# Supplementary material for: A modified shuffled frog leaping algorithm with inertia weight
Source: Sci Rep. 2024 Feb 20;14:4146. doi: 10.1038/s41598-024-51306-1 (PMC11224354; doi:10.1038/s41598-024-51306-1)
Supplement: Supplementary file 1 — Supplementary Information. [file 41598_2024_51306_MOESM1_ESM.zip]

Archive with 877 entries (869 files):
- data/
- data/F1/
- data/F1/MSFLA_L_1.xls
- data/F1/MSFLA_L_10.xls
- data/F1/MSFLA_L_11.xls
- data/F1/MSFLA_L_12.xls
- data/F1/MSFLA_L_13.xls
- data/F1/MSFLA_L_14.xls
- data/F1/MSFLA_L_15.xls
- data/F1/MSFLA_L_16.xls
- data/F1/MSFLA_L_17.xls
- data/F1/MSFLA_L_18.xls
- data/F1/MSFLA_L_19.xls
- data/F1/MSFLA_L_2.xls
- data/F1/MSFLA_L_20.xls
- data/F1/MSFLA_L_21.xls
- data/F1/MSFLA_L_22.xls
- data/F1/MSFLA_L_23.xls
- data/F1/MSFLA_L_24.xls
- data/F1/MSFLA_L_25.xls
- data/F1/MSFLA_L_26.xls
- data/F1/MSFLA_L_27.xls
- data/F1/MSFLA_L_28.xls
- data/F1/MSFLA_L_29.xls
- data/F1/MSFLA_L_3.xls
- data/F1/MSFLA_L_30.xls
- data/F1/MSFLA_L_4.xls
- data/F1/MSFLA_L_5.xls
- data/F1/MSFLA_L_6.xls
- data/F1/MSFLA_L_7.xls
- data/F1/MSFLA_L_8.xls
- data/F1/MSFLA_L_9.xls
- data/F1/MSFLA_L_Compilation.xlsx
- data/F1/MSFLA_Q_1.xls
- data/F1/MSFLA_Q_10.xls
- data/F1/MSFLA_Q_11.xls
- data/F1/MSFLA_Q_12.xls
- data/F1/MSFLA_Q_13.xls
- data/F1/MSFLA_Q_14.xls
- data/F1/MSFLA_Q_15.xls
- data/F1/MSFLA_Q_16.xls
- data/F1/MSFLA_Q_17.xls
- data/F1/MSFLA_Q_18.xls
- data/F1/MSFLA_Q_19.xls
- data/F1/MSFLA_Q_2.xls
- data/F1/MSFLA_Q_20.xls
- data/F1/MSFLA_Q_21.xls
- data/F1/MSFLA_Q_22.xls
- data/F1/MSFLA_Q_23.xls
- data/F1/MSFLA_Q_24.xls
- data/F1/MSFLA_Q_25.xls
- data/F1/MSFLA_Q_26.xls
- data/F1/MSFLA_Q_27.xls
- data/F1/MSFLA_Q_28.xls
- data/F1/MSFLA_Q_29.xls
- data/F1/MSFLA_Q_3.xls
- data/F1/MSFLA_Q_30.xls
- data/F1/MSFLA_Q_4.xls
- data/F1/MSFLA_Q_5.xls
- data/F1/MSFLA_Q_6.xls
- data/F1/MSFLA_Q_7.xls
- data/F1/MSFLA_Q_8.xls
- data/F1/MSFLA_Q_9.xls
- data/F1/MSFLA_Q_Compilation.xlsx
- data/F1/MSFLA_R_1.xls
- data/F1/MSFLA_R_10.xls
- data/F1/MSFLA_R_11.xls
- data/F1/MSFLA_R_12.xls
- data/F1/MSFLA_R_13.xls
- data/F1/MSFLA_R_14.xls
- data/F1/MSFLA_R_15.xls
- data/F1/MSFLA_R_16.xls
- data/F1/MSFLA_R_17.xls
- data/F1/MSFLA_R_18.xls
- data/F1/MSFLA_R_19.xls
- data/F1/MSFLA_R_2.xls
- data/F1/MSFLA_R_20.xls
- data/F1/MSFLA_R_21.xls
- data/F1/MSFLA_R_22.xls
- data/F1/MSFLA_R_23.xls
- data/F1/MSFLA_R_24.xls
- data/F1/MSFLA_R_25.xls
- data/F1/MSFLA_R_26.xls
- data/F1/MSFLA_R_27.xls
- data/F1/MSFLA_R_28.xls
- data/F1/MSFLA_R_29.xls
- data/F1/MSFLA_R_3.xls
- data/F1/MSFLA_R_30.xls
- data/F1/MSFLA_R_4.xls
- data/F1/MSFLA_R_5.xls
- data/F1/MSFLA_R_6.xls
- data/F1/MSFLA_R_7.xls
- data/F1/MSFLA_R_8.xls
- data/F1/MSFLA_R_9.xls
- data/F1/MSFLA_R_Compilation.xlsx
- data/F1/SFLA_B_1.xls
- data/F1/SFLA_B_10.xls
- data/F1/SFLA_B_11.xls
- data/F1/SFLA_B_12.xls
- data/F1/SFLA_B_13.xls
- data/F1/SFLA_B_14.xls
- data/F1/SFLA_B_15.xls
- data/F1/SFLA_B_16.xls
- data/F1/SFLA_B_17.xls
- data/F1/SFLA_B_18.xls
- data/F1/SFLA_B_19.xls
- data/F1/SFLA_B_2.xls
- data/F1/SFLA_B_20.xls
- data/F1/SFLA_B_21.xls
- data/F1/SFLA_B_22.xls
- data/F1/SFLA_B_23.xls
- data/F1/SFLA_B_24.xls
- data/F1/SFLA_B_25.xls
- data/F1/SFLA_B_26.xls
- data/F1/SFLA_B_27.xls
- data/F1/SFLA_B_28.xls
- data/F1/SFLA_B_29.xls
- data/F1/SFLA_B_3.xls
- data/F1/SFLA_B_30.xls
- data/F1/SFLA_B_4.xls
- data/F1/SFLA_B_5.xls
- data/F1/SFLA_B_6.xls
- data/F1/SFLA_B_7.xls
- data/F1/SFLA_B_8.xls
- data/F1/SFLA_B_9.xls
- data/F1/SFLA_B_Compilation.xlsx
- data/F2/
- data/F2/MSFLA_L_1.xls
- data/F2/MSFLA_L_10.xls
- data/F2/MSFLA_L_11.xls
- data/F2/MSFLA_L_12.xls
- data/F2/MSFLA_L_13.xls
- data/F2/MSFLA_L_14.xls
- data/F2/MSFLA_L_15.xls
- data/F2/MSFLA_L_16.xls
- data/F2/MSFLA_L_17.xls
- data/F2/MSFLA_L_18.xls
- data/F2/MSFLA_L_19.xls
- data/F2/MSFLA_L_2.xls
- data/F2/MSFLA_L_20.xls
- data/F2/MSFLA_L_21.xls
- data/F2/MSFLA_L_22.xls
- data/F2/MSFLA_L_23.xls
- data/F2/MSFLA_L_24.xls
- data/F2/MSFLA_L_25.xls
- data/F2/MSFLA_L_26.xls
- data/F2/MSFLA_L_27.xls
- data/F2/MSFLA_L_28.xls
- data/F2/MSFLA_L_29.xls
- data/F2/MSFLA_L_3.xls
- data/F2/MSFLA_L_30.xls
- data/F2/MSFLA_L_4.xls
- data/F2/MSFLA_L_5.xls
- data/F2/MSFLA_L_6.xls
- data/F2/MSFLA_L_7.xls
- data/F2/MSFLA_L_8.xls
- data/F2/MSFLA_L_9.xls
- data/F2/MSFLA_L_Compilation.xlsx
- data/F2/MSFLA_Q_1.xls
- data/F2/MSFLA_Q_10.xls
- data/F2/MSFLA_Q_11.xls
- data/F2/MSFLA_Q_12.xls
- data/F2/MSFLA_Q_13.xls
- data/F2/MSFLA_Q_14.xls
- data/F2/MSFLA_Q_15.xls
- data/F2/MSFLA_Q_16.xls
- data/F2/MSFLA_Q_17.xls
- data/F2/MSFLA_Q_18.xls
- data/F2/MSFLA_Q_19.xls
- data/F2/MSFLA_Q_2.xls
- data/F2/MSFLA_Q_20.xls
- data/F2/MSFLA_Q_21.xls
- data/F2/MSFLA_Q_22.xls
- data/F2/MSFLA_Q_23.xls
- data/F2/MSFLA_Q_24.xls
- data/F2/MSFLA_Q_25.xls
- data/F2/MSFLA_Q_26.xls
- data/F2/MSFLA_Q_27.xls
- data/F2/MSFLA_Q_28.xls
- data/F2/MSFLA_Q_29.xls
- data/F2/MSFLA_Q_3.xls
- data/F2/MSFLA_Q_30.xls
- data/F2/MSFLA_Q_4.xls
- data/F2/MSFLA_Q_5.xls
- data/F2/MSFLA_Q_6.xls
- data/F2/MSFLA_Q_7.xls
- data/F2/MSFLA_Q_8.xls
- data/F2/MSFLA_Q_9.xls
- data/F2/MSFLA_Q_Compilation.xlsx
- data/F2/MSFLA_R_1.xls
- data/F2/MSFLA_R_10.xls
- data/F2/MSFLA_R_11.xls
- data/F2/MSFLA_R_12.xls
- data/F2/MSFLA_R_13.xls
- data/F2/MSFLA_R_14.xls
- data/F2/MSFLA_R_15.xls
- data/F2/MSFLA_R_16.xls
- data/F2/MSFLA_R_17.xls
- data/F2/MSFLA_R_18.xls
- data/F2/MSFLA_R_19.xls
- data/F2/MSFLA_R_2.xls
- data/F2/MSFLA_R_20.xls
- data/F2/MSFLA_R_21.xls
- data/F2/MSFLA_R_22.xls
- data/F2/MSFLA_R_23.xls
- data/F2/MSFLA_R_24.xls
- data/F2/MSFLA_R_25.xls
- data/F2/MSFLA_R_26.xls
- data/F2/MSFLA_R_27.xls
- data/F2/MSFLA_R_28.xls
- data/F2/MSFLA_R_29.xls
- data/F2/MSFLA_R_3.xls
- data/F2/MSFLA_R_30.xls
- data/F2/MSFLA_R_4.xls
- data/F2/MSFLA_R_5.xls
- data/F2/MSFLA_R_6.xls
- data/F2/MSFLA_R_7.xls
- data/F2/MSFLA_R_8.xls
- data/F2/MSFLA_R_9.xls
- data/F2/MSFLA_R_Compilation.xlsx
- data/F2/SFLA_B_1.xls
- data/F2/SFLA_B_10.xls
- data/F2/SFLA_B_11.xls
- data/F2/SFLA_B_12.xls
- data/F2/SFLA_B_13.xls
- data/F2/SFLA_B_14.xls
- data/F2/SFLA_B_15.xls
- data/F2/SFLA_B_16.xls
- data/F2/SFLA_B_17.xls
- data/F2/SFLA_B_18.xls
- data/F2/SFLA_B_19.xls
- data/F2/SFLA_B_2.xls
- data/F2/SFLA_B_20.xls
- data/F2/SFLA_B_21.xls
- data/F2/SFLA_B_22.xls
- data/F2/SFLA_B_23.xls
- data/F2/SFLA_B_24.xls
- data/F2/SFLA_B_25.xls
- data/F2/SFLA_B_26.xls
- data/F2/SFLA_B_27.xls
- data/F2/SFLA_B_28.xls
- data/F2/SFLA_B_29.xls
- data/F2/SFLA_B_3.xls
- data/F2/SFLA_B_30.xls
- data/F2/SFLA_B_4.xls
- data/F2/SFLA_B_5.xls
- data/F2/SFLA_B_6.xls
- data/F2/SFLA_B_7.xls
- data/F2/SFLA_B_8.xls
- data/F2/SFLA_B_9.xls
- data/F2/SFLA_B_Compilation.xlsx
- data/F3/
- data/F3/MSFLA_L_1.xls
- data/F3/MSFLA_L_10.xls
- data/F3/MSFLA_L_11.xls
- data/F3/MSFLA_L_12.xls
- data/F3/MSFLA_L_13.xls
- data/F3/MSFLA_L_14.xls
- data/F3/MSFLA_L_15.xls
- data/F3/MSFLA_L_16.xls
- data/F3/MSFLA_L_17.xls
- data/F3/MSFLA_L_18.xls
- data/F3/MSFLA_L_19.xls
- data/F3/MSFLA_L_2.xls
- data/F3/MSFLA_L_20.xls
- data/F3/MSFLA_L_21.xls
- data/F3/MSFLA_L_22.xls
- data/F3/MSFLA_L_23.xls
- data/F3/MSFLA_L_24.xls
- data/F3/MSFLA_L_25.xls
- data/F3/MSFLA_L_26.xls
- data/F3/MSFLA_L_27.xls
- data/F3/MSFLA_L_28.xls
- data/F3/MSFLA_L_29.xls
- data/F3/MSFLA_L_3.xls
- data/F3/MSFLA_L_30.xls
- data/F3/MSFLA_L_4.xls
- data/F3/MSFLA_L_5.xls
- data/F3/MSFLA_L_6.xls
- data/F3/MSFLA_L_7.xls
- data/F3/MSFLA_L_8.xls
- data/F3/MSFLA_L_9.xls
- data/F3/MSFLA_L_Compilation.xlsx
- data/F3/MSFLA_Q_1.xls
- data/F3/MSFLA_Q_10.xls
- data/F3/MSFLA_Q_11.xls
- data/F3/MSFLA_Q_12.xls
- data/F3/MSFLA_Q_13.xls
- data/F3/MSFLA_Q_14.xls
- data/F3/MSFLA_Q_15.xls
- data/F3/MSFLA_Q_16.xls
- data/F3/MSFLA_Q_17.xls
- data/F3/MSFLA_Q_18.xls
- data/F3/MSFLA_Q_19.xls
- data/F3/MSFLA_Q_2.xls
- data/F3/MSFLA_Q_20.xls
- data/F3/MSFLA_Q_21.xls
- data/F3/MSFLA_Q_22.xls
- data/F3/MSFLA_Q_23.xls
- data/F3/MSFLA_Q_24.xls
[truncated: 577 more entries]
