# Supplementary material for: A modified shuffled frog leaping algorithm with inertia weight
Source: Sci Rep. 2024 Feb 20;14:4146. doi: 10.1038/s41598-024-51306-1 (PMC11224354; doi:10.1038/s41598-024-51306-1)
Supplement: Supplementary file 1 — Supplementary Information. [file 41598_2024_51306_MOESM1_ESM.zip › data/F1/MSFLA_L_1.xls]

## Sheet: Sheet1
2.843	1.99726	-2.02381	1.86818	2.25991	1.36827	-2.27263	-1.19444	-1.1508	0.00400951	-4.70998	-0.0504776	0.504212	0.977856	-3.21279	-3.84987	4.2479	-3.02505	1.54831	2.67036	0.313921	4.83507	0.57978	-1.12855	-2.88402	-4.64248	1.4422	-4.63672	-7.08979	2.56309	255.187
-0.0705378	-0.00370558	-0.136806	0.0292035	-0.0311998	-0.0153579	0.145158	-0.218051	-0.0150538	0.149728	-0.0211737	-0.363443	0.149819	-0.203686	-0.195773	0.189639	0.087767	0.0141273	-0.124666	0.556661	0.0145088	0.113743	0.414881	0.157261	-0.130585	-0.327319	-0.102881	-0.261607	0.0203815	-0.403643	1.29767
-0.0255375	-0.00357835	0.0518082	-0.00930601	-0.000425999	0.0102455	0.0282823	-0.00202129	-0.0140849	0.000245414	-0.0383859	0.00667496	-0.00320397	0.0183563	-0.0086905	0.00116311	0.0242385	-0.00886809	-0.0222738	0.0324538	-0.00951884	0.013324	-0.00125329	0.0188222	0.0141709	-0.00374634	-0.010548	0.0161479	0.0202285	0.0154992	0.0105611
-0.000539462	0.000595843	-0.0013324	-0.000242664	-0.000713581	0.000375433	-0.000159368	0.00135824	0.00197393	0.00486502	0.000668534	-0.00144301	-0.000248635	0.00318755	2.09792e-05	0.00276161	0.000402499	-0.00251423	0.00596381	0.00205735	-5.87123e-05	-0.00264918	0.000514869	-0.00446723	0.000400223	0.00261955	0.000869633	-0.000803427	0.000506862	0.000385438	0.000135299
-2.37868e-05	-0.000210967	-0.000197385	-0.000148239	-4.57953e-05	4.37844e-06	0.000272275	-0.000174842	-3.38983e-05	4.97378e-05	1.84923e-05	0.000111898	1.3754e-05	-9.43088e-05	6.29571e-05	-0.000128505	-0.000129623	-3.66869e-05	-6.29337e-05	-0.000396043	0.000385696	6.70268e-05	-1.33101e-05	0.000134926	-5.01588e-05	-0.000131516	1.36693e-05	0.000252898	-9.31553e-05	-6.39417e-05	7.06193e-07
1.67427e-05	-1.68459e-05	7.88598e-06	-3.99186e-06	1.12045e-05	-5.38033e-06	4.9682e-06	-3.13512e-06	-1.09046e-05	5.80112e-05	-8.31446e-08	1.71097e-05	-2.50914e-05	-2.69858e-06	3.34054e-06	5.10048e-05	1.25548e-06	5.44819e-06	1.73681e-05	1.87384e-06	2.91606e-06	1.18225e-05	-1.84657e-06	1.81117e-05	1.15207e-06	-1.23711e-05	7.14342e-07	-6.23637e-05	-5.22409e-06	3.7486e-06	1.27593e-08
-2.69785e-07	3.8135e-06	-4.53288e-07	-1.43104e-06	-1.89956e-06	1.49529e-06	-9.90088e-07	-7.75971e-07	-2.80646e-06	1.37245e-07	-5.53273e-07	1.63658e-08	-2.1282e-06	-4.37452e-07	8.76225e-07	-7.17271e-07	-6.32285e-09	-5.91447e-07	-1.3893e-07	-3.36668e-06	-1.46606e-06	4.27612e-07	-1.08634e-06	2.88205e-08	1.31571e-06	3.40577e-06	4.86314e-06	7.88072e-07	8.4273e-07	-5.24103e-11	9.20284e-11
3.16973e-08	9.37486e-08	3.22516e-08	-1.12935e-07	1.98034e-09	1.36842e-08	7.49547e-09	1.92747e-08	4.89956e-08	7.95222e-09	1.42743e-08	4.05698e-08	-1.03589e-07	1.41092e-07	-4.4358e-07	-5.56811e-08	1.07193e-08	6.80593e-08	-2.65477e-08	7.72796e-08	-5.52895e-08	1.5385e-07	-4.51197e-08	-1.01906e-07	-8.09213e-08	-1.37627e-07	-1.22355e-07	7.97065e-08	2.43394e-09	3.23976e-07	4.61372e-13
1.11494e-08	5.39017e-09	-4.39332e-09	1.47863e-08	-2.81491e-09	-2.04943e-08	1.13685e-08	-8.27368e-09	-3.72139e-09	-3.46938e-09	1.67696e-08	-9.94192e-09	1.159e-08	-4.02415e-08	8.35326e-09	2.15692e-09	-6.11935e-09	1.44312e-08	-3.16838e-08	-1.90269e-09	-1.29904e-10	-7.76261e-09	-1.82575e-08	2.45517e-08	1.98364e-08	-4.72903e-09	1.59948e-08	2.28481e-08	-9.88319e-09	1.04085e-08	6.90034e-15
2.27691e-10	1.31382e-09	2.98455e-09	3.50844e-10	-3.97012e-09	-1.66463e-10	1.38869e-09	-5.15756e-10	4.03461e-10	-4.64108e-10	-3.85092e-10	7.13023e-10	-8.55888e-10	6.6704e-10	-1.36879e-09	-4.54901e-10	5.69e-10	-1.69393e-09	1.28325e-09	-2.49696e-10	6.1527e-11	1.02708e-09	9.50952e-10	3.29873e-09	1.69393e-09	-3.57832e-09	1.04774e-09	2.96319e-10	-8.04667e-10	2.71086e-09	7.56879e-17
-8.55141e-12	4.52366e-11	1.88203e-12	-1.08244e-12	1.19884e-11	4.98788e-11	-3.14003e-11	3.91395e-12	5.59647e-10	2.12297e-12	-6.08827e-11	1.43658e-10	1.00517e-10	-2.49382e-11	-3.83142e-11	-2.34393e-12	-2.88655e-10	3.72679e-11	-9.14118e-11	-5.51996e-11	-3.42316e-11	-1.64525e-11	-4.96081e-11	1.02731e-11	1.63685e-11	-1.50893e-10	4.02295e-11	1.46682e-10	-5.17904e-11	-8.73424e-11	5.12114e-19
-9.79872e-12	6.20596e-12	-7.19377e-13	2.98805e-12	2.76792e-12	-8.15585e-12	-1.55185e-11	-5.01505e-13	4.17385e-12	-3.07545e-12	3.70975e-13	-6.17746e-14	1.00421e-13	-2.65174e-12	1.23085e-12	1.44859e-11	1.97e-11	-1.10874e-11	5.74875e-12	-9.10004e-13	-4.67224e-12	-5.60735e-12	2.02504e-12	-6.87216e-13	-3.66339e-12	2.29276e-12	8.02822e-13	-2.69074e-12	4.40377e-13	8.41377e-13	1.33485e-21
-1.752e-12	1.42556e-12	5.14846e-13	-2.73338e-13	-8.42673e-14	-6.21615e-13	-2.57426e-13	-3.87066e-13	3.48802e-13	-7.29192e-13	-7.15801e-13	-1.61707e-13	4.61912e-14	-2.16926e-13	-4.93415e-13	-2.7452e-12	-2.17509e-13	-1.89254e-14	1.77866e-12	1.20132e-12	-1.87151e-13	-4.27877e-14	-7.1233e-13	1.85563e-13	6.51215e-13	1.05524e-14	5.59383e-13	-2.4845e-13	-6.39799e-13	1.19626e-12	2.29442e-23
-2.65142e-14	-5.31652e-14	9.82258e-15	-1.12015e-13	-2.84277e-14	1.60634e-13	-5.42979e-16	5.0207e-14	2.65388e-14	4.52872e-14	3.95131e-14	6.96194e-14	6.56111e-14	-3.38091e-14	7.72288e-14	3.25162e-14	-1.08282e-13	-6.2741e-15	-1.13778e-13	-2.3818e-14	2.91024e-14	1.99006e-13	-2.21418e-14	-2.22788e-14	3.05569e-14	-2.67215e-14	1.97937e-15	-3.81536e-14	8.61549e-14	-1.0869e-14	1.44301e-25
-1.80405e-15	5.28625e-16	-8.35782e-16	-8.84076e-16	1.92511e-15	-1.69256e-15	2.61612e-15	-2.96892e-15	-3.39062e-16	1.08641e-14	-2.47609e-15	-8.25024e-16	-1.34835e-14	-6.74937e-16	-1.40838e-16	-1.23484e-14	2.49779e-15	-1.84367e-15	2.57661e-15	3.8727e-16	1.62327e-14	-2.13311e-15	-7.54566e-15	-8.77367e-15	4.18916e-15	-2.39145e-16	-3.23105e-15	4.13476e-15	-5.55088e-15	-8.03934e-15	1.04594e-27
3.92046e-16	8.70505e-17	-1.5713e-16	-4.74202e-16	4.92064e-16	-1.72161e-15	-1.03861e-18	-1.16593e-16	-6.54793e-16	1.13933e-15	4.66557e-16	2.75045e-16	1.18546e-16	1.75267e-16	3.4217e-15	-6.94387e-16	7.59795e-16	5.48931e-17	-2.60284e-16	4.96868e-16	-1.39848e-16	-1.52294e-15	1.20365e-16	4.6249e-17	2.29221e-16	5.55442e-16	-3.39184e-16	-4.78723e-16	3.40629e-16	-5.92333e-18	2.19575e-29
1.39914e-16	-3.93157e-17	4.36851e-17	-4.02721e-17	1.05028e-16	-4.96476e-17	-1.68009e-17	8.93009e-18	1.11149e-17	-1.67904e-16	1.04179e-17	-1.3464e-17	1.2519e-17	6.93408e-17	1.92369e-18	3.67876e-17	-1.53471e-17	2.79709e-17	4.07314e-17	8.57048e-17	-5.21398e-17	9.45659e-17	-1.92138e-17	-1.18138e-16	2.68641e-17	3.54954e-17	-2.64568e-17	-1.04775e-16	2.16935e-17	-4.06692e-17	1.2523e-31
-4.03557e-19	3.40673e-18	8.05275e-18	-3.11063e-18	6.67404e-19	8.49399e-19	7.4009e-18	-2.75664e-18	-4.31912e-19	-3.67709e-19	8.89124e-18	-5.00379e-19	7.18031e-18	5.45404e-19	-2.28189e-18	-1.92997e-18	-2.65472e-18	-9.88634e-19	1.23211e-17	-7.61562e-18	-2.3537e-18	-1.44351e-18	2.68147e-18	-2.40264e-18	5.62961e-19	9.67398e-18	-1.33016e-17	7.18938e-18	-7.74688e-19	4.51568e-18	8.72178e-34
1.0033e-19	-1.04981e-19	-9.97554e-21	-5.7842e-19	-1.21514e-19	4.89867e-19	1.28577e-19	2.34325e-20	-2.83249e-20	3.83702e-19	-6.86503e-20	6.244e-19	-2.65768e-19	-2.21509e-19	-1.59579e-19	-6.26017e-21	-3.18925e-19	1.02534e-18	-2.87244e-20	-9.22804e-21	-2.06223e-19	1.34545e-19	-2.25672e-19	-3.2067e-19	-2.3345e-19	3.87894e-19	6.36191e-20	-1.79531e-19	-4.15524e-19	-5.88838e-19	3.44437e-36
-3.13704e-20	-2.98405e-20	1.66713e-20	8.03331e-21	-3.13576e-20	-1.60044e-20	1.30637e-20	2.32359e-20	2.01022e-20	-7.38198e-21	-9.37538e-21	3.04402e-20	3.90118e-21	-9.61646e-20	-7.5714e-20	1.77801e-20	-3.82713e-20	4.97088e-21	1.04172e-20	-2.0049e-20	-7.5111e-21	2.204e-20	-8.82494e-20	2.20061e-20	8.1254e-20	-1.44787e-20	3.9641e-20	2.44921e-20	-1.37055e-20	-4.29039e-21	4.09554e-38
-3.85627e-22	8.01728e-21	2.18222e-21	1.58459e-20	2.67373e-21	-1.88079e-21	-1.01251e-22	-1.6595e-21	2.29188e-22	1.70225e-22	-9.1988e-22	-3.23549e-21	-2.26172e-21	-1.29134e-21	-1.4244e-20	1.37835e-20	-1.3421e-22	2.46072e-22	-1.2219e-21	-6.99618e-21	-2.21811e-21	-4.3288e-22	9.13669e-21	-6.03714e-21	3.17047e-22	5.0869e-21	2.08062e-21	5.7841e-21	5.27403e-21	-6.7261e-21	1.05716e-39
4.28189e-22	2.19266e-22	1.45752e-22	2.10533e-22	-5.61532e-23	-1.33784e-22	-5.40775e-23	-4.06044e-22	-1.23909e-22	-3.15615e-22	1.0576e-22	-1.00236e-21	-2.07227e-23	-1.73825e-22	-8.28668e-23	3.74891e-22	2.35014e-23	-3.21581e-22	6.44916e-23	1.67016e-22	-4.56546e-22	-4.1903e-23	4.81117e-23	2.06536e-23	4.06359e-23	3.86779e-23	-1.21382e-23	3.7335e-22	-3.67241e-22	-5.57803e-23	2.42439e-42
1.51526e-23	2.192e-24	-8.40818e-24	5.29461e-24	4.07376e-23	-2.39849e-23	4.89578e-23	4.65553e-24	1.341e-23	2.35714e-23	-1.03328e-23	4.5026e-24	-1.31999e-23	9.29907e-24	-1.48847e-23	1.77576e-23	7.47324e-24	-1.65869e-23	-2.09789e-24	9.4369e-23	-7.1428e-24	3.35416e-25	4.24907e-23	-1.19713e-25	1.23237e-24	-8.14402e-23	-4.65128e-24	1.28822e-23	-5.85829e-23	-3.60201e-23	2.92951e-44
2.5827e-24	-1.76018e-24	2.16738e-24	3.29735e-25	-1.43412e-25	5.88086e-27	-1.27545e-24	1.46682e-24	6.4726e-25	-4.07783e-24	-6.13434e-25	-2.3278e-26	3.00374e-25	-6.76049e-24	1.5863e-24	-8.53271e-25	-7.62576e-25	2.58571e-24	-4.92482e-24	-5.14152e-24	9.81583e-25	1.77928e-24	-4.90206e-25	2.30652e-24	1.71184e-24	1.02749e-24	-4.24539e-25	6.02705e-24	-6.76828e-25	3.89304e-24	2.08589e-46
-7.09021e-26	7.73998e-25	9.01036e-27	-2.50987e-25	4.42459e-26	-2.11309e-26	1.43508e-26	1.14183e-25	1.26963e-25	-3.90906e-25	2.04237e-25	-2.25506e-25	1.65583e-25	4.61127e-26	-2.55669e-25	-8.89936e-26	3.9071e-25	3.15933e-26	5.87798e-27	-1.59125e-26	3.11809e-25	-1.01891e-25	6.29679e-26	4.83278e-26	-4.53947e-25	7.85305e-26	1.29905e-26	7.92937e-25	1.7023e-26	1.47051e-27	2.15644e-48
-9.09128e-27	1.74529e-26	-2.51001e-26	1.76586e-26	-1.88404e-26	-3.50175e-26	-1.46882e-26	1.37727e-26	1.99243e-26	-3.10128e-26	3.15486e-26	-2.70135e-26	1.08996e-26	-2.9308e-26	-8.43694e-28	-1.74943e-25	3.59383e-26	-1.66635e-26	-5.62939e-26	7.01341e-27	-9.53021e-27	9.81891e-27	-3.44269e-26	-8.34337e-28	9.15608e-27	-1.16856e-26	-1.87267e-26	6.26084e-26	6.64709e-26	2.90931e-26	5.38994e-50
7.08793e-29	3.72562e-29	5.39131e-28	3.80813e-28	-5.12083e-27	1.79753e-27	2.83112e-27	-4.94514e-28	-9.71667e-28	-1.23839e-27	3.22909e-28	3.437e-28	-1.56968e-27	1.52182e-28	-1.3448e-27	-4.21021e-27	7.29513e-29	3.08166e-30	-3.40276e-28	5.92786e-28	-1.37073e-27	-1.12557e-27	2.84418e-28	-3.48459e-27	2.3772e-27	8.26262e-28	7.17375e-28	-1.03065e-27	-4.02838e-28	1.18583e-27	8.81983e-53
-7.41391e-29	1.14261e-28	1.18893e-28	2.67455e-29	-1.90762e-28	-1.93648e-29	-1.38419e-28	2.03942e-29	4.48796e-29	-1.3503e-28	1.03332e-29	-4.76678e-29	7.89019e-29	1.77655e-28	-1.34553e-28	-1.74003e-29	6.36963e-29	9.21063e-29	-4.7932e-29	6.39197e-28	3.38746e-28	-2.67471e-29	-2.30163e-28	-2.51476e-29	-1.03877e-28	1.92115e-28	-2.54773e-29	1.2212e-28	1.87573e-29	7.02002e-29	8.29588e-55
-3.20132e-31	-3.8012e-30	-4.3445e-29	3.86155e-29	2.03946e-29	-1.03954e-29	-7.34911e-30	1.21313e-31	3.16065e-30	2.77232e-32	1.00258e-29	2.32563e-29	-4.18794e-30	-3.9337e-29	-3.43854e-29	-7.18909e-30	1.81724e-29	4.0319e-29	2.38308e-29	-3.30117e-29	1.27035e-29	2.00215e-29	2.91994e-29	1.97409e-29	2.3913e-29	-3.16947e-29	-7.4899e-30	-3.15232e-29	-1.38284e-29	3.17639e-30	1.56671e-56
1.1264e-30	-1.44632e-30	-7.10728e-31	1.20708e-30	-9.34656e-31	8.71876e-31	-1.06774e-30	6.81553e-31	2.68769e-31	2.49894e-31	5.73595e-32	1.00227e-33	-1.3117e-30	8.36021e-31	-3.41495e-31	8.63895e-32	1.51681e-30	1.84418e-31	5.40565e-31	1.56429e-30	2.29518e-30	-3.69122e-31	-8.51781e-31	5.69282e-31	1.96259e-31	-3.2065e-30	-2.52379e-30	-2.30007e-31	-1.21405e-30	-4.38256e-31	4.11789e-59
3.02916e-33	-2.05653e-32	-1.34247e-31	-7.4941e-32	4.64568e-32	-7.9069e-32	-3.31586e-32	-3.38695e-32	8.02683e-33	1.65844e-31	5.54065e-33	-5.15554e-32	-1.01639e-31	2.65156e-31	5.48974e-32	-7.10661e-32	4.25369e-32	8.32809e-32	-7.26763e-32	-1.2177e-31	-5.16406e-32	9.64624e-32	-3.89347e-32	2.00038e-32	2.03652e-31	2.68562e-31	2.80533e-31	5.24078e-33	-6.91148e-33	1.62674e-32	3.89068e-61
7.78675e-33	2.44498e-33	-7.93441e-33	-2.70363e-33	1.09743e-32	2.24436e-33	-4.65715e-33	3.02277e-33	-1.96688e-33	2.45293e-33	1.0087e-32	4.53008e-35	1.04145e-32	1.03048e-32	2.07425e-32	-2.50281e-33	-1.58698e-32	-9.7772e-34	-8.76179e-33	-1.37155e-32	-3.43603e-33	7.01838e-33	2.30809e-32	7.04998e-33	7.80242e-33	-3.62835e-32	6.22357e-33	9.83704e-33	-3.28696e-32	-5.71874e-33	4.84315e-63
1.06759e-33	1.00185e-33	-5.23491e-34	-4.54617e-34	2.2737e-35	-6.00886e-34	6.1233e-34	-5.68945e-34	2.08258e-33	-9.58633e-34	-1.12497e-33	3.90153e-33	6.67392e-34	-2.41971e-34	-7.12889e-34	1.63345e-34	-6.67974e-34	5.68935e-34	-1.04805e-33	-1.06497e-34	-5.68364e-35	-8.08088e-34	-2.05626e-33	-2.75382e-33	-1.47732e-33	3.66859e-33	1.2944e-35	-1.10985e-33	4.3236e-34	2.22111e-33	6.28077e-65
7.70539e-36	-6.70912e-35	-1.59944e-35	9.06645e-37	-2.89462e-36	4.54477e-35	8.47746e-35	-1.18161e-34	-2.1996e-35	-5.23421e-38	2.31947e-35	2.14461e-35	1.09083e-34	-2.30563e-35	-1.97983e-35	-1.47813e-35	1.33511e-36	2.18477e-35	1.14697e-34	4.3061e-35	1.11903e-34	1.07394e-34	3.13411e-35	-1.11668e-34	-6.72038e-36	4.81894e-37	-5.99712e-35	-1.40021e-35	-1.95031e-34	-2.5642e-34	2.03186e-67
4.18478e-36	2.58447e-36	-4.86324e-36	1.94999e-37	5.1214e-35	-2.12114e-35	-3.429e-36	-9.27701e-36	-4.7588e-36	3.65278e-36	4.0842e-36	3.85041e-37	-4.86556e-36	-3.33211e-36	-1.92816e-35	-7.321e-36	1.69208e-35	-3.53065e-37	-7.62175e-38	2.7509e-37	-4.22687e-36	1.33828e-35	8.06817e-36	5.27755e-36	-4.972e-37	1.4228e-36	4.29265e-36	-4.2713e-36	-1.29288e-35	1.81888e-36	4.51731e-69
2.56768e-37	2.56172e-37	2.27955e-37	-2.89095e-37	-6.2151e-37	7.66547e-38	1.10579e-36	2.50631e-37	7.49194e-37	-1.75541e-36	-7.13047e-37	-3.4005e-37	-3.22657e-37	1.36556e-36	7.74471e-37	-4.75859e-37	3.55322e-37	1.70498e-37	1.43584e-36	-3.34438e-37	1.1502e-36	1.1423e-36	4.59759e-37	6.15203e-37	8.32342e-37	2.98267e-37	5.70087e-38	-4.86052e-37	2.80401e-37	1.95099e-37	1.56912e-71
-6.41919e-38	1.25297e-37	-4.20435e-38	3.13382e-40	-3.02074e-38	-2.27247e-38	2.66325e-38	-1.07995e-37	-1.12225e-38	2.25244e-38	-1.00553e-37	6.7622e-38	7.29808e-39	-1.13256e-37	1.68058e-38	7.00182e-39	1.41937e-38	-1.61879e-37	-3.58063e-38	-6.45296e-38	-1.10629e-37	9.08749e-39	-9.64286e-38	-3.47857e-38	-1.07251e-37	-1.32354e-37	3.85591e-38	4.31754e-38	1.03442e-38	4.09054e-38	1.52751e-73
8.02285e-39	1.75349e-40	-8.75259e-39	1.63532e-38	3.24015e-39	1.83077e-39	1.30277e-38	1.0207e-39	1.07372e-39	-9.43643e-41	-1.30479e-38	5.83943e-39	-8.73571e-39	-8.69903e-39	1.69425e-38	1.69186e-39	2.88239e-39	-4.17407e-39	-1.72077e-39	-1.11602e-38	-9.64389e-39	3.73067e-39	-3.16205e-39	6.34489e-40	6.77652e-40	-1.32845e-38	1.63308e-39	1.86854e-40	2.88024e-40	2.43682e-40	1.6908e-75
-2.28369e-40	6.69737e-40	-6.08131e-41	4.02496e-41	6.86253e-40	4.95552e-40	1.09431e-39	-1.02803e-40	8.10817e-41	1.37976e-40	3.60935e-41	-3.37934e-40	2.7899e-40	-1.43267e-40	2.84986e-41	5.11738e-40	4.08161e-40	-1.42976e-41	-1.94355e-40	1.3631e-40	-6.69306e-41	-7.95729e-41	1.58499e-39	3.11427e-42	-1.11895e-40	-1.19998e-39	5.8407e-40	-2.25362e-40	-3.43345e-40	3.48459e-40	7.76266e-78
-7.0275e-41	-3.86653e-41	-9.52476e-41	7.68105e-41	-1.28618e-41	-8.3688e-41	9.50668e-41	1.38118e-41	-1.13304e-40	3.4326e-41	-1.83814e-41	-1.17186e-42	-1.23457e-41	-2.5333e-41	-4.20686e-41	4.65633e-41	9.73103e-42	1.15441e-40	2.55344e-41	-2.52665e-42	-3.57126e-41	7.90963e-41	-3.01945e-41	9.5686e-41	-3.88898e-41	4.11814e-41	-1.72282e-41	-3.06898e-41	-4.98959e-41	4.52267e-42	9.55263e-80
-3.50656e-42	-3.61091e-42	5.34187e-42	1.95423e-42	7.45407e-44	-1.06182e-43	-5.57119e-42	7.21375e-43	-4.70927e-42	3.10467e-42	-1.1856e-42	5.70548e-42	9.83381e-42	-1.68298e-42	-1.93085e-42	5.35123e-43	7.55796e-42	-4.61002e-42	2.2708e-42	7.95815e-43	6.54154e-43	5.12728e-42	3.25368e-42	2.13351e-42	1.03773e-42	-1.29286e-42	2.59304e-43	1.54433e-41	1.07197e-42	3.08475e-42	6.36584e-82
1.19057e-43	5.70911e-43	-8.73573e-43	4.15765e-43	7.95476e-44	-1.16198e-44	-2.38854e-43	-1.27503e-43	-1.30028e-43	-2.10771e-43	-1.34559e-43	-3.04675e-44	-3.35808e-43	-2.46882e-43	5.23918e-43	3.70415e-44	3.75534e-43	2.69009e-43	1.88975e-43	-1.71154e-44	-6.36425e-44	-4.01487e-43	-4.10125e-44	3.3345e-43	1.74017e-43	1.49269e-42	1.12145e-43	2.10026e-43	-2.18762e-43	-7.10915e-43	5.28166e-84
-4.61203e-44	7.26472e-44	-7.18125e-44	4.98805e-44	3.9793e-44	1.62651e-44	-4.8864e-44	-2.50856e-44	2.42065e-44	-9.14932e-44	-5.76745e-45	2.964e-44	-2.23854e-44	-1.84843e-44	-1.87821e-44	4.64714e-44	-1.0677e-44	-3.29837e-45	8.78956e-45	5.3557e-44	-5.16298e-44	8.01244e-45	-2.27221e-46	4.14648e-44	5.84213e-44	-3.25561e-44	-5.80724e-44	-4.16489e-44	1.09541e-43	6.69856e-45	6.22824e-86
-3.96584e-46	4.65262e-45	4.22657e-46	-1.71555e-45	-1.66155e-45	-6.01203e-45	-2.89689e-45	-4.20432e-46	-5.75997e-45	2.37768e-46	-7.23416e-45	1.14309e-44	3.37821e-45	1.16288e-45	2.72001e-45	4.07531e-45	4.64734e-46	2.60294e-46	-2.66035e-45	1.56759e-45	-1.1248e-45	6.46233e-45	1.57987e-45	1.27488e-45	-2.66065e-45	1.81872e-45	-1.83067e-45	-6.38865e-46	2.83584e-45	-3.25321e-45	4.15142e-88
-4.11132e-47	-7.46029e-47	-9.76664e-47	-4.03044e-46	-1.69978e-46	8.60114e-46	-3.94263e-46	1.85384e-46	7.36671e-47	-4.3872e-46	1.11316e-46	4.97233e-46	-5.67701e-46	-9.2418e-47	7.3855e-47	2.74738e-46	-8.49172e-47	1.85365e-46	1.54561e-46	-1.85222e-46	-1.44455e-46	2.03717e-46	1.84033e-46	-8.24852e-48	8.45213e-47	8.69944e-48	-1.50302e-46	-1.84522e-46	-1.43865e-46	-5.55092e-47	2.29074e-90
-1.0582e-47	9.38507e-48	6.71855e-47	-7.37076e-48	-2.32696e-47	4.99395e-48	4.38749e-47	-4.06171e-47	2.06265e-47	-6.50292e-48	-9.03152e-49	-1.19582e-47	6.08888e-49	-9.89995e-48	1.60876e-47	-2.82746e-48	6.96529e-47	-2.33592e-47	-7.93904e-47	6.54587e-48	1.51209e-47	6.46629e-47	5.00432e-48	1.65214e-47	4.63123e-48	-3.83814e-47	1.52183e-47	-2.27362e-47	1.53217e-47	1.62287e-47	2.90782e-92
2.22864e-48	-9.64178e-51	-7.24353e-48	3.89122e-49	1.08116e-48	1.37951e-49	1.09531e-48	8.79461e-49	-1.22455e-48	4.34778e-49	-9.7961e-49	-5.03048e-49	2.20165e-49	6.13238e-49	1.07748e-48	-1.47796e-48	-7.84294e-50	-4.16261e-50	2.12998e-48	2.29181e-48	4.66846e-48	3.33935e-49	4.74012e-49	-1.43593e-48	-1.70549e-48	-1.21823e-48	-1.478e-48	1.20197e-48	-2.55371e-48	1.48928e-49	1.15975e-94
9.24717e-50	-1.62764e-50	4.37657e-49	-1.13362e-49	9.77456e-50	2.16065e-50	1.8146e-50	2.453e-49	-1.91206e-49	-1.08659e-49	-1.70151e-49	-2.84008e-50	-2.94402e-50	1.28143e-49	1.93334e-49	5.47543e-49	1.42455e-51	-2.12826e-51	1.11168e-49	-2.10975e-49	-1.33313e-49	6.0464e-50	-3.23282e-49	-5.33896e-50	-1.75025e-49	-3.45495e-52	-3.54565e-50	2.78956e-49	-1.5318e-49	-6.95308e-50	1.04e-96
-2.36561e-50	1.57877e-50	1.36543e-50	2.7576e-50	1.1648e-51	3.61151e-50	-9.13349e-51	8.43716e-51	1.84748e-51	-5.23421e-51	-2.68052e-50	2.65865e-50	1.51951e-50	2.82139e-51	3.5883e-50	-3.2124e-50	4.67479e-51	2.36246e-50	2.22163e-50	-1.54642e-50	-6.9757e-51	1.52467e-50	-3.43307e-51	-4.98401e-50	7.99602e-51	-9.51091e-51	-7.98054e-50	-4.1661e-51	-2.13496e-51	4.15473e-50	1.95916e-98
9.52906e-52	-2.54712e-51	1.36657e-52	3.32237e-52	-2.00358e-51	-8.92575e-52	1.9319e-51	2.22255e-51	4.77992e-52	-1.04668e-51	-2.80547e-51	7.23792e-52	-2.02006e-51	-1.02333e-51	2.38796e-51	-3.64606e-52	8.24885e-52	-2.31903e-51	-4.94402e-52	6.79493e-52	-5.46356e-51	-2.95375e-52	1.62381e-51	-2.32213e-51	-1.28448e-51	-1.11662e-51	1.09205e-51	-2.86946e-51	8.4182e-52	2.09312e-51	1.03834e-100
-3.5326e-52	-9.36908e-53	4.2025e-53	7.9801e-53	-3.28931e-52	2.89487e-52	-2.28513e-52	3.76315e-52	-9.67621e-53	8.74145e-54	3.18942e-53	1.35984e-53	7.5104e-54	-2.36287e-52	1.24648e-53	-5.00803e-52	6.74442e-53	-1.07015e-52	-8.22199e-53	-1.1928e-52	-1.06251e-52	-3.32624e-52	7.29342e-53	5.43921e-53	9.9936e-54	7.63942e-53	-1.43214e-52	8.43566e-53	-1.52276e-52	-1.03085e-52	1.07959e-102
-1.48576e-54	-8.47089e-54	1.30187e-54	-1.76526e-55	4.95118e-54	-2.70385e-53	1.24847e-53	-2.93244e-53	8.89187e-55	-7.23511e-54	7.69747e-54	1.49335e-53	-1.05164e-53	5.67585e-54	-2.93317e-53	3.97528e-54	2.26351e-53	6.78789e-54	6.00906e-54	-1.29766e-53	1.21318e-53	4.09367e-54	5.51795e-54	-5.763e-54	-2.57645e-53	-2.13788e-54	1.21396e-53	4.50778e-55	4.31092e-54	1.34577e-53	5.2076e-105
9.97495e-56	3.85862e-55	8.99923e-55	1.31398e-54	4.94278e-55	5.83873e-56	-1.7275e-55	1.42156e-55	8.429e-55	-2.89017e-54	-1.49579e-55	2.94007e-54	3.59017e-54	-2.07543e-54	-1.09488e-55	7.26774e-55	3.09204e-55	-3.62805e-55	8.99726e-55	4.98492e-54	-7.71862e-55	-1.36825e-55	1.75902e-54	1.59642e-55	-2.78876e-55	-6.988e-55	5.00338e-55	2.65383e-55	2.8048e-56	6.83312e-55	6.94347e-107
-2.20979e-56	3.64107e-56	1.59937e-55	-1.98213e-56	-5.50806e-56	4.39869e-56	-1.20827e-55	-2.04312e-56	2.17409e-56	-5.26466e-56	-6.64013e-56	1.29543e-56	9.26287e-57	2.3973e-55	3.23431e-56	-3.65017e-55	1.0453e-55	4.42923e-56	-1.05818e-55	7.66827e-56	6.20318e-56	9.43488e-56	-2.36849e-55	1.67239e-55	-2.33728e-56	-3.76227e-57	1.42017e-55	7.07796e-56	6.2659e-56	4.37754e-55	5.95509e-109
-1.50199e-56	1.04206e-56	5.65835e-57	4.5882e-57	3.34292e-57	-1.20753e-57	-5.73073e-56	-1.41274e-57	-1.30528e-57	4.64391e-58	-4.5571e-58	-3.15306e-57	2.2841e-57	1.2736e-56	1.72646e-56	-1.38854e-56	6.82752e-57	5.20986e-58	1.19849e-56	-1.69653e-57	2.15469e-56	2.51059e-56	4.06746e-57	-1.78529e-56	8.788e-58	-4.45478e-57	6.18592e-57	8.12273e-57	6.04732e-57	-2.00135e-56	6.5416e-111
-3.45151e-57	9.09891e-58	2.81896e-57	-1.86349e-57	3.35719e-58	1.92069e-57	-3.72482e-58	-6.33208e-59	-5.98601e-58	-9.60437e-58	2.73308e-59	4.38943e-58	1.25171e-58	-8.35339e-58	1.2303e-58	-7.33885e-58	-2.52821e-58	2.25187e-58	1.38717e-59	-1.24561e-58	-1.87156e-57	-1.05891e-57	2.66748e-58	4.13931e-58	-3.96944e-58	1.03474e-57	-7.6747e-58	-9.61268e-58	2.35403e-58	4.50366e-58	3.88422e-113
-7.18889e-59	3.343e-60	3.88025e-60	-5.58707e-59	-7.96931e-59	6.10314e-59	-4.57797e-59	6.91933e-59	-1.05598e-59	-4.81131e-59	-1.15245e-59	1.77378e-58	-4.59257e-59	-3.06567e-58	-1.00314e-59	-1.44262e-58	-4.52618e-58	-1.06722e-59	-2.02662e-58	1.29731e-58	1.41923e-59	2.27684e-59	-3.06577e-59	4.84176e-59	-7.68548e-60	-1.02756e-58	5.26249e-60	1.84482e-58	1.07505e-59	-1.27008e-58	5.0411e-115
-1.07698e-59	-1.66589e-60	-7.41747e-60	5.58872e-60	-2.60485e-60	-1.43908e-60	-5.23501e-60	-3.98561e-60	5.47512e-60	-4.2583e-60	1.26473e-59	4.48177e-60	-2.06719e-60	3.63882e-61	7.72407e-60	-7.94352e-60	1.03136e-59	-1.88527e-59	-8.11256e-60	1.06286e-61	-1.51594e-60	1.01188e-59	3.4395e-59	-9.31023e-60	1.46998e-59	1.39443e-60	-3.99496e-60	-5.0478e-60	9.07485e-60	4.91331e-60	2.88044e-117
-3.225e-61	-1.22046e-60	-1.43344e-60	-3.50104e-61	6.02101e-62	-3.82766e-61	4.43575e-61	1.07617e-60	-5.6538e-61	1.94588e-60	-2.37629e-61	7.55369e-61	-1.85469e-60	5.45532e-61	7.5937e-62	-7.01338e-62	-5.11795e-61	2.24241e-60	-1.60565e-60	-5.26063e-61	6.98379e-62	6.12723e-62	1.88896e-61	-4.49961e-61	-7.59939e-61	-3.91097e-62	-9.00498e-64	1.02352e-60	7.38048e-61	-6.97167e-61	2.48066e-119
-5.17728e-63	-7.58492e-62	1.49645e-61	-3.87836e-62	6.30632e-62	-1.7985e-62	-4.2852e-61	1.07524e-62	1.00969e-62	1.30518e-62	6.92339e-62	-6.64847e-62	-2.39741e-63	7.53266e-63	4.79388e-63	-9.60904e-62	9.98553e-62	9.02726e-62	1.52404e-61	-9.8346e-64	2.25006e-62	2.7348e-63	-1.65091e-62	3.888e-62	-8.04287e-62	-6.31097e-63	-1.5112e-63	4.36471e-62	-3.35057e-62	-6.43082e-62	2.93848e-121
-2.1865e-63	5.29167e-64	9.9376e-64	-4.3333e-63	2.11781e-63	8.7798e-63	-1.30387e-62	7.37277e-63	-4.21088e-63	6.75574e-64	-1.05879e-63	-1.75194e-63	-1.82751e-63	-1.69366e-64	9.9981e-64	1.85251e-62	9.12886e-63	-4.83239e-63	3.69102e-62	-3.83543e-63	-2.21183e-63	-8.42831e-64	-3.39323e-63	-1.51943e-63	-1.96891e-63	1.48763e-62	-5.58186e-63	5.53249e-64	-8.64483e-64	-2.1661e-63	2.46595e-123
-6.24043e-64	4.76435e-65	6.41424e-64	2.143e-64	1.0488e-63	2.52518e-64	-2.4368e-65	7.13147e-64	7.04692e-64	1.05481e-64	-7.34036e-64	5.23258e-64	-9.50185e-65	1.22605e-64	-3.03609e-64	-1.98007e-64	6.23134e-65	2.08237e-64	7.05614e-64	4.57324e-64	1.45729e-63	-1.46411e-64	-1.30418e-64	1.51154e-64	-5.3108e-65	2.23201e-64	-2.72479e-65	-1.08306e-63	-6.9866e-64	-6.72052e-64	9.10319e-126
-1.89887e-65	-1.87016e-64	-3.56348e-65	-2.89427e-65	-1.13239e-65	-3.05477e-65	2.94909e-66	5.49251e-65	-3.81542e-65	-8.50969e-65	-1.18135e-64	-8.67495e-65	2.0543e-65	2.52568e-65	3.06928e-65	-4.3899e-65	-6.82691e-66	-7.30902e-66	9.3031e-66	-2.00142e-65	3.90978e-65	3.18583e-66	-1.074e-65	-2.90235e-66	4.8399e-65	-7.3069e-66	3.597e-65	-4.70713e-65	2.24363e-66	-5.87137e-66	8.38323e-128
4.43703e-66	-4.21836e-68	-7.31886e-67	-5.60939e-66	1.50582e-65	2.77657e-66	7.98116e-68	9.86482e-66	3.5155e-66	-5.89582e-66	-1.82734e-66	-4.49429e-66	-6.26797e-66	-1.98875e-66	-6.09878e-66	1.69023e-66	-2.85079e-66	8.27622e-66	-3.69434e-66	4.25581e-66	5.13406e-66	1.40952e-67	-2.95662e-66	-8.36147e-66	2.78839e-66	2.43737e-66	2.05961e-66	-5.2733e-66	3.05503e-66	1.53245e-66	8.08284e-130
1.83523e-67	1.03755e-66	-3.45424e-67	2.43107e-67	8.51839e-69	3.23753e-67	9.07042e-68	-8.58069e-68	1.00793e-66	-5.89261e-67	7.70499e-68	-1.04749e-67	-2.91434e-67	-1.88183e-68	9.57786e-68	3.39816e-68	4.56976e-67	-2.16855e-67	-6.50042e-69	-4.78863e-68	-3.95096e-67	3.19484e-67	2.91079e-67	5.20627e-67	-6.96936e-67	4.65963e-67	9.4761e-68	1.46853e-67	1.95507e-67	-7.65319e-67	5.11423e-132
-9.52292e-68	1.07686e-68	-9.99299e-72	-9.34824e-68	-1.92188e-68	9.13848e-69	-3.82195e-69	-5.64447e-69	1.27504e-68	6.002e-68	1.97402e-69	9.17321e-70	-2.33372e-68	-8.09094e-68	-8.83507e-69	-2.0326e-68	-4.57967e-68	2.16396e-68	-4.07436e-69	-3.09896e-68	2.62514e-68	1.27021e-68	1.70268e-68	3.84191e-68	1.34463e-67	1.51971e-69	1.21981e-68	1.15962e-68	3.47493e-69	2.17333e-68	5.47839e-134
-7.10994e-69	-5.2655e-69	2.14403e-69	-4.16302e-70	-9.61608e-70	2.03615e-69	7.19785e-69	3.37584e-69	-6.37735e-69	-2.79909e-69	-1.12106e-70	-1.03167e-69	5.08183e-69	2.10262e-69	2.75496e-69	1.63476e-69	1.08209e-69	3.29987e-69	-8.46914e-70	7.08168e-70	-8.8429e-70	-3.23015e-70	5.76102e-69	-3.79477e-69	-4.67663e-69	7.78073e-69	-1.68364e-69	-9.83897e-70	1.04251e-70	-5.11337e-69	4.15539e-136
5.37024e-71	-3.45627e-70	-4.348e-70	3.85229e-70	1.31322e-70	-2.78253e-70	-2.04584e-70	-2.43092e-70	3.57118e-70	-3.35112e-70	4.76452e-70	1.57846e-70	-1.36236e-71	1.53108e-70	2.24258e-70	-9.17456e-71	-9.63355e-71	5.77188e-71	1.89394e-70	8.68395e-71	-3.72435e-70	3.10748e-70	-4.62811e-71	-8.68873e-70	-2.72111e-70	4.65006e-70	-1.66546e-70	-1.64091e-70	7.23354e-71	9.29661e-74	2.62805e-138
9.2471e-72	-3.06815e-71	2.65999e-71	-1.12214e-70	-2.60604e-71	-2.08466e-71	-5.92273e-71	6.90775e-72	6.08805e-72	-2.94744e-71	-5.25924e-71	-3.80318e-72	-4.11781e-71	-5.22793e-72	-1.06703e-71	-1.30824e-71	-7.4677e-71	7.53868e-72	-4.59355e-72	4.8543e-71	-1.48147e-71	8.68086e-72	-7.69496e-71	1.06967e-72	-4.72851e-71	7.22671e-72	3.04896e-71	-3.62507e-71	2.07055e-72	-7.27743e-71	4.87503e-140
-3.40961e-73	-1.91193e-72	-1.76898e-73	6.45854e-74	-4.21049e-73	6.48119e-72	-4.11998e-72	-7.35294e-73	-2.41878e-72	-6.11323e-72	7.38871e-73	-1.2669e-73	2.11853e-72	1.68396e-72	-1.35364e-72	4.02384e-72	-5.80315e-73	2.23352e-72	-3.14162e-72	3.32013e-73	1.50047e-72	1.31888e-72	1.19212e-72	5.26921e-73	-3.58112e-73	5.97913e-73	-7.67059e-74	-1.25869e-72	-7.62558e-73	-2.68105e-74	1.5629e-142
-3.23533e-73	-3.33692e-74	3.92782e-74	-7.47863e-74	2.83833e-74	-3.07135e-73	8.21778e-75	2.54144e-73	-1.68289e-74	-2.38221e-75	-5.56714e-74	-2.74341e-73	-2.55912e-74	-6.05202e-74	-3.39869e-73	-1.14623e-73	2.90798e-73	-3.26021e-73	-8.72115e-74	1.76806e-73	2.17121e-74	3.85055e-73	-3.6402e-73	-5.89621e-73	1.06867e-73	3.21901e-73	3.87143e-73	-2.05368e-73	6.87051e-74	-4.82097e-73	1.88719e-144
1.91529e-75	-2.39686e-74	2.2699e-75	-6.18152e-76	3.10989e-75	5.48827e-75	-2.89331e-75	1.62382e-75	-1.94958e-74	-6.75766e-75	-6.19942e-75	1.09118e-74	2.37892e-75	6.77017e-75	-7.16301e-75	-4.53865e-75	-1.93631e-75	-4.33385e-74	1.46401e-75	4.191e-75	-9.77866e-75	1.20313e-74	1.56132e-74	-5.04427e-74	1.27824e-74	-3.2115e-75	-5.68554e-76	-1.89542e-75	1.53154e-76	3.67127e-75	6.46257e-147
-7.33026e-76	8.92856e-76	5.08679e-75	1.00075e-76	-2.95998e-75	9.49012e-76	3.20907e-75	1.74988e-77	1.69095e-75	-8.62175e-76	1.39292e-75	-3.00809e-75	-5.3786e-76	-2.63709e-76	1.34944e-75	-1.92313e-75	3.25114e-76	-4.16186e-75	-1.03292e-76	-5.61862e-76	-2.62712e-76	6.84662e-76	1.03746e-75	6.69835e-75	-1.29814e-75	-2.04327e-76	3.0404e-76	-1.7721e-75	-3.44691e-76	-5.55492e-76	1.37272e-148
3.51725e-76	1.67934e-77	-1.13516e-76	-9.76156e-77	-1.62914e-76	-5.83189e-77	9.19059e-77	-2.18209e-76	-6.18299e-77	-2.74992e-77	-1.32561e-76	4.0517e-77	-6.58881e-77	6.37275e-77	4.18985e-77	1.62208e-76	8.54586e-77	9.66457e-77	8.15855e-77	3.62693e-77	-8.9406e-77	-8.20454e-77	-1.52244e-76	5.10111e-77	3.08033e-77	-6.71072e-77	-1.51647e-76	6.16382e-77	2.95774e-76	-6.62417e-77	4.81913e-151
-4.03006e-78	1.41192e-78	-1.93918e-78	1.41238e-77	-1.98566e-77	-4.35308e-78	-3.5508e-77	4.39529e-78	-7.54395e-78	-2.69539e-78	-2.33523e-77	1.03871e-77	8.75174e-78	5.35704e-78	4.06257e-78	-3.78682e-77	2.35191e-77	6.69964e-79	3.45505e-77	-1.05907e-77	4.18694e-78	-2.71427e-77	4.79015e-78	1.38484e-77	-5.17432e-78	6.69974e-78	-7.71556e-78	7.33966e-78	-2.14221e-78	4.52272e-78	7.22662e-153
2.42113e-79	7.43722e-79	2.59378e-79	2.45165e-78	-1.69566e-79	-3.20364e-78	3.06759e-78	2.77214e-78	1.27258e-78	-2.72723e-79	1.92303e-78	-4.46699e-79	-1.83749e-78	-1.33173e-79	2.077e-78	5.85445e-79	1.46531e-78	-1.57229e-78	-1.78229e-79	4.47866e-79	-2.09877e-78	5.57423e-79	-6.68366e-79	-5.87121e-79	8.61215e-80	4.19515e-81	-6.36068e-79	2.45557e-79	1.57605e-78	-1.06115e-78	6.21596e-155
-2.04617e-79	-2.30804e-79	9.91374e-80	2.34984e-80	-5.22e-80	-1.04345e-79	-8.20965e-79	5.6108e-81	-2.83301e-79	1.33604e-79	-1.03731e-79	5.64179e-80	-9.12391e-80	5.09607e-80	2.39203e-79	-2.29087e-79	5.4364e-79	3.65446e-81	-1.701e-81	-5.43868e-80	-4.25953e-79	3.16586e-79	9.22815e-80	2.13412e-79	8.31247e-80	-2.97013e-79	3.56904e-79	-2.64814e-79	8.97524e-81	-1.53335e-79	1.97629e-156
-7.03081e-81	-4.78777e-80	9.20606e-82	8.80214e-81	1.70831e-82	1.53649e-80	1.8462e-81	-4.3295e-81	-3.1213e-81	-9.95666e-81	1.5893e-80	2.39354e-81	9.53297e-82	-1.76943e-80	-1.20766e-82	-1.64841e-80	-4.37157e-81	-3.98098e-81	6.93902e-81	-1.371e-81	-4.21311e-81	-9.12828e-81	4.47407e-81	-6.60389e-81	-5.26679e-80	1.28012e-81	3.27908e-80	5.33889e-81	1.36777e-80	-2.09951e-81	7.9517e-159
-7.9634e-84	-1.37808e-81	1.38365e-81	-5.96592e-83	-1.28184e-81	3.15933e-82	-3.43709e-82	9.35666e-84	3.6613e-82	-1.23835e-81	-3.18303e-82	4.08271e-82	3.13541e-82	1.76214e-81	1.12828e-82	9.90922e-82	-7.51563e-82	-5.67602e-82	2.22793e-82	2.06034e-81	-9.57344e-82	8.7383e-82	-9.99367e-82	-1.24801e-81	2.32661e-81	-1.21624e-81	3.96878e-82	-7.11321e-82	6.20176e-83	7.9179e-82	2.94166e-161
-1.96278e-82	3.27459e-82	1.26969e-82	-2.3435e-83	-1.62179e-82	-4.4016e-83	-2.8931e-83	1.25548e-82	1.10227e-82	5.4158e-83	8.66491e-84	3.82186e-83	1.15806e-83	8.13308e-84	-1.00242e-83	-7.69185e-83	-2.98629e-83	-4.31777e-84	1.83885e-82	-1.38941e-82	6.69554e-83	-4.62139e-83	7.44585e-83	-2.4902e-83	-8.66447e-83	-1.12727e-82	-1.38696e-82	-9.0216e-84	-8.59619e-85	-4.33665e-84	3.36464e-163
2.55906e-84	1.60052e-84	-4.33239e-84	1.37375e-83	9.44726e-84	-1.95979e-84	3.50164e-84	8.4726e-85	-4.09763e-84	9.17037e-85	7.79721e-84	-9.43861e-85	9.0456e-84	-6.25245e-84	2.92094e-86	-3.4568e-84	-1.41385e-83	6.4603e-84	1.06814e-83	-1.36252e-83	4.40346e-84	-6.03313e-84	-2.33835e-84	-3.24702e-84	-7.04768e-85	4.26324e-83	-8.01971e-84	-1.35077e-84	2.39161e-84	2.1279e-83	3.4907e-165
3.16208e-86	9.49762e-85	5.51242e-85	1.9921e-84	-5.02768e-85	-2.27548e-85	-4.94018e-85	4.0691e-85	7.99005e-86	-1.45972e-85	1.08019e-85	-1.82982e-85	4.68813e-85	2.0939e-85	2.33328e-85	5.11011e-85	-1.59584e-85	-7.16054e-85	1.17996e-85	5.99443e-86	1.85614e-85	3.99218e-85	-1.96197e-84	1.17428e-84	1.86561e-85	-5.01146e-85	-3.10554e-85	7.97848e-85	6.47101e-85	1.00679e-85	1.39673e-167
-5.91866e-86	-1.87557e-86	-5.78955e-86	2.72642e-86	8.44246e-87	-2.22176e-86	2.75258e-86	2.04152e-86	4.27676e-86	-1.14896e-85	-4.52761e-86	1.65799e-86	-5.0469e-86	2.90069e-86	4.46717e-86	3.14978e-85	-1.97741e-86	-1.45875e-87	7.1802e-86	5.6513e-86	1.01136e-86	5.42916e-86	-8.31889e-88	-7.4508e-86	1.16252e-86	-1.74352e-86	-5.63527e-86	-1.71341e-86	-1.43277e-86	-3.11349e-87	1.53107e-169
-5.01284e-88	-7.06698e-88	-8.83871e-87	-4.85398e-87	3.23329e-87	5.64999e-87	5.67219e-87	-1.76431e-86	-4.19214e-87	6.87401e-87	-1.8837e-87	1.40151e-86	-1.08456e-86	-9.98742e-87	-1.12447e-86	-8.27112e-87	-4.20426e-87	-2.75546e-87	-5.44425e-87	-7.80282e-88	4.44428e-87	-4.4705e-87	9.95252e-88	-2.11487e-89	1.50613e-86	8.05617e-87	3.99195e-88	-1.1378e-87	8.65922e-87	-2.55751e-87	1.63626e-171
-6.07235e-88	-4.20143e-88	4.118e-88	8.99541e-89	-2.93856e-88	3.97724e-88	-1.78217e-88	-1.79303e-88	-1.12815e-87	-4.36096e-88	3.25448e-88	-2.97141e-88	1.13729e-89	-6.72323e-88	-6.3515e-88	-2.79517e-88	-1.1052e-87	1.49444e-89	-2.67206e-88	-1.08548e-87	3.13827e-88	-1.39306e-87	3.71915e-88	2.66839e-88	3.8474e-88	-2.518e-88	3.00114e-88	8.05702e-89	6.38604e-88	2.53787e-88	9.12237e-174
3.99331e-89	4.0654e-89	-1.08517e-89	-4.51479e-89	-2.81052e-89	2.27039e-89	1.49243e-89	2.72949e-89	9.10269e-90	-3.36851e-89	2.13619e-89	8.16264e-89	-4.69817e-89	1.33877e-89	-2.35445e-89	7.78787e-90	5.62011e-89	6.75909e-90	-7.91655e-89	2.5638e-89	1.83387e-90	9.76108e-90	-8.12225e-89	3.48699e-89	-4.83119e-89	2.93742e-89	-4.35707e-89	2.24969e-89	-7.85481e-90	2.26454e-89	4.32312e-176
1.78106e-90	-1.06732e-90	-3.08073e-90	-1.64904e-90	-4.79506e-90	3.81555e-90	2.65082e-90	6.35381e-90	2.3709e-90	8.06554e-91	-1.00026e-89	1.35459e-90	7.37701e-91	3.6742e-90	6.26894e-92	1.58522e-90	-1.23907e-89	4.1721e-91	-4.27218e-90	-3.76207e-90	-2.45943e-91	-1.75305e-91	5.29514e-91	8.87898e-90	5.65388e-90	2.66483e-91	1.40235e-90	3.49098e-90	4.4702e-90	9.75564e-93	5.57679e-178
4.568e-91	7.43825e-92	7.34831e-91	-1.36674e-90	2.7769e-91	8.99096e-92	-1.0242e-90	-2.44712e-91	2.05229e-92	9.77655e-91	-4.70912e-91	6.06678e-92	-3.4031e-91	-4.06005e-93	-2.37079e-92	1.89975e-92	-2.87909e-91	9.76835e-93	-1.48768e-91	1.88418e-91	-1.68737e-92	9.58409e-91	-3.56178e-92	6.58051e-91	-1.49416e-91	-3.21432e-92	-1.23959e-91	-1.29724e-91	-3.24453e-91	4.28214e-92	6.77105e-180
8.94502e-93	-3.94707e-92	3.30823e-92	-9.88168e-93	-1.29087e-93	7.98258e-93	3.78803e-92	-1.22112e-92	3.92119e-93	-1.16847e-92	4.51571e-93	-5.16303e-92	3.40374e-93	6.49764e-94	-3.99994e-92	-9.97303e-93	2.20406e-93	-3.75249e-92	3.54128e-92	2.94738e-92	3.86416e-92	1.31678e-92	4.38701e-92	-4.39935e-92	-8.1913e-92	6.61235e-92	3.3242e-92	-2.17997e-92	-2.9739e-92	-1.57281e-92	3.18853e-182
-6.73057e-93	1.04789e-93	-7.82436e-94	1.52808e-93	5.36773e-93	5.61917e-93	5.7037e-93	3.2081e-93	4.26866e-93	6.54236e-94	9.67816e-94	-2.62813e-94	2.17935e-93	-1.42003e-93	-3.47369e-94	-5.46389e-94	-5.0284e-93	-2.4903e-94	2.43542e-93	4.18825e-93	-9.85978e-94	-3.9018e-94	-4.00981e-93	3.49789e-93	4.40066e-93	4.96854e-93	-6.05623e-94	1.29775e-93	-3.04111e-94	-4.60068e-93	3.25018e-184
-1.88906e-94	3.19516e-95	8.75817e-95	-5.04902e-94	-2.90184e-94	1.50586e-94	-2.45108e-94	7.28538e-94	-1.25748e-93	2.47169e-94	1.61035e-94	-1.09016e-94	-2.12894e-95	8.16316e-95	-2.00317e-94	-5.09838e-95	-1.05936e-94	7.58831e-95	2.11567e-95	2.93448e-94	2.99904e-95	9.80631e-95	-4.53327e-95	4.95858e-95	-5.73518e-95	6.91689e-95	1.71942e-95	-3.56119e-94	-6.87243e-95	7.09213e-94	3.48851e-186
1.22786e-95	7.97005e-96	-1.63794e-96	2.45368e-95	3.38581e-95	2.38641e-96	1.22934e-95	2.23462e-95	1.17809e-95	6.23399e-96	7.75765e-95	1.63107e-95	9.57785e-96	9.74852e-96	-1.27252e-95	-1.41062e-95	-3.14547e-96	-7.30874e-95	-1.50079e-95	-2.56053e-96	-3.41211e-95	1.29507e-95	-3.21454e-95	1.33701e-95	2.06613e-95	6.5128e-96	-1.1151e-95	1.53253e-96	4.86668e-97	-3.37162e-96	1.83662e-188
-2.0899e-96	-6.52815e-97	4.52234e-96	-9.07808e-97	2.43142e-96	-2.27596e-96	2.01421e-97	1.95391e-97	-1.89444e-96	-8.49006e-96	-2.02689e-96	-3.10858e-98	-4.07496e-96	3.42282e-97	6.22888e-96	-1.80835e-96	3.32901e-96	-2.73535e-97	-2.74619e-97	2.96673e-96	6.9498e-97	1.24857e-97	-1.87143e-96	-4.03324e-96	5.21526e-97	-8.30454e-98	-1.04992e-96	1.08367e-96	-1.36486e-96	7.35552e-96	2.74635e-190
1.67772e-98	-5.79935e-99	-3.62382e-98	-4.83478e-98	-1.38337e-97	5.79845e-97	-2.36702e-98	2.16841e-98	-5.92825e-97	1.57643e-97	3.09978e-97	-2.6085e-97	2.13287e-98	4.71399e-97	2.82858e-97	2.23967e-98	-6.16669e-97	3.6951e-99	5.78376e-97	1.5882e-98	-1.14418e-97	-5.41783e-99	4.45676e-98	1.16618e-97	-7.02662e-98	7.94026e-98	-1.57032e-97	1.66462e-97	-8.77168e-98	1.12019e-97	2.03158e-192
3.00302e-99	3.90845e-98	-5.23707e-99	3.35293e-98	9.14778e-99	1.53042e-98	2.15202e-99	-2.60835e-98	-1.63951e-98	-2.08364e-98	2.77873e-99	-1.07773e-98	-5.02541e-99	6.05534e-99	2.03831e-98	-1.35268e-98	-2.5635e-98	1.53008e-98	3.47115e-98	-1.53546e-99	3.43101e-98	-1.20243e-98	1.03722e-98	1.28609e-98	1.13699e-98	9.19222e-98	-1.36096e-98	-4.31232e-99	9.60133e-99	-2.77745e-98	1.8518e-194
2.26831e-99	-3.99952e-100	-2.88641e-99	1.1687e-99	-2.56446e-99	-4.85865e-100	2.23165e-100	8.40649e-101	-4.16941e-99	-1.20611e-99	1.67252e-101	3.20493e-99	-3.27669e-99	1.9877e-100	1.97845e-100	-1.27872e-99	-4.02705e-99	3.02921e-99	9.56234e-101	2.27601e-99	-1.10909e-99	1.93359e-99	-4.06133e-100	-1.33403e-99	3.77664e-100	1.12343e-99	-4.09726e-99	-5.95283e-100	-4.21714e-100	5.94766e-100	1.20007e-196
-2.43399e-100	-1.6593e-101	-3.80933e-101	-1.18276e-100	2.36056e-101	-1.09497e-100	-1.78963e-100	-9.44597e-101	-5.94325e-100	-8.99128e-101	2.5331e-101	-9.38463e-101	-1.86963e-100	8.7371e-101	-4.91527e-101	1.3285e-100	2.18275e-100	-1.36797e-100	-1.1417e-100	-8.63391e-101	4.17269e-101	7.90895e-101	6.09378e-101	-1.24796e-100	-1.4041e-100	1.0828e-100	2.24462e-100	-1.82959e-100	8.02314e-101	7.13269e-101	8.02817e-199
-1.14829e-101	2.25615e-102	-8.24124e-102	-3.50127e-101	-6.24641e-102	-4.7988e-101	6.91708e-102	2.66322e-102	8.48174e-102	6.96367e-102	-2.52841e-101	8.74329e-102	1.36328e-102	1.58943e-101	4.59885e-102	1.36727e-101	1.16987e-101	-4.52093e-102	1.08966e-101	-1.71515e-101	-8.85234e-102	-4.74218e-102	3.27356e-102	3.33392e-102	-1.17054e-102	-4.08679e-102	8.37807e-103	1.33567e-101	7.30191e-102	-1.14692e-101	6.20123e-201
-2.11048e-103	3.51482e-103	1.47276e-102	1.7336e-103	-4.45556e-103	-5.96835e-103	1.2363e-102	-1.31524e-103	-4.61521e-104	-1.4316e-103	1.15362e-102	6.18823e-103	-1.61644e-104	2.44092e-103	-2.86271e-102	6.26817e-103	-7.33016e-103	1.25257e-102	-1.83958e-103	-9.46667e-103	6.01679e-103	6.10851e-103	4.57205e-103	-1.85013e-103	-1.3053e-102	-4.06792e-104	1.98489e-103	6.18147e-103	-3.35055e-102	-1.49e-103	3.2242e-203
-2.03437e-104	4.61262e-104	1.57157e-103	1.29414e-104	2.75698e-104	6.92275e-104	-2.15349e-104	-8.26294e-104	-2.58634e-103	-1.6471e-103	-3.64507e-104	6.45796e-104	-9.1222e-104	7.39143e-104	1.79781e-103	-8.63097e-104	-1.38226e-103	1.98573e-103	2.62951e-103	-9.78964e-106	3.21772e-104	-6.35952e-104	-2.123e-104	-2.5854e-104	5.27467e-104	-4.96983e-104	1.24356e-104	2.49855e-104	3.31324e-103	-1.18479e-105	4.43015e-205
-6.92085e-105	8.56275e-105	-7.31402e-105	2.88935e-105	-1.95908e-104	-1.01373e-104	-2.19326e-105	-7.15552e-106	3.03903e-105	-2.90201e-104	1.3097e-104	1.4472e-104	-1.81917e-104	-8.51018e-105	4.5887e-105	-3.12616e-105	-3.45928e-106	2.46343e-104	-6.58332e-105	-7.31781e-106	3.78278e-105	-9.20395e-105	-1.22545e-106	-3.22182e-106	-1.66247e-104	4.22555e-105	9.31498e-105	-6.99079e-105	9.96367e-105	-5.3191e-105	3.64894e-207
-2.72761e-106	1.74607e-106	8.95681e-106	-2.69962e-105	1.41668e-105	-3.20172e-107	-6.25331e-106	8.82763e-107	1.72051e-105	-2.08974e-105	2.42591e-106	-2.52108e-106	-7.78632e-106	-2.91526e-106	2.27786e-105	4.15414e-107	4.11087e-106	-1.18275e-105	2.54722e-106	2.53022e-106	-1.68566e-105	1.91699e-106	3.2805e-106	-6.58609e-106	-8.57049e-107	-9.45188e-106	-6.61769e-106	5.39934e-106	5.21394e-106	1.88158e-106	3.09869e-209
2.21728e-106	-6.17268e-107	-4.30638e-108	1.40898e-107	8.19463e-107	-3.99053e-107	5.3136e-107	1.90753e-106	1.57542e-106	-1.48051e-106	-8.59516e-107	-1.26527e-106	4.70765e-107	9.18062e-107	5.51483e-107	2.71659e-106	1.39636e-106	1.09063e-107	-3.70085e-107	4.81995e-108	2.0308e-106	-3.28428e-107	-4.73592e-107	-3.58586e-108	-9.41803e-107	-9.02547e-107	2.73083e-107	1.37275e-106	3.82994e-107	4.02775e-107	3.63609e-211
-4.09408e-108	7.90981e-108	-3.1497e-108	5.70254e-108	-6.63305e-108	1.45976e-107	1.68589e-107	-4.86526e-109	1.11596e-107	-1.34521e-107	-6.81138e-109	6.85354e-108	1.91144e-107	1.94172e-109	-7.06442e-108	-2.07959e-107	-2.61882e-108	-1.61514e-107	6.46396e-108	-5.85829e-109	-1.13287e-108	-4.75472e-108	5.87882e-109	1.00467e-107	1.85819e-107	-1.49743e-110	9.11462e-108	3.27487e-108	-2.54683e-108	1.10981e-108	2.74585e-213
3.51626e-109	-2.14533e-109	-2.11768e-109	9.64726e-109	-3.54675e-109	-7.01057e-109	-8.96872e-110	-2.42314e-109	2.93216e-109	-1.13964e-109	-2.62499e-109	1.40089e-109	2.72403e-109	1.37389e-108	1.05254e-109	-1.63098e-108	2.15358e-109	-6.24883e-109	-1.49294e-108	1.48386e-108	3.43789e-108	-1.73247e-108	-5.91833e-109	1.93337e-109	-1.2568e-110	-2.78338e-109	-2.056e-109	1.2984e-108	3.29657e-109	1.89997e-109	2.8676e-215
2.57273e-109	4.61658e-110	-5.30201e-110	8.44574e-111	1.77068e-110	-2.59865e-110	4.99079e-110	9.11714e-111	1.6081e-110	-6.19648e-110	1.78891e-110	7.29787e-110	2.23153e-109	-1.17499e-110	-1.13707e-109	-7.51722e-110	1.39442e-110	-1.09e-109	1.895e-110	3.31434e-110	-4.84174e-110	-1.72184e-110	-5.86135e-110	2.29646e-110	-1.01398e-110	1.20332e-109	1.427e-110	-2.71128e-111	1.97615e-109	-6.18065e-110	2.30828e-217
7.07227e-111	-2.31264e-111	5.92898e-111	-1.32607e-111	5.57538e-111	5.41165e-111	6.34861e-111	-9.66066e-111	-1.98583e-111	-4.90702e-111	-1.50478e-111	-5.39499e-111	6.08908e-112	-1.46423e-111	1.47334e-111	-8.38249e-111	-1.29392e-110	1.14611e-110	-6.99505e-112	4.86415e-111	3.76198e-111	-8.05251e-112	-1.92128e-110	-1.95286e-111	-1.06546e-110	3.00811e-111	3.54172e-112	-1.42558e-111	-1.12082e-111	-4.88953e-112	1.25752e-219
-3.04472e-112	-7.33501e-112	2.82896e-112	-1.06844e-112	2.14666e-113	-3.93403e-112	5.33521e-112	-2.69246e-112	-1.17512e-113	-9.49083e-112	9.66918e-112	7.61066e-112	8.82991e-113	3.53394e-113	1.96135e-112	7.06962e-113	-2.90801e-112	-5.62627e-112	-2.05173e-111	7.22026e-112	-1.18031e-111	2.98072e-113	-5.24749e-112	1.03773e-112	-1.92761e-113	2.25907e-112	-1.95232e-111	-8.80353e-113	-3.7941e-112	-8.37975e-112	1.52311e-221
3.41403e-113	4.56293e-113	-7.88374e-113	-4.45365e-113	-2.88039e-114	-4.94248e-113	-7.1749e-113	2.09541e-113	4.58901e-113	-2.67831e-113	7.32914e-113	4.31984e-114	-2.11798e-113	2.36519e-113	1.18834e-113	-3.32273e-113	-2.95644e-113	9.84944e-116	1.80688e-113	-6.66668e-114	9.74526e-113	-2.72705e-113	-1.47949e-112	6.25397e-114	3.3171e-113	8.8675e-113	2.28149e-113	-1.35097e-115	-6.19177e-114	-2.36779e-114	7.28929e-224
1.65554e-114	-3.30315e-114	-5.55557e-114	1.14783e-114	-6.59246e-115	9.73446e-115	-5.79619e-115	3.91628e-114	-3.53051e-115	-3.90117e-115	1.3558e-114	-3.05935e-114	-1.44228e-114	1.84472e-114	-2.5539e-115	2.20506e-114	-5.55189e-114	5.69391e-114	5.26174e-114	-1.04733e-114	8.36811e-115	-7.7397e-114	-9.95525e-115	2.25989e-114	2.07821e-114	-4.85212e-114	-5.0742e-114	-1.72825e-114	1.02743e-114	9.324e-114	3.88092e-226
-3.89104e-115	-1.51357e-115	1.62456e-115	3.24794e-115	3.28566e-115	-4.72009e-115	5.47832e-115	-7.02106e-115	7.08558e-116	-4.12859e-115	6.76428e-115	-5.37118e-117	8.11711e-116	2.63757e-115	9.94942e-116	1.44278e-115	4.62178e-115	7.50501e-115	8.55868e-117	-5.54595e-115	3.35061e-115	-6.5485e-116	1.86262e-115	-2.37632e-115	1.62674e-116	-9.62945e-116	-2.58377e-115	2.29157e-115	1.81407e-115	-1.83369e-115	3.65751e-228
-7.25297e-116	-1.83429e-116	6.98862e-116	-1.28895e-115	-4.26671e-117	1.57503e-116	-7.96454e-116	-4.50849e-116	2.66155e-116	-4.27898e-116	2.09549e-116	-3.95844e-116	-1.77179e-116	2.82406e-116	-7.41133e-116	-8.15626e-117	6.62326e-117	-1.00757e-117	7.14711e-116	2.88813e-116	1.19172e-116	2.42844e-116	9.5554e-117	-1.03622e-116	1.53511e-116	4.20331e-116	-1.07307e-116	-2.51712e-116	-1.06416e-116	1.32998e-116	5.69124e-230
2.55091e-117	2.69696e-117	5.62286e-118	-4.43838e-117	-9.09395e-119	2.2034e-119	-5.71866e-117	-1.17335e-117	4.52561e-120	-1.40096e-117	-4.26318e-117	4.52103e-118	-5.38452e-118	9.5422e-119	-6.5998e-117	-1.36701e-117	2.28034e-117	-4.22464e-117	2.09629e-117	-1.26758e-117	2.03993e-117	1.48393e-117	-2.434e-117	3.86603e-118	5.66737e-117	5.61902e-118	-1.48739e-117	1.10017e-117	3.11088e-119	3.0841e-117	2.20808e-232
6.19146e-119	-1.00797e-118	-4.64671e-119	2.26497e-118	3.7398e-118	-1.05068e-118	2.43844e-118	-1.02622e-118	-1.20963e-118	3.57999e-118	9.5523e-119	-4.42693e-118	1.34163e-118	-1.5555e-118	-4.53065e-119	-1.18662e-119	5.66472e-118	-2.67289e-118	-1.28984e-118	-1.30101e-118	3.6214e-119	-1.77517e-118	2.31684e-119	5.03592e-118	1.73297e-118	-3.48493e-118	-4.46441e-119	-5.92297e-119	-8.28834e-119	-4.8525e-118	1.79281e-234
-3.55699e-119	4.65168e-119	-1.83547e-120	-1.07098e-120	-5.30491e-120	8.41087e-120	-8.14164e-120	4.96563e-119	2.59687e-121	-6.82597e-120	-4.36195e-121	1.32929e-119	-3.37966e-120	6.72691e-122	2.97551e-119	2.5668e-119	1.18375e-119	1.79138e-119	9.36828e-120	2.23516e-120	6.15993e-120	1.05787e-119	3.42781e-119	3.4104e-119	-7.60813e-120	3.35792e-120	2.26189e-120	2.80247e-120	1.52007e-119	8.78266e-120	1.12757e-236
-4.6017e-121	-1.80399e-120	-4.92747e-121	2.88757e-120	3.79224e-120	-1.40089e-120	-1.9582e-121	4.98215e-120	8.0069e-121	-3.67731e-120	-3.90234e-120	3.30353e-121	-8.52347e-121	-2.31844e-121	-3.15719e-121	1.16496e-121	-1.47541e-120	8.71456e-121	1.14311e-121	1.709e-120	8.22455e-121	-1.7082e-121	8.47062e-121	2.29709e-120	-3.52044e-120	-7.71557e-121	1.72683e-120	-5.58811e-121	-3.67039e-120	-5.45659e-120	1.55744e-238
-6.02503e-122	2.78539e-122	-1.51888e-122	3.33905e-122	-1.96674e-121	1.35867e-121	-4.8094e-122	-9.01339e-122	1.11381e-122	7.38155e-122	-8.70887e-122	-1.69165e-121	-9.56058e-123	1.395e-121	-6.98877e-122	1.55034e-121	2.88194e-121	-4.70906e-122	-1.10262e-121	5.09639e-122	-1.11425e-121	1.45986e-121	-4.26724e-122	-7.61137e-122	7.71493e-122	-3.75234e-122	2.73944e-122	2.52785e-121	-3.42781e-121	2.48147e-121	5.56031e-241
-3.73784e-123	2.29778e-122	2.43786e-122	-1.03598e-121	3.12421e-122	3.13846e-122	-4.35999e-123	-4.89501e-122	2.14204e-122	3.83589e-122	-9.48122e-123	1.13962e-122	-1.81962e-123	-2.49737e-122	3.05454e-122	1.39465e-122	3.51382e-122	1.76355e-122	-1.98036e-122	-3.38961e-124	6.54376e-122	1.23213e-122	-1.91298e-122	3.18669e-122	2.07547e-122	6.51726e-123	3.12323e-122	-1.29313e-122	1.00957e-123	-3.50851e-122	3.07507e-242
4.26113e-124	4.27316e-124	5.15557e-124	2.53929e-123	1.94428e-123	-1.63801e-123	2.06677e-124	-2.68531e-123	1.45032e-123	1.46075e-123	1.64053e-123	-7.99341e-124	-3.74437e-125	-2.26378e-124	-4.0008e-125	-1.24448e-123	-2.45704e-123	-1.09316e-123	-5.78162e-124	1.79229e-124	2.31025e-124	8.64617e-124	4.67125e-124	-3.34846e-123	-1.43645e-123	-4.49254e-124	-3.75174e-124	1.39978e-123	4.27016e-124	8.56947e-124	5.50772e-245
-9.75359e-126	-1.13442e-124	-1.13084e-124	4.89517e-125	2.20878e-124	-2.00671e-124	6.9604e-125	-3.48313e-124	-2.397e-125	4.58962e-124	1.7413e-124	-2.14537e-125	-1.39131e-124	1.34006e-124	-8.85365e-125	-1.73646e-124	-1.87874e-125	2.3645e-124	-2.61016e-124	1.73895e-124	1.29301e-124	-2.14323e-124	2.44777e-125	3.22617e-125	4.2257e-124	4.84683e-125	9.24782e-125	-3.08422e-124	5.06096e-124	-8.13312e-125	1.32694e-246
1.28476e-125	-9.43259e-126	1.67275e-125	9.56765e-126	-2.64513e-126	-6.14211e-127	8.08397e-125	3.71043e-125	-1.91305e-126	-2.86892e-126	1.60785e-126	6.76078e-126	-1.16521e-125	-4.95032e-126	1.16402e-125	3.37171e-126	8.63791e-127	-9.78866e-128	1.90359e-126	3.53448e-126	-1.74391e-126	-5.30721e-126	-3.69187e-126	-1.75436e-125	-5.6571e-126	5.56379e-125	4.33592e-125	-2.28565e-125	-1.12127e-125	-3.97715e-126	1.49529e-248
1.17383e-126	1.99896e-127	-2.6125e-126	5.89358e-129	-2.50403e-126	-3.79169e-127	-3.9884e-129	-7.90956e-127	7.39949e-127	-9.34327e-127	1.51529e-126	-6.91311e-128	-3.25334e-127	-1.38799e-126	-3.07422e-127	3.09596e-126	-1.29069e-126	1.26878e-126	-8.5751e-127	1.46245e-126	1.53254e-126	1.94149e-126	-2.65652e-126	-1.74719e-126	-1.69617e-126	-1.85541e-129	-1.4527e-126	-1.54066e-126	1.94336e-126	2.68917e-127	6.43033e-251
2.86436e-128	8.57047e-128	2.57885e-127	7.55073e-128	4.44833e-128	-5.07268e-128	3.31999e-128	-4.08261e-127	-6.44829e-128	5.44125e-128	4.42564e-128	-2.57785e-128	1.22235e-127	2.17872e-128	9.05554e-128	2.14227e-128	-1.02038e-127	1.18539e-127	1.28846e-127	5.32718e-128	4.14686e-128	-1.95233e-128	-1.25354e-127	-1.19809e-128	-3.3521e-128	-1.1499e-127	1.6613e-127	-1.72836e-128	1.50852e-128	9.40984e-128	3.99707e-253
9.93877e-129	-3.20069e-129	1.64644e-128	-1.04724e-128	-4.33561e-129	9.16222e-129	2.49763e-129	-4.83682e-129	1.0261e-128	-7.94963e-129	-6.17809e-129	-5.27639e-129	1.53003e-128	1.68322e-129	4.11719e-129	-1.73989e-129	3.3681e-128	-6.88352e-129	1.10707e-129	-1.24464e-128	4.14232e-129	1.00211e-128	-2.69136e-129	-3.02229e-129	-1.56641e-128	-3.65034e-129	-1.02251e-128	6.81379e-129	9.58518e-129	1.19384e-128	3.22952e-255
-2.79346e-130	1.07544e-129	7.72109e-130	2.61084e-129	2.75443e-129	-4.62783e-130	1.47313e-129	-6.39499e-130	4.42871e-130	-4.10919e-130	4.60109e-130	-7.39722e-130	8.3082e-130	-1.59765e-130	1.65461e-129	1.01249e-129	5.17426e-131	2.60507e-130	-5.35678e-130	4.56902e-130	-3.91004e-129	-2.41208e-129	9.45941e-130	-1.0578e-129	1.80252e-130	2.3109e-130	-2.10921e-130	-4.01459e-130	2.31185e-129	5.47538e-130	5.42525e-257
-1.89793e-130	1.30546e-130	-3.27525e-131	-1.00535e-130	1.79096e-130	-2.8188e-131	9.31945e-131	-9.82406e-133	-5.15937e-131	7.49198e-131	-9.68703e-131	1.80647e-130	2.72926e-131	8.75766e-131	-7.78371e-131	4.54251e-132	5.75181e-131	-3.69488e-131	2.93475e-131	-1.39378e-130	6.56959e-131	-3.10392e-131	-2.00777e-131	5.37429e-131	-3.52545e-132	1.45606e-130	3.45139e-131	-2.67243e-132	-4.04632e-131	-1.97261e-131	2.28555e-259
3.57484e-133	3.92415e-133	7.1679e-132	-9.03434e-133	-6.42992e-132	5.23852e-132	-2.54735e-133	-6.66617e-133	-1.01245e-133	1.15326e-132	-1.02878e-131	5.05804e-132	6.11115e-132	9.91512e-132	-3.65738e-132	-3.16223e-133	7.45733e-132	2.07279e-131	2.919e-132	2.57254e-133	-7.12214e-132	-5.92235e-132	3.59507e-132	-8.82857e-132	2.63773e-132	3.76284e-133	2.86837e-132	-1.59575e-131	-1.89443e-132	1.83287e-132	1.35109e-261
-3.63498e-134	-8.37795e-133	-1.22027e-132	-9.38156e-133	-5.07533e-133	8.07616e-133	4.00397e-133	8.84267e-133	-6.8252e-133	1.19874e-133	-1.45526e-132	-1.05593e-133	-1.13465e-132	-1.00682e-133	-7.39439e-133	2.47389e-133	-1.12571e-133	-2.84369e-133	3.67523e-133	9.0707e-133	5.46477e-133	2.12477e-133	5.37983e-134	9.34761e-134	9.79939e-133	5.81063e-135	3.27465e-133	-2.82689e-133	-8.37014e-133	1.35914e-132	1.45413e-263
1.90333e-133	-2.2278e-134	-1.52238e-133	1.38132e-133	5.85593e-135	1.9971e-134	6.03888e-136	-1.98509e-133	-1.69138e-134	-1.76044e-134	2.84562e-134	6.31109e-134	1.52424e-134	-1.39919e-134	4.02951e-134	1.03571e-134	1.24576e-134	-1.2689e-133	-3.23067e-134	-4.39847e-134	1.97424e-134	-4.0966e-134	-5.33136e-134	2.81319e-134	-4.41029e-135	3.16754e-134	-1.29433e-133	7.4328e-135	-1.17746e-134	-1.0268e-133	1.79816e-265
-1.26814e-134	6.24297e-136	3.39896e-135	-5.95324e-137	4.0119e-135	8.59728e-135	1.78252e-135	-1.45008e-135	-4.70226e-136	-2.11791e-135	1.98845e-135	7.3361e-135	-3.08491e-135	-7.7703e-136	2.29277e-135	-3.70271e-136	-7.79152e-135	1.00476e-134	-3.35266e-136	3.45081e-135	-1.94517e-135	-9.04471e-136	4.29196e-135	-4.29877e-136	3.90262e-134	3.86348e-135	-2.49833e-135	5.929e-135	-1.03111e-134	-8.14693e-135	2.29499e-267
2.19134e-136	-8.1029e-136	-2.85909e-136	-1.10516e-135	-9.87394e-136	8.71115e-137	2.65386e-136	8.78172e-137	-2.41903e-136	-3.90466e-136	-1.20325e-135	-6.89209e-136	-3.62315e-136	-4.15286e-137	-1.26129e-135	2.37694e-136	5.04298e-136	1.43109e-136	1.78479e-136	1.66486e-136	-5.77307e-136	7.58002e-136	1.08673e-135	9.08674e-136	9.05288e-136	-2.03404e-136	5.44348e-136	2.45359e-136	2.6658e-136	1.09309e-136	1.15319e-269
1.18586e-137	7.36977e-137	8.47054e-137	-6.55969e-137	1.19703e-137	-2.71846e-137	1.31448e-137	1.57547e-136	-8.00627e-137	-5.88046e-138	5.54231e-138	1.29293e-137	3.30722e-137	2.51839e-138	1.05289e-137	-2.9973e-138	8.53084e-138	-6.51439e-139	4.66425e-138	4.99045e-139	-4.8539e-137	4.54491e-137	1.5824e-136	-9.36572e-138	-1.95948e-137	-7.62706e-137	2.58817e-137	3.28389e-137	1.68526e-137	-7.23599e-137	9.39025e-272
-4.19049e-138	-3.40139e-138	-4.233e-139	-4.24569e-138	4.36793e-139	-1.11948e-138	-8.9365e-139	2.08022e-138	6.14001e-142	3.52326e-138	3.20345e-139	-5.90218e-138	-4.11336e-138	8.79229e-138	2.68051e-138	-8.88709e-139	-5.38771e-139	-1.91339e-138	1.67369e-137	-1.31395e-137	1.25157e-138	7.79905e-138	6.8472e-138	-3.7661e-138	1.58575e-137	-1.78814e-138	-8.85637e-139	3.75019e-138	-1.52819e-138	-6.95209e-138	1.10381e-273
4.08973e-141	-3.42707e-140	-2.32244e-141	1.10184e-139	2.20184e-139	-1.18144e-138	-5.29868e-140	-7.78041e-140	3.62235e-139	-3.65772e-139	-2.03203e-139	4.96181e-140	-1.83895e-139	9.07997e-139	-1.64686e-139	-2.58186e-139	-1.44576e-139	-8.89599e-140	-1.12148e-138	1.31095e-139	-3.16219e-139	1.93009e-138	2.4343e-139	-1.00545e-138	1.40947e-139	8.18479e-140	7.87553e-139	-3.74527e-139	-1.18844e-139	2.03658e-139	9.76913e-276
-6.97069e-140	-1.76764e-140	-5.24125e-140	2.07189e-141	-2.2474e-140	-1.40207e-140	-1.12499e-140	1.70701e-140	3.44497e-140	-1.25354e-140	-2.62158e-140	-3.03358e-141	9.18591e-141	-1.58372e-140	4.61066e-140	9.8126e-141	-3.48773e-140	3.4742e-140	2.81697e-140	5.21628e-142	-2.04546e-140	3.57952e-141	3.88553e-140	6.55019e-140	-1.37821e-141	1.97049e-140	-3.34982e-140	-3.76021e-140	4.6567e-140	1.0958e-140	2.83036e-278
-3.71011e-141	3.7126e-141	1.41591e-142	-2.03391e-141	-1.50466e-141	-2.36619e-141	-2.58233e-141	-1.31364e-141	1.8662e-142	-5.86242e-141	5.8031e-142	-1.44842e-141	2.4567e-141	-3.24351e-141	5.02427e-141	-1.55402e-141	8.23912e-141	1.813e-141	9.48118e-141	-1.23701e-141	2.3533e-141	3.69928e-141	-3.9324e-142	-9.34094e-142	6.0847e-142	-5.09417e-142	4.39146e-141	-2.56103e-143	-1.78988e-141	4.20298e-142	3.35152e-280
-8.65878e-142	-2.31501e-142	-9.92251e-143	2.67063e-142	2.5667e-142	5.57596e-142	-3.15889e-142	-4.52208e-143	-1.23121e-142	1.83716e-142	1.32926e-142	-5.04101e-142	-5.45384e-142	-1.25745e-142	1.26647e-143	8.38038e-143	-2.69212e-142	-9.38923e-142	2.28555e-142	3.87785e-142	2.87183e-143	-2.94425e-142	-1.69026e-142	-2.60122e-142	8.08507e-143	2.13963e-142	4.5814e-143	1.45223e-143	8.84566e-142	1.95014e-142	4.21979e-282
5.05913e-143	-2.41874e-143	2.43273e-143	-3.40941e-143	-7.94735e-143	-1.65119e-143	-2.064e-144	-3.25828e-145	1.58331e-144	1.22923e-143	3.88475e-143	3.63302e-144	2.06065e-143	-3.6852e-143	2.84748e-143	-2.38252e-143	-5.75437e-144	-3.30568e-144	1.57873e-143	8.9381e-144	9.06866e-144	2.87078e-143	3.11205e-143	7.80321e-143	3.94029e-143	1.56023e-143	-1.46613e-143	-3.44232e-143	9.39959e-144	3.58562e-143	2.92358e-284
2.30736e-144	-2.53883e-144	9.92154e-145	7.69557e-145	1.23523e-144	-7.34518e-146	3.13923e-144	-1.11823e-145	1.37356e-144	-1.20979e-144	5.55991e-145	-5.53149e-144	-7.41553e-145	3.44452e-144	-1.54998e-144	-1.92688e-144	6.2925e-144	2.60452e-144	1.51179e-144	-3.75619e-144	1.57367e-144	4.91031e-145	-2.65015e-144	3.38369e-144	-2.64739e-145	-3.24425e-145	-2.73549e-144	-2.33469e-144	-5.77512e-145	-8.44216e-145	1.7565e-286
-1.91661e-145	-9.08243e-146	-3.35179e-145	-2.76383e-145	1.51622e-146	8.0593e-145	7.99692e-146	5.11323e-146	-2.97971e-145	4.74415e-146	4.02332e-145	-3.51076e-145	6.42943e-145	1.5817e-145	2.67955e-145	-6.70778e-146	8.49739e-146	-4.33187e-146	2.58025e-146	3.58724e-145	-1.39533e-145	-2.10342e-146	-1.41312e-145	1.61167e-146	-4.97769e-145	-4.17814e-145	8.91098e-146	-4.05669e-146	-1.01157e-145	2.9688e-146	2.40496e-288
1.06768e-147	-2.53e-146	-1.77697e-146	-9.87731e-147	-1.0954e-146	-3.55778e-147	-2.15155e-147	-4.9822e-148	-9.84249e-147	-1.88349e-146	5.79567e-147	-1.60141e-146	6.4316e-147	-1.73104e-146	2.04666e-147	1.27645e-146	1.14722e-147	-1.56821e-146	6.11241e-147	6.14206e-147	2.25729e-146	5.66511e-147	4.21073e-146	2.14282e-146	-1.69013e-147	1.87315e-147	6.68306e-147	4.49669e-148	1.35401e-146	1.08993e-147	5.77379e-291
2.12218e-148	1.14388e-147	-3.84913e-147	6.05793e-148	4.4441e-148	-6.20066e-148	-3.35331e-148	-1.8813e-147	-3.493e-148	-4.17253e-148	5.8622e-148	2.2237e-147	7.6018e-147	1.6452e-147	3.07387e-148	1.96785e-147	7.92624e-148	9.29391e-148	7.46983e-148	7.32142e-149	5.46778e-147	-1.18468e-147	1.27244e-147	-4.80457e-149	-1.98001e-148	-1.1792e-147	-3.7904e-148	4.57999e-147	2.90547e-147	2.13263e-147	1.61332e-292
-3.41326e-148	-1.20023e-148	-8.02524e-149	-1.42769e-148	-1.89235e-148	-1.01692e-148	-1.50013e-148	-7.31304e-149	4.06539e-148	3.09752e-148	1.29396e-149	1.2234e-148	1.35795e-149	-1.43922e-149	-7.69843e-149	5.22888e-149	-1.14664e-148	-1.2181e-148	1.12699e-148	-1.55894e-148	-7.38101e-149	-2.71767e-148	-2.55697e-149	2.93292e-148	1.58698e-148	2.32894e-149	2.73048e-149	8.63178e-149	3.69907e-149	5.61025e-149	7.86552e-295
-7.12315e-150	3.48318e-150	-8.30016e-150	-9.09436e-151	-1.31325e-150	-2.65091e-150	-4.38285e-149	1.1742e-149	-2.22081e-149	-4.11147e-150	1.60951e-149	-1.10221e-149	3.88494e-149	-2.10404e-149	-9.34881e-150	-7.76357e-150	6.06456e-151	2.59417e-149	-6.68355e-150	-1.05013e-149	-4.61693e-150	1.66213e-151	1.51476e-149	-5.40116e-151	-1.45315e-150	1.37325e-150	-2.92578e-149	-1.32039e-149	-7.8014e-150	-9.34322e-150	7.45234e-297
4.47032e-151	1.32852e-150	3.08654e-151	7.22786e-151	-1.37869e-150	-6.39955e-151	-2.99371e-150	-3.76889e-150	-1.653e-150	-5.3194e-151	-1.16579e-150	-3.15795e-151	7.8083e-151	-1.68543e-151	9.46145e-151	3.13203e-151	-2.38629e-150	8.88173e-151	-5.96124e-151	-8.99958e-151	7.53908e-151	-1.95352e-150	-7.81925e-151	-2.64365e-150	-2.67632e-150	2.61993e-151	-9.14118e-151	-1.55491e-150	-4.86311e-153	-9.77377e-151	6.52386e-299
-1.95652e-151	1.21688e-151	1.46891e-152	-2.89141e-153	1.84627e-152	1.30094e-152	-8.92988e-152	-1.96499e-151	1.01953e-152	2.2003e-151	8.3187e-152	1.67186e-152	-3.65295e-152	8.64997e-153	-1.85859e-151	-2.12767e-151	-5.26056e-152	-9.59747e-152	-5.53829e-152	-2.02596e-151	2.65396e-151	-5.1424e-152	8.73389e-152	8.74845e-152	7.84236e-152	-6.71027e-152	-1.22035e-151	-2.22244e-151	1.71118e-152	5.645e-152	4.60217e-301
1.69907e-152	-1.69774e-152	1.35909e-152	2.04645e-153	1.34927e-152	8.66338e-153	-6.36319e-153	-5.75048e-153	1.68615e-153	-4.77324e-153	-1.09501e-153	1.76648e-152	2.34567e-153	-5.85516e-153	2.26458e-152	1.87102e-153	-1.63328e-152	-2.17369e-153	1.2119e-153	1.43688e-152	6.05183e-154	5.10155e-154	-8.88091e-153	-3.47392e-152	8.88768e-153	7.52219e-153	-9.31787e-153	-5.53096e-153	7.40669e-153	5.67282e-153	4.09722e-303
-7.00405e-154	2.97953e-154	7.94299e-154	-6.05473e-154	7.65583e-154	-1.74692e-154	5.06427e-154	9.1694e-154	-1.64509e-153	-1.48711e-153	-3.24299e-154	-2.09593e-154	-1.13247e-154	3.36406e-154	-3.38061e-154	-5.09397e-156	5.4708e-154	1.11818e-153	-2.99586e-154	-2.69894e-154	-2.3297e-154	4.53735e-154	2.41344e-155	5.79063e-154	4.88572e-154	2.33879e-154	-2.70794e-154	4.97996e-154	7.75988e-154	-5.1898e-154	1.23925e-305
1.26559e-154	1.13984e-155	5.5256e-155	-6.39772e-155	-5.13873e-155	-1.09833e-155	-6.97612e-156	-1.95913e-154	2.06921e-154	1.47992e-155	7.64355e-155	-5.43856e-156	6.71915e-156	-1.54291e-155	-7.95645e-155	-1.43529e-155	7.00757e-156	-6.90696e-155	-4.65749e-155	8.31812e-155	-4.557e-155	-6.91403e-155	-2.94272e-155	1.05403e-155	2.37597e-154	-4.61752e-155	3.67292e-155	-6.25569e-157	7.48258e-156	-5.47081e-155	2.04937e-307
-5.19489e-156	-9.99655e-156	-6.55424e-157	-2.40276e-156	1.15437e-155	2.59185e-156	4.59877e-156	1.06838e-156	-1.98551e-156	-6.68825e-156	-4.32715e-156	3.15638e-157	6.62089e-156	-6.38775e-156	-1.92895e-156	-3.0751e-156	-2.48151e-156	3.12455e-156	8.54396e-156	-1.60511e-155	-8.85189e-156	7.89832e-156	-1.85613e-156	8.80352e-156	-1.33353e-155	-3.65456e-156	3.60124e-156	7.25502e-156	-6.62633e-156	9.52255e-158	0
2.25869e-157	1.56755e-157	1.59268e-156	-7.54097e-159	3.43724e-157	-6.82065e-158	6.98524e-157	1.46348e-156	-2.71921e-157	1.42319e-157	1.01143e-157	2.34932e-157	2.36465e-157	-7.06694e-157	-9.79129e-158	6.2964e-157	-8.76462e-157	6.21505e-157	1.7095e-158	-1.44802e-157	-4.67243e-157	-2.37293e-159	3.67575e-157	1.86248e-157	-1.08556e-156	2.99597e-158	-6.14591e-160	4.61345e-157	-7.65174e-157	2.63905e-157	0
-3.27122e-158	-8.02734e-158	-2.97778e-159	-3.05688e-158	1.54236e-157	-2.80868e-158	2.83534e-159	1.91202e-158	1.37123e-158	3.75786e-158	9.35645e-158	-1.16369e-158	7.27153e-158	-2.54364e-158	3.45396e-158	1.19819e-158	3.47347e-160	-1.23445e-157	6.69686e-158	5.62635e-159	-7.74942e-158	-1.40367e-157	-7.70947e-158	5.0554e-158	-1.09451e-158	-6.51234e-158	1.05115e-157	2.06381e-158	2.97125e-158	-2.44536e-158	0
-5.07122e-160	6.15261e-159	-2.5649e-158	-2.69747e-159	-3.62223e-160	6.27887e-159	5.22425e-160	-2.95904e-159	-3.42699e-159	-9.39348e-160	1.56441e-159	1.52863e-159	-7.11685e-159	-4.53113e-160	-1.55079e-158	-7.52844e-160	-9.15002e-160	-1.53944e-159	-3.29263e-159	-2.46894e-159	5.24583e-159	-1.06359e-159	-9.368e-160	-1.3483e-160	-8.54965e-159	-6.35286e-160	3.30968e-159	-5.96305e-159	2.07813e-159	-3.47364e-159	0
-6.72539e-160	-2.00785e-160	-1.64048e-161	2.73107e-160	-2.72483e-160	3.50872e-160	-7.70846e-160	-7.14298e-160	-5.65638e-160	-1.16818e-159	8.9822e-161	1.7195e-161	3.91559e-160	2.1274e-160	-2.05138e-160	-1.80085e-160	2.57809e-160	-8.20503e-161	1.05206e-160	-2.55756e-160	1.69853e-159	-8.44118e-160	4.21823e-160	-2.02769e-160	6.54551e-160	1.56761e-160	-1.21866e-159	-8.45303e-161	3.50861e-160	-1.25984e-160	0
1.23798e-162	4.39017e-161	-3.42002e-161	8.48664e-162	-3.91301e-161	-3.8435e-161	-2.06084e-161	5.56464e-161	-4.77901e-161	-1.0408e-160	1.3896e-160	3.18423e-161	7.70871e-162	-1.05377e-163	1.54511e-161	1.90262e-161	6.78774e-162	6.17055e-161	8.92838e-161	1.37268e-161	2.51421e-161	-2.37578e-162	-3.7347e-161	-4.23642e-162	1.26993e-161	-4.39018e-161	-6.52464e-161	4.77162e-163	-6.59264e-161	-4.93594e-161	0
2.44222e-162	-7.62165e-162	-3.359e-163	2.74899e-162	-1.68158e-162	5.12369e-162	4.01389e-162	-1.08125e-162	-1.25527e-162	-9.04425e-163	-2.69998e-162	9.42038e-162	6.94219e-162	4.48023e-162	-4.50103e-162	-2.88216e-164	1.73092e-162	-4.28547e-163	2.38799e-163	2.07514e-162	4.01958e-162	8.68845e-163	-4.1073e-162	7.79776e-163	-1.05009e-161	-1.87098e-163	-8.06331e-163	2.38344e-162	-1.05901e-161	-1.85879e-162	0
-9.77947e-163	-5.08499e-163	-3.51525e-164	-8.71013e-163	5.05819e-163	-5.08971e-164	-9.90365e-163	1.54788e-162	-2.66667e-163	-1.34867e-163	-6.66469e-163	-5.41023e-163	-3.47419e-163	-5.64892e-163	-7.50578e-163	-6.55361e-163	3.28411e-163	1.11185e-162	-2.66603e-163	-2.69003e-163	-7.78521e-163	4.91169e-163	-5.00322e-163	-7.04566e-163	8.48298e-163	-5.35824e-163	-2.53764e-164	7.44657e-163	1.17056e-162	-8.30789e-164	0
-9.77947e-163	-5.08499e-163	-3.51525e-164	-8.71013e-163	5.05819e-163	-5.08971e-164	-9.90365e-163	1.54788e-162	-2.66667e-163	-1.34867e-163	-6.66469e-163	-5.41023e-163	-3.47419e-163	-5.64892e-163	-7.50578e-163	-6.55361e-163	3.28411e-163	1.11185e-162	-2.66603e-163	-2.69003e-163	-7.78521e-163	4.91169e-163	-5.00322e-163	-7.04566e-163	8.48298e-163	-5.35824e-163	-2.53764e-164	7.44657e-163	1.17056e-162	-8.30789e-164	0
-9.77947e-163	-5.08499e-163	-3.51525e-164	-8.71013e-163	5.05819e-163	-5.08971e-164	-9.90365e-163	1.54788e-162	-2.66667e-163	-1.34867e-163	-6.66469e-163	-5.41023e-163	-3.47419e-163	-5.64892e-163	-7.50578e-163	-6.55361e-163	3.28411e-163	1.11185e-162	-2.66603e-163	-2.69003e-163	-7.78521e-163	4.91169e-163	-5.00322e-163	-7.04566e-163	8.48298e-163	-5.35824e-163	-2.53764e-164	7.44657e-163	1.17056e-162	-8.30789e-164	0
-9.77947e-163	-5.08499e-163	-3.51525e-164	-8.71013e-163	5.05819e-163	-5.08971e-164	-9.90365e-163	1.54788e-162	-2.66667e-163	-1.34867e-163	-6.66469e-163	-5.41023e-163	-3.47419e-163	-5.64892e-163	-7.50578e-163	-6.55361e-163	3.28411e-163	1.11185e-162	-2.66603e-163	-2.69003e-163	-7.78521e-163	4.91169e-163	-5.00322e-163	-7.04566e-163	8.48298e-163	-5.35824e-163	-2.53764e-164	7.44657e-163	1.17056e-162	-8.30789e-164	0
-9.77947e-163	-5.08499e-163	-3.51525e-164	-8.71013e-163	5.05819e-163	-5.08971e-164	-9.90365e-163	1.54788e-162	-2.66667e-163	-1.34867e-163	-6.66469e-163	-5.41023e-163	-3.47419e-163	-5.64892e-163	-7.50578e-163	-6.55361e-163	3.28411e-163	1.11185e-162	-2.66603e-163	-2.69003e-163	-7.78521e-163	4.91169e-163	-5.00322e-163	-7.04566e-163	8.48298e-163	-5.35824e-163	-2.53764e-164	7.44657e-163	1.17056e-162	-8.30789e-164	0
-9.77947e-163	-5.08499e-163	-3.51525e-164	-8.71013e-163	5.05819e-163	-5.08971e-164	-9.90365e-163	1.54788e-162	-2.66667e-163	-1.34867e-163	-6.66469e-163	-5.41023e-163	-3.47419e-163	-5.64892e-163	-7.50578e-163	-6.55361e-163	3.28411e-163	1.11185e-162	-2.66603e-163	-2.69003e-163	-7.78521e-163	4.91169e-163	-5.00322e-163	-7.04566e-163	8.48298e-163	-5.35824e-163	-2.53764e-164	7.44657e-163	1.17056e-162	-8.30789e-164	0
-9.77947e-163	-5.08499e-163	-3.51525e-164	-8.71013e-163	5.05819e-163	-5.08971e-164	-9.90365e-163	1.54788e-162	-2.66667e-163	-1.34867e-163	-6.66469e-163	-5.41023e-163	-3.47419e-163	-5.64892e-163	-7.50578e-163	-6.55361e-163	3.28411e-163	1.11185e-162	-2.66603e-163	-2.69003e-163	-7.78521e-163	4.91169e-163	-5.00322e-163	-7.04566e-163	8.48298e-163	-5.35824e-163	-2.53764e-164	7.44657e-163	1.17056e-162	-8.30789e-164	0
-9.77947e-163	-5.08499e-163	-3.51525e-164	-8.71013e-163	5.05819e-163	-5.08971e-164	-9.90365e-163	1.54788e-162	-2.66667e-163	-1.34867e-163	-6.66469e-163	-5.41023e-163	-3.47419e-163	-5.64892e-163	-7.50578e-163	-6.55361e-163	3.28411e-163	1.11185e-162	-2.66603e-163	-2.69003e-163	-7.78521e-163	4.91169e-163	-5.00322e-163	-7.04566e-163	8.48298e-163	-5.35824e-163	-2.53764e-164	7.44657e-163	1.17056e-162	-8.30789e-164	0
-9.77947e-163	-5.08499e-163	-3.51525e-164	-8.71013e-163	5.05819e-163	-5.08971e-164	-9.90365e-163	1.54788e-162	-2.66667e-163	-1.34867e-163	-6.66469e-163	-5.41023e-163	-3.47419e-163	-5.64892e-163	-7.50578e-163	-6.55361e-163	3.28411e-163	1.11185e-162	-2.66603e-163	-2.69003e-163	-7.78521e-163	4.91169e-163	-5.00322e-163	-7.04566e-163	8.48298e-163	-5.35824e-163	-2.53764e-164	7.44657e-163	1.17056e-162	-8.30789e-164	0
-9.77947e-163	-5.08499e-163	-3.51525e-164	-8.71013e-163	5.05819e-163	-5.08971e-164	-9.90365e-163	1.54788e-162	-2.66667e-163	-1.34867e-163	-6.66469e-163	-5.41023e-163	-3.47419e-163	-5.64892e-163	-7.50578e-163	-6.55361e-163	3.28411e-163	1.11185e-162	-2.66603e-163	-2.69003e-163	-7.78521e-163	4.91169e-163	-5.00322e-163	-7.04566e-163	8.48298e-163	-5.35824e-163	-2.53764e-164	7.44657e-163	1.17056e-162	-8.30789e-164	0
-9.77947e-163	-5.08499e-163	-3.51525e-164	-8.71013e-163	5.05819e-163	-5.08971e-164	-9.90365e-163	1.54788e-162	-2.66667e-163	-1.34867e-163	-6.66469e-163	-5.41023e-163	-3.47419e-163	-5.64892e-163	-7.50578e-163	-6.55361e-163	3.28411e-163	1.11185e-162	-2.66603e-163	-2.69003e-163	-7.78521e-163	4.91169e-163	-5.00322e-163	-7.04566e-163	8.48298e-163	-5.35824e-163	-2.53764e-164	7.44657e-163	1.17056e-162	-8.30789e-164	0
-9.77947e-163	-5.08499e-163	-3.51525e-164	-8.71013e-163	5.05819e-163	-5.08971e-164	-9.90365e-163	1.54788e-162	-2.66667e-163	-1.34867e-163	-6.66469e-163	-5.41023e-163	-3.47419e-163	-5.64892e-163	-7.50578e-163	-6.55361e-163	3.28411e-163	1.11185e-162	-2.66603e-163	-2.69003e-163	-7.78521e-163	4.91169e-163	-5.00322e-163	-7.04566e-163	8.48298e-163	-5.35824e-163	-2.53764e-164	7.44657e-163	1.17056e-162	-8.30789e-164	0
-9.77947e-163	-5.08499e-163	-3.51525e-164	-8.71013e-163	5.05819e-163	-5.08971e-164	-9.90365e-163	1.54788e-162	-2.66667e-163	-1.34867e-163	-6.66469e-163	-5.41023e-163	-3.47419e-163	-5.64892e-163	-7.50578e-163	-6.55361e-163	3.28411e-163	1.11185e-162	-2.66603e-163	-2.69003e-163	-7.78521e-163	4.91169e-163	-5.00322e-163	-7.04566e-163	8.48298e-163	-5.35824e-163	-2.53764e-164	7.44657e-163	1.17056e-162	-8.30789e-164	0
-9.77947e-163	-5.08499e-163	-3.51525e-164	-8.71013e-163	5.05819e-163	-5.08971e-164	-9.90365e-163	1.54788e-162	-2.66667e-163	-1.34867e-163	-6.66469e-163	-5.41023e-163	-3.47419e-163	-5.64892e-163	-7.50578e-163	-6.55361e-163	3.28411e-163	1.11185e-162	-2.66603e-163	-2.69003e-163	-7.78521e-163	4.91169e-163	-5.00322e-163	-7.04566e-163	8.48298e-163	-5.35824e-163	-2.53764e-164	7.44657e-163	1.17056e-162	-8.30789e-164	0
-9.77947e-163	-5.08499e-163	-3.51525e-164	-8.71013e-163	5.05819e-163	-5.08971e-164	-9.90365e-163	1.54788e-162	-2.66667e-163	-1.34867e-163	-6.66469e-163	-5.41023e-163	-3.47419e-163	-5.64892e-163	-7.50578e-163	-6.55361e-163	3.28411e-163	1.11185e-162	-2.66603e-163	-2.69003e-163	-7.78521e-163	4.91169e-163	-5.00322e-163	-7.04566e-163	8.48298e-163	-5.35824e-163	-2.53764e-164	7.44657e-163	1.17056e-162	-8.30789e-164	0
-9.77947e-163	-5.08499e-163	-3.51525e-164	-8.71013e-163	5.05819e-163	-5.08971e-164	-9.90365e-163	1.54788e-162	-2.66667e-163	-1.34867e-163	-6.66469e-163	-5.41023e-163	-3.47419e-163	-5.64892e-163	-7.50578e-163	-6.55361e-163	3.28411e-163	1.11185e-162	-2.66603e-163	-2.69003e-163	-7.78521e-163	4.91169e-163	-5.00322e-163	-7.04566e-163	8.48298e-163	-5.35824e-163	-2.53764e-164	7.44657e-163	1.17056e-162	-8.30789e-164	0
-9.77947e-163	-5.08499e-163	-3.51525e-164	-8.71013e-163	5.05819e-163	-5.08971e-164	-9.90365e-163	1.54788e-162	-2.66667e-163	-1.34867e-163	-6.66469e-163	-5.41023e-163	-3.47419e-163	-5.64892e-163	-7.50578e-163	-6.55361e-163	3.28411e-163	1.11185e-162	-2.66603e-163	-2.69003e-163	-7.78521e-163	4.91169e-163	-5.00322e-163	-7.04566e-163	8.48298e-163	-5.35824e-163	-2.53764e-164	7.44657e-163	1.17056e-162	-8.30789e-164	0
-9.77947e-163	-5.08499e-163	-3.51525e-164	-8.71013e-163	5.05819e-163	-5.08971e-164	-9.90365e-163	1.54788e-162	-2.66667e-163	-1.34867e-163	-6.66469e-163	-5.41023e-163	-3.47419e-163	-5.64892e-163	-7.50578e-163	-6.55361e-163	3.28411e-163	1.11185e-162	-2.66603e-163	-2.69003e-163	-7.78521e-163	4.91169e-163	-5.00322e-163	-7.04566e-163	8.48298e-163	-5.35824e-163	-2.53764e-164	7.44657e-163	1.17056e-162	-8.30789e-164	0
-9.77947e-163	-5.08499e-163	-3.51525e-164	-8.71013e-163	5.05819e-163	-5.08971e-164	-9.90365e-163	1.54788e-162	-2.66667e-163	-1.34867e-163	-6.66469e-163	-5.41023e-163	-3.47419e-163	-5.64892e-163	-7.50578e-163	-6.55361e-163	3.28411e-163	1.11185e-162	-2.66603e-163	-2.69003e-163	-7.78521e-163	4.91169e-163	-5.00322e-163	-7.04566e-163	8.48298e-163	-5.35824e-163	-2.53764e-164	7.44657e-163	1.17056e-162	-8.30789e-164	0
-9.77947e-163	-5.08499e-163	-3.51525e-164	-8.71013e-163	5.05819e-163	-5.08971e-164	-9.90365e-163	1.54788e-162	-2.66667e-163	-1.34867e-163	-6.66469e-163	-5.41023e-163	-3.47419e-163	-5.64892e-163	-7.50578e-163	-6.55361e-163	3.28411e-163	1.11185e-162	-2.66603e-163	-2.69003e-163	-7.78521e-163	4.91169e-163	-5.00322e-163	-7.04566e-163	8.48298e-163	-5.35824e-163	-2.53764e-164	7.44657e-163	1.17056e-162	-8.30789e-164	0
-9.77947e-163	-5.08499e-163	-3.51525e-164	-8.71013e-163	5.05819e-163	-5.08971e-164	-9.90365e-163	1.54788e-162	-2.66667e-163	-1.34867e-163	-6.66469e-163	-5.41023e-163	-3.47419e-163	-5.64892e-163	-7.50578e-163	-6.55361e-163	3.28411e-163	1.11185e-162	-2.66603e-163	-2.69003e-163	-7.78521e-163	4.91169e-163	-5.00322e-163	-7.04566e-163	8.48298e-163	-5.35824e-163	-2.53764e-164	7.44657e-163	1.17056e-162	-8.30789e-164	0
-9.77947e-163	-5.08499e-163	-3.51525e-164	-8.71013e-163	5.05819e-163	-5.08971e-164	-9.90365e-163	1.54788e-162	-2.66667e-163	-1.34867e-163	-6.66469e-163	-5.41023e-163	-3.47419e-163	-5.64892e-163	-7.50578e-163	-6.55361e-163	3.28411e-163	1.11185e-162	-2.66603e-163	-2.69003e-163	-7.78521e-163	4.91169e-163	-5.00322e-163	-7.04566e-163	8.48298e-163	-5.35824e-163	-2.53764e-164	7.44657e-163	1.17056e-162	-8.30789e-164	0
-9.77947e-163	-5.08499e-163	-3.51525e-164	-8.71013e-163	5.05819e-163	-5.08971e-164	-9.90365e-163	1.54788e-162	-2.66667e-163	-1.34867e-163	-6.66469e-163	-5.41023e-163	-3.47419e-163	-5.64892e-163	-7.50578e-163	-6.55361e-163	3.28411e-163	1.11185e-162	-2.66603e-163	-2.69003e-163	-7.78521e-163	4.91169e-163	-5.00322e-163	-7.04566e-163	8.48298e-163	-5.35824e-163	-2.53764e-164	7.44657e-163	1.17056e-162	-8.30789e-164	0
-9.77947e-163	-5.08499e-163	-3.51525e-164	-8.71013e-163	5.05819e-163	-5.08971e-164	-9.90365e-163	1.54788e-162	-2.66667e-163	-1.34867e-163	-6.66469e-163	-5.41023e-163	-3.47419e-163	-5.64892e-163	-7.50578e-163	-6.55361e-163	3.28411e-163	1.11185e-162	-2.66603e-163	-2.69003e-163	-7.78521e-163	4.91169e-163	-5.00322e-163	-7.04566e-163	8.48298e-163	-5.35824e-163	-2.53764e-164	7.44657e-163	1.17056e-162	-8.30789e-164	0
-9.77947e-163	-5.08499e-163	-3.51525e-164	-8.71013e-163	5.05819e-163	-5.08971e-164	-9.90365e-163	1.54788e-162	-2.66667e-163	-1.34867e-163	-6.66469e-163	-5.41023e-163	-3.47419e-163	-5.64892e-163	-7.50578e-163	-6.55361e-163	3.28411e-163	1.11185e-162	-2.66603e-163	-2.69003e-163	-7.78521e-163	4.91169e-163	-5.00322e-163	-7.04566e-163	8.48298e-163	-5.35824e-163	-2.53764e-164	7.44657e-163	1.17056e-162	-8.30789e-164	0
-9.77947e-163	-5.08499e-163	-3.51525e-164	-8.71013e-163	5.05819e-163	-5.08971e-164	-9.90365e-163	1.54788e-162	-2.66667e-163	-1.34867e-163	-6.66469e-163	-5.41023e-163	-3.47419e-163	-5.64892e-163	-7.50578e-163	-6.55361e-163	3.28411e-163	1.11185e-162	-2.66603e-163	-2.69003e-163	-7.78521e-163	4.91169e-163	-5.00322e-163	-7.04566e-163	8.48298e-163	-5.35824e-163	-2.53764e-164	7.44657e-163	1.17056e-162	-8.30789e-164	0
-9.77947e-163	-5.08499e-163	-3.51525e-164	-8.71013e-163	5.05819e-163	-5.08971e-164	-9.90365e-163	1.54788e-162	-2.66667e-163	-1.34867e-163	-6.66469e-163	-5.41023e-163	-3.47419e-163	-5.64892e-163	-7.50578e-163	-6.55361e-163	3.28411e-163	1.11185e-162	-2.66603e-163	-2.69003e-163	-7.78521e-163	4.91169e-163	-5.00322e-163	-7.04566e-163	8.48298e-163	-5.35824e-163	-2.53764e-164	7.44657e-163	1.17056e-162	-8.30789e-164	0
-9.77947e-163	-5.08499e-163	-3.51525e-164	-8.71013e-163	5.05819e-163	-5.08971e-164	-9.90365e-163	1.54788e-162	-2.66667e-163	-1.34867e-163	-6.66469e-163	-5.41023e-163	-3.47419e-163	-5.64892e-163	-7.50578e-163	-6.55361e-163	3.28411e-163	1.11185e-162	-2.66603e-163	-2.69003e-163	-7.78521e-163	4.91169e-163	-5.00322e-163	-7.04566e-163	8.48298e-163	-5.35824e-163	-2.53764e-164	7.44657e-163	1.17056e-162	-8.30789e-164	0
-9.77947e-163	-5.08499e-163	-3.51525e-164	-8.71013e-163	5.05819e-163	-5.08971e-164	-9.90365e-163	1.54788e-162	-2.66667e-163	-1.34867e-163	-6.66469e-163	-5.41023e-163	-3.47419e-163	-5.64892e-163	-7.50578e-163	-6.55361e-163	3.28411e-163	1.11185e-162	-2.66603e-163	-2.69003e-163	-7.78521e-163	4.91169e-163	-5.00322e-163	-7.04566e-163	8.48298e-163	-5.35824e-163	-2.53764e-164	7.44657e-163	1.17056e-162	-8.30789e-164	0
-9.77947e-163	-5.08499e-163	-3.51525e-164	-8.71013e-163	5.05819e-163	-5.08971e-164	-9.90365e-163	1.54788e-162	-2.66667e-163	-1.34867e-163	-6.66469e-163	-5.41023e-163	-3.47419e-163	-5.64892e-163	-7.50578e-163	-6.55361e-163	3.28411e-163	1.11185e-162	-2.66603e-163	-2.69003e-163	-7.78521e-163	4.91169e-163	-5.00322e-163	-7.04566e-163	8.48298e-163	-5.35824e-163	-2.53764e-164	7.44657e-163	1.17056e-162	-8.30789e-164	0
-9.77947e-163	-5.08499e-163	-3.51525e-164	-8.71013e-163	5.05819e-163	-5.08971e-164	-9.90365e-163	1.54788e-162	-2.66667e-163	-1.34867e-163	-6.66469e-163	-5.41023e-163	-3.47419e-163	-5.64892e-163	-7.50578e-163	-6.55361e-163	3.28411e-163	1.11185e-162	-2.66603e-163	-2.69003e-163	-7.78521e-163	4.91169e-163	-5.00322e-163	-7.04566e-163	8.48298e-163	-5.35824e-163	-2.53764e-164	7.44657e-163	1.17056e-162	-8.30789e-164	0
-9.77947e-163	-5.08499e-163	-3.51525e-164	-8.71013e-163	5.05819e-163	-5.08971e-164	-9.90365e-163	1.54788e-162	-2.66667e-163	-1.34867e-163	-6.66469e-163	-5.41023e-163	-3.47419e-163	-5.64892e-163	-7.50578e-163	-6.55361e-163	3.28411e-163	1.11185e-162	-2.66603e-163	-2.69003e-163	-7.78521e-163	4.91169e-163	-5.00322e-163	-7.04566e-163	8.48298e-163	-5.35824e-163	-2.53764e-164	7.44657e-163	1.17056e-162	-8.30789e-164	0
-9.77947e-163	-5.08499e-163	-3.51525e-164	-8.71013e-163	5.05819e-163	-5.08971e-164	-9.90365e-163	1.54788e-162	-2.66667e-163	-1.34867e-163	-6.66469e-163	-5.41023e-163	-3.47419e-163	-5.64892e-163	-7.50578e-163	-6.55361e-163	3.28411e-163	1.11185e-162	-2.66603e-163	-2.69003e-163	-7.78521e-163	4.91169e-163	-5.00322e-163	-7.04566e-163	8.48298e-163	-5.35824e-163	-2.53764e-164	7.44657e-163	1.17056e-162	-8.30789e-164	0
-9.77947e-163	-5.08499e-163	-3.51525e-164	-8.71013e-163	5.05819e-163	-5.08971e-164	-9.90365e-163	1.54788e-162	-2.66667e-163	-1.34867e-163	-6.66469e-163	-5.41023e-163	-3.47419e-163	-5.64892e-163	-7.50578e-163	-6.55361e-163	3.28411e-163	1.11185e-162	-2.66603e-163	-2.69003e-163	-7.78521e-163	4.91169e-163	-5.00322e-163	-7.04566e-163	8.48298e-163	-5.35824e-163	-2.53764e-164	7.44657e-163	1.17056e-162	-8.30789e-164	0
-9.77947e-163	-5.08499e-163	-3.51525e-164	-8.71013e-163	5.05819e-163	-5.08971e-164	-9.90365e-163	1.54788e-162	-2.66667e-163	-1.34867e-163	-6.66469e-163	-5.41023e-163	-3.47419e-163	-5.64892e-163	-7.50578e-163	-6.55361e-163	3.28411e-163	1.11185e-162	-2.66603e-163	-2.69003e-163	-7.78521e-163	4.91169e-163	-5.00322e-163	-7.04566e-163	8.48298e-163	-5.35824e-163	-2.53764e-164	7.44657e-163	1.17056e-162	-8.30789e-164	0
-9.77947e-163	-5.08499e-163	-3.51525e-164	-8.71013e-163	5.05819e-163	-5.08971e-164	-9.90365e-163	1.54788e-162	-2.66667e-163	-1.34867e-163	-6.66469e-163	-5.41023e-163	-3.47419e-163	-5.64892e-163	-7.50578e-163	-6.55361e-163	3.28411e-163	1.11185e-162	-2.66603e-163	-2.69003e-163	-7.78521e-163	4.91169e-163	-5.00322e-163	-7.04566e-163	8.48298e-163	-5.35824e-163	-2.53764e-164	7.44657e-163	1.17056e-162	-8.30789e-164	0
-9.77947e-163	-5.08499e-163	-3.51525e-164	-8.71013e-163	5.05819e-163	-5.08971e-164	-9.90365e-163	1.54788e-162	-2.66667e-163	-1.34867e-163	-6.66469e-163	-5.41023e-163	-3.47419e-163	-5.64892e-163	-7.50578e-163	-6.55361e-163	3.28411e-163	1.11185e-162	-2.66603e-163	-2.69003e-163	-7.78521e-163	4.91169e-163	-5.00322e-163	-7.04566e-163	8.48298e-163	-5.35824e-163	-2.53764e-164	7.44657e-163	1.17056e-162	-8.30789e-164	0
-9.77947e-163	-5.08499e-163	-3.51525e-164	-8.71013e-163	5.05819e-163	-5.08971e-164	-9.90365e-163	1.54788e-162	-2.66667e-163	-1.34867e-163	-6.66469e-163	-5.41023e-163	-3.47419e-163	-5.64892e-163	-7.50578e-163	-6.55361e-163	3.28411e-163	1.11185e-162	-2.66603e-163	-2.69003e-163	-7.78521e-163	4.91169e-163	-5.00322e-163	-7.04566e-163	8.48298e-163	-5.35824e-163	-2.53764e-164	7.44657e-163	1.17056e-162	-8.30789e-164	0
-9.77947e-163	-5.08499e-163	-3.51525e-164	-8.71013e-163	5.05819e-163	-5.08971e-164	-9.90365e-163	1.54788e-162	-2.66667e-163	-1.34867e-163	-6.66469e-163	-5.41023e-163	-3.47419e-163	-5.64892e-163	-7.50578e-163	-6.55361e-163	3.28411e-163	1.11185e-162	-2.66603e-163	-2.69003e-163	-7.78521e-163	4.91169e-163	-5.00322e-163	-7.04566e-163	8.48298e-163	-5.35824e-163	-2.53764e-164	7.44657e-163	1.17056e-162	-8.30789e-164	0
-9.77947e-163	-5.08499e-163	-3.51525e-164	-8.71013e-163	5.05819e-163	-5.08971e-164	-9.90365e-163	1.54788e-162	-2.66667e-163	-1.34867e-163	-6.66469e-163	-5.41023e-163	-3.47419e-163	-5.64892e-163	-7.50578e-163	-6.55361e-163	3.28411e-163	1.11185e-162	-2.66603e-163	-2.69003e-163	-7.78521e-163	4.91169e-163	-5.00322e-163	-7.04566e-163	8.48298e-163	-5.35824e-163	-2.53764e-164	7.44657e-163	1.17056e-162	-8.30789e-164	0
-9.77947e-163	-5.08499e-163	-3.51525e-164	-8.71013e-163	5.05819e-163	-5.08971e-164	-9.90365e-163	1.54788e-162	-2.66667e-163	-1.34867e-163	-6.66469e-163	-5.41023e-163	-3.47419e-163	-5.64892e-163	-7.50578e-163	-6.55361e-163	3.28411e-163	1.11185e-162	-2.66603e-163	-2.69003e-163	-7.78521e-163	4.91169e-163	-5.00322e-163	-7.04566e-163	8.48298e-163	-5.35824e-163	-2.53764e-164	7.44657e-163	1.17056e-162	-8.30789e-164	0
-9.77947e-163	-5.08499e-163	-3.51525e-164	-8.71013e-163	5.05819e-163	-5.08971e-164	-9.90365e-163	1.54788e-162	-2.66667e-163	-1.34867e-163	-6.66469e-163	-5.41023e-163	-3.47419e-163	-5.64892e-163	-7.50578e-163	-6.55361e-163	3.28411e-163	1.11185e-162	-2.66603e-163	-2.69003e-163	-7.78521e-163	4.91169e-163	-5.00322e-163	-7.04566e-163	8.48298e-163	-5.35824e-163	-2.53764e-164	7.44657e-163	1.17056e-162	-8.30789e-164	0
-9.77947e-163	-5.08499e-163	-3.51525e-164	-8.71013e-163	5.05819e-163	-5.08971e-164	-9.90365e-163	1.54788e-162	-2.66667e-163	-1.34867e-163	-6.66469e-163	-5.41023e-163	-3.47419e-163	-5.64892e-163	-7.50578e-163	-6.55361e-163	3.28411e-163	1.11185e-162	-2.66603e-163	-2.69003e-163	-7.78521e-163	4.91169e-163	-5.00322e-163	-7.04566e-163	8.48298e-163	-5.35824e-163	-2.53764e-164	7.44657e-163	1.17056e-162	-8.30789e-164	0
-9.77947e-163	-5.08499e-163	-3.51525e-164	-8.71013e-163	5.05819e-163	-5.08971e-164	-9.90365e-163	1.54788e-162	-2.66667e-163	-1.34867e-163	-6.66469e-163	-5.41023e-163	-3.47419e-163	-5.64892e-163	-7.50578e-163	-6.55361e-163	3.28411e-163	1.11185e-162	-2.66603e-163	-2.69003e-163	-7.78521e-163	4.91169e-163	-5.00322e-163	-7.04566e-163	8.48298e-163	-5.35824e-163	-2.53764e-164	7.44657e-163	1.17056e-162	-8.30789e-164	0
-9.77947e-163	-5.08499e-163	-3.51525e-164	-8.71013e-163	5.05819e-163	-5.08971e-164	-9.90365e-163	1.54788e-162	-2.66667e-163	-1.34867e-163	-6.66469e-163	-5.41023e-163	-3.47419e-163	-5.64892e-163	-7.50578e-163	-6.55361e-163	3.28411e-163	1.11185e-162	-2.66603e-163	-2.69003e-163	-7.78521e-163	4.91169e-163	-5.00322e-163	-7.04566e-163	8.48298e-163	-5.35824e-163	-2.53764e-164	7.44657e-163	1.17056e-162	-8.30789e-164	0
-9.77947e-163	-5.08499e-163	-3.51525e-164	-8.71013e-163	5.05819e-163	-5.08971e-164	-9.90365e-163	1.54788e-162	-2.66667e-163	-1.34867e-163	-6.66469e-163	-5.41023e-163	-3.47419e-163	-5.64892e-163	-7.50578e-163	-6.55361e-163	3.28411e-163	1.11185e-162	-2.66603e-163	-2.69003e-163	-7.78521e-163	4.91169e-163	-5.00322e-163	-7.04566e-163	8.48298e-163	-5.35824e-163	-2.53764e-164	7.44657e-163	1.17056e-162	-8.30789e-164	0
-9.77947e-163	-5.08499e-163	-3.51525e-164	-8.71013e-163	5.05819e-163	-5.08971e-164	-9.90365e-163	1.54788e-162	-2.66667e-163	-1.34867e-163	-6.66469e-163	-5.41023e-163	-3.47419e-163	-5.64892e-163	-7.50578e-163	-6.55361e-163	3.28411e-163	1.11185e-162	-2.66603e-163	-2.69003e-163	-7.78521e-163	4.91169e-163	-5.00322e-163	-7.04566e-163	8.48298e-163	-5.35824e-163	-2.53764e-164	7.44657e-163	1.17056e-162	-8.30789e-164	0
-9.77947e-163	-5.08499e-163	-3.51525e-164	-8.71013e-163	5.05819e-163	-5.08971e-164	-9.90365e-163	1.54788e-162	-2.66667e-163	-1.34867e-163	-6.66469e-163	-5.41023e-163	-3.47419e-163	-5.64892e-163	-7.50578e-163	-6.55361e-163	3.28411e-163	1.11185e-162	-2.66603e-163	-2.69003e-163	-7.78521e-163	4.91169e-163	-5.00322e-163	-7.04566e-163	8.48298e-163	-5.35824e-163	-2.53764e-164	7.44657e-163	1.17056e-162	-8.30789e-164	0
-9.77947e-163	-5.08499e-163	-3.51525e-164	-8.71013e-163	5.05819e-163	-5.08971e-164	-9.90365e-163	1.54788e-162	-2.66667e-163	-1.34867e-163	-6.66469e-163	-5.41023e-163	-3.47419e-163	-5.64892e-163	-7.50578e-163	-6.55361e-163	3.28411e-163	1.11185e-162	-2.66603e-163	-2.69003e-163	-7.78521e-163	4.91169e-163	-5.00322e-163	-7.04566e-163	8.48298e-163	-5.35824e-163	-2.53764e-164	7.44657e-163	1.17056e-162	-8.30789e-164	0
-9.77947e-163	-5.08499e-163	-3.51525e-164	-8.71013e-163	5.05819e-163	-5.08971e-164	-9.90365e-163	1.54788e-162	-2.66667e-163	-1.34867e-163	-6.66469e-163	-5.41023e-163	-3.47419e-163	-5.64892e-163	-7.50578e-163	-6.55361e-163	3.28411e-163	1.11185e-162	-2.66603e-163	-2.69003e-163	-7.78521e-163	4.91169e-163	-5.00322e-163	-7.04566e-163	8.48298e-163	-5.35824e-163	-2.53764e-164	7.44657e-163	1.17056e-162	-8.30789e-164	0
-9.77947e-163	-5.08499e-163	-3.51525e-164	-8.71013e-163	5.05819e-163	-5.08971e-164	-9.90365e-163	1.54788e-162	-2.66667e-163	-1.34867e-163	-6.66469e-163	-5.41023e-163	-3.47419e-163	-5.64892e-163	-7.50578e-163	-6.55361e-163	3.28411e-163	1.11185e-162	-2.66603e-163	-2.69003e-163	-7.78521e-163	4.91169e-163	-5.00322e-163	-7.04566e-163	8.48298e-163	-5.35824e-163	-2.53764e-164	7.44657e-163	1.17056e-162	-8.30789e-164	0
-9.77947e-163	-5.08499e-163	-3.51525e-164	-8.71013e-163	5.05819e-163	-5.08971e-164	-9.90365e-163	1.54788e-162	-2.66667e-163	-1.34867e-163	-6.66469e-163	-5.41023e-163	-3.47419e-163	-5.64892e-163	-7.50578e-163	-6.55361e-163	3.28411e-163	1.11185e-162	-2.66603e-163	-2.69003e-163	-7.78521e-163	4.91169e-163	-5.00322e-163	-7.04566e-163	8.48298e-163	-5.35824e-163	-2.53764e-164	7.44657e-163	1.17056e-162	-8.30789e-164	0
-9.77947e-163	-5.08499e-163	-3.51525e-164	-8.71013e-163	5.05819e-163	-5.08971e-164	-9.90365e-163	1.54788e-162	-2.66667e-163	-1.34867e-163	-6.66469e-163	-5.41023e-163	-3.47419e-163	-5.64892e-163	-7.50578e-163	-6.55361e-163	3.28411e-163	1.11185e-162	-2.66603e-163	-2.69003e-163	-7.78521e-163	4.91169e-163	-5.00322e-163	-7.04566e-163	8.48298e-163	-5.35824e-163	-2.53764e-164	7.44657e-163	1.17056e-162	-8.30789e-164	0
-9.77947e-163	-5.08499e-163	-3.51525e-164	-8.71013e-163	5.05819e-163	-5.08971e-164	-9.90365e-163	1.54788e-162	-2.66667e-163	-1.34867e-163	-6.66469e-163	-5.41023e-163	-3.47419e-163	-5.64892e-163	-7.50578e-163	-6.55361e-163	3.28411e-163	1.11185e-162	-2.66603e-163	-2.69003e-163	-7.78521e-163	4.91169e-163	-5.00322e-163	-7.04566e-163	8.48298e-163	-5.35824e-163	-2.53764e-164	7.44657e-163	1.17056e-162	-8.30789e-164	0
-9.77947e-163	-5.08499e-163	-3.51525e-164	-8.71013e-163	5.05819e-163	-5.08971e-164	-9.90365e-163	1.54788e-162	-2.66667e-163	-1.34867e-163	-6.66469e-163	-5.41023e-163	-3.47419e-163	-5.64892e-163	-7.50578e-163	-6.55361e-163	3.28411e-163	1.11185e-162	-2.66603e-163	-2.69003e-163	-7.78521e-163	4.91169e-163	-5.00322e-163	-7.04566e-163	8.48298e-163	-5.35824e-163	-2.53764e-164	7.44657e-163	1.17056e-162	-8.30789e-164	0
-9.77947e-163	-5.08499e-163	-3.51525e-164	-8.71013e-163	5.05819e-163	-5.08971e-164	-9.90365e-163	1.54788e-162	-2.66667e-163	-1.34867e-163	-6.66469e-163	-5.41023e-163	-3.47419e-163	-5.64892e-163	-7.50578e-163	-6.55361e-163	3.28411e-163	1.11185e-162	-2.66603e-163	-2.69003e-163	-7.78521e-163	4.91169e-163	-5.00322e-163	-7.04566e-163	8.48298e-163	-5.35824e-163	-2.53764e-164	7.44657e-163	1.17056e-162	-8.30789e-164	0
-9.77947e-163	-5.08499e-163	-3.51525e-164	-8.71013e-163	5.05819e-163	-5.08971e-164	-9.90365e-163	1.54788e-162	-2.66667e-163	-1.34867e-163	-6.66469e-163	-5.41023e-163	-3.47419e-163	-5.64892e-163	-7.50578e-163	-6.55361e-163	3.28411e-163	1.11185e-162	-2.66603e-163	-2.69003e-163	-7.78521e-163	4.91169e-163	-5.00322e-163	-7.04566e-163	8.48298e-163	-5.35824e-163	-2.53764e-164	7.44657e-163	1.17056e-162	-8.30789e-164	0
-9.77947e-163	-5.08499e-163	-3.51525e-164	-8.71013e-163	5.05819e-163	-5.08971e-164	-9.90365e-163	1.54788e-162	-2.66667e-163	-1.34867e-163	-6.66469e-163	-5.41023e-163	-3.47419e-163	-5.64892e-163	-7.50578e-163	-6.55361e-163	3.28411e-163	1.11185e-162	-2.66603e-163	-2.69003e-163	-7.78521e-163	4.91169e-163	-5.00322e-163	-7.04566e-163	8.48298e-163	-5.35824e-163	-2.53764e-164	7.44657e-163	1.17056e-162	-8.30789e-164	0
-9.77947e-163	-5.08499e-163	-3.51525e-164	-8.71013e-163	5.05819e-163	-5.08971e-164	-9.90365e-163	1.54788e-162	-2.66667e-163	-1.34867e-163	-6.66469e-163	-5.41023e-163	-3.47419e-163	-5.64892e-163	-7.50578e-163	-6.55361e-163	3.28411e-163	1.11185e-162	-2.66603e-163	-2.69003e-163	-7.78521e-163	4.91169e-163	-5.00322e-163	-7.04566e-163	8.48298e-163	-5.35824e-163	-2.53764e-164	7.44657e-163	1.17056e-162	-8.30789e-164	0
-9.77947e-163	-5.08499e-163	-3.51525e-164	-8.71013e-163	5.05819e-163	-5.08971e-164	-9.90365e-163	1.54788e-162	-2.66667e-163	-1.34867e-163	-6.66469e-163	-5.41023e-163	-3.47419e-163	-5.64892e-163	-7.50578e-163	-6.55361e-163	3.28411e-163	1.11185e-162	-2.66603e-163	-2.69003e-163	-7.78521e-163	4.91169e-163	-5.00322e-163	-7.04566e-163	8.48298e-163	-5.35824e-163	-2.53764e-164	7.44657e-163	1.17056e-162	-8.30789e-164	0
-9.77947e-163	-5.08499e-163	-3.51525e-164	-8.71013e-163	5.05819e-163	-5.08971e-164	-9.90365e-163	1.54788e-162	-2.66667e-163	-1.34867e-163	-6.66469e-163	-5.41023e-163	-3.47419e-163	-5.64892e-163	-7.50578e-163	-6.55361e-163	3.28411e-163	1.11185e-162	-2.66603e-163	-2.69003e-163	-7.78521e-163	4.91169e-163	-5.00322e-163	-7.04566e-163	8.48298e-163	-5.35824e-163	-2.53764e-164	7.44657e-163	1.17056e-162	-8.30789e-164	0
-9.77947e-163	-5.08499e-163	-3.51525e-164	-8.71013e-163	5.05819e-163	-5.08971e-164	-9.90365e-163	1.54788e-162	-2.66667e-163	-1.34867e-163	-6.66469e-163	-5.41023e-163	-3.47419e-163	-5.64892e-163	-7.50578e-163	-6.55361e-163	3.28411e-163	1.11185e-162	-2.66603e-163	-2.69003e-163	-7.78521e-163	4.91169e-163	-5.00322e-163	-7.04566e-163	8.48298e-163	-5.35824e-163	-2.53764e-164	7.44657e-163	1.17056e-162	-8.30789e-164	0
-9.77947e-163	-5.08499e-163	-3.51525e-164	-8.71013e-163	5.05819e-163	-5.08971e-164	-9.90365e-163	1.54788e-162	-2.66667e-163	-1.34867e-163	-6.66469e-163	-5.41023e-163	-3.47419e-163	-5.64892e-163	-7.50578e-163	-6.55361e-163	3.28411e-163	1.11185e-162	-2.66603e-163	-2.69003e-163	-7.78521e-163	4.91169e-163	-5.00322e-163	-7.04566e-163	8.48298e-163	-5.35824e-163	-2.53764e-164	7.44657e-163	1.17056e-162	-8.30789e-164	0
-9.77947e-163	-5.08499e-163	-3.51525e-164	-8.71013e-163	5.05819e-163	-5.08971e-164	-9.90365e-163	1.54788e-162	-2.66667e-163	-1.34867e-163	-6.66469e-163	-5.41023e-163	-3.47419e-163	-5.64892e-163	-7.50578e-163	-6.55361e-163	3.28411e-163	1.11185e-162	-2.66603e-163	-2.69003e-163	-7.78521e-163	4.91169e-163	-5.00322e-163	-7.04566e-163	8.48298e-163	-5.35824e-163	-2.53764e-164	7.44657e-163	1.17056e-162	-8.30789e-164	0
-9.77947e-163	-5.08499e-163	-3.51525e-164	-8.71013e-163	5.05819e-163	-5.08971e-164	-9.90365e-163	1.54788e-162	-2.66667e-163	-1.34867e-163	-6.66469e-163	-5.41023e-163	-3.47419e-163	-5.64892e-163	-7.50578e-163	-6.55361e-163	3.28411e-163	1.11185e-162	-2.66603e-163	-2.69003e-163	-7.78521e-163	4.91169e-163	-5.00322e-163	-7.04566e-163	8.48298e-163	-5.35824e-163	-2.53764e-164	7.44657e-163	1.17056e-162	-8.30789e-164	0
-9.77947e-163	-5.08499e-163	-3.51525e-164	-8.71013e-163	5.05819e-163	-5.08971e-164	-9.90365e-163	1.54788e-162	-2.66667e-163	-1.34867e-163	-6.66469e-163	-5.41023e-163	-3.47419e-163	-5.64892e-163	-7.50578e-163	-6.55361e-163	3.28411e-163	1.11185e-162	-2.66603e-163	-2.69003e-163	-7.78521e-163	4.91169e-163	-5.00322e-163	-7.04566e-163	8.48298e-163	-5.35824e-163	-2.53764e-164	7.44657e-163	1.17056e-162	-8.30789e-164	0
-9.77947e-163	-5.08499e-163	-3.51525e-164	-8.71013e-163	5.05819e-163	-5.08971e-164	-9.90365e-163	1.54788e-162	-2.66667e-163	-1.34867e-163	-6.66469e-163	-5.41023e-163	-3.47419e-163	-5.64892e-163	-7.50578e-163	-6.55361e-163	3.28411e-163	1.11185e-162	-2.66603e-163	-2.69003e-163	-7.78521e-163	4.91169e-163	-5.00322e-163	-7.04566e-163	8.48298e-163	-5.35824e-163	-2.53764e-164	7.44657e-163	1.17056e-162	-8.30789e-164	0
-9.77947e-163	-5.08499e-163	-3.51525e-164	-8.71013e-163	5.05819e-163	-5.08971e-164	-9.90365e-163	1.54788e-162	-2.66667e-163	-1.34867e-163	-6.66469e-163	-5.41023e-163	-3.47419e-163	-5.64892e-163	-7.50578e-163	-6.55361e-163	3.28411e-163	1.11185e-162	-2.66603e-163	-2.69003e-163	-7.78521e-163	4.91169e-163	-5.00322e-163	-7.04566e-163	8.48298e-163	-5.35824e-163	-2.53764e-164	7.44657e-163	1.17056e-162	-8.30789e-164	0
-9.77947e-163	-5.08499e-163	-3.51525e-164	-8.71013e-163	5.05819e-163	-5.08971e-164	-9.90365e-163	1.54788e-162	-2.66667e-163	-1.34867e-163	-6.66469e-163	-5.41023e-163	-3.47419e-163	-5.64892e-163	-7.50578e-163	-6.55361e-163	3.28411e-163	1.11185e-162	-2.66603e-163	-2.69003e-163	-7.78521e-163	4.91169e-163	-5.00322e-163	-7.04566e-163	8.48298e-163	-5.35824e-163	-2.53764e-164	7.44657e-163	1.17056e-162	-8.30789e-164	0
-9.77947e-163	-5.08499e-163	-3.51525e-164	-8.71013e-163	5.05819e-163	-5.08971e-164	-9.90365e-163	1.54788e-162	-2.66667e-163	-1.34867e-163	-6.66469e-163	-5.41023e-163	-3.47419e-163	-5.64892e-163	-7.50578e-163	-6.55361e-163	3.28411e-163	1.11185e-162	-2.66603e-163	-2.69003e-163	-7.78521e-163	4.91169e-163	-5.00322e-163	-7.04566e-163	8.48298e-163	-5.35824e-163	-2.53764e-164	7.44657e-163	1.17056e-162	-8.30789e-164	0
-9.77947e-163	-5.08499e-163	-3.51525e-164	-8.71013e-163	5.05819e-163	-5.08971e-164	-9.90365e-163	1.54788e-162	-2.66667e-163	-1.34867e-163	-6.66469e-163	-5.41023e-163	-3.47419e-163	-5.64892e-163	-7.50578e-163	-6.55361e-163	3.28411e-163	1.11185e-162	-2.66603e-163	-2.69003e-163	-7.78521e-163	4.91169e-163	-5.00322e-163	-7.04566e-163	8.48298e-163	-5.35824e-163	-2.53764e-164	7.44657e-163	1.17056e-162	-8.30789e-164	0
-9.77947e-163	-5.08499e-163	-3.51525e-164	-8.71013e-163	5.05819e-163	-5.08971e-164	-9.90365e-163	1.54788e-162	-2.66667e-163	-1.34867e-163	-6.66469e-163	-5.41023e-163	-3.47419e-163	-5.64892e-163	-7.50578e-163	-6.55361e-163	3.28411e-163	1.11185e-162	-2.66603e-163	-2.69003e-163	-7.78521e-163	4.91169e-163	-5.00322e-163	-7.04566e-163	8.48298e-163	-5.35824e-163	-2.53764e-164	7.44657e-163	1.17056e-162	-8.30789e-164	0
-9.77947e-163	-5.08499e-163	-3.51525e-164	-8.71013e-163	5.05819e-163	-5.08971e-164	-9.90365e-163	1.54788e-162	-2.66667e-163	-1.34867e-163	-6.66469e-163	-5.41023e-163	-3.47419e-163	-5.64892e-163	-7.50578e-163	-6.55361e-163	3.28411e-163	1.11185e-162	-2.66603e-163	-2.69003e-163	-7.78521e-163	4.91169e-163	-5.00322e-163	-7.04566e-163	8.48298e-163	-5.35824e-163	-2.53764e-164	7.44657e-163	1.17056e-162	-8.30789e-164	0
-9.77947e-163	-5.08499e-163	-3.51525e-164	-8.71013e-163	5.05819e-163	-5.08971e-164	-9.90365e-163	1.54788e-162	-2.66667e-163	-1.34867e-163	-6.66469e-163	-5.41023e-163	-3.47419e-163	-5.64892e-163	-7.50578e-163	-6.55361e-163	3.28411e-163	1.11185e-162	-2.66603e-163	-2.69003e-163	-7.78521e-163	4.91169e-163	-5.00322e-163	-7.04566e-163	8.48298e-163	-5.35824e-163	-2.53764e-164	7.44657e-163	1.17056e-162	-8.30789e-164	0
-9.77947e-163	-5.08499e-163	-3.51525e-164	-8.71013e-163	5.05819e-163	-5.08971e-164	-9.90365e-163	1.54788e-162	-2.66667e-163	-1.34867e-163	-6.66469e-163	-5.41023e-163	-3.47419e-163	-5.64892e-163	-7.50578e-163	-6.55361e-163	3.28411e-163	1.11185e-162	-2.66603e-163	-2.69003e-163	-7.78521e-163	4.91169e-163	-5.00322e-163	-7.04566e-163	8.48298e-163	-5.35824e-163	-2.53764e-164	7.44657e-163	1.17056e-162	-8.30789e-164	0
-9.77947e-163	-5.08499e-163	-3.51525e-164	-8.71013e-163	5.05819e-163	-5.08971e-164	-9.90365e-163	1.54788e-162	-2.66667e-163	-1.34867e-163	-6.66469e-163	-5.41023e-163	-3.47419e-163	-5.64892e-163	-7.50578e-163	-6.55361e-163	3.28411e-163	1.11185e-162	-2.66603e-163	-2.69003e-163	-7.78521e-163	4.91169e-163	-5.00322e-163	-7.04566e-163	8.48298e-163	-5.35824e-163	-2.53764e-164	7.44657e-163	1.17056e-162	-8.30789e-164	0
-9.77947e-163	-5.08499e-163	-3.51525e-164	-8.71013e-163	5.05819e-163	-5.08971e-164	-9.90365e-163	1.54788e-162	-2.66667e-163	-1.34867e-163	-6.66469e-163	-5.41023e-163	-3.47419e-163	-5.64892e-163	-7.50578e-163	-6.55361e-163	3.28411e-163	1.11185e-162	-2.66603e-163	-2.69003e-163	-7.78521e-163	4.91169e-163	-5.00322e-163	-7.04566e-163	8.48298e-163	-5.35824e-163	-2.53764e-164	7.44657e-163	1.17056e-162	-8.30789e-164	0
-9.77947e-163	-5.08499e-163	-3.51525e-164	-8.71013e-163	5.05819e-163	-5.08971e-164	-9.90365e-163	1.54788e-162	-2.66667e-163	-1.34867e-163	-6.66469e-163	-5.41023e-163	-3.47419e-163	-5.64892e-163	-7.50578e-163	-6.55361e-163	3.28411e-163	1.11185e-162	-2.66603e-163	-2.69003e-163	-7.78521e-163	4.91169e-163	-5.00322e-163	-7.04566e-163	8.48298e-163	-5.35824e-163	-2.53764e-164	7.44657e-163	1.17056e-162	-8.30789e-164	0
-9.77947e-163	-5.08499e-163	-3.51525e-164	-8.71013e-163	5.05819e-163	-5.08971e-164	-9.90365e-163	1.54788e-162	-2.66667e-163	-1.34867e-163	-6.66469e-163	-5.41023e-163	-3.47419e-163	-5.64892e-163	-7.50578e-163	-6.55361e-163	3.28411e-163	1.11185e-162	-2.66603e-163	-2.69003e-163	-7.78521e-163	4.91169e-163	-5.00322e-163	-7.04566e-163	8.48298e-163	-5.35824e-163	-2.53764e-164	7.44657e-163	1.17056e-162	-8.30789e-164	0
-9.77947e-163	-5.08499e-163	-3.51525e-164	-8.71013e-163	5.05819e-163	-5.08971e-164	-9.90365e-163	1.54788e-162	-2.66667e-163	-1.34867e-163	-6.66469e-163	-5.41023e-163	-3.47419e-163	-5.64892e-163	-7.50578e-163	-6.55361e-163	3.28411e-163	1.11185e-162	-2.66603e-163	-2.69003e-163	-7.78521e-163	4.91169e-163	-5.00322e-163	-7.04566e-163	8.48298e-163	-5.35824e-163	-2.53764e-164	7.44657e-163	1.17056e-162	-8.30789e-164	0
-9.77947e-163	-5.08499e-163	-3.51525e-164	-8.71013e-163	5.05819e-163	-5.08971e-164	-9.90365e-163	1.54788e-162	-2.66667e-163	-1.34867e-163	-6.66469e-163	-5.41023e-163	-3.47419e-163	-5.64892e-163	-7.50578e-163	-6.55361e-163	3.28411e-163	1.11185e-162	-2.66603e-163	-2.69003e-163	-7.78521e-163	4.91169e-163	-5.00322e-163	-7.04566e-163	8.48298e-163	-5.35824e-163	-2.53764e-164	7.44657e-163	1.17056e-162	-8.30789e-164	0
-9.77947e-163	-5.08499e-163	-3.51525e-164	-8.71013e-163	5.05819e-163	-5.08971e-164	-9.90365e-163	1.54788e-162	-2.66667e-163	-1.34867e-163	-6.66469e-163	-5.41023e-163	-3.47419e-163	-5.64892e-163	-7.50578e-163	-6.55361e-163	3.28411e-163	1.11185e-162	-2.66603e-163	-2.69003e-163	-7.78521e-163	4.91169e-163	-5.00322e-163	-7.04566e-163	8.48298e-163	-5.35824e-163	-2.53764e-164	7.44657e-163	1.17056e-162	-8.30789e-164	0
-9.77947e-163	-5.08499e-163	-3.51525e-164	-8.71013e-163	5.05819e-163	-5.08971e-164	-9.90365e-163	1.54788e-162	-2.66667e-163	-1.34867e-163	-6.66469e-163	-5.41023e-163	-3.47419e-163	-5.64892e-163	-7.50578e-163	-6.55361e-163	3.28411e-163	1.11185e-162	-2.66603e-163	-2.69003e-163	-7.78521e-163	4.91169e-163	-5.00322e-163	-7.04566e-163	8.48298e-163	-5.35824e-163	-2.53764e-164	7.44657e-163	1.17056e-162	-8.30789e-164	0
-9.77947e-163	-5.08499e-163	-3.51525e-164	-8.71013e-163	5.05819e-163	-5.08971e-164	-9.90365e-163	1.54788e-162	-2.66667e-163	-1.34867e-163	-6.66469e-163	-5.41023e-163	-3.47419e-163	-5.64892e-163	-7.50578e-163	-6.55361e-163	3.28411e-163	1.11185e-162	-2.66603e-163	-2.69003e-163	-7.78521e-163	4.91169e-163	-5.00322e-163	-7.04566e-163	8.48298e-163	-5.35824e-163	-2.53764e-164	7.44657e-163	1.17056e-162	-8.30789e-164	0
-9.77947e-163	-5.08499e-163	-3.51525e-164	-8.71013e-163	5.05819e-163	-5.08971e-164	-9.90365e-163	1.54788e-162	-2.66667e-163	-1.34867e-163	-6.66469e-163	-5.41023e-163	-3.47419e-163	-5.64892e-163	-7.50578e-163	-6.55361e-163	3.28411e-163	1.11185e-162	-2.66603e-163	-2.69003e-163	-7.78521e-163	4.91169e-163	-5.00322e-163	-7.04566e-163	8.48298e-163	-5.35824e-163	-2.53764e-164	7.44657e-163	1.17056e-162	-8.30789e-164	0
-9.77947e-163	-5.08499e-163	-3.51525e-164	-8.71013e-163	5.05819e-163	-5.08971e-164	-9.90365e-163	1.54788e-162	-2.66667e-163	-1.34867e-163	-6.66469e-163	-5.41023e-163	-3.47419e-163	-5.64892e-163	-7.50578e-163	-6.55361e-163	3.28411e-163	1.11185e-162	-2.66603e-163	-2.69003e-163	-7.78521e-163	4.91169e-163	-5.00322e-163	-7.04566e-163	8.48298e-163	-5.35824e-163	-2.53764e-164	7.44657e-163	1.17056e-162	-8.30789e-164	0
-9.77947e-163	-5.08499e-163	-3.51525e-164	-8.71013e-163	5.05819e-163	-5.08971e-164	-9.90365e-163	1.54788e-162	-2.66667e-163	-1.34867e-163	-6.66469e-163	-5.41023e-163	-3.47419e-163	-5.64892e-163	-7.50578e-163	-6.55361e-163	3.28411e-163	1.11185e-162	-2.66603e-163	-2.69003e-163	-7.78521e-163	4.91169e-163	-5.00322e-163	-7.04566e-163	8.48298e-163	-5.35824e-163	-2.53764e-164	7.44657e-163	1.17056e-162	-8.30789e-164	0
-9.77947e-163	-5.08499e-163	-3.51525e-164	-8.71013e-163	5.05819e-163	-5.08971e-164	-9.90365e-163	1.54788e-162	-2.66667e-163	-1.34867e-163	-6.66469e-163	-5.41023e-163	-3.47419e-163	-5.64892e-163	-7.50578e-163	-6.55361e-163	3.28411e-163	1.11185e-162	-2.66603e-163	-2.69003e-163	-7.78521e-163	4.91169e-163	-5.00322e-163	-7.04566e-163	8.48298e-163	-5.35824e-163	-2.53764e-164	7.44657e-163	1.17056e-162	-8.30789e-164	0
-9.77947e-163	-5.08499e-163	-3.51525e-164	-8.71013e-163	5.05819e-163	-5.08971e-164	-9.90365e-163	1.54788e-162	-2.66667e-163	-1.34867e-163	-6.66469e-163	-5.41023e-163	-3.47419e-163	-5.64892e-163	-7.50578e-163	-6.55361e-163	3.28411e-163	1.11185e-162	-2.66603e-163	-2.69003e-163	-7.78521e-163	4.91169e-163	-5.00322e-163	-7.04566e-163	8.48298e-163	-5.35824e-163	-2.53764e-164	7.44657e-163	1.17056e-162	-8.30789e-164	0
-9.77947e-163	-5.08499e-163	-3.51525e-164	-8.71013e-163	5.05819e-163	-5.08971e-164	-9.90365e-163	1.54788e-162	-2.66667e-163	-1.34867e-163	-6.66469e-163	-5.41023e-163	-3.47419e-163	-5.64892e-163	-7.50578e-163	-6.55361e-163	3.28411e-163	1.11185e-162	-2.66603e-163	-2.69003e-163	-7.78521e-163	4.91169e-163	-5.00322e-163	-7.04566e-163	8.48298e-163	-5.35824e-163	-2.53764e-164	7.44657e-163	1.17056e-162	-8.30789e-164	0
-9.77947e-163	-5.08499e-163	-3.51525e-164	-8.71013e-163	5.05819e-163	-5.08971e-164	-9.90365e-163	1.54788e-162	-2.66667e-163	-1.34867e-163	-6.66469e-163	-5.41023e-163	-3.47419e-163	-5.64892e-163	-7.50578e-163	-6.55361e-163	3.28411e-163	1.11185e-162	-2.66603e-163	-2.69003e-163	-7.78521e-163	4.91169e-163	-5.00322e-163	-7.04566e-163	8.48298e-163	-5.35824e-163	-2.53764e-164	7.44657e-163	1.17056e-162	-8.30789e-164	0
-9.77947e-163	-5.08499e-163	-3.51525e-164	-8.71013e-163	5.05819e-163	-5.08971e-164	-9.90365e-163	1.54788e-162	-2.66667e-163	-1.34867e-163	-6.66469e-163	-5.41023e-163	-3.47419e-163	-5.64892e-163	-7.50578e-163	-6.55361e-163	3.28411e-163	1.11185e-162	-2.66603e-163	-2.69003e-163	-7.78521e-163	4.91169e-163	-5.00322e-163	-7.04566e-163	8.48298e-163	-5.35824e-163	-2.53764e-164	7.44657e-163	1.17056e-162	-8.30789e-164	0
-9.77947e-163	-5.08499e-163	-3.51525e-164	-8.71013e-163	5.05819e-163	-5.08971e-164	-9.90365e-163	1.54788e-162	-2.66667e-163	-1.34867e-163	-6.66469e-163	-5.41023e-163	-3.47419e-163	-5.64892e-163	-7.50578e-163	-6.55361e-163	3.28411e-163	1.11185e-162	-2.66603e-163	-2.69003e-163	-7.78521e-163	4.91169e-163	-5.00322e-163	-7.04566e-163	8.48298e-163	-5.35824e-163	-2.53764e-164	7.44657e-163	1.17056e-162	-8.30789e-164	0
-9.77947e-163	-5.08499e-163	-3.51525e-164	-8.71013e-163	5.05819e-163	-5.08971e-164	-9.90365e-163	1.54788e-162	-2.66667e-163	-1.34867e-163	-6.66469e-163	-5.41023e-163	-3.47419e-163	-5.64892e-163	-7.50578e-163	-6.55361e-163	3.28411e-163	1.11185e-162	-2.66603e-163	-2.69003e-163	-7.78521e-163	4.91169e-163	-5.00322e-163	-7.04566e-163	8.48298e-163	-5.35824e-163	-2.53764e-164	7.44657e-163	1.17056e-162	-8.30789e-164	0
-9.77947e-163	-5.08499e-163	-3.51525e-164	-8.71013e-163	5.05819e-163	-5.08971e-164	-9.90365e-163	1.54788e-162	-2.66667e-163	-1.34867e-163	-6.66469e-163	-5.41023e-163	-3.47419e-163	-5.64892e-163	-7.50578e-163	-6.55361e-163	3.28411e-163	1.11185e-162	-2.66603e-163	-2.69003e-163	-7.78521e-163	4.91169e-163	-5.00322e-163	-7.04566e-163	8.48298e-163	-5.35824e-163	-2.53764e-164	7.44657e-163	1.17056e-162	-8.30789e-164	0
-9.77947e-163	-5.08499e-163	-3.51525e-164	-8.71013e-163	5.05819e-163	-5.08971e-164	-9.90365e-163	1.54788e-162	-2.66667e-163	-1.34867e-163	-6.66469e-163	-5.41023e-163	-3.47419e-163	-5.64892e-163	-7.50578e-163	-6.55361e-163	3.28411e-163	1.11185e-162	-2.66603e-163	-2.69003e-163	-7.78521e-163	4.91169e-163	-5.00322e-163	-7.04566e-163	8.48298e-163	-5.35824e-163	-2.53764e-164	7.44657e-163	1.17056e-162	-8.30789e-164	0
-9.77947e-163	-5.08499e-163	-3.51525e-164	-8.71013e-163	5.05819e-163	-5.08971e-164	-9.90365e-163	1.54788e-162	-2.66667e-163	-1.34867e-163	-6.66469e-163	-5.41023e-163	-3.47419e-163	-5.64892e-163	-7.50578e-163	-6.55361e-163	3.28411e-163	1.11185e-162	-2.66603e-163	-2.69003e-163	-7.78521e-163	4.91169e-163	-5.00322e-163	-7.04566e-163	8.48298e-163	-5.35824e-163	-2.53764e-164	7.44657e-163	1.17056e-162	-8.30789e-164	0
-9.77947e-163	-5.08499e-163	-3.51525e-164	-8.71013e-163	5.05819e-163	-5.08971e-164	-9.90365e-163	1.54788e-162	-2.66667e-163	-1.34867e-163	-6.66469e-163	-5.41023e-163	-3.47419e-163	-5.64892e-163	-7.50578e-163	-6.55361e-163	3.28411e-163	1.11185e-162	-2.66603e-163	-2.69003e-163	-7.78521e-163	4.91169e-163	-5.00322e-163	-7.04566e-163	8.48298e-163	-5.35824e-163	-2.53764e-164	7.44657e-163	1.17056e-162	-8.30789e-164	0
-9.77947e-163	-5.08499e-163	-3.51525e-164	-8.71013e-163	5.05819e-163	-5.08971e-164	-9.90365e-163	1.54788e-162	-2.66667e-163	-1.34867e-163	-6.66469e-163	-5.41023e-163	-3.47419e-163	-5.64892e-163	-7.50578e-163	-6.55361e-163	3.28411e-163	1.11185e-162	-2.66603e-163	-2.69003e-163	-7.78521e-163	4.91169e-163	-5.00322e-163	-7.04566e-163	8.48298e-163	-5.35824e-163	-2.53764e-164	7.44657e-163	1.17056e-162	-8.30789e-164	0
-9.77947e-163	-5.08499e-163	-3.51525e-164	-8.71013e-163	5.05819e-163	-5.08971e-164	-9.90365e-163	1.54788e-162	-2.66667e-163	-1.34867e-163	-6.66469e-163	-5.41023e-163	-3.47419e-163	-5.64892e-163	-7.50578e-163	-6.55361e-163	3.28411e-163	1.11185e-162	-2.66603e-163	-2.69003e-163	-7.78521e-163	4.91169e-163	-5.00322e-163	-7.04566e-163	8.48298e-163	-5.35824e-163	-2.53764e-164	7.44657e-163	1.17056e-162	-8.30789e-164	0
-9.77947e-163	-5.08499e-163	-3.51525e-164	-8.71013e-163	5.05819e-163	-5.08971e-164	-9.90365e-163	1.54788e-162	-2.66667e-163	-1.34867e-163	-6.66469e-163	-5.41023e-163	-3.47419e-163	-5.64892e-163	-7.50578e-163	-6.55361e-163	3.28411e-163	1.11185e-162	-2.66603e-163	-2.69003e-163	-7.78521e-163	4.91169e-163	-5.00322e-163	-7.04566e-163	8.48298e-163	-5.35824e-163	-2.53764e-164	7.44657e-163	1.17056e-162	-8.30789e-164	0
-9.77947e-163	-5.08499e-163	-3.51525e-164	-8.71013e-163	5.05819e-163	-5.08971e-164	-9.90365e-163	1.54788e-162	-2.66667e-163	-1.34867e-163	-6.66469e-163	-5.41023e-163	-3.47419e-163	-5.64892e-163	-7.50578e-163	-6.55361e-163	3.28411e-163	1.11185e-162	-2.66603e-163	-2.69003e-163	-7.78521e-163	4.91169e-163	-5.00322e-163	-7.04566e-163	8.48298e-163	-5.35824e-163	-2.53764e-164	7.44657e-163	1.17056e-162	-8.30789e-164	0
-9.77947e-163	-5.08499e-163	-3.51525e-164	-8.71013e-163	5.05819e-163	-5.08971e-164	-9.90365e-163	1.54788e-162	-2.66667e-163	-1.34867e-163	-6.66469e-163	-5.41023e-163	-3.47419e-163	-5.64892e-163	-7.50578e-163	-6.55361e-163	3.28411e-163	1.11185e-162	-2.66603e-163	-2.69003e-163	-7.78521e-163	4.91169e-163	-5.00322e-163	-7.04566e-163	8.48298e-163	-5.35824e-163	-2.53764e-164	7.44657e-163	1.17056e-162	-8.30789e-164	0
-9.77947e-163	-5.08499e-163	-3.51525e-164	-8.71013e-163	5.05819e-163	-5.08971e-164	-9.90365e-163	1.54788e-162	-2.66667e-163	-1.34867e-163	-6.66469e-163	-5.41023e-163	-3.47419e-163	-5.64892e-163	-7.50578e-163	-6.55361e-163	3.28411e-163	1.11185e-162	-2.66603e-163	-2.69003e-163	-7.78521e-163	4.91169e-163	-5.00322e-163	-7.04566e-163	8.48298e-163	-5.35824e-163	-2.53764e-164	7.44657e-163	1.17056e-162	-8.30789e-164	0
-9.77947e-163	-5.08499e-163	-3.51525e-164	-8.71013e-163	5.05819e-163	-5.08971e-164	-9.90365e-163	1.54788e-162	-2.66667e-163	-1.34867e-163	-6.66469e-163	-5.41023e-163	-3.47419e-163	-5.64892e-163	-7.50578e-163	-6.55361e-163	3.28411e-163	1.11185e-162	-2.66603e-163	-2.69003e-163	-7.78521e-163	4.91169e-163	-5.00322e-163	-7.04566e-163	8.48298e-163	-5.35824e-163	-2.53764e-164	7.44657e-163	1.17056e-162	-8.30789e-164	0
-9.77947e-163	-5.08499e-163	-3.51525e-164	-8.71013e-163	5.05819e-163	-5.08971e-164	-9.90365e-163	1.54788e-162	-2.66667e-163	-1.34867e-163	-6.66469e-163	-5.41023e-163	-3.47419e-163	-5.64892e-163	-7.50578e-163	-6.55361e-163	3.28411e-163	1.11185e-162	-2.66603e-163	-2.69003e-163	-7.78521e-163	4.91169e-163	-5.00322e-163	-7.04566e-163	8.48298e-163	-5.35824e-163	-2.53764e-164	7.44657e-163	1.17056e-162	-8.30789e-164	0
-9.77947e-163	-5.08499e-163	-3.51525e-164	-8.71013e-163	5.05819e-163	-5.08971e-164	-9.90365e-163	1.54788e-162	-2.66667e-163	-1.34867e-163	-6.66469e-163	-5.41023e-163	-3.47419e-163	-5.64892e-163	-7.50578e-163	-6.55361e-163	3.28411e-163	1.11185e-162	-2.66603e-163	-2.69003e-163	-7.78521e-163	4.91169e-163	-5.00322e-163	-7.04566e-163	8.48298e-163	-5.35824e-163	-2.53764e-164	7.44657e-163	1.17056e-162	-8.30789e-164	0
-9.77947e-163	-5.08499e-163	-3.51525e-164	-8.71013e-163	5.05819e-163	-5.08971e-164	-9.90365e-163	1.54788e-162	-2.66667e-163	-1.34867e-163	-6.66469e-163	-5.41023e-163	-3.47419e-163	-5.64892e-163	-7.50578e-163	-6.55361e-163	3.28411e-163	1.11185e-162	-2.66603e-163	-2.69003e-163	-7.78521e-163	4.91169e-163	-5.00322e-163	-7.04566e-163	8.48298e-163	-5.35824e-163	-2.53764e-164	7.44657e-163	1.17056e-162	-8.30789e-164	0
-9.77947e-163	-5.08499e-163	-3.51525e-164	-8.71013e-163	5.05819e-163	-5.08971e-164	-9.90365e-163	1.54788e-162	-2.66667e-163	-1.34867e-163	-6.66469e-163	-5.41023e-163	-3.47419e-163	-5.64892e-163	-7.50578e-163	-6.55361e-163	3.28411e-163	1.11185e-162	-2.66603e-163	-2.69003e-163	-7.78521e-163	4.91169e-163	-5.00322e-163	-7.04566e-163	8.48298e-163	-5.35824e-163	-2.53764e-164	7.44657e-163	1.17056e-162	-8.30789e-164	0
-9.77947e-163	-5.08499e-163	-3.51525e-164	-8.71013e-163	5.05819e-163	-5.08971e-164	-9.90365e-163	1.54788e-162	-2.66667e-163	-1.34867e-163	-6.66469e-163	-5.41023e-163	-3.47419e-163	-5.64892e-163	-7.50578e-163	-6.55361e-163	3.28411e-163	1.11185e-162	-2.66603e-163	-2.69003e-163	-7.78521e-163	4.91169e-163	-5.00322e-163	-7.04566e-163	8.48298e-163	-5.35824e-163	-2.53764e-164	7.44657e-163	1.17056e-162	-8.30789e-164	0
-9.77947e-163	-5.08499e-163	-3.51525e-164	-8.71013e-163	5.05819e-163	-5.08971e-164	-9.90365e-163	1.54788e-162	-2.66667e-163	-1.34867e-163	-6.66469e-163	-5.41023e-163	-3.47419e-163	-5.64892e-163	-7.50578e-163	-6.55361e-163	3.28411e-163	1.11185e-162	-2.66603e-163	-2.69003e-163	-7.78521e-163	4.91169e-163	-5.00322e-163	-7.04566e-163	8.48298e-163	-5.35824e-163	-2.53764e-164	7.44657e-163	1.17056e-162	-8.30789e-164	0
-9.77947e-163	-5.08499e-163	-3.51525e-164	-8.71013e-163	5.05819e-163	-5.08971e-164	-9.90365e-163	1.54788e-162	-2.66667e-163	-1.34867e-163	-6.66469e-163	-5.41023e-163	-3.47419e-163	-5.64892e-163	-7.50578e-163	-6.55361e-163	3.28411e-163	1.11185e-162	-2.66603e-163	-2.69003e-163	-7.78521e-163	4.91169e-163	-5.00322e-163	-7.04566e-163	8.48298e-163	-5.35824e-163	-2.53764e-164	7.44657e-163	1.17056e-162	-8.30789e-164	0
-9.77947e-163	-5.08499e-163	-3.51525e-164	-8.71013e-163	5.05819e-163	-5.08971e-164	-9.90365e-163	1.54788e-162	-2.66667e-163	-1.34867e-163	-6.66469e-163	-5.41023e-163	-3.47419e-163	-5.64892e-163	-7.50578e-163	-6.55361e-163	3.28411e-163	1.11185e-162	-2.66603e-163	-2.69003e-163	-7.78521e-163	4.91169e-163	-5.00322e-163	-7.04566e-163	8.48298e-163	-5.35824e-163	-2.53764e-164	7.44657e-163	1.17056e-162	-8.30789e-164	0
-9.77947e-163	-5.08499e-163	-3.51525e-164	-8.71013e-163	5.05819e-163	-5.08971e-164	-9.90365e-163	1.54788e-162	-2.66667e-163	-1.34867e-163	-6.66469e-163	-5.41023e-163	-3.47419e-163	-5.64892e-163	-7.50578e-163	-6.55361e-163	3.28411e-163	1.11185e-162	-2.66603e-163	-2.69003e-163	-7.78521e-163	4.91169e-163	-5.00322e-163	-7.04566e-163	8.48298e-163	-5.35824e-163	-2.53764e-164	7.44657e-163	1.17056e-162	-8.30789e-164	0
-9.77947e-163	-5.08499e-163	-3.51525e-164	-8.71013e-163	5.05819e-163	-5.08971e-164	-9.90365e-163	1.54788e-162	-2.66667e-163	-1.34867e-163	-6.66469e-163	-5.41023e-163	-3.47419e-163	-5.64892e-163	-7.50578e-163	-6.55361e-163	3.28411e-163	1.11185e-162	-2.66603e-163	-2.69003e-163	-7.78521e-163	4.91169e-163	-5.00322e-163	-7.04566e-163	8.48298e-163	-5.35824e-163	-2.53764e-164	7.44657e-163	1.17056e-162	-8.30789e-164	0
-9.77947e-163	-5.08499e-163	-3.51525e-164	-8.71013e-163	5.05819e-163	-5.08971e-164	-9.90365e-163	1.54788e-162	-2.66667e-163	-1.34867e-163	-6.66469e-163	-5.41023e-163	-3.47419e-163	-5.64892e-163	-7.50578e-163	-6.55361e-163	3.28411e-163	1.11185e-162	-2.66603e-163	-2.69003e-163	-7.78521e-163	4.91169e-163	-5.00322e-163	-7.04566e-163	8.48298e-163	-5.35824e-163	-2.53764e-164	7.44657e-163	1.17056e-162	-8.30789e-164	0
-9.77947e-163	-5.08499e-163	-3.51525e-164	-8.71013e-163	5.05819e-163	-5.08971e-164	-9.90365e-163	1.54788e-162	-2.66667e-163	-1.34867e-163	-6.66469e-163	-5.41023e-163	-3.47419e-163	-5.64892e-163	-7.50578e-163	-6.55361e-163	3.28411e-163	1.11185e-162	-2.66603e-163	-2.69003e-163	-7.78521e-163	4.91169e-163	-5.00322e-163	-7.04566e-163	8.48298e-163	-5.35824e-163	-2.53764e-164	7.44657e-163	1.17056e-162	-8.30789e-164	0
-9.77947e-163	-5.08499e-163	-3.51525e-164	-8.71013e-163	5.05819e-163	-5.08971e-164	-9.90365e-163	1.54788e-162	-2.66667e-163	-1.34867e-163	-6.66469e-163	-5.41023e-163	-3.47419e-163	-5.64892e-163	-7.50578e-163	-6.55361e-163	3.28411e-163	1.11185e-162	-2.66603e-163	-2.69003e-163	-7.78521e-163	4.91169e-163	-5.00322e-163	-7.04566e-163	8.48298e-163	-5.35824e-163	-2.53764e-164	7.44657e-163	1.17056e-162	-8.30789e-164	0
-9.77947e-163	-5.08499e-163	-3.51525e-164	-8.71013e-163	5.05819e-163	-5.08971e-164	-9.90365e-163	1.54788e-162	-2.66667e-163	-1.34867e-163	-6.66469e-163	-5.41023e-163	-3.47419e-163	-5.64892e-163	-7.50578e-163	-6.55361e-163	3.28411e-163	1.11185e-162	-2.66603e-163	-2.69003e-163	-7.78521e-163	4.91169e-163	-5.00322e-163	-7.04566e-163	8.48298e-163	-5.35824e-163	-2.53764e-164	7.44657e-163	1.17056e-162	-8.30789e-164	0
-9.77947e-163	-5.08499e-163	-3.51525e-164	-8.71013e-163	5.05819e-163	-5.08971e-164	-9.90365e-163	1.54788e-162	-2.66667e-163	-1.34867e-163	-6.66469e-163	-5.41023e-163	-3.47419e-163	-5.64892e-163	-7.50578e-163	-6.55361e-163	3.28411e-163	1.11185e-162	-2.66603e-163	-2.69003e-163	-7.78521e-163	4.91169e-163	-5.00322e-163	-7.04566e-163	8.48298e-163	-5.35824e-163	-2.53764e-164	7.44657e-163	1.17056e-162	-8.30789e-164	0
-9.77947e-163	-5.08499e-163	-3.51525e-164	-8.71013e-163	5.05819e-163	-5.08971e-164	-9.90365e-163	1.54788e-162	-2.66667e-163	-1.34867e-163	-6.66469e-163	-5.41023e-163	-3.47419e-163	-5.64892e-163	-7.50578e-163	-6.55361e-163	3.28411e-163	1.11185e-162	-2.66603e-163	-2.69003e-163	-7.78521e-163	4.91169e-163	-5.00322e-163	-7.04566e-163	8.48298e-163	-5.35824e-163	-2.53764e-164	7.44657e-163	1.17056e-162	-8.30789e-164	0
-9.77947e-163	-5.08499e-163	-3.51525e-164	-8.71013e-163	5.05819e-163	-5.08971e-164	-9.90365e-163	1.54788e-162	-2.66667e-163	-1.34867e-163	-6.66469e-163	-5.41023e-163	-3.47419e-163	-5.64892e-163	-7.50578e-163	-6.55361e-163	3.28411e-163	1.11185e-162	-2.66603e-163	-2.69003e-163	-7.78521e-163	4.91169e-163	-5.00322e-163	-7.04566e-163	8.48298e-163	-5.35824e-163	-2.53764e-164	7.44657e-163	1.17056e-162	-8.30789e-164	0
-9.77947e-163	-5.08499e-163	-3.51525e-164	-8.71013e-163	5.05819e-163	-5.08971e-164	-9.90365e-163	1.54788e-162	-2.66667e-163	-1.34867e-163	-6.66469e-163	-5.41023e-163	-3.47419e-163	-5.64892e-163	-7.50578e-163	-6.55361e-163	3.28411e-163	1.11185e-162	-2.66603e-163	-2.69003e-163	-7.78521e-163	4.91169e-163	-5.00322e-163	-7.04566e-163	8.48298e-163	-5.35824e-163	-2.53764e-164	7.44657e-163	1.17056e-162	-8.30789e-164	0
-9.77947e-163	-5.08499e-163	-3.51525e-164	-8.71013e-163	5.05819e-163	-5.08971e-164	-9.90365e-163	1.54788e-162	-2.66667e-163	-1.34867e-163	-6.66469e-163	-5.41023e-163	-3.47419e-163	-5.64892e-163	-7.50578e-163	-6.55361e-163	3.28411e-163	1.11185e-162	-2.66603e-163	-2.69003e-163	-7.78521e-163	4.91169e-163	-5.00322e-163	-7.04566e-163	8.48298e-163	-5.35824e-163	-2.53764e-164	7.44657e-163	1.17056e-162	-8.30789e-164	0
-9.77947e-163	-5.08499e-163	-3.51525e-164	-8.71013e-163	5.05819e-163	-5.08971e-164	-9.90365e-163	1.54788e-162	-2.66667e-163	-1.34867e-163	-6.66469e-163	-5.41023e-163	-3.47419e-163	-5.64892e-163	-7.50578e-163	-6.55361e-163	3.28411e-163	1.11185e-162	-2.66603e-163	-2.69003e-163	-7.78521e-163	4.91169e-163	-5.00322e-163	-7.04566e-163	8.48298e-163	-5.35824e-163	-2.53764e-164	7.44657e-163	1.17056e-162	-8.30789e-164	0
-9.77947e-163	-5.08499e-163	-3.51525e-164	-8.71013e-163	5.05819e-163	-5.08971e-164	-9.90365e-163	1.54788e-162	-2.66667e-163	-1.34867e-163	-6.66469e-163	-5.41023e-163	-3.47419e-163	-5.64892e-163	-7.50578e-163	-6.55361e-163	3.28411e-163	1.11185e-162	-2.66603e-163	-2.69003e-163	-7.78521e-163	4.91169e-163	-5.00322e-163	-7.04566e-163	8.48298e-163	-5.35824e-163	-2.53764e-164	7.44657e-163	1.17056e-162	-8.30789e-164	0
-9.77947e-163	-5.08499e-163	-3.51525e-164	-8.71013e-163	5.05819e-163	-5.08971e-164	-9.90365e-163	1.54788e-162	-2.66667e-163	-1.34867e-163	-6.66469e-163	-5.41023e-163	-3.47419e-163	-5.64892e-163	-7.50578e-163	-6.55361e-163	3.28411e-163	1.11185e-162	-2.66603e-163	-2.69003e-163	-7.78521e-163	4.91169e-163	-5.00322e-163	-7.04566e-163	8.48298e-163	-5.35824e-163	-2.53764e-164	7.44657e-163	1.17056e-162	-8.30789e-164	0
-9.77947e-163	-5.08499e-163	-3.51525e-164	-8.71013e-163	5.05819e-163	-5.08971e-164	-9.90365e-163	1.54788e-162	-2.66667e-163	-1.34867e-163	-6.66469e-163	-5.41023e-163	-3.47419e-163	-5.64892e-163	-7.50578e-163	-6.55361e-163	3.28411e-163	1.11185e-162	-2.66603e-163	-2.69003e-163	-7.78521e-163	4.91169e-163	-5.00322e-163	-7.04566e-163	8.48298e-163	-5.35824e-163	-2.53764e-164	7.44657e-163	1.17056e-162	-8.30789e-164	0
-9.77947e-163	-5.08499e-163	-3.51525e-164	-8.71013e-163	5.05819e-163	-5.08971e-164	-9.90365e-163	1.54788e-162	-2.66667e-163	-1.34867e-163	-6.66469e-163	-5.41023e-163	-3.47419e-163	-5.64892e-163	-7.50578e-163	-6.55361e-163	3.28411e-163	1.11185e-162	-2.66603e-163	-2.69003e-163	-7.78521e-163	4.91169e-163	-5.00322e-163	-7.04566e-163	8.48298e-163	-5.35824e-163	-2.53764e-164	7.44657e-163	1.17056e-162	-8.30789e-164	0
-9.77947e-163	-5.08499e-163	-3.51525e-164	-8.71013e-163	5.05819e-163	-5.08971e-164	-9.90365e-163	1.54788e-162	-2.66667e-163	-1.34867e-163	-6.66469e-163	-5.41023e-163	-3.47419e-163	-5.64892e-163	-7.50578e-163	-6.55361e-163	3.28411e-163	1.11185e-162	-2.66603e-163	-2.69003e-163	-7.78521e-163	4.91169e-163	-5.00322e-163	-7.04566e-163	8.48298e-163	-5.35824e-163	-2.53764e-164	7.44657e-163	1.17056e-162	-8.30789e-164	0
-9.77947e-163	-5.08499e-163	-3.51525e-164	-8.71013e-163	5.05819e-163	-5.08971e-164	-9.90365e-163	1.54788e-162	-2.66667e-163	-1.34867e-163	-6.66469e-163	-5.41023e-163	-3.47419e-163	-5.64892e-163	-7.50578e-163	-6.55361e-163	3.28411e-163	1.11185e-162	-2.66603e-163	-2.69003e-163	-7.78521e-163	4.91169e-163	-5.00322e-163	-7.04566e-163	8.48298e-163	-5.35824e-163	-2.53764e-164	7.44657e-163	1.17056e-162	-8.30789e-164	0
-9.77947e-163	-5.08499e-163	-3.51525e-164	-8.71013e-163	5.05819e-163	-5.08971e-164	-9.90365e-163	1.54788e-162	-2.66667e-163	-1.34867e-163	-6.66469e-163	-5.41023e-163	-3.47419e-163	-5.64892e-163	-7.50578e-163	-6.55361e-163	3.28411e-163	1.11185e-162	-2.66603e-163	-2.69003e-163	-7.78521e-163	4.91169e-163	-5.00322e-163	-7.04566e-163	8.48298e-163	-5.35824e-163	-2.53764e-164	7.44657e-163	1.17056e-162	-8.30789e-164	0
-9.77947e-163	-5.08499e-163	-3.51525e-164	-8.71013e-163	5.05819e-163	-5.08971e-164	-9.90365e-163	1.54788e-162	-2.66667e-163	-1.34867e-163	-6.66469e-163	-5.41023e-163	-3.47419e-163	-5.64892e-163	-7.50578e-163	-6.55361e-163	3.28411e-163	1.11185e-162	-2.66603e-163	-2.69003e-163	-7.78521e-163	4.91169e-163	-5.00322e-163	-7.04566e-163	8.48298e-163	-5.35824e-163	-2.53764e-164	7.44657e-163	1.17056e-162	-8.30789e-164	0
-9.77947e-163	-5.08499e-163	-3.51525e-164	-8.71013e-163	5.05819e-163	-5.08971e-164	-9.90365e-163	1.54788e-162	-2.66667e-163	-1.34867e-163	-6.66469e-163	-5.41023e-163	-3.47419e-163	-5.64892e-163	-7.50578e-163	-6.55361e-163	3.28411e-163	1.11185e-162	-2.66603e-163	-2.69003e-163	-7.78521e-163	4.91169e-163	-5.00322e-163	-7.04566e-163	8.48298e-163	-5.35824e-163	-2.53764e-164	7.44657e-163	1.17056e-162	-8.30789e-164	0
-9.77947e-163	-5.08499e-163	-3.51525e-164	-8.71013e-163	5.05819e-163	-5.08971e-164	-9.90365e-163	1.54788e-162	-2.66667e-163	-1.34867e-163	-6.66469e-163	-5.41023e-163	-3.47419e-163	-5.64892e-163	-7.50578e-163	-6.55361e-163	3.28411e-163	1.11185e-162	-2.66603e-163	-2.69003e-163	-7.78521e-163	4.91169e-163	-5.00322e-163	-7.04566e-163	8.48298e-163	-5.35824e-163	-2.53764e-164	7.44657e-163	1.17056e-162	-8.30789e-164	0
-9.77947e-163	-5.08499e-163	-3.51525e-164	-8.71013e-163	5.05819e-163	-5.08971e-164	-9.90365e-163	1.54788e-162	-2.66667e-163	-1.34867e-163	-6.66469e-163	-5.41023e-163	-3.47419e-163	-5.64892e-163	-7.50578e-163	-6.55361e-163	3.28411e-163	1.11185e-162	-2.66603e-163	-2.69003e-163	-7.78521e-163	4.91169e-163	-5.00322e-163	-7.04566e-163	8.48298e-163	-5.35824e-163	-2.53764e-164	7.44657e-163	1.17056e-162	-8.30789e-164	0
-9.77947e-163	-5.08499e-163	-3.51525e-164	-8.71013e-163	5.05819e-163	-5.08971e-164	-9.90365e-163	1.54788e-162	-2.66667e-163	-1.34867e-163	-6.66469e-163	-5.41023e-163	-3.47419e-163	-5.64892e-163	-7.50578e-163	-6.55361e-163	3.28411e-163	1.11185e-162	-2.66603e-163	-2.69003e-163	-7.78521e-163	4.91169e-163	-5.00322e-163	-7.04566e-163	8.48298e-163	-5.35824e-163	-2.53764e-164	7.44657e-163	1.17056e-162	-8.30789e-164	0
-9.77947e-163	-5.08499e-163	-3.51525e-164	-8.71013e-163	5.05819e-163	-5.08971e-164	-9.90365e-163	1.54788e-162	-2.66667e-163	-1.34867e-163	-6.66469e-163	-5.41023e-163	-3.47419e-163	-5.64892e-163	-7.50578e-163	-6.55361e-163	3.28411e-163	1.11185e-162	-2.66603e-163	-2.69003e-163	-7.78521e-163	4.91169e-163	-5.00322e-163	-7.04566e-163	8.48298e-163	-5.35824e-163	-2.53764e-164	7.44657e-163	1.17056e-162	-8.30789e-164	0
-9.77947e-163	-5.08499e-163	-3.51525e-164	-8.71013e-163	5.05819e-163	-5.08971e-164	-9.90365e-163	1.54788e-162	-2.66667e-163	-1.34867e-163	-6.66469e-163	-5.41023e-163	-3.47419e-163	-5.64892e-163	-7.50578e-163	-6.55361e-163	3.28411e-163	1.11185e-162	-2.66603e-163	-2.69003e-163	-7.78521e-163	4.91169e-163	-5.00322e-163	-7.04566e-163	8.48298e-163	-5.35824e-163	-2.53764e-164	7.44657e-163	1.17056e-162	-8.30789e-164	0
-9.77947e-163	-5.08499e-163	-3.51525e-164	-8.71013e-163	5.05819e-163	-5.08971e-164	-9.90365e-163	1.54788e-162	-2.66667e-163	-1.34867e-163	-6.66469e-163	-5.41023e-163	-3.47419e-163	-5.64892e-163	-7.50578e-163	-6.55361e-163	3.28411e-163	1.11185e-162	-2.66603e-163	-2.69003e-163	-7.78521e-163	4.91169e-163	-5.00322e-163	-7.04566e-163	8.48298e-163	-5.35824e-163	-2.53764e-164	7.44657e-163	1.17056e-162	-8.30789e-164	0
-9.77947e-163	-5.08499e-163	-3.51525e-164	-8.71013e-163	5.05819e-163	-5.08971e-164	-9.90365e-163	1.54788e-162	-2.66667e-163	-1.34867e-163	-6.66469e-163	-5.41023e-163	-3.47419e-163	-5.64892e-163	-7.50578e-163	-6.55361e-163	3.28411e-163	1.11185e-162	-2.66603e-163	-2.69003e-163	-7.78521e-163	4.91169e-163	-5.00322e-163	-7.04566e-163	8.48298e-163	-5.35824e-163	-2.53764e-164	7.44657e-163	1.17056e-162	-8.30789e-164	0
-9.77947e-163	-5.08499e-163	-3.51525e-164	-8.71013e-163	5.05819e-163	-5.08971e-164	-9.90365e-163	1.54788e-162	-2.66667e-163	-1.34867e-163	-6.66469e-163	-5.41023e-163	-3.47419e-163	-5.64892e-163	-7.50578e-163	-6.55361e-163	3.28411e-163	1.11185e-162	-2.66603e-163	-2.69003e-163	-7.78521e-163	4.91169e-163	-5.00322e-163	-7.04566e-163	8.48298e-163	-5.35824e-163	-2.53764e-164	7.44657e-163	1.17056e-162	-8.30789e-164	0
-9.77947e-163	-5.08499e-163	-3.51525e-164	-8.71013e-163	5.05819e-163	-5.08971e-164	-9.90365e-163	1.54788e-162	-2.66667e-163	-1.34867e-163	-6.66469e-163	-5.41023e-163	-3.47419e-163	-5.64892e-163	-7.50578e-163	-6.55361e-163	3.28411e-163	1.11185e-162	-2.66603e-163	-2.69003e-163	-7.78521e-163	4.91169e-163	-5.00322e-163	-7.04566e-163	8.48298e-163	-5.35824e-163	-2.53764e-164	7.44657e-163	1.17056e-162	-8.30789e-164	0
-9.77947e-163	-5.08499e-163	-3.51525e-164	-8.71013e-163	5.05819e-163	-5.08971e-164	-9.90365e-163	1.54788e-162	-2.66667e-163	-1.34867e-163	-6.66469e-163	-5.41023e-163	-3.47419e-163	-5.64892e-163	-7.50578e-163	-6.55361e-163	3.28411e-163	1.11185e-162	-2.66603e-163	-2.69003e-163	-7.78521e-163	4.91169e-163	-5.00322e-163	-7.04566e-163	8.48298e-163	-5.35824e-163	-2.53764e-164	7.44657e-163	1.17056e-162	-8.30789e-164	0
-9.77947e-163	-5.08499e-163	-3.51525e-164	-8.71013e-163	5.05819e-163	-5.08971e-164	-9.90365e-163	1.54788e-162	-2.66667e-163	-1.34867e-163	-6.66469e-163	-5.41023e-163	-3.47419e-163	-5.64892e-163	-7.50578e-163	-6.55361e-163	3.28411e-163	1.11185e-162	-2.66603e-163	-2.69003e-163	-7.78521e-163	4.91169e-163	-5.00322e-163	-7.04566e-163	8.48298e-163	-5.35824e-163	-2.53764e-164	7.44657e-163	1.17056e-162	-8.30789e-164	0
-9.77947e-163	-5.08499e-163	-3.51525e-164	-8.71013e-163	5.05819e-163	-5.08971e-164	-9.90365e-163	1.54788e-162	-2.66667e-163	-1.34867e-163	-6.66469e-163	-5.41023e-163	-3.47419e-163	-5.64892e-163	-7.50578e-163	-6.55361e-163	3.28411e-163	1.11185e-162	-2.66603e-163	-2.69003e-163	-7.78521e-163	4.91169e-163	-5.00322e-163	-7.04566e-163	8.48298e-163	-5.35824e-163	-2.53764e-164	7.44657e-163	1.17056e-162	-8.30789e-164	0
-9.77947e-163	-5.08499e-163	-3.51525e-164	-8.71013e-163	5.05819e-163	-5.08971e-164	-9.90365e-163	1.54788e-162	-2.66667e-163	-1.34867e-163	-6.66469e-163	-5.41023e-163	-3.47419e-163	-5.64892e-163	-7.50578e-163	-6.55361e-163	3.28411e-163	1.11185e-162	-2.66603e-163	-2.69003e-163	-7.78521e-163	4.91169e-163	-5.00322e-163	-7.04566e-163	8.48298e-163	-5.35824e-163	-2.53764e-164	7.44657e-163	1.17056e-162	-8.30789e-164	0
-9.77947e-163	-5.08499e-163	-3.51525e-164	-8.71013e-163	5.05819e-163	-5.08971e-164	-9.90365e-163	1.54788e-162	-2.66667e-163	-1.34867e-163	-6.66469e-163	-5.41023e-163	-3.47419e-163	-5.64892e-163	-7.50578e-163	-6.55361e-163	3.28411e-163	1.11185e-162	-2.66603e-163	-2.69003e-163	-7.78521e-163	4.91169e-163	-5.00322e-163	-7.04566e-163	8.48298e-163	-5.35824e-163	-2.53764e-164	7.44657e-163	1.17056e-162	-8.30789e-164	0
-9.77947e-163	-5.08499e-163	-3.51525e-164	-8.71013e-163	5.05819e-163	-5.08971e-164	-9.90365e-163	1.54788e-162	-2.66667e-163	-1.34867e-163	-6.66469e-163	-5.41023e-163	-3.47419e-163	-5.64892e-163	-7.50578e-163	-6.55361e-163	3.28411e-163	1.11185e-162	-2.66603e-163	-2.69003e-163	-7.78521e-163	4.91169e-163	-5.00322e-163	-7.04566e-163	8.48298e-163	-5.35824e-163	-2.53764e-164	7.44657e-163	1.17056e-162	-8.30789e-164	0
-9.77947e-163	-5.08499e-163	-3.51525e-164	-8.71013e-163	5.05819e-163	-5.08971e-164	-9.90365e-163	1.54788e-162	-2.66667e-163	-1.34867e-163	-6.66469e-163	-5.41023e-163	-3.47419e-163	-5.64892e-163	-7.50578e-163	-6.55361e-163	3.28411e-163	1.11185e-162	-2.66603e-163	-2.69003e-163	-7.78521e-163	4.91169e-163	-5.00322e-163	-7.04566e-163	8.48298e-163	-5.35824e-163	-2.53764e-164	7.44657e-163	1.17056e-162	-8.30789e-164	0
-9.77947e-163	-5.08499e-163	-3.51525e-164	-8.71013e-163	5.05819e-163	-5.08971e-164	-9.90365e-163	1.54788e-162	-2.66667e-163	-1.34867e-163	-6.66469e-163	-5.41023e-163	-3.47419e-163	-5.64892e-163	-7.50578e-163	-6.55361e-163	3.28411e-163	1.11185e-162	-2.66603e-163	-2.69003e-163	-7.78521e-163	4.91169e-163	-5.00322e-163	-7.04566e-163	8.48298e-163	-5.35824e-163	-2.53764e-164	7.44657e-163	1.17056e-162	-8.30789e-164	0
-9.77947e-163	-5.08499e-163	-3.51525e-164	-8.71013e-163	5.05819e-163	-5.08971e-164	-9.90365e-163	1.54788e-162	-2.66667e-163	-1.34867e-163	-6.66469e-163	-5.41023e-163	-3.47419e-163	-5.64892e-163	-7.50578e-163	-6.55361e-163	3.28411e-163	1.11185e-162	-2.66603e-163	-2.69003e-163	-7.78521e-163	4.91169e-163	-5.00322e-163	-7.04566e-163	8.48298e-163	-5.35824e-163	-2.53764e-164	7.44657e-163	1.17056e-162	-8.30789e-164	0
-9.77947e-163	-5.08499e-163	-3.51525e-164	-8.71013e-163	5.05819e-163	-5.08971e-164	-9.90365e-163	1.54788e-162	-2.66667e-163	-1.34867e-163	-6.66469e-163	-5.41023e-163	-3.47419e-163	-5.64892e-163	-7.50578e-163	-6.55361e-163	3.28411e-163	1.11185e-162	-2.66603e-163	-2.69003e-163	-7.78521e-163	4.91169e-163	-5.00322e-163	-7.04566e-163	8.48298e-163	-5.35824e-163	-2.53764e-164	7.44657e-163	1.17056e-162	-8.30789e-164	0
-9.77947e-163	-5.08499e-163	-3.51525e-164	-8.71013e-163	5.05819e-163	-5.08971e-164	-9.90365e-163	1.54788e-162	-2.66667e-163	-1.34867e-163	-6.66469e-163	-5.41023e-163	-3.47419e-163	-5.64892e-163	-7.50578e-163	-6.55361e-163	3.28411e-163	1.11185e-162	-2.66603e-163	-2.69003e-163	-7.78521e-163	4.91169e-163	-5.00322e-163	-7.04566e-163	8.48298e-163	-5.35824e-163	-2.53764e-164	7.44657e-163	1.17056e-162	-8.30789e-164	0
-9.77947e-163	-5.08499e-163	-3.51525e-164	-8.71013e-163	5.05819e-163	-5.08971e-164	-9.90365e-163	1.54788e-162	-2.66667e-163	-1.34867e-163	-6.66469e-163	-5.41023e-163	-3.47419e-163	-5.64892e-163	-7.50578e-163	-6.55361e-163	3.28411e-163	1.11185e-162	-2.66603e-163	-2.69003e-163	-7.78521e-163	4.91169e-163	-5.00322e-163	-7.04566e-163	8.48298e-163	-5.35824e-163	-2.53764e-164	7.44657e-163	1.17056e-162	-8.30789e-164	0
-9.77947e-163	-5.08499e-163	-3.51525e-164	-8.71013e-163	5.05819e-163	-5.08971e-164	-9.90365e-163	1.54788e-162	-2.66667e-163	-1.34867e-163	-6.66469e-163	-5.41023e-163	-3.47419e-163	-5.64892e-163	-7.50578e-163	-6.55361e-163	3.28411e-163	1.11185e-162	-2.66603e-163	-2.69003e-163	-7.78521e-163	4.91169e-163	-5.00322e-163	-7.04566e-163	8.48298e-163	-5.35824e-163	-2.53764e-164	7.44657e-163	1.17056e-162	-8.30789e-164	0
-9.77947e-163	-5.08499e-163	-3.51525e-164	-8.71013e-163	5.05819e-163	-5.08971e-164	-9.90365e-163	1.54788e-162	-2.66667e-163	-1.34867e-163	-6.66469e-163	-5.41023e-163	-3.47419e-163	-5.64892e-163	-7.50578e-163	-6.55361e-163	3.28411e-163	1.11185e-162	-2.66603e-163	-2.69003e-163	-7.78521e-163	4.91169e-163	-5.00322e-163	-7.04566e-163	8.48298e-163	-5.35824e-163	-2.53764e-164	7.44657e-163	1.17056e-162	-8.30789e-164	0
-9.77947e-163	-5.08499e-163	-3.51525e-164	-8.71013e-163	5.05819e-163	-5.08971e-164	-9.90365e-163	1.54788e-162	-2.66667e-163	-1.34867e-163	-6.66469e-163	-5.41023e-163	-3.47419e-163	-5.64892e-163	-7.50578e-163	-6.55361e-163	3.28411e-163	1.11185e-162	-2.66603e-163	-2.69003e-163	-7.78521e-163	4.91169e-163	-5.00322e-163	-7.04566e-163	8.48298e-163	-5.35824e-163	-2.53764e-164	7.44657e-163	1.17056e-162	-8.30789e-164	0
-9.77947e-163	-5.08499e-163	-3.51525e-164	-8.71013e-163	5.05819e-163	-5.08971e-164	-9.90365e-163	1.54788e-162	-2.66667e-163	-1.34867e-163	-6.66469e-163	-5.41023e-163	-3.47419e-163	-5.64892e-163	-7.50578e-163	-6.55361e-163	3.28411e-163	1.11185e-162	-2.66603e-163	-2.69003e-163	-7.78521e-163	4.91169e-163	-5.00322e-163	-7.04566e-163	8.48298e-163	-5.35824e-163	-2.53764e-164	7.44657e-163	1.17056e-162	-8.30789e-164	0
-9.77947e-163	-5.08499e-163	-3.51525e-164	-8.71013e-163	5.05819e-163	-5.08971e-164	-9.90365e-163	1.54788e-162	-2.66667e-163	-1.34867e-163	-6.66469e-163	-5.41023e-163	-3.47419e-163	-5.64892e-163	-7.50578e-163	-6.55361e-163	3.28411e-163	1.11185e-162	-2.66603e-163	-2.69003e-163	-7.78521e-163	4.91169e-163	-5.00322e-163	-7.04566e-163	8.48298e-163	-5.35824e-163	-2.53764e-164	7.44657e-163	1.17056e-162	-8.30789e-164	0
-9.77947e-163	-5.08499e-163	-3.51525e-164	-8.71013e-163	5.05819e-163	-5.08971e-164	-9.90365e-163	1.54788e-162	-2.66667e-163	-1.34867e-163	-6.66469e-163	-5.41023e-163	-3.47419e-163	-5.64892e-163	-7.50578e-163	-6.55361e-163	3.28411e-163	1.11185e-162	-2.66603e-163	-2.69003e-163	-7.78521e-163	4.91169e-163	-5.00322e-163	-7.04566e-163	8.48298e-163	-5.35824e-163	-2.53764e-164	7.44657e-163	1.17056e-162	-8.30789e-164	0
-9.77947e-163	-5.08499e-163	-3.51525e-164	-8.71013e-163	5.05819e-163	-5.08971e-164	-9.90365e-163	1.54788e-162	-2.66667e-163	-1.34867e-163	-6.66469e-163	-5.41023e-163	-3.47419e-163	-5.64892e-163	-7.50578e-163	-6.55361e-163	3.28411e-163	1.11185e-162	-2.66603e-163	-2.69003e-163	-7.78521e-163	4.91169e-163	-5.00322e-163	-7.04566e-163	8.48298e-163	-5.35824e-163	-2.53764e-164	7.44657e-163	1.17056e-162	-8.30789e-164	0
-9.77947e-163	-5.08499e-163	-3.51525e-164	-8.71013e-163	5.05819e-163	-5.08971e-164	-9.90365e-163	1.54788e-162	-2.66667e-163	-1.34867e-163	-6.66469e-163	-5.41023e-163	-3.47419e-163	-5.64892e-163	-7.50578e-163	-6.55361e-163	3.28411e-163	1.11185e-162	-2.66603e-163	-2.69003e-163	-7.78521e-163	4.91169e-163	-5.00322e-163	-7.04566e-163	8.48298e-163	-5.35824e-163	-2.53764e-164	7.44657e-163	1.17056e-162	-8.30789e-164	0
-9.77947e-163	-5.08499e-163	-3.51525e-164	-8.71013e-163	5.05819e-163	-5.08971e-164	-9.90365e-163	1.54788e-162	-2.66667e-163	-1.34867e-163	-6.66469e-163	-5.41023e-163	-3.47419e-163	-5.64892e-163	-7.50578e-163	-6.55361e-163	3.28411e-163	1.11185e-162	-2.66603e-163	-2.69003e-163	-7.78521e-163	4.91169e-163	-5.00322e-163	-7.04566e-163	8.48298e-163	-5.35824e-163	-2.53764e-164	7.44657e-163	1.17056e-162	-8.30789e-164	0
-9.77947e-163	-5.08499e-163	-3.51525e-164	-8.71013e-163	5.05819e-163	-5.08971e-164	-9.90365e-163	1.54788e-162	-2.66667e-163	-1.34867e-163	-6.66469e-163	-5.41023e-163	-3.47419e-163	-5.64892e-163	-7.50578e-163	-6.55361e-163	3.28411e-163	1.11185e-162	-2.66603e-163	-2.69003e-163	-7.78521e-163	4.91169e-163	-5.00322e-163	-7.04566e-163	8.48298e-163	-5.35824e-163	-2.53764e-164	7.44657e-163	1.17056e-162	-8.30789e-164	0
-9.77947e-163	-5.08499e-163	-3.51525e-164	-8.71013e-163	5.05819e-163	-5.08971e-164	-9.90365e-163	1.54788e-162	-2.66667e-163	-1.34867e-163	-6.66469e-163	-5.41023e-163	-3.47419e-163	-5.64892e-163	-7.50578e-163	-6.55361e-163	3.28411e-163	1.11185e-162	-2.66603e-163	-2.69003e-163	-7.78521e-163	4.91169e-163	-5.00322e-163	-7.04566e-163	8.48298e-163	-5.35824e-163	-2.53764e-164	7.44657e-163	1.17056e-162	-8.30789e-164	0
-9.77947e-163	-5.08499e-163	-3.51525e-164	-8.71013e-163	5.05819e-163	-5.08971e-164	-9.90365e-163	1.54788e-162	-2.66667e-163	-1.34867e-163	-6.66469e-163	-5.41023e-163	-3.47419e-163	-5.64892e-163	-7.50578e-163	-6.55361e-163	3.28411e-163	1.11185e-162	-2.66603e-163	-2.69003e-163	-7.78521e-163	4.91169e-163	-5.00322e-163	-7.04566e-163	8.48298e-163	-5.35824e-163	-2.53764e-164	7.44657e-163	1.17056e-162	-8.30789e-164	0
-9.77947e-163	-5.08499e-163	-3.51525e-164	-8.71013e-163	5.05819e-163	-5.08971e-164	-9.90365e-163	1.54788e-162	-2.66667e-163	-1.34867e-163	-6.66469e-163	-5.41023e-163	-3.47419e-163	-5.64892e-163	-7.50578e-163	-6.55361e-163	3.28411e-163	1.11185e-162	-2.66603e-163	-2.69003e-163	-7.78521e-163	4.91169e-163	-5.00322e-163	-7.04566e-163	8.48298e-163	-5.35824e-163	-2.53764e-164	7.44657e-163	1.17056e-162	-8.30789e-164	0
-9.77947e-163	-5.08499e-163	-3.51525e-164	-8.71013e-163	5.05819e-163	-5.08971e-164	-9.90365e-163	1.54788e-162	-2.66667e-163	-1.34867e-163	-6.66469e-163	-5.41023e-163	-3.47419e-163	-5.64892e-163	-7.50578e-163	-6.55361e-163	3.28411e-163	1.11185e-162	-2.66603e-163	-2.69003e-163	-7.78521e-163	4.91169e-163	-5.00322e-163	-7.04566e-163	8.48298e-163	-5.35824e-163	-2.53764e-164	7.44657e-163	1.17056e-162	-8.30789e-164	0
-9.77947e-163	-5.08499e-163	-3.51525e-164	-8.71013e-163	5.05819e-163	-5.08971e-164	-9.90365e-163	1.54788e-162	-2.66667e-163	-1.34867e-163	-6.66469e-163	-5.41023e-163	-3.47419e-163	-5.64892e-163	-7.50578e-163	-6.55361e-163	3.28411e-163	1.11185e-162	-2.66603e-163	-2.69003e-163	-7.78521e-163	4.91169e-163	-5.00322e-163	-7.04566e-163	8.48298e-163	-5.35824e-163	-2.53764e-164	7.44657e-163	1.17056e-162	-8.30789e-164	0
-9.77947e-163	-5.08499e-163	-3.51525e-164	-8.71013e-163	5.05819e-163	-5.08971e-164	-9.90365e-163	1.54788e-162	-2.66667e-163	-1.34867e-163	-6.66469e-163	-5.41023e-163	-3.47419e-163	-5.64892e-163	-7.50578e-163	-6.55361e-163	3.28411e-163	1.11185e-162	-2.66603e-163	-2.69003e-163	-7.78521e-163	4.91169e-163	-5.00322e-163	-7.04566e-163	8.48298e-163	-5.35824e-163	-2.53764e-164	7.44657e-163	1.17056e-162	-8.30789e-164	0
-9.77947e-163	-5.08499e-163	-3.51525e-164	-8.71013e-163	5.05819e-163	-5.08971e-164	-9.90365e-163	1.54788e-162	-2.66667e-163	-1.34867e-163	-6.66469e-163	-5.41023e-163	-3.47419e-163	-5.64892e-163	-7.50578e-163	-6.55361e-163	3.28411e-163	1.11185e-162	-2.66603e-163	-2.69003e-163	-7.78521e-163	4.91169e-163	-5.00322e-163	-7.04566e-163	8.48298e-163	-5.35824e-163	-2.53764e-164	7.44657e-163	1.17056e-162	-8.30789e-164	0
-9.77947e-163	-5.08499e-163	-3.51525e-164	-8.71013e-163	5.05819e-163	-5.08971e-164	-9.90365e-163	1.54788e-162	-2.66667e-163	-1.34867e-163	-6.66469e-163	-5.41023e-163	-3.47419e-163	-5.64892e-163	-7.50578e-163	-6.55361e-163	3.28411e-163	1.11185e-162	-2.66603e-163	-2.69003e-163	-7.78521e-163	4.91169e-163	-5.00322e-163	-7.04566e-163	8.48298e-163	-5.35824e-163	-2.53764e-164	7.44657e-163	1.17056e-162	-8.30789e-164	0
-9.77947e-163	-5.08499e-163	-3.51525e-164	-8.71013e-163	5.05819e-163	-5.08971e-164	-9.90365e-163	1.54788e-162	-2.66667e-163	-1.34867e-163	-6.66469e-163	-5.41023e-163	-3.47419e-163	-5.64892e-163	-7.50578e-163	-6.55361e-163	3.28411e-163	1.11185e-162	-2.66603e-163	-2.69003e-163	-7.78521e-163	4.91169e-163	-5.00322e-163	-7.04566e-163	8.48298e-163	-5.35824e-163	-2.53764e-164	7.44657e-163	1.17056e-162	-8.30789e-164	0
-9.77947e-163	-5.08499e-163	-3.51525e-164	-8.71013e-163	5.05819e-163	-5.08971e-164	-9.90365e-163	1.54788e-162	-2.66667e-163	-1.34867e-163	-6.66469e-163	-5.41023e-163	-3.47419e-163	-5.64892e-163	-7.50578e-163	-6.55361e-163	3.28411e-163	1.11185e-162	-2.66603e-163	-2.69003e-163	-7.78521e-163	4.91169e-163	-5.00322e-163	-7.04566e-163	8.48298e-163	-5.35824e-163	-2.53764e-164	7.44657e-163	1.17056e-162	-8.30789e-164	0
-9.77947e-163	-5.08499e-163	-3.51525e-164	-8.71013e-163	5.05819e-163	-5.08971e-164	-9.90365e-163	1.54788e-162	-2.66667e-163	-1.34867e-163	-6.66469e-163	-5.41023e-163	-3.47419e-163	-5.64892e-163	-7.50578e-163	-6.55361e-163	3.28411e-163	1.11185e-162	-2.66603e-163	-2.69003e-163	-7.78521e-163	4.91169e-163	-5.00322e-163	-7.04566e-163	8.48298e-163	-5.35824e-163	-2.53764e-164	7.44657e-163	1.17056e-162	-8.30789e-164	0
-9.77947e-163	-5.08499e-163	-3.51525e-164	-8.71013e-163	5.05819e-163	-5.08971e-164	-9.90365e-163	1.54788e-162	-2.66667e-163	-1.34867e-163	-6.66469e-163	-5.41023e-163	-3.47419e-163	-5.64892e-163	-7.50578e-163	-6.55361e-163	3.28411e-163	1.11185e-162	-2.66603e-163	-2.69003e-163	-7.78521e-163	4.91169e-163	-5.00322e-163	-7.04566e-163	8.48298e-163	-5.35824e-163	-2.53764e-164	7.44657e-163	1.17056e-162	-8.30789e-164	0
-9.77947e-163	-5.08499e-163	-3.51525e-164	-8.71013e-163	5.05819e-163	-5.08971e-164	-9.90365e-163	1.54788e-162	-2.66667e-163	-1.34867e-163	-6.66469e-163	-5.41023e-163	-3.47419e-163	-5.64892e-163	-7.50578e-163	-6.55361e-163	3.28411e-163	1.11185e-162	-2.66603e-163	-2.69003e-163	-7.78521e-163	4.91169e-163	-5.00322e-163	-7.04566e-163	8.48298e-163	-5.35824e-163	-2.53764e-164	7.44657e-163	1.17056e-162	-8.30789e-164	0
-9.77947e-163	-5.08499e-163	-3.51525e-164	-8.71013e-163	5.05819e-163	-5.08971e-164	-9.90365e-163	1.54788e-162	-2.66667e-163	-1.34867e-163	-6.66469e-163	-5.41023e-163	-3.47419e-163	-5.64892e-163	-7.50578e-163	-6.55361e-163	3.28411e-163	1.11185e-162	-2.66603e-163	-2.69003e-163	-7.78521e-163	4.91169e-163	-5.00322e-163	-7.04566e-163	8.48298e-163	-5.35824e-163	-2.53764e-164	7.44657e-163	1.17056e-162	-8.30789e-164	0
-9.77947e-163	-5.08499e-163	-3.51525e-164	-8.71013e-163	5.05819e-163	-5.08971e-164	-9.90365e-163	1.54788e-162	-2.66667e-163	-1.34867e-163	-6.66469e-163	-5.41023e-163	-3.47419e-163	-5.64892e-163	-7.50578e-163	-6.55361e-163	3.28411e-163	1.11185e-162	-2.66603e-163	-2.69003e-163	-7.78521e-163	4.91169e-163	-5.00322e-163	-7.04566e-163	8.48298e-163	-5.35824e-163	-2.53764e-164	7.44657e-163	1.17056e-162	-8.30789e-164	0
-9.77947e-163	-5.08499e-163	-3.51525e-164	-8.71013e-163	5.05819e-163	-5.08971e-164	-9.90365e-163	1.54788e-162	-2.66667e-163	-1.34867e-163	-6.66469e-163	-5.41023e-163	-3.47419e-163	-5.64892e-163	-7.50578e-163	-6.55361e-163	3.28411e-163	1.11185e-162	-2.66603e-163	-2.69003e-163	-7.78521e-163	4.91169e-163	-5.00322e-163	-7.04566e-163	8.48298e-163	-5.35824e-163	-2.53764e-164	7.44657e-163	1.17056e-162	-8.30789e-164	0
-9.77947e-163	-5.08499e-163	-3.51525e-164	-8.71013e-163	5.05819e-163	-5.08971e-164	-9.90365e-163	1.54788e-162	-2.66667e-163	-1.34867e-163	-6.66469e-163	-5.41023e-163	-3.47419e-163	-5.64892e-163	-7.50578e-163	-6.55361e-163	3.28411e-163	1.11185e-162	-2.66603e-163	-2.69003e-163	-7.78521e-163	4.91169e-163	-5.00322e-163	-7.04566e-163	8.48298e-163	-5.35824e-163	-2.53764e-164	7.44657e-163	1.17056e-162	-8.30789e-164	0
-9.77947e-163	-5.08499e-163	-3.51525e-164	-8.71013e-163	5.05819e-163	-5.08971e-164	-9.90365e-163	1.54788e-162	-2.66667e-163	-1.34867e-163	-6.66469e-163	-5.41023e-163	-3.47419e-163	-5.64892e-163	-7.50578e-163	-6.55361e-163	3.28411e-163	1.11185e-162	-2.66603e-163	-2.69003e-163	-7.78521e-163	4.91169e-163	-5.00322e-163	-7.04566e-163	8.48298e-163	-5.35824e-163	-2.53764e-164	7.44657e-163	1.17056e-162	-8.30789e-164	0
-9.77947e-163	-5.08499e-163	-3.51525e-164	-8.71013e-163	5.05819e-163	-5.08971e-164	-9.90365e-163	1.54788e-162	-2.66667e-163	-1.34867e-163	-6.66469e-163	-5.41023e-163	-3.47419e-163	-5.64892e-163	-7.50578e-163	-6.55361e-163	3.28411e-163	1.11185e-162	-2.66603e-163	-2.69003e-163	-7.78521e-163	4.91169e-163	-5.00322e-163	-7.04566e-163	8.48298e-163	-5.35824e-163	-2.53764e-164	7.44657e-163	1.17056e-162	-8.30789e-164	0
-9.77947e-163	-5.08499e-163	-3.51525e-164	-8.71013e-163	5.05819e-163	-5.08971e-164	-9.90365e-163	1.54788e-162	-2.66667e-163	-1.34867e-163	-6.66469e-163	-5.41023e-163	-3.47419e-163	-5.64892e-163	-7.50578e-163	-6.55361e-163	3.28411e-163	1.11185e-162	-2.66603e-163	-2.69003e-163	-7.78521e-163	4.91169e-163	-5.00322e-163	-7.04566e-163	8.48298e-163	-5.35824e-163	-2.53764e-164	7.44657e-163	1.17056e-162	-8.30789e-164	0
-9.77947e-163	-5.08499e-163	-3.51525e-164	-8.71013e-163	5.05819e-163	-5.08971e-164	-9.90365e-163	1.54788e-162	-2.66667e-163	-1.34867e-163	-6.66469e-163	-5.41023e-163	-3.47419e-163	-5.64892e-163	-7.50578e-163	-6.55361e-163	3.28411e-163	1.11185e-162	-2.66603e-163	-2.69003e-163	-7.78521e-163	4.91169e-163	-5.00322e-163	-7.04566e-163	8.48298e-163	-5.35824e-163	-2.53764e-164	7.44657e-163	1.17056e-162	-8.30789e-164	0
-9.77947e-163	-5.08499e-163	-3.51525e-164	-8.71013e-163	5.05819e-163	-5.08971e-164	-9.90365e-163	1.54788e-162	-2.66667e-163	-1.34867e-163	-6.66469e-163	-5.41023e-163	-3.47419e-163	-5.64892e-163	-7.50578e-163	-6.55361e-163	3.28411e-163	1.11185e-162	-2.66603e-163	-2.69003e-163	-7.78521e-163	4.91169e-163	-5.00322e-163	-7.04566e-163	8.48298e-163	-5.35824e-163	-2.53764e-164	7.44657e-163	1.17056e-162	-8.30789e-164	0
-9.77947e-163	-5.08499e-163	-3.51525e-164	-8.71013e-163	5.05819e-163	-5.08971e-164	-9.90365e-163	1.54788e-162	-2.66667e-163	-1.34867e-163	-6.66469e-163	-5.41023e-163	-3.47419e-163	-5.64892e-163	-7.50578e-163	-6.55361e-163	3.28411e-163	1.11185e-162	-2.66603e-163	-2.69003e-163	-7.78521e-163	4.91169e-163	-5.00322e-163	-7.04566e-163	8.48298e-163	-5.35824e-163	-2.53764e-164	7.44657e-163	1.17056e-162	-8.30789e-164	0
-9.77947e-163	-5.08499e-163	-3.51525e-164	-8.71013e-163	5.05819e-163	-5.08971e-164	-9.90365e-163	1.54788e-162	-2.66667e-163	-1.34867e-163	-6.66469e-163	-5.41023e-163	-3.47419e-163	-5.64892e-163	-7.50578e-163	-6.55361e-163	3.28411e-163	1.11185e-162	-2.66603e-163	-2.69003e-163	-7.78521e-163	4.91169e-163	-5.00322e-163	-7.04566e-163	8.48298e-163	-5.35824e-163	-2.53764e-164	7.44657e-163	1.17056e-162	-8.30789e-164	0
-9.77947e-163	-5.08499e-163	-3.51525e-164	-8.71013e-163	5.05819e-163	-5.08971e-164	-9.90365e-163	1.54788e-162	-2.66667e-163	-1.34867e-163	-6.66469e-163	-5.41023e-163	-3.47419e-163	-5.64892e-163	-7.50578e-163	-6.55361e-163	3.28411e-163	1.11185e-162	-2.66603e-163	-2.69003e-163	-7.78521e-163	4.91169e-163	-5.00322e-163	-7.04566e-163	8.48298e-163	-5.35824e-163	-2.53764e-164	7.44657e-163	1.17056e-162	-8.30789e-164	0
-9.77947e-163	-5.08499e-163	-3.51525e-164	-8.71013e-163	5.05819e-163	-5.08971e-164	-9.90365e-163	1.54788e-162	-2.66667e-163	-1.34867e-163	-6.66469e-163	-5.41023e-163	-3.47419e-163	-5.64892e-163	-7.50578e-163	-6.55361e-163	3.28411e-163	1.11185e-162	-2.66603e-163	-2.69003e-163	-7.78521e-163	4.91169e-163	-5.00322e-163	-7.04566e-163	8.48298e-163	-5.35824e-163	-2.53764e-164	7.44657e-163	1.17056e-162	-8.30789e-164	0
-9.77947e-163	-5.08499e-163	-3.51525e-164	-8.71013e-163	5.05819e-163	-5.08971e-164	-9.90365e-163	1.54788e-162	-2.66667e-163	-1.34867e-163	-6.66469e-163	-5.41023e-163	-3.47419e-163	-5.64892e-163	-7.50578e-163	-6.55361e-163	3.28411e-163	1.11185e-162	-2.66603e-163	-2.69003e-163	-7.78521e-163	4.91169e-163	-5.00322e-163	-7.04566e-163	8.48298e-163	-5.35824e-163	-2.53764e-164	7.44657e-163	1.17056e-162	-8.30789e-164	0
-9.77947e-163	-5.08499e-163	-3.51525e-164	-8.71013e-163	5.05819e-163	-5.08971e-164	-9.90365e-163	1.54788e-162	-2.66667e-163	-1.34867e-163	-6.66469e-163	-5.41023e-163	-3.47419e-163	-5.64892e-163	-7.50578e-163	-6.55361e-163	3.28411e-163	1.11185e-162	-2.66603e-163	-2.69003e-163	-7.78521e-163	4.91169e-163	-5.00322e-163	-7.04566e-163	8.48298e-163	-5.35824e-163	-2.53764e-164	7.44657e-163	1.17056e-162	-8.30789e-164	0
-9.77947e-163	-5.08499e-163	-3.51525e-164	-8.71013e-163	5.05819e-163	-5.08971e-164	-9.90365e-163	1.54788e-162	-2.66667e-163	-1.34867e-163	-6.66469e-163	-5.41023e-163	-3.47419e-163	-5.64892e-163	-7.50578e-163	-6.55361e-163	3.28411e-163	1.11185e-162	-2.66603e-163	-2.69003e-163	-7.78521e-163	4.91169e-163	-5.00322e-163	-7.04566e-163	8.48298e-163	-5.35824e-163	-2.53764e-164	7.44657e-163	1.17056e-162	-8.30789e-164	0
-9.77947e-163	-5.08499e-163	-3.51525e-164	-8.71013e-163	5.05819e-163	-5.08971e-164	-9.90365e-163	1.54788e-162	-2.66667e-163	-1.34867e-163	-6.66469e-163	-5.41023e-163	-3.47419e-163	-5.64892e-163	-7.50578e-163	-6.55361e-163	3.28411e-163	1.11185e-162	-2.66603e-163	-2.69003e-163	-7.78521e-163	4.91169e-163	-5.00322e-163	-7.04566e-163	8.48298e-163	-5.35824e-163	-2.53764e-164	7.44657e-163	1.17056e-162	-8.30789e-164	0
-9.77947e-163	-5.08499e-163	-3.51525e-164	-8.71013e-163	5.05819e-163	-5.08971e-164	-9.90365e-163	1.54788e-162	-2.66667e-163	-1.34867e-163	-6.66469e-163	-5.41023e-163	-3.47419e-163	-5.64892e-163	-7.50578e-163	-6.55361e-163	3.28411e-163	1.11185e-162	-2.66603e-163	-2.69003e-163	-7.78521e-163	4.91169e-163	-5.00322e-163	-7.04566e-163	8.48298e-163	-5.35824e-163	-2.53764e-164	7.44657e-163	1.17056e-162	-8.30789e-164	0
-9.77947e-163	-5.08499e-163	-3.51525e-164	-8.71013e-163	5.05819e-163	-5.08971e-164	-9.90365e-163	1.54788e-162	-2.66667e-163	-1.34867e-163	-6.66469e-163	-5.41023e-163	-3.47419e-163	-5.64892e-163	-7.50578e-163	-6.55361e-163	3.28411e-163	1.11185e-162	-2.66603e-163	-2.69003e-163	-7.78521e-163	4.91169e-163	-5.00322e-163	-7.04566e-163	8.48298e-163	-5.35824e-163	-2.53764e-164	7.44657e-163	1.17056e-162	-8.30789e-164	0
-9.77947e-163	-5.08499e-163	-3.51525e-164	-8.71013e-163	5.05819e-163	-5.08971e-164	-9.90365e-163	1.54788e-162	-2.66667e-163	-1.34867e-163	-6.66469e-163	-5.41023e-163	-3.47419e-163	-5.64892e-163	-7.50578e-163	-6.55361e-163	3.28411e-163	1.11185e-162	-2.66603e-163	-2.69003e-163	-7.78521e-163	4.91169e-163	-5.00322e-163	-7.04566e-163	8.48298e-163	-5.35824e-163	-2.53764e-164	7.44657e-163	1.17056e-162	-8.30789e-164	0
-9.77947e-163	-5.08499e-163	-3.51525e-164	-8.71013e-163	5.05819e-163	-5.08971e-164	-9.90365e-163	1.54788e-162	-2.66667e-163	-1.34867e-163	-6.66469e-163	-5.41023e-163	-3.47419e-163	-5.64892e-163	-7.50578e-163	-6.55361e-163	3.28411e-163	1.11185e-162	-2.66603e-163	-2.69003e-163	-7.78521e-163	4.91169e-163	-5.00322e-163	-7.04566e-163	8.48298e-163	-5.35824e-163	-2.53764e-164	7.44657e-163	1.17056e-162	-8.30789e-164	0
-9.77947e-163	-5.08499e-163	-3.51525e-164	-8.71013e-163	5.05819e-163	-5.08971e-164	-9.90365e-163	1.54788e-162	-2.66667e-163	-1.34867e-163	-6.66469e-163	-5.41023e-163	-3.47419e-163	-5.64892e-163	-7.50578e-163	-6.55361e-163	3.28411e-163	1.11185e-162	-2.66603e-163	-2.69003e-163	-7.78521e-163	4.91169e-163	-5.00322e-163	-7.04566e-163	8.48298e-163	-5.35824e-163	-2.53764e-164	7.44657e-163	1.17056e-162	-8.30789e-164	0
-9.77947e-163	-5.08499e-163	-3.51525e-164	-8.71013e-163	5.05819e-163	-5.08971e-164	-9.90365e-163	1.54788e-162	-2.66667e-163	-1.34867e-163	-6.66469e-163	-5.41023e-163	-3.47419e-163	-5.64892e-163	-7.50578e-163	-6.55361e-163	3.28411e-163	1.11185e-162	-2.66603e-163	-2.69003e-163	-7.78521e-163	4.91169e-163	-5.00322e-163	-7.04566e-163	8.48298e-163	-5.35824e-163	-2.53764e-164	7.44657e-163	1.17056e-162	-8.30789e-164	0
-9.77947e-163	-5.08499e-163	-3.51525e-164	-8.71013e-163	5.05819e-163	-5.08971e-164	-9.90365e-163	1.54788e-162	-2.66667e-163	-1.34867e-163	-6.66469e-163	-5.41023e-163	-3.47419e-163	-5.64892e-163	-7.50578e-163	-6.55361e-163	3.28411e-163	1.11185e-162	-2.66603e-163	-2.69003e-163	-7.78521e-163	4.91169e-163	-5.00322e-163	-7.04566e-163	8.48298e-163	-5.35824e-163	-2.53764e-164	7.44657e-163	1.17056e-162	-8.30789e-164	0
-9.77947e-163	-5.08499e-163	-3.51525e-164	-8.71013e-163	5.05819e-163	-5.08971e-164	-9.90365e-163	1.54788e-162	-2.66667e-163	-1.34867e-163	-6.66469e-163	-5.41023e-163	-3.47419e-163	-5.64892e-163	-7.50578e-163	-6.55361e-163	3.28411e-163	1.11185e-162	-2.66603e-163	-2.69003e-163	-7.78521e-163	4.91169e-163	-5.00322e-163	-7.04566e-163	8.48298e-163	-5.35824e-163	-2.53764e-164	7.44657e-163	1.17056e-162	-8.30789e-164	0
-9.77947e-163	-5.08499e-163	-3.51525e-164	-8.71013e-163	5.05819e-163	-5.08971e-164	-9.90365e-163	1.54788e-162	-2.66667e-163	-1.34867e-163	-6.66469e-163	-5.41023e-163	-3.47419e-163	-5.64892e-163	-7.50578e-163	-6.55361e-163	3.28411e-163	1.11185e-162	-2.66603e-163	-2.69003e-163	-7.78521e-163	4.91169e-163	-5.00322e-163	-7.04566e-163	8.48298e-163	-5.35824e-163	-2.53764e-164	7.44657e-163	1.17056e-162	-8.30789e-164	0
-9.77947e-163	-5.08499e-163	-3.51525e-164	-8.71013e-163	5.05819e-163	-5.08971e-164	-9.90365e-163	1.54788e-162	-2.66667e-163	-1.34867e-163	-6.66469e-163	-5.41023e-163	-3.47419e-163	-5.64892e-163	-7.50578e-163	-6.55361e-163	3.28411e-163	1.11185e-162	-2.66603e-163	-2.69003e-163	-7.78521e-163	4.91169e-163	-5.00322e-163	-7.04566e-163	8.48298e-163	-5.35824e-163	-2.53764e-164	7.44657e-163	1.17056e-162	-8.30789e-164	0
-9.77947e-163	-5.08499e-163	-3.51525e-164	-8.71013e-163	5.05819e-163	-5.08971e-164	-9.90365e-163	1.54788e-162	-2.66667e-163	-1.34867e-163	-6.66469e-163	-5.41023e-163	-3.47419e-163	-5.64892e-163	-7.50578e-163	-6.55361e-163	3.28411e-163	1.11185e-162	-2.66603e-163	-2.69003e-163	-7.78521e-163	4.91169e-163	-5.00322e-163	-7.04566e-163	8.48298e-163	-5.35824e-163	-2.53764e-164	7.44657e-163	1.17056e-162	-8.30789e-164	0
-9.77947e-163	-5.08499e-163	-3.51525e-164	-8.71013e-163	5.05819e-163	-5.08971e-164	-9.90365e-163	1.54788e-162	-2.66667e-163	-1.34867e-163	-6.66469e-163	-5.41023e-163	-3.47419e-163	-5.64892e-163	-7.50578e-163	-6.55361e-163	3.28411e-163	1.11185e-162	-2.66603e-163	-2.69003e-163	-7.78521e-163	4.91169e-163	-5.00322e-163	-7.04566e-163	8.48298e-163	-5.35824e-163	-2.53764e-164	7.44657e-163	1.17056e-162	-8.30789e-164	0
-9.77947e-163	-5.08499e-163	-3.51525e-164	-8.71013e-163	5.05819e-163	-5.08971e-164	-9.90365e-163	1.54788e-162	-2.66667e-163	-1.34867e-163	-6.66469e-163	-5.41023e-163	-3.47419e-163	-5.64892e-163	-7.50578e-163	-6.55361e-163	3.28411e-163	1.11185e-162	-2.66603e-163	-2.69003e-163	-7.78521e-163	4.91169e-163	-5.00322e-163	-7.04566e-163	8.48298e-163	-5.35824e-163	-2.53764e-164	7.44657e-163	1.17056e-162	-8.30789e-164	0
-9.77947e-163	-5.08499e-163	-3.51525e-164	-8.71013e-163	5.05819e-163	-5.08971e-164	-9.90365e-163	1.54788e-162	-2.66667e-163	-1.34867e-163	-6.66469e-163	-5.41023e-163	-3.47419e-163	-5.64892e-163	-7.50578e-163	-6.55361e-163	3.28411e-163	1.11185e-162	-2.66603e-163	-2.69003e-163	-7.78521e-163	4.91169e-163	-5.00322e-163	-7.04566e-163	8.48298e-163	-5.35824e-163	-2.53764e-164	7.44657e-163	1.17056e-162	-8.30789e-164	0
-9.77947e-163	-5.08499e-163	-3.51525e-164	-8.71013e-163	5.05819e-163	-5.08971e-164	-9.90365e-163	1.54788e-162	-2.66667e-163	-1.34867e-163	-6.66469e-163	-5.41023e-163	-3.47419e-163	-5.64892e-163	-7.50578e-163	-6.55361e-163	3.28411e-163	1.11185e-162	-2.66603e-163	-2.69003e-163	-7.78521e-163	4.91169e-163	-5.00322e-163	-7.04566e-163	8.48298e-163	-5.35824e-163	-2.53764e-164	7.44657e-163	1.17056e-162	-8.30789e-164	0
-9.77947e-163	-5.08499e-163	-3.51525e-164	-8.71013e-163	5.05819e-163	-5.08971e-164	-9.90365e-163	1.54788e-162	-2.66667e-163	-1.34867e-163	-6.66469e-163	-5.41023e-163	-3.47419e-163	-5.64892e-163	-7.50578e-163	-6.55361e-163	3.28411e-163	1.11185e-162	-2.66603e-163	-2.69003e-163	-7.78521e-163	4.91169e-163	-5.00322e-163	-7.04566e-163	8.48298e-163	-5.35824e-163	-2.53764e-164	7.44657e-163	1.17056e-162	-8.30789e-164	0
-9.77947e-163	-5.08499e-163	-3.51525e-164	-8.71013e-163	5.05819e-163	-5.08971e-164	-9.90365e-163	1.54788e-162	-2.66667e-163	-1.34867e-163	-6.66469e-163	-5.41023e-163	-3.47419e-163	-5.64892e-163	-7.50578e-163	-6.55361e-163	3.28411e-163	1.11185e-162	-2.66603e-163	-2.69003e-163	-7.78521e-163	4.91169e-163	-5.00322e-163	-7.04566e-163	8.48298e-163	-5.35824e-163	-2.53764e-164	7.44657e-163	1.17056e-162	-8.30789e-164	0
-9.77947e-163	-5.08499e-163	-3.51525e-164	-8.71013e-163	5.05819e-163	-5.08971e-164	-9.90365e-163	1.54788e-162	-2.66667e-163	-1.34867e-163	-6.66469e-163	-5.41023e-163	-3.47419e-163	-5.64892e-163	-7.50578e-163	-6.55361e-163	3.28411e-163	1.11185e-162	-2.66603e-163	-2.69003e-163	-7.78521e-163	4.91169e-163	-5.00322e-163	-7.04566e-163	8.48298e-163	-5.35824e-163	-2.53764e-164	7.44657e-163	1.17056e-162	-8.30789e-164	0
-9.77947e-163	-5.08499e-163	-3.51525e-164	-8.71013e-163	5.05819e-163	-5.08971e-164	-9.90365e-163	1.54788e-162	-2.66667e-163	-1.34867e-163	-6.66469e-163	-5.41023e-163	-3.47419e-163	-5.64892e-163	-7.50578e-163	-6.55361e-163	3.28411e-163	1.11185e-162	-2.66603e-163	-2.69003e-163	-7.78521e-163	4.91169e-163	-5.00322e-163	-7.04566e-163	8.48298e-163	-5.35824e-163	-2.53764e-164	7.44657e-163	1.17056e-162	-8.30789e-164	0
-9.77947e-163	-5.08499e-163	-3.51525e-164	-8.71013e-163	5.05819e-163	-5.08971e-164	-9.90365e-163	1.54788e-162	-2.66667e-163	-1.34867e-163	-6.66469e-163	-5.41023e-163	-3.47419e-163	-5.64892e-163	-7.50578e-163	-6.55361e-163	3.28411e-163	1.11185e-162	-2.66603e-163	-2.69003e-163	-7.78521e-163	4.91169e-163	-5.00322e-163	-7.04566e-163	8.48298e-163	-5.35824e-163	-2.53764e-164	7.44657e-163	1.17056e-162	-8.30789e-164	0
-9.77947e-163	-5.08499e-163	-3.51525e-164	-8.71013e-163	5.05819e-163	-5.08971e-164	-9.90365e-163	1.54788e-162	-2.66667e-163	-1.34867e-163	-6.66469e-163	-5.41023e-163	-3.47419e-163	-5.64892e-163	-7.50578e-163	-6.55361e-163	3.28411e-163	1.11185e-162	-2.66603e-163	-2.69003e-163	-7.78521e-163	4.91169e-163	-5.00322e-163	-7.04566e-163	8.48298e-163	-5.35824e-163	-2.53764e-164	7.44657e-163	1.17056e-162	-8.30789e-164	0
-9.77947e-163	-5.08499e-163	-3.51525e-164	-8.71013e-163	5.05819e-163	-5.08971e-164	-9.90365e-163	1.54788e-162	-2.66667e-163	-1.34867e-163	-6.66469e-163	-5.41023e-163	-3.47419e-163	-5.64892e-163	-7.50578e-163	-6.55361e-163	3.28411e-163	1.11185e-162	-2.66603e-163	-2.69003e-163	-7.78521e-163	4.91169e-163	-5.00322e-163	-7.04566e-163	8.48298e-163	-5.35824e-163	-2.53764e-164	7.44657e-163	1.17056e-162	-8.30789e-164	0
-9.77947e-163	-5.08499e-163	-3.51525e-164	-8.71013e-163	5.05819e-163	-5.08971e-164	-9.90365e-163	1.54788e-162	-2.66667e-163	-1.34867e-163	-6.66469e-163	-5.41023e-163	-3.47419e-163	-5.64892e-163	-7.50578e-163	-6.55361e-163	3.28411e-163	1.11185e-162	-2.66603e-163	-2.69003e-163	-7.78521e-163	4.91169e-163	-5.00322e-163	-7.04566e-163	8.48298e-163	-5.35824e-163	-2.53764e-164	7.44657e-163	1.17056e-162	-8.30789e-164	0
-9.77947e-163	-5.08499e-163	-3.51525e-164	-8.71013e-163	5.05819e-163	-5.08971e-164	-9.90365e-163	1.54788e-162	-2.66667e-163	-1.34867e-163	-6.66469e-163	-5.41023e-163	-3.47419e-163	-5.64892e-163	-7.50578e-163	-6.55361e-163	3.28411e-163	1.11185e-162	-2.66603e-163	-2.69003e-163	-7.78521e-163	4.91169e-163	-5.00322e-163	-7.04566e-163	8.48298e-163	-5.35824e-163	-2.53764e-164	7.44657e-163	1.17056e-162	-8.30789e-164	0
-9.77947e-163	-5.08499e-163	-3.51525e-164	-8.71013e-163	5.05819e-163	-5.08971e-164	-9.90365e-163	1.54788e-162	-2.66667e-163	-1.34867e-163	-6.66469e-163	-5.41023e-163	-3.47419e-163	-5.64892e-163	-7.50578e-163	-6.55361e-163	3.28411e-163	1.11185e-162	-2.66603e-163	-2.69003e-163	-7.78521e-163	4.91169e-163	-5.00322e-163	-7.04566e-163	8.48298e-163	-5.35824e-163	-2.53764e-164	7.44657e-163	1.17056e-162	-8.30789e-164	0
-9.77947e-163	-5.08499e-163	-3.51525e-164	-8.71013e-163	5.05819e-163	-5.08971e-164	-9.90365e-163	1.54788e-162	-2.66667e-163	-1.34867e-163	-6.66469e-163	-5.41023e-163	-3.47419e-163	-5.64892e-163	-7.50578e-163	-6.55361e-163	3.28411e-163	1.11185e-162	-2.66603e-163	-2.69003e-163	-7.78521e-163	4.91169e-163	-5.00322e-163	-7.04566e-163	8.48298e-163	-5.35824e-163	-2.53764e-164	7.44657e-163	1.17056e-162	-8.30789e-164	0
-9.77947e-163	-5.08499e-163	-3.51525e-164	-8.71013e-163	5.05819e-163	-5.08971e-164	-9.90365e-163	1.54788e-162	-2.66667e-163	-1.34867e-163	-6.66469e-163	-5.41023e-163	-3.47419e-163	-5.64892e-163	-7.50578e-163	-6.55361e-163	3.28411e-163	1.11185e-162	-2.66603e-163	-2.69003e-163	-7.78521e-163	4.91169e-163	-5.00322e-163	-7.04566e-163	8.48298e-163	-5.35824e-163	-2.53764e-164	7.44657e-163	1.17056e-162	-8.30789e-164	0
-9.77947e-163	-5.08499e-163	-3.51525e-164	-8.71013e-163	5.05819e-163	-5.08971e-164	-9.90365e-163	1.54788e-162	-2.66667e-163	-1.34867e-163	-6.66469e-163	-5.41023e-163	-3.47419e-163	-5.64892e-163	-7.50578e-163	-6.55361e-163	3.28411e-163	1.11185e-162	-2.66603e-163	-2.69003e-163	-7.78521e-163	4.91169e-163	-5.00322e-163	-7.04566e-163	8.48298e-163	-5.35824e-163	-2.53764e-164	7.44657e-163	1.17056e-162	-8.30789e-164	0
-9.77947e-163	-5.08499e-163	-3.51525e-164	-8.71013e-163	5.05819e-163	-5.08971e-164	-9.90365e-163	1.54788e-162	-2.66667e-163	-1.34867e-163	-6.66469e-163	-5.41023e-163	-3.47419e-163	-5.64892e-163	-7.50578e-163	-6.55361e-163	3.28411e-163	1.11185e-162	-2.66603e-163	-2.69003e-163	-7.78521e-163	4.91169e-163	-5.00322e-163	-7.04566e-163	8.48298e-163	-5.35824e-163	-2.53764e-164	7.44657e-163	1.17056e-162	-8.30789e-164	0
-9.77947e-163	-5.08499e-163	-3.51525e-164	-8.71013e-163	5.05819e-163	-5.08971e-164	-9.90365e-163	1.54788e-162	-2.66667e-163	-1.34867e-163	-6.66469e-163	-5.41023e-163	-3.47419e-163	-5.64892e-163	-7.50578e-163	-6.55361e-163	3.28411e-163	1.11185e-162	-2.66603e-163	-2.69003e-163	-7.78521e-163	4.91169e-163	-5.00322e-163	-7.04566e-163	8.48298e-163	-5.35824e-163	-2.53764e-164	7.44657e-163	1.17056e-162	-8.30789e-164	0
-9.77947e-163	-5.08499e-163	-3.51525e-164	-8.71013e-163	5.05819e-163	-5.08971e-164	-9.90365e-163	1.54788e-162	-2.66667e-163	-1.34867e-163	-6.66469e-163	-5.41023e-163	-3.47419e-163	-5.64892e-163	-7.50578e-163	-6.55361e-163	3.28411e-163	1.11185e-162	-2.66603e-163	-2.69003e-163	-7.78521e-163	4.91169e-163	-5.00322e-163	-7.04566e-163	8.48298e-163	-5.35824e-163	-2.53764e-164	7.44657e-163	1.17056e-162	-8.30789e-164	0
-9.77947e-163	-5.08499e-163	-3.51525e-164	-8.71013e-163	5.05819e-163	-5.08971e-164	-9.90365e-163	1.54788e-162	-2.66667e-163	-1.34867e-163	-6.66469e-163	-5.41023e-163	-3.47419e-163	-5.64892e-163	-7.50578e-163	-6.55361e-163	3.28411e-163	1.11185e-162	-2.66603e-163	-2.69003e-163	-7.78521e-163	4.91169e-163	-5.00322e-163	-7.04566e-163	8.48298e-163	-5.35824e-163	-2.53764e-164	7.44657e-163	1.17056e-162	-8.30789e-164	0
-9.77947e-163	-5.08499e-163	-3.51525e-164	-8.71013e-163	5.05819e-163	-5.08971e-164	-9.90365e-163	1.54788e-162	-2.66667e-163	-1.34867e-163	-6.66469e-163	-5.41023e-163	-3.47419e-163	-5.64892e-163	-7.50578e-163	-6.55361e-163	3.28411e-163	1.11185e-162	-2.66603e-163	-2.69003e-163	-7.78521e-163	4.91169e-163	-5.00322e-163	-7.04566e-163	8.48298e-163	-5.35824e-163	-2.53764e-164	7.44657e-163	1.17056e-162	-8.30789e-164	0
-9.77947e-163	-5.08499e-163	-3.51525e-164	-8.71013e-163	5.05819e-163	-5.08971e-164	-9.90365e-163	1.54788e-162	-2.66667e-163	-1.34867e-163	-6.66469e-163	-5.41023e-163	-3.47419e-163	-5.64892e-163	-7.50578e-163	-6.55361e-163	3.28411e-163	1.11185e-162	-2.66603e-163	-2.69003e-163	-7.78521e-163	4.91169e-163	-5.00322e-163	-7.04566e-163	8.48298e-163	-5.35824e-163	-2.53764e-164	7.44657e-163	1.17056e-162	-8.30789e-164	0
-9.77947e-163	-5.08499e-163	-3.51525e-164	-8.71013e-163	5.05819e-163	-5.08971e-164	-9.90365e-163	1.54788e-162	-2.66667e-163	-1.34867e-163	-6.66469e-163	-5.41023e-163	-3.47419e-163	-5.64892e-163	-7.50578e-163	-6.55361e-163	3.28411e-163	1.11185e-162	-2.66603e-163	-2.69003e-163	-7.78521e-163	4.91169e-163	-5.00322e-163	-7.04566e-163	8.48298e-163	-5.35824e-163	-2.53764e-164	7.44657e-163	1.17056e-162	-8.30789e-164	0
-9.77947e-163	-5.08499e-163	-3.51525e-164	-8.71013e-163	5.05819e-163	-5.08971e-164	-9.90365e-163	1.54788e-162	-2.66667e-163	-1.34867e-163	-6.66469e-163	-5.41023e-163	-3.47419e-163	-5.64892e-163	-7.50578e-163	-6.55361e-163	3.28411e-163	1.11185e-162	-2.66603e-163	-2.69003e-163	-7.78521e-163	4.91169e-163	-5.00322e-163	-7.04566e-163	8.48298e-163	-5.35824e-163	-2.53764e-164	7.44657e-163	1.17056e-162	-8.30789e-164	0
-9.77947e-163	-5.08499e-163	-3.51525e-164	-8.71013e-163	5.05819e-163	-5.08971e-164	-9.90365e-163	1.54788e-162	-2.66667e-163	-1.34867e-163	-6.66469e-163	-5.41023e-163	-3.47419e-163	-5.64892e-163	-7.50578e-163	-6.55361e-163	3.28411e-163	1.11185e-162	-2.66603e-163	-2.69003e-163	-7.78521e-163	4.91169e-163	-5.00322e-163	-7.04566e-163	8.48298e-163	-5.35824e-163	-2.53764e-164	7.44657e-163	1.17056e-162	-8.30789e-164	0
-9.77947e-163	-5.08499e-163	-3.51525e-164	-8.71013e-163	5.05819e-163	-5.08971e-164	-9.90365e-163	1.54788e-162	-2.66667e-163	-1.34867e-163	-6.66469e-163	-5.41023e-163	-3.47419e-163	-5.64892e-163	-7.50578e-163	-6.55361e-163	3.28411e-163	1.11185e-162	-2.66603e-163	-2.69003e-163	-7.78521e-163	4.91169e-163	-5.00322e-163	-7.04566e-163	8.48298e-163	-5.35824e-163	-2.53764e-164	7.44657e-163	1.17056e-162	-8.30789e-164	0
-9.77947e-163	-5.08499e-163	-3.51525e-164	-8.71013e-163	5.05819e-163	-5.08971e-164	-9.90365e-163	1.54788e-162	-2.66667e-163	-1.34867e-163	-6.66469e-163	-5.41023e-163	-3.47419e-163	-5.64892e-163	-7.50578e-163	-6.55361e-163	3.28411e-163	1.11185e-162	-2.66603e-163	-2.69003e-163	-7.78521e-163	4.91169e-163	-5.00322e-163	-7.04566e-163	8.48298e-163	-5.35824e-163	-2.53764e-164	7.44657e-163	1.17056e-162	-8.30789e-164	0
-9.77947e-163	-5.08499e-163	-3.51525e-164	-8.71013e-163	5.05819e-163	-5.08971e-164	-9.90365e-163	1.54788e-162	-2.66667e-163	-1.34867e-163	-6.66469e-163	-5.41023e-163	-3.47419e-163	-5.64892e-163	-7.50578e-163	-6.55361e-163	3.28411e-163	1.11185e-162	-2.66603e-163	-2.69003e-163	-7.78521e-163	4.91169e-163	-5.00322e-163	-7.04566e-163	8.48298e-163	-5.35824e-163	-2.53764e-164	7.44657e-163	1.17056e-162	-8.30789e-164	0
-9.77947e-163	-5.08499e-163	-3.51525e-164	-8.71013e-163	5.05819e-163	-5.08971e-164	-9.90365e-163	1.54788e-162	-2.66667e-163	-1.34867e-163	-6.66469e-163	-5.41023e-163	-3.47419e-163	-5.64892e-163	-7.50578e-163	-6.55361e-163	3.28411e-163	1.11185e-162	-2.66603e-163	-2.69003e-163	-7.78521e-163	4.91169e-163	-5.00322e-163	-7.04566e-163	8.48298e-163	-5.35824e-163	-2.53764e-164	7.44657e-163	1.17056e-162	-8.30789e-164	0
-9.77947e-163	-5.08499e-163	-3.51525e-164	-8.71013e-163	5.05819e-163	-5.08971e-164	-9.90365e-163	1.54788e-162	-2.66667e-163	-1.34867e-163	-6.66469e-163	-5.41023e-163	-3.47419e-163	-5.64892e-163	-7.50578e-163	-6.55361e-163	3.28411e-163	1.11185e-162	-2.66603e-163	-2.69003e-163	-7.78521e-163	4.91169e-163	-5.00322e-163	-7.04566e-163	8.48298e-163	-5.35824e-163	-2.53764e-164	7.44657e-163	1.17056e-162	-8.30789e-164	0
-9.77947e-163	-5.08499e-163	-3.51525e-164	-8.71013e-163	5.05819e-163	-5.08971e-164	-9.90365e-163	1.54788e-162	-2.66667e-163	-1.34867e-163	-6.66469e-163	-5.41023e-163	-3.47419e-163	-5.64892e-163	-7.50578e-163	-6.55361e-163	3.28411e-163	1.11185e-162	-2.66603e-163	-2.69003e-163	-7.78521e-163	4.91169e-163	-5.00322e-163	-7.04566e-163	8.48298e-163	-5.35824e-163	-2.53764e-164	7.44657e-163	1.17056e-162	-8.30789e-164	0
-9.77947e-163	-5.08499e-163	-3.51525e-164	-8.71013e-163	5.05819e-163	-5.08971e-164	-9.90365e-163	1.54788e-162	-2.66667e-163	-1.34867e-163	-6.66469e-163	-5.41023e-163	-3.47419e-163	-5.64892e-163	-7.50578e-163	-6.55361e-163	3.28411e-163	1.11185e-162	-2.66603e-163	-2.69003e-163	-7.78521e-163	4.91169e-163	-5.00322e-163	-7.04566e-163	8.48298e-163	-5.35824e-163	-2.53764e-164	7.44657e-163	1.17056e-162	-8.30789e-164	0
-9.77947e-163	-5.08499e-163	-3.51525e-164	-8.71013e-163	5.05819e-163	-5.08971e-164	-9.90365e-163	1.54788e-162	-2.66667e-163	-1.34867e-163	-6.66469e-163	-5.41023e-163	-3.47419e-163	-5.64892e-163	-7.50578e-163	-6.55361e-163	3.28411e-163	1.11185e-162	-2.66603e-163	-2.69003e-163	-7.78521e-163	4.91169e-163	-5.00322e-163	-7.04566e-163	8.48298e-163	-5.35824e-163	-2.53764e-164	7.44657e-163	1.17056e-162	-8.30789e-164	0
-9.77947e-163	-5.08499e-163	-3.51525e-164	-8.71013e-163	5.05819e-163	-5.08971e-164	-9.90365e-163	1.54788e-162	-2.66667e-163	-1.34867e-163	-6.66469e-163	-5.41023e-163	-3.47419e-163	-5.64892e-163	-7.50578e-163	-6.55361e-163	3.28411e-163	1.11185e-162	-2.66603e-163	-2.69003e-163	-7.78521e-163	4.91169e-163	-5.00322e-163	-7.04566e-163	8.48298e-163	-5.35824e-163	-2.53764e-164	7.44657e-163	1.17056e-162	-8.30789e-164	0
-9.77947e-163	-5.08499e-163	-3.51525e-164	-8.71013e-163	5.05819e-163	-5.08971e-164	-9.90365e-163	1.54788e-162	-2.66667e-163	-1.34867e-163	-6.66469e-163	-5.41023e-163	-3.47419e-163	-5.64892e-163	-7.50578e-163	-6.55361e-163	3.28411e-163	1.11185e-162	-2.66603e-163	-2.69003e-163	-7.78521e-163	4.91169e-163	-5.00322e-163	-7.04566e-163	8.48298e-163	-5.35824e-163	-2.53764e-164	7.44657e-163	1.17056e-162	-8.30789e-164	0
-9.77947e-163	-5.08499e-163	-3.51525e-164	-8.71013e-163	5.05819e-163	-5.08971e-164	-9.90365e-163	1.54788e-162	-2.66667e-163	-1.34867e-163	-6.66469e-163	-5.41023e-163	-3.47419e-163	-5.64892e-163	-7.50578e-163	-6.55361e-163	3.28411e-163	1.11185e-162	-2.66603e-163	-2.69003e-163	-7.78521e-163	4.91169e-163	-5.00322e-163	-7.04566e-163	8.48298e-163	-5.35824e-163	-2.53764e-164	7.44657e-163	1.17056e-162	-8.30789e-164	0
-9.77947e-163	-5.08499e-163	-3.51525e-164	-8.71013e-163	5.05819e-163	-5.08971e-164	-9.90365e-163	1.54788e-162	-2.66667e-163	-1.34867e-163	-6.66469e-163	-5.41023e-163	-3.47419e-163	-5.64892e-163	-7.50578e-163	-6.55361e-163	3.28411e-163	1.11185e-162	-2.66603e-163	-2.69003e-163	-7.78521e-163	4.91169e-163	-5.00322e-163	-7.04566e-163	8.48298e-163	-5.35824e-163	-2.53764e-164	7.44657e-163	1.17056e-162	-8.30789e-164	0
-9.77947e-163	-5.08499e-163	-3.51525e-164	-8.71013e-163	5.05819e-163	-5.08971e-164	-9.90365e-163	1.54788e-162	-2.66667e-163	-1.34867e-163	-6.66469e-163	-5.41023e-163	-3.47419e-163	-5.64892e-163	-7.50578e-163	-6.55361e-163	3.28411e-163	1.11185e-162	-2.66603e-163	-2.69003e-163	-7.78521e-163	4.91169e-163	-5.00322e-163	-7.04566e-163	8.48298e-163	-5.35824e-163	-2.53764e-164	7.44657e-163	1.17056e-162	-8.30789e-164	0
-9.77947e-163	-5.08499e-163	-3.51525e-164	-8.71013e-163	5.05819e-163	-5.08971e-164	-9.90365e-163	1.54788e-162	-2.66667e-163	-1.34867e-163	-6.66469e-163	-5.41023e-163	-3.47419e-163	-5.64892e-163	-7.50578e-163	-6.55361e-163	3.28411e-163	1.11185e-162	-2.66603e-163	-2.69003e-163	-7.78521e-163	4.91169e-163	-5.00322e-163	-7.04566e-163	8.48298e-163	-5.35824e-163	-2.53764e-164	7.44657e-163	1.17056e-162	-8.30789e-164	0
-9.77947e-163	-5.08499e-163	-3.51525e-164	-8.71013e-163	5.05819e-163	-5.08971e-164	-9.90365e-163	1.54788e-162	-2.66667e-163	-1.34867e-163	-6.66469e-163	-5.41023e-163	-3.47419e-163	-5.64892e-163	-7.50578e-163	-6.55361e-163	3.28411e-163	1.11185e-162	-2.66603e-163	-2.69003e-163	-7.78521e-163	4.91169e-163	-5.00322e-163	-7.04566e-163	8.48298e-163	-5.35824e-163	-2.53764e-164	7.44657e-163	1.17056e-162	-8.30789e-164	0
-9.77947e-163	-5.08499e-163	-3.51525e-164	-8.71013e-163	5.05819e-163	-5.08971e-164	-9.90365e-163	1.54788e-162	-2.66667e-163	-1.34867e-163	-6.66469e-163	-5.41023e-163	-3.47419e-163	-5.64892e-163	-7.50578e-163	-6.55361e-163	3.28411e-163	1.11185e-162	-2.66603e-163	-2.69003e-163	-7.78521e-163	4.91169e-163	-5.00322e-163	-7.04566e-163	8.48298e-163	-5.35824e-163	-2.53764e-164	7.44657e-163	1.17056e-162	-8.30789e-164	0
-9.77947e-163	-5.08499e-163	-3.51525e-164	-8.71013e-163	5.05819e-163	-5.08971e-164	-9.90365e-163	1.54788e-162	-2.66667e-163	-1.34867e-163	-6.66469e-163	-5.41023e-163	-3.47419e-163	-5.64892e-163	-7.50578e-163	-6.55361e-163	3.28411e-163	1.11185e-162	-2.66603e-163	-2.69003e-163	-7.78521e-163	4.91169e-163	-5.00322e-163	-7.04566e-163	8.48298e-163	-5.35824e-163	-2.53764e-164	7.44657e-163	1.17056e-162	-8.30789e-164	0
-9.77947e-163	-5.08499e-163	-3.51525e-164	-8.71013e-163	5.05819e-163	-5.08971e-164	-9.90365e-163	1.54788e-162	-2.66667e-163	-1.34867e-163	-6.66469e-163	-5.41023e-163	-3.47419e-163	-5.64892e-163	-7.50578e-163	-6.55361e-163	3.28411e-163	1.11185e-162	-2.66603e-163	-2.69003e-163	-7.78521e-163	4.91169e-163	-5.00322e-163	-7.04566e-163	8.48298e-163	-5.35824e-163	-2.53764e-164	7.44657e-163	1.17056e-162	-8.30789e-164	0
-9.77947e-163	-5.08499e-163	-3.51525e-164	-8.71013e-163	5.05819e-163	-5.08971e-164	-9.90365e-163	1.54788e-162	-2.66667e-163	-1.34867e-163	-6.66469e-163	-5.41023e-163	-3.47419e-163	-5.64892e-163	-7.50578e-163	-6.55361e-163	3.28411e-163	1.11185e-162	-2.66603e-163	-2.69003e-163	-7.78521e-163	4.91169e-163	-5.00322e-163	-7.04566e-163	8.48298e-163	-5.35824e-163	-2.53764e-164	7.44657e-163	1.17056e-162	-8.30789e-164	0
-9.77947e-163	-5.08499e-163	-3.51525e-164	-8.71013e-163	5.05819e-163	-5.08971e-164	-9.90365e-163	1.54788e-162	-2.66667e-163	-1.34867e-163	-6.66469e-163	-5.41023e-163	-3.47419e-163	-5.64892e-163	-7.50578e-163	-6.55361e-163	3.28411e-163	1.11185e-162	-2.66603e-163	-2.69003e-163	-7.78521e-163	4.91169e-163	-5.00322e-163	-7.04566e-163	8.48298e-163	-5.35824e-163	-2.53764e-164	7.44657e-163	1.17056e-162	-8.30789e-164	0
-9.77947e-163	-5.08499e-163	-3.51525e-164	-8.71013e-163	5.05819e-163	-5.08971e-164	-9.90365e-163	1.54788e-162	-2.66667e-163	-1.34867e-163	-6.66469e-163	-5.41023e-163	-3.47419e-163	-5.64892e-163	-7.50578e-163	-6.55361e-163	3.28411e-163	1.11185e-162	-2.66603e-163	-2.69003e-163	-7.78521e-163	4.91169e-163	-5.00322e-163	-7.04566e-163	8.48298e-163	-5.35824e-163	-2.53764e-164	7.44657e-163	1.17056e-162	-8.30789e-164	0
-9.77947e-163	-5.08499e-163	-3.51525e-164	-8.71013e-163	5.05819e-163	-5.08971e-164	-9.90365e-163	1.54788e-162	-2.66667e-163	-1.34867e-163	-6.66469e-163	-5.41023e-163	-3.47419e-163	-5.64892e-163	-7.50578e-163	-6.55361e-163	3.28411e-163	1.11185e-162	-2.66603e-163	-2.69003e-163	-7.78521e-163	4.91169e-163	-5.00322e-163	-7.04566e-163	8.48298e-163	-5.35824e-163	-2.53764e-164	7.44657e-163	1.17056e-162	-8.30789e-164	0
-9.77947e-163	-5.08499e-163	-3.51525e-164	-8.71013e-163	5.05819e-163	-5.08971e-164	-9.90365e-163	1.54788e-162	-2.66667e-163	-1.34867e-163	-6.66469e-163	-5.41023e-163	-3.47419e-163	-5.64892e-163	-7.50578e-163	-6.55361e-163	3.28411e-163	1.11185e-162	-2.66603e-163	-2.69003e-163	-7.78521e-163	4.91169e-163	-5.00322e-163	-7.04566e-163	8.48298e-163	-5.35824e-163	-2.53764e-164	7.44657e-163	1.17056e-162	-8.30789e-164	0
-9.77947e-163	-5.08499e-163	-3.51525e-164	-8.71013e-163	5.05819e-163	-5.08971e-164	-9.90365e-163	1.54788e-162	-2.66667e-163	-1.34867e-163	-6.66469e-163	-5.41023e-163	-3.47419e-163	-5.64892e-163	-7.50578e-163	-6.55361e-163	3.28411e-163	1.11185e-162	-2.66603e-163	-2.69003e-163	-7.78521e-163	4.91169e-163	-5.00322e-163	-7.04566e-163	8.48298e-163	-5.35824e-163	-2.53764e-164	7.44657e-163	1.17056e-162	-8.30789e-164	0
-9.77947e-163	-5.08499e-163	-3.51525e-164	-8.71013e-163	5.05819e-163	-5.08971e-164	-9.90365e-163	1.54788e-162	-2.66667e-163	-1.34867e-163	-6.66469e-163	-5.41023e-163	-3.47419e-163	-5.64892e-163	-7.50578e-163	-6.55361e-163	3.28411e-163	1.11185e-162	-2.66603e-163	-2.69003e-163	-7.78521e-163	4.91169e-163	-5.00322e-163	-7.04566e-163	8.48298e-163	-5.35824e-163	-2.53764e-164	7.44657e-163	1.17056e-162	-8.30789e-164	0
-9.77947e-163	-5.08499e-163	-3.51525e-164	-8.71013e-163	5.05819e-163	-5.08971e-164	-9.90365e-163	1.54788e-162	-2.66667e-163	-1.34867e-163	-6.66469e-163	-5.41023e-163	-3.47419e-163	-5.64892e-163	-7.50578e-163	-6.55361e-163	3.28411e-163	1.11185e-162	-2.66603e-163	-2.69003e-163	-7.78521e-163	4.91169e-163	-5.00322e-163	-7.04566e-163	8.48298e-163	-5.35824e-163	-2.53764e-164	7.44657e-163	1.17056e-162	-8.30789e-164	0
-9.77947e-163	-5.08499e-163	-3.51525e-164	-8.71013e-163	5.05819e-163	-5.08971e-164	-9.90365e-163	1.54788e-162	-2.66667e-163	-1.34867e-163	-6.66469e-163	-5.41023e-163	-3.47419e-163	-5.64892e-163	-7.50578e-163	-6.55361e-163	3.28411e-163	1.11185e-162	-2.66603e-163	-2.69003e-163	-7.78521e-163	4.91169e-163	-5.00322e-163	-7.04566e-163	8.48298e-163	-5.35824e-163	-2.53764e-164	7.44657e-163	1.17056e-162	-8.30789e-164	0
-9.77947e-163	-5.08499e-163	-3.51525e-164	-8.71013e-163	5.05819e-163	-5.08971e-164	-9.90365e-163	1.54788e-162	-2.66667e-163	-1.34867e-163	-6.66469e-163	-5.41023e-163	-3.47419e-163	-5.64892e-163	-7.50578e-163	-6.55361e-163	3.28411e-163	1.11185e-162	-2.66603e-163	-2.69003e-163	-7.78521e-163	4.91169e-163	-5.00322e-163	-7.04566e-163	8.48298e-163	-5.35824e-163	-2.53764e-164	7.44657e-163	1.17056e-162	-8.30789e-164	0
-9.77947e-163	-5.08499e-163	-3.51525e-164	-8.71013e-163	5.05819e-163	-5.08971e-164	-9.90365e-163	1.54788e-162	-2.66667e-163	-1.34867e-163	-6.66469e-163	-5.41023e-163	-3.47419e-163	-5.64892e-163	-7.50578e-163	-6.55361e-163	3.28411e-163	1.11185e-162	-2.66603e-163	-2.69003e-163	-7.78521e-163	4.91169e-163	-5.00322e-163	-7.04566e-163	8.48298e-163	-5.35824e-163	-2.53764e-164	7.44657e-163	1.17056e-162	-8.30789e-164	0
-9.77947e-163	-5.08499e-163	-3.51525e-164	-8.71013e-163	5.05819e-163	-5.08971e-164	-9.90365e-163	1.54788e-162	-2.66667e-163	-1.34867e-163	-6.66469e-163	-5.41023e-163	-3.47419e-163	-5.64892e-163	-7.50578e-163	-6.55361e-163	3.28411e-163	1.11185e-162	-2.66603e-163	-2.69003e-163	-7.78521e-163	4.91169e-163	-5.00322e-163	-7.04566e-163	8.48298e-163	-5.35824e-163	-2.53764e-164	7.44657e-163	1.17056e-162	-8.30789e-164	0
-9.77947e-163	-5.08499e-163	-3.51525e-164	-8.71013e-163	5.05819e-163	-5.08971e-164	-9.90365e-163	1.54788e-162	-2.66667e-163	-1.34867e-163	-6.66469e-163	-5.41023e-163	-3.47419e-163	-5.64892e-163	-7.50578e-163	-6.55361e-163	3.28411e-163	1.11185e-162	-2.66603e-163	-2.69003e-163	-7.78521e-163	4.91169e-163	-5.00322e-163	-7.04566e-163	8.48298e-163	-5.35824e-163	-2.53764e-164	7.44657e-163	1.17056e-162	-8.30789e-164	0
-9.77947e-163	-5.08499e-163	-3.51525e-164	-8.71013e-163	5.05819e-163	-5.08971e-164	-9.90365e-163	1.54788e-162	-2.66667e-163	-1.34867e-163	-6.66469e-163	-5.41023e-163	-3.47419e-163	-5.64892e-163	-7.50578e-163	-6.55361e-163	3.28411e-163	1.11185e-162	-2.66603e-163	-2.69003e-163	-7.78521e-163	4.91169e-163	-5.00322e-163	-7.04566e-163	8.48298e-163	-5.35824e-163	-2.53764e-164	7.44657e-163	1.17056e-162	-8.30789e-164	0
-9.77947e-163	-5.08499e-163	-3.51525e-164	-8.71013e-163	5.05819e-163	-5.08971e-164	-9.90365e-163	1.54788e-162	-2.66667e-163	-1.34867e-163	-6.66469e-163	-5.41023e-163	-3.47419e-163	-5.64892e-163	-7.50578e-163	-6.55361e-163	3.28411e-163	1.11185e-162	-2.66603e-163	-2.69003e-163	-7.78521e-163	4.91169e-163	-5.00322e-163	-7.04566e-163	8.48298e-163	-5.35824e-163	-2.53764e-164	7.44657e-163	1.17056e-162	-8.30789e-164	0
-9.77947e-163	-5.08499e-163	-3.51525e-164	-8.71013e-163	5.05819e-163	-5.08971e-164	-9.90365e-163	1.54788e-162	-2.66667e-163	-1.34867e-163	-6.66469e-163	-5.41023e-163	-3.47419e-163	-5.64892e-163	-7.50578e-163	-6.55361e-163	3.28411e-163	1.11185e-162	-2.66603e-163	-2.69003e-163	-7.78521e-163	4.91169e-163	-5.00322e-163	-7.04566e-163	8.48298e-163	-5.35824e-163	-2.53764e-164	7.44657e-163	1.17056e-162	-8.30789e-164	0
-9.77947e-163	-5.08499e-163	-3.51525e-164	-8.71013e-163	5.05819e-163	-5.08971e-164	-9.90365e-163	1.54788e-162	-2.66667e-163	-1.34867e-163	-6.66469e-163	-5.41023e-163	-3.47419e-163	-5.64892e-163	-7.50578e-163	-6.55361e-163	3.28411e-163	1.11185e-162	-2.66603e-163	-2.69003e-163	-7.78521e-163	4.91169e-163	-5.00322e-163	-7.04566e-163	8.48298e-163	-5.35824e-163	-2.53764e-164	7.44657e-163	1.17056e-162	-8.30789e-164	0
-9.77947e-163	-5.08499e-163	-3.51525e-164	-8.71013e-163	5.05819e-163	-5.08971e-164	-9.90365e-163	1.54788e-162	-2.66667e-163	-1.34867e-163	-6.66469e-163	-5.41023e-163	-3.47419e-163	-5.64892e-163	-7.50578e-163	-6.55361e-163	3.28411e-163	1.11185e-162	-2.66603e-163	-2.69003e-163	-7.78521e-163	4.91169e-163	-5.00322e-163	-7.04566e-163	8.48298e-163	-5.35824e-163	-2.53764e-164	7.44657e-163	1.17056e-162	-8.30789e-164	0
-9.77947e-163	-5.08499e-163	-3.51525e-164	-8.71013e-163	5.05819e-163	-5.08971e-164	-9.90365e-163	1.54788e-162	-2.66667e-163	-1.34867e-163	-6.66469e-163	-5.41023e-163	-3.47419e-163	-5.64892e-163	-7.50578e-163	-6.55361e-163	3.28411e-163	1.11185e-162	-2.66603e-163	-2.69003e-163	-7.78521e-163	4.91169e-163	-5.00322e-163	-7.04566e-163	8.48298e-163	-5.35824e-163	-2.53764e-164	7.44657e-163	1.17056e-162	-8.30789e-164	0
-9.77947e-163	-5.08499e-163	-3.51525e-164	-8.71013e-163	5.05819e-163	-5.08971e-164	-9.90365e-163	1.54788e-162	-2.66667e-163	-1.34867e-163	-6.66469e-163	-5.41023e-163	-3.47419e-163	-5.64892e-163	-7.50578e-163	-6.55361e-163	3.28411e-163	1.11185e-162	-2.66603e-163	-2.69003e-163	-7.78521e-163	4.91169e-163	-5.00322e-163	-7.04566e-163	8.48298e-163	-5.35824e-163	-2.53764e-164	7.44657e-163	1.17056e-162	-8.30789e-164	0
-9.77947e-163	-5.08499e-163	-3.51525e-164	-8.71013e-163	5.05819e-163	-5.08971e-164	-9.90365e-163	1.54788e-162	-2.66667e-163	-1.34867e-163	-6.66469e-163	-5.41023e-163	-3.47419e-163	-5.64892e-163	-7.50578e-163	-6.55361e-163	3.28411e-163	1.11185e-162	-2.66603e-163	-2.69003e-163	-7.78521e-163	4.91169e-163	-5.00322e-163	-7.04566e-163	8.48298e-163	-5.35824e-163	-2.53764e-164	7.44657e-163	1.17056e-162	-8.30789e-164	0
-9.77947e-163	-5.08499e-163	-3.51525e-164	-8.71013e-163	5.05819e-163	-5.08971e-164	-9.90365e-163	1.54788e-162	-2.66667e-163	-1.34867e-163	-6.66469e-163	-5.41023e-163	-3.47419e-163	-5.64892e-163	-7.50578e-163	-6.55361e-163	3.28411e-163	1.11185e-162	-2.66603e-163	-2.69003e-163	-7.78521e-163	4.91169e-163	-5.00322e-163	-7.04566e-163	8.48298e-163	-5.35824e-163	-2.53764e-164	7.44657e-163	1.17056e-162	-8.30789e-164	0
-9.77947e-163	-5.08499e-163	-3.51525e-164	-8.71013e-163	5.05819e-163	-5.08971e-164	-9.90365e-163	1.54788e-162	-2.66667e-163	-1.34867e-163	-6.66469e-163	-5.41023e-163	-3.47419e-163	-5.64892e-163	-7.50578e-163	-6.55361e-163	3.28411e-163	1.11185e-162	-2.66603e-163	-2.69003e-163	-7.78521e-163	4.91169e-163	-5.00322e-163	-7.04566e-163	8.48298e-163	-5.35824e-163	-2.53764e-164	7.44657e-163	1.17056e-162	-8.30789e-164	0
-9.77947e-163	-5.08499e-163	-3.51525e-164	-8.71013e-163	5.05819e-163	-5.08971e-164	-9.90365e-163	1.54788e-162	-2.66667e-163	-1.34867e-163	-6.66469e-163	-5.41023e-163	-3.47419e-163	-5.64892e-163	-7.50578e-163	-6.55361e-163	3.28411e-163	1.11185e-162	-2.66603e-163	-2.69003e-163	-7.78521e-163	4.91169e-163	-5.00322e-163	-7.04566e-163	8.48298e-163	-5.35824e-163	-2.53764e-164	7.44657e-163	1.17056e-162	-8.30789e-164	0
-9.77947e-163	-5.08499e-163	-3.51525e-164	-8.71013e-163	5.05819e-163	-5.08971e-164	-9.90365e-163	1.54788e-162	-2.66667e-163	-1.34867e-163	-6.66469e-163	-5.41023e-163	-3.47419e-163	-5.64892e-163	-7.50578e-163	-6.55361e-163	3.28411e-163	1.11185e-162	-2.66603e-163	-2.69003e-163	-7.78521e-163	4.91169e-163	-5.00322e-163	-7.04566e-163	8.48298e-163	-5.35824e-163	-2.53764e-164	7.44657e-163	1.17056e-162	-8.30789e-164	0
-9.77947e-163	-5.08499e-163	-3.51525e-164	-8.71013e-163	5.05819e-163	-5.08971e-164	-9.90365e-163	1.54788e-162	-2.66667e-163	-1.34867e-163	-6.66469e-163	-5.41023e-163	-3.47419e-163	-5.64892e-163	-7.50578e-163	-6.55361e-163	3.28411e-163	1.11185e-162	-2.66603e-163	-2.69003e-163	-7.78521e-163	4.91169e-163	-5.00322e-163	-7.04566e-163	8.48298e-163	-5.35824e-163	-2.53764e-164	7.44657e-163	1.17056e-162	-8.30789e-164	0
-9.77947e-163	-5.08499e-163	-3.51525e-164	-8.71013e-163	5.05819e-163	-5.08971e-164	-9.90365e-163	1.54788e-162	-2.66667e-163	-1.34867e-163	-6.66469e-163	-5.41023e-163	-3.47419e-163	-5.64892e-163	-7.50578e-163	-6.55361e-163	3.28411e-163	1.11185e-162	-2.66603e-163	-2.69003e-163	-7.78521e-163	4.91169e-163	-5.00322e-163	-7.04566e-163	8.48298e-163	-5.35824e-163	-2.53764e-164	7.44657e-163	1.17056e-162	-8.30789e-164	0
-9.77947e-163	-5.08499e-163	-3.51525e-164	-8.71013e-163	5.05819e-163	-5.08971e-164	-9.90365e-163	1.54788e-162	-2.66667e-163	-1.34867e-163	-6.66469e-163	-5.41023e-163	-3.47419e-163	-5.64892e-163	-7.50578e-163	-6.55361e-163	3.28411e-163	1.11185e-162	-2.66603e-163	-2.69003e-163	-7.78521e-163	4.91169e-163	-5.00322e-163	-7.04566e-163	8.48298e-163	-5.35824e-163	-2.53764e-164	7.44657e-163	1.17056e-162	-8.30789e-164	0
-9.77947e-163	-5.08499e-163	-3.51525e-164	-8.71013e-163	5.05819e-163	-5.08971e-164	-9.90365e-163	1.54788e-162	-2.66667e-163	-1.34867e-163	-6.66469e-163	-5.41023e-163	-3.47419e-163	-5.64892e-163	-7.50578e-163	-6.55361e-163	3.28411e-163	1.11185e-162	-2.66603e-163	-2.69003e-163	-7.78521e-163	4.91169e-163	-5.00322e-163	-7.04566e-163	8.48298e-163	-5.35824e-163	-2.53764e-164	7.44657e-163	1.17056e-162	-8.30789e-164	0
-9.77947e-163	-5.08499e-163	-3.51525e-164	-8.71013e-163	5.05819e-163	-5.08971e-164	-9.90365e-163	1.54788e-162	-2.66667e-163	-1.34867e-163	-6.66469e-163	-5.41023e-163	-3.47419e-163	-5.64892e-163	-7.50578e-163	-6.55361e-163	3.28411e-163	1.11185e-162	-2.66603e-163	-2.69003e-163	-7.78521e-163	4.91169e-163	-5.00322e-163	-7.04566e-163	8.48298e-163	-5.35824e-163	-2.53764e-164	7.44657e-163	1.17056e-162	-8.30789e-164	0
-9.77947e-163	-5.08499e-163	-3.51525e-164	-8.71013e-163	5.05819e-163	-5.08971e-164	-9.90365e-163	1.54788e-162	-2.66667e-163	-1.34867e-163	-6.66469e-163	-5.41023e-163	-3.47419e-163	-5.64892e-163	-7.50578e-163	-6.55361e-163	3.28411e-163	1.11185e-162	-2.66603e-163	-2.69003e-163	-7.78521e-163	4.91169e-163	-5.00322e-163	-7.04566e-163	8.48298e-163	-5.35824e-163	-2.53764e-164	7.44657e-163	1.17056e-162	-8.30789e-164	0
-9.77947e-163	-5.08499e-163	-3.51525e-164	-8.71013e-163	5.05819e-163	-5.08971e-164	-9.90365e-163	1.54788e-162	-2.66667e-163	-1.34867e-163	-6.66469e-163	-5.41023e-163	-3.47419e-163	-5.64892e-163	-7.50578e-163	-6.55361e-163	3.28411e-163	1.11185e-162	-2.66603e-163	-2.69003e-163	-7.78521e-163	4.91169e-163	-5.00322e-163	-7.04566e-163	8.48298e-163	-5.35824e-163	-2.53764e-164	7.44657e-163	1.17056e-162	-8.30789e-164	0
-9.77947e-163	-5.08499e-163	-3.51525e-164	-8.71013e-163	5.05819e-163	-5.08971e-164	-9.90365e-163	1.54788e-162	-2.66667e-163	-1.34867e-163	-6.66469e-163	-5.41023e-163	-3.47419e-163	-5.64892e-163	-7.50578e-163	-6.55361e-163	3.28411e-163	1.11185e-162	-2.66603e-163	-2.69003e-163	-7.78521e-163	4.91169e-163	-5.00322e-163	-7.04566e-163	8.48298e-163	-5.35824e-163	-2.53764e-164	7.44657e-163	1.17056e-162	-8.30789e-164	0
-9.77947e-163	-5.08499e-163	-3.51525e-164	-8.71013e-163	5.05819e-163	-5.08971e-164	-9.90365e-163	1.54788e-162	-2.66667e-163	-1.34867e-163	-6.66469e-163	-5.41023e-163	-3.47419e-163	-5.64892e-163	-7.50578e-163	-6.55361e-163	3.28411e-163	1.11185e-162	-2.66603e-163	-2.69003e-163	-7.78521e-163	4.91169e-163	-5.00322e-163	-7.04566e-163	8.48298e-163	-5.35824e-163	-2.53764e-164	7.44657e-163	1.17056e-162	-8.30789e-164	0
-9.77947e-163	-5.08499e-163	-3.51525e-164	-8.71013e-163	5.05819e-163	-5.08971e-164	-9.90365e-163	1.54788e-162	-2.66667e-163	-1.34867e-163	-6.66469e-163	-5.41023e-163	-3.47419e-163	-5.64892e-163	-7.50578e-163	-6.55361e-163	3.28411e-163	1.11185e-162	-2.66603e-163	-2.69003e-163	-7.78521e-163	4.91169e-163	-5.00322e-163	-7.04566e-163	8.48298e-163	-5.35824e-163	-2.53764e-164	7.44657e-163	1.17056e-162	-8.30789e-164	0
-9.77947e-163	-5.08499e-163	-3.51525e-164	-8.71013e-163	5.05819e-163	-5.08971e-164	-9.90365e-163	1.54788e-162	-2.66667e-163	-1.34867e-163	-6.66469e-163	-5.41023e-163	-3.47419e-163	-5.64892e-163	-7.50578e-163	-6.55361e-163	3.28411e-163	1.11185e-162	-2.66603e-163	-2.69003e-163	-7.78521e-163	4.91169e-163	-5.00322e-163	-7.04566e-163	8.48298e-163	-5.35824e-163	-2.53764e-164	7.44657e-163	1.17056e-162	-8.30789e-164	0
-9.77947e-163	-5.08499e-163	-3.51525e-164	-8.71013e-163	5.05819e-163	-5.08971e-164	-9.90365e-163	1.54788e-162	-2.66667e-163	-1.34867e-163	-6.66469e-163	-5.41023e-163	-3.47419e-163	-5.64892e-163	-7.50578e-163	-6.55361e-163	3.28411e-163	1.11185e-162	-2.66603e-163	-2.69003e-163	-7.78521e-163	4.91169e-163	-5.00322e-163	-7.04566e-163	8.48298e-163	-5.35824e-163	-2.53764e-164	7.44657e-163	1.17056e-162	-8.30789e-164	0
-9.77947e-163	-5.08499e-163	-3.51525e-164	-8.71013e-163	5.05819e-163	-5.08971e-164	-9.90365e-163	1.54788e-162	-2.66667e-163	-1.34867e-163	-6.66469e-163	-5.41023e-163	-3.47419e-163	-5.64892e-163	-7.50578e-163	-6.55361e-163	3.28411e-163	1.11185e-162	-2.66603e-163	-2.69003e-163	-7.78521e-163	4.91169e-163	-5.00322e-163	-7.04566e-163	8.48298e-163	-5.35824e-163	-2.53764e-164	7.44657e-163	1.17056e-162	-8.30789e-164	0
-9.77947e-163	-5.08499e-163	-3.51525e-164	-8.71013e-163	5.05819e-163	-5.08971e-164	-9.90365e-163	1.54788e-162	-2.66667e-163	-1.34867e-163	-6.66469e-163	-5.41023e-163	-3.47419e-163	-5.64892e-163	-7.50578e-163	-6.55361e-163	3.28411e-163	1.11185e-162	-2.66603e-163	-2.69003e-163	-7.78521e-163	4.91169e-163	-5.00322e-163	-7.04566e-163	8.48298e-163	-5.35824e-163	-2.53764e-164	7.44657e-163	1.17056e-162	-8.30789e-164	0
-9.77947e-163	-5.08499e-163	-3.51525e-164	-8.71013e-163	5.05819e-163	-5.08971e-164	-9.90365e-163	1.54788e-162	-2.66667e-163	-1.34867e-163	-6.66469e-163	-5.41023e-163	-3.47419e-163	-5.64892e-163	-7.50578e-163	-6.55361e-163	3.28411e-163	1.11185e-162	-2.66603e-163	-2.69003e-163	-7.78521e-163	4.91169e-163	-5.00322e-163	-7.04566e-163	8.48298e-163	-5.35824e-163	-2.53764e-164	7.44657e-163	1.17056e-162	-8.30789e-164	0
-9.77947e-163	-5.08499e-163	-3.51525e-164	-8.71013e-163	5.05819e-163	-5.08971e-164	-9.90365e-163	1.54788e-162	-2.66667e-163	-1.34867e-163	-6.66469e-163	-5.41023e-163	-3.47419e-163	-5.64892e-163	-7.50578e-163	-6.55361e-163	3.28411e-163	1.11185e-162	-2.66603e-163	-2.69003e-163	-7.78521e-163	4.91169e-163	-5.00322e-163	-7.04566e-163	8.48298e-163	-5.35824e-163	-2.53764e-164	7.44657e-163	1.17056e-162	-8.30789e-164	0
-9.77947e-163	-5.08499e-163	-3.51525e-164	-8.71013e-163	5.05819e-163	-5.08971e-164	-9.90365e-163	1.54788e-162	-2.66667e-163	-1.34867e-163	-6.66469e-163	-5.41023e-163	-3.47419e-163	-5.64892e-163	-7.50578e-163	-6.55361e-163	3.28411e-163	1.11185e-162	-2.66603e-163	-2.69003e-163	-7.78521e-163	4.91169e-163	-5.00322e-163	-7.04566e-163	8.48298e-163	-5.35824e-163	-2.53764e-164	7.44657e-163	1.17056e-162	-8.30789e-164	0
-9.77947e-163	-5.08499e-163	-3.51525e-164	-8.71013e-163	5.05819e-163	-5.08971e-164	-9.90365e-163	1.54788e-162	-2.66667e-163	-1.34867e-163	-6.66469e-163	-5.41023e-163	-3.47419e-163	-5.64892e-163	-7.50578e-163	-6.55361e-163	3.28411e-163	1.11185e-162	-2.66603e-163	-2.69003e-163	-7.78521e-163	4.91169e-163	-5.00322e-163	-7.04566e-163	8.48298e-163	-5.35824e-163	-2.53764e-164	7.44657e-163	1.17056e-162	-8.30789e-164	0
-9.77947e-163	-5.08499e-163	-3.51525e-164	-8.71013e-163	5.05819e-163	-5.08971e-164	-9.90365e-163	1.54788e-162	-2.66667e-163	-1.34867e-163	-6.66469e-163	-5.41023e-163	-3.47419e-163	-5.64892e-163	-7.50578e-163	-6.55361e-163	3.28411e-163	1.11185e-162	-2.66603e-163	-2.69003e-163	-7.78521e-163	4.91169e-163	-5.00322e-163	-7.04566e-163	8.48298e-163	-5.35824e-163	-2.53764e-164	7.44657e-163	1.17056e-162	-8.30789e-164	0
-9.77947e-163	-5.08499e-163	-3.51525e-164	-8.71013e-163	5.05819e-163	-5.08971e-164	-9.90365e-163	1.54788e-162	-2.66667e-163	-1.34867e-163	-6.66469e-163	-5.41023e-163	-3.47419e-163	-5.64892e-163	-7.50578e-163	-6.55361e-163	3.28411e-163	1.11185e-162	-2.66603e-163	-2.69003e-163	-7.78521e-163	4.91169e-163	-5.00322e-163	-7.04566e-163	8.48298e-163	-5.35824e-163	-2.53764e-164	7.44657e-163	1.17056e-162	-8.30789e-164	0
-9.77947e-163	-5.08499e-163	-3.51525e-164	-8.71013e-163	5.05819e-163	-5.08971e-164	-9.90365e-163	1.54788e-162	-2.66667e-163	-1.34867e-163	-6.66469e-163	-5.41023e-163	-3.47419e-163	-5.64892e-163	-7.50578e-163	-6.55361e-163	3.28411e-163	1.11185e-162	-2.66603e-163	-2.69003e-163	-7.78521e-163	4.91169e-163	-5.00322e-163	-7.04566e-163	8.48298e-163	-5.35824e-163	-2.53764e-164	7.44657e-163	1.17056e-162	-8.30789e-164	0
-9.77947e-163	-5.08499e-163	-3.51525e-164	-8.71013e-163	5.05819e-163	-5.08971e-164	-9.90365e-163	1.54788e-162	-2.66667e-163	-1.34867e-163	-6.66469e-163	-5.41023e-163	-3.47419e-163	-5.64892e-163	-7.50578e-163	-6.55361e-163	3.28411e-163	1.11185e-162	-2.66603e-163	-2.69003e-163	-7.78521e-163	4.91169e-163	-5.00322e-163	-7.04566e-163	8.48298e-163	-5.35824e-163	-2.53764e-164	7.44657e-163	1.17056e-162	-8.30789e-164	0
-9.77947e-163	-5.08499e-163	-3.51525e-164	-8.71013e-163	5.05819e-163	-5.08971e-164	-9.90365e-163	1.54788e-162	-2.66667e-163	-1.34867e-163	-6.66469e-163	-5.41023e-163	-3.47419e-163	-5.64892e-163	-7.50578e-163	-6.55361e-163	3.28411e-163	1.11185e-162	-2.66603e-163	-2.69003e-163	-7.78521e-163	4.91169e-163	-5.00322e-163	-7.04566e-163	8.48298e-163	-5.35824e-163	-2.53764e-164	7.44657e-163	1.17056e-162	-8.30789e-164	0
-9.77947e-163	-5.08499e-163	-3.51525e-164	-8.71013e-163	5.05819e-163	-5.08971e-164	-9.90365e-163	1.54788e-162	-2.66667e-163	-1.34867e-163	-6.66469e-163	-5.41023e-163	-3.47419e-163	-5.64892e-163	-7.50578e-163	-6.55361e-163	3.28411e-163	1.11185e-162	-2.66603e-163	-2.69003e-163	-7.78521e-163	4.91169e-163	-5.00322e-163	-7.04566e-163	8.48298e-163	-5.35824e-163	-2.53764e-164	7.44657e-163	1.17056e-162	-8.30789e-164	0
-9.77947e-163	-5.08499e-163	-3.51525e-164	-8.71013e-163	5.05819e-163	-5.08971e-164	-9.90365e-163	1.54788e-162	-2.66667e-163	-1.34867e-163	-6.66469e-163	-5.41023e-163	-3.47419e-163	-5.64892e-163	-7.50578e-163	-6.55361e-163	3.28411e-163	1.11185e-162	-2.66603e-163	-2.69003e-163	-7.78521e-163	4.91169e-163	-5.00322e-163	-7.04566e-163	8.48298e-163	-5.35824e-163	-2.53764e-164	7.44657e-163	1.17056e-162	-8.30789e-164	0
-9.77947e-163	-5.08499e-163	-3.51525e-164	-8.71013e-163	5.05819e-163	-5.08971e-164	-9.90365e-163	1.54788e-162	-2.66667e-163	-1.34867e-163	-6.66469e-163	-5.41023e-163	-3.47419e-163	-5.64892e-163	-7.50578e-163	-6.55361e-163	3.28411e-163	1.11185e-162	-2.66603e-163	-2.69003e-163	-7.78521e-163	4.91169e-163	-5.00322e-163	-7.04566e-163	8.48298e-163	-5.35824e-163	-2.53764e-164	7.44657e-163	1.17056e-162	-8.30789e-164	0
-9.77947e-163	-5.08499e-163	-3.51525e-164	-8.71013e-163	5.05819e-163	-5.08971e-164	-9.90365e-163	1.54788e-162	-2.66667e-163	-1.34867e-163	-6.66469e-163	-5.41023e-163	-3.47419e-163	-5.64892e-163	-7.50578e-163	-6.55361e-163	3.28411e-163	1.11185e-162	-2.66603e-163	-2.69003e-163	-7.78521e-163	4.91169e-163	-5.00322e-163	-7.04566e-163	8.48298e-163	-5.35824e-163	-2.53764e-164	7.44657e-163	1.17056e-162	-8.30789e-164	0
-9.77947e-163	-5.08499e-163	-3.51525e-164	-8.71013e-163	5.05819e-163	-5.08971e-164	-9.90365e-163	1.54788e-162	-2.66667e-163	-1.34867e-163	-6.66469e-163	-5.41023e-163	-3.47419e-163	-5.64892e-163	-7.50578e-163	-6.55361e-163	3.28411e-163	1.11185e-162	-2.66603e-163	-2.69003e-163	-7.78521e-163	4.91169e-163	-5.00322e-163	-7.04566e-163	8.48298e-163	-5.35824e-163	-2.53764e-164	7.44657e-163	1.17056e-162	-8.30789e-164	0
-9.77947e-163	-5.08499e-163	-3.51525e-164	-8.71013e-163	5.05819e-163	-5.08971e-164	-9.90365e-163	1.54788e-162	-2.66667e-163	-1.34867e-163	-6.66469e-163	-5.41023e-163	-3.47419e-163	-5.64892e-163	-7.50578e-163	-6.55361e-163	3.28411e-163	1.11185e-162	-2.66603e-163	-2.69003e-163	-7.78521e-163	4.91169e-163	-5.00322e-163	-7.04566e-163	8.48298e-163	-5.35824e-163	-2.53764e-164	7.44657e-163	1.17056e-162	-8.30789e-164	0
-9.77947e-163	-5.08499e-163	-3.51525e-164	-8.71013e-163	5.05819e-163	-5.08971e-164	-9.90365e-163	1.54788e-162	-2.66667e-163	-1.34867e-163	-6.66469e-163	-5.41023e-163	-3.47419e-163	-5.64892e-163	-7.50578e-163	-6.55361e-163	3.28411e-163	1.11185e-162	-2.66603e-163	-2.69003e-163	-7.78521e-163	4.91169e-163	-5.00322e-163	-7.04566e-163	8.48298e-163	-5.35824e-163	-2.53764e-164	7.44657e-163	1.17056e-162	-8.30789e-164	0
-9.77947e-163	-5.08499e-163	-3.51525e-164	-8.71013e-163	5.05819e-163	-5.08971e-164	-9.90365e-163	1.54788e-162	-2.66667e-163	-1.34867e-163	-6.66469e-163	-5.41023e-163	-3.47419e-163	-5.64892e-163	-7.50578e-163	-6.55361e-163	3.28411e-163	1.11185e-162	-2.66603e-163	-2.69003e-163	-7.78521e-163	4.91169e-163	-5.00322e-163	-7.04566e-163	8.48298e-163	-5.35824e-163	-2.53764e-164	7.44657e-163	1.17056e-162	-8.30789e-164	0
-9.77947e-163	-5.08499e-163	-3.51525e-164	-8.71013e-163	5.05819e-163	-5.08971e-164	-9.90365e-163	1.54788e-162	-2.66667e-163	-1.34867e-163	-6.66469e-163	-5.41023e-163	-3.47419e-163	-5.64892e-163	-7.50578e-163	-6.55361e-163	3.28411e-163	1.11185e-162	-2.66603e-163	-2.69003e-163	-7.78521e-163	4.91169e-163	-5.00322e-163	-7.04566e-163	8.48298e-163	-5.35824e-163	-2.53764e-164	7.44657e-163	1.17056e-162	-8.30789e-164	0
-9.77947e-163	-5.08499e-163	-3.51525e-164	-8.71013e-163	5.05819e-163	-5.08971e-164	-9.90365e-163	1.54788e-162	-2.66667e-163	-1.34867e-163	-6.66469e-163	-5.41023e-163	-3.47419e-163	-5.64892e-163	-7.50578e-163	-6.55361e-163	3.28411e-163	1.11185e-162	-2.66603e-163	-2.69003e-163	-7.78521e-163	4.91169e-163	-5.00322e-163	-7.04566e-163	8.48298e-163	-5.35824e-163	-2.53764e-164	7.44657e-163	1.17056e-162	-8.30789e-164	0
-9.77947e-163	-5.08499e-163	-3.51525e-164	-8.71013e-163	5.05819e-163	-5.08971e-164	-9.90365e-163	1.54788e-162	-2.66667e-163	-1.34867e-163	-6.66469e-163	-5.41023e-163	-3.47419e-163	-5.64892e-163	-7.50578e-163	-6.55361e-163	3.28411e-163	1.11185e-162	-2.66603e-163	-2.69003e-163	-7.78521e-163	4.91169e-163	-5.00322e-163	-7.04566e-163	8.48298e-163	-5.35824e-163	-2.53764e-164	7.44657e-163	1.17056e-162	-8.30789e-164	0
-9.77947e-163	-5.08499e-163	-3.51525e-164	-8.71013e-163	5.05819e-163	-5.08971e-164	-9.90365e-163	1.54788e-162	-2.66667e-163	-1.34867e-163	-6.66469e-163	-5.41023e-163	-3.47419e-163	-5.64892e-163	-7.50578e-163	-6.55361e-163	3.28411e-163	1.11185e-162	-2.66603e-163	-2.69003e-163	-7.78521e-163	4.91169e-163	-5.00322e-163	-7.04566e-163	8.48298e-163	-5.35824e-163	-2.53764e-164	7.44657e-163	1.17056e-162	-8.30789e-164	0
-9.77947e-163	-5.08499e-163	-3.51525e-164	-8.71013e-163	5.05819e-163	-5.08971e-164	-9.90365e-163	1.54788e-162	-2.66667e-163	-1.34867e-163	-6.66469e-163	-5.41023e-163	-3.47419e-163	-5.64892e-163	-7.50578e-163	-6.55361e-163	3.28411e-163	1.11185e-162	-2.66603e-163	-2.69003e-163	-7.78521e-163	4.91169e-163	-5.00322e-163	-7.04566e-163	8.48298e-163	-5.35824e-163	-2.53764e-164	7.44657e-163	1.17056e-162	-8.30789e-164	0
-9.77947e-163	-5.08499e-163	-3.51525e-164	-8.71013e-163	5.05819e-163	-5.08971e-164	-9.90365e-163	1.54788e-162	-2.66667e-163	-1.34867e-163	-6.66469e-163	-5.41023e-163	-3.47419e-163	-5.64892e-163	-7.50578e-163	-6.55361e-163	3.28411e-163	1.11185e-162	-2.66603e-163	-2.69003e-163	-7.78521e-163	4.91169e-163	-5.00322e-163	-7.04566e-163	8.48298e-163	-5.35824e-163	-2.53764e-164	7.44657e-163	1.17056e-162	-8.30789e-164	0
-9.77947e-163	-5.08499e-163	-3.51525e-164	-8.71013e-163	5.05819e-163	-5.08971e-164	-9.90365e-163	1.54788e-162	-2.66667e-163	-1.34867e-163	-6.66469e-163	-5.41023e-163	-3.47419e-163	-5.64892e-163	-7.50578e-163	-6.55361e-163	3.28411e-163	1.11185e-162	-2.66603e-163	-2.69003e-163	-7.78521e-163	4.91169e-163	-5.00322e-163	-7.04566e-163	8.48298e-163	-5.35824e-163	-2.53764e-164	7.44657e-163	1.17056e-162	-8.30789e-164	0
-9.77947e-163	-5.08499e-163	-3.51525e-164	-8.71013e-163	5.05819e-163	-5.08971e-164	-9.90365e-163	1.54788e-162	-2.66667e-163	-1.34867e-163	-6.66469e-163	-5.41023e-163	-3.47419e-163	-5.64892e-163	-7.50578e-163	-6.55361e-163	3.28411e-163	1.11185e-162	-2.66603e-163	-2.69003e-163	-7.78521e-163	4.91169e-163	-5.00322e-163	-7.04566e-163	8.48298e-163	-5.35824e-163	-2.53764e-164	7.44657e-163	1.17056e-162	-8.30789e-164	0
-9.77947e-163	-5.08499e-163	-3.51525e-164	-8.71013e-163	5.05819e-163	-5.08971e-164	-9.90365e-163	1.54788e-162	-2.66667e-163	-1.34867e-163	-6.66469e-163	-5.41023e-163	-3.47419e-163	-5.64892e-163	-7.50578e-163	-6.55361e-163	3.28411e-163	1.11185e-162	-2.66603e-163	-2.69003e-163	-7.78521e-163	4.91169e-163	-5.00322e-163	-7.04566e-163	8.48298e-163	-5.35824e-163	-2.53764e-164	7.44657e-163	1.17056e-162	-8.30789e-164	0
-9.77947e-163	-5.08499e-163	-3.51525e-164	-8.71013e-163	5.05819e-163	-5.08971e-164	-9.90365e-163	1.54788e-162	-2.66667e-163	-1.34867e-163	-6.66469e-163	-5.41023e-163	-3.47419e-163	-5.64892e-163	-7.50578e-163	-6.55361e-163	3.28411e-163	1.11185e-162	-2.66603e-163	-2.69003e-163	-7.78521e-163	4.91169e-163	-5.00322e-163	-7.04566e-163	8.48298e-163	-5.35824e-163	-2.53764e-164	7.44657e-163	1.17056e-162	-8.30789e-164	0
-9.77947e-163	-5.08499e-163	-3.51525e-164	-8.71013e-163	5.05819e-163	-5.08971e-164	-9.90365e-163	1.54788e-162	-2.66667e-163	-1.34867e-163	-6.66469e-163	-5.41023e-163	-3.47419e-163	-5.64892e-163	-7.50578e-163	-6.55361e-163	3.28411e-163	1.11185e-162	-2.66603e-163	-2.69003e-163	-7.78521e-163	4.91169e-163	-5.00322e-163	-7.04566e-163	8.48298e-163	-5.35824e-163	-2.53764e-164	7.44657e-163	1.17056e-162	-8.30789e-164	0
-9.77947e-163	-5.08499e-163	-3.51525e-164	-8.71013e-163	5.05819e-163	-5.08971e-164	-9.90365e-163	1.54788e-162	-2.66667e-163	-1.34867e-163	-6.66469e-163	-5.41023e-163	-3.47419e-163	-5.64892e-163	-7.50578e-163	-6.55361e-163	3.28411e-163	1.11185e-162	-2.66603e-163	-2.69003e-163	-7.78521e-163	4.91169e-163	-5.00322e-163	-7.04566e-163	8.48298e-163	-5.35824e-163	-2.53764e-164	7.44657e-163	1.17056e-162	-8.30789e-164	0
-9.77947e-163	-5.08499e-163	-3.51525e-164	-8.71013e-163	5.05819e-163	-5.08971e-164	-9.90365e-163	1.54788e-162	-2.66667e-163	-1.34867e-163	-6.66469e-163	-5.41023e-163	-3.47419e-163	-5.64892e-163	-7.50578e-163	-6.55361e-163	3.28411e-163	1.11185e-162	-2.66603e-163	-2.69003e-163	-7.78521e-163	4.91169e-163	-5.00322e-163	-7.04566e-163	8.48298e-163	-5.35824e-163	-2.53764e-164	7.44657e-163	1.17056e-162	-8.30789e-164	0
-9.77947e-163	-5.08499e-163	-3.51525e-164	-8.71013e-163	5.05819e-163	-5.08971e-164	-9.90365e-163	1.54788e-162	-2.66667e-163	-1.34867e-163	-6.66469e-163	-5.41023e-163	-3.47419e-163	-5.64892e-163	-7.50578e-163	-6.55361e-163	3.28411e-163	1.11185e-162	-2.66603e-163	-2.69003e-163	-7.78521e-163	4.91169e-163	-5.00322e-163	-7.04566e-163	8.48298e-163	-5.35824e-163	-2.53764e-164	7.44657e-163	1.17056e-162	-8.30789e-164	0
-9.77947e-163	-5.08499e-163	-3.51525e-164	-8.71013e-163	5.05819e-163	-5.08971e-164	-9.90365e-163	1.54788e-162	-2.66667e-163	-1.34867e-163	-6.66469e-163	-5.41023e-163	-3.47419e-163	-5.64892e-163	-7.50578e-163	-6.55361e-163	3.28411e-163	1.11185e-162	-2.66603e-163	-2.69003e-163	-7.78521e-163	4.91169e-163	-5.00322e-163	-7.04566e-163	8.48298e-163	-5.35824e-163	-2.53764e-164	7.44657e-163	1.17056e-162	-8.30789e-164	0
-9.77947e-163	-5.08499e-163	-3.51525e-164	-8.71013e-163	5.05819e-163	-5.08971e-164	-9.90365e-163	1.54788e-162	-2.66667e-163	-1.34867e-163	-6.66469e-163	-5.41023e-163	-3.47419e-163	-5.64892e-163	-7.50578e-163	-6.55361e-163	3.28411e-163	1.11185e-162	-2.66603e-163	-2.69003e-163	-7.78521e-163	4.91169e-163	-5.00322e-163	-7.04566e-163	8.48298e-163	-5.35824e-163	-2.53764e-164	7.44657e-163	1.17056e-162	-8.30789e-164	0
-9.77947e-163	-5.08499e-163	-3.51525e-164	-8.71013e-163	5.05819e-163	-5.08971e-164	-9.90365e-163	1.54788e-162	-2.66667e-163	-1.34867e-163	-6.66469e-163	-5.41023e-163	-3.47419e-163	-5.64892e-163	-7.50578e-163	-6.55361e-163	3.28411e-163	1.11185e-162	-2.66603e-163	-2.69003e-163	-7.78521e-163	4.91169e-163	-5.00322e-163	-7.04566e-163	8.48298e-163	-5.35824e-163	-2.53764e-164	7.44657e-163	1.17056e-162	-8.30789e-164	0
-9.77947e-163	-5.08499e-163	-3.51525e-164	-8.71013e-163	5.05819e-163	-5.08971e-164	-9.90365e-163	1.54788e-162	-2.66667e-163	-1.34867e-163	-6.66469e-163	-5.41023e-163	-3.47419e-163	-5.64892e-163	-7.50578e-163	-6.55361e-163	3.28411e-163	1.11185e-162	-2.66603e-163	-2.69003e-163	-7.78521e-163	4.91169e-163	-5.00322e-163	-7.04566e-163	8.48298e-163	-5.35824e-163	-2.53764e-164	7.44657e-163	1.17056e-162	-8.30789e-164	0
-9.77947e-163	-5.08499e-163	-3.51525e-164	-8.71013e-163	5.05819e-163	-5.08971e-164	-9.90365e-163	1.54788e-162	-2.66667e-163	-1.34867e-163	-6.66469e-163	-5.41023e-163	-3.47419e-163	-5.64892e-163	-7.50578e-163	-6.55361e-163	3.28411e-163	1.11185e-162	-2.66603e-163	-2.69003e-163	-7.78521e-163	4.91169e-163	-5.00322e-163	-7.04566e-163	8.48298e-163	-5.35824e-163	-2.53764e-164	7.44657e-163	1.17056e-162	-8.30789e-164	0
-9.77947e-163	-5.08499e-163	-3.51525e-164	-8.71013e-163	5.05819e-163	-5.08971e-164	-9.90365e-163	1.54788e-162	-2.66667e-163	-1.34867e-163	-6.66469e-163	-5.41023e-163	-3.47419e-163	-5.64892e-163	-7.50578e-163	-6.55361e-163	3.28411e-163	1.11185e-162	-2.66603e-163	-2.69003e-163	-7.78521e-163	4.91169e-163	-5.00322e-163	-7.04566e-163	8.48298e-163	-5.35824e-163	-2.53764e-164	7.44657e-163	1.17056e-162	-8.30789e-164	0
-9.77947e-163	-5.08499e-163	-3.51525e-164	-8.71013e-163	5.05819e-163	-5.08971e-164	-9.90365e-163	1.54788e-162	-2.66667e-163	-1.34867e-163	-6.66469e-163	-5.41023e-163	-3.47419e-163	-5.64892e-163	-7.50578e-163	-6.55361e-163	3.28411e-163	1.11185e-162	-2.66603e-163	-2.69003e-163	-7.78521e-163	4.91169e-163	-5.00322e-163	-7.04566e-163	8.48298e-163	-5.35824e-163	-2.53764e-164	7.44657e-163	1.17056e-162	-8.30789e-164	0
-9.77947e-163	-5.08499e-163	-3.51525e-164	-8.71013e-163	5.05819e-163	-5.08971e-164	-9.90365e-163	1.54788e-162	-2.66667e-163	-1.34867e-163	-6.66469e-163	-5.41023e-163	-3.47419e-163	-5.64892e-163	-7.50578e-163	-6.55361e-163	3.28411e-163	1.11185e-162	-2.66603e-163	-2.69003e-163	-7.78521e-163	4.91169e-163	-5.00322e-163	-7.04566e-163	8.48298e-163	-5.35824e-163	-2.53764e-164	7.44657e-163	1.17056e-162	-8.30789e-164	0
-9.77947e-163	-5.08499e-163	-3.51525e-164	-8.71013e-163	5.05819e-163	-5.08971e-164	-9.90365e-163	1.54788e-162	-2.66667e-163	-1.34867e-163	-6.66469e-163	-5.41023e-163	-3.47419e-163	-5.64892e-163	-7.50578e-163	-6.55361e-163	3.28411e-163	1.11185e-162	-2.66603e-163	-2.69003e-163	-7.78521e-163	4.91169e-163	-5.00322e-163	-7.04566e-163	8.48298e-163	-5.35824e-163	-2.53764e-164	7.44657e-163	1.17056e-162	-8.30789e-164	0
-9.77947e-163	-5.08499e-163	-3.51525e-164	-8.71013e-163	5.05819e-163	-5.08971e-164	-9.90365e-163	1.54788e-162	-2.66667e-163	-1.34867e-163	-6.66469e-163	-5.41023e-163	-3.47419e-163	-5.64892e-163	-7.50578e-163	-6.55361e-163	3.28411e-163	1.11185e-162	-2.66603e-163	-2.69003e-163	-7.78521e-163	4.91169e-163	-5.00322e-163	-7.04566e-163	8.48298e-163	-5.35824e-163	-2.53764e-164	7.44657e-163	1.17056e-162	-8.30789e-164	0
-9.77947e-163	-5.08499e-163	-3.51525e-164	-8.71013e-163	5.05819e-163	-5.08971e-164	-9.90365e-163	1.54788e-162	-2.66667e-163	-1.34867e-163	-6.66469e-163	-5.41023e-163	-3.47419e-163	-5.64892e-163	-7.50578e-163	-6.55361e-163	3.28411e-163	1.11185e-162	-2.66603e-163	-2.69003e-163	-7.78521e-163	4.91169e-163	-5.00322e-163	-7.04566e-163	8.48298e-163	-5.35824e-163	-2.53764e-164	7.44657e-163	1.17056e-162	-8.30789e-164	0
-9.77947e-163	-5.08499e-163	-3.51525e-164	-8.71013e-163	5.05819e-163	-5.08971e-164	-9.90365e-163	1.54788e-162	-2.66667e-163	-1.34867e-163	-6.66469e-163	-5.41023e-163	-3.47419e-163	-5.64892e-163	-7.50578e-163	-6.55361e-163	3.28411e-163	1.11185e-162	-2.66603e-163	-2.69003e-163	-7.78521e-163	4.91169e-163	-5.00322e-163	-7.04566e-163	8.48298e-163	-5.35824e-163	-2.53764e-164	7.44657e-163	1.17056e-162	-8.30789e-164	0
-9.77947e-163	-5.08499e-163	-3.51525e-164	-8.71013e-163	5.05819e-163	-5.08971e-164	-9.90365e-163	1.54788e-162	-2.66667e-163	-1.34867e-163	-6.66469e-163	-5.41023e-163	-3.47419e-163	-5.64892e-163	-7.50578e-163	-6.55361e-163	3.28411e-163	1.11185e-162	-2.66603e-163	-2.69003e-163	-7.78521e-163	4.91169e-163	-5.00322e-163	-7.04566e-163	8.48298e-163	-5.35824e-163	-2.53764e-164	7.44657e-163	1.17056e-162	-8.30789e-164	0
-9.77947e-163	-5.08499e-163	-3.51525e-164	-8.71013e-163	5.05819e-163	-5.08971e-164	-9.90365e-163	1.54788e-162	-2.66667e-163	-1.34867e-163	-6.66469e-163	-5.41023e-163	-3.47419e-163	-5.64892e-163	-7.50578e-163	-6.55361e-163	3.28411e-163	1.11185e-162	-2.66603e-163	-2.69003e-163	-7.78521e-163	4.91169e-163	-5.00322e-163	-7.04566e-163	8.48298e-163	-5.35824e-163	-2.53764e-164	7.44657e-163	1.17056e-162	-8.30789e-164	0
-9.77947e-163	-5.08499e-163	-3.51525e-164	-8.71013e-163	5.05819e-163	-5.08971e-164	-9.90365e-163	1.54788e-162	-2.66667e-163	-1.34867e-163	-6.66469e-163	-5.41023e-163	-3.47419e-163	-5.64892e-163	-7.50578e-163	-6.55361e-163	3.28411e-163	1.11185e-162	-2.66603e-163	-2.69003e-163	-7.78521e-163	4.91169e-163	-5.00322e-163	-7.04566e-163	8.48298e-163	-5.35824e-163	-2.53764e-164	7.44657e-163	1.17056e-162	-8.30789e-164	0
-9.77947e-163	-5.08499e-163	-3.51525e-164	-8.71013e-163	5.05819e-163	-5.08971e-164	-9.90365e-163	1.54788e-162	-2.66667e-163	-1.34867e-163	-6.66469e-163	-5.41023e-163	-3.47419e-163	-5.64892e-163	-7.50578e-163	-6.55361e-163	3.28411e-163	1.11185e-162	-2.66603e-163	-2.69003e-163	-7.78521e-163	4.91169e-163	-5.00322e-163	-7.04566e-163	8.48298e-163	-5.35824e-163	-2.53764e-164	7.44657e-163	1.17056e-162	-8.30789e-164	0
-9.77947e-163	-5.08499e-163	-3.51525e-164	-8.71013e-163	5.05819e-163	-5.08971e-164	-9.90365e-163	1.54788e-162	-2.66667e-163	-1.34867e-163	-6.66469e-163	-5.41023e-163	-3.47419e-163	-5.64892e-163	-7.50578e-163	-6.55361e-163	3.28411e-163	1.11185e-162	-2.66603e-163	-2.69003e-163	-7.78521e-163	4.91169e-163	-5.00322e-163	-7.04566e-163	8.48298e-163	-5.35824e-163	-2.53764e-164	7.44657e-163	1.17056e-162	-8.30789e-164	0
-9.77947e-163	-5.08499e-163	-3.51525e-164	-8.71013e-163	5.05819e-163	-5.08971e-164	-9.90365e-163	1.54788e-162	-2.66667e-163	-1.34867e-163	-6.66469e-163	-5.41023e-163	-3.47419e-163	-5.64892e-163	-7.50578e-163	-6.55361e-163	3.28411e-163	1.11185e-162	-2.66603e-163	-2.69003e-163	-7.78521e-163	4.91169e-163	-5.00322e-163	-7.04566e-163	8.48298e-163	-5.35824e-163	-2.53764e-164	7.44657e-163	1.17056e-162	-8.30789e-164	0
-9.77947e-163	-5.08499e-163	-3.51525e-164	-8.71013e-163	5.05819e-163	-5.08971e-164	-9.90365e-163	1.54788e-162	-2.66667e-163	-1.34867e-163	-6.66469e-163	-5.41023e-163	-3.47419e-163	-5.64892e-163	-7.50578e-163	-6.55361e-163	3.28411e-163	1.11185e-162	-2.66603e-163	-2.69003e-163	-7.78521e-163	4.91169e-163	-5.00322e-163	-7.04566e-163	8.48298e-163	-5.35824e-163	-2.53764e-164	7.44657e-163	1.17056e-162	-8.30789e-164	0
-9.77947e-163	-5.08499e-163	-3.51525e-164	-8.71013e-163	5.05819e-163	-5.08971e-164	-9.90365e-163	1.54788e-162	-2.66667e-163	-1.34867e-163	-6.66469e-163	-5.41023e-163	-3.47419e-163	-5.64892e-163	-7.50578e-163	-6.55361e-163	3.28411e-163	1.11185e-162	-2.66603e-163	-2.69003e-163	-7.78521e-163	4.91169e-163	-5.00322e-163	-7.04566e-163	8.48298e-163	-5.35824e-163	-2.53764e-164	7.44657e-163	1.17056e-162	-8.30789e-164	0
-9.77947e-163	-5.08499e-163	-3.51525e-164	-8.71013e-163	5.05819e-163	-5.08971e-164	-9.90365e-163	1.54788e-162	-2.66667e-163	-1.34867e-163	-6.66469e-163	-5.41023e-163	-3.47419e-163	-5.64892e-163	-7.50578e-163	-6.55361e-163	3.28411e-163	1.11185e-162	-2.66603e-163	-2.69003e-163	-7.78521e-163	4.91169e-163	-5.00322e-163	-7.04566e-163	8.48298e-163	-5.35824e-163	-2.53764e-164	7.44657e-163	1.17056e-162	-8.30789e-164	0
-9.77947e-163	-5.08499e-163	-3.51525e-164	-8.71013e-163	5.05819e-163	-5.08971e-164	-9.90365e-163	1.54788e-162	-2.66667e-163	-1.34867e-163	-6.66469e-163	-5.41023e-163	-3.47419e-163	-5.64892e-163	-7.50578e-163	-6.55361e-163	3.28411e-163	1.11185e-162	-2.66603e-163	-2.69003e-163	-7.78521e-163	4.91169e-163	-5.00322e-163	-7.04566e-163	8.48298e-163	-5.35824e-163	-2.53764e-164	7.44657e-163	1.17056e-162	-8.30789e-164	0
-9.77947e-163	-5.08499e-163	-3.51525e-164	-8.71013e-163	5.05819e-163	-5.08971e-164	-9.90365e-163	1.54788e-162	-2.66667e-163	-1.34867e-163	-6.66469e-163	-5.41023e-163	-3.47419e-163	-5.64892e-163	-7.50578e-163	-6.55361e-163	3.28411e-163	1.11185e-162	-2.66603e-163	-2.69003e-163	-7.78521e-163	4.91169e-163	-5.00322e-163	-7.04566e-163	8.48298e-163	-5.35824e-163	-2.53764e-164	7.44657e-163	1.17056e-162	-8.30789e-164	0
-9.77947e-163	-5.08499e-163	-3.51525e-164	-8.71013e-163	5.05819e-163	-5.08971e-164	-9.90365e-163	1.54788e-162	-2.66667e-163	-1.34867e-163	-6.66469e-163	-5.41023e-163	-3.47419e-163	-5.64892e-163	-7.50578e-163	-6.55361e-163	3.28411e-163	1.11185e-162	-2.66603e-163	-2.69003e-163	-7.78521e-163	4.91169e-163	-5.00322e-163	-7.04566e-163	8.48298e-163	-5.35824e-163	-2.53764e-164	7.44657e-163	1.17056e-162	-8.30789e-164	0
-9.77947e-163	-5.08499e-163	-3.51525e-164	-8.71013e-163	5.05819e-163	-5.08971e-164	-9.90365e-163	1.54788e-162	-2.66667e-163	-1.34867e-163	-6.66469e-163	-5.41023e-163	-3.47419e-163	-5.64892e-163	-7.50578e-163	-6.55361e-163	3.28411e-163	1.11185e-162	-2.66603e-163	-2.69003e-163	-7.78521e-163	4.91169e-163	-5.00322e-163	-7.04566e-163	8.48298e-163	-5.35824e-163	-2.53764e-164	7.44657e-163	1.17056e-162	-8.30789e-164	0
-9.77947e-163	-5.08499e-163	-3.51525e-164	-8.71013e-163	5.05819e-163	-5.08971e-164	-9.90365e-163	1.54788e-162	-2.66667e-163	-1.34867e-163	-6.66469e-163	-5.41023e-163	-3.47419e-163	-5.64892e-163	-7.50578e-163	-6.55361e-163	3.28411e-163	1.11185e-162	-2.66603e-163	-2.69003e-163	-7.78521e-163	4.91169e-163	-5.00322e-163	-7.04566e-163	8.48298e-163	-5.35824e-163	-2.53764e-164	7.44657e-163	1.17056e-162	-8.30789e-164	0
-9.77947e-163	-5.08499e-163	-3.51525e-164	-8.71013e-163	5.05819e-163	-5.08971e-164	-9.90365e-163	1.54788e-162	-2.66667e-163	-1.34867e-163	-6.66469e-163	-5.41023e-163	-3.47419e-163	-5.64892e-163	-7.50578e-163	-6.55361e-163	3.28411e-163	1.11185e-162	-2.66603e-163	-2.69003e-163	-7.78521e-163	4.91169e-163	-5.00322e-163	-7.04566e-163	8.48298e-163	-5.35824e-163	-2.53764e-164	7.44657e-163	1.17056e-162	-8.30789e-164	0
-9.77947e-163	-5.08499e-163	-3.51525e-164	-8.71013e-163	5.05819e-163	-5.08971e-164	-9.90365e-163	1.54788e-162	-2.66667e-163	-1.34867e-163	-6.66469e-163	-5.41023e-163	-3.47419e-163	-5.64892e-163	-7.50578e-163	-6.55361e-163	3.28411e-163	1.11185e-162	-2.66603e-163	-2.69003e-163	-7.78521e-163	4.91169e-163	-5.00322e-163	-7.04566e-163	8.48298e-163	-5.35824e-163	-2.53764e-164	7.44657e-163	1.17056e-162	-8.30789e-164	0
-9.77947e-163	-5.08499e-163	-3.51525e-164	-8.71013e-163	5.05819e-163	-5.08971e-164	-9.90365e-163	1.54788e-162	-2.66667e-163	-1.34867e-163	-6.66469e-163	-5.41023e-163	-3.47419e-163	-5.64892e-163	-7.50578e-163	-6.55361e-163	3.28411e-163	1.11185e-162	-2.66603e-163	-2.69003e-163	-7.78521e-163	4.91169e-163	-5.00322e-163	-7.04566e-163	8.48298e-163	-5.35824e-163	-2.53764e-164	7.44657e-163	1.17056e-162	-8.30789e-164	0
-9.77947e-163	-5.08499e-163	-3.51525e-164	-8.71013e-163	5.05819e-163	-5.08971e-164	-9.90365e-163	1.54788e-162	-2.66667e-163	-1.34867e-163	-6.66469e-163	-5.41023e-163	-3.47419e-163	-5.64892e-163	-7.50578e-163	-6.55361e-163	3.28411e-163	1.11185e-162	-2.66603e-163	-2.69003e-163	-7.78521e-163	4.91169e-163	-5.00322e-163	-7.04566e-163	8.48298e-163	-5.35824e-163	-2.53764e-164	7.44657e-163	1.17056e-162	-8.30789e-164	0
-9.77947e-163	-5.08499e-163	-3.51525e-164	-8.71013e-163	5.05819e-163	-5.08971e-164	-9.90365e-163	1.54788e-162	-2.66667e-163	-1.34867e-163	-6.66469e-163	-5.41023e-163	-3.47419e-163	-5.64892e-163	-7.50578e-163	-6.55361e-163	3.28411e-163	1.11185e-162	-2.66603e-163	-2.69003e-163	-7.78521e-163	4.91169e-163	-5.00322e-163	-7.04566e-163	8.48298e-163	-5.35824e-163	-2.53764e-164	7.44657e-163	1.17056e-162	-8.30789e-164	0
-9.77947e-163	-5.08499e-163	-3.51525e-164	-8.71013e-163	5.05819e-163	-5.08971e-164	-9.90365e-163	1.54788e-162	-2.66667e-163	-1.34867e-163	-6.66469e-163	-5.41023e-163	-3.47419e-163	-5.64892e-163	-7.50578e-163	-6.55361e-163	3.28411e-163	1.11185e-162	-2.66603e-163	-2.69003e-163	-7.78521e-163	4.91169e-163	-5.00322e-163	-7.04566e-163	8.48298e-163	-5.35824e-163	-2.53764e-164	7.44657e-163	1.17056e-162	-8.30789e-164	0
-9.77947e-163	-5.08499e-163	-3.51525e-164	-8.71013e-163	5.05819e-163	-5.08971e-164	-9.90365e-163	1.54788e-162	-2.66667e-163	-1.34867e-163	-6.66469e-163	-5.41023e-163	-3.47419e-163	-5.64892e-163	-7.50578e-163	-6.55361e-163	3.28411e-163	1.11185e-162	-2.66603e-163	-2.69003e-163	-7.78521e-163	4.91169e-163	-5.00322e-163	-7.04566e-163	8.48298e-163	-5.35824e-163	-2.53764e-164	7.44657e-163	1.17056e-162	-8.30789e-164	0
-9.77947e-163	-5.08499e-163	-3.51525e-164	-8.71013e-163	5.05819e-163	-5.08971e-164	-9.90365e-163	1.54788e-162	-2.66667e-163	-1.34867e-163	-6.66469e-163	-5.41023e-163	-3.47419e-163	-5.64892e-163	-7.50578e-163	-6.55361e-163	3.28411e-163	1.11185e-162	-2.66603e-163	-2.69003e-163	-7.78521e-163	4.91169e-163	-5.00322e-163	-7.04566e-163	8.48298e-163	-5.35824e-163	-2.53764e-164	7.44657e-163	1.17056e-162	-8.30789e-164	0
-9.77947e-163	-5.08499e-163	-3.51525e-164	-8.71013e-163	5.05819e-163	-5.08971e-164	-9.90365e-163	1.54788e-162	-2.66667e-163	-1.34867e-163	-6.66469e-163	-5.41023e-163	-3.47419e-163	-5.64892e-163	-7.50578e-163	-6.55361e-163	3.28411e-163	1.11185e-162	-2.66603e-163	-2.69003e-163	-7.78521e-163	4.91169e-163	-5.00322e-163	-7.04566e-163	8.48298e-163	-5.35824e-163	-2.53764e-164	7.44657e-163	1.17056e-162	-8.30789e-164	0
-9.77947e-163	-5.08499e-163	-3.51525e-164	-8.71013e-163	5.05819e-163	-5.08971e-164	-9.90365e-163	1.54788e-162	-2.66667e-163	-1.34867e-163	-6.66469e-163	-5.41023e-163	-3.47419e-163	-5.64892e-163	-7.50578e-163	-6.55361e-163	3.28411e-163	1.11185e-162	-2.66603e-163	-2.69003e-163	-7.78521e-163	4.91169e-163	-5.00322e-163	-7.04566e-163	8.48298e-163	-5.35824e-163	-2.53764e-164	7.44657e-163	1.17056e-162	-8.30789e-164	0
-9.77947e-163	-5.08499e-163	-3.51525e-164	-8.71013e-163	5.05819e-163	-5.08971e-164	-9.90365e-163	1.54788e-162	-2.66667e-163	-1.34867e-163	-6.66469e-163	-5.41023e-163	-3.47419e-163	-5.64892e-163	-7.50578e-163	-6.55361e-163	3.28411e-163	1.11185e-162	-2.66603e-163	-2.69003e-163	-7.78521e-163	4.91169e-163	-5.00322e-163	-7.04566e-163	8.48298e-163	-5.35824e-163	-2.53764e-164	7.44657e-163	1.17056e-162	-8.30789e-164	0
-9.77947e-163	-5.08499e-163	-3.51525e-164	-8.71013e-163	5.05819e-163	-5.08971e-164	-9.90365e-163	1.54788e-162	-2.66667e-163	-1.34867e-163	-6.66469e-163	-5.41023e-163	-3.47419e-163	-5.64892e-163	-7.50578e-163	-6.55361e-163	3.28411e-163	1.11185e-162	-2.66603e-163	-2.69003e-163	-7.78521e-163	4.91169e-163	-5.00322e-163	-7.04566e-163	8.48298e-163	-5.35824e-163	-2.53764e-164	7.44657e-163	1.17056e-162	-8.30789e-164	0
-9.77947e-163	-5.08499e-163	-3.51525e-164	-8.71013e-163	5.05819e-163	-5.08971e-164	-9.90365e-163	1.54788e-162	-2.66667e-163	-1.34867e-163	-6.66469e-163	-5.41023e-163	-3.47419e-163	-5.64892e-163	-7.50578e-163	-6.55361e-163	3.28411e-163	1.11185e-162	-2.66603e-163	-2.69003e-163	-7.78521e-163	4.91169e-163	-5.00322e-163	-7.04566e-163	8.48298e-163	-5.35824e-163	-2.53764e-164	7.44657e-163	1.17056e-162	-8.30789e-164	0
-9.77947e-163	-5.08499e-163	-3.51525e-164	-8.71013e-163	5.05819e-163	-5.08971e-164	-9.90365e-163	1.54788e-162	-2.66667e-163	-1.34867e-163	-6.66469e-163	-5.41023e-163	-3.47419e-163	-5.64892e-163	-7.50578e-163	-6.55361e-163	3.28411e-163	1.11185e-162	-2.66603e-163	-2.69003e-163	-7.78521e-163	4.91169e-163	-5.00322e-163	-7.04566e-163	8.48298e-163	-5.35824e-163	-2.53764e-164	7.44657e-163	1.17056e-162	-8.30789e-164	0
-9.77947e-163	-5.08499e-163	-3.51525e-164	-8.71013e-163	5.05819e-163	-5.08971e-164	-9.90365e-163	1.54788e-162	-2.66667e-163	-1.34867e-163	-6.66469e-163	-5.41023e-163	-3.47419e-163	-5.64892e-163	-7.50578e-163	-6.55361e-163	3.28411e-163	1.11185e-162	-2.66603e-163	-2.69003e-163	-7.78521e-163	4.91169e-163	-5.00322e-163	-7.04566e-163	8.48298e-163	-5.35824e-163	-2.53764e-164	7.44657e-163	1.17056e-162	-8.30789e-164	0
-9.77947e-163	-5.08499e-163	-3.51525e-164	-8.71013e-163	5.05819e-163	-5.08971e-164	-9.90365e-163	1.54788e-162	-2.66667e-163	-1.34867e-163	-6.66469e-163	-5.41023e-163	-3.47419e-163	-5.64892e-163	-7.50578e-163	-6.55361e-163	3.28411e-163	1.11185e-162	-2.66603e-163	-2.69003e-163	-7.78521e-163	4.91169e-163	-5.00322e-163	-7.04566e-163	8.48298e-163	-5.35824e-163	-2.53764e-164	7.44657e-163	1.17056e-162	-8.30789e-164	0
-9.77947e-163	-5.08499e-163	-3.51525e-164	-8.71013e-163	5.05819e-163	-5.08971e-164	-9.90365e-163	1.54788e-162	-2.66667e-163	-1.34867e-163	-6.66469e-163	-5.41023e-163	-3.47419e-163	-5.64892e-163	-7.50578e-163	-6.55361e-163	3.28411e-163	1.11185e-162	-2.66603e-163	-2.69003e-163	-7.78521e-163	4.91169e-163	-5.00322e-163	-7.04566e-163	8.48298e-163	-5.35824e-163	-2.53764e-164	7.44657e-163	1.17056e-162	-8.30789e-164	0
-9.77947e-163	-5.08499e-163	-3.51525e-164	-8.71013e-163	5.05819e-163	-5.08971e-164	-9.90365e-163	1.54788e-162	-2.66667e-163	-1.34867e-163	-6.66469e-163	-5.41023e-163	-3.47419e-163	-5.64892e-163	-7.50578e-163	-6.55361e-163	3.28411e-163	1.11185e-162	-2.66603e-163	-2.69003e-163	-7.78521e-163	4.91169e-163	-5.00322e-163	-7.04566e-163	8.48298e-163	-5.35824e-163	-2.53764e-164	7.44657e-163	1.17056e-162	-8.30789e-164	0
-9.77947e-163	-5.08499e-163	-3.51525e-164	-8.71013e-163	5.05819e-163	-5.08971e-164	-9.90365e-163	1.54788e-162	-2.66667e-163	-1.34867e-163	-6.66469e-163	-5.41023e-163	-3.47419e-163	-5.64892e-163	-7.50578e-163	-6.55361e-163	3.28411e-163	1.11185e-162	-2.66603e-163	-2.69003e-163	-7.78521e-163	4.91169e-163	-5.00322e-163	-7.04566e-163	8.48298e-163	-5.35824e-163	-2.53764e-164	7.44657e-163	1.17056e-162	-8.30789e-164	0
-9.77947e-163	-5.08499e-163	-3.51525e-164	-8.71013e-163	5.05819e-163	-5.08971e-164	-9.90365e-163	1.54788e-162	-2.66667e-163	-1.34867e-163	-6.66469e-163	-5.41023e-163	-3.47419e-163	-5.64892e-163	-7.50578e-163	-6.55361e-163	3.28411e-163	1.11185e-162	-2.66603e-163	-2.69003e-163	-7.78521e-163	4.91169e-163	-5.00322e-163	-7.04566e-163	8.48298e-163	-5.35824e-163	-2.53764e-164	7.44657e-163	1.17056e-162	-8.30789e-164	0
-9.77947e-163	-5.08499e-163	-3.51525e-164	-8.71013e-163	5.05819e-163	-5.08971e-164	-9.90365e-163	1.54788e-162	-2.66667e-163	-1.34867e-163	-6.66469e-163	-5.41023e-163	-3.47419e-163	-5.64892e-163	-7.50578e-163	-6.55361e-163	3.28411e-163	1.11185e-162	-2.66603e-163	-2.69003e-163	-7.78521e-163	4.91169e-163	-5.00322e-163	-7.04566e-163	8.48298e-163	-5.35824e-163	-2.53764e-164	7.44657e-163	1.17056e-162	-8.30789e-164	0
-9.77947e-163	-5.08499e-163	-3.51525e-164	-8.71013e-163	5.05819e-163	-5.08971e-164	-9.90365e-163	1.54788e-162	-2.66667e-163	-1.34867e-163	-6.66469e-163	-5.41023e-163	-3.47419e-163	-5.64892e-163	-7.50578e-163	-6.55361e-163	3.28411e-163	1.11185e-162	-2.66603e-163	-2.69003e-163	-7.78521e-163	4.91169e-163	-5.00322e-163	-7.04566e-163	8.48298e-163	-5.35824e-163	-2.53764e-164	7.44657e-163	1.17056e-162	-8.30789e-164	0
-9.77947e-163	-5.08499e-163	-3.51525e-164	-8.71013e-163	5.05819e-163	-5.08971e-164	-9.90365e-163	1.54788e-162	-2.66667e-163	-1.34867e-163	-6.66469e-163	-5.41023e-163	-3.47419e-163	-5.64892e-163	-7.50578e-163	-6.55361e-163	3.28411e-163	1.11185e-162	-2.66603e-163	-2.69003e-163	-7.78521e-163	4.91169e-163	-5.00322e-163	-7.04566e-163	8.48298e-163	-5.35824e-163	-2.53764e-164	7.44657e-163	1.17056e-162	-8.30789e-164	0
-9.77947e-163	-5.08499e-163	-3.51525e-164	-8.71013e-163	5.05819e-163	-5.08971e-164	-9.90365e-163	1.54788e-162	-2.66667e-163	-1.34867e-163	-6.66469e-163	-5.41023e-163	-3.47419e-163	-5.64892e-163	-7.50578e-163	-6.55361e-163	3.28411e-163	1.11185e-162	-2.66603e-163	-2.69003e-163	-7.78521e-163	4.91169e-163	-5.00322e-163	-7.04566e-163	8.48298e-163	-5.35824e-163	-2.53764e-164	7.44657e-163	1.17056e-162	-8.30789e-164	0
-9.77947e-163	-5.08499e-163	-3.51525e-164	-8.71013e-163	5.05819e-163	-5.08971e-164	-9.90365e-163	1.54788e-162	-2.66667e-163	-1.34867e-163	-6.66469e-163	-5.41023e-163	-3.47419e-163	-5.64892e-163	-7.50578e-163	-6.55361e-163	3.28411e-163	1.11185e-162	-2.66603e-163	-2.69003e-163	-7.78521e-163	4.91169e-163	-5.00322e-163	-7.04566e-163	8.48298e-163	-5.35824e-163	-2.53764e-164	7.44657e-163	1.17056e-162	-8.30789e-164	0
-9.77947e-163	-5.08499e-163	-3.51525e-164	-8.71013e-163	5.05819e-163	-5.08971e-164	-9.90365e-163	1.54788e-162	-2.66667e-163	-1.34867e-163	-6.66469e-163	-5.41023e-163	-3.47419e-163	-5.64892e-163	-7.50578e-163	-6.55361e-163	3.28411e-163	1.11185e-162	-2.66603e-163	-2.69003e-163	-7.78521e-163	4.91169e-163	-5.00322e-163	-7.04566e-163	8.48298e-163	-5.35824e-163	-2.53764e-164	7.44657e-163	1.17056e-162	-8.30789e-164	0
-9.77947e-163	-5.08499e-163	-3.51525e-164	-8.71013e-163	5.05819e-163	-5.08971e-164	-9.90365e-163	1.54788e-162	-2.66667e-163	-1.34867e-163	-6.66469e-163	-5.41023e-163	-3.47419e-163	-5.64892e-163	-7.50578e-163	-6.55361e-163	3.28411e-163	1.11185e-162	-2.66603e-163	-2.69003e-163	-7.78521e-163	4.91169e-163	-5.00322e-163	-7.04566e-163	8.48298e-163	-5.35824e-163	-2.53764e-164	7.44657e-163	1.17056e-162	-8.30789e-164	0
-9.77947e-163	-5.08499e-163	-3.51525e-164	-8.71013e-163	5.05819e-163	-5.08971e-164	-9.90365e-163	1.54788e-162	-2.66667e-163	-1.34867e-163	-6.66469e-163	-5.41023e-163	-3.47419e-163	-5.64892e-163	-7.50578e-163	-6.55361e-163	3.28411e-163	1.11185e-162	-2.66603e-163	-2.69003e-163	-7.78521e-163	4.91169e-163	-5.00322e-163	-7.04566e-163	8.48298e-163	-5.35824e-163	-2.53764e-164	7.44657e-163	1.17056e-162	-8.30789e-164	0
-9.77947e-163	-5.08499e-163	-3.51525e-164	-8.71013e-163	5.05819e-163	-5.08971e-164	-9.90365e-163	1.54788e-162	-2.66667e-163	-1.34867e-163	-6.66469e-163	-5.41023e-163	-3.47419e-163	-5.64892e-163	-7.50578e-163	-6.55361e-163	3.28411e-163	1.11185e-162	-2.66603e-163	-2.69003e-163	-7.78521e-163	4.91169e-163	-5.00322e-163	-7.04566e-163	8.48298e-163	-5.35824e-163	-2.53764e-164	7.44657e-163	1.17056e-162	-8.30789e-164	0
-9.77947e-163	-5.08499e-163	-3.51525e-164	-8.71013e-163	5.05819e-163	-5.08971e-164	-9.90365e-163	1.54788e-162	-2.66667e-163	-1.34867e-163	-6.66469e-163	-5.41023e-163	-3.47419e-163	-5.64892e-163	-7.50578e-163	-6.55361e-163	3.28411e-163	1.11185e-162	-2.66603e-163	-2.69003e-163	-7.78521e-163	4.91169e-163	-5.00322e-163	-7.04566e-163	8.48298e-163	-5.35824e-163	-2.53764e-164	7.44657e-163	1.17056e-162	-8.30789e-164	0
-9.77947e-163	-5.08499e-163	-3.51525e-164	-8.71013e-163	5.05819e-163	-5.08971e-164	-9.90365e-163	1.54788e-162	-2.66667e-163	-1.34867e-163	-6.66469e-163	-5.41023e-163	-3.47419e-163	-5.64892e-163	-7.50578e-163	-6.55361e-163	3.28411e-163	1.11185e-162	-2.66603e-163	-2.69003e-163	-7.78521e-163	4.91169e-163	-5.00322e-163	-7.04566e-163	8.48298e-163	-5.35824e-163	-2.53764e-164	7.44657e-163	1.17056e-162	-8.30789e-164	0
-9.77947e-163	-5.08499e-163	-3.51525e-164	-8.71013e-163	5.05819e-163	-5.08971e-164	-9.90365e-163	1.54788e-162	-2.66667e-163	-1.34867e-163	-6.66469e-163	-5.41023e-163	-3.47419e-163	-5.64892e-163	-7.50578e-163	-6.55361e-163	3.28411e-163	1.11185e-162	-2.66603e-163	-2.69003e-163	-7.78521e-163	4.91169e-163	-5.00322e-163	-7.04566e-163	8.48298e-163	-5.35824e-163	-2.53764e-164	7.44657e-163	1.17056e-162	-8.30789e-164	0
-9.77947e-163	-5.08499e-163	-3.51525e-164	-8.71013e-163	5.05819e-163	-5.08971e-164	-9.90365e-163	1.54788e-162	-2.66667e-163	-1.34867e-163	-6.66469e-163	-5.41023e-163	-3.47419e-163	-5.64892e-163	-7.50578e-163	-6.55361e-163	3.28411e-163	1.11185e-162	-2.66603e-163	-2.69003e-163	-7.78521e-163	4.91169e-163	-5.00322e-163	-7.04566e-163	8.48298e-163	-5.35824e-163	-2.53764e-164	7.44657e-163	1.17056e-162	-8.30789e-164	0
-9.77947e-163	-5.08499e-163	-3.51525e-164	-8.71013e-163	5.05819e-163	-5.08971e-164	-9.90365e-163	1.54788e-162	-2.66667e-163	-1.34867e-163	-6.66469e-163	-5.41023e-163	-3.47419e-163	-5.64892e-163	-7.50578e-163	-6.55361e-163	3.28411e-163	1.11185e-162	-2.66603e-163	-2.69003e-163	-7.78521e-163	4.91169e-163	-5.00322e-163	-7.04566e-163	8.48298e-163	-5.35824e-163	-2.53764e-164	7.44657e-163	1.17056e-162	-8.30789e-164	0
-9.77947e-163	-5.08499e-163	-3.51525e-164	-8.71013e-163	5.05819e-163	-5.08971e-164	-9.90365e-163	1.54788e-162	-2.66667e-163	-1.34867e-163	-6.66469e-163	-5.41023e-163	-3.47419e-163	-5.64892e-163	-7.50578e-163	-6.55361e-163	3.28411e-163	1.11185e-162	-2.66603e-163	-2.69003e-163	-7.78521e-163	4.91169e-163	-5.00322e-163	-7.04566e-163	8.48298e-163	-5.35824e-163	-2.53764e-164	7.44657e-163	1.17056e-162	-8.30789e-164	0
-9.77947e-163	-5.08499e-163	-3.51525e-164	-8.71013e-163	5.05819e-163	-5.08971e-164	-9.90365e-163	1.54788e-162	-2.66667e-163	-1.34867e-163	-6.66469e-163	-5.41023e-163	-3.47419e-163	-5.64892e-163	-7.50578e-163	-6.55361e-163	3.28411e-163	1.11185e-162	-2.66603e-163	-2.69003e-163	-7.78521e-163	4.91169e-163	-5.00322e-163	-7.04566e-163	8.48298e-163	-5.35824e-163	-2.53764e-164	7.44657e-163	1.17056e-162	-8.30789e-164	0
-9.77947e-163	-5.08499e-163	-3.51525e-164	-8.71013e-163	5.05819e-163	-5.08971e-164	-9.90365e-163	1.54788e-162	-2.66667e-163	-1.34867e-163	-6.66469e-163	-5.41023e-163	-3.47419e-163	-5.64892e-163	-7.50578e-163	-6.55361e-163	3.28411e-163	1.11185e-162	-2.66603e-163	-2.69003e-163	-7.78521e-163	4.91169e-163	-5.00322e-163	-7.04566e-163	8.48298e-163	-5.35824e-163	-2.53764e-164	7.44657e-163	1.17056e-162	-8.30789e-164	0
-9.77947e-163	-5.08499e-163	-3.51525e-164	-8.71013e-163	5.05819e-163	-5.08971e-164	-9.90365e-163	1.54788e-162	-2.66667e-163	-1.34867e-163	-6.66469e-163	-5.41023e-163	-3.47419e-163	-5.64892e-163	-7.50578e-163	-6.55361e-163	3.28411e-163	1.11185e-162	-2.66603e-163	-2.69003e-163	-7.78521e-163	4.91169e-163	-5.00322e-163	-7.04566e-163	8.48298e-163	-5.35824e-163	-2.53764e-164	7.44657e-163	1.17056e-162	-8.30789e-164	0
-9.77947e-163	-5.08499e-163	-3.51525e-164	-8.71013e-163	5.05819e-163	-5.08971e-164	-9.90365e-163	1.54788e-162	-2.66667e-163	-1.34867e-163	-6.66469e-163	-5.41023e-163	-3.47419e-163	-5.64892e-163	-7.50578e-163	-6.55361e-163	3.28411e-163	1.11185e-162	-2.66603e-163	-2.69003e-163	-7.78521e-163	4.91169e-163	-5.00322e-163	-7.04566e-163	8.48298e-163	-5.35824e-163	-2.53764e-164	7.44657e-163	1.17056e-162	-8.30789e-164	0
-9.77947e-163	-5.08499e-163	-3.51525e-164	-8.71013e-163	5.05819e-163	-5.08971e-164	-9.90365e-163	1.54788e-162	-2.66667e-163	-1.34867e-163	-6.66469e-163	-5.41023e-163	-3.47419e-163	-5.64892e-163	-7.50578e-163	-6.55361e-163	3.28411e-163	1.11185e-162	-2.66603e-163	-2.69003e-163	-7.78521e-163	4.91169e-163	-5.00322e-163	-7.04566e-163	8.48298e-163	-5.35824e-163	-2.53764e-164	7.44657e-163	1.17056e-162	-8.30789e-164	0
-9.77947e-163	-5.08499e-163	-3.51525e-164	-8.71013e-163	5.05819e-163	-5.08971e-164	-9.90365e-163	1.54788e-162	-2.66667e-163	-1.34867e-163	-6.66469e-163	-5.41023e-163	-3.47419e-163	-5.64892e-163	-7.50578e-163	-6.55361e-163	3.28411e-163	1.11185e-162	-2.66603e-163	-2.69003e-163	-7.78521e-163	4.91169e-163	-5.00322e-163	-7.04566e-163	8.48298e-163	-5.35824e-163	-2.53764e-164	7.44657e-163	1.17056e-162	-8.30789e-164	0
-9.77947e-163	-5.08499e-163	-3.51525e-164	-8.71013e-163	5.05819e-163	-5.08971e-164	-9.90365e-163	1.54788e-162	-2.66667e-163	-1.34867e-163	-6.66469e-163	-5.41023e-163	-3.47419e-163	-5.64892e-163	-7.50578e-163	-6.55361e-163	3.28411e-163	1.11185e-162	-2.66603e-163	-2.69003e-163	-7.78521e-163	4.91169e-163	-5.00322e-163	-7.04566e-163	8.48298e-163	-5.35824e-163	-2.53764e-164	7.44657e-163	1.17056e-162	-8.30789e-164	0
-9.77947e-163	-5.08499e-163	-3.51525e-164	-8.71013e-163	5.05819e-163	-5.08971e-164	-9.90365e-163	1.54788e-162	-2.66667e-163	-1.34867e-163	-6.66469e-163	-5.41023e-163	-3.47419e-163	-5.64892e-163	-7.50578e-163	-6.55361e-163	3.28411e-163	1.11185e-162	-2.66603e-163	-2.69003e-163	-7.78521e-163	4.91169e-163	-5.00322e-163	-7.04566e-163	8.48298e-163	-5.35824e-163	-2.53764e-164	7.44657e-163	1.17056e-162	-8.30789e-164	0
-9.77947e-163	-5.08499e-163	-3.51525e-164	-8.71013e-163	5.05819e-163	-5.08971e-164	-9.90365e-163	1.54788e-162	-2.66667e-163	-1.34867e-163	-6.66469e-163	-5.41023e-163	-3.47419e-163	-5.64892e-163	-7.50578e-163	-6.55361e-163	3.28411e-163	1.11185e-162	-2.66603e-163	-2.69003e-163	-7.78521e-163	4.91169e-163	-5.00322e-163	-7.04566e-163	8.48298e-163	-5.35824e-163	-2.53764e-164	7.44657e-163	1.17056e-162	-8.30789e-164	0
-9.77947e-163	-5.08499e-163	-3.51525e-164	-8.71013e-163	5.05819e-163	-5.08971e-164	-9.90365e-163	1.54788e-162	-2.66667e-163	-1.34867e-163	-6.66469e-163	-5.41023e-163	-3.47419e-163	-5.64892e-163	-7.50578e-163	-6.55361e-163	3.28411e-163	1.11185e-162	-2.66603e-163	-2.69003e-163	-7.78521e-163	4.91169e-163	-5.00322e-163	-7.04566e-163	8.48298e-163	-5.35824e-163	-2.53764e-164	7.44657e-163	1.17056e-162	-8.30789e-164	0
-9.77947e-163	-5.08499e-163	-3.51525e-164	-8.71013e-163	5.05819e-163	-5.08971e-164	-9.90365e-163	1.54788e-162	-2.66667e-163	-1.34867e-163	-6.66469e-163	-5.41023e-163	-3.47419e-163	-5.64892e-163	-7.50578e-163	-6.55361e-163	3.28411e-163	1.11185e-162	-2.66603e-163	-2.69003e-163	-7.78521e-163	4.91169e-163	-5.00322e-163	-7.04566e-163	8.48298e-163	-5.35824e-163	-2.53764e-164	7.44657e-163	1.17056e-162	-8.30789e-164	0
-9.77947e-163	-5.08499e-163	-3.51525e-164	-8.71013e-163	5.05819e-163	-5.08971e-164	-9.90365e-163	1.54788e-162	-2.66667e-163	-1.34867e-163	-6.66469e-163	-5.41023e-163	-3.47419e-163	-5.64892e-163	-7.50578e-163	-6.55361e-163	3.28411e-163	1.11185e-162	-2.66603e-163	-2.69003e-163	-7.78521e-163	4.91169e-163	-5.00322e-163	-7.04566e-163	8.48298e-163	-5.35824e-163	-2.53764e-164	7.44657e-163	1.17056e-162	-8.30789e-164	0
-9.77947e-163	-5.08499e-163	-3.51525e-164	-8.71013e-163	5.05819e-163	-5.08971e-164	-9.90365e-163	1.54788e-162	-2.66667e-163	-1.34867e-163	-6.66469e-163	-5.41023e-163	-3.47419e-163	-5.64892e-163	-7.50578e-163	-6.55361e-163	3.28411e-163	1.11185e-162	-2.66603e-163	-2.69003e-163	-7.78521e-163	4.91169e-163	-5.00322e-163	-7.04566e-163	8.48298e-163	-5.35824e-163	-2.53764e-164	7.44657e-163	1.17056e-162	-8.30789e-164	0
-9.77947e-163	-5.08499e-163	-3.51525e-164	-8.71013e-163	5.05819e-163	-5.08971e-164	-9.90365e-163	1.54788e-162	-2.66667e-163	-1.34867e-163	-6.66469e-163	-5.41023e-163	-3.47419e-163	-5.64892e-163	-7.50578e-163	-6.55361e-163	3.28411e-163	1.11185e-162	-2.66603e-163	-2.69003e-163	-7.78521e-163	4.91169e-163	-5.00322e-163	-7.04566e-163	8.48298e-163	-5.35824e-163	-2.53764e-164	7.44657e-163	1.17056e-162	-8.30789e-164	0
-9.77947e-163	-5.08499e-163	-3.51525e-164	-8.71013e-163	5.05819e-163	-5.08971e-164	-9.90365e-163	1.54788e-162	-2.66667e-163	-1.34867e-163	-6.66469e-163	-5.41023e-163	-3.47419e-163	-5.64892e-163	-7.50578e-163	-6.55361e-163	3.28411e-163	1.11185e-162	-2.66603e-163	-2.69003e-163	-7.78521e-163	4.91169e-163	-5.00322e-163	-7.04566e-163	8.48298e-163	-5.35824e-163	-2.53764e-164	7.44657e-163	1.17056e-162	-8.30789e-164	0
-9.77947e-163	-5.08499e-163	-3.51525e-164	-8.71013e-163	5.05819e-163	-5.08971e-164	-9.90365e-163	1.54788e-162	-2.66667e-163	-1.34867e-163	-6.66469e-163	-5.41023e-163	-3.47419e-163	-5.64892e-163	-7.50578e-163	-6.55361e-163	3.28411e-163	1.11185e-162	-2.66603e-163	-2.69003e-163	-7.78521e-163	4.91169e-163	-5.00322e-163	-7.04566e-163	8.48298e-163	-5.35824e-163	-2.53764e-164	7.44657e-163	1.17056e-162	-8.30789e-164	0
-9.77947e-163	-5.08499e-163	-3.51525e-164	-8.71013e-163	5.05819e-163	-5.08971e-164	-9.90365e-163	1.54788e-162	-2.66667e-163	-1.34867e-163	-6.66469e-163	-5.41023e-163	-3.47419e-163	-5.64892e-163	-7.50578e-163	-6.55361e-163	3.28411e-163	1.11185e-162	-2.66603e-163	-2.69003e-163	-7.78521e-163	4.91169e-163	-5.00322e-163	-7.04566e-163	8.48298e-163	-5.35824e-163	-2.53764e-164	7.44657e-163	1.17056e-162	-8.30789e-164	0
-9.77947e-163	-5.08499e-163	-3.51525e-164	-8.71013e-163	5.05819e-163	-5.08971e-164	-9.90365e-163	1.54788e-162	-2.66667e-163	-1.34867e-163	-6.66469e-163	-5.41023e-163	-3.47419e-163	-5.64892e-163	-7.50578e-163	-6.55361e-163	3.28411e-163	1.11185e-162	-2.66603e-163	-2.69003e-163	-7.78521e-163	4.91169e-163	-5.00322e-163	-7.04566e-163	8.48298e-163	-5.35824e-163	-2.53764e-164	7.44657e-163	1.17056e-162	-8.30789e-164	0
-9.77947e-163	-5.08499e-163	-3.51525e-164	-8.71013e-163	5.05819e-163	-5.08971e-164	-9.90365e-163	1.54788e-162	-2.66667e-163	-1.34867e-163	-6.66469e-163	-5.41023e-163	-3.47419e-163	-5.64892e-163	-7.50578e-163	-6.55361e-163	3.28411e-163	1.11185e-162	-2.66603e-163	-2.69003e-163	-7.78521e-163	4.91169e-163	-5.00322e-163	-7.04566e-163	8.48298e-163	-5.35824e-163	-2.53764e-164	7.44657e-163	1.17056e-162	-8.30789e-164	0
-9.77947e-163	-5.08499e-163	-3.51525e-164	-8.71013e-163	5.05819e-163	-5.08971e-164	-9.90365e-163	1.54788e-162	-2.66667e-163	-1.34867e-163	-6.66469e-163	-5.41023e-163	-3.47419e-163	-5.64892e-163	-7.50578e-163	-6.55361e-163	3.28411e-163	1.11185e-162	-2.66603e-163	-2.69003e-163	-7.78521e-163	4.91169e-163	-5.00322e-163	-7.04566e-163	8.48298e-163	-5.35824e-163	-2.53764e-164	7.44657e-163	1.17056e-162	-8.30789e-164	0
-9.77947e-163	-5.08499e-163	-3.51525e-164	-8.71013e-163	5.05819e-163	-5.08971e-164	-9.90365e-163	1.54788e-162	-2.66667e-163	-1.34867e-163	-6.66469e-163	-5.41023e-163	-3.47419e-163	-5.64892e-163	-7.50578e-163	-6.55361e-163	3.28411e-163	1.11185e-162	-2.66603e-163	-2.69003e-163	-7.78521e-163	4.91169e-163	-5.00322e-163	-7.04566e-163	8.48298e-163	-5.35824e-163	-2.53764e-164	7.44657e-163	1.17056e-162	-8.30789e-164	0
-9.77947e-163	-5.08499e-163	-3.51525e-164	-8.71013e-163	5.05819e-163	-5.08971e-164	-9.90365e-163	1.54788e-162	-2.66667e-163	-1.34867e-163	-6.66469e-163	-5.41023e-163	-3.47419e-163	-5.64892e-163	-7.50578e-163	-6.55361e-163	3.28411e-163	1.11185e-162	-2.66603e-163	-2.69003e-163	-7.78521e-163	4.91169e-163	-5.00322e-163	-7.04566e-163	8.48298e-163	-5.35824e-163	-2.53764e-164	7.44657e-163	1.17056e-162	-8.30789e-164	0
-9.77947e-163	-5.08499e-163	-3.51525e-164	-8.71013e-163	5.05819e-163	-5.08971e-164	-9.90365e-163	1.54788e-162	-2.66667e-163	-1.34867e-163	-6.66469e-163	-5.41023e-163	-3.47419e-163	-5.64892e-163	-7.50578e-163	-6.55361e-163	3.28411e-163	1.11185e-162	-2.66603e-163	-2.69003e-163	-7.78521e-163	4.91169e-163	-5.00322e-163	-7.04566e-163	8.48298e-163	-5.35824e-163	-2.53764e-164	7.44657e-163	1.17056e-162	-8.30789e-164	0
-9.77947e-163	-5.08499e-163	-3.51525e-164	-8.71013e-163	5.05819e-163	-5.08971e-164	-9.90365e-163	1.54788e-162	-2.66667e-163	-1.34867e-163	-6.66469e-163	-5.41023e-163	-3.47419e-163	-5.64892e-163	-7.50578e-163	-6.55361e-163	3.28411e-163	1.11185e-162	-2.66603e-163	-2.69003e-163	-7.78521e-163	4.91169e-163	-5.00322e-163	-7.04566e-163	8.48298e-163	-5.35824e-163	-2.53764e-164	7.44657e-163	1.17056e-162	-8.30789e-164	0
-9.77947e-163	-5.08499e-163	-3.51525e-164	-8.71013e-163	5.05819e-163	-5.08971e-164	-9.90365e-163	1.54788e-162	-2.66667e-163	-1.34867e-163	-6.66469e-163	-5.41023e-163	-3.47419e-163	-5.64892e-163	-7.50578e-163	-6.55361e-163	3.28411e-163	1.11185e-162	-2.66603e-163	-2.69003e-163	-7.78521e-163	4.91169e-163	-5.00322e-163	-7.04566e-163	8.48298e-163	-5.35824e-163	-2.53764e-164	7.44657e-163	1.17056e-162	-8.30789e-164	0
-9.77947e-163	-5.08499e-163	-3.51525e-164	-8.71013e-163	5.05819e-163	-5.08971e-164	-9.90365e-163	1.54788e-162	-2.66667e-163	-1.34867e-163	-6.66469e-163	-5.41023e-163	-3.47419e-163	-5.64892e-163	-7.50578e-163	-6.55361e-163	3.28411e-163	1.11185e-162	-2.66603e-163	-2.69003e-163	-7.78521e-163	4.91169e-163	-5.00322e-163	-7.04566e-163	8.48298e-163	-5.35824e-163	-2.53764e-164	7.44657e-163	1.17056e-162	-8.30789e-164	0
-9.77947e-163	-5.08499e-163	-3.51525e-164	-8.71013e-163	5.05819e-163	-5.08971e-164	-9.90365e-163	1.54788e-162	-2.66667e-163	-1.34867e-163	-6.66469e-163	-5.41023e-163	-3.47419e-163	-5.64892e-163	-7.50578e-163	-6.55361e-163	3.28411e-163	1.11185e-162	-2.66603e-163	-2.69003e-163	-7.78521e-163	4.91169e-163	-5.00322e-163	-7.04566e-163	8.48298e-163	-5.35824e-163	-2.53764e-164	7.44657e-163	1.17056e-162	-8.30789e-164	0
-9.77947e-163	-5.08499e-163	-3.51525e-164	-8.71013e-163	5.05819e-163	-5.08971e-164	-9.90365e-163	1.54788e-162	-2.66667e-163	-1.34867e-163	-6.66469e-163	-5.41023e-163	-3.47419e-163	-5.64892e-163	-7.50578e-163	-6.55361e-163	3.28411e-163	1.11185e-162	-2.66603e-163	-2.69003e-163	-7.78521e-163	4.91169e-163	-5.00322e-163	-7.04566e-163	8.48298e-163	-5.35824e-163	-2.53764e-164	7.44657e-163	1.17056e-162	-8.30789e-164	0
-9.77947e-163	-5.08499e-163	-3.51525e-164	-8.71013e-163	5.05819e-163	-5.08971e-164	-9.90365e-163	1.54788e-162	-2.66667e-163	-1.34867e-163	-6.66469e-163	-5.41023e-163	-3.47419e-163	-5.64892e-163	-7.50578e-163	-6.55361e-163	3.28411e-163	1.11185e-162	-2.66603e-163	-2.69003e-163	-7.78521e-163	4.91169e-163	-5.00322e-163	-7.04566e-163	8.48298e-163	-5.35824e-163	-2.53764e-164	7.44657e-163	1.17056e-162	-8.30789e-164	0
-9.77947e-163	-5.08499e-163	-3.51525e-164	-8.71013e-163	5.05819e-163	-5.08971e-164	-9.90365e-163	1.54788e-162	-2.66667e-163	-1.34867e-163	-6.66469e-163	-5.41023e-163	-3.47419e-163	-5.64892e-163	-7.50578e-163	-6.55361e-163	3.28411e-163	1.11185e-162	-2.66603e-163	-2.69003e-163	-7.78521e-163	4.91169e-163	-5.00322e-163	-7.04566e-163	8.48298e-163	-5.35824e-163	-2.53764e-164	7.44657e-163	1.17056e-162	-8.30789e-164	0
-9.77947e-163	-5.08499e-163	-3.51525e-164	-8.71013e-163	5.05819e-163	-5.08971e-164	-9.90365e-163	1.54788e-162	-2.66667e-163	-1.34867e-163	-6.66469e-163	-5.41023e-163	-3.47419e-163	-5.64892e-163	-7.50578e-163	-6.55361e-163	3.28411e-163	1.11185e-162	-2.66603e-163	-2.69003e-163	-7.78521e-163	4.91169e-163	-5.00322e-163	-7.04566e-163	8.48298e-163	-5.35824e-163	-2.53764e-164	7.44657e-163	1.17056e-162	-8.30789e-164	0
-9.77947e-163	-5.08499e-163	-3.51525e-164	-8.71013e-163	5.05819e-163	-5.08971e-164	-9.90365e-163	1.54788e-162	-2.66667e-163	-1.34867e-163	-6.66469e-163	-5.41023e-163	-3.47419e-163	-5.64892e-163	-7.50578e-163	-6.55361e-163	3.28411e-163	1.11185e-162	-2.66603e-163	-2.69003e-163	-7.78521e-163	4.91169e-163	-5.00322e-163	-7.04566e-163	8.48298e-163	-5.35824e-163	-2.53764e-164	7.44657e-163	1.17056e-162	-8.30789e-164	0
-9.77947e-163	-5.08499e-163	-3.51525e-164	-8.71013e-163	5.05819e-163	-5.08971e-164	-9.90365e-163	1.54788e-162	-2.66667e-163	-1.34867e-163	-6.66469e-163	-5.41023e-163	-3.47419e-163	-5.64892e-163	-7.50578e-163	-6.55361e-163	3.28411e-163	1.11185e-162	-2.66603e-163	-2.69003e-163	-7.78521e-163	4.91169e-163	-5.00322e-163	-7.04566e-163	8.48298e-163	-5.35824e-163	-2.53764e-164	7.44657e-163	1.17056e-162	-8.30789e-164	0
-9.77947e-163	-5.08499e-163	-3.51525e-164	-8.71013e-163	5.05819e-163	-5.08971e-164	-9.90365e-163	1.54788e-162	-2.66667e-163	-1.34867e-163	-6.66469e-163	-5.41023e-163	-3.47419e-163	-5.64892e-163	-7.50578e-163	-6.55361e-163	3.28411e-163	1.11185e-162	-2.66603e-163	-2.69003e-163	-7.78521e-163	4.91169e-163	-5.00322e-163	-7.04566e-163	8.48298e-163	-5.35824e-163	-2.53764e-164	7.44657e-163	1.17056e-162	-8.30789e-164	0
-9.77947e-163	-5.08499e-163	-3.51525e-164	-8.71013e-163	5.05819e-163	-5.08971e-164	-9.90365e-163	1.54788e-162	-2.66667e-163	-1.34867e-163	-6.66469e-163	-5.41023e-163	-3.47419e-163	-5.64892e-163	-7.50578e-163	-6.55361e-163	3.28411e-163	1.11185e-162	-2.66603e-163	-2.69003e-163	-7.78521e-163	4.91169e-163	-5.00322e-163	-7.04566e-163	8.48298e-163	-5.35824e-163	-2.53764e-164	7.44657e-163	1.17056e-162	-8.30789e-164	0
-9.77947e-163	-5.08499e-163	-3.51525e-164	-8.71013e-163	5.05819e-163	-5.08971e-164	-9.90365e-163	1.54788e-162	-2.66667e-163	-1.34867e-163	-6.66469e-163	-5.41023e-163	-3.47419e-163	-5.64892e-163	-7.50578e-163	-6.55361e-163	3.28411e-163	1.11185e-162	-2.66603e-163	-2.69003e-163	-7.78521e-163	4.91169e-163	-5.00322e-163	-7.04566e-163	8.48298e-163	-5.35824e-163	-2.53764e-164	7.44657e-163	1.17056e-162	-8.30789e-164	0
-9.77947e-163	-5.08499e-163	-3.51525e-164	-8.71013e-163	5.05819e-163	-5.08971e-164	-9.90365e-163	1.54788e-162	-2.66667e-163	-1.34867e-163	-6.66469e-163	-5.41023e-163	-3.47419e-163	-5.64892e-163	-7.50578e-163	-6.55361e-163	3.28411e-163	1.11185e-162	-2.66603e-163	-2.69003e-163	-7.78521e-163	4.91169e-163	-5.00322e-163	-7.04566e-163	8.48298e-163	-5.35824e-163	-2.53764e-164	7.44657e-163	1.17056e-162	-8.30789e-164	0
-9.77947e-163	-5.08499e-163	-3.51525e-164	-8.71013e-163	5.05819e-163	-5.08971e-164	-9.90365e-163	1.54788e-162	-2.66667e-163	-1.34867e-163	-6.66469e-163	-5.41023e-163	-3.47419e-163	-5.64892e-163	-7.50578e-163	-6.55361e-163	3.28411e-163	1.11185e-162	-2.66603e-163	-2.69003e-163	-7.78521e-163	4.91169e-163	-5.00322e-163	-7.04566e-163	8.48298e-163	-5.35824e-163	-2.53764e-164	7.44657e-163	1.17056e-162	-8.30789e-164	0
-9.77947e-163	-5.08499e-163	-3.51525e-164	-8.71013e-163	5.05819e-163	-5.08971e-164	-9.90365e-163	1.54788e-162	-2.66667e-163	-1.34867e-163	-6.66469e-163	-5.41023e-163	-3.47419e-163	-5.64892e-163	-7.50578e-163	-6.55361e-163	3.28411e-163	1.11185e-162	-2.66603e-163	-2.69003e-163	-7.78521e-163	4.91169e-163	-5.00322e-163	-7.04566e-163	8.48298e-163	-5.35824e-163	-2.53764e-164	7.44657e-163	1.17056e-162	-8.30789e-164	0
-9.77947e-163	-5.08499e-163	-3.51525e-164	-8.71013e-163	5.05819e-163	-5.08971e-164	-9.90365e-163	1.54788e-162	-2.66667e-163	-1.34867e-163	-6.66469e-163	-5.41023e-163	-3.47419e-163	-5.64892e-163	-7.50578e-163	-6.55361e-163	3.28411e-163	1.11185e-162	-2.66603e-163	-2.69003e-163	-7.78521e-163	4.91169e-163	-5.00322e-163	-7.04566e-163	8.48298e-163	-5.35824e-163	-2.53764e-164	7.44657e-163	1.17056e-162	-8.30789e-164	0
-9.77947e-163	-5.08499e-163	-3.51525e-164	-8.71013e-163	5.05819e-163	-5.08971e-164	-9.90365e-163	1.54788e-162	-2.66667e-163	-1.34867e-163	-6.66469e-163	-5.41023e-163	-3.47419e-163	-5.64892e-163	-7.50578e-163	-6.55361e-163	3.28411e-163	1.11185e-162	-2.66603e-163	-2.69003e-163	-7.78521e-163	4.91169e-163	-5.00322e-163	-7.04566e-163	8.48298e-163	-5.35824e-163	-2.53764e-164	7.44657e-163	1.17056e-162	-8.30789e-164	0
-9.77947e-163	-5.08499e-163	-3.51525e-164	-8.71013e-163	5.05819e-163	-5.08971e-164	-9.90365e-163	1.54788e-162	-2.66667e-163	-1.34867e-163	-6.66469e-163	-5.41023e-163	-3.47419e-163	-5.64892e-163	-7.50578e-163	-6.55361e-163	3.28411e-163	1.11185e-162	-2.66603e-163	-2.69003e-163	-7.78521e-163	4.91169e-163	-5.00322e-163	-7.04566e-163	8.48298e-163	-5.35824e-163	-2.53764e-164	7.44657e-163	1.17056e-162	-8.30789e-164	0
-9.77947e-163	-5.08499e-163	-3.51525e-164	-8.71013e-163	5.05819e-163	-5.08971e-164	-9.90365e-163	1.54788e-162	-2.66667e-163	-1.34867e-163	-6.66469e-163	-5.41023e-163	-3.47419e-163	-5.64892e-163	-7.50578e-163	-6.55361e-163	3.28411e-163	1.11185e-162	-2.66603e-163	-2.69003e-163	-7.78521e-163	4.91169e-163	-5.00322e-163	-7.04566e-163	8.48298e-163	-5.35824e-163	-2.53764e-164	7.44657e-163	1.17056e-162	-8.30789e-164	0
-9.77947e-163	-5.08499e-163	-3.51525e-164	-8.71013e-163	5.05819e-163	-5.08971e-164	-9.90365e-163	1.54788e-162	-2.66667e-163	-1.34867e-163	-6.66469e-163	-5.41023e-163	-3.47419e-163	-5.64892e-163	-7.50578e-163	-6.55361e-163	3.28411e-163	1.11185e-162	-2.66603e-163	-2.69003e-163	-7.78521e-163	4.91169e-163	-5.00322e-163	-7.04566e-163	8.48298e-163	-5.35824e-163	-2.53764e-164	7.44657e-163	1.17056e-162	-8.30789e-164	0
-9.77947e-163	-5.08499e-163	-3.51525e-164	-8.71013e-163	5.05819e-163	-5.08971e-164	-9.90365e-163	1.54788e-162	-2.66667e-163	-1.34867e-163	-6.66469e-163	-5.41023e-163	-3.47419e-163	-5.64892e-163	-7.50578e-163	-6.55361e-163	3.28411e-163	1.11185e-162	-2.66603e-163	-2.69003e-163	-7.78521e-163	4.91169e-163	-5.00322e-163	-7.04566e-163	8.48298e-163	-5.35824e-163	-2.53764e-164	7.44657e-163	1.17056e-162	-8.30789e-164	0
-9.77947e-163	-5.08499e-163	-3.51525e-164	-8.71013e-163	5.05819e-163	-5.08971e-164	-9.90365e-163	1.54788e-162	-2.66667e-163	-1.34867e-163	-6.66469e-163	-5.41023e-163	-3.47419e-163	-5.64892e-163	-7.50578e-163	-6.55361e-163	3.28411e-163	1.11185e-162	-2.66603e-163	-2.69003e-163	-7.78521e-163	4.91169e-163	-5.00322e-163	-7.04566e-163	8.48298e-163	-5.35824e-163	-2.53764e-164	7.44657e-163	1.17056e-162	-8.30789e-164	0
-9.77947e-163	-5.08499e-163	-3.51525e-164	-8.71013e-163	5.05819e-163	-5.08971e-164	-9.90365e-163	1.54788e-162	-2.66667e-163	-1.34867e-163	-6.66469e-163	-5.41023e-163	-3.47419e-163	-5.64892e-163	-7.50578e-163	-6.55361e-163	3.28411e-163	1.11185e-162	-2.66603e-163	-2.69003e-163	-7.78521e-163	4.91169e-163	-5.00322e-163	-7.04566e-163	8.48298e-163	-5.35824e-163	-2.53764e-164	7.44657e-163	1.17056e-162	-8.30789e-164	0
-9.77947e-163	-5.08499e-163	-3.51525e-164	-8.71013e-163	5.05819e-163	-5.08971e-164	-9.90365e-163	1.54788e-162	-2.66667e-163	-1.34867e-163	-6.66469e-163	-5.41023e-163	-3.47419e-163	-5.64892e-163	-7.50578e-163	-6.55361e-163	3.28411e-163	1.11185e-162	-2.66603e-163	-2.69003e-163	-7.78521e-163	4.91169e-163	-5.00322e-163	-7.04566e-163	8.48298e-163	-5.35824e-163	-2.53764e-164	7.44657e-163	1.17056e-162	-8.30789e-164	0
-9.77947e-163	-5.08499e-163	-3.51525e-164	-8.71013e-163	5.05819e-163	-5.08971e-164	-9.90365e-163	1.54788e-162	-2.66667e-163	-1.34867e-163	-6.66469e-163	-5.41023e-163	-3.47419e-163	-5.64892e-163	-7.50578e-163	-6.55361e-163	3.28411e-163	1.11185e-162	-2.66603e-163	-2.69003e-163	-7.78521e-163	4.91169e-163	-5.00322e-163	-7.04566e-163	8.48298e-163	-5.35824e-163	-2.53764e-164	7.44657e-163	1.17056e-162	-8.30789e-164	0
-9.77947e-163	-5.08499e-163	-3.51525e-164	-8.71013e-163	5.05819e-163	-5.08971e-164	-9.90365e-163	1.54788e-162	-2.66667e-163	-1.34867e-163	-6.66469e-163	-5.41023e-163	-3.47419e-163	-5.64892e-163	-7.50578e-163	-6.55361e-163	3.28411e-163	1.11185e-162	-2.66603e-163	-2.69003e-163	-7.78521e-163	4.91169e-163	-5.00322e-163	-7.04566e-163	8.48298e-163	-5.35824e-163	-2.53764e-164	7.44657e-163	1.17056e-162	-8.30789e-164	0
-9.77947e-163	-5.08499e-163	-3.51525e-164	-8.71013e-163	5.05819e-163	-5.08971e-164	-9.90365e-163	1.54788e-162	-2.66667e-163	-1.34867e-163	-6.66469e-163	-5.41023e-163	-3.47419e-163	-5.64892e-163	-7.50578e-163	-6.55361e-163	3.28411e-163	1.11185e-162	-2.66603e-163	-2.69003e-163	-7.78521e-163	4.91169e-163	-5.00322e-163	-7.04566e-163	8.48298e-163	-5.35824e-163	-2.53764e-164	7.44657e-163	1.17056e-162	-8.30789e-164	0
-9.77947e-163	-5.08499e-163	-3.51525e-164	-8.71013e-163	5.05819e-163	-5.08971e-164	-9.90365e-163	1.54788e-162	-2.66667e-163	-1.34867e-163	-6.66469e-163	-5.41023e-163	-3.47419e-163	-5.64892e-163	-7.50578e-163	-6.55361e-163	3.28411e-163	1.11185e-162	-2.66603e-163	-2.69003e-163	-7.78521e-163	4.91169e-163	-5.00322e-163	-7.04566e-163	8.48298e-163	-5.35824e-163	-2.53764e-164	7.44657e-163	1.17056e-162	-8.30789e-164	0
-9.77947e-163	-5.08499e-163	-3.51525e-164	-8.71013e-163	5.05819e-163	-5.08971e-164	-9.90365e-163	1.54788e-162	-2.66667e-163	-1.34867e-163	-6.66469e-163	-5.41023e-163	-3.47419e-163	-5.64892e-163	-7.50578e-163	-6.55361e-163	3.28411e-163	1.11185e-162	-2.66603e-163	-2.69003e-163	-7.78521e-163	4.91169e-163	-5.00322e-163	-7.04566e-163	8.48298e-163	-5.35824e-163	-2.53764e-164	7.44657e-163	1.17056e-162	-8.30789e-164	0
-9.77947e-163	-5.08499e-163	-3.51525e-164	-8.71013e-163	5.05819e-163	-5.08971e-164	-9.90365e-163	1.54788e-162	-2.66667e-163	-1.34867e-163	-6.66469e-163	-5.41023e-163	-3.47419e-163	-5.64892e-163	-7.50578e-163	-6.55361e-163	3.28411e-163	1.11185e-162	-2.66603e-163	-2.69003e-163	-7.78521e-163	4.91169e-163	-5.00322e-163	-7.04566e-163	8.48298e-163	-5.35824e-163	-2.53764e-164	7.44657e-163	1.17056e-162	-8.30789e-164	0
-9.77947e-163	-5.08499e-163	-3.51525e-164	-8.71013e-163	5.05819e-163	-5.08971e-164	-9.90365e-163	1.54788e-162	-2.66667e-163	-1.34867e-163	-6.66469e-163	-5.41023e-163	-3.47419e-163	-5.64892e-163	-7.50578e-163	-6.55361e-163	3.28411e-163	1.11185e-162	-2.66603e-163	-2.69003e-163	-7.78521e-163	4.91169e-163	-5.00322e-163	-7.04566e-163	8.48298e-163	-5.35824e-163	-2.53764e-164	7.44657e-163	1.17056e-162	-8.30789e-164	0
-9.77947e-163	-5.08499e-163	-3.51525e-164	-8.71013e-163	5.05819e-163	-5.08971e-164	-9.90365e-163	1.54788e-162	-2.66667e-163	-1.34867e-163	-6.66469e-163	-5.41023e-163	-3.47419e-163	-5.64892e-163	-7.50578e-163	-6.55361e-163	3.28411e-163	1.11185e-162	-2.66603e-163	-2.69003e-163	-7.78521e-163	4.91169e-163	-5.00322e-163	-7.04566e-163	8.48298e-163	-5.35824e-163	-2.53764e-164	7.44657e-163	1.17056e-162	-8.30789e-164	0
-9.77947e-163	-5.08499e-163	-3.51525e-164	-8.71013e-163	5.05819e-163	-5.08971e-164	-9.90365e-163	1.54788e-162	-2.66667e-163	-1.34867e-163	-6.66469e-163	-5.41023e-163	-3.47419e-163	-5.64892e-163	-7.50578e-163	-6.55361e-163	3.28411e-163	1.11185e-162	-2.66603e-163	-2.69003e-163	-7.78521e-163	4.91169e-163	-5.00322e-163	-7.04566e-163	8.48298e-163	-5.35824e-163	-2.53764e-164	7.44657e-163	1.17056e-162	-8.30789e-164	0
-9.77947e-163	-5.08499e-163	-3.51525e-164	-8.71013e-163	5.05819e-163	-5.08971e-164	-9.90365e-163	1.54788e-162	-2.66667e-163	-1.34867e-163	-6.66469e-163	-5.41023e-163	-3.47419e-163	-5.64892e-163	-7.50578e-163	-6.55361e-163	3.28411e-163	1.11185e-162	-2.66603e-163	-2.69003e-163	-7.78521e-163	4.91169e-163	-5.00322e-163	-7.04566e-163	8.48298e-163	-5.35824e-163	-2.53764e-164	7.44657e-163	1.17056e-162	-8.30789e-164	0
-9.77947e-163	-5.08499e-163	-3.51525e-164	-8.71013e-163	5.05819e-163	-5.08971e-164	-9.90365e-163	1.54788e-162	-2.66667e-163	-1.34867e-163	-6.66469e-163	-5.41023e-163	-3.47419e-163	-5.64892e-163	-7.50578e-163	-6.55361e-163	3.28411e-163	1.11185e-162	-2.66603e-163	-2.69003e-163	-7.78521e-163	4.91169e-163	-5.00322e-163	-7.04566e-163	8.48298e-163	-5.35824e-163	-2.53764e-164	7.44657e-163	1.17056e-162	-8.30789e-164	0
-9.77947e-163	-5.08499e-163	-3.51525e-164	-8.71013e-163	5.05819e-163	-5.08971e-164	-9.90365e-163	1.54788e-162	-2.66667e-163	-1.34867e-163	-6.66469e-163	-5.41023e-163	-3.47419e-163	-5.64892e-163	-7.50578e-163	-6.55361e-163	3.28411e-163	1.11185e-162	-2.66603e-163	-2.69003e-163	-7.78521e-163	4.91169e-163	-5.00322e-163	-7.04566e-163	8.48298e-163	-5.35824e-163	-2.53764e-164	7.44657e-163	1.17056e-162	-8.30789e-164	0
-9.77947e-163	-5.08499e-163	-3.51525e-164	-8.71013e-163	5.05819e-163	-5.08971e-164	-9.90365e-163	1.54788e-162	-2.66667e-163	-1.34867e-163	-6.66469e-163	-5.41023e-163	-3.47419e-163	-5.64892e-163	-7.50578e-163	-6.55361e-163	3.28411e-163	1.11185e-162	-2.66603e-163	-2.69003e-163	-7.78521e-163	4.91169e-163	-5.00322e-163	-7.04566e-163	8.48298e-163	-5.35824e-163	-2.53764e-164	7.44657e-163	1.17056e-162	-8.30789e-164	0
-9.77947e-163	-5.08499e-163	-3.51525e-164	-8.71013e-163	5.05819e-163	-5.08971e-164	-9.90365e-163	1.54788e-162	-2.66667e-163	-1.34867e-163	-6.66469e-163	-5.41023e-163	-3.47419e-163	-5.64892e-163	-7.50578e-163	-6.55361e-163	3.28411e-163	1.11185e-162	-2.66603e-163	-2.69003e-163	-7.78521e-163	4.91169e-163	-5.00322e-163	-7.04566e-163	8.48298e-163	-5.35824e-163	-2.53764e-164	7.44657e-163	1.17056e-162	-8.30789e-164	0
-9.77947e-163	-5.08499e-163	-3.51525e-164	-8.71013e-163	5.05819e-163	-5.08971e-164	-9.90365e-163	1.54788e-162	-2.66667e-163	-1.34867e-163	-6.66469e-163	-5.41023e-163	-3.47419e-163	-5.64892e-163	-7.50578e-163	-6.55361e-163	3.28411e-163	1.11185e-162	-2.66603e-163	-2.69003e-163	-7.78521e-163	4.91169e-163	-5.00322e-163	-7.04566e-163	8.48298e-163	-5.35824e-163	-2.53764e-164	7.44657e-163	1.17056e-162	-8.30789e-164	0
-9.77947e-163	-5.08499e-163	-3.51525e-164	-8.71013e-163	5.05819e-163	-5.08971e-164	-9.90365e-163	1.54788e-162	-2.66667e-163	-1.34867e-163	-6.66469e-163	-5.41023e-163	-3.47419e-163	-5.64892e-163	-7.50578e-163	-6.55361e-163	3.28411e-163	1.11185e-162	-2.66603e-163	-2.69003e-163	-7.78521e-163	4.91169e-163	-5.00322e-163	-7.04566e-163	8.48298e-163	-5.35824e-163	-2.53764e-164	7.44657e-163	1.17056e-162	-8.30789e-164	0
-9.77947e-163	-5.08499e-163	-3.51525e-164	-8.71013e-163	5.05819e-163	-5.08971e-164	-9.90365e-163	1.54788e-162	-2.66667e-163	-1.34867e-163	-6.66469e-163	-5.41023e-163	-3.47419e-163	-5.64892e-163	-7.50578e-163	-6.55361e-163	3.28411e-163	1.11185e-162	-2.66603e-163	-2.69003e-163	-7.78521e-163	4.91169e-163	-5.00322e-163	-7.04566e-163	8.48298e-163	-5.35824e-163	-2.53764e-164	7.44657e-163	1.17056e-162	-8.30789e-164	0
-9.77947e-163	-5.08499e-163	-3.51525e-164	-8.71013e-163	5.05819e-163	-5.08971e-164	-9.90365e-163	1.54788e-162	-2.66667e-163	-1.34867e-163	-6.66469e-163	-5.41023e-163	-3.47419e-163	-5.64892e-163	-7.50578e-163	-6.55361e-163	3.28411e-163	1.11185e-162	-2.66603e-163	-2.69003e-163	-7.78521e-163	4.91169e-163	-5.00322e-163	-7.04566e-163	8.48298e-163	-5.35824e-163	-2.53764e-164	7.44657e-163	1.17056e-162	-8.30789e-164	0
-9.77947e-163	-5.08499e-163	-3.51525e-164	-8.71013e-163	5.05819e-163	-5.08971e-164	-9.90365e-163	1.54788e-162	-2.66667e-163	-1.34867e-163	-6.66469e-163	-5.41023e-163	-3.47419e-163	-5.64892e-163	-7.50578e-163	-6.55361e-163	3.28411e-163	1.11185e-162	-2.66603e-163	-2.69003e-163	-7.78521e-163	4.91169e-163	-5.00322e-163	-7.04566e-163	8.48298e-163	-5.35824e-163	-2.53764e-164	7.44657e-163	1.17056e-162	-8.30789e-164	0
-9.77947e-163	-5.08499e-163	-3.51525e-164	-8.71013e-163	5.05819e-163	-5.08971e-164	-9.90365e-163	1.54788e-162	-2.66667e-163	-1.34867e-163	-6.66469e-163	-5.41023e-163	-3.47419e-163	-5.64892e-163	-7.50578e-163	-6.55361e-163	3.28411e-163	1.11185e-162	-2.66603e-163	-2.69003e-163	-7.78521e-163	4.91169e-163	-5.00322e-163	-7.04566e-163	8.48298e-163	-5.35824e-163	-2.53764e-164	7.44657e-163	1.17056e-162	-8.30789e-164	0
-9.77947e-163	-5.08499e-163	-3.51525e-164	-8.71013e-163	5.05819e-163	-5.08971e-164	-9.90365e-163	1.54788e-162	-2.66667e-163	-1.34867e-163	-6.66469e-163	-5.41023e-163	-3.47419e-163	-5.64892e-163	-7.50578e-163	-6.55361e-163	3.28411e-163	1.11185e-162	-2.66603e-163	-2.69003e-163	-7.78521e-163	4.91169e-163	-5.00322e-163	-7.04566e-163	8.48298e-163	-5.35824e-163	-2.53764e-164	7.44657e-163	1.17056e-162	-8.30789e-164	0
-9.77947e-163	-5.08499e-163	-3.51525e-164	-8.71013e-163	5.05819e-163	-5.08971e-164	-9.90365e-163	1.54788e-162	-2.66667e-163	-1.34867e-163	-6.66469e-163	-5.41023e-163	-3.47419e-163	-5.64892e-163	-7.50578e-163	-6.55361e-163	3.28411e-163	1.11185e-162	-2.66603e-163	-2.69003e-163	-7.78521e-163	4.91169e-163	-5.00322e-163	-7.04566e-163	8.48298e-163	-5.35824e-163	-2.53764e-164	7.44657e-163	1.17056e-162	-8.30789e-164	0
-9.77947e-163	-5.08499e-163	-3.51525e-164	-8.71013e-163	5.05819e-163	-5.08971e-164	-9.90365e-163	1.54788e-162	-2.66667e-163	-1.34867e-163	-6.66469e-163	-5.41023e-163	-3.47419e-163	-5.64892e-163	-7.50578e-163	-6.55361e-163	3.28411e-163	1.11185e-162	-2.66603e-163	-2.69003e-163	-7.78521e-163	4.91169e-163	-5.00322e-163	-7.04566e-163	8.48298e-163	-5.35824e-163	-2.53764e-164	7.44657e-163	1.17056e-162	-8.30789e-164	0
-9.77947e-163	-5.08499e-163	-3.51525e-164	-8.71013e-163	5.05819e-163	-5.08971e-164	-9.90365e-163	1.54788e-162	-2.66667e-163	-1.34867e-163	-6.66469e-163	-5.41023e-163	-3.47419e-163	-5.64892e-163	-7.50578e-163	-6.55361e-163	3.28411e-163	1.11185e-162	-2.66603e-163	-2.69003e-163	-7.78521e-163	4.91169e-163	-5.00322e-163	-7.04566e-163	8.48298e-163	-5.35824e-163	-2.53764e-164	7.44657e-163	1.17056e-162	-8.30789e-164	0
-9.77947e-163	-5.08499e-163	-3.51525e-164	-8.71013e-163	5.05819e-163	-5.08971e-164	-9.90365e-163	1.54788e-162	-2.66667e-163	-1.34867e-163	-6.66469e-163	-5.41023e-163	-3.47419e-163	-5.64892e-163	-7.50578e-163	-6.55361e-163	3.28411e-163	1.11185e-162	-2.66603e-163	-2.69003e-163	-7.78521e-163	4.91169e-163	-5.00322e-163	-7.04566e-163	8.48298e-163	-5.35824e-163	-2.53764e-164	7.44657e-163	1.17056e-162	-8.30789e-164	0
-9.77947e-163	-5.08499e-163	-3.51525e-164	-8.71013e-163	5.05819e-163	-5.08971e-164	-9.90365e-163	1.54788e-162	-2.66667e-163	-1.34867e-163	-6.66469e-163	-5.41023e-163	-3.47419e-163	-5.64892e-163	-7.50578e-163	-6.55361e-163	3.28411e-163	1.11185e-162	-2.66603e-163	-2.69003e-163	-7.78521e-163	4.91169e-163	-5.00322e-163	-7.04566e-163	8.48298e-163	-5.35824e-163	-2.53764e-164	7.44657e-163	1.17056e-162	-8.30789e-164	0
-9.77947e-163	-5.08499e-163	-3.51525e-164	-8.71013e-163	5.05819e-163	-5.08971e-164	-9.90365e-163	1.54788e-162	-2.66667e-163	-1.34867e-163	-6.66469e-163	-5.41023e-163	-3.47419e-163	-5.64892e-163	-7.50578e-163	-6.55361e-163	3.28411e-163	1.11185e-162	-2.66603e-163	-2.69003e-163	-7.78521e-163	4.91169e-163	-5.00322e-163	-7.04566e-163	8.48298e-163	-5.35824e-163	-2.53764e-164	7.44657e-163	1.17056e-162	-8.30789e-164	0
-9.77947e-163	-5.08499e-163	-3.51525e-164	-8.71013e-163	5.05819e-163	-5.08971e-164	-9.90365e-163	1.54788e-162	-2.66667e-163	-1.34867e-163	-6.66469e-163	-5.41023e-163	-3.47419e-163	-5.64892e-163	-7.50578e-163	-6.55361e-163	3.28411e-163	1.11185e-162	-2.66603e-163	-2.69003e-163	-7.78521e-163	4.91169e-163	-5.00322e-163	-7.04566e-163	8.48298e-163	-5.35824e-163	-2.53764e-164	7.44657e-163	1.17056e-162	-8.30789e-164	0
-9.77947e-163	-5.08499e-163	-3.51525e-164	-8.71013e-163	5.05819e-163	-5.08971e-164	-9.90365e-163	1.54788e-162	-2.66667e-163	-1.34867e-163	-6.66469e-163	-5.41023e-163	-3.47419e-163	-5.64892e-163	-7.50578e-163	-6.55361e-163	3.28411e-163	1.11185e-162	-2.66603e-163	-2.69003e-163	-7.78521e-163	4.91169e-163	-5.00322e-163	-7.04566e-163	8.48298e-163	-5.35824e-163	-2.53764e-164	7.44657e-163	1.17056e-162	-8.30789e-164	0
-9.77947e-163	-5.08499e-163	-3.51525e-164	-8.71013e-163	5.05819e-163	-5.08971e-164	-9.90365e-163	1.54788e-162	-2.66667e-163	-1.34867e-163	-6.66469e-163	-5.41023e-163	-3.47419e-163	-5.64892e-163	-7.50578e-163	-6.55361e-163	3.28411e-163	1.11185e-162	-2.66603e-163	-2.69003e-163	-7.78521e-163	4.91169e-163	-5.00322e-163	-7.04566e-163	8.48298e-163	-5.35824e-163	-2.53764e-164	7.44657e-163	1.17056e-162	-8.30789e-164	0
-9.77947e-163	-5.08499e-163	-3.51525e-164	-8.71013e-163	5.05819e-163	-5.08971e-164	-9.90365e-163	1.54788e-162	-2.66667e-163	-1.34867e-163	-6.66469e-163	-5.41023e-163	-3.47419e-163	-5.64892e-163	-7.50578e-163	-6.55361e-163	3.28411e-163	1.11185e-162	-2.66603e-163	-2.69003e-163	-7.78521e-163	4.91169e-163	-5.00322e-163	-7.04566e-163	8.48298e-163	-5.35824e-163	-2.53764e-164	7.44657e-163	1.17056e-162	-8.30789e-164	0
-9.77947e-163	-5.08499e-163	-3.51525e-164	-8.71013e-163	5.05819e-163	-5.08971e-164	-9.90365e-163	1.54788e-162	-2.66667e-163	-1.34867e-163	-6.66469e-163	-5.41023e-163	-3.47419e-163	-5.64892e-163	-7.50578e-163	-6.55361e-163	3.28411e-163	1.11185e-162	-2.66603e-163	-2.69003e-163	-7.78521e-163	4.91169e-163	-5.00322e-163	-7.04566e-163	8.48298e-163	-5.35824e-163	-2.53764e-164	7.44657e-163	1.17056e-162	-8.30789e-164	0
-9.77947e-163	-5.08499e-163	-3.51525e-164	-8.71013e-163	5.05819e-163	-5.08971e-164	-9.90365e-163	1.54788e-162	-2.66667e-163	-1.34867e-163	-6.66469e-163	-5.41023e-163	-3.47419e-163	-5.64892e-163	-7.50578e-163	-6.55361e-163	3.28411e-163	1.11185e-162	-2.66603e-163	-2.69003e-163	-7.78521e-163	4.91169e-163	-5.00322e-163	-7.04566e-163	8.48298e-163	-5.35824e-163	-2.53764e-164	7.44657e-163	1.17056e-162	-8.30789e-164	0
-9.77947e-163	-5.08499e-163	-3.51525e-164	-8.71013e-163	5.05819e-163	-5.08971e-164	-9.90365e-163	1.54788e-162	-2.66667e-163	-1.34867e-163	-6.66469e-163	-5.41023e-163	-3.47419e-163	-5.64892e-163	-7.50578e-163	-6.55361e-163	3.28411e-163	1.11185e-162	-2.66603e-163	-2.69003e-163	-7.78521e-163	4.91169e-163	-5.00322e-163	-7.04566e-163	8.48298e-163	-5.35824e-163	-2.53764e-164	7.44657e-163	1.17056e-162	-8.30789e-164	0
-9.77947e-163	-5.08499e-163	-3.51525e-164	-8.71013e-163	5.05819e-163	-5.08971e-164	-9.90365e-163	1.54788e-162	-2.66667e-163	-1.34867e-163	-6.66469e-163	-5.41023e-163	-3.47419e-163	-5.64892e-163	-7.50578e-163	-6.55361e-163	3.28411e-163	1.11185e-162	-2.66603e-163	-2.69003e-163	-7.78521e-163	4.91169e-163	-5.00322e-163	-7.04566e-163	8.48298e-163	-5.35824e-163	-2.53764e-164	7.44657e-163	1.17056e-162	-8.30789e-164	0
-9.77947e-163	-5.08499e-163	-3.51525e-164	-8.71013e-163	5.05819e-163	-5.08971e-164	-9.90365e-163	1.54788e-162	-2.66667e-163	-1.34867e-163	-6.66469e-163	-5.41023e-163	-3.47419e-163	-5.64892e-163	-7.50578e-163	-6.55361e-163	3.28411e-163	1.11185e-162	-2.66603e-163	-2.69003e-163	-7.78521e-163	4.91169e-163	-5.00322e-163	-7.04566e-163	8.48298e-163	-5.35824e-163	-2.53764e-164	7.44657e-163	1.17056e-162	-8.30789e-164	0
-9.77947e-163	-5.08499e-163	-3.51525e-164	-8.71013e-163	5.05819e-163	-5.08971e-164	-9.90365e-163	1.54788e-162	-2.66667e-163	-1.34867e-163	-6.66469e-163	-5.41023e-163	-3.47419e-163	-5.64892e-163	-7.50578e-163	-6.55361e-163	3.28411e-163	1.11185e-162	-2.66603e-163	-2.69003e-163	-7.78521e-163	4.91169e-163	-5.00322e-163	-7.04566e-163	8.48298e-163	-5.35824e-163	-2.53764e-164	7.44657e-163	1.17056e-162	-8.30789e-164	0
-9.77947e-163	-5.08499e-163	-3.51525e-164	-8.71013e-163	5.05819e-163	-5.08971e-164	-9.90365e-163	1.54788e-162	-2.66667e-163	-1.34867e-163	-6.66469e-163	-5.41023e-163	-3.47419e-163	-5.64892e-163	-7.50578e-163	-6.55361e-163	3.28411e-163	1.11185e-162	-2.66603e-163	-2.69003e-163	-7.78521e-163	4.91169e-163	-5.00322e-163	-7.04566e-163	8.48298e-163	-5.35824e-163	-2.53764e-164	7.44657e-163	1.17056e-162	-8.30789e-164	0
-9.77947e-163	-5.08499e-163	-3.51525e-164	-8.71013e-163	5.05819e-163	-5.08971e-164	-9.90365e-163	1.54788e-162	-2.66667e-163	-1.34867e-163	-6.66469e-163	-5.41023e-163	-3.47419e-163	-5.64892e-163	-7.50578e-163	-6.55361e-163	3.28411e-163	1.11185e-162	-2.66603e-163	-2.69003e-163	-7.78521e-163	4.91169e-163	-5.00322e-163	-7.04566e-163	8.48298e-163	-5.35824e-163	-2.53764e-164	7.44657e-163	1.17056e-162	-8.30789e-164	0
-9.77947e-163	-5.08499e-163	-3.51525e-164	-8.71013e-163	5.05819e-163	-5.08971e-164	-9.90365e-163	1.54788e-162	-2.66667e-163	-1.34867e-163	-6.66469e-163	-5.41023e-163	-3.47419e-163	-5.64892e-163	-7.50578e-163	-6.55361e-163	3.28411e-163	1.11185e-162	-2.66603e-163	-2.69003e-163	-7.78521e-163	4.91169e-163	-5.00322e-163	-7.04566e-163	8.48298e-163	-5.35824e-163	-2.53764e-164	7.44657e-163	1.17056e-162	-8.30789e-164	0
-9.77947e-163	-5.08499e-163	-3.51525e-164	-8.71013e-163	5.05819e-163	-5.08971e-164	-9.90365e-163	1.54788e-162	-2.66667e-163	-1.34867e-163	-6.66469e-163	-5.41023e-163	-3.47419e-163	-5.64892e-163	-7.50578e-163	-6.55361e-163	3.28411e-163	1.11185e-162	-2.66603e-163	-2.69003e-163	-7.78521e-163	4.91169e-163	-5.00322e-163	-7.04566e-163	8.48298e-163	-5.35824e-163	-2.53764e-164	7.44657e-163	1.17056e-162	-8.30789e-164	0
-9.77947e-163	-5.08499e-163	-3.51525e-164	-8.71013e-163	5.05819e-163	-5.08971e-164	-9.90365e-163	1.54788e-162	-2.66667e-163	-1.34867e-163	-6.66469e-163	-5.41023e-163	-3.47419e-163	-5.64892e-163	-7.50578e-163	-6.55361e-163	3.28411e-163	1.11185e-162	-2.66603e-163	-2.69003e-163	-7.78521e-163	4.91169e-163	-5.00322e-163	-7.04566e-163	8.48298e-163	-5.35824e-163	-2.53764e-164	7.44657e-163	1.17056e-162	-8.30789e-164	0
-9.77947e-163	-5.08499e-163	-3.51525e-164	-8.71013e-163	5.05819e-163	-5.08971e-164	-9.90365e-163	1.54788e-162	-2.66667e-163	-1.34867e-163	-6.66469e-163	-5.41023e-163	-3.47419e-163	-5.64892e-163	-7.50578e-163	-6.55361e-163	3.28411e-163	1.11185e-162	-2.66603e-163	-2.69003e-163	-7.78521e-163	4.91169e-163	-5.00322e-163	-7.04566e-163	8.48298e-163	-5.35824e-163	-2.53764e-164	7.44657e-163	1.17056e-162	-8.30789e-164	0
-9.77947e-163	-5.08499e-163	-3.51525e-164	-8.71013e-163	5.05819e-163	-5.08971e-164	-9.90365e-163	1.54788e-162	-2.66667e-163	-1.34867e-163	-6.66469e-163	-5.41023e-163	-3.47419e-163	-5.64892e-163	-7.50578e-163	-6.55361e-163	3.28411e-163	1.11185e-162	-2.66603e-163	-2.69003e-163	-7.78521e-163	4.91169e-163	-5.00322e-163	-7.04566e-163	8.48298e-163	-5.35824e-163	-2.53764e-164	7.44657e-163	1.17056e-162	-8.30789e-164	0
-9.77947e-163	-5.08499e-163	-3.51525e-164	-8.71013e-163	5.05819e-163	-5.08971e-164	-9.90365e-163	1.54788e-162	-2.66667e-163	-1.34867e-163	-6.66469e-163	-5.41023e-163	-3.47419e-163	-5.64892e-163	-7.50578e-163	-6.55361e-163	3.28411e-163	1.11185e-162	-2.66603e-163	-2.69003e-163	-7.78521e-163	4.91169e-163	-5.00322e-163	-7.04566e-163	8.48298e-163	-5.35824e-163	-2.53764e-164	7.44657e-163	1.17056e-162	-8.30789e-164	0
-9.77947e-163	-5.08499e-163	-3.51525e-164	-8.71013e-163	5.05819e-163	-5.08971e-164	-9.90365e-163	1.54788e-162	-2.66667e-163	-1.34867e-163	-6.66469e-163	-5.41023e-163	-3.47419e-163	-5.64892e-163	-7.50578e-163	-6.55361e-163	3.28411e-163	1.11185e-162	-2.66603e-163	-2.69003e-163	-7.78521e-163	4.91169e-163	-5.00322e-163	-7.04566e-163	8.48298e-163	-5.35824e-163	-2.53764e-164	7.44657e-163	1.17056e-162	-8.30789e-164	0
-9.77947e-163	-5.08499e-163	-3.51525e-164	-8.71013e-163	5.05819e-163	-5.08971e-164	-9.90365e-163	1.54788e-162	-2.66667e-163	-1.34867e-163	-6.66469e-163	-5.41023e-163	-3.47419e-163	-5.64892e-163	-7.50578e-163	-6.55361e-163	3.28411e-163	1.11185e-162	-2.66603e-163	-2.69003e-163	-7.78521e-163	4.91169e-163	-5.00322e-163	-7.04566e-163	8.48298e-163	-5.35824e-163	-2.53764e-164	7.44657e-163	1.17056e-162	-8.30789e-164	0
-9.77947e-163	-5.08499e-163	-3.51525e-164	-8.71013e-163	5.05819e-163	-5.08971e-164	-9.90365e-163	1.54788e-162	-2.66667e-163	-1.34867e-163	-6.66469e-163	-5.41023e-163	-3.47419e-163	-5.64892e-163	-7.50578e-163	-6.55361e-163	3.28411e-163	1.11185e-162	-2.66603e-163	-2.69003e-163	-7.78521e-163	4.91169e-163	-5.00322e-163	-7.04566e-163	8.48298e-163	-5.35824e-163	-2.53764e-164	7.44657e-163	1.17056e-162	-8.30789e-164	0
-9.77947e-163	-5.08499e-163	-3.51525e-164	-8.71013e-163	5.05819e-163	-5.08971e-164	-9.90365e-163	1.54788e-162	-2.66667e-163	-1.34867e-163	-6.66469e-163	-5.41023e-163	-3.47419e-163	-5.64892e-163	-7.50578e-163	-6.55361e-163	3.28411e-163	1.11185e-162	-2.66603e-163	-2.69003e-163	-7.78521e-163	4.91169e-163	-5.00322e-163	-7.04566e-163	8.48298e-163	-5.35824e-163	-2.53764e-164	7.44657e-163	1.17056e-162	-8.30789e-164	0
-9.77947e-163	-5.08499e-163	-3.51525e-164	-8.71013e-163	5.05819e-163	-5.08971e-164	-9.90365e-163	1.54788e-162	-2.66667e-163	-1.34867e-163	-6.66469e-163	-5.41023e-163	-3.47419e-163	-5.64892e-163	-7.50578e-163	-6.55361e-163	3.28411e-163	1.11185e-162	-2.66603e-163	-2.69003e-163	-7.78521e-163	4.91169e-163	-5.00322e-163	-7.04566e-163	8.48298e-163	-5.35824e-163	-2.53764e-164	7.44657e-163	1.17056e-162	-8.30789e-164	0
-9.77947e-163	-5.08499e-163	-3.51525e-164	-8.71013e-163	5.05819e-163	-5.08971e-164	-9.90365e-163	1.54788e-162	-2.66667e-163	-1.34867e-163	-6.66469e-163	-5.41023e-163	-3.47419e-163	-5.64892e-163	-7.50578e-163	-6.55361e-163	3.28411e-163	1.11185e-162	-2.66603e-163	-2.69003e-163	-7.78521e-163	4.91169e-163	-5.00322e-163	-7.04566e-163	8.48298e-163	-5.35824e-163	-2.53764e-164	7.44657e-163	1.17056e-162	-8.30789e-164	0
-9.77947e-163	-5.08499e-163	-3.51525e-164	-8.71013e-163	5.05819e-163	-5.08971e-164	-9.90365e-163	1.54788e-162	-2.66667e-163	-1.34867e-163	-6.66469e-163	-5.41023e-163	-3.47419e-163	-5.64892e-163	-7.50578e-163	-6.55361e-163	3.28411e-163	1.11185e-162	-2.66603e-163	-2.69003e-163	-7.78521e-163	4.91169e-163	-5.00322e-163	-7.04566e-163	8.48298e-163	-5.35824e-163	-2.53764e-164	7.44657e-163	1.17056e-162	-8.30789e-164	0
-9.77947e-163	-5.08499e-163	-3.51525e-164	-8.71013e-163	5.05819e-163	-5.08971e-164	-9.90365e-163	1.54788e-162	-2.66667e-163	-1.34867e-163	-6.66469e-163	-5.41023e-163	-3.47419e-163	-5.64892e-163	-7.50578e-163	-6.55361e-163	3.28411e-163	1.11185e-162	-2.66603e-163	-2.69003e-163	-7.78521e-163	4.91169e-163	-5.00322e-163	-7.04566e-163	8.48298e-163	-5.35824e-163	-2.53764e-164	7.44657e-163	1.17056e-162	-8.30789e-164	0
-9.77947e-163	-5.08499e-163	-3.51525e-164	-8.71013e-163	5.05819e-163	-5.08971e-164	-9.90365e-163	1.54788e-162	-2.66667e-163	-1.34867e-163	-6.66469e-163	-5.41023e-163	-3.47419e-163	-5.64892e-163	-7.50578e-163	-6.55361e-163	3.28411e-163	1.11185e-162	-2.66603e-163	-2.69003e-163	-7.78521e-163	4.91169e-163	-5.00322e-163	-7.04566e-163	8.48298e-163	-5.35824e-163	-2.53764e-164	7.44657e-163	1.17056e-162	-8.30789e-164	0
-9.77947e-163	-5.08499e-163	-3.51525e-164	-8.71013e-163	5.05819e-163	-5.08971e-164	-9.90365e-163	1.54788e-162	-2.66667e-163	-1.34867e-163	-6.66469e-163	-5.41023e-163	-3.47419e-163	-5.64892e-163	-7.50578e-163	-6.55361e-163	3.28411e-163	1.11185e-162	-2.66603e-163	-2.69003e-163	-7.78521e-163	4.91169e-163	-5.00322e-163	-7.04566e-163	8.48298e-163	-5.35824e-163	-2.53764e-164	7.44657e-163	1.17056e-162	-8.30789e-164	0
-9.77947e-163	-5.08499e-163	-3.51525e-164	-8.71013e-163	5.05819e-163	-5.08971e-164	-9.90365e-163	1.54788e-162	-2.66667e-163	-1.34867e-163	-6.66469e-163	-5.41023e-163	-3.47419e-163	-5.64892e-163	-7.50578e-163	-6.55361e-163	3.28411e-163	1.11185e-162	-2.66603e-163	-2.69003e-163	-7.78521e-163	4.91169e-163	-5.00322e-163	-7.04566e-163	8.48298e-163	-5.35824e-163	-2.53764e-164	7.44657e-163	1.17056e-162	-8.30789e-164	0
-9.77947e-163	-5.08499e-163	-3.51525e-164	-8.71013e-163	5.05819e-163	-5.08971e-164	-9.90365e-163	1.54788e-162	-2.66667e-163	-1.34867e-163	-6.66469e-163	-5.41023e-163	-3.47419e-163	-5.64892e-163	-7.50578e-163	-6.55361e-163	3.28411e-163	1.11185e-162	-2.66603e-163	-2.69003e-163	-7.78521e-163	4.91169e-163	-5.00322e-163	-7.04566e-163	8.48298e-163	-5.35824e-163	-2.53764e-164	7.44657e-163	1.17056e-162	-8.30789e-164	0
-9.77947e-163	-5.08499e-163	-3.51525e-164	-8.71013e-163	5.05819e-163	-5.08971e-164	-9.90365e-163	1.54788e-162	-2.66667e-163	-1.34867e-163	-6.66469e-163	-5.41023e-163	-3.47419e-163	-5.64892e-163	-7.50578e-163	-6.55361e-163	3.28411e-163	1.11185e-162	-2.66603e-163	-2.69003e-163	-7.78521e-163	4.91169e-163	-5.00322e-163	-7.04566e-163	8.48298e-163	-5.35824e-163	-2.53764e-164	7.44657e-163	1.17056e-162	-8.30789e-164	0
-9.77947e-163	-5.08499e-163	-3.51525e-164	-8.71013e-163	5.05819e-163	-5.08971e-164	-9.90365e-163	1.54788e-162	-2.66667e-163	-1.34867e-163	-6.66469e-163	-5.41023e-163	-3.47419e-163	-5.64892e-163	-7.50578e-163	-6.55361e-163	3.28411e-163	1.11185e-162	-2.66603e-163	-2.69003e-163	-7.78521e-163	4.91169e-163	-5.00322e-163	-7.04566e-163	8.48298e-163	-5.35824e-163	-2.53764e-164	7.44657e-163	1.17056e-162	-8.30789e-164	0
-9.77947e-163	-5.08499e-163	-3.51525e-164	-8.71013e-163	5.05819e-163	-5.08971e-164	-9.90365e-163	1.54788e-162	-2.66667e-163	-1.34867e-163	-6.66469e-163	-5.41023e-163	-3.47419e-163	-5.64892e-163	-7.50578e-163	-6.55361e-163	3.28411e-163	1.11185e-162	-2.66603e-163	-2.69003e-163	-7.78521e-163	4.91169e-163	-5.00322e-163	-7.04566e-163	8.48298e-163	-5.35824e-163	-2.53764e-164	7.44657e-163	1.17056e-162	-8.30789e-164	0
-9.77947e-163	-5.08499e-163	-3.51525e-164	-8.71013e-163	5.05819e-163	-5.08971e-164	-9.90365e-163	1.54788e-162	-2.66667e-163	-1.34867e-163	-6.66469e-163	-5.41023e-163	-3.47419e-163	-5.64892e-163	-7.50578e-163	-6.55361e-163	3.28411e-163	1.11185e-162	-2.66603e-163	-2.69003e-163	-7.78521e-163	4.91169e-163	-5.00322e-163	-7.04566e-163	8.48298e-163	-5.35824e-163	-2.53764e-164	7.44657e-163	1.17056e-162	-8.30789e-164	0
-9.77947e-163	-5.08499e-163	-3.51525e-164	-8.71013e-163	5.05819e-163	-5.08971e-164	-9.90365e-163	1.54788e-162	-2.66667e-163	-1.34867e-163	-6.66469e-163	-5.41023e-163	-3.47419e-163	-5.64892e-163	-7.50578e-163	-6.55361e-163	3.28411e-163	1.11185e-162	-2.66603e-163	-2.69003e-163	-7.78521e-163	4.91169e-163	-5.00322e-163	-7.04566e-163	8.48298e-163	-5.35824e-163	-2.53764e-164	7.44657e-163	1.17056e-162	-8.30789e-164	0
-9.77947e-163	-5.08499e-163	-3.51525e-164	-8.71013e-163	5.05819e-163	-5.08971e-164	-9.90365e-163	1.54788e-162	-2.66667e-163	-1.34867e-163	-6.66469e-163	-5.41023e-163	-3.47419e-163	-5.64892e-163	-7.50578e-163	-6.55361e-163	3.28411e-163	1.11185e-162	-2.66603e-163	-2.69003e-163	-7.78521e-163	4.91169e-163	-5.00322e-163	-7.04566e-163	8.48298e-163	-5.35824e-163	-2.53764e-164	7.44657e-163	1.17056e-162	-8.30789e-164	0
-9.77947e-163	-5.08499e-163	-3.51525e-164	-8.71013e-163	5.05819e-163	-5.08971e-164	-9.90365e-163	1.54788e-162	-2.66667e-163	-1.34867e-163	-6.66469e-163	-5.41023e-163	-3.47419e-163	-5.64892e-163	-7.50578e-163	-6.55361e-163	3.28411e-163	1.11185e-162	-2.66603e-163	-2.69003e-163	-7.78521e-163	4.91169e-163	-5.00322e-163	-7.04566e-163	8.48298e-163	-5.35824e-163	-2.53764e-164	7.44657e-163	1.17056e-162	-8.30789e-164	0
-9.77947e-163	-5.08499e-163	-3.51525e-164	-8.71013e-163	5.05819e-163	-5.08971e-164	-9.90365e-163	1.54788e-162	-2.66667e-163	-1.34867e-163	-6.66469e-163	-5.41023e-163	-3.47419e-163	-5.64892e-163	-7.50578e-163	-6.55361e-163	3.28411e-163	1.11185e-162	-2.66603e-163	-2.69003e-163	-7.78521e-163	4.91169e-163	-5.00322e-163	-7.04566e-163	8.48298e-163	-5.35824e-163	-2.53764e-164	7.44657e-163	1.17056e-162	-8.30789e-164	0
-9.77947e-163	-5.08499e-163	-3.51525e-164	-8.71013e-163	5.05819e-163	-5.08971e-164	-9.90365e-163	1.54788e-162	-2.66667e-163	-1.34867e-163	-6.66469e-163	-5.41023e-163	-3.47419e-163	-5.64892e-163	-7.50578e-163	-6.55361e-163	3.28411e-163	1.11185e-162	-2.66603e-163	-2.69003e-163	-7.78521e-163	4.91169e-163	-5.00322e-163	-7.04566e-163	8.48298e-163	-5.35824e-163	-2.53764e-164	7.44657e-163	1.17056e-162	-8.30789e-164	0
-9.77947e-163	-5.08499e-163	-3.51525e-164	-8.71013e-163	5.05819e-163	-5.08971e-164	-9.90365e-163	1.54788e-162	-2.66667e-163	-1.34867e-163	-6.66469e-163	-5.41023e-163	-3.47419e-163	-5.64892e-163	-7.50578e-163	-6.55361e-163	3.28411e-163	1.11185e-162	-2.66603e-163	-2.69003e-163	-7.78521e-163	4.91169e-163	-5.00322e-163	-7.04566e-163	8.48298e-163	-5.35824e-163	-2.53764e-164	7.44657e-163	1.17056e-162	-8.30789e-164	0
-9.77947e-163	-5.08499e-163	-3.51525e-164	-8.71013e-163	5.05819e-163	-5.08971e-164	-9.90365e-163	1.54788e-162	-2.66667e-163	-1.34867e-163	-6.66469e-163	-5.41023e-163	-3.47419e-163	-5.64892e-163	-7.50578e-163	-6.55361e-163	3.28411e-163	1.11185e-162	-2.66603e-163	-2.69003e-163	-7.78521e-163	4.91169e-163	-5.00322e-163	-7.04566e-163	8.48298e-163	-5.35824e-163	-2.53764e-164	7.44657e-163	1.17056e-162	-8.30789e-164	0
-9.77947e-163	-5.08499e-163	-3.51525e-164	-8.71013e-163	5.05819e-163	-5.08971e-164	-9.90365e-163	1.54788e-162	-2.66667e-163	-1.34867e-163	-6.66469e-163	-5.41023e-163	-3.47419e-163	-5.64892e-163	-7.50578e-163	-6.55361e-163	3.28411e-163	1.11185e-162	-2.66603e-163	-2.69003e-163	-7.78521e-163	4.91169e-163	-5.00322e-163	-7.04566e-163	8.48298e-163	-5.35824e-163	-2.53764e-164	7.44657e-163	1.17056e-162	-8.30789e-164	0
-9.77947e-163	-5.08499e-163	-3.51525e-164	-8.71013e-163	5.05819e-163	-5.08971e-164	-9.90365e-163	1.54788e-162	-2.66667e-163	-1.34867e-163	-6.66469e-163	-5.41023e-163	-3.47419e-163	-5.64892e-163	-7.50578e-163	-6.55361e-163	3.28411e-163	1.11185e-162	-2.66603e-163	-2.69003e-163	-7.78521e-163	4.91169e-163	-5.00322e-163	-7.04566e-163	8.48298e-163	-5.35824e-163	-2.53764e-164	7.44657e-163	1.17056e-162	-8.30789e-164	0
-9.77947e-163	-5.08499e-163	-3.51525e-164	-8.71013e-163	5.05819e-163	-5.08971e-164	-9.90365e-163	1.54788e-162	-2.66667e-163	-1.34867e-163	-6.66469e-163	-5.41023e-163	-3.47419e-163	-5.64892e-163	-7.50578e-163	-6.55361e-163	3.28411e-163	1.11185e-162	-2.66603e-163	-2.69003e-163	-7.78521e-163	4.91169e-163	-5.00322e-163	-7.04566e-163	8.48298e-163	-5.35824e-163	-2.53764e-164	7.44657e-163	1.17056e-162	-8.30789e-164	0
-9.77947e-163	-5.08499e-163	-3.51525e-164	-8.71013e-163	5.05819e-163	-5.08971e-164	-9.90365e-163	1.54788e-162	-2.66667e-163	-1.34867e-163	-6.66469e-163	-5.41023e-163	-3.47419e-163	-5.64892e-163	-7.50578e-163	-6.55361e-163	3.28411e-163	1.11185e-162	-2.66603e-163	-2.69003e-163	-7.78521e-163	4.91169e-163	-5.00322e-163	-7.04566e-163	8.48298e-163	-5.35824e-163	-2.53764e-164	7.44657e-163	1.17056e-162	-8.30789e-164	0
-9.77947e-163	-5.08499e-163	-3.51525e-164	-8.71013e-163	5.05819e-163	-5.08971e-164	-9.90365e-163	1.54788e-162	-2.66667e-163	-1.34867e-163	-6.66469e-163	-5.41023e-163	-3.47419e-163	-5.64892e-163	-7.50578e-163	-6.55361e-163	3.28411e-163	1.11185e-162	-2.66603e-163	-2.69003e-163	-7.78521e-163	4.91169e-163	-5.00322e-163	-7.04566e-163	8.48298e-163	-5.35824e-163	-2.53764e-164	7.44657e-163	1.17056e-162	-8.30789e-164	0
-9.77947e-163	-5.08499e-163	-3.51525e-164	-8.71013e-163	5.05819e-163	-5.08971e-164	-9.90365e-163	1.54788e-162	-2.66667e-163	-1.34867e-163	-6.66469e-163	-5.41023e-163	-3.47419e-163	-5.64892e-163	-7.50578e-163	-6.55361e-163	3.28411e-163	1.11185e-162	-2.66603e-163	-2.69003e-163	-7.78521e-163	4.91169e-163	-5.00322e-163	-7.04566e-163	8.48298e-163	-5.35824e-163	-2.53764e-164	7.44657e-163	1.17056e-162	-8.30789e-164	0
-9.77947e-163	-5.08499e-163	-3.51525e-164	-8.71013e-163	5.05819e-163	-5.08971e-164	-9.90365e-163	1.54788e-162	-2.66667e-163	-1.34867e-163	-6.66469e-163	-5.41023e-163	-3.47419e-163	-5.64892e-163	-7.50578e-163	-6.55361e-163	3.28411e-163	1.11185e-162	-2.66603e-163	-2.69003e-163	-7.78521e-163	4.91169e-163	-5.00322e-163	-7.04566e-163	8.48298e-163	-5.35824e-163	-2.53764e-164	7.44657e-163	1.17056e-162	-8.30789e-164	0
-9.77947e-163	-5.08499e-163	-3.51525e-164	-8.71013e-163	5.05819e-163	-5.08971e-164	-9.90365e-163	1.54788e-162	-2.66667e-163	-1.34867e-163	-6.66469e-163	-5.41023e-163	-3.47419e-163	-5.64892e-163	-7.50578e-163	-6.55361e-163	3.28411e-163	1.11185e-162	-2.66603e-163	-2.69003e-163	-7.78521e-163	4.91169e-163	-5.00322e-163	-7.04566e-163	8.48298e-163	-5.35824e-163	-2.53764e-164	7.44657e-163	1.17056e-162	-8.30789e-164	0
-9.77947e-163	-5.08499e-163	-3.51525e-164	-8.71013e-163	5.05819e-163	-5.08971e-164	-9.90365e-163	1.54788e-162	-2.66667e-163	-1.34867e-163	-6.66469e-163	-5.41023e-163	-3.47419e-163	-5.64892e-163	-7.50578e-163	-6.55361e-163	3.28411e-163	1.11185e-162	-2.66603e-163	-2.69003e-163	-7.78521e-163	4.91169e-163	-5.00322e-163	-7.04566e-163	8.48298e-163	-5.35824e-163	-2.53764e-164	7.44657e-163	1.17056e-162	-8.30789e-164	0
-9.77947e-163	-5.08499e-163	-3.51525e-164	-8.71013e-163	5.05819e-163	-5.08971e-164	-9.90365e-163	1.54788e-162	-2.66667e-163	-1.34867e-163	-6.66469e-163	-5.41023e-163	-3.47419e-163	-5.64892e-163	-7.50578e-163	-6.55361e-163	3.28411e-163	1.11185e-162	-2.66603e-163	-2.69003e-163	-7.78521e-163	4.91169e-163	-5.00322e-163	-7.04566e-163	8.48298e-163	-5.35824e-163	-2.53764e-164	7.44657e-163	1.17056e-162	-8.30789e-164	0
-9.77947e-163	-5.08499e-163	-3.51525e-164	-8.71013e-163	5.05819e-163	-5.08971e-164	-9.90365e-163	1.54788e-162	-2.66667e-163	-1.34867e-163	-6.66469e-163	-5.41023e-163	-3.47419e-163	-5.64892e-163	-7.50578e-163	-6.55361e-163	3.28411e-163	1.11185e-162	-2.66603e-163	-2.69003e-163	-7.78521e-163	4.91169e-163	-5.00322e-163	-7.04566e-163	8.48298e-163	-5.35824e-163	-2.53764e-164	7.44657e-163	1.17056e-162	-8.30789e-164	0
-9.77947e-163	-5.08499e-163	-3.51525e-164	-8.71013e-163	5.05819e-163	-5.08971e-164	-9.90365e-163	1.54788e-162	-2.66667e-163	-1.34867e-163	-6.66469e-163	-5.41023e-163	-3.47419e-163	-5.64892e-163	-7.50578e-163	-6.55361e-163	3.28411e-163	1.11185e-162	-2.66603e-163	-2.69003e-163	-7.78521e-163	4.91169e-163	-5.00322e-163	-7.04566e-163	8.48298e-163	-5.35824e-163	-2.53764e-164	7.44657e-163	1.17056e-162	-8.30789e-164	0
-9.77947e-163	-5.08499e-163	-3.51525e-164	-8.71013e-163	5.05819e-163	-5.08971e-164	-9.90365e-163	1.54788e-162	-2.66667e-163	-1.34867e-163	-6.66469e-163	-5.41023e-163	-3.47419e-163	-5.64892e-163	-7.50578e-163	-6.55361e-163	3.28411e-163	1.11185e-162	-2.66603e-163	-2.69003e-163	-7.78521e-163	4.91169e-163	-5.00322e-163	-7.04566e-163	8.48298e-163	-5.35824e-163	-2.53764e-164	7.44657e-163	1.17056e-162	-8.30789e-164	0
-9.77947e-163	-5.08499e-163	-3.51525e-164	-8.71013e-163	5.05819e-163	-5.08971e-164	-9.90365e-163	1.54788e-162	-2.66667e-163	-1.34867e-163	-6.66469e-163	-5.41023e-163	-3.47419e-163	-5.64892e-163	-7.50578e-163	-6.55361e-163	3.28411e-163	1.11185e-162	-2.66603e-163	-2.69003e-163	-7.78521e-163	4.91169e-163	-5.00322e-163	-7.04566e-163	8.48298e-163	-5.35824e-163	-2.53764e-164	7.44657e-163	1.17056e-162	-8.30789e-164	0
-9.77947e-163	-5.08499e-163	-3.51525e-164	-8.71013e-163	5.05819e-163	-5.08971e-164	-9.90365e-163	1.54788e-162	-2.66667e-163	-1.34867e-163	-6.66469e-163	-5.41023e-163	-3.47419e-163	-5.64892e-163	-7.50578e-163	-6.55361e-163	3.28411e-163	1.11185e-162	-2.66603e-163	-2.69003e-163	-7.78521e-163	4.91169e-163	-5.00322e-163	-7.04566e-163	8.48298e-163	-5.35824e-163	-2.53764e-164	7.44657e-163	1.17056e-162	-8.30789e-164	0
-9.77947e-163	-5.08499e-163	-3.51525e-164	-8.71013e-163	5.05819e-163	-5.08971e-164	-9.90365e-163	1.54788e-162	-2.66667e-163	-1.34867e-163	-6.66469e-163	-5.41023e-163	-3.47419e-163	-5.64892e-163	-7.50578e-163	-6.55361e-163	3.28411e-163	1.11185e-162	-2.66603e-163	-2.69003e-163	-7.78521e-163	4.91169e-163	-5.00322e-163	-7.04566e-163	8.48298e-163	-5.35824e-163	-2.53764e-164	7.44657e-163	1.17056e-162	-8.30789e-164	0
-9.77947e-163	-5.08499e-163	-3.51525e-164	-8.71013e-163	5.05819e-163	-5.08971e-164	-9.90365e-163	1.54788e-162	-2.66667e-163	-1.34867e-163	-6.66469e-163	-5.41023e-163	-3.47419e-163	-5.64892e-163	-7.50578e-163	-6.55361e-163	3.28411e-163	1.11185e-162	-2.66603e-163	-2.69003e-163	-7.78521e-163	4.91169e-163	-5.00322e-163	-7.04566e-163	8.48298e-163	-5.35824e-163	-2.53764e-164	7.44657e-163	1.17056e-162	-8.30789e-164	0
-9.77947e-163	-5.08499e-163	-3.51525e-164	-8.71013e-163	5.05819e-163	-5.08971e-164	-9.90365e-163	1.54788e-162	-2.66667e-163	-1.34867e-163	-6.66469e-163	-5.41023e-163	-3.47419e-163	-5.64892e-163	-7.50578e-163	-6.55361e-163	3.28411e-163	1.11185e-162	-2.66603e-163	-2.69003e-163	-7.78521e-163	4.91169e-163	-5.00322e-163	-7.04566e-163	8.48298e-163	-5.35824e-163	-2.53764e-164	7.44657e-163	1.17056e-162	-8.30789e-164	0
-9.77947e-163	-5.08499e-163	-3.51525e-164	-8.71013e-163	5.05819e-163	-5.08971e-164	-9.90365e-163	1.54788e-162	-2.66667e-163	-1.34867e-163	-6.66469e-163	-5.41023e-163	-3.47419e-163	-5.64892e-163	-7.50578e-163	-6.55361e-163	3.28411e-163	1.11185e-162	-2.66603e-163	-2.69003e-163	-7.78521e-163	4.91169e-163	-5.00322e-163	-7.04566e-163	8.48298e-163	-5.35824e-163	-2.53764e-164	7.44657e-163	1.17056e-162	-8.30789e-164	0
-9.77947e-163	-5.08499e-163	-3.51525e-164	-8.71013e-163	5.05819e-163	-5.08971e-164	-9.90365e-163	1.54788e-162	-2.66667e-163	-1.34867e-163	-6.66469e-163	-5.41023e-163	-3.47419e-163	-5.64892e-163	-7.50578e-163	-6.55361e-163	3.28411e-163	1.11185e-162	-2.66603e-163	-2.69003e-163	-7.78521e-163	4.91169e-163	-5.00322e-163	-7.04566e-163	8.48298e-163	-5.35824e-163	-2.53764e-164	7.44657e-163	1.17056e-162	-8.30789e-164	0
-9.77947e-163	-5.08499e-163	-3.51525e-164	-8.71013e-163	5.05819e-163	-5.08971e-164	-9.90365e-163	1.54788e-162	-2.66667e-163	-1.34867e-163	-6.66469e-163	-5.41023e-163	-3.47419e-163	-5.64892e-163	-7.50578e-163	-6.55361e-163	3.28411e-163	1.11185e-162	-2.66603e-163	-2.69003e-163	-7.78521e-163	4.91169e-163	-5.00322e-163	-7.04566e-163	8.48298e-163	-5.35824e-163	-2.53764e-164	7.44657e-163	1.17056e-162	-8.30789e-164	0
-9.77947e-163	-5.08499e-163	-3.51525e-164	-8.71013e-163	5.05819e-163	-5.08971e-164	-9.90365e-163	1.54788e-162	-2.66667e-163	-1.34867e-163	-6.66469e-163	-5.41023e-163	-3.47419e-163	-5.64892e-163	-7.50578e-163	-6.55361e-163	3.28411e-163	1.11185e-162	-2.66603e-163	-2.69003e-163	-7.78521e-163	4.91169e-163	-5.00322e-163	-7.04566e-163	8.48298e-163	-5.35824e-163	-2.53764e-164	7.44657e-163	1.17056e-162	-8.30789e-164	0
-9.77947e-163	-5.08499e-163	-3.51525e-164	-8.71013e-163	5.05819e-163	-5.08971e-164	-9.90365e-163	1.54788e-162	-2.66667e-163	-1.34867e-163	-6.66469e-163	-5.41023e-163	-3.47419e-163	-5.64892e-163	-7.50578e-163	-6.55361e-163	3.28411e-163	1.11185e-162	-2.66603e-163	-2.69003e-163	-7.78521e-163	4.91169e-163	-5.00322e-163	-7.04566e-163	8.48298e-163	-5.35824e-163	-2.53764e-164	7.44657e-163	1.17056e-162	-8.30789e-164	0
-9.77947e-163	-5.08499e-163	-3.51525e-164	-8.71013e-163	5.05819e-163	-5.08971e-164	-9.90365e-163	1.54788e-162	-2.66667e-163	-1.34867e-163	-6.66469e-163	-5.41023e-163	-3.47419e-163	-5.64892e-163	-7.50578e-163	-6.55361e-163	3.28411e-163	1.11185e-162	-2.66603e-163	-2.69003e-163	-7.78521e-163	4.91169e-163	-5.00322e-163	-7.04566e-163	8.48298e-163	-5.35824e-163	-2.53764e-164	7.44657e-163	1.17056e-162	-8.30789e-164	0
-9.77947e-163	-5.08499e-163	-3.51525e-164	-8.71013e-163	5.05819e-163	-5.08971e-164	-9.90365e-163	1.54788e-162	-2.66667e-163	-1.34867e-163	-6.66469e-163	-5.41023e-163	-3.47419e-163	-5.64892e-163	-7.50578e-163	-6.55361e-163	3.28411e-163	1.11185e-162	-2.66603e-163	-2.69003e-163	-7.78521e-163	4.91169e-163	-5.00322e-163	-7.04566e-163	8.48298e-163	-5.35824e-163	-2.53764e-164	7.44657e-163	1.17056e-162	-8.30789e-164	0
-9.77947e-163	-5.08499e-163	-3.51525e-164	-8.71013e-163	5.05819e-163	-5.08971e-164	-9.90365e-163	1.54788e-162	-2.66667e-163	-1.34867e-163	-6.66469e-163	-5.41023e-163	-3.47419e-163	-5.64892e-163	-7.50578e-163	-6.55361e-163	3.28411e-163	1.11185e-162	-2.66603e-163	-2.69003e-163	-7.78521e-163	4.91169e-163	-5.00322e-163	-7.04566e-163	8.48298e-163	-5.35824e-163	-2.53764e-164	7.44657e-163	1.17056e-162	-8.30789e-164	0
-9.77947e-163	-5.08499e-163	-3.51525e-164	-8.71013e-163	5.05819e-163	-5.08971e-164	-9.90365e-163	1.54788e-162	-2.66667e-163	-1.34867e-163	-6.66469e-163	-5.41023e-163	-3.47419e-163	-5.64892e-163	-7.50578e-163	-6.55361e-163	3.28411e-163	1.11185e-162	-2.66603e-163	-2.69003e-163	-7.78521e-163	4.91169e-163	-5.00322e-163	-7.04566e-163	8.48298e-163	-5.35824e-163	-2.53764e-164	7.44657e-163	1.17056e-162	-8.30789e-164	0
-9.77947e-163	-5.08499e-163	-3.51525e-164	-8.71013e-163	5.05819e-163	-5.08971e-164	-9.90365e-163	1.54788e-162	-2.66667e-163	-1.34867e-163	-6.66469e-163	-5.41023e-163	-3.47419e-163	-5.64892e-163	-7.50578e-163	-6.55361e-163	3.28411e-163	1.11185e-162	-2.66603e-163	-2.69003e-163	-7.78521e-163	4.91169e-163	-5.00322e-163	-7.04566e-163	8.48298e-163	-5.35824e-163	-2.53764e-164	7.44657e-163	1.17056e-162	-8.30789e-164	0
-9.77947e-163	-5.08499e-163	-3.51525e-164	-8.71013e-163	5.05819e-163	-5.08971e-164	-9.90365e-163	1.54788e-162	-2.66667e-163	-1.34867e-163	-6.66469e-163	-5.41023e-163	-3.47419e-163	-5.64892e-163	-7.50578e-163	-6.55361e-163	3.28411e-163	1.11185e-162	-2.66603e-163	-2.69003e-163	-7.78521e-163	4.91169e-163	-5.00322e-163	-7.04566e-163	8.48298e-163	-5.35824e-163	-2.53764e-164	7.44657e-163	1.17056e-162	-8.30789e-164	0
-9.77947e-163	-5.08499e-163	-3.51525e-164	-8.71013e-163	5.05819e-163	-5.08971e-164	-9.90365e-163	1.54788e-162	-2.66667e-163	-1.34867e-163	-6.66469e-163	-5.41023e-163	-3.47419e-163	-5.64892e-163	-7.50578e-163	-6.55361e-163	3.28411e-163	1.11185e-162	-2.66603e-163	-2.69003e-163	-7.78521e-163	4.91169e-163	-5.00322e-163	-7.04566e-163	8.48298e-163	-5.35824e-163	-2.53764e-164	7.44657e-163	1.17056e-162	-8.30789e-164	0
-9.77947e-163	-5.08499e-163	-3.51525e-164	-8.71013e-163	5.05819e-163	-5.08971e-164	-9.90365e-163	1.54788e-162	-2.66667e-163	-1.34867e-163	-6.66469e-163	-5.41023e-163	-3.47419e-163	-5.64892e-163	-7.50578e-163	-6.55361e-163	3.28411e-163	1.11185e-162	-2.66603e-163	-2.69003e-163	-7.78521e-163	4.91169e-163	-5.00322e-163	-7.04566e-163	8.48298e-163	-5.35824e-163	-2.53764e-164	7.44657e-163	1.17056e-162	-8.30789e-164	0
-9.77947e-163	-5.08499e-163	-3.51525e-164	-8.71013e-163	5.05819e-163	-5.08971e-164	-9.90365e-163	1.54788e-162	-2.66667e-163	-1.34867e-163	-6.66469e-163	-5.41023e-163	-3.47419e-163	-5.64892e-163	-7.50578e-163	-6.55361e-163	3.28411e-163	1.11185e-162	-2.66603e-163	-2.69003e-163	-7.78521e-163	4.91169e-163	-5.00322e-163	-7.04566e-163	8.48298e-163	-5.35824e-163	-2.53764e-164	7.44657e-163	1.17056e-162	-8.30789e-164	0
-9.77947e-163	-5.08499e-163	-3.51525e-164	-8.71013e-163	5.05819e-163	-5.08971e-164	-9.90365e-163	1.54788e-162	-2.66667e-163	-1.34867e-163	-6.66469e-163	-5.41023e-163	-3.47419e-163	-5.64892e-163	-7.50578e-163	-6.55361e-163	3.28411e-163	1.11185e-162	-2.66603e-163	-2.69003e-163	-7.78521e-163	4.91169e-163	-5.00322e-163	-7.04566e-163	8.48298e-163	-5.35824e-163	-2.53764e-164	7.44657e-163	1.17056e-162	-8.30789e-164	0
-9.77947e-163	-5.08499e-163	-3.51525e-164	-8.71013e-163	5.05819e-163	-5.08971e-164	-9.90365e-163	1.54788e-162	-2.66667e-163	-1.34867e-163	-6.66469e-163	-5.41023e-163	-3.47419e-163	-5.64892e-163	-7.50578e-163	-6.55361e-163	3.28411e-163	1.11185e-162	-2.66603e-163	-2.69003e-163	-7.78521e-163	4.91169e-163	-5.00322e-163	-7.04566e-163	8.48298e-163	-5.35824e-163	-2.53764e-164	7.44657e-163	1.17056e-162	-8.30789e-164	0
-9.77947e-163	-5.08499e-163	-3.51525e-164	-8.71013e-163	5.05819e-163	-5.08971e-164	-9.90365e-163	1.54788e-162	-2.66667e-163	-1.34867e-163	-6.66469e-163	-5.41023e-163	-3.47419e-163	-5.64892e-163	-7.50578e-163	-6.55361e-163	3.28411e-163	1.11185e-162	-2.66603e-163	-2.69003e-163	-7.78521e-163	4.91169e-163	-5.00322e-163	-7.04566e-163	8.48298e-163	-5.35824e-163	-2.53764e-164	7.44657e-163	1.17056e-162	-8.30789e-164	0
-9.77947e-163	-5.08499e-163	-3.51525e-164	-8.71013e-163	5.05819e-163	-5.08971e-164	-9.90365e-163	1.54788e-162	-2.66667e-163	-1.34867e-163	-6.66469e-163	-5.41023e-163	-3.47419e-163	-5.64892e-163	-7.50578e-163	-6.55361e-163	3.28411e-163	1.11185e-162	-2.66603e-163	-2.69003e-163	-7.78521e-163	4.91169e-163	-5.00322e-163	-7.04566e-163	8.48298e-163	-5.35824e-163	-2.53764e-164	7.44657e-163	1.17056e-162	-8.30789e-164	0
-9.77947e-163	-5.08499e-163	-3.51525e-164	-8.71013e-163	5.05819e-163	-5.08971e-164	-9.90365e-163	1.54788e-162	-2.66667e-163	-1.34867e-163	-6.66469e-163	-5.41023e-163	-3.47419e-163	-5.64892e-163	-7.50578e-163	-6.55361e-163	3.28411e-163	1.11185e-162	-2.66603e-163	-2.69003e-163	-7.78521e-163	4.91169e-163	-5.00322e-163	-7.04566e-163	8.48298e-163	-5.35824e-163	-2.53764e-164	7.44657e-163	1.17056e-162	-8.30789e-164	0
-9.77947e-163	-5.08499e-163	-3.51525e-164	-8.71013e-163	5.05819e-163	-5.08971e-164	-9.90365e-163	1.54788e-162	-2.66667e-163	-1.34867e-163	-6.66469e-163	-5.41023e-163	-3.47419e-163	-5.64892e-163	-7.50578e-163	-6.55361e-163	3.28411e-163	1.11185e-162	-2.66603e-163	-2.69003e-163	-7.78521e-163	4.91169e-163	-5.00322e-163	-7.04566e-163	8.48298e-163	-5.35824e-163	-2.53764e-164	7.44657e-163	1.17056e-162	-8.30789e-164	0
-9.77947e-163	-5.08499e-163	-3.51525e-164	-8.71013e-163	5.05819e-163	-5.08971e-164	-9.90365e-163	1.54788e-162	-2.66667e-163	-1.34867e-163	-6.66469e-163	-5.41023e-163	-3.47419e-163	-5.64892e-163	-7.50578e-163	-6.55361e-163	3.28411e-163	1.11185e-162	-2.66603e-163	-2.69003e-163	-7.78521e-163	4.91169e-163	-5.00322e-163	-7.04566e-163	8.48298e-163	-5.35824e-163	-2.53764e-164	7.44657e-163	1.17056e-162	-8.30789e-164	0
-9.77947e-163	-5.08499e-163	-3.51525e-164	-8.71013e-163	5.05819e-163	-5.08971e-164	-9.90365e-163	1.54788e-162	-2.66667e-163	-1.34867e-163	-6.66469e-163	-5.41023e-163	-3.47419e-163	-5.64892e-163	-7.50578e-163	-6.55361e-163	3.28411e-163	1.11185e-162	-2.66603e-163	-2.69003e-163	-7.78521e-163	4.91169e-163	-5.00322e-163	-7.04566e-163	8.48298e-163	-5.35824e-163	-2.53764e-164	7.44657e-163	1.17056e-162	-8.30789e-164	0
-9.77947e-163	-5.08499e-163	-3.51525e-164	-8.71013e-163	5.05819e-163	-5.08971e-164	-9.90365e-163	1.54788e-162	-2.66667e-163	-1.34867e-163	-6.66469e-163	-5.41023e-163	-3.47419e-163	-5.64892e-163	-7.50578e-163	-6.55361e-163	3.28411e-163	1.11185e-162	-2.66603e-163	-2.69003e-163	-7.78521e-163	4.91169e-163	-5.00322e-163	-7.04566e-163	8.48298e-163	-5.35824e-163	-2.53764e-164	7.44657e-163	1.17056e-162	-8.30789e-164	0
-9.77947e-163	-5.08499e-163	-3.51525e-164	-8.71013e-163	5.05819e-163	-5.08971e-164	-9.90365e-163	1.54788e-162	-2.66667e-163	-1.34867e-163	-6.66469e-163	-5.41023e-163	-3.47419e-163	-5.64892e-163	-7.50578e-163	-6.55361e-163	3.28411e-163	1.11185e-162	-2.66603e-163	-2.69003e-163	-7.78521e-163	4.91169e-163	-5.00322e-163	-7.04566e-163	8.48298e-163	-5.35824e-163	-2.53764e-164	7.44657e-163	1.17056e-162	-8.30789e-164	0
-9.77947e-163	-5.08499e-163	-3.51525e-164	-8.71013e-163	5.05819e-163	-5.08971e-164	-9.90365e-163	1.54788e-162	-2.66667e-163	-1.34867e-163	-6.66469e-163	-5.41023e-163	-3.47419e-163	-5.64892e-163	-7.50578e-163	-6.55361e-163	3.28411e-163	1.11185e-162	-2.66603e-163	-2.69003e-163	-7.78521e-163	4.91169e-163	-5.00322e-163	-7.04566e-163	8.48298e-163	-5.35824e-163	-2.53764e-164	7.44657e-163	1.17056e-162	-8.30789e-164	0
-9.77947e-163	-5.08499e-163	-3.51525e-164	-8.71013e-163	5.05819e-163	-5.08971e-164	-9.90365e-163	1.54788e-162	-2.66667e-163	-1.34867e-163	-6.66469e-163	-5.41023e-163	-3.47419e-163	-5.64892e-163	-7.50578e-163	-6.55361e-163	3.28411e-163	1.11185e-162	-2.66603e-163	-2.69003e-163	-7.78521e-163	4.91169e-163	-5.00322e-163	-7.04566e-163	8.48298e-163	-5.35824e-163	-2.53764e-164	7.44657e-163	1.17056e-162	-8.30789e-164	0
-9.77947e-163	-5.08499e-163	-3.51525e-164	-8.71013e-163	5.05819e-163	-5.08971e-164	-9.90365e-163	1.54788e-162	-2.66667e-163	-1.34867e-163	-6.66469e-163	-5.41023e-163	-3.47419e-163	-5.64892e-163	-7.50578e-163	-6.55361e-163	3.28411e-163	1.11185e-162	-2.66603e-163	-2.69003e-163	-7.78521e-163	4.91169e-163	-5.00322e-163	-7.04566e-163	8.48298e-163	-5.35824e-163	-2.53764e-164	7.44657e-163	1.17056e-162	-8.30789e-164	0
-9.77947e-163	-5.08499e-163	-3.51525e-164	-8.71013e-163	5.05819e-163	-5.08971e-164	-9.90365e-163	1.54788e-162	-2.66667e-163	-1.34867e-163	-6.66469e-163	-5.41023e-163	-3.47419e-163	-5.64892e-163	-7.50578e-163	-6.55361e-163	3.28411e-163	1.11185e-162	-2.66603e-163	-2.69003e-163	-7.78521e-163	4.91169e-163	-5.00322e-163	-7.04566e-163	8.48298e-163	-5.35824e-163	-2.53764e-164	7.44657e-163	1.17056e-162	-8.30789e-164	0
-9.77947e-163	-5.08499e-163	-3.51525e-164	-8.71013e-163	5.05819e-163	-5.08971e-164	-9.90365e-163	1.54788e-162	-2.66667e-163	-1.34867e-163	-6.66469e-163	-5.41023e-163	-3.47419e-163	-5.64892e-163	-7.50578e-163	-6.55361e-163	3.28411e-163	1.11185e-162	-2.66603e-163	-2.69003e-163	-7.78521e-163	4.91169e-163	-5.00322e-163	-7.04566e-163	8.48298e-163	-5.35824e-163	-2.53764e-164	7.44657e-163	1.17056e-162	-8.30789e-164	0
-9.77947e-163	-5.08499e-163	-3.51525e-164	-8.71013e-163	5.05819e-163	-5.08971e-164	-9.90365e-163	1.54788e-162	-2.66667e-163	-1.34867e-163	-6.66469e-163	-5.41023e-163	-3.47419e-163	-5.64892e-163	-7.50578e-163	-6.55361e-163	3.28411e-163	1.11185e-162	-2.66603e-163	-2.69003e-163	-7.78521e-163	4.91169e-163	-5.00322e-163	-7.04566e-163	8.48298e-163	-5.35824e-163	-2.53764e-164	7.44657e-163	1.17056e-162	-8.30789e-164	0
-9.77947e-163	-5.08499e-163	-3.51525e-164	-8.71013e-163	5.05819e-163	-5.08971e-164	-9.90365e-163	1.54788e-162	-2.66667e-163	-1.34867e-163	-6.66469e-163	-5.41023e-163	-3.47419e-163	-5.64892e-163	-7.50578e-163	-6.55361e-163	3.28411e-163	1.11185e-162	-2.66603e-163	-2.69003e-163	-7.78521e-163	4.91169e-163	-5.00322e-163	-7.04566e-163	8.48298e-163	-5.35824e-163	-2.53764e-164	7.44657e-163	1.17056e-162	-8.30789e-164	0
-9.77947e-163	-5.08499e-163	-3.51525e-164	-8.71013e-163	5.05819e-163	-5.08971e-164	-9.90365e-163	1.54788e-162	-2.66667e-163	-1.34867e-163	-6.66469e-163	-5.41023e-163	-3.47419e-163	-5.64892e-163	-7.50578e-163	-6.55361e-163	3.28411e-163	1.11185e-162	-2.66603e-163	-2.69003e-163	-7.78521e-163	4.91169e-163	-5.00322e-163	-7.04566e-163	8.48298e-163	-5.35824e-163	-2.53764e-164	7.44657e-163	1.17056e-162	-8.30789e-164	0
-9.77947e-163	-5.08499e-163	-3.51525e-164	-8.71013e-163	5.05819e-163	-5.08971e-164	-9.90365e-163	1.54788e-162	-2.66667e-163	-1.34867e-163	-6.66469e-163	-5.41023e-163	-3.47419e-163	-5.64892e-163	-7.50578e-163	-6.55361e-163	3.28411e-163	1.11185e-162	-2.66603e-163	-2.69003e-163	-7.78521e-163	4.91169e-163	-5.00322e-163	-7.04566e-163	8.48298e-163	-5.35824e-163	-2.53764e-164	7.44657e-163	1.17056e-162	-8.30789e-164	0
-9.77947e-163	-5.08499e-163	-3.51525e-164	-8.71013e-163	5.05819e-163	-5.08971e-164	-9.90365e-163	1.54788e-162	-2.66667e-163	-1.34867e-163	-6.66469e-163	-5.41023e-163	-3.47419e-163	-5.64892e-163	-7.50578e-163	-6.55361e-163	3.28411e-163	1.11185e-162	-2.66603e-163	-2.69003e-163	-7.78521e-163	4.91169e-163	-5.00322e-163	-7.04566e-163	8.48298e-163	-5.35824e-163	-2.53764e-164	7.44657e-163	1.17056e-162	-8.30789e-164	0
-9.77947e-163	-5.08499e-163	-3.51525e-164	-8.71013e-163	5.05819e-163	-5.08971e-164	-9.90365e-163	1.54788e-162	-2.66667e-163	-1.34867e-163	-6.66469e-163	-5.41023e-163	-3.47419e-163	-5.64892e-163	-7.50578e-163	-6.55361e-163	3.28411e-163	1.11185e-162	-2.66603e-163	-2.69003e-163	-7.78521e-163	4.91169e-163	-5.00322e-163	-7.04566e-163	8.48298e-163	-5.35824e-163	-2.53764e-164	7.44657e-163	1.17056e-162	-8.30789e-164	0
-9.77947e-163	-5.08499e-163	-3.51525e-164	-8.71013e-163	5.05819e-163	-5.08971e-164	-9.90365e-163	1.54788e-162	-2.66667e-163	-1.34867e-163	-6.66469e-163	-5.41023e-163	-3.47419e-163	-5.64892e-163	-7.50578e-163	-6.55361e-163	3.28411e-163	1.11185e-162	-2.66603e-163	-2.69003e-163	-7.78521e-163	4.91169e-163	-5.00322e-163	-7.04566e-163	8.48298e-163	-5.35824e-163	-2.53764e-164	7.44657e-163	1.17056e-162	-8.30789e-164	0
-9.77947e-163	-5.08499e-163	-3.51525e-164	-8.71013e-163	5.05819e-163	-5.08971e-164	-9.90365e-163	1.54788e-162	-2.66667e-163	-1.34867e-163	-6.66469e-163	-5.41023e-163	-3.47419e-163	-5.64892e-163	-7.50578e-163	-6.55361e-163	3.28411e-163	1.11185e-162	-2.66603e-163	-2.69003e-163	-7.78521e-163	4.91169e-163	-5.00322e-163	-7.04566e-163	8.48298e-163	-5.35824e-163	-2.53764e-164	7.44657e-163	1.17056e-162	-8.30789e-164	0
-9.77947e-163	-5.08499e-163	-3.51525e-164	-8.71013e-163	5.05819e-163	-5.08971e-164	-9.90365e-163	1.54788e-162	-2.66667e-163	-1.34867e-163	-6.66469e-163	-5.41023e-163	-3.47419e-163	-5.64892e-163	-7.50578e-163	-6.55361e-163	3.28411e-163	1.11185e-162	-2.66603e-163	-2.69003e-163	-7.78521e-163	4.91169e-163	-5.00322e-163	-7.04566e-163	8.48298e-163	-5.35824e-163	-2.53764e-164	7.44657e-163	1.17056e-162	-8.30789e-164	0
-9.77947e-163	-5.08499e-163	-3.51525e-164	-8.71013e-163	5.05819e-163	-5.08971e-164	-9.90365e-163	1.54788e-162	-2.66667e-163	-1.34867e-163	-6.66469e-163	-5.41023e-163	-3.47419e-163	-5.64892e-163	-7.50578e-163	-6.55361e-163	3.28411e-163	1.11185e-162	-2.66603e-163	-2.69003e-163	-7.78521e-163	4.91169e-163	-5.00322e-163	-7.04566e-163	8.48298e-163	-5.35824e-163	-2.53764e-164	7.44657e-163	1.17056e-162	-8.30789e-164	0
-9.77947e-163	-5.08499e-163	-3.51525e-164	-8.71013e-163	5.05819e-163	-5.08971e-164	-9.90365e-163	1.54788e-162	-2.66667e-163	-1.34867e-163	-6.66469e-163	-5.41023e-163	-3.47419e-163	-5.64892e-163	-7.50578e-163	-6.55361e-163	3.28411e-163	1.11185e-162	-2.66603e-163	-2.69003e-163	-7.78521e-163	4.91169e-163	-5.00322e-163	-7.04566e-163	8.48298e-163	-5.35824e-163	-2.53764e-164	7.44657e-163	1.17056e-162	-8.30789e-164	0
-9.77947e-163	-5.08499e-163	-3.51525e-164	-8.71013e-163	5.05819e-163	-5.08971e-164	-9.90365e-163	1.54788e-162	-2.66667e-163	-1.34867e-163	-6.66469e-163	-5.41023e-163	-3.47419e-163	-5.64892e-163	-7.50578e-163	-6.55361e-163	3.28411e-163	1.11185e-162	-2.66603e-163	-2.69003e-163	-7.78521e-163	4.91169e-163	-5.00322e-163	-7.04566e-163	8.48298e-163	-5.35824e-163	-2.53764e-164	7.44657e-163	1.17056e-162	-8.30789e-164	0
-9.77947e-163	-5.08499e-163	-3.51525e-164	-8.71013e-163	5.05819e-163	-5.08971e-164	-9.90365e-163	1.54788e-162	-2.66667e-163	-1.34867e-163	-6.66469e-163	-5.41023e-163	-3.47419e-163	-5.64892e-163	-7.50578e-163	-6.55361e-163	3.28411e-163	1.11185e-162	-2.66603e-163	-2.69003e-163	-7.78521e-163	4.91169e-163	-5.00322e-163	-7.04566e-163	8.48298e-163	-5.35824e-163	-2.53764e-164	7.44657e-163	1.17056e-162	-8.30789e-164	0
-9.77947e-163	-5.08499e-163	-3.51525e-164	-8.71013e-163	5.05819e-163	-5.08971e-164	-9.90365e-163	1.54788e-162	-2.66667e-163	-1.34867e-163	-6.66469e-163	-5.41023e-163	-3.47419e-163	-5.64892e-163	-7.50578e-163	-6.55361e-163	3.28411e-163	1.11185e-162	-2.66603e-163	-2.69003e-163	-7.78521e-163	4.91169e-163	-5.00322e-163	-7.04566e-163	8.48298e-163	-5.35824e-163	-2.53764e-164	7.44657e-163	1.17056e-162	-8.30789e-164	0
-9.77947e-163	-5.08499e-163	-3.51525e-164	-8.71013e-163	5.05819e-163	-5.08971e-164	-9.90365e-163	1.54788e-162	-2.66667e-163	-1.34867e-163	-6.66469e-163	-5.41023e-163	-3.47419e-163	-5.64892e-163	-7.50578e-163	-6.55361e-163	3.28411e-163	1.11185e-162	-2.66603e-163	-2.69003e-163	-7.78521e-163	4.91169e-163	-5.00322e-163	-7.04566e-163	8.48298e-163	-5.35824e-163	-2.53764e-164	7.44657e-163	1.17056e-162	-8.30789e-164	0
-9.77947e-163	-5.08499e-163	-3.51525e-164	-8.71013e-163	5.05819e-163	-5.08971e-164	-9.90365e-163	1.54788e-162	-2.66667e-163	-1.34867e-163	-6.66469e-163	-5.41023e-163	-3.47419e-163	-5.64892e-163	-7.50578e-163	-6.55361e-163	3.28411e-163	1.11185e-162	-2.66603e-163	-2.69003e-163	-7.78521e-163	4.91169e-163	-5.00322e-163	-7.04566e-163	8.48298e-163	-5.35824e-163	-2.53764e-164	7.44657e-163	1.17056e-162	-8.30789e-164	0
-9.77947e-163	-5.08499e-163	-3.51525e-164	-8.71013e-163	5.05819e-163	-5.08971e-164	-9.90365e-163	1.54788e-162	-2.66667e-163	-1.34867e-163	-6.66469e-163	-5.41023e-163	-3.47419e-163	-5.64892e-163	-7.50578e-163	-6.55361e-163	3.28411e-163	1.11185e-162	-2.66603e-163	-2.69003e-163	-7.78521e-163	4.91169e-163	-5.00322e-163	-7.04566e-163	8.48298e-163	-5.35824e-163	-2.53764e-164	7.44657e-163	1.17056e-162	-8.30789e-164	0
-9.77947e-163	-5.08499e-163	-3.51525e-164	-8.71013e-163	5.05819e-163	-5.08971e-164	-9.90365e-163	1.54788e-162	-2.66667e-163	-1.34867e-163	-6.66469e-163	-5.41023e-163	-3.47419e-163	-5.64892e-163	-7.50578e-163	-6.55361e-163	3.28411e-163	1.11185e-162	-2.66603e-163	-2.69003e-163	-7.78521e-163	4.91169e-163	-5.00322e-163	-7.04566e-163	8.48298e-163	-5.35824e-163	-2.53764e-164	7.44657e-163	1.17056e-162	-8.30789e-164	0
-9.77947e-163	-5.08499e-163	-3.51525e-164	-8.71013e-163	5.05819e-163	-5.08971e-164	-9.90365e-163	1.54788e-162	-2.66667e-163	-1.34867e-163	-6.66469e-163	-5.41023e-163	-3.47419e-163	-5.64892e-163	-7.50578e-163	-6.55361e-163	3.28411e-163	1.11185e-162	-2.66603e-163	-2.69003e-163	-7.78521e-163	4.91169e-163	-5.00322e-163	-7.04566e-163	8.48298e-163	-5.35824e-163	-2.53764e-164	7.44657e-163	1.17056e-162	-8.30789e-164	0
-9.77947e-163	-5.08499e-163	-3.51525e-164	-8.71013e-163	5.05819e-163	-5.08971e-164	-9.90365e-163	1.54788e-162	-2.66667e-163	-1.34867e-163	-6.66469e-163	-5.41023e-163	-3.47419e-163	-5.64892e-163	-7.50578e-163	-6.55361e-163	3.28411e-163	1.11185e-162	-2.66603e-163	-2.69003e-163	-7.78521e-163	4.91169e-163	-5.00322e-163	-7.04566e-163	8.48298e-163	-5.35824e-163	-2.53764e-164	7.44657e-163	1.17056e-162	-8.30789e-164	0
-9.77947e-163	-5.08499e-163	-3.51525e-164	-8.71013e-163	5.05819e-163	-5.08971e-164	-9.90365e-163	1.54788e-162	-2.66667e-163	-1.34867e-163	-6.66469e-163	-5.41023e-163	-3.47419e-163	-5.64892e-163	-7.50578e-163	-6.55361e-163	3.28411e-163	1.11185e-162	-2.66603e-163	-2.69003e-163	-7.78521e-163	4.91169e-163	-5.00322e-163	-7.04566e-163	8.48298e-163	-5.35824e-163	-2.53764e-164	7.44657e-163	1.17056e-162	-8.30789e-164	0
-9.77947e-163	-5.08499e-163	-3.51525e-164	-8.71013e-163	5.05819e-163	-5.08971e-164	-9.90365e-163	1.54788e-162	-2.66667e-163	-1.34867e-163	-6.66469e-163	-5.41023e-163	-3.47419e-163	-5.64892e-163	-7.50578e-163	-6.55361e-163	3.28411e-163	1.11185e-162	-2.66603e-163	-2.69003e-163	-7.78521e-163	4.91169e-163	-5.00322e-163	-7.04566e-163	8.48298e-163	-5.35824e-163	-2.53764e-164	7.44657e-163	1.17056e-162	-8.30789e-164	0
-9.77947e-163	-5.08499e-163	-3.51525e-164	-8.71013e-163	5.05819e-163	-5.08971e-164	-9.90365e-163	1.54788e-162	-2.66667e-163	-1.34867e-163	-6.66469e-163	-5.41023e-163	-3.47419e-163	-5.64892e-163	-7.50578e-163	-6.55361e-163	3.28411e-163	1.11185e-162	-2.66603e-163	-2.69003e-163	-7.78521e-163	4.91169e-163	-5.00322e-163	-7.04566e-163	8.48298e-163	-5.35824e-163	-2.53764e-164	7.44657e-163	1.17056e-162	-8.30789e-164	0
-9.77947e-163	-5.08499e-163	-3.51525e-164	-8.71013e-163	5.05819e-163	-5.08971e-164	-9.90365e-163	1.54788e-162	-2.66667e-163	-1.34867e-163	-6.66469e-163	-5.41023e-163	-3.47419e-163	-5.64892e-163	-7.50578e-163	-6.55361e-163	3.28411e-163	1.11185e-162	-2.66603e-163	-2.69003e-163	-7.78521e-163	4.91169e-163	-5.00322e-163	-7.04566e-163	8.48298e-163	-5.35824e-163	-2.53764e-164	7.44657e-163	1.17056e-162	-8.30789e-164	0
-9.77947e-163	-5.08499e-163	-3.51525e-164	-8.71013e-163	5.05819e-163	-5.08971e-164	-9.90365e-163	1.54788e-162	-2.66667e-163	-1.34867e-163	-6.66469e-163	-5.41023e-163	-3.47419e-163	-5.64892e-163	-7.50578e-163	-6.55361e-163	3.28411e-163	1.11185e-162	-2.66603e-163	-2.69003e-163	-7.78521e-163	4.91169e-163	-5.00322e-163	-7.04566e-163	8.48298e-163	-5.35824e-163	-2.53764e-164	7.44657e-163	1.17056e-162	-8.30789e-164	0
-9.77947e-163	-5.08499e-163	-3.51525e-164	-8.71013e-163	5.05819e-163	-5.08971e-164	-9.90365e-163	1.54788e-162	-2.66667e-163	-1.34867e-163	-6.66469e-163	-5.41023e-163	-3.47419e-163	-5.64892e-163	-7.50578e-163	-6.55361e-163	3.28411e-163	1.11185e-162	-2.66603e-163	-2.69003e-163	-7.78521e-163	4.91169e-163	-5.00322e-163	-7.04566e-163	8.48298e-163	-5.35824e-163	-2.53764e-164	7.44657e-163	1.17056e-162	-8.30789e-164	0
-9.77947e-163	-5.08499e-163	-3.51525e-164	-8.71013e-163	5.05819e-163	-5.08971e-164	-9.90365e-163	1.54788e-162	-2.66667e-163	-1.34867e-163	-6.66469e-163	-5.41023e-163	-3.47419e-163	-5.64892e-163	-7.50578e-163	-6.55361e-163	3.28411e-163	1.11185e-162	-2.66603e-163	-2.69003e-163	-7.78521e-163	4.91169e-163	-5.00322e-163	-7.04566e-163	8.48298e-163	-5.35824e-163	-2.53764e-164	7.44657e-163	1.17056e-162	-8.30789e-164	0
-9.77947e-163	-5.08499e-163	-3.51525e-164	-8.71013e-163	5.05819e-163	-5.08971e-164	-9.90365e-163	1.54788e-162	-2.66667e-163	-1.34867e-163	-6.66469e-163	-5.41023e-163	-3.47419e-163	-5.64892e-163	-7.50578e-163	-6.55361e-163	3.28411e-163	1.11185e-162	-2.66603e-163	-2.69003e-163	-7.78521e-163	4.91169e-163	-5.00322e-163	-7.04566e-163	8.48298e-163	-5.35824e-163	-2.53764e-164	7.44657e-163	1.17056e-162	-8.30789e-164	0
-9.77947e-163	-5.08499e-163	-3.51525e-164	-8.71013e-163	5.05819e-163	-5.08971e-164	-9.90365e-163	1.54788e-162	-2.66667e-163	-1.34867e-163	-6.66469e-163	-5.41023e-163	-3.47419e-163	-5.64892e-163	-7.50578e-163	-6.55361e-163	3.28411e-163	1.11185e-162	-2.66603e-163	-2.69003e-163	-7.78521e-163	4.91169e-163	-5.00322e-163	-7.04566e-163	8.48298e-163	-5.35824e-163	-2.53764e-164	7.44657e-163	1.17056e-162	-8.30789e-164	0
-9.77947e-163	-5.08499e-163	-3.51525e-164	-8.71013e-163	5.05819e-163	-5.08971e-164	-9.90365e-163	1.54788e-162	-2.66667e-163	-1.34867e-163	-6.66469e-163	-5.41023e-163	-3.47419e-163	-5.64892e-163	-7.50578e-163	-6.55361e-163	3.28411e-163	1.11185e-162	-2.66603e-163	-2.69003e-163	-7.78521e-163	4.91169e-163	-5.00322e-163	-7.04566e-163	8.48298e-163	-5.35824e-163	-2.53764e-164	7.44657e-163	1.17056e-162	-8.30789e-164	0
-9.77947e-163	-5.08499e-163	-3.51525e-164	-8.71013e-163	5.05819e-163	-5.08971e-164	-9.90365e-163	1.54788e-162	-2.66667e-163	-1.34867e-163	-6.66469e-163	-5.41023e-163	-3.47419e-163	-5.64892e-163	-7.50578e-163	-6.55361e-163	3.28411e-163	1.11185e-162	-2.66603e-163	-2.69003e-163	-7.78521e-163	4.91169e-163	-5.00322e-163	-7.04566e-163	8.48298e-163	-5.35824e-163	-2.53764e-164	7.44657e-163	1.17056e-162	-8.30789e-164	0
-9.77947e-163	-5.08499e-163	-3.51525e-164	-8.71013e-163	5.05819e-163	-5.08971e-164	-9.90365e-163	1.54788e-162	-2.66667e-163	-1.34867e-163	-6.66469e-163	-5.41023e-163	-3.47419e-163	-5.64892e-163	-7.50578e-163	-6.55361e-163	3.28411e-163	1.11185e-162	-2.66603e-163	-2.69003e-163	-7.78521e-163	4.91169e-163	-5.00322e-163	-7.04566e-163	8.48298e-163	-5.35824e-163	-2.53764e-164	7.44657e-163	1.17056e-162	-8.30789e-164	0
-9.77947e-163	-5.08499e-163	-3.51525e-164	-8.71013e-163	5.05819e-163	-5.08971e-164	-9.90365e-163	1.54788e-162	-2.66667e-163	-1.34867e-163	-6.66469e-163	-5.41023e-163	-3.47419e-163	-5.64892e-163	-7.50578e-163	-6.55361e-163	3.28411e-163	1.11185e-162	-2.66603e-163	-2.69003e-163	-7.78521e-163	4.91169e-163	-5.00322e-163	-7.04566e-163	8.48298e-163	-5.35824e-163	-2.53764e-164	7.44657e-163	1.17056e-162	-8.30789e-164	0
-9.77947e-163	-5.08499e-163	-3.51525e-164	-8.71013e-163	5.05819e-163	-5.08971e-164	-9.90365e-163	1.54788e-162	-2.66667e-163	-1.34867e-163	-6.66469e-163	-5.41023e-163	-3.47419e-163	-5.64892e-163	-7.50578e-163	-6.55361e-163	3.28411e-163	1.11185e-162	-2.66603e-163	-2.69003e-163	-7.78521e-163	4.91169e-163	-5.00322e-163	-7.04566e-163	8.48298e-163	-5.35824e-163	-2.53764e-164	7.44657e-163	1.17056e-162	-8.30789e-164	0
-9.77947e-163	-5.08499e-163	-3.51525e-164	-8.71013e-163	5.05819e-163	-5.08971e-164	-9.90365e-163	1.54788e-162	-2.66667e-163	-1.34867e-163	-6.66469e-163	-5.41023e-163	-3.47419e-163	-5.64892e-163	-7.50578e-163	-6.55361e-163	3.28411e-163	1.11185e-162	-2.66603e-163	-2.69003e-163	-7.78521e-163	4.91169e-163	-5.00322e-163	-7.04566e-163	8.48298e-163	-5.35824e-163	-2.53764e-164	7.44657e-163	1.17056e-162	-8.30789e-164	0
-9.77947e-163	-5.08499e-163	-3.51525e-164	-8.71013e-163	5.05819e-163	-5.08971e-164	-9.90365e-163	1.54788e-162	-2.66667e-163	-1.34867e-163	-6.66469e-163	-5.41023e-163	-3.47419e-163	-5.64892e-163	-7.50578e-163	-6.55361e-163	3.28411e-163	1.11185e-162	-2.66603e-163	-2.69003e-163	-7.78521e-163	4.91169e-163	-5.00322e-163	-7.04566e-163	8.48298e-163	-5.35824e-163	-2.53764e-164	7.44657e-163	1.17056e-162	-8.30789e-164	0
-9.77947e-163	-5.08499e-163	-3.51525e-164	-8.71013e-163	5.05819e-163	-5.08971e-164	-9.90365e-163	1.54788e-162	-2.66667e-163	-1.34867e-163	-6.66469e-163	-5.41023e-163	-3.47419e-163	-5.64892e-163	-7.50578e-163	-6.55361e-163	3.28411e-163	1.11185e-162	-2.66603e-163	-2.69003e-163	-7.78521e-163	4.91169e-163	-5.00322e-163	-7.04566e-163	8.48298e-163	-5.35824e-163	-2.53764e-164	7.44657e-163	1.17056e-162	-8.30789e-164	0
-9.77947e-163	-5.08499e-163	-3.51525e-164	-8.71013e-163	5.05819e-163	-5.08971e-164	-9.90365e-163	1.54788e-162	-2.66667e-163	-1.34867e-163	-6.66469e-163	-5.41023e-163	-3.47419e-163	-5.64892e-163	-7.50578e-163	-6.55361e-163	3.28411e-163	1.11185e-162	-2.66603e-163	-2.69003e-163	-7.78521e-163	4.91169e-163	-5.00322e-163	-7.04566e-163	8.48298e-163	-5.35824e-163	-2.53764e-164	7.44657e-163	1.17056e-162	-8.30789e-164	0
-9.77947e-163	-5.08499e-163	-3.51525e-164	-8.71013e-163	5.05819e-163	-5.08971e-164	-9.90365e-163	1.54788e-162	-2.66667e-163	-1.34867e-163	-6.66469e-163	-5.41023e-163	-3.47419e-163	-5.64892e-163	-7.50578e-163	-6.55361e-163	3.28411e-163	1.11185e-162	-2.66603e-163	-2.69003e-163	-7.78521e-163	4.91169e-163	-5.00322e-163	-7.04566e-163	8.48298e-163	-5.35824e-163	-2.53764e-164	7.44657e-163	1.17056e-162	-8.30789e-164	0
-9.77947e-163	-5.08499e-163	-3.51525e-164	-8.71013e-163	5.05819e-163	-5.08971e-164	-9.90365e-163	1.54788e-162	-2.66667e-163	-1.34867e-163	-6.66469e-163	-5.41023e-163	-3.47419e-163	-5.64892e-163	-7.50578e-163	-6.55361e-163	3.28411e-163	1.11185e-162	-2.66603e-163	-2.69003e-163	-7.78521e-163	4.91169e-163	-5.00322e-163	-7.04566e-163	8.48298e-163	-5.35824e-163	-2.53764e-164	7.44657e-163	1.17056e-162	-8.30789e-164	0
-9.77947e-163	-5.08499e-163	-3.51525e-164	-8.71013e-163	5.05819e-163	-5.08971e-164	-9.90365e-163	1.54788e-162	-2.66667e-163	-1.34867e-163	-6.66469e-163	-5.41023e-163	-3.47419e-163	-5.64892e-163	-7.50578e-163	-6.55361e-163	3.28411e-163	1.11185e-162	-2.66603e-163	-2.69003e-163	-7.78521e-163	4.91169e-163	-5.00322e-163	-7.04566e-163	8.48298e-163	-5.35824e-163	-2.53764e-164	7.44657e-163	1.17056e-162	-8.30789e-164	0
-9.77947e-163	-5.08499e-163	-3.51525e-164	-8.71013e-163	5.05819e-163	-5.08971e-164	-9.90365e-163	1.54788e-162	-2.66667e-163	-1.34867e-163	-6.66469e-163	-5.41023e-163	-3.47419e-163	-5.64892e-163	-7.50578e-163	-6.55361e-163	3.28411e-163	1.11185e-162	-2.66603e-163	-2.69003e-163	-7.78521e-163	4.91169e-163	-5.00322e-163	-7.04566e-163	8.48298e-163	-5.35824e-163	-2.53764e-164	7.44657e-163	1.17056e-162	-8.30789e-164	0
-9.77947e-163	-5.08499e-163	-3.51525e-164	-8.71013e-163	5.05819e-163	-5.08971e-164	-9.90365e-163	1.54788e-162	-2.66667e-163	-1.34867e-163	-6.66469e-163	-5.41023e-163	-3.47419e-163	-5.64892e-163	-7.50578e-163	-6.55361e-163	3.28411e-163	1.11185e-162	-2.66603e-163	-2.69003e-163	-7.78521e-163	4.91169e-163	-5.00322e-163	-7.04566e-163	8.48298e-163	-5.35824e-163	-2.53764e-164	7.44657e-163	1.17056e-162	-8.30789e-164	0
-9.77947e-163	-5.08499e-163	-3.51525e-164	-8.71013e-163	5.05819e-163	-5.08971e-164	-9.90365e-163	1.54788e-162	-2.66667e-163	-1.34867e-163	-6.66469e-163	-5.41023e-163	-3.47419e-163	-5.64892e-163	-7.50578e-163	-6.55361e-163	3.28411e-163	1.11185e-162	-2.66603e-163	-2.69003e-163	-7.78521e-163	4.91169e-163	-5.00322e-163	-7.04566e-163	8.48298e-163	-5.35824e-163	-2.53764e-164	7.44657e-163	1.17056e-162	-8.30789e-164	0
-9.77947e-163	-5.08499e-163	-3.51525e-164	-8.71013e-163	5.05819e-163	-5.08971e-164	-9.90365e-163	1.54788e-162	-2.66667e-163	-1.34867e-163	-6.66469e-163	-5.41023e-163	-3.47419e-163	-5.64892e-163	-7.50578e-163	-6.55361e-163	3.28411e-163	1.11185e-162	-2.66603e-163	-2.69003e-163	-7.78521e-163	4.91169e-163	-5.00322e-163	-7.04566e-163	8.48298e-163	-5.35824e-163	-2.53764e-164	7.44657e-163	1.17056e-162	-8.30789e-164	0
-9.77947e-163	-5.08499e-163	-3.51525e-164	-8.71013e-163	5.05819e-163	-5.08971e-164	-9.90365e-163	1.54788e-162	-2.66667e-163	-1.34867e-163	-6.66469e-163	-5.41023e-163	-3.47419e-163	-5.64892e-163	-7.50578e-163	-6.55361e-163	3.28411e-163	1.11185e-162	-2.66603e-163	-2.69003e-163	-7.78521e-163	4.91169e-163	-5.00322e-163	-7.04566e-163	8.48298e-163	-5.35824e-163	-2.53764e-164	7.44657e-163	1.17056e-162	-8.30789e-164	0
-9.77947e-163	-5.08499e-163	-3.51525e-164	-8.71013e-163	5.05819e-163	-5.08971e-164	-9.90365e-163	1.54788e-162	-2.66667e-163	-1.34867e-163	-6.66469e-163	-5.41023e-163	-3.47419e-163	-5.64892e-163	-7.50578e-163	-6.55361e-163	3.28411e-163	1.11185e-162	-2.66603e-163	-2.69003e-163	-7.78521e-163	4.91169e-163	-5.00322e-163	-7.04566e-163	8.48298e-163	-5.35824e-163	-2.53764e-164	7.44657e-163	1.17056e-162	-8.30789e-164	0
-9.77947e-163	-5.08499e-163	-3.51525e-164	-8.71013e-163	5.05819e-163	-5.08971e-164	-9.90365e-163	1.54788e-162	-2.66667e-163	-1.34867e-163	-6.66469e-163	-5.41023e-163	-3.47419e-163	-5.64892e-163	-7.50578e-163	-6.55361e-163	3.28411e-163	1.11185e-162	-2.66603e-163	-2.69003e-163	-7.78521e-163	4.91169e-163	-5.00322e-163	-7.04566e-163	8.48298e-163	-5.35824e-163	-2.53764e-164	7.44657e-163	1.17056e-162	-8.30789e-164	0
-9.77947e-163	-5.08499e-163	-3.51525e-164	-8.71013e-163	5.05819e-163	-5.08971e-164	-9.90365e-163	1.54788e-162	-2.66667e-163	-1.34867e-163	-6.66469e-163	-5.41023e-163	-3.47419e-163	-5.64892e-163	-7.50578e-163	-6.55361e-163	3.28411e-163	1.11185e-162	-2.66603e-163	-2.69003e-163	-7.78521e-163	4.91169e-163	-5.00322e-163	-7.04566e-163	8.48298e-163	-5.35824e-163	-2.53764e-164	7.44657e-163	1.17056e-162	-8.30789e-164	0
-9.77947e-163	-5.08499e-163	-3.51525e-164	-8.71013e-163	5.05819e-163	-5.08971e-164	-9.90365e-163	1.54788e-162	-2.66667e-163	-1.34867e-163	-6.66469e-163	-5.41023e-163	-3.47419e-163	-5.64892e-163	-7.50578e-163	-6.55361e-163	3.28411e-163	1.11185e-162	-2.66603e-163	-2.69003e-163	-7.78521e-163	4.91169e-163	-5.00322e-163	-7.04566e-163	8.48298e-163	-5.35824e-163	-2.53764e-164	7.44657e-163	1.17056e-162	-8.30789e-164	0
-9.77947e-163	-5.08499e-163	-3.51525e-164	-8.71013e-163	5.05819e-163	-5.08971e-164	-9.90365e-163	1.54788e-162	-2.66667e-163	-1.34867e-163	-6.66469e-163	-5.41023e-163	-3.47419e-163	-5.64892e-163	-7.50578e-163	-6.55361e-163	3.28411e-163	1.11185e-162	-2.66603e-163	-2.69003e-163	-7.78521e-163	4.91169e-163	-5.00322e-163	-7.04566e-163	8.48298e-163	-5.35824e-163	-2.53764e-164	7.44657e-163	1.17056e-162	-8.30789e-164	0
-9.77947e-163	-5.08499e-163	-3.51525e-164	-8.71013e-163	5.05819e-163	-5.08971e-164	-9.90365e-163	1.54788e-162	-2.66667e-163	-1.34867e-163	-6.66469e-163	-5.41023e-163	-3.47419e-163	-5.64892e-163	-7.50578e-163	-6.55361e-163	3.28411e-163	1.11185e-162	-2.66603e-163	-2.69003e-163	-7.78521e-163	4.91169e-163	-5.00322e-163	-7.04566e-163	8.48298e-163	-5.35824e-163	-2.53764e-164	7.44657e-163	1.17056e-162	-8.30789e-164	0
-9.77947e-163	-5.08499e-163	-3.51525e-164	-8.71013e-163	5.05819e-163	-5.08971e-164	-9.90365e-163	1.54788e-162	-2.66667e-163	-1.34867e-163	-6.66469e-163	-5.41023e-163	-3.47419e-163	-5.64892e-163	-7.50578e-163	-6.55361e-163	3.28411e-163	1.11185e-162	-2.66603e-163	-2.69003e-163	-7.78521e-163	4.91169e-163	-5.00322e-163	-7.04566e-163	8.48298e-163	-5.35824e-163	-2.53764e-164	7.44657e-163	1.17056e-162	-8.30789e-164	0
-9.77947e-163	-5.08499e-163	-3.51525e-164	-8.71013e-163	5.05819e-163	-5.08971e-164	-9.90365e-163	1.54788e-162	-2.66667e-163	-1.34867e-163	-6.66469e-163	-5.41023e-163	-3.47419e-163	-5.64892e-163	-7.50578e-163	-6.55361e-163	3.28411e-163	1.11185e-162	-2.66603e-163	-2.69003e-163	-7.78521e-163	4.91169e-163	-5.00322e-163	-7.04566e-163	8.48298e-163	-5.35824e-163	-2.53764e-164	7.44657e-163	1.17056e-162	-8.30789e-164	0
-9.77947e-163	-5.08499e-163	-3.51525e-164	-8.71013e-163	5.05819e-163	-5.08971e-164	-9.90365e-163	1.54788e-162	-2.66667e-163	-1.34867e-163	-6.66469e-163	-5.41023e-163	-3.47419e-163	-5.64892e-163	-7.50578e-163	-6.55361e-163	3.28411e-163	1.11185e-162	-2.66603e-163	-2.69003e-163	-7.78521e-163	4.91169e-163	-5.00322e-163	-7.04566e-163	8.48298e-163	-5.35824e-163	-2.53764e-164	7.44657e-163	1.17056e-162	-8.30789e-164	0
-9.77947e-163	-5.08499e-163	-3.51525e-164	-8.71013e-163	5.05819e-163	-5.08971e-164	-9.90365e-163	1.54788e-162	-2.66667e-163	-1.34867e-163	-6.66469e-163	-5.41023e-163	-3.47419e-163	-5.64892e-163	-7.50578e-163	-6.55361e-163	3.28411e-163	1.11185e-162	-2.66603e-163	-2.69003e-163	-7.78521e-163	4.91169e-163	-5.00322e-163	-7.04566e-163	8.48298e-163	-5.35824e-163	-2.53764e-164	7.44657e-163	1.17056e-162	-8.30789e-164	0
-9.77947e-163	-5.08499e-163	-3.51525e-164	-8.71013e-163	5.05819e-163	-5.08971e-164	-9.90365e-163	1.54788e-162	-2.66667e-163	-1.34867e-163	-6.66469e-163	-5.41023e-163	-3.47419e-163	-5.64892e-163	-7.50578e-163	-6.55361e-163	3.28411e-163	1.11185e-162	-2.66603e-163	-2.69003e-163	-7.78521e-163	4.91169e-163	-5.00322e-163	-7.04566e-163	8.48298e-163	-5.35824e-163	-2.53764e-164	7.44657e-163	1.17056e-162	-8.30789e-164	0
-9.77947e-163	-5.08499e-163	-3.51525e-164	-8.71013e-163	5.05819e-163	-5.08971e-164	-9.90365e-163	1.54788e-162	-2.66667e-163	-1.34867e-163	-6.66469e-163	-5.41023e-163	-3.47419e-163	-5.64892e-163	-7.50578e-163	-6.55361e-163	3.28411e-163	1.11185e-162	-2.66603e-163	-2.69003e-163	-7.78521e-163	4.91169e-163	-5.00322e-163	-7.04566e-163	8.48298e-163	-5.35824e-163	-2.53764e-164	7.44657e-163	1.17056e-162	-8.30789e-164	0
-9.77947e-163	-5.08499e-163	-3.51525e-164	-8.71013e-163	5.05819e-163	-5.08971e-164	-9.90365e-163	1.54788e-162	-2.66667e-163	-1.34867e-163	-6.66469e-163	-5.41023e-163	-3.47419e-163	-5.64892e-163	-7.50578e-163	-6.55361e-163	3.28411e-163	1.11185e-162	-2.66603e-163	-2.69003e-163	-7.78521e-163	4.91169e-163	-5.00322e-163	-7.04566e-163	8.48298e-163	-5.35824e-163	-2.53764e-164	7.44657e-163	1.17056e-162	-8.30789e-164	0
-9.77947e-163	-5.08499e-163	-3.51525e-164	-8.71013e-163	5.05819e-163	-5.08971e-164	-9.90365e-163	1.54788e-162	-2.66667e-163	-1.34867e-163	-6.66469e-163	-5.41023e-163	-3.47419e-163	-5.64892e-163	-7.50578e-163	-6.55361e-163	3.28411e-163	1.11185e-162	-2.66603e-163	-2.69003e-163	-7.78521e-163	4.91169e-163	-5.00322e-163	-7.04566e-163	8.48298e-163	-5.35824e-163	-2.53764e-164	7.44657e-163	1.17056e-162	-8.30789e-164	0
-9.77947e-163	-5.08499e-163	-3.51525e-164	-8.71013e-163	5.05819e-163	-5.08971e-164	-9.90365e-163	1.54788e-162	-2.66667e-163	-1.34867e-163	-6.66469e-163	-5.41023e-163	-3.47419e-163	-5.64892e-163	-7.50578e-163	-6.55361e-163	3.28411e-163	1.11185e-162	-2.66603e-163	-2.69003e-163	-7.78521e-163	4.91169e-163	-5.00322e-163	-7.04566e-163	8.48298e-163	-5.35824e-163	-2.53764e-164	7.44657e-163	1.17056e-162	-8.30789e-164	0
-9.77947e-163	-5.08499e-163	-3.51525e-164	-8.71013e-163	5.05819e-163	-5.08971e-164	-9.90365e-163	1.54788e-162	-2.66667e-163	-1.34867e-163	-6.66469e-163	-5.41023e-163	-3.47419e-163	-5.64892e-163	-7.50578e-163	-6.55361e-163	3.28411e-163	1.11185e-162	-2.66603e-163	-2.69003e-163	-7.78521e-163	4.91169e-163	-5.00322e-163	-7.04566e-163	8.48298e-163	-5.35824e-163	-2.53764e-164	7.44657e-163	1.17056e-162	-8.30789e-164	0
-9.77947e-163	-5.08499e-163	-3.51525e-164	-8.71013e-163	5.05819e-163	-5.08971e-164	-9.90365e-163	1.54788e-162	-2.66667e-163	-1.34867e-163	-6.66469e-163	-5.41023e-163	-3.47419e-163	-5.64892e-163	-7.50578e-163	-6.55361e-163	3.28411e-163	1.11185e-162	-2.66603e-163	-2.69003e-163	-7.78521e-163	4.91169e-163	-5.00322e-163	-7.04566e-163	8.48298e-163	-5.35824e-163	-2.53764e-164	7.44657e-163	1.17056e-162	-8.30789e-164	0
-9.77947e-163	-5.08499e-163	-3.51525e-164	-8.71013e-163	5.05819e-163	-5.08971e-164	-9.90365e-163	1.54788e-162	-2.66667e-163	-1.34867e-163	-6.66469e-163	-5.41023e-163	-3.47419e-163	-5.64892e-163	-7.50578e-163	-6.55361e-163	3.28411e-163	1.11185e-162	-2.66603e-163	-2.69003e-163	-7.78521e-163	4.91169e-163	-5.00322e-163	-7.04566e-163	8.48298e-163	-5.35824e-163	-2.53764e-164	7.44657e-163	1.17056e-162	-8.30789e-164	0
-9.77947e-163	-5.08499e-163	-3.51525e-164	-8.71013e-163	5.05819e-163	-5.08971e-164	-9.90365e-163	1.54788e-162	-2.66667e-163	-1.34867e-163	-6.66469e-163	-5.41023e-163	-3.47419e-163	-5.64892e-163	-7.50578e-163	-6.55361e-163	3.28411e-163	1.11185e-162	-2.66603e-163	-2.69003e-163	-7.78521e-163	4.91169e-163	-5.00322e-163	-7.04566e-163	8.48298e-163	-5.35824e-163	-2.53764e-164	7.44657e-163	1.17056e-162	-8.30789e-164	0
-9.77947e-163	-5.08499e-163	-3.51525e-164	-8.71013e-163	5.05819e-163	-5.08971e-164	-9.90365e-163	1.54788e-162	-2.66667e-163	-1.34867e-163	-6.66469e-163	-5.41023e-163	-3.47419e-163	-5.64892e-163	-7.50578e-163	-6.55361e-163	3.28411e-163	1.11185e-162	-2.66603e-163	-2.69003e-163	-7.78521e-163	4.91169e-163	-5.00322e-163	-7.04566e-163	8.48298e-163	-5.35824e-163	-2.53764e-164	7.44657e-163	1.17056e-162	-8.30789e-164	0
-9.77947e-163	-5.08499e-163	-3.51525e-164	-8.71013e-163	5.05819e-163	-5.08971e-164	-9.90365e-163	1.54788e-162	-2.66667e-163	-1.34867e-163	-6.66469e-163	-5.41023e-163	-3.47419e-163	-5.64892e-163	-7.50578e-163	-6.55361e-163	3.28411e-163	1.11185e-162	-2.66603e-163	-2.69003e-163	-7.78521e-163	4.91169e-163	-5.00322e-163	-7.04566e-163	8.48298e-163	-5.35824e-163	-2.53764e-164	7.44657e-163	1.17056e-162	-8.30789e-164	0
-9.77947e-163	-5.08499e-163	-3.51525e-164	-8.71013e-163	5.05819e-163	-5.08971e-164	-9.90365e-163	1.54788e-162	-2.66667e-163	-1.34867e-163	-6.66469e-163	-5.41023e-163	-3.47419e-163	-5.64892e-163	-7.50578e-163	-6.55361e-163	3.28411e-163	1.11185e-162	-2.66603e-163	-2.69003e-163	-7.78521e-163	4.91169e-163	-5.00322e-163	-7.04566e-163	8.48298e-163	-5.35824e-163	-2.53764e-164	7.44657e-163	1.17056e-162	-8.30789e-164	0
-9.77947e-163	-5.08499e-163	-3.51525e-164	-8.71013e-163	5.05819e-163	-5.08971e-164	-9.90365e-163	1.54788e-162	-2.66667e-163	-1.34867e-163	-6.66469e-163	-5.41023e-163	-3.47419e-163	-5.64892e-163	-7.50578e-163	-6.55361e-163	3.28411e-163	1.11185e-162	-2.66603e-163	-2.69003e-163	-7.78521e-163	4.91169e-163	-5.00322e-163	-7.04566e-163	8.48298e-163	-5.35824e-163	-2.53764e-164	7.44657e-163	1.17056e-162	-8.30789e-164	0
-9.77947e-163	-5.08499e-163	-3.51525e-164	-8.71013e-163	5.05819e-163	-5.08971e-164	-9.90365e-163	1.54788e-162	-2.66667e-163	-1.34867e-163	-6.66469e-163	-5.41023e-163	-3.47419e-163	-5.64892e-163	-7.50578e-163	-6.55361e-163	3.28411e-163	1.11185e-162	-2.66603e-163	-2.69003e-163	-7.78521e-163	4.91169e-163	-5.00322e-163	-7.04566e-163	8.48298e-163	-5.35824e-163	-2.53764e-164	7.44657e-163	1.17056e-162	-8.30789e-164	0
-9.77947e-163	-5.08499e-163	-3.51525e-164	-8.71013e-163	5.05819e-163	-5.08971e-164	-9.90365e-163	1.54788e-162	-2.66667e-163	-1.34867e-163	-6.66469e-163	-5.41023e-163	-3.47419e-163	-5.64892e-163	-7.50578e-163	-6.55361e-163	3.28411e-163	1.11185e-162	-2.66603e-163	-2.69003e-163	-7.78521e-163	4.91169e-163	-5.00322e-163	-7.04566e-163	8.48298e-163	-5.35824e-163	-2.53764e-164	7.44657e-163	1.17056e-162	-8.30789e-164	0
-9.77947e-163	-5.08499e-163	-3.51525e-164	-8.71013e-163	5.05819e-163	-5.08971e-164	-9.90365e-163	1.54788e-162	-2.66667e-163	-1.34867e-163	-6.66469e-163	-5.41023e-163	-3.47419e-163	-5.64892e-163	-7.50578e-163	-6.55361e-163	3.28411e-163	1.11185e-162	-2.66603e-163	-2.69003e-163	-7.78521e-163	4.91169e-163	-5.00322e-163	-7.04566e-163	8.48298e-163	-5.35824e-163	-2.53764e-164	7.44657e-163	1.17056e-162	-8.30789e-164	0
-9.77947e-163	-5.08499e-163	-3.51525e-164	-8.71013e-163	5.05819e-163	-5.08971e-164	-9.90365e-163	1.54788e-162	-2.66667e-163	-1.34867e-163	-6.66469e-163	-5.41023e-163	-3.47419e-163	-5.64892e-163	-7.50578e-163	-6.55361e-163	3.28411e-163	1.11185e-162	-2.66603e-163	-2.69003e-163	-7.78521e-163	4.91169e-163	-5.00322e-163	-7.04566e-163	8.48298e-163	-5.35824e-163	-2.53764e-164	7.44657e-163	1.17056e-162	-8.30789e-164	0
-9.77947e-163	-5.08499e-163	-3.51525e-164	-8.71013e-163	5.05819e-163	-5.08971e-164	-9.90365e-163	1.54788e-162	-2.66667e-163	-1.34867e-163	-6.66469e-163	-5.41023e-163	-3.47419e-163	-5.64892e-163	-7.50578e-163	-6.55361e-163	3.28411e-163	1.11185e-162	-2.66603e-163	-2.69003e-163	-7.78521e-163	4.91169e-163	-5.00322e-163	-7.04566e-163	8.48298e-163	-5.35824e-163	-2.53764e-164	7.44657e-163	1.17056e-162	-8.30789e-164	0
-9.77947e-163	-5.08499e-163	-3.51525e-164	-8.71013e-163	5.05819e-163	-5.08971e-164	-9.90365e-163	1.54788e-162	-2.66667e-163	-1.34867e-163	-6.66469e-163	-5.41023e-163	-3.47419e-163	-5.64892e-163	-7.50578e-163	-6.55361e-163	3.28411e-163	1.11185e-162	-2.66603e-163	-2.69003e-163	-7.78521e-163	4.91169e-163	-5.00322e-163	-7.04566e-163	8.48298e-163	-5.35824e-163	-2.53764e-164	7.44657e-163	1.17056e-162	-8.30789e-164	0
-9.77947e-163	-5.08499e-163	-3.51525e-164	-8.71013e-163	5.05819e-163	-5.08971e-164	-9.90365e-163	1.54788e-162	-2.66667e-163	-1.34867e-163	-6.66469e-163	-5.41023e-163	-3.47419e-163	-5.64892e-163	-7.50578e-163	-6.55361e-163	3.28411e-163	1.11185e-162	-2.66603e-163	-2.69003e-163	-7.78521e-163	4.91169e-163	-5.00322e-163	-7.04566e-163	8.48298e-163	-5.35824e-163	-2.53764e-164	7.44657e-163	1.17056e-162	-8.30789e-164	0
-9.77947e-163	-5.08499e-163	-3.51525e-164	-8.71013e-163	5.05819e-163	-5.08971e-164	-9.90365e-163	1.54788e-162	-2.66667e-163	-1.34867e-163	-6.66469e-163	-5.41023e-163	-3.47419e-163	-5.64892e-163	-7.50578e-163	-6.55361e-163	3.28411e-163	1.11185e-162	-2.66603e-163	-2.69003e-163	-7.78521e-163	4.91169e-163	-5.00322e-163	-7.04566e-163	8.48298e-163	-5.35824e-163	-2.53764e-164	7.44657e-163	1.17056e-162	-8.30789e-164	0
-9.77947e-163	-5.08499e-163	-3.51525e-164	-8.71013e-163	5.05819e-163	-5.08971e-164	-9.90365e-163	1.54788e-162	-2.66667e-163	-1.34867e-163	-6.66469e-163	-5.41023e-163	-3.47419e-163	-5.64892e-163	-7.50578e-163	-6.55361e-163	3.28411e-163	1.11185e-162	-2.66603e-163	-2.69003e-163	-7.78521e-163	4.91169e-163	-5.00322e-163	-7.04566e-163	8.48298e-163	-5.35824e-163	-2.53764e-164	7.44657e-163	1.17056e-162	-8.30789e-164	0
-9.77947e-163	-5.08499e-163	-3.51525e-164	-8.71013e-163	5.05819e-163	-5.08971e-164	-9.90365e-163	1.54788e-162	-2.66667e-163	-1.34867e-163	-6.66469e-163	-5.41023e-163	-3.47419e-163	-5.64892e-163	-7.50578e-163	-6.55361e-163	3.28411e-163	1.11185e-162	-2.66603e-163	-2.69003e-163	-7.78521e-163	4.91169e-163	-5.00322e-163	-7.04566e-163	8.48298e-163	-5.35824e-163	-2.53764e-164	7.44657e-163	1.17056e-162	-8.30789e-164	0
-9.77947e-163	-5.08499e-163	-3.51525e-164	-8.71013e-163	5.05819e-163	-5.08971e-164	-9.90365e-163	1.54788e-162	-2.66667e-163	-1.34867e-163	-6.66469e-163	-5.41023e-163	-3.47419e-163	-5.64892e-163	-7.50578e-163	-6.55361e-163	3.28411e-163	1.11185e-162	-2.66603e-163	-2.69003e-163	-7.78521e-163	4.91169e-163	-5.00322e-163	-7.04566e-163	8.48298e-163	-5.35824e-163	-2.53764e-164	7.44657e-163	1.17056e-162	-8.30789e-164	0
-9.77947e-163	-5.08499e-163	-3.51525e-164	-8.71013e-163	5.05819e-163	-5.08971e-164	-9.90365e-163	1.54788e-162	-2.66667e-163	-1.34867e-163	-6.66469e-163	-5.41023e-163	-3.47419e-163	-5.64892e-163	-7.50578e-163	-6.55361e-163	3.28411e-163	1.11185e-162	-2.66603e-163	-2.69003e-163	-7.78521e-163	4.91169e-163	-5.00322e-163	-7.04566e-163	8.48298e-163	-5.35824e-163	-2.53764e-164	7.44657e-163	1.17056e-162	-8.30789e-164	0
-9.77947e-163	-5.08499e-163	-3.51525e-164	-8.71013e-163	5.05819e-163	-5.08971e-164	-9.90365e-163	1.54788e-162	-2.66667e-163	-1.34867e-163	-6.66469e-163	-5.41023e-163	-3.47419e-163	-5.64892e-163	-7.50578e-163	-6.55361e-163	3.28411e-163	1.11185e-162	-2.66603e-163	-2.69003e-163	-7.78521e-163	4.91169e-163	-5.00322e-163	-7.04566e-163	8.48298e-163	-5.35824e-163	-2.53764e-164	7.44657e-163	1.17056e-162	-8.30789e-164	0
-9.77947e-163	-5.08499e-163	-3.51525e-164	-8.71013e-163	5.05819e-163	-5.08971e-164	-9.90365e-163	1.54788e-162	-2.66667e-163	-1.34867e-163	-6.66469e-163	-5.41023e-163	-3.47419e-163	-5.64892e-163	-7.50578e-163	-6.55361e-163	3.28411e-163	1.11185e-162	-2.66603e-163	-2.69003e-163	-7.78521e-163	4.91169e-163	-5.00322e-163	-7.04566e-163	8.48298e-163	-5.35824e-163	-2.53764e-164	7.44657e-163	1.17056e-162	-8.30789e-164	0
-9.77947e-163	-5.08499e-163	-3.51525e-164	-8.71013e-163	5.05819e-163	-5.08971e-164	-9.90365e-163	1.54788e-162	-2.66667e-163	-1.34867e-163	-6.66469e-163	-5.41023e-163	-3.47419e-163	-5.64892e-163	-7.50578e-163	-6.55361e-163	3.28411e-163	1.11185e-162	-2.66603e-163	-2.69003e-163	-7.78521e-163	4.91169e-163	-5.00322e-163	-7.04566e-163	8.48298e-163	-5.35824e-163	-2.53764e-164	7.44657e-163	1.17056e-162	-8.30789e-164	0
-9.77947e-163	-5.08499e-163	-3.51525e-164	-8.71013e-163	5.05819e-163	-5.08971e-164	-9.90365e-163	1.54788e-162	-2.66667e-163	-1.34867e-163	-6.66469e-163	-5.41023e-163	-3.47419e-163	-5.64892e-163	-7.50578e-163	-6.55361e-163	3.28411e-163	1.11185e-162	-2.66603e-163	-2.69003e-163	-7.78521e-163	4.91169e-163	-5.00322e-163	-7.04566e-163	8.48298e-163	-5.35824e-163	-2.53764e-164	7.44657e-163	1.17056e-162	-8.30789e-164	0
-9.77947e-163	-5.08499e-163	-3.51525e-164	-8.71013e-163	5.05819e-163	-5.08971e-164	-9.90365e-163	1.54788e-162	-2.66667e-163	-1.34867e-163	-6.66469e-163	-5.41023e-163	-3.47419e-163	-5.64892e-163	-7.50578e-163	-6.55361e-163	3.28411e-163	1.11185e-162	-2.66603e-163	-2.69003e-163	-7.78521e-163	4.91169e-163	-5.00322e-163	-7.04566e-163	8.48298e-163	-5.35824e-163	-2.53764e-164	7.44657e-163	1.17056e-162	-8.30789e-164	0
-9.77947e-163	-5.08499e-163	-3.51525e-164	-8.71013e-163	5.05819e-163	-5.08971e-164	-9.90365e-163	1.54788e-162	-2.66667e-163	-1.34867e-163	-6.66469e-163	-5.41023e-163	-3.47419e-163	-5.64892e-163	-7.50578e-163	-6.55361e-163	3.28411e-163	1.11185e-162	-2.66603e-163	-2.69003e-163	-7.78521e-163	4.91169e-163	-5.00322e-163	-7.04566e-163	8.48298e-163	-5.35824e-163	-2.53764e-164	7.44657e-163	1.17056e-162	-8.30789e-164	0
-9.77947e-163	-5.08499e-163	-3.51525e-164	-8.71013e-163	5.05819e-163	-5.08971e-164	-9.90365e-163	1.54788e-162	-2.66667e-163	-1.34867e-163	-6.66469e-163	-5.41023e-163	-3.47419e-163	-5.64892e-163	-7.50578e-163	-6.55361e-163	3.28411e-163	1.11185e-162	-2.66603e-163	-2.69003e-163	-7.78521e-163	4.91169e-163	-5.00322e-163	-7.04566e-163	8.48298e-163	-5.35824e-163	-2.53764e-164	7.44657e-163	1.17056e-162	-8.30789e-164	0
-9.77947e-163	-5.08499e-163	-3.51525e-164	-8.71013e-163	5.05819e-163	-5.08971e-164	-9.90365e-163	1.54788e-162	-2.66667e-163	-1.34867e-163	-6.66469e-163	-5.41023e-163	-3.47419e-163	-5.64892e-163	-7.50578e-163	-6.55361e-163	3.28411e-163	1.11185e-162	-2.66603e-163	-2.69003e-163	-7.78521e-163	4.91169e-163	-5.00322e-163	-7.04566e-163	8.48298e-163	-5.35824e-163	-2.53764e-164	7.44657e-163	1.17056e-162	-8.30789e-164	0
-9.77947e-163	-5.08499e-163	-3.51525e-164	-8.71013e-163	5.05819e-163	-5.08971e-164	-9.90365e-163	1.54788e-162	-2.66667e-163	-1.34867e-163	-6.66469e-163	-5.41023e-163	-3.47419e-163	-5.64892e-163	-7.50578e-163	-6.55361e-163	3.28411e-163	1.11185e-162	-2.66603e-163	-2.69003e-163	-7.78521e-163	4.91169e-163	-5.00322e-163	-7.04566e-163	8.48298e-163	-5.35824e-163	-2.53764e-164	7.44657e-163	1.17056e-162	-8.30789e-164	0
-9.77947e-163	-5.08499e-163	-3.51525e-164	-8.71013e-163	5.05819e-163	-5.08971e-164	-9.90365e-163	1.54788e-162	-2.66667e-163	-1.34867e-163	-6.66469e-163	-5.41023e-163	-3.47419e-163	-5.64892e-163	-7.50578e-163	-6.55361e-163	3.28411e-163	1.11185e-162	-2.66603e-163	-2.69003e-163	-7.78521e-163	4.91169e-163	-5.00322e-163	-7.04566e-163	8.48298e-163	-5.35824e-163	-2.53764e-164	7.44657e-163	1.17056e-162	-8.30789e-164	0
-9.77947e-163	-5.08499e-163	-3.51525e-164	-8.71013e-163	5.05819e-163	-5.08971e-164	-9.90365e-163	1.54788e-162	-2.66667e-163	-1.34867e-163	-6.66469e-163	-5.41023e-163	-3.47419e-163	-5.64892e-163	-7.50578e-163	-6.55361e-163	3.28411e-163	1.11185e-162	-2.66603e-163	-2.69003e-163	-7.78521e-163	4.91169e-163	-5.00322e-163	-7.04566e-163	8.48298e-163	-5.35824e-163	-2.53764e-164	7.44657e-163	1.17056e-162	-8.30789e-164	0
-9.77947e-163	-5.08499e-163	-3.51525e-164	-8.71013e-163	5.05819e-163	-5.08971e-164	-9.90365e-163	1.54788e-162	-2.66667e-163	-1.34867e-163	-6.66469e-163	-5.41023e-163	-3.47419e-163	-5.64892e-163	-7.50578e-163	-6.55361e-163	3.28411e-163	1.11185e-162	-2.66603e-163	-2.69003e-163	-7.78521e-163	4.91169e-163	-5.00322e-163	-7.04566e-163	8.48298e-163	-5.35824e-163	-2.53764e-164	7.44657e-163	1.17056e-162	-8.30789e-164	0
-9.77947e-163	-5.08499e-163	-3.51525e-164	-8.71013e-163	5.05819e-163	-5.08971e-164	-9.90365e-163	1.54788e-162	-2.66667e-163	-1.34867e-163	-6.66469e-163	-5.41023e-163	-3.47419e-163	-5.64892e-163	-7.50578e-163	-6.55361e-163	3.28411e-163	1.11185e-162	-2.66603e-163	-2.69003e-163	-7.78521e-163	4.91169e-163	-5.00322e-163	-7.04566e-163	8.48298e-163	-5.35824e-163	-2.53764e-164	7.44657e-163	1.17056e-162	-8.30789e-164	0
-9.77947e-163	-5.08499e-163	-3.51525e-164	-8.71013e-163	5.05819e-163	-5.08971e-164	-9.90365e-163	1.54788e-162	-2.66667e-163	-1.34867e-163	-6.66469e-163	-5.41023e-163	-3.47419e-163	-5.64892e-163	-7.50578e-163	-6.55361e-163	3.28411e-163	1.11185e-162	-2.66603e-163	-2.69003e-163	-7.78521e-163	4.91169e-163	-5.00322e-163	-7.04566e-163	8.48298e-163	-5.35824e-163	-2.53764e-164	7.44657e-163	1.17056e-162	-8.30789e-164	0
-9.77947e-163	-5.08499e-163	-3.51525e-164	-8.71013e-163	5.05819e-163	-5.08971e-164	-9.90365e-163	1.54788e-162	-2.66667e-163	-1.34867e-163	-6.66469e-163	-5.41023e-163	-3.47419e-163	-5.64892e-163	-7.50578e-163	-6.55361e-163	3.28411e-163	1.11185e-162	-2.66603e-163	-2.69003e-163	-7.78521e-163	4.91169e-163	-5.00322e-163	-7.04566e-163	8.48298e-163	-5.35824e-163	-2.53764e-164	7.44657e-163	1.17056e-162	-8.30789e-164	0
-9.77947e-163	-5.08499e-163	-3.51525e-164	-8.71013e-163	5.05819e-163	-5.08971e-164	-9.90365e-163	1.54788e-162	-2.66667e-163	-1.34867e-163	-6.66469e-163	-5.41023e-163	-3.47419e-163	-5.64892e-163	-7.50578e-163	-6.55361e-163	3.28411e-163	1.11185e-162	-2.66603e-163	-2.69003e-163	-7.78521e-163	4.91169e-163	-5.00322e-163	-7.04566e-163	8.48298e-163	-5.35824e-163	-2.53764e-164	7.44657e-163	1.17056e-162	-8.30789e-164	0
-9.77947e-163	-5.08499e-163	-3.51525e-164	-8.71013e-163	5.05819e-163	-5.08971e-164	-9.90365e-163	1.54788e-162	-2.66667e-163	-1.34867e-163	-6.66469e-163	-5.41023e-163	-3.47419e-163	-5.64892e-163	-7.50578e-163	-6.55361e-163	3.28411e-163	1.11185e-162	-2.66603e-163	-2.69003e-163	-7.78521e-163	4.91169e-163	-5.00322e-163	-7.04566e-163	8.48298e-163	-5.35824e-163	-2.53764e-164	7.44657e-163	1.17056e-162	-8.30789e-164	0
-9.77947e-163	-5.08499e-163	-3.51525e-164	-8.71013e-163	5.05819e-163	-5.08971e-164	-9.90365e-163	1.54788e-162	-2.66667e-163	-1.34867e-163	-6.66469e-163	-5.41023e-163	-3.47419e-163	-5.64892e-163	-7.50578e-163	-6.55361e-163	3.28411e-163	1.11185e-162	-2.66603e-163	-2.69003e-163	-7.78521e-163	4.91169e-163	-5.00322e-163	-7.04566e-163	8.48298e-163	-5.35824e-163	-2.53764e-164	7.44657e-163	1.17056e-162	-8.30789e-164	0
-9.77947e-163	-5.08499e-163	-3.51525e-164	-8.71013e-163	5.05819e-163	-5.08971e-164	-9.90365e-163	1.54788e-162	-2.66667e-163	-1.34867e-163	-6.66469e-163	-5.41023e-163	-3.47419e-163	-5.64892e-163	-7.50578e-163	-6.55361e-163	3.28411e-163	1.11185e-162	-2.66603e-163	-2.69003e-163	-7.78521e-163	4.91169e-163	-5.00322e-163	-7.04566e-163	8.48298e-163	-5.35824e-163	-2.53764e-164	7.44657e-163	1.17056e-162	-8.30789e-164	0
-9.77947e-163	-5.08499e-163	-3.51525e-164	-8.71013e-163	5.05819e-163	-5.08971e-164	-9.90365e-163	1.54788e-162	-2.66667e-163	-1.34867e-163	-6.66469e-163	-5.41023e-163	-3.47419e-163	-5.64892e-163	-7.50578e-163	-6.55361e-163	3.28411e-163	1.11185e-162	-2.66603e-163	-2.69003e-163	-7.78521e-163	4.91169e-163	-5.00322e-163	-7.04566e-163	8.48298e-163	-5.35824e-163	-2.53764e-164	7.44657e-163	1.17056e-162	-8.30789e-164	0
-9.77947e-163	-5.08499e-163	-3.51525e-164	-8.71013e-163	5.05819e-163	-5.08971e-164	-9.90365e-163	1.54788e-162	-2.66667e-163	-1.34867e-163	-6.66469e-163	-5.41023e-163	-3.47419e-163	-5.64892e-163	-7.50578e-163	-6.55361e-163	3.28411e-163	1.11185e-162	-2.66603e-163	-2.69003e-163	-7.78521e-163	4.91169e-163	-5.00322e-163	-7.04566e-163	8.48298e-163	-5.35824e-163	-2.53764e-164	7.44657e-163	1.17056e-162	-8.30789e-164	0
-9.77947e-163	-5.08499e-163	-3.51525e-164	-8.71013e-163	5.05819e-163	-5.08971e-164	-9.90365e-163	1.54788e-162	-2.66667e-163	-1.34867e-163	-6.66469e-163	-5.41023e-163	-3.47419e-163	-5.64892e-163	-7.50578e-163	-6.55361e-163	3.28411e-163	1.11185e-162	-2.66603e-163	-2.69003e-163	-7.78521e-163	4.91169e-163	-5.00322e-163	-7.04566e-163	8.48298e-163	-5.35824e-163	-2.53764e-164	7.44657e-163	1.17056e-162	-8.30789e-164	0
-9.77947e-163	-5.08499e-163	-3.51525e-164	-8.71013e-163	5.05819e-163	-5.08971e-164	-9.90365e-163	1.54788e-162	-2.66667e-163	-1.34867e-163	-6.66469e-163	-5.41023e-163	-3.47419e-163	-5.64892e-163	-7.50578e-163	-6.55361e-163	3.28411e-163	1.11185e-162	-2.66603e-163	-2.69003e-163	-7.78521e-163	4.91169e-163	-5.00322e-163	-7.04566e-163	8.48298e-163	-5.35824e-163	-2.53764e-164	7.44657e-163	1.17056e-162	-8.30789e-164	0
-9.77947e-163	-5.08499e-163	-3.51525e-164	-8.71013e-163	5.05819e-163	-5.08971e-164	-9.90365e-163	1.54788e-162	-2.66667e-163	-1.34867e-163	-6.66469e-163	-5.41023e-163	-3.47419e-163	-5.64892e-163	-7.50578e-163	-6.55361e-163	3.28411e-163	1.11185e-162	-2.66603e-163	-2.69003e-163	-7.78521e-163	4.91169e-163	-5.00322e-163	-7.04566e-163	8.48298e-163	-5.35824e-163	-2.53764e-164	7.44657e-163	1.17056e-162	-8.30789e-164	0
-9.77947e-163	-5.08499e-163	-3.51525e-164	-8.71013e-163	5.05819e-163	-5.08971e-164	-9.90365e-163	1.54788e-162	-2.66667e-163	-1.34867e-163	-6.66469e-163	-5.41023e-163	-3.47419e-163	-5.64892e-163	-7.50578e-163	-6.55361e-163	3.28411e-163	1.11185e-162	-2.66603e-163	-2.69003e-163	-7.78521e-163	4.91169e-163	-5.00322e-163	-7.04566e-163	8.48298e-163	-5.35824e-163	-2.53764e-164	7.44657e-163	1.17056e-162	-8.30789e-164	0
-9.77947e-163	-5.08499e-163	-3.51525e-164	-8.71013e-163	5.05819e-163	-5.08971e-164	-9.90365e-163	1.54788e-162	-2.66667e-163	-1.34867e-163	-6.66469e-163	-5.41023e-163	-3.47419e-163	-5.64892e-163	-7.50578e-163	-6.55361e-163	3.28411e-163	1.11185e-162	-2.66603e-163	-2.69003e-163	-7.78521e-163	4.91169e-163	-5.00322e-163	-7.04566e-163	8.48298e-163	-5.35824e-163	-2.53764e-164	7.44657e-163	1.17056e-162	-8.30789e-164	0
-9.77947e-163	-5.08499e-163	-3.51525e-164	-8.71013e-163	5.05819e-163	-5.08971e-164	-9.90365e-163	1.54788e-162	-2.66667e-163	-1.34867e-163	-6.66469e-163	-5.41023e-163	-3.47419e-163	-5.64892e-163	-7.50578e-163	-6.55361e-163	3.28411e-163	1.11185e-162	-2.66603e-163	-2.69003e-163	-7.78521e-163	4.91169e-163	-5.00322e-163	-7.04566e-163	8.48298e-163	-5.35824e-163	-2.53764e-164	7.44657e-163	1.17056e-162	-8.30789e-164	0
-9.77947e-163	-5.08499e-163	-3.51525e-164	-8.71013e-163	5.05819e-163	-5.08971e-164	-9.90365e-163	1.54788e-162	-2.66667e-163	-1.34867e-163	-6.66469e-163	-5.41023e-163	-3.47419e-163	-5.64892e-163	-7.50578e-163	-6.55361e-163	3.28411e-163	1.11185e-162	-2.66603e-163	-2.69003e-163	-7.78521e-163	4.91169e-163	-5.00322e-163	-7.04566e-163	8.48298e-163	-5.35824e-163	-2.53764e-164	7.44657e-163	1.17056e-162	-8.30789e-164	0
-9.77947e-163	-5.08499e-163	-3.51525e-164	-8.71013e-163	5.05819e-163	-5.08971e-164	-9.90365e-163	1.54788e-162	-2.66667e-163	-1.34867e-163	-6.66469e-163	-5.41023e-163	-3.47419e-163	-5.64892e-163	-7.50578e-163	-6.55361e-163	3.28411e-163	1.11185e-162	-2.66603e-163	-2.69003e-163	-7.78521e-163	4.91169e-163	-5.00322e-163	-7.04566e-163	8.48298e-163	-5.35824e-163	-2.53764e-164	7.44657e-163	1.17056e-162	-8.30789e-164	0
-9.77947e-163	-5.08499e-163	-3.51525e-164	-8.71013e-163	5.05819e-163	-5.08971e-164	-9.90365e-163	1.54788e-162	-2.66667e-163	-1.34867e-163	-6.66469e-163	-5.41023e-163	-3.47419e-163	-5.64892e-163	-7.50578e-163	-6.55361e-163	3.28411e-163	1.11185e-162	-2.66603e-163	-2.69003e-163	-7.78521e-163	4.91169e-163	-5.00322e-163	-7.04566e-163	8.48298e-163	-5.35824e-163	-2.53764e-164	7.44657e-163	1.17056e-162	-8.30789e-164	0
-9.77947e-163	-5.08499e-163	-3.51525e-164	-8.71013e-163	5.05819e-163	-5.08971e-164	-9.90365e-163	1.54788e-162	-2.66667e-163	-1.34867e-163	-6.66469e-163	-5.41023e-163	-3.47419e-163	-5.64892e-163	-7.50578e-163	-6.55361e-163	3.28411e-163	1.11185e-162	-2.66603e-163	-2.69003e-163	-7.78521e-163	4.91169e-163	-5.00322e-163	-7.04566e-163	8.48298e-163	-5.35824e-163	-2.53764e-164	7.44657e-163	1.17056e-162	-8.30789e-164	0
-9.77947e-163	-5.08499e-163	-3.51525e-164	-8.71013e-163	5.05819e-163	-5.08971e-164	-9.90365e-163	1.54788e-162	-2.66667e-163	-1.34867e-163	-6.66469e-163	-5.41023e-163	-3.47419e-163	-5.64892e-163	-7.50578e-163	-6.55361e-163	3.28411e-163	1.11185e-162	-2.66603e-163	-2.69003e-163	-7.78521e-163	4.91169e-163	-5.00322e-163	-7.04566e-163	8.48298e-163	-5.35824e-163	-2.53764e-164	7.44657e-163	1.17056e-162	-8.30789e-164	0
-9.77947e-163	-5.08499e-163	-3.51525e-164	-8.71013e-163	5.05819e-163	-5.08971e-164	-9.90365e-163	1.54788e-162	-2.66667e-163	-1.34867e-163	-6.66469e-163	-5.41023e-163	-3.47419e-163	-5.64892e-163	-7.50578e-163	-6.55361e-163	3.28411e-163	1.11185e-162	-2.66603e-163	-2.69003e-163	-7.78521e-163	4.91169e-163	-5.00322e-163	-7.04566e-163	8.48298e-163	-5.35824e-163	-2.53764e-164	7.44657e-163	1.17056e-162	-8.30789e-164	0
-9.77947e-163	-5.08499e-163	-3.51525e-164	-8.71013e-163	5.05819e-163	-5.08971e-164	-9.90365e-163	1.54788e-162	-2.66667e-163	-1.34867e-163	-6.66469e-163	-5.41023e-163	-3.47419e-163	-5.64892e-163	-7.50578e-163	-6.55361e-163	3.28411e-163	1.11185e-162	-2.66603e-163	-2.69003e-163	-7.78521e-163	4.91169e-163	-5.00322e-163	-7.04566e-163	8.48298e-163	-5.35824e-163	-2.53764e-164	7.44657e-163	1.17056e-162	-8.30789e-164	0
-9.77947e-163	-5.08499e-163	-3.51525e-164	-8.71013e-163	5.05819e-163	-5.08971e-164	-9.90365e-163	1.54788e-162	-2.66667e-163	-1.34867e-163	-6.66469e-163	-5.41023e-163	-3.47419e-163	-5.64892e-163	-7.50578e-163	-6.55361e-163	3.28411e-163	1.11185e-162	-2.66603e-163	-2.69003e-163	-7.78521e-163	4.91169e-163	-5.00322e-163	-7.04566e-163	8.48298e-163	-5.35824e-163	-2.53764e-164	7.44657e-163	1.17056e-162	-8.30789e-164	0
-9.77947e-163	-5.08499e-163	-3.51525e-164	-8.71013e-163	5.05819e-163	-5.08971e-164	-9.90365e-163	1.54788e-162	-2.66667e-163	-1.34867e-163	-6.66469e-163	-5.41023e-163	-3.47419e-163	-5.64892e-163	-7.50578e-163	-6.55361e-163	3.28411e-163	1.11185e-162	-2.66603e-163	-2.69003e-163	-7.78521e-163	4.91169e-163	-5.00322e-163	-7.04566e-163	8.48298e-163	-5.35824e-163	-2.53764e-164	7.44657e-163	1.17056e-162	-8.30789e-164	0
-9.77947e-163	-5.08499e-163	-3.51525e-164	-8.71013e-163	5.05819e-163	-5.08971e-164	-9.90365e-163	1.54788e-162	-2.66667e-163	-1.34867e-163	-6.66469e-163	-5.41023e-163	-3.47419e-163	-5.64892e-163	-7.50578e-163	-6.55361e-163	3.28411e-163	1.11185e-162	-2.66603e-163	-2.69003e-163	-7.78521e-163	4.91169e-163	-5.00322e-163	-7.04566e-163	8.48298e-163	-5.35824e-163	-2.53764e-164	7.44657e-163	1.17056e-162	-8.30789e-164	0
-9.77947e-163	-5.08499e-163	-3.51525e-164	-8.71013e-163	5.05819e-163	-5.08971e-164	-9.90365e-163	1.54788e-162	-2.66667e-163	-1.34867e-163	-6.66469e-163	-5.41023e-163	-3.47419e-163	-5.64892e-163	-7.50578e-163	-6.55361e-163	3.28411e-163	1.11185e-162	-2.66603e-163	-2.69003e-163	-7.78521e-163	4.91169e-163	-5.00322e-163	-7.04566e-163	8.48298e-163	-5.35824e-163	-2.53764e-164	7.44657e-163	1.17056e-162	-8.30789e-164	0
-9.77947e-163	-5.08499e-163	-3.51525e-164	-8.71013e-163	5.05819e-163	-5.08971e-164	-9.90365e-163	1.54788e-162	-2.66667e-163	-1.34867e-163	-6.66469e-163	-5.41023e-163	-3.47419e-163	-5.64892e-163	-7.50578e-163	-6.55361e-163	3.28411e-163	1.11185e-162	-2.66603e-163	-2.69003e-163	-7.78521e-163	4.91169e-163	-5.00322e-163	-7.04566e-163	8.48298e-163	-5.35824e-163	-2.53764e-164	7.44657e-163	1.17056e-162	-8.30789e-164	0
-9.77947e-163	-5.08499e-163	-3.51525e-164	-8.71013e-163	5.05819e-163	-5.08971e-164	-9.90365e-163	1.54788e-162	-2.66667e-163	-1.34867e-163	-6.66469e-163	-5.41023e-163	-3.47419e-163	-5.64892e-163	-7.50578e-163	-6.55361e-163	3.28411e-163	1.11185e-162	-2.66603e-163	-2.69003e-163	-7.78521e-163	4.91169e-163	-5.00322e-163	-7.04566e-163	8.48298e-163	-5.35824e-163	-2.53764e-164	7.44657e-163	1.17056e-162	-8.30789e-164	0
-9.77947e-163	-5.08499e-163	-3.51525e-164	-8.71013e-163	5.05819e-163	-5.08971e-164	-9.90365e-163	1.54788e-162	-2.66667e-163	-1.34867e-163	-6.66469e-163	-5.41023e-163	-3.47419e-163	-5.64892e-163	-7.50578e-163	-6.55361e-163	3.28411e-163	1.11185e-162	-2.66603e-163	-2.69003e-163	-7.78521e-163	4.91169e-163	-5.00322e-163	-7.04566e-163	8.48298e-163	-5.35824e-163	-2.53764e-164	7.44657e-163	1.17056e-162	-8.30789e-164	0
-9.77947e-163	-5.08499e-163	-3.51525e-164	-8.71013e-163	5.05819e-163	-5.08971e-164	-9.90365e-163	1.54788e-162	-2.66667e-163	-1.34867e-163	-6.66469e-163	-5.41023e-163	-3.47419e-163	-5.64892e-163	-7.50578e-163	-6.55361e-163	3.28411e-163	1.11185e-162	-2.66603e-163	-2.69003e-163	-7.78521e-163	4.91169e-163	-5.00322e-163	-7.04566e-163	8.48298e-163	-5.35824e-163	-2.53764e-164	7.44657e-163	1.17056e-162	-8.30789e-164	0
-9.77947e-163	-5.08499e-163	-3.51525e-164	-8.71013e-163	5.05819e-163	-5.08971e-164	-9.90365e-163	1.54788e-162	-2.66667e-163	-1.34867e-163	-6.66469e-163	-5.41023e-163	-3.47419e-163	-5.64892e-163	-7.50578e-163	-6.55361e-163	3.28411e-163	1.11185e-162	-2.66603e-163	-2.69003e-163	-7.78521e-163	4.91169e-163	-5.00322e-163	-7.04566e-163	8.48298e-163	-5.35824e-163	-2.53764e-164	7.44657e-163	1.17056e-162	-8.30789e-164	0
-9.77947e-163	-5.08499e-163	-3.51525e-164	-8.71013e-163	5.05819e-163	-5.08971e-164	-9.90365e-163	1.54788e-162	-2.66667e-163	-1.34867e-163	-6.66469e-163	-5.41023e-163	-3.47419e-163	-5.64892e-163	-7.50578e-163	-6.55361e-163	3.28411e-163	1.11185e-162	-2.66603e-163	-2.69003e-163	-7.78521e-163	4.91169e-163	-5.00322e-163	-7.04566e-163	8.48298e-163	-5.35824e-163	-2.53764e-164	7.44657e-163	1.17056e-162	-8.30789e-164	0
-9.77947e-163	-5.08499e-163	-3.51525e-164	-8.71013e-163	5.05819e-163	-5.08971e-164	-9.90365e-163	1.54788e-162	-2.66667e-163	-1.34867e-163	-6.66469e-163	-5.41023e-163	-3.47419e-163	-5.64892e-163	-7.50578e-163	-6.55361e-163	3.28411e-163	1.11185e-162	-2.66603e-163	-2.69003e-163	-7.78521e-163	4.91169e-163	-5.00322e-163	-7.04566e-163	8.48298e-163	-5.35824e-163	-2.53764e-164	7.44657e-163	1.17056e-162	-8.30789e-164	0
-9.77947e-163	-5.08499e-163	-3.51525e-164	-8.71013e-163	5.05819e-163	-5.08971e-164	-9.90365e-163	1.54788e-162	-2.66667e-163	-1.34867e-163	-6.66469e-163	-5.41023e-163	-3.47419e-163	-5.64892e-163	-7.50578e-163	-6.55361e-163	3.28411e-163	1.11185e-162	-2.66603e-163	-2.69003e-163	-7.78521e-163	4.91169e-163	-5.00322e-163	-7.04566e-163	8.48298e-163	-5.35824e-163	-2.53764e-164	7.44657e-163	1.17056e-162	-8.30789e-164	0
-9.77947e-163	-5.08499e-163	-3.51525e-164	-8.71013e-163	5.05819e-163	-5.08971e-164	-9.90365e-163	1.54788e-162	-2.66667e-163	-1.34867e-163	-6.66469e-163	-5.41023e-163	-3.47419e-163	-5.64892e-163	-7.50578e-163	-6.55361e-163	3.28411e-163	1.11185e-162	-2.66603e-163	-2.69003e-163	-7.78521e-163	4.91169e-163	-5.00322e-163	-7.04566e-163	8.48298e-163	-5.35824e-163	-2.53764e-164	7.44657e-163	1.17056e-162	-8.30789e-164	0
-9.77947e-163	-5.08499e-163	-3.51525e-164	-8.71013e-163	5.05819e-163	-5.08971e-164	-9.90365e-163	1.54788e-162	-2.66667e-163	-1.34867e-163	-6.66469e-163	-5.41023e-163	-3.47419e-163	-5.64892e-163	-7.50578e-163	-6.55361e-163	3.28411e-163	1.11185e-162	-2.66603e-163	-2.69003e-163	-7.78521e-163	4.91169e-163	-5.00322e-163	-7.04566e-163	8.48298e-163	-5.35824e-163	-2.53764e-164	7.44657e-163	1.17056e-162	-8.30789e-164	0
-9.77947e-163	-5.08499e-163	-3.51525e-164	-8.71013e-163	5.05819e-163	-5.08971e-164	-9.90365e-163	1.54788e-162	-2.66667e-163	-1.34867e-163	-6.66469e-163	-5.41023e-163	-3.47419e-163	-5.64892e-163	-7.50578e-163	-6.55361e-163	3.28411e-163	1.11185e-162	-2.66603e-163	-2.69003e-163	-7.78521e-163	4.91169e-163	-5.00322e-163	-7.04566e-163	8.48298e-163	-5.35824e-163	-2.53764e-164	7.44657e-163	1.17056e-162	-8.30789e-164	0
-9.77947e-163	-5.08499e-163	-3.51525e-164	-8.71013e-163	5.05819e-163	-5.08971e-164	-9.90365e-163	1.54788e-162	-2.66667e-163	-1.34867e-163	-6.66469e-163	-5.41023e-163	-3.47419e-163	-5.64892e-163	-7.50578e-163	-6.55361e-163	3.28411e-163	1.11185e-162	-2.66603e-163	-2.69003e-163	-7.78521e-163	4.91169e-163	-5.00322e-163	-7.04566e-163	8.48298e-163	-5.35824e-163	-2.53764e-164	7.44657e-163	1.17056e-162	-8.30789e-164	0
-9.77947e-163	-5.08499e-163	-3.51525e-164	-8.71013e-163	5.05819e-163	-5.08971e-164	-9.90365e-163	1.54788e-162	-2.66667e-163	-1.34867e-163	-6.66469e-163	-5.41023e-163	-3.47419e-163	-5.64892e-163	-7.50578e-163	-6.55361e-163	3.28411e-163	1.11185e-162	-2.66603e-163	-2.69003e-163	-7.78521e-163	4.91169e-163	-5.00322e-163	-7.04566e-163	8.48298e-163	-5.35824e-163	-2.53764e-164	7.44657e-163	1.17056e-162	-8.30789e-164	0
-9.77947e-163	-5.08499e-163	-3.51525e-164	-8.71013e-163	5.05819e-163	-5.08971e-164	-9.90365e-163	1.54788e-162	-2.66667e-163	-1.34867e-163	-6.66469e-163	-5.41023e-163	-3.47419e-163	-5.64892e-163	-7.50578e-163	-6.55361e-163	3.28411e-163	1.11185e-162	-2.66603e-163	-2.69003e-163	-7.78521e-163	4.91169e-163	-5.00322e-163	-7.04566e-163	8.48298e-163	-5.35824e-163	-2.53764e-164	7.44657e-163	1.17056e-162	-8.30789e-164	0
-9.77947e-163	-5.08499e-163	-3.51525e-164	-8.71013e-163	5.05819e-163	-5.08971e-164	-9.90365e-163	1.54788e-162	-2.66667e-163	-1.34867e-163	-6.66469e-163	-5.41023e-163	-3.47419e-163	-5.64892e-163	-7.50578e-163	-6.55361e-163	3.28411e-163	1.11185e-162	-2.66603e-163	-2.69003e-163	-7.78521e-163	4.91169e-163	-5.00322e-163	-7.04566e-163	8.48298e-163	-5.35824e-163	-2.53764e-164	7.44657e-163	1.17056e-162	-8.30789e-164	0
-9.77947e-163	-5.08499e-163	-3.51525e-164	-8.71013e-163	5.05819e-163	-5.08971e-164	-9.90365e-163	1.54788e-162	-2.66667e-163	-1.34867e-163	-6.66469e-163	-5.41023e-163	-3.47419e-163	-5.64892e-163	-7.50578e-163	-6.55361e-163	3.28411e-163	1.11185e-162	-2.66603e-163	-2.69003e-163	-7.78521e-163	4.91169e-163	-5.00322e-163	-7.04566e-163	8.48298e-163	-5.35824e-163	-2.53764e-164	7.44657e-163	1.17056e-162	-8.30789e-164	0
-9.77947e-163	-5.08499e-163	-3.51525e-164	-8.71013e-163	5.05819e-163	-5.08971e-164	-9.90365e-163	1.54788e-162	-2.66667e-163	-1.34867e-163	-6.66469e-163	-5.41023e-163	-3.47419e-163	-5.64892e-163	-7.50578e-163	-6.55361e-163	3.28411e-163	1.11185e-162	-2.66603e-163	-2.69003e-163	-7.78521e-163	4.91169e-163	-5.00322e-163	-7.04566e-163	8.48298e-163	-5.35824e-163	-2.53764e-164	7.44657e-163	1.17056e-162	-8.30789e-164	0
-9.77947e-163	-5.08499e-163	-3.51525e-164	-8.71013e-163	5.05819e-163	-5.08971e-164	-9.90365e-163	1.54788e-162	-2.66667e-163	-1.34867e-163	-6.66469e-163	-5.41023e-163	-3.47419e-163	-5.64892e-163	-7.50578e-163	-6.55361e-163	3.28411e-163	1.11185e-162	-2.66603e-163	-2.69003e-163	-7.78521e-163	4.91169e-163	-5.00322e-163	-7.04566e-163	8.48298e-163	-5.35824e-163	-2.53764e-164	7.44657e-163	1.17056e-162	-8.30789e-164	0
-9.77947e-163	-5.08499e-163	-3.51525e-164	-8.71013e-163	5.05819e-163	-5.08971e-164	-9.90365e-163	1.54788e-162	-2.66667e-163	-1.34867e-163	-6.66469e-163	-5.41023e-163	-3.47419e-163	-5.64892e-163	-7.50578e-163	-6.55361e-163	3.28411e-163	1.11185e-162	-2.66603e-163	-2.69003e-163	-7.78521e-163	4.91169e-163	-5.00322e-163	-7.04566e-163	8.48298e-163	-5.35824e-163	-2.53764e-164	7.44657e-163	1.17056e-162	-8.30789e-164	0
-9.77947e-163	-5.08499e-163	-3.51525e-164	-8.71013e-163	5.05819e-163	-5.08971e-164	-9.90365e-163	1.54788e-162	-2.66667e-163	-1.34867e-163	-6.66469e-163	-5.41023e-163	-3.47419e-163	-5.64892e-163	-7.50578e-163	-6.55361e-163	3.28411e-163	1.11185e-162	-2.66603e-163	-2.69003e-163	-7.78521e-163	4.91169e-163	-5.00322e-163	-7.04566e-163	8.48298e-163	-5.35824e-163	-2.53764e-164	7.44657e-163	1.17056e-162	-8.30789e-164	0
-9.77947e-163	-5.08499e-163	-3.51525e-164	-8.71013e-163	5.05819e-163	-5.08971e-164	-9.90365e-163	1.54788e-162	-2.66667e-163	-1.34867e-163	-6.66469e-163	-5.41023e-163	-3.47419e-163	-5.64892e-163	-7.50578e-163	-6.55361e-163	3.28411e-163	1.11185e-162	-2.66603e-163	-2.69003e-163	-7.78521e-163	4.91169e-163	-5.00322e-163	-7.04566e-163	8.48298e-163	-5.35824e-163	-2.53764e-164	7.44657e-163	1.17056e-162	-8.30789e-164	0
-9.77947e-163	-5.08499e-163	-3.51525e-164	-8.71013e-163	5.05819e-163	-5.08971e-164	-9.90365e-163	1.54788e-162	-2.66667e-163	-1.34867e-163	-6.66469e-163	-5.41023e-163	-3.47419e-163	-5.64892e-163	-7.50578e-163	-6.55361e-163	3.28411e-163	1.11185e-162	-2.66603e-163	-2.69003e-163	-7.78521e-163	4.91169e-163	-5.00322e-163	-7.04566e-163	8.48298e-163	-5.35824e-163	-2.53764e-164	7.44657e-163	1.17056e-162	-8.30789e-164	0
-9.77947e-163	-5.08499e-163	-3.51525e-164	-8.71013e-163	5.05819e-163	-5.08971e-164	-9.90365e-163	1.54788e-162	-2.66667e-163	-1.34867e-163	-6.66469e-163	-5.41023e-163	-3.47419e-163	-5.64892e-163	-7.50578e-163	-6.55361e-163	3.28411e-163	1.11185e-162	-2.66603e-163	-2.69003e-163	-7.78521e-163	4.91169e-163	-5.00322e-163	-7.04566e-163	8.48298e-163	-5.35824e-163	-2.53764e-164	7.44657e-163	1.17056e-162	-8.30789e-164	0
-9.77947e-163	-5.08499e-163	-3.51525e-164	-8.71013e-163	5.05819e-163	-5.08971e-164	-9.90365e-163	1.54788e-162	-2.66667e-163	-1.34867e-163	-6.66469e-163	-5.41023e-163	-3.47419e-163	-5.64892e-163	-7.50578e-163	-6.55361e-163	3.28411e-163	1.11185e-162	-2.66603e-163	-2.69003e-163	-7.78521e-163	4.91169e-163	-5.00322e-163	-7.04566e-163	8.48298e-163	-5.35824e-163	-2.53764e-164	7.44657e-163	1.17056e-162	-8.30789e-164	0
-9.77947e-163	-5.08499e-163	-3.51525e-164	-8.71013e-163	5.05819e-163	-5.08971e-164	-9.90365e-163	1.54788e-162	-2.66667e-163	-1.34867e-163	-6.66469e-163	-5.41023e-163	-3.47419e-163	-5.64892e-163	-7.50578e-163	-6.55361e-163	3.28411e-163	1.11185e-162	-2.66603e-163	-2.69003e-163	-7.78521e-163	4.91169e-163	-5.00322e-163	-7.04566e-163	8.48298e-163	-5.35824e-163	-2.53764e-164	7.44657e-163	1.17056e-162	-8.30789e-164	0
-9.77947e-163	-5.08499e-163	-3.51525e-164	-8.71013e-163	5.05819e-163	-5.08971e-164	-9.90365e-163	1.54788e-162	-2.66667e-163	-1.34867e-163	-6.66469e-163	-5.41023e-163	-3.47419e-163	-5.64892e-163	-7.50578e-163	-6.55361e-163	3.28411e-163	1.11185e-162	-2.66603e-163	-2.69003e-163	-7.78521e-163	4.91169e-163	-5.00322e-163	-7.04566e-163	8.48298e-163	-5.35824e-163	-2.53764e-164	7.44657e-163	1.17056e-162	-8.30789e-164	0
-9.77947e-163	-5.08499e-163	-3.51525e-164	-8.71013e-163	5.05819e-163	-5.08971e-164	-9.90365e-163	1.54788e-162	-2.66667e-163	-1.34867e-163	-6.66469e-163	-5.41023e-163	-3.47419e-163	-5.64892e-163	-7.50578e-163	-6.55361e-163	3.28411e-163	1.11185e-162	-2.66603e-163	-2.69003e-163	-7.78521e-163	4.91169e-163	-5.00322e-163	-7.04566e-163	8.48298e-163	-5.35824e-163	-2.53764e-164	7.44657e-163	1.17056e-162	-8.30789e-164	0
-9.77947e-163	-5.08499e-163	-3.51525e-164	-8.71013e-163	5.05819e-163	-5.08971e-164	-9.90365e-163	1.54788e-162	-2.66667e-163	-1.34867e-163	-6.66469e-163	-5.41023e-163	-3.47419e-163	-5.64892e-163	-7.50578e-163	-6.55361e-163	3.28411e-163	1.11185e-162	-2.66603e-163	-2.69003e-163	-7.78521e-163	4.91169e-163	-5.00322e-163	-7.04566e-163	8.48298e-163	-5.35824e-163	-2.53764e-164	7.44657e-163	1.17056e-162	-8.30789e-164	0
-9.77947e-163	-5.08499e-163	-3.51525e-164	-8.71013e-163	5.05819e-163	-5.08971e-164	-9.90365e-163	1.54788e-162	-2.66667e-163	-1.34867e-163	-6.66469e-163	-5.41023e-163	-3.47419e-163	-5.64892e-163	-7.50578e-163	-6.55361e-163	3.28411e-163	1.11185e-162	-2.66603e-163	-2.69003e-163	-7.78521e-163	4.91169e-163	-5.00322e-163	-7.04566e-163	8.48298e-163	-5.35824e-163	-2.53764e-164	7.44657e-163	1.17056e-162	-8.30789e-164	0
-9.77947e-163	-5.08499e-163	-3.51525e-164	-8.71013e-163	5.05819e-163	-5.08971e-164	-9.90365e-163	1.54788e-162	-2.66667e-163	-1.34867e-163	-6.66469e-163	-5.41023e-163	-3.47419e-163	-5.64892e-163	-7.50578e-163	-6.55361e-163	3.28411e-163	1.11185e-162	-2.66603e-163	-2.69003e-163	-7.78521e-163	4.91169e-163	-5.00322e-163	-7.04566e-163	8.48298e-163	-5.35824e-163	-2.53764e-164	7.44657e-163	1.17056e-162	-8.30789e-164	0
-9.77947e-163	-5.08499e-163	-3.51525e-164	-8.71013e-163	5.05819e-163	-5.08971e-164	-9.90365e-163	1.54788e-162	-2.66667e-163	-1.34867e-163	-6.66469e-163	-5.41023e-163	-3.47419e-163	-5.64892e-163	-7.50578e-163	-6.55361e-163	3.28411e-163	1.11185e-162	-2.66603e-163	-2.69003e-163	-7.78521e-163	4.91169e-163	-5.00322e-163	-7.04566e-163	8.48298e-163	-5.35824e-163	-2.53764e-164	7.44657e-163	1.17056e-162	-8.30789e-164	0
-9.77947e-163	-5.08499e-163	-3.51525e-164	-8.71013e-163	5.05819e-163	-5.08971e-164	-9.90365e-163	1.54788e-162	-2.66667e-163	-1.34867e-163	-6.66469e-163	-5.41023e-163	-3.47419e-163	-5.64892e-163	-7.50578e-163	-6.55361e-163	3.28411e-163	1.11185e-162	-2.66603e-163	-2.69003e-163	-7.78521e-163	4.91169e-163	-5.00322e-163	-7.04566e-163	8.48298e-163	-5.35824e-163	-2.53764e-164	7.44657e-163	1.17056e-162	-8.30789e-164	0
-9.77947e-163	-5.08499e-163	-3.51525e-164	-8.71013e-163	5.05819e-163	-5.08971e-164	-9.90365e-163	1.54788e-162	-2.66667e-163	-1.34867e-163	-6.66469e-163	-5.41023e-163	-3.47419e-163	-5.64892e-163	-7.50578e-163	-6.55361e-163	3.28411e-163	1.11185e-162	-2.66603e-163	-2.69003e-163	-7.78521e-163	4.91169e-163	-5.00322e-163	-7.04566e-163	8.48298e-163	-5.35824e-163	-2.53764e-164	7.44657e-163	1.17056e-162	-8.30789e-164	0
-9.77947e-163	-5.08499e-163	-3.51525e-164	-8.71013e-163	5.05819e-163	-5.08971e-164	-9.90365e-163	1.54788e-162	-2.66667e-163	-1.34867e-163	-6.66469e-163	-5.41023e-163	-3.47419e-163	-5.64892e-163	-7.50578e-163	-6.55361e-163	3.28411e-163	1.11185e-162	-2.66603e-163	-2.69003e-163	-7.78521e-163	4.91169e-163	-5.00322e-163	-7.04566e-163	8.48298e-163	-5.35824e-163	-2.53764e-164	7.44657e-163	1.17056e-162	-8.30789e-164	0
-9.77947e-163	-5.08499e-163	-3.51525e-164	-8.71013e-163	5.05819e-163	-5.08971e-164	-9.90365e-163	1.54788e-162	-2.66667e-163	-1.34867e-163	-6.66469e-163	-5.41023e-163	-3.47419e-163	-5.64892e-163	-7.50578e-163	-6.55361e-163	3.28411e-163	1.11185e-162	-2.66603e-163	-2.69003e-163	-7.78521e-163	4.91169e-163	-5.00322e-163	-7.04566e-163	8.48298e-163	-5.35824e-163	-2.53764e-164	7.44657e-163	1.17056e-162	-8.30789e-164	0
-9.77947e-163	-5.08499e-163	-3.51525e-164	-8.71013e-163	5.05819e-163	-5.08971e-164	-9.90365e-163	1.54788e-162	-2.66667e-163	-1.34867e-163	-6.66469e-163	-5.41023e-163	-3.47419e-163	-5.64892e-163	-7.50578e-163	-6.55361e-163	3.28411e-163	1.11185e-162	-2.66603e-163	-2.69003e-163	-7.78521e-163	4.91169e-163	-5.00322e-163	-7.04566e-163	8.48298e-163	-5.35824e-163	-2.53764e-164	7.44657e-163	1.17056e-162	-8.30789e-164	0
-9.77947e-163	-5.08499e-163	-3.51525e-164	-8.71013e-163	5.05819e-163	-5.08971e-164	-9.90365e-163	1.54788e-162	-2.66667e-163	-1.34867e-163	-6.66469e-163	-5.41023e-163	-3.47419e-163	-5.64892e-163	-7.50578e-163	-6.55361e-163	3.28411e-163	1.11185e-162	-2.66603e-163	-2.69003e-163	-7.78521e-163	4.91169e-163	-5.00322e-163	-7.04566e-163	8.48298e-163	-5.35824e-163	-2.53764e-164	7.44657e-163	1.17056e-162	-8.30789e-164	0
-9.77947e-163	-5.08499e-163	-3.51525e-164	-8.71013e-163	5.05819e-163	-5.08971e-164	-9.90365e-163	1.54788e-162	-2.66667e-163	-1.34867e-163	-6.66469e-163	-5.41023e-163	-3.47419e-163	-5.64892e-163	-7.50578e-163	-6.55361e-163	3.28411e-163	1.11185e-162	-2.66603e-163	-2.69003e-163	-7.78521e-163	4.91169e-163	-5.00322e-163	-7.04566e-163	8.48298e-163	-5.35824e-163	-2.53764e-164	7.44657e-163	1.17056e-162	-8.30789e-164	0
-9.77947e-163	-5.08499e-163	-3.51525e-164	-8.71013e-163	5.05819e-163	-5.08971e-164	-9.90365e-163	1.54788e-162	-2.66667e-163	-1.34867e-163	-6.66469e-163	-5.41023e-163	-3.47419e-163	-5.64892e-163	-7.50578e-163	-6.55361e-163	3.28411e-163	1.11185e-162	-2.66603e-163	-2.69003e-163	-7.78521e-163	4.91169e-163	-5.00322e-163	-7.04566e-163	8.48298e-163	-5.35824e-163	-2.53764e-164	7.44657e-163	1.17056e-162	-8.30789e-164	0
-9.77947e-163	-5.08499e-163	-3.51525e-164	-8.71013e-163	5.05819e-163	-5.08971e-164	-9.90365e-163	1.54788e-162	-2.66667e-163	-1.34867e-163	-6.66469e-163	-5.41023e-163	-3.47419e-163	-5.64892e-163	-7.50578e-163	-6.55361e-163	3.28411e-163	1.11185e-162	-2.66603e-163	-2.69003e-163	-7.78521e-163	4.91169e-163	-5.00322e-163	-7.04566e-163	8.48298e-163	-5.35824e-163	-2.53764e-164	7.44657e-163	1.17056e-162	-8.30789e-164	0
-9.77947e-163	-5.08499e-163	-3.51525e-164	-8.71013e-163	5.05819e-163	-5.08971e-164	-9.90365e-163	1.54788e-162	-2.66667e-163	-1.34867e-163	-6.66469e-163	-5.41023e-163	-3.47419e-163	-5.64892e-163	-7.50578e-163	-6.55361e-163	3.28411e-163	1.11185e-162	-2.66603e-163	-2.69003e-163	-7.78521e-163	4.91169e-163	-5.00322e-163	-7.04566e-163	8.48298e-163	-5.35824e-163	-2.53764e-164	7.44657e-163	1.17056e-162	-8.30789e-164	0
-9.77947e-163	-5.08499e-163	-3.51525e-164	-8.71013e-163	5.05819e-163	-5.08971e-164	-9.90365e-163	1.54788e-162	-2.66667e-163	-1.34867e-163	-6.66469e-163	-5.41023e-163	-3.47419e-163	-5.64892e-163	-7.50578e-163	-6.55361e-163	3.28411e-163	1.11185e-162	-2.66603e-163	-2.69003e-163	-7.78521e-163	4.91169e-163	-5.00322e-163	-7.04566e-163	8.48298e-163	-5.35824e-163	-2.53764e-164	7.44657e-163	1.17056e-162	-8.30789e-164	0
-9.77947e-163	-5.08499e-163	-3.51525e-164	-8.71013e-163	5.05819e-163	-5.08971e-164	-9.90365e-163	1.54788e-162	-2.66667e-163	-1.34867e-163	-6.66469e-163	-5.41023e-163	-3.47419e-163	-5.64892e-163	-7.50578e-163	-6.55361e-163	3.28411e-163	1.11185e-162	-2.66603e-163	-2.69003e-163	-7.78521e-163	4.91169e-163	-5.00322e-163	-7.04566e-163	8.48298e-163	-5.35824e-163	-2.53764e-164	7.44657e-163	1.17056e-162	-8.30789e-164	0
-9.77947e-163	-5.08499e-163	-3.51525e-164	-8.71013e-163	5.05819e-163	-5.08971e-164	-9.90365e-163	1.54788e-162	-2.66667e-163	-1.34867e-163	-6.66469e-163	-5.41023e-163	-3.47419e-163	-5.64892e-163	-7.50578e-163	-6.55361e-163	3.28411e-163	1.11185e-162	-2.66603e-163	-2.69003e-163	-7.78521e-163	4.91169e-163	-5.00322e-163	-7.04566e-163	8.48298e-163	-5.35824e-163	-2.53764e-164	7.44657e-163	1.17056e-162	-8.30789e-164	0
-9.77947e-163	-5.08499e-163	-3.51525e-164	-8.71013e-163	5.05819e-163	-5.08971e-164	-9.90365e-163	1.54788e-162	-2.66667e-163	-1.34867e-163	-6.66469e-163	-5.41023e-163	-3.47419e-163	-5.64892e-163	-7.50578e-163	-6.55361e-163	3.28411e-163	1.11185e-162	-2.66603e-163	-2.69003e-163	-7.78521e-163	4.91169e-163	-5.00322e-163	-7.04566e-163	8.48298e-163	-5.35824e-163	-2.53764e-164	7.44657e-163	1.17056e-162	-8.30789e-164	0
-9.77947e-163	-5.08499e-163	-3.51525e-164	-8.71013e-163	5.05819e-163	-5.08971e-164	-9.90365e-163	1.54788e-162	-2.66667e-163	-1.34867e-163	-6.66469e-163	-5.41023e-163	-3.47419e-163	-5.64892e-163	-7.50578e-163	-6.55361e-163	3.28411e-163	1.11185e-162	-2.66603e-163	-2.69003e-163	-7.78521e-163	4.91169e-163	-5.00322e-163	-7.04566e-163	8.48298e-163	-5.35824e-163	-2.53764e-164	7.44657e-163	1.17056e-162	-8.30789e-164	0
-9.77947e-163	-5.08499e-163	-3.51525e-164	-8.71013e-163	5.05819e-163	-5.08971e-164	-9.90365e-163	1.54788e-162	-2.66667e-163	-1.34867e-163	-6.66469e-163	-5.41023e-163	-3.47419e-163	-5.64892e-163	-7.50578e-163	-6.55361e-163	3.28411e-163	1.11185e-162	-2.66603e-163	-2.69003e-163	-7.78521e-163	4.91169e-163	-5.00322e-163	-7.04566e-163	8.48298e-163	-5.35824e-163	-2.53764e-164	7.44657e-163	1.17056e-162	-8.30789e-164	0
-9.77947e-163	-5.08499e-163	-3.51525e-164	-8.71013e-163	5.05819e-163	-5.08971e-164	-9.90365e-163	1.54788e-162	-2.66667e-163	-1.34867e-163	-6.66469e-163	-5.41023e-163	-3.47419e-163	-5.64892e-163	-7.50578e-163	-6.55361e-163	3.28411e-163	1.11185e-162	-2.66603e-163	-2.69003e-163	-7.78521e-163	4.91169e-163	-5.00322e-163	-7.04566e-163	8.48298e-163	-5.35824e-163	-2.53764e-164	7.44657e-163	1.17056e-162	-8.30789e-164	0
-9.77947e-163	-5.08499e-163	-3.51525e-164	-8.71013e-163	5.05819e-163	-5.08971e-164	-9.90365e-163	1.54788e-162	-2.66667e-163	-1.34867e-163	-6.66469e-163	-5.41023e-163	-3.47419e-163	-5.64892e-163	-7.50578e-163	-6.55361e-163	3.28411e-163	1.11185e-162	-2.66603e-163	-2.69003e-163	-7.78521e-163	4.91169e-163	-5.00322e-163	-7.04566e-163	8.48298e-163	-5.35824e-163	-2.53764e-164	7.44657e-163	1.17056e-162	-8.30789e-164	0
-9.77947e-163	-5.08499e-163	-3.51525e-164	-8.71013e-163	5.05819e-163	-5.08971e-164	-9.90365e-163	1.54788e-162	-2.66667e-163	-1.34867e-163	-6.66469e-163	-5.41023e-163	-3.47419e-163	-5.64892e-163	-7.50578e-163	-6.55361e-163	3.28411e-163	1.11185e-162	-2.66603e-163	-2.69003e-163	-7.78521e-163	4.91169e-163	-5.00322e-163	-7.04566e-163	8.48298e-163	-5.35824e-163	-2.53764e-164	7.44657e-163	1.17056e-162	-8.30789e-164	0
-9.77947e-163	-5.08499e-163	-3.51525e-164	-8.71013e-163	5.05819e-163	-5.08971e-164	-9.90365e-163	1.54788e-162	-2.66667e-163	-1.34867e-163	-6.66469e-163	-5.41023e-163	-3.47419e-163	-5.64892e-163	-7.50578e-163	-6.55361e-163	3.28411e-163	1.11185e-162	-2.66603e-163	-2.69003e-163	-7.78521e-163	4.91169e-163	-5.00322e-163	-7.04566e-163	8.48298e-163	-5.35824e-163	-2.53764e-164	7.44657e-163	1.17056e-162	-8.30789e-164	0
-9.77947e-163	-5.08499e-163	-3.51525e-164	-8.71013e-163	5.05819e-163	-5.08971e-164	-9.90365e-163	1.54788e-162	-2.66667e-163	-1.34867e-163	-6.66469e-163	-5.41023e-163	-3.47419e-163	-5.64892e-163	-7.50578e-163	-6.55361e-163	3.28411e-163	1.11185e-162	-2.66603e-163	-2.69003e-163	-7.78521e-163	4.91169e-163	-5.00322e-163	-7.04566e-163	8.48298e-163	-5.35824e-163	-2.53764e-164	7.44657e-163	1.17056e-162	-8.30789e-164	0
-9.77947e-163	-5.08499e-163	-3.51525e-164	-8.71013e-163	5.05819e-163	-5.08971e-164	-9.90365e-163	1.54788e-162	-2.66667e-163	-1.34867e-163	-6.66469e-163	-5.41023e-163	-3.47419e-163	-5.64892e-163	-7.50578e-163	-6.55361e-163	3.28411e-163	1.11185e-162	-2.66603e-163	-2.69003e-163	-7.78521e-163	4.91169e-163	-5.00322e-163	-7.04566e-163	8.48298e-163	-5.35824e-163	-2.53764e-164	7.44657e-163	1.17056e-162	-8.30789e-164	0
-9.77947e-163	-5.08499e-163	-3.51525e-164	-8.71013e-163	5.05819e-163	-5.08971e-164	-9.90365e-163	1.54788e-162	-2.66667e-163	-1.34867e-163	-6.66469e-163	-5.41023e-163	-3.47419e-163	-5.64892e-163	-7.50578e-163	-6.55361e-163	3.28411e-163	1.11185e-162	-2.66603e-163	-2.69003e-163	-7.78521e-163	4.91169e-163	-5.00322e-163	-7.04566e-163	8.48298e-163	-5.35824e-163	-2.53764e-164	7.44657e-163	1.17056e-162	-8.30789e-164	0
-9.77947e-163	-5.08499e-163	-3.51525e-164	-8.71013e-163	5.05819e-163	-5.08971e-164	-9.90365e-163	1.54788e-162	-2.66667e-163	-1.34867e-163	-6.66469e-163	-5.41023e-163	-3.47419e-163	-5.64892e-163	-7.50578e-163	-6.55361e-163	3.28411e-163	1.11185e-162	-2.66603e-163	-2.69003e-163	-7.78521e-163	4.91169e-163	-5.00322e-163	-7.04566e-163	8.48298e-163	-5.35824e-163	-2.53764e-164	7.44657e-163	1.17056e-162	-8.30789e-164	0
-9.77947e-163	-5.08499e-163	-3.51525e-164	-8.71013e-163	5.05819e-163	-5.08971e-164	-9.90365e-163	1.54788e-162	-2.66667e-163	-1.34867e-163	-6.66469e-163	-5.41023e-163	-3.47419e-163	-5.64892e-163	-7.50578e-163	-6.55361e-163	3.28411e-163	1.11185e-162	-2.66603e-163	-2.69003e-163	-7.78521e-163	4.91169e-163	-5.00322e-163	-7.04566e-163	8.48298e-163	-5.35824e-163	-2.53764e-164	7.44657e-163	1.17056e-162	-8.30789e-164	0
-9.77947e-163	-5.08499e-163	-3.51525e-164	-8.71013e-163	5.05819e-163	-5.08971e-164	-9.90365e-163	1.54788e-162	-2.66667e-163	-1.34867e-163	-6.66469e-163	-5.41023e-163	-3.47419e-163	-5.64892e-163	-7.50578e-163	-6.55361e-163	3.28411e-163	1.11185e-162	-2.66603e-163	-2.69003e-163	-7.78521e-163	4.91169e-163	-5.00322e-163	-7.04566e-163	8.48298e-163	-5.35824e-163	-2.53764e-164	7.44657e-163	1.17056e-162	-8.30789e-164	0
-9.77947e-163	-5.08499e-163	-3.51525e-164	-8.71013e-163	5.05819e-163	-5.08971e-164	-9.90365e-163	1.54788e-162	-2.66667e-163	-1.34867e-163	-6.66469e-163	-5.41023e-163	-3.47419e-163	-5.64892e-163	-7.50578e-163	-6.55361e-163	3.28411e-163	1.11185e-162	-2.66603e-163	-2.69003e-163	-7.78521e-163	4.91169e-163	-5.00322e-163	-7.04566e-163	8.48298e-163	-5.35824e-163	-2.53764e-164	7.44657e-163	1.17056e-162	-8.30789e-164	0
-9.77947e-163	-5.08499e-163	-3.51525e-164	-8.71013e-163	5.05819e-163	-5.08971e-164	-9.90365e-163	1.54788e-162	-2.66667e-163	-1.34867e-163	-6.66469e-163	-5.41023e-163	-3.47419e-163	-5.64892e-163	-7.50578e-163	-6.55361e-163	3.28411e-163	1.11185e-162	-2.66603e-163	-2.69003e-163	-7.78521e-163	4.91169e-163	-5.00322e-163	-7.04566e-163	8.48298e-163	-5.35824e-163	-2.53764e-164	7.44657e-163	1.17056e-162	-8.30789e-164	0
-9.77947e-163	-5.08499e-163	-3.51525e-164	-8.71013e-163	5.05819e-163	-5.08971e-164	-9.90365e-163	1.54788e-162	-2.66667e-163	-1.34867e-163	-6.66469e-163	-5.41023e-163	-3.47419e-163	-5.64892e-163	-7.50578e-163	-6.55361e-163	3.28411e-163	1.11185e-162	-2.66603e-163	-2.69003e-163	-7.78521e-163	4.91169e-163	-5.00322e-163	-7.04566e-163	8.48298e-163	-5.35824e-163	-2.53764e-164	7.44657e-163	1.17056e-162	-8.30789e-164	0
-9.77947e-163	-5.08499e-163	-3.51525e-164	-8.71013e-163	5.05819e-163	-5.08971e-164	-9.90365e-163	1.54788e-162	-2.66667e-163	-1.34867e-163	-6.66469e-163	-5.41023e-163	-3.47419e-163	-5.64892e-163	-7.50578e-163	-6.55361e-163	3.28411e-163	1.11185e-162	-2.66603e-163	-2.69003e-163	-7.78521e-163	4.91169e-163	-5.00322e-163	-7.04566e-163	8.48298e-163	-5.35824e-163	-2.53764e-164	7.44657e-163	1.17056e-162	-8.30789e-164	0
-9.77947e-163	-5.08499e-163	-3.51525e-164	-8.71013e-163	5.05819e-163	-5.08971e-164	-9.90365e-163	1.54788e-162	-2.66667e-163	-1.34867e-163	-6.66469e-163	-5.41023e-163	-3.47419e-163	-5.64892e-163	-7.50578e-163	-6.55361e-163	3.28411e-163	1.11185e-162	-2.66603e-163	-2.69003e-163	-7.78521e-163	4.91169e-163	-5.00322e-163	-7.04566e-163	8.48298e-163	-5.35824e-163	-2.53764e-164	7.44657e-163	1.17056e-162	-8.30789e-164	0
-9.77947e-163	-5.08499e-163	-3.51525e-164	-8.71013e-163	5.05819e-163	-5.08971e-164	-9.90365e-163	1.54788e-162	-2.66667e-163	-1.34867e-163	-6.66469e-163	-5.41023e-163	-3.47419e-163	-5.64892e-163	-7.50578e-163	-6.55361e-163	3.28411e-163	1.11185e-162	-2.66603e-163	-2.69003e-163	-7.78521e-163	4.91169e-163	-5.00322e-163	-7.04566e-163	8.48298e-163	-5.35824e-163	-2.53764e-164	7.44657e-163	1.17056e-162	-8.30789e-164	0
-9.77947e-163	-5.08499e-163	-3.51525e-164	-8.71013e-163	5.05819e-163	-5.08971e-164	-9.90365e-163	1.54788e-162	-2.66667e-163	-1.34867e-163	-6.66469e-163	-5.41023e-163	-3.47419e-163	-5.64892e-163	-7.50578e-163	-6.55361e-163	3.28411e-163	1.11185e-162	-2.66603e-163	-2.69003e-163	-7.78521e-163	4.91169e-163	-5.00322e-163	-7.04566e-163	8.48298e-163	-5.35824e-163	-2.53764e-164	7.44657e-163	1.17056e-162	-8.30789e-164	0
-9.77947e-163	-5.08499e-163	-3.51525e-164	-8.71013e-163	5.05819e-163	-5.08971e-164	-9.90365e-163	1.54788e-162	-2.66667e-163	-1.34867e-163	-6.66469e-163	-5.41023e-163	-3.47419e-163	-5.64892e-163	-7.50578e-163	-6.55361e-163	3.28411e-163	1.11185e-162	-2.66603e-163	-2.69003e-163	-7.78521e-163	4.91169e-163	-5.00322e-163	-7.04566e-163	8.48298e-163	-5.35824e-163	-2.53764e-164	7.44657e-163	1.17056e-162	-8.30789e-164	0
-9.77947e-163	-5.08499e-163	-3.51525e-164	-8.71013e-163	5.05819e-163	-5.08971e-164	-9.90365e-163	1.54788e-162	-2.66667e-163	-1.34867e-163	-6.66469e-163	-5.41023e-163	-3.47419e-163	-5.64892e-163	-7.50578e-163	-6.55361e-163	3.28411e-163	1.11185e-162	-2.66603e-163	-2.69003e-163	-7.78521e-163	4.91169e-163	-5.00322e-163	-7.04566e-163	8.48298e-163	-5.35824e-163	-2.53764e-164	7.44657e-163	1.17056e-162	-8.30789e-164	0
-9.77947e-163	-5.08499e-163	-3.51525e-164	-8.71013e-163	5.05819e-163	-5.08971e-164	-9.90365e-163	1.54788e-162	-2.66667e-163	-1.34867e-163	-6.66469e-163	-5.41023e-163	-3.47419e-163	-5.64892e-163	-7.50578e-163	-6.55361e-163	3.28411e-163	1.11185e-162	-2.66603e-163	-2.69003e-163	-7.78521e-163	4.91169e-163	-5.00322e-163	-7.04566e-163	8.48298e-163	-5.35824e-163	-2.53764e-164	7.44657e-163	1.17056e-162	-8.30789e-164	0
-9.77947e-163	-5.08499e-163	-3.51525e-164	-8.71013e-163	5.05819e-163	-5.08971e-164	-9.90365e-163	1.54788e-162	-2.66667e-163	-1.34867e-163	-6.66469e-163	-5.41023e-163	-3.47419e-163	-5.64892e-163	-7.50578e-163	-6.55361e-163	3.28411e-163	1.11185e-162	-2.66603e-163	-2.69003e-163	-7.78521e-163	4.91169e-163	-5.00322e-163	-7.04566e-163	8.48298e-163	-5.35824e-163	-2.53764e-164	7.44657e-163	1.17056e-162	-8.30789e-164	0
-9.77947e-163	-5.08499e-163	-3.51525e-164	-8.71013e-163	5.05819e-163	-5.08971e-164	-9.90365e-163	1.54788e-162	-2.66667e-163	-1.34867e-163	-6.66469e-163	-5.41023e-163	-3.47419e-163	-5.64892e-163	-7.50578e-163	-6.55361e-163	3.28411e-163	1.11185e-162	-2.66603e-163	-2.69003e-163	-7.78521e-163	4.91169e-163	-5.00322e-163	-7.04566e-163	8.48298e-163	-5.35824e-163	-2.53764e-164	7.44657e-163	1.17056e-162	-8.30789e-164	0
-9.77947e-163	-5.08499e-163	-3.51525e-164	-8.71013e-163	5.05819e-163	-5.08971e-164	-9.90365e-163	1.54788e-162	-2.66667e-163	-1.34867e-163	-6.66469e-163	-5.41023e-163	-3.47419e-163	-5.64892e-163	-7.50578e-163	-6.55361e-163	3.28411e-163	1.11185e-162	-2.66603e-163	-2.69003e-163	-7.78521e-163	4.91169e-163	-5.00322e-163	-7.04566e-163	8.48298e-163	-5.35824e-163	-2.53764e-164	7.44657e-163	1.17056e-162	-8.30789e-164	0
-9.77947e-163	-5.08499e-163	-3.51525e-164	-8.71013e-163	5.05819e-163	-5.08971e-164	-9.90365e-163	1.54788e-162	-2.66667e-163	-1.34867e-163	-6.66469e-163	-5.41023e-163	-3.47419e-163	-5.64892e-163	-7.50578e-163	-6.55361e-163	3.28411e-163	1.11185e-162	-2.66603e-163	-2.69003e-163	-7.78521e-163	4.91169e-163	-5.00322e-163	-7.04566e-163	8.48298e-163	-5.35824e-163	-2.53764e-164	7.44657e-163	1.17056e-162	-8.30789e-164	0
-9.77947e-163	-5.08499e-163	-3.51525e-164	-8.71013e-163	5.05819e-163	-5.08971e-164	-9.90365e-163	1.54788e-162	-2.66667e-163	-1.34867e-163	-6.66469e-163	-5.41023e-163	-3.47419e-163	-5.64892e-163	-7.50578e-163	-6.55361e-163	3.28411e-163	1.11185e-162	-2.66603e-163	-2.69003e-163	-7.78521e-163	4.91169e-163	-5.00322e-163	-7.04566e-163	8.48298e-163	-5.35824e-163	-2.53764e-164	7.44657e-163	1.17056e-162	-8.30789e-164	0
-9.77947e-163	-5.08499e-163	-3.51525e-164	-8.71013e-163	5.05819e-163	-5.08971e-164	-9.90365e-163	1.54788e-162	-2.66667e-163	-1.34867e-163	-6.66469e-163	-5.41023e-163	-3.47419e-163	-5.64892e-163	-7.50578e-163	-6.55361e-163	3.28411e-163	1.11185e-162	-2.66603e-163	-2.69003e-163	-7.78521e-163	4.91169e-163	-5.00322e-163	-7.04566e-163	8.48298e-163	-5.35824e-163	-2.53764e-164	7.44657e-163	1.17056e-162	-8.30789e-164	0
-9.77947e-163	-5.08499e-163	-3.51525e-164	-8.71013e-163	5.05819e-163	-5.08971e-164	-9.90365e-163	1.54788e-162	-2.66667e-163	-1.34867e-163	-6.66469e-163	-5.41023e-163	-3.47419e-163	-5.64892e-163	-7.50578e-163	-6.55361e-163	3.28411e-163	1.11185e-162	-2.66603e-163	-2.69003e-163	-7.78521e-163	4.91169e-163	-5.00322e-163	-7.04566e-163	8.48298e-163	-5.35824e-163	-2.53764e-164	7.44657e-163	1.17056e-162	-8.30789e-164	0
-9.77947e-163	-5.08499e-163	-3.51525e-164	-8.71013e-163	5.05819e-163	-5.08971e-164	-9.90365e-163	1.54788e-162	-2.66667e-163	-1.34867e-163	-6.66469e-163	-5.41023e-163	-3.47419e-163	-5.64892e-163	-7.50578e-163	-6.55361e-163	3.28411e-163	1.11185e-162	-2.66603e-163	-2.69003e-163	-7.78521e-163	4.91169e-163	-5.00322e-163	-7.04566e-163	8.48298e-163	-5.35824e-163	-2.53764e-164	7.44657e-163	1.17056e-162	-8.30789e-164	0
-9.77947e-163	-5.08499e-163	-3.51525e-164	-8.71013e-163	5.05819e-163	-5.08971e-164	-9.90365e-163	1.54788e-162	-2.66667e-163	-1.34867e-163	-6.66469e-163	-5.41023e-163	-3.47419e-163	-5.64892e-163	-7.50578e-163	-6.55361e-163	3.28411e-163	1.11185e-162	-2.66603e-163	-2.69003e-163	-7.78521e-163	4.91169e-163	-5.00322e-163	-7.04566e-163	8.48298e-163	-5.35824e-163	-2.53764e-164	7.44657e-163	1.17056e-162	-8.30789e-164	0
-9.77947e-163	-5.08499e-163	-3.51525e-164	-8.71013e-163	5.05819e-163	-5.08971e-164	-9.90365e-163	1.54788e-162	-2.66667e-163	-1.34867e-163	-6.66469e-163	-5.41023e-163	-3.47419e-163	-5.64892e-163	-7.50578e-163	-6.55361e-163	3.28411e-163	1.11185e-162	-2.66603e-163	-2.69003e-163	-7.78521e-163	4.91169e-163	-5.00322e-163	-7.04566e-163	8.48298e-163	-5.35824e-163	-2.53764e-164	7.44657e-163	1.17056e-162	-8.30789e-164	0
-9.77947e-163	-5.08499e-163	-3.51525e-164	-8.71013e-163	5.05819e-163	-5.08971e-164	-9.90365e-163	1.54788e-162	-2.66667e-163	-1.34867e-163	-6.66469e-163	-5.41023e-163	-3.47419e-163	-5.64892e-163	-7.50578e-163	-6.55361e-163	3.28411e-163	1.11185e-162	-2.66603e-163	-2.69003e-163	-7.78521e-163	4.91169e-163	-5.00322e-163	-7.04566e-163	8.48298e-163	-5.35824e-163	-2.53764e-164	7.44657e-163	1.17056e-162	-8.30789e-164	0
-9.77947e-163	-5.08499e-163	-3.51525e-164	-8.71013e-163	5.05819e-163	-5.08971e-164	-9.90365e-163	1.54788e-162	-2.66667e-163	-1.34867e-163	-6.66469e-163	-5.41023e-163	-3.47419e-163	-5.64892e-163	-7.50578e-163	-6.55361e-163	3.28411e-163	1.11185e-162	-2.66603e-163	-2.69003e-163	-7.78521e-163	4.91169e-163	-5.00322e-163	-7.04566e-163	8.48298e-163	-5.35824e-163	-2.53764e-164	7.44657e-163	1.17056e-162	-8.30789e-164	0
-9.77947e-163	-5.08499e-163	-3.51525e-164	-8.71013e-163	5.05819e-163	-5.08971e-164	-9.90365e-163	1.54788e-162	-2.66667e-163	-1.34867e-163	-6.66469e-163	-5.41023e-163	-3.47419e-163	-5.64892e-163	-7.50578e-163	-6.55361e-163	3.28411e-163	1.11185e-162	-2.66603e-163	-2.69003e-163	-7.78521e-163	4.91169e-163	-5.00322e-163	-7.04566e-163	8.48298e-163	-5.35824e-163	-2.53764e-164	7.44657e-163	1.17056e-162	-8.30789e-164	0
-9.77947e-163	-5.08499e-163	-3.51525e-164	-8.71013e-163	5.05819e-163	-5.08971e-164	-9.90365e-163	1.54788e-162	-2.66667e-163	-1.34867e-163	-6.66469e-163	-5.41023e-163	-3.47419e-163	-5.64892e-163	-7.50578e-163	-6.55361e-163	3.28411e-163	1.11185e-162	-2.66603e-163	-2.69003e-163	-7.78521e-163	4.91169e-163	-5.00322e-163	-7.04566e-163	8.48298e-163	-5.35824e-163	-2.53764e-164	7.44657e-163	1.17056e-162	-8.30789e-164	0
-9.77947e-163	-5.08499e-163	-3.51525e-164	-8.71013e-163	5.05819e-163	-5.08971e-164	-9.90365e-163	1.54788e-162	-2.66667e-163	-1.34867e-163	-6.66469e-163	-5.41023e-163	-3.47419e-163	-5.64892e-163	-7.50578e-163	-6.55361e-163	3.28411e-163	1.11185e-162	-2.66603e-163	-2.69003e-163	-7.78521e-163	4.91169e-163	-5.00322e-163	-7.04566e-163	8.48298e-163	-5.35824e-163	-2.53764e-164	7.44657e-163	1.17056e-162	-8.30789e-164	0
-9.77947e-163	-5.08499e-163	-3.51525e-164	-8.71013e-163	5.05819e-163	-5.08971e-164	-9.90365e-163	1.54788e-162	-2.66667e-163	-1.34867e-163	-6.66469e-163	-5.41023e-163	-3.47419e-163	-5.64892e-163	-7.50578e-163	-6.55361e-163	3.28411e-163	1.11185e-162	-2.66603e-163	-2.69003e-163	-7.78521e-163	4.91169e-163	-5.00322e-163	-7.04566e-163	8.48298e-163	-5.35824e-163	-2.53764e-164	7.44657e-163	1.17056e-162	-8.30789e-164	0
-9.77947e-163	-5.08499e-163	-3.51525e-164	-8.71013e-163	5.05819e-163	-5.08971e-164	-9.90365e-163	1.54788e-162	-2.66667e-163	-1.34867e-163	-6.66469e-163	-5.41023e-163	-3.47419e-163	-5.64892e-163	-7.50578e-163	-6.55361e-163	3.28411e-163	1.11185e-162	-2.66603e-163	-2.69003e-163	-7.78521e-163	4.91169e-163	-5.00322e-163	-7.04566e-163	8.48298e-163	-5.35824e-163	-2.53764e-164	7.44657e-163	1.17056e-162	-8.30789e-164	0
-9.77947e-163	-5.08499e-163	-3.51525e-164	-8.71013e-163	5.05819e-163	-5.08971e-164	-9.90365e-163	1.54788e-162	-2.66667e-163	-1.34867e-163	-6.66469e-163	-5.41023e-163	-3.47419e-163	-5.64892e-163	-7.50578e-163	-6.55361e-163	3.28411e-163	1.11185e-162	-2.66603e-163	-2.69003e-163	-7.78521e-163	4.91169e-163	-5.00322e-163	-7.04566e-163	8.48298e-163	-5.35824e-163	-2.53764e-164	7.44657e-163	1.17056e-162	-8.30789e-164	0
-9.77947e-163	-5.08499e-163	-3.51525e-164	-8.71013e-163	5.05819e-163	-5.08971e-164	-9.90365e-163	1.54788e-162	-2.66667e-163	-1.34867e-163	-6.66469e-163	-5.41023e-163	-3.47419e-163	-5.64892e-163	-7.50578e-163	-6.55361e-163	3.28411e-163	1.11185e-162	-2.66603e-163	-2.69003e-163	-7.78521e-163	4.91169e-163	-5.00322e-163	-7.04566e-163	8.48298e-163	-5.35824e-163	-2.53764e-164	7.44657e-163	1.17056e-162	-8.30789e-164	0
-9.77947e-163	-5.08499e-163	-3.51525e-164	-8.71013e-163	5.05819e-163	-5.08971e-164	-9.90365e-163	1.54788e-162	-2.66667e-163	-1.34867e-163	-6.66469e-163	-5.41023e-163	-3.47419e-163	-5.64892e-163	-7.50578e-163	-6.55361e-163	3.28411e-163	1.11185e-162	-2.66603e-163	-2.69003e-163	-7.78521e-163	4.91169e-163	-5.00322e-163	-7.04566e-163	8.48298e-163	-5.35824e-163	-2.53764e-164	7.44657e-163	1.17056e-162	-8.30789e-164	0
-9.77947e-163	-5.08499e-163	-3.51525e-164	-8.71013e-163	5.05819e-163	-5.08971e-164	-9.90365e-163	1.54788e-162	-2.66667e-163	-1.34867e-163	-6.66469e-163	-5.41023e-163	-3.47419e-163	-5.64892e-163	-7.50578e-163	-6.55361e-163	3.28411e-163	1.11185e-162	-2.66603e-163	-2.69003e-163	-7.78521e-163	4.91169e-163	-5.00322e-163	-7.04566e-163	8.48298e-163	-5.35824e-163	-2.53764e-164	7.44657e-163	1.17056e-162	-8.30789e-164	0
-9.77947e-163	-5.08499e-163	-3.51525e-164	-8.71013e-163	5.05819e-163	-5.08971e-164	-9.90365e-163	1.54788e-162	-2.66667e-163	-1.34867e-163	-6.66469e-163	-5.41023e-163	-3.47419e-163	-5.64892e-163	-7.50578e-163	-6.55361e-163	3.28411e-163	1.11185e-162	-2.66603e-163	-2.69003e-163	-7.78521e-163	4.91169e-163	-5.00322e-163	-7.04566e-163	8.48298e-163	-5.35824e-163	-2.53764e-164	7.44657e-163	1.17056e-162	-8.30789e-164	0
-9.77947e-163	-5.08499e-163	-3.51525e-164	-8.71013e-163	5.05819e-163	-5.08971e-164	-9.90365e-163	1.54788e-162	-2.66667e-163	-1.34867e-163	-6.66469e-163	-5.41023e-163	-3.47419e-163	-5.64892e-163	-7.50578e-163	-6.55361e-163	3.28411e-163	1.11185e-162	-2.66603e-163	-2.69003e-163	-7.78521e-163	4.91169e-163	-5.00322e-163	-7.04566e-163	8.48298e-163	-5.35824e-163	-2.53764e-164	7.44657e-163	1.17056e-162	-8.30789e-164	0
-9.77947e-163	-5.08499e-163	-3.51525e-164	-8.71013e-163	5.05819e-163	-5.08971e-164	-9.90365e-163	1.54788e-162	-2.66667e-163	-1.34867e-163	-6.66469e-163	-5.41023e-163	-3.47419e-163	-5.64892e-163	-7.50578e-163	-6.55361e-163	3.28411e-163	1.11185e-162	-2.66603e-163	-2.69003e-163	-7.78521e-163	4.91169e-163	-5.00322e-163	-7.04566e-163	8.48298e-163	-5.35824e-163	-2.53764e-164	7.44657e-163	1.17056e-162	-8.30789e-164	0
-9.77947e-163	-5.08499e-163	-3.51525e-164	-8.71013e-163	5.05819e-163	-5.08971e-164	-9.90365e-163	1.54788e-162	-2.66667e-163	-1.34867e-163	-6.66469e-163	-5.41023e-163	-3.47419e-163	-5.64892e-163	-7.50578e-163	-6.55361e-163	3.28411e-163	1.11185e-162	-2.66603e-163	-2.69003e-163	-7.78521e-163	4.91169e-163	-5.00322e-163	-7.04566e-163	8.48298e-163	-5.35824e-163	-2.53764e-164	7.44657e-163	1.17056e-162	-8.30789e-164	0
-9.77947e-163	-5.08499e-163	-3.51525e-164	-8.71013e-163	5.05819e-163	-5.08971e-164	-9.90365e-163	1.54788e-162	-2.66667e-163	-1.34867e-163	-6.66469e-163	-5.41023e-163	-3.47419e-163	-5.64892e-163	-7.50578e-163	-6.55361e-163	3.28411e-163	1.11185e-162	-2.66603e-163	-2.69003e-163	-7.78521e-163	4.91169e-163	-5.00322e-163	-7.04566e-163	8.48298e-163	-5.35824e-163	-2.53764e-164	7.44657e-163	1.17056e-162	-8.30789e-164	0
-9.77947e-163	-5.08499e-163	-3.51525e-164	-8.71013e-163	5.05819e-163	-5.08971e-164	-9.90365e-163	1.54788e-162	-2.66667e-163	-1.34867e-163	-6.66469e-163	-5.41023e-163	-3.47419e-163	-5.64892e-163	-7.50578e-163	-6.55361e-163	3.28411e-163	1.11185e-162	-2.66603e-163	-2.69003e-163	-7.78521e-163	4.91169e-163	-5.00322e-163	-7.04566e-163	8.48298e-163	-5.35824e-163	-2.53764e-164	7.44657e-163	1.17056e-162	-8.30789e-164	0
-9.77947e-163	-5.08499e-163	-3.51525e-164	-8.71013e-163	5.05819e-163	-5.08971e-164	-9.90365e-163	1.54788e-162	-2.66667e-163	-1.34867e-163	-6.66469e-163	-5.41023e-163	-3.47419e-163	-5.64892e-163	-7.50578e-163	-6.55361e-163	3.28411e-163	1.11185e-162	-2.66603e-163	-2.69003e-163	-7.78521e-163	4.91169e-163	-5.00322e-163	-7.04566e-163	8.48298e-163	-5.35824e-163	-2.53764e-164	7.44657e-163	1.17056e-162	-8.30789e-164	0
-9.77947e-163	-5.08499e-163	-3.51525e-164	-8.71013e-163	5.05819e-163	-5.08971e-164	-9.90365e-163	1.54788e-162	-2.66667e-163	-1.34867e-163	-6.66469e-163	-5.41023e-163	-3.47419e-163	-5.64892e-163	-7.50578e-163	-6.55361e-163	3.28411e-163	1.11185e-162	-2.66603e-163	-2.69003e-163	-7.78521e-163	4.91169e-163	-5.00322e-163	-7.04566e-163	8.48298e-163	-5.35824e-163	-2.53764e-164	7.44657e-163	1.17056e-162	-8.30789e-164	0
-9.77947e-163	-5.08499e-163	-3.51525e-164	-8.71013e-163	5.05819e-163	-5.08971e-164	-9.90365e-163	1.54788e-162	-2.66667e-163	-1.34867e-163	-6.66469e-163	-5.41023e-163	-3.47419e-163	-5.64892e-163	-7.50578e-163	-6.55361e-163	3.28411e-163	1.11185e-162	-2.66603e-163	-2.69003e-163	-7.78521e-163	4.91169e-163	-5.00322e-163	-7.04566e-163	8.48298e-163	-5.35824e-163	-2.53764e-164	7.44657e-163	1.17056e-162	-8.30789e-164	0
-9.77947e-163	-5.08499e-163	-3.51525e-164	-8.71013e-163	5.05819e-163	-5.08971e-164	-9.90365e-163	1.54788e-162	-2.66667e-163	-1.34867e-163	-6.66469e-163	-5.41023e-163	-3.47419e-163	-5.64892e-163	-7.50578e-163	-6.55361e-163	3.28411e-163	1.11185e-162	-2.66603e-163	-2.69003e-163	-7.78521e-163	4.91169e-163	-5.00322e-163	-7.04566e-163	8.48298e-163	-5.35824e-163	-2.53764e-164	7.44657e-163	1.17056e-162	-8.30789e-164	0
-9.77947e-163	-5.08499e-163	-3.51525e-164	-8.71013e-163	5.05819e-163	-5.08971e-164	-9.90365e-163	1.54788e-162	-2.66667e-163	-1.34867e-163	-6.66469e-163	-5.41023e-163	-3.47419e-163	-5.64892e-163	-7.50578e-163	-6.55361e-163	3.28411e-163	1.11185e-162	-2.66603e-163	-2.69003e-163	-7.78521e-163	4.91169e-163	-5.00322e-163	-7.04566e-163	8.48298e-163	-5.35824e-163	-2.53764e-164	7.44657e-163	1.17056e-162	-8.30789e-164	0
-9.77947e-163	-5.08499e-163	-3.51525e-164	-8.71013e-163	5.05819e-163	-5.08971e-164	-9.90365e-163	1.54788e-162	-2.66667e-163	-1.34867e-163	-6.66469e-163	-5.41023e-163	-3.47419e-163	-5.64892e-163	-7.50578e-163	-6.55361e-163	3.28411e-163	1.11185e-162	-2.66603e-163	-2.69003e-163	-7.78521e-163	4.91169e-163	-5.00322e-163	-7.04566e-163	8.48298e-163	-5.35824e-163	-2.53764e-164	7.44657e-163	1.17056e-162	-8.30789e-164	0
-9.77947e-163	-5.08499e-163	-3.51525e-164	-8.71013e-163	5.05819e-163	-5.08971e-164	-9.90365e-163	1.54788e-162	-2.66667e-163	-1.34867e-163	-6.66469e-163	-5.41023e-163	-3.47419e-163	-5.64892e-163	-7.50578e-163	-6.55361e-163	3.28411e-163	1.11185e-162	-2.66603e-163	-2.69003e-163	-7.78521e-163	4.91169e-163	-5.00322e-163	-7.04566e-163	8.48298e-163	-5.35824e-163	-2.53764e-164	7.44657e-163	1.17056e-162	-8.30789e-164	0
-9.77947e-163	-5.08499e-163	-3.51525e-164	-8.71013e-163	5.05819e-163	-5.08971e-164	-9.90365e-163	1.54788e-162	-2.66667e-163	-1.34867e-163	-6.66469e-163	-5.41023e-163	-3.47419e-163	-5.64892e-163	-7.50578e-163	-6.55361e-163	3.28411e-163	1.11185e-162	-2.66603e-163	-2.69003e-163	-7.78521e-163	4.91169e-163	-5.00322e-163	-7.04566e-163	8.48298e-163	-5.35824e-163	-2.53764e-164	7.44657e-163	1.17056e-162	-8.30789e-164	0
-9.77947e-163	-5.08499e-163	-3.51525e-164	-8.71013e-163	5.05819e-163	-5.08971e-164	-9.90365e-163	1.54788e-162	-2.66667e-163	-1.34867e-163	-6.66469e-163	-5.41023e-163	-3.47419e-163	-5.64892e-163	-7.50578e-163	-6.55361e-163	3.28411e-163	1.11185e-162	-2.66603e-163	-2.69003e-163	-7.78521e-163	4.91169e-163	-5.00322e-163	-7.04566e-163	8.48298e-163	-5.35824e-163	-2.53764e-164	7.44657e-163	1.17056e-162	-8.30789e-164	0
-9.77947e-163	-5.08499e-163	-3.51525e-164	-8.71013e-163	5.05819e-163	-5.08971e-164	-9.90365e-163	1.54788e-162	-2.66667e-163	-1.34867e-163	-6.66469e-163	-5.41023e-163	-3.47419e-163	-5.64892e-163	-7.50578e-163	-6.55361e-163	3.28411e-163	1.11185e-162	-2.66603e-163	-2.69003e-163	-7.78521e-163	4.91169e-163	-5.00322e-163	-7.04566e-163	8.48298e-163	-5.35824e-163	-2.53764e-164	7.44657e-163	1.17056e-162	-8.30789e-164	0
-9.77947e-163	-5.08499e-163	-3.51525e-164	-8.71013e-163	5.05819e-163	-5.08971e-164	-9.90365e-163	1.54788e-162	-2.66667e-163	-1.34867e-163	-6.66469e-163	-5.41023e-163	-3.47419e-163	-5.64892e-163	-7.50578e-163	-6.55361e-163	3.28411e-163	1.11185e-162	-2.66603e-163	-2.69003e-163	-7.78521e-163	4.91169e-163	-5.00322e-163	-7.04566e-163	8.48298e-163	-5.35824e-163	-2.53764e-164	7.44657e-163	1.17056e-162	-8.30789e-164	0
-9.77947e-163	-5.08499e-163	-3.51525e-164	-8.71013e-163	5.05819e-163	-5.08971e-164	-9.90365e-163	1.54788e-162	-2.66667e-163	-1.34867e-163	-6.66469e-163	-5.41023e-163	-3.47419e-163	-5.64892e-163	-7.50578e-163	-6.55361e-163	3.28411e-163	1.11185e-162	-2.66603e-163	-2.69003e-163	-7.78521e-163	4.91169e-163	-5.00322e-163	-7.04566e-163	8.48298e-163	-5.35824e-163	-2.53764e-164	7.44657e-163	1.17056e-162	-8.30789e-164	0
-9.77947e-163	-5.08499e-163	-3.51525e-164	-8.71013e-163	5.05819e-163	-5.08971e-164	-9.90365e-163	1.54788e-162	-2.66667e-163	-1.34867e-163	-6.66469e-163	-5.41023e-163	-3.47419e-163	-5.64892e-163	-7.50578e-163	-6.55361e-163	3.28411e-163	1.11185e-162	-2.66603e-163	-2.69003e-163	-7.78521e-163	4.91169e-163	-5.00322e-163	-7.04566e-163	8.48298e-163	-5.35824e-163	-2.53764e-164	7.44657e-163	1.17056e-162	-8.30789e-164	0
-9.77947e-163	-5.08499e-163	-3.51525e-164	-8.71013e-163	5.05819e-163	-5.08971e-164	-9.90365e-163	1.54788e-162	-2.66667e-163	-1.34867e-163	-6.66469e-163	-5.41023e-163	-3.47419e-163	-5.64892e-163	-7.50578e-163	-6.55361e-163	3.28411e-163	1.11185e-162	-2.66603e-163	-2.69003e-163	-7.78521e-163	4.91169e-163	-5.00322e-163	-7.04566e-163	8.48298e-163	-5.35824e-163	-2.53764e-164	7.44657e-163	1.17056e-162	-8.30789e-164	0
-9.77947e-163	-5.08499e-163	-3.51525e-164	-8.71013e-163	5.05819e-163	-5.08971e-164	-9.90365e-163	1.54788e-162	-2.66667e-163	-1.34867e-163	-6.66469e-163	-5.41023e-163	-3.47419e-163	-5.64892e-163	-7.50578e-163	-6.55361e-163	3.28411e-163	1.11185e-162	-2.66603e-163	-2.69003e-163	-7.78521e-163	4.91169e-163	-5.00322e-163	-7.04566e-163	8.48298e-163	-5.35824e-163	-2.53764e-164	7.44657e-163	1.17056e-162	-8.30789e-164	0
-9.77947e-163	-5.08499e-163	-3.51525e-164	-8.71013e-163	5.05819e-163	-5.08971e-164	-9.90365e-163	1.54788e-162	-2.66667e-163	-1.34867e-163	-6.66469e-163	-5.41023e-163	-3.47419e-163	-5.64892e-163	-7.50578e-163	-6.55361e-163	3.28411e-163	1.11185e-162	-2.66603e-163	-2.69003e-163	-7.78521e-163	4.91169e-163	-5.00322e-163	-7.04566e-163	8.48298e-163	-5.35824e-163	-2.53764e-164	7.44657e-163	1.17056e-162	-8.30789e-164	0
-9.77947e-163	-5.08499e-163	-3.51525e-164	-8.71013e-163	5.05819e-163	-5.08971e-164	-9.90365e-163	1.54788e-162	-2.66667e-163	-1.34867e-163	-6.66469e-163	-5.41023e-163	-3.47419e-163	-5.64892e-163	-7.50578e-163	-6.55361e-163	3.28411e-163	1.11185e-162	-2.66603e-163	-2.69003e-163	-7.78521e-163	4.91169e-163	-5.00322e-163	-7.04566e-163	8.48298e-163	-5.35824e-163	-2.53764e-164	7.44657e-163	1.17056e-162	-8.30789e-164	0
-9.77947e-163	-5.08499e-163	-3.51525e-164	-8.71013e-163	5.05819e-163	-5.08971e-164	-9.90365e-163	1.54788e-162	-2.66667e-163	-1.34867e-163	-6.66469e-163	-5.41023e-163	-3.47419e-163	-5.64892e-163	-7.50578e-163	-6.55361e-163	3.28411e-163	1.11185e-162	-2.66603e-163	-2.69003e-163	-7.78521e-163	4.91169e-163	-5.00322e-163	-7.04566e-163	8.48298e-163	-5.35824e-163	-2.53764e-164	7.44657e-163	1.17056e-162	-8.30789e-164	0
-9.77947e-163	-5.08499e-163	-3.51525e-164	-8.71013e-163	5.05819e-163	-5.08971e-164	-9.90365e-163	1.54788e-162	-2.66667e-163	-1.34867e-163	-6.66469e-163	-5.41023e-163	-3.47419e-163	-5.64892e-163	-7.50578e-163	-6.55361e-163	3.28411e-163	1.11185e-162	-2.66603e-163	-2.69003e-163	-7.78521e-163	4.91169e-163	-5.00322e-163	-7.04566e-163	8.48298e-163	-5.35824e-163	-2.53764e-164	7.44657e-163	1.17056e-162	-8.30789e-164	0
-9.77947e-163	-5.08499e-163	-3.51525e-164	-8.71013e-163	5.05819e-163	-5.08971e-164	-9.90365e-163	1.54788e-162	-2.66667e-163	-1.34867e-163	-6.66469e-163	-5.41023e-163	-3.47419e-163	-5.64892e-163	-7.50578e-163	-6.55361e-163	3.28411e-163	1.11185e-162	-2.66603e-163	-2.69003e-163	-7.78521e-163	4.91169e-163	-5.00322e-163	-7.04566e-163	8.48298e-163	-5.35824e-163	-2.53764e-164	7.44657e-163	1.17056e-162	-8.30789e-164	0
-9.77947e-163	-5.08499e-163	-3.51525e-164	-8.71013e-163	5.05819e-163	-5.08971e-164	-9.90365e-163	1.54788e-162	-2.66667e-163	-1.34867e-163	-6.66469e-163	-5.41023e-163	-3.47419e-163	-5.64892e-163	-7.50578e-163	-6.55361e-163	3.28411e-163	1.11185e-162	-2.66603e-163	-2.69003e-163	-7.78521e-163	4.91169e-163	-5.00322e-163	-7.04566e-163	8.48298e-163	-5.35824e-163	-2.53764e-164	7.44657e-163	1.17056e-162	-8.30789e-164	0
-9.77947e-163	-5.08499e-163	-3.51525e-164	-8.71013e-163	5.05819e-163	-5.08971e-164	-9.90365e-163	1.54788e-162	-2.66667e-163	-1.34867e-163	-6.66469e-163	-5.41023e-163	-3.47419e-163	-5.64892e-163	-7.50578e-163	-6.55361e-163	3.28411e-163	1.11185e-162	-2.66603e-163	-2.69003e-163	-7.78521e-163	4.91169e-163	-5.00322e-163	-7.04566e-163	8.48298e-163	-5.35824e-163	-2.53764e-164	7.44657e-163	1.17056e-162	-8.30789e-164	0
-9.77947e-163	-5.08499e-163	-3.51525e-164	-8.71013e-163	5.05819e-163	-5.08971e-164	-9.90365e-163	1.54788e-162	-2.66667e-163	-1.34867e-163	-6.66469e-163	-5.41023e-163	-3.47419e-163	-5.64892e-163	-7.50578e-163	-6.55361e-163	3.28411e-163	1.11185e-162	-2.66603e-163	-2.69003e-163	-7.78521e-163	4.91169e-163	-5.00322e-163	-7.04566e-163	8.48298e-163	-5.35824e-163	-2.53764e-164	7.44657e-163	1.17056e-162	-8.30789e-164	0
-9.77947e-163	-5.08499e-163	-3.51525e-164	-8.71013e-163	5.05819e-163	-5.08971e-164	-9.90365e-163	1.54788e-162	-2.66667e-163	-1.34867e-163	-6.66469e-163	-5.41023e-163	-3.47419e-163	-5.64892e-163	-7.50578e-163	-6.55361e-163	3.28411e-163	1.11185e-162	-2.66603e-163	-2.69003e-163	-7.78521e-163	4.91169e-163	-5.00322e-163	-7.04566e-163	8.48298e-163	-5.35824e-163	-2.53764e-164	7.44657e-163	1.17056e-162	-8.30789e-164	0
-9.77947e-163	-5.08499e-163	-3.51525e-164	-8.71013e-163	5.05819e-163	-5.08971e-164	-9.90365e-163	1.54788e-162	-2.66667e-163	-1.34867e-163	-6.66469e-163	-5.41023e-163	-3.47419e-163	-5.64892e-163	-7.50578e-163	-6.55361e-163	3.28411e-163	1.11185e-162	-2.66603e-163	-2.69003e-163	-7.78521e-163	4.91169e-163	-5.00322e-163	-7.04566e-163	8.48298e-163	-5.35824e-163	-2.53764e-164	7.44657e-163	1.17056e-162	-8.30789e-164	0
-9.77947e-163	-5.08499e-163	-3.51525e-164	-8.71013e-163	5.05819e-163	-5.08971e-164	-9.90365e-163	1.54788e-162	-2.66667e-163	-1.34867e-163	-6.66469e-163	-5.41023e-163	-3.47419e-163	-5.64892e-163	-7.50578e-163	-6.55361e-163	3.28411e-163	1.11185e-162	-2.66603e-163	-2.69003e-163	-7.78521e-163	4.91169e-163	-5.00322e-163	-7.04566e-163	8.48298e-163	-5.35824e-163	-2.53764e-164	7.44657e-163	1.17056e-162	-8.30789e-164	0
-9.77947e-163	-5.08499e-163	-3.51525e-164	-8.71013e-163	5.05819e-163	-5.08971e-164	-9.90365e-163	1.54788e-162	-2.66667e-163	-1.34867e-163	-6.66469e-163	-5.41023e-163	-3.47419e-163	-5.64892e-163	-7.50578e-163	-6.55361e-163	3.28411e-163	1.11185e-162	-2.66603e-163	-2.69003e-163	-7.78521e-163	4.91169e-163	-5.00322e-163	-7.04566e-163	8.48298e-163	-5.35824e-163	-2.53764e-164	7.44657e-163	1.17056e-162	-8.30789e-164	0
-9.77947e-163	-5.08499e-163	-3.51525e-164	-8.71013e-163	5.05819e-163	-5.08971e-164	-9.90365e-163	1.54788e-162	-2.66667e-163	-1.34867e-163	-6.66469e-163	-5.41023e-163	-3.47419e-163	-5.64892e-163	-7.50578e-163	-6.55361e-163	3.28411e-163	1.11185e-162	-2.66603e-163	-2.69003e-163	-7.78521e-163	4.91169e-163	-5.00322e-163	-7.04566e-163	8.48298e-163	-5.35824e-163	-2.53764e-164	7.44657e-163	1.17056e-162	-8.30789e-164	0
-9.77947e-163	-5.08499e-163	-3.51525e-164	-8.71013e-163	5.05819e-163	-5.08971e-164	-9.90365e-163	1.54788e-162	-2.66667e-163	-1.34867e-163	-6.66469e-163	-5.41023e-163	-3.47419e-163	-5.64892e-163	-7.50578e-163	-6.55361e-163	3.28411e-163	1.11185e-162	-2.66603e-163	-2.69003e-163	-7.78521e-163	4.91169e-163	-5.00322e-163	-7.04566e-163	8.48298e-163	-5.35824e-163	-2.53764e-164	7.44657e-163	1.17056e-162	-8.30789e-164	0
-9.77947e-163	-5.08499e-163	-3.51525e-164	-8.71013e-163	5.05819e-163	-5.08971e-164	-9.90365e-163	1.54788e-162	-2.66667e-163	-1.34867e-163	-6.66469e-163	-5.41023e-163	-3.47419e-163	-5.64892e-163	-7.50578e-163	-6.55361e-163	3.28411e-163	1.11185e-162	-2.66603e-163	-2.69003e-163	-7.78521e-163	4.91169e-163	-5.00322e-163	-7.04566e-163	8.48298e-163	-5.35824e-163	-2.53764e-164	7.44657e-163	1.17056e-162	-8.30789e-164	0
-9.77947e-163	-5.08499e-163	-3.51525e-164	-8.71013e-163	5.05819e-163	-5.08971e-164	-9.90365e-163	1.54788e-162	-2.66667e-163	-1.34867e-163	-6.66469e-163	-5.41023e-163	-3.47419e-163	-5.64892e-163	-7.50578e-163	-6.55361e-163	3.28411e-163	1.11185e-162	-2.66603e-163	-2.69003e-163	-7.78521e-163	4.91169e-163	-5.00322e-163	-7.04566e-163	8.48298e-163	-5.35824e-163	-2.53764e-164	7.44657e-163	1.17056e-162	-8.30789e-164	0
-9.77947e-163	-5.08499e-163	-3.51525e-164	-8.71013e-163	5.05819e-163	-5.08971e-164	-9.90365e-163	1.54788e-162	-2.66667e-163	-1.34867e-163	-6.66469e-163	-5.41023e-163	-3.47419e-163	-5.64892e-163	-7.50578e-163	-6.55361e-163	3.28411e-163	1.11185e-162	-2.66603e-163	-2.69003e-163	-7.78521e-163	4.91169e-163	-5.00322e-163	-7.04566e-163	8.48298e-163	-5.35824e-163	-2.53764e-164	7.44657e-163	1.17056e-162	-8.30789e-164	0
-9.77947e-163	-5.08499e-163	-3.51525e-164	-8.71013e-163	5.05819e-163	-5.08971e-164	-9.90365e-163	1.54788e-162	-2.66667e-163	-1.34867e-163	-6.66469e-163	-5.41023e-163	-3.47419e-163	-5.64892e-163	-7.50578e-163	-6.55361e-163	3.28411e-163	1.11185e-162	-2.66603e-163	-2.69003e-163	-7.78521e-163	4.91169e-163	-5.00322e-163	-7.04566e-163	8.48298e-163	-5.35824e-163	-2.53764e-164	7.44657e-163	1.17056e-162	-8.30789e-164	0
-9.77947e-163	-5.08499e-163	-3.51525e-164	-8.71013e-163	5.05819e-163	-5.08971e-164	-9.90365e-163	1.54788e-162	-2.66667e-163	-1.34867e-163	-6.66469e-163	-5.41023e-163	-3.47419e-163	-5.64892e-163	-7.50578e-163	-6.55361e-163	3.28411e-163	1.11185e-162	-2.66603e-163	-2.69003e-163	-7.78521e-163	4.91169e-163	-5.00322e-163	-7.04566e-163	8.48298e-163	-5.35824e-163	-2.53764e-164	7.44657e-163	1.17056e-162	-8.30789e-164	0
-9.77947e-163	-5.08499e-163	-3.51525e-164	-8.71013e-163	5.05819e-163	-5.08971e-164	-9.90365e-163	1.54788e-162	-2.66667e-163	-1.34867e-163	-6.66469e-163	-5.41023e-163	-3.47419e-163	-5.64892e-163	-7.50578e-163	-6.55361e-163	3.28411e-163	1.11185e-162	-2.66603e-163	-2.69003e-163	-7.78521e-163	4.91169e-163	-5.00322e-163	-7.04566e-163	8.48298e-163	-5.35824e-163	-2.53764e-164	7.44657e-163	1.17056e-162	-8.30789e-164	0
-9.77947e-163	-5.08499e-163	-3.51525e-164	-8.71013e-163	5.05819e-163	-5.08971e-164	-9.90365e-163	1.54788e-162	-2.66667e-163	-1.34867e-163	-6.66469e-163	-5.41023e-163	-3.47419e-163	-5.64892e-163	-7.50578e-163	-6.55361e-163	3.28411e-163	1.11185e-162	-2.66603e-163	-2.69003e-163	-7.78521e-163	4.91169e-163	-5.00322e-163	-7.04566e-163	8.48298e-163	-5.35824e-163	-2.53764e-164	7.44657e-163	1.17056e-162	-8.30789e-164	0
-9.77947e-163	-5.08499e-163	-3.51525e-164	-8.71013e-163	5.05819e-163	-5.08971e-164	-9.90365e-163	1.54788e-162	-2.66667e-163	-1.34867e-163	-6.66469e-163	-5.41023e-163	-3.47419e-163	-5.64892e-163	-7.50578e-163	-6.55361e-163	3.28411e-163	1.11185e-162	-2.66603e-163	-2.69003e-163	-7.78521e-163	4.91169e-163	-5.00322e-163	-7.04566e-163	8.48298e-163	-5.35824e-163	-2.53764e-164	7.44657e-163	1.17056e-162	-8.30789e-164	0
-9.77947e-163	-5.08499e-163	-3.51525e-164	-8.71013e-163	5.05819e-163	-5.08971e-164	-9.90365e-163	1.54788e-162	-2.66667e-163	-1.34867e-163	-6.66469e-163	-5.41023e-163	-3.47419e-163	-5.64892e-163	-7.50578e-163	-6.55361e-163	3.28411e-163	1.11185e-162	-2.66603e-163	-2.69003e-163	-7.78521e-163	4.91169e-163	-5.00322e-163	-7.04566e-163	8.48298e-163	-5.35824e-163	-2.53764e-164	7.44657e-163	1.17056e-162	-8.30789e-164	0
-9.77947e-163	-5.08499e-163	-3.51525e-164	-8.71013e-163	5.05819e-163	-5.08971e-164	-9.90365e-163	1.54788e-162	-2.66667e-163	-1.34867e-163	-6.66469e-163	-5.41023e-163	-3.47419e-163	-5.64892e-163	-7.50578e-163	-6.55361e-163	3.28411e-163	1.11185e-162	-2.66603e-163	-2.69003e-163	-7.78521e-163	4.91169e-163	-5.00322e-163	-7.04566e-163	8.48298e-163	-5.35824e-163	-2.53764e-164	7.44657e-163	1.17056e-162	-8.30789e-164	0
-9.77947e-163	-5.08499e-163	-3.51525e-164	-8.71013e-163	5.05819e-163	-5.08971e-164	-9.90365e-163	1.54788e-162	-2.66667e-163	-1.34867e-163	-6.66469e-163	-5.41023e-163	-3.47419e-163	-5.64892e-163	-7.50578e-163	-6.55361e-163	3.28411e-163	1.11185e-162	-2.66603e-163	-2.69003e-163	-7.78521e-163	4.91169e-163	-5.00322e-163	-7.04566e-163	8.48298e-163	-5.35824e-163	-2.53764e-164	7.44657e-163	1.17056e-162	-8.30789e-164	0
-9.77947e-163	-5.08499e-163	-3.51525e-164	-8.71013e-163	5.05819e-163	-5.08971e-164	-9.90365e-163	1.54788e-162	-2.66667e-163	-1.34867e-163	-6.66469e-163	-5.41023e-163	-3.47419e-163	-5.64892e-163	-7.50578e-163	-6.55361e-163	3.28411e-163	1.11185e-162	-2.66603e-163	-2.69003e-163	-7.78521e-163	4.91169e-163	-5.00322e-163	-7.04566e-163	8.48298e-163	-5.35824e-163	-2.53764e-164	7.44657e-163	1.17056e-162	-8.30789e-164	0
-9.77947e-163	-5.08499e-163	-3.51525e-164	-8.71013e-163	5.05819e-163	-5.08971e-164	-9.90365e-163	1.54788e-162	-2.66667e-163	-1.34867e-163	-6.66469e-163	-5.41023e-163	-3.47419e-163	-5.64892e-163	-7.50578e-163	-6.55361e-163	3.28411e-163	1.11185e-162	-2.66603e-163	-2.69003e-163	-7.78521e-163	4.91169e-163	-5.00322e-163	-7.04566e-163	8.48298e-163	-5.35824e-163	-2.53764e-164	7.44657e-163	1.17056e-162	-8.30789e-164	0
-9.77947e-163	-5.08499e-163	-3.51525e-164	-8.71013e-163	5.05819e-163	-5.08971e-164	-9.90365e-163	1.54788e-162	-2.66667e-163	-1.34867e-163	-6.66469e-163	-5.41023e-163	-3.47419e-163	-5.64892e-163	-7.50578e-163	-6.55361e-163	3.28411e-163	1.11185e-162	-2.66603e-163	-2.69003e-163	-7.78521e-163	4.91169e-163	-5.00322e-163	-7.04566e-163	8.48298e-163	-5.35824e-163	-2.53764e-164	7.44657e-163	1.17056e-162	-8.30789e-164	0
-9.77947e-163	-5.08499e-163	-3.51525e-164	-8.71013e-163	5.05819e-163	-5.08971e-164	-9.90365e-163	1.54788e-162	-2.66667e-163	-1.34867e-163	-6.66469e-163	-5.41023e-163	-3.47419e-163	-5.64892e-163	-7.50578e-163	-6.55361e-163	3.28411e-163	1.11185e-162	-2.66603e-163	-2.69003e-163	-7.78521e-163	4.91169e-163	-5.00322e-163	-7.04566e-163	8.48298e-163	-5.35824e-163	-2.53764e-164	7.44657e-163	1.17056e-162	-8.30789e-164	0
-9.77947e-163	-5.08499e-163	-3.51525e-164	-8.71013e-163	5.05819e-163	-5.08971e-164	-9.90365e-163	1.54788e-162	-2.66667e-163	-1.34867e-163	-6.66469e-163	-5.41023e-163	-3.47419e-163	-5.64892e-163	-7.50578e-163	-6.55361e-163	3.28411e-163	1.11185e-162	-2.66603e-163	-2.69003e-163	-7.78521e-163	4.91169e-163	-5.00322e-163	-7.04566e-163	8.48298e-163	-5.35824e-163	-2.53764e-164	7.44657e-163	1.17056e-162	-8.30789e-164	0
-9.77947e-163	-5.08499e-163	-3.51525e-164	-8.71013e-163	5.05819e-163	-5.08971e-164	-9.90365e-163	1.54788e-162	-2.66667e-163	-1.34867e-163	-6.66469e-163	-5.41023e-163	-3.47419e-163	-5.64892e-163	-7.50578e-163	-6.55361e-163	3.28411e-163	1.11185e-162	-2.66603e-163	-2.69003e-163	-7.78521e-163	4.91169e-163	-5.00322e-163	-7.04566e-163	8.48298e-163	-5.35824e-163	-2.53764e-164	7.44657e-163	1.17056e-162	-8.30789e-164	0
-9.77947e-163	-5.08499e-163	-3.51525e-164	-8.71013e-163	5.05819e-163	-5.08971e-164	-9.90365e-163	1.54788e-162	-2.66667e-163	-1.34867e-163	-6.66469e-163	-5.41023e-163	-3.47419e-163	-5.64892e-163	-7.50578e-163	-6.55361e-163	3.28411e-163	1.11185e-162	-2.66603e-163	-2.69003e-163	-7.78521e-163	4.91169e-163	-5.00322e-163	-7.04566e-163	8.48298e-163	-5.35824e-163	-2.53764e-164	7.44657e-163	1.17056e-162	-8.30789e-164	0
-9.77947e-163	-5.08499e-163	-3.51525e-164	-8.71013e-163	5.05819e-163	-5.08971e-164	-9.90365e-163	1.54788e-162	-2.66667e-163	-1.34867e-163	-6.66469e-163	-5.41023e-163	-3.47419e-163	-5.64892e-163	-7.50578e-163	-6.55361e-163	3.28411e-163	1.11185e-162	-2.66603e-163	-2.69003e-163	-7.78521e-163	4.91169e-163	-5.00322e-163	-7.04566e-163	8.48298e-163	-5.35824e-163	-2.53764e-164	7.44657e-163	1.17056e-162	-8.30789e-164	0
-9.77947e-163	-5.08499e-163	-3.51525e-164	-8.71013e-163	5.05819e-163	-5.08971e-164	-9.90365e-163	1.54788e-162	-2.66667e-163	-1.34867e-163	-6.66469e-163	-5.41023e-163	-3.47419e-163	-5.64892e-163	-7.50578e-163	-6.55361e-163	3.28411e-163	1.11185e-162	-2.66603e-163	-2.69003e-163	-7.78521e-163	4.91169e-163	-5.00322e-163	-7.04566e-163	8.48298e-163	-5.35824e-163	-2.53764e-164	7.44657e-163	1.17056e-162	-8.30789e-164	0
-9.77947e-163	-5.08499e-163	-3.51525e-164	-8.71013e-163	5.05819e-163	-5.08971e-164	-9.90365e-163	1.54788e-162	-2.66667e-163	-1.34867e-163	-6.66469e-163	-5.41023e-163	-3.47419e-163	-5.64892e-163	-7.50578e-163	-6.55361e-163	3.28411e-163	1.11185e-162	-2.66603e-163	-2.69003e-163	-7.78521e-163	4.91169e-163	-5.00322e-163	-7.04566e-163	8.48298e-163	-5.35824e-163	-2.53764e-164	7.44657e-163	1.17056e-162	-8.30789e-164	0
-9.77947e-163	-5.08499e-163	-3.51525e-164	-8.71013e-163	5.05819e-163	-5.08971e-164	-9.90365e-163	1.54788e-162	-2.66667e-163	-1.34867e-163	-6.66469e-163	-5.41023e-163	-3.47419e-163	-5.64892e-163	-7.50578e-163	-6.55361e-163	3.28411e-163	1.11185e-162	-2.66603e-163	-2.69003e-163	-7.78521e-163	4.91169e-163	-5.00322e-163	-7.04566e-163	8.48298e-163	-5.35824e-163	-2.53764e-164	7.44657e-163	1.17056e-162	-8.30789e-164	0
[truncated: 2,036 more rows]
