# Supplementary material for: A modified shuffled frog leaping algorithm with inertia weight
Source: Sci Rep. 2024 Feb 20;14:4146. doi: 10.1038/s41598-024-51306-1 (PMC11224354; doi:10.1038/s41598-024-51306-1)
Supplement: Supplementary file 1 — Supplementary Information. [file 41598_2024_51306_MOESM1_ESM.zip › data/F1/MSFLA_L_10.xls]

## Sheet: Sheet1
-1.38026	-2.30459	0.456672	-7.4939	3.37619	-0.527791	0.827539	-1.34069	0.255149	-1.03712	0.640441	-1.59954	-2.37131	-1.33424	0.00419609	2.11915	-0.823295	0.285928	-1.67295	-2.47126	0.625172	-1.30627	-6.25911	0.696959	-3.02868	-5.42002	-1.00303	10.5983	0.254677	0.102149	297.127
-0.092481	-0.0508441	0.0952686	-0.20863	-0.140402	0.0768009	-0.0290452	-0.0483656	0.254599	0.0121823	-0.0639848	0.151611	0.164756	-0.0515972	-0.13645	0.72662	-0.0030186	-0.230932	0.000575616	0.253777	-0.052138	0.603686	-0.0630351	0.0216017	-0.220864	-0.119141	0.0192806	0.233623	0.436984	-0.398802	1.71825
-0.0272198	-0.00551396	-0.00110846	-0.0183163	-0.0279501	-0.00428139	0.00604337	0.00584628	-0.0129906	0.0200055	0.0165242	0.0422602	0.0212106	-0.0211656	0.0173409	-0.00320576	-0.0100412	-0.0037814	-0.0128462	0.0266968	-0.017007	0.00147717	0.0173786	-0.0204786	-0.00950298	0.0182603	0.0563133	-0.00645726	-0.0282577	0.0280132	0.0130406
-0.00321493	-0.00113756	-0.00313364	-0.00134569	0.00138149	0.00105129	0.00195265	0.00245302	0.00215216	0.00175877	0.0011633	-0.000125004	0.00416481	-0.0015391	0.000687233	-0.00147264	0.00177873	-6.69752e-06	0.000739297	0.00169789	0.00593135	-0.000344833	-3.30052e-06	0.00291122	-0.00154928	-0.000948594	0.00594934	-0.00120151	-0.00128416	0.00502	0.00018491
-0.000233978	0.000147507	5.79831e-05	8.19694e-05	0.000675144	-0.000205061	-0.000182355	0.000438805	0.000169524	-0.000142547	0.000226663	-2.85024e-05	-7.12727e-05	3.32907e-05	6.68637e-06	-0.000198384	-0.000229897	-2.06152e-05	-4.92814e-05	0.000318226	-0.000365435	-3.93927e-06	-9.26881e-05	-0.000129863	-7.49114e-05	0.00023204	-0.000552426	-1.82409e-05	9.24416e-05	-0.000137242	1.66542e-06
-1.65481e-05	6.99991e-06	1.58579e-06	-1.39382e-06	-1.35018e-06	2.23732e-05	-3.03369e-06	9.382e-06	6.83014e-06	4.11213e-08	-6.08199e-06	-6.94806e-05	-1.15255e-05	-4.00394e-05	-2.41564e-05	-1.0325e-05	4.49565e-06	1.35695e-05	1.00358e-07	1.35639e-05	1.00638e-05	4.84172e-07	-1.5053e-05	-2.26004e-06	1.82516e-05	2.30014e-05	1.05843e-05	1.60184e-05	-2.43042e-05	1.11956e-05	1.09326e-08
8.97444e-07	-3.08137e-06	3.25268e-07	-1.69219e-07	-5.04931e-06	-2.48383e-07	-2.61793e-06	1.80285e-06	-2.84755e-06	8.91819e-07	4.31264e-07	9.39147e-07	2.99418e-07	-8.33462e-07	-2.78987e-06	-6.12683e-07	-5.31416e-07	-9.21436e-08	-2.21208e-06	-1.61593e-06	6.08153e-08	1.90685e-07	1.99324e-06	8.72454e-07	-6.78345e-08	3.21369e-07	-5.63065e-07	-1.23906e-06	-1.26044e-06	3.97533e-07	8.12873e-11
8.88868e-08	1.46137e-07	-8.01833e-08	3.2604e-08	-1.26521e-07	7.37817e-08	2.44904e-07	1.7251e-07	4.49275e-09	-9.77884e-09	2.05488e-08	3.23752e-08	3.73292e-08	6.03696e-07	-6.64184e-08	5.59024e-08	6.54515e-08	3.89451e-08	-6.88327e-08	-1.16849e-07	4.59015e-08	-5.17318e-08	3.13887e-09	-1.36591e-07	-5.20847e-08	5.94279e-08	-2.96643e-07	5.24377e-07	2.70238e-07	-1.15497e-07	1.02613e-12
-7.82021e-09	-1.36365e-08	1.35904e-08	-2.32725e-08	6.20024e-09	-1.2695e-08	1.47033e-08	-6.52472e-09	4.49812e-09	1.44252e-08	2.7138e-09	4.37827e-09	-1.94505e-08	6.93422e-11	-1.51636e-09	-4.04585e-08	-7.3255e-09	2.48469e-09	-4.44294e-08	6.9375e-09	1.79421e-11	7.54462e-09	-1.37223e-08	1.41824e-08	-2.83827e-08	4.99281e-09	-3.37249e-10	2.93587e-09	-3.14144e-09	1.27574e-08	7.24431e-15
1.91201e-10	-3.33594e-09	-5.81282e-10	-1.40971e-09	-3.26302e-10	4.83792e-11	-5.06521e-10	-1.16529e-10	3.10591e-10	-1.63956e-10	1.08027e-10	2.96627e-10	-5.69822e-12	3.95979e-10	-3.71786e-10	9.27465e-10	3.84135e-10	-5.61002e-10	-7.13404e-10	-5.69231e-11	-3.51023e-10	-3.05681e-09	6.08641e-10	-4.34001e-10	-2.19483e-09	1.46761e-09	1.75018e-09	1.86563e-10	2.48522e-09	1.431e-09	4.45411e-17
4.17425e-11	1.84422e-10	1.25512e-11	-3.40347e-11	6.27083e-11	1.16636e-10	3.75909e-11	-1.27206e-10	2.65664e-10	-3.0733e-11	-2.88288e-11	5.97941e-11	-2.74543e-10	-1.27532e-11	1.27737e-10	6.58026e-11	7.32704e-12	-7.78956e-11	-1.29964e-10	-1.90093e-10	-5.34803e-12	9.6949e-11	1.8356e-11	3.90331e-11	-3.78925e-11	-6.97947e-11	-2.05693e-11	-8.55243e-12	1.5736e-10	-1.11731e-10	3.58797e-19
1.14233e-13	-8.06386e-12	1.20323e-11	-1.0818e-11	4.42697e-12	-5.71126e-12	-4.89094e-13	8.92604e-13	-2.84086e-12	2.5093e-12	8.16121e-12	-1.33287e-11	6.33578e-12	6.85556e-12	-5.01591e-12	2.33726e-11	-1.60176e-12	-1.00782e-12	-1.9896e-13	7.47674e-12	-2.02319e-11	1.03672e-12	-1.1596e-12	-1.09453e-11	-1.02511e-11	-1.41227e-12	-8.58835e-13	3.21846e-13	-8.32828e-12	1.98956e-12	2.06961e-21
6.80736e-13	6.82639e-13	1.99245e-12	-1.64601e-13	-1.35309e-13	1.05542e-12	-1.26616e-14	-4.45217e-13	-2.09833e-13	-1.21181e-12	-2.20337e-13	6.354e-13	-2.7736e-13	-5.32277e-14	-4.00459e-13	-5.10764e-13	1.13496e-12	-5.39168e-13	-1.67398e-13	-1.08507e-12	-1.34759e-12	-9.27291e-13	1.23843e-13	1.13199e-12	3.3036e-12	-3.38123e-13	1.83717e-13	-1.52116e-12	9.53798e-14	-9.17517e-13	2.97063e-23
2.82068e-14	6.74952e-14	9.1756e-14	-7.20141e-15	-1.14031e-14	1.65079e-14	-1.69554e-14	7.88354e-14	2.76239e-14	-1.29638e-13	-1.47896e-13	2.58614e-13	-3.96513e-14	-5.25075e-14	-3.65418e-14	8.35247e-14	1.35919e-13	-1.41543e-13	-7.32803e-14	-1.91915e-14	-1.90573e-14	-7.29182e-14	1.22955e-13	-1.25227e-13	-6.18499e-14	-5.7779e-15	-1.1665e-14	4.39486e-14	2.47836e-14	2.62425e-14	2.27647e-25
-1.21884e-14	4.50773e-15	1.6391e-15	4.9586e-15	-3.44891e-15	2.01909e-14	-2.40151e-15	4.92262e-15	-9.35693e-16	2.43421e-15	-1.10944e-14	-1.98271e-15	-8.67904e-16	1.06786e-15	7.34918e-15	2.843e-16	-2.63588e-14	6.83022e-15	3.30525e-16	-6.87648e-15	1.53259e-14	4.31051e-15	-2.90308e-15	5.93895e-15	1.62192e-15	-8.66102e-15	3.49657e-15	3.93973e-15	3.27444e-15	-3.43903e-15	2.04946e-27
-3.30534e-16	7.26578e-16	3.83365e-17	-1.05094e-15	-7.94508e-16	-1.27631e-16	-4.03052e-16	6.12872e-16	-4.1263e-16	-1.64555e-15	4.02207e-16	1.03364e-16	-2.20906e-16	-2.99927e-16	-3.92844e-17	-2.60935e-16	1.05251e-15	-2.76958e-16	-5.59836e-16	-1.80771e-15	-3.14902e-16	5.35162e-17	2.27753e-16	5.03672e-17	-4.50258e-17	1.09974e-15	1.52104e-16	-1.05317e-15	5.74867e-16	-2.26851e-16	1.38355e-29
1.90922e-17	8.40263e-18	-2.44312e-17	-9.20527e-17	2.79637e-17	-2.1754e-17	-5.52624e-18	-1.96441e-17	6.7e-18	-8.47684e-18	4.83697e-19	3.84373e-17	5.96378e-17	4.75044e-17	2.5981e-18	-9.63013e-17	7.3012e-19	-2.47606e-19	-3.79165e-17	-1.39947e-17	-1.48112e-16	2.00331e-18	6.93295e-18	7.26354e-17	6.59108e-17	3.32797e-17	6.52867e-17	-1.16579e-16	9.21754e-17	-1.10865e-17	8.8689e-32
-1.64949e-18	8.92974e-18	2.62259e-18	-1.11838e-18	-1.96693e-17	-4.05079e-19	-5.50096e-18	3.81167e-19	-5.37167e-18	2.07962e-18	2.28013e-18	-4.51246e-18	5.6158e-18	2.52037e-18	5.05231e-18	-2.78941e-18	-4.00269e-18	4.31303e-18	-5.27507e-19	-3.14374e-18	4.53454e-18	3.41992e-18	-7.66638e-19	3.78109e-19	1.8395e-18	1.90684e-18	-8.24852e-18	1.14437e-18	-6.32478e-18	-4.3806e-21	8.32124e-34
-2.10029e-19	3.90742e-19	-9.80088e-19	-7.9656e-19	-4.15235e-20	-8.09383e-19	-6.94322e-19	3.12476e-19	2.71258e-20	-3.0823e-20	-6.4907e-20	6.43945e-19	-7.58649e-19	1.57784e-19	-5.3358e-20	2.80553e-19	1.30528e-18	5.33845e-19	-1.37156e-18	-3.25688e-19	4.40842e-19	-1.55604e-19	2.64843e-19	4.79252e-19	-4.30761e-20	-4.20091e-19	-3.46809e-19	-7.05275e-19	1.01261e-19	-6.03129e-19	9.7954e-36
4.40099e-20	5.53196e-20	6.89318e-21	5.64403e-20	-6.4604e-20	-4.39697e-20	6.58016e-21	8.7894e-22	-4.7334e-20	1.32929e-20	8.07026e-20	-1.62095e-19	5.31165e-20	1.00418e-20	1.66779e-20	-2.53327e-20	-3.20854e-20	2.68206e-20	-1.53819e-20	2.66053e-20	3.32174e-20	-1.28936e-20	1.87776e-20	-4.20971e-21	8.98195e-20	2.78443e-20	-7.45416e-20	1.03681e-20	1.07412e-20	-5.18191e-20	7.50688e-38
-2.6011e-21	-2.72025e-21	1.65662e-21	-4.08166e-21	1.3736e-20	-1.41292e-21	-1.48686e-21	-4.27441e-21	-2.82779e-21	2.83602e-21	3.19856e-21	-2.51805e-21	-1.91708e-21	6.16621e-22	-2.11282e-21	6.59947e-21	-1.86282e-21	3.58425e-21	3.55627e-22	6.04944e-21	2.21129e-21	-2.9299e-21	-1.94231e-22	1.30339e-20	4.19011e-21	2.95603e-21	7.49068e-21	1.49099e-21	6.61231e-21	2.2246e-21	6.99142e-40
1.99519e-22	-4.78305e-23	1.81785e-22	-1.02613e-21	1.06438e-22	1.01508e-22	1.90622e-23	-1.02165e-21	-3.30803e-22	-1.0074e-22	-8.40838e-23	1.6881e-23	-1.22987e-22	-1.64727e-22	1.96675e-23	-3.18875e-23	-4.87567e-22	-1.3499e-22	-2.20066e-22	4.12878e-23	-3.36398e-23	6.50853e-22	-1.35854e-23	1.28702e-23	3.62796e-22	3.40477e-24	-6.60407e-23	-3.53643e-22	-2.3502e-23	-9.19809e-24	3.3573e-42
3.97569e-24	6.00802e-25	4.69866e-24	9.53775e-23	2.41798e-24	-3.12544e-23	-3.74145e-23	-4.40598e-23	-1.85138e-23	6.30169e-24	3.15509e-23	4.44161e-23	-2.98943e-23	-1.61873e-23	7.61565e-24	-5.67093e-23	3.88897e-25	-5.69836e-24	1.30433e-23	-1.45278e-23	-3.95446e-23	-1.05026e-22	-7.14832e-23	-6.38083e-24	-2.87184e-23	9.66452e-26	1.07954e-23	-1.38982e-24	2.86287e-23	1.11441e-25	4.11606e-44
5.42628e-26	6.43074e-24	-2.04223e-24	-9.08612e-25	3.3467e-24	4.19734e-25	5.23932e-24	-3.32836e-24	6.69542e-24	-1.48591e-24	-1.67219e-24	-5.36329e-25	6.24098e-24	4.8027e-25	1.82521e-24	3.01469e-25	-7.6635e-25	-3.84525e-24	-4.1351e-24	9.92175e-25	-3.15114e-24	2.28676e-24	-1.18831e-23	-6.57389e-25	-2.61294e-24	7.55606e-25	-1.32633e-24	2.3977e-24	-3.08222e-24	-3.37631e-24	4.15045e-46
2.37292e-25	3.89271e-26	7.81966e-26	-3.61404e-25	-2.38624e-26	-7.61947e-26	4.18831e-25	-9.42175e-26	4.64247e-25	6.03145e-26	-8.29538e-26	-3.91035e-25	-8.22203e-25	-3.14217e-26	-4.64951e-26	-2.90931e-25	1.52004e-25	-2.55208e-27	-2.47434e-26	4.17606e-26	6.68588e-25	-1.52817e-25	3.99836e-25	7.83753e-26	6.25536e-25	2.23952e-25	9.53495e-26	1.29395e-25	1.02968e-26	6.25667e-26	2.66113e-48
-3.85082e-27	-1.09972e-26	-2.85841e-26	4.55332e-27	4.28615e-26	-2.52064e-26	-1.22018e-26	-8.48629e-27	-2.14125e-26	-5.16544e-27	1.22814e-26	-4.10397e-26	-3.10823e-27	-6.05134e-27	-5.56504e-26	6.76386e-28	-1.54094e-27	-4.38726e-26	-5.62758e-27	-2.2827e-26	-1.55439e-26	1.21195e-26	1.0313e-26	8.3638e-27	1.69307e-26	2.72915e-26	2.99556e-26	-1.95609e-26	-2.28723e-26	1.66304e-26	1.52868e-50
5.48585e-28	1.6709e-27	1.06419e-27	6.3409e-28	-3.54814e-27	4.67206e-28	1.97418e-27	-5.62086e-28	6.30491e-28	3.42159e-27	1.44313e-27	6.67103e-28	-4.87753e-27	-1.14096e-27	-2.30384e-27	2.76013e-27	2.34796e-28	1.20819e-27	-5.45447e-27	-3.71319e-27	1.49246e-27	-8.87152e-28	-6.36093e-28	1.43487e-27	-2.33172e-27	3.21214e-27	-3.18835e-27	9.95638e-30	-1.39638e-27	8.05156e-28	1.53349e-52
3.43311e-29	-1.9027e-28	-1.73889e-28	5.29307e-29	-1.06303e-29	-1.9296e-28	7.18992e-29	-6.35571e-28	-3.01736e-28	3.83197e-29	1.15798e-28	3.56975e-29	9.03659e-29	3.65537e-29	-1.99702e-28	-7.7565e-29	-7.98546e-29	-1.48596e-28	1.83843e-28	2.35642e-28	7.18062e-29	-1.03503e-30	-1.46688e-28	1.15811e-28	1.5862e-29	-2.67603e-28	-2.93474e-28	5.34498e-29	-3.22489e-29	-2.17446e-28	1.04652e-54
-1.02509e-29	-2.65758e-29	5.45786e-30	-4.98146e-29	-2.65558e-29	-4.7263e-29	-1.20801e-29	2.43871e-29	-1.84116e-29	-1.97446e-29	-7.92517e-30	-1.20489e-29	-9.3818e-31	-8.77108e-31	4.50276e-30	1.04142e-29	-2.12969e-29	-1.68093e-29	3.85334e-30	1.65096e-29	7.9792e-30	1.33163e-30	6.2765e-29	-3.28581e-31	-1.08675e-29	-2.36811e-29	-1.17163e-30	1.9065e-30	-6.06187e-30	-4.02856e-30	1.38349e-56
-6.8014e-31	1.94476e-30	-1.51281e-30	1.5749e-30	6.7442e-31	1.56854e-30	3.57093e-31	-1.86086e-30	2.55122e-30	-1.10674e-30	-3.88025e-31	-7.53089e-31	3.52794e-31	4.7319e-30	-1.49349e-30	2.15077e-30	5.06442e-31	-9.26665e-32	-1.25452e-30	-2.21395e-30	2.03788e-32	-2.3357e-30	-9.90076e-31	-3.35356e-31	-4.75258e-31	-7.47817e-31	-3.67024e-31	1.35652e-31	-8.66846e-31	1.64888e-30	7.10395e-59
-6.62312e-32	-1.70739e-32	1.30322e-31	-5.04632e-32	-1.14225e-31	1.01811e-31	3.35806e-32	2.10131e-33	-1.55167e-32	-7.77086e-32	2.39399e-32	5.63529e-32	1.05036e-32	9.3482e-32	-7.52696e-32	-6.0481e-31	-8.67879e-32	-1.78564e-32	-2.3704e-32	1.77465e-31	-1.40463e-31	1.92037e-31	1.73503e-32	-4.44286e-32	-2.29076e-31	7.17461e-32	-1.23446e-32	-1.69505e-32	2.61378e-32	3.06284e-32	5.97565e-61
1.55726e-32	1.37048e-32	1.58233e-32	-1.48715e-33	7.99872e-33	-6.18967e-33	-9.58271e-34	-2.73019e-33	-1.68123e-33	1.79806e-33	2.73753e-33	-3.08288e-33	-5.41033e-32	1.46426e-32	-7.90931e-33	-1.47548e-34	-1.62677e-33	-3.82642e-33	-1.00253e-33	-3.41873e-33	-6.29296e-33	2.74738e-33	1.92608e-32	-2.54105e-32	-1.00753e-32	-8.10693e-33	2.22815e-32	9.88326e-33	5.29621e-33	-2.09647e-33	5.90842e-63
-3.25716e-33	2.17217e-34	1.38882e-34	-7.82448e-35	1.26722e-33	8.57479e-35	-4.80067e-34	1.07556e-34	8.24481e-34	-3.98218e-34	7.15404e-34	-5.19885e-34	-6.72009e-34	-1.67126e-33	-2.9363e-34	-2.54355e-33	1.4861e-33	4.27424e-35	5.91493e-34	-1.34825e-33	-5.49736e-34	-3.23479e-34	3.53192e-34	-3.27014e-34	2.78383e-33	3.61058e-34	-4.38589e-34	7.19143e-34	2.19211e-33	7.06723e-34	4.28688e-65
4.62787e-35	-2.68375e-34	1.89981e-34	1.0769e-35	-3.46544e-35	1.32255e-34	2.3438e-34	3.18607e-35	4.32793e-35	-1.64107e-35	1.47072e-35	-1.16233e-35	1.88202e-34	4.56766e-35	-2.77823e-35	-1.46192e-34	-1.7535e-34	-2.513e-35	9.90072e-36	1.22258e-34	1.42105e-34	3.22459e-36	7.5501e-35	-1.04237e-34	-9.56699e-37	5.89565e-35	1.62878e-34	-1.43965e-34	-8.57802e-35	1.4033e-34	4.08138e-67
4.47444e-36	-6.97796e-36	-1.04931e-35	1.50841e-37	-6.1658e-36	-8.74658e-37	3.94359e-35	-1.04659e-35	2.88406e-36	2.16722e-35	1.8496e-36	-3.79309e-36	1.84813e-36	-7.87555e-36	5.61111e-36	-5.63216e-36	1.91787e-36	1.33238e-35	2.31661e-36	-1.72791e-35	1.57742e-36	6.41814e-36	4.43002e-36	2.44844e-36	5.15603e-36	8.57354e-36	-1.17583e-35	5.11499e-36	-9.64435e-37	-1.22734e-35	3.47732e-69
5.31836e-38	1.51039e-36	-3.27809e-36	-7.49933e-37	3.47952e-37	5.76596e-38	-1.44822e-38	-3.12959e-37	4.66505e-37	1.35732e-36	6.20694e-37	-2.63682e-37	1.62203e-36	-9.56522e-37	1.39205e-36	2.48356e-37	1.02212e-36	3.30649e-37	2.82971e-37	1.29567e-37	7.94334e-38	5.45072e-37	-3.30215e-37	-3.13016e-37	-1.52168e-36	1.30646e-37	-5.10489e-37	2.04079e-37	1.3573e-36	1.07738e-37	2.81251e-71
3.77334e-38	7.96626e-38	-7.82944e-38	3.02619e-38	-1.4494e-37	1.66304e-38	-2.58331e-38	-1.65223e-38	2.42522e-38	1.20822e-38	6.23909e-38	2.26685e-38	-1.45226e-37	4.16221e-38	5.30446e-39	-4.94265e-38	-2.82145e-38	-1.31226e-38	-1.16523e-37	-1.83878e-38	9.12845e-38	6.48958e-38	-4.26988e-38	-7.96249e-38	9.19787e-38	1.35043e-37	-8.41084e-38	-7.71877e-38	4.08094e-38	1.4127e-38	1.4466e-73
1.32802e-39	-1.90567e-39	-1.64023e-39	-7.35445e-39	4.4441e-39	8.50795e-39	-2.05034e-39	-4.34523e-39	2.65028e-39	-1.0638e-38	-2.26896e-39	-1.19479e-39	-2.66009e-39	4.24037e-39	-4.94413e-39	2.2096e-39	6.13792e-39	1.46985e-39	2.62836e-38	1.29825e-39	4.28596e-39	4.84119e-39	-1.32243e-38	-1.86565e-38	1.04865e-38	-1.38187e-39	4.00008e-39	-5.00422e-39	-3.03006e-39	-1.27982e-38	1.98154e-75
-7.75836e-40	3.82265e-40	4.52925e-40	3.83905e-40	1.33429e-39	-5.9958e-41	5.17896e-40	-2.81545e-40	3.84919e-40	-1.01003e-39	7.18285e-40	-7.15697e-40	-5.19817e-40	-8.32045e-40	5.58939e-40	-1.55392e-39	-5.06927e-40	5.78075e-41	5.56087e-40	-1.1767e-39	4.15156e-40	-2.85979e-40	-1.40991e-40	2.50053e-41	-5.81403e-40	4.94137e-40	-5.80483e-40	-6.62289e-41	-6.79779e-40	-8.27917e-40	1.3418e-77
-1.74229e-42	1.04945e-41	-2.10389e-41	-2.01751e-41	-2.1523e-41	-1.43617e-40	1.22855e-41	1.19989e-41	1.9885e-41	-8.21524e-41	-8.36143e-42	-1.26251e-41	6.80078e-41	3.73672e-41	9.3743e-41	-1.31406e-41	-4.25242e-41	-1.78872e-42	3.28644e-41	-4.9657e-41	3.03796e-41	-7.77473e-42	3.64334e-40	-2.02548e-40	8.88889e-41	3.95509e-41	-1.65664e-40	5.13375e-41	3.64328e-41	4.38657e-41	2.67605e-79
9.23878e-42	-6.68303e-42	-1.52563e-42	-9.57357e-43	1.39782e-43	-1.54896e-42	-2.39882e-42	-1.24295e-42	-2.30678e-42	-5.25908e-42	-4.54441e-43	7.23303e-42	6.03778e-42	-1.28486e-42	-1.37769e-42	1.05778e-42	5.91578e-44	1.84694e-42	-2.4521e-42	-5.38947e-42	2.96616e-42	4.58832e-42	-3.25899e-42	-1.4227e-42	3.81949e-42	-8.6444e-43	-1.76277e-43	5.30498e-42	-1.71949e-41	2.55976e-42	6.96303e-82
-9.83906e-43	1.54683e-43	-2.17209e-43	-7.89627e-44	-8.77736e-44	5.14629e-44	4.49484e-43	-3.29768e-43	-5.47412e-43	-9.37791e-43	1.35233e-44	4.296e-43	2.75429e-44	-7.89617e-45	-2.82389e-43	-5.84966e-43	-3.43576e-43	5.65757e-44	7.05011e-44	2.03724e-44	6.85475e-44	-3.42791e-43	6.22568e-43	-1.11487e-43	-8.91483e-44	1.01183e-43	7.88614e-44	6.98225e-43	-9.26915e-43	2.55365e-42	1.16942e-83
-2.29189e-46	-5.48878e-44	-2.65002e-44	8.7652e-44	1.66499e-45	-5.01264e-44	-1.2636e-44	-7.18954e-45	2.4199e-46	2.14618e-44	-5.69779e-44	-1.06381e-43	1.49932e-44	-4.41458e-45	-4.37262e-44	-3.19361e-44	-1.99235e-44	-3.83905e-44	-2.14282e-44	-5.51143e-44	5.69644e-44	1.0815e-44	4.3904e-44	6.19298e-44	-3.50865e-44	1.17005e-43	1.43737e-44	2.35669e-44	-2.21759e-44	5.57997e-46	6.29924e-86
2.07196e-45	-3.85181e-46	-2.45226e-45	2.56892e-45	-8.63079e-46	1.07645e-45	2.29723e-45	2.03819e-45	-2.88657e-45	2.59563e-46	-1.15677e-45	-2.42423e-46	1.81956e-45	1.74515e-45	-6.15299e-46	-2.15444e-45	-6.38286e-46	9.75015e-46	6.87628e-45	1.63099e-45	4.58135e-47	-9.92792e-46	5.78905e-45	2.95271e-45	-4.88086e-45	-1.07705e-45	-3.52694e-46	4.11559e-45	2.28065e-45	-2.35728e-45	1.96887e-88
1.217e-46	-1.5991e-46	-5.38617e-46	5.7037e-46	-1.25588e-46	-3.28822e-46	1.67582e-47	3.20199e-46	-5.72599e-46	1.42028e-47	6.88169e-47	1.47852e-46	-3.06e-46	-1.59494e-47	-1.51005e-47	5.35976e-47	1.72855e-46	-2.17513e-48	2.11488e-46	-1.44719e-46	-2.94134e-46	3.57311e-46	5.45594e-46	-5.17817e-47	3.14604e-46	1.23853e-46	4.08666e-47	2.77083e-46	3.96002e-46	4.49642e-46	2.49603e-90
-3.16816e-48	1.08497e-46	-1.82438e-47	-8.67824e-48	-1.65339e-47	-2.45553e-47	-3.22153e-48	-4.04794e-47	-3.92697e-47	1.05707e-46	7.60577e-47	1.04694e-46	-2.05125e-48	-8.47856e-48	5.8591e-47	3.67085e-48	7.67482e-47	-9.50917e-48	3.03562e-47	-2.61815e-48	-1.26351e-47	-7.28547e-49	-4.02771e-48	-5.54475e-49	1.12923e-47	-3.32104e-48	3.0766e-48	-1.43723e-47	1.36895e-47	-5.393e-49	5.53274e-92
-3.54488e-48	8.89849e-48	-1.05132e-48	1.51705e-49	4.33488e-48	-3.55446e-48	2.85053e-48	-1.26048e-48	4.1755e-49	-5.81825e-49	2.43323e-48	9.39189e-48	-6.90369e-48	2.57989e-49	-4.33422e-48	-1.35151e-48	1.18214e-48	-1.93989e-48	2.22519e-48	2.80555e-48	-1.5821e-48	-2.92624e-48	-1.21548e-48	-1.69379e-48	2.20805e-48	-3.46994e-49	-3.5575e-48	2.32784e-48	1.20165e-49	1.68029e-48	3.56302e-94
-3.99204e-49	-1.13797e-49	1.02209e-49	-1.82041e-49	2.88434e-50	1.40774e-49	1.70588e-49	1.0467e-49	-4.68757e-50	8.62683e-50	-6.21682e-51	8.6811e-50	-5.28425e-49	1.16984e-49	3.25456e-49	-2.472e-49	1.53567e-49	1.0778e-49	2.06496e-50	-7.07089e-50	-8.13302e-50	-5.33302e-50	2.28753e-50	5.05285e-49	3.06934e-49	-2.16233e-49	-1.14764e-49	3.62511e-49	1.70558e-49	1.29435e-49	1.39108e-96
-7.67677e-51	1.04194e-51	-4.41996e-51	-1.61327e-50	3.45207e-51	1.01548e-50	1.00271e-50	5.97318e-51	4.33486e-51	-1.67923e-51	-6.78991e-51	3.37301e-50	-5.49879e-51	-2.29083e-51	3.2028e-50	8.19964e-50	-2.64741e-50	2.81363e-50	-4.456e-50	-1.11537e-51	1.76176e-51	-8.61059e-51	-1.99941e-50	1.76062e-50	3.06374e-52	6.04462e-50	-2.02501e-50	-3.57024e-50	-4.17079e-50	-6.59139e-50	2.52703e-98
-1.55862e-51	-5.12999e-52	7.14821e-52	-1.04041e-51	1.64432e-52	3.76487e-52	-1.59726e-51	-1.57525e-51	1.82118e-53	-3.23235e-52	-3.5193e-51	4.9908e-51	7.78604e-52	-2.51013e-51	5.7706e-52	1.35825e-51	-4.39307e-52	9.55858e-52	-2.93167e-52	1.51634e-51	-1.52806e-51	7.43102e-52	8.90041e-52	7.04343e-52	-3.74406e-51	1.64838e-51	4.82765e-51	1.32106e-52	4.09347e-52	-4.05591e-51	1.20315e-100
1.75898e-52	1.53539e-52	-4.016e-53	2.31581e-52	2.52772e-52	4.53366e-52	-9.2465e-53	-1.25292e-52	-2.20699e-53	-4.10425e-52	-1.39383e-52	2.70157e-52	-2.35973e-52	1.01157e-52	-1.08136e-52	1.52437e-52	-3.75577e-52	-1.82628e-52	-2.11995e-53	2.91515e-52	-3.64941e-52	-3.37082e-54	-2.1897e-52	-2.71386e-53	-1.53933e-52	-1.13621e-52	1.26355e-53	3.53124e-53	-2.13365e-52	4.81324e-53	1.29321e-102
1.10549e-53	-1.99892e-53	-9.90643e-55	3.12386e-54	4.45394e-53	1.30145e-53	-1.94154e-54	2.72636e-54	5.05017e-53	2.71938e-53	-1.79702e-53	2.19735e-53	-4.27113e-54	2.56312e-54	3.10403e-54	-2.13709e-53	-8.75166e-54	1.08498e-53	-7.77928e-55	2.34503e-53	-2.3721e-53	4.48546e-54	1.38438e-54	3.58787e-54	1.17594e-53	9.24518e-54	2.28776e-53	-8.30479e-54	-8.8083e-56	8.0979e-55	9.4429e-105
-2.72561e-54	4.76159e-56	1.52026e-54	1.05235e-54	1.11259e-54	-2.16359e-54	-1.16686e-54	2.19208e-54	-3.55869e-56	-4.62999e-54	-1.24517e-54	4.80572e-55	1.72799e-54	-1.6692e-54	6.65202e-55	4.73552e-55	-1.53079e-54	-1.48587e-54	1.17999e-54	-3.76113e-54	2.57901e-54	-6.35732e-55	9.17557e-55	-9.53034e-57	-7.11562e-55	-7.49702e-56	3.58322e-55	7.1628e-55	4.68847e-55	2.64998e-55	8.20246e-107
3.20342e-56	4.59596e-55	3.92776e-56	1.78743e-55	9.18542e-56	1.75652e-56	3.2927e-56	2.25859e-55	-1.32783e-56	-1.38964e-55	-2.59106e-55	-2.00709e-55	6.14644e-56	7.91489e-57	1.88951e-55	-1.0504e-55	3.52755e-56	-3.75354e-56	9.35361e-56	-1.2328e-55	-2.24171e-55	1.88837e-55	-3.00523e-56	-9.37567e-57	-3.94199e-56	2.5222e-56	5.38221e-56	4.84863e-56	-5.05043e-55	1.432e-55	8.80588e-109
4.65804e-57	-2.81932e-56	7.76668e-57	1.64892e-56	-8.72153e-58	-1.87498e-57	1.55388e-57	1.24982e-57	2.35169e-56	-1.20948e-56	2.72434e-57	6.70503e-57	1.27925e-57	3.08692e-57	-9.58018e-57	5.83516e-57	-8.06753e-58	5.32094e-57	2.12206e-57	3.87018e-58	-1.02519e-56	8.04795e-57	3.41886e-56	1.46858e-56	-8.58615e-57	4.30407e-56	-1.40384e-57	4.70189e-57	1.16511e-56	-9.88996e-57	5.81761e-111
8.30048e-58	6.43417e-58	4.06171e-59	-8.63947e-58	1.32459e-57	-1.47083e-57	-3.97626e-58	-1.77936e-58	-2.25628e-57	2.0209e-57	5.40718e-58	-9.63656e-59	3.31468e-57	1.38881e-57	-6.31413e-58	1.14952e-57	7.63859e-58	-1.24686e-57	2.894e-58	3.3287e-58	-1.93336e-57	-1.02953e-57	-4.24862e-58	1.28019e-57	-3.98016e-58	1.51976e-57	-1.90298e-58	1.59966e-59	4.49865e-59	2.19479e-58	4.15757e-113
1.03318e-58	-5.42229e-60	5.15047e-59	-8.7366e-59	-4.7466e-59	3.41216e-60	1.17482e-59	-3.81543e-59	-7.25816e-59	-2.06286e-59	2.4869e-59	-4.17632e-59	-2.58647e-58	-1.15011e-58	1.06293e-58	-2.84201e-60	1.19748e-58	-5.58835e-60	1.93801e-59	-1.27018e-58	-1.6489e-59	-3.12983e-59	1.72937e-58	-5.63614e-59	-3.85597e-59	2.72108e-58	2.81644e-59	5.93814e-59	1.1648e-58	-7.02485e-59	2.87903e-115
5.83771e-60	7.99453e-60	5.71084e-61	-2.47343e-60	4.94443e-60	-4.78749e-60	-1.83725e-60	1.1526e-60	5.29004e-60	-4.53325e-60	-1.77934e-59	1.03852e-60	-4.95525e-60	-5.48003e-60	-7.76527e-61	6.72306e-61	2.10381e-60	8.76266e-60	3.69548e-60	1.27262e-62	-3.85278e-60	-1.22381e-59	3.16963e-59	2.87668e-59	1.11781e-59	-3.675e-59	-5.8789e-61	2.80646e-59	1.02602e-59	5.34133e-60	5.06731e-117
-2.49255e-60	-3.12487e-62	4.07571e-61	-1.70148e-60	-1.32204e-60	-1.13813e-60	-4.40303e-61	-3.63384e-62	-2.55651e-61	-4.60756e-62	4.75108e-61	-2.7158e-61	3.07934e-61	-3.48519e-61	2.27056e-60	-3.92572e-61	-5.02855e-61	-3.6893e-61	5.80622e-61	-9.05723e-62	-1.34599e-60	-1.49094e-60	-6.26318e-62	-1.19455e-61	-6.45165e-61	-6.24766e-61	-1.52146e-62	7.40168e-61	1.95198e-60	6.64059e-61	2.8799e-119
9.55679e-62	-1.30213e-62	-2.56686e-61	1.36822e-61	1.56887e-61	9.98041e-62	-2.91815e-62	3.47126e-62	-8.60136e-62	-3.83836e-64	-2.14656e-62	-2.001e-62	-1.36984e-61	1.0067e-61	-1.89724e-62	3.30607e-62	-1.31106e-62	8.87997e-63	7.87757e-63	1.20388e-62	-3.65504e-63	6.41505e-62	4.08956e-62	-3.6102e-62	-1.30909e-61	1.13019e-63	-1.68112e-62	-2.37582e-62	-1.74458e-61	4.16673e-62	2.26873e-121
3.43487e-63	-4.39925e-63	-2.95923e-63	-4.72495e-64	3.13272e-63	7.02866e-63	7.92724e-63	-2.9951e-63	2.79623e-63	5.9221e-63	1.92221e-62	3.51803e-65	6.65629e-63	5.65104e-64	-4.03061e-63	-4.29719e-63	-4.6459e-63	-1.79078e-63	6.7697e-63	-1.07338e-63	1.7774e-62	1.172e-63	-9.69665e-64	-4.8071e-64	-1.53592e-62	6.10039e-64	-3.80873e-63	5.3707e-63	6.43451e-64	-7.8504e-65	1.33316e-123
2.7387e-64	1.80723e-64	-1.49462e-63	-4.87462e-64	3.08583e-65	-4.61942e-65	-6.48613e-65	-2.28064e-63	3.81906e-64	-2.44824e-64	3.64363e-64	-4.19779e-64	5.36728e-65	-9.10507e-64	8.16674e-65	1.25752e-63	-6.82764e-64	1.30434e-64	-7.3321e-64	-9.77486e-64	-6.4357e-65	1.09177e-63	1.3765e-64	1.49096e-63	-2.48186e-64	-1.30435e-63	-6.41848e-67	-1.6321e-63	-7.93346e-64	5.15971e-65	2.11955e-125
9.09777e-65	2.39e-65	-2.44088e-65	-2.30165e-66	-8.46228e-65	5.50751e-65	6.55374e-65	-6.34831e-65	6.17531e-65	3.65358e-66	-1.00943e-64	7.43198e-65	5.75227e-65	8.33047e-65	-1.36133e-65	4.67908e-65	-1.47072e-65	-2.35914e-65	2.41427e-65	-9.61376e-65	9.83123e-65	-4.1859e-65	-4.2981e-65	-9.30981e-65	-1.49838e-64	1.28153e-64	-4.07279e-65	2.98715e-65	-8.88021e-66	2.78576e-65	1.34943e-127
-1.36209e-66	-7.82174e-66	-2.26337e-66	-2.39057e-66	1.64416e-67	-8.29746e-66	5.96698e-66	1.48913e-66	-8.63408e-67	-5.99374e-67	1.34361e-66	-2.24901e-66	-1.46943e-66	-3.10957e-66	8.45059e-66	5.21513e-66	8.52575e-67	-2.06709e-66	1.60324e-66	4.41087e-67	-1.12691e-65	1.16957e-65	-5.11351e-67	4.14016e-66	-3.33858e-66	-2.00404e-67	1.01759e-65	1.2572e-65	1.5252e-66	1.69304e-65	1.14968e-129
5.33919e-67	6.59819e-67	6.62725e-67	3.28338e-68	-2.42017e-67	-2.69558e-68	-2.16595e-67	-5.04142e-67	-5.28303e-67	-4.9488e-68	4.73338e-67	-2.12533e-66	-3.07042e-68	2.63113e-67	3.50609e-68	3.11049e-68	2.35942e-67	3.06208e-67	5.14594e-68	3.25587e-67	-4.68915e-67	-4.09543e-67	-1.92148e-67	3.08282e-68	-1.45454e-67	-1.60084e-67	-5.81401e-67	2.18147e-67	2.29618e-67	-1.51998e-68	7.78502e-132
1.91989e-67	8.29927e-69	1.76817e-69	-1.80976e-68	-3.29651e-68	-4.48659e-69	2.17541e-68	-7.93417e-70	5.80256e-69	-1.53619e-68	8.10457e-68	-9.75469e-69	1.29716e-69	-1.1244e-68	1.9256e-68	2.48259e-69	-8.67755e-69	1.50113e-68	-4.26005e-68	-2.28415e-68	6.19107e-69	6.39685e-69	2.92065e-68	4.65523e-68	-1.75938e-68	1.43608e-68	1.14418e-67	-1.59083e-68	1.09236e-68	1.38023e-67	8.5045e-134
1.44091e-69	3.36215e-69	-3.25853e-70	6.40101e-71	-2.56469e-69	2.34602e-69	4.80577e-69	6.08013e-69	7.33464e-70	2.06794e-69	4.15346e-70	-2.85547e-69	-1.09461e-68	-3.80848e-71	2.23101e-70	1.80821e-69	-5.11383e-69	-1.05898e-69	-9.12781e-70	1.64221e-69	4.89879e-71	-1.08049e-68	1.36159e-68	-1.4476e-69	2.88808e-69	2.08463e-69	-2.67604e-69	8.71685e-70	-1.09088e-68	1.35984e-69	6.98411e-136
-1.02141e-69	-1.29722e-69	3.05342e-70	3.42963e-70	4.92228e-70	3.2503e-70	-3.59769e-70	1.92276e-70	3.2788e-70	1.43703e-70	1.41045e-70	6.61504e-70	5.58689e-70	-4.61355e-71	-4.39786e-70	1.63573e-70	7.37876e-70	2.65886e-70	2.02519e-70	-1.60668e-70	-5.36546e-70	6.85059e-70	-1.5084e-69	1.38463e-70	3.13712e-70	1.30252e-69	-7.45594e-70	-9.17757e-70	-2.86759e-70	1.87224e-71	1.15806e-137
-4.81171e-71	2.85461e-72	6.46357e-72	-1.24022e-71	9.52489e-72	-3.73959e-72	-2.55726e-71	1.8471e-71	1.07038e-73	7.48016e-72	-5.98615e-73	-3.41063e-72	-2.82363e-71	5.14993e-72	2.01276e-72	-2.71208e-71	1.0724e-70	-7.39445e-72	-1.30682e-71	4.11238e-72	-1.43895e-71	-2.07663e-71	-1.90197e-71	7.72735e-71	3.04935e-71	-5.73143e-71	3.84838e-71	-1.95679e-71	-8.44446e-72	-1.05304e-71	3.02252e-140
-1.97578e-72	9.08743e-73	-3.37485e-72	1.51739e-73	9.91717e-72	-1.47908e-72	-2.39837e-72	-1.6098e-72	-8.57628e-73	4.50955e-72	-1.62497e-72	-8.85521e-73	-1.29089e-72	6.71749e-73	-2.76823e-73	-7.64585e-72	-1.64909e-72	-6.3267e-72	7.38558e-72	-2.34197e-72	-1.1248e-72	1.19733e-72	-4.16801e-72	-3.36486e-72	9.64236e-73	-1.64431e-72	6.88374e-73	6.57105e-72	-4.24342e-73	-1.42179e-72	3.93833e-142
1.11533e-73	6.76856e-74	-4.35917e-74	1.04109e-73	9.76572e-74	-1.02903e-73	-1.64782e-73	-4.84744e-73	-3.00849e-74	-2.65056e-73	-1.98537e-73	-1.03325e-72	2.12424e-73	-1.70788e-73	1.41611e-73	-4.31817e-73	-5.59027e-74	-3.33537e-73	2.16788e-74	-1.64165e-73	1.99183e-74	5.22069e-73	1.29314e-74	-1.49892e-73	-7.19206e-74	-3.3537e-74	2.9603e-73	-4.18566e-73	2.32818e-73	-5.91844e-73	2.882e-144
2.47586e-74	-3.28508e-74	1.56308e-75	-2.61206e-74	-1.1089e-74	-5.6369e-74	-4.58414e-74	-6.54692e-74	-4.57315e-74	1.88917e-74	1.55185e-74	1.86933e-74	7.59783e-74	3.85522e-74	-1.7636e-74	-6.4185e-74	7.60106e-75	-2.53982e-74	-2.02454e-74	-1.20063e-74	1.00939e-74	-5.32835e-74	-3.82184e-75	-3.7513e-74	2.53153e-74	-1.86708e-75	-3.44623e-74	-4.51306e-74	3.76864e-75	4.43919e-74	3.82666e-146
-1.39016e-77	-2.40517e-76	-3.07497e-76	-2.65282e-75	-1.5625e-75	-6.49655e-76	4.42425e-77	4.50198e-75	-1.16373e-75	-4.33776e-76	1.77492e-76	-4.38537e-77	-5.96622e-75	1.54368e-75	3.07088e-76	9.35777e-76	4.34867e-75	-3.15903e-75	3.55298e-76	1.98274e-75	-5.91765e-76	9.13479e-76	5.08546e-75	1.83387e-76	-2.60668e-75	-4.78425e-77	2.3251e-76	-2.56813e-75	-3.35595e-75	-2.92175e-76	1.5567e-148
-2.74139e-76	-2.593e-76	-3.58273e-76	-2.40469e-76	-1.009e-76	3.47209e-77	9.69352e-78	1.20148e-76	-2.00568e-77	-1.46293e-76	1.25328e-76	-3.55473e-76	9.0312e-77	-8.49214e-76	1.21819e-76	-4.23833e-76	-4.81549e-76	-3.68506e-76	-1.54834e-77	2.13457e-76	-4.90735e-77	-1.16565e-76	-8.71034e-77	1.05511e-77	-1.80693e-77	-1.43626e-76	-7.45656e-76	1.22974e-76	5.32934e-77	-3.96804e-76	2.63171e-150
1.10848e-78	-3.06304e-77	1.74428e-77	-3.40989e-77	1.69447e-77	1.26261e-77	-5.23235e-77	5.07862e-78	-1.06271e-80	-2.27832e-78	-5.17477e-79	7.16074e-78	2.93798e-78	2.06264e-77	-5.2398e-77	1.39711e-78	-1.71088e-77	1.65841e-77	2.10365e-77	7.55165e-78	1.85381e-77	-1.43804e-77	7.54539e-78	-1.25703e-77	2.73892e-77	-1.72544e-78	-2.41232e-77	-1.16987e-77	-6.47883e-78	2.99286e-77	1.30972e-152
-5.51289e-79	4.39344e-79	-2.48457e-78	1.00434e-78	6.76515e-79	-1.39165e-78	2.59321e-78	-3.02723e-78	4.46702e-79	-5.98109e-80	-6.10414e-79	-8.05878e-80	-9.05107e-79	-2.83678e-79	2.29318e-79	2.29651e-79	5.67029e-80	-1.78567e-78	-1.61934e-79	-2.23331e-78	-5.15554e-79	8.00066e-79	3.2374e-79	1.39168e-78	8.77072e-78	-8.15234e-80	-7.35934e-80	-1.12456e-78	6.00186e-79	-1.9183e-78	1.20945e-154
-3.49035e-80	3.56842e-79	-4.89865e-80	5.9439e-79	-1.04139e-79	-1.98618e-79	2.08978e-80	-6.46002e-80	-3.15369e-79	1.16025e-79	-1.60777e-80	2.01455e-80	-2.51773e-79	-7.59492e-80	1.5457e-80	-1.336e-80	2.00682e-79	-2.92579e-79	-2.83582e-79	6.85499e-80	6.99945e-80	-1.38067e-79	-1.26855e-79	-1.02457e-79	2.73314e-81	9.24529e-80	-2.12019e-79	-1.43058e-79	-1.18913e-79	-2.43446e-79	1.13124e-156
-9.05611e-81	-2.32509e-81	-3.49525e-80	-4.41422e-81	2.27636e-81	7.31688e-82	-4.46109e-80	6.76956e-80	6.23204e-81	2.79406e-80	-4.62815e-81	-1.16553e-80	-1.43061e-80	-7.57149e-81	4.69604e-81	1.18243e-80	-1.25456e-80	-5.30028e-80	-6.32503e-81	3.99498e-81	2.75526e-80	2.3763e-80	-1.62215e-80	-6.46261e-81	1.61881e-80	-1.42352e-80	1.70831e-80	3.47634e-81	9.32819e-81	-5.25833e-81	1.48424e-158
4.85281e-82	-2.05862e-81	-8.73865e-82	2.0467e-81	1.56593e-81	5.42191e-82	-2.12317e-82	1.09291e-81	-2.65815e-83	-4.84861e-81	4.26386e-82	7.62621e-82	2.88318e-81	-5.14714e-82	1.50255e-81	1.23054e-81	-6.63913e-82	-1.85582e-82	-4.87811e-82	-1.80243e-82	1.51568e-81	1.48135e-81	-1.18601e-81	1.20049e-81	-1.41072e-81	1.27303e-81	-2.13666e-82	4.59191e-82	-1.09509e-81	8.92462e-83	6.31939e-161
-2.60793e-82	-4.19541e-83	-9.20684e-83	-3.7558e-83	-1.49744e-82	8.60119e-84	1.1093e-82	-1.66173e-82	1.57956e-82	1.25001e-82	-5.60009e-83	-2.96299e-83	8.11612e-83	-9.35916e-83	-1.33321e-82	-1.02532e-82	5.41479e-82	-3.27065e-82	1.3662e-82	2.27121e-82	-4.26397e-83	-3.68487e-82	3.10564e-83	-1.12651e-83	1.78509e-82	1.08299e-83	1.25983e-82	-5.52666e-83	-2.48055e-83	-5.0185e-83	8.93454e-163
1.52841e-83	-1.19329e-83	3.71019e-84	-4.82493e-83	-2.16434e-83	2.77197e-84	-1.11608e-83	-1.19807e-83	2.79166e-84	-4.78193e-84	-1.25551e-83	2.25287e-83	-3.8578e-84	5.6258e-84	-2.58198e-83	-1.03759e-83	-2.66479e-84	-5.86798e-84	-2.57961e-83	-6.95162e-84	-5.41372e-86	-5.68986e-84	2.52061e-83	1.0051e-83	-3.16673e-84	4.78305e-84	-2.87059e-83	2.10431e-83	9.79863e-84	1.68931e-85	7.89851e-165
8.51327e-85	-3.49039e-85	1.20804e-84	-6.0311e-85	-1.74923e-84	-2.07807e-84	-2.82315e-84	-4.194e-86	-8.68162e-85	1.61489e-84	-1.90476e-84	-7.87769e-85	-9.69792e-85	-5.33278e-85	2.29003e-84	7.71259e-85	9.74954e-85	2.41812e-85	9.9804e-85	2.73603e-85	5.52287e-85	-2.80944e-85	-1.47076e-86	4.09694e-85	-8.10431e-85	-1.0482e-84	3.11269e-85	5.79176e-85	-2.37009e-85	-2.38669e-85	3.76269e-167
3.22121e-86	-4.75609e-86	7.20627e-86	6.46588e-86	-1.20846e-85	4.28807e-86	-9.79692e-86	1.39596e-85	-1.74477e-85	1.75614e-85	-9.25254e-87	3.51365e-86	-4.51847e-86	-1.2502e-86	1.37744e-85	-5.11415e-86	4.33028e-86	2.4055e-86	-9.22922e-87	5.73405e-86	8.49086e-86	-1.49473e-85	-5.28582e-86	8.21464e-86	4.41325e-86	-5.43324e-87	-1.13311e-87	-4.83038e-86	3.44649e-86	3.09293e-86	1.95967e-169
2.68039e-87	-9.4395e-88	6.59365e-87	1.0476e-86	6.78732e-88	-2.85409e-88	4.49399e-88	-4.79881e-87	-4.48965e-87	2.78261e-86	-3.81915e-88	-1.53037e-87	-5.99191e-87	5.43533e-88	-8.29024e-88	-9.81797e-88	3.63539e-87	5.51838e-88	2.52473e-87	5.07104e-88	3.64922e-87	3.78393e-87	1.02182e-87	9.23988e-88	1.57028e-87	3.33635e-87	-1.08559e-87	-1.37237e-88	3.32396e-87	2.58673e-87	1.10208e-171
3.63154e-88	-3.33139e-88	-7.17719e-88	-6.12077e-88	2.75569e-88	6.43744e-88	-4.40907e-88	5.37927e-88	-5.25983e-88	1.44691e-87	-3.28196e-88	-1.58001e-87	2.87721e-87	-4.87768e-88	-1.27514e-87	7.26093e-89	6.08147e-88	-1.0341e-88	-1.23189e-89	1.85606e-89	-9.90969e-88	3.69506e-88	1.07417e-87	-1.20661e-88	-6.98086e-89	8.44665e-89	-6.58884e-89	2.54218e-87	-6.45812e-89	2.73466e-88	2.64546e-173
-8.36606e-90	1.13661e-89	-2.99472e-89	5.53031e-89	-2.50226e-89	8.89744e-89	4.31653e-89	-5.58515e-89	7.09702e-89	2.30134e-90	-4.64051e-89	1.15121e-88	1.91188e-89	-9.22313e-89	-1.28186e-89	3.51373e-90	-1.90285e-89	-5.94601e-90	1.26791e-89	-3.49165e-89	1.11194e-89	1.19712e-89	2.03658e-89	1.19446e-88	3.97476e-89	5.33935e-89	-8.02108e-89	2.16032e-88	4.80729e-89	3.22866e-89	1.24791e-175
-5.10577e-91	-8.57647e-91	1.64442e-90	1.30083e-90	-1.20561e-89	-1.00144e-90	5.62106e-91	-9.90521e-90	-1.36591e-91	1.72074e-90	-1.37433e-90	-3.52393e-90	-1.63008e-90	5.71126e-90	8.93176e-91	-9.9089e-90	1.319e-90	3.68253e-90	8.51218e-90	4.12908e-91	1.99848e-90	2.08874e-90	8.74695e-91	3.41539e-90	-2.5322e-90	-3.23705e-90	-1.33447e-90	-1.11805e-90	-1.07891e-89	8.16386e-90	7.1341e-178
-1.14645e-91	1.80487e-91	-1.82353e-91	-3.22095e-91	-4.43094e-91	-1.08139e-90	-3.75254e-92	3.46048e-91	-3.31545e-91	1.16069e-91	3.81073e-92	1.13911e-91	1.41206e-90	6.79288e-91	1.9162e-91	-5.52529e-91	1.16729e-91	8.78349e-91	4.80757e-91	-1.96954e-91	1.23515e-91	1.87746e-91	3.77742e-91	-5.02422e-91	1.32865e-91	-2.48669e-91	6.71189e-91	4.97922e-92	2.58849e-92	-2.37997e-91	6.69522e-180
2.08449e-92	2.47574e-92	-8.71172e-93	1.70195e-92	-3.69993e-92	-6.1652e-92	-4.19236e-92	-3.09222e-92	-9.2819e-93	-1.87703e-91	3.43129e-93	-1.24623e-93	-1.80287e-92	-1.40947e-91	2.14112e-92	2.88354e-92	-2.13211e-92	1.06072e-92	-4.39725e-92	2.87549e-92	-8.84897e-93	1.69936e-92	5.98372e-93	-4.67258e-93	2.0631e-91	5.75252e-93	9.47608e-93	5.2454e-92	-4.25635e-92	-2.17367e-92	1.17584e-181
2.86038e-93	-6.26869e-94	-5.52661e-94	2.27953e-93	3.48525e-93	-3.82094e-94	2.86236e-94	1.37044e-93	1.99442e-93	-2.27187e-93	4.64932e-93	1.82544e-93	-1.72089e-93	1.28715e-92	6.3385e-94	3.97553e-94	-3.67557e-93	-2.19397e-93	-1.29771e-93	5.47089e-93	5.18299e-93	4.0517e-94	1.92842e-93	-6.68894e-93	5.12624e-93	9.98039e-94	1.32492e-93	5.25176e-93	3.04952e-93	4.80402e-94	4.23181e-184
3.24964e-94	2.49046e-94	-5.68432e-94	8.75534e-94	2.06823e-94	1.00731e-93	-1.35028e-94	7.68771e-94	-6.49125e-94	7.0139e-95	3.48382e-94	-2.6091e-95	-6.00499e-94	4.4713e-94	5.04749e-95	-3.6019e-94	-9.10444e-95	-2.89346e-95	-5.11477e-94	-1.40327e-94	-4.20553e-94	-3.97333e-94	-3.65618e-94	-1.36197e-94	-1.37075e-93	-7.24791e-94	1.41516e-94	-4.7238e-94	8.82953e-95	1.14214e-95	7.59791e-186
-2.0703e-95	-1.06754e-95	8.84018e-96	-8.51942e-96	2.63191e-96	-5.65338e-96	8.46092e-96	-1.08591e-94	-3.38732e-95	-4.38277e-95	2.73115e-95	-5.67074e-95	1.52603e-95	-9.80418e-96	1.54986e-95	1.7607e-95	-1.24868e-95	6.47069e-97	2.26034e-95	-3.64302e-95	-6.32834e-96	3.45218e-95	-3.20631e-95	2.52992e-96	1.22676e-95	-2.01065e-96	1.73848e-95	-3.1385e-95	-1.15319e-95	-8.03423e-96	2.6405e-188
-2.62875e-96	1.36394e-96	5.06109e-96	6.50324e-97	-1.83637e-96	-1.60496e-96	-4.37752e-96	-1.5566e-96	6.26018e-97	-7.25651e-96	2.13755e-96	-4.56362e-96	2.76638e-96	-1.20479e-96	-4.97575e-96	2.42791e-96	7.81599e-97	2.10957e-96	-1.41846e-96	1.23977e-96	-5.74054e-96	-6.85582e-96	1.0034e-96	5.42785e-96	7.07938e-97	-6.13346e-98	3.41768e-97	2.29459e-96	-1.66931e-96	1.99589e-97	3.08292e-190
-2.15869e-97	8.68693e-98	-4.10093e-98	2.06562e-97	2.06166e-97	3.10755e-97	1.79065e-97	-3.05261e-97	3.57452e-97	-3.68542e-97	1.15113e-98	-1.36706e-97	4.52554e-98	-2.47885e-97	2.48123e-97	-8.01088e-98	4.37047e-98	5.76905e-97	-3.67207e-97	-5.26843e-97	4.5533e-98	4.23473e-97	2.21168e-97	3.51683e-97	1.7777e-97	-1.07523e-97	-5.57887e-97	2.27442e-97	1.81729e-98	1.26868e-97	2.3004e-192
-1.01004e-98	2.7543e-99	3.20587e-99	-7.3453e-99	-8.73598e-99	1.91708e-99	-1.11932e-98	-1.36163e-98	-4.71665e-99	-1.6824e-98	1.28008e-98	-1.43077e-98	-3.09588e-99	1.44053e-98	1.47007e-98	8.81151e-100	-3.20904e-98	1.72076e-98	-6.62357e-100	-2.14394e-98	-1.82664e-98	1.94278e-98	-1.07892e-98	-5.38013e-99	-4.01208e-100	-2.91038e-98	2.90946e-98	-3.87793e-98	4.36917e-98	1.07852e-98	9.5376e-195
-1.99017e-100	-3.30813e-100	6.69565e-100	-1.71926e-99	2.92046e-99	-1.01774e-99	-7.24055e-100	-2.64643e-99	2.08327e-99	-1.07283e-99	-8.65191e-99	-1.12452e-99	-1.46968e-99	-2.36327e-99	-1.50393e-100	-3.74744e-99	6.15129e-100	2.10215e-99	1.97258e-99	-5.84637e-100	-1.01216e-99	-1.16852e-99	-6.83201e-100	2.46762e-99	-1.26602e-100	-1.23324e-99	3.13063e-100	8.91598e-100	-2.02184e-99	1.22818e-99	1.5007e-196
9.61963e-101	5.27526e-100	5.53619e-100	2.37739e-101	1.49445e-100	1.22188e-100	-5.53762e-100	-9.58061e-101	9.17925e-100	1.25485e-100	-1.83035e-100	2.71586e-100	-1.97914e-100	6.98653e-100	-2.29932e-100	2.49705e-100	-7.68502e-101	8.73888e-102	-3.11809e-100	3.47192e-101	1.18616e-100	1.56226e-100	-4.14902e-102	1.80647e-100	-2.68755e-100	-9.261e-104	-1.87383e-100	-4.58454e-100	-8.18978e-100	-3.79055e-100	3.86326e-198
1.75065e-101	-5.65766e-102	-2.25221e-101	3.79796e-101	-2.75854e-101	-3.25569e-102	2.03257e-101	-4.47035e-102	-1.22236e-101	1.34542e-101	9.07757e-102	4.91114e-102	2.89965e-102	-8.15127e-102	1.0134e-102	-9.71749e-102	-1.42274e-101	-1.28683e-101	-4.20456e-101	-1.32845e-102	1.62778e-101	1.74558e-102	-2.85402e-101	-8.66816e-102	-6.40094e-102	5.68363e-102	-1.25061e-102	-3.85565e-101	2.43995e-102	1.14171e-101	9.09317e-201
-1.69169e-103	-1.05695e-102	-1.20967e-103	1.12854e-103	-8.0826e-103	-1.11776e-102	-9.77084e-105	6.45383e-103	-1.1464e-102	4.10323e-103	4.37697e-102	-1.17574e-102	5.12203e-104	-1.53892e-102	1.83164e-102	-3.67742e-102	-7.83562e-103	-4.43713e-103	1.20881e-102	-1.894e-103	-1.2603e-102	5.6735e-103	4.58941e-102	1.29913e-102	-5.67314e-103	-2.40107e-103	-3.28619e-102	1.72012e-102	3.75896e-102	8.93861e-103	1.00799e-202
-1.99585e-103	3.93782e-105	-1.96931e-104	-8.36541e-104	2.94977e-103	2.9011e-104	-1.48916e-103	6.65952e-104	-9.36139e-104	-2.23481e-104	-5.48283e-104	-2.4092e-104	2.09448e-104	7.90623e-105	-1.72974e-103	-3.69806e-104	2.24815e-104	-7.40477e-104	-1.8236e-104	-2.94149e-105	1.80292e-104	1.54234e-103	5.31084e-104	-2.42128e-104	-1.82536e-104	-1.38502e-103	2.90575e-104	-3.63793e-104	1.98184e-103	-1.97267e-103	3.40063e-205
6.13743e-105	-4.20494e-106	1.94906e-104	-4.37374e-105	4.06131e-106	-7.72552e-105	-5.9938e-105	-3.9799e-105	-1.75672e-105	1.30834e-104	3.73517e-105	4.93676e-104	6.63873e-105	-7.69305e-105	-2.08761e-105	1.24314e-104	1.09583e-104	4.97866e-105	2.53701e-105	1.29922e-104	9.00886e-105	6.43455e-105	-1.20056e-104	-2.45462e-105	6.16505e-105	-3.5923e-105	-6.7294e-105	-4.24474e-105	-3.96729e-104	1.7451e-106	5.71702e-207
-1.31782e-106	7.49999e-106	3.4264e-106	8.44199e-106	-1.61233e-105	5.43809e-107	1.62281e-105	2.1874e-105	1.45896e-105	6.9805e-106	5.57085e-107	3.63763e-105	-2.58151e-107	-1.23876e-105	-6.52376e-106	-4.521e-106	1.9699e-105	2.87367e-106	-4.36102e-106	1.51166e-105	1.32927e-105	1.46815e-105	-6.31083e-106	1.19234e-106	-8.64501e-106	-8.49656e-106	-3.49557e-106	-8.428e-107	4.72528e-106	8.8106e-106	4.28186e-209
4.58238e-107	7.15474e-107	-1.01042e-106	4.49857e-107	-7.11612e-108	8.34329e-107	-3.3464e-108	-1.07166e-106	3.06548e-107	-1.16154e-106	1.13122e-107	7.54774e-107	2.56951e-107	-1.25525e-106	-1.17364e-106	-1.17438e-107	-1.88264e-107	4.98219e-107	1.40057e-106	-4.62676e-107	1.29946e-106	1.41182e-106	1.25651e-106	-1.59878e-106	-1.4006e-106	4.55e-108	-1.11921e-106	1.35756e-107	-1.42151e-106	-2.42659e-106	3.02744e-211
-8.46996e-109	7.92164e-108	6.15675e-108	8.82883e-109	-3.30214e-108	-7.23374e-108	-1.64058e-107	-2.46202e-107	-8.27526e-109	2.5546e-108	5.31748e-108	2.14621e-107	1.75566e-109	-1.28961e-107	-7.72717e-108	7.95138e-108	4.69068e-109	4.71004e-108	-1.02846e-107	-7.45917e-108	-2.06351e-107	-2.2427e-108	3.50029e-108	4.31586e-108	-2.59358e-110	-3.20861e-108	3.98148e-108	6.57866e-110	2.14008e-107	-3.92147e-108	2.97113e-213
-3.24942e-109	1.2033e-108	-1.4861e-109	3.93558e-109	-5.63755e-109	-2.0743e-109	6.35787e-109	-5.3159e-109	-2.60194e-110	9.60949e-109	-1.85875e-109	-1.1505e-108	-8.48909e-109	-1.64182e-109	-5.4172e-109	1.17019e-108	-7.51756e-109	1.21816e-108	9.21412e-109	1.46704e-108	1.37235e-109	-1.60818e-108	3.26418e-109	-2.03593e-109	5.76072e-109	-1.7339e-108	-4.66716e-109	6.60024e-110	9.03172e-109	-6.23834e-109	2.00395e-215
1.52582e-111	-1.38679e-109	1.30441e-110	2.1451e-110	1.81051e-110	-1.28287e-110	1.35206e-112	1.94876e-110	9.06065e-110	-1.55165e-109	5.92305e-110	-5.22167e-112	3.59907e-111	-1.39456e-109	-6.74819e-111	-1.25106e-109	-4.99977e-110	-7.4566e-110	-1.21383e-109	2.0034e-111	3.33038e-110	-1.04202e-109	5.44161e-110	-1.65127e-110	9.19734e-110	2.15372e-110	-1.07124e-110	1.07466e-109	-5.58258e-110	2.40737e-110	1.5397e-217
-1.24663e-111	4.13177e-111	-1.64328e-111	-4.32868e-111	1.09027e-111	-5.44312e-111	1.3413e-110	-1.84634e-111	-7.7179e-111	1.81664e-111	-5.84377e-111	-4.73813e-111	3.64338e-111	1.90999e-111	1.06294e-111	-2.656e-111	3.08592e-111	-8.76144e-111	-1.73512e-112	1.48411e-111	4.78577e-111	1.25842e-110	-2.47144e-111	-1.63396e-110	-8.27575e-112	4.27908e-111	-4.86172e-111	-6.59309e-111	-1.5064e-110	3.68383e-112	1.2548e-219
-9.88651e-113	2.32244e-112	7.16808e-113	1.59011e-113	1.88583e-112	8.14802e-112	-1.93829e-111	-2.01214e-112	8.02574e-113	-4.78582e-112	-7.1321e-113	1.71547e-112	-7.06959e-112	-7.37408e-112	6.80899e-113	-1.73667e-112	-3.37404e-112	3.5432e-113	5.33171e-113	7.14544e-115	-5.85676e-112	-5.37806e-112	-6.04563e-113	4.81303e-113	2.78656e-112	-1.8444e-112	-9.33431e-113	-7.38261e-113	4.54063e-112	-1.77733e-112	7.03413e-222
6.53085e-114	4.89598e-114	2.60891e-113	-4.43941e-113	4.77722e-113	-7.0712e-113	-3.80639e-113	1.91161e-113	1.08294e-114	-3.49788e-113	4.54779e-113	1.38046e-112	-5.56821e-113	3.57042e-113	8.64837e-114	4.05291e-113	-2.06955e-113	1.01244e-112	-2.68439e-113	2.1835e-113	7.02074e-114	3.60487e-113	-7.05892e-113	1.44197e-114	1.37694e-112	-8.68037e-114	2.24162e-113	-7.75562e-114	2.10046e-113	3.15247e-113	7.94992e-224
-2.64482e-114	-2.21536e-114	-1.82717e-114	-2.08876e-113	-1.68786e-114	-3.83984e-115	5.95253e-114	3.54945e-114	1.84312e-114	2.32561e-114	-2.31533e-114	-5.40701e-114	5.16578e-114	2.13186e-115	-3.19736e-114	-2.58155e-115	-1.51824e-113	2.69711e-114	-4.87011e-114	-1.81187e-115	1.61156e-114	-1.71518e-116	1.64497e-114	4.97871e-114	2.20225e-114	4.34164e-115	-1.09444e-115	2.24339e-115	2.25882e-114	4.49248e-114	9.0499e-226
-7.55424e-116	8.72916e-117	-7.78921e-116	-3.25046e-115	1.10116e-116	-3.38251e-115	-1.78675e-116	3.00879e-116	-2.29343e-115	1.21841e-116	9.35082e-116	-6.33323e-116	1.13618e-115	-1.32201e-115	-1.31164e-114	-1.86782e-115	-3.98402e-116	5.26861e-117	-4.12601e-115	3.27685e-116	-1.92247e-115	2.45893e-115	-2.06454e-115	-1.02223e-116	1.66034e-115	-1.69248e-115	3.45414e-115	3.03122e-115	1.97916e-115	-9.35932e-115	3.58006e-228
6.09106e-116	-4.06204e-116	-9.96587e-117	-4.37849e-116	3.22692e-116	5.39862e-116	-1.06044e-116	1.39725e-116	5.6295e-118	-3.13174e-116	-8.5797e-116	-3.13059e-116	4.27891e-116	1.44585e-116	-3.57618e-116	-2.14745e-116	-1.02164e-116	1.4491e-116	-2.75291e-116	-5.30902e-117	2.45355e-116	-4.94046e-118	-2.93496e-116	2.77389e-117	-2.42608e-116	-3.19123e-116	1.31702e-116	7.65088e-116	-5.15392e-117	1.75589e-116	3.5283e-230
-4.31198e-118	-1.57805e-117	-2.67902e-117	5.09659e-117	1.27225e-117	4.23205e-117	-1.84474e-117	-1.31446e-117	-2.00306e-118	3.29419e-117	7.3155e-117	3.28564e-117	9.49378e-118	-9.82583e-118	8.08274e-118	4.62971e-117	-4.3673e-117	-1.67112e-117	5.45488e-117	5.94547e-117	-1.29009e-117	5.69794e-117	5.85655e-117	1.19138e-117	-1.62264e-117	5.8325e-117	-2.89673e-118	9.27031e-118	1.4908e-117	1.67109e-117	3.59075e-232
-1.13875e-119	-2.84056e-118	1.76749e-118	-1.58904e-118	-4.6722e-118	2.73301e-118	-9.23942e-119	2.40152e-118	1.0722e-118	2.99858e-119	6.13455e-118	4.72183e-119	-4.34513e-119	2.0464e-118	6.03753e-120	8.33167e-118	2.73693e-118	-1.58881e-118	2.79975e-118	-2.5999e-119	1.20984e-118	-1.11156e-118	-1.22024e-118	4.59731e-119	-1.98099e-118	2.93187e-119	4.12745e-118	-1.10448e-119	9.00939e-118	-3.38792e-118	2.98569e-234
-1.2227e-120	1.81383e-119	1.04757e-119	6.77491e-120	-4.24417e-119	-7.48585e-119	-1.27165e-121	9.31234e-119	1.22912e-119	-2.11603e-119	1.43406e-120	2.65137e-119	3.62498e-121	3.98491e-119	2.14333e-119	-1.60218e-120	6.588e-119	-2.0652e-119	2.8572e-119	1.00263e-119	5.01369e-120	3.81959e-119	-1.66214e-119	-9.5367e-120	1.93458e-119	-7.51618e-119	-6.83408e-119	-1.20109e-119	-4.22958e-119	-1.75711e-121	4.00792e-236
7.35603e-121	6.82308e-121	-2.63046e-120	2.34284e-120	3.50539e-120	-3.52595e-122	-1.10733e-121	-1.14467e-120	2.75419e-120	-5.05967e-121	-1.54053e-120	-3.03833e-121	4.27795e-121	-5.71686e-120	3.02864e-120	2.61238e-120	-1.57983e-121	6.78057e-121	2.45543e-120	-2.20077e-121	1.5108e-120	-7.66116e-120	-6.03223e-120	3.76854e-120	1.11227e-120	-3.42009e-120	3.99844e-120	3.63106e-121	6.08196e-120	5.28913e-120	2.98343e-238
1.67853e-121	-1.38658e-121	-1.57231e-121	-7.88027e-122	1.99881e-122	-9.21256e-122	1.20122e-121	-9.23188e-122	-8.63543e-122	1.48871e-122	-3.48087e-122	1.35392e-121	2.08558e-121	-1.96503e-122	-1.9738e-121	4.23943e-122	9.19748e-121	3.40729e-122	-5.53282e-122	7.06935e-122	-3.14205e-121	-1.716e-121	5.2343e-121	7.91213e-121	4.85833e-122	-3.13835e-122	2.31433e-121	-1.99208e-121	-2.65367e-121	-3.77099e-122	2.27379e-240
5.55063e-123	1.86316e-122	3.32323e-122	-4.42134e-122	1.19787e-122	-2.51804e-122	3.824e-123	-3.33171e-122	-2.95249e-122	4.06489e-123	2.50427e-122	-1.12939e-123	-5.56374e-122	3.50329e-123	-1.66395e-122	1.48041e-123	2.444e-124	1.27351e-122	-5.16235e-123	5.12908e-122	-2.18941e-122	-3.42933e-124	2.25581e-122	-4.60479e-124	3.31997e-123	1.22376e-122	-1.42205e-122	5.31651e-124	7.57882e-124	4.04775e-122	1.60533e-242
4.21345e-124	-1.04778e-123	6.24234e-124	2.87401e-123	-2.85866e-123	-5.42356e-124	3.00751e-123	9.59986e-124	-7.51461e-124	1.10783e-123	-2.34531e-123	-3.67718e-123	-1.14732e-123	-3.26188e-124	-9.83952e-124	-1.76246e-124	-7.06364e-124	-1.06215e-123	1.65837e-124	-2.26939e-124	-5.41399e-123	-1.06367e-123	-1.44017e-123	-6.20161e-124	3.57443e-124	-2.94344e-123	-2.01556e-124	-1.88106e-124	-5.46839e-124	1.41894e-123	9.73813e-245
2.82997e-124	-5.28708e-124	7.7366e-125	8.52359e-125	6.21221e-125	3.69254e-124	2.50675e-126	4.70367e-125	-4.957e-125	-6.77561e-125	-1.88324e-124	6.92749e-125	1.02822e-124	1.38112e-125	7.8174e-125	-5.25542e-126	-3.33471e-124	1.23521e-124	1.53324e-126	5.82664e-126	1.09729e-124	-4.11791e-125	-1.34605e-124	1.36969e-124	-1.68761e-124	4.97937e-125	4.19613e-124	4.47914e-124	3.95499e-124	-1.75072e-124	1.35135e-246
-8.59207e-127	1.33187e-125	-7.94057e-126	-1.16438e-126	-3.5619e-126	2.3293e-125	-2.23063e-125	-4.41753e-126	9.14425e-126	4.13347e-125	1.13075e-125	1.29724e-127	-1.2353e-125	-5.22152e-127	-1.24567e-125	-8.51507e-126	2.38692e-126	-2.21451e-126	8.16013e-127	4.59105e-126	-2.09661e-125	-5.26197e-126	3.28535e-126	-2.1177e-126	-1.25955e-125	-3.36558e-126	-3.00469e-126	1.37875e-125	2.66972e-126	1.05556e-125	4.618e-249
-3.2495e-127	-4.81882e-128	4.48093e-127	7.59605e-127	2.35637e-127	-1.20861e-126	6.45011e-128	1.13184e-126	-2.13826e-126	6.63012e-127	-1.79831e-126	7.50425e-127	1.15109e-126	1.94437e-127	1.70683e-126	-2.77312e-126	-6.38143e-127	3.4817e-127	6.61798e-127	-7.11289e-127	-3.4553e-127	3.70146e-126	-1.19358e-126	1.07872e-126	-2.59751e-126	5.97929e-127	4.81176e-127	7.03361e-129	9.14884e-127	-1.71137e-126	5.34451e-251
9.20036e-128	-3.66756e-128	-2.11109e-128	-8.52084e-128	-2.25582e-128	1.41108e-129	-7.26867e-128	1.06049e-127	4.52137e-127	2.67855e-128	-4.93284e-129	-1.99627e-127	4.33596e-128	-1.17042e-127	1.31137e-127	1.85657e-127	3.92844e-128	5.77931e-128	-1.7292e-128	-8.83482e-128	-3.35367e-129	1.73085e-129	5.16299e-128	5.38364e-128	-4.70993e-127	1.92807e-127	-3.17389e-129	-1.26595e-128	2.79287e-127	-9.50485e-128	7.11602e-253
-1.71544e-129	5.30555e-129	1.58966e-129	-2.53746e-130	1.06355e-130	-6.30238e-129	5.58258e-130	-1.40631e-128	-2.69072e-128	-2.54534e-129	9.76115e-130	-6.96698e-129	-3.22944e-130	-2.16192e-128	-1.81601e-128	4.1205e-129	1.19804e-128	-1.87933e-129	3.25948e-130	9.97612e-130	-3.65975e-129	-3.41235e-129	1.7362e-128	3.31281e-129	1.22731e-128	7.43865e-129	3.08881e-129	2.4837e-129	-2.85804e-129	-6.83362e-130	2.58165e-255
-1.65621e-130	-1.14218e-129	-9.74215e-131	-7.6936e-130	-2.03021e-129	-2.28476e-130	1.50913e-129	-1.70145e-130	2.33726e-130	2.57222e-130	-1.19194e-130	5.21601e-130	2.31329e-129	-7.08493e-131	-3.29987e-130	-5.48156e-130	1.68095e-129	2.20716e-130	-6.78014e-130	-5.39857e-130	6.60269e-131	-6.19144e-130	-7.27067e-130	5.86145e-130	6.80574e-130	4.43976e-130	-7.21662e-130	2.64548e-130	2.90545e-130	1.21687e-130	2.08222e-257
-4.6624e-131	-6.00829e-131	-7.28334e-131	5.88398e-131	1.40591e-130	-2.06901e-130	-5.22318e-131	2.17148e-132	-7.36451e-131	-2.40576e-131	4.69266e-131	-6.78557e-131	-4.9271e-131	-3.88631e-131	7.564e-131	1.9498e-131	3.29251e-132	1.0778e-130	-5.98713e-132	-6.44847e-132	-2.10737e-131	2.58788e-130	2.98746e-131	-8.52652e-131	1.09834e-130	1.19345e-131	-2.3338e-131	1.07462e-130	-1.0871e-130	5.53807e-131	2.29172e-259
3.86548e-132	-5.71375e-132	-1.80381e-133	-5.28407e-133	5.53767e-132	-1.77405e-131	2.228e-132	-1.2496e-131	3.38685e-133	6.85294e-132	-8.35538e-132	3.22927e-132	2.93542e-132	-1.65757e-131	-7.32291e-132	5.9268e-133	3.5252e-132	-1.29134e-132	-2.18624e-132	-6.53681e-132	-3.59731e-133	-2.96992e-132	-2.95801e-132	-7.12838e-132	-9.52822e-132	1.45382e-131	1.79365e-132	-1.95253e-134	-2.72969e-132	4.04899e-133	1.46217e-261
2.19711e-133	2.85846e-133	-1.81378e-132	-7.81116e-133	-1.74005e-133	7.47207e-133	-6.46891e-133	2.19018e-133	-7.54913e-133	-3.75283e-133	-2.42499e-133	1.07377e-132	-1.57853e-133	-2.47287e-133	-3.28204e-133	1.85492e-132	6.80683e-133	1.39139e-133	-1.62871e-132	-2.48241e-133	-4.17511e-133	-2.37418e-133	-1.06541e-133	6.37363e-134	-4.92095e-133	1.43366e-132	-6.5359e-133	1.57795e-133	2.76006e-133	5.65863e-133	1.72311e-263
1.00867e-134	5.76185e-134	-5.25511e-134	-4.04729e-134	2.14891e-133	-5.43777e-135	-1.39752e-138	5.47133e-134	-2.97111e-134	2.04824e-134	3.15263e-134	-6.17142e-135	-1.3264e-134	-1.1476e-133	-3.98604e-134	1.24878e-134	2.8681e-134	-8.15903e-135	-1.87613e-134	-1.10765e-134	-1.17471e-134	5.37339e-134	-1.99523e-135	6.10081e-136	-1.14638e-134	-2.57683e-134	-6.90021e-135	-3.70747e-134	2.35931e-134	-9.22224e-135	8.17004e-266
-1.10013e-136	7.92059e-135	-3.69893e-135	-1.20498e-134	-6.9443e-135	1.16262e-134	-6.11781e-135	9.12864e-135	-4.85366e-136	-3.72817e-136	1.14809e-135	2.84878e-135	-3.63291e-135	1.96221e-134	5.15123e-135	-1.09947e-135	1.2946e-134	-3.18376e-134	-7.61378e-135	-2.7877e-135	9.94553e-136	-1.05982e-134	4.7683e-135	-5.53241e-136	-4.1124e-135	-8.04754e-135	-1.51813e-134	4.14904e-135	4.12514e-135	-1.13487e-135	2.69254e-267
-5.45635e-136	8.76341e-137	9.29645e-137	7.31929e-136	-4.46996e-136	3.86009e-137	-9.16559e-137	1.98713e-136	3.40146e-136	3.38432e-136	-6.80026e-136	-1.27693e-135	5.81842e-136	8.56209e-137	6.47855e-136	-1.75656e-136	2.50161e-136	-1.77709e-136	2.42498e-136	-5.93017e-136	2.46949e-136	-1.39149e-137	3.58526e-136	-3.65356e-136	2.58828e-136	-2.57299e-136	-4.06472e-136	1.93256e-136	1.10027e-135	7.63988e-137	6.59863e-270
1.10323e-136	5.65314e-137	2.02898e-137	-2.79604e-138	8.35389e-137	1.93302e-137	1.91747e-138	7.01259e-137	-8.8125e-138	1.48408e-137	-4.21852e-137	-1.18247e-137	1.90726e-137	-1.03976e-137	-4.72597e-137	1.72271e-137	-1.06269e-136	3.08821e-137	1.65748e-137	-2.12476e-138	-8.67676e-137	2.87233e-137	2.24005e-138	-3.44195e-137	5.10724e-138	-5.23922e-138	-2.55297e-137	6.51856e-137	1.64276e-137	-8.63146e-138	6.06478e-272
6.2836e-138	-4.70221e-140	4.57608e-139	-1.02061e-138	3.68258e-138	8.24368e-138	-1.17193e-138	-1.74032e-138	-1.59268e-139	-1.49091e-138	-3.41412e-138	9.6271e-138	5.2027e-138	1.00666e-138	-1.63876e-138	-7.87091e-141	-4.92413e-139	-2.58467e-138	1.73518e-138	-5.98139e-139	2.15415e-138	4.95936e-138	1.06001e-139	-2.17625e-138	-3.50936e-138	-3.67976e-138	-1.45794e-138	-4.00415e-138	-1.13986e-137	-4.03133e-138	4.98481e-274
2.8189e-139	1.50975e-138	-3.16141e-139	3.53968e-139	1.17427e-139	-2.85722e-139	-3.26921e-139	3.0687e-140	-2.24017e-139	-2.90998e-139	9.82484e-140	-8.07914e-139	8.49487e-139	1.55328e-139	1.16786e-139	1.18588e-139	-1.10583e-139	-9.94066e-140	-2.76679e-139	5.63029e-139	2.09629e-139	-6.1915e-139	3.15713e-140	8.3266e-140	2.46933e-139	-1.95761e-139	1.06934e-139	-1.53322e-140	-7.08932e-140	4.98553e-139	5.57342e-276
-8.66161e-141	-5.25158e-140	-8.16043e-141	-4.16594e-140	5.93638e-140	-1.03874e-139	6.65779e-141	1.21725e-140	-7.00099e-141	9.05233e-141	-6.65656e-142	1.59079e-141	1.0075e-141	-7.31323e-141	2.27529e-140	-1.00743e-139	8.34626e-140	1.8667e-140	-1.48713e-140	-7.72388e-141	-4.87552e-140	8e-141	2.54393e-140	2.17852e-140	-4.98115e-140	-3.60685e-140	-6.53776e-140	2.87958e-140	-3.20001e-140	-4.18144e-141	5.10818e-278
2.75093e-141	-4.22414e-141	-1.38137e-141	2.62168e-141	-3.04606e-141	1.67654e-141	2.3676e-141	-1.616e-141	4.78061e-141	1.11894e-140	-2.04722e-141	-1.62162e-142	-9.94055e-142	8.0323e-142	4.88335e-141	-1.0588e-142	4.04867e-141	-2.43054e-142	6.13249e-141	-2.49796e-141	-1.43906e-141	4.07327e-142	4.83514e-142	1.21427e-142	-1.01772e-141	-8.92596e-142	1.18115e-141	-2.19539e-141	-2.72258e-141	-7.0661e-141	3.60437e-280
-1.73595e-142	-2.19476e-143	3.8643e-142	2.43961e-142	5.15393e-142	-1.2548e-142	-1.38491e-142	-5.34397e-143	2.24839e-143	6.44615e-142	-1.33814e-142	-6.18559e-142	-5.62026e-143	-5.39862e-142	-9.0796e-142	-3.87471e-142	1.21979e-142	-1.45868e-142	2.02499e-142	9.59198e-143	-1.06001e-141	-8.25278e-143	3.73167e-143	-4.32201e-143	9.64901e-142	2.89699e-142	1.67901e-142	-1.86461e-143	4.78177e-143	5.26635e-143	4.89718e-282
-3.50376e-143	-2.47686e-143	-3.16927e-143	9.60271e-145	3.0991e-143	4.98795e-144	-5.81985e-144	-3.55898e-143	7.98757e-144	-1.54065e-143	-6.2096e-144	-2.01936e-143	8.92114e-144	-3.03181e-144	5.78383e-143	8.46395e-144	-5.50411e-143	6.19619e-143	9.59665e-144	-2.50796e-143	3.64641e-143	2.37736e-143	2.39876e-143	-1.28055e-143	4.22789e-144	-9.46495e-144	7.19536e-143	1.47603e-143	-7.58018e-144	6.72433e-143	2.96913e-284
-3.8936e-146	-1.03098e-143	1.53019e-144	1.861e-144	-6.74769e-144	2.83221e-144	-6.38332e-144	-3.09826e-144	1.31066e-144	-1.40359e-144	4.64008e-145	1.81765e-144	-2.16932e-144	4.58179e-144	-1.69891e-144	-5.11352e-144	-1.82776e-144	-2.24688e-144	-6.36132e-145	-1.99093e-144	-3.71221e-144	1.48199e-144	-2.57302e-144	-1.99202e-145	-1.61287e-145	-1.81232e-144	9.75479e-145	1.83819e-144	4.02016e-144	-7.37399e-144	3.9151e-286
1.67774e-145	3.07954e-146	-5.70436e-146	-1.36142e-145	-1.88809e-146	9.83867e-146	1.70104e-146	4.86466e-146	-2.4396e-145	7.01186e-146	4.32655e-146	-5.10848e-145	7.39942e-146	-5.01565e-145	-5.57729e-146	-8.94074e-146	2.09524e-145	-6.05109e-145	-3.6072e-146	6.13185e-145	-1.76445e-145	3.38143e-145	4.31357e-146	-1.48599e-145	-1.11516e-145	-3.22435e-145	-1.32077e-145	1.46832e-145	-2.86833e-145	-1.58204e-145	1.87847e-288
-1.70306e-147	5.34392e-147	-5.92543e-146	1.42844e-147	-4.38935e-146	2.13793e-146	3.16702e-146	-4.08371e-146	-4.94817e-146	1.81715e-146	4.69732e-148	-2.80866e-146	4.05015e-148	-1.77344e-146	2.39511e-146	-1.55222e-146	3.98233e-146	-4.05997e-146	-4.89666e-147	-5.1906e-147	-1.14205e-146	2.05906e-146	1.33286e-146	-3.10509e-147	2.448e-147	-3.31481e-146	-5.36672e-146	9.91407e-147	-1.55324e-146	-6.28635e-147	2.16868e-290
-2.70739e-148	2.54843e-149	1.55144e-147	-7.46414e-149	-5.05454e-147	-4.26271e-148	1.34573e-147	-4.25457e-148	8.43057e-147	6.97358e-147	5.58761e-148	-4.18264e-148	-1.58551e-147	5.91154e-148	2.30058e-147	5.78805e-148	-1.84758e-147	3.91201e-147	9.31428e-148	-2.46144e-148	9.65534e-148	-5.3308e-147	8.938e-148	-8.32793e-148	-7.23078e-148	-8.13946e-148	9.56894e-148	1.68165e-147	-7.7186e-148	-7.91496e-148	2.15531e-292
2.71329e-149	1.37975e-148	3.3025e-148	9.40466e-150	4.25793e-148	3.77159e-149	-8.59023e-149	-4.55533e-149	9.38627e-149	4.87579e-148	1.7574e-149	6.05143e-149	-1.95219e-148	1.56932e-148	2.70531e-148	-5.00257e-149	1.92011e-149	6.62695e-149	9.99861e-150	3.1787e-148	-3.70711e-148	-7.80131e-149	1.5506e-148	5.01537e-148	2.72475e-148	-1.95386e-148	-2.25916e-149	3.57404e-148	-2.20703e-148	2.96412e-148	1.61228e-294
5.01794e-150	-9.09871e-150	3.07671e-150	1.56546e-149	4.95069e-149	-3.0623e-149	-6.13365e-152	2.18067e-149	2.21972e-150	1.23346e-150	7.02102e-150	-4.67001e-150	1.16969e-150	7.03473e-150	1.02938e-149	1.47281e-150	-5.61359e-149	-1.87561e-149	5.46352e-150	-6.41357e-150	1.02602e-149	-8.3394e-150	1.75403e-149	-1.65578e-152	1.66045e-149	2.96927e-150	8.79738e-151	8.91311e-151	1.9581e-150	3.83745e-149	1.02823e-296
-3.69259e-150	3.76993e-151	-1.34033e-150	-4.65661e-151	-1.47433e-151	-5.36616e-151	-1.23732e-152	-1.78211e-151	1.34001e-150	-4.47865e-152	-1.03896e-152	2.76301e-151	1.22929e-150	1.47607e-150	-2.61503e-150	9.01922e-151	6.41028e-151	2.79549e-151	-2.22956e-151	-4.30373e-151	3.68315e-151	5.94074e-151	-2.72244e-150	3.66525e-150	-1.08518e-150	4.63876e-151	1.10148e-150	2.06295e-151	-1.21599e-151	4.009e-151	5.42305e-299
-1.20084e-151	-1.44996e-153	1.82966e-152	3.4635e-152	1.48105e-152	1.77634e-151	-1.29008e-151	-7.25119e-152	2.91134e-152	-1.75016e-151	-8.1075e-152	-5.74519e-153	-1.91499e-151	-1.53051e-151	-3.86259e-152	5.44985e-152	1.56964e-152	-3.56854e-153	-1.44784e-151	7.43861e-154	-2.32044e-152	-1.42645e-151	-8.72712e-152	-1.96239e-151	2.52474e-152	-5.06074e-152	-7.93459e-153	-3.30003e-151	2.23136e-152	-3.17098e-153	3.73179e-301
-2.51609e-153	-6.172e-153	-1.62105e-152	3.73255e-153	2.11467e-152	9.58865e-153	-4.737e-154	-1.43941e-152	1.45894e-152	-1.32491e-152	-5.3388e-153	1.94405e-153	2.01566e-154	-3.35474e-153	3.09871e-153	1.49849e-152	1.58764e-152	-4.33768e-153	5.22772e-153	-1.52229e-153	-3.45409e-154	-1.52029e-153	-6.27072e-153	5.7105e-153	5.75685e-153	-4.89374e-153	1.74399e-155	1.96159e-153	3.13952e-154	1.02475e-152	2.27472e-303
-7.7144e-156	7.0415e-154	2.35434e-153	-1.14137e-153	-2.03053e-153	-4.2695e-154	1.90276e-154	-1.37064e-154	1.72881e-153	-1.4444e-153	-9.09929e-155	9.14632e-155	-1.07183e-153	5.84635e-154	-1.11893e-153	2.10398e-153	8.70058e-154	6.15046e-154	3.02221e-154	-1.92608e-153	1.31454e-154	5.81027e-155	3.89181e-153	6.22924e-154	7.94512e-155	-1.68397e-153	-3.07896e-153	3.82763e-154	-8.31974e-154	1.4479e-154	5.7636e-305
-2.98725e-155	-3.68103e-156	5.72473e-155	4.436e-155	-8.4137e-155	-6.91469e-155	-3.41761e-155	-3.22201e-155	5.36468e-155	1.19582e-154	-1.29335e-154	9.98514e-156	-4.15625e-155	1.35809e-155	-1.45811e-155	4.11746e-155	-5.61186e-155	5.92701e-156	-1.17192e-154	-4.18961e-155	-8.22272e-155	1.08901e-154	3.50186e-155	-6.31207e-155	7.11314e-155	-3.36725e-156	-8.44907e-155	-2.01747e-155	2.76961e-154	9.31071e-155	1.9854e-307
-3.55168e-156	-8.67194e-158	5.50457e-156	-9.2819e-157	-1.1333e-155	5.84899e-156	-3.6121e-156	3.09028e-157	5.08974e-156	-7.85379e-157	-4.94601e-156	3.00862e-156	2.16159e-156	8.41578e-156	-3.96011e-156	8.69713e-157	-2.40088e-157	8.66047e-157	2.83317e-156	2.07728e-155	1.33668e-155	1.3148e-156	1.52502e-155	-2.24522e-156	4.9822e-157	-3.31454e-156	4.3026e-156	5.9193e-157	-1.25998e-155	1.81424e-156	0
-1.0016e-156	-5.67374e-157	4.72744e-157	-4.46024e-157	4.78991e-157	1.21568e-157	-3.97283e-158	-3.25934e-157	2.37015e-156	-6.00226e-157	-2.62719e-157	-4.9529e-158	1.89491e-157	-5.05341e-157	-8.18207e-159	4.47395e-157	-1.16487e-156	4.73985e-157	-8.61354e-157	-2.04973e-157	-1.55186e-156	8.28028e-157	-6.26911e-157	5.14593e-157	6.7949e-157	3.26822e-157	-3.9618e-158	1.32475e-156	-2.76951e-157	-5.74346e-157	0
2.37213e-158	9.38447e-158	3.93569e-159	-1.32223e-158	1.04077e-158	-1.21635e-157	-6.28679e-158	-3.23464e-158	-5.40848e-159	-3.11371e-158	3.18764e-158	1.13832e-158	-8.42464e-159	1.92153e-158	1.33923e-157	-1.28818e-159	-6.9041e-159	-2.47388e-158	-2.92269e-158	-1.09017e-157	1.06238e-158	-1.30559e-157	9.86408e-158	-7.77436e-158	1.19543e-157	-4.24851e-158	-6.42471e-158	2.55673e-159	7.96349e-159	-1.72836e-157	0
-4.66803e-159	-5.45703e-159	-1.20112e-159	1.63654e-159	8.7262e-159	7.75648e-159	8.22077e-159	5.08945e-159	-7.15687e-159	-5.34297e-159	3.3796e-160	8.99479e-159	3.87528e-160	3.2776e-159	-4.49547e-159	9.16667e-159	-1.56441e-159	-6.05206e-159	-1.80161e-159	2.67132e-160	-6.53036e-159	-3.99444e-159	-1.61887e-158	-3.42492e-159	-1.65035e-159	-2.41055e-158	3.02159e-159	-2.3068e-158	-4.95872e-159	8.7638e-159	0
6.77287e-160	3.13486e-160	-7.03169e-160	3.75531e-160	4.99893e-160	-5.99615e-161	1.60041e-160	-6.55213e-160	-1.07686e-159	1.62351e-160	-6.90159e-160	-4.94381e-161	6.56534e-160	-3.50009e-160	-2.26835e-160	3.09414e-160	9.10977e-160	-6.725e-160	-1.16424e-159	-2.48026e-160	1.33861e-159	-2.38179e-160	1.06421e-160	-5.90744e-161	5.70123e-160	8.7917e-160	-4.55778e-161	1.06021e-160	-1.91993e-160	9.9192e-162	0
-2.45987e-162	-1.86846e-162	-3.43105e-161	-4.25076e-161	4.42802e-162	-1.50584e-161	-1.88742e-161	1.60921e-162	-9.14843e-161	-1.55957e-161	2.12466e-161	-1.07949e-161	-7.02618e-161	5.96823e-161	1.44506e-162	1.016e-161	-7.69717e-161	1.54714e-162	8.05295e-162	4.38372e-161	-1.10763e-161	9.14494e-161	-4.73713e-161	-1.86032e-160	-5.00488e-161	-4.89235e-161	1.96696e-161	8.5004e-162	-3.38087e-161	-4.1472e-161	0
1.14771e-162	-3.16909e-162	-1.79949e-162	-8.95136e-163	-1.88903e-163	-5.46885e-162	-1.02629e-161	2.88481e-162	-1.20926e-162	-8.90913e-162	-2.8445e-162	3.80551e-162	-2.32112e-162	1.125e-162	-1.71595e-164	-2.13066e-162	-5.46896e-163	-5.07621e-162	4.56633e-162	6.37842e-162	3.56126e-162	6.98782e-163	-1.74549e-162	-2.45228e-163	-2.74204e-162	9.5302e-163	-1.43989e-162	-1.34168e-162	-4.24905e-162	-1.23481e-161	0
-3.66798e-163	6.11313e-164	-4.96399e-164	1.58825e-164	-4.50658e-164	-9.70384e-163	-1.74191e-164	-4.11253e-163	-9.84142e-163	2.53529e-164	9.86148e-165	4.92306e-165	-2.97316e-163	1.05174e-162	-8.6715e-163	2.51068e-163	-1.09012e-162	1.89106e-163	5.61511e-164	-7.94332e-164	2.60221e-163	-8.29912e-164	-1.17405e-162	-1.35079e-163	-2.40856e-163	3.21972e-163	-1.49227e-162	1.89256e-163	-3.8006e-163	1.93783e-163	0
-3.66798e-163	6.11313e-164	-4.96399e-164	1.58825e-164	-4.50658e-164	-9.70384e-163	-1.74191e-164	-4.11253e-163	-9.84142e-163	2.53529e-164	9.86148e-165	4.92306e-165	-2.97316e-163	1.05174e-162	-8.6715e-163	2.51068e-163	-1.09012e-162	1.89106e-163	5.61511e-164	-7.94332e-164	2.60221e-163	-8.29912e-164	-1.17405e-162	-1.35079e-163	-2.40856e-163	3.21972e-163	-1.49227e-162	1.89256e-163	-3.8006e-163	1.93783e-163	0
-3.66798e-163	6.11313e-164	-4.96399e-164	1.58825e-164	-4.50658e-164	-9.70384e-163	-1.74191e-164	-4.11253e-163	-9.84142e-163	2.53529e-164	9.86148e-165	4.92306e-165	-2.97316e-163	1.05174e-162	-8.6715e-163	2.51068e-163	-1.09012e-162	1.89106e-163	5.61511e-164	-7.94332e-164	2.60221e-163	-8.29912e-164	-1.17405e-162	-1.35079e-163	-2.40856e-163	3.21972e-163	-1.49227e-162	1.89256e-163	-3.8006e-163	1.93783e-163	0
-3.66798e-163	6.11313e-164	-4.96399e-164	1.58825e-164	-4.50658e-164	-9.70384e-163	-1.74191e-164	-4.11253e-163	-9.84142e-163	2.53529e-164	9.86148e-165	4.92306e-165	-2.97316e-163	1.05174e-162	-8.6715e-163	2.51068e-163	-1.09012e-162	1.89106e-163	5.61511e-164	-7.94332e-164	2.60221e-163	-8.29912e-164	-1.17405e-162	-1.35079e-163	-2.40856e-163	3.21972e-163	-1.49227e-162	1.89256e-163	-3.8006e-163	1.93783e-163	0
-3.66798e-163	6.11313e-164	-4.96399e-164	1.58825e-164	-4.50658e-164	-9.70384e-163	-1.74191e-164	-4.11253e-163	-9.84142e-163	2.53529e-164	9.86148e-165	4.92306e-165	-2.97316e-163	1.05174e-162	-8.6715e-163	2.51068e-163	-1.09012e-162	1.89106e-163	5.61511e-164	-7.94332e-164	2.60221e-163	-8.29912e-164	-1.17405e-162	-1.35079e-163	-2.40856e-163	3.21972e-163	-1.49227e-162	1.89256e-163	-3.8006e-163	1.93783e-163	0
-3.66798e-163	6.11313e-164	-4.96399e-164	1.58825e-164	-4.50658e-164	-9.70384e-163	-1.74191e-164	-4.11253e-163	-9.84142e-163	2.53529e-164	9.86148e-165	4.92306e-165	-2.97316e-163	1.05174e-162	-8.6715e-163	2.51068e-163	-1.09012e-162	1.89106e-163	5.61511e-164	-7.94332e-164	2.60221e-163	-8.29912e-164	-1.17405e-162	-1.35079e-163	-2.40856e-163	3.21972e-163	-1.49227e-162	1.89256e-163	-3.8006e-163	1.93783e-163	0
-3.66798e-163	6.11313e-164	-4.96399e-164	1.58825e-164	-4.50658e-164	-9.70384e-163	-1.74191e-164	-4.11253e-163	-9.84142e-163	2.53529e-164	9.86148e-165	4.92306e-165	-2.97316e-163	1.05174e-162	-8.6715e-163	2.51068e-163	-1.09012e-162	1.89106e-163	5.61511e-164	-7.94332e-164	2.60221e-163	-8.29912e-164	-1.17405e-162	-1.35079e-163	-2.40856e-163	3.21972e-163	-1.49227e-162	1.89256e-163	-3.8006e-163	1.93783e-163	0
-3.66798e-163	6.11313e-164	-4.96399e-164	1.58825e-164	-4.50658e-164	-9.70384e-163	-1.74191e-164	-4.11253e-163	-9.84142e-163	2.53529e-164	9.86148e-165	4.92306e-165	-2.97316e-163	1.05174e-162	-8.6715e-163	2.51068e-163	-1.09012e-162	1.89106e-163	5.61511e-164	-7.94332e-164	2.60221e-163	-8.29912e-164	-1.17405e-162	-1.35079e-163	-2.40856e-163	3.21972e-163	-1.49227e-162	1.89256e-163	-3.8006e-163	1.93783e-163	0
-3.66798e-163	6.11313e-164	-4.96399e-164	1.58825e-164	-4.50658e-164	-9.70384e-163	-1.74191e-164	-4.11253e-163	-9.84142e-163	2.53529e-164	9.86148e-165	4.92306e-165	-2.97316e-163	1.05174e-162	-8.6715e-163	2.51068e-163	-1.09012e-162	1.89106e-163	5.61511e-164	-7.94332e-164	2.60221e-163	-8.29912e-164	-1.17405e-162	-1.35079e-163	-2.40856e-163	3.21972e-163	-1.49227e-162	1.89256e-163	-3.8006e-163	1.93783e-163	0
-3.66798e-163	6.11313e-164	-4.96399e-164	1.58825e-164	-4.50658e-164	-9.70384e-163	-1.74191e-164	-4.11253e-163	-9.84142e-163	2.53529e-164	9.86148e-165	4.92306e-165	-2.97316e-163	1.05174e-162	-8.6715e-163	2.51068e-163	-1.09012e-162	1.89106e-163	5.61511e-164	-7.94332e-164	2.60221e-163	-8.29912e-164	-1.17405e-162	-1.35079e-163	-2.40856e-163	3.21972e-163	-1.49227e-162	1.89256e-163	-3.8006e-163	1.93783e-163	0
-3.66798e-163	6.11313e-164	-4.96399e-164	1.58825e-164	-4.50658e-164	-9.70384e-163	-1.74191e-164	-4.11253e-163	-9.84142e-163	2.53529e-164	9.86148e-165	4.92306e-165	-2.97316e-163	1.05174e-162	-8.6715e-163	2.51068e-163	-1.09012e-162	1.89106e-163	5.61511e-164	-7.94332e-164	2.60221e-163	-8.29912e-164	-1.17405e-162	-1.35079e-163	-2.40856e-163	3.21972e-163	-1.49227e-162	1.89256e-163	-3.8006e-163	1.93783e-163	0
-3.66798e-163	6.11313e-164	-4.96399e-164	1.58825e-164	-4.50658e-164	-9.70384e-163	-1.74191e-164	-4.11253e-163	-9.84142e-163	2.53529e-164	9.86148e-165	4.92306e-165	-2.97316e-163	1.05174e-162	-8.6715e-163	2.51068e-163	-1.09012e-162	1.89106e-163	5.61511e-164	-7.94332e-164	2.60221e-163	-8.29912e-164	-1.17405e-162	-1.35079e-163	-2.40856e-163	3.21972e-163	-1.49227e-162	1.89256e-163	-3.8006e-163	1.93783e-163	0
-3.66798e-163	6.11313e-164	-4.96399e-164	1.58825e-164	-4.50658e-164	-9.70384e-163	-1.74191e-164	-4.11253e-163	-9.84142e-163	2.53529e-164	9.86148e-165	4.92306e-165	-2.97316e-163	1.05174e-162	-8.6715e-163	2.51068e-163	-1.09012e-162	1.89106e-163	5.61511e-164	-7.94332e-164	2.60221e-163	-8.29912e-164	-1.17405e-162	-1.35079e-163	-2.40856e-163	3.21972e-163	-1.49227e-162	1.89256e-163	-3.8006e-163	1.93783e-163	0
-3.66798e-163	6.11313e-164	-4.96399e-164	1.58825e-164	-4.50658e-164	-9.70384e-163	-1.74191e-164	-4.11253e-163	-9.84142e-163	2.53529e-164	9.86148e-165	4.92306e-165	-2.97316e-163	1.05174e-162	-8.6715e-163	2.51068e-163	-1.09012e-162	1.89106e-163	5.61511e-164	-7.94332e-164	2.60221e-163	-8.29912e-164	-1.17405e-162	-1.35079e-163	-2.40856e-163	3.21972e-163	-1.49227e-162	1.89256e-163	-3.8006e-163	1.93783e-163	0
-3.66798e-163	6.11313e-164	-4.96399e-164	1.58825e-164	-4.50658e-164	-9.70384e-163	-1.74191e-164	-4.11253e-163	-9.84142e-163	2.53529e-164	9.86148e-165	4.92306e-165	-2.97316e-163	1.05174e-162	-8.6715e-163	2.51068e-163	-1.09012e-162	1.89106e-163	5.61511e-164	-7.94332e-164	2.60221e-163	-8.29912e-164	-1.17405e-162	-1.35079e-163	-2.40856e-163	3.21972e-163	-1.49227e-162	1.89256e-163	-3.8006e-163	1.93783e-163	0
-3.66798e-163	6.11313e-164	-4.96399e-164	1.58825e-164	-4.50658e-164	-9.70384e-163	-1.74191e-164	-4.11253e-163	-9.84142e-163	2.53529e-164	9.86148e-165	4.92306e-165	-2.97316e-163	1.05174e-162	-8.6715e-163	2.51068e-163	-1.09012e-162	1.89106e-163	5.61511e-164	-7.94332e-164	2.60221e-163	-8.29912e-164	-1.17405e-162	-1.35079e-163	-2.40856e-163	3.21972e-163	-1.49227e-162	1.89256e-163	-3.8006e-163	1.93783e-163	0
-3.66798e-163	6.11313e-164	-4.96399e-164	1.58825e-164	-4.50658e-164	-9.70384e-163	-1.74191e-164	-4.11253e-163	-9.84142e-163	2.53529e-164	9.86148e-165	4.92306e-165	-2.97316e-163	1.05174e-162	-8.6715e-163	2.51068e-163	-1.09012e-162	1.89106e-163	5.61511e-164	-7.94332e-164	2.60221e-163	-8.29912e-164	-1.17405e-162	-1.35079e-163	-2.40856e-163	3.21972e-163	-1.49227e-162	1.89256e-163	-3.8006e-163	1.93783e-163	0
-3.66798e-163	6.11313e-164	-4.96399e-164	1.58825e-164	-4.50658e-164	-9.70384e-163	-1.74191e-164	-4.11253e-163	-9.84142e-163	2.53529e-164	9.86148e-165	4.92306e-165	-2.97316e-163	1.05174e-162	-8.6715e-163	2.51068e-163	-1.09012e-162	1.89106e-163	5.61511e-164	-7.94332e-164	2.60221e-163	-8.29912e-164	-1.17405e-162	-1.35079e-163	-2.40856e-163	3.21972e-163	-1.49227e-162	1.89256e-163	-3.8006e-163	1.93783e-163	0
-3.66798e-163	6.11313e-164	-4.96399e-164	1.58825e-164	-4.50658e-164	-9.70384e-163	-1.74191e-164	-4.11253e-163	-9.84142e-163	2.53529e-164	9.86148e-165	4.92306e-165	-2.97316e-163	1.05174e-162	-8.6715e-163	2.51068e-163	-1.09012e-162	1.89106e-163	5.61511e-164	-7.94332e-164	2.60221e-163	-8.29912e-164	-1.17405e-162	-1.35079e-163	-2.40856e-163	3.21972e-163	-1.49227e-162	1.89256e-163	-3.8006e-163	1.93783e-163	0
-3.66798e-163	6.11313e-164	-4.96399e-164	1.58825e-164	-4.50658e-164	-9.70384e-163	-1.74191e-164	-4.11253e-163	-9.84142e-163	2.53529e-164	9.86148e-165	4.92306e-165	-2.97316e-163	1.05174e-162	-8.6715e-163	2.51068e-163	-1.09012e-162	1.89106e-163	5.61511e-164	-7.94332e-164	2.60221e-163	-8.29912e-164	-1.17405e-162	-1.35079e-163	-2.40856e-163	3.21972e-163	-1.49227e-162	1.89256e-163	-3.8006e-163	1.93783e-163	0
-3.66798e-163	6.11313e-164	-4.96399e-164	1.58825e-164	-4.50658e-164	-9.70384e-163	-1.74191e-164	-4.11253e-163	-9.84142e-163	2.53529e-164	9.86148e-165	4.92306e-165	-2.97316e-163	1.05174e-162	-8.6715e-163	2.51068e-163	-1.09012e-162	1.89106e-163	5.61511e-164	-7.94332e-164	2.60221e-163	-8.29912e-164	-1.17405e-162	-1.35079e-163	-2.40856e-163	3.21972e-163	-1.49227e-162	1.89256e-163	-3.8006e-163	1.93783e-163	0
-3.66798e-163	6.11313e-164	-4.96399e-164	1.58825e-164	-4.50658e-164	-9.70384e-163	-1.74191e-164	-4.11253e-163	-9.84142e-163	2.53529e-164	9.86148e-165	4.92306e-165	-2.97316e-163	1.05174e-162	-8.6715e-163	2.51068e-163	-1.09012e-162	1.89106e-163	5.61511e-164	-7.94332e-164	2.60221e-163	-8.29912e-164	-1.17405e-162	-1.35079e-163	-2.40856e-163	3.21972e-163	-1.49227e-162	1.89256e-163	-3.8006e-163	1.93783e-163	0
-3.66798e-163	6.11313e-164	-4.96399e-164	1.58825e-164	-4.50658e-164	-9.70384e-163	-1.74191e-164	-4.11253e-163	-9.84142e-163	2.53529e-164	9.86148e-165	4.92306e-165	-2.97316e-163	1.05174e-162	-8.6715e-163	2.51068e-163	-1.09012e-162	1.89106e-163	5.61511e-164	-7.94332e-164	2.60221e-163	-8.29912e-164	-1.17405e-162	-1.35079e-163	-2.40856e-163	3.21972e-163	-1.49227e-162	1.89256e-163	-3.8006e-163	1.93783e-163	0
-3.66798e-163	6.11313e-164	-4.96399e-164	1.58825e-164	-4.50658e-164	-9.70384e-163	-1.74191e-164	-4.11253e-163	-9.84142e-163	2.53529e-164	9.86148e-165	4.92306e-165	-2.97316e-163	1.05174e-162	-8.6715e-163	2.51068e-163	-1.09012e-162	1.89106e-163	5.61511e-164	-7.94332e-164	2.60221e-163	-8.29912e-164	-1.17405e-162	-1.35079e-163	-2.40856e-163	3.21972e-163	-1.49227e-162	1.89256e-163	-3.8006e-163	1.93783e-163	0
-3.66798e-163	6.11313e-164	-4.96399e-164	1.58825e-164	-4.50658e-164	-9.70384e-163	-1.74191e-164	-4.11253e-163	-9.84142e-163	2.53529e-164	9.86148e-165	4.92306e-165	-2.97316e-163	1.05174e-162	-8.6715e-163	2.51068e-163	-1.09012e-162	1.89106e-163	5.61511e-164	-7.94332e-164	2.60221e-163	-8.29912e-164	-1.17405e-162	-1.35079e-163	-2.40856e-163	3.21972e-163	-1.49227e-162	1.89256e-163	-3.8006e-163	1.93783e-163	0
-3.66798e-163	6.11313e-164	-4.96399e-164	1.58825e-164	-4.50658e-164	-9.70384e-163	-1.74191e-164	-4.11253e-163	-9.84142e-163	2.53529e-164	9.86148e-165	4.92306e-165	-2.97316e-163	1.05174e-162	-8.6715e-163	2.51068e-163	-1.09012e-162	1.89106e-163	5.61511e-164	-7.94332e-164	2.60221e-163	-8.29912e-164	-1.17405e-162	-1.35079e-163	-2.40856e-163	3.21972e-163	-1.49227e-162	1.89256e-163	-3.8006e-163	1.93783e-163	0
-3.66798e-163	6.11313e-164	-4.96399e-164	1.58825e-164	-4.50658e-164	-9.70384e-163	-1.74191e-164	-4.11253e-163	-9.84142e-163	2.53529e-164	9.86148e-165	4.92306e-165	-2.97316e-163	1.05174e-162	-8.6715e-163	2.51068e-163	-1.09012e-162	1.89106e-163	5.61511e-164	-7.94332e-164	2.60221e-163	-8.29912e-164	-1.17405e-162	-1.35079e-163	-2.40856e-163	3.21972e-163	-1.49227e-162	1.89256e-163	-3.8006e-163	1.93783e-163	0
-3.66798e-163	6.11313e-164	-4.96399e-164	1.58825e-164	-4.50658e-164	-9.70384e-163	-1.74191e-164	-4.11253e-163	-9.84142e-163	2.53529e-164	9.86148e-165	4.92306e-165	-2.97316e-163	1.05174e-162	-8.6715e-163	2.51068e-163	-1.09012e-162	1.89106e-163	5.61511e-164	-7.94332e-164	2.60221e-163	-8.29912e-164	-1.17405e-162	-1.35079e-163	-2.40856e-163	3.21972e-163	-1.49227e-162	1.89256e-163	-3.8006e-163	1.93783e-163	0
-3.66798e-163	6.11313e-164	-4.96399e-164	1.58825e-164	-4.50658e-164	-9.70384e-163	-1.74191e-164	-4.11253e-163	-9.84142e-163	2.53529e-164	9.86148e-165	4.92306e-165	-2.97316e-163	1.05174e-162	-8.6715e-163	2.51068e-163	-1.09012e-162	1.89106e-163	5.61511e-164	-7.94332e-164	2.60221e-163	-8.29912e-164	-1.17405e-162	-1.35079e-163	-2.40856e-163	3.21972e-163	-1.49227e-162	1.89256e-163	-3.8006e-163	1.93783e-163	0
-3.66798e-163	6.11313e-164	-4.96399e-164	1.58825e-164	-4.50658e-164	-9.70384e-163	-1.74191e-164	-4.11253e-163	-9.84142e-163	2.53529e-164	9.86148e-165	4.92306e-165	-2.97316e-163	1.05174e-162	-8.6715e-163	2.51068e-163	-1.09012e-162	1.89106e-163	5.61511e-164	-7.94332e-164	2.60221e-163	-8.29912e-164	-1.17405e-162	-1.35079e-163	-2.40856e-163	3.21972e-163	-1.49227e-162	1.89256e-163	-3.8006e-163	1.93783e-163	0
-3.66798e-163	6.11313e-164	-4.96399e-164	1.58825e-164	-4.50658e-164	-9.70384e-163	-1.74191e-164	-4.11253e-163	-9.84142e-163	2.53529e-164	9.86148e-165	4.92306e-165	-2.97316e-163	1.05174e-162	-8.6715e-163	2.51068e-163	-1.09012e-162	1.89106e-163	5.61511e-164	-7.94332e-164	2.60221e-163	-8.29912e-164	-1.17405e-162	-1.35079e-163	-2.40856e-163	3.21972e-163	-1.49227e-162	1.89256e-163	-3.8006e-163	1.93783e-163	0
-3.66798e-163	6.11313e-164	-4.96399e-164	1.58825e-164	-4.50658e-164	-9.70384e-163	-1.74191e-164	-4.11253e-163	-9.84142e-163	2.53529e-164	9.86148e-165	4.92306e-165	-2.97316e-163	1.05174e-162	-8.6715e-163	2.51068e-163	-1.09012e-162	1.89106e-163	5.61511e-164	-7.94332e-164	2.60221e-163	-8.29912e-164	-1.17405e-162	-1.35079e-163	-2.40856e-163	3.21972e-163	-1.49227e-162	1.89256e-163	-3.8006e-163	1.93783e-163	0
-3.66798e-163	6.11313e-164	-4.96399e-164	1.58825e-164	-4.50658e-164	-9.70384e-163	-1.74191e-164	-4.11253e-163	-9.84142e-163	2.53529e-164	9.86148e-165	4.92306e-165	-2.97316e-163	1.05174e-162	-8.6715e-163	2.51068e-163	-1.09012e-162	1.89106e-163	5.61511e-164	-7.94332e-164	2.60221e-163	-8.29912e-164	-1.17405e-162	-1.35079e-163	-2.40856e-163	3.21972e-163	-1.49227e-162	1.89256e-163	-3.8006e-163	1.93783e-163	0
-3.66798e-163	6.11313e-164	-4.96399e-164	1.58825e-164	-4.50658e-164	-9.70384e-163	-1.74191e-164	-4.11253e-163	-9.84142e-163	2.53529e-164	9.86148e-165	4.92306e-165	-2.97316e-163	1.05174e-162	-8.6715e-163	2.51068e-163	-1.09012e-162	1.89106e-163	5.61511e-164	-7.94332e-164	2.60221e-163	-8.29912e-164	-1.17405e-162	-1.35079e-163	-2.40856e-163	3.21972e-163	-1.49227e-162	1.89256e-163	-3.8006e-163	1.93783e-163	0
-3.66798e-163	6.11313e-164	-4.96399e-164	1.58825e-164	-4.50658e-164	-9.70384e-163	-1.74191e-164	-4.11253e-163	-9.84142e-163	2.53529e-164	9.86148e-165	4.92306e-165	-2.97316e-163	1.05174e-162	-8.6715e-163	2.51068e-163	-1.09012e-162	1.89106e-163	5.61511e-164	-7.94332e-164	2.60221e-163	-8.29912e-164	-1.17405e-162	-1.35079e-163	-2.40856e-163	3.21972e-163	-1.49227e-162	1.89256e-163	-3.8006e-163	1.93783e-163	0
-3.66798e-163	6.11313e-164	-4.96399e-164	1.58825e-164	-4.50658e-164	-9.70384e-163	-1.74191e-164	-4.11253e-163	-9.84142e-163	2.53529e-164	9.86148e-165	4.92306e-165	-2.97316e-163	1.05174e-162	-8.6715e-163	2.51068e-163	-1.09012e-162	1.89106e-163	5.61511e-164	-7.94332e-164	2.60221e-163	-8.29912e-164	-1.17405e-162	-1.35079e-163	-2.40856e-163	3.21972e-163	-1.49227e-162	1.89256e-163	-3.8006e-163	1.93783e-163	0
-3.66798e-163	6.11313e-164	-4.96399e-164	1.58825e-164	-4.50658e-164	-9.70384e-163	-1.74191e-164	-4.11253e-163	-9.84142e-163	2.53529e-164	9.86148e-165	4.92306e-165	-2.97316e-163	1.05174e-162	-8.6715e-163	2.51068e-163	-1.09012e-162	1.89106e-163	5.61511e-164	-7.94332e-164	2.60221e-163	-8.29912e-164	-1.17405e-162	-1.35079e-163	-2.40856e-163	3.21972e-163	-1.49227e-162	1.89256e-163	-3.8006e-163	1.93783e-163	0
-3.66798e-163	6.11313e-164	-4.96399e-164	1.58825e-164	-4.50658e-164	-9.70384e-163	-1.74191e-164	-4.11253e-163	-9.84142e-163	2.53529e-164	9.86148e-165	4.92306e-165	-2.97316e-163	1.05174e-162	-8.6715e-163	2.51068e-163	-1.09012e-162	1.89106e-163	5.61511e-164	-7.94332e-164	2.60221e-163	-8.29912e-164	-1.17405e-162	-1.35079e-163	-2.40856e-163	3.21972e-163	-1.49227e-162	1.89256e-163	-3.8006e-163	1.93783e-163	0
-3.66798e-163	6.11313e-164	-4.96399e-164	1.58825e-164	-4.50658e-164	-9.70384e-163	-1.74191e-164	-4.11253e-163	-9.84142e-163	2.53529e-164	9.86148e-165	4.92306e-165	-2.97316e-163	1.05174e-162	-8.6715e-163	2.51068e-163	-1.09012e-162	1.89106e-163	5.61511e-164	-7.94332e-164	2.60221e-163	-8.29912e-164	-1.17405e-162	-1.35079e-163	-2.40856e-163	3.21972e-163	-1.49227e-162	1.89256e-163	-3.8006e-163	1.93783e-163	0
-3.66798e-163	6.11313e-164	-4.96399e-164	1.58825e-164	-4.50658e-164	-9.70384e-163	-1.74191e-164	-4.11253e-163	-9.84142e-163	2.53529e-164	9.86148e-165	4.92306e-165	-2.97316e-163	1.05174e-162	-8.6715e-163	2.51068e-163	-1.09012e-162	1.89106e-163	5.61511e-164	-7.94332e-164	2.60221e-163	-8.29912e-164	-1.17405e-162	-1.35079e-163	-2.40856e-163	3.21972e-163	-1.49227e-162	1.89256e-163	-3.8006e-163	1.93783e-163	0
-3.66798e-163	6.11313e-164	-4.96399e-164	1.58825e-164	-4.50658e-164	-9.70384e-163	-1.74191e-164	-4.11253e-163	-9.84142e-163	2.53529e-164	9.86148e-165	4.92306e-165	-2.97316e-163	1.05174e-162	-8.6715e-163	2.51068e-163	-1.09012e-162	1.89106e-163	5.61511e-164	-7.94332e-164	2.60221e-163	-8.29912e-164	-1.17405e-162	-1.35079e-163	-2.40856e-163	3.21972e-163	-1.49227e-162	1.89256e-163	-3.8006e-163	1.93783e-163	0
-3.66798e-163	6.11313e-164	-4.96399e-164	1.58825e-164	-4.50658e-164	-9.70384e-163	-1.74191e-164	-4.11253e-163	-9.84142e-163	2.53529e-164	9.86148e-165	4.92306e-165	-2.97316e-163	1.05174e-162	-8.6715e-163	2.51068e-163	-1.09012e-162	1.89106e-163	5.61511e-164	-7.94332e-164	2.60221e-163	-8.29912e-164	-1.17405e-162	-1.35079e-163	-2.40856e-163	3.21972e-163	-1.49227e-162	1.89256e-163	-3.8006e-163	1.93783e-163	0
-3.66798e-163	6.11313e-164	-4.96399e-164	1.58825e-164	-4.50658e-164	-9.70384e-163	-1.74191e-164	-4.11253e-163	-9.84142e-163	2.53529e-164	9.86148e-165	4.92306e-165	-2.97316e-163	1.05174e-162	-8.6715e-163	2.51068e-163	-1.09012e-162	1.89106e-163	5.61511e-164	-7.94332e-164	2.60221e-163	-8.29912e-164	-1.17405e-162	-1.35079e-163	-2.40856e-163	3.21972e-163	-1.49227e-162	1.89256e-163	-3.8006e-163	1.93783e-163	0
-3.66798e-163	6.11313e-164	-4.96399e-164	1.58825e-164	-4.50658e-164	-9.70384e-163	-1.74191e-164	-4.11253e-163	-9.84142e-163	2.53529e-164	9.86148e-165	4.92306e-165	-2.97316e-163	1.05174e-162	-8.6715e-163	2.51068e-163	-1.09012e-162	1.89106e-163	5.61511e-164	-7.94332e-164	2.60221e-163	-8.29912e-164	-1.17405e-162	-1.35079e-163	-2.40856e-163	3.21972e-163	-1.49227e-162	1.89256e-163	-3.8006e-163	1.93783e-163	0
-3.66798e-163	6.11313e-164	-4.96399e-164	1.58825e-164	-4.50658e-164	-9.70384e-163	-1.74191e-164	-4.11253e-163	-9.84142e-163	2.53529e-164	9.86148e-165	4.92306e-165	-2.97316e-163	1.05174e-162	-8.6715e-163	2.51068e-163	-1.09012e-162	1.89106e-163	5.61511e-164	-7.94332e-164	2.60221e-163	-8.29912e-164	-1.17405e-162	-1.35079e-163	-2.40856e-163	3.21972e-163	-1.49227e-162	1.89256e-163	-3.8006e-163	1.93783e-163	0
-3.66798e-163	6.11313e-164	-4.96399e-164	1.58825e-164	-4.50658e-164	-9.70384e-163	-1.74191e-164	-4.11253e-163	-9.84142e-163	2.53529e-164	9.86148e-165	4.92306e-165	-2.97316e-163	1.05174e-162	-8.6715e-163	2.51068e-163	-1.09012e-162	1.89106e-163	5.61511e-164	-7.94332e-164	2.60221e-163	-8.29912e-164	-1.17405e-162	-1.35079e-163	-2.40856e-163	3.21972e-163	-1.49227e-162	1.89256e-163	-3.8006e-163	1.93783e-163	0
-3.66798e-163	6.11313e-164	-4.96399e-164	1.58825e-164	-4.50658e-164	-9.70384e-163	-1.74191e-164	-4.11253e-163	-9.84142e-163	2.53529e-164	9.86148e-165	4.92306e-165	-2.97316e-163	1.05174e-162	-8.6715e-163	2.51068e-163	-1.09012e-162	1.89106e-163	5.61511e-164	-7.94332e-164	2.60221e-163	-8.29912e-164	-1.17405e-162	-1.35079e-163	-2.40856e-163	3.21972e-163	-1.49227e-162	1.89256e-163	-3.8006e-163	1.93783e-163	0
-3.66798e-163	6.11313e-164	-4.96399e-164	1.58825e-164	-4.50658e-164	-9.70384e-163	-1.74191e-164	-4.11253e-163	-9.84142e-163	2.53529e-164	9.86148e-165	4.92306e-165	-2.97316e-163	1.05174e-162	-8.6715e-163	2.51068e-163	-1.09012e-162	1.89106e-163	5.61511e-164	-7.94332e-164	2.60221e-163	-8.29912e-164	-1.17405e-162	-1.35079e-163	-2.40856e-163	3.21972e-163	-1.49227e-162	1.89256e-163	-3.8006e-163	1.93783e-163	0
-3.66798e-163	6.11313e-164	-4.96399e-164	1.58825e-164	-4.50658e-164	-9.70384e-163	-1.74191e-164	-4.11253e-163	-9.84142e-163	2.53529e-164	9.86148e-165	4.92306e-165	-2.97316e-163	1.05174e-162	-8.6715e-163	2.51068e-163	-1.09012e-162	1.89106e-163	5.61511e-164	-7.94332e-164	2.60221e-163	-8.29912e-164	-1.17405e-162	-1.35079e-163	-2.40856e-163	3.21972e-163	-1.49227e-162	1.89256e-163	-3.8006e-163	1.93783e-163	0
-3.66798e-163	6.11313e-164	-4.96399e-164	1.58825e-164	-4.50658e-164	-9.70384e-163	-1.74191e-164	-4.11253e-163	-9.84142e-163	2.53529e-164	9.86148e-165	4.92306e-165	-2.97316e-163	1.05174e-162	-8.6715e-163	2.51068e-163	-1.09012e-162	1.89106e-163	5.61511e-164	-7.94332e-164	2.60221e-163	-8.29912e-164	-1.17405e-162	-1.35079e-163	-2.40856e-163	3.21972e-163	-1.49227e-162	1.89256e-163	-3.8006e-163	1.93783e-163	0
-3.66798e-163	6.11313e-164	-4.96399e-164	1.58825e-164	-4.50658e-164	-9.70384e-163	-1.74191e-164	-4.11253e-163	-9.84142e-163	2.53529e-164	9.86148e-165	4.92306e-165	-2.97316e-163	1.05174e-162	-8.6715e-163	2.51068e-163	-1.09012e-162	1.89106e-163	5.61511e-164	-7.94332e-164	2.60221e-163	-8.29912e-164	-1.17405e-162	-1.35079e-163	-2.40856e-163	3.21972e-163	-1.49227e-162	1.89256e-163	-3.8006e-163	1.93783e-163	0
-3.66798e-163	6.11313e-164	-4.96399e-164	1.58825e-164	-4.50658e-164	-9.70384e-163	-1.74191e-164	-4.11253e-163	-9.84142e-163	2.53529e-164	9.86148e-165	4.92306e-165	-2.97316e-163	1.05174e-162	-8.6715e-163	2.51068e-163	-1.09012e-162	1.89106e-163	5.61511e-164	-7.94332e-164	2.60221e-163	-8.29912e-164	-1.17405e-162	-1.35079e-163	-2.40856e-163	3.21972e-163	-1.49227e-162	1.89256e-163	-3.8006e-163	1.93783e-163	0
-3.66798e-163	6.11313e-164	-4.96399e-164	1.58825e-164	-4.50658e-164	-9.70384e-163	-1.74191e-164	-4.11253e-163	-9.84142e-163	2.53529e-164	9.86148e-165	4.92306e-165	-2.97316e-163	1.05174e-162	-8.6715e-163	2.51068e-163	-1.09012e-162	1.89106e-163	5.61511e-164	-7.94332e-164	2.60221e-163	-8.29912e-164	-1.17405e-162	-1.35079e-163	-2.40856e-163	3.21972e-163	-1.49227e-162	1.89256e-163	-3.8006e-163	1.93783e-163	0
-3.66798e-163	6.11313e-164	-4.96399e-164	1.58825e-164	-4.50658e-164	-9.70384e-163	-1.74191e-164	-4.11253e-163	-9.84142e-163	2.53529e-164	9.86148e-165	4.92306e-165	-2.97316e-163	1.05174e-162	-8.6715e-163	2.51068e-163	-1.09012e-162	1.89106e-163	5.61511e-164	-7.94332e-164	2.60221e-163	-8.29912e-164	-1.17405e-162	-1.35079e-163	-2.40856e-163	3.21972e-163	-1.49227e-162	1.89256e-163	-3.8006e-163	1.93783e-163	0
-3.66798e-163	6.11313e-164	-4.96399e-164	1.58825e-164	-4.50658e-164	-9.70384e-163	-1.74191e-164	-4.11253e-163	-9.84142e-163	2.53529e-164	9.86148e-165	4.92306e-165	-2.97316e-163	1.05174e-162	-8.6715e-163	2.51068e-163	-1.09012e-162	1.89106e-163	5.61511e-164	-7.94332e-164	2.60221e-163	-8.29912e-164	-1.17405e-162	-1.35079e-163	-2.40856e-163	3.21972e-163	-1.49227e-162	1.89256e-163	-3.8006e-163	1.93783e-163	0
-3.66798e-163	6.11313e-164	-4.96399e-164	1.58825e-164	-4.50658e-164	-9.70384e-163	-1.74191e-164	-4.11253e-163	-9.84142e-163	2.53529e-164	9.86148e-165	4.92306e-165	-2.97316e-163	1.05174e-162	-8.6715e-163	2.51068e-163	-1.09012e-162	1.89106e-163	5.61511e-164	-7.94332e-164	2.60221e-163	-8.29912e-164	-1.17405e-162	-1.35079e-163	-2.40856e-163	3.21972e-163	-1.49227e-162	1.89256e-163	-3.8006e-163	1.93783e-163	0
-3.66798e-163	6.11313e-164	-4.96399e-164	1.58825e-164	-4.50658e-164	-9.70384e-163	-1.74191e-164	-4.11253e-163	-9.84142e-163	2.53529e-164	9.86148e-165	4.92306e-165	-2.97316e-163	1.05174e-162	-8.6715e-163	2.51068e-163	-1.09012e-162	1.89106e-163	5.61511e-164	-7.94332e-164	2.60221e-163	-8.29912e-164	-1.17405e-162	-1.35079e-163	-2.40856e-163	3.21972e-163	-1.49227e-162	1.89256e-163	-3.8006e-163	1.93783e-163	0
-3.66798e-163	6.11313e-164	-4.96399e-164	1.58825e-164	-4.50658e-164	-9.70384e-163	-1.74191e-164	-4.11253e-163	-9.84142e-163	2.53529e-164	9.86148e-165	4.92306e-165	-2.97316e-163	1.05174e-162	-8.6715e-163	2.51068e-163	-1.09012e-162	1.89106e-163	5.61511e-164	-7.94332e-164	2.60221e-163	-8.29912e-164	-1.17405e-162	-1.35079e-163	-2.40856e-163	3.21972e-163	-1.49227e-162	1.89256e-163	-3.8006e-163	1.93783e-163	0
-3.66798e-163	6.11313e-164	-4.96399e-164	1.58825e-164	-4.50658e-164	-9.70384e-163	-1.74191e-164	-4.11253e-163	-9.84142e-163	2.53529e-164	9.86148e-165	4.92306e-165	-2.97316e-163	1.05174e-162	-8.6715e-163	2.51068e-163	-1.09012e-162	1.89106e-163	5.61511e-164	-7.94332e-164	2.60221e-163	-8.29912e-164	-1.17405e-162	-1.35079e-163	-2.40856e-163	3.21972e-163	-1.49227e-162	1.89256e-163	-3.8006e-163	1.93783e-163	0
-3.66798e-163	6.11313e-164	-4.96399e-164	1.58825e-164	-4.50658e-164	-9.70384e-163	-1.74191e-164	-4.11253e-163	-9.84142e-163	2.53529e-164	9.86148e-165	4.92306e-165	-2.97316e-163	1.05174e-162	-8.6715e-163	2.51068e-163	-1.09012e-162	1.89106e-163	5.61511e-164	-7.94332e-164	2.60221e-163	-8.29912e-164	-1.17405e-162	-1.35079e-163	-2.40856e-163	3.21972e-163	-1.49227e-162	1.89256e-163	-3.8006e-163	1.93783e-163	0
-3.66798e-163	6.11313e-164	-4.96399e-164	1.58825e-164	-4.50658e-164	-9.70384e-163	-1.74191e-164	-4.11253e-163	-9.84142e-163	2.53529e-164	9.86148e-165	4.92306e-165	-2.97316e-163	1.05174e-162	-8.6715e-163	2.51068e-163	-1.09012e-162	1.89106e-163	5.61511e-164	-7.94332e-164	2.60221e-163	-8.29912e-164	-1.17405e-162	-1.35079e-163	-2.40856e-163	3.21972e-163	-1.49227e-162	1.89256e-163	-3.8006e-163	1.93783e-163	0
-3.66798e-163	6.11313e-164	-4.96399e-164	1.58825e-164	-4.50658e-164	-9.70384e-163	-1.74191e-164	-4.11253e-163	-9.84142e-163	2.53529e-164	9.86148e-165	4.92306e-165	-2.97316e-163	1.05174e-162	-8.6715e-163	2.51068e-163	-1.09012e-162	1.89106e-163	5.61511e-164	-7.94332e-164	2.60221e-163	-8.29912e-164	-1.17405e-162	-1.35079e-163	-2.40856e-163	3.21972e-163	-1.49227e-162	1.89256e-163	-3.8006e-163	1.93783e-163	0
-3.66798e-163	6.11313e-164	-4.96399e-164	1.58825e-164	-4.50658e-164	-9.70384e-163	-1.74191e-164	-4.11253e-163	-9.84142e-163	2.53529e-164	9.86148e-165	4.92306e-165	-2.97316e-163	1.05174e-162	-8.6715e-163	2.51068e-163	-1.09012e-162	1.89106e-163	5.61511e-164	-7.94332e-164	2.60221e-163	-8.29912e-164	-1.17405e-162	-1.35079e-163	-2.40856e-163	3.21972e-163	-1.49227e-162	1.89256e-163	-3.8006e-163	1.93783e-163	0
-3.66798e-163	6.11313e-164	-4.96399e-164	1.58825e-164	-4.50658e-164	-9.70384e-163	-1.74191e-164	-4.11253e-163	-9.84142e-163	2.53529e-164	9.86148e-165	4.92306e-165	-2.97316e-163	1.05174e-162	-8.6715e-163	2.51068e-163	-1.09012e-162	1.89106e-163	5.61511e-164	-7.94332e-164	2.60221e-163	-8.29912e-164	-1.17405e-162	-1.35079e-163	-2.40856e-163	3.21972e-163	-1.49227e-162	1.89256e-163	-3.8006e-163	1.93783e-163	0
-3.66798e-163	6.11313e-164	-4.96399e-164	1.58825e-164	-4.50658e-164	-9.70384e-163	-1.74191e-164	-4.11253e-163	-9.84142e-163	2.53529e-164	9.86148e-165	4.92306e-165	-2.97316e-163	1.05174e-162	-8.6715e-163	2.51068e-163	-1.09012e-162	1.89106e-163	5.61511e-164	-7.94332e-164	2.60221e-163	-8.29912e-164	-1.17405e-162	-1.35079e-163	-2.40856e-163	3.21972e-163	-1.49227e-162	1.89256e-163	-3.8006e-163	1.93783e-163	0
-3.66798e-163	6.11313e-164	-4.96399e-164	1.58825e-164	-4.50658e-164	-9.70384e-163	-1.74191e-164	-4.11253e-163	-9.84142e-163	2.53529e-164	9.86148e-165	4.92306e-165	-2.97316e-163	1.05174e-162	-8.6715e-163	2.51068e-163	-1.09012e-162	1.89106e-163	5.61511e-164	-7.94332e-164	2.60221e-163	-8.29912e-164	-1.17405e-162	-1.35079e-163	-2.40856e-163	3.21972e-163	-1.49227e-162	1.89256e-163	-3.8006e-163	1.93783e-163	0
-3.66798e-163	6.11313e-164	-4.96399e-164	1.58825e-164	-4.50658e-164	-9.70384e-163	-1.74191e-164	-4.11253e-163	-9.84142e-163	2.53529e-164	9.86148e-165	4.92306e-165	-2.97316e-163	1.05174e-162	-8.6715e-163	2.51068e-163	-1.09012e-162	1.89106e-163	5.61511e-164	-7.94332e-164	2.60221e-163	-8.29912e-164	-1.17405e-162	-1.35079e-163	-2.40856e-163	3.21972e-163	-1.49227e-162	1.89256e-163	-3.8006e-163	1.93783e-163	0
-3.66798e-163	6.11313e-164	-4.96399e-164	1.58825e-164	-4.50658e-164	-9.70384e-163	-1.74191e-164	-4.11253e-163	-9.84142e-163	2.53529e-164	9.86148e-165	4.92306e-165	-2.97316e-163	1.05174e-162	-8.6715e-163	2.51068e-163	-1.09012e-162	1.89106e-163	5.61511e-164	-7.94332e-164	2.60221e-163	-8.29912e-164	-1.17405e-162	-1.35079e-163	-2.40856e-163	3.21972e-163	-1.49227e-162	1.89256e-163	-3.8006e-163	1.93783e-163	0
-3.66798e-163	6.11313e-164	-4.96399e-164	1.58825e-164	-4.50658e-164	-9.70384e-163	-1.74191e-164	-4.11253e-163	-9.84142e-163	2.53529e-164	9.86148e-165	4.92306e-165	-2.97316e-163	1.05174e-162	-8.6715e-163	2.51068e-163	-1.09012e-162	1.89106e-163	5.61511e-164	-7.94332e-164	2.60221e-163	-8.29912e-164	-1.17405e-162	-1.35079e-163	-2.40856e-163	3.21972e-163	-1.49227e-162	1.89256e-163	-3.8006e-163	1.93783e-163	0
-3.66798e-163	6.11313e-164	-4.96399e-164	1.58825e-164	-4.50658e-164	-9.70384e-163	-1.74191e-164	-4.11253e-163	-9.84142e-163	2.53529e-164	9.86148e-165	4.92306e-165	-2.97316e-163	1.05174e-162	-8.6715e-163	2.51068e-163	-1.09012e-162	1.89106e-163	5.61511e-164	-7.94332e-164	2.60221e-163	-8.29912e-164	-1.17405e-162	-1.35079e-163	-2.40856e-163	3.21972e-163	-1.49227e-162	1.89256e-163	-3.8006e-163	1.93783e-163	0
-3.66798e-163	6.11313e-164	-4.96399e-164	1.58825e-164	-4.50658e-164	-9.70384e-163	-1.74191e-164	-4.11253e-163	-9.84142e-163	2.53529e-164	9.86148e-165	4.92306e-165	-2.97316e-163	1.05174e-162	-8.6715e-163	2.51068e-163	-1.09012e-162	1.89106e-163	5.61511e-164	-7.94332e-164	2.60221e-163	-8.29912e-164	-1.17405e-162	-1.35079e-163	-2.40856e-163	3.21972e-163	-1.49227e-162	1.89256e-163	-3.8006e-163	1.93783e-163	0
-3.66798e-163	6.11313e-164	-4.96399e-164	1.58825e-164	-4.50658e-164	-9.70384e-163	-1.74191e-164	-4.11253e-163	-9.84142e-163	2.53529e-164	9.86148e-165	4.92306e-165	-2.97316e-163	1.05174e-162	-8.6715e-163	2.51068e-163	-1.09012e-162	1.89106e-163	5.61511e-164	-7.94332e-164	2.60221e-163	-8.29912e-164	-1.17405e-162	-1.35079e-163	-2.40856e-163	3.21972e-163	-1.49227e-162	1.89256e-163	-3.8006e-163	1.93783e-163	0
-3.66798e-163	6.11313e-164	-4.96399e-164	1.58825e-164	-4.50658e-164	-9.70384e-163	-1.74191e-164	-4.11253e-163	-9.84142e-163	2.53529e-164	9.86148e-165	4.92306e-165	-2.97316e-163	1.05174e-162	-8.6715e-163	2.51068e-163	-1.09012e-162	1.89106e-163	5.61511e-164	-7.94332e-164	2.60221e-163	-8.29912e-164	-1.17405e-162	-1.35079e-163	-2.40856e-163	3.21972e-163	-1.49227e-162	1.89256e-163	-3.8006e-163	1.93783e-163	0
-3.66798e-163	6.11313e-164	-4.96399e-164	1.58825e-164	-4.50658e-164	-9.70384e-163	-1.74191e-164	-4.11253e-163	-9.84142e-163	2.53529e-164	9.86148e-165	4.92306e-165	-2.97316e-163	1.05174e-162	-8.6715e-163	2.51068e-163	-1.09012e-162	1.89106e-163	5.61511e-164	-7.94332e-164	2.60221e-163	-8.29912e-164	-1.17405e-162	-1.35079e-163	-2.40856e-163	3.21972e-163	-1.49227e-162	1.89256e-163	-3.8006e-163	1.93783e-163	0
-3.66798e-163	6.11313e-164	-4.96399e-164	1.58825e-164	-4.50658e-164	-9.70384e-163	-1.74191e-164	-4.11253e-163	-9.84142e-163	2.53529e-164	9.86148e-165	4.92306e-165	-2.97316e-163	1.05174e-162	-8.6715e-163	2.51068e-163	-1.09012e-162	1.89106e-163	5.61511e-164	-7.94332e-164	2.60221e-163	-8.29912e-164	-1.17405e-162	-1.35079e-163	-2.40856e-163	3.21972e-163	-1.49227e-162	1.89256e-163	-3.8006e-163	1.93783e-163	0
-3.66798e-163	6.11313e-164	-4.96399e-164	1.58825e-164	-4.50658e-164	-9.70384e-163	-1.74191e-164	-4.11253e-163	-9.84142e-163	2.53529e-164	9.86148e-165	4.92306e-165	-2.97316e-163	1.05174e-162	-8.6715e-163	2.51068e-163	-1.09012e-162	1.89106e-163	5.61511e-164	-7.94332e-164	2.60221e-163	-8.29912e-164	-1.17405e-162	-1.35079e-163	-2.40856e-163	3.21972e-163	-1.49227e-162	1.89256e-163	-3.8006e-163	1.93783e-163	0
-3.66798e-163	6.11313e-164	-4.96399e-164	1.58825e-164	-4.50658e-164	-9.70384e-163	-1.74191e-164	-4.11253e-163	-9.84142e-163	2.53529e-164	9.86148e-165	4.92306e-165	-2.97316e-163	1.05174e-162	-8.6715e-163	2.51068e-163	-1.09012e-162	1.89106e-163	5.61511e-164	-7.94332e-164	2.60221e-163	-8.29912e-164	-1.17405e-162	-1.35079e-163	-2.40856e-163	3.21972e-163	-1.49227e-162	1.89256e-163	-3.8006e-163	1.93783e-163	0
-3.66798e-163	6.11313e-164	-4.96399e-164	1.58825e-164	-4.50658e-164	-9.70384e-163	-1.74191e-164	-4.11253e-163	-9.84142e-163	2.53529e-164	9.86148e-165	4.92306e-165	-2.97316e-163	1.05174e-162	-8.6715e-163	2.51068e-163	-1.09012e-162	1.89106e-163	5.61511e-164	-7.94332e-164	2.60221e-163	-8.29912e-164	-1.17405e-162	-1.35079e-163	-2.40856e-163	3.21972e-163	-1.49227e-162	1.89256e-163	-3.8006e-163	1.93783e-163	0
-3.66798e-163	6.11313e-164	-4.96399e-164	1.58825e-164	-4.50658e-164	-9.70384e-163	-1.74191e-164	-4.11253e-163	-9.84142e-163	2.53529e-164	9.86148e-165	4.92306e-165	-2.97316e-163	1.05174e-162	-8.6715e-163	2.51068e-163	-1.09012e-162	1.89106e-163	5.61511e-164	-7.94332e-164	2.60221e-163	-8.29912e-164	-1.17405e-162	-1.35079e-163	-2.40856e-163	3.21972e-163	-1.49227e-162	1.89256e-163	-3.8006e-163	1.93783e-163	0
-3.66798e-163	6.11313e-164	-4.96399e-164	1.58825e-164	-4.50658e-164	-9.70384e-163	-1.74191e-164	-4.11253e-163	-9.84142e-163	2.53529e-164	9.86148e-165	4.92306e-165	-2.97316e-163	1.05174e-162	-8.6715e-163	2.51068e-163	-1.09012e-162	1.89106e-163	5.61511e-164	-7.94332e-164	2.60221e-163	-8.29912e-164	-1.17405e-162	-1.35079e-163	-2.40856e-163	3.21972e-163	-1.49227e-162	1.89256e-163	-3.8006e-163	1.93783e-163	0
-3.66798e-163	6.11313e-164	-4.96399e-164	1.58825e-164	-4.50658e-164	-9.70384e-163	-1.74191e-164	-4.11253e-163	-9.84142e-163	2.53529e-164	9.86148e-165	4.92306e-165	-2.97316e-163	1.05174e-162	-8.6715e-163	2.51068e-163	-1.09012e-162	1.89106e-163	5.61511e-164	-7.94332e-164	2.60221e-163	-8.29912e-164	-1.17405e-162	-1.35079e-163	-2.40856e-163	3.21972e-163	-1.49227e-162	1.89256e-163	-3.8006e-163	1.93783e-163	0
-3.66798e-163	6.11313e-164	-4.96399e-164	1.58825e-164	-4.50658e-164	-9.70384e-163	-1.74191e-164	-4.11253e-163	-9.84142e-163	2.53529e-164	9.86148e-165	4.92306e-165	-2.97316e-163	1.05174e-162	-8.6715e-163	2.51068e-163	-1.09012e-162	1.89106e-163	5.61511e-164	-7.94332e-164	2.60221e-163	-8.29912e-164	-1.17405e-162	-1.35079e-163	-2.40856e-163	3.21972e-163	-1.49227e-162	1.89256e-163	-3.8006e-163	1.93783e-163	0
-3.66798e-163	6.11313e-164	-4.96399e-164	1.58825e-164	-4.50658e-164	-9.70384e-163	-1.74191e-164	-4.11253e-163	-9.84142e-163	2.53529e-164	9.86148e-165	4.92306e-165	-2.97316e-163	1.05174e-162	-8.6715e-163	2.51068e-163	-1.09012e-162	1.89106e-163	5.61511e-164	-7.94332e-164	2.60221e-163	-8.29912e-164	-1.17405e-162	-1.35079e-163	-2.40856e-163	3.21972e-163	-1.49227e-162	1.89256e-163	-3.8006e-163	1.93783e-163	0
-3.66798e-163	6.11313e-164	-4.96399e-164	1.58825e-164	-4.50658e-164	-9.70384e-163	-1.74191e-164	-4.11253e-163	-9.84142e-163	2.53529e-164	9.86148e-165	4.92306e-165	-2.97316e-163	1.05174e-162	-8.6715e-163	2.51068e-163	-1.09012e-162	1.89106e-163	5.61511e-164	-7.94332e-164	2.60221e-163	-8.29912e-164	-1.17405e-162	-1.35079e-163	-2.40856e-163	3.21972e-163	-1.49227e-162	1.89256e-163	-3.8006e-163	1.93783e-163	0
-3.66798e-163	6.11313e-164	-4.96399e-164	1.58825e-164	-4.50658e-164	-9.70384e-163	-1.74191e-164	-4.11253e-163	-9.84142e-163	2.53529e-164	9.86148e-165	4.92306e-165	-2.97316e-163	1.05174e-162	-8.6715e-163	2.51068e-163	-1.09012e-162	1.89106e-163	5.61511e-164	-7.94332e-164	2.60221e-163	-8.29912e-164	-1.17405e-162	-1.35079e-163	-2.40856e-163	3.21972e-163	-1.49227e-162	1.89256e-163	-3.8006e-163	1.93783e-163	0
-3.66798e-163	6.11313e-164	-4.96399e-164	1.58825e-164	-4.50658e-164	-9.70384e-163	-1.74191e-164	-4.11253e-163	-9.84142e-163	2.53529e-164	9.86148e-165	4.92306e-165	-2.97316e-163	1.05174e-162	-8.6715e-163	2.51068e-163	-1.09012e-162	1.89106e-163	5.61511e-164	-7.94332e-164	2.60221e-163	-8.29912e-164	-1.17405e-162	-1.35079e-163	-2.40856e-163	3.21972e-163	-1.49227e-162	1.89256e-163	-3.8006e-163	1.93783e-163	0
-3.66798e-163	6.11313e-164	-4.96399e-164	1.58825e-164	-4.50658e-164	-9.70384e-163	-1.74191e-164	-4.11253e-163	-9.84142e-163	2.53529e-164	9.86148e-165	4.92306e-165	-2.97316e-163	1.05174e-162	-8.6715e-163	2.51068e-163	-1.09012e-162	1.89106e-163	5.61511e-164	-7.94332e-164	2.60221e-163	-8.29912e-164	-1.17405e-162	-1.35079e-163	-2.40856e-163	3.21972e-163	-1.49227e-162	1.89256e-163	-3.8006e-163	1.93783e-163	0
-3.66798e-163	6.11313e-164	-4.96399e-164	1.58825e-164	-4.50658e-164	-9.70384e-163	-1.74191e-164	-4.11253e-163	-9.84142e-163	2.53529e-164	9.86148e-165	4.92306e-165	-2.97316e-163	1.05174e-162	-8.6715e-163	2.51068e-163	-1.09012e-162	1.89106e-163	5.61511e-164	-7.94332e-164	2.60221e-163	-8.29912e-164	-1.17405e-162	-1.35079e-163	-2.40856e-163	3.21972e-163	-1.49227e-162	1.89256e-163	-3.8006e-163	1.93783e-163	0
-3.66798e-163	6.11313e-164	-4.96399e-164	1.58825e-164	-4.50658e-164	-9.70384e-163	-1.74191e-164	-4.11253e-163	-9.84142e-163	2.53529e-164	9.86148e-165	4.92306e-165	-2.97316e-163	1.05174e-162	-8.6715e-163	2.51068e-163	-1.09012e-162	1.89106e-163	5.61511e-164	-7.94332e-164	2.60221e-163	-8.29912e-164	-1.17405e-162	-1.35079e-163	-2.40856e-163	3.21972e-163	-1.49227e-162	1.89256e-163	-3.8006e-163	1.93783e-163	0
-3.66798e-163	6.11313e-164	-4.96399e-164	1.58825e-164	-4.50658e-164	-9.70384e-163	-1.74191e-164	-4.11253e-163	-9.84142e-163	2.53529e-164	9.86148e-165	4.92306e-165	-2.97316e-163	1.05174e-162	-8.6715e-163	2.51068e-163	-1.09012e-162	1.89106e-163	5.61511e-164	-7.94332e-164	2.60221e-163	-8.29912e-164	-1.17405e-162	-1.35079e-163	-2.40856e-163	3.21972e-163	-1.49227e-162	1.89256e-163	-3.8006e-163	1.93783e-163	0
-3.66798e-163	6.11313e-164	-4.96399e-164	1.58825e-164	-4.50658e-164	-9.70384e-163	-1.74191e-164	-4.11253e-163	-9.84142e-163	2.53529e-164	9.86148e-165	4.92306e-165	-2.97316e-163	1.05174e-162	-8.6715e-163	2.51068e-163	-1.09012e-162	1.89106e-163	5.61511e-164	-7.94332e-164	2.60221e-163	-8.29912e-164	-1.17405e-162	-1.35079e-163	-2.40856e-163	3.21972e-163	-1.49227e-162	1.89256e-163	-3.8006e-163	1.93783e-163	0
-3.66798e-163	6.11313e-164	-4.96399e-164	1.58825e-164	-4.50658e-164	-9.70384e-163	-1.74191e-164	-4.11253e-163	-9.84142e-163	2.53529e-164	9.86148e-165	4.92306e-165	-2.97316e-163	1.05174e-162	-8.6715e-163	2.51068e-163	-1.09012e-162	1.89106e-163	5.61511e-164	-7.94332e-164	2.60221e-163	-8.29912e-164	-1.17405e-162	-1.35079e-163	-2.40856e-163	3.21972e-163	-1.49227e-162	1.89256e-163	-3.8006e-163	1.93783e-163	0
-3.66798e-163	6.11313e-164	-4.96399e-164	1.58825e-164	-4.50658e-164	-9.70384e-163	-1.74191e-164	-4.11253e-163	-9.84142e-163	2.53529e-164	9.86148e-165	4.92306e-165	-2.97316e-163	1.05174e-162	-8.6715e-163	2.51068e-163	-1.09012e-162	1.89106e-163	5.61511e-164	-7.94332e-164	2.60221e-163	-8.29912e-164	-1.17405e-162	-1.35079e-163	-2.40856e-163	3.21972e-163	-1.49227e-162	1.89256e-163	-3.8006e-163	1.93783e-163	0
-3.66798e-163	6.11313e-164	-4.96399e-164	1.58825e-164	-4.50658e-164	-9.70384e-163	-1.74191e-164	-4.11253e-163	-9.84142e-163	2.53529e-164	9.86148e-165	4.92306e-165	-2.97316e-163	1.05174e-162	-8.6715e-163	2.51068e-163	-1.09012e-162	1.89106e-163	5.61511e-164	-7.94332e-164	2.60221e-163	-8.29912e-164	-1.17405e-162	-1.35079e-163	-2.40856e-163	3.21972e-163	-1.49227e-162	1.89256e-163	-3.8006e-163	1.93783e-163	0
-3.66798e-163	6.11313e-164	-4.96399e-164	1.58825e-164	-4.50658e-164	-9.70384e-163	-1.74191e-164	-4.11253e-163	-9.84142e-163	2.53529e-164	9.86148e-165	4.92306e-165	-2.97316e-163	1.05174e-162	-8.6715e-163	2.51068e-163	-1.09012e-162	1.89106e-163	5.61511e-164	-7.94332e-164	2.60221e-163	-8.29912e-164	-1.17405e-162	-1.35079e-163	-2.40856e-163	3.21972e-163	-1.49227e-162	1.89256e-163	-3.8006e-163	1.93783e-163	0
-3.66798e-163	6.11313e-164	-4.96399e-164	1.58825e-164	-4.50658e-164	-9.70384e-163	-1.74191e-164	-4.11253e-163	-9.84142e-163	2.53529e-164	9.86148e-165	4.92306e-165	-2.97316e-163	1.05174e-162	-8.6715e-163	2.51068e-163	-1.09012e-162	1.89106e-163	5.61511e-164	-7.94332e-164	2.60221e-163	-8.29912e-164	-1.17405e-162	-1.35079e-163	-2.40856e-163	3.21972e-163	-1.49227e-162	1.89256e-163	-3.8006e-163	1.93783e-163	0
-3.66798e-163	6.11313e-164	-4.96399e-164	1.58825e-164	-4.50658e-164	-9.70384e-163	-1.74191e-164	-4.11253e-163	-9.84142e-163	2.53529e-164	9.86148e-165	4.92306e-165	-2.97316e-163	1.05174e-162	-8.6715e-163	2.51068e-163	-1.09012e-162	1.89106e-163	5.61511e-164	-7.94332e-164	2.60221e-163	-8.29912e-164	-1.17405e-162	-1.35079e-163	-2.40856e-163	3.21972e-163	-1.49227e-162	1.89256e-163	-3.8006e-163	1.93783e-163	0
-3.66798e-163	6.11313e-164	-4.96399e-164	1.58825e-164	-4.50658e-164	-9.70384e-163	-1.74191e-164	-4.11253e-163	-9.84142e-163	2.53529e-164	9.86148e-165	4.92306e-165	-2.97316e-163	1.05174e-162	-8.6715e-163	2.51068e-163	-1.09012e-162	1.89106e-163	5.61511e-164	-7.94332e-164	2.60221e-163	-8.29912e-164	-1.17405e-162	-1.35079e-163	-2.40856e-163	3.21972e-163	-1.49227e-162	1.89256e-163	-3.8006e-163	1.93783e-163	0
-3.66798e-163	6.11313e-164	-4.96399e-164	1.58825e-164	-4.50658e-164	-9.70384e-163	-1.74191e-164	-4.11253e-163	-9.84142e-163	2.53529e-164	9.86148e-165	4.92306e-165	-2.97316e-163	1.05174e-162	-8.6715e-163	2.51068e-163	-1.09012e-162	1.89106e-163	5.61511e-164	-7.94332e-164	2.60221e-163	-8.29912e-164	-1.17405e-162	-1.35079e-163	-2.40856e-163	3.21972e-163	-1.49227e-162	1.89256e-163	-3.8006e-163	1.93783e-163	0
-3.66798e-163	6.11313e-164	-4.96399e-164	1.58825e-164	-4.50658e-164	-9.70384e-163	-1.74191e-164	-4.11253e-163	-9.84142e-163	2.53529e-164	9.86148e-165	4.92306e-165	-2.97316e-163	1.05174e-162	-8.6715e-163	2.51068e-163	-1.09012e-162	1.89106e-163	5.61511e-164	-7.94332e-164	2.60221e-163	-8.29912e-164	-1.17405e-162	-1.35079e-163	-2.40856e-163	3.21972e-163	-1.49227e-162	1.89256e-163	-3.8006e-163	1.93783e-163	0
-3.66798e-163	6.11313e-164	-4.96399e-164	1.58825e-164	-4.50658e-164	-9.70384e-163	-1.74191e-164	-4.11253e-163	-9.84142e-163	2.53529e-164	9.86148e-165	4.92306e-165	-2.97316e-163	1.05174e-162	-8.6715e-163	2.51068e-163	-1.09012e-162	1.89106e-163	5.61511e-164	-7.94332e-164	2.60221e-163	-8.29912e-164	-1.17405e-162	-1.35079e-163	-2.40856e-163	3.21972e-163	-1.49227e-162	1.89256e-163	-3.8006e-163	1.93783e-163	0
-3.66798e-163	6.11313e-164	-4.96399e-164	1.58825e-164	-4.50658e-164	-9.70384e-163	-1.74191e-164	-4.11253e-163	-9.84142e-163	2.53529e-164	9.86148e-165	4.92306e-165	-2.97316e-163	1.05174e-162	-8.6715e-163	2.51068e-163	-1.09012e-162	1.89106e-163	5.61511e-164	-7.94332e-164	2.60221e-163	-8.29912e-164	-1.17405e-162	-1.35079e-163	-2.40856e-163	3.21972e-163	-1.49227e-162	1.89256e-163	-3.8006e-163	1.93783e-163	0
-3.66798e-163	6.11313e-164	-4.96399e-164	1.58825e-164	-4.50658e-164	-9.70384e-163	-1.74191e-164	-4.11253e-163	-9.84142e-163	2.53529e-164	9.86148e-165	4.92306e-165	-2.97316e-163	1.05174e-162	-8.6715e-163	2.51068e-163	-1.09012e-162	1.89106e-163	5.61511e-164	-7.94332e-164	2.60221e-163	-8.29912e-164	-1.17405e-162	-1.35079e-163	-2.40856e-163	3.21972e-163	-1.49227e-162	1.89256e-163	-3.8006e-163	1.93783e-163	0
-3.66798e-163	6.11313e-164	-4.96399e-164	1.58825e-164	-4.50658e-164	-9.70384e-163	-1.74191e-164	-4.11253e-163	-9.84142e-163	2.53529e-164	9.86148e-165	4.92306e-165	-2.97316e-163	1.05174e-162	-8.6715e-163	2.51068e-163	-1.09012e-162	1.89106e-163	5.61511e-164	-7.94332e-164	2.60221e-163	-8.29912e-164	-1.17405e-162	-1.35079e-163	-2.40856e-163	3.21972e-163	-1.49227e-162	1.89256e-163	-3.8006e-163	1.93783e-163	0
-3.66798e-163	6.11313e-164	-4.96399e-164	1.58825e-164	-4.50658e-164	-9.70384e-163	-1.74191e-164	-4.11253e-163	-9.84142e-163	2.53529e-164	9.86148e-165	4.92306e-165	-2.97316e-163	1.05174e-162	-8.6715e-163	2.51068e-163	-1.09012e-162	1.89106e-163	5.61511e-164	-7.94332e-164	2.60221e-163	-8.29912e-164	-1.17405e-162	-1.35079e-163	-2.40856e-163	3.21972e-163	-1.49227e-162	1.89256e-163	-3.8006e-163	1.93783e-163	0
-3.66798e-163	6.11313e-164	-4.96399e-164	1.58825e-164	-4.50658e-164	-9.70384e-163	-1.74191e-164	-4.11253e-163	-9.84142e-163	2.53529e-164	9.86148e-165	4.92306e-165	-2.97316e-163	1.05174e-162	-8.6715e-163	2.51068e-163	-1.09012e-162	1.89106e-163	5.61511e-164	-7.94332e-164	2.60221e-163	-8.29912e-164	-1.17405e-162	-1.35079e-163	-2.40856e-163	3.21972e-163	-1.49227e-162	1.89256e-163	-3.8006e-163	1.93783e-163	0
-3.66798e-163	6.11313e-164	-4.96399e-164	1.58825e-164	-4.50658e-164	-9.70384e-163	-1.74191e-164	-4.11253e-163	-9.84142e-163	2.53529e-164	9.86148e-165	4.92306e-165	-2.97316e-163	1.05174e-162	-8.6715e-163	2.51068e-163	-1.09012e-162	1.89106e-163	5.61511e-164	-7.94332e-164	2.60221e-163	-8.29912e-164	-1.17405e-162	-1.35079e-163	-2.40856e-163	3.21972e-163	-1.49227e-162	1.89256e-163	-3.8006e-163	1.93783e-163	0
-3.66798e-163	6.11313e-164	-4.96399e-164	1.58825e-164	-4.50658e-164	-9.70384e-163	-1.74191e-164	-4.11253e-163	-9.84142e-163	2.53529e-164	9.86148e-165	4.92306e-165	-2.97316e-163	1.05174e-162	-8.6715e-163	2.51068e-163	-1.09012e-162	1.89106e-163	5.61511e-164	-7.94332e-164	2.60221e-163	-8.29912e-164	-1.17405e-162	-1.35079e-163	-2.40856e-163	3.21972e-163	-1.49227e-162	1.89256e-163	-3.8006e-163	1.93783e-163	0
-3.66798e-163	6.11313e-164	-4.96399e-164	1.58825e-164	-4.50658e-164	-9.70384e-163	-1.74191e-164	-4.11253e-163	-9.84142e-163	2.53529e-164	9.86148e-165	4.92306e-165	-2.97316e-163	1.05174e-162	-8.6715e-163	2.51068e-163	-1.09012e-162	1.89106e-163	5.61511e-164	-7.94332e-164	2.60221e-163	-8.29912e-164	-1.17405e-162	-1.35079e-163	-2.40856e-163	3.21972e-163	-1.49227e-162	1.89256e-163	-3.8006e-163	1.93783e-163	0
-3.66798e-163	6.11313e-164	-4.96399e-164	1.58825e-164	-4.50658e-164	-9.70384e-163	-1.74191e-164	-4.11253e-163	-9.84142e-163	2.53529e-164	9.86148e-165	4.92306e-165	-2.97316e-163	1.05174e-162	-8.6715e-163	2.51068e-163	-1.09012e-162	1.89106e-163	5.61511e-164	-7.94332e-164	2.60221e-163	-8.29912e-164	-1.17405e-162	-1.35079e-163	-2.40856e-163	3.21972e-163	-1.49227e-162	1.89256e-163	-3.8006e-163	1.93783e-163	0
-3.66798e-163	6.11313e-164	-4.96399e-164	1.58825e-164	-4.50658e-164	-9.70384e-163	-1.74191e-164	-4.11253e-163	-9.84142e-163	2.53529e-164	9.86148e-165	4.92306e-165	-2.97316e-163	1.05174e-162	-8.6715e-163	2.51068e-163	-1.09012e-162	1.89106e-163	5.61511e-164	-7.94332e-164	2.60221e-163	-8.29912e-164	-1.17405e-162	-1.35079e-163	-2.40856e-163	3.21972e-163	-1.49227e-162	1.89256e-163	-3.8006e-163	1.93783e-163	0
-3.66798e-163	6.11313e-164	-4.96399e-164	1.58825e-164	-4.50658e-164	-9.70384e-163	-1.74191e-164	-4.11253e-163	-9.84142e-163	2.53529e-164	9.86148e-165	4.92306e-165	-2.97316e-163	1.05174e-162	-8.6715e-163	2.51068e-163	-1.09012e-162	1.89106e-163	5.61511e-164	-7.94332e-164	2.60221e-163	-8.29912e-164	-1.17405e-162	-1.35079e-163	-2.40856e-163	3.21972e-163	-1.49227e-162	1.89256e-163	-3.8006e-163	1.93783e-163	0
-3.66798e-163	6.11313e-164	-4.96399e-164	1.58825e-164	-4.50658e-164	-9.70384e-163	-1.74191e-164	-4.11253e-163	-9.84142e-163	2.53529e-164	9.86148e-165	4.92306e-165	-2.97316e-163	1.05174e-162	-8.6715e-163	2.51068e-163	-1.09012e-162	1.89106e-163	5.61511e-164	-7.94332e-164	2.60221e-163	-8.29912e-164	-1.17405e-162	-1.35079e-163	-2.40856e-163	3.21972e-163	-1.49227e-162	1.89256e-163	-3.8006e-163	1.93783e-163	0
-3.66798e-163	6.11313e-164	-4.96399e-164	1.58825e-164	-4.50658e-164	-9.70384e-163	-1.74191e-164	-4.11253e-163	-9.84142e-163	2.53529e-164	9.86148e-165	4.92306e-165	-2.97316e-163	1.05174e-162	-8.6715e-163	2.51068e-163	-1.09012e-162	1.89106e-163	5.61511e-164	-7.94332e-164	2.60221e-163	-8.29912e-164	-1.17405e-162	-1.35079e-163	-2.40856e-163	3.21972e-163	-1.49227e-162	1.89256e-163	-3.8006e-163	1.93783e-163	0
-3.66798e-163	6.11313e-164	-4.96399e-164	1.58825e-164	-4.50658e-164	-9.70384e-163	-1.74191e-164	-4.11253e-163	-9.84142e-163	2.53529e-164	9.86148e-165	4.92306e-165	-2.97316e-163	1.05174e-162	-8.6715e-163	2.51068e-163	-1.09012e-162	1.89106e-163	5.61511e-164	-7.94332e-164	2.60221e-163	-8.29912e-164	-1.17405e-162	-1.35079e-163	-2.40856e-163	3.21972e-163	-1.49227e-162	1.89256e-163	-3.8006e-163	1.93783e-163	0
-3.66798e-163	6.11313e-164	-4.96399e-164	1.58825e-164	-4.50658e-164	-9.70384e-163	-1.74191e-164	-4.11253e-163	-9.84142e-163	2.53529e-164	9.86148e-165	4.92306e-165	-2.97316e-163	1.05174e-162	-8.6715e-163	2.51068e-163	-1.09012e-162	1.89106e-163	5.61511e-164	-7.94332e-164	2.60221e-163	-8.29912e-164	-1.17405e-162	-1.35079e-163	-2.40856e-163	3.21972e-163	-1.49227e-162	1.89256e-163	-3.8006e-163	1.93783e-163	0
-3.66798e-163	6.11313e-164	-4.96399e-164	1.58825e-164	-4.50658e-164	-9.70384e-163	-1.74191e-164	-4.11253e-163	-9.84142e-163	2.53529e-164	9.86148e-165	4.92306e-165	-2.97316e-163	1.05174e-162	-8.6715e-163	2.51068e-163	-1.09012e-162	1.89106e-163	5.61511e-164	-7.94332e-164	2.60221e-163	-8.29912e-164	-1.17405e-162	-1.35079e-163	-2.40856e-163	3.21972e-163	-1.49227e-162	1.89256e-163	-3.8006e-163	1.93783e-163	0
-3.66798e-163	6.11313e-164	-4.96399e-164	1.58825e-164	-4.50658e-164	-9.70384e-163	-1.74191e-164	-4.11253e-163	-9.84142e-163	2.53529e-164	9.86148e-165	4.92306e-165	-2.97316e-163	1.05174e-162	-8.6715e-163	2.51068e-163	-1.09012e-162	1.89106e-163	5.61511e-164	-7.94332e-164	2.60221e-163	-8.29912e-164	-1.17405e-162	-1.35079e-163	-2.40856e-163	3.21972e-163	-1.49227e-162	1.89256e-163	-3.8006e-163	1.93783e-163	0
-3.66798e-163	6.11313e-164	-4.96399e-164	1.58825e-164	-4.50658e-164	-9.70384e-163	-1.74191e-164	-4.11253e-163	-9.84142e-163	2.53529e-164	9.86148e-165	4.92306e-165	-2.97316e-163	1.05174e-162	-8.6715e-163	2.51068e-163	-1.09012e-162	1.89106e-163	5.61511e-164	-7.94332e-164	2.60221e-163	-8.29912e-164	-1.17405e-162	-1.35079e-163	-2.40856e-163	3.21972e-163	-1.49227e-162	1.89256e-163	-3.8006e-163	1.93783e-163	0
-3.66798e-163	6.11313e-164	-4.96399e-164	1.58825e-164	-4.50658e-164	-9.70384e-163	-1.74191e-164	-4.11253e-163	-9.84142e-163	2.53529e-164	9.86148e-165	4.92306e-165	-2.97316e-163	1.05174e-162	-8.6715e-163	2.51068e-163	-1.09012e-162	1.89106e-163	5.61511e-164	-7.94332e-164	2.60221e-163	-8.29912e-164	-1.17405e-162	-1.35079e-163	-2.40856e-163	3.21972e-163	-1.49227e-162	1.89256e-163	-3.8006e-163	1.93783e-163	0
-3.66798e-163	6.11313e-164	-4.96399e-164	1.58825e-164	-4.50658e-164	-9.70384e-163	-1.74191e-164	-4.11253e-163	-9.84142e-163	2.53529e-164	9.86148e-165	4.92306e-165	-2.97316e-163	1.05174e-162	-8.6715e-163	2.51068e-163	-1.09012e-162	1.89106e-163	5.61511e-164	-7.94332e-164	2.60221e-163	-8.29912e-164	-1.17405e-162	-1.35079e-163	-2.40856e-163	3.21972e-163	-1.49227e-162	1.89256e-163	-3.8006e-163	1.93783e-163	0
-3.66798e-163	6.11313e-164	-4.96399e-164	1.58825e-164	-4.50658e-164	-9.70384e-163	-1.74191e-164	-4.11253e-163	-9.84142e-163	2.53529e-164	9.86148e-165	4.92306e-165	-2.97316e-163	1.05174e-162	-8.6715e-163	2.51068e-163	-1.09012e-162	1.89106e-163	5.61511e-164	-7.94332e-164	2.60221e-163	-8.29912e-164	-1.17405e-162	-1.35079e-163	-2.40856e-163	3.21972e-163	-1.49227e-162	1.89256e-163	-3.8006e-163	1.93783e-163	0
-3.66798e-163	6.11313e-164	-4.96399e-164	1.58825e-164	-4.50658e-164	-9.70384e-163	-1.74191e-164	-4.11253e-163	-9.84142e-163	2.53529e-164	9.86148e-165	4.92306e-165	-2.97316e-163	1.05174e-162	-8.6715e-163	2.51068e-163	-1.09012e-162	1.89106e-163	5.61511e-164	-7.94332e-164	2.60221e-163	-8.29912e-164	-1.17405e-162	-1.35079e-163	-2.40856e-163	3.21972e-163	-1.49227e-162	1.89256e-163	-3.8006e-163	1.93783e-163	0
-3.66798e-163	6.11313e-164	-4.96399e-164	1.58825e-164	-4.50658e-164	-9.70384e-163	-1.74191e-164	-4.11253e-163	-9.84142e-163	2.53529e-164	9.86148e-165	4.92306e-165	-2.97316e-163	1.05174e-162	-8.6715e-163	2.51068e-163	-1.09012e-162	1.89106e-163	5.61511e-164	-7.94332e-164	2.60221e-163	-8.29912e-164	-1.17405e-162	-1.35079e-163	-2.40856e-163	3.21972e-163	-1.49227e-162	1.89256e-163	-3.8006e-163	1.93783e-163	0
-3.66798e-163	6.11313e-164	-4.96399e-164	1.58825e-164	-4.50658e-164	-9.70384e-163	-1.74191e-164	-4.11253e-163	-9.84142e-163	2.53529e-164	9.86148e-165	4.92306e-165	-2.97316e-163	1.05174e-162	-8.6715e-163	2.51068e-163	-1.09012e-162	1.89106e-163	5.61511e-164	-7.94332e-164	2.60221e-163	-8.29912e-164	-1.17405e-162	-1.35079e-163	-2.40856e-163	3.21972e-163	-1.49227e-162	1.89256e-163	-3.8006e-163	1.93783e-163	0
-3.66798e-163	6.11313e-164	-4.96399e-164	1.58825e-164	-4.50658e-164	-9.70384e-163	-1.74191e-164	-4.11253e-163	-9.84142e-163	2.53529e-164	9.86148e-165	4.92306e-165	-2.97316e-163	1.05174e-162	-8.6715e-163	2.51068e-163	-1.09012e-162	1.89106e-163	5.61511e-164	-7.94332e-164	2.60221e-163	-8.29912e-164	-1.17405e-162	-1.35079e-163	-2.40856e-163	3.21972e-163	-1.49227e-162	1.89256e-163	-3.8006e-163	1.93783e-163	0
-3.66798e-163	6.11313e-164	-4.96399e-164	1.58825e-164	-4.50658e-164	-9.70384e-163	-1.74191e-164	-4.11253e-163	-9.84142e-163	2.53529e-164	9.86148e-165	4.92306e-165	-2.97316e-163	1.05174e-162	-8.6715e-163	2.51068e-163	-1.09012e-162	1.89106e-163	5.61511e-164	-7.94332e-164	2.60221e-163	-8.29912e-164	-1.17405e-162	-1.35079e-163	-2.40856e-163	3.21972e-163	-1.49227e-162	1.89256e-163	-3.8006e-163	1.93783e-163	0
-3.66798e-163	6.11313e-164	-4.96399e-164	1.58825e-164	-4.50658e-164	-9.70384e-163	-1.74191e-164	-4.11253e-163	-9.84142e-163	2.53529e-164	9.86148e-165	4.92306e-165	-2.97316e-163	1.05174e-162	-8.6715e-163	2.51068e-163	-1.09012e-162	1.89106e-163	5.61511e-164	-7.94332e-164	2.60221e-163	-8.29912e-164	-1.17405e-162	-1.35079e-163	-2.40856e-163	3.21972e-163	-1.49227e-162	1.89256e-163	-3.8006e-163	1.93783e-163	0
-3.66798e-163	6.11313e-164	-4.96399e-164	1.58825e-164	-4.50658e-164	-9.70384e-163	-1.74191e-164	-4.11253e-163	-9.84142e-163	2.53529e-164	9.86148e-165	4.92306e-165	-2.97316e-163	1.05174e-162	-8.6715e-163	2.51068e-163	-1.09012e-162	1.89106e-163	5.61511e-164	-7.94332e-164	2.60221e-163	-8.29912e-164	-1.17405e-162	-1.35079e-163	-2.40856e-163	3.21972e-163	-1.49227e-162	1.89256e-163	-3.8006e-163	1.93783e-163	0
-3.66798e-163	6.11313e-164	-4.96399e-164	1.58825e-164	-4.50658e-164	-9.70384e-163	-1.74191e-164	-4.11253e-163	-9.84142e-163	2.53529e-164	9.86148e-165	4.92306e-165	-2.97316e-163	1.05174e-162	-8.6715e-163	2.51068e-163	-1.09012e-162	1.89106e-163	5.61511e-164	-7.94332e-164	2.60221e-163	-8.29912e-164	-1.17405e-162	-1.35079e-163	-2.40856e-163	3.21972e-163	-1.49227e-162	1.89256e-163	-3.8006e-163	1.93783e-163	0
-3.66798e-163	6.11313e-164	-4.96399e-164	1.58825e-164	-4.50658e-164	-9.70384e-163	-1.74191e-164	-4.11253e-163	-9.84142e-163	2.53529e-164	9.86148e-165	4.92306e-165	-2.97316e-163	1.05174e-162	-8.6715e-163	2.51068e-163	-1.09012e-162	1.89106e-163	5.61511e-164	-7.94332e-164	2.60221e-163	-8.29912e-164	-1.17405e-162	-1.35079e-163	-2.40856e-163	3.21972e-163	-1.49227e-162	1.89256e-163	-3.8006e-163	1.93783e-163	0
-3.66798e-163	6.11313e-164	-4.96399e-164	1.58825e-164	-4.50658e-164	-9.70384e-163	-1.74191e-164	-4.11253e-163	-9.84142e-163	2.53529e-164	9.86148e-165	4.92306e-165	-2.97316e-163	1.05174e-162	-8.6715e-163	2.51068e-163	-1.09012e-162	1.89106e-163	5.61511e-164	-7.94332e-164	2.60221e-163	-8.29912e-164	-1.17405e-162	-1.35079e-163	-2.40856e-163	3.21972e-163	-1.49227e-162	1.89256e-163	-3.8006e-163	1.93783e-163	0
-3.66798e-163	6.11313e-164	-4.96399e-164	1.58825e-164	-4.50658e-164	-9.70384e-163	-1.74191e-164	-4.11253e-163	-9.84142e-163	2.53529e-164	9.86148e-165	4.92306e-165	-2.97316e-163	1.05174e-162	-8.6715e-163	2.51068e-163	-1.09012e-162	1.89106e-163	5.61511e-164	-7.94332e-164	2.60221e-163	-8.29912e-164	-1.17405e-162	-1.35079e-163	-2.40856e-163	3.21972e-163	-1.49227e-162	1.89256e-163	-3.8006e-163	1.93783e-163	0
-3.66798e-163	6.11313e-164	-4.96399e-164	1.58825e-164	-4.50658e-164	-9.70384e-163	-1.74191e-164	-4.11253e-163	-9.84142e-163	2.53529e-164	9.86148e-165	4.92306e-165	-2.97316e-163	1.05174e-162	-8.6715e-163	2.51068e-163	-1.09012e-162	1.89106e-163	5.61511e-164	-7.94332e-164	2.60221e-163	-8.29912e-164	-1.17405e-162	-1.35079e-163	-2.40856e-163	3.21972e-163	-1.49227e-162	1.89256e-163	-3.8006e-163	1.93783e-163	0
-3.66798e-163	6.11313e-164	-4.96399e-164	1.58825e-164	-4.50658e-164	-9.70384e-163	-1.74191e-164	-4.11253e-163	-9.84142e-163	2.53529e-164	9.86148e-165	4.92306e-165	-2.97316e-163	1.05174e-162	-8.6715e-163	2.51068e-163	-1.09012e-162	1.89106e-163	5.61511e-164	-7.94332e-164	2.60221e-163	-8.29912e-164	-1.17405e-162	-1.35079e-163	-2.40856e-163	3.21972e-163	-1.49227e-162	1.89256e-163	-3.8006e-163	1.93783e-163	0
-3.66798e-163	6.11313e-164	-4.96399e-164	1.58825e-164	-4.50658e-164	-9.70384e-163	-1.74191e-164	-4.11253e-163	-9.84142e-163	2.53529e-164	9.86148e-165	4.92306e-165	-2.97316e-163	1.05174e-162	-8.6715e-163	2.51068e-163	-1.09012e-162	1.89106e-163	5.61511e-164	-7.94332e-164	2.60221e-163	-8.29912e-164	-1.17405e-162	-1.35079e-163	-2.40856e-163	3.21972e-163	-1.49227e-162	1.89256e-163	-3.8006e-163	1.93783e-163	0
-3.66798e-163	6.11313e-164	-4.96399e-164	1.58825e-164	-4.50658e-164	-9.70384e-163	-1.74191e-164	-4.11253e-163	-9.84142e-163	2.53529e-164	9.86148e-165	4.92306e-165	-2.97316e-163	1.05174e-162	-8.6715e-163	2.51068e-163	-1.09012e-162	1.89106e-163	5.61511e-164	-7.94332e-164	2.60221e-163	-8.29912e-164	-1.17405e-162	-1.35079e-163	-2.40856e-163	3.21972e-163	-1.49227e-162	1.89256e-163	-3.8006e-163	1.93783e-163	0
-3.66798e-163	6.11313e-164	-4.96399e-164	1.58825e-164	-4.50658e-164	-9.70384e-163	-1.74191e-164	-4.11253e-163	-9.84142e-163	2.53529e-164	9.86148e-165	4.92306e-165	-2.97316e-163	1.05174e-162	-8.6715e-163	2.51068e-163	-1.09012e-162	1.89106e-163	5.61511e-164	-7.94332e-164	2.60221e-163	-8.29912e-164	-1.17405e-162	-1.35079e-163	-2.40856e-163	3.21972e-163	-1.49227e-162	1.89256e-163	-3.8006e-163	1.93783e-163	0
-3.66798e-163	6.11313e-164	-4.96399e-164	1.58825e-164	-4.50658e-164	-9.70384e-163	-1.74191e-164	-4.11253e-163	-9.84142e-163	2.53529e-164	9.86148e-165	4.92306e-165	-2.97316e-163	1.05174e-162	-8.6715e-163	2.51068e-163	-1.09012e-162	1.89106e-163	5.61511e-164	-7.94332e-164	2.60221e-163	-8.29912e-164	-1.17405e-162	-1.35079e-163	-2.40856e-163	3.21972e-163	-1.49227e-162	1.89256e-163	-3.8006e-163	1.93783e-163	0
-3.66798e-163	6.11313e-164	-4.96399e-164	1.58825e-164	-4.50658e-164	-9.70384e-163	-1.74191e-164	-4.11253e-163	-9.84142e-163	2.53529e-164	9.86148e-165	4.92306e-165	-2.97316e-163	1.05174e-162	-8.6715e-163	2.51068e-163	-1.09012e-162	1.89106e-163	5.61511e-164	-7.94332e-164	2.60221e-163	-8.29912e-164	-1.17405e-162	-1.35079e-163	-2.40856e-163	3.21972e-163	-1.49227e-162	1.89256e-163	-3.8006e-163	1.93783e-163	0
-3.66798e-163	6.11313e-164	-4.96399e-164	1.58825e-164	-4.50658e-164	-9.70384e-163	-1.74191e-164	-4.11253e-163	-9.84142e-163	2.53529e-164	9.86148e-165	4.92306e-165	-2.97316e-163	1.05174e-162	-8.6715e-163	2.51068e-163	-1.09012e-162	1.89106e-163	5.61511e-164	-7.94332e-164	2.60221e-163	-8.29912e-164	-1.17405e-162	-1.35079e-163	-2.40856e-163	3.21972e-163	-1.49227e-162	1.89256e-163	-3.8006e-163	1.93783e-163	0
-3.66798e-163	6.11313e-164	-4.96399e-164	1.58825e-164	-4.50658e-164	-9.70384e-163	-1.74191e-164	-4.11253e-163	-9.84142e-163	2.53529e-164	9.86148e-165	4.92306e-165	-2.97316e-163	1.05174e-162	-8.6715e-163	2.51068e-163	-1.09012e-162	1.89106e-163	5.61511e-164	-7.94332e-164	2.60221e-163	-8.29912e-164	-1.17405e-162	-1.35079e-163	-2.40856e-163	3.21972e-163	-1.49227e-162	1.89256e-163	-3.8006e-163	1.93783e-163	0
-3.66798e-163	6.11313e-164	-4.96399e-164	1.58825e-164	-4.50658e-164	-9.70384e-163	-1.74191e-164	-4.11253e-163	-9.84142e-163	2.53529e-164	9.86148e-165	4.92306e-165	-2.97316e-163	1.05174e-162	-8.6715e-163	2.51068e-163	-1.09012e-162	1.89106e-163	5.61511e-164	-7.94332e-164	2.60221e-163	-8.29912e-164	-1.17405e-162	-1.35079e-163	-2.40856e-163	3.21972e-163	-1.49227e-162	1.89256e-163	-3.8006e-163	1.93783e-163	0
-3.66798e-163	6.11313e-164	-4.96399e-164	1.58825e-164	-4.50658e-164	-9.70384e-163	-1.74191e-164	-4.11253e-163	-9.84142e-163	2.53529e-164	9.86148e-165	4.92306e-165	-2.97316e-163	1.05174e-162	-8.6715e-163	2.51068e-163	-1.09012e-162	1.89106e-163	5.61511e-164	-7.94332e-164	2.60221e-163	-8.29912e-164	-1.17405e-162	-1.35079e-163	-2.40856e-163	3.21972e-163	-1.49227e-162	1.89256e-163	-3.8006e-163	1.93783e-163	0
-3.66798e-163	6.11313e-164	-4.96399e-164	1.58825e-164	-4.50658e-164	-9.70384e-163	-1.74191e-164	-4.11253e-163	-9.84142e-163	2.53529e-164	9.86148e-165	4.92306e-165	-2.97316e-163	1.05174e-162	-8.6715e-163	2.51068e-163	-1.09012e-162	1.89106e-163	5.61511e-164	-7.94332e-164	2.60221e-163	-8.29912e-164	-1.17405e-162	-1.35079e-163	-2.40856e-163	3.21972e-163	-1.49227e-162	1.89256e-163	-3.8006e-163	1.93783e-163	0
-3.66798e-163	6.11313e-164	-4.96399e-164	1.58825e-164	-4.50658e-164	-9.70384e-163	-1.74191e-164	-4.11253e-163	-9.84142e-163	2.53529e-164	9.86148e-165	4.92306e-165	-2.97316e-163	1.05174e-162	-8.6715e-163	2.51068e-163	-1.09012e-162	1.89106e-163	5.61511e-164	-7.94332e-164	2.60221e-163	-8.29912e-164	-1.17405e-162	-1.35079e-163	-2.40856e-163	3.21972e-163	-1.49227e-162	1.89256e-163	-3.8006e-163	1.93783e-163	0
-3.66798e-163	6.11313e-164	-4.96399e-164	1.58825e-164	-4.50658e-164	-9.70384e-163	-1.74191e-164	-4.11253e-163	-9.84142e-163	2.53529e-164	9.86148e-165	4.92306e-165	-2.97316e-163	1.05174e-162	-8.6715e-163	2.51068e-163	-1.09012e-162	1.89106e-163	5.61511e-164	-7.94332e-164	2.60221e-163	-8.29912e-164	-1.17405e-162	-1.35079e-163	-2.40856e-163	3.21972e-163	-1.49227e-162	1.89256e-163	-3.8006e-163	1.93783e-163	0
-3.66798e-163	6.11313e-164	-4.96399e-164	1.58825e-164	-4.50658e-164	-9.70384e-163	-1.74191e-164	-4.11253e-163	-9.84142e-163	2.53529e-164	9.86148e-165	4.92306e-165	-2.97316e-163	1.05174e-162	-8.6715e-163	2.51068e-163	-1.09012e-162	1.89106e-163	5.61511e-164	-7.94332e-164	2.60221e-163	-8.29912e-164	-1.17405e-162	-1.35079e-163	-2.40856e-163	3.21972e-163	-1.49227e-162	1.89256e-163	-3.8006e-163	1.93783e-163	0
-3.66798e-163	6.11313e-164	-4.96399e-164	1.58825e-164	-4.50658e-164	-9.70384e-163	-1.74191e-164	-4.11253e-163	-9.84142e-163	2.53529e-164	9.86148e-165	4.92306e-165	-2.97316e-163	1.05174e-162	-8.6715e-163	2.51068e-163	-1.09012e-162	1.89106e-163	5.61511e-164	-7.94332e-164	2.60221e-163	-8.29912e-164	-1.17405e-162	-1.35079e-163	-2.40856e-163	3.21972e-163	-1.49227e-162	1.89256e-163	-3.8006e-163	1.93783e-163	0
-3.66798e-163	6.11313e-164	-4.96399e-164	1.58825e-164	-4.50658e-164	-9.70384e-163	-1.74191e-164	-4.11253e-163	-9.84142e-163	2.53529e-164	9.86148e-165	4.92306e-165	-2.97316e-163	1.05174e-162	-8.6715e-163	2.51068e-163	-1.09012e-162	1.89106e-163	5.61511e-164	-7.94332e-164	2.60221e-163	-8.29912e-164	-1.17405e-162	-1.35079e-163	-2.40856e-163	3.21972e-163	-1.49227e-162	1.89256e-163	-3.8006e-163	1.93783e-163	0
-3.66798e-163	6.11313e-164	-4.96399e-164	1.58825e-164	-4.50658e-164	-9.70384e-163	-1.74191e-164	-4.11253e-163	-9.84142e-163	2.53529e-164	9.86148e-165	4.92306e-165	-2.97316e-163	1.05174e-162	-8.6715e-163	2.51068e-163	-1.09012e-162	1.89106e-163	5.61511e-164	-7.94332e-164	2.60221e-163	-8.29912e-164	-1.17405e-162	-1.35079e-163	-2.40856e-163	3.21972e-163	-1.49227e-162	1.89256e-163	-3.8006e-163	1.93783e-163	0
-3.66798e-163	6.11313e-164	-4.96399e-164	1.58825e-164	-4.50658e-164	-9.70384e-163	-1.74191e-164	-4.11253e-163	-9.84142e-163	2.53529e-164	9.86148e-165	4.92306e-165	-2.97316e-163	1.05174e-162	-8.6715e-163	2.51068e-163	-1.09012e-162	1.89106e-163	5.61511e-164	-7.94332e-164	2.60221e-163	-8.29912e-164	-1.17405e-162	-1.35079e-163	-2.40856e-163	3.21972e-163	-1.49227e-162	1.89256e-163	-3.8006e-163	1.93783e-163	0
-3.66798e-163	6.11313e-164	-4.96399e-164	1.58825e-164	-4.50658e-164	-9.70384e-163	-1.74191e-164	-4.11253e-163	-9.84142e-163	2.53529e-164	9.86148e-165	4.92306e-165	-2.97316e-163	1.05174e-162	-8.6715e-163	2.51068e-163	-1.09012e-162	1.89106e-163	5.61511e-164	-7.94332e-164	2.60221e-163	-8.29912e-164	-1.17405e-162	-1.35079e-163	-2.40856e-163	3.21972e-163	-1.49227e-162	1.89256e-163	-3.8006e-163	1.93783e-163	0
-3.66798e-163	6.11313e-164	-4.96399e-164	1.58825e-164	-4.50658e-164	-9.70384e-163	-1.74191e-164	-4.11253e-163	-9.84142e-163	2.53529e-164	9.86148e-165	4.92306e-165	-2.97316e-163	1.05174e-162	-8.6715e-163	2.51068e-163	-1.09012e-162	1.89106e-163	5.61511e-164	-7.94332e-164	2.60221e-163	-8.29912e-164	-1.17405e-162	-1.35079e-163	-2.40856e-163	3.21972e-163	-1.49227e-162	1.89256e-163	-3.8006e-163	1.93783e-163	0
-3.66798e-163	6.11313e-164	-4.96399e-164	1.58825e-164	-4.50658e-164	-9.70384e-163	-1.74191e-164	-4.11253e-163	-9.84142e-163	2.53529e-164	9.86148e-165	4.92306e-165	-2.97316e-163	1.05174e-162	-8.6715e-163	2.51068e-163	-1.09012e-162	1.89106e-163	5.61511e-164	-7.94332e-164	2.60221e-163	-8.29912e-164	-1.17405e-162	-1.35079e-163	-2.40856e-163	3.21972e-163	-1.49227e-162	1.89256e-163	-3.8006e-163	1.93783e-163	0
-3.66798e-163	6.11313e-164	-4.96399e-164	1.58825e-164	-4.50658e-164	-9.70384e-163	-1.74191e-164	-4.11253e-163	-9.84142e-163	2.53529e-164	9.86148e-165	4.92306e-165	-2.97316e-163	1.05174e-162	-8.6715e-163	2.51068e-163	-1.09012e-162	1.89106e-163	5.61511e-164	-7.94332e-164	2.60221e-163	-8.29912e-164	-1.17405e-162	-1.35079e-163	-2.40856e-163	3.21972e-163	-1.49227e-162	1.89256e-163	-3.8006e-163	1.93783e-163	0
-3.66798e-163	6.11313e-164	-4.96399e-164	1.58825e-164	-4.50658e-164	-9.70384e-163	-1.74191e-164	-4.11253e-163	-9.84142e-163	2.53529e-164	9.86148e-165	4.92306e-165	-2.97316e-163	1.05174e-162	-8.6715e-163	2.51068e-163	-1.09012e-162	1.89106e-163	5.61511e-164	-7.94332e-164	2.60221e-163	-8.29912e-164	-1.17405e-162	-1.35079e-163	-2.40856e-163	3.21972e-163	-1.49227e-162	1.89256e-163	-3.8006e-163	1.93783e-163	0
-3.66798e-163	6.11313e-164	-4.96399e-164	1.58825e-164	-4.50658e-164	-9.70384e-163	-1.74191e-164	-4.11253e-163	-9.84142e-163	2.53529e-164	9.86148e-165	4.92306e-165	-2.97316e-163	1.05174e-162	-8.6715e-163	2.51068e-163	-1.09012e-162	1.89106e-163	5.61511e-164	-7.94332e-164	2.60221e-163	-8.29912e-164	-1.17405e-162	-1.35079e-163	-2.40856e-163	3.21972e-163	-1.49227e-162	1.89256e-163	-3.8006e-163	1.93783e-163	0
-3.66798e-163	6.11313e-164	-4.96399e-164	1.58825e-164	-4.50658e-164	-9.70384e-163	-1.74191e-164	-4.11253e-163	-9.84142e-163	2.53529e-164	9.86148e-165	4.92306e-165	-2.97316e-163	1.05174e-162	-8.6715e-163	2.51068e-163	-1.09012e-162	1.89106e-163	5.61511e-164	-7.94332e-164	2.60221e-163	-8.29912e-164	-1.17405e-162	-1.35079e-163	-2.40856e-163	3.21972e-163	-1.49227e-162	1.89256e-163	-3.8006e-163	1.93783e-163	0
-3.66798e-163	6.11313e-164	-4.96399e-164	1.58825e-164	-4.50658e-164	-9.70384e-163	-1.74191e-164	-4.11253e-163	-9.84142e-163	2.53529e-164	9.86148e-165	4.92306e-165	-2.97316e-163	1.05174e-162	-8.6715e-163	2.51068e-163	-1.09012e-162	1.89106e-163	5.61511e-164	-7.94332e-164	2.60221e-163	-8.29912e-164	-1.17405e-162	-1.35079e-163	-2.40856e-163	3.21972e-163	-1.49227e-162	1.89256e-163	-3.8006e-163	1.93783e-163	0
-3.66798e-163	6.11313e-164	-4.96399e-164	1.58825e-164	-4.50658e-164	-9.70384e-163	-1.74191e-164	-4.11253e-163	-9.84142e-163	2.53529e-164	9.86148e-165	4.92306e-165	-2.97316e-163	1.05174e-162	-8.6715e-163	2.51068e-163	-1.09012e-162	1.89106e-163	5.61511e-164	-7.94332e-164	2.60221e-163	-8.29912e-164	-1.17405e-162	-1.35079e-163	-2.40856e-163	3.21972e-163	-1.49227e-162	1.89256e-163	-3.8006e-163	1.93783e-163	0
-3.66798e-163	6.11313e-164	-4.96399e-164	1.58825e-164	-4.50658e-164	-9.70384e-163	-1.74191e-164	-4.11253e-163	-9.84142e-163	2.53529e-164	9.86148e-165	4.92306e-165	-2.97316e-163	1.05174e-162	-8.6715e-163	2.51068e-163	-1.09012e-162	1.89106e-163	5.61511e-164	-7.94332e-164	2.60221e-163	-8.29912e-164	-1.17405e-162	-1.35079e-163	-2.40856e-163	3.21972e-163	-1.49227e-162	1.89256e-163	-3.8006e-163	1.93783e-163	0
-3.66798e-163	6.11313e-164	-4.96399e-164	1.58825e-164	-4.50658e-164	-9.70384e-163	-1.74191e-164	-4.11253e-163	-9.84142e-163	2.53529e-164	9.86148e-165	4.92306e-165	-2.97316e-163	1.05174e-162	-8.6715e-163	2.51068e-163	-1.09012e-162	1.89106e-163	5.61511e-164	-7.94332e-164	2.60221e-163	-8.29912e-164	-1.17405e-162	-1.35079e-163	-2.40856e-163	3.21972e-163	-1.49227e-162	1.89256e-163	-3.8006e-163	1.93783e-163	0
-3.66798e-163	6.11313e-164	-4.96399e-164	1.58825e-164	-4.50658e-164	-9.70384e-163	-1.74191e-164	-4.11253e-163	-9.84142e-163	2.53529e-164	9.86148e-165	4.92306e-165	-2.97316e-163	1.05174e-162	-8.6715e-163	2.51068e-163	-1.09012e-162	1.89106e-163	5.61511e-164	-7.94332e-164	2.60221e-163	-8.29912e-164	-1.17405e-162	-1.35079e-163	-2.40856e-163	3.21972e-163	-1.49227e-162	1.89256e-163	-3.8006e-163	1.93783e-163	0
-3.66798e-163	6.11313e-164	-4.96399e-164	1.58825e-164	-4.50658e-164	-9.70384e-163	-1.74191e-164	-4.11253e-163	-9.84142e-163	2.53529e-164	9.86148e-165	4.92306e-165	-2.97316e-163	1.05174e-162	-8.6715e-163	2.51068e-163	-1.09012e-162	1.89106e-163	5.61511e-164	-7.94332e-164	2.60221e-163	-8.29912e-164	-1.17405e-162	-1.35079e-163	-2.40856e-163	3.21972e-163	-1.49227e-162	1.89256e-163	-3.8006e-163	1.93783e-163	0
-3.66798e-163	6.11313e-164	-4.96399e-164	1.58825e-164	-4.50658e-164	-9.70384e-163	-1.74191e-164	-4.11253e-163	-9.84142e-163	2.53529e-164	9.86148e-165	4.92306e-165	-2.97316e-163	1.05174e-162	-8.6715e-163	2.51068e-163	-1.09012e-162	1.89106e-163	5.61511e-164	-7.94332e-164	2.60221e-163	-8.29912e-164	-1.17405e-162	-1.35079e-163	-2.40856e-163	3.21972e-163	-1.49227e-162	1.89256e-163	-3.8006e-163	1.93783e-163	0
-3.66798e-163	6.11313e-164	-4.96399e-164	1.58825e-164	-4.50658e-164	-9.70384e-163	-1.74191e-164	-4.11253e-163	-9.84142e-163	2.53529e-164	9.86148e-165	4.92306e-165	-2.97316e-163	1.05174e-162	-8.6715e-163	2.51068e-163	-1.09012e-162	1.89106e-163	5.61511e-164	-7.94332e-164	2.60221e-163	-8.29912e-164	-1.17405e-162	-1.35079e-163	-2.40856e-163	3.21972e-163	-1.49227e-162	1.89256e-163	-3.8006e-163	1.93783e-163	0
-3.66798e-163	6.11313e-164	-4.96399e-164	1.58825e-164	-4.50658e-164	-9.70384e-163	-1.74191e-164	-4.11253e-163	-9.84142e-163	2.53529e-164	9.86148e-165	4.92306e-165	-2.97316e-163	1.05174e-162	-8.6715e-163	2.51068e-163	-1.09012e-162	1.89106e-163	5.61511e-164	-7.94332e-164	2.60221e-163	-8.29912e-164	-1.17405e-162	-1.35079e-163	-2.40856e-163	3.21972e-163	-1.49227e-162	1.89256e-163	-3.8006e-163	1.93783e-163	0
-3.66798e-163	6.11313e-164	-4.96399e-164	1.58825e-164	-4.50658e-164	-9.70384e-163	-1.74191e-164	-4.11253e-163	-9.84142e-163	2.53529e-164	9.86148e-165	4.92306e-165	-2.97316e-163	1.05174e-162	-8.6715e-163	2.51068e-163	-1.09012e-162	1.89106e-163	5.61511e-164	-7.94332e-164	2.60221e-163	-8.29912e-164	-1.17405e-162	-1.35079e-163	-2.40856e-163	3.21972e-163	-1.49227e-162	1.89256e-163	-3.8006e-163	1.93783e-163	0
-3.66798e-163	6.11313e-164	-4.96399e-164	1.58825e-164	-4.50658e-164	-9.70384e-163	-1.74191e-164	-4.11253e-163	-9.84142e-163	2.53529e-164	9.86148e-165	4.92306e-165	-2.97316e-163	1.05174e-162	-8.6715e-163	2.51068e-163	-1.09012e-162	1.89106e-163	5.61511e-164	-7.94332e-164	2.60221e-163	-8.29912e-164	-1.17405e-162	-1.35079e-163	-2.40856e-163	3.21972e-163	-1.49227e-162	1.89256e-163	-3.8006e-163	1.93783e-163	0
-3.66798e-163	6.11313e-164	-4.96399e-164	1.58825e-164	-4.50658e-164	-9.70384e-163	-1.74191e-164	-4.11253e-163	-9.84142e-163	2.53529e-164	9.86148e-165	4.92306e-165	-2.97316e-163	1.05174e-162	-8.6715e-163	2.51068e-163	-1.09012e-162	1.89106e-163	5.61511e-164	-7.94332e-164	2.60221e-163	-8.29912e-164	-1.17405e-162	-1.35079e-163	-2.40856e-163	3.21972e-163	-1.49227e-162	1.89256e-163	-3.8006e-163	1.93783e-163	0
-3.66798e-163	6.11313e-164	-4.96399e-164	1.58825e-164	-4.50658e-164	-9.70384e-163	-1.74191e-164	-4.11253e-163	-9.84142e-163	2.53529e-164	9.86148e-165	4.92306e-165	-2.97316e-163	1.05174e-162	-8.6715e-163	2.51068e-163	-1.09012e-162	1.89106e-163	5.61511e-164	-7.94332e-164	2.60221e-163	-8.29912e-164	-1.17405e-162	-1.35079e-163	-2.40856e-163	3.21972e-163	-1.49227e-162	1.89256e-163	-3.8006e-163	1.93783e-163	0
-3.66798e-163	6.11313e-164	-4.96399e-164	1.58825e-164	-4.50658e-164	-9.70384e-163	-1.74191e-164	-4.11253e-163	-9.84142e-163	2.53529e-164	9.86148e-165	4.92306e-165	-2.97316e-163	1.05174e-162	-8.6715e-163	2.51068e-163	-1.09012e-162	1.89106e-163	5.61511e-164	-7.94332e-164	2.60221e-163	-8.29912e-164	-1.17405e-162	-1.35079e-163	-2.40856e-163	3.21972e-163	-1.49227e-162	1.89256e-163	-3.8006e-163	1.93783e-163	0
-3.66798e-163	6.11313e-164	-4.96399e-164	1.58825e-164	-4.50658e-164	-9.70384e-163	-1.74191e-164	-4.11253e-163	-9.84142e-163	2.53529e-164	9.86148e-165	4.92306e-165	-2.97316e-163	1.05174e-162	-8.6715e-163	2.51068e-163	-1.09012e-162	1.89106e-163	5.61511e-164	-7.94332e-164	2.60221e-163	-8.29912e-164	-1.17405e-162	-1.35079e-163	-2.40856e-163	3.21972e-163	-1.49227e-162	1.89256e-163	-3.8006e-163	1.93783e-163	0
-3.66798e-163	6.11313e-164	-4.96399e-164	1.58825e-164	-4.50658e-164	-9.70384e-163	-1.74191e-164	-4.11253e-163	-9.84142e-163	2.53529e-164	9.86148e-165	4.92306e-165	-2.97316e-163	1.05174e-162	-8.6715e-163	2.51068e-163	-1.09012e-162	1.89106e-163	5.61511e-164	-7.94332e-164	2.60221e-163	-8.29912e-164	-1.17405e-162	-1.35079e-163	-2.40856e-163	3.21972e-163	-1.49227e-162	1.89256e-163	-3.8006e-163	1.93783e-163	0
-3.66798e-163	6.11313e-164	-4.96399e-164	1.58825e-164	-4.50658e-164	-9.70384e-163	-1.74191e-164	-4.11253e-163	-9.84142e-163	2.53529e-164	9.86148e-165	4.92306e-165	-2.97316e-163	1.05174e-162	-8.6715e-163	2.51068e-163	-1.09012e-162	1.89106e-163	5.61511e-164	-7.94332e-164	2.60221e-163	-8.29912e-164	-1.17405e-162	-1.35079e-163	-2.40856e-163	3.21972e-163	-1.49227e-162	1.89256e-163	-3.8006e-163	1.93783e-163	0
-3.66798e-163	6.11313e-164	-4.96399e-164	1.58825e-164	-4.50658e-164	-9.70384e-163	-1.74191e-164	-4.11253e-163	-9.84142e-163	2.53529e-164	9.86148e-165	4.92306e-165	-2.97316e-163	1.05174e-162	-8.6715e-163	2.51068e-163	-1.09012e-162	1.89106e-163	5.61511e-164	-7.94332e-164	2.60221e-163	-8.29912e-164	-1.17405e-162	-1.35079e-163	-2.40856e-163	3.21972e-163	-1.49227e-162	1.89256e-163	-3.8006e-163	1.93783e-163	0
-3.66798e-163	6.11313e-164	-4.96399e-164	1.58825e-164	-4.50658e-164	-9.70384e-163	-1.74191e-164	-4.11253e-163	-9.84142e-163	2.53529e-164	9.86148e-165	4.92306e-165	-2.97316e-163	1.05174e-162	-8.6715e-163	2.51068e-163	-1.09012e-162	1.89106e-163	5.61511e-164	-7.94332e-164	2.60221e-163	-8.29912e-164	-1.17405e-162	-1.35079e-163	-2.40856e-163	3.21972e-163	-1.49227e-162	1.89256e-163	-3.8006e-163	1.93783e-163	0
-3.66798e-163	6.11313e-164	-4.96399e-164	1.58825e-164	-4.50658e-164	-9.70384e-163	-1.74191e-164	-4.11253e-163	-9.84142e-163	2.53529e-164	9.86148e-165	4.92306e-165	-2.97316e-163	1.05174e-162	-8.6715e-163	2.51068e-163	-1.09012e-162	1.89106e-163	5.61511e-164	-7.94332e-164	2.60221e-163	-8.29912e-164	-1.17405e-162	-1.35079e-163	-2.40856e-163	3.21972e-163	-1.49227e-162	1.89256e-163	-3.8006e-163	1.93783e-163	0
-3.66798e-163	6.11313e-164	-4.96399e-164	1.58825e-164	-4.50658e-164	-9.70384e-163	-1.74191e-164	-4.11253e-163	-9.84142e-163	2.53529e-164	9.86148e-165	4.92306e-165	-2.97316e-163	1.05174e-162	-8.6715e-163	2.51068e-163	-1.09012e-162	1.89106e-163	5.61511e-164	-7.94332e-164	2.60221e-163	-8.29912e-164	-1.17405e-162	-1.35079e-163	-2.40856e-163	3.21972e-163	-1.49227e-162	1.89256e-163	-3.8006e-163	1.93783e-163	0
-3.66798e-163	6.11313e-164	-4.96399e-164	1.58825e-164	-4.50658e-164	-9.70384e-163	-1.74191e-164	-4.11253e-163	-9.84142e-163	2.53529e-164	9.86148e-165	4.92306e-165	-2.97316e-163	1.05174e-162	-8.6715e-163	2.51068e-163	-1.09012e-162	1.89106e-163	5.61511e-164	-7.94332e-164	2.60221e-163	-8.29912e-164	-1.17405e-162	-1.35079e-163	-2.40856e-163	3.21972e-163	-1.49227e-162	1.89256e-163	-3.8006e-163	1.93783e-163	0
-3.66798e-163	6.11313e-164	-4.96399e-164	1.58825e-164	-4.50658e-164	-9.70384e-163	-1.74191e-164	-4.11253e-163	-9.84142e-163	2.53529e-164	9.86148e-165	4.92306e-165	-2.97316e-163	1.05174e-162	-8.6715e-163	2.51068e-163	-1.09012e-162	1.89106e-163	5.61511e-164	-7.94332e-164	2.60221e-163	-8.29912e-164	-1.17405e-162	-1.35079e-163	-2.40856e-163	3.21972e-163	-1.49227e-162	1.89256e-163	-3.8006e-163	1.93783e-163	0
-3.66798e-163	6.11313e-164	-4.96399e-164	1.58825e-164	-4.50658e-164	-9.70384e-163	-1.74191e-164	-4.11253e-163	-9.84142e-163	2.53529e-164	9.86148e-165	4.92306e-165	-2.97316e-163	1.05174e-162	-8.6715e-163	2.51068e-163	-1.09012e-162	1.89106e-163	5.61511e-164	-7.94332e-164	2.60221e-163	-8.29912e-164	-1.17405e-162	-1.35079e-163	-2.40856e-163	3.21972e-163	-1.49227e-162	1.89256e-163	-3.8006e-163	1.93783e-163	0
-3.66798e-163	6.11313e-164	-4.96399e-164	1.58825e-164	-4.50658e-164	-9.70384e-163	-1.74191e-164	-4.11253e-163	-9.84142e-163	2.53529e-164	9.86148e-165	4.92306e-165	-2.97316e-163	1.05174e-162	-8.6715e-163	2.51068e-163	-1.09012e-162	1.89106e-163	5.61511e-164	-7.94332e-164	2.60221e-163	-8.29912e-164	-1.17405e-162	-1.35079e-163	-2.40856e-163	3.21972e-163	-1.49227e-162	1.89256e-163	-3.8006e-163	1.93783e-163	0
-3.66798e-163	6.11313e-164	-4.96399e-164	1.58825e-164	-4.50658e-164	-9.70384e-163	-1.74191e-164	-4.11253e-163	-9.84142e-163	2.53529e-164	9.86148e-165	4.92306e-165	-2.97316e-163	1.05174e-162	-8.6715e-163	2.51068e-163	-1.09012e-162	1.89106e-163	5.61511e-164	-7.94332e-164	2.60221e-163	-8.29912e-164	-1.17405e-162	-1.35079e-163	-2.40856e-163	3.21972e-163	-1.49227e-162	1.89256e-163	-3.8006e-163	1.93783e-163	0
-3.66798e-163	6.11313e-164	-4.96399e-164	1.58825e-164	-4.50658e-164	-9.70384e-163	-1.74191e-164	-4.11253e-163	-9.84142e-163	2.53529e-164	9.86148e-165	4.92306e-165	-2.97316e-163	1.05174e-162	-8.6715e-163	2.51068e-163	-1.09012e-162	1.89106e-163	5.61511e-164	-7.94332e-164	2.60221e-163	-8.29912e-164	-1.17405e-162	-1.35079e-163	-2.40856e-163	3.21972e-163	-1.49227e-162	1.89256e-163	-3.8006e-163	1.93783e-163	0
-3.66798e-163	6.11313e-164	-4.96399e-164	1.58825e-164	-4.50658e-164	-9.70384e-163	-1.74191e-164	-4.11253e-163	-9.84142e-163	2.53529e-164	9.86148e-165	4.92306e-165	-2.97316e-163	1.05174e-162	-8.6715e-163	2.51068e-163	-1.09012e-162	1.89106e-163	5.61511e-164	-7.94332e-164	2.60221e-163	-8.29912e-164	-1.17405e-162	-1.35079e-163	-2.40856e-163	3.21972e-163	-1.49227e-162	1.89256e-163	-3.8006e-163	1.93783e-163	0
-3.66798e-163	6.11313e-164	-4.96399e-164	1.58825e-164	-4.50658e-164	-9.70384e-163	-1.74191e-164	-4.11253e-163	-9.84142e-163	2.53529e-164	9.86148e-165	4.92306e-165	-2.97316e-163	1.05174e-162	-8.6715e-163	2.51068e-163	-1.09012e-162	1.89106e-163	5.61511e-164	-7.94332e-164	2.60221e-163	-8.29912e-164	-1.17405e-162	-1.35079e-163	-2.40856e-163	3.21972e-163	-1.49227e-162	1.89256e-163	-3.8006e-163	1.93783e-163	0
-3.66798e-163	6.11313e-164	-4.96399e-164	1.58825e-164	-4.50658e-164	-9.70384e-163	-1.74191e-164	-4.11253e-163	-9.84142e-163	2.53529e-164	9.86148e-165	4.92306e-165	-2.97316e-163	1.05174e-162	-8.6715e-163	2.51068e-163	-1.09012e-162	1.89106e-163	5.61511e-164	-7.94332e-164	2.60221e-163	-8.29912e-164	-1.17405e-162	-1.35079e-163	-2.40856e-163	3.21972e-163	-1.49227e-162	1.89256e-163	-3.8006e-163	1.93783e-163	0
-3.66798e-163	6.11313e-164	-4.96399e-164	1.58825e-164	-4.50658e-164	-9.70384e-163	-1.74191e-164	-4.11253e-163	-9.84142e-163	2.53529e-164	9.86148e-165	4.92306e-165	-2.97316e-163	1.05174e-162	-8.6715e-163	2.51068e-163	-1.09012e-162	1.89106e-163	5.61511e-164	-7.94332e-164	2.60221e-163	-8.29912e-164	-1.17405e-162	-1.35079e-163	-2.40856e-163	3.21972e-163	-1.49227e-162	1.89256e-163	-3.8006e-163	1.93783e-163	0
-3.66798e-163	6.11313e-164	-4.96399e-164	1.58825e-164	-4.50658e-164	-9.70384e-163	-1.74191e-164	-4.11253e-163	-9.84142e-163	2.53529e-164	9.86148e-165	4.92306e-165	-2.97316e-163	1.05174e-162	-8.6715e-163	2.51068e-163	-1.09012e-162	1.89106e-163	5.61511e-164	-7.94332e-164	2.60221e-163	-8.29912e-164	-1.17405e-162	-1.35079e-163	-2.40856e-163	3.21972e-163	-1.49227e-162	1.89256e-163	-3.8006e-163	1.93783e-163	0
-3.66798e-163	6.11313e-164	-4.96399e-164	1.58825e-164	-4.50658e-164	-9.70384e-163	-1.74191e-164	-4.11253e-163	-9.84142e-163	2.53529e-164	9.86148e-165	4.92306e-165	-2.97316e-163	1.05174e-162	-8.6715e-163	2.51068e-163	-1.09012e-162	1.89106e-163	5.61511e-164	-7.94332e-164	2.60221e-163	-8.29912e-164	-1.17405e-162	-1.35079e-163	-2.40856e-163	3.21972e-163	-1.49227e-162	1.89256e-163	-3.8006e-163	1.93783e-163	0
-3.66798e-163	6.11313e-164	-4.96399e-164	1.58825e-164	-4.50658e-164	-9.70384e-163	-1.74191e-164	-4.11253e-163	-9.84142e-163	2.53529e-164	9.86148e-165	4.92306e-165	-2.97316e-163	1.05174e-162	-8.6715e-163	2.51068e-163	-1.09012e-162	1.89106e-163	5.61511e-164	-7.94332e-164	2.60221e-163	-8.29912e-164	-1.17405e-162	-1.35079e-163	-2.40856e-163	3.21972e-163	-1.49227e-162	1.89256e-163	-3.8006e-163	1.93783e-163	0
-3.66798e-163	6.11313e-164	-4.96399e-164	1.58825e-164	-4.50658e-164	-9.70384e-163	-1.74191e-164	-4.11253e-163	-9.84142e-163	2.53529e-164	9.86148e-165	4.92306e-165	-2.97316e-163	1.05174e-162	-8.6715e-163	2.51068e-163	-1.09012e-162	1.89106e-163	5.61511e-164	-7.94332e-164	2.60221e-163	-8.29912e-164	-1.17405e-162	-1.35079e-163	-2.40856e-163	3.21972e-163	-1.49227e-162	1.89256e-163	-3.8006e-163	1.93783e-163	0
-3.66798e-163	6.11313e-164	-4.96399e-164	1.58825e-164	-4.50658e-164	-9.70384e-163	-1.74191e-164	-4.11253e-163	-9.84142e-163	2.53529e-164	9.86148e-165	4.92306e-165	-2.97316e-163	1.05174e-162	-8.6715e-163	2.51068e-163	-1.09012e-162	1.89106e-163	5.61511e-164	-7.94332e-164	2.60221e-163	-8.29912e-164	-1.17405e-162	-1.35079e-163	-2.40856e-163	3.21972e-163	-1.49227e-162	1.89256e-163	-3.8006e-163	1.93783e-163	0
-3.66798e-163	6.11313e-164	-4.96399e-164	1.58825e-164	-4.50658e-164	-9.70384e-163	-1.74191e-164	-4.11253e-163	-9.84142e-163	2.53529e-164	9.86148e-165	4.92306e-165	-2.97316e-163	1.05174e-162	-8.6715e-163	2.51068e-163	-1.09012e-162	1.89106e-163	5.61511e-164	-7.94332e-164	2.60221e-163	-8.29912e-164	-1.17405e-162	-1.35079e-163	-2.40856e-163	3.21972e-163	-1.49227e-162	1.89256e-163	-3.8006e-163	1.93783e-163	0
-3.66798e-163	6.11313e-164	-4.96399e-164	1.58825e-164	-4.50658e-164	-9.70384e-163	-1.74191e-164	-4.11253e-163	-9.84142e-163	2.53529e-164	9.86148e-165	4.92306e-165	-2.97316e-163	1.05174e-162	-8.6715e-163	2.51068e-163	-1.09012e-162	1.89106e-163	5.61511e-164	-7.94332e-164	2.60221e-163	-8.29912e-164	-1.17405e-162	-1.35079e-163	-2.40856e-163	3.21972e-163	-1.49227e-162	1.89256e-163	-3.8006e-163	1.93783e-163	0
-3.66798e-163	6.11313e-164	-4.96399e-164	1.58825e-164	-4.50658e-164	-9.70384e-163	-1.74191e-164	-4.11253e-163	-9.84142e-163	2.53529e-164	9.86148e-165	4.92306e-165	-2.97316e-163	1.05174e-162	-8.6715e-163	2.51068e-163	-1.09012e-162	1.89106e-163	5.61511e-164	-7.94332e-164	2.60221e-163	-8.29912e-164	-1.17405e-162	-1.35079e-163	-2.40856e-163	3.21972e-163	-1.49227e-162	1.89256e-163	-3.8006e-163	1.93783e-163	0
-3.66798e-163	6.11313e-164	-4.96399e-164	1.58825e-164	-4.50658e-164	-9.70384e-163	-1.74191e-164	-4.11253e-163	-9.84142e-163	2.53529e-164	9.86148e-165	4.92306e-165	-2.97316e-163	1.05174e-162	-8.6715e-163	2.51068e-163	-1.09012e-162	1.89106e-163	5.61511e-164	-7.94332e-164	2.60221e-163	-8.29912e-164	-1.17405e-162	-1.35079e-163	-2.40856e-163	3.21972e-163	-1.49227e-162	1.89256e-163	-3.8006e-163	1.93783e-163	0
-3.66798e-163	6.11313e-164	-4.96399e-164	1.58825e-164	-4.50658e-164	-9.70384e-163	-1.74191e-164	-4.11253e-163	-9.84142e-163	2.53529e-164	9.86148e-165	4.92306e-165	-2.97316e-163	1.05174e-162	-8.6715e-163	2.51068e-163	-1.09012e-162	1.89106e-163	5.61511e-164	-7.94332e-164	2.60221e-163	-8.29912e-164	-1.17405e-162	-1.35079e-163	-2.40856e-163	3.21972e-163	-1.49227e-162	1.89256e-163	-3.8006e-163	1.93783e-163	0
-3.66798e-163	6.11313e-164	-4.96399e-164	1.58825e-164	-4.50658e-164	-9.70384e-163	-1.74191e-164	-4.11253e-163	-9.84142e-163	2.53529e-164	9.86148e-165	4.92306e-165	-2.97316e-163	1.05174e-162	-8.6715e-163	2.51068e-163	-1.09012e-162	1.89106e-163	5.61511e-164	-7.94332e-164	2.60221e-163	-8.29912e-164	-1.17405e-162	-1.35079e-163	-2.40856e-163	3.21972e-163	-1.49227e-162	1.89256e-163	-3.8006e-163	1.93783e-163	0
-3.66798e-163	6.11313e-164	-4.96399e-164	1.58825e-164	-4.50658e-164	-9.70384e-163	-1.74191e-164	-4.11253e-163	-9.84142e-163	2.53529e-164	9.86148e-165	4.92306e-165	-2.97316e-163	1.05174e-162	-8.6715e-163	2.51068e-163	-1.09012e-162	1.89106e-163	5.61511e-164	-7.94332e-164	2.60221e-163	-8.29912e-164	-1.17405e-162	-1.35079e-163	-2.40856e-163	3.21972e-163	-1.49227e-162	1.89256e-163	-3.8006e-163	1.93783e-163	0
-3.66798e-163	6.11313e-164	-4.96399e-164	1.58825e-164	-4.50658e-164	-9.70384e-163	-1.74191e-164	-4.11253e-163	-9.84142e-163	2.53529e-164	9.86148e-165	4.92306e-165	-2.97316e-163	1.05174e-162	-8.6715e-163	2.51068e-163	-1.09012e-162	1.89106e-163	5.61511e-164	-7.94332e-164	2.60221e-163	-8.29912e-164	-1.17405e-162	-1.35079e-163	-2.40856e-163	3.21972e-163	-1.49227e-162	1.89256e-163	-3.8006e-163	1.93783e-163	0
-3.66798e-163	6.11313e-164	-4.96399e-164	1.58825e-164	-4.50658e-164	-9.70384e-163	-1.74191e-164	-4.11253e-163	-9.84142e-163	2.53529e-164	9.86148e-165	4.92306e-165	-2.97316e-163	1.05174e-162	-8.6715e-163	2.51068e-163	-1.09012e-162	1.89106e-163	5.61511e-164	-7.94332e-164	2.60221e-163	-8.29912e-164	-1.17405e-162	-1.35079e-163	-2.40856e-163	3.21972e-163	-1.49227e-162	1.89256e-163	-3.8006e-163	1.93783e-163	0
-3.66798e-163	6.11313e-164	-4.96399e-164	1.58825e-164	-4.50658e-164	-9.70384e-163	-1.74191e-164	-4.11253e-163	-9.84142e-163	2.53529e-164	9.86148e-165	4.92306e-165	-2.97316e-163	1.05174e-162	-8.6715e-163	2.51068e-163	-1.09012e-162	1.89106e-163	5.61511e-164	-7.94332e-164	2.60221e-163	-8.29912e-164	-1.17405e-162	-1.35079e-163	-2.40856e-163	3.21972e-163	-1.49227e-162	1.89256e-163	-3.8006e-163	1.93783e-163	0
-3.66798e-163	6.11313e-164	-4.96399e-164	1.58825e-164	-4.50658e-164	-9.70384e-163	-1.74191e-164	-4.11253e-163	-9.84142e-163	2.53529e-164	9.86148e-165	4.92306e-165	-2.97316e-163	1.05174e-162	-8.6715e-163	2.51068e-163	-1.09012e-162	1.89106e-163	5.61511e-164	-7.94332e-164	2.60221e-163	-8.29912e-164	-1.17405e-162	-1.35079e-163	-2.40856e-163	3.21972e-163	-1.49227e-162	1.89256e-163	-3.8006e-163	1.93783e-163	0
-3.66798e-163	6.11313e-164	-4.96399e-164	1.58825e-164	-4.50658e-164	-9.70384e-163	-1.74191e-164	-4.11253e-163	-9.84142e-163	2.53529e-164	9.86148e-165	4.92306e-165	-2.97316e-163	1.05174e-162	-8.6715e-163	2.51068e-163	-1.09012e-162	1.89106e-163	5.61511e-164	-7.94332e-164	2.60221e-163	-8.29912e-164	-1.17405e-162	-1.35079e-163	-2.40856e-163	3.21972e-163	-1.49227e-162	1.89256e-163	-3.8006e-163	1.93783e-163	0
-3.66798e-163	6.11313e-164	-4.96399e-164	1.58825e-164	-4.50658e-164	-9.70384e-163	-1.74191e-164	-4.11253e-163	-9.84142e-163	2.53529e-164	9.86148e-165	4.92306e-165	-2.97316e-163	1.05174e-162	-8.6715e-163	2.51068e-163	-1.09012e-162	1.89106e-163	5.61511e-164	-7.94332e-164	2.60221e-163	-8.29912e-164	-1.17405e-162	-1.35079e-163	-2.40856e-163	3.21972e-163	-1.49227e-162	1.89256e-163	-3.8006e-163	1.93783e-163	0
-3.66798e-163	6.11313e-164	-4.96399e-164	1.58825e-164	-4.50658e-164	-9.70384e-163	-1.74191e-164	-4.11253e-163	-9.84142e-163	2.53529e-164	9.86148e-165	4.92306e-165	-2.97316e-163	1.05174e-162	-8.6715e-163	2.51068e-163	-1.09012e-162	1.89106e-163	5.61511e-164	-7.94332e-164	2.60221e-163	-8.29912e-164	-1.17405e-162	-1.35079e-163	-2.40856e-163	3.21972e-163	-1.49227e-162	1.89256e-163	-3.8006e-163	1.93783e-163	0
-3.66798e-163	6.11313e-164	-4.96399e-164	1.58825e-164	-4.50658e-164	-9.70384e-163	-1.74191e-164	-4.11253e-163	-9.84142e-163	2.53529e-164	9.86148e-165	4.92306e-165	-2.97316e-163	1.05174e-162	-8.6715e-163	2.51068e-163	-1.09012e-162	1.89106e-163	5.61511e-164	-7.94332e-164	2.60221e-163	-8.29912e-164	-1.17405e-162	-1.35079e-163	-2.40856e-163	3.21972e-163	-1.49227e-162	1.89256e-163	-3.8006e-163	1.93783e-163	0
-3.66798e-163	6.11313e-164	-4.96399e-164	1.58825e-164	-4.50658e-164	-9.70384e-163	-1.74191e-164	-4.11253e-163	-9.84142e-163	2.53529e-164	9.86148e-165	4.92306e-165	-2.97316e-163	1.05174e-162	-8.6715e-163	2.51068e-163	-1.09012e-162	1.89106e-163	5.61511e-164	-7.94332e-164	2.60221e-163	-8.29912e-164	-1.17405e-162	-1.35079e-163	-2.40856e-163	3.21972e-163	-1.49227e-162	1.89256e-163	-3.8006e-163	1.93783e-163	0
-3.66798e-163	6.11313e-164	-4.96399e-164	1.58825e-164	-4.50658e-164	-9.70384e-163	-1.74191e-164	-4.11253e-163	-9.84142e-163	2.53529e-164	9.86148e-165	4.92306e-165	-2.97316e-163	1.05174e-162	-8.6715e-163	2.51068e-163	-1.09012e-162	1.89106e-163	5.61511e-164	-7.94332e-164	2.60221e-163	-8.29912e-164	-1.17405e-162	-1.35079e-163	-2.40856e-163	3.21972e-163	-1.49227e-162	1.89256e-163	-3.8006e-163	1.93783e-163	0
-3.66798e-163	6.11313e-164	-4.96399e-164	1.58825e-164	-4.50658e-164	-9.70384e-163	-1.74191e-164	-4.11253e-163	-9.84142e-163	2.53529e-164	9.86148e-165	4.92306e-165	-2.97316e-163	1.05174e-162	-8.6715e-163	2.51068e-163	-1.09012e-162	1.89106e-163	5.61511e-164	-7.94332e-164	2.60221e-163	-8.29912e-164	-1.17405e-162	-1.35079e-163	-2.40856e-163	3.21972e-163	-1.49227e-162	1.89256e-163	-3.8006e-163	1.93783e-163	0
-3.66798e-163	6.11313e-164	-4.96399e-164	1.58825e-164	-4.50658e-164	-9.70384e-163	-1.74191e-164	-4.11253e-163	-9.84142e-163	2.53529e-164	9.86148e-165	4.92306e-165	-2.97316e-163	1.05174e-162	-8.6715e-163	2.51068e-163	-1.09012e-162	1.89106e-163	5.61511e-164	-7.94332e-164	2.60221e-163	-8.29912e-164	-1.17405e-162	-1.35079e-163	-2.40856e-163	3.21972e-163	-1.49227e-162	1.89256e-163	-3.8006e-163	1.93783e-163	0
-3.66798e-163	6.11313e-164	-4.96399e-164	1.58825e-164	-4.50658e-164	-9.70384e-163	-1.74191e-164	-4.11253e-163	-9.84142e-163	2.53529e-164	9.86148e-165	4.92306e-165	-2.97316e-163	1.05174e-162	-8.6715e-163	2.51068e-163	-1.09012e-162	1.89106e-163	5.61511e-164	-7.94332e-164	2.60221e-163	-8.29912e-164	-1.17405e-162	-1.35079e-163	-2.40856e-163	3.21972e-163	-1.49227e-162	1.89256e-163	-3.8006e-163	1.93783e-163	0
-3.66798e-163	6.11313e-164	-4.96399e-164	1.58825e-164	-4.50658e-164	-9.70384e-163	-1.74191e-164	-4.11253e-163	-9.84142e-163	2.53529e-164	9.86148e-165	4.92306e-165	-2.97316e-163	1.05174e-162	-8.6715e-163	2.51068e-163	-1.09012e-162	1.89106e-163	5.61511e-164	-7.94332e-164	2.60221e-163	-8.29912e-164	-1.17405e-162	-1.35079e-163	-2.40856e-163	3.21972e-163	-1.49227e-162	1.89256e-163	-3.8006e-163	1.93783e-163	0
-3.66798e-163	6.11313e-164	-4.96399e-164	1.58825e-164	-4.50658e-164	-9.70384e-163	-1.74191e-164	-4.11253e-163	-9.84142e-163	2.53529e-164	9.86148e-165	4.92306e-165	-2.97316e-163	1.05174e-162	-8.6715e-163	2.51068e-163	-1.09012e-162	1.89106e-163	5.61511e-164	-7.94332e-164	2.60221e-163	-8.29912e-164	-1.17405e-162	-1.35079e-163	-2.40856e-163	3.21972e-163	-1.49227e-162	1.89256e-163	-3.8006e-163	1.93783e-163	0
-3.66798e-163	6.11313e-164	-4.96399e-164	1.58825e-164	-4.50658e-164	-9.70384e-163	-1.74191e-164	-4.11253e-163	-9.84142e-163	2.53529e-164	9.86148e-165	4.92306e-165	-2.97316e-163	1.05174e-162	-8.6715e-163	2.51068e-163	-1.09012e-162	1.89106e-163	5.61511e-164	-7.94332e-164	2.60221e-163	-8.29912e-164	-1.17405e-162	-1.35079e-163	-2.40856e-163	3.21972e-163	-1.49227e-162	1.89256e-163	-3.8006e-163	1.93783e-163	0
-3.66798e-163	6.11313e-164	-4.96399e-164	1.58825e-164	-4.50658e-164	-9.70384e-163	-1.74191e-164	-4.11253e-163	-9.84142e-163	2.53529e-164	9.86148e-165	4.92306e-165	-2.97316e-163	1.05174e-162	-8.6715e-163	2.51068e-163	-1.09012e-162	1.89106e-163	5.61511e-164	-7.94332e-164	2.60221e-163	-8.29912e-164	-1.17405e-162	-1.35079e-163	-2.40856e-163	3.21972e-163	-1.49227e-162	1.89256e-163	-3.8006e-163	1.93783e-163	0
-3.66798e-163	6.11313e-164	-4.96399e-164	1.58825e-164	-4.50658e-164	-9.70384e-163	-1.74191e-164	-4.11253e-163	-9.84142e-163	2.53529e-164	9.86148e-165	4.92306e-165	-2.97316e-163	1.05174e-162	-8.6715e-163	2.51068e-163	-1.09012e-162	1.89106e-163	5.61511e-164	-7.94332e-164	2.60221e-163	-8.29912e-164	-1.17405e-162	-1.35079e-163	-2.40856e-163	3.21972e-163	-1.49227e-162	1.89256e-163	-3.8006e-163	1.93783e-163	0
-3.66798e-163	6.11313e-164	-4.96399e-164	1.58825e-164	-4.50658e-164	-9.70384e-163	-1.74191e-164	-4.11253e-163	-9.84142e-163	2.53529e-164	9.86148e-165	4.92306e-165	-2.97316e-163	1.05174e-162	-8.6715e-163	2.51068e-163	-1.09012e-162	1.89106e-163	5.61511e-164	-7.94332e-164	2.60221e-163	-8.29912e-164	-1.17405e-162	-1.35079e-163	-2.40856e-163	3.21972e-163	-1.49227e-162	1.89256e-163	-3.8006e-163	1.93783e-163	0
-3.66798e-163	6.11313e-164	-4.96399e-164	1.58825e-164	-4.50658e-164	-9.70384e-163	-1.74191e-164	-4.11253e-163	-9.84142e-163	2.53529e-164	9.86148e-165	4.92306e-165	-2.97316e-163	1.05174e-162	-8.6715e-163	2.51068e-163	-1.09012e-162	1.89106e-163	5.61511e-164	-7.94332e-164	2.60221e-163	-8.29912e-164	-1.17405e-162	-1.35079e-163	-2.40856e-163	3.21972e-163	-1.49227e-162	1.89256e-163	-3.8006e-163	1.93783e-163	0
-3.66798e-163	6.11313e-164	-4.96399e-164	1.58825e-164	-4.50658e-164	-9.70384e-163	-1.74191e-164	-4.11253e-163	-9.84142e-163	2.53529e-164	9.86148e-165	4.92306e-165	-2.97316e-163	1.05174e-162	-8.6715e-163	2.51068e-163	-1.09012e-162	1.89106e-163	5.61511e-164	-7.94332e-164	2.60221e-163	-8.29912e-164	-1.17405e-162	-1.35079e-163	-2.40856e-163	3.21972e-163	-1.49227e-162	1.89256e-163	-3.8006e-163	1.93783e-163	0
-3.66798e-163	6.11313e-164	-4.96399e-164	1.58825e-164	-4.50658e-164	-9.70384e-163	-1.74191e-164	-4.11253e-163	-9.84142e-163	2.53529e-164	9.86148e-165	4.92306e-165	-2.97316e-163	1.05174e-162	-8.6715e-163	2.51068e-163	-1.09012e-162	1.89106e-163	5.61511e-164	-7.94332e-164	2.60221e-163	-8.29912e-164	-1.17405e-162	-1.35079e-163	-2.40856e-163	3.21972e-163	-1.49227e-162	1.89256e-163	-3.8006e-163	1.93783e-163	0
-3.66798e-163	6.11313e-164	-4.96399e-164	1.58825e-164	-4.50658e-164	-9.70384e-163	-1.74191e-164	-4.11253e-163	-9.84142e-163	2.53529e-164	9.86148e-165	4.92306e-165	-2.97316e-163	1.05174e-162	-8.6715e-163	2.51068e-163	-1.09012e-162	1.89106e-163	5.61511e-164	-7.94332e-164	2.60221e-163	-8.29912e-164	-1.17405e-162	-1.35079e-163	-2.40856e-163	3.21972e-163	-1.49227e-162	1.89256e-163	-3.8006e-163	1.93783e-163	0
-3.66798e-163	6.11313e-164	-4.96399e-164	1.58825e-164	-4.50658e-164	-9.70384e-163	-1.74191e-164	-4.11253e-163	-9.84142e-163	2.53529e-164	9.86148e-165	4.92306e-165	-2.97316e-163	1.05174e-162	-8.6715e-163	2.51068e-163	-1.09012e-162	1.89106e-163	5.61511e-164	-7.94332e-164	2.60221e-163	-8.29912e-164	-1.17405e-162	-1.35079e-163	-2.40856e-163	3.21972e-163	-1.49227e-162	1.89256e-163	-3.8006e-163	1.93783e-163	0
-3.66798e-163	6.11313e-164	-4.96399e-164	1.58825e-164	-4.50658e-164	-9.70384e-163	-1.74191e-164	-4.11253e-163	-9.84142e-163	2.53529e-164	9.86148e-165	4.92306e-165	-2.97316e-163	1.05174e-162	-8.6715e-163	2.51068e-163	-1.09012e-162	1.89106e-163	5.61511e-164	-7.94332e-164	2.60221e-163	-8.29912e-164	-1.17405e-162	-1.35079e-163	-2.40856e-163	3.21972e-163	-1.49227e-162	1.89256e-163	-3.8006e-163	1.93783e-163	0
-3.66798e-163	6.11313e-164	-4.96399e-164	1.58825e-164	-4.50658e-164	-9.70384e-163	-1.74191e-164	-4.11253e-163	-9.84142e-163	2.53529e-164	9.86148e-165	4.92306e-165	-2.97316e-163	1.05174e-162	-8.6715e-163	2.51068e-163	-1.09012e-162	1.89106e-163	5.61511e-164	-7.94332e-164	2.60221e-163	-8.29912e-164	-1.17405e-162	-1.35079e-163	-2.40856e-163	3.21972e-163	-1.49227e-162	1.89256e-163	-3.8006e-163	1.93783e-163	0
-3.66798e-163	6.11313e-164	-4.96399e-164	1.58825e-164	-4.50658e-164	-9.70384e-163	-1.74191e-164	-4.11253e-163	-9.84142e-163	2.53529e-164	9.86148e-165	4.92306e-165	-2.97316e-163	1.05174e-162	-8.6715e-163	2.51068e-163	-1.09012e-162	1.89106e-163	5.61511e-164	-7.94332e-164	2.60221e-163	-8.29912e-164	-1.17405e-162	-1.35079e-163	-2.40856e-163	3.21972e-163	-1.49227e-162	1.89256e-163	-3.8006e-163	1.93783e-163	0
-3.66798e-163	6.11313e-164	-4.96399e-164	1.58825e-164	-4.50658e-164	-9.70384e-163	-1.74191e-164	-4.11253e-163	-9.84142e-163	2.53529e-164	9.86148e-165	4.92306e-165	-2.97316e-163	1.05174e-162	-8.6715e-163	2.51068e-163	-1.09012e-162	1.89106e-163	5.61511e-164	-7.94332e-164	2.60221e-163	-8.29912e-164	-1.17405e-162	-1.35079e-163	-2.40856e-163	3.21972e-163	-1.49227e-162	1.89256e-163	-3.8006e-163	1.93783e-163	0
-3.66798e-163	6.11313e-164	-4.96399e-164	1.58825e-164	-4.50658e-164	-9.70384e-163	-1.74191e-164	-4.11253e-163	-9.84142e-163	2.53529e-164	9.86148e-165	4.92306e-165	-2.97316e-163	1.05174e-162	-8.6715e-163	2.51068e-163	-1.09012e-162	1.89106e-163	5.61511e-164	-7.94332e-164	2.60221e-163	-8.29912e-164	-1.17405e-162	-1.35079e-163	-2.40856e-163	3.21972e-163	-1.49227e-162	1.89256e-163	-3.8006e-163	1.93783e-163	0
-3.66798e-163	6.11313e-164	-4.96399e-164	1.58825e-164	-4.50658e-164	-9.70384e-163	-1.74191e-164	-4.11253e-163	-9.84142e-163	2.53529e-164	9.86148e-165	4.92306e-165	-2.97316e-163	1.05174e-162	-8.6715e-163	2.51068e-163	-1.09012e-162	1.89106e-163	5.61511e-164	-7.94332e-164	2.60221e-163	-8.29912e-164	-1.17405e-162	-1.35079e-163	-2.40856e-163	3.21972e-163	-1.49227e-162	1.89256e-163	-3.8006e-163	1.93783e-163	0
-3.66798e-163	6.11313e-164	-4.96399e-164	1.58825e-164	-4.50658e-164	-9.70384e-163	-1.74191e-164	-4.11253e-163	-9.84142e-163	2.53529e-164	9.86148e-165	4.92306e-165	-2.97316e-163	1.05174e-162	-8.6715e-163	2.51068e-163	-1.09012e-162	1.89106e-163	5.61511e-164	-7.94332e-164	2.60221e-163	-8.29912e-164	-1.17405e-162	-1.35079e-163	-2.40856e-163	3.21972e-163	-1.49227e-162	1.89256e-163	-3.8006e-163	1.93783e-163	0
-3.66798e-163	6.11313e-164	-4.96399e-164	1.58825e-164	-4.50658e-164	-9.70384e-163	-1.74191e-164	-4.11253e-163	-9.84142e-163	2.53529e-164	9.86148e-165	4.92306e-165	-2.97316e-163	1.05174e-162	-8.6715e-163	2.51068e-163	-1.09012e-162	1.89106e-163	5.61511e-164	-7.94332e-164	2.60221e-163	-8.29912e-164	-1.17405e-162	-1.35079e-163	-2.40856e-163	3.21972e-163	-1.49227e-162	1.89256e-163	-3.8006e-163	1.93783e-163	0
-3.66798e-163	6.11313e-164	-4.96399e-164	1.58825e-164	-4.50658e-164	-9.70384e-163	-1.74191e-164	-4.11253e-163	-9.84142e-163	2.53529e-164	9.86148e-165	4.92306e-165	-2.97316e-163	1.05174e-162	-8.6715e-163	2.51068e-163	-1.09012e-162	1.89106e-163	5.61511e-164	-7.94332e-164	2.60221e-163	-8.29912e-164	-1.17405e-162	-1.35079e-163	-2.40856e-163	3.21972e-163	-1.49227e-162	1.89256e-163	-3.8006e-163	1.93783e-163	0
-3.66798e-163	6.11313e-164	-4.96399e-164	1.58825e-164	-4.50658e-164	-9.70384e-163	-1.74191e-164	-4.11253e-163	-9.84142e-163	2.53529e-164	9.86148e-165	4.92306e-165	-2.97316e-163	1.05174e-162	-8.6715e-163	2.51068e-163	-1.09012e-162	1.89106e-163	5.61511e-164	-7.94332e-164	2.60221e-163	-8.29912e-164	-1.17405e-162	-1.35079e-163	-2.40856e-163	3.21972e-163	-1.49227e-162	1.89256e-163	-3.8006e-163	1.93783e-163	0
-3.66798e-163	6.11313e-164	-4.96399e-164	1.58825e-164	-4.50658e-164	-9.70384e-163	-1.74191e-164	-4.11253e-163	-9.84142e-163	2.53529e-164	9.86148e-165	4.92306e-165	-2.97316e-163	1.05174e-162	-8.6715e-163	2.51068e-163	-1.09012e-162	1.89106e-163	5.61511e-164	-7.94332e-164	2.60221e-163	-8.29912e-164	-1.17405e-162	-1.35079e-163	-2.40856e-163	3.21972e-163	-1.49227e-162	1.89256e-163	-3.8006e-163	1.93783e-163	0
-3.66798e-163	6.11313e-164	-4.96399e-164	1.58825e-164	-4.50658e-164	-9.70384e-163	-1.74191e-164	-4.11253e-163	-9.84142e-163	2.53529e-164	9.86148e-165	4.92306e-165	-2.97316e-163	1.05174e-162	-8.6715e-163	2.51068e-163	-1.09012e-162	1.89106e-163	5.61511e-164	-7.94332e-164	2.60221e-163	-8.29912e-164	-1.17405e-162	-1.35079e-163	-2.40856e-163	3.21972e-163	-1.49227e-162	1.89256e-163	-3.8006e-163	1.93783e-163	0
-3.66798e-163	6.11313e-164	-4.96399e-164	1.58825e-164	-4.50658e-164	-9.70384e-163	-1.74191e-164	-4.11253e-163	-9.84142e-163	2.53529e-164	9.86148e-165	4.92306e-165	-2.97316e-163	1.05174e-162	-8.6715e-163	2.51068e-163	-1.09012e-162	1.89106e-163	5.61511e-164	-7.94332e-164	2.60221e-163	-8.29912e-164	-1.17405e-162	-1.35079e-163	-2.40856e-163	3.21972e-163	-1.49227e-162	1.89256e-163	-3.8006e-163	1.93783e-163	0
-3.66798e-163	6.11313e-164	-4.96399e-164	1.58825e-164	-4.50658e-164	-9.70384e-163	-1.74191e-164	-4.11253e-163	-9.84142e-163	2.53529e-164	9.86148e-165	4.92306e-165	-2.97316e-163	1.05174e-162	-8.6715e-163	2.51068e-163	-1.09012e-162	1.89106e-163	5.61511e-164	-7.94332e-164	2.60221e-163	-8.29912e-164	-1.17405e-162	-1.35079e-163	-2.40856e-163	3.21972e-163	-1.49227e-162	1.89256e-163	-3.8006e-163	1.93783e-163	0
-3.66798e-163	6.11313e-164	-4.96399e-164	1.58825e-164	-4.50658e-164	-9.70384e-163	-1.74191e-164	-4.11253e-163	-9.84142e-163	2.53529e-164	9.86148e-165	4.92306e-165	-2.97316e-163	1.05174e-162	-8.6715e-163	2.51068e-163	-1.09012e-162	1.89106e-163	5.61511e-164	-7.94332e-164	2.60221e-163	-8.29912e-164	-1.17405e-162	-1.35079e-163	-2.40856e-163	3.21972e-163	-1.49227e-162	1.89256e-163	-3.8006e-163	1.93783e-163	0
-3.66798e-163	6.11313e-164	-4.96399e-164	1.58825e-164	-4.50658e-164	-9.70384e-163	-1.74191e-164	-4.11253e-163	-9.84142e-163	2.53529e-164	9.86148e-165	4.92306e-165	-2.97316e-163	1.05174e-162	-8.6715e-163	2.51068e-163	-1.09012e-162	1.89106e-163	5.61511e-164	-7.94332e-164	2.60221e-163	-8.29912e-164	-1.17405e-162	-1.35079e-163	-2.40856e-163	3.21972e-163	-1.49227e-162	1.89256e-163	-3.8006e-163	1.93783e-163	0
-3.66798e-163	6.11313e-164	-4.96399e-164	1.58825e-164	-4.50658e-164	-9.70384e-163	-1.74191e-164	-4.11253e-163	-9.84142e-163	2.53529e-164	9.86148e-165	4.92306e-165	-2.97316e-163	1.05174e-162	-8.6715e-163	2.51068e-163	-1.09012e-162	1.89106e-163	5.61511e-164	-7.94332e-164	2.60221e-163	-8.29912e-164	-1.17405e-162	-1.35079e-163	-2.40856e-163	3.21972e-163	-1.49227e-162	1.89256e-163	-3.8006e-163	1.93783e-163	0
-3.66798e-163	6.11313e-164	-4.96399e-164	1.58825e-164	-4.50658e-164	-9.70384e-163	-1.74191e-164	-4.11253e-163	-9.84142e-163	2.53529e-164	9.86148e-165	4.92306e-165	-2.97316e-163	1.05174e-162	-8.6715e-163	2.51068e-163	-1.09012e-162	1.89106e-163	5.61511e-164	-7.94332e-164	2.60221e-163	-8.29912e-164	-1.17405e-162	-1.35079e-163	-2.40856e-163	3.21972e-163	-1.49227e-162	1.89256e-163	-3.8006e-163	1.93783e-163	0
-3.66798e-163	6.11313e-164	-4.96399e-164	1.58825e-164	-4.50658e-164	-9.70384e-163	-1.74191e-164	-4.11253e-163	-9.84142e-163	2.53529e-164	9.86148e-165	4.92306e-165	-2.97316e-163	1.05174e-162	-8.6715e-163	2.51068e-163	-1.09012e-162	1.89106e-163	5.61511e-164	-7.94332e-164	2.60221e-163	-8.29912e-164	-1.17405e-162	-1.35079e-163	-2.40856e-163	3.21972e-163	-1.49227e-162	1.89256e-163	-3.8006e-163	1.93783e-163	0
-3.66798e-163	6.11313e-164	-4.96399e-164	1.58825e-164	-4.50658e-164	-9.70384e-163	-1.74191e-164	-4.11253e-163	-9.84142e-163	2.53529e-164	9.86148e-165	4.92306e-165	-2.97316e-163	1.05174e-162	-8.6715e-163	2.51068e-163	-1.09012e-162	1.89106e-163	5.61511e-164	-7.94332e-164	2.60221e-163	-8.29912e-164	-1.17405e-162	-1.35079e-163	-2.40856e-163	3.21972e-163	-1.49227e-162	1.89256e-163	-3.8006e-163	1.93783e-163	0
-3.66798e-163	6.11313e-164	-4.96399e-164	1.58825e-164	-4.50658e-164	-9.70384e-163	-1.74191e-164	-4.11253e-163	-9.84142e-163	2.53529e-164	9.86148e-165	4.92306e-165	-2.97316e-163	1.05174e-162	-8.6715e-163	2.51068e-163	-1.09012e-162	1.89106e-163	5.61511e-164	-7.94332e-164	2.60221e-163	-8.29912e-164	-1.17405e-162	-1.35079e-163	-2.40856e-163	3.21972e-163	-1.49227e-162	1.89256e-163	-3.8006e-163	1.93783e-163	0
-3.66798e-163	6.11313e-164	-4.96399e-164	1.58825e-164	-4.50658e-164	-9.70384e-163	-1.74191e-164	-4.11253e-163	-9.84142e-163	2.53529e-164	9.86148e-165	4.92306e-165	-2.97316e-163	1.05174e-162	-8.6715e-163	2.51068e-163	-1.09012e-162	1.89106e-163	5.61511e-164	-7.94332e-164	2.60221e-163	-8.29912e-164	-1.17405e-162	-1.35079e-163	-2.40856e-163	3.21972e-163	-1.49227e-162	1.89256e-163	-3.8006e-163	1.93783e-163	0
-3.66798e-163	6.11313e-164	-4.96399e-164	1.58825e-164	-4.50658e-164	-9.70384e-163	-1.74191e-164	-4.11253e-163	-9.84142e-163	2.53529e-164	9.86148e-165	4.92306e-165	-2.97316e-163	1.05174e-162	-8.6715e-163	2.51068e-163	-1.09012e-162	1.89106e-163	5.61511e-164	-7.94332e-164	2.60221e-163	-8.29912e-164	-1.17405e-162	-1.35079e-163	-2.40856e-163	3.21972e-163	-1.49227e-162	1.89256e-163	-3.8006e-163	1.93783e-163	0
-3.66798e-163	6.11313e-164	-4.96399e-164	1.58825e-164	-4.50658e-164	-9.70384e-163	-1.74191e-164	-4.11253e-163	-9.84142e-163	2.53529e-164	9.86148e-165	4.92306e-165	-2.97316e-163	1.05174e-162	-8.6715e-163	2.51068e-163	-1.09012e-162	1.89106e-163	5.61511e-164	-7.94332e-164	2.60221e-163	-8.29912e-164	-1.17405e-162	-1.35079e-163	-2.40856e-163	3.21972e-163	-1.49227e-162	1.89256e-163	-3.8006e-163	1.93783e-163	0
-3.66798e-163	6.11313e-164	-4.96399e-164	1.58825e-164	-4.50658e-164	-9.70384e-163	-1.74191e-164	-4.11253e-163	-9.84142e-163	2.53529e-164	9.86148e-165	4.92306e-165	-2.97316e-163	1.05174e-162	-8.6715e-163	2.51068e-163	-1.09012e-162	1.89106e-163	5.61511e-164	-7.94332e-164	2.60221e-163	-8.29912e-164	-1.17405e-162	-1.35079e-163	-2.40856e-163	3.21972e-163	-1.49227e-162	1.89256e-163	-3.8006e-163	1.93783e-163	0
-3.66798e-163	6.11313e-164	-4.96399e-164	1.58825e-164	-4.50658e-164	-9.70384e-163	-1.74191e-164	-4.11253e-163	-9.84142e-163	2.53529e-164	9.86148e-165	4.92306e-165	-2.97316e-163	1.05174e-162	-8.6715e-163	2.51068e-163	-1.09012e-162	1.89106e-163	5.61511e-164	-7.94332e-164	2.60221e-163	-8.29912e-164	-1.17405e-162	-1.35079e-163	-2.40856e-163	3.21972e-163	-1.49227e-162	1.89256e-163	-3.8006e-163	1.93783e-163	0
-3.66798e-163	6.11313e-164	-4.96399e-164	1.58825e-164	-4.50658e-164	-9.70384e-163	-1.74191e-164	-4.11253e-163	-9.84142e-163	2.53529e-164	9.86148e-165	4.92306e-165	-2.97316e-163	1.05174e-162	-8.6715e-163	2.51068e-163	-1.09012e-162	1.89106e-163	5.61511e-164	-7.94332e-164	2.60221e-163	-8.29912e-164	-1.17405e-162	-1.35079e-163	-2.40856e-163	3.21972e-163	-1.49227e-162	1.89256e-163	-3.8006e-163	1.93783e-163	0
-3.66798e-163	6.11313e-164	-4.96399e-164	1.58825e-164	-4.50658e-164	-9.70384e-163	-1.74191e-164	-4.11253e-163	-9.84142e-163	2.53529e-164	9.86148e-165	4.92306e-165	-2.97316e-163	1.05174e-162	-8.6715e-163	2.51068e-163	-1.09012e-162	1.89106e-163	5.61511e-164	-7.94332e-164	2.60221e-163	-8.29912e-164	-1.17405e-162	-1.35079e-163	-2.40856e-163	3.21972e-163	-1.49227e-162	1.89256e-163	-3.8006e-163	1.93783e-163	0
-3.66798e-163	6.11313e-164	-4.96399e-164	1.58825e-164	-4.50658e-164	-9.70384e-163	-1.74191e-164	-4.11253e-163	-9.84142e-163	2.53529e-164	9.86148e-165	4.92306e-165	-2.97316e-163	1.05174e-162	-8.6715e-163	2.51068e-163	-1.09012e-162	1.89106e-163	5.61511e-164	-7.94332e-164	2.60221e-163	-8.29912e-164	-1.17405e-162	-1.35079e-163	-2.40856e-163	3.21972e-163	-1.49227e-162	1.89256e-163	-3.8006e-163	1.93783e-163	0
-3.66798e-163	6.11313e-164	-4.96399e-164	1.58825e-164	-4.50658e-164	-9.70384e-163	-1.74191e-164	-4.11253e-163	-9.84142e-163	2.53529e-164	9.86148e-165	4.92306e-165	-2.97316e-163	1.05174e-162	-8.6715e-163	2.51068e-163	-1.09012e-162	1.89106e-163	5.61511e-164	-7.94332e-164	2.60221e-163	-8.29912e-164	-1.17405e-162	-1.35079e-163	-2.40856e-163	3.21972e-163	-1.49227e-162	1.89256e-163	-3.8006e-163	1.93783e-163	0
-3.66798e-163	6.11313e-164	-4.96399e-164	1.58825e-164	-4.50658e-164	-9.70384e-163	-1.74191e-164	-4.11253e-163	-9.84142e-163	2.53529e-164	9.86148e-165	4.92306e-165	-2.97316e-163	1.05174e-162	-8.6715e-163	2.51068e-163	-1.09012e-162	1.89106e-163	5.61511e-164	-7.94332e-164	2.60221e-163	-8.29912e-164	-1.17405e-162	-1.35079e-163	-2.40856e-163	3.21972e-163	-1.49227e-162	1.89256e-163	-3.8006e-163	1.93783e-163	0
-3.66798e-163	6.11313e-164	-4.96399e-164	1.58825e-164	-4.50658e-164	-9.70384e-163	-1.74191e-164	-4.11253e-163	-9.84142e-163	2.53529e-164	9.86148e-165	4.92306e-165	-2.97316e-163	1.05174e-162	-8.6715e-163	2.51068e-163	-1.09012e-162	1.89106e-163	5.61511e-164	-7.94332e-164	2.60221e-163	-8.29912e-164	-1.17405e-162	-1.35079e-163	-2.40856e-163	3.21972e-163	-1.49227e-162	1.89256e-163	-3.8006e-163	1.93783e-163	0
-3.66798e-163	6.11313e-164	-4.96399e-164	1.58825e-164	-4.50658e-164	-9.70384e-163	-1.74191e-164	-4.11253e-163	-9.84142e-163	2.53529e-164	9.86148e-165	4.92306e-165	-2.97316e-163	1.05174e-162	-8.6715e-163	2.51068e-163	-1.09012e-162	1.89106e-163	5.61511e-164	-7.94332e-164	2.60221e-163	-8.29912e-164	-1.17405e-162	-1.35079e-163	-2.40856e-163	3.21972e-163	-1.49227e-162	1.89256e-163	-3.8006e-163	1.93783e-163	0
-3.66798e-163	6.11313e-164	-4.96399e-164	1.58825e-164	-4.50658e-164	-9.70384e-163	-1.74191e-164	-4.11253e-163	-9.84142e-163	2.53529e-164	9.86148e-165	4.92306e-165	-2.97316e-163	1.05174e-162	-8.6715e-163	2.51068e-163	-1.09012e-162	1.89106e-163	5.61511e-164	-7.94332e-164	2.60221e-163	-8.29912e-164	-1.17405e-162	-1.35079e-163	-2.40856e-163	3.21972e-163	-1.49227e-162	1.89256e-163	-3.8006e-163	1.93783e-163	0
-3.66798e-163	6.11313e-164	-4.96399e-164	1.58825e-164	-4.50658e-164	-9.70384e-163	-1.74191e-164	-4.11253e-163	-9.84142e-163	2.53529e-164	9.86148e-165	4.92306e-165	-2.97316e-163	1.05174e-162	-8.6715e-163	2.51068e-163	-1.09012e-162	1.89106e-163	5.61511e-164	-7.94332e-164	2.60221e-163	-8.29912e-164	-1.17405e-162	-1.35079e-163	-2.40856e-163	3.21972e-163	-1.49227e-162	1.89256e-163	-3.8006e-163	1.93783e-163	0
-3.66798e-163	6.11313e-164	-4.96399e-164	1.58825e-164	-4.50658e-164	-9.70384e-163	-1.74191e-164	-4.11253e-163	-9.84142e-163	2.53529e-164	9.86148e-165	4.92306e-165	-2.97316e-163	1.05174e-162	-8.6715e-163	2.51068e-163	-1.09012e-162	1.89106e-163	5.61511e-164	-7.94332e-164	2.60221e-163	-8.29912e-164	-1.17405e-162	-1.35079e-163	-2.40856e-163	3.21972e-163	-1.49227e-162	1.89256e-163	-3.8006e-163	1.93783e-163	0
-3.66798e-163	6.11313e-164	-4.96399e-164	1.58825e-164	-4.50658e-164	-9.70384e-163	-1.74191e-164	-4.11253e-163	-9.84142e-163	2.53529e-164	9.86148e-165	4.92306e-165	-2.97316e-163	1.05174e-162	-8.6715e-163	2.51068e-163	-1.09012e-162	1.89106e-163	5.61511e-164	-7.94332e-164	2.60221e-163	-8.29912e-164	-1.17405e-162	-1.35079e-163	-2.40856e-163	3.21972e-163	-1.49227e-162	1.89256e-163	-3.8006e-163	1.93783e-163	0
-3.66798e-163	6.11313e-164	-4.96399e-164	1.58825e-164	-4.50658e-164	-9.70384e-163	-1.74191e-164	-4.11253e-163	-9.84142e-163	2.53529e-164	9.86148e-165	4.92306e-165	-2.97316e-163	1.05174e-162	-8.6715e-163	2.51068e-163	-1.09012e-162	1.89106e-163	5.61511e-164	-7.94332e-164	2.60221e-163	-8.29912e-164	-1.17405e-162	-1.35079e-163	-2.40856e-163	3.21972e-163	-1.49227e-162	1.89256e-163	-3.8006e-163	1.93783e-163	0
-3.66798e-163	6.11313e-164	-4.96399e-164	1.58825e-164	-4.50658e-164	-9.70384e-163	-1.74191e-164	-4.11253e-163	-9.84142e-163	2.53529e-164	9.86148e-165	4.92306e-165	-2.97316e-163	1.05174e-162	-8.6715e-163	2.51068e-163	-1.09012e-162	1.89106e-163	5.61511e-164	-7.94332e-164	2.60221e-163	-8.29912e-164	-1.17405e-162	-1.35079e-163	-2.40856e-163	3.21972e-163	-1.49227e-162	1.89256e-163	-3.8006e-163	1.93783e-163	0
-3.66798e-163	6.11313e-164	-4.96399e-164	1.58825e-164	-4.50658e-164	-9.70384e-163	-1.74191e-164	-4.11253e-163	-9.84142e-163	2.53529e-164	9.86148e-165	4.92306e-165	-2.97316e-163	1.05174e-162	-8.6715e-163	2.51068e-163	-1.09012e-162	1.89106e-163	5.61511e-164	-7.94332e-164	2.60221e-163	-8.29912e-164	-1.17405e-162	-1.35079e-163	-2.40856e-163	3.21972e-163	-1.49227e-162	1.89256e-163	-3.8006e-163	1.93783e-163	0
-3.66798e-163	6.11313e-164	-4.96399e-164	1.58825e-164	-4.50658e-164	-9.70384e-163	-1.74191e-164	-4.11253e-163	-9.84142e-163	2.53529e-164	9.86148e-165	4.92306e-165	-2.97316e-163	1.05174e-162	-8.6715e-163	2.51068e-163	-1.09012e-162	1.89106e-163	5.61511e-164	-7.94332e-164	2.60221e-163	-8.29912e-164	-1.17405e-162	-1.35079e-163	-2.40856e-163	3.21972e-163	-1.49227e-162	1.89256e-163	-3.8006e-163	1.93783e-163	0
-3.66798e-163	6.11313e-164	-4.96399e-164	1.58825e-164	-4.50658e-164	-9.70384e-163	-1.74191e-164	-4.11253e-163	-9.84142e-163	2.53529e-164	9.86148e-165	4.92306e-165	-2.97316e-163	1.05174e-162	-8.6715e-163	2.51068e-163	-1.09012e-162	1.89106e-163	5.61511e-164	-7.94332e-164	2.60221e-163	-8.29912e-164	-1.17405e-162	-1.35079e-163	-2.40856e-163	3.21972e-163	-1.49227e-162	1.89256e-163	-3.8006e-163	1.93783e-163	0
-3.66798e-163	6.11313e-164	-4.96399e-164	1.58825e-164	-4.50658e-164	-9.70384e-163	-1.74191e-164	-4.11253e-163	-9.84142e-163	2.53529e-164	9.86148e-165	4.92306e-165	-2.97316e-163	1.05174e-162	-8.6715e-163	2.51068e-163	-1.09012e-162	1.89106e-163	5.61511e-164	-7.94332e-164	2.60221e-163	-8.29912e-164	-1.17405e-162	-1.35079e-163	-2.40856e-163	3.21972e-163	-1.49227e-162	1.89256e-163	-3.8006e-163	1.93783e-163	0
-3.66798e-163	6.11313e-164	-4.96399e-164	1.58825e-164	-4.50658e-164	-9.70384e-163	-1.74191e-164	-4.11253e-163	-9.84142e-163	2.53529e-164	9.86148e-165	4.92306e-165	-2.97316e-163	1.05174e-162	-8.6715e-163	2.51068e-163	-1.09012e-162	1.89106e-163	5.61511e-164	-7.94332e-164	2.60221e-163	-8.29912e-164	-1.17405e-162	-1.35079e-163	-2.40856e-163	3.21972e-163	-1.49227e-162	1.89256e-163	-3.8006e-163	1.93783e-163	0
-3.66798e-163	6.11313e-164	-4.96399e-164	1.58825e-164	-4.50658e-164	-9.70384e-163	-1.74191e-164	-4.11253e-163	-9.84142e-163	2.53529e-164	9.86148e-165	4.92306e-165	-2.97316e-163	1.05174e-162	-8.6715e-163	2.51068e-163	-1.09012e-162	1.89106e-163	5.61511e-164	-7.94332e-164	2.60221e-163	-8.29912e-164	-1.17405e-162	-1.35079e-163	-2.40856e-163	3.21972e-163	-1.49227e-162	1.89256e-163	-3.8006e-163	1.93783e-163	0
-3.66798e-163	6.11313e-164	-4.96399e-164	1.58825e-164	-4.50658e-164	-9.70384e-163	-1.74191e-164	-4.11253e-163	-9.84142e-163	2.53529e-164	9.86148e-165	4.92306e-165	-2.97316e-163	1.05174e-162	-8.6715e-163	2.51068e-163	-1.09012e-162	1.89106e-163	5.61511e-164	-7.94332e-164	2.60221e-163	-8.29912e-164	-1.17405e-162	-1.35079e-163	-2.40856e-163	3.21972e-163	-1.49227e-162	1.89256e-163	-3.8006e-163	1.93783e-163	0
-3.66798e-163	6.11313e-164	-4.96399e-164	1.58825e-164	-4.50658e-164	-9.70384e-163	-1.74191e-164	-4.11253e-163	-9.84142e-163	2.53529e-164	9.86148e-165	4.92306e-165	-2.97316e-163	1.05174e-162	-8.6715e-163	2.51068e-163	-1.09012e-162	1.89106e-163	5.61511e-164	-7.94332e-164	2.60221e-163	-8.29912e-164	-1.17405e-162	-1.35079e-163	-2.40856e-163	3.21972e-163	-1.49227e-162	1.89256e-163	-3.8006e-163	1.93783e-163	0
-3.66798e-163	6.11313e-164	-4.96399e-164	1.58825e-164	-4.50658e-164	-9.70384e-163	-1.74191e-164	-4.11253e-163	-9.84142e-163	2.53529e-164	9.86148e-165	4.92306e-165	-2.97316e-163	1.05174e-162	-8.6715e-163	2.51068e-163	-1.09012e-162	1.89106e-163	5.61511e-164	-7.94332e-164	2.60221e-163	-8.29912e-164	-1.17405e-162	-1.35079e-163	-2.40856e-163	3.21972e-163	-1.49227e-162	1.89256e-163	-3.8006e-163	1.93783e-163	0
-3.66798e-163	6.11313e-164	-4.96399e-164	1.58825e-164	-4.50658e-164	-9.70384e-163	-1.74191e-164	-4.11253e-163	-9.84142e-163	2.53529e-164	9.86148e-165	4.92306e-165	-2.97316e-163	1.05174e-162	-8.6715e-163	2.51068e-163	-1.09012e-162	1.89106e-163	5.61511e-164	-7.94332e-164	2.60221e-163	-8.29912e-164	-1.17405e-162	-1.35079e-163	-2.40856e-163	3.21972e-163	-1.49227e-162	1.89256e-163	-3.8006e-163	1.93783e-163	0
-3.66798e-163	6.11313e-164	-4.96399e-164	1.58825e-164	-4.50658e-164	-9.70384e-163	-1.74191e-164	-4.11253e-163	-9.84142e-163	2.53529e-164	9.86148e-165	4.92306e-165	-2.97316e-163	1.05174e-162	-8.6715e-163	2.51068e-163	-1.09012e-162	1.89106e-163	5.61511e-164	-7.94332e-164	2.60221e-163	-8.29912e-164	-1.17405e-162	-1.35079e-163	-2.40856e-163	3.21972e-163	-1.49227e-162	1.89256e-163	-3.8006e-163	1.93783e-163	0
-3.66798e-163	6.11313e-164	-4.96399e-164	1.58825e-164	-4.50658e-164	-9.70384e-163	-1.74191e-164	-4.11253e-163	-9.84142e-163	2.53529e-164	9.86148e-165	4.92306e-165	-2.97316e-163	1.05174e-162	-8.6715e-163	2.51068e-163	-1.09012e-162	1.89106e-163	5.61511e-164	-7.94332e-164	2.60221e-163	-8.29912e-164	-1.17405e-162	-1.35079e-163	-2.40856e-163	3.21972e-163	-1.49227e-162	1.89256e-163	-3.8006e-163	1.93783e-163	0
-3.66798e-163	6.11313e-164	-4.96399e-164	1.58825e-164	-4.50658e-164	-9.70384e-163	-1.74191e-164	-4.11253e-163	-9.84142e-163	2.53529e-164	9.86148e-165	4.92306e-165	-2.97316e-163	1.05174e-162	-8.6715e-163	2.51068e-163	-1.09012e-162	1.89106e-163	5.61511e-164	-7.94332e-164	2.60221e-163	-8.29912e-164	-1.17405e-162	-1.35079e-163	-2.40856e-163	3.21972e-163	-1.49227e-162	1.89256e-163	-3.8006e-163	1.93783e-163	0
-3.66798e-163	6.11313e-164	-4.96399e-164	1.58825e-164	-4.50658e-164	-9.70384e-163	-1.74191e-164	-4.11253e-163	-9.84142e-163	2.53529e-164	9.86148e-165	4.92306e-165	-2.97316e-163	1.05174e-162	-8.6715e-163	2.51068e-163	-1.09012e-162	1.89106e-163	5.61511e-164	-7.94332e-164	2.60221e-163	-8.29912e-164	-1.17405e-162	-1.35079e-163	-2.40856e-163	3.21972e-163	-1.49227e-162	1.89256e-163	-3.8006e-163	1.93783e-163	0
-3.66798e-163	6.11313e-164	-4.96399e-164	1.58825e-164	-4.50658e-164	-9.70384e-163	-1.74191e-164	-4.11253e-163	-9.84142e-163	2.53529e-164	9.86148e-165	4.92306e-165	-2.97316e-163	1.05174e-162	-8.6715e-163	2.51068e-163	-1.09012e-162	1.89106e-163	5.61511e-164	-7.94332e-164	2.60221e-163	-8.29912e-164	-1.17405e-162	-1.35079e-163	-2.40856e-163	3.21972e-163	-1.49227e-162	1.89256e-163	-3.8006e-163	1.93783e-163	0
-3.66798e-163	6.11313e-164	-4.96399e-164	1.58825e-164	-4.50658e-164	-9.70384e-163	-1.74191e-164	-4.11253e-163	-9.84142e-163	2.53529e-164	9.86148e-165	4.92306e-165	-2.97316e-163	1.05174e-162	-8.6715e-163	2.51068e-163	-1.09012e-162	1.89106e-163	5.61511e-164	-7.94332e-164	2.60221e-163	-8.29912e-164	-1.17405e-162	-1.35079e-163	-2.40856e-163	3.21972e-163	-1.49227e-162	1.89256e-163	-3.8006e-163	1.93783e-163	0
-3.66798e-163	6.11313e-164	-4.96399e-164	1.58825e-164	-4.50658e-164	-9.70384e-163	-1.74191e-164	-4.11253e-163	-9.84142e-163	2.53529e-164	9.86148e-165	4.92306e-165	-2.97316e-163	1.05174e-162	-8.6715e-163	2.51068e-163	-1.09012e-162	1.89106e-163	5.61511e-164	-7.94332e-164	2.60221e-163	-8.29912e-164	-1.17405e-162	-1.35079e-163	-2.40856e-163	3.21972e-163	-1.49227e-162	1.89256e-163	-3.8006e-163	1.93783e-163	0
-3.66798e-163	6.11313e-164	-4.96399e-164	1.58825e-164	-4.50658e-164	-9.70384e-163	-1.74191e-164	-4.11253e-163	-9.84142e-163	2.53529e-164	9.86148e-165	4.92306e-165	-2.97316e-163	1.05174e-162	-8.6715e-163	2.51068e-163	-1.09012e-162	1.89106e-163	5.61511e-164	-7.94332e-164	2.60221e-163	-8.29912e-164	-1.17405e-162	-1.35079e-163	-2.40856e-163	3.21972e-163	-1.49227e-162	1.89256e-163	-3.8006e-163	1.93783e-163	0
-3.66798e-163	6.11313e-164	-4.96399e-164	1.58825e-164	-4.50658e-164	-9.70384e-163	-1.74191e-164	-4.11253e-163	-9.84142e-163	2.53529e-164	9.86148e-165	4.92306e-165	-2.97316e-163	1.05174e-162	-8.6715e-163	2.51068e-163	-1.09012e-162	1.89106e-163	5.61511e-164	-7.94332e-164	2.60221e-163	-8.29912e-164	-1.17405e-162	-1.35079e-163	-2.40856e-163	3.21972e-163	-1.49227e-162	1.89256e-163	-3.8006e-163	1.93783e-163	0
-3.66798e-163	6.11313e-164	-4.96399e-164	1.58825e-164	-4.50658e-164	-9.70384e-163	-1.74191e-164	-4.11253e-163	-9.84142e-163	2.53529e-164	9.86148e-165	4.92306e-165	-2.97316e-163	1.05174e-162	-8.6715e-163	2.51068e-163	-1.09012e-162	1.89106e-163	5.61511e-164	-7.94332e-164	2.60221e-163	-8.29912e-164	-1.17405e-162	-1.35079e-163	-2.40856e-163	3.21972e-163	-1.49227e-162	1.89256e-163	-3.8006e-163	1.93783e-163	0
-3.66798e-163	6.11313e-164	-4.96399e-164	1.58825e-164	-4.50658e-164	-9.70384e-163	-1.74191e-164	-4.11253e-163	-9.84142e-163	2.53529e-164	9.86148e-165	4.92306e-165	-2.97316e-163	1.05174e-162	-8.6715e-163	2.51068e-163	-1.09012e-162	1.89106e-163	5.61511e-164	-7.94332e-164	2.60221e-163	-8.29912e-164	-1.17405e-162	-1.35079e-163	-2.40856e-163	3.21972e-163	-1.49227e-162	1.89256e-163	-3.8006e-163	1.93783e-163	0
-3.66798e-163	6.11313e-164	-4.96399e-164	1.58825e-164	-4.50658e-164	-9.70384e-163	-1.74191e-164	-4.11253e-163	-9.84142e-163	2.53529e-164	9.86148e-165	4.92306e-165	-2.97316e-163	1.05174e-162	-8.6715e-163	2.51068e-163	-1.09012e-162	1.89106e-163	5.61511e-164	-7.94332e-164	2.60221e-163	-8.29912e-164	-1.17405e-162	-1.35079e-163	-2.40856e-163	3.21972e-163	-1.49227e-162	1.89256e-163	-3.8006e-163	1.93783e-163	0
-3.66798e-163	6.11313e-164	-4.96399e-164	1.58825e-164	-4.50658e-164	-9.70384e-163	-1.74191e-164	-4.11253e-163	-9.84142e-163	2.53529e-164	9.86148e-165	4.92306e-165	-2.97316e-163	1.05174e-162	-8.6715e-163	2.51068e-163	-1.09012e-162	1.89106e-163	5.61511e-164	-7.94332e-164	2.60221e-163	-8.29912e-164	-1.17405e-162	-1.35079e-163	-2.40856e-163	3.21972e-163	-1.49227e-162	1.89256e-163	-3.8006e-163	1.93783e-163	0
-3.66798e-163	6.11313e-164	-4.96399e-164	1.58825e-164	-4.50658e-164	-9.70384e-163	-1.74191e-164	-4.11253e-163	-9.84142e-163	2.53529e-164	9.86148e-165	4.92306e-165	-2.97316e-163	1.05174e-162	-8.6715e-163	2.51068e-163	-1.09012e-162	1.89106e-163	5.61511e-164	-7.94332e-164	2.60221e-163	-8.29912e-164	-1.17405e-162	-1.35079e-163	-2.40856e-163	3.21972e-163	-1.49227e-162	1.89256e-163	-3.8006e-163	1.93783e-163	0
-3.66798e-163	6.11313e-164	-4.96399e-164	1.58825e-164	-4.50658e-164	-9.70384e-163	-1.74191e-164	-4.11253e-163	-9.84142e-163	2.53529e-164	9.86148e-165	4.92306e-165	-2.97316e-163	1.05174e-162	-8.6715e-163	2.51068e-163	-1.09012e-162	1.89106e-163	5.61511e-164	-7.94332e-164	2.60221e-163	-8.29912e-164	-1.17405e-162	-1.35079e-163	-2.40856e-163	3.21972e-163	-1.49227e-162	1.89256e-163	-3.8006e-163	1.93783e-163	0
-3.66798e-163	6.11313e-164	-4.96399e-164	1.58825e-164	-4.50658e-164	-9.70384e-163	-1.74191e-164	-4.11253e-163	-9.84142e-163	2.53529e-164	9.86148e-165	4.92306e-165	-2.97316e-163	1.05174e-162	-8.6715e-163	2.51068e-163	-1.09012e-162	1.89106e-163	5.61511e-164	-7.94332e-164	2.60221e-163	-8.29912e-164	-1.17405e-162	-1.35079e-163	-2.40856e-163	3.21972e-163	-1.49227e-162	1.89256e-163	-3.8006e-163	1.93783e-163	0
-3.66798e-163	6.11313e-164	-4.96399e-164	1.58825e-164	-4.50658e-164	-9.70384e-163	-1.74191e-164	-4.11253e-163	-9.84142e-163	2.53529e-164	9.86148e-165	4.92306e-165	-2.97316e-163	1.05174e-162	-8.6715e-163	2.51068e-163	-1.09012e-162	1.89106e-163	5.61511e-164	-7.94332e-164	2.60221e-163	-8.29912e-164	-1.17405e-162	-1.35079e-163	-2.40856e-163	3.21972e-163	-1.49227e-162	1.89256e-163	-3.8006e-163	1.93783e-163	0
-3.66798e-163	6.11313e-164	-4.96399e-164	1.58825e-164	-4.50658e-164	-9.70384e-163	-1.74191e-164	-4.11253e-163	-9.84142e-163	2.53529e-164	9.86148e-165	4.92306e-165	-2.97316e-163	1.05174e-162	-8.6715e-163	2.51068e-163	-1.09012e-162	1.89106e-163	5.61511e-164	-7.94332e-164	2.60221e-163	-8.29912e-164	-1.17405e-162	-1.35079e-163	-2.40856e-163	3.21972e-163	-1.49227e-162	1.89256e-163	-3.8006e-163	1.93783e-163	0
-3.66798e-163	6.11313e-164	-4.96399e-164	1.58825e-164	-4.50658e-164	-9.70384e-163	-1.74191e-164	-4.11253e-163	-9.84142e-163	2.53529e-164	9.86148e-165	4.92306e-165	-2.97316e-163	1.05174e-162	-8.6715e-163	2.51068e-163	-1.09012e-162	1.89106e-163	5.61511e-164	-7.94332e-164	2.60221e-163	-8.29912e-164	-1.17405e-162	-1.35079e-163	-2.40856e-163	3.21972e-163	-1.49227e-162	1.89256e-163	-3.8006e-163	1.93783e-163	0
-3.66798e-163	6.11313e-164	-4.96399e-164	1.58825e-164	-4.50658e-164	-9.70384e-163	-1.74191e-164	-4.11253e-163	-9.84142e-163	2.53529e-164	9.86148e-165	4.92306e-165	-2.97316e-163	1.05174e-162	-8.6715e-163	2.51068e-163	-1.09012e-162	1.89106e-163	5.61511e-164	-7.94332e-164	2.60221e-163	-8.29912e-164	-1.17405e-162	-1.35079e-163	-2.40856e-163	3.21972e-163	-1.49227e-162	1.89256e-163	-3.8006e-163	1.93783e-163	0
-3.66798e-163	6.11313e-164	-4.96399e-164	1.58825e-164	-4.50658e-164	-9.70384e-163	-1.74191e-164	-4.11253e-163	-9.84142e-163	2.53529e-164	9.86148e-165	4.92306e-165	-2.97316e-163	1.05174e-162	-8.6715e-163	2.51068e-163	-1.09012e-162	1.89106e-163	5.61511e-164	-7.94332e-164	2.60221e-163	-8.29912e-164	-1.17405e-162	-1.35079e-163	-2.40856e-163	3.21972e-163	-1.49227e-162	1.89256e-163	-3.8006e-163	1.93783e-163	0
-3.66798e-163	6.11313e-164	-4.96399e-164	1.58825e-164	-4.50658e-164	-9.70384e-163	-1.74191e-164	-4.11253e-163	-9.84142e-163	2.53529e-164	9.86148e-165	4.92306e-165	-2.97316e-163	1.05174e-162	-8.6715e-163	2.51068e-163	-1.09012e-162	1.89106e-163	5.61511e-164	-7.94332e-164	2.60221e-163	-8.29912e-164	-1.17405e-162	-1.35079e-163	-2.40856e-163	3.21972e-163	-1.49227e-162	1.89256e-163	-3.8006e-163	1.93783e-163	0
-3.66798e-163	6.11313e-164	-4.96399e-164	1.58825e-164	-4.50658e-164	-9.70384e-163	-1.74191e-164	-4.11253e-163	-9.84142e-163	2.53529e-164	9.86148e-165	4.92306e-165	-2.97316e-163	1.05174e-162	-8.6715e-163	2.51068e-163	-1.09012e-162	1.89106e-163	5.61511e-164	-7.94332e-164	2.60221e-163	-8.29912e-164	-1.17405e-162	-1.35079e-163	-2.40856e-163	3.21972e-163	-1.49227e-162	1.89256e-163	-3.8006e-163	1.93783e-163	0
-3.66798e-163	6.11313e-164	-4.96399e-164	1.58825e-164	-4.50658e-164	-9.70384e-163	-1.74191e-164	-4.11253e-163	-9.84142e-163	2.53529e-164	9.86148e-165	4.92306e-165	-2.97316e-163	1.05174e-162	-8.6715e-163	2.51068e-163	-1.09012e-162	1.89106e-163	5.61511e-164	-7.94332e-164	2.60221e-163	-8.29912e-164	-1.17405e-162	-1.35079e-163	-2.40856e-163	3.21972e-163	-1.49227e-162	1.89256e-163	-3.8006e-163	1.93783e-163	0
-3.66798e-163	6.11313e-164	-4.96399e-164	1.58825e-164	-4.50658e-164	-9.70384e-163	-1.74191e-164	-4.11253e-163	-9.84142e-163	2.53529e-164	9.86148e-165	4.92306e-165	-2.97316e-163	1.05174e-162	-8.6715e-163	2.51068e-163	-1.09012e-162	1.89106e-163	5.61511e-164	-7.94332e-164	2.60221e-163	-8.29912e-164	-1.17405e-162	-1.35079e-163	-2.40856e-163	3.21972e-163	-1.49227e-162	1.89256e-163	-3.8006e-163	1.93783e-163	0
-3.66798e-163	6.11313e-164	-4.96399e-164	1.58825e-164	-4.50658e-164	-9.70384e-163	-1.74191e-164	-4.11253e-163	-9.84142e-163	2.53529e-164	9.86148e-165	4.92306e-165	-2.97316e-163	1.05174e-162	-8.6715e-163	2.51068e-163	-1.09012e-162	1.89106e-163	5.61511e-164	-7.94332e-164	2.60221e-163	-8.29912e-164	-1.17405e-162	-1.35079e-163	-2.40856e-163	3.21972e-163	-1.49227e-162	1.89256e-163	-3.8006e-163	1.93783e-163	0
-3.66798e-163	6.11313e-164	-4.96399e-164	1.58825e-164	-4.50658e-164	-9.70384e-163	-1.74191e-164	-4.11253e-163	-9.84142e-163	2.53529e-164	9.86148e-165	4.92306e-165	-2.97316e-163	1.05174e-162	-8.6715e-163	2.51068e-163	-1.09012e-162	1.89106e-163	5.61511e-164	-7.94332e-164	2.60221e-163	-8.29912e-164	-1.17405e-162	-1.35079e-163	-2.40856e-163	3.21972e-163	-1.49227e-162	1.89256e-163	-3.8006e-163	1.93783e-163	0
-3.66798e-163	6.11313e-164	-4.96399e-164	1.58825e-164	-4.50658e-164	-9.70384e-163	-1.74191e-164	-4.11253e-163	-9.84142e-163	2.53529e-164	9.86148e-165	4.92306e-165	-2.97316e-163	1.05174e-162	-8.6715e-163	2.51068e-163	-1.09012e-162	1.89106e-163	5.61511e-164	-7.94332e-164	2.60221e-163	-8.29912e-164	-1.17405e-162	-1.35079e-163	-2.40856e-163	3.21972e-163	-1.49227e-162	1.89256e-163	-3.8006e-163	1.93783e-163	0
-3.66798e-163	6.11313e-164	-4.96399e-164	1.58825e-164	-4.50658e-164	-9.70384e-163	-1.74191e-164	-4.11253e-163	-9.84142e-163	2.53529e-164	9.86148e-165	4.92306e-165	-2.97316e-163	1.05174e-162	-8.6715e-163	2.51068e-163	-1.09012e-162	1.89106e-163	5.61511e-164	-7.94332e-164	2.60221e-163	-8.29912e-164	-1.17405e-162	-1.35079e-163	-2.40856e-163	3.21972e-163	-1.49227e-162	1.89256e-163	-3.8006e-163	1.93783e-163	0
-3.66798e-163	6.11313e-164	-4.96399e-164	1.58825e-164	-4.50658e-164	-9.70384e-163	-1.74191e-164	-4.11253e-163	-9.84142e-163	2.53529e-164	9.86148e-165	4.92306e-165	-2.97316e-163	1.05174e-162	-8.6715e-163	2.51068e-163	-1.09012e-162	1.89106e-163	5.61511e-164	-7.94332e-164	2.60221e-163	-8.29912e-164	-1.17405e-162	-1.35079e-163	-2.40856e-163	3.21972e-163	-1.49227e-162	1.89256e-163	-3.8006e-163	1.93783e-163	0
-3.66798e-163	6.11313e-164	-4.96399e-164	1.58825e-164	-4.50658e-164	-9.70384e-163	-1.74191e-164	-4.11253e-163	-9.84142e-163	2.53529e-164	9.86148e-165	4.92306e-165	-2.97316e-163	1.05174e-162	-8.6715e-163	2.51068e-163	-1.09012e-162	1.89106e-163	5.61511e-164	-7.94332e-164	2.60221e-163	-8.29912e-164	-1.17405e-162	-1.35079e-163	-2.40856e-163	3.21972e-163	-1.49227e-162	1.89256e-163	-3.8006e-163	1.93783e-163	0
-3.66798e-163	6.11313e-164	-4.96399e-164	1.58825e-164	-4.50658e-164	-9.70384e-163	-1.74191e-164	-4.11253e-163	-9.84142e-163	2.53529e-164	9.86148e-165	4.92306e-165	-2.97316e-163	1.05174e-162	-8.6715e-163	2.51068e-163	-1.09012e-162	1.89106e-163	5.61511e-164	-7.94332e-164	2.60221e-163	-8.29912e-164	-1.17405e-162	-1.35079e-163	-2.40856e-163	3.21972e-163	-1.49227e-162	1.89256e-163	-3.8006e-163	1.93783e-163	0
-3.66798e-163	6.11313e-164	-4.96399e-164	1.58825e-164	-4.50658e-164	-9.70384e-163	-1.74191e-164	-4.11253e-163	-9.84142e-163	2.53529e-164	9.86148e-165	4.92306e-165	-2.97316e-163	1.05174e-162	-8.6715e-163	2.51068e-163	-1.09012e-162	1.89106e-163	5.61511e-164	-7.94332e-164	2.60221e-163	-8.29912e-164	-1.17405e-162	-1.35079e-163	-2.40856e-163	3.21972e-163	-1.49227e-162	1.89256e-163	-3.8006e-163	1.93783e-163	0
-3.66798e-163	6.11313e-164	-4.96399e-164	1.58825e-164	-4.50658e-164	-9.70384e-163	-1.74191e-164	-4.11253e-163	-9.84142e-163	2.53529e-164	9.86148e-165	4.92306e-165	-2.97316e-163	1.05174e-162	-8.6715e-163	2.51068e-163	-1.09012e-162	1.89106e-163	5.61511e-164	-7.94332e-164	2.60221e-163	-8.29912e-164	-1.17405e-162	-1.35079e-163	-2.40856e-163	3.21972e-163	-1.49227e-162	1.89256e-163	-3.8006e-163	1.93783e-163	0
-3.66798e-163	6.11313e-164	-4.96399e-164	1.58825e-164	-4.50658e-164	-9.70384e-163	-1.74191e-164	-4.11253e-163	-9.84142e-163	2.53529e-164	9.86148e-165	4.92306e-165	-2.97316e-163	1.05174e-162	-8.6715e-163	2.51068e-163	-1.09012e-162	1.89106e-163	5.61511e-164	-7.94332e-164	2.60221e-163	-8.29912e-164	-1.17405e-162	-1.35079e-163	-2.40856e-163	3.21972e-163	-1.49227e-162	1.89256e-163	-3.8006e-163	1.93783e-163	0
-3.66798e-163	6.11313e-164	-4.96399e-164	1.58825e-164	-4.50658e-164	-9.70384e-163	-1.74191e-164	-4.11253e-163	-9.84142e-163	2.53529e-164	9.86148e-165	4.92306e-165	-2.97316e-163	1.05174e-162	-8.6715e-163	2.51068e-163	-1.09012e-162	1.89106e-163	5.61511e-164	-7.94332e-164	2.60221e-163	-8.29912e-164	-1.17405e-162	-1.35079e-163	-2.40856e-163	3.21972e-163	-1.49227e-162	1.89256e-163	-3.8006e-163	1.93783e-163	0
-3.66798e-163	6.11313e-164	-4.96399e-164	1.58825e-164	-4.50658e-164	-9.70384e-163	-1.74191e-164	-4.11253e-163	-9.84142e-163	2.53529e-164	9.86148e-165	4.92306e-165	-2.97316e-163	1.05174e-162	-8.6715e-163	2.51068e-163	-1.09012e-162	1.89106e-163	5.61511e-164	-7.94332e-164	2.60221e-163	-8.29912e-164	-1.17405e-162	-1.35079e-163	-2.40856e-163	3.21972e-163	-1.49227e-162	1.89256e-163	-3.8006e-163	1.93783e-163	0
-3.66798e-163	6.11313e-164	-4.96399e-164	1.58825e-164	-4.50658e-164	-9.70384e-163	-1.74191e-164	-4.11253e-163	-9.84142e-163	2.53529e-164	9.86148e-165	4.92306e-165	-2.97316e-163	1.05174e-162	-8.6715e-163	2.51068e-163	-1.09012e-162	1.89106e-163	5.61511e-164	-7.94332e-164	2.60221e-163	-8.29912e-164	-1.17405e-162	-1.35079e-163	-2.40856e-163	3.21972e-163	-1.49227e-162	1.89256e-163	-3.8006e-163	1.93783e-163	0
-3.66798e-163	6.11313e-164	-4.96399e-164	1.58825e-164	-4.50658e-164	-9.70384e-163	-1.74191e-164	-4.11253e-163	-9.84142e-163	2.53529e-164	9.86148e-165	4.92306e-165	-2.97316e-163	1.05174e-162	-8.6715e-163	2.51068e-163	-1.09012e-162	1.89106e-163	5.61511e-164	-7.94332e-164	2.60221e-163	-8.29912e-164	-1.17405e-162	-1.35079e-163	-2.40856e-163	3.21972e-163	-1.49227e-162	1.89256e-163	-3.8006e-163	1.93783e-163	0
-3.66798e-163	6.11313e-164	-4.96399e-164	1.58825e-164	-4.50658e-164	-9.70384e-163	-1.74191e-164	-4.11253e-163	-9.84142e-163	2.53529e-164	9.86148e-165	4.92306e-165	-2.97316e-163	1.05174e-162	-8.6715e-163	2.51068e-163	-1.09012e-162	1.89106e-163	5.61511e-164	-7.94332e-164	2.60221e-163	-8.29912e-164	-1.17405e-162	-1.35079e-163	-2.40856e-163	3.21972e-163	-1.49227e-162	1.89256e-163	-3.8006e-163	1.93783e-163	0
-3.66798e-163	6.11313e-164	-4.96399e-164	1.58825e-164	-4.50658e-164	-9.70384e-163	-1.74191e-164	-4.11253e-163	-9.84142e-163	2.53529e-164	9.86148e-165	4.92306e-165	-2.97316e-163	1.05174e-162	-8.6715e-163	2.51068e-163	-1.09012e-162	1.89106e-163	5.61511e-164	-7.94332e-164	2.60221e-163	-8.29912e-164	-1.17405e-162	-1.35079e-163	-2.40856e-163	3.21972e-163	-1.49227e-162	1.89256e-163	-3.8006e-163	1.93783e-163	0
-3.66798e-163	6.11313e-164	-4.96399e-164	1.58825e-164	-4.50658e-164	-9.70384e-163	-1.74191e-164	-4.11253e-163	-9.84142e-163	2.53529e-164	9.86148e-165	4.92306e-165	-2.97316e-163	1.05174e-162	-8.6715e-163	2.51068e-163	-1.09012e-162	1.89106e-163	5.61511e-164	-7.94332e-164	2.60221e-163	-8.29912e-164	-1.17405e-162	-1.35079e-163	-2.40856e-163	3.21972e-163	-1.49227e-162	1.89256e-163	-3.8006e-163	1.93783e-163	0
-3.66798e-163	6.11313e-164	-4.96399e-164	1.58825e-164	-4.50658e-164	-9.70384e-163	-1.74191e-164	-4.11253e-163	-9.84142e-163	2.53529e-164	9.86148e-165	4.92306e-165	-2.97316e-163	1.05174e-162	-8.6715e-163	2.51068e-163	-1.09012e-162	1.89106e-163	5.61511e-164	-7.94332e-164	2.60221e-163	-8.29912e-164	-1.17405e-162	-1.35079e-163	-2.40856e-163	3.21972e-163	-1.49227e-162	1.89256e-163	-3.8006e-163	1.93783e-163	0
-3.66798e-163	6.11313e-164	-4.96399e-164	1.58825e-164	-4.50658e-164	-9.70384e-163	-1.74191e-164	-4.11253e-163	-9.84142e-163	2.53529e-164	9.86148e-165	4.92306e-165	-2.97316e-163	1.05174e-162	-8.6715e-163	2.51068e-163	-1.09012e-162	1.89106e-163	5.61511e-164	-7.94332e-164	2.60221e-163	-8.29912e-164	-1.17405e-162	-1.35079e-163	-2.40856e-163	3.21972e-163	-1.49227e-162	1.89256e-163	-3.8006e-163	1.93783e-163	0
-3.66798e-163	6.11313e-164	-4.96399e-164	1.58825e-164	-4.50658e-164	-9.70384e-163	-1.74191e-164	-4.11253e-163	-9.84142e-163	2.53529e-164	9.86148e-165	4.92306e-165	-2.97316e-163	1.05174e-162	-8.6715e-163	2.51068e-163	-1.09012e-162	1.89106e-163	5.61511e-164	-7.94332e-164	2.60221e-163	-8.29912e-164	-1.17405e-162	-1.35079e-163	-2.40856e-163	3.21972e-163	-1.49227e-162	1.89256e-163	-3.8006e-163	1.93783e-163	0
-3.66798e-163	6.11313e-164	-4.96399e-164	1.58825e-164	-4.50658e-164	-9.70384e-163	-1.74191e-164	-4.11253e-163	-9.84142e-163	2.53529e-164	9.86148e-165	4.92306e-165	-2.97316e-163	1.05174e-162	-8.6715e-163	2.51068e-163	-1.09012e-162	1.89106e-163	5.61511e-164	-7.94332e-164	2.60221e-163	-8.29912e-164	-1.17405e-162	-1.35079e-163	-2.40856e-163	3.21972e-163	-1.49227e-162	1.89256e-163	-3.8006e-163	1.93783e-163	0
-3.66798e-163	6.11313e-164	-4.96399e-164	1.58825e-164	-4.50658e-164	-9.70384e-163	-1.74191e-164	-4.11253e-163	-9.84142e-163	2.53529e-164	9.86148e-165	4.92306e-165	-2.97316e-163	1.05174e-162	-8.6715e-163	2.51068e-163	-1.09012e-162	1.89106e-163	5.61511e-164	-7.94332e-164	2.60221e-163	-8.29912e-164	-1.17405e-162	-1.35079e-163	-2.40856e-163	3.21972e-163	-1.49227e-162	1.89256e-163	-3.8006e-163	1.93783e-163	0
-3.66798e-163	6.11313e-164	-4.96399e-164	1.58825e-164	-4.50658e-164	-9.70384e-163	-1.74191e-164	-4.11253e-163	-9.84142e-163	2.53529e-164	9.86148e-165	4.92306e-165	-2.97316e-163	1.05174e-162	-8.6715e-163	2.51068e-163	-1.09012e-162	1.89106e-163	5.61511e-164	-7.94332e-164	2.60221e-163	-8.29912e-164	-1.17405e-162	-1.35079e-163	-2.40856e-163	3.21972e-163	-1.49227e-162	1.89256e-163	-3.8006e-163	1.93783e-163	0
-3.66798e-163	6.11313e-164	-4.96399e-164	1.58825e-164	-4.50658e-164	-9.70384e-163	-1.74191e-164	-4.11253e-163	-9.84142e-163	2.53529e-164	9.86148e-165	4.92306e-165	-2.97316e-163	1.05174e-162	-8.6715e-163	2.51068e-163	-1.09012e-162	1.89106e-163	5.61511e-164	-7.94332e-164	2.60221e-163	-8.29912e-164	-1.17405e-162	-1.35079e-163	-2.40856e-163	3.21972e-163	-1.49227e-162	1.89256e-163	-3.8006e-163	1.93783e-163	0
-3.66798e-163	6.11313e-164	-4.96399e-164	1.58825e-164	-4.50658e-164	-9.70384e-163	-1.74191e-164	-4.11253e-163	-9.84142e-163	2.53529e-164	9.86148e-165	4.92306e-165	-2.97316e-163	1.05174e-162	-8.6715e-163	2.51068e-163	-1.09012e-162	1.89106e-163	5.61511e-164	-7.94332e-164	2.60221e-163	-8.29912e-164	-1.17405e-162	-1.35079e-163	-2.40856e-163	3.21972e-163	-1.49227e-162	1.89256e-163	-3.8006e-163	1.93783e-163	0
-3.66798e-163	6.11313e-164	-4.96399e-164	1.58825e-164	-4.50658e-164	-9.70384e-163	-1.74191e-164	-4.11253e-163	-9.84142e-163	2.53529e-164	9.86148e-165	4.92306e-165	-2.97316e-163	1.05174e-162	-8.6715e-163	2.51068e-163	-1.09012e-162	1.89106e-163	5.61511e-164	-7.94332e-164	2.60221e-163	-8.29912e-164	-1.17405e-162	-1.35079e-163	-2.40856e-163	3.21972e-163	-1.49227e-162	1.89256e-163	-3.8006e-163	1.93783e-163	0
-3.66798e-163	6.11313e-164	-4.96399e-164	1.58825e-164	-4.50658e-164	-9.70384e-163	-1.74191e-164	-4.11253e-163	-9.84142e-163	2.53529e-164	9.86148e-165	4.92306e-165	-2.97316e-163	1.05174e-162	-8.6715e-163	2.51068e-163	-1.09012e-162	1.89106e-163	5.61511e-164	-7.94332e-164	2.60221e-163	-8.29912e-164	-1.17405e-162	-1.35079e-163	-2.40856e-163	3.21972e-163	-1.49227e-162	1.89256e-163	-3.8006e-163	1.93783e-163	0
-3.66798e-163	6.11313e-164	-4.96399e-164	1.58825e-164	-4.50658e-164	-9.70384e-163	-1.74191e-164	-4.11253e-163	-9.84142e-163	2.53529e-164	9.86148e-165	4.92306e-165	-2.97316e-163	1.05174e-162	-8.6715e-163	2.51068e-163	-1.09012e-162	1.89106e-163	5.61511e-164	-7.94332e-164	2.60221e-163	-8.29912e-164	-1.17405e-162	-1.35079e-163	-2.40856e-163	3.21972e-163	-1.49227e-162	1.89256e-163	-3.8006e-163	1.93783e-163	0
-3.66798e-163	6.11313e-164	-4.96399e-164	1.58825e-164	-4.50658e-164	-9.70384e-163	-1.74191e-164	-4.11253e-163	-9.84142e-163	2.53529e-164	9.86148e-165	4.92306e-165	-2.97316e-163	1.05174e-162	-8.6715e-163	2.51068e-163	-1.09012e-162	1.89106e-163	5.61511e-164	-7.94332e-164	2.60221e-163	-8.29912e-164	-1.17405e-162	-1.35079e-163	-2.40856e-163	3.21972e-163	-1.49227e-162	1.89256e-163	-3.8006e-163	1.93783e-163	0
-3.66798e-163	6.11313e-164	-4.96399e-164	1.58825e-164	-4.50658e-164	-9.70384e-163	-1.74191e-164	-4.11253e-163	-9.84142e-163	2.53529e-164	9.86148e-165	4.92306e-165	-2.97316e-163	1.05174e-162	-8.6715e-163	2.51068e-163	-1.09012e-162	1.89106e-163	5.61511e-164	-7.94332e-164	2.60221e-163	-8.29912e-164	-1.17405e-162	-1.35079e-163	-2.40856e-163	3.21972e-163	-1.49227e-162	1.89256e-163	-3.8006e-163	1.93783e-163	0
-3.66798e-163	6.11313e-164	-4.96399e-164	1.58825e-164	-4.50658e-164	-9.70384e-163	-1.74191e-164	-4.11253e-163	-9.84142e-163	2.53529e-164	9.86148e-165	4.92306e-165	-2.97316e-163	1.05174e-162	-8.6715e-163	2.51068e-163	-1.09012e-162	1.89106e-163	5.61511e-164	-7.94332e-164	2.60221e-163	-8.29912e-164	-1.17405e-162	-1.35079e-163	-2.40856e-163	3.21972e-163	-1.49227e-162	1.89256e-163	-3.8006e-163	1.93783e-163	0
-3.66798e-163	6.11313e-164	-4.96399e-164	1.58825e-164	-4.50658e-164	-9.70384e-163	-1.74191e-164	-4.11253e-163	-9.84142e-163	2.53529e-164	9.86148e-165	4.92306e-165	-2.97316e-163	1.05174e-162	-8.6715e-163	2.51068e-163	-1.09012e-162	1.89106e-163	5.61511e-164	-7.94332e-164	2.60221e-163	-8.29912e-164	-1.17405e-162	-1.35079e-163	-2.40856e-163	3.21972e-163	-1.49227e-162	1.89256e-163	-3.8006e-163	1.93783e-163	0
-3.66798e-163	6.11313e-164	-4.96399e-164	1.58825e-164	-4.50658e-164	-9.70384e-163	-1.74191e-164	-4.11253e-163	-9.84142e-163	2.53529e-164	9.86148e-165	4.92306e-165	-2.97316e-163	1.05174e-162	-8.6715e-163	2.51068e-163	-1.09012e-162	1.89106e-163	5.61511e-164	-7.94332e-164	2.60221e-163	-8.29912e-164	-1.17405e-162	-1.35079e-163	-2.40856e-163	3.21972e-163	-1.49227e-162	1.89256e-163	-3.8006e-163	1.93783e-163	0
-3.66798e-163	6.11313e-164	-4.96399e-164	1.58825e-164	-4.50658e-164	-9.70384e-163	-1.74191e-164	-4.11253e-163	-9.84142e-163	2.53529e-164	9.86148e-165	4.92306e-165	-2.97316e-163	1.05174e-162	-8.6715e-163	2.51068e-163	-1.09012e-162	1.89106e-163	5.61511e-164	-7.94332e-164	2.60221e-163	-8.29912e-164	-1.17405e-162	-1.35079e-163	-2.40856e-163	3.21972e-163	-1.49227e-162	1.89256e-163	-3.8006e-163	1.93783e-163	0
-3.66798e-163	6.11313e-164	-4.96399e-164	1.58825e-164	-4.50658e-164	-9.70384e-163	-1.74191e-164	-4.11253e-163	-9.84142e-163	2.53529e-164	9.86148e-165	4.92306e-165	-2.97316e-163	1.05174e-162	-8.6715e-163	2.51068e-163	-1.09012e-162	1.89106e-163	5.61511e-164	-7.94332e-164	2.60221e-163	-8.29912e-164	-1.17405e-162	-1.35079e-163	-2.40856e-163	3.21972e-163	-1.49227e-162	1.89256e-163	-3.8006e-163	1.93783e-163	0
-3.66798e-163	6.11313e-164	-4.96399e-164	1.58825e-164	-4.50658e-164	-9.70384e-163	-1.74191e-164	-4.11253e-163	-9.84142e-163	2.53529e-164	9.86148e-165	4.92306e-165	-2.97316e-163	1.05174e-162	-8.6715e-163	2.51068e-163	-1.09012e-162	1.89106e-163	5.61511e-164	-7.94332e-164	2.60221e-163	-8.29912e-164	-1.17405e-162	-1.35079e-163	-2.40856e-163	3.21972e-163	-1.49227e-162	1.89256e-163	-3.8006e-163	1.93783e-163	0
-3.66798e-163	6.11313e-164	-4.96399e-164	1.58825e-164	-4.50658e-164	-9.70384e-163	-1.74191e-164	-4.11253e-163	-9.84142e-163	2.53529e-164	9.86148e-165	4.92306e-165	-2.97316e-163	1.05174e-162	-8.6715e-163	2.51068e-163	-1.09012e-162	1.89106e-163	5.61511e-164	-7.94332e-164	2.60221e-163	-8.29912e-164	-1.17405e-162	-1.35079e-163	-2.40856e-163	3.21972e-163	-1.49227e-162	1.89256e-163	-3.8006e-163	1.93783e-163	0
-3.66798e-163	6.11313e-164	-4.96399e-164	1.58825e-164	-4.50658e-164	-9.70384e-163	-1.74191e-164	-4.11253e-163	-9.84142e-163	2.53529e-164	9.86148e-165	4.92306e-165	-2.97316e-163	1.05174e-162	-8.6715e-163	2.51068e-163	-1.09012e-162	1.89106e-163	5.61511e-164	-7.94332e-164	2.60221e-163	-8.29912e-164	-1.17405e-162	-1.35079e-163	-2.40856e-163	3.21972e-163	-1.49227e-162	1.89256e-163	-3.8006e-163	1.93783e-163	0
-3.66798e-163	6.11313e-164	-4.96399e-164	1.58825e-164	-4.50658e-164	-9.70384e-163	-1.74191e-164	-4.11253e-163	-9.84142e-163	2.53529e-164	9.86148e-165	4.92306e-165	-2.97316e-163	1.05174e-162	-8.6715e-163	2.51068e-163	-1.09012e-162	1.89106e-163	5.61511e-164	-7.94332e-164	2.60221e-163	-8.29912e-164	-1.17405e-162	-1.35079e-163	-2.40856e-163	3.21972e-163	-1.49227e-162	1.89256e-163	-3.8006e-163	1.93783e-163	0
-3.66798e-163	6.11313e-164	-4.96399e-164	1.58825e-164	-4.50658e-164	-9.70384e-163	-1.74191e-164	-4.11253e-163	-9.84142e-163	2.53529e-164	9.86148e-165	4.92306e-165	-2.97316e-163	1.05174e-162	-8.6715e-163	2.51068e-163	-1.09012e-162	1.89106e-163	5.61511e-164	-7.94332e-164	2.60221e-163	-8.29912e-164	-1.17405e-162	-1.35079e-163	-2.40856e-163	3.21972e-163	-1.49227e-162	1.89256e-163	-3.8006e-163	1.93783e-163	0
-3.66798e-163	6.11313e-164	-4.96399e-164	1.58825e-164	-4.50658e-164	-9.70384e-163	-1.74191e-164	-4.11253e-163	-9.84142e-163	2.53529e-164	9.86148e-165	4.92306e-165	-2.97316e-163	1.05174e-162	-8.6715e-163	2.51068e-163	-1.09012e-162	1.89106e-163	5.61511e-164	-7.94332e-164	2.60221e-163	-8.29912e-164	-1.17405e-162	-1.35079e-163	-2.40856e-163	3.21972e-163	-1.49227e-162	1.89256e-163	-3.8006e-163	1.93783e-163	0
-3.66798e-163	6.11313e-164	-4.96399e-164	1.58825e-164	-4.50658e-164	-9.70384e-163	-1.74191e-164	-4.11253e-163	-9.84142e-163	2.53529e-164	9.86148e-165	4.92306e-165	-2.97316e-163	1.05174e-162	-8.6715e-163	2.51068e-163	-1.09012e-162	1.89106e-163	5.61511e-164	-7.94332e-164	2.60221e-163	-8.29912e-164	-1.17405e-162	-1.35079e-163	-2.40856e-163	3.21972e-163	-1.49227e-162	1.89256e-163	-3.8006e-163	1.93783e-163	0
-3.66798e-163	6.11313e-164	-4.96399e-164	1.58825e-164	-4.50658e-164	-9.70384e-163	-1.74191e-164	-4.11253e-163	-9.84142e-163	2.53529e-164	9.86148e-165	4.92306e-165	-2.97316e-163	1.05174e-162	-8.6715e-163	2.51068e-163	-1.09012e-162	1.89106e-163	5.61511e-164	-7.94332e-164	2.60221e-163	-8.29912e-164	-1.17405e-162	-1.35079e-163	-2.40856e-163	3.21972e-163	-1.49227e-162	1.89256e-163	-3.8006e-163	1.93783e-163	0
-3.66798e-163	6.11313e-164	-4.96399e-164	1.58825e-164	-4.50658e-164	-9.70384e-163	-1.74191e-164	-4.11253e-163	-9.84142e-163	2.53529e-164	9.86148e-165	4.92306e-165	-2.97316e-163	1.05174e-162	-8.6715e-163	2.51068e-163	-1.09012e-162	1.89106e-163	5.61511e-164	-7.94332e-164	2.60221e-163	-8.29912e-164	-1.17405e-162	-1.35079e-163	-2.40856e-163	3.21972e-163	-1.49227e-162	1.89256e-163	-3.8006e-163	1.93783e-163	0
-3.66798e-163	6.11313e-164	-4.96399e-164	1.58825e-164	-4.50658e-164	-9.70384e-163	-1.74191e-164	-4.11253e-163	-9.84142e-163	2.53529e-164	9.86148e-165	4.92306e-165	-2.97316e-163	1.05174e-162	-8.6715e-163	2.51068e-163	-1.09012e-162	1.89106e-163	5.61511e-164	-7.94332e-164	2.60221e-163	-8.29912e-164	-1.17405e-162	-1.35079e-163	-2.40856e-163	3.21972e-163	-1.49227e-162	1.89256e-163	-3.8006e-163	1.93783e-163	0
-3.66798e-163	6.11313e-164	-4.96399e-164	1.58825e-164	-4.50658e-164	-9.70384e-163	-1.74191e-164	-4.11253e-163	-9.84142e-163	2.53529e-164	9.86148e-165	4.92306e-165	-2.97316e-163	1.05174e-162	-8.6715e-163	2.51068e-163	-1.09012e-162	1.89106e-163	5.61511e-164	-7.94332e-164	2.60221e-163	-8.29912e-164	-1.17405e-162	-1.35079e-163	-2.40856e-163	3.21972e-163	-1.49227e-162	1.89256e-163	-3.8006e-163	1.93783e-163	0
-3.66798e-163	6.11313e-164	-4.96399e-164	1.58825e-164	-4.50658e-164	-9.70384e-163	-1.74191e-164	-4.11253e-163	-9.84142e-163	2.53529e-164	9.86148e-165	4.92306e-165	-2.97316e-163	1.05174e-162	-8.6715e-163	2.51068e-163	-1.09012e-162	1.89106e-163	5.61511e-164	-7.94332e-164	2.60221e-163	-8.29912e-164	-1.17405e-162	-1.35079e-163	-2.40856e-163	3.21972e-163	-1.49227e-162	1.89256e-163	-3.8006e-163	1.93783e-163	0
-3.66798e-163	6.11313e-164	-4.96399e-164	1.58825e-164	-4.50658e-164	-9.70384e-163	-1.74191e-164	-4.11253e-163	-9.84142e-163	2.53529e-164	9.86148e-165	4.92306e-165	-2.97316e-163	1.05174e-162	-8.6715e-163	2.51068e-163	-1.09012e-162	1.89106e-163	5.61511e-164	-7.94332e-164	2.60221e-163	-8.29912e-164	-1.17405e-162	-1.35079e-163	-2.40856e-163	3.21972e-163	-1.49227e-162	1.89256e-163	-3.8006e-163	1.93783e-163	0
-3.66798e-163	6.11313e-164	-4.96399e-164	1.58825e-164	-4.50658e-164	-9.70384e-163	-1.74191e-164	-4.11253e-163	-9.84142e-163	2.53529e-164	9.86148e-165	4.92306e-165	-2.97316e-163	1.05174e-162	-8.6715e-163	2.51068e-163	-1.09012e-162	1.89106e-163	5.61511e-164	-7.94332e-164	2.60221e-163	-8.29912e-164	-1.17405e-162	-1.35079e-163	-2.40856e-163	3.21972e-163	-1.49227e-162	1.89256e-163	-3.8006e-163	1.93783e-163	0
-3.66798e-163	6.11313e-164	-4.96399e-164	1.58825e-164	-4.50658e-164	-9.70384e-163	-1.74191e-164	-4.11253e-163	-9.84142e-163	2.53529e-164	9.86148e-165	4.92306e-165	-2.97316e-163	1.05174e-162	-8.6715e-163	2.51068e-163	-1.09012e-162	1.89106e-163	5.61511e-164	-7.94332e-164	2.60221e-163	-8.29912e-164	-1.17405e-162	-1.35079e-163	-2.40856e-163	3.21972e-163	-1.49227e-162	1.89256e-163	-3.8006e-163	1.93783e-163	0
-3.66798e-163	6.11313e-164	-4.96399e-164	1.58825e-164	-4.50658e-164	-9.70384e-163	-1.74191e-164	-4.11253e-163	-9.84142e-163	2.53529e-164	9.86148e-165	4.92306e-165	-2.97316e-163	1.05174e-162	-8.6715e-163	2.51068e-163	-1.09012e-162	1.89106e-163	5.61511e-164	-7.94332e-164	2.60221e-163	-8.29912e-164	-1.17405e-162	-1.35079e-163	-2.40856e-163	3.21972e-163	-1.49227e-162	1.89256e-163	-3.8006e-163	1.93783e-163	0
-3.66798e-163	6.11313e-164	-4.96399e-164	1.58825e-164	-4.50658e-164	-9.70384e-163	-1.74191e-164	-4.11253e-163	-9.84142e-163	2.53529e-164	9.86148e-165	4.92306e-165	-2.97316e-163	1.05174e-162	-8.6715e-163	2.51068e-163	-1.09012e-162	1.89106e-163	5.61511e-164	-7.94332e-164	2.60221e-163	-8.29912e-164	-1.17405e-162	-1.35079e-163	-2.40856e-163	3.21972e-163	-1.49227e-162	1.89256e-163	-3.8006e-163	1.93783e-163	0
-3.66798e-163	6.11313e-164	-4.96399e-164	1.58825e-164	-4.50658e-164	-9.70384e-163	-1.74191e-164	-4.11253e-163	-9.84142e-163	2.53529e-164	9.86148e-165	4.92306e-165	-2.97316e-163	1.05174e-162	-8.6715e-163	2.51068e-163	-1.09012e-162	1.89106e-163	5.61511e-164	-7.94332e-164	2.60221e-163	-8.29912e-164	-1.17405e-162	-1.35079e-163	-2.40856e-163	3.21972e-163	-1.49227e-162	1.89256e-163	-3.8006e-163	1.93783e-163	0
-3.66798e-163	6.11313e-164	-4.96399e-164	1.58825e-164	-4.50658e-164	-9.70384e-163	-1.74191e-164	-4.11253e-163	-9.84142e-163	2.53529e-164	9.86148e-165	4.92306e-165	-2.97316e-163	1.05174e-162	-8.6715e-163	2.51068e-163	-1.09012e-162	1.89106e-163	5.61511e-164	-7.94332e-164	2.60221e-163	-8.29912e-164	-1.17405e-162	-1.35079e-163	-2.40856e-163	3.21972e-163	-1.49227e-162	1.89256e-163	-3.8006e-163	1.93783e-163	0
-3.66798e-163	6.11313e-164	-4.96399e-164	1.58825e-164	-4.50658e-164	-9.70384e-163	-1.74191e-164	-4.11253e-163	-9.84142e-163	2.53529e-164	9.86148e-165	4.92306e-165	-2.97316e-163	1.05174e-162	-8.6715e-163	2.51068e-163	-1.09012e-162	1.89106e-163	5.61511e-164	-7.94332e-164	2.60221e-163	-8.29912e-164	-1.17405e-162	-1.35079e-163	-2.40856e-163	3.21972e-163	-1.49227e-162	1.89256e-163	-3.8006e-163	1.93783e-163	0
-3.66798e-163	6.11313e-164	-4.96399e-164	1.58825e-164	-4.50658e-164	-9.70384e-163	-1.74191e-164	-4.11253e-163	-9.84142e-163	2.53529e-164	9.86148e-165	4.92306e-165	-2.97316e-163	1.05174e-162	-8.6715e-163	2.51068e-163	-1.09012e-162	1.89106e-163	5.61511e-164	-7.94332e-164	2.60221e-163	-8.29912e-164	-1.17405e-162	-1.35079e-163	-2.40856e-163	3.21972e-163	-1.49227e-162	1.89256e-163	-3.8006e-163	1.93783e-163	0
-3.66798e-163	6.11313e-164	-4.96399e-164	1.58825e-164	-4.50658e-164	-9.70384e-163	-1.74191e-164	-4.11253e-163	-9.84142e-163	2.53529e-164	9.86148e-165	4.92306e-165	-2.97316e-163	1.05174e-162	-8.6715e-163	2.51068e-163	-1.09012e-162	1.89106e-163	5.61511e-164	-7.94332e-164	2.60221e-163	-8.29912e-164	-1.17405e-162	-1.35079e-163	-2.40856e-163	3.21972e-163	-1.49227e-162	1.89256e-163	-3.8006e-163	1.93783e-163	0
-3.66798e-163	6.11313e-164	-4.96399e-164	1.58825e-164	-4.50658e-164	-9.70384e-163	-1.74191e-164	-4.11253e-163	-9.84142e-163	2.53529e-164	9.86148e-165	4.92306e-165	-2.97316e-163	1.05174e-162	-8.6715e-163	2.51068e-163	-1.09012e-162	1.89106e-163	5.61511e-164	-7.94332e-164	2.60221e-163	-8.29912e-164	-1.17405e-162	-1.35079e-163	-2.40856e-163	3.21972e-163	-1.49227e-162	1.89256e-163	-3.8006e-163	1.93783e-163	0
-3.66798e-163	6.11313e-164	-4.96399e-164	1.58825e-164	-4.50658e-164	-9.70384e-163	-1.74191e-164	-4.11253e-163	-9.84142e-163	2.53529e-164	9.86148e-165	4.92306e-165	-2.97316e-163	1.05174e-162	-8.6715e-163	2.51068e-163	-1.09012e-162	1.89106e-163	5.61511e-164	-7.94332e-164	2.60221e-163	-8.29912e-164	-1.17405e-162	-1.35079e-163	-2.40856e-163	3.21972e-163	-1.49227e-162	1.89256e-163	-3.8006e-163	1.93783e-163	0
-3.66798e-163	6.11313e-164	-4.96399e-164	1.58825e-164	-4.50658e-164	-9.70384e-163	-1.74191e-164	-4.11253e-163	-9.84142e-163	2.53529e-164	9.86148e-165	4.92306e-165	-2.97316e-163	1.05174e-162	-8.6715e-163	2.51068e-163	-1.09012e-162	1.89106e-163	5.61511e-164	-7.94332e-164	2.60221e-163	-8.29912e-164	-1.17405e-162	-1.35079e-163	-2.40856e-163	3.21972e-163	-1.49227e-162	1.89256e-163	-3.8006e-163	1.93783e-163	0
-3.66798e-163	6.11313e-164	-4.96399e-164	1.58825e-164	-4.50658e-164	-9.70384e-163	-1.74191e-164	-4.11253e-163	-9.84142e-163	2.53529e-164	9.86148e-165	4.92306e-165	-2.97316e-163	1.05174e-162	-8.6715e-163	2.51068e-163	-1.09012e-162	1.89106e-163	5.61511e-164	-7.94332e-164	2.60221e-163	-8.29912e-164	-1.17405e-162	-1.35079e-163	-2.40856e-163	3.21972e-163	-1.49227e-162	1.89256e-163	-3.8006e-163	1.93783e-163	0
-3.66798e-163	6.11313e-164	-4.96399e-164	1.58825e-164	-4.50658e-164	-9.70384e-163	-1.74191e-164	-4.11253e-163	-9.84142e-163	2.53529e-164	9.86148e-165	4.92306e-165	-2.97316e-163	1.05174e-162	-8.6715e-163	2.51068e-163	-1.09012e-162	1.89106e-163	5.61511e-164	-7.94332e-164	2.60221e-163	-8.29912e-164	-1.17405e-162	-1.35079e-163	-2.40856e-163	3.21972e-163	-1.49227e-162	1.89256e-163	-3.8006e-163	1.93783e-163	0
-3.66798e-163	6.11313e-164	-4.96399e-164	1.58825e-164	-4.50658e-164	-9.70384e-163	-1.74191e-164	-4.11253e-163	-9.84142e-163	2.53529e-164	9.86148e-165	4.92306e-165	-2.97316e-163	1.05174e-162	-8.6715e-163	2.51068e-163	-1.09012e-162	1.89106e-163	5.61511e-164	-7.94332e-164	2.60221e-163	-8.29912e-164	-1.17405e-162	-1.35079e-163	-2.40856e-163	3.21972e-163	-1.49227e-162	1.89256e-163	-3.8006e-163	1.93783e-163	0
-3.66798e-163	6.11313e-164	-4.96399e-164	1.58825e-164	-4.50658e-164	-9.70384e-163	-1.74191e-164	-4.11253e-163	-9.84142e-163	2.53529e-164	9.86148e-165	4.92306e-165	-2.97316e-163	1.05174e-162	-8.6715e-163	2.51068e-163	-1.09012e-162	1.89106e-163	5.61511e-164	-7.94332e-164	2.60221e-163	-8.29912e-164	-1.17405e-162	-1.35079e-163	-2.40856e-163	3.21972e-163	-1.49227e-162	1.89256e-163	-3.8006e-163	1.93783e-163	0
-3.66798e-163	6.11313e-164	-4.96399e-164	1.58825e-164	-4.50658e-164	-9.70384e-163	-1.74191e-164	-4.11253e-163	-9.84142e-163	2.53529e-164	9.86148e-165	4.92306e-165	-2.97316e-163	1.05174e-162	-8.6715e-163	2.51068e-163	-1.09012e-162	1.89106e-163	5.61511e-164	-7.94332e-164	2.60221e-163	-8.29912e-164	-1.17405e-162	-1.35079e-163	-2.40856e-163	3.21972e-163	-1.49227e-162	1.89256e-163	-3.8006e-163	1.93783e-163	0
-3.66798e-163	6.11313e-164	-4.96399e-164	1.58825e-164	-4.50658e-164	-9.70384e-163	-1.74191e-164	-4.11253e-163	-9.84142e-163	2.53529e-164	9.86148e-165	4.92306e-165	-2.97316e-163	1.05174e-162	-8.6715e-163	2.51068e-163	-1.09012e-162	1.89106e-163	5.61511e-164	-7.94332e-164	2.60221e-163	-8.29912e-164	-1.17405e-162	-1.35079e-163	-2.40856e-163	3.21972e-163	-1.49227e-162	1.89256e-163	-3.8006e-163	1.93783e-163	0
-3.66798e-163	6.11313e-164	-4.96399e-164	1.58825e-164	-4.50658e-164	-9.70384e-163	-1.74191e-164	-4.11253e-163	-9.84142e-163	2.53529e-164	9.86148e-165	4.92306e-165	-2.97316e-163	1.05174e-162	-8.6715e-163	2.51068e-163	-1.09012e-162	1.89106e-163	5.61511e-164	-7.94332e-164	2.60221e-163	-8.29912e-164	-1.17405e-162	-1.35079e-163	-2.40856e-163	3.21972e-163	-1.49227e-162	1.89256e-163	-3.8006e-163	1.93783e-163	0
-3.66798e-163	6.11313e-164	-4.96399e-164	1.58825e-164	-4.50658e-164	-9.70384e-163	-1.74191e-164	-4.11253e-163	-9.84142e-163	2.53529e-164	9.86148e-165	4.92306e-165	-2.97316e-163	1.05174e-162	-8.6715e-163	2.51068e-163	-1.09012e-162	1.89106e-163	5.61511e-164	-7.94332e-164	2.60221e-163	-8.29912e-164	-1.17405e-162	-1.35079e-163	-2.40856e-163	3.21972e-163	-1.49227e-162	1.89256e-163	-3.8006e-163	1.93783e-163	0
-3.66798e-163	6.11313e-164	-4.96399e-164	1.58825e-164	-4.50658e-164	-9.70384e-163	-1.74191e-164	-4.11253e-163	-9.84142e-163	2.53529e-164	9.86148e-165	4.92306e-165	-2.97316e-163	1.05174e-162	-8.6715e-163	2.51068e-163	-1.09012e-162	1.89106e-163	5.61511e-164	-7.94332e-164	2.60221e-163	-8.29912e-164	-1.17405e-162	-1.35079e-163	-2.40856e-163	3.21972e-163	-1.49227e-162	1.89256e-163	-3.8006e-163	1.93783e-163	0
-3.66798e-163	6.11313e-164	-4.96399e-164	1.58825e-164	-4.50658e-164	-9.70384e-163	-1.74191e-164	-4.11253e-163	-9.84142e-163	2.53529e-164	9.86148e-165	4.92306e-165	-2.97316e-163	1.05174e-162	-8.6715e-163	2.51068e-163	-1.09012e-162	1.89106e-163	5.61511e-164	-7.94332e-164	2.60221e-163	-8.29912e-164	-1.17405e-162	-1.35079e-163	-2.40856e-163	3.21972e-163	-1.49227e-162	1.89256e-163	-3.8006e-163	1.93783e-163	0
-3.66798e-163	6.11313e-164	-4.96399e-164	1.58825e-164	-4.50658e-164	-9.70384e-163	-1.74191e-164	-4.11253e-163	-9.84142e-163	2.53529e-164	9.86148e-165	4.92306e-165	-2.97316e-163	1.05174e-162	-8.6715e-163	2.51068e-163	-1.09012e-162	1.89106e-163	5.61511e-164	-7.94332e-164	2.60221e-163	-8.29912e-164	-1.17405e-162	-1.35079e-163	-2.40856e-163	3.21972e-163	-1.49227e-162	1.89256e-163	-3.8006e-163	1.93783e-163	0
-3.66798e-163	6.11313e-164	-4.96399e-164	1.58825e-164	-4.50658e-164	-9.70384e-163	-1.74191e-164	-4.11253e-163	-9.84142e-163	2.53529e-164	9.86148e-165	4.92306e-165	-2.97316e-163	1.05174e-162	-8.6715e-163	2.51068e-163	-1.09012e-162	1.89106e-163	5.61511e-164	-7.94332e-164	2.60221e-163	-8.29912e-164	-1.17405e-162	-1.35079e-163	-2.40856e-163	3.21972e-163	-1.49227e-162	1.89256e-163	-3.8006e-163	1.93783e-163	0
-3.66798e-163	6.11313e-164	-4.96399e-164	1.58825e-164	-4.50658e-164	-9.70384e-163	-1.74191e-164	-4.11253e-163	-9.84142e-163	2.53529e-164	9.86148e-165	4.92306e-165	-2.97316e-163	1.05174e-162	-8.6715e-163	2.51068e-163	-1.09012e-162	1.89106e-163	5.61511e-164	-7.94332e-164	2.60221e-163	-8.29912e-164	-1.17405e-162	-1.35079e-163	-2.40856e-163	3.21972e-163	-1.49227e-162	1.89256e-163	-3.8006e-163	1.93783e-163	0
-3.66798e-163	6.11313e-164	-4.96399e-164	1.58825e-164	-4.50658e-164	-9.70384e-163	-1.74191e-164	-4.11253e-163	-9.84142e-163	2.53529e-164	9.86148e-165	4.92306e-165	-2.97316e-163	1.05174e-162	-8.6715e-163	2.51068e-163	-1.09012e-162	1.89106e-163	5.61511e-164	-7.94332e-164	2.60221e-163	-8.29912e-164	-1.17405e-162	-1.35079e-163	-2.40856e-163	3.21972e-163	-1.49227e-162	1.89256e-163	-3.8006e-163	1.93783e-163	0
-3.66798e-163	6.11313e-164	-4.96399e-164	1.58825e-164	-4.50658e-164	-9.70384e-163	-1.74191e-164	-4.11253e-163	-9.84142e-163	2.53529e-164	9.86148e-165	4.92306e-165	-2.97316e-163	1.05174e-162	-8.6715e-163	2.51068e-163	-1.09012e-162	1.89106e-163	5.61511e-164	-7.94332e-164	2.60221e-163	-8.29912e-164	-1.17405e-162	-1.35079e-163	-2.40856e-163	3.21972e-163	-1.49227e-162	1.89256e-163	-3.8006e-163	1.93783e-163	0
-3.66798e-163	6.11313e-164	-4.96399e-164	1.58825e-164	-4.50658e-164	-9.70384e-163	-1.74191e-164	-4.11253e-163	-9.84142e-163	2.53529e-164	9.86148e-165	4.92306e-165	-2.97316e-163	1.05174e-162	-8.6715e-163	2.51068e-163	-1.09012e-162	1.89106e-163	5.61511e-164	-7.94332e-164	2.60221e-163	-8.29912e-164	-1.17405e-162	-1.35079e-163	-2.40856e-163	3.21972e-163	-1.49227e-162	1.89256e-163	-3.8006e-163	1.93783e-163	0
-3.66798e-163	6.11313e-164	-4.96399e-164	1.58825e-164	-4.50658e-164	-9.70384e-163	-1.74191e-164	-4.11253e-163	-9.84142e-163	2.53529e-164	9.86148e-165	4.92306e-165	-2.97316e-163	1.05174e-162	-8.6715e-163	2.51068e-163	-1.09012e-162	1.89106e-163	5.61511e-164	-7.94332e-164	2.60221e-163	-8.29912e-164	-1.17405e-162	-1.35079e-163	-2.40856e-163	3.21972e-163	-1.49227e-162	1.89256e-163	-3.8006e-163	1.93783e-163	0
-3.66798e-163	6.11313e-164	-4.96399e-164	1.58825e-164	-4.50658e-164	-9.70384e-163	-1.74191e-164	-4.11253e-163	-9.84142e-163	2.53529e-164	9.86148e-165	4.92306e-165	-2.97316e-163	1.05174e-162	-8.6715e-163	2.51068e-163	-1.09012e-162	1.89106e-163	5.61511e-164	-7.94332e-164	2.60221e-163	-8.29912e-164	-1.17405e-162	-1.35079e-163	-2.40856e-163	3.21972e-163	-1.49227e-162	1.89256e-163	-3.8006e-163	1.93783e-163	0
-3.66798e-163	6.11313e-164	-4.96399e-164	1.58825e-164	-4.50658e-164	-9.70384e-163	-1.74191e-164	-4.11253e-163	-9.84142e-163	2.53529e-164	9.86148e-165	4.92306e-165	-2.97316e-163	1.05174e-162	-8.6715e-163	2.51068e-163	-1.09012e-162	1.89106e-163	5.61511e-164	-7.94332e-164	2.60221e-163	-8.29912e-164	-1.17405e-162	-1.35079e-163	-2.40856e-163	3.21972e-163	-1.49227e-162	1.89256e-163	-3.8006e-163	1.93783e-163	0
-3.66798e-163	6.11313e-164	-4.96399e-164	1.58825e-164	-4.50658e-164	-9.70384e-163	-1.74191e-164	-4.11253e-163	-9.84142e-163	2.53529e-164	9.86148e-165	4.92306e-165	-2.97316e-163	1.05174e-162	-8.6715e-163	2.51068e-163	-1.09012e-162	1.89106e-163	5.61511e-164	-7.94332e-164	2.60221e-163	-8.29912e-164	-1.17405e-162	-1.35079e-163	-2.40856e-163	3.21972e-163	-1.49227e-162	1.89256e-163	-3.8006e-163	1.93783e-163	0
-3.66798e-163	6.11313e-164	-4.96399e-164	1.58825e-164	-4.50658e-164	-9.70384e-163	-1.74191e-164	-4.11253e-163	-9.84142e-163	2.53529e-164	9.86148e-165	4.92306e-165	-2.97316e-163	1.05174e-162	-8.6715e-163	2.51068e-163	-1.09012e-162	1.89106e-163	5.61511e-164	-7.94332e-164	2.60221e-163	-8.29912e-164	-1.17405e-162	-1.35079e-163	-2.40856e-163	3.21972e-163	-1.49227e-162	1.89256e-163	-3.8006e-163	1.93783e-163	0
-3.66798e-163	6.11313e-164	-4.96399e-164	1.58825e-164	-4.50658e-164	-9.70384e-163	-1.74191e-164	-4.11253e-163	-9.84142e-163	2.53529e-164	9.86148e-165	4.92306e-165	-2.97316e-163	1.05174e-162	-8.6715e-163	2.51068e-163	-1.09012e-162	1.89106e-163	5.61511e-164	-7.94332e-164	2.60221e-163	-8.29912e-164	-1.17405e-162	-1.35079e-163	-2.40856e-163	3.21972e-163	-1.49227e-162	1.89256e-163	-3.8006e-163	1.93783e-163	0
-3.66798e-163	6.11313e-164	-4.96399e-164	1.58825e-164	-4.50658e-164	-9.70384e-163	-1.74191e-164	-4.11253e-163	-9.84142e-163	2.53529e-164	9.86148e-165	4.92306e-165	-2.97316e-163	1.05174e-162	-8.6715e-163	2.51068e-163	-1.09012e-162	1.89106e-163	5.61511e-164	-7.94332e-164	2.60221e-163	-8.29912e-164	-1.17405e-162	-1.35079e-163	-2.40856e-163	3.21972e-163	-1.49227e-162	1.89256e-163	-3.8006e-163	1.93783e-163	0
-3.66798e-163	6.11313e-164	-4.96399e-164	1.58825e-164	-4.50658e-164	-9.70384e-163	-1.74191e-164	-4.11253e-163	-9.84142e-163	2.53529e-164	9.86148e-165	4.92306e-165	-2.97316e-163	1.05174e-162	-8.6715e-163	2.51068e-163	-1.09012e-162	1.89106e-163	5.61511e-164	-7.94332e-164	2.60221e-163	-8.29912e-164	-1.17405e-162	-1.35079e-163	-2.40856e-163	3.21972e-163	-1.49227e-162	1.89256e-163	-3.8006e-163	1.93783e-163	0
-3.66798e-163	6.11313e-164	-4.96399e-164	1.58825e-164	-4.50658e-164	-9.70384e-163	-1.74191e-164	-4.11253e-163	-9.84142e-163	2.53529e-164	9.86148e-165	4.92306e-165	-2.97316e-163	1.05174e-162	-8.6715e-163	2.51068e-163	-1.09012e-162	1.89106e-163	5.61511e-164	-7.94332e-164	2.60221e-163	-8.29912e-164	-1.17405e-162	-1.35079e-163	-2.40856e-163	3.21972e-163	-1.49227e-162	1.89256e-163	-3.8006e-163	1.93783e-163	0
-3.66798e-163	6.11313e-164	-4.96399e-164	1.58825e-164	-4.50658e-164	-9.70384e-163	-1.74191e-164	-4.11253e-163	-9.84142e-163	2.53529e-164	9.86148e-165	4.92306e-165	-2.97316e-163	1.05174e-162	-8.6715e-163	2.51068e-163	-1.09012e-162	1.89106e-163	5.61511e-164	-7.94332e-164	2.60221e-163	-8.29912e-164	-1.17405e-162	-1.35079e-163	-2.40856e-163	3.21972e-163	-1.49227e-162	1.89256e-163	-3.8006e-163	1.93783e-163	0
-3.66798e-163	6.11313e-164	-4.96399e-164	1.58825e-164	-4.50658e-164	-9.70384e-163	-1.74191e-164	-4.11253e-163	-9.84142e-163	2.53529e-164	9.86148e-165	4.92306e-165	-2.97316e-163	1.05174e-162	-8.6715e-163	2.51068e-163	-1.09012e-162	1.89106e-163	5.61511e-164	-7.94332e-164	2.60221e-163	-8.29912e-164	-1.17405e-162	-1.35079e-163	-2.40856e-163	3.21972e-163	-1.49227e-162	1.89256e-163	-3.8006e-163	1.93783e-163	0
-3.66798e-163	6.11313e-164	-4.96399e-164	1.58825e-164	-4.50658e-164	-9.70384e-163	-1.74191e-164	-4.11253e-163	-9.84142e-163	2.53529e-164	9.86148e-165	4.92306e-165	-2.97316e-163	1.05174e-162	-8.6715e-163	2.51068e-163	-1.09012e-162	1.89106e-163	5.61511e-164	-7.94332e-164	2.60221e-163	-8.29912e-164	-1.17405e-162	-1.35079e-163	-2.40856e-163	3.21972e-163	-1.49227e-162	1.89256e-163	-3.8006e-163	1.93783e-163	0
-3.66798e-163	6.11313e-164	-4.96399e-164	1.58825e-164	-4.50658e-164	-9.70384e-163	-1.74191e-164	-4.11253e-163	-9.84142e-163	2.53529e-164	9.86148e-165	4.92306e-165	-2.97316e-163	1.05174e-162	-8.6715e-163	2.51068e-163	-1.09012e-162	1.89106e-163	5.61511e-164	-7.94332e-164	2.60221e-163	-8.29912e-164	-1.17405e-162	-1.35079e-163	-2.40856e-163	3.21972e-163	-1.49227e-162	1.89256e-163	-3.8006e-163	1.93783e-163	0
-3.66798e-163	6.11313e-164	-4.96399e-164	1.58825e-164	-4.50658e-164	-9.70384e-163	-1.74191e-164	-4.11253e-163	-9.84142e-163	2.53529e-164	9.86148e-165	4.92306e-165	-2.97316e-163	1.05174e-162	-8.6715e-163	2.51068e-163	-1.09012e-162	1.89106e-163	5.61511e-164	-7.94332e-164	2.60221e-163	-8.29912e-164	-1.17405e-162	-1.35079e-163	-2.40856e-163	3.21972e-163	-1.49227e-162	1.89256e-163	-3.8006e-163	1.93783e-163	0
-3.66798e-163	6.11313e-164	-4.96399e-164	1.58825e-164	-4.50658e-164	-9.70384e-163	-1.74191e-164	-4.11253e-163	-9.84142e-163	2.53529e-164	9.86148e-165	4.92306e-165	-2.97316e-163	1.05174e-162	-8.6715e-163	2.51068e-163	-1.09012e-162	1.89106e-163	5.61511e-164	-7.94332e-164	2.60221e-163	-8.29912e-164	-1.17405e-162	-1.35079e-163	-2.40856e-163	3.21972e-163	-1.49227e-162	1.89256e-163	-3.8006e-163	1.93783e-163	0
-3.66798e-163	6.11313e-164	-4.96399e-164	1.58825e-164	-4.50658e-164	-9.70384e-163	-1.74191e-164	-4.11253e-163	-9.84142e-163	2.53529e-164	9.86148e-165	4.92306e-165	-2.97316e-163	1.05174e-162	-8.6715e-163	2.51068e-163	-1.09012e-162	1.89106e-163	5.61511e-164	-7.94332e-164	2.60221e-163	-8.29912e-164	-1.17405e-162	-1.35079e-163	-2.40856e-163	3.21972e-163	-1.49227e-162	1.89256e-163	-3.8006e-163	1.93783e-163	0
-3.66798e-163	6.11313e-164	-4.96399e-164	1.58825e-164	-4.50658e-164	-9.70384e-163	-1.74191e-164	-4.11253e-163	-9.84142e-163	2.53529e-164	9.86148e-165	4.92306e-165	-2.97316e-163	1.05174e-162	-8.6715e-163	2.51068e-163	-1.09012e-162	1.89106e-163	5.61511e-164	-7.94332e-164	2.60221e-163	-8.29912e-164	-1.17405e-162	-1.35079e-163	-2.40856e-163	3.21972e-163	-1.49227e-162	1.89256e-163	-3.8006e-163	1.93783e-163	0
-3.66798e-163	6.11313e-164	-4.96399e-164	1.58825e-164	-4.50658e-164	-9.70384e-163	-1.74191e-164	-4.11253e-163	-9.84142e-163	2.53529e-164	9.86148e-165	4.92306e-165	-2.97316e-163	1.05174e-162	-8.6715e-163	2.51068e-163	-1.09012e-162	1.89106e-163	5.61511e-164	-7.94332e-164	2.60221e-163	-8.29912e-164	-1.17405e-162	-1.35079e-163	-2.40856e-163	3.21972e-163	-1.49227e-162	1.89256e-163	-3.8006e-163	1.93783e-163	0
-3.66798e-163	6.11313e-164	-4.96399e-164	1.58825e-164	-4.50658e-164	-9.70384e-163	-1.74191e-164	-4.11253e-163	-9.84142e-163	2.53529e-164	9.86148e-165	4.92306e-165	-2.97316e-163	1.05174e-162	-8.6715e-163	2.51068e-163	-1.09012e-162	1.89106e-163	5.61511e-164	-7.94332e-164	2.60221e-163	-8.29912e-164	-1.17405e-162	-1.35079e-163	-2.40856e-163	3.21972e-163	-1.49227e-162	1.89256e-163	-3.8006e-163	1.93783e-163	0
-3.66798e-163	6.11313e-164	-4.96399e-164	1.58825e-164	-4.50658e-164	-9.70384e-163	-1.74191e-164	-4.11253e-163	-9.84142e-163	2.53529e-164	9.86148e-165	4.92306e-165	-2.97316e-163	1.05174e-162	-8.6715e-163	2.51068e-163	-1.09012e-162	1.89106e-163	5.61511e-164	-7.94332e-164	2.60221e-163	-8.29912e-164	-1.17405e-162	-1.35079e-163	-2.40856e-163	3.21972e-163	-1.49227e-162	1.89256e-163	-3.8006e-163	1.93783e-163	0
-3.66798e-163	6.11313e-164	-4.96399e-164	1.58825e-164	-4.50658e-164	-9.70384e-163	-1.74191e-164	-4.11253e-163	-9.84142e-163	2.53529e-164	9.86148e-165	4.92306e-165	-2.97316e-163	1.05174e-162	-8.6715e-163	2.51068e-163	-1.09012e-162	1.89106e-163	5.61511e-164	-7.94332e-164	2.60221e-163	-8.29912e-164	-1.17405e-162	-1.35079e-163	-2.40856e-163	3.21972e-163	-1.49227e-162	1.89256e-163	-3.8006e-163	1.93783e-163	0
-3.66798e-163	6.11313e-164	-4.96399e-164	1.58825e-164	-4.50658e-164	-9.70384e-163	-1.74191e-164	-4.11253e-163	-9.84142e-163	2.53529e-164	9.86148e-165	4.92306e-165	-2.97316e-163	1.05174e-162	-8.6715e-163	2.51068e-163	-1.09012e-162	1.89106e-163	5.61511e-164	-7.94332e-164	2.60221e-163	-8.29912e-164	-1.17405e-162	-1.35079e-163	-2.40856e-163	3.21972e-163	-1.49227e-162	1.89256e-163	-3.8006e-163	1.93783e-163	0
-3.66798e-163	6.11313e-164	-4.96399e-164	1.58825e-164	-4.50658e-164	-9.70384e-163	-1.74191e-164	-4.11253e-163	-9.84142e-163	2.53529e-164	9.86148e-165	4.92306e-165	-2.97316e-163	1.05174e-162	-8.6715e-163	2.51068e-163	-1.09012e-162	1.89106e-163	5.61511e-164	-7.94332e-164	2.60221e-163	-8.29912e-164	-1.17405e-162	-1.35079e-163	-2.40856e-163	3.21972e-163	-1.49227e-162	1.89256e-163	-3.8006e-163	1.93783e-163	0
-3.66798e-163	6.11313e-164	-4.96399e-164	1.58825e-164	-4.50658e-164	-9.70384e-163	-1.74191e-164	-4.11253e-163	-9.84142e-163	2.53529e-164	9.86148e-165	4.92306e-165	-2.97316e-163	1.05174e-162	-8.6715e-163	2.51068e-163	-1.09012e-162	1.89106e-163	5.61511e-164	-7.94332e-164	2.60221e-163	-8.29912e-164	-1.17405e-162	-1.35079e-163	-2.40856e-163	3.21972e-163	-1.49227e-162	1.89256e-163	-3.8006e-163	1.93783e-163	0
-3.66798e-163	6.11313e-164	-4.96399e-164	1.58825e-164	-4.50658e-164	-9.70384e-163	-1.74191e-164	-4.11253e-163	-9.84142e-163	2.53529e-164	9.86148e-165	4.92306e-165	-2.97316e-163	1.05174e-162	-8.6715e-163	2.51068e-163	-1.09012e-162	1.89106e-163	5.61511e-164	-7.94332e-164	2.60221e-163	-8.29912e-164	-1.17405e-162	-1.35079e-163	-2.40856e-163	3.21972e-163	-1.49227e-162	1.89256e-163	-3.8006e-163	1.93783e-163	0
-3.66798e-163	6.11313e-164	-4.96399e-164	1.58825e-164	-4.50658e-164	-9.70384e-163	-1.74191e-164	-4.11253e-163	-9.84142e-163	2.53529e-164	9.86148e-165	4.92306e-165	-2.97316e-163	1.05174e-162	-8.6715e-163	2.51068e-163	-1.09012e-162	1.89106e-163	5.61511e-164	-7.94332e-164	2.60221e-163	-8.29912e-164	-1.17405e-162	-1.35079e-163	-2.40856e-163	3.21972e-163	-1.49227e-162	1.89256e-163	-3.8006e-163	1.93783e-163	0
-3.66798e-163	6.11313e-164	-4.96399e-164	1.58825e-164	-4.50658e-164	-9.70384e-163	-1.74191e-164	-4.11253e-163	-9.84142e-163	2.53529e-164	9.86148e-165	4.92306e-165	-2.97316e-163	1.05174e-162	-8.6715e-163	2.51068e-163	-1.09012e-162	1.89106e-163	5.61511e-164	-7.94332e-164	2.60221e-163	-8.29912e-164	-1.17405e-162	-1.35079e-163	-2.40856e-163	3.21972e-163	-1.49227e-162	1.89256e-163	-3.8006e-163	1.93783e-163	0
-3.66798e-163	6.11313e-164	-4.96399e-164	1.58825e-164	-4.50658e-164	-9.70384e-163	-1.74191e-164	-4.11253e-163	-9.84142e-163	2.53529e-164	9.86148e-165	4.92306e-165	-2.97316e-163	1.05174e-162	-8.6715e-163	2.51068e-163	-1.09012e-162	1.89106e-163	5.61511e-164	-7.94332e-164	2.60221e-163	-8.29912e-164	-1.17405e-162	-1.35079e-163	-2.40856e-163	3.21972e-163	-1.49227e-162	1.89256e-163	-3.8006e-163	1.93783e-163	0
-3.66798e-163	6.11313e-164	-4.96399e-164	1.58825e-164	-4.50658e-164	-9.70384e-163	-1.74191e-164	-4.11253e-163	-9.84142e-163	2.53529e-164	9.86148e-165	4.92306e-165	-2.97316e-163	1.05174e-162	-8.6715e-163	2.51068e-163	-1.09012e-162	1.89106e-163	5.61511e-164	-7.94332e-164	2.60221e-163	-8.29912e-164	-1.17405e-162	-1.35079e-163	-2.40856e-163	3.21972e-163	-1.49227e-162	1.89256e-163	-3.8006e-163	1.93783e-163	0
-3.66798e-163	6.11313e-164	-4.96399e-164	1.58825e-164	-4.50658e-164	-9.70384e-163	-1.74191e-164	-4.11253e-163	-9.84142e-163	2.53529e-164	9.86148e-165	4.92306e-165	-2.97316e-163	1.05174e-162	-8.6715e-163	2.51068e-163	-1.09012e-162	1.89106e-163	5.61511e-164	-7.94332e-164	2.60221e-163	-8.29912e-164	-1.17405e-162	-1.35079e-163	-2.40856e-163	3.21972e-163	-1.49227e-162	1.89256e-163	-3.8006e-163	1.93783e-163	0
-3.66798e-163	6.11313e-164	-4.96399e-164	1.58825e-164	-4.50658e-164	-9.70384e-163	-1.74191e-164	-4.11253e-163	-9.84142e-163	2.53529e-164	9.86148e-165	4.92306e-165	-2.97316e-163	1.05174e-162	-8.6715e-163	2.51068e-163	-1.09012e-162	1.89106e-163	5.61511e-164	-7.94332e-164	2.60221e-163	-8.29912e-164	-1.17405e-162	-1.35079e-163	-2.40856e-163	3.21972e-163	-1.49227e-162	1.89256e-163	-3.8006e-163	1.93783e-163	0
-3.66798e-163	6.11313e-164	-4.96399e-164	1.58825e-164	-4.50658e-164	-9.70384e-163	-1.74191e-164	-4.11253e-163	-9.84142e-163	2.53529e-164	9.86148e-165	4.92306e-165	-2.97316e-163	1.05174e-162	-8.6715e-163	2.51068e-163	-1.09012e-162	1.89106e-163	5.61511e-164	-7.94332e-164	2.60221e-163	-8.29912e-164	-1.17405e-162	-1.35079e-163	-2.40856e-163	3.21972e-163	-1.49227e-162	1.89256e-163	-3.8006e-163	1.93783e-163	0
-3.66798e-163	6.11313e-164	-4.96399e-164	1.58825e-164	-4.50658e-164	-9.70384e-163	-1.74191e-164	-4.11253e-163	-9.84142e-163	2.53529e-164	9.86148e-165	4.92306e-165	-2.97316e-163	1.05174e-162	-8.6715e-163	2.51068e-163	-1.09012e-162	1.89106e-163	5.61511e-164	-7.94332e-164	2.60221e-163	-8.29912e-164	-1.17405e-162	-1.35079e-163	-2.40856e-163	3.21972e-163	-1.49227e-162	1.89256e-163	-3.8006e-163	1.93783e-163	0
-3.66798e-163	6.11313e-164	-4.96399e-164	1.58825e-164	-4.50658e-164	-9.70384e-163	-1.74191e-164	-4.11253e-163	-9.84142e-163	2.53529e-164	9.86148e-165	4.92306e-165	-2.97316e-163	1.05174e-162	-8.6715e-163	2.51068e-163	-1.09012e-162	1.89106e-163	5.61511e-164	-7.94332e-164	2.60221e-163	-8.29912e-164	-1.17405e-162	-1.35079e-163	-2.40856e-163	3.21972e-163	-1.49227e-162	1.89256e-163	-3.8006e-163	1.93783e-163	0
-3.66798e-163	6.11313e-164	-4.96399e-164	1.58825e-164	-4.50658e-164	-9.70384e-163	-1.74191e-164	-4.11253e-163	-9.84142e-163	2.53529e-164	9.86148e-165	4.92306e-165	-2.97316e-163	1.05174e-162	-8.6715e-163	2.51068e-163	-1.09012e-162	1.89106e-163	5.61511e-164	-7.94332e-164	2.60221e-163	-8.29912e-164	-1.17405e-162	-1.35079e-163	-2.40856e-163	3.21972e-163	-1.49227e-162	1.89256e-163	-3.8006e-163	1.93783e-163	0
-3.66798e-163	6.11313e-164	-4.96399e-164	1.58825e-164	-4.50658e-164	-9.70384e-163	-1.74191e-164	-4.11253e-163	-9.84142e-163	2.53529e-164	9.86148e-165	4.92306e-165	-2.97316e-163	1.05174e-162	-8.6715e-163	2.51068e-163	-1.09012e-162	1.89106e-163	5.61511e-164	-7.94332e-164	2.60221e-163	-8.29912e-164	-1.17405e-162	-1.35079e-163	-2.40856e-163	3.21972e-163	-1.49227e-162	1.89256e-163	-3.8006e-163	1.93783e-163	0
-3.66798e-163	6.11313e-164	-4.96399e-164	1.58825e-164	-4.50658e-164	-9.70384e-163	-1.74191e-164	-4.11253e-163	-9.84142e-163	2.53529e-164	9.86148e-165	4.92306e-165	-2.97316e-163	1.05174e-162	-8.6715e-163	2.51068e-163	-1.09012e-162	1.89106e-163	5.61511e-164	-7.94332e-164	2.60221e-163	-8.29912e-164	-1.17405e-162	-1.35079e-163	-2.40856e-163	3.21972e-163	-1.49227e-162	1.89256e-163	-3.8006e-163	1.93783e-163	0
-3.66798e-163	6.11313e-164	-4.96399e-164	1.58825e-164	-4.50658e-164	-9.70384e-163	-1.74191e-164	-4.11253e-163	-9.84142e-163	2.53529e-164	9.86148e-165	4.92306e-165	-2.97316e-163	1.05174e-162	-8.6715e-163	2.51068e-163	-1.09012e-162	1.89106e-163	5.61511e-164	-7.94332e-164	2.60221e-163	-8.29912e-164	-1.17405e-162	-1.35079e-163	-2.40856e-163	3.21972e-163	-1.49227e-162	1.89256e-163	-3.8006e-163	1.93783e-163	0
-3.66798e-163	6.11313e-164	-4.96399e-164	1.58825e-164	-4.50658e-164	-9.70384e-163	-1.74191e-164	-4.11253e-163	-9.84142e-163	2.53529e-164	9.86148e-165	4.92306e-165	-2.97316e-163	1.05174e-162	-8.6715e-163	2.51068e-163	-1.09012e-162	1.89106e-163	5.61511e-164	-7.94332e-164	2.60221e-163	-8.29912e-164	-1.17405e-162	-1.35079e-163	-2.40856e-163	3.21972e-163	-1.49227e-162	1.89256e-163	-3.8006e-163	1.93783e-163	0
-3.66798e-163	6.11313e-164	-4.96399e-164	1.58825e-164	-4.50658e-164	-9.70384e-163	-1.74191e-164	-4.11253e-163	-9.84142e-163	2.53529e-164	9.86148e-165	4.92306e-165	-2.97316e-163	1.05174e-162	-8.6715e-163	2.51068e-163	-1.09012e-162	1.89106e-163	5.61511e-164	-7.94332e-164	2.60221e-163	-8.29912e-164	-1.17405e-162	-1.35079e-163	-2.40856e-163	3.21972e-163	-1.49227e-162	1.89256e-163	-3.8006e-163	1.93783e-163	0
-3.66798e-163	6.11313e-164	-4.96399e-164	1.58825e-164	-4.50658e-164	-9.70384e-163	-1.74191e-164	-4.11253e-163	-9.84142e-163	2.53529e-164	9.86148e-165	4.92306e-165	-2.97316e-163	1.05174e-162	-8.6715e-163	2.51068e-163	-1.09012e-162	1.89106e-163	5.61511e-164	-7.94332e-164	2.60221e-163	-8.29912e-164	-1.17405e-162	-1.35079e-163	-2.40856e-163	3.21972e-163	-1.49227e-162	1.89256e-163	-3.8006e-163	1.93783e-163	0
-3.66798e-163	6.11313e-164	-4.96399e-164	1.58825e-164	-4.50658e-164	-9.70384e-163	-1.74191e-164	-4.11253e-163	-9.84142e-163	2.53529e-164	9.86148e-165	4.92306e-165	-2.97316e-163	1.05174e-162	-8.6715e-163	2.51068e-163	-1.09012e-162	1.89106e-163	5.61511e-164	-7.94332e-164	2.60221e-163	-8.29912e-164	-1.17405e-162	-1.35079e-163	-2.40856e-163	3.21972e-163	-1.49227e-162	1.89256e-163	-3.8006e-163	1.93783e-163	0
-3.66798e-163	6.11313e-164	-4.96399e-164	1.58825e-164	-4.50658e-164	-9.70384e-163	-1.74191e-164	-4.11253e-163	-9.84142e-163	2.53529e-164	9.86148e-165	4.92306e-165	-2.97316e-163	1.05174e-162	-8.6715e-163	2.51068e-163	-1.09012e-162	1.89106e-163	5.61511e-164	-7.94332e-164	2.60221e-163	-8.29912e-164	-1.17405e-162	-1.35079e-163	-2.40856e-163	3.21972e-163	-1.49227e-162	1.89256e-163	-3.8006e-163	1.93783e-163	0
-3.66798e-163	6.11313e-164	-4.96399e-164	1.58825e-164	-4.50658e-164	-9.70384e-163	-1.74191e-164	-4.11253e-163	-9.84142e-163	2.53529e-164	9.86148e-165	4.92306e-165	-2.97316e-163	1.05174e-162	-8.6715e-163	2.51068e-163	-1.09012e-162	1.89106e-163	5.61511e-164	-7.94332e-164	2.60221e-163	-8.29912e-164	-1.17405e-162	-1.35079e-163	-2.40856e-163	3.21972e-163	-1.49227e-162	1.89256e-163	-3.8006e-163	1.93783e-163	0
-3.66798e-163	6.11313e-164	-4.96399e-164	1.58825e-164	-4.50658e-164	-9.70384e-163	-1.74191e-164	-4.11253e-163	-9.84142e-163	2.53529e-164	9.86148e-165	4.92306e-165	-2.97316e-163	1.05174e-162	-8.6715e-163	2.51068e-163	-1.09012e-162	1.89106e-163	5.61511e-164	-7.94332e-164	2.60221e-163	-8.29912e-164	-1.17405e-162	-1.35079e-163	-2.40856e-163	3.21972e-163	-1.49227e-162	1.89256e-163	-3.8006e-163	1.93783e-163	0
-3.66798e-163	6.11313e-164	-4.96399e-164	1.58825e-164	-4.50658e-164	-9.70384e-163	-1.74191e-164	-4.11253e-163	-9.84142e-163	2.53529e-164	9.86148e-165	4.92306e-165	-2.97316e-163	1.05174e-162	-8.6715e-163	2.51068e-163	-1.09012e-162	1.89106e-163	5.61511e-164	-7.94332e-164	2.60221e-163	-8.29912e-164	-1.17405e-162	-1.35079e-163	-2.40856e-163	3.21972e-163	-1.49227e-162	1.89256e-163	-3.8006e-163	1.93783e-163	0
-3.66798e-163	6.11313e-164	-4.96399e-164	1.58825e-164	-4.50658e-164	-9.70384e-163	-1.74191e-164	-4.11253e-163	-9.84142e-163	2.53529e-164	9.86148e-165	4.92306e-165	-2.97316e-163	1.05174e-162	-8.6715e-163	2.51068e-163	-1.09012e-162	1.89106e-163	5.61511e-164	-7.94332e-164	2.60221e-163	-8.29912e-164	-1.17405e-162	-1.35079e-163	-2.40856e-163	3.21972e-163	-1.49227e-162	1.89256e-163	-3.8006e-163	1.93783e-163	0
-3.66798e-163	6.11313e-164	-4.96399e-164	1.58825e-164	-4.50658e-164	-9.70384e-163	-1.74191e-164	-4.11253e-163	-9.84142e-163	2.53529e-164	9.86148e-165	4.92306e-165	-2.97316e-163	1.05174e-162	-8.6715e-163	2.51068e-163	-1.09012e-162	1.89106e-163	5.61511e-164	-7.94332e-164	2.60221e-163	-8.29912e-164	-1.17405e-162	-1.35079e-163	-2.40856e-163	3.21972e-163	-1.49227e-162	1.89256e-163	-3.8006e-163	1.93783e-163	0
-3.66798e-163	6.11313e-164	-4.96399e-164	1.58825e-164	-4.50658e-164	-9.70384e-163	-1.74191e-164	-4.11253e-163	-9.84142e-163	2.53529e-164	9.86148e-165	4.92306e-165	-2.97316e-163	1.05174e-162	-8.6715e-163	2.51068e-163	-1.09012e-162	1.89106e-163	5.61511e-164	-7.94332e-164	2.60221e-163	-8.29912e-164	-1.17405e-162	-1.35079e-163	-2.40856e-163	3.21972e-163	-1.49227e-162	1.89256e-163	-3.8006e-163	1.93783e-163	0
-3.66798e-163	6.11313e-164	-4.96399e-164	1.58825e-164	-4.50658e-164	-9.70384e-163	-1.74191e-164	-4.11253e-163	-9.84142e-163	2.53529e-164	9.86148e-165	4.92306e-165	-2.97316e-163	1.05174e-162	-8.6715e-163	2.51068e-163	-1.09012e-162	1.89106e-163	5.61511e-164	-7.94332e-164	2.60221e-163	-8.29912e-164	-1.17405e-162	-1.35079e-163	-2.40856e-163	3.21972e-163	-1.49227e-162	1.89256e-163	-3.8006e-163	1.93783e-163	0
-3.66798e-163	6.11313e-164	-4.96399e-164	1.58825e-164	-4.50658e-164	-9.70384e-163	-1.74191e-164	-4.11253e-163	-9.84142e-163	2.53529e-164	9.86148e-165	4.92306e-165	-2.97316e-163	1.05174e-162	-8.6715e-163	2.51068e-163	-1.09012e-162	1.89106e-163	5.61511e-164	-7.94332e-164	2.60221e-163	-8.29912e-164	-1.17405e-162	-1.35079e-163	-2.40856e-163	3.21972e-163	-1.49227e-162	1.89256e-163	-3.8006e-163	1.93783e-163	0
-3.66798e-163	6.11313e-164	-4.96399e-164	1.58825e-164	-4.50658e-164	-9.70384e-163	-1.74191e-164	-4.11253e-163	-9.84142e-163	2.53529e-164	9.86148e-165	4.92306e-165	-2.97316e-163	1.05174e-162	-8.6715e-163	2.51068e-163	-1.09012e-162	1.89106e-163	5.61511e-164	-7.94332e-164	2.60221e-163	-8.29912e-164	-1.17405e-162	-1.35079e-163	-2.40856e-163	3.21972e-163	-1.49227e-162	1.89256e-163	-3.8006e-163	1.93783e-163	0
-3.66798e-163	6.11313e-164	-4.96399e-164	1.58825e-164	-4.50658e-164	-9.70384e-163	-1.74191e-164	-4.11253e-163	-9.84142e-163	2.53529e-164	9.86148e-165	4.92306e-165	-2.97316e-163	1.05174e-162	-8.6715e-163	2.51068e-163	-1.09012e-162	1.89106e-163	5.61511e-164	-7.94332e-164	2.60221e-163	-8.29912e-164	-1.17405e-162	-1.35079e-163	-2.40856e-163	3.21972e-163	-1.49227e-162	1.89256e-163	-3.8006e-163	1.93783e-163	0
-3.66798e-163	6.11313e-164	-4.96399e-164	1.58825e-164	-4.50658e-164	-9.70384e-163	-1.74191e-164	-4.11253e-163	-9.84142e-163	2.53529e-164	9.86148e-165	4.92306e-165	-2.97316e-163	1.05174e-162	-8.6715e-163	2.51068e-163	-1.09012e-162	1.89106e-163	5.61511e-164	-7.94332e-164	2.60221e-163	-8.29912e-164	-1.17405e-162	-1.35079e-163	-2.40856e-163	3.21972e-163	-1.49227e-162	1.89256e-163	-3.8006e-163	1.93783e-163	0
-3.66798e-163	6.11313e-164	-4.96399e-164	1.58825e-164	-4.50658e-164	-9.70384e-163	-1.74191e-164	-4.11253e-163	-9.84142e-163	2.53529e-164	9.86148e-165	4.92306e-165	-2.97316e-163	1.05174e-162	-8.6715e-163	2.51068e-163	-1.09012e-162	1.89106e-163	5.61511e-164	-7.94332e-164	2.60221e-163	-8.29912e-164	-1.17405e-162	-1.35079e-163	-2.40856e-163	3.21972e-163	-1.49227e-162	1.89256e-163	-3.8006e-163	1.93783e-163	0
-3.66798e-163	6.11313e-164	-4.96399e-164	1.58825e-164	-4.50658e-164	-9.70384e-163	-1.74191e-164	-4.11253e-163	-9.84142e-163	2.53529e-164	9.86148e-165	4.92306e-165	-2.97316e-163	1.05174e-162	-8.6715e-163	2.51068e-163	-1.09012e-162	1.89106e-163	5.61511e-164	-7.94332e-164	2.60221e-163	-8.29912e-164	-1.17405e-162	-1.35079e-163	-2.40856e-163	3.21972e-163	-1.49227e-162	1.89256e-163	-3.8006e-163	1.93783e-163	0
-3.66798e-163	6.11313e-164	-4.96399e-164	1.58825e-164	-4.50658e-164	-9.70384e-163	-1.74191e-164	-4.11253e-163	-9.84142e-163	2.53529e-164	9.86148e-165	4.92306e-165	-2.97316e-163	1.05174e-162	-8.6715e-163	2.51068e-163	-1.09012e-162	1.89106e-163	5.61511e-164	-7.94332e-164	2.60221e-163	-8.29912e-164	-1.17405e-162	-1.35079e-163	-2.40856e-163	3.21972e-163	-1.49227e-162	1.89256e-163	-3.8006e-163	1.93783e-163	0
-3.66798e-163	6.11313e-164	-4.96399e-164	1.58825e-164	-4.50658e-164	-9.70384e-163	-1.74191e-164	-4.11253e-163	-9.84142e-163	2.53529e-164	9.86148e-165	4.92306e-165	-2.97316e-163	1.05174e-162	-8.6715e-163	2.51068e-163	-1.09012e-162	1.89106e-163	5.61511e-164	-7.94332e-164	2.60221e-163	-8.29912e-164	-1.17405e-162	-1.35079e-163	-2.40856e-163	3.21972e-163	-1.49227e-162	1.89256e-163	-3.8006e-163	1.93783e-163	0
-3.66798e-163	6.11313e-164	-4.96399e-164	1.58825e-164	-4.50658e-164	-9.70384e-163	-1.74191e-164	-4.11253e-163	-9.84142e-163	2.53529e-164	9.86148e-165	4.92306e-165	-2.97316e-163	1.05174e-162	-8.6715e-163	2.51068e-163	-1.09012e-162	1.89106e-163	5.61511e-164	-7.94332e-164	2.60221e-163	-8.29912e-164	-1.17405e-162	-1.35079e-163	-2.40856e-163	3.21972e-163	-1.49227e-162	1.89256e-163	-3.8006e-163	1.93783e-163	0
-3.66798e-163	6.11313e-164	-4.96399e-164	1.58825e-164	-4.50658e-164	-9.70384e-163	-1.74191e-164	-4.11253e-163	-9.84142e-163	2.53529e-164	9.86148e-165	4.92306e-165	-2.97316e-163	1.05174e-162	-8.6715e-163	2.51068e-163	-1.09012e-162	1.89106e-163	5.61511e-164	-7.94332e-164	2.60221e-163	-8.29912e-164	-1.17405e-162	-1.35079e-163	-2.40856e-163	3.21972e-163	-1.49227e-162	1.89256e-163	-3.8006e-163	1.93783e-163	0
-3.66798e-163	6.11313e-164	-4.96399e-164	1.58825e-164	-4.50658e-164	-9.70384e-163	-1.74191e-164	-4.11253e-163	-9.84142e-163	2.53529e-164	9.86148e-165	4.92306e-165	-2.97316e-163	1.05174e-162	-8.6715e-163	2.51068e-163	-1.09012e-162	1.89106e-163	5.61511e-164	-7.94332e-164	2.60221e-163	-8.29912e-164	-1.17405e-162	-1.35079e-163	-2.40856e-163	3.21972e-163	-1.49227e-162	1.89256e-163	-3.8006e-163	1.93783e-163	0
-3.66798e-163	6.11313e-164	-4.96399e-164	1.58825e-164	-4.50658e-164	-9.70384e-163	-1.74191e-164	-4.11253e-163	-9.84142e-163	2.53529e-164	9.86148e-165	4.92306e-165	-2.97316e-163	1.05174e-162	-8.6715e-163	2.51068e-163	-1.09012e-162	1.89106e-163	5.61511e-164	-7.94332e-164	2.60221e-163	-8.29912e-164	-1.17405e-162	-1.35079e-163	-2.40856e-163	3.21972e-163	-1.49227e-162	1.89256e-163	-3.8006e-163	1.93783e-163	0
-3.66798e-163	6.11313e-164	-4.96399e-164	1.58825e-164	-4.50658e-164	-9.70384e-163	-1.74191e-164	-4.11253e-163	-9.84142e-163	2.53529e-164	9.86148e-165	4.92306e-165	-2.97316e-163	1.05174e-162	-8.6715e-163	2.51068e-163	-1.09012e-162	1.89106e-163	5.61511e-164	-7.94332e-164	2.60221e-163	-8.29912e-164	-1.17405e-162	-1.35079e-163	-2.40856e-163	3.21972e-163	-1.49227e-162	1.89256e-163	-3.8006e-163	1.93783e-163	0
-3.66798e-163	6.11313e-164	-4.96399e-164	1.58825e-164	-4.50658e-164	-9.70384e-163	-1.74191e-164	-4.11253e-163	-9.84142e-163	2.53529e-164	9.86148e-165	4.92306e-165	-2.97316e-163	1.05174e-162	-8.6715e-163	2.51068e-163	-1.09012e-162	1.89106e-163	5.61511e-164	-7.94332e-164	2.60221e-163	-8.29912e-164	-1.17405e-162	-1.35079e-163	-2.40856e-163	3.21972e-163	-1.49227e-162	1.89256e-163	-3.8006e-163	1.93783e-163	0
-3.66798e-163	6.11313e-164	-4.96399e-164	1.58825e-164	-4.50658e-164	-9.70384e-163	-1.74191e-164	-4.11253e-163	-9.84142e-163	2.53529e-164	9.86148e-165	4.92306e-165	-2.97316e-163	1.05174e-162	-8.6715e-163	2.51068e-163	-1.09012e-162	1.89106e-163	5.61511e-164	-7.94332e-164	2.60221e-163	-8.29912e-164	-1.17405e-162	-1.35079e-163	-2.40856e-163	3.21972e-163	-1.49227e-162	1.89256e-163	-3.8006e-163	1.93783e-163	0
-3.66798e-163	6.11313e-164	-4.96399e-164	1.58825e-164	-4.50658e-164	-9.70384e-163	-1.74191e-164	-4.11253e-163	-9.84142e-163	2.53529e-164	9.86148e-165	4.92306e-165	-2.97316e-163	1.05174e-162	-8.6715e-163	2.51068e-163	-1.09012e-162	1.89106e-163	5.61511e-164	-7.94332e-164	2.60221e-163	-8.29912e-164	-1.17405e-162	-1.35079e-163	-2.40856e-163	3.21972e-163	-1.49227e-162	1.89256e-163	-3.8006e-163	1.93783e-163	0
-3.66798e-163	6.11313e-164	-4.96399e-164	1.58825e-164	-4.50658e-164	-9.70384e-163	-1.74191e-164	-4.11253e-163	-9.84142e-163	2.53529e-164	9.86148e-165	4.92306e-165	-2.97316e-163	1.05174e-162	-8.6715e-163	2.51068e-163	-1.09012e-162	1.89106e-163	5.61511e-164	-7.94332e-164	2.60221e-163	-8.29912e-164	-1.17405e-162	-1.35079e-163	-2.40856e-163	3.21972e-163	-1.49227e-162	1.89256e-163	-3.8006e-163	1.93783e-163	0
-3.66798e-163	6.11313e-164	-4.96399e-164	1.58825e-164	-4.50658e-164	-9.70384e-163	-1.74191e-164	-4.11253e-163	-9.84142e-163	2.53529e-164	9.86148e-165	4.92306e-165	-2.97316e-163	1.05174e-162	-8.6715e-163	2.51068e-163	-1.09012e-162	1.89106e-163	5.61511e-164	-7.94332e-164	2.60221e-163	-8.29912e-164	-1.17405e-162	-1.35079e-163	-2.40856e-163	3.21972e-163	-1.49227e-162	1.89256e-163	-3.8006e-163	1.93783e-163	0
-3.66798e-163	6.11313e-164	-4.96399e-164	1.58825e-164	-4.50658e-164	-9.70384e-163	-1.74191e-164	-4.11253e-163	-9.84142e-163	2.53529e-164	9.86148e-165	4.92306e-165	-2.97316e-163	1.05174e-162	-8.6715e-163	2.51068e-163	-1.09012e-162	1.89106e-163	5.61511e-164	-7.94332e-164	2.60221e-163	-8.29912e-164	-1.17405e-162	-1.35079e-163	-2.40856e-163	3.21972e-163	-1.49227e-162	1.89256e-163	-3.8006e-163	1.93783e-163	0
-3.66798e-163	6.11313e-164	-4.96399e-164	1.58825e-164	-4.50658e-164	-9.70384e-163	-1.74191e-164	-4.11253e-163	-9.84142e-163	2.53529e-164	9.86148e-165	4.92306e-165	-2.97316e-163	1.05174e-162	-8.6715e-163	2.51068e-163	-1.09012e-162	1.89106e-163	5.61511e-164	-7.94332e-164	2.60221e-163	-8.29912e-164	-1.17405e-162	-1.35079e-163	-2.40856e-163	3.21972e-163	-1.49227e-162	1.89256e-163	-3.8006e-163	1.93783e-163	0
-3.66798e-163	6.11313e-164	-4.96399e-164	1.58825e-164	-4.50658e-164	-9.70384e-163	-1.74191e-164	-4.11253e-163	-9.84142e-163	2.53529e-164	9.86148e-165	4.92306e-165	-2.97316e-163	1.05174e-162	-8.6715e-163	2.51068e-163	-1.09012e-162	1.89106e-163	5.61511e-164	-7.94332e-164	2.60221e-163	-8.29912e-164	-1.17405e-162	-1.35079e-163	-2.40856e-163	3.21972e-163	-1.49227e-162	1.89256e-163	-3.8006e-163	1.93783e-163	0
-3.66798e-163	6.11313e-164	-4.96399e-164	1.58825e-164	-4.50658e-164	-9.70384e-163	-1.74191e-164	-4.11253e-163	-9.84142e-163	2.53529e-164	9.86148e-165	4.92306e-165	-2.97316e-163	1.05174e-162	-8.6715e-163	2.51068e-163	-1.09012e-162	1.89106e-163	5.61511e-164	-7.94332e-164	2.60221e-163	-8.29912e-164	-1.17405e-162	-1.35079e-163	-2.40856e-163	3.21972e-163	-1.49227e-162	1.89256e-163	-3.8006e-163	1.93783e-163	0
-3.66798e-163	6.11313e-164	-4.96399e-164	1.58825e-164	-4.50658e-164	-9.70384e-163	-1.74191e-164	-4.11253e-163	-9.84142e-163	2.53529e-164	9.86148e-165	4.92306e-165	-2.97316e-163	1.05174e-162	-8.6715e-163	2.51068e-163	-1.09012e-162	1.89106e-163	5.61511e-164	-7.94332e-164	2.60221e-163	-8.29912e-164	-1.17405e-162	-1.35079e-163	-2.40856e-163	3.21972e-163	-1.49227e-162	1.89256e-163	-3.8006e-163	1.93783e-163	0
-3.66798e-163	6.11313e-164	-4.96399e-164	1.58825e-164	-4.50658e-164	-9.70384e-163	-1.74191e-164	-4.11253e-163	-9.84142e-163	2.53529e-164	9.86148e-165	4.92306e-165	-2.97316e-163	1.05174e-162	-8.6715e-163	2.51068e-163	-1.09012e-162	1.89106e-163	5.61511e-164	-7.94332e-164	2.60221e-163	-8.29912e-164	-1.17405e-162	-1.35079e-163	-2.40856e-163	3.21972e-163	-1.49227e-162	1.89256e-163	-3.8006e-163	1.93783e-163	0
-3.66798e-163	6.11313e-164	-4.96399e-164	1.58825e-164	-4.50658e-164	-9.70384e-163	-1.74191e-164	-4.11253e-163	-9.84142e-163	2.53529e-164	9.86148e-165	4.92306e-165	-2.97316e-163	1.05174e-162	-8.6715e-163	2.51068e-163	-1.09012e-162	1.89106e-163	5.61511e-164	-7.94332e-164	2.60221e-163	-8.29912e-164	-1.17405e-162	-1.35079e-163	-2.40856e-163	3.21972e-163	-1.49227e-162	1.89256e-163	-3.8006e-163	1.93783e-163	0
-3.66798e-163	6.11313e-164	-4.96399e-164	1.58825e-164	-4.50658e-164	-9.70384e-163	-1.74191e-164	-4.11253e-163	-9.84142e-163	2.53529e-164	9.86148e-165	4.92306e-165	-2.97316e-163	1.05174e-162	-8.6715e-163	2.51068e-163	-1.09012e-162	1.89106e-163	5.61511e-164	-7.94332e-164	2.60221e-163	-8.29912e-164	-1.17405e-162	-1.35079e-163	-2.40856e-163	3.21972e-163	-1.49227e-162	1.89256e-163	-3.8006e-163	1.93783e-163	0
-3.66798e-163	6.11313e-164	-4.96399e-164	1.58825e-164	-4.50658e-164	-9.70384e-163	-1.74191e-164	-4.11253e-163	-9.84142e-163	2.53529e-164	9.86148e-165	4.92306e-165	-2.97316e-163	1.05174e-162	-8.6715e-163	2.51068e-163	-1.09012e-162	1.89106e-163	5.61511e-164	-7.94332e-164	2.60221e-163	-8.29912e-164	-1.17405e-162	-1.35079e-163	-2.40856e-163	3.21972e-163	-1.49227e-162	1.89256e-163	-3.8006e-163	1.93783e-163	0
-3.66798e-163	6.11313e-164	-4.96399e-164	1.58825e-164	-4.50658e-164	-9.70384e-163	-1.74191e-164	-4.11253e-163	-9.84142e-163	2.53529e-164	9.86148e-165	4.92306e-165	-2.97316e-163	1.05174e-162	-8.6715e-163	2.51068e-163	-1.09012e-162	1.89106e-163	5.61511e-164	-7.94332e-164	2.60221e-163	-8.29912e-164	-1.17405e-162	-1.35079e-163	-2.40856e-163	3.21972e-163	-1.49227e-162	1.89256e-163	-3.8006e-163	1.93783e-163	0
-3.66798e-163	6.11313e-164	-4.96399e-164	1.58825e-164	-4.50658e-164	-9.70384e-163	-1.74191e-164	-4.11253e-163	-9.84142e-163	2.53529e-164	9.86148e-165	4.92306e-165	-2.97316e-163	1.05174e-162	-8.6715e-163	2.51068e-163	-1.09012e-162	1.89106e-163	5.61511e-164	-7.94332e-164	2.60221e-163	-8.29912e-164	-1.17405e-162	-1.35079e-163	-2.40856e-163	3.21972e-163	-1.49227e-162	1.89256e-163	-3.8006e-163	1.93783e-163	0
-3.66798e-163	6.11313e-164	-4.96399e-164	1.58825e-164	-4.50658e-164	-9.70384e-163	-1.74191e-164	-4.11253e-163	-9.84142e-163	2.53529e-164	9.86148e-165	4.92306e-165	-2.97316e-163	1.05174e-162	-8.6715e-163	2.51068e-163	-1.09012e-162	1.89106e-163	5.61511e-164	-7.94332e-164	2.60221e-163	-8.29912e-164	-1.17405e-162	-1.35079e-163	-2.40856e-163	3.21972e-163	-1.49227e-162	1.89256e-163	-3.8006e-163	1.93783e-163	0
-3.66798e-163	6.11313e-164	-4.96399e-164	1.58825e-164	-4.50658e-164	-9.70384e-163	-1.74191e-164	-4.11253e-163	-9.84142e-163	2.53529e-164	9.86148e-165	4.92306e-165	-2.97316e-163	1.05174e-162	-8.6715e-163	2.51068e-163	-1.09012e-162	1.89106e-163	5.61511e-164	-7.94332e-164	2.60221e-163	-8.29912e-164	-1.17405e-162	-1.35079e-163	-2.40856e-163	3.21972e-163	-1.49227e-162	1.89256e-163	-3.8006e-163	1.93783e-163	0
-3.66798e-163	6.11313e-164	-4.96399e-164	1.58825e-164	-4.50658e-164	-9.70384e-163	-1.74191e-164	-4.11253e-163	-9.84142e-163	2.53529e-164	9.86148e-165	4.92306e-165	-2.97316e-163	1.05174e-162	-8.6715e-163	2.51068e-163	-1.09012e-162	1.89106e-163	5.61511e-164	-7.94332e-164	2.60221e-163	-8.29912e-164	-1.17405e-162	-1.35079e-163	-2.40856e-163	3.21972e-163	-1.49227e-162	1.89256e-163	-3.8006e-163	1.93783e-163	0
-3.66798e-163	6.11313e-164	-4.96399e-164	1.58825e-164	-4.50658e-164	-9.70384e-163	-1.74191e-164	-4.11253e-163	-9.84142e-163	2.53529e-164	9.86148e-165	4.92306e-165	-2.97316e-163	1.05174e-162	-8.6715e-163	2.51068e-163	-1.09012e-162	1.89106e-163	5.61511e-164	-7.94332e-164	2.60221e-163	-8.29912e-164	-1.17405e-162	-1.35079e-163	-2.40856e-163	3.21972e-163	-1.49227e-162	1.89256e-163	-3.8006e-163	1.93783e-163	0
-3.66798e-163	6.11313e-164	-4.96399e-164	1.58825e-164	-4.50658e-164	-9.70384e-163	-1.74191e-164	-4.11253e-163	-9.84142e-163	2.53529e-164	9.86148e-165	4.92306e-165	-2.97316e-163	1.05174e-162	-8.6715e-163	2.51068e-163	-1.09012e-162	1.89106e-163	5.61511e-164	-7.94332e-164	2.60221e-163	-8.29912e-164	-1.17405e-162	-1.35079e-163	-2.40856e-163	3.21972e-163	-1.49227e-162	1.89256e-163	-3.8006e-163	1.93783e-163	0
-3.66798e-163	6.11313e-164	-4.96399e-164	1.58825e-164	-4.50658e-164	-9.70384e-163	-1.74191e-164	-4.11253e-163	-9.84142e-163	2.53529e-164	9.86148e-165	4.92306e-165	-2.97316e-163	1.05174e-162	-8.6715e-163	2.51068e-163	-1.09012e-162	1.89106e-163	5.61511e-164	-7.94332e-164	2.60221e-163	-8.29912e-164	-1.17405e-162	-1.35079e-163	-2.40856e-163	3.21972e-163	-1.49227e-162	1.89256e-163	-3.8006e-163	1.93783e-163	0
-3.66798e-163	6.11313e-164	-4.96399e-164	1.58825e-164	-4.50658e-164	-9.70384e-163	-1.74191e-164	-4.11253e-163	-9.84142e-163	2.53529e-164	9.86148e-165	4.92306e-165	-2.97316e-163	1.05174e-162	-8.6715e-163	2.51068e-163	-1.09012e-162	1.89106e-163	5.61511e-164	-7.94332e-164	2.60221e-163	-8.29912e-164	-1.17405e-162	-1.35079e-163	-2.40856e-163	3.21972e-163	-1.49227e-162	1.89256e-163	-3.8006e-163	1.93783e-163	0
-3.66798e-163	6.11313e-164	-4.96399e-164	1.58825e-164	-4.50658e-164	-9.70384e-163	-1.74191e-164	-4.11253e-163	-9.84142e-163	2.53529e-164	9.86148e-165	4.92306e-165	-2.97316e-163	1.05174e-162	-8.6715e-163	2.51068e-163	-1.09012e-162	1.89106e-163	5.61511e-164	-7.94332e-164	2.60221e-163	-8.29912e-164	-1.17405e-162	-1.35079e-163	-2.40856e-163	3.21972e-163	-1.49227e-162	1.89256e-163	-3.8006e-163	1.93783e-163	0
-3.66798e-163	6.11313e-164	-4.96399e-164	1.58825e-164	-4.50658e-164	-9.70384e-163	-1.74191e-164	-4.11253e-163	-9.84142e-163	2.53529e-164	9.86148e-165	4.92306e-165	-2.97316e-163	1.05174e-162	-8.6715e-163	2.51068e-163	-1.09012e-162	1.89106e-163	5.61511e-164	-7.94332e-164	2.60221e-163	-8.29912e-164	-1.17405e-162	-1.35079e-163	-2.40856e-163	3.21972e-163	-1.49227e-162	1.89256e-163	-3.8006e-163	1.93783e-163	0
-3.66798e-163	6.11313e-164	-4.96399e-164	1.58825e-164	-4.50658e-164	-9.70384e-163	-1.74191e-164	-4.11253e-163	-9.84142e-163	2.53529e-164	9.86148e-165	4.92306e-165	-2.97316e-163	1.05174e-162	-8.6715e-163	2.51068e-163	-1.09012e-162	1.89106e-163	5.61511e-164	-7.94332e-164	2.60221e-163	-8.29912e-164	-1.17405e-162	-1.35079e-163	-2.40856e-163	3.21972e-163	-1.49227e-162	1.89256e-163	-3.8006e-163	1.93783e-163	0
-3.66798e-163	6.11313e-164	-4.96399e-164	1.58825e-164	-4.50658e-164	-9.70384e-163	-1.74191e-164	-4.11253e-163	-9.84142e-163	2.53529e-164	9.86148e-165	4.92306e-165	-2.97316e-163	1.05174e-162	-8.6715e-163	2.51068e-163	-1.09012e-162	1.89106e-163	5.61511e-164	-7.94332e-164	2.60221e-163	-8.29912e-164	-1.17405e-162	-1.35079e-163	-2.40856e-163	3.21972e-163	-1.49227e-162	1.89256e-163	-3.8006e-163	1.93783e-163	0
-3.66798e-163	6.11313e-164	-4.96399e-164	1.58825e-164	-4.50658e-164	-9.70384e-163	-1.74191e-164	-4.11253e-163	-9.84142e-163	2.53529e-164	9.86148e-165	4.92306e-165	-2.97316e-163	1.05174e-162	-8.6715e-163	2.51068e-163	-1.09012e-162	1.89106e-163	5.61511e-164	-7.94332e-164	2.60221e-163	-8.29912e-164	-1.17405e-162	-1.35079e-163	-2.40856e-163	3.21972e-163	-1.49227e-162	1.89256e-163	-3.8006e-163	1.93783e-163	0
-3.66798e-163	6.11313e-164	-4.96399e-164	1.58825e-164	-4.50658e-164	-9.70384e-163	-1.74191e-164	-4.11253e-163	-9.84142e-163	2.53529e-164	9.86148e-165	4.92306e-165	-2.97316e-163	1.05174e-162	-8.6715e-163	2.51068e-163	-1.09012e-162	1.89106e-163	5.61511e-164	-7.94332e-164	2.60221e-163	-8.29912e-164	-1.17405e-162	-1.35079e-163	-2.40856e-163	3.21972e-163	-1.49227e-162	1.89256e-163	-3.8006e-163	1.93783e-163	0
-3.66798e-163	6.11313e-164	-4.96399e-164	1.58825e-164	-4.50658e-164	-9.70384e-163	-1.74191e-164	-4.11253e-163	-9.84142e-163	2.53529e-164	9.86148e-165	4.92306e-165	-2.97316e-163	1.05174e-162	-8.6715e-163	2.51068e-163	-1.09012e-162	1.89106e-163	5.61511e-164	-7.94332e-164	2.60221e-163	-8.29912e-164	-1.17405e-162	-1.35079e-163	-2.40856e-163	3.21972e-163	-1.49227e-162	1.89256e-163	-3.8006e-163	1.93783e-163	0
-3.66798e-163	6.11313e-164	-4.96399e-164	1.58825e-164	-4.50658e-164	-9.70384e-163	-1.74191e-164	-4.11253e-163	-9.84142e-163	2.53529e-164	9.86148e-165	4.92306e-165	-2.97316e-163	1.05174e-162	-8.6715e-163	2.51068e-163	-1.09012e-162	1.89106e-163	5.61511e-164	-7.94332e-164	2.60221e-163	-8.29912e-164	-1.17405e-162	-1.35079e-163	-2.40856e-163	3.21972e-163	-1.49227e-162	1.89256e-163	-3.8006e-163	1.93783e-163	0
-3.66798e-163	6.11313e-164	-4.96399e-164	1.58825e-164	-4.50658e-164	-9.70384e-163	-1.74191e-164	-4.11253e-163	-9.84142e-163	2.53529e-164	9.86148e-165	4.92306e-165	-2.97316e-163	1.05174e-162	-8.6715e-163	2.51068e-163	-1.09012e-162	1.89106e-163	5.61511e-164	-7.94332e-164	2.60221e-163	-8.29912e-164	-1.17405e-162	-1.35079e-163	-2.40856e-163	3.21972e-163	-1.49227e-162	1.89256e-163	-3.8006e-163	1.93783e-163	0
-3.66798e-163	6.11313e-164	-4.96399e-164	1.58825e-164	-4.50658e-164	-9.70384e-163	-1.74191e-164	-4.11253e-163	-9.84142e-163	2.53529e-164	9.86148e-165	4.92306e-165	-2.97316e-163	1.05174e-162	-8.6715e-163	2.51068e-163	-1.09012e-162	1.89106e-163	5.61511e-164	-7.94332e-164	2.60221e-163	-8.29912e-164	-1.17405e-162	-1.35079e-163	-2.40856e-163	3.21972e-163	-1.49227e-162	1.89256e-163	-3.8006e-163	1.93783e-163	0
-3.66798e-163	6.11313e-164	-4.96399e-164	1.58825e-164	-4.50658e-164	-9.70384e-163	-1.74191e-164	-4.11253e-163	-9.84142e-163	2.53529e-164	9.86148e-165	4.92306e-165	-2.97316e-163	1.05174e-162	-8.6715e-163	2.51068e-163	-1.09012e-162	1.89106e-163	5.61511e-164	-7.94332e-164	2.60221e-163	-8.29912e-164	-1.17405e-162	-1.35079e-163	-2.40856e-163	3.21972e-163	-1.49227e-162	1.89256e-163	-3.8006e-163	1.93783e-163	0
-3.66798e-163	6.11313e-164	-4.96399e-164	1.58825e-164	-4.50658e-164	-9.70384e-163	-1.74191e-164	-4.11253e-163	-9.84142e-163	2.53529e-164	9.86148e-165	4.92306e-165	-2.97316e-163	1.05174e-162	-8.6715e-163	2.51068e-163	-1.09012e-162	1.89106e-163	5.61511e-164	-7.94332e-164	2.60221e-163	-8.29912e-164	-1.17405e-162	-1.35079e-163	-2.40856e-163	3.21972e-163	-1.49227e-162	1.89256e-163	-3.8006e-163	1.93783e-163	0
-3.66798e-163	6.11313e-164	-4.96399e-164	1.58825e-164	-4.50658e-164	-9.70384e-163	-1.74191e-164	-4.11253e-163	-9.84142e-163	2.53529e-164	9.86148e-165	4.92306e-165	-2.97316e-163	1.05174e-162	-8.6715e-163	2.51068e-163	-1.09012e-162	1.89106e-163	5.61511e-164	-7.94332e-164	2.60221e-163	-8.29912e-164	-1.17405e-162	-1.35079e-163	-2.40856e-163	3.21972e-163	-1.49227e-162	1.89256e-163	-3.8006e-163	1.93783e-163	0
-3.66798e-163	6.11313e-164	-4.96399e-164	1.58825e-164	-4.50658e-164	-9.70384e-163	-1.74191e-164	-4.11253e-163	-9.84142e-163	2.53529e-164	9.86148e-165	4.92306e-165	-2.97316e-163	1.05174e-162	-8.6715e-163	2.51068e-163	-1.09012e-162	1.89106e-163	5.61511e-164	-7.94332e-164	2.60221e-163	-8.29912e-164	-1.17405e-162	-1.35079e-163	-2.40856e-163	3.21972e-163	-1.49227e-162	1.89256e-163	-3.8006e-163	1.93783e-163	0
-3.66798e-163	6.11313e-164	-4.96399e-164	1.58825e-164	-4.50658e-164	-9.70384e-163	-1.74191e-164	-4.11253e-163	-9.84142e-163	2.53529e-164	9.86148e-165	4.92306e-165	-2.97316e-163	1.05174e-162	-8.6715e-163	2.51068e-163	-1.09012e-162	1.89106e-163	5.61511e-164	-7.94332e-164	2.60221e-163	-8.29912e-164	-1.17405e-162	-1.35079e-163	-2.40856e-163	3.21972e-163	-1.49227e-162	1.89256e-163	-3.8006e-163	1.93783e-163	0
-3.66798e-163	6.11313e-164	-4.96399e-164	1.58825e-164	-4.50658e-164	-9.70384e-163	-1.74191e-164	-4.11253e-163	-9.84142e-163	2.53529e-164	9.86148e-165	4.92306e-165	-2.97316e-163	1.05174e-162	-8.6715e-163	2.51068e-163	-1.09012e-162	1.89106e-163	5.61511e-164	-7.94332e-164	2.60221e-163	-8.29912e-164	-1.17405e-162	-1.35079e-163	-2.40856e-163	3.21972e-163	-1.49227e-162	1.89256e-163	-3.8006e-163	1.93783e-163	0
-3.66798e-163	6.11313e-164	-4.96399e-164	1.58825e-164	-4.50658e-164	-9.70384e-163	-1.74191e-164	-4.11253e-163	-9.84142e-163	2.53529e-164	9.86148e-165	4.92306e-165	-2.97316e-163	1.05174e-162	-8.6715e-163	2.51068e-163	-1.09012e-162	1.89106e-163	5.61511e-164	-7.94332e-164	2.60221e-163	-8.29912e-164	-1.17405e-162	-1.35079e-163	-2.40856e-163	3.21972e-163	-1.49227e-162	1.89256e-163	-3.8006e-163	1.93783e-163	0
-3.66798e-163	6.11313e-164	-4.96399e-164	1.58825e-164	-4.50658e-164	-9.70384e-163	-1.74191e-164	-4.11253e-163	-9.84142e-163	2.53529e-164	9.86148e-165	4.92306e-165	-2.97316e-163	1.05174e-162	-8.6715e-163	2.51068e-163	-1.09012e-162	1.89106e-163	5.61511e-164	-7.94332e-164	2.60221e-163	-8.29912e-164	-1.17405e-162	-1.35079e-163	-2.40856e-163	3.21972e-163	-1.49227e-162	1.89256e-163	-3.8006e-163	1.93783e-163	0
-3.66798e-163	6.11313e-164	-4.96399e-164	1.58825e-164	-4.50658e-164	-9.70384e-163	-1.74191e-164	-4.11253e-163	-9.84142e-163	2.53529e-164	9.86148e-165	4.92306e-165	-2.97316e-163	1.05174e-162	-8.6715e-163	2.51068e-163	-1.09012e-162	1.89106e-163	5.61511e-164	-7.94332e-164	2.60221e-163	-8.29912e-164	-1.17405e-162	-1.35079e-163	-2.40856e-163	3.21972e-163	-1.49227e-162	1.89256e-163	-3.8006e-163	1.93783e-163	0
-3.66798e-163	6.11313e-164	-4.96399e-164	1.58825e-164	-4.50658e-164	-9.70384e-163	-1.74191e-164	-4.11253e-163	-9.84142e-163	2.53529e-164	9.86148e-165	4.92306e-165	-2.97316e-163	1.05174e-162	-8.6715e-163	2.51068e-163	-1.09012e-162	1.89106e-163	5.61511e-164	-7.94332e-164	2.60221e-163	-8.29912e-164	-1.17405e-162	-1.35079e-163	-2.40856e-163	3.21972e-163	-1.49227e-162	1.89256e-163	-3.8006e-163	1.93783e-163	0
-3.66798e-163	6.11313e-164	-4.96399e-164	1.58825e-164	-4.50658e-164	-9.70384e-163	-1.74191e-164	-4.11253e-163	-9.84142e-163	2.53529e-164	9.86148e-165	4.92306e-165	-2.97316e-163	1.05174e-162	-8.6715e-163	2.51068e-163	-1.09012e-162	1.89106e-163	5.61511e-164	-7.94332e-164	2.60221e-163	-8.29912e-164	-1.17405e-162	-1.35079e-163	-2.40856e-163	3.21972e-163	-1.49227e-162	1.89256e-163	-3.8006e-163	1.93783e-163	0
-3.66798e-163	6.11313e-164	-4.96399e-164	1.58825e-164	-4.50658e-164	-9.70384e-163	-1.74191e-164	-4.11253e-163	-9.84142e-163	2.53529e-164	9.86148e-165	4.92306e-165	-2.97316e-163	1.05174e-162	-8.6715e-163	2.51068e-163	-1.09012e-162	1.89106e-163	5.61511e-164	-7.94332e-164	2.60221e-163	-8.29912e-164	-1.17405e-162	-1.35079e-163	-2.40856e-163	3.21972e-163	-1.49227e-162	1.89256e-163	-3.8006e-163	1.93783e-163	0
-3.66798e-163	6.11313e-164	-4.96399e-164	1.58825e-164	-4.50658e-164	-9.70384e-163	-1.74191e-164	-4.11253e-163	-9.84142e-163	2.53529e-164	9.86148e-165	4.92306e-165	-2.97316e-163	1.05174e-162	-8.6715e-163	2.51068e-163	-1.09012e-162	1.89106e-163	5.61511e-164	-7.94332e-164	2.60221e-163	-8.29912e-164	-1.17405e-162	-1.35079e-163	-2.40856e-163	3.21972e-163	-1.49227e-162	1.89256e-163	-3.8006e-163	1.93783e-163	0
-3.66798e-163	6.11313e-164	-4.96399e-164	1.58825e-164	-4.50658e-164	-9.70384e-163	-1.74191e-164	-4.11253e-163	-9.84142e-163	2.53529e-164	9.86148e-165	4.92306e-165	-2.97316e-163	1.05174e-162	-8.6715e-163	2.51068e-163	-1.09012e-162	1.89106e-163	5.61511e-164	-7.94332e-164	2.60221e-163	-8.29912e-164	-1.17405e-162	-1.35079e-163	-2.40856e-163	3.21972e-163	-1.49227e-162	1.89256e-163	-3.8006e-163	1.93783e-163	0
-3.66798e-163	6.11313e-164	-4.96399e-164	1.58825e-164	-4.50658e-164	-9.70384e-163	-1.74191e-164	-4.11253e-163	-9.84142e-163	2.53529e-164	9.86148e-165	4.92306e-165	-2.97316e-163	1.05174e-162	-8.6715e-163	2.51068e-163	-1.09012e-162	1.89106e-163	5.61511e-164	-7.94332e-164	2.60221e-163	-8.29912e-164	-1.17405e-162	-1.35079e-163	-2.40856e-163	3.21972e-163	-1.49227e-162	1.89256e-163	-3.8006e-163	1.93783e-163	0
-3.66798e-163	6.11313e-164	-4.96399e-164	1.58825e-164	-4.50658e-164	-9.70384e-163	-1.74191e-164	-4.11253e-163	-9.84142e-163	2.53529e-164	9.86148e-165	4.92306e-165	-2.97316e-163	1.05174e-162	-8.6715e-163	2.51068e-163	-1.09012e-162	1.89106e-163	5.61511e-164	-7.94332e-164	2.60221e-163	-8.29912e-164	-1.17405e-162	-1.35079e-163	-2.40856e-163	3.21972e-163	-1.49227e-162	1.89256e-163	-3.8006e-163	1.93783e-163	0
-3.66798e-163	6.11313e-164	-4.96399e-164	1.58825e-164	-4.50658e-164	-9.70384e-163	-1.74191e-164	-4.11253e-163	-9.84142e-163	2.53529e-164	9.86148e-165	4.92306e-165	-2.97316e-163	1.05174e-162	-8.6715e-163	2.51068e-163	-1.09012e-162	1.89106e-163	5.61511e-164	-7.94332e-164	2.60221e-163	-8.29912e-164	-1.17405e-162	-1.35079e-163	-2.40856e-163	3.21972e-163	-1.49227e-162	1.89256e-163	-3.8006e-163	1.93783e-163	0
-3.66798e-163	6.11313e-164	-4.96399e-164	1.58825e-164	-4.50658e-164	-9.70384e-163	-1.74191e-164	-4.11253e-163	-9.84142e-163	2.53529e-164	9.86148e-165	4.92306e-165	-2.97316e-163	1.05174e-162	-8.6715e-163	2.51068e-163	-1.09012e-162	1.89106e-163	5.61511e-164	-7.94332e-164	2.60221e-163	-8.29912e-164	-1.17405e-162	-1.35079e-163	-2.40856e-163	3.21972e-163	-1.49227e-162	1.89256e-163	-3.8006e-163	1.93783e-163	0
-3.66798e-163	6.11313e-164	-4.96399e-164	1.58825e-164	-4.50658e-164	-9.70384e-163	-1.74191e-164	-4.11253e-163	-9.84142e-163	2.53529e-164	9.86148e-165	4.92306e-165	-2.97316e-163	1.05174e-162	-8.6715e-163	2.51068e-163	-1.09012e-162	1.89106e-163	5.61511e-164	-7.94332e-164	2.60221e-163	-8.29912e-164	-1.17405e-162	-1.35079e-163	-2.40856e-163	3.21972e-163	-1.49227e-162	1.89256e-163	-3.8006e-163	1.93783e-163	0
-3.66798e-163	6.11313e-164	-4.96399e-164	1.58825e-164	-4.50658e-164	-9.70384e-163	-1.74191e-164	-4.11253e-163	-9.84142e-163	2.53529e-164	9.86148e-165	4.92306e-165	-2.97316e-163	1.05174e-162	-8.6715e-163	2.51068e-163	-1.09012e-162	1.89106e-163	5.61511e-164	-7.94332e-164	2.60221e-163	-8.29912e-164	-1.17405e-162	-1.35079e-163	-2.40856e-163	3.21972e-163	-1.49227e-162	1.89256e-163	-3.8006e-163	1.93783e-163	0
-3.66798e-163	6.11313e-164	-4.96399e-164	1.58825e-164	-4.50658e-164	-9.70384e-163	-1.74191e-164	-4.11253e-163	-9.84142e-163	2.53529e-164	9.86148e-165	4.92306e-165	-2.97316e-163	1.05174e-162	-8.6715e-163	2.51068e-163	-1.09012e-162	1.89106e-163	5.61511e-164	-7.94332e-164	2.60221e-163	-8.29912e-164	-1.17405e-162	-1.35079e-163	-2.40856e-163	3.21972e-163	-1.49227e-162	1.89256e-163	-3.8006e-163	1.93783e-163	0
-3.66798e-163	6.11313e-164	-4.96399e-164	1.58825e-164	-4.50658e-164	-9.70384e-163	-1.74191e-164	-4.11253e-163	-9.84142e-163	2.53529e-164	9.86148e-165	4.92306e-165	-2.97316e-163	1.05174e-162	-8.6715e-163	2.51068e-163	-1.09012e-162	1.89106e-163	5.61511e-164	-7.94332e-164	2.60221e-163	-8.29912e-164	-1.17405e-162	-1.35079e-163	-2.40856e-163	3.21972e-163	-1.49227e-162	1.89256e-163	-3.8006e-163	1.93783e-163	0
-3.66798e-163	6.11313e-164	-4.96399e-164	1.58825e-164	-4.50658e-164	-9.70384e-163	-1.74191e-164	-4.11253e-163	-9.84142e-163	2.53529e-164	9.86148e-165	4.92306e-165	-2.97316e-163	1.05174e-162	-8.6715e-163	2.51068e-163	-1.09012e-162	1.89106e-163	5.61511e-164	-7.94332e-164	2.60221e-163	-8.29912e-164	-1.17405e-162	-1.35079e-163	-2.40856e-163	3.21972e-163	-1.49227e-162	1.89256e-163	-3.8006e-163	1.93783e-163	0
-3.66798e-163	6.11313e-164	-4.96399e-164	1.58825e-164	-4.50658e-164	-9.70384e-163	-1.74191e-164	-4.11253e-163	-9.84142e-163	2.53529e-164	9.86148e-165	4.92306e-165	-2.97316e-163	1.05174e-162	-8.6715e-163	2.51068e-163	-1.09012e-162	1.89106e-163	5.61511e-164	-7.94332e-164	2.60221e-163	-8.29912e-164	-1.17405e-162	-1.35079e-163	-2.40856e-163	3.21972e-163	-1.49227e-162	1.89256e-163	-3.8006e-163	1.93783e-163	0
-3.66798e-163	6.11313e-164	-4.96399e-164	1.58825e-164	-4.50658e-164	-9.70384e-163	-1.74191e-164	-4.11253e-163	-9.84142e-163	2.53529e-164	9.86148e-165	4.92306e-165	-2.97316e-163	1.05174e-162	-8.6715e-163	2.51068e-163	-1.09012e-162	1.89106e-163	5.61511e-164	-7.94332e-164	2.60221e-163	-8.29912e-164	-1.17405e-162	-1.35079e-163	-2.40856e-163	3.21972e-163	-1.49227e-162	1.89256e-163	-3.8006e-163	1.93783e-163	0
-3.66798e-163	6.11313e-164	-4.96399e-164	1.58825e-164	-4.50658e-164	-9.70384e-163	-1.74191e-164	-4.11253e-163	-9.84142e-163	2.53529e-164	9.86148e-165	4.92306e-165	-2.97316e-163	1.05174e-162	-8.6715e-163	2.51068e-163	-1.09012e-162	1.89106e-163	5.61511e-164	-7.94332e-164	2.60221e-163	-8.29912e-164	-1.17405e-162	-1.35079e-163	-2.40856e-163	3.21972e-163	-1.49227e-162	1.89256e-163	-3.8006e-163	1.93783e-163	0
-3.66798e-163	6.11313e-164	-4.96399e-164	1.58825e-164	-4.50658e-164	-9.70384e-163	-1.74191e-164	-4.11253e-163	-9.84142e-163	2.53529e-164	9.86148e-165	4.92306e-165	-2.97316e-163	1.05174e-162	-8.6715e-163	2.51068e-163	-1.09012e-162	1.89106e-163	5.61511e-164	-7.94332e-164	2.60221e-163	-8.29912e-164	-1.17405e-162	-1.35079e-163	-2.40856e-163	3.21972e-163	-1.49227e-162	1.89256e-163	-3.8006e-163	1.93783e-163	0
-3.66798e-163	6.11313e-164	-4.96399e-164	1.58825e-164	-4.50658e-164	-9.70384e-163	-1.74191e-164	-4.11253e-163	-9.84142e-163	2.53529e-164	9.86148e-165	4.92306e-165	-2.97316e-163	1.05174e-162	-8.6715e-163	2.51068e-163	-1.09012e-162	1.89106e-163	5.61511e-164	-7.94332e-164	2.60221e-163	-8.29912e-164	-1.17405e-162	-1.35079e-163	-2.40856e-163	3.21972e-163	-1.49227e-162	1.89256e-163	-3.8006e-163	1.93783e-163	0
-3.66798e-163	6.11313e-164	-4.96399e-164	1.58825e-164	-4.50658e-164	-9.70384e-163	-1.74191e-164	-4.11253e-163	-9.84142e-163	2.53529e-164	9.86148e-165	4.92306e-165	-2.97316e-163	1.05174e-162	-8.6715e-163	2.51068e-163	-1.09012e-162	1.89106e-163	5.61511e-164	-7.94332e-164	2.60221e-163	-8.29912e-164	-1.17405e-162	-1.35079e-163	-2.40856e-163	3.21972e-163	-1.49227e-162	1.89256e-163	-3.8006e-163	1.93783e-163	0
-3.66798e-163	6.11313e-164	-4.96399e-164	1.58825e-164	-4.50658e-164	-9.70384e-163	-1.74191e-164	-4.11253e-163	-9.84142e-163	2.53529e-164	9.86148e-165	4.92306e-165	-2.97316e-163	1.05174e-162	-8.6715e-163	2.51068e-163	-1.09012e-162	1.89106e-163	5.61511e-164	-7.94332e-164	2.60221e-163	-8.29912e-164	-1.17405e-162	-1.35079e-163	-2.40856e-163	3.21972e-163	-1.49227e-162	1.89256e-163	-3.8006e-163	1.93783e-163	0
-3.66798e-163	6.11313e-164	-4.96399e-164	1.58825e-164	-4.50658e-164	-9.70384e-163	-1.74191e-164	-4.11253e-163	-9.84142e-163	2.53529e-164	9.86148e-165	4.92306e-165	-2.97316e-163	1.05174e-162	-8.6715e-163	2.51068e-163	-1.09012e-162	1.89106e-163	5.61511e-164	-7.94332e-164	2.60221e-163	-8.29912e-164	-1.17405e-162	-1.35079e-163	-2.40856e-163	3.21972e-163	-1.49227e-162	1.89256e-163	-3.8006e-163	1.93783e-163	0
-3.66798e-163	6.11313e-164	-4.96399e-164	1.58825e-164	-4.50658e-164	-9.70384e-163	-1.74191e-164	-4.11253e-163	-9.84142e-163	2.53529e-164	9.86148e-165	4.92306e-165	-2.97316e-163	1.05174e-162	-8.6715e-163	2.51068e-163	-1.09012e-162	1.89106e-163	5.61511e-164	-7.94332e-164	2.60221e-163	-8.29912e-164	-1.17405e-162	-1.35079e-163	-2.40856e-163	3.21972e-163	-1.49227e-162	1.89256e-163	-3.8006e-163	1.93783e-163	0
-3.66798e-163	6.11313e-164	-4.96399e-164	1.58825e-164	-4.50658e-164	-9.70384e-163	-1.74191e-164	-4.11253e-163	-9.84142e-163	2.53529e-164	9.86148e-165	4.92306e-165	-2.97316e-163	1.05174e-162	-8.6715e-163	2.51068e-163	-1.09012e-162	1.89106e-163	5.61511e-164	-7.94332e-164	2.60221e-163	-8.29912e-164	-1.17405e-162	-1.35079e-163	-2.40856e-163	3.21972e-163	-1.49227e-162	1.89256e-163	-3.8006e-163	1.93783e-163	0
-3.66798e-163	6.11313e-164	-4.96399e-164	1.58825e-164	-4.50658e-164	-9.70384e-163	-1.74191e-164	-4.11253e-163	-9.84142e-163	2.53529e-164	9.86148e-165	4.92306e-165	-2.97316e-163	1.05174e-162	-8.6715e-163	2.51068e-163	-1.09012e-162	1.89106e-163	5.61511e-164	-7.94332e-164	2.60221e-163	-8.29912e-164	-1.17405e-162	-1.35079e-163	-2.40856e-163	3.21972e-163	-1.49227e-162	1.89256e-163	-3.8006e-163	1.93783e-163	0
-3.66798e-163	6.11313e-164	-4.96399e-164	1.58825e-164	-4.50658e-164	-9.70384e-163	-1.74191e-164	-4.11253e-163	-9.84142e-163	2.53529e-164	9.86148e-165	4.92306e-165	-2.97316e-163	1.05174e-162	-8.6715e-163	2.51068e-163	-1.09012e-162	1.89106e-163	5.61511e-164	-7.94332e-164	2.60221e-163	-8.29912e-164	-1.17405e-162	-1.35079e-163	-2.40856e-163	3.21972e-163	-1.49227e-162	1.89256e-163	-3.8006e-163	1.93783e-163	0
-3.66798e-163	6.11313e-164	-4.96399e-164	1.58825e-164	-4.50658e-164	-9.70384e-163	-1.74191e-164	-4.11253e-163	-9.84142e-163	2.53529e-164	9.86148e-165	4.92306e-165	-2.97316e-163	1.05174e-162	-8.6715e-163	2.51068e-163	-1.09012e-162	1.89106e-163	5.61511e-164	-7.94332e-164	2.60221e-163	-8.29912e-164	-1.17405e-162	-1.35079e-163	-2.40856e-163	3.21972e-163	-1.49227e-162	1.89256e-163	-3.8006e-163	1.93783e-163	0
-3.66798e-163	6.11313e-164	-4.96399e-164	1.58825e-164	-4.50658e-164	-9.70384e-163	-1.74191e-164	-4.11253e-163	-9.84142e-163	2.53529e-164	9.86148e-165	4.92306e-165	-2.97316e-163	1.05174e-162	-8.6715e-163	2.51068e-163	-1.09012e-162	1.89106e-163	5.61511e-164	-7.94332e-164	2.60221e-163	-8.29912e-164	-1.17405e-162	-1.35079e-163	-2.40856e-163	3.21972e-163	-1.49227e-162	1.89256e-163	-3.8006e-163	1.93783e-163	0
-3.66798e-163	6.11313e-164	-4.96399e-164	1.58825e-164	-4.50658e-164	-9.70384e-163	-1.74191e-164	-4.11253e-163	-9.84142e-163	2.53529e-164	9.86148e-165	4.92306e-165	-2.97316e-163	1.05174e-162	-8.6715e-163	2.51068e-163	-1.09012e-162	1.89106e-163	5.61511e-164	-7.94332e-164	2.60221e-163	-8.29912e-164	-1.17405e-162	-1.35079e-163	-2.40856e-163	3.21972e-163	-1.49227e-162	1.89256e-163	-3.8006e-163	1.93783e-163	0
-3.66798e-163	6.11313e-164	-4.96399e-164	1.58825e-164	-4.50658e-164	-9.70384e-163	-1.74191e-164	-4.11253e-163	-9.84142e-163	2.53529e-164	9.86148e-165	4.92306e-165	-2.97316e-163	1.05174e-162	-8.6715e-163	2.51068e-163	-1.09012e-162	1.89106e-163	5.61511e-164	-7.94332e-164	2.60221e-163	-8.29912e-164	-1.17405e-162	-1.35079e-163	-2.40856e-163	3.21972e-163	-1.49227e-162	1.89256e-163	-3.8006e-163	1.93783e-163	0
-3.66798e-163	6.11313e-164	-4.96399e-164	1.58825e-164	-4.50658e-164	-9.70384e-163	-1.74191e-164	-4.11253e-163	-9.84142e-163	2.53529e-164	9.86148e-165	4.92306e-165	-2.97316e-163	1.05174e-162	-8.6715e-163	2.51068e-163	-1.09012e-162	1.89106e-163	5.61511e-164	-7.94332e-164	2.60221e-163	-8.29912e-164	-1.17405e-162	-1.35079e-163	-2.40856e-163	3.21972e-163	-1.49227e-162	1.89256e-163	-3.8006e-163	1.93783e-163	0
-3.66798e-163	6.11313e-164	-4.96399e-164	1.58825e-164	-4.50658e-164	-9.70384e-163	-1.74191e-164	-4.11253e-163	-9.84142e-163	2.53529e-164	9.86148e-165	4.92306e-165	-2.97316e-163	1.05174e-162	-8.6715e-163	2.51068e-163	-1.09012e-162	1.89106e-163	5.61511e-164	-7.94332e-164	2.60221e-163	-8.29912e-164	-1.17405e-162	-1.35079e-163	-2.40856e-163	3.21972e-163	-1.49227e-162	1.89256e-163	-3.8006e-163	1.93783e-163	0
-3.66798e-163	6.11313e-164	-4.96399e-164	1.58825e-164	-4.50658e-164	-9.70384e-163	-1.74191e-164	-4.11253e-163	-9.84142e-163	2.53529e-164	9.86148e-165	4.92306e-165	-2.97316e-163	1.05174e-162	-8.6715e-163	2.51068e-163	-1.09012e-162	1.89106e-163	5.61511e-164	-7.94332e-164	2.60221e-163	-8.29912e-164	-1.17405e-162	-1.35079e-163	-2.40856e-163	3.21972e-163	-1.49227e-162	1.89256e-163	-3.8006e-163	1.93783e-163	0
-3.66798e-163	6.11313e-164	-4.96399e-164	1.58825e-164	-4.50658e-164	-9.70384e-163	-1.74191e-164	-4.11253e-163	-9.84142e-163	2.53529e-164	9.86148e-165	4.92306e-165	-2.97316e-163	1.05174e-162	-8.6715e-163	2.51068e-163	-1.09012e-162	1.89106e-163	5.61511e-164	-7.94332e-164	2.60221e-163	-8.29912e-164	-1.17405e-162	-1.35079e-163	-2.40856e-163	3.21972e-163	-1.49227e-162	1.89256e-163	-3.8006e-163	1.93783e-163	0
-3.66798e-163	6.11313e-164	-4.96399e-164	1.58825e-164	-4.50658e-164	-9.70384e-163	-1.74191e-164	-4.11253e-163	-9.84142e-163	2.53529e-164	9.86148e-165	4.92306e-165	-2.97316e-163	1.05174e-162	-8.6715e-163	2.51068e-163	-1.09012e-162	1.89106e-163	5.61511e-164	-7.94332e-164	2.60221e-163	-8.29912e-164	-1.17405e-162	-1.35079e-163	-2.40856e-163	3.21972e-163	-1.49227e-162	1.89256e-163	-3.8006e-163	1.93783e-163	0
-3.66798e-163	6.11313e-164	-4.96399e-164	1.58825e-164	-4.50658e-164	-9.70384e-163	-1.74191e-164	-4.11253e-163	-9.84142e-163	2.53529e-164	9.86148e-165	4.92306e-165	-2.97316e-163	1.05174e-162	-8.6715e-163	2.51068e-163	-1.09012e-162	1.89106e-163	5.61511e-164	-7.94332e-164	2.60221e-163	-8.29912e-164	-1.17405e-162	-1.35079e-163	-2.40856e-163	3.21972e-163	-1.49227e-162	1.89256e-163	-3.8006e-163	1.93783e-163	0
-3.66798e-163	6.11313e-164	-4.96399e-164	1.58825e-164	-4.50658e-164	-9.70384e-163	-1.74191e-164	-4.11253e-163	-9.84142e-163	2.53529e-164	9.86148e-165	4.92306e-165	-2.97316e-163	1.05174e-162	-8.6715e-163	2.51068e-163	-1.09012e-162	1.89106e-163	5.61511e-164	-7.94332e-164	2.60221e-163	-8.29912e-164	-1.17405e-162	-1.35079e-163	-2.40856e-163	3.21972e-163	-1.49227e-162	1.89256e-163	-3.8006e-163	1.93783e-163	0
-3.66798e-163	6.11313e-164	-4.96399e-164	1.58825e-164	-4.50658e-164	-9.70384e-163	-1.74191e-164	-4.11253e-163	-9.84142e-163	2.53529e-164	9.86148e-165	4.92306e-165	-2.97316e-163	1.05174e-162	-8.6715e-163	2.51068e-163	-1.09012e-162	1.89106e-163	5.61511e-164	-7.94332e-164	2.60221e-163	-8.29912e-164	-1.17405e-162	-1.35079e-163	-2.40856e-163	3.21972e-163	-1.49227e-162	1.89256e-163	-3.8006e-163	1.93783e-163	0
-3.66798e-163	6.11313e-164	-4.96399e-164	1.58825e-164	-4.50658e-164	-9.70384e-163	-1.74191e-164	-4.11253e-163	-9.84142e-163	2.53529e-164	9.86148e-165	4.92306e-165	-2.97316e-163	1.05174e-162	-8.6715e-163	2.51068e-163	-1.09012e-162	1.89106e-163	5.61511e-164	-7.94332e-164	2.60221e-163	-8.29912e-164	-1.17405e-162	-1.35079e-163	-2.40856e-163	3.21972e-163	-1.49227e-162	1.89256e-163	-3.8006e-163	1.93783e-163	0
-3.66798e-163	6.11313e-164	-4.96399e-164	1.58825e-164	-4.50658e-164	-9.70384e-163	-1.74191e-164	-4.11253e-163	-9.84142e-163	2.53529e-164	9.86148e-165	4.92306e-165	-2.97316e-163	1.05174e-162	-8.6715e-163	2.51068e-163	-1.09012e-162	1.89106e-163	5.61511e-164	-7.94332e-164	2.60221e-163	-8.29912e-164	-1.17405e-162	-1.35079e-163	-2.40856e-163	3.21972e-163	-1.49227e-162	1.89256e-163	-3.8006e-163	1.93783e-163	0
-3.66798e-163	6.11313e-164	-4.96399e-164	1.58825e-164	-4.50658e-164	-9.70384e-163	-1.74191e-164	-4.11253e-163	-9.84142e-163	2.53529e-164	9.86148e-165	4.92306e-165	-2.97316e-163	1.05174e-162	-8.6715e-163	2.51068e-163	-1.09012e-162	1.89106e-163	5.61511e-164	-7.94332e-164	2.60221e-163	-8.29912e-164	-1.17405e-162	-1.35079e-163	-2.40856e-163	3.21972e-163	-1.49227e-162	1.89256e-163	-3.8006e-163	1.93783e-163	0
-3.66798e-163	6.11313e-164	-4.96399e-164	1.58825e-164	-4.50658e-164	-9.70384e-163	-1.74191e-164	-4.11253e-163	-9.84142e-163	2.53529e-164	9.86148e-165	4.92306e-165	-2.97316e-163	1.05174e-162	-8.6715e-163	2.51068e-163	-1.09012e-162	1.89106e-163	5.61511e-164	-7.94332e-164	2.60221e-163	-8.29912e-164	-1.17405e-162	-1.35079e-163	-2.40856e-163	3.21972e-163	-1.49227e-162	1.89256e-163	-3.8006e-163	1.93783e-163	0
-3.66798e-163	6.11313e-164	-4.96399e-164	1.58825e-164	-4.50658e-164	-9.70384e-163	-1.74191e-164	-4.11253e-163	-9.84142e-163	2.53529e-164	9.86148e-165	4.92306e-165	-2.97316e-163	1.05174e-162	-8.6715e-163	2.51068e-163	-1.09012e-162	1.89106e-163	5.61511e-164	-7.94332e-164	2.60221e-163	-8.29912e-164	-1.17405e-162	-1.35079e-163	-2.40856e-163	3.21972e-163	-1.49227e-162	1.89256e-163	-3.8006e-163	1.93783e-163	0
-3.66798e-163	6.11313e-164	-4.96399e-164	1.58825e-164	-4.50658e-164	-9.70384e-163	-1.74191e-164	-4.11253e-163	-9.84142e-163	2.53529e-164	9.86148e-165	4.92306e-165	-2.97316e-163	1.05174e-162	-8.6715e-163	2.51068e-163	-1.09012e-162	1.89106e-163	5.61511e-164	-7.94332e-164	2.60221e-163	-8.29912e-164	-1.17405e-162	-1.35079e-163	-2.40856e-163	3.21972e-163	-1.49227e-162	1.89256e-163	-3.8006e-163	1.93783e-163	0
-3.66798e-163	6.11313e-164	-4.96399e-164	1.58825e-164	-4.50658e-164	-9.70384e-163	-1.74191e-164	-4.11253e-163	-9.84142e-163	2.53529e-164	9.86148e-165	4.92306e-165	-2.97316e-163	1.05174e-162	-8.6715e-163	2.51068e-163	-1.09012e-162	1.89106e-163	5.61511e-164	-7.94332e-164	2.60221e-163	-8.29912e-164	-1.17405e-162	-1.35079e-163	-2.40856e-163	3.21972e-163	-1.49227e-162	1.89256e-163	-3.8006e-163	1.93783e-163	0
-3.66798e-163	6.11313e-164	-4.96399e-164	1.58825e-164	-4.50658e-164	-9.70384e-163	-1.74191e-164	-4.11253e-163	-9.84142e-163	2.53529e-164	9.86148e-165	4.92306e-165	-2.97316e-163	1.05174e-162	-8.6715e-163	2.51068e-163	-1.09012e-162	1.89106e-163	5.61511e-164	-7.94332e-164	2.60221e-163	-8.29912e-164	-1.17405e-162	-1.35079e-163	-2.40856e-163	3.21972e-163	-1.49227e-162	1.89256e-163	-3.8006e-163	1.93783e-163	0
-3.66798e-163	6.11313e-164	-4.96399e-164	1.58825e-164	-4.50658e-164	-9.70384e-163	-1.74191e-164	-4.11253e-163	-9.84142e-163	2.53529e-164	9.86148e-165	4.92306e-165	-2.97316e-163	1.05174e-162	-8.6715e-163	2.51068e-163	-1.09012e-162	1.89106e-163	5.61511e-164	-7.94332e-164	2.60221e-163	-8.29912e-164	-1.17405e-162	-1.35079e-163	-2.40856e-163	3.21972e-163	-1.49227e-162	1.89256e-163	-3.8006e-163	1.93783e-163	0
-3.66798e-163	6.11313e-164	-4.96399e-164	1.58825e-164	-4.50658e-164	-9.70384e-163	-1.74191e-164	-4.11253e-163	-9.84142e-163	2.53529e-164	9.86148e-165	4.92306e-165	-2.97316e-163	1.05174e-162	-8.6715e-163	2.51068e-163	-1.09012e-162	1.89106e-163	5.61511e-164	-7.94332e-164	2.60221e-163	-8.29912e-164	-1.17405e-162	-1.35079e-163	-2.40856e-163	3.21972e-163	-1.49227e-162	1.89256e-163	-3.8006e-163	1.93783e-163	0
-3.66798e-163	6.11313e-164	-4.96399e-164	1.58825e-164	-4.50658e-164	-9.70384e-163	-1.74191e-164	-4.11253e-163	-9.84142e-163	2.53529e-164	9.86148e-165	4.92306e-165	-2.97316e-163	1.05174e-162	-8.6715e-163	2.51068e-163	-1.09012e-162	1.89106e-163	5.61511e-164	-7.94332e-164	2.60221e-163	-8.29912e-164	-1.17405e-162	-1.35079e-163	-2.40856e-163	3.21972e-163	-1.49227e-162	1.89256e-163	-3.8006e-163	1.93783e-163	0
-3.66798e-163	6.11313e-164	-4.96399e-164	1.58825e-164	-4.50658e-164	-9.70384e-163	-1.74191e-164	-4.11253e-163	-9.84142e-163	2.53529e-164	9.86148e-165	4.92306e-165	-2.97316e-163	1.05174e-162	-8.6715e-163	2.51068e-163	-1.09012e-162	1.89106e-163	5.61511e-164	-7.94332e-164	2.60221e-163	-8.29912e-164	-1.17405e-162	-1.35079e-163	-2.40856e-163	3.21972e-163	-1.49227e-162	1.89256e-163	-3.8006e-163	1.93783e-163	0
-3.66798e-163	6.11313e-164	-4.96399e-164	1.58825e-164	-4.50658e-164	-9.70384e-163	-1.74191e-164	-4.11253e-163	-9.84142e-163	2.53529e-164	9.86148e-165	4.92306e-165	-2.97316e-163	1.05174e-162	-8.6715e-163	2.51068e-163	-1.09012e-162	1.89106e-163	5.61511e-164	-7.94332e-164	2.60221e-163	-8.29912e-164	-1.17405e-162	-1.35079e-163	-2.40856e-163	3.21972e-163	-1.49227e-162	1.89256e-163	-3.8006e-163	1.93783e-163	0
-3.66798e-163	6.11313e-164	-4.96399e-164	1.58825e-164	-4.50658e-164	-9.70384e-163	-1.74191e-164	-4.11253e-163	-9.84142e-163	2.53529e-164	9.86148e-165	4.92306e-165	-2.97316e-163	1.05174e-162	-8.6715e-163	2.51068e-163	-1.09012e-162	1.89106e-163	5.61511e-164	-7.94332e-164	2.60221e-163	-8.29912e-164	-1.17405e-162	-1.35079e-163	-2.40856e-163	3.21972e-163	-1.49227e-162	1.89256e-163	-3.8006e-163	1.93783e-163	0
-3.66798e-163	6.11313e-164	-4.96399e-164	1.58825e-164	-4.50658e-164	-9.70384e-163	-1.74191e-164	-4.11253e-163	-9.84142e-163	2.53529e-164	9.86148e-165	4.92306e-165	-2.97316e-163	1.05174e-162	-8.6715e-163	2.51068e-163	-1.09012e-162	1.89106e-163	5.61511e-164	-7.94332e-164	2.60221e-163	-8.29912e-164	-1.17405e-162	-1.35079e-163	-2.40856e-163	3.21972e-163	-1.49227e-162	1.89256e-163	-3.8006e-163	1.93783e-163	0
-3.66798e-163	6.11313e-164	-4.96399e-164	1.58825e-164	-4.50658e-164	-9.70384e-163	-1.74191e-164	-4.11253e-163	-9.84142e-163	2.53529e-164	9.86148e-165	4.92306e-165	-2.97316e-163	1.05174e-162	-8.6715e-163	2.51068e-163	-1.09012e-162	1.89106e-163	5.61511e-164	-7.94332e-164	2.60221e-163	-8.29912e-164	-1.17405e-162	-1.35079e-163	-2.40856e-163	3.21972e-163	-1.49227e-162	1.89256e-163	-3.8006e-163	1.93783e-163	0
-3.66798e-163	6.11313e-164	-4.96399e-164	1.58825e-164	-4.50658e-164	-9.70384e-163	-1.74191e-164	-4.11253e-163	-9.84142e-163	2.53529e-164	9.86148e-165	4.92306e-165	-2.97316e-163	1.05174e-162	-8.6715e-163	2.51068e-163	-1.09012e-162	1.89106e-163	5.61511e-164	-7.94332e-164	2.60221e-163	-8.29912e-164	-1.17405e-162	-1.35079e-163	-2.40856e-163	3.21972e-163	-1.49227e-162	1.89256e-163	-3.8006e-163	1.93783e-163	0
-3.66798e-163	6.11313e-164	-4.96399e-164	1.58825e-164	-4.50658e-164	-9.70384e-163	-1.74191e-164	-4.11253e-163	-9.84142e-163	2.53529e-164	9.86148e-165	4.92306e-165	-2.97316e-163	1.05174e-162	-8.6715e-163	2.51068e-163	-1.09012e-162	1.89106e-163	5.61511e-164	-7.94332e-164	2.60221e-163	-8.29912e-164	-1.17405e-162	-1.35079e-163	-2.40856e-163	3.21972e-163	-1.49227e-162	1.89256e-163	-3.8006e-163	1.93783e-163	0
-3.66798e-163	6.11313e-164	-4.96399e-164	1.58825e-164	-4.50658e-164	-9.70384e-163	-1.74191e-164	-4.11253e-163	-9.84142e-163	2.53529e-164	9.86148e-165	4.92306e-165	-2.97316e-163	1.05174e-162	-8.6715e-163	2.51068e-163	-1.09012e-162	1.89106e-163	5.61511e-164	-7.94332e-164	2.60221e-163	-8.29912e-164	-1.17405e-162	-1.35079e-163	-2.40856e-163	3.21972e-163	-1.49227e-162	1.89256e-163	-3.8006e-163	1.93783e-163	0
-3.66798e-163	6.11313e-164	-4.96399e-164	1.58825e-164	-4.50658e-164	-9.70384e-163	-1.74191e-164	-4.11253e-163	-9.84142e-163	2.53529e-164	9.86148e-165	4.92306e-165	-2.97316e-163	1.05174e-162	-8.6715e-163	2.51068e-163	-1.09012e-162	1.89106e-163	5.61511e-164	-7.94332e-164	2.60221e-163	-8.29912e-164	-1.17405e-162	-1.35079e-163	-2.40856e-163	3.21972e-163	-1.49227e-162	1.89256e-163	-3.8006e-163	1.93783e-163	0
-3.66798e-163	6.11313e-164	-4.96399e-164	1.58825e-164	-4.50658e-164	-9.70384e-163	-1.74191e-164	-4.11253e-163	-9.84142e-163	2.53529e-164	9.86148e-165	4.92306e-165	-2.97316e-163	1.05174e-162	-8.6715e-163	2.51068e-163	-1.09012e-162	1.89106e-163	5.61511e-164	-7.94332e-164	2.60221e-163	-8.29912e-164	-1.17405e-162	-1.35079e-163	-2.40856e-163	3.21972e-163	-1.49227e-162	1.89256e-163	-3.8006e-163	1.93783e-163	0
-3.66798e-163	6.11313e-164	-4.96399e-164	1.58825e-164	-4.50658e-164	-9.70384e-163	-1.74191e-164	-4.11253e-163	-9.84142e-163	2.53529e-164	9.86148e-165	4.92306e-165	-2.97316e-163	1.05174e-162	-8.6715e-163	2.51068e-163	-1.09012e-162	1.89106e-163	5.61511e-164	-7.94332e-164	2.60221e-163	-8.29912e-164	-1.17405e-162	-1.35079e-163	-2.40856e-163	3.21972e-163	-1.49227e-162	1.89256e-163	-3.8006e-163	1.93783e-163	0
-3.66798e-163	6.11313e-164	-4.96399e-164	1.58825e-164	-4.50658e-164	-9.70384e-163	-1.74191e-164	-4.11253e-163	-9.84142e-163	2.53529e-164	9.86148e-165	4.92306e-165	-2.97316e-163	1.05174e-162	-8.6715e-163	2.51068e-163	-1.09012e-162	1.89106e-163	5.61511e-164	-7.94332e-164	2.60221e-163	-8.29912e-164	-1.17405e-162	-1.35079e-163	-2.40856e-163	3.21972e-163	-1.49227e-162	1.89256e-163	-3.8006e-163	1.93783e-163	0
-3.66798e-163	6.11313e-164	-4.96399e-164	1.58825e-164	-4.50658e-164	-9.70384e-163	-1.74191e-164	-4.11253e-163	-9.84142e-163	2.53529e-164	9.86148e-165	4.92306e-165	-2.97316e-163	1.05174e-162	-8.6715e-163	2.51068e-163	-1.09012e-162	1.89106e-163	5.61511e-164	-7.94332e-164	2.60221e-163	-8.29912e-164	-1.17405e-162	-1.35079e-163	-2.40856e-163	3.21972e-163	-1.49227e-162	1.89256e-163	-3.8006e-163	1.93783e-163	0
-3.66798e-163	6.11313e-164	-4.96399e-164	1.58825e-164	-4.50658e-164	-9.70384e-163	-1.74191e-164	-4.11253e-163	-9.84142e-163	2.53529e-164	9.86148e-165	4.92306e-165	-2.97316e-163	1.05174e-162	-8.6715e-163	2.51068e-163	-1.09012e-162	1.89106e-163	5.61511e-164	-7.94332e-164	2.60221e-163	-8.29912e-164	-1.17405e-162	-1.35079e-163	-2.40856e-163	3.21972e-163	-1.49227e-162	1.89256e-163	-3.8006e-163	1.93783e-163	0
-3.66798e-163	6.11313e-164	-4.96399e-164	1.58825e-164	-4.50658e-164	-9.70384e-163	-1.74191e-164	-4.11253e-163	-9.84142e-163	2.53529e-164	9.86148e-165	4.92306e-165	-2.97316e-163	1.05174e-162	-8.6715e-163	2.51068e-163	-1.09012e-162	1.89106e-163	5.61511e-164	-7.94332e-164	2.60221e-163	-8.29912e-164	-1.17405e-162	-1.35079e-163	-2.40856e-163	3.21972e-163	-1.49227e-162	1.89256e-163	-3.8006e-163	1.93783e-163	0
-3.66798e-163	6.11313e-164	-4.96399e-164	1.58825e-164	-4.50658e-164	-9.70384e-163	-1.74191e-164	-4.11253e-163	-9.84142e-163	2.53529e-164	9.86148e-165	4.92306e-165	-2.97316e-163	1.05174e-162	-8.6715e-163	2.51068e-163	-1.09012e-162	1.89106e-163	5.61511e-164	-7.94332e-164	2.60221e-163	-8.29912e-164	-1.17405e-162	-1.35079e-163	-2.40856e-163	3.21972e-163	-1.49227e-162	1.89256e-163	-3.8006e-163	1.93783e-163	0
-3.66798e-163	6.11313e-164	-4.96399e-164	1.58825e-164	-4.50658e-164	-9.70384e-163	-1.74191e-164	-4.11253e-163	-9.84142e-163	2.53529e-164	9.86148e-165	4.92306e-165	-2.97316e-163	1.05174e-162	-8.6715e-163	2.51068e-163	-1.09012e-162	1.89106e-163	5.61511e-164	-7.94332e-164	2.60221e-163	-8.29912e-164	-1.17405e-162	-1.35079e-163	-2.40856e-163	3.21972e-163	-1.49227e-162	1.89256e-163	-3.8006e-163	1.93783e-163	0
-3.66798e-163	6.11313e-164	-4.96399e-164	1.58825e-164	-4.50658e-164	-9.70384e-163	-1.74191e-164	-4.11253e-163	-9.84142e-163	2.53529e-164	9.86148e-165	4.92306e-165	-2.97316e-163	1.05174e-162	-8.6715e-163	2.51068e-163	-1.09012e-162	1.89106e-163	5.61511e-164	-7.94332e-164	2.60221e-163	-8.29912e-164	-1.17405e-162	-1.35079e-163	-2.40856e-163	3.21972e-163	-1.49227e-162	1.89256e-163	-3.8006e-163	1.93783e-163	0
-3.66798e-163	6.11313e-164	-4.96399e-164	1.58825e-164	-4.50658e-164	-9.70384e-163	-1.74191e-164	-4.11253e-163	-9.84142e-163	2.53529e-164	9.86148e-165	4.92306e-165	-2.97316e-163	1.05174e-162	-8.6715e-163	2.51068e-163	-1.09012e-162	1.89106e-163	5.61511e-164	-7.94332e-164	2.60221e-163	-8.29912e-164	-1.17405e-162	-1.35079e-163	-2.40856e-163	3.21972e-163	-1.49227e-162	1.89256e-163	-3.8006e-163	1.93783e-163	0
-3.66798e-163	6.11313e-164	-4.96399e-164	1.58825e-164	-4.50658e-164	-9.70384e-163	-1.74191e-164	-4.11253e-163	-9.84142e-163	2.53529e-164	9.86148e-165	4.92306e-165	-2.97316e-163	1.05174e-162	-8.6715e-163	2.51068e-163	-1.09012e-162	1.89106e-163	5.61511e-164	-7.94332e-164	2.60221e-163	-8.29912e-164	-1.17405e-162	-1.35079e-163	-2.40856e-163	3.21972e-163	-1.49227e-162	1.89256e-163	-3.8006e-163	1.93783e-163	0
-3.66798e-163	6.11313e-164	-4.96399e-164	1.58825e-164	-4.50658e-164	-9.70384e-163	-1.74191e-164	-4.11253e-163	-9.84142e-163	2.53529e-164	9.86148e-165	4.92306e-165	-2.97316e-163	1.05174e-162	-8.6715e-163	2.51068e-163	-1.09012e-162	1.89106e-163	5.61511e-164	-7.94332e-164	2.60221e-163	-8.29912e-164	-1.17405e-162	-1.35079e-163	-2.40856e-163	3.21972e-163	-1.49227e-162	1.89256e-163	-3.8006e-163	1.93783e-163	0
-3.66798e-163	6.11313e-164	-4.96399e-164	1.58825e-164	-4.50658e-164	-9.70384e-163	-1.74191e-164	-4.11253e-163	-9.84142e-163	2.53529e-164	9.86148e-165	4.92306e-165	-2.97316e-163	1.05174e-162	-8.6715e-163	2.51068e-163	-1.09012e-162	1.89106e-163	5.61511e-164	-7.94332e-164	2.60221e-163	-8.29912e-164	-1.17405e-162	-1.35079e-163	-2.40856e-163	3.21972e-163	-1.49227e-162	1.89256e-163	-3.8006e-163	1.93783e-163	0
-3.66798e-163	6.11313e-164	-4.96399e-164	1.58825e-164	-4.50658e-164	-9.70384e-163	-1.74191e-164	-4.11253e-163	-9.84142e-163	2.53529e-164	9.86148e-165	4.92306e-165	-2.97316e-163	1.05174e-162	-8.6715e-163	2.51068e-163	-1.09012e-162	1.89106e-163	5.61511e-164	-7.94332e-164	2.60221e-163	-8.29912e-164	-1.17405e-162	-1.35079e-163	-2.40856e-163	3.21972e-163	-1.49227e-162	1.89256e-163	-3.8006e-163	1.93783e-163	0
-3.66798e-163	6.11313e-164	-4.96399e-164	1.58825e-164	-4.50658e-164	-9.70384e-163	-1.74191e-164	-4.11253e-163	-9.84142e-163	2.53529e-164	9.86148e-165	4.92306e-165	-2.97316e-163	1.05174e-162	-8.6715e-163	2.51068e-163	-1.09012e-162	1.89106e-163	5.61511e-164	-7.94332e-164	2.60221e-163	-8.29912e-164	-1.17405e-162	-1.35079e-163	-2.40856e-163	3.21972e-163	-1.49227e-162	1.89256e-163	-3.8006e-163	1.93783e-163	0
-3.66798e-163	6.11313e-164	-4.96399e-164	1.58825e-164	-4.50658e-164	-9.70384e-163	-1.74191e-164	-4.11253e-163	-9.84142e-163	2.53529e-164	9.86148e-165	4.92306e-165	-2.97316e-163	1.05174e-162	-8.6715e-163	2.51068e-163	-1.09012e-162	1.89106e-163	5.61511e-164	-7.94332e-164	2.60221e-163	-8.29912e-164	-1.17405e-162	-1.35079e-163	-2.40856e-163	3.21972e-163	-1.49227e-162	1.89256e-163	-3.8006e-163	1.93783e-163	0
-3.66798e-163	6.11313e-164	-4.96399e-164	1.58825e-164	-4.50658e-164	-9.70384e-163	-1.74191e-164	-4.11253e-163	-9.84142e-163	2.53529e-164	9.86148e-165	4.92306e-165	-2.97316e-163	1.05174e-162	-8.6715e-163	2.51068e-163	-1.09012e-162	1.89106e-163	5.61511e-164	-7.94332e-164	2.60221e-163	-8.29912e-164	-1.17405e-162	-1.35079e-163	-2.40856e-163	3.21972e-163	-1.49227e-162	1.89256e-163	-3.8006e-163	1.93783e-163	0
-3.66798e-163	6.11313e-164	-4.96399e-164	1.58825e-164	-4.50658e-164	-9.70384e-163	-1.74191e-164	-4.11253e-163	-9.84142e-163	2.53529e-164	9.86148e-165	4.92306e-165	-2.97316e-163	1.05174e-162	-8.6715e-163	2.51068e-163	-1.09012e-162	1.89106e-163	5.61511e-164	-7.94332e-164	2.60221e-163	-8.29912e-164	-1.17405e-162	-1.35079e-163	-2.40856e-163	3.21972e-163	-1.49227e-162	1.89256e-163	-3.8006e-163	1.93783e-163	0
-3.66798e-163	6.11313e-164	-4.96399e-164	1.58825e-164	-4.50658e-164	-9.70384e-163	-1.74191e-164	-4.11253e-163	-9.84142e-163	2.53529e-164	9.86148e-165	4.92306e-165	-2.97316e-163	1.05174e-162	-8.6715e-163	2.51068e-163	-1.09012e-162	1.89106e-163	5.61511e-164	-7.94332e-164	2.60221e-163	-8.29912e-164	-1.17405e-162	-1.35079e-163	-2.40856e-163	3.21972e-163	-1.49227e-162	1.89256e-163	-3.8006e-163	1.93783e-163	0
-3.66798e-163	6.11313e-164	-4.96399e-164	1.58825e-164	-4.50658e-164	-9.70384e-163	-1.74191e-164	-4.11253e-163	-9.84142e-163	2.53529e-164	9.86148e-165	4.92306e-165	-2.97316e-163	1.05174e-162	-8.6715e-163	2.51068e-163	-1.09012e-162	1.89106e-163	5.61511e-164	-7.94332e-164	2.60221e-163	-8.29912e-164	-1.17405e-162	-1.35079e-163	-2.40856e-163	3.21972e-163	-1.49227e-162	1.89256e-163	-3.8006e-163	1.93783e-163	0
-3.66798e-163	6.11313e-164	-4.96399e-164	1.58825e-164	-4.50658e-164	-9.70384e-163	-1.74191e-164	-4.11253e-163	-9.84142e-163	2.53529e-164	9.86148e-165	4.92306e-165	-2.97316e-163	1.05174e-162	-8.6715e-163	2.51068e-163	-1.09012e-162	1.89106e-163	5.61511e-164	-7.94332e-164	2.60221e-163	-8.29912e-164	-1.17405e-162	-1.35079e-163	-2.40856e-163	3.21972e-163	-1.49227e-162	1.89256e-163	-3.8006e-163	1.93783e-163	0
-3.66798e-163	6.11313e-164	-4.96399e-164	1.58825e-164	-4.50658e-164	-9.70384e-163	-1.74191e-164	-4.11253e-163	-9.84142e-163	2.53529e-164	9.86148e-165	4.92306e-165	-2.97316e-163	1.05174e-162	-8.6715e-163	2.51068e-163	-1.09012e-162	1.89106e-163	5.61511e-164	-7.94332e-164	2.60221e-163	-8.29912e-164	-1.17405e-162	-1.35079e-163	-2.40856e-163	3.21972e-163	-1.49227e-162	1.89256e-163	-3.8006e-163	1.93783e-163	0
-3.66798e-163	6.11313e-164	-4.96399e-164	1.58825e-164	-4.50658e-164	-9.70384e-163	-1.74191e-164	-4.11253e-163	-9.84142e-163	2.53529e-164	9.86148e-165	4.92306e-165	-2.97316e-163	1.05174e-162	-8.6715e-163	2.51068e-163	-1.09012e-162	1.89106e-163	5.61511e-164	-7.94332e-164	2.60221e-163	-8.29912e-164	-1.17405e-162	-1.35079e-163	-2.40856e-163	3.21972e-163	-1.49227e-162	1.89256e-163	-3.8006e-163	1.93783e-163	0
-3.66798e-163	6.11313e-164	-4.96399e-164	1.58825e-164	-4.50658e-164	-9.70384e-163	-1.74191e-164	-4.11253e-163	-9.84142e-163	2.53529e-164	9.86148e-165	4.92306e-165	-2.97316e-163	1.05174e-162	-8.6715e-163	2.51068e-163	-1.09012e-162	1.89106e-163	5.61511e-164	-7.94332e-164	2.60221e-163	-8.29912e-164	-1.17405e-162	-1.35079e-163	-2.40856e-163	3.21972e-163	-1.49227e-162	1.89256e-163	-3.8006e-163	1.93783e-163	0
-3.66798e-163	6.11313e-164	-4.96399e-164	1.58825e-164	-4.50658e-164	-9.70384e-163	-1.74191e-164	-4.11253e-163	-9.84142e-163	2.53529e-164	9.86148e-165	4.92306e-165	-2.97316e-163	1.05174e-162	-8.6715e-163	2.51068e-163	-1.09012e-162	1.89106e-163	5.61511e-164	-7.94332e-164	2.60221e-163	-8.29912e-164	-1.17405e-162	-1.35079e-163	-2.40856e-163	3.21972e-163	-1.49227e-162	1.89256e-163	-3.8006e-163	1.93783e-163	0
-3.66798e-163	6.11313e-164	-4.96399e-164	1.58825e-164	-4.50658e-164	-9.70384e-163	-1.74191e-164	-4.11253e-163	-9.84142e-163	2.53529e-164	9.86148e-165	4.92306e-165	-2.97316e-163	1.05174e-162	-8.6715e-163	2.51068e-163	-1.09012e-162	1.89106e-163	5.61511e-164	-7.94332e-164	2.60221e-163	-8.29912e-164	-1.17405e-162	-1.35079e-163	-2.40856e-163	3.21972e-163	-1.49227e-162	1.89256e-163	-3.8006e-163	1.93783e-163	0
-3.66798e-163	6.11313e-164	-4.96399e-164	1.58825e-164	-4.50658e-164	-9.70384e-163	-1.74191e-164	-4.11253e-163	-9.84142e-163	2.53529e-164	9.86148e-165	4.92306e-165	-2.97316e-163	1.05174e-162	-8.6715e-163	2.51068e-163	-1.09012e-162	1.89106e-163	5.61511e-164	-7.94332e-164	2.60221e-163	-8.29912e-164	-1.17405e-162	-1.35079e-163	-2.40856e-163	3.21972e-163	-1.49227e-162	1.89256e-163	-3.8006e-163	1.93783e-163	0
-3.66798e-163	6.11313e-164	-4.96399e-164	1.58825e-164	-4.50658e-164	-9.70384e-163	-1.74191e-164	-4.11253e-163	-9.84142e-163	2.53529e-164	9.86148e-165	4.92306e-165	-2.97316e-163	1.05174e-162	-8.6715e-163	2.51068e-163	-1.09012e-162	1.89106e-163	5.61511e-164	-7.94332e-164	2.60221e-163	-8.29912e-164	-1.17405e-162	-1.35079e-163	-2.40856e-163	3.21972e-163	-1.49227e-162	1.89256e-163	-3.8006e-163	1.93783e-163	0
-3.66798e-163	6.11313e-164	-4.96399e-164	1.58825e-164	-4.50658e-164	-9.70384e-163	-1.74191e-164	-4.11253e-163	-9.84142e-163	2.53529e-164	9.86148e-165	4.92306e-165	-2.97316e-163	1.05174e-162	-8.6715e-163	2.51068e-163	-1.09012e-162	1.89106e-163	5.61511e-164	-7.94332e-164	2.60221e-163	-8.29912e-164	-1.17405e-162	-1.35079e-163	-2.40856e-163	3.21972e-163	-1.49227e-162	1.89256e-163	-3.8006e-163	1.93783e-163	0
-3.66798e-163	6.11313e-164	-4.96399e-164	1.58825e-164	-4.50658e-164	-9.70384e-163	-1.74191e-164	-4.11253e-163	-9.84142e-163	2.53529e-164	9.86148e-165	4.92306e-165	-2.97316e-163	1.05174e-162	-8.6715e-163	2.51068e-163	-1.09012e-162	1.89106e-163	5.61511e-164	-7.94332e-164	2.60221e-163	-8.29912e-164	-1.17405e-162	-1.35079e-163	-2.40856e-163	3.21972e-163	-1.49227e-162	1.89256e-163	-3.8006e-163	1.93783e-163	0
-3.66798e-163	6.11313e-164	-4.96399e-164	1.58825e-164	-4.50658e-164	-9.70384e-163	-1.74191e-164	-4.11253e-163	-9.84142e-163	2.53529e-164	9.86148e-165	4.92306e-165	-2.97316e-163	1.05174e-162	-8.6715e-163	2.51068e-163	-1.09012e-162	1.89106e-163	5.61511e-164	-7.94332e-164	2.60221e-163	-8.29912e-164	-1.17405e-162	-1.35079e-163	-2.40856e-163	3.21972e-163	-1.49227e-162	1.89256e-163	-3.8006e-163	1.93783e-163	0
-3.66798e-163	6.11313e-164	-4.96399e-164	1.58825e-164	-4.50658e-164	-9.70384e-163	-1.74191e-164	-4.11253e-163	-9.84142e-163	2.53529e-164	9.86148e-165	4.92306e-165	-2.97316e-163	1.05174e-162	-8.6715e-163	2.51068e-163	-1.09012e-162	1.89106e-163	5.61511e-164	-7.94332e-164	2.60221e-163	-8.29912e-164	-1.17405e-162	-1.35079e-163	-2.40856e-163	3.21972e-163	-1.49227e-162	1.89256e-163	-3.8006e-163	1.93783e-163	0
-3.66798e-163	6.11313e-164	-4.96399e-164	1.58825e-164	-4.50658e-164	-9.70384e-163	-1.74191e-164	-4.11253e-163	-9.84142e-163	2.53529e-164	9.86148e-165	4.92306e-165	-2.97316e-163	1.05174e-162	-8.6715e-163	2.51068e-163	-1.09012e-162	1.89106e-163	5.61511e-164	-7.94332e-164	2.60221e-163	-8.29912e-164	-1.17405e-162	-1.35079e-163	-2.40856e-163	3.21972e-163	-1.49227e-162	1.89256e-163	-3.8006e-163	1.93783e-163	0
-3.66798e-163	6.11313e-164	-4.96399e-164	1.58825e-164	-4.50658e-164	-9.70384e-163	-1.74191e-164	-4.11253e-163	-9.84142e-163	2.53529e-164	9.86148e-165	4.92306e-165	-2.97316e-163	1.05174e-162	-8.6715e-163	2.51068e-163	-1.09012e-162	1.89106e-163	5.61511e-164	-7.94332e-164	2.60221e-163	-8.29912e-164	-1.17405e-162	-1.35079e-163	-2.40856e-163	3.21972e-163	-1.49227e-162	1.89256e-163	-3.8006e-163	1.93783e-163	0
-3.66798e-163	6.11313e-164	-4.96399e-164	1.58825e-164	-4.50658e-164	-9.70384e-163	-1.74191e-164	-4.11253e-163	-9.84142e-163	2.53529e-164	9.86148e-165	4.92306e-165	-2.97316e-163	1.05174e-162	-8.6715e-163	2.51068e-163	-1.09012e-162	1.89106e-163	5.61511e-164	-7.94332e-164	2.60221e-163	-8.29912e-164	-1.17405e-162	-1.35079e-163	-2.40856e-163	3.21972e-163	-1.49227e-162	1.89256e-163	-3.8006e-163	1.93783e-163	0
-3.66798e-163	6.11313e-164	-4.96399e-164	1.58825e-164	-4.50658e-164	-9.70384e-163	-1.74191e-164	-4.11253e-163	-9.84142e-163	2.53529e-164	9.86148e-165	4.92306e-165	-2.97316e-163	1.05174e-162	-8.6715e-163	2.51068e-163	-1.09012e-162	1.89106e-163	5.61511e-164	-7.94332e-164	2.60221e-163	-8.29912e-164	-1.17405e-162	-1.35079e-163	-2.40856e-163	3.21972e-163	-1.49227e-162	1.89256e-163	-3.8006e-163	1.93783e-163	0
-3.66798e-163	6.11313e-164	-4.96399e-164	1.58825e-164	-4.50658e-164	-9.70384e-163	-1.74191e-164	-4.11253e-163	-9.84142e-163	2.53529e-164	9.86148e-165	4.92306e-165	-2.97316e-163	1.05174e-162	-8.6715e-163	2.51068e-163	-1.09012e-162	1.89106e-163	5.61511e-164	-7.94332e-164	2.60221e-163	-8.29912e-164	-1.17405e-162	-1.35079e-163	-2.40856e-163	3.21972e-163	-1.49227e-162	1.89256e-163	-3.8006e-163	1.93783e-163	0
-3.66798e-163	6.11313e-164	-4.96399e-164	1.58825e-164	-4.50658e-164	-9.70384e-163	-1.74191e-164	-4.11253e-163	-9.84142e-163	2.53529e-164	9.86148e-165	4.92306e-165	-2.97316e-163	1.05174e-162	-8.6715e-163	2.51068e-163	-1.09012e-162	1.89106e-163	5.61511e-164	-7.94332e-164	2.60221e-163	-8.29912e-164	-1.17405e-162	-1.35079e-163	-2.40856e-163	3.21972e-163	-1.49227e-162	1.89256e-163	-3.8006e-163	1.93783e-163	0
-3.66798e-163	6.11313e-164	-4.96399e-164	1.58825e-164	-4.50658e-164	-9.70384e-163	-1.74191e-164	-4.11253e-163	-9.84142e-163	2.53529e-164	9.86148e-165	4.92306e-165	-2.97316e-163	1.05174e-162	-8.6715e-163	2.51068e-163	-1.09012e-162	1.89106e-163	5.61511e-164	-7.94332e-164	2.60221e-163	-8.29912e-164	-1.17405e-162	-1.35079e-163	-2.40856e-163	3.21972e-163	-1.49227e-162	1.89256e-163	-3.8006e-163	1.93783e-163	0
-3.66798e-163	6.11313e-164	-4.96399e-164	1.58825e-164	-4.50658e-164	-9.70384e-163	-1.74191e-164	-4.11253e-163	-9.84142e-163	2.53529e-164	9.86148e-165	4.92306e-165	-2.97316e-163	1.05174e-162	-8.6715e-163	2.51068e-163	-1.09012e-162	1.89106e-163	5.61511e-164	-7.94332e-164	2.60221e-163	-8.29912e-164	-1.17405e-162	-1.35079e-163	-2.40856e-163	3.21972e-163	-1.49227e-162	1.89256e-163	-3.8006e-163	1.93783e-163	0
-3.66798e-163	6.11313e-164	-4.96399e-164	1.58825e-164	-4.50658e-164	-9.70384e-163	-1.74191e-164	-4.11253e-163	-9.84142e-163	2.53529e-164	9.86148e-165	4.92306e-165	-2.97316e-163	1.05174e-162	-8.6715e-163	2.51068e-163	-1.09012e-162	1.89106e-163	5.61511e-164	-7.94332e-164	2.60221e-163	-8.29912e-164	-1.17405e-162	-1.35079e-163	-2.40856e-163	3.21972e-163	-1.49227e-162	1.89256e-163	-3.8006e-163	1.93783e-163	0
-3.66798e-163	6.11313e-164	-4.96399e-164	1.58825e-164	-4.50658e-164	-9.70384e-163	-1.74191e-164	-4.11253e-163	-9.84142e-163	2.53529e-164	9.86148e-165	4.92306e-165	-2.97316e-163	1.05174e-162	-8.6715e-163	2.51068e-163	-1.09012e-162	1.89106e-163	5.61511e-164	-7.94332e-164	2.60221e-163	-8.29912e-164	-1.17405e-162	-1.35079e-163	-2.40856e-163	3.21972e-163	-1.49227e-162	1.89256e-163	-3.8006e-163	1.93783e-163	0
-3.66798e-163	6.11313e-164	-4.96399e-164	1.58825e-164	-4.50658e-164	-9.70384e-163	-1.74191e-164	-4.11253e-163	-9.84142e-163	2.53529e-164	9.86148e-165	4.92306e-165	-2.97316e-163	1.05174e-162	-8.6715e-163	2.51068e-163	-1.09012e-162	1.89106e-163	5.61511e-164	-7.94332e-164	2.60221e-163	-8.29912e-164	-1.17405e-162	-1.35079e-163	-2.40856e-163	3.21972e-163	-1.49227e-162	1.89256e-163	-3.8006e-163	1.93783e-163	0
-3.66798e-163	6.11313e-164	-4.96399e-164	1.58825e-164	-4.50658e-164	-9.70384e-163	-1.74191e-164	-4.11253e-163	-9.84142e-163	2.53529e-164	9.86148e-165	4.92306e-165	-2.97316e-163	1.05174e-162	-8.6715e-163	2.51068e-163	-1.09012e-162	1.89106e-163	5.61511e-164	-7.94332e-164	2.60221e-163	-8.29912e-164	-1.17405e-162	-1.35079e-163	-2.40856e-163	3.21972e-163	-1.49227e-162	1.89256e-163	-3.8006e-163	1.93783e-163	0
-3.66798e-163	6.11313e-164	-4.96399e-164	1.58825e-164	-4.50658e-164	-9.70384e-163	-1.74191e-164	-4.11253e-163	-9.84142e-163	2.53529e-164	9.86148e-165	4.92306e-165	-2.97316e-163	1.05174e-162	-8.6715e-163	2.51068e-163	-1.09012e-162	1.89106e-163	5.61511e-164	-7.94332e-164	2.60221e-163	-8.29912e-164	-1.17405e-162	-1.35079e-163	-2.40856e-163	3.21972e-163	-1.49227e-162	1.89256e-163	-3.8006e-163	1.93783e-163	0
-3.66798e-163	6.11313e-164	-4.96399e-164	1.58825e-164	-4.50658e-164	-9.70384e-163	-1.74191e-164	-4.11253e-163	-9.84142e-163	2.53529e-164	9.86148e-165	4.92306e-165	-2.97316e-163	1.05174e-162	-8.6715e-163	2.51068e-163	-1.09012e-162	1.89106e-163	5.61511e-164	-7.94332e-164	2.60221e-163	-8.29912e-164	-1.17405e-162	-1.35079e-163	-2.40856e-163	3.21972e-163	-1.49227e-162	1.89256e-163	-3.8006e-163	1.93783e-163	0
-3.66798e-163	6.11313e-164	-4.96399e-164	1.58825e-164	-4.50658e-164	-9.70384e-163	-1.74191e-164	-4.11253e-163	-9.84142e-163	2.53529e-164	9.86148e-165	4.92306e-165	-2.97316e-163	1.05174e-162	-8.6715e-163	2.51068e-163	-1.09012e-162	1.89106e-163	5.61511e-164	-7.94332e-164	2.60221e-163	-8.29912e-164	-1.17405e-162	-1.35079e-163	-2.40856e-163	3.21972e-163	-1.49227e-162	1.89256e-163	-3.8006e-163	1.93783e-163	0
-3.66798e-163	6.11313e-164	-4.96399e-164	1.58825e-164	-4.50658e-164	-9.70384e-163	-1.74191e-164	-4.11253e-163	-9.84142e-163	2.53529e-164	9.86148e-165	4.92306e-165	-2.97316e-163	1.05174e-162	-8.6715e-163	2.51068e-163	-1.09012e-162	1.89106e-163	5.61511e-164	-7.94332e-164	2.60221e-163	-8.29912e-164	-1.17405e-162	-1.35079e-163	-2.40856e-163	3.21972e-163	-1.49227e-162	1.89256e-163	-3.8006e-163	1.93783e-163	0
-3.66798e-163	6.11313e-164	-4.96399e-164	1.58825e-164	-4.50658e-164	-9.70384e-163	-1.74191e-164	-4.11253e-163	-9.84142e-163	2.53529e-164	9.86148e-165	4.92306e-165	-2.97316e-163	1.05174e-162	-8.6715e-163	2.51068e-163	-1.09012e-162	1.89106e-163	5.61511e-164	-7.94332e-164	2.60221e-163	-8.29912e-164	-1.17405e-162	-1.35079e-163	-2.40856e-163	3.21972e-163	-1.49227e-162	1.89256e-163	-3.8006e-163	1.93783e-163	0
-3.66798e-163	6.11313e-164	-4.96399e-164	1.58825e-164	-4.50658e-164	-9.70384e-163	-1.74191e-164	-4.11253e-163	-9.84142e-163	2.53529e-164	9.86148e-165	4.92306e-165	-2.97316e-163	1.05174e-162	-8.6715e-163	2.51068e-163	-1.09012e-162	1.89106e-163	5.61511e-164	-7.94332e-164	2.60221e-163	-8.29912e-164	-1.17405e-162	-1.35079e-163	-2.40856e-163	3.21972e-163	-1.49227e-162	1.89256e-163	-3.8006e-163	1.93783e-163	0
-3.66798e-163	6.11313e-164	-4.96399e-164	1.58825e-164	-4.50658e-164	-9.70384e-163	-1.74191e-164	-4.11253e-163	-9.84142e-163	2.53529e-164	9.86148e-165	4.92306e-165	-2.97316e-163	1.05174e-162	-8.6715e-163	2.51068e-163	-1.09012e-162	1.89106e-163	5.61511e-164	-7.94332e-164	2.60221e-163	-8.29912e-164	-1.17405e-162	-1.35079e-163	-2.40856e-163	3.21972e-163	-1.49227e-162	1.89256e-163	-3.8006e-163	1.93783e-163	0
-3.66798e-163	6.11313e-164	-4.96399e-164	1.58825e-164	-4.50658e-164	-9.70384e-163	-1.74191e-164	-4.11253e-163	-9.84142e-163	2.53529e-164	9.86148e-165	4.92306e-165	-2.97316e-163	1.05174e-162	-8.6715e-163	2.51068e-163	-1.09012e-162	1.89106e-163	5.61511e-164	-7.94332e-164	2.60221e-163	-8.29912e-164	-1.17405e-162	-1.35079e-163	-2.40856e-163	3.21972e-163	-1.49227e-162	1.89256e-163	-3.8006e-163	1.93783e-163	0
-3.66798e-163	6.11313e-164	-4.96399e-164	1.58825e-164	-4.50658e-164	-9.70384e-163	-1.74191e-164	-4.11253e-163	-9.84142e-163	2.53529e-164	9.86148e-165	4.92306e-165	-2.97316e-163	1.05174e-162	-8.6715e-163	2.51068e-163	-1.09012e-162	1.89106e-163	5.61511e-164	-7.94332e-164	2.60221e-163	-8.29912e-164	-1.17405e-162	-1.35079e-163	-2.40856e-163	3.21972e-163	-1.49227e-162	1.89256e-163	-3.8006e-163	1.93783e-163	0
-3.66798e-163	6.11313e-164	-4.96399e-164	1.58825e-164	-4.50658e-164	-9.70384e-163	-1.74191e-164	-4.11253e-163	-9.84142e-163	2.53529e-164	9.86148e-165	4.92306e-165	-2.97316e-163	1.05174e-162	-8.6715e-163	2.51068e-163	-1.09012e-162	1.89106e-163	5.61511e-164	-7.94332e-164	2.60221e-163	-8.29912e-164	-1.17405e-162	-1.35079e-163	-2.40856e-163	3.21972e-163	-1.49227e-162	1.89256e-163	-3.8006e-163	1.93783e-163	0
-3.66798e-163	6.11313e-164	-4.96399e-164	1.58825e-164	-4.50658e-164	-9.70384e-163	-1.74191e-164	-4.11253e-163	-9.84142e-163	2.53529e-164	9.86148e-165	4.92306e-165	-2.97316e-163	1.05174e-162	-8.6715e-163	2.51068e-163	-1.09012e-162	1.89106e-163	5.61511e-164	-7.94332e-164	2.60221e-163	-8.29912e-164	-1.17405e-162	-1.35079e-163	-2.40856e-163	3.21972e-163	-1.49227e-162	1.89256e-163	-3.8006e-163	1.93783e-163	0
-3.66798e-163	6.11313e-164	-4.96399e-164	1.58825e-164	-4.50658e-164	-9.70384e-163	-1.74191e-164	-4.11253e-163	-9.84142e-163	2.53529e-164	9.86148e-165	4.92306e-165	-2.97316e-163	1.05174e-162	-8.6715e-163	2.51068e-163	-1.09012e-162	1.89106e-163	5.61511e-164	-7.94332e-164	2.60221e-163	-8.29912e-164	-1.17405e-162	-1.35079e-163	-2.40856e-163	3.21972e-163	-1.49227e-162	1.89256e-163	-3.8006e-163	1.93783e-163	0
-3.66798e-163	6.11313e-164	-4.96399e-164	1.58825e-164	-4.50658e-164	-9.70384e-163	-1.74191e-164	-4.11253e-163	-9.84142e-163	2.53529e-164	9.86148e-165	4.92306e-165	-2.97316e-163	1.05174e-162	-8.6715e-163	2.51068e-163	-1.09012e-162	1.89106e-163	5.61511e-164	-7.94332e-164	2.60221e-163	-8.29912e-164	-1.17405e-162	-1.35079e-163	-2.40856e-163	3.21972e-163	-1.49227e-162	1.89256e-163	-3.8006e-163	1.93783e-163	0
-3.66798e-163	6.11313e-164	-4.96399e-164	1.58825e-164	-4.50658e-164	-9.70384e-163	-1.74191e-164	-4.11253e-163	-9.84142e-163	2.53529e-164	9.86148e-165	4.92306e-165	-2.97316e-163	1.05174e-162	-8.6715e-163	2.51068e-163	-1.09012e-162	1.89106e-163	5.61511e-164	-7.94332e-164	2.60221e-163	-8.29912e-164	-1.17405e-162	-1.35079e-163	-2.40856e-163	3.21972e-163	-1.49227e-162	1.89256e-163	-3.8006e-163	1.93783e-163	0
-3.66798e-163	6.11313e-164	-4.96399e-164	1.58825e-164	-4.50658e-164	-9.70384e-163	-1.74191e-164	-4.11253e-163	-9.84142e-163	2.53529e-164	9.86148e-165	4.92306e-165	-2.97316e-163	1.05174e-162	-8.6715e-163	2.51068e-163	-1.09012e-162	1.89106e-163	5.61511e-164	-7.94332e-164	2.60221e-163	-8.29912e-164	-1.17405e-162	-1.35079e-163	-2.40856e-163	3.21972e-163	-1.49227e-162	1.89256e-163	-3.8006e-163	1.93783e-163	0
-3.66798e-163	6.11313e-164	-4.96399e-164	1.58825e-164	-4.50658e-164	-9.70384e-163	-1.74191e-164	-4.11253e-163	-9.84142e-163	2.53529e-164	9.86148e-165	4.92306e-165	-2.97316e-163	1.05174e-162	-8.6715e-163	2.51068e-163	-1.09012e-162	1.89106e-163	5.61511e-164	-7.94332e-164	2.60221e-163	-8.29912e-164	-1.17405e-162	-1.35079e-163	-2.40856e-163	3.21972e-163	-1.49227e-162	1.89256e-163	-3.8006e-163	1.93783e-163	0
-3.66798e-163	6.11313e-164	-4.96399e-164	1.58825e-164	-4.50658e-164	-9.70384e-163	-1.74191e-164	-4.11253e-163	-9.84142e-163	2.53529e-164	9.86148e-165	4.92306e-165	-2.97316e-163	1.05174e-162	-8.6715e-163	2.51068e-163	-1.09012e-162	1.89106e-163	5.61511e-164	-7.94332e-164	2.60221e-163	-8.29912e-164	-1.17405e-162	-1.35079e-163	-2.40856e-163	3.21972e-163	-1.49227e-162	1.89256e-163	-3.8006e-163	1.93783e-163	0
-3.66798e-163	6.11313e-164	-4.96399e-164	1.58825e-164	-4.50658e-164	-9.70384e-163	-1.74191e-164	-4.11253e-163	-9.84142e-163	2.53529e-164	9.86148e-165	4.92306e-165	-2.97316e-163	1.05174e-162	-8.6715e-163	2.51068e-163	-1.09012e-162	1.89106e-163	5.61511e-164	-7.94332e-164	2.60221e-163	-8.29912e-164	-1.17405e-162	-1.35079e-163	-2.40856e-163	3.21972e-163	-1.49227e-162	1.89256e-163	-3.8006e-163	1.93783e-163	0
-3.66798e-163	6.11313e-164	-4.96399e-164	1.58825e-164	-4.50658e-164	-9.70384e-163	-1.74191e-164	-4.11253e-163	-9.84142e-163	2.53529e-164	9.86148e-165	4.92306e-165	-2.97316e-163	1.05174e-162	-8.6715e-163	2.51068e-163	-1.09012e-162	1.89106e-163	5.61511e-164	-7.94332e-164	2.60221e-163	-8.29912e-164	-1.17405e-162	-1.35079e-163	-2.40856e-163	3.21972e-163	-1.49227e-162	1.89256e-163	-3.8006e-163	1.93783e-163	0
-3.66798e-163	6.11313e-164	-4.96399e-164	1.58825e-164	-4.50658e-164	-9.70384e-163	-1.74191e-164	-4.11253e-163	-9.84142e-163	2.53529e-164	9.86148e-165	4.92306e-165	-2.97316e-163	1.05174e-162	-8.6715e-163	2.51068e-163	-1.09012e-162	1.89106e-163	5.61511e-164	-7.94332e-164	2.60221e-163	-8.29912e-164	-1.17405e-162	-1.35079e-163	-2.40856e-163	3.21972e-163	-1.49227e-162	1.89256e-163	-3.8006e-163	1.93783e-163	0
-3.66798e-163	6.11313e-164	-4.96399e-164	1.58825e-164	-4.50658e-164	-9.70384e-163	-1.74191e-164	-4.11253e-163	-9.84142e-163	2.53529e-164	9.86148e-165	4.92306e-165	-2.97316e-163	1.05174e-162	-8.6715e-163	2.51068e-163	-1.09012e-162	1.89106e-163	5.61511e-164	-7.94332e-164	2.60221e-163	-8.29912e-164	-1.17405e-162	-1.35079e-163	-2.40856e-163	3.21972e-163	-1.49227e-162	1.89256e-163	-3.8006e-163	1.93783e-163	0
-3.66798e-163	6.11313e-164	-4.96399e-164	1.58825e-164	-4.50658e-164	-9.70384e-163	-1.74191e-164	-4.11253e-163	-9.84142e-163	2.53529e-164	9.86148e-165	4.92306e-165	-2.97316e-163	1.05174e-162	-8.6715e-163	2.51068e-163	-1.09012e-162	1.89106e-163	5.61511e-164	-7.94332e-164	2.60221e-163	-8.29912e-164	-1.17405e-162	-1.35079e-163	-2.40856e-163	3.21972e-163	-1.49227e-162	1.89256e-163	-3.8006e-163	1.93783e-163	0
-3.66798e-163	6.11313e-164	-4.96399e-164	1.58825e-164	-4.50658e-164	-9.70384e-163	-1.74191e-164	-4.11253e-163	-9.84142e-163	2.53529e-164	9.86148e-165	4.92306e-165	-2.97316e-163	1.05174e-162	-8.6715e-163	2.51068e-163	-1.09012e-162	1.89106e-163	5.61511e-164	-7.94332e-164	2.60221e-163	-8.29912e-164	-1.17405e-162	-1.35079e-163	-2.40856e-163	3.21972e-163	-1.49227e-162	1.89256e-163	-3.8006e-163	1.93783e-163	0
-3.66798e-163	6.11313e-164	-4.96399e-164	1.58825e-164	-4.50658e-164	-9.70384e-163	-1.74191e-164	-4.11253e-163	-9.84142e-163	2.53529e-164	9.86148e-165	4.92306e-165	-2.97316e-163	1.05174e-162	-8.6715e-163	2.51068e-163	-1.09012e-162	1.89106e-163	5.61511e-164	-7.94332e-164	2.60221e-163	-8.29912e-164	-1.17405e-162	-1.35079e-163	-2.40856e-163	3.21972e-163	-1.49227e-162	1.89256e-163	-3.8006e-163	1.93783e-163	0
-3.66798e-163	6.11313e-164	-4.96399e-164	1.58825e-164	-4.50658e-164	-9.70384e-163	-1.74191e-164	-4.11253e-163	-9.84142e-163	2.53529e-164	9.86148e-165	4.92306e-165	-2.97316e-163	1.05174e-162	-8.6715e-163	2.51068e-163	-1.09012e-162	1.89106e-163	5.61511e-164	-7.94332e-164	2.60221e-163	-8.29912e-164	-1.17405e-162	-1.35079e-163	-2.40856e-163	3.21972e-163	-1.49227e-162	1.89256e-163	-3.8006e-163	1.93783e-163	0
-3.66798e-163	6.11313e-164	-4.96399e-164	1.58825e-164	-4.50658e-164	-9.70384e-163	-1.74191e-164	-4.11253e-163	-9.84142e-163	2.53529e-164	9.86148e-165	4.92306e-165	-2.97316e-163	1.05174e-162	-8.6715e-163	2.51068e-163	-1.09012e-162	1.89106e-163	5.61511e-164	-7.94332e-164	2.60221e-163	-8.29912e-164	-1.17405e-162	-1.35079e-163	-2.40856e-163	3.21972e-163	-1.49227e-162	1.89256e-163	-3.8006e-163	1.93783e-163	0
-3.66798e-163	6.11313e-164	-4.96399e-164	1.58825e-164	-4.50658e-164	-9.70384e-163	-1.74191e-164	-4.11253e-163	-9.84142e-163	2.53529e-164	9.86148e-165	4.92306e-165	-2.97316e-163	1.05174e-162	-8.6715e-163	2.51068e-163	-1.09012e-162	1.89106e-163	5.61511e-164	-7.94332e-164	2.60221e-163	-8.29912e-164	-1.17405e-162	-1.35079e-163	-2.40856e-163	3.21972e-163	-1.49227e-162	1.89256e-163	-3.8006e-163	1.93783e-163	0
-3.66798e-163	6.11313e-164	-4.96399e-164	1.58825e-164	-4.50658e-164	-9.70384e-163	-1.74191e-164	-4.11253e-163	-9.84142e-163	2.53529e-164	9.86148e-165	4.92306e-165	-2.97316e-163	1.05174e-162	-8.6715e-163	2.51068e-163	-1.09012e-162	1.89106e-163	5.61511e-164	-7.94332e-164	2.60221e-163	-8.29912e-164	-1.17405e-162	-1.35079e-163	-2.40856e-163	3.21972e-163	-1.49227e-162	1.89256e-163	-3.8006e-163	1.93783e-163	0
-3.66798e-163	6.11313e-164	-4.96399e-164	1.58825e-164	-4.50658e-164	-9.70384e-163	-1.74191e-164	-4.11253e-163	-9.84142e-163	2.53529e-164	9.86148e-165	4.92306e-165	-2.97316e-163	1.05174e-162	-8.6715e-163	2.51068e-163	-1.09012e-162	1.89106e-163	5.61511e-164	-7.94332e-164	2.60221e-163	-8.29912e-164	-1.17405e-162	-1.35079e-163	-2.40856e-163	3.21972e-163	-1.49227e-162	1.89256e-163	-3.8006e-163	1.93783e-163	0
-3.66798e-163	6.11313e-164	-4.96399e-164	1.58825e-164	-4.50658e-164	-9.70384e-163	-1.74191e-164	-4.11253e-163	-9.84142e-163	2.53529e-164	9.86148e-165	4.92306e-165	-2.97316e-163	1.05174e-162	-8.6715e-163	2.51068e-163	-1.09012e-162	1.89106e-163	5.61511e-164	-7.94332e-164	2.60221e-163	-8.29912e-164	-1.17405e-162	-1.35079e-163	-2.40856e-163	3.21972e-163	-1.49227e-162	1.89256e-163	-3.8006e-163	1.93783e-163	0
-3.66798e-163	6.11313e-164	-4.96399e-164	1.58825e-164	-4.50658e-164	-9.70384e-163	-1.74191e-164	-4.11253e-163	-9.84142e-163	2.53529e-164	9.86148e-165	4.92306e-165	-2.97316e-163	1.05174e-162	-8.6715e-163	2.51068e-163	-1.09012e-162	1.89106e-163	5.61511e-164	-7.94332e-164	2.60221e-163	-8.29912e-164	-1.17405e-162	-1.35079e-163	-2.40856e-163	3.21972e-163	-1.49227e-162	1.89256e-163	-3.8006e-163	1.93783e-163	0
-3.66798e-163	6.11313e-164	-4.96399e-164	1.58825e-164	-4.50658e-164	-9.70384e-163	-1.74191e-164	-4.11253e-163	-9.84142e-163	2.53529e-164	9.86148e-165	4.92306e-165	-2.97316e-163	1.05174e-162	-8.6715e-163	2.51068e-163	-1.09012e-162	1.89106e-163	5.61511e-164	-7.94332e-164	2.60221e-163	-8.29912e-164	-1.17405e-162	-1.35079e-163	-2.40856e-163	3.21972e-163	-1.49227e-162	1.89256e-163	-3.8006e-163	1.93783e-163	0
-3.66798e-163	6.11313e-164	-4.96399e-164	1.58825e-164	-4.50658e-164	-9.70384e-163	-1.74191e-164	-4.11253e-163	-9.84142e-163	2.53529e-164	9.86148e-165	4.92306e-165	-2.97316e-163	1.05174e-162	-8.6715e-163	2.51068e-163	-1.09012e-162	1.89106e-163	5.61511e-164	-7.94332e-164	2.60221e-163	-8.29912e-164	-1.17405e-162	-1.35079e-163	-2.40856e-163	3.21972e-163	-1.49227e-162	1.89256e-163	-3.8006e-163	1.93783e-163	0
-3.66798e-163	6.11313e-164	-4.96399e-164	1.58825e-164	-4.50658e-164	-9.70384e-163	-1.74191e-164	-4.11253e-163	-9.84142e-163	2.53529e-164	9.86148e-165	4.92306e-165	-2.97316e-163	1.05174e-162	-8.6715e-163	2.51068e-163	-1.09012e-162	1.89106e-163	5.61511e-164	-7.94332e-164	2.60221e-163	-8.29912e-164	-1.17405e-162	-1.35079e-163	-2.40856e-163	3.21972e-163	-1.49227e-162	1.89256e-163	-3.8006e-163	1.93783e-163	0
-3.66798e-163	6.11313e-164	-4.96399e-164	1.58825e-164	-4.50658e-164	-9.70384e-163	-1.74191e-164	-4.11253e-163	-9.84142e-163	2.53529e-164	9.86148e-165	4.92306e-165	-2.97316e-163	1.05174e-162	-8.6715e-163	2.51068e-163	-1.09012e-162	1.89106e-163	5.61511e-164	-7.94332e-164	2.60221e-163	-8.29912e-164	-1.17405e-162	-1.35079e-163	-2.40856e-163	3.21972e-163	-1.49227e-162	1.89256e-163	-3.8006e-163	1.93783e-163	0
-3.66798e-163	6.11313e-164	-4.96399e-164	1.58825e-164	-4.50658e-164	-9.70384e-163	-1.74191e-164	-4.11253e-163	-9.84142e-163	2.53529e-164	9.86148e-165	4.92306e-165	-2.97316e-163	1.05174e-162	-8.6715e-163	2.51068e-163	-1.09012e-162	1.89106e-163	5.61511e-164	-7.94332e-164	2.60221e-163	-8.29912e-164	-1.17405e-162	-1.35079e-163	-2.40856e-163	3.21972e-163	-1.49227e-162	1.89256e-163	-3.8006e-163	1.93783e-163	0
-3.66798e-163	6.11313e-164	-4.96399e-164	1.58825e-164	-4.50658e-164	-9.70384e-163	-1.74191e-164	-4.11253e-163	-9.84142e-163	2.53529e-164	9.86148e-165	4.92306e-165	-2.97316e-163	1.05174e-162	-8.6715e-163	2.51068e-163	-1.09012e-162	1.89106e-163	5.61511e-164	-7.94332e-164	2.60221e-163	-8.29912e-164	-1.17405e-162	-1.35079e-163	-2.40856e-163	3.21972e-163	-1.49227e-162	1.89256e-163	-3.8006e-163	1.93783e-163	0
-3.66798e-163	6.11313e-164	-4.96399e-164	1.58825e-164	-4.50658e-164	-9.70384e-163	-1.74191e-164	-4.11253e-163	-9.84142e-163	2.53529e-164	9.86148e-165	4.92306e-165	-2.97316e-163	1.05174e-162	-8.6715e-163	2.51068e-163	-1.09012e-162	1.89106e-163	5.61511e-164	-7.94332e-164	2.60221e-163	-8.29912e-164	-1.17405e-162	-1.35079e-163	-2.40856e-163	3.21972e-163	-1.49227e-162	1.89256e-163	-3.8006e-163	1.93783e-163	0
-3.66798e-163	6.11313e-164	-4.96399e-164	1.58825e-164	-4.50658e-164	-9.70384e-163	-1.74191e-164	-4.11253e-163	-9.84142e-163	2.53529e-164	9.86148e-165	4.92306e-165	-2.97316e-163	1.05174e-162	-8.6715e-163	2.51068e-163	-1.09012e-162	1.89106e-163	5.61511e-164	-7.94332e-164	2.60221e-163	-8.29912e-164	-1.17405e-162	-1.35079e-163	-2.40856e-163	3.21972e-163	-1.49227e-162	1.89256e-163	-3.8006e-163	1.93783e-163	0
-3.66798e-163	6.11313e-164	-4.96399e-164	1.58825e-164	-4.50658e-164	-9.70384e-163	-1.74191e-164	-4.11253e-163	-9.84142e-163	2.53529e-164	9.86148e-165	4.92306e-165	-2.97316e-163	1.05174e-162	-8.6715e-163	2.51068e-163	-1.09012e-162	1.89106e-163	5.61511e-164	-7.94332e-164	2.60221e-163	-8.29912e-164	-1.17405e-162	-1.35079e-163	-2.40856e-163	3.21972e-163	-1.49227e-162	1.89256e-163	-3.8006e-163	1.93783e-163	0
-3.66798e-163	6.11313e-164	-4.96399e-164	1.58825e-164	-4.50658e-164	-9.70384e-163	-1.74191e-164	-4.11253e-163	-9.84142e-163	2.53529e-164	9.86148e-165	4.92306e-165	-2.97316e-163	1.05174e-162	-8.6715e-163	2.51068e-163	-1.09012e-162	1.89106e-163	5.61511e-164	-7.94332e-164	2.60221e-163	-8.29912e-164	-1.17405e-162	-1.35079e-163	-2.40856e-163	3.21972e-163	-1.49227e-162	1.89256e-163	-3.8006e-163	1.93783e-163	0
-3.66798e-163	6.11313e-164	-4.96399e-164	1.58825e-164	-4.50658e-164	-9.70384e-163	-1.74191e-164	-4.11253e-163	-9.84142e-163	2.53529e-164	9.86148e-165	4.92306e-165	-2.97316e-163	1.05174e-162	-8.6715e-163	2.51068e-163	-1.09012e-162	1.89106e-163	5.61511e-164	-7.94332e-164	2.60221e-163	-8.29912e-164	-1.17405e-162	-1.35079e-163	-2.40856e-163	3.21972e-163	-1.49227e-162	1.89256e-163	-3.8006e-163	1.93783e-163	0
-3.66798e-163	6.11313e-164	-4.96399e-164	1.58825e-164	-4.50658e-164	-9.70384e-163	-1.74191e-164	-4.11253e-163	-9.84142e-163	2.53529e-164	9.86148e-165	4.92306e-165	-2.97316e-163	1.05174e-162	-8.6715e-163	2.51068e-163	-1.09012e-162	1.89106e-163	5.61511e-164	-7.94332e-164	2.60221e-163	-8.29912e-164	-1.17405e-162	-1.35079e-163	-2.40856e-163	3.21972e-163	-1.49227e-162	1.89256e-163	-3.8006e-163	1.93783e-163	0
-3.66798e-163	6.11313e-164	-4.96399e-164	1.58825e-164	-4.50658e-164	-9.70384e-163	-1.74191e-164	-4.11253e-163	-9.84142e-163	2.53529e-164	9.86148e-165	4.92306e-165	-2.97316e-163	1.05174e-162	-8.6715e-163	2.51068e-163	-1.09012e-162	1.89106e-163	5.61511e-164	-7.94332e-164	2.60221e-163	-8.29912e-164	-1.17405e-162	-1.35079e-163	-2.40856e-163	3.21972e-163	-1.49227e-162	1.89256e-163	-3.8006e-163	1.93783e-163	0
-3.66798e-163	6.11313e-164	-4.96399e-164	1.58825e-164	-4.50658e-164	-9.70384e-163	-1.74191e-164	-4.11253e-163	-9.84142e-163	2.53529e-164	9.86148e-165	4.92306e-165	-2.97316e-163	1.05174e-162	-8.6715e-163	2.51068e-163	-1.09012e-162	1.89106e-163	5.61511e-164	-7.94332e-164	2.60221e-163	-8.29912e-164	-1.17405e-162	-1.35079e-163	-2.40856e-163	3.21972e-163	-1.49227e-162	1.89256e-163	-3.8006e-163	1.93783e-163	0
-3.66798e-163	6.11313e-164	-4.96399e-164	1.58825e-164	-4.50658e-164	-9.70384e-163	-1.74191e-164	-4.11253e-163	-9.84142e-163	2.53529e-164	9.86148e-165	4.92306e-165	-2.97316e-163	1.05174e-162	-8.6715e-163	2.51068e-163	-1.09012e-162	1.89106e-163	5.61511e-164	-7.94332e-164	2.60221e-163	-8.29912e-164	-1.17405e-162	-1.35079e-163	-2.40856e-163	3.21972e-163	-1.49227e-162	1.89256e-163	-3.8006e-163	1.93783e-163	0
-3.66798e-163	6.11313e-164	-4.96399e-164	1.58825e-164	-4.50658e-164	-9.70384e-163	-1.74191e-164	-4.11253e-163	-9.84142e-163	2.53529e-164	9.86148e-165	4.92306e-165	-2.97316e-163	1.05174e-162	-8.6715e-163	2.51068e-163	-1.09012e-162	1.89106e-163	5.61511e-164	-7.94332e-164	2.60221e-163	-8.29912e-164	-1.17405e-162	-1.35079e-163	-2.40856e-163	3.21972e-163	-1.49227e-162	1.89256e-163	-3.8006e-163	1.93783e-163	0
-3.66798e-163	6.11313e-164	-4.96399e-164	1.58825e-164	-4.50658e-164	-9.70384e-163	-1.74191e-164	-4.11253e-163	-9.84142e-163	2.53529e-164	9.86148e-165	4.92306e-165	-2.97316e-163	1.05174e-162	-8.6715e-163	2.51068e-163	-1.09012e-162	1.89106e-163	5.61511e-164	-7.94332e-164	2.60221e-163	-8.29912e-164	-1.17405e-162	-1.35079e-163	-2.40856e-163	3.21972e-163	-1.49227e-162	1.89256e-163	-3.8006e-163	1.93783e-163	0
-3.66798e-163	6.11313e-164	-4.96399e-164	1.58825e-164	-4.50658e-164	-9.70384e-163	-1.74191e-164	-4.11253e-163	-9.84142e-163	2.53529e-164	9.86148e-165	4.92306e-165	-2.97316e-163	1.05174e-162	-8.6715e-163	2.51068e-163	-1.09012e-162	1.89106e-163	5.61511e-164	-7.94332e-164	2.60221e-163	-8.29912e-164	-1.17405e-162	-1.35079e-163	-2.40856e-163	3.21972e-163	-1.49227e-162	1.89256e-163	-3.8006e-163	1.93783e-163	0
-3.66798e-163	6.11313e-164	-4.96399e-164	1.58825e-164	-4.50658e-164	-9.70384e-163	-1.74191e-164	-4.11253e-163	-9.84142e-163	2.53529e-164	9.86148e-165	4.92306e-165	-2.97316e-163	1.05174e-162	-8.6715e-163	2.51068e-163	-1.09012e-162	1.89106e-163	5.61511e-164	-7.94332e-164	2.60221e-163	-8.29912e-164	-1.17405e-162	-1.35079e-163	-2.40856e-163	3.21972e-163	-1.49227e-162	1.89256e-163	-3.8006e-163	1.93783e-163	0
-3.66798e-163	6.11313e-164	-4.96399e-164	1.58825e-164	-4.50658e-164	-9.70384e-163	-1.74191e-164	-4.11253e-163	-9.84142e-163	2.53529e-164	9.86148e-165	4.92306e-165	-2.97316e-163	1.05174e-162	-8.6715e-163	2.51068e-163	-1.09012e-162	1.89106e-163	5.61511e-164	-7.94332e-164	2.60221e-163	-8.29912e-164	-1.17405e-162	-1.35079e-163	-2.40856e-163	3.21972e-163	-1.49227e-162	1.89256e-163	-3.8006e-163	1.93783e-163	0
-3.66798e-163	6.11313e-164	-4.96399e-164	1.58825e-164	-4.50658e-164	-9.70384e-163	-1.74191e-164	-4.11253e-163	-9.84142e-163	2.53529e-164	9.86148e-165	4.92306e-165	-2.97316e-163	1.05174e-162	-8.6715e-163	2.51068e-163	-1.09012e-162	1.89106e-163	5.61511e-164	-7.94332e-164	2.60221e-163	-8.29912e-164	-1.17405e-162	-1.35079e-163	-2.40856e-163	3.21972e-163	-1.49227e-162	1.89256e-163	-3.8006e-163	1.93783e-163	0
-3.66798e-163	6.11313e-164	-4.96399e-164	1.58825e-164	-4.50658e-164	-9.70384e-163	-1.74191e-164	-4.11253e-163	-9.84142e-163	2.53529e-164	9.86148e-165	4.92306e-165	-2.97316e-163	1.05174e-162	-8.6715e-163	2.51068e-163	-1.09012e-162	1.89106e-163	5.61511e-164	-7.94332e-164	2.60221e-163	-8.29912e-164	-1.17405e-162	-1.35079e-163	-2.40856e-163	3.21972e-163	-1.49227e-162	1.89256e-163	-3.8006e-163	1.93783e-163	0
-3.66798e-163	6.11313e-164	-4.96399e-164	1.58825e-164	-4.50658e-164	-9.70384e-163	-1.74191e-164	-4.11253e-163	-9.84142e-163	2.53529e-164	9.86148e-165	4.92306e-165	-2.97316e-163	1.05174e-162	-8.6715e-163	2.51068e-163	-1.09012e-162	1.89106e-163	5.61511e-164	-7.94332e-164	2.60221e-163	-8.29912e-164	-1.17405e-162	-1.35079e-163	-2.40856e-163	3.21972e-163	-1.49227e-162	1.89256e-163	-3.8006e-163	1.93783e-163	0
-3.66798e-163	6.11313e-164	-4.96399e-164	1.58825e-164	-4.50658e-164	-9.70384e-163	-1.74191e-164	-4.11253e-163	-9.84142e-163	2.53529e-164	9.86148e-165	4.92306e-165	-2.97316e-163	1.05174e-162	-8.6715e-163	2.51068e-163	-1.09012e-162	1.89106e-163	5.61511e-164	-7.94332e-164	2.60221e-163	-8.29912e-164	-1.17405e-162	-1.35079e-163	-2.40856e-163	3.21972e-163	-1.49227e-162	1.89256e-163	-3.8006e-163	1.93783e-163	0
-3.66798e-163	6.11313e-164	-4.96399e-164	1.58825e-164	-4.50658e-164	-9.70384e-163	-1.74191e-164	-4.11253e-163	-9.84142e-163	2.53529e-164	9.86148e-165	4.92306e-165	-2.97316e-163	1.05174e-162	-8.6715e-163	2.51068e-163	-1.09012e-162	1.89106e-163	5.61511e-164	-7.94332e-164	2.60221e-163	-8.29912e-164	-1.17405e-162	-1.35079e-163	-2.40856e-163	3.21972e-163	-1.49227e-162	1.89256e-163	-3.8006e-163	1.93783e-163	0
-3.66798e-163	6.11313e-164	-4.96399e-164	1.58825e-164	-4.50658e-164	-9.70384e-163	-1.74191e-164	-4.11253e-163	-9.84142e-163	2.53529e-164	9.86148e-165	4.92306e-165	-2.97316e-163	1.05174e-162	-8.6715e-163	2.51068e-163	-1.09012e-162	1.89106e-163	5.61511e-164	-7.94332e-164	2.60221e-163	-8.29912e-164	-1.17405e-162	-1.35079e-163	-2.40856e-163	3.21972e-163	-1.49227e-162	1.89256e-163	-3.8006e-163	1.93783e-163	0
-3.66798e-163	6.11313e-164	-4.96399e-164	1.58825e-164	-4.50658e-164	-9.70384e-163	-1.74191e-164	-4.11253e-163	-9.84142e-163	2.53529e-164	9.86148e-165	4.92306e-165	-2.97316e-163	1.05174e-162	-8.6715e-163	2.51068e-163	-1.09012e-162	1.89106e-163	5.61511e-164	-7.94332e-164	2.60221e-163	-8.29912e-164	-1.17405e-162	-1.35079e-163	-2.40856e-163	3.21972e-163	-1.49227e-162	1.89256e-163	-3.8006e-163	1.93783e-163	0
-3.66798e-163	6.11313e-164	-4.96399e-164	1.58825e-164	-4.50658e-164	-9.70384e-163	-1.74191e-164	-4.11253e-163	-9.84142e-163	2.53529e-164	9.86148e-165	4.92306e-165	-2.97316e-163	1.05174e-162	-8.6715e-163	2.51068e-163	-1.09012e-162	1.89106e-163	5.61511e-164	-7.94332e-164	2.60221e-163	-8.29912e-164	-1.17405e-162	-1.35079e-163	-2.40856e-163	3.21972e-163	-1.49227e-162	1.89256e-163	-3.8006e-163	1.93783e-163	0
-3.66798e-163	6.11313e-164	-4.96399e-164	1.58825e-164	-4.50658e-164	-9.70384e-163	-1.74191e-164	-4.11253e-163	-9.84142e-163	2.53529e-164	9.86148e-165	4.92306e-165	-2.97316e-163	1.05174e-162	-8.6715e-163	2.51068e-163	-1.09012e-162	1.89106e-163	5.61511e-164	-7.94332e-164	2.60221e-163	-8.29912e-164	-1.17405e-162	-1.35079e-163	-2.40856e-163	3.21972e-163	-1.49227e-162	1.89256e-163	-3.8006e-163	1.93783e-163	0
-3.66798e-163	6.11313e-164	-4.96399e-164	1.58825e-164	-4.50658e-164	-9.70384e-163	-1.74191e-164	-4.11253e-163	-9.84142e-163	2.53529e-164	9.86148e-165	4.92306e-165	-2.97316e-163	1.05174e-162	-8.6715e-163	2.51068e-163	-1.09012e-162	1.89106e-163	5.61511e-164	-7.94332e-164	2.60221e-163	-8.29912e-164	-1.17405e-162	-1.35079e-163	-2.40856e-163	3.21972e-163	-1.49227e-162	1.89256e-163	-3.8006e-163	1.93783e-163	0
-3.66798e-163	6.11313e-164	-4.96399e-164	1.58825e-164	-4.50658e-164	-9.70384e-163	-1.74191e-164	-4.11253e-163	-9.84142e-163	2.53529e-164	9.86148e-165	4.92306e-165	-2.97316e-163	1.05174e-162	-8.6715e-163	2.51068e-163	-1.09012e-162	1.89106e-163	5.61511e-164	-7.94332e-164	2.60221e-163	-8.29912e-164	-1.17405e-162	-1.35079e-163	-2.40856e-163	3.21972e-163	-1.49227e-162	1.89256e-163	-3.8006e-163	1.93783e-163	0
-3.66798e-163	6.11313e-164	-4.96399e-164	1.58825e-164	-4.50658e-164	-9.70384e-163	-1.74191e-164	-4.11253e-163	-9.84142e-163	2.53529e-164	9.86148e-165	4.92306e-165	-2.97316e-163	1.05174e-162	-8.6715e-163	2.51068e-163	-1.09012e-162	1.89106e-163	5.61511e-164	-7.94332e-164	2.60221e-163	-8.29912e-164	-1.17405e-162	-1.35079e-163	-2.40856e-163	3.21972e-163	-1.49227e-162	1.89256e-163	-3.8006e-163	1.93783e-163	0
-3.66798e-163	6.11313e-164	-4.96399e-164	1.58825e-164	-4.50658e-164	-9.70384e-163	-1.74191e-164	-4.11253e-163	-9.84142e-163	2.53529e-164	9.86148e-165	4.92306e-165	-2.97316e-163	1.05174e-162	-8.6715e-163	2.51068e-163	-1.09012e-162	1.89106e-163	5.61511e-164	-7.94332e-164	2.60221e-163	-8.29912e-164	-1.17405e-162	-1.35079e-163	-2.40856e-163	3.21972e-163	-1.49227e-162	1.89256e-163	-3.8006e-163	1.93783e-163	0
-3.66798e-163	6.11313e-164	-4.96399e-164	1.58825e-164	-4.50658e-164	-9.70384e-163	-1.74191e-164	-4.11253e-163	-9.84142e-163	2.53529e-164	9.86148e-165	4.92306e-165	-2.97316e-163	1.05174e-162	-8.6715e-163	2.51068e-163	-1.09012e-162	1.89106e-163	5.61511e-164	-7.94332e-164	2.60221e-163	-8.29912e-164	-1.17405e-162	-1.35079e-163	-2.40856e-163	3.21972e-163	-1.49227e-162	1.89256e-163	-3.8006e-163	1.93783e-163	0
-3.66798e-163	6.11313e-164	-4.96399e-164	1.58825e-164	-4.50658e-164	-9.70384e-163	-1.74191e-164	-4.11253e-163	-9.84142e-163	2.53529e-164	9.86148e-165	4.92306e-165	-2.97316e-163	1.05174e-162	-8.6715e-163	2.51068e-163	-1.09012e-162	1.89106e-163	5.61511e-164	-7.94332e-164	2.60221e-163	-8.29912e-164	-1.17405e-162	-1.35079e-163	-2.40856e-163	3.21972e-163	-1.49227e-162	1.89256e-163	-3.8006e-163	1.93783e-163	0
-3.66798e-163	6.11313e-164	-4.96399e-164	1.58825e-164	-4.50658e-164	-9.70384e-163	-1.74191e-164	-4.11253e-163	-9.84142e-163	2.53529e-164	9.86148e-165	4.92306e-165	-2.97316e-163	1.05174e-162	-8.6715e-163	2.51068e-163	-1.09012e-162	1.89106e-163	5.61511e-164	-7.94332e-164	2.60221e-163	-8.29912e-164	-1.17405e-162	-1.35079e-163	-2.40856e-163	3.21972e-163	-1.49227e-162	1.89256e-163	-3.8006e-163	1.93783e-163	0
-3.66798e-163	6.11313e-164	-4.96399e-164	1.58825e-164	-4.50658e-164	-9.70384e-163	-1.74191e-164	-4.11253e-163	-9.84142e-163	2.53529e-164	9.86148e-165	4.92306e-165	-2.97316e-163	1.05174e-162	-8.6715e-163	2.51068e-163	-1.09012e-162	1.89106e-163	5.61511e-164	-7.94332e-164	2.60221e-163	-8.29912e-164	-1.17405e-162	-1.35079e-163	-2.40856e-163	3.21972e-163	-1.49227e-162	1.89256e-163	-3.8006e-163	1.93783e-163	0
-3.66798e-163	6.11313e-164	-4.96399e-164	1.58825e-164	-4.50658e-164	-9.70384e-163	-1.74191e-164	-4.11253e-163	-9.84142e-163	2.53529e-164	9.86148e-165	4.92306e-165	-2.97316e-163	1.05174e-162	-8.6715e-163	2.51068e-163	-1.09012e-162	1.89106e-163	5.61511e-164	-7.94332e-164	2.60221e-163	-8.29912e-164	-1.17405e-162	-1.35079e-163	-2.40856e-163	3.21972e-163	-1.49227e-162	1.89256e-163	-3.8006e-163	1.93783e-163	0
-3.66798e-163	6.11313e-164	-4.96399e-164	1.58825e-164	-4.50658e-164	-9.70384e-163	-1.74191e-164	-4.11253e-163	-9.84142e-163	2.53529e-164	9.86148e-165	4.92306e-165	-2.97316e-163	1.05174e-162	-8.6715e-163	2.51068e-163	-1.09012e-162	1.89106e-163	5.61511e-164	-7.94332e-164	2.60221e-163	-8.29912e-164	-1.17405e-162	-1.35079e-163	-2.40856e-163	3.21972e-163	-1.49227e-162	1.89256e-163	-3.8006e-163	1.93783e-163	0
-3.66798e-163	6.11313e-164	-4.96399e-164	1.58825e-164	-4.50658e-164	-9.70384e-163	-1.74191e-164	-4.11253e-163	-9.84142e-163	2.53529e-164	9.86148e-165	4.92306e-165	-2.97316e-163	1.05174e-162	-8.6715e-163	2.51068e-163	-1.09012e-162	1.89106e-163	5.61511e-164	-7.94332e-164	2.60221e-163	-8.29912e-164	-1.17405e-162	-1.35079e-163	-2.40856e-163	3.21972e-163	-1.49227e-162	1.89256e-163	-3.8006e-163	1.93783e-163	0
-3.66798e-163	6.11313e-164	-4.96399e-164	1.58825e-164	-4.50658e-164	-9.70384e-163	-1.74191e-164	-4.11253e-163	-9.84142e-163	2.53529e-164	9.86148e-165	4.92306e-165	-2.97316e-163	1.05174e-162	-8.6715e-163	2.51068e-163	-1.09012e-162	1.89106e-163	5.61511e-164	-7.94332e-164	2.60221e-163	-8.29912e-164	-1.17405e-162	-1.35079e-163	-2.40856e-163	3.21972e-163	-1.49227e-162	1.89256e-163	-3.8006e-163	1.93783e-163	0
-3.66798e-163	6.11313e-164	-4.96399e-164	1.58825e-164	-4.50658e-164	-9.70384e-163	-1.74191e-164	-4.11253e-163	-9.84142e-163	2.53529e-164	9.86148e-165	4.92306e-165	-2.97316e-163	1.05174e-162	-8.6715e-163	2.51068e-163	-1.09012e-162	1.89106e-163	5.61511e-164	-7.94332e-164	2.60221e-163	-8.29912e-164	-1.17405e-162	-1.35079e-163	-2.40856e-163	3.21972e-163	-1.49227e-162	1.89256e-163	-3.8006e-163	1.93783e-163	0
-3.66798e-163	6.11313e-164	-4.96399e-164	1.58825e-164	-4.50658e-164	-9.70384e-163	-1.74191e-164	-4.11253e-163	-9.84142e-163	2.53529e-164	9.86148e-165	4.92306e-165	-2.97316e-163	1.05174e-162	-8.6715e-163	2.51068e-163	-1.09012e-162	1.89106e-163	5.61511e-164	-7.94332e-164	2.60221e-163	-8.29912e-164	-1.17405e-162	-1.35079e-163	-2.40856e-163	3.21972e-163	-1.49227e-162	1.89256e-163	-3.8006e-163	1.93783e-163	0
-3.66798e-163	6.11313e-164	-4.96399e-164	1.58825e-164	-4.50658e-164	-9.70384e-163	-1.74191e-164	-4.11253e-163	-9.84142e-163	2.53529e-164	9.86148e-165	4.92306e-165	-2.97316e-163	1.05174e-162	-8.6715e-163	2.51068e-163	-1.09012e-162	1.89106e-163	5.61511e-164	-7.94332e-164	2.60221e-163	-8.29912e-164	-1.17405e-162	-1.35079e-163	-2.40856e-163	3.21972e-163	-1.49227e-162	1.89256e-163	-3.8006e-163	1.93783e-163	0
-3.66798e-163	6.11313e-164	-4.96399e-164	1.58825e-164	-4.50658e-164	-9.70384e-163	-1.74191e-164	-4.11253e-163	-9.84142e-163	2.53529e-164	9.86148e-165	4.92306e-165	-2.97316e-163	1.05174e-162	-8.6715e-163	2.51068e-163	-1.09012e-162	1.89106e-163	5.61511e-164	-7.94332e-164	2.60221e-163	-8.29912e-164	-1.17405e-162	-1.35079e-163	-2.40856e-163	3.21972e-163	-1.49227e-162	1.89256e-163	-3.8006e-163	1.93783e-163	0
-3.66798e-163	6.11313e-164	-4.96399e-164	1.58825e-164	-4.50658e-164	-9.70384e-163	-1.74191e-164	-4.11253e-163	-9.84142e-163	2.53529e-164	9.86148e-165	4.92306e-165	-2.97316e-163	1.05174e-162	-8.6715e-163	2.51068e-163	-1.09012e-162	1.89106e-163	5.61511e-164	-7.94332e-164	2.60221e-163	-8.29912e-164	-1.17405e-162	-1.35079e-163	-2.40856e-163	3.21972e-163	-1.49227e-162	1.89256e-163	-3.8006e-163	1.93783e-163	0
-3.66798e-163	6.11313e-164	-4.96399e-164	1.58825e-164	-4.50658e-164	-9.70384e-163	-1.74191e-164	-4.11253e-163	-9.84142e-163	2.53529e-164	9.86148e-165	4.92306e-165	-2.97316e-163	1.05174e-162	-8.6715e-163	2.51068e-163	-1.09012e-162	1.89106e-163	5.61511e-164	-7.94332e-164	2.60221e-163	-8.29912e-164	-1.17405e-162	-1.35079e-163	-2.40856e-163	3.21972e-163	-1.49227e-162	1.89256e-163	-3.8006e-163	1.93783e-163	0
-3.66798e-163	6.11313e-164	-4.96399e-164	1.58825e-164	-4.50658e-164	-9.70384e-163	-1.74191e-164	-4.11253e-163	-9.84142e-163	2.53529e-164	9.86148e-165	4.92306e-165	-2.97316e-163	1.05174e-162	-8.6715e-163	2.51068e-163	-1.09012e-162	1.89106e-163	5.61511e-164	-7.94332e-164	2.60221e-163	-8.29912e-164	-1.17405e-162	-1.35079e-163	-2.40856e-163	3.21972e-163	-1.49227e-162	1.89256e-163	-3.8006e-163	1.93783e-163	0
-3.66798e-163	6.11313e-164	-4.96399e-164	1.58825e-164	-4.50658e-164	-9.70384e-163	-1.74191e-164	-4.11253e-163	-9.84142e-163	2.53529e-164	9.86148e-165	4.92306e-165	-2.97316e-163	1.05174e-162	-8.6715e-163	2.51068e-163	-1.09012e-162	1.89106e-163	5.61511e-164	-7.94332e-164	2.60221e-163	-8.29912e-164	-1.17405e-162	-1.35079e-163	-2.40856e-163	3.21972e-163	-1.49227e-162	1.89256e-163	-3.8006e-163	1.93783e-163	0
-3.66798e-163	6.11313e-164	-4.96399e-164	1.58825e-164	-4.50658e-164	-9.70384e-163	-1.74191e-164	-4.11253e-163	-9.84142e-163	2.53529e-164	9.86148e-165	4.92306e-165	-2.97316e-163	1.05174e-162	-8.6715e-163	2.51068e-163	-1.09012e-162	1.89106e-163	5.61511e-164	-7.94332e-164	2.60221e-163	-8.29912e-164	-1.17405e-162	-1.35079e-163	-2.40856e-163	3.21972e-163	-1.49227e-162	1.89256e-163	-3.8006e-163	1.93783e-163	0
-3.66798e-163	6.11313e-164	-4.96399e-164	1.58825e-164	-4.50658e-164	-9.70384e-163	-1.74191e-164	-4.11253e-163	-9.84142e-163	2.53529e-164	9.86148e-165	4.92306e-165	-2.97316e-163	1.05174e-162	-8.6715e-163	2.51068e-163	-1.09012e-162	1.89106e-163	5.61511e-164	-7.94332e-164	2.60221e-163	-8.29912e-164	-1.17405e-162	-1.35079e-163	-2.40856e-163	3.21972e-163	-1.49227e-162	1.89256e-163	-3.8006e-163	1.93783e-163	0
-3.66798e-163	6.11313e-164	-4.96399e-164	1.58825e-164	-4.50658e-164	-9.70384e-163	-1.74191e-164	-4.11253e-163	-9.84142e-163	2.53529e-164	9.86148e-165	4.92306e-165	-2.97316e-163	1.05174e-162	-8.6715e-163	2.51068e-163	-1.09012e-162	1.89106e-163	5.61511e-164	-7.94332e-164	2.60221e-163	-8.29912e-164	-1.17405e-162	-1.35079e-163	-2.40856e-163	3.21972e-163	-1.49227e-162	1.89256e-163	-3.8006e-163	1.93783e-163	0
-3.66798e-163	6.11313e-164	-4.96399e-164	1.58825e-164	-4.50658e-164	-9.70384e-163	-1.74191e-164	-4.11253e-163	-9.84142e-163	2.53529e-164	9.86148e-165	4.92306e-165	-2.97316e-163	1.05174e-162	-8.6715e-163	2.51068e-163	-1.09012e-162	1.89106e-163	5.61511e-164	-7.94332e-164	2.60221e-163	-8.29912e-164	-1.17405e-162	-1.35079e-163	-2.40856e-163	3.21972e-163	-1.49227e-162	1.89256e-163	-3.8006e-163	1.93783e-163	0
-3.66798e-163	6.11313e-164	-4.96399e-164	1.58825e-164	-4.50658e-164	-9.70384e-163	-1.74191e-164	-4.11253e-163	-9.84142e-163	2.53529e-164	9.86148e-165	4.92306e-165	-2.97316e-163	1.05174e-162	-8.6715e-163	2.51068e-163	-1.09012e-162	1.89106e-163	5.61511e-164	-7.94332e-164	2.60221e-163	-8.29912e-164	-1.17405e-162	-1.35079e-163	-2.40856e-163	3.21972e-163	-1.49227e-162	1.89256e-163	-3.8006e-163	1.93783e-163	0
-3.66798e-163	6.11313e-164	-4.96399e-164	1.58825e-164	-4.50658e-164	-9.70384e-163	-1.74191e-164	-4.11253e-163	-9.84142e-163	2.53529e-164	9.86148e-165	4.92306e-165	-2.97316e-163	1.05174e-162	-8.6715e-163	2.51068e-163	-1.09012e-162	1.89106e-163	5.61511e-164	-7.94332e-164	2.60221e-163	-8.29912e-164	-1.17405e-162	-1.35079e-163	-2.40856e-163	3.21972e-163	-1.49227e-162	1.89256e-163	-3.8006e-163	1.93783e-163	0
-3.66798e-163	6.11313e-164	-4.96399e-164	1.58825e-164	-4.50658e-164	-9.70384e-163	-1.74191e-164	-4.11253e-163	-9.84142e-163	2.53529e-164	9.86148e-165	4.92306e-165	-2.97316e-163	1.05174e-162	-8.6715e-163	2.51068e-163	-1.09012e-162	1.89106e-163	5.61511e-164	-7.94332e-164	2.60221e-163	-8.29912e-164	-1.17405e-162	-1.35079e-163	-2.40856e-163	3.21972e-163	-1.49227e-162	1.89256e-163	-3.8006e-163	1.93783e-163	0
-3.66798e-163	6.11313e-164	-4.96399e-164	1.58825e-164	-4.50658e-164	-9.70384e-163	-1.74191e-164	-4.11253e-163	-9.84142e-163	2.53529e-164	9.86148e-165	4.92306e-165	-2.97316e-163	1.05174e-162	-8.6715e-163	2.51068e-163	-1.09012e-162	1.89106e-163	5.61511e-164	-7.94332e-164	2.60221e-163	-8.29912e-164	-1.17405e-162	-1.35079e-163	-2.40856e-163	3.21972e-163	-1.49227e-162	1.89256e-163	-3.8006e-163	1.93783e-163	0
-3.66798e-163	6.11313e-164	-4.96399e-164	1.58825e-164	-4.50658e-164	-9.70384e-163	-1.74191e-164	-4.11253e-163	-9.84142e-163	2.53529e-164	9.86148e-165	4.92306e-165	-2.97316e-163	1.05174e-162	-8.6715e-163	2.51068e-163	-1.09012e-162	1.89106e-163	5.61511e-164	-7.94332e-164	2.60221e-163	-8.29912e-164	-1.17405e-162	-1.35079e-163	-2.40856e-163	3.21972e-163	-1.49227e-162	1.89256e-163	-3.8006e-163	1.93783e-163	0
-3.66798e-163	6.11313e-164	-4.96399e-164	1.58825e-164	-4.50658e-164	-9.70384e-163	-1.74191e-164	-4.11253e-163	-9.84142e-163	2.53529e-164	9.86148e-165	4.92306e-165	-2.97316e-163	1.05174e-162	-8.6715e-163	2.51068e-163	-1.09012e-162	1.89106e-163	5.61511e-164	-7.94332e-164	2.60221e-163	-8.29912e-164	-1.17405e-162	-1.35079e-163	-2.40856e-163	3.21972e-163	-1.49227e-162	1.89256e-163	-3.8006e-163	1.93783e-163	0
-3.66798e-163	6.11313e-164	-4.96399e-164	1.58825e-164	-4.50658e-164	-9.70384e-163	-1.74191e-164	-4.11253e-163	-9.84142e-163	2.53529e-164	9.86148e-165	4.92306e-165	-2.97316e-163	1.05174e-162	-8.6715e-163	2.51068e-163	-1.09012e-162	1.89106e-163	5.61511e-164	-7.94332e-164	2.60221e-163	-8.29912e-164	-1.17405e-162	-1.35079e-163	-2.40856e-163	3.21972e-163	-1.49227e-162	1.89256e-163	-3.8006e-163	1.93783e-163	0
-3.66798e-163	6.11313e-164	-4.96399e-164	1.58825e-164	-4.50658e-164	-9.70384e-163	-1.74191e-164	-4.11253e-163	-9.84142e-163	2.53529e-164	9.86148e-165	4.92306e-165	-2.97316e-163	1.05174e-162	-8.6715e-163	2.51068e-163	-1.09012e-162	1.89106e-163	5.61511e-164	-7.94332e-164	2.60221e-163	-8.29912e-164	-1.17405e-162	-1.35079e-163	-2.40856e-163	3.21972e-163	-1.49227e-162	1.89256e-163	-3.8006e-163	1.93783e-163	0
-3.66798e-163	6.11313e-164	-4.96399e-164	1.58825e-164	-4.50658e-164	-9.70384e-163	-1.74191e-164	-4.11253e-163	-9.84142e-163	2.53529e-164	9.86148e-165	4.92306e-165	-2.97316e-163	1.05174e-162	-8.6715e-163	2.51068e-163	-1.09012e-162	1.89106e-163	5.61511e-164	-7.94332e-164	2.60221e-163	-8.29912e-164	-1.17405e-162	-1.35079e-163	-2.40856e-163	3.21972e-163	-1.49227e-162	1.89256e-163	-3.8006e-163	1.93783e-163	0
-3.66798e-163	6.11313e-164	-4.96399e-164	1.58825e-164	-4.50658e-164	-9.70384e-163	-1.74191e-164	-4.11253e-163	-9.84142e-163	2.53529e-164	9.86148e-165	4.92306e-165	-2.97316e-163	1.05174e-162	-8.6715e-163	2.51068e-163	-1.09012e-162	1.89106e-163	5.61511e-164	-7.94332e-164	2.60221e-163	-8.29912e-164	-1.17405e-162	-1.35079e-163	-2.40856e-163	3.21972e-163	-1.49227e-162	1.89256e-163	-3.8006e-163	1.93783e-163	0
-3.66798e-163	6.11313e-164	-4.96399e-164	1.58825e-164	-4.50658e-164	-9.70384e-163	-1.74191e-164	-4.11253e-163	-9.84142e-163	2.53529e-164	9.86148e-165	4.92306e-165	-2.97316e-163	1.05174e-162	-8.6715e-163	2.51068e-163	-1.09012e-162	1.89106e-163	5.61511e-164	-7.94332e-164	2.60221e-163	-8.29912e-164	-1.17405e-162	-1.35079e-163	-2.40856e-163	3.21972e-163	-1.49227e-162	1.89256e-163	-3.8006e-163	1.93783e-163	0
-3.66798e-163	6.11313e-164	-4.96399e-164	1.58825e-164	-4.50658e-164	-9.70384e-163	-1.74191e-164	-4.11253e-163	-9.84142e-163	2.53529e-164	9.86148e-165	4.92306e-165	-2.97316e-163	1.05174e-162	-8.6715e-163	2.51068e-163	-1.09012e-162	1.89106e-163	5.61511e-164	-7.94332e-164	2.60221e-163	-8.29912e-164	-1.17405e-162	-1.35079e-163	-2.40856e-163	3.21972e-163	-1.49227e-162	1.89256e-163	-3.8006e-163	1.93783e-163	0
-3.66798e-163	6.11313e-164	-4.96399e-164	1.58825e-164	-4.50658e-164	-9.70384e-163	-1.74191e-164	-4.11253e-163	-9.84142e-163	2.53529e-164	9.86148e-165	4.92306e-165	-2.97316e-163	1.05174e-162	-8.6715e-163	2.51068e-163	-1.09012e-162	1.89106e-163	5.61511e-164	-7.94332e-164	2.60221e-163	-8.29912e-164	-1.17405e-162	-1.35079e-163	-2.40856e-163	3.21972e-163	-1.49227e-162	1.89256e-163	-3.8006e-163	1.93783e-163	0
-3.66798e-163	6.11313e-164	-4.96399e-164	1.58825e-164	-4.50658e-164	-9.70384e-163	-1.74191e-164	-4.11253e-163	-9.84142e-163	2.53529e-164	9.86148e-165	4.92306e-165	-2.97316e-163	1.05174e-162	-8.6715e-163	2.51068e-163	-1.09012e-162	1.89106e-163	5.61511e-164	-7.94332e-164	2.60221e-163	-8.29912e-164	-1.17405e-162	-1.35079e-163	-2.40856e-163	3.21972e-163	-1.49227e-162	1.89256e-163	-3.8006e-163	1.93783e-163	0
-3.66798e-163	6.11313e-164	-4.96399e-164	1.58825e-164	-4.50658e-164	-9.70384e-163	-1.74191e-164	-4.11253e-163	-9.84142e-163	2.53529e-164	9.86148e-165	4.92306e-165	-2.97316e-163	1.05174e-162	-8.6715e-163	2.51068e-163	-1.09012e-162	1.89106e-163	5.61511e-164	-7.94332e-164	2.60221e-163	-8.29912e-164	-1.17405e-162	-1.35079e-163	-2.40856e-163	3.21972e-163	-1.49227e-162	1.89256e-163	-3.8006e-163	1.93783e-163	0
-3.66798e-163	6.11313e-164	-4.96399e-164	1.58825e-164	-4.50658e-164	-9.70384e-163	-1.74191e-164	-4.11253e-163	-9.84142e-163	2.53529e-164	9.86148e-165	4.92306e-165	-2.97316e-163	1.05174e-162	-8.6715e-163	2.51068e-163	-1.09012e-162	1.89106e-163	5.61511e-164	-7.94332e-164	2.60221e-163	-8.29912e-164	-1.17405e-162	-1.35079e-163	-2.40856e-163	3.21972e-163	-1.49227e-162	1.89256e-163	-3.8006e-163	1.93783e-163	0
-3.66798e-163	6.11313e-164	-4.96399e-164	1.58825e-164	-4.50658e-164	-9.70384e-163	-1.74191e-164	-4.11253e-163	-9.84142e-163	2.53529e-164	9.86148e-165	4.92306e-165	-2.97316e-163	1.05174e-162	-8.6715e-163	2.51068e-163	-1.09012e-162	1.89106e-163	5.61511e-164	-7.94332e-164	2.60221e-163	-8.29912e-164	-1.17405e-162	-1.35079e-163	-2.40856e-163	3.21972e-163	-1.49227e-162	1.89256e-163	-3.8006e-163	1.93783e-163	0
-3.66798e-163	6.11313e-164	-4.96399e-164	1.58825e-164	-4.50658e-164	-9.70384e-163	-1.74191e-164	-4.11253e-163	-9.84142e-163	2.53529e-164	9.86148e-165	4.92306e-165	-2.97316e-163	1.05174e-162	-8.6715e-163	2.51068e-163	-1.09012e-162	1.89106e-163	5.61511e-164	-7.94332e-164	2.60221e-163	-8.29912e-164	-1.17405e-162	-1.35079e-163	-2.40856e-163	3.21972e-163	-1.49227e-162	1.89256e-163	-3.8006e-163	1.93783e-163	0
-3.66798e-163	6.11313e-164	-4.96399e-164	1.58825e-164	-4.50658e-164	-9.70384e-163	-1.74191e-164	-4.11253e-163	-9.84142e-163	2.53529e-164	9.86148e-165	4.92306e-165	-2.97316e-163	1.05174e-162	-8.6715e-163	2.51068e-163	-1.09012e-162	1.89106e-163	5.61511e-164	-7.94332e-164	2.60221e-163	-8.29912e-164	-1.17405e-162	-1.35079e-163	-2.40856e-163	3.21972e-163	-1.49227e-162	1.89256e-163	-3.8006e-163	1.93783e-163	0
-3.66798e-163	6.11313e-164	-4.96399e-164	1.58825e-164	-4.50658e-164	-9.70384e-163	-1.74191e-164	-4.11253e-163	-9.84142e-163	2.53529e-164	9.86148e-165	4.92306e-165	-2.97316e-163	1.05174e-162	-8.6715e-163	2.51068e-163	-1.09012e-162	1.89106e-163	5.61511e-164	-7.94332e-164	2.60221e-163	-8.29912e-164	-1.17405e-162	-1.35079e-163	-2.40856e-163	3.21972e-163	-1.49227e-162	1.89256e-163	-3.8006e-163	1.93783e-163	0
-3.66798e-163	6.11313e-164	-4.96399e-164	1.58825e-164	-4.50658e-164	-9.70384e-163	-1.74191e-164	-4.11253e-163	-9.84142e-163	2.53529e-164	9.86148e-165	4.92306e-165	-2.97316e-163	1.05174e-162	-8.6715e-163	2.51068e-163	-1.09012e-162	1.89106e-163	5.61511e-164	-7.94332e-164	2.60221e-163	-8.29912e-164	-1.17405e-162	-1.35079e-163	-2.40856e-163	3.21972e-163	-1.49227e-162	1.89256e-163	-3.8006e-163	1.93783e-163	0
-3.66798e-163	6.11313e-164	-4.96399e-164	1.58825e-164	-4.50658e-164	-9.70384e-163	-1.74191e-164	-4.11253e-163	-9.84142e-163	2.53529e-164	9.86148e-165	4.92306e-165	-2.97316e-163	1.05174e-162	-8.6715e-163	2.51068e-163	-1.09012e-162	1.89106e-163	5.61511e-164	-7.94332e-164	2.60221e-163	-8.29912e-164	-1.17405e-162	-1.35079e-163	-2.40856e-163	3.21972e-163	-1.49227e-162	1.89256e-163	-3.8006e-163	1.93783e-163	0
-3.66798e-163	6.11313e-164	-4.96399e-164	1.58825e-164	-4.50658e-164	-9.70384e-163	-1.74191e-164	-4.11253e-163	-9.84142e-163	2.53529e-164	9.86148e-165	4.92306e-165	-2.97316e-163	1.05174e-162	-8.6715e-163	2.51068e-163	-1.09012e-162	1.89106e-163	5.61511e-164	-7.94332e-164	2.60221e-163	-8.29912e-164	-1.17405e-162	-1.35079e-163	-2.40856e-163	3.21972e-163	-1.49227e-162	1.89256e-163	-3.8006e-163	1.93783e-163	0
-3.66798e-163	6.11313e-164	-4.96399e-164	1.58825e-164	-4.50658e-164	-9.70384e-163	-1.74191e-164	-4.11253e-163	-9.84142e-163	2.53529e-164	9.86148e-165	4.92306e-165	-2.97316e-163	1.05174e-162	-8.6715e-163	2.51068e-163	-1.09012e-162	1.89106e-163	5.61511e-164	-7.94332e-164	2.60221e-163	-8.29912e-164	-1.17405e-162	-1.35079e-163	-2.40856e-163	3.21972e-163	-1.49227e-162	1.89256e-163	-3.8006e-163	1.93783e-163	0
-3.66798e-163	6.11313e-164	-4.96399e-164	1.58825e-164	-4.50658e-164	-9.70384e-163	-1.74191e-164	-4.11253e-163	-9.84142e-163	2.53529e-164	9.86148e-165	4.92306e-165	-2.97316e-163	1.05174e-162	-8.6715e-163	2.51068e-163	-1.09012e-162	1.89106e-163	5.61511e-164	-7.94332e-164	2.60221e-163	-8.29912e-164	-1.17405e-162	-1.35079e-163	-2.40856e-163	3.21972e-163	-1.49227e-162	1.89256e-163	-3.8006e-163	1.93783e-163	0
-3.66798e-163	6.11313e-164	-4.96399e-164	1.58825e-164	-4.50658e-164	-9.70384e-163	-1.74191e-164	-4.11253e-163	-9.84142e-163	2.53529e-164	9.86148e-165	4.92306e-165	-2.97316e-163	1.05174e-162	-8.6715e-163	2.51068e-163	-1.09012e-162	1.89106e-163	5.61511e-164	-7.94332e-164	2.60221e-163	-8.29912e-164	-1.17405e-162	-1.35079e-163	-2.40856e-163	3.21972e-163	-1.49227e-162	1.89256e-163	-3.8006e-163	1.93783e-163	0
-3.66798e-163	6.11313e-164	-4.96399e-164	1.58825e-164	-4.50658e-164	-9.70384e-163	-1.74191e-164	-4.11253e-163	-9.84142e-163	2.53529e-164	9.86148e-165	4.92306e-165	-2.97316e-163	1.05174e-162	-8.6715e-163	2.51068e-163	-1.09012e-162	1.89106e-163	5.61511e-164	-7.94332e-164	2.60221e-163	-8.29912e-164	-1.17405e-162	-1.35079e-163	-2.40856e-163	3.21972e-163	-1.49227e-162	1.89256e-163	-3.8006e-163	1.93783e-163	0
-3.66798e-163	6.11313e-164	-4.96399e-164	1.58825e-164	-4.50658e-164	-9.70384e-163	-1.74191e-164	-4.11253e-163	-9.84142e-163	2.53529e-164	9.86148e-165	4.92306e-165	-2.97316e-163	1.05174e-162	-8.6715e-163	2.51068e-163	-1.09012e-162	1.89106e-163	5.61511e-164	-7.94332e-164	2.60221e-163	-8.29912e-164	-1.17405e-162	-1.35079e-163	-2.40856e-163	3.21972e-163	-1.49227e-162	1.89256e-163	-3.8006e-163	1.93783e-163	0
-3.66798e-163	6.11313e-164	-4.96399e-164	1.58825e-164	-4.50658e-164	-9.70384e-163	-1.74191e-164	-4.11253e-163	-9.84142e-163	2.53529e-164	9.86148e-165	4.92306e-165	-2.97316e-163	1.05174e-162	-8.6715e-163	2.51068e-163	-1.09012e-162	1.89106e-163	5.61511e-164	-7.94332e-164	2.60221e-163	-8.29912e-164	-1.17405e-162	-1.35079e-163	-2.40856e-163	3.21972e-163	-1.49227e-162	1.89256e-163	-3.8006e-163	1.93783e-163	0
-3.66798e-163	6.11313e-164	-4.96399e-164	1.58825e-164	-4.50658e-164	-9.70384e-163	-1.74191e-164	-4.11253e-163	-9.84142e-163	2.53529e-164	9.86148e-165	4.92306e-165	-2.97316e-163	1.05174e-162	-8.6715e-163	2.51068e-163	-1.09012e-162	1.89106e-163	5.61511e-164	-7.94332e-164	2.60221e-163	-8.29912e-164	-1.17405e-162	-1.35079e-163	-2.40856e-163	3.21972e-163	-1.49227e-162	1.89256e-163	-3.8006e-163	1.93783e-163	0
-3.66798e-163	6.11313e-164	-4.96399e-164	1.58825e-164	-4.50658e-164	-9.70384e-163	-1.74191e-164	-4.11253e-163	-9.84142e-163	2.53529e-164	9.86148e-165	4.92306e-165	-2.97316e-163	1.05174e-162	-8.6715e-163	2.51068e-163	-1.09012e-162	1.89106e-163	5.61511e-164	-7.94332e-164	2.60221e-163	-8.29912e-164	-1.17405e-162	-1.35079e-163	-2.40856e-163	3.21972e-163	-1.49227e-162	1.89256e-163	-3.8006e-163	1.93783e-163	0
-3.66798e-163	6.11313e-164	-4.96399e-164	1.58825e-164	-4.50658e-164	-9.70384e-163	-1.74191e-164	-4.11253e-163	-9.84142e-163	2.53529e-164	9.86148e-165	4.92306e-165	-2.97316e-163	1.05174e-162	-8.6715e-163	2.51068e-163	-1.09012e-162	1.89106e-163	5.61511e-164	-7.94332e-164	2.60221e-163	-8.29912e-164	-1.17405e-162	-1.35079e-163	-2.40856e-163	3.21972e-163	-1.49227e-162	1.89256e-163	-3.8006e-163	1.93783e-163	0
-3.66798e-163	6.11313e-164	-4.96399e-164	1.58825e-164	-4.50658e-164	-9.70384e-163	-1.74191e-164	-4.11253e-163	-9.84142e-163	2.53529e-164	9.86148e-165	4.92306e-165	-2.97316e-163	1.05174e-162	-8.6715e-163	2.51068e-163	-1.09012e-162	1.89106e-163	5.61511e-164	-7.94332e-164	2.60221e-163	-8.29912e-164	-1.17405e-162	-1.35079e-163	-2.40856e-163	3.21972e-163	-1.49227e-162	1.89256e-163	-3.8006e-163	1.93783e-163	0
-3.66798e-163	6.11313e-164	-4.96399e-164	1.58825e-164	-4.50658e-164	-9.70384e-163	-1.74191e-164	-4.11253e-163	-9.84142e-163	2.53529e-164	9.86148e-165	4.92306e-165	-2.97316e-163	1.05174e-162	-8.6715e-163	2.51068e-163	-1.09012e-162	1.89106e-163	5.61511e-164	-7.94332e-164	2.60221e-163	-8.29912e-164	-1.17405e-162	-1.35079e-163	-2.40856e-163	3.21972e-163	-1.49227e-162	1.89256e-163	-3.8006e-163	1.93783e-163	0
-3.66798e-163	6.11313e-164	-4.96399e-164	1.58825e-164	-4.50658e-164	-9.70384e-163	-1.74191e-164	-4.11253e-163	-9.84142e-163	2.53529e-164	9.86148e-165	4.92306e-165	-2.97316e-163	1.05174e-162	-8.6715e-163	2.51068e-163	-1.09012e-162	1.89106e-163	5.61511e-164	-7.94332e-164	2.60221e-163	-8.29912e-164	-1.17405e-162	-1.35079e-163	-2.40856e-163	3.21972e-163	-1.49227e-162	1.89256e-163	-3.8006e-163	1.93783e-163	0
-3.66798e-163	6.11313e-164	-4.96399e-164	1.58825e-164	-4.50658e-164	-9.70384e-163	-1.74191e-164	-4.11253e-163	-9.84142e-163	2.53529e-164	9.86148e-165	4.92306e-165	-2.97316e-163	1.05174e-162	-8.6715e-163	2.51068e-163	-1.09012e-162	1.89106e-163	5.61511e-164	-7.94332e-164	2.60221e-163	-8.29912e-164	-1.17405e-162	-1.35079e-163	-2.40856e-163	3.21972e-163	-1.49227e-162	1.89256e-163	-3.8006e-163	1.93783e-163	0
-3.66798e-163	6.11313e-164	-4.96399e-164	1.58825e-164	-4.50658e-164	-9.70384e-163	-1.74191e-164	-4.11253e-163	-9.84142e-163	2.53529e-164	9.86148e-165	4.92306e-165	-2.97316e-163	1.05174e-162	-8.6715e-163	2.51068e-163	-1.09012e-162	1.89106e-163	5.61511e-164	-7.94332e-164	2.60221e-163	-8.29912e-164	-1.17405e-162	-1.35079e-163	-2.40856e-163	3.21972e-163	-1.49227e-162	1.89256e-163	-3.8006e-163	1.93783e-163	0
-3.66798e-163	6.11313e-164	-4.96399e-164	1.58825e-164	-4.50658e-164	-9.70384e-163	-1.74191e-164	-4.11253e-163	-9.84142e-163	2.53529e-164	9.86148e-165	4.92306e-165	-2.97316e-163	1.05174e-162	-8.6715e-163	2.51068e-163	-1.09012e-162	1.89106e-163	5.61511e-164	-7.94332e-164	2.60221e-163	-8.29912e-164	-1.17405e-162	-1.35079e-163	-2.40856e-163	3.21972e-163	-1.49227e-162	1.89256e-163	-3.8006e-163	1.93783e-163	0
-3.66798e-163	6.11313e-164	-4.96399e-164	1.58825e-164	-4.50658e-164	-9.70384e-163	-1.74191e-164	-4.11253e-163	-9.84142e-163	2.53529e-164	9.86148e-165	4.92306e-165	-2.97316e-163	1.05174e-162	-8.6715e-163	2.51068e-163	-1.09012e-162	1.89106e-163	5.61511e-164	-7.94332e-164	2.60221e-163	-8.29912e-164	-1.17405e-162	-1.35079e-163	-2.40856e-163	3.21972e-163	-1.49227e-162	1.89256e-163	-3.8006e-163	1.93783e-163	0
-3.66798e-163	6.11313e-164	-4.96399e-164	1.58825e-164	-4.50658e-164	-9.70384e-163	-1.74191e-164	-4.11253e-163	-9.84142e-163	2.53529e-164	9.86148e-165	4.92306e-165	-2.97316e-163	1.05174e-162	-8.6715e-163	2.51068e-163	-1.09012e-162	1.89106e-163	5.61511e-164	-7.94332e-164	2.60221e-163	-8.29912e-164	-1.17405e-162	-1.35079e-163	-2.40856e-163	3.21972e-163	-1.49227e-162	1.89256e-163	-3.8006e-163	1.93783e-163	0
-3.66798e-163	6.11313e-164	-4.96399e-164	1.58825e-164	-4.50658e-164	-9.70384e-163	-1.74191e-164	-4.11253e-163	-9.84142e-163	2.53529e-164	9.86148e-165	4.92306e-165	-2.97316e-163	1.05174e-162	-8.6715e-163	2.51068e-163	-1.09012e-162	1.89106e-163	5.61511e-164	-7.94332e-164	2.60221e-163	-8.29912e-164	-1.17405e-162	-1.35079e-163	-2.40856e-163	3.21972e-163	-1.49227e-162	1.89256e-163	-3.8006e-163	1.93783e-163	0
-3.66798e-163	6.11313e-164	-4.96399e-164	1.58825e-164	-4.50658e-164	-9.70384e-163	-1.74191e-164	-4.11253e-163	-9.84142e-163	2.53529e-164	9.86148e-165	4.92306e-165	-2.97316e-163	1.05174e-162	-8.6715e-163	2.51068e-163	-1.09012e-162	1.89106e-163	5.61511e-164	-7.94332e-164	2.60221e-163	-8.29912e-164	-1.17405e-162	-1.35079e-163	-2.40856e-163	3.21972e-163	-1.49227e-162	1.89256e-163	-3.8006e-163	1.93783e-163	0
-3.66798e-163	6.11313e-164	-4.96399e-164	1.58825e-164	-4.50658e-164	-9.70384e-163	-1.74191e-164	-4.11253e-163	-9.84142e-163	2.53529e-164	9.86148e-165	4.92306e-165	-2.97316e-163	1.05174e-162	-8.6715e-163	2.51068e-163	-1.09012e-162	1.89106e-163	5.61511e-164	-7.94332e-164	2.60221e-163	-8.29912e-164	-1.17405e-162	-1.35079e-163	-2.40856e-163	3.21972e-163	-1.49227e-162	1.89256e-163	-3.8006e-163	1.93783e-163	0
-3.66798e-163	6.11313e-164	-4.96399e-164	1.58825e-164	-4.50658e-164	-9.70384e-163	-1.74191e-164	-4.11253e-163	-9.84142e-163	2.53529e-164	9.86148e-165	4.92306e-165	-2.97316e-163	1.05174e-162	-8.6715e-163	2.51068e-163	-1.09012e-162	1.89106e-163	5.61511e-164	-7.94332e-164	2.60221e-163	-8.29912e-164	-1.17405e-162	-1.35079e-163	-2.40856e-163	3.21972e-163	-1.49227e-162	1.89256e-163	-3.8006e-163	1.93783e-163	0
-3.66798e-163	6.11313e-164	-4.96399e-164	1.58825e-164	-4.50658e-164	-9.70384e-163	-1.74191e-164	-4.11253e-163	-9.84142e-163	2.53529e-164	9.86148e-165	4.92306e-165	-2.97316e-163	1.05174e-162	-8.6715e-163	2.51068e-163	-1.09012e-162	1.89106e-163	5.61511e-164	-7.94332e-164	2.60221e-163	-8.29912e-164	-1.17405e-162	-1.35079e-163	-2.40856e-163	3.21972e-163	-1.49227e-162	1.89256e-163	-3.8006e-163	1.93783e-163	0
-3.66798e-163	6.11313e-164	-4.96399e-164	1.58825e-164	-4.50658e-164	-9.70384e-163	-1.74191e-164	-4.11253e-163	-9.84142e-163	2.53529e-164	9.86148e-165	4.92306e-165	-2.97316e-163	1.05174e-162	-8.6715e-163	2.51068e-163	-1.09012e-162	1.89106e-163	5.61511e-164	-7.94332e-164	2.60221e-163	-8.29912e-164	-1.17405e-162	-1.35079e-163	-2.40856e-163	3.21972e-163	-1.49227e-162	1.89256e-163	-3.8006e-163	1.93783e-163	0
-3.66798e-163	6.11313e-164	-4.96399e-164	1.58825e-164	-4.50658e-164	-9.70384e-163	-1.74191e-164	-4.11253e-163	-9.84142e-163	2.53529e-164	9.86148e-165	4.92306e-165	-2.97316e-163	1.05174e-162	-8.6715e-163	2.51068e-163	-1.09012e-162	1.89106e-163	5.61511e-164	-7.94332e-164	2.60221e-163	-8.29912e-164	-1.17405e-162	-1.35079e-163	-2.40856e-163	3.21972e-163	-1.49227e-162	1.89256e-163	-3.8006e-163	1.93783e-163	0
-3.66798e-163	6.11313e-164	-4.96399e-164	1.58825e-164	-4.50658e-164	-9.70384e-163	-1.74191e-164	-4.11253e-163	-9.84142e-163	2.53529e-164	9.86148e-165	4.92306e-165	-2.97316e-163	1.05174e-162	-8.6715e-163	2.51068e-163	-1.09012e-162	1.89106e-163	5.61511e-164	-7.94332e-164	2.60221e-163	-8.29912e-164	-1.17405e-162	-1.35079e-163	-2.40856e-163	3.21972e-163	-1.49227e-162	1.89256e-163	-3.8006e-163	1.93783e-163	0
-3.66798e-163	6.11313e-164	-4.96399e-164	1.58825e-164	-4.50658e-164	-9.70384e-163	-1.74191e-164	-4.11253e-163	-9.84142e-163	2.53529e-164	9.86148e-165	4.92306e-165	-2.97316e-163	1.05174e-162	-8.6715e-163	2.51068e-163	-1.09012e-162	1.89106e-163	5.61511e-164	-7.94332e-164	2.60221e-163	-8.29912e-164	-1.17405e-162	-1.35079e-163	-2.40856e-163	3.21972e-163	-1.49227e-162	1.89256e-163	-3.8006e-163	1.93783e-163	0
-3.66798e-163	6.11313e-164	-4.96399e-164	1.58825e-164	-4.50658e-164	-9.70384e-163	-1.74191e-164	-4.11253e-163	-9.84142e-163	2.53529e-164	9.86148e-165	4.92306e-165	-2.97316e-163	1.05174e-162	-8.6715e-163	2.51068e-163	-1.09012e-162	1.89106e-163	5.61511e-164	-7.94332e-164	2.60221e-163	-8.29912e-164	-1.17405e-162	-1.35079e-163	-2.40856e-163	3.21972e-163	-1.49227e-162	1.89256e-163	-3.8006e-163	1.93783e-163	0
-3.66798e-163	6.11313e-164	-4.96399e-164	1.58825e-164	-4.50658e-164	-9.70384e-163	-1.74191e-164	-4.11253e-163	-9.84142e-163	2.53529e-164	9.86148e-165	4.92306e-165	-2.97316e-163	1.05174e-162	-8.6715e-163	2.51068e-163	-1.09012e-162	1.89106e-163	5.61511e-164	-7.94332e-164	2.60221e-163	-8.29912e-164	-1.17405e-162	-1.35079e-163	-2.40856e-163	3.21972e-163	-1.49227e-162	1.89256e-163	-3.8006e-163	1.93783e-163	0
-3.66798e-163	6.11313e-164	-4.96399e-164	1.58825e-164	-4.50658e-164	-9.70384e-163	-1.74191e-164	-4.11253e-163	-9.84142e-163	2.53529e-164	9.86148e-165	4.92306e-165	-2.97316e-163	1.05174e-162	-8.6715e-163	2.51068e-163	-1.09012e-162	1.89106e-163	5.61511e-164	-7.94332e-164	2.60221e-163	-8.29912e-164	-1.17405e-162	-1.35079e-163	-2.40856e-163	3.21972e-163	-1.49227e-162	1.89256e-163	-3.8006e-163	1.93783e-163	0
-3.66798e-163	6.11313e-164	-4.96399e-164	1.58825e-164	-4.50658e-164	-9.70384e-163	-1.74191e-164	-4.11253e-163	-9.84142e-163	2.53529e-164	9.86148e-165	4.92306e-165	-2.97316e-163	1.05174e-162	-8.6715e-163	2.51068e-163	-1.09012e-162	1.89106e-163	5.61511e-164	-7.94332e-164	2.60221e-163	-8.29912e-164	-1.17405e-162	-1.35079e-163	-2.40856e-163	3.21972e-163	-1.49227e-162	1.89256e-163	-3.8006e-163	1.93783e-163	0
-3.66798e-163	6.11313e-164	-4.96399e-164	1.58825e-164	-4.50658e-164	-9.70384e-163	-1.74191e-164	-4.11253e-163	-9.84142e-163	2.53529e-164	9.86148e-165	4.92306e-165	-2.97316e-163	1.05174e-162	-8.6715e-163	2.51068e-163	-1.09012e-162	1.89106e-163	5.61511e-164	-7.94332e-164	2.60221e-163	-8.29912e-164	-1.17405e-162	-1.35079e-163	-2.40856e-163	3.21972e-163	-1.49227e-162	1.89256e-163	-3.8006e-163	1.93783e-163	0
-3.66798e-163	6.11313e-164	-4.96399e-164	1.58825e-164	-4.50658e-164	-9.70384e-163	-1.74191e-164	-4.11253e-163	-9.84142e-163	2.53529e-164	9.86148e-165	4.92306e-165	-2.97316e-163	1.05174e-162	-8.6715e-163	2.51068e-163	-1.09012e-162	1.89106e-163	5.61511e-164	-7.94332e-164	2.60221e-163	-8.29912e-164	-1.17405e-162	-1.35079e-163	-2.40856e-163	3.21972e-163	-1.49227e-162	1.89256e-163	-3.8006e-163	1.93783e-163	0
-3.66798e-163	6.11313e-164	-4.96399e-164	1.58825e-164	-4.50658e-164	-9.70384e-163	-1.74191e-164	-4.11253e-163	-9.84142e-163	2.53529e-164	9.86148e-165	4.92306e-165	-2.97316e-163	1.05174e-162	-8.6715e-163	2.51068e-163	-1.09012e-162	1.89106e-163	5.61511e-164	-7.94332e-164	2.60221e-163	-8.29912e-164	-1.17405e-162	-1.35079e-163	-2.40856e-163	3.21972e-163	-1.49227e-162	1.89256e-163	-3.8006e-163	1.93783e-163	0
-3.66798e-163	6.11313e-164	-4.96399e-164	1.58825e-164	-4.50658e-164	-9.70384e-163	-1.74191e-164	-4.11253e-163	-9.84142e-163	2.53529e-164	9.86148e-165	4.92306e-165	-2.97316e-163	1.05174e-162	-8.6715e-163	2.51068e-163	-1.09012e-162	1.89106e-163	5.61511e-164	-7.94332e-164	2.60221e-163	-8.29912e-164	-1.17405e-162	-1.35079e-163	-2.40856e-163	3.21972e-163	-1.49227e-162	1.89256e-163	-3.8006e-163	1.93783e-163	0
-3.66798e-163	6.11313e-164	-4.96399e-164	1.58825e-164	-4.50658e-164	-9.70384e-163	-1.74191e-164	-4.11253e-163	-9.84142e-163	2.53529e-164	9.86148e-165	4.92306e-165	-2.97316e-163	1.05174e-162	-8.6715e-163	2.51068e-163	-1.09012e-162	1.89106e-163	5.61511e-164	-7.94332e-164	2.60221e-163	-8.29912e-164	-1.17405e-162	-1.35079e-163	-2.40856e-163	3.21972e-163	-1.49227e-162	1.89256e-163	-3.8006e-163	1.93783e-163	0
-3.66798e-163	6.11313e-164	-4.96399e-164	1.58825e-164	-4.50658e-164	-9.70384e-163	-1.74191e-164	-4.11253e-163	-9.84142e-163	2.53529e-164	9.86148e-165	4.92306e-165	-2.97316e-163	1.05174e-162	-8.6715e-163	2.51068e-163	-1.09012e-162	1.89106e-163	5.61511e-164	-7.94332e-164	2.60221e-163	-8.29912e-164	-1.17405e-162	-1.35079e-163	-2.40856e-163	3.21972e-163	-1.49227e-162	1.89256e-163	-3.8006e-163	1.93783e-163	0
-3.66798e-163	6.11313e-164	-4.96399e-164	1.58825e-164	-4.50658e-164	-9.70384e-163	-1.74191e-164	-4.11253e-163	-9.84142e-163	2.53529e-164	9.86148e-165	4.92306e-165	-2.97316e-163	1.05174e-162	-8.6715e-163	2.51068e-163	-1.09012e-162	1.89106e-163	5.61511e-164	-7.94332e-164	2.60221e-163	-8.29912e-164	-1.17405e-162	-1.35079e-163	-2.40856e-163	3.21972e-163	-1.49227e-162	1.89256e-163	-3.8006e-163	1.93783e-163	0
-3.66798e-163	6.11313e-164	-4.96399e-164	1.58825e-164	-4.50658e-164	-9.70384e-163	-1.74191e-164	-4.11253e-163	-9.84142e-163	2.53529e-164	9.86148e-165	4.92306e-165	-2.97316e-163	1.05174e-162	-8.6715e-163	2.51068e-163	-1.09012e-162	1.89106e-163	5.61511e-164	-7.94332e-164	2.60221e-163	-8.29912e-164	-1.17405e-162	-1.35079e-163	-2.40856e-163	3.21972e-163	-1.49227e-162	1.89256e-163	-3.8006e-163	1.93783e-163	0
-3.66798e-163	6.11313e-164	-4.96399e-164	1.58825e-164	-4.50658e-164	-9.70384e-163	-1.74191e-164	-4.11253e-163	-9.84142e-163	2.53529e-164	9.86148e-165	4.92306e-165	-2.97316e-163	1.05174e-162	-8.6715e-163	2.51068e-163	-1.09012e-162	1.89106e-163	5.61511e-164	-7.94332e-164	2.60221e-163	-8.29912e-164	-1.17405e-162	-1.35079e-163	-2.40856e-163	3.21972e-163	-1.49227e-162	1.89256e-163	-3.8006e-163	1.93783e-163	0
-3.66798e-163	6.11313e-164	-4.96399e-164	1.58825e-164	-4.50658e-164	-9.70384e-163	-1.74191e-164	-4.11253e-163	-9.84142e-163	2.53529e-164	9.86148e-165	4.92306e-165	-2.97316e-163	1.05174e-162	-8.6715e-163	2.51068e-163	-1.09012e-162	1.89106e-163	5.61511e-164	-7.94332e-164	2.60221e-163	-8.29912e-164	-1.17405e-162	-1.35079e-163	-2.40856e-163	3.21972e-163	-1.49227e-162	1.89256e-163	-3.8006e-163	1.93783e-163	0
-3.66798e-163	6.11313e-164	-4.96399e-164	1.58825e-164	-4.50658e-164	-9.70384e-163	-1.74191e-164	-4.11253e-163	-9.84142e-163	2.53529e-164	9.86148e-165	4.92306e-165	-2.97316e-163	1.05174e-162	-8.6715e-163	2.51068e-163	-1.09012e-162	1.89106e-163	5.61511e-164	-7.94332e-164	2.60221e-163	-8.29912e-164	-1.17405e-162	-1.35079e-163	-2.40856e-163	3.21972e-163	-1.49227e-162	1.89256e-163	-3.8006e-163	1.93783e-163	0
-3.66798e-163	6.11313e-164	-4.96399e-164	1.58825e-164	-4.50658e-164	-9.70384e-163	-1.74191e-164	-4.11253e-163	-9.84142e-163	2.53529e-164	9.86148e-165	4.92306e-165	-2.97316e-163	1.05174e-162	-8.6715e-163	2.51068e-163	-1.09012e-162	1.89106e-163	5.61511e-164	-7.94332e-164	2.60221e-163	-8.29912e-164	-1.17405e-162	-1.35079e-163	-2.40856e-163	3.21972e-163	-1.49227e-162	1.89256e-163	-3.8006e-163	1.93783e-163	0
-3.66798e-163	6.11313e-164	-4.96399e-164	1.58825e-164	-4.50658e-164	-9.70384e-163	-1.74191e-164	-4.11253e-163	-9.84142e-163	2.53529e-164	9.86148e-165	4.92306e-165	-2.97316e-163	1.05174e-162	-8.6715e-163	2.51068e-163	-1.09012e-162	1.89106e-163	5.61511e-164	-7.94332e-164	2.60221e-163	-8.29912e-164	-1.17405e-162	-1.35079e-163	-2.40856e-163	3.21972e-163	-1.49227e-162	1.89256e-163	-3.8006e-163	1.93783e-163	0
-3.66798e-163	6.11313e-164	-4.96399e-164	1.58825e-164	-4.50658e-164	-9.70384e-163	-1.74191e-164	-4.11253e-163	-9.84142e-163	2.53529e-164	9.86148e-165	4.92306e-165	-2.97316e-163	1.05174e-162	-8.6715e-163	2.51068e-163	-1.09012e-162	1.89106e-163	5.61511e-164	-7.94332e-164	2.60221e-163	-8.29912e-164	-1.17405e-162	-1.35079e-163	-2.40856e-163	3.21972e-163	-1.49227e-162	1.89256e-163	-3.8006e-163	1.93783e-163	0
-3.66798e-163	6.11313e-164	-4.96399e-164	1.58825e-164	-4.50658e-164	-9.70384e-163	-1.74191e-164	-4.11253e-163	-9.84142e-163	2.53529e-164	9.86148e-165	4.92306e-165	-2.97316e-163	1.05174e-162	-8.6715e-163	2.51068e-163	-1.09012e-162	1.89106e-163	5.61511e-164	-7.94332e-164	2.60221e-163	-8.29912e-164	-1.17405e-162	-1.35079e-163	-2.40856e-163	3.21972e-163	-1.49227e-162	1.89256e-163	-3.8006e-163	1.93783e-163	0
-3.66798e-163	6.11313e-164	-4.96399e-164	1.58825e-164	-4.50658e-164	-9.70384e-163	-1.74191e-164	-4.11253e-163	-9.84142e-163	2.53529e-164	9.86148e-165	4.92306e-165	-2.97316e-163	1.05174e-162	-8.6715e-163	2.51068e-163	-1.09012e-162	1.89106e-163	5.61511e-164	-7.94332e-164	2.60221e-163	-8.29912e-164	-1.17405e-162	-1.35079e-163	-2.40856e-163	3.21972e-163	-1.49227e-162	1.89256e-163	-3.8006e-163	1.93783e-163	0
-3.66798e-163	6.11313e-164	-4.96399e-164	1.58825e-164	-4.50658e-164	-9.70384e-163	-1.74191e-164	-4.11253e-163	-9.84142e-163	2.53529e-164	9.86148e-165	4.92306e-165	-2.97316e-163	1.05174e-162	-8.6715e-163	2.51068e-163	-1.09012e-162	1.89106e-163	5.61511e-164	-7.94332e-164	2.60221e-163	-8.29912e-164	-1.17405e-162	-1.35079e-163	-2.40856e-163	3.21972e-163	-1.49227e-162	1.89256e-163	-3.8006e-163	1.93783e-163	0
-3.66798e-163	6.11313e-164	-4.96399e-164	1.58825e-164	-4.50658e-164	-9.70384e-163	-1.74191e-164	-4.11253e-163	-9.84142e-163	2.53529e-164	9.86148e-165	4.92306e-165	-2.97316e-163	1.05174e-162	-8.6715e-163	2.51068e-163	-1.09012e-162	1.89106e-163	5.61511e-164	-7.94332e-164	2.60221e-163	-8.29912e-164	-1.17405e-162	-1.35079e-163	-2.40856e-163	3.21972e-163	-1.49227e-162	1.89256e-163	-3.8006e-163	1.93783e-163	0
-3.66798e-163	6.11313e-164	-4.96399e-164	1.58825e-164	-4.50658e-164	-9.70384e-163	-1.74191e-164	-4.11253e-163	-9.84142e-163	2.53529e-164	9.86148e-165	4.92306e-165	-2.97316e-163	1.05174e-162	-8.6715e-163	2.51068e-163	-1.09012e-162	1.89106e-163	5.61511e-164	-7.94332e-164	2.60221e-163	-8.29912e-164	-1.17405e-162	-1.35079e-163	-2.40856e-163	3.21972e-163	-1.49227e-162	1.89256e-163	-3.8006e-163	1.93783e-163	0
-3.66798e-163	6.11313e-164	-4.96399e-164	1.58825e-164	-4.50658e-164	-9.70384e-163	-1.74191e-164	-4.11253e-163	-9.84142e-163	2.53529e-164	9.86148e-165	4.92306e-165	-2.97316e-163	1.05174e-162	-8.6715e-163	2.51068e-163	-1.09012e-162	1.89106e-163	5.61511e-164	-7.94332e-164	2.60221e-163	-8.29912e-164	-1.17405e-162	-1.35079e-163	-2.40856e-163	3.21972e-163	-1.49227e-162	1.89256e-163	-3.8006e-163	1.93783e-163	0
-3.66798e-163	6.11313e-164	-4.96399e-164	1.58825e-164	-4.50658e-164	-9.70384e-163	-1.74191e-164	-4.11253e-163	-9.84142e-163	2.53529e-164	9.86148e-165	4.92306e-165	-2.97316e-163	1.05174e-162	-8.6715e-163	2.51068e-163	-1.09012e-162	1.89106e-163	5.61511e-164	-7.94332e-164	2.60221e-163	-8.29912e-164	-1.17405e-162	-1.35079e-163	-2.40856e-163	3.21972e-163	-1.49227e-162	1.89256e-163	-3.8006e-163	1.93783e-163	0
-3.66798e-163	6.11313e-164	-4.96399e-164	1.58825e-164	-4.50658e-164	-9.70384e-163	-1.74191e-164	-4.11253e-163	-9.84142e-163	2.53529e-164	9.86148e-165	4.92306e-165	-2.97316e-163	1.05174e-162	-8.6715e-163	2.51068e-163	-1.09012e-162	1.89106e-163	5.61511e-164	-7.94332e-164	2.60221e-163	-8.29912e-164	-1.17405e-162	-1.35079e-163	-2.40856e-163	3.21972e-163	-1.49227e-162	1.89256e-163	-3.8006e-163	1.93783e-163	0
-3.66798e-163	6.11313e-164	-4.96399e-164	1.58825e-164	-4.50658e-164	-9.70384e-163	-1.74191e-164	-4.11253e-163	-9.84142e-163	2.53529e-164	9.86148e-165	4.92306e-165	-2.97316e-163	1.05174e-162	-8.6715e-163	2.51068e-163	-1.09012e-162	1.89106e-163	5.61511e-164	-7.94332e-164	2.60221e-163	-8.29912e-164	-1.17405e-162	-1.35079e-163	-2.40856e-163	3.21972e-163	-1.49227e-162	1.89256e-163	-3.8006e-163	1.93783e-163	0
-3.66798e-163	6.11313e-164	-4.96399e-164	1.58825e-164	-4.50658e-164	-9.70384e-163	-1.74191e-164	-4.11253e-163	-9.84142e-163	2.53529e-164	9.86148e-165	4.92306e-165	-2.97316e-163	1.05174e-162	-8.6715e-163	2.51068e-163	-1.09012e-162	1.89106e-163	5.61511e-164	-7.94332e-164	2.60221e-163	-8.29912e-164	-1.17405e-162	-1.35079e-163	-2.40856e-163	3.21972e-163	-1.49227e-162	1.89256e-163	-3.8006e-163	1.93783e-163	0
-3.66798e-163	6.11313e-164	-4.96399e-164	1.58825e-164	-4.50658e-164	-9.70384e-163	-1.74191e-164	-4.11253e-163	-9.84142e-163	2.53529e-164	9.86148e-165	4.92306e-165	-2.97316e-163	1.05174e-162	-8.6715e-163	2.51068e-163	-1.09012e-162	1.89106e-163	5.61511e-164	-7.94332e-164	2.60221e-163	-8.29912e-164	-1.17405e-162	-1.35079e-163	-2.40856e-163	3.21972e-163	-1.49227e-162	1.89256e-163	-3.8006e-163	1.93783e-163	0
-3.66798e-163	6.11313e-164	-4.96399e-164	1.58825e-164	-4.50658e-164	-9.70384e-163	-1.74191e-164	-4.11253e-163	-9.84142e-163	2.53529e-164	9.86148e-165	4.92306e-165	-2.97316e-163	1.05174e-162	-8.6715e-163	2.51068e-163	-1.09012e-162	1.89106e-163	5.61511e-164	-7.94332e-164	2.60221e-163	-8.29912e-164	-1.17405e-162	-1.35079e-163	-2.40856e-163	3.21972e-163	-1.49227e-162	1.89256e-163	-3.8006e-163	1.93783e-163	0
-3.66798e-163	6.11313e-164	-4.96399e-164	1.58825e-164	-4.50658e-164	-9.70384e-163	-1.74191e-164	-4.11253e-163	-9.84142e-163	2.53529e-164	9.86148e-165	4.92306e-165	-2.97316e-163	1.05174e-162	-8.6715e-163	2.51068e-163	-1.09012e-162	1.89106e-163	5.61511e-164	-7.94332e-164	2.60221e-163	-8.29912e-164	-1.17405e-162	-1.35079e-163	-2.40856e-163	3.21972e-163	-1.49227e-162	1.89256e-163	-3.8006e-163	1.93783e-163	0
-3.66798e-163	6.11313e-164	-4.96399e-164	1.58825e-164	-4.50658e-164	-9.70384e-163	-1.74191e-164	-4.11253e-163	-9.84142e-163	2.53529e-164	9.86148e-165	4.92306e-165	-2.97316e-163	1.05174e-162	-8.6715e-163	2.51068e-163	-1.09012e-162	1.89106e-163	5.61511e-164	-7.94332e-164	2.60221e-163	-8.29912e-164	-1.17405e-162	-1.35079e-163	-2.40856e-163	3.21972e-163	-1.49227e-162	1.89256e-163	-3.8006e-163	1.93783e-163	0
-3.66798e-163	6.11313e-164	-4.96399e-164	1.58825e-164	-4.50658e-164	-9.70384e-163	-1.74191e-164	-4.11253e-163	-9.84142e-163	2.53529e-164	9.86148e-165	4.92306e-165	-2.97316e-163	1.05174e-162	-8.6715e-163	2.51068e-163	-1.09012e-162	1.89106e-163	5.61511e-164	-7.94332e-164	2.60221e-163	-8.29912e-164	-1.17405e-162	-1.35079e-163	-2.40856e-163	3.21972e-163	-1.49227e-162	1.89256e-163	-3.8006e-163	1.93783e-163	0
-3.66798e-163	6.11313e-164	-4.96399e-164	1.58825e-164	-4.50658e-164	-9.70384e-163	-1.74191e-164	-4.11253e-163	-9.84142e-163	2.53529e-164	9.86148e-165	4.92306e-165	-2.97316e-163	1.05174e-162	-8.6715e-163	2.51068e-163	-1.09012e-162	1.89106e-163	5.61511e-164	-7.94332e-164	2.60221e-163	-8.29912e-164	-1.17405e-162	-1.35079e-163	-2.40856e-163	3.21972e-163	-1.49227e-162	1.89256e-163	-3.8006e-163	1.93783e-163	0
-3.66798e-163	6.11313e-164	-4.96399e-164	1.58825e-164	-4.50658e-164	-9.70384e-163	-1.74191e-164	-4.11253e-163	-9.84142e-163	2.53529e-164	9.86148e-165	4.92306e-165	-2.97316e-163	1.05174e-162	-8.6715e-163	2.51068e-163	-1.09012e-162	1.89106e-163	5.61511e-164	-7.94332e-164	2.60221e-163	-8.29912e-164	-1.17405e-162	-1.35079e-163	-2.40856e-163	3.21972e-163	-1.49227e-162	1.89256e-163	-3.8006e-163	1.93783e-163	0
-3.66798e-163	6.11313e-164	-4.96399e-164	1.58825e-164	-4.50658e-164	-9.70384e-163	-1.74191e-164	-4.11253e-163	-9.84142e-163	2.53529e-164	9.86148e-165	4.92306e-165	-2.97316e-163	1.05174e-162	-8.6715e-163	2.51068e-163	-1.09012e-162	1.89106e-163	5.61511e-164	-7.94332e-164	2.60221e-163	-8.29912e-164	-1.17405e-162	-1.35079e-163	-2.40856e-163	3.21972e-163	-1.49227e-162	1.89256e-163	-3.8006e-163	1.93783e-163	0
-3.66798e-163	6.11313e-164	-4.96399e-164	1.58825e-164	-4.50658e-164	-9.70384e-163	-1.74191e-164	-4.11253e-163	-9.84142e-163	2.53529e-164	9.86148e-165	4.92306e-165	-2.97316e-163	1.05174e-162	-8.6715e-163	2.51068e-163	-1.09012e-162	1.89106e-163	5.61511e-164	-7.94332e-164	2.60221e-163	-8.29912e-164	-1.17405e-162	-1.35079e-163	-2.40856e-163	3.21972e-163	-1.49227e-162	1.89256e-163	-3.8006e-163	1.93783e-163	0
-3.66798e-163	6.11313e-164	-4.96399e-164	1.58825e-164	-4.50658e-164	-9.70384e-163	-1.74191e-164	-4.11253e-163	-9.84142e-163	2.53529e-164	9.86148e-165	4.92306e-165	-2.97316e-163	1.05174e-162	-8.6715e-163	2.51068e-163	-1.09012e-162	1.89106e-163	5.61511e-164	-7.94332e-164	2.60221e-163	-8.29912e-164	-1.17405e-162	-1.35079e-163	-2.40856e-163	3.21972e-163	-1.49227e-162	1.89256e-163	-3.8006e-163	1.93783e-163	0
-3.66798e-163	6.11313e-164	-4.96399e-164	1.58825e-164	-4.50658e-164	-9.70384e-163	-1.74191e-164	-4.11253e-163	-9.84142e-163	2.53529e-164	9.86148e-165	4.92306e-165	-2.97316e-163	1.05174e-162	-8.6715e-163	2.51068e-163	-1.09012e-162	1.89106e-163	5.61511e-164	-7.94332e-164	2.60221e-163	-8.29912e-164	-1.17405e-162	-1.35079e-163	-2.40856e-163	3.21972e-163	-1.49227e-162	1.89256e-163	-3.8006e-163	1.93783e-163	0
-3.66798e-163	6.11313e-164	-4.96399e-164	1.58825e-164	-4.50658e-164	-9.70384e-163	-1.74191e-164	-4.11253e-163	-9.84142e-163	2.53529e-164	9.86148e-165	4.92306e-165	-2.97316e-163	1.05174e-162	-8.6715e-163	2.51068e-163	-1.09012e-162	1.89106e-163	5.61511e-164	-7.94332e-164	2.60221e-163	-8.29912e-164	-1.17405e-162	-1.35079e-163	-2.40856e-163	3.21972e-163	-1.49227e-162	1.89256e-163	-3.8006e-163	1.93783e-163	0
-3.66798e-163	6.11313e-164	-4.96399e-164	1.58825e-164	-4.50658e-164	-9.70384e-163	-1.74191e-164	-4.11253e-163	-9.84142e-163	2.53529e-164	9.86148e-165	4.92306e-165	-2.97316e-163	1.05174e-162	-8.6715e-163	2.51068e-163	-1.09012e-162	1.89106e-163	5.61511e-164	-7.94332e-164	2.60221e-163	-8.29912e-164	-1.17405e-162	-1.35079e-163	-2.40856e-163	3.21972e-163	-1.49227e-162	1.89256e-163	-3.8006e-163	1.93783e-163	0
-3.66798e-163	6.11313e-164	-4.96399e-164	1.58825e-164	-4.50658e-164	-9.70384e-163	-1.74191e-164	-4.11253e-163	-9.84142e-163	2.53529e-164	9.86148e-165	4.92306e-165	-2.97316e-163	1.05174e-162	-8.6715e-163	2.51068e-163	-1.09012e-162	1.89106e-163	5.61511e-164	-7.94332e-164	2.60221e-163	-8.29912e-164	-1.17405e-162	-1.35079e-163	-2.40856e-163	3.21972e-163	-1.49227e-162	1.89256e-163	-3.8006e-163	1.93783e-163	0
-3.66798e-163	6.11313e-164	-4.96399e-164	1.58825e-164	-4.50658e-164	-9.70384e-163	-1.74191e-164	-4.11253e-163	-9.84142e-163	2.53529e-164	9.86148e-165	4.92306e-165	-2.97316e-163	1.05174e-162	-8.6715e-163	2.51068e-163	-1.09012e-162	1.89106e-163	5.61511e-164	-7.94332e-164	2.60221e-163	-8.29912e-164	-1.17405e-162	-1.35079e-163	-2.40856e-163	3.21972e-163	-1.49227e-162	1.89256e-163	-3.8006e-163	1.93783e-163	0
-3.66798e-163	6.11313e-164	-4.96399e-164	1.58825e-164	-4.50658e-164	-9.70384e-163	-1.74191e-164	-4.11253e-163	-9.84142e-163	2.53529e-164	9.86148e-165	4.92306e-165	-2.97316e-163	1.05174e-162	-8.6715e-163	2.51068e-163	-1.09012e-162	1.89106e-163	5.61511e-164	-7.94332e-164	2.60221e-163	-8.29912e-164	-1.17405e-162	-1.35079e-163	-2.40856e-163	3.21972e-163	-1.49227e-162	1.89256e-163	-3.8006e-163	1.93783e-163	0
-3.66798e-163	6.11313e-164	-4.96399e-164	1.58825e-164	-4.50658e-164	-9.70384e-163	-1.74191e-164	-4.11253e-163	-9.84142e-163	2.53529e-164	9.86148e-165	4.92306e-165	-2.97316e-163	1.05174e-162	-8.6715e-163	2.51068e-163	-1.09012e-162	1.89106e-163	5.61511e-164	-7.94332e-164	2.60221e-163	-8.29912e-164	-1.17405e-162	-1.35079e-163	-2.40856e-163	3.21972e-163	-1.49227e-162	1.89256e-163	-3.8006e-163	1.93783e-163	0
-3.66798e-163	6.11313e-164	-4.96399e-164	1.58825e-164	-4.50658e-164	-9.70384e-163	-1.74191e-164	-4.11253e-163	-9.84142e-163	2.53529e-164	9.86148e-165	4.92306e-165	-2.97316e-163	1.05174e-162	-8.6715e-163	2.51068e-163	-1.09012e-162	1.89106e-163	5.61511e-164	-7.94332e-164	2.60221e-163	-8.29912e-164	-1.17405e-162	-1.35079e-163	-2.40856e-163	3.21972e-163	-1.49227e-162	1.89256e-163	-3.8006e-163	1.93783e-163	0
-3.66798e-163	6.11313e-164	-4.96399e-164	1.58825e-164	-4.50658e-164	-9.70384e-163	-1.74191e-164	-4.11253e-163	-9.84142e-163	2.53529e-164	9.86148e-165	4.92306e-165	-2.97316e-163	1.05174e-162	-8.6715e-163	2.51068e-163	-1.09012e-162	1.89106e-163	5.61511e-164	-7.94332e-164	2.60221e-163	-8.29912e-164	-1.17405e-162	-1.35079e-163	-2.40856e-163	3.21972e-163	-1.49227e-162	1.89256e-163	-3.8006e-163	1.93783e-163	0
-3.66798e-163	6.11313e-164	-4.96399e-164	1.58825e-164	-4.50658e-164	-9.70384e-163	-1.74191e-164	-4.11253e-163	-9.84142e-163	2.53529e-164	9.86148e-165	4.92306e-165	-2.97316e-163	1.05174e-162	-8.6715e-163	2.51068e-163	-1.09012e-162	1.89106e-163	5.61511e-164	-7.94332e-164	2.60221e-163	-8.29912e-164	-1.17405e-162	-1.35079e-163	-2.40856e-163	3.21972e-163	-1.49227e-162	1.89256e-163	-3.8006e-163	1.93783e-163	0
-3.66798e-163	6.11313e-164	-4.96399e-164	1.58825e-164	-4.50658e-164	-9.70384e-163	-1.74191e-164	-4.11253e-163	-9.84142e-163	2.53529e-164	9.86148e-165	4.92306e-165	-2.97316e-163	1.05174e-162	-8.6715e-163	2.51068e-163	-1.09012e-162	1.89106e-163	5.61511e-164	-7.94332e-164	2.60221e-163	-8.29912e-164	-1.17405e-162	-1.35079e-163	-2.40856e-163	3.21972e-163	-1.49227e-162	1.89256e-163	-3.8006e-163	1.93783e-163	0
-3.66798e-163	6.11313e-164	-4.96399e-164	1.58825e-164	-4.50658e-164	-9.70384e-163	-1.74191e-164	-4.11253e-163	-9.84142e-163	2.53529e-164	9.86148e-165	4.92306e-165	-2.97316e-163	1.05174e-162	-8.6715e-163	2.51068e-163	-1.09012e-162	1.89106e-163	5.61511e-164	-7.94332e-164	2.60221e-163	-8.29912e-164	-1.17405e-162	-1.35079e-163	-2.40856e-163	3.21972e-163	-1.49227e-162	1.89256e-163	-3.8006e-163	1.93783e-163	0
-3.66798e-163	6.11313e-164	-4.96399e-164	1.58825e-164	-4.50658e-164	-9.70384e-163	-1.74191e-164	-4.11253e-163	-9.84142e-163	2.53529e-164	9.86148e-165	4.92306e-165	-2.97316e-163	1.05174e-162	-8.6715e-163	2.51068e-163	-1.09012e-162	1.89106e-163	5.61511e-164	-7.94332e-164	2.60221e-163	-8.29912e-164	-1.17405e-162	-1.35079e-163	-2.40856e-163	3.21972e-163	-1.49227e-162	1.89256e-163	-3.8006e-163	1.93783e-163	0
-3.66798e-163	6.11313e-164	-4.96399e-164	1.58825e-164	-4.50658e-164	-9.70384e-163	-1.74191e-164	-4.11253e-163	-9.84142e-163	2.53529e-164	9.86148e-165	4.92306e-165	-2.97316e-163	1.05174e-162	-8.6715e-163	2.51068e-163	-1.09012e-162	1.89106e-163	5.61511e-164	-7.94332e-164	2.60221e-163	-8.29912e-164	-1.17405e-162	-1.35079e-163	-2.40856e-163	3.21972e-163	-1.49227e-162	1.89256e-163	-3.8006e-163	1.93783e-163	0
-3.66798e-163	6.11313e-164	-4.96399e-164	1.58825e-164	-4.50658e-164	-9.70384e-163	-1.74191e-164	-4.11253e-163	-9.84142e-163	2.53529e-164	9.86148e-165	4.92306e-165	-2.97316e-163	1.05174e-162	-8.6715e-163	2.51068e-163	-1.09012e-162	1.89106e-163	5.61511e-164	-7.94332e-164	2.60221e-163	-8.29912e-164	-1.17405e-162	-1.35079e-163	-2.40856e-163	3.21972e-163	-1.49227e-162	1.89256e-163	-3.8006e-163	1.93783e-163	0
-3.66798e-163	6.11313e-164	-4.96399e-164	1.58825e-164	-4.50658e-164	-9.70384e-163	-1.74191e-164	-4.11253e-163	-9.84142e-163	2.53529e-164	9.86148e-165	4.92306e-165	-2.97316e-163	1.05174e-162	-8.6715e-163	2.51068e-163	-1.09012e-162	1.89106e-163	5.61511e-164	-7.94332e-164	2.60221e-163	-8.29912e-164	-1.17405e-162	-1.35079e-163	-2.40856e-163	3.21972e-163	-1.49227e-162	1.89256e-163	-3.8006e-163	1.93783e-163	0
-3.66798e-163	6.11313e-164	-4.96399e-164	1.58825e-164	-4.50658e-164	-9.70384e-163	-1.74191e-164	-4.11253e-163	-9.84142e-163	2.53529e-164	9.86148e-165	4.92306e-165	-2.97316e-163	1.05174e-162	-8.6715e-163	2.51068e-163	-1.09012e-162	1.89106e-163	5.61511e-164	-7.94332e-164	2.60221e-163	-8.29912e-164	-1.17405e-162	-1.35079e-163	-2.40856e-163	3.21972e-163	-1.49227e-162	1.89256e-163	-3.8006e-163	1.93783e-163	0
-3.66798e-163	6.11313e-164	-4.96399e-164	1.58825e-164	-4.50658e-164	-9.70384e-163	-1.74191e-164	-4.11253e-163	-9.84142e-163	2.53529e-164	9.86148e-165	4.92306e-165	-2.97316e-163	1.05174e-162	-8.6715e-163	2.51068e-163	-1.09012e-162	1.89106e-163	5.61511e-164	-7.94332e-164	2.60221e-163	-8.29912e-164	-1.17405e-162	-1.35079e-163	-2.40856e-163	3.21972e-163	-1.49227e-162	1.89256e-163	-3.8006e-163	1.93783e-163	0
-3.66798e-163	6.11313e-164	-4.96399e-164	1.58825e-164	-4.50658e-164	-9.70384e-163	-1.74191e-164	-4.11253e-163	-9.84142e-163	2.53529e-164	9.86148e-165	4.92306e-165	-2.97316e-163	1.05174e-162	-8.6715e-163	2.51068e-163	-1.09012e-162	1.89106e-163	5.61511e-164	-7.94332e-164	2.60221e-163	-8.29912e-164	-1.17405e-162	-1.35079e-163	-2.40856e-163	3.21972e-163	-1.49227e-162	1.89256e-163	-3.8006e-163	1.93783e-163	0
-3.66798e-163	6.11313e-164	-4.96399e-164	1.58825e-164	-4.50658e-164	-9.70384e-163	-1.74191e-164	-4.11253e-163	-9.84142e-163	2.53529e-164	9.86148e-165	4.92306e-165	-2.97316e-163	1.05174e-162	-8.6715e-163	2.51068e-163	-1.09012e-162	1.89106e-163	5.61511e-164	-7.94332e-164	2.60221e-163	-8.29912e-164	-1.17405e-162	-1.35079e-163	-2.40856e-163	3.21972e-163	-1.49227e-162	1.89256e-163	-3.8006e-163	1.93783e-163	0
-3.66798e-163	6.11313e-164	-4.96399e-164	1.58825e-164	-4.50658e-164	-9.70384e-163	-1.74191e-164	-4.11253e-163	-9.84142e-163	2.53529e-164	9.86148e-165	4.92306e-165	-2.97316e-163	1.05174e-162	-8.6715e-163	2.51068e-163	-1.09012e-162	1.89106e-163	5.61511e-164	-7.94332e-164	2.60221e-163	-8.29912e-164	-1.17405e-162	-1.35079e-163	-2.40856e-163	3.21972e-163	-1.49227e-162	1.89256e-163	-3.8006e-163	1.93783e-163	0
-3.66798e-163	6.11313e-164	-4.96399e-164	1.58825e-164	-4.50658e-164	-9.70384e-163	-1.74191e-164	-4.11253e-163	-9.84142e-163	2.53529e-164	9.86148e-165	4.92306e-165	-2.97316e-163	1.05174e-162	-8.6715e-163	2.51068e-163	-1.09012e-162	1.89106e-163	5.61511e-164	-7.94332e-164	2.60221e-163	-8.29912e-164	-1.17405e-162	-1.35079e-163	-2.40856e-163	3.21972e-163	-1.49227e-162	1.89256e-163	-3.8006e-163	1.93783e-163	0
-3.66798e-163	6.11313e-164	-4.96399e-164	1.58825e-164	-4.50658e-164	-9.70384e-163	-1.74191e-164	-4.11253e-163	-9.84142e-163	2.53529e-164	9.86148e-165	4.92306e-165	-2.97316e-163	1.05174e-162	-8.6715e-163	2.51068e-163	-1.09012e-162	1.89106e-163	5.61511e-164	-7.94332e-164	2.60221e-163	-8.29912e-164	-1.17405e-162	-1.35079e-163	-2.40856e-163	3.21972e-163	-1.49227e-162	1.89256e-163	-3.8006e-163	1.93783e-163	0
-3.66798e-163	6.11313e-164	-4.96399e-164	1.58825e-164	-4.50658e-164	-9.70384e-163	-1.74191e-164	-4.11253e-163	-9.84142e-163	2.53529e-164	9.86148e-165	4.92306e-165	-2.97316e-163	1.05174e-162	-8.6715e-163	2.51068e-163	-1.09012e-162	1.89106e-163	5.61511e-164	-7.94332e-164	2.60221e-163	-8.29912e-164	-1.17405e-162	-1.35079e-163	-2.40856e-163	3.21972e-163	-1.49227e-162	1.89256e-163	-3.8006e-163	1.93783e-163	0
-3.66798e-163	6.11313e-164	-4.96399e-164	1.58825e-164	-4.50658e-164	-9.70384e-163	-1.74191e-164	-4.11253e-163	-9.84142e-163	2.53529e-164	9.86148e-165	4.92306e-165	-2.97316e-163	1.05174e-162	-8.6715e-163	2.51068e-163	-1.09012e-162	1.89106e-163	5.61511e-164	-7.94332e-164	2.60221e-163	-8.29912e-164	-1.17405e-162	-1.35079e-163	-2.40856e-163	3.21972e-163	-1.49227e-162	1.89256e-163	-3.8006e-163	1.93783e-163	0
-3.66798e-163	6.11313e-164	-4.96399e-164	1.58825e-164	-4.50658e-164	-9.70384e-163	-1.74191e-164	-4.11253e-163	-9.84142e-163	2.53529e-164	9.86148e-165	4.92306e-165	-2.97316e-163	1.05174e-162	-8.6715e-163	2.51068e-163	-1.09012e-162	1.89106e-163	5.61511e-164	-7.94332e-164	2.60221e-163	-8.29912e-164	-1.17405e-162	-1.35079e-163	-2.40856e-163	3.21972e-163	-1.49227e-162	1.89256e-163	-3.8006e-163	1.93783e-163	0
-3.66798e-163	6.11313e-164	-4.96399e-164	1.58825e-164	-4.50658e-164	-9.70384e-163	-1.74191e-164	-4.11253e-163	-9.84142e-163	2.53529e-164	9.86148e-165	4.92306e-165	-2.97316e-163	1.05174e-162	-8.6715e-163	2.51068e-163	-1.09012e-162	1.89106e-163	5.61511e-164	-7.94332e-164	2.60221e-163	-8.29912e-164	-1.17405e-162	-1.35079e-163	-2.40856e-163	3.21972e-163	-1.49227e-162	1.89256e-163	-3.8006e-163	1.93783e-163	0
-3.66798e-163	6.11313e-164	-4.96399e-164	1.58825e-164	-4.50658e-164	-9.70384e-163	-1.74191e-164	-4.11253e-163	-9.84142e-163	2.53529e-164	9.86148e-165	4.92306e-165	-2.97316e-163	1.05174e-162	-8.6715e-163	2.51068e-163	-1.09012e-162	1.89106e-163	5.61511e-164	-7.94332e-164	2.60221e-163	-8.29912e-164	-1.17405e-162	-1.35079e-163	-2.40856e-163	3.21972e-163	-1.49227e-162	1.89256e-163	-3.8006e-163	1.93783e-163	0
-3.66798e-163	6.11313e-164	-4.96399e-164	1.58825e-164	-4.50658e-164	-9.70384e-163	-1.74191e-164	-4.11253e-163	-9.84142e-163	2.53529e-164	9.86148e-165	4.92306e-165	-2.97316e-163	1.05174e-162	-8.6715e-163	2.51068e-163	-1.09012e-162	1.89106e-163	5.61511e-164	-7.94332e-164	2.60221e-163	-8.29912e-164	-1.17405e-162	-1.35079e-163	-2.40856e-163	3.21972e-163	-1.49227e-162	1.89256e-163	-3.8006e-163	1.93783e-163	0
-3.66798e-163	6.11313e-164	-4.96399e-164	1.58825e-164	-4.50658e-164	-9.70384e-163	-1.74191e-164	-4.11253e-163	-9.84142e-163	2.53529e-164	9.86148e-165	4.92306e-165	-2.97316e-163	1.05174e-162	-8.6715e-163	2.51068e-163	-1.09012e-162	1.89106e-163	5.61511e-164	-7.94332e-164	2.60221e-163	-8.29912e-164	-1.17405e-162	-1.35079e-163	-2.40856e-163	3.21972e-163	-1.49227e-162	1.89256e-163	-3.8006e-163	1.93783e-163	0
-3.66798e-163	6.11313e-164	-4.96399e-164	1.58825e-164	-4.50658e-164	-9.70384e-163	-1.74191e-164	-4.11253e-163	-9.84142e-163	2.53529e-164	9.86148e-165	4.92306e-165	-2.97316e-163	1.05174e-162	-8.6715e-163	2.51068e-163	-1.09012e-162	1.89106e-163	5.61511e-164	-7.94332e-164	2.60221e-163	-8.29912e-164	-1.17405e-162	-1.35079e-163	-2.40856e-163	3.21972e-163	-1.49227e-162	1.89256e-163	-3.8006e-163	1.93783e-163	0
-3.66798e-163	6.11313e-164	-4.96399e-164	1.58825e-164	-4.50658e-164	-9.70384e-163	-1.74191e-164	-4.11253e-163	-9.84142e-163	2.53529e-164	9.86148e-165	4.92306e-165	-2.97316e-163	1.05174e-162	-8.6715e-163	2.51068e-163	-1.09012e-162	1.89106e-163	5.61511e-164	-7.94332e-164	2.60221e-163	-8.29912e-164	-1.17405e-162	-1.35079e-163	-2.40856e-163	3.21972e-163	-1.49227e-162	1.89256e-163	-3.8006e-163	1.93783e-163	0
-3.66798e-163	6.11313e-164	-4.96399e-164	1.58825e-164	-4.50658e-164	-9.70384e-163	-1.74191e-164	-4.11253e-163	-9.84142e-163	2.53529e-164	9.86148e-165	4.92306e-165	-2.97316e-163	1.05174e-162	-8.6715e-163	2.51068e-163	-1.09012e-162	1.89106e-163	5.61511e-164	-7.94332e-164	2.60221e-163	-8.29912e-164	-1.17405e-162	-1.35079e-163	-2.40856e-163	3.21972e-163	-1.49227e-162	1.89256e-163	-3.8006e-163	1.93783e-163	0
-3.66798e-163	6.11313e-164	-4.96399e-164	1.58825e-164	-4.50658e-164	-9.70384e-163	-1.74191e-164	-4.11253e-163	-9.84142e-163	2.53529e-164	9.86148e-165	4.92306e-165	-2.97316e-163	1.05174e-162	-8.6715e-163	2.51068e-163	-1.09012e-162	1.89106e-163	5.61511e-164	-7.94332e-164	2.60221e-163	-8.29912e-164	-1.17405e-162	-1.35079e-163	-2.40856e-163	3.21972e-163	-1.49227e-162	1.89256e-163	-3.8006e-163	1.93783e-163	0
-3.66798e-163	6.11313e-164	-4.96399e-164	1.58825e-164	-4.50658e-164	-9.70384e-163	-1.74191e-164	-4.11253e-163	-9.84142e-163	2.53529e-164	9.86148e-165	4.92306e-165	-2.97316e-163	1.05174e-162	-8.6715e-163	2.51068e-163	-1.09012e-162	1.89106e-163	5.61511e-164	-7.94332e-164	2.60221e-163	-8.29912e-164	-1.17405e-162	-1.35079e-163	-2.40856e-163	3.21972e-163	-1.49227e-162	1.89256e-163	-3.8006e-163	1.93783e-163	0
-3.66798e-163	6.11313e-164	-4.96399e-164	1.58825e-164	-4.50658e-164	-9.70384e-163	-1.74191e-164	-4.11253e-163	-9.84142e-163	2.53529e-164	9.86148e-165	4.92306e-165	-2.97316e-163	1.05174e-162	-8.6715e-163	2.51068e-163	-1.09012e-162	1.89106e-163	5.61511e-164	-7.94332e-164	2.60221e-163	-8.29912e-164	-1.17405e-162	-1.35079e-163	-2.40856e-163	3.21972e-163	-1.49227e-162	1.89256e-163	-3.8006e-163	1.93783e-163	0
-3.66798e-163	6.11313e-164	-4.96399e-164	1.58825e-164	-4.50658e-164	-9.70384e-163	-1.74191e-164	-4.11253e-163	-9.84142e-163	2.53529e-164	9.86148e-165	4.92306e-165	-2.97316e-163	1.05174e-162	-8.6715e-163	2.51068e-163	-1.09012e-162	1.89106e-163	5.61511e-164	-7.94332e-164	2.60221e-163	-8.29912e-164	-1.17405e-162	-1.35079e-163	-2.40856e-163	3.21972e-163	-1.49227e-162	1.89256e-163	-3.8006e-163	1.93783e-163	0
-3.66798e-163	6.11313e-164	-4.96399e-164	1.58825e-164	-4.50658e-164	-9.70384e-163	-1.74191e-164	-4.11253e-163	-9.84142e-163	2.53529e-164	9.86148e-165	4.92306e-165	-2.97316e-163	1.05174e-162	-8.6715e-163	2.51068e-163	-1.09012e-162	1.89106e-163	5.61511e-164	-7.94332e-164	2.60221e-163	-8.29912e-164	-1.17405e-162	-1.35079e-163	-2.40856e-163	3.21972e-163	-1.49227e-162	1.89256e-163	-3.8006e-163	1.93783e-163	0
-3.66798e-163	6.11313e-164	-4.96399e-164	1.58825e-164	-4.50658e-164	-9.70384e-163	-1.74191e-164	-4.11253e-163	-9.84142e-163	2.53529e-164	9.86148e-165	4.92306e-165	-2.97316e-163	1.05174e-162	-8.6715e-163	2.51068e-163	-1.09012e-162	1.89106e-163	5.61511e-164	-7.94332e-164	2.60221e-163	-8.29912e-164	-1.17405e-162	-1.35079e-163	-2.40856e-163	3.21972e-163	-1.49227e-162	1.89256e-163	-3.8006e-163	1.93783e-163	0
-3.66798e-163	6.11313e-164	-4.96399e-164	1.58825e-164	-4.50658e-164	-9.70384e-163	-1.74191e-164	-4.11253e-163	-9.84142e-163	2.53529e-164	9.86148e-165	4.92306e-165	-2.97316e-163	1.05174e-162	-8.6715e-163	2.51068e-163	-1.09012e-162	1.89106e-163	5.61511e-164	-7.94332e-164	2.60221e-163	-8.29912e-164	-1.17405e-162	-1.35079e-163	-2.40856e-163	3.21972e-163	-1.49227e-162	1.89256e-163	-3.8006e-163	1.93783e-163	0
-3.66798e-163	6.11313e-164	-4.96399e-164	1.58825e-164	-4.50658e-164	-9.70384e-163	-1.74191e-164	-4.11253e-163	-9.84142e-163	2.53529e-164	9.86148e-165	4.92306e-165	-2.97316e-163	1.05174e-162	-8.6715e-163	2.51068e-163	-1.09012e-162	1.89106e-163	5.61511e-164	-7.94332e-164	2.60221e-163	-8.29912e-164	-1.17405e-162	-1.35079e-163	-2.40856e-163	3.21972e-163	-1.49227e-162	1.89256e-163	-3.8006e-163	1.93783e-163	0
-3.66798e-163	6.11313e-164	-4.96399e-164	1.58825e-164	-4.50658e-164	-9.70384e-163	-1.74191e-164	-4.11253e-163	-9.84142e-163	2.53529e-164	9.86148e-165	4.92306e-165	-2.97316e-163	1.05174e-162	-8.6715e-163	2.51068e-163	-1.09012e-162	1.89106e-163	5.61511e-164	-7.94332e-164	2.60221e-163	-8.29912e-164	-1.17405e-162	-1.35079e-163	-2.40856e-163	3.21972e-163	-1.49227e-162	1.89256e-163	-3.8006e-163	1.93783e-163	0
-3.66798e-163	6.11313e-164	-4.96399e-164	1.58825e-164	-4.50658e-164	-9.70384e-163	-1.74191e-164	-4.11253e-163	-9.84142e-163	2.53529e-164	9.86148e-165	4.92306e-165	-2.97316e-163	1.05174e-162	-8.6715e-163	2.51068e-163	-1.09012e-162	1.89106e-163	5.61511e-164	-7.94332e-164	2.60221e-163	-8.29912e-164	-1.17405e-162	-1.35079e-163	-2.40856e-163	3.21972e-163	-1.49227e-162	1.89256e-163	-3.8006e-163	1.93783e-163	0
-3.66798e-163	6.11313e-164	-4.96399e-164	1.58825e-164	-4.50658e-164	-9.70384e-163	-1.74191e-164	-4.11253e-163	-9.84142e-163	2.53529e-164	9.86148e-165	4.92306e-165	-2.97316e-163	1.05174e-162	-8.6715e-163	2.51068e-163	-1.09012e-162	1.89106e-163	5.61511e-164	-7.94332e-164	2.60221e-163	-8.29912e-164	-1.17405e-162	-1.35079e-163	-2.40856e-163	3.21972e-163	-1.49227e-162	1.89256e-163	-3.8006e-163	1.93783e-163	0
-3.66798e-163	6.11313e-164	-4.96399e-164	1.58825e-164	-4.50658e-164	-9.70384e-163	-1.74191e-164	-4.11253e-163	-9.84142e-163	2.53529e-164	9.86148e-165	4.92306e-165	-2.97316e-163	1.05174e-162	-8.6715e-163	2.51068e-163	-1.09012e-162	1.89106e-163	5.61511e-164	-7.94332e-164	2.60221e-163	-8.29912e-164	-1.17405e-162	-1.35079e-163	-2.40856e-163	3.21972e-163	-1.49227e-162	1.89256e-163	-3.8006e-163	1.93783e-163	0
-3.66798e-163	6.11313e-164	-4.96399e-164	1.58825e-164	-4.50658e-164	-9.70384e-163	-1.74191e-164	-4.11253e-163	-9.84142e-163	2.53529e-164	9.86148e-165	4.92306e-165	-2.97316e-163	1.05174e-162	-8.6715e-163	2.51068e-163	-1.09012e-162	1.89106e-163	5.61511e-164	-7.94332e-164	2.60221e-163	-8.29912e-164	-1.17405e-162	-1.35079e-163	-2.40856e-163	3.21972e-163	-1.49227e-162	1.89256e-163	-3.8006e-163	1.93783e-163	0
-3.66798e-163	6.11313e-164	-4.96399e-164	1.58825e-164	-4.50658e-164	-9.70384e-163	-1.74191e-164	-4.11253e-163	-9.84142e-163	2.53529e-164	9.86148e-165	4.92306e-165	-2.97316e-163	1.05174e-162	-8.6715e-163	2.51068e-163	-1.09012e-162	1.89106e-163	5.61511e-164	-7.94332e-164	2.60221e-163	-8.29912e-164	-1.17405e-162	-1.35079e-163	-2.40856e-163	3.21972e-163	-1.49227e-162	1.89256e-163	-3.8006e-163	1.93783e-163	0
-3.66798e-163	6.11313e-164	-4.96399e-164	1.58825e-164	-4.50658e-164	-9.70384e-163	-1.74191e-164	-4.11253e-163	-9.84142e-163	2.53529e-164	9.86148e-165	4.92306e-165	-2.97316e-163	1.05174e-162	-8.6715e-163	2.51068e-163	-1.09012e-162	1.89106e-163	5.61511e-164	-7.94332e-164	2.60221e-163	-8.29912e-164	-1.17405e-162	-1.35079e-163	-2.40856e-163	3.21972e-163	-1.49227e-162	1.89256e-163	-3.8006e-163	1.93783e-163	0
-3.66798e-163	6.11313e-164	-4.96399e-164	1.58825e-164	-4.50658e-164	-9.70384e-163	-1.74191e-164	-4.11253e-163	-9.84142e-163	2.53529e-164	9.86148e-165	4.92306e-165	-2.97316e-163	1.05174e-162	-8.6715e-163	2.51068e-163	-1.09012e-162	1.89106e-163	5.61511e-164	-7.94332e-164	2.60221e-163	-8.29912e-164	-1.17405e-162	-1.35079e-163	-2.40856e-163	3.21972e-163	-1.49227e-162	1.89256e-163	-3.8006e-163	1.93783e-163	0
-3.66798e-163	6.11313e-164	-4.96399e-164	1.58825e-164	-4.50658e-164	-9.70384e-163	-1.74191e-164	-4.11253e-163	-9.84142e-163	2.53529e-164	9.86148e-165	4.92306e-165	-2.97316e-163	1.05174e-162	-8.6715e-163	2.51068e-163	-1.09012e-162	1.89106e-163	5.61511e-164	-7.94332e-164	2.60221e-163	-8.29912e-164	-1.17405e-162	-1.35079e-163	-2.40856e-163	3.21972e-163	-1.49227e-162	1.89256e-163	-3.8006e-163	1.93783e-163	0
-3.66798e-163	6.11313e-164	-4.96399e-164	1.58825e-164	-4.50658e-164	-9.70384e-163	-1.74191e-164	-4.11253e-163	-9.84142e-163	2.53529e-164	9.86148e-165	4.92306e-165	-2.97316e-163	1.05174e-162	-8.6715e-163	2.51068e-163	-1.09012e-162	1.89106e-163	5.61511e-164	-7.94332e-164	2.60221e-163	-8.29912e-164	-1.17405e-162	-1.35079e-163	-2.40856e-163	3.21972e-163	-1.49227e-162	1.89256e-163	-3.8006e-163	1.93783e-163	0
-3.66798e-163	6.11313e-164	-4.96399e-164	1.58825e-164	-4.50658e-164	-9.70384e-163	-1.74191e-164	-4.11253e-163	-9.84142e-163	2.53529e-164	9.86148e-165	4.92306e-165	-2.97316e-163	1.05174e-162	-8.6715e-163	2.51068e-163	-1.09012e-162	1.89106e-163	5.61511e-164	-7.94332e-164	2.60221e-163	-8.29912e-164	-1.17405e-162	-1.35079e-163	-2.40856e-163	3.21972e-163	-1.49227e-162	1.89256e-163	-3.8006e-163	1.93783e-163	0
-3.66798e-163	6.11313e-164	-4.96399e-164	1.58825e-164	-4.50658e-164	-9.70384e-163	-1.74191e-164	-4.11253e-163	-9.84142e-163	2.53529e-164	9.86148e-165	4.92306e-165	-2.97316e-163	1.05174e-162	-8.6715e-163	2.51068e-163	-1.09012e-162	1.89106e-163	5.61511e-164	-7.94332e-164	2.60221e-163	-8.29912e-164	-1.17405e-162	-1.35079e-163	-2.40856e-163	3.21972e-163	-1.49227e-162	1.89256e-163	-3.8006e-163	1.93783e-163	0
-3.66798e-163	6.11313e-164	-4.96399e-164	1.58825e-164	-4.50658e-164	-9.70384e-163	-1.74191e-164	-4.11253e-163	-9.84142e-163	2.53529e-164	9.86148e-165	4.92306e-165	-2.97316e-163	1.05174e-162	-8.6715e-163	2.51068e-163	-1.09012e-162	1.89106e-163	5.61511e-164	-7.94332e-164	2.60221e-163	-8.29912e-164	-1.17405e-162	-1.35079e-163	-2.40856e-163	3.21972e-163	-1.49227e-162	1.89256e-163	-3.8006e-163	1.93783e-163	0
-3.66798e-163	6.11313e-164	-4.96399e-164	1.58825e-164	-4.50658e-164	-9.70384e-163	-1.74191e-164	-4.11253e-163	-9.84142e-163	2.53529e-164	9.86148e-165	4.92306e-165	-2.97316e-163	1.05174e-162	-8.6715e-163	2.51068e-163	-1.09012e-162	1.89106e-163	5.61511e-164	-7.94332e-164	2.60221e-163	-8.29912e-164	-1.17405e-162	-1.35079e-163	-2.40856e-163	3.21972e-163	-1.49227e-162	1.89256e-163	-3.8006e-163	1.93783e-163	0
-3.66798e-163	6.11313e-164	-4.96399e-164	1.58825e-164	-4.50658e-164	-9.70384e-163	-1.74191e-164	-4.11253e-163	-9.84142e-163	2.53529e-164	9.86148e-165	4.92306e-165	-2.97316e-163	1.05174e-162	-8.6715e-163	2.51068e-163	-1.09012e-162	1.89106e-163	5.61511e-164	-7.94332e-164	2.60221e-163	-8.29912e-164	-1.17405e-162	-1.35079e-163	-2.40856e-163	3.21972e-163	-1.49227e-162	1.89256e-163	-3.8006e-163	1.93783e-163	0
-3.66798e-163	6.11313e-164	-4.96399e-164	1.58825e-164	-4.50658e-164	-9.70384e-163	-1.74191e-164	-4.11253e-163	-9.84142e-163	2.53529e-164	9.86148e-165	4.92306e-165	-2.97316e-163	1.05174e-162	-8.6715e-163	2.51068e-163	-1.09012e-162	1.89106e-163	5.61511e-164	-7.94332e-164	2.60221e-163	-8.29912e-164	-1.17405e-162	-1.35079e-163	-2.40856e-163	3.21972e-163	-1.49227e-162	1.89256e-163	-3.8006e-163	1.93783e-163	0
-3.66798e-163	6.11313e-164	-4.96399e-164	1.58825e-164	-4.50658e-164	-9.70384e-163	-1.74191e-164	-4.11253e-163	-9.84142e-163	2.53529e-164	9.86148e-165	4.92306e-165	-2.97316e-163	1.05174e-162	-8.6715e-163	2.51068e-163	-1.09012e-162	1.89106e-163	5.61511e-164	-7.94332e-164	2.60221e-163	-8.29912e-164	-1.17405e-162	-1.35079e-163	-2.40856e-163	3.21972e-163	-1.49227e-162	1.89256e-163	-3.8006e-163	1.93783e-163	0
-3.66798e-163	6.11313e-164	-4.96399e-164	1.58825e-164	-4.50658e-164	-9.70384e-163	-1.74191e-164	-4.11253e-163	-9.84142e-163	2.53529e-164	9.86148e-165	4.92306e-165	-2.97316e-163	1.05174e-162	-8.6715e-163	2.51068e-163	-1.09012e-162	1.89106e-163	5.61511e-164	-7.94332e-164	2.60221e-163	-8.29912e-164	-1.17405e-162	-1.35079e-163	-2.40856e-163	3.21972e-163	-1.49227e-162	1.89256e-163	-3.8006e-163	1.93783e-163	0
-3.66798e-163	6.11313e-164	-4.96399e-164	1.58825e-164	-4.50658e-164	-9.70384e-163	-1.74191e-164	-4.11253e-163	-9.84142e-163	2.53529e-164	9.86148e-165	4.92306e-165	-2.97316e-163	1.05174e-162	-8.6715e-163	2.51068e-163	-1.09012e-162	1.89106e-163	5.61511e-164	-7.94332e-164	2.60221e-163	-8.29912e-164	-1.17405e-162	-1.35079e-163	-2.40856e-163	3.21972e-163	-1.49227e-162	1.89256e-163	-3.8006e-163	1.93783e-163	0
-3.66798e-163	6.11313e-164	-4.96399e-164	1.58825e-164	-4.50658e-164	-9.70384e-163	-1.74191e-164	-4.11253e-163	-9.84142e-163	2.53529e-164	9.86148e-165	4.92306e-165	-2.97316e-163	1.05174e-162	-8.6715e-163	2.51068e-163	-1.09012e-162	1.89106e-163	5.61511e-164	-7.94332e-164	2.60221e-163	-8.29912e-164	-1.17405e-162	-1.35079e-163	-2.40856e-163	3.21972e-163	-1.49227e-162	1.89256e-163	-3.8006e-163	1.93783e-163	0
-3.66798e-163	6.11313e-164	-4.96399e-164	1.58825e-164	-4.50658e-164	-9.70384e-163	-1.74191e-164	-4.11253e-163	-9.84142e-163	2.53529e-164	9.86148e-165	4.92306e-165	-2.97316e-163	1.05174e-162	-8.6715e-163	2.51068e-163	-1.09012e-162	1.89106e-163	5.61511e-164	-7.94332e-164	2.60221e-163	-8.29912e-164	-1.17405e-162	-1.35079e-163	-2.40856e-163	3.21972e-163	-1.49227e-162	1.89256e-163	-3.8006e-163	1.93783e-163	0
-3.66798e-163	6.11313e-164	-4.96399e-164	1.58825e-164	-4.50658e-164	-9.70384e-163	-1.74191e-164	-4.11253e-163	-9.84142e-163	2.53529e-164	9.86148e-165	4.92306e-165	-2.97316e-163	1.05174e-162	-8.6715e-163	2.51068e-163	-1.09012e-162	1.89106e-163	5.61511e-164	-7.94332e-164	2.60221e-163	-8.29912e-164	-1.17405e-162	-1.35079e-163	-2.40856e-163	3.21972e-163	-1.49227e-162	1.89256e-163	-3.8006e-163	1.93783e-163	0
-3.66798e-163	6.11313e-164	-4.96399e-164	1.58825e-164	-4.50658e-164	-9.70384e-163	-1.74191e-164	-4.11253e-163	-9.84142e-163	2.53529e-164	9.86148e-165	4.92306e-165	-2.97316e-163	1.05174e-162	-8.6715e-163	2.51068e-163	-1.09012e-162	1.89106e-163	5.61511e-164	-7.94332e-164	2.60221e-163	-8.29912e-164	-1.17405e-162	-1.35079e-163	-2.40856e-163	3.21972e-163	-1.49227e-162	1.89256e-163	-3.8006e-163	1.93783e-163	0
-3.66798e-163	6.11313e-164	-4.96399e-164	1.58825e-164	-4.50658e-164	-9.70384e-163	-1.74191e-164	-4.11253e-163	-9.84142e-163	2.53529e-164	9.86148e-165	4.92306e-165	-2.97316e-163	1.05174e-162	-8.6715e-163	2.51068e-163	-1.09012e-162	1.89106e-163	5.61511e-164	-7.94332e-164	2.60221e-163	-8.29912e-164	-1.17405e-162	-1.35079e-163	-2.40856e-163	3.21972e-163	-1.49227e-162	1.89256e-163	-3.8006e-163	1.93783e-163	0
-3.66798e-163	6.11313e-164	-4.96399e-164	1.58825e-164	-4.50658e-164	-9.70384e-163	-1.74191e-164	-4.11253e-163	-9.84142e-163	2.53529e-164	9.86148e-165	4.92306e-165	-2.97316e-163	1.05174e-162	-8.6715e-163	2.51068e-163	-1.09012e-162	1.89106e-163	5.61511e-164	-7.94332e-164	2.60221e-163	-8.29912e-164	-1.17405e-162	-1.35079e-163	-2.40856e-163	3.21972e-163	-1.49227e-162	1.89256e-163	-3.8006e-163	1.93783e-163	0
-3.66798e-163	6.11313e-164	-4.96399e-164	1.58825e-164	-4.50658e-164	-9.70384e-163	-1.74191e-164	-4.11253e-163	-9.84142e-163	2.53529e-164	9.86148e-165	4.92306e-165	-2.97316e-163	1.05174e-162	-8.6715e-163	2.51068e-163	-1.09012e-162	1.89106e-163	5.61511e-164	-7.94332e-164	2.60221e-163	-8.29912e-164	-1.17405e-162	-1.35079e-163	-2.40856e-163	3.21972e-163	-1.49227e-162	1.89256e-163	-3.8006e-163	1.93783e-163	0
[truncated: 2,023 more rows]
