# Supplementary material for: A modified shuffled frog leaping algorithm with inertia weight
Source: Sci Rep. 2024 Feb 20;14:4146. doi: 10.1038/s41598-024-51306-1 (PMC11224354; doi:10.1038/s41598-024-51306-1)
Supplement: Supplementary file 1 — Supplementary Information. [file 41598_2024_51306_MOESM1_ESM.zip › data/F1/MSFLA_L_11.xls]

## Sheet: Sheet1
1.58297	-1.26988	-0.881476	-6.02893	-1.11434	-0.665776	-3.01387	-6.65663	-1.26455	0.0835582	-1.19735	-1.22101	-2.53937	-1.2794	-3.05384	-4.21686	1.82789	0.503602	-0.693819	-2.01398	0.645845	-0.390319	-0.803476	-3.00891	8.76134	2.27396	3.55378	2.00553	0.897209	2.96751	262.642
-0.189981	0.143426	-0.0898604	-0.0120582	0.292603	0.585693	-0.0169968	-0.141043	-0.0963314	0.0338474	0.268387	-0.393683	0.180999	-0.230497	0.17018	0.0728124	-0.106267	0.705499	0.049868	0.0559333	0.040918	0.133548	-0.216496	0.328195	0.0295892	0.0149827	-0.208543	-0.168519	-0.103432	-0.510692	1.90454
0.0178753	0.0921268	0.0293485	-0.0269184	-0.00187718	0.0119997	0.0125876	0.00097864	-0.00347008	-0.0267155	-0.00659209	0.0272318	0.0291222	0.00573342	0.0344885	-0.000339358	0.0173809	-0.017829	0.0213494	-0.00340337	0.00652696	-0.0104467	0.00546752	-0.000249274	-0.000974326	-0.00655179	-0.0286049	0.00491766	0.00483657	-0.00157346	0.0164623
-0.00214199	0.000163803	-3.00849e-05	0.00405517	0.00503712	-0.00230126	0.00263391	-0.000526655	0.000250233	-0.000998265	0.0003032	-0.000548711	0.0001113	9.2919e-05	-0.00251047	0.00164384	-0.000818213	-0.000456211	-0.000751113	0.00160067	0.000321037	0.000421114	-0.000410799	0.00021311	0.000125161	-0.00212863	2.4502e-05	4.94106e-05	0.00181138	-0.000671359	8.22014e-05
-0.00028297	-2.43126e-06	-2.54993e-05	-0.000253993	-8.07624e-05	-1.01466e-05	-4.33313e-05	7.38134e-05	7.89124e-05	0.000184188	-0.000121713	1.196e-05	2.34043e-05	3.77102e-06	2.73026e-05	3.69232e-06	-0.000220917	0.000196028	-5.79226e-05	0.000350812	6.1862e-05	-4.02106e-05	-9.82422e-05	0.000108759	-0.000130807	0.000105504	-9.11467e-05	-0.00022256	0.000141974	6.26092e-05	5.6636e-07
2.41115e-06	9.33426e-06	5.8102e-06	5.50846e-06	-5.27929e-06	1.36111e-06	2.55207e-05	1.13209e-05	-6.2392e-06	-1.66224e-06	-2.53432e-05	2.12815e-05	3.66211e-08	7.47054e-06	-5.33635e-06	2.56194e-07	-1.98969e-05	-7.153e-06	-4.93235e-05	-3.67208e-07	1.11232e-05	9.18494e-06	-1.23206e-05	2.42924e-06	-2.61858e-06	-1.02984e-05	-2.94313e-06	7.04737e-06	-8.68638e-06	7.36863e-07	5.68048e-09
-9.23204e-07	-1.54539e-07	-2.44995e-06	7.76753e-07	2.54641e-06	1.63743e-06	3.27225e-07	-2.35937e-08	7.8e-08	6.50783e-07	1.67337e-07	-2.74877e-06	2.50638e-06	3.20146e-07	-4.77541e-07	-1.22174e-06	1.10591e-06	1.99665e-06	1.93982e-06	-2.53632e-08	-4.29251e-07	1.20065e-06	-5.40095e-07	3.52242e-07	5.05997e-06	-7.01173e-07	8.41607e-08	3.60897e-07	-8.39017e-07	4.50019e-07	7.10268e-11
-2.83305e-08	-1.71056e-08	-2.45407e-07	-8.59601e-08	3.31511e-08	3.33699e-08	-6.99523e-08	-9.6252e-09	3.08972e-08	5.26134e-08	-1.58841e-07	8.82255e-08	7.2131e-08	-8.13131e-09	-8.02375e-08	-2.83975e-07	1.12293e-07	-4.44839e-10	8.58122e-09	1.36268e-07	-1.40828e-07	-1.26326e-08	-2.08215e-07	-2.532e-08	4.55223e-08	-8.21027e-08	-1.03635e-07	-2.16222e-07	4.7484e-08	8.8396e-08	3.76606e-13
-2.86256e-09	2.34321e-09	3.11205e-09	4.70961e-09	-2.15767e-08	1.13562e-08	2.66674e-09	4.74018e-11	-7.5984e-09	-8.47246e-09	1.64543e-09	-2.74982e-08	-5.06273e-09	1.7232e-08	-6.22639e-09	3.30602e-08	1.28242e-10	6.268e-09	1.90355e-08	-1.22592e-08	1.47647e-08	2.14148e-09	2.1424e-09	-1.20982e-08	5.79255e-09	2.00128e-09	5.50604e-09	2.58473e-08	1.80975e-09	-1.90951e-09	4.65824e-15
1.00405e-10	-9.21901e-10	1.84911e-09	1.55824e-09	1.36738e-09	-1.05976e-09	-1.1397e-09	-2.5289e-09	-2.48258e-09	-1.12329e-09	9.75215e-10	-1.02881e-10	7.68114e-10	-1.82245e-09	-2.6817e-10	-4.20271e-10	2.1186e-11	-2.18229e-10	-5.50096e-10	-1.25344e-09	-4.21027e-10	2.03003e-11	7.94271e-10	2.45727e-11	1.87306e-09	-5.26185e-10	-1.98669e-10	6.93589e-10	-5.40922e-10	1.595e-10	3.72956e-17
-4.0879e-12	-8.54453e-11	6.7622e-11	-1.4091e-10	-1.14707e-11	6.0208e-11	4.51192e-13	3.16522e-10	-8.88731e-11	2.2428e-11	1.1457e-10	2.17659e-12	4.57435e-12	-2.50255e-10	-2.75178e-10	1.08859e-10	-3.41455e-11	-5.0679e-11	-1.0328e-10	-2.30495e-11	-4.90097e-11	2.05178e-12	-4.23025e-12	7.91766e-11	5.81683e-11	6.18235e-12	-4.9685e-12	-7.2521e-11	6.77763e-11	1.88902e-11	3.44725e-19
4.97732e-12	1.07973e-12	2.21782e-12	8.36977e-13	4.58321e-12	-9.98909e-12	-6.81491e-12	2.249e-13	3.64581e-12	4.4884e-12	-4.51491e-12	-1.4085e-11	3.83041e-12	-1.21576e-11	-3.60735e-12	3.27412e-12	-4.8965e-12	-1.25842e-12	-2.22616e-12	7.53627e-13	8.31078e-12	-2.19664e-12	4.48733e-12	-1.68095e-11	5.37102e-12	1.43071e-11	-5.29461e-12	-2.92211e-12	1.09134e-11	-1.10228e-12	1.43536e-21
1.45853e-13	-2.71943e-14	-1.12313e-13	6.47979e-13	1.25799e-13	3.89052e-14	1.40003e-13	7.19402e-13	-1.51888e-13	-1.0332e-14	-7.5176e-13	6.65663e-13	4.18454e-13	8.87532e-14	-2.8688e-13	-3.27659e-13	1.15806e-13	-2.94883e-13	5.55741e-14	-7.40687e-13	5.61376e-13	1.17703e-13	1.48822e-12	-5.46685e-13	-8.91732e-14	1.35979e-12	2.76347e-13	8.48307e-13	-8.71679e-14	-7.69124e-14	8.57427e-24
1.33787e-13	8.41254e-14	-1.71454e-14	-1.31608e-13	3.40305e-15	-1.91755e-14	-4.57012e-15	-1.10787e-13	5.8973e-14	-6.68563e-15	-9.64102e-14	5.15481e-14	-1.56498e-13	1.69197e-14	-3.64985e-16	5.12054e-14	5.27855e-14	-4.13317e-14	-1.52887e-14	1.04873e-13	5.65631e-15	3.19453e-14	5.25175e-14	2.70427e-14	4.0001e-14	8.08814e-14	-1.64639e-14	-1.13478e-13	-5.63857e-14	-1.75466e-14	1.43185e-25
3.8013e-15	3.59382e-15	9.41172e-15	-2.59616e-15	2.77181e-14	8.22292e-15	-1.2857e-15	9.62522e-15	-7.64e-15	-2.14867e-15	1.51634e-15	6.2805e-15	-2.42881e-15	2.47117e-15	1.07602e-15	-4.13321e-16	2.90434e-15	-2.46668e-15	4.2451e-15	5.54641e-15	-2.45245e-15	-6.24467e-15	8.16462e-15	1.74405e-14	-5.87025e-15	-1.28457e-14	4.96833e-15	1.51862e-15	-3.1827e-16	-4.97775e-15	1.90145e-27
-2.0962e-16	2.35902e-16	-1.71853e-16	-3.45758e-17	-4.00082e-16	-5.26251e-16	1.84046e-17	1.09433e-16	7.53899e-16	2.54894e-16	-3.04617e-16	2.60436e-16	-2.46357e-16	-1.24744e-16	4.39595e-16	2.87303e-16	6.82967e-16	1.19801e-15	-1.64168e-16	-6.17629e-16	-1.48212e-16	8.72087e-17	6.13975e-16	-9.33604e-17	-8.25352e-16	2.36088e-17	-2.8043e-16	5.73544e-16	1.60249e-16	3.21445e-16	5.66933e-30
-1.15209e-17	4.17927e-17	2.09551e-17	-1.41084e-16	3.37031e-17	5.90606e-18	1.37741e-17	1.44976e-17	7.30571e-17	4.2168e-18	1.01913e-17	8.41023e-17	-3.47608e-17	6.87614e-18	-3.36647e-17	-7.56859e-18	1.35917e-17	-5.4176e-17	-7.65192e-17	-1.85441e-17	3.40822e-17	6.93552e-18	4.88432e-18	1.04138e-16	-1.72855e-17	2.57849e-17	-3.47141e-17	1.68483e-17	-8.73768e-18	1.60557e-16	8.84765e-32
1.54845e-18	-3.22738e-18	7.77036e-18	2.89093e-18	2.71849e-18	-1.67881e-18	-1.05524e-17	-2.96858e-18	1.65066e-18	1.16049e-17	-5.44026e-18	1.66226e-19	3.34796e-18	2.15413e-18	7.88481e-18	-7.62334e-18	-2.20086e-18	-1.0691e-18	-3.11086e-18	3.90441e-18	7.6156e-18	1.01994e-17	-2.45952e-18	2.88258e-18	1.16407e-17	5.11735e-19	1.88779e-18	6.99244e-18	-8.08346e-19	-1.82925e-18	9.14597e-34
1.27567e-18	-5.38831e-20	-1.1285e-18	1.96294e-19	1.57848e-20	-7.18933e-19	2.30473e-19	-1.15014e-19	-1.05836e-18	-1.56626e-19	-8.54248e-19	-1.21319e-19	9.28666e-21	3.92421e-20	5.76272e-19	-1.44837e-19	2.7539e-20	2.97795e-20	-2.44396e-19	-4.10433e-19	-4.4119e-19	-2.35534e-19	1.95996e-20	6.48664e-20	-1.05298e-19	3.05337e-20	-2.71353e-20	2.52336e-19	1.49076e-19	1.42378e-20	6.35296e-36
1.23031e-20	-1.61095e-20	3.24127e-21	-2.15817e-20	-1.85873e-21	-1.4506e-20	4.65994e-21	1.41103e-20	1.67856e-20	-6.90143e-20	-5.82806e-20	-8.64014e-20	-6.02939e-21	-3.92855e-20	2.67516e-21	-8.29649e-20	-1.04169e-20	-1.28617e-19	-1.65328e-21	7.17108e-20	-8.66117e-21	1.38575e-20	-5.19313e-21	5.79361e-20	1.83668e-20	-3.94873e-20	4.38313e-20	1.40105e-20	1.93574e-21	3.50814e-20	5.63937e-38
3.74787e-21	4.32973e-22	1.55523e-22	-1.59603e-21	-2.97782e-22	4.13097e-21	-2.87746e-21	-5.92528e-22	3.21245e-21	4.49667e-22	-1.42638e-21	-9.39941e-22	1.54053e-21	-9.81235e-22	5.48054e-22	3.71962e-21	-2.99178e-21	-4.0047e-22	-3.35691e-21	-1.64717e-21	9.75907e-22	-6.00944e-21	-9.88376e-21	2.20481e-21	2.46252e-21	5.74689e-22	-8.03322e-21	-2.19385e-21	2.01524e-21	-9.10675e-22	3.16841e-40
-9.021e-23	2.81362e-22	3.36956e-22	-4.11821e-24	-4.85291e-24	6.46963e-24	3.83414e-23	8.6096e-23	-4.39e-22	-3.07677e-22	-1.31019e-22	1.85911e-22	2.56074e-23	-9.37371e-24	1.32593e-22	-1.51834e-22	1.73224e-22	-4.76315e-23	3.93839e-23	1.45074e-22	5.64482e-23	-2.69498e-22	7.62679e-23	5.25879e-24	-3.21008e-22	-2.89553e-23	3.44408e-23	-4.96719e-23	-1.33153e-22	-5.60236e-23	8.55239e-43
5.17473e-24	9.7948e-24	3.05625e-23	-4.12358e-24	-5.80356e-24	2.89719e-24	-1.91404e-24	4.17479e-23	-1.84425e-23	-9.5476e-24	8.54182e-24	-4.42974e-23	3.80734e-24	-5.93021e-25	-3.54658e-24	1.76253e-23	-1.5494e-23	1.61921e-25	-1.13009e-23	-3.91416e-24	-1.92819e-24	-4.27506e-23	1.09759e-22	6.73289e-24	3.65003e-23	-9.54508e-24	-1.58027e-24	-2.75319e-24	-4.43802e-24	5.17106e-24	2.14537e-44
-2.7981e-26	-5.58996e-25	-2.4141e-24	-4.54474e-26	-2.17193e-24	8.10404e-25	7.44016e-25	-2.37517e-26	-4.07707e-25	-1.48826e-24	-1.33297e-25	-8.13863e-25	1.19175e-24	-2.18339e-25	2.96012e-24	-2.34343e-24	-5.8161e-25	-2.44896e-24	2.98865e-24	-2.3281e-24	-1.61439e-24	-3.62013e-25	8.62387e-25	3.08041e-25	1.54636e-24	4.39091e-25	7.59199e-25	3.25012e-24	2.15182e-24	-3.45428e-24	8.54042e-47
7.79457e-25	-3.47786e-26	-2.68455e-25	2.58654e-25	-3.03494e-25	7.25641e-26	-2.54294e-25	1.47154e-26	1.19445e-25	1.75203e-25	1.80687e-25	-6.24764e-25	-5.8238e-26	-1.22982e-25	-5.7699e-25	3.81878e-25	1.91308e-26	1.52573e-25	-6.63828e-25	1.8098e-25	4.87599e-25	-7.12499e-26	-3.01601e-25	-2.03879e-25	1.04746e-25	-3.89888e-26	2.7819e-26	3.55472e-25	5.33527e-25	-5.55862e-26	3.17499e-48
5.10297e-26	9.23354e-27	1.28341e-26	3.77175e-27	8.99161e-27	1.51559e-26	1.28765e-26	-2.62696e-27	1.93172e-26	-7.69169e-27	9.38367e-27	-1.4668e-26	3.06626e-26	-2.79969e-26	-3.94105e-26	-3.19861e-26	-4.3837e-27	5.05743e-27	1.69552e-27	8.04796e-27	1.05782e-26	2.51378e-26	1.19254e-26	1.10876e-27	4.07755e-27	1.42401e-27	3.76257e-26	4.18725e-27	-1.6591e-26	9.7974e-27	1.12102e-50
2.90873e-27	3.90047e-28	-7.97359e-29	3.87015e-27	-1.35082e-27	-6.46564e-28	1.28262e-27	8.91711e-30	1.65851e-27	2.03986e-27	-3.02636e-28	-1.48293e-28	9.791e-28	-8.33413e-28	-3.1373e-27	-1.47934e-27	1.4989e-27	1.5655e-28	-1.58093e-27	-8.51903e-28	-1.1955e-27	7.78792e-28	-5.97411e-28	9.15518e-29	-1.65756e-28	-2.63242e-28	-4.65835e-27	4.74645e-29	-1.28339e-27	-5.92532e-29	7.9542e-53
-1.51372e-28	2.26254e-29	4.73081e-29	1.93084e-28	-1.42951e-29	-2.28961e-29	4.26717e-29	-7.6089e-30	2.44909e-29	1.62396e-28	-1.60142e-28	-1.05774e-29	-1.21211e-29	7.10496e-29	6.82477e-29	-6.49344e-29	-3.2699e-28	-4.33047e-29	-3.50393e-28	-4.02065e-29	-1.83931e-30	-8.6961e-29	2.34207e-28	-8.39009e-29	-1.64689e-29	-1.99273e-28	2.58044e-28	-1.38445e-29	3.66418e-29	-5.43986e-29	5.4606e-55
9.63051e-31	-2.86615e-30	8.05193e-30	-5.671e-30	-1.63398e-30	5.8799e-29	9.96092e-30	2.59055e-30	7.57257e-30	8.38779e-30	4.8146e-30	7.81425e-30	-1.16016e-29	-1.09519e-29	1.07228e-29	-5.83695e-30	-6.67641e-30	3.33748e-29	-5.01324e-30	-1.45224e-30	-7.56321e-30	-1.64832e-29	-2.87566e-30	3.27945e-30	1.44954e-29	2.04024e-29	2.92714e-30	4.9016e-30	1.13433e-29	1.70175e-30	6.61174e-57
-1.75721e-30	-6.14734e-31	-6.60821e-31	4.07765e-31	-4.14775e-31	-1.57865e-30	7.16913e-32	2.46311e-30	-1.42127e-30	-2.2028e-30	-3.06215e-30	-2.12715e-30	-2.3824e-30	5.72282e-31	-5.88357e-31	4.75671e-32	2.35213e-30	1.07952e-30	-1.93752e-30	-4.71787e-31	1.10564e-30	-1.39963e-30	-2.45158e-30	-2.41006e-31	1.36751e-30	2.70958e-30	2.22095e-31	1.88574e-31	1.41912e-30	-1.86851e-30	7.46567e-59
-1.37563e-31	-6.02314e-33	7.37301e-32	1.66666e-31	4.4021e-32	-1.06023e-31	4.70716e-32	3.18948e-32	-2.14712e-32	-4.90812e-32	3.23611e-31	-1.7039e-32	-1.19125e-31	-1.78504e-31	9.39608e-32	3.17135e-32	6.59307e-32	-1.12898e-31	1.24181e-31	4.79909e-32	-1.19931e-31	1.02387e-32	-5.6693e-32	5.29353e-32	1.70657e-32	1.64988e-32	6.08055e-32	1.0519e-31	-1.562e-32	-5.75936e-32	3.06566e-61
-5.99985e-33	-1.05977e-33	-5.01584e-33	1.06705e-32	3.0686e-33	-5.69786e-33	1.66618e-33	2.80447e-33	-1.02914e-33	-4.1972e-33	-4.58099e-33	-2.3896e-34	2.01205e-32	-2.09099e-32	4.24249e-34	5.71972e-33	4.57686e-33	2.26516e-33	1.95132e-34	-4.75541e-33	-6.43041e-33	-1.06681e-33	1.51184e-33	3.04123e-33	2.60028e-34	3.78316e-32	4.86038e-33	5.27289e-33	8.35434e-33	2.79173e-33	2.8064e-63
-1.63184e-34	-5.59288e-34	1.93916e-33	-1.74788e-33	-2.81631e-34	1.65921e-33	-1.14801e-33	-1.61775e-34	-1.29072e-33	7.49592e-35	2.09347e-34	7.65612e-34	1.61396e-34	-1.02112e-33	-4.55609e-34	-3.22838e-33	-2.67056e-34	7.89753e-34	9.20992e-34	-9.05556e-34	-3.24747e-34	-7.36214e-34	-5.154e-34	6.21411e-34	9.52662e-34	-4.4924e-34	6.28753e-34	-6.58659e-34	6.27263e-34	6.63561e-34	3.17664e-65
-1.67584e-34	7.57856e-35	-3.05832e-35	4.61624e-35	1.2756e-34	3.05649e-35	-2.29669e-34	2.20215e-34	9.55073e-35	6.86871e-35	-4.81917e-35	-1.41718e-35	7.99142e-35	-7.49563e-35	2.83757e-36	-3.34817e-35	1.75031e-35	1.13732e-35	2.90406e-35	-1.25647e-34	-8.03615e-35	2.81105e-36	-2.69616e-35	-1.04527e-36	1.05112e-35	-1.48735e-35	-1.82727e-34	-4.12729e-36	-9.98141e-35	-1.45279e-34	2.73906e-67
4.48158e-36	2.8635e-36	-7.7028e-36	-2.36367e-36	9.11788e-36	-5.68322e-36	-3.06628e-36	1.54432e-38	-1.01157e-35	-1.17407e-35	3.59681e-36	3.42112e-36	3.7851e-37	1.72891e-35	-1.44761e-35	-1.90719e-35	3.14454e-36	-1.33224e-35	1.41146e-36	2.30355e-35	-1.84858e-35	1.96557e-36	6.26995e-36	-2.76222e-37	1.66067e-36	-1.17845e-35	2.67566e-36	1.53143e-35	-3.27921e-36	-4.75149e-36	2.87683e-69
1.13693e-36	-1.62131e-37	-6.14619e-37	-2.67681e-38	2.73906e-38	-1.81316e-37	-7.20344e-38	-7.86339e-37	4.72789e-37	1.626e-37	-1.98321e-36	-3.4031e-37	9.58918e-37	5.73654e-37	2.33529e-36	1.15915e-36	3.32475e-36	-3.28676e-37	7.6271e-39	3.55383e-38	-6.1258e-37	6.04196e-38	-1.10842e-37	-3.11808e-38	-1.32609e-36	3.02339e-37	2.26752e-37	1.0922e-36	-3.15186e-37	-7.89034e-37	3.00708e-71
8.30598e-38	-1.65475e-38	7.34741e-39	4.94567e-39	2.76101e-38	2.12026e-38	3.82113e-38	-3.00201e-39	-1.15736e-38	7.12337e-39	-4.47162e-38	3.85925e-38	-4.50799e-38	1.48338e-37	-2.3048e-38	1.43896e-38	-2.80223e-37	1.64306e-38	8.16298e-38	-2.64342e-38	5.22675e-38	1.8501e-38	-5.01332e-39	2.73981e-39	1.38518e-37	-1.40131e-38	-3.8359e-38	1.98353e-39	-1.00204e-38	-2.11951e-38	1.49053e-73
-4.73073e-39	-3.73005e-39	-2.25431e-39	-1.75301e-39	4.48315e-40	5.39441e-39	2.44775e-39	-1.00447e-38	-3.16221e-40	-3.50446e-39	-7.6435e-40	2.33952e-39	4.25898e-39	-1.07749e-38	1.85031e-39	1.75792e-39	-2.03893e-39	-9.81021e-40	-8.1169e-39	-4.72537e-39	-8.40211e-39	3.92917e-39	3.09256e-40	-8.77538e-39	1.29108e-38	4.21075e-39	-8.52245e-40	-3.44424e-39	9.84894e-39	-3.05286e-39	8.99627e-76
-2.34167e-40	2.61675e-41	-3.93335e-41	-3.89362e-40	6.6473e-40	1.53371e-40	1.34023e-41	-1.34866e-40	6.1124e-41	2.1025e-40	1.06931e-40	-2.53528e-40	-6.3339e-41	4.90704e-41	-2.47883e-41	-2.29659e-40	-1.6479e-40	7.81242e-40	-7.66579e-40	-3.44915e-40	2.79489e-40	-1.47541e-39	6.01487e-40	1.49465e-40	-2.41602e-40	3.18126e-40	-8.46974e-41	-4.74573e-40	8.06451e-41	6.97493e-41	5.26237e-78
2.80247e-41	-3.96225e-42	1.497e-41	-5.84125e-42	2.51195e-41	5.56525e-41	-4.04229e-41	-7.06107e-42	-1.02921e-41	2.20841e-41	2.59543e-42	1.76437e-41	-5.44485e-42	3.98124e-42	1.92262e-41	4.57326e-41	3.96433e-41	5.55916e-41	-5.10543e-42	-1.03282e-40	-5.48196e-41	1.06744e-40	-3.37252e-41	3.85054e-42	4.80165e-41	-7.22539e-41	-3.28202e-41	-2.25847e-41	3.67458e-41	-4.21318e-42	5.12781e-80
8.13461e-42	-1.75176e-42	-6.70432e-42	1.11048e-43	-6.98577e-42	-1.06975e-42	-5.10725e-42	1.29488e-41	4.78432e-43	-6.23845e-43	-3.96093e-43	-7.21264e-42	2.71742e-42	-4.28739e-42	-6.82214e-42	1.57333e-42	8.1223e-45	-3.55328e-42	1.87313e-42	-1.75647e-42	1.43792e-42	-4.51099e-44	1.54773e-42	-2.807e-42	-2.49961e-42	-3.95487e-42	1.75204e-42	1.27532e-42	3.12201e-42	-1.66156e-42	5.56139e-82
-4.91513e-44	-1.66315e-43	6.11457e-44	3.50246e-44	-5.91904e-44	-2.06916e-43	6.86357e-43	-1.98295e-43	-5.34522e-44	7.52945e-44	4.4535e-44	-3.00199e-43	3.19095e-44	4.6514e-43	1.64372e-43	4.74434e-43	3.08536e-44	9.95305e-44	2.3887e-43	4.66499e-44	-1.70978e-43	2.07524e-42	-8.9592e-44	-2.66018e-43	-1.43344e-43	-8.35384e-44	8.72588e-44	4.79916e-43	-4.15741e-44	-1.21262e-43	5.92851e-84
6.7905e-44	-9.51483e-44	-1.48014e-44	7.28972e-45	8.07181e-45	-7.02082e-44	7.92721e-44	-1.59691e-44	6.64699e-45	1.88969e-44	-4.95555e-44	-2.70396e-44	-3.86481e-44	-2.78359e-44	3.94784e-45	-1.82318e-44	9.27788e-45	-1.59542e-44	-2.13963e-44	-2.0242e-44	-2.21152e-44	2.19991e-45	1.46463e-44	-6.02045e-45	3.83111e-44	-6.605e-44	-2.19223e-44	-1.95056e-44	-1.95679e-44	-1.92577e-44	4.10726e-86
-4.05714e-45	-4.18774e-45	2.0768e-46	-8.21479e-48	3.4991e-45	3.85193e-46	-5.98537e-46	-1.58162e-46	-9.97728e-45	2.23342e-45	4.22641e-46	9.39203e-45	1.90971e-45	-9.31152e-46	1.4688e-45	5.05068e-46	3.43266e-45	8.23309e-47	6.42558e-46	-2.27797e-45	-1.03365e-46	7.76604e-45	8.89615e-45	7.82178e-46	2.36371e-46	-7.64681e-46	-2.11471e-45	-5.04854e-46	-3.89282e-46	-3.07654e-45	4.19117e-88
-2.00019e-46	1.00346e-46	-8.83142e-47	-5.35066e-46	-4.67814e-46	1.40869e-46	3.88313e-47	1.52928e-46	-2.63758e-47	3.82182e-46	-6.83171e-47	-3.4618e-46	2.01406e-47	-1.43606e-47	-3.87501e-46	-1.39418e-46	3.17187e-47	-1.76595e-47	-1.5295e-46	3.73784e-46	9.87643e-46	7.9633e-47	-1.1412e-46	1.92697e-46	-1.38504e-46	-6.28168e-48	1.36462e-46	-1.53122e-46	-1.31878e-46	6.15999e-47	2.32807e-90
-2.89017e-47	1.84603e-47	3.7443e-48	1.10179e-47	3.15313e-47	3.67784e-48	-1.28865e-48	-5.78156e-48	2.39392e-47	2.96691e-48	-5.66847e-48	5.08611e-47	-5.27362e-48	-3.03305e-47	7.2938e-48	-7.43321e-48	-1.83678e-47	-1.17013e-47	9.27935e-47	-3.7826e-47	-1.06702e-47	-1.01381e-47	5.339e-47	1.55343e-47	-3.11781e-47	4.05484e-47	-1.56769e-47	2.65804e-48	-6.98641e-48	7.28323e-48	2.34065e-92
-9.27836e-49	-4.03037e-48	-1.30203e-48	-6.07728e-49	1.53213e-48	3.59831e-48	-5.63792e-49	3.7188e-48	6.16966e-48	-1.27035e-49	-6.50015e-48	1.12126e-48	3.53334e-49	9.04436e-49	9.00059e-48	9.06417e-49	1.25318e-48	5.07507e-49	-2.26985e-49	6.33877e-49	-2.62656e-48	4.58785e-49	-2.89133e-48	3.60323e-50	3.52377e-48	-4.04668e-49	4.04054e-48	-2.57305e-48	-4.72339e-50	2.97719e-49	2.66347e-94
-4.93996e-50	-2.0036e-50	-2.64996e-49	2.06556e-49	4.74093e-49	-4.43322e-49	5.84402e-49	-1.46309e-49	9.39773e-50	-1.67095e-49	-7.41594e-50	-1.26988e-49	1.74959e-50	-6.16924e-50	-1.91678e-50	-5.76838e-50	-3.58766e-49	-1.46959e-49	2.54987e-49	-3.26488e-49	3.86764e-50	8.65084e-50	1.4526e-50	-2.78753e-50	1.13039e-50	1.17101e-50	-1.88103e-49	1.96104e-49	-8.12856e-50	-3.89249e-50	1.38026e-96
1.33306e-50	1.80115e-50	3.80917e-50	1.6229e-50	-1.56764e-50	7.91813e-51	-1.08391e-50	-6.84948e-50	-8.25775e-51	-5.31509e-51	1.8961e-50	3.82683e-50	1.31557e-51	1.339e-50	-2.78814e-51	-1.3915e-50	-1.00986e-51	-3.58019e-50	1.11105e-50	2.4984e-51	1.11981e-50	2.13701e-50	-8.34066e-50	-1.90136e-50	4.39059e-50	3.78794e-50	-7.52915e-51	6.48184e-51	-2.55905e-50	-1.42612e-50	2.32691e-98
2.81626e-52	2.13104e-51	2.27457e-52	-2.22949e-52	4.73735e-52	6.34841e-52	2.0413e-51	-1.39773e-52	3.01323e-51	3.27118e-51	1.26274e-51	1.4165e-51	1.40144e-51	2.14349e-52	5.1254e-52	-8.44639e-52	1.62718e-51	-1.05942e-51	-2.46891e-51	-4.29063e-52	8.56255e-52	2.20161e-52	1.87346e-51	5.32242e-52	2.09836e-51	-1.01668e-51	2.98736e-51	1.88041e-52	3.17306e-51	-8.91672e-52	7.57876e-101
2.37294e-53	1.54151e-52	-5.81658e-53	-1.40242e-52	1.35109e-52	5.34089e-53	-3.71311e-53	-2.65546e-52	-1.71087e-52	1.1875e-52	4.85612e-53	-1.49681e-52	-6.72558e-54	3.34486e-52	-1.42544e-55	-1.59071e-52	2.41566e-52	-3.76696e-52	4.28637e-53	-5.91989e-53	-7.15365e-54	-5.07967e-53	6.73516e-53	1.19435e-52	-9.12123e-53	1.53597e-52	-2.06858e-53	5.78674e-53	-3.74945e-52	1.55529e-52	7.73231e-103
1.27532e-53	6.51375e-53	-1.01138e-53	-1.6016e-54	1.55028e-53	-1.12724e-54	5.24384e-54	6.46683e-54	-1.9917e-54	-2.63459e-53	-3.49417e-53	-1.76686e-53	1.18403e-54	3.82867e-53	1.56644e-54	-1.36224e-54	-3.04132e-54	-3.88975e-54	1.22113e-53	-4.74814e-54	-4.0439e-54	-1.0078e-54	3.82244e-54	-2.29635e-54	3.02213e-54	5.96671e-54	2.90293e-54	2.83382e-54	3.35611e-53	3.12332e-55	9.94502e-105
9.11734e-55	5.09502e-55	-8.44984e-55	-4.16297e-56	7.21547e-56	1.22366e-55	-2.17384e-55	4.59403e-55	7.92562e-55	5.64377e-55	9.26419e-55	2.40495e-55	-1.53719e-55	1.89982e-55	7.08433e-55	-4.04155e-55	-5.33341e-55	-1.24395e-54	2.78509e-54	-3.19377e-54	-4.83406e-55	-3.25113e-55	1.19567e-55	2.00487e-54	1.15732e-54	2.5707e-55	-8.63624e-56	-3.66373e-55	-4.03038e-55	-2.90308e-55	3.06286e-107
-1.26077e-56	4.13974e-56	5.01247e-56	-5.84606e-56	-7.07642e-57	8.64229e-56	-1.1295e-56	-1.6981e-57	1.11884e-56	-5.99277e-56	6.16932e-56	2.05085e-56	-1.75434e-56	-9.76011e-56	-1.92018e-56	1.47851e-55	2.42462e-57	-3.22408e-57	-2.57465e-56	-3.28522e-55	-3.5115e-55	7.94858e-56	-1.31893e-56	8.38423e-56	-6.68539e-56	-2.14019e-56	-9.76814e-56	5.77707e-56	-9.95681e-57	1.88259e-56	3.19151e-109
1.65345e-57	3.41192e-58	9.11597e-57	-4.25887e-57	-1.08332e-56	1.97484e-56	-1.36652e-56	9.01799e-57	3.48218e-57	-8.71838e-58	5.38354e-57	8.19395e-57	2.01422e-57	2.22482e-56	4.66768e-57	1.58265e-57	-1.79625e-56	-8.31427e-57	-8.66e-57	9.63962e-57	-3.00465e-57	-7.04569e-57	3.53579e-57	5.93666e-57	-1.82085e-57	-2.0174e-56	2.06642e-57	9.51086e-57	2.18769e-56	5.45361e-58	3.16189e-111
4.23176e-58	7.39246e-58	-2.079e-57	3.41031e-58	-2.37282e-58	-7.4679e-58	-8.78599e-58	5.40159e-58	1.03498e-57	-1.63082e-58	-1.31718e-58	-1.13624e-57	4.64739e-58	7.24072e-58	5.31314e-58	5.89612e-58	1.70987e-57	-6.69968e-59	-3.09633e-58	5.43551e-58	-6.95092e-58	-4.2678e-58	-7.12661e-58	-3.30455e-58	1.54291e-58	4.74268e-58	3.15215e-57	-2.61085e-58	5.04852e-58	-1.02761e-58	2.57384e-113
6.59452e-60	6.25764e-59	-6.36685e-59	-1.7693e-59	3.54006e-59	-7.21171e-59	2.95365e-59	-4.63735e-59	7.48191e-59	8.41457e-60	-1.90195e-59	-2.29669e-59	1.07777e-58	-6.84628e-59	-1.43606e-59	1.13262e-58	-9.91034e-59	-7.93851e-59	4.69186e-59	4.14176e-59	1.38696e-59	-5.2658e-60	1.2039e-59	8.98641e-60	1.17633e-58	3.71337e-60	-1.54056e-58	6.25214e-59	-6.22143e-59	5.1378e-60	1.19575e-115
-9.80495e-60	-1.19075e-60	-5.58074e-60	-9.9888e-60	-2.139e-60	-4.90779e-60	1.76719e-60	9.36761e-62	4.16839e-60	-5.39434e-60	-2.10535e-60	-2.51242e-60	-1.62917e-60	-4.12189e-61	-2.85457e-60	2.43875e-59	1.07449e-59	-6.13535e-60	4.76097e-62	-7.34019e-60	1.16384e-59	1.17067e-59	3.65564e-60	-3.06351e-60	-3.81356e-60	4.49073e-60	5.68663e-61	8.78363e-61	-5.05683e-60	-4.81931e-61	1.48705e-117
-2.35196e-61	-1.29961e-61	2.29483e-60	7.54982e-61	-3.37197e-61	-4.16025e-61	-7.93859e-61	3.0982e-61	-2.42671e-61	-1.36561e-61	-8.83415e-63	6.93897e-61	-1.26836e-61	-1.8724e-61	-7.27221e-62	-1.13525e-61	-1.80869e-61	3.30426e-61	-4.21563e-62	-1.16692e-60	7.13618e-63	1.78958e-61	-4.49639e-61	-1.0987e-60	-5.51726e-61	-2.60317e-61	-1.8477e-61	1.01922e-60	1.68139e-61	-1.62873e-60	1.46228e-119
-7.97961e-63	-1.38834e-62	-5.17653e-62	4.00218e-62	6.28346e-62	1.9255e-63	-4.57148e-62	4.74527e-62	-2.47062e-62	1.10029e-62	3.53605e-62	3.19401e-63	4.08198e-62	4.61106e-62	-1.58233e-62	1.53427e-62	-3.07052e-63	-3.01814e-63	-1.64233e-61	2.96118e-62	-1.99492e-62	5.8892e-63	-1.05181e-62	-4.49259e-62	-1.23065e-62	8.27913e-65	-2.21235e-62	2.70014e-62	-1.21352e-63	-5.55031e-62	5.39831e-122
1.32601e-63	4.8015e-63	1.18295e-62	1.33933e-63	4.95988e-63	5.67687e-63	7.1849e-63	-8.42595e-63	-1.3944e-63	6.14644e-63	-9.08165e-63	2.025e-63	-2.33459e-63	1.38796e-62	-3.85578e-63	3.71984e-63	-3.00067e-63	-1.39589e-62	-1.34434e-62	1.33126e-62	3.8934e-63	8.34483e-64	6.50837e-63	-4.33491e-63	3.44344e-63	-8.29645e-64	-1.17496e-63	4.55874e-63	-3.04616e-63	4.03638e-63	1.39818e-123
-5.83291e-65	4.23246e-64	3.62627e-64	8.68917e-64	-5.3542e-64	-1.48354e-64	-3.04057e-64	8.9294e-64	-3.12325e-65	-4.79493e-64	2.98855e-64	-6.63839e-65	-4.70195e-64	6.15746e-65	-8.211e-64	6.50211e-66	4.59481e-64	1.22329e-64	1.0441e-64	-9.62681e-64	1.36289e-64	2.76676e-64	2.95181e-64	-8.10108e-64	-6.7555e-64	5.37947e-64	-5.25632e-64	-1.904e-66	9.41236e-64	2.6716e-64	7.47288e-126
-3.7353e-65	1.64869e-65	5.0915e-65	-3.98249e-65	2.24183e-65	2.70832e-65	1.304e-65	3.64885e-65	5.6396e-65	-2.36186e-65	-2.90894e-65	-1.71775e-65	-2.18223e-65	1.1616e-65	-7.57196e-65	-1.09224e-65	1.48745e-65	3.16618e-65	-6.1863e-66	-1.49864e-66	-2.50881e-65	8.78688e-66	3.52498e-65	-1.06838e-65	1.51119e-65	3.1036e-66	-1.88975e-64	-8.69235e-66	-5.66258e-66	8.71471e-65	6.69059e-128
1.24652e-66	-3.54574e-66	-6.06616e-66	5.58713e-67	1.07037e-66	-5.69914e-67	5.8901e-66	-3.55519e-66	1.64264e-66	3.55417e-66	-1.54184e-66	-4.49009e-66	-5.28935e-67	-1.85559e-66	-5.15706e-67	1.45896e-66	8.14952e-66	5.08406e-66	4.61458e-66	2.16398e-66	-1.0276e-65	-4.07761e-68	-1.27024e-66	2.76117e-66	1.77149e-66	3.76338e-67	-4.29105e-66	-3.98898e-66	6.98119e-66	-6.37943e-67	4.63849e-130
-1.87679e-68	2.30922e-68	2.11199e-67	-4.31506e-68	1.5077e-68	-3.04753e-67	4.03362e-68	7.27733e-68	1.73575e-67	-3.05588e-67	1.78417e-68	1.73371e-67	2.51603e-67	-4.40713e-68	3.31287e-67	8.50062e-68	-3.73937e-67	-4.83504e-67	-1.03626e-67	1.05766e-66	5.32696e-68	-8.67143e-68	-7.82666e-68	-1.07634e-67	-2.24143e-67	-2.29532e-68	-6.21807e-67	-3.48663e-67	1.16874e-67	-4.50465e-67	2.79009e-132
3.37994e-68	7.73609e-69	1.39998e-68	1.59319e-68	4.6962e-68	-1.83241e-68	4.68746e-69	9.31582e-68	-3.00812e-68	8.49996e-69	2.6518e-68	-1.91955e-68	1.67733e-69	7.76502e-69	-2.74776e-69	-1.04671e-68	9.9844e-69	3.92707e-69	2.01872e-68	-1.16589e-69	1.02193e-68	-3.36074e-69	3.35118e-68	-1.87544e-68	3.14243e-69	-5.0638e-68	-1.03881e-67	2.60534e-68	3.72605e-68	7.23524e-68	3.79046e-134
-1.03195e-68	-5.59512e-70	2.14365e-69	-5.24887e-70	1.82286e-69	5.22335e-71	-4.24582e-72	1.3659e-69	-2.45228e-69	1.23707e-69	-1.42814e-69	-5.57255e-70	2.31831e-69	2.78675e-69	-4.36535e-69	-1.7951e-69	-1.26959e-69	3.12038e-69	-2.47023e-69	-3.89288e-69	3.87267e-70	-4.84183e-70	5.78908e-70	1.8675e-69	-6.84035e-69	7.89538e-70	-5.17896e-70	-3.54973e-70	-6.03783e-70	-2.09431e-69	2.51552e-136
-1.07532e-71	-1.57186e-70	5.20682e-70	-1.33271e-70	1.6402e-71	8.37042e-72	1.81017e-70	-4.51605e-71	3.97403e-70	-7.70445e-71	-6.09271e-71	-2.25836e-70	2.10933e-70	-1.2743e-70	2.49753e-70	3.30738e-72	-3.25467e-71	5.28507e-70	-9.97522e-71	-1.05976e-70	-2.48452e-70	-3.45305e-71	8.92417e-71	1.13475e-70	1.44807e-71	-1.02611e-70	-2.84838e-71	-1.43911e-70	8.29896e-71	4.21659e-71	1.11679e-138
3.10646e-72	5.61386e-72	-4.05621e-71	1.42452e-71	-1.28517e-72	1.27543e-71	-1.96393e-72	1.52633e-71	2.55281e-71	-2.5424e-71	-5.25764e-72	3.23767e-71	-1.87779e-72	8.88295e-73	1.17139e-71	-1.3394e-71	1.73385e-71	1.23079e-71	-2.83566e-71	-6.76639e-72	-6.72065e-72	3.57059e-72	5.96172e-72	2.49257e-71	-5.63121e-72	1.40372e-71	-3.67081e-72	-1.00949e-73	-3.03879e-72	-2.98881e-71	8.14692e-141
-2.24409e-72	8.66563e-73	7.73281e-73	2.42166e-72	2.58325e-73	3.7943e-73	8.1856e-73	-3.50334e-73	1.43227e-72	1.98095e-72	-4.23352e-72	-1.59834e-72	6.19312e-73	-5.3352e-72	-5.87017e-74	3.35327e-73	6.36211e-73	-8.21056e-74	-8.38064e-72	-2.01008e-72	-4.34085e-73	-3.17065e-72	-5.76648e-73	1.14324e-72	-2.90573e-74	1.08423e-72	-2.39952e-72	1.42672e-74	-1.73374e-74	-4.05823e-73	1.62337e-142
-4.37922e-74	3.05958e-74	-3.34829e-73	-9.44782e-74	-2.94758e-74	5.69216e-73	2.7276e-74	4.52188e-73	-4.84581e-74	1.24863e-75	-7.47126e-75	-1.7365e-74	1.4223e-73	-2.15693e-74	2.09635e-73	-5.86266e-74	4.4299e-74	1.51682e-73	-1.31722e-73	-1.34844e-74	-7.89066e-75	5.15598e-74	-2.60616e-74	-1.59441e-73	1.22658e-73	1.08104e-73	7.68139e-74	1.5429e-73	-3.71623e-74	1.18259e-73	8.67897e-145
-1.10762e-74	2.1215e-75	-2.60032e-75	-2.21238e-75	3.08411e-75	-9.73533e-75	-6.41328e-75	-3.38007e-74	6.44455e-75	6.14193e-75	6.12123e-75	4.56747e-74	2.2579e-74	-1.04903e-74	-1.28065e-74	-1.27165e-74	2.40049e-74	-3.62343e-75	-3.06366e-74	1.77268e-74	2.47983e-75	5.24907e-74	-6.18479e-75	4.32075e-76	7.07832e-75	5.68569e-75	-1.95344e-75	1.21732e-74	1.00484e-74	1.81321e-74	9.88147e-147
-2.08971e-75	1.27128e-75	1.76411e-76	1.08187e-75	-8.49721e-77	3.78807e-76	6.98309e-77	-2.27108e-76	1.15055e-75	4.46816e-77	-1.5641e-75	3.38453e-75	2.77444e-76	4.38835e-77	4.90222e-76	2.02549e-75	-2.29814e-76	-7.49862e-76	-2.16861e-75	8.2987e-76	1.24226e-75	-6.79564e-76	2.66418e-76	4.50939e-75	-1.83708e-75	4.02367e-76	-3.20469e-76	-7.24404e-77	6.75811e-76	7.68608e-76	6.01503e-149
1.04722e-76	1.90646e-76	3.38964e-76	7.6287e-77	-1.31963e-76	-1.86415e-76	-1.46964e-76	5.27263e-77	1.8385e-77	7.1979e-77	2.90495e-76	-1.17284e-76	-6.40739e-77	8.04057e-76	2.99286e-77	-2.57239e-76	2.51073e-76	2.09027e-77	8.29106e-77	-6.53572e-77	2.68351e-77	1.65269e-78	-1.50813e-76	7.87301e-77	-1.65708e-76	-1.49622e-76	1.20353e-77	-5.04746e-77	-5.50358e-77	-4.71468e-77	1.22799e-150
7.86263e-78	7.12052e-79	-4.66516e-77	3.20557e-77	-1.64185e-79	3.8236e-78	-1.99415e-78	4.1157e-78	-1.22855e-78	-7.98764e-78	3.68306e-78	-1.84403e-78	-1.98714e-77	-3.61957e-78	-2.3447e-77	-1.24504e-77	-6.40551e-78	1.42785e-78	-1.90375e-77	3.59305e-78	1.78166e-77	9.65366e-78	9.82729e-79	1.75185e-77	8.20894e-78	2.47233e-78	3.83733e-78	5.34852e-79	-3.58137e-78	-3.59196e-78	5.74798e-153
-1.62954e-78	3.20966e-79	-4.37274e-79	-2.28551e-79	4.70147e-79	-1.26565e-79	4.76036e-79	5.17008e-79	2.5667e-78	-8.30406e-79	2.91686e-78	8.79871e-79	-1.58818e-78	-2.44415e-78	-3.04346e-79	-1.42458e-79	9.08521e-79	8.19278e-79	-2.90372e-79	-2.429e-78	1.86797e-79	-1.15651e-78	6.62391e-79	5.12795e-79	-1.18751e-78	-1.37916e-78	4.16572e-79	1.2807e-78	-5.1905e-79	1.80708e-79	4.38848e-155
9.2979e-80	-1.69889e-80	-2.22734e-80	-4.51483e-80	-1.7814e-81	-7.66944e-80	5.20358e-80	-2.41673e-80	1.19367e-79	-3.87322e-81	-7.65731e-80	-8.64702e-81	-2.05637e-80	2.60822e-80	-6.44547e-80	1.63528e-79	-2.99316e-81	-3.2105e-79	2.97527e-80	9.05855e-81	4.75221e-80	1.36364e-80	-7.16628e-80	1.90833e-80	-2.70229e-80	-9.37023e-81	7.34743e-82	1.11182e-79	-1.06875e-81	-5.03395e-80	2.00555e-157
6.61088e-81	-3.11917e-81	4.13549e-81	9.79798e-81	-2.25708e-81	8.70524e-81	5.65947e-81	-8.21067e-81	1.4286e-81	4.13325e-81	-7.98201e-81	-1.95854e-80	2.25894e-81	-4.86677e-81	8.43308e-81	-1.21674e-80	-1.32022e-80	-7.30925e-81	2.11265e-81	4.04347e-82	3.0768e-81	6.5041e-81	5.7287e-81	3.1889e-81	-1.55217e-81	-6.21765e-83	2.04192e-81	-4.68926e-81	-7.5599e-81	-1.28021e-81	1.4757e-159
8.01484e-82	5.25342e-82	2.24386e-82	-2.22646e-83	-5.10948e-83	8.16307e-83	-9.67756e-83	2.17859e-82	2.27165e-82	-9.74954e-83	3.66929e-82	8.54714e-82	5.26575e-82	-3.00141e-83	4.34753e-83	2.95255e-82	3.35641e-85	2.93783e-82	-5.08336e-82	1.914e-81	-1.39068e-81	7.32717e-82	3.45549e-82	4.30215e-85	4.73236e-82	1.71136e-81	6.87197e-83	-2.65047e-83	4.22646e-82	-2.1724e-82	1.23112e-161
2.46155e-83	-2.69034e-83	8.21734e-83	1.24829e-83	4.06534e-83	3.436e-83	1.27534e-85	-1.85146e-83	-1.62175e-83	1.08924e-83	4.05571e-83	1.03453e-83	1.41428e-83	-1.44869e-82	2.08188e-84	-5.16671e-84	-1.93299e-82	4.31963e-83	-3.63114e-83	-1.08066e-82	-4.89222e-83	-1.90856e-83	3.29315e-83	9.51774e-84	1.78748e-83	-5.78465e-84	4.28431e-83	6.58425e-84	2.03529e-83	7.16834e-84	9.36233e-164
7.38116e-85	-2.76914e-84	-4.18519e-84	-3.66776e-84	-2.83192e-84	-1.83596e-84	-6.39075e-85	4.09117e-84	-5.27121e-84	3.94734e-84	6.63282e-84	4.10331e-84	2.55748e-84	-2.11575e-84	1.02813e-84	-3.99886e-84	2.56302e-83	-5.26542e-84	1.26767e-84	4.81311e-84	-1.47171e-83	-4.73075e-85	-1.88425e-84	8.12689e-84	1.32465e-84	-1.79992e-84	6.8579e-84	5.43689e-84	-9.71287e-84	3.12102e-84	1.38146e-165
3.64944e-85	-2.53809e-85	-4.1594e-85	-9.54646e-85	3.85656e-85	1.292e-85	1.2616e-85	5.26209e-86	4.10469e-85	4.04324e-85	-1.88275e-85	9.3373e-85	-6.19105e-85	-3.07364e-85	-3.20315e-86	3.90663e-85	-5.20259e-87	4.4826e-85	-2.86199e-85	-2.28143e-85	-2.53082e-84	-3.36219e-85	4.87758e-85	1.00281e-85	-2.62861e-85	-2.77657e-85	-3.11494e-85	-1.49572e-86	-3.75215e-85	7.40987e-85	1.1371e-167
-5.8772e-87	-1.86004e-87	2.19489e-86	2.5594e-86	2.97471e-87	1.1688e-85	-1.01012e-85	4.00447e-86	1.57702e-86	-1.56159e-85	3.55326e-86	2.96278e-86	-4.56583e-86	3.14478e-87	2.02527e-86	7.13643e-87	2.29019e-86	-4.17359e-87	1.01313e-86	4.39702e-86	2.47893e-87	2.88186e-86	-3.43443e-86	-1.08317e-85	-7.8645e-86	7.28371e-86	2.23846e-87	-1.47469e-86	-5.30647e-87	9.24875e-86	9.26036e-170
-2.30287e-87	-1.05022e-87	-9.08263e-88	3.67439e-87	2.57314e-87	1.00666e-86	-4.77925e-87	3.15958e-87	3.0803e-87	-9.7898e-88	-8.31471e-87	3.8212e-87	1.03463e-87	1.46598e-87	-3.85603e-89	1.4961e-87	3.39943e-87	2.88092e-87	-8.80397e-87	2.54616e-87	2.05699e-88	2.13395e-87	6.98718e-88	1.50979e-87	2.25843e-87	-4.22171e-87	-2.41425e-87	1.2774e-87	1.58972e-87	3.02656e-88	4.0537e-172
-1.36967e-87	1.62755e-88	-2.66492e-89	-8.26854e-88	4.79889e-88	-5.5171e-89	9.31742e-88	-6.15708e-88	-1.08793e-88	4.29677e-88	1.25208e-88	-4.19078e-88	6.79518e-88	2.68321e-89	-3.13922e-88	-5.88664e-89	9.77366e-90	2.06698e-89	-3.8555e-89	-1.16034e-87	-1.73836e-88	-6.58783e-89	-9.83233e-89	-1.86126e-89	-7.18967e-88	-1.31378e-88	1.58798e-88	2.71988e-88	-1.82914e-88	6.94875e-89	7.08432e-174
-3.23599e-89	1.24235e-89	-4.68158e-90	-1.002e-88	-4.47046e-89	2.90484e-89	2.63349e-89	-6.36795e-89	-6.01862e-90	-4.28419e-89	-1.44694e-91	1.3525e-89	-4.8168e-89	1.38096e-89	6.64387e-91	-1.37852e-89	5.05417e-89	4.44684e-91	-4.10975e-89	-2.13595e-89	2.37521e-89	4.10982e-89	-2.9935e-89	3.36498e-89	-6.22111e-90	2.2739e-90	8.33598e-90	-9.79557e-89	1.20265e-89	-1.10673e-88	5.46938e-176
1.29587e-90	2.40019e-90	8.66808e-90	-1.46463e-90	2.72796e-90	-1.22896e-89	-7.19896e-90	-3.83647e-91	1.47698e-90	1.18025e-90	-6.76534e-91	5.0936e-90	-7.45847e-90	-1.52431e-91	6.8023e-91	1.13114e-90	9.58838e-91	-2.36931e-90	2.93168e-91	1.70732e-90	1.30931e-90	-9.10702e-92	-1.42942e-90	2.30571e-90	-3.62813e-90	1.67433e-91	1.52612e-90	8.00512e-91	2.29382e-90	4.30401e-90	4.41105e-178
1.07903e-91	2.42004e-91	-1.57419e-91	3.148e-92	-8.1597e-92	-2.64994e-91	3.62019e-92	2.91672e-93	-3.37803e-91	-8.97504e-92	-9.19889e-92	-3.63104e-91	1.15813e-90	-8.25342e-91	-2.83474e-91	-5.12226e-92	-5.34356e-91	2.70295e-91	5.27943e-93	-6.07848e-92	-3.76744e-91	-2.41201e-91	-2.49639e-92	5.09186e-92	-1.33703e-91	-5.13103e-92	3.36129e-91	1.30151e-91	-4.14649e-92	2.33434e-92	3.26044e-180
-7.70819e-92	-3.64654e-92	8.16431e-92	-7.22193e-93	-6.0584e-92	-8.75639e-93	2.53155e-92	9.5049e-92	-1.57371e-93	4.75487e-94	-2.9791e-92	-1.38665e-92	-1.23951e-92	-1.4235e-92	-1.05501e-92	5.70048e-93	-6.39988e-93	2.88998e-93	-3.47951e-92	-2.03377e-93	-1.25997e-93	2.00903e-92	2.23673e-92	-1.74485e-92	-8.0359e-93	-4.95693e-93	4.65984e-93	-6.63283e-92	1.45019e-92	-2.2946e-92	3.67152e-182
4.13313e-93	3.08354e-93	2.1552e-93	-3.20483e-93	2.8665e-93	1.79282e-93	-1.55814e-94	-8.38262e-94	-7.13282e-94	-1.51374e-94	4.8776e-95	-3.50862e-93	-3.34204e-94	-2.80297e-94	1.22311e-93	1.20578e-93	2.03983e-94	-5.10891e-93	1.13194e-93	9.88777e-94	2.11509e-93	-1.87094e-93	4.7373e-93	1.13002e-93	-4.40788e-93	1.39435e-93	2.10615e-94	-1.9267e-93	1.78944e-94	-1.04609e-93	1.56e-184
1.87541e-94	1.36693e-94	-2.92612e-95	-1.14765e-94	-1.1153e-94	-1.25847e-94	-2.65483e-94	-2.27555e-95	-1.69306e-94	-8.21908e-95	-3.25233e-95	-5.85165e-95	3.04123e-94	2.68696e-95	-1.57516e-94	1.55368e-94	1.64152e-94	2.61822e-94	2.09803e-95	-3.56153e-95	-3.55265e-94	4.85683e-95	-4.24848e-94	9.88887e-95	9.22932e-95	-3.0312e-94	1.19452e-95	3.76613e-94	-2.90307e-94	-5.67023e-94	1.41345e-186
-3.83498e-96	5.36204e-96	2.17333e-95	4.4408e-96	-5.2167e-96	-2.09819e-95	-1.04638e-95	2.91715e-95	-1.41712e-95	2.57326e-96	-1.06545e-95	-7.36655e-97	8.50908e-96	-6.18464e-97	-4.20952e-96	5.13563e-97	-6.53579e-96	-1.32171e-95	-6.14169e-97	-9.81861e-96	-4.26938e-95	-1.43944e-95	2.14899e-96	1.20833e-96	1.05406e-95	-1.23465e-95	2.06322e-95	4.00049e-96	9.61858e-97	-2.72867e-95	6.17666e-189
3.92337e-96	6.02011e-97	-8.26829e-97	-1.70164e-96	-2.14677e-98	-2.71463e-96	5.05989e-98	1.09874e-96	4.07125e-98	4.32364e-96	2.84083e-96	-1.31744e-97	-1.95291e-97	2.4068e-96	1.891e-96	-9.31049e-97	-2.81798e-96	-1.53757e-96	1.13275e-96	-2.22981e-97	-6.01917e-97	1.24773e-96	1.69657e-96	-1.23118e-97	3.16842e-96	2.0321e-96	-5.09448e-97	-6.23565e-96	-1.74214e-96	-1.37688e-96	1.39663e-190
1.03567e-97	1.9199e-97	2.06831e-98	2.2463e-97	-2.6883e-98	-5.46138e-97	8.98898e-98	6.39677e-99	1.34782e-98	1.51901e-97	1.08382e-97	-1.86179e-97	-2.12441e-98	-2.30394e-98	1.21262e-97	1.00752e-97	-1.32818e-97	-3.35954e-98	3.0091e-97	1.12927e-97	-9.47144e-98	1.19219e-97	-1.34753e-97	9.93886e-98	1.18957e-98	1.12331e-97	3.04552e-97	-1.0646e-97	-6.20092e-98	-6.76644e-98	7.99643e-193
-1.1142e-98	-1.25211e-98	6.43762e-100	2.61536e-98	5.15905e-100	-2.39147e-98	1.57753e-98	1.76792e-98	3.38291e-99	-1.29254e-98	-1.69503e-98	8.90729e-99	-1.28699e-98	1.49108e-98	7.42969e-100	7.36574e-100	-7.2403e-100	-8.42859e-99	-1.20361e-99	1.34812e-99	-9.15211e-99	1.05498e-98	-8.70255e-99	9.33462e-99	5.16643e-98	6.94286e-99	-1.17494e-98	-5.70643e-99	-1.55123e-99	-3.95303e-98	7.91899e-195
-3.79968e-100	-6.01147e-100	-1.20623e-99	-3.31387e-100	4.90482e-100	-5.92288e-100	-7.33131e-100	-3.10357e-99	2.11713e-99	1.18692e-99	2.114e-99	-8.17997e-100	-1.25523e-100	-2.46671e-100	-1.22985e-99	1.89289e-99	-4.49587e-100	-5.47686e-100	-1.66224e-101	7.52565e-100	4.98724e-101	-2.47825e-100	-1.4496e-99	-7.91925e-100	-1.07412e-99	-2.59003e-100	-1.54105e-99	1.67556e-99	-5.2575e-100	6.00488e-100	3.99342e-197
-1.55618e-100	2.31443e-100	-3.8296e-100	4.79184e-101	1.03503e-100	4.39172e-101	3.37598e-101	-4.22332e-101	3.37152e-101	1.18549e-100	-3.57927e-100	-2.99476e-101	-1.53208e-100	3.73432e-101	-7.10408e-103	-2.47095e-100	-4.25753e-102	-2.18729e-101	-8.35338e-101	-1.14879e-101	2.83518e-100	9.07941e-101	2.61286e-101	1.08944e-100	4.61458e-101	4.16805e-101	-7.53794e-101	-3.18334e-101	-5.12676e-100	-5.81172e-101	8.57986e-199
-1.99003e-102	-1.68947e-102	-4.57986e-102	1.32145e-101	-2.19586e-102	1.47482e-101	3.95428e-102	8.71409e-102	2.03434e-102	2.89402e-102	-1.95613e-102	-3.87762e-101	-2.2342e-102	2.3189e-102	-3.10471e-102	1.37853e-101	-5.64549e-102	9.40672e-102	9.05427e-102	6.42139e-102	2.23797e-102	3.12403e-102	2.53344e-101	3.10105e-102	5.74143e-102	1.64161e-102	-1.28732e-102	-1.04811e-101	-4.10803e-102	1.70848e-101	3.61202e-201
3.47672e-103	1.19432e-102	-2.01796e-102	-1.48857e-102	-5.52714e-103	2.80812e-102	2.2163e-103	1.46099e-102	7.21121e-103	-3.53344e-103	-1.21673e-102	1.01775e-102	-1.45209e-102	8.39675e-104	4.81053e-103	4.53336e-104	2.74111e-103	3.60065e-104	5.37478e-103	-1.99975e-103	7.82783e-103	-2.53901e-103	-8.21353e-103	-9.69218e-103	-1.51388e-102	-9.20935e-103	2.07656e-102	-1.19501e-102	-1.86438e-103	1.5096e-103	3.53543e-203
-2.56865e-104	3.08056e-104	1.19599e-104	-1.62479e-103	3.80311e-105	-8.5304e-105	6.67528e-105	1.14682e-105	-1.72623e-104	2.34553e-104	1.30836e-103	-5.42039e-105	-7.23681e-104	-3.12594e-104	-1.13597e-105	-3.84926e-104	-2.23853e-104	5.84154e-103	-9.29809e-104	-4.68445e-104	-5.13001e-104	2.02949e-103	-6.45854e-104	7.2919e-104	-3.90716e-104	-1.50565e-104	2.7694e-104	-1.11278e-103	-3.93565e-104	2.50167e-104	4.7694e-205
1.02397e-104	1.14843e-106	-3.39889e-105	3.26029e-106	-3.16263e-105	-3.79044e-105	-4.74183e-105	-1.40927e-104	2.03176e-105	-1.10505e-105	-4.68382e-105	8.94508e-105	1.58566e-105	4.61686e-107	-2.35935e-106	-4.05654e-105	3.33758e-105	-8.96807e-105	6.65779e-105	-2.11488e-105	-5.22358e-106	-1.11903e-104	2.77286e-106	3.63728e-105	1.08035e-105	7.08807e-105	2.65344e-104	3.67828e-107	6.37533e-106	2.10451e-105	1.5278e-207
3.16405e-106	7.33229e-106	1.59192e-106	-8.98899e-106	-1.22575e-105	-1.38705e-106	4.462e-106	-4.20239e-106	1.75456e-106	-8.53834e-107	-2.32303e-105	-4.95667e-106	7.36712e-106	-3.04138e-106	-1.85387e-106	-1.62356e-105	-2.78827e-106	-1.05653e-106	1.51078e-105	-5.24624e-106	5.70689e-106	3.32029e-106	1.7981e-105	-4.46021e-106	-5.84873e-106	2.01664e-106	-2.59518e-106	-6.48744e-107	-7.25254e-106	1.39888e-105	2.18061e-209
6.83489e-107	3.16893e-107	2.35823e-107	-7.18226e-107	4.4112e-107	1.77097e-107	1.78652e-106	1.68427e-106	-4.40233e-107	5.13787e-108	3.3801e-108	1.72225e-106	-1.00712e-107	2.6153e-107	-1.2139e-106	2.5937e-107	4.86574e-107	6.47233e-107	-4.61856e-107	-7.59592e-107	1.24163e-106	-3.96624e-107	-2.33665e-107	8.67604e-108	-2.0533e-111	3.83636e-107	-1.26858e-106	6.10743e-107	-8.24481e-107	-1.45317e-106	2.03045e-211
-3.43572e-108	-5.51944e-108	-3.30636e-109	-3.9698e-108	-1.08581e-107	5.29226e-108	-3.52239e-108	-1.80998e-108	-2.41243e-110	-5.57377e-109	1.01942e-108	-2.81041e-109	1.19984e-107	5.87231e-108	5.13988e-108	1.59338e-109	7.39173e-108	4.75195e-108	1.42839e-108	5.48353e-108	3.72456e-108	-2.17487e-108	-4.33059e-109	-8.81161e-109	3.71607e-108	-2.48982e-108	-6.45806e-109	-4.8373e-109	3.48566e-108	-1.80958e-108	5.91024e-214
-6.85494e-109	-9.92421e-110	-9.44631e-109	3.41331e-109	6.53291e-109	-4.42988e-109	-1.96765e-109	9.69019e-109	-2.78868e-109	3.58611e-109	7.07444e-110	9.01953e-110	-2.48676e-110	-2.40713e-109	-3.62109e-109	-7.80067e-110	-5.2138e-109	3.39025e-109	4.64529e-109	3.48883e-109	-3.00833e-109	8.0466e-109	-1.08857e-108	2.97857e-110	3.26463e-109	2.70757e-110	-2.30593e-109	-3.80391e-109	-1.38104e-109	4.43043e-109	6.67329e-216
5.003e-110	1.16725e-109	-7.10628e-110	9.4399e-111	-4.89354e-110	6.76685e-111	-2.51192e-110	-5.17791e-110	-2.93356e-110	5.07126e-110	-2.6997e-109	-1.61113e-110	6.32695e-110	-4.43911e-111	9.54376e-111	-9.67673e-111	-1.2305e-110	6.22848e-111	-1.78424e-110	-7.25239e-110	-6.21794e-110	-5.07405e-110	-3.07986e-110	-1.2716e-111	1.5352e-110	5.76458e-110	-2.88427e-110	9.92701e-112	2.4332e-110	6.24247e-111	1.25984e-217
-2.80419e-111	5.61642e-111	-3.42428e-112	2.21317e-111	2.3394e-111	1.0251e-111	-1.0256e-111	-9.23717e-111	4.79373e-112	-1.06378e-111	6.22151e-112	2.23122e-112	-1.50571e-110	-4.11098e-111	8.63105e-112	-6.61759e-112	-1.01927e-111	1.12047e-111	8.87645e-112	7.15683e-111	-5.99058e-112	1.87648e-111	-1.99404e-111	7.746e-112	2.80113e-112	8.93794e-112	-2.23767e-111	6.71713e-111	1.07518e-111	2.73728e-111	5.06334e-220
-1.16594e-112	-1.24e-112	3.43127e-112	-1.28509e-112	1.66944e-112	1.06586e-113	-1.15441e-112	8.51551e-112	-3.78535e-112	7.74269e-113	3.79868e-112	1.3387e-111	-5.72123e-113	-8.07944e-112	9.40284e-113	9.56488e-114	2.98669e-112	-9.42946e-112	1.56771e-112	2.47451e-112	2.11461e-112	1.45187e-112	-6.6376e-112	1.70046e-112	-2.01935e-112	-2.83284e-112	-2.01246e-112	-9.1107e-112	4.71965e-112	8.27969e-113	6.50098e-222
-1.48868e-113	-5.66202e-114	3.51786e-113	5.00023e-113	-8.93366e-114	1.89064e-113	4.45956e-114	-5.69528e-114	1.88122e-113	2.75567e-115	1.49915e-114	-3.98649e-113	-8.6281e-114	3.94893e-115	3.05135e-113	-6.51038e-113	3.23789e-113	-6.78031e-114	-7.28108e-113	7.55928e-114	8.26496e-114	8.23749e-113	-3.19769e-113	4.49228e-113	-3.12314e-113	7.24447e-113	9.98855e-115	1.89915e-113	9.77456e-114	-1.75298e-113	3.50062e-224
-1.17415e-114	-4.29134e-115	-8.23059e-114	8.7387e-116	-3.9018e-114	1.9249e-114	1.52381e-114	-1.87089e-114	-1.04977e-114	5.24916e-115	1.69972e-114	1.48201e-114	-7.98969e-114	-1.34571e-114	-7.98192e-114	1.28787e-114	-3.47984e-114	5.23848e-115	-1.4442e-114	-1.67702e-114	-2.28974e-114	5.21383e-114	-1.1326e-114	4.3062e-114	-1.00184e-114	4.34115e-114	1.21736e-114	-8.04131e-115	1.11797e-114	7.14305e-114	3.75329e-226
3.54493e-115	2.34539e-115	-8.57373e-115	-1.14136e-115	5.8092e-116	1.60971e-116	4.19235e-116	-3.34195e-115	4.67919e-116	2.27955e-115	5.69745e-117	6.40749e-116	2.07424e-115	-3.9034e-115	-3.55503e-116	-1.5778e-115	-3.85076e-116	-1.95641e-115	-2.45115e-117	-5.42841e-115	-2.56557e-115	1.07789e-115	-3.22061e-116	2.0401e-115	3.43241e-115	1.93255e-115	-2.93353e-116	4.03928e-116	-5.13338e-115	8.58111e-116	2.20878e-228
-3.47913e-117	1.4814e-116	-7.0558e-117	5.63506e-117	-4.77948e-118	-1.20256e-116	-1.04179e-116	-7.64354e-116	-3.28063e-116	-1.15349e-116	-6.94481e-116	-7.40314e-117	3.71307e-116	2.64406e-116	4.83008e-117	-1.04784e-116	-6.40607e-117	1.06723e-116	2.93559e-116	8.03747e-118	-1.18714e-116	9.14871e-117	-2.12954e-116	-8.96801e-119	2.01865e-116	2.53976e-116	7.5335e-117	-3.25004e-116	-3.4933e-117	-9.11111e-117	1.86632e-230
2.04086e-117	-1.83488e-117	7.61927e-118	-6.6644e-118	-1.84619e-117	1.04736e-116	2.14441e-118	1.48116e-117	-4.27108e-117	1.06896e-116	-7.76455e-118	2.49866e-117	5.04431e-118	-8.62264e-118	-2.48434e-118	2.7926e-118	3.20118e-118	-2.09313e-117	1.4136e-117	5.52749e-118	-1.23656e-117	-3.89637e-117	-8.37216e-118	-5.57795e-118	-2.2727e-117	6.16279e-118	-1.58598e-117	1.04287e-117	-3.89848e-117	5.94049e-119	3.13253e-232
3.69237e-118	1.01223e-118	-2.1602e-118	1.28724e-118	-1.04041e-118	-1.35182e-118	-1.40458e-118	5.35269e-119	1.18489e-118	-3.46487e-118	-4.64605e-119	4.52997e-119	1.02151e-119	1.43276e-118	1.38455e-120	5.17068e-118	1.65593e-118	4.69428e-119	-2.74105e-118	6.41189e-119	-7.82097e-120	-3.37152e-118	-4.38094e-119	-2.78835e-118	6.58731e-120	-2.15978e-118	-1.2272e-118	-3.92504e-119	8.62495e-119	5.3624e-120	1.06083e-234
-1.77911e-119	-2.64867e-119	-1.21139e-119	-6.36025e-120	2.89994e-119	-6.63902e-120	8.58438e-120	1.66001e-119	9.69631e-120	-8.98709e-120	4.49366e-120	-2.35792e-119	1.24858e-119	7.07745e-120	-1.2043e-119	-1.39215e-119	3.26234e-119	-3.30148e-119	-7.88408e-120	-1.01916e-119	-4.8139e-120	1.05024e-119	9.78766e-120	-4.13519e-119	1.78863e-119	-2.0346e-119	-4.64387e-120	-3.94184e-119	-2.78831e-120	1.43914e-119	1.0519e-236
8.18349e-121	2.1554e-120	4.95883e-121	5.95259e-121	1.19778e-121	-8.10311e-121	-2.87498e-121	7.35713e-120	-9.21544e-121	1.4257e-121	7.86157e-121	-9.93407e-121	-1.56894e-121	6.41723e-121	4.67052e-120	1.96256e-120	4.11081e-121	9.0647e-121	-1.80521e-121	-6.36665e-121	-2.29237e-120	-1.38701e-120	-1.85084e-120	2.0189e-120	-6.83304e-121	5.27053e-121	-9.5824e-121	1.04043e-120	2.05947e-120	-3.5825e-121	1.12597e-238
3.15452e-122	-1.23825e-121	2.69689e-121	2.12709e-121	1.39595e-121	2.60077e-121	3.01274e-121	1.76316e-122	-2.48292e-122	-2.35119e-122	-1.25622e-122	5.80125e-121	-1.08081e-122	2.94828e-122	-1.99948e-121	-6.20583e-122	9.77739e-122	-3.82964e-122	6.01565e-122	1.51501e-121	1.59394e-121	-8.63874e-122	-5.88403e-121	4.08766e-122	2.55705e-121	-3.86459e-122	-1.66717e-121	7.70506e-122	-3.1575e-122	-1.79027e-121	1.24721e-240
-5.36561e-123	1.12523e-122	-5.55492e-123	-6.30363e-123	1.35026e-122	1.58496e-123	3.94665e-123	-3.11846e-122	8.62045e-123	5.86389e-123	8.08482e-123	5.11154e-123	1.30932e-122	-8.51439e-123	2.7604e-122	-4.55686e-123	4.0404e-123	1.40923e-122	1.47911e-123	-3.92699e-123	2.08032e-123	1.6794e-123	6.57292e-123	5.75506e-123	2.1191e-122	-5.53158e-123	-2.50003e-123	-1.07579e-122	1.0895e-122	1.62555e-122	3.92632e-243
-5.81391e-124	1.32977e-124	-2.04068e-124	1.53504e-123	-1.19985e-123	1.49305e-123	-2.35981e-124	-1.061e-123	8.50066e-124	-1.50266e-124	-6.51726e-124	-3.22507e-123	-7.30249e-124	2.14786e-123	2.84273e-124	-3.59321e-124	1.04709e-124	-6.28749e-124	-4.01048e-124	-1.56146e-124	9.57048e-125	-4.12705e-125	1.22845e-123	5.1685e-126	-1.65468e-123	1.09108e-123	3.85153e-123	-2.95365e-124	-1.00812e-123	-3.6163e-124	4.66399e-245
-1.17246e-124	5.11391e-126	-1.32497e-124	2.05692e-124	-8.56089e-125	-3.32307e-125	1.12345e-125	-1.18392e-124	2.63678e-125	1.86533e-125	-7.05721e-125	9.13154e-125	-4.64925e-126	-4.81428e-126	1.88922e-124	1.3056e-124	1.17917e-124	-3.01507e-124	-1.19861e-125	-2.16362e-125	9.59261e-125	1.77771e-124	1.31343e-124	6.72762e-125	2.3934e-125	-1.4877e-124	7.37483e-126	1.35439e-124	2.09618e-124	-1.06535e-124	4.27754e-247
-2.12124e-125	-4.95491e-126	8.86298e-127	-3.84998e-126	1.12997e-125	5.0616e-126	2.95158e-126	-3.80232e-126	-3.27623e-126	-7.27962e-127	9.3234e-127	2.13951e-127	2.94743e-125	4.35852e-126	2.39095e-125	1.17186e-126	-3.32959e-126	-8.1498e-126	-1.92972e-126	2.98239e-126	-6.83567e-126	-5.57931e-126	1.47026e-126	5.04296e-126	6.4857e-126	1.79349e-126	2.31108e-125	4.44859e-126	1.39349e-125	1.49902e-126	3.13072e-249
5.3194e-128	1.13222e-126	-2.68187e-127	-4.65222e-127	-4.24954e-127	-2.21037e-126	2.70819e-127	1.15397e-126	2.2342e-127	-8.65818e-127	1.41616e-126	-2.72673e-128	1.29939e-127	-2.11826e-127	3.05495e-127	3.00971e-128	4.18523e-127	2.26172e-127	-3.60913e-127	-4.84979e-128	-1.85749e-126	-1.67104e-128	-3.21342e-127	-5.73607e-128	-4.71874e-127	5.67731e-127	-4.18523e-127	-4.92851e-127	-3.75062e-127	1.19313e-127	1.60402e-251
6.55836e-129	3.05362e-128	1.55698e-127	-9.83518e-128	3.50525e-128	-5.29137e-128	-9.19174e-129	5.84833e-128	-6.96413e-128	2.91881e-128	-1.16207e-127	2.5544e-127	1.71865e-127	-4.89472e-128	-1.8503e-131	1.01563e-128	1.53464e-129	3.09895e-127	-1.60167e-127	-5.48136e-130	-1.47009e-127	9.04964e-128	-1.49324e-128	-1.05174e-127	3.12385e-127	2.84442e-128	-2.6271e-128	-4.80559e-129	7.3489e-129	9.40101e-129	4.20941e-253
4.32459e-129	-1.05814e-129	-2.93599e-129	1.14652e-129	6.4225e-129	2.10384e-129	-1.34466e-128	9.49908e-130	-8.38493e-130	-1.55582e-130	-4.42776e-129	2.43e-129	6.7634e-131	8.50045e-130	1.5199e-128	1.45249e-128	9.45788e-129	-1.79282e-128	1.65347e-128	1.13949e-128	2.2889e-129	-1.80652e-129	8.72957e-129	1.50702e-129	8.21444e-130	-6.95568e-130	2.18646e-129	1.86155e-129	-4.79727e-129	1.63464e-129	1.66227e-255
8.76058e-130	1.4749e-130	-4.61632e-131	-9.94996e-131	2.28152e-130	-4.57168e-131	2.45314e-130	1.33996e-130	-6.05662e-131	2.96768e-130	8.20177e-130	-1.06176e-129	-6.81163e-130	1.5226e-129	4.57131e-131	-4.99848e-130	4.76285e-130	-2.45793e-130	-8.55039e-130	-4.14503e-130	-4.96854e-131	-1.35896e-130	5.97669e-131	-9.69807e-130	-6.0211e-130	1.04973e-129	6.61975e-130	-3.54697e-130	-7.17632e-130	-6.68825e-130	1.10055e-257
2.37852e-131	-4.02004e-131	4.08218e-131	1.17208e-130	-5.75569e-131	4.75396e-131	2.29512e-132	1.89943e-131	-3.85575e-131	-3.20384e-131	-2.96117e-131	8.49998e-131	-1.95147e-132	2.0697e-131	2.65972e-131	2.95328e-131	-9.10122e-132	2.49147e-131	2.80614e-131	-1.17796e-131	-5.39409e-131	-1.40134e-131	-5.7072e-131	7.23357e-132	-1.81335e-130	-5.46926e-131	-1.41105e-131	2.31056e-131	7.50739e-132	5.24211e-132	8.08873e-260
-2.75452e-132	2.07564e-132	-1.66515e-132	1.05958e-132	-2.25274e-132	-2.09477e-132	2.54916e-132	1.15949e-131	9.94221e-132	-1.63909e-132	-5.19206e-133	2.12064e-132	-1.6829e-132	-7.96048e-133	4.52974e-132	-7.6226e-132	-1.17965e-132	1.01702e-131	7.54547e-132	-7.00924e-133	-1.26404e-132	2.30258e-132	-9.03128e-133	-1.35726e-132	2.94508e-132	2.21927e-132	-5.2071e-132	-2.9512e-132	8.85592e-132	4.31553e-132	6.72863e-262
2.43786e-133	3.91218e-133	-3.18492e-133	9.00033e-134	3.58579e-133	1.06117e-133	-4.69498e-134	9.27552e-133	-3.38543e-133	-4.3334e-133	6.36409e-133	3.60607e-133	4.67611e-133	6.19672e-133	1.16832e-133	4.63862e-133	-2.98221e-133	6.63055e-133	3.95415e-134	5.41926e-136	2.29894e-133	-3.32017e-133	8.74337e-133	8.25936e-134	-1.56815e-133	-1.04488e-133	1.40055e-133	-4.40946e-133	2.70329e-133	-7.9887e-134	4.78687e-264
1.30495e-134	1.34009e-134	-1.37795e-134	3.22735e-134	8.74492e-135	1.33069e-136	-3.56984e-135	1.00575e-133	-1.0233e-134	1.33889e-134	2.20198e-134	3.82803e-134	-2.15961e-134	2.98797e-135	1.1833e-134	-1.16019e-134	4.7313e-135	-7.83151e-134	-7.59527e-134	-3.72932e-134	-2.79923e-134	1.00841e-134	8.99478e-135	2.01344e-135	4.88271e-134	-4.58459e-134	1.26327e-134	-3.03485e-135	2.43737e-134	-5.27244e-134	3.70842e-266
-1.19014e-135	2.15531e-135	7.70148e-136	-2.16536e-135	-1.80026e-135	-1.13981e-135	-4.33523e-135	3.51559e-135	3.74046e-135	-1.65867e-135	-2.44863e-136	6.41206e-136	-5.05641e-136	2.42874e-136	4.69813e-136	-4.05455e-135	9.81485e-136	-6.47985e-135	4.31351e-135	6.49709e-135	-5.17052e-135	2.49622e-136	5.43717e-136	-8.0309e-136	5.9829e-135	-1.03397e-135	4.3083e-136	4.53329e-136	-2.55994e-135	-3.97184e-136	2.56699e-268
-2.07191e-136	-1.5703e-136	-4.07976e-136	2.97703e-136	-2.86748e-136	-5.22014e-136	-3.66211e-136	4.40093e-138	6.42233e-138	-2.81883e-137	4.07688e-136	1.64337e-137	-7.35397e-137	-7.01997e-136	-2.8851e-136	1.59166e-136	6.21393e-137	8.59011e-136	8.5326e-138	1.68124e-136	-3.26051e-136	-2.47733e-136	-2.71967e-137	2.42255e-136	6.03837e-136	-1.79342e-136	-8.68834e-137	2.49923e-137	-6.76728e-137	-7.41663e-136	3.54241e-270
-1.09275e-137	2.06718e-137	-3.54224e-138	-2.44867e-137	-6.59212e-138	-3.07222e-137	1.89315e-137	-4.32389e-137	1.37771e-137	2.05686e-137	-1.28928e-137	5.44073e-137	-7.49543e-138	4.27619e-139	-1.73227e-137	1.72022e-137	-3.89722e-138	-9.86019e-137	-1.93372e-137	-1.0681e-136	1.93352e-137	-3.75253e-137	1.37595e-137	-5.50618e-138	1.94227e-137	-6.34704e-139	1.37508e-137	1.44995e-137	4.72746e-137	1.13044e-137	3.54268e-272
3.73693e-139	2.12008e-139	6.06626e-139	2.13515e-138	1.96158e-139	-1.95676e-138	1.60297e-138	-2.5062e-138	1.13055e-138	-1.90107e-138	4.53208e-138	6.6918e-139	-3.28373e-138	2.07902e-138	8.23572e-139	1.32568e-137	-4.00753e-138	2.00633e-139	-3.07702e-139	8.72575e-140	3.432e-138	-8.30305e-139	2.60307e-138	9.50749e-139	-6.88106e-139	7.24031e-139	-9.5303e-140	1.26339e-138	1.90745e-138	-8.42444e-139	2.78537e-274
2.34414e-140	5.30199e-139	-1.81134e-139	4.95701e-139	2.45766e-139	-2.12935e-139	6.82526e-139	8.33383e-139	-5.27238e-140	1.29926e-139	-2.75758e-139	2.34443e-140	2.67931e-139	-7.49092e-140	-5.45195e-139	-6.03823e-140	-2.31897e-139	1.35805e-139	5.909e-139	-2.75459e-139	-7.79079e-140	6.98935e-140	2.42199e-140	3.13203e-139	-9.63009e-140	2.96102e-139	5.73644e-140	1.54898e-139	3.51577e-139	-1.19146e-139	3.16977e-276
-6.25684e-140	3.55326e-141	-3.98931e-140	-2.65784e-140	5.03076e-141	-4.36941e-141	-2.44163e-140	-8.75947e-141	4.19686e-140	4.65723e-140	-1.16028e-140	1.95462e-140	5.71041e-142	5.83674e-141	-7.89698e-141	-4.35491e-140	-5.08225e-141	5.08523e-142	-3.12782e-140	-8.30046e-141	1.91045e-140	-3.40491e-140	-3.25141e-140	2.51845e-140	-1.78586e-140	6.21259e-141	-5.17992e-141	2.23869e-140	-2.48966e-141	-1.07472e-140	1.86792e-278
-2.18534e-141	-2.71934e-141	1.81727e-141	3.62839e-141	-1.11614e-141	-5.72331e-141	-5.57332e-142	-1.29929e-141	1.45232e-141	8.3996e-143	2.25411e-141	8.96688e-142	-3.00642e-141	2.55006e-141	6.53457e-142	4.015e-141	-1.33506e-141	-8.34153e-142	3.0576e-142	-2.46925e-142	1.61313e-141	2.49775e-141	1.24876e-141	6.99324e-141	-4.51922e-141	-4.01216e-141	-5.07762e-142	1.94797e-141	-4.94533e-142	1.01078e-141	2.08507e-280
-1.2304e-142	1.56106e-142	1.32633e-142	1.56752e-142	6.38512e-143	-7.99298e-143	-9.11166e-143	-5.83729e-143	-4.63064e-143	5.20396e-143	-2.20806e-142	3.04344e-142	-2.27384e-142	3.75525e-144	-2.43421e-142	-6.79273e-143	-2.73848e-143	3.05331e-144	-2.07261e-142	-2.48577e-143	-3.13716e-143	8.18986e-143	-2.22703e-142	-3.72989e-143	-3.64688e-144	9.40962e-143	9.34588e-143	8.61571e-142	-4.87684e-143	-1.45925e-142	1.25226e-282
3.52461e-144	-2.32631e-143	-2.04256e-143	-1.45281e-143	-1.16332e-143	3.3846e-145	-1.87908e-143	-2.994e-143	-4.96829e-144	-7.66271e-145	-9.91616e-144	7.23162e-144	1.33588e-143	3.25456e-143	-8.02383e-143	-5.10362e-144	1.19488e-143	2.67383e-143	-5.16724e-143	-2.6234e-144	7.1043e-145	2.74078e-144	7.26442e-145	-4.05213e-143	4.85495e-143	-2.0478e-143	-1.33752e-143	4.10076e-144	1.47292e-143	-1.95529e-144	1.88227e-284
-1.11107e-144	-3.50372e-144	-8.83823e-145	1.26305e-144	6.65759e-145	5.65988e-145	1.82685e-144	-8.93974e-145	2.196e-144	2.6243e-144	7.41605e-145	4.84638e-145	-2.3395e-144	-2.81858e-144	-4.40148e-144	2.08761e-144	8.95475e-145	4.285e-144	1.1966e-144	-1.88934e-145	-2.28172e-144	3.1258e-145	5.53817e-145	-1.10703e-145	3.60633e-145	-2.31547e-145	-1.6432e-144	7.75366e-146	-1.62703e-144	-1.32856e-144	1.03986e-286
-1.76331e-145	8.68287e-146	1.48573e-146	3.50729e-146	-1.05199e-145	1.19161e-145	8.85949e-146	-4.17156e-146	9.39595e-146	1.56061e-146	1.24127e-145	-7.21238e-146	-1.37625e-146	-1.53539e-146	-6.82584e-146	-1.43686e-145	1.44837e-146	-5.07238e-147	-5.095e-146	-4.47669e-146	-1.04943e-145	-9.00705e-146	2.63447e-146	-1.34286e-145	7.32288e-146	-7.99454e-147	3.8578e-146	-8.16589e-147	-1.24104e-145	5.16849e-146	1.98092e-289
2.21858e-146	-1.1402e-146	1.42096e-146	3.60033e-146	-5.95946e-147	-1.09735e-146	-7.51948e-147	-1.90362e-146	-4.76509e-146	-1.18602e-147	-1.8785e-146	1.58982e-146	-2.3587e-147	1.41971e-146	-1.59119e-147	5.17082e-148	3.90261e-147	5.11306e-147	9.19813e-148	1.50297e-147	6.41894e-148	7.89283e-147	1.12713e-146	-6.66466e-147	-4.12486e-147	1.01832e-147	8.83382e-147	1.74233e-146	1.01138e-146	5.52502e-147	6.5939e-291
-1.2921e-147	2.8516e-147	1.82682e-147	1.73878e-147	1.3712e-147	2.06397e-148	1.56398e-148	-4.10158e-147	6.89073e-148	4.3018e-148	-4.43653e-147	-2.65437e-147	1.07439e-147	-4.87775e-148	-1.47007e-147	-1.384e-148	-1.47989e-147	3.25545e-147	-2.30927e-148	-3.70275e-148	-1.72573e-147	-9.10755e-150	4.4404e-148	-9.19685e-148	-6.47519e-149	-4.26494e-148	-2.23448e-147	1.73877e-147	-1.94933e-147	-3.64042e-148	9.50273e-293
-2.69757e-148	1.0335e-148	-6.62132e-149	7.24968e-149	1.46278e-148	-2.12018e-149	3.02016e-151	-7.64961e-150	-1.45358e-150	2.17657e-150	-8.33609e-149	-7.31712e-151	2.40159e-150	9.72414e-149	-2.33857e-150	-1.94698e-149	-4.50464e-149	1.66754e-148	-5.08411e-150	-1.67382e-148	5.92296e-149	4.95269e-149	2.30947e-148	2.56096e-149	-8.0988e-149	-4.21398e-150	1.15031e-149	1.79237e-148	-5.58415e-150	-8.69897e-149	2.96063e-295
2.11537e-149	5.70231e-150	1.77004e-149	5.49165e-150	6.54093e-150	-1.87056e-150	9.27925e-150	4.93981e-150	-5.34553e-150	-1.99883e-150	-5.52203e-150	1.2629e-149	1.83073e-151	-4.33327e-150	1.15157e-150	2.6135e-150	-2.23532e-149	-5.39042e-150	-1.65632e-150	1.36967e-149	1.16821e-149	-4.83549e-150	1.22518e-149	-1.0777e-149	-1.87606e-150	-1.17887e-150	-3.97055e-151	8.87607e-150	-1.56273e-149	5.39555e-151	2.70329e-297
8.46123e-151	-6.95736e-151	-9.51167e-151	-1.1262e-151	2.93006e-150	-4.17616e-151	-3.04832e-151	8.75524e-151	5.3227e-151	1.38199e-151	7.15145e-151	2.6692e-151	-7.75635e-151	1.00139e-150	-1.77784e-150	4.99678e-152	4.514e-151	3.45639e-151	5.55883e-151	4.57099e-151	-2.72298e-151	6.9075e-151	2.06494e-151	5.69382e-151	5.69649e-151	-1.01702e-151	2.37903e-151	1.4911e-151	1.14008e-150	1.14869e-150	2.21814e-299
1.77418e-152	-2.3495e-152	-1.02996e-152	1.69341e-151	2.30337e-152	6.70629e-152	-1.30391e-151	1.51975e-151	-8.97607e-153	-1.69853e-153	-1.79339e-151	-2.70944e-152	-2.12229e-152	-3.08083e-151	3.13007e-152	-7.27627e-152	3.37689e-151	7.74005e-153	1.02595e-152	-1.28896e-151	1.43169e-152	1.5142e-152	-1.42394e-151	-3.04689e-152	1.11193e-152	2.50694e-152	-3.11147e-151	-1.5568e-151	-3.64639e-152	-3.83278e-152	4.86446e-301
1.17252e-153	-3.7621e-153	-2.20152e-152	5.94897e-153	-2.10596e-153	-1.14906e-152	-8.46459e-153	-1.67759e-153	-1.39424e-153	-5.80893e-153	-2.9123e-153	-1.01351e-152	-1.88442e-152	-5.45462e-153	8.98504e-154	7.86546e-154	-8.31369e-153	1.39796e-152	1.13098e-153	-9.76592e-153	-1.12377e-152	5.82806e-153	-1.11498e-153	6.78317e-153	-8.427e-155	-6.82824e-153	-1.15845e-153	5.99967e-155	6.78008e-153	-1.16875e-153	1.94371e-303
1.19305e-153	2.86462e-155	-7.30734e-155	-6.81115e-154	3.2724e-154	-1.33528e-153	-6.51835e-154	1.86658e-154	3.8248e-154	-9.4837e-155	-6.44787e-154	4.74042e-154	-2.97217e-156	1.31882e-153	2.32413e-154	1.22263e-155	8.10454e-156	-9.30409e-154	-1.328e-155	1.07963e-154	-3.06383e-154	-3.70773e-154	4.71374e-154	-8.2608e-154	-5.21348e-154	1.2629e-153	7.76393e-154	-1.39047e-155	3.8863e-155	4.80242e-154	1.15478e-305
4.99118e-155	7.12597e-156	-8.56117e-155	-5.02181e-155	1.13167e-155	8.19614e-155	2.25499e-155	-1.57572e-155	3.79638e-155	-5.09611e-157	-2.84231e-155	-4.77526e-155	1.49431e-155	3.82958e-156	-3.57001e-158	-5.42842e-155	-5.33343e-155	1.18264e-154	2.65176e-155	-5.03977e-158	2.00829e-155	-1.05103e-155	8.7232e-155	3.30272e-155	9.09764e-156	1.6481e-156	2.43223e-155	-5.06637e-155	-2.23838e-154	-8.13803e-155	1.14429e-307
-1.37421e-156	-2.69507e-156	-1.1275e-155	-4.13141e-157	-2.60818e-156	-3.77155e-156	-1.39066e-156	1.21947e-156	7.61466e-157	-9.65056e-157	-5.71583e-157	8.76808e-157	2.49821e-156	1.03729e-156	5.46608e-157	5.46291e-157	-6.41164e-157	5.38509e-156	-3.35833e-156	2.48558e-156	-1.2852e-156	2.92126e-156	5.82687e-156	5.16182e-156	-1.64708e-156	1.98619e-156	-3.68541e-156	-2.56981e-158	-7.50968e-156	8.71905e-156	0
-4.13205e-157	-9.98631e-157	1.53232e-158	-1.41185e-157	-3.47979e-157	-1.15856e-157	1.44343e-157	6.96518e-157	1.71022e-157	-2.33674e-157	1.90159e-157	-5.80246e-157	-1.85666e-157	1.84159e-157	2.8017e-157	-2.10196e-157	8.71373e-157	-4.02843e-157	-2.1707e-157	3.76871e-158	-7.28269e-157	4.77308e-158	4.58824e-157	2.93765e-157	2.29825e-158	1.35643e-157	1.04016e-157	-2.04448e-157	-2.79037e-157	-5.03274e-157	0
8.92301e-159	1.70769e-158	7.37762e-160	-1.55336e-158	1.28214e-158	4.2968e-158	-2.74715e-158	3.1121e-158	1.8312e-158	-2.71234e-158	3.89151e-158	3.18461e-158	-5.75953e-158	-2.48221e-159	2.91087e-158	-5.96818e-158	-1.82068e-158	-4.18506e-159	-9.03088e-158	7.29033e-160	-1.16578e-158	-1.13633e-157	2.10243e-158	3.06733e-158	-1.89035e-159	7.70173e-158	-6.72565e-158	2.71908e-158	2.90198e-158	1.48876e-157	0
-2.40287e-161	-3.63654e-160	9.8297e-160	1.84368e-159	-3.0928e-159	2.42257e-160	-1.57805e-159	1.83172e-159	5.07031e-159	-7.28911e-160	3.49145e-160	-3.92184e-159	-3.99487e-159	-3.94442e-159	-9.22202e-159	4.20393e-161	-1.18756e-160	4.8107e-160	-3.37836e-160	7.87607e-160	-7.72478e-161	3.92162e-159	-1.60278e-159	1.606e-159	3.94737e-159	-5.07368e-161	-1.42633e-159	1.26124e-159	-5.84675e-159	-9.14855e-159	0
5.29699e-161	2.67211e-160	6.37521e-161	-1.23158e-160	8.0738e-161	8.27609e-161	-3.8487e-161	-4.95403e-160	-7.57696e-160	2.6462e-160	4.02467e-160	1.23493e-160	2.53976e-160	4.07477e-160	-5.20228e-160	-6.69465e-160	2.35568e-160	-1.45014e-160	-4.84184e-160	4.04239e-161	-8.3877e-161	5.02599e-160	4.90615e-161	-1.83153e-160	1.23258e-161	5.41375e-160	-9.39534e-160	-3.9082e-160	3.11554e-161	-3.55394e-160	0
-2.3636e-160	1.91905e-161	-6.22977e-162	-3.53722e-161	1.06679e-161	2.81496e-161	3.54944e-162	-2.46971e-162	-6.5534e-161	1.54885e-162	-1.09303e-161	1.54323e-161	-1.01631e-161	8.0641e-162	-4.00363e-162	-1.06753e-161	1.30414e-161	3.90474e-162	-7.60237e-163	-2.44206e-162	3.96007e-161	1.06178e-161	-5.55087e-162	-2.711e-161	-1.43305e-161	3.41532e-161	-7.37889e-162	-3.75462e-162	-6.9093e-161	-8.98232e-162	0
-7.38696e-162	1.21605e-162	-1.23525e-161	-5.88115e-163	-2.87764e-163	-1.25766e-163	-3.46128e-162	-9.75061e-163	-2.48969e-162	2.07185e-162	9.33158e-164	-5.94283e-162	-5.43727e-162	3.00202e-163	-1.22352e-162	1.31895e-162	5.10781e-162	9.78464e-163	4.13236e-163	-6.7893e-162	7.43525e-162	-7.05426e-163	-2.90891e-163	5.38565e-163	-4.65837e-163	-4.40996e-162	1.36997e-162	-1.61826e-163	1.41213e-163	4.68732e-162	0
1.50635e-163	-6.02971e-164	-1.44246e-163	-3.13686e-163	-6.74835e-164	4.35003e-164	-4.46324e-163	7.48273e-163	-2.67385e-163	-4.82241e-163	-5.593e-163	-4.7851e-163	3.64398e-163	-6.22726e-163	4.65489e-163	-1.88691e-164	5.22287e-163	1.2347e-162	3.01911e-164	1.67158e-163	-4.00149e-163	2.56175e-163	-4.29986e-164	-1.92069e-163	-1.30493e-164	4.21728e-163	2.80056e-163	-1.3284e-163	-1.35417e-163	2.46104e-163	0
1.50635e-163	-6.02971e-164	-1.44246e-163	-3.13686e-163	-6.74835e-164	4.35003e-164	-4.46324e-163	7.48273e-163	-2.67385e-163	-4.82241e-163	-5.593e-163	-4.7851e-163	3.64398e-163	-6.22726e-163	4.65489e-163	-1.88691e-164	5.22287e-163	1.2347e-162	3.01911e-164	1.67158e-163	-4.00149e-163	2.56175e-163	-4.29986e-164	-1.92069e-163	-1.30493e-164	4.21728e-163	2.80056e-163	-1.3284e-163	-1.35417e-163	2.46104e-163	0
1.50635e-163	-6.02971e-164	-1.44246e-163	-3.13686e-163	-6.74835e-164	4.35003e-164	-4.46324e-163	7.48273e-163	-2.67385e-163	-4.82241e-163	-5.593e-163	-4.7851e-163	3.64398e-163	-6.22726e-163	4.65489e-163	-1.88691e-164	5.22287e-163	1.2347e-162	3.01911e-164	1.67158e-163	-4.00149e-163	2.56175e-163	-4.29986e-164	-1.92069e-163	-1.30493e-164	4.21728e-163	2.80056e-163	-1.3284e-163	-1.35417e-163	2.46104e-163	0
1.50635e-163	-6.02971e-164	-1.44246e-163	-3.13686e-163	-6.74835e-164	4.35003e-164	-4.46324e-163	7.48273e-163	-2.67385e-163	-4.82241e-163	-5.593e-163	-4.7851e-163	3.64398e-163	-6.22726e-163	4.65489e-163	-1.88691e-164	5.22287e-163	1.2347e-162	3.01911e-164	1.67158e-163	-4.00149e-163	2.56175e-163	-4.29986e-164	-1.92069e-163	-1.30493e-164	4.21728e-163	2.80056e-163	-1.3284e-163	-1.35417e-163	2.46104e-163	0
1.50635e-163	-6.02971e-164	-1.44246e-163	-3.13686e-163	-6.74835e-164	4.35003e-164	-4.46324e-163	7.48273e-163	-2.67385e-163	-4.82241e-163	-5.593e-163	-4.7851e-163	3.64398e-163	-6.22726e-163	4.65489e-163	-1.88691e-164	5.22287e-163	1.2347e-162	3.01911e-164	1.67158e-163	-4.00149e-163	2.56175e-163	-4.29986e-164	-1.92069e-163	-1.30493e-164	4.21728e-163	2.80056e-163	-1.3284e-163	-1.35417e-163	2.46104e-163	0
1.50635e-163	-6.02971e-164	-1.44246e-163	-3.13686e-163	-6.74835e-164	4.35003e-164	-4.46324e-163	7.48273e-163	-2.67385e-163	-4.82241e-163	-5.593e-163	-4.7851e-163	3.64398e-163	-6.22726e-163	4.65489e-163	-1.88691e-164	5.22287e-163	1.2347e-162	3.01911e-164	1.67158e-163	-4.00149e-163	2.56175e-163	-4.29986e-164	-1.92069e-163	-1.30493e-164	4.21728e-163	2.80056e-163	-1.3284e-163	-1.35417e-163	2.46104e-163	0
1.50635e-163	-6.02971e-164	-1.44246e-163	-3.13686e-163	-6.74835e-164	4.35003e-164	-4.46324e-163	7.48273e-163	-2.67385e-163	-4.82241e-163	-5.593e-163	-4.7851e-163	3.64398e-163	-6.22726e-163	4.65489e-163	-1.88691e-164	5.22287e-163	1.2347e-162	3.01911e-164	1.67158e-163	-4.00149e-163	2.56175e-163	-4.29986e-164	-1.92069e-163	-1.30493e-164	4.21728e-163	2.80056e-163	-1.3284e-163	-1.35417e-163	2.46104e-163	0
1.50635e-163	-6.02971e-164	-1.44246e-163	-3.13686e-163	-6.74835e-164	4.35003e-164	-4.46324e-163	7.48273e-163	-2.67385e-163	-4.82241e-163	-5.593e-163	-4.7851e-163	3.64398e-163	-6.22726e-163	4.65489e-163	-1.88691e-164	5.22287e-163	1.2347e-162	3.01911e-164	1.67158e-163	-4.00149e-163	2.56175e-163	-4.29986e-164	-1.92069e-163	-1.30493e-164	4.21728e-163	2.80056e-163	-1.3284e-163	-1.35417e-163	2.46104e-163	0
1.50635e-163	-6.02971e-164	-1.44246e-163	-3.13686e-163	-6.74835e-164	4.35003e-164	-4.46324e-163	7.48273e-163	-2.67385e-163	-4.82241e-163	-5.593e-163	-4.7851e-163	3.64398e-163	-6.22726e-163	4.65489e-163	-1.88691e-164	5.22287e-163	1.2347e-162	3.01911e-164	1.67158e-163	-4.00149e-163	2.56175e-163	-4.29986e-164	-1.92069e-163	-1.30493e-164	4.21728e-163	2.80056e-163	-1.3284e-163	-1.35417e-163	2.46104e-163	0
1.50635e-163	-6.02971e-164	-1.44246e-163	-3.13686e-163	-6.74835e-164	4.35003e-164	-4.46324e-163	7.48273e-163	-2.67385e-163	-4.82241e-163	-5.593e-163	-4.7851e-163	3.64398e-163	-6.22726e-163	4.65489e-163	-1.88691e-164	5.22287e-163	1.2347e-162	3.01911e-164	1.67158e-163	-4.00149e-163	2.56175e-163	-4.29986e-164	-1.92069e-163	-1.30493e-164	4.21728e-163	2.80056e-163	-1.3284e-163	-1.35417e-163	2.46104e-163	0
1.50635e-163	-6.02971e-164	-1.44246e-163	-3.13686e-163	-6.74835e-164	4.35003e-164	-4.46324e-163	7.48273e-163	-2.67385e-163	-4.82241e-163	-5.593e-163	-4.7851e-163	3.64398e-163	-6.22726e-163	4.65489e-163	-1.88691e-164	5.22287e-163	1.2347e-162	3.01911e-164	1.67158e-163	-4.00149e-163	2.56175e-163	-4.29986e-164	-1.92069e-163	-1.30493e-164	4.21728e-163	2.80056e-163	-1.3284e-163	-1.35417e-163	2.46104e-163	0
1.50635e-163	-6.02971e-164	-1.44246e-163	-3.13686e-163	-6.74835e-164	4.35003e-164	-4.46324e-163	7.48273e-163	-2.67385e-163	-4.82241e-163	-5.593e-163	-4.7851e-163	3.64398e-163	-6.22726e-163	4.65489e-163	-1.88691e-164	5.22287e-163	1.2347e-162	3.01911e-164	1.67158e-163	-4.00149e-163	2.56175e-163	-4.29986e-164	-1.92069e-163	-1.30493e-164	4.21728e-163	2.80056e-163	-1.3284e-163	-1.35417e-163	2.46104e-163	0
1.50635e-163	-6.02971e-164	-1.44246e-163	-3.13686e-163	-6.74835e-164	4.35003e-164	-4.46324e-163	7.48273e-163	-2.67385e-163	-4.82241e-163	-5.593e-163	-4.7851e-163	3.64398e-163	-6.22726e-163	4.65489e-163	-1.88691e-164	5.22287e-163	1.2347e-162	3.01911e-164	1.67158e-163	-4.00149e-163	2.56175e-163	-4.29986e-164	-1.92069e-163	-1.30493e-164	4.21728e-163	2.80056e-163	-1.3284e-163	-1.35417e-163	2.46104e-163	0
1.50635e-163	-6.02971e-164	-1.44246e-163	-3.13686e-163	-6.74835e-164	4.35003e-164	-4.46324e-163	7.48273e-163	-2.67385e-163	-4.82241e-163	-5.593e-163	-4.7851e-163	3.64398e-163	-6.22726e-163	4.65489e-163	-1.88691e-164	5.22287e-163	1.2347e-162	3.01911e-164	1.67158e-163	-4.00149e-163	2.56175e-163	-4.29986e-164	-1.92069e-163	-1.30493e-164	4.21728e-163	2.80056e-163	-1.3284e-163	-1.35417e-163	2.46104e-163	0
1.50635e-163	-6.02971e-164	-1.44246e-163	-3.13686e-163	-6.74835e-164	4.35003e-164	-4.46324e-163	7.48273e-163	-2.67385e-163	-4.82241e-163	-5.593e-163	-4.7851e-163	3.64398e-163	-6.22726e-163	4.65489e-163	-1.88691e-164	5.22287e-163	1.2347e-162	3.01911e-164	1.67158e-163	-4.00149e-163	2.56175e-163	-4.29986e-164	-1.92069e-163	-1.30493e-164	4.21728e-163	2.80056e-163	-1.3284e-163	-1.35417e-163	2.46104e-163	0
1.50635e-163	-6.02971e-164	-1.44246e-163	-3.13686e-163	-6.74835e-164	4.35003e-164	-4.46324e-163	7.48273e-163	-2.67385e-163	-4.82241e-163	-5.593e-163	-4.7851e-163	3.64398e-163	-6.22726e-163	4.65489e-163	-1.88691e-164	5.22287e-163	1.2347e-162	3.01911e-164	1.67158e-163	-4.00149e-163	2.56175e-163	-4.29986e-164	-1.92069e-163	-1.30493e-164	4.21728e-163	2.80056e-163	-1.3284e-163	-1.35417e-163	2.46104e-163	0
1.50635e-163	-6.02971e-164	-1.44246e-163	-3.13686e-163	-6.74835e-164	4.35003e-164	-4.46324e-163	7.48273e-163	-2.67385e-163	-4.82241e-163	-5.593e-163	-4.7851e-163	3.64398e-163	-6.22726e-163	4.65489e-163	-1.88691e-164	5.22287e-163	1.2347e-162	3.01911e-164	1.67158e-163	-4.00149e-163	2.56175e-163	-4.29986e-164	-1.92069e-163	-1.30493e-164	4.21728e-163	2.80056e-163	-1.3284e-163	-1.35417e-163	2.46104e-163	0
1.50635e-163	-6.02971e-164	-1.44246e-163	-3.13686e-163	-6.74835e-164	4.35003e-164	-4.46324e-163	7.48273e-163	-2.67385e-163	-4.82241e-163	-5.593e-163	-4.7851e-163	3.64398e-163	-6.22726e-163	4.65489e-163	-1.88691e-164	5.22287e-163	1.2347e-162	3.01911e-164	1.67158e-163	-4.00149e-163	2.56175e-163	-4.29986e-164	-1.92069e-163	-1.30493e-164	4.21728e-163	2.80056e-163	-1.3284e-163	-1.35417e-163	2.46104e-163	0
1.50635e-163	-6.02971e-164	-1.44246e-163	-3.13686e-163	-6.74835e-164	4.35003e-164	-4.46324e-163	7.48273e-163	-2.67385e-163	-4.82241e-163	-5.593e-163	-4.7851e-163	3.64398e-163	-6.22726e-163	4.65489e-163	-1.88691e-164	5.22287e-163	1.2347e-162	3.01911e-164	1.67158e-163	-4.00149e-163	2.56175e-163	-4.29986e-164	-1.92069e-163	-1.30493e-164	4.21728e-163	2.80056e-163	-1.3284e-163	-1.35417e-163	2.46104e-163	0
1.50635e-163	-6.02971e-164	-1.44246e-163	-3.13686e-163	-6.74835e-164	4.35003e-164	-4.46324e-163	7.48273e-163	-2.67385e-163	-4.82241e-163	-5.593e-163	-4.7851e-163	3.64398e-163	-6.22726e-163	4.65489e-163	-1.88691e-164	5.22287e-163	1.2347e-162	3.01911e-164	1.67158e-163	-4.00149e-163	2.56175e-163	-4.29986e-164	-1.92069e-163	-1.30493e-164	4.21728e-163	2.80056e-163	-1.3284e-163	-1.35417e-163	2.46104e-163	0
1.50635e-163	-6.02971e-164	-1.44246e-163	-3.13686e-163	-6.74835e-164	4.35003e-164	-4.46324e-163	7.48273e-163	-2.67385e-163	-4.82241e-163	-5.593e-163	-4.7851e-163	3.64398e-163	-6.22726e-163	4.65489e-163	-1.88691e-164	5.22287e-163	1.2347e-162	3.01911e-164	1.67158e-163	-4.00149e-163	2.56175e-163	-4.29986e-164	-1.92069e-163	-1.30493e-164	4.21728e-163	2.80056e-163	-1.3284e-163	-1.35417e-163	2.46104e-163	0
1.50635e-163	-6.02971e-164	-1.44246e-163	-3.13686e-163	-6.74835e-164	4.35003e-164	-4.46324e-163	7.48273e-163	-2.67385e-163	-4.82241e-163	-5.593e-163	-4.7851e-163	3.64398e-163	-6.22726e-163	4.65489e-163	-1.88691e-164	5.22287e-163	1.2347e-162	3.01911e-164	1.67158e-163	-4.00149e-163	2.56175e-163	-4.29986e-164	-1.92069e-163	-1.30493e-164	4.21728e-163	2.80056e-163	-1.3284e-163	-1.35417e-163	2.46104e-163	0
1.50635e-163	-6.02971e-164	-1.44246e-163	-3.13686e-163	-6.74835e-164	4.35003e-164	-4.46324e-163	7.48273e-163	-2.67385e-163	-4.82241e-163	-5.593e-163	-4.7851e-163	3.64398e-163	-6.22726e-163	4.65489e-163	-1.88691e-164	5.22287e-163	1.2347e-162	3.01911e-164	1.67158e-163	-4.00149e-163	2.56175e-163	-4.29986e-164	-1.92069e-163	-1.30493e-164	4.21728e-163	2.80056e-163	-1.3284e-163	-1.35417e-163	2.46104e-163	0
1.50635e-163	-6.02971e-164	-1.44246e-163	-3.13686e-163	-6.74835e-164	4.35003e-164	-4.46324e-163	7.48273e-163	-2.67385e-163	-4.82241e-163	-5.593e-163	-4.7851e-163	3.64398e-163	-6.22726e-163	4.65489e-163	-1.88691e-164	5.22287e-163	1.2347e-162	3.01911e-164	1.67158e-163	-4.00149e-163	2.56175e-163	-4.29986e-164	-1.92069e-163	-1.30493e-164	4.21728e-163	2.80056e-163	-1.3284e-163	-1.35417e-163	2.46104e-163	0
1.50635e-163	-6.02971e-164	-1.44246e-163	-3.13686e-163	-6.74835e-164	4.35003e-164	-4.46324e-163	7.48273e-163	-2.67385e-163	-4.82241e-163	-5.593e-163	-4.7851e-163	3.64398e-163	-6.22726e-163	4.65489e-163	-1.88691e-164	5.22287e-163	1.2347e-162	3.01911e-164	1.67158e-163	-4.00149e-163	2.56175e-163	-4.29986e-164	-1.92069e-163	-1.30493e-164	4.21728e-163	2.80056e-163	-1.3284e-163	-1.35417e-163	2.46104e-163	0
1.50635e-163	-6.02971e-164	-1.44246e-163	-3.13686e-163	-6.74835e-164	4.35003e-164	-4.46324e-163	7.48273e-163	-2.67385e-163	-4.82241e-163	-5.593e-163	-4.7851e-163	3.64398e-163	-6.22726e-163	4.65489e-163	-1.88691e-164	5.22287e-163	1.2347e-162	3.01911e-164	1.67158e-163	-4.00149e-163	2.56175e-163	-4.29986e-164	-1.92069e-163	-1.30493e-164	4.21728e-163	2.80056e-163	-1.3284e-163	-1.35417e-163	2.46104e-163	0
1.50635e-163	-6.02971e-164	-1.44246e-163	-3.13686e-163	-6.74835e-164	4.35003e-164	-4.46324e-163	7.48273e-163	-2.67385e-163	-4.82241e-163	-5.593e-163	-4.7851e-163	3.64398e-163	-6.22726e-163	4.65489e-163	-1.88691e-164	5.22287e-163	1.2347e-162	3.01911e-164	1.67158e-163	-4.00149e-163	2.56175e-163	-4.29986e-164	-1.92069e-163	-1.30493e-164	4.21728e-163	2.80056e-163	-1.3284e-163	-1.35417e-163	2.46104e-163	0
1.50635e-163	-6.02971e-164	-1.44246e-163	-3.13686e-163	-6.74835e-164	4.35003e-164	-4.46324e-163	7.48273e-163	-2.67385e-163	-4.82241e-163	-5.593e-163	-4.7851e-163	3.64398e-163	-6.22726e-163	4.65489e-163	-1.88691e-164	5.22287e-163	1.2347e-162	3.01911e-164	1.67158e-163	-4.00149e-163	2.56175e-163	-4.29986e-164	-1.92069e-163	-1.30493e-164	4.21728e-163	2.80056e-163	-1.3284e-163	-1.35417e-163	2.46104e-163	0
1.50635e-163	-6.02971e-164	-1.44246e-163	-3.13686e-163	-6.74835e-164	4.35003e-164	-4.46324e-163	7.48273e-163	-2.67385e-163	-4.82241e-163	-5.593e-163	-4.7851e-163	3.64398e-163	-6.22726e-163	4.65489e-163	-1.88691e-164	5.22287e-163	1.2347e-162	3.01911e-164	1.67158e-163	-4.00149e-163	2.56175e-163	-4.29986e-164	-1.92069e-163	-1.30493e-164	4.21728e-163	2.80056e-163	-1.3284e-163	-1.35417e-163	2.46104e-163	0
1.50635e-163	-6.02971e-164	-1.44246e-163	-3.13686e-163	-6.74835e-164	4.35003e-164	-4.46324e-163	7.48273e-163	-2.67385e-163	-4.82241e-163	-5.593e-163	-4.7851e-163	3.64398e-163	-6.22726e-163	4.65489e-163	-1.88691e-164	5.22287e-163	1.2347e-162	3.01911e-164	1.67158e-163	-4.00149e-163	2.56175e-163	-4.29986e-164	-1.92069e-163	-1.30493e-164	4.21728e-163	2.80056e-163	-1.3284e-163	-1.35417e-163	2.46104e-163	0
1.50635e-163	-6.02971e-164	-1.44246e-163	-3.13686e-163	-6.74835e-164	4.35003e-164	-4.46324e-163	7.48273e-163	-2.67385e-163	-4.82241e-163	-5.593e-163	-4.7851e-163	3.64398e-163	-6.22726e-163	4.65489e-163	-1.88691e-164	5.22287e-163	1.2347e-162	3.01911e-164	1.67158e-163	-4.00149e-163	2.56175e-163	-4.29986e-164	-1.92069e-163	-1.30493e-164	4.21728e-163	2.80056e-163	-1.3284e-163	-1.35417e-163	2.46104e-163	0
1.50635e-163	-6.02971e-164	-1.44246e-163	-3.13686e-163	-6.74835e-164	4.35003e-164	-4.46324e-163	7.48273e-163	-2.67385e-163	-4.82241e-163	-5.593e-163	-4.7851e-163	3.64398e-163	-6.22726e-163	4.65489e-163	-1.88691e-164	5.22287e-163	1.2347e-162	3.01911e-164	1.67158e-163	-4.00149e-163	2.56175e-163	-4.29986e-164	-1.92069e-163	-1.30493e-164	4.21728e-163	2.80056e-163	-1.3284e-163	-1.35417e-163	2.46104e-163	0
1.50635e-163	-6.02971e-164	-1.44246e-163	-3.13686e-163	-6.74835e-164	4.35003e-164	-4.46324e-163	7.48273e-163	-2.67385e-163	-4.82241e-163	-5.593e-163	-4.7851e-163	3.64398e-163	-6.22726e-163	4.65489e-163	-1.88691e-164	5.22287e-163	1.2347e-162	3.01911e-164	1.67158e-163	-4.00149e-163	2.56175e-163	-4.29986e-164	-1.92069e-163	-1.30493e-164	4.21728e-163	2.80056e-163	-1.3284e-163	-1.35417e-163	2.46104e-163	0
1.50635e-163	-6.02971e-164	-1.44246e-163	-3.13686e-163	-6.74835e-164	4.35003e-164	-4.46324e-163	7.48273e-163	-2.67385e-163	-4.82241e-163	-5.593e-163	-4.7851e-163	3.64398e-163	-6.22726e-163	4.65489e-163	-1.88691e-164	5.22287e-163	1.2347e-162	3.01911e-164	1.67158e-163	-4.00149e-163	2.56175e-163	-4.29986e-164	-1.92069e-163	-1.30493e-164	4.21728e-163	2.80056e-163	-1.3284e-163	-1.35417e-163	2.46104e-163	0
1.50635e-163	-6.02971e-164	-1.44246e-163	-3.13686e-163	-6.74835e-164	4.35003e-164	-4.46324e-163	7.48273e-163	-2.67385e-163	-4.82241e-163	-5.593e-163	-4.7851e-163	3.64398e-163	-6.22726e-163	4.65489e-163	-1.88691e-164	5.22287e-163	1.2347e-162	3.01911e-164	1.67158e-163	-4.00149e-163	2.56175e-163	-4.29986e-164	-1.92069e-163	-1.30493e-164	4.21728e-163	2.80056e-163	-1.3284e-163	-1.35417e-163	2.46104e-163	0
1.50635e-163	-6.02971e-164	-1.44246e-163	-3.13686e-163	-6.74835e-164	4.35003e-164	-4.46324e-163	7.48273e-163	-2.67385e-163	-4.82241e-163	-5.593e-163	-4.7851e-163	3.64398e-163	-6.22726e-163	4.65489e-163	-1.88691e-164	5.22287e-163	1.2347e-162	3.01911e-164	1.67158e-163	-4.00149e-163	2.56175e-163	-4.29986e-164	-1.92069e-163	-1.30493e-164	4.21728e-163	2.80056e-163	-1.3284e-163	-1.35417e-163	2.46104e-163	0
1.50635e-163	-6.02971e-164	-1.44246e-163	-3.13686e-163	-6.74835e-164	4.35003e-164	-4.46324e-163	7.48273e-163	-2.67385e-163	-4.82241e-163	-5.593e-163	-4.7851e-163	3.64398e-163	-6.22726e-163	4.65489e-163	-1.88691e-164	5.22287e-163	1.2347e-162	3.01911e-164	1.67158e-163	-4.00149e-163	2.56175e-163	-4.29986e-164	-1.92069e-163	-1.30493e-164	4.21728e-163	2.80056e-163	-1.3284e-163	-1.35417e-163	2.46104e-163	0
1.50635e-163	-6.02971e-164	-1.44246e-163	-3.13686e-163	-6.74835e-164	4.35003e-164	-4.46324e-163	7.48273e-163	-2.67385e-163	-4.82241e-163	-5.593e-163	-4.7851e-163	3.64398e-163	-6.22726e-163	4.65489e-163	-1.88691e-164	5.22287e-163	1.2347e-162	3.01911e-164	1.67158e-163	-4.00149e-163	2.56175e-163	-4.29986e-164	-1.92069e-163	-1.30493e-164	4.21728e-163	2.80056e-163	-1.3284e-163	-1.35417e-163	2.46104e-163	0
1.50635e-163	-6.02971e-164	-1.44246e-163	-3.13686e-163	-6.74835e-164	4.35003e-164	-4.46324e-163	7.48273e-163	-2.67385e-163	-4.82241e-163	-5.593e-163	-4.7851e-163	3.64398e-163	-6.22726e-163	4.65489e-163	-1.88691e-164	5.22287e-163	1.2347e-162	3.01911e-164	1.67158e-163	-4.00149e-163	2.56175e-163	-4.29986e-164	-1.92069e-163	-1.30493e-164	4.21728e-163	2.80056e-163	-1.3284e-163	-1.35417e-163	2.46104e-163	0
1.50635e-163	-6.02971e-164	-1.44246e-163	-3.13686e-163	-6.74835e-164	4.35003e-164	-4.46324e-163	7.48273e-163	-2.67385e-163	-4.82241e-163	-5.593e-163	-4.7851e-163	3.64398e-163	-6.22726e-163	4.65489e-163	-1.88691e-164	5.22287e-163	1.2347e-162	3.01911e-164	1.67158e-163	-4.00149e-163	2.56175e-163	-4.29986e-164	-1.92069e-163	-1.30493e-164	4.21728e-163	2.80056e-163	-1.3284e-163	-1.35417e-163	2.46104e-163	0
1.50635e-163	-6.02971e-164	-1.44246e-163	-3.13686e-163	-6.74835e-164	4.35003e-164	-4.46324e-163	7.48273e-163	-2.67385e-163	-4.82241e-163	-5.593e-163	-4.7851e-163	3.64398e-163	-6.22726e-163	4.65489e-163	-1.88691e-164	5.22287e-163	1.2347e-162	3.01911e-164	1.67158e-163	-4.00149e-163	2.56175e-163	-4.29986e-164	-1.92069e-163	-1.30493e-164	4.21728e-163	2.80056e-163	-1.3284e-163	-1.35417e-163	2.46104e-163	0
1.50635e-163	-6.02971e-164	-1.44246e-163	-3.13686e-163	-6.74835e-164	4.35003e-164	-4.46324e-163	7.48273e-163	-2.67385e-163	-4.82241e-163	-5.593e-163	-4.7851e-163	3.64398e-163	-6.22726e-163	4.65489e-163	-1.88691e-164	5.22287e-163	1.2347e-162	3.01911e-164	1.67158e-163	-4.00149e-163	2.56175e-163	-4.29986e-164	-1.92069e-163	-1.30493e-164	4.21728e-163	2.80056e-163	-1.3284e-163	-1.35417e-163	2.46104e-163	0
1.50635e-163	-6.02971e-164	-1.44246e-163	-3.13686e-163	-6.74835e-164	4.35003e-164	-4.46324e-163	7.48273e-163	-2.67385e-163	-4.82241e-163	-5.593e-163	-4.7851e-163	3.64398e-163	-6.22726e-163	4.65489e-163	-1.88691e-164	5.22287e-163	1.2347e-162	3.01911e-164	1.67158e-163	-4.00149e-163	2.56175e-163	-4.29986e-164	-1.92069e-163	-1.30493e-164	4.21728e-163	2.80056e-163	-1.3284e-163	-1.35417e-163	2.46104e-163	0
1.50635e-163	-6.02971e-164	-1.44246e-163	-3.13686e-163	-6.74835e-164	4.35003e-164	-4.46324e-163	7.48273e-163	-2.67385e-163	-4.82241e-163	-5.593e-163	-4.7851e-163	3.64398e-163	-6.22726e-163	4.65489e-163	-1.88691e-164	5.22287e-163	1.2347e-162	3.01911e-164	1.67158e-163	-4.00149e-163	2.56175e-163	-4.29986e-164	-1.92069e-163	-1.30493e-164	4.21728e-163	2.80056e-163	-1.3284e-163	-1.35417e-163	2.46104e-163	0
1.50635e-163	-6.02971e-164	-1.44246e-163	-3.13686e-163	-6.74835e-164	4.35003e-164	-4.46324e-163	7.48273e-163	-2.67385e-163	-4.82241e-163	-5.593e-163	-4.7851e-163	3.64398e-163	-6.22726e-163	4.65489e-163	-1.88691e-164	5.22287e-163	1.2347e-162	3.01911e-164	1.67158e-163	-4.00149e-163	2.56175e-163	-4.29986e-164	-1.92069e-163	-1.30493e-164	4.21728e-163	2.80056e-163	-1.3284e-163	-1.35417e-163	2.46104e-163	0
1.50635e-163	-6.02971e-164	-1.44246e-163	-3.13686e-163	-6.74835e-164	4.35003e-164	-4.46324e-163	7.48273e-163	-2.67385e-163	-4.82241e-163	-5.593e-163	-4.7851e-163	3.64398e-163	-6.22726e-163	4.65489e-163	-1.88691e-164	5.22287e-163	1.2347e-162	3.01911e-164	1.67158e-163	-4.00149e-163	2.56175e-163	-4.29986e-164	-1.92069e-163	-1.30493e-164	4.21728e-163	2.80056e-163	-1.3284e-163	-1.35417e-163	2.46104e-163	0
1.50635e-163	-6.02971e-164	-1.44246e-163	-3.13686e-163	-6.74835e-164	4.35003e-164	-4.46324e-163	7.48273e-163	-2.67385e-163	-4.82241e-163	-5.593e-163	-4.7851e-163	3.64398e-163	-6.22726e-163	4.65489e-163	-1.88691e-164	5.22287e-163	1.2347e-162	3.01911e-164	1.67158e-163	-4.00149e-163	2.56175e-163	-4.29986e-164	-1.92069e-163	-1.30493e-164	4.21728e-163	2.80056e-163	-1.3284e-163	-1.35417e-163	2.46104e-163	0
1.50635e-163	-6.02971e-164	-1.44246e-163	-3.13686e-163	-6.74835e-164	4.35003e-164	-4.46324e-163	7.48273e-163	-2.67385e-163	-4.82241e-163	-5.593e-163	-4.7851e-163	3.64398e-163	-6.22726e-163	4.65489e-163	-1.88691e-164	5.22287e-163	1.2347e-162	3.01911e-164	1.67158e-163	-4.00149e-163	2.56175e-163	-4.29986e-164	-1.92069e-163	-1.30493e-164	4.21728e-163	2.80056e-163	-1.3284e-163	-1.35417e-163	2.46104e-163	0
1.50635e-163	-6.02971e-164	-1.44246e-163	-3.13686e-163	-6.74835e-164	4.35003e-164	-4.46324e-163	7.48273e-163	-2.67385e-163	-4.82241e-163	-5.593e-163	-4.7851e-163	3.64398e-163	-6.22726e-163	4.65489e-163	-1.88691e-164	5.22287e-163	1.2347e-162	3.01911e-164	1.67158e-163	-4.00149e-163	2.56175e-163	-4.29986e-164	-1.92069e-163	-1.30493e-164	4.21728e-163	2.80056e-163	-1.3284e-163	-1.35417e-163	2.46104e-163	0
1.50635e-163	-6.02971e-164	-1.44246e-163	-3.13686e-163	-6.74835e-164	4.35003e-164	-4.46324e-163	7.48273e-163	-2.67385e-163	-4.82241e-163	-5.593e-163	-4.7851e-163	3.64398e-163	-6.22726e-163	4.65489e-163	-1.88691e-164	5.22287e-163	1.2347e-162	3.01911e-164	1.67158e-163	-4.00149e-163	2.56175e-163	-4.29986e-164	-1.92069e-163	-1.30493e-164	4.21728e-163	2.80056e-163	-1.3284e-163	-1.35417e-163	2.46104e-163	0
1.50635e-163	-6.02971e-164	-1.44246e-163	-3.13686e-163	-6.74835e-164	4.35003e-164	-4.46324e-163	7.48273e-163	-2.67385e-163	-4.82241e-163	-5.593e-163	-4.7851e-163	3.64398e-163	-6.22726e-163	4.65489e-163	-1.88691e-164	5.22287e-163	1.2347e-162	3.01911e-164	1.67158e-163	-4.00149e-163	2.56175e-163	-4.29986e-164	-1.92069e-163	-1.30493e-164	4.21728e-163	2.80056e-163	-1.3284e-163	-1.35417e-163	2.46104e-163	0
1.50635e-163	-6.02971e-164	-1.44246e-163	-3.13686e-163	-6.74835e-164	4.35003e-164	-4.46324e-163	7.48273e-163	-2.67385e-163	-4.82241e-163	-5.593e-163	-4.7851e-163	3.64398e-163	-6.22726e-163	4.65489e-163	-1.88691e-164	5.22287e-163	1.2347e-162	3.01911e-164	1.67158e-163	-4.00149e-163	2.56175e-163	-4.29986e-164	-1.92069e-163	-1.30493e-164	4.21728e-163	2.80056e-163	-1.3284e-163	-1.35417e-163	2.46104e-163	0
1.50635e-163	-6.02971e-164	-1.44246e-163	-3.13686e-163	-6.74835e-164	4.35003e-164	-4.46324e-163	7.48273e-163	-2.67385e-163	-4.82241e-163	-5.593e-163	-4.7851e-163	3.64398e-163	-6.22726e-163	4.65489e-163	-1.88691e-164	5.22287e-163	1.2347e-162	3.01911e-164	1.67158e-163	-4.00149e-163	2.56175e-163	-4.29986e-164	-1.92069e-163	-1.30493e-164	4.21728e-163	2.80056e-163	-1.3284e-163	-1.35417e-163	2.46104e-163	0
1.50635e-163	-6.02971e-164	-1.44246e-163	-3.13686e-163	-6.74835e-164	4.35003e-164	-4.46324e-163	7.48273e-163	-2.67385e-163	-4.82241e-163	-5.593e-163	-4.7851e-163	3.64398e-163	-6.22726e-163	4.65489e-163	-1.88691e-164	5.22287e-163	1.2347e-162	3.01911e-164	1.67158e-163	-4.00149e-163	2.56175e-163	-4.29986e-164	-1.92069e-163	-1.30493e-164	4.21728e-163	2.80056e-163	-1.3284e-163	-1.35417e-163	2.46104e-163	0
1.50635e-163	-6.02971e-164	-1.44246e-163	-3.13686e-163	-6.74835e-164	4.35003e-164	-4.46324e-163	7.48273e-163	-2.67385e-163	-4.82241e-163	-5.593e-163	-4.7851e-163	3.64398e-163	-6.22726e-163	4.65489e-163	-1.88691e-164	5.22287e-163	1.2347e-162	3.01911e-164	1.67158e-163	-4.00149e-163	2.56175e-163	-4.29986e-164	-1.92069e-163	-1.30493e-164	4.21728e-163	2.80056e-163	-1.3284e-163	-1.35417e-163	2.46104e-163	0
1.50635e-163	-6.02971e-164	-1.44246e-163	-3.13686e-163	-6.74835e-164	4.35003e-164	-4.46324e-163	7.48273e-163	-2.67385e-163	-4.82241e-163	-5.593e-163	-4.7851e-163	3.64398e-163	-6.22726e-163	4.65489e-163	-1.88691e-164	5.22287e-163	1.2347e-162	3.01911e-164	1.67158e-163	-4.00149e-163	2.56175e-163	-4.29986e-164	-1.92069e-163	-1.30493e-164	4.21728e-163	2.80056e-163	-1.3284e-163	-1.35417e-163	2.46104e-163	0
1.50635e-163	-6.02971e-164	-1.44246e-163	-3.13686e-163	-6.74835e-164	4.35003e-164	-4.46324e-163	7.48273e-163	-2.67385e-163	-4.82241e-163	-5.593e-163	-4.7851e-163	3.64398e-163	-6.22726e-163	4.65489e-163	-1.88691e-164	5.22287e-163	1.2347e-162	3.01911e-164	1.67158e-163	-4.00149e-163	2.56175e-163	-4.29986e-164	-1.92069e-163	-1.30493e-164	4.21728e-163	2.80056e-163	-1.3284e-163	-1.35417e-163	2.46104e-163	0
1.50635e-163	-6.02971e-164	-1.44246e-163	-3.13686e-163	-6.74835e-164	4.35003e-164	-4.46324e-163	7.48273e-163	-2.67385e-163	-4.82241e-163	-5.593e-163	-4.7851e-163	3.64398e-163	-6.22726e-163	4.65489e-163	-1.88691e-164	5.22287e-163	1.2347e-162	3.01911e-164	1.67158e-163	-4.00149e-163	2.56175e-163	-4.29986e-164	-1.92069e-163	-1.30493e-164	4.21728e-163	2.80056e-163	-1.3284e-163	-1.35417e-163	2.46104e-163	0
1.50635e-163	-6.02971e-164	-1.44246e-163	-3.13686e-163	-6.74835e-164	4.35003e-164	-4.46324e-163	7.48273e-163	-2.67385e-163	-4.82241e-163	-5.593e-163	-4.7851e-163	3.64398e-163	-6.22726e-163	4.65489e-163	-1.88691e-164	5.22287e-163	1.2347e-162	3.01911e-164	1.67158e-163	-4.00149e-163	2.56175e-163	-4.29986e-164	-1.92069e-163	-1.30493e-164	4.21728e-163	2.80056e-163	-1.3284e-163	-1.35417e-163	2.46104e-163	0
1.50635e-163	-6.02971e-164	-1.44246e-163	-3.13686e-163	-6.74835e-164	4.35003e-164	-4.46324e-163	7.48273e-163	-2.67385e-163	-4.82241e-163	-5.593e-163	-4.7851e-163	3.64398e-163	-6.22726e-163	4.65489e-163	-1.88691e-164	5.22287e-163	1.2347e-162	3.01911e-164	1.67158e-163	-4.00149e-163	2.56175e-163	-4.29986e-164	-1.92069e-163	-1.30493e-164	4.21728e-163	2.80056e-163	-1.3284e-163	-1.35417e-163	2.46104e-163	0
1.50635e-163	-6.02971e-164	-1.44246e-163	-3.13686e-163	-6.74835e-164	4.35003e-164	-4.46324e-163	7.48273e-163	-2.67385e-163	-4.82241e-163	-5.593e-163	-4.7851e-163	3.64398e-163	-6.22726e-163	4.65489e-163	-1.88691e-164	5.22287e-163	1.2347e-162	3.01911e-164	1.67158e-163	-4.00149e-163	2.56175e-163	-4.29986e-164	-1.92069e-163	-1.30493e-164	4.21728e-163	2.80056e-163	-1.3284e-163	-1.35417e-163	2.46104e-163	0
1.50635e-163	-6.02971e-164	-1.44246e-163	-3.13686e-163	-6.74835e-164	4.35003e-164	-4.46324e-163	7.48273e-163	-2.67385e-163	-4.82241e-163	-5.593e-163	-4.7851e-163	3.64398e-163	-6.22726e-163	4.65489e-163	-1.88691e-164	5.22287e-163	1.2347e-162	3.01911e-164	1.67158e-163	-4.00149e-163	2.56175e-163	-4.29986e-164	-1.92069e-163	-1.30493e-164	4.21728e-163	2.80056e-163	-1.3284e-163	-1.35417e-163	2.46104e-163	0
1.50635e-163	-6.02971e-164	-1.44246e-163	-3.13686e-163	-6.74835e-164	4.35003e-164	-4.46324e-163	7.48273e-163	-2.67385e-163	-4.82241e-163	-5.593e-163	-4.7851e-163	3.64398e-163	-6.22726e-163	4.65489e-163	-1.88691e-164	5.22287e-163	1.2347e-162	3.01911e-164	1.67158e-163	-4.00149e-163	2.56175e-163	-4.29986e-164	-1.92069e-163	-1.30493e-164	4.21728e-163	2.80056e-163	-1.3284e-163	-1.35417e-163	2.46104e-163	0
1.50635e-163	-6.02971e-164	-1.44246e-163	-3.13686e-163	-6.74835e-164	4.35003e-164	-4.46324e-163	7.48273e-163	-2.67385e-163	-4.82241e-163	-5.593e-163	-4.7851e-163	3.64398e-163	-6.22726e-163	4.65489e-163	-1.88691e-164	5.22287e-163	1.2347e-162	3.01911e-164	1.67158e-163	-4.00149e-163	2.56175e-163	-4.29986e-164	-1.92069e-163	-1.30493e-164	4.21728e-163	2.80056e-163	-1.3284e-163	-1.35417e-163	2.46104e-163	0
1.50635e-163	-6.02971e-164	-1.44246e-163	-3.13686e-163	-6.74835e-164	4.35003e-164	-4.46324e-163	7.48273e-163	-2.67385e-163	-4.82241e-163	-5.593e-163	-4.7851e-163	3.64398e-163	-6.22726e-163	4.65489e-163	-1.88691e-164	5.22287e-163	1.2347e-162	3.01911e-164	1.67158e-163	-4.00149e-163	2.56175e-163	-4.29986e-164	-1.92069e-163	-1.30493e-164	4.21728e-163	2.80056e-163	-1.3284e-163	-1.35417e-163	2.46104e-163	0
1.50635e-163	-6.02971e-164	-1.44246e-163	-3.13686e-163	-6.74835e-164	4.35003e-164	-4.46324e-163	7.48273e-163	-2.67385e-163	-4.82241e-163	-5.593e-163	-4.7851e-163	3.64398e-163	-6.22726e-163	4.65489e-163	-1.88691e-164	5.22287e-163	1.2347e-162	3.01911e-164	1.67158e-163	-4.00149e-163	2.56175e-163	-4.29986e-164	-1.92069e-163	-1.30493e-164	4.21728e-163	2.80056e-163	-1.3284e-163	-1.35417e-163	2.46104e-163	0
1.50635e-163	-6.02971e-164	-1.44246e-163	-3.13686e-163	-6.74835e-164	4.35003e-164	-4.46324e-163	7.48273e-163	-2.67385e-163	-4.82241e-163	-5.593e-163	-4.7851e-163	3.64398e-163	-6.22726e-163	4.65489e-163	-1.88691e-164	5.22287e-163	1.2347e-162	3.01911e-164	1.67158e-163	-4.00149e-163	2.56175e-163	-4.29986e-164	-1.92069e-163	-1.30493e-164	4.21728e-163	2.80056e-163	-1.3284e-163	-1.35417e-163	2.46104e-163	0
1.50635e-163	-6.02971e-164	-1.44246e-163	-3.13686e-163	-6.74835e-164	4.35003e-164	-4.46324e-163	7.48273e-163	-2.67385e-163	-4.82241e-163	-5.593e-163	-4.7851e-163	3.64398e-163	-6.22726e-163	4.65489e-163	-1.88691e-164	5.22287e-163	1.2347e-162	3.01911e-164	1.67158e-163	-4.00149e-163	2.56175e-163	-4.29986e-164	-1.92069e-163	-1.30493e-164	4.21728e-163	2.80056e-163	-1.3284e-163	-1.35417e-163	2.46104e-163	0
1.50635e-163	-6.02971e-164	-1.44246e-163	-3.13686e-163	-6.74835e-164	4.35003e-164	-4.46324e-163	7.48273e-163	-2.67385e-163	-4.82241e-163	-5.593e-163	-4.7851e-163	3.64398e-163	-6.22726e-163	4.65489e-163	-1.88691e-164	5.22287e-163	1.2347e-162	3.01911e-164	1.67158e-163	-4.00149e-163	2.56175e-163	-4.29986e-164	-1.92069e-163	-1.30493e-164	4.21728e-163	2.80056e-163	-1.3284e-163	-1.35417e-163	2.46104e-163	0
1.50635e-163	-6.02971e-164	-1.44246e-163	-3.13686e-163	-6.74835e-164	4.35003e-164	-4.46324e-163	7.48273e-163	-2.67385e-163	-4.82241e-163	-5.593e-163	-4.7851e-163	3.64398e-163	-6.22726e-163	4.65489e-163	-1.88691e-164	5.22287e-163	1.2347e-162	3.01911e-164	1.67158e-163	-4.00149e-163	2.56175e-163	-4.29986e-164	-1.92069e-163	-1.30493e-164	4.21728e-163	2.80056e-163	-1.3284e-163	-1.35417e-163	2.46104e-163	0
1.50635e-163	-6.02971e-164	-1.44246e-163	-3.13686e-163	-6.74835e-164	4.35003e-164	-4.46324e-163	7.48273e-163	-2.67385e-163	-4.82241e-163	-5.593e-163	-4.7851e-163	3.64398e-163	-6.22726e-163	4.65489e-163	-1.88691e-164	5.22287e-163	1.2347e-162	3.01911e-164	1.67158e-163	-4.00149e-163	2.56175e-163	-4.29986e-164	-1.92069e-163	-1.30493e-164	4.21728e-163	2.80056e-163	-1.3284e-163	-1.35417e-163	2.46104e-163	0
1.50635e-163	-6.02971e-164	-1.44246e-163	-3.13686e-163	-6.74835e-164	4.35003e-164	-4.46324e-163	7.48273e-163	-2.67385e-163	-4.82241e-163	-5.593e-163	-4.7851e-163	3.64398e-163	-6.22726e-163	4.65489e-163	-1.88691e-164	5.22287e-163	1.2347e-162	3.01911e-164	1.67158e-163	-4.00149e-163	2.56175e-163	-4.29986e-164	-1.92069e-163	-1.30493e-164	4.21728e-163	2.80056e-163	-1.3284e-163	-1.35417e-163	2.46104e-163	0
1.50635e-163	-6.02971e-164	-1.44246e-163	-3.13686e-163	-6.74835e-164	4.35003e-164	-4.46324e-163	7.48273e-163	-2.67385e-163	-4.82241e-163	-5.593e-163	-4.7851e-163	3.64398e-163	-6.22726e-163	4.65489e-163	-1.88691e-164	5.22287e-163	1.2347e-162	3.01911e-164	1.67158e-163	-4.00149e-163	2.56175e-163	-4.29986e-164	-1.92069e-163	-1.30493e-164	4.21728e-163	2.80056e-163	-1.3284e-163	-1.35417e-163	2.46104e-163	0
1.50635e-163	-6.02971e-164	-1.44246e-163	-3.13686e-163	-6.74835e-164	4.35003e-164	-4.46324e-163	7.48273e-163	-2.67385e-163	-4.82241e-163	-5.593e-163	-4.7851e-163	3.64398e-163	-6.22726e-163	4.65489e-163	-1.88691e-164	5.22287e-163	1.2347e-162	3.01911e-164	1.67158e-163	-4.00149e-163	2.56175e-163	-4.29986e-164	-1.92069e-163	-1.30493e-164	4.21728e-163	2.80056e-163	-1.3284e-163	-1.35417e-163	2.46104e-163	0
1.50635e-163	-6.02971e-164	-1.44246e-163	-3.13686e-163	-6.74835e-164	4.35003e-164	-4.46324e-163	7.48273e-163	-2.67385e-163	-4.82241e-163	-5.593e-163	-4.7851e-163	3.64398e-163	-6.22726e-163	4.65489e-163	-1.88691e-164	5.22287e-163	1.2347e-162	3.01911e-164	1.67158e-163	-4.00149e-163	2.56175e-163	-4.29986e-164	-1.92069e-163	-1.30493e-164	4.21728e-163	2.80056e-163	-1.3284e-163	-1.35417e-163	2.46104e-163	0
1.50635e-163	-6.02971e-164	-1.44246e-163	-3.13686e-163	-6.74835e-164	4.35003e-164	-4.46324e-163	7.48273e-163	-2.67385e-163	-4.82241e-163	-5.593e-163	-4.7851e-163	3.64398e-163	-6.22726e-163	4.65489e-163	-1.88691e-164	5.22287e-163	1.2347e-162	3.01911e-164	1.67158e-163	-4.00149e-163	2.56175e-163	-4.29986e-164	-1.92069e-163	-1.30493e-164	4.21728e-163	2.80056e-163	-1.3284e-163	-1.35417e-163	2.46104e-163	0
1.50635e-163	-6.02971e-164	-1.44246e-163	-3.13686e-163	-6.74835e-164	4.35003e-164	-4.46324e-163	7.48273e-163	-2.67385e-163	-4.82241e-163	-5.593e-163	-4.7851e-163	3.64398e-163	-6.22726e-163	4.65489e-163	-1.88691e-164	5.22287e-163	1.2347e-162	3.01911e-164	1.67158e-163	-4.00149e-163	2.56175e-163	-4.29986e-164	-1.92069e-163	-1.30493e-164	4.21728e-163	2.80056e-163	-1.3284e-163	-1.35417e-163	2.46104e-163	0
1.50635e-163	-6.02971e-164	-1.44246e-163	-3.13686e-163	-6.74835e-164	4.35003e-164	-4.46324e-163	7.48273e-163	-2.67385e-163	-4.82241e-163	-5.593e-163	-4.7851e-163	3.64398e-163	-6.22726e-163	4.65489e-163	-1.88691e-164	5.22287e-163	1.2347e-162	3.01911e-164	1.67158e-163	-4.00149e-163	2.56175e-163	-4.29986e-164	-1.92069e-163	-1.30493e-164	4.21728e-163	2.80056e-163	-1.3284e-163	-1.35417e-163	2.46104e-163	0
1.50635e-163	-6.02971e-164	-1.44246e-163	-3.13686e-163	-6.74835e-164	4.35003e-164	-4.46324e-163	7.48273e-163	-2.67385e-163	-4.82241e-163	-5.593e-163	-4.7851e-163	3.64398e-163	-6.22726e-163	4.65489e-163	-1.88691e-164	5.22287e-163	1.2347e-162	3.01911e-164	1.67158e-163	-4.00149e-163	2.56175e-163	-4.29986e-164	-1.92069e-163	-1.30493e-164	4.21728e-163	2.80056e-163	-1.3284e-163	-1.35417e-163	2.46104e-163	0
1.50635e-163	-6.02971e-164	-1.44246e-163	-3.13686e-163	-6.74835e-164	4.35003e-164	-4.46324e-163	7.48273e-163	-2.67385e-163	-4.82241e-163	-5.593e-163	-4.7851e-163	3.64398e-163	-6.22726e-163	4.65489e-163	-1.88691e-164	5.22287e-163	1.2347e-162	3.01911e-164	1.67158e-163	-4.00149e-163	2.56175e-163	-4.29986e-164	-1.92069e-163	-1.30493e-164	4.21728e-163	2.80056e-163	-1.3284e-163	-1.35417e-163	2.46104e-163	0
1.50635e-163	-6.02971e-164	-1.44246e-163	-3.13686e-163	-6.74835e-164	4.35003e-164	-4.46324e-163	7.48273e-163	-2.67385e-163	-4.82241e-163	-5.593e-163	-4.7851e-163	3.64398e-163	-6.22726e-163	4.65489e-163	-1.88691e-164	5.22287e-163	1.2347e-162	3.01911e-164	1.67158e-163	-4.00149e-163	2.56175e-163	-4.29986e-164	-1.92069e-163	-1.30493e-164	4.21728e-163	2.80056e-163	-1.3284e-163	-1.35417e-163	2.46104e-163	0
1.50635e-163	-6.02971e-164	-1.44246e-163	-3.13686e-163	-6.74835e-164	4.35003e-164	-4.46324e-163	7.48273e-163	-2.67385e-163	-4.82241e-163	-5.593e-163	-4.7851e-163	3.64398e-163	-6.22726e-163	4.65489e-163	-1.88691e-164	5.22287e-163	1.2347e-162	3.01911e-164	1.67158e-163	-4.00149e-163	2.56175e-163	-4.29986e-164	-1.92069e-163	-1.30493e-164	4.21728e-163	2.80056e-163	-1.3284e-163	-1.35417e-163	2.46104e-163	0
1.50635e-163	-6.02971e-164	-1.44246e-163	-3.13686e-163	-6.74835e-164	4.35003e-164	-4.46324e-163	7.48273e-163	-2.67385e-163	-4.82241e-163	-5.593e-163	-4.7851e-163	3.64398e-163	-6.22726e-163	4.65489e-163	-1.88691e-164	5.22287e-163	1.2347e-162	3.01911e-164	1.67158e-163	-4.00149e-163	2.56175e-163	-4.29986e-164	-1.92069e-163	-1.30493e-164	4.21728e-163	2.80056e-163	-1.3284e-163	-1.35417e-163	2.46104e-163	0
1.50635e-163	-6.02971e-164	-1.44246e-163	-3.13686e-163	-6.74835e-164	4.35003e-164	-4.46324e-163	7.48273e-163	-2.67385e-163	-4.82241e-163	-5.593e-163	-4.7851e-163	3.64398e-163	-6.22726e-163	4.65489e-163	-1.88691e-164	5.22287e-163	1.2347e-162	3.01911e-164	1.67158e-163	-4.00149e-163	2.56175e-163	-4.29986e-164	-1.92069e-163	-1.30493e-164	4.21728e-163	2.80056e-163	-1.3284e-163	-1.35417e-163	2.46104e-163	0
1.50635e-163	-6.02971e-164	-1.44246e-163	-3.13686e-163	-6.74835e-164	4.35003e-164	-4.46324e-163	7.48273e-163	-2.67385e-163	-4.82241e-163	-5.593e-163	-4.7851e-163	3.64398e-163	-6.22726e-163	4.65489e-163	-1.88691e-164	5.22287e-163	1.2347e-162	3.01911e-164	1.67158e-163	-4.00149e-163	2.56175e-163	-4.29986e-164	-1.92069e-163	-1.30493e-164	4.21728e-163	2.80056e-163	-1.3284e-163	-1.35417e-163	2.46104e-163	0
1.50635e-163	-6.02971e-164	-1.44246e-163	-3.13686e-163	-6.74835e-164	4.35003e-164	-4.46324e-163	7.48273e-163	-2.67385e-163	-4.82241e-163	-5.593e-163	-4.7851e-163	3.64398e-163	-6.22726e-163	4.65489e-163	-1.88691e-164	5.22287e-163	1.2347e-162	3.01911e-164	1.67158e-163	-4.00149e-163	2.56175e-163	-4.29986e-164	-1.92069e-163	-1.30493e-164	4.21728e-163	2.80056e-163	-1.3284e-163	-1.35417e-163	2.46104e-163	0
1.50635e-163	-6.02971e-164	-1.44246e-163	-3.13686e-163	-6.74835e-164	4.35003e-164	-4.46324e-163	7.48273e-163	-2.67385e-163	-4.82241e-163	-5.593e-163	-4.7851e-163	3.64398e-163	-6.22726e-163	4.65489e-163	-1.88691e-164	5.22287e-163	1.2347e-162	3.01911e-164	1.67158e-163	-4.00149e-163	2.56175e-163	-4.29986e-164	-1.92069e-163	-1.30493e-164	4.21728e-163	2.80056e-163	-1.3284e-163	-1.35417e-163	2.46104e-163	0
1.50635e-163	-6.02971e-164	-1.44246e-163	-3.13686e-163	-6.74835e-164	4.35003e-164	-4.46324e-163	7.48273e-163	-2.67385e-163	-4.82241e-163	-5.593e-163	-4.7851e-163	3.64398e-163	-6.22726e-163	4.65489e-163	-1.88691e-164	5.22287e-163	1.2347e-162	3.01911e-164	1.67158e-163	-4.00149e-163	2.56175e-163	-4.29986e-164	-1.92069e-163	-1.30493e-164	4.21728e-163	2.80056e-163	-1.3284e-163	-1.35417e-163	2.46104e-163	0
1.50635e-163	-6.02971e-164	-1.44246e-163	-3.13686e-163	-6.74835e-164	4.35003e-164	-4.46324e-163	7.48273e-163	-2.67385e-163	-4.82241e-163	-5.593e-163	-4.7851e-163	3.64398e-163	-6.22726e-163	4.65489e-163	-1.88691e-164	5.22287e-163	1.2347e-162	3.01911e-164	1.67158e-163	-4.00149e-163	2.56175e-163	-4.29986e-164	-1.92069e-163	-1.30493e-164	4.21728e-163	2.80056e-163	-1.3284e-163	-1.35417e-163	2.46104e-163	0
1.50635e-163	-6.02971e-164	-1.44246e-163	-3.13686e-163	-6.74835e-164	4.35003e-164	-4.46324e-163	7.48273e-163	-2.67385e-163	-4.82241e-163	-5.593e-163	-4.7851e-163	3.64398e-163	-6.22726e-163	4.65489e-163	-1.88691e-164	5.22287e-163	1.2347e-162	3.01911e-164	1.67158e-163	-4.00149e-163	2.56175e-163	-4.29986e-164	-1.92069e-163	-1.30493e-164	4.21728e-163	2.80056e-163	-1.3284e-163	-1.35417e-163	2.46104e-163	0
1.50635e-163	-6.02971e-164	-1.44246e-163	-3.13686e-163	-6.74835e-164	4.35003e-164	-4.46324e-163	7.48273e-163	-2.67385e-163	-4.82241e-163	-5.593e-163	-4.7851e-163	3.64398e-163	-6.22726e-163	4.65489e-163	-1.88691e-164	5.22287e-163	1.2347e-162	3.01911e-164	1.67158e-163	-4.00149e-163	2.56175e-163	-4.29986e-164	-1.92069e-163	-1.30493e-164	4.21728e-163	2.80056e-163	-1.3284e-163	-1.35417e-163	2.46104e-163	0
1.50635e-163	-6.02971e-164	-1.44246e-163	-3.13686e-163	-6.74835e-164	4.35003e-164	-4.46324e-163	7.48273e-163	-2.67385e-163	-4.82241e-163	-5.593e-163	-4.7851e-163	3.64398e-163	-6.22726e-163	4.65489e-163	-1.88691e-164	5.22287e-163	1.2347e-162	3.01911e-164	1.67158e-163	-4.00149e-163	2.56175e-163	-4.29986e-164	-1.92069e-163	-1.30493e-164	4.21728e-163	2.80056e-163	-1.3284e-163	-1.35417e-163	2.46104e-163	0
1.50635e-163	-6.02971e-164	-1.44246e-163	-3.13686e-163	-6.74835e-164	4.35003e-164	-4.46324e-163	7.48273e-163	-2.67385e-163	-4.82241e-163	-5.593e-163	-4.7851e-163	3.64398e-163	-6.22726e-163	4.65489e-163	-1.88691e-164	5.22287e-163	1.2347e-162	3.01911e-164	1.67158e-163	-4.00149e-163	2.56175e-163	-4.29986e-164	-1.92069e-163	-1.30493e-164	4.21728e-163	2.80056e-163	-1.3284e-163	-1.35417e-163	2.46104e-163	0
1.50635e-163	-6.02971e-164	-1.44246e-163	-3.13686e-163	-6.74835e-164	4.35003e-164	-4.46324e-163	7.48273e-163	-2.67385e-163	-4.82241e-163	-5.593e-163	-4.7851e-163	3.64398e-163	-6.22726e-163	4.65489e-163	-1.88691e-164	5.22287e-163	1.2347e-162	3.01911e-164	1.67158e-163	-4.00149e-163	2.56175e-163	-4.29986e-164	-1.92069e-163	-1.30493e-164	4.21728e-163	2.80056e-163	-1.3284e-163	-1.35417e-163	2.46104e-163	0
1.50635e-163	-6.02971e-164	-1.44246e-163	-3.13686e-163	-6.74835e-164	4.35003e-164	-4.46324e-163	7.48273e-163	-2.67385e-163	-4.82241e-163	-5.593e-163	-4.7851e-163	3.64398e-163	-6.22726e-163	4.65489e-163	-1.88691e-164	5.22287e-163	1.2347e-162	3.01911e-164	1.67158e-163	-4.00149e-163	2.56175e-163	-4.29986e-164	-1.92069e-163	-1.30493e-164	4.21728e-163	2.80056e-163	-1.3284e-163	-1.35417e-163	2.46104e-163	0
1.50635e-163	-6.02971e-164	-1.44246e-163	-3.13686e-163	-6.74835e-164	4.35003e-164	-4.46324e-163	7.48273e-163	-2.67385e-163	-4.82241e-163	-5.593e-163	-4.7851e-163	3.64398e-163	-6.22726e-163	4.65489e-163	-1.88691e-164	5.22287e-163	1.2347e-162	3.01911e-164	1.67158e-163	-4.00149e-163	2.56175e-163	-4.29986e-164	-1.92069e-163	-1.30493e-164	4.21728e-163	2.80056e-163	-1.3284e-163	-1.35417e-163	2.46104e-163	0
1.50635e-163	-6.02971e-164	-1.44246e-163	-3.13686e-163	-6.74835e-164	4.35003e-164	-4.46324e-163	7.48273e-163	-2.67385e-163	-4.82241e-163	-5.593e-163	-4.7851e-163	3.64398e-163	-6.22726e-163	4.65489e-163	-1.88691e-164	5.22287e-163	1.2347e-162	3.01911e-164	1.67158e-163	-4.00149e-163	2.56175e-163	-4.29986e-164	-1.92069e-163	-1.30493e-164	4.21728e-163	2.80056e-163	-1.3284e-163	-1.35417e-163	2.46104e-163	0
1.50635e-163	-6.02971e-164	-1.44246e-163	-3.13686e-163	-6.74835e-164	4.35003e-164	-4.46324e-163	7.48273e-163	-2.67385e-163	-4.82241e-163	-5.593e-163	-4.7851e-163	3.64398e-163	-6.22726e-163	4.65489e-163	-1.88691e-164	5.22287e-163	1.2347e-162	3.01911e-164	1.67158e-163	-4.00149e-163	2.56175e-163	-4.29986e-164	-1.92069e-163	-1.30493e-164	4.21728e-163	2.80056e-163	-1.3284e-163	-1.35417e-163	2.46104e-163	0
1.50635e-163	-6.02971e-164	-1.44246e-163	-3.13686e-163	-6.74835e-164	4.35003e-164	-4.46324e-163	7.48273e-163	-2.67385e-163	-4.82241e-163	-5.593e-163	-4.7851e-163	3.64398e-163	-6.22726e-163	4.65489e-163	-1.88691e-164	5.22287e-163	1.2347e-162	3.01911e-164	1.67158e-163	-4.00149e-163	2.56175e-163	-4.29986e-164	-1.92069e-163	-1.30493e-164	4.21728e-163	2.80056e-163	-1.3284e-163	-1.35417e-163	2.46104e-163	0
1.50635e-163	-6.02971e-164	-1.44246e-163	-3.13686e-163	-6.74835e-164	4.35003e-164	-4.46324e-163	7.48273e-163	-2.67385e-163	-4.82241e-163	-5.593e-163	-4.7851e-163	3.64398e-163	-6.22726e-163	4.65489e-163	-1.88691e-164	5.22287e-163	1.2347e-162	3.01911e-164	1.67158e-163	-4.00149e-163	2.56175e-163	-4.29986e-164	-1.92069e-163	-1.30493e-164	4.21728e-163	2.80056e-163	-1.3284e-163	-1.35417e-163	2.46104e-163	0
1.50635e-163	-6.02971e-164	-1.44246e-163	-3.13686e-163	-6.74835e-164	4.35003e-164	-4.46324e-163	7.48273e-163	-2.67385e-163	-4.82241e-163	-5.593e-163	-4.7851e-163	3.64398e-163	-6.22726e-163	4.65489e-163	-1.88691e-164	5.22287e-163	1.2347e-162	3.01911e-164	1.67158e-163	-4.00149e-163	2.56175e-163	-4.29986e-164	-1.92069e-163	-1.30493e-164	4.21728e-163	2.80056e-163	-1.3284e-163	-1.35417e-163	2.46104e-163	0
1.50635e-163	-6.02971e-164	-1.44246e-163	-3.13686e-163	-6.74835e-164	4.35003e-164	-4.46324e-163	7.48273e-163	-2.67385e-163	-4.82241e-163	-5.593e-163	-4.7851e-163	3.64398e-163	-6.22726e-163	4.65489e-163	-1.88691e-164	5.22287e-163	1.2347e-162	3.01911e-164	1.67158e-163	-4.00149e-163	2.56175e-163	-4.29986e-164	-1.92069e-163	-1.30493e-164	4.21728e-163	2.80056e-163	-1.3284e-163	-1.35417e-163	2.46104e-163	0
1.50635e-163	-6.02971e-164	-1.44246e-163	-3.13686e-163	-6.74835e-164	4.35003e-164	-4.46324e-163	7.48273e-163	-2.67385e-163	-4.82241e-163	-5.593e-163	-4.7851e-163	3.64398e-163	-6.22726e-163	4.65489e-163	-1.88691e-164	5.22287e-163	1.2347e-162	3.01911e-164	1.67158e-163	-4.00149e-163	2.56175e-163	-4.29986e-164	-1.92069e-163	-1.30493e-164	4.21728e-163	2.80056e-163	-1.3284e-163	-1.35417e-163	2.46104e-163	0
1.50635e-163	-6.02971e-164	-1.44246e-163	-3.13686e-163	-6.74835e-164	4.35003e-164	-4.46324e-163	7.48273e-163	-2.67385e-163	-4.82241e-163	-5.593e-163	-4.7851e-163	3.64398e-163	-6.22726e-163	4.65489e-163	-1.88691e-164	5.22287e-163	1.2347e-162	3.01911e-164	1.67158e-163	-4.00149e-163	2.56175e-163	-4.29986e-164	-1.92069e-163	-1.30493e-164	4.21728e-163	2.80056e-163	-1.3284e-163	-1.35417e-163	2.46104e-163	0
1.50635e-163	-6.02971e-164	-1.44246e-163	-3.13686e-163	-6.74835e-164	4.35003e-164	-4.46324e-163	7.48273e-163	-2.67385e-163	-4.82241e-163	-5.593e-163	-4.7851e-163	3.64398e-163	-6.22726e-163	4.65489e-163	-1.88691e-164	5.22287e-163	1.2347e-162	3.01911e-164	1.67158e-163	-4.00149e-163	2.56175e-163	-4.29986e-164	-1.92069e-163	-1.30493e-164	4.21728e-163	2.80056e-163	-1.3284e-163	-1.35417e-163	2.46104e-163	0
1.50635e-163	-6.02971e-164	-1.44246e-163	-3.13686e-163	-6.74835e-164	4.35003e-164	-4.46324e-163	7.48273e-163	-2.67385e-163	-4.82241e-163	-5.593e-163	-4.7851e-163	3.64398e-163	-6.22726e-163	4.65489e-163	-1.88691e-164	5.22287e-163	1.2347e-162	3.01911e-164	1.67158e-163	-4.00149e-163	2.56175e-163	-4.29986e-164	-1.92069e-163	-1.30493e-164	4.21728e-163	2.80056e-163	-1.3284e-163	-1.35417e-163	2.46104e-163	0
1.50635e-163	-6.02971e-164	-1.44246e-163	-3.13686e-163	-6.74835e-164	4.35003e-164	-4.46324e-163	7.48273e-163	-2.67385e-163	-4.82241e-163	-5.593e-163	-4.7851e-163	3.64398e-163	-6.22726e-163	4.65489e-163	-1.88691e-164	5.22287e-163	1.2347e-162	3.01911e-164	1.67158e-163	-4.00149e-163	2.56175e-163	-4.29986e-164	-1.92069e-163	-1.30493e-164	4.21728e-163	2.80056e-163	-1.3284e-163	-1.35417e-163	2.46104e-163	0
1.50635e-163	-6.02971e-164	-1.44246e-163	-3.13686e-163	-6.74835e-164	4.35003e-164	-4.46324e-163	7.48273e-163	-2.67385e-163	-4.82241e-163	-5.593e-163	-4.7851e-163	3.64398e-163	-6.22726e-163	4.65489e-163	-1.88691e-164	5.22287e-163	1.2347e-162	3.01911e-164	1.67158e-163	-4.00149e-163	2.56175e-163	-4.29986e-164	-1.92069e-163	-1.30493e-164	4.21728e-163	2.80056e-163	-1.3284e-163	-1.35417e-163	2.46104e-163	0
1.50635e-163	-6.02971e-164	-1.44246e-163	-3.13686e-163	-6.74835e-164	4.35003e-164	-4.46324e-163	7.48273e-163	-2.67385e-163	-4.82241e-163	-5.593e-163	-4.7851e-163	3.64398e-163	-6.22726e-163	4.65489e-163	-1.88691e-164	5.22287e-163	1.2347e-162	3.01911e-164	1.67158e-163	-4.00149e-163	2.56175e-163	-4.29986e-164	-1.92069e-163	-1.30493e-164	4.21728e-163	2.80056e-163	-1.3284e-163	-1.35417e-163	2.46104e-163	0
1.50635e-163	-6.02971e-164	-1.44246e-163	-3.13686e-163	-6.74835e-164	4.35003e-164	-4.46324e-163	7.48273e-163	-2.67385e-163	-4.82241e-163	-5.593e-163	-4.7851e-163	3.64398e-163	-6.22726e-163	4.65489e-163	-1.88691e-164	5.22287e-163	1.2347e-162	3.01911e-164	1.67158e-163	-4.00149e-163	2.56175e-163	-4.29986e-164	-1.92069e-163	-1.30493e-164	4.21728e-163	2.80056e-163	-1.3284e-163	-1.35417e-163	2.46104e-163	0
1.50635e-163	-6.02971e-164	-1.44246e-163	-3.13686e-163	-6.74835e-164	4.35003e-164	-4.46324e-163	7.48273e-163	-2.67385e-163	-4.82241e-163	-5.593e-163	-4.7851e-163	3.64398e-163	-6.22726e-163	4.65489e-163	-1.88691e-164	5.22287e-163	1.2347e-162	3.01911e-164	1.67158e-163	-4.00149e-163	2.56175e-163	-4.29986e-164	-1.92069e-163	-1.30493e-164	4.21728e-163	2.80056e-163	-1.3284e-163	-1.35417e-163	2.46104e-163	0
1.50635e-163	-6.02971e-164	-1.44246e-163	-3.13686e-163	-6.74835e-164	4.35003e-164	-4.46324e-163	7.48273e-163	-2.67385e-163	-4.82241e-163	-5.593e-163	-4.7851e-163	3.64398e-163	-6.22726e-163	4.65489e-163	-1.88691e-164	5.22287e-163	1.2347e-162	3.01911e-164	1.67158e-163	-4.00149e-163	2.56175e-163	-4.29986e-164	-1.92069e-163	-1.30493e-164	4.21728e-163	2.80056e-163	-1.3284e-163	-1.35417e-163	2.46104e-163	0
1.50635e-163	-6.02971e-164	-1.44246e-163	-3.13686e-163	-6.74835e-164	4.35003e-164	-4.46324e-163	7.48273e-163	-2.67385e-163	-4.82241e-163	-5.593e-163	-4.7851e-163	3.64398e-163	-6.22726e-163	4.65489e-163	-1.88691e-164	5.22287e-163	1.2347e-162	3.01911e-164	1.67158e-163	-4.00149e-163	2.56175e-163	-4.29986e-164	-1.92069e-163	-1.30493e-164	4.21728e-163	2.80056e-163	-1.3284e-163	-1.35417e-163	2.46104e-163	0
1.50635e-163	-6.02971e-164	-1.44246e-163	-3.13686e-163	-6.74835e-164	4.35003e-164	-4.46324e-163	7.48273e-163	-2.67385e-163	-4.82241e-163	-5.593e-163	-4.7851e-163	3.64398e-163	-6.22726e-163	4.65489e-163	-1.88691e-164	5.22287e-163	1.2347e-162	3.01911e-164	1.67158e-163	-4.00149e-163	2.56175e-163	-4.29986e-164	-1.92069e-163	-1.30493e-164	4.21728e-163	2.80056e-163	-1.3284e-163	-1.35417e-163	2.46104e-163	0
1.50635e-163	-6.02971e-164	-1.44246e-163	-3.13686e-163	-6.74835e-164	4.35003e-164	-4.46324e-163	7.48273e-163	-2.67385e-163	-4.82241e-163	-5.593e-163	-4.7851e-163	3.64398e-163	-6.22726e-163	4.65489e-163	-1.88691e-164	5.22287e-163	1.2347e-162	3.01911e-164	1.67158e-163	-4.00149e-163	2.56175e-163	-4.29986e-164	-1.92069e-163	-1.30493e-164	4.21728e-163	2.80056e-163	-1.3284e-163	-1.35417e-163	2.46104e-163	0
1.50635e-163	-6.02971e-164	-1.44246e-163	-3.13686e-163	-6.74835e-164	4.35003e-164	-4.46324e-163	7.48273e-163	-2.67385e-163	-4.82241e-163	-5.593e-163	-4.7851e-163	3.64398e-163	-6.22726e-163	4.65489e-163	-1.88691e-164	5.22287e-163	1.2347e-162	3.01911e-164	1.67158e-163	-4.00149e-163	2.56175e-163	-4.29986e-164	-1.92069e-163	-1.30493e-164	4.21728e-163	2.80056e-163	-1.3284e-163	-1.35417e-163	2.46104e-163	0
1.50635e-163	-6.02971e-164	-1.44246e-163	-3.13686e-163	-6.74835e-164	4.35003e-164	-4.46324e-163	7.48273e-163	-2.67385e-163	-4.82241e-163	-5.593e-163	-4.7851e-163	3.64398e-163	-6.22726e-163	4.65489e-163	-1.88691e-164	5.22287e-163	1.2347e-162	3.01911e-164	1.67158e-163	-4.00149e-163	2.56175e-163	-4.29986e-164	-1.92069e-163	-1.30493e-164	4.21728e-163	2.80056e-163	-1.3284e-163	-1.35417e-163	2.46104e-163	0
1.50635e-163	-6.02971e-164	-1.44246e-163	-3.13686e-163	-6.74835e-164	4.35003e-164	-4.46324e-163	7.48273e-163	-2.67385e-163	-4.82241e-163	-5.593e-163	-4.7851e-163	3.64398e-163	-6.22726e-163	4.65489e-163	-1.88691e-164	5.22287e-163	1.2347e-162	3.01911e-164	1.67158e-163	-4.00149e-163	2.56175e-163	-4.29986e-164	-1.92069e-163	-1.30493e-164	4.21728e-163	2.80056e-163	-1.3284e-163	-1.35417e-163	2.46104e-163	0
1.50635e-163	-6.02971e-164	-1.44246e-163	-3.13686e-163	-6.74835e-164	4.35003e-164	-4.46324e-163	7.48273e-163	-2.67385e-163	-4.82241e-163	-5.593e-163	-4.7851e-163	3.64398e-163	-6.22726e-163	4.65489e-163	-1.88691e-164	5.22287e-163	1.2347e-162	3.01911e-164	1.67158e-163	-4.00149e-163	2.56175e-163	-4.29986e-164	-1.92069e-163	-1.30493e-164	4.21728e-163	2.80056e-163	-1.3284e-163	-1.35417e-163	2.46104e-163	0
1.50635e-163	-6.02971e-164	-1.44246e-163	-3.13686e-163	-6.74835e-164	4.35003e-164	-4.46324e-163	7.48273e-163	-2.67385e-163	-4.82241e-163	-5.593e-163	-4.7851e-163	3.64398e-163	-6.22726e-163	4.65489e-163	-1.88691e-164	5.22287e-163	1.2347e-162	3.01911e-164	1.67158e-163	-4.00149e-163	2.56175e-163	-4.29986e-164	-1.92069e-163	-1.30493e-164	4.21728e-163	2.80056e-163	-1.3284e-163	-1.35417e-163	2.46104e-163	0
1.50635e-163	-6.02971e-164	-1.44246e-163	-3.13686e-163	-6.74835e-164	4.35003e-164	-4.46324e-163	7.48273e-163	-2.67385e-163	-4.82241e-163	-5.593e-163	-4.7851e-163	3.64398e-163	-6.22726e-163	4.65489e-163	-1.88691e-164	5.22287e-163	1.2347e-162	3.01911e-164	1.67158e-163	-4.00149e-163	2.56175e-163	-4.29986e-164	-1.92069e-163	-1.30493e-164	4.21728e-163	2.80056e-163	-1.3284e-163	-1.35417e-163	2.46104e-163	0
1.50635e-163	-6.02971e-164	-1.44246e-163	-3.13686e-163	-6.74835e-164	4.35003e-164	-4.46324e-163	7.48273e-163	-2.67385e-163	-4.82241e-163	-5.593e-163	-4.7851e-163	3.64398e-163	-6.22726e-163	4.65489e-163	-1.88691e-164	5.22287e-163	1.2347e-162	3.01911e-164	1.67158e-163	-4.00149e-163	2.56175e-163	-4.29986e-164	-1.92069e-163	-1.30493e-164	4.21728e-163	2.80056e-163	-1.3284e-163	-1.35417e-163	2.46104e-163	0
1.50635e-163	-6.02971e-164	-1.44246e-163	-3.13686e-163	-6.74835e-164	4.35003e-164	-4.46324e-163	7.48273e-163	-2.67385e-163	-4.82241e-163	-5.593e-163	-4.7851e-163	3.64398e-163	-6.22726e-163	4.65489e-163	-1.88691e-164	5.22287e-163	1.2347e-162	3.01911e-164	1.67158e-163	-4.00149e-163	2.56175e-163	-4.29986e-164	-1.92069e-163	-1.30493e-164	4.21728e-163	2.80056e-163	-1.3284e-163	-1.35417e-163	2.46104e-163	0
1.50635e-163	-6.02971e-164	-1.44246e-163	-3.13686e-163	-6.74835e-164	4.35003e-164	-4.46324e-163	7.48273e-163	-2.67385e-163	-4.82241e-163	-5.593e-163	-4.7851e-163	3.64398e-163	-6.22726e-163	4.65489e-163	-1.88691e-164	5.22287e-163	1.2347e-162	3.01911e-164	1.67158e-163	-4.00149e-163	2.56175e-163	-4.29986e-164	-1.92069e-163	-1.30493e-164	4.21728e-163	2.80056e-163	-1.3284e-163	-1.35417e-163	2.46104e-163	0
1.50635e-163	-6.02971e-164	-1.44246e-163	-3.13686e-163	-6.74835e-164	4.35003e-164	-4.46324e-163	7.48273e-163	-2.67385e-163	-4.82241e-163	-5.593e-163	-4.7851e-163	3.64398e-163	-6.22726e-163	4.65489e-163	-1.88691e-164	5.22287e-163	1.2347e-162	3.01911e-164	1.67158e-163	-4.00149e-163	2.56175e-163	-4.29986e-164	-1.92069e-163	-1.30493e-164	4.21728e-163	2.80056e-163	-1.3284e-163	-1.35417e-163	2.46104e-163	0
1.50635e-163	-6.02971e-164	-1.44246e-163	-3.13686e-163	-6.74835e-164	4.35003e-164	-4.46324e-163	7.48273e-163	-2.67385e-163	-4.82241e-163	-5.593e-163	-4.7851e-163	3.64398e-163	-6.22726e-163	4.65489e-163	-1.88691e-164	5.22287e-163	1.2347e-162	3.01911e-164	1.67158e-163	-4.00149e-163	2.56175e-163	-4.29986e-164	-1.92069e-163	-1.30493e-164	4.21728e-163	2.80056e-163	-1.3284e-163	-1.35417e-163	2.46104e-163	0
1.50635e-163	-6.02971e-164	-1.44246e-163	-3.13686e-163	-6.74835e-164	4.35003e-164	-4.46324e-163	7.48273e-163	-2.67385e-163	-4.82241e-163	-5.593e-163	-4.7851e-163	3.64398e-163	-6.22726e-163	4.65489e-163	-1.88691e-164	5.22287e-163	1.2347e-162	3.01911e-164	1.67158e-163	-4.00149e-163	2.56175e-163	-4.29986e-164	-1.92069e-163	-1.30493e-164	4.21728e-163	2.80056e-163	-1.3284e-163	-1.35417e-163	2.46104e-163	0
1.50635e-163	-6.02971e-164	-1.44246e-163	-3.13686e-163	-6.74835e-164	4.35003e-164	-4.46324e-163	7.48273e-163	-2.67385e-163	-4.82241e-163	-5.593e-163	-4.7851e-163	3.64398e-163	-6.22726e-163	4.65489e-163	-1.88691e-164	5.22287e-163	1.2347e-162	3.01911e-164	1.67158e-163	-4.00149e-163	2.56175e-163	-4.29986e-164	-1.92069e-163	-1.30493e-164	4.21728e-163	2.80056e-163	-1.3284e-163	-1.35417e-163	2.46104e-163	0
1.50635e-163	-6.02971e-164	-1.44246e-163	-3.13686e-163	-6.74835e-164	4.35003e-164	-4.46324e-163	7.48273e-163	-2.67385e-163	-4.82241e-163	-5.593e-163	-4.7851e-163	3.64398e-163	-6.22726e-163	4.65489e-163	-1.88691e-164	5.22287e-163	1.2347e-162	3.01911e-164	1.67158e-163	-4.00149e-163	2.56175e-163	-4.29986e-164	-1.92069e-163	-1.30493e-164	4.21728e-163	2.80056e-163	-1.3284e-163	-1.35417e-163	2.46104e-163	0
1.50635e-163	-6.02971e-164	-1.44246e-163	-3.13686e-163	-6.74835e-164	4.35003e-164	-4.46324e-163	7.48273e-163	-2.67385e-163	-4.82241e-163	-5.593e-163	-4.7851e-163	3.64398e-163	-6.22726e-163	4.65489e-163	-1.88691e-164	5.22287e-163	1.2347e-162	3.01911e-164	1.67158e-163	-4.00149e-163	2.56175e-163	-4.29986e-164	-1.92069e-163	-1.30493e-164	4.21728e-163	2.80056e-163	-1.3284e-163	-1.35417e-163	2.46104e-163	0
1.50635e-163	-6.02971e-164	-1.44246e-163	-3.13686e-163	-6.74835e-164	4.35003e-164	-4.46324e-163	7.48273e-163	-2.67385e-163	-4.82241e-163	-5.593e-163	-4.7851e-163	3.64398e-163	-6.22726e-163	4.65489e-163	-1.88691e-164	5.22287e-163	1.2347e-162	3.01911e-164	1.67158e-163	-4.00149e-163	2.56175e-163	-4.29986e-164	-1.92069e-163	-1.30493e-164	4.21728e-163	2.80056e-163	-1.3284e-163	-1.35417e-163	2.46104e-163	0
1.50635e-163	-6.02971e-164	-1.44246e-163	-3.13686e-163	-6.74835e-164	4.35003e-164	-4.46324e-163	7.48273e-163	-2.67385e-163	-4.82241e-163	-5.593e-163	-4.7851e-163	3.64398e-163	-6.22726e-163	4.65489e-163	-1.88691e-164	5.22287e-163	1.2347e-162	3.01911e-164	1.67158e-163	-4.00149e-163	2.56175e-163	-4.29986e-164	-1.92069e-163	-1.30493e-164	4.21728e-163	2.80056e-163	-1.3284e-163	-1.35417e-163	2.46104e-163	0
1.50635e-163	-6.02971e-164	-1.44246e-163	-3.13686e-163	-6.74835e-164	4.35003e-164	-4.46324e-163	7.48273e-163	-2.67385e-163	-4.82241e-163	-5.593e-163	-4.7851e-163	3.64398e-163	-6.22726e-163	4.65489e-163	-1.88691e-164	5.22287e-163	1.2347e-162	3.01911e-164	1.67158e-163	-4.00149e-163	2.56175e-163	-4.29986e-164	-1.92069e-163	-1.30493e-164	4.21728e-163	2.80056e-163	-1.3284e-163	-1.35417e-163	2.46104e-163	0
1.50635e-163	-6.02971e-164	-1.44246e-163	-3.13686e-163	-6.74835e-164	4.35003e-164	-4.46324e-163	7.48273e-163	-2.67385e-163	-4.82241e-163	-5.593e-163	-4.7851e-163	3.64398e-163	-6.22726e-163	4.65489e-163	-1.88691e-164	5.22287e-163	1.2347e-162	3.01911e-164	1.67158e-163	-4.00149e-163	2.56175e-163	-4.29986e-164	-1.92069e-163	-1.30493e-164	4.21728e-163	2.80056e-163	-1.3284e-163	-1.35417e-163	2.46104e-163	0
1.50635e-163	-6.02971e-164	-1.44246e-163	-3.13686e-163	-6.74835e-164	4.35003e-164	-4.46324e-163	7.48273e-163	-2.67385e-163	-4.82241e-163	-5.593e-163	-4.7851e-163	3.64398e-163	-6.22726e-163	4.65489e-163	-1.88691e-164	5.22287e-163	1.2347e-162	3.01911e-164	1.67158e-163	-4.00149e-163	2.56175e-163	-4.29986e-164	-1.92069e-163	-1.30493e-164	4.21728e-163	2.80056e-163	-1.3284e-163	-1.35417e-163	2.46104e-163	0
1.50635e-163	-6.02971e-164	-1.44246e-163	-3.13686e-163	-6.74835e-164	4.35003e-164	-4.46324e-163	7.48273e-163	-2.67385e-163	-4.82241e-163	-5.593e-163	-4.7851e-163	3.64398e-163	-6.22726e-163	4.65489e-163	-1.88691e-164	5.22287e-163	1.2347e-162	3.01911e-164	1.67158e-163	-4.00149e-163	2.56175e-163	-4.29986e-164	-1.92069e-163	-1.30493e-164	4.21728e-163	2.80056e-163	-1.3284e-163	-1.35417e-163	2.46104e-163	0
1.50635e-163	-6.02971e-164	-1.44246e-163	-3.13686e-163	-6.74835e-164	4.35003e-164	-4.46324e-163	7.48273e-163	-2.67385e-163	-4.82241e-163	-5.593e-163	-4.7851e-163	3.64398e-163	-6.22726e-163	4.65489e-163	-1.88691e-164	5.22287e-163	1.2347e-162	3.01911e-164	1.67158e-163	-4.00149e-163	2.56175e-163	-4.29986e-164	-1.92069e-163	-1.30493e-164	4.21728e-163	2.80056e-163	-1.3284e-163	-1.35417e-163	2.46104e-163	0
1.50635e-163	-6.02971e-164	-1.44246e-163	-3.13686e-163	-6.74835e-164	4.35003e-164	-4.46324e-163	7.48273e-163	-2.67385e-163	-4.82241e-163	-5.593e-163	-4.7851e-163	3.64398e-163	-6.22726e-163	4.65489e-163	-1.88691e-164	5.22287e-163	1.2347e-162	3.01911e-164	1.67158e-163	-4.00149e-163	2.56175e-163	-4.29986e-164	-1.92069e-163	-1.30493e-164	4.21728e-163	2.80056e-163	-1.3284e-163	-1.35417e-163	2.46104e-163	0
1.50635e-163	-6.02971e-164	-1.44246e-163	-3.13686e-163	-6.74835e-164	4.35003e-164	-4.46324e-163	7.48273e-163	-2.67385e-163	-4.82241e-163	-5.593e-163	-4.7851e-163	3.64398e-163	-6.22726e-163	4.65489e-163	-1.88691e-164	5.22287e-163	1.2347e-162	3.01911e-164	1.67158e-163	-4.00149e-163	2.56175e-163	-4.29986e-164	-1.92069e-163	-1.30493e-164	4.21728e-163	2.80056e-163	-1.3284e-163	-1.35417e-163	2.46104e-163	0
1.50635e-163	-6.02971e-164	-1.44246e-163	-3.13686e-163	-6.74835e-164	4.35003e-164	-4.46324e-163	7.48273e-163	-2.67385e-163	-4.82241e-163	-5.593e-163	-4.7851e-163	3.64398e-163	-6.22726e-163	4.65489e-163	-1.88691e-164	5.22287e-163	1.2347e-162	3.01911e-164	1.67158e-163	-4.00149e-163	2.56175e-163	-4.29986e-164	-1.92069e-163	-1.30493e-164	4.21728e-163	2.80056e-163	-1.3284e-163	-1.35417e-163	2.46104e-163	0
1.50635e-163	-6.02971e-164	-1.44246e-163	-3.13686e-163	-6.74835e-164	4.35003e-164	-4.46324e-163	7.48273e-163	-2.67385e-163	-4.82241e-163	-5.593e-163	-4.7851e-163	3.64398e-163	-6.22726e-163	4.65489e-163	-1.88691e-164	5.22287e-163	1.2347e-162	3.01911e-164	1.67158e-163	-4.00149e-163	2.56175e-163	-4.29986e-164	-1.92069e-163	-1.30493e-164	4.21728e-163	2.80056e-163	-1.3284e-163	-1.35417e-163	2.46104e-163	0
1.50635e-163	-6.02971e-164	-1.44246e-163	-3.13686e-163	-6.74835e-164	4.35003e-164	-4.46324e-163	7.48273e-163	-2.67385e-163	-4.82241e-163	-5.593e-163	-4.7851e-163	3.64398e-163	-6.22726e-163	4.65489e-163	-1.88691e-164	5.22287e-163	1.2347e-162	3.01911e-164	1.67158e-163	-4.00149e-163	2.56175e-163	-4.29986e-164	-1.92069e-163	-1.30493e-164	4.21728e-163	2.80056e-163	-1.3284e-163	-1.35417e-163	2.46104e-163	0
1.50635e-163	-6.02971e-164	-1.44246e-163	-3.13686e-163	-6.74835e-164	4.35003e-164	-4.46324e-163	7.48273e-163	-2.67385e-163	-4.82241e-163	-5.593e-163	-4.7851e-163	3.64398e-163	-6.22726e-163	4.65489e-163	-1.88691e-164	5.22287e-163	1.2347e-162	3.01911e-164	1.67158e-163	-4.00149e-163	2.56175e-163	-4.29986e-164	-1.92069e-163	-1.30493e-164	4.21728e-163	2.80056e-163	-1.3284e-163	-1.35417e-163	2.46104e-163	0
1.50635e-163	-6.02971e-164	-1.44246e-163	-3.13686e-163	-6.74835e-164	4.35003e-164	-4.46324e-163	7.48273e-163	-2.67385e-163	-4.82241e-163	-5.593e-163	-4.7851e-163	3.64398e-163	-6.22726e-163	4.65489e-163	-1.88691e-164	5.22287e-163	1.2347e-162	3.01911e-164	1.67158e-163	-4.00149e-163	2.56175e-163	-4.29986e-164	-1.92069e-163	-1.30493e-164	4.21728e-163	2.80056e-163	-1.3284e-163	-1.35417e-163	2.46104e-163	0
1.50635e-163	-6.02971e-164	-1.44246e-163	-3.13686e-163	-6.74835e-164	4.35003e-164	-4.46324e-163	7.48273e-163	-2.67385e-163	-4.82241e-163	-5.593e-163	-4.7851e-163	3.64398e-163	-6.22726e-163	4.65489e-163	-1.88691e-164	5.22287e-163	1.2347e-162	3.01911e-164	1.67158e-163	-4.00149e-163	2.56175e-163	-4.29986e-164	-1.92069e-163	-1.30493e-164	4.21728e-163	2.80056e-163	-1.3284e-163	-1.35417e-163	2.46104e-163	0
1.50635e-163	-6.02971e-164	-1.44246e-163	-3.13686e-163	-6.74835e-164	4.35003e-164	-4.46324e-163	7.48273e-163	-2.67385e-163	-4.82241e-163	-5.593e-163	-4.7851e-163	3.64398e-163	-6.22726e-163	4.65489e-163	-1.88691e-164	5.22287e-163	1.2347e-162	3.01911e-164	1.67158e-163	-4.00149e-163	2.56175e-163	-4.29986e-164	-1.92069e-163	-1.30493e-164	4.21728e-163	2.80056e-163	-1.3284e-163	-1.35417e-163	2.46104e-163	0
1.50635e-163	-6.02971e-164	-1.44246e-163	-3.13686e-163	-6.74835e-164	4.35003e-164	-4.46324e-163	7.48273e-163	-2.67385e-163	-4.82241e-163	-5.593e-163	-4.7851e-163	3.64398e-163	-6.22726e-163	4.65489e-163	-1.88691e-164	5.22287e-163	1.2347e-162	3.01911e-164	1.67158e-163	-4.00149e-163	2.56175e-163	-4.29986e-164	-1.92069e-163	-1.30493e-164	4.21728e-163	2.80056e-163	-1.3284e-163	-1.35417e-163	2.46104e-163	0
1.50635e-163	-6.02971e-164	-1.44246e-163	-3.13686e-163	-6.74835e-164	4.35003e-164	-4.46324e-163	7.48273e-163	-2.67385e-163	-4.82241e-163	-5.593e-163	-4.7851e-163	3.64398e-163	-6.22726e-163	4.65489e-163	-1.88691e-164	5.22287e-163	1.2347e-162	3.01911e-164	1.67158e-163	-4.00149e-163	2.56175e-163	-4.29986e-164	-1.92069e-163	-1.30493e-164	4.21728e-163	2.80056e-163	-1.3284e-163	-1.35417e-163	2.46104e-163	0
1.50635e-163	-6.02971e-164	-1.44246e-163	-3.13686e-163	-6.74835e-164	4.35003e-164	-4.46324e-163	7.48273e-163	-2.67385e-163	-4.82241e-163	-5.593e-163	-4.7851e-163	3.64398e-163	-6.22726e-163	4.65489e-163	-1.88691e-164	5.22287e-163	1.2347e-162	3.01911e-164	1.67158e-163	-4.00149e-163	2.56175e-163	-4.29986e-164	-1.92069e-163	-1.30493e-164	4.21728e-163	2.80056e-163	-1.3284e-163	-1.35417e-163	2.46104e-163	0
1.50635e-163	-6.02971e-164	-1.44246e-163	-3.13686e-163	-6.74835e-164	4.35003e-164	-4.46324e-163	7.48273e-163	-2.67385e-163	-4.82241e-163	-5.593e-163	-4.7851e-163	3.64398e-163	-6.22726e-163	4.65489e-163	-1.88691e-164	5.22287e-163	1.2347e-162	3.01911e-164	1.67158e-163	-4.00149e-163	2.56175e-163	-4.29986e-164	-1.92069e-163	-1.30493e-164	4.21728e-163	2.80056e-163	-1.3284e-163	-1.35417e-163	2.46104e-163	0
1.50635e-163	-6.02971e-164	-1.44246e-163	-3.13686e-163	-6.74835e-164	4.35003e-164	-4.46324e-163	7.48273e-163	-2.67385e-163	-4.82241e-163	-5.593e-163	-4.7851e-163	3.64398e-163	-6.22726e-163	4.65489e-163	-1.88691e-164	5.22287e-163	1.2347e-162	3.01911e-164	1.67158e-163	-4.00149e-163	2.56175e-163	-4.29986e-164	-1.92069e-163	-1.30493e-164	4.21728e-163	2.80056e-163	-1.3284e-163	-1.35417e-163	2.46104e-163	0
1.50635e-163	-6.02971e-164	-1.44246e-163	-3.13686e-163	-6.74835e-164	4.35003e-164	-4.46324e-163	7.48273e-163	-2.67385e-163	-4.82241e-163	-5.593e-163	-4.7851e-163	3.64398e-163	-6.22726e-163	4.65489e-163	-1.88691e-164	5.22287e-163	1.2347e-162	3.01911e-164	1.67158e-163	-4.00149e-163	2.56175e-163	-4.29986e-164	-1.92069e-163	-1.30493e-164	4.21728e-163	2.80056e-163	-1.3284e-163	-1.35417e-163	2.46104e-163	0
1.50635e-163	-6.02971e-164	-1.44246e-163	-3.13686e-163	-6.74835e-164	4.35003e-164	-4.46324e-163	7.48273e-163	-2.67385e-163	-4.82241e-163	-5.593e-163	-4.7851e-163	3.64398e-163	-6.22726e-163	4.65489e-163	-1.88691e-164	5.22287e-163	1.2347e-162	3.01911e-164	1.67158e-163	-4.00149e-163	2.56175e-163	-4.29986e-164	-1.92069e-163	-1.30493e-164	4.21728e-163	2.80056e-163	-1.3284e-163	-1.35417e-163	2.46104e-163	0
1.50635e-163	-6.02971e-164	-1.44246e-163	-3.13686e-163	-6.74835e-164	4.35003e-164	-4.46324e-163	7.48273e-163	-2.67385e-163	-4.82241e-163	-5.593e-163	-4.7851e-163	3.64398e-163	-6.22726e-163	4.65489e-163	-1.88691e-164	5.22287e-163	1.2347e-162	3.01911e-164	1.67158e-163	-4.00149e-163	2.56175e-163	-4.29986e-164	-1.92069e-163	-1.30493e-164	4.21728e-163	2.80056e-163	-1.3284e-163	-1.35417e-163	2.46104e-163	0
1.50635e-163	-6.02971e-164	-1.44246e-163	-3.13686e-163	-6.74835e-164	4.35003e-164	-4.46324e-163	7.48273e-163	-2.67385e-163	-4.82241e-163	-5.593e-163	-4.7851e-163	3.64398e-163	-6.22726e-163	4.65489e-163	-1.88691e-164	5.22287e-163	1.2347e-162	3.01911e-164	1.67158e-163	-4.00149e-163	2.56175e-163	-4.29986e-164	-1.92069e-163	-1.30493e-164	4.21728e-163	2.80056e-163	-1.3284e-163	-1.35417e-163	2.46104e-163	0
1.50635e-163	-6.02971e-164	-1.44246e-163	-3.13686e-163	-6.74835e-164	4.35003e-164	-4.46324e-163	7.48273e-163	-2.67385e-163	-4.82241e-163	-5.593e-163	-4.7851e-163	3.64398e-163	-6.22726e-163	4.65489e-163	-1.88691e-164	5.22287e-163	1.2347e-162	3.01911e-164	1.67158e-163	-4.00149e-163	2.56175e-163	-4.29986e-164	-1.92069e-163	-1.30493e-164	4.21728e-163	2.80056e-163	-1.3284e-163	-1.35417e-163	2.46104e-163	0
1.50635e-163	-6.02971e-164	-1.44246e-163	-3.13686e-163	-6.74835e-164	4.35003e-164	-4.46324e-163	7.48273e-163	-2.67385e-163	-4.82241e-163	-5.593e-163	-4.7851e-163	3.64398e-163	-6.22726e-163	4.65489e-163	-1.88691e-164	5.22287e-163	1.2347e-162	3.01911e-164	1.67158e-163	-4.00149e-163	2.56175e-163	-4.29986e-164	-1.92069e-163	-1.30493e-164	4.21728e-163	2.80056e-163	-1.3284e-163	-1.35417e-163	2.46104e-163	0
1.50635e-163	-6.02971e-164	-1.44246e-163	-3.13686e-163	-6.74835e-164	4.35003e-164	-4.46324e-163	7.48273e-163	-2.67385e-163	-4.82241e-163	-5.593e-163	-4.7851e-163	3.64398e-163	-6.22726e-163	4.65489e-163	-1.88691e-164	5.22287e-163	1.2347e-162	3.01911e-164	1.67158e-163	-4.00149e-163	2.56175e-163	-4.29986e-164	-1.92069e-163	-1.30493e-164	4.21728e-163	2.80056e-163	-1.3284e-163	-1.35417e-163	2.46104e-163	0
1.50635e-163	-6.02971e-164	-1.44246e-163	-3.13686e-163	-6.74835e-164	4.35003e-164	-4.46324e-163	7.48273e-163	-2.67385e-163	-4.82241e-163	-5.593e-163	-4.7851e-163	3.64398e-163	-6.22726e-163	4.65489e-163	-1.88691e-164	5.22287e-163	1.2347e-162	3.01911e-164	1.67158e-163	-4.00149e-163	2.56175e-163	-4.29986e-164	-1.92069e-163	-1.30493e-164	4.21728e-163	2.80056e-163	-1.3284e-163	-1.35417e-163	2.46104e-163	0
1.50635e-163	-6.02971e-164	-1.44246e-163	-3.13686e-163	-6.74835e-164	4.35003e-164	-4.46324e-163	7.48273e-163	-2.67385e-163	-4.82241e-163	-5.593e-163	-4.7851e-163	3.64398e-163	-6.22726e-163	4.65489e-163	-1.88691e-164	5.22287e-163	1.2347e-162	3.01911e-164	1.67158e-163	-4.00149e-163	2.56175e-163	-4.29986e-164	-1.92069e-163	-1.30493e-164	4.21728e-163	2.80056e-163	-1.3284e-163	-1.35417e-163	2.46104e-163	0
1.50635e-163	-6.02971e-164	-1.44246e-163	-3.13686e-163	-6.74835e-164	4.35003e-164	-4.46324e-163	7.48273e-163	-2.67385e-163	-4.82241e-163	-5.593e-163	-4.7851e-163	3.64398e-163	-6.22726e-163	4.65489e-163	-1.88691e-164	5.22287e-163	1.2347e-162	3.01911e-164	1.67158e-163	-4.00149e-163	2.56175e-163	-4.29986e-164	-1.92069e-163	-1.30493e-164	4.21728e-163	2.80056e-163	-1.3284e-163	-1.35417e-163	2.46104e-163	0
1.50635e-163	-6.02971e-164	-1.44246e-163	-3.13686e-163	-6.74835e-164	4.35003e-164	-4.46324e-163	7.48273e-163	-2.67385e-163	-4.82241e-163	-5.593e-163	-4.7851e-163	3.64398e-163	-6.22726e-163	4.65489e-163	-1.88691e-164	5.22287e-163	1.2347e-162	3.01911e-164	1.67158e-163	-4.00149e-163	2.56175e-163	-4.29986e-164	-1.92069e-163	-1.30493e-164	4.21728e-163	2.80056e-163	-1.3284e-163	-1.35417e-163	2.46104e-163	0
1.50635e-163	-6.02971e-164	-1.44246e-163	-3.13686e-163	-6.74835e-164	4.35003e-164	-4.46324e-163	7.48273e-163	-2.67385e-163	-4.82241e-163	-5.593e-163	-4.7851e-163	3.64398e-163	-6.22726e-163	4.65489e-163	-1.88691e-164	5.22287e-163	1.2347e-162	3.01911e-164	1.67158e-163	-4.00149e-163	2.56175e-163	-4.29986e-164	-1.92069e-163	-1.30493e-164	4.21728e-163	2.80056e-163	-1.3284e-163	-1.35417e-163	2.46104e-163	0
1.50635e-163	-6.02971e-164	-1.44246e-163	-3.13686e-163	-6.74835e-164	4.35003e-164	-4.46324e-163	7.48273e-163	-2.67385e-163	-4.82241e-163	-5.593e-163	-4.7851e-163	3.64398e-163	-6.22726e-163	4.65489e-163	-1.88691e-164	5.22287e-163	1.2347e-162	3.01911e-164	1.67158e-163	-4.00149e-163	2.56175e-163	-4.29986e-164	-1.92069e-163	-1.30493e-164	4.21728e-163	2.80056e-163	-1.3284e-163	-1.35417e-163	2.46104e-163	0
1.50635e-163	-6.02971e-164	-1.44246e-163	-3.13686e-163	-6.74835e-164	4.35003e-164	-4.46324e-163	7.48273e-163	-2.67385e-163	-4.82241e-163	-5.593e-163	-4.7851e-163	3.64398e-163	-6.22726e-163	4.65489e-163	-1.88691e-164	5.22287e-163	1.2347e-162	3.01911e-164	1.67158e-163	-4.00149e-163	2.56175e-163	-4.29986e-164	-1.92069e-163	-1.30493e-164	4.21728e-163	2.80056e-163	-1.3284e-163	-1.35417e-163	2.46104e-163	0
1.50635e-163	-6.02971e-164	-1.44246e-163	-3.13686e-163	-6.74835e-164	4.35003e-164	-4.46324e-163	7.48273e-163	-2.67385e-163	-4.82241e-163	-5.593e-163	-4.7851e-163	3.64398e-163	-6.22726e-163	4.65489e-163	-1.88691e-164	5.22287e-163	1.2347e-162	3.01911e-164	1.67158e-163	-4.00149e-163	2.56175e-163	-4.29986e-164	-1.92069e-163	-1.30493e-164	4.21728e-163	2.80056e-163	-1.3284e-163	-1.35417e-163	2.46104e-163	0
1.50635e-163	-6.02971e-164	-1.44246e-163	-3.13686e-163	-6.74835e-164	4.35003e-164	-4.46324e-163	7.48273e-163	-2.67385e-163	-4.82241e-163	-5.593e-163	-4.7851e-163	3.64398e-163	-6.22726e-163	4.65489e-163	-1.88691e-164	5.22287e-163	1.2347e-162	3.01911e-164	1.67158e-163	-4.00149e-163	2.56175e-163	-4.29986e-164	-1.92069e-163	-1.30493e-164	4.21728e-163	2.80056e-163	-1.3284e-163	-1.35417e-163	2.46104e-163	0
1.50635e-163	-6.02971e-164	-1.44246e-163	-3.13686e-163	-6.74835e-164	4.35003e-164	-4.46324e-163	7.48273e-163	-2.67385e-163	-4.82241e-163	-5.593e-163	-4.7851e-163	3.64398e-163	-6.22726e-163	4.65489e-163	-1.88691e-164	5.22287e-163	1.2347e-162	3.01911e-164	1.67158e-163	-4.00149e-163	2.56175e-163	-4.29986e-164	-1.92069e-163	-1.30493e-164	4.21728e-163	2.80056e-163	-1.3284e-163	-1.35417e-163	2.46104e-163	0
1.50635e-163	-6.02971e-164	-1.44246e-163	-3.13686e-163	-6.74835e-164	4.35003e-164	-4.46324e-163	7.48273e-163	-2.67385e-163	-4.82241e-163	-5.593e-163	-4.7851e-163	3.64398e-163	-6.22726e-163	4.65489e-163	-1.88691e-164	5.22287e-163	1.2347e-162	3.01911e-164	1.67158e-163	-4.00149e-163	2.56175e-163	-4.29986e-164	-1.92069e-163	-1.30493e-164	4.21728e-163	2.80056e-163	-1.3284e-163	-1.35417e-163	2.46104e-163	0
1.50635e-163	-6.02971e-164	-1.44246e-163	-3.13686e-163	-6.74835e-164	4.35003e-164	-4.46324e-163	7.48273e-163	-2.67385e-163	-4.82241e-163	-5.593e-163	-4.7851e-163	3.64398e-163	-6.22726e-163	4.65489e-163	-1.88691e-164	5.22287e-163	1.2347e-162	3.01911e-164	1.67158e-163	-4.00149e-163	2.56175e-163	-4.29986e-164	-1.92069e-163	-1.30493e-164	4.21728e-163	2.80056e-163	-1.3284e-163	-1.35417e-163	2.46104e-163	0
1.50635e-163	-6.02971e-164	-1.44246e-163	-3.13686e-163	-6.74835e-164	4.35003e-164	-4.46324e-163	7.48273e-163	-2.67385e-163	-4.82241e-163	-5.593e-163	-4.7851e-163	3.64398e-163	-6.22726e-163	4.65489e-163	-1.88691e-164	5.22287e-163	1.2347e-162	3.01911e-164	1.67158e-163	-4.00149e-163	2.56175e-163	-4.29986e-164	-1.92069e-163	-1.30493e-164	4.21728e-163	2.80056e-163	-1.3284e-163	-1.35417e-163	2.46104e-163	0
1.50635e-163	-6.02971e-164	-1.44246e-163	-3.13686e-163	-6.74835e-164	4.35003e-164	-4.46324e-163	7.48273e-163	-2.67385e-163	-4.82241e-163	-5.593e-163	-4.7851e-163	3.64398e-163	-6.22726e-163	4.65489e-163	-1.88691e-164	5.22287e-163	1.2347e-162	3.01911e-164	1.67158e-163	-4.00149e-163	2.56175e-163	-4.29986e-164	-1.92069e-163	-1.30493e-164	4.21728e-163	2.80056e-163	-1.3284e-163	-1.35417e-163	2.46104e-163	0
1.50635e-163	-6.02971e-164	-1.44246e-163	-3.13686e-163	-6.74835e-164	4.35003e-164	-4.46324e-163	7.48273e-163	-2.67385e-163	-4.82241e-163	-5.593e-163	-4.7851e-163	3.64398e-163	-6.22726e-163	4.65489e-163	-1.88691e-164	5.22287e-163	1.2347e-162	3.01911e-164	1.67158e-163	-4.00149e-163	2.56175e-163	-4.29986e-164	-1.92069e-163	-1.30493e-164	4.21728e-163	2.80056e-163	-1.3284e-163	-1.35417e-163	2.46104e-163	0
1.50635e-163	-6.02971e-164	-1.44246e-163	-3.13686e-163	-6.74835e-164	4.35003e-164	-4.46324e-163	7.48273e-163	-2.67385e-163	-4.82241e-163	-5.593e-163	-4.7851e-163	3.64398e-163	-6.22726e-163	4.65489e-163	-1.88691e-164	5.22287e-163	1.2347e-162	3.01911e-164	1.67158e-163	-4.00149e-163	2.56175e-163	-4.29986e-164	-1.92069e-163	-1.30493e-164	4.21728e-163	2.80056e-163	-1.3284e-163	-1.35417e-163	2.46104e-163	0
1.50635e-163	-6.02971e-164	-1.44246e-163	-3.13686e-163	-6.74835e-164	4.35003e-164	-4.46324e-163	7.48273e-163	-2.67385e-163	-4.82241e-163	-5.593e-163	-4.7851e-163	3.64398e-163	-6.22726e-163	4.65489e-163	-1.88691e-164	5.22287e-163	1.2347e-162	3.01911e-164	1.67158e-163	-4.00149e-163	2.56175e-163	-4.29986e-164	-1.92069e-163	-1.30493e-164	4.21728e-163	2.80056e-163	-1.3284e-163	-1.35417e-163	2.46104e-163	0
1.50635e-163	-6.02971e-164	-1.44246e-163	-3.13686e-163	-6.74835e-164	4.35003e-164	-4.46324e-163	7.48273e-163	-2.67385e-163	-4.82241e-163	-5.593e-163	-4.7851e-163	3.64398e-163	-6.22726e-163	4.65489e-163	-1.88691e-164	5.22287e-163	1.2347e-162	3.01911e-164	1.67158e-163	-4.00149e-163	2.56175e-163	-4.29986e-164	-1.92069e-163	-1.30493e-164	4.21728e-163	2.80056e-163	-1.3284e-163	-1.35417e-163	2.46104e-163	0
1.50635e-163	-6.02971e-164	-1.44246e-163	-3.13686e-163	-6.74835e-164	4.35003e-164	-4.46324e-163	7.48273e-163	-2.67385e-163	-4.82241e-163	-5.593e-163	-4.7851e-163	3.64398e-163	-6.22726e-163	4.65489e-163	-1.88691e-164	5.22287e-163	1.2347e-162	3.01911e-164	1.67158e-163	-4.00149e-163	2.56175e-163	-4.29986e-164	-1.92069e-163	-1.30493e-164	4.21728e-163	2.80056e-163	-1.3284e-163	-1.35417e-163	2.46104e-163	0
1.50635e-163	-6.02971e-164	-1.44246e-163	-3.13686e-163	-6.74835e-164	4.35003e-164	-4.46324e-163	7.48273e-163	-2.67385e-163	-4.82241e-163	-5.593e-163	-4.7851e-163	3.64398e-163	-6.22726e-163	4.65489e-163	-1.88691e-164	5.22287e-163	1.2347e-162	3.01911e-164	1.67158e-163	-4.00149e-163	2.56175e-163	-4.29986e-164	-1.92069e-163	-1.30493e-164	4.21728e-163	2.80056e-163	-1.3284e-163	-1.35417e-163	2.46104e-163	0
1.50635e-163	-6.02971e-164	-1.44246e-163	-3.13686e-163	-6.74835e-164	4.35003e-164	-4.46324e-163	7.48273e-163	-2.67385e-163	-4.82241e-163	-5.593e-163	-4.7851e-163	3.64398e-163	-6.22726e-163	4.65489e-163	-1.88691e-164	5.22287e-163	1.2347e-162	3.01911e-164	1.67158e-163	-4.00149e-163	2.56175e-163	-4.29986e-164	-1.92069e-163	-1.30493e-164	4.21728e-163	2.80056e-163	-1.3284e-163	-1.35417e-163	2.46104e-163	0
1.50635e-163	-6.02971e-164	-1.44246e-163	-3.13686e-163	-6.74835e-164	4.35003e-164	-4.46324e-163	7.48273e-163	-2.67385e-163	-4.82241e-163	-5.593e-163	-4.7851e-163	3.64398e-163	-6.22726e-163	4.65489e-163	-1.88691e-164	5.22287e-163	1.2347e-162	3.01911e-164	1.67158e-163	-4.00149e-163	2.56175e-163	-4.29986e-164	-1.92069e-163	-1.30493e-164	4.21728e-163	2.80056e-163	-1.3284e-163	-1.35417e-163	2.46104e-163	0
1.50635e-163	-6.02971e-164	-1.44246e-163	-3.13686e-163	-6.74835e-164	4.35003e-164	-4.46324e-163	7.48273e-163	-2.67385e-163	-4.82241e-163	-5.593e-163	-4.7851e-163	3.64398e-163	-6.22726e-163	4.65489e-163	-1.88691e-164	5.22287e-163	1.2347e-162	3.01911e-164	1.67158e-163	-4.00149e-163	2.56175e-163	-4.29986e-164	-1.92069e-163	-1.30493e-164	4.21728e-163	2.80056e-163	-1.3284e-163	-1.35417e-163	2.46104e-163	0
1.50635e-163	-6.02971e-164	-1.44246e-163	-3.13686e-163	-6.74835e-164	4.35003e-164	-4.46324e-163	7.48273e-163	-2.67385e-163	-4.82241e-163	-5.593e-163	-4.7851e-163	3.64398e-163	-6.22726e-163	4.65489e-163	-1.88691e-164	5.22287e-163	1.2347e-162	3.01911e-164	1.67158e-163	-4.00149e-163	2.56175e-163	-4.29986e-164	-1.92069e-163	-1.30493e-164	4.21728e-163	2.80056e-163	-1.3284e-163	-1.35417e-163	2.46104e-163	0
1.50635e-163	-6.02971e-164	-1.44246e-163	-3.13686e-163	-6.74835e-164	4.35003e-164	-4.46324e-163	7.48273e-163	-2.67385e-163	-4.82241e-163	-5.593e-163	-4.7851e-163	3.64398e-163	-6.22726e-163	4.65489e-163	-1.88691e-164	5.22287e-163	1.2347e-162	3.01911e-164	1.67158e-163	-4.00149e-163	2.56175e-163	-4.29986e-164	-1.92069e-163	-1.30493e-164	4.21728e-163	2.80056e-163	-1.3284e-163	-1.35417e-163	2.46104e-163	0
1.50635e-163	-6.02971e-164	-1.44246e-163	-3.13686e-163	-6.74835e-164	4.35003e-164	-4.46324e-163	7.48273e-163	-2.67385e-163	-4.82241e-163	-5.593e-163	-4.7851e-163	3.64398e-163	-6.22726e-163	4.65489e-163	-1.88691e-164	5.22287e-163	1.2347e-162	3.01911e-164	1.67158e-163	-4.00149e-163	2.56175e-163	-4.29986e-164	-1.92069e-163	-1.30493e-164	4.21728e-163	2.80056e-163	-1.3284e-163	-1.35417e-163	2.46104e-163	0
1.50635e-163	-6.02971e-164	-1.44246e-163	-3.13686e-163	-6.74835e-164	4.35003e-164	-4.46324e-163	7.48273e-163	-2.67385e-163	-4.82241e-163	-5.593e-163	-4.7851e-163	3.64398e-163	-6.22726e-163	4.65489e-163	-1.88691e-164	5.22287e-163	1.2347e-162	3.01911e-164	1.67158e-163	-4.00149e-163	2.56175e-163	-4.29986e-164	-1.92069e-163	-1.30493e-164	4.21728e-163	2.80056e-163	-1.3284e-163	-1.35417e-163	2.46104e-163	0
1.50635e-163	-6.02971e-164	-1.44246e-163	-3.13686e-163	-6.74835e-164	4.35003e-164	-4.46324e-163	7.48273e-163	-2.67385e-163	-4.82241e-163	-5.593e-163	-4.7851e-163	3.64398e-163	-6.22726e-163	4.65489e-163	-1.88691e-164	5.22287e-163	1.2347e-162	3.01911e-164	1.67158e-163	-4.00149e-163	2.56175e-163	-4.29986e-164	-1.92069e-163	-1.30493e-164	4.21728e-163	2.80056e-163	-1.3284e-163	-1.35417e-163	2.46104e-163	0
1.50635e-163	-6.02971e-164	-1.44246e-163	-3.13686e-163	-6.74835e-164	4.35003e-164	-4.46324e-163	7.48273e-163	-2.67385e-163	-4.82241e-163	-5.593e-163	-4.7851e-163	3.64398e-163	-6.22726e-163	4.65489e-163	-1.88691e-164	5.22287e-163	1.2347e-162	3.01911e-164	1.67158e-163	-4.00149e-163	2.56175e-163	-4.29986e-164	-1.92069e-163	-1.30493e-164	4.21728e-163	2.80056e-163	-1.3284e-163	-1.35417e-163	2.46104e-163	0
1.50635e-163	-6.02971e-164	-1.44246e-163	-3.13686e-163	-6.74835e-164	4.35003e-164	-4.46324e-163	7.48273e-163	-2.67385e-163	-4.82241e-163	-5.593e-163	-4.7851e-163	3.64398e-163	-6.22726e-163	4.65489e-163	-1.88691e-164	5.22287e-163	1.2347e-162	3.01911e-164	1.67158e-163	-4.00149e-163	2.56175e-163	-4.29986e-164	-1.92069e-163	-1.30493e-164	4.21728e-163	2.80056e-163	-1.3284e-163	-1.35417e-163	2.46104e-163	0
1.50635e-163	-6.02971e-164	-1.44246e-163	-3.13686e-163	-6.74835e-164	4.35003e-164	-4.46324e-163	7.48273e-163	-2.67385e-163	-4.82241e-163	-5.593e-163	-4.7851e-163	3.64398e-163	-6.22726e-163	4.65489e-163	-1.88691e-164	5.22287e-163	1.2347e-162	3.01911e-164	1.67158e-163	-4.00149e-163	2.56175e-163	-4.29986e-164	-1.92069e-163	-1.30493e-164	4.21728e-163	2.80056e-163	-1.3284e-163	-1.35417e-163	2.46104e-163	0
1.50635e-163	-6.02971e-164	-1.44246e-163	-3.13686e-163	-6.74835e-164	4.35003e-164	-4.46324e-163	7.48273e-163	-2.67385e-163	-4.82241e-163	-5.593e-163	-4.7851e-163	3.64398e-163	-6.22726e-163	4.65489e-163	-1.88691e-164	5.22287e-163	1.2347e-162	3.01911e-164	1.67158e-163	-4.00149e-163	2.56175e-163	-4.29986e-164	-1.92069e-163	-1.30493e-164	4.21728e-163	2.80056e-163	-1.3284e-163	-1.35417e-163	2.46104e-163	0
1.50635e-163	-6.02971e-164	-1.44246e-163	-3.13686e-163	-6.74835e-164	4.35003e-164	-4.46324e-163	7.48273e-163	-2.67385e-163	-4.82241e-163	-5.593e-163	-4.7851e-163	3.64398e-163	-6.22726e-163	4.65489e-163	-1.88691e-164	5.22287e-163	1.2347e-162	3.01911e-164	1.67158e-163	-4.00149e-163	2.56175e-163	-4.29986e-164	-1.92069e-163	-1.30493e-164	4.21728e-163	2.80056e-163	-1.3284e-163	-1.35417e-163	2.46104e-163	0
1.50635e-163	-6.02971e-164	-1.44246e-163	-3.13686e-163	-6.74835e-164	4.35003e-164	-4.46324e-163	7.48273e-163	-2.67385e-163	-4.82241e-163	-5.593e-163	-4.7851e-163	3.64398e-163	-6.22726e-163	4.65489e-163	-1.88691e-164	5.22287e-163	1.2347e-162	3.01911e-164	1.67158e-163	-4.00149e-163	2.56175e-163	-4.29986e-164	-1.92069e-163	-1.30493e-164	4.21728e-163	2.80056e-163	-1.3284e-163	-1.35417e-163	2.46104e-163	0
1.50635e-163	-6.02971e-164	-1.44246e-163	-3.13686e-163	-6.74835e-164	4.35003e-164	-4.46324e-163	7.48273e-163	-2.67385e-163	-4.82241e-163	-5.593e-163	-4.7851e-163	3.64398e-163	-6.22726e-163	4.65489e-163	-1.88691e-164	5.22287e-163	1.2347e-162	3.01911e-164	1.67158e-163	-4.00149e-163	2.56175e-163	-4.29986e-164	-1.92069e-163	-1.30493e-164	4.21728e-163	2.80056e-163	-1.3284e-163	-1.35417e-163	2.46104e-163	0
1.50635e-163	-6.02971e-164	-1.44246e-163	-3.13686e-163	-6.74835e-164	4.35003e-164	-4.46324e-163	7.48273e-163	-2.67385e-163	-4.82241e-163	-5.593e-163	-4.7851e-163	3.64398e-163	-6.22726e-163	4.65489e-163	-1.88691e-164	5.22287e-163	1.2347e-162	3.01911e-164	1.67158e-163	-4.00149e-163	2.56175e-163	-4.29986e-164	-1.92069e-163	-1.30493e-164	4.21728e-163	2.80056e-163	-1.3284e-163	-1.35417e-163	2.46104e-163	0
1.50635e-163	-6.02971e-164	-1.44246e-163	-3.13686e-163	-6.74835e-164	4.35003e-164	-4.46324e-163	7.48273e-163	-2.67385e-163	-4.82241e-163	-5.593e-163	-4.7851e-163	3.64398e-163	-6.22726e-163	4.65489e-163	-1.88691e-164	5.22287e-163	1.2347e-162	3.01911e-164	1.67158e-163	-4.00149e-163	2.56175e-163	-4.29986e-164	-1.92069e-163	-1.30493e-164	4.21728e-163	2.80056e-163	-1.3284e-163	-1.35417e-163	2.46104e-163	0
1.50635e-163	-6.02971e-164	-1.44246e-163	-3.13686e-163	-6.74835e-164	4.35003e-164	-4.46324e-163	7.48273e-163	-2.67385e-163	-4.82241e-163	-5.593e-163	-4.7851e-163	3.64398e-163	-6.22726e-163	4.65489e-163	-1.88691e-164	5.22287e-163	1.2347e-162	3.01911e-164	1.67158e-163	-4.00149e-163	2.56175e-163	-4.29986e-164	-1.92069e-163	-1.30493e-164	4.21728e-163	2.80056e-163	-1.3284e-163	-1.35417e-163	2.46104e-163	0
1.50635e-163	-6.02971e-164	-1.44246e-163	-3.13686e-163	-6.74835e-164	4.35003e-164	-4.46324e-163	7.48273e-163	-2.67385e-163	-4.82241e-163	-5.593e-163	-4.7851e-163	3.64398e-163	-6.22726e-163	4.65489e-163	-1.88691e-164	5.22287e-163	1.2347e-162	3.01911e-164	1.67158e-163	-4.00149e-163	2.56175e-163	-4.29986e-164	-1.92069e-163	-1.30493e-164	4.21728e-163	2.80056e-163	-1.3284e-163	-1.35417e-163	2.46104e-163	0
1.50635e-163	-6.02971e-164	-1.44246e-163	-3.13686e-163	-6.74835e-164	4.35003e-164	-4.46324e-163	7.48273e-163	-2.67385e-163	-4.82241e-163	-5.593e-163	-4.7851e-163	3.64398e-163	-6.22726e-163	4.65489e-163	-1.88691e-164	5.22287e-163	1.2347e-162	3.01911e-164	1.67158e-163	-4.00149e-163	2.56175e-163	-4.29986e-164	-1.92069e-163	-1.30493e-164	4.21728e-163	2.80056e-163	-1.3284e-163	-1.35417e-163	2.46104e-163	0
1.50635e-163	-6.02971e-164	-1.44246e-163	-3.13686e-163	-6.74835e-164	4.35003e-164	-4.46324e-163	7.48273e-163	-2.67385e-163	-4.82241e-163	-5.593e-163	-4.7851e-163	3.64398e-163	-6.22726e-163	4.65489e-163	-1.88691e-164	5.22287e-163	1.2347e-162	3.01911e-164	1.67158e-163	-4.00149e-163	2.56175e-163	-4.29986e-164	-1.92069e-163	-1.30493e-164	4.21728e-163	2.80056e-163	-1.3284e-163	-1.35417e-163	2.46104e-163	0
1.50635e-163	-6.02971e-164	-1.44246e-163	-3.13686e-163	-6.74835e-164	4.35003e-164	-4.46324e-163	7.48273e-163	-2.67385e-163	-4.82241e-163	-5.593e-163	-4.7851e-163	3.64398e-163	-6.22726e-163	4.65489e-163	-1.88691e-164	5.22287e-163	1.2347e-162	3.01911e-164	1.67158e-163	-4.00149e-163	2.56175e-163	-4.29986e-164	-1.92069e-163	-1.30493e-164	4.21728e-163	2.80056e-163	-1.3284e-163	-1.35417e-163	2.46104e-163	0
1.50635e-163	-6.02971e-164	-1.44246e-163	-3.13686e-163	-6.74835e-164	4.35003e-164	-4.46324e-163	7.48273e-163	-2.67385e-163	-4.82241e-163	-5.593e-163	-4.7851e-163	3.64398e-163	-6.22726e-163	4.65489e-163	-1.88691e-164	5.22287e-163	1.2347e-162	3.01911e-164	1.67158e-163	-4.00149e-163	2.56175e-163	-4.29986e-164	-1.92069e-163	-1.30493e-164	4.21728e-163	2.80056e-163	-1.3284e-163	-1.35417e-163	2.46104e-163	0
1.50635e-163	-6.02971e-164	-1.44246e-163	-3.13686e-163	-6.74835e-164	4.35003e-164	-4.46324e-163	7.48273e-163	-2.67385e-163	-4.82241e-163	-5.593e-163	-4.7851e-163	3.64398e-163	-6.22726e-163	4.65489e-163	-1.88691e-164	5.22287e-163	1.2347e-162	3.01911e-164	1.67158e-163	-4.00149e-163	2.56175e-163	-4.29986e-164	-1.92069e-163	-1.30493e-164	4.21728e-163	2.80056e-163	-1.3284e-163	-1.35417e-163	2.46104e-163	0
1.50635e-163	-6.02971e-164	-1.44246e-163	-3.13686e-163	-6.74835e-164	4.35003e-164	-4.46324e-163	7.48273e-163	-2.67385e-163	-4.82241e-163	-5.593e-163	-4.7851e-163	3.64398e-163	-6.22726e-163	4.65489e-163	-1.88691e-164	5.22287e-163	1.2347e-162	3.01911e-164	1.67158e-163	-4.00149e-163	2.56175e-163	-4.29986e-164	-1.92069e-163	-1.30493e-164	4.21728e-163	2.80056e-163	-1.3284e-163	-1.35417e-163	2.46104e-163	0
1.50635e-163	-6.02971e-164	-1.44246e-163	-3.13686e-163	-6.74835e-164	4.35003e-164	-4.46324e-163	7.48273e-163	-2.67385e-163	-4.82241e-163	-5.593e-163	-4.7851e-163	3.64398e-163	-6.22726e-163	4.65489e-163	-1.88691e-164	5.22287e-163	1.2347e-162	3.01911e-164	1.67158e-163	-4.00149e-163	2.56175e-163	-4.29986e-164	-1.92069e-163	-1.30493e-164	4.21728e-163	2.80056e-163	-1.3284e-163	-1.35417e-163	2.46104e-163	0
1.50635e-163	-6.02971e-164	-1.44246e-163	-3.13686e-163	-6.74835e-164	4.35003e-164	-4.46324e-163	7.48273e-163	-2.67385e-163	-4.82241e-163	-5.593e-163	-4.7851e-163	3.64398e-163	-6.22726e-163	4.65489e-163	-1.88691e-164	5.22287e-163	1.2347e-162	3.01911e-164	1.67158e-163	-4.00149e-163	2.56175e-163	-4.29986e-164	-1.92069e-163	-1.30493e-164	4.21728e-163	2.80056e-163	-1.3284e-163	-1.35417e-163	2.46104e-163	0
1.50635e-163	-6.02971e-164	-1.44246e-163	-3.13686e-163	-6.74835e-164	4.35003e-164	-4.46324e-163	7.48273e-163	-2.67385e-163	-4.82241e-163	-5.593e-163	-4.7851e-163	3.64398e-163	-6.22726e-163	4.65489e-163	-1.88691e-164	5.22287e-163	1.2347e-162	3.01911e-164	1.67158e-163	-4.00149e-163	2.56175e-163	-4.29986e-164	-1.92069e-163	-1.30493e-164	4.21728e-163	2.80056e-163	-1.3284e-163	-1.35417e-163	2.46104e-163	0
1.50635e-163	-6.02971e-164	-1.44246e-163	-3.13686e-163	-6.74835e-164	4.35003e-164	-4.46324e-163	7.48273e-163	-2.67385e-163	-4.82241e-163	-5.593e-163	-4.7851e-163	3.64398e-163	-6.22726e-163	4.65489e-163	-1.88691e-164	5.22287e-163	1.2347e-162	3.01911e-164	1.67158e-163	-4.00149e-163	2.56175e-163	-4.29986e-164	-1.92069e-163	-1.30493e-164	4.21728e-163	2.80056e-163	-1.3284e-163	-1.35417e-163	2.46104e-163	0
1.50635e-163	-6.02971e-164	-1.44246e-163	-3.13686e-163	-6.74835e-164	4.35003e-164	-4.46324e-163	7.48273e-163	-2.67385e-163	-4.82241e-163	-5.593e-163	-4.7851e-163	3.64398e-163	-6.22726e-163	4.65489e-163	-1.88691e-164	5.22287e-163	1.2347e-162	3.01911e-164	1.67158e-163	-4.00149e-163	2.56175e-163	-4.29986e-164	-1.92069e-163	-1.30493e-164	4.21728e-163	2.80056e-163	-1.3284e-163	-1.35417e-163	2.46104e-163	0
1.50635e-163	-6.02971e-164	-1.44246e-163	-3.13686e-163	-6.74835e-164	4.35003e-164	-4.46324e-163	7.48273e-163	-2.67385e-163	-4.82241e-163	-5.593e-163	-4.7851e-163	3.64398e-163	-6.22726e-163	4.65489e-163	-1.88691e-164	5.22287e-163	1.2347e-162	3.01911e-164	1.67158e-163	-4.00149e-163	2.56175e-163	-4.29986e-164	-1.92069e-163	-1.30493e-164	4.21728e-163	2.80056e-163	-1.3284e-163	-1.35417e-163	2.46104e-163	0
1.50635e-163	-6.02971e-164	-1.44246e-163	-3.13686e-163	-6.74835e-164	4.35003e-164	-4.46324e-163	7.48273e-163	-2.67385e-163	-4.82241e-163	-5.593e-163	-4.7851e-163	3.64398e-163	-6.22726e-163	4.65489e-163	-1.88691e-164	5.22287e-163	1.2347e-162	3.01911e-164	1.67158e-163	-4.00149e-163	2.56175e-163	-4.29986e-164	-1.92069e-163	-1.30493e-164	4.21728e-163	2.80056e-163	-1.3284e-163	-1.35417e-163	2.46104e-163	0
1.50635e-163	-6.02971e-164	-1.44246e-163	-3.13686e-163	-6.74835e-164	4.35003e-164	-4.46324e-163	7.48273e-163	-2.67385e-163	-4.82241e-163	-5.593e-163	-4.7851e-163	3.64398e-163	-6.22726e-163	4.65489e-163	-1.88691e-164	5.22287e-163	1.2347e-162	3.01911e-164	1.67158e-163	-4.00149e-163	2.56175e-163	-4.29986e-164	-1.92069e-163	-1.30493e-164	4.21728e-163	2.80056e-163	-1.3284e-163	-1.35417e-163	2.46104e-163	0
1.50635e-163	-6.02971e-164	-1.44246e-163	-3.13686e-163	-6.74835e-164	4.35003e-164	-4.46324e-163	7.48273e-163	-2.67385e-163	-4.82241e-163	-5.593e-163	-4.7851e-163	3.64398e-163	-6.22726e-163	4.65489e-163	-1.88691e-164	5.22287e-163	1.2347e-162	3.01911e-164	1.67158e-163	-4.00149e-163	2.56175e-163	-4.29986e-164	-1.92069e-163	-1.30493e-164	4.21728e-163	2.80056e-163	-1.3284e-163	-1.35417e-163	2.46104e-163	0
1.50635e-163	-6.02971e-164	-1.44246e-163	-3.13686e-163	-6.74835e-164	4.35003e-164	-4.46324e-163	7.48273e-163	-2.67385e-163	-4.82241e-163	-5.593e-163	-4.7851e-163	3.64398e-163	-6.22726e-163	4.65489e-163	-1.88691e-164	5.22287e-163	1.2347e-162	3.01911e-164	1.67158e-163	-4.00149e-163	2.56175e-163	-4.29986e-164	-1.92069e-163	-1.30493e-164	4.21728e-163	2.80056e-163	-1.3284e-163	-1.35417e-163	2.46104e-163	0
1.50635e-163	-6.02971e-164	-1.44246e-163	-3.13686e-163	-6.74835e-164	4.35003e-164	-4.46324e-163	7.48273e-163	-2.67385e-163	-4.82241e-163	-5.593e-163	-4.7851e-163	3.64398e-163	-6.22726e-163	4.65489e-163	-1.88691e-164	5.22287e-163	1.2347e-162	3.01911e-164	1.67158e-163	-4.00149e-163	2.56175e-163	-4.29986e-164	-1.92069e-163	-1.30493e-164	4.21728e-163	2.80056e-163	-1.3284e-163	-1.35417e-163	2.46104e-163	0
1.50635e-163	-6.02971e-164	-1.44246e-163	-3.13686e-163	-6.74835e-164	4.35003e-164	-4.46324e-163	7.48273e-163	-2.67385e-163	-4.82241e-163	-5.593e-163	-4.7851e-163	3.64398e-163	-6.22726e-163	4.65489e-163	-1.88691e-164	5.22287e-163	1.2347e-162	3.01911e-164	1.67158e-163	-4.00149e-163	2.56175e-163	-4.29986e-164	-1.92069e-163	-1.30493e-164	4.21728e-163	2.80056e-163	-1.3284e-163	-1.35417e-163	2.46104e-163	0
1.50635e-163	-6.02971e-164	-1.44246e-163	-3.13686e-163	-6.74835e-164	4.35003e-164	-4.46324e-163	7.48273e-163	-2.67385e-163	-4.82241e-163	-5.593e-163	-4.7851e-163	3.64398e-163	-6.22726e-163	4.65489e-163	-1.88691e-164	5.22287e-163	1.2347e-162	3.01911e-164	1.67158e-163	-4.00149e-163	2.56175e-163	-4.29986e-164	-1.92069e-163	-1.30493e-164	4.21728e-163	2.80056e-163	-1.3284e-163	-1.35417e-163	2.46104e-163	0
1.50635e-163	-6.02971e-164	-1.44246e-163	-3.13686e-163	-6.74835e-164	4.35003e-164	-4.46324e-163	7.48273e-163	-2.67385e-163	-4.82241e-163	-5.593e-163	-4.7851e-163	3.64398e-163	-6.22726e-163	4.65489e-163	-1.88691e-164	5.22287e-163	1.2347e-162	3.01911e-164	1.67158e-163	-4.00149e-163	2.56175e-163	-4.29986e-164	-1.92069e-163	-1.30493e-164	4.21728e-163	2.80056e-163	-1.3284e-163	-1.35417e-163	2.46104e-163	0
1.50635e-163	-6.02971e-164	-1.44246e-163	-3.13686e-163	-6.74835e-164	4.35003e-164	-4.46324e-163	7.48273e-163	-2.67385e-163	-4.82241e-163	-5.593e-163	-4.7851e-163	3.64398e-163	-6.22726e-163	4.65489e-163	-1.88691e-164	5.22287e-163	1.2347e-162	3.01911e-164	1.67158e-163	-4.00149e-163	2.56175e-163	-4.29986e-164	-1.92069e-163	-1.30493e-164	4.21728e-163	2.80056e-163	-1.3284e-163	-1.35417e-163	2.46104e-163	0
1.50635e-163	-6.02971e-164	-1.44246e-163	-3.13686e-163	-6.74835e-164	4.35003e-164	-4.46324e-163	7.48273e-163	-2.67385e-163	-4.82241e-163	-5.593e-163	-4.7851e-163	3.64398e-163	-6.22726e-163	4.65489e-163	-1.88691e-164	5.22287e-163	1.2347e-162	3.01911e-164	1.67158e-163	-4.00149e-163	2.56175e-163	-4.29986e-164	-1.92069e-163	-1.30493e-164	4.21728e-163	2.80056e-163	-1.3284e-163	-1.35417e-163	2.46104e-163	0
1.50635e-163	-6.02971e-164	-1.44246e-163	-3.13686e-163	-6.74835e-164	4.35003e-164	-4.46324e-163	7.48273e-163	-2.67385e-163	-4.82241e-163	-5.593e-163	-4.7851e-163	3.64398e-163	-6.22726e-163	4.65489e-163	-1.88691e-164	5.22287e-163	1.2347e-162	3.01911e-164	1.67158e-163	-4.00149e-163	2.56175e-163	-4.29986e-164	-1.92069e-163	-1.30493e-164	4.21728e-163	2.80056e-163	-1.3284e-163	-1.35417e-163	2.46104e-163	0
1.50635e-163	-6.02971e-164	-1.44246e-163	-3.13686e-163	-6.74835e-164	4.35003e-164	-4.46324e-163	7.48273e-163	-2.67385e-163	-4.82241e-163	-5.593e-163	-4.7851e-163	3.64398e-163	-6.22726e-163	4.65489e-163	-1.88691e-164	5.22287e-163	1.2347e-162	3.01911e-164	1.67158e-163	-4.00149e-163	2.56175e-163	-4.29986e-164	-1.92069e-163	-1.30493e-164	4.21728e-163	2.80056e-163	-1.3284e-163	-1.35417e-163	2.46104e-163	0
1.50635e-163	-6.02971e-164	-1.44246e-163	-3.13686e-163	-6.74835e-164	4.35003e-164	-4.46324e-163	7.48273e-163	-2.67385e-163	-4.82241e-163	-5.593e-163	-4.7851e-163	3.64398e-163	-6.22726e-163	4.65489e-163	-1.88691e-164	5.22287e-163	1.2347e-162	3.01911e-164	1.67158e-163	-4.00149e-163	2.56175e-163	-4.29986e-164	-1.92069e-163	-1.30493e-164	4.21728e-163	2.80056e-163	-1.3284e-163	-1.35417e-163	2.46104e-163	0
1.50635e-163	-6.02971e-164	-1.44246e-163	-3.13686e-163	-6.74835e-164	4.35003e-164	-4.46324e-163	7.48273e-163	-2.67385e-163	-4.82241e-163	-5.593e-163	-4.7851e-163	3.64398e-163	-6.22726e-163	4.65489e-163	-1.88691e-164	5.22287e-163	1.2347e-162	3.01911e-164	1.67158e-163	-4.00149e-163	2.56175e-163	-4.29986e-164	-1.92069e-163	-1.30493e-164	4.21728e-163	2.80056e-163	-1.3284e-163	-1.35417e-163	2.46104e-163	0
1.50635e-163	-6.02971e-164	-1.44246e-163	-3.13686e-163	-6.74835e-164	4.35003e-164	-4.46324e-163	7.48273e-163	-2.67385e-163	-4.82241e-163	-5.593e-163	-4.7851e-163	3.64398e-163	-6.22726e-163	4.65489e-163	-1.88691e-164	5.22287e-163	1.2347e-162	3.01911e-164	1.67158e-163	-4.00149e-163	2.56175e-163	-4.29986e-164	-1.92069e-163	-1.30493e-164	4.21728e-163	2.80056e-163	-1.3284e-163	-1.35417e-163	2.46104e-163	0
1.50635e-163	-6.02971e-164	-1.44246e-163	-3.13686e-163	-6.74835e-164	4.35003e-164	-4.46324e-163	7.48273e-163	-2.67385e-163	-4.82241e-163	-5.593e-163	-4.7851e-163	3.64398e-163	-6.22726e-163	4.65489e-163	-1.88691e-164	5.22287e-163	1.2347e-162	3.01911e-164	1.67158e-163	-4.00149e-163	2.56175e-163	-4.29986e-164	-1.92069e-163	-1.30493e-164	4.21728e-163	2.80056e-163	-1.3284e-163	-1.35417e-163	2.46104e-163	0
1.50635e-163	-6.02971e-164	-1.44246e-163	-3.13686e-163	-6.74835e-164	4.35003e-164	-4.46324e-163	7.48273e-163	-2.67385e-163	-4.82241e-163	-5.593e-163	-4.7851e-163	3.64398e-163	-6.22726e-163	4.65489e-163	-1.88691e-164	5.22287e-163	1.2347e-162	3.01911e-164	1.67158e-163	-4.00149e-163	2.56175e-163	-4.29986e-164	-1.92069e-163	-1.30493e-164	4.21728e-163	2.80056e-163	-1.3284e-163	-1.35417e-163	2.46104e-163	0
1.50635e-163	-6.02971e-164	-1.44246e-163	-3.13686e-163	-6.74835e-164	4.35003e-164	-4.46324e-163	7.48273e-163	-2.67385e-163	-4.82241e-163	-5.593e-163	-4.7851e-163	3.64398e-163	-6.22726e-163	4.65489e-163	-1.88691e-164	5.22287e-163	1.2347e-162	3.01911e-164	1.67158e-163	-4.00149e-163	2.56175e-163	-4.29986e-164	-1.92069e-163	-1.30493e-164	4.21728e-163	2.80056e-163	-1.3284e-163	-1.35417e-163	2.46104e-163	0
1.50635e-163	-6.02971e-164	-1.44246e-163	-3.13686e-163	-6.74835e-164	4.35003e-164	-4.46324e-163	7.48273e-163	-2.67385e-163	-4.82241e-163	-5.593e-163	-4.7851e-163	3.64398e-163	-6.22726e-163	4.65489e-163	-1.88691e-164	5.22287e-163	1.2347e-162	3.01911e-164	1.67158e-163	-4.00149e-163	2.56175e-163	-4.29986e-164	-1.92069e-163	-1.30493e-164	4.21728e-163	2.80056e-163	-1.3284e-163	-1.35417e-163	2.46104e-163	0
1.50635e-163	-6.02971e-164	-1.44246e-163	-3.13686e-163	-6.74835e-164	4.35003e-164	-4.46324e-163	7.48273e-163	-2.67385e-163	-4.82241e-163	-5.593e-163	-4.7851e-163	3.64398e-163	-6.22726e-163	4.65489e-163	-1.88691e-164	5.22287e-163	1.2347e-162	3.01911e-164	1.67158e-163	-4.00149e-163	2.56175e-163	-4.29986e-164	-1.92069e-163	-1.30493e-164	4.21728e-163	2.80056e-163	-1.3284e-163	-1.35417e-163	2.46104e-163	0
1.50635e-163	-6.02971e-164	-1.44246e-163	-3.13686e-163	-6.74835e-164	4.35003e-164	-4.46324e-163	7.48273e-163	-2.67385e-163	-4.82241e-163	-5.593e-163	-4.7851e-163	3.64398e-163	-6.22726e-163	4.65489e-163	-1.88691e-164	5.22287e-163	1.2347e-162	3.01911e-164	1.67158e-163	-4.00149e-163	2.56175e-163	-4.29986e-164	-1.92069e-163	-1.30493e-164	4.21728e-163	2.80056e-163	-1.3284e-163	-1.35417e-163	2.46104e-163	0
1.50635e-163	-6.02971e-164	-1.44246e-163	-3.13686e-163	-6.74835e-164	4.35003e-164	-4.46324e-163	7.48273e-163	-2.67385e-163	-4.82241e-163	-5.593e-163	-4.7851e-163	3.64398e-163	-6.22726e-163	4.65489e-163	-1.88691e-164	5.22287e-163	1.2347e-162	3.01911e-164	1.67158e-163	-4.00149e-163	2.56175e-163	-4.29986e-164	-1.92069e-163	-1.30493e-164	4.21728e-163	2.80056e-163	-1.3284e-163	-1.35417e-163	2.46104e-163	0
1.50635e-163	-6.02971e-164	-1.44246e-163	-3.13686e-163	-6.74835e-164	4.35003e-164	-4.46324e-163	7.48273e-163	-2.67385e-163	-4.82241e-163	-5.593e-163	-4.7851e-163	3.64398e-163	-6.22726e-163	4.65489e-163	-1.88691e-164	5.22287e-163	1.2347e-162	3.01911e-164	1.67158e-163	-4.00149e-163	2.56175e-163	-4.29986e-164	-1.92069e-163	-1.30493e-164	4.21728e-163	2.80056e-163	-1.3284e-163	-1.35417e-163	2.46104e-163	0
1.50635e-163	-6.02971e-164	-1.44246e-163	-3.13686e-163	-6.74835e-164	4.35003e-164	-4.46324e-163	7.48273e-163	-2.67385e-163	-4.82241e-163	-5.593e-163	-4.7851e-163	3.64398e-163	-6.22726e-163	4.65489e-163	-1.88691e-164	5.22287e-163	1.2347e-162	3.01911e-164	1.67158e-163	-4.00149e-163	2.56175e-163	-4.29986e-164	-1.92069e-163	-1.30493e-164	4.21728e-163	2.80056e-163	-1.3284e-163	-1.35417e-163	2.46104e-163	0
1.50635e-163	-6.02971e-164	-1.44246e-163	-3.13686e-163	-6.74835e-164	4.35003e-164	-4.46324e-163	7.48273e-163	-2.67385e-163	-4.82241e-163	-5.593e-163	-4.7851e-163	3.64398e-163	-6.22726e-163	4.65489e-163	-1.88691e-164	5.22287e-163	1.2347e-162	3.01911e-164	1.67158e-163	-4.00149e-163	2.56175e-163	-4.29986e-164	-1.92069e-163	-1.30493e-164	4.21728e-163	2.80056e-163	-1.3284e-163	-1.35417e-163	2.46104e-163	0
1.50635e-163	-6.02971e-164	-1.44246e-163	-3.13686e-163	-6.74835e-164	4.35003e-164	-4.46324e-163	7.48273e-163	-2.67385e-163	-4.82241e-163	-5.593e-163	-4.7851e-163	3.64398e-163	-6.22726e-163	4.65489e-163	-1.88691e-164	5.22287e-163	1.2347e-162	3.01911e-164	1.67158e-163	-4.00149e-163	2.56175e-163	-4.29986e-164	-1.92069e-163	-1.30493e-164	4.21728e-163	2.80056e-163	-1.3284e-163	-1.35417e-163	2.46104e-163	0
1.50635e-163	-6.02971e-164	-1.44246e-163	-3.13686e-163	-6.74835e-164	4.35003e-164	-4.46324e-163	7.48273e-163	-2.67385e-163	-4.82241e-163	-5.593e-163	-4.7851e-163	3.64398e-163	-6.22726e-163	4.65489e-163	-1.88691e-164	5.22287e-163	1.2347e-162	3.01911e-164	1.67158e-163	-4.00149e-163	2.56175e-163	-4.29986e-164	-1.92069e-163	-1.30493e-164	4.21728e-163	2.80056e-163	-1.3284e-163	-1.35417e-163	2.46104e-163	0
1.50635e-163	-6.02971e-164	-1.44246e-163	-3.13686e-163	-6.74835e-164	4.35003e-164	-4.46324e-163	7.48273e-163	-2.67385e-163	-4.82241e-163	-5.593e-163	-4.7851e-163	3.64398e-163	-6.22726e-163	4.65489e-163	-1.88691e-164	5.22287e-163	1.2347e-162	3.01911e-164	1.67158e-163	-4.00149e-163	2.56175e-163	-4.29986e-164	-1.92069e-163	-1.30493e-164	4.21728e-163	2.80056e-163	-1.3284e-163	-1.35417e-163	2.46104e-163	0
1.50635e-163	-6.02971e-164	-1.44246e-163	-3.13686e-163	-6.74835e-164	4.35003e-164	-4.46324e-163	7.48273e-163	-2.67385e-163	-4.82241e-163	-5.593e-163	-4.7851e-163	3.64398e-163	-6.22726e-163	4.65489e-163	-1.88691e-164	5.22287e-163	1.2347e-162	3.01911e-164	1.67158e-163	-4.00149e-163	2.56175e-163	-4.29986e-164	-1.92069e-163	-1.30493e-164	4.21728e-163	2.80056e-163	-1.3284e-163	-1.35417e-163	2.46104e-163	0
1.50635e-163	-6.02971e-164	-1.44246e-163	-3.13686e-163	-6.74835e-164	4.35003e-164	-4.46324e-163	7.48273e-163	-2.67385e-163	-4.82241e-163	-5.593e-163	-4.7851e-163	3.64398e-163	-6.22726e-163	4.65489e-163	-1.88691e-164	5.22287e-163	1.2347e-162	3.01911e-164	1.67158e-163	-4.00149e-163	2.56175e-163	-4.29986e-164	-1.92069e-163	-1.30493e-164	4.21728e-163	2.80056e-163	-1.3284e-163	-1.35417e-163	2.46104e-163	0
1.50635e-163	-6.02971e-164	-1.44246e-163	-3.13686e-163	-6.74835e-164	4.35003e-164	-4.46324e-163	7.48273e-163	-2.67385e-163	-4.82241e-163	-5.593e-163	-4.7851e-163	3.64398e-163	-6.22726e-163	4.65489e-163	-1.88691e-164	5.22287e-163	1.2347e-162	3.01911e-164	1.67158e-163	-4.00149e-163	2.56175e-163	-4.29986e-164	-1.92069e-163	-1.30493e-164	4.21728e-163	2.80056e-163	-1.3284e-163	-1.35417e-163	2.46104e-163	0
1.50635e-163	-6.02971e-164	-1.44246e-163	-3.13686e-163	-6.74835e-164	4.35003e-164	-4.46324e-163	7.48273e-163	-2.67385e-163	-4.82241e-163	-5.593e-163	-4.7851e-163	3.64398e-163	-6.22726e-163	4.65489e-163	-1.88691e-164	5.22287e-163	1.2347e-162	3.01911e-164	1.67158e-163	-4.00149e-163	2.56175e-163	-4.29986e-164	-1.92069e-163	-1.30493e-164	4.21728e-163	2.80056e-163	-1.3284e-163	-1.35417e-163	2.46104e-163	0
1.50635e-163	-6.02971e-164	-1.44246e-163	-3.13686e-163	-6.74835e-164	4.35003e-164	-4.46324e-163	7.48273e-163	-2.67385e-163	-4.82241e-163	-5.593e-163	-4.7851e-163	3.64398e-163	-6.22726e-163	4.65489e-163	-1.88691e-164	5.22287e-163	1.2347e-162	3.01911e-164	1.67158e-163	-4.00149e-163	2.56175e-163	-4.29986e-164	-1.92069e-163	-1.30493e-164	4.21728e-163	2.80056e-163	-1.3284e-163	-1.35417e-163	2.46104e-163	0
1.50635e-163	-6.02971e-164	-1.44246e-163	-3.13686e-163	-6.74835e-164	4.35003e-164	-4.46324e-163	7.48273e-163	-2.67385e-163	-4.82241e-163	-5.593e-163	-4.7851e-163	3.64398e-163	-6.22726e-163	4.65489e-163	-1.88691e-164	5.22287e-163	1.2347e-162	3.01911e-164	1.67158e-163	-4.00149e-163	2.56175e-163	-4.29986e-164	-1.92069e-163	-1.30493e-164	4.21728e-163	2.80056e-163	-1.3284e-163	-1.35417e-163	2.46104e-163	0
1.50635e-163	-6.02971e-164	-1.44246e-163	-3.13686e-163	-6.74835e-164	4.35003e-164	-4.46324e-163	7.48273e-163	-2.67385e-163	-4.82241e-163	-5.593e-163	-4.7851e-163	3.64398e-163	-6.22726e-163	4.65489e-163	-1.88691e-164	5.22287e-163	1.2347e-162	3.01911e-164	1.67158e-163	-4.00149e-163	2.56175e-163	-4.29986e-164	-1.92069e-163	-1.30493e-164	4.21728e-163	2.80056e-163	-1.3284e-163	-1.35417e-163	2.46104e-163	0
1.50635e-163	-6.02971e-164	-1.44246e-163	-3.13686e-163	-6.74835e-164	4.35003e-164	-4.46324e-163	7.48273e-163	-2.67385e-163	-4.82241e-163	-5.593e-163	-4.7851e-163	3.64398e-163	-6.22726e-163	4.65489e-163	-1.88691e-164	5.22287e-163	1.2347e-162	3.01911e-164	1.67158e-163	-4.00149e-163	2.56175e-163	-4.29986e-164	-1.92069e-163	-1.30493e-164	4.21728e-163	2.80056e-163	-1.3284e-163	-1.35417e-163	2.46104e-163	0
1.50635e-163	-6.02971e-164	-1.44246e-163	-3.13686e-163	-6.74835e-164	4.35003e-164	-4.46324e-163	7.48273e-163	-2.67385e-163	-4.82241e-163	-5.593e-163	-4.7851e-163	3.64398e-163	-6.22726e-163	4.65489e-163	-1.88691e-164	5.22287e-163	1.2347e-162	3.01911e-164	1.67158e-163	-4.00149e-163	2.56175e-163	-4.29986e-164	-1.92069e-163	-1.30493e-164	4.21728e-163	2.80056e-163	-1.3284e-163	-1.35417e-163	2.46104e-163	0
1.50635e-163	-6.02971e-164	-1.44246e-163	-3.13686e-163	-6.74835e-164	4.35003e-164	-4.46324e-163	7.48273e-163	-2.67385e-163	-4.82241e-163	-5.593e-163	-4.7851e-163	3.64398e-163	-6.22726e-163	4.65489e-163	-1.88691e-164	5.22287e-163	1.2347e-162	3.01911e-164	1.67158e-163	-4.00149e-163	2.56175e-163	-4.29986e-164	-1.92069e-163	-1.30493e-164	4.21728e-163	2.80056e-163	-1.3284e-163	-1.35417e-163	2.46104e-163	0
1.50635e-163	-6.02971e-164	-1.44246e-163	-3.13686e-163	-6.74835e-164	4.35003e-164	-4.46324e-163	7.48273e-163	-2.67385e-163	-4.82241e-163	-5.593e-163	-4.7851e-163	3.64398e-163	-6.22726e-163	4.65489e-163	-1.88691e-164	5.22287e-163	1.2347e-162	3.01911e-164	1.67158e-163	-4.00149e-163	2.56175e-163	-4.29986e-164	-1.92069e-163	-1.30493e-164	4.21728e-163	2.80056e-163	-1.3284e-163	-1.35417e-163	2.46104e-163	0
1.50635e-163	-6.02971e-164	-1.44246e-163	-3.13686e-163	-6.74835e-164	4.35003e-164	-4.46324e-163	7.48273e-163	-2.67385e-163	-4.82241e-163	-5.593e-163	-4.7851e-163	3.64398e-163	-6.22726e-163	4.65489e-163	-1.88691e-164	5.22287e-163	1.2347e-162	3.01911e-164	1.67158e-163	-4.00149e-163	2.56175e-163	-4.29986e-164	-1.92069e-163	-1.30493e-164	4.21728e-163	2.80056e-163	-1.3284e-163	-1.35417e-163	2.46104e-163	0
1.50635e-163	-6.02971e-164	-1.44246e-163	-3.13686e-163	-6.74835e-164	4.35003e-164	-4.46324e-163	7.48273e-163	-2.67385e-163	-4.82241e-163	-5.593e-163	-4.7851e-163	3.64398e-163	-6.22726e-163	4.65489e-163	-1.88691e-164	5.22287e-163	1.2347e-162	3.01911e-164	1.67158e-163	-4.00149e-163	2.56175e-163	-4.29986e-164	-1.92069e-163	-1.30493e-164	4.21728e-163	2.80056e-163	-1.3284e-163	-1.35417e-163	2.46104e-163	0
1.50635e-163	-6.02971e-164	-1.44246e-163	-3.13686e-163	-6.74835e-164	4.35003e-164	-4.46324e-163	7.48273e-163	-2.67385e-163	-4.82241e-163	-5.593e-163	-4.7851e-163	3.64398e-163	-6.22726e-163	4.65489e-163	-1.88691e-164	5.22287e-163	1.2347e-162	3.01911e-164	1.67158e-163	-4.00149e-163	2.56175e-163	-4.29986e-164	-1.92069e-163	-1.30493e-164	4.21728e-163	2.80056e-163	-1.3284e-163	-1.35417e-163	2.46104e-163	0
1.50635e-163	-6.02971e-164	-1.44246e-163	-3.13686e-163	-6.74835e-164	4.35003e-164	-4.46324e-163	7.48273e-163	-2.67385e-163	-4.82241e-163	-5.593e-163	-4.7851e-163	3.64398e-163	-6.22726e-163	4.65489e-163	-1.88691e-164	5.22287e-163	1.2347e-162	3.01911e-164	1.67158e-163	-4.00149e-163	2.56175e-163	-4.29986e-164	-1.92069e-163	-1.30493e-164	4.21728e-163	2.80056e-163	-1.3284e-163	-1.35417e-163	2.46104e-163	0
1.50635e-163	-6.02971e-164	-1.44246e-163	-3.13686e-163	-6.74835e-164	4.35003e-164	-4.46324e-163	7.48273e-163	-2.67385e-163	-4.82241e-163	-5.593e-163	-4.7851e-163	3.64398e-163	-6.22726e-163	4.65489e-163	-1.88691e-164	5.22287e-163	1.2347e-162	3.01911e-164	1.67158e-163	-4.00149e-163	2.56175e-163	-4.29986e-164	-1.92069e-163	-1.30493e-164	4.21728e-163	2.80056e-163	-1.3284e-163	-1.35417e-163	2.46104e-163	0
1.50635e-163	-6.02971e-164	-1.44246e-163	-3.13686e-163	-6.74835e-164	4.35003e-164	-4.46324e-163	7.48273e-163	-2.67385e-163	-4.82241e-163	-5.593e-163	-4.7851e-163	3.64398e-163	-6.22726e-163	4.65489e-163	-1.88691e-164	5.22287e-163	1.2347e-162	3.01911e-164	1.67158e-163	-4.00149e-163	2.56175e-163	-4.29986e-164	-1.92069e-163	-1.30493e-164	4.21728e-163	2.80056e-163	-1.3284e-163	-1.35417e-163	2.46104e-163	0
1.50635e-163	-6.02971e-164	-1.44246e-163	-3.13686e-163	-6.74835e-164	4.35003e-164	-4.46324e-163	7.48273e-163	-2.67385e-163	-4.82241e-163	-5.593e-163	-4.7851e-163	3.64398e-163	-6.22726e-163	4.65489e-163	-1.88691e-164	5.22287e-163	1.2347e-162	3.01911e-164	1.67158e-163	-4.00149e-163	2.56175e-163	-4.29986e-164	-1.92069e-163	-1.30493e-164	4.21728e-163	2.80056e-163	-1.3284e-163	-1.35417e-163	2.46104e-163	0
1.50635e-163	-6.02971e-164	-1.44246e-163	-3.13686e-163	-6.74835e-164	4.35003e-164	-4.46324e-163	7.48273e-163	-2.67385e-163	-4.82241e-163	-5.593e-163	-4.7851e-163	3.64398e-163	-6.22726e-163	4.65489e-163	-1.88691e-164	5.22287e-163	1.2347e-162	3.01911e-164	1.67158e-163	-4.00149e-163	2.56175e-163	-4.29986e-164	-1.92069e-163	-1.30493e-164	4.21728e-163	2.80056e-163	-1.3284e-163	-1.35417e-163	2.46104e-163	0
1.50635e-163	-6.02971e-164	-1.44246e-163	-3.13686e-163	-6.74835e-164	4.35003e-164	-4.46324e-163	7.48273e-163	-2.67385e-163	-4.82241e-163	-5.593e-163	-4.7851e-163	3.64398e-163	-6.22726e-163	4.65489e-163	-1.88691e-164	5.22287e-163	1.2347e-162	3.01911e-164	1.67158e-163	-4.00149e-163	2.56175e-163	-4.29986e-164	-1.92069e-163	-1.30493e-164	4.21728e-163	2.80056e-163	-1.3284e-163	-1.35417e-163	2.46104e-163	0
1.50635e-163	-6.02971e-164	-1.44246e-163	-3.13686e-163	-6.74835e-164	4.35003e-164	-4.46324e-163	7.48273e-163	-2.67385e-163	-4.82241e-163	-5.593e-163	-4.7851e-163	3.64398e-163	-6.22726e-163	4.65489e-163	-1.88691e-164	5.22287e-163	1.2347e-162	3.01911e-164	1.67158e-163	-4.00149e-163	2.56175e-163	-4.29986e-164	-1.92069e-163	-1.30493e-164	4.21728e-163	2.80056e-163	-1.3284e-163	-1.35417e-163	2.46104e-163	0
1.50635e-163	-6.02971e-164	-1.44246e-163	-3.13686e-163	-6.74835e-164	4.35003e-164	-4.46324e-163	7.48273e-163	-2.67385e-163	-4.82241e-163	-5.593e-163	-4.7851e-163	3.64398e-163	-6.22726e-163	4.65489e-163	-1.88691e-164	5.22287e-163	1.2347e-162	3.01911e-164	1.67158e-163	-4.00149e-163	2.56175e-163	-4.29986e-164	-1.92069e-163	-1.30493e-164	4.21728e-163	2.80056e-163	-1.3284e-163	-1.35417e-163	2.46104e-163	0
1.50635e-163	-6.02971e-164	-1.44246e-163	-3.13686e-163	-6.74835e-164	4.35003e-164	-4.46324e-163	7.48273e-163	-2.67385e-163	-4.82241e-163	-5.593e-163	-4.7851e-163	3.64398e-163	-6.22726e-163	4.65489e-163	-1.88691e-164	5.22287e-163	1.2347e-162	3.01911e-164	1.67158e-163	-4.00149e-163	2.56175e-163	-4.29986e-164	-1.92069e-163	-1.30493e-164	4.21728e-163	2.80056e-163	-1.3284e-163	-1.35417e-163	2.46104e-163	0
1.50635e-163	-6.02971e-164	-1.44246e-163	-3.13686e-163	-6.74835e-164	4.35003e-164	-4.46324e-163	7.48273e-163	-2.67385e-163	-4.82241e-163	-5.593e-163	-4.7851e-163	3.64398e-163	-6.22726e-163	4.65489e-163	-1.88691e-164	5.22287e-163	1.2347e-162	3.01911e-164	1.67158e-163	-4.00149e-163	2.56175e-163	-4.29986e-164	-1.92069e-163	-1.30493e-164	4.21728e-163	2.80056e-163	-1.3284e-163	-1.35417e-163	2.46104e-163	0
1.50635e-163	-6.02971e-164	-1.44246e-163	-3.13686e-163	-6.74835e-164	4.35003e-164	-4.46324e-163	7.48273e-163	-2.67385e-163	-4.82241e-163	-5.593e-163	-4.7851e-163	3.64398e-163	-6.22726e-163	4.65489e-163	-1.88691e-164	5.22287e-163	1.2347e-162	3.01911e-164	1.67158e-163	-4.00149e-163	2.56175e-163	-4.29986e-164	-1.92069e-163	-1.30493e-164	4.21728e-163	2.80056e-163	-1.3284e-163	-1.35417e-163	2.46104e-163	0
1.50635e-163	-6.02971e-164	-1.44246e-163	-3.13686e-163	-6.74835e-164	4.35003e-164	-4.46324e-163	7.48273e-163	-2.67385e-163	-4.82241e-163	-5.593e-163	-4.7851e-163	3.64398e-163	-6.22726e-163	4.65489e-163	-1.88691e-164	5.22287e-163	1.2347e-162	3.01911e-164	1.67158e-163	-4.00149e-163	2.56175e-163	-4.29986e-164	-1.92069e-163	-1.30493e-164	4.21728e-163	2.80056e-163	-1.3284e-163	-1.35417e-163	2.46104e-163	0
1.50635e-163	-6.02971e-164	-1.44246e-163	-3.13686e-163	-6.74835e-164	4.35003e-164	-4.46324e-163	7.48273e-163	-2.67385e-163	-4.82241e-163	-5.593e-163	-4.7851e-163	3.64398e-163	-6.22726e-163	4.65489e-163	-1.88691e-164	5.22287e-163	1.2347e-162	3.01911e-164	1.67158e-163	-4.00149e-163	2.56175e-163	-4.29986e-164	-1.92069e-163	-1.30493e-164	4.21728e-163	2.80056e-163	-1.3284e-163	-1.35417e-163	2.46104e-163	0
1.50635e-163	-6.02971e-164	-1.44246e-163	-3.13686e-163	-6.74835e-164	4.35003e-164	-4.46324e-163	7.48273e-163	-2.67385e-163	-4.82241e-163	-5.593e-163	-4.7851e-163	3.64398e-163	-6.22726e-163	4.65489e-163	-1.88691e-164	5.22287e-163	1.2347e-162	3.01911e-164	1.67158e-163	-4.00149e-163	2.56175e-163	-4.29986e-164	-1.92069e-163	-1.30493e-164	4.21728e-163	2.80056e-163	-1.3284e-163	-1.35417e-163	2.46104e-163	0
1.50635e-163	-6.02971e-164	-1.44246e-163	-3.13686e-163	-6.74835e-164	4.35003e-164	-4.46324e-163	7.48273e-163	-2.67385e-163	-4.82241e-163	-5.593e-163	-4.7851e-163	3.64398e-163	-6.22726e-163	4.65489e-163	-1.88691e-164	5.22287e-163	1.2347e-162	3.01911e-164	1.67158e-163	-4.00149e-163	2.56175e-163	-4.29986e-164	-1.92069e-163	-1.30493e-164	4.21728e-163	2.80056e-163	-1.3284e-163	-1.35417e-163	2.46104e-163	0
1.50635e-163	-6.02971e-164	-1.44246e-163	-3.13686e-163	-6.74835e-164	4.35003e-164	-4.46324e-163	7.48273e-163	-2.67385e-163	-4.82241e-163	-5.593e-163	-4.7851e-163	3.64398e-163	-6.22726e-163	4.65489e-163	-1.88691e-164	5.22287e-163	1.2347e-162	3.01911e-164	1.67158e-163	-4.00149e-163	2.56175e-163	-4.29986e-164	-1.92069e-163	-1.30493e-164	4.21728e-163	2.80056e-163	-1.3284e-163	-1.35417e-163	2.46104e-163	0
1.50635e-163	-6.02971e-164	-1.44246e-163	-3.13686e-163	-6.74835e-164	4.35003e-164	-4.46324e-163	7.48273e-163	-2.67385e-163	-4.82241e-163	-5.593e-163	-4.7851e-163	3.64398e-163	-6.22726e-163	4.65489e-163	-1.88691e-164	5.22287e-163	1.2347e-162	3.01911e-164	1.67158e-163	-4.00149e-163	2.56175e-163	-4.29986e-164	-1.92069e-163	-1.30493e-164	4.21728e-163	2.80056e-163	-1.3284e-163	-1.35417e-163	2.46104e-163	0
1.50635e-163	-6.02971e-164	-1.44246e-163	-3.13686e-163	-6.74835e-164	4.35003e-164	-4.46324e-163	7.48273e-163	-2.67385e-163	-4.82241e-163	-5.593e-163	-4.7851e-163	3.64398e-163	-6.22726e-163	4.65489e-163	-1.88691e-164	5.22287e-163	1.2347e-162	3.01911e-164	1.67158e-163	-4.00149e-163	2.56175e-163	-4.29986e-164	-1.92069e-163	-1.30493e-164	4.21728e-163	2.80056e-163	-1.3284e-163	-1.35417e-163	2.46104e-163	0
1.50635e-163	-6.02971e-164	-1.44246e-163	-3.13686e-163	-6.74835e-164	4.35003e-164	-4.46324e-163	7.48273e-163	-2.67385e-163	-4.82241e-163	-5.593e-163	-4.7851e-163	3.64398e-163	-6.22726e-163	4.65489e-163	-1.88691e-164	5.22287e-163	1.2347e-162	3.01911e-164	1.67158e-163	-4.00149e-163	2.56175e-163	-4.29986e-164	-1.92069e-163	-1.30493e-164	4.21728e-163	2.80056e-163	-1.3284e-163	-1.35417e-163	2.46104e-163	0
1.50635e-163	-6.02971e-164	-1.44246e-163	-3.13686e-163	-6.74835e-164	4.35003e-164	-4.46324e-163	7.48273e-163	-2.67385e-163	-4.82241e-163	-5.593e-163	-4.7851e-163	3.64398e-163	-6.22726e-163	4.65489e-163	-1.88691e-164	5.22287e-163	1.2347e-162	3.01911e-164	1.67158e-163	-4.00149e-163	2.56175e-163	-4.29986e-164	-1.92069e-163	-1.30493e-164	4.21728e-163	2.80056e-163	-1.3284e-163	-1.35417e-163	2.46104e-163	0
1.50635e-163	-6.02971e-164	-1.44246e-163	-3.13686e-163	-6.74835e-164	4.35003e-164	-4.46324e-163	7.48273e-163	-2.67385e-163	-4.82241e-163	-5.593e-163	-4.7851e-163	3.64398e-163	-6.22726e-163	4.65489e-163	-1.88691e-164	5.22287e-163	1.2347e-162	3.01911e-164	1.67158e-163	-4.00149e-163	2.56175e-163	-4.29986e-164	-1.92069e-163	-1.30493e-164	4.21728e-163	2.80056e-163	-1.3284e-163	-1.35417e-163	2.46104e-163	0
1.50635e-163	-6.02971e-164	-1.44246e-163	-3.13686e-163	-6.74835e-164	4.35003e-164	-4.46324e-163	7.48273e-163	-2.67385e-163	-4.82241e-163	-5.593e-163	-4.7851e-163	3.64398e-163	-6.22726e-163	4.65489e-163	-1.88691e-164	5.22287e-163	1.2347e-162	3.01911e-164	1.67158e-163	-4.00149e-163	2.56175e-163	-4.29986e-164	-1.92069e-163	-1.30493e-164	4.21728e-163	2.80056e-163	-1.3284e-163	-1.35417e-163	2.46104e-163	0
1.50635e-163	-6.02971e-164	-1.44246e-163	-3.13686e-163	-6.74835e-164	4.35003e-164	-4.46324e-163	7.48273e-163	-2.67385e-163	-4.82241e-163	-5.593e-163	-4.7851e-163	3.64398e-163	-6.22726e-163	4.65489e-163	-1.88691e-164	5.22287e-163	1.2347e-162	3.01911e-164	1.67158e-163	-4.00149e-163	2.56175e-163	-4.29986e-164	-1.92069e-163	-1.30493e-164	4.21728e-163	2.80056e-163	-1.3284e-163	-1.35417e-163	2.46104e-163	0
1.50635e-163	-6.02971e-164	-1.44246e-163	-3.13686e-163	-6.74835e-164	4.35003e-164	-4.46324e-163	7.48273e-163	-2.67385e-163	-4.82241e-163	-5.593e-163	-4.7851e-163	3.64398e-163	-6.22726e-163	4.65489e-163	-1.88691e-164	5.22287e-163	1.2347e-162	3.01911e-164	1.67158e-163	-4.00149e-163	2.56175e-163	-4.29986e-164	-1.92069e-163	-1.30493e-164	4.21728e-163	2.80056e-163	-1.3284e-163	-1.35417e-163	2.46104e-163	0
1.50635e-163	-6.02971e-164	-1.44246e-163	-3.13686e-163	-6.74835e-164	4.35003e-164	-4.46324e-163	7.48273e-163	-2.67385e-163	-4.82241e-163	-5.593e-163	-4.7851e-163	3.64398e-163	-6.22726e-163	4.65489e-163	-1.88691e-164	5.22287e-163	1.2347e-162	3.01911e-164	1.67158e-163	-4.00149e-163	2.56175e-163	-4.29986e-164	-1.92069e-163	-1.30493e-164	4.21728e-163	2.80056e-163	-1.3284e-163	-1.35417e-163	2.46104e-163	0
1.50635e-163	-6.02971e-164	-1.44246e-163	-3.13686e-163	-6.74835e-164	4.35003e-164	-4.46324e-163	7.48273e-163	-2.67385e-163	-4.82241e-163	-5.593e-163	-4.7851e-163	3.64398e-163	-6.22726e-163	4.65489e-163	-1.88691e-164	5.22287e-163	1.2347e-162	3.01911e-164	1.67158e-163	-4.00149e-163	2.56175e-163	-4.29986e-164	-1.92069e-163	-1.30493e-164	4.21728e-163	2.80056e-163	-1.3284e-163	-1.35417e-163	2.46104e-163	0
1.50635e-163	-6.02971e-164	-1.44246e-163	-3.13686e-163	-6.74835e-164	4.35003e-164	-4.46324e-163	7.48273e-163	-2.67385e-163	-4.82241e-163	-5.593e-163	-4.7851e-163	3.64398e-163	-6.22726e-163	4.65489e-163	-1.88691e-164	5.22287e-163	1.2347e-162	3.01911e-164	1.67158e-163	-4.00149e-163	2.56175e-163	-4.29986e-164	-1.92069e-163	-1.30493e-164	4.21728e-163	2.80056e-163	-1.3284e-163	-1.35417e-163	2.46104e-163	0
1.50635e-163	-6.02971e-164	-1.44246e-163	-3.13686e-163	-6.74835e-164	4.35003e-164	-4.46324e-163	7.48273e-163	-2.67385e-163	-4.82241e-163	-5.593e-163	-4.7851e-163	3.64398e-163	-6.22726e-163	4.65489e-163	-1.88691e-164	5.22287e-163	1.2347e-162	3.01911e-164	1.67158e-163	-4.00149e-163	2.56175e-163	-4.29986e-164	-1.92069e-163	-1.30493e-164	4.21728e-163	2.80056e-163	-1.3284e-163	-1.35417e-163	2.46104e-163	0
1.50635e-163	-6.02971e-164	-1.44246e-163	-3.13686e-163	-6.74835e-164	4.35003e-164	-4.46324e-163	7.48273e-163	-2.67385e-163	-4.82241e-163	-5.593e-163	-4.7851e-163	3.64398e-163	-6.22726e-163	4.65489e-163	-1.88691e-164	5.22287e-163	1.2347e-162	3.01911e-164	1.67158e-163	-4.00149e-163	2.56175e-163	-4.29986e-164	-1.92069e-163	-1.30493e-164	4.21728e-163	2.80056e-163	-1.3284e-163	-1.35417e-163	2.46104e-163	0
1.50635e-163	-6.02971e-164	-1.44246e-163	-3.13686e-163	-6.74835e-164	4.35003e-164	-4.46324e-163	7.48273e-163	-2.67385e-163	-4.82241e-163	-5.593e-163	-4.7851e-163	3.64398e-163	-6.22726e-163	4.65489e-163	-1.88691e-164	5.22287e-163	1.2347e-162	3.01911e-164	1.67158e-163	-4.00149e-163	2.56175e-163	-4.29986e-164	-1.92069e-163	-1.30493e-164	4.21728e-163	2.80056e-163	-1.3284e-163	-1.35417e-163	2.46104e-163	0
1.50635e-163	-6.02971e-164	-1.44246e-163	-3.13686e-163	-6.74835e-164	4.35003e-164	-4.46324e-163	7.48273e-163	-2.67385e-163	-4.82241e-163	-5.593e-163	-4.7851e-163	3.64398e-163	-6.22726e-163	4.65489e-163	-1.88691e-164	5.22287e-163	1.2347e-162	3.01911e-164	1.67158e-163	-4.00149e-163	2.56175e-163	-4.29986e-164	-1.92069e-163	-1.30493e-164	4.21728e-163	2.80056e-163	-1.3284e-163	-1.35417e-163	2.46104e-163	0
1.50635e-163	-6.02971e-164	-1.44246e-163	-3.13686e-163	-6.74835e-164	4.35003e-164	-4.46324e-163	7.48273e-163	-2.67385e-163	-4.82241e-163	-5.593e-163	-4.7851e-163	3.64398e-163	-6.22726e-163	4.65489e-163	-1.88691e-164	5.22287e-163	1.2347e-162	3.01911e-164	1.67158e-163	-4.00149e-163	2.56175e-163	-4.29986e-164	-1.92069e-163	-1.30493e-164	4.21728e-163	2.80056e-163	-1.3284e-163	-1.35417e-163	2.46104e-163	0
1.50635e-163	-6.02971e-164	-1.44246e-163	-3.13686e-163	-6.74835e-164	4.35003e-164	-4.46324e-163	7.48273e-163	-2.67385e-163	-4.82241e-163	-5.593e-163	-4.7851e-163	3.64398e-163	-6.22726e-163	4.65489e-163	-1.88691e-164	5.22287e-163	1.2347e-162	3.01911e-164	1.67158e-163	-4.00149e-163	2.56175e-163	-4.29986e-164	-1.92069e-163	-1.30493e-164	4.21728e-163	2.80056e-163	-1.3284e-163	-1.35417e-163	2.46104e-163	0
1.50635e-163	-6.02971e-164	-1.44246e-163	-3.13686e-163	-6.74835e-164	4.35003e-164	-4.46324e-163	7.48273e-163	-2.67385e-163	-4.82241e-163	-5.593e-163	-4.7851e-163	3.64398e-163	-6.22726e-163	4.65489e-163	-1.88691e-164	5.22287e-163	1.2347e-162	3.01911e-164	1.67158e-163	-4.00149e-163	2.56175e-163	-4.29986e-164	-1.92069e-163	-1.30493e-164	4.21728e-163	2.80056e-163	-1.3284e-163	-1.35417e-163	2.46104e-163	0
1.50635e-163	-6.02971e-164	-1.44246e-163	-3.13686e-163	-6.74835e-164	4.35003e-164	-4.46324e-163	7.48273e-163	-2.67385e-163	-4.82241e-163	-5.593e-163	-4.7851e-163	3.64398e-163	-6.22726e-163	4.65489e-163	-1.88691e-164	5.22287e-163	1.2347e-162	3.01911e-164	1.67158e-163	-4.00149e-163	2.56175e-163	-4.29986e-164	-1.92069e-163	-1.30493e-164	4.21728e-163	2.80056e-163	-1.3284e-163	-1.35417e-163	2.46104e-163	0
1.50635e-163	-6.02971e-164	-1.44246e-163	-3.13686e-163	-6.74835e-164	4.35003e-164	-4.46324e-163	7.48273e-163	-2.67385e-163	-4.82241e-163	-5.593e-163	-4.7851e-163	3.64398e-163	-6.22726e-163	4.65489e-163	-1.88691e-164	5.22287e-163	1.2347e-162	3.01911e-164	1.67158e-163	-4.00149e-163	2.56175e-163	-4.29986e-164	-1.92069e-163	-1.30493e-164	4.21728e-163	2.80056e-163	-1.3284e-163	-1.35417e-163	2.46104e-163	0
1.50635e-163	-6.02971e-164	-1.44246e-163	-3.13686e-163	-6.74835e-164	4.35003e-164	-4.46324e-163	7.48273e-163	-2.67385e-163	-4.82241e-163	-5.593e-163	-4.7851e-163	3.64398e-163	-6.22726e-163	4.65489e-163	-1.88691e-164	5.22287e-163	1.2347e-162	3.01911e-164	1.67158e-163	-4.00149e-163	2.56175e-163	-4.29986e-164	-1.92069e-163	-1.30493e-164	4.21728e-163	2.80056e-163	-1.3284e-163	-1.35417e-163	2.46104e-163	0
1.50635e-163	-6.02971e-164	-1.44246e-163	-3.13686e-163	-6.74835e-164	4.35003e-164	-4.46324e-163	7.48273e-163	-2.67385e-163	-4.82241e-163	-5.593e-163	-4.7851e-163	3.64398e-163	-6.22726e-163	4.65489e-163	-1.88691e-164	5.22287e-163	1.2347e-162	3.01911e-164	1.67158e-163	-4.00149e-163	2.56175e-163	-4.29986e-164	-1.92069e-163	-1.30493e-164	4.21728e-163	2.80056e-163	-1.3284e-163	-1.35417e-163	2.46104e-163	0
1.50635e-163	-6.02971e-164	-1.44246e-163	-3.13686e-163	-6.74835e-164	4.35003e-164	-4.46324e-163	7.48273e-163	-2.67385e-163	-4.82241e-163	-5.593e-163	-4.7851e-163	3.64398e-163	-6.22726e-163	4.65489e-163	-1.88691e-164	5.22287e-163	1.2347e-162	3.01911e-164	1.67158e-163	-4.00149e-163	2.56175e-163	-4.29986e-164	-1.92069e-163	-1.30493e-164	4.21728e-163	2.80056e-163	-1.3284e-163	-1.35417e-163	2.46104e-163	0
1.50635e-163	-6.02971e-164	-1.44246e-163	-3.13686e-163	-6.74835e-164	4.35003e-164	-4.46324e-163	7.48273e-163	-2.67385e-163	-4.82241e-163	-5.593e-163	-4.7851e-163	3.64398e-163	-6.22726e-163	4.65489e-163	-1.88691e-164	5.22287e-163	1.2347e-162	3.01911e-164	1.67158e-163	-4.00149e-163	2.56175e-163	-4.29986e-164	-1.92069e-163	-1.30493e-164	4.21728e-163	2.80056e-163	-1.3284e-163	-1.35417e-163	2.46104e-163	0
1.50635e-163	-6.02971e-164	-1.44246e-163	-3.13686e-163	-6.74835e-164	4.35003e-164	-4.46324e-163	7.48273e-163	-2.67385e-163	-4.82241e-163	-5.593e-163	-4.7851e-163	3.64398e-163	-6.22726e-163	4.65489e-163	-1.88691e-164	5.22287e-163	1.2347e-162	3.01911e-164	1.67158e-163	-4.00149e-163	2.56175e-163	-4.29986e-164	-1.92069e-163	-1.30493e-164	4.21728e-163	2.80056e-163	-1.3284e-163	-1.35417e-163	2.46104e-163	0
1.50635e-163	-6.02971e-164	-1.44246e-163	-3.13686e-163	-6.74835e-164	4.35003e-164	-4.46324e-163	7.48273e-163	-2.67385e-163	-4.82241e-163	-5.593e-163	-4.7851e-163	3.64398e-163	-6.22726e-163	4.65489e-163	-1.88691e-164	5.22287e-163	1.2347e-162	3.01911e-164	1.67158e-163	-4.00149e-163	2.56175e-163	-4.29986e-164	-1.92069e-163	-1.30493e-164	4.21728e-163	2.80056e-163	-1.3284e-163	-1.35417e-163	2.46104e-163	0
1.50635e-163	-6.02971e-164	-1.44246e-163	-3.13686e-163	-6.74835e-164	4.35003e-164	-4.46324e-163	7.48273e-163	-2.67385e-163	-4.82241e-163	-5.593e-163	-4.7851e-163	3.64398e-163	-6.22726e-163	4.65489e-163	-1.88691e-164	5.22287e-163	1.2347e-162	3.01911e-164	1.67158e-163	-4.00149e-163	2.56175e-163	-4.29986e-164	-1.92069e-163	-1.30493e-164	4.21728e-163	2.80056e-163	-1.3284e-163	-1.35417e-163	2.46104e-163	0
1.50635e-163	-6.02971e-164	-1.44246e-163	-3.13686e-163	-6.74835e-164	4.35003e-164	-4.46324e-163	7.48273e-163	-2.67385e-163	-4.82241e-163	-5.593e-163	-4.7851e-163	3.64398e-163	-6.22726e-163	4.65489e-163	-1.88691e-164	5.22287e-163	1.2347e-162	3.01911e-164	1.67158e-163	-4.00149e-163	2.56175e-163	-4.29986e-164	-1.92069e-163	-1.30493e-164	4.21728e-163	2.80056e-163	-1.3284e-163	-1.35417e-163	2.46104e-163	0
1.50635e-163	-6.02971e-164	-1.44246e-163	-3.13686e-163	-6.74835e-164	4.35003e-164	-4.46324e-163	7.48273e-163	-2.67385e-163	-4.82241e-163	-5.593e-163	-4.7851e-163	3.64398e-163	-6.22726e-163	4.65489e-163	-1.88691e-164	5.22287e-163	1.2347e-162	3.01911e-164	1.67158e-163	-4.00149e-163	2.56175e-163	-4.29986e-164	-1.92069e-163	-1.30493e-164	4.21728e-163	2.80056e-163	-1.3284e-163	-1.35417e-163	2.46104e-163	0
1.50635e-163	-6.02971e-164	-1.44246e-163	-3.13686e-163	-6.74835e-164	4.35003e-164	-4.46324e-163	7.48273e-163	-2.67385e-163	-4.82241e-163	-5.593e-163	-4.7851e-163	3.64398e-163	-6.22726e-163	4.65489e-163	-1.88691e-164	5.22287e-163	1.2347e-162	3.01911e-164	1.67158e-163	-4.00149e-163	2.56175e-163	-4.29986e-164	-1.92069e-163	-1.30493e-164	4.21728e-163	2.80056e-163	-1.3284e-163	-1.35417e-163	2.46104e-163	0
1.50635e-163	-6.02971e-164	-1.44246e-163	-3.13686e-163	-6.74835e-164	4.35003e-164	-4.46324e-163	7.48273e-163	-2.67385e-163	-4.82241e-163	-5.593e-163	-4.7851e-163	3.64398e-163	-6.22726e-163	4.65489e-163	-1.88691e-164	5.22287e-163	1.2347e-162	3.01911e-164	1.67158e-163	-4.00149e-163	2.56175e-163	-4.29986e-164	-1.92069e-163	-1.30493e-164	4.21728e-163	2.80056e-163	-1.3284e-163	-1.35417e-163	2.46104e-163	0
1.50635e-163	-6.02971e-164	-1.44246e-163	-3.13686e-163	-6.74835e-164	4.35003e-164	-4.46324e-163	7.48273e-163	-2.67385e-163	-4.82241e-163	-5.593e-163	-4.7851e-163	3.64398e-163	-6.22726e-163	4.65489e-163	-1.88691e-164	5.22287e-163	1.2347e-162	3.01911e-164	1.67158e-163	-4.00149e-163	2.56175e-163	-4.29986e-164	-1.92069e-163	-1.30493e-164	4.21728e-163	2.80056e-163	-1.3284e-163	-1.35417e-163	2.46104e-163	0
1.50635e-163	-6.02971e-164	-1.44246e-163	-3.13686e-163	-6.74835e-164	4.35003e-164	-4.46324e-163	7.48273e-163	-2.67385e-163	-4.82241e-163	-5.593e-163	-4.7851e-163	3.64398e-163	-6.22726e-163	4.65489e-163	-1.88691e-164	5.22287e-163	1.2347e-162	3.01911e-164	1.67158e-163	-4.00149e-163	2.56175e-163	-4.29986e-164	-1.92069e-163	-1.30493e-164	4.21728e-163	2.80056e-163	-1.3284e-163	-1.35417e-163	2.46104e-163	0
1.50635e-163	-6.02971e-164	-1.44246e-163	-3.13686e-163	-6.74835e-164	4.35003e-164	-4.46324e-163	7.48273e-163	-2.67385e-163	-4.82241e-163	-5.593e-163	-4.7851e-163	3.64398e-163	-6.22726e-163	4.65489e-163	-1.88691e-164	5.22287e-163	1.2347e-162	3.01911e-164	1.67158e-163	-4.00149e-163	2.56175e-163	-4.29986e-164	-1.92069e-163	-1.30493e-164	4.21728e-163	2.80056e-163	-1.3284e-163	-1.35417e-163	2.46104e-163	0
1.50635e-163	-6.02971e-164	-1.44246e-163	-3.13686e-163	-6.74835e-164	4.35003e-164	-4.46324e-163	7.48273e-163	-2.67385e-163	-4.82241e-163	-5.593e-163	-4.7851e-163	3.64398e-163	-6.22726e-163	4.65489e-163	-1.88691e-164	5.22287e-163	1.2347e-162	3.01911e-164	1.67158e-163	-4.00149e-163	2.56175e-163	-4.29986e-164	-1.92069e-163	-1.30493e-164	4.21728e-163	2.80056e-163	-1.3284e-163	-1.35417e-163	2.46104e-163	0
1.50635e-163	-6.02971e-164	-1.44246e-163	-3.13686e-163	-6.74835e-164	4.35003e-164	-4.46324e-163	7.48273e-163	-2.67385e-163	-4.82241e-163	-5.593e-163	-4.7851e-163	3.64398e-163	-6.22726e-163	4.65489e-163	-1.88691e-164	5.22287e-163	1.2347e-162	3.01911e-164	1.67158e-163	-4.00149e-163	2.56175e-163	-4.29986e-164	-1.92069e-163	-1.30493e-164	4.21728e-163	2.80056e-163	-1.3284e-163	-1.35417e-163	2.46104e-163	0
1.50635e-163	-6.02971e-164	-1.44246e-163	-3.13686e-163	-6.74835e-164	4.35003e-164	-4.46324e-163	7.48273e-163	-2.67385e-163	-4.82241e-163	-5.593e-163	-4.7851e-163	3.64398e-163	-6.22726e-163	4.65489e-163	-1.88691e-164	5.22287e-163	1.2347e-162	3.01911e-164	1.67158e-163	-4.00149e-163	2.56175e-163	-4.29986e-164	-1.92069e-163	-1.30493e-164	4.21728e-163	2.80056e-163	-1.3284e-163	-1.35417e-163	2.46104e-163	0
1.50635e-163	-6.02971e-164	-1.44246e-163	-3.13686e-163	-6.74835e-164	4.35003e-164	-4.46324e-163	7.48273e-163	-2.67385e-163	-4.82241e-163	-5.593e-163	-4.7851e-163	3.64398e-163	-6.22726e-163	4.65489e-163	-1.88691e-164	5.22287e-163	1.2347e-162	3.01911e-164	1.67158e-163	-4.00149e-163	2.56175e-163	-4.29986e-164	-1.92069e-163	-1.30493e-164	4.21728e-163	2.80056e-163	-1.3284e-163	-1.35417e-163	2.46104e-163	0
1.50635e-163	-6.02971e-164	-1.44246e-163	-3.13686e-163	-6.74835e-164	4.35003e-164	-4.46324e-163	7.48273e-163	-2.67385e-163	-4.82241e-163	-5.593e-163	-4.7851e-163	3.64398e-163	-6.22726e-163	4.65489e-163	-1.88691e-164	5.22287e-163	1.2347e-162	3.01911e-164	1.67158e-163	-4.00149e-163	2.56175e-163	-4.29986e-164	-1.92069e-163	-1.30493e-164	4.21728e-163	2.80056e-163	-1.3284e-163	-1.35417e-163	2.46104e-163	0
1.50635e-163	-6.02971e-164	-1.44246e-163	-3.13686e-163	-6.74835e-164	4.35003e-164	-4.46324e-163	7.48273e-163	-2.67385e-163	-4.82241e-163	-5.593e-163	-4.7851e-163	3.64398e-163	-6.22726e-163	4.65489e-163	-1.88691e-164	5.22287e-163	1.2347e-162	3.01911e-164	1.67158e-163	-4.00149e-163	2.56175e-163	-4.29986e-164	-1.92069e-163	-1.30493e-164	4.21728e-163	2.80056e-163	-1.3284e-163	-1.35417e-163	2.46104e-163	0
1.50635e-163	-6.02971e-164	-1.44246e-163	-3.13686e-163	-6.74835e-164	4.35003e-164	-4.46324e-163	7.48273e-163	-2.67385e-163	-4.82241e-163	-5.593e-163	-4.7851e-163	3.64398e-163	-6.22726e-163	4.65489e-163	-1.88691e-164	5.22287e-163	1.2347e-162	3.01911e-164	1.67158e-163	-4.00149e-163	2.56175e-163	-4.29986e-164	-1.92069e-163	-1.30493e-164	4.21728e-163	2.80056e-163	-1.3284e-163	-1.35417e-163	2.46104e-163	0
1.50635e-163	-6.02971e-164	-1.44246e-163	-3.13686e-163	-6.74835e-164	4.35003e-164	-4.46324e-163	7.48273e-163	-2.67385e-163	-4.82241e-163	-5.593e-163	-4.7851e-163	3.64398e-163	-6.22726e-163	4.65489e-163	-1.88691e-164	5.22287e-163	1.2347e-162	3.01911e-164	1.67158e-163	-4.00149e-163	2.56175e-163	-4.29986e-164	-1.92069e-163	-1.30493e-164	4.21728e-163	2.80056e-163	-1.3284e-163	-1.35417e-163	2.46104e-163	0
1.50635e-163	-6.02971e-164	-1.44246e-163	-3.13686e-163	-6.74835e-164	4.35003e-164	-4.46324e-163	7.48273e-163	-2.67385e-163	-4.82241e-163	-5.593e-163	-4.7851e-163	3.64398e-163	-6.22726e-163	4.65489e-163	-1.88691e-164	5.22287e-163	1.2347e-162	3.01911e-164	1.67158e-163	-4.00149e-163	2.56175e-163	-4.29986e-164	-1.92069e-163	-1.30493e-164	4.21728e-163	2.80056e-163	-1.3284e-163	-1.35417e-163	2.46104e-163	0
1.50635e-163	-6.02971e-164	-1.44246e-163	-3.13686e-163	-6.74835e-164	4.35003e-164	-4.46324e-163	7.48273e-163	-2.67385e-163	-4.82241e-163	-5.593e-163	-4.7851e-163	3.64398e-163	-6.22726e-163	4.65489e-163	-1.88691e-164	5.22287e-163	1.2347e-162	3.01911e-164	1.67158e-163	-4.00149e-163	2.56175e-163	-4.29986e-164	-1.92069e-163	-1.30493e-164	4.21728e-163	2.80056e-163	-1.3284e-163	-1.35417e-163	2.46104e-163	0
1.50635e-163	-6.02971e-164	-1.44246e-163	-3.13686e-163	-6.74835e-164	4.35003e-164	-4.46324e-163	7.48273e-163	-2.67385e-163	-4.82241e-163	-5.593e-163	-4.7851e-163	3.64398e-163	-6.22726e-163	4.65489e-163	-1.88691e-164	5.22287e-163	1.2347e-162	3.01911e-164	1.67158e-163	-4.00149e-163	2.56175e-163	-4.29986e-164	-1.92069e-163	-1.30493e-164	4.21728e-163	2.80056e-163	-1.3284e-163	-1.35417e-163	2.46104e-163	0
1.50635e-163	-6.02971e-164	-1.44246e-163	-3.13686e-163	-6.74835e-164	4.35003e-164	-4.46324e-163	7.48273e-163	-2.67385e-163	-4.82241e-163	-5.593e-163	-4.7851e-163	3.64398e-163	-6.22726e-163	4.65489e-163	-1.88691e-164	5.22287e-163	1.2347e-162	3.01911e-164	1.67158e-163	-4.00149e-163	2.56175e-163	-4.29986e-164	-1.92069e-163	-1.30493e-164	4.21728e-163	2.80056e-163	-1.3284e-163	-1.35417e-163	2.46104e-163	0
1.50635e-163	-6.02971e-164	-1.44246e-163	-3.13686e-163	-6.74835e-164	4.35003e-164	-4.46324e-163	7.48273e-163	-2.67385e-163	-4.82241e-163	-5.593e-163	-4.7851e-163	3.64398e-163	-6.22726e-163	4.65489e-163	-1.88691e-164	5.22287e-163	1.2347e-162	3.01911e-164	1.67158e-163	-4.00149e-163	2.56175e-163	-4.29986e-164	-1.92069e-163	-1.30493e-164	4.21728e-163	2.80056e-163	-1.3284e-163	-1.35417e-163	2.46104e-163	0
1.50635e-163	-6.02971e-164	-1.44246e-163	-3.13686e-163	-6.74835e-164	4.35003e-164	-4.46324e-163	7.48273e-163	-2.67385e-163	-4.82241e-163	-5.593e-163	-4.7851e-163	3.64398e-163	-6.22726e-163	4.65489e-163	-1.88691e-164	5.22287e-163	1.2347e-162	3.01911e-164	1.67158e-163	-4.00149e-163	2.56175e-163	-4.29986e-164	-1.92069e-163	-1.30493e-164	4.21728e-163	2.80056e-163	-1.3284e-163	-1.35417e-163	2.46104e-163	0
1.50635e-163	-6.02971e-164	-1.44246e-163	-3.13686e-163	-6.74835e-164	4.35003e-164	-4.46324e-163	7.48273e-163	-2.67385e-163	-4.82241e-163	-5.593e-163	-4.7851e-163	3.64398e-163	-6.22726e-163	4.65489e-163	-1.88691e-164	5.22287e-163	1.2347e-162	3.01911e-164	1.67158e-163	-4.00149e-163	2.56175e-163	-4.29986e-164	-1.92069e-163	-1.30493e-164	4.21728e-163	2.80056e-163	-1.3284e-163	-1.35417e-163	2.46104e-163	0
1.50635e-163	-6.02971e-164	-1.44246e-163	-3.13686e-163	-6.74835e-164	4.35003e-164	-4.46324e-163	7.48273e-163	-2.67385e-163	-4.82241e-163	-5.593e-163	-4.7851e-163	3.64398e-163	-6.22726e-163	4.65489e-163	-1.88691e-164	5.22287e-163	1.2347e-162	3.01911e-164	1.67158e-163	-4.00149e-163	2.56175e-163	-4.29986e-164	-1.92069e-163	-1.30493e-164	4.21728e-163	2.80056e-163	-1.3284e-163	-1.35417e-163	2.46104e-163	0
1.50635e-163	-6.02971e-164	-1.44246e-163	-3.13686e-163	-6.74835e-164	4.35003e-164	-4.46324e-163	7.48273e-163	-2.67385e-163	-4.82241e-163	-5.593e-163	-4.7851e-163	3.64398e-163	-6.22726e-163	4.65489e-163	-1.88691e-164	5.22287e-163	1.2347e-162	3.01911e-164	1.67158e-163	-4.00149e-163	2.56175e-163	-4.29986e-164	-1.92069e-163	-1.30493e-164	4.21728e-163	2.80056e-163	-1.3284e-163	-1.35417e-163	2.46104e-163	0
1.50635e-163	-6.02971e-164	-1.44246e-163	-3.13686e-163	-6.74835e-164	4.35003e-164	-4.46324e-163	7.48273e-163	-2.67385e-163	-4.82241e-163	-5.593e-163	-4.7851e-163	3.64398e-163	-6.22726e-163	4.65489e-163	-1.88691e-164	5.22287e-163	1.2347e-162	3.01911e-164	1.67158e-163	-4.00149e-163	2.56175e-163	-4.29986e-164	-1.92069e-163	-1.30493e-164	4.21728e-163	2.80056e-163	-1.3284e-163	-1.35417e-163	2.46104e-163	0
1.50635e-163	-6.02971e-164	-1.44246e-163	-3.13686e-163	-6.74835e-164	4.35003e-164	-4.46324e-163	7.48273e-163	-2.67385e-163	-4.82241e-163	-5.593e-163	-4.7851e-163	3.64398e-163	-6.22726e-163	4.65489e-163	-1.88691e-164	5.22287e-163	1.2347e-162	3.01911e-164	1.67158e-163	-4.00149e-163	2.56175e-163	-4.29986e-164	-1.92069e-163	-1.30493e-164	4.21728e-163	2.80056e-163	-1.3284e-163	-1.35417e-163	2.46104e-163	0
1.50635e-163	-6.02971e-164	-1.44246e-163	-3.13686e-163	-6.74835e-164	4.35003e-164	-4.46324e-163	7.48273e-163	-2.67385e-163	-4.82241e-163	-5.593e-163	-4.7851e-163	3.64398e-163	-6.22726e-163	4.65489e-163	-1.88691e-164	5.22287e-163	1.2347e-162	3.01911e-164	1.67158e-163	-4.00149e-163	2.56175e-163	-4.29986e-164	-1.92069e-163	-1.30493e-164	4.21728e-163	2.80056e-163	-1.3284e-163	-1.35417e-163	2.46104e-163	0
1.50635e-163	-6.02971e-164	-1.44246e-163	-3.13686e-163	-6.74835e-164	4.35003e-164	-4.46324e-163	7.48273e-163	-2.67385e-163	-4.82241e-163	-5.593e-163	-4.7851e-163	3.64398e-163	-6.22726e-163	4.65489e-163	-1.88691e-164	5.22287e-163	1.2347e-162	3.01911e-164	1.67158e-163	-4.00149e-163	2.56175e-163	-4.29986e-164	-1.92069e-163	-1.30493e-164	4.21728e-163	2.80056e-163	-1.3284e-163	-1.35417e-163	2.46104e-163	0
1.50635e-163	-6.02971e-164	-1.44246e-163	-3.13686e-163	-6.74835e-164	4.35003e-164	-4.46324e-163	7.48273e-163	-2.67385e-163	-4.82241e-163	-5.593e-163	-4.7851e-163	3.64398e-163	-6.22726e-163	4.65489e-163	-1.88691e-164	5.22287e-163	1.2347e-162	3.01911e-164	1.67158e-163	-4.00149e-163	2.56175e-163	-4.29986e-164	-1.92069e-163	-1.30493e-164	4.21728e-163	2.80056e-163	-1.3284e-163	-1.35417e-163	2.46104e-163	0
1.50635e-163	-6.02971e-164	-1.44246e-163	-3.13686e-163	-6.74835e-164	4.35003e-164	-4.46324e-163	7.48273e-163	-2.67385e-163	-4.82241e-163	-5.593e-163	-4.7851e-163	3.64398e-163	-6.22726e-163	4.65489e-163	-1.88691e-164	5.22287e-163	1.2347e-162	3.01911e-164	1.67158e-163	-4.00149e-163	2.56175e-163	-4.29986e-164	-1.92069e-163	-1.30493e-164	4.21728e-163	2.80056e-163	-1.3284e-163	-1.35417e-163	2.46104e-163	0
1.50635e-163	-6.02971e-164	-1.44246e-163	-3.13686e-163	-6.74835e-164	4.35003e-164	-4.46324e-163	7.48273e-163	-2.67385e-163	-4.82241e-163	-5.593e-163	-4.7851e-163	3.64398e-163	-6.22726e-163	4.65489e-163	-1.88691e-164	5.22287e-163	1.2347e-162	3.01911e-164	1.67158e-163	-4.00149e-163	2.56175e-163	-4.29986e-164	-1.92069e-163	-1.30493e-164	4.21728e-163	2.80056e-163	-1.3284e-163	-1.35417e-163	2.46104e-163	0
1.50635e-163	-6.02971e-164	-1.44246e-163	-3.13686e-163	-6.74835e-164	4.35003e-164	-4.46324e-163	7.48273e-163	-2.67385e-163	-4.82241e-163	-5.593e-163	-4.7851e-163	3.64398e-163	-6.22726e-163	4.65489e-163	-1.88691e-164	5.22287e-163	1.2347e-162	3.01911e-164	1.67158e-163	-4.00149e-163	2.56175e-163	-4.29986e-164	-1.92069e-163	-1.30493e-164	4.21728e-163	2.80056e-163	-1.3284e-163	-1.35417e-163	2.46104e-163	0
1.50635e-163	-6.02971e-164	-1.44246e-163	-3.13686e-163	-6.74835e-164	4.35003e-164	-4.46324e-163	7.48273e-163	-2.67385e-163	-4.82241e-163	-5.593e-163	-4.7851e-163	3.64398e-163	-6.22726e-163	4.65489e-163	-1.88691e-164	5.22287e-163	1.2347e-162	3.01911e-164	1.67158e-163	-4.00149e-163	2.56175e-163	-4.29986e-164	-1.92069e-163	-1.30493e-164	4.21728e-163	2.80056e-163	-1.3284e-163	-1.35417e-163	2.46104e-163	0
1.50635e-163	-6.02971e-164	-1.44246e-163	-3.13686e-163	-6.74835e-164	4.35003e-164	-4.46324e-163	7.48273e-163	-2.67385e-163	-4.82241e-163	-5.593e-163	-4.7851e-163	3.64398e-163	-6.22726e-163	4.65489e-163	-1.88691e-164	5.22287e-163	1.2347e-162	3.01911e-164	1.67158e-163	-4.00149e-163	2.56175e-163	-4.29986e-164	-1.92069e-163	-1.30493e-164	4.21728e-163	2.80056e-163	-1.3284e-163	-1.35417e-163	2.46104e-163	0
1.50635e-163	-6.02971e-164	-1.44246e-163	-3.13686e-163	-6.74835e-164	4.35003e-164	-4.46324e-163	7.48273e-163	-2.67385e-163	-4.82241e-163	-5.593e-163	-4.7851e-163	3.64398e-163	-6.22726e-163	4.65489e-163	-1.88691e-164	5.22287e-163	1.2347e-162	3.01911e-164	1.67158e-163	-4.00149e-163	2.56175e-163	-4.29986e-164	-1.92069e-163	-1.30493e-164	4.21728e-163	2.80056e-163	-1.3284e-163	-1.35417e-163	2.46104e-163	0
1.50635e-163	-6.02971e-164	-1.44246e-163	-3.13686e-163	-6.74835e-164	4.35003e-164	-4.46324e-163	7.48273e-163	-2.67385e-163	-4.82241e-163	-5.593e-163	-4.7851e-163	3.64398e-163	-6.22726e-163	4.65489e-163	-1.88691e-164	5.22287e-163	1.2347e-162	3.01911e-164	1.67158e-163	-4.00149e-163	2.56175e-163	-4.29986e-164	-1.92069e-163	-1.30493e-164	4.21728e-163	2.80056e-163	-1.3284e-163	-1.35417e-163	2.46104e-163	0
1.50635e-163	-6.02971e-164	-1.44246e-163	-3.13686e-163	-6.74835e-164	4.35003e-164	-4.46324e-163	7.48273e-163	-2.67385e-163	-4.82241e-163	-5.593e-163	-4.7851e-163	3.64398e-163	-6.22726e-163	4.65489e-163	-1.88691e-164	5.22287e-163	1.2347e-162	3.01911e-164	1.67158e-163	-4.00149e-163	2.56175e-163	-4.29986e-164	-1.92069e-163	-1.30493e-164	4.21728e-163	2.80056e-163	-1.3284e-163	-1.35417e-163	2.46104e-163	0
1.50635e-163	-6.02971e-164	-1.44246e-163	-3.13686e-163	-6.74835e-164	4.35003e-164	-4.46324e-163	7.48273e-163	-2.67385e-163	-4.82241e-163	-5.593e-163	-4.7851e-163	3.64398e-163	-6.22726e-163	4.65489e-163	-1.88691e-164	5.22287e-163	1.2347e-162	3.01911e-164	1.67158e-163	-4.00149e-163	2.56175e-163	-4.29986e-164	-1.92069e-163	-1.30493e-164	4.21728e-163	2.80056e-163	-1.3284e-163	-1.35417e-163	2.46104e-163	0
1.50635e-163	-6.02971e-164	-1.44246e-163	-3.13686e-163	-6.74835e-164	4.35003e-164	-4.46324e-163	7.48273e-163	-2.67385e-163	-4.82241e-163	-5.593e-163	-4.7851e-163	3.64398e-163	-6.22726e-163	4.65489e-163	-1.88691e-164	5.22287e-163	1.2347e-162	3.01911e-164	1.67158e-163	-4.00149e-163	2.56175e-163	-4.29986e-164	-1.92069e-163	-1.30493e-164	4.21728e-163	2.80056e-163	-1.3284e-163	-1.35417e-163	2.46104e-163	0
1.50635e-163	-6.02971e-164	-1.44246e-163	-3.13686e-163	-6.74835e-164	4.35003e-164	-4.46324e-163	7.48273e-163	-2.67385e-163	-4.82241e-163	-5.593e-163	-4.7851e-163	3.64398e-163	-6.22726e-163	4.65489e-163	-1.88691e-164	5.22287e-163	1.2347e-162	3.01911e-164	1.67158e-163	-4.00149e-163	2.56175e-163	-4.29986e-164	-1.92069e-163	-1.30493e-164	4.21728e-163	2.80056e-163	-1.3284e-163	-1.35417e-163	2.46104e-163	0
1.50635e-163	-6.02971e-164	-1.44246e-163	-3.13686e-163	-6.74835e-164	4.35003e-164	-4.46324e-163	7.48273e-163	-2.67385e-163	-4.82241e-163	-5.593e-163	-4.7851e-163	3.64398e-163	-6.22726e-163	4.65489e-163	-1.88691e-164	5.22287e-163	1.2347e-162	3.01911e-164	1.67158e-163	-4.00149e-163	2.56175e-163	-4.29986e-164	-1.92069e-163	-1.30493e-164	4.21728e-163	2.80056e-163	-1.3284e-163	-1.35417e-163	2.46104e-163	0
1.50635e-163	-6.02971e-164	-1.44246e-163	-3.13686e-163	-6.74835e-164	4.35003e-164	-4.46324e-163	7.48273e-163	-2.67385e-163	-4.82241e-163	-5.593e-163	-4.7851e-163	3.64398e-163	-6.22726e-163	4.65489e-163	-1.88691e-164	5.22287e-163	1.2347e-162	3.01911e-164	1.67158e-163	-4.00149e-163	2.56175e-163	-4.29986e-164	-1.92069e-163	-1.30493e-164	4.21728e-163	2.80056e-163	-1.3284e-163	-1.35417e-163	2.46104e-163	0
1.50635e-163	-6.02971e-164	-1.44246e-163	-3.13686e-163	-6.74835e-164	4.35003e-164	-4.46324e-163	7.48273e-163	-2.67385e-163	-4.82241e-163	-5.593e-163	-4.7851e-163	3.64398e-163	-6.22726e-163	4.65489e-163	-1.88691e-164	5.22287e-163	1.2347e-162	3.01911e-164	1.67158e-163	-4.00149e-163	2.56175e-163	-4.29986e-164	-1.92069e-163	-1.30493e-164	4.21728e-163	2.80056e-163	-1.3284e-163	-1.35417e-163	2.46104e-163	0
1.50635e-163	-6.02971e-164	-1.44246e-163	-3.13686e-163	-6.74835e-164	4.35003e-164	-4.46324e-163	7.48273e-163	-2.67385e-163	-4.82241e-163	-5.593e-163	-4.7851e-163	3.64398e-163	-6.22726e-163	4.65489e-163	-1.88691e-164	5.22287e-163	1.2347e-162	3.01911e-164	1.67158e-163	-4.00149e-163	2.56175e-163	-4.29986e-164	-1.92069e-163	-1.30493e-164	4.21728e-163	2.80056e-163	-1.3284e-163	-1.35417e-163	2.46104e-163	0
1.50635e-163	-6.02971e-164	-1.44246e-163	-3.13686e-163	-6.74835e-164	4.35003e-164	-4.46324e-163	7.48273e-163	-2.67385e-163	-4.82241e-163	-5.593e-163	-4.7851e-163	3.64398e-163	-6.22726e-163	4.65489e-163	-1.88691e-164	5.22287e-163	1.2347e-162	3.01911e-164	1.67158e-163	-4.00149e-163	2.56175e-163	-4.29986e-164	-1.92069e-163	-1.30493e-164	4.21728e-163	2.80056e-163	-1.3284e-163	-1.35417e-163	2.46104e-163	0
1.50635e-163	-6.02971e-164	-1.44246e-163	-3.13686e-163	-6.74835e-164	4.35003e-164	-4.46324e-163	7.48273e-163	-2.67385e-163	-4.82241e-163	-5.593e-163	-4.7851e-163	3.64398e-163	-6.22726e-163	4.65489e-163	-1.88691e-164	5.22287e-163	1.2347e-162	3.01911e-164	1.67158e-163	-4.00149e-163	2.56175e-163	-4.29986e-164	-1.92069e-163	-1.30493e-164	4.21728e-163	2.80056e-163	-1.3284e-163	-1.35417e-163	2.46104e-163	0
1.50635e-163	-6.02971e-164	-1.44246e-163	-3.13686e-163	-6.74835e-164	4.35003e-164	-4.46324e-163	7.48273e-163	-2.67385e-163	-4.82241e-163	-5.593e-163	-4.7851e-163	3.64398e-163	-6.22726e-163	4.65489e-163	-1.88691e-164	5.22287e-163	1.2347e-162	3.01911e-164	1.67158e-163	-4.00149e-163	2.56175e-163	-4.29986e-164	-1.92069e-163	-1.30493e-164	4.21728e-163	2.80056e-163	-1.3284e-163	-1.35417e-163	2.46104e-163	0
1.50635e-163	-6.02971e-164	-1.44246e-163	-3.13686e-163	-6.74835e-164	4.35003e-164	-4.46324e-163	7.48273e-163	-2.67385e-163	-4.82241e-163	-5.593e-163	-4.7851e-163	3.64398e-163	-6.22726e-163	4.65489e-163	-1.88691e-164	5.22287e-163	1.2347e-162	3.01911e-164	1.67158e-163	-4.00149e-163	2.56175e-163	-4.29986e-164	-1.92069e-163	-1.30493e-164	4.21728e-163	2.80056e-163	-1.3284e-163	-1.35417e-163	2.46104e-163	0
1.50635e-163	-6.02971e-164	-1.44246e-163	-3.13686e-163	-6.74835e-164	4.35003e-164	-4.46324e-163	7.48273e-163	-2.67385e-163	-4.82241e-163	-5.593e-163	-4.7851e-163	3.64398e-163	-6.22726e-163	4.65489e-163	-1.88691e-164	5.22287e-163	1.2347e-162	3.01911e-164	1.67158e-163	-4.00149e-163	2.56175e-163	-4.29986e-164	-1.92069e-163	-1.30493e-164	4.21728e-163	2.80056e-163	-1.3284e-163	-1.35417e-163	2.46104e-163	0
1.50635e-163	-6.02971e-164	-1.44246e-163	-3.13686e-163	-6.74835e-164	4.35003e-164	-4.46324e-163	7.48273e-163	-2.67385e-163	-4.82241e-163	-5.593e-163	-4.7851e-163	3.64398e-163	-6.22726e-163	4.65489e-163	-1.88691e-164	5.22287e-163	1.2347e-162	3.01911e-164	1.67158e-163	-4.00149e-163	2.56175e-163	-4.29986e-164	-1.92069e-163	-1.30493e-164	4.21728e-163	2.80056e-163	-1.3284e-163	-1.35417e-163	2.46104e-163	0
1.50635e-163	-6.02971e-164	-1.44246e-163	-3.13686e-163	-6.74835e-164	4.35003e-164	-4.46324e-163	7.48273e-163	-2.67385e-163	-4.82241e-163	-5.593e-163	-4.7851e-163	3.64398e-163	-6.22726e-163	4.65489e-163	-1.88691e-164	5.22287e-163	1.2347e-162	3.01911e-164	1.67158e-163	-4.00149e-163	2.56175e-163	-4.29986e-164	-1.92069e-163	-1.30493e-164	4.21728e-163	2.80056e-163	-1.3284e-163	-1.35417e-163	2.46104e-163	0
1.50635e-163	-6.02971e-164	-1.44246e-163	-3.13686e-163	-6.74835e-164	4.35003e-164	-4.46324e-163	7.48273e-163	-2.67385e-163	-4.82241e-163	-5.593e-163	-4.7851e-163	3.64398e-163	-6.22726e-163	4.65489e-163	-1.88691e-164	5.22287e-163	1.2347e-162	3.01911e-164	1.67158e-163	-4.00149e-163	2.56175e-163	-4.29986e-164	-1.92069e-163	-1.30493e-164	4.21728e-163	2.80056e-163	-1.3284e-163	-1.35417e-163	2.46104e-163	0
1.50635e-163	-6.02971e-164	-1.44246e-163	-3.13686e-163	-6.74835e-164	4.35003e-164	-4.46324e-163	7.48273e-163	-2.67385e-163	-4.82241e-163	-5.593e-163	-4.7851e-163	3.64398e-163	-6.22726e-163	4.65489e-163	-1.88691e-164	5.22287e-163	1.2347e-162	3.01911e-164	1.67158e-163	-4.00149e-163	2.56175e-163	-4.29986e-164	-1.92069e-163	-1.30493e-164	4.21728e-163	2.80056e-163	-1.3284e-163	-1.35417e-163	2.46104e-163	0
1.50635e-163	-6.02971e-164	-1.44246e-163	-3.13686e-163	-6.74835e-164	4.35003e-164	-4.46324e-163	7.48273e-163	-2.67385e-163	-4.82241e-163	-5.593e-163	-4.7851e-163	3.64398e-163	-6.22726e-163	4.65489e-163	-1.88691e-164	5.22287e-163	1.2347e-162	3.01911e-164	1.67158e-163	-4.00149e-163	2.56175e-163	-4.29986e-164	-1.92069e-163	-1.30493e-164	4.21728e-163	2.80056e-163	-1.3284e-163	-1.35417e-163	2.46104e-163	0
1.50635e-163	-6.02971e-164	-1.44246e-163	-3.13686e-163	-6.74835e-164	4.35003e-164	-4.46324e-163	7.48273e-163	-2.67385e-163	-4.82241e-163	-5.593e-163	-4.7851e-163	3.64398e-163	-6.22726e-163	4.65489e-163	-1.88691e-164	5.22287e-163	1.2347e-162	3.01911e-164	1.67158e-163	-4.00149e-163	2.56175e-163	-4.29986e-164	-1.92069e-163	-1.30493e-164	4.21728e-163	2.80056e-163	-1.3284e-163	-1.35417e-163	2.46104e-163	0
1.50635e-163	-6.02971e-164	-1.44246e-163	-3.13686e-163	-6.74835e-164	4.35003e-164	-4.46324e-163	7.48273e-163	-2.67385e-163	-4.82241e-163	-5.593e-163	-4.7851e-163	3.64398e-163	-6.22726e-163	4.65489e-163	-1.88691e-164	5.22287e-163	1.2347e-162	3.01911e-164	1.67158e-163	-4.00149e-163	2.56175e-163	-4.29986e-164	-1.92069e-163	-1.30493e-164	4.21728e-163	2.80056e-163	-1.3284e-163	-1.35417e-163	2.46104e-163	0
1.50635e-163	-6.02971e-164	-1.44246e-163	-3.13686e-163	-6.74835e-164	4.35003e-164	-4.46324e-163	7.48273e-163	-2.67385e-163	-4.82241e-163	-5.593e-163	-4.7851e-163	3.64398e-163	-6.22726e-163	4.65489e-163	-1.88691e-164	5.22287e-163	1.2347e-162	3.01911e-164	1.67158e-163	-4.00149e-163	2.56175e-163	-4.29986e-164	-1.92069e-163	-1.30493e-164	4.21728e-163	2.80056e-163	-1.3284e-163	-1.35417e-163	2.46104e-163	0
1.50635e-163	-6.02971e-164	-1.44246e-163	-3.13686e-163	-6.74835e-164	4.35003e-164	-4.46324e-163	7.48273e-163	-2.67385e-163	-4.82241e-163	-5.593e-163	-4.7851e-163	3.64398e-163	-6.22726e-163	4.65489e-163	-1.88691e-164	5.22287e-163	1.2347e-162	3.01911e-164	1.67158e-163	-4.00149e-163	2.56175e-163	-4.29986e-164	-1.92069e-163	-1.30493e-164	4.21728e-163	2.80056e-163	-1.3284e-163	-1.35417e-163	2.46104e-163	0
1.50635e-163	-6.02971e-164	-1.44246e-163	-3.13686e-163	-6.74835e-164	4.35003e-164	-4.46324e-163	7.48273e-163	-2.67385e-163	-4.82241e-163	-5.593e-163	-4.7851e-163	3.64398e-163	-6.22726e-163	4.65489e-163	-1.88691e-164	5.22287e-163	1.2347e-162	3.01911e-164	1.67158e-163	-4.00149e-163	2.56175e-163	-4.29986e-164	-1.92069e-163	-1.30493e-164	4.21728e-163	2.80056e-163	-1.3284e-163	-1.35417e-163	2.46104e-163	0
1.50635e-163	-6.02971e-164	-1.44246e-163	-3.13686e-163	-6.74835e-164	4.35003e-164	-4.46324e-163	7.48273e-163	-2.67385e-163	-4.82241e-163	-5.593e-163	-4.7851e-163	3.64398e-163	-6.22726e-163	4.65489e-163	-1.88691e-164	5.22287e-163	1.2347e-162	3.01911e-164	1.67158e-163	-4.00149e-163	2.56175e-163	-4.29986e-164	-1.92069e-163	-1.30493e-164	4.21728e-163	2.80056e-163	-1.3284e-163	-1.35417e-163	2.46104e-163	0
1.50635e-163	-6.02971e-164	-1.44246e-163	-3.13686e-163	-6.74835e-164	4.35003e-164	-4.46324e-163	7.48273e-163	-2.67385e-163	-4.82241e-163	-5.593e-163	-4.7851e-163	3.64398e-163	-6.22726e-163	4.65489e-163	-1.88691e-164	5.22287e-163	1.2347e-162	3.01911e-164	1.67158e-163	-4.00149e-163	2.56175e-163	-4.29986e-164	-1.92069e-163	-1.30493e-164	4.21728e-163	2.80056e-163	-1.3284e-163	-1.35417e-163	2.46104e-163	0
1.50635e-163	-6.02971e-164	-1.44246e-163	-3.13686e-163	-6.74835e-164	4.35003e-164	-4.46324e-163	7.48273e-163	-2.67385e-163	-4.82241e-163	-5.593e-163	-4.7851e-163	3.64398e-163	-6.22726e-163	4.65489e-163	-1.88691e-164	5.22287e-163	1.2347e-162	3.01911e-164	1.67158e-163	-4.00149e-163	2.56175e-163	-4.29986e-164	-1.92069e-163	-1.30493e-164	4.21728e-163	2.80056e-163	-1.3284e-163	-1.35417e-163	2.46104e-163	0
1.50635e-163	-6.02971e-164	-1.44246e-163	-3.13686e-163	-6.74835e-164	4.35003e-164	-4.46324e-163	7.48273e-163	-2.67385e-163	-4.82241e-163	-5.593e-163	-4.7851e-163	3.64398e-163	-6.22726e-163	4.65489e-163	-1.88691e-164	5.22287e-163	1.2347e-162	3.01911e-164	1.67158e-163	-4.00149e-163	2.56175e-163	-4.29986e-164	-1.92069e-163	-1.30493e-164	4.21728e-163	2.80056e-163	-1.3284e-163	-1.35417e-163	2.46104e-163	0
1.50635e-163	-6.02971e-164	-1.44246e-163	-3.13686e-163	-6.74835e-164	4.35003e-164	-4.46324e-163	7.48273e-163	-2.67385e-163	-4.82241e-163	-5.593e-163	-4.7851e-163	3.64398e-163	-6.22726e-163	4.65489e-163	-1.88691e-164	5.22287e-163	1.2347e-162	3.01911e-164	1.67158e-163	-4.00149e-163	2.56175e-163	-4.29986e-164	-1.92069e-163	-1.30493e-164	4.21728e-163	2.80056e-163	-1.3284e-163	-1.35417e-163	2.46104e-163	0
1.50635e-163	-6.02971e-164	-1.44246e-163	-3.13686e-163	-6.74835e-164	4.35003e-164	-4.46324e-163	7.48273e-163	-2.67385e-163	-4.82241e-163	-5.593e-163	-4.7851e-163	3.64398e-163	-6.22726e-163	4.65489e-163	-1.88691e-164	5.22287e-163	1.2347e-162	3.01911e-164	1.67158e-163	-4.00149e-163	2.56175e-163	-4.29986e-164	-1.92069e-163	-1.30493e-164	4.21728e-163	2.80056e-163	-1.3284e-163	-1.35417e-163	2.46104e-163	0
1.50635e-163	-6.02971e-164	-1.44246e-163	-3.13686e-163	-6.74835e-164	4.35003e-164	-4.46324e-163	7.48273e-163	-2.67385e-163	-4.82241e-163	-5.593e-163	-4.7851e-163	3.64398e-163	-6.22726e-163	4.65489e-163	-1.88691e-164	5.22287e-163	1.2347e-162	3.01911e-164	1.67158e-163	-4.00149e-163	2.56175e-163	-4.29986e-164	-1.92069e-163	-1.30493e-164	4.21728e-163	2.80056e-163	-1.3284e-163	-1.35417e-163	2.46104e-163	0
1.50635e-163	-6.02971e-164	-1.44246e-163	-3.13686e-163	-6.74835e-164	4.35003e-164	-4.46324e-163	7.48273e-163	-2.67385e-163	-4.82241e-163	-5.593e-163	-4.7851e-163	3.64398e-163	-6.22726e-163	4.65489e-163	-1.88691e-164	5.22287e-163	1.2347e-162	3.01911e-164	1.67158e-163	-4.00149e-163	2.56175e-163	-4.29986e-164	-1.92069e-163	-1.30493e-164	4.21728e-163	2.80056e-163	-1.3284e-163	-1.35417e-163	2.46104e-163	0
1.50635e-163	-6.02971e-164	-1.44246e-163	-3.13686e-163	-6.74835e-164	4.35003e-164	-4.46324e-163	7.48273e-163	-2.67385e-163	-4.82241e-163	-5.593e-163	-4.7851e-163	3.64398e-163	-6.22726e-163	4.65489e-163	-1.88691e-164	5.22287e-163	1.2347e-162	3.01911e-164	1.67158e-163	-4.00149e-163	2.56175e-163	-4.29986e-164	-1.92069e-163	-1.30493e-164	4.21728e-163	2.80056e-163	-1.3284e-163	-1.35417e-163	2.46104e-163	0
1.50635e-163	-6.02971e-164	-1.44246e-163	-3.13686e-163	-6.74835e-164	4.35003e-164	-4.46324e-163	7.48273e-163	-2.67385e-163	-4.82241e-163	-5.593e-163	-4.7851e-163	3.64398e-163	-6.22726e-163	4.65489e-163	-1.88691e-164	5.22287e-163	1.2347e-162	3.01911e-164	1.67158e-163	-4.00149e-163	2.56175e-163	-4.29986e-164	-1.92069e-163	-1.30493e-164	4.21728e-163	2.80056e-163	-1.3284e-163	-1.35417e-163	2.46104e-163	0
1.50635e-163	-6.02971e-164	-1.44246e-163	-3.13686e-163	-6.74835e-164	4.35003e-164	-4.46324e-163	7.48273e-163	-2.67385e-163	-4.82241e-163	-5.593e-163	-4.7851e-163	3.64398e-163	-6.22726e-163	4.65489e-163	-1.88691e-164	5.22287e-163	1.2347e-162	3.01911e-164	1.67158e-163	-4.00149e-163	2.56175e-163	-4.29986e-164	-1.92069e-163	-1.30493e-164	4.21728e-163	2.80056e-163	-1.3284e-163	-1.35417e-163	2.46104e-163	0
1.50635e-163	-6.02971e-164	-1.44246e-163	-3.13686e-163	-6.74835e-164	4.35003e-164	-4.46324e-163	7.48273e-163	-2.67385e-163	-4.82241e-163	-5.593e-163	-4.7851e-163	3.64398e-163	-6.22726e-163	4.65489e-163	-1.88691e-164	5.22287e-163	1.2347e-162	3.01911e-164	1.67158e-163	-4.00149e-163	2.56175e-163	-4.29986e-164	-1.92069e-163	-1.30493e-164	4.21728e-163	2.80056e-163	-1.3284e-163	-1.35417e-163	2.46104e-163	0
1.50635e-163	-6.02971e-164	-1.44246e-163	-3.13686e-163	-6.74835e-164	4.35003e-164	-4.46324e-163	7.48273e-163	-2.67385e-163	-4.82241e-163	-5.593e-163	-4.7851e-163	3.64398e-163	-6.22726e-163	4.65489e-163	-1.88691e-164	5.22287e-163	1.2347e-162	3.01911e-164	1.67158e-163	-4.00149e-163	2.56175e-163	-4.29986e-164	-1.92069e-163	-1.30493e-164	4.21728e-163	2.80056e-163	-1.3284e-163	-1.35417e-163	2.46104e-163	0
1.50635e-163	-6.02971e-164	-1.44246e-163	-3.13686e-163	-6.74835e-164	4.35003e-164	-4.46324e-163	7.48273e-163	-2.67385e-163	-4.82241e-163	-5.593e-163	-4.7851e-163	3.64398e-163	-6.22726e-163	4.65489e-163	-1.88691e-164	5.22287e-163	1.2347e-162	3.01911e-164	1.67158e-163	-4.00149e-163	2.56175e-163	-4.29986e-164	-1.92069e-163	-1.30493e-164	4.21728e-163	2.80056e-163	-1.3284e-163	-1.35417e-163	2.46104e-163	0
1.50635e-163	-6.02971e-164	-1.44246e-163	-3.13686e-163	-6.74835e-164	4.35003e-164	-4.46324e-163	7.48273e-163	-2.67385e-163	-4.82241e-163	-5.593e-163	-4.7851e-163	3.64398e-163	-6.22726e-163	4.65489e-163	-1.88691e-164	5.22287e-163	1.2347e-162	3.01911e-164	1.67158e-163	-4.00149e-163	2.56175e-163	-4.29986e-164	-1.92069e-163	-1.30493e-164	4.21728e-163	2.80056e-163	-1.3284e-163	-1.35417e-163	2.46104e-163	0
1.50635e-163	-6.02971e-164	-1.44246e-163	-3.13686e-163	-6.74835e-164	4.35003e-164	-4.46324e-163	7.48273e-163	-2.67385e-163	-4.82241e-163	-5.593e-163	-4.7851e-163	3.64398e-163	-6.22726e-163	4.65489e-163	-1.88691e-164	5.22287e-163	1.2347e-162	3.01911e-164	1.67158e-163	-4.00149e-163	2.56175e-163	-4.29986e-164	-1.92069e-163	-1.30493e-164	4.21728e-163	2.80056e-163	-1.3284e-163	-1.35417e-163	2.46104e-163	0
1.50635e-163	-6.02971e-164	-1.44246e-163	-3.13686e-163	-6.74835e-164	4.35003e-164	-4.46324e-163	7.48273e-163	-2.67385e-163	-4.82241e-163	-5.593e-163	-4.7851e-163	3.64398e-163	-6.22726e-163	4.65489e-163	-1.88691e-164	5.22287e-163	1.2347e-162	3.01911e-164	1.67158e-163	-4.00149e-163	2.56175e-163	-4.29986e-164	-1.92069e-163	-1.30493e-164	4.21728e-163	2.80056e-163	-1.3284e-163	-1.35417e-163	2.46104e-163	0
1.50635e-163	-6.02971e-164	-1.44246e-163	-3.13686e-163	-6.74835e-164	4.35003e-164	-4.46324e-163	7.48273e-163	-2.67385e-163	-4.82241e-163	-5.593e-163	-4.7851e-163	3.64398e-163	-6.22726e-163	4.65489e-163	-1.88691e-164	5.22287e-163	1.2347e-162	3.01911e-164	1.67158e-163	-4.00149e-163	2.56175e-163	-4.29986e-164	-1.92069e-163	-1.30493e-164	4.21728e-163	2.80056e-163	-1.3284e-163	-1.35417e-163	2.46104e-163	0
1.50635e-163	-6.02971e-164	-1.44246e-163	-3.13686e-163	-6.74835e-164	4.35003e-164	-4.46324e-163	7.48273e-163	-2.67385e-163	-4.82241e-163	-5.593e-163	-4.7851e-163	3.64398e-163	-6.22726e-163	4.65489e-163	-1.88691e-164	5.22287e-163	1.2347e-162	3.01911e-164	1.67158e-163	-4.00149e-163	2.56175e-163	-4.29986e-164	-1.92069e-163	-1.30493e-164	4.21728e-163	2.80056e-163	-1.3284e-163	-1.35417e-163	2.46104e-163	0
1.50635e-163	-6.02971e-164	-1.44246e-163	-3.13686e-163	-6.74835e-164	4.35003e-164	-4.46324e-163	7.48273e-163	-2.67385e-163	-4.82241e-163	-5.593e-163	-4.7851e-163	3.64398e-163	-6.22726e-163	4.65489e-163	-1.88691e-164	5.22287e-163	1.2347e-162	3.01911e-164	1.67158e-163	-4.00149e-163	2.56175e-163	-4.29986e-164	-1.92069e-163	-1.30493e-164	4.21728e-163	2.80056e-163	-1.3284e-163	-1.35417e-163	2.46104e-163	0
1.50635e-163	-6.02971e-164	-1.44246e-163	-3.13686e-163	-6.74835e-164	4.35003e-164	-4.46324e-163	7.48273e-163	-2.67385e-163	-4.82241e-163	-5.593e-163	-4.7851e-163	3.64398e-163	-6.22726e-163	4.65489e-163	-1.88691e-164	5.22287e-163	1.2347e-162	3.01911e-164	1.67158e-163	-4.00149e-163	2.56175e-163	-4.29986e-164	-1.92069e-163	-1.30493e-164	4.21728e-163	2.80056e-163	-1.3284e-163	-1.35417e-163	2.46104e-163	0
1.50635e-163	-6.02971e-164	-1.44246e-163	-3.13686e-163	-6.74835e-164	4.35003e-164	-4.46324e-163	7.48273e-163	-2.67385e-163	-4.82241e-163	-5.593e-163	-4.7851e-163	3.64398e-163	-6.22726e-163	4.65489e-163	-1.88691e-164	5.22287e-163	1.2347e-162	3.01911e-164	1.67158e-163	-4.00149e-163	2.56175e-163	-4.29986e-164	-1.92069e-163	-1.30493e-164	4.21728e-163	2.80056e-163	-1.3284e-163	-1.35417e-163	2.46104e-163	0
1.50635e-163	-6.02971e-164	-1.44246e-163	-3.13686e-163	-6.74835e-164	4.35003e-164	-4.46324e-163	7.48273e-163	-2.67385e-163	-4.82241e-163	-5.593e-163	-4.7851e-163	3.64398e-163	-6.22726e-163	4.65489e-163	-1.88691e-164	5.22287e-163	1.2347e-162	3.01911e-164	1.67158e-163	-4.00149e-163	2.56175e-163	-4.29986e-164	-1.92069e-163	-1.30493e-164	4.21728e-163	2.80056e-163	-1.3284e-163	-1.35417e-163	2.46104e-163	0
1.50635e-163	-6.02971e-164	-1.44246e-163	-3.13686e-163	-6.74835e-164	4.35003e-164	-4.46324e-163	7.48273e-163	-2.67385e-163	-4.82241e-163	-5.593e-163	-4.7851e-163	3.64398e-163	-6.22726e-163	4.65489e-163	-1.88691e-164	5.22287e-163	1.2347e-162	3.01911e-164	1.67158e-163	-4.00149e-163	2.56175e-163	-4.29986e-164	-1.92069e-163	-1.30493e-164	4.21728e-163	2.80056e-163	-1.3284e-163	-1.35417e-163	2.46104e-163	0
1.50635e-163	-6.02971e-164	-1.44246e-163	-3.13686e-163	-6.74835e-164	4.35003e-164	-4.46324e-163	7.48273e-163	-2.67385e-163	-4.82241e-163	-5.593e-163	-4.7851e-163	3.64398e-163	-6.22726e-163	4.65489e-163	-1.88691e-164	5.22287e-163	1.2347e-162	3.01911e-164	1.67158e-163	-4.00149e-163	2.56175e-163	-4.29986e-164	-1.92069e-163	-1.30493e-164	4.21728e-163	2.80056e-163	-1.3284e-163	-1.35417e-163	2.46104e-163	0
1.50635e-163	-6.02971e-164	-1.44246e-163	-3.13686e-163	-6.74835e-164	4.35003e-164	-4.46324e-163	7.48273e-163	-2.67385e-163	-4.82241e-163	-5.593e-163	-4.7851e-163	3.64398e-163	-6.22726e-163	4.65489e-163	-1.88691e-164	5.22287e-163	1.2347e-162	3.01911e-164	1.67158e-163	-4.00149e-163	2.56175e-163	-4.29986e-164	-1.92069e-163	-1.30493e-164	4.21728e-163	2.80056e-163	-1.3284e-163	-1.35417e-163	2.46104e-163	0
1.50635e-163	-6.02971e-164	-1.44246e-163	-3.13686e-163	-6.74835e-164	4.35003e-164	-4.46324e-163	7.48273e-163	-2.67385e-163	-4.82241e-163	-5.593e-163	-4.7851e-163	3.64398e-163	-6.22726e-163	4.65489e-163	-1.88691e-164	5.22287e-163	1.2347e-162	3.01911e-164	1.67158e-163	-4.00149e-163	2.56175e-163	-4.29986e-164	-1.92069e-163	-1.30493e-164	4.21728e-163	2.80056e-163	-1.3284e-163	-1.35417e-163	2.46104e-163	0
1.50635e-163	-6.02971e-164	-1.44246e-163	-3.13686e-163	-6.74835e-164	4.35003e-164	-4.46324e-163	7.48273e-163	-2.67385e-163	-4.82241e-163	-5.593e-163	-4.7851e-163	3.64398e-163	-6.22726e-163	4.65489e-163	-1.88691e-164	5.22287e-163	1.2347e-162	3.01911e-164	1.67158e-163	-4.00149e-163	2.56175e-163	-4.29986e-164	-1.92069e-163	-1.30493e-164	4.21728e-163	2.80056e-163	-1.3284e-163	-1.35417e-163	2.46104e-163	0
1.50635e-163	-6.02971e-164	-1.44246e-163	-3.13686e-163	-6.74835e-164	4.35003e-164	-4.46324e-163	7.48273e-163	-2.67385e-163	-4.82241e-163	-5.593e-163	-4.7851e-163	3.64398e-163	-6.22726e-163	4.65489e-163	-1.88691e-164	5.22287e-163	1.2347e-162	3.01911e-164	1.67158e-163	-4.00149e-163	2.56175e-163	-4.29986e-164	-1.92069e-163	-1.30493e-164	4.21728e-163	2.80056e-163	-1.3284e-163	-1.35417e-163	2.46104e-163	0
1.50635e-163	-6.02971e-164	-1.44246e-163	-3.13686e-163	-6.74835e-164	4.35003e-164	-4.46324e-163	7.48273e-163	-2.67385e-163	-4.82241e-163	-5.593e-163	-4.7851e-163	3.64398e-163	-6.22726e-163	4.65489e-163	-1.88691e-164	5.22287e-163	1.2347e-162	3.01911e-164	1.67158e-163	-4.00149e-163	2.56175e-163	-4.29986e-164	-1.92069e-163	-1.30493e-164	4.21728e-163	2.80056e-163	-1.3284e-163	-1.35417e-163	2.46104e-163	0
1.50635e-163	-6.02971e-164	-1.44246e-163	-3.13686e-163	-6.74835e-164	4.35003e-164	-4.46324e-163	7.48273e-163	-2.67385e-163	-4.82241e-163	-5.593e-163	-4.7851e-163	3.64398e-163	-6.22726e-163	4.65489e-163	-1.88691e-164	5.22287e-163	1.2347e-162	3.01911e-164	1.67158e-163	-4.00149e-163	2.56175e-163	-4.29986e-164	-1.92069e-163	-1.30493e-164	4.21728e-163	2.80056e-163	-1.3284e-163	-1.35417e-163	2.46104e-163	0
1.50635e-163	-6.02971e-164	-1.44246e-163	-3.13686e-163	-6.74835e-164	4.35003e-164	-4.46324e-163	7.48273e-163	-2.67385e-163	-4.82241e-163	-5.593e-163	-4.7851e-163	3.64398e-163	-6.22726e-163	4.65489e-163	-1.88691e-164	5.22287e-163	1.2347e-162	3.01911e-164	1.67158e-163	-4.00149e-163	2.56175e-163	-4.29986e-164	-1.92069e-163	-1.30493e-164	4.21728e-163	2.80056e-163	-1.3284e-163	-1.35417e-163	2.46104e-163	0
1.50635e-163	-6.02971e-164	-1.44246e-163	-3.13686e-163	-6.74835e-164	4.35003e-164	-4.46324e-163	7.48273e-163	-2.67385e-163	-4.82241e-163	-5.593e-163	-4.7851e-163	3.64398e-163	-6.22726e-163	4.65489e-163	-1.88691e-164	5.22287e-163	1.2347e-162	3.01911e-164	1.67158e-163	-4.00149e-163	2.56175e-163	-4.29986e-164	-1.92069e-163	-1.30493e-164	4.21728e-163	2.80056e-163	-1.3284e-163	-1.35417e-163	2.46104e-163	0
1.50635e-163	-6.02971e-164	-1.44246e-163	-3.13686e-163	-6.74835e-164	4.35003e-164	-4.46324e-163	7.48273e-163	-2.67385e-163	-4.82241e-163	-5.593e-163	-4.7851e-163	3.64398e-163	-6.22726e-163	4.65489e-163	-1.88691e-164	5.22287e-163	1.2347e-162	3.01911e-164	1.67158e-163	-4.00149e-163	2.56175e-163	-4.29986e-164	-1.92069e-163	-1.30493e-164	4.21728e-163	2.80056e-163	-1.3284e-163	-1.35417e-163	2.46104e-163	0
1.50635e-163	-6.02971e-164	-1.44246e-163	-3.13686e-163	-6.74835e-164	4.35003e-164	-4.46324e-163	7.48273e-163	-2.67385e-163	-4.82241e-163	-5.593e-163	-4.7851e-163	3.64398e-163	-6.22726e-163	4.65489e-163	-1.88691e-164	5.22287e-163	1.2347e-162	3.01911e-164	1.67158e-163	-4.00149e-163	2.56175e-163	-4.29986e-164	-1.92069e-163	-1.30493e-164	4.21728e-163	2.80056e-163	-1.3284e-163	-1.35417e-163	2.46104e-163	0
1.50635e-163	-6.02971e-164	-1.44246e-163	-3.13686e-163	-6.74835e-164	4.35003e-164	-4.46324e-163	7.48273e-163	-2.67385e-163	-4.82241e-163	-5.593e-163	-4.7851e-163	3.64398e-163	-6.22726e-163	4.65489e-163	-1.88691e-164	5.22287e-163	1.2347e-162	3.01911e-164	1.67158e-163	-4.00149e-163	2.56175e-163	-4.29986e-164	-1.92069e-163	-1.30493e-164	4.21728e-163	2.80056e-163	-1.3284e-163	-1.35417e-163	2.46104e-163	0
1.50635e-163	-6.02971e-164	-1.44246e-163	-3.13686e-163	-6.74835e-164	4.35003e-164	-4.46324e-163	7.48273e-163	-2.67385e-163	-4.82241e-163	-5.593e-163	-4.7851e-163	3.64398e-163	-6.22726e-163	4.65489e-163	-1.88691e-164	5.22287e-163	1.2347e-162	3.01911e-164	1.67158e-163	-4.00149e-163	2.56175e-163	-4.29986e-164	-1.92069e-163	-1.30493e-164	4.21728e-163	2.80056e-163	-1.3284e-163	-1.35417e-163	2.46104e-163	0
1.50635e-163	-6.02971e-164	-1.44246e-163	-3.13686e-163	-6.74835e-164	4.35003e-164	-4.46324e-163	7.48273e-163	-2.67385e-163	-4.82241e-163	-5.593e-163	-4.7851e-163	3.64398e-163	-6.22726e-163	4.65489e-163	-1.88691e-164	5.22287e-163	1.2347e-162	3.01911e-164	1.67158e-163	-4.00149e-163	2.56175e-163	-4.29986e-164	-1.92069e-163	-1.30493e-164	4.21728e-163	2.80056e-163	-1.3284e-163	-1.35417e-163	2.46104e-163	0
1.50635e-163	-6.02971e-164	-1.44246e-163	-3.13686e-163	-6.74835e-164	4.35003e-164	-4.46324e-163	7.48273e-163	-2.67385e-163	-4.82241e-163	-5.593e-163	-4.7851e-163	3.64398e-163	-6.22726e-163	4.65489e-163	-1.88691e-164	5.22287e-163	1.2347e-162	3.01911e-164	1.67158e-163	-4.00149e-163	2.56175e-163	-4.29986e-164	-1.92069e-163	-1.30493e-164	4.21728e-163	2.80056e-163	-1.3284e-163	-1.35417e-163	2.46104e-163	0
1.50635e-163	-6.02971e-164	-1.44246e-163	-3.13686e-163	-6.74835e-164	4.35003e-164	-4.46324e-163	7.48273e-163	-2.67385e-163	-4.82241e-163	-5.593e-163	-4.7851e-163	3.64398e-163	-6.22726e-163	4.65489e-163	-1.88691e-164	5.22287e-163	1.2347e-162	3.01911e-164	1.67158e-163	-4.00149e-163	2.56175e-163	-4.29986e-164	-1.92069e-163	-1.30493e-164	4.21728e-163	2.80056e-163	-1.3284e-163	-1.35417e-163	2.46104e-163	0
1.50635e-163	-6.02971e-164	-1.44246e-163	-3.13686e-163	-6.74835e-164	4.35003e-164	-4.46324e-163	7.48273e-163	-2.67385e-163	-4.82241e-163	-5.593e-163	-4.7851e-163	3.64398e-163	-6.22726e-163	4.65489e-163	-1.88691e-164	5.22287e-163	1.2347e-162	3.01911e-164	1.67158e-163	-4.00149e-163	2.56175e-163	-4.29986e-164	-1.92069e-163	-1.30493e-164	4.21728e-163	2.80056e-163	-1.3284e-163	-1.35417e-163	2.46104e-163	0
1.50635e-163	-6.02971e-164	-1.44246e-163	-3.13686e-163	-6.74835e-164	4.35003e-164	-4.46324e-163	7.48273e-163	-2.67385e-163	-4.82241e-163	-5.593e-163	-4.7851e-163	3.64398e-163	-6.22726e-163	4.65489e-163	-1.88691e-164	5.22287e-163	1.2347e-162	3.01911e-164	1.67158e-163	-4.00149e-163	2.56175e-163	-4.29986e-164	-1.92069e-163	-1.30493e-164	4.21728e-163	2.80056e-163	-1.3284e-163	-1.35417e-163	2.46104e-163	0
1.50635e-163	-6.02971e-164	-1.44246e-163	-3.13686e-163	-6.74835e-164	4.35003e-164	-4.46324e-163	7.48273e-163	-2.67385e-163	-4.82241e-163	-5.593e-163	-4.7851e-163	3.64398e-163	-6.22726e-163	4.65489e-163	-1.88691e-164	5.22287e-163	1.2347e-162	3.01911e-164	1.67158e-163	-4.00149e-163	2.56175e-163	-4.29986e-164	-1.92069e-163	-1.30493e-164	4.21728e-163	2.80056e-163	-1.3284e-163	-1.35417e-163	2.46104e-163	0
1.50635e-163	-6.02971e-164	-1.44246e-163	-3.13686e-163	-6.74835e-164	4.35003e-164	-4.46324e-163	7.48273e-163	-2.67385e-163	-4.82241e-163	-5.593e-163	-4.7851e-163	3.64398e-163	-6.22726e-163	4.65489e-163	-1.88691e-164	5.22287e-163	1.2347e-162	3.01911e-164	1.67158e-163	-4.00149e-163	2.56175e-163	-4.29986e-164	-1.92069e-163	-1.30493e-164	4.21728e-163	2.80056e-163	-1.3284e-163	-1.35417e-163	2.46104e-163	0
1.50635e-163	-6.02971e-164	-1.44246e-163	-3.13686e-163	-6.74835e-164	4.35003e-164	-4.46324e-163	7.48273e-163	-2.67385e-163	-4.82241e-163	-5.593e-163	-4.7851e-163	3.64398e-163	-6.22726e-163	4.65489e-163	-1.88691e-164	5.22287e-163	1.2347e-162	3.01911e-164	1.67158e-163	-4.00149e-163	2.56175e-163	-4.29986e-164	-1.92069e-163	-1.30493e-164	4.21728e-163	2.80056e-163	-1.3284e-163	-1.35417e-163	2.46104e-163	0
1.50635e-163	-6.02971e-164	-1.44246e-163	-3.13686e-163	-6.74835e-164	4.35003e-164	-4.46324e-163	7.48273e-163	-2.67385e-163	-4.82241e-163	-5.593e-163	-4.7851e-163	3.64398e-163	-6.22726e-163	4.65489e-163	-1.88691e-164	5.22287e-163	1.2347e-162	3.01911e-164	1.67158e-163	-4.00149e-163	2.56175e-163	-4.29986e-164	-1.92069e-163	-1.30493e-164	4.21728e-163	2.80056e-163	-1.3284e-163	-1.35417e-163	2.46104e-163	0
1.50635e-163	-6.02971e-164	-1.44246e-163	-3.13686e-163	-6.74835e-164	4.35003e-164	-4.46324e-163	7.48273e-163	-2.67385e-163	-4.82241e-163	-5.593e-163	-4.7851e-163	3.64398e-163	-6.22726e-163	4.65489e-163	-1.88691e-164	5.22287e-163	1.2347e-162	3.01911e-164	1.67158e-163	-4.00149e-163	2.56175e-163	-4.29986e-164	-1.92069e-163	-1.30493e-164	4.21728e-163	2.80056e-163	-1.3284e-163	-1.35417e-163	2.46104e-163	0
1.50635e-163	-6.02971e-164	-1.44246e-163	-3.13686e-163	-6.74835e-164	4.35003e-164	-4.46324e-163	7.48273e-163	-2.67385e-163	-4.82241e-163	-5.593e-163	-4.7851e-163	3.64398e-163	-6.22726e-163	4.65489e-163	-1.88691e-164	5.22287e-163	1.2347e-162	3.01911e-164	1.67158e-163	-4.00149e-163	2.56175e-163	-4.29986e-164	-1.92069e-163	-1.30493e-164	4.21728e-163	2.80056e-163	-1.3284e-163	-1.35417e-163	2.46104e-163	0
1.50635e-163	-6.02971e-164	-1.44246e-163	-3.13686e-163	-6.74835e-164	4.35003e-164	-4.46324e-163	7.48273e-163	-2.67385e-163	-4.82241e-163	-5.593e-163	-4.7851e-163	3.64398e-163	-6.22726e-163	4.65489e-163	-1.88691e-164	5.22287e-163	1.2347e-162	3.01911e-164	1.67158e-163	-4.00149e-163	2.56175e-163	-4.29986e-164	-1.92069e-163	-1.30493e-164	4.21728e-163	2.80056e-163	-1.3284e-163	-1.35417e-163	2.46104e-163	0
1.50635e-163	-6.02971e-164	-1.44246e-163	-3.13686e-163	-6.74835e-164	4.35003e-164	-4.46324e-163	7.48273e-163	-2.67385e-163	-4.82241e-163	-5.593e-163	-4.7851e-163	3.64398e-163	-6.22726e-163	4.65489e-163	-1.88691e-164	5.22287e-163	1.2347e-162	3.01911e-164	1.67158e-163	-4.00149e-163	2.56175e-163	-4.29986e-164	-1.92069e-163	-1.30493e-164	4.21728e-163	2.80056e-163	-1.3284e-163	-1.35417e-163	2.46104e-163	0
1.50635e-163	-6.02971e-164	-1.44246e-163	-3.13686e-163	-6.74835e-164	4.35003e-164	-4.46324e-163	7.48273e-163	-2.67385e-163	-4.82241e-163	-5.593e-163	-4.7851e-163	3.64398e-163	-6.22726e-163	4.65489e-163	-1.88691e-164	5.22287e-163	1.2347e-162	3.01911e-164	1.67158e-163	-4.00149e-163	2.56175e-163	-4.29986e-164	-1.92069e-163	-1.30493e-164	4.21728e-163	2.80056e-163	-1.3284e-163	-1.35417e-163	2.46104e-163	0
1.50635e-163	-6.02971e-164	-1.44246e-163	-3.13686e-163	-6.74835e-164	4.35003e-164	-4.46324e-163	7.48273e-163	-2.67385e-163	-4.82241e-163	-5.593e-163	-4.7851e-163	3.64398e-163	-6.22726e-163	4.65489e-163	-1.88691e-164	5.22287e-163	1.2347e-162	3.01911e-164	1.67158e-163	-4.00149e-163	2.56175e-163	-4.29986e-164	-1.92069e-163	-1.30493e-164	4.21728e-163	2.80056e-163	-1.3284e-163	-1.35417e-163	2.46104e-163	0
1.50635e-163	-6.02971e-164	-1.44246e-163	-3.13686e-163	-6.74835e-164	4.35003e-164	-4.46324e-163	7.48273e-163	-2.67385e-163	-4.82241e-163	-5.593e-163	-4.7851e-163	3.64398e-163	-6.22726e-163	4.65489e-163	-1.88691e-164	5.22287e-163	1.2347e-162	3.01911e-164	1.67158e-163	-4.00149e-163	2.56175e-163	-4.29986e-164	-1.92069e-163	-1.30493e-164	4.21728e-163	2.80056e-163	-1.3284e-163	-1.35417e-163	2.46104e-163	0
1.50635e-163	-6.02971e-164	-1.44246e-163	-3.13686e-163	-6.74835e-164	4.35003e-164	-4.46324e-163	7.48273e-163	-2.67385e-163	-4.82241e-163	-5.593e-163	-4.7851e-163	3.64398e-163	-6.22726e-163	4.65489e-163	-1.88691e-164	5.22287e-163	1.2347e-162	3.01911e-164	1.67158e-163	-4.00149e-163	2.56175e-163	-4.29986e-164	-1.92069e-163	-1.30493e-164	4.21728e-163	2.80056e-163	-1.3284e-163	-1.35417e-163	2.46104e-163	0
1.50635e-163	-6.02971e-164	-1.44246e-163	-3.13686e-163	-6.74835e-164	4.35003e-164	-4.46324e-163	7.48273e-163	-2.67385e-163	-4.82241e-163	-5.593e-163	-4.7851e-163	3.64398e-163	-6.22726e-163	4.65489e-163	-1.88691e-164	5.22287e-163	1.2347e-162	3.01911e-164	1.67158e-163	-4.00149e-163	2.56175e-163	-4.29986e-164	-1.92069e-163	-1.30493e-164	4.21728e-163	2.80056e-163	-1.3284e-163	-1.35417e-163	2.46104e-163	0
1.50635e-163	-6.02971e-164	-1.44246e-163	-3.13686e-163	-6.74835e-164	4.35003e-164	-4.46324e-163	7.48273e-163	-2.67385e-163	-4.82241e-163	-5.593e-163	-4.7851e-163	3.64398e-163	-6.22726e-163	4.65489e-163	-1.88691e-164	5.22287e-163	1.2347e-162	3.01911e-164	1.67158e-163	-4.00149e-163	2.56175e-163	-4.29986e-164	-1.92069e-163	-1.30493e-164	4.21728e-163	2.80056e-163	-1.3284e-163	-1.35417e-163	2.46104e-163	0
1.50635e-163	-6.02971e-164	-1.44246e-163	-3.13686e-163	-6.74835e-164	4.35003e-164	-4.46324e-163	7.48273e-163	-2.67385e-163	-4.82241e-163	-5.593e-163	-4.7851e-163	3.64398e-163	-6.22726e-163	4.65489e-163	-1.88691e-164	5.22287e-163	1.2347e-162	3.01911e-164	1.67158e-163	-4.00149e-163	2.56175e-163	-4.29986e-164	-1.92069e-163	-1.30493e-164	4.21728e-163	2.80056e-163	-1.3284e-163	-1.35417e-163	2.46104e-163	0
1.50635e-163	-6.02971e-164	-1.44246e-163	-3.13686e-163	-6.74835e-164	4.35003e-164	-4.46324e-163	7.48273e-163	-2.67385e-163	-4.82241e-163	-5.593e-163	-4.7851e-163	3.64398e-163	-6.22726e-163	4.65489e-163	-1.88691e-164	5.22287e-163	1.2347e-162	3.01911e-164	1.67158e-163	-4.00149e-163	2.56175e-163	-4.29986e-164	-1.92069e-163	-1.30493e-164	4.21728e-163	2.80056e-163	-1.3284e-163	-1.35417e-163	2.46104e-163	0
1.50635e-163	-6.02971e-164	-1.44246e-163	-3.13686e-163	-6.74835e-164	4.35003e-164	-4.46324e-163	7.48273e-163	-2.67385e-163	-4.82241e-163	-5.593e-163	-4.7851e-163	3.64398e-163	-6.22726e-163	4.65489e-163	-1.88691e-164	5.22287e-163	1.2347e-162	3.01911e-164	1.67158e-163	-4.00149e-163	2.56175e-163	-4.29986e-164	-1.92069e-163	-1.30493e-164	4.21728e-163	2.80056e-163	-1.3284e-163	-1.35417e-163	2.46104e-163	0
1.50635e-163	-6.02971e-164	-1.44246e-163	-3.13686e-163	-6.74835e-164	4.35003e-164	-4.46324e-163	7.48273e-163	-2.67385e-163	-4.82241e-163	-5.593e-163	-4.7851e-163	3.64398e-163	-6.22726e-163	4.65489e-163	-1.88691e-164	5.22287e-163	1.2347e-162	3.01911e-164	1.67158e-163	-4.00149e-163	2.56175e-163	-4.29986e-164	-1.92069e-163	-1.30493e-164	4.21728e-163	2.80056e-163	-1.3284e-163	-1.35417e-163	2.46104e-163	0
1.50635e-163	-6.02971e-164	-1.44246e-163	-3.13686e-163	-6.74835e-164	4.35003e-164	-4.46324e-163	7.48273e-163	-2.67385e-163	-4.82241e-163	-5.593e-163	-4.7851e-163	3.64398e-163	-6.22726e-163	4.65489e-163	-1.88691e-164	5.22287e-163	1.2347e-162	3.01911e-164	1.67158e-163	-4.00149e-163	2.56175e-163	-4.29986e-164	-1.92069e-163	-1.30493e-164	4.21728e-163	2.80056e-163	-1.3284e-163	-1.35417e-163	2.46104e-163	0
1.50635e-163	-6.02971e-164	-1.44246e-163	-3.13686e-163	-6.74835e-164	4.35003e-164	-4.46324e-163	7.48273e-163	-2.67385e-163	-4.82241e-163	-5.593e-163	-4.7851e-163	3.64398e-163	-6.22726e-163	4.65489e-163	-1.88691e-164	5.22287e-163	1.2347e-162	3.01911e-164	1.67158e-163	-4.00149e-163	2.56175e-163	-4.29986e-164	-1.92069e-163	-1.30493e-164	4.21728e-163	2.80056e-163	-1.3284e-163	-1.35417e-163	2.46104e-163	0
1.50635e-163	-6.02971e-164	-1.44246e-163	-3.13686e-163	-6.74835e-164	4.35003e-164	-4.46324e-163	7.48273e-163	-2.67385e-163	-4.82241e-163	-5.593e-163	-4.7851e-163	3.64398e-163	-6.22726e-163	4.65489e-163	-1.88691e-164	5.22287e-163	1.2347e-162	3.01911e-164	1.67158e-163	-4.00149e-163	2.56175e-163	-4.29986e-164	-1.92069e-163	-1.30493e-164	4.21728e-163	2.80056e-163	-1.3284e-163	-1.35417e-163	2.46104e-163	0
1.50635e-163	-6.02971e-164	-1.44246e-163	-3.13686e-163	-6.74835e-164	4.35003e-164	-4.46324e-163	7.48273e-163	-2.67385e-163	-4.82241e-163	-5.593e-163	-4.7851e-163	3.64398e-163	-6.22726e-163	4.65489e-163	-1.88691e-164	5.22287e-163	1.2347e-162	3.01911e-164	1.67158e-163	-4.00149e-163	2.56175e-163	-4.29986e-164	-1.92069e-163	-1.30493e-164	4.21728e-163	2.80056e-163	-1.3284e-163	-1.35417e-163	2.46104e-163	0
1.50635e-163	-6.02971e-164	-1.44246e-163	-3.13686e-163	-6.74835e-164	4.35003e-164	-4.46324e-163	7.48273e-163	-2.67385e-163	-4.82241e-163	-5.593e-163	-4.7851e-163	3.64398e-163	-6.22726e-163	4.65489e-163	-1.88691e-164	5.22287e-163	1.2347e-162	3.01911e-164	1.67158e-163	-4.00149e-163	2.56175e-163	-4.29986e-164	-1.92069e-163	-1.30493e-164	4.21728e-163	2.80056e-163	-1.3284e-163	-1.35417e-163	2.46104e-163	0
1.50635e-163	-6.02971e-164	-1.44246e-163	-3.13686e-163	-6.74835e-164	4.35003e-164	-4.46324e-163	7.48273e-163	-2.67385e-163	-4.82241e-163	-5.593e-163	-4.7851e-163	3.64398e-163	-6.22726e-163	4.65489e-163	-1.88691e-164	5.22287e-163	1.2347e-162	3.01911e-164	1.67158e-163	-4.00149e-163	2.56175e-163	-4.29986e-164	-1.92069e-163	-1.30493e-164	4.21728e-163	2.80056e-163	-1.3284e-163	-1.35417e-163	2.46104e-163	0
1.50635e-163	-6.02971e-164	-1.44246e-163	-3.13686e-163	-6.74835e-164	4.35003e-164	-4.46324e-163	7.48273e-163	-2.67385e-163	-4.82241e-163	-5.593e-163	-4.7851e-163	3.64398e-163	-6.22726e-163	4.65489e-163	-1.88691e-164	5.22287e-163	1.2347e-162	3.01911e-164	1.67158e-163	-4.00149e-163	2.56175e-163	-4.29986e-164	-1.92069e-163	-1.30493e-164	4.21728e-163	2.80056e-163	-1.3284e-163	-1.35417e-163	2.46104e-163	0
1.50635e-163	-6.02971e-164	-1.44246e-163	-3.13686e-163	-6.74835e-164	4.35003e-164	-4.46324e-163	7.48273e-163	-2.67385e-163	-4.82241e-163	-5.593e-163	-4.7851e-163	3.64398e-163	-6.22726e-163	4.65489e-163	-1.88691e-164	5.22287e-163	1.2347e-162	3.01911e-164	1.67158e-163	-4.00149e-163	2.56175e-163	-4.29986e-164	-1.92069e-163	-1.30493e-164	4.21728e-163	2.80056e-163	-1.3284e-163	-1.35417e-163	2.46104e-163	0
1.50635e-163	-6.02971e-164	-1.44246e-163	-3.13686e-163	-6.74835e-164	4.35003e-164	-4.46324e-163	7.48273e-163	-2.67385e-163	-4.82241e-163	-5.593e-163	-4.7851e-163	3.64398e-163	-6.22726e-163	4.65489e-163	-1.88691e-164	5.22287e-163	1.2347e-162	3.01911e-164	1.67158e-163	-4.00149e-163	2.56175e-163	-4.29986e-164	-1.92069e-163	-1.30493e-164	4.21728e-163	2.80056e-163	-1.3284e-163	-1.35417e-163	2.46104e-163	0
1.50635e-163	-6.02971e-164	-1.44246e-163	-3.13686e-163	-6.74835e-164	4.35003e-164	-4.46324e-163	7.48273e-163	-2.67385e-163	-4.82241e-163	-5.593e-163	-4.7851e-163	3.64398e-163	-6.22726e-163	4.65489e-163	-1.88691e-164	5.22287e-163	1.2347e-162	3.01911e-164	1.67158e-163	-4.00149e-163	2.56175e-163	-4.29986e-164	-1.92069e-163	-1.30493e-164	4.21728e-163	2.80056e-163	-1.3284e-163	-1.35417e-163	2.46104e-163	0
1.50635e-163	-6.02971e-164	-1.44246e-163	-3.13686e-163	-6.74835e-164	4.35003e-164	-4.46324e-163	7.48273e-163	-2.67385e-163	-4.82241e-163	-5.593e-163	-4.7851e-163	3.64398e-163	-6.22726e-163	4.65489e-163	-1.88691e-164	5.22287e-163	1.2347e-162	3.01911e-164	1.67158e-163	-4.00149e-163	2.56175e-163	-4.29986e-164	-1.92069e-163	-1.30493e-164	4.21728e-163	2.80056e-163	-1.3284e-163	-1.35417e-163	2.46104e-163	0
1.50635e-163	-6.02971e-164	-1.44246e-163	-3.13686e-163	-6.74835e-164	4.35003e-164	-4.46324e-163	7.48273e-163	-2.67385e-163	-4.82241e-163	-5.593e-163	-4.7851e-163	3.64398e-163	-6.22726e-163	4.65489e-163	-1.88691e-164	5.22287e-163	1.2347e-162	3.01911e-164	1.67158e-163	-4.00149e-163	2.56175e-163	-4.29986e-164	-1.92069e-163	-1.30493e-164	4.21728e-163	2.80056e-163	-1.3284e-163	-1.35417e-163	2.46104e-163	0
1.50635e-163	-6.02971e-164	-1.44246e-163	-3.13686e-163	-6.74835e-164	4.35003e-164	-4.46324e-163	7.48273e-163	-2.67385e-163	-4.82241e-163	-5.593e-163	-4.7851e-163	3.64398e-163	-6.22726e-163	4.65489e-163	-1.88691e-164	5.22287e-163	1.2347e-162	3.01911e-164	1.67158e-163	-4.00149e-163	2.56175e-163	-4.29986e-164	-1.92069e-163	-1.30493e-164	4.21728e-163	2.80056e-163	-1.3284e-163	-1.35417e-163	2.46104e-163	0
1.50635e-163	-6.02971e-164	-1.44246e-163	-3.13686e-163	-6.74835e-164	4.35003e-164	-4.46324e-163	7.48273e-163	-2.67385e-163	-4.82241e-163	-5.593e-163	-4.7851e-163	3.64398e-163	-6.22726e-163	4.65489e-163	-1.88691e-164	5.22287e-163	1.2347e-162	3.01911e-164	1.67158e-163	-4.00149e-163	2.56175e-163	-4.29986e-164	-1.92069e-163	-1.30493e-164	4.21728e-163	2.80056e-163	-1.3284e-163	-1.35417e-163	2.46104e-163	0
1.50635e-163	-6.02971e-164	-1.44246e-163	-3.13686e-163	-6.74835e-164	4.35003e-164	-4.46324e-163	7.48273e-163	-2.67385e-163	-4.82241e-163	-5.593e-163	-4.7851e-163	3.64398e-163	-6.22726e-163	4.65489e-163	-1.88691e-164	5.22287e-163	1.2347e-162	3.01911e-164	1.67158e-163	-4.00149e-163	2.56175e-163	-4.29986e-164	-1.92069e-163	-1.30493e-164	4.21728e-163	2.80056e-163	-1.3284e-163	-1.35417e-163	2.46104e-163	0
1.50635e-163	-6.02971e-164	-1.44246e-163	-3.13686e-163	-6.74835e-164	4.35003e-164	-4.46324e-163	7.48273e-163	-2.67385e-163	-4.82241e-163	-5.593e-163	-4.7851e-163	3.64398e-163	-6.22726e-163	4.65489e-163	-1.88691e-164	5.22287e-163	1.2347e-162	3.01911e-164	1.67158e-163	-4.00149e-163	2.56175e-163	-4.29986e-164	-1.92069e-163	-1.30493e-164	4.21728e-163	2.80056e-163	-1.3284e-163	-1.35417e-163	2.46104e-163	0
1.50635e-163	-6.02971e-164	-1.44246e-163	-3.13686e-163	-6.74835e-164	4.35003e-164	-4.46324e-163	7.48273e-163	-2.67385e-163	-4.82241e-163	-5.593e-163	-4.7851e-163	3.64398e-163	-6.22726e-163	4.65489e-163	-1.88691e-164	5.22287e-163	1.2347e-162	3.01911e-164	1.67158e-163	-4.00149e-163	2.56175e-163	-4.29986e-164	-1.92069e-163	-1.30493e-164	4.21728e-163	2.80056e-163	-1.3284e-163	-1.35417e-163	2.46104e-163	0
1.50635e-163	-6.02971e-164	-1.44246e-163	-3.13686e-163	-6.74835e-164	4.35003e-164	-4.46324e-163	7.48273e-163	-2.67385e-163	-4.82241e-163	-5.593e-163	-4.7851e-163	3.64398e-163	-6.22726e-163	4.65489e-163	-1.88691e-164	5.22287e-163	1.2347e-162	3.01911e-164	1.67158e-163	-4.00149e-163	2.56175e-163	-4.29986e-164	-1.92069e-163	-1.30493e-164	4.21728e-163	2.80056e-163	-1.3284e-163	-1.35417e-163	2.46104e-163	0
1.50635e-163	-6.02971e-164	-1.44246e-163	-3.13686e-163	-6.74835e-164	4.35003e-164	-4.46324e-163	7.48273e-163	-2.67385e-163	-4.82241e-163	-5.593e-163	-4.7851e-163	3.64398e-163	-6.22726e-163	4.65489e-163	-1.88691e-164	5.22287e-163	1.2347e-162	3.01911e-164	1.67158e-163	-4.00149e-163	2.56175e-163	-4.29986e-164	-1.92069e-163	-1.30493e-164	4.21728e-163	2.80056e-163	-1.3284e-163	-1.35417e-163	2.46104e-163	0
1.50635e-163	-6.02971e-164	-1.44246e-163	-3.13686e-163	-6.74835e-164	4.35003e-164	-4.46324e-163	7.48273e-163	-2.67385e-163	-4.82241e-163	-5.593e-163	-4.7851e-163	3.64398e-163	-6.22726e-163	4.65489e-163	-1.88691e-164	5.22287e-163	1.2347e-162	3.01911e-164	1.67158e-163	-4.00149e-163	2.56175e-163	-4.29986e-164	-1.92069e-163	-1.30493e-164	4.21728e-163	2.80056e-163	-1.3284e-163	-1.35417e-163	2.46104e-163	0
1.50635e-163	-6.02971e-164	-1.44246e-163	-3.13686e-163	-6.74835e-164	4.35003e-164	-4.46324e-163	7.48273e-163	-2.67385e-163	-4.82241e-163	-5.593e-163	-4.7851e-163	3.64398e-163	-6.22726e-163	4.65489e-163	-1.88691e-164	5.22287e-163	1.2347e-162	3.01911e-164	1.67158e-163	-4.00149e-163	2.56175e-163	-4.29986e-164	-1.92069e-163	-1.30493e-164	4.21728e-163	2.80056e-163	-1.3284e-163	-1.35417e-163	2.46104e-163	0
1.50635e-163	-6.02971e-164	-1.44246e-163	-3.13686e-163	-6.74835e-164	4.35003e-164	-4.46324e-163	7.48273e-163	-2.67385e-163	-4.82241e-163	-5.593e-163	-4.7851e-163	3.64398e-163	-6.22726e-163	4.65489e-163	-1.88691e-164	5.22287e-163	1.2347e-162	3.01911e-164	1.67158e-163	-4.00149e-163	2.56175e-163	-4.29986e-164	-1.92069e-163	-1.30493e-164	4.21728e-163	2.80056e-163	-1.3284e-163	-1.35417e-163	2.46104e-163	0
1.50635e-163	-6.02971e-164	-1.44246e-163	-3.13686e-163	-6.74835e-164	4.35003e-164	-4.46324e-163	7.48273e-163	-2.67385e-163	-4.82241e-163	-5.593e-163	-4.7851e-163	3.64398e-163	-6.22726e-163	4.65489e-163	-1.88691e-164	5.22287e-163	1.2347e-162	3.01911e-164	1.67158e-163	-4.00149e-163	2.56175e-163	-4.29986e-164	-1.92069e-163	-1.30493e-164	4.21728e-163	2.80056e-163	-1.3284e-163	-1.35417e-163	2.46104e-163	0
1.50635e-163	-6.02971e-164	-1.44246e-163	-3.13686e-163	-6.74835e-164	4.35003e-164	-4.46324e-163	7.48273e-163	-2.67385e-163	-4.82241e-163	-5.593e-163	-4.7851e-163	3.64398e-163	-6.22726e-163	4.65489e-163	-1.88691e-164	5.22287e-163	1.2347e-162	3.01911e-164	1.67158e-163	-4.00149e-163	2.56175e-163	-4.29986e-164	-1.92069e-163	-1.30493e-164	4.21728e-163	2.80056e-163	-1.3284e-163	-1.35417e-163	2.46104e-163	0
1.50635e-163	-6.02971e-164	-1.44246e-163	-3.13686e-163	-6.74835e-164	4.35003e-164	-4.46324e-163	7.48273e-163	-2.67385e-163	-4.82241e-163	-5.593e-163	-4.7851e-163	3.64398e-163	-6.22726e-163	4.65489e-163	-1.88691e-164	5.22287e-163	1.2347e-162	3.01911e-164	1.67158e-163	-4.00149e-163	2.56175e-163	-4.29986e-164	-1.92069e-163	-1.30493e-164	4.21728e-163	2.80056e-163	-1.3284e-163	-1.35417e-163	2.46104e-163	0
1.50635e-163	-6.02971e-164	-1.44246e-163	-3.13686e-163	-6.74835e-164	4.35003e-164	-4.46324e-163	7.48273e-163	-2.67385e-163	-4.82241e-163	-5.593e-163	-4.7851e-163	3.64398e-163	-6.22726e-163	4.65489e-163	-1.88691e-164	5.22287e-163	1.2347e-162	3.01911e-164	1.67158e-163	-4.00149e-163	2.56175e-163	-4.29986e-164	-1.92069e-163	-1.30493e-164	4.21728e-163	2.80056e-163	-1.3284e-163	-1.35417e-163	2.46104e-163	0
1.50635e-163	-6.02971e-164	-1.44246e-163	-3.13686e-163	-6.74835e-164	4.35003e-164	-4.46324e-163	7.48273e-163	-2.67385e-163	-4.82241e-163	-5.593e-163	-4.7851e-163	3.64398e-163	-6.22726e-163	4.65489e-163	-1.88691e-164	5.22287e-163	1.2347e-162	3.01911e-164	1.67158e-163	-4.00149e-163	2.56175e-163	-4.29986e-164	-1.92069e-163	-1.30493e-164	4.21728e-163	2.80056e-163	-1.3284e-163	-1.35417e-163	2.46104e-163	0
1.50635e-163	-6.02971e-164	-1.44246e-163	-3.13686e-163	-6.74835e-164	4.35003e-164	-4.46324e-163	7.48273e-163	-2.67385e-163	-4.82241e-163	-5.593e-163	-4.7851e-163	3.64398e-163	-6.22726e-163	4.65489e-163	-1.88691e-164	5.22287e-163	1.2347e-162	3.01911e-164	1.67158e-163	-4.00149e-163	2.56175e-163	-4.29986e-164	-1.92069e-163	-1.30493e-164	4.21728e-163	2.80056e-163	-1.3284e-163	-1.35417e-163	2.46104e-163	0
1.50635e-163	-6.02971e-164	-1.44246e-163	-3.13686e-163	-6.74835e-164	4.35003e-164	-4.46324e-163	7.48273e-163	-2.67385e-163	-4.82241e-163	-5.593e-163	-4.7851e-163	3.64398e-163	-6.22726e-163	4.65489e-163	-1.88691e-164	5.22287e-163	1.2347e-162	3.01911e-164	1.67158e-163	-4.00149e-163	2.56175e-163	-4.29986e-164	-1.92069e-163	-1.30493e-164	4.21728e-163	2.80056e-163	-1.3284e-163	-1.35417e-163	2.46104e-163	0
1.50635e-163	-6.02971e-164	-1.44246e-163	-3.13686e-163	-6.74835e-164	4.35003e-164	-4.46324e-163	7.48273e-163	-2.67385e-163	-4.82241e-163	-5.593e-163	-4.7851e-163	3.64398e-163	-6.22726e-163	4.65489e-163	-1.88691e-164	5.22287e-163	1.2347e-162	3.01911e-164	1.67158e-163	-4.00149e-163	2.56175e-163	-4.29986e-164	-1.92069e-163	-1.30493e-164	4.21728e-163	2.80056e-163	-1.3284e-163	-1.35417e-163	2.46104e-163	0
1.50635e-163	-6.02971e-164	-1.44246e-163	-3.13686e-163	-6.74835e-164	4.35003e-164	-4.46324e-163	7.48273e-163	-2.67385e-163	-4.82241e-163	-5.593e-163	-4.7851e-163	3.64398e-163	-6.22726e-163	4.65489e-163	-1.88691e-164	5.22287e-163	1.2347e-162	3.01911e-164	1.67158e-163	-4.00149e-163	2.56175e-163	-4.29986e-164	-1.92069e-163	-1.30493e-164	4.21728e-163	2.80056e-163	-1.3284e-163	-1.35417e-163	2.46104e-163	0
1.50635e-163	-6.02971e-164	-1.44246e-163	-3.13686e-163	-6.74835e-164	4.35003e-164	-4.46324e-163	7.48273e-163	-2.67385e-163	-4.82241e-163	-5.593e-163	-4.7851e-163	3.64398e-163	-6.22726e-163	4.65489e-163	-1.88691e-164	5.22287e-163	1.2347e-162	3.01911e-164	1.67158e-163	-4.00149e-163	2.56175e-163	-4.29986e-164	-1.92069e-163	-1.30493e-164	4.21728e-163	2.80056e-163	-1.3284e-163	-1.35417e-163	2.46104e-163	0
1.50635e-163	-6.02971e-164	-1.44246e-163	-3.13686e-163	-6.74835e-164	4.35003e-164	-4.46324e-163	7.48273e-163	-2.67385e-163	-4.82241e-163	-5.593e-163	-4.7851e-163	3.64398e-163	-6.22726e-163	4.65489e-163	-1.88691e-164	5.22287e-163	1.2347e-162	3.01911e-164	1.67158e-163	-4.00149e-163	2.56175e-163	-4.29986e-164	-1.92069e-163	-1.30493e-164	4.21728e-163	2.80056e-163	-1.3284e-163	-1.35417e-163	2.46104e-163	0
1.50635e-163	-6.02971e-164	-1.44246e-163	-3.13686e-163	-6.74835e-164	4.35003e-164	-4.46324e-163	7.48273e-163	-2.67385e-163	-4.82241e-163	-5.593e-163	-4.7851e-163	3.64398e-163	-6.22726e-163	4.65489e-163	-1.88691e-164	5.22287e-163	1.2347e-162	3.01911e-164	1.67158e-163	-4.00149e-163	2.56175e-163	-4.29986e-164	-1.92069e-163	-1.30493e-164	4.21728e-163	2.80056e-163	-1.3284e-163	-1.35417e-163	2.46104e-163	0
1.50635e-163	-6.02971e-164	-1.44246e-163	-3.13686e-163	-6.74835e-164	4.35003e-164	-4.46324e-163	7.48273e-163	-2.67385e-163	-4.82241e-163	-5.593e-163	-4.7851e-163	3.64398e-163	-6.22726e-163	4.65489e-163	-1.88691e-164	5.22287e-163	1.2347e-162	3.01911e-164	1.67158e-163	-4.00149e-163	2.56175e-163	-4.29986e-164	-1.92069e-163	-1.30493e-164	4.21728e-163	2.80056e-163	-1.3284e-163	-1.35417e-163	2.46104e-163	0
1.50635e-163	-6.02971e-164	-1.44246e-163	-3.13686e-163	-6.74835e-164	4.35003e-164	-4.46324e-163	7.48273e-163	-2.67385e-163	-4.82241e-163	-5.593e-163	-4.7851e-163	3.64398e-163	-6.22726e-163	4.65489e-163	-1.88691e-164	5.22287e-163	1.2347e-162	3.01911e-164	1.67158e-163	-4.00149e-163	2.56175e-163	-4.29986e-164	-1.92069e-163	-1.30493e-164	4.21728e-163	2.80056e-163	-1.3284e-163	-1.35417e-163	2.46104e-163	0
1.50635e-163	-6.02971e-164	-1.44246e-163	-3.13686e-163	-6.74835e-164	4.35003e-164	-4.46324e-163	7.48273e-163	-2.67385e-163	-4.82241e-163	-5.593e-163	-4.7851e-163	3.64398e-163	-6.22726e-163	4.65489e-163	-1.88691e-164	5.22287e-163	1.2347e-162	3.01911e-164	1.67158e-163	-4.00149e-163	2.56175e-163	-4.29986e-164	-1.92069e-163	-1.30493e-164	4.21728e-163	2.80056e-163	-1.3284e-163	-1.35417e-163	2.46104e-163	0
1.50635e-163	-6.02971e-164	-1.44246e-163	-3.13686e-163	-6.74835e-164	4.35003e-164	-4.46324e-163	7.48273e-163	-2.67385e-163	-4.82241e-163	-5.593e-163	-4.7851e-163	3.64398e-163	-6.22726e-163	4.65489e-163	-1.88691e-164	5.22287e-163	1.2347e-162	3.01911e-164	1.67158e-163	-4.00149e-163	2.56175e-163	-4.29986e-164	-1.92069e-163	-1.30493e-164	4.21728e-163	2.80056e-163	-1.3284e-163	-1.35417e-163	2.46104e-163	0
1.50635e-163	-6.02971e-164	-1.44246e-163	-3.13686e-163	-6.74835e-164	4.35003e-164	-4.46324e-163	7.48273e-163	-2.67385e-163	-4.82241e-163	-5.593e-163	-4.7851e-163	3.64398e-163	-6.22726e-163	4.65489e-163	-1.88691e-164	5.22287e-163	1.2347e-162	3.01911e-164	1.67158e-163	-4.00149e-163	2.56175e-163	-4.29986e-164	-1.92069e-163	-1.30493e-164	4.21728e-163	2.80056e-163	-1.3284e-163	-1.35417e-163	2.46104e-163	0
1.50635e-163	-6.02971e-164	-1.44246e-163	-3.13686e-163	-6.74835e-164	4.35003e-164	-4.46324e-163	7.48273e-163	-2.67385e-163	-4.82241e-163	-5.593e-163	-4.7851e-163	3.64398e-163	-6.22726e-163	4.65489e-163	-1.88691e-164	5.22287e-163	1.2347e-162	3.01911e-164	1.67158e-163	-4.00149e-163	2.56175e-163	-4.29986e-164	-1.92069e-163	-1.30493e-164	4.21728e-163	2.80056e-163	-1.3284e-163	-1.35417e-163	2.46104e-163	0
1.50635e-163	-6.02971e-164	-1.44246e-163	-3.13686e-163	-6.74835e-164	4.35003e-164	-4.46324e-163	7.48273e-163	-2.67385e-163	-4.82241e-163	-5.593e-163	-4.7851e-163	3.64398e-163	-6.22726e-163	4.65489e-163	-1.88691e-164	5.22287e-163	1.2347e-162	3.01911e-164	1.67158e-163	-4.00149e-163	2.56175e-163	-4.29986e-164	-1.92069e-163	-1.30493e-164	4.21728e-163	2.80056e-163	-1.3284e-163	-1.35417e-163	2.46104e-163	0
1.50635e-163	-6.02971e-164	-1.44246e-163	-3.13686e-163	-6.74835e-164	4.35003e-164	-4.46324e-163	7.48273e-163	-2.67385e-163	-4.82241e-163	-5.593e-163	-4.7851e-163	3.64398e-163	-6.22726e-163	4.65489e-163	-1.88691e-164	5.22287e-163	1.2347e-162	3.01911e-164	1.67158e-163	-4.00149e-163	2.56175e-163	-4.29986e-164	-1.92069e-163	-1.30493e-164	4.21728e-163	2.80056e-163	-1.3284e-163	-1.35417e-163	2.46104e-163	0
1.50635e-163	-6.02971e-164	-1.44246e-163	-3.13686e-163	-6.74835e-164	4.35003e-164	-4.46324e-163	7.48273e-163	-2.67385e-163	-4.82241e-163	-5.593e-163	-4.7851e-163	3.64398e-163	-6.22726e-163	4.65489e-163	-1.88691e-164	5.22287e-163	1.2347e-162	3.01911e-164	1.67158e-163	-4.00149e-163	2.56175e-163	-4.29986e-164	-1.92069e-163	-1.30493e-164	4.21728e-163	2.80056e-163	-1.3284e-163	-1.35417e-163	2.46104e-163	0
1.50635e-163	-6.02971e-164	-1.44246e-163	-3.13686e-163	-6.74835e-164	4.35003e-164	-4.46324e-163	7.48273e-163	-2.67385e-163	-4.82241e-163	-5.593e-163	-4.7851e-163	3.64398e-163	-6.22726e-163	4.65489e-163	-1.88691e-164	5.22287e-163	1.2347e-162	3.01911e-164	1.67158e-163	-4.00149e-163	2.56175e-163	-4.29986e-164	-1.92069e-163	-1.30493e-164	4.21728e-163	2.80056e-163	-1.3284e-163	-1.35417e-163	2.46104e-163	0
1.50635e-163	-6.02971e-164	-1.44246e-163	-3.13686e-163	-6.74835e-164	4.35003e-164	-4.46324e-163	7.48273e-163	-2.67385e-163	-4.82241e-163	-5.593e-163	-4.7851e-163	3.64398e-163	-6.22726e-163	4.65489e-163	-1.88691e-164	5.22287e-163	1.2347e-162	3.01911e-164	1.67158e-163	-4.00149e-163	2.56175e-163	-4.29986e-164	-1.92069e-163	-1.30493e-164	4.21728e-163	2.80056e-163	-1.3284e-163	-1.35417e-163	2.46104e-163	0
1.50635e-163	-6.02971e-164	-1.44246e-163	-3.13686e-163	-6.74835e-164	4.35003e-164	-4.46324e-163	7.48273e-163	-2.67385e-163	-4.82241e-163	-5.593e-163	-4.7851e-163	3.64398e-163	-6.22726e-163	4.65489e-163	-1.88691e-164	5.22287e-163	1.2347e-162	3.01911e-164	1.67158e-163	-4.00149e-163	2.56175e-163	-4.29986e-164	-1.92069e-163	-1.30493e-164	4.21728e-163	2.80056e-163	-1.3284e-163	-1.35417e-163	2.46104e-163	0
1.50635e-163	-6.02971e-164	-1.44246e-163	-3.13686e-163	-6.74835e-164	4.35003e-164	-4.46324e-163	7.48273e-163	-2.67385e-163	-4.82241e-163	-5.593e-163	-4.7851e-163	3.64398e-163	-6.22726e-163	4.65489e-163	-1.88691e-164	5.22287e-163	1.2347e-162	3.01911e-164	1.67158e-163	-4.00149e-163	2.56175e-163	-4.29986e-164	-1.92069e-163	-1.30493e-164	4.21728e-163	2.80056e-163	-1.3284e-163	-1.35417e-163	2.46104e-163	0
1.50635e-163	-6.02971e-164	-1.44246e-163	-3.13686e-163	-6.74835e-164	4.35003e-164	-4.46324e-163	7.48273e-163	-2.67385e-163	-4.82241e-163	-5.593e-163	-4.7851e-163	3.64398e-163	-6.22726e-163	4.65489e-163	-1.88691e-164	5.22287e-163	1.2347e-162	3.01911e-164	1.67158e-163	-4.00149e-163	2.56175e-163	-4.29986e-164	-1.92069e-163	-1.30493e-164	4.21728e-163	2.80056e-163	-1.3284e-163	-1.35417e-163	2.46104e-163	0
1.50635e-163	-6.02971e-164	-1.44246e-163	-3.13686e-163	-6.74835e-164	4.35003e-164	-4.46324e-163	7.48273e-163	-2.67385e-163	-4.82241e-163	-5.593e-163	-4.7851e-163	3.64398e-163	-6.22726e-163	4.65489e-163	-1.88691e-164	5.22287e-163	1.2347e-162	3.01911e-164	1.67158e-163	-4.00149e-163	2.56175e-163	-4.29986e-164	-1.92069e-163	-1.30493e-164	4.21728e-163	2.80056e-163	-1.3284e-163	-1.35417e-163	2.46104e-163	0
1.50635e-163	-6.02971e-164	-1.44246e-163	-3.13686e-163	-6.74835e-164	4.35003e-164	-4.46324e-163	7.48273e-163	-2.67385e-163	-4.82241e-163	-5.593e-163	-4.7851e-163	3.64398e-163	-6.22726e-163	4.65489e-163	-1.88691e-164	5.22287e-163	1.2347e-162	3.01911e-164	1.67158e-163	-4.00149e-163	2.56175e-163	-4.29986e-164	-1.92069e-163	-1.30493e-164	4.21728e-163	2.80056e-163	-1.3284e-163	-1.35417e-163	2.46104e-163	0
1.50635e-163	-6.02971e-164	-1.44246e-163	-3.13686e-163	-6.74835e-164	4.35003e-164	-4.46324e-163	7.48273e-163	-2.67385e-163	-4.82241e-163	-5.593e-163	-4.7851e-163	3.64398e-163	-6.22726e-163	4.65489e-163	-1.88691e-164	5.22287e-163	1.2347e-162	3.01911e-164	1.67158e-163	-4.00149e-163	2.56175e-163	-4.29986e-164	-1.92069e-163	-1.30493e-164	4.21728e-163	2.80056e-163	-1.3284e-163	-1.35417e-163	2.46104e-163	0
1.50635e-163	-6.02971e-164	-1.44246e-163	-3.13686e-163	-6.74835e-164	4.35003e-164	-4.46324e-163	7.48273e-163	-2.67385e-163	-4.82241e-163	-5.593e-163	-4.7851e-163	3.64398e-163	-6.22726e-163	4.65489e-163	-1.88691e-164	5.22287e-163	1.2347e-162	3.01911e-164	1.67158e-163	-4.00149e-163	2.56175e-163	-4.29986e-164	-1.92069e-163	-1.30493e-164	4.21728e-163	2.80056e-163	-1.3284e-163	-1.35417e-163	2.46104e-163	0
1.50635e-163	-6.02971e-164	-1.44246e-163	-3.13686e-163	-6.74835e-164	4.35003e-164	-4.46324e-163	7.48273e-163	-2.67385e-163	-4.82241e-163	-5.593e-163	-4.7851e-163	3.64398e-163	-6.22726e-163	4.65489e-163	-1.88691e-164	5.22287e-163	1.2347e-162	3.01911e-164	1.67158e-163	-4.00149e-163	2.56175e-163	-4.29986e-164	-1.92069e-163	-1.30493e-164	4.21728e-163	2.80056e-163	-1.3284e-163	-1.35417e-163	2.46104e-163	0
1.50635e-163	-6.02971e-164	-1.44246e-163	-3.13686e-163	-6.74835e-164	4.35003e-164	-4.46324e-163	7.48273e-163	-2.67385e-163	-4.82241e-163	-5.593e-163	-4.7851e-163	3.64398e-163	-6.22726e-163	4.65489e-163	-1.88691e-164	5.22287e-163	1.2347e-162	3.01911e-164	1.67158e-163	-4.00149e-163	2.56175e-163	-4.29986e-164	-1.92069e-163	-1.30493e-164	4.21728e-163	2.80056e-163	-1.3284e-163	-1.35417e-163	2.46104e-163	0
1.50635e-163	-6.02971e-164	-1.44246e-163	-3.13686e-163	-6.74835e-164	4.35003e-164	-4.46324e-163	7.48273e-163	-2.67385e-163	-4.82241e-163	-5.593e-163	-4.7851e-163	3.64398e-163	-6.22726e-163	4.65489e-163	-1.88691e-164	5.22287e-163	1.2347e-162	3.01911e-164	1.67158e-163	-4.00149e-163	2.56175e-163	-4.29986e-164	-1.92069e-163	-1.30493e-164	4.21728e-163	2.80056e-163	-1.3284e-163	-1.35417e-163	2.46104e-163	0
1.50635e-163	-6.02971e-164	-1.44246e-163	-3.13686e-163	-6.74835e-164	4.35003e-164	-4.46324e-163	7.48273e-163	-2.67385e-163	-4.82241e-163	-5.593e-163	-4.7851e-163	3.64398e-163	-6.22726e-163	4.65489e-163	-1.88691e-164	5.22287e-163	1.2347e-162	3.01911e-164	1.67158e-163	-4.00149e-163	2.56175e-163	-4.29986e-164	-1.92069e-163	-1.30493e-164	4.21728e-163	2.80056e-163	-1.3284e-163	-1.35417e-163	2.46104e-163	0
1.50635e-163	-6.02971e-164	-1.44246e-163	-3.13686e-163	-6.74835e-164	4.35003e-164	-4.46324e-163	7.48273e-163	-2.67385e-163	-4.82241e-163	-5.593e-163	-4.7851e-163	3.64398e-163	-6.22726e-163	4.65489e-163	-1.88691e-164	5.22287e-163	1.2347e-162	3.01911e-164	1.67158e-163	-4.00149e-163	2.56175e-163	-4.29986e-164	-1.92069e-163	-1.30493e-164	4.21728e-163	2.80056e-163	-1.3284e-163	-1.35417e-163	2.46104e-163	0
1.50635e-163	-6.02971e-164	-1.44246e-163	-3.13686e-163	-6.74835e-164	4.35003e-164	-4.46324e-163	7.48273e-163	-2.67385e-163	-4.82241e-163	-5.593e-163	-4.7851e-163	3.64398e-163	-6.22726e-163	4.65489e-163	-1.88691e-164	5.22287e-163	1.2347e-162	3.01911e-164	1.67158e-163	-4.00149e-163	2.56175e-163	-4.29986e-164	-1.92069e-163	-1.30493e-164	4.21728e-163	2.80056e-163	-1.3284e-163	-1.35417e-163	2.46104e-163	0
1.50635e-163	-6.02971e-164	-1.44246e-163	-3.13686e-163	-6.74835e-164	4.35003e-164	-4.46324e-163	7.48273e-163	-2.67385e-163	-4.82241e-163	-5.593e-163	-4.7851e-163	3.64398e-163	-6.22726e-163	4.65489e-163	-1.88691e-164	5.22287e-163	1.2347e-162	3.01911e-164	1.67158e-163	-4.00149e-163	2.56175e-163	-4.29986e-164	-1.92069e-163	-1.30493e-164	4.21728e-163	2.80056e-163	-1.3284e-163	-1.35417e-163	2.46104e-163	0
1.50635e-163	-6.02971e-164	-1.44246e-163	-3.13686e-163	-6.74835e-164	4.35003e-164	-4.46324e-163	7.48273e-163	-2.67385e-163	-4.82241e-163	-5.593e-163	-4.7851e-163	3.64398e-163	-6.22726e-163	4.65489e-163	-1.88691e-164	5.22287e-163	1.2347e-162	3.01911e-164	1.67158e-163	-4.00149e-163	2.56175e-163	-4.29986e-164	-1.92069e-163	-1.30493e-164	4.21728e-163	2.80056e-163	-1.3284e-163	-1.35417e-163	2.46104e-163	0
1.50635e-163	-6.02971e-164	-1.44246e-163	-3.13686e-163	-6.74835e-164	4.35003e-164	-4.46324e-163	7.48273e-163	-2.67385e-163	-4.82241e-163	-5.593e-163	-4.7851e-163	3.64398e-163	-6.22726e-163	4.65489e-163	-1.88691e-164	5.22287e-163	1.2347e-162	3.01911e-164	1.67158e-163	-4.00149e-163	2.56175e-163	-4.29986e-164	-1.92069e-163	-1.30493e-164	4.21728e-163	2.80056e-163	-1.3284e-163	-1.35417e-163	2.46104e-163	0
1.50635e-163	-6.02971e-164	-1.44246e-163	-3.13686e-163	-6.74835e-164	4.35003e-164	-4.46324e-163	7.48273e-163	-2.67385e-163	-4.82241e-163	-5.593e-163	-4.7851e-163	3.64398e-163	-6.22726e-163	4.65489e-163	-1.88691e-164	5.22287e-163	1.2347e-162	3.01911e-164	1.67158e-163	-4.00149e-163	2.56175e-163	-4.29986e-164	-1.92069e-163	-1.30493e-164	4.21728e-163	2.80056e-163	-1.3284e-163	-1.35417e-163	2.46104e-163	0
1.50635e-163	-6.02971e-164	-1.44246e-163	-3.13686e-163	-6.74835e-164	4.35003e-164	-4.46324e-163	7.48273e-163	-2.67385e-163	-4.82241e-163	-5.593e-163	-4.7851e-163	3.64398e-163	-6.22726e-163	4.65489e-163	-1.88691e-164	5.22287e-163	1.2347e-162	3.01911e-164	1.67158e-163	-4.00149e-163	2.56175e-163	-4.29986e-164	-1.92069e-163	-1.30493e-164	4.21728e-163	2.80056e-163	-1.3284e-163	-1.35417e-163	2.46104e-163	0
1.50635e-163	-6.02971e-164	-1.44246e-163	-3.13686e-163	-6.74835e-164	4.35003e-164	-4.46324e-163	7.48273e-163	-2.67385e-163	-4.82241e-163	-5.593e-163	-4.7851e-163	3.64398e-163	-6.22726e-163	4.65489e-163	-1.88691e-164	5.22287e-163	1.2347e-162	3.01911e-164	1.67158e-163	-4.00149e-163	2.56175e-163	-4.29986e-164	-1.92069e-163	-1.30493e-164	4.21728e-163	2.80056e-163	-1.3284e-163	-1.35417e-163	2.46104e-163	0
1.50635e-163	-6.02971e-164	-1.44246e-163	-3.13686e-163	-6.74835e-164	4.35003e-164	-4.46324e-163	7.48273e-163	-2.67385e-163	-4.82241e-163	-5.593e-163	-4.7851e-163	3.64398e-163	-6.22726e-163	4.65489e-163	-1.88691e-164	5.22287e-163	1.2347e-162	3.01911e-164	1.67158e-163	-4.00149e-163	2.56175e-163	-4.29986e-164	-1.92069e-163	-1.30493e-164	4.21728e-163	2.80056e-163	-1.3284e-163	-1.35417e-163	2.46104e-163	0
1.50635e-163	-6.02971e-164	-1.44246e-163	-3.13686e-163	-6.74835e-164	4.35003e-164	-4.46324e-163	7.48273e-163	-2.67385e-163	-4.82241e-163	-5.593e-163	-4.7851e-163	3.64398e-163	-6.22726e-163	4.65489e-163	-1.88691e-164	5.22287e-163	1.2347e-162	3.01911e-164	1.67158e-163	-4.00149e-163	2.56175e-163	-4.29986e-164	-1.92069e-163	-1.30493e-164	4.21728e-163	2.80056e-163	-1.3284e-163	-1.35417e-163	2.46104e-163	0
1.50635e-163	-6.02971e-164	-1.44246e-163	-3.13686e-163	-6.74835e-164	4.35003e-164	-4.46324e-163	7.48273e-163	-2.67385e-163	-4.82241e-163	-5.593e-163	-4.7851e-163	3.64398e-163	-6.22726e-163	4.65489e-163	-1.88691e-164	5.22287e-163	1.2347e-162	3.01911e-164	1.67158e-163	-4.00149e-163	2.56175e-163	-4.29986e-164	-1.92069e-163	-1.30493e-164	4.21728e-163	2.80056e-163	-1.3284e-163	-1.35417e-163	2.46104e-163	0
1.50635e-163	-6.02971e-164	-1.44246e-163	-3.13686e-163	-6.74835e-164	4.35003e-164	-4.46324e-163	7.48273e-163	-2.67385e-163	-4.82241e-163	-5.593e-163	-4.7851e-163	3.64398e-163	-6.22726e-163	4.65489e-163	-1.88691e-164	5.22287e-163	1.2347e-162	3.01911e-164	1.67158e-163	-4.00149e-163	2.56175e-163	-4.29986e-164	-1.92069e-163	-1.30493e-164	4.21728e-163	2.80056e-163	-1.3284e-163	-1.35417e-163	2.46104e-163	0
1.50635e-163	-6.02971e-164	-1.44246e-163	-3.13686e-163	-6.74835e-164	4.35003e-164	-4.46324e-163	7.48273e-163	-2.67385e-163	-4.82241e-163	-5.593e-163	-4.7851e-163	3.64398e-163	-6.22726e-163	4.65489e-163	-1.88691e-164	5.22287e-163	1.2347e-162	3.01911e-164	1.67158e-163	-4.00149e-163	2.56175e-163	-4.29986e-164	-1.92069e-163	-1.30493e-164	4.21728e-163	2.80056e-163	-1.3284e-163	-1.35417e-163	2.46104e-163	0
1.50635e-163	-6.02971e-164	-1.44246e-163	-3.13686e-163	-6.74835e-164	4.35003e-164	-4.46324e-163	7.48273e-163	-2.67385e-163	-4.82241e-163	-5.593e-163	-4.7851e-163	3.64398e-163	-6.22726e-163	4.65489e-163	-1.88691e-164	5.22287e-163	1.2347e-162	3.01911e-164	1.67158e-163	-4.00149e-163	2.56175e-163	-4.29986e-164	-1.92069e-163	-1.30493e-164	4.21728e-163	2.80056e-163	-1.3284e-163	-1.35417e-163	2.46104e-163	0
1.50635e-163	-6.02971e-164	-1.44246e-163	-3.13686e-163	-6.74835e-164	4.35003e-164	-4.46324e-163	7.48273e-163	-2.67385e-163	-4.82241e-163	-5.593e-163	-4.7851e-163	3.64398e-163	-6.22726e-163	4.65489e-163	-1.88691e-164	5.22287e-163	1.2347e-162	3.01911e-164	1.67158e-163	-4.00149e-163	2.56175e-163	-4.29986e-164	-1.92069e-163	-1.30493e-164	4.21728e-163	2.80056e-163	-1.3284e-163	-1.35417e-163	2.46104e-163	0
1.50635e-163	-6.02971e-164	-1.44246e-163	-3.13686e-163	-6.74835e-164	4.35003e-164	-4.46324e-163	7.48273e-163	-2.67385e-163	-4.82241e-163	-5.593e-163	-4.7851e-163	3.64398e-163	-6.22726e-163	4.65489e-163	-1.88691e-164	5.22287e-163	1.2347e-162	3.01911e-164	1.67158e-163	-4.00149e-163	2.56175e-163	-4.29986e-164	-1.92069e-163	-1.30493e-164	4.21728e-163	2.80056e-163	-1.3284e-163	-1.35417e-163	2.46104e-163	0
1.50635e-163	-6.02971e-164	-1.44246e-163	-3.13686e-163	-6.74835e-164	4.35003e-164	-4.46324e-163	7.48273e-163	-2.67385e-163	-4.82241e-163	-5.593e-163	-4.7851e-163	3.64398e-163	-6.22726e-163	4.65489e-163	-1.88691e-164	5.22287e-163	1.2347e-162	3.01911e-164	1.67158e-163	-4.00149e-163	2.56175e-163	-4.29986e-164	-1.92069e-163	-1.30493e-164	4.21728e-163	2.80056e-163	-1.3284e-163	-1.35417e-163	2.46104e-163	0
1.50635e-163	-6.02971e-164	-1.44246e-163	-3.13686e-163	-6.74835e-164	4.35003e-164	-4.46324e-163	7.48273e-163	-2.67385e-163	-4.82241e-163	-5.593e-163	-4.7851e-163	3.64398e-163	-6.22726e-163	4.65489e-163	-1.88691e-164	5.22287e-163	1.2347e-162	3.01911e-164	1.67158e-163	-4.00149e-163	2.56175e-163	-4.29986e-164	-1.92069e-163	-1.30493e-164	4.21728e-163	2.80056e-163	-1.3284e-163	-1.35417e-163	2.46104e-163	0
1.50635e-163	-6.02971e-164	-1.44246e-163	-3.13686e-163	-6.74835e-164	4.35003e-164	-4.46324e-163	7.48273e-163	-2.67385e-163	-4.82241e-163	-5.593e-163	-4.7851e-163	3.64398e-163	-6.22726e-163	4.65489e-163	-1.88691e-164	5.22287e-163	1.2347e-162	3.01911e-164	1.67158e-163	-4.00149e-163	2.56175e-163	-4.29986e-164	-1.92069e-163	-1.30493e-164	4.21728e-163	2.80056e-163	-1.3284e-163	-1.35417e-163	2.46104e-163	0
1.50635e-163	-6.02971e-164	-1.44246e-163	-3.13686e-163	-6.74835e-164	4.35003e-164	-4.46324e-163	7.48273e-163	-2.67385e-163	-4.82241e-163	-5.593e-163	-4.7851e-163	3.64398e-163	-6.22726e-163	4.65489e-163	-1.88691e-164	5.22287e-163	1.2347e-162	3.01911e-164	1.67158e-163	-4.00149e-163	2.56175e-163	-4.29986e-164	-1.92069e-163	-1.30493e-164	4.21728e-163	2.80056e-163	-1.3284e-163	-1.35417e-163	2.46104e-163	0
1.50635e-163	-6.02971e-164	-1.44246e-163	-3.13686e-163	-6.74835e-164	4.35003e-164	-4.46324e-163	7.48273e-163	-2.67385e-163	-4.82241e-163	-5.593e-163	-4.7851e-163	3.64398e-163	-6.22726e-163	4.65489e-163	-1.88691e-164	5.22287e-163	1.2347e-162	3.01911e-164	1.67158e-163	-4.00149e-163	2.56175e-163	-4.29986e-164	-1.92069e-163	-1.30493e-164	4.21728e-163	2.80056e-163	-1.3284e-163	-1.35417e-163	2.46104e-163	0
1.50635e-163	-6.02971e-164	-1.44246e-163	-3.13686e-163	-6.74835e-164	4.35003e-164	-4.46324e-163	7.48273e-163	-2.67385e-163	-4.82241e-163	-5.593e-163	-4.7851e-163	3.64398e-163	-6.22726e-163	4.65489e-163	-1.88691e-164	5.22287e-163	1.2347e-162	3.01911e-164	1.67158e-163	-4.00149e-163	2.56175e-163	-4.29986e-164	-1.92069e-163	-1.30493e-164	4.21728e-163	2.80056e-163	-1.3284e-163	-1.35417e-163	2.46104e-163	0
1.50635e-163	-6.02971e-164	-1.44246e-163	-3.13686e-163	-6.74835e-164	4.35003e-164	-4.46324e-163	7.48273e-163	-2.67385e-163	-4.82241e-163	-5.593e-163	-4.7851e-163	3.64398e-163	-6.22726e-163	4.65489e-163	-1.88691e-164	5.22287e-163	1.2347e-162	3.01911e-164	1.67158e-163	-4.00149e-163	2.56175e-163	-4.29986e-164	-1.92069e-163	-1.30493e-164	4.21728e-163	2.80056e-163	-1.3284e-163	-1.35417e-163	2.46104e-163	0
1.50635e-163	-6.02971e-164	-1.44246e-163	-3.13686e-163	-6.74835e-164	4.35003e-164	-4.46324e-163	7.48273e-163	-2.67385e-163	-4.82241e-163	-5.593e-163	-4.7851e-163	3.64398e-163	-6.22726e-163	4.65489e-163	-1.88691e-164	5.22287e-163	1.2347e-162	3.01911e-164	1.67158e-163	-4.00149e-163	2.56175e-163	-4.29986e-164	-1.92069e-163	-1.30493e-164	4.21728e-163	2.80056e-163	-1.3284e-163	-1.35417e-163	2.46104e-163	0
1.50635e-163	-6.02971e-164	-1.44246e-163	-3.13686e-163	-6.74835e-164	4.35003e-164	-4.46324e-163	7.48273e-163	-2.67385e-163	-4.82241e-163	-5.593e-163	-4.7851e-163	3.64398e-163	-6.22726e-163	4.65489e-163	-1.88691e-164	5.22287e-163	1.2347e-162	3.01911e-164	1.67158e-163	-4.00149e-163	2.56175e-163	-4.29986e-164	-1.92069e-163	-1.30493e-164	4.21728e-163	2.80056e-163	-1.3284e-163	-1.35417e-163	2.46104e-163	0
1.50635e-163	-6.02971e-164	-1.44246e-163	-3.13686e-163	-6.74835e-164	4.35003e-164	-4.46324e-163	7.48273e-163	-2.67385e-163	-4.82241e-163	-5.593e-163	-4.7851e-163	3.64398e-163	-6.22726e-163	4.65489e-163	-1.88691e-164	5.22287e-163	1.2347e-162	3.01911e-164	1.67158e-163	-4.00149e-163	2.56175e-163	-4.29986e-164	-1.92069e-163	-1.30493e-164	4.21728e-163	2.80056e-163	-1.3284e-163	-1.35417e-163	2.46104e-163	0
1.50635e-163	-6.02971e-164	-1.44246e-163	-3.13686e-163	-6.74835e-164	4.35003e-164	-4.46324e-163	7.48273e-163	-2.67385e-163	-4.82241e-163	-5.593e-163	-4.7851e-163	3.64398e-163	-6.22726e-163	4.65489e-163	-1.88691e-164	5.22287e-163	1.2347e-162	3.01911e-164	1.67158e-163	-4.00149e-163	2.56175e-163	-4.29986e-164	-1.92069e-163	-1.30493e-164	4.21728e-163	2.80056e-163	-1.3284e-163	-1.35417e-163	2.46104e-163	0
1.50635e-163	-6.02971e-164	-1.44246e-163	-3.13686e-163	-6.74835e-164	4.35003e-164	-4.46324e-163	7.48273e-163	-2.67385e-163	-4.82241e-163	-5.593e-163	-4.7851e-163	3.64398e-163	-6.22726e-163	4.65489e-163	-1.88691e-164	5.22287e-163	1.2347e-162	3.01911e-164	1.67158e-163	-4.00149e-163	2.56175e-163	-4.29986e-164	-1.92069e-163	-1.30493e-164	4.21728e-163	2.80056e-163	-1.3284e-163	-1.35417e-163	2.46104e-163	0
1.50635e-163	-6.02971e-164	-1.44246e-163	-3.13686e-163	-6.74835e-164	4.35003e-164	-4.46324e-163	7.48273e-163	-2.67385e-163	-4.82241e-163	-5.593e-163	-4.7851e-163	3.64398e-163	-6.22726e-163	4.65489e-163	-1.88691e-164	5.22287e-163	1.2347e-162	3.01911e-164	1.67158e-163	-4.00149e-163	2.56175e-163	-4.29986e-164	-1.92069e-163	-1.30493e-164	4.21728e-163	2.80056e-163	-1.3284e-163	-1.35417e-163	2.46104e-163	0
1.50635e-163	-6.02971e-164	-1.44246e-163	-3.13686e-163	-6.74835e-164	4.35003e-164	-4.46324e-163	7.48273e-163	-2.67385e-163	-4.82241e-163	-5.593e-163	-4.7851e-163	3.64398e-163	-6.22726e-163	4.65489e-163	-1.88691e-164	5.22287e-163	1.2347e-162	3.01911e-164	1.67158e-163	-4.00149e-163	2.56175e-163	-4.29986e-164	-1.92069e-163	-1.30493e-164	4.21728e-163	2.80056e-163	-1.3284e-163	-1.35417e-163	2.46104e-163	0
1.50635e-163	-6.02971e-164	-1.44246e-163	-3.13686e-163	-6.74835e-164	4.35003e-164	-4.46324e-163	7.48273e-163	-2.67385e-163	-4.82241e-163	-5.593e-163	-4.7851e-163	3.64398e-163	-6.22726e-163	4.65489e-163	-1.88691e-164	5.22287e-163	1.2347e-162	3.01911e-164	1.67158e-163	-4.00149e-163	2.56175e-163	-4.29986e-164	-1.92069e-163	-1.30493e-164	4.21728e-163	2.80056e-163	-1.3284e-163	-1.35417e-163	2.46104e-163	0
1.50635e-163	-6.02971e-164	-1.44246e-163	-3.13686e-163	-6.74835e-164	4.35003e-164	-4.46324e-163	7.48273e-163	-2.67385e-163	-4.82241e-163	-5.593e-163	-4.7851e-163	3.64398e-163	-6.22726e-163	4.65489e-163	-1.88691e-164	5.22287e-163	1.2347e-162	3.01911e-164	1.67158e-163	-4.00149e-163	2.56175e-163	-4.29986e-164	-1.92069e-163	-1.30493e-164	4.21728e-163	2.80056e-163	-1.3284e-163	-1.35417e-163	2.46104e-163	0
1.50635e-163	-6.02971e-164	-1.44246e-163	-3.13686e-163	-6.74835e-164	4.35003e-164	-4.46324e-163	7.48273e-163	-2.67385e-163	-4.82241e-163	-5.593e-163	-4.7851e-163	3.64398e-163	-6.22726e-163	4.65489e-163	-1.88691e-164	5.22287e-163	1.2347e-162	3.01911e-164	1.67158e-163	-4.00149e-163	2.56175e-163	-4.29986e-164	-1.92069e-163	-1.30493e-164	4.21728e-163	2.80056e-163	-1.3284e-163	-1.35417e-163	2.46104e-163	0
1.50635e-163	-6.02971e-164	-1.44246e-163	-3.13686e-163	-6.74835e-164	4.35003e-164	-4.46324e-163	7.48273e-163	-2.67385e-163	-4.82241e-163	-5.593e-163	-4.7851e-163	3.64398e-163	-6.22726e-163	4.65489e-163	-1.88691e-164	5.22287e-163	1.2347e-162	3.01911e-164	1.67158e-163	-4.00149e-163	2.56175e-163	-4.29986e-164	-1.92069e-163	-1.30493e-164	4.21728e-163	2.80056e-163	-1.3284e-163	-1.35417e-163	2.46104e-163	0
1.50635e-163	-6.02971e-164	-1.44246e-163	-3.13686e-163	-6.74835e-164	4.35003e-164	-4.46324e-163	7.48273e-163	-2.67385e-163	-4.82241e-163	-5.593e-163	-4.7851e-163	3.64398e-163	-6.22726e-163	4.65489e-163	-1.88691e-164	5.22287e-163	1.2347e-162	3.01911e-164	1.67158e-163	-4.00149e-163	2.56175e-163	-4.29986e-164	-1.92069e-163	-1.30493e-164	4.21728e-163	2.80056e-163	-1.3284e-163	-1.35417e-163	2.46104e-163	0
1.50635e-163	-6.02971e-164	-1.44246e-163	-3.13686e-163	-6.74835e-164	4.35003e-164	-4.46324e-163	7.48273e-163	-2.67385e-163	-4.82241e-163	-5.593e-163	-4.7851e-163	3.64398e-163	-6.22726e-163	4.65489e-163	-1.88691e-164	5.22287e-163	1.2347e-162	3.01911e-164	1.67158e-163	-4.00149e-163	2.56175e-163	-4.29986e-164	-1.92069e-163	-1.30493e-164	4.21728e-163	2.80056e-163	-1.3284e-163	-1.35417e-163	2.46104e-163	0
1.50635e-163	-6.02971e-164	-1.44246e-163	-3.13686e-163	-6.74835e-164	4.35003e-164	-4.46324e-163	7.48273e-163	-2.67385e-163	-4.82241e-163	-5.593e-163	-4.7851e-163	3.64398e-163	-6.22726e-163	4.65489e-163	-1.88691e-164	5.22287e-163	1.2347e-162	3.01911e-164	1.67158e-163	-4.00149e-163	2.56175e-163	-4.29986e-164	-1.92069e-163	-1.30493e-164	4.21728e-163	2.80056e-163	-1.3284e-163	-1.35417e-163	2.46104e-163	0
1.50635e-163	-6.02971e-164	-1.44246e-163	-3.13686e-163	-6.74835e-164	4.35003e-164	-4.46324e-163	7.48273e-163	-2.67385e-163	-4.82241e-163	-5.593e-163	-4.7851e-163	3.64398e-163	-6.22726e-163	4.65489e-163	-1.88691e-164	5.22287e-163	1.2347e-162	3.01911e-164	1.67158e-163	-4.00149e-163	2.56175e-163	-4.29986e-164	-1.92069e-163	-1.30493e-164	4.21728e-163	2.80056e-163	-1.3284e-163	-1.35417e-163	2.46104e-163	0
1.50635e-163	-6.02971e-164	-1.44246e-163	-3.13686e-163	-6.74835e-164	4.35003e-164	-4.46324e-163	7.48273e-163	-2.67385e-163	-4.82241e-163	-5.593e-163	-4.7851e-163	3.64398e-163	-6.22726e-163	4.65489e-163	-1.88691e-164	5.22287e-163	1.2347e-162	3.01911e-164	1.67158e-163	-4.00149e-163	2.56175e-163	-4.29986e-164	-1.92069e-163	-1.30493e-164	4.21728e-163	2.80056e-163	-1.3284e-163	-1.35417e-163	2.46104e-163	0
1.50635e-163	-6.02971e-164	-1.44246e-163	-3.13686e-163	-6.74835e-164	4.35003e-164	-4.46324e-163	7.48273e-163	-2.67385e-163	-4.82241e-163	-5.593e-163	-4.7851e-163	3.64398e-163	-6.22726e-163	4.65489e-163	-1.88691e-164	5.22287e-163	1.2347e-162	3.01911e-164	1.67158e-163	-4.00149e-163	2.56175e-163	-4.29986e-164	-1.92069e-163	-1.30493e-164	4.21728e-163	2.80056e-163	-1.3284e-163	-1.35417e-163	2.46104e-163	0
1.50635e-163	-6.02971e-164	-1.44246e-163	-3.13686e-163	-6.74835e-164	4.35003e-164	-4.46324e-163	7.48273e-163	-2.67385e-163	-4.82241e-163	-5.593e-163	-4.7851e-163	3.64398e-163	-6.22726e-163	4.65489e-163	-1.88691e-164	5.22287e-163	1.2347e-162	3.01911e-164	1.67158e-163	-4.00149e-163	2.56175e-163	-4.29986e-164	-1.92069e-163	-1.30493e-164	4.21728e-163	2.80056e-163	-1.3284e-163	-1.35417e-163	2.46104e-163	0
1.50635e-163	-6.02971e-164	-1.44246e-163	-3.13686e-163	-6.74835e-164	4.35003e-164	-4.46324e-163	7.48273e-163	-2.67385e-163	-4.82241e-163	-5.593e-163	-4.7851e-163	3.64398e-163	-6.22726e-163	4.65489e-163	-1.88691e-164	5.22287e-163	1.2347e-162	3.01911e-164	1.67158e-163	-4.00149e-163	2.56175e-163	-4.29986e-164	-1.92069e-163	-1.30493e-164	4.21728e-163	2.80056e-163	-1.3284e-163	-1.35417e-163	2.46104e-163	0
1.50635e-163	-6.02971e-164	-1.44246e-163	-3.13686e-163	-6.74835e-164	4.35003e-164	-4.46324e-163	7.48273e-163	-2.67385e-163	-4.82241e-163	-5.593e-163	-4.7851e-163	3.64398e-163	-6.22726e-163	4.65489e-163	-1.88691e-164	5.22287e-163	1.2347e-162	3.01911e-164	1.67158e-163	-4.00149e-163	2.56175e-163	-4.29986e-164	-1.92069e-163	-1.30493e-164	4.21728e-163	2.80056e-163	-1.3284e-163	-1.35417e-163	2.46104e-163	0
1.50635e-163	-6.02971e-164	-1.44246e-163	-3.13686e-163	-6.74835e-164	4.35003e-164	-4.46324e-163	7.48273e-163	-2.67385e-163	-4.82241e-163	-5.593e-163	-4.7851e-163	3.64398e-163	-6.22726e-163	4.65489e-163	-1.88691e-164	5.22287e-163	1.2347e-162	3.01911e-164	1.67158e-163	-4.00149e-163	2.56175e-163	-4.29986e-164	-1.92069e-163	-1.30493e-164	4.21728e-163	2.80056e-163	-1.3284e-163	-1.35417e-163	2.46104e-163	0
1.50635e-163	-6.02971e-164	-1.44246e-163	-3.13686e-163	-6.74835e-164	4.35003e-164	-4.46324e-163	7.48273e-163	-2.67385e-163	-4.82241e-163	-5.593e-163	-4.7851e-163	3.64398e-163	-6.22726e-163	4.65489e-163	-1.88691e-164	5.22287e-163	1.2347e-162	3.01911e-164	1.67158e-163	-4.00149e-163	2.56175e-163	-4.29986e-164	-1.92069e-163	-1.30493e-164	4.21728e-163	2.80056e-163	-1.3284e-163	-1.35417e-163	2.46104e-163	0
1.50635e-163	-6.02971e-164	-1.44246e-163	-3.13686e-163	-6.74835e-164	4.35003e-164	-4.46324e-163	7.48273e-163	-2.67385e-163	-4.82241e-163	-5.593e-163	-4.7851e-163	3.64398e-163	-6.22726e-163	4.65489e-163	-1.88691e-164	5.22287e-163	1.2347e-162	3.01911e-164	1.67158e-163	-4.00149e-163	2.56175e-163	-4.29986e-164	-1.92069e-163	-1.30493e-164	4.21728e-163	2.80056e-163	-1.3284e-163	-1.35417e-163	2.46104e-163	0
1.50635e-163	-6.02971e-164	-1.44246e-163	-3.13686e-163	-6.74835e-164	4.35003e-164	-4.46324e-163	7.48273e-163	-2.67385e-163	-4.82241e-163	-5.593e-163	-4.7851e-163	3.64398e-163	-6.22726e-163	4.65489e-163	-1.88691e-164	5.22287e-163	1.2347e-162	3.01911e-164	1.67158e-163	-4.00149e-163	2.56175e-163	-4.29986e-164	-1.92069e-163	-1.30493e-164	4.21728e-163	2.80056e-163	-1.3284e-163	-1.35417e-163	2.46104e-163	0
1.50635e-163	-6.02971e-164	-1.44246e-163	-3.13686e-163	-6.74835e-164	4.35003e-164	-4.46324e-163	7.48273e-163	-2.67385e-163	-4.82241e-163	-5.593e-163	-4.7851e-163	3.64398e-163	-6.22726e-163	4.65489e-163	-1.88691e-164	5.22287e-163	1.2347e-162	3.01911e-164	1.67158e-163	-4.00149e-163	2.56175e-163	-4.29986e-164	-1.92069e-163	-1.30493e-164	4.21728e-163	2.80056e-163	-1.3284e-163	-1.35417e-163	2.46104e-163	0
1.50635e-163	-6.02971e-164	-1.44246e-163	-3.13686e-163	-6.74835e-164	4.35003e-164	-4.46324e-163	7.48273e-163	-2.67385e-163	-4.82241e-163	-5.593e-163	-4.7851e-163	3.64398e-163	-6.22726e-163	4.65489e-163	-1.88691e-164	5.22287e-163	1.2347e-162	3.01911e-164	1.67158e-163	-4.00149e-163	2.56175e-163	-4.29986e-164	-1.92069e-163	-1.30493e-164	4.21728e-163	2.80056e-163	-1.3284e-163	-1.35417e-163	2.46104e-163	0
1.50635e-163	-6.02971e-164	-1.44246e-163	-3.13686e-163	-6.74835e-164	4.35003e-164	-4.46324e-163	7.48273e-163	-2.67385e-163	-4.82241e-163	-5.593e-163	-4.7851e-163	3.64398e-163	-6.22726e-163	4.65489e-163	-1.88691e-164	5.22287e-163	1.2347e-162	3.01911e-164	1.67158e-163	-4.00149e-163	2.56175e-163	-4.29986e-164	-1.92069e-163	-1.30493e-164	4.21728e-163	2.80056e-163	-1.3284e-163	-1.35417e-163	2.46104e-163	0
1.50635e-163	-6.02971e-164	-1.44246e-163	-3.13686e-163	-6.74835e-164	4.35003e-164	-4.46324e-163	7.48273e-163	-2.67385e-163	-4.82241e-163	-5.593e-163	-4.7851e-163	3.64398e-163	-6.22726e-163	4.65489e-163	-1.88691e-164	5.22287e-163	1.2347e-162	3.01911e-164	1.67158e-163	-4.00149e-163	2.56175e-163	-4.29986e-164	-1.92069e-163	-1.30493e-164	4.21728e-163	2.80056e-163	-1.3284e-163	-1.35417e-163	2.46104e-163	0
1.50635e-163	-6.02971e-164	-1.44246e-163	-3.13686e-163	-6.74835e-164	4.35003e-164	-4.46324e-163	7.48273e-163	-2.67385e-163	-4.82241e-163	-5.593e-163	-4.7851e-163	3.64398e-163	-6.22726e-163	4.65489e-163	-1.88691e-164	5.22287e-163	1.2347e-162	3.01911e-164	1.67158e-163	-4.00149e-163	2.56175e-163	-4.29986e-164	-1.92069e-163	-1.30493e-164	4.21728e-163	2.80056e-163	-1.3284e-163	-1.35417e-163	2.46104e-163	0
1.50635e-163	-6.02971e-164	-1.44246e-163	-3.13686e-163	-6.74835e-164	4.35003e-164	-4.46324e-163	7.48273e-163	-2.67385e-163	-4.82241e-163	-5.593e-163	-4.7851e-163	3.64398e-163	-6.22726e-163	4.65489e-163	-1.88691e-164	5.22287e-163	1.2347e-162	3.01911e-164	1.67158e-163	-4.00149e-163	2.56175e-163	-4.29986e-164	-1.92069e-163	-1.30493e-164	4.21728e-163	2.80056e-163	-1.3284e-163	-1.35417e-163	2.46104e-163	0
1.50635e-163	-6.02971e-164	-1.44246e-163	-3.13686e-163	-6.74835e-164	4.35003e-164	-4.46324e-163	7.48273e-163	-2.67385e-163	-4.82241e-163	-5.593e-163	-4.7851e-163	3.64398e-163	-6.22726e-163	4.65489e-163	-1.88691e-164	5.22287e-163	1.2347e-162	3.01911e-164	1.67158e-163	-4.00149e-163	2.56175e-163	-4.29986e-164	-1.92069e-163	-1.30493e-164	4.21728e-163	2.80056e-163	-1.3284e-163	-1.35417e-163	2.46104e-163	0
1.50635e-163	-6.02971e-164	-1.44246e-163	-3.13686e-163	-6.74835e-164	4.35003e-164	-4.46324e-163	7.48273e-163	-2.67385e-163	-4.82241e-163	-5.593e-163	-4.7851e-163	3.64398e-163	-6.22726e-163	4.65489e-163	-1.88691e-164	5.22287e-163	1.2347e-162	3.01911e-164	1.67158e-163	-4.00149e-163	2.56175e-163	-4.29986e-164	-1.92069e-163	-1.30493e-164	4.21728e-163	2.80056e-163	-1.3284e-163	-1.35417e-163	2.46104e-163	0
1.50635e-163	-6.02971e-164	-1.44246e-163	-3.13686e-163	-6.74835e-164	4.35003e-164	-4.46324e-163	7.48273e-163	-2.67385e-163	-4.82241e-163	-5.593e-163	-4.7851e-163	3.64398e-163	-6.22726e-163	4.65489e-163	-1.88691e-164	5.22287e-163	1.2347e-162	3.01911e-164	1.67158e-163	-4.00149e-163	2.56175e-163	-4.29986e-164	-1.92069e-163	-1.30493e-164	4.21728e-163	2.80056e-163	-1.3284e-163	-1.35417e-163	2.46104e-163	0
1.50635e-163	-6.02971e-164	-1.44246e-163	-3.13686e-163	-6.74835e-164	4.35003e-164	-4.46324e-163	7.48273e-163	-2.67385e-163	-4.82241e-163	-5.593e-163	-4.7851e-163	3.64398e-163	-6.22726e-163	4.65489e-163	-1.88691e-164	5.22287e-163	1.2347e-162	3.01911e-164	1.67158e-163	-4.00149e-163	2.56175e-163	-4.29986e-164	-1.92069e-163	-1.30493e-164	4.21728e-163	2.80056e-163	-1.3284e-163	-1.35417e-163	2.46104e-163	0
1.50635e-163	-6.02971e-164	-1.44246e-163	-3.13686e-163	-6.74835e-164	4.35003e-164	-4.46324e-163	7.48273e-163	-2.67385e-163	-4.82241e-163	-5.593e-163	-4.7851e-163	3.64398e-163	-6.22726e-163	4.65489e-163	-1.88691e-164	5.22287e-163	1.2347e-162	3.01911e-164	1.67158e-163	-4.00149e-163	2.56175e-163	-4.29986e-164	-1.92069e-163	-1.30493e-164	4.21728e-163	2.80056e-163	-1.3284e-163	-1.35417e-163	2.46104e-163	0
1.50635e-163	-6.02971e-164	-1.44246e-163	-3.13686e-163	-6.74835e-164	4.35003e-164	-4.46324e-163	7.48273e-163	-2.67385e-163	-4.82241e-163	-5.593e-163	-4.7851e-163	3.64398e-163	-6.22726e-163	4.65489e-163	-1.88691e-164	5.22287e-163	1.2347e-162	3.01911e-164	1.67158e-163	-4.00149e-163	2.56175e-163	-4.29986e-164	-1.92069e-163	-1.30493e-164	4.21728e-163	2.80056e-163	-1.3284e-163	-1.35417e-163	2.46104e-163	0
1.50635e-163	-6.02971e-164	-1.44246e-163	-3.13686e-163	-6.74835e-164	4.35003e-164	-4.46324e-163	7.48273e-163	-2.67385e-163	-4.82241e-163	-5.593e-163	-4.7851e-163	3.64398e-163	-6.22726e-163	4.65489e-163	-1.88691e-164	5.22287e-163	1.2347e-162	3.01911e-164	1.67158e-163	-4.00149e-163	2.56175e-163	-4.29986e-164	-1.92069e-163	-1.30493e-164	4.21728e-163	2.80056e-163	-1.3284e-163	-1.35417e-163	2.46104e-163	0
1.50635e-163	-6.02971e-164	-1.44246e-163	-3.13686e-163	-6.74835e-164	4.35003e-164	-4.46324e-163	7.48273e-163	-2.67385e-163	-4.82241e-163	-5.593e-163	-4.7851e-163	3.64398e-163	-6.22726e-163	4.65489e-163	-1.88691e-164	5.22287e-163	1.2347e-162	3.01911e-164	1.67158e-163	-4.00149e-163	2.56175e-163	-4.29986e-164	-1.92069e-163	-1.30493e-164	4.21728e-163	2.80056e-163	-1.3284e-163	-1.35417e-163	2.46104e-163	0
1.50635e-163	-6.02971e-164	-1.44246e-163	-3.13686e-163	-6.74835e-164	4.35003e-164	-4.46324e-163	7.48273e-163	-2.67385e-163	-4.82241e-163	-5.593e-163	-4.7851e-163	3.64398e-163	-6.22726e-163	4.65489e-163	-1.88691e-164	5.22287e-163	1.2347e-162	3.01911e-164	1.67158e-163	-4.00149e-163	2.56175e-163	-4.29986e-164	-1.92069e-163	-1.30493e-164	4.21728e-163	2.80056e-163	-1.3284e-163	-1.35417e-163	2.46104e-163	0
1.50635e-163	-6.02971e-164	-1.44246e-163	-3.13686e-163	-6.74835e-164	4.35003e-164	-4.46324e-163	7.48273e-163	-2.67385e-163	-4.82241e-163	-5.593e-163	-4.7851e-163	3.64398e-163	-6.22726e-163	4.65489e-163	-1.88691e-164	5.22287e-163	1.2347e-162	3.01911e-164	1.67158e-163	-4.00149e-163	2.56175e-163	-4.29986e-164	-1.92069e-163	-1.30493e-164	4.21728e-163	2.80056e-163	-1.3284e-163	-1.35417e-163	2.46104e-163	0
1.50635e-163	-6.02971e-164	-1.44246e-163	-3.13686e-163	-6.74835e-164	4.35003e-164	-4.46324e-163	7.48273e-163	-2.67385e-163	-4.82241e-163	-5.593e-163	-4.7851e-163	3.64398e-163	-6.22726e-163	4.65489e-163	-1.88691e-164	5.22287e-163	1.2347e-162	3.01911e-164	1.67158e-163	-4.00149e-163	2.56175e-163	-4.29986e-164	-1.92069e-163	-1.30493e-164	4.21728e-163	2.80056e-163	-1.3284e-163	-1.35417e-163	2.46104e-163	0
1.50635e-163	-6.02971e-164	-1.44246e-163	-3.13686e-163	-6.74835e-164	4.35003e-164	-4.46324e-163	7.48273e-163	-2.67385e-163	-4.82241e-163	-5.593e-163	-4.7851e-163	3.64398e-163	-6.22726e-163	4.65489e-163	-1.88691e-164	5.22287e-163	1.2347e-162	3.01911e-164	1.67158e-163	-4.00149e-163	2.56175e-163	-4.29986e-164	-1.92069e-163	-1.30493e-164	4.21728e-163	2.80056e-163	-1.3284e-163	-1.35417e-163	2.46104e-163	0
1.50635e-163	-6.02971e-164	-1.44246e-163	-3.13686e-163	-6.74835e-164	4.35003e-164	-4.46324e-163	7.48273e-163	-2.67385e-163	-4.82241e-163	-5.593e-163	-4.7851e-163	3.64398e-163	-6.22726e-163	4.65489e-163	-1.88691e-164	5.22287e-163	1.2347e-162	3.01911e-164	1.67158e-163	-4.00149e-163	2.56175e-163	-4.29986e-164	-1.92069e-163	-1.30493e-164	4.21728e-163	2.80056e-163	-1.3284e-163	-1.35417e-163	2.46104e-163	0
1.50635e-163	-6.02971e-164	-1.44246e-163	-3.13686e-163	-6.74835e-164	4.35003e-164	-4.46324e-163	7.48273e-163	-2.67385e-163	-4.82241e-163	-5.593e-163	-4.7851e-163	3.64398e-163	-6.22726e-163	4.65489e-163	-1.88691e-164	5.22287e-163	1.2347e-162	3.01911e-164	1.67158e-163	-4.00149e-163	2.56175e-163	-4.29986e-164	-1.92069e-163	-1.30493e-164	4.21728e-163	2.80056e-163	-1.3284e-163	-1.35417e-163	2.46104e-163	0
1.50635e-163	-6.02971e-164	-1.44246e-163	-3.13686e-163	-6.74835e-164	4.35003e-164	-4.46324e-163	7.48273e-163	-2.67385e-163	-4.82241e-163	-5.593e-163	-4.7851e-163	3.64398e-163	-6.22726e-163	4.65489e-163	-1.88691e-164	5.22287e-163	1.2347e-162	3.01911e-164	1.67158e-163	-4.00149e-163	2.56175e-163	-4.29986e-164	-1.92069e-163	-1.30493e-164	4.21728e-163	2.80056e-163	-1.3284e-163	-1.35417e-163	2.46104e-163	0
1.50635e-163	-6.02971e-164	-1.44246e-163	-3.13686e-163	-6.74835e-164	4.35003e-164	-4.46324e-163	7.48273e-163	-2.67385e-163	-4.82241e-163	-5.593e-163	-4.7851e-163	3.64398e-163	-6.22726e-163	4.65489e-163	-1.88691e-164	5.22287e-163	1.2347e-162	3.01911e-164	1.67158e-163	-4.00149e-163	2.56175e-163	-4.29986e-164	-1.92069e-163	-1.30493e-164	4.21728e-163	2.80056e-163	-1.3284e-163	-1.35417e-163	2.46104e-163	0
1.50635e-163	-6.02971e-164	-1.44246e-163	-3.13686e-163	-6.74835e-164	4.35003e-164	-4.46324e-163	7.48273e-163	-2.67385e-163	-4.82241e-163	-5.593e-163	-4.7851e-163	3.64398e-163	-6.22726e-163	4.65489e-163	-1.88691e-164	5.22287e-163	1.2347e-162	3.01911e-164	1.67158e-163	-4.00149e-163	2.56175e-163	-4.29986e-164	-1.92069e-163	-1.30493e-164	4.21728e-163	2.80056e-163	-1.3284e-163	-1.35417e-163	2.46104e-163	0
1.50635e-163	-6.02971e-164	-1.44246e-163	-3.13686e-163	-6.74835e-164	4.35003e-164	-4.46324e-163	7.48273e-163	-2.67385e-163	-4.82241e-163	-5.593e-163	-4.7851e-163	3.64398e-163	-6.22726e-163	4.65489e-163	-1.88691e-164	5.22287e-163	1.2347e-162	3.01911e-164	1.67158e-163	-4.00149e-163	2.56175e-163	-4.29986e-164	-1.92069e-163	-1.30493e-164	4.21728e-163	2.80056e-163	-1.3284e-163	-1.35417e-163	2.46104e-163	0
1.50635e-163	-6.02971e-164	-1.44246e-163	-3.13686e-163	-6.74835e-164	4.35003e-164	-4.46324e-163	7.48273e-163	-2.67385e-163	-4.82241e-163	-5.593e-163	-4.7851e-163	3.64398e-163	-6.22726e-163	4.65489e-163	-1.88691e-164	5.22287e-163	1.2347e-162	3.01911e-164	1.67158e-163	-4.00149e-163	2.56175e-163	-4.29986e-164	-1.92069e-163	-1.30493e-164	4.21728e-163	2.80056e-163	-1.3284e-163	-1.35417e-163	2.46104e-163	0
1.50635e-163	-6.02971e-164	-1.44246e-163	-3.13686e-163	-6.74835e-164	4.35003e-164	-4.46324e-163	7.48273e-163	-2.67385e-163	-4.82241e-163	-5.593e-163	-4.7851e-163	3.64398e-163	-6.22726e-163	4.65489e-163	-1.88691e-164	5.22287e-163	1.2347e-162	3.01911e-164	1.67158e-163	-4.00149e-163	2.56175e-163	-4.29986e-164	-1.92069e-163	-1.30493e-164	4.21728e-163	2.80056e-163	-1.3284e-163	-1.35417e-163	2.46104e-163	0
1.50635e-163	-6.02971e-164	-1.44246e-163	-3.13686e-163	-6.74835e-164	4.35003e-164	-4.46324e-163	7.48273e-163	-2.67385e-163	-4.82241e-163	-5.593e-163	-4.7851e-163	3.64398e-163	-6.22726e-163	4.65489e-163	-1.88691e-164	5.22287e-163	1.2347e-162	3.01911e-164	1.67158e-163	-4.00149e-163	2.56175e-163	-4.29986e-164	-1.92069e-163	-1.30493e-164	4.21728e-163	2.80056e-163	-1.3284e-163	-1.35417e-163	2.46104e-163	0
1.50635e-163	-6.02971e-164	-1.44246e-163	-3.13686e-163	-6.74835e-164	4.35003e-164	-4.46324e-163	7.48273e-163	-2.67385e-163	-4.82241e-163	-5.593e-163	-4.7851e-163	3.64398e-163	-6.22726e-163	4.65489e-163	-1.88691e-164	5.22287e-163	1.2347e-162	3.01911e-164	1.67158e-163	-4.00149e-163	2.56175e-163	-4.29986e-164	-1.92069e-163	-1.30493e-164	4.21728e-163	2.80056e-163	-1.3284e-163	-1.35417e-163	2.46104e-163	0
1.50635e-163	-6.02971e-164	-1.44246e-163	-3.13686e-163	-6.74835e-164	4.35003e-164	-4.46324e-163	7.48273e-163	-2.67385e-163	-4.82241e-163	-5.593e-163	-4.7851e-163	3.64398e-163	-6.22726e-163	4.65489e-163	-1.88691e-164	5.22287e-163	1.2347e-162	3.01911e-164	1.67158e-163	-4.00149e-163	2.56175e-163	-4.29986e-164	-1.92069e-163	-1.30493e-164	4.21728e-163	2.80056e-163	-1.3284e-163	-1.35417e-163	2.46104e-163	0
1.50635e-163	-6.02971e-164	-1.44246e-163	-3.13686e-163	-6.74835e-164	4.35003e-164	-4.46324e-163	7.48273e-163	-2.67385e-163	-4.82241e-163	-5.593e-163	-4.7851e-163	3.64398e-163	-6.22726e-163	4.65489e-163	-1.88691e-164	5.22287e-163	1.2347e-162	3.01911e-164	1.67158e-163	-4.00149e-163	2.56175e-163	-4.29986e-164	-1.92069e-163	-1.30493e-164	4.21728e-163	2.80056e-163	-1.3284e-163	-1.35417e-163	2.46104e-163	0
1.50635e-163	-6.02971e-164	-1.44246e-163	-3.13686e-163	-6.74835e-164	4.35003e-164	-4.46324e-163	7.48273e-163	-2.67385e-163	-4.82241e-163	-5.593e-163	-4.7851e-163	3.64398e-163	-6.22726e-163	4.65489e-163	-1.88691e-164	5.22287e-163	1.2347e-162	3.01911e-164	1.67158e-163	-4.00149e-163	2.56175e-163	-4.29986e-164	-1.92069e-163	-1.30493e-164	4.21728e-163	2.80056e-163	-1.3284e-163	-1.35417e-163	2.46104e-163	0
1.50635e-163	-6.02971e-164	-1.44246e-163	-3.13686e-163	-6.74835e-164	4.35003e-164	-4.46324e-163	7.48273e-163	-2.67385e-163	-4.82241e-163	-5.593e-163	-4.7851e-163	3.64398e-163	-6.22726e-163	4.65489e-163	-1.88691e-164	5.22287e-163	1.2347e-162	3.01911e-164	1.67158e-163	-4.00149e-163	2.56175e-163	-4.29986e-164	-1.92069e-163	-1.30493e-164	4.21728e-163	2.80056e-163	-1.3284e-163	-1.35417e-163	2.46104e-163	0
1.50635e-163	-6.02971e-164	-1.44246e-163	-3.13686e-163	-6.74835e-164	4.35003e-164	-4.46324e-163	7.48273e-163	-2.67385e-163	-4.82241e-163	-5.593e-163	-4.7851e-163	3.64398e-163	-6.22726e-163	4.65489e-163	-1.88691e-164	5.22287e-163	1.2347e-162	3.01911e-164	1.67158e-163	-4.00149e-163	2.56175e-163	-4.29986e-164	-1.92069e-163	-1.30493e-164	4.21728e-163	2.80056e-163	-1.3284e-163	-1.35417e-163	2.46104e-163	0
1.50635e-163	-6.02971e-164	-1.44246e-163	-3.13686e-163	-6.74835e-164	4.35003e-164	-4.46324e-163	7.48273e-163	-2.67385e-163	-4.82241e-163	-5.593e-163	-4.7851e-163	3.64398e-163	-6.22726e-163	4.65489e-163	-1.88691e-164	5.22287e-163	1.2347e-162	3.01911e-164	1.67158e-163	-4.00149e-163	2.56175e-163	-4.29986e-164	-1.92069e-163	-1.30493e-164	4.21728e-163	2.80056e-163	-1.3284e-163	-1.35417e-163	2.46104e-163	0
1.50635e-163	-6.02971e-164	-1.44246e-163	-3.13686e-163	-6.74835e-164	4.35003e-164	-4.46324e-163	7.48273e-163	-2.67385e-163	-4.82241e-163	-5.593e-163	-4.7851e-163	3.64398e-163	-6.22726e-163	4.65489e-163	-1.88691e-164	5.22287e-163	1.2347e-162	3.01911e-164	1.67158e-163	-4.00149e-163	2.56175e-163	-4.29986e-164	-1.92069e-163	-1.30493e-164	4.21728e-163	2.80056e-163	-1.3284e-163	-1.35417e-163	2.46104e-163	0
1.50635e-163	-6.02971e-164	-1.44246e-163	-3.13686e-163	-6.74835e-164	4.35003e-164	-4.46324e-163	7.48273e-163	-2.67385e-163	-4.82241e-163	-5.593e-163	-4.7851e-163	3.64398e-163	-6.22726e-163	4.65489e-163	-1.88691e-164	5.22287e-163	1.2347e-162	3.01911e-164	1.67158e-163	-4.00149e-163	2.56175e-163	-4.29986e-164	-1.92069e-163	-1.30493e-164	4.21728e-163	2.80056e-163	-1.3284e-163	-1.35417e-163	2.46104e-163	0
1.50635e-163	-6.02971e-164	-1.44246e-163	-3.13686e-163	-6.74835e-164	4.35003e-164	-4.46324e-163	7.48273e-163	-2.67385e-163	-4.82241e-163	-5.593e-163	-4.7851e-163	3.64398e-163	-6.22726e-163	4.65489e-163	-1.88691e-164	5.22287e-163	1.2347e-162	3.01911e-164	1.67158e-163	-4.00149e-163	2.56175e-163	-4.29986e-164	-1.92069e-163	-1.30493e-164	4.21728e-163	2.80056e-163	-1.3284e-163	-1.35417e-163	2.46104e-163	0
1.50635e-163	-6.02971e-164	-1.44246e-163	-3.13686e-163	-6.74835e-164	4.35003e-164	-4.46324e-163	7.48273e-163	-2.67385e-163	-4.82241e-163	-5.593e-163	-4.7851e-163	3.64398e-163	-6.22726e-163	4.65489e-163	-1.88691e-164	5.22287e-163	1.2347e-162	3.01911e-164	1.67158e-163	-4.00149e-163	2.56175e-163	-4.29986e-164	-1.92069e-163	-1.30493e-164	4.21728e-163	2.80056e-163	-1.3284e-163	-1.35417e-163	2.46104e-163	0
1.50635e-163	-6.02971e-164	-1.44246e-163	-3.13686e-163	-6.74835e-164	4.35003e-164	-4.46324e-163	7.48273e-163	-2.67385e-163	-4.82241e-163	-5.593e-163	-4.7851e-163	3.64398e-163	-6.22726e-163	4.65489e-163	-1.88691e-164	5.22287e-163	1.2347e-162	3.01911e-164	1.67158e-163	-4.00149e-163	2.56175e-163	-4.29986e-164	-1.92069e-163	-1.30493e-164	4.21728e-163	2.80056e-163	-1.3284e-163	-1.35417e-163	2.46104e-163	0
1.50635e-163	-6.02971e-164	-1.44246e-163	-3.13686e-163	-6.74835e-164	4.35003e-164	-4.46324e-163	7.48273e-163	-2.67385e-163	-4.82241e-163	-5.593e-163	-4.7851e-163	3.64398e-163	-6.22726e-163	4.65489e-163	-1.88691e-164	5.22287e-163	1.2347e-162	3.01911e-164	1.67158e-163	-4.00149e-163	2.56175e-163	-4.29986e-164	-1.92069e-163	-1.30493e-164	4.21728e-163	2.80056e-163	-1.3284e-163	-1.35417e-163	2.46104e-163	0
1.50635e-163	-6.02971e-164	-1.44246e-163	-3.13686e-163	-6.74835e-164	4.35003e-164	-4.46324e-163	7.48273e-163	-2.67385e-163	-4.82241e-163	-5.593e-163	-4.7851e-163	3.64398e-163	-6.22726e-163	4.65489e-163	-1.88691e-164	5.22287e-163	1.2347e-162	3.01911e-164	1.67158e-163	-4.00149e-163	2.56175e-163	-4.29986e-164	-1.92069e-163	-1.30493e-164	4.21728e-163	2.80056e-163	-1.3284e-163	-1.35417e-163	2.46104e-163	0
1.50635e-163	-6.02971e-164	-1.44246e-163	-3.13686e-163	-6.74835e-164	4.35003e-164	-4.46324e-163	7.48273e-163	-2.67385e-163	-4.82241e-163	-5.593e-163	-4.7851e-163	3.64398e-163	-6.22726e-163	4.65489e-163	-1.88691e-164	5.22287e-163	1.2347e-162	3.01911e-164	1.67158e-163	-4.00149e-163	2.56175e-163	-4.29986e-164	-1.92069e-163	-1.30493e-164	4.21728e-163	2.80056e-163	-1.3284e-163	-1.35417e-163	2.46104e-163	0
1.50635e-163	-6.02971e-164	-1.44246e-163	-3.13686e-163	-6.74835e-164	4.35003e-164	-4.46324e-163	7.48273e-163	-2.67385e-163	-4.82241e-163	-5.593e-163	-4.7851e-163	3.64398e-163	-6.22726e-163	4.65489e-163	-1.88691e-164	5.22287e-163	1.2347e-162	3.01911e-164	1.67158e-163	-4.00149e-163	2.56175e-163	-4.29986e-164	-1.92069e-163	-1.30493e-164	4.21728e-163	2.80056e-163	-1.3284e-163	-1.35417e-163	2.46104e-163	0
1.50635e-163	-6.02971e-164	-1.44246e-163	-3.13686e-163	-6.74835e-164	4.35003e-164	-4.46324e-163	7.48273e-163	-2.67385e-163	-4.82241e-163	-5.593e-163	-4.7851e-163	3.64398e-163	-6.22726e-163	4.65489e-163	-1.88691e-164	5.22287e-163	1.2347e-162	3.01911e-164	1.67158e-163	-4.00149e-163	2.56175e-163	-4.29986e-164	-1.92069e-163	-1.30493e-164	4.21728e-163	2.80056e-163	-1.3284e-163	-1.35417e-163	2.46104e-163	0
1.50635e-163	-6.02971e-164	-1.44246e-163	-3.13686e-163	-6.74835e-164	4.35003e-164	-4.46324e-163	7.48273e-163	-2.67385e-163	-4.82241e-163	-5.593e-163	-4.7851e-163	3.64398e-163	-6.22726e-163	4.65489e-163	-1.88691e-164	5.22287e-163	1.2347e-162	3.01911e-164	1.67158e-163	-4.00149e-163	2.56175e-163	-4.29986e-164	-1.92069e-163	-1.30493e-164	4.21728e-163	2.80056e-163	-1.3284e-163	-1.35417e-163	2.46104e-163	0
1.50635e-163	-6.02971e-164	-1.44246e-163	-3.13686e-163	-6.74835e-164	4.35003e-164	-4.46324e-163	7.48273e-163	-2.67385e-163	-4.82241e-163	-5.593e-163	-4.7851e-163	3.64398e-163	-6.22726e-163	4.65489e-163	-1.88691e-164	5.22287e-163	1.2347e-162	3.01911e-164	1.67158e-163	-4.00149e-163	2.56175e-163	-4.29986e-164	-1.92069e-163	-1.30493e-164	4.21728e-163	2.80056e-163	-1.3284e-163	-1.35417e-163	2.46104e-163	0
1.50635e-163	-6.02971e-164	-1.44246e-163	-3.13686e-163	-6.74835e-164	4.35003e-164	-4.46324e-163	7.48273e-163	-2.67385e-163	-4.82241e-163	-5.593e-163	-4.7851e-163	3.64398e-163	-6.22726e-163	4.65489e-163	-1.88691e-164	5.22287e-163	1.2347e-162	3.01911e-164	1.67158e-163	-4.00149e-163	2.56175e-163	-4.29986e-164	-1.92069e-163	-1.30493e-164	4.21728e-163	2.80056e-163	-1.3284e-163	-1.35417e-163	2.46104e-163	0
1.50635e-163	-6.02971e-164	-1.44246e-163	-3.13686e-163	-6.74835e-164	4.35003e-164	-4.46324e-163	7.48273e-163	-2.67385e-163	-4.82241e-163	-5.593e-163	-4.7851e-163	3.64398e-163	-6.22726e-163	4.65489e-163	-1.88691e-164	5.22287e-163	1.2347e-162	3.01911e-164	1.67158e-163	-4.00149e-163	2.56175e-163	-4.29986e-164	-1.92069e-163	-1.30493e-164	4.21728e-163	2.80056e-163	-1.3284e-163	-1.35417e-163	2.46104e-163	0
1.50635e-163	-6.02971e-164	-1.44246e-163	-3.13686e-163	-6.74835e-164	4.35003e-164	-4.46324e-163	7.48273e-163	-2.67385e-163	-4.82241e-163	-5.593e-163	-4.7851e-163	3.64398e-163	-6.22726e-163	4.65489e-163	-1.88691e-164	5.22287e-163	1.2347e-162	3.01911e-164	1.67158e-163	-4.00149e-163	2.56175e-163	-4.29986e-164	-1.92069e-163	-1.30493e-164	4.21728e-163	2.80056e-163	-1.3284e-163	-1.35417e-163	2.46104e-163	0
1.50635e-163	-6.02971e-164	-1.44246e-163	-3.13686e-163	-6.74835e-164	4.35003e-164	-4.46324e-163	7.48273e-163	-2.67385e-163	-4.82241e-163	-5.593e-163	-4.7851e-163	3.64398e-163	-6.22726e-163	4.65489e-163	-1.88691e-164	5.22287e-163	1.2347e-162	3.01911e-164	1.67158e-163	-4.00149e-163	2.56175e-163	-4.29986e-164	-1.92069e-163	-1.30493e-164	4.21728e-163	2.80056e-163	-1.3284e-163	-1.35417e-163	2.46104e-163	0
1.50635e-163	-6.02971e-164	-1.44246e-163	-3.13686e-163	-6.74835e-164	4.35003e-164	-4.46324e-163	7.48273e-163	-2.67385e-163	-4.82241e-163	-5.593e-163	-4.7851e-163	3.64398e-163	-6.22726e-163	4.65489e-163	-1.88691e-164	5.22287e-163	1.2347e-162	3.01911e-164	1.67158e-163	-4.00149e-163	2.56175e-163	-4.29986e-164	-1.92069e-163	-1.30493e-164	4.21728e-163	2.80056e-163	-1.3284e-163	-1.35417e-163	2.46104e-163	0
1.50635e-163	-6.02971e-164	-1.44246e-163	-3.13686e-163	-6.74835e-164	4.35003e-164	-4.46324e-163	7.48273e-163	-2.67385e-163	-4.82241e-163	-5.593e-163	-4.7851e-163	3.64398e-163	-6.22726e-163	4.65489e-163	-1.88691e-164	5.22287e-163	1.2347e-162	3.01911e-164	1.67158e-163	-4.00149e-163	2.56175e-163	-4.29986e-164	-1.92069e-163	-1.30493e-164	4.21728e-163	2.80056e-163	-1.3284e-163	-1.35417e-163	2.46104e-163	0
1.50635e-163	-6.02971e-164	-1.44246e-163	-3.13686e-163	-6.74835e-164	4.35003e-164	-4.46324e-163	7.48273e-163	-2.67385e-163	-4.82241e-163	-5.593e-163	-4.7851e-163	3.64398e-163	-6.22726e-163	4.65489e-163	-1.88691e-164	5.22287e-163	1.2347e-162	3.01911e-164	1.67158e-163	-4.00149e-163	2.56175e-163	-4.29986e-164	-1.92069e-163	-1.30493e-164	4.21728e-163	2.80056e-163	-1.3284e-163	-1.35417e-163	2.46104e-163	0
1.50635e-163	-6.02971e-164	-1.44246e-163	-3.13686e-163	-6.74835e-164	4.35003e-164	-4.46324e-163	7.48273e-163	-2.67385e-163	-4.82241e-163	-5.593e-163	-4.7851e-163	3.64398e-163	-6.22726e-163	4.65489e-163	-1.88691e-164	5.22287e-163	1.2347e-162	3.01911e-164	1.67158e-163	-4.00149e-163	2.56175e-163	-4.29986e-164	-1.92069e-163	-1.30493e-164	4.21728e-163	2.80056e-163	-1.3284e-163	-1.35417e-163	2.46104e-163	0
1.50635e-163	-6.02971e-164	-1.44246e-163	-3.13686e-163	-6.74835e-164	4.35003e-164	-4.46324e-163	7.48273e-163	-2.67385e-163	-4.82241e-163	-5.593e-163	-4.7851e-163	3.64398e-163	-6.22726e-163	4.65489e-163	-1.88691e-164	5.22287e-163	1.2347e-162	3.01911e-164	1.67158e-163	-4.00149e-163	2.56175e-163	-4.29986e-164	-1.92069e-163	-1.30493e-164	4.21728e-163	2.80056e-163	-1.3284e-163	-1.35417e-163	2.46104e-163	0
1.50635e-163	-6.02971e-164	-1.44246e-163	-3.13686e-163	-6.74835e-164	4.35003e-164	-4.46324e-163	7.48273e-163	-2.67385e-163	-4.82241e-163	-5.593e-163	-4.7851e-163	3.64398e-163	-6.22726e-163	4.65489e-163	-1.88691e-164	5.22287e-163	1.2347e-162	3.01911e-164	1.67158e-163	-4.00149e-163	2.56175e-163	-4.29986e-164	-1.92069e-163	-1.30493e-164	4.21728e-163	2.80056e-163	-1.3284e-163	-1.35417e-163	2.46104e-163	0
1.50635e-163	-6.02971e-164	-1.44246e-163	-3.13686e-163	-6.74835e-164	4.35003e-164	-4.46324e-163	7.48273e-163	-2.67385e-163	-4.82241e-163	-5.593e-163	-4.7851e-163	3.64398e-163	-6.22726e-163	4.65489e-163	-1.88691e-164	5.22287e-163	1.2347e-162	3.01911e-164	1.67158e-163	-4.00149e-163	2.56175e-163	-4.29986e-164	-1.92069e-163	-1.30493e-164	4.21728e-163	2.80056e-163	-1.3284e-163	-1.35417e-163	2.46104e-163	0
1.50635e-163	-6.02971e-164	-1.44246e-163	-3.13686e-163	-6.74835e-164	4.35003e-164	-4.46324e-163	7.48273e-163	-2.67385e-163	-4.82241e-163	-5.593e-163	-4.7851e-163	3.64398e-163	-6.22726e-163	4.65489e-163	-1.88691e-164	5.22287e-163	1.2347e-162	3.01911e-164	1.67158e-163	-4.00149e-163	2.56175e-163	-4.29986e-164	-1.92069e-163	-1.30493e-164	4.21728e-163	2.80056e-163	-1.3284e-163	-1.35417e-163	2.46104e-163	0
1.50635e-163	-6.02971e-164	-1.44246e-163	-3.13686e-163	-6.74835e-164	4.35003e-164	-4.46324e-163	7.48273e-163	-2.67385e-163	-4.82241e-163	-5.593e-163	-4.7851e-163	3.64398e-163	-6.22726e-163	4.65489e-163	-1.88691e-164	5.22287e-163	1.2347e-162	3.01911e-164	1.67158e-163	-4.00149e-163	2.56175e-163	-4.29986e-164	-1.92069e-163	-1.30493e-164	4.21728e-163	2.80056e-163	-1.3284e-163	-1.35417e-163	2.46104e-163	0
1.50635e-163	-6.02971e-164	-1.44246e-163	-3.13686e-163	-6.74835e-164	4.35003e-164	-4.46324e-163	7.48273e-163	-2.67385e-163	-4.82241e-163	-5.593e-163	-4.7851e-163	3.64398e-163	-6.22726e-163	4.65489e-163	-1.88691e-164	5.22287e-163	1.2347e-162	3.01911e-164	1.67158e-163	-4.00149e-163	2.56175e-163	-4.29986e-164	-1.92069e-163	-1.30493e-164	4.21728e-163	2.80056e-163	-1.3284e-163	-1.35417e-163	2.46104e-163	0
1.50635e-163	-6.02971e-164	-1.44246e-163	-3.13686e-163	-6.74835e-164	4.35003e-164	-4.46324e-163	7.48273e-163	-2.67385e-163	-4.82241e-163	-5.593e-163	-4.7851e-163	3.64398e-163	-6.22726e-163	4.65489e-163	-1.88691e-164	5.22287e-163	1.2347e-162	3.01911e-164	1.67158e-163	-4.00149e-163	2.56175e-163	-4.29986e-164	-1.92069e-163	-1.30493e-164	4.21728e-163	2.80056e-163	-1.3284e-163	-1.35417e-163	2.46104e-163	0
1.50635e-163	-6.02971e-164	-1.44246e-163	-3.13686e-163	-6.74835e-164	4.35003e-164	-4.46324e-163	7.48273e-163	-2.67385e-163	-4.82241e-163	-5.593e-163	-4.7851e-163	3.64398e-163	-6.22726e-163	4.65489e-163	-1.88691e-164	5.22287e-163	1.2347e-162	3.01911e-164	1.67158e-163	-4.00149e-163	2.56175e-163	-4.29986e-164	-1.92069e-163	-1.30493e-164	4.21728e-163	2.80056e-163	-1.3284e-163	-1.35417e-163	2.46104e-163	0
1.50635e-163	-6.02971e-164	-1.44246e-163	-3.13686e-163	-6.74835e-164	4.35003e-164	-4.46324e-163	7.48273e-163	-2.67385e-163	-4.82241e-163	-5.593e-163	-4.7851e-163	3.64398e-163	-6.22726e-163	4.65489e-163	-1.88691e-164	5.22287e-163	1.2347e-162	3.01911e-164	1.67158e-163	-4.00149e-163	2.56175e-163	-4.29986e-164	-1.92069e-163	-1.30493e-164	4.21728e-163	2.80056e-163	-1.3284e-163	-1.35417e-163	2.46104e-163	0
1.50635e-163	-6.02971e-164	-1.44246e-163	-3.13686e-163	-6.74835e-164	4.35003e-164	-4.46324e-163	7.48273e-163	-2.67385e-163	-4.82241e-163	-5.593e-163	-4.7851e-163	3.64398e-163	-6.22726e-163	4.65489e-163	-1.88691e-164	5.22287e-163	1.2347e-162	3.01911e-164	1.67158e-163	-4.00149e-163	2.56175e-163	-4.29986e-164	-1.92069e-163	-1.30493e-164	4.21728e-163	2.80056e-163	-1.3284e-163	-1.35417e-163	2.46104e-163	0
1.50635e-163	-6.02971e-164	-1.44246e-163	-3.13686e-163	-6.74835e-164	4.35003e-164	-4.46324e-163	7.48273e-163	-2.67385e-163	-4.82241e-163	-5.593e-163	-4.7851e-163	3.64398e-163	-6.22726e-163	4.65489e-163	-1.88691e-164	5.22287e-163	1.2347e-162	3.01911e-164	1.67158e-163	-4.00149e-163	2.56175e-163	-4.29986e-164	-1.92069e-163	-1.30493e-164	4.21728e-163	2.80056e-163	-1.3284e-163	-1.35417e-163	2.46104e-163	0
1.50635e-163	-6.02971e-164	-1.44246e-163	-3.13686e-163	-6.74835e-164	4.35003e-164	-4.46324e-163	7.48273e-163	-2.67385e-163	-4.82241e-163	-5.593e-163	-4.7851e-163	3.64398e-163	-6.22726e-163	4.65489e-163	-1.88691e-164	5.22287e-163	1.2347e-162	3.01911e-164	1.67158e-163	-4.00149e-163	2.56175e-163	-4.29986e-164	-1.92069e-163	-1.30493e-164	4.21728e-163	2.80056e-163	-1.3284e-163	-1.35417e-163	2.46104e-163	0
1.50635e-163	-6.02971e-164	-1.44246e-163	-3.13686e-163	-6.74835e-164	4.35003e-164	-4.46324e-163	7.48273e-163	-2.67385e-163	-4.82241e-163	-5.593e-163	-4.7851e-163	3.64398e-163	-6.22726e-163	4.65489e-163	-1.88691e-164	5.22287e-163	1.2347e-162	3.01911e-164	1.67158e-163	-4.00149e-163	2.56175e-163	-4.29986e-164	-1.92069e-163	-1.30493e-164	4.21728e-163	2.80056e-163	-1.3284e-163	-1.35417e-163	2.46104e-163	0
1.50635e-163	-6.02971e-164	-1.44246e-163	-3.13686e-163	-6.74835e-164	4.35003e-164	-4.46324e-163	7.48273e-163	-2.67385e-163	-4.82241e-163	-5.593e-163	-4.7851e-163	3.64398e-163	-6.22726e-163	4.65489e-163	-1.88691e-164	5.22287e-163	1.2347e-162	3.01911e-164	1.67158e-163	-4.00149e-163	2.56175e-163	-4.29986e-164	-1.92069e-163	-1.30493e-164	4.21728e-163	2.80056e-163	-1.3284e-163	-1.35417e-163	2.46104e-163	0
1.50635e-163	-6.02971e-164	-1.44246e-163	-3.13686e-163	-6.74835e-164	4.35003e-164	-4.46324e-163	7.48273e-163	-2.67385e-163	-4.82241e-163	-5.593e-163	-4.7851e-163	3.64398e-163	-6.22726e-163	4.65489e-163	-1.88691e-164	5.22287e-163	1.2347e-162	3.01911e-164	1.67158e-163	-4.00149e-163	2.56175e-163	-4.29986e-164	-1.92069e-163	-1.30493e-164	4.21728e-163	2.80056e-163	-1.3284e-163	-1.35417e-163	2.46104e-163	0
1.50635e-163	-6.02971e-164	-1.44246e-163	-3.13686e-163	-6.74835e-164	4.35003e-164	-4.46324e-163	7.48273e-163	-2.67385e-163	-4.82241e-163	-5.593e-163	-4.7851e-163	3.64398e-163	-6.22726e-163	4.65489e-163	-1.88691e-164	5.22287e-163	1.2347e-162	3.01911e-164	1.67158e-163	-4.00149e-163	2.56175e-163	-4.29986e-164	-1.92069e-163	-1.30493e-164	4.21728e-163	2.80056e-163	-1.3284e-163	-1.35417e-163	2.46104e-163	0
1.50635e-163	-6.02971e-164	-1.44246e-163	-3.13686e-163	-6.74835e-164	4.35003e-164	-4.46324e-163	7.48273e-163	-2.67385e-163	-4.82241e-163	-5.593e-163	-4.7851e-163	3.64398e-163	-6.22726e-163	4.65489e-163	-1.88691e-164	5.22287e-163	1.2347e-162	3.01911e-164	1.67158e-163	-4.00149e-163	2.56175e-163	-4.29986e-164	-1.92069e-163	-1.30493e-164	4.21728e-163	2.80056e-163	-1.3284e-163	-1.35417e-163	2.46104e-163	0
1.50635e-163	-6.02971e-164	-1.44246e-163	-3.13686e-163	-6.74835e-164	4.35003e-164	-4.46324e-163	7.48273e-163	-2.67385e-163	-4.82241e-163	-5.593e-163	-4.7851e-163	3.64398e-163	-6.22726e-163	4.65489e-163	-1.88691e-164	5.22287e-163	1.2347e-162	3.01911e-164	1.67158e-163	-4.00149e-163	2.56175e-163	-4.29986e-164	-1.92069e-163	-1.30493e-164	4.21728e-163	2.80056e-163	-1.3284e-163	-1.35417e-163	2.46104e-163	0
1.50635e-163	-6.02971e-164	-1.44246e-163	-3.13686e-163	-6.74835e-164	4.35003e-164	-4.46324e-163	7.48273e-163	-2.67385e-163	-4.82241e-163	-5.593e-163	-4.7851e-163	3.64398e-163	-6.22726e-163	4.65489e-163	-1.88691e-164	5.22287e-163	1.2347e-162	3.01911e-164	1.67158e-163	-4.00149e-163	2.56175e-163	-4.29986e-164	-1.92069e-163	-1.30493e-164	4.21728e-163	2.80056e-163	-1.3284e-163	-1.35417e-163	2.46104e-163	0
1.50635e-163	-6.02971e-164	-1.44246e-163	-3.13686e-163	-6.74835e-164	4.35003e-164	-4.46324e-163	7.48273e-163	-2.67385e-163	-4.82241e-163	-5.593e-163	-4.7851e-163	3.64398e-163	-6.22726e-163	4.65489e-163	-1.88691e-164	5.22287e-163	1.2347e-162	3.01911e-164	1.67158e-163	-4.00149e-163	2.56175e-163	-4.29986e-164	-1.92069e-163	-1.30493e-164	4.21728e-163	2.80056e-163	-1.3284e-163	-1.35417e-163	2.46104e-163	0
1.50635e-163	-6.02971e-164	-1.44246e-163	-3.13686e-163	-6.74835e-164	4.35003e-164	-4.46324e-163	7.48273e-163	-2.67385e-163	-4.82241e-163	-5.593e-163	-4.7851e-163	3.64398e-163	-6.22726e-163	4.65489e-163	-1.88691e-164	5.22287e-163	1.2347e-162	3.01911e-164	1.67158e-163	-4.00149e-163	2.56175e-163	-4.29986e-164	-1.92069e-163	-1.30493e-164	4.21728e-163	2.80056e-163	-1.3284e-163	-1.35417e-163	2.46104e-163	0
1.50635e-163	-6.02971e-164	-1.44246e-163	-3.13686e-163	-6.74835e-164	4.35003e-164	-4.46324e-163	7.48273e-163	-2.67385e-163	-4.82241e-163	-5.593e-163	-4.7851e-163	3.64398e-163	-6.22726e-163	4.65489e-163	-1.88691e-164	5.22287e-163	1.2347e-162	3.01911e-164	1.67158e-163	-4.00149e-163	2.56175e-163	-4.29986e-164	-1.92069e-163	-1.30493e-164	4.21728e-163	2.80056e-163	-1.3284e-163	-1.35417e-163	2.46104e-163	0
1.50635e-163	-6.02971e-164	-1.44246e-163	-3.13686e-163	-6.74835e-164	4.35003e-164	-4.46324e-163	7.48273e-163	-2.67385e-163	-4.82241e-163	-5.593e-163	-4.7851e-163	3.64398e-163	-6.22726e-163	4.65489e-163	-1.88691e-164	5.22287e-163	1.2347e-162	3.01911e-164	1.67158e-163	-4.00149e-163	2.56175e-163	-4.29986e-164	-1.92069e-163	-1.30493e-164	4.21728e-163	2.80056e-163	-1.3284e-163	-1.35417e-163	2.46104e-163	0
1.50635e-163	-6.02971e-164	-1.44246e-163	-3.13686e-163	-6.74835e-164	4.35003e-164	-4.46324e-163	7.48273e-163	-2.67385e-163	-4.82241e-163	-5.593e-163	-4.7851e-163	3.64398e-163	-6.22726e-163	4.65489e-163	-1.88691e-164	5.22287e-163	1.2347e-162	3.01911e-164	1.67158e-163	-4.00149e-163	2.56175e-163	-4.29986e-164	-1.92069e-163	-1.30493e-164	4.21728e-163	2.80056e-163	-1.3284e-163	-1.35417e-163	2.46104e-163	0
1.50635e-163	-6.02971e-164	-1.44246e-163	-3.13686e-163	-6.74835e-164	4.35003e-164	-4.46324e-163	7.48273e-163	-2.67385e-163	-4.82241e-163	-5.593e-163	-4.7851e-163	3.64398e-163	-6.22726e-163	4.65489e-163	-1.88691e-164	5.22287e-163	1.2347e-162	3.01911e-164	1.67158e-163	-4.00149e-163	2.56175e-163	-4.29986e-164	-1.92069e-163	-1.30493e-164	4.21728e-163	2.80056e-163	-1.3284e-163	-1.35417e-163	2.46104e-163	0
1.50635e-163	-6.02971e-164	-1.44246e-163	-3.13686e-163	-6.74835e-164	4.35003e-164	-4.46324e-163	7.48273e-163	-2.67385e-163	-4.82241e-163	-5.593e-163	-4.7851e-163	3.64398e-163	-6.22726e-163	4.65489e-163	-1.88691e-164	5.22287e-163	1.2347e-162	3.01911e-164	1.67158e-163	-4.00149e-163	2.56175e-163	-4.29986e-164	-1.92069e-163	-1.30493e-164	4.21728e-163	2.80056e-163	-1.3284e-163	-1.35417e-163	2.46104e-163	0
1.50635e-163	-6.02971e-164	-1.44246e-163	-3.13686e-163	-6.74835e-164	4.35003e-164	-4.46324e-163	7.48273e-163	-2.67385e-163	-4.82241e-163	-5.593e-163	-4.7851e-163	3.64398e-163	-6.22726e-163	4.65489e-163	-1.88691e-164	5.22287e-163	1.2347e-162	3.01911e-164	1.67158e-163	-4.00149e-163	2.56175e-163	-4.29986e-164	-1.92069e-163	-1.30493e-164	4.21728e-163	2.80056e-163	-1.3284e-163	-1.35417e-163	2.46104e-163	0
1.50635e-163	-6.02971e-164	-1.44246e-163	-3.13686e-163	-6.74835e-164	4.35003e-164	-4.46324e-163	7.48273e-163	-2.67385e-163	-4.82241e-163	-5.593e-163	-4.7851e-163	3.64398e-163	-6.22726e-163	4.65489e-163	-1.88691e-164	5.22287e-163	1.2347e-162	3.01911e-164	1.67158e-163	-4.00149e-163	2.56175e-163	-4.29986e-164	-1.92069e-163	-1.30493e-164	4.21728e-163	2.80056e-163	-1.3284e-163	-1.35417e-163	2.46104e-163	0
1.50635e-163	-6.02971e-164	-1.44246e-163	-3.13686e-163	-6.74835e-164	4.35003e-164	-4.46324e-163	7.48273e-163	-2.67385e-163	-4.82241e-163	-5.593e-163	-4.7851e-163	3.64398e-163	-6.22726e-163	4.65489e-163	-1.88691e-164	5.22287e-163	1.2347e-162	3.01911e-164	1.67158e-163	-4.00149e-163	2.56175e-163	-4.29986e-164	-1.92069e-163	-1.30493e-164	4.21728e-163	2.80056e-163	-1.3284e-163	-1.35417e-163	2.46104e-163	0
1.50635e-163	-6.02971e-164	-1.44246e-163	-3.13686e-163	-6.74835e-164	4.35003e-164	-4.46324e-163	7.48273e-163	-2.67385e-163	-4.82241e-163	-5.593e-163	-4.7851e-163	3.64398e-163	-6.22726e-163	4.65489e-163	-1.88691e-164	5.22287e-163	1.2347e-162	3.01911e-164	1.67158e-163	-4.00149e-163	2.56175e-163	-4.29986e-164	-1.92069e-163	-1.30493e-164	4.21728e-163	2.80056e-163	-1.3284e-163	-1.35417e-163	2.46104e-163	0
1.50635e-163	-6.02971e-164	-1.44246e-163	-3.13686e-163	-6.74835e-164	4.35003e-164	-4.46324e-163	7.48273e-163	-2.67385e-163	-4.82241e-163	-5.593e-163	-4.7851e-163	3.64398e-163	-6.22726e-163	4.65489e-163	-1.88691e-164	5.22287e-163	1.2347e-162	3.01911e-164	1.67158e-163	-4.00149e-163	2.56175e-163	-4.29986e-164	-1.92069e-163	-1.30493e-164	4.21728e-163	2.80056e-163	-1.3284e-163	-1.35417e-163	2.46104e-163	0
1.50635e-163	-6.02971e-164	-1.44246e-163	-3.13686e-163	-6.74835e-164	4.35003e-164	-4.46324e-163	7.48273e-163	-2.67385e-163	-4.82241e-163	-5.593e-163	-4.7851e-163	3.64398e-163	-6.22726e-163	4.65489e-163	-1.88691e-164	5.22287e-163	1.2347e-162	3.01911e-164	1.67158e-163	-4.00149e-163	2.56175e-163	-4.29986e-164	-1.92069e-163	-1.30493e-164	4.21728e-163	2.80056e-163	-1.3284e-163	-1.35417e-163	2.46104e-163	0
1.50635e-163	-6.02971e-164	-1.44246e-163	-3.13686e-163	-6.74835e-164	4.35003e-164	-4.46324e-163	7.48273e-163	-2.67385e-163	-4.82241e-163	-5.593e-163	-4.7851e-163	3.64398e-163	-6.22726e-163	4.65489e-163	-1.88691e-164	5.22287e-163	1.2347e-162	3.01911e-164	1.67158e-163	-4.00149e-163	2.56175e-163	-4.29986e-164	-1.92069e-163	-1.30493e-164	4.21728e-163	2.80056e-163	-1.3284e-163	-1.35417e-163	2.46104e-163	0
1.50635e-163	-6.02971e-164	-1.44246e-163	-3.13686e-163	-6.74835e-164	4.35003e-164	-4.46324e-163	7.48273e-163	-2.67385e-163	-4.82241e-163	-5.593e-163	-4.7851e-163	3.64398e-163	-6.22726e-163	4.65489e-163	-1.88691e-164	5.22287e-163	1.2347e-162	3.01911e-164	1.67158e-163	-4.00149e-163	2.56175e-163	-4.29986e-164	-1.92069e-163	-1.30493e-164	4.21728e-163	2.80056e-163	-1.3284e-163	-1.35417e-163	2.46104e-163	0
1.50635e-163	-6.02971e-164	-1.44246e-163	-3.13686e-163	-6.74835e-164	4.35003e-164	-4.46324e-163	7.48273e-163	-2.67385e-163	-4.82241e-163	-5.593e-163	-4.7851e-163	3.64398e-163	-6.22726e-163	4.65489e-163	-1.88691e-164	5.22287e-163	1.2347e-162	3.01911e-164	1.67158e-163	-4.00149e-163	2.56175e-163	-4.29986e-164	-1.92069e-163	-1.30493e-164	4.21728e-163	2.80056e-163	-1.3284e-163	-1.35417e-163	2.46104e-163	0
1.50635e-163	-6.02971e-164	-1.44246e-163	-3.13686e-163	-6.74835e-164	4.35003e-164	-4.46324e-163	7.48273e-163	-2.67385e-163	-4.82241e-163	-5.593e-163	-4.7851e-163	3.64398e-163	-6.22726e-163	4.65489e-163	-1.88691e-164	5.22287e-163	1.2347e-162	3.01911e-164	1.67158e-163	-4.00149e-163	2.56175e-163	-4.29986e-164	-1.92069e-163	-1.30493e-164	4.21728e-163	2.80056e-163	-1.3284e-163	-1.35417e-163	2.46104e-163	0
1.50635e-163	-6.02971e-164	-1.44246e-163	-3.13686e-163	-6.74835e-164	4.35003e-164	-4.46324e-163	7.48273e-163	-2.67385e-163	-4.82241e-163	-5.593e-163	-4.7851e-163	3.64398e-163	-6.22726e-163	4.65489e-163	-1.88691e-164	5.22287e-163	1.2347e-162	3.01911e-164	1.67158e-163	-4.00149e-163	2.56175e-163	-4.29986e-164	-1.92069e-163	-1.30493e-164	4.21728e-163	2.80056e-163	-1.3284e-163	-1.35417e-163	2.46104e-163	0
1.50635e-163	-6.02971e-164	-1.44246e-163	-3.13686e-163	-6.74835e-164	4.35003e-164	-4.46324e-163	7.48273e-163	-2.67385e-163	-4.82241e-163	-5.593e-163	-4.7851e-163	3.64398e-163	-6.22726e-163	4.65489e-163	-1.88691e-164	5.22287e-163	1.2347e-162	3.01911e-164	1.67158e-163	-4.00149e-163	2.56175e-163	-4.29986e-164	-1.92069e-163	-1.30493e-164	4.21728e-163	2.80056e-163	-1.3284e-163	-1.35417e-163	2.46104e-163	0
1.50635e-163	-6.02971e-164	-1.44246e-163	-3.13686e-163	-6.74835e-164	4.35003e-164	-4.46324e-163	7.48273e-163	-2.67385e-163	-4.82241e-163	-5.593e-163	-4.7851e-163	3.64398e-163	-6.22726e-163	4.65489e-163	-1.88691e-164	5.22287e-163	1.2347e-162	3.01911e-164	1.67158e-163	-4.00149e-163	2.56175e-163	-4.29986e-164	-1.92069e-163	-1.30493e-164	4.21728e-163	2.80056e-163	-1.3284e-163	-1.35417e-163	2.46104e-163	0
1.50635e-163	-6.02971e-164	-1.44246e-163	-3.13686e-163	-6.74835e-164	4.35003e-164	-4.46324e-163	7.48273e-163	-2.67385e-163	-4.82241e-163	-5.593e-163	-4.7851e-163	3.64398e-163	-6.22726e-163	4.65489e-163	-1.88691e-164	5.22287e-163	1.2347e-162	3.01911e-164	1.67158e-163	-4.00149e-163	2.56175e-163	-4.29986e-164	-1.92069e-163	-1.30493e-164	4.21728e-163	2.80056e-163	-1.3284e-163	-1.35417e-163	2.46104e-163	0
1.50635e-163	-6.02971e-164	-1.44246e-163	-3.13686e-163	-6.74835e-164	4.35003e-164	-4.46324e-163	7.48273e-163	-2.67385e-163	-4.82241e-163	-5.593e-163	-4.7851e-163	3.64398e-163	-6.22726e-163	4.65489e-163	-1.88691e-164	5.22287e-163	1.2347e-162	3.01911e-164	1.67158e-163	-4.00149e-163	2.56175e-163	-4.29986e-164	-1.92069e-163	-1.30493e-164	4.21728e-163	2.80056e-163	-1.3284e-163	-1.35417e-163	2.46104e-163	0
1.50635e-163	-6.02971e-164	-1.44246e-163	-3.13686e-163	-6.74835e-164	4.35003e-164	-4.46324e-163	7.48273e-163	-2.67385e-163	-4.82241e-163	-5.593e-163	-4.7851e-163	3.64398e-163	-6.22726e-163	4.65489e-163	-1.88691e-164	5.22287e-163	1.2347e-162	3.01911e-164	1.67158e-163	-4.00149e-163	2.56175e-163	-4.29986e-164	-1.92069e-163	-1.30493e-164	4.21728e-163	2.80056e-163	-1.3284e-163	-1.35417e-163	2.46104e-163	0
1.50635e-163	-6.02971e-164	-1.44246e-163	-3.13686e-163	-6.74835e-164	4.35003e-164	-4.46324e-163	7.48273e-163	-2.67385e-163	-4.82241e-163	-5.593e-163	-4.7851e-163	3.64398e-163	-6.22726e-163	4.65489e-163	-1.88691e-164	5.22287e-163	1.2347e-162	3.01911e-164	1.67158e-163	-4.00149e-163	2.56175e-163	-4.29986e-164	-1.92069e-163	-1.30493e-164	4.21728e-163	2.80056e-163	-1.3284e-163	-1.35417e-163	2.46104e-163	0
1.50635e-163	-6.02971e-164	-1.44246e-163	-3.13686e-163	-6.74835e-164	4.35003e-164	-4.46324e-163	7.48273e-163	-2.67385e-163	-4.82241e-163	-5.593e-163	-4.7851e-163	3.64398e-163	-6.22726e-163	4.65489e-163	-1.88691e-164	5.22287e-163	1.2347e-162	3.01911e-164	1.67158e-163	-4.00149e-163	2.56175e-163	-4.29986e-164	-1.92069e-163	-1.30493e-164	4.21728e-163	2.80056e-163	-1.3284e-163	-1.35417e-163	2.46104e-163	0
1.50635e-163	-6.02971e-164	-1.44246e-163	-3.13686e-163	-6.74835e-164	4.35003e-164	-4.46324e-163	7.48273e-163	-2.67385e-163	-4.82241e-163	-5.593e-163	-4.7851e-163	3.64398e-163	-6.22726e-163	4.65489e-163	-1.88691e-164	5.22287e-163	1.2347e-162	3.01911e-164	1.67158e-163	-4.00149e-163	2.56175e-163	-4.29986e-164	-1.92069e-163	-1.30493e-164	4.21728e-163	2.80056e-163	-1.3284e-163	-1.35417e-163	2.46104e-163	0
1.50635e-163	-6.02971e-164	-1.44246e-163	-3.13686e-163	-6.74835e-164	4.35003e-164	-4.46324e-163	7.48273e-163	-2.67385e-163	-4.82241e-163	-5.593e-163	-4.7851e-163	3.64398e-163	-6.22726e-163	4.65489e-163	-1.88691e-164	5.22287e-163	1.2347e-162	3.01911e-164	1.67158e-163	-4.00149e-163	2.56175e-163	-4.29986e-164	-1.92069e-163	-1.30493e-164	4.21728e-163	2.80056e-163	-1.3284e-163	-1.35417e-163	2.46104e-163	0
1.50635e-163	-6.02971e-164	-1.44246e-163	-3.13686e-163	-6.74835e-164	4.35003e-164	-4.46324e-163	7.48273e-163	-2.67385e-163	-4.82241e-163	-5.593e-163	-4.7851e-163	3.64398e-163	-6.22726e-163	4.65489e-163	-1.88691e-164	5.22287e-163	1.2347e-162	3.01911e-164	1.67158e-163	-4.00149e-163	2.56175e-163	-4.29986e-164	-1.92069e-163	-1.30493e-164	4.21728e-163	2.80056e-163	-1.3284e-163	-1.35417e-163	2.46104e-163	0
1.50635e-163	-6.02971e-164	-1.44246e-163	-3.13686e-163	-6.74835e-164	4.35003e-164	-4.46324e-163	7.48273e-163	-2.67385e-163	-4.82241e-163	-5.593e-163	-4.7851e-163	3.64398e-163	-6.22726e-163	4.65489e-163	-1.88691e-164	5.22287e-163	1.2347e-162	3.01911e-164	1.67158e-163	-4.00149e-163	2.56175e-163	-4.29986e-164	-1.92069e-163	-1.30493e-164	4.21728e-163	2.80056e-163	-1.3284e-163	-1.35417e-163	2.46104e-163	0
1.50635e-163	-6.02971e-164	-1.44246e-163	-3.13686e-163	-6.74835e-164	4.35003e-164	-4.46324e-163	7.48273e-163	-2.67385e-163	-4.82241e-163	-5.593e-163	-4.7851e-163	3.64398e-163	-6.22726e-163	4.65489e-163	-1.88691e-164	5.22287e-163	1.2347e-162	3.01911e-164	1.67158e-163	-4.00149e-163	2.56175e-163	-4.29986e-164	-1.92069e-163	-1.30493e-164	4.21728e-163	2.80056e-163	-1.3284e-163	-1.35417e-163	2.46104e-163	0
1.50635e-163	-6.02971e-164	-1.44246e-163	-3.13686e-163	-6.74835e-164	4.35003e-164	-4.46324e-163	7.48273e-163	-2.67385e-163	-4.82241e-163	-5.593e-163	-4.7851e-163	3.64398e-163	-6.22726e-163	4.65489e-163	-1.88691e-164	5.22287e-163	1.2347e-162	3.01911e-164	1.67158e-163	-4.00149e-163	2.56175e-163	-4.29986e-164	-1.92069e-163	-1.30493e-164	4.21728e-163	2.80056e-163	-1.3284e-163	-1.35417e-163	2.46104e-163	0
1.50635e-163	-6.02971e-164	-1.44246e-163	-3.13686e-163	-6.74835e-164	4.35003e-164	-4.46324e-163	7.48273e-163	-2.67385e-163	-4.82241e-163	-5.593e-163	-4.7851e-163	3.64398e-163	-6.22726e-163	4.65489e-163	-1.88691e-164	5.22287e-163	1.2347e-162	3.01911e-164	1.67158e-163	-4.00149e-163	2.56175e-163	-4.29986e-164	-1.92069e-163	-1.30493e-164	4.21728e-163	2.80056e-163	-1.3284e-163	-1.35417e-163	2.46104e-163	0
1.50635e-163	-6.02971e-164	-1.44246e-163	-3.13686e-163	-6.74835e-164	4.35003e-164	-4.46324e-163	7.48273e-163	-2.67385e-163	-4.82241e-163	-5.593e-163	-4.7851e-163	3.64398e-163	-6.22726e-163	4.65489e-163	-1.88691e-164	5.22287e-163	1.2347e-162	3.01911e-164	1.67158e-163	-4.00149e-163	2.56175e-163	-4.29986e-164	-1.92069e-163	-1.30493e-164	4.21728e-163	2.80056e-163	-1.3284e-163	-1.35417e-163	2.46104e-163	0
1.50635e-163	-6.02971e-164	-1.44246e-163	-3.13686e-163	-6.74835e-164	4.35003e-164	-4.46324e-163	7.48273e-163	-2.67385e-163	-4.82241e-163	-5.593e-163	-4.7851e-163	3.64398e-163	-6.22726e-163	4.65489e-163	-1.88691e-164	5.22287e-163	1.2347e-162	3.01911e-164	1.67158e-163	-4.00149e-163	2.56175e-163	-4.29986e-164	-1.92069e-163	-1.30493e-164	4.21728e-163	2.80056e-163	-1.3284e-163	-1.35417e-163	2.46104e-163	0
1.50635e-163	-6.02971e-164	-1.44246e-163	-3.13686e-163	-6.74835e-164	4.35003e-164	-4.46324e-163	7.48273e-163	-2.67385e-163	-4.82241e-163	-5.593e-163	-4.7851e-163	3.64398e-163	-6.22726e-163	4.65489e-163	-1.88691e-164	5.22287e-163	1.2347e-162	3.01911e-164	1.67158e-163	-4.00149e-163	2.56175e-163	-4.29986e-164	-1.92069e-163	-1.30493e-164	4.21728e-163	2.80056e-163	-1.3284e-163	-1.35417e-163	2.46104e-163	0
1.50635e-163	-6.02971e-164	-1.44246e-163	-3.13686e-163	-6.74835e-164	4.35003e-164	-4.46324e-163	7.48273e-163	-2.67385e-163	-4.82241e-163	-5.593e-163	-4.7851e-163	3.64398e-163	-6.22726e-163	4.65489e-163	-1.88691e-164	5.22287e-163	1.2347e-162	3.01911e-164	1.67158e-163	-4.00149e-163	2.56175e-163	-4.29986e-164	-1.92069e-163	-1.30493e-164	4.21728e-163	2.80056e-163	-1.3284e-163	-1.35417e-163	2.46104e-163	0
1.50635e-163	-6.02971e-164	-1.44246e-163	-3.13686e-163	-6.74835e-164	4.35003e-164	-4.46324e-163	7.48273e-163	-2.67385e-163	-4.82241e-163	-5.593e-163	-4.7851e-163	3.64398e-163	-6.22726e-163	4.65489e-163	-1.88691e-164	5.22287e-163	1.2347e-162	3.01911e-164	1.67158e-163	-4.00149e-163	2.56175e-163	-4.29986e-164	-1.92069e-163	-1.30493e-164	4.21728e-163	2.80056e-163	-1.3284e-163	-1.35417e-163	2.46104e-163	0
1.50635e-163	-6.02971e-164	-1.44246e-163	-3.13686e-163	-6.74835e-164	4.35003e-164	-4.46324e-163	7.48273e-163	-2.67385e-163	-4.82241e-163	-5.593e-163	-4.7851e-163	3.64398e-163	-6.22726e-163	4.65489e-163	-1.88691e-164	5.22287e-163	1.2347e-162	3.01911e-164	1.67158e-163	-4.00149e-163	2.56175e-163	-4.29986e-164	-1.92069e-163	-1.30493e-164	4.21728e-163	2.80056e-163	-1.3284e-163	-1.35417e-163	2.46104e-163	0
1.50635e-163	-6.02971e-164	-1.44246e-163	-3.13686e-163	-6.74835e-164	4.35003e-164	-4.46324e-163	7.48273e-163	-2.67385e-163	-4.82241e-163	-5.593e-163	-4.7851e-163	3.64398e-163	-6.22726e-163	4.65489e-163	-1.88691e-164	5.22287e-163	1.2347e-162	3.01911e-164	1.67158e-163	-4.00149e-163	2.56175e-163	-4.29986e-164	-1.92069e-163	-1.30493e-164	4.21728e-163	2.80056e-163	-1.3284e-163	-1.35417e-163	2.46104e-163	0
1.50635e-163	-6.02971e-164	-1.44246e-163	-3.13686e-163	-6.74835e-164	4.35003e-164	-4.46324e-163	7.48273e-163	-2.67385e-163	-4.82241e-163	-5.593e-163	-4.7851e-163	3.64398e-163	-6.22726e-163	4.65489e-163	-1.88691e-164	5.22287e-163	1.2347e-162	3.01911e-164	1.67158e-163	-4.00149e-163	2.56175e-163	-4.29986e-164	-1.92069e-163	-1.30493e-164	4.21728e-163	2.80056e-163	-1.3284e-163	-1.35417e-163	2.46104e-163	0
1.50635e-163	-6.02971e-164	-1.44246e-163	-3.13686e-163	-6.74835e-164	4.35003e-164	-4.46324e-163	7.48273e-163	-2.67385e-163	-4.82241e-163	-5.593e-163	-4.7851e-163	3.64398e-163	-6.22726e-163	4.65489e-163	-1.88691e-164	5.22287e-163	1.2347e-162	3.01911e-164	1.67158e-163	-4.00149e-163	2.56175e-163	-4.29986e-164	-1.92069e-163	-1.30493e-164	4.21728e-163	2.80056e-163	-1.3284e-163	-1.35417e-163	2.46104e-163	0
1.50635e-163	-6.02971e-164	-1.44246e-163	-3.13686e-163	-6.74835e-164	4.35003e-164	-4.46324e-163	7.48273e-163	-2.67385e-163	-4.82241e-163	-5.593e-163	-4.7851e-163	3.64398e-163	-6.22726e-163	4.65489e-163	-1.88691e-164	5.22287e-163	1.2347e-162	3.01911e-164	1.67158e-163	-4.00149e-163	2.56175e-163	-4.29986e-164	-1.92069e-163	-1.30493e-164	4.21728e-163	2.80056e-163	-1.3284e-163	-1.35417e-163	2.46104e-163	0
1.50635e-163	-6.02971e-164	-1.44246e-163	-3.13686e-163	-6.74835e-164	4.35003e-164	-4.46324e-163	7.48273e-163	-2.67385e-163	-4.82241e-163	-5.593e-163	-4.7851e-163	3.64398e-163	-6.22726e-163	4.65489e-163	-1.88691e-164	5.22287e-163	1.2347e-162	3.01911e-164	1.67158e-163	-4.00149e-163	2.56175e-163	-4.29986e-164	-1.92069e-163	-1.30493e-164	4.21728e-163	2.80056e-163	-1.3284e-163	-1.35417e-163	2.46104e-163	0
1.50635e-163	-6.02971e-164	-1.44246e-163	-3.13686e-163	-6.74835e-164	4.35003e-164	-4.46324e-163	7.48273e-163	-2.67385e-163	-4.82241e-163	-5.593e-163	-4.7851e-163	3.64398e-163	-6.22726e-163	4.65489e-163	-1.88691e-164	5.22287e-163	1.2347e-162	3.01911e-164	1.67158e-163	-4.00149e-163	2.56175e-163	-4.29986e-164	-1.92069e-163	-1.30493e-164	4.21728e-163	2.80056e-163	-1.3284e-163	-1.35417e-163	2.46104e-163	0
1.50635e-163	-6.02971e-164	-1.44246e-163	-3.13686e-163	-6.74835e-164	4.35003e-164	-4.46324e-163	7.48273e-163	-2.67385e-163	-4.82241e-163	-5.593e-163	-4.7851e-163	3.64398e-163	-6.22726e-163	4.65489e-163	-1.88691e-164	5.22287e-163	1.2347e-162	3.01911e-164	1.67158e-163	-4.00149e-163	2.56175e-163	-4.29986e-164	-1.92069e-163	-1.30493e-164	4.21728e-163	2.80056e-163	-1.3284e-163	-1.35417e-163	2.46104e-163	0
1.50635e-163	-6.02971e-164	-1.44246e-163	-3.13686e-163	-6.74835e-164	4.35003e-164	-4.46324e-163	7.48273e-163	-2.67385e-163	-4.82241e-163	-5.593e-163	-4.7851e-163	3.64398e-163	-6.22726e-163	4.65489e-163	-1.88691e-164	5.22287e-163	1.2347e-162	3.01911e-164	1.67158e-163	-4.00149e-163	2.56175e-163	-4.29986e-164	-1.92069e-163	-1.30493e-164	4.21728e-163	2.80056e-163	-1.3284e-163	-1.35417e-163	2.46104e-163	0
1.50635e-163	-6.02971e-164	-1.44246e-163	-3.13686e-163	-6.74835e-164	4.35003e-164	-4.46324e-163	7.48273e-163	-2.67385e-163	-4.82241e-163	-5.593e-163	-4.7851e-163	3.64398e-163	-6.22726e-163	4.65489e-163	-1.88691e-164	5.22287e-163	1.2347e-162	3.01911e-164	1.67158e-163	-4.00149e-163	2.56175e-163	-4.29986e-164	-1.92069e-163	-1.30493e-164	4.21728e-163	2.80056e-163	-1.3284e-163	-1.35417e-163	2.46104e-163	0
1.50635e-163	-6.02971e-164	-1.44246e-163	-3.13686e-163	-6.74835e-164	4.35003e-164	-4.46324e-163	7.48273e-163	-2.67385e-163	-4.82241e-163	-5.593e-163	-4.7851e-163	3.64398e-163	-6.22726e-163	4.65489e-163	-1.88691e-164	5.22287e-163	1.2347e-162	3.01911e-164	1.67158e-163	-4.00149e-163	2.56175e-163	-4.29986e-164	-1.92069e-163	-1.30493e-164	4.21728e-163	2.80056e-163	-1.3284e-163	-1.35417e-163	2.46104e-163	0
1.50635e-163	-6.02971e-164	-1.44246e-163	-3.13686e-163	-6.74835e-164	4.35003e-164	-4.46324e-163	7.48273e-163	-2.67385e-163	-4.82241e-163	-5.593e-163	-4.7851e-163	3.64398e-163	-6.22726e-163	4.65489e-163	-1.88691e-164	5.22287e-163	1.2347e-162	3.01911e-164	1.67158e-163	-4.00149e-163	2.56175e-163	-4.29986e-164	-1.92069e-163	-1.30493e-164	4.21728e-163	2.80056e-163	-1.3284e-163	-1.35417e-163	2.46104e-163	0
1.50635e-163	-6.02971e-164	-1.44246e-163	-3.13686e-163	-6.74835e-164	4.35003e-164	-4.46324e-163	7.48273e-163	-2.67385e-163	-4.82241e-163	-5.593e-163	-4.7851e-163	3.64398e-163	-6.22726e-163	4.65489e-163	-1.88691e-164	5.22287e-163	1.2347e-162	3.01911e-164	1.67158e-163	-4.00149e-163	2.56175e-163	-4.29986e-164	-1.92069e-163	-1.30493e-164	4.21728e-163	2.80056e-163	-1.3284e-163	-1.35417e-163	2.46104e-163	0
1.50635e-163	-6.02971e-164	-1.44246e-163	-3.13686e-163	-6.74835e-164	4.35003e-164	-4.46324e-163	7.48273e-163	-2.67385e-163	-4.82241e-163	-5.593e-163	-4.7851e-163	3.64398e-163	-6.22726e-163	4.65489e-163	-1.88691e-164	5.22287e-163	1.2347e-162	3.01911e-164	1.67158e-163	-4.00149e-163	2.56175e-163	-4.29986e-164	-1.92069e-163	-1.30493e-164	4.21728e-163	2.80056e-163	-1.3284e-163	-1.35417e-163	2.46104e-163	0
1.50635e-163	-6.02971e-164	-1.44246e-163	-3.13686e-163	-6.74835e-164	4.35003e-164	-4.46324e-163	7.48273e-163	-2.67385e-163	-4.82241e-163	-5.593e-163	-4.7851e-163	3.64398e-163	-6.22726e-163	4.65489e-163	-1.88691e-164	5.22287e-163	1.2347e-162	3.01911e-164	1.67158e-163	-4.00149e-163	2.56175e-163	-4.29986e-164	-1.92069e-163	-1.30493e-164	4.21728e-163	2.80056e-163	-1.3284e-163	-1.35417e-163	2.46104e-163	0
1.50635e-163	-6.02971e-164	-1.44246e-163	-3.13686e-163	-6.74835e-164	4.35003e-164	-4.46324e-163	7.48273e-163	-2.67385e-163	-4.82241e-163	-5.593e-163	-4.7851e-163	3.64398e-163	-6.22726e-163	4.65489e-163	-1.88691e-164	5.22287e-163	1.2347e-162	3.01911e-164	1.67158e-163	-4.00149e-163	2.56175e-163	-4.29986e-164	-1.92069e-163	-1.30493e-164	4.21728e-163	2.80056e-163	-1.3284e-163	-1.35417e-163	2.46104e-163	0
1.50635e-163	-6.02971e-164	-1.44246e-163	-3.13686e-163	-6.74835e-164	4.35003e-164	-4.46324e-163	7.48273e-163	-2.67385e-163	-4.82241e-163	-5.593e-163	-4.7851e-163	3.64398e-163	-6.22726e-163	4.65489e-163	-1.88691e-164	5.22287e-163	1.2347e-162	3.01911e-164	1.67158e-163	-4.00149e-163	2.56175e-163	-4.29986e-164	-1.92069e-163	-1.30493e-164	4.21728e-163	2.80056e-163	-1.3284e-163	-1.35417e-163	2.46104e-163	0
1.50635e-163	-6.02971e-164	-1.44246e-163	-3.13686e-163	-6.74835e-164	4.35003e-164	-4.46324e-163	7.48273e-163	-2.67385e-163	-4.82241e-163	-5.593e-163	-4.7851e-163	3.64398e-163	-6.22726e-163	4.65489e-163	-1.88691e-164	5.22287e-163	1.2347e-162	3.01911e-164	1.67158e-163	-4.00149e-163	2.56175e-163	-4.29986e-164	-1.92069e-163	-1.30493e-164	4.21728e-163	2.80056e-163	-1.3284e-163	-1.35417e-163	2.46104e-163	0
1.50635e-163	-6.02971e-164	-1.44246e-163	-3.13686e-163	-6.74835e-164	4.35003e-164	-4.46324e-163	7.48273e-163	-2.67385e-163	-4.82241e-163	-5.593e-163	-4.7851e-163	3.64398e-163	-6.22726e-163	4.65489e-163	-1.88691e-164	5.22287e-163	1.2347e-162	3.01911e-164	1.67158e-163	-4.00149e-163	2.56175e-163	-4.29986e-164	-1.92069e-163	-1.30493e-164	4.21728e-163	2.80056e-163	-1.3284e-163	-1.35417e-163	2.46104e-163	0
1.50635e-163	-6.02971e-164	-1.44246e-163	-3.13686e-163	-6.74835e-164	4.35003e-164	-4.46324e-163	7.48273e-163	-2.67385e-163	-4.82241e-163	-5.593e-163	-4.7851e-163	3.64398e-163	-6.22726e-163	4.65489e-163	-1.88691e-164	5.22287e-163	1.2347e-162	3.01911e-164	1.67158e-163	-4.00149e-163	2.56175e-163	-4.29986e-164	-1.92069e-163	-1.30493e-164	4.21728e-163	2.80056e-163	-1.3284e-163	-1.35417e-163	2.46104e-163	0
1.50635e-163	-6.02971e-164	-1.44246e-163	-3.13686e-163	-6.74835e-164	4.35003e-164	-4.46324e-163	7.48273e-163	-2.67385e-163	-4.82241e-163	-5.593e-163	-4.7851e-163	3.64398e-163	-6.22726e-163	4.65489e-163	-1.88691e-164	5.22287e-163	1.2347e-162	3.01911e-164	1.67158e-163	-4.00149e-163	2.56175e-163	-4.29986e-164	-1.92069e-163	-1.30493e-164	4.21728e-163	2.80056e-163	-1.3284e-163	-1.35417e-163	2.46104e-163	0
1.50635e-163	-6.02971e-164	-1.44246e-163	-3.13686e-163	-6.74835e-164	4.35003e-164	-4.46324e-163	7.48273e-163	-2.67385e-163	-4.82241e-163	-5.593e-163	-4.7851e-163	3.64398e-163	-6.22726e-163	4.65489e-163	-1.88691e-164	5.22287e-163	1.2347e-162	3.01911e-164	1.67158e-163	-4.00149e-163	2.56175e-163	-4.29986e-164	-1.92069e-163	-1.30493e-164	4.21728e-163	2.80056e-163	-1.3284e-163	-1.35417e-163	2.46104e-163	0
1.50635e-163	-6.02971e-164	-1.44246e-163	-3.13686e-163	-6.74835e-164	4.35003e-164	-4.46324e-163	7.48273e-163	-2.67385e-163	-4.82241e-163	-5.593e-163	-4.7851e-163	3.64398e-163	-6.22726e-163	4.65489e-163	-1.88691e-164	5.22287e-163	1.2347e-162	3.01911e-164	1.67158e-163	-4.00149e-163	2.56175e-163	-4.29986e-164	-1.92069e-163	-1.30493e-164	4.21728e-163	2.80056e-163	-1.3284e-163	-1.35417e-163	2.46104e-163	0
1.50635e-163	-6.02971e-164	-1.44246e-163	-3.13686e-163	-6.74835e-164	4.35003e-164	-4.46324e-163	7.48273e-163	-2.67385e-163	-4.82241e-163	-5.593e-163	-4.7851e-163	3.64398e-163	-6.22726e-163	4.65489e-163	-1.88691e-164	5.22287e-163	1.2347e-162	3.01911e-164	1.67158e-163	-4.00149e-163	2.56175e-163	-4.29986e-164	-1.92069e-163	-1.30493e-164	4.21728e-163	2.80056e-163	-1.3284e-163	-1.35417e-163	2.46104e-163	0
1.50635e-163	-6.02971e-164	-1.44246e-163	-3.13686e-163	-6.74835e-164	4.35003e-164	-4.46324e-163	7.48273e-163	-2.67385e-163	-4.82241e-163	-5.593e-163	-4.7851e-163	3.64398e-163	-6.22726e-163	4.65489e-163	-1.88691e-164	5.22287e-163	1.2347e-162	3.01911e-164	1.67158e-163	-4.00149e-163	2.56175e-163	-4.29986e-164	-1.92069e-163	-1.30493e-164	4.21728e-163	2.80056e-163	-1.3284e-163	-1.35417e-163	2.46104e-163	0
1.50635e-163	-6.02971e-164	-1.44246e-163	-3.13686e-163	-6.74835e-164	4.35003e-164	-4.46324e-163	7.48273e-163	-2.67385e-163	-4.82241e-163	-5.593e-163	-4.7851e-163	3.64398e-163	-6.22726e-163	4.65489e-163	-1.88691e-164	5.22287e-163	1.2347e-162	3.01911e-164	1.67158e-163	-4.00149e-163	2.56175e-163	-4.29986e-164	-1.92069e-163	-1.30493e-164	4.21728e-163	2.80056e-163	-1.3284e-163	-1.35417e-163	2.46104e-163	0
1.50635e-163	-6.02971e-164	-1.44246e-163	-3.13686e-163	-6.74835e-164	4.35003e-164	-4.46324e-163	7.48273e-163	-2.67385e-163	-4.82241e-163	-5.593e-163	-4.7851e-163	3.64398e-163	-6.22726e-163	4.65489e-163	-1.88691e-164	5.22287e-163	1.2347e-162	3.01911e-164	1.67158e-163	-4.00149e-163	2.56175e-163	-4.29986e-164	-1.92069e-163	-1.30493e-164	4.21728e-163	2.80056e-163	-1.3284e-163	-1.35417e-163	2.46104e-163	0
1.50635e-163	-6.02971e-164	-1.44246e-163	-3.13686e-163	-6.74835e-164	4.35003e-164	-4.46324e-163	7.48273e-163	-2.67385e-163	-4.82241e-163	-5.593e-163	-4.7851e-163	3.64398e-163	-6.22726e-163	4.65489e-163	-1.88691e-164	5.22287e-163	1.2347e-162	3.01911e-164	1.67158e-163	-4.00149e-163	2.56175e-163	-4.29986e-164	-1.92069e-163	-1.30493e-164	4.21728e-163	2.80056e-163	-1.3284e-163	-1.35417e-163	2.46104e-163	0
1.50635e-163	-6.02971e-164	-1.44246e-163	-3.13686e-163	-6.74835e-164	4.35003e-164	-4.46324e-163	7.48273e-163	-2.67385e-163	-4.82241e-163	-5.593e-163	-4.7851e-163	3.64398e-163	-6.22726e-163	4.65489e-163	-1.88691e-164	5.22287e-163	1.2347e-162	3.01911e-164	1.67158e-163	-4.00149e-163	2.56175e-163	-4.29986e-164	-1.92069e-163	-1.30493e-164	4.21728e-163	2.80056e-163	-1.3284e-163	-1.35417e-163	2.46104e-163	0
1.50635e-163	-6.02971e-164	-1.44246e-163	-3.13686e-163	-6.74835e-164	4.35003e-164	-4.46324e-163	7.48273e-163	-2.67385e-163	-4.82241e-163	-5.593e-163	-4.7851e-163	3.64398e-163	-6.22726e-163	4.65489e-163	-1.88691e-164	5.22287e-163	1.2347e-162	3.01911e-164	1.67158e-163	-4.00149e-163	2.56175e-163	-4.29986e-164	-1.92069e-163	-1.30493e-164	4.21728e-163	2.80056e-163	-1.3284e-163	-1.35417e-163	2.46104e-163	0
1.50635e-163	-6.02971e-164	-1.44246e-163	-3.13686e-163	-6.74835e-164	4.35003e-164	-4.46324e-163	7.48273e-163	-2.67385e-163	-4.82241e-163	-5.593e-163	-4.7851e-163	3.64398e-163	-6.22726e-163	4.65489e-163	-1.88691e-164	5.22287e-163	1.2347e-162	3.01911e-164	1.67158e-163	-4.00149e-163	2.56175e-163	-4.29986e-164	-1.92069e-163	-1.30493e-164	4.21728e-163	2.80056e-163	-1.3284e-163	-1.35417e-163	2.46104e-163	0
1.50635e-163	-6.02971e-164	-1.44246e-163	-3.13686e-163	-6.74835e-164	4.35003e-164	-4.46324e-163	7.48273e-163	-2.67385e-163	-4.82241e-163	-5.593e-163	-4.7851e-163	3.64398e-163	-6.22726e-163	4.65489e-163	-1.88691e-164	5.22287e-163	1.2347e-162	3.01911e-164	1.67158e-163	-4.00149e-163	2.56175e-163	-4.29986e-164	-1.92069e-163	-1.30493e-164	4.21728e-163	2.80056e-163	-1.3284e-163	-1.35417e-163	2.46104e-163	0
1.50635e-163	-6.02971e-164	-1.44246e-163	-3.13686e-163	-6.74835e-164	4.35003e-164	-4.46324e-163	7.48273e-163	-2.67385e-163	-4.82241e-163	-5.593e-163	-4.7851e-163	3.64398e-163	-6.22726e-163	4.65489e-163	-1.88691e-164	5.22287e-163	1.2347e-162	3.01911e-164	1.67158e-163	-4.00149e-163	2.56175e-163	-4.29986e-164	-1.92069e-163	-1.30493e-164	4.21728e-163	2.80056e-163	-1.3284e-163	-1.35417e-163	2.46104e-163	0
1.50635e-163	-6.02971e-164	-1.44246e-163	-3.13686e-163	-6.74835e-164	4.35003e-164	-4.46324e-163	7.48273e-163	-2.67385e-163	-4.82241e-163	-5.593e-163	-4.7851e-163	3.64398e-163	-6.22726e-163	4.65489e-163	-1.88691e-164	5.22287e-163	1.2347e-162	3.01911e-164	1.67158e-163	-4.00149e-163	2.56175e-163	-4.29986e-164	-1.92069e-163	-1.30493e-164	4.21728e-163	2.80056e-163	-1.3284e-163	-1.35417e-163	2.46104e-163	0
1.50635e-163	-6.02971e-164	-1.44246e-163	-3.13686e-163	-6.74835e-164	4.35003e-164	-4.46324e-163	7.48273e-163	-2.67385e-163	-4.82241e-163	-5.593e-163	-4.7851e-163	3.64398e-163	-6.22726e-163	4.65489e-163	-1.88691e-164	5.22287e-163	1.2347e-162	3.01911e-164	1.67158e-163	-4.00149e-163	2.56175e-163	-4.29986e-164	-1.92069e-163	-1.30493e-164	4.21728e-163	2.80056e-163	-1.3284e-163	-1.35417e-163	2.46104e-163	0
1.50635e-163	-6.02971e-164	-1.44246e-163	-3.13686e-163	-6.74835e-164	4.35003e-164	-4.46324e-163	7.48273e-163	-2.67385e-163	-4.82241e-163	-5.593e-163	-4.7851e-163	3.64398e-163	-6.22726e-163	4.65489e-163	-1.88691e-164	5.22287e-163	1.2347e-162	3.01911e-164	1.67158e-163	-4.00149e-163	2.56175e-163	-4.29986e-164	-1.92069e-163	-1.30493e-164	4.21728e-163	2.80056e-163	-1.3284e-163	-1.35417e-163	2.46104e-163	0
1.50635e-163	-6.02971e-164	-1.44246e-163	-3.13686e-163	-6.74835e-164	4.35003e-164	-4.46324e-163	7.48273e-163	-2.67385e-163	-4.82241e-163	-5.593e-163	-4.7851e-163	3.64398e-163	-6.22726e-163	4.65489e-163	-1.88691e-164	5.22287e-163	1.2347e-162	3.01911e-164	1.67158e-163	-4.00149e-163	2.56175e-163	-4.29986e-164	-1.92069e-163	-1.30493e-164	4.21728e-163	2.80056e-163	-1.3284e-163	-1.35417e-163	2.46104e-163	0
1.50635e-163	-6.02971e-164	-1.44246e-163	-3.13686e-163	-6.74835e-164	4.35003e-164	-4.46324e-163	7.48273e-163	-2.67385e-163	-4.82241e-163	-5.593e-163	-4.7851e-163	3.64398e-163	-6.22726e-163	4.65489e-163	-1.88691e-164	5.22287e-163	1.2347e-162	3.01911e-164	1.67158e-163	-4.00149e-163	2.56175e-163	-4.29986e-164	-1.92069e-163	-1.30493e-164	4.21728e-163	2.80056e-163	-1.3284e-163	-1.35417e-163	2.46104e-163	0
1.50635e-163	-6.02971e-164	-1.44246e-163	-3.13686e-163	-6.74835e-164	4.35003e-164	-4.46324e-163	7.48273e-163	-2.67385e-163	-4.82241e-163	-5.593e-163	-4.7851e-163	3.64398e-163	-6.22726e-163	4.65489e-163	-1.88691e-164	5.22287e-163	1.2347e-162	3.01911e-164	1.67158e-163	-4.00149e-163	2.56175e-163	-4.29986e-164	-1.92069e-163	-1.30493e-164	4.21728e-163	2.80056e-163	-1.3284e-163	-1.35417e-163	2.46104e-163	0
1.50635e-163	-6.02971e-164	-1.44246e-163	-3.13686e-163	-6.74835e-164	4.35003e-164	-4.46324e-163	7.48273e-163	-2.67385e-163	-4.82241e-163	-5.593e-163	-4.7851e-163	3.64398e-163	-6.22726e-163	4.65489e-163	-1.88691e-164	5.22287e-163	1.2347e-162	3.01911e-164	1.67158e-163	-4.00149e-163	2.56175e-163	-4.29986e-164	-1.92069e-163	-1.30493e-164	4.21728e-163	2.80056e-163	-1.3284e-163	-1.35417e-163	2.46104e-163	0
1.50635e-163	-6.02971e-164	-1.44246e-163	-3.13686e-163	-6.74835e-164	4.35003e-164	-4.46324e-163	7.48273e-163	-2.67385e-163	-4.82241e-163	-5.593e-163	-4.7851e-163	3.64398e-163	-6.22726e-163	4.65489e-163	-1.88691e-164	5.22287e-163	1.2347e-162	3.01911e-164	1.67158e-163	-4.00149e-163	2.56175e-163	-4.29986e-164	-1.92069e-163	-1.30493e-164	4.21728e-163	2.80056e-163	-1.3284e-163	-1.35417e-163	2.46104e-163	0
1.50635e-163	-6.02971e-164	-1.44246e-163	-3.13686e-163	-6.74835e-164	4.35003e-164	-4.46324e-163	7.48273e-163	-2.67385e-163	-4.82241e-163	-5.593e-163	-4.7851e-163	3.64398e-163	-6.22726e-163	4.65489e-163	-1.88691e-164	5.22287e-163	1.2347e-162	3.01911e-164	1.67158e-163	-4.00149e-163	2.56175e-163	-4.29986e-164	-1.92069e-163	-1.30493e-164	4.21728e-163	2.80056e-163	-1.3284e-163	-1.35417e-163	2.46104e-163	0
1.50635e-163	-6.02971e-164	-1.44246e-163	-3.13686e-163	-6.74835e-164	4.35003e-164	-4.46324e-163	7.48273e-163	-2.67385e-163	-4.82241e-163	-5.593e-163	-4.7851e-163	3.64398e-163	-6.22726e-163	4.65489e-163	-1.88691e-164	5.22287e-163	1.2347e-162	3.01911e-164	1.67158e-163	-4.00149e-163	2.56175e-163	-4.29986e-164	-1.92069e-163	-1.30493e-164	4.21728e-163	2.80056e-163	-1.3284e-163	-1.35417e-163	2.46104e-163	0
1.50635e-163	-6.02971e-164	-1.44246e-163	-3.13686e-163	-6.74835e-164	4.35003e-164	-4.46324e-163	7.48273e-163	-2.67385e-163	-4.82241e-163	-5.593e-163	-4.7851e-163	3.64398e-163	-6.22726e-163	4.65489e-163	-1.88691e-164	5.22287e-163	1.2347e-162	3.01911e-164	1.67158e-163	-4.00149e-163	2.56175e-163	-4.29986e-164	-1.92069e-163	-1.30493e-164	4.21728e-163	2.80056e-163	-1.3284e-163	-1.35417e-163	2.46104e-163	0
1.50635e-163	-6.02971e-164	-1.44246e-163	-3.13686e-163	-6.74835e-164	4.35003e-164	-4.46324e-163	7.48273e-163	-2.67385e-163	-4.82241e-163	-5.593e-163	-4.7851e-163	3.64398e-163	-6.22726e-163	4.65489e-163	-1.88691e-164	5.22287e-163	1.2347e-162	3.01911e-164	1.67158e-163	-4.00149e-163	2.56175e-163	-4.29986e-164	-1.92069e-163	-1.30493e-164	4.21728e-163	2.80056e-163	-1.3284e-163	-1.35417e-163	2.46104e-163	0
1.50635e-163	-6.02971e-164	-1.44246e-163	-3.13686e-163	-6.74835e-164	4.35003e-164	-4.46324e-163	7.48273e-163	-2.67385e-163	-4.82241e-163	-5.593e-163	-4.7851e-163	3.64398e-163	-6.22726e-163	4.65489e-163	-1.88691e-164	5.22287e-163	1.2347e-162	3.01911e-164	1.67158e-163	-4.00149e-163	2.56175e-163	-4.29986e-164	-1.92069e-163	-1.30493e-164	4.21728e-163	2.80056e-163	-1.3284e-163	-1.35417e-163	2.46104e-163	0
1.50635e-163	-6.02971e-164	-1.44246e-163	-3.13686e-163	-6.74835e-164	4.35003e-164	-4.46324e-163	7.48273e-163	-2.67385e-163	-4.82241e-163	-5.593e-163	-4.7851e-163	3.64398e-163	-6.22726e-163	4.65489e-163	-1.88691e-164	5.22287e-163	1.2347e-162	3.01911e-164	1.67158e-163	-4.00149e-163	2.56175e-163	-4.29986e-164	-1.92069e-163	-1.30493e-164	4.21728e-163	2.80056e-163	-1.3284e-163	-1.35417e-163	2.46104e-163	0
1.50635e-163	-6.02971e-164	-1.44246e-163	-3.13686e-163	-6.74835e-164	4.35003e-164	-4.46324e-163	7.48273e-163	-2.67385e-163	-4.82241e-163	-5.593e-163	-4.7851e-163	3.64398e-163	-6.22726e-163	4.65489e-163	-1.88691e-164	5.22287e-163	1.2347e-162	3.01911e-164	1.67158e-163	-4.00149e-163	2.56175e-163	-4.29986e-164	-1.92069e-163	-1.30493e-164	4.21728e-163	2.80056e-163	-1.3284e-163	-1.35417e-163	2.46104e-163	0
1.50635e-163	-6.02971e-164	-1.44246e-163	-3.13686e-163	-6.74835e-164	4.35003e-164	-4.46324e-163	7.48273e-163	-2.67385e-163	-4.82241e-163	-5.593e-163	-4.7851e-163	3.64398e-163	-6.22726e-163	4.65489e-163	-1.88691e-164	5.22287e-163	1.2347e-162	3.01911e-164	1.67158e-163	-4.00149e-163	2.56175e-163	-4.29986e-164	-1.92069e-163	-1.30493e-164	4.21728e-163	2.80056e-163	-1.3284e-163	-1.35417e-163	2.46104e-163	0
1.50635e-163	-6.02971e-164	-1.44246e-163	-3.13686e-163	-6.74835e-164	4.35003e-164	-4.46324e-163	7.48273e-163	-2.67385e-163	-4.82241e-163	-5.593e-163	-4.7851e-163	3.64398e-163	-6.22726e-163	4.65489e-163	-1.88691e-164	5.22287e-163	1.2347e-162	3.01911e-164	1.67158e-163	-4.00149e-163	2.56175e-163	-4.29986e-164	-1.92069e-163	-1.30493e-164	4.21728e-163	2.80056e-163	-1.3284e-163	-1.35417e-163	2.46104e-163	0
1.50635e-163	-6.02971e-164	-1.44246e-163	-3.13686e-163	-6.74835e-164	4.35003e-164	-4.46324e-163	7.48273e-163	-2.67385e-163	-4.82241e-163	-5.593e-163	-4.7851e-163	3.64398e-163	-6.22726e-163	4.65489e-163	-1.88691e-164	5.22287e-163	1.2347e-162	3.01911e-164	1.67158e-163	-4.00149e-163	2.56175e-163	-4.29986e-164	-1.92069e-163	-1.30493e-164	4.21728e-163	2.80056e-163	-1.3284e-163	-1.35417e-163	2.46104e-163	0
1.50635e-163	-6.02971e-164	-1.44246e-163	-3.13686e-163	-6.74835e-164	4.35003e-164	-4.46324e-163	7.48273e-163	-2.67385e-163	-4.82241e-163	-5.593e-163	-4.7851e-163	3.64398e-163	-6.22726e-163	4.65489e-163	-1.88691e-164	5.22287e-163	1.2347e-162	3.01911e-164	1.67158e-163	-4.00149e-163	2.56175e-163	-4.29986e-164	-1.92069e-163	-1.30493e-164	4.21728e-163	2.80056e-163	-1.3284e-163	-1.35417e-163	2.46104e-163	0
1.50635e-163	-6.02971e-164	-1.44246e-163	-3.13686e-163	-6.74835e-164	4.35003e-164	-4.46324e-163	7.48273e-163	-2.67385e-163	-4.82241e-163	-5.593e-163	-4.7851e-163	3.64398e-163	-6.22726e-163	4.65489e-163	-1.88691e-164	5.22287e-163	1.2347e-162	3.01911e-164	1.67158e-163	-4.00149e-163	2.56175e-163	-4.29986e-164	-1.92069e-163	-1.30493e-164	4.21728e-163	2.80056e-163	-1.3284e-163	-1.35417e-163	2.46104e-163	0
1.50635e-163	-6.02971e-164	-1.44246e-163	-3.13686e-163	-6.74835e-164	4.35003e-164	-4.46324e-163	7.48273e-163	-2.67385e-163	-4.82241e-163	-5.593e-163	-4.7851e-163	3.64398e-163	-6.22726e-163	4.65489e-163	-1.88691e-164	5.22287e-163	1.2347e-162	3.01911e-164	1.67158e-163	-4.00149e-163	2.56175e-163	-4.29986e-164	-1.92069e-163	-1.30493e-164	4.21728e-163	2.80056e-163	-1.3284e-163	-1.35417e-163	2.46104e-163	0
1.50635e-163	-6.02971e-164	-1.44246e-163	-3.13686e-163	-6.74835e-164	4.35003e-164	-4.46324e-163	7.48273e-163	-2.67385e-163	-4.82241e-163	-5.593e-163	-4.7851e-163	3.64398e-163	-6.22726e-163	4.65489e-163	-1.88691e-164	5.22287e-163	1.2347e-162	3.01911e-164	1.67158e-163	-4.00149e-163	2.56175e-163	-4.29986e-164	-1.92069e-163	-1.30493e-164	4.21728e-163	2.80056e-163	-1.3284e-163	-1.35417e-163	2.46104e-163	0
1.50635e-163	-6.02971e-164	-1.44246e-163	-3.13686e-163	-6.74835e-164	4.35003e-164	-4.46324e-163	7.48273e-163	-2.67385e-163	-4.82241e-163	-5.593e-163	-4.7851e-163	3.64398e-163	-6.22726e-163	4.65489e-163	-1.88691e-164	5.22287e-163	1.2347e-162	3.01911e-164	1.67158e-163	-4.00149e-163	2.56175e-163	-4.29986e-164	-1.92069e-163	-1.30493e-164	4.21728e-163	2.80056e-163	-1.3284e-163	-1.35417e-163	2.46104e-163	0
1.50635e-163	-6.02971e-164	-1.44246e-163	-3.13686e-163	-6.74835e-164	4.35003e-164	-4.46324e-163	7.48273e-163	-2.67385e-163	-4.82241e-163	-5.593e-163	-4.7851e-163	3.64398e-163	-6.22726e-163	4.65489e-163	-1.88691e-164	5.22287e-163	1.2347e-162	3.01911e-164	1.67158e-163	-4.00149e-163	2.56175e-163	-4.29986e-164	-1.92069e-163	-1.30493e-164	4.21728e-163	2.80056e-163	-1.3284e-163	-1.35417e-163	2.46104e-163	0
1.50635e-163	-6.02971e-164	-1.44246e-163	-3.13686e-163	-6.74835e-164	4.35003e-164	-4.46324e-163	7.48273e-163	-2.67385e-163	-4.82241e-163	-5.593e-163	-4.7851e-163	3.64398e-163	-6.22726e-163	4.65489e-163	-1.88691e-164	5.22287e-163	1.2347e-162	3.01911e-164	1.67158e-163	-4.00149e-163	2.56175e-163	-4.29986e-164	-1.92069e-163	-1.30493e-164	4.21728e-163	2.80056e-163	-1.3284e-163	-1.35417e-163	2.46104e-163	0
1.50635e-163	-6.02971e-164	-1.44246e-163	-3.13686e-163	-6.74835e-164	4.35003e-164	-4.46324e-163	7.48273e-163	-2.67385e-163	-4.82241e-163	-5.593e-163	-4.7851e-163	3.64398e-163	-6.22726e-163	4.65489e-163	-1.88691e-164	5.22287e-163	1.2347e-162	3.01911e-164	1.67158e-163	-4.00149e-163	2.56175e-163	-4.29986e-164	-1.92069e-163	-1.30493e-164	4.21728e-163	2.80056e-163	-1.3284e-163	-1.35417e-163	2.46104e-163	0
1.50635e-163	-6.02971e-164	-1.44246e-163	-3.13686e-163	-6.74835e-164	4.35003e-164	-4.46324e-163	7.48273e-163	-2.67385e-163	-4.82241e-163	-5.593e-163	-4.7851e-163	3.64398e-163	-6.22726e-163	4.65489e-163	-1.88691e-164	5.22287e-163	1.2347e-162	3.01911e-164	1.67158e-163	-4.00149e-163	2.56175e-163	-4.29986e-164	-1.92069e-163	-1.30493e-164	4.21728e-163	2.80056e-163	-1.3284e-163	-1.35417e-163	2.46104e-163	0
1.50635e-163	-6.02971e-164	-1.44246e-163	-3.13686e-163	-6.74835e-164	4.35003e-164	-4.46324e-163	7.48273e-163	-2.67385e-163	-4.82241e-163	-5.593e-163	-4.7851e-163	3.64398e-163	-6.22726e-163	4.65489e-163	-1.88691e-164	5.22287e-163	1.2347e-162	3.01911e-164	1.67158e-163	-4.00149e-163	2.56175e-163	-4.29986e-164	-1.92069e-163	-1.30493e-164	4.21728e-163	2.80056e-163	-1.3284e-163	-1.35417e-163	2.46104e-163	0
1.50635e-163	-6.02971e-164	-1.44246e-163	-3.13686e-163	-6.74835e-164	4.35003e-164	-4.46324e-163	7.48273e-163	-2.67385e-163	-4.82241e-163	-5.593e-163	-4.7851e-163	3.64398e-163	-6.22726e-163	4.65489e-163	-1.88691e-164	5.22287e-163	1.2347e-162	3.01911e-164	1.67158e-163	-4.00149e-163	2.56175e-163	-4.29986e-164	-1.92069e-163	-1.30493e-164	4.21728e-163	2.80056e-163	-1.3284e-163	-1.35417e-163	2.46104e-163	0
1.50635e-163	-6.02971e-164	-1.44246e-163	-3.13686e-163	-6.74835e-164	4.35003e-164	-4.46324e-163	7.48273e-163	-2.67385e-163	-4.82241e-163	-5.593e-163	-4.7851e-163	3.64398e-163	-6.22726e-163	4.65489e-163	-1.88691e-164	5.22287e-163	1.2347e-162	3.01911e-164	1.67158e-163	-4.00149e-163	2.56175e-163	-4.29986e-164	-1.92069e-163	-1.30493e-164	4.21728e-163	2.80056e-163	-1.3284e-163	-1.35417e-163	2.46104e-163	0
1.50635e-163	-6.02971e-164	-1.44246e-163	-3.13686e-163	-6.74835e-164	4.35003e-164	-4.46324e-163	7.48273e-163	-2.67385e-163	-4.82241e-163	-5.593e-163	-4.7851e-163	3.64398e-163	-6.22726e-163	4.65489e-163	-1.88691e-164	5.22287e-163	1.2347e-162	3.01911e-164	1.67158e-163	-4.00149e-163	2.56175e-163	-4.29986e-164	-1.92069e-163	-1.30493e-164	4.21728e-163	2.80056e-163	-1.3284e-163	-1.35417e-163	2.46104e-163	0
1.50635e-163	-6.02971e-164	-1.44246e-163	-3.13686e-163	-6.74835e-164	4.35003e-164	-4.46324e-163	7.48273e-163	-2.67385e-163	-4.82241e-163	-5.593e-163	-4.7851e-163	3.64398e-163	-6.22726e-163	4.65489e-163	-1.88691e-164	5.22287e-163	1.2347e-162	3.01911e-164	1.67158e-163	-4.00149e-163	2.56175e-163	-4.29986e-164	-1.92069e-163	-1.30493e-164	4.21728e-163	2.80056e-163	-1.3284e-163	-1.35417e-163	2.46104e-163	0
1.50635e-163	-6.02971e-164	-1.44246e-163	-3.13686e-163	-6.74835e-164	4.35003e-164	-4.46324e-163	7.48273e-163	-2.67385e-163	-4.82241e-163	-5.593e-163	-4.7851e-163	3.64398e-163	-6.22726e-163	4.65489e-163	-1.88691e-164	5.22287e-163	1.2347e-162	3.01911e-164	1.67158e-163	-4.00149e-163	2.56175e-163	-4.29986e-164	-1.92069e-163	-1.30493e-164	4.21728e-163	2.80056e-163	-1.3284e-163	-1.35417e-163	2.46104e-163	0
1.50635e-163	-6.02971e-164	-1.44246e-163	-3.13686e-163	-6.74835e-164	4.35003e-164	-4.46324e-163	7.48273e-163	-2.67385e-163	-4.82241e-163	-5.593e-163	-4.7851e-163	3.64398e-163	-6.22726e-163	4.65489e-163	-1.88691e-164	5.22287e-163	1.2347e-162	3.01911e-164	1.67158e-163	-4.00149e-163	2.56175e-163	-4.29986e-164	-1.92069e-163	-1.30493e-164	4.21728e-163	2.80056e-163	-1.3284e-163	-1.35417e-163	2.46104e-163	0
1.50635e-163	-6.02971e-164	-1.44246e-163	-3.13686e-163	-6.74835e-164	4.35003e-164	-4.46324e-163	7.48273e-163	-2.67385e-163	-4.82241e-163	-5.593e-163	-4.7851e-163	3.64398e-163	-6.22726e-163	4.65489e-163	-1.88691e-164	5.22287e-163	1.2347e-162	3.01911e-164	1.67158e-163	-4.00149e-163	2.56175e-163	-4.29986e-164	-1.92069e-163	-1.30493e-164	4.21728e-163	2.80056e-163	-1.3284e-163	-1.35417e-163	2.46104e-163	0
1.50635e-163	-6.02971e-164	-1.44246e-163	-3.13686e-163	-6.74835e-164	4.35003e-164	-4.46324e-163	7.48273e-163	-2.67385e-163	-4.82241e-163	-5.593e-163	-4.7851e-163	3.64398e-163	-6.22726e-163	4.65489e-163	-1.88691e-164	5.22287e-163	1.2347e-162	3.01911e-164	1.67158e-163	-4.00149e-163	2.56175e-163	-4.29986e-164	-1.92069e-163	-1.30493e-164	4.21728e-163	2.80056e-163	-1.3284e-163	-1.35417e-163	2.46104e-163	0
1.50635e-163	-6.02971e-164	-1.44246e-163	-3.13686e-163	-6.74835e-164	4.35003e-164	-4.46324e-163	7.48273e-163	-2.67385e-163	-4.82241e-163	-5.593e-163	-4.7851e-163	3.64398e-163	-6.22726e-163	4.65489e-163	-1.88691e-164	5.22287e-163	1.2347e-162	3.01911e-164	1.67158e-163	-4.00149e-163	2.56175e-163	-4.29986e-164	-1.92069e-163	-1.30493e-164	4.21728e-163	2.80056e-163	-1.3284e-163	-1.35417e-163	2.46104e-163	0
1.50635e-163	-6.02971e-164	-1.44246e-163	-3.13686e-163	-6.74835e-164	4.35003e-164	-4.46324e-163	7.48273e-163	-2.67385e-163	-4.82241e-163	-5.593e-163	-4.7851e-163	3.64398e-163	-6.22726e-163	4.65489e-163	-1.88691e-164	5.22287e-163	1.2347e-162	3.01911e-164	1.67158e-163	-4.00149e-163	2.56175e-163	-4.29986e-164	-1.92069e-163	-1.30493e-164	4.21728e-163	2.80056e-163	-1.3284e-163	-1.35417e-163	2.46104e-163	0
1.50635e-163	-6.02971e-164	-1.44246e-163	-3.13686e-163	-6.74835e-164	4.35003e-164	-4.46324e-163	7.48273e-163	-2.67385e-163	-4.82241e-163	-5.593e-163	-4.7851e-163	3.64398e-163	-6.22726e-163	4.65489e-163	-1.88691e-164	5.22287e-163	1.2347e-162	3.01911e-164	1.67158e-163	-4.00149e-163	2.56175e-163	-4.29986e-164	-1.92069e-163	-1.30493e-164	4.21728e-163	2.80056e-163	-1.3284e-163	-1.35417e-163	2.46104e-163	0
1.50635e-163	-6.02971e-164	-1.44246e-163	-3.13686e-163	-6.74835e-164	4.35003e-164	-4.46324e-163	7.48273e-163	-2.67385e-163	-4.82241e-163	-5.593e-163	-4.7851e-163	3.64398e-163	-6.22726e-163	4.65489e-163	-1.88691e-164	5.22287e-163	1.2347e-162	3.01911e-164	1.67158e-163	-4.00149e-163	2.56175e-163	-4.29986e-164	-1.92069e-163	-1.30493e-164	4.21728e-163	2.80056e-163	-1.3284e-163	-1.35417e-163	2.46104e-163	0
1.50635e-163	-6.02971e-164	-1.44246e-163	-3.13686e-163	-6.74835e-164	4.35003e-164	-4.46324e-163	7.48273e-163	-2.67385e-163	-4.82241e-163	-5.593e-163	-4.7851e-163	3.64398e-163	-6.22726e-163	4.65489e-163	-1.88691e-164	5.22287e-163	1.2347e-162	3.01911e-164	1.67158e-163	-4.00149e-163	2.56175e-163	-4.29986e-164	-1.92069e-163	-1.30493e-164	4.21728e-163	2.80056e-163	-1.3284e-163	-1.35417e-163	2.46104e-163	0
1.50635e-163	-6.02971e-164	-1.44246e-163	-3.13686e-163	-6.74835e-164	4.35003e-164	-4.46324e-163	7.48273e-163	-2.67385e-163	-4.82241e-163	-5.593e-163	-4.7851e-163	3.64398e-163	-6.22726e-163	4.65489e-163	-1.88691e-164	5.22287e-163	1.2347e-162	3.01911e-164	1.67158e-163	-4.00149e-163	2.56175e-163	-4.29986e-164	-1.92069e-163	-1.30493e-164	4.21728e-163	2.80056e-163	-1.3284e-163	-1.35417e-163	2.46104e-163	0
1.50635e-163	-6.02971e-164	-1.44246e-163	-3.13686e-163	-6.74835e-164	4.35003e-164	-4.46324e-163	7.48273e-163	-2.67385e-163	-4.82241e-163	-5.593e-163	-4.7851e-163	3.64398e-163	-6.22726e-163	4.65489e-163	-1.88691e-164	5.22287e-163	1.2347e-162	3.01911e-164	1.67158e-163	-4.00149e-163	2.56175e-163	-4.29986e-164	-1.92069e-163	-1.30493e-164	4.21728e-163	2.80056e-163	-1.3284e-163	-1.35417e-163	2.46104e-163	0
1.50635e-163	-6.02971e-164	-1.44246e-163	-3.13686e-163	-6.74835e-164	4.35003e-164	-4.46324e-163	7.48273e-163	-2.67385e-163	-4.82241e-163	-5.593e-163	-4.7851e-163	3.64398e-163	-6.22726e-163	4.65489e-163	-1.88691e-164	5.22287e-163	1.2347e-162	3.01911e-164	1.67158e-163	-4.00149e-163	2.56175e-163	-4.29986e-164	-1.92069e-163	-1.30493e-164	4.21728e-163	2.80056e-163	-1.3284e-163	-1.35417e-163	2.46104e-163	0
1.50635e-163	-6.02971e-164	-1.44246e-163	-3.13686e-163	-6.74835e-164	4.35003e-164	-4.46324e-163	7.48273e-163	-2.67385e-163	-4.82241e-163	-5.593e-163	-4.7851e-163	3.64398e-163	-6.22726e-163	4.65489e-163	-1.88691e-164	5.22287e-163	1.2347e-162	3.01911e-164	1.67158e-163	-4.00149e-163	2.56175e-163	-4.29986e-164	-1.92069e-163	-1.30493e-164	4.21728e-163	2.80056e-163	-1.3284e-163	-1.35417e-163	2.46104e-163	0
1.50635e-163	-6.02971e-164	-1.44246e-163	-3.13686e-163	-6.74835e-164	4.35003e-164	-4.46324e-163	7.48273e-163	-2.67385e-163	-4.82241e-163	-5.593e-163	-4.7851e-163	3.64398e-163	-6.22726e-163	4.65489e-163	-1.88691e-164	5.22287e-163	1.2347e-162	3.01911e-164	1.67158e-163	-4.00149e-163	2.56175e-163	-4.29986e-164	-1.92069e-163	-1.30493e-164	4.21728e-163	2.80056e-163	-1.3284e-163	-1.35417e-163	2.46104e-163	0
1.50635e-163	-6.02971e-164	-1.44246e-163	-3.13686e-163	-6.74835e-164	4.35003e-164	-4.46324e-163	7.48273e-163	-2.67385e-163	-4.82241e-163	-5.593e-163	-4.7851e-163	3.64398e-163	-6.22726e-163	4.65489e-163	-1.88691e-164	5.22287e-163	1.2347e-162	3.01911e-164	1.67158e-163	-4.00149e-163	2.56175e-163	-4.29986e-164	-1.92069e-163	-1.30493e-164	4.21728e-163	2.80056e-163	-1.3284e-163	-1.35417e-163	2.46104e-163	0
1.50635e-163	-6.02971e-164	-1.44246e-163	-3.13686e-163	-6.74835e-164	4.35003e-164	-4.46324e-163	7.48273e-163	-2.67385e-163	-4.82241e-163	-5.593e-163	-4.7851e-163	3.64398e-163	-6.22726e-163	4.65489e-163	-1.88691e-164	5.22287e-163	1.2347e-162	3.01911e-164	1.67158e-163	-4.00149e-163	2.56175e-163	-4.29986e-164	-1.92069e-163	-1.30493e-164	4.21728e-163	2.80056e-163	-1.3284e-163	-1.35417e-163	2.46104e-163	0
1.50635e-163	-6.02971e-164	-1.44246e-163	-3.13686e-163	-6.74835e-164	4.35003e-164	-4.46324e-163	7.48273e-163	-2.67385e-163	-4.82241e-163	-5.593e-163	-4.7851e-163	3.64398e-163	-6.22726e-163	4.65489e-163	-1.88691e-164	5.22287e-163	1.2347e-162	3.01911e-164	1.67158e-163	-4.00149e-163	2.56175e-163	-4.29986e-164	-1.92069e-163	-1.30493e-164	4.21728e-163	2.80056e-163	-1.3284e-163	-1.35417e-163	2.46104e-163	0
1.50635e-163	-6.02971e-164	-1.44246e-163	-3.13686e-163	-6.74835e-164	4.35003e-164	-4.46324e-163	7.48273e-163	-2.67385e-163	-4.82241e-163	-5.593e-163	-4.7851e-163	3.64398e-163	-6.22726e-163	4.65489e-163	-1.88691e-164	5.22287e-163	1.2347e-162	3.01911e-164	1.67158e-163	-4.00149e-163	2.56175e-163	-4.29986e-164	-1.92069e-163	-1.30493e-164	4.21728e-163	2.80056e-163	-1.3284e-163	-1.35417e-163	2.46104e-163	0
1.50635e-163	-6.02971e-164	-1.44246e-163	-3.13686e-163	-6.74835e-164	4.35003e-164	-4.46324e-163	7.48273e-163	-2.67385e-163	-4.82241e-163	-5.593e-163	-4.7851e-163	3.64398e-163	-6.22726e-163	4.65489e-163	-1.88691e-164	5.22287e-163	1.2347e-162	3.01911e-164	1.67158e-163	-4.00149e-163	2.56175e-163	-4.29986e-164	-1.92069e-163	-1.30493e-164	4.21728e-163	2.80056e-163	-1.3284e-163	-1.35417e-163	2.46104e-163	0
1.50635e-163	-6.02971e-164	-1.44246e-163	-3.13686e-163	-6.74835e-164	4.35003e-164	-4.46324e-163	7.48273e-163	-2.67385e-163	-4.82241e-163	-5.593e-163	-4.7851e-163	3.64398e-163	-6.22726e-163	4.65489e-163	-1.88691e-164	5.22287e-163	1.2347e-162	3.01911e-164	1.67158e-163	-4.00149e-163	2.56175e-163	-4.29986e-164	-1.92069e-163	-1.30493e-164	4.21728e-163	2.80056e-163	-1.3284e-163	-1.35417e-163	2.46104e-163	0
1.50635e-163	-6.02971e-164	-1.44246e-163	-3.13686e-163	-6.74835e-164	4.35003e-164	-4.46324e-163	7.48273e-163	-2.67385e-163	-4.82241e-163	-5.593e-163	-4.7851e-163	3.64398e-163	-6.22726e-163	4.65489e-163	-1.88691e-164	5.22287e-163	1.2347e-162	3.01911e-164	1.67158e-163	-4.00149e-163	2.56175e-163	-4.29986e-164	-1.92069e-163	-1.30493e-164	4.21728e-163	2.80056e-163	-1.3284e-163	-1.35417e-163	2.46104e-163	0
1.50635e-163	-6.02971e-164	-1.44246e-163	-3.13686e-163	-6.74835e-164	4.35003e-164	-4.46324e-163	7.48273e-163	-2.67385e-163	-4.82241e-163	-5.593e-163	-4.7851e-163	3.64398e-163	-6.22726e-163	4.65489e-163	-1.88691e-164	5.22287e-163	1.2347e-162	3.01911e-164	1.67158e-163	-4.00149e-163	2.56175e-163	-4.29986e-164	-1.92069e-163	-1.30493e-164	4.21728e-163	2.80056e-163	-1.3284e-163	-1.35417e-163	2.46104e-163	0
1.50635e-163	-6.02971e-164	-1.44246e-163	-3.13686e-163	-6.74835e-164	4.35003e-164	-4.46324e-163	7.48273e-163	-2.67385e-163	-4.82241e-163	-5.593e-163	-4.7851e-163	3.64398e-163	-6.22726e-163	4.65489e-163	-1.88691e-164	5.22287e-163	1.2347e-162	3.01911e-164	1.67158e-163	-4.00149e-163	2.56175e-163	-4.29986e-164	-1.92069e-163	-1.30493e-164	4.21728e-163	2.80056e-163	-1.3284e-163	-1.35417e-163	2.46104e-163	0
1.50635e-163	-6.02971e-164	-1.44246e-163	-3.13686e-163	-6.74835e-164	4.35003e-164	-4.46324e-163	7.48273e-163	-2.67385e-163	-4.82241e-163	-5.593e-163	-4.7851e-163	3.64398e-163	-6.22726e-163	4.65489e-163	-1.88691e-164	5.22287e-163	1.2347e-162	3.01911e-164	1.67158e-163	-4.00149e-163	2.56175e-163	-4.29986e-164	-1.92069e-163	-1.30493e-164	4.21728e-163	2.80056e-163	-1.3284e-163	-1.35417e-163	2.46104e-163	0
1.50635e-163	-6.02971e-164	-1.44246e-163	-3.13686e-163	-6.74835e-164	4.35003e-164	-4.46324e-163	7.48273e-163	-2.67385e-163	-4.82241e-163	-5.593e-163	-4.7851e-163	3.64398e-163	-6.22726e-163	4.65489e-163	-1.88691e-164	5.22287e-163	1.2347e-162	3.01911e-164	1.67158e-163	-4.00149e-163	2.56175e-163	-4.29986e-164	-1.92069e-163	-1.30493e-164	4.21728e-163	2.80056e-163	-1.3284e-163	-1.35417e-163	2.46104e-163	0
1.50635e-163	-6.02971e-164	-1.44246e-163	-3.13686e-163	-6.74835e-164	4.35003e-164	-4.46324e-163	7.48273e-163	-2.67385e-163	-4.82241e-163	-5.593e-163	-4.7851e-163	3.64398e-163	-6.22726e-163	4.65489e-163	-1.88691e-164	5.22287e-163	1.2347e-162	3.01911e-164	1.67158e-163	-4.00149e-163	2.56175e-163	-4.29986e-164	-1.92069e-163	-1.30493e-164	4.21728e-163	2.80056e-163	-1.3284e-163	-1.35417e-163	2.46104e-163	0
1.50635e-163	-6.02971e-164	-1.44246e-163	-3.13686e-163	-6.74835e-164	4.35003e-164	-4.46324e-163	7.48273e-163	-2.67385e-163	-4.82241e-163	-5.593e-163	-4.7851e-163	3.64398e-163	-6.22726e-163	4.65489e-163	-1.88691e-164	5.22287e-163	1.2347e-162	3.01911e-164	1.67158e-163	-4.00149e-163	2.56175e-163	-4.29986e-164	-1.92069e-163	-1.30493e-164	4.21728e-163	2.80056e-163	-1.3284e-163	-1.35417e-163	2.46104e-163	0
1.50635e-163	-6.02971e-164	-1.44246e-163	-3.13686e-163	-6.74835e-164	4.35003e-164	-4.46324e-163	7.48273e-163	-2.67385e-163	-4.82241e-163	-5.593e-163	-4.7851e-163	3.64398e-163	-6.22726e-163	4.65489e-163	-1.88691e-164	5.22287e-163	1.2347e-162	3.01911e-164	1.67158e-163	-4.00149e-163	2.56175e-163	-4.29986e-164	-1.92069e-163	-1.30493e-164	4.21728e-163	2.80056e-163	-1.3284e-163	-1.35417e-163	2.46104e-163	0
1.50635e-163	-6.02971e-164	-1.44246e-163	-3.13686e-163	-6.74835e-164	4.35003e-164	-4.46324e-163	7.48273e-163	-2.67385e-163	-4.82241e-163	-5.593e-163	-4.7851e-163	3.64398e-163	-6.22726e-163	4.65489e-163	-1.88691e-164	5.22287e-163	1.2347e-162	3.01911e-164	1.67158e-163	-4.00149e-163	2.56175e-163	-4.29986e-164	-1.92069e-163	-1.30493e-164	4.21728e-163	2.80056e-163	-1.3284e-163	-1.35417e-163	2.46104e-163	0
1.50635e-163	-6.02971e-164	-1.44246e-163	-3.13686e-163	-6.74835e-164	4.35003e-164	-4.46324e-163	7.48273e-163	-2.67385e-163	-4.82241e-163	-5.593e-163	-4.7851e-163	3.64398e-163	-6.22726e-163	4.65489e-163	-1.88691e-164	5.22287e-163	1.2347e-162	3.01911e-164	1.67158e-163	-4.00149e-163	2.56175e-163	-4.29986e-164	-1.92069e-163	-1.30493e-164	4.21728e-163	2.80056e-163	-1.3284e-163	-1.35417e-163	2.46104e-163	0
1.50635e-163	-6.02971e-164	-1.44246e-163	-3.13686e-163	-6.74835e-164	4.35003e-164	-4.46324e-163	7.48273e-163	-2.67385e-163	-4.82241e-163	-5.593e-163	-4.7851e-163	3.64398e-163	-6.22726e-163	4.65489e-163	-1.88691e-164	5.22287e-163	1.2347e-162	3.01911e-164	1.67158e-163	-4.00149e-163	2.56175e-163	-4.29986e-164	-1.92069e-163	-1.30493e-164	4.21728e-163	2.80056e-163	-1.3284e-163	-1.35417e-163	2.46104e-163	0
1.50635e-163	-6.02971e-164	-1.44246e-163	-3.13686e-163	-6.74835e-164	4.35003e-164	-4.46324e-163	7.48273e-163	-2.67385e-163	-4.82241e-163	-5.593e-163	-4.7851e-163	3.64398e-163	-6.22726e-163	4.65489e-163	-1.88691e-164	5.22287e-163	1.2347e-162	3.01911e-164	1.67158e-163	-4.00149e-163	2.56175e-163	-4.29986e-164	-1.92069e-163	-1.30493e-164	4.21728e-163	2.80056e-163	-1.3284e-163	-1.35417e-163	2.46104e-163	0
1.50635e-163	-6.02971e-164	-1.44246e-163	-3.13686e-163	-6.74835e-164	4.35003e-164	-4.46324e-163	7.48273e-163	-2.67385e-163	-4.82241e-163	-5.593e-163	-4.7851e-163	3.64398e-163	-6.22726e-163	4.65489e-163	-1.88691e-164	5.22287e-163	1.2347e-162	3.01911e-164	1.67158e-163	-4.00149e-163	2.56175e-163	-4.29986e-164	-1.92069e-163	-1.30493e-164	4.21728e-163	2.80056e-163	-1.3284e-163	-1.35417e-163	2.46104e-163	0
1.50635e-163	-6.02971e-164	-1.44246e-163	-3.13686e-163	-6.74835e-164	4.35003e-164	-4.46324e-163	7.48273e-163	-2.67385e-163	-4.82241e-163	-5.593e-163	-4.7851e-163	3.64398e-163	-6.22726e-163	4.65489e-163	-1.88691e-164	5.22287e-163	1.2347e-162	3.01911e-164	1.67158e-163	-4.00149e-163	2.56175e-163	-4.29986e-164	-1.92069e-163	-1.30493e-164	4.21728e-163	2.80056e-163	-1.3284e-163	-1.35417e-163	2.46104e-163	0
1.50635e-163	-6.02971e-164	-1.44246e-163	-3.13686e-163	-6.74835e-164	4.35003e-164	-4.46324e-163	7.48273e-163	-2.67385e-163	-4.82241e-163	-5.593e-163	-4.7851e-163	3.64398e-163	-6.22726e-163	4.65489e-163	-1.88691e-164	5.22287e-163	1.2347e-162	3.01911e-164	1.67158e-163	-4.00149e-163	2.56175e-163	-4.29986e-164	-1.92069e-163	-1.30493e-164	4.21728e-163	2.80056e-163	-1.3284e-163	-1.35417e-163	2.46104e-163	0
1.50635e-163	-6.02971e-164	-1.44246e-163	-3.13686e-163	-6.74835e-164	4.35003e-164	-4.46324e-163	7.48273e-163	-2.67385e-163	-4.82241e-163	-5.593e-163	-4.7851e-163	3.64398e-163	-6.22726e-163	4.65489e-163	-1.88691e-164	5.22287e-163	1.2347e-162	3.01911e-164	1.67158e-163	-4.00149e-163	2.56175e-163	-4.29986e-164	-1.92069e-163	-1.30493e-164	4.21728e-163	2.80056e-163	-1.3284e-163	-1.35417e-163	2.46104e-163	0
1.50635e-163	-6.02971e-164	-1.44246e-163	-3.13686e-163	-6.74835e-164	4.35003e-164	-4.46324e-163	7.48273e-163	-2.67385e-163	-4.82241e-163	-5.593e-163	-4.7851e-163	3.64398e-163	-6.22726e-163	4.65489e-163	-1.88691e-164	5.22287e-163	1.2347e-162	3.01911e-164	1.67158e-163	-4.00149e-163	2.56175e-163	-4.29986e-164	-1.92069e-163	-1.30493e-164	4.21728e-163	2.80056e-163	-1.3284e-163	-1.35417e-163	2.46104e-163	0
1.50635e-163	-6.02971e-164	-1.44246e-163	-3.13686e-163	-6.74835e-164	4.35003e-164	-4.46324e-163	7.48273e-163	-2.67385e-163	-4.82241e-163	-5.593e-163	-4.7851e-163	3.64398e-163	-6.22726e-163	4.65489e-163	-1.88691e-164	5.22287e-163	1.2347e-162	3.01911e-164	1.67158e-163	-4.00149e-163	2.56175e-163	-4.29986e-164	-1.92069e-163	-1.30493e-164	4.21728e-163	2.80056e-163	-1.3284e-163	-1.35417e-163	2.46104e-163	0
1.50635e-163	-6.02971e-164	-1.44246e-163	-3.13686e-163	-6.74835e-164	4.35003e-164	-4.46324e-163	7.48273e-163	-2.67385e-163	-4.82241e-163	-5.593e-163	-4.7851e-163	3.64398e-163	-6.22726e-163	4.65489e-163	-1.88691e-164	5.22287e-163	1.2347e-162	3.01911e-164	1.67158e-163	-4.00149e-163	2.56175e-163	-4.29986e-164	-1.92069e-163	-1.30493e-164	4.21728e-163	2.80056e-163	-1.3284e-163	-1.35417e-163	2.46104e-163	0
1.50635e-163	-6.02971e-164	-1.44246e-163	-3.13686e-163	-6.74835e-164	4.35003e-164	-4.46324e-163	7.48273e-163	-2.67385e-163	-4.82241e-163	-5.593e-163	-4.7851e-163	3.64398e-163	-6.22726e-163	4.65489e-163	-1.88691e-164	5.22287e-163	1.2347e-162	3.01911e-164	1.67158e-163	-4.00149e-163	2.56175e-163	-4.29986e-164	-1.92069e-163	-1.30493e-164	4.21728e-163	2.80056e-163	-1.3284e-163	-1.35417e-163	2.46104e-163	0
1.50635e-163	-6.02971e-164	-1.44246e-163	-3.13686e-163	-6.74835e-164	4.35003e-164	-4.46324e-163	7.48273e-163	-2.67385e-163	-4.82241e-163	-5.593e-163	-4.7851e-163	3.64398e-163	-6.22726e-163	4.65489e-163	-1.88691e-164	5.22287e-163	1.2347e-162	3.01911e-164	1.67158e-163	-4.00149e-163	2.56175e-163	-4.29986e-164	-1.92069e-163	-1.30493e-164	4.21728e-163	2.80056e-163	-1.3284e-163	-1.35417e-163	2.46104e-163	0
1.50635e-163	-6.02971e-164	-1.44246e-163	-3.13686e-163	-6.74835e-164	4.35003e-164	-4.46324e-163	7.48273e-163	-2.67385e-163	-4.82241e-163	-5.593e-163	-4.7851e-163	3.64398e-163	-6.22726e-163	4.65489e-163	-1.88691e-164	5.22287e-163	1.2347e-162	3.01911e-164	1.67158e-163	-4.00149e-163	2.56175e-163	-4.29986e-164	-1.92069e-163	-1.30493e-164	4.21728e-163	2.80056e-163	-1.3284e-163	-1.35417e-163	2.46104e-163	0
1.50635e-163	-6.02971e-164	-1.44246e-163	-3.13686e-163	-6.74835e-164	4.35003e-164	-4.46324e-163	7.48273e-163	-2.67385e-163	-4.82241e-163	-5.593e-163	-4.7851e-163	3.64398e-163	-6.22726e-163	4.65489e-163	-1.88691e-164	5.22287e-163	1.2347e-162	3.01911e-164	1.67158e-163	-4.00149e-163	2.56175e-163	-4.29986e-164	-1.92069e-163	-1.30493e-164	4.21728e-163	2.80056e-163	-1.3284e-163	-1.35417e-163	2.46104e-163	0
1.50635e-163	-6.02971e-164	-1.44246e-163	-3.13686e-163	-6.74835e-164	4.35003e-164	-4.46324e-163	7.48273e-163	-2.67385e-163	-4.82241e-163	-5.593e-163	-4.7851e-163	3.64398e-163	-6.22726e-163	4.65489e-163	-1.88691e-164	5.22287e-163	1.2347e-162	3.01911e-164	1.67158e-163	-4.00149e-163	2.56175e-163	-4.29986e-164	-1.92069e-163	-1.30493e-164	4.21728e-163	2.80056e-163	-1.3284e-163	-1.35417e-163	2.46104e-163	0
1.50635e-163	-6.02971e-164	-1.44246e-163	-3.13686e-163	-6.74835e-164	4.35003e-164	-4.46324e-163	7.48273e-163	-2.67385e-163	-4.82241e-163	-5.593e-163	-4.7851e-163	3.64398e-163	-6.22726e-163	4.65489e-163	-1.88691e-164	5.22287e-163	1.2347e-162	3.01911e-164	1.67158e-163	-4.00149e-163	2.56175e-163	-4.29986e-164	-1.92069e-163	-1.30493e-164	4.21728e-163	2.80056e-163	-1.3284e-163	-1.35417e-163	2.46104e-163	0
1.50635e-163	-6.02971e-164	-1.44246e-163	-3.13686e-163	-6.74835e-164	4.35003e-164	-4.46324e-163	7.48273e-163	-2.67385e-163	-4.82241e-163	-5.593e-163	-4.7851e-163	3.64398e-163	-6.22726e-163	4.65489e-163	-1.88691e-164	5.22287e-163	1.2347e-162	3.01911e-164	1.67158e-163	-4.00149e-163	2.56175e-163	-4.29986e-164	-1.92069e-163	-1.30493e-164	4.21728e-163	2.80056e-163	-1.3284e-163	-1.35417e-163	2.46104e-163	0
1.50635e-163	-6.02971e-164	-1.44246e-163	-3.13686e-163	-6.74835e-164	4.35003e-164	-4.46324e-163	7.48273e-163	-2.67385e-163	-4.82241e-163	-5.593e-163	-4.7851e-163	3.64398e-163	-6.22726e-163	4.65489e-163	-1.88691e-164	5.22287e-163	1.2347e-162	3.01911e-164	1.67158e-163	-4.00149e-163	2.56175e-163	-4.29986e-164	-1.92069e-163	-1.30493e-164	4.21728e-163	2.80056e-163	-1.3284e-163	-1.35417e-163	2.46104e-163	0
1.50635e-163	-6.02971e-164	-1.44246e-163	-3.13686e-163	-6.74835e-164	4.35003e-164	-4.46324e-163	7.48273e-163	-2.67385e-163	-4.82241e-163	-5.593e-163	-4.7851e-163	3.64398e-163	-6.22726e-163	4.65489e-163	-1.88691e-164	5.22287e-163	1.2347e-162	3.01911e-164	1.67158e-163	-4.00149e-163	2.56175e-163	-4.29986e-164	-1.92069e-163	-1.30493e-164	4.21728e-163	2.80056e-163	-1.3284e-163	-1.35417e-163	2.46104e-163	0
1.50635e-163	-6.02971e-164	-1.44246e-163	-3.13686e-163	-6.74835e-164	4.35003e-164	-4.46324e-163	7.48273e-163	-2.67385e-163	-4.82241e-163	-5.593e-163	-4.7851e-163	3.64398e-163	-6.22726e-163	4.65489e-163	-1.88691e-164	5.22287e-163	1.2347e-162	3.01911e-164	1.67158e-163	-4.00149e-163	2.56175e-163	-4.29986e-164	-1.92069e-163	-1.30493e-164	4.21728e-163	2.80056e-163	-1.3284e-163	-1.35417e-163	2.46104e-163	0
1.50635e-163	-6.02971e-164	-1.44246e-163	-3.13686e-163	-6.74835e-164	4.35003e-164	-4.46324e-163	7.48273e-163	-2.67385e-163	-4.82241e-163	-5.593e-163	-4.7851e-163	3.64398e-163	-6.22726e-163	4.65489e-163	-1.88691e-164	5.22287e-163	1.2347e-162	3.01911e-164	1.67158e-163	-4.00149e-163	2.56175e-163	-4.29986e-164	-1.92069e-163	-1.30493e-164	4.21728e-163	2.80056e-163	-1.3284e-163	-1.35417e-163	2.46104e-163	0
1.50635e-163	-6.02971e-164	-1.44246e-163	-3.13686e-163	-6.74835e-164	4.35003e-164	-4.46324e-163	7.48273e-163	-2.67385e-163	-4.82241e-163	-5.593e-163	-4.7851e-163	3.64398e-163	-6.22726e-163	4.65489e-163	-1.88691e-164	5.22287e-163	1.2347e-162	3.01911e-164	1.67158e-163	-4.00149e-163	2.56175e-163	-4.29986e-164	-1.92069e-163	-1.30493e-164	4.21728e-163	2.80056e-163	-1.3284e-163	-1.35417e-163	2.46104e-163	0
1.50635e-163	-6.02971e-164	-1.44246e-163	-3.13686e-163	-6.74835e-164	4.35003e-164	-4.46324e-163	7.48273e-163	-2.67385e-163	-4.82241e-163	-5.593e-163	-4.7851e-163	3.64398e-163	-6.22726e-163	4.65489e-163	-1.88691e-164	5.22287e-163	1.2347e-162	3.01911e-164	1.67158e-163	-4.00149e-163	2.56175e-163	-4.29986e-164	-1.92069e-163	-1.30493e-164	4.21728e-163	2.80056e-163	-1.3284e-163	-1.35417e-163	2.46104e-163	0
1.50635e-163	-6.02971e-164	-1.44246e-163	-3.13686e-163	-6.74835e-164	4.35003e-164	-4.46324e-163	7.48273e-163	-2.67385e-163	-4.82241e-163	-5.593e-163	-4.7851e-163	3.64398e-163	-6.22726e-163	4.65489e-163	-1.88691e-164	5.22287e-163	1.2347e-162	3.01911e-164	1.67158e-163	-4.00149e-163	2.56175e-163	-4.29986e-164	-1.92069e-163	-1.30493e-164	4.21728e-163	2.80056e-163	-1.3284e-163	-1.35417e-163	2.46104e-163	0
1.50635e-163	-6.02971e-164	-1.44246e-163	-3.13686e-163	-6.74835e-164	4.35003e-164	-4.46324e-163	7.48273e-163	-2.67385e-163	-4.82241e-163	-5.593e-163	-4.7851e-163	3.64398e-163	-6.22726e-163	4.65489e-163	-1.88691e-164	5.22287e-163	1.2347e-162	3.01911e-164	1.67158e-163	-4.00149e-163	2.56175e-163	-4.29986e-164	-1.92069e-163	-1.30493e-164	4.21728e-163	2.80056e-163	-1.3284e-163	-1.35417e-163	2.46104e-163	0
1.50635e-163	-6.02971e-164	-1.44246e-163	-3.13686e-163	-6.74835e-164	4.35003e-164	-4.46324e-163	7.48273e-163	-2.67385e-163	-4.82241e-163	-5.593e-163	-4.7851e-163	3.64398e-163	-6.22726e-163	4.65489e-163	-1.88691e-164	5.22287e-163	1.2347e-162	3.01911e-164	1.67158e-163	-4.00149e-163	2.56175e-163	-4.29986e-164	-1.92069e-163	-1.30493e-164	4.21728e-163	2.80056e-163	-1.3284e-163	-1.35417e-163	2.46104e-163	0
1.50635e-163	-6.02971e-164	-1.44246e-163	-3.13686e-163	-6.74835e-164	4.35003e-164	-4.46324e-163	7.48273e-163	-2.67385e-163	-4.82241e-163	-5.593e-163	-4.7851e-163	3.64398e-163	-6.22726e-163	4.65489e-163	-1.88691e-164	5.22287e-163	1.2347e-162	3.01911e-164	1.67158e-163	-4.00149e-163	2.56175e-163	-4.29986e-164	-1.92069e-163	-1.30493e-164	4.21728e-163	2.80056e-163	-1.3284e-163	-1.35417e-163	2.46104e-163	0
1.50635e-163	-6.02971e-164	-1.44246e-163	-3.13686e-163	-6.74835e-164	4.35003e-164	-4.46324e-163	7.48273e-163	-2.67385e-163	-4.82241e-163	-5.593e-163	-4.7851e-163	3.64398e-163	-6.22726e-163	4.65489e-163	-1.88691e-164	5.22287e-163	1.2347e-162	3.01911e-164	1.67158e-163	-4.00149e-163	2.56175e-163	-4.29986e-164	-1.92069e-163	-1.30493e-164	4.21728e-163	2.80056e-163	-1.3284e-163	-1.35417e-163	2.46104e-163	0
1.50635e-163	-6.02971e-164	-1.44246e-163	-3.13686e-163	-6.74835e-164	4.35003e-164	-4.46324e-163	7.48273e-163	-2.67385e-163	-4.82241e-163	-5.593e-163	-4.7851e-163	3.64398e-163	-6.22726e-163	4.65489e-163	-1.88691e-164	5.22287e-163	1.2347e-162	3.01911e-164	1.67158e-163	-4.00149e-163	2.56175e-163	-4.29986e-164	-1.92069e-163	-1.30493e-164	4.21728e-163	2.80056e-163	-1.3284e-163	-1.35417e-163	2.46104e-163	0
1.50635e-163	-6.02971e-164	-1.44246e-163	-3.13686e-163	-6.74835e-164	4.35003e-164	-4.46324e-163	7.48273e-163	-2.67385e-163	-4.82241e-163	-5.593e-163	-4.7851e-163	3.64398e-163	-6.22726e-163	4.65489e-163	-1.88691e-164	5.22287e-163	1.2347e-162	3.01911e-164	1.67158e-163	-4.00149e-163	2.56175e-163	-4.29986e-164	-1.92069e-163	-1.30493e-164	4.21728e-163	2.80056e-163	-1.3284e-163	-1.35417e-163	2.46104e-163	0
1.50635e-163	-6.02971e-164	-1.44246e-163	-3.13686e-163	-6.74835e-164	4.35003e-164	-4.46324e-163	7.48273e-163	-2.67385e-163	-4.82241e-163	-5.593e-163	-4.7851e-163	3.64398e-163	-6.22726e-163	4.65489e-163	-1.88691e-164	5.22287e-163	1.2347e-162	3.01911e-164	1.67158e-163	-4.00149e-163	2.56175e-163	-4.29986e-164	-1.92069e-163	-1.30493e-164	4.21728e-163	2.80056e-163	-1.3284e-163	-1.35417e-163	2.46104e-163	0
1.50635e-163	-6.02971e-164	-1.44246e-163	-3.13686e-163	-6.74835e-164	4.35003e-164	-4.46324e-163	7.48273e-163	-2.67385e-163	-4.82241e-163	-5.593e-163	-4.7851e-163	3.64398e-163	-6.22726e-163	4.65489e-163	-1.88691e-164	5.22287e-163	1.2347e-162	3.01911e-164	1.67158e-163	-4.00149e-163	2.56175e-163	-4.29986e-164	-1.92069e-163	-1.30493e-164	4.21728e-163	2.80056e-163	-1.3284e-163	-1.35417e-163	2.46104e-163	0
1.50635e-163	-6.02971e-164	-1.44246e-163	-3.13686e-163	-6.74835e-164	4.35003e-164	-4.46324e-163	7.48273e-163	-2.67385e-163	-4.82241e-163	-5.593e-163	-4.7851e-163	3.64398e-163	-6.22726e-163	4.65489e-163	-1.88691e-164	5.22287e-163	1.2347e-162	3.01911e-164	1.67158e-163	-4.00149e-163	2.56175e-163	-4.29986e-164	-1.92069e-163	-1.30493e-164	4.21728e-163	2.80056e-163	-1.3284e-163	-1.35417e-163	2.46104e-163	0
1.50635e-163	-6.02971e-164	-1.44246e-163	-3.13686e-163	-6.74835e-164	4.35003e-164	-4.46324e-163	7.48273e-163	-2.67385e-163	-4.82241e-163	-5.593e-163	-4.7851e-163	3.64398e-163	-6.22726e-163	4.65489e-163	-1.88691e-164	5.22287e-163	1.2347e-162	3.01911e-164	1.67158e-163	-4.00149e-163	2.56175e-163	-4.29986e-164	-1.92069e-163	-1.30493e-164	4.21728e-163	2.80056e-163	-1.3284e-163	-1.35417e-163	2.46104e-163	0
1.50635e-163	-6.02971e-164	-1.44246e-163	-3.13686e-163	-6.74835e-164	4.35003e-164	-4.46324e-163	7.48273e-163	-2.67385e-163	-4.82241e-163	-5.593e-163	-4.7851e-163	3.64398e-163	-6.22726e-163	4.65489e-163	-1.88691e-164	5.22287e-163	1.2347e-162	3.01911e-164	1.67158e-163	-4.00149e-163	2.56175e-163	-4.29986e-164	-1.92069e-163	-1.30493e-164	4.21728e-163	2.80056e-163	-1.3284e-163	-1.35417e-163	2.46104e-163	0
1.50635e-163	-6.02971e-164	-1.44246e-163	-3.13686e-163	-6.74835e-164	4.35003e-164	-4.46324e-163	7.48273e-163	-2.67385e-163	-4.82241e-163	-5.593e-163	-4.7851e-163	3.64398e-163	-6.22726e-163	4.65489e-163	-1.88691e-164	5.22287e-163	1.2347e-162	3.01911e-164	1.67158e-163	-4.00149e-163	2.56175e-163	-4.29986e-164	-1.92069e-163	-1.30493e-164	4.21728e-163	2.80056e-163	-1.3284e-163	-1.35417e-163	2.46104e-163	0
1.50635e-163	-6.02971e-164	-1.44246e-163	-3.13686e-163	-6.74835e-164	4.35003e-164	-4.46324e-163	7.48273e-163	-2.67385e-163	-4.82241e-163	-5.593e-163	-4.7851e-163	3.64398e-163	-6.22726e-163	4.65489e-163	-1.88691e-164	5.22287e-163	1.2347e-162	3.01911e-164	1.67158e-163	-4.00149e-163	2.56175e-163	-4.29986e-164	-1.92069e-163	-1.30493e-164	4.21728e-163	2.80056e-163	-1.3284e-163	-1.35417e-163	2.46104e-163	0
1.50635e-163	-6.02971e-164	-1.44246e-163	-3.13686e-163	-6.74835e-164	4.35003e-164	-4.46324e-163	7.48273e-163	-2.67385e-163	-4.82241e-163	-5.593e-163	-4.7851e-163	3.64398e-163	-6.22726e-163	4.65489e-163	-1.88691e-164	5.22287e-163	1.2347e-162	3.01911e-164	1.67158e-163	-4.00149e-163	2.56175e-163	-4.29986e-164	-1.92069e-163	-1.30493e-164	4.21728e-163	2.80056e-163	-1.3284e-163	-1.35417e-163	2.46104e-163	0
1.50635e-163	-6.02971e-164	-1.44246e-163	-3.13686e-163	-6.74835e-164	4.35003e-164	-4.46324e-163	7.48273e-163	-2.67385e-163	-4.82241e-163	-5.593e-163	-4.7851e-163	3.64398e-163	-6.22726e-163	4.65489e-163	-1.88691e-164	5.22287e-163	1.2347e-162	3.01911e-164	1.67158e-163	-4.00149e-163	2.56175e-163	-4.29986e-164	-1.92069e-163	-1.30493e-164	4.21728e-163	2.80056e-163	-1.3284e-163	-1.35417e-163	2.46104e-163	0
1.50635e-163	-6.02971e-164	-1.44246e-163	-3.13686e-163	-6.74835e-164	4.35003e-164	-4.46324e-163	7.48273e-163	-2.67385e-163	-4.82241e-163	-5.593e-163	-4.7851e-163	3.64398e-163	-6.22726e-163	4.65489e-163	-1.88691e-164	5.22287e-163	1.2347e-162	3.01911e-164	1.67158e-163	-4.00149e-163	2.56175e-163	-4.29986e-164	-1.92069e-163	-1.30493e-164	4.21728e-163	2.80056e-163	-1.3284e-163	-1.35417e-163	2.46104e-163	0
1.50635e-163	-6.02971e-164	-1.44246e-163	-3.13686e-163	-6.74835e-164	4.35003e-164	-4.46324e-163	7.48273e-163	-2.67385e-163	-4.82241e-163	-5.593e-163	-4.7851e-163	3.64398e-163	-6.22726e-163	4.65489e-163	-1.88691e-164	5.22287e-163	1.2347e-162	3.01911e-164	1.67158e-163	-4.00149e-163	2.56175e-163	-4.29986e-164	-1.92069e-163	-1.30493e-164	4.21728e-163	2.80056e-163	-1.3284e-163	-1.35417e-163	2.46104e-163	0
1.50635e-163	-6.02971e-164	-1.44246e-163	-3.13686e-163	-6.74835e-164	4.35003e-164	-4.46324e-163	7.48273e-163	-2.67385e-163	-4.82241e-163	-5.593e-163	-4.7851e-163	3.64398e-163	-6.22726e-163	4.65489e-163	-1.88691e-164	5.22287e-163	1.2347e-162	3.01911e-164	1.67158e-163	-4.00149e-163	2.56175e-163	-4.29986e-164	-1.92069e-163	-1.30493e-164	4.21728e-163	2.80056e-163	-1.3284e-163	-1.35417e-163	2.46104e-163	0
1.50635e-163	-6.02971e-164	-1.44246e-163	-3.13686e-163	-6.74835e-164	4.35003e-164	-4.46324e-163	7.48273e-163	-2.67385e-163	-4.82241e-163	-5.593e-163	-4.7851e-163	3.64398e-163	-6.22726e-163	4.65489e-163	-1.88691e-164	5.22287e-163	1.2347e-162	3.01911e-164	1.67158e-163	-4.00149e-163	2.56175e-163	-4.29986e-164	-1.92069e-163	-1.30493e-164	4.21728e-163	2.80056e-163	-1.3284e-163	-1.35417e-163	2.46104e-163	0
1.50635e-163	-6.02971e-164	-1.44246e-163	-3.13686e-163	-6.74835e-164	4.35003e-164	-4.46324e-163	7.48273e-163	-2.67385e-163	-4.82241e-163	-5.593e-163	-4.7851e-163	3.64398e-163	-6.22726e-163	4.65489e-163	-1.88691e-164	5.22287e-163	1.2347e-162	3.01911e-164	1.67158e-163	-4.00149e-163	2.56175e-163	-4.29986e-164	-1.92069e-163	-1.30493e-164	4.21728e-163	2.80056e-163	-1.3284e-163	-1.35417e-163	2.46104e-163	0
1.50635e-163	-6.02971e-164	-1.44246e-163	-3.13686e-163	-6.74835e-164	4.35003e-164	-4.46324e-163	7.48273e-163	-2.67385e-163	-4.82241e-163	-5.593e-163	-4.7851e-163	3.64398e-163	-6.22726e-163	4.65489e-163	-1.88691e-164	5.22287e-163	1.2347e-162	3.01911e-164	1.67158e-163	-4.00149e-163	2.56175e-163	-4.29986e-164	-1.92069e-163	-1.30493e-164	4.21728e-163	2.80056e-163	-1.3284e-163	-1.35417e-163	2.46104e-163	0
1.50635e-163	-6.02971e-164	-1.44246e-163	-3.13686e-163	-6.74835e-164	4.35003e-164	-4.46324e-163	7.48273e-163	-2.67385e-163	-4.82241e-163	-5.593e-163	-4.7851e-163	3.64398e-163	-6.22726e-163	4.65489e-163	-1.88691e-164	5.22287e-163	1.2347e-162	3.01911e-164	1.67158e-163	-4.00149e-163	2.56175e-163	-4.29986e-164	-1.92069e-163	-1.30493e-164	4.21728e-163	2.80056e-163	-1.3284e-163	-1.35417e-163	2.46104e-163	0
1.50635e-163	-6.02971e-164	-1.44246e-163	-3.13686e-163	-6.74835e-164	4.35003e-164	-4.46324e-163	7.48273e-163	-2.67385e-163	-4.82241e-163	-5.593e-163	-4.7851e-163	3.64398e-163	-6.22726e-163	4.65489e-163	-1.88691e-164	5.22287e-163	1.2347e-162	3.01911e-164	1.67158e-163	-4.00149e-163	2.56175e-163	-4.29986e-164	-1.92069e-163	-1.30493e-164	4.21728e-163	2.80056e-163	-1.3284e-163	-1.35417e-163	2.46104e-163	0
1.50635e-163	-6.02971e-164	-1.44246e-163	-3.13686e-163	-6.74835e-164	4.35003e-164	-4.46324e-163	7.48273e-163	-2.67385e-163	-4.82241e-163	-5.593e-163	-4.7851e-163	3.64398e-163	-6.22726e-163	4.65489e-163	-1.88691e-164	5.22287e-163	1.2347e-162	3.01911e-164	1.67158e-163	-4.00149e-163	2.56175e-163	-4.29986e-164	-1.92069e-163	-1.30493e-164	4.21728e-163	2.80056e-163	-1.3284e-163	-1.35417e-163	2.46104e-163	0
1.50635e-163	-6.02971e-164	-1.44246e-163	-3.13686e-163	-6.74835e-164	4.35003e-164	-4.46324e-163	7.48273e-163	-2.67385e-163	-4.82241e-163	-5.593e-163	-4.7851e-163	3.64398e-163	-6.22726e-163	4.65489e-163	-1.88691e-164	5.22287e-163	1.2347e-162	3.01911e-164	1.67158e-163	-4.00149e-163	2.56175e-163	-4.29986e-164	-1.92069e-163	-1.30493e-164	4.21728e-163	2.80056e-163	-1.3284e-163	-1.35417e-163	2.46104e-163	0
1.50635e-163	-6.02971e-164	-1.44246e-163	-3.13686e-163	-6.74835e-164	4.35003e-164	-4.46324e-163	7.48273e-163	-2.67385e-163	-4.82241e-163	-5.593e-163	-4.7851e-163	3.64398e-163	-6.22726e-163	4.65489e-163	-1.88691e-164	5.22287e-163	1.2347e-162	3.01911e-164	1.67158e-163	-4.00149e-163	2.56175e-163	-4.29986e-164	-1.92069e-163	-1.30493e-164	4.21728e-163	2.80056e-163	-1.3284e-163	-1.35417e-163	2.46104e-163	0
1.50635e-163	-6.02971e-164	-1.44246e-163	-3.13686e-163	-6.74835e-164	4.35003e-164	-4.46324e-163	7.48273e-163	-2.67385e-163	-4.82241e-163	-5.593e-163	-4.7851e-163	3.64398e-163	-6.22726e-163	4.65489e-163	-1.88691e-164	5.22287e-163	1.2347e-162	3.01911e-164	1.67158e-163	-4.00149e-163	2.56175e-163	-4.29986e-164	-1.92069e-163	-1.30493e-164	4.21728e-163	2.80056e-163	-1.3284e-163	-1.35417e-163	2.46104e-163	0
1.50635e-163	-6.02971e-164	-1.44246e-163	-3.13686e-163	-6.74835e-164	4.35003e-164	-4.46324e-163	7.48273e-163	-2.67385e-163	-4.82241e-163	-5.593e-163	-4.7851e-163	3.64398e-163	-6.22726e-163	4.65489e-163	-1.88691e-164	5.22287e-163	1.2347e-162	3.01911e-164	1.67158e-163	-4.00149e-163	2.56175e-163	-4.29986e-164	-1.92069e-163	-1.30493e-164	4.21728e-163	2.80056e-163	-1.3284e-163	-1.35417e-163	2.46104e-163	0
1.50635e-163	-6.02971e-164	-1.44246e-163	-3.13686e-163	-6.74835e-164	4.35003e-164	-4.46324e-163	7.48273e-163	-2.67385e-163	-4.82241e-163	-5.593e-163	-4.7851e-163	3.64398e-163	-6.22726e-163	4.65489e-163	-1.88691e-164	5.22287e-163	1.2347e-162	3.01911e-164	1.67158e-163	-4.00149e-163	2.56175e-163	-4.29986e-164	-1.92069e-163	-1.30493e-164	4.21728e-163	2.80056e-163	-1.3284e-163	-1.35417e-163	2.46104e-163	0
1.50635e-163	-6.02971e-164	-1.44246e-163	-3.13686e-163	-6.74835e-164	4.35003e-164	-4.46324e-163	7.48273e-163	-2.67385e-163	-4.82241e-163	-5.593e-163	-4.7851e-163	3.64398e-163	-6.22726e-163	4.65489e-163	-1.88691e-164	5.22287e-163	1.2347e-162	3.01911e-164	1.67158e-163	-4.00149e-163	2.56175e-163	-4.29986e-164	-1.92069e-163	-1.30493e-164	4.21728e-163	2.80056e-163	-1.3284e-163	-1.35417e-163	2.46104e-163	0
1.50635e-163	-6.02971e-164	-1.44246e-163	-3.13686e-163	-6.74835e-164	4.35003e-164	-4.46324e-163	7.48273e-163	-2.67385e-163	-4.82241e-163	-5.593e-163	-4.7851e-163	3.64398e-163	-6.22726e-163	4.65489e-163	-1.88691e-164	5.22287e-163	1.2347e-162	3.01911e-164	1.67158e-163	-4.00149e-163	2.56175e-163	-4.29986e-164	-1.92069e-163	-1.30493e-164	4.21728e-163	2.80056e-163	-1.3284e-163	-1.35417e-163	2.46104e-163	0
1.50635e-163	-6.02971e-164	-1.44246e-163	-3.13686e-163	-6.74835e-164	4.35003e-164	-4.46324e-163	7.48273e-163	-2.67385e-163	-4.82241e-163	-5.593e-163	-4.7851e-163	3.64398e-163	-6.22726e-163	4.65489e-163	-1.88691e-164	5.22287e-163	1.2347e-162	3.01911e-164	1.67158e-163	-4.00149e-163	2.56175e-163	-4.29986e-164	-1.92069e-163	-1.30493e-164	4.21728e-163	2.80056e-163	-1.3284e-163	-1.35417e-163	2.46104e-163	0
1.50635e-163	-6.02971e-164	-1.44246e-163	-3.13686e-163	-6.74835e-164	4.35003e-164	-4.46324e-163	7.48273e-163	-2.67385e-163	-4.82241e-163	-5.593e-163	-4.7851e-163	3.64398e-163	-6.22726e-163	4.65489e-163	-1.88691e-164	5.22287e-163	1.2347e-162	3.01911e-164	1.67158e-163	-4.00149e-163	2.56175e-163	-4.29986e-164	-1.92069e-163	-1.30493e-164	4.21728e-163	2.80056e-163	-1.3284e-163	-1.35417e-163	2.46104e-163	0
1.50635e-163	-6.02971e-164	-1.44246e-163	-3.13686e-163	-6.74835e-164	4.35003e-164	-4.46324e-163	7.48273e-163	-2.67385e-163	-4.82241e-163	-5.593e-163	-4.7851e-163	3.64398e-163	-6.22726e-163	4.65489e-163	-1.88691e-164	5.22287e-163	1.2347e-162	3.01911e-164	1.67158e-163	-4.00149e-163	2.56175e-163	-4.29986e-164	-1.92069e-163	-1.30493e-164	4.21728e-163	2.80056e-163	-1.3284e-163	-1.35417e-163	2.46104e-163	0
1.50635e-163	-6.02971e-164	-1.44246e-163	-3.13686e-163	-6.74835e-164	4.35003e-164	-4.46324e-163	7.48273e-163	-2.67385e-163	-4.82241e-163	-5.593e-163	-4.7851e-163	3.64398e-163	-6.22726e-163	4.65489e-163	-1.88691e-164	5.22287e-163	1.2347e-162	3.01911e-164	1.67158e-163	-4.00149e-163	2.56175e-163	-4.29986e-164	-1.92069e-163	-1.30493e-164	4.21728e-163	2.80056e-163	-1.3284e-163	-1.35417e-163	2.46104e-163	0
1.50635e-163	-6.02971e-164	-1.44246e-163	-3.13686e-163	-6.74835e-164	4.35003e-164	-4.46324e-163	7.48273e-163	-2.67385e-163	-4.82241e-163	-5.593e-163	-4.7851e-163	3.64398e-163	-6.22726e-163	4.65489e-163	-1.88691e-164	5.22287e-163	1.2347e-162	3.01911e-164	1.67158e-163	-4.00149e-163	2.56175e-163	-4.29986e-164	-1.92069e-163	-1.30493e-164	4.21728e-163	2.80056e-163	-1.3284e-163	-1.35417e-163	2.46104e-163	0
1.50635e-163	-6.02971e-164	-1.44246e-163	-3.13686e-163	-6.74835e-164	4.35003e-164	-4.46324e-163	7.48273e-163	-2.67385e-163	-4.82241e-163	-5.593e-163	-4.7851e-163	3.64398e-163	-6.22726e-163	4.65489e-163	-1.88691e-164	5.22287e-163	1.2347e-162	3.01911e-164	1.67158e-163	-4.00149e-163	2.56175e-163	-4.29986e-164	-1.92069e-163	-1.30493e-164	4.21728e-163	2.80056e-163	-1.3284e-163	-1.35417e-163	2.46104e-163	0
1.50635e-163	-6.02971e-164	-1.44246e-163	-3.13686e-163	-6.74835e-164	4.35003e-164	-4.46324e-163	7.48273e-163	-2.67385e-163	-4.82241e-163	-5.593e-163	-4.7851e-163	3.64398e-163	-6.22726e-163	4.65489e-163	-1.88691e-164	5.22287e-163	1.2347e-162	3.01911e-164	1.67158e-163	-4.00149e-163	2.56175e-163	-4.29986e-164	-1.92069e-163	-1.30493e-164	4.21728e-163	2.80056e-163	-1.3284e-163	-1.35417e-163	2.46104e-163	0
1.50635e-163	-6.02971e-164	-1.44246e-163	-3.13686e-163	-6.74835e-164	4.35003e-164	-4.46324e-163	7.48273e-163	-2.67385e-163	-4.82241e-163	-5.593e-163	-4.7851e-163	3.64398e-163	-6.22726e-163	4.65489e-163	-1.88691e-164	5.22287e-163	1.2347e-162	3.01911e-164	1.67158e-163	-4.00149e-163	2.56175e-163	-4.29986e-164	-1.92069e-163	-1.30493e-164	4.21728e-163	2.80056e-163	-1.3284e-163	-1.35417e-163	2.46104e-163	0
1.50635e-163	-6.02971e-164	-1.44246e-163	-3.13686e-163	-6.74835e-164	4.35003e-164	-4.46324e-163	7.48273e-163	-2.67385e-163	-4.82241e-163	-5.593e-163	-4.7851e-163	3.64398e-163	-6.22726e-163	4.65489e-163	-1.88691e-164	5.22287e-163	1.2347e-162	3.01911e-164	1.67158e-163	-4.00149e-163	2.56175e-163	-4.29986e-164	-1.92069e-163	-1.30493e-164	4.21728e-163	2.80056e-163	-1.3284e-163	-1.35417e-163	2.46104e-163	0
1.50635e-163	-6.02971e-164	-1.44246e-163	-3.13686e-163	-6.74835e-164	4.35003e-164	-4.46324e-163	7.48273e-163	-2.67385e-163	-4.82241e-163	-5.593e-163	-4.7851e-163	3.64398e-163	-6.22726e-163	4.65489e-163	-1.88691e-164	5.22287e-163	1.2347e-162	3.01911e-164	1.67158e-163	-4.00149e-163	2.56175e-163	-4.29986e-164	-1.92069e-163	-1.30493e-164	4.21728e-163	2.80056e-163	-1.3284e-163	-1.35417e-163	2.46104e-163	0
1.50635e-163	-6.02971e-164	-1.44246e-163	-3.13686e-163	-6.74835e-164	4.35003e-164	-4.46324e-163	7.48273e-163	-2.67385e-163	-4.82241e-163	-5.593e-163	-4.7851e-163	3.64398e-163	-6.22726e-163	4.65489e-163	-1.88691e-164	5.22287e-163	1.2347e-162	3.01911e-164	1.67158e-163	-4.00149e-163	2.56175e-163	-4.29986e-164	-1.92069e-163	-1.30493e-164	4.21728e-163	2.80056e-163	-1.3284e-163	-1.35417e-163	2.46104e-163	0
1.50635e-163	-6.02971e-164	-1.44246e-163	-3.13686e-163	-6.74835e-164	4.35003e-164	-4.46324e-163	7.48273e-163	-2.67385e-163	-4.82241e-163	-5.593e-163	-4.7851e-163	3.64398e-163	-6.22726e-163	4.65489e-163	-1.88691e-164	5.22287e-163	1.2347e-162	3.01911e-164	1.67158e-163	-4.00149e-163	2.56175e-163	-4.29986e-164	-1.92069e-163	-1.30493e-164	4.21728e-163	2.80056e-163	-1.3284e-163	-1.35417e-163	2.46104e-163	0
1.50635e-163	-6.02971e-164	-1.44246e-163	-3.13686e-163	-6.74835e-164	4.35003e-164	-4.46324e-163	7.48273e-163	-2.67385e-163	-4.82241e-163	-5.593e-163	-4.7851e-163	3.64398e-163	-6.22726e-163	4.65489e-163	-1.88691e-164	5.22287e-163	1.2347e-162	3.01911e-164	1.67158e-163	-4.00149e-163	2.56175e-163	-4.29986e-164	-1.92069e-163	-1.30493e-164	4.21728e-163	2.80056e-163	-1.3284e-163	-1.35417e-163	2.46104e-163	0
1.50635e-163	-6.02971e-164	-1.44246e-163	-3.13686e-163	-6.74835e-164	4.35003e-164	-4.46324e-163	7.48273e-163	-2.67385e-163	-4.82241e-163	-5.593e-163	-4.7851e-163	3.64398e-163	-6.22726e-163	4.65489e-163	-1.88691e-164	5.22287e-163	1.2347e-162	3.01911e-164	1.67158e-163	-4.00149e-163	2.56175e-163	-4.29986e-164	-1.92069e-163	-1.30493e-164	4.21728e-163	2.80056e-163	-1.3284e-163	-1.35417e-163	2.46104e-163	0
1.50635e-163	-6.02971e-164	-1.44246e-163	-3.13686e-163	-6.74835e-164	4.35003e-164	-4.46324e-163	7.48273e-163	-2.67385e-163	-4.82241e-163	-5.593e-163	-4.7851e-163	3.64398e-163	-6.22726e-163	4.65489e-163	-1.88691e-164	5.22287e-163	1.2347e-162	3.01911e-164	1.67158e-163	-4.00149e-163	2.56175e-163	-4.29986e-164	-1.92069e-163	-1.30493e-164	4.21728e-163	2.80056e-163	-1.3284e-163	-1.35417e-163	2.46104e-163	0
1.50635e-163	-6.02971e-164	-1.44246e-163	-3.13686e-163	-6.74835e-164	4.35003e-164	-4.46324e-163	7.48273e-163	-2.67385e-163	-4.82241e-163	-5.593e-163	-4.7851e-163	3.64398e-163	-6.22726e-163	4.65489e-163	-1.88691e-164	5.22287e-163	1.2347e-162	3.01911e-164	1.67158e-163	-4.00149e-163	2.56175e-163	-4.29986e-164	-1.92069e-163	-1.30493e-164	4.21728e-163	2.80056e-163	-1.3284e-163	-1.35417e-163	2.46104e-163	0
1.50635e-163	-6.02971e-164	-1.44246e-163	-3.13686e-163	-6.74835e-164	4.35003e-164	-4.46324e-163	7.48273e-163	-2.67385e-163	-4.82241e-163	-5.593e-163	-4.7851e-163	3.64398e-163	-6.22726e-163	4.65489e-163	-1.88691e-164	5.22287e-163	1.2347e-162	3.01911e-164	1.67158e-163	-4.00149e-163	2.56175e-163	-4.29986e-164	-1.92069e-163	-1.30493e-164	4.21728e-163	2.80056e-163	-1.3284e-163	-1.35417e-163	2.46104e-163	0
1.50635e-163	-6.02971e-164	-1.44246e-163	-3.13686e-163	-6.74835e-164	4.35003e-164	-4.46324e-163	7.48273e-163	-2.67385e-163	-4.82241e-163	-5.593e-163	-4.7851e-163	3.64398e-163	-6.22726e-163	4.65489e-163	-1.88691e-164	5.22287e-163	1.2347e-162	3.01911e-164	1.67158e-163	-4.00149e-163	2.56175e-163	-4.29986e-164	-1.92069e-163	-1.30493e-164	4.21728e-163	2.80056e-163	-1.3284e-163	-1.35417e-163	2.46104e-163	0
1.50635e-163	-6.02971e-164	-1.44246e-163	-3.13686e-163	-6.74835e-164	4.35003e-164	-4.46324e-163	7.48273e-163	-2.67385e-163	-4.82241e-163	-5.593e-163	-4.7851e-163	3.64398e-163	-6.22726e-163	4.65489e-163	-1.88691e-164	5.22287e-163	1.2347e-162	3.01911e-164	1.67158e-163	-4.00149e-163	2.56175e-163	-4.29986e-164	-1.92069e-163	-1.30493e-164	4.21728e-163	2.80056e-163	-1.3284e-163	-1.35417e-163	2.46104e-163	0
1.50635e-163	-6.02971e-164	-1.44246e-163	-3.13686e-163	-6.74835e-164	4.35003e-164	-4.46324e-163	7.48273e-163	-2.67385e-163	-4.82241e-163	-5.593e-163	-4.7851e-163	3.64398e-163	-6.22726e-163	4.65489e-163	-1.88691e-164	5.22287e-163	1.2347e-162	3.01911e-164	1.67158e-163	-4.00149e-163	2.56175e-163	-4.29986e-164	-1.92069e-163	-1.30493e-164	4.21728e-163	2.80056e-163	-1.3284e-163	-1.35417e-163	2.46104e-163	0
1.50635e-163	-6.02971e-164	-1.44246e-163	-3.13686e-163	-6.74835e-164	4.35003e-164	-4.46324e-163	7.48273e-163	-2.67385e-163	-4.82241e-163	-5.593e-163	-4.7851e-163	3.64398e-163	-6.22726e-163	4.65489e-163	-1.88691e-164	5.22287e-163	1.2347e-162	3.01911e-164	1.67158e-163	-4.00149e-163	2.56175e-163	-4.29986e-164	-1.92069e-163	-1.30493e-164	4.21728e-163	2.80056e-163	-1.3284e-163	-1.35417e-163	2.46104e-163	0
1.50635e-163	-6.02971e-164	-1.44246e-163	-3.13686e-163	-6.74835e-164	4.35003e-164	-4.46324e-163	7.48273e-163	-2.67385e-163	-4.82241e-163	-5.593e-163	-4.7851e-163	3.64398e-163	-6.22726e-163	4.65489e-163	-1.88691e-164	5.22287e-163	1.2347e-162	3.01911e-164	1.67158e-163	-4.00149e-163	2.56175e-163	-4.29986e-164	-1.92069e-163	-1.30493e-164	4.21728e-163	2.80056e-163	-1.3284e-163	-1.35417e-163	2.46104e-163	0
1.50635e-163	-6.02971e-164	-1.44246e-163	-3.13686e-163	-6.74835e-164	4.35003e-164	-4.46324e-163	7.48273e-163	-2.67385e-163	-4.82241e-163	-5.593e-163	-4.7851e-163	3.64398e-163	-6.22726e-163	4.65489e-163	-1.88691e-164	5.22287e-163	1.2347e-162	3.01911e-164	1.67158e-163	-4.00149e-163	2.56175e-163	-4.29986e-164	-1.92069e-163	-1.30493e-164	4.21728e-163	2.80056e-163	-1.3284e-163	-1.35417e-163	2.46104e-163	0
1.50635e-163	-6.02971e-164	-1.44246e-163	-3.13686e-163	-6.74835e-164	4.35003e-164	-4.46324e-163	7.48273e-163	-2.67385e-163	-4.82241e-163	-5.593e-163	-4.7851e-163	3.64398e-163	-6.22726e-163	4.65489e-163	-1.88691e-164	5.22287e-163	1.2347e-162	3.01911e-164	1.67158e-163	-4.00149e-163	2.56175e-163	-4.29986e-164	-1.92069e-163	-1.30493e-164	4.21728e-163	2.80056e-163	-1.3284e-163	-1.35417e-163	2.46104e-163	0
1.50635e-163	-6.02971e-164	-1.44246e-163	-3.13686e-163	-6.74835e-164	4.35003e-164	-4.46324e-163	7.48273e-163	-2.67385e-163	-4.82241e-163	-5.593e-163	-4.7851e-163	3.64398e-163	-6.22726e-163	4.65489e-163	-1.88691e-164	5.22287e-163	1.2347e-162	3.01911e-164	1.67158e-163	-4.00149e-163	2.56175e-163	-4.29986e-164	-1.92069e-163	-1.30493e-164	4.21728e-163	2.80056e-163	-1.3284e-163	-1.35417e-163	2.46104e-163	0
1.50635e-163	-6.02971e-164	-1.44246e-163	-3.13686e-163	-6.74835e-164	4.35003e-164	-4.46324e-163	7.48273e-163	-2.67385e-163	-4.82241e-163	-5.593e-163	-4.7851e-163	3.64398e-163	-6.22726e-163	4.65489e-163	-1.88691e-164	5.22287e-163	1.2347e-162	3.01911e-164	1.67158e-163	-4.00149e-163	2.56175e-163	-4.29986e-164	-1.92069e-163	-1.30493e-164	4.21728e-163	2.80056e-163	-1.3284e-163	-1.35417e-163	2.46104e-163	0
1.50635e-163	-6.02971e-164	-1.44246e-163	-3.13686e-163	-6.74835e-164	4.35003e-164	-4.46324e-163	7.48273e-163	-2.67385e-163	-4.82241e-163	-5.593e-163	-4.7851e-163	3.64398e-163	-6.22726e-163	4.65489e-163	-1.88691e-164	5.22287e-163	1.2347e-162	3.01911e-164	1.67158e-163	-4.00149e-163	2.56175e-163	-4.29986e-164	-1.92069e-163	-1.30493e-164	4.21728e-163	2.80056e-163	-1.3284e-163	-1.35417e-163	2.46104e-163	0
1.50635e-163	-6.02971e-164	-1.44246e-163	-3.13686e-163	-6.74835e-164	4.35003e-164	-4.46324e-163	7.48273e-163	-2.67385e-163	-4.82241e-163	-5.593e-163	-4.7851e-163	3.64398e-163	-6.22726e-163	4.65489e-163	-1.88691e-164	5.22287e-163	1.2347e-162	3.01911e-164	1.67158e-163	-4.00149e-163	2.56175e-163	-4.29986e-164	-1.92069e-163	-1.30493e-164	4.21728e-163	2.80056e-163	-1.3284e-163	-1.35417e-163	2.46104e-163	0
1.50635e-163	-6.02971e-164	-1.44246e-163	-3.13686e-163	-6.74835e-164	4.35003e-164	-4.46324e-163	7.48273e-163	-2.67385e-163	-4.82241e-163	-5.593e-163	-4.7851e-163	3.64398e-163	-6.22726e-163	4.65489e-163	-1.88691e-164	5.22287e-163	1.2347e-162	3.01911e-164	1.67158e-163	-4.00149e-163	2.56175e-163	-4.29986e-164	-1.92069e-163	-1.30493e-164	4.21728e-163	2.80056e-163	-1.3284e-163	-1.35417e-163	2.46104e-163	0
1.50635e-163	-6.02971e-164	-1.44246e-163	-3.13686e-163	-6.74835e-164	4.35003e-164	-4.46324e-163	7.48273e-163	-2.67385e-163	-4.82241e-163	-5.593e-163	-4.7851e-163	3.64398e-163	-6.22726e-163	4.65489e-163	-1.88691e-164	5.22287e-163	1.2347e-162	3.01911e-164	1.67158e-163	-4.00149e-163	2.56175e-163	-4.29986e-164	-1.92069e-163	-1.30493e-164	4.21728e-163	2.80056e-163	-1.3284e-163	-1.35417e-163	2.46104e-163	0
1.50635e-163	-6.02971e-164	-1.44246e-163	-3.13686e-163	-6.74835e-164	4.35003e-164	-4.46324e-163	7.48273e-163	-2.67385e-163	-4.82241e-163	-5.593e-163	-4.7851e-163	3.64398e-163	-6.22726e-163	4.65489e-163	-1.88691e-164	5.22287e-163	1.2347e-162	3.01911e-164	1.67158e-163	-4.00149e-163	2.56175e-163	-4.29986e-164	-1.92069e-163	-1.30493e-164	4.21728e-163	2.80056e-163	-1.3284e-163	-1.35417e-163	2.46104e-163	0
1.50635e-163	-6.02971e-164	-1.44246e-163	-3.13686e-163	-6.74835e-164	4.35003e-164	-4.46324e-163	7.48273e-163	-2.67385e-163	-4.82241e-163	-5.593e-163	-4.7851e-163	3.64398e-163	-6.22726e-163	4.65489e-163	-1.88691e-164	5.22287e-163	1.2347e-162	3.01911e-164	1.67158e-163	-4.00149e-163	2.56175e-163	-4.29986e-164	-1.92069e-163	-1.30493e-164	4.21728e-163	2.80056e-163	-1.3284e-163	-1.35417e-163	2.46104e-163	0
1.50635e-163	-6.02971e-164	-1.44246e-163	-3.13686e-163	-6.74835e-164	4.35003e-164	-4.46324e-163	7.48273e-163	-2.67385e-163	-4.82241e-163	-5.593e-163	-4.7851e-163	3.64398e-163	-6.22726e-163	4.65489e-163	-1.88691e-164	5.22287e-163	1.2347e-162	3.01911e-164	1.67158e-163	-4.00149e-163	2.56175e-163	-4.29986e-164	-1.92069e-163	-1.30493e-164	4.21728e-163	2.80056e-163	-1.3284e-163	-1.35417e-163	2.46104e-163	0
1.50635e-163	-6.02971e-164	-1.44246e-163	-3.13686e-163	-6.74835e-164	4.35003e-164	-4.46324e-163	7.48273e-163	-2.67385e-163	-4.82241e-163	-5.593e-163	-4.7851e-163	3.64398e-163	-6.22726e-163	4.65489e-163	-1.88691e-164	5.22287e-163	1.2347e-162	3.01911e-164	1.67158e-163	-4.00149e-163	2.56175e-163	-4.29986e-164	-1.92069e-163	-1.30493e-164	4.21728e-163	2.80056e-163	-1.3284e-163	-1.35417e-163	2.46104e-163	0
1.50635e-163	-6.02971e-164	-1.44246e-163	-3.13686e-163	-6.74835e-164	4.35003e-164	-4.46324e-163	7.48273e-163	-2.67385e-163	-4.82241e-163	-5.593e-163	-4.7851e-163	3.64398e-163	-6.22726e-163	4.65489e-163	-1.88691e-164	5.22287e-163	1.2347e-162	3.01911e-164	1.67158e-163	-4.00149e-163	2.56175e-163	-4.29986e-164	-1.92069e-163	-1.30493e-164	4.21728e-163	2.80056e-163	-1.3284e-163	-1.35417e-163	2.46104e-163	0
1.50635e-163	-6.02971e-164	-1.44246e-163	-3.13686e-163	-6.74835e-164	4.35003e-164	-4.46324e-163	7.48273e-163	-2.67385e-163	-4.82241e-163	-5.593e-163	-4.7851e-163	3.64398e-163	-6.22726e-163	4.65489e-163	-1.88691e-164	5.22287e-163	1.2347e-162	3.01911e-164	1.67158e-163	-4.00149e-163	2.56175e-163	-4.29986e-164	-1.92069e-163	-1.30493e-164	4.21728e-163	2.80056e-163	-1.3284e-163	-1.35417e-163	2.46104e-163	0
1.50635e-163	-6.02971e-164	-1.44246e-163	-3.13686e-163	-6.74835e-164	4.35003e-164	-4.46324e-163	7.48273e-163	-2.67385e-163	-4.82241e-163	-5.593e-163	-4.7851e-163	3.64398e-163	-6.22726e-163	4.65489e-163	-1.88691e-164	5.22287e-163	1.2347e-162	3.01911e-164	1.67158e-163	-4.00149e-163	2.56175e-163	-4.29986e-164	-1.92069e-163	-1.30493e-164	4.21728e-163	2.80056e-163	-1.3284e-163	-1.35417e-163	2.46104e-163	0
1.50635e-163	-6.02971e-164	-1.44246e-163	-3.13686e-163	-6.74835e-164	4.35003e-164	-4.46324e-163	7.48273e-163	-2.67385e-163	-4.82241e-163	-5.593e-163	-4.7851e-163	3.64398e-163	-6.22726e-163	4.65489e-163	-1.88691e-164	5.22287e-163	1.2347e-162	3.01911e-164	1.67158e-163	-4.00149e-163	2.56175e-163	-4.29986e-164	-1.92069e-163	-1.30493e-164	4.21728e-163	2.80056e-163	-1.3284e-163	-1.35417e-163	2.46104e-163	0
1.50635e-163	-6.02971e-164	-1.44246e-163	-3.13686e-163	-6.74835e-164	4.35003e-164	-4.46324e-163	7.48273e-163	-2.67385e-163	-4.82241e-163	-5.593e-163	-4.7851e-163	3.64398e-163	-6.22726e-163	4.65489e-163	-1.88691e-164	5.22287e-163	1.2347e-162	3.01911e-164	1.67158e-163	-4.00149e-163	2.56175e-163	-4.29986e-164	-1.92069e-163	-1.30493e-164	4.21728e-163	2.80056e-163	-1.3284e-163	-1.35417e-163	2.46104e-163	0
1.50635e-163	-6.02971e-164	-1.44246e-163	-3.13686e-163	-6.74835e-164	4.35003e-164	-4.46324e-163	7.48273e-163	-2.67385e-163	-4.82241e-163	-5.593e-163	-4.7851e-163	3.64398e-163	-6.22726e-163	4.65489e-163	-1.88691e-164	5.22287e-163	1.2347e-162	3.01911e-164	1.67158e-163	-4.00149e-163	2.56175e-163	-4.29986e-164	-1.92069e-163	-1.30493e-164	4.21728e-163	2.80056e-163	-1.3284e-163	-1.35417e-163	2.46104e-163	0
1.50635e-163	-6.02971e-164	-1.44246e-163	-3.13686e-163	-6.74835e-164	4.35003e-164	-4.46324e-163	7.48273e-163	-2.67385e-163	-4.82241e-163	-5.593e-163	-4.7851e-163	3.64398e-163	-6.22726e-163	4.65489e-163	-1.88691e-164	5.22287e-163	1.2347e-162	3.01911e-164	1.67158e-163	-4.00149e-163	2.56175e-163	-4.29986e-164	-1.92069e-163	-1.30493e-164	4.21728e-163	2.80056e-163	-1.3284e-163	-1.35417e-163	2.46104e-163	0
1.50635e-163	-6.02971e-164	-1.44246e-163	-3.13686e-163	-6.74835e-164	4.35003e-164	-4.46324e-163	7.48273e-163	-2.67385e-163	-4.82241e-163	-5.593e-163	-4.7851e-163	3.64398e-163	-6.22726e-163	4.65489e-163	-1.88691e-164	5.22287e-163	1.2347e-162	3.01911e-164	1.67158e-163	-4.00149e-163	2.56175e-163	-4.29986e-164	-1.92069e-163	-1.30493e-164	4.21728e-163	2.80056e-163	-1.3284e-163	-1.35417e-163	2.46104e-163	0
1.50635e-163	-6.02971e-164	-1.44246e-163	-3.13686e-163	-6.74835e-164	4.35003e-164	-4.46324e-163	7.48273e-163	-2.67385e-163	-4.82241e-163	-5.593e-163	-4.7851e-163	3.64398e-163	-6.22726e-163	4.65489e-163	-1.88691e-164	5.22287e-163	1.2347e-162	3.01911e-164	1.67158e-163	-4.00149e-163	2.56175e-163	-4.29986e-164	-1.92069e-163	-1.30493e-164	4.21728e-163	2.80056e-163	-1.3284e-163	-1.35417e-163	2.46104e-163	0
1.50635e-163	-6.02971e-164	-1.44246e-163	-3.13686e-163	-6.74835e-164	4.35003e-164	-4.46324e-163	7.48273e-163	-2.67385e-163	-4.82241e-163	-5.593e-163	-4.7851e-163	3.64398e-163	-6.22726e-163	4.65489e-163	-1.88691e-164	5.22287e-163	1.2347e-162	3.01911e-164	1.67158e-163	-4.00149e-163	2.56175e-163	-4.29986e-164	-1.92069e-163	-1.30493e-164	4.21728e-163	2.80056e-163	-1.3284e-163	-1.35417e-163	2.46104e-163	0
1.50635e-163	-6.02971e-164	-1.44246e-163	-3.13686e-163	-6.74835e-164	4.35003e-164	-4.46324e-163	7.48273e-163	-2.67385e-163	-4.82241e-163	-5.593e-163	-4.7851e-163	3.64398e-163	-6.22726e-163	4.65489e-163	-1.88691e-164	5.22287e-163	1.2347e-162	3.01911e-164	1.67158e-163	-4.00149e-163	2.56175e-163	-4.29986e-164	-1.92069e-163	-1.30493e-164	4.21728e-163	2.80056e-163	-1.3284e-163	-1.35417e-163	2.46104e-163	0
1.50635e-163	-6.02971e-164	-1.44246e-163	-3.13686e-163	-6.74835e-164	4.35003e-164	-4.46324e-163	7.48273e-163	-2.67385e-163	-4.82241e-163	-5.593e-163	-4.7851e-163	3.64398e-163	-6.22726e-163	4.65489e-163	-1.88691e-164	5.22287e-163	1.2347e-162	3.01911e-164	1.67158e-163	-4.00149e-163	2.56175e-163	-4.29986e-164	-1.92069e-163	-1.30493e-164	4.21728e-163	2.80056e-163	-1.3284e-163	-1.35417e-163	2.46104e-163	0
1.50635e-163	-6.02971e-164	-1.44246e-163	-3.13686e-163	-6.74835e-164	4.35003e-164	-4.46324e-163	7.48273e-163	-2.67385e-163	-4.82241e-163	-5.593e-163	-4.7851e-163	3.64398e-163	-6.22726e-163	4.65489e-163	-1.88691e-164	5.22287e-163	1.2347e-162	3.01911e-164	1.67158e-163	-4.00149e-163	2.56175e-163	-4.29986e-164	-1.92069e-163	-1.30493e-164	4.21728e-163	2.80056e-163	-1.3284e-163	-1.35417e-163	2.46104e-163	0
1.50635e-163	-6.02971e-164	-1.44246e-163	-3.13686e-163	-6.74835e-164	4.35003e-164	-4.46324e-163	7.48273e-163	-2.67385e-163	-4.82241e-163	-5.593e-163	-4.7851e-163	3.64398e-163	-6.22726e-163	4.65489e-163	-1.88691e-164	5.22287e-163	1.2347e-162	3.01911e-164	1.67158e-163	-4.00149e-163	2.56175e-163	-4.29986e-164	-1.92069e-163	-1.30493e-164	4.21728e-163	2.80056e-163	-1.3284e-163	-1.35417e-163	2.46104e-163	0
1.50635e-163	-6.02971e-164	-1.44246e-163	-3.13686e-163	-6.74835e-164	4.35003e-164	-4.46324e-163	7.48273e-163	-2.67385e-163	-4.82241e-163	-5.593e-163	-4.7851e-163	3.64398e-163	-6.22726e-163	4.65489e-163	-1.88691e-164	5.22287e-163	1.2347e-162	3.01911e-164	1.67158e-163	-4.00149e-163	2.56175e-163	-4.29986e-164	-1.92069e-163	-1.30493e-164	4.21728e-163	2.80056e-163	-1.3284e-163	-1.35417e-163	2.46104e-163	0
1.50635e-163	-6.02971e-164	-1.44246e-163	-3.13686e-163	-6.74835e-164	4.35003e-164	-4.46324e-163	7.48273e-163	-2.67385e-163	-4.82241e-163	-5.593e-163	-4.7851e-163	3.64398e-163	-6.22726e-163	4.65489e-163	-1.88691e-164	5.22287e-163	1.2347e-162	3.01911e-164	1.67158e-163	-4.00149e-163	2.56175e-163	-4.29986e-164	-1.92069e-163	-1.30493e-164	4.21728e-163	2.80056e-163	-1.3284e-163	-1.35417e-163	2.46104e-163	0
1.50635e-163	-6.02971e-164	-1.44246e-163	-3.13686e-163	-6.74835e-164	4.35003e-164	-4.46324e-163	7.48273e-163	-2.67385e-163	-4.82241e-163	-5.593e-163	-4.7851e-163	3.64398e-163	-6.22726e-163	4.65489e-163	-1.88691e-164	5.22287e-163	1.2347e-162	3.01911e-164	1.67158e-163	-4.00149e-163	2.56175e-163	-4.29986e-164	-1.92069e-163	-1.30493e-164	4.21728e-163	2.80056e-163	-1.3284e-163	-1.35417e-163	2.46104e-163	0
1.50635e-163	-6.02971e-164	-1.44246e-163	-3.13686e-163	-6.74835e-164	4.35003e-164	-4.46324e-163	7.48273e-163	-2.67385e-163	-4.82241e-163	-5.593e-163	-4.7851e-163	3.64398e-163	-6.22726e-163	4.65489e-163	-1.88691e-164	5.22287e-163	1.2347e-162	3.01911e-164	1.67158e-163	-4.00149e-163	2.56175e-163	-4.29986e-164	-1.92069e-163	-1.30493e-164	4.21728e-163	2.80056e-163	-1.3284e-163	-1.35417e-163	2.46104e-163	0
1.50635e-163	-6.02971e-164	-1.44246e-163	-3.13686e-163	-6.74835e-164	4.35003e-164	-4.46324e-163	7.48273e-163	-2.67385e-163	-4.82241e-163	-5.593e-163	-4.7851e-163	3.64398e-163	-6.22726e-163	4.65489e-163	-1.88691e-164	5.22287e-163	1.2347e-162	3.01911e-164	1.67158e-163	-4.00149e-163	2.56175e-163	-4.29986e-164	-1.92069e-163	-1.30493e-164	4.21728e-163	2.80056e-163	-1.3284e-163	-1.35417e-163	2.46104e-163	0
[truncated: 2,016 more rows]
