# Supplementary material for: A modified shuffled frog leaping algorithm with inertia weight
Source: Sci Rep. 2024 Feb 20;14:4146. doi: 10.1038/s41598-024-51306-1 (PMC11224354; doi:10.1038/s41598-024-51306-1)
Supplement: Supplementary file 1 — Supplementary Information. [file 41598_2024_51306_MOESM1_ESM.zip › data/F1/MSFLA_L_12.xls]

## Sheet: Sheet1
0.772743	-2.18612	1.37952	-0.832658	5.10915	0.00393796	0.688885	-6.50452	1.94197	1.00076	2.27792	3.69055	-7.0905	5.66644	0.851329	2.89189	0.0164078	3.37195	-0.77848	-2.81629	-0.52188	-1.17223	-3.555	0.0406343	3.52887	-0.937446	1.89226	-1.22875	1.81389	-0.610504	248.192
-0.119397	0.0717564	0.0715886	-0.288637	0.655831	-0.30115	-0.0332295	0.231792	0.0514812	-0.0376764	-0.0552315	-0.036695	0.543778	0.232455	-0.303364	0.301063	-0.243011	-0.0153629	-0.0534913	-0.238201	0.0922464	0.0592969	-0.0749101	-0.0567642	-0.00818845	-0.0943901	0.0765191	-0.00637526	-0.0924009	-0.155263	1.41161
-0.0026249	-0.0140438	-0.00103502	-0.00216248	-0.00274425	0.00579963	0.00829325	-0.0126007	-0.0146031	-0.00516335	0.00487537	-0.0161148	-0.0209723	0.013674	0.0218486	-0.00442206	-0.00219155	-0.00917927	-0.0384075	0.00234744	-0.00483298	0.00857832	-0.0113605	-0.00279108	0.00117848	0.0105077	0.0160005	0.0118086	-0.0168518	0.0739152	0.0101839
0.000392039	-0.00102217	-5.9371e-05	-0.00125324	-0.000811212	-0.00273757	0.000367008	0.00265658	-0.00211624	-1.367e-05	0.000842549	-0.000419653	0.000367839	-0.000989526	0.000366017	-9.23539e-05	0.000197248	-0.000494904	-0.000308378	5.10594e-05	0.00176166	-0.00190386	-0.000997169	-0.000766936	0.000524504	-0.00268148	0.00128135	0.00252062	-0.000165465	-0.00466868	7.07157e-05
-3.78963e-05	0.000263813	8.6854e-05	-2.57797e-05	0.000372121	8.6958e-05	-3.27639e-05	5.24704e-05	6.9444e-05	-0.000252104	-9.83969e-05	-4.01452e-05	5.26651e-05	-8.90389e-05	9.64024e-05	0.000145723	3.42774e-05	0.000257352	-5.42576e-05	0.000112242	4.3407e-05	-1.90681e-05	-0.000124371	0.000203152	9.0621e-07	0.000257349	-4.4311e-05	-2.572e-05	0.000295903	4.79833e-05	6.50656e-07
-3.10922e-05	3.85062e-05	-2.71848e-05	3.62412e-05	3.8994e-06	-6.46259e-05	2.21627e-05	-9.37959e-06	3.62175e-06	1.75682e-05	1.6264e-05	8.74981e-06	-1.4048e-05	-1.4327e-05	-9.93988e-06	-1.64173e-05	1.5408e-05	3.8903e-05	-5.47058e-06	-6.70618e-06	2.17088e-06	-2.40582e-05	2.1389e-06	1.11562e-05	1.23632e-05	1.92845e-05	-1.87592e-06	4.93658e-05	1.28352e-05	-8.06877e-06	1.64399e-08
6.32651e-08	-7.26993e-07	-9.06507e-07	-1.49691e-07	-2.09524e-06	-6.29782e-07	3.56179e-07	-2.7934e-07	2.6768e-07	8.05707e-07	9.34127e-07	-3.52996e-06	6.18299e-07	5.86479e-08	2.46659e-06	-2.40021e-06	-1.75968e-06	-2.75444e-07	-2.51831e-06	-2.302e-06	1.24916e-06	-3.60459e-07	2.41778e-08	4.80671e-07	-1.3897e-07	-9.08343e-07	5.44702e-07	-1.07804e-07	-1.9125e-06	-9.7071e-07	5.51412e-11
1.43358e-08	-8.47805e-08	-8.73836e-08	1.11249e-07	2.10973e-07	-9.96134e-09	-2.94477e-08	1.65945e-07	5.48625e-08	-2.00068e-08	-1.26978e-07	6.02394e-08	1.08436e-08	1.99062e-08	-1.72316e-07	1.44495e-08	-2.33335e-08	7.68995e-08	-9.85849e-10	5.64875e-08	2.65251e-08	1.93029e-07	-4.85608e-08	-3.42221e-07	-4.91953e-08	1.03419e-08	6.09906e-08	-1.39387e-08	-4.88267e-08	-9.39627e-08	3.38738e-13
-1.14129e-09	-2.34071e-10	2.5567e-09	4.17351e-09	-1.34115e-08	-3.41801e-09	2.72364e-09	-1.07426e-08	2.34915e-09	2.94081e-09	1.39288e-08	-1.09898e-08	6.9033e-10	-7.3944e-09	-1.34869e-08	-4.03295e-09	4.30247e-09	-8.31171e-09	-1.3112e-08	2.86341e-08	7.37074e-09	-1.63118e-09	2.22563e-08	-6.93805e-09	-5.45817e-09	-1.37516e-08	-1.40875e-08	7.84141e-09	-1.84035e-08	4.76373e-09	3.44209e-15
-2.06182e-10	1.34104e-09	4.23932e-10	1.77167e-09	-7.08145e-10	-3.55287e-10	-2.70494e-10	5.84666e-10	-3.48347e-10	3.49114e-11	7.60138e-10	7.11271e-10	-3.24238e-10	4.47274e-10	2.4062e-10	-6.68181e-10	-7.27939e-10	-4.84925e-10	1.32761e-09	-1.4923e-09	1.95359e-10	6.5257e-10	4.99557e-10	7.08325e-11	-2.8388e-10	-2.84481e-10	1.00178e-09	-3.33788e-10	-4.96457e-10	-3.13927e-10	1.53126e-17
-4.29124e-11	-4.16379e-11	-1.05815e-10	7.91648e-11	4.2959e-11	-1.40817e-11	-1.33105e-11	-1.41829e-11	2.05135e-10	2.51722e-12	-1.82803e-11	3.0041e-11	1.33243e-11	-1.03177e-10	-5.24481e-11	-2.76792e-10	8.52466e-11	1.91016e-11	-1.13986e-12	-1.25338e-10	1.38902e-12	-1.76527e-10	-2.25824e-10	2.14122e-11	1.8144e-11	1.59289e-11	5.30736e-11	-6.52038e-11	6.20404e-12	1.84801e-10	3.04775e-19
-1.73387e-11	-1.34595e-12	-6.65545e-12	2.72466e-12	1.59257e-12	-2.90667e-12	5.15539e-12	-1.02533e-12	-2.0236e-12	9.43594e-12	-1.20542e-12	2.3073e-11	3.59533e-12	4.89136e-12	6.19009e-12	1.10353e-12	-3.23805e-12	1.24479e-12	-8.27684e-13	-6.29184e-12	-7.09574e-13	8.84722e-14	-1.3907e-11	-8.80539e-12	-1.24672e-12	-1.51594e-11	-7.40434e-12	-6.48117e-13	3.76655e-12	-2.38706e-11	2.29047e-21
3.06575e-13	-2.33807e-13	-1.06098e-13	-7.81593e-13	-1.54846e-13	-1.9714e-12	-4.18655e-13	-1.98945e-13	4.05368e-13	2.97345e-13	-4.91206e-13	-4.39391e-13	1.87504e-13	-3.53231e-13	1.93093e-13	1.94589e-13	2.2685e-13	-1.35573e-12	-1.57269e-12	9.41681e-13	1.19544e-12	4.0844e-13	5.86269e-14	-1.38683e-12	7.35132e-13	-4.27815e-13	5.24985e-13	-8.41216e-13	-2.05004e-13	7.91393e-13	1.69655e-23
4.56779e-15	-1.91466e-14	1.4469e-13	-1.73533e-14	-2.57792e-14	1.12225e-14	-1.69837e-14	-3.50973e-14	5.18217e-14	-1.97956e-16	6.56737e-14	1.39453e-13	2.56936e-14	-8.04268e-14	-3.84171e-14	-2.50746e-14	-3.27825e-14	-4.55758e-14	1.21284e-15	-1.0266e-13	-6.56579e-15	1.49588e-14	1.45671e-13	-1.24508e-14	5.97479e-14	-2.96947e-14	6.05328e-14	-1.15418e-13	3.41396e-14	-9.05297e-15	1.17632e-25
-5.21282e-15	1.73361e-15	3.54139e-15	-1.47642e-15	-5.358e-15	-1.049e-15	-6.44862e-16	-1.69345e-15	-9.34462e-17	3.29152e-15	5.04137e-15	4.41826e-16	-5.08523e-16	6.20633e-15	-2.06638e-15	4.77107e-15	3.21771e-15	-2.93383e-15	1.1299e-14	1.21019e-15	-7.34134e-16	1.58913e-16	9.43723e-15	-5.90279e-15	-1.59826e-15	-7.39386e-15	1.00551e-14	6.26186e-17	-4.28411e-16	-1.36453e-15	6.13195e-28
4.37433e-16	1.36112e-16	-8.35776e-16	-4.83676e-16	2.40403e-16	-1.83179e-16	2.07995e-16	-5.45799e-17	-1.84333e-16	-6.44986e-16	8.95997e-16	-1.40422e-16	4.55791e-17	-1.23858e-15	-3.89713e-16	1.75758e-17	-1.70569e-16	-1.25366e-15	-6.55328e-17	-6.01651e-16	8.48264e-16	1.91661e-16	-1.78364e-16	-7.75796e-16	-3.38592e-16	-1.58816e-16	-4.10635e-16	-9.50936e-17	5.81457e-17	-1.40813e-15	9.90152e-30
-2.42013e-17	-7.84382e-18	1.72579e-18	2.07784e-17	-1.40832e-17	-2.54021e-17	-1.62867e-17	-4.5966e-17	-4.17861e-18	1.04958e-17	8.53046e-17	-4.33673e-18	4.14854e-17	-9.37156e-18	2.32895e-18	1.05934e-17	4.36572e-18	-2.31941e-17	-5.59919e-18	-5.30382e-17	-2.34058e-17	2.91897e-17	3.66021e-17	1.07066e-16	3.11378e-18	-1.91154e-17	1.39714e-16	-3.14209e-17	5.48186e-18	1.08085e-17	5.22868e-32
3.71548e-18	4.82061e-19	4.54309e-18	-3.82325e-18	5.14962e-18	-1.01518e-18	-1.41318e-18	3.10041e-18	-1.34312e-18	-5.5239e-18	-4.75366e-18	1.19862e-18	3.59562e-20	-1.74834e-18	-7.52312e-19	-2.03185e-18	3.40698e-19	-8.77412e-19	-2.08154e-19	8.50595e-19	2.65399e-19	-1.89976e-18	-8.84276e-19	1.90557e-18	8.03305e-19	-3.88081e-19	2.74151e-18	-3.32223e-18	2.36619e-18	3.16487e-18	1.97266e-34
3.32873e-19	-3.12391e-19	-1.39061e-19	-4.02124e-19	1.56722e-19	-2.50719e-20	1.49396e-19	2.14577e-19	3.6405e-19	-2.86528e-19	-5.5846e-19	-2.12653e-19	4.4486e-19	-2.21456e-19	7.739e-20	5.61957e-19	1.00664e-19	3.04429e-19	3.45504e-19	-1.15221e-19	-4.60738e-19	4.19344e-19	2.23835e-19	1.08279e-19	-2.02895e-19	2.14311e-20	-2.00397e-19	9.59795e-19	1.11143e-19	8.0391e-20	3.33066e-36
1.61366e-20	3.20085e-21	-8.19931e-21	-3.88203e-20	-1.06584e-19	6.79959e-21	1.85553e-20	-1.80001e-21	-1.2987e-20	2.87978e-21	-2.14933e-20	5.56112e-20	-2.03366e-20	1.52162e-20	-3.03131e-20	1.66594e-20	-1.22617e-20	1.94683e-20	-9.42965e-20	7.63796e-21	7.35664e-20	2.65498e-20	-2.58373e-20	6.39478e-21	1.68024e-20	-2.34616e-21	6.45664e-20	-1.56909e-20	-7.2049e-21	-1.87539e-20	4.05832e-38
-5.52771e-21	2.15426e-21	-2.09877e-21	-1.56524e-21	-2.54498e-21	9.79834e-22	-6.02299e-22	9.42076e-22	-5.83526e-22	2.03189e-22	1.05764e-22	1.86599e-21	3.58469e-21	2.3597e-21	2.42668e-21	-3.55735e-21	-1.24262e-21	3.70192e-22	-1.09432e-21	3.61238e-21	6.58442e-22	-4.14439e-21	1.22658e-21	4.95827e-21	-3.81529e-21	-1.59586e-21	5.02729e-22	-4.85127e-22	1.90535e-21	-4.02152e-21	1.88596e-40
1.299e-22	1.09983e-25	-7.89108e-22	1.38596e-22	7.06297e-23	-2.85478e-22	-2.84017e-22	3.88105e-22	-4.70919e-23	2.58442e-23	2.57349e-23	-8.57509e-23	2.43654e-22	-1.57845e-22	2.23586e-23	-4.35653e-23	-5.76583e-23	-1.50862e-22	-1.21842e-22	2.06996e-22	-4.43265e-22	-3.1141e-23	-4.40393e-22	1.56708e-22	1.58091e-22	-1.04176e-24	3.97684e-22	-4.56837e-23	7.71532e-24	-1.56971e-22	1.7838e-42
7.54702e-24	1.01593e-23	-1.14779e-23	-5.50857e-24	-9.80609e-24	4.48145e-23	1.74842e-23	1.80987e-23	-1.82889e-24	2.41533e-23	-1.91432e-25	3.80209e-24	1.99135e-23	2.72237e-23	1.67534e-23	-1.88956e-25	-2.18982e-23	-2.22279e-23	4.27854e-23	-6.12665e-24	1.0479e-24	3.48981e-24	-3.40027e-24	-1.16669e-23	-1.49856e-23	-1.02626e-23	-1.24108e-24	1.81272e-23	8.2152e-25	-1.34994e-23	8.92525e-45
7.33845e-25	-2.12917e-24	-9.66549e-25	7.87331e-25	9.0451e-26	5.07765e-25	-2.10643e-25	6.21416e-24	-1.57649e-24	-4.08827e-25	-3.90654e-24	-4.49052e-26	1.86651e-24	-8.71185e-25	1.74549e-24	-8.22519e-25	-6.57396e-25	-4.92133e-25	2.54262e-24	1.26614e-24	4.55815e-25	3.90835e-25	1.27074e-25	-1.83508e-24	4.23835e-25	1.27116e-24	1.01969e-24	2.03637e-25	-2.39328e-25	6.18254e-24	1.25078e-46
-3.09631e-26	1.65992e-26	8.17995e-26	1.19569e-25	4.15818e-26	6.97369e-26	-8.34407e-26	-5.65482e-26	-2.21718e-26	-1.74186e-25	-5.63129e-25	1.40649e-25	-1.21644e-25	-5.4451e-26	-1.77369e-25	-3.58905e-25	-1.28104e-25	-8.47981e-28	-2.27589e-25	2.7055e-26	5.15073e-26	9.77647e-26	4.62576e-26	6.87242e-26	-2.19536e-25	-2.0624e-26	-6.29859e-25	2.64671e-25	3.44031e-26	-2.79598e-25	1.2675e-48
3.30602e-27	-4.89988e-28	-1.96964e-27	6.23748e-27	2.49221e-27	-8.82913e-27	-2.82964e-27	-1.1672e-26	-5.42986e-27	-2.40627e-27	-1.91806e-26	-1.11637e-27	-6.56138e-27	-7.83401e-27	1.73008e-26	-1.1566e-26	-2.41137e-26	-5.98513e-27	3.6644e-27	-6.04817e-27	1.82315e-26	-5.92354e-26	1.17172e-26	1.11518e-26	3.00919e-27	-7.13316e-27	1.52401e-27	-9.9323e-27	1.09952e-26	-1.79849e-26	6.59973e-51
2.10403e-28	2.51451e-27	-1.2944e-27	-3.47991e-27	-4.76836e-28	1.31191e-27	-5.77025e-28	5.33893e-28	9.76965e-28	8.25747e-28	1.06322e-27	-5.90038e-28	-2.73735e-27	-1.93921e-27	8.15178e-28	2.54119e-27	8.37778e-28	-3.26239e-27	2.78722e-28	-2.36931e-28	-3.59961e-27	3.94836e-27	1.00332e-27	-2.13144e-27	-4.01887e-27	1.28517e-27	1.15147e-27	-4.28811e-28	-2.59722e-28	8.09422e-29	1.09172e-52
1.58901e-28	1.34551e-29	-1.81469e-30	-6.28994e-29	-9.81521e-29	3.60661e-29	3.25148e-28	-1.69483e-28	-3.92147e-29	-1.3784e-28	2.44607e-29	1.71744e-28	4.86559e-29	8.05847e-29	-1.0475e-28	6.59722e-30	-2.26918e-28	7.13541e-29	-3.26918e-29	2.95253e-28	-3.77992e-28	-7.76813e-28	-2.319e-28	4.77974e-29	2.19965e-29	-7.15465e-29	1.22553e-29	3.87897e-29	-2.63604e-28	1.17421e-28	1.28302e-54
1.48237e-30	1.96903e-29	2.33681e-31	1.64717e-30	4.39606e-29	9.04801e-30	2.45379e-29	3.10519e-31	1.58047e-30	5.96789e-30	2.61921e-29	1.41691e-29	-5.34606e-30	2.65928e-30	-2.07179e-30	1.30669e-31	2.05904e-29	-3.32262e-29	-6.31767e-30	2.51179e-29	-2.75649e-31	-5.15282e-30	1.3957e-29	3.0478e-30	-3.66355e-29	6.05932e-30	3.78379e-29	-2.22205e-29	5.14347e-31	-3.62705e-30	9.72138e-57
-1.36304e-30	7.7639e-32	-4.01632e-31	-1.11119e-30	2.43739e-31	5.09623e-31	-8.35029e-31	7.00199e-31	-5.41004e-31	2.39544e-30	3.50725e-31	7.08886e-31	9.25735e-31	1.14626e-30	-1.27429e-31	-3.63556e-31	-1.82643e-31	3.08699e-30	1.84072e-31	-4.46185e-31	1.25089e-31	1.90482e-30	2.60643e-31	-3.87781e-31	6.70286e-31	-4.59452e-32	8.94959e-32	3.81356e-30	1.52108e-30	-1.53693e-30	4.70788e-59
5.31056e-32	5.41193e-32	-1.51538e-32	3.13254e-33	7.59382e-32	1.31636e-31	6.87592e-33	-5.70684e-32	8.81307e-32	-3.66247e-32	2.52571e-32	-9.00764e-32	-2.22849e-31	-2.41632e-31	2.23286e-32	3.23975e-31	4.63653e-32	-5.18326e-32	1.65653e-31	-2.4166e-32	-3.89112e-32	-3.80367e-32	-1.15016e-31	1.53092e-32	6.49687e-32	1.29349e-32	2.43915e-33	3.41798e-32	-6.00343e-32	1.13649e-32	3.22334e-61
7.59881e-34	-1.01167e-32	-1.44073e-32	2.30033e-32	-1.10384e-33	2.02684e-33	-6.31786e-33	-5.74529e-33	-1.70544e-33	-1.4676e-32	-3.05755e-32	3.13854e-32	-5.10956e-33	4.29537e-33	5.92172e-33	4.96938e-33	3.4617e-33	-6.45352e-33	-4.7202e-33	6.5099e-33	-4.66446e-33	4.15812e-33	-4.22729e-33	-8.06957e-33	2.63659e-32	3.17598e-34	4.91494e-33	-3.4516e-34	6.26966e-33	3.67121e-33	4.17306e-63
-1.18437e-33	2.95644e-34	1.62311e-34	-1.60069e-33	-1.95409e-33	-2.93366e-34	-5.93273e-35	-4.85234e-34	2.951e-34	2.4404e-34	-7.76637e-35	1.02196e-34	-2.52849e-34	6.91755e-34	-5.49693e-34	-2.31384e-34	-2.65209e-33	-1.04086e-34	-1.14921e-34	8.92757e-34	1.99716e-34	-4.22027e-34	7.43555e-35	-5.85069e-36	-1.65795e-34	-1.12097e-34	-1.09012e-33	2.33695e-34	1.04661e-34	5.76685e-35	1.86589e-65
3.36593e-35	9.77069e-36	-7.223e-35	-4.35298e-35	-1.82313e-35	-1.06666e-34	1.61307e-36	4.02133e-35	-3.32668e-35	-1.2816e-34	-1.82882e-35	-4.83337e-35	-7.60771e-35	2.73913e-35	-6.85922e-35	-4.28728e-35	-6.36056e-35	-3.32839e-35	-4.01022e-35	-3.11613e-35	-5.09248e-36	1.56062e-35	-1.44064e-34	-5.1155e-35	7.2142e-35	-2.25672e-35	2.36197e-35	6.41474e-36	-9.73856e-35	3.04425e-35	1.0305e-67
6.60816e-36	-5.65345e-36	-3.7843e-36	-1.2282e-37	-1.35276e-36	-2.36571e-37	5.4361e-36	3.81003e-37	5.48119e-36	6.64382e-37	7.48172e-36	7.33281e-37	-1.15008e-36	5.94792e-37	-8.84551e-36	-8.35356e-37	-1.08539e-36	9.34993e-37	9.95918e-36	1.11041e-35	4.70585e-37	3.62298e-36	-1.72008e-36	3.59451e-36	-7.81085e-36	6.0832e-36	-2.06336e-36	1.18007e-36	5.19278e-36	8.89481e-37	6.74349e-70
-1.73295e-36	4.05301e-37	-9.32576e-38	-7.36664e-37	5.20447e-37	-5.70256e-37	7.27604e-38	-1.21292e-36	-8.22118e-37	5.75167e-38	1.77717e-37	1.19139e-36	-2.52579e-37	2.95924e-37	-1.19851e-37	2.23399e-37	1.25324e-36	-1.61301e-36	1.82762e-38	2.8172e-37	5.96491e-37	-3.9149e-37	-6.70086e-39	8.44671e-38	-7.83843e-37	-1.81524e-37	4.23251e-37	-2.62567e-37	9.37004e-39	2.33094e-37	1.38553e-71
-3.8347e-38	-6.46599e-38	-6.13692e-39	-9.86019e-38	1.31286e-38	-1.85106e-38	2.02328e-38	2.29388e-38	4.88584e-38	-2.83981e-39	1.70764e-37	-3.62365e-38	1.3613e-38	1.28093e-37	4.91675e-38	-1.31358e-39	-2.271e-38	-6.557e-38	-3.84987e-38	-3.2505e-38	-6.02792e-38	1.87022e-39	-8.6082e-38	-1.71283e-38	-3.64884e-38	1.65738e-38	-5.18711e-39	7.82816e-38	1.23864e-37	-1.70828e-37	1.39723e-73
5.6313e-39	1.02671e-39	-2.59004e-39	-3.41738e-39	-5.21145e-39	-6.99036e-39	2.79293e-39	1.11558e-39	8.75243e-39	-5.84021e-39	-1.47264e-39	3.24534e-40	-6.09367e-40	3.24352e-39	3.26642e-39	1.51111e-39	-5.99864e-40	1.2655e-40	-3.64325e-39	-1.22551e-38	-1.7986e-39	-2.5877e-39	-4.06469e-40	-4.51455e-39	3.58988e-39	-1.40248e-38	2.14733e-38	-3.69938e-39	2.10161e-39	-2.3669e-39	1.16176e-75
7.10125e-40	-4.36214e-40	9.30102e-42	-3.49722e-40	1.47736e-40	2.05844e-41	2.97923e-40	-2.57379e-40	-3.90035e-41	-9.67598e-42	-1.34681e-39	-2.41592e-40	-5.38971e-40	2.49184e-41	2.91939e-40	4.39815e-40	8.72225e-41	-6.38796e-40	-2.78632e-40	8.33629e-41	4.83663e-40	6.3866e-40	-4.933e-40	2.13778e-40	7.35737e-40	-2.88057e-40	-7.45976e-41	-5.6524e-41	-3.04416e-40	-6.69159e-41	5.59918e-78
2.83101e-42	-5.64308e-42	-4.36359e-41	-1.44921e-41	-1.24722e-42	-5.84567e-41	-5.14577e-42	2.15789e-41	-1.52986e-41	9.22891e-42	-2.85915e-41	8.59509e-41	5.29284e-42	-1.03645e-40	-8.70659e-42	-1.4636e-42	-2.7404e-41	4.2385e-41	-2.68513e-42	4.52031e-41	5.83505e-41	2.3827e-41	-3.27565e-41	-2.78183e-41	-4.0094e-41	-2.72625e-41	-3.17327e-41	-2.23049e-41	2.50394e-41	9.06964e-42	4.04192e-80
-8.70241e-44	-1.48638e-42	-1.55393e-42	-1.31279e-42	-2.1183e-42	4.16716e-42	8.92098e-42	6.35165e-42	-2.23197e-42	4.23971e-42	-1.24902e-42	-2.88056e-42	2.14001e-42	-2.20917e-42	-2.13999e-42	-7.11325e-44	-6.23439e-43	7.23835e-43	-6.2523e-42	-1.39884e-42	-6.96387e-42	-4.73136e-42	3.72894e-42	2.28752e-42	5.78823e-42	5.60659e-42	-6.51992e-42	-8.56393e-42	2.87632e-42	1.77787e-42	5.19195e-82
1.76712e-43	-2.71803e-44	-1.27434e-43	2.10221e-43	2.24303e-43	-4.38425e-43	3.69724e-44	-1.60445e-44	4.85161e-45	2.14121e-43	5.57682e-43	-8.6369e-44	-3.43307e-43	-1.61279e-43	-4.62097e-43	-2.2667e-44	3.83306e-43	4.01229e-43	7.77537e-43	-1.05132e-42	1.94609e-43	-3.57995e-43	-8.96605e-43	-6.09215e-44	-2.78156e-45	2.78966e-43	-7.86283e-43	3.45024e-43	-3.32603e-44	2.16256e-43	4.91318e-84
9.16436e-45	5.39442e-44	-2.08839e-44	4.10674e-45	1.79318e-44	-3.44401e-44	-1.21996e-44	2.82084e-44	5.82628e-45	-1.14446e-43	1.58572e-44	1.77302e-45	-2.3371e-45	6.63357e-45	-2.98754e-44	4.84428e-44	4.33904e-44	-4.27237e-45	-3.78271e-45	1.14747e-44	3.43774e-45	4.60416e-44	5.2225e-44	6.87432e-45	3.45331e-44	-7.06328e-46	1.27685e-44	-8.32799e-46	1.55961e-44	-1.83945e-44	3.14661e-86
-4.03615e-45	7.61121e-45	8.72961e-45	4.9077e-45	-2.83908e-45	4.19455e-45	-1.30745e-45	-1.84438e-45	5.9571e-46	-6.34239e-46	-3.2506e-45	-2.35931e-45	-1.24259e-45	1.48684e-46	1.89465e-45	-4.39062e-45	-1.81493e-45	-2.05413e-45	2.09667e-45	6.61358e-46	7.07047e-45	-1.8854e-45	5.33645e-46	5.00575e-46	-5.44421e-45	2.61694e-46	-4.12289e-45	-1.7691e-46	2.74535e-45	1.18425e-45	3.68707e-88
-5.54447e-47	-7.16812e-47	-7.8231e-47	-2.11752e-46	-6.79355e-47	8.39885e-48	-1.00461e-46	4.91838e-47	5.33915e-47	-6.36409e-46	-5.68653e-47	1.7808e-47	1.95329e-46	7.56841e-47	-1.70641e-46	1.29707e-46	-1.77771e-46	-3.83431e-47	-2.33877e-46	-1.17522e-47	1.4792e-46	6.68503e-47	-1.40711e-46	3.12268e-46	4.85028e-47	-5.63889e-47	6.82189e-47	1.31374e-46	7.89994e-46	-1.15184e-46	1.47398e-90
-1.7491e-47	-2.10711e-47	6.66612e-48	2.3125e-47	-3.49395e-47	-2.40036e-48	-1.46241e-47	-8.63344e-49	1.24158e-47	2.43511e-47	4.18416e-48	8.36252e-48	3.42323e-48	-2.33023e-47	5.34894e-49	-1.53663e-48	1.08755e-48	1.94457e-48	6.5301e-48	2.0603e-47	-1.79038e-47	1.24361e-47	-6.78024e-48	-7.94708e-48	-3.56192e-47	-1.74595e-47	1.32042e-47	-6.66943e-48	1.73224e-47	-1.46701e-48	7.31323e-93
-4.6773e-50	1.40814e-48	2.38692e-48	-6.83547e-48	2.51261e-48	1.68897e-48	-4.99408e-49	-1.33726e-49	5.93667e-49	-6.1557e-49	1.1092e-49	1.70887e-48	5.55946e-50	5.58121e-49	1.7273e-48	8.65832e-49	4.71683e-51	6.24569e-49	-9.44918e-50	2.57886e-48	1.9823e-49	3.81803e-48	-3.941e-49	-8.45139e-50	-4.25306e-48	-3.0774e-49	-1.25549e-49	5.40743e-49	-5.71889e-49	3.54282e-48	1.2475e-94
-1.65113e-50	-1.52717e-49	1.26188e-49	1.21779e-49	-5.11338e-50	-1.29637e-49	-7.78041e-50	-5.93431e-50	1.23697e-49	1.24997e-49	-4.16763e-49	4.50067e-50	1.88882e-50	1.86803e-49	-2.8096e-50	1.86858e-50	-3.04159e-49	1.44001e-49	1.57772e-49	1.67959e-49	1.25108e-49	1.11905e-49	5.0985e-50	7.22717e-50	-4.52561e-50	-1.67912e-50	-9.41065e-50	9.53582e-50	-6.02846e-50	-5.71848e-50	5.55909e-97
3.35398e-50	1.15862e-50	-1.12455e-50	1.98634e-50	2.45245e-50	-3.73099e-51	-2.31323e-50	4.38246e-51	1.21914e-50	-4.93524e-51	-2.76391e-51	4.61697e-51	3.23274e-50	-1.30862e-50	-9.63358e-51	4.17013e-51	-3.61097e-50	-5.89588e-50	5.90117e-51	1.2835e-51	1.79302e-50	-2.00665e-51	3.51723e-50	1.29159e-50	-8.97215e-52	-3.9918e-51	1.23623e-50	8.82715e-51	-1.47291e-50	-5.40091e-51	1.15178e-98
8.60825e-52	9.21866e-52	-2.86083e-51	-1.47116e-51	2.03867e-52	6.76426e-53	-1.5379e-51	-1.97438e-51	-1.96817e-51	4.26018e-52	-1.99085e-52	2.70189e-51	-4.6169e-52	1.73617e-52	8.37446e-52	1.9942e-52	7.94798e-54	-2.6923e-52	-1.46443e-51	1.7906e-52	-6.23689e-52	2.11022e-52	3.06685e-51	-2.01541e-51	4.68221e-51	-1.09913e-51	5.79577e-52	2.55144e-51	9.2829e-52	-1.74094e-51	8.0648e-101
2.10166e-53	-5.20164e-53	-5.46106e-54	3.95619e-53	6.36383e-53	2.88572e-54	1.05052e-52	2.39328e-52	-3.03159e-53	-2.7566e-52	-3.71776e-53	9.91368e-54	-2.21594e-52	-1.15316e-52	-3.8118e-52	-6.60215e-54	-1.5025e-53	1.06992e-53	-2.20872e-53	1.2074e-52	4.42415e-53	-2.1337e-53	-4.79941e-54	3.29085e-53	3.09034e-53	3.81612e-52	6.73387e-53	-2.49292e-53	5.74509e-53	1.75543e-53	5.37518e-103
-2.35897e-54	-5.75376e-54	-2.79578e-54	1.98508e-54	-2.48904e-53	-3.07498e-55	1.08909e-54	4.32699e-54	-2.52378e-58	-4.94505e-54	-7.25538e-55	8.65514e-54	2.08238e-53	6.65439e-54	-4.12536e-56	-5.57213e-54	3.70647e-54	4.46191e-55	-3.02417e-54	-3.39061e-54	6.21399e-55	2.42489e-53	-3.66068e-53	2.69471e-53	-3.31983e-54	5.47635e-54	9.99598e-55	-1.64962e-53	-3.67917e-54	4.44983e-54	4.33546e-105
1.8587e-54	-7.29561e-55	6.36322e-56	-2.67085e-54	1.15395e-54	3.468e-55	2.45798e-55	2.25111e-55	7.89919e-55	5.5101e-55	-2.18089e-55	1.31259e-54	-2.71599e-54	1.29877e-54	-1.58204e-55	1.22683e-54	1.36699e-55	-2.16867e-56	-1.47061e-55	-4.44188e-55	2.8341e-54	-1.30347e-54	2.94549e-55	9.05418e-55	-5.79438e-54	-1.20599e-54	3.60442e-55	3.92429e-56	3.60094e-55	6.255e-55	7.25365e-107
7.47694e-56	4.63583e-57	1.55179e-55	5.99825e-56	3.70072e-56	-2.02518e-56	1.9569e-55	-1.46488e-55	-1.59642e-55	-2.31208e-56	1.46137e-55	1.23687e-55	-4.59367e-56	-2.94309e-56	4.40058e-56	-1.13587e-55	9.22468e-56	-1.89566e-56	-2.69718e-55	2.14708e-56	2.70658e-56	4.05801e-56	9.55557e-57	-5.8199e-57	9.56545e-56	1.04896e-55	7.54407e-56	2.93058e-56	-2.75491e-55	8.13656e-56	3.69113e-109
-7.71337e-57	-1.20938e-56	-1.08069e-57	-5.16566e-57	-4.9374e-58	-1.51405e-56	-6.87527e-58	1.77712e-57	-2.86797e-56	7.2918e-58	-6.36369e-58	-4.03388e-58	-1.66863e-57	-3.20357e-58	-3.45386e-59	-1.8857e-56	2.74356e-58	3.60199e-56	-4.9435e-57	-1.57492e-56	-3.00653e-57	-3.96746e-57	8.61819e-57	1.14732e-56	-6.58673e-57	3.80398e-57	-1.74851e-57	-1.02901e-57	3.48992e-57	-1.46164e-56	3.73727e-111
-1.49153e-57	-7.81253e-58	2.58018e-59	2.58125e-59	1.8779e-58	1.5848e-58	4.3972e-59	6.38001e-58	-1.14497e-57	4.86515e-59	2.64247e-58	1.15134e-58	-6.56746e-58	-5.49355e-58	-9.45115e-60	-6.35196e-59	-2.33351e-58	3.64899e-58	1.57294e-57	5.45659e-59	1.61739e-57	6.04118e-58	-1.33628e-57	-3.25545e-58	-1.6882e-57	6.43423e-60	-2.19948e-58	1.47568e-58	3.7289e-58	-2.39055e-58	1.6093e-113
2.4247e-59	-1.12831e-59	-1.41818e-59	-6.0136e-59	-5.49723e-59	-1.42561e-58	5.96651e-61	-1.36781e-58	7.40133e-59	1.65663e-58	-5.29838e-59	-2.09485e-59	2.1728e-58	9.07804e-59	-1.15491e-58	-2.67499e-59	-3.06075e-59	3.50526e-59	1.48593e-60	-1.88861e-59	-1.4039e-59	1.63758e-58	6.9611e-59	1.09506e-59	-2.00826e-58	-9.56858e-59	-2.58656e-59	-8.57177e-59	5.56375e-59	-5.79993e-60	2.47398e-115
-2.46375e-60	-4.72249e-60	-2.68406e-61	-1.63783e-59	4.90596e-60	3.89963e-60	-5.82697e-60	-2.44579e-59	-1.97696e-59	-1.33346e-61	4.3877e-60	7.8486e-60	-1.83864e-60	-8.77375e-60	1.33566e-60	-7.94396e-61	1.26584e-59	4.73769e-60	-2.0543e-60	-1.83603e-60	-5.68485e-60	-5.57172e-60	2.31572e-60	6.45327e-60	1.97132e-60	6.52915e-62	7.28866e-60	4.28768e-60	-9.23246e-61	1.72545e-60	1.90246e-117
7.4691e-61	1.52954e-60	-7.88688e-61	4.48266e-62	-5.37769e-61	4.48892e-61	-4.32209e-61	-6.30459e-61	-2.09499e-61	-5.18685e-62	-7.90836e-61	9.52087e-61	6.00693e-61	-3.02577e-61	1.71844e-61	1.76569e-61	7.54037e-61	-1.50937e-61	9.37006e-62	-8.35487e-61	7.20003e-61	7.65029e-61	1.08912e-61	3.26556e-61	9.64143e-61	5.14425e-61	-8.90203e-62	-5.39437e-61	1.58736e-61	3.38208e-61	1.0841e-119
-1.30693e-61	-1.53872e-61	-9.40043e-62	4.36222e-62	5.65492e-62	-3.81129e-63	-1.20499e-62	3.76201e-62	5.13206e-63	2.13994e-62	2.71409e-62	-4.20346e-62	3.99531e-62	1.65023e-61	-3.63042e-62	6.37706e-62	-3.73486e-63	-2.5762e-62	-2.03952e-62	1.1429e-62	7.50356e-63	-1.57731e-62	-1.40829e-62	-7.21976e-62	-7.09383e-63	8.27557e-63	7.01685e-63	9.46368e-63	4.51702e-63	-1.12066e-61	1.13248e-121
4.60064e-63	-2.15046e-63	6.66424e-63	-1.17844e-64	-5.69551e-63	-8.46767e-63	2.56979e-63	-1.02649e-66	3.49487e-63	-2.18931e-63	-6.66508e-63	-5.76538e-63	4.89383e-65	2.84754e-63	1.11841e-63	-7.4966e-64	-2.07827e-63	-1.00703e-63	-1.61825e-64	2.5077e-63	-1.93425e-63	1.66953e-63	-1.4924e-63	8.94483e-63	-9.42407e-63	-5.34358e-63	1.04417e-62	3.41303e-63	4.33822e-64	-7.89335e-64	6.24823e-124
3.73319e-64	3.66608e-65	-6.55721e-64	-1.51116e-64	-7.92582e-65	6.14466e-64	6.46008e-64	-1.35236e-64	-9.73583e-65	-4.10939e-64	-3.68075e-64	5.79572e-65	-4.32767e-64	-8.37523e-65	-7.51907e-64	2.58978e-64	1.76285e-64	-1.27738e-64	1.22022e-63	-1.99282e-64	-1.6975e-64	-2.50386e-64	4.1989e-64	-4.94105e-64	-1.86464e-64	3.86786e-64	4.59496e-65	5.69648e-64	-5.16106e-64	4.50496e-65	5.42428e-126
2.04354e-65	-3.41663e-66	5.65774e-66	-2.75887e-65	-4.44603e-65	-1.42495e-65	-8.9166e-66	1.91242e-65	-1.79435e-65	-1.55175e-65	7.24164e-65	-2.97901e-65	2.11269e-66	-1.50468e-65	-4.70217e-66	2.01215e-65	-2.55777e-65	2.68547e-65	3.94e-66	-3.67261e-65	-3.44869e-66	-4.48274e-66	-2.79699e-65	3.05299e-65	-2.32967e-66	3.407e-65	4.53427e-65	1.13817e-64	-2.51573e-65	1.70117e-65	3.27845e-128
1.2642e-67	1.03442e-66	-8.30061e-67	4.88689e-66	-6.46794e-66	1.40458e-66	3.57955e-66	-3.08126e-66	-3.85723e-66	-2.79428e-66	-2.11908e-66	-9.99663e-67	8.28182e-68	-5.748e-66	-5.72886e-67	-6.82487e-66	7.04691e-66	6.6711e-67	-5.58249e-68	-2.45909e-66	-2.77877e-66	3.13623e-66	1.1822e-66	-5.81696e-66	-4.7842e-66	3.97373e-66	-3.92673e-66	-2.89369e-66	2.2856e-66	4.90091e-66	4.00561e-130
1.83606e-68	7.82424e-68	-1.41541e-68	1.26757e-67	2.84009e-68	-8.65612e-68	-4.71028e-68	2.69297e-67	-7.19742e-67	-3.05021e-67	2.38779e-67	-5.8186e-67	2.24496e-67	6.1243e-67	2.97705e-68	4.5542e-69	-1.34108e-67	-5.7617e-68	-7.11887e-68	1.13301e-67	-7.55445e-69	4.1609e-68	-3.91615e-68	3.34763e-67	-2.78141e-68	9.53994e-68	-6.08046e-68	2.57937e-67	8.91636e-68	-4.53209e-67	1.98683e-132
5.08889e-69	6.14867e-69	1.39352e-67	3.79125e-68	1.05887e-67	3.94105e-68	4.24258e-69	1.80288e-68	-1.15754e-68	6.86636e-68	-1.65031e-68	6.81615e-69	-1.29151e-68	-6.87733e-69	-3.42093e-68	6.30474e-68	2.2084e-68	3.53193e-68	1.90309e-68	-7.13798e-69	5.31911e-69	3.49544e-68	2.86288e-68	-8.20555e-69	-3.43035e-68	4.2789e-68	-3.33806e-68	4.52193e-68	-6.62277e-69	-1.05132e-68	5.51614e-134
3.70476e-69	1.41089e-70	7.89938e-70	-2.17056e-69	-5.4771e-70	-1.37411e-70	-1.40193e-69	-2.0195e-70	-1.23661e-69	3.73386e-69	9.30783e-70	-2.12946e-69	-2.25819e-69	-4.51921e-70	2.64825e-69	2.21555e-69	-6.6975e-70	1.28655e-69	2.96495e-70	-2.8182e-70	-2.32636e-69	-5.33242e-70	1.83692e-69	-5.64326e-70	-2.84203e-70	-8.99463e-70	1.33799e-70	-3.42099e-70	2.70213e-69	1.11485e-69	8.07322e-137
-4.09233e-70	3.28605e-70	4.91626e-71	1.72525e-70	4.38475e-71	-8.39697e-72	3.34389e-70	5.16681e-71	6.3349e-71	9.18031e-71	7.45273e-71	3.19933e-70	4.75861e-70	-2.04264e-70	1.17679e-70	-2.6191e-71	5.85233e-70	-1.04096e-70	1.66303e-71	-9.26454e-71	-6.23886e-71	-3.27156e-70	5.17962e-72	-3.26136e-71	1.29624e-70	-3.15713e-71	-9.45909e-71	-3.08939e-70	-5.12313e-71	-5.18545e-70	1.69508e-138
-7.01441e-72	-2.44686e-71	6.70012e-73	-1.89056e-72	1.67492e-71	-6.33557e-71	-3.8414e-71	8.65865e-73	-8.3514e-72	-4.41231e-71	4.2861e-71	-7.21492e-72	-5.77007e-71	-8.75524e-73	-1.49413e-71	-1.66197e-72	-2.59687e-72	-2.50581e-72	-1.97395e-71	-1.8764e-71	1.42294e-71	1.26763e-71	1.64958e-71	1.45031e-71	-2.40059e-71	-1.37286e-72	-5.03455e-72	-2.23272e-72	1.36888e-71	-6.33438e-72	1.6321e-140
6.14788e-74	-3.58283e-72	8.64452e-73	2.05423e-73	-5.69696e-73	1.72163e-73	1.19448e-72	1.96459e-72	-1.68942e-72	-3.87083e-73	1.7563e-72	-1.92586e-72	-1.08384e-72	3.87756e-73	8.30109e-73	8.74459e-73	-7.38915e-73	1.89286e-74	-1.36307e-72	-1.41719e-72	4.30056e-73	-1.38705e-72	1.8177e-72	9.88113e-73	5.55484e-73	-1.84409e-73	-1.86271e-72	6.6544e-73	7.03054e-73	-2.58988e-73	4.74653e-143
-7.10695e-74	-2.14804e-73	-4.21416e-74	-6.59074e-74	-4.0188e-73	6.87998e-74	1.2773e-73	-2.55149e-75	1.73867e-73	2.68544e-73	-2.99228e-73	-3.34456e-73	-7.15558e-74	3.75389e-74	5.82772e-73	2.79254e-74	1.65191e-73	2.06849e-74	-2.33267e-73	1.51974e-74	1.28179e-73	1.60937e-73	2.35329e-74	-5.69248e-73	5.83511e-75	4.1326e-74	3.04711e-73	1.34967e-73	-6.58326e-74	1.33164e-73	1.47471e-144
-5.24026e-75	1.71014e-75	-1.08181e-75	-1.22468e-75	-4.35803e-74	4.42044e-74	-4.30406e-74	1.84972e-75	3.91821e-74	-3.87476e-75	2.06737e-74	-2.10366e-74	-9.89942e-75	2.88269e-74	-8.90167e-75	-5.0418e-75	8.3728e-75	-2.30111e-74	-2.33466e-74	-1.39302e-74	4.58746e-77	5.26779e-74	-1.44468e-74	-1.85731e-74	9.86262e-75	-2.08728e-74	-1.03664e-74	1.58679e-74	-1.49278e-74	2.80863e-74	1.57673e-146
-7.4643e-76	2.04038e-76	-2.10902e-76	3.21436e-76	1.12183e-75	3.3641e-76	1.66155e-76	-6.79882e-76	-3.2868e-75	8.47061e-76	-4.86709e-76	-3.28626e-75	4.67526e-75	5.9786e-77	-5.9577e-76	-5.91681e-76	1.45516e-75	-1.65471e-75	8.52815e-76	1.51281e-75	1.29593e-75	5.28763e-77	-1.08941e-75	-1.09226e-75	1.09059e-75	-1.18856e-75	-3.06587e-75	4.93645e-75	8.29117e-77	-2.10708e-76	9.60867e-149
3.273e-77	2.25398e-76	-1.15368e-76	-3.79282e-79	3.90419e-77	-8.99301e-77	-9.28129e-77	-5.57169e-78	-9.81458e-77	3.54201e-78	-6.64026e-76	5.86402e-77	1.85293e-77	2.25158e-76	-1.47738e-76	2.76298e-77	-1.77661e-77	1.39372e-77	1.43536e-77	-5.74235e-77	-1.23937e-76	9.11027e-77	-3.85073e-77	-6.92508e-78	8.89595e-77	-1.37543e-76	-1.9768e-77	-2.25365e-76	-3.00248e-76	1.31579e-76	8.25764e-151
2.304e-78	8.54491e-78	7.84464e-78	-2.62476e-77	-4.22592e-78	-5.6949e-78	-1.00612e-77	2.36891e-78	5.95125e-78	-6.28612e-78	-3.40797e-77	2.31429e-78	-4.41255e-79	-5.84878e-79	-1.96366e-77	5.67877e-79	-2.13857e-78	1.21249e-77	2.15714e-78	-5.98524e-78	-2.22633e-77	-7.11699e-78	-3.74032e-77	4.23832e-78	1.5776e-77	1.91711e-78	-2.38886e-77	-1.45605e-77	-6.51945e-78	2.79358e-78	5.85496e-153
1.58636e-78	-2.14081e-80	2.92734e-78	8.97074e-80	-1.60079e-78	1.29842e-79	1.44712e-79	1.12372e-78	-2.58506e-79	-3.45159e-79	1.04078e-79	6.28526e-79	8.3835e-79	-6.65975e-79	1.04093e-79	-8.78002e-79	-3.53491e-79	3.55634e-79	4.50941e-78	2.77482e-78	-6.42781e-79	7.6011e-79	9.86081e-79	-1.06263e-78	1.34987e-78	-3.03037e-78	-8.21487e-79	-3.95826e-79	-5.46066e-80	-1.7641e-78	6.38075e-155
6.39421e-81	1.82689e-79	-8.68944e-80	1.00889e-80	3.91579e-81	-8.15724e-80	1.86556e-80	-3.76109e-80	5.38381e-81	4.57137e-80	3.66645e-80	-4.17574e-80	2.41689e-80	-1.02768e-79	-1.16952e-80	-1.93203e-79	-1.24245e-80	8.9187e-80	6.23507e-80	9.03369e-81	-1.32782e-79	-1.15608e-80	-4.34313e-80	9.53407e-80	1.68629e-79	4.74265e-80	-6.27447e-80	-5.30306e-81	9.41329e-82	1.53591e-79	2.02377e-157
-5.03126e-81	-1.05295e-80	-7.72869e-81	-7.30628e-81	-1.47405e-80	-3.60055e-80	-7.21568e-81	3.00684e-81	-8.27687e-83	-5.20809e-81	-6.67387e-81	8.54086e-82	8.82368e-82	-1.03835e-83	-1.75267e-81	-5.52871e-81	-1.0868e-81	-4.1446e-81	-2.7434e-81	1.59572e-80	-1.09576e-80	-1.11792e-80	-5.4973e-82	2.47439e-80	3.61154e-82	-6.28461e-81	-8.38685e-81	2.46793e-80	7.78645e-81	1.0827e-80	3.96592e-159
-1.09012e-81	-1.04391e-81	3.09344e-82	1.30847e-81	-2.69227e-81	-1.48125e-82	7.35983e-82	-3.02908e-82	-1.2049e-83	-3.77873e-82	4.38276e-82	1.61003e-81	3.77883e-82	1.88296e-82	-7.18821e-82	1.44674e-81	-1.34337e-82	1.75771e-81	-7.01219e-83	2.48737e-82	-5.24401e-82	1.08452e-82	-1.31459e-82	6.08816e-83	8.8797e-83	3.4702e-82	2.02298e-81	6.19171e-82	-2.31014e-84	3.57193e-82	2.59187e-161
5.41388e-84	2.50974e-83	3.22934e-83	-7.22456e-84	1.41017e-83	-1.74343e-83	-7.88041e-83	7.38954e-83	-7.48982e-83	-4.86723e-83	-3.18e-83	-1.23564e-83	5.02844e-83	-9.05679e-83	6.65327e-83	5.50855e-84	-3.40131e-83	-4.23551e-83	1.02804e-83	1.17191e-83	-5.3693e-83	-4.67089e-83	-9.08905e-83	1.51486e-83	2.95914e-84	-9.12123e-83	-1.6206e-83	-2.19823e-82	-6.38582e-83	-4.52613e-83	1.18047e-163
2.29669e-84	6.22954e-84	-1.20201e-85	5.16293e-86	-9.15282e-84	6.2171e-84	1.31626e-83	-7.82905e-84	-3.36686e-84	-1.80997e-84	-1.10769e-84	4.56965e-84	9.54936e-84	7.68613e-84	-3.39021e-85	2.94274e-84	-7.95594e-84	1.14835e-84	-1.40463e-83	6.90608e-84	-9.41615e-85	1.9797e-84	3.85112e-84	-1.6948e-84	3.98464e-84	-2.29251e-84	4.59241e-85	-1.73929e-85	-6.35922e-85	4.36198e-84	9.69758e-166
-3.53848e-85	9.21338e-85	4.94301e-85	1.24961e-84	-3.20791e-85	1.38945e-84	5.70857e-86	3.1392e-86	1.14604e-84	5.44935e-85	1.47592e-85	-4.9999e-85	-2.22738e-86	-6.05671e-85	-1.4743e-85	8.03172e-85	-1.64106e-85	2.12613e-85	-1.5367e-85	-1.00015e-86	1.21454e-84	8.71973e-87	-2.50658e-85	1.33837e-87	-1.05396e-84	-9.88352e-86	-8.05155e-86	4.81187e-85	6.62127e-85	2.08055e-85	1.12081e-167
3.60229e-86	-3.0145e-86	1.70374e-86	-4.40386e-86	-8.27627e-87	-4.90485e-87	1.8445e-85	-6.15919e-87	5.72932e-86	8.60511e-86	3.31545e-86	-1.09038e-86	7.68903e-86	5.28746e-86	-2.95406e-86	-6.85188e-86	-1.90036e-86	-3.67785e-86	-2.31856e-86	4.05366e-86	-1.11055e-86	-1.45807e-85	-9.64712e-87	3.49125e-86	2.82081e-87	2.36454e-86	-1.26291e-86	1.20054e-87	8.12666e-86	-2.91498e-86	9.95405e-170
6.38539e-88	-8.24685e-88	-2.12038e-87	8.97631e-87	3.05026e-87	1.68834e-88	-9.99718e-88	5.38138e-87	-3.77916e-87	2.32542e-87	-1.79404e-87	-2.59644e-89	7.2158e-88	4.47149e-87	-2.6079e-87	4.06641e-88	1.62594e-87	-1.00897e-86	-9.39591e-88	-5.3877e-88	4.91728e-87	-3.69186e-87	4.38869e-87	-1.31445e-87	-6.5838e-87	1.30799e-86	-2.77383e-87	-1.71867e-86	-7.74854e-87	-2.69015e-87	9.25039e-172
7.60035e-88	-8.13732e-89	2.08206e-88	-2.75338e-88	3.449e-88	1.23433e-88	-1.41294e-87	3.82702e-88	4.03271e-88	2.39554e-88	-5.99288e-89	-7.85278e-88	-1.56024e-88	1.46113e-88	5.37382e-88	-4.15125e-88	1.95124e-88	3.53488e-88	7.91849e-88	1.09971e-87	1.4524e-88	-5.4488e-88	2.19943e-88	1.22171e-88	-3.56373e-88	2.59123e-88	2.46107e-88	1.20471e-88	-4.5047e-88	-1.84937e-88	7.2146e-174
-4.48885e-89	6.55418e-89	1.64298e-89	1.56428e-89	-1.27798e-89	-9.28586e-90	-4.38607e-89	-2.1665e-89	1.98755e-89	3.73269e-89	-2.11981e-89	1.00099e-89	3.68696e-90	4.05864e-89	-2.50543e-90	6.72782e-89	-2.68865e-90	9.85466e-91	6.25963e-89	-1.3366e-89	-3.25747e-89	2.01041e-89	-1.81465e-89	7.04949e-90	-1.24303e-88	-2.89704e-89	2.26284e-90	-4.32806e-89	-1.30228e-89	-8.2271e-89	4.90557e-176
3.47847e-90	9.05804e-91	1.57307e-89	5.71754e-90	3.52767e-90	-6.29128e-90	2.83014e-90	2.70247e-90	-3.08461e-91	-4.71098e-90	9.24362e-90	2.34801e-90	9.57765e-90	-7.22598e-90	3.60057e-91	3.467e-90	-8.92596e-90	2.80289e-90	-6.18064e-90	2.01727e-90	-5.16189e-90	-2.87136e-91	8.27522e-90	-1.51806e-90	9.19344e-91	2.69531e-91	3.06356e-90	5.99161e-90	-3.88362e-91	1.47963e-90	9.05598e-178
9.86263e-93	-1.72853e-91	2.68474e-91	1.99596e-91	1.53266e-92	2.23993e-91	1.07447e-91	2.31187e-92	4.39574e-91	-6.10664e-92	-1.8973e-91	1.10445e-90	1.98076e-91	6.07655e-91	-9.36276e-91	-1.75171e-91	2.26521e-91	7.27715e-91	-6.44732e-92	-8.33428e-92	1.60478e-91	-3.77016e-91	1.89864e-92	-1.45228e-91	-2.70517e-92	-3.79067e-92	-8.60067e-92	4.00062e-91	-2.42327e-92	-1.88367e-91	3.95994e-180
-1.00366e-92	-9.22554e-92	-9.35005e-93	-4.36656e-93	1.04411e-92	2.50929e-92	6.74927e-93	-1.37563e-92	1.62954e-92	3.27484e-92	1.12263e-92	-1.02512e-92	-2.41241e-92	1.33152e-92	3.19208e-93	-9.1092e-93	6.16962e-93	4.49714e-92	-1.26115e-91	1.05087e-92	-1.64632e-93	-2.21385e-92	5.22455e-93	8.50699e-93	8.91747e-93	2.19423e-92	1.81749e-93	2.44944e-92	2.85642e-92	-4.97449e-93	3.27866e-182
4.66278e-93	-1.0567e-93	-3.3165e-94	1.14765e-92	-5.1435e-94	-2.31486e-93	4.52988e-94	2.4364e-93	2.47971e-93	2.70691e-93	-6.37827e-94	1.91177e-93	1.77459e-93	1.54654e-94	2.27444e-93	-6.68728e-94	1.18022e-95	4.74084e-94	-1.13015e-93	1.1855e-93	2.90321e-94	2.36745e-93	-1.77338e-93	-1.4565e-93	-1.44504e-93	9.8551e-93	-1.45721e-94	3.47181e-93	1.26806e-93	4.53095e-94	3.19737e-184
9.83339e-96	-5.76717e-94	2.64835e-94	3.75358e-95	5.54523e-96	-1.12413e-94	-2.51361e-94	2.21432e-94	2.81778e-94	3.32348e-94	-5.69523e-95	4.22115e-95	-8.61795e-94	2.90615e-94	-9.14273e-95	7.07073e-95	1.57711e-95	-3.94828e-95	-3.21542e-94	4.14396e-94	1.27589e-94	-2.27211e-94	5.4297e-94	-2.28335e-95	2.03468e-94	1.89167e-94	-2.51979e-94	5.63178e-95	-6.9108e-94	1.51379e-94	2.84903e-186
3.39499e-95	1.41839e-95	1.8822e-96	2.14554e-95	-1.33788e-96	7.85579e-97	1.86874e-96	1.70078e-95	-1.73354e-95	-3.61417e-95	-5.26374e-95	7.98457e-96	1.11738e-95	2.56328e-95	-2.90925e-96	-1.24557e-95	1.01078e-95	7.34052e-96	-4.90629e-96	-4.30141e-95	1.70067e-95	1.25321e-95	1.50293e-96	-4.3986e-96	-4.37753e-95	2.45315e-95	1.66038e-97	-4.3421e-95	1.13922e-96	-1.21534e-96	1.4404e-188
-1.74046e-96	-3.09922e-97	8.01888e-98	-8.76311e-97	-1.90264e-96	5.72757e-97	-1.00561e-97	1.88897e-96	-1.58119e-96	1.88753e-96	1.88047e-96	-4.6413e-96	-1.90617e-96	7.62972e-97	-6.89792e-97	3.20492e-96	-6.43174e-97	4.02355e-97	2.33468e-96	4.79833e-96	3.83531e-96	-1.18758e-96	-8.86926e-98	7.11354e-96	-3.29159e-97	-7.72218e-97	1.34694e-96	4.76503e-97	-1.05407e-95	8.58803e-98	2.6717e-190
-1.58704e-97	-5.83596e-98	2.88077e-98	3.45059e-98	7.69196e-98	-1.70918e-97	-6.6915e-98	2.0333e-98	4.63754e-97	3.69794e-98	4.42662e-98	3.32687e-97	-5.69781e-97	-3.7057e-97	3.76293e-99	-2.46335e-97	-2.01672e-97	-2.0514e-97	-1.35698e-97	-3.79317e-97	7.71172e-98	-8.01731e-99	1.64521e-97	-1.29489e-97	-1.63762e-97	-1.40986e-97	-3.05777e-97	-3.60484e-97	2.68074e-97	-2.2072e-97	1.608e-192
-4.81146e-99	-2.96498e-98	4.5805e-99	2.16938e-98	1.15396e-98	6.74073e-99	2.6467e-99	-5.49329e-98	4.15084e-98	-1.96012e-98	2.01775e-99	1.94797e-98	-6.88943e-99	-1.05313e-98	-2.74646e-98	-1.90679e-98	1.15773e-98	9.00448e-99	5.55329e-98	-1.37661e-98	1.94503e-99	4.96872e-98	-1.73906e-98	-4.30548e-98	-1.66021e-99	4.56845e-98	-6.22283e-99	-1.90138e-99	1.15529e-99	-1.77673e-98	1.89305e-194
-2.28508e-99	-4.61782e-101	3.44952e-100	-2.37104e-100	1.22859e-99	-1.54581e-99	3.85226e-100	-4.35466e-99	7.39734e-100	3.9082e-100	-8.34189e-100	-1.27121e-99	4.02362e-99	7.81727e-100	-3.6966e-100	2.42208e-99	-2.67779e-99	-1.87487e-99	8.86102e-100	4.46409e-99	4.07384e-100	1.48525e-99	-1.67664e-100	-2.49647e-99	-5.88351e-100	-2.0865e-101	-1.17728e-100	2.31746e-99	-4.53846e-100	-1.12402e-99	1.01457e-196
5.22945e-101	2.17596e-101	-2.22837e-100	3.35902e-101	1.33036e-100	-5.66064e-102	-5.24855e-101	7.8326e-101	1.82807e-100	8.84284e-101	-4.886e-102	-1.35518e-101	-2.9853e-100	-1.13616e-100	-3.51359e-101	-1.45027e-100	2.61503e-100	-1.40681e-100	-8.19225e-101	-7.44235e-101	-1.23045e-100	-8.80415e-101	7.09786e-101	-2.23637e-101	-1.06938e-100	-9.73165e-101	3.23656e-100	-1.59879e-100	4.37205e-100	1.98768e-100	7.57087e-199
5.64818e-102	-3.82503e-101	3.68057e-102	-8.62171e-102	2.87979e-102	1.82005e-101	-7.81528e-102	-3.02436e-101	1.24157e-101	1.04392e-101	-2.58476e-102	-3.07982e-102	-6.18553e-102	1.42487e-102	-1.354e-102	1.87039e-101	3.09977e-101	-9.69699e-103	1.26314e-101	-1.14951e-101	-3.354e-102	-7.98712e-102	-4.15588e-101	4.92419e-102	3.19273e-101	-7.76077e-102	1.66361e-101	1.06367e-101	1.21161e-101	-2.426e-102	8.27151e-201
3.05482e-103	-1.01706e-102	6.25919e-103	4.12775e-102	-5.37921e-103	5.19137e-103	-9.34412e-104	6.64491e-103	-4.01002e-103	6.38349e-103	-4.22991e-103	4.83968e-103	1.13766e-102	-9.30142e-103	-6.75941e-103	1.72804e-102	-3.32655e-102	-7.122e-103	6.03592e-103	1.70472e-103	-1.04031e-102	7.1328e-103	-6.52645e-103	-1.28756e-102	-1.3042e-103	1.31361e-102	3.57844e-103	-2.88646e-102	-8.07137e-103	2.77836e-103	5.27231e-203
3.21144e-104	-4.37197e-104	-5.61002e-104	-6.18543e-104	3.67364e-104	-1.16924e-103	1.1283e-103	1.41667e-103	-5.67744e-104	-1.55266e-103	-1.67857e-104	-1.63894e-104	-1.07236e-103	5.20534e-104	-3.9436e-104	-6.26613e-105	-1.00081e-103	5.03941e-104	-1.17509e-103	1.06076e-103	-4.19569e-103	2.71251e-103	5.09863e-104	-1.60787e-103	2.51685e-103	-8.79037e-104	1.16271e-103	-3.26086e-104	-1.74936e-104	3.67192e-103	6.37896e-205
-2.50784e-105	-5.54792e-105	6.4194e-105	-6.32825e-106	1.42614e-104	-1.98751e-105	-4.5971e-105	1.31564e-106	-8.0336e-105	-4.08472e-105	4.2535e-106	3.41016e-105	-6.32718e-105	-9.5079e-105	-5.13524e-105	-1.54395e-104	1.39005e-104	-2.38476e-105	-1.97836e-105	3.42636e-104	-1.6043e-104	-2.76925e-105	1.66529e-105	8.8614e-106	2.19188e-104	5.7616e-105	-5.71726e-105	8.47249e-106	1.03683e-104	4.58243e-105	3.11634e-207
4.65577e-107	-1.13786e-105	9.65605e-106	2.67066e-106	-4.97965e-106	1.35401e-105	5.75346e-106	8.91929e-106	1.39953e-106	7.04117e-106	3.48151e-106	-1.33099e-105	-5.04144e-107	-5.63996e-106	-1.10799e-105	4.87278e-106	6.12255e-106	-6.06892e-107	-5.91619e-106	-2.83295e-106	-4.27066e-107	1.1308e-105	1.91072e-106	-2.17715e-105	-4.73068e-106	2.11168e-106	-4.38231e-106	1.12399e-105	1.28161e-105	2.98054e-106	2.00233e-209
3.46216e-108	2.3486e-107	-9.77841e-107	6.81699e-108	8.45362e-108	-3.43832e-107	-4.96301e-107	-2.33782e-107	-2.65631e-106	3.08334e-107	-1.22532e-107	-8.51299e-107	9.1914e-107	-8.5521e-107	-1.60988e-106	-2.23791e-107	-7.23651e-107	4.81605e-107	-5.34599e-107	1.77236e-107	1.52774e-107	-1.96497e-106	-1.00851e-106	3.00199e-107	2.683e-106	-7.27695e-107	-3.32668e-107	-2.74655e-107	-1.00046e-106	-6.8906e-107	2.90066e-211
-1.39713e-108	-1.80366e-108	2.64862e-108	-3.29195e-108	7.694e-108	-2.4693e-108	1.084e-108	-3.42262e-108	7.99383e-108	4.89892e-108	1.12253e-108	-1.59685e-108	1.27274e-108	5.30527e-109	5.82565e-108	-3.31325e-109	-4.80322e-108	8.13929e-108	3.06824e-109	-1.19318e-107	-4.14524e-109	4.70565e-109	-8.5833e-109	4.49404e-109	4.1703e-108	6.3789e-108	7.34021e-109	-6.14657e-109	-6.26084e-108	-5.91656e-109	5.60562e-214
2.97084e-109	-2.45586e-109	7.63758e-110	3.41299e-109	-3.65469e-109	3.17342e-109	4.06186e-110	-1.74769e-109	-1.92595e-108	-1.75591e-109	6.50749e-109	-1.2267e-109	-1.43589e-109	2.97496e-109	4.7381e-109	1.94191e-109	3.00764e-109	3.44624e-109	1.82605e-110	1.87512e-108	-9.87003e-110	-7.43563e-109	-1.16153e-108	5.72506e-109	-7.30086e-109	-9.00215e-109	-6.21058e-110	3.6685e-109	6.7588e-109	5.67114e-109	1.33128e-215
7.52223e-110	2.39528e-110	-1.07754e-109	-5.01165e-110	-5.53893e-110	8.95045e-111	2.40083e-110	-6.79685e-110	2.99567e-110	-5.66885e-111	-8.12165e-111	2.86347e-111	-3.87152e-110	-4.79401e-111	1.36729e-110	-9.33189e-110	-5.08761e-110	-2.01628e-110	-1.68673e-110	-2.14259e-110	-1.90736e-110	-1.49724e-111	-1.18934e-110	1.32995e-109	2.06341e-110	7.09599e-110	-1.20626e-109	4.94084e-110	-8.28259e-110	-2.73264e-110	9.2113e-218
-6.60566e-111	-2.8175e-111	-1.58249e-111	-4.35386e-112	9.77626e-112	1.27225e-111	-6.41022e-112	7.87597e-111	4.66778e-111	6.58798e-111	-9.7407e-111	4.1676e-111	6.48954e-111	-5.96885e-112	3.43223e-111	-7.73233e-111	-3.47077e-111	-4.52761e-111	-2.09327e-112	7.37712e-112	-5.841e-111	1.16834e-110	-5.66579e-112	-5.90166e-113	1.16738e-111	7.0111e-112	2.63862e-111	-1.51986e-111	1.01298e-111	6.70732e-112	6.27441e-220
7.62918e-113	3.45771e-113	2.98839e-112	-2.3803e-113	-6.35734e-112	3.81562e-112	-1.18808e-112	6.94252e-113	4.09857e-112	4.73026e-112	-1.1163e-111	3.13549e-113	-1.95744e-112	-2.66638e-112	2.72826e-112	-6.0576e-112	-1.41923e-111	2.36232e-112	-3.01579e-112	4.50243e-113	1.18492e-111	9.50542e-112	-1.31389e-112	-1.57309e-112	4.13493e-112	-2.28783e-112	-2.95372e-112	-1.06335e-111	-1.90048e-112	6.73846e-112	9.29922e-222
5.30435e-113	-2.78245e-113	-3.55986e-114	-5.40328e-113	8.82267e-114	1.63647e-113	1.03027e-113	-9.96731e-114	-6.02504e-113	1.49027e-113	-1.08413e-113	4.1254e-113	-1.43025e-112	2.35779e-113	1.28093e-113	1.06754e-114	9.57016e-113	3.64056e-113	-3.90117e-113	7.47595e-114	-2.49835e-113	1.12832e-113	5.75095e-113	1.41984e-113	4.40465e-113	-2.4344e-114	3.19252e-114	-1.37496e-113	-7.15666e-114	-1.21509e-113	5.25866e-224
-2.44342e-114	-3.90125e-114	1.06726e-113	-8.07663e-114	3.29695e-115	4.70733e-114	1.92799e-114	5.74747e-115	6.11551e-114	-7.23249e-114	2.52098e-114	3.06658e-114	-1.50553e-115	4.54292e-115	6.18266e-115	-2.59074e-115	3.21583e-115	6.76219e-114	4.499e-115	2.0339e-114	-2.14377e-114	-8.91065e-114	2.93216e-114	-1.25344e-113	-1.39641e-113	1.53059e-114	7.37685e-115	-6.18601e-114	-1.88145e-114	-1.14304e-114	8.73658e-226
9.60624e-116	2.96896e-115	2.53156e-115	7.8873e-116	-3.04879e-115	2.59616e-116	1.58174e-115	-3.62796e-115	-1.96725e-116	-4.03608e-117	1.03168e-114	-8.23904e-116	-5.92771e-116	7.61766e-116	-9.08363e-116	9.1498e-116	1.09965e-115	-7.58827e-115	-4.65446e-116	-4.49063e-115	-1.61036e-115	3.90941e-116	-5.10669e-116	8.2432e-115	8.68267e-116	3.11229e-115	9.9164e-115	-1.13974e-115	-3.47441e-115	1.622e-115	4.26453e-228
5.85906e-116	-1.42105e-116	1.49335e-116	-8.09925e-117	8.93942e-116	1.29673e-117	6.23127e-118	-2.39915e-116	-3.26421e-116	-3.49073e-117	3.81932e-116	9.46025e-117	-3.72788e-116	1.61762e-116	1.61247e-116	-3.49086e-116	7.84837e-116	4.79793e-117	-2.70771e-116	3.95461e-117	-7.16443e-117	1.1683e-116	2.57552e-116	4.00466e-116	5.38535e-117	1.18192e-116	3.13737e-116	-1.14813e-115	-2.78695e-116	-8.03167e-118	4.27472e-230
-1.1976e-118	1.03718e-117	4.62972e-117	3.32377e-118	2.65964e-117	8.23479e-117	2.66939e-117	-7.69416e-118	2.55466e-118	-5.87405e-117	-6.31437e-117	-2.46518e-117	-2.265e-117	2.35607e-117	4.57571e-117	-1.26226e-116	-2.96853e-117	7.00215e-117	2.71575e-118	2.76052e-117	-9.95074e-118	4.55504e-118	-3.90866e-117	-2.62842e-117	-3.35316e-117	-5.73834e-118	-2.29751e-117	1.87683e-117	-1.09352e-117	-1.05163e-117	4.883e-232
-1.46005e-119	-8.54695e-119	5.44704e-119	-4.48685e-119	3.46481e-119	-1.38242e-118	3.9258e-120	-4.8283e-119	6.75176e-119	2.21653e-118	-4.69498e-120	-1.73065e-118	-3.63805e-118	7.99302e-119	7.03259e-118	-1.97891e-118	-1.67327e-118	2.7915e-118	-7.13379e-120	7.04161e-118	-8.12448e-119	-2.09206e-118	6.38919e-120	1.44961e-119	-2.88185e-119	1.31853e-118	-1.16643e-119	-2.60637e-118	2.17342e-119	6.16472e-118	1.91053e-234
-3.54127e-119	-2.03291e-120	5.38016e-119	-3.65161e-119	-1.22885e-119	7.77481e-120	2.31073e-120	6.17395e-120	-1.571e-119	-2.7255e-119	-1.43889e-120	-2.57909e-119	1.63898e-119	-3.32388e-120	-3.63099e-119	-1.49142e-119	-5.79927e-120	2.75337e-120	2.83746e-119	2.60539e-120	-3.3381e-119	-1.41507e-119	1.80475e-119	-1.27337e-120	-1.61245e-119	1.11815e-120	-9.63308e-121	8.99169e-121	-1.37256e-119	1.27178e-119	1.23267e-236
2.27041e-120	-2.70581e-120	-8.31627e-121	1.39197e-120	1.77942e-121	1.60986e-120	-2.35878e-120	3.99206e-120	-8.16449e-122	-1.09529e-120	-4.53779e-120	-1.00407e-121	-1.80349e-120	2.06192e-120	8.2033e-122	5.28942e-120	4.28107e-120	1.5014e-120	-2.18313e-120	3.67976e-120	9.96779e-121	-5.96857e-121	5.115e-121	-2.4584e-120	4.38275e-121	-9.45253e-121	7.93432e-121	-2.92878e-121	4.14245e-122	3.90083e-121	1.45024e-238
-5.37302e-122	-3.05649e-121	6.95952e-122	2.12627e-121	-2.77999e-121	1.24122e-121	9.01393e-122	8.27943e-122	-9.21211e-122	-1.97183e-121	-1.24962e-121	-2.87164e-122	-2.4363e-122	-5.07964e-121	-6.37868e-122	7.2694e-122	-1.1978e-121	5.91303e-122	-3.46552e-121	-4.50432e-122	-8.2348e-122	-4.03625e-121	2.776e-121	1.41006e-122	-1.90953e-121	-1.76248e-121	-2.30575e-122	1.057e-121	2.4713e-122	-2.13088e-121	1.09799e-240
-7.50281e-123	1.66499e-122	1.56034e-123	-3.44277e-122	4.81759e-123	1.52287e-122	-4.45828e-123	-1.36605e-123	2.52109e-123	9.17694e-123	-1.27232e-122	-6.52584e-123	-2.32527e-122	-3.04482e-122	1.20193e-122	-1.245e-122	-2.66453e-123	1.88875e-122	-2.57945e-122	-4.19511e-123	-1.01974e-122	3.7066e-122	6.02794e-124	-1.0716e-123	-9.59087e-124	-1.35624e-122	-4.25906e-124	-2.88599e-123	-1.02222e-123	1.62142e-122	6.84386e-243
-2.33431e-125	-7.11898e-124	-3.3817e-123	2.03738e-123	5.89087e-124	4.97926e-124	-1.25431e-123	1.79823e-123	-3.79139e-124	6.77894e-124	4.39521e-124	-1.61527e-123	2.47584e-123	4.25961e-124	-2.21062e-123	-9.38851e-125	-5.6846e-124	-1.27423e-123	-3.1761e-124	5.74354e-124	-1.10214e-123	8.86056e-124	3.90103e-123	2.14138e-123	1.72841e-123	1.73082e-123	-3.13866e-124	2.30933e-123	-2.79866e-123	1.89311e-123	8.31204e-245
3.76073e-125	-8.26436e-126	-1.19836e-124	-2.44675e-125	3.29513e-125	-1.45338e-124	1.0619e-124	3.58485e-125	-6.57804e-126	2.02339e-124	-2.4488e-124	-2.92307e-125	-7.44181e-125	-2.12803e-124	-2.84842e-124	2.60593e-125	-3.97127e-125	9.30874e-125	-2.66642e-124	2.64407e-126	-3.50835e-125	-9.72e-125	1.1738e-125	6.52402e-125	7.21852e-125	1.24616e-124	5.59467e-126	-1.91556e-126	-6.52539e-125	7.69839e-125	4.13033e-247
-2.51864e-125	5.95131e-126	9.75232e-126	1.01518e-125	4.19644e-126	4.19822e-126	-1.60355e-125	-4.61847e-126	-8.28374e-126	-8.72723e-127	4.93972e-126	-8.53854e-126	1.55839e-125	5.4912e-126	-4.91924e-126	-9.60816e-126	3.66514e-126	-1.73267e-126	-1.00485e-125	1.47968e-125	2.86018e-126	-1.56502e-125	2.91081e-126	3.73427e-126	3.87736e-126	-8.49779e-126	2.78369e-126	-3.23353e-125	-4.18654e-127	-2.42852e-125	4.08025e-249
1.11889e-127	5.14702e-127	2.74638e-126	-4.38822e-128	5.24593e-128	-2.15357e-127	-4.38608e-127	9.61777e-127	-4.01849e-127	-2.95912e-126	2.16271e-127	-7.77162e-127	-2.64357e-127	-1.61539e-126	7.45135e-127	9.08146e-128	3.56119e-127	-3.84806e-127	1.53529e-126	6.33618e-127	-7.66598e-128	6.94416e-127	6.00445e-127	-7.97242e-127	3.88294e-127	9.2106e-127	2.74801e-126	-2.05695e-127	1.33138e-126	-1.4579e-127	3.67045e-251
-8.53886e-128	-1.32322e-127	9.13568e-128	-1.4073e-127	-1.78029e-129	1.44359e-128	3.04805e-128	-1.69424e-128	-4.35337e-128	-8.88779e-129	6.15242e-129	-1.6315e-128	-7.43249e-128	-3.20908e-129	-1.01301e-127	-1.0329e-127	1.17767e-127	4.31772e-127	4.82114e-129	1.99986e-127	-7.09549e-128	2.10819e-127	9.24836e-128	1.03159e-127	6.52143e-128	-7.68269e-128	-4.42349e-128	2.35844e-128	1.44073e-127	-5.80346e-128	4.28904e-253
2.09575e-128	-1.0391e-128	-7.87771e-129	-3.90355e-129	-2.80945e-129	-1.05547e-128	2.27167e-129	-4.00071e-129	-1.13044e-128	-8.26689e-129	6.82535e-129	-1.01974e-128	4.10053e-129	-9.87769e-129	1.60784e-129	-3.4031e-129	-3.92414e-129	2.68215e-128	1.42838e-128	1.71329e-129	1.15652e-129	-6.62422e-130	-1.77811e-129	-8.35689e-130	1.57272e-128	-1.15159e-128	-2.38587e-129	-3.06275e-129	-2.52766e-128	-5.60083e-129	3.2529e-255
-6.17298e-131	4.62767e-131	4.52018e-130	3.00626e-130	-1.12707e-129	-5.14657e-130	9.12703e-130	1.22672e-130	-9.69099e-130	-4.01352e-130	8.92279e-131	9.82305e-130	-3.62497e-130	-4.29006e-130	1.12965e-129	-1.21092e-130	1.90826e-130	-3.12065e-130	-8.21367e-130	-9.09474e-131	-1.46215e-129	-4.19546e-131	-1.56111e-130	-1.26237e-130	-2.02804e-130	-1.42455e-129	-1.39181e-131	-2.74706e-130	-1.24484e-130	3.15626e-131	1.15225e-257
5.65136e-131	-1.24275e-132	-6.69344e-131	1.22722e-131	-1.46356e-130	-6.39735e-131	1.00835e-130	-3.55458e-131	1.67376e-131	1.85356e-133	-3.39984e-131	-1.24047e-131	-5.32181e-131	4.83578e-131	-1.5613e-130	-4.88046e-131	2.39917e-131	2.95058e-131	-9.38487e-131	-1.73892e-132	1.39496e-130	1.66773e-130	4.93686e-131	-1.2504e-130	-4.28378e-131	3.01121e-131	-8.14786e-131	3.20926e-131	4.27818e-131	2.06129e-130	2.0862e-259
-1.61402e-131	7.70544e-133	3.9173e-132	1.79284e-134	1.1587e-131	1.74668e-132	4.53482e-133	-1.92814e-132	1.54128e-132	1.56942e-132	-5.54732e-132	-2.51706e-132	1.33395e-132	-1.89581e-132	8.49876e-134	1.5455e-131	-6.82455e-132	6.07716e-132	8.89656e-132	5.88567e-133	-9.31042e-133	7.30281e-133	4.21587e-134	1.17916e-132	-6.26864e-132	1.81609e-132	-1.76313e-132	-4.66654e-132	-1.53259e-131	-1.37166e-132	1.1739e-261
-1.46437e-132	-2.20732e-134	-2.1324e-133	4.68346e-133	1.15867e-133	-3.75082e-133	6.02764e-133	6.76932e-133	7.31819e-133	-2.72077e-133	1.63079e-133	-3.52923e-133	2.24779e-133	7.65987e-133	-8.78321e-134	5.51757e-133	-2.96902e-133	-3.72313e-133	-6.57842e-133	-6.70199e-133	-6.42185e-134	6.78713e-133	3.32235e-133	-1.30399e-134	-7.90999e-133	4.03335e-133	2.5496e-133	-1.08967e-132	-6.60546e-133	-1.15436e-132	1.05891e-263
-5.99004e-135	-7.99114e-135	8.29192e-134	7.32234e-134	1.07706e-134	-6.17001e-134	-3.06397e-134	-3.31862e-134	-7.81548e-134	4.11181e-134	-2.22035e-134	-2.90215e-134	-4.54548e-135	1.93982e-133	-4.79724e-134	1.23827e-134	-4.06766e-136	-2.69412e-134	5.74397e-134	1.25631e-133	4.19059e-134	-3.49403e-134	-3.92199e-134	-2.35093e-134	3.28833e-135	3.25955e-135	1.87475e-134	8.53494e-134	-1.03932e-133	1.84806e-135	1.10878e-265
-1.66956e-136	7.47362e-135	9.25836e-135	2.81849e-135	-2.80213e-135	-1.82366e-135	-1.61966e-135	7.54315e-136	2.12379e-134	8.17801e-135	6.75008e-136	4.72494e-135	8.63411e-135	-8.99472e-137	-3.004e-135	1.78205e-136	-5.0101e-135	-1.04378e-135	4.33478e-135	2.48787e-135	-2.92366e-135	-1.07708e-134	2.44598e-135	-2.02389e-135	9.12001e-136	-1.06805e-134	5.45356e-136	1.01283e-134	8.24178e-135	3.27533e-136	1.25986e-267
-6.19435e-136	2.88169e-136	2.29072e-136	-2.76385e-136	1.56024e-138	3.89019e-137	1.98656e-136	-5.83735e-136	-2.21137e-136	-5.49304e-136	-1.45768e-136	-3.90961e-136	-2.50606e-136	-2.19878e-136	-1.5254e-136	6.21282e-137	-6.70408e-136	1.41136e-136	-7.93378e-137	-1.09278e-136	-1.78923e-136	2.75606e-136	-9.81708e-137	-1.59645e-136	1.25051e-136	-3.75363e-136	-6.50216e-137	5.81618e-137	1.69888e-136	6.32801e-136	2.86449e-270
1.52749e-137	-9.291e-138	-5.32123e-138	-3.59345e-137	7.40993e-138	9.52654e-138	2.43206e-138	-4.04412e-137	1.03901e-137	1.43537e-137	-1.45179e-137	-4.18074e-137	-1.48075e-137	7.75633e-138	1.70674e-137	-1.32147e-137	-5.61169e-137	-8.72766e-137	-4.56051e-138	6.48177e-138	-4.62248e-138	1.57755e-137	-1.77572e-137	6.4933e-137	-7.22715e-137	-3.57182e-137	4.64339e-138	7.02969e-138	7.77528e-138	-1.55388e-137	2.89471e-272
3.36759e-138	-1.94627e-138	-3.62125e-138	3.08523e-138	-2.66204e-138	-4.44924e-139	1.84175e-138	1.03814e-138	-7.81449e-140	-4.47125e-138	8.89788e-138	-2.96412e-139	4.76929e-139	8.12468e-138	-1.04608e-138	-1.53545e-138	-1.02647e-138	-1.68157e-139	6.26061e-139	1.40246e-138	4.53196e-139	2.80001e-138	1.39342e-138	-1.47311e-138	8.43133e-138	-5.85234e-138	-1.51574e-138	-1.23934e-138	5.84779e-140	2.3827e-138	3.48912e-274
3.47012e-139	-3.02146e-139	5.85248e-140	-2.13655e-139	2.81491e-139	-1.87311e-139	-9.26357e-140	3.96315e-140	1.96439e-139	-7.6795e-139	1.60219e-140	2.13812e-139	2.71686e-139	1.05439e-139	-9.26613e-139	-7.6179e-140	6.87975e-140	5.74194e-140	-6.52565e-141	-5.82543e-140	3.3234e-139	3.24025e-139	-1.44616e-139	-7.00475e-140	3.51351e-140	6.48219e-141	1.45613e-139	5.53981e-140	-6.38152e-140	8.97039e-140	2.29931e-276
2.20357e-141	5.35479e-141	4.64196e-141	1.31649e-140	-9.01261e-141	-1.29407e-140	-9.03486e-141	-6.56637e-141	1.24771e-140	-1.1029e-140	-1.03139e-141	-4.5473e-140	-9.22202e-141	1.75188e-141	-4.81205e-141	-5.69738e-140	-2.69659e-140	-3.91957e-140	-9.03186e-141	1.65751e-140	1.32986e-140	3.00569e-141	2.03033e-140	1.13646e-140	2.00364e-140	-3.55543e-141	1.22091e-141	1.54782e-140	2.56585e-140	1.80101e-141	1.09691e-278
-3.03825e-141	8.99794e-142	2.148e-141	-3.13422e-141	-4.36523e-143	-1.77883e-142	-1.28061e-141	-2.17776e-141	3.44096e-141	2.19081e-141	2.21817e-141	-5.77118e-141	7.26183e-143	-1.19131e-141	-1.36189e-141	-5.37441e-142	2.38732e-141	4.52453e-142	-3.53219e-142	2.96438e-142	-9.45566e-141	-3.24953e-142	-7.11274e-141	1.5492e-141	-1.90201e-142	-3.4918e-142	-1.37717e-140	6.32753e-142	8.13369e-143	-1.31172e-141	4.29898e-280
-2.82341e-143	-5.47047e-142	-2.7252e-142	1.39063e-142	4.43989e-142	5.5898e-142	9.62562e-143	-1.23384e-142	4.44867e-142	-2.68589e-142	7.8284e-143	1.30666e-142	-1.06929e-143	2.56662e-142	6.37896e-143	1.93507e-142	5.7751e-143	-8.54948e-143	5.39675e-143	-1.27635e-142	3.36533e-142	4.58726e-144	3.34826e-142	6.08536e-142	4.78148e-143	8.16902e-143	-1.48629e-143	2.28173e-143	1.01092e-142	-3.04139e-142	2.06646e-282
-1.73227e-143	5.40762e-144	-4.49113e-143	-1.01744e-143	-7.28883e-144	-1.77731e-143	-1.84803e-143	3.12419e-143	-7.21994e-145	-5.48624e-143	-1.49184e-143	3.05567e-143	-1.51786e-143	-2.22345e-143	3.43736e-143	-1.63921e-144	-4.48463e-144	-1.83768e-143	7.2142e-144	1.28683e-143	-5.91035e-145	-8.9934e-144	-1.95461e-144	-2.18781e-143	3.86362e-145	1.3304e-143	-2.24492e-143	-1.0841e-144	1.78415e-143	-5.74664e-143	1.56543e-284
5.34233e-145	1.45237e-144	-2.84565e-144	-2.92703e-144	5.9036e-145	4.8416e-144	3.59442e-145	3.04283e-144	2.15113e-144	4.89914e-145	-8.44092e-144	1.86914e-144	1.89146e-144	1.67042e-144	-1.25675e-144	1.01519e-144	-1.19236e-144	-2.05631e-144	3.00985e-144	-6.34882e-145	-1.3444e-145	-2.43421e-144	3.11883e-145	6.95762e-145	2.94499e-144	-4.23549e-144	1.8854e-144	-3.8756e-146	-2.34463e-145	6.68153e-145	1.93133e-286
-7.31987e-146	1.46952e-145	-1.49508e-145	-8.62728e-146	3.71904e-145	7.40303e-146	-1.31458e-145	1.00586e-145	-1.74963e-145	8.62567e-146	-3.07997e-146	3.3057e-145	1.03612e-145	-4.32998e-146	2.7101e-145	2.35382e-145	-1.37306e-145	-5.86794e-148	-2.08818e-145	4.77543e-146	1.04879e-145	-3.11635e-146	-1.00852e-145	-1.22854e-145	-2.1972e-145	1.92632e-145	1.04584e-145	-3.12097e-145	1.69966e-145	-3.34851e-145	9.54392e-289
9.68444e-147	-3.86913e-147	3.81634e-147	-5.46375e-147	7.03766e-148	3.54688e-147	-4.79101e-147	1.72829e-147	-6.30659e-147	2.16885e-147	-2.45008e-146	-4.68487e-146	3.06292e-147	1.45912e-147	1.41088e-147	4.47855e-146	-3.21473e-147	-2.97327e-148	-3.69716e-146	1.74008e-146	7.79932e-148	7.5972e-149	1.60908e-146	1.75545e-147	3.12569e-147	2.12776e-147	1.15676e-146	-9.25387e-147	1.34614e-146	-3.21635e-147	7.41901e-291
-8.57736e-148	3.38164e-147	-4.82129e-149	1.0499e-147	1.28005e-147	-8.38187e-149	-1.16491e-147	-1.28004e-147	-1.92292e-147	-4.03964e-148	-3.17987e-147	6.79469e-148	7.75472e-148	2.81851e-147	1.46281e-147	6.47034e-148	1.25882e-147	1.07252e-148	1.32785e-147	-5.01377e-150	-7.92822e-148	1.0055e-148	-1.33839e-148	2.70303e-148	2.45264e-147	-3.23329e-147	-2.66304e-148	-7.89093e-148	1.83528e-147	-2.23498e-147	7.30704e-293
-6.9912e-149	1.15023e-148	4.61966e-150	-1.15417e-149	5.37627e-149	2.56527e-148	-3.9498e-150	-2.78489e-149	1.67885e-149	6.08112e-149	-5.65924e-150	-1.46336e-148	1.40514e-148	-2.25158e-150	9.5476e-149	-1.02592e-149	1.10121e-148	1.23297e-148	4.03983e-149	-2.54305e-149	-7.93558e-149	-1.1871e-149	-1.89265e-148	-1.17471e-148	-4.75377e-149	-8.33021e-149	-1.79928e-150	-8.37916e-149	-3.077e-149	-3.54416e-148	3.70603e-295
-3.26658e-150	-3.64645e-150	-8.40812e-150	8.50376e-150	-3.21254e-149	-1.20175e-149	2.56561e-150	-5.77826e-151	1.06285e-149	-4.53668e-150	6.32844e-150	-4.02209e-149	1.74175e-149	-3.36363e-150	2.18914e-149	-9.60095e-150	-7.0252e-150	2.024e-150	1.96141e-150	-1.91794e-149	1.65376e-150	-2.10094e-149	-4.48169e-150	1.3435e-149	2.41394e-150	7.02762e-150	-3.05937e-149	-8.40815e-150	8.84907e-151	3.9705e-150	6.17606e-297
2.35426e-150	2.38685e-151	1.03875e-150	-4.92135e-151	-6.70856e-151	-3.30295e-152	6.48612e-151	-8.62937e-152	8.16543e-151	9.13571e-151	-4.6233e-151	-1.62365e-151	5.13083e-151	2.63365e-150	-2.10491e-151	-6.36957e-151	-5.34982e-151	7.79305e-151	-1.513e-150	2.06692e-151	-7.2099e-151	3.37553e-151	5.44851e-151	-2.42631e-150	-6.15706e-151	2.43742e-152	6.27197e-152	9.90299e-151	-6.37771e-151	8.31253e-151	2.96959e-299
2.83242e-152	-8.73944e-152	3.54711e-152	1.7555e-151	-9.37916e-153	2.87471e-152	-2.20634e-151	2.87081e-152	7.4744e-152	2.41048e-152	8.21197e-152	2.31215e-152	-2.1266e-152	-8.50903e-152	4.53969e-152	-3.42464e-153	-1.4234e-151	6.23455e-153	5.69502e-153	-1.52589e-151	-3.53941e-152	5.34578e-152	-9.46611e-152	-1.62067e-151	9.73161e-153	3.95235e-152	-9.3342e-152	-2.66431e-151	-6.24719e-152	6.85038e-152	2.87048e-301
-1.09129e-152	-1.32392e-153	1.91443e-153	-1.06942e-152	-3.93468e-153	1.82298e-152	2.55879e-153	2.4887e-152	6.58833e-153	-6.19131e-153	-1.81287e-153	-2.49199e-153	-1.4533e-152	3.10382e-153	-8.72555e-153	4.72844e-153	-2.84806e-153	-6.53066e-154	-1.54971e-153	-4.61776e-153	2.08554e-153	1.51627e-152	-2.59742e-153	1.02974e-152	9.50472e-153	-1.22217e-152	-7.15101e-153	-7.9364e-154	1.00074e-152	-1.12567e-152	2.5208e-303
2.07772e-154	-1.87149e-153	6.16358e-154	-1.15907e-153	-6.18735e-154	-1.2519e-153	1.07202e-153	-9.23754e-154	-2.14862e-154	-1.04275e-153	-3.86649e-154	3.78488e-154	1.55063e-153	-8.22974e-154	-7.65303e-154	2.37819e-153	4.94725e-154	9.86973e-155	-5.51248e-154	-8.27671e-154	1.00778e-153	1.21889e-153	1.45078e-153	1.35973e-154	-1.33978e-154	-1.98404e-154	-1.03838e-153	3.08465e-154	-9.03435e-154	-1.78485e-154	2.79178e-305
1.90818e-155	1.47398e-154	2.62725e-154	-2.45668e-155	-8.97036e-155	1.05588e-154	-4.78057e-157	-1.65541e-154	-3.73521e-155	-4.64575e-155	-4.29633e-155	4.28278e-155	-8.57624e-155	3.40226e-155	3.79046e-155	9.40227e-155	8.62085e-156	1.47528e-154	-1.51499e-155	-3.02662e-155	5.03442e-155	-2.63355e-155	-4.5904e-155	2.06518e-155	-9.85901e-156	-5.64678e-156	8.38172e-155	6.8598e-155	-5.04588e-155	-2.31489e-155	2.08029e-307
-5.29151e-156	1.74969e-156	-1.58054e-157	3.0804e-156	1.89478e-156	-1.55152e-157	1.04262e-156	-9.74862e-156	-5.68816e-156	5.45355e-157	-4.22332e-156	3.32573e-156	-1.03323e-155	3.39352e-156	-3.52258e-157	-4.27512e-156	1.75802e-157	-3.05677e-156	6.99524e-156	-1.52276e-155	-2.19158e-156	2.61876e-156	9.15908e-157	-3.39277e-156	5.68151e-156	1.1936e-155	1.37155e-155	6.90632e-156	1.00688e-156	1.6314e-155	0
3.56119e-157	-3.7154e-157	-5.71324e-157	7.60608e-157	-1.35984e-157	9.42875e-158	-1.09802e-156	3.06833e-157	4.01442e-157	-2.85063e-157	-2.051e-157	-2.63127e-156	5.25915e-157	-1.06328e-157	-3.80909e-157	1.89639e-157	-1.01736e-157	9.83106e-158	6.15255e-157	1.68304e-157	1.05079e-157	-3.56708e-158	-3.52067e-157	-1.62089e-157	-1.9652e-157	6.58533e-157	-1.70591e-156	-4.84445e-157	-2.10552e-157	2.82108e-157	0
-5.43605e-158	1.70026e-157	-2.66808e-159	-6.35968e-158	-1.05376e-158	4.59409e-158	2.65965e-158	-2.90132e-158	2.53705e-158	-2.05185e-158	2.64735e-158	-5.40978e-158	-4.61456e-158	5.27344e-158	8.17813e-158	3.88048e-158	2.59252e-158	-1.71781e-158	1.67627e-160	2.31825e-158	-1.36989e-158	-3.1157e-158	-9.04411e-158	3.43392e-158	4.72538e-159	2.16282e-158	-4.39916e-158	-9.89587e-158	-8.77905e-159	-4.03285e-158	0
-2.42059e-159	1.87392e-159	2.44485e-159	7.82466e-160	-8.66393e-161	-5.21561e-159	5.49793e-159	-5.70847e-160	2.43393e-159	2.02529e-159	7.73245e-159	1.11542e-159	-1.30953e-160	-1.9734e-159	2.08545e-160	-7.7658e-160	-1.88068e-159	3.49701e-159	2.5111e-159	-5.64234e-159	-2.01747e-158	-1.26854e-158	9.82466e-160	-3.19408e-159	6.93487e-160	-4.74415e-159	4.07083e-160	1.26897e-160	-5.63598e-159	-1.51646e-159	0
2.5622e-161	5.63269e-160	8.64389e-161	6.762e-161	-4.89689e-160	1.30714e-160	-3.53784e-160	-7.15513e-161	6.90308e-160	5.57885e-161	2.39421e-160	-8.73054e-160	-7.24925e-161	-7.89741e-161	-6.79519e-160	2.53725e-160	1.14387e-160	-1.38987e-160	-3.57465e-160	-3.31627e-160	-4.73085e-160	-1.57348e-160	7.86077e-161	-1.78755e-160	-1.1648e-159	3.52029e-161	1.19928e-160	-4.21397e-161	-4.64386e-160	-1.29752e-160	0
-2.29583e-161	-8.67592e-162	7.74814e-162	-9.75639e-162	-8.82628e-162	2.74793e-161	-1.11385e-160	-4.08588e-161	3.20924e-161	-6.54595e-161	-2.27068e-161	-4.66963e-161	-2.43389e-161	4.4749e-161	1.30221e-161	9.8606e-162	-4.19714e-161	-1.67684e-161	-4.44715e-161	-4.94995e-161	3.15103e-161	1.91156e-162	1.854e-161	-1.16132e-160	-1.1215e-161	3.55192e-161	-7.87183e-161	-8.71983e-161	2.66671e-161	-2.91092e-162	0
-3.70732e-162	-2.4537e-162	4.80939e-163	-4.52929e-162	-3.64826e-162	-7.82953e-163	1.11476e-162	8.98069e-163	-4.52995e-162	-1.18816e-163	-6.74106e-163	-2.64517e-162	3.65318e-162	-3.03744e-162	1.41512e-161	-1.73387e-162	2.72191e-163	2.11301e-162	-1.03672e-162	2.35216e-162	3.7561e-162	1.87205e-162	-1.25816e-162	4.94277e-163	8.51107e-163	-2.44278e-163	-5.6982e-162	1.77227e-162	-1.07443e-162	-2.46062e-162	0
-4.73162e-165	-8.6774e-163	3.79289e-163	-3.81337e-163	2.87739e-163	7.75443e-163	-9.94487e-163	9.24019e-163	-5.41482e-163	-4.84118e-163	4.37071e-163	-7.62454e-163	-1.9511e-163	2.43882e-163	-1.13195e-163	1.4433e-162	-1.18437e-162	4.28841e-163	3.18088e-163	5.25047e-163	-8.74299e-164	-6.21238e-163	-3.36886e-164	4.74056e-163	-3.63948e-163	3.6009e-163	-7.0866e-163	-1.51945e-163	5.86733e-164	2.82432e-164	0
-4.73162e-165	-8.6774e-163	3.79289e-163	-3.81337e-163	2.87739e-163	7.75443e-163	-9.94487e-163	9.24019e-163	-5.41482e-163	-4.84118e-163	4.37071e-163	-7.62454e-163	-1.9511e-163	2.43882e-163	-1.13195e-163	1.4433e-162	-1.18437e-162	4.28841e-163	3.18088e-163	5.25047e-163	-8.74299e-164	-6.21238e-163	-3.36886e-164	4.74056e-163	-3.63948e-163	3.6009e-163	-7.0866e-163	-1.51945e-163	5.86733e-164	2.82432e-164	0
-4.73162e-165	-8.6774e-163	3.79289e-163	-3.81337e-163	2.87739e-163	7.75443e-163	-9.94487e-163	9.24019e-163	-5.41482e-163	-4.84118e-163	4.37071e-163	-7.62454e-163	-1.9511e-163	2.43882e-163	-1.13195e-163	1.4433e-162	-1.18437e-162	4.28841e-163	3.18088e-163	5.25047e-163	-8.74299e-164	-6.21238e-163	-3.36886e-164	4.74056e-163	-3.63948e-163	3.6009e-163	-7.0866e-163	-1.51945e-163	5.86733e-164	2.82432e-164	0
-4.73162e-165	-8.6774e-163	3.79289e-163	-3.81337e-163	2.87739e-163	7.75443e-163	-9.94487e-163	9.24019e-163	-5.41482e-163	-4.84118e-163	4.37071e-163	-7.62454e-163	-1.9511e-163	2.43882e-163	-1.13195e-163	1.4433e-162	-1.18437e-162	4.28841e-163	3.18088e-163	5.25047e-163	-8.74299e-164	-6.21238e-163	-3.36886e-164	4.74056e-163	-3.63948e-163	3.6009e-163	-7.0866e-163	-1.51945e-163	5.86733e-164	2.82432e-164	0
-4.73162e-165	-8.6774e-163	3.79289e-163	-3.81337e-163	2.87739e-163	7.75443e-163	-9.94487e-163	9.24019e-163	-5.41482e-163	-4.84118e-163	4.37071e-163	-7.62454e-163	-1.9511e-163	2.43882e-163	-1.13195e-163	1.4433e-162	-1.18437e-162	4.28841e-163	3.18088e-163	5.25047e-163	-8.74299e-164	-6.21238e-163	-3.36886e-164	4.74056e-163	-3.63948e-163	3.6009e-163	-7.0866e-163	-1.51945e-163	5.86733e-164	2.82432e-164	0
-4.73162e-165	-8.6774e-163	3.79289e-163	-3.81337e-163	2.87739e-163	7.75443e-163	-9.94487e-163	9.24019e-163	-5.41482e-163	-4.84118e-163	4.37071e-163	-7.62454e-163	-1.9511e-163	2.43882e-163	-1.13195e-163	1.4433e-162	-1.18437e-162	4.28841e-163	3.18088e-163	5.25047e-163	-8.74299e-164	-6.21238e-163	-3.36886e-164	4.74056e-163	-3.63948e-163	3.6009e-163	-7.0866e-163	-1.51945e-163	5.86733e-164	2.82432e-164	0
-4.73162e-165	-8.6774e-163	3.79289e-163	-3.81337e-163	2.87739e-163	7.75443e-163	-9.94487e-163	9.24019e-163	-5.41482e-163	-4.84118e-163	4.37071e-163	-7.62454e-163	-1.9511e-163	2.43882e-163	-1.13195e-163	1.4433e-162	-1.18437e-162	4.28841e-163	3.18088e-163	5.25047e-163	-8.74299e-164	-6.21238e-163	-3.36886e-164	4.74056e-163	-3.63948e-163	3.6009e-163	-7.0866e-163	-1.51945e-163	5.86733e-164	2.82432e-164	0
-4.73162e-165	-8.6774e-163	3.79289e-163	-3.81337e-163	2.87739e-163	7.75443e-163	-9.94487e-163	9.24019e-163	-5.41482e-163	-4.84118e-163	4.37071e-163	-7.62454e-163	-1.9511e-163	2.43882e-163	-1.13195e-163	1.4433e-162	-1.18437e-162	4.28841e-163	3.18088e-163	5.25047e-163	-8.74299e-164	-6.21238e-163	-3.36886e-164	4.74056e-163	-3.63948e-163	3.6009e-163	-7.0866e-163	-1.51945e-163	5.86733e-164	2.82432e-164	0
-4.73162e-165	-8.6774e-163	3.79289e-163	-3.81337e-163	2.87739e-163	7.75443e-163	-9.94487e-163	9.24019e-163	-5.41482e-163	-4.84118e-163	4.37071e-163	-7.62454e-163	-1.9511e-163	2.43882e-163	-1.13195e-163	1.4433e-162	-1.18437e-162	4.28841e-163	3.18088e-163	5.25047e-163	-8.74299e-164	-6.21238e-163	-3.36886e-164	4.74056e-163	-3.63948e-163	3.6009e-163	-7.0866e-163	-1.51945e-163	5.86733e-164	2.82432e-164	0
-4.73162e-165	-8.6774e-163	3.79289e-163	-3.81337e-163	2.87739e-163	7.75443e-163	-9.94487e-163	9.24019e-163	-5.41482e-163	-4.84118e-163	4.37071e-163	-7.62454e-163	-1.9511e-163	2.43882e-163	-1.13195e-163	1.4433e-162	-1.18437e-162	4.28841e-163	3.18088e-163	5.25047e-163	-8.74299e-164	-6.21238e-163	-3.36886e-164	4.74056e-163	-3.63948e-163	3.6009e-163	-7.0866e-163	-1.51945e-163	5.86733e-164	2.82432e-164	0
-4.73162e-165	-8.6774e-163	3.79289e-163	-3.81337e-163	2.87739e-163	7.75443e-163	-9.94487e-163	9.24019e-163	-5.41482e-163	-4.84118e-163	4.37071e-163	-7.62454e-163	-1.9511e-163	2.43882e-163	-1.13195e-163	1.4433e-162	-1.18437e-162	4.28841e-163	3.18088e-163	5.25047e-163	-8.74299e-164	-6.21238e-163	-3.36886e-164	4.74056e-163	-3.63948e-163	3.6009e-163	-7.0866e-163	-1.51945e-163	5.86733e-164	2.82432e-164	0
-4.73162e-165	-8.6774e-163	3.79289e-163	-3.81337e-163	2.87739e-163	7.75443e-163	-9.94487e-163	9.24019e-163	-5.41482e-163	-4.84118e-163	4.37071e-163	-7.62454e-163	-1.9511e-163	2.43882e-163	-1.13195e-163	1.4433e-162	-1.18437e-162	4.28841e-163	3.18088e-163	5.25047e-163	-8.74299e-164	-6.21238e-163	-3.36886e-164	4.74056e-163	-3.63948e-163	3.6009e-163	-7.0866e-163	-1.51945e-163	5.86733e-164	2.82432e-164	0
-4.73162e-165	-8.6774e-163	3.79289e-163	-3.81337e-163	2.87739e-163	7.75443e-163	-9.94487e-163	9.24019e-163	-5.41482e-163	-4.84118e-163	4.37071e-163	-7.62454e-163	-1.9511e-163	2.43882e-163	-1.13195e-163	1.4433e-162	-1.18437e-162	4.28841e-163	3.18088e-163	5.25047e-163	-8.74299e-164	-6.21238e-163	-3.36886e-164	4.74056e-163	-3.63948e-163	3.6009e-163	-7.0866e-163	-1.51945e-163	5.86733e-164	2.82432e-164	0
-4.73162e-165	-8.6774e-163	3.79289e-163	-3.81337e-163	2.87739e-163	7.75443e-163	-9.94487e-163	9.24019e-163	-5.41482e-163	-4.84118e-163	4.37071e-163	-7.62454e-163	-1.9511e-163	2.43882e-163	-1.13195e-163	1.4433e-162	-1.18437e-162	4.28841e-163	3.18088e-163	5.25047e-163	-8.74299e-164	-6.21238e-163	-3.36886e-164	4.74056e-163	-3.63948e-163	3.6009e-163	-7.0866e-163	-1.51945e-163	5.86733e-164	2.82432e-164	0
-4.73162e-165	-8.6774e-163	3.79289e-163	-3.81337e-163	2.87739e-163	7.75443e-163	-9.94487e-163	9.24019e-163	-5.41482e-163	-4.84118e-163	4.37071e-163	-7.62454e-163	-1.9511e-163	2.43882e-163	-1.13195e-163	1.4433e-162	-1.18437e-162	4.28841e-163	3.18088e-163	5.25047e-163	-8.74299e-164	-6.21238e-163	-3.36886e-164	4.74056e-163	-3.63948e-163	3.6009e-163	-7.0866e-163	-1.51945e-163	5.86733e-164	2.82432e-164	0
-4.73162e-165	-8.6774e-163	3.79289e-163	-3.81337e-163	2.87739e-163	7.75443e-163	-9.94487e-163	9.24019e-163	-5.41482e-163	-4.84118e-163	4.37071e-163	-7.62454e-163	-1.9511e-163	2.43882e-163	-1.13195e-163	1.4433e-162	-1.18437e-162	4.28841e-163	3.18088e-163	5.25047e-163	-8.74299e-164	-6.21238e-163	-3.36886e-164	4.74056e-163	-3.63948e-163	3.6009e-163	-7.0866e-163	-1.51945e-163	5.86733e-164	2.82432e-164	0
-4.73162e-165	-8.6774e-163	3.79289e-163	-3.81337e-163	2.87739e-163	7.75443e-163	-9.94487e-163	9.24019e-163	-5.41482e-163	-4.84118e-163	4.37071e-163	-7.62454e-163	-1.9511e-163	2.43882e-163	-1.13195e-163	1.4433e-162	-1.18437e-162	4.28841e-163	3.18088e-163	5.25047e-163	-8.74299e-164	-6.21238e-163	-3.36886e-164	4.74056e-163	-3.63948e-163	3.6009e-163	-7.0866e-163	-1.51945e-163	5.86733e-164	2.82432e-164	0
-4.73162e-165	-8.6774e-163	3.79289e-163	-3.81337e-163	2.87739e-163	7.75443e-163	-9.94487e-163	9.24019e-163	-5.41482e-163	-4.84118e-163	4.37071e-163	-7.62454e-163	-1.9511e-163	2.43882e-163	-1.13195e-163	1.4433e-162	-1.18437e-162	4.28841e-163	3.18088e-163	5.25047e-163	-8.74299e-164	-6.21238e-163	-3.36886e-164	4.74056e-163	-3.63948e-163	3.6009e-163	-7.0866e-163	-1.51945e-163	5.86733e-164	2.82432e-164	0
-4.73162e-165	-8.6774e-163	3.79289e-163	-3.81337e-163	2.87739e-163	7.75443e-163	-9.94487e-163	9.24019e-163	-5.41482e-163	-4.84118e-163	4.37071e-163	-7.62454e-163	-1.9511e-163	2.43882e-163	-1.13195e-163	1.4433e-162	-1.18437e-162	4.28841e-163	3.18088e-163	5.25047e-163	-8.74299e-164	-6.21238e-163	-3.36886e-164	4.74056e-163	-3.63948e-163	3.6009e-163	-7.0866e-163	-1.51945e-163	5.86733e-164	2.82432e-164	0
-4.73162e-165	-8.6774e-163	3.79289e-163	-3.81337e-163	2.87739e-163	7.75443e-163	-9.94487e-163	9.24019e-163	-5.41482e-163	-4.84118e-163	4.37071e-163	-7.62454e-163	-1.9511e-163	2.43882e-163	-1.13195e-163	1.4433e-162	-1.18437e-162	4.28841e-163	3.18088e-163	5.25047e-163	-8.74299e-164	-6.21238e-163	-3.36886e-164	4.74056e-163	-3.63948e-163	3.6009e-163	-7.0866e-163	-1.51945e-163	5.86733e-164	2.82432e-164	0
-4.73162e-165	-8.6774e-163	3.79289e-163	-3.81337e-163	2.87739e-163	7.75443e-163	-9.94487e-163	9.24019e-163	-5.41482e-163	-4.84118e-163	4.37071e-163	-7.62454e-163	-1.9511e-163	2.43882e-163	-1.13195e-163	1.4433e-162	-1.18437e-162	4.28841e-163	3.18088e-163	5.25047e-163	-8.74299e-164	-6.21238e-163	-3.36886e-164	4.74056e-163	-3.63948e-163	3.6009e-163	-7.0866e-163	-1.51945e-163	5.86733e-164	2.82432e-164	0
-4.73162e-165	-8.6774e-163	3.79289e-163	-3.81337e-163	2.87739e-163	7.75443e-163	-9.94487e-163	9.24019e-163	-5.41482e-163	-4.84118e-163	4.37071e-163	-7.62454e-163	-1.9511e-163	2.43882e-163	-1.13195e-163	1.4433e-162	-1.18437e-162	4.28841e-163	3.18088e-163	5.25047e-163	-8.74299e-164	-6.21238e-163	-3.36886e-164	4.74056e-163	-3.63948e-163	3.6009e-163	-7.0866e-163	-1.51945e-163	5.86733e-164	2.82432e-164	0
-4.73162e-165	-8.6774e-163	3.79289e-163	-3.81337e-163	2.87739e-163	7.75443e-163	-9.94487e-163	9.24019e-163	-5.41482e-163	-4.84118e-163	4.37071e-163	-7.62454e-163	-1.9511e-163	2.43882e-163	-1.13195e-163	1.4433e-162	-1.18437e-162	4.28841e-163	3.18088e-163	5.25047e-163	-8.74299e-164	-6.21238e-163	-3.36886e-164	4.74056e-163	-3.63948e-163	3.6009e-163	-7.0866e-163	-1.51945e-163	5.86733e-164	2.82432e-164	0
-4.73162e-165	-8.6774e-163	3.79289e-163	-3.81337e-163	2.87739e-163	7.75443e-163	-9.94487e-163	9.24019e-163	-5.41482e-163	-4.84118e-163	4.37071e-163	-7.62454e-163	-1.9511e-163	2.43882e-163	-1.13195e-163	1.4433e-162	-1.18437e-162	4.28841e-163	3.18088e-163	5.25047e-163	-8.74299e-164	-6.21238e-163	-3.36886e-164	4.74056e-163	-3.63948e-163	3.6009e-163	-7.0866e-163	-1.51945e-163	5.86733e-164	2.82432e-164	0
-4.73162e-165	-8.6774e-163	3.79289e-163	-3.81337e-163	2.87739e-163	7.75443e-163	-9.94487e-163	9.24019e-163	-5.41482e-163	-4.84118e-163	4.37071e-163	-7.62454e-163	-1.9511e-163	2.43882e-163	-1.13195e-163	1.4433e-162	-1.18437e-162	4.28841e-163	3.18088e-163	5.25047e-163	-8.74299e-164	-6.21238e-163	-3.36886e-164	4.74056e-163	-3.63948e-163	3.6009e-163	-7.0866e-163	-1.51945e-163	5.86733e-164	2.82432e-164	0
-4.73162e-165	-8.6774e-163	3.79289e-163	-3.81337e-163	2.87739e-163	7.75443e-163	-9.94487e-163	9.24019e-163	-5.41482e-163	-4.84118e-163	4.37071e-163	-7.62454e-163	-1.9511e-163	2.43882e-163	-1.13195e-163	1.4433e-162	-1.18437e-162	4.28841e-163	3.18088e-163	5.25047e-163	-8.74299e-164	-6.21238e-163	-3.36886e-164	4.74056e-163	-3.63948e-163	3.6009e-163	-7.0866e-163	-1.51945e-163	5.86733e-164	2.82432e-164	0
-4.73162e-165	-8.6774e-163	3.79289e-163	-3.81337e-163	2.87739e-163	7.75443e-163	-9.94487e-163	9.24019e-163	-5.41482e-163	-4.84118e-163	4.37071e-163	-7.62454e-163	-1.9511e-163	2.43882e-163	-1.13195e-163	1.4433e-162	-1.18437e-162	4.28841e-163	3.18088e-163	5.25047e-163	-8.74299e-164	-6.21238e-163	-3.36886e-164	4.74056e-163	-3.63948e-163	3.6009e-163	-7.0866e-163	-1.51945e-163	5.86733e-164	2.82432e-164	0
-4.73162e-165	-8.6774e-163	3.79289e-163	-3.81337e-163	2.87739e-163	7.75443e-163	-9.94487e-163	9.24019e-163	-5.41482e-163	-4.84118e-163	4.37071e-163	-7.62454e-163	-1.9511e-163	2.43882e-163	-1.13195e-163	1.4433e-162	-1.18437e-162	4.28841e-163	3.18088e-163	5.25047e-163	-8.74299e-164	-6.21238e-163	-3.36886e-164	4.74056e-163	-3.63948e-163	3.6009e-163	-7.0866e-163	-1.51945e-163	5.86733e-164	2.82432e-164	0
-4.73162e-165	-8.6774e-163	3.79289e-163	-3.81337e-163	2.87739e-163	7.75443e-163	-9.94487e-163	9.24019e-163	-5.41482e-163	-4.84118e-163	4.37071e-163	-7.62454e-163	-1.9511e-163	2.43882e-163	-1.13195e-163	1.4433e-162	-1.18437e-162	4.28841e-163	3.18088e-163	5.25047e-163	-8.74299e-164	-6.21238e-163	-3.36886e-164	4.74056e-163	-3.63948e-163	3.6009e-163	-7.0866e-163	-1.51945e-163	5.86733e-164	2.82432e-164	0
-4.73162e-165	-8.6774e-163	3.79289e-163	-3.81337e-163	2.87739e-163	7.75443e-163	-9.94487e-163	9.24019e-163	-5.41482e-163	-4.84118e-163	4.37071e-163	-7.62454e-163	-1.9511e-163	2.43882e-163	-1.13195e-163	1.4433e-162	-1.18437e-162	4.28841e-163	3.18088e-163	5.25047e-163	-8.74299e-164	-6.21238e-163	-3.36886e-164	4.74056e-163	-3.63948e-163	3.6009e-163	-7.0866e-163	-1.51945e-163	5.86733e-164	2.82432e-164	0
-4.73162e-165	-8.6774e-163	3.79289e-163	-3.81337e-163	2.87739e-163	7.75443e-163	-9.94487e-163	9.24019e-163	-5.41482e-163	-4.84118e-163	4.37071e-163	-7.62454e-163	-1.9511e-163	2.43882e-163	-1.13195e-163	1.4433e-162	-1.18437e-162	4.28841e-163	3.18088e-163	5.25047e-163	-8.74299e-164	-6.21238e-163	-3.36886e-164	4.74056e-163	-3.63948e-163	3.6009e-163	-7.0866e-163	-1.51945e-163	5.86733e-164	2.82432e-164	0
-4.73162e-165	-8.6774e-163	3.79289e-163	-3.81337e-163	2.87739e-163	7.75443e-163	-9.94487e-163	9.24019e-163	-5.41482e-163	-4.84118e-163	4.37071e-163	-7.62454e-163	-1.9511e-163	2.43882e-163	-1.13195e-163	1.4433e-162	-1.18437e-162	4.28841e-163	3.18088e-163	5.25047e-163	-8.74299e-164	-6.21238e-163	-3.36886e-164	4.74056e-163	-3.63948e-163	3.6009e-163	-7.0866e-163	-1.51945e-163	5.86733e-164	2.82432e-164	0
-4.73162e-165	-8.6774e-163	3.79289e-163	-3.81337e-163	2.87739e-163	7.75443e-163	-9.94487e-163	9.24019e-163	-5.41482e-163	-4.84118e-163	4.37071e-163	-7.62454e-163	-1.9511e-163	2.43882e-163	-1.13195e-163	1.4433e-162	-1.18437e-162	4.28841e-163	3.18088e-163	5.25047e-163	-8.74299e-164	-6.21238e-163	-3.36886e-164	4.74056e-163	-3.63948e-163	3.6009e-163	-7.0866e-163	-1.51945e-163	5.86733e-164	2.82432e-164	0
-4.73162e-165	-8.6774e-163	3.79289e-163	-3.81337e-163	2.87739e-163	7.75443e-163	-9.94487e-163	9.24019e-163	-5.41482e-163	-4.84118e-163	4.37071e-163	-7.62454e-163	-1.9511e-163	2.43882e-163	-1.13195e-163	1.4433e-162	-1.18437e-162	4.28841e-163	3.18088e-163	5.25047e-163	-8.74299e-164	-6.21238e-163	-3.36886e-164	4.74056e-163	-3.63948e-163	3.6009e-163	-7.0866e-163	-1.51945e-163	5.86733e-164	2.82432e-164	0
-4.73162e-165	-8.6774e-163	3.79289e-163	-3.81337e-163	2.87739e-163	7.75443e-163	-9.94487e-163	9.24019e-163	-5.41482e-163	-4.84118e-163	4.37071e-163	-7.62454e-163	-1.9511e-163	2.43882e-163	-1.13195e-163	1.4433e-162	-1.18437e-162	4.28841e-163	3.18088e-163	5.25047e-163	-8.74299e-164	-6.21238e-163	-3.36886e-164	4.74056e-163	-3.63948e-163	3.6009e-163	-7.0866e-163	-1.51945e-163	5.86733e-164	2.82432e-164	0
-4.73162e-165	-8.6774e-163	3.79289e-163	-3.81337e-163	2.87739e-163	7.75443e-163	-9.94487e-163	9.24019e-163	-5.41482e-163	-4.84118e-163	4.37071e-163	-7.62454e-163	-1.9511e-163	2.43882e-163	-1.13195e-163	1.4433e-162	-1.18437e-162	4.28841e-163	3.18088e-163	5.25047e-163	-8.74299e-164	-6.21238e-163	-3.36886e-164	4.74056e-163	-3.63948e-163	3.6009e-163	-7.0866e-163	-1.51945e-163	5.86733e-164	2.82432e-164	0
-4.73162e-165	-8.6774e-163	3.79289e-163	-3.81337e-163	2.87739e-163	7.75443e-163	-9.94487e-163	9.24019e-163	-5.41482e-163	-4.84118e-163	4.37071e-163	-7.62454e-163	-1.9511e-163	2.43882e-163	-1.13195e-163	1.4433e-162	-1.18437e-162	4.28841e-163	3.18088e-163	5.25047e-163	-8.74299e-164	-6.21238e-163	-3.36886e-164	4.74056e-163	-3.63948e-163	3.6009e-163	-7.0866e-163	-1.51945e-163	5.86733e-164	2.82432e-164	0
-4.73162e-165	-8.6774e-163	3.79289e-163	-3.81337e-163	2.87739e-163	7.75443e-163	-9.94487e-163	9.24019e-163	-5.41482e-163	-4.84118e-163	4.37071e-163	-7.62454e-163	-1.9511e-163	2.43882e-163	-1.13195e-163	1.4433e-162	-1.18437e-162	4.28841e-163	3.18088e-163	5.25047e-163	-8.74299e-164	-6.21238e-163	-3.36886e-164	4.74056e-163	-3.63948e-163	3.6009e-163	-7.0866e-163	-1.51945e-163	5.86733e-164	2.82432e-164	0
-4.73162e-165	-8.6774e-163	3.79289e-163	-3.81337e-163	2.87739e-163	7.75443e-163	-9.94487e-163	9.24019e-163	-5.41482e-163	-4.84118e-163	4.37071e-163	-7.62454e-163	-1.9511e-163	2.43882e-163	-1.13195e-163	1.4433e-162	-1.18437e-162	4.28841e-163	3.18088e-163	5.25047e-163	-8.74299e-164	-6.21238e-163	-3.36886e-164	4.74056e-163	-3.63948e-163	3.6009e-163	-7.0866e-163	-1.51945e-163	5.86733e-164	2.82432e-164	0
-4.73162e-165	-8.6774e-163	3.79289e-163	-3.81337e-163	2.87739e-163	7.75443e-163	-9.94487e-163	9.24019e-163	-5.41482e-163	-4.84118e-163	4.37071e-163	-7.62454e-163	-1.9511e-163	2.43882e-163	-1.13195e-163	1.4433e-162	-1.18437e-162	4.28841e-163	3.18088e-163	5.25047e-163	-8.74299e-164	-6.21238e-163	-3.36886e-164	4.74056e-163	-3.63948e-163	3.6009e-163	-7.0866e-163	-1.51945e-163	5.86733e-164	2.82432e-164	0
-4.73162e-165	-8.6774e-163	3.79289e-163	-3.81337e-163	2.87739e-163	7.75443e-163	-9.94487e-163	9.24019e-163	-5.41482e-163	-4.84118e-163	4.37071e-163	-7.62454e-163	-1.9511e-163	2.43882e-163	-1.13195e-163	1.4433e-162	-1.18437e-162	4.28841e-163	3.18088e-163	5.25047e-163	-8.74299e-164	-6.21238e-163	-3.36886e-164	4.74056e-163	-3.63948e-163	3.6009e-163	-7.0866e-163	-1.51945e-163	5.86733e-164	2.82432e-164	0
-4.73162e-165	-8.6774e-163	3.79289e-163	-3.81337e-163	2.87739e-163	7.75443e-163	-9.94487e-163	9.24019e-163	-5.41482e-163	-4.84118e-163	4.37071e-163	-7.62454e-163	-1.9511e-163	2.43882e-163	-1.13195e-163	1.4433e-162	-1.18437e-162	4.28841e-163	3.18088e-163	5.25047e-163	-8.74299e-164	-6.21238e-163	-3.36886e-164	4.74056e-163	-3.63948e-163	3.6009e-163	-7.0866e-163	-1.51945e-163	5.86733e-164	2.82432e-164	0
-4.73162e-165	-8.6774e-163	3.79289e-163	-3.81337e-163	2.87739e-163	7.75443e-163	-9.94487e-163	9.24019e-163	-5.41482e-163	-4.84118e-163	4.37071e-163	-7.62454e-163	-1.9511e-163	2.43882e-163	-1.13195e-163	1.4433e-162	-1.18437e-162	4.28841e-163	3.18088e-163	5.25047e-163	-8.74299e-164	-6.21238e-163	-3.36886e-164	4.74056e-163	-3.63948e-163	3.6009e-163	-7.0866e-163	-1.51945e-163	5.86733e-164	2.82432e-164	0
-4.73162e-165	-8.6774e-163	3.79289e-163	-3.81337e-163	2.87739e-163	7.75443e-163	-9.94487e-163	9.24019e-163	-5.41482e-163	-4.84118e-163	4.37071e-163	-7.62454e-163	-1.9511e-163	2.43882e-163	-1.13195e-163	1.4433e-162	-1.18437e-162	4.28841e-163	3.18088e-163	5.25047e-163	-8.74299e-164	-6.21238e-163	-3.36886e-164	4.74056e-163	-3.63948e-163	3.6009e-163	-7.0866e-163	-1.51945e-163	5.86733e-164	2.82432e-164	0
-4.73162e-165	-8.6774e-163	3.79289e-163	-3.81337e-163	2.87739e-163	7.75443e-163	-9.94487e-163	9.24019e-163	-5.41482e-163	-4.84118e-163	4.37071e-163	-7.62454e-163	-1.9511e-163	2.43882e-163	-1.13195e-163	1.4433e-162	-1.18437e-162	4.28841e-163	3.18088e-163	5.25047e-163	-8.74299e-164	-6.21238e-163	-3.36886e-164	4.74056e-163	-3.63948e-163	3.6009e-163	-7.0866e-163	-1.51945e-163	5.86733e-164	2.82432e-164	0
-4.73162e-165	-8.6774e-163	3.79289e-163	-3.81337e-163	2.87739e-163	7.75443e-163	-9.94487e-163	9.24019e-163	-5.41482e-163	-4.84118e-163	4.37071e-163	-7.62454e-163	-1.9511e-163	2.43882e-163	-1.13195e-163	1.4433e-162	-1.18437e-162	4.28841e-163	3.18088e-163	5.25047e-163	-8.74299e-164	-6.21238e-163	-3.36886e-164	4.74056e-163	-3.63948e-163	3.6009e-163	-7.0866e-163	-1.51945e-163	5.86733e-164	2.82432e-164	0
-4.73162e-165	-8.6774e-163	3.79289e-163	-3.81337e-163	2.87739e-163	7.75443e-163	-9.94487e-163	9.24019e-163	-5.41482e-163	-4.84118e-163	4.37071e-163	-7.62454e-163	-1.9511e-163	2.43882e-163	-1.13195e-163	1.4433e-162	-1.18437e-162	4.28841e-163	3.18088e-163	5.25047e-163	-8.74299e-164	-6.21238e-163	-3.36886e-164	4.74056e-163	-3.63948e-163	3.6009e-163	-7.0866e-163	-1.51945e-163	5.86733e-164	2.82432e-164	0
-4.73162e-165	-8.6774e-163	3.79289e-163	-3.81337e-163	2.87739e-163	7.75443e-163	-9.94487e-163	9.24019e-163	-5.41482e-163	-4.84118e-163	4.37071e-163	-7.62454e-163	-1.9511e-163	2.43882e-163	-1.13195e-163	1.4433e-162	-1.18437e-162	4.28841e-163	3.18088e-163	5.25047e-163	-8.74299e-164	-6.21238e-163	-3.36886e-164	4.74056e-163	-3.63948e-163	3.6009e-163	-7.0866e-163	-1.51945e-163	5.86733e-164	2.82432e-164	0
-4.73162e-165	-8.6774e-163	3.79289e-163	-3.81337e-163	2.87739e-163	7.75443e-163	-9.94487e-163	9.24019e-163	-5.41482e-163	-4.84118e-163	4.37071e-163	-7.62454e-163	-1.9511e-163	2.43882e-163	-1.13195e-163	1.4433e-162	-1.18437e-162	4.28841e-163	3.18088e-163	5.25047e-163	-8.74299e-164	-6.21238e-163	-3.36886e-164	4.74056e-163	-3.63948e-163	3.6009e-163	-7.0866e-163	-1.51945e-163	5.86733e-164	2.82432e-164	0
-4.73162e-165	-8.6774e-163	3.79289e-163	-3.81337e-163	2.87739e-163	7.75443e-163	-9.94487e-163	9.24019e-163	-5.41482e-163	-4.84118e-163	4.37071e-163	-7.62454e-163	-1.9511e-163	2.43882e-163	-1.13195e-163	1.4433e-162	-1.18437e-162	4.28841e-163	3.18088e-163	5.25047e-163	-8.74299e-164	-6.21238e-163	-3.36886e-164	4.74056e-163	-3.63948e-163	3.6009e-163	-7.0866e-163	-1.51945e-163	5.86733e-164	2.82432e-164	0
-4.73162e-165	-8.6774e-163	3.79289e-163	-3.81337e-163	2.87739e-163	7.75443e-163	-9.94487e-163	9.24019e-163	-5.41482e-163	-4.84118e-163	4.37071e-163	-7.62454e-163	-1.9511e-163	2.43882e-163	-1.13195e-163	1.4433e-162	-1.18437e-162	4.28841e-163	3.18088e-163	5.25047e-163	-8.74299e-164	-6.21238e-163	-3.36886e-164	4.74056e-163	-3.63948e-163	3.6009e-163	-7.0866e-163	-1.51945e-163	5.86733e-164	2.82432e-164	0
-4.73162e-165	-8.6774e-163	3.79289e-163	-3.81337e-163	2.87739e-163	7.75443e-163	-9.94487e-163	9.24019e-163	-5.41482e-163	-4.84118e-163	4.37071e-163	-7.62454e-163	-1.9511e-163	2.43882e-163	-1.13195e-163	1.4433e-162	-1.18437e-162	4.28841e-163	3.18088e-163	5.25047e-163	-8.74299e-164	-6.21238e-163	-3.36886e-164	4.74056e-163	-3.63948e-163	3.6009e-163	-7.0866e-163	-1.51945e-163	5.86733e-164	2.82432e-164	0
-4.73162e-165	-8.6774e-163	3.79289e-163	-3.81337e-163	2.87739e-163	7.75443e-163	-9.94487e-163	9.24019e-163	-5.41482e-163	-4.84118e-163	4.37071e-163	-7.62454e-163	-1.9511e-163	2.43882e-163	-1.13195e-163	1.4433e-162	-1.18437e-162	4.28841e-163	3.18088e-163	5.25047e-163	-8.74299e-164	-6.21238e-163	-3.36886e-164	4.74056e-163	-3.63948e-163	3.6009e-163	-7.0866e-163	-1.51945e-163	5.86733e-164	2.82432e-164	0
-4.73162e-165	-8.6774e-163	3.79289e-163	-3.81337e-163	2.87739e-163	7.75443e-163	-9.94487e-163	9.24019e-163	-5.41482e-163	-4.84118e-163	4.37071e-163	-7.62454e-163	-1.9511e-163	2.43882e-163	-1.13195e-163	1.4433e-162	-1.18437e-162	4.28841e-163	3.18088e-163	5.25047e-163	-8.74299e-164	-6.21238e-163	-3.36886e-164	4.74056e-163	-3.63948e-163	3.6009e-163	-7.0866e-163	-1.51945e-163	5.86733e-164	2.82432e-164	0
-4.73162e-165	-8.6774e-163	3.79289e-163	-3.81337e-163	2.87739e-163	7.75443e-163	-9.94487e-163	9.24019e-163	-5.41482e-163	-4.84118e-163	4.37071e-163	-7.62454e-163	-1.9511e-163	2.43882e-163	-1.13195e-163	1.4433e-162	-1.18437e-162	4.28841e-163	3.18088e-163	5.25047e-163	-8.74299e-164	-6.21238e-163	-3.36886e-164	4.74056e-163	-3.63948e-163	3.6009e-163	-7.0866e-163	-1.51945e-163	5.86733e-164	2.82432e-164	0
-4.73162e-165	-8.6774e-163	3.79289e-163	-3.81337e-163	2.87739e-163	7.75443e-163	-9.94487e-163	9.24019e-163	-5.41482e-163	-4.84118e-163	4.37071e-163	-7.62454e-163	-1.9511e-163	2.43882e-163	-1.13195e-163	1.4433e-162	-1.18437e-162	4.28841e-163	3.18088e-163	5.25047e-163	-8.74299e-164	-6.21238e-163	-3.36886e-164	4.74056e-163	-3.63948e-163	3.6009e-163	-7.0866e-163	-1.51945e-163	5.86733e-164	2.82432e-164	0
-4.73162e-165	-8.6774e-163	3.79289e-163	-3.81337e-163	2.87739e-163	7.75443e-163	-9.94487e-163	9.24019e-163	-5.41482e-163	-4.84118e-163	4.37071e-163	-7.62454e-163	-1.9511e-163	2.43882e-163	-1.13195e-163	1.4433e-162	-1.18437e-162	4.28841e-163	3.18088e-163	5.25047e-163	-8.74299e-164	-6.21238e-163	-3.36886e-164	4.74056e-163	-3.63948e-163	3.6009e-163	-7.0866e-163	-1.51945e-163	5.86733e-164	2.82432e-164	0
-4.73162e-165	-8.6774e-163	3.79289e-163	-3.81337e-163	2.87739e-163	7.75443e-163	-9.94487e-163	9.24019e-163	-5.41482e-163	-4.84118e-163	4.37071e-163	-7.62454e-163	-1.9511e-163	2.43882e-163	-1.13195e-163	1.4433e-162	-1.18437e-162	4.28841e-163	3.18088e-163	5.25047e-163	-8.74299e-164	-6.21238e-163	-3.36886e-164	4.74056e-163	-3.63948e-163	3.6009e-163	-7.0866e-163	-1.51945e-163	5.86733e-164	2.82432e-164	0
-4.73162e-165	-8.6774e-163	3.79289e-163	-3.81337e-163	2.87739e-163	7.75443e-163	-9.94487e-163	9.24019e-163	-5.41482e-163	-4.84118e-163	4.37071e-163	-7.62454e-163	-1.9511e-163	2.43882e-163	-1.13195e-163	1.4433e-162	-1.18437e-162	4.28841e-163	3.18088e-163	5.25047e-163	-8.74299e-164	-6.21238e-163	-3.36886e-164	4.74056e-163	-3.63948e-163	3.6009e-163	-7.0866e-163	-1.51945e-163	5.86733e-164	2.82432e-164	0
-4.73162e-165	-8.6774e-163	3.79289e-163	-3.81337e-163	2.87739e-163	7.75443e-163	-9.94487e-163	9.24019e-163	-5.41482e-163	-4.84118e-163	4.37071e-163	-7.62454e-163	-1.9511e-163	2.43882e-163	-1.13195e-163	1.4433e-162	-1.18437e-162	4.28841e-163	3.18088e-163	5.25047e-163	-8.74299e-164	-6.21238e-163	-3.36886e-164	4.74056e-163	-3.63948e-163	3.6009e-163	-7.0866e-163	-1.51945e-163	5.86733e-164	2.82432e-164	0
-4.73162e-165	-8.6774e-163	3.79289e-163	-3.81337e-163	2.87739e-163	7.75443e-163	-9.94487e-163	9.24019e-163	-5.41482e-163	-4.84118e-163	4.37071e-163	-7.62454e-163	-1.9511e-163	2.43882e-163	-1.13195e-163	1.4433e-162	-1.18437e-162	4.28841e-163	3.18088e-163	5.25047e-163	-8.74299e-164	-6.21238e-163	-3.36886e-164	4.74056e-163	-3.63948e-163	3.6009e-163	-7.0866e-163	-1.51945e-163	5.86733e-164	2.82432e-164	0
-4.73162e-165	-8.6774e-163	3.79289e-163	-3.81337e-163	2.87739e-163	7.75443e-163	-9.94487e-163	9.24019e-163	-5.41482e-163	-4.84118e-163	4.37071e-163	-7.62454e-163	-1.9511e-163	2.43882e-163	-1.13195e-163	1.4433e-162	-1.18437e-162	4.28841e-163	3.18088e-163	5.25047e-163	-8.74299e-164	-6.21238e-163	-3.36886e-164	4.74056e-163	-3.63948e-163	3.6009e-163	-7.0866e-163	-1.51945e-163	5.86733e-164	2.82432e-164	0
-4.73162e-165	-8.6774e-163	3.79289e-163	-3.81337e-163	2.87739e-163	7.75443e-163	-9.94487e-163	9.24019e-163	-5.41482e-163	-4.84118e-163	4.37071e-163	-7.62454e-163	-1.9511e-163	2.43882e-163	-1.13195e-163	1.4433e-162	-1.18437e-162	4.28841e-163	3.18088e-163	5.25047e-163	-8.74299e-164	-6.21238e-163	-3.36886e-164	4.74056e-163	-3.63948e-163	3.6009e-163	-7.0866e-163	-1.51945e-163	5.86733e-164	2.82432e-164	0
-4.73162e-165	-8.6774e-163	3.79289e-163	-3.81337e-163	2.87739e-163	7.75443e-163	-9.94487e-163	9.24019e-163	-5.41482e-163	-4.84118e-163	4.37071e-163	-7.62454e-163	-1.9511e-163	2.43882e-163	-1.13195e-163	1.4433e-162	-1.18437e-162	4.28841e-163	3.18088e-163	5.25047e-163	-8.74299e-164	-6.21238e-163	-3.36886e-164	4.74056e-163	-3.63948e-163	3.6009e-163	-7.0866e-163	-1.51945e-163	5.86733e-164	2.82432e-164	0
-4.73162e-165	-8.6774e-163	3.79289e-163	-3.81337e-163	2.87739e-163	7.75443e-163	-9.94487e-163	9.24019e-163	-5.41482e-163	-4.84118e-163	4.37071e-163	-7.62454e-163	-1.9511e-163	2.43882e-163	-1.13195e-163	1.4433e-162	-1.18437e-162	4.28841e-163	3.18088e-163	5.25047e-163	-8.74299e-164	-6.21238e-163	-3.36886e-164	4.74056e-163	-3.63948e-163	3.6009e-163	-7.0866e-163	-1.51945e-163	5.86733e-164	2.82432e-164	0
-4.73162e-165	-8.6774e-163	3.79289e-163	-3.81337e-163	2.87739e-163	7.75443e-163	-9.94487e-163	9.24019e-163	-5.41482e-163	-4.84118e-163	4.37071e-163	-7.62454e-163	-1.9511e-163	2.43882e-163	-1.13195e-163	1.4433e-162	-1.18437e-162	4.28841e-163	3.18088e-163	5.25047e-163	-8.74299e-164	-6.21238e-163	-3.36886e-164	4.74056e-163	-3.63948e-163	3.6009e-163	-7.0866e-163	-1.51945e-163	5.86733e-164	2.82432e-164	0
-4.73162e-165	-8.6774e-163	3.79289e-163	-3.81337e-163	2.87739e-163	7.75443e-163	-9.94487e-163	9.24019e-163	-5.41482e-163	-4.84118e-163	4.37071e-163	-7.62454e-163	-1.9511e-163	2.43882e-163	-1.13195e-163	1.4433e-162	-1.18437e-162	4.28841e-163	3.18088e-163	5.25047e-163	-8.74299e-164	-6.21238e-163	-3.36886e-164	4.74056e-163	-3.63948e-163	3.6009e-163	-7.0866e-163	-1.51945e-163	5.86733e-164	2.82432e-164	0
-4.73162e-165	-8.6774e-163	3.79289e-163	-3.81337e-163	2.87739e-163	7.75443e-163	-9.94487e-163	9.24019e-163	-5.41482e-163	-4.84118e-163	4.37071e-163	-7.62454e-163	-1.9511e-163	2.43882e-163	-1.13195e-163	1.4433e-162	-1.18437e-162	4.28841e-163	3.18088e-163	5.25047e-163	-8.74299e-164	-6.21238e-163	-3.36886e-164	4.74056e-163	-3.63948e-163	3.6009e-163	-7.0866e-163	-1.51945e-163	5.86733e-164	2.82432e-164	0
-4.73162e-165	-8.6774e-163	3.79289e-163	-3.81337e-163	2.87739e-163	7.75443e-163	-9.94487e-163	9.24019e-163	-5.41482e-163	-4.84118e-163	4.37071e-163	-7.62454e-163	-1.9511e-163	2.43882e-163	-1.13195e-163	1.4433e-162	-1.18437e-162	4.28841e-163	3.18088e-163	5.25047e-163	-8.74299e-164	-6.21238e-163	-3.36886e-164	4.74056e-163	-3.63948e-163	3.6009e-163	-7.0866e-163	-1.51945e-163	5.86733e-164	2.82432e-164	0
-4.73162e-165	-8.6774e-163	3.79289e-163	-3.81337e-163	2.87739e-163	7.75443e-163	-9.94487e-163	9.24019e-163	-5.41482e-163	-4.84118e-163	4.37071e-163	-7.62454e-163	-1.9511e-163	2.43882e-163	-1.13195e-163	1.4433e-162	-1.18437e-162	4.28841e-163	3.18088e-163	5.25047e-163	-8.74299e-164	-6.21238e-163	-3.36886e-164	4.74056e-163	-3.63948e-163	3.6009e-163	-7.0866e-163	-1.51945e-163	5.86733e-164	2.82432e-164	0
-4.73162e-165	-8.6774e-163	3.79289e-163	-3.81337e-163	2.87739e-163	7.75443e-163	-9.94487e-163	9.24019e-163	-5.41482e-163	-4.84118e-163	4.37071e-163	-7.62454e-163	-1.9511e-163	2.43882e-163	-1.13195e-163	1.4433e-162	-1.18437e-162	4.28841e-163	3.18088e-163	5.25047e-163	-8.74299e-164	-6.21238e-163	-3.36886e-164	4.74056e-163	-3.63948e-163	3.6009e-163	-7.0866e-163	-1.51945e-163	5.86733e-164	2.82432e-164	0
-4.73162e-165	-8.6774e-163	3.79289e-163	-3.81337e-163	2.87739e-163	7.75443e-163	-9.94487e-163	9.24019e-163	-5.41482e-163	-4.84118e-163	4.37071e-163	-7.62454e-163	-1.9511e-163	2.43882e-163	-1.13195e-163	1.4433e-162	-1.18437e-162	4.28841e-163	3.18088e-163	5.25047e-163	-8.74299e-164	-6.21238e-163	-3.36886e-164	4.74056e-163	-3.63948e-163	3.6009e-163	-7.0866e-163	-1.51945e-163	5.86733e-164	2.82432e-164	0
-4.73162e-165	-8.6774e-163	3.79289e-163	-3.81337e-163	2.87739e-163	7.75443e-163	-9.94487e-163	9.24019e-163	-5.41482e-163	-4.84118e-163	4.37071e-163	-7.62454e-163	-1.9511e-163	2.43882e-163	-1.13195e-163	1.4433e-162	-1.18437e-162	4.28841e-163	3.18088e-163	5.25047e-163	-8.74299e-164	-6.21238e-163	-3.36886e-164	4.74056e-163	-3.63948e-163	3.6009e-163	-7.0866e-163	-1.51945e-163	5.86733e-164	2.82432e-164	0
-4.73162e-165	-8.6774e-163	3.79289e-163	-3.81337e-163	2.87739e-163	7.75443e-163	-9.94487e-163	9.24019e-163	-5.41482e-163	-4.84118e-163	4.37071e-163	-7.62454e-163	-1.9511e-163	2.43882e-163	-1.13195e-163	1.4433e-162	-1.18437e-162	4.28841e-163	3.18088e-163	5.25047e-163	-8.74299e-164	-6.21238e-163	-3.36886e-164	4.74056e-163	-3.63948e-163	3.6009e-163	-7.0866e-163	-1.51945e-163	5.86733e-164	2.82432e-164	0
-4.73162e-165	-8.6774e-163	3.79289e-163	-3.81337e-163	2.87739e-163	7.75443e-163	-9.94487e-163	9.24019e-163	-5.41482e-163	-4.84118e-163	4.37071e-163	-7.62454e-163	-1.9511e-163	2.43882e-163	-1.13195e-163	1.4433e-162	-1.18437e-162	4.28841e-163	3.18088e-163	5.25047e-163	-8.74299e-164	-6.21238e-163	-3.36886e-164	4.74056e-163	-3.63948e-163	3.6009e-163	-7.0866e-163	-1.51945e-163	5.86733e-164	2.82432e-164	0
-4.73162e-165	-8.6774e-163	3.79289e-163	-3.81337e-163	2.87739e-163	7.75443e-163	-9.94487e-163	9.24019e-163	-5.41482e-163	-4.84118e-163	4.37071e-163	-7.62454e-163	-1.9511e-163	2.43882e-163	-1.13195e-163	1.4433e-162	-1.18437e-162	4.28841e-163	3.18088e-163	5.25047e-163	-8.74299e-164	-6.21238e-163	-3.36886e-164	4.74056e-163	-3.63948e-163	3.6009e-163	-7.0866e-163	-1.51945e-163	5.86733e-164	2.82432e-164	0
-4.73162e-165	-8.6774e-163	3.79289e-163	-3.81337e-163	2.87739e-163	7.75443e-163	-9.94487e-163	9.24019e-163	-5.41482e-163	-4.84118e-163	4.37071e-163	-7.62454e-163	-1.9511e-163	2.43882e-163	-1.13195e-163	1.4433e-162	-1.18437e-162	4.28841e-163	3.18088e-163	5.25047e-163	-8.74299e-164	-6.21238e-163	-3.36886e-164	4.74056e-163	-3.63948e-163	3.6009e-163	-7.0866e-163	-1.51945e-163	5.86733e-164	2.82432e-164	0
-4.73162e-165	-8.6774e-163	3.79289e-163	-3.81337e-163	2.87739e-163	7.75443e-163	-9.94487e-163	9.24019e-163	-5.41482e-163	-4.84118e-163	4.37071e-163	-7.62454e-163	-1.9511e-163	2.43882e-163	-1.13195e-163	1.4433e-162	-1.18437e-162	4.28841e-163	3.18088e-163	5.25047e-163	-8.74299e-164	-6.21238e-163	-3.36886e-164	4.74056e-163	-3.63948e-163	3.6009e-163	-7.0866e-163	-1.51945e-163	5.86733e-164	2.82432e-164	0
-4.73162e-165	-8.6774e-163	3.79289e-163	-3.81337e-163	2.87739e-163	7.75443e-163	-9.94487e-163	9.24019e-163	-5.41482e-163	-4.84118e-163	4.37071e-163	-7.62454e-163	-1.9511e-163	2.43882e-163	-1.13195e-163	1.4433e-162	-1.18437e-162	4.28841e-163	3.18088e-163	5.25047e-163	-8.74299e-164	-6.21238e-163	-3.36886e-164	4.74056e-163	-3.63948e-163	3.6009e-163	-7.0866e-163	-1.51945e-163	5.86733e-164	2.82432e-164	0
-4.73162e-165	-8.6774e-163	3.79289e-163	-3.81337e-163	2.87739e-163	7.75443e-163	-9.94487e-163	9.24019e-163	-5.41482e-163	-4.84118e-163	4.37071e-163	-7.62454e-163	-1.9511e-163	2.43882e-163	-1.13195e-163	1.4433e-162	-1.18437e-162	4.28841e-163	3.18088e-163	5.25047e-163	-8.74299e-164	-6.21238e-163	-3.36886e-164	4.74056e-163	-3.63948e-163	3.6009e-163	-7.0866e-163	-1.51945e-163	5.86733e-164	2.82432e-164	0
-4.73162e-165	-8.6774e-163	3.79289e-163	-3.81337e-163	2.87739e-163	7.75443e-163	-9.94487e-163	9.24019e-163	-5.41482e-163	-4.84118e-163	4.37071e-163	-7.62454e-163	-1.9511e-163	2.43882e-163	-1.13195e-163	1.4433e-162	-1.18437e-162	4.28841e-163	3.18088e-163	5.25047e-163	-8.74299e-164	-6.21238e-163	-3.36886e-164	4.74056e-163	-3.63948e-163	3.6009e-163	-7.0866e-163	-1.51945e-163	5.86733e-164	2.82432e-164	0
-4.73162e-165	-8.6774e-163	3.79289e-163	-3.81337e-163	2.87739e-163	7.75443e-163	-9.94487e-163	9.24019e-163	-5.41482e-163	-4.84118e-163	4.37071e-163	-7.62454e-163	-1.9511e-163	2.43882e-163	-1.13195e-163	1.4433e-162	-1.18437e-162	4.28841e-163	3.18088e-163	5.25047e-163	-8.74299e-164	-6.21238e-163	-3.36886e-164	4.74056e-163	-3.63948e-163	3.6009e-163	-7.0866e-163	-1.51945e-163	5.86733e-164	2.82432e-164	0
-4.73162e-165	-8.6774e-163	3.79289e-163	-3.81337e-163	2.87739e-163	7.75443e-163	-9.94487e-163	9.24019e-163	-5.41482e-163	-4.84118e-163	4.37071e-163	-7.62454e-163	-1.9511e-163	2.43882e-163	-1.13195e-163	1.4433e-162	-1.18437e-162	4.28841e-163	3.18088e-163	5.25047e-163	-8.74299e-164	-6.21238e-163	-3.36886e-164	4.74056e-163	-3.63948e-163	3.6009e-163	-7.0866e-163	-1.51945e-163	5.86733e-164	2.82432e-164	0
-4.73162e-165	-8.6774e-163	3.79289e-163	-3.81337e-163	2.87739e-163	7.75443e-163	-9.94487e-163	9.24019e-163	-5.41482e-163	-4.84118e-163	4.37071e-163	-7.62454e-163	-1.9511e-163	2.43882e-163	-1.13195e-163	1.4433e-162	-1.18437e-162	4.28841e-163	3.18088e-163	5.25047e-163	-8.74299e-164	-6.21238e-163	-3.36886e-164	4.74056e-163	-3.63948e-163	3.6009e-163	-7.0866e-163	-1.51945e-163	5.86733e-164	2.82432e-164	0
-4.73162e-165	-8.6774e-163	3.79289e-163	-3.81337e-163	2.87739e-163	7.75443e-163	-9.94487e-163	9.24019e-163	-5.41482e-163	-4.84118e-163	4.37071e-163	-7.62454e-163	-1.9511e-163	2.43882e-163	-1.13195e-163	1.4433e-162	-1.18437e-162	4.28841e-163	3.18088e-163	5.25047e-163	-8.74299e-164	-6.21238e-163	-3.36886e-164	4.74056e-163	-3.63948e-163	3.6009e-163	-7.0866e-163	-1.51945e-163	5.86733e-164	2.82432e-164	0
-4.73162e-165	-8.6774e-163	3.79289e-163	-3.81337e-163	2.87739e-163	7.75443e-163	-9.94487e-163	9.24019e-163	-5.41482e-163	-4.84118e-163	4.37071e-163	-7.62454e-163	-1.9511e-163	2.43882e-163	-1.13195e-163	1.4433e-162	-1.18437e-162	4.28841e-163	3.18088e-163	5.25047e-163	-8.74299e-164	-6.21238e-163	-3.36886e-164	4.74056e-163	-3.63948e-163	3.6009e-163	-7.0866e-163	-1.51945e-163	5.86733e-164	2.82432e-164	0
-4.73162e-165	-8.6774e-163	3.79289e-163	-3.81337e-163	2.87739e-163	7.75443e-163	-9.94487e-163	9.24019e-163	-5.41482e-163	-4.84118e-163	4.37071e-163	-7.62454e-163	-1.9511e-163	2.43882e-163	-1.13195e-163	1.4433e-162	-1.18437e-162	4.28841e-163	3.18088e-163	5.25047e-163	-8.74299e-164	-6.21238e-163	-3.36886e-164	4.74056e-163	-3.63948e-163	3.6009e-163	-7.0866e-163	-1.51945e-163	5.86733e-164	2.82432e-164	0
-4.73162e-165	-8.6774e-163	3.79289e-163	-3.81337e-163	2.87739e-163	7.75443e-163	-9.94487e-163	9.24019e-163	-5.41482e-163	-4.84118e-163	4.37071e-163	-7.62454e-163	-1.9511e-163	2.43882e-163	-1.13195e-163	1.4433e-162	-1.18437e-162	4.28841e-163	3.18088e-163	5.25047e-163	-8.74299e-164	-6.21238e-163	-3.36886e-164	4.74056e-163	-3.63948e-163	3.6009e-163	-7.0866e-163	-1.51945e-163	5.86733e-164	2.82432e-164	0
-4.73162e-165	-8.6774e-163	3.79289e-163	-3.81337e-163	2.87739e-163	7.75443e-163	-9.94487e-163	9.24019e-163	-5.41482e-163	-4.84118e-163	4.37071e-163	-7.62454e-163	-1.9511e-163	2.43882e-163	-1.13195e-163	1.4433e-162	-1.18437e-162	4.28841e-163	3.18088e-163	5.25047e-163	-8.74299e-164	-6.21238e-163	-3.36886e-164	4.74056e-163	-3.63948e-163	3.6009e-163	-7.0866e-163	-1.51945e-163	5.86733e-164	2.82432e-164	0
-4.73162e-165	-8.6774e-163	3.79289e-163	-3.81337e-163	2.87739e-163	7.75443e-163	-9.94487e-163	9.24019e-163	-5.41482e-163	-4.84118e-163	4.37071e-163	-7.62454e-163	-1.9511e-163	2.43882e-163	-1.13195e-163	1.4433e-162	-1.18437e-162	4.28841e-163	3.18088e-163	5.25047e-163	-8.74299e-164	-6.21238e-163	-3.36886e-164	4.74056e-163	-3.63948e-163	3.6009e-163	-7.0866e-163	-1.51945e-163	5.86733e-164	2.82432e-164	0
-4.73162e-165	-8.6774e-163	3.79289e-163	-3.81337e-163	2.87739e-163	7.75443e-163	-9.94487e-163	9.24019e-163	-5.41482e-163	-4.84118e-163	4.37071e-163	-7.62454e-163	-1.9511e-163	2.43882e-163	-1.13195e-163	1.4433e-162	-1.18437e-162	4.28841e-163	3.18088e-163	5.25047e-163	-8.74299e-164	-6.21238e-163	-3.36886e-164	4.74056e-163	-3.63948e-163	3.6009e-163	-7.0866e-163	-1.51945e-163	5.86733e-164	2.82432e-164	0
-4.73162e-165	-8.6774e-163	3.79289e-163	-3.81337e-163	2.87739e-163	7.75443e-163	-9.94487e-163	9.24019e-163	-5.41482e-163	-4.84118e-163	4.37071e-163	-7.62454e-163	-1.9511e-163	2.43882e-163	-1.13195e-163	1.4433e-162	-1.18437e-162	4.28841e-163	3.18088e-163	5.25047e-163	-8.74299e-164	-6.21238e-163	-3.36886e-164	4.74056e-163	-3.63948e-163	3.6009e-163	-7.0866e-163	-1.51945e-163	5.86733e-164	2.82432e-164	0
-4.73162e-165	-8.6774e-163	3.79289e-163	-3.81337e-163	2.87739e-163	7.75443e-163	-9.94487e-163	9.24019e-163	-5.41482e-163	-4.84118e-163	4.37071e-163	-7.62454e-163	-1.9511e-163	2.43882e-163	-1.13195e-163	1.4433e-162	-1.18437e-162	4.28841e-163	3.18088e-163	5.25047e-163	-8.74299e-164	-6.21238e-163	-3.36886e-164	4.74056e-163	-3.63948e-163	3.6009e-163	-7.0866e-163	-1.51945e-163	5.86733e-164	2.82432e-164	0
-4.73162e-165	-8.6774e-163	3.79289e-163	-3.81337e-163	2.87739e-163	7.75443e-163	-9.94487e-163	9.24019e-163	-5.41482e-163	-4.84118e-163	4.37071e-163	-7.62454e-163	-1.9511e-163	2.43882e-163	-1.13195e-163	1.4433e-162	-1.18437e-162	4.28841e-163	3.18088e-163	5.25047e-163	-8.74299e-164	-6.21238e-163	-3.36886e-164	4.74056e-163	-3.63948e-163	3.6009e-163	-7.0866e-163	-1.51945e-163	5.86733e-164	2.82432e-164	0
-4.73162e-165	-8.6774e-163	3.79289e-163	-3.81337e-163	2.87739e-163	7.75443e-163	-9.94487e-163	9.24019e-163	-5.41482e-163	-4.84118e-163	4.37071e-163	-7.62454e-163	-1.9511e-163	2.43882e-163	-1.13195e-163	1.4433e-162	-1.18437e-162	4.28841e-163	3.18088e-163	5.25047e-163	-8.74299e-164	-6.21238e-163	-3.36886e-164	4.74056e-163	-3.63948e-163	3.6009e-163	-7.0866e-163	-1.51945e-163	5.86733e-164	2.82432e-164	0
-4.73162e-165	-8.6774e-163	3.79289e-163	-3.81337e-163	2.87739e-163	7.75443e-163	-9.94487e-163	9.24019e-163	-5.41482e-163	-4.84118e-163	4.37071e-163	-7.62454e-163	-1.9511e-163	2.43882e-163	-1.13195e-163	1.4433e-162	-1.18437e-162	4.28841e-163	3.18088e-163	5.25047e-163	-8.74299e-164	-6.21238e-163	-3.36886e-164	4.74056e-163	-3.63948e-163	3.6009e-163	-7.0866e-163	-1.51945e-163	5.86733e-164	2.82432e-164	0
-4.73162e-165	-8.6774e-163	3.79289e-163	-3.81337e-163	2.87739e-163	7.75443e-163	-9.94487e-163	9.24019e-163	-5.41482e-163	-4.84118e-163	4.37071e-163	-7.62454e-163	-1.9511e-163	2.43882e-163	-1.13195e-163	1.4433e-162	-1.18437e-162	4.28841e-163	3.18088e-163	5.25047e-163	-8.74299e-164	-6.21238e-163	-3.36886e-164	4.74056e-163	-3.63948e-163	3.6009e-163	-7.0866e-163	-1.51945e-163	5.86733e-164	2.82432e-164	0
-4.73162e-165	-8.6774e-163	3.79289e-163	-3.81337e-163	2.87739e-163	7.75443e-163	-9.94487e-163	9.24019e-163	-5.41482e-163	-4.84118e-163	4.37071e-163	-7.62454e-163	-1.9511e-163	2.43882e-163	-1.13195e-163	1.4433e-162	-1.18437e-162	4.28841e-163	3.18088e-163	5.25047e-163	-8.74299e-164	-6.21238e-163	-3.36886e-164	4.74056e-163	-3.63948e-163	3.6009e-163	-7.0866e-163	-1.51945e-163	5.86733e-164	2.82432e-164	0
-4.73162e-165	-8.6774e-163	3.79289e-163	-3.81337e-163	2.87739e-163	7.75443e-163	-9.94487e-163	9.24019e-163	-5.41482e-163	-4.84118e-163	4.37071e-163	-7.62454e-163	-1.9511e-163	2.43882e-163	-1.13195e-163	1.4433e-162	-1.18437e-162	4.28841e-163	3.18088e-163	5.25047e-163	-8.74299e-164	-6.21238e-163	-3.36886e-164	4.74056e-163	-3.63948e-163	3.6009e-163	-7.0866e-163	-1.51945e-163	5.86733e-164	2.82432e-164	0
-4.73162e-165	-8.6774e-163	3.79289e-163	-3.81337e-163	2.87739e-163	7.75443e-163	-9.94487e-163	9.24019e-163	-5.41482e-163	-4.84118e-163	4.37071e-163	-7.62454e-163	-1.9511e-163	2.43882e-163	-1.13195e-163	1.4433e-162	-1.18437e-162	4.28841e-163	3.18088e-163	5.25047e-163	-8.74299e-164	-6.21238e-163	-3.36886e-164	4.74056e-163	-3.63948e-163	3.6009e-163	-7.0866e-163	-1.51945e-163	5.86733e-164	2.82432e-164	0
-4.73162e-165	-8.6774e-163	3.79289e-163	-3.81337e-163	2.87739e-163	7.75443e-163	-9.94487e-163	9.24019e-163	-5.41482e-163	-4.84118e-163	4.37071e-163	-7.62454e-163	-1.9511e-163	2.43882e-163	-1.13195e-163	1.4433e-162	-1.18437e-162	4.28841e-163	3.18088e-163	5.25047e-163	-8.74299e-164	-6.21238e-163	-3.36886e-164	4.74056e-163	-3.63948e-163	3.6009e-163	-7.0866e-163	-1.51945e-163	5.86733e-164	2.82432e-164	0
-4.73162e-165	-8.6774e-163	3.79289e-163	-3.81337e-163	2.87739e-163	7.75443e-163	-9.94487e-163	9.24019e-163	-5.41482e-163	-4.84118e-163	4.37071e-163	-7.62454e-163	-1.9511e-163	2.43882e-163	-1.13195e-163	1.4433e-162	-1.18437e-162	4.28841e-163	3.18088e-163	5.25047e-163	-8.74299e-164	-6.21238e-163	-3.36886e-164	4.74056e-163	-3.63948e-163	3.6009e-163	-7.0866e-163	-1.51945e-163	5.86733e-164	2.82432e-164	0
-4.73162e-165	-8.6774e-163	3.79289e-163	-3.81337e-163	2.87739e-163	7.75443e-163	-9.94487e-163	9.24019e-163	-5.41482e-163	-4.84118e-163	4.37071e-163	-7.62454e-163	-1.9511e-163	2.43882e-163	-1.13195e-163	1.4433e-162	-1.18437e-162	4.28841e-163	3.18088e-163	5.25047e-163	-8.74299e-164	-6.21238e-163	-3.36886e-164	4.74056e-163	-3.63948e-163	3.6009e-163	-7.0866e-163	-1.51945e-163	5.86733e-164	2.82432e-164	0
-4.73162e-165	-8.6774e-163	3.79289e-163	-3.81337e-163	2.87739e-163	7.75443e-163	-9.94487e-163	9.24019e-163	-5.41482e-163	-4.84118e-163	4.37071e-163	-7.62454e-163	-1.9511e-163	2.43882e-163	-1.13195e-163	1.4433e-162	-1.18437e-162	4.28841e-163	3.18088e-163	5.25047e-163	-8.74299e-164	-6.21238e-163	-3.36886e-164	4.74056e-163	-3.63948e-163	3.6009e-163	-7.0866e-163	-1.51945e-163	5.86733e-164	2.82432e-164	0
-4.73162e-165	-8.6774e-163	3.79289e-163	-3.81337e-163	2.87739e-163	7.75443e-163	-9.94487e-163	9.24019e-163	-5.41482e-163	-4.84118e-163	4.37071e-163	-7.62454e-163	-1.9511e-163	2.43882e-163	-1.13195e-163	1.4433e-162	-1.18437e-162	4.28841e-163	3.18088e-163	5.25047e-163	-8.74299e-164	-6.21238e-163	-3.36886e-164	4.74056e-163	-3.63948e-163	3.6009e-163	-7.0866e-163	-1.51945e-163	5.86733e-164	2.82432e-164	0
-4.73162e-165	-8.6774e-163	3.79289e-163	-3.81337e-163	2.87739e-163	7.75443e-163	-9.94487e-163	9.24019e-163	-5.41482e-163	-4.84118e-163	4.37071e-163	-7.62454e-163	-1.9511e-163	2.43882e-163	-1.13195e-163	1.4433e-162	-1.18437e-162	4.28841e-163	3.18088e-163	5.25047e-163	-8.74299e-164	-6.21238e-163	-3.36886e-164	4.74056e-163	-3.63948e-163	3.6009e-163	-7.0866e-163	-1.51945e-163	5.86733e-164	2.82432e-164	0
-4.73162e-165	-8.6774e-163	3.79289e-163	-3.81337e-163	2.87739e-163	7.75443e-163	-9.94487e-163	9.24019e-163	-5.41482e-163	-4.84118e-163	4.37071e-163	-7.62454e-163	-1.9511e-163	2.43882e-163	-1.13195e-163	1.4433e-162	-1.18437e-162	4.28841e-163	3.18088e-163	5.25047e-163	-8.74299e-164	-6.21238e-163	-3.36886e-164	4.74056e-163	-3.63948e-163	3.6009e-163	-7.0866e-163	-1.51945e-163	5.86733e-164	2.82432e-164	0
-4.73162e-165	-8.6774e-163	3.79289e-163	-3.81337e-163	2.87739e-163	7.75443e-163	-9.94487e-163	9.24019e-163	-5.41482e-163	-4.84118e-163	4.37071e-163	-7.62454e-163	-1.9511e-163	2.43882e-163	-1.13195e-163	1.4433e-162	-1.18437e-162	4.28841e-163	3.18088e-163	5.25047e-163	-8.74299e-164	-6.21238e-163	-3.36886e-164	4.74056e-163	-3.63948e-163	3.6009e-163	-7.0866e-163	-1.51945e-163	5.86733e-164	2.82432e-164	0
-4.73162e-165	-8.6774e-163	3.79289e-163	-3.81337e-163	2.87739e-163	7.75443e-163	-9.94487e-163	9.24019e-163	-5.41482e-163	-4.84118e-163	4.37071e-163	-7.62454e-163	-1.9511e-163	2.43882e-163	-1.13195e-163	1.4433e-162	-1.18437e-162	4.28841e-163	3.18088e-163	5.25047e-163	-8.74299e-164	-6.21238e-163	-3.36886e-164	4.74056e-163	-3.63948e-163	3.6009e-163	-7.0866e-163	-1.51945e-163	5.86733e-164	2.82432e-164	0
-4.73162e-165	-8.6774e-163	3.79289e-163	-3.81337e-163	2.87739e-163	7.75443e-163	-9.94487e-163	9.24019e-163	-5.41482e-163	-4.84118e-163	4.37071e-163	-7.62454e-163	-1.9511e-163	2.43882e-163	-1.13195e-163	1.4433e-162	-1.18437e-162	4.28841e-163	3.18088e-163	5.25047e-163	-8.74299e-164	-6.21238e-163	-3.36886e-164	4.74056e-163	-3.63948e-163	3.6009e-163	-7.0866e-163	-1.51945e-163	5.86733e-164	2.82432e-164	0
-4.73162e-165	-8.6774e-163	3.79289e-163	-3.81337e-163	2.87739e-163	7.75443e-163	-9.94487e-163	9.24019e-163	-5.41482e-163	-4.84118e-163	4.37071e-163	-7.62454e-163	-1.9511e-163	2.43882e-163	-1.13195e-163	1.4433e-162	-1.18437e-162	4.28841e-163	3.18088e-163	5.25047e-163	-8.74299e-164	-6.21238e-163	-3.36886e-164	4.74056e-163	-3.63948e-163	3.6009e-163	-7.0866e-163	-1.51945e-163	5.86733e-164	2.82432e-164	0
-4.73162e-165	-8.6774e-163	3.79289e-163	-3.81337e-163	2.87739e-163	7.75443e-163	-9.94487e-163	9.24019e-163	-5.41482e-163	-4.84118e-163	4.37071e-163	-7.62454e-163	-1.9511e-163	2.43882e-163	-1.13195e-163	1.4433e-162	-1.18437e-162	4.28841e-163	3.18088e-163	5.25047e-163	-8.74299e-164	-6.21238e-163	-3.36886e-164	4.74056e-163	-3.63948e-163	3.6009e-163	-7.0866e-163	-1.51945e-163	5.86733e-164	2.82432e-164	0
-4.73162e-165	-8.6774e-163	3.79289e-163	-3.81337e-163	2.87739e-163	7.75443e-163	-9.94487e-163	9.24019e-163	-5.41482e-163	-4.84118e-163	4.37071e-163	-7.62454e-163	-1.9511e-163	2.43882e-163	-1.13195e-163	1.4433e-162	-1.18437e-162	4.28841e-163	3.18088e-163	5.25047e-163	-8.74299e-164	-6.21238e-163	-3.36886e-164	4.74056e-163	-3.63948e-163	3.6009e-163	-7.0866e-163	-1.51945e-163	5.86733e-164	2.82432e-164	0
-4.73162e-165	-8.6774e-163	3.79289e-163	-3.81337e-163	2.87739e-163	7.75443e-163	-9.94487e-163	9.24019e-163	-5.41482e-163	-4.84118e-163	4.37071e-163	-7.62454e-163	-1.9511e-163	2.43882e-163	-1.13195e-163	1.4433e-162	-1.18437e-162	4.28841e-163	3.18088e-163	5.25047e-163	-8.74299e-164	-6.21238e-163	-3.36886e-164	4.74056e-163	-3.63948e-163	3.6009e-163	-7.0866e-163	-1.51945e-163	5.86733e-164	2.82432e-164	0
-4.73162e-165	-8.6774e-163	3.79289e-163	-3.81337e-163	2.87739e-163	7.75443e-163	-9.94487e-163	9.24019e-163	-5.41482e-163	-4.84118e-163	4.37071e-163	-7.62454e-163	-1.9511e-163	2.43882e-163	-1.13195e-163	1.4433e-162	-1.18437e-162	4.28841e-163	3.18088e-163	5.25047e-163	-8.74299e-164	-6.21238e-163	-3.36886e-164	4.74056e-163	-3.63948e-163	3.6009e-163	-7.0866e-163	-1.51945e-163	5.86733e-164	2.82432e-164	0
-4.73162e-165	-8.6774e-163	3.79289e-163	-3.81337e-163	2.87739e-163	7.75443e-163	-9.94487e-163	9.24019e-163	-5.41482e-163	-4.84118e-163	4.37071e-163	-7.62454e-163	-1.9511e-163	2.43882e-163	-1.13195e-163	1.4433e-162	-1.18437e-162	4.28841e-163	3.18088e-163	5.25047e-163	-8.74299e-164	-6.21238e-163	-3.36886e-164	4.74056e-163	-3.63948e-163	3.6009e-163	-7.0866e-163	-1.51945e-163	5.86733e-164	2.82432e-164	0
-4.73162e-165	-8.6774e-163	3.79289e-163	-3.81337e-163	2.87739e-163	7.75443e-163	-9.94487e-163	9.24019e-163	-5.41482e-163	-4.84118e-163	4.37071e-163	-7.62454e-163	-1.9511e-163	2.43882e-163	-1.13195e-163	1.4433e-162	-1.18437e-162	4.28841e-163	3.18088e-163	5.25047e-163	-8.74299e-164	-6.21238e-163	-3.36886e-164	4.74056e-163	-3.63948e-163	3.6009e-163	-7.0866e-163	-1.51945e-163	5.86733e-164	2.82432e-164	0
-4.73162e-165	-8.6774e-163	3.79289e-163	-3.81337e-163	2.87739e-163	7.75443e-163	-9.94487e-163	9.24019e-163	-5.41482e-163	-4.84118e-163	4.37071e-163	-7.62454e-163	-1.9511e-163	2.43882e-163	-1.13195e-163	1.4433e-162	-1.18437e-162	4.28841e-163	3.18088e-163	5.25047e-163	-8.74299e-164	-6.21238e-163	-3.36886e-164	4.74056e-163	-3.63948e-163	3.6009e-163	-7.0866e-163	-1.51945e-163	5.86733e-164	2.82432e-164	0
-4.73162e-165	-8.6774e-163	3.79289e-163	-3.81337e-163	2.87739e-163	7.75443e-163	-9.94487e-163	9.24019e-163	-5.41482e-163	-4.84118e-163	4.37071e-163	-7.62454e-163	-1.9511e-163	2.43882e-163	-1.13195e-163	1.4433e-162	-1.18437e-162	4.28841e-163	3.18088e-163	5.25047e-163	-8.74299e-164	-6.21238e-163	-3.36886e-164	4.74056e-163	-3.63948e-163	3.6009e-163	-7.0866e-163	-1.51945e-163	5.86733e-164	2.82432e-164	0
-4.73162e-165	-8.6774e-163	3.79289e-163	-3.81337e-163	2.87739e-163	7.75443e-163	-9.94487e-163	9.24019e-163	-5.41482e-163	-4.84118e-163	4.37071e-163	-7.62454e-163	-1.9511e-163	2.43882e-163	-1.13195e-163	1.4433e-162	-1.18437e-162	4.28841e-163	3.18088e-163	5.25047e-163	-8.74299e-164	-6.21238e-163	-3.36886e-164	4.74056e-163	-3.63948e-163	3.6009e-163	-7.0866e-163	-1.51945e-163	5.86733e-164	2.82432e-164	0
-4.73162e-165	-8.6774e-163	3.79289e-163	-3.81337e-163	2.87739e-163	7.75443e-163	-9.94487e-163	9.24019e-163	-5.41482e-163	-4.84118e-163	4.37071e-163	-7.62454e-163	-1.9511e-163	2.43882e-163	-1.13195e-163	1.4433e-162	-1.18437e-162	4.28841e-163	3.18088e-163	5.25047e-163	-8.74299e-164	-6.21238e-163	-3.36886e-164	4.74056e-163	-3.63948e-163	3.6009e-163	-7.0866e-163	-1.51945e-163	5.86733e-164	2.82432e-164	0
-4.73162e-165	-8.6774e-163	3.79289e-163	-3.81337e-163	2.87739e-163	7.75443e-163	-9.94487e-163	9.24019e-163	-5.41482e-163	-4.84118e-163	4.37071e-163	-7.62454e-163	-1.9511e-163	2.43882e-163	-1.13195e-163	1.4433e-162	-1.18437e-162	4.28841e-163	3.18088e-163	5.25047e-163	-8.74299e-164	-6.21238e-163	-3.36886e-164	4.74056e-163	-3.63948e-163	3.6009e-163	-7.0866e-163	-1.51945e-163	5.86733e-164	2.82432e-164	0
-4.73162e-165	-8.6774e-163	3.79289e-163	-3.81337e-163	2.87739e-163	7.75443e-163	-9.94487e-163	9.24019e-163	-5.41482e-163	-4.84118e-163	4.37071e-163	-7.62454e-163	-1.9511e-163	2.43882e-163	-1.13195e-163	1.4433e-162	-1.18437e-162	4.28841e-163	3.18088e-163	5.25047e-163	-8.74299e-164	-6.21238e-163	-3.36886e-164	4.74056e-163	-3.63948e-163	3.6009e-163	-7.0866e-163	-1.51945e-163	5.86733e-164	2.82432e-164	0
-4.73162e-165	-8.6774e-163	3.79289e-163	-3.81337e-163	2.87739e-163	7.75443e-163	-9.94487e-163	9.24019e-163	-5.41482e-163	-4.84118e-163	4.37071e-163	-7.62454e-163	-1.9511e-163	2.43882e-163	-1.13195e-163	1.4433e-162	-1.18437e-162	4.28841e-163	3.18088e-163	5.25047e-163	-8.74299e-164	-6.21238e-163	-3.36886e-164	4.74056e-163	-3.63948e-163	3.6009e-163	-7.0866e-163	-1.51945e-163	5.86733e-164	2.82432e-164	0
-4.73162e-165	-8.6774e-163	3.79289e-163	-3.81337e-163	2.87739e-163	7.75443e-163	-9.94487e-163	9.24019e-163	-5.41482e-163	-4.84118e-163	4.37071e-163	-7.62454e-163	-1.9511e-163	2.43882e-163	-1.13195e-163	1.4433e-162	-1.18437e-162	4.28841e-163	3.18088e-163	5.25047e-163	-8.74299e-164	-6.21238e-163	-3.36886e-164	4.74056e-163	-3.63948e-163	3.6009e-163	-7.0866e-163	-1.51945e-163	5.86733e-164	2.82432e-164	0
-4.73162e-165	-8.6774e-163	3.79289e-163	-3.81337e-163	2.87739e-163	7.75443e-163	-9.94487e-163	9.24019e-163	-5.41482e-163	-4.84118e-163	4.37071e-163	-7.62454e-163	-1.9511e-163	2.43882e-163	-1.13195e-163	1.4433e-162	-1.18437e-162	4.28841e-163	3.18088e-163	5.25047e-163	-8.74299e-164	-6.21238e-163	-3.36886e-164	4.74056e-163	-3.63948e-163	3.6009e-163	-7.0866e-163	-1.51945e-163	5.86733e-164	2.82432e-164	0
-4.73162e-165	-8.6774e-163	3.79289e-163	-3.81337e-163	2.87739e-163	7.75443e-163	-9.94487e-163	9.24019e-163	-5.41482e-163	-4.84118e-163	4.37071e-163	-7.62454e-163	-1.9511e-163	2.43882e-163	-1.13195e-163	1.4433e-162	-1.18437e-162	4.28841e-163	3.18088e-163	5.25047e-163	-8.74299e-164	-6.21238e-163	-3.36886e-164	4.74056e-163	-3.63948e-163	3.6009e-163	-7.0866e-163	-1.51945e-163	5.86733e-164	2.82432e-164	0
-4.73162e-165	-8.6774e-163	3.79289e-163	-3.81337e-163	2.87739e-163	7.75443e-163	-9.94487e-163	9.24019e-163	-5.41482e-163	-4.84118e-163	4.37071e-163	-7.62454e-163	-1.9511e-163	2.43882e-163	-1.13195e-163	1.4433e-162	-1.18437e-162	4.28841e-163	3.18088e-163	5.25047e-163	-8.74299e-164	-6.21238e-163	-3.36886e-164	4.74056e-163	-3.63948e-163	3.6009e-163	-7.0866e-163	-1.51945e-163	5.86733e-164	2.82432e-164	0
-4.73162e-165	-8.6774e-163	3.79289e-163	-3.81337e-163	2.87739e-163	7.75443e-163	-9.94487e-163	9.24019e-163	-5.41482e-163	-4.84118e-163	4.37071e-163	-7.62454e-163	-1.9511e-163	2.43882e-163	-1.13195e-163	1.4433e-162	-1.18437e-162	4.28841e-163	3.18088e-163	5.25047e-163	-8.74299e-164	-6.21238e-163	-3.36886e-164	4.74056e-163	-3.63948e-163	3.6009e-163	-7.0866e-163	-1.51945e-163	5.86733e-164	2.82432e-164	0
-4.73162e-165	-8.6774e-163	3.79289e-163	-3.81337e-163	2.87739e-163	7.75443e-163	-9.94487e-163	9.24019e-163	-5.41482e-163	-4.84118e-163	4.37071e-163	-7.62454e-163	-1.9511e-163	2.43882e-163	-1.13195e-163	1.4433e-162	-1.18437e-162	4.28841e-163	3.18088e-163	5.25047e-163	-8.74299e-164	-6.21238e-163	-3.36886e-164	4.74056e-163	-3.63948e-163	3.6009e-163	-7.0866e-163	-1.51945e-163	5.86733e-164	2.82432e-164	0
-4.73162e-165	-8.6774e-163	3.79289e-163	-3.81337e-163	2.87739e-163	7.75443e-163	-9.94487e-163	9.24019e-163	-5.41482e-163	-4.84118e-163	4.37071e-163	-7.62454e-163	-1.9511e-163	2.43882e-163	-1.13195e-163	1.4433e-162	-1.18437e-162	4.28841e-163	3.18088e-163	5.25047e-163	-8.74299e-164	-6.21238e-163	-3.36886e-164	4.74056e-163	-3.63948e-163	3.6009e-163	-7.0866e-163	-1.51945e-163	5.86733e-164	2.82432e-164	0
-4.73162e-165	-8.6774e-163	3.79289e-163	-3.81337e-163	2.87739e-163	7.75443e-163	-9.94487e-163	9.24019e-163	-5.41482e-163	-4.84118e-163	4.37071e-163	-7.62454e-163	-1.9511e-163	2.43882e-163	-1.13195e-163	1.4433e-162	-1.18437e-162	4.28841e-163	3.18088e-163	5.25047e-163	-8.74299e-164	-6.21238e-163	-3.36886e-164	4.74056e-163	-3.63948e-163	3.6009e-163	-7.0866e-163	-1.51945e-163	5.86733e-164	2.82432e-164	0
-4.73162e-165	-8.6774e-163	3.79289e-163	-3.81337e-163	2.87739e-163	7.75443e-163	-9.94487e-163	9.24019e-163	-5.41482e-163	-4.84118e-163	4.37071e-163	-7.62454e-163	-1.9511e-163	2.43882e-163	-1.13195e-163	1.4433e-162	-1.18437e-162	4.28841e-163	3.18088e-163	5.25047e-163	-8.74299e-164	-6.21238e-163	-3.36886e-164	4.74056e-163	-3.63948e-163	3.6009e-163	-7.0866e-163	-1.51945e-163	5.86733e-164	2.82432e-164	0
-4.73162e-165	-8.6774e-163	3.79289e-163	-3.81337e-163	2.87739e-163	7.75443e-163	-9.94487e-163	9.24019e-163	-5.41482e-163	-4.84118e-163	4.37071e-163	-7.62454e-163	-1.9511e-163	2.43882e-163	-1.13195e-163	1.4433e-162	-1.18437e-162	4.28841e-163	3.18088e-163	5.25047e-163	-8.74299e-164	-6.21238e-163	-3.36886e-164	4.74056e-163	-3.63948e-163	3.6009e-163	-7.0866e-163	-1.51945e-163	5.86733e-164	2.82432e-164	0
-4.73162e-165	-8.6774e-163	3.79289e-163	-3.81337e-163	2.87739e-163	7.75443e-163	-9.94487e-163	9.24019e-163	-5.41482e-163	-4.84118e-163	4.37071e-163	-7.62454e-163	-1.9511e-163	2.43882e-163	-1.13195e-163	1.4433e-162	-1.18437e-162	4.28841e-163	3.18088e-163	5.25047e-163	-8.74299e-164	-6.21238e-163	-3.36886e-164	4.74056e-163	-3.63948e-163	3.6009e-163	-7.0866e-163	-1.51945e-163	5.86733e-164	2.82432e-164	0
-4.73162e-165	-8.6774e-163	3.79289e-163	-3.81337e-163	2.87739e-163	7.75443e-163	-9.94487e-163	9.24019e-163	-5.41482e-163	-4.84118e-163	4.37071e-163	-7.62454e-163	-1.9511e-163	2.43882e-163	-1.13195e-163	1.4433e-162	-1.18437e-162	4.28841e-163	3.18088e-163	5.25047e-163	-8.74299e-164	-6.21238e-163	-3.36886e-164	4.74056e-163	-3.63948e-163	3.6009e-163	-7.0866e-163	-1.51945e-163	5.86733e-164	2.82432e-164	0
-4.73162e-165	-8.6774e-163	3.79289e-163	-3.81337e-163	2.87739e-163	7.75443e-163	-9.94487e-163	9.24019e-163	-5.41482e-163	-4.84118e-163	4.37071e-163	-7.62454e-163	-1.9511e-163	2.43882e-163	-1.13195e-163	1.4433e-162	-1.18437e-162	4.28841e-163	3.18088e-163	5.25047e-163	-8.74299e-164	-6.21238e-163	-3.36886e-164	4.74056e-163	-3.63948e-163	3.6009e-163	-7.0866e-163	-1.51945e-163	5.86733e-164	2.82432e-164	0
-4.73162e-165	-8.6774e-163	3.79289e-163	-3.81337e-163	2.87739e-163	7.75443e-163	-9.94487e-163	9.24019e-163	-5.41482e-163	-4.84118e-163	4.37071e-163	-7.62454e-163	-1.9511e-163	2.43882e-163	-1.13195e-163	1.4433e-162	-1.18437e-162	4.28841e-163	3.18088e-163	5.25047e-163	-8.74299e-164	-6.21238e-163	-3.36886e-164	4.74056e-163	-3.63948e-163	3.6009e-163	-7.0866e-163	-1.51945e-163	5.86733e-164	2.82432e-164	0
-4.73162e-165	-8.6774e-163	3.79289e-163	-3.81337e-163	2.87739e-163	7.75443e-163	-9.94487e-163	9.24019e-163	-5.41482e-163	-4.84118e-163	4.37071e-163	-7.62454e-163	-1.9511e-163	2.43882e-163	-1.13195e-163	1.4433e-162	-1.18437e-162	4.28841e-163	3.18088e-163	5.25047e-163	-8.74299e-164	-6.21238e-163	-3.36886e-164	4.74056e-163	-3.63948e-163	3.6009e-163	-7.0866e-163	-1.51945e-163	5.86733e-164	2.82432e-164	0
-4.73162e-165	-8.6774e-163	3.79289e-163	-3.81337e-163	2.87739e-163	7.75443e-163	-9.94487e-163	9.24019e-163	-5.41482e-163	-4.84118e-163	4.37071e-163	-7.62454e-163	-1.9511e-163	2.43882e-163	-1.13195e-163	1.4433e-162	-1.18437e-162	4.28841e-163	3.18088e-163	5.25047e-163	-8.74299e-164	-6.21238e-163	-3.36886e-164	4.74056e-163	-3.63948e-163	3.6009e-163	-7.0866e-163	-1.51945e-163	5.86733e-164	2.82432e-164	0
-4.73162e-165	-8.6774e-163	3.79289e-163	-3.81337e-163	2.87739e-163	7.75443e-163	-9.94487e-163	9.24019e-163	-5.41482e-163	-4.84118e-163	4.37071e-163	-7.62454e-163	-1.9511e-163	2.43882e-163	-1.13195e-163	1.4433e-162	-1.18437e-162	4.28841e-163	3.18088e-163	5.25047e-163	-8.74299e-164	-6.21238e-163	-3.36886e-164	4.74056e-163	-3.63948e-163	3.6009e-163	-7.0866e-163	-1.51945e-163	5.86733e-164	2.82432e-164	0
-4.73162e-165	-8.6774e-163	3.79289e-163	-3.81337e-163	2.87739e-163	7.75443e-163	-9.94487e-163	9.24019e-163	-5.41482e-163	-4.84118e-163	4.37071e-163	-7.62454e-163	-1.9511e-163	2.43882e-163	-1.13195e-163	1.4433e-162	-1.18437e-162	4.28841e-163	3.18088e-163	5.25047e-163	-8.74299e-164	-6.21238e-163	-3.36886e-164	4.74056e-163	-3.63948e-163	3.6009e-163	-7.0866e-163	-1.51945e-163	5.86733e-164	2.82432e-164	0
-4.73162e-165	-8.6774e-163	3.79289e-163	-3.81337e-163	2.87739e-163	7.75443e-163	-9.94487e-163	9.24019e-163	-5.41482e-163	-4.84118e-163	4.37071e-163	-7.62454e-163	-1.9511e-163	2.43882e-163	-1.13195e-163	1.4433e-162	-1.18437e-162	4.28841e-163	3.18088e-163	5.25047e-163	-8.74299e-164	-6.21238e-163	-3.36886e-164	4.74056e-163	-3.63948e-163	3.6009e-163	-7.0866e-163	-1.51945e-163	5.86733e-164	2.82432e-164	0
-4.73162e-165	-8.6774e-163	3.79289e-163	-3.81337e-163	2.87739e-163	7.75443e-163	-9.94487e-163	9.24019e-163	-5.41482e-163	-4.84118e-163	4.37071e-163	-7.62454e-163	-1.9511e-163	2.43882e-163	-1.13195e-163	1.4433e-162	-1.18437e-162	4.28841e-163	3.18088e-163	5.25047e-163	-8.74299e-164	-6.21238e-163	-3.36886e-164	4.74056e-163	-3.63948e-163	3.6009e-163	-7.0866e-163	-1.51945e-163	5.86733e-164	2.82432e-164	0
-4.73162e-165	-8.6774e-163	3.79289e-163	-3.81337e-163	2.87739e-163	7.75443e-163	-9.94487e-163	9.24019e-163	-5.41482e-163	-4.84118e-163	4.37071e-163	-7.62454e-163	-1.9511e-163	2.43882e-163	-1.13195e-163	1.4433e-162	-1.18437e-162	4.28841e-163	3.18088e-163	5.25047e-163	-8.74299e-164	-6.21238e-163	-3.36886e-164	4.74056e-163	-3.63948e-163	3.6009e-163	-7.0866e-163	-1.51945e-163	5.86733e-164	2.82432e-164	0
-4.73162e-165	-8.6774e-163	3.79289e-163	-3.81337e-163	2.87739e-163	7.75443e-163	-9.94487e-163	9.24019e-163	-5.41482e-163	-4.84118e-163	4.37071e-163	-7.62454e-163	-1.9511e-163	2.43882e-163	-1.13195e-163	1.4433e-162	-1.18437e-162	4.28841e-163	3.18088e-163	5.25047e-163	-8.74299e-164	-6.21238e-163	-3.36886e-164	4.74056e-163	-3.63948e-163	3.6009e-163	-7.0866e-163	-1.51945e-163	5.86733e-164	2.82432e-164	0
-4.73162e-165	-8.6774e-163	3.79289e-163	-3.81337e-163	2.87739e-163	7.75443e-163	-9.94487e-163	9.24019e-163	-5.41482e-163	-4.84118e-163	4.37071e-163	-7.62454e-163	-1.9511e-163	2.43882e-163	-1.13195e-163	1.4433e-162	-1.18437e-162	4.28841e-163	3.18088e-163	5.25047e-163	-8.74299e-164	-6.21238e-163	-3.36886e-164	4.74056e-163	-3.63948e-163	3.6009e-163	-7.0866e-163	-1.51945e-163	5.86733e-164	2.82432e-164	0
-4.73162e-165	-8.6774e-163	3.79289e-163	-3.81337e-163	2.87739e-163	7.75443e-163	-9.94487e-163	9.24019e-163	-5.41482e-163	-4.84118e-163	4.37071e-163	-7.62454e-163	-1.9511e-163	2.43882e-163	-1.13195e-163	1.4433e-162	-1.18437e-162	4.28841e-163	3.18088e-163	5.25047e-163	-8.74299e-164	-6.21238e-163	-3.36886e-164	4.74056e-163	-3.63948e-163	3.6009e-163	-7.0866e-163	-1.51945e-163	5.86733e-164	2.82432e-164	0
-4.73162e-165	-8.6774e-163	3.79289e-163	-3.81337e-163	2.87739e-163	7.75443e-163	-9.94487e-163	9.24019e-163	-5.41482e-163	-4.84118e-163	4.37071e-163	-7.62454e-163	-1.9511e-163	2.43882e-163	-1.13195e-163	1.4433e-162	-1.18437e-162	4.28841e-163	3.18088e-163	5.25047e-163	-8.74299e-164	-6.21238e-163	-3.36886e-164	4.74056e-163	-3.63948e-163	3.6009e-163	-7.0866e-163	-1.51945e-163	5.86733e-164	2.82432e-164	0
-4.73162e-165	-8.6774e-163	3.79289e-163	-3.81337e-163	2.87739e-163	7.75443e-163	-9.94487e-163	9.24019e-163	-5.41482e-163	-4.84118e-163	4.37071e-163	-7.62454e-163	-1.9511e-163	2.43882e-163	-1.13195e-163	1.4433e-162	-1.18437e-162	4.28841e-163	3.18088e-163	5.25047e-163	-8.74299e-164	-6.21238e-163	-3.36886e-164	4.74056e-163	-3.63948e-163	3.6009e-163	-7.0866e-163	-1.51945e-163	5.86733e-164	2.82432e-164	0
-4.73162e-165	-8.6774e-163	3.79289e-163	-3.81337e-163	2.87739e-163	7.75443e-163	-9.94487e-163	9.24019e-163	-5.41482e-163	-4.84118e-163	4.37071e-163	-7.62454e-163	-1.9511e-163	2.43882e-163	-1.13195e-163	1.4433e-162	-1.18437e-162	4.28841e-163	3.18088e-163	5.25047e-163	-8.74299e-164	-6.21238e-163	-3.36886e-164	4.74056e-163	-3.63948e-163	3.6009e-163	-7.0866e-163	-1.51945e-163	5.86733e-164	2.82432e-164	0
-4.73162e-165	-8.6774e-163	3.79289e-163	-3.81337e-163	2.87739e-163	7.75443e-163	-9.94487e-163	9.24019e-163	-5.41482e-163	-4.84118e-163	4.37071e-163	-7.62454e-163	-1.9511e-163	2.43882e-163	-1.13195e-163	1.4433e-162	-1.18437e-162	4.28841e-163	3.18088e-163	5.25047e-163	-8.74299e-164	-6.21238e-163	-3.36886e-164	4.74056e-163	-3.63948e-163	3.6009e-163	-7.0866e-163	-1.51945e-163	5.86733e-164	2.82432e-164	0
-4.73162e-165	-8.6774e-163	3.79289e-163	-3.81337e-163	2.87739e-163	7.75443e-163	-9.94487e-163	9.24019e-163	-5.41482e-163	-4.84118e-163	4.37071e-163	-7.62454e-163	-1.9511e-163	2.43882e-163	-1.13195e-163	1.4433e-162	-1.18437e-162	4.28841e-163	3.18088e-163	5.25047e-163	-8.74299e-164	-6.21238e-163	-3.36886e-164	4.74056e-163	-3.63948e-163	3.6009e-163	-7.0866e-163	-1.51945e-163	5.86733e-164	2.82432e-164	0
-4.73162e-165	-8.6774e-163	3.79289e-163	-3.81337e-163	2.87739e-163	7.75443e-163	-9.94487e-163	9.24019e-163	-5.41482e-163	-4.84118e-163	4.37071e-163	-7.62454e-163	-1.9511e-163	2.43882e-163	-1.13195e-163	1.4433e-162	-1.18437e-162	4.28841e-163	3.18088e-163	5.25047e-163	-8.74299e-164	-6.21238e-163	-3.36886e-164	4.74056e-163	-3.63948e-163	3.6009e-163	-7.0866e-163	-1.51945e-163	5.86733e-164	2.82432e-164	0
-4.73162e-165	-8.6774e-163	3.79289e-163	-3.81337e-163	2.87739e-163	7.75443e-163	-9.94487e-163	9.24019e-163	-5.41482e-163	-4.84118e-163	4.37071e-163	-7.62454e-163	-1.9511e-163	2.43882e-163	-1.13195e-163	1.4433e-162	-1.18437e-162	4.28841e-163	3.18088e-163	5.25047e-163	-8.74299e-164	-6.21238e-163	-3.36886e-164	4.74056e-163	-3.63948e-163	3.6009e-163	-7.0866e-163	-1.51945e-163	5.86733e-164	2.82432e-164	0
-4.73162e-165	-8.6774e-163	3.79289e-163	-3.81337e-163	2.87739e-163	7.75443e-163	-9.94487e-163	9.24019e-163	-5.41482e-163	-4.84118e-163	4.37071e-163	-7.62454e-163	-1.9511e-163	2.43882e-163	-1.13195e-163	1.4433e-162	-1.18437e-162	4.28841e-163	3.18088e-163	5.25047e-163	-8.74299e-164	-6.21238e-163	-3.36886e-164	4.74056e-163	-3.63948e-163	3.6009e-163	-7.0866e-163	-1.51945e-163	5.86733e-164	2.82432e-164	0
-4.73162e-165	-8.6774e-163	3.79289e-163	-3.81337e-163	2.87739e-163	7.75443e-163	-9.94487e-163	9.24019e-163	-5.41482e-163	-4.84118e-163	4.37071e-163	-7.62454e-163	-1.9511e-163	2.43882e-163	-1.13195e-163	1.4433e-162	-1.18437e-162	4.28841e-163	3.18088e-163	5.25047e-163	-8.74299e-164	-6.21238e-163	-3.36886e-164	4.74056e-163	-3.63948e-163	3.6009e-163	-7.0866e-163	-1.51945e-163	5.86733e-164	2.82432e-164	0
-4.73162e-165	-8.6774e-163	3.79289e-163	-3.81337e-163	2.87739e-163	7.75443e-163	-9.94487e-163	9.24019e-163	-5.41482e-163	-4.84118e-163	4.37071e-163	-7.62454e-163	-1.9511e-163	2.43882e-163	-1.13195e-163	1.4433e-162	-1.18437e-162	4.28841e-163	3.18088e-163	5.25047e-163	-8.74299e-164	-6.21238e-163	-3.36886e-164	4.74056e-163	-3.63948e-163	3.6009e-163	-7.0866e-163	-1.51945e-163	5.86733e-164	2.82432e-164	0
-4.73162e-165	-8.6774e-163	3.79289e-163	-3.81337e-163	2.87739e-163	7.75443e-163	-9.94487e-163	9.24019e-163	-5.41482e-163	-4.84118e-163	4.37071e-163	-7.62454e-163	-1.9511e-163	2.43882e-163	-1.13195e-163	1.4433e-162	-1.18437e-162	4.28841e-163	3.18088e-163	5.25047e-163	-8.74299e-164	-6.21238e-163	-3.36886e-164	4.74056e-163	-3.63948e-163	3.6009e-163	-7.0866e-163	-1.51945e-163	5.86733e-164	2.82432e-164	0
-4.73162e-165	-8.6774e-163	3.79289e-163	-3.81337e-163	2.87739e-163	7.75443e-163	-9.94487e-163	9.24019e-163	-5.41482e-163	-4.84118e-163	4.37071e-163	-7.62454e-163	-1.9511e-163	2.43882e-163	-1.13195e-163	1.4433e-162	-1.18437e-162	4.28841e-163	3.18088e-163	5.25047e-163	-8.74299e-164	-6.21238e-163	-3.36886e-164	4.74056e-163	-3.63948e-163	3.6009e-163	-7.0866e-163	-1.51945e-163	5.86733e-164	2.82432e-164	0
-4.73162e-165	-8.6774e-163	3.79289e-163	-3.81337e-163	2.87739e-163	7.75443e-163	-9.94487e-163	9.24019e-163	-5.41482e-163	-4.84118e-163	4.37071e-163	-7.62454e-163	-1.9511e-163	2.43882e-163	-1.13195e-163	1.4433e-162	-1.18437e-162	4.28841e-163	3.18088e-163	5.25047e-163	-8.74299e-164	-6.21238e-163	-3.36886e-164	4.74056e-163	-3.63948e-163	3.6009e-163	-7.0866e-163	-1.51945e-163	5.86733e-164	2.82432e-164	0
-4.73162e-165	-8.6774e-163	3.79289e-163	-3.81337e-163	2.87739e-163	7.75443e-163	-9.94487e-163	9.24019e-163	-5.41482e-163	-4.84118e-163	4.37071e-163	-7.62454e-163	-1.9511e-163	2.43882e-163	-1.13195e-163	1.4433e-162	-1.18437e-162	4.28841e-163	3.18088e-163	5.25047e-163	-8.74299e-164	-6.21238e-163	-3.36886e-164	4.74056e-163	-3.63948e-163	3.6009e-163	-7.0866e-163	-1.51945e-163	5.86733e-164	2.82432e-164	0
-4.73162e-165	-8.6774e-163	3.79289e-163	-3.81337e-163	2.87739e-163	7.75443e-163	-9.94487e-163	9.24019e-163	-5.41482e-163	-4.84118e-163	4.37071e-163	-7.62454e-163	-1.9511e-163	2.43882e-163	-1.13195e-163	1.4433e-162	-1.18437e-162	4.28841e-163	3.18088e-163	5.25047e-163	-8.74299e-164	-6.21238e-163	-3.36886e-164	4.74056e-163	-3.63948e-163	3.6009e-163	-7.0866e-163	-1.51945e-163	5.86733e-164	2.82432e-164	0
-4.73162e-165	-8.6774e-163	3.79289e-163	-3.81337e-163	2.87739e-163	7.75443e-163	-9.94487e-163	9.24019e-163	-5.41482e-163	-4.84118e-163	4.37071e-163	-7.62454e-163	-1.9511e-163	2.43882e-163	-1.13195e-163	1.4433e-162	-1.18437e-162	4.28841e-163	3.18088e-163	5.25047e-163	-8.74299e-164	-6.21238e-163	-3.36886e-164	4.74056e-163	-3.63948e-163	3.6009e-163	-7.0866e-163	-1.51945e-163	5.86733e-164	2.82432e-164	0
-4.73162e-165	-8.6774e-163	3.79289e-163	-3.81337e-163	2.87739e-163	7.75443e-163	-9.94487e-163	9.24019e-163	-5.41482e-163	-4.84118e-163	4.37071e-163	-7.62454e-163	-1.9511e-163	2.43882e-163	-1.13195e-163	1.4433e-162	-1.18437e-162	4.28841e-163	3.18088e-163	5.25047e-163	-8.74299e-164	-6.21238e-163	-3.36886e-164	4.74056e-163	-3.63948e-163	3.6009e-163	-7.0866e-163	-1.51945e-163	5.86733e-164	2.82432e-164	0
-4.73162e-165	-8.6774e-163	3.79289e-163	-3.81337e-163	2.87739e-163	7.75443e-163	-9.94487e-163	9.24019e-163	-5.41482e-163	-4.84118e-163	4.37071e-163	-7.62454e-163	-1.9511e-163	2.43882e-163	-1.13195e-163	1.4433e-162	-1.18437e-162	4.28841e-163	3.18088e-163	5.25047e-163	-8.74299e-164	-6.21238e-163	-3.36886e-164	4.74056e-163	-3.63948e-163	3.6009e-163	-7.0866e-163	-1.51945e-163	5.86733e-164	2.82432e-164	0
-4.73162e-165	-8.6774e-163	3.79289e-163	-3.81337e-163	2.87739e-163	7.75443e-163	-9.94487e-163	9.24019e-163	-5.41482e-163	-4.84118e-163	4.37071e-163	-7.62454e-163	-1.9511e-163	2.43882e-163	-1.13195e-163	1.4433e-162	-1.18437e-162	4.28841e-163	3.18088e-163	5.25047e-163	-8.74299e-164	-6.21238e-163	-3.36886e-164	4.74056e-163	-3.63948e-163	3.6009e-163	-7.0866e-163	-1.51945e-163	5.86733e-164	2.82432e-164	0
-4.73162e-165	-8.6774e-163	3.79289e-163	-3.81337e-163	2.87739e-163	7.75443e-163	-9.94487e-163	9.24019e-163	-5.41482e-163	-4.84118e-163	4.37071e-163	-7.62454e-163	-1.9511e-163	2.43882e-163	-1.13195e-163	1.4433e-162	-1.18437e-162	4.28841e-163	3.18088e-163	5.25047e-163	-8.74299e-164	-6.21238e-163	-3.36886e-164	4.74056e-163	-3.63948e-163	3.6009e-163	-7.0866e-163	-1.51945e-163	5.86733e-164	2.82432e-164	0
-4.73162e-165	-8.6774e-163	3.79289e-163	-3.81337e-163	2.87739e-163	7.75443e-163	-9.94487e-163	9.24019e-163	-5.41482e-163	-4.84118e-163	4.37071e-163	-7.62454e-163	-1.9511e-163	2.43882e-163	-1.13195e-163	1.4433e-162	-1.18437e-162	4.28841e-163	3.18088e-163	5.25047e-163	-8.74299e-164	-6.21238e-163	-3.36886e-164	4.74056e-163	-3.63948e-163	3.6009e-163	-7.0866e-163	-1.51945e-163	5.86733e-164	2.82432e-164	0
-4.73162e-165	-8.6774e-163	3.79289e-163	-3.81337e-163	2.87739e-163	7.75443e-163	-9.94487e-163	9.24019e-163	-5.41482e-163	-4.84118e-163	4.37071e-163	-7.62454e-163	-1.9511e-163	2.43882e-163	-1.13195e-163	1.4433e-162	-1.18437e-162	4.28841e-163	3.18088e-163	5.25047e-163	-8.74299e-164	-6.21238e-163	-3.36886e-164	4.74056e-163	-3.63948e-163	3.6009e-163	-7.0866e-163	-1.51945e-163	5.86733e-164	2.82432e-164	0
-4.73162e-165	-8.6774e-163	3.79289e-163	-3.81337e-163	2.87739e-163	7.75443e-163	-9.94487e-163	9.24019e-163	-5.41482e-163	-4.84118e-163	4.37071e-163	-7.62454e-163	-1.9511e-163	2.43882e-163	-1.13195e-163	1.4433e-162	-1.18437e-162	4.28841e-163	3.18088e-163	5.25047e-163	-8.74299e-164	-6.21238e-163	-3.36886e-164	4.74056e-163	-3.63948e-163	3.6009e-163	-7.0866e-163	-1.51945e-163	5.86733e-164	2.82432e-164	0
-4.73162e-165	-8.6774e-163	3.79289e-163	-3.81337e-163	2.87739e-163	7.75443e-163	-9.94487e-163	9.24019e-163	-5.41482e-163	-4.84118e-163	4.37071e-163	-7.62454e-163	-1.9511e-163	2.43882e-163	-1.13195e-163	1.4433e-162	-1.18437e-162	4.28841e-163	3.18088e-163	5.25047e-163	-8.74299e-164	-6.21238e-163	-3.36886e-164	4.74056e-163	-3.63948e-163	3.6009e-163	-7.0866e-163	-1.51945e-163	5.86733e-164	2.82432e-164	0
-4.73162e-165	-8.6774e-163	3.79289e-163	-3.81337e-163	2.87739e-163	7.75443e-163	-9.94487e-163	9.24019e-163	-5.41482e-163	-4.84118e-163	4.37071e-163	-7.62454e-163	-1.9511e-163	2.43882e-163	-1.13195e-163	1.4433e-162	-1.18437e-162	4.28841e-163	3.18088e-163	5.25047e-163	-8.74299e-164	-6.21238e-163	-3.36886e-164	4.74056e-163	-3.63948e-163	3.6009e-163	-7.0866e-163	-1.51945e-163	5.86733e-164	2.82432e-164	0
-4.73162e-165	-8.6774e-163	3.79289e-163	-3.81337e-163	2.87739e-163	7.75443e-163	-9.94487e-163	9.24019e-163	-5.41482e-163	-4.84118e-163	4.37071e-163	-7.62454e-163	-1.9511e-163	2.43882e-163	-1.13195e-163	1.4433e-162	-1.18437e-162	4.28841e-163	3.18088e-163	5.25047e-163	-8.74299e-164	-6.21238e-163	-3.36886e-164	4.74056e-163	-3.63948e-163	3.6009e-163	-7.0866e-163	-1.51945e-163	5.86733e-164	2.82432e-164	0
-4.73162e-165	-8.6774e-163	3.79289e-163	-3.81337e-163	2.87739e-163	7.75443e-163	-9.94487e-163	9.24019e-163	-5.41482e-163	-4.84118e-163	4.37071e-163	-7.62454e-163	-1.9511e-163	2.43882e-163	-1.13195e-163	1.4433e-162	-1.18437e-162	4.28841e-163	3.18088e-163	5.25047e-163	-8.74299e-164	-6.21238e-163	-3.36886e-164	4.74056e-163	-3.63948e-163	3.6009e-163	-7.0866e-163	-1.51945e-163	5.86733e-164	2.82432e-164	0
-4.73162e-165	-8.6774e-163	3.79289e-163	-3.81337e-163	2.87739e-163	7.75443e-163	-9.94487e-163	9.24019e-163	-5.41482e-163	-4.84118e-163	4.37071e-163	-7.62454e-163	-1.9511e-163	2.43882e-163	-1.13195e-163	1.4433e-162	-1.18437e-162	4.28841e-163	3.18088e-163	5.25047e-163	-8.74299e-164	-6.21238e-163	-3.36886e-164	4.74056e-163	-3.63948e-163	3.6009e-163	-7.0866e-163	-1.51945e-163	5.86733e-164	2.82432e-164	0
-4.73162e-165	-8.6774e-163	3.79289e-163	-3.81337e-163	2.87739e-163	7.75443e-163	-9.94487e-163	9.24019e-163	-5.41482e-163	-4.84118e-163	4.37071e-163	-7.62454e-163	-1.9511e-163	2.43882e-163	-1.13195e-163	1.4433e-162	-1.18437e-162	4.28841e-163	3.18088e-163	5.25047e-163	-8.74299e-164	-6.21238e-163	-3.36886e-164	4.74056e-163	-3.63948e-163	3.6009e-163	-7.0866e-163	-1.51945e-163	5.86733e-164	2.82432e-164	0
-4.73162e-165	-8.6774e-163	3.79289e-163	-3.81337e-163	2.87739e-163	7.75443e-163	-9.94487e-163	9.24019e-163	-5.41482e-163	-4.84118e-163	4.37071e-163	-7.62454e-163	-1.9511e-163	2.43882e-163	-1.13195e-163	1.4433e-162	-1.18437e-162	4.28841e-163	3.18088e-163	5.25047e-163	-8.74299e-164	-6.21238e-163	-3.36886e-164	4.74056e-163	-3.63948e-163	3.6009e-163	-7.0866e-163	-1.51945e-163	5.86733e-164	2.82432e-164	0
-4.73162e-165	-8.6774e-163	3.79289e-163	-3.81337e-163	2.87739e-163	7.75443e-163	-9.94487e-163	9.24019e-163	-5.41482e-163	-4.84118e-163	4.37071e-163	-7.62454e-163	-1.9511e-163	2.43882e-163	-1.13195e-163	1.4433e-162	-1.18437e-162	4.28841e-163	3.18088e-163	5.25047e-163	-8.74299e-164	-6.21238e-163	-3.36886e-164	4.74056e-163	-3.63948e-163	3.6009e-163	-7.0866e-163	-1.51945e-163	5.86733e-164	2.82432e-164	0
-4.73162e-165	-8.6774e-163	3.79289e-163	-3.81337e-163	2.87739e-163	7.75443e-163	-9.94487e-163	9.24019e-163	-5.41482e-163	-4.84118e-163	4.37071e-163	-7.62454e-163	-1.9511e-163	2.43882e-163	-1.13195e-163	1.4433e-162	-1.18437e-162	4.28841e-163	3.18088e-163	5.25047e-163	-8.74299e-164	-6.21238e-163	-3.36886e-164	4.74056e-163	-3.63948e-163	3.6009e-163	-7.0866e-163	-1.51945e-163	5.86733e-164	2.82432e-164	0
-4.73162e-165	-8.6774e-163	3.79289e-163	-3.81337e-163	2.87739e-163	7.75443e-163	-9.94487e-163	9.24019e-163	-5.41482e-163	-4.84118e-163	4.37071e-163	-7.62454e-163	-1.9511e-163	2.43882e-163	-1.13195e-163	1.4433e-162	-1.18437e-162	4.28841e-163	3.18088e-163	5.25047e-163	-8.74299e-164	-6.21238e-163	-3.36886e-164	4.74056e-163	-3.63948e-163	3.6009e-163	-7.0866e-163	-1.51945e-163	5.86733e-164	2.82432e-164	0
-4.73162e-165	-8.6774e-163	3.79289e-163	-3.81337e-163	2.87739e-163	7.75443e-163	-9.94487e-163	9.24019e-163	-5.41482e-163	-4.84118e-163	4.37071e-163	-7.62454e-163	-1.9511e-163	2.43882e-163	-1.13195e-163	1.4433e-162	-1.18437e-162	4.28841e-163	3.18088e-163	5.25047e-163	-8.74299e-164	-6.21238e-163	-3.36886e-164	4.74056e-163	-3.63948e-163	3.6009e-163	-7.0866e-163	-1.51945e-163	5.86733e-164	2.82432e-164	0
-4.73162e-165	-8.6774e-163	3.79289e-163	-3.81337e-163	2.87739e-163	7.75443e-163	-9.94487e-163	9.24019e-163	-5.41482e-163	-4.84118e-163	4.37071e-163	-7.62454e-163	-1.9511e-163	2.43882e-163	-1.13195e-163	1.4433e-162	-1.18437e-162	4.28841e-163	3.18088e-163	5.25047e-163	-8.74299e-164	-6.21238e-163	-3.36886e-164	4.74056e-163	-3.63948e-163	3.6009e-163	-7.0866e-163	-1.51945e-163	5.86733e-164	2.82432e-164	0
-4.73162e-165	-8.6774e-163	3.79289e-163	-3.81337e-163	2.87739e-163	7.75443e-163	-9.94487e-163	9.24019e-163	-5.41482e-163	-4.84118e-163	4.37071e-163	-7.62454e-163	-1.9511e-163	2.43882e-163	-1.13195e-163	1.4433e-162	-1.18437e-162	4.28841e-163	3.18088e-163	5.25047e-163	-8.74299e-164	-6.21238e-163	-3.36886e-164	4.74056e-163	-3.63948e-163	3.6009e-163	-7.0866e-163	-1.51945e-163	5.86733e-164	2.82432e-164	0
-4.73162e-165	-8.6774e-163	3.79289e-163	-3.81337e-163	2.87739e-163	7.75443e-163	-9.94487e-163	9.24019e-163	-5.41482e-163	-4.84118e-163	4.37071e-163	-7.62454e-163	-1.9511e-163	2.43882e-163	-1.13195e-163	1.4433e-162	-1.18437e-162	4.28841e-163	3.18088e-163	5.25047e-163	-8.74299e-164	-6.21238e-163	-3.36886e-164	4.74056e-163	-3.63948e-163	3.6009e-163	-7.0866e-163	-1.51945e-163	5.86733e-164	2.82432e-164	0
-4.73162e-165	-8.6774e-163	3.79289e-163	-3.81337e-163	2.87739e-163	7.75443e-163	-9.94487e-163	9.24019e-163	-5.41482e-163	-4.84118e-163	4.37071e-163	-7.62454e-163	-1.9511e-163	2.43882e-163	-1.13195e-163	1.4433e-162	-1.18437e-162	4.28841e-163	3.18088e-163	5.25047e-163	-8.74299e-164	-6.21238e-163	-3.36886e-164	4.74056e-163	-3.63948e-163	3.6009e-163	-7.0866e-163	-1.51945e-163	5.86733e-164	2.82432e-164	0
-4.73162e-165	-8.6774e-163	3.79289e-163	-3.81337e-163	2.87739e-163	7.75443e-163	-9.94487e-163	9.24019e-163	-5.41482e-163	-4.84118e-163	4.37071e-163	-7.62454e-163	-1.9511e-163	2.43882e-163	-1.13195e-163	1.4433e-162	-1.18437e-162	4.28841e-163	3.18088e-163	5.25047e-163	-8.74299e-164	-6.21238e-163	-3.36886e-164	4.74056e-163	-3.63948e-163	3.6009e-163	-7.0866e-163	-1.51945e-163	5.86733e-164	2.82432e-164	0
-4.73162e-165	-8.6774e-163	3.79289e-163	-3.81337e-163	2.87739e-163	7.75443e-163	-9.94487e-163	9.24019e-163	-5.41482e-163	-4.84118e-163	4.37071e-163	-7.62454e-163	-1.9511e-163	2.43882e-163	-1.13195e-163	1.4433e-162	-1.18437e-162	4.28841e-163	3.18088e-163	5.25047e-163	-8.74299e-164	-6.21238e-163	-3.36886e-164	4.74056e-163	-3.63948e-163	3.6009e-163	-7.0866e-163	-1.51945e-163	5.86733e-164	2.82432e-164	0
-4.73162e-165	-8.6774e-163	3.79289e-163	-3.81337e-163	2.87739e-163	7.75443e-163	-9.94487e-163	9.24019e-163	-5.41482e-163	-4.84118e-163	4.37071e-163	-7.62454e-163	-1.9511e-163	2.43882e-163	-1.13195e-163	1.4433e-162	-1.18437e-162	4.28841e-163	3.18088e-163	5.25047e-163	-8.74299e-164	-6.21238e-163	-3.36886e-164	4.74056e-163	-3.63948e-163	3.6009e-163	-7.0866e-163	-1.51945e-163	5.86733e-164	2.82432e-164	0
-4.73162e-165	-8.6774e-163	3.79289e-163	-3.81337e-163	2.87739e-163	7.75443e-163	-9.94487e-163	9.24019e-163	-5.41482e-163	-4.84118e-163	4.37071e-163	-7.62454e-163	-1.9511e-163	2.43882e-163	-1.13195e-163	1.4433e-162	-1.18437e-162	4.28841e-163	3.18088e-163	5.25047e-163	-8.74299e-164	-6.21238e-163	-3.36886e-164	4.74056e-163	-3.63948e-163	3.6009e-163	-7.0866e-163	-1.51945e-163	5.86733e-164	2.82432e-164	0
-4.73162e-165	-8.6774e-163	3.79289e-163	-3.81337e-163	2.87739e-163	7.75443e-163	-9.94487e-163	9.24019e-163	-5.41482e-163	-4.84118e-163	4.37071e-163	-7.62454e-163	-1.9511e-163	2.43882e-163	-1.13195e-163	1.4433e-162	-1.18437e-162	4.28841e-163	3.18088e-163	5.25047e-163	-8.74299e-164	-6.21238e-163	-3.36886e-164	4.74056e-163	-3.63948e-163	3.6009e-163	-7.0866e-163	-1.51945e-163	5.86733e-164	2.82432e-164	0
-4.73162e-165	-8.6774e-163	3.79289e-163	-3.81337e-163	2.87739e-163	7.75443e-163	-9.94487e-163	9.24019e-163	-5.41482e-163	-4.84118e-163	4.37071e-163	-7.62454e-163	-1.9511e-163	2.43882e-163	-1.13195e-163	1.4433e-162	-1.18437e-162	4.28841e-163	3.18088e-163	5.25047e-163	-8.74299e-164	-6.21238e-163	-3.36886e-164	4.74056e-163	-3.63948e-163	3.6009e-163	-7.0866e-163	-1.51945e-163	5.86733e-164	2.82432e-164	0
-4.73162e-165	-8.6774e-163	3.79289e-163	-3.81337e-163	2.87739e-163	7.75443e-163	-9.94487e-163	9.24019e-163	-5.41482e-163	-4.84118e-163	4.37071e-163	-7.62454e-163	-1.9511e-163	2.43882e-163	-1.13195e-163	1.4433e-162	-1.18437e-162	4.28841e-163	3.18088e-163	5.25047e-163	-8.74299e-164	-6.21238e-163	-3.36886e-164	4.74056e-163	-3.63948e-163	3.6009e-163	-7.0866e-163	-1.51945e-163	5.86733e-164	2.82432e-164	0
-4.73162e-165	-8.6774e-163	3.79289e-163	-3.81337e-163	2.87739e-163	7.75443e-163	-9.94487e-163	9.24019e-163	-5.41482e-163	-4.84118e-163	4.37071e-163	-7.62454e-163	-1.9511e-163	2.43882e-163	-1.13195e-163	1.4433e-162	-1.18437e-162	4.28841e-163	3.18088e-163	5.25047e-163	-8.74299e-164	-6.21238e-163	-3.36886e-164	4.74056e-163	-3.63948e-163	3.6009e-163	-7.0866e-163	-1.51945e-163	5.86733e-164	2.82432e-164	0
-4.73162e-165	-8.6774e-163	3.79289e-163	-3.81337e-163	2.87739e-163	7.75443e-163	-9.94487e-163	9.24019e-163	-5.41482e-163	-4.84118e-163	4.37071e-163	-7.62454e-163	-1.9511e-163	2.43882e-163	-1.13195e-163	1.4433e-162	-1.18437e-162	4.28841e-163	3.18088e-163	5.25047e-163	-8.74299e-164	-6.21238e-163	-3.36886e-164	4.74056e-163	-3.63948e-163	3.6009e-163	-7.0866e-163	-1.51945e-163	5.86733e-164	2.82432e-164	0
-4.73162e-165	-8.6774e-163	3.79289e-163	-3.81337e-163	2.87739e-163	7.75443e-163	-9.94487e-163	9.24019e-163	-5.41482e-163	-4.84118e-163	4.37071e-163	-7.62454e-163	-1.9511e-163	2.43882e-163	-1.13195e-163	1.4433e-162	-1.18437e-162	4.28841e-163	3.18088e-163	5.25047e-163	-8.74299e-164	-6.21238e-163	-3.36886e-164	4.74056e-163	-3.63948e-163	3.6009e-163	-7.0866e-163	-1.51945e-163	5.86733e-164	2.82432e-164	0
-4.73162e-165	-8.6774e-163	3.79289e-163	-3.81337e-163	2.87739e-163	7.75443e-163	-9.94487e-163	9.24019e-163	-5.41482e-163	-4.84118e-163	4.37071e-163	-7.62454e-163	-1.9511e-163	2.43882e-163	-1.13195e-163	1.4433e-162	-1.18437e-162	4.28841e-163	3.18088e-163	5.25047e-163	-8.74299e-164	-6.21238e-163	-3.36886e-164	4.74056e-163	-3.63948e-163	3.6009e-163	-7.0866e-163	-1.51945e-163	5.86733e-164	2.82432e-164	0
-4.73162e-165	-8.6774e-163	3.79289e-163	-3.81337e-163	2.87739e-163	7.75443e-163	-9.94487e-163	9.24019e-163	-5.41482e-163	-4.84118e-163	4.37071e-163	-7.62454e-163	-1.9511e-163	2.43882e-163	-1.13195e-163	1.4433e-162	-1.18437e-162	4.28841e-163	3.18088e-163	5.25047e-163	-8.74299e-164	-6.21238e-163	-3.36886e-164	4.74056e-163	-3.63948e-163	3.6009e-163	-7.0866e-163	-1.51945e-163	5.86733e-164	2.82432e-164	0
-4.73162e-165	-8.6774e-163	3.79289e-163	-3.81337e-163	2.87739e-163	7.75443e-163	-9.94487e-163	9.24019e-163	-5.41482e-163	-4.84118e-163	4.37071e-163	-7.62454e-163	-1.9511e-163	2.43882e-163	-1.13195e-163	1.4433e-162	-1.18437e-162	4.28841e-163	3.18088e-163	5.25047e-163	-8.74299e-164	-6.21238e-163	-3.36886e-164	4.74056e-163	-3.63948e-163	3.6009e-163	-7.0866e-163	-1.51945e-163	5.86733e-164	2.82432e-164	0
-4.73162e-165	-8.6774e-163	3.79289e-163	-3.81337e-163	2.87739e-163	7.75443e-163	-9.94487e-163	9.24019e-163	-5.41482e-163	-4.84118e-163	4.37071e-163	-7.62454e-163	-1.9511e-163	2.43882e-163	-1.13195e-163	1.4433e-162	-1.18437e-162	4.28841e-163	3.18088e-163	5.25047e-163	-8.74299e-164	-6.21238e-163	-3.36886e-164	4.74056e-163	-3.63948e-163	3.6009e-163	-7.0866e-163	-1.51945e-163	5.86733e-164	2.82432e-164	0
-4.73162e-165	-8.6774e-163	3.79289e-163	-3.81337e-163	2.87739e-163	7.75443e-163	-9.94487e-163	9.24019e-163	-5.41482e-163	-4.84118e-163	4.37071e-163	-7.62454e-163	-1.9511e-163	2.43882e-163	-1.13195e-163	1.4433e-162	-1.18437e-162	4.28841e-163	3.18088e-163	5.25047e-163	-8.74299e-164	-6.21238e-163	-3.36886e-164	4.74056e-163	-3.63948e-163	3.6009e-163	-7.0866e-163	-1.51945e-163	5.86733e-164	2.82432e-164	0
-4.73162e-165	-8.6774e-163	3.79289e-163	-3.81337e-163	2.87739e-163	7.75443e-163	-9.94487e-163	9.24019e-163	-5.41482e-163	-4.84118e-163	4.37071e-163	-7.62454e-163	-1.9511e-163	2.43882e-163	-1.13195e-163	1.4433e-162	-1.18437e-162	4.28841e-163	3.18088e-163	5.25047e-163	-8.74299e-164	-6.21238e-163	-3.36886e-164	4.74056e-163	-3.63948e-163	3.6009e-163	-7.0866e-163	-1.51945e-163	5.86733e-164	2.82432e-164	0
-4.73162e-165	-8.6774e-163	3.79289e-163	-3.81337e-163	2.87739e-163	7.75443e-163	-9.94487e-163	9.24019e-163	-5.41482e-163	-4.84118e-163	4.37071e-163	-7.62454e-163	-1.9511e-163	2.43882e-163	-1.13195e-163	1.4433e-162	-1.18437e-162	4.28841e-163	3.18088e-163	5.25047e-163	-8.74299e-164	-6.21238e-163	-3.36886e-164	4.74056e-163	-3.63948e-163	3.6009e-163	-7.0866e-163	-1.51945e-163	5.86733e-164	2.82432e-164	0
-4.73162e-165	-8.6774e-163	3.79289e-163	-3.81337e-163	2.87739e-163	7.75443e-163	-9.94487e-163	9.24019e-163	-5.41482e-163	-4.84118e-163	4.37071e-163	-7.62454e-163	-1.9511e-163	2.43882e-163	-1.13195e-163	1.4433e-162	-1.18437e-162	4.28841e-163	3.18088e-163	5.25047e-163	-8.74299e-164	-6.21238e-163	-3.36886e-164	4.74056e-163	-3.63948e-163	3.6009e-163	-7.0866e-163	-1.51945e-163	5.86733e-164	2.82432e-164	0
-4.73162e-165	-8.6774e-163	3.79289e-163	-3.81337e-163	2.87739e-163	7.75443e-163	-9.94487e-163	9.24019e-163	-5.41482e-163	-4.84118e-163	4.37071e-163	-7.62454e-163	-1.9511e-163	2.43882e-163	-1.13195e-163	1.4433e-162	-1.18437e-162	4.28841e-163	3.18088e-163	5.25047e-163	-8.74299e-164	-6.21238e-163	-3.36886e-164	4.74056e-163	-3.63948e-163	3.6009e-163	-7.0866e-163	-1.51945e-163	5.86733e-164	2.82432e-164	0
-4.73162e-165	-8.6774e-163	3.79289e-163	-3.81337e-163	2.87739e-163	7.75443e-163	-9.94487e-163	9.24019e-163	-5.41482e-163	-4.84118e-163	4.37071e-163	-7.62454e-163	-1.9511e-163	2.43882e-163	-1.13195e-163	1.4433e-162	-1.18437e-162	4.28841e-163	3.18088e-163	5.25047e-163	-8.74299e-164	-6.21238e-163	-3.36886e-164	4.74056e-163	-3.63948e-163	3.6009e-163	-7.0866e-163	-1.51945e-163	5.86733e-164	2.82432e-164	0
-4.73162e-165	-8.6774e-163	3.79289e-163	-3.81337e-163	2.87739e-163	7.75443e-163	-9.94487e-163	9.24019e-163	-5.41482e-163	-4.84118e-163	4.37071e-163	-7.62454e-163	-1.9511e-163	2.43882e-163	-1.13195e-163	1.4433e-162	-1.18437e-162	4.28841e-163	3.18088e-163	5.25047e-163	-8.74299e-164	-6.21238e-163	-3.36886e-164	4.74056e-163	-3.63948e-163	3.6009e-163	-7.0866e-163	-1.51945e-163	5.86733e-164	2.82432e-164	0
-4.73162e-165	-8.6774e-163	3.79289e-163	-3.81337e-163	2.87739e-163	7.75443e-163	-9.94487e-163	9.24019e-163	-5.41482e-163	-4.84118e-163	4.37071e-163	-7.62454e-163	-1.9511e-163	2.43882e-163	-1.13195e-163	1.4433e-162	-1.18437e-162	4.28841e-163	3.18088e-163	5.25047e-163	-8.74299e-164	-6.21238e-163	-3.36886e-164	4.74056e-163	-3.63948e-163	3.6009e-163	-7.0866e-163	-1.51945e-163	5.86733e-164	2.82432e-164	0
-4.73162e-165	-8.6774e-163	3.79289e-163	-3.81337e-163	2.87739e-163	7.75443e-163	-9.94487e-163	9.24019e-163	-5.41482e-163	-4.84118e-163	4.37071e-163	-7.62454e-163	-1.9511e-163	2.43882e-163	-1.13195e-163	1.4433e-162	-1.18437e-162	4.28841e-163	3.18088e-163	5.25047e-163	-8.74299e-164	-6.21238e-163	-3.36886e-164	4.74056e-163	-3.63948e-163	3.6009e-163	-7.0866e-163	-1.51945e-163	5.86733e-164	2.82432e-164	0
-4.73162e-165	-8.6774e-163	3.79289e-163	-3.81337e-163	2.87739e-163	7.75443e-163	-9.94487e-163	9.24019e-163	-5.41482e-163	-4.84118e-163	4.37071e-163	-7.62454e-163	-1.9511e-163	2.43882e-163	-1.13195e-163	1.4433e-162	-1.18437e-162	4.28841e-163	3.18088e-163	5.25047e-163	-8.74299e-164	-6.21238e-163	-3.36886e-164	4.74056e-163	-3.63948e-163	3.6009e-163	-7.0866e-163	-1.51945e-163	5.86733e-164	2.82432e-164	0
-4.73162e-165	-8.6774e-163	3.79289e-163	-3.81337e-163	2.87739e-163	7.75443e-163	-9.94487e-163	9.24019e-163	-5.41482e-163	-4.84118e-163	4.37071e-163	-7.62454e-163	-1.9511e-163	2.43882e-163	-1.13195e-163	1.4433e-162	-1.18437e-162	4.28841e-163	3.18088e-163	5.25047e-163	-8.74299e-164	-6.21238e-163	-3.36886e-164	4.74056e-163	-3.63948e-163	3.6009e-163	-7.0866e-163	-1.51945e-163	5.86733e-164	2.82432e-164	0
-4.73162e-165	-8.6774e-163	3.79289e-163	-3.81337e-163	2.87739e-163	7.75443e-163	-9.94487e-163	9.24019e-163	-5.41482e-163	-4.84118e-163	4.37071e-163	-7.62454e-163	-1.9511e-163	2.43882e-163	-1.13195e-163	1.4433e-162	-1.18437e-162	4.28841e-163	3.18088e-163	5.25047e-163	-8.74299e-164	-6.21238e-163	-3.36886e-164	4.74056e-163	-3.63948e-163	3.6009e-163	-7.0866e-163	-1.51945e-163	5.86733e-164	2.82432e-164	0
-4.73162e-165	-8.6774e-163	3.79289e-163	-3.81337e-163	2.87739e-163	7.75443e-163	-9.94487e-163	9.24019e-163	-5.41482e-163	-4.84118e-163	4.37071e-163	-7.62454e-163	-1.9511e-163	2.43882e-163	-1.13195e-163	1.4433e-162	-1.18437e-162	4.28841e-163	3.18088e-163	5.25047e-163	-8.74299e-164	-6.21238e-163	-3.36886e-164	4.74056e-163	-3.63948e-163	3.6009e-163	-7.0866e-163	-1.51945e-163	5.86733e-164	2.82432e-164	0
-4.73162e-165	-8.6774e-163	3.79289e-163	-3.81337e-163	2.87739e-163	7.75443e-163	-9.94487e-163	9.24019e-163	-5.41482e-163	-4.84118e-163	4.37071e-163	-7.62454e-163	-1.9511e-163	2.43882e-163	-1.13195e-163	1.4433e-162	-1.18437e-162	4.28841e-163	3.18088e-163	5.25047e-163	-8.74299e-164	-6.21238e-163	-3.36886e-164	4.74056e-163	-3.63948e-163	3.6009e-163	-7.0866e-163	-1.51945e-163	5.86733e-164	2.82432e-164	0
-4.73162e-165	-8.6774e-163	3.79289e-163	-3.81337e-163	2.87739e-163	7.75443e-163	-9.94487e-163	9.24019e-163	-5.41482e-163	-4.84118e-163	4.37071e-163	-7.62454e-163	-1.9511e-163	2.43882e-163	-1.13195e-163	1.4433e-162	-1.18437e-162	4.28841e-163	3.18088e-163	5.25047e-163	-8.74299e-164	-6.21238e-163	-3.36886e-164	4.74056e-163	-3.63948e-163	3.6009e-163	-7.0866e-163	-1.51945e-163	5.86733e-164	2.82432e-164	0
-4.73162e-165	-8.6774e-163	3.79289e-163	-3.81337e-163	2.87739e-163	7.75443e-163	-9.94487e-163	9.24019e-163	-5.41482e-163	-4.84118e-163	4.37071e-163	-7.62454e-163	-1.9511e-163	2.43882e-163	-1.13195e-163	1.4433e-162	-1.18437e-162	4.28841e-163	3.18088e-163	5.25047e-163	-8.74299e-164	-6.21238e-163	-3.36886e-164	4.74056e-163	-3.63948e-163	3.6009e-163	-7.0866e-163	-1.51945e-163	5.86733e-164	2.82432e-164	0
-4.73162e-165	-8.6774e-163	3.79289e-163	-3.81337e-163	2.87739e-163	7.75443e-163	-9.94487e-163	9.24019e-163	-5.41482e-163	-4.84118e-163	4.37071e-163	-7.62454e-163	-1.9511e-163	2.43882e-163	-1.13195e-163	1.4433e-162	-1.18437e-162	4.28841e-163	3.18088e-163	5.25047e-163	-8.74299e-164	-6.21238e-163	-3.36886e-164	4.74056e-163	-3.63948e-163	3.6009e-163	-7.0866e-163	-1.51945e-163	5.86733e-164	2.82432e-164	0
-4.73162e-165	-8.6774e-163	3.79289e-163	-3.81337e-163	2.87739e-163	7.75443e-163	-9.94487e-163	9.24019e-163	-5.41482e-163	-4.84118e-163	4.37071e-163	-7.62454e-163	-1.9511e-163	2.43882e-163	-1.13195e-163	1.4433e-162	-1.18437e-162	4.28841e-163	3.18088e-163	5.25047e-163	-8.74299e-164	-6.21238e-163	-3.36886e-164	4.74056e-163	-3.63948e-163	3.6009e-163	-7.0866e-163	-1.51945e-163	5.86733e-164	2.82432e-164	0
-4.73162e-165	-8.6774e-163	3.79289e-163	-3.81337e-163	2.87739e-163	7.75443e-163	-9.94487e-163	9.24019e-163	-5.41482e-163	-4.84118e-163	4.37071e-163	-7.62454e-163	-1.9511e-163	2.43882e-163	-1.13195e-163	1.4433e-162	-1.18437e-162	4.28841e-163	3.18088e-163	5.25047e-163	-8.74299e-164	-6.21238e-163	-3.36886e-164	4.74056e-163	-3.63948e-163	3.6009e-163	-7.0866e-163	-1.51945e-163	5.86733e-164	2.82432e-164	0
-4.73162e-165	-8.6774e-163	3.79289e-163	-3.81337e-163	2.87739e-163	7.75443e-163	-9.94487e-163	9.24019e-163	-5.41482e-163	-4.84118e-163	4.37071e-163	-7.62454e-163	-1.9511e-163	2.43882e-163	-1.13195e-163	1.4433e-162	-1.18437e-162	4.28841e-163	3.18088e-163	5.25047e-163	-8.74299e-164	-6.21238e-163	-3.36886e-164	4.74056e-163	-3.63948e-163	3.6009e-163	-7.0866e-163	-1.51945e-163	5.86733e-164	2.82432e-164	0
-4.73162e-165	-8.6774e-163	3.79289e-163	-3.81337e-163	2.87739e-163	7.75443e-163	-9.94487e-163	9.24019e-163	-5.41482e-163	-4.84118e-163	4.37071e-163	-7.62454e-163	-1.9511e-163	2.43882e-163	-1.13195e-163	1.4433e-162	-1.18437e-162	4.28841e-163	3.18088e-163	5.25047e-163	-8.74299e-164	-6.21238e-163	-3.36886e-164	4.74056e-163	-3.63948e-163	3.6009e-163	-7.0866e-163	-1.51945e-163	5.86733e-164	2.82432e-164	0
-4.73162e-165	-8.6774e-163	3.79289e-163	-3.81337e-163	2.87739e-163	7.75443e-163	-9.94487e-163	9.24019e-163	-5.41482e-163	-4.84118e-163	4.37071e-163	-7.62454e-163	-1.9511e-163	2.43882e-163	-1.13195e-163	1.4433e-162	-1.18437e-162	4.28841e-163	3.18088e-163	5.25047e-163	-8.74299e-164	-6.21238e-163	-3.36886e-164	4.74056e-163	-3.63948e-163	3.6009e-163	-7.0866e-163	-1.51945e-163	5.86733e-164	2.82432e-164	0
-4.73162e-165	-8.6774e-163	3.79289e-163	-3.81337e-163	2.87739e-163	7.75443e-163	-9.94487e-163	9.24019e-163	-5.41482e-163	-4.84118e-163	4.37071e-163	-7.62454e-163	-1.9511e-163	2.43882e-163	-1.13195e-163	1.4433e-162	-1.18437e-162	4.28841e-163	3.18088e-163	5.25047e-163	-8.74299e-164	-6.21238e-163	-3.36886e-164	4.74056e-163	-3.63948e-163	3.6009e-163	-7.0866e-163	-1.51945e-163	5.86733e-164	2.82432e-164	0
-4.73162e-165	-8.6774e-163	3.79289e-163	-3.81337e-163	2.87739e-163	7.75443e-163	-9.94487e-163	9.24019e-163	-5.41482e-163	-4.84118e-163	4.37071e-163	-7.62454e-163	-1.9511e-163	2.43882e-163	-1.13195e-163	1.4433e-162	-1.18437e-162	4.28841e-163	3.18088e-163	5.25047e-163	-8.74299e-164	-6.21238e-163	-3.36886e-164	4.74056e-163	-3.63948e-163	3.6009e-163	-7.0866e-163	-1.51945e-163	5.86733e-164	2.82432e-164	0
-4.73162e-165	-8.6774e-163	3.79289e-163	-3.81337e-163	2.87739e-163	7.75443e-163	-9.94487e-163	9.24019e-163	-5.41482e-163	-4.84118e-163	4.37071e-163	-7.62454e-163	-1.9511e-163	2.43882e-163	-1.13195e-163	1.4433e-162	-1.18437e-162	4.28841e-163	3.18088e-163	5.25047e-163	-8.74299e-164	-6.21238e-163	-3.36886e-164	4.74056e-163	-3.63948e-163	3.6009e-163	-7.0866e-163	-1.51945e-163	5.86733e-164	2.82432e-164	0
-4.73162e-165	-8.6774e-163	3.79289e-163	-3.81337e-163	2.87739e-163	7.75443e-163	-9.94487e-163	9.24019e-163	-5.41482e-163	-4.84118e-163	4.37071e-163	-7.62454e-163	-1.9511e-163	2.43882e-163	-1.13195e-163	1.4433e-162	-1.18437e-162	4.28841e-163	3.18088e-163	5.25047e-163	-8.74299e-164	-6.21238e-163	-3.36886e-164	4.74056e-163	-3.63948e-163	3.6009e-163	-7.0866e-163	-1.51945e-163	5.86733e-164	2.82432e-164	0
-4.73162e-165	-8.6774e-163	3.79289e-163	-3.81337e-163	2.87739e-163	7.75443e-163	-9.94487e-163	9.24019e-163	-5.41482e-163	-4.84118e-163	4.37071e-163	-7.62454e-163	-1.9511e-163	2.43882e-163	-1.13195e-163	1.4433e-162	-1.18437e-162	4.28841e-163	3.18088e-163	5.25047e-163	-8.74299e-164	-6.21238e-163	-3.36886e-164	4.74056e-163	-3.63948e-163	3.6009e-163	-7.0866e-163	-1.51945e-163	5.86733e-164	2.82432e-164	0
-4.73162e-165	-8.6774e-163	3.79289e-163	-3.81337e-163	2.87739e-163	7.75443e-163	-9.94487e-163	9.24019e-163	-5.41482e-163	-4.84118e-163	4.37071e-163	-7.62454e-163	-1.9511e-163	2.43882e-163	-1.13195e-163	1.4433e-162	-1.18437e-162	4.28841e-163	3.18088e-163	5.25047e-163	-8.74299e-164	-6.21238e-163	-3.36886e-164	4.74056e-163	-3.63948e-163	3.6009e-163	-7.0866e-163	-1.51945e-163	5.86733e-164	2.82432e-164	0
-4.73162e-165	-8.6774e-163	3.79289e-163	-3.81337e-163	2.87739e-163	7.75443e-163	-9.94487e-163	9.24019e-163	-5.41482e-163	-4.84118e-163	4.37071e-163	-7.62454e-163	-1.9511e-163	2.43882e-163	-1.13195e-163	1.4433e-162	-1.18437e-162	4.28841e-163	3.18088e-163	5.25047e-163	-8.74299e-164	-6.21238e-163	-3.36886e-164	4.74056e-163	-3.63948e-163	3.6009e-163	-7.0866e-163	-1.51945e-163	5.86733e-164	2.82432e-164	0
-4.73162e-165	-8.6774e-163	3.79289e-163	-3.81337e-163	2.87739e-163	7.75443e-163	-9.94487e-163	9.24019e-163	-5.41482e-163	-4.84118e-163	4.37071e-163	-7.62454e-163	-1.9511e-163	2.43882e-163	-1.13195e-163	1.4433e-162	-1.18437e-162	4.28841e-163	3.18088e-163	5.25047e-163	-8.74299e-164	-6.21238e-163	-3.36886e-164	4.74056e-163	-3.63948e-163	3.6009e-163	-7.0866e-163	-1.51945e-163	5.86733e-164	2.82432e-164	0
-4.73162e-165	-8.6774e-163	3.79289e-163	-3.81337e-163	2.87739e-163	7.75443e-163	-9.94487e-163	9.24019e-163	-5.41482e-163	-4.84118e-163	4.37071e-163	-7.62454e-163	-1.9511e-163	2.43882e-163	-1.13195e-163	1.4433e-162	-1.18437e-162	4.28841e-163	3.18088e-163	5.25047e-163	-8.74299e-164	-6.21238e-163	-3.36886e-164	4.74056e-163	-3.63948e-163	3.6009e-163	-7.0866e-163	-1.51945e-163	5.86733e-164	2.82432e-164	0
-4.73162e-165	-8.6774e-163	3.79289e-163	-3.81337e-163	2.87739e-163	7.75443e-163	-9.94487e-163	9.24019e-163	-5.41482e-163	-4.84118e-163	4.37071e-163	-7.62454e-163	-1.9511e-163	2.43882e-163	-1.13195e-163	1.4433e-162	-1.18437e-162	4.28841e-163	3.18088e-163	5.25047e-163	-8.74299e-164	-6.21238e-163	-3.36886e-164	4.74056e-163	-3.63948e-163	3.6009e-163	-7.0866e-163	-1.51945e-163	5.86733e-164	2.82432e-164	0
-4.73162e-165	-8.6774e-163	3.79289e-163	-3.81337e-163	2.87739e-163	7.75443e-163	-9.94487e-163	9.24019e-163	-5.41482e-163	-4.84118e-163	4.37071e-163	-7.62454e-163	-1.9511e-163	2.43882e-163	-1.13195e-163	1.4433e-162	-1.18437e-162	4.28841e-163	3.18088e-163	5.25047e-163	-8.74299e-164	-6.21238e-163	-3.36886e-164	4.74056e-163	-3.63948e-163	3.6009e-163	-7.0866e-163	-1.51945e-163	5.86733e-164	2.82432e-164	0
-4.73162e-165	-8.6774e-163	3.79289e-163	-3.81337e-163	2.87739e-163	7.75443e-163	-9.94487e-163	9.24019e-163	-5.41482e-163	-4.84118e-163	4.37071e-163	-7.62454e-163	-1.9511e-163	2.43882e-163	-1.13195e-163	1.4433e-162	-1.18437e-162	4.28841e-163	3.18088e-163	5.25047e-163	-8.74299e-164	-6.21238e-163	-3.36886e-164	4.74056e-163	-3.63948e-163	3.6009e-163	-7.0866e-163	-1.51945e-163	5.86733e-164	2.82432e-164	0
-4.73162e-165	-8.6774e-163	3.79289e-163	-3.81337e-163	2.87739e-163	7.75443e-163	-9.94487e-163	9.24019e-163	-5.41482e-163	-4.84118e-163	4.37071e-163	-7.62454e-163	-1.9511e-163	2.43882e-163	-1.13195e-163	1.4433e-162	-1.18437e-162	4.28841e-163	3.18088e-163	5.25047e-163	-8.74299e-164	-6.21238e-163	-3.36886e-164	4.74056e-163	-3.63948e-163	3.6009e-163	-7.0866e-163	-1.51945e-163	5.86733e-164	2.82432e-164	0
-4.73162e-165	-8.6774e-163	3.79289e-163	-3.81337e-163	2.87739e-163	7.75443e-163	-9.94487e-163	9.24019e-163	-5.41482e-163	-4.84118e-163	4.37071e-163	-7.62454e-163	-1.9511e-163	2.43882e-163	-1.13195e-163	1.4433e-162	-1.18437e-162	4.28841e-163	3.18088e-163	5.25047e-163	-8.74299e-164	-6.21238e-163	-3.36886e-164	4.74056e-163	-3.63948e-163	3.6009e-163	-7.0866e-163	-1.51945e-163	5.86733e-164	2.82432e-164	0
-4.73162e-165	-8.6774e-163	3.79289e-163	-3.81337e-163	2.87739e-163	7.75443e-163	-9.94487e-163	9.24019e-163	-5.41482e-163	-4.84118e-163	4.37071e-163	-7.62454e-163	-1.9511e-163	2.43882e-163	-1.13195e-163	1.4433e-162	-1.18437e-162	4.28841e-163	3.18088e-163	5.25047e-163	-8.74299e-164	-6.21238e-163	-3.36886e-164	4.74056e-163	-3.63948e-163	3.6009e-163	-7.0866e-163	-1.51945e-163	5.86733e-164	2.82432e-164	0
-4.73162e-165	-8.6774e-163	3.79289e-163	-3.81337e-163	2.87739e-163	7.75443e-163	-9.94487e-163	9.24019e-163	-5.41482e-163	-4.84118e-163	4.37071e-163	-7.62454e-163	-1.9511e-163	2.43882e-163	-1.13195e-163	1.4433e-162	-1.18437e-162	4.28841e-163	3.18088e-163	5.25047e-163	-8.74299e-164	-6.21238e-163	-3.36886e-164	4.74056e-163	-3.63948e-163	3.6009e-163	-7.0866e-163	-1.51945e-163	5.86733e-164	2.82432e-164	0
-4.73162e-165	-8.6774e-163	3.79289e-163	-3.81337e-163	2.87739e-163	7.75443e-163	-9.94487e-163	9.24019e-163	-5.41482e-163	-4.84118e-163	4.37071e-163	-7.62454e-163	-1.9511e-163	2.43882e-163	-1.13195e-163	1.4433e-162	-1.18437e-162	4.28841e-163	3.18088e-163	5.25047e-163	-8.74299e-164	-6.21238e-163	-3.36886e-164	4.74056e-163	-3.63948e-163	3.6009e-163	-7.0866e-163	-1.51945e-163	5.86733e-164	2.82432e-164	0
-4.73162e-165	-8.6774e-163	3.79289e-163	-3.81337e-163	2.87739e-163	7.75443e-163	-9.94487e-163	9.24019e-163	-5.41482e-163	-4.84118e-163	4.37071e-163	-7.62454e-163	-1.9511e-163	2.43882e-163	-1.13195e-163	1.4433e-162	-1.18437e-162	4.28841e-163	3.18088e-163	5.25047e-163	-8.74299e-164	-6.21238e-163	-3.36886e-164	4.74056e-163	-3.63948e-163	3.6009e-163	-7.0866e-163	-1.51945e-163	5.86733e-164	2.82432e-164	0
-4.73162e-165	-8.6774e-163	3.79289e-163	-3.81337e-163	2.87739e-163	7.75443e-163	-9.94487e-163	9.24019e-163	-5.41482e-163	-4.84118e-163	4.37071e-163	-7.62454e-163	-1.9511e-163	2.43882e-163	-1.13195e-163	1.4433e-162	-1.18437e-162	4.28841e-163	3.18088e-163	5.25047e-163	-8.74299e-164	-6.21238e-163	-3.36886e-164	4.74056e-163	-3.63948e-163	3.6009e-163	-7.0866e-163	-1.51945e-163	5.86733e-164	2.82432e-164	0
-4.73162e-165	-8.6774e-163	3.79289e-163	-3.81337e-163	2.87739e-163	7.75443e-163	-9.94487e-163	9.24019e-163	-5.41482e-163	-4.84118e-163	4.37071e-163	-7.62454e-163	-1.9511e-163	2.43882e-163	-1.13195e-163	1.4433e-162	-1.18437e-162	4.28841e-163	3.18088e-163	5.25047e-163	-8.74299e-164	-6.21238e-163	-3.36886e-164	4.74056e-163	-3.63948e-163	3.6009e-163	-7.0866e-163	-1.51945e-163	5.86733e-164	2.82432e-164	0
-4.73162e-165	-8.6774e-163	3.79289e-163	-3.81337e-163	2.87739e-163	7.75443e-163	-9.94487e-163	9.24019e-163	-5.41482e-163	-4.84118e-163	4.37071e-163	-7.62454e-163	-1.9511e-163	2.43882e-163	-1.13195e-163	1.4433e-162	-1.18437e-162	4.28841e-163	3.18088e-163	5.25047e-163	-8.74299e-164	-6.21238e-163	-3.36886e-164	4.74056e-163	-3.63948e-163	3.6009e-163	-7.0866e-163	-1.51945e-163	5.86733e-164	2.82432e-164	0
-4.73162e-165	-8.6774e-163	3.79289e-163	-3.81337e-163	2.87739e-163	7.75443e-163	-9.94487e-163	9.24019e-163	-5.41482e-163	-4.84118e-163	4.37071e-163	-7.62454e-163	-1.9511e-163	2.43882e-163	-1.13195e-163	1.4433e-162	-1.18437e-162	4.28841e-163	3.18088e-163	5.25047e-163	-8.74299e-164	-6.21238e-163	-3.36886e-164	4.74056e-163	-3.63948e-163	3.6009e-163	-7.0866e-163	-1.51945e-163	5.86733e-164	2.82432e-164	0
-4.73162e-165	-8.6774e-163	3.79289e-163	-3.81337e-163	2.87739e-163	7.75443e-163	-9.94487e-163	9.24019e-163	-5.41482e-163	-4.84118e-163	4.37071e-163	-7.62454e-163	-1.9511e-163	2.43882e-163	-1.13195e-163	1.4433e-162	-1.18437e-162	4.28841e-163	3.18088e-163	5.25047e-163	-8.74299e-164	-6.21238e-163	-3.36886e-164	4.74056e-163	-3.63948e-163	3.6009e-163	-7.0866e-163	-1.51945e-163	5.86733e-164	2.82432e-164	0
-4.73162e-165	-8.6774e-163	3.79289e-163	-3.81337e-163	2.87739e-163	7.75443e-163	-9.94487e-163	9.24019e-163	-5.41482e-163	-4.84118e-163	4.37071e-163	-7.62454e-163	-1.9511e-163	2.43882e-163	-1.13195e-163	1.4433e-162	-1.18437e-162	4.28841e-163	3.18088e-163	5.25047e-163	-8.74299e-164	-6.21238e-163	-3.36886e-164	4.74056e-163	-3.63948e-163	3.6009e-163	-7.0866e-163	-1.51945e-163	5.86733e-164	2.82432e-164	0
-4.73162e-165	-8.6774e-163	3.79289e-163	-3.81337e-163	2.87739e-163	7.75443e-163	-9.94487e-163	9.24019e-163	-5.41482e-163	-4.84118e-163	4.37071e-163	-7.62454e-163	-1.9511e-163	2.43882e-163	-1.13195e-163	1.4433e-162	-1.18437e-162	4.28841e-163	3.18088e-163	5.25047e-163	-8.74299e-164	-6.21238e-163	-3.36886e-164	4.74056e-163	-3.63948e-163	3.6009e-163	-7.0866e-163	-1.51945e-163	5.86733e-164	2.82432e-164	0
-4.73162e-165	-8.6774e-163	3.79289e-163	-3.81337e-163	2.87739e-163	7.75443e-163	-9.94487e-163	9.24019e-163	-5.41482e-163	-4.84118e-163	4.37071e-163	-7.62454e-163	-1.9511e-163	2.43882e-163	-1.13195e-163	1.4433e-162	-1.18437e-162	4.28841e-163	3.18088e-163	5.25047e-163	-8.74299e-164	-6.21238e-163	-3.36886e-164	4.74056e-163	-3.63948e-163	3.6009e-163	-7.0866e-163	-1.51945e-163	5.86733e-164	2.82432e-164	0
-4.73162e-165	-8.6774e-163	3.79289e-163	-3.81337e-163	2.87739e-163	7.75443e-163	-9.94487e-163	9.24019e-163	-5.41482e-163	-4.84118e-163	4.37071e-163	-7.62454e-163	-1.9511e-163	2.43882e-163	-1.13195e-163	1.4433e-162	-1.18437e-162	4.28841e-163	3.18088e-163	5.25047e-163	-8.74299e-164	-6.21238e-163	-3.36886e-164	4.74056e-163	-3.63948e-163	3.6009e-163	-7.0866e-163	-1.51945e-163	5.86733e-164	2.82432e-164	0
-4.73162e-165	-8.6774e-163	3.79289e-163	-3.81337e-163	2.87739e-163	7.75443e-163	-9.94487e-163	9.24019e-163	-5.41482e-163	-4.84118e-163	4.37071e-163	-7.62454e-163	-1.9511e-163	2.43882e-163	-1.13195e-163	1.4433e-162	-1.18437e-162	4.28841e-163	3.18088e-163	5.25047e-163	-8.74299e-164	-6.21238e-163	-3.36886e-164	4.74056e-163	-3.63948e-163	3.6009e-163	-7.0866e-163	-1.51945e-163	5.86733e-164	2.82432e-164	0
-4.73162e-165	-8.6774e-163	3.79289e-163	-3.81337e-163	2.87739e-163	7.75443e-163	-9.94487e-163	9.24019e-163	-5.41482e-163	-4.84118e-163	4.37071e-163	-7.62454e-163	-1.9511e-163	2.43882e-163	-1.13195e-163	1.4433e-162	-1.18437e-162	4.28841e-163	3.18088e-163	5.25047e-163	-8.74299e-164	-6.21238e-163	-3.36886e-164	4.74056e-163	-3.63948e-163	3.6009e-163	-7.0866e-163	-1.51945e-163	5.86733e-164	2.82432e-164	0
-4.73162e-165	-8.6774e-163	3.79289e-163	-3.81337e-163	2.87739e-163	7.75443e-163	-9.94487e-163	9.24019e-163	-5.41482e-163	-4.84118e-163	4.37071e-163	-7.62454e-163	-1.9511e-163	2.43882e-163	-1.13195e-163	1.4433e-162	-1.18437e-162	4.28841e-163	3.18088e-163	5.25047e-163	-8.74299e-164	-6.21238e-163	-3.36886e-164	4.74056e-163	-3.63948e-163	3.6009e-163	-7.0866e-163	-1.51945e-163	5.86733e-164	2.82432e-164	0
-4.73162e-165	-8.6774e-163	3.79289e-163	-3.81337e-163	2.87739e-163	7.75443e-163	-9.94487e-163	9.24019e-163	-5.41482e-163	-4.84118e-163	4.37071e-163	-7.62454e-163	-1.9511e-163	2.43882e-163	-1.13195e-163	1.4433e-162	-1.18437e-162	4.28841e-163	3.18088e-163	5.25047e-163	-8.74299e-164	-6.21238e-163	-3.36886e-164	4.74056e-163	-3.63948e-163	3.6009e-163	-7.0866e-163	-1.51945e-163	5.86733e-164	2.82432e-164	0
-4.73162e-165	-8.6774e-163	3.79289e-163	-3.81337e-163	2.87739e-163	7.75443e-163	-9.94487e-163	9.24019e-163	-5.41482e-163	-4.84118e-163	4.37071e-163	-7.62454e-163	-1.9511e-163	2.43882e-163	-1.13195e-163	1.4433e-162	-1.18437e-162	4.28841e-163	3.18088e-163	5.25047e-163	-8.74299e-164	-6.21238e-163	-3.36886e-164	4.74056e-163	-3.63948e-163	3.6009e-163	-7.0866e-163	-1.51945e-163	5.86733e-164	2.82432e-164	0
-4.73162e-165	-8.6774e-163	3.79289e-163	-3.81337e-163	2.87739e-163	7.75443e-163	-9.94487e-163	9.24019e-163	-5.41482e-163	-4.84118e-163	4.37071e-163	-7.62454e-163	-1.9511e-163	2.43882e-163	-1.13195e-163	1.4433e-162	-1.18437e-162	4.28841e-163	3.18088e-163	5.25047e-163	-8.74299e-164	-6.21238e-163	-3.36886e-164	4.74056e-163	-3.63948e-163	3.6009e-163	-7.0866e-163	-1.51945e-163	5.86733e-164	2.82432e-164	0
-4.73162e-165	-8.6774e-163	3.79289e-163	-3.81337e-163	2.87739e-163	7.75443e-163	-9.94487e-163	9.24019e-163	-5.41482e-163	-4.84118e-163	4.37071e-163	-7.62454e-163	-1.9511e-163	2.43882e-163	-1.13195e-163	1.4433e-162	-1.18437e-162	4.28841e-163	3.18088e-163	5.25047e-163	-8.74299e-164	-6.21238e-163	-3.36886e-164	4.74056e-163	-3.63948e-163	3.6009e-163	-7.0866e-163	-1.51945e-163	5.86733e-164	2.82432e-164	0
-4.73162e-165	-8.6774e-163	3.79289e-163	-3.81337e-163	2.87739e-163	7.75443e-163	-9.94487e-163	9.24019e-163	-5.41482e-163	-4.84118e-163	4.37071e-163	-7.62454e-163	-1.9511e-163	2.43882e-163	-1.13195e-163	1.4433e-162	-1.18437e-162	4.28841e-163	3.18088e-163	5.25047e-163	-8.74299e-164	-6.21238e-163	-3.36886e-164	4.74056e-163	-3.63948e-163	3.6009e-163	-7.0866e-163	-1.51945e-163	5.86733e-164	2.82432e-164	0
-4.73162e-165	-8.6774e-163	3.79289e-163	-3.81337e-163	2.87739e-163	7.75443e-163	-9.94487e-163	9.24019e-163	-5.41482e-163	-4.84118e-163	4.37071e-163	-7.62454e-163	-1.9511e-163	2.43882e-163	-1.13195e-163	1.4433e-162	-1.18437e-162	4.28841e-163	3.18088e-163	5.25047e-163	-8.74299e-164	-6.21238e-163	-3.36886e-164	4.74056e-163	-3.63948e-163	3.6009e-163	-7.0866e-163	-1.51945e-163	5.86733e-164	2.82432e-164	0
-4.73162e-165	-8.6774e-163	3.79289e-163	-3.81337e-163	2.87739e-163	7.75443e-163	-9.94487e-163	9.24019e-163	-5.41482e-163	-4.84118e-163	4.37071e-163	-7.62454e-163	-1.9511e-163	2.43882e-163	-1.13195e-163	1.4433e-162	-1.18437e-162	4.28841e-163	3.18088e-163	5.25047e-163	-8.74299e-164	-6.21238e-163	-3.36886e-164	4.74056e-163	-3.63948e-163	3.6009e-163	-7.0866e-163	-1.51945e-163	5.86733e-164	2.82432e-164	0
-4.73162e-165	-8.6774e-163	3.79289e-163	-3.81337e-163	2.87739e-163	7.75443e-163	-9.94487e-163	9.24019e-163	-5.41482e-163	-4.84118e-163	4.37071e-163	-7.62454e-163	-1.9511e-163	2.43882e-163	-1.13195e-163	1.4433e-162	-1.18437e-162	4.28841e-163	3.18088e-163	5.25047e-163	-8.74299e-164	-6.21238e-163	-3.36886e-164	4.74056e-163	-3.63948e-163	3.6009e-163	-7.0866e-163	-1.51945e-163	5.86733e-164	2.82432e-164	0
-4.73162e-165	-8.6774e-163	3.79289e-163	-3.81337e-163	2.87739e-163	7.75443e-163	-9.94487e-163	9.24019e-163	-5.41482e-163	-4.84118e-163	4.37071e-163	-7.62454e-163	-1.9511e-163	2.43882e-163	-1.13195e-163	1.4433e-162	-1.18437e-162	4.28841e-163	3.18088e-163	5.25047e-163	-8.74299e-164	-6.21238e-163	-3.36886e-164	4.74056e-163	-3.63948e-163	3.6009e-163	-7.0866e-163	-1.51945e-163	5.86733e-164	2.82432e-164	0
-4.73162e-165	-8.6774e-163	3.79289e-163	-3.81337e-163	2.87739e-163	7.75443e-163	-9.94487e-163	9.24019e-163	-5.41482e-163	-4.84118e-163	4.37071e-163	-7.62454e-163	-1.9511e-163	2.43882e-163	-1.13195e-163	1.4433e-162	-1.18437e-162	4.28841e-163	3.18088e-163	5.25047e-163	-8.74299e-164	-6.21238e-163	-3.36886e-164	4.74056e-163	-3.63948e-163	3.6009e-163	-7.0866e-163	-1.51945e-163	5.86733e-164	2.82432e-164	0
-4.73162e-165	-8.6774e-163	3.79289e-163	-3.81337e-163	2.87739e-163	7.75443e-163	-9.94487e-163	9.24019e-163	-5.41482e-163	-4.84118e-163	4.37071e-163	-7.62454e-163	-1.9511e-163	2.43882e-163	-1.13195e-163	1.4433e-162	-1.18437e-162	4.28841e-163	3.18088e-163	5.25047e-163	-8.74299e-164	-6.21238e-163	-3.36886e-164	4.74056e-163	-3.63948e-163	3.6009e-163	-7.0866e-163	-1.51945e-163	5.86733e-164	2.82432e-164	0
-4.73162e-165	-8.6774e-163	3.79289e-163	-3.81337e-163	2.87739e-163	7.75443e-163	-9.94487e-163	9.24019e-163	-5.41482e-163	-4.84118e-163	4.37071e-163	-7.62454e-163	-1.9511e-163	2.43882e-163	-1.13195e-163	1.4433e-162	-1.18437e-162	4.28841e-163	3.18088e-163	5.25047e-163	-8.74299e-164	-6.21238e-163	-3.36886e-164	4.74056e-163	-3.63948e-163	3.6009e-163	-7.0866e-163	-1.51945e-163	5.86733e-164	2.82432e-164	0
-4.73162e-165	-8.6774e-163	3.79289e-163	-3.81337e-163	2.87739e-163	7.75443e-163	-9.94487e-163	9.24019e-163	-5.41482e-163	-4.84118e-163	4.37071e-163	-7.62454e-163	-1.9511e-163	2.43882e-163	-1.13195e-163	1.4433e-162	-1.18437e-162	4.28841e-163	3.18088e-163	5.25047e-163	-8.74299e-164	-6.21238e-163	-3.36886e-164	4.74056e-163	-3.63948e-163	3.6009e-163	-7.0866e-163	-1.51945e-163	5.86733e-164	2.82432e-164	0
-4.73162e-165	-8.6774e-163	3.79289e-163	-3.81337e-163	2.87739e-163	7.75443e-163	-9.94487e-163	9.24019e-163	-5.41482e-163	-4.84118e-163	4.37071e-163	-7.62454e-163	-1.9511e-163	2.43882e-163	-1.13195e-163	1.4433e-162	-1.18437e-162	4.28841e-163	3.18088e-163	5.25047e-163	-8.74299e-164	-6.21238e-163	-3.36886e-164	4.74056e-163	-3.63948e-163	3.6009e-163	-7.0866e-163	-1.51945e-163	5.86733e-164	2.82432e-164	0
-4.73162e-165	-8.6774e-163	3.79289e-163	-3.81337e-163	2.87739e-163	7.75443e-163	-9.94487e-163	9.24019e-163	-5.41482e-163	-4.84118e-163	4.37071e-163	-7.62454e-163	-1.9511e-163	2.43882e-163	-1.13195e-163	1.4433e-162	-1.18437e-162	4.28841e-163	3.18088e-163	5.25047e-163	-8.74299e-164	-6.21238e-163	-3.36886e-164	4.74056e-163	-3.63948e-163	3.6009e-163	-7.0866e-163	-1.51945e-163	5.86733e-164	2.82432e-164	0
-4.73162e-165	-8.6774e-163	3.79289e-163	-3.81337e-163	2.87739e-163	7.75443e-163	-9.94487e-163	9.24019e-163	-5.41482e-163	-4.84118e-163	4.37071e-163	-7.62454e-163	-1.9511e-163	2.43882e-163	-1.13195e-163	1.4433e-162	-1.18437e-162	4.28841e-163	3.18088e-163	5.25047e-163	-8.74299e-164	-6.21238e-163	-3.36886e-164	4.74056e-163	-3.63948e-163	3.6009e-163	-7.0866e-163	-1.51945e-163	5.86733e-164	2.82432e-164	0
-4.73162e-165	-8.6774e-163	3.79289e-163	-3.81337e-163	2.87739e-163	7.75443e-163	-9.94487e-163	9.24019e-163	-5.41482e-163	-4.84118e-163	4.37071e-163	-7.62454e-163	-1.9511e-163	2.43882e-163	-1.13195e-163	1.4433e-162	-1.18437e-162	4.28841e-163	3.18088e-163	5.25047e-163	-8.74299e-164	-6.21238e-163	-3.36886e-164	4.74056e-163	-3.63948e-163	3.6009e-163	-7.0866e-163	-1.51945e-163	5.86733e-164	2.82432e-164	0
-4.73162e-165	-8.6774e-163	3.79289e-163	-3.81337e-163	2.87739e-163	7.75443e-163	-9.94487e-163	9.24019e-163	-5.41482e-163	-4.84118e-163	4.37071e-163	-7.62454e-163	-1.9511e-163	2.43882e-163	-1.13195e-163	1.4433e-162	-1.18437e-162	4.28841e-163	3.18088e-163	5.25047e-163	-8.74299e-164	-6.21238e-163	-3.36886e-164	4.74056e-163	-3.63948e-163	3.6009e-163	-7.0866e-163	-1.51945e-163	5.86733e-164	2.82432e-164	0
-4.73162e-165	-8.6774e-163	3.79289e-163	-3.81337e-163	2.87739e-163	7.75443e-163	-9.94487e-163	9.24019e-163	-5.41482e-163	-4.84118e-163	4.37071e-163	-7.62454e-163	-1.9511e-163	2.43882e-163	-1.13195e-163	1.4433e-162	-1.18437e-162	4.28841e-163	3.18088e-163	5.25047e-163	-8.74299e-164	-6.21238e-163	-3.36886e-164	4.74056e-163	-3.63948e-163	3.6009e-163	-7.0866e-163	-1.51945e-163	5.86733e-164	2.82432e-164	0
-4.73162e-165	-8.6774e-163	3.79289e-163	-3.81337e-163	2.87739e-163	7.75443e-163	-9.94487e-163	9.24019e-163	-5.41482e-163	-4.84118e-163	4.37071e-163	-7.62454e-163	-1.9511e-163	2.43882e-163	-1.13195e-163	1.4433e-162	-1.18437e-162	4.28841e-163	3.18088e-163	5.25047e-163	-8.74299e-164	-6.21238e-163	-3.36886e-164	4.74056e-163	-3.63948e-163	3.6009e-163	-7.0866e-163	-1.51945e-163	5.86733e-164	2.82432e-164	0
-4.73162e-165	-8.6774e-163	3.79289e-163	-3.81337e-163	2.87739e-163	7.75443e-163	-9.94487e-163	9.24019e-163	-5.41482e-163	-4.84118e-163	4.37071e-163	-7.62454e-163	-1.9511e-163	2.43882e-163	-1.13195e-163	1.4433e-162	-1.18437e-162	4.28841e-163	3.18088e-163	5.25047e-163	-8.74299e-164	-6.21238e-163	-3.36886e-164	4.74056e-163	-3.63948e-163	3.6009e-163	-7.0866e-163	-1.51945e-163	5.86733e-164	2.82432e-164	0
-4.73162e-165	-8.6774e-163	3.79289e-163	-3.81337e-163	2.87739e-163	7.75443e-163	-9.94487e-163	9.24019e-163	-5.41482e-163	-4.84118e-163	4.37071e-163	-7.62454e-163	-1.9511e-163	2.43882e-163	-1.13195e-163	1.4433e-162	-1.18437e-162	4.28841e-163	3.18088e-163	5.25047e-163	-8.74299e-164	-6.21238e-163	-3.36886e-164	4.74056e-163	-3.63948e-163	3.6009e-163	-7.0866e-163	-1.51945e-163	5.86733e-164	2.82432e-164	0
-4.73162e-165	-8.6774e-163	3.79289e-163	-3.81337e-163	2.87739e-163	7.75443e-163	-9.94487e-163	9.24019e-163	-5.41482e-163	-4.84118e-163	4.37071e-163	-7.62454e-163	-1.9511e-163	2.43882e-163	-1.13195e-163	1.4433e-162	-1.18437e-162	4.28841e-163	3.18088e-163	5.25047e-163	-8.74299e-164	-6.21238e-163	-3.36886e-164	4.74056e-163	-3.63948e-163	3.6009e-163	-7.0866e-163	-1.51945e-163	5.86733e-164	2.82432e-164	0
-4.73162e-165	-8.6774e-163	3.79289e-163	-3.81337e-163	2.87739e-163	7.75443e-163	-9.94487e-163	9.24019e-163	-5.41482e-163	-4.84118e-163	4.37071e-163	-7.62454e-163	-1.9511e-163	2.43882e-163	-1.13195e-163	1.4433e-162	-1.18437e-162	4.28841e-163	3.18088e-163	5.25047e-163	-8.74299e-164	-6.21238e-163	-3.36886e-164	4.74056e-163	-3.63948e-163	3.6009e-163	-7.0866e-163	-1.51945e-163	5.86733e-164	2.82432e-164	0
-4.73162e-165	-8.6774e-163	3.79289e-163	-3.81337e-163	2.87739e-163	7.75443e-163	-9.94487e-163	9.24019e-163	-5.41482e-163	-4.84118e-163	4.37071e-163	-7.62454e-163	-1.9511e-163	2.43882e-163	-1.13195e-163	1.4433e-162	-1.18437e-162	4.28841e-163	3.18088e-163	5.25047e-163	-8.74299e-164	-6.21238e-163	-3.36886e-164	4.74056e-163	-3.63948e-163	3.6009e-163	-7.0866e-163	-1.51945e-163	5.86733e-164	2.82432e-164	0
-4.73162e-165	-8.6774e-163	3.79289e-163	-3.81337e-163	2.87739e-163	7.75443e-163	-9.94487e-163	9.24019e-163	-5.41482e-163	-4.84118e-163	4.37071e-163	-7.62454e-163	-1.9511e-163	2.43882e-163	-1.13195e-163	1.4433e-162	-1.18437e-162	4.28841e-163	3.18088e-163	5.25047e-163	-8.74299e-164	-6.21238e-163	-3.36886e-164	4.74056e-163	-3.63948e-163	3.6009e-163	-7.0866e-163	-1.51945e-163	5.86733e-164	2.82432e-164	0
-4.73162e-165	-8.6774e-163	3.79289e-163	-3.81337e-163	2.87739e-163	7.75443e-163	-9.94487e-163	9.24019e-163	-5.41482e-163	-4.84118e-163	4.37071e-163	-7.62454e-163	-1.9511e-163	2.43882e-163	-1.13195e-163	1.4433e-162	-1.18437e-162	4.28841e-163	3.18088e-163	5.25047e-163	-8.74299e-164	-6.21238e-163	-3.36886e-164	4.74056e-163	-3.63948e-163	3.6009e-163	-7.0866e-163	-1.51945e-163	5.86733e-164	2.82432e-164	0
-4.73162e-165	-8.6774e-163	3.79289e-163	-3.81337e-163	2.87739e-163	7.75443e-163	-9.94487e-163	9.24019e-163	-5.41482e-163	-4.84118e-163	4.37071e-163	-7.62454e-163	-1.9511e-163	2.43882e-163	-1.13195e-163	1.4433e-162	-1.18437e-162	4.28841e-163	3.18088e-163	5.25047e-163	-8.74299e-164	-6.21238e-163	-3.36886e-164	4.74056e-163	-3.63948e-163	3.6009e-163	-7.0866e-163	-1.51945e-163	5.86733e-164	2.82432e-164	0
-4.73162e-165	-8.6774e-163	3.79289e-163	-3.81337e-163	2.87739e-163	7.75443e-163	-9.94487e-163	9.24019e-163	-5.41482e-163	-4.84118e-163	4.37071e-163	-7.62454e-163	-1.9511e-163	2.43882e-163	-1.13195e-163	1.4433e-162	-1.18437e-162	4.28841e-163	3.18088e-163	5.25047e-163	-8.74299e-164	-6.21238e-163	-3.36886e-164	4.74056e-163	-3.63948e-163	3.6009e-163	-7.0866e-163	-1.51945e-163	5.86733e-164	2.82432e-164	0
-4.73162e-165	-8.6774e-163	3.79289e-163	-3.81337e-163	2.87739e-163	7.75443e-163	-9.94487e-163	9.24019e-163	-5.41482e-163	-4.84118e-163	4.37071e-163	-7.62454e-163	-1.9511e-163	2.43882e-163	-1.13195e-163	1.4433e-162	-1.18437e-162	4.28841e-163	3.18088e-163	5.25047e-163	-8.74299e-164	-6.21238e-163	-3.36886e-164	4.74056e-163	-3.63948e-163	3.6009e-163	-7.0866e-163	-1.51945e-163	5.86733e-164	2.82432e-164	0
-4.73162e-165	-8.6774e-163	3.79289e-163	-3.81337e-163	2.87739e-163	7.75443e-163	-9.94487e-163	9.24019e-163	-5.41482e-163	-4.84118e-163	4.37071e-163	-7.62454e-163	-1.9511e-163	2.43882e-163	-1.13195e-163	1.4433e-162	-1.18437e-162	4.28841e-163	3.18088e-163	5.25047e-163	-8.74299e-164	-6.21238e-163	-3.36886e-164	4.74056e-163	-3.63948e-163	3.6009e-163	-7.0866e-163	-1.51945e-163	5.86733e-164	2.82432e-164	0
-4.73162e-165	-8.6774e-163	3.79289e-163	-3.81337e-163	2.87739e-163	7.75443e-163	-9.94487e-163	9.24019e-163	-5.41482e-163	-4.84118e-163	4.37071e-163	-7.62454e-163	-1.9511e-163	2.43882e-163	-1.13195e-163	1.4433e-162	-1.18437e-162	4.28841e-163	3.18088e-163	5.25047e-163	-8.74299e-164	-6.21238e-163	-3.36886e-164	4.74056e-163	-3.63948e-163	3.6009e-163	-7.0866e-163	-1.51945e-163	5.86733e-164	2.82432e-164	0
-4.73162e-165	-8.6774e-163	3.79289e-163	-3.81337e-163	2.87739e-163	7.75443e-163	-9.94487e-163	9.24019e-163	-5.41482e-163	-4.84118e-163	4.37071e-163	-7.62454e-163	-1.9511e-163	2.43882e-163	-1.13195e-163	1.4433e-162	-1.18437e-162	4.28841e-163	3.18088e-163	5.25047e-163	-8.74299e-164	-6.21238e-163	-3.36886e-164	4.74056e-163	-3.63948e-163	3.6009e-163	-7.0866e-163	-1.51945e-163	5.86733e-164	2.82432e-164	0
-4.73162e-165	-8.6774e-163	3.79289e-163	-3.81337e-163	2.87739e-163	7.75443e-163	-9.94487e-163	9.24019e-163	-5.41482e-163	-4.84118e-163	4.37071e-163	-7.62454e-163	-1.9511e-163	2.43882e-163	-1.13195e-163	1.4433e-162	-1.18437e-162	4.28841e-163	3.18088e-163	5.25047e-163	-8.74299e-164	-6.21238e-163	-3.36886e-164	4.74056e-163	-3.63948e-163	3.6009e-163	-7.0866e-163	-1.51945e-163	5.86733e-164	2.82432e-164	0
-4.73162e-165	-8.6774e-163	3.79289e-163	-3.81337e-163	2.87739e-163	7.75443e-163	-9.94487e-163	9.24019e-163	-5.41482e-163	-4.84118e-163	4.37071e-163	-7.62454e-163	-1.9511e-163	2.43882e-163	-1.13195e-163	1.4433e-162	-1.18437e-162	4.28841e-163	3.18088e-163	5.25047e-163	-8.74299e-164	-6.21238e-163	-3.36886e-164	4.74056e-163	-3.63948e-163	3.6009e-163	-7.0866e-163	-1.51945e-163	5.86733e-164	2.82432e-164	0
-4.73162e-165	-8.6774e-163	3.79289e-163	-3.81337e-163	2.87739e-163	7.75443e-163	-9.94487e-163	9.24019e-163	-5.41482e-163	-4.84118e-163	4.37071e-163	-7.62454e-163	-1.9511e-163	2.43882e-163	-1.13195e-163	1.4433e-162	-1.18437e-162	4.28841e-163	3.18088e-163	5.25047e-163	-8.74299e-164	-6.21238e-163	-3.36886e-164	4.74056e-163	-3.63948e-163	3.6009e-163	-7.0866e-163	-1.51945e-163	5.86733e-164	2.82432e-164	0
-4.73162e-165	-8.6774e-163	3.79289e-163	-3.81337e-163	2.87739e-163	7.75443e-163	-9.94487e-163	9.24019e-163	-5.41482e-163	-4.84118e-163	4.37071e-163	-7.62454e-163	-1.9511e-163	2.43882e-163	-1.13195e-163	1.4433e-162	-1.18437e-162	4.28841e-163	3.18088e-163	5.25047e-163	-8.74299e-164	-6.21238e-163	-3.36886e-164	4.74056e-163	-3.63948e-163	3.6009e-163	-7.0866e-163	-1.51945e-163	5.86733e-164	2.82432e-164	0
-4.73162e-165	-8.6774e-163	3.79289e-163	-3.81337e-163	2.87739e-163	7.75443e-163	-9.94487e-163	9.24019e-163	-5.41482e-163	-4.84118e-163	4.37071e-163	-7.62454e-163	-1.9511e-163	2.43882e-163	-1.13195e-163	1.4433e-162	-1.18437e-162	4.28841e-163	3.18088e-163	5.25047e-163	-8.74299e-164	-6.21238e-163	-3.36886e-164	4.74056e-163	-3.63948e-163	3.6009e-163	-7.0866e-163	-1.51945e-163	5.86733e-164	2.82432e-164	0
-4.73162e-165	-8.6774e-163	3.79289e-163	-3.81337e-163	2.87739e-163	7.75443e-163	-9.94487e-163	9.24019e-163	-5.41482e-163	-4.84118e-163	4.37071e-163	-7.62454e-163	-1.9511e-163	2.43882e-163	-1.13195e-163	1.4433e-162	-1.18437e-162	4.28841e-163	3.18088e-163	5.25047e-163	-8.74299e-164	-6.21238e-163	-3.36886e-164	4.74056e-163	-3.63948e-163	3.6009e-163	-7.0866e-163	-1.51945e-163	5.86733e-164	2.82432e-164	0
-4.73162e-165	-8.6774e-163	3.79289e-163	-3.81337e-163	2.87739e-163	7.75443e-163	-9.94487e-163	9.24019e-163	-5.41482e-163	-4.84118e-163	4.37071e-163	-7.62454e-163	-1.9511e-163	2.43882e-163	-1.13195e-163	1.4433e-162	-1.18437e-162	4.28841e-163	3.18088e-163	5.25047e-163	-8.74299e-164	-6.21238e-163	-3.36886e-164	4.74056e-163	-3.63948e-163	3.6009e-163	-7.0866e-163	-1.51945e-163	5.86733e-164	2.82432e-164	0
-4.73162e-165	-8.6774e-163	3.79289e-163	-3.81337e-163	2.87739e-163	7.75443e-163	-9.94487e-163	9.24019e-163	-5.41482e-163	-4.84118e-163	4.37071e-163	-7.62454e-163	-1.9511e-163	2.43882e-163	-1.13195e-163	1.4433e-162	-1.18437e-162	4.28841e-163	3.18088e-163	5.25047e-163	-8.74299e-164	-6.21238e-163	-3.36886e-164	4.74056e-163	-3.63948e-163	3.6009e-163	-7.0866e-163	-1.51945e-163	5.86733e-164	2.82432e-164	0
-4.73162e-165	-8.6774e-163	3.79289e-163	-3.81337e-163	2.87739e-163	7.75443e-163	-9.94487e-163	9.24019e-163	-5.41482e-163	-4.84118e-163	4.37071e-163	-7.62454e-163	-1.9511e-163	2.43882e-163	-1.13195e-163	1.4433e-162	-1.18437e-162	4.28841e-163	3.18088e-163	5.25047e-163	-8.74299e-164	-6.21238e-163	-3.36886e-164	4.74056e-163	-3.63948e-163	3.6009e-163	-7.0866e-163	-1.51945e-163	5.86733e-164	2.82432e-164	0
-4.73162e-165	-8.6774e-163	3.79289e-163	-3.81337e-163	2.87739e-163	7.75443e-163	-9.94487e-163	9.24019e-163	-5.41482e-163	-4.84118e-163	4.37071e-163	-7.62454e-163	-1.9511e-163	2.43882e-163	-1.13195e-163	1.4433e-162	-1.18437e-162	4.28841e-163	3.18088e-163	5.25047e-163	-8.74299e-164	-6.21238e-163	-3.36886e-164	4.74056e-163	-3.63948e-163	3.6009e-163	-7.0866e-163	-1.51945e-163	5.86733e-164	2.82432e-164	0
-4.73162e-165	-8.6774e-163	3.79289e-163	-3.81337e-163	2.87739e-163	7.75443e-163	-9.94487e-163	9.24019e-163	-5.41482e-163	-4.84118e-163	4.37071e-163	-7.62454e-163	-1.9511e-163	2.43882e-163	-1.13195e-163	1.4433e-162	-1.18437e-162	4.28841e-163	3.18088e-163	5.25047e-163	-8.74299e-164	-6.21238e-163	-3.36886e-164	4.74056e-163	-3.63948e-163	3.6009e-163	-7.0866e-163	-1.51945e-163	5.86733e-164	2.82432e-164	0
-4.73162e-165	-8.6774e-163	3.79289e-163	-3.81337e-163	2.87739e-163	7.75443e-163	-9.94487e-163	9.24019e-163	-5.41482e-163	-4.84118e-163	4.37071e-163	-7.62454e-163	-1.9511e-163	2.43882e-163	-1.13195e-163	1.4433e-162	-1.18437e-162	4.28841e-163	3.18088e-163	5.25047e-163	-8.74299e-164	-6.21238e-163	-3.36886e-164	4.74056e-163	-3.63948e-163	3.6009e-163	-7.0866e-163	-1.51945e-163	5.86733e-164	2.82432e-164	0
-4.73162e-165	-8.6774e-163	3.79289e-163	-3.81337e-163	2.87739e-163	7.75443e-163	-9.94487e-163	9.24019e-163	-5.41482e-163	-4.84118e-163	4.37071e-163	-7.62454e-163	-1.9511e-163	2.43882e-163	-1.13195e-163	1.4433e-162	-1.18437e-162	4.28841e-163	3.18088e-163	5.25047e-163	-8.74299e-164	-6.21238e-163	-3.36886e-164	4.74056e-163	-3.63948e-163	3.6009e-163	-7.0866e-163	-1.51945e-163	5.86733e-164	2.82432e-164	0
-4.73162e-165	-8.6774e-163	3.79289e-163	-3.81337e-163	2.87739e-163	7.75443e-163	-9.94487e-163	9.24019e-163	-5.41482e-163	-4.84118e-163	4.37071e-163	-7.62454e-163	-1.9511e-163	2.43882e-163	-1.13195e-163	1.4433e-162	-1.18437e-162	4.28841e-163	3.18088e-163	5.25047e-163	-8.74299e-164	-6.21238e-163	-3.36886e-164	4.74056e-163	-3.63948e-163	3.6009e-163	-7.0866e-163	-1.51945e-163	5.86733e-164	2.82432e-164	0
-4.73162e-165	-8.6774e-163	3.79289e-163	-3.81337e-163	2.87739e-163	7.75443e-163	-9.94487e-163	9.24019e-163	-5.41482e-163	-4.84118e-163	4.37071e-163	-7.62454e-163	-1.9511e-163	2.43882e-163	-1.13195e-163	1.4433e-162	-1.18437e-162	4.28841e-163	3.18088e-163	5.25047e-163	-8.74299e-164	-6.21238e-163	-3.36886e-164	4.74056e-163	-3.63948e-163	3.6009e-163	-7.0866e-163	-1.51945e-163	5.86733e-164	2.82432e-164	0
-4.73162e-165	-8.6774e-163	3.79289e-163	-3.81337e-163	2.87739e-163	7.75443e-163	-9.94487e-163	9.24019e-163	-5.41482e-163	-4.84118e-163	4.37071e-163	-7.62454e-163	-1.9511e-163	2.43882e-163	-1.13195e-163	1.4433e-162	-1.18437e-162	4.28841e-163	3.18088e-163	5.25047e-163	-8.74299e-164	-6.21238e-163	-3.36886e-164	4.74056e-163	-3.63948e-163	3.6009e-163	-7.0866e-163	-1.51945e-163	5.86733e-164	2.82432e-164	0
-4.73162e-165	-8.6774e-163	3.79289e-163	-3.81337e-163	2.87739e-163	7.75443e-163	-9.94487e-163	9.24019e-163	-5.41482e-163	-4.84118e-163	4.37071e-163	-7.62454e-163	-1.9511e-163	2.43882e-163	-1.13195e-163	1.4433e-162	-1.18437e-162	4.28841e-163	3.18088e-163	5.25047e-163	-8.74299e-164	-6.21238e-163	-3.36886e-164	4.74056e-163	-3.63948e-163	3.6009e-163	-7.0866e-163	-1.51945e-163	5.86733e-164	2.82432e-164	0
-4.73162e-165	-8.6774e-163	3.79289e-163	-3.81337e-163	2.87739e-163	7.75443e-163	-9.94487e-163	9.24019e-163	-5.41482e-163	-4.84118e-163	4.37071e-163	-7.62454e-163	-1.9511e-163	2.43882e-163	-1.13195e-163	1.4433e-162	-1.18437e-162	4.28841e-163	3.18088e-163	5.25047e-163	-8.74299e-164	-6.21238e-163	-3.36886e-164	4.74056e-163	-3.63948e-163	3.6009e-163	-7.0866e-163	-1.51945e-163	5.86733e-164	2.82432e-164	0
-4.73162e-165	-8.6774e-163	3.79289e-163	-3.81337e-163	2.87739e-163	7.75443e-163	-9.94487e-163	9.24019e-163	-5.41482e-163	-4.84118e-163	4.37071e-163	-7.62454e-163	-1.9511e-163	2.43882e-163	-1.13195e-163	1.4433e-162	-1.18437e-162	4.28841e-163	3.18088e-163	5.25047e-163	-8.74299e-164	-6.21238e-163	-3.36886e-164	4.74056e-163	-3.63948e-163	3.6009e-163	-7.0866e-163	-1.51945e-163	5.86733e-164	2.82432e-164	0
-4.73162e-165	-8.6774e-163	3.79289e-163	-3.81337e-163	2.87739e-163	7.75443e-163	-9.94487e-163	9.24019e-163	-5.41482e-163	-4.84118e-163	4.37071e-163	-7.62454e-163	-1.9511e-163	2.43882e-163	-1.13195e-163	1.4433e-162	-1.18437e-162	4.28841e-163	3.18088e-163	5.25047e-163	-8.74299e-164	-6.21238e-163	-3.36886e-164	4.74056e-163	-3.63948e-163	3.6009e-163	-7.0866e-163	-1.51945e-163	5.86733e-164	2.82432e-164	0
-4.73162e-165	-8.6774e-163	3.79289e-163	-3.81337e-163	2.87739e-163	7.75443e-163	-9.94487e-163	9.24019e-163	-5.41482e-163	-4.84118e-163	4.37071e-163	-7.62454e-163	-1.9511e-163	2.43882e-163	-1.13195e-163	1.4433e-162	-1.18437e-162	4.28841e-163	3.18088e-163	5.25047e-163	-8.74299e-164	-6.21238e-163	-3.36886e-164	4.74056e-163	-3.63948e-163	3.6009e-163	-7.0866e-163	-1.51945e-163	5.86733e-164	2.82432e-164	0
-4.73162e-165	-8.6774e-163	3.79289e-163	-3.81337e-163	2.87739e-163	7.75443e-163	-9.94487e-163	9.24019e-163	-5.41482e-163	-4.84118e-163	4.37071e-163	-7.62454e-163	-1.9511e-163	2.43882e-163	-1.13195e-163	1.4433e-162	-1.18437e-162	4.28841e-163	3.18088e-163	5.25047e-163	-8.74299e-164	-6.21238e-163	-3.36886e-164	4.74056e-163	-3.63948e-163	3.6009e-163	-7.0866e-163	-1.51945e-163	5.86733e-164	2.82432e-164	0
-4.73162e-165	-8.6774e-163	3.79289e-163	-3.81337e-163	2.87739e-163	7.75443e-163	-9.94487e-163	9.24019e-163	-5.41482e-163	-4.84118e-163	4.37071e-163	-7.62454e-163	-1.9511e-163	2.43882e-163	-1.13195e-163	1.4433e-162	-1.18437e-162	4.28841e-163	3.18088e-163	5.25047e-163	-8.74299e-164	-6.21238e-163	-3.36886e-164	4.74056e-163	-3.63948e-163	3.6009e-163	-7.0866e-163	-1.51945e-163	5.86733e-164	2.82432e-164	0
-4.73162e-165	-8.6774e-163	3.79289e-163	-3.81337e-163	2.87739e-163	7.75443e-163	-9.94487e-163	9.24019e-163	-5.41482e-163	-4.84118e-163	4.37071e-163	-7.62454e-163	-1.9511e-163	2.43882e-163	-1.13195e-163	1.4433e-162	-1.18437e-162	4.28841e-163	3.18088e-163	5.25047e-163	-8.74299e-164	-6.21238e-163	-3.36886e-164	4.74056e-163	-3.63948e-163	3.6009e-163	-7.0866e-163	-1.51945e-163	5.86733e-164	2.82432e-164	0
-4.73162e-165	-8.6774e-163	3.79289e-163	-3.81337e-163	2.87739e-163	7.75443e-163	-9.94487e-163	9.24019e-163	-5.41482e-163	-4.84118e-163	4.37071e-163	-7.62454e-163	-1.9511e-163	2.43882e-163	-1.13195e-163	1.4433e-162	-1.18437e-162	4.28841e-163	3.18088e-163	5.25047e-163	-8.74299e-164	-6.21238e-163	-3.36886e-164	4.74056e-163	-3.63948e-163	3.6009e-163	-7.0866e-163	-1.51945e-163	5.86733e-164	2.82432e-164	0
-4.73162e-165	-8.6774e-163	3.79289e-163	-3.81337e-163	2.87739e-163	7.75443e-163	-9.94487e-163	9.24019e-163	-5.41482e-163	-4.84118e-163	4.37071e-163	-7.62454e-163	-1.9511e-163	2.43882e-163	-1.13195e-163	1.4433e-162	-1.18437e-162	4.28841e-163	3.18088e-163	5.25047e-163	-8.74299e-164	-6.21238e-163	-3.36886e-164	4.74056e-163	-3.63948e-163	3.6009e-163	-7.0866e-163	-1.51945e-163	5.86733e-164	2.82432e-164	0
-4.73162e-165	-8.6774e-163	3.79289e-163	-3.81337e-163	2.87739e-163	7.75443e-163	-9.94487e-163	9.24019e-163	-5.41482e-163	-4.84118e-163	4.37071e-163	-7.62454e-163	-1.9511e-163	2.43882e-163	-1.13195e-163	1.4433e-162	-1.18437e-162	4.28841e-163	3.18088e-163	5.25047e-163	-8.74299e-164	-6.21238e-163	-3.36886e-164	4.74056e-163	-3.63948e-163	3.6009e-163	-7.0866e-163	-1.51945e-163	5.86733e-164	2.82432e-164	0
-4.73162e-165	-8.6774e-163	3.79289e-163	-3.81337e-163	2.87739e-163	7.75443e-163	-9.94487e-163	9.24019e-163	-5.41482e-163	-4.84118e-163	4.37071e-163	-7.62454e-163	-1.9511e-163	2.43882e-163	-1.13195e-163	1.4433e-162	-1.18437e-162	4.28841e-163	3.18088e-163	5.25047e-163	-8.74299e-164	-6.21238e-163	-3.36886e-164	4.74056e-163	-3.63948e-163	3.6009e-163	-7.0866e-163	-1.51945e-163	5.86733e-164	2.82432e-164	0
-4.73162e-165	-8.6774e-163	3.79289e-163	-3.81337e-163	2.87739e-163	7.75443e-163	-9.94487e-163	9.24019e-163	-5.41482e-163	-4.84118e-163	4.37071e-163	-7.62454e-163	-1.9511e-163	2.43882e-163	-1.13195e-163	1.4433e-162	-1.18437e-162	4.28841e-163	3.18088e-163	5.25047e-163	-8.74299e-164	-6.21238e-163	-3.36886e-164	4.74056e-163	-3.63948e-163	3.6009e-163	-7.0866e-163	-1.51945e-163	5.86733e-164	2.82432e-164	0
-4.73162e-165	-8.6774e-163	3.79289e-163	-3.81337e-163	2.87739e-163	7.75443e-163	-9.94487e-163	9.24019e-163	-5.41482e-163	-4.84118e-163	4.37071e-163	-7.62454e-163	-1.9511e-163	2.43882e-163	-1.13195e-163	1.4433e-162	-1.18437e-162	4.28841e-163	3.18088e-163	5.25047e-163	-8.74299e-164	-6.21238e-163	-3.36886e-164	4.74056e-163	-3.63948e-163	3.6009e-163	-7.0866e-163	-1.51945e-163	5.86733e-164	2.82432e-164	0
-4.73162e-165	-8.6774e-163	3.79289e-163	-3.81337e-163	2.87739e-163	7.75443e-163	-9.94487e-163	9.24019e-163	-5.41482e-163	-4.84118e-163	4.37071e-163	-7.62454e-163	-1.9511e-163	2.43882e-163	-1.13195e-163	1.4433e-162	-1.18437e-162	4.28841e-163	3.18088e-163	5.25047e-163	-8.74299e-164	-6.21238e-163	-3.36886e-164	4.74056e-163	-3.63948e-163	3.6009e-163	-7.0866e-163	-1.51945e-163	5.86733e-164	2.82432e-164	0
-4.73162e-165	-8.6774e-163	3.79289e-163	-3.81337e-163	2.87739e-163	7.75443e-163	-9.94487e-163	9.24019e-163	-5.41482e-163	-4.84118e-163	4.37071e-163	-7.62454e-163	-1.9511e-163	2.43882e-163	-1.13195e-163	1.4433e-162	-1.18437e-162	4.28841e-163	3.18088e-163	5.25047e-163	-8.74299e-164	-6.21238e-163	-3.36886e-164	4.74056e-163	-3.63948e-163	3.6009e-163	-7.0866e-163	-1.51945e-163	5.86733e-164	2.82432e-164	0
-4.73162e-165	-8.6774e-163	3.79289e-163	-3.81337e-163	2.87739e-163	7.75443e-163	-9.94487e-163	9.24019e-163	-5.41482e-163	-4.84118e-163	4.37071e-163	-7.62454e-163	-1.9511e-163	2.43882e-163	-1.13195e-163	1.4433e-162	-1.18437e-162	4.28841e-163	3.18088e-163	5.25047e-163	-8.74299e-164	-6.21238e-163	-3.36886e-164	4.74056e-163	-3.63948e-163	3.6009e-163	-7.0866e-163	-1.51945e-163	5.86733e-164	2.82432e-164	0
-4.73162e-165	-8.6774e-163	3.79289e-163	-3.81337e-163	2.87739e-163	7.75443e-163	-9.94487e-163	9.24019e-163	-5.41482e-163	-4.84118e-163	4.37071e-163	-7.62454e-163	-1.9511e-163	2.43882e-163	-1.13195e-163	1.4433e-162	-1.18437e-162	4.28841e-163	3.18088e-163	5.25047e-163	-8.74299e-164	-6.21238e-163	-3.36886e-164	4.74056e-163	-3.63948e-163	3.6009e-163	-7.0866e-163	-1.51945e-163	5.86733e-164	2.82432e-164	0
-4.73162e-165	-8.6774e-163	3.79289e-163	-3.81337e-163	2.87739e-163	7.75443e-163	-9.94487e-163	9.24019e-163	-5.41482e-163	-4.84118e-163	4.37071e-163	-7.62454e-163	-1.9511e-163	2.43882e-163	-1.13195e-163	1.4433e-162	-1.18437e-162	4.28841e-163	3.18088e-163	5.25047e-163	-8.74299e-164	-6.21238e-163	-3.36886e-164	4.74056e-163	-3.63948e-163	3.6009e-163	-7.0866e-163	-1.51945e-163	5.86733e-164	2.82432e-164	0
-4.73162e-165	-8.6774e-163	3.79289e-163	-3.81337e-163	2.87739e-163	7.75443e-163	-9.94487e-163	9.24019e-163	-5.41482e-163	-4.84118e-163	4.37071e-163	-7.62454e-163	-1.9511e-163	2.43882e-163	-1.13195e-163	1.4433e-162	-1.18437e-162	4.28841e-163	3.18088e-163	5.25047e-163	-8.74299e-164	-6.21238e-163	-3.36886e-164	4.74056e-163	-3.63948e-163	3.6009e-163	-7.0866e-163	-1.51945e-163	5.86733e-164	2.82432e-164	0
-4.73162e-165	-8.6774e-163	3.79289e-163	-3.81337e-163	2.87739e-163	7.75443e-163	-9.94487e-163	9.24019e-163	-5.41482e-163	-4.84118e-163	4.37071e-163	-7.62454e-163	-1.9511e-163	2.43882e-163	-1.13195e-163	1.4433e-162	-1.18437e-162	4.28841e-163	3.18088e-163	5.25047e-163	-8.74299e-164	-6.21238e-163	-3.36886e-164	4.74056e-163	-3.63948e-163	3.6009e-163	-7.0866e-163	-1.51945e-163	5.86733e-164	2.82432e-164	0
-4.73162e-165	-8.6774e-163	3.79289e-163	-3.81337e-163	2.87739e-163	7.75443e-163	-9.94487e-163	9.24019e-163	-5.41482e-163	-4.84118e-163	4.37071e-163	-7.62454e-163	-1.9511e-163	2.43882e-163	-1.13195e-163	1.4433e-162	-1.18437e-162	4.28841e-163	3.18088e-163	5.25047e-163	-8.74299e-164	-6.21238e-163	-3.36886e-164	4.74056e-163	-3.63948e-163	3.6009e-163	-7.0866e-163	-1.51945e-163	5.86733e-164	2.82432e-164	0
-4.73162e-165	-8.6774e-163	3.79289e-163	-3.81337e-163	2.87739e-163	7.75443e-163	-9.94487e-163	9.24019e-163	-5.41482e-163	-4.84118e-163	4.37071e-163	-7.62454e-163	-1.9511e-163	2.43882e-163	-1.13195e-163	1.4433e-162	-1.18437e-162	4.28841e-163	3.18088e-163	5.25047e-163	-8.74299e-164	-6.21238e-163	-3.36886e-164	4.74056e-163	-3.63948e-163	3.6009e-163	-7.0866e-163	-1.51945e-163	5.86733e-164	2.82432e-164	0
-4.73162e-165	-8.6774e-163	3.79289e-163	-3.81337e-163	2.87739e-163	7.75443e-163	-9.94487e-163	9.24019e-163	-5.41482e-163	-4.84118e-163	4.37071e-163	-7.62454e-163	-1.9511e-163	2.43882e-163	-1.13195e-163	1.4433e-162	-1.18437e-162	4.28841e-163	3.18088e-163	5.25047e-163	-8.74299e-164	-6.21238e-163	-3.36886e-164	4.74056e-163	-3.63948e-163	3.6009e-163	-7.0866e-163	-1.51945e-163	5.86733e-164	2.82432e-164	0
-4.73162e-165	-8.6774e-163	3.79289e-163	-3.81337e-163	2.87739e-163	7.75443e-163	-9.94487e-163	9.24019e-163	-5.41482e-163	-4.84118e-163	4.37071e-163	-7.62454e-163	-1.9511e-163	2.43882e-163	-1.13195e-163	1.4433e-162	-1.18437e-162	4.28841e-163	3.18088e-163	5.25047e-163	-8.74299e-164	-6.21238e-163	-3.36886e-164	4.74056e-163	-3.63948e-163	3.6009e-163	-7.0866e-163	-1.51945e-163	5.86733e-164	2.82432e-164	0
-4.73162e-165	-8.6774e-163	3.79289e-163	-3.81337e-163	2.87739e-163	7.75443e-163	-9.94487e-163	9.24019e-163	-5.41482e-163	-4.84118e-163	4.37071e-163	-7.62454e-163	-1.9511e-163	2.43882e-163	-1.13195e-163	1.4433e-162	-1.18437e-162	4.28841e-163	3.18088e-163	5.25047e-163	-8.74299e-164	-6.21238e-163	-3.36886e-164	4.74056e-163	-3.63948e-163	3.6009e-163	-7.0866e-163	-1.51945e-163	5.86733e-164	2.82432e-164	0
-4.73162e-165	-8.6774e-163	3.79289e-163	-3.81337e-163	2.87739e-163	7.75443e-163	-9.94487e-163	9.24019e-163	-5.41482e-163	-4.84118e-163	4.37071e-163	-7.62454e-163	-1.9511e-163	2.43882e-163	-1.13195e-163	1.4433e-162	-1.18437e-162	4.28841e-163	3.18088e-163	5.25047e-163	-8.74299e-164	-6.21238e-163	-3.36886e-164	4.74056e-163	-3.63948e-163	3.6009e-163	-7.0866e-163	-1.51945e-163	5.86733e-164	2.82432e-164	0
-4.73162e-165	-8.6774e-163	3.79289e-163	-3.81337e-163	2.87739e-163	7.75443e-163	-9.94487e-163	9.24019e-163	-5.41482e-163	-4.84118e-163	4.37071e-163	-7.62454e-163	-1.9511e-163	2.43882e-163	-1.13195e-163	1.4433e-162	-1.18437e-162	4.28841e-163	3.18088e-163	5.25047e-163	-8.74299e-164	-6.21238e-163	-3.36886e-164	4.74056e-163	-3.63948e-163	3.6009e-163	-7.0866e-163	-1.51945e-163	5.86733e-164	2.82432e-164	0
-4.73162e-165	-8.6774e-163	3.79289e-163	-3.81337e-163	2.87739e-163	7.75443e-163	-9.94487e-163	9.24019e-163	-5.41482e-163	-4.84118e-163	4.37071e-163	-7.62454e-163	-1.9511e-163	2.43882e-163	-1.13195e-163	1.4433e-162	-1.18437e-162	4.28841e-163	3.18088e-163	5.25047e-163	-8.74299e-164	-6.21238e-163	-3.36886e-164	4.74056e-163	-3.63948e-163	3.6009e-163	-7.0866e-163	-1.51945e-163	5.86733e-164	2.82432e-164	0
-4.73162e-165	-8.6774e-163	3.79289e-163	-3.81337e-163	2.87739e-163	7.75443e-163	-9.94487e-163	9.24019e-163	-5.41482e-163	-4.84118e-163	4.37071e-163	-7.62454e-163	-1.9511e-163	2.43882e-163	-1.13195e-163	1.4433e-162	-1.18437e-162	4.28841e-163	3.18088e-163	5.25047e-163	-8.74299e-164	-6.21238e-163	-3.36886e-164	4.74056e-163	-3.63948e-163	3.6009e-163	-7.0866e-163	-1.51945e-163	5.86733e-164	2.82432e-164	0
-4.73162e-165	-8.6774e-163	3.79289e-163	-3.81337e-163	2.87739e-163	7.75443e-163	-9.94487e-163	9.24019e-163	-5.41482e-163	-4.84118e-163	4.37071e-163	-7.62454e-163	-1.9511e-163	2.43882e-163	-1.13195e-163	1.4433e-162	-1.18437e-162	4.28841e-163	3.18088e-163	5.25047e-163	-8.74299e-164	-6.21238e-163	-3.36886e-164	4.74056e-163	-3.63948e-163	3.6009e-163	-7.0866e-163	-1.51945e-163	5.86733e-164	2.82432e-164	0
-4.73162e-165	-8.6774e-163	3.79289e-163	-3.81337e-163	2.87739e-163	7.75443e-163	-9.94487e-163	9.24019e-163	-5.41482e-163	-4.84118e-163	4.37071e-163	-7.62454e-163	-1.9511e-163	2.43882e-163	-1.13195e-163	1.4433e-162	-1.18437e-162	4.28841e-163	3.18088e-163	5.25047e-163	-8.74299e-164	-6.21238e-163	-3.36886e-164	4.74056e-163	-3.63948e-163	3.6009e-163	-7.0866e-163	-1.51945e-163	5.86733e-164	2.82432e-164	0
-4.73162e-165	-8.6774e-163	3.79289e-163	-3.81337e-163	2.87739e-163	7.75443e-163	-9.94487e-163	9.24019e-163	-5.41482e-163	-4.84118e-163	4.37071e-163	-7.62454e-163	-1.9511e-163	2.43882e-163	-1.13195e-163	1.4433e-162	-1.18437e-162	4.28841e-163	3.18088e-163	5.25047e-163	-8.74299e-164	-6.21238e-163	-3.36886e-164	4.74056e-163	-3.63948e-163	3.6009e-163	-7.0866e-163	-1.51945e-163	5.86733e-164	2.82432e-164	0
-4.73162e-165	-8.6774e-163	3.79289e-163	-3.81337e-163	2.87739e-163	7.75443e-163	-9.94487e-163	9.24019e-163	-5.41482e-163	-4.84118e-163	4.37071e-163	-7.62454e-163	-1.9511e-163	2.43882e-163	-1.13195e-163	1.4433e-162	-1.18437e-162	4.28841e-163	3.18088e-163	5.25047e-163	-8.74299e-164	-6.21238e-163	-3.36886e-164	4.74056e-163	-3.63948e-163	3.6009e-163	-7.0866e-163	-1.51945e-163	5.86733e-164	2.82432e-164	0
-4.73162e-165	-8.6774e-163	3.79289e-163	-3.81337e-163	2.87739e-163	7.75443e-163	-9.94487e-163	9.24019e-163	-5.41482e-163	-4.84118e-163	4.37071e-163	-7.62454e-163	-1.9511e-163	2.43882e-163	-1.13195e-163	1.4433e-162	-1.18437e-162	4.28841e-163	3.18088e-163	5.25047e-163	-8.74299e-164	-6.21238e-163	-3.36886e-164	4.74056e-163	-3.63948e-163	3.6009e-163	-7.0866e-163	-1.51945e-163	5.86733e-164	2.82432e-164	0
-4.73162e-165	-8.6774e-163	3.79289e-163	-3.81337e-163	2.87739e-163	7.75443e-163	-9.94487e-163	9.24019e-163	-5.41482e-163	-4.84118e-163	4.37071e-163	-7.62454e-163	-1.9511e-163	2.43882e-163	-1.13195e-163	1.4433e-162	-1.18437e-162	4.28841e-163	3.18088e-163	5.25047e-163	-8.74299e-164	-6.21238e-163	-3.36886e-164	4.74056e-163	-3.63948e-163	3.6009e-163	-7.0866e-163	-1.51945e-163	5.86733e-164	2.82432e-164	0
-4.73162e-165	-8.6774e-163	3.79289e-163	-3.81337e-163	2.87739e-163	7.75443e-163	-9.94487e-163	9.24019e-163	-5.41482e-163	-4.84118e-163	4.37071e-163	-7.62454e-163	-1.9511e-163	2.43882e-163	-1.13195e-163	1.4433e-162	-1.18437e-162	4.28841e-163	3.18088e-163	5.25047e-163	-8.74299e-164	-6.21238e-163	-3.36886e-164	4.74056e-163	-3.63948e-163	3.6009e-163	-7.0866e-163	-1.51945e-163	5.86733e-164	2.82432e-164	0
-4.73162e-165	-8.6774e-163	3.79289e-163	-3.81337e-163	2.87739e-163	7.75443e-163	-9.94487e-163	9.24019e-163	-5.41482e-163	-4.84118e-163	4.37071e-163	-7.62454e-163	-1.9511e-163	2.43882e-163	-1.13195e-163	1.4433e-162	-1.18437e-162	4.28841e-163	3.18088e-163	5.25047e-163	-8.74299e-164	-6.21238e-163	-3.36886e-164	4.74056e-163	-3.63948e-163	3.6009e-163	-7.0866e-163	-1.51945e-163	5.86733e-164	2.82432e-164	0
-4.73162e-165	-8.6774e-163	3.79289e-163	-3.81337e-163	2.87739e-163	7.75443e-163	-9.94487e-163	9.24019e-163	-5.41482e-163	-4.84118e-163	4.37071e-163	-7.62454e-163	-1.9511e-163	2.43882e-163	-1.13195e-163	1.4433e-162	-1.18437e-162	4.28841e-163	3.18088e-163	5.25047e-163	-8.74299e-164	-6.21238e-163	-3.36886e-164	4.74056e-163	-3.63948e-163	3.6009e-163	-7.0866e-163	-1.51945e-163	5.86733e-164	2.82432e-164	0
-4.73162e-165	-8.6774e-163	3.79289e-163	-3.81337e-163	2.87739e-163	7.75443e-163	-9.94487e-163	9.24019e-163	-5.41482e-163	-4.84118e-163	4.37071e-163	-7.62454e-163	-1.9511e-163	2.43882e-163	-1.13195e-163	1.4433e-162	-1.18437e-162	4.28841e-163	3.18088e-163	5.25047e-163	-8.74299e-164	-6.21238e-163	-3.36886e-164	4.74056e-163	-3.63948e-163	3.6009e-163	-7.0866e-163	-1.51945e-163	5.86733e-164	2.82432e-164	0
-4.73162e-165	-8.6774e-163	3.79289e-163	-3.81337e-163	2.87739e-163	7.75443e-163	-9.94487e-163	9.24019e-163	-5.41482e-163	-4.84118e-163	4.37071e-163	-7.62454e-163	-1.9511e-163	2.43882e-163	-1.13195e-163	1.4433e-162	-1.18437e-162	4.28841e-163	3.18088e-163	5.25047e-163	-8.74299e-164	-6.21238e-163	-3.36886e-164	4.74056e-163	-3.63948e-163	3.6009e-163	-7.0866e-163	-1.51945e-163	5.86733e-164	2.82432e-164	0
-4.73162e-165	-8.6774e-163	3.79289e-163	-3.81337e-163	2.87739e-163	7.75443e-163	-9.94487e-163	9.24019e-163	-5.41482e-163	-4.84118e-163	4.37071e-163	-7.62454e-163	-1.9511e-163	2.43882e-163	-1.13195e-163	1.4433e-162	-1.18437e-162	4.28841e-163	3.18088e-163	5.25047e-163	-8.74299e-164	-6.21238e-163	-3.36886e-164	4.74056e-163	-3.63948e-163	3.6009e-163	-7.0866e-163	-1.51945e-163	5.86733e-164	2.82432e-164	0
-4.73162e-165	-8.6774e-163	3.79289e-163	-3.81337e-163	2.87739e-163	7.75443e-163	-9.94487e-163	9.24019e-163	-5.41482e-163	-4.84118e-163	4.37071e-163	-7.62454e-163	-1.9511e-163	2.43882e-163	-1.13195e-163	1.4433e-162	-1.18437e-162	4.28841e-163	3.18088e-163	5.25047e-163	-8.74299e-164	-6.21238e-163	-3.36886e-164	4.74056e-163	-3.63948e-163	3.6009e-163	-7.0866e-163	-1.51945e-163	5.86733e-164	2.82432e-164	0
-4.73162e-165	-8.6774e-163	3.79289e-163	-3.81337e-163	2.87739e-163	7.75443e-163	-9.94487e-163	9.24019e-163	-5.41482e-163	-4.84118e-163	4.37071e-163	-7.62454e-163	-1.9511e-163	2.43882e-163	-1.13195e-163	1.4433e-162	-1.18437e-162	4.28841e-163	3.18088e-163	5.25047e-163	-8.74299e-164	-6.21238e-163	-3.36886e-164	4.74056e-163	-3.63948e-163	3.6009e-163	-7.0866e-163	-1.51945e-163	5.86733e-164	2.82432e-164	0
-4.73162e-165	-8.6774e-163	3.79289e-163	-3.81337e-163	2.87739e-163	7.75443e-163	-9.94487e-163	9.24019e-163	-5.41482e-163	-4.84118e-163	4.37071e-163	-7.62454e-163	-1.9511e-163	2.43882e-163	-1.13195e-163	1.4433e-162	-1.18437e-162	4.28841e-163	3.18088e-163	5.25047e-163	-8.74299e-164	-6.21238e-163	-3.36886e-164	4.74056e-163	-3.63948e-163	3.6009e-163	-7.0866e-163	-1.51945e-163	5.86733e-164	2.82432e-164	0
-4.73162e-165	-8.6774e-163	3.79289e-163	-3.81337e-163	2.87739e-163	7.75443e-163	-9.94487e-163	9.24019e-163	-5.41482e-163	-4.84118e-163	4.37071e-163	-7.62454e-163	-1.9511e-163	2.43882e-163	-1.13195e-163	1.4433e-162	-1.18437e-162	4.28841e-163	3.18088e-163	5.25047e-163	-8.74299e-164	-6.21238e-163	-3.36886e-164	4.74056e-163	-3.63948e-163	3.6009e-163	-7.0866e-163	-1.51945e-163	5.86733e-164	2.82432e-164	0
-4.73162e-165	-8.6774e-163	3.79289e-163	-3.81337e-163	2.87739e-163	7.75443e-163	-9.94487e-163	9.24019e-163	-5.41482e-163	-4.84118e-163	4.37071e-163	-7.62454e-163	-1.9511e-163	2.43882e-163	-1.13195e-163	1.4433e-162	-1.18437e-162	4.28841e-163	3.18088e-163	5.25047e-163	-8.74299e-164	-6.21238e-163	-3.36886e-164	4.74056e-163	-3.63948e-163	3.6009e-163	-7.0866e-163	-1.51945e-163	5.86733e-164	2.82432e-164	0
-4.73162e-165	-8.6774e-163	3.79289e-163	-3.81337e-163	2.87739e-163	7.75443e-163	-9.94487e-163	9.24019e-163	-5.41482e-163	-4.84118e-163	4.37071e-163	-7.62454e-163	-1.9511e-163	2.43882e-163	-1.13195e-163	1.4433e-162	-1.18437e-162	4.28841e-163	3.18088e-163	5.25047e-163	-8.74299e-164	-6.21238e-163	-3.36886e-164	4.74056e-163	-3.63948e-163	3.6009e-163	-7.0866e-163	-1.51945e-163	5.86733e-164	2.82432e-164	0
-4.73162e-165	-8.6774e-163	3.79289e-163	-3.81337e-163	2.87739e-163	7.75443e-163	-9.94487e-163	9.24019e-163	-5.41482e-163	-4.84118e-163	4.37071e-163	-7.62454e-163	-1.9511e-163	2.43882e-163	-1.13195e-163	1.4433e-162	-1.18437e-162	4.28841e-163	3.18088e-163	5.25047e-163	-8.74299e-164	-6.21238e-163	-3.36886e-164	4.74056e-163	-3.63948e-163	3.6009e-163	-7.0866e-163	-1.51945e-163	5.86733e-164	2.82432e-164	0
-4.73162e-165	-8.6774e-163	3.79289e-163	-3.81337e-163	2.87739e-163	7.75443e-163	-9.94487e-163	9.24019e-163	-5.41482e-163	-4.84118e-163	4.37071e-163	-7.62454e-163	-1.9511e-163	2.43882e-163	-1.13195e-163	1.4433e-162	-1.18437e-162	4.28841e-163	3.18088e-163	5.25047e-163	-8.74299e-164	-6.21238e-163	-3.36886e-164	4.74056e-163	-3.63948e-163	3.6009e-163	-7.0866e-163	-1.51945e-163	5.86733e-164	2.82432e-164	0
-4.73162e-165	-8.6774e-163	3.79289e-163	-3.81337e-163	2.87739e-163	7.75443e-163	-9.94487e-163	9.24019e-163	-5.41482e-163	-4.84118e-163	4.37071e-163	-7.62454e-163	-1.9511e-163	2.43882e-163	-1.13195e-163	1.4433e-162	-1.18437e-162	4.28841e-163	3.18088e-163	5.25047e-163	-8.74299e-164	-6.21238e-163	-3.36886e-164	4.74056e-163	-3.63948e-163	3.6009e-163	-7.0866e-163	-1.51945e-163	5.86733e-164	2.82432e-164	0
-4.73162e-165	-8.6774e-163	3.79289e-163	-3.81337e-163	2.87739e-163	7.75443e-163	-9.94487e-163	9.24019e-163	-5.41482e-163	-4.84118e-163	4.37071e-163	-7.62454e-163	-1.9511e-163	2.43882e-163	-1.13195e-163	1.4433e-162	-1.18437e-162	4.28841e-163	3.18088e-163	5.25047e-163	-8.74299e-164	-6.21238e-163	-3.36886e-164	4.74056e-163	-3.63948e-163	3.6009e-163	-7.0866e-163	-1.51945e-163	5.86733e-164	2.82432e-164	0
-4.73162e-165	-8.6774e-163	3.79289e-163	-3.81337e-163	2.87739e-163	7.75443e-163	-9.94487e-163	9.24019e-163	-5.41482e-163	-4.84118e-163	4.37071e-163	-7.62454e-163	-1.9511e-163	2.43882e-163	-1.13195e-163	1.4433e-162	-1.18437e-162	4.28841e-163	3.18088e-163	5.25047e-163	-8.74299e-164	-6.21238e-163	-3.36886e-164	4.74056e-163	-3.63948e-163	3.6009e-163	-7.0866e-163	-1.51945e-163	5.86733e-164	2.82432e-164	0
-4.73162e-165	-8.6774e-163	3.79289e-163	-3.81337e-163	2.87739e-163	7.75443e-163	-9.94487e-163	9.24019e-163	-5.41482e-163	-4.84118e-163	4.37071e-163	-7.62454e-163	-1.9511e-163	2.43882e-163	-1.13195e-163	1.4433e-162	-1.18437e-162	4.28841e-163	3.18088e-163	5.25047e-163	-8.74299e-164	-6.21238e-163	-3.36886e-164	4.74056e-163	-3.63948e-163	3.6009e-163	-7.0866e-163	-1.51945e-163	5.86733e-164	2.82432e-164	0
-4.73162e-165	-8.6774e-163	3.79289e-163	-3.81337e-163	2.87739e-163	7.75443e-163	-9.94487e-163	9.24019e-163	-5.41482e-163	-4.84118e-163	4.37071e-163	-7.62454e-163	-1.9511e-163	2.43882e-163	-1.13195e-163	1.4433e-162	-1.18437e-162	4.28841e-163	3.18088e-163	5.25047e-163	-8.74299e-164	-6.21238e-163	-3.36886e-164	4.74056e-163	-3.63948e-163	3.6009e-163	-7.0866e-163	-1.51945e-163	5.86733e-164	2.82432e-164	0
-4.73162e-165	-8.6774e-163	3.79289e-163	-3.81337e-163	2.87739e-163	7.75443e-163	-9.94487e-163	9.24019e-163	-5.41482e-163	-4.84118e-163	4.37071e-163	-7.62454e-163	-1.9511e-163	2.43882e-163	-1.13195e-163	1.4433e-162	-1.18437e-162	4.28841e-163	3.18088e-163	5.25047e-163	-8.74299e-164	-6.21238e-163	-3.36886e-164	4.74056e-163	-3.63948e-163	3.6009e-163	-7.0866e-163	-1.51945e-163	5.86733e-164	2.82432e-164	0
-4.73162e-165	-8.6774e-163	3.79289e-163	-3.81337e-163	2.87739e-163	7.75443e-163	-9.94487e-163	9.24019e-163	-5.41482e-163	-4.84118e-163	4.37071e-163	-7.62454e-163	-1.9511e-163	2.43882e-163	-1.13195e-163	1.4433e-162	-1.18437e-162	4.28841e-163	3.18088e-163	5.25047e-163	-8.74299e-164	-6.21238e-163	-3.36886e-164	4.74056e-163	-3.63948e-163	3.6009e-163	-7.0866e-163	-1.51945e-163	5.86733e-164	2.82432e-164	0
-4.73162e-165	-8.6774e-163	3.79289e-163	-3.81337e-163	2.87739e-163	7.75443e-163	-9.94487e-163	9.24019e-163	-5.41482e-163	-4.84118e-163	4.37071e-163	-7.62454e-163	-1.9511e-163	2.43882e-163	-1.13195e-163	1.4433e-162	-1.18437e-162	4.28841e-163	3.18088e-163	5.25047e-163	-8.74299e-164	-6.21238e-163	-3.36886e-164	4.74056e-163	-3.63948e-163	3.6009e-163	-7.0866e-163	-1.51945e-163	5.86733e-164	2.82432e-164	0
-4.73162e-165	-8.6774e-163	3.79289e-163	-3.81337e-163	2.87739e-163	7.75443e-163	-9.94487e-163	9.24019e-163	-5.41482e-163	-4.84118e-163	4.37071e-163	-7.62454e-163	-1.9511e-163	2.43882e-163	-1.13195e-163	1.4433e-162	-1.18437e-162	4.28841e-163	3.18088e-163	5.25047e-163	-8.74299e-164	-6.21238e-163	-3.36886e-164	4.74056e-163	-3.63948e-163	3.6009e-163	-7.0866e-163	-1.51945e-163	5.86733e-164	2.82432e-164	0
-4.73162e-165	-8.6774e-163	3.79289e-163	-3.81337e-163	2.87739e-163	7.75443e-163	-9.94487e-163	9.24019e-163	-5.41482e-163	-4.84118e-163	4.37071e-163	-7.62454e-163	-1.9511e-163	2.43882e-163	-1.13195e-163	1.4433e-162	-1.18437e-162	4.28841e-163	3.18088e-163	5.25047e-163	-8.74299e-164	-6.21238e-163	-3.36886e-164	4.74056e-163	-3.63948e-163	3.6009e-163	-7.0866e-163	-1.51945e-163	5.86733e-164	2.82432e-164	0
-4.73162e-165	-8.6774e-163	3.79289e-163	-3.81337e-163	2.87739e-163	7.75443e-163	-9.94487e-163	9.24019e-163	-5.41482e-163	-4.84118e-163	4.37071e-163	-7.62454e-163	-1.9511e-163	2.43882e-163	-1.13195e-163	1.4433e-162	-1.18437e-162	4.28841e-163	3.18088e-163	5.25047e-163	-8.74299e-164	-6.21238e-163	-3.36886e-164	4.74056e-163	-3.63948e-163	3.6009e-163	-7.0866e-163	-1.51945e-163	5.86733e-164	2.82432e-164	0
-4.73162e-165	-8.6774e-163	3.79289e-163	-3.81337e-163	2.87739e-163	7.75443e-163	-9.94487e-163	9.24019e-163	-5.41482e-163	-4.84118e-163	4.37071e-163	-7.62454e-163	-1.9511e-163	2.43882e-163	-1.13195e-163	1.4433e-162	-1.18437e-162	4.28841e-163	3.18088e-163	5.25047e-163	-8.74299e-164	-6.21238e-163	-3.36886e-164	4.74056e-163	-3.63948e-163	3.6009e-163	-7.0866e-163	-1.51945e-163	5.86733e-164	2.82432e-164	0
-4.73162e-165	-8.6774e-163	3.79289e-163	-3.81337e-163	2.87739e-163	7.75443e-163	-9.94487e-163	9.24019e-163	-5.41482e-163	-4.84118e-163	4.37071e-163	-7.62454e-163	-1.9511e-163	2.43882e-163	-1.13195e-163	1.4433e-162	-1.18437e-162	4.28841e-163	3.18088e-163	5.25047e-163	-8.74299e-164	-6.21238e-163	-3.36886e-164	4.74056e-163	-3.63948e-163	3.6009e-163	-7.0866e-163	-1.51945e-163	5.86733e-164	2.82432e-164	0
-4.73162e-165	-8.6774e-163	3.79289e-163	-3.81337e-163	2.87739e-163	7.75443e-163	-9.94487e-163	9.24019e-163	-5.41482e-163	-4.84118e-163	4.37071e-163	-7.62454e-163	-1.9511e-163	2.43882e-163	-1.13195e-163	1.4433e-162	-1.18437e-162	4.28841e-163	3.18088e-163	5.25047e-163	-8.74299e-164	-6.21238e-163	-3.36886e-164	4.74056e-163	-3.63948e-163	3.6009e-163	-7.0866e-163	-1.51945e-163	5.86733e-164	2.82432e-164	0
-4.73162e-165	-8.6774e-163	3.79289e-163	-3.81337e-163	2.87739e-163	7.75443e-163	-9.94487e-163	9.24019e-163	-5.41482e-163	-4.84118e-163	4.37071e-163	-7.62454e-163	-1.9511e-163	2.43882e-163	-1.13195e-163	1.4433e-162	-1.18437e-162	4.28841e-163	3.18088e-163	5.25047e-163	-8.74299e-164	-6.21238e-163	-3.36886e-164	4.74056e-163	-3.63948e-163	3.6009e-163	-7.0866e-163	-1.51945e-163	5.86733e-164	2.82432e-164	0
-4.73162e-165	-8.6774e-163	3.79289e-163	-3.81337e-163	2.87739e-163	7.75443e-163	-9.94487e-163	9.24019e-163	-5.41482e-163	-4.84118e-163	4.37071e-163	-7.62454e-163	-1.9511e-163	2.43882e-163	-1.13195e-163	1.4433e-162	-1.18437e-162	4.28841e-163	3.18088e-163	5.25047e-163	-8.74299e-164	-6.21238e-163	-3.36886e-164	4.74056e-163	-3.63948e-163	3.6009e-163	-7.0866e-163	-1.51945e-163	5.86733e-164	2.82432e-164	0
-4.73162e-165	-8.6774e-163	3.79289e-163	-3.81337e-163	2.87739e-163	7.75443e-163	-9.94487e-163	9.24019e-163	-5.41482e-163	-4.84118e-163	4.37071e-163	-7.62454e-163	-1.9511e-163	2.43882e-163	-1.13195e-163	1.4433e-162	-1.18437e-162	4.28841e-163	3.18088e-163	5.25047e-163	-8.74299e-164	-6.21238e-163	-3.36886e-164	4.74056e-163	-3.63948e-163	3.6009e-163	-7.0866e-163	-1.51945e-163	5.86733e-164	2.82432e-164	0
-4.73162e-165	-8.6774e-163	3.79289e-163	-3.81337e-163	2.87739e-163	7.75443e-163	-9.94487e-163	9.24019e-163	-5.41482e-163	-4.84118e-163	4.37071e-163	-7.62454e-163	-1.9511e-163	2.43882e-163	-1.13195e-163	1.4433e-162	-1.18437e-162	4.28841e-163	3.18088e-163	5.25047e-163	-8.74299e-164	-6.21238e-163	-3.36886e-164	4.74056e-163	-3.63948e-163	3.6009e-163	-7.0866e-163	-1.51945e-163	5.86733e-164	2.82432e-164	0
-4.73162e-165	-8.6774e-163	3.79289e-163	-3.81337e-163	2.87739e-163	7.75443e-163	-9.94487e-163	9.24019e-163	-5.41482e-163	-4.84118e-163	4.37071e-163	-7.62454e-163	-1.9511e-163	2.43882e-163	-1.13195e-163	1.4433e-162	-1.18437e-162	4.28841e-163	3.18088e-163	5.25047e-163	-8.74299e-164	-6.21238e-163	-3.36886e-164	4.74056e-163	-3.63948e-163	3.6009e-163	-7.0866e-163	-1.51945e-163	5.86733e-164	2.82432e-164	0
-4.73162e-165	-8.6774e-163	3.79289e-163	-3.81337e-163	2.87739e-163	7.75443e-163	-9.94487e-163	9.24019e-163	-5.41482e-163	-4.84118e-163	4.37071e-163	-7.62454e-163	-1.9511e-163	2.43882e-163	-1.13195e-163	1.4433e-162	-1.18437e-162	4.28841e-163	3.18088e-163	5.25047e-163	-8.74299e-164	-6.21238e-163	-3.36886e-164	4.74056e-163	-3.63948e-163	3.6009e-163	-7.0866e-163	-1.51945e-163	5.86733e-164	2.82432e-164	0
-4.73162e-165	-8.6774e-163	3.79289e-163	-3.81337e-163	2.87739e-163	7.75443e-163	-9.94487e-163	9.24019e-163	-5.41482e-163	-4.84118e-163	4.37071e-163	-7.62454e-163	-1.9511e-163	2.43882e-163	-1.13195e-163	1.4433e-162	-1.18437e-162	4.28841e-163	3.18088e-163	5.25047e-163	-8.74299e-164	-6.21238e-163	-3.36886e-164	4.74056e-163	-3.63948e-163	3.6009e-163	-7.0866e-163	-1.51945e-163	5.86733e-164	2.82432e-164	0
-4.73162e-165	-8.6774e-163	3.79289e-163	-3.81337e-163	2.87739e-163	7.75443e-163	-9.94487e-163	9.24019e-163	-5.41482e-163	-4.84118e-163	4.37071e-163	-7.62454e-163	-1.9511e-163	2.43882e-163	-1.13195e-163	1.4433e-162	-1.18437e-162	4.28841e-163	3.18088e-163	5.25047e-163	-8.74299e-164	-6.21238e-163	-3.36886e-164	4.74056e-163	-3.63948e-163	3.6009e-163	-7.0866e-163	-1.51945e-163	5.86733e-164	2.82432e-164	0
-4.73162e-165	-8.6774e-163	3.79289e-163	-3.81337e-163	2.87739e-163	7.75443e-163	-9.94487e-163	9.24019e-163	-5.41482e-163	-4.84118e-163	4.37071e-163	-7.62454e-163	-1.9511e-163	2.43882e-163	-1.13195e-163	1.4433e-162	-1.18437e-162	4.28841e-163	3.18088e-163	5.25047e-163	-8.74299e-164	-6.21238e-163	-3.36886e-164	4.74056e-163	-3.63948e-163	3.6009e-163	-7.0866e-163	-1.51945e-163	5.86733e-164	2.82432e-164	0
-4.73162e-165	-8.6774e-163	3.79289e-163	-3.81337e-163	2.87739e-163	7.75443e-163	-9.94487e-163	9.24019e-163	-5.41482e-163	-4.84118e-163	4.37071e-163	-7.62454e-163	-1.9511e-163	2.43882e-163	-1.13195e-163	1.4433e-162	-1.18437e-162	4.28841e-163	3.18088e-163	5.25047e-163	-8.74299e-164	-6.21238e-163	-3.36886e-164	4.74056e-163	-3.63948e-163	3.6009e-163	-7.0866e-163	-1.51945e-163	5.86733e-164	2.82432e-164	0
-4.73162e-165	-8.6774e-163	3.79289e-163	-3.81337e-163	2.87739e-163	7.75443e-163	-9.94487e-163	9.24019e-163	-5.41482e-163	-4.84118e-163	4.37071e-163	-7.62454e-163	-1.9511e-163	2.43882e-163	-1.13195e-163	1.4433e-162	-1.18437e-162	4.28841e-163	3.18088e-163	5.25047e-163	-8.74299e-164	-6.21238e-163	-3.36886e-164	4.74056e-163	-3.63948e-163	3.6009e-163	-7.0866e-163	-1.51945e-163	5.86733e-164	2.82432e-164	0
-4.73162e-165	-8.6774e-163	3.79289e-163	-3.81337e-163	2.87739e-163	7.75443e-163	-9.94487e-163	9.24019e-163	-5.41482e-163	-4.84118e-163	4.37071e-163	-7.62454e-163	-1.9511e-163	2.43882e-163	-1.13195e-163	1.4433e-162	-1.18437e-162	4.28841e-163	3.18088e-163	5.25047e-163	-8.74299e-164	-6.21238e-163	-3.36886e-164	4.74056e-163	-3.63948e-163	3.6009e-163	-7.0866e-163	-1.51945e-163	5.86733e-164	2.82432e-164	0
-4.73162e-165	-8.6774e-163	3.79289e-163	-3.81337e-163	2.87739e-163	7.75443e-163	-9.94487e-163	9.24019e-163	-5.41482e-163	-4.84118e-163	4.37071e-163	-7.62454e-163	-1.9511e-163	2.43882e-163	-1.13195e-163	1.4433e-162	-1.18437e-162	4.28841e-163	3.18088e-163	5.25047e-163	-8.74299e-164	-6.21238e-163	-3.36886e-164	4.74056e-163	-3.63948e-163	3.6009e-163	-7.0866e-163	-1.51945e-163	5.86733e-164	2.82432e-164	0
-4.73162e-165	-8.6774e-163	3.79289e-163	-3.81337e-163	2.87739e-163	7.75443e-163	-9.94487e-163	9.24019e-163	-5.41482e-163	-4.84118e-163	4.37071e-163	-7.62454e-163	-1.9511e-163	2.43882e-163	-1.13195e-163	1.4433e-162	-1.18437e-162	4.28841e-163	3.18088e-163	5.25047e-163	-8.74299e-164	-6.21238e-163	-3.36886e-164	4.74056e-163	-3.63948e-163	3.6009e-163	-7.0866e-163	-1.51945e-163	5.86733e-164	2.82432e-164	0
-4.73162e-165	-8.6774e-163	3.79289e-163	-3.81337e-163	2.87739e-163	7.75443e-163	-9.94487e-163	9.24019e-163	-5.41482e-163	-4.84118e-163	4.37071e-163	-7.62454e-163	-1.9511e-163	2.43882e-163	-1.13195e-163	1.4433e-162	-1.18437e-162	4.28841e-163	3.18088e-163	5.25047e-163	-8.74299e-164	-6.21238e-163	-3.36886e-164	4.74056e-163	-3.63948e-163	3.6009e-163	-7.0866e-163	-1.51945e-163	5.86733e-164	2.82432e-164	0
-4.73162e-165	-8.6774e-163	3.79289e-163	-3.81337e-163	2.87739e-163	7.75443e-163	-9.94487e-163	9.24019e-163	-5.41482e-163	-4.84118e-163	4.37071e-163	-7.62454e-163	-1.9511e-163	2.43882e-163	-1.13195e-163	1.4433e-162	-1.18437e-162	4.28841e-163	3.18088e-163	5.25047e-163	-8.74299e-164	-6.21238e-163	-3.36886e-164	4.74056e-163	-3.63948e-163	3.6009e-163	-7.0866e-163	-1.51945e-163	5.86733e-164	2.82432e-164	0
-4.73162e-165	-8.6774e-163	3.79289e-163	-3.81337e-163	2.87739e-163	7.75443e-163	-9.94487e-163	9.24019e-163	-5.41482e-163	-4.84118e-163	4.37071e-163	-7.62454e-163	-1.9511e-163	2.43882e-163	-1.13195e-163	1.4433e-162	-1.18437e-162	4.28841e-163	3.18088e-163	5.25047e-163	-8.74299e-164	-6.21238e-163	-3.36886e-164	4.74056e-163	-3.63948e-163	3.6009e-163	-7.0866e-163	-1.51945e-163	5.86733e-164	2.82432e-164	0
-4.73162e-165	-8.6774e-163	3.79289e-163	-3.81337e-163	2.87739e-163	7.75443e-163	-9.94487e-163	9.24019e-163	-5.41482e-163	-4.84118e-163	4.37071e-163	-7.62454e-163	-1.9511e-163	2.43882e-163	-1.13195e-163	1.4433e-162	-1.18437e-162	4.28841e-163	3.18088e-163	5.25047e-163	-8.74299e-164	-6.21238e-163	-3.36886e-164	4.74056e-163	-3.63948e-163	3.6009e-163	-7.0866e-163	-1.51945e-163	5.86733e-164	2.82432e-164	0
-4.73162e-165	-8.6774e-163	3.79289e-163	-3.81337e-163	2.87739e-163	7.75443e-163	-9.94487e-163	9.24019e-163	-5.41482e-163	-4.84118e-163	4.37071e-163	-7.62454e-163	-1.9511e-163	2.43882e-163	-1.13195e-163	1.4433e-162	-1.18437e-162	4.28841e-163	3.18088e-163	5.25047e-163	-8.74299e-164	-6.21238e-163	-3.36886e-164	4.74056e-163	-3.63948e-163	3.6009e-163	-7.0866e-163	-1.51945e-163	5.86733e-164	2.82432e-164	0
-4.73162e-165	-8.6774e-163	3.79289e-163	-3.81337e-163	2.87739e-163	7.75443e-163	-9.94487e-163	9.24019e-163	-5.41482e-163	-4.84118e-163	4.37071e-163	-7.62454e-163	-1.9511e-163	2.43882e-163	-1.13195e-163	1.4433e-162	-1.18437e-162	4.28841e-163	3.18088e-163	5.25047e-163	-8.74299e-164	-6.21238e-163	-3.36886e-164	4.74056e-163	-3.63948e-163	3.6009e-163	-7.0866e-163	-1.51945e-163	5.86733e-164	2.82432e-164	0
-4.73162e-165	-8.6774e-163	3.79289e-163	-3.81337e-163	2.87739e-163	7.75443e-163	-9.94487e-163	9.24019e-163	-5.41482e-163	-4.84118e-163	4.37071e-163	-7.62454e-163	-1.9511e-163	2.43882e-163	-1.13195e-163	1.4433e-162	-1.18437e-162	4.28841e-163	3.18088e-163	5.25047e-163	-8.74299e-164	-6.21238e-163	-3.36886e-164	4.74056e-163	-3.63948e-163	3.6009e-163	-7.0866e-163	-1.51945e-163	5.86733e-164	2.82432e-164	0
-4.73162e-165	-8.6774e-163	3.79289e-163	-3.81337e-163	2.87739e-163	7.75443e-163	-9.94487e-163	9.24019e-163	-5.41482e-163	-4.84118e-163	4.37071e-163	-7.62454e-163	-1.9511e-163	2.43882e-163	-1.13195e-163	1.4433e-162	-1.18437e-162	4.28841e-163	3.18088e-163	5.25047e-163	-8.74299e-164	-6.21238e-163	-3.36886e-164	4.74056e-163	-3.63948e-163	3.6009e-163	-7.0866e-163	-1.51945e-163	5.86733e-164	2.82432e-164	0
-4.73162e-165	-8.6774e-163	3.79289e-163	-3.81337e-163	2.87739e-163	7.75443e-163	-9.94487e-163	9.24019e-163	-5.41482e-163	-4.84118e-163	4.37071e-163	-7.62454e-163	-1.9511e-163	2.43882e-163	-1.13195e-163	1.4433e-162	-1.18437e-162	4.28841e-163	3.18088e-163	5.25047e-163	-8.74299e-164	-6.21238e-163	-3.36886e-164	4.74056e-163	-3.63948e-163	3.6009e-163	-7.0866e-163	-1.51945e-163	5.86733e-164	2.82432e-164	0
-4.73162e-165	-8.6774e-163	3.79289e-163	-3.81337e-163	2.87739e-163	7.75443e-163	-9.94487e-163	9.24019e-163	-5.41482e-163	-4.84118e-163	4.37071e-163	-7.62454e-163	-1.9511e-163	2.43882e-163	-1.13195e-163	1.4433e-162	-1.18437e-162	4.28841e-163	3.18088e-163	5.25047e-163	-8.74299e-164	-6.21238e-163	-3.36886e-164	4.74056e-163	-3.63948e-163	3.6009e-163	-7.0866e-163	-1.51945e-163	5.86733e-164	2.82432e-164	0
-4.73162e-165	-8.6774e-163	3.79289e-163	-3.81337e-163	2.87739e-163	7.75443e-163	-9.94487e-163	9.24019e-163	-5.41482e-163	-4.84118e-163	4.37071e-163	-7.62454e-163	-1.9511e-163	2.43882e-163	-1.13195e-163	1.4433e-162	-1.18437e-162	4.28841e-163	3.18088e-163	5.25047e-163	-8.74299e-164	-6.21238e-163	-3.36886e-164	4.74056e-163	-3.63948e-163	3.6009e-163	-7.0866e-163	-1.51945e-163	5.86733e-164	2.82432e-164	0
-4.73162e-165	-8.6774e-163	3.79289e-163	-3.81337e-163	2.87739e-163	7.75443e-163	-9.94487e-163	9.24019e-163	-5.41482e-163	-4.84118e-163	4.37071e-163	-7.62454e-163	-1.9511e-163	2.43882e-163	-1.13195e-163	1.4433e-162	-1.18437e-162	4.28841e-163	3.18088e-163	5.25047e-163	-8.74299e-164	-6.21238e-163	-3.36886e-164	4.74056e-163	-3.63948e-163	3.6009e-163	-7.0866e-163	-1.51945e-163	5.86733e-164	2.82432e-164	0
-4.73162e-165	-8.6774e-163	3.79289e-163	-3.81337e-163	2.87739e-163	7.75443e-163	-9.94487e-163	9.24019e-163	-5.41482e-163	-4.84118e-163	4.37071e-163	-7.62454e-163	-1.9511e-163	2.43882e-163	-1.13195e-163	1.4433e-162	-1.18437e-162	4.28841e-163	3.18088e-163	5.25047e-163	-8.74299e-164	-6.21238e-163	-3.36886e-164	4.74056e-163	-3.63948e-163	3.6009e-163	-7.0866e-163	-1.51945e-163	5.86733e-164	2.82432e-164	0
-4.73162e-165	-8.6774e-163	3.79289e-163	-3.81337e-163	2.87739e-163	7.75443e-163	-9.94487e-163	9.24019e-163	-5.41482e-163	-4.84118e-163	4.37071e-163	-7.62454e-163	-1.9511e-163	2.43882e-163	-1.13195e-163	1.4433e-162	-1.18437e-162	4.28841e-163	3.18088e-163	5.25047e-163	-8.74299e-164	-6.21238e-163	-3.36886e-164	4.74056e-163	-3.63948e-163	3.6009e-163	-7.0866e-163	-1.51945e-163	5.86733e-164	2.82432e-164	0
-4.73162e-165	-8.6774e-163	3.79289e-163	-3.81337e-163	2.87739e-163	7.75443e-163	-9.94487e-163	9.24019e-163	-5.41482e-163	-4.84118e-163	4.37071e-163	-7.62454e-163	-1.9511e-163	2.43882e-163	-1.13195e-163	1.4433e-162	-1.18437e-162	4.28841e-163	3.18088e-163	5.25047e-163	-8.74299e-164	-6.21238e-163	-3.36886e-164	4.74056e-163	-3.63948e-163	3.6009e-163	-7.0866e-163	-1.51945e-163	5.86733e-164	2.82432e-164	0
-4.73162e-165	-8.6774e-163	3.79289e-163	-3.81337e-163	2.87739e-163	7.75443e-163	-9.94487e-163	9.24019e-163	-5.41482e-163	-4.84118e-163	4.37071e-163	-7.62454e-163	-1.9511e-163	2.43882e-163	-1.13195e-163	1.4433e-162	-1.18437e-162	4.28841e-163	3.18088e-163	5.25047e-163	-8.74299e-164	-6.21238e-163	-3.36886e-164	4.74056e-163	-3.63948e-163	3.6009e-163	-7.0866e-163	-1.51945e-163	5.86733e-164	2.82432e-164	0
-4.73162e-165	-8.6774e-163	3.79289e-163	-3.81337e-163	2.87739e-163	7.75443e-163	-9.94487e-163	9.24019e-163	-5.41482e-163	-4.84118e-163	4.37071e-163	-7.62454e-163	-1.9511e-163	2.43882e-163	-1.13195e-163	1.4433e-162	-1.18437e-162	4.28841e-163	3.18088e-163	5.25047e-163	-8.74299e-164	-6.21238e-163	-3.36886e-164	4.74056e-163	-3.63948e-163	3.6009e-163	-7.0866e-163	-1.51945e-163	5.86733e-164	2.82432e-164	0
-4.73162e-165	-8.6774e-163	3.79289e-163	-3.81337e-163	2.87739e-163	7.75443e-163	-9.94487e-163	9.24019e-163	-5.41482e-163	-4.84118e-163	4.37071e-163	-7.62454e-163	-1.9511e-163	2.43882e-163	-1.13195e-163	1.4433e-162	-1.18437e-162	4.28841e-163	3.18088e-163	5.25047e-163	-8.74299e-164	-6.21238e-163	-3.36886e-164	4.74056e-163	-3.63948e-163	3.6009e-163	-7.0866e-163	-1.51945e-163	5.86733e-164	2.82432e-164	0
-4.73162e-165	-8.6774e-163	3.79289e-163	-3.81337e-163	2.87739e-163	7.75443e-163	-9.94487e-163	9.24019e-163	-5.41482e-163	-4.84118e-163	4.37071e-163	-7.62454e-163	-1.9511e-163	2.43882e-163	-1.13195e-163	1.4433e-162	-1.18437e-162	4.28841e-163	3.18088e-163	5.25047e-163	-8.74299e-164	-6.21238e-163	-3.36886e-164	4.74056e-163	-3.63948e-163	3.6009e-163	-7.0866e-163	-1.51945e-163	5.86733e-164	2.82432e-164	0
-4.73162e-165	-8.6774e-163	3.79289e-163	-3.81337e-163	2.87739e-163	7.75443e-163	-9.94487e-163	9.24019e-163	-5.41482e-163	-4.84118e-163	4.37071e-163	-7.62454e-163	-1.9511e-163	2.43882e-163	-1.13195e-163	1.4433e-162	-1.18437e-162	4.28841e-163	3.18088e-163	5.25047e-163	-8.74299e-164	-6.21238e-163	-3.36886e-164	4.74056e-163	-3.63948e-163	3.6009e-163	-7.0866e-163	-1.51945e-163	5.86733e-164	2.82432e-164	0
-4.73162e-165	-8.6774e-163	3.79289e-163	-3.81337e-163	2.87739e-163	7.75443e-163	-9.94487e-163	9.24019e-163	-5.41482e-163	-4.84118e-163	4.37071e-163	-7.62454e-163	-1.9511e-163	2.43882e-163	-1.13195e-163	1.4433e-162	-1.18437e-162	4.28841e-163	3.18088e-163	5.25047e-163	-8.74299e-164	-6.21238e-163	-3.36886e-164	4.74056e-163	-3.63948e-163	3.6009e-163	-7.0866e-163	-1.51945e-163	5.86733e-164	2.82432e-164	0
-4.73162e-165	-8.6774e-163	3.79289e-163	-3.81337e-163	2.87739e-163	7.75443e-163	-9.94487e-163	9.24019e-163	-5.41482e-163	-4.84118e-163	4.37071e-163	-7.62454e-163	-1.9511e-163	2.43882e-163	-1.13195e-163	1.4433e-162	-1.18437e-162	4.28841e-163	3.18088e-163	5.25047e-163	-8.74299e-164	-6.21238e-163	-3.36886e-164	4.74056e-163	-3.63948e-163	3.6009e-163	-7.0866e-163	-1.51945e-163	5.86733e-164	2.82432e-164	0
-4.73162e-165	-8.6774e-163	3.79289e-163	-3.81337e-163	2.87739e-163	7.75443e-163	-9.94487e-163	9.24019e-163	-5.41482e-163	-4.84118e-163	4.37071e-163	-7.62454e-163	-1.9511e-163	2.43882e-163	-1.13195e-163	1.4433e-162	-1.18437e-162	4.28841e-163	3.18088e-163	5.25047e-163	-8.74299e-164	-6.21238e-163	-3.36886e-164	4.74056e-163	-3.63948e-163	3.6009e-163	-7.0866e-163	-1.51945e-163	5.86733e-164	2.82432e-164	0
-4.73162e-165	-8.6774e-163	3.79289e-163	-3.81337e-163	2.87739e-163	7.75443e-163	-9.94487e-163	9.24019e-163	-5.41482e-163	-4.84118e-163	4.37071e-163	-7.62454e-163	-1.9511e-163	2.43882e-163	-1.13195e-163	1.4433e-162	-1.18437e-162	4.28841e-163	3.18088e-163	5.25047e-163	-8.74299e-164	-6.21238e-163	-3.36886e-164	4.74056e-163	-3.63948e-163	3.6009e-163	-7.0866e-163	-1.51945e-163	5.86733e-164	2.82432e-164	0
-4.73162e-165	-8.6774e-163	3.79289e-163	-3.81337e-163	2.87739e-163	7.75443e-163	-9.94487e-163	9.24019e-163	-5.41482e-163	-4.84118e-163	4.37071e-163	-7.62454e-163	-1.9511e-163	2.43882e-163	-1.13195e-163	1.4433e-162	-1.18437e-162	4.28841e-163	3.18088e-163	5.25047e-163	-8.74299e-164	-6.21238e-163	-3.36886e-164	4.74056e-163	-3.63948e-163	3.6009e-163	-7.0866e-163	-1.51945e-163	5.86733e-164	2.82432e-164	0
-4.73162e-165	-8.6774e-163	3.79289e-163	-3.81337e-163	2.87739e-163	7.75443e-163	-9.94487e-163	9.24019e-163	-5.41482e-163	-4.84118e-163	4.37071e-163	-7.62454e-163	-1.9511e-163	2.43882e-163	-1.13195e-163	1.4433e-162	-1.18437e-162	4.28841e-163	3.18088e-163	5.25047e-163	-8.74299e-164	-6.21238e-163	-3.36886e-164	4.74056e-163	-3.63948e-163	3.6009e-163	-7.0866e-163	-1.51945e-163	5.86733e-164	2.82432e-164	0
-4.73162e-165	-8.6774e-163	3.79289e-163	-3.81337e-163	2.87739e-163	7.75443e-163	-9.94487e-163	9.24019e-163	-5.41482e-163	-4.84118e-163	4.37071e-163	-7.62454e-163	-1.9511e-163	2.43882e-163	-1.13195e-163	1.4433e-162	-1.18437e-162	4.28841e-163	3.18088e-163	5.25047e-163	-8.74299e-164	-6.21238e-163	-3.36886e-164	4.74056e-163	-3.63948e-163	3.6009e-163	-7.0866e-163	-1.51945e-163	5.86733e-164	2.82432e-164	0
-4.73162e-165	-8.6774e-163	3.79289e-163	-3.81337e-163	2.87739e-163	7.75443e-163	-9.94487e-163	9.24019e-163	-5.41482e-163	-4.84118e-163	4.37071e-163	-7.62454e-163	-1.9511e-163	2.43882e-163	-1.13195e-163	1.4433e-162	-1.18437e-162	4.28841e-163	3.18088e-163	5.25047e-163	-8.74299e-164	-6.21238e-163	-3.36886e-164	4.74056e-163	-3.63948e-163	3.6009e-163	-7.0866e-163	-1.51945e-163	5.86733e-164	2.82432e-164	0
-4.73162e-165	-8.6774e-163	3.79289e-163	-3.81337e-163	2.87739e-163	7.75443e-163	-9.94487e-163	9.24019e-163	-5.41482e-163	-4.84118e-163	4.37071e-163	-7.62454e-163	-1.9511e-163	2.43882e-163	-1.13195e-163	1.4433e-162	-1.18437e-162	4.28841e-163	3.18088e-163	5.25047e-163	-8.74299e-164	-6.21238e-163	-3.36886e-164	4.74056e-163	-3.63948e-163	3.6009e-163	-7.0866e-163	-1.51945e-163	5.86733e-164	2.82432e-164	0
-4.73162e-165	-8.6774e-163	3.79289e-163	-3.81337e-163	2.87739e-163	7.75443e-163	-9.94487e-163	9.24019e-163	-5.41482e-163	-4.84118e-163	4.37071e-163	-7.62454e-163	-1.9511e-163	2.43882e-163	-1.13195e-163	1.4433e-162	-1.18437e-162	4.28841e-163	3.18088e-163	5.25047e-163	-8.74299e-164	-6.21238e-163	-3.36886e-164	4.74056e-163	-3.63948e-163	3.6009e-163	-7.0866e-163	-1.51945e-163	5.86733e-164	2.82432e-164	0
-4.73162e-165	-8.6774e-163	3.79289e-163	-3.81337e-163	2.87739e-163	7.75443e-163	-9.94487e-163	9.24019e-163	-5.41482e-163	-4.84118e-163	4.37071e-163	-7.62454e-163	-1.9511e-163	2.43882e-163	-1.13195e-163	1.4433e-162	-1.18437e-162	4.28841e-163	3.18088e-163	5.25047e-163	-8.74299e-164	-6.21238e-163	-3.36886e-164	4.74056e-163	-3.63948e-163	3.6009e-163	-7.0866e-163	-1.51945e-163	5.86733e-164	2.82432e-164	0
-4.73162e-165	-8.6774e-163	3.79289e-163	-3.81337e-163	2.87739e-163	7.75443e-163	-9.94487e-163	9.24019e-163	-5.41482e-163	-4.84118e-163	4.37071e-163	-7.62454e-163	-1.9511e-163	2.43882e-163	-1.13195e-163	1.4433e-162	-1.18437e-162	4.28841e-163	3.18088e-163	5.25047e-163	-8.74299e-164	-6.21238e-163	-3.36886e-164	4.74056e-163	-3.63948e-163	3.6009e-163	-7.0866e-163	-1.51945e-163	5.86733e-164	2.82432e-164	0
-4.73162e-165	-8.6774e-163	3.79289e-163	-3.81337e-163	2.87739e-163	7.75443e-163	-9.94487e-163	9.24019e-163	-5.41482e-163	-4.84118e-163	4.37071e-163	-7.62454e-163	-1.9511e-163	2.43882e-163	-1.13195e-163	1.4433e-162	-1.18437e-162	4.28841e-163	3.18088e-163	5.25047e-163	-8.74299e-164	-6.21238e-163	-3.36886e-164	4.74056e-163	-3.63948e-163	3.6009e-163	-7.0866e-163	-1.51945e-163	5.86733e-164	2.82432e-164	0
-4.73162e-165	-8.6774e-163	3.79289e-163	-3.81337e-163	2.87739e-163	7.75443e-163	-9.94487e-163	9.24019e-163	-5.41482e-163	-4.84118e-163	4.37071e-163	-7.62454e-163	-1.9511e-163	2.43882e-163	-1.13195e-163	1.4433e-162	-1.18437e-162	4.28841e-163	3.18088e-163	5.25047e-163	-8.74299e-164	-6.21238e-163	-3.36886e-164	4.74056e-163	-3.63948e-163	3.6009e-163	-7.0866e-163	-1.51945e-163	5.86733e-164	2.82432e-164	0
-4.73162e-165	-8.6774e-163	3.79289e-163	-3.81337e-163	2.87739e-163	7.75443e-163	-9.94487e-163	9.24019e-163	-5.41482e-163	-4.84118e-163	4.37071e-163	-7.62454e-163	-1.9511e-163	2.43882e-163	-1.13195e-163	1.4433e-162	-1.18437e-162	4.28841e-163	3.18088e-163	5.25047e-163	-8.74299e-164	-6.21238e-163	-3.36886e-164	4.74056e-163	-3.63948e-163	3.6009e-163	-7.0866e-163	-1.51945e-163	5.86733e-164	2.82432e-164	0
-4.73162e-165	-8.6774e-163	3.79289e-163	-3.81337e-163	2.87739e-163	7.75443e-163	-9.94487e-163	9.24019e-163	-5.41482e-163	-4.84118e-163	4.37071e-163	-7.62454e-163	-1.9511e-163	2.43882e-163	-1.13195e-163	1.4433e-162	-1.18437e-162	4.28841e-163	3.18088e-163	5.25047e-163	-8.74299e-164	-6.21238e-163	-3.36886e-164	4.74056e-163	-3.63948e-163	3.6009e-163	-7.0866e-163	-1.51945e-163	5.86733e-164	2.82432e-164	0
-4.73162e-165	-8.6774e-163	3.79289e-163	-3.81337e-163	2.87739e-163	7.75443e-163	-9.94487e-163	9.24019e-163	-5.41482e-163	-4.84118e-163	4.37071e-163	-7.62454e-163	-1.9511e-163	2.43882e-163	-1.13195e-163	1.4433e-162	-1.18437e-162	4.28841e-163	3.18088e-163	5.25047e-163	-8.74299e-164	-6.21238e-163	-3.36886e-164	4.74056e-163	-3.63948e-163	3.6009e-163	-7.0866e-163	-1.51945e-163	5.86733e-164	2.82432e-164	0
-4.73162e-165	-8.6774e-163	3.79289e-163	-3.81337e-163	2.87739e-163	7.75443e-163	-9.94487e-163	9.24019e-163	-5.41482e-163	-4.84118e-163	4.37071e-163	-7.62454e-163	-1.9511e-163	2.43882e-163	-1.13195e-163	1.4433e-162	-1.18437e-162	4.28841e-163	3.18088e-163	5.25047e-163	-8.74299e-164	-6.21238e-163	-3.36886e-164	4.74056e-163	-3.63948e-163	3.6009e-163	-7.0866e-163	-1.51945e-163	5.86733e-164	2.82432e-164	0
-4.73162e-165	-8.6774e-163	3.79289e-163	-3.81337e-163	2.87739e-163	7.75443e-163	-9.94487e-163	9.24019e-163	-5.41482e-163	-4.84118e-163	4.37071e-163	-7.62454e-163	-1.9511e-163	2.43882e-163	-1.13195e-163	1.4433e-162	-1.18437e-162	4.28841e-163	3.18088e-163	5.25047e-163	-8.74299e-164	-6.21238e-163	-3.36886e-164	4.74056e-163	-3.63948e-163	3.6009e-163	-7.0866e-163	-1.51945e-163	5.86733e-164	2.82432e-164	0
-4.73162e-165	-8.6774e-163	3.79289e-163	-3.81337e-163	2.87739e-163	7.75443e-163	-9.94487e-163	9.24019e-163	-5.41482e-163	-4.84118e-163	4.37071e-163	-7.62454e-163	-1.9511e-163	2.43882e-163	-1.13195e-163	1.4433e-162	-1.18437e-162	4.28841e-163	3.18088e-163	5.25047e-163	-8.74299e-164	-6.21238e-163	-3.36886e-164	4.74056e-163	-3.63948e-163	3.6009e-163	-7.0866e-163	-1.51945e-163	5.86733e-164	2.82432e-164	0
-4.73162e-165	-8.6774e-163	3.79289e-163	-3.81337e-163	2.87739e-163	7.75443e-163	-9.94487e-163	9.24019e-163	-5.41482e-163	-4.84118e-163	4.37071e-163	-7.62454e-163	-1.9511e-163	2.43882e-163	-1.13195e-163	1.4433e-162	-1.18437e-162	4.28841e-163	3.18088e-163	5.25047e-163	-8.74299e-164	-6.21238e-163	-3.36886e-164	4.74056e-163	-3.63948e-163	3.6009e-163	-7.0866e-163	-1.51945e-163	5.86733e-164	2.82432e-164	0
-4.73162e-165	-8.6774e-163	3.79289e-163	-3.81337e-163	2.87739e-163	7.75443e-163	-9.94487e-163	9.24019e-163	-5.41482e-163	-4.84118e-163	4.37071e-163	-7.62454e-163	-1.9511e-163	2.43882e-163	-1.13195e-163	1.4433e-162	-1.18437e-162	4.28841e-163	3.18088e-163	5.25047e-163	-8.74299e-164	-6.21238e-163	-3.36886e-164	4.74056e-163	-3.63948e-163	3.6009e-163	-7.0866e-163	-1.51945e-163	5.86733e-164	2.82432e-164	0
-4.73162e-165	-8.6774e-163	3.79289e-163	-3.81337e-163	2.87739e-163	7.75443e-163	-9.94487e-163	9.24019e-163	-5.41482e-163	-4.84118e-163	4.37071e-163	-7.62454e-163	-1.9511e-163	2.43882e-163	-1.13195e-163	1.4433e-162	-1.18437e-162	4.28841e-163	3.18088e-163	5.25047e-163	-8.74299e-164	-6.21238e-163	-3.36886e-164	4.74056e-163	-3.63948e-163	3.6009e-163	-7.0866e-163	-1.51945e-163	5.86733e-164	2.82432e-164	0
-4.73162e-165	-8.6774e-163	3.79289e-163	-3.81337e-163	2.87739e-163	7.75443e-163	-9.94487e-163	9.24019e-163	-5.41482e-163	-4.84118e-163	4.37071e-163	-7.62454e-163	-1.9511e-163	2.43882e-163	-1.13195e-163	1.4433e-162	-1.18437e-162	4.28841e-163	3.18088e-163	5.25047e-163	-8.74299e-164	-6.21238e-163	-3.36886e-164	4.74056e-163	-3.63948e-163	3.6009e-163	-7.0866e-163	-1.51945e-163	5.86733e-164	2.82432e-164	0
-4.73162e-165	-8.6774e-163	3.79289e-163	-3.81337e-163	2.87739e-163	7.75443e-163	-9.94487e-163	9.24019e-163	-5.41482e-163	-4.84118e-163	4.37071e-163	-7.62454e-163	-1.9511e-163	2.43882e-163	-1.13195e-163	1.4433e-162	-1.18437e-162	4.28841e-163	3.18088e-163	5.25047e-163	-8.74299e-164	-6.21238e-163	-3.36886e-164	4.74056e-163	-3.63948e-163	3.6009e-163	-7.0866e-163	-1.51945e-163	5.86733e-164	2.82432e-164	0
-4.73162e-165	-8.6774e-163	3.79289e-163	-3.81337e-163	2.87739e-163	7.75443e-163	-9.94487e-163	9.24019e-163	-5.41482e-163	-4.84118e-163	4.37071e-163	-7.62454e-163	-1.9511e-163	2.43882e-163	-1.13195e-163	1.4433e-162	-1.18437e-162	4.28841e-163	3.18088e-163	5.25047e-163	-8.74299e-164	-6.21238e-163	-3.36886e-164	4.74056e-163	-3.63948e-163	3.6009e-163	-7.0866e-163	-1.51945e-163	5.86733e-164	2.82432e-164	0
-4.73162e-165	-8.6774e-163	3.79289e-163	-3.81337e-163	2.87739e-163	7.75443e-163	-9.94487e-163	9.24019e-163	-5.41482e-163	-4.84118e-163	4.37071e-163	-7.62454e-163	-1.9511e-163	2.43882e-163	-1.13195e-163	1.4433e-162	-1.18437e-162	4.28841e-163	3.18088e-163	5.25047e-163	-8.74299e-164	-6.21238e-163	-3.36886e-164	4.74056e-163	-3.63948e-163	3.6009e-163	-7.0866e-163	-1.51945e-163	5.86733e-164	2.82432e-164	0
-4.73162e-165	-8.6774e-163	3.79289e-163	-3.81337e-163	2.87739e-163	7.75443e-163	-9.94487e-163	9.24019e-163	-5.41482e-163	-4.84118e-163	4.37071e-163	-7.62454e-163	-1.9511e-163	2.43882e-163	-1.13195e-163	1.4433e-162	-1.18437e-162	4.28841e-163	3.18088e-163	5.25047e-163	-8.74299e-164	-6.21238e-163	-3.36886e-164	4.74056e-163	-3.63948e-163	3.6009e-163	-7.0866e-163	-1.51945e-163	5.86733e-164	2.82432e-164	0
-4.73162e-165	-8.6774e-163	3.79289e-163	-3.81337e-163	2.87739e-163	7.75443e-163	-9.94487e-163	9.24019e-163	-5.41482e-163	-4.84118e-163	4.37071e-163	-7.62454e-163	-1.9511e-163	2.43882e-163	-1.13195e-163	1.4433e-162	-1.18437e-162	4.28841e-163	3.18088e-163	5.25047e-163	-8.74299e-164	-6.21238e-163	-3.36886e-164	4.74056e-163	-3.63948e-163	3.6009e-163	-7.0866e-163	-1.51945e-163	5.86733e-164	2.82432e-164	0
-4.73162e-165	-8.6774e-163	3.79289e-163	-3.81337e-163	2.87739e-163	7.75443e-163	-9.94487e-163	9.24019e-163	-5.41482e-163	-4.84118e-163	4.37071e-163	-7.62454e-163	-1.9511e-163	2.43882e-163	-1.13195e-163	1.4433e-162	-1.18437e-162	4.28841e-163	3.18088e-163	5.25047e-163	-8.74299e-164	-6.21238e-163	-3.36886e-164	4.74056e-163	-3.63948e-163	3.6009e-163	-7.0866e-163	-1.51945e-163	5.86733e-164	2.82432e-164	0
-4.73162e-165	-8.6774e-163	3.79289e-163	-3.81337e-163	2.87739e-163	7.75443e-163	-9.94487e-163	9.24019e-163	-5.41482e-163	-4.84118e-163	4.37071e-163	-7.62454e-163	-1.9511e-163	2.43882e-163	-1.13195e-163	1.4433e-162	-1.18437e-162	4.28841e-163	3.18088e-163	5.25047e-163	-8.74299e-164	-6.21238e-163	-3.36886e-164	4.74056e-163	-3.63948e-163	3.6009e-163	-7.0866e-163	-1.51945e-163	5.86733e-164	2.82432e-164	0
-4.73162e-165	-8.6774e-163	3.79289e-163	-3.81337e-163	2.87739e-163	7.75443e-163	-9.94487e-163	9.24019e-163	-5.41482e-163	-4.84118e-163	4.37071e-163	-7.62454e-163	-1.9511e-163	2.43882e-163	-1.13195e-163	1.4433e-162	-1.18437e-162	4.28841e-163	3.18088e-163	5.25047e-163	-8.74299e-164	-6.21238e-163	-3.36886e-164	4.74056e-163	-3.63948e-163	3.6009e-163	-7.0866e-163	-1.51945e-163	5.86733e-164	2.82432e-164	0
-4.73162e-165	-8.6774e-163	3.79289e-163	-3.81337e-163	2.87739e-163	7.75443e-163	-9.94487e-163	9.24019e-163	-5.41482e-163	-4.84118e-163	4.37071e-163	-7.62454e-163	-1.9511e-163	2.43882e-163	-1.13195e-163	1.4433e-162	-1.18437e-162	4.28841e-163	3.18088e-163	5.25047e-163	-8.74299e-164	-6.21238e-163	-3.36886e-164	4.74056e-163	-3.63948e-163	3.6009e-163	-7.0866e-163	-1.51945e-163	5.86733e-164	2.82432e-164	0
-4.73162e-165	-8.6774e-163	3.79289e-163	-3.81337e-163	2.87739e-163	7.75443e-163	-9.94487e-163	9.24019e-163	-5.41482e-163	-4.84118e-163	4.37071e-163	-7.62454e-163	-1.9511e-163	2.43882e-163	-1.13195e-163	1.4433e-162	-1.18437e-162	4.28841e-163	3.18088e-163	5.25047e-163	-8.74299e-164	-6.21238e-163	-3.36886e-164	4.74056e-163	-3.63948e-163	3.6009e-163	-7.0866e-163	-1.51945e-163	5.86733e-164	2.82432e-164	0
-4.73162e-165	-8.6774e-163	3.79289e-163	-3.81337e-163	2.87739e-163	7.75443e-163	-9.94487e-163	9.24019e-163	-5.41482e-163	-4.84118e-163	4.37071e-163	-7.62454e-163	-1.9511e-163	2.43882e-163	-1.13195e-163	1.4433e-162	-1.18437e-162	4.28841e-163	3.18088e-163	5.25047e-163	-8.74299e-164	-6.21238e-163	-3.36886e-164	4.74056e-163	-3.63948e-163	3.6009e-163	-7.0866e-163	-1.51945e-163	5.86733e-164	2.82432e-164	0
-4.73162e-165	-8.6774e-163	3.79289e-163	-3.81337e-163	2.87739e-163	7.75443e-163	-9.94487e-163	9.24019e-163	-5.41482e-163	-4.84118e-163	4.37071e-163	-7.62454e-163	-1.9511e-163	2.43882e-163	-1.13195e-163	1.4433e-162	-1.18437e-162	4.28841e-163	3.18088e-163	5.25047e-163	-8.74299e-164	-6.21238e-163	-3.36886e-164	4.74056e-163	-3.63948e-163	3.6009e-163	-7.0866e-163	-1.51945e-163	5.86733e-164	2.82432e-164	0
-4.73162e-165	-8.6774e-163	3.79289e-163	-3.81337e-163	2.87739e-163	7.75443e-163	-9.94487e-163	9.24019e-163	-5.41482e-163	-4.84118e-163	4.37071e-163	-7.62454e-163	-1.9511e-163	2.43882e-163	-1.13195e-163	1.4433e-162	-1.18437e-162	4.28841e-163	3.18088e-163	5.25047e-163	-8.74299e-164	-6.21238e-163	-3.36886e-164	4.74056e-163	-3.63948e-163	3.6009e-163	-7.0866e-163	-1.51945e-163	5.86733e-164	2.82432e-164	0
-4.73162e-165	-8.6774e-163	3.79289e-163	-3.81337e-163	2.87739e-163	7.75443e-163	-9.94487e-163	9.24019e-163	-5.41482e-163	-4.84118e-163	4.37071e-163	-7.62454e-163	-1.9511e-163	2.43882e-163	-1.13195e-163	1.4433e-162	-1.18437e-162	4.28841e-163	3.18088e-163	5.25047e-163	-8.74299e-164	-6.21238e-163	-3.36886e-164	4.74056e-163	-3.63948e-163	3.6009e-163	-7.0866e-163	-1.51945e-163	5.86733e-164	2.82432e-164	0
-4.73162e-165	-8.6774e-163	3.79289e-163	-3.81337e-163	2.87739e-163	7.75443e-163	-9.94487e-163	9.24019e-163	-5.41482e-163	-4.84118e-163	4.37071e-163	-7.62454e-163	-1.9511e-163	2.43882e-163	-1.13195e-163	1.4433e-162	-1.18437e-162	4.28841e-163	3.18088e-163	5.25047e-163	-8.74299e-164	-6.21238e-163	-3.36886e-164	4.74056e-163	-3.63948e-163	3.6009e-163	-7.0866e-163	-1.51945e-163	5.86733e-164	2.82432e-164	0
-4.73162e-165	-8.6774e-163	3.79289e-163	-3.81337e-163	2.87739e-163	7.75443e-163	-9.94487e-163	9.24019e-163	-5.41482e-163	-4.84118e-163	4.37071e-163	-7.62454e-163	-1.9511e-163	2.43882e-163	-1.13195e-163	1.4433e-162	-1.18437e-162	4.28841e-163	3.18088e-163	5.25047e-163	-8.74299e-164	-6.21238e-163	-3.36886e-164	4.74056e-163	-3.63948e-163	3.6009e-163	-7.0866e-163	-1.51945e-163	5.86733e-164	2.82432e-164	0
-4.73162e-165	-8.6774e-163	3.79289e-163	-3.81337e-163	2.87739e-163	7.75443e-163	-9.94487e-163	9.24019e-163	-5.41482e-163	-4.84118e-163	4.37071e-163	-7.62454e-163	-1.9511e-163	2.43882e-163	-1.13195e-163	1.4433e-162	-1.18437e-162	4.28841e-163	3.18088e-163	5.25047e-163	-8.74299e-164	-6.21238e-163	-3.36886e-164	4.74056e-163	-3.63948e-163	3.6009e-163	-7.0866e-163	-1.51945e-163	5.86733e-164	2.82432e-164	0
-4.73162e-165	-8.6774e-163	3.79289e-163	-3.81337e-163	2.87739e-163	7.75443e-163	-9.94487e-163	9.24019e-163	-5.41482e-163	-4.84118e-163	4.37071e-163	-7.62454e-163	-1.9511e-163	2.43882e-163	-1.13195e-163	1.4433e-162	-1.18437e-162	4.28841e-163	3.18088e-163	5.25047e-163	-8.74299e-164	-6.21238e-163	-3.36886e-164	4.74056e-163	-3.63948e-163	3.6009e-163	-7.0866e-163	-1.51945e-163	5.86733e-164	2.82432e-164	0
-4.73162e-165	-8.6774e-163	3.79289e-163	-3.81337e-163	2.87739e-163	7.75443e-163	-9.94487e-163	9.24019e-163	-5.41482e-163	-4.84118e-163	4.37071e-163	-7.62454e-163	-1.9511e-163	2.43882e-163	-1.13195e-163	1.4433e-162	-1.18437e-162	4.28841e-163	3.18088e-163	5.25047e-163	-8.74299e-164	-6.21238e-163	-3.36886e-164	4.74056e-163	-3.63948e-163	3.6009e-163	-7.0866e-163	-1.51945e-163	5.86733e-164	2.82432e-164	0
-4.73162e-165	-8.6774e-163	3.79289e-163	-3.81337e-163	2.87739e-163	7.75443e-163	-9.94487e-163	9.24019e-163	-5.41482e-163	-4.84118e-163	4.37071e-163	-7.62454e-163	-1.9511e-163	2.43882e-163	-1.13195e-163	1.4433e-162	-1.18437e-162	4.28841e-163	3.18088e-163	5.25047e-163	-8.74299e-164	-6.21238e-163	-3.36886e-164	4.74056e-163	-3.63948e-163	3.6009e-163	-7.0866e-163	-1.51945e-163	5.86733e-164	2.82432e-164	0
-4.73162e-165	-8.6774e-163	3.79289e-163	-3.81337e-163	2.87739e-163	7.75443e-163	-9.94487e-163	9.24019e-163	-5.41482e-163	-4.84118e-163	4.37071e-163	-7.62454e-163	-1.9511e-163	2.43882e-163	-1.13195e-163	1.4433e-162	-1.18437e-162	4.28841e-163	3.18088e-163	5.25047e-163	-8.74299e-164	-6.21238e-163	-3.36886e-164	4.74056e-163	-3.63948e-163	3.6009e-163	-7.0866e-163	-1.51945e-163	5.86733e-164	2.82432e-164	0
-4.73162e-165	-8.6774e-163	3.79289e-163	-3.81337e-163	2.87739e-163	7.75443e-163	-9.94487e-163	9.24019e-163	-5.41482e-163	-4.84118e-163	4.37071e-163	-7.62454e-163	-1.9511e-163	2.43882e-163	-1.13195e-163	1.4433e-162	-1.18437e-162	4.28841e-163	3.18088e-163	5.25047e-163	-8.74299e-164	-6.21238e-163	-3.36886e-164	4.74056e-163	-3.63948e-163	3.6009e-163	-7.0866e-163	-1.51945e-163	5.86733e-164	2.82432e-164	0
-4.73162e-165	-8.6774e-163	3.79289e-163	-3.81337e-163	2.87739e-163	7.75443e-163	-9.94487e-163	9.24019e-163	-5.41482e-163	-4.84118e-163	4.37071e-163	-7.62454e-163	-1.9511e-163	2.43882e-163	-1.13195e-163	1.4433e-162	-1.18437e-162	4.28841e-163	3.18088e-163	5.25047e-163	-8.74299e-164	-6.21238e-163	-3.36886e-164	4.74056e-163	-3.63948e-163	3.6009e-163	-7.0866e-163	-1.51945e-163	5.86733e-164	2.82432e-164	0
-4.73162e-165	-8.6774e-163	3.79289e-163	-3.81337e-163	2.87739e-163	7.75443e-163	-9.94487e-163	9.24019e-163	-5.41482e-163	-4.84118e-163	4.37071e-163	-7.62454e-163	-1.9511e-163	2.43882e-163	-1.13195e-163	1.4433e-162	-1.18437e-162	4.28841e-163	3.18088e-163	5.25047e-163	-8.74299e-164	-6.21238e-163	-3.36886e-164	4.74056e-163	-3.63948e-163	3.6009e-163	-7.0866e-163	-1.51945e-163	5.86733e-164	2.82432e-164	0
-4.73162e-165	-8.6774e-163	3.79289e-163	-3.81337e-163	2.87739e-163	7.75443e-163	-9.94487e-163	9.24019e-163	-5.41482e-163	-4.84118e-163	4.37071e-163	-7.62454e-163	-1.9511e-163	2.43882e-163	-1.13195e-163	1.4433e-162	-1.18437e-162	4.28841e-163	3.18088e-163	5.25047e-163	-8.74299e-164	-6.21238e-163	-3.36886e-164	4.74056e-163	-3.63948e-163	3.6009e-163	-7.0866e-163	-1.51945e-163	5.86733e-164	2.82432e-164	0
-4.73162e-165	-8.6774e-163	3.79289e-163	-3.81337e-163	2.87739e-163	7.75443e-163	-9.94487e-163	9.24019e-163	-5.41482e-163	-4.84118e-163	4.37071e-163	-7.62454e-163	-1.9511e-163	2.43882e-163	-1.13195e-163	1.4433e-162	-1.18437e-162	4.28841e-163	3.18088e-163	5.25047e-163	-8.74299e-164	-6.21238e-163	-3.36886e-164	4.74056e-163	-3.63948e-163	3.6009e-163	-7.0866e-163	-1.51945e-163	5.86733e-164	2.82432e-164	0
-4.73162e-165	-8.6774e-163	3.79289e-163	-3.81337e-163	2.87739e-163	7.75443e-163	-9.94487e-163	9.24019e-163	-5.41482e-163	-4.84118e-163	4.37071e-163	-7.62454e-163	-1.9511e-163	2.43882e-163	-1.13195e-163	1.4433e-162	-1.18437e-162	4.28841e-163	3.18088e-163	5.25047e-163	-8.74299e-164	-6.21238e-163	-3.36886e-164	4.74056e-163	-3.63948e-163	3.6009e-163	-7.0866e-163	-1.51945e-163	5.86733e-164	2.82432e-164	0
-4.73162e-165	-8.6774e-163	3.79289e-163	-3.81337e-163	2.87739e-163	7.75443e-163	-9.94487e-163	9.24019e-163	-5.41482e-163	-4.84118e-163	4.37071e-163	-7.62454e-163	-1.9511e-163	2.43882e-163	-1.13195e-163	1.4433e-162	-1.18437e-162	4.28841e-163	3.18088e-163	5.25047e-163	-8.74299e-164	-6.21238e-163	-3.36886e-164	4.74056e-163	-3.63948e-163	3.6009e-163	-7.0866e-163	-1.51945e-163	5.86733e-164	2.82432e-164	0
-4.73162e-165	-8.6774e-163	3.79289e-163	-3.81337e-163	2.87739e-163	7.75443e-163	-9.94487e-163	9.24019e-163	-5.41482e-163	-4.84118e-163	4.37071e-163	-7.62454e-163	-1.9511e-163	2.43882e-163	-1.13195e-163	1.4433e-162	-1.18437e-162	4.28841e-163	3.18088e-163	5.25047e-163	-8.74299e-164	-6.21238e-163	-3.36886e-164	4.74056e-163	-3.63948e-163	3.6009e-163	-7.0866e-163	-1.51945e-163	5.86733e-164	2.82432e-164	0
-4.73162e-165	-8.6774e-163	3.79289e-163	-3.81337e-163	2.87739e-163	7.75443e-163	-9.94487e-163	9.24019e-163	-5.41482e-163	-4.84118e-163	4.37071e-163	-7.62454e-163	-1.9511e-163	2.43882e-163	-1.13195e-163	1.4433e-162	-1.18437e-162	4.28841e-163	3.18088e-163	5.25047e-163	-8.74299e-164	-6.21238e-163	-3.36886e-164	4.74056e-163	-3.63948e-163	3.6009e-163	-7.0866e-163	-1.51945e-163	5.86733e-164	2.82432e-164	0
-4.73162e-165	-8.6774e-163	3.79289e-163	-3.81337e-163	2.87739e-163	7.75443e-163	-9.94487e-163	9.24019e-163	-5.41482e-163	-4.84118e-163	4.37071e-163	-7.62454e-163	-1.9511e-163	2.43882e-163	-1.13195e-163	1.4433e-162	-1.18437e-162	4.28841e-163	3.18088e-163	5.25047e-163	-8.74299e-164	-6.21238e-163	-3.36886e-164	4.74056e-163	-3.63948e-163	3.6009e-163	-7.0866e-163	-1.51945e-163	5.86733e-164	2.82432e-164	0
-4.73162e-165	-8.6774e-163	3.79289e-163	-3.81337e-163	2.87739e-163	7.75443e-163	-9.94487e-163	9.24019e-163	-5.41482e-163	-4.84118e-163	4.37071e-163	-7.62454e-163	-1.9511e-163	2.43882e-163	-1.13195e-163	1.4433e-162	-1.18437e-162	4.28841e-163	3.18088e-163	5.25047e-163	-8.74299e-164	-6.21238e-163	-3.36886e-164	4.74056e-163	-3.63948e-163	3.6009e-163	-7.0866e-163	-1.51945e-163	5.86733e-164	2.82432e-164	0
-4.73162e-165	-8.6774e-163	3.79289e-163	-3.81337e-163	2.87739e-163	7.75443e-163	-9.94487e-163	9.24019e-163	-5.41482e-163	-4.84118e-163	4.37071e-163	-7.62454e-163	-1.9511e-163	2.43882e-163	-1.13195e-163	1.4433e-162	-1.18437e-162	4.28841e-163	3.18088e-163	5.25047e-163	-8.74299e-164	-6.21238e-163	-3.36886e-164	4.74056e-163	-3.63948e-163	3.6009e-163	-7.0866e-163	-1.51945e-163	5.86733e-164	2.82432e-164	0
-4.73162e-165	-8.6774e-163	3.79289e-163	-3.81337e-163	2.87739e-163	7.75443e-163	-9.94487e-163	9.24019e-163	-5.41482e-163	-4.84118e-163	4.37071e-163	-7.62454e-163	-1.9511e-163	2.43882e-163	-1.13195e-163	1.4433e-162	-1.18437e-162	4.28841e-163	3.18088e-163	5.25047e-163	-8.74299e-164	-6.21238e-163	-3.36886e-164	4.74056e-163	-3.63948e-163	3.6009e-163	-7.0866e-163	-1.51945e-163	5.86733e-164	2.82432e-164	0
-4.73162e-165	-8.6774e-163	3.79289e-163	-3.81337e-163	2.87739e-163	7.75443e-163	-9.94487e-163	9.24019e-163	-5.41482e-163	-4.84118e-163	4.37071e-163	-7.62454e-163	-1.9511e-163	2.43882e-163	-1.13195e-163	1.4433e-162	-1.18437e-162	4.28841e-163	3.18088e-163	5.25047e-163	-8.74299e-164	-6.21238e-163	-3.36886e-164	4.74056e-163	-3.63948e-163	3.6009e-163	-7.0866e-163	-1.51945e-163	5.86733e-164	2.82432e-164	0
-4.73162e-165	-8.6774e-163	3.79289e-163	-3.81337e-163	2.87739e-163	7.75443e-163	-9.94487e-163	9.24019e-163	-5.41482e-163	-4.84118e-163	4.37071e-163	-7.62454e-163	-1.9511e-163	2.43882e-163	-1.13195e-163	1.4433e-162	-1.18437e-162	4.28841e-163	3.18088e-163	5.25047e-163	-8.74299e-164	-6.21238e-163	-3.36886e-164	4.74056e-163	-3.63948e-163	3.6009e-163	-7.0866e-163	-1.51945e-163	5.86733e-164	2.82432e-164	0
-4.73162e-165	-8.6774e-163	3.79289e-163	-3.81337e-163	2.87739e-163	7.75443e-163	-9.94487e-163	9.24019e-163	-5.41482e-163	-4.84118e-163	4.37071e-163	-7.62454e-163	-1.9511e-163	2.43882e-163	-1.13195e-163	1.4433e-162	-1.18437e-162	4.28841e-163	3.18088e-163	5.25047e-163	-8.74299e-164	-6.21238e-163	-3.36886e-164	4.74056e-163	-3.63948e-163	3.6009e-163	-7.0866e-163	-1.51945e-163	5.86733e-164	2.82432e-164	0
-4.73162e-165	-8.6774e-163	3.79289e-163	-3.81337e-163	2.87739e-163	7.75443e-163	-9.94487e-163	9.24019e-163	-5.41482e-163	-4.84118e-163	4.37071e-163	-7.62454e-163	-1.9511e-163	2.43882e-163	-1.13195e-163	1.4433e-162	-1.18437e-162	4.28841e-163	3.18088e-163	5.25047e-163	-8.74299e-164	-6.21238e-163	-3.36886e-164	4.74056e-163	-3.63948e-163	3.6009e-163	-7.0866e-163	-1.51945e-163	5.86733e-164	2.82432e-164	0
-4.73162e-165	-8.6774e-163	3.79289e-163	-3.81337e-163	2.87739e-163	7.75443e-163	-9.94487e-163	9.24019e-163	-5.41482e-163	-4.84118e-163	4.37071e-163	-7.62454e-163	-1.9511e-163	2.43882e-163	-1.13195e-163	1.4433e-162	-1.18437e-162	4.28841e-163	3.18088e-163	5.25047e-163	-8.74299e-164	-6.21238e-163	-3.36886e-164	4.74056e-163	-3.63948e-163	3.6009e-163	-7.0866e-163	-1.51945e-163	5.86733e-164	2.82432e-164	0
-4.73162e-165	-8.6774e-163	3.79289e-163	-3.81337e-163	2.87739e-163	7.75443e-163	-9.94487e-163	9.24019e-163	-5.41482e-163	-4.84118e-163	4.37071e-163	-7.62454e-163	-1.9511e-163	2.43882e-163	-1.13195e-163	1.4433e-162	-1.18437e-162	4.28841e-163	3.18088e-163	5.25047e-163	-8.74299e-164	-6.21238e-163	-3.36886e-164	4.74056e-163	-3.63948e-163	3.6009e-163	-7.0866e-163	-1.51945e-163	5.86733e-164	2.82432e-164	0
-4.73162e-165	-8.6774e-163	3.79289e-163	-3.81337e-163	2.87739e-163	7.75443e-163	-9.94487e-163	9.24019e-163	-5.41482e-163	-4.84118e-163	4.37071e-163	-7.62454e-163	-1.9511e-163	2.43882e-163	-1.13195e-163	1.4433e-162	-1.18437e-162	4.28841e-163	3.18088e-163	5.25047e-163	-8.74299e-164	-6.21238e-163	-3.36886e-164	4.74056e-163	-3.63948e-163	3.6009e-163	-7.0866e-163	-1.51945e-163	5.86733e-164	2.82432e-164	0
-4.73162e-165	-8.6774e-163	3.79289e-163	-3.81337e-163	2.87739e-163	7.75443e-163	-9.94487e-163	9.24019e-163	-5.41482e-163	-4.84118e-163	4.37071e-163	-7.62454e-163	-1.9511e-163	2.43882e-163	-1.13195e-163	1.4433e-162	-1.18437e-162	4.28841e-163	3.18088e-163	5.25047e-163	-8.74299e-164	-6.21238e-163	-3.36886e-164	4.74056e-163	-3.63948e-163	3.6009e-163	-7.0866e-163	-1.51945e-163	5.86733e-164	2.82432e-164	0
-4.73162e-165	-8.6774e-163	3.79289e-163	-3.81337e-163	2.87739e-163	7.75443e-163	-9.94487e-163	9.24019e-163	-5.41482e-163	-4.84118e-163	4.37071e-163	-7.62454e-163	-1.9511e-163	2.43882e-163	-1.13195e-163	1.4433e-162	-1.18437e-162	4.28841e-163	3.18088e-163	5.25047e-163	-8.74299e-164	-6.21238e-163	-3.36886e-164	4.74056e-163	-3.63948e-163	3.6009e-163	-7.0866e-163	-1.51945e-163	5.86733e-164	2.82432e-164	0
-4.73162e-165	-8.6774e-163	3.79289e-163	-3.81337e-163	2.87739e-163	7.75443e-163	-9.94487e-163	9.24019e-163	-5.41482e-163	-4.84118e-163	4.37071e-163	-7.62454e-163	-1.9511e-163	2.43882e-163	-1.13195e-163	1.4433e-162	-1.18437e-162	4.28841e-163	3.18088e-163	5.25047e-163	-8.74299e-164	-6.21238e-163	-3.36886e-164	4.74056e-163	-3.63948e-163	3.6009e-163	-7.0866e-163	-1.51945e-163	5.86733e-164	2.82432e-164	0
-4.73162e-165	-8.6774e-163	3.79289e-163	-3.81337e-163	2.87739e-163	7.75443e-163	-9.94487e-163	9.24019e-163	-5.41482e-163	-4.84118e-163	4.37071e-163	-7.62454e-163	-1.9511e-163	2.43882e-163	-1.13195e-163	1.4433e-162	-1.18437e-162	4.28841e-163	3.18088e-163	5.25047e-163	-8.74299e-164	-6.21238e-163	-3.36886e-164	4.74056e-163	-3.63948e-163	3.6009e-163	-7.0866e-163	-1.51945e-163	5.86733e-164	2.82432e-164	0
-4.73162e-165	-8.6774e-163	3.79289e-163	-3.81337e-163	2.87739e-163	7.75443e-163	-9.94487e-163	9.24019e-163	-5.41482e-163	-4.84118e-163	4.37071e-163	-7.62454e-163	-1.9511e-163	2.43882e-163	-1.13195e-163	1.4433e-162	-1.18437e-162	4.28841e-163	3.18088e-163	5.25047e-163	-8.74299e-164	-6.21238e-163	-3.36886e-164	4.74056e-163	-3.63948e-163	3.6009e-163	-7.0866e-163	-1.51945e-163	5.86733e-164	2.82432e-164	0
-4.73162e-165	-8.6774e-163	3.79289e-163	-3.81337e-163	2.87739e-163	7.75443e-163	-9.94487e-163	9.24019e-163	-5.41482e-163	-4.84118e-163	4.37071e-163	-7.62454e-163	-1.9511e-163	2.43882e-163	-1.13195e-163	1.4433e-162	-1.18437e-162	4.28841e-163	3.18088e-163	5.25047e-163	-8.74299e-164	-6.21238e-163	-3.36886e-164	4.74056e-163	-3.63948e-163	3.6009e-163	-7.0866e-163	-1.51945e-163	5.86733e-164	2.82432e-164	0
-4.73162e-165	-8.6774e-163	3.79289e-163	-3.81337e-163	2.87739e-163	7.75443e-163	-9.94487e-163	9.24019e-163	-5.41482e-163	-4.84118e-163	4.37071e-163	-7.62454e-163	-1.9511e-163	2.43882e-163	-1.13195e-163	1.4433e-162	-1.18437e-162	4.28841e-163	3.18088e-163	5.25047e-163	-8.74299e-164	-6.21238e-163	-3.36886e-164	4.74056e-163	-3.63948e-163	3.6009e-163	-7.0866e-163	-1.51945e-163	5.86733e-164	2.82432e-164	0
-4.73162e-165	-8.6774e-163	3.79289e-163	-3.81337e-163	2.87739e-163	7.75443e-163	-9.94487e-163	9.24019e-163	-5.41482e-163	-4.84118e-163	4.37071e-163	-7.62454e-163	-1.9511e-163	2.43882e-163	-1.13195e-163	1.4433e-162	-1.18437e-162	4.28841e-163	3.18088e-163	5.25047e-163	-8.74299e-164	-6.21238e-163	-3.36886e-164	4.74056e-163	-3.63948e-163	3.6009e-163	-7.0866e-163	-1.51945e-163	5.86733e-164	2.82432e-164	0
-4.73162e-165	-8.6774e-163	3.79289e-163	-3.81337e-163	2.87739e-163	7.75443e-163	-9.94487e-163	9.24019e-163	-5.41482e-163	-4.84118e-163	4.37071e-163	-7.62454e-163	-1.9511e-163	2.43882e-163	-1.13195e-163	1.4433e-162	-1.18437e-162	4.28841e-163	3.18088e-163	5.25047e-163	-8.74299e-164	-6.21238e-163	-3.36886e-164	4.74056e-163	-3.63948e-163	3.6009e-163	-7.0866e-163	-1.51945e-163	5.86733e-164	2.82432e-164	0
-4.73162e-165	-8.6774e-163	3.79289e-163	-3.81337e-163	2.87739e-163	7.75443e-163	-9.94487e-163	9.24019e-163	-5.41482e-163	-4.84118e-163	4.37071e-163	-7.62454e-163	-1.9511e-163	2.43882e-163	-1.13195e-163	1.4433e-162	-1.18437e-162	4.28841e-163	3.18088e-163	5.25047e-163	-8.74299e-164	-6.21238e-163	-3.36886e-164	4.74056e-163	-3.63948e-163	3.6009e-163	-7.0866e-163	-1.51945e-163	5.86733e-164	2.82432e-164	0
-4.73162e-165	-8.6774e-163	3.79289e-163	-3.81337e-163	2.87739e-163	7.75443e-163	-9.94487e-163	9.24019e-163	-5.41482e-163	-4.84118e-163	4.37071e-163	-7.62454e-163	-1.9511e-163	2.43882e-163	-1.13195e-163	1.4433e-162	-1.18437e-162	4.28841e-163	3.18088e-163	5.25047e-163	-8.74299e-164	-6.21238e-163	-3.36886e-164	4.74056e-163	-3.63948e-163	3.6009e-163	-7.0866e-163	-1.51945e-163	5.86733e-164	2.82432e-164	0
-4.73162e-165	-8.6774e-163	3.79289e-163	-3.81337e-163	2.87739e-163	7.75443e-163	-9.94487e-163	9.24019e-163	-5.41482e-163	-4.84118e-163	4.37071e-163	-7.62454e-163	-1.9511e-163	2.43882e-163	-1.13195e-163	1.4433e-162	-1.18437e-162	4.28841e-163	3.18088e-163	5.25047e-163	-8.74299e-164	-6.21238e-163	-3.36886e-164	4.74056e-163	-3.63948e-163	3.6009e-163	-7.0866e-163	-1.51945e-163	5.86733e-164	2.82432e-164	0
-4.73162e-165	-8.6774e-163	3.79289e-163	-3.81337e-163	2.87739e-163	7.75443e-163	-9.94487e-163	9.24019e-163	-5.41482e-163	-4.84118e-163	4.37071e-163	-7.62454e-163	-1.9511e-163	2.43882e-163	-1.13195e-163	1.4433e-162	-1.18437e-162	4.28841e-163	3.18088e-163	5.25047e-163	-8.74299e-164	-6.21238e-163	-3.36886e-164	4.74056e-163	-3.63948e-163	3.6009e-163	-7.0866e-163	-1.51945e-163	5.86733e-164	2.82432e-164	0
-4.73162e-165	-8.6774e-163	3.79289e-163	-3.81337e-163	2.87739e-163	7.75443e-163	-9.94487e-163	9.24019e-163	-5.41482e-163	-4.84118e-163	4.37071e-163	-7.62454e-163	-1.9511e-163	2.43882e-163	-1.13195e-163	1.4433e-162	-1.18437e-162	4.28841e-163	3.18088e-163	5.25047e-163	-8.74299e-164	-6.21238e-163	-3.36886e-164	4.74056e-163	-3.63948e-163	3.6009e-163	-7.0866e-163	-1.51945e-163	5.86733e-164	2.82432e-164	0
-4.73162e-165	-8.6774e-163	3.79289e-163	-3.81337e-163	2.87739e-163	7.75443e-163	-9.94487e-163	9.24019e-163	-5.41482e-163	-4.84118e-163	4.37071e-163	-7.62454e-163	-1.9511e-163	2.43882e-163	-1.13195e-163	1.4433e-162	-1.18437e-162	4.28841e-163	3.18088e-163	5.25047e-163	-8.74299e-164	-6.21238e-163	-3.36886e-164	4.74056e-163	-3.63948e-163	3.6009e-163	-7.0866e-163	-1.51945e-163	5.86733e-164	2.82432e-164	0
-4.73162e-165	-8.6774e-163	3.79289e-163	-3.81337e-163	2.87739e-163	7.75443e-163	-9.94487e-163	9.24019e-163	-5.41482e-163	-4.84118e-163	4.37071e-163	-7.62454e-163	-1.9511e-163	2.43882e-163	-1.13195e-163	1.4433e-162	-1.18437e-162	4.28841e-163	3.18088e-163	5.25047e-163	-8.74299e-164	-6.21238e-163	-3.36886e-164	4.74056e-163	-3.63948e-163	3.6009e-163	-7.0866e-163	-1.51945e-163	5.86733e-164	2.82432e-164	0
-4.73162e-165	-8.6774e-163	3.79289e-163	-3.81337e-163	2.87739e-163	7.75443e-163	-9.94487e-163	9.24019e-163	-5.41482e-163	-4.84118e-163	4.37071e-163	-7.62454e-163	-1.9511e-163	2.43882e-163	-1.13195e-163	1.4433e-162	-1.18437e-162	4.28841e-163	3.18088e-163	5.25047e-163	-8.74299e-164	-6.21238e-163	-3.36886e-164	4.74056e-163	-3.63948e-163	3.6009e-163	-7.0866e-163	-1.51945e-163	5.86733e-164	2.82432e-164	0
-4.73162e-165	-8.6774e-163	3.79289e-163	-3.81337e-163	2.87739e-163	7.75443e-163	-9.94487e-163	9.24019e-163	-5.41482e-163	-4.84118e-163	4.37071e-163	-7.62454e-163	-1.9511e-163	2.43882e-163	-1.13195e-163	1.4433e-162	-1.18437e-162	4.28841e-163	3.18088e-163	5.25047e-163	-8.74299e-164	-6.21238e-163	-3.36886e-164	4.74056e-163	-3.63948e-163	3.6009e-163	-7.0866e-163	-1.51945e-163	5.86733e-164	2.82432e-164	0
-4.73162e-165	-8.6774e-163	3.79289e-163	-3.81337e-163	2.87739e-163	7.75443e-163	-9.94487e-163	9.24019e-163	-5.41482e-163	-4.84118e-163	4.37071e-163	-7.62454e-163	-1.9511e-163	2.43882e-163	-1.13195e-163	1.4433e-162	-1.18437e-162	4.28841e-163	3.18088e-163	5.25047e-163	-8.74299e-164	-6.21238e-163	-3.36886e-164	4.74056e-163	-3.63948e-163	3.6009e-163	-7.0866e-163	-1.51945e-163	5.86733e-164	2.82432e-164	0
-4.73162e-165	-8.6774e-163	3.79289e-163	-3.81337e-163	2.87739e-163	7.75443e-163	-9.94487e-163	9.24019e-163	-5.41482e-163	-4.84118e-163	4.37071e-163	-7.62454e-163	-1.9511e-163	2.43882e-163	-1.13195e-163	1.4433e-162	-1.18437e-162	4.28841e-163	3.18088e-163	5.25047e-163	-8.74299e-164	-6.21238e-163	-3.36886e-164	4.74056e-163	-3.63948e-163	3.6009e-163	-7.0866e-163	-1.51945e-163	5.86733e-164	2.82432e-164	0
-4.73162e-165	-8.6774e-163	3.79289e-163	-3.81337e-163	2.87739e-163	7.75443e-163	-9.94487e-163	9.24019e-163	-5.41482e-163	-4.84118e-163	4.37071e-163	-7.62454e-163	-1.9511e-163	2.43882e-163	-1.13195e-163	1.4433e-162	-1.18437e-162	4.28841e-163	3.18088e-163	5.25047e-163	-8.74299e-164	-6.21238e-163	-3.36886e-164	4.74056e-163	-3.63948e-163	3.6009e-163	-7.0866e-163	-1.51945e-163	5.86733e-164	2.82432e-164	0
-4.73162e-165	-8.6774e-163	3.79289e-163	-3.81337e-163	2.87739e-163	7.75443e-163	-9.94487e-163	9.24019e-163	-5.41482e-163	-4.84118e-163	4.37071e-163	-7.62454e-163	-1.9511e-163	2.43882e-163	-1.13195e-163	1.4433e-162	-1.18437e-162	4.28841e-163	3.18088e-163	5.25047e-163	-8.74299e-164	-6.21238e-163	-3.36886e-164	4.74056e-163	-3.63948e-163	3.6009e-163	-7.0866e-163	-1.51945e-163	5.86733e-164	2.82432e-164	0
-4.73162e-165	-8.6774e-163	3.79289e-163	-3.81337e-163	2.87739e-163	7.75443e-163	-9.94487e-163	9.24019e-163	-5.41482e-163	-4.84118e-163	4.37071e-163	-7.62454e-163	-1.9511e-163	2.43882e-163	-1.13195e-163	1.4433e-162	-1.18437e-162	4.28841e-163	3.18088e-163	5.25047e-163	-8.74299e-164	-6.21238e-163	-3.36886e-164	4.74056e-163	-3.63948e-163	3.6009e-163	-7.0866e-163	-1.51945e-163	5.86733e-164	2.82432e-164	0
-4.73162e-165	-8.6774e-163	3.79289e-163	-3.81337e-163	2.87739e-163	7.75443e-163	-9.94487e-163	9.24019e-163	-5.41482e-163	-4.84118e-163	4.37071e-163	-7.62454e-163	-1.9511e-163	2.43882e-163	-1.13195e-163	1.4433e-162	-1.18437e-162	4.28841e-163	3.18088e-163	5.25047e-163	-8.74299e-164	-6.21238e-163	-3.36886e-164	4.74056e-163	-3.63948e-163	3.6009e-163	-7.0866e-163	-1.51945e-163	5.86733e-164	2.82432e-164	0
-4.73162e-165	-8.6774e-163	3.79289e-163	-3.81337e-163	2.87739e-163	7.75443e-163	-9.94487e-163	9.24019e-163	-5.41482e-163	-4.84118e-163	4.37071e-163	-7.62454e-163	-1.9511e-163	2.43882e-163	-1.13195e-163	1.4433e-162	-1.18437e-162	4.28841e-163	3.18088e-163	5.25047e-163	-8.74299e-164	-6.21238e-163	-3.36886e-164	4.74056e-163	-3.63948e-163	3.6009e-163	-7.0866e-163	-1.51945e-163	5.86733e-164	2.82432e-164	0
-4.73162e-165	-8.6774e-163	3.79289e-163	-3.81337e-163	2.87739e-163	7.75443e-163	-9.94487e-163	9.24019e-163	-5.41482e-163	-4.84118e-163	4.37071e-163	-7.62454e-163	-1.9511e-163	2.43882e-163	-1.13195e-163	1.4433e-162	-1.18437e-162	4.28841e-163	3.18088e-163	5.25047e-163	-8.74299e-164	-6.21238e-163	-3.36886e-164	4.74056e-163	-3.63948e-163	3.6009e-163	-7.0866e-163	-1.51945e-163	5.86733e-164	2.82432e-164	0
-4.73162e-165	-8.6774e-163	3.79289e-163	-3.81337e-163	2.87739e-163	7.75443e-163	-9.94487e-163	9.24019e-163	-5.41482e-163	-4.84118e-163	4.37071e-163	-7.62454e-163	-1.9511e-163	2.43882e-163	-1.13195e-163	1.4433e-162	-1.18437e-162	4.28841e-163	3.18088e-163	5.25047e-163	-8.74299e-164	-6.21238e-163	-3.36886e-164	4.74056e-163	-3.63948e-163	3.6009e-163	-7.0866e-163	-1.51945e-163	5.86733e-164	2.82432e-164	0
-4.73162e-165	-8.6774e-163	3.79289e-163	-3.81337e-163	2.87739e-163	7.75443e-163	-9.94487e-163	9.24019e-163	-5.41482e-163	-4.84118e-163	4.37071e-163	-7.62454e-163	-1.9511e-163	2.43882e-163	-1.13195e-163	1.4433e-162	-1.18437e-162	4.28841e-163	3.18088e-163	5.25047e-163	-8.74299e-164	-6.21238e-163	-3.36886e-164	4.74056e-163	-3.63948e-163	3.6009e-163	-7.0866e-163	-1.51945e-163	5.86733e-164	2.82432e-164	0
-4.73162e-165	-8.6774e-163	3.79289e-163	-3.81337e-163	2.87739e-163	7.75443e-163	-9.94487e-163	9.24019e-163	-5.41482e-163	-4.84118e-163	4.37071e-163	-7.62454e-163	-1.9511e-163	2.43882e-163	-1.13195e-163	1.4433e-162	-1.18437e-162	4.28841e-163	3.18088e-163	5.25047e-163	-8.74299e-164	-6.21238e-163	-3.36886e-164	4.74056e-163	-3.63948e-163	3.6009e-163	-7.0866e-163	-1.51945e-163	5.86733e-164	2.82432e-164	0
-4.73162e-165	-8.6774e-163	3.79289e-163	-3.81337e-163	2.87739e-163	7.75443e-163	-9.94487e-163	9.24019e-163	-5.41482e-163	-4.84118e-163	4.37071e-163	-7.62454e-163	-1.9511e-163	2.43882e-163	-1.13195e-163	1.4433e-162	-1.18437e-162	4.28841e-163	3.18088e-163	5.25047e-163	-8.74299e-164	-6.21238e-163	-3.36886e-164	4.74056e-163	-3.63948e-163	3.6009e-163	-7.0866e-163	-1.51945e-163	5.86733e-164	2.82432e-164	0
-4.73162e-165	-8.6774e-163	3.79289e-163	-3.81337e-163	2.87739e-163	7.75443e-163	-9.94487e-163	9.24019e-163	-5.41482e-163	-4.84118e-163	4.37071e-163	-7.62454e-163	-1.9511e-163	2.43882e-163	-1.13195e-163	1.4433e-162	-1.18437e-162	4.28841e-163	3.18088e-163	5.25047e-163	-8.74299e-164	-6.21238e-163	-3.36886e-164	4.74056e-163	-3.63948e-163	3.6009e-163	-7.0866e-163	-1.51945e-163	5.86733e-164	2.82432e-164	0
-4.73162e-165	-8.6774e-163	3.79289e-163	-3.81337e-163	2.87739e-163	7.75443e-163	-9.94487e-163	9.24019e-163	-5.41482e-163	-4.84118e-163	4.37071e-163	-7.62454e-163	-1.9511e-163	2.43882e-163	-1.13195e-163	1.4433e-162	-1.18437e-162	4.28841e-163	3.18088e-163	5.25047e-163	-8.74299e-164	-6.21238e-163	-3.36886e-164	4.74056e-163	-3.63948e-163	3.6009e-163	-7.0866e-163	-1.51945e-163	5.86733e-164	2.82432e-164	0
-4.73162e-165	-8.6774e-163	3.79289e-163	-3.81337e-163	2.87739e-163	7.75443e-163	-9.94487e-163	9.24019e-163	-5.41482e-163	-4.84118e-163	4.37071e-163	-7.62454e-163	-1.9511e-163	2.43882e-163	-1.13195e-163	1.4433e-162	-1.18437e-162	4.28841e-163	3.18088e-163	5.25047e-163	-8.74299e-164	-6.21238e-163	-3.36886e-164	4.74056e-163	-3.63948e-163	3.6009e-163	-7.0866e-163	-1.51945e-163	5.86733e-164	2.82432e-164	0
-4.73162e-165	-8.6774e-163	3.79289e-163	-3.81337e-163	2.87739e-163	7.75443e-163	-9.94487e-163	9.24019e-163	-5.41482e-163	-4.84118e-163	4.37071e-163	-7.62454e-163	-1.9511e-163	2.43882e-163	-1.13195e-163	1.4433e-162	-1.18437e-162	4.28841e-163	3.18088e-163	5.25047e-163	-8.74299e-164	-6.21238e-163	-3.36886e-164	4.74056e-163	-3.63948e-163	3.6009e-163	-7.0866e-163	-1.51945e-163	5.86733e-164	2.82432e-164	0
-4.73162e-165	-8.6774e-163	3.79289e-163	-3.81337e-163	2.87739e-163	7.75443e-163	-9.94487e-163	9.24019e-163	-5.41482e-163	-4.84118e-163	4.37071e-163	-7.62454e-163	-1.9511e-163	2.43882e-163	-1.13195e-163	1.4433e-162	-1.18437e-162	4.28841e-163	3.18088e-163	5.25047e-163	-8.74299e-164	-6.21238e-163	-3.36886e-164	4.74056e-163	-3.63948e-163	3.6009e-163	-7.0866e-163	-1.51945e-163	5.86733e-164	2.82432e-164	0
-4.73162e-165	-8.6774e-163	3.79289e-163	-3.81337e-163	2.87739e-163	7.75443e-163	-9.94487e-163	9.24019e-163	-5.41482e-163	-4.84118e-163	4.37071e-163	-7.62454e-163	-1.9511e-163	2.43882e-163	-1.13195e-163	1.4433e-162	-1.18437e-162	4.28841e-163	3.18088e-163	5.25047e-163	-8.74299e-164	-6.21238e-163	-3.36886e-164	4.74056e-163	-3.63948e-163	3.6009e-163	-7.0866e-163	-1.51945e-163	5.86733e-164	2.82432e-164	0
-4.73162e-165	-8.6774e-163	3.79289e-163	-3.81337e-163	2.87739e-163	7.75443e-163	-9.94487e-163	9.24019e-163	-5.41482e-163	-4.84118e-163	4.37071e-163	-7.62454e-163	-1.9511e-163	2.43882e-163	-1.13195e-163	1.4433e-162	-1.18437e-162	4.28841e-163	3.18088e-163	5.25047e-163	-8.74299e-164	-6.21238e-163	-3.36886e-164	4.74056e-163	-3.63948e-163	3.6009e-163	-7.0866e-163	-1.51945e-163	5.86733e-164	2.82432e-164	0
-4.73162e-165	-8.6774e-163	3.79289e-163	-3.81337e-163	2.87739e-163	7.75443e-163	-9.94487e-163	9.24019e-163	-5.41482e-163	-4.84118e-163	4.37071e-163	-7.62454e-163	-1.9511e-163	2.43882e-163	-1.13195e-163	1.4433e-162	-1.18437e-162	4.28841e-163	3.18088e-163	5.25047e-163	-8.74299e-164	-6.21238e-163	-3.36886e-164	4.74056e-163	-3.63948e-163	3.6009e-163	-7.0866e-163	-1.51945e-163	5.86733e-164	2.82432e-164	0
-4.73162e-165	-8.6774e-163	3.79289e-163	-3.81337e-163	2.87739e-163	7.75443e-163	-9.94487e-163	9.24019e-163	-5.41482e-163	-4.84118e-163	4.37071e-163	-7.62454e-163	-1.9511e-163	2.43882e-163	-1.13195e-163	1.4433e-162	-1.18437e-162	4.28841e-163	3.18088e-163	5.25047e-163	-8.74299e-164	-6.21238e-163	-3.36886e-164	4.74056e-163	-3.63948e-163	3.6009e-163	-7.0866e-163	-1.51945e-163	5.86733e-164	2.82432e-164	0
-4.73162e-165	-8.6774e-163	3.79289e-163	-3.81337e-163	2.87739e-163	7.75443e-163	-9.94487e-163	9.24019e-163	-5.41482e-163	-4.84118e-163	4.37071e-163	-7.62454e-163	-1.9511e-163	2.43882e-163	-1.13195e-163	1.4433e-162	-1.18437e-162	4.28841e-163	3.18088e-163	5.25047e-163	-8.74299e-164	-6.21238e-163	-3.36886e-164	4.74056e-163	-3.63948e-163	3.6009e-163	-7.0866e-163	-1.51945e-163	5.86733e-164	2.82432e-164	0
-4.73162e-165	-8.6774e-163	3.79289e-163	-3.81337e-163	2.87739e-163	7.75443e-163	-9.94487e-163	9.24019e-163	-5.41482e-163	-4.84118e-163	4.37071e-163	-7.62454e-163	-1.9511e-163	2.43882e-163	-1.13195e-163	1.4433e-162	-1.18437e-162	4.28841e-163	3.18088e-163	5.25047e-163	-8.74299e-164	-6.21238e-163	-3.36886e-164	4.74056e-163	-3.63948e-163	3.6009e-163	-7.0866e-163	-1.51945e-163	5.86733e-164	2.82432e-164	0
-4.73162e-165	-8.6774e-163	3.79289e-163	-3.81337e-163	2.87739e-163	7.75443e-163	-9.94487e-163	9.24019e-163	-5.41482e-163	-4.84118e-163	4.37071e-163	-7.62454e-163	-1.9511e-163	2.43882e-163	-1.13195e-163	1.4433e-162	-1.18437e-162	4.28841e-163	3.18088e-163	5.25047e-163	-8.74299e-164	-6.21238e-163	-3.36886e-164	4.74056e-163	-3.63948e-163	3.6009e-163	-7.0866e-163	-1.51945e-163	5.86733e-164	2.82432e-164	0
-4.73162e-165	-8.6774e-163	3.79289e-163	-3.81337e-163	2.87739e-163	7.75443e-163	-9.94487e-163	9.24019e-163	-5.41482e-163	-4.84118e-163	4.37071e-163	-7.62454e-163	-1.9511e-163	2.43882e-163	-1.13195e-163	1.4433e-162	-1.18437e-162	4.28841e-163	3.18088e-163	5.25047e-163	-8.74299e-164	-6.21238e-163	-3.36886e-164	4.74056e-163	-3.63948e-163	3.6009e-163	-7.0866e-163	-1.51945e-163	5.86733e-164	2.82432e-164	0
-4.73162e-165	-8.6774e-163	3.79289e-163	-3.81337e-163	2.87739e-163	7.75443e-163	-9.94487e-163	9.24019e-163	-5.41482e-163	-4.84118e-163	4.37071e-163	-7.62454e-163	-1.9511e-163	2.43882e-163	-1.13195e-163	1.4433e-162	-1.18437e-162	4.28841e-163	3.18088e-163	5.25047e-163	-8.74299e-164	-6.21238e-163	-3.36886e-164	4.74056e-163	-3.63948e-163	3.6009e-163	-7.0866e-163	-1.51945e-163	5.86733e-164	2.82432e-164	0
-4.73162e-165	-8.6774e-163	3.79289e-163	-3.81337e-163	2.87739e-163	7.75443e-163	-9.94487e-163	9.24019e-163	-5.41482e-163	-4.84118e-163	4.37071e-163	-7.62454e-163	-1.9511e-163	2.43882e-163	-1.13195e-163	1.4433e-162	-1.18437e-162	4.28841e-163	3.18088e-163	5.25047e-163	-8.74299e-164	-6.21238e-163	-3.36886e-164	4.74056e-163	-3.63948e-163	3.6009e-163	-7.0866e-163	-1.51945e-163	5.86733e-164	2.82432e-164	0
-4.73162e-165	-8.6774e-163	3.79289e-163	-3.81337e-163	2.87739e-163	7.75443e-163	-9.94487e-163	9.24019e-163	-5.41482e-163	-4.84118e-163	4.37071e-163	-7.62454e-163	-1.9511e-163	2.43882e-163	-1.13195e-163	1.4433e-162	-1.18437e-162	4.28841e-163	3.18088e-163	5.25047e-163	-8.74299e-164	-6.21238e-163	-3.36886e-164	4.74056e-163	-3.63948e-163	3.6009e-163	-7.0866e-163	-1.51945e-163	5.86733e-164	2.82432e-164	0
-4.73162e-165	-8.6774e-163	3.79289e-163	-3.81337e-163	2.87739e-163	7.75443e-163	-9.94487e-163	9.24019e-163	-5.41482e-163	-4.84118e-163	4.37071e-163	-7.62454e-163	-1.9511e-163	2.43882e-163	-1.13195e-163	1.4433e-162	-1.18437e-162	4.28841e-163	3.18088e-163	5.25047e-163	-8.74299e-164	-6.21238e-163	-3.36886e-164	4.74056e-163	-3.63948e-163	3.6009e-163	-7.0866e-163	-1.51945e-163	5.86733e-164	2.82432e-164	0
-4.73162e-165	-8.6774e-163	3.79289e-163	-3.81337e-163	2.87739e-163	7.75443e-163	-9.94487e-163	9.24019e-163	-5.41482e-163	-4.84118e-163	4.37071e-163	-7.62454e-163	-1.9511e-163	2.43882e-163	-1.13195e-163	1.4433e-162	-1.18437e-162	4.28841e-163	3.18088e-163	5.25047e-163	-8.74299e-164	-6.21238e-163	-3.36886e-164	4.74056e-163	-3.63948e-163	3.6009e-163	-7.0866e-163	-1.51945e-163	5.86733e-164	2.82432e-164	0
-4.73162e-165	-8.6774e-163	3.79289e-163	-3.81337e-163	2.87739e-163	7.75443e-163	-9.94487e-163	9.24019e-163	-5.41482e-163	-4.84118e-163	4.37071e-163	-7.62454e-163	-1.9511e-163	2.43882e-163	-1.13195e-163	1.4433e-162	-1.18437e-162	4.28841e-163	3.18088e-163	5.25047e-163	-8.74299e-164	-6.21238e-163	-3.36886e-164	4.74056e-163	-3.63948e-163	3.6009e-163	-7.0866e-163	-1.51945e-163	5.86733e-164	2.82432e-164	0
-4.73162e-165	-8.6774e-163	3.79289e-163	-3.81337e-163	2.87739e-163	7.75443e-163	-9.94487e-163	9.24019e-163	-5.41482e-163	-4.84118e-163	4.37071e-163	-7.62454e-163	-1.9511e-163	2.43882e-163	-1.13195e-163	1.4433e-162	-1.18437e-162	4.28841e-163	3.18088e-163	5.25047e-163	-8.74299e-164	-6.21238e-163	-3.36886e-164	4.74056e-163	-3.63948e-163	3.6009e-163	-7.0866e-163	-1.51945e-163	5.86733e-164	2.82432e-164	0
-4.73162e-165	-8.6774e-163	3.79289e-163	-3.81337e-163	2.87739e-163	7.75443e-163	-9.94487e-163	9.24019e-163	-5.41482e-163	-4.84118e-163	4.37071e-163	-7.62454e-163	-1.9511e-163	2.43882e-163	-1.13195e-163	1.4433e-162	-1.18437e-162	4.28841e-163	3.18088e-163	5.25047e-163	-8.74299e-164	-6.21238e-163	-3.36886e-164	4.74056e-163	-3.63948e-163	3.6009e-163	-7.0866e-163	-1.51945e-163	5.86733e-164	2.82432e-164	0
-4.73162e-165	-8.6774e-163	3.79289e-163	-3.81337e-163	2.87739e-163	7.75443e-163	-9.94487e-163	9.24019e-163	-5.41482e-163	-4.84118e-163	4.37071e-163	-7.62454e-163	-1.9511e-163	2.43882e-163	-1.13195e-163	1.4433e-162	-1.18437e-162	4.28841e-163	3.18088e-163	5.25047e-163	-8.74299e-164	-6.21238e-163	-3.36886e-164	4.74056e-163	-3.63948e-163	3.6009e-163	-7.0866e-163	-1.51945e-163	5.86733e-164	2.82432e-164	0
-4.73162e-165	-8.6774e-163	3.79289e-163	-3.81337e-163	2.87739e-163	7.75443e-163	-9.94487e-163	9.24019e-163	-5.41482e-163	-4.84118e-163	4.37071e-163	-7.62454e-163	-1.9511e-163	2.43882e-163	-1.13195e-163	1.4433e-162	-1.18437e-162	4.28841e-163	3.18088e-163	5.25047e-163	-8.74299e-164	-6.21238e-163	-3.36886e-164	4.74056e-163	-3.63948e-163	3.6009e-163	-7.0866e-163	-1.51945e-163	5.86733e-164	2.82432e-164	0
-4.73162e-165	-8.6774e-163	3.79289e-163	-3.81337e-163	2.87739e-163	7.75443e-163	-9.94487e-163	9.24019e-163	-5.41482e-163	-4.84118e-163	4.37071e-163	-7.62454e-163	-1.9511e-163	2.43882e-163	-1.13195e-163	1.4433e-162	-1.18437e-162	4.28841e-163	3.18088e-163	5.25047e-163	-8.74299e-164	-6.21238e-163	-3.36886e-164	4.74056e-163	-3.63948e-163	3.6009e-163	-7.0866e-163	-1.51945e-163	5.86733e-164	2.82432e-164	0
-4.73162e-165	-8.6774e-163	3.79289e-163	-3.81337e-163	2.87739e-163	7.75443e-163	-9.94487e-163	9.24019e-163	-5.41482e-163	-4.84118e-163	4.37071e-163	-7.62454e-163	-1.9511e-163	2.43882e-163	-1.13195e-163	1.4433e-162	-1.18437e-162	4.28841e-163	3.18088e-163	5.25047e-163	-8.74299e-164	-6.21238e-163	-3.36886e-164	4.74056e-163	-3.63948e-163	3.6009e-163	-7.0866e-163	-1.51945e-163	5.86733e-164	2.82432e-164	0
-4.73162e-165	-8.6774e-163	3.79289e-163	-3.81337e-163	2.87739e-163	7.75443e-163	-9.94487e-163	9.24019e-163	-5.41482e-163	-4.84118e-163	4.37071e-163	-7.62454e-163	-1.9511e-163	2.43882e-163	-1.13195e-163	1.4433e-162	-1.18437e-162	4.28841e-163	3.18088e-163	5.25047e-163	-8.74299e-164	-6.21238e-163	-3.36886e-164	4.74056e-163	-3.63948e-163	3.6009e-163	-7.0866e-163	-1.51945e-163	5.86733e-164	2.82432e-164	0
-4.73162e-165	-8.6774e-163	3.79289e-163	-3.81337e-163	2.87739e-163	7.75443e-163	-9.94487e-163	9.24019e-163	-5.41482e-163	-4.84118e-163	4.37071e-163	-7.62454e-163	-1.9511e-163	2.43882e-163	-1.13195e-163	1.4433e-162	-1.18437e-162	4.28841e-163	3.18088e-163	5.25047e-163	-8.74299e-164	-6.21238e-163	-3.36886e-164	4.74056e-163	-3.63948e-163	3.6009e-163	-7.0866e-163	-1.51945e-163	5.86733e-164	2.82432e-164	0
-4.73162e-165	-8.6774e-163	3.79289e-163	-3.81337e-163	2.87739e-163	7.75443e-163	-9.94487e-163	9.24019e-163	-5.41482e-163	-4.84118e-163	4.37071e-163	-7.62454e-163	-1.9511e-163	2.43882e-163	-1.13195e-163	1.4433e-162	-1.18437e-162	4.28841e-163	3.18088e-163	5.25047e-163	-8.74299e-164	-6.21238e-163	-3.36886e-164	4.74056e-163	-3.63948e-163	3.6009e-163	-7.0866e-163	-1.51945e-163	5.86733e-164	2.82432e-164	0
-4.73162e-165	-8.6774e-163	3.79289e-163	-3.81337e-163	2.87739e-163	7.75443e-163	-9.94487e-163	9.24019e-163	-5.41482e-163	-4.84118e-163	4.37071e-163	-7.62454e-163	-1.9511e-163	2.43882e-163	-1.13195e-163	1.4433e-162	-1.18437e-162	4.28841e-163	3.18088e-163	5.25047e-163	-8.74299e-164	-6.21238e-163	-3.36886e-164	4.74056e-163	-3.63948e-163	3.6009e-163	-7.0866e-163	-1.51945e-163	5.86733e-164	2.82432e-164	0
-4.73162e-165	-8.6774e-163	3.79289e-163	-3.81337e-163	2.87739e-163	7.75443e-163	-9.94487e-163	9.24019e-163	-5.41482e-163	-4.84118e-163	4.37071e-163	-7.62454e-163	-1.9511e-163	2.43882e-163	-1.13195e-163	1.4433e-162	-1.18437e-162	4.28841e-163	3.18088e-163	5.25047e-163	-8.74299e-164	-6.21238e-163	-3.36886e-164	4.74056e-163	-3.63948e-163	3.6009e-163	-7.0866e-163	-1.51945e-163	5.86733e-164	2.82432e-164	0
-4.73162e-165	-8.6774e-163	3.79289e-163	-3.81337e-163	2.87739e-163	7.75443e-163	-9.94487e-163	9.24019e-163	-5.41482e-163	-4.84118e-163	4.37071e-163	-7.62454e-163	-1.9511e-163	2.43882e-163	-1.13195e-163	1.4433e-162	-1.18437e-162	4.28841e-163	3.18088e-163	5.25047e-163	-8.74299e-164	-6.21238e-163	-3.36886e-164	4.74056e-163	-3.63948e-163	3.6009e-163	-7.0866e-163	-1.51945e-163	5.86733e-164	2.82432e-164	0
-4.73162e-165	-8.6774e-163	3.79289e-163	-3.81337e-163	2.87739e-163	7.75443e-163	-9.94487e-163	9.24019e-163	-5.41482e-163	-4.84118e-163	4.37071e-163	-7.62454e-163	-1.9511e-163	2.43882e-163	-1.13195e-163	1.4433e-162	-1.18437e-162	4.28841e-163	3.18088e-163	5.25047e-163	-8.74299e-164	-6.21238e-163	-3.36886e-164	4.74056e-163	-3.63948e-163	3.6009e-163	-7.0866e-163	-1.51945e-163	5.86733e-164	2.82432e-164	0
-4.73162e-165	-8.6774e-163	3.79289e-163	-3.81337e-163	2.87739e-163	7.75443e-163	-9.94487e-163	9.24019e-163	-5.41482e-163	-4.84118e-163	4.37071e-163	-7.62454e-163	-1.9511e-163	2.43882e-163	-1.13195e-163	1.4433e-162	-1.18437e-162	4.28841e-163	3.18088e-163	5.25047e-163	-8.74299e-164	-6.21238e-163	-3.36886e-164	4.74056e-163	-3.63948e-163	3.6009e-163	-7.0866e-163	-1.51945e-163	5.86733e-164	2.82432e-164	0
-4.73162e-165	-8.6774e-163	3.79289e-163	-3.81337e-163	2.87739e-163	7.75443e-163	-9.94487e-163	9.24019e-163	-5.41482e-163	-4.84118e-163	4.37071e-163	-7.62454e-163	-1.9511e-163	2.43882e-163	-1.13195e-163	1.4433e-162	-1.18437e-162	4.28841e-163	3.18088e-163	5.25047e-163	-8.74299e-164	-6.21238e-163	-3.36886e-164	4.74056e-163	-3.63948e-163	3.6009e-163	-7.0866e-163	-1.51945e-163	5.86733e-164	2.82432e-164	0
-4.73162e-165	-8.6774e-163	3.79289e-163	-3.81337e-163	2.87739e-163	7.75443e-163	-9.94487e-163	9.24019e-163	-5.41482e-163	-4.84118e-163	4.37071e-163	-7.62454e-163	-1.9511e-163	2.43882e-163	-1.13195e-163	1.4433e-162	-1.18437e-162	4.28841e-163	3.18088e-163	5.25047e-163	-8.74299e-164	-6.21238e-163	-3.36886e-164	4.74056e-163	-3.63948e-163	3.6009e-163	-7.0866e-163	-1.51945e-163	5.86733e-164	2.82432e-164	0
-4.73162e-165	-8.6774e-163	3.79289e-163	-3.81337e-163	2.87739e-163	7.75443e-163	-9.94487e-163	9.24019e-163	-5.41482e-163	-4.84118e-163	4.37071e-163	-7.62454e-163	-1.9511e-163	2.43882e-163	-1.13195e-163	1.4433e-162	-1.18437e-162	4.28841e-163	3.18088e-163	5.25047e-163	-8.74299e-164	-6.21238e-163	-3.36886e-164	4.74056e-163	-3.63948e-163	3.6009e-163	-7.0866e-163	-1.51945e-163	5.86733e-164	2.82432e-164	0
-4.73162e-165	-8.6774e-163	3.79289e-163	-3.81337e-163	2.87739e-163	7.75443e-163	-9.94487e-163	9.24019e-163	-5.41482e-163	-4.84118e-163	4.37071e-163	-7.62454e-163	-1.9511e-163	2.43882e-163	-1.13195e-163	1.4433e-162	-1.18437e-162	4.28841e-163	3.18088e-163	5.25047e-163	-8.74299e-164	-6.21238e-163	-3.36886e-164	4.74056e-163	-3.63948e-163	3.6009e-163	-7.0866e-163	-1.51945e-163	5.86733e-164	2.82432e-164	0
-4.73162e-165	-8.6774e-163	3.79289e-163	-3.81337e-163	2.87739e-163	7.75443e-163	-9.94487e-163	9.24019e-163	-5.41482e-163	-4.84118e-163	4.37071e-163	-7.62454e-163	-1.9511e-163	2.43882e-163	-1.13195e-163	1.4433e-162	-1.18437e-162	4.28841e-163	3.18088e-163	5.25047e-163	-8.74299e-164	-6.21238e-163	-3.36886e-164	4.74056e-163	-3.63948e-163	3.6009e-163	-7.0866e-163	-1.51945e-163	5.86733e-164	2.82432e-164	0
-4.73162e-165	-8.6774e-163	3.79289e-163	-3.81337e-163	2.87739e-163	7.75443e-163	-9.94487e-163	9.24019e-163	-5.41482e-163	-4.84118e-163	4.37071e-163	-7.62454e-163	-1.9511e-163	2.43882e-163	-1.13195e-163	1.4433e-162	-1.18437e-162	4.28841e-163	3.18088e-163	5.25047e-163	-8.74299e-164	-6.21238e-163	-3.36886e-164	4.74056e-163	-3.63948e-163	3.6009e-163	-7.0866e-163	-1.51945e-163	5.86733e-164	2.82432e-164	0
-4.73162e-165	-8.6774e-163	3.79289e-163	-3.81337e-163	2.87739e-163	7.75443e-163	-9.94487e-163	9.24019e-163	-5.41482e-163	-4.84118e-163	4.37071e-163	-7.62454e-163	-1.9511e-163	2.43882e-163	-1.13195e-163	1.4433e-162	-1.18437e-162	4.28841e-163	3.18088e-163	5.25047e-163	-8.74299e-164	-6.21238e-163	-3.36886e-164	4.74056e-163	-3.63948e-163	3.6009e-163	-7.0866e-163	-1.51945e-163	5.86733e-164	2.82432e-164	0
-4.73162e-165	-8.6774e-163	3.79289e-163	-3.81337e-163	2.87739e-163	7.75443e-163	-9.94487e-163	9.24019e-163	-5.41482e-163	-4.84118e-163	4.37071e-163	-7.62454e-163	-1.9511e-163	2.43882e-163	-1.13195e-163	1.4433e-162	-1.18437e-162	4.28841e-163	3.18088e-163	5.25047e-163	-8.74299e-164	-6.21238e-163	-3.36886e-164	4.74056e-163	-3.63948e-163	3.6009e-163	-7.0866e-163	-1.51945e-163	5.86733e-164	2.82432e-164	0
-4.73162e-165	-8.6774e-163	3.79289e-163	-3.81337e-163	2.87739e-163	7.75443e-163	-9.94487e-163	9.24019e-163	-5.41482e-163	-4.84118e-163	4.37071e-163	-7.62454e-163	-1.9511e-163	2.43882e-163	-1.13195e-163	1.4433e-162	-1.18437e-162	4.28841e-163	3.18088e-163	5.25047e-163	-8.74299e-164	-6.21238e-163	-3.36886e-164	4.74056e-163	-3.63948e-163	3.6009e-163	-7.0866e-163	-1.51945e-163	5.86733e-164	2.82432e-164	0
-4.73162e-165	-8.6774e-163	3.79289e-163	-3.81337e-163	2.87739e-163	7.75443e-163	-9.94487e-163	9.24019e-163	-5.41482e-163	-4.84118e-163	4.37071e-163	-7.62454e-163	-1.9511e-163	2.43882e-163	-1.13195e-163	1.4433e-162	-1.18437e-162	4.28841e-163	3.18088e-163	5.25047e-163	-8.74299e-164	-6.21238e-163	-3.36886e-164	4.74056e-163	-3.63948e-163	3.6009e-163	-7.0866e-163	-1.51945e-163	5.86733e-164	2.82432e-164	0
-4.73162e-165	-8.6774e-163	3.79289e-163	-3.81337e-163	2.87739e-163	7.75443e-163	-9.94487e-163	9.24019e-163	-5.41482e-163	-4.84118e-163	4.37071e-163	-7.62454e-163	-1.9511e-163	2.43882e-163	-1.13195e-163	1.4433e-162	-1.18437e-162	4.28841e-163	3.18088e-163	5.25047e-163	-8.74299e-164	-6.21238e-163	-3.36886e-164	4.74056e-163	-3.63948e-163	3.6009e-163	-7.0866e-163	-1.51945e-163	5.86733e-164	2.82432e-164	0
-4.73162e-165	-8.6774e-163	3.79289e-163	-3.81337e-163	2.87739e-163	7.75443e-163	-9.94487e-163	9.24019e-163	-5.41482e-163	-4.84118e-163	4.37071e-163	-7.62454e-163	-1.9511e-163	2.43882e-163	-1.13195e-163	1.4433e-162	-1.18437e-162	4.28841e-163	3.18088e-163	5.25047e-163	-8.74299e-164	-6.21238e-163	-3.36886e-164	4.74056e-163	-3.63948e-163	3.6009e-163	-7.0866e-163	-1.51945e-163	5.86733e-164	2.82432e-164	0
-4.73162e-165	-8.6774e-163	3.79289e-163	-3.81337e-163	2.87739e-163	7.75443e-163	-9.94487e-163	9.24019e-163	-5.41482e-163	-4.84118e-163	4.37071e-163	-7.62454e-163	-1.9511e-163	2.43882e-163	-1.13195e-163	1.4433e-162	-1.18437e-162	4.28841e-163	3.18088e-163	5.25047e-163	-8.74299e-164	-6.21238e-163	-3.36886e-164	4.74056e-163	-3.63948e-163	3.6009e-163	-7.0866e-163	-1.51945e-163	5.86733e-164	2.82432e-164	0
-4.73162e-165	-8.6774e-163	3.79289e-163	-3.81337e-163	2.87739e-163	7.75443e-163	-9.94487e-163	9.24019e-163	-5.41482e-163	-4.84118e-163	4.37071e-163	-7.62454e-163	-1.9511e-163	2.43882e-163	-1.13195e-163	1.4433e-162	-1.18437e-162	4.28841e-163	3.18088e-163	5.25047e-163	-8.74299e-164	-6.21238e-163	-3.36886e-164	4.74056e-163	-3.63948e-163	3.6009e-163	-7.0866e-163	-1.51945e-163	5.86733e-164	2.82432e-164	0
-4.73162e-165	-8.6774e-163	3.79289e-163	-3.81337e-163	2.87739e-163	7.75443e-163	-9.94487e-163	9.24019e-163	-5.41482e-163	-4.84118e-163	4.37071e-163	-7.62454e-163	-1.9511e-163	2.43882e-163	-1.13195e-163	1.4433e-162	-1.18437e-162	4.28841e-163	3.18088e-163	5.25047e-163	-8.74299e-164	-6.21238e-163	-3.36886e-164	4.74056e-163	-3.63948e-163	3.6009e-163	-7.0866e-163	-1.51945e-163	5.86733e-164	2.82432e-164	0
-4.73162e-165	-8.6774e-163	3.79289e-163	-3.81337e-163	2.87739e-163	7.75443e-163	-9.94487e-163	9.24019e-163	-5.41482e-163	-4.84118e-163	4.37071e-163	-7.62454e-163	-1.9511e-163	2.43882e-163	-1.13195e-163	1.4433e-162	-1.18437e-162	4.28841e-163	3.18088e-163	5.25047e-163	-8.74299e-164	-6.21238e-163	-3.36886e-164	4.74056e-163	-3.63948e-163	3.6009e-163	-7.0866e-163	-1.51945e-163	5.86733e-164	2.82432e-164	0
-4.73162e-165	-8.6774e-163	3.79289e-163	-3.81337e-163	2.87739e-163	7.75443e-163	-9.94487e-163	9.24019e-163	-5.41482e-163	-4.84118e-163	4.37071e-163	-7.62454e-163	-1.9511e-163	2.43882e-163	-1.13195e-163	1.4433e-162	-1.18437e-162	4.28841e-163	3.18088e-163	5.25047e-163	-8.74299e-164	-6.21238e-163	-3.36886e-164	4.74056e-163	-3.63948e-163	3.6009e-163	-7.0866e-163	-1.51945e-163	5.86733e-164	2.82432e-164	0
-4.73162e-165	-8.6774e-163	3.79289e-163	-3.81337e-163	2.87739e-163	7.75443e-163	-9.94487e-163	9.24019e-163	-5.41482e-163	-4.84118e-163	4.37071e-163	-7.62454e-163	-1.9511e-163	2.43882e-163	-1.13195e-163	1.4433e-162	-1.18437e-162	4.28841e-163	3.18088e-163	5.25047e-163	-8.74299e-164	-6.21238e-163	-3.36886e-164	4.74056e-163	-3.63948e-163	3.6009e-163	-7.0866e-163	-1.51945e-163	5.86733e-164	2.82432e-164	0
-4.73162e-165	-8.6774e-163	3.79289e-163	-3.81337e-163	2.87739e-163	7.75443e-163	-9.94487e-163	9.24019e-163	-5.41482e-163	-4.84118e-163	4.37071e-163	-7.62454e-163	-1.9511e-163	2.43882e-163	-1.13195e-163	1.4433e-162	-1.18437e-162	4.28841e-163	3.18088e-163	5.25047e-163	-8.74299e-164	-6.21238e-163	-3.36886e-164	4.74056e-163	-3.63948e-163	3.6009e-163	-7.0866e-163	-1.51945e-163	5.86733e-164	2.82432e-164	0
-4.73162e-165	-8.6774e-163	3.79289e-163	-3.81337e-163	2.87739e-163	7.75443e-163	-9.94487e-163	9.24019e-163	-5.41482e-163	-4.84118e-163	4.37071e-163	-7.62454e-163	-1.9511e-163	2.43882e-163	-1.13195e-163	1.4433e-162	-1.18437e-162	4.28841e-163	3.18088e-163	5.25047e-163	-8.74299e-164	-6.21238e-163	-3.36886e-164	4.74056e-163	-3.63948e-163	3.6009e-163	-7.0866e-163	-1.51945e-163	5.86733e-164	2.82432e-164	0
-4.73162e-165	-8.6774e-163	3.79289e-163	-3.81337e-163	2.87739e-163	7.75443e-163	-9.94487e-163	9.24019e-163	-5.41482e-163	-4.84118e-163	4.37071e-163	-7.62454e-163	-1.9511e-163	2.43882e-163	-1.13195e-163	1.4433e-162	-1.18437e-162	4.28841e-163	3.18088e-163	5.25047e-163	-8.74299e-164	-6.21238e-163	-3.36886e-164	4.74056e-163	-3.63948e-163	3.6009e-163	-7.0866e-163	-1.51945e-163	5.86733e-164	2.82432e-164	0
-4.73162e-165	-8.6774e-163	3.79289e-163	-3.81337e-163	2.87739e-163	7.75443e-163	-9.94487e-163	9.24019e-163	-5.41482e-163	-4.84118e-163	4.37071e-163	-7.62454e-163	-1.9511e-163	2.43882e-163	-1.13195e-163	1.4433e-162	-1.18437e-162	4.28841e-163	3.18088e-163	5.25047e-163	-8.74299e-164	-6.21238e-163	-3.36886e-164	4.74056e-163	-3.63948e-163	3.6009e-163	-7.0866e-163	-1.51945e-163	5.86733e-164	2.82432e-164	0
-4.73162e-165	-8.6774e-163	3.79289e-163	-3.81337e-163	2.87739e-163	7.75443e-163	-9.94487e-163	9.24019e-163	-5.41482e-163	-4.84118e-163	4.37071e-163	-7.62454e-163	-1.9511e-163	2.43882e-163	-1.13195e-163	1.4433e-162	-1.18437e-162	4.28841e-163	3.18088e-163	5.25047e-163	-8.74299e-164	-6.21238e-163	-3.36886e-164	4.74056e-163	-3.63948e-163	3.6009e-163	-7.0866e-163	-1.51945e-163	5.86733e-164	2.82432e-164	0
-4.73162e-165	-8.6774e-163	3.79289e-163	-3.81337e-163	2.87739e-163	7.75443e-163	-9.94487e-163	9.24019e-163	-5.41482e-163	-4.84118e-163	4.37071e-163	-7.62454e-163	-1.9511e-163	2.43882e-163	-1.13195e-163	1.4433e-162	-1.18437e-162	4.28841e-163	3.18088e-163	5.25047e-163	-8.74299e-164	-6.21238e-163	-3.36886e-164	4.74056e-163	-3.63948e-163	3.6009e-163	-7.0866e-163	-1.51945e-163	5.86733e-164	2.82432e-164	0
-4.73162e-165	-8.6774e-163	3.79289e-163	-3.81337e-163	2.87739e-163	7.75443e-163	-9.94487e-163	9.24019e-163	-5.41482e-163	-4.84118e-163	4.37071e-163	-7.62454e-163	-1.9511e-163	2.43882e-163	-1.13195e-163	1.4433e-162	-1.18437e-162	4.28841e-163	3.18088e-163	5.25047e-163	-8.74299e-164	-6.21238e-163	-3.36886e-164	4.74056e-163	-3.63948e-163	3.6009e-163	-7.0866e-163	-1.51945e-163	5.86733e-164	2.82432e-164	0
-4.73162e-165	-8.6774e-163	3.79289e-163	-3.81337e-163	2.87739e-163	7.75443e-163	-9.94487e-163	9.24019e-163	-5.41482e-163	-4.84118e-163	4.37071e-163	-7.62454e-163	-1.9511e-163	2.43882e-163	-1.13195e-163	1.4433e-162	-1.18437e-162	4.28841e-163	3.18088e-163	5.25047e-163	-8.74299e-164	-6.21238e-163	-3.36886e-164	4.74056e-163	-3.63948e-163	3.6009e-163	-7.0866e-163	-1.51945e-163	5.86733e-164	2.82432e-164	0
-4.73162e-165	-8.6774e-163	3.79289e-163	-3.81337e-163	2.87739e-163	7.75443e-163	-9.94487e-163	9.24019e-163	-5.41482e-163	-4.84118e-163	4.37071e-163	-7.62454e-163	-1.9511e-163	2.43882e-163	-1.13195e-163	1.4433e-162	-1.18437e-162	4.28841e-163	3.18088e-163	5.25047e-163	-8.74299e-164	-6.21238e-163	-3.36886e-164	4.74056e-163	-3.63948e-163	3.6009e-163	-7.0866e-163	-1.51945e-163	5.86733e-164	2.82432e-164	0
-4.73162e-165	-8.6774e-163	3.79289e-163	-3.81337e-163	2.87739e-163	7.75443e-163	-9.94487e-163	9.24019e-163	-5.41482e-163	-4.84118e-163	4.37071e-163	-7.62454e-163	-1.9511e-163	2.43882e-163	-1.13195e-163	1.4433e-162	-1.18437e-162	4.28841e-163	3.18088e-163	5.25047e-163	-8.74299e-164	-6.21238e-163	-3.36886e-164	4.74056e-163	-3.63948e-163	3.6009e-163	-7.0866e-163	-1.51945e-163	5.86733e-164	2.82432e-164	0
-4.73162e-165	-8.6774e-163	3.79289e-163	-3.81337e-163	2.87739e-163	7.75443e-163	-9.94487e-163	9.24019e-163	-5.41482e-163	-4.84118e-163	4.37071e-163	-7.62454e-163	-1.9511e-163	2.43882e-163	-1.13195e-163	1.4433e-162	-1.18437e-162	4.28841e-163	3.18088e-163	5.25047e-163	-8.74299e-164	-6.21238e-163	-3.36886e-164	4.74056e-163	-3.63948e-163	3.6009e-163	-7.0866e-163	-1.51945e-163	5.86733e-164	2.82432e-164	0
-4.73162e-165	-8.6774e-163	3.79289e-163	-3.81337e-163	2.87739e-163	7.75443e-163	-9.94487e-163	9.24019e-163	-5.41482e-163	-4.84118e-163	4.37071e-163	-7.62454e-163	-1.9511e-163	2.43882e-163	-1.13195e-163	1.4433e-162	-1.18437e-162	4.28841e-163	3.18088e-163	5.25047e-163	-8.74299e-164	-6.21238e-163	-3.36886e-164	4.74056e-163	-3.63948e-163	3.6009e-163	-7.0866e-163	-1.51945e-163	5.86733e-164	2.82432e-164	0
-4.73162e-165	-8.6774e-163	3.79289e-163	-3.81337e-163	2.87739e-163	7.75443e-163	-9.94487e-163	9.24019e-163	-5.41482e-163	-4.84118e-163	4.37071e-163	-7.62454e-163	-1.9511e-163	2.43882e-163	-1.13195e-163	1.4433e-162	-1.18437e-162	4.28841e-163	3.18088e-163	5.25047e-163	-8.74299e-164	-6.21238e-163	-3.36886e-164	4.74056e-163	-3.63948e-163	3.6009e-163	-7.0866e-163	-1.51945e-163	5.86733e-164	2.82432e-164	0
-4.73162e-165	-8.6774e-163	3.79289e-163	-3.81337e-163	2.87739e-163	7.75443e-163	-9.94487e-163	9.24019e-163	-5.41482e-163	-4.84118e-163	4.37071e-163	-7.62454e-163	-1.9511e-163	2.43882e-163	-1.13195e-163	1.4433e-162	-1.18437e-162	4.28841e-163	3.18088e-163	5.25047e-163	-8.74299e-164	-6.21238e-163	-3.36886e-164	4.74056e-163	-3.63948e-163	3.6009e-163	-7.0866e-163	-1.51945e-163	5.86733e-164	2.82432e-164	0
-4.73162e-165	-8.6774e-163	3.79289e-163	-3.81337e-163	2.87739e-163	7.75443e-163	-9.94487e-163	9.24019e-163	-5.41482e-163	-4.84118e-163	4.37071e-163	-7.62454e-163	-1.9511e-163	2.43882e-163	-1.13195e-163	1.4433e-162	-1.18437e-162	4.28841e-163	3.18088e-163	5.25047e-163	-8.74299e-164	-6.21238e-163	-3.36886e-164	4.74056e-163	-3.63948e-163	3.6009e-163	-7.0866e-163	-1.51945e-163	5.86733e-164	2.82432e-164	0
-4.73162e-165	-8.6774e-163	3.79289e-163	-3.81337e-163	2.87739e-163	7.75443e-163	-9.94487e-163	9.24019e-163	-5.41482e-163	-4.84118e-163	4.37071e-163	-7.62454e-163	-1.9511e-163	2.43882e-163	-1.13195e-163	1.4433e-162	-1.18437e-162	4.28841e-163	3.18088e-163	5.25047e-163	-8.74299e-164	-6.21238e-163	-3.36886e-164	4.74056e-163	-3.63948e-163	3.6009e-163	-7.0866e-163	-1.51945e-163	5.86733e-164	2.82432e-164	0
-4.73162e-165	-8.6774e-163	3.79289e-163	-3.81337e-163	2.87739e-163	7.75443e-163	-9.94487e-163	9.24019e-163	-5.41482e-163	-4.84118e-163	4.37071e-163	-7.62454e-163	-1.9511e-163	2.43882e-163	-1.13195e-163	1.4433e-162	-1.18437e-162	4.28841e-163	3.18088e-163	5.25047e-163	-8.74299e-164	-6.21238e-163	-3.36886e-164	4.74056e-163	-3.63948e-163	3.6009e-163	-7.0866e-163	-1.51945e-163	5.86733e-164	2.82432e-164	0
-4.73162e-165	-8.6774e-163	3.79289e-163	-3.81337e-163	2.87739e-163	7.75443e-163	-9.94487e-163	9.24019e-163	-5.41482e-163	-4.84118e-163	4.37071e-163	-7.62454e-163	-1.9511e-163	2.43882e-163	-1.13195e-163	1.4433e-162	-1.18437e-162	4.28841e-163	3.18088e-163	5.25047e-163	-8.74299e-164	-6.21238e-163	-3.36886e-164	4.74056e-163	-3.63948e-163	3.6009e-163	-7.0866e-163	-1.51945e-163	5.86733e-164	2.82432e-164	0
-4.73162e-165	-8.6774e-163	3.79289e-163	-3.81337e-163	2.87739e-163	7.75443e-163	-9.94487e-163	9.24019e-163	-5.41482e-163	-4.84118e-163	4.37071e-163	-7.62454e-163	-1.9511e-163	2.43882e-163	-1.13195e-163	1.4433e-162	-1.18437e-162	4.28841e-163	3.18088e-163	5.25047e-163	-8.74299e-164	-6.21238e-163	-3.36886e-164	4.74056e-163	-3.63948e-163	3.6009e-163	-7.0866e-163	-1.51945e-163	5.86733e-164	2.82432e-164	0
-4.73162e-165	-8.6774e-163	3.79289e-163	-3.81337e-163	2.87739e-163	7.75443e-163	-9.94487e-163	9.24019e-163	-5.41482e-163	-4.84118e-163	4.37071e-163	-7.62454e-163	-1.9511e-163	2.43882e-163	-1.13195e-163	1.4433e-162	-1.18437e-162	4.28841e-163	3.18088e-163	5.25047e-163	-8.74299e-164	-6.21238e-163	-3.36886e-164	4.74056e-163	-3.63948e-163	3.6009e-163	-7.0866e-163	-1.51945e-163	5.86733e-164	2.82432e-164	0
-4.73162e-165	-8.6774e-163	3.79289e-163	-3.81337e-163	2.87739e-163	7.75443e-163	-9.94487e-163	9.24019e-163	-5.41482e-163	-4.84118e-163	4.37071e-163	-7.62454e-163	-1.9511e-163	2.43882e-163	-1.13195e-163	1.4433e-162	-1.18437e-162	4.28841e-163	3.18088e-163	5.25047e-163	-8.74299e-164	-6.21238e-163	-3.36886e-164	4.74056e-163	-3.63948e-163	3.6009e-163	-7.0866e-163	-1.51945e-163	5.86733e-164	2.82432e-164	0
-4.73162e-165	-8.6774e-163	3.79289e-163	-3.81337e-163	2.87739e-163	7.75443e-163	-9.94487e-163	9.24019e-163	-5.41482e-163	-4.84118e-163	4.37071e-163	-7.62454e-163	-1.9511e-163	2.43882e-163	-1.13195e-163	1.4433e-162	-1.18437e-162	4.28841e-163	3.18088e-163	5.25047e-163	-8.74299e-164	-6.21238e-163	-3.36886e-164	4.74056e-163	-3.63948e-163	3.6009e-163	-7.0866e-163	-1.51945e-163	5.86733e-164	2.82432e-164	0
-4.73162e-165	-8.6774e-163	3.79289e-163	-3.81337e-163	2.87739e-163	7.75443e-163	-9.94487e-163	9.24019e-163	-5.41482e-163	-4.84118e-163	4.37071e-163	-7.62454e-163	-1.9511e-163	2.43882e-163	-1.13195e-163	1.4433e-162	-1.18437e-162	4.28841e-163	3.18088e-163	5.25047e-163	-8.74299e-164	-6.21238e-163	-3.36886e-164	4.74056e-163	-3.63948e-163	3.6009e-163	-7.0866e-163	-1.51945e-163	5.86733e-164	2.82432e-164	0
-4.73162e-165	-8.6774e-163	3.79289e-163	-3.81337e-163	2.87739e-163	7.75443e-163	-9.94487e-163	9.24019e-163	-5.41482e-163	-4.84118e-163	4.37071e-163	-7.62454e-163	-1.9511e-163	2.43882e-163	-1.13195e-163	1.4433e-162	-1.18437e-162	4.28841e-163	3.18088e-163	5.25047e-163	-8.74299e-164	-6.21238e-163	-3.36886e-164	4.74056e-163	-3.63948e-163	3.6009e-163	-7.0866e-163	-1.51945e-163	5.86733e-164	2.82432e-164	0
-4.73162e-165	-8.6774e-163	3.79289e-163	-3.81337e-163	2.87739e-163	7.75443e-163	-9.94487e-163	9.24019e-163	-5.41482e-163	-4.84118e-163	4.37071e-163	-7.62454e-163	-1.9511e-163	2.43882e-163	-1.13195e-163	1.4433e-162	-1.18437e-162	4.28841e-163	3.18088e-163	5.25047e-163	-8.74299e-164	-6.21238e-163	-3.36886e-164	4.74056e-163	-3.63948e-163	3.6009e-163	-7.0866e-163	-1.51945e-163	5.86733e-164	2.82432e-164	0
-4.73162e-165	-8.6774e-163	3.79289e-163	-3.81337e-163	2.87739e-163	7.75443e-163	-9.94487e-163	9.24019e-163	-5.41482e-163	-4.84118e-163	4.37071e-163	-7.62454e-163	-1.9511e-163	2.43882e-163	-1.13195e-163	1.4433e-162	-1.18437e-162	4.28841e-163	3.18088e-163	5.25047e-163	-8.74299e-164	-6.21238e-163	-3.36886e-164	4.74056e-163	-3.63948e-163	3.6009e-163	-7.0866e-163	-1.51945e-163	5.86733e-164	2.82432e-164	0
-4.73162e-165	-8.6774e-163	3.79289e-163	-3.81337e-163	2.87739e-163	7.75443e-163	-9.94487e-163	9.24019e-163	-5.41482e-163	-4.84118e-163	4.37071e-163	-7.62454e-163	-1.9511e-163	2.43882e-163	-1.13195e-163	1.4433e-162	-1.18437e-162	4.28841e-163	3.18088e-163	5.25047e-163	-8.74299e-164	-6.21238e-163	-3.36886e-164	4.74056e-163	-3.63948e-163	3.6009e-163	-7.0866e-163	-1.51945e-163	5.86733e-164	2.82432e-164	0
-4.73162e-165	-8.6774e-163	3.79289e-163	-3.81337e-163	2.87739e-163	7.75443e-163	-9.94487e-163	9.24019e-163	-5.41482e-163	-4.84118e-163	4.37071e-163	-7.62454e-163	-1.9511e-163	2.43882e-163	-1.13195e-163	1.4433e-162	-1.18437e-162	4.28841e-163	3.18088e-163	5.25047e-163	-8.74299e-164	-6.21238e-163	-3.36886e-164	4.74056e-163	-3.63948e-163	3.6009e-163	-7.0866e-163	-1.51945e-163	5.86733e-164	2.82432e-164	0
-4.73162e-165	-8.6774e-163	3.79289e-163	-3.81337e-163	2.87739e-163	7.75443e-163	-9.94487e-163	9.24019e-163	-5.41482e-163	-4.84118e-163	4.37071e-163	-7.62454e-163	-1.9511e-163	2.43882e-163	-1.13195e-163	1.4433e-162	-1.18437e-162	4.28841e-163	3.18088e-163	5.25047e-163	-8.74299e-164	-6.21238e-163	-3.36886e-164	4.74056e-163	-3.63948e-163	3.6009e-163	-7.0866e-163	-1.51945e-163	5.86733e-164	2.82432e-164	0
-4.73162e-165	-8.6774e-163	3.79289e-163	-3.81337e-163	2.87739e-163	7.75443e-163	-9.94487e-163	9.24019e-163	-5.41482e-163	-4.84118e-163	4.37071e-163	-7.62454e-163	-1.9511e-163	2.43882e-163	-1.13195e-163	1.4433e-162	-1.18437e-162	4.28841e-163	3.18088e-163	5.25047e-163	-8.74299e-164	-6.21238e-163	-3.36886e-164	4.74056e-163	-3.63948e-163	3.6009e-163	-7.0866e-163	-1.51945e-163	5.86733e-164	2.82432e-164	0
-4.73162e-165	-8.6774e-163	3.79289e-163	-3.81337e-163	2.87739e-163	7.75443e-163	-9.94487e-163	9.24019e-163	-5.41482e-163	-4.84118e-163	4.37071e-163	-7.62454e-163	-1.9511e-163	2.43882e-163	-1.13195e-163	1.4433e-162	-1.18437e-162	4.28841e-163	3.18088e-163	5.25047e-163	-8.74299e-164	-6.21238e-163	-3.36886e-164	4.74056e-163	-3.63948e-163	3.6009e-163	-7.0866e-163	-1.51945e-163	5.86733e-164	2.82432e-164	0
-4.73162e-165	-8.6774e-163	3.79289e-163	-3.81337e-163	2.87739e-163	7.75443e-163	-9.94487e-163	9.24019e-163	-5.41482e-163	-4.84118e-163	4.37071e-163	-7.62454e-163	-1.9511e-163	2.43882e-163	-1.13195e-163	1.4433e-162	-1.18437e-162	4.28841e-163	3.18088e-163	5.25047e-163	-8.74299e-164	-6.21238e-163	-3.36886e-164	4.74056e-163	-3.63948e-163	3.6009e-163	-7.0866e-163	-1.51945e-163	5.86733e-164	2.82432e-164	0
-4.73162e-165	-8.6774e-163	3.79289e-163	-3.81337e-163	2.87739e-163	7.75443e-163	-9.94487e-163	9.24019e-163	-5.41482e-163	-4.84118e-163	4.37071e-163	-7.62454e-163	-1.9511e-163	2.43882e-163	-1.13195e-163	1.4433e-162	-1.18437e-162	4.28841e-163	3.18088e-163	5.25047e-163	-8.74299e-164	-6.21238e-163	-3.36886e-164	4.74056e-163	-3.63948e-163	3.6009e-163	-7.0866e-163	-1.51945e-163	5.86733e-164	2.82432e-164	0
-4.73162e-165	-8.6774e-163	3.79289e-163	-3.81337e-163	2.87739e-163	7.75443e-163	-9.94487e-163	9.24019e-163	-5.41482e-163	-4.84118e-163	4.37071e-163	-7.62454e-163	-1.9511e-163	2.43882e-163	-1.13195e-163	1.4433e-162	-1.18437e-162	4.28841e-163	3.18088e-163	5.25047e-163	-8.74299e-164	-6.21238e-163	-3.36886e-164	4.74056e-163	-3.63948e-163	3.6009e-163	-7.0866e-163	-1.51945e-163	5.86733e-164	2.82432e-164	0
-4.73162e-165	-8.6774e-163	3.79289e-163	-3.81337e-163	2.87739e-163	7.75443e-163	-9.94487e-163	9.24019e-163	-5.41482e-163	-4.84118e-163	4.37071e-163	-7.62454e-163	-1.9511e-163	2.43882e-163	-1.13195e-163	1.4433e-162	-1.18437e-162	4.28841e-163	3.18088e-163	5.25047e-163	-8.74299e-164	-6.21238e-163	-3.36886e-164	4.74056e-163	-3.63948e-163	3.6009e-163	-7.0866e-163	-1.51945e-163	5.86733e-164	2.82432e-164	0
-4.73162e-165	-8.6774e-163	3.79289e-163	-3.81337e-163	2.87739e-163	7.75443e-163	-9.94487e-163	9.24019e-163	-5.41482e-163	-4.84118e-163	4.37071e-163	-7.62454e-163	-1.9511e-163	2.43882e-163	-1.13195e-163	1.4433e-162	-1.18437e-162	4.28841e-163	3.18088e-163	5.25047e-163	-8.74299e-164	-6.21238e-163	-3.36886e-164	4.74056e-163	-3.63948e-163	3.6009e-163	-7.0866e-163	-1.51945e-163	5.86733e-164	2.82432e-164	0
-4.73162e-165	-8.6774e-163	3.79289e-163	-3.81337e-163	2.87739e-163	7.75443e-163	-9.94487e-163	9.24019e-163	-5.41482e-163	-4.84118e-163	4.37071e-163	-7.62454e-163	-1.9511e-163	2.43882e-163	-1.13195e-163	1.4433e-162	-1.18437e-162	4.28841e-163	3.18088e-163	5.25047e-163	-8.74299e-164	-6.21238e-163	-3.36886e-164	4.74056e-163	-3.63948e-163	3.6009e-163	-7.0866e-163	-1.51945e-163	5.86733e-164	2.82432e-164	0
-4.73162e-165	-8.6774e-163	3.79289e-163	-3.81337e-163	2.87739e-163	7.75443e-163	-9.94487e-163	9.24019e-163	-5.41482e-163	-4.84118e-163	4.37071e-163	-7.62454e-163	-1.9511e-163	2.43882e-163	-1.13195e-163	1.4433e-162	-1.18437e-162	4.28841e-163	3.18088e-163	5.25047e-163	-8.74299e-164	-6.21238e-163	-3.36886e-164	4.74056e-163	-3.63948e-163	3.6009e-163	-7.0866e-163	-1.51945e-163	5.86733e-164	2.82432e-164	0
-4.73162e-165	-8.6774e-163	3.79289e-163	-3.81337e-163	2.87739e-163	7.75443e-163	-9.94487e-163	9.24019e-163	-5.41482e-163	-4.84118e-163	4.37071e-163	-7.62454e-163	-1.9511e-163	2.43882e-163	-1.13195e-163	1.4433e-162	-1.18437e-162	4.28841e-163	3.18088e-163	5.25047e-163	-8.74299e-164	-6.21238e-163	-3.36886e-164	4.74056e-163	-3.63948e-163	3.6009e-163	-7.0866e-163	-1.51945e-163	5.86733e-164	2.82432e-164	0
-4.73162e-165	-8.6774e-163	3.79289e-163	-3.81337e-163	2.87739e-163	7.75443e-163	-9.94487e-163	9.24019e-163	-5.41482e-163	-4.84118e-163	4.37071e-163	-7.62454e-163	-1.9511e-163	2.43882e-163	-1.13195e-163	1.4433e-162	-1.18437e-162	4.28841e-163	3.18088e-163	5.25047e-163	-8.74299e-164	-6.21238e-163	-3.36886e-164	4.74056e-163	-3.63948e-163	3.6009e-163	-7.0866e-163	-1.51945e-163	5.86733e-164	2.82432e-164	0
-4.73162e-165	-8.6774e-163	3.79289e-163	-3.81337e-163	2.87739e-163	7.75443e-163	-9.94487e-163	9.24019e-163	-5.41482e-163	-4.84118e-163	4.37071e-163	-7.62454e-163	-1.9511e-163	2.43882e-163	-1.13195e-163	1.4433e-162	-1.18437e-162	4.28841e-163	3.18088e-163	5.25047e-163	-8.74299e-164	-6.21238e-163	-3.36886e-164	4.74056e-163	-3.63948e-163	3.6009e-163	-7.0866e-163	-1.51945e-163	5.86733e-164	2.82432e-164	0
-4.73162e-165	-8.6774e-163	3.79289e-163	-3.81337e-163	2.87739e-163	7.75443e-163	-9.94487e-163	9.24019e-163	-5.41482e-163	-4.84118e-163	4.37071e-163	-7.62454e-163	-1.9511e-163	2.43882e-163	-1.13195e-163	1.4433e-162	-1.18437e-162	4.28841e-163	3.18088e-163	5.25047e-163	-8.74299e-164	-6.21238e-163	-3.36886e-164	4.74056e-163	-3.63948e-163	3.6009e-163	-7.0866e-163	-1.51945e-163	5.86733e-164	2.82432e-164	0
-4.73162e-165	-8.6774e-163	3.79289e-163	-3.81337e-163	2.87739e-163	7.75443e-163	-9.94487e-163	9.24019e-163	-5.41482e-163	-4.84118e-163	4.37071e-163	-7.62454e-163	-1.9511e-163	2.43882e-163	-1.13195e-163	1.4433e-162	-1.18437e-162	4.28841e-163	3.18088e-163	5.25047e-163	-8.74299e-164	-6.21238e-163	-3.36886e-164	4.74056e-163	-3.63948e-163	3.6009e-163	-7.0866e-163	-1.51945e-163	5.86733e-164	2.82432e-164	0
-4.73162e-165	-8.6774e-163	3.79289e-163	-3.81337e-163	2.87739e-163	7.75443e-163	-9.94487e-163	9.24019e-163	-5.41482e-163	-4.84118e-163	4.37071e-163	-7.62454e-163	-1.9511e-163	2.43882e-163	-1.13195e-163	1.4433e-162	-1.18437e-162	4.28841e-163	3.18088e-163	5.25047e-163	-8.74299e-164	-6.21238e-163	-3.36886e-164	4.74056e-163	-3.63948e-163	3.6009e-163	-7.0866e-163	-1.51945e-163	5.86733e-164	2.82432e-164	0
-4.73162e-165	-8.6774e-163	3.79289e-163	-3.81337e-163	2.87739e-163	7.75443e-163	-9.94487e-163	9.24019e-163	-5.41482e-163	-4.84118e-163	4.37071e-163	-7.62454e-163	-1.9511e-163	2.43882e-163	-1.13195e-163	1.4433e-162	-1.18437e-162	4.28841e-163	3.18088e-163	5.25047e-163	-8.74299e-164	-6.21238e-163	-3.36886e-164	4.74056e-163	-3.63948e-163	3.6009e-163	-7.0866e-163	-1.51945e-163	5.86733e-164	2.82432e-164	0
-4.73162e-165	-8.6774e-163	3.79289e-163	-3.81337e-163	2.87739e-163	7.75443e-163	-9.94487e-163	9.24019e-163	-5.41482e-163	-4.84118e-163	4.37071e-163	-7.62454e-163	-1.9511e-163	2.43882e-163	-1.13195e-163	1.4433e-162	-1.18437e-162	4.28841e-163	3.18088e-163	5.25047e-163	-8.74299e-164	-6.21238e-163	-3.36886e-164	4.74056e-163	-3.63948e-163	3.6009e-163	-7.0866e-163	-1.51945e-163	5.86733e-164	2.82432e-164	0
-4.73162e-165	-8.6774e-163	3.79289e-163	-3.81337e-163	2.87739e-163	7.75443e-163	-9.94487e-163	9.24019e-163	-5.41482e-163	-4.84118e-163	4.37071e-163	-7.62454e-163	-1.9511e-163	2.43882e-163	-1.13195e-163	1.4433e-162	-1.18437e-162	4.28841e-163	3.18088e-163	5.25047e-163	-8.74299e-164	-6.21238e-163	-3.36886e-164	4.74056e-163	-3.63948e-163	3.6009e-163	-7.0866e-163	-1.51945e-163	5.86733e-164	2.82432e-164	0
-4.73162e-165	-8.6774e-163	3.79289e-163	-3.81337e-163	2.87739e-163	7.75443e-163	-9.94487e-163	9.24019e-163	-5.41482e-163	-4.84118e-163	4.37071e-163	-7.62454e-163	-1.9511e-163	2.43882e-163	-1.13195e-163	1.4433e-162	-1.18437e-162	4.28841e-163	3.18088e-163	5.25047e-163	-8.74299e-164	-6.21238e-163	-3.36886e-164	4.74056e-163	-3.63948e-163	3.6009e-163	-7.0866e-163	-1.51945e-163	5.86733e-164	2.82432e-164	0
-4.73162e-165	-8.6774e-163	3.79289e-163	-3.81337e-163	2.87739e-163	7.75443e-163	-9.94487e-163	9.24019e-163	-5.41482e-163	-4.84118e-163	4.37071e-163	-7.62454e-163	-1.9511e-163	2.43882e-163	-1.13195e-163	1.4433e-162	-1.18437e-162	4.28841e-163	3.18088e-163	5.25047e-163	-8.74299e-164	-6.21238e-163	-3.36886e-164	4.74056e-163	-3.63948e-163	3.6009e-163	-7.0866e-163	-1.51945e-163	5.86733e-164	2.82432e-164	0
-4.73162e-165	-8.6774e-163	3.79289e-163	-3.81337e-163	2.87739e-163	7.75443e-163	-9.94487e-163	9.24019e-163	-5.41482e-163	-4.84118e-163	4.37071e-163	-7.62454e-163	-1.9511e-163	2.43882e-163	-1.13195e-163	1.4433e-162	-1.18437e-162	4.28841e-163	3.18088e-163	5.25047e-163	-8.74299e-164	-6.21238e-163	-3.36886e-164	4.74056e-163	-3.63948e-163	3.6009e-163	-7.0866e-163	-1.51945e-163	5.86733e-164	2.82432e-164	0
-4.73162e-165	-8.6774e-163	3.79289e-163	-3.81337e-163	2.87739e-163	7.75443e-163	-9.94487e-163	9.24019e-163	-5.41482e-163	-4.84118e-163	4.37071e-163	-7.62454e-163	-1.9511e-163	2.43882e-163	-1.13195e-163	1.4433e-162	-1.18437e-162	4.28841e-163	3.18088e-163	5.25047e-163	-8.74299e-164	-6.21238e-163	-3.36886e-164	4.74056e-163	-3.63948e-163	3.6009e-163	-7.0866e-163	-1.51945e-163	5.86733e-164	2.82432e-164	0
-4.73162e-165	-8.6774e-163	3.79289e-163	-3.81337e-163	2.87739e-163	7.75443e-163	-9.94487e-163	9.24019e-163	-5.41482e-163	-4.84118e-163	4.37071e-163	-7.62454e-163	-1.9511e-163	2.43882e-163	-1.13195e-163	1.4433e-162	-1.18437e-162	4.28841e-163	3.18088e-163	5.25047e-163	-8.74299e-164	-6.21238e-163	-3.36886e-164	4.74056e-163	-3.63948e-163	3.6009e-163	-7.0866e-163	-1.51945e-163	5.86733e-164	2.82432e-164	0
-4.73162e-165	-8.6774e-163	3.79289e-163	-3.81337e-163	2.87739e-163	7.75443e-163	-9.94487e-163	9.24019e-163	-5.41482e-163	-4.84118e-163	4.37071e-163	-7.62454e-163	-1.9511e-163	2.43882e-163	-1.13195e-163	1.4433e-162	-1.18437e-162	4.28841e-163	3.18088e-163	5.25047e-163	-8.74299e-164	-6.21238e-163	-3.36886e-164	4.74056e-163	-3.63948e-163	3.6009e-163	-7.0866e-163	-1.51945e-163	5.86733e-164	2.82432e-164	0
-4.73162e-165	-8.6774e-163	3.79289e-163	-3.81337e-163	2.87739e-163	7.75443e-163	-9.94487e-163	9.24019e-163	-5.41482e-163	-4.84118e-163	4.37071e-163	-7.62454e-163	-1.9511e-163	2.43882e-163	-1.13195e-163	1.4433e-162	-1.18437e-162	4.28841e-163	3.18088e-163	5.25047e-163	-8.74299e-164	-6.21238e-163	-3.36886e-164	4.74056e-163	-3.63948e-163	3.6009e-163	-7.0866e-163	-1.51945e-163	5.86733e-164	2.82432e-164	0
-4.73162e-165	-8.6774e-163	3.79289e-163	-3.81337e-163	2.87739e-163	7.75443e-163	-9.94487e-163	9.24019e-163	-5.41482e-163	-4.84118e-163	4.37071e-163	-7.62454e-163	-1.9511e-163	2.43882e-163	-1.13195e-163	1.4433e-162	-1.18437e-162	4.28841e-163	3.18088e-163	5.25047e-163	-8.74299e-164	-6.21238e-163	-3.36886e-164	4.74056e-163	-3.63948e-163	3.6009e-163	-7.0866e-163	-1.51945e-163	5.86733e-164	2.82432e-164	0
-4.73162e-165	-8.6774e-163	3.79289e-163	-3.81337e-163	2.87739e-163	7.75443e-163	-9.94487e-163	9.24019e-163	-5.41482e-163	-4.84118e-163	4.37071e-163	-7.62454e-163	-1.9511e-163	2.43882e-163	-1.13195e-163	1.4433e-162	-1.18437e-162	4.28841e-163	3.18088e-163	5.25047e-163	-8.74299e-164	-6.21238e-163	-3.36886e-164	4.74056e-163	-3.63948e-163	3.6009e-163	-7.0866e-163	-1.51945e-163	5.86733e-164	2.82432e-164	0
-4.73162e-165	-8.6774e-163	3.79289e-163	-3.81337e-163	2.87739e-163	7.75443e-163	-9.94487e-163	9.24019e-163	-5.41482e-163	-4.84118e-163	4.37071e-163	-7.62454e-163	-1.9511e-163	2.43882e-163	-1.13195e-163	1.4433e-162	-1.18437e-162	4.28841e-163	3.18088e-163	5.25047e-163	-8.74299e-164	-6.21238e-163	-3.36886e-164	4.74056e-163	-3.63948e-163	3.6009e-163	-7.0866e-163	-1.51945e-163	5.86733e-164	2.82432e-164	0
-4.73162e-165	-8.6774e-163	3.79289e-163	-3.81337e-163	2.87739e-163	7.75443e-163	-9.94487e-163	9.24019e-163	-5.41482e-163	-4.84118e-163	4.37071e-163	-7.62454e-163	-1.9511e-163	2.43882e-163	-1.13195e-163	1.4433e-162	-1.18437e-162	4.28841e-163	3.18088e-163	5.25047e-163	-8.74299e-164	-6.21238e-163	-3.36886e-164	4.74056e-163	-3.63948e-163	3.6009e-163	-7.0866e-163	-1.51945e-163	5.86733e-164	2.82432e-164	0
-4.73162e-165	-8.6774e-163	3.79289e-163	-3.81337e-163	2.87739e-163	7.75443e-163	-9.94487e-163	9.24019e-163	-5.41482e-163	-4.84118e-163	4.37071e-163	-7.62454e-163	-1.9511e-163	2.43882e-163	-1.13195e-163	1.4433e-162	-1.18437e-162	4.28841e-163	3.18088e-163	5.25047e-163	-8.74299e-164	-6.21238e-163	-3.36886e-164	4.74056e-163	-3.63948e-163	3.6009e-163	-7.0866e-163	-1.51945e-163	5.86733e-164	2.82432e-164	0
-4.73162e-165	-8.6774e-163	3.79289e-163	-3.81337e-163	2.87739e-163	7.75443e-163	-9.94487e-163	9.24019e-163	-5.41482e-163	-4.84118e-163	4.37071e-163	-7.62454e-163	-1.9511e-163	2.43882e-163	-1.13195e-163	1.4433e-162	-1.18437e-162	4.28841e-163	3.18088e-163	5.25047e-163	-8.74299e-164	-6.21238e-163	-3.36886e-164	4.74056e-163	-3.63948e-163	3.6009e-163	-7.0866e-163	-1.51945e-163	5.86733e-164	2.82432e-164	0
-4.73162e-165	-8.6774e-163	3.79289e-163	-3.81337e-163	2.87739e-163	7.75443e-163	-9.94487e-163	9.24019e-163	-5.41482e-163	-4.84118e-163	4.37071e-163	-7.62454e-163	-1.9511e-163	2.43882e-163	-1.13195e-163	1.4433e-162	-1.18437e-162	4.28841e-163	3.18088e-163	5.25047e-163	-8.74299e-164	-6.21238e-163	-3.36886e-164	4.74056e-163	-3.63948e-163	3.6009e-163	-7.0866e-163	-1.51945e-163	5.86733e-164	2.82432e-164	0
-4.73162e-165	-8.6774e-163	3.79289e-163	-3.81337e-163	2.87739e-163	7.75443e-163	-9.94487e-163	9.24019e-163	-5.41482e-163	-4.84118e-163	4.37071e-163	-7.62454e-163	-1.9511e-163	2.43882e-163	-1.13195e-163	1.4433e-162	-1.18437e-162	4.28841e-163	3.18088e-163	5.25047e-163	-8.74299e-164	-6.21238e-163	-3.36886e-164	4.74056e-163	-3.63948e-163	3.6009e-163	-7.0866e-163	-1.51945e-163	5.86733e-164	2.82432e-164	0
-4.73162e-165	-8.6774e-163	3.79289e-163	-3.81337e-163	2.87739e-163	7.75443e-163	-9.94487e-163	9.24019e-163	-5.41482e-163	-4.84118e-163	4.37071e-163	-7.62454e-163	-1.9511e-163	2.43882e-163	-1.13195e-163	1.4433e-162	-1.18437e-162	4.28841e-163	3.18088e-163	5.25047e-163	-8.74299e-164	-6.21238e-163	-3.36886e-164	4.74056e-163	-3.63948e-163	3.6009e-163	-7.0866e-163	-1.51945e-163	5.86733e-164	2.82432e-164	0
-4.73162e-165	-8.6774e-163	3.79289e-163	-3.81337e-163	2.87739e-163	7.75443e-163	-9.94487e-163	9.24019e-163	-5.41482e-163	-4.84118e-163	4.37071e-163	-7.62454e-163	-1.9511e-163	2.43882e-163	-1.13195e-163	1.4433e-162	-1.18437e-162	4.28841e-163	3.18088e-163	5.25047e-163	-8.74299e-164	-6.21238e-163	-3.36886e-164	4.74056e-163	-3.63948e-163	3.6009e-163	-7.0866e-163	-1.51945e-163	5.86733e-164	2.82432e-164	0
-4.73162e-165	-8.6774e-163	3.79289e-163	-3.81337e-163	2.87739e-163	7.75443e-163	-9.94487e-163	9.24019e-163	-5.41482e-163	-4.84118e-163	4.37071e-163	-7.62454e-163	-1.9511e-163	2.43882e-163	-1.13195e-163	1.4433e-162	-1.18437e-162	4.28841e-163	3.18088e-163	5.25047e-163	-8.74299e-164	-6.21238e-163	-3.36886e-164	4.74056e-163	-3.63948e-163	3.6009e-163	-7.0866e-163	-1.51945e-163	5.86733e-164	2.82432e-164	0
-4.73162e-165	-8.6774e-163	3.79289e-163	-3.81337e-163	2.87739e-163	7.75443e-163	-9.94487e-163	9.24019e-163	-5.41482e-163	-4.84118e-163	4.37071e-163	-7.62454e-163	-1.9511e-163	2.43882e-163	-1.13195e-163	1.4433e-162	-1.18437e-162	4.28841e-163	3.18088e-163	5.25047e-163	-8.74299e-164	-6.21238e-163	-3.36886e-164	4.74056e-163	-3.63948e-163	3.6009e-163	-7.0866e-163	-1.51945e-163	5.86733e-164	2.82432e-164	0
-4.73162e-165	-8.6774e-163	3.79289e-163	-3.81337e-163	2.87739e-163	7.75443e-163	-9.94487e-163	9.24019e-163	-5.41482e-163	-4.84118e-163	4.37071e-163	-7.62454e-163	-1.9511e-163	2.43882e-163	-1.13195e-163	1.4433e-162	-1.18437e-162	4.28841e-163	3.18088e-163	5.25047e-163	-8.74299e-164	-6.21238e-163	-3.36886e-164	4.74056e-163	-3.63948e-163	3.6009e-163	-7.0866e-163	-1.51945e-163	5.86733e-164	2.82432e-164	0
-4.73162e-165	-8.6774e-163	3.79289e-163	-3.81337e-163	2.87739e-163	7.75443e-163	-9.94487e-163	9.24019e-163	-5.41482e-163	-4.84118e-163	4.37071e-163	-7.62454e-163	-1.9511e-163	2.43882e-163	-1.13195e-163	1.4433e-162	-1.18437e-162	4.28841e-163	3.18088e-163	5.25047e-163	-8.74299e-164	-6.21238e-163	-3.36886e-164	4.74056e-163	-3.63948e-163	3.6009e-163	-7.0866e-163	-1.51945e-163	5.86733e-164	2.82432e-164	0
-4.73162e-165	-8.6774e-163	3.79289e-163	-3.81337e-163	2.87739e-163	7.75443e-163	-9.94487e-163	9.24019e-163	-5.41482e-163	-4.84118e-163	4.37071e-163	-7.62454e-163	-1.9511e-163	2.43882e-163	-1.13195e-163	1.4433e-162	-1.18437e-162	4.28841e-163	3.18088e-163	5.25047e-163	-8.74299e-164	-6.21238e-163	-3.36886e-164	4.74056e-163	-3.63948e-163	3.6009e-163	-7.0866e-163	-1.51945e-163	5.86733e-164	2.82432e-164	0
-4.73162e-165	-8.6774e-163	3.79289e-163	-3.81337e-163	2.87739e-163	7.75443e-163	-9.94487e-163	9.24019e-163	-5.41482e-163	-4.84118e-163	4.37071e-163	-7.62454e-163	-1.9511e-163	2.43882e-163	-1.13195e-163	1.4433e-162	-1.18437e-162	4.28841e-163	3.18088e-163	5.25047e-163	-8.74299e-164	-6.21238e-163	-3.36886e-164	4.74056e-163	-3.63948e-163	3.6009e-163	-7.0866e-163	-1.51945e-163	5.86733e-164	2.82432e-164	0
-4.73162e-165	-8.6774e-163	3.79289e-163	-3.81337e-163	2.87739e-163	7.75443e-163	-9.94487e-163	9.24019e-163	-5.41482e-163	-4.84118e-163	4.37071e-163	-7.62454e-163	-1.9511e-163	2.43882e-163	-1.13195e-163	1.4433e-162	-1.18437e-162	4.28841e-163	3.18088e-163	5.25047e-163	-8.74299e-164	-6.21238e-163	-3.36886e-164	4.74056e-163	-3.63948e-163	3.6009e-163	-7.0866e-163	-1.51945e-163	5.86733e-164	2.82432e-164	0
-4.73162e-165	-8.6774e-163	3.79289e-163	-3.81337e-163	2.87739e-163	7.75443e-163	-9.94487e-163	9.24019e-163	-5.41482e-163	-4.84118e-163	4.37071e-163	-7.62454e-163	-1.9511e-163	2.43882e-163	-1.13195e-163	1.4433e-162	-1.18437e-162	4.28841e-163	3.18088e-163	5.25047e-163	-8.74299e-164	-6.21238e-163	-3.36886e-164	4.74056e-163	-3.63948e-163	3.6009e-163	-7.0866e-163	-1.51945e-163	5.86733e-164	2.82432e-164	0
-4.73162e-165	-8.6774e-163	3.79289e-163	-3.81337e-163	2.87739e-163	7.75443e-163	-9.94487e-163	9.24019e-163	-5.41482e-163	-4.84118e-163	4.37071e-163	-7.62454e-163	-1.9511e-163	2.43882e-163	-1.13195e-163	1.4433e-162	-1.18437e-162	4.28841e-163	3.18088e-163	5.25047e-163	-8.74299e-164	-6.21238e-163	-3.36886e-164	4.74056e-163	-3.63948e-163	3.6009e-163	-7.0866e-163	-1.51945e-163	5.86733e-164	2.82432e-164	0
-4.73162e-165	-8.6774e-163	3.79289e-163	-3.81337e-163	2.87739e-163	7.75443e-163	-9.94487e-163	9.24019e-163	-5.41482e-163	-4.84118e-163	4.37071e-163	-7.62454e-163	-1.9511e-163	2.43882e-163	-1.13195e-163	1.4433e-162	-1.18437e-162	4.28841e-163	3.18088e-163	5.25047e-163	-8.74299e-164	-6.21238e-163	-3.36886e-164	4.74056e-163	-3.63948e-163	3.6009e-163	-7.0866e-163	-1.51945e-163	5.86733e-164	2.82432e-164	0
-4.73162e-165	-8.6774e-163	3.79289e-163	-3.81337e-163	2.87739e-163	7.75443e-163	-9.94487e-163	9.24019e-163	-5.41482e-163	-4.84118e-163	4.37071e-163	-7.62454e-163	-1.9511e-163	2.43882e-163	-1.13195e-163	1.4433e-162	-1.18437e-162	4.28841e-163	3.18088e-163	5.25047e-163	-8.74299e-164	-6.21238e-163	-3.36886e-164	4.74056e-163	-3.63948e-163	3.6009e-163	-7.0866e-163	-1.51945e-163	5.86733e-164	2.82432e-164	0
-4.73162e-165	-8.6774e-163	3.79289e-163	-3.81337e-163	2.87739e-163	7.75443e-163	-9.94487e-163	9.24019e-163	-5.41482e-163	-4.84118e-163	4.37071e-163	-7.62454e-163	-1.9511e-163	2.43882e-163	-1.13195e-163	1.4433e-162	-1.18437e-162	4.28841e-163	3.18088e-163	5.25047e-163	-8.74299e-164	-6.21238e-163	-3.36886e-164	4.74056e-163	-3.63948e-163	3.6009e-163	-7.0866e-163	-1.51945e-163	5.86733e-164	2.82432e-164	0
-4.73162e-165	-8.6774e-163	3.79289e-163	-3.81337e-163	2.87739e-163	7.75443e-163	-9.94487e-163	9.24019e-163	-5.41482e-163	-4.84118e-163	4.37071e-163	-7.62454e-163	-1.9511e-163	2.43882e-163	-1.13195e-163	1.4433e-162	-1.18437e-162	4.28841e-163	3.18088e-163	5.25047e-163	-8.74299e-164	-6.21238e-163	-3.36886e-164	4.74056e-163	-3.63948e-163	3.6009e-163	-7.0866e-163	-1.51945e-163	5.86733e-164	2.82432e-164	0
-4.73162e-165	-8.6774e-163	3.79289e-163	-3.81337e-163	2.87739e-163	7.75443e-163	-9.94487e-163	9.24019e-163	-5.41482e-163	-4.84118e-163	4.37071e-163	-7.62454e-163	-1.9511e-163	2.43882e-163	-1.13195e-163	1.4433e-162	-1.18437e-162	4.28841e-163	3.18088e-163	5.25047e-163	-8.74299e-164	-6.21238e-163	-3.36886e-164	4.74056e-163	-3.63948e-163	3.6009e-163	-7.0866e-163	-1.51945e-163	5.86733e-164	2.82432e-164	0
-4.73162e-165	-8.6774e-163	3.79289e-163	-3.81337e-163	2.87739e-163	7.75443e-163	-9.94487e-163	9.24019e-163	-5.41482e-163	-4.84118e-163	4.37071e-163	-7.62454e-163	-1.9511e-163	2.43882e-163	-1.13195e-163	1.4433e-162	-1.18437e-162	4.28841e-163	3.18088e-163	5.25047e-163	-8.74299e-164	-6.21238e-163	-3.36886e-164	4.74056e-163	-3.63948e-163	3.6009e-163	-7.0866e-163	-1.51945e-163	5.86733e-164	2.82432e-164	0
-4.73162e-165	-8.6774e-163	3.79289e-163	-3.81337e-163	2.87739e-163	7.75443e-163	-9.94487e-163	9.24019e-163	-5.41482e-163	-4.84118e-163	4.37071e-163	-7.62454e-163	-1.9511e-163	2.43882e-163	-1.13195e-163	1.4433e-162	-1.18437e-162	4.28841e-163	3.18088e-163	5.25047e-163	-8.74299e-164	-6.21238e-163	-3.36886e-164	4.74056e-163	-3.63948e-163	3.6009e-163	-7.0866e-163	-1.51945e-163	5.86733e-164	2.82432e-164	0
-4.73162e-165	-8.6774e-163	3.79289e-163	-3.81337e-163	2.87739e-163	7.75443e-163	-9.94487e-163	9.24019e-163	-5.41482e-163	-4.84118e-163	4.37071e-163	-7.62454e-163	-1.9511e-163	2.43882e-163	-1.13195e-163	1.4433e-162	-1.18437e-162	4.28841e-163	3.18088e-163	5.25047e-163	-8.74299e-164	-6.21238e-163	-3.36886e-164	4.74056e-163	-3.63948e-163	3.6009e-163	-7.0866e-163	-1.51945e-163	5.86733e-164	2.82432e-164	0
-4.73162e-165	-8.6774e-163	3.79289e-163	-3.81337e-163	2.87739e-163	7.75443e-163	-9.94487e-163	9.24019e-163	-5.41482e-163	-4.84118e-163	4.37071e-163	-7.62454e-163	-1.9511e-163	2.43882e-163	-1.13195e-163	1.4433e-162	-1.18437e-162	4.28841e-163	3.18088e-163	5.25047e-163	-8.74299e-164	-6.21238e-163	-3.36886e-164	4.74056e-163	-3.63948e-163	3.6009e-163	-7.0866e-163	-1.51945e-163	5.86733e-164	2.82432e-164	0
-4.73162e-165	-8.6774e-163	3.79289e-163	-3.81337e-163	2.87739e-163	7.75443e-163	-9.94487e-163	9.24019e-163	-5.41482e-163	-4.84118e-163	4.37071e-163	-7.62454e-163	-1.9511e-163	2.43882e-163	-1.13195e-163	1.4433e-162	-1.18437e-162	4.28841e-163	3.18088e-163	5.25047e-163	-8.74299e-164	-6.21238e-163	-3.36886e-164	4.74056e-163	-3.63948e-163	3.6009e-163	-7.0866e-163	-1.51945e-163	5.86733e-164	2.82432e-164	0
-4.73162e-165	-8.6774e-163	3.79289e-163	-3.81337e-163	2.87739e-163	7.75443e-163	-9.94487e-163	9.24019e-163	-5.41482e-163	-4.84118e-163	4.37071e-163	-7.62454e-163	-1.9511e-163	2.43882e-163	-1.13195e-163	1.4433e-162	-1.18437e-162	4.28841e-163	3.18088e-163	5.25047e-163	-8.74299e-164	-6.21238e-163	-3.36886e-164	4.74056e-163	-3.63948e-163	3.6009e-163	-7.0866e-163	-1.51945e-163	5.86733e-164	2.82432e-164	0
-4.73162e-165	-8.6774e-163	3.79289e-163	-3.81337e-163	2.87739e-163	7.75443e-163	-9.94487e-163	9.24019e-163	-5.41482e-163	-4.84118e-163	4.37071e-163	-7.62454e-163	-1.9511e-163	2.43882e-163	-1.13195e-163	1.4433e-162	-1.18437e-162	4.28841e-163	3.18088e-163	5.25047e-163	-8.74299e-164	-6.21238e-163	-3.36886e-164	4.74056e-163	-3.63948e-163	3.6009e-163	-7.0866e-163	-1.51945e-163	5.86733e-164	2.82432e-164	0
-4.73162e-165	-8.6774e-163	3.79289e-163	-3.81337e-163	2.87739e-163	7.75443e-163	-9.94487e-163	9.24019e-163	-5.41482e-163	-4.84118e-163	4.37071e-163	-7.62454e-163	-1.9511e-163	2.43882e-163	-1.13195e-163	1.4433e-162	-1.18437e-162	4.28841e-163	3.18088e-163	5.25047e-163	-8.74299e-164	-6.21238e-163	-3.36886e-164	4.74056e-163	-3.63948e-163	3.6009e-163	-7.0866e-163	-1.51945e-163	5.86733e-164	2.82432e-164	0
-4.73162e-165	-8.6774e-163	3.79289e-163	-3.81337e-163	2.87739e-163	7.75443e-163	-9.94487e-163	9.24019e-163	-5.41482e-163	-4.84118e-163	4.37071e-163	-7.62454e-163	-1.9511e-163	2.43882e-163	-1.13195e-163	1.4433e-162	-1.18437e-162	4.28841e-163	3.18088e-163	5.25047e-163	-8.74299e-164	-6.21238e-163	-3.36886e-164	4.74056e-163	-3.63948e-163	3.6009e-163	-7.0866e-163	-1.51945e-163	5.86733e-164	2.82432e-164	0
-4.73162e-165	-8.6774e-163	3.79289e-163	-3.81337e-163	2.87739e-163	7.75443e-163	-9.94487e-163	9.24019e-163	-5.41482e-163	-4.84118e-163	4.37071e-163	-7.62454e-163	-1.9511e-163	2.43882e-163	-1.13195e-163	1.4433e-162	-1.18437e-162	4.28841e-163	3.18088e-163	5.25047e-163	-8.74299e-164	-6.21238e-163	-3.36886e-164	4.74056e-163	-3.63948e-163	3.6009e-163	-7.0866e-163	-1.51945e-163	5.86733e-164	2.82432e-164	0
-4.73162e-165	-8.6774e-163	3.79289e-163	-3.81337e-163	2.87739e-163	7.75443e-163	-9.94487e-163	9.24019e-163	-5.41482e-163	-4.84118e-163	4.37071e-163	-7.62454e-163	-1.9511e-163	2.43882e-163	-1.13195e-163	1.4433e-162	-1.18437e-162	4.28841e-163	3.18088e-163	5.25047e-163	-8.74299e-164	-6.21238e-163	-3.36886e-164	4.74056e-163	-3.63948e-163	3.6009e-163	-7.0866e-163	-1.51945e-163	5.86733e-164	2.82432e-164	0
-4.73162e-165	-8.6774e-163	3.79289e-163	-3.81337e-163	2.87739e-163	7.75443e-163	-9.94487e-163	9.24019e-163	-5.41482e-163	-4.84118e-163	4.37071e-163	-7.62454e-163	-1.9511e-163	2.43882e-163	-1.13195e-163	1.4433e-162	-1.18437e-162	4.28841e-163	3.18088e-163	5.25047e-163	-8.74299e-164	-6.21238e-163	-3.36886e-164	4.74056e-163	-3.63948e-163	3.6009e-163	-7.0866e-163	-1.51945e-163	5.86733e-164	2.82432e-164	0
-4.73162e-165	-8.6774e-163	3.79289e-163	-3.81337e-163	2.87739e-163	7.75443e-163	-9.94487e-163	9.24019e-163	-5.41482e-163	-4.84118e-163	4.37071e-163	-7.62454e-163	-1.9511e-163	2.43882e-163	-1.13195e-163	1.4433e-162	-1.18437e-162	4.28841e-163	3.18088e-163	5.25047e-163	-8.74299e-164	-6.21238e-163	-3.36886e-164	4.74056e-163	-3.63948e-163	3.6009e-163	-7.0866e-163	-1.51945e-163	5.86733e-164	2.82432e-164	0
-4.73162e-165	-8.6774e-163	3.79289e-163	-3.81337e-163	2.87739e-163	7.75443e-163	-9.94487e-163	9.24019e-163	-5.41482e-163	-4.84118e-163	4.37071e-163	-7.62454e-163	-1.9511e-163	2.43882e-163	-1.13195e-163	1.4433e-162	-1.18437e-162	4.28841e-163	3.18088e-163	5.25047e-163	-8.74299e-164	-6.21238e-163	-3.36886e-164	4.74056e-163	-3.63948e-163	3.6009e-163	-7.0866e-163	-1.51945e-163	5.86733e-164	2.82432e-164	0
-4.73162e-165	-8.6774e-163	3.79289e-163	-3.81337e-163	2.87739e-163	7.75443e-163	-9.94487e-163	9.24019e-163	-5.41482e-163	-4.84118e-163	4.37071e-163	-7.62454e-163	-1.9511e-163	2.43882e-163	-1.13195e-163	1.4433e-162	-1.18437e-162	4.28841e-163	3.18088e-163	5.25047e-163	-8.74299e-164	-6.21238e-163	-3.36886e-164	4.74056e-163	-3.63948e-163	3.6009e-163	-7.0866e-163	-1.51945e-163	5.86733e-164	2.82432e-164	0
-4.73162e-165	-8.6774e-163	3.79289e-163	-3.81337e-163	2.87739e-163	7.75443e-163	-9.94487e-163	9.24019e-163	-5.41482e-163	-4.84118e-163	4.37071e-163	-7.62454e-163	-1.9511e-163	2.43882e-163	-1.13195e-163	1.4433e-162	-1.18437e-162	4.28841e-163	3.18088e-163	5.25047e-163	-8.74299e-164	-6.21238e-163	-3.36886e-164	4.74056e-163	-3.63948e-163	3.6009e-163	-7.0866e-163	-1.51945e-163	5.86733e-164	2.82432e-164	0
-4.73162e-165	-8.6774e-163	3.79289e-163	-3.81337e-163	2.87739e-163	7.75443e-163	-9.94487e-163	9.24019e-163	-5.41482e-163	-4.84118e-163	4.37071e-163	-7.62454e-163	-1.9511e-163	2.43882e-163	-1.13195e-163	1.4433e-162	-1.18437e-162	4.28841e-163	3.18088e-163	5.25047e-163	-8.74299e-164	-6.21238e-163	-3.36886e-164	4.74056e-163	-3.63948e-163	3.6009e-163	-7.0866e-163	-1.51945e-163	5.86733e-164	2.82432e-164	0
-4.73162e-165	-8.6774e-163	3.79289e-163	-3.81337e-163	2.87739e-163	7.75443e-163	-9.94487e-163	9.24019e-163	-5.41482e-163	-4.84118e-163	4.37071e-163	-7.62454e-163	-1.9511e-163	2.43882e-163	-1.13195e-163	1.4433e-162	-1.18437e-162	4.28841e-163	3.18088e-163	5.25047e-163	-8.74299e-164	-6.21238e-163	-3.36886e-164	4.74056e-163	-3.63948e-163	3.6009e-163	-7.0866e-163	-1.51945e-163	5.86733e-164	2.82432e-164	0
-4.73162e-165	-8.6774e-163	3.79289e-163	-3.81337e-163	2.87739e-163	7.75443e-163	-9.94487e-163	9.24019e-163	-5.41482e-163	-4.84118e-163	4.37071e-163	-7.62454e-163	-1.9511e-163	2.43882e-163	-1.13195e-163	1.4433e-162	-1.18437e-162	4.28841e-163	3.18088e-163	5.25047e-163	-8.74299e-164	-6.21238e-163	-3.36886e-164	4.74056e-163	-3.63948e-163	3.6009e-163	-7.0866e-163	-1.51945e-163	5.86733e-164	2.82432e-164	0
-4.73162e-165	-8.6774e-163	3.79289e-163	-3.81337e-163	2.87739e-163	7.75443e-163	-9.94487e-163	9.24019e-163	-5.41482e-163	-4.84118e-163	4.37071e-163	-7.62454e-163	-1.9511e-163	2.43882e-163	-1.13195e-163	1.4433e-162	-1.18437e-162	4.28841e-163	3.18088e-163	5.25047e-163	-8.74299e-164	-6.21238e-163	-3.36886e-164	4.74056e-163	-3.63948e-163	3.6009e-163	-7.0866e-163	-1.51945e-163	5.86733e-164	2.82432e-164	0
-4.73162e-165	-8.6774e-163	3.79289e-163	-3.81337e-163	2.87739e-163	7.75443e-163	-9.94487e-163	9.24019e-163	-5.41482e-163	-4.84118e-163	4.37071e-163	-7.62454e-163	-1.9511e-163	2.43882e-163	-1.13195e-163	1.4433e-162	-1.18437e-162	4.28841e-163	3.18088e-163	5.25047e-163	-8.74299e-164	-6.21238e-163	-3.36886e-164	4.74056e-163	-3.63948e-163	3.6009e-163	-7.0866e-163	-1.51945e-163	5.86733e-164	2.82432e-164	0
-4.73162e-165	-8.6774e-163	3.79289e-163	-3.81337e-163	2.87739e-163	7.75443e-163	-9.94487e-163	9.24019e-163	-5.41482e-163	-4.84118e-163	4.37071e-163	-7.62454e-163	-1.9511e-163	2.43882e-163	-1.13195e-163	1.4433e-162	-1.18437e-162	4.28841e-163	3.18088e-163	5.25047e-163	-8.74299e-164	-6.21238e-163	-3.36886e-164	4.74056e-163	-3.63948e-163	3.6009e-163	-7.0866e-163	-1.51945e-163	5.86733e-164	2.82432e-164	0
-4.73162e-165	-8.6774e-163	3.79289e-163	-3.81337e-163	2.87739e-163	7.75443e-163	-9.94487e-163	9.24019e-163	-5.41482e-163	-4.84118e-163	4.37071e-163	-7.62454e-163	-1.9511e-163	2.43882e-163	-1.13195e-163	1.4433e-162	-1.18437e-162	4.28841e-163	3.18088e-163	5.25047e-163	-8.74299e-164	-6.21238e-163	-3.36886e-164	4.74056e-163	-3.63948e-163	3.6009e-163	-7.0866e-163	-1.51945e-163	5.86733e-164	2.82432e-164	0
-4.73162e-165	-8.6774e-163	3.79289e-163	-3.81337e-163	2.87739e-163	7.75443e-163	-9.94487e-163	9.24019e-163	-5.41482e-163	-4.84118e-163	4.37071e-163	-7.62454e-163	-1.9511e-163	2.43882e-163	-1.13195e-163	1.4433e-162	-1.18437e-162	4.28841e-163	3.18088e-163	5.25047e-163	-8.74299e-164	-6.21238e-163	-3.36886e-164	4.74056e-163	-3.63948e-163	3.6009e-163	-7.0866e-163	-1.51945e-163	5.86733e-164	2.82432e-164	0
-4.73162e-165	-8.6774e-163	3.79289e-163	-3.81337e-163	2.87739e-163	7.75443e-163	-9.94487e-163	9.24019e-163	-5.41482e-163	-4.84118e-163	4.37071e-163	-7.62454e-163	-1.9511e-163	2.43882e-163	-1.13195e-163	1.4433e-162	-1.18437e-162	4.28841e-163	3.18088e-163	5.25047e-163	-8.74299e-164	-6.21238e-163	-3.36886e-164	4.74056e-163	-3.63948e-163	3.6009e-163	-7.0866e-163	-1.51945e-163	5.86733e-164	2.82432e-164	0
-4.73162e-165	-8.6774e-163	3.79289e-163	-3.81337e-163	2.87739e-163	7.75443e-163	-9.94487e-163	9.24019e-163	-5.41482e-163	-4.84118e-163	4.37071e-163	-7.62454e-163	-1.9511e-163	2.43882e-163	-1.13195e-163	1.4433e-162	-1.18437e-162	4.28841e-163	3.18088e-163	5.25047e-163	-8.74299e-164	-6.21238e-163	-3.36886e-164	4.74056e-163	-3.63948e-163	3.6009e-163	-7.0866e-163	-1.51945e-163	5.86733e-164	2.82432e-164	0
-4.73162e-165	-8.6774e-163	3.79289e-163	-3.81337e-163	2.87739e-163	7.75443e-163	-9.94487e-163	9.24019e-163	-5.41482e-163	-4.84118e-163	4.37071e-163	-7.62454e-163	-1.9511e-163	2.43882e-163	-1.13195e-163	1.4433e-162	-1.18437e-162	4.28841e-163	3.18088e-163	5.25047e-163	-8.74299e-164	-6.21238e-163	-3.36886e-164	4.74056e-163	-3.63948e-163	3.6009e-163	-7.0866e-163	-1.51945e-163	5.86733e-164	2.82432e-164	0
-4.73162e-165	-8.6774e-163	3.79289e-163	-3.81337e-163	2.87739e-163	7.75443e-163	-9.94487e-163	9.24019e-163	-5.41482e-163	-4.84118e-163	4.37071e-163	-7.62454e-163	-1.9511e-163	2.43882e-163	-1.13195e-163	1.4433e-162	-1.18437e-162	4.28841e-163	3.18088e-163	5.25047e-163	-8.74299e-164	-6.21238e-163	-3.36886e-164	4.74056e-163	-3.63948e-163	3.6009e-163	-7.0866e-163	-1.51945e-163	5.86733e-164	2.82432e-164	0
-4.73162e-165	-8.6774e-163	3.79289e-163	-3.81337e-163	2.87739e-163	7.75443e-163	-9.94487e-163	9.24019e-163	-5.41482e-163	-4.84118e-163	4.37071e-163	-7.62454e-163	-1.9511e-163	2.43882e-163	-1.13195e-163	1.4433e-162	-1.18437e-162	4.28841e-163	3.18088e-163	5.25047e-163	-8.74299e-164	-6.21238e-163	-3.36886e-164	4.74056e-163	-3.63948e-163	3.6009e-163	-7.0866e-163	-1.51945e-163	5.86733e-164	2.82432e-164	0
-4.73162e-165	-8.6774e-163	3.79289e-163	-3.81337e-163	2.87739e-163	7.75443e-163	-9.94487e-163	9.24019e-163	-5.41482e-163	-4.84118e-163	4.37071e-163	-7.62454e-163	-1.9511e-163	2.43882e-163	-1.13195e-163	1.4433e-162	-1.18437e-162	4.28841e-163	3.18088e-163	5.25047e-163	-8.74299e-164	-6.21238e-163	-3.36886e-164	4.74056e-163	-3.63948e-163	3.6009e-163	-7.0866e-163	-1.51945e-163	5.86733e-164	2.82432e-164	0
-4.73162e-165	-8.6774e-163	3.79289e-163	-3.81337e-163	2.87739e-163	7.75443e-163	-9.94487e-163	9.24019e-163	-5.41482e-163	-4.84118e-163	4.37071e-163	-7.62454e-163	-1.9511e-163	2.43882e-163	-1.13195e-163	1.4433e-162	-1.18437e-162	4.28841e-163	3.18088e-163	5.25047e-163	-8.74299e-164	-6.21238e-163	-3.36886e-164	4.74056e-163	-3.63948e-163	3.6009e-163	-7.0866e-163	-1.51945e-163	5.86733e-164	2.82432e-164	0
-4.73162e-165	-8.6774e-163	3.79289e-163	-3.81337e-163	2.87739e-163	7.75443e-163	-9.94487e-163	9.24019e-163	-5.41482e-163	-4.84118e-163	4.37071e-163	-7.62454e-163	-1.9511e-163	2.43882e-163	-1.13195e-163	1.4433e-162	-1.18437e-162	4.28841e-163	3.18088e-163	5.25047e-163	-8.74299e-164	-6.21238e-163	-3.36886e-164	4.74056e-163	-3.63948e-163	3.6009e-163	-7.0866e-163	-1.51945e-163	5.86733e-164	2.82432e-164	0
-4.73162e-165	-8.6774e-163	3.79289e-163	-3.81337e-163	2.87739e-163	7.75443e-163	-9.94487e-163	9.24019e-163	-5.41482e-163	-4.84118e-163	4.37071e-163	-7.62454e-163	-1.9511e-163	2.43882e-163	-1.13195e-163	1.4433e-162	-1.18437e-162	4.28841e-163	3.18088e-163	5.25047e-163	-8.74299e-164	-6.21238e-163	-3.36886e-164	4.74056e-163	-3.63948e-163	3.6009e-163	-7.0866e-163	-1.51945e-163	5.86733e-164	2.82432e-164	0
-4.73162e-165	-8.6774e-163	3.79289e-163	-3.81337e-163	2.87739e-163	7.75443e-163	-9.94487e-163	9.24019e-163	-5.41482e-163	-4.84118e-163	4.37071e-163	-7.62454e-163	-1.9511e-163	2.43882e-163	-1.13195e-163	1.4433e-162	-1.18437e-162	4.28841e-163	3.18088e-163	5.25047e-163	-8.74299e-164	-6.21238e-163	-3.36886e-164	4.74056e-163	-3.63948e-163	3.6009e-163	-7.0866e-163	-1.51945e-163	5.86733e-164	2.82432e-164	0
-4.73162e-165	-8.6774e-163	3.79289e-163	-3.81337e-163	2.87739e-163	7.75443e-163	-9.94487e-163	9.24019e-163	-5.41482e-163	-4.84118e-163	4.37071e-163	-7.62454e-163	-1.9511e-163	2.43882e-163	-1.13195e-163	1.4433e-162	-1.18437e-162	4.28841e-163	3.18088e-163	5.25047e-163	-8.74299e-164	-6.21238e-163	-3.36886e-164	4.74056e-163	-3.63948e-163	3.6009e-163	-7.0866e-163	-1.51945e-163	5.86733e-164	2.82432e-164	0
-4.73162e-165	-8.6774e-163	3.79289e-163	-3.81337e-163	2.87739e-163	7.75443e-163	-9.94487e-163	9.24019e-163	-5.41482e-163	-4.84118e-163	4.37071e-163	-7.62454e-163	-1.9511e-163	2.43882e-163	-1.13195e-163	1.4433e-162	-1.18437e-162	4.28841e-163	3.18088e-163	5.25047e-163	-8.74299e-164	-6.21238e-163	-3.36886e-164	4.74056e-163	-3.63948e-163	3.6009e-163	-7.0866e-163	-1.51945e-163	5.86733e-164	2.82432e-164	0
-4.73162e-165	-8.6774e-163	3.79289e-163	-3.81337e-163	2.87739e-163	7.75443e-163	-9.94487e-163	9.24019e-163	-5.41482e-163	-4.84118e-163	4.37071e-163	-7.62454e-163	-1.9511e-163	2.43882e-163	-1.13195e-163	1.4433e-162	-1.18437e-162	4.28841e-163	3.18088e-163	5.25047e-163	-8.74299e-164	-6.21238e-163	-3.36886e-164	4.74056e-163	-3.63948e-163	3.6009e-163	-7.0866e-163	-1.51945e-163	5.86733e-164	2.82432e-164	0
-4.73162e-165	-8.6774e-163	3.79289e-163	-3.81337e-163	2.87739e-163	7.75443e-163	-9.94487e-163	9.24019e-163	-5.41482e-163	-4.84118e-163	4.37071e-163	-7.62454e-163	-1.9511e-163	2.43882e-163	-1.13195e-163	1.4433e-162	-1.18437e-162	4.28841e-163	3.18088e-163	5.25047e-163	-8.74299e-164	-6.21238e-163	-3.36886e-164	4.74056e-163	-3.63948e-163	3.6009e-163	-7.0866e-163	-1.51945e-163	5.86733e-164	2.82432e-164	0
-4.73162e-165	-8.6774e-163	3.79289e-163	-3.81337e-163	2.87739e-163	7.75443e-163	-9.94487e-163	9.24019e-163	-5.41482e-163	-4.84118e-163	4.37071e-163	-7.62454e-163	-1.9511e-163	2.43882e-163	-1.13195e-163	1.4433e-162	-1.18437e-162	4.28841e-163	3.18088e-163	5.25047e-163	-8.74299e-164	-6.21238e-163	-3.36886e-164	4.74056e-163	-3.63948e-163	3.6009e-163	-7.0866e-163	-1.51945e-163	5.86733e-164	2.82432e-164	0
-4.73162e-165	-8.6774e-163	3.79289e-163	-3.81337e-163	2.87739e-163	7.75443e-163	-9.94487e-163	9.24019e-163	-5.41482e-163	-4.84118e-163	4.37071e-163	-7.62454e-163	-1.9511e-163	2.43882e-163	-1.13195e-163	1.4433e-162	-1.18437e-162	4.28841e-163	3.18088e-163	5.25047e-163	-8.74299e-164	-6.21238e-163	-3.36886e-164	4.74056e-163	-3.63948e-163	3.6009e-163	-7.0866e-163	-1.51945e-163	5.86733e-164	2.82432e-164	0
-4.73162e-165	-8.6774e-163	3.79289e-163	-3.81337e-163	2.87739e-163	7.75443e-163	-9.94487e-163	9.24019e-163	-5.41482e-163	-4.84118e-163	4.37071e-163	-7.62454e-163	-1.9511e-163	2.43882e-163	-1.13195e-163	1.4433e-162	-1.18437e-162	4.28841e-163	3.18088e-163	5.25047e-163	-8.74299e-164	-6.21238e-163	-3.36886e-164	4.74056e-163	-3.63948e-163	3.6009e-163	-7.0866e-163	-1.51945e-163	5.86733e-164	2.82432e-164	0
-4.73162e-165	-8.6774e-163	3.79289e-163	-3.81337e-163	2.87739e-163	7.75443e-163	-9.94487e-163	9.24019e-163	-5.41482e-163	-4.84118e-163	4.37071e-163	-7.62454e-163	-1.9511e-163	2.43882e-163	-1.13195e-163	1.4433e-162	-1.18437e-162	4.28841e-163	3.18088e-163	5.25047e-163	-8.74299e-164	-6.21238e-163	-3.36886e-164	4.74056e-163	-3.63948e-163	3.6009e-163	-7.0866e-163	-1.51945e-163	5.86733e-164	2.82432e-164	0
-4.73162e-165	-8.6774e-163	3.79289e-163	-3.81337e-163	2.87739e-163	7.75443e-163	-9.94487e-163	9.24019e-163	-5.41482e-163	-4.84118e-163	4.37071e-163	-7.62454e-163	-1.9511e-163	2.43882e-163	-1.13195e-163	1.4433e-162	-1.18437e-162	4.28841e-163	3.18088e-163	5.25047e-163	-8.74299e-164	-6.21238e-163	-3.36886e-164	4.74056e-163	-3.63948e-163	3.6009e-163	-7.0866e-163	-1.51945e-163	5.86733e-164	2.82432e-164	0
-4.73162e-165	-8.6774e-163	3.79289e-163	-3.81337e-163	2.87739e-163	7.75443e-163	-9.94487e-163	9.24019e-163	-5.41482e-163	-4.84118e-163	4.37071e-163	-7.62454e-163	-1.9511e-163	2.43882e-163	-1.13195e-163	1.4433e-162	-1.18437e-162	4.28841e-163	3.18088e-163	5.25047e-163	-8.74299e-164	-6.21238e-163	-3.36886e-164	4.74056e-163	-3.63948e-163	3.6009e-163	-7.0866e-163	-1.51945e-163	5.86733e-164	2.82432e-164	0
-4.73162e-165	-8.6774e-163	3.79289e-163	-3.81337e-163	2.87739e-163	7.75443e-163	-9.94487e-163	9.24019e-163	-5.41482e-163	-4.84118e-163	4.37071e-163	-7.62454e-163	-1.9511e-163	2.43882e-163	-1.13195e-163	1.4433e-162	-1.18437e-162	4.28841e-163	3.18088e-163	5.25047e-163	-8.74299e-164	-6.21238e-163	-3.36886e-164	4.74056e-163	-3.63948e-163	3.6009e-163	-7.0866e-163	-1.51945e-163	5.86733e-164	2.82432e-164	0
-4.73162e-165	-8.6774e-163	3.79289e-163	-3.81337e-163	2.87739e-163	7.75443e-163	-9.94487e-163	9.24019e-163	-5.41482e-163	-4.84118e-163	4.37071e-163	-7.62454e-163	-1.9511e-163	2.43882e-163	-1.13195e-163	1.4433e-162	-1.18437e-162	4.28841e-163	3.18088e-163	5.25047e-163	-8.74299e-164	-6.21238e-163	-3.36886e-164	4.74056e-163	-3.63948e-163	3.6009e-163	-7.0866e-163	-1.51945e-163	5.86733e-164	2.82432e-164	0
-4.73162e-165	-8.6774e-163	3.79289e-163	-3.81337e-163	2.87739e-163	7.75443e-163	-9.94487e-163	9.24019e-163	-5.41482e-163	-4.84118e-163	4.37071e-163	-7.62454e-163	-1.9511e-163	2.43882e-163	-1.13195e-163	1.4433e-162	-1.18437e-162	4.28841e-163	3.18088e-163	5.25047e-163	-8.74299e-164	-6.21238e-163	-3.36886e-164	4.74056e-163	-3.63948e-163	3.6009e-163	-7.0866e-163	-1.51945e-163	5.86733e-164	2.82432e-164	0
-4.73162e-165	-8.6774e-163	3.79289e-163	-3.81337e-163	2.87739e-163	7.75443e-163	-9.94487e-163	9.24019e-163	-5.41482e-163	-4.84118e-163	4.37071e-163	-7.62454e-163	-1.9511e-163	2.43882e-163	-1.13195e-163	1.4433e-162	-1.18437e-162	4.28841e-163	3.18088e-163	5.25047e-163	-8.74299e-164	-6.21238e-163	-3.36886e-164	4.74056e-163	-3.63948e-163	3.6009e-163	-7.0866e-163	-1.51945e-163	5.86733e-164	2.82432e-164	0
-4.73162e-165	-8.6774e-163	3.79289e-163	-3.81337e-163	2.87739e-163	7.75443e-163	-9.94487e-163	9.24019e-163	-5.41482e-163	-4.84118e-163	4.37071e-163	-7.62454e-163	-1.9511e-163	2.43882e-163	-1.13195e-163	1.4433e-162	-1.18437e-162	4.28841e-163	3.18088e-163	5.25047e-163	-8.74299e-164	-6.21238e-163	-3.36886e-164	4.74056e-163	-3.63948e-163	3.6009e-163	-7.0866e-163	-1.51945e-163	5.86733e-164	2.82432e-164	0
-4.73162e-165	-8.6774e-163	3.79289e-163	-3.81337e-163	2.87739e-163	7.75443e-163	-9.94487e-163	9.24019e-163	-5.41482e-163	-4.84118e-163	4.37071e-163	-7.62454e-163	-1.9511e-163	2.43882e-163	-1.13195e-163	1.4433e-162	-1.18437e-162	4.28841e-163	3.18088e-163	5.25047e-163	-8.74299e-164	-6.21238e-163	-3.36886e-164	4.74056e-163	-3.63948e-163	3.6009e-163	-7.0866e-163	-1.51945e-163	5.86733e-164	2.82432e-164	0
-4.73162e-165	-8.6774e-163	3.79289e-163	-3.81337e-163	2.87739e-163	7.75443e-163	-9.94487e-163	9.24019e-163	-5.41482e-163	-4.84118e-163	4.37071e-163	-7.62454e-163	-1.9511e-163	2.43882e-163	-1.13195e-163	1.4433e-162	-1.18437e-162	4.28841e-163	3.18088e-163	5.25047e-163	-8.74299e-164	-6.21238e-163	-3.36886e-164	4.74056e-163	-3.63948e-163	3.6009e-163	-7.0866e-163	-1.51945e-163	5.86733e-164	2.82432e-164	0
-4.73162e-165	-8.6774e-163	3.79289e-163	-3.81337e-163	2.87739e-163	7.75443e-163	-9.94487e-163	9.24019e-163	-5.41482e-163	-4.84118e-163	4.37071e-163	-7.62454e-163	-1.9511e-163	2.43882e-163	-1.13195e-163	1.4433e-162	-1.18437e-162	4.28841e-163	3.18088e-163	5.25047e-163	-8.74299e-164	-6.21238e-163	-3.36886e-164	4.74056e-163	-3.63948e-163	3.6009e-163	-7.0866e-163	-1.51945e-163	5.86733e-164	2.82432e-164	0
-4.73162e-165	-8.6774e-163	3.79289e-163	-3.81337e-163	2.87739e-163	7.75443e-163	-9.94487e-163	9.24019e-163	-5.41482e-163	-4.84118e-163	4.37071e-163	-7.62454e-163	-1.9511e-163	2.43882e-163	-1.13195e-163	1.4433e-162	-1.18437e-162	4.28841e-163	3.18088e-163	5.25047e-163	-8.74299e-164	-6.21238e-163	-3.36886e-164	4.74056e-163	-3.63948e-163	3.6009e-163	-7.0866e-163	-1.51945e-163	5.86733e-164	2.82432e-164	0
-4.73162e-165	-8.6774e-163	3.79289e-163	-3.81337e-163	2.87739e-163	7.75443e-163	-9.94487e-163	9.24019e-163	-5.41482e-163	-4.84118e-163	4.37071e-163	-7.62454e-163	-1.9511e-163	2.43882e-163	-1.13195e-163	1.4433e-162	-1.18437e-162	4.28841e-163	3.18088e-163	5.25047e-163	-8.74299e-164	-6.21238e-163	-3.36886e-164	4.74056e-163	-3.63948e-163	3.6009e-163	-7.0866e-163	-1.51945e-163	5.86733e-164	2.82432e-164	0
-4.73162e-165	-8.6774e-163	3.79289e-163	-3.81337e-163	2.87739e-163	7.75443e-163	-9.94487e-163	9.24019e-163	-5.41482e-163	-4.84118e-163	4.37071e-163	-7.62454e-163	-1.9511e-163	2.43882e-163	-1.13195e-163	1.4433e-162	-1.18437e-162	4.28841e-163	3.18088e-163	5.25047e-163	-8.74299e-164	-6.21238e-163	-3.36886e-164	4.74056e-163	-3.63948e-163	3.6009e-163	-7.0866e-163	-1.51945e-163	5.86733e-164	2.82432e-164	0
-4.73162e-165	-8.6774e-163	3.79289e-163	-3.81337e-163	2.87739e-163	7.75443e-163	-9.94487e-163	9.24019e-163	-5.41482e-163	-4.84118e-163	4.37071e-163	-7.62454e-163	-1.9511e-163	2.43882e-163	-1.13195e-163	1.4433e-162	-1.18437e-162	4.28841e-163	3.18088e-163	5.25047e-163	-8.74299e-164	-6.21238e-163	-3.36886e-164	4.74056e-163	-3.63948e-163	3.6009e-163	-7.0866e-163	-1.51945e-163	5.86733e-164	2.82432e-164	0
-4.73162e-165	-8.6774e-163	3.79289e-163	-3.81337e-163	2.87739e-163	7.75443e-163	-9.94487e-163	9.24019e-163	-5.41482e-163	-4.84118e-163	4.37071e-163	-7.62454e-163	-1.9511e-163	2.43882e-163	-1.13195e-163	1.4433e-162	-1.18437e-162	4.28841e-163	3.18088e-163	5.25047e-163	-8.74299e-164	-6.21238e-163	-3.36886e-164	4.74056e-163	-3.63948e-163	3.6009e-163	-7.0866e-163	-1.51945e-163	5.86733e-164	2.82432e-164	0
-4.73162e-165	-8.6774e-163	3.79289e-163	-3.81337e-163	2.87739e-163	7.75443e-163	-9.94487e-163	9.24019e-163	-5.41482e-163	-4.84118e-163	4.37071e-163	-7.62454e-163	-1.9511e-163	2.43882e-163	-1.13195e-163	1.4433e-162	-1.18437e-162	4.28841e-163	3.18088e-163	5.25047e-163	-8.74299e-164	-6.21238e-163	-3.36886e-164	4.74056e-163	-3.63948e-163	3.6009e-163	-7.0866e-163	-1.51945e-163	5.86733e-164	2.82432e-164	0
-4.73162e-165	-8.6774e-163	3.79289e-163	-3.81337e-163	2.87739e-163	7.75443e-163	-9.94487e-163	9.24019e-163	-5.41482e-163	-4.84118e-163	4.37071e-163	-7.62454e-163	-1.9511e-163	2.43882e-163	-1.13195e-163	1.4433e-162	-1.18437e-162	4.28841e-163	3.18088e-163	5.25047e-163	-8.74299e-164	-6.21238e-163	-3.36886e-164	4.74056e-163	-3.63948e-163	3.6009e-163	-7.0866e-163	-1.51945e-163	5.86733e-164	2.82432e-164	0
-4.73162e-165	-8.6774e-163	3.79289e-163	-3.81337e-163	2.87739e-163	7.75443e-163	-9.94487e-163	9.24019e-163	-5.41482e-163	-4.84118e-163	4.37071e-163	-7.62454e-163	-1.9511e-163	2.43882e-163	-1.13195e-163	1.4433e-162	-1.18437e-162	4.28841e-163	3.18088e-163	5.25047e-163	-8.74299e-164	-6.21238e-163	-3.36886e-164	4.74056e-163	-3.63948e-163	3.6009e-163	-7.0866e-163	-1.51945e-163	5.86733e-164	2.82432e-164	0
-4.73162e-165	-8.6774e-163	3.79289e-163	-3.81337e-163	2.87739e-163	7.75443e-163	-9.94487e-163	9.24019e-163	-5.41482e-163	-4.84118e-163	4.37071e-163	-7.62454e-163	-1.9511e-163	2.43882e-163	-1.13195e-163	1.4433e-162	-1.18437e-162	4.28841e-163	3.18088e-163	5.25047e-163	-8.74299e-164	-6.21238e-163	-3.36886e-164	4.74056e-163	-3.63948e-163	3.6009e-163	-7.0866e-163	-1.51945e-163	5.86733e-164	2.82432e-164	0
-4.73162e-165	-8.6774e-163	3.79289e-163	-3.81337e-163	2.87739e-163	7.75443e-163	-9.94487e-163	9.24019e-163	-5.41482e-163	-4.84118e-163	4.37071e-163	-7.62454e-163	-1.9511e-163	2.43882e-163	-1.13195e-163	1.4433e-162	-1.18437e-162	4.28841e-163	3.18088e-163	5.25047e-163	-8.74299e-164	-6.21238e-163	-3.36886e-164	4.74056e-163	-3.63948e-163	3.6009e-163	-7.0866e-163	-1.51945e-163	5.86733e-164	2.82432e-164	0
-4.73162e-165	-8.6774e-163	3.79289e-163	-3.81337e-163	2.87739e-163	7.75443e-163	-9.94487e-163	9.24019e-163	-5.41482e-163	-4.84118e-163	4.37071e-163	-7.62454e-163	-1.9511e-163	2.43882e-163	-1.13195e-163	1.4433e-162	-1.18437e-162	4.28841e-163	3.18088e-163	5.25047e-163	-8.74299e-164	-6.21238e-163	-3.36886e-164	4.74056e-163	-3.63948e-163	3.6009e-163	-7.0866e-163	-1.51945e-163	5.86733e-164	2.82432e-164	0
-4.73162e-165	-8.6774e-163	3.79289e-163	-3.81337e-163	2.87739e-163	7.75443e-163	-9.94487e-163	9.24019e-163	-5.41482e-163	-4.84118e-163	4.37071e-163	-7.62454e-163	-1.9511e-163	2.43882e-163	-1.13195e-163	1.4433e-162	-1.18437e-162	4.28841e-163	3.18088e-163	5.25047e-163	-8.74299e-164	-6.21238e-163	-3.36886e-164	4.74056e-163	-3.63948e-163	3.6009e-163	-7.0866e-163	-1.51945e-163	5.86733e-164	2.82432e-164	0
-4.73162e-165	-8.6774e-163	3.79289e-163	-3.81337e-163	2.87739e-163	7.75443e-163	-9.94487e-163	9.24019e-163	-5.41482e-163	-4.84118e-163	4.37071e-163	-7.62454e-163	-1.9511e-163	2.43882e-163	-1.13195e-163	1.4433e-162	-1.18437e-162	4.28841e-163	3.18088e-163	5.25047e-163	-8.74299e-164	-6.21238e-163	-3.36886e-164	4.74056e-163	-3.63948e-163	3.6009e-163	-7.0866e-163	-1.51945e-163	5.86733e-164	2.82432e-164	0
-4.73162e-165	-8.6774e-163	3.79289e-163	-3.81337e-163	2.87739e-163	7.75443e-163	-9.94487e-163	9.24019e-163	-5.41482e-163	-4.84118e-163	4.37071e-163	-7.62454e-163	-1.9511e-163	2.43882e-163	-1.13195e-163	1.4433e-162	-1.18437e-162	4.28841e-163	3.18088e-163	5.25047e-163	-8.74299e-164	-6.21238e-163	-3.36886e-164	4.74056e-163	-3.63948e-163	3.6009e-163	-7.0866e-163	-1.51945e-163	5.86733e-164	2.82432e-164	0
-4.73162e-165	-8.6774e-163	3.79289e-163	-3.81337e-163	2.87739e-163	7.75443e-163	-9.94487e-163	9.24019e-163	-5.41482e-163	-4.84118e-163	4.37071e-163	-7.62454e-163	-1.9511e-163	2.43882e-163	-1.13195e-163	1.4433e-162	-1.18437e-162	4.28841e-163	3.18088e-163	5.25047e-163	-8.74299e-164	-6.21238e-163	-3.36886e-164	4.74056e-163	-3.63948e-163	3.6009e-163	-7.0866e-163	-1.51945e-163	5.86733e-164	2.82432e-164	0
-4.73162e-165	-8.6774e-163	3.79289e-163	-3.81337e-163	2.87739e-163	7.75443e-163	-9.94487e-163	9.24019e-163	-5.41482e-163	-4.84118e-163	4.37071e-163	-7.62454e-163	-1.9511e-163	2.43882e-163	-1.13195e-163	1.4433e-162	-1.18437e-162	4.28841e-163	3.18088e-163	5.25047e-163	-8.74299e-164	-6.21238e-163	-3.36886e-164	4.74056e-163	-3.63948e-163	3.6009e-163	-7.0866e-163	-1.51945e-163	5.86733e-164	2.82432e-164	0
-4.73162e-165	-8.6774e-163	3.79289e-163	-3.81337e-163	2.87739e-163	7.75443e-163	-9.94487e-163	9.24019e-163	-5.41482e-163	-4.84118e-163	4.37071e-163	-7.62454e-163	-1.9511e-163	2.43882e-163	-1.13195e-163	1.4433e-162	-1.18437e-162	4.28841e-163	3.18088e-163	5.25047e-163	-8.74299e-164	-6.21238e-163	-3.36886e-164	4.74056e-163	-3.63948e-163	3.6009e-163	-7.0866e-163	-1.51945e-163	5.86733e-164	2.82432e-164	0
-4.73162e-165	-8.6774e-163	3.79289e-163	-3.81337e-163	2.87739e-163	7.75443e-163	-9.94487e-163	9.24019e-163	-5.41482e-163	-4.84118e-163	4.37071e-163	-7.62454e-163	-1.9511e-163	2.43882e-163	-1.13195e-163	1.4433e-162	-1.18437e-162	4.28841e-163	3.18088e-163	5.25047e-163	-8.74299e-164	-6.21238e-163	-3.36886e-164	4.74056e-163	-3.63948e-163	3.6009e-163	-7.0866e-163	-1.51945e-163	5.86733e-164	2.82432e-164	0
-4.73162e-165	-8.6774e-163	3.79289e-163	-3.81337e-163	2.87739e-163	7.75443e-163	-9.94487e-163	9.24019e-163	-5.41482e-163	-4.84118e-163	4.37071e-163	-7.62454e-163	-1.9511e-163	2.43882e-163	-1.13195e-163	1.4433e-162	-1.18437e-162	4.28841e-163	3.18088e-163	5.25047e-163	-8.74299e-164	-6.21238e-163	-3.36886e-164	4.74056e-163	-3.63948e-163	3.6009e-163	-7.0866e-163	-1.51945e-163	5.86733e-164	2.82432e-164	0
-4.73162e-165	-8.6774e-163	3.79289e-163	-3.81337e-163	2.87739e-163	7.75443e-163	-9.94487e-163	9.24019e-163	-5.41482e-163	-4.84118e-163	4.37071e-163	-7.62454e-163	-1.9511e-163	2.43882e-163	-1.13195e-163	1.4433e-162	-1.18437e-162	4.28841e-163	3.18088e-163	5.25047e-163	-8.74299e-164	-6.21238e-163	-3.36886e-164	4.74056e-163	-3.63948e-163	3.6009e-163	-7.0866e-163	-1.51945e-163	5.86733e-164	2.82432e-164	0
-4.73162e-165	-8.6774e-163	3.79289e-163	-3.81337e-163	2.87739e-163	7.75443e-163	-9.94487e-163	9.24019e-163	-5.41482e-163	-4.84118e-163	4.37071e-163	-7.62454e-163	-1.9511e-163	2.43882e-163	-1.13195e-163	1.4433e-162	-1.18437e-162	4.28841e-163	3.18088e-163	5.25047e-163	-8.74299e-164	-6.21238e-163	-3.36886e-164	4.74056e-163	-3.63948e-163	3.6009e-163	-7.0866e-163	-1.51945e-163	5.86733e-164	2.82432e-164	0
-4.73162e-165	-8.6774e-163	3.79289e-163	-3.81337e-163	2.87739e-163	7.75443e-163	-9.94487e-163	9.24019e-163	-5.41482e-163	-4.84118e-163	4.37071e-163	-7.62454e-163	-1.9511e-163	2.43882e-163	-1.13195e-163	1.4433e-162	-1.18437e-162	4.28841e-163	3.18088e-163	5.25047e-163	-8.74299e-164	-6.21238e-163	-3.36886e-164	4.74056e-163	-3.63948e-163	3.6009e-163	-7.0866e-163	-1.51945e-163	5.86733e-164	2.82432e-164	0
-4.73162e-165	-8.6774e-163	3.79289e-163	-3.81337e-163	2.87739e-163	7.75443e-163	-9.94487e-163	9.24019e-163	-5.41482e-163	-4.84118e-163	4.37071e-163	-7.62454e-163	-1.9511e-163	2.43882e-163	-1.13195e-163	1.4433e-162	-1.18437e-162	4.28841e-163	3.18088e-163	5.25047e-163	-8.74299e-164	-6.21238e-163	-3.36886e-164	4.74056e-163	-3.63948e-163	3.6009e-163	-7.0866e-163	-1.51945e-163	5.86733e-164	2.82432e-164	0
-4.73162e-165	-8.6774e-163	3.79289e-163	-3.81337e-163	2.87739e-163	7.75443e-163	-9.94487e-163	9.24019e-163	-5.41482e-163	-4.84118e-163	4.37071e-163	-7.62454e-163	-1.9511e-163	2.43882e-163	-1.13195e-163	1.4433e-162	-1.18437e-162	4.28841e-163	3.18088e-163	5.25047e-163	-8.74299e-164	-6.21238e-163	-3.36886e-164	4.74056e-163	-3.63948e-163	3.6009e-163	-7.0866e-163	-1.51945e-163	5.86733e-164	2.82432e-164	0
-4.73162e-165	-8.6774e-163	3.79289e-163	-3.81337e-163	2.87739e-163	7.75443e-163	-9.94487e-163	9.24019e-163	-5.41482e-163	-4.84118e-163	4.37071e-163	-7.62454e-163	-1.9511e-163	2.43882e-163	-1.13195e-163	1.4433e-162	-1.18437e-162	4.28841e-163	3.18088e-163	5.25047e-163	-8.74299e-164	-6.21238e-163	-3.36886e-164	4.74056e-163	-3.63948e-163	3.6009e-163	-7.0866e-163	-1.51945e-163	5.86733e-164	2.82432e-164	0
-4.73162e-165	-8.6774e-163	3.79289e-163	-3.81337e-163	2.87739e-163	7.75443e-163	-9.94487e-163	9.24019e-163	-5.41482e-163	-4.84118e-163	4.37071e-163	-7.62454e-163	-1.9511e-163	2.43882e-163	-1.13195e-163	1.4433e-162	-1.18437e-162	4.28841e-163	3.18088e-163	5.25047e-163	-8.74299e-164	-6.21238e-163	-3.36886e-164	4.74056e-163	-3.63948e-163	3.6009e-163	-7.0866e-163	-1.51945e-163	5.86733e-164	2.82432e-164	0
-4.73162e-165	-8.6774e-163	3.79289e-163	-3.81337e-163	2.87739e-163	7.75443e-163	-9.94487e-163	9.24019e-163	-5.41482e-163	-4.84118e-163	4.37071e-163	-7.62454e-163	-1.9511e-163	2.43882e-163	-1.13195e-163	1.4433e-162	-1.18437e-162	4.28841e-163	3.18088e-163	5.25047e-163	-8.74299e-164	-6.21238e-163	-3.36886e-164	4.74056e-163	-3.63948e-163	3.6009e-163	-7.0866e-163	-1.51945e-163	5.86733e-164	2.82432e-164	0
-4.73162e-165	-8.6774e-163	3.79289e-163	-3.81337e-163	2.87739e-163	7.75443e-163	-9.94487e-163	9.24019e-163	-5.41482e-163	-4.84118e-163	4.37071e-163	-7.62454e-163	-1.9511e-163	2.43882e-163	-1.13195e-163	1.4433e-162	-1.18437e-162	4.28841e-163	3.18088e-163	5.25047e-163	-8.74299e-164	-6.21238e-163	-3.36886e-164	4.74056e-163	-3.63948e-163	3.6009e-163	-7.0866e-163	-1.51945e-163	5.86733e-164	2.82432e-164	0
-4.73162e-165	-8.6774e-163	3.79289e-163	-3.81337e-163	2.87739e-163	7.75443e-163	-9.94487e-163	9.24019e-163	-5.41482e-163	-4.84118e-163	4.37071e-163	-7.62454e-163	-1.9511e-163	2.43882e-163	-1.13195e-163	1.4433e-162	-1.18437e-162	4.28841e-163	3.18088e-163	5.25047e-163	-8.74299e-164	-6.21238e-163	-3.36886e-164	4.74056e-163	-3.63948e-163	3.6009e-163	-7.0866e-163	-1.51945e-163	5.86733e-164	2.82432e-164	0
-4.73162e-165	-8.6774e-163	3.79289e-163	-3.81337e-163	2.87739e-163	7.75443e-163	-9.94487e-163	9.24019e-163	-5.41482e-163	-4.84118e-163	4.37071e-163	-7.62454e-163	-1.9511e-163	2.43882e-163	-1.13195e-163	1.4433e-162	-1.18437e-162	4.28841e-163	3.18088e-163	5.25047e-163	-8.74299e-164	-6.21238e-163	-3.36886e-164	4.74056e-163	-3.63948e-163	3.6009e-163	-7.0866e-163	-1.51945e-163	5.86733e-164	2.82432e-164	0
-4.73162e-165	-8.6774e-163	3.79289e-163	-3.81337e-163	2.87739e-163	7.75443e-163	-9.94487e-163	9.24019e-163	-5.41482e-163	-4.84118e-163	4.37071e-163	-7.62454e-163	-1.9511e-163	2.43882e-163	-1.13195e-163	1.4433e-162	-1.18437e-162	4.28841e-163	3.18088e-163	5.25047e-163	-8.74299e-164	-6.21238e-163	-3.36886e-164	4.74056e-163	-3.63948e-163	3.6009e-163	-7.0866e-163	-1.51945e-163	5.86733e-164	2.82432e-164	0
-4.73162e-165	-8.6774e-163	3.79289e-163	-3.81337e-163	2.87739e-163	7.75443e-163	-9.94487e-163	9.24019e-163	-5.41482e-163	-4.84118e-163	4.37071e-163	-7.62454e-163	-1.9511e-163	2.43882e-163	-1.13195e-163	1.4433e-162	-1.18437e-162	4.28841e-163	3.18088e-163	5.25047e-163	-8.74299e-164	-6.21238e-163	-3.36886e-164	4.74056e-163	-3.63948e-163	3.6009e-163	-7.0866e-163	-1.51945e-163	5.86733e-164	2.82432e-164	0
-4.73162e-165	-8.6774e-163	3.79289e-163	-3.81337e-163	2.87739e-163	7.75443e-163	-9.94487e-163	9.24019e-163	-5.41482e-163	-4.84118e-163	4.37071e-163	-7.62454e-163	-1.9511e-163	2.43882e-163	-1.13195e-163	1.4433e-162	-1.18437e-162	4.28841e-163	3.18088e-163	5.25047e-163	-8.74299e-164	-6.21238e-163	-3.36886e-164	4.74056e-163	-3.63948e-163	3.6009e-163	-7.0866e-163	-1.51945e-163	5.86733e-164	2.82432e-164	0
-4.73162e-165	-8.6774e-163	3.79289e-163	-3.81337e-163	2.87739e-163	7.75443e-163	-9.94487e-163	9.24019e-163	-5.41482e-163	-4.84118e-163	4.37071e-163	-7.62454e-163	-1.9511e-163	2.43882e-163	-1.13195e-163	1.4433e-162	-1.18437e-162	4.28841e-163	3.18088e-163	5.25047e-163	-8.74299e-164	-6.21238e-163	-3.36886e-164	4.74056e-163	-3.63948e-163	3.6009e-163	-7.0866e-163	-1.51945e-163	5.86733e-164	2.82432e-164	0
-4.73162e-165	-8.6774e-163	3.79289e-163	-3.81337e-163	2.87739e-163	7.75443e-163	-9.94487e-163	9.24019e-163	-5.41482e-163	-4.84118e-163	4.37071e-163	-7.62454e-163	-1.9511e-163	2.43882e-163	-1.13195e-163	1.4433e-162	-1.18437e-162	4.28841e-163	3.18088e-163	5.25047e-163	-8.74299e-164	-6.21238e-163	-3.36886e-164	4.74056e-163	-3.63948e-163	3.6009e-163	-7.0866e-163	-1.51945e-163	5.86733e-164	2.82432e-164	0
-4.73162e-165	-8.6774e-163	3.79289e-163	-3.81337e-163	2.87739e-163	7.75443e-163	-9.94487e-163	9.24019e-163	-5.41482e-163	-4.84118e-163	4.37071e-163	-7.62454e-163	-1.9511e-163	2.43882e-163	-1.13195e-163	1.4433e-162	-1.18437e-162	4.28841e-163	3.18088e-163	5.25047e-163	-8.74299e-164	-6.21238e-163	-3.36886e-164	4.74056e-163	-3.63948e-163	3.6009e-163	-7.0866e-163	-1.51945e-163	5.86733e-164	2.82432e-164	0
-4.73162e-165	-8.6774e-163	3.79289e-163	-3.81337e-163	2.87739e-163	7.75443e-163	-9.94487e-163	9.24019e-163	-5.41482e-163	-4.84118e-163	4.37071e-163	-7.62454e-163	-1.9511e-163	2.43882e-163	-1.13195e-163	1.4433e-162	-1.18437e-162	4.28841e-163	3.18088e-163	5.25047e-163	-8.74299e-164	-6.21238e-163	-3.36886e-164	4.74056e-163	-3.63948e-163	3.6009e-163	-7.0866e-163	-1.51945e-163	5.86733e-164	2.82432e-164	0
-4.73162e-165	-8.6774e-163	3.79289e-163	-3.81337e-163	2.87739e-163	7.75443e-163	-9.94487e-163	9.24019e-163	-5.41482e-163	-4.84118e-163	4.37071e-163	-7.62454e-163	-1.9511e-163	2.43882e-163	-1.13195e-163	1.4433e-162	-1.18437e-162	4.28841e-163	3.18088e-163	5.25047e-163	-8.74299e-164	-6.21238e-163	-3.36886e-164	4.74056e-163	-3.63948e-163	3.6009e-163	-7.0866e-163	-1.51945e-163	5.86733e-164	2.82432e-164	0
-4.73162e-165	-8.6774e-163	3.79289e-163	-3.81337e-163	2.87739e-163	7.75443e-163	-9.94487e-163	9.24019e-163	-5.41482e-163	-4.84118e-163	4.37071e-163	-7.62454e-163	-1.9511e-163	2.43882e-163	-1.13195e-163	1.4433e-162	-1.18437e-162	4.28841e-163	3.18088e-163	5.25047e-163	-8.74299e-164	-6.21238e-163	-3.36886e-164	4.74056e-163	-3.63948e-163	3.6009e-163	-7.0866e-163	-1.51945e-163	5.86733e-164	2.82432e-164	0
-4.73162e-165	-8.6774e-163	3.79289e-163	-3.81337e-163	2.87739e-163	7.75443e-163	-9.94487e-163	9.24019e-163	-5.41482e-163	-4.84118e-163	4.37071e-163	-7.62454e-163	-1.9511e-163	2.43882e-163	-1.13195e-163	1.4433e-162	-1.18437e-162	4.28841e-163	3.18088e-163	5.25047e-163	-8.74299e-164	-6.21238e-163	-3.36886e-164	4.74056e-163	-3.63948e-163	3.6009e-163	-7.0866e-163	-1.51945e-163	5.86733e-164	2.82432e-164	0
-4.73162e-165	-8.6774e-163	3.79289e-163	-3.81337e-163	2.87739e-163	7.75443e-163	-9.94487e-163	9.24019e-163	-5.41482e-163	-4.84118e-163	4.37071e-163	-7.62454e-163	-1.9511e-163	2.43882e-163	-1.13195e-163	1.4433e-162	-1.18437e-162	4.28841e-163	3.18088e-163	5.25047e-163	-8.74299e-164	-6.21238e-163	-3.36886e-164	4.74056e-163	-3.63948e-163	3.6009e-163	-7.0866e-163	-1.51945e-163	5.86733e-164	2.82432e-164	0
-4.73162e-165	-8.6774e-163	3.79289e-163	-3.81337e-163	2.87739e-163	7.75443e-163	-9.94487e-163	9.24019e-163	-5.41482e-163	-4.84118e-163	4.37071e-163	-7.62454e-163	-1.9511e-163	2.43882e-163	-1.13195e-163	1.4433e-162	-1.18437e-162	4.28841e-163	3.18088e-163	5.25047e-163	-8.74299e-164	-6.21238e-163	-3.36886e-164	4.74056e-163	-3.63948e-163	3.6009e-163	-7.0866e-163	-1.51945e-163	5.86733e-164	2.82432e-164	0
-4.73162e-165	-8.6774e-163	3.79289e-163	-3.81337e-163	2.87739e-163	7.75443e-163	-9.94487e-163	9.24019e-163	-5.41482e-163	-4.84118e-163	4.37071e-163	-7.62454e-163	-1.9511e-163	2.43882e-163	-1.13195e-163	1.4433e-162	-1.18437e-162	4.28841e-163	3.18088e-163	5.25047e-163	-8.74299e-164	-6.21238e-163	-3.36886e-164	4.74056e-163	-3.63948e-163	3.6009e-163	-7.0866e-163	-1.51945e-163	5.86733e-164	2.82432e-164	0
-4.73162e-165	-8.6774e-163	3.79289e-163	-3.81337e-163	2.87739e-163	7.75443e-163	-9.94487e-163	9.24019e-163	-5.41482e-163	-4.84118e-163	4.37071e-163	-7.62454e-163	-1.9511e-163	2.43882e-163	-1.13195e-163	1.4433e-162	-1.18437e-162	4.28841e-163	3.18088e-163	5.25047e-163	-8.74299e-164	-6.21238e-163	-3.36886e-164	4.74056e-163	-3.63948e-163	3.6009e-163	-7.0866e-163	-1.51945e-163	5.86733e-164	2.82432e-164	0
-4.73162e-165	-8.6774e-163	3.79289e-163	-3.81337e-163	2.87739e-163	7.75443e-163	-9.94487e-163	9.24019e-163	-5.41482e-163	-4.84118e-163	4.37071e-163	-7.62454e-163	-1.9511e-163	2.43882e-163	-1.13195e-163	1.4433e-162	-1.18437e-162	4.28841e-163	3.18088e-163	5.25047e-163	-8.74299e-164	-6.21238e-163	-3.36886e-164	4.74056e-163	-3.63948e-163	3.6009e-163	-7.0866e-163	-1.51945e-163	5.86733e-164	2.82432e-164	0
-4.73162e-165	-8.6774e-163	3.79289e-163	-3.81337e-163	2.87739e-163	7.75443e-163	-9.94487e-163	9.24019e-163	-5.41482e-163	-4.84118e-163	4.37071e-163	-7.62454e-163	-1.9511e-163	2.43882e-163	-1.13195e-163	1.4433e-162	-1.18437e-162	4.28841e-163	3.18088e-163	5.25047e-163	-8.74299e-164	-6.21238e-163	-3.36886e-164	4.74056e-163	-3.63948e-163	3.6009e-163	-7.0866e-163	-1.51945e-163	5.86733e-164	2.82432e-164	0
-4.73162e-165	-8.6774e-163	3.79289e-163	-3.81337e-163	2.87739e-163	7.75443e-163	-9.94487e-163	9.24019e-163	-5.41482e-163	-4.84118e-163	4.37071e-163	-7.62454e-163	-1.9511e-163	2.43882e-163	-1.13195e-163	1.4433e-162	-1.18437e-162	4.28841e-163	3.18088e-163	5.25047e-163	-8.74299e-164	-6.21238e-163	-3.36886e-164	4.74056e-163	-3.63948e-163	3.6009e-163	-7.0866e-163	-1.51945e-163	5.86733e-164	2.82432e-164	0
-4.73162e-165	-8.6774e-163	3.79289e-163	-3.81337e-163	2.87739e-163	7.75443e-163	-9.94487e-163	9.24019e-163	-5.41482e-163	-4.84118e-163	4.37071e-163	-7.62454e-163	-1.9511e-163	2.43882e-163	-1.13195e-163	1.4433e-162	-1.18437e-162	4.28841e-163	3.18088e-163	5.25047e-163	-8.74299e-164	-6.21238e-163	-3.36886e-164	4.74056e-163	-3.63948e-163	3.6009e-163	-7.0866e-163	-1.51945e-163	5.86733e-164	2.82432e-164	0
-4.73162e-165	-8.6774e-163	3.79289e-163	-3.81337e-163	2.87739e-163	7.75443e-163	-9.94487e-163	9.24019e-163	-5.41482e-163	-4.84118e-163	4.37071e-163	-7.62454e-163	-1.9511e-163	2.43882e-163	-1.13195e-163	1.4433e-162	-1.18437e-162	4.28841e-163	3.18088e-163	5.25047e-163	-8.74299e-164	-6.21238e-163	-3.36886e-164	4.74056e-163	-3.63948e-163	3.6009e-163	-7.0866e-163	-1.51945e-163	5.86733e-164	2.82432e-164	0
-4.73162e-165	-8.6774e-163	3.79289e-163	-3.81337e-163	2.87739e-163	7.75443e-163	-9.94487e-163	9.24019e-163	-5.41482e-163	-4.84118e-163	4.37071e-163	-7.62454e-163	-1.9511e-163	2.43882e-163	-1.13195e-163	1.4433e-162	-1.18437e-162	4.28841e-163	3.18088e-163	5.25047e-163	-8.74299e-164	-6.21238e-163	-3.36886e-164	4.74056e-163	-3.63948e-163	3.6009e-163	-7.0866e-163	-1.51945e-163	5.86733e-164	2.82432e-164	0
-4.73162e-165	-8.6774e-163	3.79289e-163	-3.81337e-163	2.87739e-163	7.75443e-163	-9.94487e-163	9.24019e-163	-5.41482e-163	-4.84118e-163	4.37071e-163	-7.62454e-163	-1.9511e-163	2.43882e-163	-1.13195e-163	1.4433e-162	-1.18437e-162	4.28841e-163	3.18088e-163	5.25047e-163	-8.74299e-164	-6.21238e-163	-3.36886e-164	4.74056e-163	-3.63948e-163	3.6009e-163	-7.0866e-163	-1.51945e-163	5.86733e-164	2.82432e-164	0
-4.73162e-165	-8.6774e-163	3.79289e-163	-3.81337e-163	2.87739e-163	7.75443e-163	-9.94487e-163	9.24019e-163	-5.41482e-163	-4.84118e-163	4.37071e-163	-7.62454e-163	-1.9511e-163	2.43882e-163	-1.13195e-163	1.4433e-162	-1.18437e-162	4.28841e-163	3.18088e-163	5.25047e-163	-8.74299e-164	-6.21238e-163	-3.36886e-164	4.74056e-163	-3.63948e-163	3.6009e-163	-7.0866e-163	-1.51945e-163	5.86733e-164	2.82432e-164	0
-4.73162e-165	-8.6774e-163	3.79289e-163	-3.81337e-163	2.87739e-163	7.75443e-163	-9.94487e-163	9.24019e-163	-5.41482e-163	-4.84118e-163	4.37071e-163	-7.62454e-163	-1.9511e-163	2.43882e-163	-1.13195e-163	1.4433e-162	-1.18437e-162	4.28841e-163	3.18088e-163	5.25047e-163	-8.74299e-164	-6.21238e-163	-3.36886e-164	4.74056e-163	-3.63948e-163	3.6009e-163	-7.0866e-163	-1.51945e-163	5.86733e-164	2.82432e-164	0
-4.73162e-165	-8.6774e-163	3.79289e-163	-3.81337e-163	2.87739e-163	7.75443e-163	-9.94487e-163	9.24019e-163	-5.41482e-163	-4.84118e-163	4.37071e-163	-7.62454e-163	-1.9511e-163	2.43882e-163	-1.13195e-163	1.4433e-162	-1.18437e-162	4.28841e-163	3.18088e-163	5.25047e-163	-8.74299e-164	-6.21238e-163	-3.36886e-164	4.74056e-163	-3.63948e-163	3.6009e-163	-7.0866e-163	-1.51945e-163	5.86733e-164	2.82432e-164	0
-4.73162e-165	-8.6774e-163	3.79289e-163	-3.81337e-163	2.87739e-163	7.75443e-163	-9.94487e-163	9.24019e-163	-5.41482e-163	-4.84118e-163	4.37071e-163	-7.62454e-163	-1.9511e-163	2.43882e-163	-1.13195e-163	1.4433e-162	-1.18437e-162	4.28841e-163	3.18088e-163	5.25047e-163	-8.74299e-164	-6.21238e-163	-3.36886e-164	4.74056e-163	-3.63948e-163	3.6009e-163	-7.0866e-163	-1.51945e-163	5.86733e-164	2.82432e-164	0
-4.73162e-165	-8.6774e-163	3.79289e-163	-3.81337e-163	2.87739e-163	7.75443e-163	-9.94487e-163	9.24019e-163	-5.41482e-163	-4.84118e-163	4.37071e-163	-7.62454e-163	-1.9511e-163	2.43882e-163	-1.13195e-163	1.4433e-162	-1.18437e-162	4.28841e-163	3.18088e-163	5.25047e-163	-8.74299e-164	-6.21238e-163	-3.36886e-164	4.74056e-163	-3.63948e-163	3.6009e-163	-7.0866e-163	-1.51945e-163	5.86733e-164	2.82432e-164	0
-4.73162e-165	-8.6774e-163	3.79289e-163	-3.81337e-163	2.87739e-163	7.75443e-163	-9.94487e-163	9.24019e-163	-5.41482e-163	-4.84118e-163	4.37071e-163	-7.62454e-163	-1.9511e-163	2.43882e-163	-1.13195e-163	1.4433e-162	-1.18437e-162	4.28841e-163	3.18088e-163	5.25047e-163	-8.74299e-164	-6.21238e-163	-3.36886e-164	4.74056e-163	-3.63948e-163	3.6009e-163	-7.0866e-163	-1.51945e-163	5.86733e-164	2.82432e-164	0
-4.73162e-165	-8.6774e-163	3.79289e-163	-3.81337e-163	2.87739e-163	7.75443e-163	-9.94487e-163	9.24019e-163	-5.41482e-163	-4.84118e-163	4.37071e-163	-7.62454e-163	-1.9511e-163	2.43882e-163	-1.13195e-163	1.4433e-162	-1.18437e-162	4.28841e-163	3.18088e-163	5.25047e-163	-8.74299e-164	-6.21238e-163	-3.36886e-164	4.74056e-163	-3.63948e-163	3.6009e-163	-7.0866e-163	-1.51945e-163	5.86733e-164	2.82432e-164	0
-4.73162e-165	-8.6774e-163	3.79289e-163	-3.81337e-163	2.87739e-163	7.75443e-163	-9.94487e-163	9.24019e-163	-5.41482e-163	-4.84118e-163	4.37071e-163	-7.62454e-163	-1.9511e-163	2.43882e-163	-1.13195e-163	1.4433e-162	-1.18437e-162	4.28841e-163	3.18088e-163	5.25047e-163	-8.74299e-164	-6.21238e-163	-3.36886e-164	4.74056e-163	-3.63948e-163	3.6009e-163	-7.0866e-163	-1.51945e-163	5.86733e-164	2.82432e-164	0
-4.73162e-165	-8.6774e-163	3.79289e-163	-3.81337e-163	2.87739e-163	7.75443e-163	-9.94487e-163	9.24019e-163	-5.41482e-163	-4.84118e-163	4.37071e-163	-7.62454e-163	-1.9511e-163	2.43882e-163	-1.13195e-163	1.4433e-162	-1.18437e-162	4.28841e-163	3.18088e-163	5.25047e-163	-8.74299e-164	-6.21238e-163	-3.36886e-164	4.74056e-163	-3.63948e-163	3.6009e-163	-7.0866e-163	-1.51945e-163	5.86733e-164	2.82432e-164	0
-4.73162e-165	-8.6774e-163	3.79289e-163	-3.81337e-163	2.87739e-163	7.75443e-163	-9.94487e-163	9.24019e-163	-5.41482e-163	-4.84118e-163	4.37071e-163	-7.62454e-163	-1.9511e-163	2.43882e-163	-1.13195e-163	1.4433e-162	-1.18437e-162	4.28841e-163	3.18088e-163	5.25047e-163	-8.74299e-164	-6.21238e-163	-3.36886e-164	4.74056e-163	-3.63948e-163	3.6009e-163	-7.0866e-163	-1.51945e-163	5.86733e-164	2.82432e-164	0
-4.73162e-165	-8.6774e-163	3.79289e-163	-3.81337e-163	2.87739e-163	7.75443e-163	-9.94487e-163	9.24019e-163	-5.41482e-163	-4.84118e-163	4.37071e-163	-7.62454e-163	-1.9511e-163	2.43882e-163	-1.13195e-163	1.4433e-162	-1.18437e-162	4.28841e-163	3.18088e-163	5.25047e-163	-8.74299e-164	-6.21238e-163	-3.36886e-164	4.74056e-163	-3.63948e-163	3.6009e-163	-7.0866e-163	-1.51945e-163	5.86733e-164	2.82432e-164	0
-4.73162e-165	-8.6774e-163	3.79289e-163	-3.81337e-163	2.87739e-163	7.75443e-163	-9.94487e-163	9.24019e-163	-5.41482e-163	-4.84118e-163	4.37071e-163	-7.62454e-163	-1.9511e-163	2.43882e-163	-1.13195e-163	1.4433e-162	-1.18437e-162	4.28841e-163	3.18088e-163	5.25047e-163	-8.74299e-164	-6.21238e-163	-3.36886e-164	4.74056e-163	-3.63948e-163	3.6009e-163	-7.0866e-163	-1.51945e-163	5.86733e-164	2.82432e-164	0
-4.73162e-165	-8.6774e-163	3.79289e-163	-3.81337e-163	2.87739e-163	7.75443e-163	-9.94487e-163	9.24019e-163	-5.41482e-163	-4.84118e-163	4.37071e-163	-7.62454e-163	-1.9511e-163	2.43882e-163	-1.13195e-163	1.4433e-162	-1.18437e-162	4.28841e-163	3.18088e-163	5.25047e-163	-8.74299e-164	-6.21238e-163	-3.36886e-164	4.74056e-163	-3.63948e-163	3.6009e-163	-7.0866e-163	-1.51945e-163	5.86733e-164	2.82432e-164	0
-4.73162e-165	-8.6774e-163	3.79289e-163	-3.81337e-163	2.87739e-163	7.75443e-163	-9.94487e-163	9.24019e-163	-5.41482e-163	-4.84118e-163	4.37071e-163	-7.62454e-163	-1.9511e-163	2.43882e-163	-1.13195e-163	1.4433e-162	-1.18437e-162	4.28841e-163	3.18088e-163	5.25047e-163	-8.74299e-164	-6.21238e-163	-3.36886e-164	4.74056e-163	-3.63948e-163	3.6009e-163	-7.0866e-163	-1.51945e-163	5.86733e-164	2.82432e-164	0
-4.73162e-165	-8.6774e-163	3.79289e-163	-3.81337e-163	2.87739e-163	7.75443e-163	-9.94487e-163	9.24019e-163	-5.41482e-163	-4.84118e-163	4.37071e-163	-7.62454e-163	-1.9511e-163	2.43882e-163	-1.13195e-163	1.4433e-162	-1.18437e-162	4.28841e-163	3.18088e-163	5.25047e-163	-8.74299e-164	-6.21238e-163	-3.36886e-164	4.74056e-163	-3.63948e-163	3.6009e-163	-7.0866e-163	-1.51945e-163	5.86733e-164	2.82432e-164	0
-4.73162e-165	-8.6774e-163	3.79289e-163	-3.81337e-163	2.87739e-163	7.75443e-163	-9.94487e-163	9.24019e-163	-5.41482e-163	-4.84118e-163	4.37071e-163	-7.62454e-163	-1.9511e-163	2.43882e-163	-1.13195e-163	1.4433e-162	-1.18437e-162	4.28841e-163	3.18088e-163	5.25047e-163	-8.74299e-164	-6.21238e-163	-3.36886e-164	4.74056e-163	-3.63948e-163	3.6009e-163	-7.0866e-163	-1.51945e-163	5.86733e-164	2.82432e-164	0
-4.73162e-165	-8.6774e-163	3.79289e-163	-3.81337e-163	2.87739e-163	7.75443e-163	-9.94487e-163	9.24019e-163	-5.41482e-163	-4.84118e-163	4.37071e-163	-7.62454e-163	-1.9511e-163	2.43882e-163	-1.13195e-163	1.4433e-162	-1.18437e-162	4.28841e-163	3.18088e-163	5.25047e-163	-8.74299e-164	-6.21238e-163	-3.36886e-164	4.74056e-163	-3.63948e-163	3.6009e-163	-7.0866e-163	-1.51945e-163	5.86733e-164	2.82432e-164	0
-4.73162e-165	-8.6774e-163	3.79289e-163	-3.81337e-163	2.87739e-163	7.75443e-163	-9.94487e-163	9.24019e-163	-5.41482e-163	-4.84118e-163	4.37071e-163	-7.62454e-163	-1.9511e-163	2.43882e-163	-1.13195e-163	1.4433e-162	-1.18437e-162	4.28841e-163	3.18088e-163	5.25047e-163	-8.74299e-164	-6.21238e-163	-3.36886e-164	4.74056e-163	-3.63948e-163	3.6009e-163	-7.0866e-163	-1.51945e-163	5.86733e-164	2.82432e-164	0
-4.73162e-165	-8.6774e-163	3.79289e-163	-3.81337e-163	2.87739e-163	7.75443e-163	-9.94487e-163	9.24019e-163	-5.41482e-163	-4.84118e-163	4.37071e-163	-7.62454e-163	-1.9511e-163	2.43882e-163	-1.13195e-163	1.4433e-162	-1.18437e-162	4.28841e-163	3.18088e-163	5.25047e-163	-8.74299e-164	-6.21238e-163	-3.36886e-164	4.74056e-163	-3.63948e-163	3.6009e-163	-7.0866e-163	-1.51945e-163	5.86733e-164	2.82432e-164	0
-4.73162e-165	-8.6774e-163	3.79289e-163	-3.81337e-163	2.87739e-163	7.75443e-163	-9.94487e-163	9.24019e-163	-5.41482e-163	-4.84118e-163	4.37071e-163	-7.62454e-163	-1.9511e-163	2.43882e-163	-1.13195e-163	1.4433e-162	-1.18437e-162	4.28841e-163	3.18088e-163	5.25047e-163	-8.74299e-164	-6.21238e-163	-3.36886e-164	4.74056e-163	-3.63948e-163	3.6009e-163	-7.0866e-163	-1.51945e-163	5.86733e-164	2.82432e-164	0
-4.73162e-165	-8.6774e-163	3.79289e-163	-3.81337e-163	2.87739e-163	7.75443e-163	-9.94487e-163	9.24019e-163	-5.41482e-163	-4.84118e-163	4.37071e-163	-7.62454e-163	-1.9511e-163	2.43882e-163	-1.13195e-163	1.4433e-162	-1.18437e-162	4.28841e-163	3.18088e-163	5.25047e-163	-8.74299e-164	-6.21238e-163	-3.36886e-164	4.74056e-163	-3.63948e-163	3.6009e-163	-7.0866e-163	-1.51945e-163	5.86733e-164	2.82432e-164	0
-4.73162e-165	-8.6774e-163	3.79289e-163	-3.81337e-163	2.87739e-163	7.75443e-163	-9.94487e-163	9.24019e-163	-5.41482e-163	-4.84118e-163	4.37071e-163	-7.62454e-163	-1.9511e-163	2.43882e-163	-1.13195e-163	1.4433e-162	-1.18437e-162	4.28841e-163	3.18088e-163	5.25047e-163	-8.74299e-164	-6.21238e-163	-3.36886e-164	4.74056e-163	-3.63948e-163	3.6009e-163	-7.0866e-163	-1.51945e-163	5.86733e-164	2.82432e-164	0
-4.73162e-165	-8.6774e-163	3.79289e-163	-3.81337e-163	2.87739e-163	7.75443e-163	-9.94487e-163	9.24019e-163	-5.41482e-163	-4.84118e-163	4.37071e-163	-7.62454e-163	-1.9511e-163	2.43882e-163	-1.13195e-163	1.4433e-162	-1.18437e-162	4.28841e-163	3.18088e-163	5.25047e-163	-8.74299e-164	-6.21238e-163	-3.36886e-164	4.74056e-163	-3.63948e-163	3.6009e-163	-7.0866e-163	-1.51945e-163	5.86733e-164	2.82432e-164	0
-4.73162e-165	-8.6774e-163	3.79289e-163	-3.81337e-163	2.87739e-163	7.75443e-163	-9.94487e-163	9.24019e-163	-5.41482e-163	-4.84118e-163	4.37071e-163	-7.62454e-163	-1.9511e-163	2.43882e-163	-1.13195e-163	1.4433e-162	-1.18437e-162	4.28841e-163	3.18088e-163	5.25047e-163	-8.74299e-164	-6.21238e-163	-3.36886e-164	4.74056e-163	-3.63948e-163	3.6009e-163	-7.0866e-163	-1.51945e-163	5.86733e-164	2.82432e-164	0
-4.73162e-165	-8.6774e-163	3.79289e-163	-3.81337e-163	2.87739e-163	7.75443e-163	-9.94487e-163	9.24019e-163	-5.41482e-163	-4.84118e-163	4.37071e-163	-7.62454e-163	-1.9511e-163	2.43882e-163	-1.13195e-163	1.4433e-162	-1.18437e-162	4.28841e-163	3.18088e-163	5.25047e-163	-8.74299e-164	-6.21238e-163	-3.36886e-164	4.74056e-163	-3.63948e-163	3.6009e-163	-7.0866e-163	-1.51945e-163	5.86733e-164	2.82432e-164	0
-4.73162e-165	-8.6774e-163	3.79289e-163	-3.81337e-163	2.87739e-163	7.75443e-163	-9.94487e-163	9.24019e-163	-5.41482e-163	-4.84118e-163	4.37071e-163	-7.62454e-163	-1.9511e-163	2.43882e-163	-1.13195e-163	1.4433e-162	-1.18437e-162	4.28841e-163	3.18088e-163	5.25047e-163	-8.74299e-164	-6.21238e-163	-3.36886e-164	4.74056e-163	-3.63948e-163	3.6009e-163	-7.0866e-163	-1.51945e-163	5.86733e-164	2.82432e-164	0
-4.73162e-165	-8.6774e-163	3.79289e-163	-3.81337e-163	2.87739e-163	7.75443e-163	-9.94487e-163	9.24019e-163	-5.41482e-163	-4.84118e-163	4.37071e-163	-7.62454e-163	-1.9511e-163	2.43882e-163	-1.13195e-163	1.4433e-162	-1.18437e-162	4.28841e-163	3.18088e-163	5.25047e-163	-8.74299e-164	-6.21238e-163	-3.36886e-164	4.74056e-163	-3.63948e-163	3.6009e-163	-7.0866e-163	-1.51945e-163	5.86733e-164	2.82432e-164	0
-4.73162e-165	-8.6774e-163	3.79289e-163	-3.81337e-163	2.87739e-163	7.75443e-163	-9.94487e-163	9.24019e-163	-5.41482e-163	-4.84118e-163	4.37071e-163	-7.62454e-163	-1.9511e-163	2.43882e-163	-1.13195e-163	1.4433e-162	-1.18437e-162	4.28841e-163	3.18088e-163	5.25047e-163	-8.74299e-164	-6.21238e-163	-3.36886e-164	4.74056e-163	-3.63948e-163	3.6009e-163	-7.0866e-163	-1.51945e-163	5.86733e-164	2.82432e-164	0
-4.73162e-165	-8.6774e-163	3.79289e-163	-3.81337e-163	2.87739e-163	7.75443e-163	-9.94487e-163	9.24019e-163	-5.41482e-163	-4.84118e-163	4.37071e-163	-7.62454e-163	-1.9511e-163	2.43882e-163	-1.13195e-163	1.4433e-162	-1.18437e-162	4.28841e-163	3.18088e-163	5.25047e-163	-8.74299e-164	-6.21238e-163	-3.36886e-164	4.74056e-163	-3.63948e-163	3.6009e-163	-7.0866e-163	-1.51945e-163	5.86733e-164	2.82432e-164	0
-4.73162e-165	-8.6774e-163	3.79289e-163	-3.81337e-163	2.87739e-163	7.75443e-163	-9.94487e-163	9.24019e-163	-5.41482e-163	-4.84118e-163	4.37071e-163	-7.62454e-163	-1.9511e-163	2.43882e-163	-1.13195e-163	1.4433e-162	-1.18437e-162	4.28841e-163	3.18088e-163	5.25047e-163	-8.74299e-164	-6.21238e-163	-3.36886e-164	4.74056e-163	-3.63948e-163	3.6009e-163	-7.0866e-163	-1.51945e-163	5.86733e-164	2.82432e-164	0
-4.73162e-165	-8.6774e-163	3.79289e-163	-3.81337e-163	2.87739e-163	7.75443e-163	-9.94487e-163	9.24019e-163	-5.41482e-163	-4.84118e-163	4.37071e-163	-7.62454e-163	-1.9511e-163	2.43882e-163	-1.13195e-163	1.4433e-162	-1.18437e-162	4.28841e-163	3.18088e-163	5.25047e-163	-8.74299e-164	-6.21238e-163	-3.36886e-164	4.74056e-163	-3.63948e-163	3.6009e-163	-7.0866e-163	-1.51945e-163	5.86733e-164	2.82432e-164	0
-4.73162e-165	-8.6774e-163	3.79289e-163	-3.81337e-163	2.87739e-163	7.75443e-163	-9.94487e-163	9.24019e-163	-5.41482e-163	-4.84118e-163	4.37071e-163	-7.62454e-163	-1.9511e-163	2.43882e-163	-1.13195e-163	1.4433e-162	-1.18437e-162	4.28841e-163	3.18088e-163	5.25047e-163	-8.74299e-164	-6.21238e-163	-3.36886e-164	4.74056e-163	-3.63948e-163	3.6009e-163	-7.0866e-163	-1.51945e-163	5.86733e-164	2.82432e-164	0
-4.73162e-165	-8.6774e-163	3.79289e-163	-3.81337e-163	2.87739e-163	7.75443e-163	-9.94487e-163	9.24019e-163	-5.41482e-163	-4.84118e-163	4.37071e-163	-7.62454e-163	-1.9511e-163	2.43882e-163	-1.13195e-163	1.4433e-162	-1.18437e-162	4.28841e-163	3.18088e-163	5.25047e-163	-8.74299e-164	-6.21238e-163	-3.36886e-164	4.74056e-163	-3.63948e-163	3.6009e-163	-7.0866e-163	-1.51945e-163	5.86733e-164	2.82432e-164	0
-4.73162e-165	-8.6774e-163	3.79289e-163	-3.81337e-163	2.87739e-163	7.75443e-163	-9.94487e-163	9.24019e-163	-5.41482e-163	-4.84118e-163	4.37071e-163	-7.62454e-163	-1.9511e-163	2.43882e-163	-1.13195e-163	1.4433e-162	-1.18437e-162	4.28841e-163	3.18088e-163	5.25047e-163	-8.74299e-164	-6.21238e-163	-3.36886e-164	4.74056e-163	-3.63948e-163	3.6009e-163	-7.0866e-163	-1.51945e-163	5.86733e-164	2.82432e-164	0
-4.73162e-165	-8.6774e-163	3.79289e-163	-3.81337e-163	2.87739e-163	7.75443e-163	-9.94487e-163	9.24019e-163	-5.41482e-163	-4.84118e-163	4.37071e-163	-7.62454e-163	-1.9511e-163	2.43882e-163	-1.13195e-163	1.4433e-162	-1.18437e-162	4.28841e-163	3.18088e-163	5.25047e-163	-8.74299e-164	-6.21238e-163	-3.36886e-164	4.74056e-163	-3.63948e-163	3.6009e-163	-7.0866e-163	-1.51945e-163	5.86733e-164	2.82432e-164	0
-4.73162e-165	-8.6774e-163	3.79289e-163	-3.81337e-163	2.87739e-163	7.75443e-163	-9.94487e-163	9.24019e-163	-5.41482e-163	-4.84118e-163	4.37071e-163	-7.62454e-163	-1.9511e-163	2.43882e-163	-1.13195e-163	1.4433e-162	-1.18437e-162	4.28841e-163	3.18088e-163	5.25047e-163	-8.74299e-164	-6.21238e-163	-3.36886e-164	4.74056e-163	-3.63948e-163	3.6009e-163	-7.0866e-163	-1.51945e-163	5.86733e-164	2.82432e-164	0
-4.73162e-165	-8.6774e-163	3.79289e-163	-3.81337e-163	2.87739e-163	7.75443e-163	-9.94487e-163	9.24019e-163	-5.41482e-163	-4.84118e-163	4.37071e-163	-7.62454e-163	-1.9511e-163	2.43882e-163	-1.13195e-163	1.4433e-162	-1.18437e-162	4.28841e-163	3.18088e-163	5.25047e-163	-8.74299e-164	-6.21238e-163	-3.36886e-164	4.74056e-163	-3.63948e-163	3.6009e-163	-7.0866e-163	-1.51945e-163	5.86733e-164	2.82432e-164	0
-4.73162e-165	-8.6774e-163	3.79289e-163	-3.81337e-163	2.87739e-163	7.75443e-163	-9.94487e-163	9.24019e-163	-5.41482e-163	-4.84118e-163	4.37071e-163	-7.62454e-163	-1.9511e-163	2.43882e-163	-1.13195e-163	1.4433e-162	-1.18437e-162	4.28841e-163	3.18088e-163	5.25047e-163	-8.74299e-164	-6.21238e-163	-3.36886e-164	4.74056e-163	-3.63948e-163	3.6009e-163	-7.0866e-163	-1.51945e-163	5.86733e-164	2.82432e-164	0
-4.73162e-165	-8.6774e-163	3.79289e-163	-3.81337e-163	2.87739e-163	7.75443e-163	-9.94487e-163	9.24019e-163	-5.41482e-163	-4.84118e-163	4.37071e-163	-7.62454e-163	-1.9511e-163	2.43882e-163	-1.13195e-163	1.4433e-162	-1.18437e-162	4.28841e-163	3.18088e-163	5.25047e-163	-8.74299e-164	-6.21238e-163	-3.36886e-164	4.74056e-163	-3.63948e-163	3.6009e-163	-7.0866e-163	-1.51945e-163	5.86733e-164	2.82432e-164	0
-4.73162e-165	-8.6774e-163	3.79289e-163	-3.81337e-163	2.87739e-163	7.75443e-163	-9.94487e-163	9.24019e-163	-5.41482e-163	-4.84118e-163	4.37071e-163	-7.62454e-163	-1.9511e-163	2.43882e-163	-1.13195e-163	1.4433e-162	-1.18437e-162	4.28841e-163	3.18088e-163	5.25047e-163	-8.74299e-164	-6.21238e-163	-3.36886e-164	4.74056e-163	-3.63948e-163	3.6009e-163	-7.0866e-163	-1.51945e-163	5.86733e-164	2.82432e-164	0
-4.73162e-165	-8.6774e-163	3.79289e-163	-3.81337e-163	2.87739e-163	7.75443e-163	-9.94487e-163	9.24019e-163	-5.41482e-163	-4.84118e-163	4.37071e-163	-7.62454e-163	-1.9511e-163	2.43882e-163	-1.13195e-163	1.4433e-162	-1.18437e-162	4.28841e-163	3.18088e-163	5.25047e-163	-8.74299e-164	-6.21238e-163	-3.36886e-164	4.74056e-163	-3.63948e-163	3.6009e-163	-7.0866e-163	-1.51945e-163	5.86733e-164	2.82432e-164	0
-4.73162e-165	-8.6774e-163	3.79289e-163	-3.81337e-163	2.87739e-163	7.75443e-163	-9.94487e-163	9.24019e-163	-5.41482e-163	-4.84118e-163	4.37071e-163	-7.62454e-163	-1.9511e-163	2.43882e-163	-1.13195e-163	1.4433e-162	-1.18437e-162	4.28841e-163	3.18088e-163	5.25047e-163	-8.74299e-164	-6.21238e-163	-3.36886e-164	4.74056e-163	-3.63948e-163	3.6009e-163	-7.0866e-163	-1.51945e-163	5.86733e-164	2.82432e-164	0
-4.73162e-165	-8.6774e-163	3.79289e-163	-3.81337e-163	2.87739e-163	7.75443e-163	-9.94487e-163	9.24019e-163	-5.41482e-163	-4.84118e-163	4.37071e-163	-7.62454e-163	-1.9511e-163	2.43882e-163	-1.13195e-163	1.4433e-162	-1.18437e-162	4.28841e-163	3.18088e-163	5.25047e-163	-8.74299e-164	-6.21238e-163	-3.36886e-164	4.74056e-163	-3.63948e-163	3.6009e-163	-7.0866e-163	-1.51945e-163	5.86733e-164	2.82432e-164	0
-4.73162e-165	-8.6774e-163	3.79289e-163	-3.81337e-163	2.87739e-163	7.75443e-163	-9.94487e-163	9.24019e-163	-5.41482e-163	-4.84118e-163	4.37071e-163	-7.62454e-163	-1.9511e-163	2.43882e-163	-1.13195e-163	1.4433e-162	-1.18437e-162	4.28841e-163	3.18088e-163	5.25047e-163	-8.74299e-164	-6.21238e-163	-3.36886e-164	4.74056e-163	-3.63948e-163	3.6009e-163	-7.0866e-163	-1.51945e-163	5.86733e-164	2.82432e-164	0
-4.73162e-165	-8.6774e-163	3.79289e-163	-3.81337e-163	2.87739e-163	7.75443e-163	-9.94487e-163	9.24019e-163	-5.41482e-163	-4.84118e-163	4.37071e-163	-7.62454e-163	-1.9511e-163	2.43882e-163	-1.13195e-163	1.4433e-162	-1.18437e-162	4.28841e-163	3.18088e-163	5.25047e-163	-8.74299e-164	-6.21238e-163	-3.36886e-164	4.74056e-163	-3.63948e-163	3.6009e-163	-7.0866e-163	-1.51945e-163	5.86733e-164	2.82432e-164	0
-4.73162e-165	-8.6774e-163	3.79289e-163	-3.81337e-163	2.87739e-163	7.75443e-163	-9.94487e-163	9.24019e-163	-5.41482e-163	-4.84118e-163	4.37071e-163	-7.62454e-163	-1.9511e-163	2.43882e-163	-1.13195e-163	1.4433e-162	-1.18437e-162	4.28841e-163	3.18088e-163	5.25047e-163	-8.74299e-164	-6.21238e-163	-3.36886e-164	4.74056e-163	-3.63948e-163	3.6009e-163	-7.0866e-163	-1.51945e-163	5.86733e-164	2.82432e-164	0
-4.73162e-165	-8.6774e-163	3.79289e-163	-3.81337e-163	2.87739e-163	7.75443e-163	-9.94487e-163	9.24019e-163	-5.41482e-163	-4.84118e-163	4.37071e-163	-7.62454e-163	-1.9511e-163	2.43882e-163	-1.13195e-163	1.4433e-162	-1.18437e-162	4.28841e-163	3.18088e-163	5.25047e-163	-8.74299e-164	-6.21238e-163	-3.36886e-164	4.74056e-163	-3.63948e-163	3.6009e-163	-7.0866e-163	-1.51945e-163	5.86733e-164	2.82432e-164	0
-4.73162e-165	-8.6774e-163	3.79289e-163	-3.81337e-163	2.87739e-163	7.75443e-163	-9.94487e-163	9.24019e-163	-5.41482e-163	-4.84118e-163	4.37071e-163	-7.62454e-163	-1.9511e-163	2.43882e-163	-1.13195e-163	1.4433e-162	-1.18437e-162	4.28841e-163	3.18088e-163	5.25047e-163	-8.74299e-164	-6.21238e-163	-3.36886e-164	4.74056e-163	-3.63948e-163	3.6009e-163	-7.0866e-163	-1.51945e-163	5.86733e-164	2.82432e-164	0
-4.73162e-165	-8.6774e-163	3.79289e-163	-3.81337e-163	2.87739e-163	7.75443e-163	-9.94487e-163	9.24019e-163	-5.41482e-163	-4.84118e-163	4.37071e-163	-7.62454e-163	-1.9511e-163	2.43882e-163	-1.13195e-163	1.4433e-162	-1.18437e-162	4.28841e-163	3.18088e-163	5.25047e-163	-8.74299e-164	-6.21238e-163	-3.36886e-164	4.74056e-163	-3.63948e-163	3.6009e-163	-7.0866e-163	-1.51945e-163	5.86733e-164	2.82432e-164	0
-4.73162e-165	-8.6774e-163	3.79289e-163	-3.81337e-163	2.87739e-163	7.75443e-163	-9.94487e-163	9.24019e-163	-5.41482e-163	-4.84118e-163	4.37071e-163	-7.62454e-163	-1.9511e-163	2.43882e-163	-1.13195e-163	1.4433e-162	-1.18437e-162	4.28841e-163	3.18088e-163	5.25047e-163	-8.74299e-164	-6.21238e-163	-3.36886e-164	4.74056e-163	-3.63948e-163	3.6009e-163	-7.0866e-163	-1.51945e-163	5.86733e-164	2.82432e-164	0
-4.73162e-165	-8.6774e-163	3.79289e-163	-3.81337e-163	2.87739e-163	7.75443e-163	-9.94487e-163	9.24019e-163	-5.41482e-163	-4.84118e-163	4.37071e-163	-7.62454e-163	-1.9511e-163	2.43882e-163	-1.13195e-163	1.4433e-162	-1.18437e-162	4.28841e-163	3.18088e-163	5.25047e-163	-8.74299e-164	-6.21238e-163	-3.36886e-164	4.74056e-163	-3.63948e-163	3.6009e-163	-7.0866e-163	-1.51945e-163	5.86733e-164	2.82432e-164	0
-4.73162e-165	-8.6774e-163	3.79289e-163	-3.81337e-163	2.87739e-163	7.75443e-163	-9.94487e-163	9.24019e-163	-5.41482e-163	-4.84118e-163	4.37071e-163	-7.62454e-163	-1.9511e-163	2.43882e-163	-1.13195e-163	1.4433e-162	-1.18437e-162	4.28841e-163	3.18088e-163	5.25047e-163	-8.74299e-164	-6.21238e-163	-3.36886e-164	4.74056e-163	-3.63948e-163	3.6009e-163	-7.0866e-163	-1.51945e-163	5.86733e-164	2.82432e-164	0
-4.73162e-165	-8.6774e-163	3.79289e-163	-3.81337e-163	2.87739e-163	7.75443e-163	-9.94487e-163	9.24019e-163	-5.41482e-163	-4.84118e-163	4.37071e-163	-7.62454e-163	-1.9511e-163	2.43882e-163	-1.13195e-163	1.4433e-162	-1.18437e-162	4.28841e-163	3.18088e-163	5.25047e-163	-8.74299e-164	-6.21238e-163	-3.36886e-164	4.74056e-163	-3.63948e-163	3.6009e-163	-7.0866e-163	-1.51945e-163	5.86733e-164	2.82432e-164	0
-4.73162e-165	-8.6774e-163	3.79289e-163	-3.81337e-163	2.87739e-163	7.75443e-163	-9.94487e-163	9.24019e-163	-5.41482e-163	-4.84118e-163	4.37071e-163	-7.62454e-163	-1.9511e-163	2.43882e-163	-1.13195e-163	1.4433e-162	-1.18437e-162	4.28841e-163	3.18088e-163	5.25047e-163	-8.74299e-164	-6.21238e-163	-3.36886e-164	4.74056e-163	-3.63948e-163	3.6009e-163	-7.0866e-163	-1.51945e-163	5.86733e-164	2.82432e-164	0
-4.73162e-165	-8.6774e-163	3.79289e-163	-3.81337e-163	2.87739e-163	7.75443e-163	-9.94487e-163	9.24019e-163	-5.41482e-163	-4.84118e-163	4.37071e-163	-7.62454e-163	-1.9511e-163	2.43882e-163	-1.13195e-163	1.4433e-162	-1.18437e-162	4.28841e-163	3.18088e-163	5.25047e-163	-8.74299e-164	-6.21238e-163	-3.36886e-164	4.74056e-163	-3.63948e-163	3.6009e-163	-7.0866e-163	-1.51945e-163	5.86733e-164	2.82432e-164	0
-4.73162e-165	-8.6774e-163	3.79289e-163	-3.81337e-163	2.87739e-163	7.75443e-163	-9.94487e-163	9.24019e-163	-5.41482e-163	-4.84118e-163	4.37071e-163	-7.62454e-163	-1.9511e-163	2.43882e-163	-1.13195e-163	1.4433e-162	-1.18437e-162	4.28841e-163	3.18088e-163	5.25047e-163	-8.74299e-164	-6.21238e-163	-3.36886e-164	4.74056e-163	-3.63948e-163	3.6009e-163	-7.0866e-163	-1.51945e-163	5.86733e-164	2.82432e-164	0
-4.73162e-165	-8.6774e-163	3.79289e-163	-3.81337e-163	2.87739e-163	7.75443e-163	-9.94487e-163	9.24019e-163	-5.41482e-163	-4.84118e-163	4.37071e-163	-7.62454e-163	-1.9511e-163	2.43882e-163	-1.13195e-163	1.4433e-162	-1.18437e-162	4.28841e-163	3.18088e-163	5.25047e-163	-8.74299e-164	-6.21238e-163	-3.36886e-164	4.74056e-163	-3.63948e-163	3.6009e-163	-7.0866e-163	-1.51945e-163	5.86733e-164	2.82432e-164	0
-4.73162e-165	-8.6774e-163	3.79289e-163	-3.81337e-163	2.87739e-163	7.75443e-163	-9.94487e-163	9.24019e-163	-5.41482e-163	-4.84118e-163	4.37071e-163	-7.62454e-163	-1.9511e-163	2.43882e-163	-1.13195e-163	1.4433e-162	-1.18437e-162	4.28841e-163	3.18088e-163	5.25047e-163	-8.74299e-164	-6.21238e-163	-3.36886e-164	4.74056e-163	-3.63948e-163	3.6009e-163	-7.0866e-163	-1.51945e-163	5.86733e-164	2.82432e-164	0
-4.73162e-165	-8.6774e-163	3.79289e-163	-3.81337e-163	2.87739e-163	7.75443e-163	-9.94487e-163	9.24019e-163	-5.41482e-163	-4.84118e-163	4.37071e-163	-7.62454e-163	-1.9511e-163	2.43882e-163	-1.13195e-163	1.4433e-162	-1.18437e-162	4.28841e-163	3.18088e-163	5.25047e-163	-8.74299e-164	-6.21238e-163	-3.36886e-164	4.74056e-163	-3.63948e-163	3.6009e-163	-7.0866e-163	-1.51945e-163	5.86733e-164	2.82432e-164	0
-4.73162e-165	-8.6774e-163	3.79289e-163	-3.81337e-163	2.87739e-163	7.75443e-163	-9.94487e-163	9.24019e-163	-5.41482e-163	-4.84118e-163	4.37071e-163	-7.62454e-163	-1.9511e-163	2.43882e-163	-1.13195e-163	1.4433e-162	-1.18437e-162	4.28841e-163	3.18088e-163	5.25047e-163	-8.74299e-164	-6.21238e-163	-3.36886e-164	4.74056e-163	-3.63948e-163	3.6009e-163	-7.0866e-163	-1.51945e-163	5.86733e-164	2.82432e-164	0
-4.73162e-165	-8.6774e-163	3.79289e-163	-3.81337e-163	2.87739e-163	7.75443e-163	-9.94487e-163	9.24019e-163	-5.41482e-163	-4.84118e-163	4.37071e-163	-7.62454e-163	-1.9511e-163	2.43882e-163	-1.13195e-163	1.4433e-162	-1.18437e-162	4.28841e-163	3.18088e-163	5.25047e-163	-8.74299e-164	-6.21238e-163	-3.36886e-164	4.74056e-163	-3.63948e-163	3.6009e-163	-7.0866e-163	-1.51945e-163	5.86733e-164	2.82432e-164	0
-4.73162e-165	-8.6774e-163	3.79289e-163	-3.81337e-163	2.87739e-163	7.75443e-163	-9.94487e-163	9.24019e-163	-5.41482e-163	-4.84118e-163	4.37071e-163	-7.62454e-163	-1.9511e-163	2.43882e-163	-1.13195e-163	1.4433e-162	-1.18437e-162	4.28841e-163	3.18088e-163	5.25047e-163	-8.74299e-164	-6.21238e-163	-3.36886e-164	4.74056e-163	-3.63948e-163	3.6009e-163	-7.0866e-163	-1.51945e-163	5.86733e-164	2.82432e-164	0
-4.73162e-165	-8.6774e-163	3.79289e-163	-3.81337e-163	2.87739e-163	7.75443e-163	-9.94487e-163	9.24019e-163	-5.41482e-163	-4.84118e-163	4.37071e-163	-7.62454e-163	-1.9511e-163	2.43882e-163	-1.13195e-163	1.4433e-162	-1.18437e-162	4.28841e-163	3.18088e-163	5.25047e-163	-8.74299e-164	-6.21238e-163	-3.36886e-164	4.74056e-163	-3.63948e-163	3.6009e-163	-7.0866e-163	-1.51945e-163	5.86733e-164	2.82432e-164	0
-4.73162e-165	-8.6774e-163	3.79289e-163	-3.81337e-163	2.87739e-163	7.75443e-163	-9.94487e-163	9.24019e-163	-5.41482e-163	-4.84118e-163	4.37071e-163	-7.62454e-163	-1.9511e-163	2.43882e-163	-1.13195e-163	1.4433e-162	-1.18437e-162	4.28841e-163	3.18088e-163	5.25047e-163	-8.74299e-164	-6.21238e-163	-3.36886e-164	4.74056e-163	-3.63948e-163	3.6009e-163	-7.0866e-163	-1.51945e-163	5.86733e-164	2.82432e-164	0
-4.73162e-165	-8.6774e-163	3.79289e-163	-3.81337e-163	2.87739e-163	7.75443e-163	-9.94487e-163	9.24019e-163	-5.41482e-163	-4.84118e-163	4.37071e-163	-7.62454e-163	-1.9511e-163	2.43882e-163	-1.13195e-163	1.4433e-162	-1.18437e-162	4.28841e-163	3.18088e-163	5.25047e-163	-8.74299e-164	-6.21238e-163	-3.36886e-164	4.74056e-163	-3.63948e-163	3.6009e-163	-7.0866e-163	-1.51945e-163	5.86733e-164	2.82432e-164	0
-4.73162e-165	-8.6774e-163	3.79289e-163	-3.81337e-163	2.87739e-163	7.75443e-163	-9.94487e-163	9.24019e-163	-5.41482e-163	-4.84118e-163	4.37071e-163	-7.62454e-163	-1.9511e-163	2.43882e-163	-1.13195e-163	1.4433e-162	-1.18437e-162	4.28841e-163	3.18088e-163	5.25047e-163	-8.74299e-164	-6.21238e-163	-3.36886e-164	4.74056e-163	-3.63948e-163	3.6009e-163	-7.0866e-163	-1.51945e-163	5.86733e-164	2.82432e-164	0
-4.73162e-165	-8.6774e-163	3.79289e-163	-3.81337e-163	2.87739e-163	7.75443e-163	-9.94487e-163	9.24019e-163	-5.41482e-163	-4.84118e-163	4.37071e-163	-7.62454e-163	-1.9511e-163	2.43882e-163	-1.13195e-163	1.4433e-162	-1.18437e-162	4.28841e-163	3.18088e-163	5.25047e-163	-8.74299e-164	-6.21238e-163	-3.36886e-164	4.74056e-163	-3.63948e-163	3.6009e-163	-7.0866e-163	-1.51945e-163	5.86733e-164	2.82432e-164	0
-4.73162e-165	-8.6774e-163	3.79289e-163	-3.81337e-163	2.87739e-163	7.75443e-163	-9.94487e-163	9.24019e-163	-5.41482e-163	-4.84118e-163	4.37071e-163	-7.62454e-163	-1.9511e-163	2.43882e-163	-1.13195e-163	1.4433e-162	-1.18437e-162	4.28841e-163	3.18088e-163	5.25047e-163	-8.74299e-164	-6.21238e-163	-3.36886e-164	4.74056e-163	-3.63948e-163	3.6009e-163	-7.0866e-163	-1.51945e-163	5.86733e-164	2.82432e-164	0
-4.73162e-165	-8.6774e-163	3.79289e-163	-3.81337e-163	2.87739e-163	7.75443e-163	-9.94487e-163	9.24019e-163	-5.41482e-163	-4.84118e-163	4.37071e-163	-7.62454e-163	-1.9511e-163	2.43882e-163	-1.13195e-163	1.4433e-162	-1.18437e-162	4.28841e-163	3.18088e-163	5.25047e-163	-8.74299e-164	-6.21238e-163	-3.36886e-164	4.74056e-163	-3.63948e-163	3.6009e-163	-7.0866e-163	-1.51945e-163	5.86733e-164	2.82432e-164	0
-4.73162e-165	-8.6774e-163	3.79289e-163	-3.81337e-163	2.87739e-163	7.75443e-163	-9.94487e-163	9.24019e-163	-5.41482e-163	-4.84118e-163	4.37071e-163	-7.62454e-163	-1.9511e-163	2.43882e-163	-1.13195e-163	1.4433e-162	-1.18437e-162	4.28841e-163	3.18088e-163	5.25047e-163	-8.74299e-164	-6.21238e-163	-3.36886e-164	4.74056e-163	-3.63948e-163	3.6009e-163	-7.0866e-163	-1.51945e-163	5.86733e-164	2.82432e-164	0
-4.73162e-165	-8.6774e-163	3.79289e-163	-3.81337e-163	2.87739e-163	7.75443e-163	-9.94487e-163	9.24019e-163	-5.41482e-163	-4.84118e-163	4.37071e-163	-7.62454e-163	-1.9511e-163	2.43882e-163	-1.13195e-163	1.4433e-162	-1.18437e-162	4.28841e-163	3.18088e-163	5.25047e-163	-8.74299e-164	-6.21238e-163	-3.36886e-164	4.74056e-163	-3.63948e-163	3.6009e-163	-7.0866e-163	-1.51945e-163	5.86733e-164	2.82432e-164	0
-4.73162e-165	-8.6774e-163	3.79289e-163	-3.81337e-163	2.87739e-163	7.75443e-163	-9.94487e-163	9.24019e-163	-5.41482e-163	-4.84118e-163	4.37071e-163	-7.62454e-163	-1.9511e-163	2.43882e-163	-1.13195e-163	1.4433e-162	-1.18437e-162	4.28841e-163	3.18088e-163	5.25047e-163	-8.74299e-164	-6.21238e-163	-3.36886e-164	4.74056e-163	-3.63948e-163	3.6009e-163	-7.0866e-163	-1.51945e-163	5.86733e-164	2.82432e-164	0
-4.73162e-165	-8.6774e-163	3.79289e-163	-3.81337e-163	2.87739e-163	7.75443e-163	-9.94487e-163	9.24019e-163	-5.41482e-163	-4.84118e-163	4.37071e-163	-7.62454e-163	-1.9511e-163	2.43882e-163	-1.13195e-163	1.4433e-162	-1.18437e-162	4.28841e-163	3.18088e-163	5.25047e-163	-8.74299e-164	-6.21238e-163	-3.36886e-164	4.74056e-163	-3.63948e-163	3.6009e-163	-7.0866e-163	-1.51945e-163	5.86733e-164	2.82432e-164	0
-4.73162e-165	-8.6774e-163	3.79289e-163	-3.81337e-163	2.87739e-163	7.75443e-163	-9.94487e-163	9.24019e-163	-5.41482e-163	-4.84118e-163	4.37071e-163	-7.62454e-163	-1.9511e-163	2.43882e-163	-1.13195e-163	1.4433e-162	-1.18437e-162	4.28841e-163	3.18088e-163	5.25047e-163	-8.74299e-164	-6.21238e-163	-3.36886e-164	4.74056e-163	-3.63948e-163	3.6009e-163	-7.0866e-163	-1.51945e-163	5.86733e-164	2.82432e-164	0
-4.73162e-165	-8.6774e-163	3.79289e-163	-3.81337e-163	2.87739e-163	7.75443e-163	-9.94487e-163	9.24019e-163	-5.41482e-163	-4.84118e-163	4.37071e-163	-7.62454e-163	-1.9511e-163	2.43882e-163	-1.13195e-163	1.4433e-162	-1.18437e-162	4.28841e-163	3.18088e-163	5.25047e-163	-8.74299e-164	-6.21238e-163	-3.36886e-164	4.74056e-163	-3.63948e-163	3.6009e-163	-7.0866e-163	-1.51945e-163	5.86733e-164	2.82432e-164	0
-4.73162e-165	-8.6774e-163	3.79289e-163	-3.81337e-163	2.87739e-163	7.75443e-163	-9.94487e-163	9.24019e-163	-5.41482e-163	-4.84118e-163	4.37071e-163	-7.62454e-163	-1.9511e-163	2.43882e-163	-1.13195e-163	1.4433e-162	-1.18437e-162	4.28841e-163	3.18088e-163	5.25047e-163	-8.74299e-164	-6.21238e-163	-3.36886e-164	4.74056e-163	-3.63948e-163	3.6009e-163	-7.0866e-163	-1.51945e-163	5.86733e-164	2.82432e-164	0
-4.73162e-165	-8.6774e-163	3.79289e-163	-3.81337e-163	2.87739e-163	7.75443e-163	-9.94487e-163	9.24019e-163	-5.41482e-163	-4.84118e-163	4.37071e-163	-7.62454e-163	-1.9511e-163	2.43882e-163	-1.13195e-163	1.4433e-162	-1.18437e-162	4.28841e-163	3.18088e-163	5.25047e-163	-8.74299e-164	-6.21238e-163	-3.36886e-164	4.74056e-163	-3.63948e-163	3.6009e-163	-7.0866e-163	-1.51945e-163	5.86733e-164	2.82432e-164	0
-4.73162e-165	-8.6774e-163	3.79289e-163	-3.81337e-163	2.87739e-163	7.75443e-163	-9.94487e-163	9.24019e-163	-5.41482e-163	-4.84118e-163	4.37071e-163	-7.62454e-163	-1.9511e-163	2.43882e-163	-1.13195e-163	1.4433e-162	-1.18437e-162	4.28841e-163	3.18088e-163	5.25047e-163	-8.74299e-164	-6.21238e-163	-3.36886e-164	4.74056e-163	-3.63948e-163	3.6009e-163	-7.0866e-163	-1.51945e-163	5.86733e-164	2.82432e-164	0
-4.73162e-165	-8.6774e-163	3.79289e-163	-3.81337e-163	2.87739e-163	7.75443e-163	-9.94487e-163	9.24019e-163	-5.41482e-163	-4.84118e-163	4.37071e-163	-7.62454e-163	-1.9511e-163	2.43882e-163	-1.13195e-163	1.4433e-162	-1.18437e-162	4.28841e-163	3.18088e-163	5.25047e-163	-8.74299e-164	-6.21238e-163	-3.36886e-164	4.74056e-163	-3.63948e-163	3.6009e-163	-7.0866e-163	-1.51945e-163	5.86733e-164	2.82432e-164	0
-4.73162e-165	-8.6774e-163	3.79289e-163	-3.81337e-163	2.87739e-163	7.75443e-163	-9.94487e-163	9.24019e-163	-5.41482e-163	-4.84118e-163	4.37071e-163	-7.62454e-163	-1.9511e-163	2.43882e-163	-1.13195e-163	1.4433e-162	-1.18437e-162	4.28841e-163	3.18088e-163	5.25047e-163	-8.74299e-164	-6.21238e-163	-3.36886e-164	4.74056e-163	-3.63948e-163	3.6009e-163	-7.0866e-163	-1.51945e-163	5.86733e-164	2.82432e-164	0
-4.73162e-165	-8.6774e-163	3.79289e-163	-3.81337e-163	2.87739e-163	7.75443e-163	-9.94487e-163	9.24019e-163	-5.41482e-163	-4.84118e-163	4.37071e-163	-7.62454e-163	-1.9511e-163	2.43882e-163	-1.13195e-163	1.4433e-162	-1.18437e-162	4.28841e-163	3.18088e-163	5.25047e-163	-8.74299e-164	-6.21238e-163	-3.36886e-164	4.74056e-163	-3.63948e-163	3.6009e-163	-7.0866e-163	-1.51945e-163	5.86733e-164	2.82432e-164	0
-4.73162e-165	-8.6774e-163	3.79289e-163	-3.81337e-163	2.87739e-163	7.75443e-163	-9.94487e-163	9.24019e-163	-5.41482e-163	-4.84118e-163	4.37071e-163	-7.62454e-163	-1.9511e-163	2.43882e-163	-1.13195e-163	1.4433e-162	-1.18437e-162	4.28841e-163	3.18088e-163	5.25047e-163	-8.74299e-164	-6.21238e-163	-3.36886e-164	4.74056e-163	-3.63948e-163	3.6009e-163	-7.0866e-163	-1.51945e-163	5.86733e-164	2.82432e-164	0
-4.73162e-165	-8.6774e-163	3.79289e-163	-3.81337e-163	2.87739e-163	7.75443e-163	-9.94487e-163	9.24019e-163	-5.41482e-163	-4.84118e-163	4.37071e-163	-7.62454e-163	-1.9511e-163	2.43882e-163	-1.13195e-163	1.4433e-162	-1.18437e-162	4.28841e-163	3.18088e-163	5.25047e-163	-8.74299e-164	-6.21238e-163	-3.36886e-164	4.74056e-163	-3.63948e-163	3.6009e-163	-7.0866e-163	-1.51945e-163	5.86733e-164	2.82432e-164	0
-4.73162e-165	-8.6774e-163	3.79289e-163	-3.81337e-163	2.87739e-163	7.75443e-163	-9.94487e-163	9.24019e-163	-5.41482e-163	-4.84118e-163	4.37071e-163	-7.62454e-163	-1.9511e-163	2.43882e-163	-1.13195e-163	1.4433e-162	-1.18437e-162	4.28841e-163	3.18088e-163	5.25047e-163	-8.74299e-164	-6.21238e-163	-3.36886e-164	4.74056e-163	-3.63948e-163	3.6009e-163	-7.0866e-163	-1.51945e-163	5.86733e-164	2.82432e-164	0
-4.73162e-165	-8.6774e-163	3.79289e-163	-3.81337e-163	2.87739e-163	7.75443e-163	-9.94487e-163	9.24019e-163	-5.41482e-163	-4.84118e-163	4.37071e-163	-7.62454e-163	-1.9511e-163	2.43882e-163	-1.13195e-163	1.4433e-162	-1.18437e-162	4.28841e-163	3.18088e-163	5.25047e-163	-8.74299e-164	-6.21238e-163	-3.36886e-164	4.74056e-163	-3.63948e-163	3.6009e-163	-7.0866e-163	-1.51945e-163	5.86733e-164	2.82432e-164	0
-4.73162e-165	-8.6774e-163	3.79289e-163	-3.81337e-163	2.87739e-163	7.75443e-163	-9.94487e-163	9.24019e-163	-5.41482e-163	-4.84118e-163	4.37071e-163	-7.62454e-163	-1.9511e-163	2.43882e-163	-1.13195e-163	1.4433e-162	-1.18437e-162	4.28841e-163	3.18088e-163	5.25047e-163	-8.74299e-164	-6.21238e-163	-3.36886e-164	4.74056e-163	-3.63948e-163	3.6009e-163	-7.0866e-163	-1.51945e-163	5.86733e-164	2.82432e-164	0
-4.73162e-165	-8.6774e-163	3.79289e-163	-3.81337e-163	2.87739e-163	7.75443e-163	-9.94487e-163	9.24019e-163	-5.41482e-163	-4.84118e-163	4.37071e-163	-7.62454e-163	-1.9511e-163	2.43882e-163	-1.13195e-163	1.4433e-162	-1.18437e-162	4.28841e-163	3.18088e-163	5.25047e-163	-8.74299e-164	-6.21238e-163	-3.36886e-164	4.74056e-163	-3.63948e-163	3.6009e-163	-7.0866e-163	-1.51945e-163	5.86733e-164	2.82432e-164	0
-4.73162e-165	-8.6774e-163	3.79289e-163	-3.81337e-163	2.87739e-163	7.75443e-163	-9.94487e-163	9.24019e-163	-5.41482e-163	-4.84118e-163	4.37071e-163	-7.62454e-163	-1.9511e-163	2.43882e-163	-1.13195e-163	1.4433e-162	-1.18437e-162	4.28841e-163	3.18088e-163	5.25047e-163	-8.74299e-164	-6.21238e-163	-3.36886e-164	4.74056e-163	-3.63948e-163	3.6009e-163	-7.0866e-163	-1.51945e-163	5.86733e-164	2.82432e-164	0
-4.73162e-165	-8.6774e-163	3.79289e-163	-3.81337e-163	2.87739e-163	7.75443e-163	-9.94487e-163	9.24019e-163	-5.41482e-163	-4.84118e-163	4.37071e-163	-7.62454e-163	-1.9511e-163	2.43882e-163	-1.13195e-163	1.4433e-162	-1.18437e-162	4.28841e-163	3.18088e-163	5.25047e-163	-8.74299e-164	-6.21238e-163	-3.36886e-164	4.74056e-163	-3.63948e-163	3.6009e-163	-7.0866e-163	-1.51945e-163	5.86733e-164	2.82432e-164	0
-4.73162e-165	-8.6774e-163	3.79289e-163	-3.81337e-163	2.87739e-163	7.75443e-163	-9.94487e-163	9.24019e-163	-5.41482e-163	-4.84118e-163	4.37071e-163	-7.62454e-163	-1.9511e-163	2.43882e-163	-1.13195e-163	1.4433e-162	-1.18437e-162	4.28841e-163	3.18088e-163	5.25047e-163	-8.74299e-164	-6.21238e-163	-3.36886e-164	4.74056e-163	-3.63948e-163	3.6009e-163	-7.0866e-163	-1.51945e-163	5.86733e-164	2.82432e-164	0
-4.73162e-165	-8.6774e-163	3.79289e-163	-3.81337e-163	2.87739e-163	7.75443e-163	-9.94487e-163	9.24019e-163	-5.41482e-163	-4.84118e-163	4.37071e-163	-7.62454e-163	-1.9511e-163	2.43882e-163	-1.13195e-163	1.4433e-162	-1.18437e-162	4.28841e-163	3.18088e-163	5.25047e-163	-8.74299e-164	-6.21238e-163	-3.36886e-164	4.74056e-163	-3.63948e-163	3.6009e-163	-7.0866e-163	-1.51945e-163	5.86733e-164	2.82432e-164	0
-4.73162e-165	-8.6774e-163	3.79289e-163	-3.81337e-163	2.87739e-163	7.75443e-163	-9.94487e-163	9.24019e-163	-5.41482e-163	-4.84118e-163	4.37071e-163	-7.62454e-163	-1.9511e-163	2.43882e-163	-1.13195e-163	1.4433e-162	-1.18437e-162	4.28841e-163	3.18088e-163	5.25047e-163	-8.74299e-164	-6.21238e-163	-3.36886e-164	4.74056e-163	-3.63948e-163	3.6009e-163	-7.0866e-163	-1.51945e-163	5.86733e-164	2.82432e-164	0
-4.73162e-165	-8.6774e-163	3.79289e-163	-3.81337e-163	2.87739e-163	7.75443e-163	-9.94487e-163	9.24019e-163	-5.41482e-163	-4.84118e-163	4.37071e-163	-7.62454e-163	-1.9511e-163	2.43882e-163	-1.13195e-163	1.4433e-162	-1.18437e-162	4.28841e-163	3.18088e-163	5.25047e-163	-8.74299e-164	-6.21238e-163	-3.36886e-164	4.74056e-163	-3.63948e-163	3.6009e-163	-7.0866e-163	-1.51945e-163	5.86733e-164	2.82432e-164	0
-4.73162e-165	-8.6774e-163	3.79289e-163	-3.81337e-163	2.87739e-163	7.75443e-163	-9.94487e-163	9.24019e-163	-5.41482e-163	-4.84118e-163	4.37071e-163	-7.62454e-163	-1.9511e-163	2.43882e-163	-1.13195e-163	1.4433e-162	-1.18437e-162	4.28841e-163	3.18088e-163	5.25047e-163	-8.74299e-164	-6.21238e-163	-3.36886e-164	4.74056e-163	-3.63948e-163	3.6009e-163	-7.0866e-163	-1.51945e-163	5.86733e-164	2.82432e-164	0
-4.73162e-165	-8.6774e-163	3.79289e-163	-3.81337e-163	2.87739e-163	7.75443e-163	-9.94487e-163	9.24019e-163	-5.41482e-163	-4.84118e-163	4.37071e-163	-7.62454e-163	-1.9511e-163	2.43882e-163	-1.13195e-163	1.4433e-162	-1.18437e-162	4.28841e-163	3.18088e-163	5.25047e-163	-8.74299e-164	-6.21238e-163	-3.36886e-164	4.74056e-163	-3.63948e-163	3.6009e-163	-7.0866e-163	-1.51945e-163	5.86733e-164	2.82432e-164	0
-4.73162e-165	-8.6774e-163	3.79289e-163	-3.81337e-163	2.87739e-163	7.75443e-163	-9.94487e-163	9.24019e-163	-5.41482e-163	-4.84118e-163	4.37071e-163	-7.62454e-163	-1.9511e-163	2.43882e-163	-1.13195e-163	1.4433e-162	-1.18437e-162	4.28841e-163	3.18088e-163	5.25047e-163	-8.74299e-164	-6.21238e-163	-3.36886e-164	4.74056e-163	-3.63948e-163	3.6009e-163	-7.0866e-163	-1.51945e-163	5.86733e-164	2.82432e-164	0
-4.73162e-165	-8.6774e-163	3.79289e-163	-3.81337e-163	2.87739e-163	7.75443e-163	-9.94487e-163	9.24019e-163	-5.41482e-163	-4.84118e-163	4.37071e-163	-7.62454e-163	-1.9511e-163	2.43882e-163	-1.13195e-163	1.4433e-162	-1.18437e-162	4.28841e-163	3.18088e-163	5.25047e-163	-8.74299e-164	-6.21238e-163	-3.36886e-164	4.74056e-163	-3.63948e-163	3.6009e-163	-7.0866e-163	-1.51945e-163	5.86733e-164	2.82432e-164	0
-4.73162e-165	-8.6774e-163	3.79289e-163	-3.81337e-163	2.87739e-163	7.75443e-163	-9.94487e-163	9.24019e-163	-5.41482e-163	-4.84118e-163	4.37071e-163	-7.62454e-163	-1.9511e-163	2.43882e-163	-1.13195e-163	1.4433e-162	-1.18437e-162	4.28841e-163	3.18088e-163	5.25047e-163	-8.74299e-164	-6.21238e-163	-3.36886e-164	4.74056e-163	-3.63948e-163	3.6009e-163	-7.0866e-163	-1.51945e-163	5.86733e-164	2.82432e-164	0
-4.73162e-165	-8.6774e-163	3.79289e-163	-3.81337e-163	2.87739e-163	7.75443e-163	-9.94487e-163	9.24019e-163	-5.41482e-163	-4.84118e-163	4.37071e-163	-7.62454e-163	-1.9511e-163	2.43882e-163	-1.13195e-163	1.4433e-162	-1.18437e-162	4.28841e-163	3.18088e-163	5.25047e-163	-8.74299e-164	-6.21238e-163	-3.36886e-164	4.74056e-163	-3.63948e-163	3.6009e-163	-7.0866e-163	-1.51945e-163	5.86733e-164	2.82432e-164	0
-4.73162e-165	-8.6774e-163	3.79289e-163	-3.81337e-163	2.87739e-163	7.75443e-163	-9.94487e-163	9.24019e-163	-5.41482e-163	-4.84118e-163	4.37071e-163	-7.62454e-163	-1.9511e-163	2.43882e-163	-1.13195e-163	1.4433e-162	-1.18437e-162	4.28841e-163	3.18088e-163	5.25047e-163	-8.74299e-164	-6.21238e-163	-3.36886e-164	4.74056e-163	-3.63948e-163	3.6009e-163	-7.0866e-163	-1.51945e-163	5.86733e-164	2.82432e-164	0
-4.73162e-165	-8.6774e-163	3.79289e-163	-3.81337e-163	2.87739e-163	7.75443e-163	-9.94487e-163	9.24019e-163	-5.41482e-163	-4.84118e-163	4.37071e-163	-7.62454e-163	-1.9511e-163	2.43882e-163	-1.13195e-163	1.4433e-162	-1.18437e-162	4.28841e-163	3.18088e-163	5.25047e-163	-8.74299e-164	-6.21238e-163	-3.36886e-164	4.74056e-163	-3.63948e-163	3.6009e-163	-7.0866e-163	-1.51945e-163	5.86733e-164	2.82432e-164	0
-4.73162e-165	-8.6774e-163	3.79289e-163	-3.81337e-163	2.87739e-163	7.75443e-163	-9.94487e-163	9.24019e-163	-5.41482e-163	-4.84118e-163	4.37071e-163	-7.62454e-163	-1.9511e-163	2.43882e-163	-1.13195e-163	1.4433e-162	-1.18437e-162	4.28841e-163	3.18088e-163	5.25047e-163	-8.74299e-164	-6.21238e-163	-3.36886e-164	4.74056e-163	-3.63948e-163	3.6009e-163	-7.0866e-163	-1.51945e-163	5.86733e-164	2.82432e-164	0
-4.73162e-165	-8.6774e-163	3.79289e-163	-3.81337e-163	2.87739e-163	7.75443e-163	-9.94487e-163	9.24019e-163	-5.41482e-163	-4.84118e-163	4.37071e-163	-7.62454e-163	-1.9511e-163	2.43882e-163	-1.13195e-163	1.4433e-162	-1.18437e-162	4.28841e-163	3.18088e-163	5.25047e-163	-8.74299e-164	-6.21238e-163	-3.36886e-164	4.74056e-163	-3.63948e-163	3.6009e-163	-7.0866e-163	-1.51945e-163	5.86733e-164	2.82432e-164	0
[truncated: 2,015 more rows]
