# Supplementary material for: A modified shuffled frog leaping algorithm with inertia weight
Source: Sci Rep. 2024 Feb 20;14:4146. doi: 10.1038/s41598-024-51306-1 (PMC11224354; doi:10.1038/s41598-024-51306-1)
Supplement: Supplementary file 1 — Supplementary Information. [file 41598_2024_51306_MOESM1_ESM.zip › data/F1/MSFLA_L_13.xls]

## Sheet: Sheet1
-2.56942	-1.79593	-1.70994	-4.06944	1.0079	-1.83817	-3.74576	4.13632	5.20866	-4.91706	-1.29388	6.13423	1.5159	0.423073	2.73261	-0.496151	-3.5442	1.46309	-0.190404	-2.11356	1.2997	-1.20307	3.2129	-2.11419	0.443927	-2.04249	1.24315	-1.00868	-2.27914	1.68713	217.754
0.773666	-0.161468	-0.0624736	-0.141813	0.00313657	0.297421	-0.000734972	-0.101274	-0.0404388	0.0481033	-0.0466458	0.0265405	0.000434908	-0.091348	0.295066	0.704068	-0.0951449	-0.437443	-0.0493513	-0.167033	-0.371475	0.00337965	0.446177	-0.255795	-0.256867	-0.0521461	0.351713	0.0427668	-0.518041	0.16256	2.4676
0.039098	0.000243702	0.0498256	0.0181403	0.000453645	-0.0334571	-0.0279667	-0.000671655	0.000134848	-0.00393933	0.0465063	-0.00485598	0.00176605	-0.00829858	-0.00209942	-0.000473241	0.0218787	-0.0114955	0.048021	-0.00848596	-0.00388511	4.6578e-05	-0.0292843	0.0196001	-0.013991	-0.00701483	0.000666105	0.0244915	-0.0395304	0.0283385	0.0159778
0.000415438	0.00278167	-0.000521779	0.00140211	-0.000222232	7.84102e-05	-0.000636669	-0.000995106	-0.000675256	0.000852403	0.00229206	-0.00271171	-0.000808191	-0.00121095	0.00107919	0.00022905	-0.000209203	-7.25885e-05	-0.00487377	0.000989729	-0.000260045	0.000759971	-0.000623383	-0.0039802	0.00488169	0.000152455	0.00695394	-0.00222084	0.0012617	-0.00202823	0.000153233
6.05532e-05	0.000162634	0.000160404	-5.31622e-05	0.000182747	2.48054e-05	-0.000191962	0.000153487	0.0001072	-0.000445257	-9.80044e-05	-5.05796e-05	-2.79086e-05	0.000141774	0.000119142	0.000290707	7.23702e-05	3.84635e-05	0.000126994	0.000109651	-0.000129078	-9.87904e-05	7.45219e-05	0.000136449	1.57586e-06	-4.52479e-06	0.000158025	8.22706e-05	0.000410278	-1.8699e-05	7.80485e-07
-1.18738e-05	1.73911e-05	-2.92845e-05	8.61655e-06	5.99741e-07	-7.92371e-06	5.6738e-06	-3.28666e-06	6.82566e-06	-5.10125e-06	2.57049e-06	-5.33192e-06	-1.34061e-05	5.16944e-06	2.69403e-05	4.32966e-06	-4.95872e-05	-2.7343e-06	-3.86078e-05	-2.59236e-05	5.54507e-06	-1.63225e-06	3.00394e-05	-7.23718e-06	-4.52449e-06	1.00779e-06	-4.41773e-07	3.10326e-05	-2.91497e-05	-5.38856e-05	1.28952e-08
1.72432e-07	4.10172e-07	-7.87237e-07	4.72455e-06	-2.42584e-07	1.69401e-06	-9.41774e-07	3.44084e-07	-1.12085e-07	-7.83523e-07	4.25399e-06	1.72487e-07	8.91829e-07	7.70147e-06	1.15678e-06	1.3219e-06	-2.85963e-07	-2.65692e-07	5.42424e-07	2.37185e-06	-1.45746e-06	1.72361e-06	2.56725e-06	-3.02065e-07	7.19754e-07	-1.1031e-06	3.08143e-06	3.57738e-06	-8.9983e-08	1.89819e-08	1.50905e-10
-9.2461e-08	3.80019e-08	1.76736e-07	1.70342e-07	-1.48475e-07	-2.83173e-08	-9.58145e-08	-1.31973e-07	4.68345e-08	-3.18592e-08	-8.96313e-08	1.02745e-09	-2.02199e-08	-6.34917e-08	-3.64688e-07	2.28719e-07	-7.99649e-08	1.72549e-08	-2.41859e-07	2.10747e-07	-1.82009e-07	3.29565e-08	1.14084e-07	4.52521e-07	1.15898e-07	-1.39575e-07	3.17496e-08	-4.82899e-08	-5.16654e-08	-1.46056e-07	7.42544e-13
-3.47637e-08	4.24699e-11	8.09969e-09	6.56377e-09	-2.12307e-09	-5.09362e-09	4.61546e-09	2.07723e-08	-2.39103e-10	8.02663e-09	-4.17264e-09	2.16448e-08	-8.02381e-09	4.37725e-09	-3.44321e-09	2.39195e-08	-3.17462e-08	1.62124e-08	-9.76338e-09	-3.15984e-08	-8.26585e-09	4.36595e-09	-1.2897e-09	-6.62339e-09	-5.26674e-09	1.0052e-08	6.08843e-09	2.53809e-08	1.53553e-09	5.30474e-09	6.35628e-15
6.70707e-10	-3.67269e-10	6.49396e-10	-3.74775e-10	8.03081e-10	4.79996e-10	9.73295e-10	-1.08046e-10	6.59768e-11	-6.70431e-10	1.97101e-10	-7.83799e-10	-3.16725e-10	-1.75853e-09	1.77764e-10	-4.52311e-10	-3.6905e-10	-1.20877e-10	-1.2624e-09	-9.86851e-10	1.12753e-09	6.95876e-11	1.01966e-09	3.06484e-10	1.14338e-09	-2.11102e-09	2.61369e-10	1.26967e-09	-3.38859e-10	2.50714e-09	2.64899e-17
1.21764e-10	2.44921e-10	1.00496e-10	6.63341e-12	1.00916e-10	3.11426e-12	1.03403e-10	6.10799e-11	-9.74799e-11	1.37706e-10	-1.02979e-10	-3.88396e-11	2.2259e-11	-7.13612e-11	-9.53521e-11	-1.29404e-11	3.14663e-11	1.52379e-11	-2.93643e-11	2.82839e-11	-1.26748e-10	2.79405e-11	-2.77174e-10	-1.8742e-10	1.53104e-11	3.95539e-10	1.02396e-10	1.15223e-11	2.4359e-11	-7.31937e-11	4.69935e-19
-1.16757e-12	7.1139e-12	-1.29134e-12	-1.09246e-12	1.38793e-11	3.64381e-12	4.50689e-13	7.72986e-12	2.82046e-12	1.22138e-11	-2.57038e-12	-2.09686e-12	-9.08987e-13	-1.30775e-11	2.35594e-11	-1.44052e-12	1.91031e-11	2.75272e-12	1.01211e-12	-6.03111e-12	-2.96973e-12	2.63088e-12	1.64555e-11	1.09072e-11	-1.36426e-11	3.77358e-11	-4.06289e-12	-2.65211e-12	-5.07363e-12	1.13697e-12	3.69388e-21
9.89626e-13	-7.03905e-13	9.25558e-14	-1.39643e-13	1.26281e-12	9.4298e-13	-2.68854e-13	-2.95826e-13	-9.55563e-13	-1.39228e-13	-7.31582e-13	7.01484e-13	-4.11201e-13	-2.69847e-13	9.0846e-13	-2.64403e-13	-2.21062e-13	1.88881e-14	-1.00833e-12	-1.70563e-13	-1.62313e-12	1.97185e-12	8.13017e-13	-1.30824e-12	1.90822e-13	-1.74633e-13	1.18717e-12	1.48158e-12	-5.82373e-14	-1.03618e-14	2.09086e-23
4.61157e-14	1.63725e-13	-9.75275e-15	3.42026e-14	2.30232e-14	-1.79364e-14	6.46678e-14	1.89532e-14	-2.79167e-14	-9.13771e-14	-1.60522e-15	6.47309e-14	9.80922e-14	3.8206e-15	4.37058e-14	-3.91655e-15	8.72805e-14	9.68798e-16	-3.26467e-14	-1.52701e-15	-1.55347e-14	1.24773e-13	-4.04552e-15	-3.69127e-14	-2.23978e-14	2.9028e-14	-5.962e-14	-1.73019e-14	2.51308e-14	1.05799e-13	1.03373e-25
5.53352e-15	-5.11509e-16	-1.6771e-15	-1.49285e-15	-1.84601e-15	8.35485e-15	-8.29516e-15	4.58766e-15	1.40001e-14	-6.37306e-15	-3.53126e-15	-1.7981e-15	-1.55754e-14	-6.51776e-15	4.20965e-16	-2.45281e-15	-6.92204e-15	-1.10468e-14	1.7689e-14	1.03046e-15	-3.51702e-14	-5.5023e-17	-7.2384e-15	5.56219e-15	-5.94591e-15	-9.64828e-15	6.04417e-16	-7.38148e-15	7.03329e-15	-6.01173e-15	2.81567e-27
-7.29541e-16	3.24505e-16	1.82354e-15	4.21164e-16	8.52875e-16	2.37913e-16	3.22497e-17	-4.0275e-16	8.85286e-17	-5.37325e-16	-1.16854e-15	3.32953e-16	3.2671e-16	-1.63753e-15	-5.96528e-16	3.6045e-16	5.30125e-16	-2.48364e-16	-1.78896e-16	-7.23328e-16	1.67135e-15	1.06026e-15	7.81592e-16	-7.03755e-16	1.07842e-16	6.49329e-16	-7.07121e-17	-1.8314e-16	-1.27746e-15	2.7422e-16	1.82349e-29
-3.80278e-18	7.49714e-18	-1.90686e-17	-4.2151e-17	8.63139e-17	4.51308e-18	1.84713e-17	4.79408e-17	-3.45333e-18	-3.80273e-17	2.69453e-17	-1.36685e-17	-2.47124e-17	2.6402e-17	-9.18704e-17	9.00714e-17	-2.58719e-17	1.02501e-17	-1.40342e-17	3.29865e-17	-8.90632e-18	-1.09437e-16	6.40082e-17	6.15716e-17	9.93401e-17	-1.1193e-17	2.05534e-16	-2.6399e-17	1.71496e-17	-2.49409e-17	1.08407e-31
-3.29171e-19	8.99474e-18	2.47171e-18	1.35412e-18	-3.36768e-18	2.72065e-18	-3.1051e-18	-2.8555e-18	1.47465e-18	4.90015e-18	-8.02257e-18	4.03223e-18	-8.00056e-18	8.43903e-19	-2.37369e-18	3.86824e-19	9.92285e-18	6.89545e-19	-8.91673e-18	-3.84915e-18	-9.33007e-18	-4.36405e-18	-9.91749e-19	3.97426e-19	-5.43866e-19	-2.53292e-18	-3.97879e-18	5.09665e-19	-1.19115e-19	4.09383e-18	6.42882e-34
1.25782e-20	1.9553e-19	5.83396e-20	2.81615e-19	3.79017e-21	-4.86381e-19	4.40563e-19	8.83716e-19	3.12132e-19	2.05438e-19	-1.32492e-19	-3.12476e-19	-4.59517e-19	4.23434e-19	1.59887e-18	-1.81954e-19	2.76579e-20	2.66951e-19	2.55117e-19	1.94125e-19	-2.26323e-20	2.29254e-19	-9.04181e-19	-1.01216e-18	-8.44819e-19	3.18687e-19	2.20961e-19	5.3429e-20	-9.47757e-20	7.51034e-20	7.51896e-36
1.3438e-19	3.46925e-20	7.8251e-21	-8.97235e-22	-4.19473e-21	3.4662e-20	1.68713e-20	-5.63362e-21	1.50259e-20	7.79171e-20	-1.11247e-19	-8.46023e-20	-8.10234e-20	-3.15087e-20	-1.23488e-20	-9.07432e-21	9.89236e-21	3.11383e-20	-6.4177e-20	3.84057e-20	1.89819e-21	4.57861e-21	2.13219e-21	1.17072e-20	3.53968e-20	-3.24005e-20	1.78582e-21	1.89063e-20	-2.9878e-21	2.88844e-20	6.48157e-38
1.14217e-21	2.20164e-21	-1.29696e-21	-5.59566e-21	-4.60384e-22	7.79925e-22	2.90543e-21	-1.28619e-21	-1.89565e-21	4.33903e-22	-2.33697e-22	-8.50016e-22	-2.21601e-21	9.58701e-22	-6.41115e-21	-1.00027e-21	-3.7644e-22	4.26836e-21	-3.64912e-21	4.66588e-22	7.76944e-22	6.38404e-21	-1.81422e-21	-1.2704e-21	4.58044e-21	3.24993e-22	7.3046e-22	-7.80036e-22	9.94923e-22	1.97738e-21	2.07841e-40
8.2817e-22	-2.3665e-23	-1.25469e-22	-3.29733e-23	2.05193e-22	4.09424e-24	1.97622e-22	1.20965e-22	1.97966e-22	1.55835e-22	1.67099e-23	-8.09235e-24	-3.72425e-22	-1.11561e-22	-1.41677e-22	3.65377e-23	-2.31324e-22	-6.12335e-22	-4.9904e-22	5.2031e-22	-8.90031e-22	3.23305e-22	-1.27794e-22	8.54491e-22	-1.49702e-22	-1.62677e-22	-7.78803e-22	-1.1457e-22	6.02502e-23	-1.43843e-22	4.31969e-42
-1.38437e-23	8.56502e-23	-2.57627e-23	7.01136e-24	-3.14736e-23	3.76731e-24	1.03193e-24	-6.4565e-24	-2.17524e-24	7.33464e-24	1.69426e-24	1.67625e-23	-6.85948e-24	1.05799e-23	4.04831e-23	-3.18969e-23	1.28198e-23	2.17091e-23	1.35701e-23	3.81033e-23	2.96902e-25	5.52238e-23	-3.04944e-23	3.55404e-23	-5.7984e-24	-2.01254e-23	-2.61772e-23	-4.51539e-24	1.1892e-24	2.14058e-24	2.11104e-44
4.30606e-24	-2.86412e-24	-4.4334e-24	-2.03939e-24	1.07353e-23	6.12564e-25	5.15077e-25	-1.25158e-24	-3.56219e-25	1.90893e-24	-7.76277e-25	2.19588e-25	-1.00356e-24	3.72079e-24	1.23363e-24	-1.51511e-24	1.88976e-24	-4.67198e-25	4.24008e-24	-6.36985e-25	-9.6723e-24	-1.87925e-25	-6.57581e-24	-8.06042e-25	-1.64598e-24	2.09295e-25	-2.97477e-24	5.64708e-25	2.31551e-25	7.41117e-25	3.6328e-46
3.47842e-26	-4.32257e-26	8.15135e-25	-7.83324e-26	1.73701e-26	1.23121e-25	5.8833e-25	1.25872e-26	-1.39042e-26	-1.05121e-25	6.12277e-25	-3.06896e-25	8.98482e-26	-3.65671e-25	1.48471e-25	-3.07855e-25	-3.16989e-25	-2.93996e-25	-1.32034e-25	2.70219e-25	3.06976e-25	4.1059e-26	-3.60631e-25	3.8757e-25	-1.7073e-25	4.14108e-25	6.64003e-25	-1.05156e-24	5.68166e-26	-6.75594e-25	4.63486e-48
2.56102e-26	1.82103e-26	1.55341e-27	-7.39634e-27	1.36808e-26	-4.91743e-26	-3.35929e-27	-9.31965e-27	3.25634e-27	-8.02342e-27	3.00758e-27	-1.2725e-26	-1.68901e-28	3.04028e-28	1.46423e-26	5.41859e-26	1.22017e-26	-3.32098e-26	-9.14009e-27	-1.33932e-26	2.66943e-26	-3.6492e-26	-2.49237e-26	-1.43903e-26	-1.4804e-26	3.56815e-26	-1.005e-26	5.28623e-27	4.04645e-27	4.31771e-26	1.50337e-50
1.99661e-27	8.90154e-28	-1.81467e-29	2.41432e-27	-3.50238e-27	-2.65363e-28	-4.31768e-28	3.80438e-28	-4.03647e-28	1.54995e-27	1.59093e-27	-1.69294e-27	-3.56559e-27	1.68912e-27	-2.01244e-28	6.41878e-29	1.8369e-27	1.66444e-27	2.30931e-28	-2.471e-27	-1.70017e-27	-2.39133e-29	-1.79568e-27	1.59585e-27	1.52795e-27	-6.50368e-29	-1.72361e-28	2.45409e-27	2.18177e-27	9.5989e-28	8.18887e-53
5.65139e-28	-5.96391e-29	-2.69641e-28	-3.29174e-28	-5.30658e-28	-1.14283e-28	1.42032e-28	1.76825e-28	-3.78377e-29	-1.5929e-28	-5.05556e-28	5.6574e-30	1.22372e-28	5.74841e-29	3.98888e-29	-1.28755e-29	-3.15637e-28	1.927e-29	5.02414e-29	-3.10735e-28	1.83446e-28	3.73887e-28	-3.64865e-29	-1.16408e-30	2.21016e-28	7.00991e-29	-3.7275e-28	-4.09102e-28	1.7465e-28	5.11273e-28	2.17838e-54
-5.54454e-30	-1.57638e-32	3.20679e-30	1.29401e-29	3.04785e-29	-5.88394e-29	-4.98409e-29	1.27703e-29	5.52663e-30	1.03603e-29	1.57413e-29	1.15976e-29	-1.18616e-29	-5.35771e-30	-1.13386e-29	1.17547e-29	9.77192e-30	-5.30113e-30	1.0587e-29	1.05404e-29	-2.76686e-29	1.59494e-29	-6.69981e-30	1.72032e-29	2.22429e-29	9.56565e-30	-1.49472e-29	-4.33374e-30	1.45292e-30	9.02556e-30	1.08226e-56
6.36662e-32	1.73594e-30	5.78334e-32	2.14438e-32	7.53457e-31	8.90137e-31	5.85519e-31	3.33384e-31	1.29207e-30	-5.33487e-31	5.62274e-31	2.58072e-30	4.5567e-31	5.88844e-31	3.35122e-31	3.72284e-30	-3.82614e-30	-5.7439e-30	6.54987e-31	1.46491e-30	1.44455e-31	4.80278e-31	2.69969e-31	-8.40694e-31	9.99748e-31	8.59232e-31	-2.9239e-30	1.11504e-30	-1.27344e-30	-3.74413e-30	1.067e-58
1.0497e-32	-1.33449e-31	6.6343e-33	-1.51036e-31	-2.81466e-31	-1.97521e-31	1.51008e-31	2.5397e-31	4.75307e-31	5.92892e-32	-1.68182e-31	2.3283e-31	6.93545e-34	8.90504e-32	-6.87344e-32	-3.46393e-33	-8.09357e-32	1.08149e-32	-2.4813e-33	-2.56821e-31	2.77088e-32	-3.24689e-32	-1.11045e-31	1.51247e-31	-5.8239e-32	-3.64387e-32	-2.60503e-31	9.15053e-32	1.05994e-31	3.82973e-32	7.74225e-61
6.03339e-34	3.75304e-33	2.12123e-33	1.19378e-32	8.65666e-33	-6.88664e-33	-1.45941e-33	3.68172e-32	2.29358e-32	-1.35778e-33	4.64183e-32	9.52878e-33	-4.81485e-33	-1.26099e-32	5.42015e-33	4.88853e-33	-3.64512e-33	-1.02459e-32	-9.73232e-33	-4.81404e-33	-9.90497e-33	3.52426e-32	6.28463e-33	-1.67713e-33	-7.29934e-33	4.60558e-33	3.27729e-33	-1.06136e-32	-2.81868e-33	1.67017e-34	6.47475e-63
-2.76114e-34	-1.22448e-33	2.75163e-34	3.696e-34	1.80104e-33	-8.84913e-34	-1.05366e-33	-1.31001e-34	2.06379e-34	-1.36817e-33	-1.96978e-33	1.3706e-37	1.5355e-33	5.80302e-34	-5.94e-34	1.43329e-33	1.61231e-36	-4.94099e-34	-3.63671e-34	-2.30353e-33	3.4648e-34	2.05709e-33	-2.92038e-33	-6.29725e-34	-1.66619e-34	4.52486e-34	-1.95074e-34	-1.23369e-35	6.53771e-34	-1.79081e-33	4.07029e-65
-2.00041e-35	-5.58876e-35	-7.20628e-36	2.26178e-35	1.17796e-34	-3.18485e-35	-1.14544e-34	1.06074e-34	5.07842e-35	1.34348e-35	-1.27172e-34	1.21294e-34	-1.5067e-34	6.7244e-35	4.98393e-36	2.18496e-35	6.14717e-35	-5.95279e-35	7.05093e-35	-2.44555e-34	1.18487e-34	3.27086e-34	1.71386e-34	-1.71372e-34	2.58254e-35	-4.23847e-34	-1.02782e-34	-4.4689e-36	1.57985e-35	1.42171e-34	5.67945e-67
-1.55878e-37	8.15277e-37	1.18683e-36	-3.71233e-36	-1.61849e-36	-6.56963e-37	1.27189e-36	1.51816e-36	-5.33643e-36	2.11873e-36	6.83356e-37	-1.07079e-35	6.19015e-37	1.3159e-35	1.02132e-38	-1.93588e-35	6.88974e-37	1.83837e-35	5.11639e-36	1.82028e-35	-1.16449e-35	1.03881e-37	-1.15617e-35	-2.29424e-36	7.35909e-36	-8.83093e-36	9.71095e-36	-6.55927e-36	-9.82608e-36	-3.36696e-36	2.06711e-69
-2.17168e-37	-7.11807e-37	8.56028e-38	-8.81587e-38	1.36061e-36	2.26543e-37	-1.40125e-36	-3.29692e-37	-4.04029e-37	4.87117e-38	-1.71386e-37	8.70377e-38	1.91122e-39	1.0056e-36	1.10611e-38	1.43745e-37	-7.82609e-38	-3.86644e-37	1.07924e-36	4.84099e-38	-3.7134e-37	3.7393e-37	1.15368e-36	8.89082e-37	7.62576e-37	-5.10632e-37	3.42136e-37	-1.23114e-36	8.54972e-37	-2.67011e-36	1.98357e-71
-1.018e-37	-3.19028e-38	-1.37888e-38	1.24953e-38	1.49317e-37	-5.45584e-39	9.63779e-38	6.81558e-38	4.55682e-38	4.45098e-38	-1.35022e-37	1.01192e-37	1.60391e-39	-1.12427e-37	-2.25132e-38	-7.75861e-38	-3.0597e-38	8.23857e-39	1.95453e-38	1.08771e-37	1.55643e-39	1.7758e-38	8.98644e-38	1.20117e-38	4.21578e-38	-1.43646e-38	-1.6124e-37	-2.75023e-38	5.37593e-38	-6.88484e-38	1.57807e-73
-4.13713e-40	4.44939e-40	-5.02503e-39	-8.41886e-41	-8.83374e-39	5.30658e-39	-1.19586e-38	-2.97601e-39	-1.93237e-40	-8.23049e-40	-6.45894e-39	2.13283e-38	7.42152e-39	1.23242e-38	2.06333e-39	7.81067e-40	-1.12966e-39	1.71661e-40	1.47212e-38	4.94035e-40	-7.78607e-40	-4.42521e-40	8.17061e-39	1.12936e-38	5.41987e-40	5.55368e-39	7.32486e-39	-1.85524e-38	-5.31593e-40	-6.07763e-39	1.87242e-75
4.2476e-40	-1.04179e-39	-4.49548e-41	-1.2612e-40	6.60052e-41	2.24435e-39	-1.20873e-39	1.0741e-39	1.83244e-39	-4.15127e-40	1.6892e-40	-3.09993e-40	3.62846e-40	-4.60852e-40	1.33966e-40	-5.41824e-40	8.94701e-40	2.09575e-40	2.24637e-40	-3.59625e-40	1.97879e-40	-1.57583e-40	-7.52077e-40	-3.52575e-40	-5.78315e-40	1.86837e-39	-1.36006e-39	6.49687e-40	1.79866e-40	1.43787e-40	2.11784e-77
6.22132e-41	-3.07445e-41	-2.41269e-41	-1.80634e-41	3.68248e-41	4.21151e-41	-1.94178e-41	9.15547e-42	-1.18353e-40	-1.82604e-41	-3.50241e-42	-5.22139e-41	-1.23588e-40	4.48129e-41	7.09141e-42	6.06006e-42	-2.6868e-42	9.306e-42	-2.34239e-41	6.1848e-42	1.73825e-41	5.74519e-41	-8.5655e-43	2.69211e-41	-2.29281e-41	-2.69237e-41	1.63145e-41	1.3007e-41	-1.38121e-41	-1.71806e-40	8.01665e-80
-1.03402e-42	-1.35949e-41	-9.5667e-43	-8.89496e-42	8.6341e-42	-4.0589e-43	9.79639e-43	5.08708e-42	6.57327e-42	-2.81508e-42	1.57769e-41	-2.69189e-42	2.26899e-42	-3.07912e-42	3.16576e-43	4.59784e-42	1.60993e-42	-3.49212e-43	2.81337e-42	-4.74092e-42	-2.79585e-42	8.36411e-42	3.58751e-42	-2.95395e-44	-3.3062e-42	1.36952e-41	-1.87425e-42	-4.31038e-42	-5.37921e-42	-1.08583e-42	1.08508e-81
1.42754e-43	-7.17762e-43	6.02114e-44	-8.64271e-44	-2.30831e-44	-5.01944e-43	1.73777e-43	4.98056e-44	-2.0014e-44	-5.78101e-44	5.32615e-44	-6.11013e-43	6.66539e-43	1.32152e-44	4.66039e-43	-7.84191e-44	7.5022e-44	-2.22528e-43	-8.19837e-43	3.35632e-43	3.29745e-44	3.25498e-43	3.6909e-43	4.11383e-44	5.77834e-43	1.31225e-43	-4.25829e-43	-8.14453e-43	4.88278e-44	2.85936e-43	4.24433e-84
-3.43328e-45	7.4039e-45	-1.62136e-44	6.06129e-45	-2.97269e-45	-1.35501e-44	-3.36682e-44	5.68028e-44	-6.22152e-44	-1.78336e-44	-1.96922e-45	5.36169e-45	7.92152e-45	5.06523e-44	9.76543e-44	4.85534e-46	-1.29865e-44	-6.96577e-44	3.59312e-44	3.7343e-45	-3.63798e-44	1.6593e-45	-4.21315e-44	9.04648e-45	-3.19996e-44	-3.93961e-44	-1.65061e-44	-3.45965e-44	2.73255e-44	-1.60893e-44	3.58651e-86
-3.23588e-46	-2.40023e-45	-3.9188e-45	-1.34839e-45	7.16062e-47	3.14603e-45	2.6691e-45	4.57989e-45	5.22631e-45	2.93857e-45	1.10078e-44	-5.44764e-46	-1.47696e-45	-3.75375e-45	8.39243e-47	4.26016e-45	3.13537e-45	-4.50922e-46	-8.88757e-45	5.31742e-47	-1.13742e-45	-3.59768e-45	-1.28603e-46	-1.75238e-45	4.72987e-47	4.89424e-45	1.26795e-45	-1.36514e-45	5.52013e-45	-7.93867e-46	4.17769e-88
-9.23578e-47	6.74776e-47	-2.93599e-46	-8.00038e-47	5.75928e-46	7.24157e-46	2.10596e-46	-4.12163e-46	-6.99613e-47	-1.67186e-46	5.9729e-46	2.95453e-46	-2.80478e-47	1.91336e-47	-1.22724e-47	-1.90632e-46	5.97774e-47	3.41186e-48	7.52867e-46	5.74743e-47	-5.57132e-48	4.43482e-46	1.71289e-46	-2.16289e-46	-4.81182e-47	3.4481e-47	-4.57229e-47	-6.44086e-47	-1.76213e-47	-6.63227e-47	2.55152e-90
-8.3511e-48	-1.37753e-47	-4.88899e-47	3.05669e-47	2.52014e-47	3.36362e-47	4.97605e-48	7.38841e-47	4.99035e-47	2.55762e-47	5.48046e-48	-3.9371e-48	5.65269e-47	-4.16765e-47	-1.57749e-47	1.84958e-47	-1.12815e-47	-9.76633e-48	-1.74441e-48	2.50242e-47	2.55198e-47	1.00282e-46	4.51099e-47	1.40175e-47	-3.46342e-48	2.15414e-47	1.9797e-47	1.10764e-46	-1.0395e-47	1.55853e-47	4.68261e-92
1.05643e-47	-4.79443e-49	-9.50196e-49	-2.06267e-48	9.12164e-49	-1.64227e-48	2.97405e-48	-9.33033e-49	-9.50985e-49	1.93319e-49	-1.86148e-48	4.4831e-48	-1.74035e-50	1.58053e-48	2.54311e-48	-2.94052e-48	-7.40567e-50	-2.43246e-49	-8.81925e-49	-9.52316e-49	-3.38205e-48	5.02453e-48	-1.20428e-49	3.00148e-48	-1.48673e-49	1.20174e-48	1.1521e-48	-4.30914e-49	5.95243e-48	-2.91728e-48	2.66732e-94
-2.22481e-50	-1.33744e-49	-5.9784e-50	3.322e-50	1.60888e-49	2.88148e-50	-1.42433e-49	1.07472e-49	-8.59647e-49	-5.68835e-50	5.96934e-49	1.01543e-49	2.88803e-49	5.06855e-49	-1.22991e-49	1.14599e-49	-3.30471e-49	-6.30699e-50	-1.15702e-49	-4.31734e-49	1.28029e-49	-1.74638e-49	1.16686e-49	-9.07832e-49	1.25805e-49	8.61393e-51	-1.25683e-49	2.17704e-50	-1.37535e-49	-8.23815e-51	2.80784e-96
9.40149e-51	-1.15578e-50	2.18468e-50	-1.97201e-50	-1.09328e-50	1.01592e-50	1.32445e-50	7.3083e-52	1.07138e-50	1.14806e-51	-2.20905e-50	-8.03991e-50	8.32502e-50	-7.02968e-51	-1.70667e-50	-1.08846e-50	1.90659e-50	-2.80419e-50	-3.71266e-50	-6.73547e-51	4.34064e-50	-2.39605e-50	-2.9573e-51	5.11261e-51	-1.09017e-50	-2.97277e-50	-6.55626e-50	1.06196e-50	-5.10569e-51	-7.33657e-50	3.18338e-98
3.15613e-52	-1.18633e-51	-1.33865e-51	-4.77999e-53	2.26092e-51	1.16743e-51	-8.79655e-51	-6.90234e-52	9.2652e-52	3.16615e-51	-1.3929e-51	-2.15722e-52	3.48393e-52	1.13159e-51	-3.19702e-51	2.56787e-53	1.86736e-52	-8.65316e-52	9.8355e-55	2.2391e-51	-7.67839e-52	4.19868e-52	-1.29583e-53	-2.73132e-52	6.00794e-53	7.22291e-52	-8.73642e-51	-1.00825e-51	2.38431e-51	-1.96546e-51	2.06177e-100
-5.46416e-54	4.76803e-53	-5.65378e-53	-6.88278e-53	9.02089e-54	1.81708e-52	-1.77219e-52	4.52505e-53	-1.16174e-52	4.57716e-53	1.30352e-52	-9.37066e-53	-1.28145e-52	-3.51407e-52	7.35787e-53	8.92847e-53	-1.96626e-54	2.72237e-53	1.8324e-54	-7.14959e-53	-4.72211e-53	-3.98047e-53	3.4065e-54	-3.565e-52	-1.58219e-52	-1.46701e-53	1.12336e-52	1.03511e-52	-8.40061e-53	7.15747e-53	4.68988e-103
-1.40816e-53	-1.48964e-53	-9.08927e-54	2.04343e-53	-3.80006e-54	1.50538e-54	5.55223e-54	8.22893e-54	2.39293e-56	-1.49943e-53	-8.10476e-54	-1.60654e-53	1.34447e-54	-1.26827e-53	-1.67111e-54	-3.61889e-55	-3.77818e-53	-2.34828e-53	9.21363e-54	1.80358e-53	4.14361e-54	1.15005e-53	-9.4735e-55	3.02738e-54	1.28288e-54	-9.06333e-54	2.1306e-54	5.60671e-55	-1.09451e-53	1.08541e-54	4.50801e-105
6.21308e-55	-4.43751e-55	-7.44396e-55	-7.28677e-55	-2.52486e-55	1.007e-54	4.00657e-54	-2.26708e-56	6.60055e-56	-9.41704e-55	3.87441e-54	-1.10267e-53	3.92701e-54	9.89443e-55	3.75515e-54	2.83294e-54	1.05336e-55	1.87179e-54	1.72915e-54	-1.09437e-54	-1.30714e-54	4.926e-55	-1.71599e-55	5.24388e-55	1.42449e-56	-1.36191e-56	5.40321e-54	-2.37835e-55	1.49621e-54	-3.49752e-56	2.36266e-106
-2.13882e-55	8.71438e-57	-6.04735e-56	-4.88439e-56	-6.1092e-56	4.89142e-56	1.79995e-55	1.05734e-55	4.77304e-57	8.15283e-56	1.03679e-56	-5.86448e-56	7.07496e-56	3.5186e-56	-3.53828e-56	6.72672e-56	-7.81362e-56	-4.29829e-57	1.39041e-55	-2.80028e-55	-2.68709e-55	3.37473e-56	3.33734e-57	-5.21491e-56	-3.35676e-56	2.04565e-55	-7.69131e-56	-6.36076e-56	3.09876e-55	5.97443e-55	8.09646e-109
-1.45872e-57	5.10718e-58	-4.49911e-57	-4.93631e-57	1.90741e-56	8.93734e-57	-7.52814e-58	-1.33431e-57	4.83069e-57	-6.681e-57	-9.41629e-57	4.45176e-57	-2.7882e-57	-1.69936e-57	7.58858e-57	5.88661e-57	-3.85055e-56	-1.86734e-57	-4.26307e-57	-2.22861e-57	2.01437e-56	-2.67526e-56	1.08798e-56	2.68761e-56	-1.67712e-56	4.43514e-57	2.0412e-58	-5.05585e-57	2.89566e-57	-2.22298e-56	5.07296e-111
3.49164e-58	-7.75254e-58	-2.52998e-58	3.47577e-57	5.87613e-58	-2.71368e-58	1.09796e-57	6.36713e-57	1.65035e-57	-9.28001e-58	2.72793e-58	-9.97531e-58	-1.77497e-58	-8.81714e-58	9.82859e-58	2.52661e-58	1.13732e-57	1.48382e-57	2.23859e-57	1.25342e-57	4.83817e-58	8.75404e-59	1.92368e-57	-1.25604e-57	1.1156e-57	-8.91434e-58	-3.67482e-58	-9.21973e-58	-1.01299e-57	-1.08858e-58	8.11855e-113
1.89793e-58	-1.68431e-59	-4.5532e-59	8.82994e-60	-1.64621e-58	7.78156e-59	4.91207e-60	4.54444e-59	-2.21512e-59	2.11838e-59	-5.6863e-59	-8.1568e-59	2.22274e-59	4.75895e-59	-7.67458e-60	-2.58814e-59	2.29152e-59	8.13838e-59	-4.84942e-59	-1.14417e-58	-8.68291e-59	1.48468e-59	-2.42416e-60	-2.42574e-59	2.19056e-59	1.10296e-58	-4.96749e-59	5.99761e-59	3.52977e-60	-1.43839e-59	1.37889e-115
-1.07799e-59	8.6266e-60	1.02098e-60	-3.23098e-60	1.74379e-59	2.77121e-60	-1.00682e-60	6.14992e-63	-9.15362e-61	-4.86813e-62	-1.29124e-59	1.41634e-59	6.90369e-60	-4.49708e-61	-4.57815e-60	1.84596e-59	7.77998e-60	3.35519e-60	2.17521e-61	2.97879e-60	4.08322e-60	1.82849e-60	3.07517e-60	1.57094e-59	-4.4651e-60	-1.41047e-59	-1.16028e-60	2.96324e-61	5.32333e-60	-5.37198e-62	1.89825e-117
1.26284e-60	8.36168e-61	2.17875e-61	7.44135e-61	-1.02239e-60	-3.7245e-61	-4.95021e-61	-1.69912e-60	-6.03811e-61	-7.32339e-61	-2.69065e-61	-6.47259e-63	1.06657e-60	1.37509e-61	5.6992e-62	-2.69224e-60	-7.7462e-61	-6.50342e-62	8.94492e-61	-2.1667e-61	-1.19177e-61	5.91806e-61	3.53058e-61	9.96696e-61	-4.98847e-61	-7.59415e-61	2.59337e-61	9.35958e-62	2.08517e-61	-2.78665e-61	2.05489e-119
8.19257e-62	1.61125e-62	5.38379e-63	-6.63273e-62	-7.62703e-62	5.12654e-63	-1.2246e-61	-2.23523e-61	2.19274e-61	-1.91636e-62	8.70154e-62	2.67939e-62	1.77607e-62	-1.95525e-63	-5.84754e-62	-3.02522e-62	-2.48057e-62	1.79605e-61	8.39402e-63	1.21067e-61	1.73422e-61	1.29904e-61	4.31017e-62	-4.07511e-62	-6.53857e-62	-3.68492e-62	-9.78508e-63	-1.7408e-62	-4.53635e-62	1.01408e-61	2.60037e-121
-1.8187e-62	-3.86675e-63	5.54222e-63	1.78383e-62	-3.42378e-63	-1.28894e-62	-9.14972e-63	1.03005e-62	-7.16261e-64	1.51034e-63	1.21795e-63	-2.15876e-63	-1.1764e-62	-5.14149e-64	5.32023e-63	5.05454e-63	-1.94077e-63	-8.99404e-63	-8.92118e-64	-2.6356e-64	6.03012e-63	-5.98783e-63	7.23183e-63	-4.24358e-64	1.12317e-62	-2.38339e-63	1.71244e-63	1.21425e-64	-6.68234e-64	2.52806e-63	1.6156e-123
6.03992e-64	-4.57257e-64	7.94038e-65	-5.70675e-65	-8.56921e-64	-4.47631e-65	-1.32601e-63	1.22186e-63	3.33846e-64	-1.5432e-64	9.70139e-65	7.72066e-64	-8.9708e-64	-2.80909e-64	8.88258e-66	-6.3234e-64	-8.39315e-64	5.98968e-64	4.13404e-64	-1.3172e-63	1.54559e-64	-3.34253e-65	1.53058e-63	-1.65333e-63	3.2125e-64	7.34307e-64	-6.80121e-64	-5.7936e-64	-5.66645e-64	-1.98682e-63	2.03748e-125
-5.304e-65	-7.43472e-65	-2.03612e-65	3.34468e-65	-2.49122e-65	-8.8912e-65	-2.20019e-66	-6.98434e-66	-8.83698e-65	1.19605e-64	3.55225e-65	8.16862e-65	-5.36266e-65	1.74698e-64	1.6464e-65	4.46248e-65	2.09767e-66	1.53398e-65	8.80855e-66	2.76302e-65	8.84583e-65	-4.83949e-67	-2.81905e-65	-1.11142e-65	3.39884e-65	-1.03299e-64	-5.14235e-65	3.64318e-65	-6.21699e-65	1.2427e-65	1.13802e-127
-3.61049e-66	-1.33836e-65	7.68747e-67	5.95892e-66	-4.73958e-66	4.55928e-67	4.29303e-66	1.74103e-67	-6.15018e-67	9.0831e-66	8.15433e-67	2.41068e-66	-1.16096e-65	5.83381e-66	-1.16159e-66	1.61522e-66	1.26481e-66	1.39454e-66	-4.39772e-67	1.04648e-66	5.58789e-66	1.61801e-66	1.11818e-65	7.70534e-68	1.19577e-66	-1.04812e-65	-2.90013e-67	-6.65874e-66	2.8152e-66	-2.04188e-66	8.63036e-130
6.45581e-68	-1.59275e-67	1.37052e-67	-1.09823e-67	-1.25352e-67	6.80676e-68	3.65069e-67	-2.95045e-67	-1.03152e-67	1.46099e-66	3.49464e-67	-1.0055e-66	-3.80713e-67	6.82257e-67	-1.74353e-67	-8.20412e-68	-8.50588e-67	7.39038e-67	4.23997e-67	5.64687e-68	-2.01278e-67	-8.78799e-67	2.43299e-67	5.39404e-68	-1.81724e-67	7.85447e-68	1.0529e-67	3.9284e-69	-4.30615e-67	1.63772e-68	6.79042e-132
1.32523e-68	3.59587e-68	-1.40051e-68	-4.66612e-68	5.56583e-68	-8.3054e-69	1.0426e-68	-3.20523e-68	8.68331e-69	2.8432e-68	2.92667e-68	3.33675e-68	-6.09069e-69	-7.02466e-68	-4.76068e-68	-1.18664e-68	-8.1757e-69	3.30779e-68	9.61041e-68	-3.90664e-68	-2.0565e-70	-9.51403e-69	1.34026e-67	-1.24506e-68	-8.84562e-68	-2.7315e-68	-5.10347e-69	-9.41308e-69	-1.67343e-67	-1.07615e-67	9.67791e-134
3.09562e-69	2.52353e-70	4.24269e-70	-3.27679e-69	-2.67232e-70	-3.11833e-69	-4.45624e-71	-5.11884e-70	-1.03666e-69	-1.03818e-68	-1.71772e-69	3.13204e-70	1.03263e-68	-8.83701e-69	-7.09965e-70	-4.95613e-69	1.35143e-69	-2.77444e-69	-1.94062e-69	-5.82065e-69	-2.55825e-69	1.7879e-69	4.10126e-69	8.82308e-70	-1.56188e-69	-4.15777e-70	7.83733e-69	-3.16653e-69	1.63329e-69	1.01749e-68	6.07092e-136
-2.25656e-70	-1.21686e-70	4.96689e-70	-4.32044e-70	3.60513e-70	5.53321e-71	7.35093e-71	-3.26651e-71	2.24651e-70	-8.00384e-70	-1.08184e-70	-2.52896e-70	5.44653e-70	3.7809e-70	-2.92422e-71	7.77192e-70	2.505e-71	-1.66232e-71	-3.3285e-70	-1.74623e-70	5.80412e-71	1.44153e-71	1.74273e-70	5.81261e-70	7.59997e-71	-6.12976e-73	4.66808e-71	2.51204e-70	-2.43077e-70	-8.5307e-71	3.10124e-138
-6.10739e-72	-1.82339e-71	2.05532e-71	-2.63198e-71	1.55813e-71	1.77198e-72	-2.03301e-73	9.99047e-72	-3.0051e-72	-1.6674e-71	-9.95368e-72	-4.7696e-71	8.40041e-72	5.58567e-71	4.87859e-72	3.67812e-71	-5.4323e-72	-2.25734e-71	7.50385e-71	3.05088e-71	-3.77049e-72	-2.93798e-72	-2.84747e-73	-1.3636e-71	-2.09179e-71	-2.28792e-71	-3.87848e-71	-1.91353e-71	-1.11871e-71	5.38395e-72	1.9354e-140
-3.70227e-73	6.74624e-72	-3.61669e-72	9.43773e-73	1.28987e-73	1.00734e-73	-4.31185e-72	1.28908e-72	1.2903e-72	-3.20299e-72	-3.55817e-73	1.98063e-72	-3.68479e-73	1.28204e-72	-1.73163e-72	-2.52472e-72	-1.95289e-72	-4.56146e-72	6.86658e-73	-2.95355e-72	2.27988e-72	8.63588e-73	4.6058e-72	1.18609e-72	1.50018e-73	1.19907e-72	2.74456e-72	-1.23499e-72	-1.02751e-71	-3.19305e-72	2.95698e-142
-2.19877e-73	6.9224e-75	-2.88871e-73	-5.1491e-73	-1.70568e-73	2.52262e-74	-2.81248e-74	8.05027e-74	-2.40022e-74	2.67354e-73	-1.56697e-73	-2.76156e-73	3.01339e-73	1.20849e-73	-6.75213e-73	1.15576e-74	-5.18104e-73	2.80428e-73	9.92583e-74	-6.99994e-74	3.44286e-73	-6.53639e-74	4.60288e-74	3.8956e-73	3.26335e-73	-3.14879e-74	2.70786e-73	1.18336e-73	3.40411e-74	-7.04501e-74	2.00774e-144
6.9098e-74	-7.9576e-75	2.37345e-74	-1.34083e-74	-3.46724e-75	-1.61264e-74	-5.9277e-74	6.27172e-76	7.68524e-74	-7.46861e-74	-2.42083e-74	-6.21769e-75	-1.37407e-74	-1.0272e-74	-1.88129e-75	-2.32362e-75	-1.13191e-74	4.5002e-74	5.87992e-74	4.21176e-74	6.36908e-75	6.34618e-75	3.68163e-74	-1.59153e-74	2.54671e-74	-1.61405e-74	2.04748e-77	6.62494e-75	-8.36871e-75	-2.20446e-75	3.18815e-146
-4.02202e-75	1.71928e-77	3.3849e-76	-3.97548e-76	-1.3756e-75	1.31023e-76	-3.64129e-77	-1.09529e-75	1.81825e-75	-1.3265e-75	3.34086e-76	-1.68426e-75	1.18976e-75	-2.27683e-75	-1.3719e-75	5.10845e-76	2.06186e-76	-3.53422e-75	1.32082e-75	1.95454e-75	7.13817e-76	1.22933e-75	3.57611e-76	4.61261e-75	1.55074e-75	8.73913e-76	-4.39475e-75	-1.65957e-75	-1.89309e-75	-2.69023e-76	1.06732e-148
5.44372e-78	-7.50277e-77	9.45297e-77	-2.73105e-76	1.37911e-76	-8.50998e-77	-1.10251e-76	-6.90407e-78	-8.37402e-78	6.66029e-77	-1.33603e-76	-4.89978e-76	-1.55208e-76	2.39456e-76	-1.08142e-76	1.02209e-78	-2.35479e-77	7.99468e-77	1.26532e-77	4.74782e-78	-4.05856e-76	3.72042e-77	1.27504e-76	3.36793e-76	-6.91064e-77	-1.13822e-76	-3.82842e-78	5.43543e-76	-2.17287e-76	-9.06185e-77	1.15473e-150
-1.40793e-77	-8.34322e-78	7.4081e-78	-7.73485e-78	3.10083e-78	-3.0484e-80	-1.78528e-77	-4.93338e-77	2.9591e-79	-3.9247e-77	-7.30927e-78	-3.56967e-78	-4.14305e-77	4.25176e-78	-6.92662e-78	-5.27533e-78	1.41529e-77	-5.03575e-78	-3.72163e-78	-4.83141e-79	2.81935e-78	1.42625e-78	-1.84581e-77	1.49664e-77	-1.42201e-77	-9.6909e-78	1.21185e-77	1.19715e-77	-2.12063e-77	-2.25144e-78	8.41717e-153
9.01501e-79	-7.32398e-79	2.39029e-79	-2.07755e-78	1.80492e-78	4.22002e-79	4.60308e-79	2.90476e-79	-3.04021e-78	-1.7029e-78	9.44509e-80	-3.40198e-78	-6.55145e-79	-9.54432e-79	-2.38617e-79	-3.53895e-79	4.12389e-79	3.52478e-78	-7.66802e-80	-2.30454e-79	-2.56091e-79	4.70538e-79	2.2222e-79	2.87603e-79	1.52566e-78	6.94699e-79	-1.30602e-78	-3.36176e-78	-9.48948e-80	5.48411e-79	6.39013e-155
-1.53274e-80	-9.65765e-80	-1.53004e-79	-1.45788e-80	-2.98734e-79	2.26904e-80	-3.05135e-79	1.37509e-79	9.12707e-80	1.48862e-79	-3.22429e-80	-1.04017e-79	1.03059e-79	-3.73323e-80	-3.4293e-80	1.0273e-79	4.80524e-81	-4.30812e-80	2.36236e-79	1.19796e-80	-3.77312e-80	-3.85834e-79	9.63873e-80	-6.5421e-80	-4.55526e-80	1.61009e-80	1.62027e-79	-2.64148e-80	3.13583e-80	-1.52991e-79	5.76418e-157
1.27066e-80	1.24036e-80	2.51156e-81	-2.99539e-81	3.7913e-81	9.3261e-82	8.93029e-81	-1.74747e-80	-4.0138e-81	-1.15021e-80	2.60033e-81	7.44024e-82	-8.13026e-81	3.16253e-80	4.85861e-81	2.01722e-81	-1.30848e-82	-2.40197e-81	-8.27082e-81	-2.69615e-81	-1.38603e-81	5.04193e-81	-9.5806e-81	-2.91638e-80	5.86533e-81	-5.52825e-81	7.83887e-82	-1.47076e-81	7.2022e-81	8.00249e-82	3.15198e-159
2.50351e-82	4.50961e-83	5.98289e-82	3.51143e-82	-8.52926e-82	4.34921e-82	5.13561e-83	-6.48675e-82	5.00798e-81	-1.15937e-81	-1.7386e-82	-1.16968e-82	8.81351e-82	-1.03918e-81	-1.37695e-82	1.36984e-82	-3.80205e-82	-2.88386e-82	2.45236e-81	3.23576e-82	7.07831e-82	6.71467e-82	-1.24694e-82	-1.95733e-81	5.04184e-82	-1.50159e-82	1.63498e-81	4.00845e-81	3.09619e-83	-3.06645e-82	6.05061e-161
4.04977e-83	9.29649e-84	5.23091e-83	-3.23092e-82	1.29624e-82	1.11773e-82	4.43353e-83	2.94763e-82	9.23222e-85	-5.74217e-83	4.70603e-83	1.14075e-83	-2.8631e-83	-1.75102e-82	9.03329e-83	2.93321e-82	-1.26215e-82	6.77898e-83	4.81133e-84	9.67841e-84	-1.19237e-82	-2.9626e-82	-2.04319e-83	-1.27679e-83	1.1858e-82	3.07903e-83	-5.56966e-83	-3.386e-82	3.42564e-83	2.14696e-83	6.15924e-163
8.54677e-84	3.20694e-84	5.66656e-84	-1.63239e-84	1.0636e-83	9.81652e-84	1.07477e-83	-7.84926e-84	5.59711e-85	1.65638e-84	-5.57076e-84	1.80755e-83	3.75037e-84	7.08886e-85	1.96808e-84	-2.66762e-84	1.11409e-83	-6.33198e-84	1.51178e-85	3.88489e-85	2.60905e-83	-1.39592e-83	1.66894e-83	1.57896e-84	-3.09943e-84	-8.65676e-84	-8.68582e-85	-1.17791e-84	1.32212e-83	-7.41565e-84	2.52857e-165
-6.35003e-85	5.83537e-88	-2.23426e-84	2.3225e-85	1.42595e-84	-1.29116e-86	4.10974e-85	1.97361e-85	3.54868e-85	9.72297e-86	1.203e-84	1.41061e-85	-7.82216e-85	3.78684e-85	-8.89896e-85	1.23468e-84	-6.76969e-85	-1.70029e-84	4.76755e-85	1.31038e-86	8.36355e-85	1.6125e-84	-1.273e-84	2.86987e-84	1.05551e-85	-6.41367e-85	6.01044e-85	-6.05911e-85	-2.86556e-84	6.14312e-85	3.88373e-167
1.75421e-85	7.5285e-86	1.40797e-86	-4.36077e-86	-9.74921e-87	-1.4954e-86	5.40196e-87	-4.82093e-86	3.19776e-87	3.88781e-86	-1.19159e-85	6.39086e-86	-5.38659e-86	1.67348e-86	3.88614e-86	-1.86543e-85	-4.69462e-86	-3.23425e-86	-1.26417e-86	1.03352e-86	-3.71218e-87	4.9201e-86	1.55892e-86	9.53983e-86	1.14408e-87	-3.34757e-86	-2.15032e-86	-3.56298e-86	6.98277e-87	2.19123e-86	1.19185e-169
5.25336e-87	-2.01631e-86	2.35996e-87	2.42203e-87	-4.00926e-87	-8.26533e-87	3.84742e-87	-6.53594e-87	-3.42374e-88	-9.16363e-87	-4.98418e-89	-8.24992e-87	3.92626e-88	-8.72012e-87	-2.02209e-87	-1.69098e-87	-1.89245e-87	-2.02189e-87	-2.82195e-87	1.98129e-88	5.34607e-87	-1.92887e-87	3.01995e-87	-2.54454e-86	-3.93431e-87	1.72342e-87	1.64548e-87	4.10804e-87	-5.577e-87	6.87269e-87	1.64372e-171
3.15813e-88	2.10701e-88	2.88046e-88	-7.43456e-89	3.86971e-88	2.25999e-87	1.65974e-88	5.81256e-88	1.03422e-87	-2.64606e-89	-1.25718e-87	8.41959e-89	-2.36101e-88	-2.41324e-88	8.75071e-89	2.41436e-87	7.18659e-88	2.6816e-88	4.99441e-88	3.13557e-88	-1.00951e-87	9.76941e-88	-2.85842e-88	-6.65895e-89	2.93312e-89	-2.48101e-88	1.71906e-87	-6.66639e-89	-3.61705e-88	6.52859e-89	2.06169e-173
-1.34245e-90	4.29992e-89	-2.30594e-89	4.00783e-89	7.27932e-89	1.50371e-90	-9.68356e-89	9.13222e-89	-3.77918e-90	-4.90886e-89	-9.46521e-91	-4.5341e-89	2.09841e-89	8.01563e-89	-9.5715e-89	5.68435e-89	-1.61392e-88	-3.96773e-89	5.48025e-89	-3.55337e-90	-9.86871e-91	2.65487e-89	2.70574e-90	-7.34944e-89	1.20082e-89	-3.95006e-89	-3.97622e-89	4.74624e-89	-2.95737e-90	2.81227e-89	9.38353e-176
3.05476e-91	-9.40066e-92	3.03478e-90	-2.18061e-90	5.68165e-90	1.08652e-90	-7.98339e-90	-2.57608e-90	5.61199e-90	7.55407e-90	-6.21915e-90	5.56423e-90	-8.403e-90	-1.19943e-89	-3.50736e-90	-1.26054e-89	-6.23112e-90	-5.57451e-90	6.3865e-90	-2.37619e-90	-1.47097e-90	6.38104e-91	-3.63739e-90	-2.79367e-90	7.31492e-91	1.44753e-90	2.68152e-90	3.86506e-90	5.47892e-90	-2.32726e-90	8.61904e-178
3.1504e-91	3.99387e-92	-1.80815e-90	-2.74056e-91	-6.42061e-91	1.31625e-91	1.51729e-91	-1.97333e-91	-3.41501e-91	-1.41012e-91	-1.33794e-91	-3.24509e-92	-6.11861e-92	1.80058e-91	-2.28453e-91	6.44293e-92	-4.29771e-92	-1.24165e-91	7.13271e-91	-2.09532e-91	-4.03009e-91	3.78078e-91	2.18574e-91	-4.4482e-92	3.07761e-91	-5.18083e-91	9.54473e-91	-1.02209e-91	2.9501e-91	-5.10666e-91	6.7423e-180
3.71999e-92	1.99382e-92	5.71529e-92	-7.56561e-92	-6.7573e-92	-5.15792e-92	8.37084e-92	-7.86055e-92	-3.36036e-92	-1.04554e-92	-2.87133e-93	2.50656e-93	-1.56214e-91	-7.22294e-92	1.45693e-92	3.74678e-92	2.46876e-92	-8.57129e-92	9.17514e-93	-7.83921e-92	-2.14764e-92	-7.59193e-92	-7.81242e-92	-3.35868e-92	1.44289e-92	2.04003e-92	-1.88784e-92	7.09554e-92	3.58739e-92	5.70552e-93	9.86502e-182
8.15698e-94	-2.41996e-93	6.71646e-94	2.42573e-93	4.44429e-94	-1.19648e-93	-4.62625e-93	9.62971e-96	-1.26087e-93	9.78096e-94	-6.57081e-93	-1.3367e-93	3.43374e-93	7.02548e-95	-1.83188e-93	2.74178e-94	1.87835e-93	2.16545e-93	1.74402e-93	-2.10773e-93	-3.4266e-94	-2.73856e-93	-7.07337e-94	-1.63512e-94	3.32949e-93	-4.22757e-93	-1.84028e-94	-1.30739e-93	-4.09384e-93	9.67499e-94	1.70866e-184
4.22943e-94	-4.61112e-94	1.49335e-94	-3.2076e-94	7.17723e-95	-2.05058e-94	6.48638e-94	-9.8885e-96	-3.38212e-94	-3.27638e-94	-8.55804e-95	-9.3039e-94	-5.83869e-94	1.96753e-94	-2.23702e-94	-1.65494e-94	4.1421e-94	7.04264e-95	4.07237e-94	-1.67101e-93	2.32845e-94	-1.1596e-94	-2.03295e-94	-1.15705e-94	-2.74272e-94	-2.42732e-94	-1.63173e-94	-8.04849e-95	5.20638e-94	-1.38075e-94	6.25085e-186
-5.87339e-96	1.08337e-95	4.26955e-96	3.06949e-95	1.2244e-95	-5.37151e-96	-2.85592e-95	-3.80693e-95	-6.60276e-95	-3.51346e-95	-8.32145e-96	4.60317e-96	-7.5345e-96	-4.04243e-95	5.53507e-96	-1.55581e-95	2.56809e-95	9.46481e-95	-1.56641e-95	-4.88638e-95	-2.84233e-95	3.58353e-95	3.08253e-95	-2.26344e-96	2.51646e-95	-2.05652e-95	4.59977e-95	-1.27288e-96	1.31155e-95	1.45378e-96	2.985e-188
-1.56675e-96	1.07697e-96	-6.26681e-96	-7.7498e-96	-2.62452e-96	-1.76103e-97	2.42958e-96	2.3612e-96	1.38143e-96	-5.66641e-97	1.55552e-96	2.70704e-96	3.03831e-96	-9.9729e-96	-7.33668e-97	-6.85068e-97	-8.50361e-96	-1.22523e-96	-2.32594e-96	7.23185e-97	1.14863e-95	-2.91677e-96	-2.66598e-96	1.73304e-96	1.59142e-97	-2.13897e-96	-1.00542e-96	-6.62771e-96	4.57176e-97	8.59711e-99	5.23065e-190
2.49958e-97	-1.90016e-97	-4.43534e-97	-2.30118e-97	-5.68853e-97	-2.25711e-99	1.71051e-98	5.63227e-97	5.2537e-97	7.74659e-99	-9.13945e-97	2.87958e-97	1.07983e-97	1.36474e-97	-9.58874e-98	-3.08384e-97	-7.14381e-97	9.98046e-98	-1.31215e-97	3.67503e-98	-1.06286e-96	5.80106e-98	-1.50914e-97	8.78676e-98	8.93893e-98	-6.77017e-98	3.52663e-97	-4.00591e-98	2.63582e-97	3.58248e-97	4.35702e-192
-2.05225e-98	-1.64585e-99	7.08952e-98	2.36003e-98	-9.8717e-99	-1.43088e-99	-1.02026e-98	2.28733e-99	5.53493e-99	1.75721e-98	-9.81666e-99	3.00391e-99	4.79587e-98	1.11711e-99	-1.27524e-98	6.85143e-100	-2.02558e-98	1.38483e-97	3.0614e-98	-5.92342e-99	3.09102e-99	-1.41122e-99	1.56746e-98	-3.74575e-98	-2.43701e-98	-1.36151e-98	3.28757e-98	2.06954e-99	-1.06099e-98	-7.08935e-98	3.83482e-194
-1.78719e-99	1.86421e-99	1.26333e-99	2.98186e-100	5.40201e-100	1.88217e-99	-2.02895e-99	6.65705e-100	-2.03094e-99	4.44596e-101	-6.75262e-100	1.83319e-99	4.45311e-101	4.11689e-100	2.28949e-99	5.08444e-99	-4.11706e-99	1.02421e-100	5.03077e-99	-6.14842e-99	-2.02742e-99	1.93777e-99	-1.16132e-99	-6.67633e-100	4.2981e-100	-1.78094e-99	3.97995e-100	1.68931e-99	-8.46936e-102	-8.75211e-99	2.28657e-196
6.32151e-101	1.74082e-100	5.9451e-101	6.06296e-101	4.58588e-101	2.41306e-100	-3.23232e-101	-7.17858e-101	-1.11042e-100	3.57939e-100	7.03652e-103	1.37275e-102	-2.9e-100	-8.10951e-102	-3.07799e-101	7.24859e-101	6.01147e-101	4.27548e-100	4.30948e-101	-3.83934e-101	5.40489e-101	2.82486e-100	-1.59825e-100	3.42981e-100	-3.12246e-100	1.46361e-101	-2.59288e-100	-1.1782e-100	2.08931e-100	-6.0792e-101	9.80675e-199
4.25765e-103	-2.43695e-101	-1.01617e-101	7.30848e-102	-2.70886e-101	-2.17137e-101	5.86427e-101	-6.74984e-102	4.88009e-101	4.45407e-102	-1.2714e-101	5.61556e-102	6.07797e-103	9.87599e-102	-2.25182e-101	-1.67594e-101	-3.62195e-102	-1.8449e-101	-6.47109e-102	-3.28726e-102	1.40839e-101	-3.85375e-102	1.89923e-101	-4.04633e-101	-2.18455e-101	-7.44966e-102	6.63552e-102	1.28906e-101	-1.24953e-101	-9.56183e-102	1.25288e-200
-1.15782e-102	1.28639e-102	-3.87453e-103	-6.89772e-103	-5.28246e-103	-1.11578e-102	-3.8929e-102	-8.54724e-103	3.14281e-103	-5.74283e-103	-6.60812e-103	2.45184e-102	-1.15702e-102	-3.73366e-102	-1.67094e-102	6.31522e-103	2.57973e-102	9.10054e-105	-1.02307e-102	-7.0423e-103	-1.64507e-103	1.58101e-102	2.61554e-103	-2.74186e-102	1.43711e-103	5.42187e-103	-1.20793e-102	-1.03626e-102	-3.34711e-102	-1.21024e-103	7.8753e-203
-2.24332e-104	-2.17331e-104	1.25923e-103	-1.62527e-104	3.25881e-104	2.53222e-104	1.01013e-103	4.08486e-103	-9.82087e-104	1.84634e-104	5.0955e-104	-1.58403e-104	5.13778e-104	8.19438e-104	-1.72787e-104	-1.4319e-103	4.87436e-104	3.62474e-104	-5.25813e-104	-1.67555e-103	-1.87634e-104	1.73216e-103	-3.39707e-104	1.22821e-103	-9.17642e-105	-4.53138e-104	-4.00988e-104	-1.41041e-103	1.78514e-103	-1.74271e-104	3.75787e-205
2.36733e-104	1.007e-104	4.62799e-105	-4.80975e-105	-4.58749e-105	8.09075e-105	1.38651e-105	6.62038e-105	3.8637e-105	-2.04901e-104	2.40477e-104	-4.76045e-105	1.47801e-104	-6.1682e-106	5.4152e-105	-7.15997e-106	2.78727e-104	6.05734e-105	-1.82781e-104	-1.28269e-105	9.58247e-106	-1.09689e-104	8.11525e-106	6.18826e-105	-7.48513e-105	-1.57995e-104	-4.19137e-104	1.49286e-105	-4.73134e-104	2.07886e-104	8.16789e-207
5.61826e-106	3.64371e-106	3.4433e-107	-7.50197e-106	-1.63194e-105	4.84007e-107	-9.42627e-107	9.72535e-106	-6.02387e-106	1.75986e-105	-5.48138e-106	1.02213e-105	2.23871e-106	1.32021e-105	1.53925e-105	2.73597e-107	-5.08646e-106	-5.03224e-106	-1.55836e-105	-9.49386e-106	3.74285e-106	6.58216e-107	2.40021e-105	2.4004e-105	9.51411e-107	5.58628e-107	1.39607e-105	7.76193e-107	4.67113e-106	1.95591e-105	3.51211e-209
1.0614e-108	-8.20471e-108	-8.49023e-107	-1.0063e-107	-4.31327e-107	9.92859e-108	-1.05406e-106	1.34637e-106	-9.27842e-108	1.19028e-106	1.57791e-107	-2.23697e-107	1.75489e-106	6.98407e-107	9.6301e-108	3.15348e-106	-5.5018e-107	-6.54853e-108	-8.78812e-107	8.26547e-107	-6.35537e-107	1.6448e-108	-1.57341e-106	4.46731e-107	-1.03458e-106	-7.14299e-107	3.71827e-107	7.77264e-107	3.09879e-107	3.468e-107	2.626e-211
7.30392e-108	-1.71598e-108	-8.15618e-108	4.97712e-108	-6.14326e-108	8.35437e-108	1.06227e-107	1.48192e-108	1.80009e-107	6.34486e-108	-1.59079e-108	7.31015e-109	-4.11014e-107	2.22284e-107	2.95427e-108	2.01273e-107	1.0789e-107	-1.16777e-108	1.30837e-107	4.14624e-108	-7.21385e-109	-6.41152e-108	-4.94337e-108	-8.87899e-109	-3.16445e-108	2.7004e-108	2.05045e-107	-8.99502e-108	-2.57877e-108	9.26623e-108	4.31893e-213
-1.71155e-110	-2.12845e-108	-9.59436e-109	-1.30606e-108	7.00764e-110	4.1275e-109	3.88088e-109	3.18815e-109	1.23699e-108	4.37027e-109	2.47434e-110	-1.12302e-108	-2.08714e-109	-2.49937e-109	7.15981e-109	-2.25461e-108	8.27255e-109	-7.65123e-109	9.14823e-109	3.51718e-108	3.24075e-109	8.64202e-110	-2.06459e-109	1.02293e-108	-5.39552e-110	1.43864e-109	2.82752e-109	3.1332e-109	-2.55014e-109	1.64348e-108	3.49158e-215
-2.80084e-111	-9.35789e-111	1.03525e-109	5.69645e-110	-3.17649e-110	3.81867e-110	2.28544e-110	-2.71571e-110	5.33608e-110	1.4106e-110	7.34014e-111	3.42465e-110	6.95024e-110	-2.53605e-110	-6.177e-110	4.73613e-110	4.34762e-110	2.19446e-109	3.08086e-110	5.49622e-110	2.15439e-110	-7.44004e-110	1.26709e-109	-6.94594e-110	-4.15802e-111	5.65157e-110	-4.84508e-110	3.43655e-110	-1.87438e-110	2.47186e-110	1.22189e-217
-1.56487e-111	-5.23644e-111	-7.30425e-111	-6.40402e-111	-5.27063e-111	-2.48239e-110	6.42359e-111	-7.58355e-112	5.71057e-112	4.45031e-111	-1.52903e-110	-1.99828e-110	1.20144e-110	-1.21688e-110	1.39411e-112	5.27158e-111	-6.81438e-111	-6.77869e-111	5.33867e-112	3.75574e-111	-4.03712e-111	1.3473e-110	8.37851e-111	-1.22659e-110	-1.45586e-111	1.99549e-111	-8.74877e-111	-1.47799e-110	-1.33432e-111	-3.55342e-111	2.62429e-219
-1.36618e-112	7.944e-112	-1.46557e-111	6.78059e-113	-2.87608e-112	-2.71951e-112	6.55268e-112	9.07187e-113	-9.3879e-112	2.1577e-112	-1.597e-112	4.36242e-113	2.25663e-112	1.12863e-112	1.0965e-111	9.6755e-113	5.82845e-112	-2.46115e-112	2.54826e-112	1.87511e-113	3.18548e-112	2.74895e-112	-1.70474e-111	5.6817e-112	4.25059e-112	-3.42752e-112	-4.40983e-112	-2.80521e-112	-9.22498e-113	-5.27838e-112	1.03571e-221
-8.96925e-114	4.54345e-113	7.01194e-113	-1.03951e-113	8.68544e-115	-7.78853e-113	-8.7719e-114	2.89504e-113	7.42655e-113	2.02346e-113	1.29824e-115	6.9227e-113	7.88494e-113	1.09246e-112	-4.27728e-113	3.09767e-113	8.27113e-113	-3.48891e-113	-1.88296e-113	6.8039e-113	8.10572e-114	-4.46339e-113	5.21717e-113	2.52953e-113	2.77819e-114	4.78745e-113	2.46767e-113	2.80272e-113	-3.9039e-113	-2.36514e-113	7.00491e-224
-4.15093e-115	2.73904e-114	1.17981e-113	2.20595e-115	-1.69452e-114	-2.24501e-114	1.78571e-114	2.03216e-115	-3.27704e-115	-2.84366e-114	6.92661e-114	4.72683e-114	5.20925e-115	4.17381e-114	1.91071e-114	-4.38122e-114	8.44567e-116	6.73627e-114	4.1057e-114	-1.87031e-115	-1.92519e-113	3.53586e-114	1.11122e-113	-2.40917e-114	3.70018e-114	3.62891e-116	-2.63069e-114	5.44255e-115	1.32488e-115	-1.39853e-113	1.06833e-225
-5.98125e-115	-4.92843e-116	-9.78014e-115	-7.50753e-115	-1.67737e-114	-9.69568e-115	-5.84998e-116	2.99197e-116	-1.3525e-116	7.57145e-117	1.13395e-114	2.40128e-114	-7.18849e-115	-5.04869e-116	-9.20247e-115	1.80169e-114	-1.06531e-115	-1.00616e-115	-5.87491e-115	6.38504e-116	1.94768e-115	9.04039e-116	-6.25107e-115	-3.98424e-115	-1.6384e-115	1.21279e-114	-1.16923e-114	8.10485e-116	-4.73889e-116	1.26632e-115	2.11587e-227
1.88804e-115	4.62039e-116	-1.0389e-115	9.11384e-117	2.50291e-116	-2.20098e-116	-1.21233e-116	8.05131e-116	-1.15656e-116	-3.44993e-116	9.94847e-116	-3.27678e-117	-1.35327e-116	-1.13184e-116	1.23806e-118	-2.68964e-116	-6.34999e-116	1.75132e-116	-2.37559e-116	5.12742e-116	1.6157e-116	-1.20105e-115	5.68873e-116	2.16631e-116	2.58167e-116	-2.93028e-116	9.76364e-117	-1.56996e-117	-8.45739e-118	-2.26256e-116	9.67244e-230
-6.93437e-118	-1.69866e-118	1.7158e-117	-5.94105e-117	-5.05034e-117	1.05062e-116	-8.29887e-118	-9.38965e-118	-4.88006e-118	9.16766e-118	-1.11825e-117	8.54301e-118	-1.55422e-117	6.33851e-119	-1.38954e-117	2.91753e-117	-1.12916e-117	-2.46954e-117	-2.42657e-117	2.15375e-118	-2.19421e-118	1.88977e-117	1.55501e-117	-5.07164e-118	-7.12177e-118	2.72685e-117	2.91232e-118	-4.61255e-118	-2.50224e-117	-2.77271e-117	2.33921e-232
3.68085e-118	-1.08426e-118	1.04695e-118	-3.86454e-120	7.23919e-119	6.73295e-118	2.35639e-118	3.50226e-118	4.1768e-118	-5.61933e-119	4.54248e-118	2.29629e-118	-3.38002e-118	1.83415e-120	-5.21531e-118	-5.44726e-118	6.9392e-118	1.51531e-118	-9.20475e-119	-1.53972e-118	3.43122e-119	-1.5405e-118	6.80758e-119	2.81679e-118	1.25672e-118	-1.01773e-118	1.429e-118	1.3772e-118	2.47729e-118	8.93721e-119	2.69507e-234
2.96931e-119	-1.82549e-119	-1.89456e-119	2.28265e-119	7.45529e-119	-6.81273e-120	-3.50863e-119	5.02089e-120	-2.60006e-120	7.04371e-120	-1.11962e-119	9.85386e-120	1.03975e-119	-1.95546e-119	1.19063e-119	-2.17136e-120	-2.3036e-119	-1.43872e-120	9.39187e-120	6.8319e-120	-1.816e-119	-2.37789e-119	-1.26979e-120	-7.60682e-119	-2.02082e-119	1.80838e-119	-1.20885e-119	-3.6302e-120	-1.28177e-120	1.91502e-119	1.84854e-236
-1.92926e-120	-1.32494e-120	3.17564e-120	9.26397e-121	3.67322e-121	-7.00753e-121	-1.10727e-120	9.07744e-120	4.09689e-121	1.4697e-121	8.94394e-121	3.01242e-120	1.07634e-120	7.67475e-120	9.84583e-122	3.66507e-120	4.55219e-120	-7.88269e-120	-1.48582e-120	2.31605e-121	1.16232e-120	-8.2068e-121	2.3706e-120	2.09275e-120	-1.53408e-120	-3.49767e-121	4.61219e-121	2.99224e-120	9.14327e-121	-1.02e-120	2.94902e-238
-1.30656e-121	4.89167e-121	2.75918e-122	1.82725e-122	-2.88181e-121	1.8657e-124	-3.90214e-123	5.40465e-121	-3.43807e-122	-3.46154e-123	3.39927e-121	-9.4718e-122	2.94295e-121	-8.13512e-122	-1.88994e-121	1.03719e-121	-5.85842e-122	2.36535e-122	3.9319e-121	2.7861e-121	-3.11119e-122	-2.29984e-122	-3.13677e-122	1.24625e-122	9.53211e-122	-1.30715e-121	1.43643e-121	-2.98701e-121	-1.36904e-121	-7.47866e-121	1.85096e-240
-9.4738e-123	5.94106e-122	8.22901e-122	1.25023e-122	2.05489e-122	2.31578e-123	1.18091e-122	-9.54926e-123	1.86241e-122	2.42462e-123	2.53679e-122	6.85509e-123	-2.79532e-122	-3.23194e-122	1.21736e-122	-4.60294e-123	-7.56042e-123	1.56809e-122	-2.94749e-123	3.12583e-122	-2.27365e-122	-9.54871e-123	5.82288e-123	-1.91286e-122	2.09213e-122	-5.57791e-122	-1.0855e-122	1.15894e-122	-4.57494e-123	1.59604e-123	2.03656e-242
9.46789e-124	-1.10667e-123	-1.05247e-123	1.26341e-123	-7.39285e-124	3.36221e-124	3.31657e-123	-1.13637e-123	3.58139e-124	6.54049e-124	-2.86129e-123	-2.8973e-124	1.31464e-123	-8.9759e-124	-3.96879e-125	1.3913e-123	1.59606e-124	1.81769e-123	-6.94094e-126	-1.13277e-123	-1.61205e-123	1.47719e-123	-1.55667e-123	2.4675e-124	1.52037e-123	-1.91922e-123	-5.47664e-124	-1.43549e-123	5.21466e-123	-1.06202e-123	7.96274e-245
1.23672e-124	3.62451e-125	-9.85949e-125	6.07007e-125	2.5667e-124	3.32425e-124	7.88195e-127	-1.80463e-125	-1.98552e-124	1.41247e-124	-3.32551e-124	-3.59768e-124	-1.41985e-125	2.2108e-124	-2.57197e-124	-7.84481e-125	-1.04436e-124	-1.74625e-124	-1.68783e-124	-8.56355e-125	5.21177e-124	4.26771e-124	-2.00302e-124	8.67067e-125	-1.59625e-124	2.40187e-124	-5.38313e-125	-2.52276e-125	-2.7893e-124	2.00932e-124	1.41101e-246
2.73074e-125	7.49199e-126	-3.42199e-125	-1.36767e-125	1.6474e-126	-4.23077e-125	-2.37784e-126	-7.08229e-126	-1.02471e-125	-3.29419e-127	2.66463e-126	2.95155e-126	-1.77928e-125	2.94966e-126	-2.14015e-125	6.0284e-126	4.09354e-126	2.50578e-127	-9.35161e-126	2.44993e-126	-6.87878e-126	1.04693e-125	-1.24793e-125	-4.76625e-126	-1.19295e-126	1.02119e-125	1.6962e-125	3.14815e-125	4.72864e-126	1.89443e-126	6.80502e-249
1.10131e-126	1.24062e-126	1.98191e-126	-1.95048e-126	-3.60446e-126	-9.50545e-127	-4.68846e-127	-2.22023e-126	5.7962e-128	1.81053e-126	1.34759e-126	-9.11533e-128	-9.7806e-127	-1.25717e-128	-2.96246e-126	8.92255e-127	-2.66657e-127	-8.26252e-128	-2.01744e-126	2.21151e-126	-1.42834e-126	-2.70027e-127	-5.0944e-127	1.55728e-126	-1.57656e-127	-1.65245e-127	1.59042e-126	4.15808e-127	-4.37826e-127	-4.12389e-126	7.89531e-251
-7.46198e-128	4.11123e-128	4.7574e-128	6.3134e-127	1.24705e-127	4.99526e-128	1.22921e-127	2.08655e-128	8.51513e-128	1.27554e-127	-5.00636e-129	1.91907e-128	5.31662e-129	7.76062e-128	4.10021e-128	4.74632e-128	-3.21486e-128	8.13662e-129	-1.80337e-127	-9.62095e-129	-1.99723e-127	-1.87073e-127	1.74564e-128	-1.48942e-127	3.29154e-127	-2.86884e-127	2.04622e-127	7.16547e-128	-3.33286e-129	-3.87734e-129	8.44366e-253
-2.66915e-129	-7.35273e-129	-6.44498e-129	1.68803e-128	-6.749e-129	6.19774e-129	-3.46518e-129	-5.06225e-129	-1.9071e-128	-5.91611e-130	1.29076e-128	2.33838e-128	-6.40821e-131	-2.45691e-128	8.38003e-130	1.65771e-129	1.65046e-128	-7.01954e-129	3.51862e-128	-2.39091e-129	7.42082e-129	-9.82624e-129	-9.13605e-129	1.13177e-128	-1.05481e-128	-5.23101e-129	-1.39707e-128	-3.24641e-129	1.05037e-128	2.32189e-129	4.58253e-255
1.02427e-129	-2.13726e-129	4.52632e-130	1.90664e-130	-1.37577e-129	1.15531e-130	6.81574e-130	2.00955e-130	-9.36287e-130	-1.84076e-130	7.75311e-130	-8.08577e-130	6.97717e-131	-3.49244e-130	2.95769e-130	-9.04283e-130	6.96434e-131	1.78185e-130	-1.18829e-130	2.91505e-132	-2.20955e-130	6.31178e-131	7.08036e-130	5.38738e-130	-3.16513e-130	-6.9286e-130	1.36796e-129	1.04729e-129	6.37059e-131	4.93772e-130	1.6158e-257
6.92029e-131	3.96528e-131	2.17945e-130	1.07562e-130	3.07511e-130	-9.71671e-131	-1.35894e-130	4.43017e-132	-3.94788e-131	-2.26449e-131	-7.77519e-131	-7.01489e-131	-9.91193e-131	5.3304e-131	1.16008e-132	-2.59057e-131	-1.33815e-130	-2.68404e-131	4.14991e-131	1.47625e-130	-1.4593e-130	-1.49504e-130	-6.84335e-131	2.43767e-131	-1.38219e-131	-1.47036e-131	8.36757e-131	-2.47131e-131	2.74542e-131	1.41497e-131	3.14339e-259
-4.48467e-132	-5.52889e-133	-3.54786e-132	-6.09017e-132	-6.74896e-133	5.53266e-132	1.13776e-131	-1.62345e-131	-9.08768e-132	1.54466e-131	-7.69972e-132	-6.75745e-132	4.07002e-132	-1.3393e-132	5.12651e-133	2.66583e-132	-1.2041e-131	1.29665e-132	-1.01709e-132	3.80115e-132	-3.89511e-132	3.01592e-132	-6.02681e-132	3.93014e-132	4.58716e-132	9.21516e-132	-3.23926e-132	5.3564e-132	-1.00043e-131	2.80192e-133	1.42953e-261
2.81559e-132	-3.70031e-133	-9.26141e-134	-1.50538e-133	1.74512e-134	2.58815e-133	1.07345e-132	1.74247e-132	1.09209e-132	1.78344e-132	2.31227e-133	3.53678e-133	-5.02518e-133	1.02219e-132	2.00271e-132	-1.70477e-132	1.32397e-132	-8.05725e-133	2.93757e-133	-1.737e-133	-2.51471e-133	1.86556e-133	-1.08955e-133	2.91515e-133	-3.31992e-133	-4.42135e-133	-1.06602e-133	-5.66216e-133	-5.72369e-133	-1.99411e-133	2.88364e-263
-3.71842e-134	-2.6236e-134	1.00403e-134	-2.99026e-135	-1.44358e-133	-1.14754e-133	-3.85353e-135	2.46654e-134	3.15382e-135	-4.64334e-135	-1.21861e-134	-3.45655e-134	1.22872e-133	4.40792e-134	-1.54144e-134	-2.34913e-134	-1.32216e-133	-1.63107e-133	3.68209e-134	-2.389e-134	-3.69145e-134	4.59246e-134	2.30048e-133	1.14271e-133	-1.7466e-134	3.64221e-134	-1.63318e-133	3.88068e-136	3.29711e-134	8.33174e-135	2.0094e-265
-2.79045e-135	8.3549e-136	-4.18164e-135	-3.58235e-136	-1.50876e-135	-4.08268e-136	3.82491e-135	7.28179e-137	-3.75061e-135	9.14319e-135	-3.34767e-135	-4.01897e-135	-4.49005e-135	1.85529e-135	1.3827e-134	-3.57095e-136	-2.52716e-136	5.07037e-135	8.98547e-136	1.29067e-134	-7.77638e-136	-6.64063e-136	-2.90593e-135	6.95036e-136	5.90629e-135	3.44489e-135	1.93165e-135	-4.16299e-135	2.52275e-134	-4.52387e-136	1.2907e-267
-8.39633e-136	-1.03969e-135	-9.53248e-136	-8.86218e-136	-7.00036e-136	6.55794e-136	-1.44476e-136	-3.15798e-136	5.4337e-136	-5.71738e-137	1.31262e-136	4.06678e-136	-1.71962e-136	1.2129e-138	8.63615e-136	-4.71762e-136	-5.49664e-136	1.08631e-136	1.33543e-135	6.70268e-136	6.48711e-136	-7.66899e-137	-7.54817e-136	2.29366e-136	-5.29557e-136	-3.44157e-136	-8.65311e-136	-5.61021e-136	2.3105e-136	-3.33234e-136	1.12223e-269
-2.36748e-138	-3.85248e-138	5.32424e-137	3.0189e-137	4.08411e-137	-5.96142e-138	2.59921e-137	-9.52356e-138	3.81428e-137	1.46156e-136	-2.14776e-137	-2.24321e-137	6.49478e-137	-1.22024e-137	1.11394e-136	5.71384e-137	4.94601e-138	-9.36595e-137	-7.49472e-138	4.41761e-137	-2.01855e-137	4.02919e-137	8.0415e-137	5.75361e-137	1.05699e-136	3.39387e-137	4.33864e-137	6.27867e-137	-3.09655e-137	5.18306e-137	9.44639e-272
4.54335e-139	-6.20864e-138	-1.38017e-138	-1.30552e-137	-7.03348e-138	-3.26945e-138	2.05162e-137	-2.77497e-138	4.10559e-138	-7.44691e-138	-3.77905e-138	-2.59623e-138	-1.16623e-137	-1.2481e-137	-7.80101e-139	6.66803e-139	-5.94368e-138	3.03933e-138	-1.29408e-138	4.5827e-138	1.15642e-138	-2.88337e-138	1.92206e-138	1.03655e-138	6.17359e-138	5.34142e-138	4.17202e-139	-2.75319e-139	4.00033e-138	1.85277e-139	1.25063e-273
-1.20447e-139	6.01407e-139	3.48266e-140	8.4556e-139	1.05317e-139	9.54667e-140	4.76135e-139	6.03287e-139	6.32956e-140	1.11715e-139	-1.12298e-139	3.4838e-139	-1.06309e-139	4.98087e-142	5.31224e-139	1.37316e-139	4.42511e-140	-4.8811e-140	5.34182e-140	7.45869e-139	-7.97793e-139	2.36848e-139	-5.77219e-140	-2.19736e-139	-2.22386e-139	4.49941e-139	-1.59704e-139	-1.4634e-139	3.80196e-139	1.45809e-140	3.91736e-276
1.76418e-140	-8.41833e-141	-1.7746e-140	1.52117e-140	8.34001e-140	2.43652e-140	-2.01651e-141	-2.68022e-141	1.39506e-140	6.36892e-141	4.8268e-140	-6.07114e-141	3.41543e-140	-4.6945e-140	-3.45474e-140	-3.2248e-141	3.50832e-140	1.67029e-140	-1.95036e-140	-7.44863e-140	1.14392e-140	7.34494e-141	-6.40584e-140	-1.68473e-140	-1.06673e-139	1.20045e-141	-4.36832e-140	1.44134e-140	-6.44037e-142	1.87801e-140	4.15252e-278
2.01228e-141	1.03373e-140	-6.51365e-142	-5.36273e-142	7.81426e-141	-1.55761e-141	-1.53069e-141	-1.52043e-142	6.52601e-141	8.3184e-141	-3.16047e-141	4.62467e-142	-1.51906e-141	-6.75086e-141	-6.71973e-141	-2.80084e-143	9.72498e-141	-8.51998e-142	-1.48406e-141	-1.07441e-141	9.58038e-141	-3.16396e-141	-2.83956e-142	1.59388e-141	-1.59595e-142	6.68673e-142	-1.72893e-141	-3.00177e-142	1.33666e-141	6.58429e-141	6.44265e-280
-4.49228e-143	1.29193e-141	1.35878e-142	-1.75737e-142	-6.36533e-143	-1.2798e-142	-1.42436e-142	6.64457e-142	-1.918e-142	2.05338e-142	-1.15933e-141	1.72445e-142	-1.63912e-142	4.81854e-142	3.64711e-143	4.48152e-143	7.76057e-142	-1.82796e-142	-9.04365e-142	3.38742e-142	2.95039e-142	2.17145e-143	-6.34245e-143	1.76055e-142	-1.54556e-142	-2.06649e-142	1.5423e-141	2.70848e-142	-1.06165e-142	2.1462e-142	8.1846e-282
-1.2525e-143	-7.93479e-143	-7.24392e-143	5.19667e-143	-2.45146e-143	-4.68322e-143	7.41811e-143	-4.52452e-143	-6.22461e-144	1.28518e-143	1.37327e-143	1.75796e-143	4.07904e-143	-2.17495e-143	-1.19698e-143	3.93468e-144	3.58417e-143	-2.52099e-143	-6.58596e-143	-3.05861e-144	6.59851e-143	-1.3914e-143	1.20095e-144	5.25951e-143	-1.86987e-143	7.94629e-144	-1.29624e-143	-4.27792e-144	-4.25571e-143	-2.16264e-144	4.37395e-284
-2.20135e-144	2.412e-144	6.64307e-145	-4.47021e-145	-4.03876e-144	3.36642e-144	-2.65732e-145	-1.54495e-144	-1.31449e-144	4.36573e-144	-3.19433e-144	7.00973e-144	-8.75986e-145	5.0427e-144	-5.81792e-144	-1.50665e-145	8.03917e-145	-6.77439e-144	1.45805e-144	-3.81381e-144	1.70235e-144	-3.40859e-144	-1.7003e-144	4.47886e-144	1.90034e-144	3.7116e-144	6.49373e-144	-4.24539e-144	2.6902e-145	-1.34969e-144	3.61752e-286
3.98744e-145	-3.64738e-145	-3.92075e-145	-1.96823e-145	-2.99836e-146	-8.92886e-146	-1.25614e-145	2.79935e-145	1.55348e-146	-3.5344e-146	-5.34543e-146	-7.20487e-146	-1.38098e-145	1.07718e-145	-5.29333e-145	-6.20186e-146	-3.02754e-146	6.76993e-145	-4.83438e-146	1.08166e-146	-5.61373e-145	-2.93223e-145	-9.78298e-146	5.5728e-145	1.1903e-145	-1.91673e-145	-2.91831e-146	-1.96293e-146	-1.12003e-145	4.70468e-145	2.38073e-288
6.56606e-147	1.31153e-146	-2.43903e-146	-2.15622e-147	2.93396e-146	1.03781e-147	8.81354e-146	-8.82473e-146	1.16766e-147	-5.69714e-148	-1.77525e-146	1.35274e-147	-3.12983e-147	-8.04871e-147	-4.01605e-146	-3.80243e-146	1.56066e-146	-1.84214e-147	2.37839e-147	-6.20452e-147	-2.3292e-146	3.48447e-146	7.73923e-146	4.01033e-146	1.11241e-146	1.96806e-146	9.01212e-147	-5.57794e-146	3.86019e-147	5.05247e-146	3.66008e-290
-5.02795e-147	2.90123e-147	1.47677e-147	6.90613e-147	5.86573e-148	7.78e-148	1.78887e-147	4.76738e-147	5.93631e-147	2.95203e-147	6.02595e-148	9.32516e-148	5.29031e-147	5.30238e-148	3.4578e-149	-1.52272e-147	-5.39923e-148	2.4477e-147	-3.88812e-148	-4.7377e-147	-2.78799e-147	-5.5868e-148	3.0401e-147	4.17495e-148	1.637e-147	-1.07161e-147	-1.63526e-147	-3.40069e-147	4.10209e-147	-6.1358e-148	2.67877e-292
3.54823e-149	-2.07981e-148	1.99156e-148	3.05581e-148	8.70721e-149	1.2e-148	1.05546e-148	-2.15161e-149	-2.73295e-149	2.12883e-148	-7.503e-149	1.07281e-148	-4.40109e-150	1.75578e-149	7.16977e-149	7.20462e-149	-4.98227e-149	1.77017e-148	1.54468e-148	3.05028e-148	-2.11286e-148	6.4408e-149	3.33087e-149	-9.51805e-148	2.06311e-148	2.8695e-148	4.60777e-149	1.9139e-149	9.29463e-149	1.05916e-150	1.52759e-294
2.53674e-149	1.37795e-149	-1.1773e-151	-4.21249e-150	-1.42546e-149	-8.41355e-150	4.84467e-150	1.65732e-149	-1.02702e-149	-2.23738e-150	-3.80588e-152	4.48646e-150	9.30178e-150	3.73527e-150	2.68292e-149	4.49256e-151	3.46808e-150	-1.16427e-149	-1.25824e-149	-2.0573e-149	4.08126e-150	-6.98425e-150	3.04384e-150	-6.51598e-149	3.84779e-151	-9.04369e-150	1.72633e-149	5.94084e-150	-2.01163e-151	1.60476e-150	7.84187e-297
2.45707e-150	8.5729e-151	5.55774e-153	-2.97668e-151	-3.46739e-151	1.26348e-150	-2.13357e-151	-4.72625e-151	1.16391e-151	1.37827e-151	3.30356e-150	-7.32744e-151	4.80321e-151	-1.69261e-151	-2.15279e-150	4.31862e-151	-1.12712e-150	3.16375e-151	-1.10875e-150	-6.35301e-150	2.43043e-151	1.38536e-150	1.59682e-150	2.18033e-150	-1.28014e-150	6.11488e-151	2.99564e-150	-2.1341e-151	-1.44907e-150	1.36803e-150	9.26555e-299
-1.4341e-151	-5.88862e-152	3.23747e-151	1.01237e-152	2.79637e-151	-2.50112e-151	5.43912e-151	-9.22662e-152	-7.238e-152	6.11658e-153	6.20951e-152	2.16686e-151	7.58306e-152	-1.03103e-151	2.0729e-153	1.66329e-151	6.11184e-152	-8.6837e-152	1.00371e-152	-4.21921e-152	-1.21244e-151	1.12137e-151	-2.56288e-152	2.28522e-151	-1.11663e-151	8.6321e-152	4.4198e-151	4.56822e-152	4.23744e-152	-7.36525e-152	9.92074e-301
1.718e-152	8.56882e-153	-3.19366e-153	2.57627e-153	2.35846e-153	-1.04883e-153	-1.79518e-152	2.77717e-153	5.77412e-153	4.04681e-152	1.10677e-152	7.20175e-154	3.7383e-152	2.40959e-153	-8.63029e-153	5.03684e-153	1.68138e-152	3.03552e-153	-1.1656e-154	-1.13906e-153	1.89152e-152	2.28365e-153	-5.333e-153	-1.11804e-152	-1.76097e-153	4.6929e-153	-3.29546e-153	3.86907e-154	-2.13073e-152	6.59416e-153	5.36251e-303
-8.66844e-154	-1.68024e-153	5.89257e-154	5.17462e-155	1.18745e-154	-7.07953e-154	-2.13038e-153	7.59834e-154	-1.31782e-153	-1.54191e-153	-6.7359e-155	-4.16785e-154	3.55042e-154	6.13528e-154	-3.63567e-153	7.63159e-154	1.18664e-153	-7.9051e-155	1.07043e-153	-1.29049e-154	2.25909e-155	2.35633e-153	1.74174e-154	1.09029e-153	2.75487e-154	2.11822e-153	-2.04841e-153	-2.15466e-155	8.13121e-154	-3.81378e-154	4.70656e-305
-1.79569e-154	4.09499e-155	-4.60829e-155	-2.25109e-154	2.05084e-156	3.41143e-155	3.64253e-155	-7.76917e-155	1.05567e-155	-2.72732e-154	2.10112e-155	-1.29185e-155	5.7473e-155	-1.21833e-154	-1.96378e-154	1.3445e-154	-6.81808e-155	1.34084e-154	2.1311e-155	-6.82071e-156	-7.27898e-155	-2.65807e-154	-2.25783e-155	6.3831e-155	-1.97065e-154	2.07447e-154	-4.73408e-155	1.04211e-154	-6.03663e-155	1.00273e-154	4.57473e-307
-2.16302e-155	4.27464e-156	4.12529e-156	9.01719e-156	2.30056e-156	-3.86704e-156	7.19087e-156	-8.25363e-156	-1.14791e-156	-4.9507e-156	-1.24311e-156	-8.72183e-156	-1.89303e-155	5.44891e-157	-5.55326e-156	1.92139e-156	1.04748e-155	-2.66432e-156	2.86284e-156	-4.01604e-156	-5.40122e-156	1.09805e-155	1.95898e-156	-4.67653e-157	4.68413e-156	4.01732e-156	-6.08147e-156	-3.45428e-156	-4.50721e-156	-3.03095e-156	0
9.1136e-159	5.00915e-158	1.11671e-156	-8.42574e-157	1.84797e-156	7.90542e-158	1.13542e-157	2.65362e-157	-7.64055e-157	1.16661e-156	-3.16282e-158	-2.29226e-157	2.40101e-156	-8.41403e-158	6.10302e-157	1.23972e-157	-2.27718e-157	-1.2138e-157	6.94666e-157	-3.01221e-157	1.01129e-157	-5.69327e-157	2.32104e-157	-1.93693e-157	-3.20328e-157	-7.31315e-157	-5.60252e-157	1.19764e-156	-4.42987e-158	-8.63826e-158	0
3.29781e-158	-3.88286e-158	7.50558e-159	1.23039e-158	6.75578e-158	2.85682e-158	-4.54425e-158	-8.07879e-158	3.14035e-159	-2.9614e-158	-2.56269e-158	-1.15422e-157	-5.27579e-158	5.54931e-158	-1.22393e-157	3.16276e-158	-1.23544e-157	-4.14088e-158	2.03594e-158	-2.38974e-158	4.66599e-158	-3.21806e-159	1.56633e-159	4.48559e-158	-7.19941e-159	1.41781e-158	-1.36212e-158	-1.00527e-158	7.16624e-158	-2.06537e-158	0
5.21967e-159	3.82101e-159	-8.82087e-159	3.72881e-159	5.66197e-160	7.05317e-159	1.42925e-158	-1.81814e-158	-1.16383e-159	-6.59182e-159	7.89982e-159	-1.38754e-158	2.88143e-159	4.34896e-159	1.08894e-158	6.30274e-159	4.39867e-159	4.11514e-160	6.47817e-159	7.21392e-159	1.17323e-159	2.28204e-158	-8.37046e-160	5.37759e-160	8.8216e-159	6.03577e-161	-1.89282e-158	9.74537e-159	3.64846e-159	-1.19288e-159	0
3.79956e-160	2.46394e-160	2.70668e-160	7.82491e-160	-5.68573e-160	-2.57543e-161	5.79247e-160	-9.96849e-161	-1.13151e-159	1.55313e-160	-3.59588e-160	1.0379e-160	9.2378e-161	-2.75631e-161	-6.75832e-160	-4.22555e-160	-8.32481e-160	5.34546e-160	-3.95259e-160	-2.22602e-160	4.69439e-160	2.65981e-160	2.84034e-160	-5.83055e-160	-1.83161e-161	2.55844e-160	-1.60815e-160	-7.2177e-160	2.17803e-160	-5.12759e-160	0
3.40725e-161	-1.572e-161	4.68157e-161	-2.38612e-161	-9.31082e-162	3.55158e-162	-1.13605e-161	-5.74281e-161	-1.89335e-161	-2.86855e-161	4.82541e-161	8.65103e-162	3.76159e-161	-4.0406e-162	-1.0253e-160	5.54397e-161	-4.86806e-162	-7.1105e-162	2.40729e-161	3.64922e-162	1.2432e-162	1.46893e-161	7.18333e-161	6.31503e-161	-1.9565e-161	1.38116e-161	-8.27134e-161	-1.4712e-161	1.47136e-161	4.60067e-161	0
-7.65355e-163	-1.8486e-162	4.31151e-162	2.9531e-162	-1.2736e-162	-2.19399e-162	3.27173e-163	-3.73282e-162	5.51382e-162	-4.87144e-162	1.23829e-161	-4.39617e-162	4.66834e-162	-4.86005e-162	1.65703e-161	-4.79808e-162	-2.97495e-162	3.91509e-162	-5.61795e-162	-3.90016e-162	1.61198e-162	-1.00321e-162	1.23461e-162	1.1337e-162	-8.05815e-162	9.35068e-163	-2.8327e-162	-1.88573e-162	8.90304e-163	-8.60366e-162	0
-5.39597e-163	3.74909e-163	1.07019e-163	8.1892e-163	1.50324e-163	-1.46674e-163	-3.11979e-163	-2.73907e-163	-3.1532e-163	2.30245e-164	5.78449e-164	7.41083e-163	-8.0294e-163	9.85583e-163	-4.91168e-163	1.13961e-163	3.71889e-163	5.99223e-163	-9.83924e-166	1.57709e-163	3.61674e-163	-1.08448e-162	-3.89697e-164	-4.33903e-163	3.91199e-163	-6.46803e-163	-3.45201e-164	-4.72885e-163	1.05917e-162	-1.10594e-162	0
-5.39597e-163	3.74909e-163	1.07019e-163	8.1892e-163	1.50324e-163	-1.46674e-163	-3.11979e-163	-2.73907e-163	-3.1532e-163	2.30245e-164	5.78449e-164	7.41083e-163	-8.0294e-163	9.85583e-163	-4.91168e-163	1.13961e-163	3.71889e-163	5.99223e-163	-9.83924e-166	1.57709e-163	3.61674e-163	-1.08448e-162	-3.89697e-164	-4.33903e-163	3.91199e-163	-6.46803e-163	-3.45201e-164	-4.72885e-163	1.05917e-162	-1.10594e-162	0
-5.39597e-163	3.74909e-163	1.07019e-163	8.1892e-163	1.50324e-163	-1.46674e-163	-3.11979e-163	-2.73907e-163	-3.1532e-163	2.30245e-164	5.78449e-164	7.41083e-163	-8.0294e-163	9.85583e-163	-4.91168e-163	1.13961e-163	3.71889e-163	5.99223e-163	-9.83924e-166	1.57709e-163	3.61674e-163	-1.08448e-162	-3.89697e-164	-4.33903e-163	3.91199e-163	-6.46803e-163	-3.45201e-164	-4.72885e-163	1.05917e-162	-1.10594e-162	0
-5.39597e-163	3.74909e-163	1.07019e-163	8.1892e-163	1.50324e-163	-1.46674e-163	-3.11979e-163	-2.73907e-163	-3.1532e-163	2.30245e-164	5.78449e-164	7.41083e-163	-8.0294e-163	9.85583e-163	-4.91168e-163	1.13961e-163	3.71889e-163	5.99223e-163	-9.83924e-166	1.57709e-163	3.61674e-163	-1.08448e-162	-3.89697e-164	-4.33903e-163	3.91199e-163	-6.46803e-163	-3.45201e-164	-4.72885e-163	1.05917e-162	-1.10594e-162	0
-5.39597e-163	3.74909e-163	1.07019e-163	8.1892e-163	1.50324e-163	-1.46674e-163	-3.11979e-163	-2.73907e-163	-3.1532e-163	2.30245e-164	5.78449e-164	7.41083e-163	-8.0294e-163	9.85583e-163	-4.91168e-163	1.13961e-163	3.71889e-163	5.99223e-163	-9.83924e-166	1.57709e-163	3.61674e-163	-1.08448e-162	-3.89697e-164	-4.33903e-163	3.91199e-163	-6.46803e-163	-3.45201e-164	-4.72885e-163	1.05917e-162	-1.10594e-162	0
-5.39597e-163	3.74909e-163	1.07019e-163	8.1892e-163	1.50324e-163	-1.46674e-163	-3.11979e-163	-2.73907e-163	-3.1532e-163	2.30245e-164	5.78449e-164	7.41083e-163	-8.0294e-163	9.85583e-163	-4.91168e-163	1.13961e-163	3.71889e-163	5.99223e-163	-9.83924e-166	1.57709e-163	3.61674e-163	-1.08448e-162	-3.89697e-164	-4.33903e-163	3.91199e-163	-6.46803e-163	-3.45201e-164	-4.72885e-163	1.05917e-162	-1.10594e-162	0
-5.39597e-163	3.74909e-163	1.07019e-163	8.1892e-163	1.50324e-163	-1.46674e-163	-3.11979e-163	-2.73907e-163	-3.1532e-163	2.30245e-164	5.78449e-164	7.41083e-163	-8.0294e-163	9.85583e-163	-4.91168e-163	1.13961e-163	3.71889e-163	5.99223e-163	-9.83924e-166	1.57709e-163	3.61674e-163	-1.08448e-162	-3.89697e-164	-4.33903e-163	3.91199e-163	-6.46803e-163	-3.45201e-164	-4.72885e-163	1.05917e-162	-1.10594e-162	0
-5.39597e-163	3.74909e-163	1.07019e-163	8.1892e-163	1.50324e-163	-1.46674e-163	-3.11979e-163	-2.73907e-163	-3.1532e-163	2.30245e-164	5.78449e-164	7.41083e-163	-8.0294e-163	9.85583e-163	-4.91168e-163	1.13961e-163	3.71889e-163	5.99223e-163	-9.83924e-166	1.57709e-163	3.61674e-163	-1.08448e-162	-3.89697e-164	-4.33903e-163	3.91199e-163	-6.46803e-163	-3.45201e-164	-4.72885e-163	1.05917e-162	-1.10594e-162	0
-5.39597e-163	3.74909e-163	1.07019e-163	8.1892e-163	1.50324e-163	-1.46674e-163	-3.11979e-163	-2.73907e-163	-3.1532e-163	2.30245e-164	5.78449e-164	7.41083e-163	-8.0294e-163	9.85583e-163	-4.91168e-163	1.13961e-163	3.71889e-163	5.99223e-163	-9.83924e-166	1.57709e-163	3.61674e-163	-1.08448e-162	-3.89697e-164	-4.33903e-163	3.91199e-163	-6.46803e-163	-3.45201e-164	-4.72885e-163	1.05917e-162	-1.10594e-162	0
-5.39597e-163	3.74909e-163	1.07019e-163	8.1892e-163	1.50324e-163	-1.46674e-163	-3.11979e-163	-2.73907e-163	-3.1532e-163	2.30245e-164	5.78449e-164	7.41083e-163	-8.0294e-163	9.85583e-163	-4.91168e-163	1.13961e-163	3.71889e-163	5.99223e-163	-9.83924e-166	1.57709e-163	3.61674e-163	-1.08448e-162	-3.89697e-164	-4.33903e-163	3.91199e-163	-6.46803e-163	-3.45201e-164	-4.72885e-163	1.05917e-162	-1.10594e-162	0
-5.39597e-163	3.74909e-163	1.07019e-163	8.1892e-163	1.50324e-163	-1.46674e-163	-3.11979e-163	-2.73907e-163	-3.1532e-163	2.30245e-164	5.78449e-164	7.41083e-163	-8.0294e-163	9.85583e-163	-4.91168e-163	1.13961e-163	3.71889e-163	5.99223e-163	-9.83924e-166	1.57709e-163	3.61674e-163	-1.08448e-162	-3.89697e-164	-4.33903e-163	3.91199e-163	-6.46803e-163	-3.45201e-164	-4.72885e-163	1.05917e-162	-1.10594e-162	0
-5.39597e-163	3.74909e-163	1.07019e-163	8.1892e-163	1.50324e-163	-1.46674e-163	-3.11979e-163	-2.73907e-163	-3.1532e-163	2.30245e-164	5.78449e-164	7.41083e-163	-8.0294e-163	9.85583e-163	-4.91168e-163	1.13961e-163	3.71889e-163	5.99223e-163	-9.83924e-166	1.57709e-163	3.61674e-163	-1.08448e-162	-3.89697e-164	-4.33903e-163	3.91199e-163	-6.46803e-163	-3.45201e-164	-4.72885e-163	1.05917e-162	-1.10594e-162	0
-5.39597e-163	3.74909e-163	1.07019e-163	8.1892e-163	1.50324e-163	-1.46674e-163	-3.11979e-163	-2.73907e-163	-3.1532e-163	2.30245e-164	5.78449e-164	7.41083e-163	-8.0294e-163	9.85583e-163	-4.91168e-163	1.13961e-163	3.71889e-163	5.99223e-163	-9.83924e-166	1.57709e-163	3.61674e-163	-1.08448e-162	-3.89697e-164	-4.33903e-163	3.91199e-163	-6.46803e-163	-3.45201e-164	-4.72885e-163	1.05917e-162	-1.10594e-162	0
-5.39597e-163	3.74909e-163	1.07019e-163	8.1892e-163	1.50324e-163	-1.46674e-163	-3.11979e-163	-2.73907e-163	-3.1532e-163	2.30245e-164	5.78449e-164	7.41083e-163	-8.0294e-163	9.85583e-163	-4.91168e-163	1.13961e-163	3.71889e-163	5.99223e-163	-9.83924e-166	1.57709e-163	3.61674e-163	-1.08448e-162	-3.89697e-164	-4.33903e-163	3.91199e-163	-6.46803e-163	-3.45201e-164	-4.72885e-163	1.05917e-162	-1.10594e-162	0
-5.39597e-163	3.74909e-163	1.07019e-163	8.1892e-163	1.50324e-163	-1.46674e-163	-3.11979e-163	-2.73907e-163	-3.1532e-163	2.30245e-164	5.78449e-164	7.41083e-163	-8.0294e-163	9.85583e-163	-4.91168e-163	1.13961e-163	3.71889e-163	5.99223e-163	-9.83924e-166	1.57709e-163	3.61674e-163	-1.08448e-162	-3.89697e-164	-4.33903e-163	3.91199e-163	-6.46803e-163	-3.45201e-164	-4.72885e-163	1.05917e-162	-1.10594e-162	0
-5.39597e-163	3.74909e-163	1.07019e-163	8.1892e-163	1.50324e-163	-1.46674e-163	-3.11979e-163	-2.73907e-163	-3.1532e-163	2.30245e-164	5.78449e-164	7.41083e-163	-8.0294e-163	9.85583e-163	-4.91168e-163	1.13961e-163	3.71889e-163	5.99223e-163	-9.83924e-166	1.57709e-163	3.61674e-163	-1.08448e-162	-3.89697e-164	-4.33903e-163	3.91199e-163	-6.46803e-163	-3.45201e-164	-4.72885e-163	1.05917e-162	-1.10594e-162	0
-5.39597e-163	3.74909e-163	1.07019e-163	8.1892e-163	1.50324e-163	-1.46674e-163	-3.11979e-163	-2.73907e-163	-3.1532e-163	2.30245e-164	5.78449e-164	7.41083e-163	-8.0294e-163	9.85583e-163	-4.91168e-163	1.13961e-163	3.71889e-163	5.99223e-163	-9.83924e-166	1.57709e-163	3.61674e-163	-1.08448e-162	-3.89697e-164	-4.33903e-163	3.91199e-163	-6.46803e-163	-3.45201e-164	-4.72885e-163	1.05917e-162	-1.10594e-162	0
-5.39597e-163	3.74909e-163	1.07019e-163	8.1892e-163	1.50324e-163	-1.46674e-163	-3.11979e-163	-2.73907e-163	-3.1532e-163	2.30245e-164	5.78449e-164	7.41083e-163	-8.0294e-163	9.85583e-163	-4.91168e-163	1.13961e-163	3.71889e-163	5.99223e-163	-9.83924e-166	1.57709e-163	3.61674e-163	-1.08448e-162	-3.89697e-164	-4.33903e-163	3.91199e-163	-6.46803e-163	-3.45201e-164	-4.72885e-163	1.05917e-162	-1.10594e-162	0
-5.39597e-163	3.74909e-163	1.07019e-163	8.1892e-163	1.50324e-163	-1.46674e-163	-3.11979e-163	-2.73907e-163	-3.1532e-163	2.30245e-164	5.78449e-164	7.41083e-163	-8.0294e-163	9.85583e-163	-4.91168e-163	1.13961e-163	3.71889e-163	5.99223e-163	-9.83924e-166	1.57709e-163	3.61674e-163	-1.08448e-162	-3.89697e-164	-4.33903e-163	3.91199e-163	-6.46803e-163	-3.45201e-164	-4.72885e-163	1.05917e-162	-1.10594e-162	0
-5.39597e-163	3.74909e-163	1.07019e-163	8.1892e-163	1.50324e-163	-1.46674e-163	-3.11979e-163	-2.73907e-163	-3.1532e-163	2.30245e-164	5.78449e-164	7.41083e-163	-8.0294e-163	9.85583e-163	-4.91168e-163	1.13961e-163	3.71889e-163	5.99223e-163	-9.83924e-166	1.57709e-163	3.61674e-163	-1.08448e-162	-3.89697e-164	-4.33903e-163	3.91199e-163	-6.46803e-163	-3.45201e-164	-4.72885e-163	1.05917e-162	-1.10594e-162	0
-5.39597e-163	3.74909e-163	1.07019e-163	8.1892e-163	1.50324e-163	-1.46674e-163	-3.11979e-163	-2.73907e-163	-3.1532e-163	2.30245e-164	5.78449e-164	7.41083e-163	-8.0294e-163	9.85583e-163	-4.91168e-163	1.13961e-163	3.71889e-163	5.99223e-163	-9.83924e-166	1.57709e-163	3.61674e-163	-1.08448e-162	-3.89697e-164	-4.33903e-163	3.91199e-163	-6.46803e-163	-3.45201e-164	-4.72885e-163	1.05917e-162	-1.10594e-162	0
-5.39597e-163	3.74909e-163	1.07019e-163	8.1892e-163	1.50324e-163	-1.46674e-163	-3.11979e-163	-2.73907e-163	-3.1532e-163	2.30245e-164	5.78449e-164	7.41083e-163	-8.0294e-163	9.85583e-163	-4.91168e-163	1.13961e-163	3.71889e-163	5.99223e-163	-9.83924e-166	1.57709e-163	3.61674e-163	-1.08448e-162	-3.89697e-164	-4.33903e-163	3.91199e-163	-6.46803e-163	-3.45201e-164	-4.72885e-163	1.05917e-162	-1.10594e-162	0
-5.39597e-163	3.74909e-163	1.07019e-163	8.1892e-163	1.50324e-163	-1.46674e-163	-3.11979e-163	-2.73907e-163	-3.1532e-163	2.30245e-164	5.78449e-164	7.41083e-163	-8.0294e-163	9.85583e-163	-4.91168e-163	1.13961e-163	3.71889e-163	5.99223e-163	-9.83924e-166	1.57709e-163	3.61674e-163	-1.08448e-162	-3.89697e-164	-4.33903e-163	3.91199e-163	-6.46803e-163	-3.45201e-164	-4.72885e-163	1.05917e-162	-1.10594e-162	0
-5.39597e-163	3.74909e-163	1.07019e-163	8.1892e-163	1.50324e-163	-1.46674e-163	-3.11979e-163	-2.73907e-163	-3.1532e-163	2.30245e-164	5.78449e-164	7.41083e-163	-8.0294e-163	9.85583e-163	-4.91168e-163	1.13961e-163	3.71889e-163	5.99223e-163	-9.83924e-166	1.57709e-163	3.61674e-163	-1.08448e-162	-3.89697e-164	-4.33903e-163	3.91199e-163	-6.46803e-163	-3.45201e-164	-4.72885e-163	1.05917e-162	-1.10594e-162	0
-5.39597e-163	3.74909e-163	1.07019e-163	8.1892e-163	1.50324e-163	-1.46674e-163	-3.11979e-163	-2.73907e-163	-3.1532e-163	2.30245e-164	5.78449e-164	7.41083e-163	-8.0294e-163	9.85583e-163	-4.91168e-163	1.13961e-163	3.71889e-163	5.99223e-163	-9.83924e-166	1.57709e-163	3.61674e-163	-1.08448e-162	-3.89697e-164	-4.33903e-163	3.91199e-163	-6.46803e-163	-3.45201e-164	-4.72885e-163	1.05917e-162	-1.10594e-162	0
-5.39597e-163	3.74909e-163	1.07019e-163	8.1892e-163	1.50324e-163	-1.46674e-163	-3.11979e-163	-2.73907e-163	-3.1532e-163	2.30245e-164	5.78449e-164	7.41083e-163	-8.0294e-163	9.85583e-163	-4.91168e-163	1.13961e-163	3.71889e-163	5.99223e-163	-9.83924e-166	1.57709e-163	3.61674e-163	-1.08448e-162	-3.89697e-164	-4.33903e-163	3.91199e-163	-6.46803e-163	-3.45201e-164	-4.72885e-163	1.05917e-162	-1.10594e-162	0
-5.39597e-163	3.74909e-163	1.07019e-163	8.1892e-163	1.50324e-163	-1.46674e-163	-3.11979e-163	-2.73907e-163	-3.1532e-163	2.30245e-164	5.78449e-164	7.41083e-163	-8.0294e-163	9.85583e-163	-4.91168e-163	1.13961e-163	3.71889e-163	5.99223e-163	-9.83924e-166	1.57709e-163	3.61674e-163	-1.08448e-162	-3.89697e-164	-4.33903e-163	3.91199e-163	-6.46803e-163	-3.45201e-164	-4.72885e-163	1.05917e-162	-1.10594e-162	0
-5.39597e-163	3.74909e-163	1.07019e-163	8.1892e-163	1.50324e-163	-1.46674e-163	-3.11979e-163	-2.73907e-163	-3.1532e-163	2.30245e-164	5.78449e-164	7.41083e-163	-8.0294e-163	9.85583e-163	-4.91168e-163	1.13961e-163	3.71889e-163	5.99223e-163	-9.83924e-166	1.57709e-163	3.61674e-163	-1.08448e-162	-3.89697e-164	-4.33903e-163	3.91199e-163	-6.46803e-163	-3.45201e-164	-4.72885e-163	1.05917e-162	-1.10594e-162	0
-5.39597e-163	3.74909e-163	1.07019e-163	8.1892e-163	1.50324e-163	-1.46674e-163	-3.11979e-163	-2.73907e-163	-3.1532e-163	2.30245e-164	5.78449e-164	7.41083e-163	-8.0294e-163	9.85583e-163	-4.91168e-163	1.13961e-163	3.71889e-163	5.99223e-163	-9.83924e-166	1.57709e-163	3.61674e-163	-1.08448e-162	-3.89697e-164	-4.33903e-163	3.91199e-163	-6.46803e-163	-3.45201e-164	-4.72885e-163	1.05917e-162	-1.10594e-162	0
-5.39597e-163	3.74909e-163	1.07019e-163	8.1892e-163	1.50324e-163	-1.46674e-163	-3.11979e-163	-2.73907e-163	-3.1532e-163	2.30245e-164	5.78449e-164	7.41083e-163	-8.0294e-163	9.85583e-163	-4.91168e-163	1.13961e-163	3.71889e-163	5.99223e-163	-9.83924e-166	1.57709e-163	3.61674e-163	-1.08448e-162	-3.89697e-164	-4.33903e-163	3.91199e-163	-6.46803e-163	-3.45201e-164	-4.72885e-163	1.05917e-162	-1.10594e-162	0
-5.39597e-163	3.74909e-163	1.07019e-163	8.1892e-163	1.50324e-163	-1.46674e-163	-3.11979e-163	-2.73907e-163	-3.1532e-163	2.30245e-164	5.78449e-164	7.41083e-163	-8.0294e-163	9.85583e-163	-4.91168e-163	1.13961e-163	3.71889e-163	5.99223e-163	-9.83924e-166	1.57709e-163	3.61674e-163	-1.08448e-162	-3.89697e-164	-4.33903e-163	3.91199e-163	-6.46803e-163	-3.45201e-164	-4.72885e-163	1.05917e-162	-1.10594e-162	0
-5.39597e-163	3.74909e-163	1.07019e-163	8.1892e-163	1.50324e-163	-1.46674e-163	-3.11979e-163	-2.73907e-163	-3.1532e-163	2.30245e-164	5.78449e-164	7.41083e-163	-8.0294e-163	9.85583e-163	-4.91168e-163	1.13961e-163	3.71889e-163	5.99223e-163	-9.83924e-166	1.57709e-163	3.61674e-163	-1.08448e-162	-3.89697e-164	-4.33903e-163	3.91199e-163	-6.46803e-163	-3.45201e-164	-4.72885e-163	1.05917e-162	-1.10594e-162	0
-5.39597e-163	3.74909e-163	1.07019e-163	8.1892e-163	1.50324e-163	-1.46674e-163	-3.11979e-163	-2.73907e-163	-3.1532e-163	2.30245e-164	5.78449e-164	7.41083e-163	-8.0294e-163	9.85583e-163	-4.91168e-163	1.13961e-163	3.71889e-163	5.99223e-163	-9.83924e-166	1.57709e-163	3.61674e-163	-1.08448e-162	-3.89697e-164	-4.33903e-163	3.91199e-163	-6.46803e-163	-3.45201e-164	-4.72885e-163	1.05917e-162	-1.10594e-162	0
-5.39597e-163	3.74909e-163	1.07019e-163	8.1892e-163	1.50324e-163	-1.46674e-163	-3.11979e-163	-2.73907e-163	-3.1532e-163	2.30245e-164	5.78449e-164	7.41083e-163	-8.0294e-163	9.85583e-163	-4.91168e-163	1.13961e-163	3.71889e-163	5.99223e-163	-9.83924e-166	1.57709e-163	3.61674e-163	-1.08448e-162	-3.89697e-164	-4.33903e-163	3.91199e-163	-6.46803e-163	-3.45201e-164	-4.72885e-163	1.05917e-162	-1.10594e-162	0
-5.39597e-163	3.74909e-163	1.07019e-163	8.1892e-163	1.50324e-163	-1.46674e-163	-3.11979e-163	-2.73907e-163	-3.1532e-163	2.30245e-164	5.78449e-164	7.41083e-163	-8.0294e-163	9.85583e-163	-4.91168e-163	1.13961e-163	3.71889e-163	5.99223e-163	-9.83924e-166	1.57709e-163	3.61674e-163	-1.08448e-162	-3.89697e-164	-4.33903e-163	3.91199e-163	-6.46803e-163	-3.45201e-164	-4.72885e-163	1.05917e-162	-1.10594e-162	0
-5.39597e-163	3.74909e-163	1.07019e-163	8.1892e-163	1.50324e-163	-1.46674e-163	-3.11979e-163	-2.73907e-163	-3.1532e-163	2.30245e-164	5.78449e-164	7.41083e-163	-8.0294e-163	9.85583e-163	-4.91168e-163	1.13961e-163	3.71889e-163	5.99223e-163	-9.83924e-166	1.57709e-163	3.61674e-163	-1.08448e-162	-3.89697e-164	-4.33903e-163	3.91199e-163	-6.46803e-163	-3.45201e-164	-4.72885e-163	1.05917e-162	-1.10594e-162	0
-5.39597e-163	3.74909e-163	1.07019e-163	8.1892e-163	1.50324e-163	-1.46674e-163	-3.11979e-163	-2.73907e-163	-3.1532e-163	2.30245e-164	5.78449e-164	7.41083e-163	-8.0294e-163	9.85583e-163	-4.91168e-163	1.13961e-163	3.71889e-163	5.99223e-163	-9.83924e-166	1.57709e-163	3.61674e-163	-1.08448e-162	-3.89697e-164	-4.33903e-163	3.91199e-163	-6.46803e-163	-3.45201e-164	-4.72885e-163	1.05917e-162	-1.10594e-162	0
-5.39597e-163	3.74909e-163	1.07019e-163	8.1892e-163	1.50324e-163	-1.46674e-163	-3.11979e-163	-2.73907e-163	-3.1532e-163	2.30245e-164	5.78449e-164	7.41083e-163	-8.0294e-163	9.85583e-163	-4.91168e-163	1.13961e-163	3.71889e-163	5.99223e-163	-9.83924e-166	1.57709e-163	3.61674e-163	-1.08448e-162	-3.89697e-164	-4.33903e-163	3.91199e-163	-6.46803e-163	-3.45201e-164	-4.72885e-163	1.05917e-162	-1.10594e-162	0
-5.39597e-163	3.74909e-163	1.07019e-163	8.1892e-163	1.50324e-163	-1.46674e-163	-3.11979e-163	-2.73907e-163	-3.1532e-163	2.30245e-164	5.78449e-164	7.41083e-163	-8.0294e-163	9.85583e-163	-4.91168e-163	1.13961e-163	3.71889e-163	5.99223e-163	-9.83924e-166	1.57709e-163	3.61674e-163	-1.08448e-162	-3.89697e-164	-4.33903e-163	3.91199e-163	-6.46803e-163	-3.45201e-164	-4.72885e-163	1.05917e-162	-1.10594e-162	0
-5.39597e-163	3.74909e-163	1.07019e-163	8.1892e-163	1.50324e-163	-1.46674e-163	-3.11979e-163	-2.73907e-163	-3.1532e-163	2.30245e-164	5.78449e-164	7.41083e-163	-8.0294e-163	9.85583e-163	-4.91168e-163	1.13961e-163	3.71889e-163	5.99223e-163	-9.83924e-166	1.57709e-163	3.61674e-163	-1.08448e-162	-3.89697e-164	-4.33903e-163	3.91199e-163	-6.46803e-163	-3.45201e-164	-4.72885e-163	1.05917e-162	-1.10594e-162	0
-5.39597e-163	3.74909e-163	1.07019e-163	8.1892e-163	1.50324e-163	-1.46674e-163	-3.11979e-163	-2.73907e-163	-3.1532e-163	2.30245e-164	5.78449e-164	7.41083e-163	-8.0294e-163	9.85583e-163	-4.91168e-163	1.13961e-163	3.71889e-163	5.99223e-163	-9.83924e-166	1.57709e-163	3.61674e-163	-1.08448e-162	-3.89697e-164	-4.33903e-163	3.91199e-163	-6.46803e-163	-3.45201e-164	-4.72885e-163	1.05917e-162	-1.10594e-162	0
-5.39597e-163	3.74909e-163	1.07019e-163	8.1892e-163	1.50324e-163	-1.46674e-163	-3.11979e-163	-2.73907e-163	-3.1532e-163	2.30245e-164	5.78449e-164	7.41083e-163	-8.0294e-163	9.85583e-163	-4.91168e-163	1.13961e-163	3.71889e-163	5.99223e-163	-9.83924e-166	1.57709e-163	3.61674e-163	-1.08448e-162	-3.89697e-164	-4.33903e-163	3.91199e-163	-6.46803e-163	-3.45201e-164	-4.72885e-163	1.05917e-162	-1.10594e-162	0
-5.39597e-163	3.74909e-163	1.07019e-163	8.1892e-163	1.50324e-163	-1.46674e-163	-3.11979e-163	-2.73907e-163	-3.1532e-163	2.30245e-164	5.78449e-164	7.41083e-163	-8.0294e-163	9.85583e-163	-4.91168e-163	1.13961e-163	3.71889e-163	5.99223e-163	-9.83924e-166	1.57709e-163	3.61674e-163	-1.08448e-162	-3.89697e-164	-4.33903e-163	3.91199e-163	-6.46803e-163	-3.45201e-164	-4.72885e-163	1.05917e-162	-1.10594e-162	0
-5.39597e-163	3.74909e-163	1.07019e-163	8.1892e-163	1.50324e-163	-1.46674e-163	-3.11979e-163	-2.73907e-163	-3.1532e-163	2.30245e-164	5.78449e-164	7.41083e-163	-8.0294e-163	9.85583e-163	-4.91168e-163	1.13961e-163	3.71889e-163	5.99223e-163	-9.83924e-166	1.57709e-163	3.61674e-163	-1.08448e-162	-3.89697e-164	-4.33903e-163	3.91199e-163	-6.46803e-163	-3.45201e-164	-4.72885e-163	1.05917e-162	-1.10594e-162	0
-5.39597e-163	3.74909e-163	1.07019e-163	8.1892e-163	1.50324e-163	-1.46674e-163	-3.11979e-163	-2.73907e-163	-3.1532e-163	2.30245e-164	5.78449e-164	7.41083e-163	-8.0294e-163	9.85583e-163	-4.91168e-163	1.13961e-163	3.71889e-163	5.99223e-163	-9.83924e-166	1.57709e-163	3.61674e-163	-1.08448e-162	-3.89697e-164	-4.33903e-163	3.91199e-163	-6.46803e-163	-3.45201e-164	-4.72885e-163	1.05917e-162	-1.10594e-162	0
-5.39597e-163	3.74909e-163	1.07019e-163	8.1892e-163	1.50324e-163	-1.46674e-163	-3.11979e-163	-2.73907e-163	-3.1532e-163	2.30245e-164	5.78449e-164	7.41083e-163	-8.0294e-163	9.85583e-163	-4.91168e-163	1.13961e-163	3.71889e-163	5.99223e-163	-9.83924e-166	1.57709e-163	3.61674e-163	-1.08448e-162	-3.89697e-164	-4.33903e-163	3.91199e-163	-6.46803e-163	-3.45201e-164	-4.72885e-163	1.05917e-162	-1.10594e-162	0
-5.39597e-163	3.74909e-163	1.07019e-163	8.1892e-163	1.50324e-163	-1.46674e-163	-3.11979e-163	-2.73907e-163	-3.1532e-163	2.30245e-164	5.78449e-164	7.41083e-163	-8.0294e-163	9.85583e-163	-4.91168e-163	1.13961e-163	3.71889e-163	5.99223e-163	-9.83924e-166	1.57709e-163	3.61674e-163	-1.08448e-162	-3.89697e-164	-4.33903e-163	3.91199e-163	-6.46803e-163	-3.45201e-164	-4.72885e-163	1.05917e-162	-1.10594e-162	0
-5.39597e-163	3.74909e-163	1.07019e-163	8.1892e-163	1.50324e-163	-1.46674e-163	-3.11979e-163	-2.73907e-163	-3.1532e-163	2.30245e-164	5.78449e-164	7.41083e-163	-8.0294e-163	9.85583e-163	-4.91168e-163	1.13961e-163	3.71889e-163	5.99223e-163	-9.83924e-166	1.57709e-163	3.61674e-163	-1.08448e-162	-3.89697e-164	-4.33903e-163	3.91199e-163	-6.46803e-163	-3.45201e-164	-4.72885e-163	1.05917e-162	-1.10594e-162	0
-5.39597e-163	3.74909e-163	1.07019e-163	8.1892e-163	1.50324e-163	-1.46674e-163	-3.11979e-163	-2.73907e-163	-3.1532e-163	2.30245e-164	5.78449e-164	7.41083e-163	-8.0294e-163	9.85583e-163	-4.91168e-163	1.13961e-163	3.71889e-163	5.99223e-163	-9.83924e-166	1.57709e-163	3.61674e-163	-1.08448e-162	-3.89697e-164	-4.33903e-163	3.91199e-163	-6.46803e-163	-3.45201e-164	-4.72885e-163	1.05917e-162	-1.10594e-162	0
-5.39597e-163	3.74909e-163	1.07019e-163	8.1892e-163	1.50324e-163	-1.46674e-163	-3.11979e-163	-2.73907e-163	-3.1532e-163	2.30245e-164	5.78449e-164	7.41083e-163	-8.0294e-163	9.85583e-163	-4.91168e-163	1.13961e-163	3.71889e-163	5.99223e-163	-9.83924e-166	1.57709e-163	3.61674e-163	-1.08448e-162	-3.89697e-164	-4.33903e-163	3.91199e-163	-6.46803e-163	-3.45201e-164	-4.72885e-163	1.05917e-162	-1.10594e-162	0
-5.39597e-163	3.74909e-163	1.07019e-163	8.1892e-163	1.50324e-163	-1.46674e-163	-3.11979e-163	-2.73907e-163	-3.1532e-163	2.30245e-164	5.78449e-164	7.41083e-163	-8.0294e-163	9.85583e-163	-4.91168e-163	1.13961e-163	3.71889e-163	5.99223e-163	-9.83924e-166	1.57709e-163	3.61674e-163	-1.08448e-162	-3.89697e-164	-4.33903e-163	3.91199e-163	-6.46803e-163	-3.45201e-164	-4.72885e-163	1.05917e-162	-1.10594e-162	0
-5.39597e-163	3.74909e-163	1.07019e-163	8.1892e-163	1.50324e-163	-1.46674e-163	-3.11979e-163	-2.73907e-163	-3.1532e-163	2.30245e-164	5.78449e-164	7.41083e-163	-8.0294e-163	9.85583e-163	-4.91168e-163	1.13961e-163	3.71889e-163	5.99223e-163	-9.83924e-166	1.57709e-163	3.61674e-163	-1.08448e-162	-3.89697e-164	-4.33903e-163	3.91199e-163	-6.46803e-163	-3.45201e-164	-4.72885e-163	1.05917e-162	-1.10594e-162	0
-5.39597e-163	3.74909e-163	1.07019e-163	8.1892e-163	1.50324e-163	-1.46674e-163	-3.11979e-163	-2.73907e-163	-3.1532e-163	2.30245e-164	5.78449e-164	7.41083e-163	-8.0294e-163	9.85583e-163	-4.91168e-163	1.13961e-163	3.71889e-163	5.99223e-163	-9.83924e-166	1.57709e-163	3.61674e-163	-1.08448e-162	-3.89697e-164	-4.33903e-163	3.91199e-163	-6.46803e-163	-3.45201e-164	-4.72885e-163	1.05917e-162	-1.10594e-162	0
-5.39597e-163	3.74909e-163	1.07019e-163	8.1892e-163	1.50324e-163	-1.46674e-163	-3.11979e-163	-2.73907e-163	-3.1532e-163	2.30245e-164	5.78449e-164	7.41083e-163	-8.0294e-163	9.85583e-163	-4.91168e-163	1.13961e-163	3.71889e-163	5.99223e-163	-9.83924e-166	1.57709e-163	3.61674e-163	-1.08448e-162	-3.89697e-164	-4.33903e-163	3.91199e-163	-6.46803e-163	-3.45201e-164	-4.72885e-163	1.05917e-162	-1.10594e-162	0
-5.39597e-163	3.74909e-163	1.07019e-163	8.1892e-163	1.50324e-163	-1.46674e-163	-3.11979e-163	-2.73907e-163	-3.1532e-163	2.30245e-164	5.78449e-164	7.41083e-163	-8.0294e-163	9.85583e-163	-4.91168e-163	1.13961e-163	3.71889e-163	5.99223e-163	-9.83924e-166	1.57709e-163	3.61674e-163	-1.08448e-162	-3.89697e-164	-4.33903e-163	3.91199e-163	-6.46803e-163	-3.45201e-164	-4.72885e-163	1.05917e-162	-1.10594e-162	0
-5.39597e-163	3.74909e-163	1.07019e-163	8.1892e-163	1.50324e-163	-1.46674e-163	-3.11979e-163	-2.73907e-163	-3.1532e-163	2.30245e-164	5.78449e-164	7.41083e-163	-8.0294e-163	9.85583e-163	-4.91168e-163	1.13961e-163	3.71889e-163	5.99223e-163	-9.83924e-166	1.57709e-163	3.61674e-163	-1.08448e-162	-3.89697e-164	-4.33903e-163	3.91199e-163	-6.46803e-163	-3.45201e-164	-4.72885e-163	1.05917e-162	-1.10594e-162	0
-5.39597e-163	3.74909e-163	1.07019e-163	8.1892e-163	1.50324e-163	-1.46674e-163	-3.11979e-163	-2.73907e-163	-3.1532e-163	2.30245e-164	5.78449e-164	7.41083e-163	-8.0294e-163	9.85583e-163	-4.91168e-163	1.13961e-163	3.71889e-163	5.99223e-163	-9.83924e-166	1.57709e-163	3.61674e-163	-1.08448e-162	-3.89697e-164	-4.33903e-163	3.91199e-163	-6.46803e-163	-3.45201e-164	-4.72885e-163	1.05917e-162	-1.10594e-162	0
-5.39597e-163	3.74909e-163	1.07019e-163	8.1892e-163	1.50324e-163	-1.46674e-163	-3.11979e-163	-2.73907e-163	-3.1532e-163	2.30245e-164	5.78449e-164	7.41083e-163	-8.0294e-163	9.85583e-163	-4.91168e-163	1.13961e-163	3.71889e-163	5.99223e-163	-9.83924e-166	1.57709e-163	3.61674e-163	-1.08448e-162	-3.89697e-164	-4.33903e-163	3.91199e-163	-6.46803e-163	-3.45201e-164	-4.72885e-163	1.05917e-162	-1.10594e-162	0
-5.39597e-163	3.74909e-163	1.07019e-163	8.1892e-163	1.50324e-163	-1.46674e-163	-3.11979e-163	-2.73907e-163	-3.1532e-163	2.30245e-164	5.78449e-164	7.41083e-163	-8.0294e-163	9.85583e-163	-4.91168e-163	1.13961e-163	3.71889e-163	5.99223e-163	-9.83924e-166	1.57709e-163	3.61674e-163	-1.08448e-162	-3.89697e-164	-4.33903e-163	3.91199e-163	-6.46803e-163	-3.45201e-164	-4.72885e-163	1.05917e-162	-1.10594e-162	0
-5.39597e-163	3.74909e-163	1.07019e-163	8.1892e-163	1.50324e-163	-1.46674e-163	-3.11979e-163	-2.73907e-163	-3.1532e-163	2.30245e-164	5.78449e-164	7.41083e-163	-8.0294e-163	9.85583e-163	-4.91168e-163	1.13961e-163	3.71889e-163	5.99223e-163	-9.83924e-166	1.57709e-163	3.61674e-163	-1.08448e-162	-3.89697e-164	-4.33903e-163	3.91199e-163	-6.46803e-163	-3.45201e-164	-4.72885e-163	1.05917e-162	-1.10594e-162	0
-5.39597e-163	3.74909e-163	1.07019e-163	8.1892e-163	1.50324e-163	-1.46674e-163	-3.11979e-163	-2.73907e-163	-3.1532e-163	2.30245e-164	5.78449e-164	7.41083e-163	-8.0294e-163	9.85583e-163	-4.91168e-163	1.13961e-163	3.71889e-163	5.99223e-163	-9.83924e-166	1.57709e-163	3.61674e-163	-1.08448e-162	-3.89697e-164	-4.33903e-163	3.91199e-163	-6.46803e-163	-3.45201e-164	-4.72885e-163	1.05917e-162	-1.10594e-162	0
-5.39597e-163	3.74909e-163	1.07019e-163	8.1892e-163	1.50324e-163	-1.46674e-163	-3.11979e-163	-2.73907e-163	-3.1532e-163	2.30245e-164	5.78449e-164	7.41083e-163	-8.0294e-163	9.85583e-163	-4.91168e-163	1.13961e-163	3.71889e-163	5.99223e-163	-9.83924e-166	1.57709e-163	3.61674e-163	-1.08448e-162	-3.89697e-164	-4.33903e-163	3.91199e-163	-6.46803e-163	-3.45201e-164	-4.72885e-163	1.05917e-162	-1.10594e-162	0
-5.39597e-163	3.74909e-163	1.07019e-163	8.1892e-163	1.50324e-163	-1.46674e-163	-3.11979e-163	-2.73907e-163	-3.1532e-163	2.30245e-164	5.78449e-164	7.41083e-163	-8.0294e-163	9.85583e-163	-4.91168e-163	1.13961e-163	3.71889e-163	5.99223e-163	-9.83924e-166	1.57709e-163	3.61674e-163	-1.08448e-162	-3.89697e-164	-4.33903e-163	3.91199e-163	-6.46803e-163	-3.45201e-164	-4.72885e-163	1.05917e-162	-1.10594e-162	0
-5.39597e-163	3.74909e-163	1.07019e-163	8.1892e-163	1.50324e-163	-1.46674e-163	-3.11979e-163	-2.73907e-163	-3.1532e-163	2.30245e-164	5.78449e-164	7.41083e-163	-8.0294e-163	9.85583e-163	-4.91168e-163	1.13961e-163	3.71889e-163	5.99223e-163	-9.83924e-166	1.57709e-163	3.61674e-163	-1.08448e-162	-3.89697e-164	-4.33903e-163	3.91199e-163	-6.46803e-163	-3.45201e-164	-4.72885e-163	1.05917e-162	-1.10594e-162	0
-5.39597e-163	3.74909e-163	1.07019e-163	8.1892e-163	1.50324e-163	-1.46674e-163	-3.11979e-163	-2.73907e-163	-3.1532e-163	2.30245e-164	5.78449e-164	7.41083e-163	-8.0294e-163	9.85583e-163	-4.91168e-163	1.13961e-163	3.71889e-163	5.99223e-163	-9.83924e-166	1.57709e-163	3.61674e-163	-1.08448e-162	-3.89697e-164	-4.33903e-163	3.91199e-163	-6.46803e-163	-3.45201e-164	-4.72885e-163	1.05917e-162	-1.10594e-162	0
-5.39597e-163	3.74909e-163	1.07019e-163	8.1892e-163	1.50324e-163	-1.46674e-163	-3.11979e-163	-2.73907e-163	-3.1532e-163	2.30245e-164	5.78449e-164	7.41083e-163	-8.0294e-163	9.85583e-163	-4.91168e-163	1.13961e-163	3.71889e-163	5.99223e-163	-9.83924e-166	1.57709e-163	3.61674e-163	-1.08448e-162	-3.89697e-164	-4.33903e-163	3.91199e-163	-6.46803e-163	-3.45201e-164	-4.72885e-163	1.05917e-162	-1.10594e-162	0
-5.39597e-163	3.74909e-163	1.07019e-163	8.1892e-163	1.50324e-163	-1.46674e-163	-3.11979e-163	-2.73907e-163	-3.1532e-163	2.30245e-164	5.78449e-164	7.41083e-163	-8.0294e-163	9.85583e-163	-4.91168e-163	1.13961e-163	3.71889e-163	5.99223e-163	-9.83924e-166	1.57709e-163	3.61674e-163	-1.08448e-162	-3.89697e-164	-4.33903e-163	3.91199e-163	-6.46803e-163	-3.45201e-164	-4.72885e-163	1.05917e-162	-1.10594e-162	0
-5.39597e-163	3.74909e-163	1.07019e-163	8.1892e-163	1.50324e-163	-1.46674e-163	-3.11979e-163	-2.73907e-163	-3.1532e-163	2.30245e-164	5.78449e-164	7.41083e-163	-8.0294e-163	9.85583e-163	-4.91168e-163	1.13961e-163	3.71889e-163	5.99223e-163	-9.83924e-166	1.57709e-163	3.61674e-163	-1.08448e-162	-3.89697e-164	-4.33903e-163	3.91199e-163	-6.46803e-163	-3.45201e-164	-4.72885e-163	1.05917e-162	-1.10594e-162	0
-5.39597e-163	3.74909e-163	1.07019e-163	8.1892e-163	1.50324e-163	-1.46674e-163	-3.11979e-163	-2.73907e-163	-3.1532e-163	2.30245e-164	5.78449e-164	7.41083e-163	-8.0294e-163	9.85583e-163	-4.91168e-163	1.13961e-163	3.71889e-163	5.99223e-163	-9.83924e-166	1.57709e-163	3.61674e-163	-1.08448e-162	-3.89697e-164	-4.33903e-163	3.91199e-163	-6.46803e-163	-3.45201e-164	-4.72885e-163	1.05917e-162	-1.10594e-162	0
-5.39597e-163	3.74909e-163	1.07019e-163	8.1892e-163	1.50324e-163	-1.46674e-163	-3.11979e-163	-2.73907e-163	-3.1532e-163	2.30245e-164	5.78449e-164	7.41083e-163	-8.0294e-163	9.85583e-163	-4.91168e-163	1.13961e-163	3.71889e-163	5.99223e-163	-9.83924e-166	1.57709e-163	3.61674e-163	-1.08448e-162	-3.89697e-164	-4.33903e-163	3.91199e-163	-6.46803e-163	-3.45201e-164	-4.72885e-163	1.05917e-162	-1.10594e-162	0
-5.39597e-163	3.74909e-163	1.07019e-163	8.1892e-163	1.50324e-163	-1.46674e-163	-3.11979e-163	-2.73907e-163	-3.1532e-163	2.30245e-164	5.78449e-164	7.41083e-163	-8.0294e-163	9.85583e-163	-4.91168e-163	1.13961e-163	3.71889e-163	5.99223e-163	-9.83924e-166	1.57709e-163	3.61674e-163	-1.08448e-162	-3.89697e-164	-4.33903e-163	3.91199e-163	-6.46803e-163	-3.45201e-164	-4.72885e-163	1.05917e-162	-1.10594e-162	0
-5.39597e-163	3.74909e-163	1.07019e-163	8.1892e-163	1.50324e-163	-1.46674e-163	-3.11979e-163	-2.73907e-163	-3.1532e-163	2.30245e-164	5.78449e-164	7.41083e-163	-8.0294e-163	9.85583e-163	-4.91168e-163	1.13961e-163	3.71889e-163	5.99223e-163	-9.83924e-166	1.57709e-163	3.61674e-163	-1.08448e-162	-3.89697e-164	-4.33903e-163	3.91199e-163	-6.46803e-163	-3.45201e-164	-4.72885e-163	1.05917e-162	-1.10594e-162	0
-5.39597e-163	3.74909e-163	1.07019e-163	8.1892e-163	1.50324e-163	-1.46674e-163	-3.11979e-163	-2.73907e-163	-3.1532e-163	2.30245e-164	5.78449e-164	7.41083e-163	-8.0294e-163	9.85583e-163	-4.91168e-163	1.13961e-163	3.71889e-163	5.99223e-163	-9.83924e-166	1.57709e-163	3.61674e-163	-1.08448e-162	-3.89697e-164	-4.33903e-163	3.91199e-163	-6.46803e-163	-3.45201e-164	-4.72885e-163	1.05917e-162	-1.10594e-162	0
-5.39597e-163	3.74909e-163	1.07019e-163	8.1892e-163	1.50324e-163	-1.46674e-163	-3.11979e-163	-2.73907e-163	-3.1532e-163	2.30245e-164	5.78449e-164	7.41083e-163	-8.0294e-163	9.85583e-163	-4.91168e-163	1.13961e-163	3.71889e-163	5.99223e-163	-9.83924e-166	1.57709e-163	3.61674e-163	-1.08448e-162	-3.89697e-164	-4.33903e-163	3.91199e-163	-6.46803e-163	-3.45201e-164	-4.72885e-163	1.05917e-162	-1.10594e-162	0
-5.39597e-163	3.74909e-163	1.07019e-163	8.1892e-163	1.50324e-163	-1.46674e-163	-3.11979e-163	-2.73907e-163	-3.1532e-163	2.30245e-164	5.78449e-164	7.41083e-163	-8.0294e-163	9.85583e-163	-4.91168e-163	1.13961e-163	3.71889e-163	5.99223e-163	-9.83924e-166	1.57709e-163	3.61674e-163	-1.08448e-162	-3.89697e-164	-4.33903e-163	3.91199e-163	-6.46803e-163	-3.45201e-164	-4.72885e-163	1.05917e-162	-1.10594e-162	0
-5.39597e-163	3.74909e-163	1.07019e-163	8.1892e-163	1.50324e-163	-1.46674e-163	-3.11979e-163	-2.73907e-163	-3.1532e-163	2.30245e-164	5.78449e-164	7.41083e-163	-8.0294e-163	9.85583e-163	-4.91168e-163	1.13961e-163	3.71889e-163	5.99223e-163	-9.83924e-166	1.57709e-163	3.61674e-163	-1.08448e-162	-3.89697e-164	-4.33903e-163	3.91199e-163	-6.46803e-163	-3.45201e-164	-4.72885e-163	1.05917e-162	-1.10594e-162	0
-5.39597e-163	3.74909e-163	1.07019e-163	8.1892e-163	1.50324e-163	-1.46674e-163	-3.11979e-163	-2.73907e-163	-3.1532e-163	2.30245e-164	5.78449e-164	7.41083e-163	-8.0294e-163	9.85583e-163	-4.91168e-163	1.13961e-163	3.71889e-163	5.99223e-163	-9.83924e-166	1.57709e-163	3.61674e-163	-1.08448e-162	-3.89697e-164	-4.33903e-163	3.91199e-163	-6.46803e-163	-3.45201e-164	-4.72885e-163	1.05917e-162	-1.10594e-162	0
-5.39597e-163	3.74909e-163	1.07019e-163	8.1892e-163	1.50324e-163	-1.46674e-163	-3.11979e-163	-2.73907e-163	-3.1532e-163	2.30245e-164	5.78449e-164	7.41083e-163	-8.0294e-163	9.85583e-163	-4.91168e-163	1.13961e-163	3.71889e-163	5.99223e-163	-9.83924e-166	1.57709e-163	3.61674e-163	-1.08448e-162	-3.89697e-164	-4.33903e-163	3.91199e-163	-6.46803e-163	-3.45201e-164	-4.72885e-163	1.05917e-162	-1.10594e-162	0
-5.39597e-163	3.74909e-163	1.07019e-163	8.1892e-163	1.50324e-163	-1.46674e-163	-3.11979e-163	-2.73907e-163	-3.1532e-163	2.30245e-164	5.78449e-164	7.41083e-163	-8.0294e-163	9.85583e-163	-4.91168e-163	1.13961e-163	3.71889e-163	5.99223e-163	-9.83924e-166	1.57709e-163	3.61674e-163	-1.08448e-162	-3.89697e-164	-4.33903e-163	3.91199e-163	-6.46803e-163	-3.45201e-164	-4.72885e-163	1.05917e-162	-1.10594e-162	0
-5.39597e-163	3.74909e-163	1.07019e-163	8.1892e-163	1.50324e-163	-1.46674e-163	-3.11979e-163	-2.73907e-163	-3.1532e-163	2.30245e-164	5.78449e-164	7.41083e-163	-8.0294e-163	9.85583e-163	-4.91168e-163	1.13961e-163	3.71889e-163	5.99223e-163	-9.83924e-166	1.57709e-163	3.61674e-163	-1.08448e-162	-3.89697e-164	-4.33903e-163	3.91199e-163	-6.46803e-163	-3.45201e-164	-4.72885e-163	1.05917e-162	-1.10594e-162	0
-5.39597e-163	3.74909e-163	1.07019e-163	8.1892e-163	1.50324e-163	-1.46674e-163	-3.11979e-163	-2.73907e-163	-3.1532e-163	2.30245e-164	5.78449e-164	7.41083e-163	-8.0294e-163	9.85583e-163	-4.91168e-163	1.13961e-163	3.71889e-163	5.99223e-163	-9.83924e-166	1.57709e-163	3.61674e-163	-1.08448e-162	-3.89697e-164	-4.33903e-163	3.91199e-163	-6.46803e-163	-3.45201e-164	-4.72885e-163	1.05917e-162	-1.10594e-162	0
-5.39597e-163	3.74909e-163	1.07019e-163	8.1892e-163	1.50324e-163	-1.46674e-163	-3.11979e-163	-2.73907e-163	-3.1532e-163	2.30245e-164	5.78449e-164	7.41083e-163	-8.0294e-163	9.85583e-163	-4.91168e-163	1.13961e-163	3.71889e-163	5.99223e-163	-9.83924e-166	1.57709e-163	3.61674e-163	-1.08448e-162	-3.89697e-164	-4.33903e-163	3.91199e-163	-6.46803e-163	-3.45201e-164	-4.72885e-163	1.05917e-162	-1.10594e-162	0
-5.39597e-163	3.74909e-163	1.07019e-163	8.1892e-163	1.50324e-163	-1.46674e-163	-3.11979e-163	-2.73907e-163	-3.1532e-163	2.30245e-164	5.78449e-164	7.41083e-163	-8.0294e-163	9.85583e-163	-4.91168e-163	1.13961e-163	3.71889e-163	5.99223e-163	-9.83924e-166	1.57709e-163	3.61674e-163	-1.08448e-162	-3.89697e-164	-4.33903e-163	3.91199e-163	-6.46803e-163	-3.45201e-164	-4.72885e-163	1.05917e-162	-1.10594e-162	0
-5.39597e-163	3.74909e-163	1.07019e-163	8.1892e-163	1.50324e-163	-1.46674e-163	-3.11979e-163	-2.73907e-163	-3.1532e-163	2.30245e-164	5.78449e-164	7.41083e-163	-8.0294e-163	9.85583e-163	-4.91168e-163	1.13961e-163	3.71889e-163	5.99223e-163	-9.83924e-166	1.57709e-163	3.61674e-163	-1.08448e-162	-3.89697e-164	-4.33903e-163	3.91199e-163	-6.46803e-163	-3.45201e-164	-4.72885e-163	1.05917e-162	-1.10594e-162	0
-5.39597e-163	3.74909e-163	1.07019e-163	8.1892e-163	1.50324e-163	-1.46674e-163	-3.11979e-163	-2.73907e-163	-3.1532e-163	2.30245e-164	5.78449e-164	7.41083e-163	-8.0294e-163	9.85583e-163	-4.91168e-163	1.13961e-163	3.71889e-163	5.99223e-163	-9.83924e-166	1.57709e-163	3.61674e-163	-1.08448e-162	-3.89697e-164	-4.33903e-163	3.91199e-163	-6.46803e-163	-3.45201e-164	-4.72885e-163	1.05917e-162	-1.10594e-162	0
-5.39597e-163	3.74909e-163	1.07019e-163	8.1892e-163	1.50324e-163	-1.46674e-163	-3.11979e-163	-2.73907e-163	-3.1532e-163	2.30245e-164	5.78449e-164	7.41083e-163	-8.0294e-163	9.85583e-163	-4.91168e-163	1.13961e-163	3.71889e-163	5.99223e-163	-9.83924e-166	1.57709e-163	3.61674e-163	-1.08448e-162	-3.89697e-164	-4.33903e-163	3.91199e-163	-6.46803e-163	-3.45201e-164	-4.72885e-163	1.05917e-162	-1.10594e-162	0
-5.39597e-163	3.74909e-163	1.07019e-163	8.1892e-163	1.50324e-163	-1.46674e-163	-3.11979e-163	-2.73907e-163	-3.1532e-163	2.30245e-164	5.78449e-164	7.41083e-163	-8.0294e-163	9.85583e-163	-4.91168e-163	1.13961e-163	3.71889e-163	5.99223e-163	-9.83924e-166	1.57709e-163	3.61674e-163	-1.08448e-162	-3.89697e-164	-4.33903e-163	3.91199e-163	-6.46803e-163	-3.45201e-164	-4.72885e-163	1.05917e-162	-1.10594e-162	0
-5.39597e-163	3.74909e-163	1.07019e-163	8.1892e-163	1.50324e-163	-1.46674e-163	-3.11979e-163	-2.73907e-163	-3.1532e-163	2.30245e-164	5.78449e-164	7.41083e-163	-8.0294e-163	9.85583e-163	-4.91168e-163	1.13961e-163	3.71889e-163	5.99223e-163	-9.83924e-166	1.57709e-163	3.61674e-163	-1.08448e-162	-3.89697e-164	-4.33903e-163	3.91199e-163	-6.46803e-163	-3.45201e-164	-4.72885e-163	1.05917e-162	-1.10594e-162	0
-5.39597e-163	3.74909e-163	1.07019e-163	8.1892e-163	1.50324e-163	-1.46674e-163	-3.11979e-163	-2.73907e-163	-3.1532e-163	2.30245e-164	5.78449e-164	7.41083e-163	-8.0294e-163	9.85583e-163	-4.91168e-163	1.13961e-163	3.71889e-163	5.99223e-163	-9.83924e-166	1.57709e-163	3.61674e-163	-1.08448e-162	-3.89697e-164	-4.33903e-163	3.91199e-163	-6.46803e-163	-3.45201e-164	-4.72885e-163	1.05917e-162	-1.10594e-162	0
-5.39597e-163	3.74909e-163	1.07019e-163	8.1892e-163	1.50324e-163	-1.46674e-163	-3.11979e-163	-2.73907e-163	-3.1532e-163	2.30245e-164	5.78449e-164	7.41083e-163	-8.0294e-163	9.85583e-163	-4.91168e-163	1.13961e-163	3.71889e-163	5.99223e-163	-9.83924e-166	1.57709e-163	3.61674e-163	-1.08448e-162	-3.89697e-164	-4.33903e-163	3.91199e-163	-6.46803e-163	-3.45201e-164	-4.72885e-163	1.05917e-162	-1.10594e-162	0
-5.39597e-163	3.74909e-163	1.07019e-163	8.1892e-163	1.50324e-163	-1.46674e-163	-3.11979e-163	-2.73907e-163	-3.1532e-163	2.30245e-164	5.78449e-164	7.41083e-163	-8.0294e-163	9.85583e-163	-4.91168e-163	1.13961e-163	3.71889e-163	5.99223e-163	-9.83924e-166	1.57709e-163	3.61674e-163	-1.08448e-162	-3.89697e-164	-4.33903e-163	3.91199e-163	-6.46803e-163	-3.45201e-164	-4.72885e-163	1.05917e-162	-1.10594e-162	0
-5.39597e-163	3.74909e-163	1.07019e-163	8.1892e-163	1.50324e-163	-1.46674e-163	-3.11979e-163	-2.73907e-163	-3.1532e-163	2.30245e-164	5.78449e-164	7.41083e-163	-8.0294e-163	9.85583e-163	-4.91168e-163	1.13961e-163	3.71889e-163	5.99223e-163	-9.83924e-166	1.57709e-163	3.61674e-163	-1.08448e-162	-3.89697e-164	-4.33903e-163	3.91199e-163	-6.46803e-163	-3.45201e-164	-4.72885e-163	1.05917e-162	-1.10594e-162	0
-5.39597e-163	3.74909e-163	1.07019e-163	8.1892e-163	1.50324e-163	-1.46674e-163	-3.11979e-163	-2.73907e-163	-3.1532e-163	2.30245e-164	5.78449e-164	7.41083e-163	-8.0294e-163	9.85583e-163	-4.91168e-163	1.13961e-163	3.71889e-163	5.99223e-163	-9.83924e-166	1.57709e-163	3.61674e-163	-1.08448e-162	-3.89697e-164	-4.33903e-163	3.91199e-163	-6.46803e-163	-3.45201e-164	-4.72885e-163	1.05917e-162	-1.10594e-162	0
-5.39597e-163	3.74909e-163	1.07019e-163	8.1892e-163	1.50324e-163	-1.46674e-163	-3.11979e-163	-2.73907e-163	-3.1532e-163	2.30245e-164	5.78449e-164	7.41083e-163	-8.0294e-163	9.85583e-163	-4.91168e-163	1.13961e-163	3.71889e-163	5.99223e-163	-9.83924e-166	1.57709e-163	3.61674e-163	-1.08448e-162	-3.89697e-164	-4.33903e-163	3.91199e-163	-6.46803e-163	-3.45201e-164	-4.72885e-163	1.05917e-162	-1.10594e-162	0
-5.39597e-163	3.74909e-163	1.07019e-163	8.1892e-163	1.50324e-163	-1.46674e-163	-3.11979e-163	-2.73907e-163	-3.1532e-163	2.30245e-164	5.78449e-164	7.41083e-163	-8.0294e-163	9.85583e-163	-4.91168e-163	1.13961e-163	3.71889e-163	5.99223e-163	-9.83924e-166	1.57709e-163	3.61674e-163	-1.08448e-162	-3.89697e-164	-4.33903e-163	3.91199e-163	-6.46803e-163	-3.45201e-164	-4.72885e-163	1.05917e-162	-1.10594e-162	0
-5.39597e-163	3.74909e-163	1.07019e-163	8.1892e-163	1.50324e-163	-1.46674e-163	-3.11979e-163	-2.73907e-163	-3.1532e-163	2.30245e-164	5.78449e-164	7.41083e-163	-8.0294e-163	9.85583e-163	-4.91168e-163	1.13961e-163	3.71889e-163	5.99223e-163	-9.83924e-166	1.57709e-163	3.61674e-163	-1.08448e-162	-3.89697e-164	-4.33903e-163	3.91199e-163	-6.46803e-163	-3.45201e-164	-4.72885e-163	1.05917e-162	-1.10594e-162	0
-5.39597e-163	3.74909e-163	1.07019e-163	8.1892e-163	1.50324e-163	-1.46674e-163	-3.11979e-163	-2.73907e-163	-3.1532e-163	2.30245e-164	5.78449e-164	7.41083e-163	-8.0294e-163	9.85583e-163	-4.91168e-163	1.13961e-163	3.71889e-163	5.99223e-163	-9.83924e-166	1.57709e-163	3.61674e-163	-1.08448e-162	-3.89697e-164	-4.33903e-163	3.91199e-163	-6.46803e-163	-3.45201e-164	-4.72885e-163	1.05917e-162	-1.10594e-162	0
-5.39597e-163	3.74909e-163	1.07019e-163	8.1892e-163	1.50324e-163	-1.46674e-163	-3.11979e-163	-2.73907e-163	-3.1532e-163	2.30245e-164	5.78449e-164	7.41083e-163	-8.0294e-163	9.85583e-163	-4.91168e-163	1.13961e-163	3.71889e-163	5.99223e-163	-9.83924e-166	1.57709e-163	3.61674e-163	-1.08448e-162	-3.89697e-164	-4.33903e-163	3.91199e-163	-6.46803e-163	-3.45201e-164	-4.72885e-163	1.05917e-162	-1.10594e-162	0
-5.39597e-163	3.74909e-163	1.07019e-163	8.1892e-163	1.50324e-163	-1.46674e-163	-3.11979e-163	-2.73907e-163	-3.1532e-163	2.30245e-164	5.78449e-164	7.41083e-163	-8.0294e-163	9.85583e-163	-4.91168e-163	1.13961e-163	3.71889e-163	5.99223e-163	-9.83924e-166	1.57709e-163	3.61674e-163	-1.08448e-162	-3.89697e-164	-4.33903e-163	3.91199e-163	-6.46803e-163	-3.45201e-164	-4.72885e-163	1.05917e-162	-1.10594e-162	0
-5.39597e-163	3.74909e-163	1.07019e-163	8.1892e-163	1.50324e-163	-1.46674e-163	-3.11979e-163	-2.73907e-163	-3.1532e-163	2.30245e-164	5.78449e-164	7.41083e-163	-8.0294e-163	9.85583e-163	-4.91168e-163	1.13961e-163	3.71889e-163	5.99223e-163	-9.83924e-166	1.57709e-163	3.61674e-163	-1.08448e-162	-3.89697e-164	-4.33903e-163	3.91199e-163	-6.46803e-163	-3.45201e-164	-4.72885e-163	1.05917e-162	-1.10594e-162	0
-5.39597e-163	3.74909e-163	1.07019e-163	8.1892e-163	1.50324e-163	-1.46674e-163	-3.11979e-163	-2.73907e-163	-3.1532e-163	2.30245e-164	5.78449e-164	7.41083e-163	-8.0294e-163	9.85583e-163	-4.91168e-163	1.13961e-163	3.71889e-163	5.99223e-163	-9.83924e-166	1.57709e-163	3.61674e-163	-1.08448e-162	-3.89697e-164	-4.33903e-163	3.91199e-163	-6.46803e-163	-3.45201e-164	-4.72885e-163	1.05917e-162	-1.10594e-162	0
-5.39597e-163	3.74909e-163	1.07019e-163	8.1892e-163	1.50324e-163	-1.46674e-163	-3.11979e-163	-2.73907e-163	-3.1532e-163	2.30245e-164	5.78449e-164	7.41083e-163	-8.0294e-163	9.85583e-163	-4.91168e-163	1.13961e-163	3.71889e-163	5.99223e-163	-9.83924e-166	1.57709e-163	3.61674e-163	-1.08448e-162	-3.89697e-164	-4.33903e-163	3.91199e-163	-6.46803e-163	-3.45201e-164	-4.72885e-163	1.05917e-162	-1.10594e-162	0
-5.39597e-163	3.74909e-163	1.07019e-163	8.1892e-163	1.50324e-163	-1.46674e-163	-3.11979e-163	-2.73907e-163	-3.1532e-163	2.30245e-164	5.78449e-164	7.41083e-163	-8.0294e-163	9.85583e-163	-4.91168e-163	1.13961e-163	3.71889e-163	5.99223e-163	-9.83924e-166	1.57709e-163	3.61674e-163	-1.08448e-162	-3.89697e-164	-4.33903e-163	3.91199e-163	-6.46803e-163	-3.45201e-164	-4.72885e-163	1.05917e-162	-1.10594e-162	0
-5.39597e-163	3.74909e-163	1.07019e-163	8.1892e-163	1.50324e-163	-1.46674e-163	-3.11979e-163	-2.73907e-163	-3.1532e-163	2.30245e-164	5.78449e-164	7.41083e-163	-8.0294e-163	9.85583e-163	-4.91168e-163	1.13961e-163	3.71889e-163	5.99223e-163	-9.83924e-166	1.57709e-163	3.61674e-163	-1.08448e-162	-3.89697e-164	-4.33903e-163	3.91199e-163	-6.46803e-163	-3.45201e-164	-4.72885e-163	1.05917e-162	-1.10594e-162	0
-5.39597e-163	3.74909e-163	1.07019e-163	8.1892e-163	1.50324e-163	-1.46674e-163	-3.11979e-163	-2.73907e-163	-3.1532e-163	2.30245e-164	5.78449e-164	7.41083e-163	-8.0294e-163	9.85583e-163	-4.91168e-163	1.13961e-163	3.71889e-163	5.99223e-163	-9.83924e-166	1.57709e-163	3.61674e-163	-1.08448e-162	-3.89697e-164	-4.33903e-163	3.91199e-163	-6.46803e-163	-3.45201e-164	-4.72885e-163	1.05917e-162	-1.10594e-162	0
-5.39597e-163	3.74909e-163	1.07019e-163	8.1892e-163	1.50324e-163	-1.46674e-163	-3.11979e-163	-2.73907e-163	-3.1532e-163	2.30245e-164	5.78449e-164	7.41083e-163	-8.0294e-163	9.85583e-163	-4.91168e-163	1.13961e-163	3.71889e-163	5.99223e-163	-9.83924e-166	1.57709e-163	3.61674e-163	-1.08448e-162	-3.89697e-164	-4.33903e-163	3.91199e-163	-6.46803e-163	-3.45201e-164	-4.72885e-163	1.05917e-162	-1.10594e-162	0
-5.39597e-163	3.74909e-163	1.07019e-163	8.1892e-163	1.50324e-163	-1.46674e-163	-3.11979e-163	-2.73907e-163	-3.1532e-163	2.30245e-164	5.78449e-164	7.41083e-163	-8.0294e-163	9.85583e-163	-4.91168e-163	1.13961e-163	3.71889e-163	5.99223e-163	-9.83924e-166	1.57709e-163	3.61674e-163	-1.08448e-162	-3.89697e-164	-4.33903e-163	3.91199e-163	-6.46803e-163	-3.45201e-164	-4.72885e-163	1.05917e-162	-1.10594e-162	0
-5.39597e-163	3.74909e-163	1.07019e-163	8.1892e-163	1.50324e-163	-1.46674e-163	-3.11979e-163	-2.73907e-163	-3.1532e-163	2.30245e-164	5.78449e-164	7.41083e-163	-8.0294e-163	9.85583e-163	-4.91168e-163	1.13961e-163	3.71889e-163	5.99223e-163	-9.83924e-166	1.57709e-163	3.61674e-163	-1.08448e-162	-3.89697e-164	-4.33903e-163	3.91199e-163	-6.46803e-163	-3.45201e-164	-4.72885e-163	1.05917e-162	-1.10594e-162	0
-5.39597e-163	3.74909e-163	1.07019e-163	8.1892e-163	1.50324e-163	-1.46674e-163	-3.11979e-163	-2.73907e-163	-3.1532e-163	2.30245e-164	5.78449e-164	7.41083e-163	-8.0294e-163	9.85583e-163	-4.91168e-163	1.13961e-163	3.71889e-163	5.99223e-163	-9.83924e-166	1.57709e-163	3.61674e-163	-1.08448e-162	-3.89697e-164	-4.33903e-163	3.91199e-163	-6.46803e-163	-3.45201e-164	-4.72885e-163	1.05917e-162	-1.10594e-162	0
-5.39597e-163	3.74909e-163	1.07019e-163	8.1892e-163	1.50324e-163	-1.46674e-163	-3.11979e-163	-2.73907e-163	-3.1532e-163	2.30245e-164	5.78449e-164	7.41083e-163	-8.0294e-163	9.85583e-163	-4.91168e-163	1.13961e-163	3.71889e-163	5.99223e-163	-9.83924e-166	1.57709e-163	3.61674e-163	-1.08448e-162	-3.89697e-164	-4.33903e-163	3.91199e-163	-6.46803e-163	-3.45201e-164	-4.72885e-163	1.05917e-162	-1.10594e-162	0
-5.39597e-163	3.74909e-163	1.07019e-163	8.1892e-163	1.50324e-163	-1.46674e-163	-3.11979e-163	-2.73907e-163	-3.1532e-163	2.30245e-164	5.78449e-164	7.41083e-163	-8.0294e-163	9.85583e-163	-4.91168e-163	1.13961e-163	3.71889e-163	5.99223e-163	-9.83924e-166	1.57709e-163	3.61674e-163	-1.08448e-162	-3.89697e-164	-4.33903e-163	3.91199e-163	-6.46803e-163	-3.45201e-164	-4.72885e-163	1.05917e-162	-1.10594e-162	0
-5.39597e-163	3.74909e-163	1.07019e-163	8.1892e-163	1.50324e-163	-1.46674e-163	-3.11979e-163	-2.73907e-163	-3.1532e-163	2.30245e-164	5.78449e-164	7.41083e-163	-8.0294e-163	9.85583e-163	-4.91168e-163	1.13961e-163	3.71889e-163	5.99223e-163	-9.83924e-166	1.57709e-163	3.61674e-163	-1.08448e-162	-3.89697e-164	-4.33903e-163	3.91199e-163	-6.46803e-163	-3.45201e-164	-4.72885e-163	1.05917e-162	-1.10594e-162	0
-5.39597e-163	3.74909e-163	1.07019e-163	8.1892e-163	1.50324e-163	-1.46674e-163	-3.11979e-163	-2.73907e-163	-3.1532e-163	2.30245e-164	5.78449e-164	7.41083e-163	-8.0294e-163	9.85583e-163	-4.91168e-163	1.13961e-163	3.71889e-163	5.99223e-163	-9.83924e-166	1.57709e-163	3.61674e-163	-1.08448e-162	-3.89697e-164	-4.33903e-163	3.91199e-163	-6.46803e-163	-3.45201e-164	-4.72885e-163	1.05917e-162	-1.10594e-162	0
-5.39597e-163	3.74909e-163	1.07019e-163	8.1892e-163	1.50324e-163	-1.46674e-163	-3.11979e-163	-2.73907e-163	-3.1532e-163	2.30245e-164	5.78449e-164	7.41083e-163	-8.0294e-163	9.85583e-163	-4.91168e-163	1.13961e-163	3.71889e-163	5.99223e-163	-9.83924e-166	1.57709e-163	3.61674e-163	-1.08448e-162	-3.89697e-164	-4.33903e-163	3.91199e-163	-6.46803e-163	-3.45201e-164	-4.72885e-163	1.05917e-162	-1.10594e-162	0
-5.39597e-163	3.74909e-163	1.07019e-163	8.1892e-163	1.50324e-163	-1.46674e-163	-3.11979e-163	-2.73907e-163	-3.1532e-163	2.30245e-164	5.78449e-164	7.41083e-163	-8.0294e-163	9.85583e-163	-4.91168e-163	1.13961e-163	3.71889e-163	5.99223e-163	-9.83924e-166	1.57709e-163	3.61674e-163	-1.08448e-162	-3.89697e-164	-4.33903e-163	3.91199e-163	-6.46803e-163	-3.45201e-164	-4.72885e-163	1.05917e-162	-1.10594e-162	0
-5.39597e-163	3.74909e-163	1.07019e-163	8.1892e-163	1.50324e-163	-1.46674e-163	-3.11979e-163	-2.73907e-163	-3.1532e-163	2.30245e-164	5.78449e-164	7.41083e-163	-8.0294e-163	9.85583e-163	-4.91168e-163	1.13961e-163	3.71889e-163	5.99223e-163	-9.83924e-166	1.57709e-163	3.61674e-163	-1.08448e-162	-3.89697e-164	-4.33903e-163	3.91199e-163	-6.46803e-163	-3.45201e-164	-4.72885e-163	1.05917e-162	-1.10594e-162	0
-5.39597e-163	3.74909e-163	1.07019e-163	8.1892e-163	1.50324e-163	-1.46674e-163	-3.11979e-163	-2.73907e-163	-3.1532e-163	2.30245e-164	5.78449e-164	7.41083e-163	-8.0294e-163	9.85583e-163	-4.91168e-163	1.13961e-163	3.71889e-163	5.99223e-163	-9.83924e-166	1.57709e-163	3.61674e-163	-1.08448e-162	-3.89697e-164	-4.33903e-163	3.91199e-163	-6.46803e-163	-3.45201e-164	-4.72885e-163	1.05917e-162	-1.10594e-162	0
-5.39597e-163	3.74909e-163	1.07019e-163	8.1892e-163	1.50324e-163	-1.46674e-163	-3.11979e-163	-2.73907e-163	-3.1532e-163	2.30245e-164	5.78449e-164	7.41083e-163	-8.0294e-163	9.85583e-163	-4.91168e-163	1.13961e-163	3.71889e-163	5.99223e-163	-9.83924e-166	1.57709e-163	3.61674e-163	-1.08448e-162	-3.89697e-164	-4.33903e-163	3.91199e-163	-6.46803e-163	-3.45201e-164	-4.72885e-163	1.05917e-162	-1.10594e-162	0
-5.39597e-163	3.74909e-163	1.07019e-163	8.1892e-163	1.50324e-163	-1.46674e-163	-3.11979e-163	-2.73907e-163	-3.1532e-163	2.30245e-164	5.78449e-164	7.41083e-163	-8.0294e-163	9.85583e-163	-4.91168e-163	1.13961e-163	3.71889e-163	5.99223e-163	-9.83924e-166	1.57709e-163	3.61674e-163	-1.08448e-162	-3.89697e-164	-4.33903e-163	3.91199e-163	-6.46803e-163	-3.45201e-164	-4.72885e-163	1.05917e-162	-1.10594e-162	0
-5.39597e-163	3.74909e-163	1.07019e-163	8.1892e-163	1.50324e-163	-1.46674e-163	-3.11979e-163	-2.73907e-163	-3.1532e-163	2.30245e-164	5.78449e-164	7.41083e-163	-8.0294e-163	9.85583e-163	-4.91168e-163	1.13961e-163	3.71889e-163	5.99223e-163	-9.83924e-166	1.57709e-163	3.61674e-163	-1.08448e-162	-3.89697e-164	-4.33903e-163	3.91199e-163	-6.46803e-163	-3.45201e-164	-4.72885e-163	1.05917e-162	-1.10594e-162	0
-5.39597e-163	3.74909e-163	1.07019e-163	8.1892e-163	1.50324e-163	-1.46674e-163	-3.11979e-163	-2.73907e-163	-3.1532e-163	2.30245e-164	5.78449e-164	7.41083e-163	-8.0294e-163	9.85583e-163	-4.91168e-163	1.13961e-163	3.71889e-163	5.99223e-163	-9.83924e-166	1.57709e-163	3.61674e-163	-1.08448e-162	-3.89697e-164	-4.33903e-163	3.91199e-163	-6.46803e-163	-3.45201e-164	-4.72885e-163	1.05917e-162	-1.10594e-162	0
-5.39597e-163	3.74909e-163	1.07019e-163	8.1892e-163	1.50324e-163	-1.46674e-163	-3.11979e-163	-2.73907e-163	-3.1532e-163	2.30245e-164	5.78449e-164	7.41083e-163	-8.0294e-163	9.85583e-163	-4.91168e-163	1.13961e-163	3.71889e-163	5.99223e-163	-9.83924e-166	1.57709e-163	3.61674e-163	-1.08448e-162	-3.89697e-164	-4.33903e-163	3.91199e-163	-6.46803e-163	-3.45201e-164	-4.72885e-163	1.05917e-162	-1.10594e-162	0
-5.39597e-163	3.74909e-163	1.07019e-163	8.1892e-163	1.50324e-163	-1.46674e-163	-3.11979e-163	-2.73907e-163	-3.1532e-163	2.30245e-164	5.78449e-164	7.41083e-163	-8.0294e-163	9.85583e-163	-4.91168e-163	1.13961e-163	3.71889e-163	5.99223e-163	-9.83924e-166	1.57709e-163	3.61674e-163	-1.08448e-162	-3.89697e-164	-4.33903e-163	3.91199e-163	-6.46803e-163	-3.45201e-164	-4.72885e-163	1.05917e-162	-1.10594e-162	0
-5.39597e-163	3.74909e-163	1.07019e-163	8.1892e-163	1.50324e-163	-1.46674e-163	-3.11979e-163	-2.73907e-163	-3.1532e-163	2.30245e-164	5.78449e-164	7.41083e-163	-8.0294e-163	9.85583e-163	-4.91168e-163	1.13961e-163	3.71889e-163	5.99223e-163	-9.83924e-166	1.57709e-163	3.61674e-163	-1.08448e-162	-3.89697e-164	-4.33903e-163	3.91199e-163	-6.46803e-163	-3.45201e-164	-4.72885e-163	1.05917e-162	-1.10594e-162	0
-5.39597e-163	3.74909e-163	1.07019e-163	8.1892e-163	1.50324e-163	-1.46674e-163	-3.11979e-163	-2.73907e-163	-3.1532e-163	2.30245e-164	5.78449e-164	7.41083e-163	-8.0294e-163	9.85583e-163	-4.91168e-163	1.13961e-163	3.71889e-163	5.99223e-163	-9.83924e-166	1.57709e-163	3.61674e-163	-1.08448e-162	-3.89697e-164	-4.33903e-163	3.91199e-163	-6.46803e-163	-3.45201e-164	-4.72885e-163	1.05917e-162	-1.10594e-162	0
-5.39597e-163	3.74909e-163	1.07019e-163	8.1892e-163	1.50324e-163	-1.46674e-163	-3.11979e-163	-2.73907e-163	-3.1532e-163	2.30245e-164	5.78449e-164	7.41083e-163	-8.0294e-163	9.85583e-163	-4.91168e-163	1.13961e-163	3.71889e-163	5.99223e-163	-9.83924e-166	1.57709e-163	3.61674e-163	-1.08448e-162	-3.89697e-164	-4.33903e-163	3.91199e-163	-6.46803e-163	-3.45201e-164	-4.72885e-163	1.05917e-162	-1.10594e-162	0
-5.39597e-163	3.74909e-163	1.07019e-163	8.1892e-163	1.50324e-163	-1.46674e-163	-3.11979e-163	-2.73907e-163	-3.1532e-163	2.30245e-164	5.78449e-164	7.41083e-163	-8.0294e-163	9.85583e-163	-4.91168e-163	1.13961e-163	3.71889e-163	5.99223e-163	-9.83924e-166	1.57709e-163	3.61674e-163	-1.08448e-162	-3.89697e-164	-4.33903e-163	3.91199e-163	-6.46803e-163	-3.45201e-164	-4.72885e-163	1.05917e-162	-1.10594e-162	0
-5.39597e-163	3.74909e-163	1.07019e-163	8.1892e-163	1.50324e-163	-1.46674e-163	-3.11979e-163	-2.73907e-163	-3.1532e-163	2.30245e-164	5.78449e-164	7.41083e-163	-8.0294e-163	9.85583e-163	-4.91168e-163	1.13961e-163	3.71889e-163	5.99223e-163	-9.83924e-166	1.57709e-163	3.61674e-163	-1.08448e-162	-3.89697e-164	-4.33903e-163	3.91199e-163	-6.46803e-163	-3.45201e-164	-4.72885e-163	1.05917e-162	-1.10594e-162	0
-5.39597e-163	3.74909e-163	1.07019e-163	8.1892e-163	1.50324e-163	-1.46674e-163	-3.11979e-163	-2.73907e-163	-3.1532e-163	2.30245e-164	5.78449e-164	7.41083e-163	-8.0294e-163	9.85583e-163	-4.91168e-163	1.13961e-163	3.71889e-163	5.99223e-163	-9.83924e-166	1.57709e-163	3.61674e-163	-1.08448e-162	-3.89697e-164	-4.33903e-163	3.91199e-163	-6.46803e-163	-3.45201e-164	-4.72885e-163	1.05917e-162	-1.10594e-162	0
-5.39597e-163	3.74909e-163	1.07019e-163	8.1892e-163	1.50324e-163	-1.46674e-163	-3.11979e-163	-2.73907e-163	-3.1532e-163	2.30245e-164	5.78449e-164	7.41083e-163	-8.0294e-163	9.85583e-163	-4.91168e-163	1.13961e-163	3.71889e-163	5.99223e-163	-9.83924e-166	1.57709e-163	3.61674e-163	-1.08448e-162	-3.89697e-164	-4.33903e-163	3.91199e-163	-6.46803e-163	-3.45201e-164	-4.72885e-163	1.05917e-162	-1.10594e-162	0
-5.39597e-163	3.74909e-163	1.07019e-163	8.1892e-163	1.50324e-163	-1.46674e-163	-3.11979e-163	-2.73907e-163	-3.1532e-163	2.30245e-164	5.78449e-164	7.41083e-163	-8.0294e-163	9.85583e-163	-4.91168e-163	1.13961e-163	3.71889e-163	5.99223e-163	-9.83924e-166	1.57709e-163	3.61674e-163	-1.08448e-162	-3.89697e-164	-4.33903e-163	3.91199e-163	-6.46803e-163	-3.45201e-164	-4.72885e-163	1.05917e-162	-1.10594e-162	0
-5.39597e-163	3.74909e-163	1.07019e-163	8.1892e-163	1.50324e-163	-1.46674e-163	-3.11979e-163	-2.73907e-163	-3.1532e-163	2.30245e-164	5.78449e-164	7.41083e-163	-8.0294e-163	9.85583e-163	-4.91168e-163	1.13961e-163	3.71889e-163	5.99223e-163	-9.83924e-166	1.57709e-163	3.61674e-163	-1.08448e-162	-3.89697e-164	-4.33903e-163	3.91199e-163	-6.46803e-163	-3.45201e-164	-4.72885e-163	1.05917e-162	-1.10594e-162	0
-5.39597e-163	3.74909e-163	1.07019e-163	8.1892e-163	1.50324e-163	-1.46674e-163	-3.11979e-163	-2.73907e-163	-3.1532e-163	2.30245e-164	5.78449e-164	7.41083e-163	-8.0294e-163	9.85583e-163	-4.91168e-163	1.13961e-163	3.71889e-163	5.99223e-163	-9.83924e-166	1.57709e-163	3.61674e-163	-1.08448e-162	-3.89697e-164	-4.33903e-163	3.91199e-163	-6.46803e-163	-3.45201e-164	-4.72885e-163	1.05917e-162	-1.10594e-162	0
-5.39597e-163	3.74909e-163	1.07019e-163	8.1892e-163	1.50324e-163	-1.46674e-163	-3.11979e-163	-2.73907e-163	-3.1532e-163	2.30245e-164	5.78449e-164	7.41083e-163	-8.0294e-163	9.85583e-163	-4.91168e-163	1.13961e-163	3.71889e-163	5.99223e-163	-9.83924e-166	1.57709e-163	3.61674e-163	-1.08448e-162	-3.89697e-164	-4.33903e-163	3.91199e-163	-6.46803e-163	-3.45201e-164	-4.72885e-163	1.05917e-162	-1.10594e-162	0
-5.39597e-163	3.74909e-163	1.07019e-163	8.1892e-163	1.50324e-163	-1.46674e-163	-3.11979e-163	-2.73907e-163	-3.1532e-163	2.30245e-164	5.78449e-164	7.41083e-163	-8.0294e-163	9.85583e-163	-4.91168e-163	1.13961e-163	3.71889e-163	5.99223e-163	-9.83924e-166	1.57709e-163	3.61674e-163	-1.08448e-162	-3.89697e-164	-4.33903e-163	3.91199e-163	-6.46803e-163	-3.45201e-164	-4.72885e-163	1.05917e-162	-1.10594e-162	0
-5.39597e-163	3.74909e-163	1.07019e-163	8.1892e-163	1.50324e-163	-1.46674e-163	-3.11979e-163	-2.73907e-163	-3.1532e-163	2.30245e-164	5.78449e-164	7.41083e-163	-8.0294e-163	9.85583e-163	-4.91168e-163	1.13961e-163	3.71889e-163	5.99223e-163	-9.83924e-166	1.57709e-163	3.61674e-163	-1.08448e-162	-3.89697e-164	-4.33903e-163	3.91199e-163	-6.46803e-163	-3.45201e-164	-4.72885e-163	1.05917e-162	-1.10594e-162	0
-5.39597e-163	3.74909e-163	1.07019e-163	8.1892e-163	1.50324e-163	-1.46674e-163	-3.11979e-163	-2.73907e-163	-3.1532e-163	2.30245e-164	5.78449e-164	7.41083e-163	-8.0294e-163	9.85583e-163	-4.91168e-163	1.13961e-163	3.71889e-163	5.99223e-163	-9.83924e-166	1.57709e-163	3.61674e-163	-1.08448e-162	-3.89697e-164	-4.33903e-163	3.91199e-163	-6.46803e-163	-3.45201e-164	-4.72885e-163	1.05917e-162	-1.10594e-162	0
-5.39597e-163	3.74909e-163	1.07019e-163	8.1892e-163	1.50324e-163	-1.46674e-163	-3.11979e-163	-2.73907e-163	-3.1532e-163	2.30245e-164	5.78449e-164	7.41083e-163	-8.0294e-163	9.85583e-163	-4.91168e-163	1.13961e-163	3.71889e-163	5.99223e-163	-9.83924e-166	1.57709e-163	3.61674e-163	-1.08448e-162	-3.89697e-164	-4.33903e-163	3.91199e-163	-6.46803e-163	-3.45201e-164	-4.72885e-163	1.05917e-162	-1.10594e-162	0
-5.39597e-163	3.74909e-163	1.07019e-163	8.1892e-163	1.50324e-163	-1.46674e-163	-3.11979e-163	-2.73907e-163	-3.1532e-163	2.30245e-164	5.78449e-164	7.41083e-163	-8.0294e-163	9.85583e-163	-4.91168e-163	1.13961e-163	3.71889e-163	5.99223e-163	-9.83924e-166	1.57709e-163	3.61674e-163	-1.08448e-162	-3.89697e-164	-4.33903e-163	3.91199e-163	-6.46803e-163	-3.45201e-164	-4.72885e-163	1.05917e-162	-1.10594e-162	0
-5.39597e-163	3.74909e-163	1.07019e-163	8.1892e-163	1.50324e-163	-1.46674e-163	-3.11979e-163	-2.73907e-163	-3.1532e-163	2.30245e-164	5.78449e-164	7.41083e-163	-8.0294e-163	9.85583e-163	-4.91168e-163	1.13961e-163	3.71889e-163	5.99223e-163	-9.83924e-166	1.57709e-163	3.61674e-163	-1.08448e-162	-3.89697e-164	-4.33903e-163	3.91199e-163	-6.46803e-163	-3.45201e-164	-4.72885e-163	1.05917e-162	-1.10594e-162	0
-5.39597e-163	3.74909e-163	1.07019e-163	8.1892e-163	1.50324e-163	-1.46674e-163	-3.11979e-163	-2.73907e-163	-3.1532e-163	2.30245e-164	5.78449e-164	7.41083e-163	-8.0294e-163	9.85583e-163	-4.91168e-163	1.13961e-163	3.71889e-163	5.99223e-163	-9.83924e-166	1.57709e-163	3.61674e-163	-1.08448e-162	-3.89697e-164	-4.33903e-163	3.91199e-163	-6.46803e-163	-3.45201e-164	-4.72885e-163	1.05917e-162	-1.10594e-162	0
-5.39597e-163	3.74909e-163	1.07019e-163	8.1892e-163	1.50324e-163	-1.46674e-163	-3.11979e-163	-2.73907e-163	-3.1532e-163	2.30245e-164	5.78449e-164	7.41083e-163	-8.0294e-163	9.85583e-163	-4.91168e-163	1.13961e-163	3.71889e-163	5.99223e-163	-9.83924e-166	1.57709e-163	3.61674e-163	-1.08448e-162	-3.89697e-164	-4.33903e-163	3.91199e-163	-6.46803e-163	-3.45201e-164	-4.72885e-163	1.05917e-162	-1.10594e-162	0
-5.39597e-163	3.74909e-163	1.07019e-163	8.1892e-163	1.50324e-163	-1.46674e-163	-3.11979e-163	-2.73907e-163	-3.1532e-163	2.30245e-164	5.78449e-164	7.41083e-163	-8.0294e-163	9.85583e-163	-4.91168e-163	1.13961e-163	3.71889e-163	5.99223e-163	-9.83924e-166	1.57709e-163	3.61674e-163	-1.08448e-162	-3.89697e-164	-4.33903e-163	3.91199e-163	-6.46803e-163	-3.45201e-164	-4.72885e-163	1.05917e-162	-1.10594e-162	0
-5.39597e-163	3.74909e-163	1.07019e-163	8.1892e-163	1.50324e-163	-1.46674e-163	-3.11979e-163	-2.73907e-163	-3.1532e-163	2.30245e-164	5.78449e-164	7.41083e-163	-8.0294e-163	9.85583e-163	-4.91168e-163	1.13961e-163	3.71889e-163	5.99223e-163	-9.83924e-166	1.57709e-163	3.61674e-163	-1.08448e-162	-3.89697e-164	-4.33903e-163	3.91199e-163	-6.46803e-163	-3.45201e-164	-4.72885e-163	1.05917e-162	-1.10594e-162	0
-5.39597e-163	3.74909e-163	1.07019e-163	8.1892e-163	1.50324e-163	-1.46674e-163	-3.11979e-163	-2.73907e-163	-3.1532e-163	2.30245e-164	5.78449e-164	7.41083e-163	-8.0294e-163	9.85583e-163	-4.91168e-163	1.13961e-163	3.71889e-163	5.99223e-163	-9.83924e-166	1.57709e-163	3.61674e-163	-1.08448e-162	-3.89697e-164	-4.33903e-163	3.91199e-163	-6.46803e-163	-3.45201e-164	-4.72885e-163	1.05917e-162	-1.10594e-162	0
-5.39597e-163	3.74909e-163	1.07019e-163	8.1892e-163	1.50324e-163	-1.46674e-163	-3.11979e-163	-2.73907e-163	-3.1532e-163	2.30245e-164	5.78449e-164	7.41083e-163	-8.0294e-163	9.85583e-163	-4.91168e-163	1.13961e-163	3.71889e-163	5.99223e-163	-9.83924e-166	1.57709e-163	3.61674e-163	-1.08448e-162	-3.89697e-164	-4.33903e-163	3.91199e-163	-6.46803e-163	-3.45201e-164	-4.72885e-163	1.05917e-162	-1.10594e-162	0
-5.39597e-163	3.74909e-163	1.07019e-163	8.1892e-163	1.50324e-163	-1.46674e-163	-3.11979e-163	-2.73907e-163	-3.1532e-163	2.30245e-164	5.78449e-164	7.41083e-163	-8.0294e-163	9.85583e-163	-4.91168e-163	1.13961e-163	3.71889e-163	5.99223e-163	-9.83924e-166	1.57709e-163	3.61674e-163	-1.08448e-162	-3.89697e-164	-4.33903e-163	3.91199e-163	-6.46803e-163	-3.45201e-164	-4.72885e-163	1.05917e-162	-1.10594e-162	0
-5.39597e-163	3.74909e-163	1.07019e-163	8.1892e-163	1.50324e-163	-1.46674e-163	-3.11979e-163	-2.73907e-163	-3.1532e-163	2.30245e-164	5.78449e-164	7.41083e-163	-8.0294e-163	9.85583e-163	-4.91168e-163	1.13961e-163	3.71889e-163	5.99223e-163	-9.83924e-166	1.57709e-163	3.61674e-163	-1.08448e-162	-3.89697e-164	-4.33903e-163	3.91199e-163	-6.46803e-163	-3.45201e-164	-4.72885e-163	1.05917e-162	-1.10594e-162	0
-5.39597e-163	3.74909e-163	1.07019e-163	8.1892e-163	1.50324e-163	-1.46674e-163	-3.11979e-163	-2.73907e-163	-3.1532e-163	2.30245e-164	5.78449e-164	7.41083e-163	-8.0294e-163	9.85583e-163	-4.91168e-163	1.13961e-163	3.71889e-163	5.99223e-163	-9.83924e-166	1.57709e-163	3.61674e-163	-1.08448e-162	-3.89697e-164	-4.33903e-163	3.91199e-163	-6.46803e-163	-3.45201e-164	-4.72885e-163	1.05917e-162	-1.10594e-162	0
-5.39597e-163	3.74909e-163	1.07019e-163	8.1892e-163	1.50324e-163	-1.46674e-163	-3.11979e-163	-2.73907e-163	-3.1532e-163	2.30245e-164	5.78449e-164	7.41083e-163	-8.0294e-163	9.85583e-163	-4.91168e-163	1.13961e-163	3.71889e-163	5.99223e-163	-9.83924e-166	1.57709e-163	3.61674e-163	-1.08448e-162	-3.89697e-164	-4.33903e-163	3.91199e-163	-6.46803e-163	-3.45201e-164	-4.72885e-163	1.05917e-162	-1.10594e-162	0
-5.39597e-163	3.74909e-163	1.07019e-163	8.1892e-163	1.50324e-163	-1.46674e-163	-3.11979e-163	-2.73907e-163	-3.1532e-163	2.30245e-164	5.78449e-164	7.41083e-163	-8.0294e-163	9.85583e-163	-4.91168e-163	1.13961e-163	3.71889e-163	5.99223e-163	-9.83924e-166	1.57709e-163	3.61674e-163	-1.08448e-162	-3.89697e-164	-4.33903e-163	3.91199e-163	-6.46803e-163	-3.45201e-164	-4.72885e-163	1.05917e-162	-1.10594e-162	0
-5.39597e-163	3.74909e-163	1.07019e-163	8.1892e-163	1.50324e-163	-1.46674e-163	-3.11979e-163	-2.73907e-163	-3.1532e-163	2.30245e-164	5.78449e-164	7.41083e-163	-8.0294e-163	9.85583e-163	-4.91168e-163	1.13961e-163	3.71889e-163	5.99223e-163	-9.83924e-166	1.57709e-163	3.61674e-163	-1.08448e-162	-3.89697e-164	-4.33903e-163	3.91199e-163	-6.46803e-163	-3.45201e-164	-4.72885e-163	1.05917e-162	-1.10594e-162	0
-5.39597e-163	3.74909e-163	1.07019e-163	8.1892e-163	1.50324e-163	-1.46674e-163	-3.11979e-163	-2.73907e-163	-3.1532e-163	2.30245e-164	5.78449e-164	7.41083e-163	-8.0294e-163	9.85583e-163	-4.91168e-163	1.13961e-163	3.71889e-163	5.99223e-163	-9.83924e-166	1.57709e-163	3.61674e-163	-1.08448e-162	-3.89697e-164	-4.33903e-163	3.91199e-163	-6.46803e-163	-3.45201e-164	-4.72885e-163	1.05917e-162	-1.10594e-162	0
-5.39597e-163	3.74909e-163	1.07019e-163	8.1892e-163	1.50324e-163	-1.46674e-163	-3.11979e-163	-2.73907e-163	-3.1532e-163	2.30245e-164	5.78449e-164	7.41083e-163	-8.0294e-163	9.85583e-163	-4.91168e-163	1.13961e-163	3.71889e-163	5.99223e-163	-9.83924e-166	1.57709e-163	3.61674e-163	-1.08448e-162	-3.89697e-164	-4.33903e-163	3.91199e-163	-6.46803e-163	-3.45201e-164	-4.72885e-163	1.05917e-162	-1.10594e-162	0
-5.39597e-163	3.74909e-163	1.07019e-163	8.1892e-163	1.50324e-163	-1.46674e-163	-3.11979e-163	-2.73907e-163	-3.1532e-163	2.30245e-164	5.78449e-164	7.41083e-163	-8.0294e-163	9.85583e-163	-4.91168e-163	1.13961e-163	3.71889e-163	5.99223e-163	-9.83924e-166	1.57709e-163	3.61674e-163	-1.08448e-162	-3.89697e-164	-4.33903e-163	3.91199e-163	-6.46803e-163	-3.45201e-164	-4.72885e-163	1.05917e-162	-1.10594e-162	0
-5.39597e-163	3.74909e-163	1.07019e-163	8.1892e-163	1.50324e-163	-1.46674e-163	-3.11979e-163	-2.73907e-163	-3.1532e-163	2.30245e-164	5.78449e-164	7.41083e-163	-8.0294e-163	9.85583e-163	-4.91168e-163	1.13961e-163	3.71889e-163	5.99223e-163	-9.83924e-166	1.57709e-163	3.61674e-163	-1.08448e-162	-3.89697e-164	-4.33903e-163	3.91199e-163	-6.46803e-163	-3.45201e-164	-4.72885e-163	1.05917e-162	-1.10594e-162	0
-5.39597e-163	3.74909e-163	1.07019e-163	8.1892e-163	1.50324e-163	-1.46674e-163	-3.11979e-163	-2.73907e-163	-3.1532e-163	2.30245e-164	5.78449e-164	7.41083e-163	-8.0294e-163	9.85583e-163	-4.91168e-163	1.13961e-163	3.71889e-163	5.99223e-163	-9.83924e-166	1.57709e-163	3.61674e-163	-1.08448e-162	-3.89697e-164	-4.33903e-163	3.91199e-163	-6.46803e-163	-3.45201e-164	-4.72885e-163	1.05917e-162	-1.10594e-162	0
-5.39597e-163	3.74909e-163	1.07019e-163	8.1892e-163	1.50324e-163	-1.46674e-163	-3.11979e-163	-2.73907e-163	-3.1532e-163	2.30245e-164	5.78449e-164	7.41083e-163	-8.0294e-163	9.85583e-163	-4.91168e-163	1.13961e-163	3.71889e-163	5.99223e-163	-9.83924e-166	1.57709e-163	3.61674e-163	-1.08448e-162	-3.89697e-164	-4.33903e-163	3.91199e-163	-6.46803e-163	-3.45201e-164	-4.72885e-163	1.05917e-162	-1.10594e-162	0
-5.39597e-163	3.74909e-163	1.07019e-163	8.1892e-163	1.50324e-163	-1.46674e-163	-3.11979e-163	-2.73907e-163	-3.1532e-163	2.30245e-164	5.78449e-164	7.41083e-163	-8.0294e-163	9.85583e-163	-4.91168e-163	1.13961e-163	3.71889e-163	5.99223e-163	-9.83924e-166	1.57709e-163	3.61674e-163	-1.08448e-162	-3.89697e-164	-4.33903e-163	3.91199e-163	-6.46803e-163	-3.45201e-164	-4.72885e-163	1.05917e-162	-1.10594e-162	0
-5.39597e-163	3.74909e-163	1.07019e-163	8.1892e-163	1.50324e-163	-1.46674e-163	-3.11979e-163	-2.73907e-163	-3.1532e-163	2.30245e-164	5.78449e-164	7.41083e-163	-8.0294e-163	9.85583e-163	-4.91168e-163	1.13961e-163	3.71889e-163	5.99223e-163	-9.83924e-166	1.57709e-163	3.61674e-163	-1.08448e-162	-3.89697e-164	-4.33903e-163	3.91199e-163	-6.46803e-163	-3.45201e-164	-4.72885e-163	1.05917e-162	-1.10594e-162	0
-5.39597e-163	3.74909e-163	1.07019e-163	8.1892e-163	1.50324e-163	-1.46674e-163	-3.11979e-163	-2.73907e-163	-3.1532e-163	2.30245e-164	5.78449e-164	7.41083e-163	-8.0294e-163	9.85583e-163	-4.91168e-163	1.13961e-163	3.71889e-163	5.99223e-163	-9.83924e-166	1.57709e-163	3.61674e-163	-1.08448e-162	-3.89697e-164	-4.33903e-163	3.91199e-163	-6.46803e-163	-3.45201e-164	-4.72885e-163	1.05917e-162	-1.10594e-162	0
-5.39597e-163	3.74909e-163	1.07019e-163	8.1892e-163	1.50324e-163	-1.46674e-163	-3.11979e-163	-2.73907e-163	-3.1532e-163	2.30245e-164	5.78449e-164	7.41083e-163	-8.0294e-163	9.85583e-163	-4.91168e-163	1.13961e-163	3.71889e-163	5.99223e-163	-9.83924e-166	1.57709e-163	3.61674e-163	-1.08448e-162	-3.89697e-164	-4.33903e-163	3.91199e-163	-6.46803e-163	-3.45201e-164	-4.72885e-163	1.05917e-162	-1.10594e-162	0
-5.39597e-163	3.74909e-163	1.07019e-163	8.1892e-163	1.50324e-163	-1.46674e-163	-3.11979e-163	-2.73907e-163	-3.1532e-163	2.30245e-164	5.78449e-164	7.41083e-163	-8.0294e-163	9.85583e-163	-4.91168e-163	1.13961e-163	3.71889e-163	5.99223e-163	-9.83924e-166	1.57709e-163	3.61674e-163	-1.08448e-162	-3.89697e-164	-4.33903e-163	3.91199e-163	-6.46803e-163	-3.45201e-164	-4.72885e-163	1.05917e-162	-1.10594e-162	0
-5.39597e-163	3.74909e-163	1.07019e-163	8.1892e-163	1.50324e-163	-1.46674e-163	-3.11979e-163	-2.73907e-163	-3.1532e-163	2.30245e-164	5.78449e-164	7.41083e-163	-8.0294e-163	9.85583e-163	-4.91168e-163	1.13961e-163	3.71889e-163	5.99223e-163	-9.83924e-166	1.57709e-163	3.61674e-163	-1.08448e-162	-3.89697e-164	-4.33903e-163	3.91199e-163	-6.46803e-163	-3.45201e-164	-4.72885e-163	1.05917e-162	-1.10594e-162	0
-5.39597e-163	3.74909e-163	1.07019e-163	8.1892e-163	1.50324e-163	-1.46674e-163	-3.11979e-163	-2.73907e-163	-3.1532e-163	2.30245e-164	5.78449e-164	7.41083e-163	-8.0294e-163	9.85583e-163	-4.91168e-163	1.13961e-163	3.71889e-163	5.99223e-163	-9.83924e-166	1.57709e-163	3.61674e-163	-1.08448e-162	-3.89697e-164	-4.33903e-163	3.91199e-163	-6.46803e-163	-3.45201e-164	-4.72885e-163	1.05917e-162	-1.10594e-162	0
-5.39597e-163	3.74909e-163	1.07019e-163	8.1892e-163	1.50324e-163	-1.46674e-163	-3.11979e-163	-2.73907e-163	-3.1532e-163	2.30245e-164	5.78449e-164	7.41083e-163	-8.0294e-163	9.85583e-163	-4.91168e-163	1.13961e-163	3.71889e-163	5.99223e-163	-9.83924e-166	1.57709e-163	3.61674e-163	-1.08448e-162	-3.89697e-164	-4.33903e-163	3.91199e-163	-6.46803e-163	-3.45201e-164	-4.72885e-163	1.05917e-162	-1.10594e-162	0
-5.39597e-163	3.74909e-163	1.07019e-163	8.1892e-163	1.50324e-163	-1.46674e-163	-3.11979e-163	-2.73907e-163	-3.1532e-163	2.30245e-164	5.78449e-164	7.41083e-163	-8.0294e-163	9.85583e-163	-4.91168e-163	1.13961e-163	3.71889e-163	5.99223e-163	-9.83924e-166	1.57709e-163	3.61674e-163	-1.08448e-162	-3.89697e-164	-4.33903e-163	3.91199e-163	-6.46803e-163	-3.45201e-164	-4.72885e-163	1.05917e-162	-1.10594e-162	0
-5.39597e-163	3.74909e-163	1.07019e-163	8.1892e-163	1.50324e-163	-1.46674e-163	-3.11979e-163	-2.73907e-163	-3.1532e-163	2.30245e-164	5.78449e-164	7.41083e-163	-8.0294e-163	9.85583e-163	-4.91168e-163	1.13961e-163	3.71889e-163	5.99223e-163	-9.83924e-166	1.57709e-163	3.61674e-163	-1.08448e-162	-3.89697e-164	-4.33903e-163	3.91199e-163	-6.46803e-163	-3.45201e-164	-4.72885e-163	1.05917e-162	-1.10594e-162	0
-5.39597e-163	3.74909e-163	1.07019e-163	8.1892e-163	1.50324e-163	-1.46674e-163	-3.11979e-163	-2.73907e-163	-3.1532e-163	2.30245e-164	5.78449e-164	7.41083e-163	-8.0294e-163	9.85583e-163	-4.91168e-163	1.13961e-163	3.71889e-163	5.99223e-163	-9.83924e-166	1.57709e-163	3.61674e-163	-1.08448e-162	-3.89697e-164	-4.33903e-163	3.91199e-163	-6.46803e-163	-3.45201e-164	-4.72885e-163	1.05917e-162	-1.10594e-162	0
-5.39597e-163	3.74909e-163	1.07019e-163	8.1892e-163	1.50324e-163	-1.46674e-163	-3.11979e-163	-2.73907e-163	-3.1532e-163	2.30245e-164	5.78449e-164	7.41083e-163	-8.0294e-163	9.85583e-163	-4.91168e-163	1.13961e-163	3.71889e-163	5.99223e-163	-9.83924e-166	1.57709e-163	3.61674e-163	-1.08448e-162	-3.89697e-164	-4.33903e-163	3.91199e-163	-6.46803e-163	-3.45201e-164	-4.72885e-163	1.05917e-162	-1.10594e-162	0
-5.39597e-163	3.74909e-163	1.07019e-163	8.1892e-163	1.50324e-163	-1.46674e-163	-3.11979e-163	-2.73907e-163	-3.1532e-163	2.30245e-164	5.78449e-164	7.41083e-163	-8.0294e-163	9.85583e-163	-4.91168e-163	1.13961e-163	3.71889e-163	5.99223e-163	-9.83924e-166	1.57709e-163	3.61674e-163	-1.08448e-162	-3.89697e-164	-4.33903e-163	3.91199e-163	-6.46803e-163	-3.45201e-164	-4.72885e-163	1.05917e-162	-1.10594e-162	0
-5.39597e-163	3.74909e-163	1.07019e-163	8.1892e-163	1.50324e-163	-1.46674e-163	-3.11979e-163	-2.73907e-163	-3.1532e-163	2.30245e-164	5.78449e-164	7.41083e-163	-8.0294e-163	9.85583e-163	-4.91168e-163	1.13961e-163	3.71889e-163	5.99223e-163	-9.83924e-166	1.57709e-163	3.61674e-163	-1.08448e-162	-3.89697e-164	-4.33903e-163	3.91199e-163	-6.46803e-163	-3.45201e-164	-4.72885e-163	1.05917e-162	-1.10594e-162	0
-5.39597e-163	3.74909e-163	1.07019e-163	8.1892e-163	1.50324e-163	-1.46674e-163	-3.11979e-163	-2.73907e-163	-3.1532e-163	2.30245e-164	5.78449e-164	7.41083e-163	-8.0294e-163	9.85583e-163	-4.91168e-163	1.13961e-163	3.71889e-163	5.99223e-163	-9.83924e-166	1.57709e-163	3.61674e-163	-1.08448e-162	-3.89697e-164	-4.33903e-163	3.91199e-163	-6.46803e-163	-3.45201e-164	-4.72885e-163	1.05917e-162	-1.10594e-162	0
-5.39597e-163	3.74909e-163	1.07019e-163	8.1892e-163	1.50324e-163	-1.46674e-163	-3.11979e-163	-2.73907e-163	-3.1532e-163	2.30245e-164	5.78449e-164	7.41083e-163	-8.0294e-163	9.85583e-163	-4.91168e-163	1.13961e-163	3.71889e-163	5.99223e-163	-9.83924e-166	1.57709e-163	3.61674e-163	-1.08448e-162	-3.89697e-164	-4.33903e-163	3.91199e-163	-6.46803e-163	-3.45201e-164	-4.72885e-163	1.05917e-162	-1.10594e-162	0
-5.39597e-163	3.74909e-163	1.07019e-163	8.1892e-163	1.50324e-163	-1.46674e-163	-3.11979e-163	-2.73907e-163	-3.1532e-163	2.30245e-164	5.78449e-164	7.41083e-163	-8.0294e-163	9.85583e-163	-4.91168e-163	1.13961e-163	3.71889e-163	5.99223e-163	-9.83924e-166	1.57709e-163	3.61674e-163	-1.08448e-162	-3.89697e-164	-4.33903e-163	3.91199e-163	-6.46803e-163	-3.45201e-164	-4.72885e-163	1.05917e-162	-1.10594e-162	0
-5.39597e-163	3.74909e-163	1.07019e-163	8.1892e-163	1.50324e-163	-1.46674e-163	-3.11979e-163	-2.73907e-163	-3.1532e-163	2.30245e-164	5.78449e-164	7.41083e-163	-8.0294e-163	9.85583e-163	-4.91168e-163	1.13961e-163	3.71889e-163	5.99223e-163	-9.83924e-166	1.57709e-163	3.61674e-163	-1.08448e-162	-3.89697e-164	-4.33903e-163	3.91199e-163	-6.46803e-163	-3.45201e-164	-4.72885e-163	1.05917e-162	-1.10594e-162	0
-5.39597e-163	3.74909e-163	1.07019e-163	8.1892e-163	1.50324e-163	-1.46674e-163	-3.11979e-163	-2.73907e-163	-3.1532e-163	2.30245e-164	5.78449e-164	7.41083e-163	-8.0294e-163	9.85583e-163	-4.91168e-163	1.13961e-163	3.71889e-163	5.99223e-163	-9.83924e-166	1.57709e-163	3.61674e-163	-1.08448e-162	-3.89697e-164	-4.33903e-163	3.91199e-163	-6.46803e-163	-3.45201e-164	-4.72885e-163	1.05917e-162	-1.10594e-162	0
-5.39597e-163	3.74909e-163	1.07019e-163	8.1892e-163	1.50324e-163	-1.46674e-163	-3.11979e-163	-2.73907e-163	-3.1532e-163	2.30245e-164	5.78449e-164	7.41083e-163	-8.0294e-163	9.85583e-163	-4.91168e-163	1.13961e-163	3.71889e-163	5.99223e-163	-9.83924e-166	1.57709e-163	3.61674e-163	-1.08448e-162	-3.89697e-164	-4.33903e-163	3.91199e-163	-6.46803e-163	-3.45201e-164	-4.72885e-163	1.05917e-162	-1.10594e-162	0
-5.39597e-163	3.74909e-163	1.07019e-163	8.1892e-163	1.50324e-163	-1.46674e-163	-3.11979e-163	-2.73907e-163	-3.1532e-163	2.30245e-164	5.78449e-164	7.41083e-163	-8.0294e-163	9.85583e-163	-4.91168e-163	1.13961e-163	3.71889e-163	5.99223e-163	-9.83924e-166	1.57709e-163	3.61674e-163	-1.08448e-162	-3.89697e-164	-4.33903e-163	3.91199e-163	-6.46803e-163	-3.45201e-164	-4.72885e-163	1.05917e-162	-1.10594e-162	0
-5.39597e-163	3.74909e-163	1.07019e-163	8.1892e-163	1.50324e-163	-1.46674e-163	-3.11979e-163	-2.73907e-163	-3.1532e-163	2.30245e-164	5.78449e-164	7.41083e-163	-8.0294e-163	9.85583e-163	-4.91168e-163	1.13961e-163	3.71889e-163	5.99223e-163	-9.83924e-166	1.57709e-163	3.61674e-163	-1.08448e-162	-3.89697e-164	-4.33903e-163	3.91199e-163	-6.46803e-163	-3.45201e-164	-4.72885e-163	1.05917e-162	-1.10594e-162	0
-5.39597e-163	3.74909e-163	1.07019e-163	8.1892e-163	1.50324e-163	-1.46674e-163	-3.11979e-163	-2.73907e-163	-3.1532e-163	2.30245e-164	5.78449e-164	7.41083e-163	-8.0294e-163	9.85583e-163	-4.91168e-163	1.13961e-163	3.71889e-163	5.99223e-163	-9.83924e-166	1.57709e-163	3.61674e-163	-1.08448e-162	-3.89697e-164	-4.33903e-163	3.91199e-163	-6.46803e-163	-3.45201e-164	-4.72885e-163	1.05917e-162	-1.10594e-162	0
-5.39597e-163	3.74909e-163	1.07019e-163	8.1892e-163	1.50324e-163	-1.46674e-163	-3.11979e-163	-2.73907e-163	-3.1532e-163	2.30245e-164	5.78449e-164	7.41083e-163	-8.0294e-163	9.85583e-163	-4.91168e-163	1.13961e-163	3.71889e-163	5.99223e-163	-9.83924e-166	1.57709e-163	3.61674e-163	-1.08448e-162	-3.89697e-164	-4.33903e-163	3.91199e-163	-6.46803e-163	-3.45201e-164	-4.72885e-163	1.05917e-162	-1.10594e-162	0
-5.39597e-163	3.74909e-163	1.07019e-163	8.1892e-163	1.50324e-163	-1.46674e-163	-3.11979e-163	-2.73907e-163	-3.1532e-163	2.30245e-164	5.78449e-164	7.41083e-163	-8.0294e-163	9.85583e-163	-4.91168e-163	1.13961e-163	3.71889e-163	5.99223e-163	-9.83924e-166	1.57709e-163	3.61674e-163	-1.08448e-162	-3.89697e-164	-4.33903e-163	3.91199e-163	-6.46803e-163	-3.45201e-164	-4.72885e-163	1.05917e-162	-1.10594e-162	0
-5.39597e-163	3.74909e-163	1.07019e-163	8.1892e-163	1.50324e-163	-1.46674e-163	-3.11979e-163	-2.73907e-163	-3.1532e-163	2.30245e-164	5.78449e-164	7.41083e-163	-8.0294e-163	9.85583e-163	-4.91168e-163	1.13961e-163	3.71889e-163	5.99223e-163	-9.83924e-166	1.57709e-163	3.61674e-163	-1.08448e-162	-3.89697e-164	-4.33903e-163	3.91199e-163	-6.46803e-163	-3.45201e-164	-4.72885e-163	1.05917e-162	-1.10594e-162	0
-5.39597e-163	3.74909e-163	1.07019e-163	8.1892e-163	1.50324e-163	-1.46674e-163	-3.11979e-163	-2.73907e-163	-3.1532e-163	2.30245e-164	5.78449e-164	7.41083e-163	-8.0294e-163	9.85583e-163	-4.91168e-163	1.13961e-163	3.71889e-163	5.99223e-163	-9.83924e-166	1.57709e-163	3.61674e-163	-1.08448e-162	-3.89697e-164	-4.33903e-163	3.91199e-163	-6.46803e-163	-3.45201e-164	-4.72885e-163	1.05917e-162	-1.10594e-162	0
-5.39597e-163	3.74909e-163	1.07019e-163	8.1892e-163	1.50324e-163	-1.46674e-163	-3.11979e-163	-2.73907e-163	-3.1532e-163	2.30245e-164	5.78449e-164	7.41083e-163	-8.0294e-163	9.85583e-163	-4.91168e-163	1.13961e-163	3.71889e-163	5.99223e-163	-9.83924e-166	1.57709e-163	3.61674e-163	-1.08448e-162	-3.89697e-164	-4.33903e-163	3.91199e-163	-6.46803e-163	-3.45201e-164	-4.72885e-163	1.05917e-162	-1.10594e-162	0
-5.39597e-163	3.74909e-163	1.07019e-163	8.1892e-163	1.50324e-163	-1.46674e-163	-3.11979e-163	-2.73907e-163	-3.1532e-163	2.30245e-164	5.78449e-164	7.41083e-163	-8.0294e-163	9.85583e-163	-4.91168e-163	1.13961e-163	3.71889e-163	5.99223e-163	-9.83924e-166	1.57709e-163	3.61674e-163	-1.08448e-162	-3.89697e-164	-4.33903e-163	3.91199e-163	-6.46803e-163	-3.45201e-164	-4.72885e-163	1.05917e-162	-1.10594e-162	0
-5.39597e-163	3.74909e-163	1.07019e-163	8.1892e-163	1.50324e-163	-1.46674e-163	-3.11979e-163	-2.73907e-163	-3.1532e-163	2.30245e-164	5.78449e-164	7.41083e-163	-8.0294e-163	9.85583e-163	-4.91168e-163	1.13961e-163	3.71889e-163	5.99223e-163	-9.83924e-166	1.57709e-163	3.61674e-163	-1.08448e-162	-3.89697e-164	-4.33903e-163	3.91199e-163	-6.46803e-163	-3.45201e-164	-4.72885e-163	1.05917e-162	-1.10594e-162	0
-5.39597e-163	3.74909e-163	1.07019e-163	8.1892e-163	1.50324e-163	-1.46674e-163	-3.11979e-163	-2.73907e-163	-3.1532e-163	2.30245e-164	5.78449e-164	7.41083e-163	-8.0294e-163	9.85583e-163	-4.91168e-163	1.13961e-163	3.71889e-163	5.99223e-163	-9.83924e-166	1.57709e-163	3.61674e-163	-1.08448e-162	-3.89697e-164	-4.33903e-163	3.91199e-163	-6.46803e-163	-3.45201e-164	-4.72885e-163	1.05917e-162	-1.10594e-162	0
-5.39597e-163	3.74909e-163	1.07019e-163	8.1892e-163	1.50324e-163	-1.46674e-163	-3.11979e-163	-2.73907e-163	-3.1532e-163	2.30245e-164	5.78449e-164	7.41083e-163	-8.0294e-163	9.85583e-163	-4.91168e-163	1.13961e-163	3.71889e-163	5.99223e-163	-9.83924e-166	1.57709e-163	3.61674e-163	-1.08448e-162	-3.89697e-164	-4.33903e-163	3.91199e-163	-6.46803e-163	-3.45201e-164	-4.72885e-163	1.05917e-162	-1.10594e-162	0
-5.39597e-163	3.74909e-163	1.07019e-163	8.1892e-163	1.50324e-163	-1.46674e-163	-3.11979e-163	-2.73907e-163	-3.1532e-163	2.30245e-164	5.78449e-164	7.41083e-163	-8.0294e-163	9.85583e-163	-4.91168e-163	1.13961e-163	3.71889e-163	5.99223e-163	-9.83924e-166	1.57709e-163	3.61674e-163	-1.08448e-162	-3.89697e-164	-4.33903e-163	3.91199e-163	-6.46803e-163	-3.45201e-164	-4.72885e-163	1.05917e-162	-1.10594e-162	0
-5.39597e-163	3.74909e-163	1.07019e-163	8.1892e-163	1.50324e-163	-1.46674e-163	-3.11979e-163	-2.73907e-163	-3.1532e-163	2.30245e-164	5.78449e-164	7.41083e-163	-8.0294e-163	9.85583e-163	-4.91168e-163	1.13961e-163	3.71889e-163	5.99223e-163	-9.83924e-166	1.57709e-163	3.61674e-163	-1.08448e-162	-3.89697e-164	-4.33903e-163	3.91199e-163	-6.46803e-163	-3.45201e-164	-4.72885e-163	1.05917e-162	-1.10594e-162	0
-5.39597e-163	3.74909e-163	1.07019e-163	8.1892e-163	1.50324e-163	-1.46674e-163	-3.11979e-163	-2.73907e-163	-3.1532e-163	2.30245e-164	5.78449e-164	7.41083e-163	-8.0294e-163	9.85583e-163	-4.91168e-163	1.13961e-163	3.71889e-163	5.99223e-163	-9.83924e-166	1.57709e-163	3.61674e-163	-1.08448e-162	-3.89697e-164	-4.33903e-163	3.91199e-163	-6.46803e-163	-3.45201e-164	-4.72885e-163	1.05917e-162	-1.10594e-162	0
-5.39597e-163	3.74909e-163	1.07019e-163	8.1892e-163	1.50324e-163	-1.46674e-163	-3.11979e-163	-2.73907e-163	-3.1532e-163	2.30245e-164	5.78449e-164	7.41083e-163	-8.0294e-163	9.85583e-163	-4.91168e-163	1.13961e-163	3.71889e-163	5.99223e-163	-9.83924e-166	1.57709e-163	3.61674e-163	-1.08448e-162	-3.89697e-164	-4.33903e-163	3.91199e-163	-6.46803e-163	-3.45201e-164	-4.72885e-163	1.05917e-162	-1.10594e-162	0
-5.39597e-163	3.74909e-163	1.07019e-163	8.1892e-163	1.50324e-163	-1.46674e-163	-3.11979e-163	-2.73907e-163	-3.1532e-163	2.30245e-164	5.78449e-164	7.41083e-163	-8.0294e-163	9.85583e-163	-4.91168e-163	1.13961e-163	3.71889e-163	5.99223e-163	-9.83924e-166	1.57709e-163	3.61674e-163	-1.08448e-162	-3.89697e-164	-4.33903e-163	3.91199e-163	-6.46803e-163	-3.45201e-164	-4.72885e-163	1.05917e-162	-1.10594e-162	0
-5.39597e-163	3.74909e-163	1.07019e-163	8.1892e-163	1.50324e-163	-1.46674e-163	-3.11979e-163	-2.73907e-163	-3.1532e-163	2.30245e-164	5.78449e-164	7.41083e-163	-8.0294e-163	9.85583e-163	-4.91168e-163	1.13961e-163	3.71889e-163	5.99223e-163	-9.83924e-166	1.57709e-163	3.61674e-163	-1.08448e-162	-3.89697e-164	-4.33903e-163	3.91199e-163	-6.46803e-163	-3.45201e-164	-4.72885e-163	1.05917e-162	-1.10594e-162	0
-5.39597e-163	3.74909e-163	1.07019e-163	8.1892e-163	1.50324e-163	-1.46674e-163	-3.11979e-163	-2.73907e-163	-3.1532e-163	2.30245e-164	5.78449e-164	7.41083e-163	-8.0294e-163	9.85583e-163	-4.91168e-163	1.13961e-163	3.71889e-163	5.99223e-163	-9.83924e-166	1.57709e-163	3.61674e-163	-1.08448e-162	-3.89697e-164	-4.33903e-163	3.91199e-163	-6.46803e-163	-3.45201e-164	-4.72885e-163	1.05917e-162	-1.10594e-162	0
-5.39597e-163	3.74909e-163	1.07019e-163	8.1892e-163	1.50324e-163	-1.46674e-163	-3.11979e-163	-2.73907e-163	-3.1532e-163	2.30245e-164	5.78449e-164	7.41083e-163	-8.0294e-163	9.85583e-163	-4.91168e-163	1.13961e-163	3.71889e-163	5.99223e-163	-9.83924e-166	1.57709e-163	3.61674e-163	-1.08448e-162	-3.89697e-164	-4.33903e-163	3.91199e-163	-6.46803e-163	-3.45201e-164	-4.72885e-163	1.05917e-162	-1.10594e-162	0
-5.39597e-163	3.74909e-163	1.07019e-163	8.1892e-163	1.50324e-163	-1.46674e-163	-3.11979e-163	-2.73907e-163	-3.1532e-163	2.30245e-164	5.78449e-164	7.41083e-163	-8.0294e-163	9.85583e-163	-4.91168e-163	1.13961e-163	3.71889e-163	5.99223e-163	-9.83924e-166	1.57709e-163	3.61674e-163	-1.08448e-162	-3.89697e-164	-4.33903e-163	3.91199e-163	-6.46803e-163	-3.45201e-164	-4.72885e-163	1.05917e-162	-1.10594e-162	0
-5.39597e-163	3.74909e-163	1.07019e-163	8.1892e-163	1.50324e-163	-1.46674e-163	-3.11979e-163	-2.73907e-163	-3.1532e-163	2.30245e-164	5.78449e-164	7.41083e-163	-8.0294e-163	9.85583e-163	-4.91168e-163	1.13961e-163	3.71889e-163	5.99223e-163	-9.83924e-166	1.57709e-163	3.61674e-163	-1.08448e-162	-3.89697e-164	-4.33903e-163	3.91199e-163	-6.46803e-163	-3.45201e-164	-4.72885e-163	1.05917e-162	-1.10594e-162	0
-5.39597e-163	3.74909e-163	1.07019e-163	8.1892e-163	1.50324e-163	-1.46674e-163	-3.11979e-163	-2.73907e-163	-3.1532e-163	2.30245e-164	5.78449e-164	7.41083e-163	-8.0294e-163	9.85583e-163	-4.91168e-163	1.13961e-163	3.71889e-163	5.99223e-163	-9.83924e-166	1.57709e-163	3.61674e-163	-1.08448e-162	-3.89697e-164	-4.33903e-163	3.91199e-163	-6.46803e-163	-3.45201e-164	-4.72885e-163	1.05917e-162	-1.10594e-162	0
-5.39597e-163	3.74909e-163	1.07019e-163	8.1892e-163	1.50324e-163	-1.46674e-163	-3.11979e-163	-2.73907e-163	-3.1532e-163	2.30245e-164	5.78449e-164	7.41083e-163	-8.0294e-163	9.85583e-163	-4.91168e-163	1.13961e-163	3.71889e-163	5.99223e-163	-9.83924e-166	1.57709e-163	3.61674e-163	-1.08448e-162	-3.89697e-164	-4.33903e-163	3.91199e-163	-6.46803e-163	-3.45201e-164	-4.72885e-163	1.05917e-162	-1.10594e-162	0
-5.39597e-163	3.74909e-163	1.07019e-163	8.1892e-163	1.50324e-163	-1.46674e-163	-3.11979e-163	-2.73907e-163	-3.1532e-163	2.30245e-164	5.78449e-164	7.41083e-163	-8.0294e-163	9.85583e-163	-4.91168e-163	1.13961e-163	3.71889e-163	5.99223e-163	-9.83924e-166	1.57709e-163	3.61674e-163	-1.08448e-162	-3.89697e-164	-4.33903e-163	3.91199e-163	-6.46803e-163	-3.45201e-164	-4.72885e-163	1.05917e-162	-1.10594e-162	0
-5.39597e-163	3.74909e-163	1.07019e-163	8.1892e-163	1.50324e-163	-1.46674e-163	-3.11979e-163	-2.73907e-163	-3.1532e-163	2.30245e-164	5.78449e-164	7.41083e-163	-8.0294e-163	9.85583e-163	-4.91168e-163	1.13961e-163	3.71889e-163	5.99223e-163	-9.83924e-166	1.57709e-163	3.61674e-163	-1.08448e-162	-3.89697e-164	-4.33903e-163	3.91199e-163	-6.46803e-163	-3.45201e-164	-4.72885e-163	1.05917e-162	-1.10594e-162	0
-5.39597e-163	3.74909e-163	1.07019e-163	8.1892e-163	1.50324e-163	-1.46674e-163	-3.11979e-163	-2.73907e-163	-3.1532e-163	2.30245e-164	5.78449e-164	7.41083e-163	-8.0294e-163	9.85583e-163	-4.91168e-163	1.13961e-163	3.71889e-163	5.99223e-163	-9.83924e-166	1.57709e-163	3.61674e-163	-1.08448e-162	-3.89697e-164	-4.33903e-163	3.91199e-163	-6.46803e-163	-3.45201e-164	-4.72885e-163	1.05917e-162	-1.10594e-162	0
-5.39597e-163	3.74909e-163	1.07019e-163	8.1892e-163	1.50324e-163	-1.46674e-163	-3.11979e-163	-2.73907e-163	-3.1532e-163	2.30245e-164	5.78449e-164	7.41083e-163	-8.0294e-163	9.85583e-163	-4.91168e-163	1.13961e-163	3.71889e-163	5.99223e-163	-9.83924e-166	1.57709e-163	3.61674e-163	-1.08448e-162	-3.89697e-164	-4.33903e-163	3.91199e-163	-6.46803e-163	-3.45201e-164	-4.72885e-163	1.05917e-162	-1.10594e-162	0
-5.39597e-163	3.74909e-163	1.07019e-163	8.1892e-163	1.50324e-163	-1.46674e-163	-3.11979e-163	-2.73907e-163	-3.1532e-163	2.30245e-164	5.78449e-164	7.41083e-163	-8.0294e-163	9.85583e-163	-4.91168e-163	1.13961e-163	3.71889e-163	5.99223e-163	-9.83924e-166	1.57709e-163	3.61674e-163	-1.08448e-162	-3.89697e-164	-4.33903e-163	3.91199e-163	-6.46803e-163	-3.45201e-164	-4.72885e-163	1.05917e-162	-1.10594e-162	0
-5.39597e-163	3.74909e-163	1.07019e-163	8.1892e-163	1.50324e-163	-1.46674e-163	-3.11979e-163	-2.73907e-163	-3.1532e-163	2.30245e-164	5.78449e-164	7.41083e-163	-8.0294e-163	9.85583e-163	-4.91168e-163	1.13961e-163	3.71889e-163	5.99223e-163	-9.83924e-166	1.57709e-163	3.61674e-163	-1.08448e-162	-3.89697e-164	-4.33903e-163	3.91199e-163	-6.46803e-163	-3.45201e-164	-4.72885e-163	1.05917e-162	-1.10594e-162	0
-5.39597e-163	3.74909e-163	1.07019e-163	8.1892e-163	1.50324e-163	-1.46674e-163	-3.11979e-163	-2.73907e-163	-3.1532e-163	2.30245e-164	5.78449e-164	7.41083e-163	-8.0294e-163	9.85583e-163	-4.91168e-163	1.13961e-163	3.71889e-163	5.99223e-163	-9.83924e-166	1.57709e-163	3.61674e-163	-1.08448e-162	-3.89697e-164	-4.33903e-163	3.91199e-163	-6.46803e-163	-3.45201e-164	-4.72885e-163	1.05917e-162	-1.10594e-162	0
-5.39597e-163	3.74909e-163	1.07019e-163	8.1892e-163	1.50324e-163	-1.46674e-163	-3.11979e-163	-2.73907e-163	-3.1532e-163	2.30245e-164	5.78449e-164	7.41083e-163	-8.0294e-163	9.85583e-163	-4.91168e-163	1.13961e-163	3.71889e-163	5.99223e-163	-9.83924e-166	1.57709e-163	3.61674e-163	-1.08448e-162	-3.89697e-164	-4.33903e-163	3.91199e-163	-6.46803e-163	-3.45201e-164	-4.72885e-163	1.05917e-162	-1.10594e-162	0
-5.39597e-163	3.74909e-163	1.07019e-163	8.1892e-163	1.50324e-163	-1.46674e-163	-3.11979e-163	-2.73907e-163	-3.1532e-163	2.30245e-164	5.78449e-164	7.41083e-163	-8.0294e-163	9.85583e-163	-4.91168e-163	1.13961e-163	3.71889e-163	5.99223e-163	-9.83924e-166	1.57709e-163	3.61674e-163	-1.08448e-162	-3.89697e-164	-4.33903e-163	3.91199e-163	-6.46803e-163	-3.45201e-164	-4.72885e-163	1.05917e-162	-1.10594e-162	0
-5.39597e-163	3.74909e-163	1.07019e-163	8.1892e-163	1.50324e-163	-1.46674e-163	-3.11979e-163	-2.73907e-163	-3.1532e-163	2.30245e-164	5.78449e-164	7.41083e-163	-8.0294e-163	9.85583e-163	-4.91168e-163	1.13961e-163	3.71889e-163	5.99223e-163	-9.83924e-166	1.57709e-163	3.61674e-163	-1.08448e-162	-3.89697e-164	-4.33903e-163	3.91199e-163	-6.46803e-163	-3.45201e-164	-4.72885e-163	1.05917e-162	-1.10594e-162	0
-5.39597e-163	3.74909e-163	1.07019e-163	8.1892e-163	1.50324e-163	-1.46674e-163	-3.11979e-163	-2.73907e-163	-3.1532e-163	2.30245e-164	5.78449e-164	7.41083e-163	-8.0294e-163	9.85583e-163	-4.91168e-163	1.13961e-163	3.71889e-163	5.99223e-163	-9.83924e-166	1.57709e-163	3.61674e-163	-1.08448e-162	-3.89697e-164	-4.33903e-163	3.91199e-163	-6.46803e-163	-3.45201e-164	-4.72885e-163	1.05917e-162	-1.10594e-162	0
-5.39597e-163	3.74909e-163	1.07019e-163	8.1892e-163	1.50324e-163	-1.46674e-163	-3.11979e-163	-2.73907e-163	-3.1532e-163	2.30245e-164	5.78449e-164	7.41083e-163	-8.0294e-163	9.85583e-163	-4.91168e-163	1.13961e-163	3.71889e-163	5.99223e-163	-9.83924e-166	1.57709e-163	3.61674e-163	-1.08448e-162	-3.89697e-164	-4.33903e-163	3.91199e-163	-6.46803e-163	-3.45201e-164	-4.72885e-163	1.05917e-162	-1.10594e-162	0
-5.39597e-163	3.74909e-163	1.07019e-163	8.1892e-163	1.50324e-163	-1.46674e-163	-3.11979e-163	-2.73907e-163	-3.1532e-163	2.30245e-164	5.78449e-164	7.41083e-163	-8.0294e-163	9.85583e-163	-4.91168e-163	1.13961e-163	3.71889e-163	5.99223e-163	-9.83924e-166	1.57709e-163	3.61674e-163	-1.08448e-162	-3.89697e-164	-4.33903e-163	3.91199e-163	-6.46803e-163	-3.45201e-164	-4.72885e-163	1.05917e-162	-1.10594e-162	0
-5.39597e-163	3.74909e-163	1.07019e-163	8.1892e-163	1.50324e-163	-1.46674e-163	-3.11979e-163	-2.73907e-163	-3.1532e-163	2.30245e-164	5.78449e-164	7.41083e-163	-8.0294e-163	9.85583e-163	-4.91168e-163	1.13961e-163	3.71889e-163	5.99223e-163	-9.83924e-166	1.57709e-163	3.61674e-163	-1.08448e-162	-3.89697e-164	-4.33903e-163	3.91199e-163	-6.46803e-163	-3.45201e-164	-4.72885e-163	1.05917e-162	-1.10594e-162	0
-5.39597e-163	3.74909e-163	1.07019e-163	8.1892e-163	1.50324e-163	-1.46674e-163	-3.11979e-163	-2.73907e-163	-3.1532e-163	2.30245e-164	5.78449e-164	7.41083e-163	-8.0294e-163	9.85583e-163	-4.91168e-163	1.13961e-163	3.71889e-163	5.99223e-163	-9.83924e-166	1.57709e-163	3.61674e-163	-1.08448e-162	-3.89697e-164	-4.33903e-163	3.91199e-163	-6.46803e-163	-3.45201e-164	-4.72885e-163	1.05917e-162	-1.10594e-162	0
-5.39597e-163	3.74909e-163	1.07019e-163	8.1892e-163	1.50324e-163	-1.46674e-163	-3.11979e-163	-2.73907e-163	-3.1532e-163	2.30245e-164	5.78449e-164	7.41083e-163	-8.0294e-163	9.85583e-163	-4.91168e-163	1.13961e-163	3.71889e-163	5.99223e-163	-9.83924e-166	1.57709e-163	3.61674e-163	-1.08448e-162	-3.89697e-164	-4.33903e-163	3.91199e-163	-6.46803e-163	-3.45201e-164	-4.72885e-163	1.05917e-162	-1.10594e-162	0
-5.39597e-163	3.74909e-163	1.07019e-163	8.1892e-163	1.50324e-163	-1.46674e-163	-3.11979e-163	-2.73907e-163	-3.1532e-163	2.30245e-164	5.78449e-164	7.41083e-163	-8.0294e-163	9.85583e-163	-4.91168e-163	1.13961e-163	3.71889e-163	5.99223e-163	-9.83924e-166	1.57709e-163	3.61674e-163	-1.08448e-162	-3.89697e-164	-4.33903e-163	3.91199e-163	-6.46803e-163	-3.45201e-164	-4.72885e-163	1.05917e-162	-1.10594e-162	0
-5.39597e-163	3.74909e-163	1.07019e-163	8.1892e-163	1.50324e-163	-1.46674e-163	-3.11979e-163	-2.73907e-163	-3.1532e-163	2.30245e-164	5.78449e-164	7.41083e-163	-8.0294e-163	9.85583e-163	-4.91168e-163	1.13961e-163	3.71889e-163	5.99223e-163	-9.83924e-166	1.57709e-163	3.61674e-163	-1.08448e-162	-3.89697e-164	-4.33903e-163	3.91199e-163	-6.46803e-163	-3.45201e-164	-4.72885e-163	1.05917e-162	-1.10594e-162	0
-5.39597e-163	3.74909e-163	1.07019e-163	8.1892e-163	1.50324e-163	-1.46674e-163	-3.11979e-163	-2.73907e-163	-3.1532e-163	2.30245e-164	5.78449e-164	7.41083e-163	-8.0294e-163	9.85583e-163	-4.91168e-163	1.13961e-163	3.71889e-163	5.99223e-163	-9.83924e-166	1.57709e-163	3.61674e-163	-1.08448e-162	-3.89697e-164	-4.33903e-163	3.91199e-163	-6.46803e-163	-3.45201e-164	-4.72885e-163	1.05917e-162	-1.10594e-162	0
-5.39597e-163	3.74909e-163	1.07019e-163	8.1892e-163	1.50324e-163	-1.46674e-163	-3.11979e-163	-2.73907e-163	-3.1532e-163	2.30245e-164	5.78449e-164	7.41083e-163	-8.0294e-163	9.85583e-163	-4.91168e-163	1.13961e-163	3.71889e-163	5.99223e-163	-9.83924e-166	1.57709e-163	3.61674e-163	-1.08448e-162	-3.89697e-164	-4.33903e-163	3.91199e-163	-6.46803e-163	-3.45201e-164	-4.72885e-163	1.05917e-162	-1.10594e-162	0
-5.39597e-163	3.74909e-163	1.07019e-163	8.1892e-163	1.50324e-163	-1.46674e-163	-3.11979e-163	-2.73907e-163	-3.1532e-163	2.30245e-164	5.78449e-164	7.41083e-163	-8.0294e-163	9.85583e-163	-4.91168e-163	1.13961e-163	3.71889e-163	5.99223e-163	-9.83924e-166	1.57709e-163	3.61674e-163	-1.08448e-162	-3.89697e-164	-4.33903e-163	3.91199e-163	-6.46803e-163	-3.45201e-164	-4.72885e-163	1.05917e-162	-1.10594e-162	0
-5.39597e-163	3.74909e-163	1.07019e-163	8.1892e-163	1.50324e-163	-1.46674e-163	-3.11979e-163	-2.73907e-163	-3.1532e-163	2.30245e-164	5.78449e-164	7.41083e-163	-8.0294e-163	9.85583e-163	-4.91168e-163	1.13961e-163	3.71889e-163	5.99223e-163	-9.83924e-166	1.57709e-163	3.61674e-163	-1.08448e-162	-3.89697e-164	-4.33903e-163	3.91199e-163	-6.46803e-163	-3.45201e-164	-4.72885e-163	1.05917e-162	-1.10594e-162	0
-5.39597e-163	3.74909e-163	1.07019e-163	8.1892e-163	1.50324e-163	-1.46674e-163	-3.11979e-163	-2.73907e-163	-3.1532e-163	2.30245e-164	5.78449e-164	7.41083e-163	-8.0294e-163	9.85583e-163	-4.91168e-163	1.13961e-163	3.71889e-163	5.99223e-163	-9.83924e-166	1.57709e-163	3.61674e-163	-1.08448e-162	-3.89697e-164	-4.33903e-163	3.91199e-163	-6.46803e-163	-3.45201e-164	-4.72885e-163	1.05917e-162	-1.10594e-162	0
-5.39597e-163	3.74909e-163	1.07019e-163	8.1892e-163	1.50324e-163	-1.46674e-163	-3.11979e-163	-2.73907e-163	-3.1532e-163	2.30245e-164	5.78449e-164	7.41083e-163	-8.0294e-163	9.85583e-163	-4.91168e-163	1.13961e-163	3.71889e-163	5.99223e-163	-9.83924e-166	1.57709e-163	3.61674e-163	-1.08448e-162	-3.89697e-164	-4.33903e-163	3.91199e-163	-6.46803e-163	-3.45201e-164	-4.72885e-163	1.05917e-162	-1.10594e-162	0
-5.39597e-163	3.74909e-163	1.07019e-163	8.1892e-163	1.50324e-163	-1.46674e-163	-3.11979e-163	-2.73907e-163	-3.1532e-163	2.30245e-164	5.78449e-164	7.41083e-163	-8.0294e-163	9.85583e-163	-4.91168e-163	1.13961e-163	3.71889e-163	5.99223e-163	-9.83924e-166	1.57709e-163	3.61674e-163	-1.08448e-162	-3.89697e-164	-4.33903e-163	3.91199e-163	-6.46803e-163	-3.45201e-164	-4.72885e-163	1.05917e-162	-1.10594e-162	0
-5.39597e-163	3.74909e-163	1.07019e-163	8.1892e-163	1.50324e-163	-1.46674e-163	-3.11979e-163	-2.73907e-163	-3.1532e-163	2.30245e-164	5.78449e-164	7.41083e-163	-8.0294e-163	9.85583e-163	-4.91168e-163	1.13961e-163	3.71889e-163	5.99223e-163	-9.83924e-166	1.57709e-163	3.61674e-163	-1.08448e-162	-3.89697e-164	-4.33903e-163	3.91199e-163	-6.46803e-163	-3.45201e-164	-4.72885e-163	1.05917e-162	-1.10594e-162	0
-5.39597e-163	3.74909e-163	1.07019e-163	8.1892e-163	1.50324e-163	-1.46674e-163	-3.11979e-163	-2.73907e-163	-3.1532e-163	2.30245e-164	5.78449e-164	7.41083e-163	-8.0294e-163	9.85583e-163	-4.91168e-163	1.13961e-163	3.71889e-163	5.99223e-163	-9.83924e-166	1.57709e-163	3.61674e-163	-1.08448e-162	-3.89697e-164	-4.33903e-163	3.91199e-163	-6.46803e-163	-3.45201e-164	-4.72885e-163	1.05917e-162	-1.10594e-162	0
-5.39597e-163	3.74909e-163	1.07019e-163	8.1892e-163	1.50324e-163	-1.46674e-163	-3.11979e-163	-2.73907e-163	-3.1532e-163	2.30245e-164	5.78449e-164	7.41083e-163	-8.0294e-163	9.85583e-163	-4.91168e-163	1.13961e-163	3.71889e-163	5.99223e-163	-9.83924e-166	1.57709e-163	3.61674e-163	-1.08448e-162	-3.89697e-164	-4.33903e-163	3.91199e-163	-6.46803e-163	-3.45201e-164	-4.72885e-163	1.05917e-162	-1.10594e-162	0
-5.39597e-163	3.74909e-163	1.07019e-163	8.1892e-163	1.50324e-163	-1.46674e-163	-3.11979e-163	-2.73907e-163	-3.1532e-163	2.30245e-164	5.78449e-164	7.41083e-163	-8.0294e-163	9.85583e-163	-4.91168e-163	1.13961e-163	3.71889e-163	5.99223e-163	-9.83924e-166	1.57709e-163	3.61674e-163	-1.08448e-162	-3.89697e-164	-4.33903e-163	3.91199e-163	-6.46803e-163	-3.45201e-164	-4.72885e-163	1.05917e-162	-1.10594e-162	0
-5.39597e-163	3.74909e-163	1.07019e-163	8.1892e-163	1.50324e-163	-1.46674e-163	-3.11979e-163	-2.73907e-163	-3.1532e-163	2.30245e-164	5.78449e-164	7.41083e-163	-8.0294e-163	9.85583e-163	-4.91168e-163	1.13961e-163	3.71889e-163	5.99223e-163	-9.83924e-166	1.57709e-163	3.61674e-163	-1.08448e-162	-3.89697e-164	-4.33903e-163	3.91199e-163	-6.46803e-163	-3.45201e-164	-4.72885e-163	1.05917e-162	-1.10594e-162	0
-5.39597e-163	3.74909e-163	1.07019e-163	8.1892e-163	1.50324e-163	-1.46674e-163	-3.11979e-163	-2.73907e-163	-3.1532e-163	2.30245e-164	5.78449e-164	7.41083e-163	-8.0294e-163	9.85583e-163	-4.91168e-163	1.13961e-163	3.71889e-163	5.99223e-163	-9.83924e-166	1.57709e-163	3.61674e-163	-1.08448e-162	-3.89697e-164	-4.33903e-163	3.91199e-163	-6.46803e-163	-3.45201e-164	-4.72885e-163	1.05917e-162	-1.10594e-162	0
-5.39597e-163	3.74909e-163	1.07019e-163	8.1892e-163	1.50324e-163	-1.46674e-163	-3.11979e-163	-2.73907e-163	-3.1532e-163	2.30245e-164	5.78449e-164	7.41083e-163	-8.0294e-163	9.85583e-163	-4.91168e-163	1.13961e-163	3.71889e-163	5.99223e-163	-9.83924e-166	1.57709e-163	3.61674e-163	-1.08448e-162	-3.89697e-164	-4.33903e-163	3.91199e-163	-6.46803e-163	-3.45201e-164	-4.72885e-163	1.05917e-162	-1.10594e-162	0
-5.39597e-163	3.74909e-163	1.07019e-163	8.1892e-163	1.50324e-163	-1.46674e-163	-3.11979e-163	-2.73907e-163	-3.1532e-163	2.30245e-164	5.78449e-164	7.41083e-163	-8.0294e-163	9.85583e-163	-4.91168e-163	1.13961e-163	3.71889e-163	5.99223e-163	-9.83924e-166	1.57709e-163	3.61674e-163	-1.08448e-162	-3.89697e-164	-4.33903e-163	3.91199e-163	-6.46803e-163	-3.45201e-164	-4.72885e-163	1.05917e-162	-1.10594e-162	0
-5.39597e-163	3.74909e-163	1.07019e-163	8.1892e-163	1.50324e-163	-1.46674e-163	-3.11979e-163	-2.73907e-163	-3.1532e-163	2.30245e-164	5.78449e-164	7.41083e-163	-8.0294e-163	9.85583e-163	-4.91168e-163	1.13961e-163	3.71889e-163	5.99223e-163	-9.83924e-166	1.57709e-163	3.61674e-163	-1.08448e-162	-3.89697e-164	-4.33903e-163	3.91199e-163	-6.46803e-163	-3.45201e-164	-4.72885e-163	1.05917e-162	-1.10594e-162	0
-5.39597e-163	3.74909e-163	1.07019e-163	8.1892e-163	1.50324e-163	-1.46674e-163	-3.11979e-163	-2.73907e-163	-3.1532e-163	2.30245e-164	5.78449e-164	7.41083e-163	-8.0294e-163	9.85583e-163	-4.91168e-163	1.13961e-163	3.71889e-163	5.99223e-163	-9.83924e-166	1.57709e-163	3.61674e-163	-1.08448e-162	-3.89697e-164	-4.33903e-163	3.91199e-163	-6.46803e-163	-3.45201e-164	-4.72885e-163	1.05917e-162	-1.10594e-162	0
-5.39597e-163	3.74909e-163	1.07019e-163	8.1892e-163	1.50324e-163	-1.46674e-163	-3.11979e-163	-2.73907e-163	-3.1532e-163	2.30245e-164	5.78449e-164	7.41083e-163	-8.0294e-163	9.85583e-163	-4.91168e-163	1.13961e-163	3.71889e-163	5.99223e-163	-9.83924e-166	1.57709e-163	3.61674e-163	-1.08448e-162	-3.89697e-164	-4.33903e-163	3.91199e-163	-6.46803e-163	-3.45201e-164	-4.72885e-163	1.05917e-162	-1.10594e-162	0
-5.39597e-163	3.74909e-163	1.07019e-163	8.1892e-163	1.50324e-163	-1.46674e-163	-3.11979e-163	-2.73907e-163	-3.1532e-163	2.30245e-164	5.78449e-164	7.41083e-163	-8.0294e-163	9.85583e-163	-4.91168e-163	1.13961e-163	3.71889e-163	5.99223e-163	-9.83924e-166	1.57709e-163	3.61674e-163	-1.08448e-162	-3.89697e-164	-4.33903e-163	3.91199e-163	-6.46803e-163	-3.45201e-164	-4.72885e-163	1.05917e-162	-1.10594e-162	0
-5.39597e-163	3.74909e-163	1.07019e-163	8.1892e-163	1.50324e-163	-1.46674e-163	-3.11979e-163	-2.73907e-163	-3.1532e-163	2.30245e-164	5.78449e-164	7.41083e-163	-8.0294e-163	9.85583e-163	-4.91168e-163	1.13961e-163	3.71889e-163	5.99223e-163	-9.83924e-166	1.57709e-163	3.61674e-163	-1.08448e-162	-3.89697e-164	-4.33903e-163	3.91199e-163	-6.46803e-163	-3.45201e-164	-4.72885e-163	1.05917e-162	-1.10594e-162	0
-5.39597e-163	3.74909e-163	1.07019e-163	8.1892e-163	1.50324e-163	-1.46674e-163	-3.11979e-163	-2.73907e-163	-3.1532e-163	2.30245e-164	5.78449e-164	7.41083e-163	-8.0294e-163	9.85583e-163	-4.91168e-163	1.13961e-163	3.71889e-163	5.99223e-163	-9.83924e-166	1.57709e-163	3.61674e-163	-1.08448e-162	-3.89697e-164	-4.33903e-163	3.91199e-163	-6.46803e-163	-3.45201e-164	-4.72885e-163	1.05917e-162	-1.10594e-162	0
-5.39597e-163	3.74909e-163	1.07019e-163	8.1892e-163	1.50324e-163	-1.46674e-163	-3.11979e-163	-2.73907e-163	-3.1532e-163	2.30245e-164	5.78449e-164	7.41083e-163	-8.0294e-163	9.85583e-163	-4.91168e-163	1.13961e-163	3.71889e-163	5.99223e-163	-9.83924e-166	1.57709e-163	3.61674e-163	-1.08448e-162	-3.89697e-164	-4.33903e-163	3.91199e-163	-6.46803e-163	-3.45201e-164	-4.72885e-163	1.05917e-162	-1.10594e-162	0
-5.39597e-163	3.74909e-163	1.07019e-163	8.1892e-163	1.50324e-163	-1.46674e-163	-3.11979e-163	-2.73907e-163	-3.1532e-163	2.30245e-164	5.78449e-164	7.41083e-163	-8.0294e-163	9.85583e-163	-4.91168e-163	1.13961e-163	3.71889e-163	5.99223e-163	-9.83924e-166	1.57709e-163	3.61674e-163	-1.08448e-162	-3.89697e-164	-4.33903e-163	3.91199e-163	-6.46803e-163	-3.45201e-164	-4.72885e-163	1.05917e-162	-1.10594e-162	0
-5.39597e-163	3.74909e-163	1.07019e-163	8.1892e-163	1.50324e-163	-1.46674e-163	-3.11979e-163	-2.73907e-163	-3.1532e-163	2.30245e-164	5.78449e-164	7.41083e-163	-8.0294e-163	9.85583e-163	-4.91168e-163	1.13961e-163	3.71889e-163	5.99223e-163	-9.83924e-166	1.57709e-163	3.61674e-163	-1.08448e-162	-3.89697e-164	-4.33903e-163	3.91199e-163	-6.46803e-163	-3.45201e-164	-4.72885e-163	1.05917e-162	-1.10594e-162	0
-5.39597e-163	3.74909e-163	1.07019e-163	8.1892e-163	1.50324e-163	-1.46674e-163	-3.11979e-163	-2.73907e-163	-3.1532e-163	2.30245e-164	5.78449e-164	7.41083e-163	-8.0294e-163	9.85583e-163	-4.91168e-163	1.13961e-163	3.71889e-163	5.99223e-163	-9.83924e-166	1.57709e-163	3.61674e-163	-1.08448e-162	-3.89697e-164	-4.33903e-163	3.91199e-163	-6.46803e-163	-3.45201e-164	-4.72885e-163	1.05917e-162	-1.10594e-162	0
-5.39597e-163	3.74909e-163	1.07019e-163	8.1892e-163	1.50324e-163	-1.46674e-163	-3.11979e-163	-2.73907e-163	-3.1532e-163	2.30245e-164	5.78449e-164	7.41083e-163	-8.0294e-163	9.85583e-163	-4.91168e-163	1.13961e-163	3.71889e-163	5.99223e-163	-9.83924e-166	1.57709e-163	3.61674e-163	-1.08448e-162	-3.89697e-164	-4.33903e-163	3.91199e-163	-6.46803e-163	-3.45201e-164	-4.72885e-163	1.05917e-162	-1.10594e-162	0
-5.39597e-163	3.74909e-163	1.07019e-163	8.1892e-163	1.50324e-163	-1.46674e-163	-3.11979e-163	-2.73907e-163	-3.1532e-163	2.30245e-164	5.78449e-164	7.41083e-163	-8.0294e-163	9.85583e-163	-4.91168e-163	1.13961e-163	3.71889e-163	5.99223e-163	-9.83924e-166	1.57709e-163	3.61674e-163	-1.08448e-162	-3.89697e-164	-4.33903e-163	3.91199e-163	-6.46803e-163	-3.45201e-164	-4.72885e-163	1.05917e-162	-1.10594e-162	0
-5.39597e-163	3.74909e-163	1.07019e-163	8.1892e-163	1.50324e-163	-1.46674e-163	-3.11979e-163	-2.73907e-163	-3.1532e-163	2.30245e-164	5.78449e-164	7.41083e-163	-8.0294e-163	9.85583e-163	-4.91168e-163	1.13961e-163	3.71889e-163	5.99223e-163	-9.83924e-166	1.57709e-163	3.61674e-163	-1.08448e-162	-3.89697e-164	-4.33903e-163	3.91199e-163	-6.46803e-163	-3.45201e-164	-4.72885e-163	1.05917e-162	-1.10594e-162	0
-5.39597e-163	3.74909e-163	1.07019e-163	8.1892e-163	1.50324e-163	-1.46674e-163	-3.11979e-163	-2.73907e-163	-3.1532e-163	2.30245e-164	5.78449e-164	7.41083e-163	-8.0294e-163	9.85583e-163	-4.91168e-163	1.13961e-163	3.71889e-163	5.99223e-163	-9.83924e-166	1.57709e-163	3.61674e-163	-1.08448e-162	-3.89697e-164	-4.33903e-163	3.91199e-163	-6.46803e-163	-3.45201e-164	-4.72885e-163	1.05917e-162	-1.10594e-162	0
-5.39597e-163	3.74909e-163	1.07019e-163	8.1892e-163	1.50324e-163	-1.46674e-163	-3.11979e-163	-2.73907e-163	-3.1532e-163	2.30245e-164	5.78449e-164	7.41083e-163	-8.0294e-163	9.85583e-163	-4.91168e-163	1.13961e-163	3.71889e-163	5.99223e-163	-9.83924e-166	1.57709e-163	3.61674e-163	-1.08448e-162	-3.89697e-164	-4.33903e-163	3.91199e-163	-6.46803e-163	-3.45201e-164	-4.72885e-163	1.05917e-162	-1.10594e-162	0
-5.39597e-163	3.74909e-163	1.07019e-163	8.1892e-163	1.50324e-163	-1.46674e-163	-3.11979e-163	-2.73907e-163	-3.1532e-163	2.30245e-164	5.78449e-164	7.41083e-163	-8.0294e-163	9.85583e-163	-4.91168e-163	1.13961e-163	3.71889e-163	5.99223e-163	-9.83924e-166	1.57709e-163	3.61674e-163	-1.08448e-162	-3.89697e-164	-4.33903e-163	3.91199e-163	-6.46803e-163	-3.45201e-164	-4.72885e-163	1.05917e-162	-1.10594e-162	0
-5.39597e-163	3.74909e-163	1.07019e-163	8.1892e-163	1.50324e-163	-1.46674e-163	-3.11979e-163	-2.73907e-163	-3.1532e-163	2.30245e-164	5.78449e-164	7.41083e-163	-8.0294e-163	9.85583e-163	-4.91168e-163	1.13961e-163	3.71889e-163	5.99223e-163	-9.83924e-166	1.57709e-163	3.61674e-163	-1.08448e-162	-3.89697e-164	-4.33903e-163	3.91199e-163	-6.46803e-163	-3.45201e-164	-4.72885e-163	1.05917e-162	-1.10594e-162	0
-5.39597e-163	3.74909e-163	1.07019e-163	8.1892e-163	1.50324e-163	-1.46674e-163	-3.11979e-163	-2.73907e-163	-3.1532e-163	2.30245e-164	5.78449e-164	7.41083e-163	-8.0294e-163	9.85583e-163	-4.91168e-163	1.13961e-163	3.71889e-163	5.99223e-163	-9.83924e-166	1.57709e-163	3.61674e-163	-1.08448e-162	-3.89697e-164	-4.33903e-163	3.91199e-163	-6.46803e-163	-3.45201e-164	-4.72885e-163	1.05917e-162	-1.10594e-162	0
-5.39597e-163	3.74909e-163	1.07019e-163	8.1892e-163	1.50324e-163	-1.46674e-163	-3.11979e-163	-2.73907e-163	-3.1532e-163	2.30245e-164	5.78449e-164	7.41083e-163	-8.0294e-163	9.85583e-163	-4.91168e-163	1.13961e-163	3.71889e-163	5.99223e-163	-9.83924e-166	1.57709e-163	3.61674e-163	-1.08448e-162	-3.89697e-164	-4.33903e-163	3.91199e-163	-6.46803e-163	-3.45201e-164	-4.72885e-163	1.05917e-162	-1.10594e-162	0
-5.39597e-163	3.74909e-163	1.07019e-163	8.1892e-163	1.50324e-163	-1.46674e-163	-3.11979e-163	-2.73907e-163	-3.1532e-163	2.30245e-164	5.78449e-164	7.41083e-163	-8.0294e-163	9.85583e-163	-4.91168e-163	1.13961e-163	3.71889e-163	5.99223e-163	-9.83924e-166	1.57709e-163	3.61674e-163	-1.08448e-162	-3.89697e-164	-4.33903e-163	3.91199e-163	-6.46803e-163	-3.45201e-164	-4.72885e-163	1.05917e-162	-1.10594e-162	0
-5.39597e-163	3.74909e-163	1.07019e-163	8.1892e-163	1.50324e-163	-1.46674e-163	-3.11979e-163	-2.73907e-163	-3.1532e-163	2.30245e-164	5.78449e-164	7.41083e-163	-8.0294e-163	9.85583e-163	-4.91168e-163	1.13961e-163	3.71889e-163	5.99223e-163	-9.83924e-166	1.57709e-163	3.61674e-163	-1.08448e-162	-3.89697e-164	-4.33903e-163	3.91199e-163	-6.46803e-163	-3.45201e-164	-4.72885e-163	1.05917e-162	-1.10594e-162	0
-5.39597e-163	3.74909e-163	1.07019e-163	8.1892e-163	1.50324e-163	-1.46674e-163	-3.11979e-163	-2.73907e-163	-3.1532e-163	2.30245e-164	5.78449e-164	7.41083e-163	-8.0294e-163	9.85583e-163	-4.91168e-163	1.13961e-163	3.71889e-163	5.99223e-163	-9.83924e-166	1.57709e-163	3.61674e-163	-1.08448e-162	-3.89697e-164	-4.33903e-163	3.91199e-163	-6.46803e-163	-3.45201e-164	-4.72885e-163	1.05917e-162	-1.10594e-162	0
-5.39597e-163	3.74909e-163	1.07019e-163	8.1892e-163	1.50324e-163	-1.46674e-163	-3.11979e-163	-2.73907e-163	-3.1532e-163	2.30245e-164	5.78449e-164	7.41083e-163	-8.0294e-163	9.85583e-163	-4.91168e-163	1.13961e-163	3.71889e-163	5.99223e-163	-9.83924e-166	1.57709e-163	3.61674e-163	-1.08448e-162	-3.89697e-164	-4.33903e-163	3.91199e-163	-6.46803e-163	-3.45201e-164	-4.72885e-163	1.05917e-162	-1.10594e-162	0
-5.39597e-163	3.74909e-163	1.07019e-163	8.1892e-163	1.50324e-163	-1.46674e-163	-3.11979e-163	-2.73907e-163	-3.1532e-163	2.30245e-164	5.78449e-164	7.41083e-163	-8.0294e-163	9.85583e-163	-4.91168e-163	1.13961e-163	3.71889e-163	5.99223e-163	-9.83924e-166	1.57709e-163	3.61674e-163	-1.08448e-162	-3.89697e-164	-4.33903e-163	3.91199e-163	-6.46803e-163	-3.45201e-164	-4.72885e-163	1.05917e-162	-1.10594e-162	0
-5.39597e-163	3.74909e-163	1.07019e-163	8.1892e-163	1.50324e-163	-1.46674e-163	-3.11979e-163	-2.73907e-163	-3.1532e-163	2.30245e-164	5.78449e-164	7.41083e-163	-8.0294e-163	9.85583e-163	-4.91168e-163	1.13961e-163	3.71889e-163	5.99223e-163	-9.83924e-166	1.57709e-163	3.61674e-163	-1.08448e-162	-3.89697e-164	-4.33903e-163	3.91199e-163	-6.46803e-163	-3.45201e-164	-4.72885e-163	1.05917e-162	-1.10594e-162	0
-5.39597e-163	3.74909e-163	1.07019e-163	8.1892e-163	1.50324e-163	-1.46674e-163	-3.11979e-163	-2.73907e-163	-3.1532e-163	2.30245e-164	5.78449e-164	7.41083e-163	-8.0294e-163	9.85583e-163	-4.91168e-163	1.13961e-163	3.71889e-163	5.99223e-163	-9.83924e-166	1.57709e-163	3.61674e-163	-1.08448e-162	-3.89697e-164	-4.33903e-163	3.91199e-163	-6.46803e-163	-3.45201e-164	-4.72885e-163	1.05917e-162	-1.10594e-162	0
-5.39597e-163	3.74909e-163	1.07019e-163	8.1892e-163	1.50324e-163	-1.46674e-163	-3.11979e-163	-2.73907e-163	-3.1532e-163	2.30245e-164	5.78449e-164	7.41083e-163	-8.0294e-163	9.85583e-163	-4.91168e-163	1.13961e-163	3.71889e-163	5.99223e-163	-9.83924e-166	1.57709e-163	3.61674e-163	-1.08448e-162	-3.89697e-164	-4.33903e-163	3.91199e-163	-6.46803e-163	-3.45201e-164	-4.72885e-163	1.05917e-162	-1.10594e-162	0
-5.39597e-163	3.74909e-163	1.07019e-163	8.1892e-163	1.50324e-163	-1.46674e-163	-3.11979e-163	-2.73907e-163	-3.1532e-163	2.30245e-164	5.78449e-164	7.41083e-163	-8.0294e-163	9.85583e-163	-4.91168e-163	1.13961e-163	3.71889e-163	5.99223e-163	-9.83924e-166	1.57709e-163	3.61674e-163	-1.08448e-162	-3.89697e-164	-4.33903e-163	3.91199e-163	-6.46803e-163	-3.45201e-164	-4.72885e-163	1.05917e-162	-1.10594e-162	0
-5.39597e-163	3.74909e-163	1.07019e-163	8.1892e-163	1.50324e-163	-1.46674e-163	-3.11979e-163	-2.73907e-163	-3.1532e-163	2.30245e-164	5.78449e-164	7.41083e-163	-8.0294e-163	9.85583e-163	-4.91168e-163	1.13961e-163	3.71889e-163	5.99223e-163	-9.83924e-166	1.57709e-163	3.61674e-163	-1.08448e-162	-3.89697e-164	-4.33903e-163	3.91199e-163	-6.46803e-163	-3.45201e-164	-4.72885e-163	1.05917e-162	-1.10594e-162	0
-5.39597e-163	3.74909e-163	1.07019e-163	8.1892e-163	1.50324e-163	-1.46674e-163	-3.11979e-163	-2.73907e-163	-3.1532e-163	2.30245e-164	5.78449e-164	7.41083e-163	-8.0294e-163	9.85583e-163	-4.91168e-163	1.13961e-163	3.71889e-163	5.99223e-163	-9.83924e-166	1.57709e-163	3.61674e-163	-1.08448e-162	-3.89697e-164	-4.33903e-163	3.91199e-163	-6.46803e-163	-3.45201e-164	-4.72885e-163	1.05917e-162	-1.10594e-162	0
-5.39597e-163	3.74909e-163	1.07019e-163	8.1892e-163	1.50324e-163	-1.46674e-163	-3.11979e-163	-2.73907e-163	-3.1532e-163	2.30245e-164	5.78449e-164	7.41083e-163	-8.0294e-163	9.85583e-163	-4.91168e-163	1.13961e-163	3.71889e-163	5.99223e-163	-9.83924e-166	1.57709e-163	3.61674e-163	-1.08448e-162	-3.89697e-164	-4.33903e-163	3.91199e-163	-6.46803e-163	-3.45201e-164	-4.72885e-163	1.05917e-162	-1.10594e-162	0
-5.39597e-163	3.74909e-163	1.07019e-163	8.1892e-163	1.50324e-163	-1.46674e-163	-3.11979e-163	-2.73907e-163	-3.1532e-163	2.30245e-164	5.78449e-164	7.41083e-163	-8.0294e-163	9.85583e-163	-4.91168e-163	1.13961e-163	3.71889e-163	5.99223e-163	-9.83924e-166	1.57709e-163	3.61674e-163	-1.08448e-162	-3.89697e-164	-4.33903e-163	3.91199e-163	-6.46803e-163	-3.45201e-164	-4.72885e-163	1.05917e-162	-1.10594e-162	0
-5.39597e-163	3.74909e-163	1.07019e-163	8.1892e-163	1.50324e-163	-1.46674e-163	-3.11979e-163	-2.73907e-163	-3.1532e-163	2.30245e-164	5.78449e-164	7.41083e-163	-8.0294e-163	9.85583e-163	-4.91168e-163	1.13961e-163	3.71889e-163	5.99223e-163	-9.83924e-166	1.57709e-163	3.61674e-163	-1.08448e-162	-3.89697e-164	-4.33903e-163	3.91199e-163	-6.46803e-163	-3.45201e-164	-4.72885e-163	1.05917e-162	-1.10594e-162	0
-5.39597e-163	3.74909e-163	1.07019e-163	8.1892e-163	1.50324e-163	-1.46674e-163	-3.11979e-163	-2.73907e-163	-3.1532e-163	2.30245e-164	5.78449e-164	7.41083e-163	-8.0294e-163	9.85583e-163	-4.91168e-163	1.13961e-163	3.71889e-163	5.99223e-163	-9.83924e-166	1.57709e-163	3.61674e-163	-1.08448e-162	-3.89697e-164	-4.33903e-163	3.91199e-163	-6.46803e-163	-3.45201e-164	-4.72885e-163	1.05917e-162	-1.10594e-162	0
-5.39597e-163	3.74909e-163	1.07019e-163	8.1892e-163	1.50324e-163	-1.46674e-163	-3.11979e-163	-2.73907e-163	-3.1532e-163	2.30245e-164	5.78449e-164	7.41083e-163	-8.0294e-163	9.85583e-163	-4.91168e-163	1.13961e-163	3.71889e-163	5.99223e-163	-9.83924e-166	1.57709e-163	3.61674e-163	-1.08448e-162	-3.89697e-164	-4.33903e-163	3.91199e-163	-6.46803e-163	-3.45201e-164	-4.72885e-163	1.05917e-162	-1.10594e-162	0
-5.39597e-163	3.74909e-163	1.07019e-163	8.1892e-163	1.50324e-163	-1.46674e-163	-3.11979e-163	-2.73907e-163	-3.1532e-163	2.30245e-164	5.78449e-164	7.41083e-163	-8.0294e-163	9.85583e-163	-4.91168e-163	1.13961e-163	3.71889e-163	5.99223e-163	-9.83924e-166	1.57709e-163	3.61674e-163	-1.08448e-162	-3.89697e-164	-4.33903e-163	3.91199e-163	-6.46803e-163	-3.45201e-164	-4.72885e-163	1.05917e-162	-1.10594e-162	0
-5.39597e-163	3.74909e-163	1.07019e-163	8.1892e-163	1.50324e-163	-1.46674e-163	-3.11979e-163	-2.73907e-163	-3.1532e-163	2.30245e-164	5.78449e-164	7.41083e-163	-8.0294e-163	9.85583e-163	-4.91168e-163	1.13961e-163	3.71889e-163	5.99223e-163	-9.83924e-166	1.57709e-163	3.61674e-163	-1.08448e-162	-3.89697e-164	-4.33903e-163	3.91199e-163	-6.46803e-163	-3.45201e-164	-4.72885e-163	1.05917e-162	-1.10594e-162	0
-5.39597e-163	3.74909e-163	1.07019e-163	8.1892e-163	1.50324e-163	-1.46674e-163	-3.11979e-163	-2.73907e-163	-3.1532e-163	2.30245e-164	5.78449e-164	7.41083e-163	-8.0294e-163	9.85583e-163	-4.91168e-163	1.13961e-163	3.71889e-163	5.99223e-163	-9.83924e-166	1.57709e-163	3.61674e-163	-1.08448e-162	-3.89697e-164	-4.33903e-163	3.91199e-163	-6.46803e-163	-3.45201e-164	-4.72885e-163	1.05917e-162	-1.10594e-162	0
-5.39597e-163	3.74909e-163	1.07019e-163	8.1892e-163	1.50324e-163	-1.46674e-163	-3.11979e-163	-2.73907e-163	-3.1532e-163	2.30245e-164	5.78449e-164	7.41083e-163	-8.0294e-163	9.85583e-163	-4.91168e-163	1.13961e-163	3.71889e-163	5.99223e-163	-9.83924e-166	1.57709e-163	3.61674e-163	-1.08448e-162	-3.89697e-164	-4.33903e-163	3.91199e-163	-6.46803e-163	-3.45201e-164	-4.72885e-163	1.05917e-162	-1.10594e-162	0
-5.39597e-163	3.74909e-163	1.07019e-163	8.1892e-163	1.50324e-163	-1.46674e-163	-3.11979e-163	-2.73907e-163	-3.1532e-163	2.30245e-164	5.78449e-164	7.41083e-163	-8.0294e-163	9.85583e-163	-4.91168e-163	1.13961e-163	3.71889e-163	5.99223e-163	-9.83924e-166	1.57709e-163	3.61674e-163	-1.08448e-162	-3.89697e-164	-4.33903e-163	3.91199e-163	-6.46803e-163	-3.45201e-164	-4.72885e-163	1.05917e-162	-1.10594e-162	0
-5.39597e-163	3.74909e-163	1.07019e-163	8.1892e-163	1.50324e-163	-1.46674e-163	-3.11979e-163	-2.73907e-163	-3.1532e-163	2.30245e-164	5.78449e-164	7.41083e-163	-8.0294e-163	9.85583e-163	-4.91168e-163	1.13961e-163	3.71889e-163	5.99223e-163	-9.83924e-166	1.57709e-163	3.61674e-163	-1.08448e-162	-3.89697e-164	-4.33903e-163	3.91199e-163	-6.46803e-163	-3.45201e-164	-4.72885e-163	1.05917e-162	-1.10594e-162	0
-5.39597e-163	3.74909e-163	1.07019e-163	8.1892e-163	1.50324e-163	-1.46674e-163	-3.11979e-163	-2.73907e-163	-3.1532e-163	2.30245e-164	5.78449e-164	7.41083e-163	-8.0294e-163	9.85583e-163	-4.91168e-163	1.13961e-163	3.71889e-163	5.99223e-163	-9.83924e-166	1.57709e-163	3.61674e-163	-1.08448e-162	-3.89697e-164	-4.33903e-163	3.91199e-163	-6.46803e-163	-3.45201e-164	-4.72885e-163	1.05917e-162	-1.10594e-162	0
-5.39597e-163	3.74909e-163	1.07019e-163	8.1892e-163	1.50324e-163	-1.46674e-163	-3.11979e-163	-2.73907e-163	-3.1532e-163	2.30245e-164	5.78449e-164	7.41083e-163	-8.0294e-163	9.85583e-163	-4.91168e-163	1.13961e-163	3.71889e-163	5.99223e-163	-9.83924e-166	1.57709e-163	3.61674e-163	-1.08448e-162	-3.89697e-164	-4.33903e-163	3.91199e-163	-6.46803e-163	-3.45201e-164	-4.72885e-163	1.05917e-162	-1.10594e-162	0
-5.39597e-163	3.74909e-163	1.07019e-163	8.1892e-163	1.50324e-163	-1.46674e-163	-3.11979e-163	-2.73907e-163	-3.1532e-163	2.30245e-164	5.78449e-164	7.41083e-163	-8.0294e-163	9.85583e-163	-4.91168e-163	1.13961e-163	3.71889e-163	5.99223e-163	-9.83924e-166	1.57709e-163	3.61674e-163	-1.08448e-162	-3.89697e-164	-4.33903e-163	3.91199e-163	-6.46803e-163	-3.45201e-164	-4.72885e-163	1.05917e-162	-1.10594e-162	0
-5.39597e-163	3.74909e-163	1.07019e-163	8.1892e-163	1.50324e-163	-1.46674e-163	-3.11979e-163	-2.73907e-163	-3.1532e-163	2.30245e-164	5.78449e-164	7.41083e-163	-8.0294e-163	9.85583e-163	-4.91168e-163	1.13961e-163	3.71889e-163	5.99223e-163	-9.83924e-166	1.57709e-163	3.61674e-163	-1.08448e-162	-3.89697e-164	-4.33903e-163	3.91199e-163	-6.46803e-163	-3.45201e-164	-4.72885e-163	1.05917e-162	-1.10594e-162	0
-5.39597e-163	3.74909e-163	1.07019e-163	8.1892e-163	1.50324e-163	-1.46674e-163	-3.11979e-163	-2.73907e-163	-3.1532e-163	2.30245e-164	5.78449e-164	7.41083e-163	-8.0294e-163	9.85583e-163	-4.91168e-163	1.13961e-163	3.71889e-163	5.99223e-163	-9.83924e-166	1.57709e-163	3.61674e-163	-1.08448e-162	-3.89697e-164	-4.33903e-163	3.91199e-163	-6.46803e-163	-3.45201e-164	-4.72885e-163	1.05917e-162	-1.10594e-162	0
-5.39597e-163	3.74909e-163	1.07019e-163	8.1892e-163	1.50324e-163	-1.46674e-163	-3.11979e-163	-2.73907e-163	-3.1532e-163	2.30245e-164	5.78449e-164	7.41083e-163	-8.0294e-163	9.85583e-163	-4.91168e-163	1.13961e-163	3.71889e-163	5.99223e-163	-9.83924e-166	1.57709e-163	3.61674e-163	-1.08448e-162	-3.89697e-164	-4.33903e-163	3.91199e-163	-6.46803e-163	-3.45201e-164	-4.72885e-163	1.05917e-162	-1.10594e-162	0
-5.39597e-163	3.74909e-163	1.07019e-163	8.1892e-163	1.50324e-163	-1.46674e-163	-3.11979e-163	-2.73907e-163	-3.1532e-163	2.30245e-164	5.78449e-164	7.41083e-163	-8.0294e-163	9.85583e-163	-4.91168e-163	1.13961e-163	3.71889e-163	5.99223e-163	-9.83924e-166	1.57709e-163	3.61674e-163	-1.08448e-162	-3.89697e-164	-4.33903e-163	3.91199e-163	-6.46803e-163	-3.45201e-164	-4.72885e-163	1.05917e-162	-1.10594e-162	0
-5.39597e-163	3.74909e-163	1.07019e-163	8.1892e-163	1.50324e-163	-1.46674e-163	-3.11979e-163	-2.73907e-163	-3.1532e-163	2.30245e-164	5.78449e-164	7.41083e-163	-8.0294e-163	9.85583e-163	-4.91168e-163	1.13961e-163	3.71889e-163	5.99223e-163	-9.83924e-166	1.57709e-163	3.61674e-163	-1.08448e-162	-3.89697e-164	-4.33903e-163	3.91199e-163	-6.46803e-163	-3.45201e-164	-4.72885e-163	1.05917e-162	-1.10594e-162	0
-5.39597e-163	3.74909e-163	1.07019e-163	8.1892e-163	1.50324e-163	-1.46674e-163	-3.11979e-163	-2.73907e-163	-3.1532e-163	2.30245e-164	5.78449e-164	7.41083e-163	-8.0294e-163	9.85583e-163	-4.91168e-163	1.13961e-163	3.71889e-163	5.99223e-163	-9.83924e-166	1.57709e-163	3.61674e-163	-1.08448e-162	-3.89697e-164	-4.33903e-163	3.91199e-163	-6.46803e-163	-3.45201e-164	-4.72885e-163	1.05917e-162	-1.10594e-162	0
-5.39597e-163	3.74909e-163	1.07019e-163	8.1892e-163	1.50324e-163	-1.46674e-163	-3.11979e-163	-2.73907e-163	-3.1532e-163	2.30245e-164	5.78449e-164	7.41083e-163	-8.0294e-163	9.85583e-163	-4.91168e-163	1.13961e-163	3.71889e-163	5.99223e-163	-9.83924e-166	1.57709e-163	3.61674e-163	-1.08448e-162	-3.89697e-164	-4.33903e-163	3.91199e-163	-6.46803e-163	-3.45201e-164	-4.72885e-163	1.05917e-162	-1.10594e-162	0
-5.39597e-163	3.74909e-163	1.07019e-163	8.1892e-163	1.50324e-163	-1.46674e-163	-3.11979e-163	-2.73907e-163	-3.1532e-163	2.30245e-164	5.78449e-164	7.41083e-163	-8.0294e-163	9.85583e-163	-4.91168e-163	1.13961e-163	3.71889e-163	5.99223e-163	-9.83924e-166	1.57709e-163	3.61674e-163	-1.08448e-162	-3.89697e-164	-4.33903e-163	3.91199e-163	-6.46803e-163	-3.45201e-164	-4.72885e-163	1.05917e-162	-1.10594e-162	0
-5.39597e-163	3.74909e-163	1.07019e-163	8.1892e-163	1.50324e-163	-1.46674e-163	-3.11979e-163	-2.73907e-163	-3.1532e-163	2.30245e-164	5.78449e-164	7.41083e-163	-8.0294e-163	9.85583e-163	-4.91168e-163	1.13961e-163	3.71889e-163	5.99223e-163	-9.83924e-166	1.57709e-163	3.61674e-163	-1.08448e-162	-3.89697e-164	-4.33903e-163	3.91199e-163	-6.46803e-163	-3.45201e-164	-4.72885e-163	1.05917e-162	-1.10594e-162	0
-5.39597e-163	3.74909e-163	1.07019e-163	8.1892e-163	1.50324e-163	-1.46674e-163	-3.11979e-163	-2.73907e-163	-3.1532e-163	2.30245e-164	5.78449e-164	7.41083e-163	-8.0294e-163	9.85583e-163	-4.91168e-163	1.13961e-163	3.71889e-163	5.99223e-163	-9.83924e-166	1.57709e-163	3.61674e-163	-1.08448e-162	-3.89697e-164	-4.33903e-163	3.91199e-163	-6.46803e-163	-3.45201e-164	-4.72885e-163	1.05917e-162	-1.10594e-162	0
-5.39597e-163	3.74909e-163	1.07019e-163	8.1892e-163	1.50324e-163	-1.46674e-163	-3.11979e-163	-2.73907e-163	-3.1532e-163	2.30245e-164	5.78449e-164	7.41083e-163	-8.0294e-163	9.85583e-163	-4.91168e-163	1.13961e-163	3.71889e-163	5.99223e-163	-9.83924e-166	1.57709e-163	3.61674e-163	-1.08448e-162	-3.89697e-164	-4.33903e-163	3.91199e-163	-6.46803e-163	-3.45201e-164	-4.72885e-163	1.05917e-162	-1.10594e-162	0
-5.39597e-163	3.74909e-163	1.07019e-163	8.1892e-163	1.50324e-163	-1.46674e-163	-3.11979e-163	-2.73907e-163	-3.1532e-163	2.30245e-164	5.78449e-164	7.41083e-163	-8.0294e-163	9.85583e-163	-4.91168e-163	1.13961e-163	3.71889e-163	5.99223e-163	-9.83924e-166	1.57709e-163	3.61674e-163	-1.08448e-162	-3.89697e-164	-4.33903e-163	3.91199e-163	-6.46803e-163	-3.45201e-164	-4.72885e-163	1.05917e-162	-1.10594e-162	0
-5.39597e-163	3.74909e-163	1.07019e-163	8.1892e-163	1.50324e-163	-1.46674e-163	-3.11979e-163	-2.73907e-163	-3.1532e-163	2.30245e-164	5.78449e-164	7.41083e-163	-8.0294e-163	9.85583e-163	-4.91168e-163	1.13961e-163	3.71889e-163	5.99223e-163	-9.83924e-166	1.57709e-163	3.61674e-163	-1.08448e-162	-3.89697e-164	-4.33903e-163	3.91199e-163	-6.46803e-163	-3.45201e-164	-4.72885e-163	1.05917e-162	-1.10594e-162	0
-5.39597e-163	3.74909e-163	1.07019e-163	8.1892e-163	1.50324e-163	-1.46674e-163	-3.11979e-163	-2.73907e-163	-3.1532e-163	2.30245e-164	5.78449e-164	7.41083e-163	-8.0294e-163	9.85583e-163	-4.91168e-163	1.13961e-163	3.71889e-163	5.99223e-163	-9.83924e-166	1.57709e-163	3.61674e-163	-1.08448e-162	-3.89697e-164	-4.33903e-163	3.91199e-163	-6.46803e-163	-3.45201e-164	-4.72885e-163	1.05917e-162	-1.10594e-162	0
-5.39597e-163	3.74909e-163	1.07019e-163	8.1892e-163	1.50324e-163	-1.46674e-163	-3.11979e-163	-2.73907e-163	-3.1532e-163	2.30245e-164	5.78449e-164	7.41083e-163	-8.0294e-163	9.85583e-163	-4.91168e-163	1.13961e-163	3.71889e-163	5.99223e-163	-9.83924e-166	1.57709e-163	3.61674e-163	-1.08448e-162	-3.89697e-164	-4.33903e-163	3.91199e-163	-6.46803e-163	-3.45201e-164	-4.72885e-163	1.05917e-162	-1.10594e-162	0
-5.39597e-163	3.74909e-163	1.07019e-163	8.1892e-163	1.50324e-163	-1.46674e-163	-3.11979e-163	-2.73907e-163	-3.1532e-163	2.30245e-164	5.78449e-164	7.41083e-163	-8.0294e-163	9.85583e-163	-4.91168e-163	1.13961e-163	3.71889e-163	5.99223e-163	-9.83924e-166	1.57709e-163	3.61674e-163	-1.08448e-162	-3.89697e-164	-4.33903e-163	3.91199e-163	-6.46803e-163	-3.45201e-164	-4.72885e-163	1.05917e-162	-1.10594e-162	0
-5.39597e-163	3.74909e-163	1.07019e-163	8.1892e-163	1.50324e-163	-1.46674e-163	-3.11979e-163	-2.73907e-163	-3.1532e-163	2.30245e-164	5.78449e-164	7.41083e-163	-8.0294e-163	9.85583e-163	-4.91168e-163	1.13961e-163	3.71889e-163	5.99223e-163	-9.83924e-166	1.57709e-163	3.61674e-163	-1.08448e-162	-3.89697e-164	-4.33903e-163	3.91199e-163	-6.46803e-163	-3.45201e-164	-4.72885e-163	1.05917e-162	-1.10594e-162	0
-5.39597e-163	3.74909e-163	1.07019e-163	8.1892e-163	1.50324e-163	-1.46674e-163	-3.11979e-163	-2.73907e-163	-3.1532e-163	2.30245e-164	5.78449e-164	7.41083e-163	-8.0294e-163	9.85583e-163	-4.91168e-163	1.13961e-163	3.71889e-163	5.99223e-163	-9.83924e-166	1.57709e-163	3.61674e-163	-1.08448e-162	-3.89697e-164	-4.33903e-163	3.91199e-163	-6.46803e-163	-3.45201e-164	-4.72885e-163	1.05917e-162	-1.10594e-162	0
-5.39597e-163	3.74909e-163	1.07019e-163	8.1892e-163	1.50324e-163	-1.46674e-163	-3.11979e-163	-2.73907e-163	-3.1532e-163	2.30245e-164	5.78449e-164	7.41083e-163	-8.0294e-163	9.85583e-163	-4.91168e-163	1.13961e-163	3.71889e-163	5.99223e-163	-9.83924e-166	1.57709e-163	3.61674e-163	-1.08448e-162	-3.89697e-164	-4.33903e-163	3.91199e-163	-6.46803e-163	-3.45201e-164	-4.72885e-163	1.05917e-162	-1.10594e-162	0
-5.39597e-163	3.74909e-163	1.07019e-163	8.1892e-163	1.50324e-163	-1.46674e-163	-3.11979e-163	-2.73907e-163	-3.1532e-163	2.30245e-164	5.78449e-164	7.41083e-163	-8.0294e-163	9.85583e-163	-4.91168e-163	1.13961e-163	3.71889e-163	5.99223e-163	-9.83924e-166	1.57709e-163	3.61674e-163	-1.08448e-162	-3.89697e-164	-4.33903e-163	3.91199e-163	-6.46803e-163	-3.45201e-164	-4.72885e-163	1.05917e-162	-1.10594e-162	0
-5.39597e-163	3.74909e-163	1.07019e-163	8.1892e-163	1.50324e-163	-1.46674e-163	-3.11979e-163	-2.73907e-163	-3.1532e-163	2.30245e-164	5.78449e-164	7.41083e-163	-8.0294e-163	9.85583e-163	-4.91168e-163	1.13961e-163	3.71889e-163	5.99223e-163	-9.83924e-166	1.57709e-163	3.61674e-163	-1.08448e-162	-3.89697e-164	-4.33903e-163	3.91199e-163	-6.46803e-163	-3.45201e-164	-4.72885e-163	1.05917e-162	-1.10594e-162	0
-5.39597e-163	3.74909e-163	1.07019e-163	8.1892e-163	1.50324e-163	-1.46674e-163	-3.11979e-163	-2.73907e-163	-3.1532e-163	2.30245e-164	5.78449e-164	7.41083e-163	-8.0294e-163	9.85583e-163	-4.91168e-163	1.13961e-163	3.71889e-163	5.99223e-163	-9.83924e-166	1.57709e-163	3.61674e-163	-1.08448e-162	-3.89697e-164	-4.33903e-163	3.91199e-163	-6.46803e-163	-3.45201e-164	-4.72885e-163	1.05917e-162	-1.10594e-162	0
-5.39597e-163	3.74909e-163	1.07019e-163	8.1892e-163	1.50324e-163	-1.46674e-163	-3.11979e-163	-2.73907e-163	-3.1532e-163	2.30245e-164	5.78449e-164	7.41083e-163	-8.0294e-163	9.85583e-163	-4.91168e-163	1.13961e-163	3.71889e-163	5.99223e-163	-9.83924e-166	1.57709e-163	3.61674e-163	-1.08448e-162	-3.89697e-164	-4.33903e-163	3.91199e-163	-6.46803e-163	-3.45201e-164	-4.72885e-163	1.05917e-162	-1.10594e-162	0
-5.39597e-163	3.74909e-163	1.07019e-163	8.1892e-163	1.50324e-163	-1.46674e-163	-3.11979e-163	-2.73907e-163	-3.1532e-163	2.30245e-164	5.78449e-164	7.41083e-163	-8.0294e-163	9.85583e-163	-4.91168e-163	1.13961e-163	3.71889e-163	5.99223e-163	-9.83924e-166	1.57709e-163	3.61674e-163	-1.08448e-162	-3.89697e-164	-4.33903e-163	3.91199e-163	-6.46803e-163	-3.45201e-164	-4.72885e-163	1.05917e-162	-1.10594e-162	0
-5.39597e-163	3.74909e-163	1.07019e-163	8.1892e-163	1.50324e-163	-1.46674e-163	-3.11979e-163	-2.73907e-163	-3.1532e-163	2.30245e-164	5.78449e-164	7.41083e-163	-8.0294e-163	9.85583e-163	-4.91168e-163	1.13961e-163	3.71889e-163	5.99223e-163	-9.83924e-166	1.57709e-163	3.61674e-163	-1.08448e-162	-3.89697e-164	-4.33903e-163	3.91199e-163	-6.46803e-163	-3.45201e-164	-4.72885e-163	1.05917e-162	-1.10594e-162	0
-5.39597e-163	3.74909e-163	1.07019e-163	8.1892e-163	1.50324e-163	-1.46674e-163	-3.11979e-163	-2.73907e-163	-3.1532e-163	2.30245e-164	5.78449e-164	7.41083e-163	-8.0294e-163	9.85583e-163	-4.91168e-163	1.13961e-163	3.71889e-163	5.99223e-163	-9.83924e-166	1.57709e-163	3.61674e-163	-1.08448e-162	-3.89697e-164	-4.33903e-163	3.91199e-163	-6.46803e-163	-3.45201e-164	-4.72885e-163	1.05917e-162	-1.10594e-162	0
-5.39597e-163	3.74909e-163	1.07019e-163	8.1892e-163	1.50324e-163	-1.46674e-163	-3.11979e-163	-2.73907e-163	-3.1532e-163	2.30245e-164	5.78449e-164	7.41083e-163	-8.0294e-163	9.85583e-163	-4.91168e-163	1.13961e-163	3.71889e-163	5.99223e-163	-9.83924e-166	1.57709e-163	3.61674e-163	-1.08448e-162	-3.89697e-164	-4.33903e-163	3.91199e-163	-6.46803e-163	-3.45201e-164	-4.72885e-163	1.05917e-162	-1.10594e-162	0
-5.39597e-163	3.74909e-163	1.07019e-163	8.1892e-163	1.50324e-163	-1.46674e-163	-3.11979e-163	-2.73907e-163	-3.1532e-163	2.30245e-164	5.78449e-164	7.41083e-163	-8.0294e-163	9.85583e-163	-4.91168e-163	1.13961e-163	3.71889e-163	5.99223e-163	-9.83924e-166	1.57709e-163	3.61674e-163	-1.08448e-162	-3.89697e-164	-4.33903e-163	3.91199e-163	-6.46803e-163	-3.45201e-164	-4.72885e-163	1.05917e-162	-1.10594e-162	0
-5.39597e-163	3.74909e-163	1.07019e-163	8.1892e-163	1.50324e-163	-1.46674e-163	-3.11979e-163	-2.73907e-163	-3.1532e-163	2.30245e-164	5.78449e-164	7.41083e-163	-8.0294e-163	9.85583e-163	-4.91168e-163	1.13961e-163	3.71889e-163	5.99223e-163	-9.83924e-166	1.57709e-163	3.61674e-163	-1.08448e-162	-3.89697e-164	-4.33903e-163	3.91199e-163	-6.46803e-163	-3.45201e-164	-4.72885e-163	1.05917e-162	-1.10594e-162	0
-5.39597e-163	3.74909e-163	1.07019e-163	8.1892e-163	1.50324e-163	-1.46674e-163	-3.11979e-163	-2.73907e-163	-3.1532e-163	2.30245e-164	5.78449e-164	7.41083e-163	-8.0294e-163	9.85583e-163	-4.91168e-163	1.13961e-163	3.71889e-163	5.99223e-163	-9.83924e-166	1.57709e-163	3.61674e-163	-1.08448e-162	-3.89697e-164	-4.33903e-163	3.91199e-163	-6.46803e-163	-3.45201e-164	-4.72885e-163	1.05917e-162	-1.10594e-162	0
-5.39597e-163	3.74909e-163	1.07019e-163	8.1892e-163	1.50324e-163	-1.46674e-163	-3.11979e-163	-2.73907e-163	-3.1532e-163	2.30245e-164	5.78449e-164	7.41083e-163	-8.0294e-163	9.85583e-163	-4.91168e-163	1.13961e-163	3.71889e-163	5.99223e-163	-9.83924e-166	1.57709e-163	3.61674e-163	-1.08448e-162	-3.89697e-164	-4.33903e-163	3.91199e-163	-6.46803e-163	-3.45201e-164	-4.72885e-163	1.05917e-162	-1.10594e-162	0
-5.39597e-163	3.74909e-163	1.07019e-163	8.1892e-163	1.50324e-163	-1.46674e-163	-3.11979e-163	-2.73907e-163	-3.1532e-163	2.30245e-164	5.78449e-164	7.41083e-163	-8.0294e-163	9.85583e-163	-4.91168e-163	1.13961e-163	3.71889e-163	5.99223e-163	-9.83924e-166	1.57709e-163	3.61674e-163	-1.08448e-162	-3.89697e-164	-4.33903e-163	3.91199e-163	-6.46803e-163	-3.45201e-164	-4.72885e-163	1.05917e-162	-1.10594e-162	0
-5.39597e-163	3.74909e-163	1.07019e-163	8.1892e-163	1.50324e-163	-1.46674e-163	-3.11979e-163	-2.73907e-163	-3.1532e-163	2.30245e-164	5.78449e-164	7.41083e-163	-8.0294e-163	9.85583e-163	-4.91168e-163	1.13961e-163	3.71889e-163	5.99223e-163	-9.83924e-166	1.57709e-163	3.61674e-163	-1.08448e-162	-3.89697e-164	-4.33903e-163	3.91199e-163	-6.46803e-163	-3.45201e-164	-4.72885e-163	1.05917e-162	-1.10594e-162	0
-5.39597e-163	3.74909e-163	1.07019e-163	8.1892e-163	1.50324e-163	-1.46674e-163	-3.11979e-163	-2.73907e-163	-3.1532e-163	2.30245e-164	5.78449e-164	7.41083e-163	-8.0294e-163	9.85583e-163	-4.91168e-163	1.13961e-163	3.71889e-163	5.99223e-163	-9.83924e-166	1.57709e-163	3.61674e-163	-1.08448e-162	-3.89697e-164	-4.33903e-163	3.91199e-163	-6.46803e-163	-3.45201e-164	-4.72885e-163	1.05917e-162	-1.10594e-162	0
-5.39597e-163	3.74909e-163	1.07019e-163	8.1892e-163	1.50324e-163	-1.46674e-163	-3.11979e-163	-2.73907e-163	-3.1532e-163	2.30245e-164	5.78449e-164	7.41083e-163	-8.0294e-163	9.85583e-163	-4.91168e-163	1.13961e-163	3.71889e-163	5.99223e-163	-9.83924e-166	1.57709e-163	3.61674e-163	-1.08448e-162	-3.89697e-164	-4.33903e-163	3.91199e-163	-6.46803e-163	-3.45201e-164	-4.72885e-163	1.05917e-162	-1.10594e-162	0
-5.39597e-163	3.74909e-163	1.07019e-163	8.1892e-163	1.50324e-163	-1.46674e-163	-3.11979e-163	-2.73907e-163	-3.1532e-163	2.30245e-164	5.78449e-164	7.41083e-163	-8.0294e-163	9.85583e-163	-4.91168e-163	1.13961e-163	3.71889e-163	5.99223e-163	-9.83924e-166	1.57709e-163	3.61674e-163	-1.08448e-162	-3.89697e-164	-4.33903e-163	3.91199e-163	-6.46803e-163	-3.45201e-164	-4.72885e-163	1.05917e-162	-1.10594e-162	0
-5.39597e-163	3.74909e-163	1.07019e-163	8.1892e-163	1.50324e-163	-1.46674e-163	-3.11979e-163	-2.73907e-163	-3.1532e-163	2.30245e-164	5.78449e-164	7.41083e-163	-8.0294e-163	9.85583e-163	-4.91168e-163	1.13961e-163	3.71889e-163	5.99223e-163	-9.83924e-166	1.57709e-163	3.61674e-163	-1.08448e-162	-3.89697e-164	-4.33903e-163	3.91199e-163	-6.46803e-163	-3.45201e-164	-4.72885e-163	1.05917e-162	-1.10594e-162	0
-5.39597e-163	3.74909e-163	1.07019e-163	8.1892e-163	1.50324e-163	-1.46674e-163	-3.11979e-163	-2.73907e-163	-3.1532e-163	2.30245e-164	5.78449e-164	7.41083e-163	-8.0294e-163	9.85583e-163	-4.91168e-163	1.13961e-163	3.71889e-163	5.99223e-163	-9.83924e-166	1.57709e-163	3.61674e-163	-1.08448e-162	-3.89697e-164	-4.33903e-163	3.91199e-163	-6.46803e-163	-3.45201e-164	-4.72885e-163	1.05917e-162	-1.10594e-162	0
-5.39597e-163	3.74909e-163	1.07019e-163	8.1892e-163	1.50324e-163	-1.46674e-163	-3.11979e-163	-2.73907e-163	-3.1532e-163	2.30245e-164	5.78449e-164	7.41083e-163	-8.0294e-163	9.85583e-163	-4.91168e-163	1.13961e-163	3.71889e-163	5.99223e-163	-9.83924e-166	1.57709e-163	3.61674e-163	-1.08448e-162	-3.89697e-164	-4.33903e-163	3.91199e-163	-6.46803e-163	-3.45201e-164	-4.72885e-163	1.05917e-162	-1.10594e-162	0
-5.39597e-163	3.74909e-163	1.07019e-163	8.1892e-163	1.50324e-163	-1.46674e-163	-3.11979e-163	-2.73907e-163	-3.1532e-163	2.30245e-164	5.78449e-164	7.41083e-163	-8.0294e-163	9.85583e-163	-4.91168e-163	1.13961e-163	3.71889e-163	5.99223e-163	-9.83924e-166	1.57709e-163	3.61674e-163	-1.08448e-162	-3.89697e-164	-4.33903e-163	3.91199e-163	-6.46803e-163	-3.45201e-164	-4.72885e-163	1.05917e-162	-1.10594e-162	0
-5.39597e-163	3.74909e-163	1.07019e-163	8.1892e-163	1.50324e-163	-1.46674e-163	-3.11979e-163	-2.73907e-163	-3.1532e-163	2.30245e-164	5.78449e-164	7.41083e-163	-8.0294e-163	9.85583e-163	-4.91168e-163	1.13961e-163	3.71889e-163	5.99223e-163	-9.83924e-166	1.57709e-163	3.61674e-163	-1.08448e-162	-3.89697e-164	-4.33903e-163	3.91199e-163	-6.46803e-163	-3.45201e-164	-4.72885e-163	1.05917e-162	-1.10594e-162	0
-5.39597e-163	3.74909e-163	1.07019e-163	8.1892e-163	1.50324e-163	-1.46674e-163	-3.11979e-163	-2.73907e-163	-3.1532e-163	2.30245e-164	5.78449e-164	7.41083e-163	-8.0294e-163	9.85583e-163	-4.91168e-163	1.13961e-163	3.71889e-163	5.99223e-163	-9.83924e-166	1.57709e-163	3.61674e-163	-1.08448e-162	-3.89697e-164	-4.33903e-163	3.91199e-163	-6.46803e-163	-3.45201e-164	-4.72885e-163	1.05917e-162	-1.10594e-162	0
-5.39597e-163	3.74909e-163	1.07019e-163	8.1892e-163	1.50324e-163	-1.46674e-163	-3.11979e-163	-2.73907e-163	-3.1532e-163	2.30245e-164	5.78449e-164	7.41083e-163	-8.0294e-163	9.85583e-163	-4.91168e-163	1.13961e-163	3.71889e-163	5.99223e-163	-9.83924e-166	1.57709e-163	3.61674e-163	-1.08448e-162	-3.89697e-164	-4.33903e-163	3.91199e-163	-6.46803e-163	-3.45201e-164	-4.72885e-163	1.05917e-162	-1.10594e-162	0
-5.39597e-163	3.74909e-163	1.07019e-163	8.1892e-163	1.50324e-163	-1.46674e-163	-3.11979e-163	-2.73907e-163	-3.1532e-163	2.30245e-164	5.78449e-164	7.41083e-163	-8.0294e-163	9.85583e-163	-4.91168e-163	1.13961e-163	3.71889e-163	5.99223e-163	-9.83924e-166	1.57709e-163	3.61674e-163	-1.08448e-162	-3.89697e-164	-4.33903e-163	3.91199e-163	-6.46803e-163	-3.45201e-164	-4.72885e-163	1.05917e-162	-1.10594e-162	0
-5.39597e-163	3.74909e-163	1.07019e-163	8.1892e-163	1.50324e-163	-1.46674e-163	-3.11979e-163	-2.73907e-163	-3.1532e-163	2.30245e-164	5.78449e-164	7.41083e-163	-8.0294e-163	9.85583e-163	-4.91168e-163	1.13961e-163	3.71889e-163	5.99223e-163	-9.83924e-166	1.57709e-163	3.61674e-163	-1.08448e-162	-3.89697e-164	-4.33903e-163	3.91199e-163	-6.46803e-163	-3.45201e-164	-4.72885e-163	1.05917e-162	-1.10594e-162	0
-5.39597e-163	3.74909e-163	1.07019e-163	8.1892e-163	1.50324e-163	-1.46674e-163	-3.11979e-163	-2.73907e-163	-3.1532e-163	2.30245e-164	5.78449e-164	7.41083e-163	-8.0294e-163	9.85583e-163	-4.91168e-163	1.13961e-163	3.71889e-163	5.99223e-163	-9.83924e-166	1.57709e-163	3.61674e-163	-1.08448e-162	-3.89697e-164	-4.33903e-163	3.91199e-163	-6.46803e-163	-3.45201e-164	-4.72885e-163	1.05917e-162	-1.10594e-162	0
-5.39597e-163	3.74909e-163	1.07019e-163	8.1892e-163	1.50324e-163	-1.46674e-163	-3.11979e-163	-2.73907e-163	-3.1532e-163	2.30245e-164	5.78449e-164	7.41083e-163	-8.0294e-163	9.85583e-163	-4.91168e-163	1.13961e-163	3.71889e-163	5.99223e-163	-9.83924e-166	1.57709e-163	3.61674e-163	-1.08448e-162	-3.89697e-164	-4.33903e-163	3.91199e-163	-6.46803e-163	-3.45201e-164	-4.72885e-163	1.05917e-162	-1.10594e-162	0
-5.39597e-163	3.74909e-163	1.07019e-163	8.1892e-163	1.50324e-163	-1.46674e-163	-3.11979e-163	-2.73907e-163	-3.1532e-163	2.30245e-164	5.78449e-164	7.41083e-163	-8.0294e-163	9.85583e-163	-4.91168e-163	1.13961e-163	3.71889e-163	5.99223e-163	-9.83924e-166	1.57709e-163	3.61674e-163	-1.08448e-162	-3.89697e-164	-4.33903e-163	3.91199e-163	-6.46803e-163	-3.45201e-164	-4.72885e-163	1.05917e-162	-1.10594e-162	0
-5.39597e-163	3.74909e-163	1.07019e-163	8.1892e-163	1.50324e-163	-1.46674e-163	-3.11979e-163	-2.73907e-163	-3.1532e-163	2.30245e-164	5.78449e-164	7.41083e-163	-8.0294e-163	9.85583e-163	-4.91168e-163	1.13961e-163	3.71889e-163	5.99223e-163	-9.83924e-166	1.57709e-163	3.61674e-163	-1.08448e-162	-3.89697e-164	-4.33903e-163	3.91199e-163	-6.46803e-163	-3.45201e-164	-4.72885e-163	1.05917e-162	-1.10594e-162	0
-5.39597e-163	3.74909e-163	1.07019e-163	8.1892e-163	1.50324e-163	-1.46674e-163	-3.11979e-163	-2.73907e-163	-3.1532e-163	2.30245e-164	5.78449e-164	7.41083e-163	-8.0294e-163	9.85583e-163	-4.91168e-163	1.13961e-163	3.71889e-163	5.99223e-163	-9.83924e-166	1.57709e-163	3.61674e-163	-1.08448e-162	-3.89697e-164	-4.33903e-163	3.91199e-163	-6.46803e-163	-3.45201e-164	-4.72885e-163	1.05917e-162	-1.10594e-162	0
-5.39597e-163	3.74909e-163	1.07019e-163	8.1892e-163	1.50324e-163	-1.46674e-163	-3.11979e-163	-2.73907e-163	-3.1532e-163	2.30245e-164	5.78449e-164	7.41083e-163	-8.0294e-163	9.85583e-163	-4.91168e-163	1.13961e-163	3.71889e-163	5.99223e-163	-9.83924e-166	1.57709e-163	3.61674e-163	-1.08448e-162	-3.89697e-164	-4.33903e-163	3.91199e-163	-6.46803e-163	-3.45201e-164	-4.72885e-163	1.05917e-162	-1.10594e-162	0
-5.39597e-163	3.74909e-163	1.07019e-163	8.1892e-163	1.50324e-163	-1.46674e-163	-3.11979e-163	-2.73907e-163	-3.1532e-163	2.30245e-164	5.78449e-164	7.41083e-163	-8.0294e-163	9.85583e-163	-4.91168e-163	1.13961e-163	3.71889e-163	5.99223e-163	-9.83924e-166	1.57709e-163	3.61674e-163	-1.08448e-162	-3.89697e-164	-4.33903e-163	3.91199e-163	-6.46803e-163	-3.45201e-164	-4.72885e-163	1.05917e-162	-1.10594e-162	0
-5.39597e-163	3.74909e-163	1.07019e-163	8.1892e-163	1.50324e-163	-1.46674e-163	-3.11979e-163	-2.73907e-163	-3.1532e-163	2.30245e-164	5.78449e-164	7.41083e-163	-8.0294e-163	9.85583e-163	-4.91168e-163	1.13961e-163	3.71889e-163	5.99223e-163	-9.83924e-166	1.57709e-163	3.61674e-163	-1.08448e-162	-3.89697e-164	-4.33903e-163	3.91199e-163	-6.46803e-163	-3.45201e-164	-4.72885e-163	1.05917e-162	-1.10594e-162	0
-5.39597e-163	3.74909e-163	1.07019e-163	8.1892e-163	1.50324e-163	-1.46674e-163	-3.11979e-163	-2.73907e-163	-3.1532e-163	2.30245e-164	5.78449e-164	7.41083e-163	-8.0294e-163	9.85583e-163	-4.91168e-163	1.13961e-163	3.71889e-163	5.99223e-163	-9.83924e-166	1.57709e-163	3.61674e-163	-1.08448e-162	-3.89697e-164	-4.33903e-163	3.91199e-163	-6.46803e-163	-3.45201e-164	-4.72885e-163	1.05917e-162	-1.10594e-162	0
-5.39597e-163	3.74909e-163	1.07019e-163	8.1892e-163	1.50324e-163	-1.46674e-163	-3.11979e-163	-2.73907e-163	-3.1532e-163	2.30245e-164	5.78449e-164	7.41083e-163	-8.0294e-163	9.85583e-163	-4.91168e-163	1.13961e-163	3.71889e-163	5.99223e-163	-9.83924e-166	1.57709e-163	3.61674e-163	-1.08448e-162	-3.89697e-164	-4.33903e-163	3.91199e-163	-6.46803e-163	-3.45201e-164	-4.72885e-163	1.05917e-162	-1.10594e-162	0
-5.39597e-163	3.74909e-163	1.07019e-163	8.1892e-163	1.50324e-163	-1.46674e-163	-3.11979e-163	-2.73907e-163	-3.1532e-163	2.30245e-164	5.78449e-164	7.41083e-163	-8.0294e-163	9.85583e-163	-4.91168e-163	1.13961e-163	3.71889e-163	5.99223e-163	-9.83924e-166	1.57709e-163	3.61674e-163	-1.08448e-162	-3.89697e-164	-4.33903e-163	3.91199e-163	-6.46803e-163	-3.45201e-164	-4.72885e-163	1.05917e-162	-1.10594e-162	0
-5.39597e-163	3.74909e-163	1.07019e-163	8.1892e-163	1.50324e-163	-1.46674e-163	-3.11979e-163	-2.73907e-163	-3.1532e-163	2.30245e-164	5.78449e-164	7.41083e-163	-8.0294e-163	9.85583e-163	-4.91168e-163	1.13961e-163	3.71889e-163	5.99223e-163	-9.83924e-166	1.57709e-163	3.61674e-163	-1.08448e-162	-3.89697e-164	-4.33903e-163	3.91199e-163	-6.46803e-163	-3.45201e-164	-4.72885e-163	1.05917e-162	-1.10594e-162	0
-5.39597e-163	3.74909e-163	1.07019e-163	8.1892e-163	1.50324e-163	-1.46674e-163	-3.11979e-163	-2.73907e-163	-3.1532e-163	2.30245e-164	5.78449e-164	7.41083e-163	-8.0294e-163	9.85583e-163	-4.91168e-163	1.13961e-163	3.71889e-163	5.99223e-163	-9.83924e-166	1.57709e-163	3.61674e-163	-1.08448e-162	-3.89697e-164	-4.33903e-163	3.91199e-163	-6.46803e-163	-3.45201e-164	-4.72885e-163	1.05917e-162	-1.10594e-162	0
-5.39597e-163	3.74909e-163	1.07019e-163	8.1892e-163	1.50324e-163	-1.46674e-163	-3.11979e-163	-2.73907e-163	-3.1532e-163	2.30245e-164	5.78449e-164	7.41083e-163	-8.0294e-163	9.85583e-163	-4.91168e-163	1.13961e-163	3.71889e-163	5.99223e-163	-9.83924e-166	1.57709e-163	3.61674e-163	-1.08448e-162	-3.89697e-164	-4.33903e-163	3.91199e-163	-6.46803e-163	-3.45201e-164	-4.72885e-163	1.05917e-162	-1.10594e-162	0
-5.39597e-163	3.74909e-163	1.07019e-163	8.1892e-163	1.50324e-163	-1.46674e-163	-3.11979e-163	-2.73907e-163	-3.1532e-163	2.30245e-164	5.78449e-164	7.41083e-163	-8.0294e-163	9.85583e-163	-4.91168e-163	1.13961e-163	3.71889e-163	5.99223e-163	-9.83924e-166	1.57709e-163	3.61674e-163	-1.08448e-162	-3.89697e-164	-4.33903e-163	3.91199e-163	-6.46803e-163	-3.45201e-164	-4.72885e-163	1.05917e-162	-1.10594e-162	0
-5.39597e-163	3.74909e-163	1.07019e-163	8.1892e-163	1.50324e-163	-1.46674e-163	-3.11979e-163	-2.73907e-163	-3.1532e-163	2.30245e-164	5.78449e-164	7.41083e-163	-8.0294e-163	9.85583e-163	-4.91168e-163	1.13961e-163	3.71889e-163	5.99223e-163	-9.83924e-166	1.57709e-163	3.61674e-163	-1.08448e-162	-3.89697e-164	-4.33903e-163	3.91199e-163	-6.46803e-163	-3.45201e-164	-4.72885e-163	1.05917e-162	-1.10594e-162	0
-5.39597e-163	3.74909e-163	1.07019e-163	8.1892e-163	1.50324e-163	-1.46674e-163	-3.11979e-163	-2.73907e-163	-3.1532e-163	2.30245e-164	5.78449e-164	7.41083e-163	-8.0294e-163	9.85583e-163	-4.91168e-163	1.13961e-163	3.71889e-163	5.99223e-163	-9.83924e-166	1.57709e-163	3.61674e-163	-1.08448e-162	-3.89697e-164	-4.33903e-163	3.91199e-163	-6.46803e-163	-3.45201e-164	-4.72885e-163	1.05917e-162	-1.10594e-162	0
-5.39597e-163	3.74909e-163	1.07019e-163	8.1892e-163	1.50324e-163	-1.46674e-163	-3.11979e-163	-2.73907e-163	-3.1532e-163	2.30245e-164	5.78449e-164	7.41083e-163	-8.0294e-163	9.85583e-163	-4.91168e-163	1.13961e-163	3.71889e-163	5.99223e-163	-9.83924e-166	1.57709e-163	3.61674e-163	-1.08448e-162	-3.89697e-164	-4.33903e-163	3.91199e-163	-6.46803e-163	-3.45201e-164	-4.72885e-163	1.05917e-162	-1.10594e-162	0
-5.39597e-163	3.74909e-163	1.07019e-163	8.1892e-163	1.50324e-163	-1.46674e-163	-3.11979e-163	-2.73907e-163	-3.1532e-163	2.30245e-164	5.78449e-164	7.41083e-163	-8.0294e-163	9.85583e-163	-4.91168e-163	1.13961e-163	3.71889e-163	5.99223e-163	-9.83924e-166	1.57709e-163	3.61674e-163	-1.08448e-162	-3.89697e-164	-4.33903e-163	3.91199e-163	-6.46803e-163	-3.45201e-164	-4.72885e-163	1.05917e-162	-1.10594e-162	0
-5.39597e-163	3.74909e-163	1.07019e-163	8.1892e-163	1.50324e-163	-1.46674e-163	-3.11979e-163	-2.73907e-163	-3.1532e-163	2.30245e-164	5.78449e-164	7.41083e-163	-8.0294e-163	9.85583e-163	-4.91168e-163	1.13961e-163	3.71889e-163	5.99223e-163	-9.83924e-166	1.57709e-163	3.61674e-163	-1.08448e-162	-3.89697e-164	-4.33903e-163	3.91199e-163	-6.46803e-163	-3.45201e-164	-4.72885e-163	1.05917e-162	-1.10594e-162	0
-5.39597e-163	3.74909e-163	1.07019e-163	8.1892e-163	1.50324e-163	-1.46674e-163	-3.11979e-163	-2.73907e-163	-3.1532e-163	2.30245e-164	5.78449e-164	7.41083e-163	-8.0294e-163	9.85583e-163	-4.91168e-163	1.13961e-163	3.71889e-163	5.99223e-163	-9.83924e-166	1.57709e-163	3.61674e-163	-1.08448e-162	-3.89697e-164	-4.33903e-163	3.91199e-163	-6.46803e-163	-3.45201e-164	-4.72885e-163	1.05917e-162	-1.10594e-162	0
-5.39597e-163	3.74909e-163	1.07019e-163	8.1892e-163	1.50324e-163	-1.46674e-163	-3.11979e-163	-2.73907e-163	-3.1532e-163	2.30245e-164	5.78449e-164	7.41083e-163	-8.0294e-163	9.85583e-163	-4.91168e-163	1.13961e-163	3.71889e-163	5.99223e-163	-9.83924e-166	1.57709e-163	3.61674e-163	-1.08448e-162	-3.89697e-164	-4.33903e-163	3.91199e-163	-6.46803e-163	-3.45201e-164	-4.72885e-163	1.05917e-162	-1.10594e-162	0
-5.39597e-163	3.74909e-163	1.07019e-163	8.1892e-163	1.50324e-163	-1.46674e-163	-3.11979e-163	-2.73907e-163	-3.1532e-163	2.30245e-164	5.78449e-164	7.41083e-163	-8.0294e-163	9.85583e-163	-4.91168e-163	1.13961e-163	3.71889e-163	5.99223e-163	-9.83924e-166	1.57709e-163	3.61674e-163	-1.08448e-162	-3.89697e-164	-4.33903e-163	3.91199e-163	-6.46803e-163	-3.45201e-164	-4.72885e-163	1.05917e-162	-1.10594e-162	0
-5.39597e-163	3.74909e-163	1.07019e-163	8.1892e-163	1.50324e-163	-1.46674e-163	-3.11979e-163	-2.73907e-163	-3.1532e-163	2.30245e-164	5.78449e-164	7.41083e-163	-8.0294e-163	9.85583e-163	-4.91168e-163	1.13961e-163	3.71889e-163	5.99223e-163	-9.83924e-166	1.57709e-163	3.61674e-163	-1.08448e-162	-3.89697e-164	-4.33903e-163	3.91199e-163	-6.46803e-163	-3.45201e-164	-4.72885e-163	1.05917e-162	-1.10594e-162	0
-5.39597e-163	3.74909e-163	1.07019e-163	8.1892e-163	1.50324e-163	-1.46674e-163	-3.11979e-163	-2.73907e-163	-3.1532e-163	2.30245e-164	5.78449e-164	7.41083e-163	-8.0294e-163	9.85583e-163	-4.91168e-163	1.13961e-163	3.71889e-163	5.99223e-163	-9.83924e-166	1.57709e-163	3.61674e-163	-1.08448e-162	-3.89697e-164	-4.33903e-163	3.91199e-163	-6.46803e-163	-3.45201e-164	-4.72885e-163	1.05917e-162	-1.10594e-162	0
-5.39597e-163	3.74909e-163	1.07019e-163	8.1892e-163	1.50324e-163	-1.46674e-163	-3.11979e-163	-2.73907e-163	-3.1532e-163	2.30245e-164	5.78449e-164	7.41083e-163	-8.0294e-163	9.85583e-163	-4.91168e-163	1.13961e-163	3.71889e-163	5.99223e-163	-9.83924e-166	1.57709e-163	3.61674e-163	-1.08448e-162	-3.89697e-164	-4.33903e-163	3.91199e-163	-6.46803e-163	-3.45201e-164	-4.72885e-163	1.05917e-162	-1.10594e-162	0
-5.39597e-163	3.74909e-163	1.07019e-163	8.1892e-163	1.50324e-163	-1.46674e-163	-3.11979e-163	-2.73907e-163	-3.1532e-163	2.30245e-164	5.78449e-164	7.41083e-163	-8.0294e-163	9.85583e-163	-4.91168e-163	1.13961e-163	3.71889e-163	5.99223e-163	-9.83924e-166	1.57709e-163	3.61674e-163	-1.08448e-162	-3.89697e-164	-4.33903e-163	3.91199e-163	-6.46803e-163	-3.45201e-164	-4.72885e-163	1.05917e-162	-1.10594e-162	0
-5.39597e-163	3.74909e-163	1.07019e-163	8.1892e-163	1.50324e-163	-1.46674e-163	-3.11979e-163	-2.73907e-163	-3.1532e-163	2.30245e-164	5.78449e-164	7.41083e-163	-8.0294e-163	9.85583e-163	-4.91168e-163	1.13961e-163	3.71889e-163	5.99223e-163	-9.83924e-166	1.57709e-163	3.61674e-163	-1.08448e-162	-3.89697e-164	-4.33903e-163	3.91199e-163	-6.46803e-163	-3.45201e-164	-4.72885e-163	1.05917e-162	-1.10594e-162	0
-5.39597e-163	3.74909e-163	1.07019e-163	8.1892e-163	1.50324e-163	-1.46674e-163	-3.11979e-163	-2.73907e-163	-3.1532e-163	2.30245e-164	5.78449e-164	7.41083e-163	-8.0294e-163	9.85583e-163	-4.91168e-163	1.13961e-163	3.71889e-163	5.99223e-163	-9.83924e-166	1.57709e-163	3.61674e-163	-1.08448e-162	-3.89697e-164	-4.33903e-163	3.91199e-163	-6.46803e-163	-3.45201e-164	-4.72885e-163	1.05917e-162	-1.10594e-162	0
-5.39597e-163	3.74909e-163	1.07019e-163	8.1892e-163	1.50324e-163	-1.46674e-163	-3.11979e-163	-2.73907e-163	-3.1532e-163	2.30245e-164	5.78449e-164	7.41083e-163	-8.0294e-163	9.85583e-163	-4.91168e-163	1.13961e-163	3.71889e-163	5.99223e-163	-9.83924e-166	1.57709e-163	3.61674e-163	-1.08448e-162	-3.89697e-164	-4.33903e-163	3.91199e-163	-6.46803e-163	-3.45201e-164	-4.72885e-163	1.05917e-162	-1.10594e-162	0
-5.39597e-163	3.74909e-163	1.07019e-163	8.1892e-163	1.50324e-163	-1.46674e-163	-3.11979e-163	-2.73907e-163	-3.1532e-163	2.30245e-164	5.78449e-164	7.41083e-163	-8.0294e-163	9.85583e-163	-4.91168e-163	1.13961e-163	3.71889e-163	5.99223e-163	-9.83924e-166	1.57709e-163	3.61674e-163	-1.08448e-162	-3.89697e-164	-4.33903e-163	3.91199e-163	-6.46803e-163	-3.45201e-164	-4.72885e-163	1.05917e-162	-1.10594e-162	0
-5.39597e-163	3.74909e-163	1.07019e-163	8.1892e-163	1.50324e-163	-1.46674e-163	-3.11979e-163	-2.73907e-163	-3.1532e-163	2.30245e-164	5.78449e-164	7.41083e-163	-8.0294e-163	9.85583e-163	-4.91168e-163	1.13961e-163	3.71889e-163	5.99223e-163	-9.83924e-166	1.57709e-163	3.61674e-163	-1.08448e-162	-3.89697e-164	-4.33903e-163	3.91199e-163	-6.46803e-163	-3.45201e-164	-4.72885e-163	1.05917e-162	-1.10594e-162	0
-5.39597e-163	3.74909e-163	1.07019e-163	8.1892e-163	1.50324e-163	-1.46674e-163	-3.11979e-163	-2.73907e-163	-3.1532e-163	2.30245e-164	5.78449e-164	7.41083e-163	-8.0294e-163	9.85583e-163	-4.91168e-163	1.13961e-163	3.71889e-163	5.99223e-163	-9.83924e-166	1.57709e-163	3.61674e-163	-1.08448e-162	-3.89697e-164	-4.33903e-163	3.91199e-163	-6.46803e-163	-3.45201e-164	-4.72885e-163	1.05917e-162	-1.10594e-162	0
-5.39597e-163	3.74909e-163	1.07019e-163	8.1892e-163	1.50324e-163	-1.46674e-163	-3.11979e-163	-2.73907e-163	-3.1532e-163	2.30245e-164	5.78449e-164	7.41083e-163	-8.0294e-163	9.85583e-163	-4.91168e-163	1.13961e-163	3.71889e-163	5.99223e-163	-9.83924e-166	1.57709e-163	3.61674e-163	-1.08448e-162	-3.89697e-164	-4.33903e-163	3.91199e-163	-6.46803e-163	-3.45201e-164	-4.72885e-163	1.05917e-162	-1.10594e-162	0
-5.39597e-163	3.74909e-163	1.07019e-163	8.1892e-163	1.50324e-163	-1.46674e-163	-3.11979e-163	-2.73907e-163	-3.1532e-163	2.30245e-164	5.78449e-164	7.41083e-163	-8.0294e-163	9.85583e-163	-4.91168e-163	1.13961e-163	3.71889e-163	5.99223e-163	-9.83924e-166	1.57709e-163	3.61674e-163	-1.08448e-162	-3.89697e-164	-4.33903e-163	3.91199e-163	-6.46803e-163	-3.45201e-164	-4.72885e-163	1.05917e-162	-1.10594e-162	0
-5.39597e-163	3.74909e-163	1.07019e-163	8.1892e-163	1.50324e-163	-1.46674e-163	-3.11979e-163	-2.73907e-163	-3.1532e-163	2.30245e-164	5.78449e-164	7.41083e-163	-8.0294e-163	9.85583e-163	-4.91168e-163	1.13961e-163	3.71889e-163	5.99223e-163	-9.83924e-166	1.57709e-163	3.61674e-163	-1.08448e-162	-3.89697e-164	-4.33903e-163	3.91199e-163	-6.46803e-163	-3.45201e-164	-4.72885e-163	1.05917e-162	-1.10594e-162	0
-5.39597e-163	3.74909e-163	1.07019e-163	8.1892e-163	1.50324e-163	-1.46674e-163	-3.11979e-163	-2.73907e-163	-3.1532e-163	2.30245e-164	5.78449e-164	7.41083e-163	-8.0294e-163	9.85583e-163	-4.91168e-163	1.13961e-163	3.71889e-163	5.99223e-163	-9.83924e-166	1.57709e-163	3.61674e-163	-1.08448e-162	-3.89697e-164	-4.33903e-163	3.91199e-163	-6.46803e-163	-3.45201e-164	-4.72885e-163	1.05917e-162	-1.10594e-162	0
-5.39597e-163	3.74909e-163	1.07019e-163	8.1892e-163	1.50324e-163	-1.46674e-163	-3.11979e-163	-2.73907e-163	-3.1532e-163	2.30245e-164	5.78449e-164	7.41083e-163	-8.0294e-163	9.85583e-163	-4.91168e-163	1.13961e-163	3.71889e-163	5.99223e-163	-9.83924e-166	1.57709e-163	3.61674e-163	-1.08448e-162	-3.89697e-164	-4.33903e-163	3.91199e-163	-6.46803e-163	-3.45201e-164	-4.72885e-163	1.05917e-162	-1.10594e-162	0
-5.39597e-163	3.74909e-163	1.07019e-163	8.1892e-163	1.50324e-163	-1.46674e-163	-3.11979e-163	-2.73907e-163	-3.1532e-163	2.30245e-164	5.78449e-164	7.41083e-163	-8.0294e-163	9.85583e-163	-4.91168e-163	1.13961e-163	3.71889e-163	5.99223e-163	-9.83924e-166	1.57709e-163	3.61674e-163	-1.08448e-162	-3.89697e-164	-4.33903e-163	3.91199e-163	-6.46803e-163	-3.45201e-164	-4.72885e-163	1.05917e-162	-1.10594e-162	0
-5.39597e-163	3.74909e-163	1.07019e-163	8.1892e-163	1.50324e-163	-1.46674e-163	-3.11979e-163	-2.73907e-163	-3.1532e-163	2.30245e-164	5.78449e-164	7.41083e-163	-8.0294e-163	9.85583e-163	-4.91168e-163	1.13961e-163	3.71889e-163	5.99223e-163	-9.83924e-166	1.57709e-163	3.61674e-163	-1.08448e-162	-3.89697e-164	-4.33903e-163	3.91199e-163	-6.46803e-163	-3.45201e-164	-4.72885e-163	1.05917e-162	-1.10594e-162	0
-5.39597e-163	3.74909e-163	1.07019e-163	8.1892e-163	1.50324e-163	-1.46674e-163	-3.11979e-163	-2.73907e-163	-3.1532e-163	2.30245e-164	5.78449e-164	7.41083e-163	-8.0294e-163	9.85583e-163	-4.91168e-163	1.13961e-163	3.71889e-163	5.99223e-163	-9.83924e-166	1.57709e-163	3.61674e-163	-1.08448e-162	-3.89697e-164	-4.33903e-163	3.91199e-163	-6.46803e-163	-3.45201e-164	-4.72885e-163	1.05917e-162	-1.10594e-162	0
-5.39597e-163	3.74909e-163	1.07019e-163	8.1892e-163	1.50324e-163	-1.46674e-163	-3.11979e-163	-2.73907e-163	-3.1532e-163	2.30245e-164	5.78449e-164	7.41083e-163	-8.0294e-163	9.85583e-163	-4.91168e-163	1.13961e-163	3.71889e-163	5.99223e-163	-9.83924e-166	1.57709e-163	3.61674e-163	-1.08448e-162	-3.89697e-164	-4.33903e-163	3.91199e-163	-6.46803e-163	-3.45201e-164	-4.72885e-163	1.05917e-162	-1.10594e-162	0
-5.39597e-163	3.74909e-163	1.07019e-163	8.1892e-163	1.50324e-163	-1.46674e-163	-3.11979e-163	-2.73907e-163	-3.1532e-163	2.30245e-164	5.78449e-164	7.41083e-163	-8.0294e-163	9.85583e-163	-4.91168e-163	1.13961e-163	3.71889e-163	5.99223e-163	-9.83924e-166	1.57709e-163	3.61674e-163	-1.08448e-162	-3.89697e-164	-4.33903e-163	3.91199e-163	-6.46803e-163	-3.45201e-164	-4.72885e-163	1.05917e-162	-1.10594e-162	0
-5.39597e-163	3.74909e-163	1.07019e-163	8.1892e-163	1.50324e-163	-1.46674e-163	-3.11979e-163	-2.73907e-163	-3.1532e-163	2.30245e-164	5.78449e-164	7.41083e-163	-8.0294e-163	9.85583e-163	-4.91168e-163	1.13961e-163	3.71889e-163	5.99223e-163	-9.83924e-166	1.57709e-163	3.61674e-163	-1.08448e-162	-3.89697e-164	-4.33903e-163	3.91199e-163	-6.46803e-163	-3.45201e-164	-4.72885e-163	1.05917e-162	-1.10594e-162	0
-5.39597e-163	3.74909e-163	1.07019e-163	8.1892e-163	1.50324e-163	-1.46674e-163	-3.11979e-163	-2.73907e-163	-3.1532e-163	2.30245e-164	5.78449e-164	7.41083e-163	-8.0294e-163	9.85583e-163	-4.91168e-163	1.13961e-163	3.71889e-163	5.99223e-163	-9.83924e-166	1.57709e-163	3.61674e-163	-1.08448e-162	-3.89697e-164	-4.33903e-163	3.91199e-163	-6.46803e-163	-3.45201e-164	-4.72885e-163	1.05917e-162	-1.10594e-162	0
-5.39597e-163	3.74909e-163	1.07019e-163	8.1892e-163	1.50324e-163	-1.46674e-163	-3.11979e-163	-2.73907e-163	-3.1532e-163	2.30245e-164	5.78449e-164	7.41083e-163	-8.0294e-163	9.85583e-163	-4.91168e-163	1.13961e-163	3.71889e-163	5.99223e-163	-9.83924e-166	1.57709e-163	3.61674e-163	-1.08448e-162	-3.89697e-164	-4.33903e-163	3.91199e-163	-6.46803e-163	-3.45201e-164	-4.72885e-163	1.05917e-162	-1.10594e-162	0
-5.39597e-163	3.74909e-163	1.07019e-163	8.1892e-163	1.50324e-163	-1.46674e-163	-3.11979e-163	-2.73907e-163	-3.1532e-163	2.30245e-164	5.78449e-164	7.41083e-163	-8.0294e-163	9.85583e-163	-4.91168e-163	1.13961e-163	3.71889e-163	5.99223e-163	-9.83924e-166	1.57709e-163	3.61674e-163	-1.08448e-162	-3.89697e-164	-4.33903e-163	3.91199e-163	-6.46803e-163	-3.45201e-164	-4.72885e-163	1.05917e-162	-1.10594e-162	0
-5.39597e-163	3.74909e-163	1.07019e-163	8.1892e-163	1.50324e-163	-1.46674e-163	-3.11979e-163	-2.73907e-163	-3.1532e-163	2.30245e-164	5.78449e-164	7.41083e-163	-8.0294e-163	9.85583e-163	-4.91168e-163	1.13961e-163	3.71889e-163	5.99223e-163	-9.83924e-166	1.57709e-163	3.61674e-163	-1.08448e-162	-3.89697e-164	-4.33903e-163	3.91199e-163	-6.46803e-163	-3.45201e-164	-4.72885e-163	1.05917e-162	-1.10594e-162	0
-5.39597e-163	3.74909e-163	1.07019e-163	8.1892e-163	1.50324e-163	-1.46674e-163	-3.11979e-163	-2.73907e-163	-3.1532e-163	2.30245e-164	5.78449e-164	7.41083e-163	-8.0294e-163	9.85583e-163	-4.91168e-163	1.13961e-163	3.71889e-163	5.99223e-163	-9.83924e-166	1.57709e-163	3.61674e-163	-1.08448e-162	-3.89697e-164	-4.33903e-163	3.91199e-163	-6.46803e-163	-3.45201e-164	-4.72885e-163	1.05917e-162	-1.10594e-162	0
-5.39597e-163	3.74909e-163	1.07019e-163	8.1892e-163	1.50324e-163	-1.46674e-163	-3.11979e-163	-2.73907e-163	-3.1532e-163	2.30245e-164	5.78449e-164	7.41083e-163	-8.0294e-163	9.85583e-163	-4.91168e-163	1.13961e-163	3.71889e-163	5.99223e-163	-9.83924e-166	1.57709e-163	3.61674e-163	-1.08448e-162	-3.89697e-164	-4.33903e-163	3.91199e-163	-6.46803e-163	-3.45201e-164	-4.72885e-163	1.05917e-162	-1.10594e-162	0
-5.39597e-163	3.74909e-163	1.07019e-163	8.1892e-163	1.50324e-163	-1.46674e-163	-3.11979e-163	-2.73907e-163	-3.1532e-163	2.30245e-164	5.78449e-164	7.41083e-163	-8.0294e-163	9.85583e-163	-4.91168e-163	1.13961e-163	3.71889e-163	5.99223e-163	-9.83924e-166	1.57709e-163	3.61674e-163	-1.08448e-162	-3.89697e-164	-4.33903e-163	3.91199e-163	-6.46803e-163	-3.45201e-164	-4.72885e-163	1.05917e-162	-1.10594e-162	0
-5.39597e-163	3.74909e-163	1.07019e-163	8.1892e-163	1.50324e-163	-1.46674e-163	-3.11979e-163	-2.73907e-163	-3.1532e-163	2.30245e-164	5.78449e-164	7.41083e-163	-8.0294e-163	9.85583e-163	-4.91168e-163	1.13961e-163	3.71889e-163	5.99223e-163	-9.83924e-166	1.57709e-163	3.61674e-163	-1.08448e-162	-3.89697e-164	-4.33903e-163	3.91199e-163	-6.46803e-163	-3.45201e-164	-4.72885e-163	1.05917e-162	-1.10594e-162	0
-5.39597e-163	3.74909e-163	1.07019e-163	8.1892e-163	1.50324e-163	-1.46674e-163	-3.11979e-163	-2.73907e-163	-3.1532e-163	2.30245e-164	5.78449e-164	7.41083e-163	-8.0294e-163	9.85583e-163	-4.91168e-163	1.13961e-163	3.71889e-163	5.99223e-163	-9.83924e-166	1.57709e-163	3.61674e-163	-1.08448e-162	-3.89697e-164	-4.33903e-163	3.91199e-163	-6.46803e-163	-3.45201e-164	-4.72885e-163	1.05917e-162	-1.10594e-162	0
-5.39597e-163	3.74909e-163	1.07019e-163	8.1892e-163	1.50324e-163	-1.46674e-163	-3.11979e-163	-2.73907e-163	-3.1532e-163	2.30245e-164	5.78449e-164	7.41083e-163	-8.0294e-163	9.85583e-163	-4.91168e-163	1.13961e-163	3.71889e-163	5.99223e-163	-9.83924e-166	1.57709e-163	3.61674e-163	-1.08448e-162	-3.89697e-164	-4.33903e-163	3.91199e-163	-6.46803e-163	-3.45201e-164	-4.72885e-163	1.05917e-162	-1.10594e-162	0
-5.39597e-163	3.74909e-163	1.07019e-163	8.1892e-163	1.50324e-163	-1.46674e-163	-3.11979e-163	-2.73907e-163	-3.1532e-163	2.30245e-164	5.78449e-164	7.41083e-163	-8.0294e-163	9.85583e-163	-4.91168e-163	1.13961e-163	3.71889e-163	5.99223e-163	-9.83924e-166	1.57709e-163	3.61674e-163	-1.08448e-162	-3.89697e-164	-4.33903e-163	3.91199e-163	-6.46803e-163	-3.45201e-164	-4.72885e-163	1.05917e-162	-1.10594e-162	0
-5.39597e-163	3.74909e-163	1.07019e-163	8.1892e-163	1.50324e-163	-1.46674e-163	-3.11979e-163	-2.73907e-163	-3.1532e-163	2.30245e-164	5.78449e-164	7.41083e-163	-8.0294e-163	9.85583e-163	-4.91168e-163	1.13961e-163	3.71889e-163	5.99223e-163	-9.83924e-166	1.57709e-163	3.61674e-163	-1.08448e-162	-3.89697e-164	-4.33903e-163	3.91199e-163	-6.46803e-163	-3.45201e-164	-4.72885e-163	1.05917e-162	-1.10594e-162	0
-5.39597e-163	3.74909e-163	1.07019e-163	8.1892e-163	1.50324e-163	-1.46674e-163	-3.11979e-163	-2.73907e-163	-3.1532e-163	2.30245e-164	5.78449e-164	7.41083e-163	-8.0294e-163	9.85583e-163	-4.91168e-163	1.13961e-163	3.71889e-163	5.99223e-163	-9.83924e-166	1.57709e-163	3.61674e-163	-1.08448e-162	-3.89697e-164	-4.33903e-163	3.91199e-163	-6.46803e-163	-3.45201e-164	-4.72885e-163	1.05917e-162	-1.10594e-162	0
-5.39597e-163	3.74909e-163	1.07019e-163	8.1892e-163	1.50324e-163	-1.46674e-163	-3.11979e-163	-2.73907e-163	-3.1532e-163	2.30245e-164	5.78449e-164	7.41083e-163	-8.0294e-163	9.85583e-163	-4.91168e-163	1.13961e-163	3.71889e-163	5.99223e-163	-9.83924e-166	1.57709e-163	3.61674e-163	-1.08448e-162	-3.89697e-164	-4.33903e-163	3.91199e-163	-6.46803e-163	-3.45201e-164	-4.72885e-163	1.05917e-162	-1.10594e-162	0
-5.39597e-163	3.74909e-163	1.07019e-163	8.1892e-163	1.50324e-163	-1.46674e-163	-3.11979e-163	-2.73907e-163	-3.1532e-163	2.30245e-164	5.78449e-164	7.41083e-163	-8.0294e-163	9.85583e-163	-4.91168e-163	1.13961e-163	3.71889e-163	5.99223e-163	-9.83924e-166	1.57709e-163	3.61674e-163	-1.08448e-162	-3.89697e-164	-4.33903e-163	3.91199e-163	-6.46803e-163	-3.45201e-164	-4.72885e-163	1.05917e-162	-1.10594e-162	0
-5.39597e-163	3.74909e-163	1.07019e-163	8.1892e-163	1.50324e-163	-1.46674e-163	-3.11979e-163	-2.73907e-163	-3.1532e-163	2.30245e-164	5.78449e-164	7.41083e-163	-8.0294e-163	9.85583e-163	-4.91168e-163	1.13961e-163	3.71889e-163	5.99223e-163	-9.83924e-166	1.57709e-163	3.61674e-163	-1.08448e-162	-3.89697e-164	-4.33903e-163	3.91199e-163	-6.46803e-163	-3.45201e-164	-4.72885e-163	1.05917e-162	-1.10594e-162	0
-5.39597e-163	3.74909e-163	1.07019e-163	8.1892e-163	1.50324e-163	-1.46674e-163	-3.11979e-163	-2.73907e-163	-3.1532e-163	2.30245e-164	5.78449e-164	7.41083e-163	-8.0294e-163	9.85583e-163	-4.91168e-163	1.13961e-163	3.71889e-163	5.99223e-163	-9.83924e-166	1.57709e-163	3.61674e-163	-1.08448e-162	-3.89697e-164	-4.33903e-163	3.91199e-163	-6.46803e-163	-3.45201e-164	-4.72885e-163	1.05917e-162	-1.10594e-162	0
-5.39597e-163	3.74909e-163	1.07019e-163	8.1892e-163	1.50324e-163	-1.46674e-163	-3.11979e-163	-2.73907e-163	-3.1532e-163	2.30245e-164	5.78449e-164	7.41083e-163	-8.0294e-163	9.85583e-163	-4.91168e-163	1.13961e-163	3.71889e-163	5.99223e-163	-9.83924e-166	1.57709e-163	3.61674e-163	-1.08448e-162	-3.89697e-164	-4.33903e-163	3.91199e-163	-6.46803e-163	-3.45201e-164	-4.72885e-163	1.05917e-162	-1.10594e-162	0
-5.39597e-163	3.74909e-163	1.07019e-163	8.1892e-163	1.50324e-163	-1.46674e-163	-3.11979e-163	-2.73907e-163	-3.1532e-163	2.30245e-164	5.78449e-164	7.41083e-163	-8.0294e-163	9.85583e-163	-4.91168e-163	1.13961e-163	3.71889e-163	5.99223e-163	-9.83924e-166	1.57709e-163	3.61674e-163	-1.08448e-162	-3.89697e-164	-4.33903e-163	3.91199e-163	-6.46803e-163	-3.45201e-164	-4.72885e-163	1.05917e-162	-1.10594e-162	0
-5.39597e-163	3.74909e-163	1.07019e-163	8.1892e-163	1.50324e-163	-1.46674e-163	-3.11979e-163	-2.73907e-163	-3.1532e-163	2.30245e-164	5.78449e-164	7.41083e-163	-8.0294e-163	9.85583e-163	-4.91168e-163	1.13961e-163	3.71889e-163	5.99223e-163	-9.83924e-166	1.57709e-163	3.61674e-163	-1.08448e-162	-3.89697e-164	-4.33903e-163	3.91199e-163	-6.46803e-163	-3.45201e-164	-4.72885e-163	1.05917e-162	-1.10594e-162	0
-5.39597e-163	3.74909e-163	1.07019e-163	8.1892e-163	1.50324e-163	-1.46674e-163	-3.11979e-163	-2.73907e-163	-3.1532e-163	2.30245e-164	5.78449e-164	7.41083e-163	-8.0294e-163	9.85583e-163	-4.91168e-163	1.13961e-163	3.71889e-163	5.99223e-163	-9.83924e-166	1.57709e-163	3.61674e-163	-1.08448e-162	-3.89697e-164	-4.33903e-163	3.91199e-163	-6.46803e-163	-3.45201e-164	-4.72885e-163	1.05917e-162	-1.10594e-162	0
-5.39597e-163	3.74909e-163	1.07019e-163	8.1892e-163	1.50324e-163	-1.46674e-163	-3.11979e-163	-2.73907e-163	-3.1532e-163	2.30245e-164	5.78449e-164	7.41083e-163	-8.0294e-163	9.85583e-163	-4.91168e-163	1.13961e-163	3.71889e-163	5.99223e-163	-9.83924e-166	1.57709e-163	3.61674e-163	-1.08448e-162	-3.89697e-164	-4.33903e-163	3.91199e-163	-6.46803e-163	-3.45201e-164	-4.72885e-163	1.05917e-162	-1.10594e-162	0
-5.39597e-163	3.74909e-163	1.07019e-163	8.1892e-163	1.50324e-163	-1.46674e-163	-3.11979e-163	-2.73907e-163	-3.1532e-163	2.30245e-164	5.78449e-164	7.41083e-163	-8.0294e-163	9.85583e-163	-4.91168e-163	1.13961e-163	3.71889e-163	5.99223e-163	-9.83924e-166	1.57709e-163	3.61674e-163	-1.08448e-162	-3.89697e-164	-4.33903e-163	3.91199e-163	-6.46803e-163	-3.45201e-164	-4.72885e-163	1.05917e-162	-1.10594e-162	0
-5.39597e-163	3.74909e-163	1.07019e-163	8.1892e-163	1.50324e-163	-1.46674e-163	-3.11979e-163	-2.73907e-163	-3.1532e-163	2.30245e-164	5.78449e-164	7.41083e-163	-8.0294e-163	9.85583e-163	-4.91168e-163	1.13961e-163	3.71889e-163	5.99223e-163	-9.83924e-166	1.57709e-163	3.61674e-163	-1.08448e-162	-3.89697e-164	-4.33903e-163	3.91199e-163	-6.46803e-163	-3.45201e-164	-4.72885e-163	1.05917e-162	-1.10594e-162	0
-5.39597e-163	3.74909e-163	1.07019e-163	8.1892e-163	1.50324e-163	-1.46674e-163	-3.11979e-163	-2.73907e-163	-3.1532e-163	2.30245e-164	5.78449e-164	7.41083e-163	-8.0294e-163	9.85583e-163	-4.91168e-163	1.13961e-163	3.71889e-163	5.99223e-163	-9.83924e-166	1.57709e-163	3.61674e-163	-1.08448e-162	-3.89697e-164	-4.33903e-163	3.91199e-163	-6.46803e-163	-3.45201e-164	-4.72885e-163	1.05917e-162	-1.10594e-162	0
-5.39597e-163	3.74909e-163	1.07019e-163	8.1892e-163	1.50324e-163	-1.46674e-163	-3.11979e-163	-2.73907e-163	-3.1532e-163	2.30245e-164	5.78449e-164	7.41083e-163	-8.0294e-163	9.85583e-163	-4.91168e-163	1.13961e-163	3.71889e-163	5.99223e-163	-9.83924e-166	1.57709e-163	3.61674e-163	-1.08448e-162	-3.89697e-164	-4.33903e-163	3.91199e-163	-6.46803e-163	-3.45201e-164	-4.72885e-163	1.05917e-162	-1.10594e-162	0
-5.39597e-163	3.74909e-163	1.07019e-163	8.1892e-163	1.50324e-163	-1.46674e-163	-3.11979e-163	-2.73907e-163	-3.1532e-163	2.30245e-164	5.78449e-164	7.41083e-163	-8.0294e-163	9.85583e-163	-4.91168e-163	1.13961e-163	3.71889e-163	5.99223e-163	-9.83924e-166	1.57709e-163	3.61674e-163	-1.08448e-162	-3.89697e-164	-4.33903e-163	3.91199e-163	-6.46803e-163	-3.45201e-164	-4.72885e-163	1.05917e-162	-1.10594e-162	0
-5.39597e-163	3.74909e-163	1.07019e-163	8.1892e-163	1.50324e-163	-1.46674e-163	-3.11979e-163	-2.73907e-163	-3.1532e-163	2.30245e-164	5.78449e-164	7.41083e-163	-8.0294e-163	9.85583e-163	-4.91168e-163	1.13961e-163	3.71889e-163	5.99223e-163	-9.83924e-166	1.57709e-163	3.61674e-163	-1.08448e-162	-3.89697e-164	-4.33903e-163	3.91199e-163	-6.46803e-163	-3.45201e-164	-4.72885e-163	1.05917e-162	-1.10594e-162	0
-5.39597e-163	3.74909e-163	1.07019e-163	8.1892e-163	1.50324e-163	-1.46674e-163	-3.11979e-163	-2.73907e-163	-3.1532e-163	2.30245e-164	5.78449e-164	7.41083e-163	-8.0294e-163	9.85583e-163	-4.91168e-163	1.13961e-163	3.71889e-163	5.99223e-163	-9.83924e-166	1.57709e-163	3.61674e-163	-1.08448e-162	-3.89697e-164	-4.33903e-163	3.91199e-163	-6.46803e-163	-3.45201e-164	-4.72885e-163	1.05917e-162	-1.10594e-162	0
-5.39597e-163	3.74909e-163	1.07019e-163	8.1892e-163	1.50324e-163	-1.46674e-163	-3.11979e-163	-2.73907e-163	-3.1532e-163	2.30245e-164	5.78449e-164	7.41083e-163	-8.0294e-163	9.85583e-163	-4.91168e-163	1.13961e-163	3.71889e-163	5.99223e-163	-9.83924e-166	1.57709e-163	3.61674e-163	-1.08448e-162	-3.89697e-164	-4.33903e-163	3.91199e-163	-6.46803e-163	-3.45201e-164	-4.72885e-163	1.05917e-162	-1.10594e-162	0
-5.39597e-163	3.74909e-163	1.07019e-163	8.1892e-163	1.50324e-163	-1.46674e-163	-3.11979e-163	-2.73907e-163	-3.1532e-163	2.30245e-164	5.78449e-164	7.41083e-163	-8.0294e-163	9.85583e-163	-4.91168e-163	1.13961e-163	3.71889e-163	5.99223e-163	-9.83924e-166	1.57709e-163	3.61674e-163	-1.08448e-162	-3.89697e-164	-4.33903e-163	3.91199e-163	-6.46803e-163	-3.45201e-164	-4.72885e-163	1.05917e-162	-1.10594e-162	0
-5.39597e-163	3.74909e-163	1.07019e-163	8.1892e-163	1.50324e-163	-1.46674e-163	-3.11979e-163	-2.73907e-163	-3.1532e-163	2.30245e-164	5.78449e-164	7.41083e-163	-8.0294e-163	9.85583e-163	-4.91168e-163	1.13961e-163	3.71889e-163	5.99223e-163	-9.83924e-166	1.57709e-163	3.61674e-163	-1.08448e-162	-3.89697e-164	-4.33903e-163	3.91199e-163	-6.46803e-163	-3.45201e-164	-4.72885e-163	1.05917e-162	-1.10594e-162	0
-5.39597e-163	3.74909e-163	1.07019e-163	8.1892e-163	1.50324e-163	-1.46674e-163	-3.11979e-163	-2.73907e-163	-3.1532e-163	2.30245e-164	5.78449e-164	7.41083e-163	-8.0294e-163	9.85583e-163	-4.91168e-163	1.13961e-163	3.71889e-163	5.99223e-163	-9.83924e-166	1.57709e-163	3.61674e-163	-1.08448e-162	-3.89697e-164	-4.33903e-163	3.91199e-163	-6.46803e-163	-3.45201e-164	-4.72885e-163	1.05917e-162	-1.10594e-162	0
-5.39597e-163	3.74909e-163	1.07019e-163	8.1892e-163	1.50324e-163	-1.46674e-163	-3.11979e-163	-2.73907e-163	-3.1532e-163	2.30245e-164	5.78449e-164	7.41083e-163	-8.0294e-163	9.85583e-163	-4.91168e-163	1.13961e-163	3.71889e-163	5.99223e-163	-9.83924e-166	1.57709e-163	3.61674e-163	-1.08448e-162	-3.89697e-164	-4.33903e-163	3.91199e-163	-6.46803e-163	-3.45201e-164	-4.72885e-163	1.05917e-162	-1.10594e-162	0
-5.39597e-163	3.74909e-163	1.07019e-163	8.1892e-163	1.50324e-163	-1.46674e-163	-3.11979e-163	-2.73907e-163	-3.1532e-163	2.30245e-164	5.78449e-164	7.41083e-163	-8.0294e-163	9.85583e-163	-4.91168e-163	1.13961e-163	3.71889e-163	5.99223e-163	-9.83924e-166	1.57709e-163	3.61674e-163	-1.08448e-162	-3.89697e-164	-4.33903e-163	3.91199e-163	-6.46803e-163	-3.45201e-164	-4.72885e-163	1.05917e-162	-1.10594e-162	0
-5.39597e-163	3.74909e-163	1.07019e-163	8.1892e-163	1.50324e-163	-1.46674e-163	-3.11979e-163	-2.73907e-163	-3.1532e-163	2.30245e-164	5.78449e-164	7.41083e-163	-8.0294e-163	9.85583e-163	-4.91168e-163	1.13961e-163	3.71889e-163	5.99223e-163	-9.83924e-166	1.57709e-163	3.61674e-163	-1.08448e-162	-3.89697e-164	-4.33903e-163	3.91199e-163	-6.46803e-163	-3.45201e-164	-4.72885e-163	1.05917e-162	-1.10594e-162	0
-5.39597e-163	3.74909e-163	1.07019e-163	8.1892e-163	1.50324e-163	-1.46674e-163	-3.11979e-163	-2.73907e-163	-3.1532e-163	2.30245e-164	5.78449e-164	7.41083e-163	-8.0294e-163	9.85583e-163	-4.91168e-163	1.13961e-163	3.71889e-163	5.99223e-163	-9.83924e-166	1.57709e-163	3.61674e-163	-1.08448e-162	-3.89697e-164	-4.33903e-163	3.91199e-163	-6.46803e-163	-3.45201e-164	-4.72885e-163	1.05917e-162	-1.10594e-162	0
-5.39597e-163	3.74909e-163	1.07019e-163	8.1892e-163	1.50324e-163	-1.46674e-163	-3.11979e-163	-2.73907e-163	-3.1532e-163	2.30245e-164	5.78449e-164	7.41083e-163	-8.0294e-163	9.85583e-163	-4.91168e-163	1.13961e-163	3.71889e-163	5.99223e-163	-9.83924e-166	1.57709e-163	3.61674e-163	-1.08448e-162	-3.89697e-164	-4.33903e-163	3.91199e-163	-6.46803e-163	-3.45201e-164	-4.72885e-163	1.05917e-162	-1.10594e-162	0
-5.39597e-163	3.74909e-163	1.07019e-163	8.1892e-163	1.50324e-163	-1.46674e-163	-3.11979e-163	-2.73907e-163	-3.1532e-163	2.30245e-164	5.78449e-164	7.41083e-163	-8.0294e-163	9.85583e-163	-4.91168e-163	1.13961e-163	3.71889e-163	5.99223e-163	-9.83924e-166	1.57709e-163	3.61674e-163	-1.08448e-162	-3.89697e-164	-4.33903e-163	3.91199e-163	-6.46803e-163	-3.45201e-164	-4.72885e-163	1.05917e-162	-1.10594e-162	0
-5.39597e-163	3.74909e-163	1.07019e-163	8.1892e-163	1.50324e-163	-1.46674e-163	-3.11979e-163	-2.73907e-163	-3.1532e-163	2.30245e-164	5.78449e-164	7.41083e-163	-8.0294e-163	9.85583e-163	-4.91168e-163	1.13961e-163	3.71889e-163	5.99223e-163	-9.83924e-166	1.57709e-163	3.61674e-163	-1.08448e-162	-3.89697e-164	-4.33903e-163	3.91199e-163	-6.46803e-163	-3.45201e-164	-4.72885e-163	1.05917e-162	-1.10594e-162	0
-5.39597e-163	3.74909e-163	1.07019e-163	8.1892e-163	1.50324e-163	-1.46674e-163	-3.11979e-163	-2.73907e-163	-3.1532e-163	2.30245e-164	5.78449e-164	7.41083e-163	-8.0294e-163	9.85583e-163	-4.91168e-163	1.13961e-163	3.71889e-163	5.99223e-163	-9.83924e-166	1.57709e-163	3.61674e-163	-1.08448e-162	-3.89697e-164	-4.33903e-163	3.91199e-163	-6.46803e-163	-3.45201e-164	-4.72885e-163	1.05917e-162	-1.10594e-162	0
-5.39597e-163	3.74909e-163	1.07019e-163	8.1892e-163	1.50324e-163	-1.46674e-163	-3.11979e-163	-2.73907e-163	-3.1532e-163	2.30245e-164	5.78449e-164	7.41083e-163	-8.0294e-163	9.85583e-163	-4.91168e-163	1.13961e-163	3.71889e-163	5.99223e-163	-9.83924e-166	1.57709e-163	3.61674e-163	-1.08448e-162	-3.89697e-164	-4.33903e-163	3.91199e-163	-6.46803e-163	-3.45201e-164	-4.72885e-163	1.05917e-162	-1.10594e-162	0
-5.39597e-163	3.74909e-163	1.07019e-163	8.1892e-163	1.50324e-163	-1.46674e-163	-3.11979e-163	-2.73907e-163	-3.1532e-163	2.30245e-164	5.78449e-164	7.41083e-163	-8.0294e-163	9.85583e-163	-4.91168e-163	1.13961e-163	3.71889e-163	5.99223e-163	-9.83924e-166	1.57709e-163	3.61674e-163	-1.08448e-162	-3.89697e-164	-4.33903e-163	3.91199e-163	-6.46803e-163	-3.45201e-164	-4.72885e-163	1.05917e-162	-1.10594e-162	0
-5.39597e-163	3.74909e-163	1.07019e-163	8.1892e-163	1.50324e-163	-1.46674e-163	-3.11979e-163	-2.73907e-163	-3.1532e-163	2.30245e-164	5.78449e-164	7.41083e-163	-8.0294e-163	9.85583e-163	-4.91168e-163	1.13961e-163	3.71889e-163	5.99223e-163	-9.83924e-166	1.57709e-163	3.61674e-163	-1.08448e-162	-3.89697e-164	-4.33903e-163	3.91199e-163	-6.46803e-163	-3.45201e-164	-4.72885e-163	1.05917e-162	-1.10594e-162	0
-5.39597e-163	3.74909e-163	1.07019e-163	8.1892e-163	1.50324e-163	-1.46674e-163	-3.11979e-163	-2.73907e-163	-3.1532e-163	2.30245e-164	5.78449e-164	7.41083e-163	-8.0294e-163	9.85583e-163	-4.91168e-163	1.13961e-163	3.71889e-163	5.99223e-163	-9.83924e-166	1.57709e-163	3.61674e-163	-1.08448e-162	-3.89697e-164	-4.33903e-163	3.91199e-163	-6.46803e-163	-3.45201e-164	-4.72885e-163	1.05917e-162	-1.10594e-162	0
-5.39597e-163	3.74909e-163	1.07019e-163	8.1892e-163	1.50324e-163	-1.46674e-163	-3.11979e-163	-2.73907e-163	-3.1532e-163	2.30245e-164	5.78449e-164	7.41083e-163	-8.0294e-163	9.85583e-163	-4.91168e-163	1.13961e-163	3.71889e-163	5.99223e-163	-9.83924e-166	1.57709e-163	3.61674e-163	-1.08448e-162	-3.89697e-164	-4.33903e-163	3.91199e-163	-6.46803e-163	-3.45201e-164	-4.72885e-163	1.05917e-162	-1.10594e-162	0
-5.39597e-163	3.74909e-163	1.07019e-163	8.1892e-163	1.50324e-163	-1.46674e-163	-3.11979e-163	-2.73907e-163	-3.1532e-163	2.30245e-164	5.78449e-164	7.41083e-163	-8.0294e-163	9.85583e-163	-4.91168e-163	1.13961e-163	3.71889e-163	5.99223e-163	-9.83924e-166	1.57709e-163	3.61674e-163	-1.08448e-162	-3.89697e-164	-4.33903e-163	3.91199e-163	-6.46803e-163	-3.45201e-164	-4.72885e-163	1.05917e-162	-1.10594e-162	0
-5.39597e-163	3.74909e-163	1.07019e-163	8.1892e-163	1.50324e-163	-1.46674e-163	-3.11979e-163	-2.73907e-163	-3.1532e-163	2.30245e-164	5.78449e-164	7.41083e-163	-8.0294e-163	9.85583e-163	-4.91168e-163	1.13961e-163	3.71889e-163	5.99223e-163	-9.83924e-166	1.57709e-163	3.61674e-163	-1.08448e-162	-3.89697e-164	-4.33903e-163	3.91199e-163	-6.46803e-163	-3.45201e-164	-4.72885e-163	1.05917e-162	-1.10594e-162	0
-5.39597e-163	3.74909e-163	1.07019e-163	8.1892e-163	1.50324e-163	-1.46674e-163	-3.11979e-163	-2.73907e-163	-3.1532e-163	2.30245e-164	5.78449e-164	7.41083e-163	-8.0294e-163	9.85583e-163	-4.91168e-163	1.13961e-163	3.71889e-163	5.99223e-163	-9.83924e-166	1.57709e-163	3.61674e-163	-1.08448e-162	-3.89697e-164	-4.33903e-163	3.91199e-163	-6.46803e-163	-3.45201e-164	-4.72885e-163	1.05917e-162	-1.10594e-162	0
-5.39597e-163	3.74909e-163	1.07019e-163	8.1892e-163	1.50324e-163	-1.46674e-163	-3.11979e-163	-2.73907e-163	-3.1532e-163	2.30245e-164	5.78449e-164	7.41083e-163	-8.0294e-163	9.85583e-163	-4.91168e-163	1.13961e-163	3.71889e-163	5.99223e-163	-9.83924e-166	1.57709e-163	3.61674e-163	-1.08448e-162	-3.89697e-164	-4.33903e-163	3.91199e-163	-6.46803e-163	-3.45201e-164	-4.72885e-163	1.05917e-162	-1.10594e-162	0
-5.39597e-163	3.74909e-163	1.07019e-163	8.1892e-163	1.50324e-163	-1.46674e-163	-3.11979e-163	-2.73907e-163	-3.1532e-163	2.30245e-164	5.78449e-164	7.41083e-163	-8.0294e-163	9.85583e-163	-4.91168e-163	1.13961e-163	3.71889e-163	5.99223e-163	-9.83924e-166	1.57709e-163	3.61674e-163	-1.08448e-162	-3.89697e-164	-4.33903e-163	3.91199e-163	-6.46803e-163	-3.45201e-164	-4.72885e-163	1.05917e-162	-1.10594e-162	0
-5.39597e-163	3.74909e-163	1.07019e-163	8.1892e-163	1.50324e-163	-1.46674e-163	-3.11979e-163	-2.73907e-163	-3.1532e-163	2.30245e-164	5.78449e-164	7.41083e-163	-8.0294e-163	9.85583e-163	-4.91168e-163	1.13961e-163	3.71889e-163	5.99223e-163	-9.83924e-166	1.57709e-163	3.61674e-163	-1.08448e-162	-3.89697e-164	-4.33903e-163	3.91199e-163	-6.46803e-163	-3.45201e-164	-4.72885e-163	1.05917e-162	-1.10594e-162	0
-5.39597e-163	3.74909e-163	1.07019e-163	8.1892e-163	1.50324e-163	-1.46674e-163	-3.11979e-163	-2.73907e-163	-3.1532e-163	2.30245e-164	5.78449e-164	7.41083e-163	-8.0294e-163	9.85583e-163	-4.91168e-163	1.13961e-163	3.71889e-163	5.99223e-163	-9.83924e-166	1.57709e-163	3.61674e-163	-1.08448e-162	-3.89697e-164	-4.33903e-163	3.91199e-163	-6.46803e-163	-3.45201e-164	-4.72885e-163	1.05917e-162	-1.10594e-162	0
-5.39597e-163	3.74909e-163	1.07019e-163	8.1892e-163	1.50324e-163	-1.46674e-163	-3.11979e-163	-2.73907e-163	-3.1532e-163	2.30245e-164	5.78449e-164	7.41083e-163	-8.0294e-163	9.85583e-163	-4.91168e-163	1.13961e-163	3.71889e-163	5.99223e-163	-9.83924e-166	1.57709e-163	3.61674e-163	-1.08448e-162	-3.89697e-164	-4.33903e-163	3.91199e-163	-6.46803e-163	-3.45201e-164	-4.72885e-163	1.05917e-162	-1.10594e-162	0
-5.39597e-163	3.74909e-163	1.07019e-163	8.1892e-163	1.50324e-163	-1.46674e-163	-3.11979e-163	-2.73907e-163	-3.1532e-163	2.30245e-164	5.78449e-164	7.41083e-163	-8.0294e-163	9.85583e-163	-4.91168e-163	1.13961e-163	3.71889e-163	5.99223e-163	-9.83924e-166	1.57709e-163	3.61674e-163	-1.08448e-162	-3.89697e-164	-4.33903e-163	3.91199e-163	-6.46803e-163	-3.45201e-164	-4.72885e-163	1.05917e-162	-1.10594e-162	0
-5.39597e-163	3.74909e-163	1.07019e-163	8.1892e-163	1.50324e-163	-1.46674e-163	-3.11979e-163	-2.73907e-163	-3.1532e-163	2.30245e-164	5.78449e-164	7.41083e-163	-8.0294e-163	9.85583e-163	-4.91168e-163	1.13961e-163	3.71889e-163	5.99223e-163	-9.83924e-166	1.57709e-163	3.61674e-163	-1.08448e-162	-3.89697e-164	-4.33903e-163	3.91199e-163	-6.46803e-163	-3.45201e-164	-4.72885e-163	1.05917e-162	-1.10594e-162	0
-5.39597e-163	3.74909e-163	1.07019e-163	8.1892e-163	1.50324e-163	-1.46674e-163	-3.11979e-163	-2.73907e-163	-3.1532e-163	2.30245e-164	5.78449e-164	7.41083e-163	-8.0294e-163	9.85583e-163	-4.91168e-163	1.13961e-163	3.71889e-163	5.99223e-163	-9.83924e-166	1.57709e-163	3.61674e-163	-1.08448e-162	-3.89697e-164	-4.33903e-163	3.91199e-163	-6.46803e-163	-3.45201e-164	-4.72885e-163	1.05917e-162	-1.10594e-162	0
-5.39597e-163	3.74909e-163	1.07019e-163	8.1892e-163	1.50324e-163	-1.46674e-163	-3.11979e-163	-2.73907e-163	-3.1532e-163	2.30245e-164	5.78449e-164	7.41083e-163	-8.0294e-163	9.85583e-163	-4.91168e-163	1.13961e-163	3.71889e-163	5.99223e-163	-9.83924e-166	1.57709e-163	3.61674e-163	-1.08448e-162	-3.89697e-164	-4.33903e-163	3.91199e-163	-6.46803e-163	-3.45201e-164	-4.72885e-163	1.05917e-162	-1.10594e-162	0
-5.39597e-163	3.74909e-163	1.07019e-163	8.1892e-163	1.50324e-163	-1.46674e-163	-3.11979e-163	-2.73907e-163	-3.1532e-163	2.30245e-164	5.78449e-164	7.41083e-163	-8.0294e-163	9.85583e-163	-4.91168e-163	1.13961e-163	3.71889e-163	5.99223e-163	-9.83924e-166	1.57709e-163	3.61674e-163	-1.08448e-162	-3.89697e-164	-4.33903e-163	3.91199e-163	-6.46803e-163	-3.45201e-164	-4.72885e-163	1.05917e-162	-1.10594e-162	0
-5.39597e-163	3.74909e-163	1.07019e-163	8.1892e-163	1.50324e-163	-1.46674e-163	-3.11979e-163	-2.73907e-163	-3.1532e-163	2.30245e-164	5.78449e-164	7.41083e-163	-8.0294e-163	9.85583e-163	-4.91168e-163	1.13961e-163	3.71889e-163	5.99223e-163	-9.83924e-166	1.57709e-163	3.61674e-163	-1.08448e-162	-3.89697e-164	-4.33903e-163	3.91199e-163	-6.46803e-163	-3.45201e-164	-4.72885e-163	1.05917e-162	-1.10594e-162	0
-5.39597e-163	3.74909e-163	1.07019e-163	8.1892e-163	1.50324e-163	-1.46674e-163	-3.11979e-163	-2.73907e-163	-3.1532e-163	2.30245e-164	5.78449e-164	7.41083e-163	-8.0294e-163	9.85583e-163	-4.91168e-163	1.13961e-163	3.71889e-163	5.99223e-163	-9.83924e-166	1.57709e-163	3.61674e-163	-1.08448e-162	-3.89697e-164	-4.33903e-163	3.91199e-163	-6.46803e-163	-3.45201e-164	-4.72885e-163	1.05917e-162	-1.10594e-162	0
-5.39597e-163	3.74909e-163	1.07019e-163	8.1892e-163	1.50324e-163	-1.46674e-163	-3.11979e-163	-2.73907e-163	-3.1532e-163	2.30245e-164	5.78449e-164	7.41083e-163	-8.0294e-163	9.85583e-163	-4.91168e-163	1.13961e-163	3.71889e-163	5.99223e-163	-9.83924e-166	1.57709e-163	3.61674e-163	-1.08448e-162	-3.89697e-164	-4.33903e-163	3.91199e-163	-6.46803e-163	-3.45201e-164	-4.72885e-163	1.05917e-162	-1.10594e-162	0
-5.39597e-163	3.74909e-163	1.07019e-163	8.1892e-163	1.50324e-163	-1.46674e-163	-3.11979e-163	-2.73907e-163	-3.1532e-163	2.30245e-164	5.78449e-164	7.41083e-163	-8.0294e-163	9.85583e-163	-4.91168e-163	1.13961e-163	3.71889e-163	5.99223e-163	-9.83924e-166	1.57709e-163	3.61674e-163	-1.08448e-162	-3.89697e-164	-4.33903e-163	3.91199e-163	-6.46803e-163	-3.45201e-164	-4.72885e-163	1.05917e-162	-1.10594e-162	0
-5.39597e-163	3.74909e-163	1.07019e-163	8.1892e-163	1.50324e-163	-1.46674e-163	-3.11979e-163	-2.73907e-163	-3.1532e-163	2.30245e-164	5.78449e-164	7.41083e-163	-8.0294e-163	9.85583e-163	-4.91168e-163	1.13961e-163	3.71889e-163	5.99223e-163	-9.83924e-166	1.57709e-163	3.61674e-163	-1.08448e-162	-3.89697e-164	-4.33903e-163	3.91199e-163	-6.46803e-163	-3.45201e-164	-4.72885e-163	1.05917e-162	-1.10594e-162	0
-5.39597e-163	3.74909e-163	1.07019e-163	8.1892e-163	1.50324e-163	-1.46674e-163	-3.11979e-163	-2.73907e-163	-3.1532e-163	2.30245e-164	5.78449e-164	7.41083e-163	-8.0294e-163	9.85583e-163	-4.91168e-163	1.13961e-163	3.71889e-163	5.99223e-163	-9.83924e-166	1.57709e-163	3.61674e-163	-1.08448e-162	-3.89697e-164	-4.33903e-163	3.91199e-163	-6.46803e-163	-3.45201e-164	-4.72885e-163	1.05917e-162	-1.10594e-162	0
-5.39597e-163	3.74909e-163	1.07019e-163	8.1892e-163	1.50324e-163	-1.46674e-163	-3.11979e-163	-2.73907e-163	-3.1532e-163	2.30245e-164	5.78449e-164	7.41083e-163	-8.0294e-163	9.85583e-163	-4.91168e-163	1.13961e-163	3.71889e-163	5.99223e-163	-9.83924e-166	1.57709e-163	3.61674e-163	-1.08448e-162	-3.89697e-164	-4.33903e-163	3.91199e-163	-6.46803e-163	-3.45201e-164	-4.72885e-163	1.05917e-162	-1.10594e-162	0
-5.39597e-163	3.74909e-163	1.07019e-163	8.1892e-163	1.50324e-163	-1.46674e-163	-3.11979e-163	-2.73907e-163	-3.1532e-163	2.30245e-164	5.78449e-164	7.41083e-163	-8.0294e-163	9.85583e-163	-4.91168e-163	1.13961e-163	3.71889e-163	5.99223e-163	-9.83924e-166	1.57709e-163	3.61674e-163	-1.08448e-162	-3.89697e-164	-4.33903e-163	3.91199e-163	-6.46803e-163	-3.45201e-164	-4.72885e-163	1.05917e-162	-1.10594e-162	0
-5.39597e-163	3.74909e-163	1.07019e-163	8.1892e-163	1.50324e-163	-1.46674e-163	-3.11979e-163	-2.73907e-163	-3.1532e-163	2.30245e-164	5.78449e-164	7.41083e-163	-8.0294e-163	9.85583e-163	-4.91168e-163	1.13961e-163	3.71889e-163	5.99223e-163	-9.83924e-166	1.57709e-163	3.61674e-163	-1.08448e-162	-3.89697e-164	-4.33903e-163	3.91199e-163	-6.46803e-163	-3.45201e-164	-4.72885e-163	1.05917e-162	-1.10594e-162	0
-5.39597e-163	3.74909e-163	1.07019e-163	8.1892e-163	1.50324e-163	-1.46674e-163	-3.11979e-163	-2.73907e-163	-3.1532e-163	2.30245e-164	5.78449e-164	7.41083e-163	-8.0294e-163	9.85583e-163	-4.91168e-163	1.13961e-163	3.71889e-163	5.99223e-163	-9.83924e-166	1.57709e-163	3.61674e-163	-1.08448e-162	-3.89697e-164	-4.33903e-163	3.91199e-163	-6.46803e-163	-3.45201e-164	-4.72885e-163	1.05917e-162	-1.10594e-162	0
-5.39597e-163	3.74909e-163	1.07019e-163	8.1892e-163	1.50324e-163	-1.46674e-163	-3.11979e-163	-2.73907e-163	-3.1532e-163	2.30245e-164	5.78449e-164	7.41083e-163	-8.0294e-163	9.85583e-163	-4.91168e-163	1.13961e-163	3.71889e-163	5.99223e-163	-9.83924e-166	1.57709e-163	3.61674e-163	-1.08448e-162	-3.89697e-164	-4.33903e-163	3.91199e-163	-6.46803e-163	-3.45201e-164	-4.72885e-163	1.05917e-162	-1.10594e-162	0
-5.39597e-163	3.74909e-163	1.07019e-163	8.1892e-163	1.50324e-163	-1.46674e-163	-3.11979e-163	-2.73907e-163	-3.1532e-163	2.30245e-164	5.78449e-164	7.41083e-163	-8.0294e-163	9.85583e-163	-4.91168e-163	1.13961e-163	3.71889e-163	5.99223e-163	-9.83924e-166	1.57709e-163	3.61674e-163	-1.08448e-162	-3.89697e-164	-4.33903e-163	3.91199e-163	-6.46803e-163	-3.45201e-164	-4.72885e-163	1.05917e-162	-1.10594e-162	0
-5.39597e-163	3.74909e-163	1.07019e-163	8.1892e-163	1.50324e-163	-1.46674e-163	-3.11979e-163	-2.73907e-163	-3.1532e-163	2.30245e-164	5.78449e-164	7.41083e-163	-8.0294e-163	9.85583e-163	-4.91168e-163	1.13961e-163	3.71889e-163	5.99223e-163	-9.83924e-166	1.57709e-163	3.61674e-163	-1.08448e-162	-3.89697e-164	-4.33903e-163	3.91199e-163	-6.46803e-163	-3.45201e-164	-4.72885e-163	1.05917e-162	-1.10594e-162	0
-5.39597e-163	3.74909e-163	1.07019e-163	8.1892e-163	1.50324e-163	-1.46674e-163	-3.11979e-163	-2.73907e-163	-3.1532e-163	2.30245e-164	5.78449e-164	7.41083e-163	-8.0294e-163	9.85583e-163	-4.91168e-163	1.13961e-163	3.71889e-163	5.99223e-163	-9.83924e-166	1.57709e-163	3.61674e-163	-1.08448e-162	-3.89697e-164	-4.33903e-163	3.91199e-163	-6.46803e-163	-3.45201e-164	-4.72885e-163	1.05917e-162	-1.10594e-162	0
-5.39597e-163	3.74909e-163	1.07019e-163	8.1892e-163	1.50324e-163	-1.46674e-163	-3.11979e-163	-2.73907e-163	-3.1532e-163	2.30245e-164	5.78449e-164	7.41083e-163	-8.0294e-163	9.85583e-163	-4.91168e-163	1.13961e-163	3.71889e-163	5.99223e-163	-9.83924e-166	1.57709e-163	3.61674e-163	-1.08448e-162	-3.89697e-164	-4.33903e-163	3.91199e-163	-6.46803e-163	-3.45201e-164	-4.72885e-163	1.05917e-162	-1.10594e-162	0
-5.39597e-163	3.74909e-163	1.07019e-163	8.1892e-163	1.50324e-163	-1.46674e-163	-3.11979e-163	-2.73907e-163	-3.1532e-163	2.30245e-164	5.78449e-164	7.41083e-163	-8.0294e-163	9.85583e-163	-4.91168e-163	1.13961e-163	3.71889e-163	5.99223e-163	-9.83924e-166	1.57709e-163	3.61674e-163	-1.08448e-162	-3.89697e-164	-4.33903e-163	3.91199e-163	-6.46803e-163	-3.45201e-164	-4.72885e-163	1.05917e-162	-1.10594e-162	0
-5.39597e-163	3.74909e-163	1.07019e-163	8.1892e-163	1.50324e-163	-1.46674e-163	-3.11979e-163	-2.73907e-163	-3.1532e-163	2.30245e-164	5.78449e-164	7.41083e-163	-8.0294e-163	9.85583e-163	-4.91168e-163	1.13961e-163	3.71889e-163	5.99223e-163	-9.83924e-166	1.57709e-163	3.61674e-163	-1.08448e-162	-3.89697e-164	-4.33903e-163	3.91199e-163	-6.46803e-163	-3.45201e-164	-4.72885e-163	1.05917e-162	-1.10594e-162	0
-5.39597e-163	3.74909e-163	1.07019e-163	8.1892e-163	1.50324e-163	-1.46674e-163	-3.11979e-163	-2.73907e-163	-3.1532e-163	2.30245e-164	5.78449e-164	7.41083e-163	-8.0294e-163	9.85583e-163	-4.91168e-163	1.13961e-163	3.71889e-163	5.99223e-163	-9.83924e-166	1.57709e-163	3.61674e-163	-1.08448e-162	-3.89697e-164	-4.33903e-163	3.91199e-163	-6.46803e-163	-3.45201e-164	-4.72885e-163	1.05917e-162	-1.10594e-162	0
-5.39597e-163	3.74909e-163	1.07019e-163	8.1892e-163	1.50324e-163	-1.46674e-163	-3.11979e-163	-2.73907e-163	-3.1532e-163	2.30245e-164	5.78449e-164	7.41083e-163	-8.0294e-163	9.85583e-163	-4.91168e-163	1.13961e-163	3.71889e-163	5.99223e-163	-9.83924e-166	1.57709e-163	3.61674e-163	-1.08448e-162	-3.89697e-164	-4.33903e-163	3.91199e-163	-6.46803e-163	-3.45201e-164	-4.72885e-163	1.05917e-162	-1.10594e-162	0
-5.39597e-163	3.74909e-163	1.07019e-163	8.1892e-163	1.50324e-163	-1.46674e-163	-3.11979e-163	-2.73907e-163	-3.1532e-163	2.30245e-164	5.78449e-164	7.41083e-163	-8.0294e-163	9.85583e-163	-4.91168e-163	1.13961e-163	3.71889e-163	5.99223e-163	-9.83924e-166	1.57709e-163	3.61674e-163	-1.08448e-162	-3.89697e-164	-4.33903e-163	3.91199e-163	-6.46803e-163	-3.45201e-164	-4.72885e-163	1.05917e-162	-1.10594e-162	0
-5.39597e-163	3.74909e-163	1.07019e-163	8.1892e-163	1.50324e-163	-1.46674e-163	-3.11979e-163	-2.73907e-163	-3.1532e-163	2.30245e-164	5.78449e-164	7.41083e-163	-8.0294e-163	9.85583e-163	-4.91168e-163	1.13961e-163	3.71889e-163	5.99223e-163	-9.83924e-166	1.57709e-163	3.61674e-163	-1.08448e-162	-3.89697e-164	-4.33903e-163	3.91199e-163	-6.46803e-163	-3.45201e-164	-4.72885e-163	1.05917e-162	-1.10594e-162	0
-5.39597e-163	3.74909e-163	1.07019e-163	8.1892e-163	1.50324e-163	-1.46674e-163	-3.11979e-163	-2.73907e-163	-3.1532e-163	2.30245e-164	5.78449e-164	7.41083e-163	-8.0294e-163	9.85583e-163	-4.91168e-163	1.13961e-163	3.71889e-163	5.99223e-163	-9.83924e-166	1.57709e-163	3.61674e-163	-1.08448e-162	-3.89697e-164	-4.33903e-163	3.91199e-163	-6.46803e-163	-3.45201e-164	-4.72885e-163	1.05917e-162	-1.10594e-162	0
-5.39597e-163	3.74909e-163	1.07019e-163	8.1892e-163	1.50324e-163	-1.46674e-163	-3.11979e-163	-2.73907e-163	-3.1532e-163	2.30245e-164	5.78449e-164	7.41083e-163	-8.0294e-163	9.85583e-163	-4.91168e-163	1.13961e-163	3.71889e-163	5.99223e-163	-9.83924e-166	1.57709e-163	3.61674e-163	-1.08448e-162	-3.89697e-164	-4.33903e-163	3.91199e-163	-6.46803e-163	-3.45201e-164	-4.72885e-163	1.05917e-162	-1.10594e-162	0
-5.39597e-163	3.74909e-163	1.07019e-163	8.1892e-163	1.50324e-163	-1.46674e-163	-3.11979e-163	-2.73907e-163	-3.1532e-163	2.30245e-164	5.78449e-164	7.41083e-163	-8.0294e-163	9.85583e-163	-4.91168e-163	1.13961e-163	3.71889e-163	5.99223e-163	-9.83924e-166	1.57709e-163	3.61674e-163	-1.08448e-162	-3.89697e-164	-4.33903e-163	3.91199e-163	-6.46803e-163	-3.45201e-164	-4.72885e-163	1.05917e-162	-1.10594e-162	0
-5.39597e-163	3.74909e-163	1.07019e-163	8.1892e-163	1.50324e-163	-1.46674e-163	-3.11979e-163	-2.73907e-163	-3.1532e-163	2.30245e-164	5.78449e-164	7.41083e-163	-8.0294e-163	9.85583e-163	-4.91168e-163	1.13961e-163	3.71889e-163	5.99223e-163	-9.83924e-166	1.57709e-163	3.61674e-163	-1.08448e-162	-3.89697e-164	-4.33903e-163	3.91199e-163	-6.46803e-163	-3.45201e-164	-4.72885e-163	1.05917e-162	-1.10594e-162	0
-5.39597e-163	3.74909e-163	1.07019e-163	8.1892e-163	1.50324e-163	-1.46674e-163	-3.11979e-163	-2.73907e-163	-3.1532e-163	2.30245e-164	5.78449e-164	7.41083e-163	-8.0294e-163	9.85583e-163	-4.91168e-163	1.13961e-163	3.71889e-163	5.99223e-163	-9.83924e-166	1.57709e-163	3.61674e-163	-1.08448e-162	-3.89697e-164	-4.33903e-163	3.91199e-163	-6.46803e-163	-3.45201e-164	-4.72885e-163	1.05917e-162	-1.10594e-162	0
-5.39597e-163	3.74909e-163	1.07019e-163	8.1892e-163	1.50324e-163	-1.46674e-163	-3.11979e-163	-2.73907e-163	-3.1532e-163	2.30245e-164	5.78449e-164	7.41083e-163	-8.0294e-163	9.85583e-163	-4.91168e-163	1.13961e-163	3.71889e-163	5.99223e-163	-9.83924e-166	1.57709e-163	3.61674e-163	-1.08448e-162	-3.89697e-164	-4.33903e-163	3.91199e-163	-6.46803e-163	-3.45201e-164	-4.72885e-163	1.05917e-162	-1.10594e-162	0
-5.39597e-163	3.74909e-163	1.07019e-163	8.1892e-163	1.50324e-163	-1.46674e-163	-3.11979e-163	-2.73907e-163	-3.1532e-163	2.30245e-164	5.78449e-164	7.41083e-163	-8.0294e-163	9.85583e-163	-4.91168e-163	1.13961e-163	3.71889e-163	5.99223e-163	-9.83924e-166	1.57709e-163	3.61674e-163	-1.08448e-162	-3.89697e-164	-4.33903e-163	3.91199e-163	-6.46803e-163	-3.45201e-164	-4.72885e-163	1.05917e-162	-1.10594e-162	0
-5.39597e-163	3.74909e-163	1.07019e-163	8.1892e-163	1.50324e-163	-1.46674e-163	-3.11979e-163	-2.73907e-163	-3.1532e-163	2.30245e-164	5.78449e-164	7.41083e-163	-8.0294e-163	9.85583e-163	-4.91168e-163	1.13961e-163	3.71889e-163	5.99223e-163	-9.83924e-166	1.57709e-163	3.61674e-163	-1.08448e-162	-3.89697e-164	-4.33903e-163	3.91199e-163	-6.46803e-163	-3.45201e-164	-4.72885e-163	1.05917e-162	-1.10594e-162	0
-5.39597e-163	3.74909e-163	1.07019e-163	8.1892e-163	1.50324e-163	-1.46674e-163	-3.11979e-163	-2.73907e-163	-3.1532e-163	2.30245e-164	5.78449e-164	7.41083e-163	-8.0294e-163	9.85583e-163	-4.91168e-163	1.13961e-163	3.71889e-163	5.99223e-163	-9.83924e-166	1.57709e-163	3.61674e-163	-1.08448e-162	-3.89697e-164	-4.33903e-163	3.91199e-163	-6.46803e-163	-3.45201e-164	-4.72885e-163	1.05917e-162	-1.10594e-162	0
-5.39597e-163	3.74909e-163	1.07019e-163	8.1892e-163	1.50324e-163	-1.46674e-163	-3.11979e-163	-2.73907e-163	-3.1532e-163	2.30245e-164	5.78449e-164	7.41083e-163	-8.0294e-163	9.85583e-163	-4.91168e-163	1.13961e-163	3.71889e-163	5.99223e-163	-9.83924e-166	1.57709e-163	3.61674e-163	-1.08448e-162	-3.89697e-164	-4.33903e-163	3.91199e-163	-6.46803e-163	-3.45201e-164	-4.72885e-163	1.05917e-162	-1.10594e-162	0
-5.39597e-163	3.74909e-163	1.07019e-163	8.1892e-163	1.50324e-163	-1.46674e-163	-3.11979e-163	-2.73907e-163	-3.1532e-163	2.30245e-164	5.78449e-164	7.41083e-163	-8.0294e-163	9.85583e-163	-4.91168e-163	1.13961e-163	3.71889e-163	5.99223e-163	-9.83924e-166	1.57709e-163	3.61674e-163	-1.08448e-162	-3.89697e-164	-4.33903e-163	3.91199e-163	-6.46803e-163	-3.45201e-164	-4.72885e-163	1.05917e-162	-1.10594e-162	0
-5.39597e-163	3.74909e-163	1.07019e-163	8.1892e-163	1.50324e-163	-1.46674e-163	-3.11979e-163	-2.73907e-163	-3.1532e-163	2.30245e-164	5.78449e-164	7.41083e-163	-8.0294e-163	9.85583e-163	-4.91168e-163	1.13961e-163	3.71889e-163	5.99223e-163	-9.83924e-166	1.57709e-163	3.61674e-163	-1.08448e-162	-3.89697e-164	-4.33903e-163	3.91199e-163	-6.46803e-163	-3.45201e-164	-4.72885e-163	1.05917e-162	-1.10594e-162	0
-5.39597e-163	3.74909e-163	1.07019e-163	8.1892e-163	1.50324e-163	-1.46674e-163	-3.11979e-163	-2.73907e-163	-3.1532e-163	2.30245e-164	5.78449e-164	7.41083e-163	-8.0294e-163	9.85583e-163	-4.91168e-163	1.13961e-163	3.71889e-163	5.99223e-163	-9.83924e-166	1.57709e-163	3.61674e-163	-1.08448e-162	-3.89697e-164	-4.33903e-163	3.91199e-163	-6.46803e-163	-3.45201e-164	-4.72885e-163	1.05917e-162	-1.10594e-162	0
-5.39597e-163	3.74909e-163	1.07019e-163	8.1892e-163	1.50324e-163	-1.46674e-163	-3.11979e-163	-2.73907e-163	-3.1532e-163	2.30245e-164	5.78449e-164	7.41083e-163	-8.0294e-163	9.85583e-163	-4.91168e-163	1.13961e-163	3.71889e-163	5.99223e-163	-9.83924e-166	1.57709e-163	3.61674e-163	-1.08448e-162	-3.89697e-164	-4.33903e-163	3.91199e-163	-6.46803e-163	-3.45201e-164	-4.72885e-163	1.05917e-162	-1.10594e-162	0
-5.39597e-163	3.74909e-163	1.07019e-163	8.1892e-163	1.50324e-163	-1.46674e-163	-3.11979e-163	-2.73907e-163	-3.1532e-163	2.30245e-164	5.78449e-164	7.41083e-163	-8.0294e-163	9.85583e-163	-4.91168e-163	1.13961e-163	3.71889e-163	5.99223e-163	-9.83924e-166	1.57709e-163	3.61674e-163	-1.08448e-162	-3.89697e-164	-4.33903e-163	3.91199e-163	-6.46803e-163	-3.45201e-164	-4.72885e-163	1.05917e-162	-1.10594e-162	0
-5.39597e-163	3.74909e-163	1.07019e-163	8.1892e-163	1.50324e-163	-1.46674e-163	-3.11979e-163	-2.73907e-163	-3.1532e-163	2.30245e-164	5.78449e-164	7.41083e-163	-8.0294e-163	9.85583e-163	-4.91168e-163	1.13961e-163	3.71889e-163	5.99223e-163	-9.83924e-166	1.57709e-163	3.61674e-163	-1.08448e-162	-3.89697e-164	-4.33903e-163	3.91199e-163	-6.46803e-163	-3.45201e-164	-4.72885e-163	1.05917e-162	-1.10594e-162	0
-5.39597e-163	3.74909e-163	1.07019e-163	8.1892e-163	1.50324e-163	-1.46674e-163	-3.11979e-163	-2.73907e-163	-3.1532e-163	2.30245e-164	5.78449e-164	7.41083e-163	-8.0294e-163	9.85583e-163	-4.91168e-163	1.13961e-163	3.71889e-163	5.99223e-163	-9.83924e-166	1.57709e-163	3.61674e-163	-1.08448e-162	-3.89697e-164	-4.33903e-163	3.91199e-163	-6.46803e-163	-3.45201e-164	-4.72885e-163	1.05917e-162	-1.10594e-162	0
-5.39597e-163	3.74909e-163	1.07019e-163	8.1892e-163	1.50324e-163	-1.46674e-163	-3.11979e-163	-2.73907e-163	-3.1532e-163	2.30245e-164	5.78449e-164	7.41083e-163	-8.0294e-163	9.85583e-163	-4.91168e-163	1.13961e-163	3.71889e-163	5.99223e-163	-9.83924e-166	1.57709e-163	3.61674e-163	-1.08448e-162	-3.89697e-164	-4.33903e-163	3.91199e-163	-6.46803e-163	-3.45201e-164	-4.72885e-163	1.05917e-162	-1.10594e-162	0
-5.39597e-163	3.74909e-163	1.07019e-163	8.1892e-163	1.50324e-163	-1.46674e-163	-3.11979e-163	-2.73907e-163	-3.1532e-163	2.30245e-164	5.78449e-164	7.41083e-163	-8.0294e-163	9.85583e-163	-4.91168e-163	1.13961e-163	3.71889e-163	5.99223e-163	-9.83924e-166	1.57709e-163	3.61674e-163	-1.08448e-162	-3.89697e-164	-4.33903e-163	3.91199e-163	-6.46803e-163	-3.45201e-164	-4.72885e-163	1.05917e-162	-1.10594e-162	0
-5.39597e-163	3.74909e-163	1.07019e-163	8.1892e-163	1.50324e-163	-1.46674e-163	-3.11979e-163	-2.73907e-163	-3.1532e-163	2.30245e-164	5.78449e-164	7.41083e-163	-8.0294e-163	9.85583e-163	-4.91168e-163	1.13961e-163	3.71889e-163	5.99223e-163	-9.83924e-166	1.57709e-163	3.61674e-163	-1.08448e-162	-3.89697e-164	-4.33903e-163	3.91199e-163	-6.46803e-163	-3.45201e-164	-4.72885e-163	1.05917e-162	-1.10594e-162	0
-5.39597e-163	3.74909e-163	1.07019e-163	8.1892e-163	1.50324e-163	-1.46674e-163	-3.11979e-163	-2.73907e-163	-3.1532e-163	2.30245e-164	5.78449e-164	7.41083e-163	-8.0294e-163	9.85583e-163	-4.91168e-163	1.13961e-163	3.71889e-163	5.99223e-163	-9.83924e-166	1.57709e-163	3.61674e-163	-1.08448e-162	-3.89697e-164	-4.33903e-163	3.91199e-163	-6.46803e-163	-3.45201e-164	-4.72885e-163	1.05917e-162	-1.10594e-162	0
-5.39597e-163	3.74909e-163	1.07019e-163	8.1892e-163	1.50324e-163	-1.46674e-163	-3.11979e-163	-2.73907e-163	-3.1532e-163	2.30245e-164	5.78449e-164	7.41083e-163	-8.0294e-163	9.85583e-163	-4.91168e-163	1.13961e-163	3.71889e-163	5.99223e-163	-9.83924e-166	1.57709e-163	3.61674e-163	-1.08448e-162	-3.89697e-164	-4.33903e-163	3.91199e-163	-6.46803e-163	-3.45201e-164	-4.72885e-163	1.05917e-162	-1.10594e-162	0
-5.39597e-163	3.74909e-163	1.07019e-163	8.1892e-163	1.50324e-163	-1.46674e-163	-3.11979e-163	-2.73907e-163	-3.1532e-163	2.30245e-164	5.78449e-164	7.41083e-163	-8.0294e-163	9.85583e-163	-4.91168e-163	1.13961e-163	3.71889e-163	5.99223e-163	-9.83924e-166	1.57709e-163	3.61674e-163	-1.08448e-162	-3.89697e-164	-4.33903e-163	3.91199e-163	-6.46803e-163	-3.45201e-164	-4.72885e-163	1.05917e-162	-1.10594e-162	0
-5.39597e-163	3.74909e-163	1.07019e-163	8.1892e-163	1.50324e-163	-1.46674e-163	-3.11979e-163	-2.73907e-163	-3.1532e-163	2.30245e-164	5.78449e-164	7.41083e-163	-8.0294e-163	9.85583e-163	-4.91168e-163	1.13961e-163	3.71889e-163	5.99223e-163	-9.83924e-166	1.57709e-163	3.61674e-163	-1.08448e-162	-3.89697e-164	-4.33903e-163	3.91199e-163	-6.46803e-163	-3.45201e-164	-4.72885e-163	1.05917e-162	-1.10594e-162	0
-5.39597e-163	3.74909e-163	1.07019e-163	8.1892e-163	1.50324e-163	-1.46674e-163	-3.11979e-163	-2.73907e-163	-3.1532e-163	2.30245e-164	5.78449e-164	7.41083e-163	-8.0294e-163	9.85583e-163	-4.91168e-163	1.13961e-163	3.71889e-163	5.99223e-163	-9.83924e-166	1.57709e-163	3.61674e-163	-1.08448e-162	-3.89697e-164	-4.33903e-163	3.91199e-163	-6.46803e-163	-3.45201e-164	-4.72885e-163	1.05917e-162	-1.10594e-162	0
-5.39597e-163	3.74909e-163	1.07019e-163	8.1892e-163	1.50324e-163	-1.46674e-163	-3.11979e-163	-2.73907e-163	-3.1532e-163	2.30245e-164	5.78449e-164	7.41083e-163	-8.0294e-163	9.85583e-163	-4.91168e-163	1.13961e-163	3.71889e-163	5.99223e-163	-9.83924e-166	1.57709e-163	3.61674e-163	-1.08448e-162	-3.89697e-164	-4.33903e-163	3.91199e-163	-6.46803e-163	-3.45201e-164	-4.72885e-163	1.05917e-162	-1.10594e-162	0
-5.39597e-163	3.74909e-163	1.07019e-163	8.1892e-163	1.50324e-163	-1.46674e-163	-3.11979e-163	-2.73907e-163	-3.1532e-163	2.30245e-164	5.78449e-164	7.41083e-163	-8.0294e-163	9.85583e-163	-4.91168e-163	1.13961e-163	3.71889e-163	5.99223e-163	-9.83924e-166	1.57709e-163	3.61674e-163	-1.08448e-162	-3.89697e-164	-4.33903e-163	3.91199e-163	-6.46803e-163	-3.45201e-164	-4.72885e-163	1.05917e-162	-1.10594e-162	0
-5.39597e-163	3.74909e-163	1.07019e-163	8.1892e-163	1.50324e-163	-1.46674e-163	-3.11979e-163	-2.73907e-163	-3.1532e-163	2.30245e-164	5.78449e-164	7.41083e-163	-8.0294e-163	9.85583e-163	-4.91168e-163	1.13961e-163	3.71889e-163	5.99223e-163	-9.83924e-166	1.57709e-163	3.61674e-163	-1.08448e-162	-3.89697e-164	-4.33903e-163	3.91199e-163	-6.46803e-163	-3.45201e-164	-4.72885e-163	1.05917e-162	-1.10594e-162	0
-5.39597e-163	3.74909e-163	1.07019e-163	8.1892e-163	1.50324e-163	-1.46674e-163	-3.11979e-163	-2.73907e-163	-3.1532e-163	2.30245e-164	5.78449e-164	7.41083e-163	-8.0294e-163	9.85583e-163	-4.91168e-163	1.13961e-163	3.71889e-163	5.99223e-163	-9.83924e-166	1.57709e-163	3.61674e-163	-1.08448e-162	-3.89697e-164	-4.33903e-163	3.91199e-163	-6.46803e-163	-3.45201e-164	-4.72885e-163	1.05917e-162	-1.10594e-162	0
-5.39597e-163	3.74909e-163	1.07019e-163	8.1892e-163	1.50324e-163	-1.46674e-163	-3.11979e-163	-2.73907e-163	-3.1532e-163	2.30245e-164	5.78449e-164	7.41083e-163	-8.0294e-163	9.85583e-163	-4.91168e-163	1.13961e-163	3.71889e-163	5.99223e-163	-9.83924e-166	1.57709e-163	3.61674e-163	-1.08448e-162	-3.89697e-164	-4.33903e-163	3.91199e-163	-6.46803e-163	-3.45201e-164	-4.72885e-163	1.05917e-162	-1.10594e-162	0
-5.39597e-163	3.74909e-163	1.07019e-163	8.1892e-163	1.50324e-163	-1.46674e-163	-3.11979e-163	-2.73907e-163	-3.1532e-163	2.30245e-164	5.78449e-164	7.41083e-163	-8.0294e-163	9.85583e-163	-4.91168e-163	1.13961e-163	3.71889e-163	5.99223e-163	-9.83924e-166	1.57709e-163	3.61674e-163	-1.08448e-162	-3.89697e-164	-4.33903e-163	3.91199e-163	-6.46803e-163	-3.45201e-164	-4.72885e-163	1.05917e-162	-1.10594e-162	0
-5.39597e-163	3.74909e-163	1.07019e-163	8.1892e-163	1.50324e-163	-1.46674e-163	-3.11979e-163	-2.73907e-163	-3.1532e-163	2.30245e-164	5.78449e-164	7.41083e-163	-8.0294e-163	9.85583e-163	-4.91168e-163	1.13961e-163	3.71889e-163	5.99223e-163	-9.83924e-166	1.57709e-163	3.61674e-163	-1.08448e-162	-3.89697e-164	-4.33903e-163	3.91199e-163	-6.46803e-163	-3.45201e-164	-4.72885e-163	1.05917e-162	-1.10594e-162	0
-5.39597e-163	3.74909e-163	1.07019e-163	8.1892e-163	1.50324e-163	-1.46674e-163	-3.11979e-163	-2.73907e-163	-3.1532e-163	2.30245e-164	5.78449e-164	7.41083e-163	-8.0294e-163	9.85583e-163	-4.91168e-163	1.13961e-163	3.71889e-163	5.99223e-163	-9.83924e-166	1.57709e-163	3.61674e-163	-1.08448e-162	-3.89697e-164	-4.33903e-163	3.91199e-163	-6.46803e-163	-3.45201e-164	-4.72885e-163	1.05917e-162	-1.10594e-162	0
-5.39597e-163	3.74909e-163	1.07019e-163	8.1892e-163	1.50324e-163	-1.46674e-163	-3.11979e-163	-2.73907e-163	-3.1532e-163	2.30245e-164	5.78449e-164	7.41083e-163	-8.0294e-163	9.85583e-163	-4.91168e-163	1.13961e-163	3.71889e-163	5.99223e-163	-9.83924e-166	1.57709e-163	3.61674e-163	-1.08448e-162	-3.89697e-164	-4.33903e-163	3.91199e-163	-6.46803e-163	-3.45201e-164	-4.72885e-163	1.05917e-162	-1.10594e-162	0
-5.39597e-163	3.74909e-163	1.07019e-163	8.1892e-163	1.50324e-163	-1.46674e-163	-3.11979e-163	-2.73907e-163	-3.1532e-163	2.30245e-164	5.78449e-164	7.41083e-163	-8.0294e-163	9.85583e-163	-4.91168e-163	1.13961e-163	3.71889e-163	5.99223e-163	-9.83924e-166	1.57709e-163	3.61674e-163	-1.08448e-162	-3.89697e-164	-4.33903e-163	3.91199e-163	-6.46803e-163	-3.45201e-164	-4.72885e-163	1.05917e-162	-1.10594e-162	0
-5.39597e-163	3.74909e-163	1.07019e-163	8.1892e-163	1.50324e-163	-1.46674e-163	-3.11979e-163	-2.73907e-163	-3.1532e-163	2.30245e-164	5.78449e-164	7.41083e-163	-8.0294e-163	9.85583e-163	-4.91168e-163	1.13961e-163	3.71889e-163	5.99223e-163	-9.83924e-166	1.57709e-163	3.61674e-163	-1.08448e-162	-3.89697e-164	-4.33903e-163	3.91199e-163	-6.46803e-163	-3.45201e-164	-4.72885e-163	1.05917e-162	-1.10594e-162	0
-5.39597e-163	3.74909e-163	1.07019e-163	8.1892e-163	1.50324e-163	-1.46674e-163	-3.11979e-163	-2.73907e-163	-3.1532e-163	2.30245e-164	5.78449e-164	7.41083e-163	-8.0294e-163	9.85583e-163	-4.91168e-163	1.13961e-163	3.71889e-163	5.99223e-163	-9.83924e-166	1.57709e-163	3.61674e-163	-1.08448e-162	-3.89697e-164	-4.33903e-163	3.91199e-163	-6.46803e-163	-3.45201e-164	-4.72885e-163	1.05917e-162	-1.10594e-162	0
-5.39597e-163	3.74909e-163	1.07019e-163	8.1892e-163	1.50324e-163	-1.46674e-163	-3.11979e-163	-2.73907e-163	-3.1532e-163	2.30245e-164	5.78449e-164	7.41083e-163	-8.0294e-163	9.85583e-163	-4.91168e-163	1.13961e-163	3.71889e-163	5.99223e-163	-9.83924e-166	1.57709e-163	3.61674e-163	-1.08448e-162	-3.89697e-164	-4.33903e-163	3.91199e-163	-6.46803e-163	-3.45201e-164	-4.72885e-163	1.05917e-162	-1.10594e-162	0
-5.39597e-163	3.74909e-163	1.07019e-163	8.1892e-163	1.50324e-163	-1.46674e-163	-3.11979e-163	-2.73907e-163	-3.1532e-163	2.30245e-164	5.78449e-164	7.41083e-163	-8.0294e-163	9.85583e-163	-4.91168e-163	1.13961e-163	3.71889e-163	5.99223e-163	-9.83924e-166	1.57709e-163	3.61674e-163	-1.08448e-162	-3.89697e-164	-4.33903e-163	3.91199e-163	-6.46803e-163	-3.45201e-164	-4.72885e-163	1.05917e-162	-1.10594e-162	0
-5.39597e-163	3.74909e-163	1.07019e-163	8.1892e-163	1.50324e-163	-1.46674e-163	-3.11979e-163	-2.73907e-163	-3.1532e-163	2.30245e-164	5.78449e-164	7.41083e-163	-8.0294e-163	9.85583e-163	-4.91168e-163	1.13961e-163	3.71889e-163	5.99223e-163	-9.83924e-166	1.57709e-163	3.61674e-163	-1.08448e-162	-3.89697e-164	-4.33903e-163	3.91199e-163	-6.46803e-163	-3.45201e-164	-4.72885e-163	1.05917e-162	-1.10594e-162	0
-5.39597e-163	3.74909e-163	1.07019e-163	8.1892e-163	1.50324e-163	-1.46674e-163	-3.11979e-163	-2.73907e-163	-3.1532e-163	2.30245e-164	5.78449e-164	7.41083e-163	-8.0294e-163	9.85583e-163	-4.91168e-163	1.13961e-163	3.71889e-163	5.99223e-163	-9.83924e-166	1.57709e-163	3.61674e-163	-1.08448e-162	-3.89697e-164	-4.33903e-163	3.91199e-163	-6.46803e-163	-3.45201e-164	-4.72885e-163	1.05917e-162	-1.10594e-162	0
-5.39597e-163	3.74909e-163	1.07019e-163	8.1892e-163	1.50324e-163	-1.46674e-163	-3.11979e-163	-2.73907e-163	-3.1532e-163	2.30245e-164	5.78449e-164	7.41083e-163	-8.0294e-163	9.85583e-163	-4.91168e-163	1.13961e-163	3.71889e-163	5.99223e-163	-9.83924e-166	1.57709e-163	3.61674e-163	-1.08448e-162	-3.89697e-164	-4.33903e-163	3.91199e-163	-6.46803e-163	-3.45201e-164	-4.72885e-163	1.05917e-162	-1.10594e-162	0
-5.39597e-163	3.74909e-163	1.07019e-163	8.1892e-163	1.50324e-163	-1.46674e-163	-3.11979e-163	-2.73907e-163	-3.1532e-163	2.30245e-164	5.78449e-164	7.41083e-163	-8.0294e-163	9.85583e-163	-4.91168e-163	1.13961e-163	3.71889e-163	5.99223e-163	-9.83924e-166	1.57709e-163	3.61674e-163	-1.08448e-162	-3.89697e-164	-4.33903e-163	3.91199e-163	-6.46803e-163	-3.45201e-164	-4.72885e-163	1.05917e-162	-1.10594e-162	0
-5.39597e-163	3.74909e-163	1.07019e-163	8.1892e-163	1.50324e-163	-1.46674e-163	-3.11979e-163	-2.73907e-163	-3.1532e-163	2.30245e-164	5.78449e-164	7.41083e-163	-8.0294e-163	9.85583e-163	-4.91168e-163	1.13961e-163	3.71889e-163	5.99223e-163	-9.83924e-166	1.57709e-163	3.61674e-163	-1.08448e-162	-3.89697e-164	-4.33903e-163	3.91199e-163	-6.46803e-163	-3.45201e-164	-4.72885e-163	1.05917e-162	-1.10594e-162	0
-5.39597e-163	3.74909e-163	1.07019e-163	8.1892e-163	1.50324e-163	-1.46674e-163	-3.11979e-163	-2.73907e-163	-3.1532e-163	2.30245e-164	5.78449e-164	7.41083e-163	-8.0294e-163	9.85583e-163	-4.91168e-163	1.13961e-163	3.71889e-163	5.99223e-163	-9.83924e-166	1.57709e-163	3.61674e-163	-1.08448e-162	-3.89697e-164	-4.33903e-163	3.91199e-163	-6.46803e-163	-3.45201e-164	-4.72885e-163	1.05917e-162	-1.10594e-162	0
-5.39597e-163	3.74909e-163	1.07019e-163	8.1892e-163	1.50324e-163	-1.46674e-163	-3.11979e-163	-2.73907e-163	-3.1532e-163	2.30245e-164	5.78449e-164	7.41083e-163	-8.0294e-163	9.85583e-163	-4.91168e-163	1.13961e-163	3.71889e-163	5.99223e-163	-9.83924e-166	1.57709e-163	3.61674e-163	-1.08448e-162	-3.89697e-164	-4.33903e-163	3.91199e-163	-6.46803e-163	-3.45201e-164	-4.72885e-163	1.05917e-162	-1.10594e-162	0
-5.39597e-163	3.74909e-163	1.07019e-163	8.1892e-163	1.50324e-163	-1.46674e-163	-3.11979e-163	-2.73907e-163	-3.1532e-163	2.30245e-164	5.78449e-164	7.41083e-163	-8.0294e-163	9.85583e-163	-4.91168e-163	1.13961e-163	3.71889e-163	5.99223e-163	-9.83924e-166	1.57709e-163	3.61674e-163	-1.08448e-162	-3.89697e-164	-4.33903e-163	3.91199e-163	-6.46803e-163	-3.45201e-164	-4.72885e-163	1.05917e-162	-1.10594e-162	0
-5.39597e-163	3.74909e-163	1.07019e-163	8.1892e-163	1.50324e-163	-1.46674e-163	-3.11979e-163	-2.73907e-163	-3.1532e-163	2.30245e-164	5.78449e-164	7.41083e-163	-8.0294e-163	9.85583e-163	-4.91168e-163	1.13961e-163	3.71889e-163	5.99223e-163	-9.83924e-166	1.57709e-163	3.61674e-163	-1.08448e-162	-3.89697e-164	-4.33903e-163	3.91199e-163	-6.46803e-163	-3.45201e-164	-4.72885e-163	1.05917e-162	-1.10594e-162	0
-5.39597e-163	3.74909e-163	1.07019e-163	8.1892e-163	1.50324e-163	-1.46674e-163	-3.11979e-163	-2.73907e-163	-3.1532e-163	2.30245e-164	5.78449e-164	7.41083e-163	-8.0294e-163	9.85583e-163	-4.91168e-163	1.13961e-163	3.71889e-163	5.99223e-163	-9.83924e-166	1.57709e-163	3.61674e-163	-1.08448e-162	-3.89697e-164	-4.33903e-163	3.91199e-163	-6.46803e-163	-3.45201e-164	-4.72885e-163	1.05917e-162	-1.10594e-162	0
-5.39597e-163	3.74909e-163	1.07019e-163	8.1892e-163	1.50324e-163	-1.46674e-163	-3.11979e-163	-2.73907e-163	-3.1532e-163	2.30245e-164	5.78449e-164	7.41083e-163	-8.0294e-163	9.85583e-163	-4.91168e-163	1.13961e-163	3.71889e-163	5.99223e-163	-9.83924e-166	1.57709e-163	3.61674e-163	-1.08448e-162	-3.89697e-164	-4.33903e-163	3.91199e-163	-6.46803e-163	-3.45201e-164	-4.72885e-163	1.05917e-162	-1.10594e-162	0
-5.39597e-163	3.74909e-163	1.07019e-163	8.1892e-163	1.50324e-163	-1.46674e-163	-3.11979e-163	-2.73907e-163	-3.1532e-163	2.30245e-164	5.78449e-164	7.41083e-163	-8.0294e-163	9.85583e-163	-4.91168e-163	1.13961e-163	3.71889e-163	5.99223e-163	-9.83924e-166	1.57709e-163	3.61674e-163	-1.08448e-162	-3.89697e-164	-4.33903e-163	3.91199e-163	-6.46803e-163	-3.45201e-164	-4.72885e-163	1.05917e-162	-1.10594e-162	0
-5.39597e-163	3.74909e-163	1.07019e-163	8.1892e-163	1.50324e-163	-1.46674e-163	-3.11979e-163	-2.73907e-163	-3.1532e-163	2.30245e-164	5.78449e-164	7.41083e-163	-8.0294e-163	9.85583e-163	-4.91168e-163	1.13961e-163	3.71889e-163	5.99223e-163	-9.83924e-166	1.57709e-163	3.61674e-163	-1.08448e-162	-3.89697e-164	-4.33903e-163	3.91199e-163	-6.46803e-163	-3.45201e-164	-4.72885e-163	1.05917e-162	-1.10594e-162	0
-5.39597e-163	3.74909e-163	1.07019e-163	8.1892e-163	1.50324e-163	-1.46674e-163	-3.11979e-163	-2.73907e-163	-3.1532e-163	2.30245e-164	5.78449e-164	7.41083e-163	-8.0294e-163	9.85583e-163	-4.91168e-163	1.13961e-163	3.71889e-163	5.99223e-163	-9.83924e-166	1.57709e-163	3.61674e-163	-1.08448e-162	-3.89697e-164	-4.33903e-163	3.91199e-163	-6.46803e-163	-3.45201e-164	-4.72885e-163	1.05917e-162	-1.10594e-162	0
-5.39597e-163	3.74909e-163	1.07019e-163	8.1892e-163	1.50324e-163	-1.46674e-163	-3.11979e-163	-2.73907e-163	-3.1532e-163	2.30245e-164	5.78449e-164	7.41083e-163	-8.0294e-163	9.85583e-163	-4.91168e-163	1.13961e-163	3.71889e-163	5.99223e-163	-9.83924e-166	1.57709e-163	3.61674e-163	-1.08448e-162	-3.89697e-164	-4.33903e-163	3.91199e-163	-6.46803e-163	-3.45201e-164	-4.72885e-163	1.05917e-162	-1.10594e-162	0
-5.39597e-163	3.74909e-163	1.07019e-163	8.1892e-163	1.50324e-163	-1.46674e-163	-3.11979e-163	-2.73907e-163	-3.1532e-163	2.30245e-164	5.78449e-164	7.41083e-163	-8.0294e-163	9.85583e-163	-4.91168e-163	1.13961e-163	3.71889e-163	5.99223e-163	-9.83924e-166	1.57709e-163	3.61674e-163	-1.08448e-162	-3.89697e-164	-4.33903e-163	3.91199e-163	-6.46803e-163	-3.45201e-164	-4.72885e-163	1.05917e-162	-1.10594e-162	0
-5.39597e-163	3.74909e-163	1.07019e-163	8.1892e-163	1.50324e-163	-1.46674e-163	-3.11979e-163	-2.73907e-163	-3.1532e-163	2.30245e-164	5.78449e-164	7.41083e-163	-8.0294e-163	9.85583e-163	-4.91168e-163	1.13961e-163	3.71889e-163	5.99223e-163	-9.83924e-166	1.57709e-163	3.61674e-163	-1.08448e-162	-3.89697e-164	-4.33903e-163	3.91199e-163	-6.46803e-163	-3.45201e-164	-4.72885e-163	1.05917e-162	-1.10594e-162	0
-5.39597e-163	3.74909e-163	1.07019e-163	8.1892e-163	1.50324e-163	-1.46674e-163	-3.11979e-163	-2.73907e-163	-3.1532e-163	2.30245e-164	5.78449e-164	7.41083e-163	-8.0294e-163	9.85583e-163	-4.91168e-163	1.13961e-163	3.71889e-163	5.99223e-163	-9.83924e-166	1.57709e-163	3.61674e-163	-1.08448e-162	-3.89697e-164	-4.33903e-163	3.91199e-163	-6.46803e-163	-3.45201e-164	-4.72885e-163	1.05917e-162	-1.10594e-162	0
-5.39597e-163	3.74909e-163	1.07019e-163	8.1892e-163	1.50324e-163	-1.46674e-163	-3.11979e-163	-2.73907e-163	-3.1532e-163	2.30245e-164	5.78449e-164	7.41083e-163	-8.0294e-163	9.85583e-163	-4.91168e-163	1.13961e-163	3.71889e-163	5.99223e-163	-9.83924e-166	1.57709e-163	3.61674e-163	-1.08448e-162	-3.89697e-164	-4.33903e-163	3.91199e-163	-6.46803e-163	-3.45201e-164	-4.72885e-163	1.05917e-162	-1.10594e-162	0
-5.39597e-163	3.74909e-163	1.07019e-163	8.1892e-163	1.50324e-163	-1.46674e-163	-3.11979e-163	-2.73907e-163	-3.1532e-163	2.30245e-164	5.78449e-164	7.41083e-163	-8.0294e-163	9.85583e-163	-4.91168e-163	1.13961e-163	3.71889e-163	5.99223e-163	-9.83924e-166	1.57709e-163	3.61674e-163	-1.08448e-162	-3.89697e-164	-4.33903e-163	3.91199e-163	-6.46803e-163	-3.45201e-164	-4.72885e-163	1.05917e-162	-1.10594e-162	0
-5.39597e-163	3.74909e-163	1.07019e-163	8.1892e-163	1.50324e-163	-1.46674e-163	-3.11979e-163	-2.73907e-163	-3.1532e-163	2.30245e-164	5.78449e-164	7.41083e-163	-8.0294e-163	9.85583e-163	-4.91168e-163	1.13961e-163	3.71889e-163	5.99223e-163	-9.83924e-166	1.57709e-163	3.61674e-163	-1.08448e-162	-3.89697e-164	-4.33903e-163	3.91199e-163	-6.46803e-163	-3.45201e-164	-4.72885e-163	1.05917e-162	-1.10594e-162	0
-5.39597e-163	3.74909e-163	1.07019e-163	8.1892e-163	1.50324e-163	-1.46674e-163	-3.11979e-163	-2.73907e-163	-3.1532e-163	2.30245e-164	5.78449e-164	7.41083e-163	-8.0294e-163	9.85583e-163	-4.91168e-163	1.13961e-163	3.71889e-163	5.99223e-163	-9.83924e-166	1.57709e-163	3.61674e-163	-1.08448e-162	-3.89697e-164	-4.33903e-163	3.91199e-163	-6.46803e-163	-3.45201e-164	-4.72885e-163	1.05917e-162	-1.10594e-162	0
-5.39597e-163	3.74909e-163	1.07019e-163	8.1892e-163	1.50324e-163	-1.46674e-163	-3.11979e-163	-2.73907e-163	-3.1532e-163	2.30245e-164	5.78449e-164	7.41083e-163	-8.0294e-163	9.85583e-163	-4.91168e-163	1.13961e-163	3.71889e-163	5.99223e-163	-9.83924e-166	1.57709e-163	3.61674e-163	-1.08448e-162	-3.89697e-164	-4.33903e-163	3.91199e-163	-6.46803e-163	-3.45201e-164	-4.72885e-163	1.05917e-162	-1.10594e-162	0
-5.39597e-163	3.74909e-163	1.07019e-163	8.1892e-163	1.50324e-163	-1.46674e-163	-3.11979e-163	-2.73907e-163	-3.1532e-163	2.30245e-164	5.78449e-164	7.41083e-163	-8.0294e-163	9.85583e-163	-4.91168e-163	1.13961e-163	3.71889e-163	5.99223e-163	-9.83924e-166	1.57709e-163	3.61674e-163	-1.08448e-162	-3.89697e-164	-4.33903e-163	3.91199e-163	-6.46803e-163	-3.45201e-164	-4.72885e-163	1.05917e-162	-1.10594e-162	0
-5.39597e-163	3.74909e-163	1.07019e-163	8.1892e-163	1.50324e-163	-1.46674e-163	-3.11979e-163	-2.73907e-163	-3.1532e-163	2.30245e-164	5.78449e-164	7.41083e-163	-8.0294e-163	9.85583e-163	-4.91168e-163	1.13961e-163	3.71889e-163	5.99223e-163	-9.83924e-166	1.57709e-163	3.61674e-163	-1.08448e-162	-3.89697e-164	-4.33903e-163	3.91199e-163	-6.46803e-163	-3.45201e-164	-4.72885e-163	1.05917e-162	-1.10594e-162	0
-5.39597e-163	3.74909e-163	1.07019e-163	8.1892e-163	1.50324e-163	-1.46674e-163	-3.11979e-163	-2.73907e-163	-3.1532e-163	2.30245e-164	5.78449e-164	7.41083e-163	-8.0294e-163	9.85583e-163	-4.91168e-163	1.13961e-163	3.71889e-163	5.99223e-163	-9.83924e-166	1.57709e-163	3.61674e-163	-1.08448e-162	-3.89697e-164	-4.33903e-163	3.91199e-163	-6.46803e-163	-3.45201e-164	-4.72885e-163	1.05917e-162	-1.10594e-162	0
-5.39597e-163	3.74909e-163	1.07019e-163	8.1892e-163	1.50324e-163	-1.46674e-163	-3.11979e-163	-2.73907e-163	-3.1532e-163	2.30245e-164	5.78449e-164	7.41083e-163	-8.0294e-163	9.85583e-163	-4.91168e-163	1.13961e-163	3.71889e-163	5.99223e-163	-9.83924e-166	1.57709e-163	3.61674e-163	-1.08448e-162	-3.89697e-164	-4.33903e-163	3.91199e-163	-6.46803e-163	-3.45201e-164	-4.72885e-163	1.05917e-162	-1.10594e-162	0
-5.39597e-163	3.74909e-163	1.07019e-163	8.1892e-163	1.50324e-163	-1.46674e-163	-3.11979e-163	-2.73907e-163	-3.1532e-163	2.30245e-164	5.78449e-164	7.41083e-163	-8.0294e-163	9.85583e-163	-4.91168e-163	1.13961e-163	3.71889e-163	5.99223e-163	-9.83924e-166	1.57709e-163	3.61674e-163	-1.08448e-162	-3.89697e-164	-4.33903e-163	3.91199e-163	-6.46803e-163	-3.45201e-164	-4.72885e-163	1.05917e-162	-1.10594e-162	0
-5.39597e-163	3.74909e-163	1.07019e-163	8.1892e-163	1.50324e-163	-1.46674e-163	-3.11979e-163	-2.73907e-163	-3.1532e-163	2.30245e-164	5.78449e-164	7.41083e-163	-8.0294e-163	9.85583e-163	-4.91168e-163	1.13961e-163	3.71889e-163	5.99223e-163	-9.83924e-166	1.57709e-163	3.61674e-163	-1.08448e-162	-3.89697e-164	-4.33903e-163	3.91199e-163	-6.46803e-163	-3.45201e-164	-4.72885e-163	1.05917e-162	-1.10594e-162	0
-5.39597e-163	3.74909e-163	1.07019e-163	8.1892e-163	1.50324e-163	-1.46674e-163	-3.11979e-163	-2.73907e-163	-3.1532e-163	2.30245e-164	5.78449e-164	7.41083e-163	-8.0294e-163	9.85583e-163	-4.91168e-163	1.13961e-163	3.71889e-163	5.99223e-163	-9.83924e-166	1.57709e-163	3.61674e-163	-1.08448e-162	-3.89697e-164	-4.33903e-163	3.91199e-163	-6.46803e-163	-3.45201e-164	-4.72885e-163	1.05917e-162	-1.10594e-162	0
-5.39597e-163	3.74909e-163	1.07019e-163	8.1892e-163	1.50324e-163	-1.46674e-163	-3.11979e-163	-2.73907e-163	-3.1532e-163	2.30245e-164	5.78449e-164	7.41083e-163	-8.0294e-163	9.85583e-163	-4.91168e-163	1.13961e-163	3.71889e-163	5.99223e-163	-9.83924e-166	1.57709e-163	3.61674e-163	-1.08448e-162	-3.89697e-164	-4.33903e-163	3.91199e-163	-6.46803e-163	-3.45201e-164	-4.72885e-163	1.05917e-162	-1.10594e-162	0
-5.39597e-163	3.74909e-163	1.07019e-163	8.1892e-163	1.50324e-163	-1.46674e-163	-3.11979e-163	-2.73907e-163	-3.1532e-163	2.30245e-164	5.78449e-164	7.41083e-163	-8.0294e-163	9.85583e-163	-4.91168e-163	1.13961e-163	3.71889e-163	5.99223e-163	-9.83924e-166	1.57709e-163	3.61674e-163	-1.08448e-162	-3.89697e-164	-4.33903e-163	3.91199e-163	-6.46803e-163	-3.45201e-164	-4.72885e-163	1.05917e-162	-1.10594e-162	0
-5.39597e-163	3.74909e-163	1.07019e-163	8.1892e-163	1.50324e-163	-1.46674e-163	-3.11979e-163	-2.73907e-163	-3.1532e-163	2.30245e-164	5.78449e-164	7.41083e-163	-8.0294e-163	9.85583e-163	-4.91168e-163	1.13961e-163	3.71889e-163	5.99223e-163	-9.83924e-166	1.57709e-163	3.61674e-163	-1.08448e-162	-3.89697e-164	-4.33903e-163	3.91199e-163	-6.46803e-163	-3.45201e-164	-4.72885e-163	1.05917e-162	-1.10594e-162	0
-5.39597e-163	3.74909e-163	1.07019e-163	8.1892e-163	1.50324e-163	-1.46674e-163	-3.11979e-163	-2.73907e-163	-3.1532e-163	2.30245e-164	5.78449e-164	7.41083e-163	-8.0294e-163	9.85583e-163	-4.91168e-163	1.13961e-163	3.71889e-163	5.99223e-163	-9.83924e-166	1.57709e-163	3.61674e-163	-1.08448e-162	-3.89697e-164	-4.33903e-163	3.91199e-163	-6.46803e-163	-3.45201e-164	-4.72885e-163	1.05917e-162	-1.10594e-162	0
-5.39597e-163	3.74909e-163	1.07019e-163	8.1892e-163	1.50324e-163	-1.46674e-163	-3.11979e-163	-2.73907e-163	-3.1532e-163	2.30245e-164	5.78449e-164	7.41083e-163	-8.0294e-163	9.85583e-163	-4.91168e-163	1.13961e-163	3.71889e-163	5.99223e-163	-9.83924e-166	1.57709e-163	3.61674e-163	-1.08448e-162	-3.89697e-164	-4.33903e-163	3.91199e-163	-6.46803e-163	-3.45201e-164	-4.72885e-163	1.05917e-162	-1.10594e-162	0
-5.39597e-163	3.74909e-163	1.07019e-163	8.1892e-163	1.50324e-163	-1.46674e-163	-3.11979e-163	-2.73907e-163	-3.1532e-163	2.30245e-164	5.78449e-164	7.41083e-163	-8.0294e-163	9.85583e-163	-4.91168e-163	1.13961e-163	3.71889e-163	5.99223e-163	-9.83924e-166	1.57709e-163	3.61674e-163	-1.08448e-162	-3.89697e-164	-4.33903e-163	3.91199e-163	-6.46803e-163	-3.45201e-164	-4.72885e-163	1.05917e-162	-1.10594e-162	0
-5.39597e-163	3.74909e-163	1.07019e-163	8.1892e-163	1.50324e-163	-1.46674e-163	-3.11979e-163	-2.73907e-163	-3.1532e-163	2.30245e-164	5.78449e-164	7.41083e-163	-8.0294e-163	9.85583e-163	-4.91168e-163	1.13961e-163	3.71889e-163	5.99223e-163	-9.83924e-166	1.57709e-163	3.61674e-163	-1.08448e-162	-3.89697e-164	-4.33903e-163	3.91199e-163	-6.46803e-163	-3.45201e-164	-4.72885e-163	1.05917e-162	-1.10594e-162	0
-5.39597e-163	3.74909e-163	1.07019e-163	8.1892e-163	1.50324e-163	-1.46674e-163	-3.11979e-163	-2.73907e-163	-3.1532e-163	2.30245e-164	5.78449e-164	7.41083e-163	-8.0294e-163	9.85583e-163	-4.91168e-163	1.13961e-163	3.71889e-163	5.99223e-163	-9.83924e-166	1.57709e-163	3.61674e-163	-1.08448e-162	-3.89697e-164	-4.33903e-163	3.91199e-163	-6.46803e-163	-3.45201e-164	-4.72885e-163	1.05917e-162	-1.10594e-162	0
-5.39597e-163	3.74909e-163	1.07019e-163	8.1892e-163	1.50324e-163	-1.46674e-163	-3.11979e-163	-2.73907e-163	-3.1532e-163	2.30245e-164	5.78449e-164	7.41083e-163	-8.0294e-163	9.85583e-163	-4.91168e-163	1.13961e-163	3.71889e-163	5.99223e-163	-9.83924e-166	1.57709e-163	3.61674e-163	-1.08448e-162	-3.89697e-164	-4.33903e-163	3.91199e-163	-6.46803e-163	-3.45201e-164	-4.72885e-163	1.05917e-162	-1.10594e-162	0
-5.39597e-163	3.74909e-163	1.07019e-163	8.1892e-163	1.50324e-163	-1.46674e-163	-3.11979e-163	-2.73907e-163	-3.1532e-163	2.30245e-164	5.78449e-164	7.41083e-163	-8.0294e-163	9.85583e-163	-4.91168e-163	1.13961e-163	3.71889e-163	5.99223e-163	-9.83924e-166	1.57709e-163	3.61674e-163	-1.08448e-162	-3.89697e-164	-4.33903e-163	3.91199e-163	-6.46803e-163	-3.45201e-164	-4.72885e-163	1.05917e-162	-1.10594e-162	0
-5.39597e-163	3.74909e-163	1.07019e-163	8.1892e-163	1.50324e-163	-1.46674e-163	-3.11979e-163	-2.73907e-163	-3.1532e-163	2.30245e-164	5.78449e-164	7.41083e-163	-8.0294e-163	9.85583e-163	-4.91168e-163	1.13961e-163	3.71889e-163	5.99223e-163	-9.83924e-166	1.57709e-163	3.61674e-163	-1.08448e-162	-3.89697e-164	-4.33903e-163	3.91199e-163	-6.46803e-163	-3.45201e-164	-4.72885e-163	1.05917e-162	-1.10594e-162	0
-5.39597e-163	3.74909e-163	1.07019e-163	8.1892e-163	1.50324e-163	-1.46674e-163	-3.11979e-163	-2.73907e-163	-3.1532e-163	2.30245e-164	5.78449e-164	7.41083e-163	-8.0294e-163	9.85583e-163	-4.91168e-163	1.13961e-163	3.71889e-163	5.99223e-163	-9.83924e-166	1.57709e-163	3.61674e-163	-1.08448e-162	-3.89697e-164	-4.33903e-163	3.91199e-163	-6.46803e-163	-3.45201e-164	-4.72885e-163	1.05917e-162	-1.10594e-162	0
-5.39597e-163	3.74909e-163	1.07019e-163	8.1892e-163	1.50324e-163	-1.46674e-163	-3.11979e-163	-2.73907e-163	-3.1532e-163	2.30245e-164	5.78449e-164	7.41083e-163	-8.0294e-163	9.85583e-163	-4.91168e-163	1.13961e-163	3.71889e-163	5.99223e-163	-9.83924e-166	1.57709e-163	3.61674e-163	-1.08448e-162	-3.89697e-164	-4.33903e-163	3.91199e-163	-6.46803e-163	-3.45201e-164	-4.72885e-163	1.05917e-162	-1.10594e-162	0
-5.39597e-163	3.74909e-163	1.07019e-163	8.1892e-163	1.50324e-163	-1.46674e-163	-3.11979e-163	-2.73907e-163	-3.1532e-163	2.30245e-164	5.78449e-164	7.41083e-163	-8.0294e-163	9.85583e-163	-4.91168e-163	1.13961e-163	3.71889e-163	5.99223e-163	-9.83924e-166	1.57709e-163	3.61674e-163	-1.08448e-162	-3.89697e-164	-4.33903e-163	3.91199e-163	-6.46803e-163	-3.45201e-164	-4.72885e-163	1.05917e-162	-1.10594e-162	0
-5.39597e-163	3.74909e-163	1.07019e-163	8.1892e-163	1.50324e-163	-1.46674e-163	-3.11979e-163	-2.73907e-163	-3.1532e-163	2.30245e-164	5.78449e-164	7.41083e-163	-8.0294e-163	9.85583e-163	-4.91168e-163	1.13961e-163	3.71889e-163	5.99223e-163	-9.83924e-166	1.57709e-163	3.61674e-163	-1.08448e-162	-3.89697e-164	-4.33903e-163	3.91199e-163	-6.46803e-163	-3.45201e-164	-4.72885e-163	1.05917e-162	-1.10594e-162	0
-5.39597e-163	3.74909e-163	1.07019e-163	8.1892e-163	1.50324e-163	-1.46674e-163	-3.11979e-163	-2.73907e-163	-3.1532e-163	2.30245e-164	5.78449e-164	7.41083e-163	-8.0294e-163	9.85583e-163	-4.91168e-163	1.13961e-163	3.71889e-163	5.99223e-163	-9.83924e-166	1.57709e-163	3.61674e-163	-1.08448e-162	-3.89697e-164	-4.33903e-163	3.91199e-163	-6.46803e-163	-3.45201e-164	-4.72885e-163	1.05917e-162	-1.10594e-162	0
-5.39597e-163	3.74909e-163	1.07019e-163	8.1892e-163	1.50324e-163	-1.46674e-163	-3.11979e-163	-2.73907e-163	-3.1532e-163	2.30245e-164	5.78449e-164	7.41083e-163	-8.0294e-163	9.85583e-163	-4.91168e-163	1.13961e-163	3.71889e-163	5.99223e-163	-9.83924e-166	1.57709e-163	3.61674e-163	-1.08448e-162	-3.89697e-164	-4.33903e-163	3.91199e-163	-6.46803e-163	-3.45201e-164	-4.72885e-163	1.05917e-162	-1.10594e-162	0
-5.39597e-163	3.74909e-163	1.07019e-163	8.1892e-163	1.50324e-163	-1.46674e-163	-3.11979e-163	-2.73907e-163	-3.1532e-163	2.30245e-164	5.78449e-164	7.41083e-163	-8.0294e-163	9.85583e-163	-4.91168e-163	1.13961e-163	3.71889e-163	5.99223e-163	-9.83924e-166	1.57709e-163	3.61674e-163	-1.08448e-162	-3.89697e-164	-4.33903e-163	3.91199e-163	-6.46803e-163	-3.45201e-164	-4.72885e-163	1.05917e-162	-1.10594e-162	0
-5.39597e-163	3.74909e-163	1.07019e-163	8.1892e-163	1.50324e-163	-1.46674e-163	-3.11979e-163	-2.73907e-163	-3.1532e-163	2.30245e-164	5.78449e-164	7.41083e-163	-8.0294e-163	9.85583e-163	-4.91168e-163	1.13961e-163	3.71889e-163	5.99223e-163	-9.83924e-166	1.57709e-163	3.61674e-163	-1.08448e-162	-3.89697e-164	-4.33903e-163	3.91199e-163	-6.46803e-163	-3.45201e-164	-4.72885e-163	1.05917e-162	-1.10594e-162	0
-5.39597e-163	3.74909e-163	1.07019e-163	8.1892e-163	1.50324e-163	-1.46674e-163	-3.11979e-163	-2.73907e-163	-3.1532e-163	2.30245e-164	5.78449e-164	7.41083e-163	-8.0294e-163	9.85583e-163	-4.91168e-163	1.13961e-163	3.71889e-163	5.99223e-163	-9.83924e-166	1.57709e-163	3.61674e-163	-1.08448e-162	-3.89697e-164	-4.33903e-163	3.91199e-163	-6.46803e-163	-3.45201e-164	-4.72885e-163	1.05917e-162	-1.10594e-162	0
-5.39597e-163	3.74909e-163	1.07019e-163	8.1892e-163	1.50324e-163	-1.46674e-163	-3.11979e-163	-2.73907e-163	-3.1532e-163	2.30245e-164	5.78449e-164	7.41083e-163	-8.0294e-163	9.85583e-163	-4.91168e-163	1.13961e-163	3.71889e-163	5.99223e-163	-9.83924e-166	1.57709e-163	3.61674e-163	-1.08448e-162	-3.89697e-164	-4.33903e-163	3.91199e-163	-6.46803e-163	-3.45201e-164	-4.72885e-163	1.05917e-162	-1.10594e-162	0
-5.39597e-163	3.74909e-163	1.07019e-163	8.1892e-163	1.50324e-163	-1.46674e-163	-3.11979e-163	-2.73907e-163	-3.1532e-163	2.30245e-164	5.78449e-164	7.41083e-163	-8.0294e-163	9.85583e-163	-4.91168e-163	1.13961e-163	3.71889e-163	5.99223e-163	-9.83924e-166	1.57709e-163	3.61674e-163	-1.08448e-162	-3.89697e-164	-4.33903e-163	3.91199e-163	-6.46803e-163	-3.45201e-164	-4.72885e-163	1.05917e-162	-1.10594e-162	0
-5.39597e-163	3.74909e-163	1.07019e-163	8.1892e-163	1.50324e-163	-1.46674e-163	-3.11979e-163	-2.73907e-163	-3.1532e-163	2.30245e-164	5.78449e-164	7.41083e-163	-8.0294e-163	9.85583e-163	-4.91168e-163	1.13961e-163	3.71889e-163	5.99223e-163	-9.83924e-166	1.57709e-163	3.61674e-163	-1.08448e-162	-3.89697e-164	-4.33903e-163	3.91199e-163	-6.46803e-163	-3.45201e-164	-4.72885e-163	1.05917e-162	-1.10594e-162	0
-5.39597e-163	3.74909e-163	1.07019e-163	8.1892e-163	1.50324e-163	-1.46674e-163	-3.11979e-163	-2.73907e-163	-3.1532e-163	2.30245e-164	5.78449e-164	7.41083e-163	-8.0294e-163	9.85583e-163	-4.91168e-163	1.13961e-163	3.71889e-163	5.99223e-163	-9.83924e-166	1.57709e-163	3.61674e-163	-1.08448e-162	-3.89697e-164	-4.33903e-163	3.91199e-163	-6.46803e-163	-3.45201e-164	-4.72885e-163	1.05917e-162	-1.10594e-162	0
-5.39597e-163	3.74909e-163	1.07019e-163	8.1892e-163	1.50324e-163	-1.46674e-163	-3.11979e-163	-2.73907e-163	-3.1532e-163	2.30245e-164	5.78449e-164	7.41083e-163	-8.0294e-163	9.85583e-163	-4.91168e-163	1.13961e-163	3.71889e-163	5.99223e-163	-9.83924e-166	1.57709e-163	3.61674e-163	-1.08448e-162	-3.89697e-164	-4.33903e-163	3.91199e-163	-6.46803e-163	-3.45201e-164	-4.72885e-163	1.05917e-162	-1.10594e-162	0
-5.39597e-163	3.74909e-163	1.07019e-163	8.1892e-163	1.50324e-163	-1.46674e-163	-3.11979e-163	-2.73907e-163	-3.1532e-163	2.30245e-164	5.78449e-164	7.41083e-163	-8.0294e-163	9.85583e-163	-4.91168e-163	1.13961e-163	3.71889e-163	5.99223e-163	-9.83924e-166	1.57709e-163	3.61674e-163	-1.08448e-162	-3.89697e-164	-4.33903e-163	3.91199e-163	-6.46803e-163	-3.45201e-164	-4.72885e-163	1.05917e-162	-1.10594e-162	0
-5.39597e-163	3.74909e-163	1.07019e-163	8.1892e-163	1.50324e-163	-1.46674e-163	-3.11979e-163	-2.73907e-163	-3.1532e-163	2.30245e-164	5.78449e-164	7.41083e-163	-8.0294e-163	9.85583e-163	-4.91168e-163	1.13961e-163	3.71889e-163	5.99223e-163	-9.83924e-166	1.57709e-163	3.61674e-163	-1.08448e-162	-3.89697e-164	-4.33903e-163	3.91199e-163	-6.46803e-163	-3.45201e-164	-4.72885e-163	1.05917e-162	-1.10594e-162	0
-5.39597e-163	3.74909e-163	1.07019e-163	8.1892e-163	1.50324e-163	-1.46674e-163	-3.11979e-163	-2.73907e-163	-3.1532e-163	2.30245e-164	5.78449e-164	7.41083e-163	-8.0294e-163	9.85583e-163	-4.91168e-163	1.13961e-163	3.71889e-163	5.99223e-163	-9.83924e-166	1.57709e-163	3.61674e-163	-1.08448e-162	-3.89697e-164	-4.33903e-163	3.91199e-163	-6.46803e-163	-3.45201e-164	-4.72885e-163	1.05917e-162	-1.10594e-162	0
-5.39597e-163	3.74909e-163	1.07019e-163	8.1892e-163	1.50324e-163	-1.46674e-163	-3.11979e-163	-2.73907e-163	-3.1532e-163	2.30245e-164	5.78449e-164	7.41083e-163	-8.0294e-163	9.85583e-163	-4.91168e-163	1.13961e-163	3.71889e-163	5.99223e-163	-9.83924e-166	1.57709e-163	3.61674e-163	-1.08448e-162	-3.89697e-164	-4.33903e-163	3.91199e-163	-6.46803e-163	-3.45201e-164	-4.72885e-163	1.05917e-162	-1.10594e-162	0
-5.39597e-163	3.74909e-163	1.07019e-163	8.1892e-163	1.50324e-163	-1.46674e-163	-3.11979e-163	-2.73907e-163	-3.1532e-163	2.30245e-164	5.78449e-164	7.41083e-163	-8.0294e-163	9.85583e-163	-4.91168e-163	1.13961e-163	3.71889e-163	5.99223e-163	-9.83924e-166	1.57709e-163	3.61674e-163	-1.08448e-162	-3.89697e-164	-4.33903e-163	3.91199e-163	-6.46803e-163	-3.45201e-164	-4.72885e-163	1.05917e-162	-1.10594e-162	0
-5.39597e-163	3.74909e-163	1.07019e-163	8.1892e-163	1.50324e-163	-1.46674e-163	-3.11979e-163	-2.73907e-163	-3.1532e-163	2.30245e-164	5.78449e-164	7.41083e-163	-8.0294e-163	9.85583e-163	-4.91168e-163	1.13961e-163	3.71889e-163	5.99223e-163	-9.83924e-166	1.57709e-163	3.61674e-163	-1.08448e-162	-3.89697e-164	-4.33903e-163	3.91199e-163	-6.46803e-163	-3.45201e-164	-4.72885e-163	1.05917e-162	-1.10594e-162	0
-5.39597e-163	3.74909e-163	1.07019e-163	8.1892e-163	1.50324e-163	-1.46674e-163	-3.11979e-163	-2.73907e-163	-3.1532e-163	2.30245e-164	5.78449e-164	7.41083e-163	-8.0294e-163	9.85583e-163	-4.91168e-163	1.13961e-163	3.71889e-163	5.99223e-163	-9.83924e-166	1.57709e-163	3.61674e-163	-1.08448e-162	-3.89697e-164	-4.33903e-163	3.91199e-163	-6.46803e-163	-3.45201e-164	-4.72885e-163	1.05917e-162	-1.10594e-162	0
-5.39597e-163	3.74909e-163	1.07019e-163	8.1892e-163	1.50324e-163	-1.46674e-163	-3.11979e-163	-2.73907e-163	-3.1532e-163	2.30245e-164	5.78449e-164	7.41083e-163	-8.0294e-163	9.85583e-163	-4.91168e-163	1.13961e-163	3.71889e-163	5.99223e-163	-9.83924e-166	1.57709e-163	3.61674e-163	-1.08448e-162	-3.89697e-164	-4.33903e-163	3.91199e-163	-6.46803e-163	-3.45201e-164	-4.72885e-163	1.05917e-162	-1.10594e-162	0
-5.39597e-163	3.74909e-163	1.07019e-163	8.1892e-163	1.50324e-163	-1.46674e-163	-3.11979e-163	-2.73907e-163	-3.1532e-163	2.30245e-164	5.78449e-164	7.41083e-163	-8.0294e-163	9.85583e-163	-4.91168e-163	1.13961e-163	3.71889e-163	5.99223e-163	-9.83924e-166	1.57709e-163	3.61674e-163	-1.08448e-162	-3.89697e-164	-4.33903e-163	3.91199e-163	-6.46803e-163	-3.45201e-164	-4.72885e-163	1.05917e-162	-1.10594e-162	0
-5.39597e-163	3.74909e-163	1.07019e-163	8.1892e-163	1.50324e-163	-1.46674e-163	-3.11979e-163	-2.73907e-163	-3.1532e-163	2.30245e-164	5.78449e-164	7.41083e-163	-8.0294e-163	9.85583e-163	-4.91168e-163	1.13961e-163	3.71889e-163	5.99223e-163	-9.83924e-166	1.57709e-163	3.61674e-163	-1.08448e-162	-3.89697e-164	-4.33903e-163	3.91199e-163	-6.46803e-163	-3.45201e-164	-4.72885e-163	1.05917e-162	-1.10594e-162	0
-5.39597e-163	3.74909e-163	1.07019e-163	8.1892e-163	1.50324e-163	-1.46674e-163	-3.11979e-163	-2.73907e-163	-3.1532e-163	2.30245e-164	5.78449e-164	7.41083e-163	-8.0294e-163	9.85583e-163	-4.91168e-163	1.13961e-163	3.71889e-163	5.99223e-163	-9.83924e-166	1.57709e-163	3.61674e-163	-1.08448e-162	-3.89697e-164	-4.33903e-163	3.91199e-163	-6.46803e-163	-3.45201e-164	-4.72885e-163	1.05917e-162	-1.10594e-162	0
-5.39597e-163	3.74909e-163	1.07019e-163	8.1892e-163	1.50324e-163	-1.46674e-163	-3.11979e-163	-2.73907e-163	-3.1532e-163	2.30245e-164	5.78449e-164	7.41083e-163	-8.0294e-163	9.85583e-163	-4.91168e-163	1.13961e-163	3.71889e-163	5.99223e-163	-9.83924e-166	1.57709e-163	3.61674e-163	-1.08448e-162	-3.89697e-164	-4.33903e-163	3.91199e-163	-6.46803e-163	-3.45201e-164	-4.72885e-163	1.05917e-162	-1.10594e-162	0
-5.39597e-163	3.74909e-163	1.07019e-163	8.1892e-163	1.50324e-163	-1.46674e-163	-3.11979e-163	-2.73907e-163	-3.1532e-163	2.30245e-164	5.78449e-164	7.41083e-163	-8.0294e-163	9.85583e-163	-4.91168e-163	1.13961e-163	3.71889e-163	5.99223e-163	-9.83924e-166	1.57709e-163	3.61674e-163	-1.08448e-162	-3.89697e-164	-4.33903e-163	3.91199e-163	-6.46803e-163	-3.45201e-164	-4.72885e-163	1.05917e-162	-1.10594e-162	0
-5.39597e-163	3.74909e-163	1.07019e-163	8.1892e-163	1.50324e-163	-1.46674e-163	-3.11979e-163	-2.73907e-163	-3.1532e-163	2.30245e-164	5.78449e-164	7.41083e-163	-8.0294e-163	9.85583e-163	-4.91168e-163	1.13961e-163	3.71889e-163	5.99223e-163	-9.83924e-166	1.57709e-163	3.61674e-163	-1.08448e-162	-3.89697e-164	-4.33903e-163	3.91199e-163	-6.46803e-163	-3.45201e-164	-4.72885e-163	1.05917e-162	-1.10594e-162	0
-5.39597e-163	3.74909e-163	1.07019e-163	8.1892e-163	1.50324e-163	-1.46674e-163	-3.11979e-163	-2.73907e-163	-3.1532e-163	2.30245e-164	5.78449e-164	7.41083e-163	-8.0294e-163	9.85583e-163	-4.91168e-163	1.13961e-163	3.71889e-163	5.99223e-163	-9.83924e-166	1.57709e-163	3.61674e-163	-1.08448e-162	-3.89697e-164	-4.33903e-163	3.91199e-163	-6.46803e-163	-3.45201e-164	-4.72885e-163	1.05917e-162	-1.10594e-162	0
-5.39597e-163	3.74909e-163	1.07019e-163	8.1892e-163	1.50324e-163	-1.46674e-163	-3.11979e-163	-2.73907e-163	-3.1532e-163	2.30245e-164	5.78449e-164	7.41083e-163	-8.0294e-163	9.85583e-163	-4.91168e-163	1.13961e-163	3.71889e-163	5.99223e-163	-9.83924e-166	1.57709e-163	3.61674e-163	-1.08448e-162	-3.89697e-164	-4.33903e-163	3.91199e-163	-6.46803e-163	-3.45201e-164	-4.72885e-163	1.05917e-162	-1.10594e-162	0
-5.39597e-163	3.74909e-163	1.07019e-163	8.1892e-163	1.50324e-163	-1.46674e-163	-3.11979e-163	-2.73907e-163	-3.1532e-163	2.30245e-164	5.78449e-164	7.41083e-163	-8.0294e-163	9.85583e-163	-4.91168e-163	1.13961e-163	3.71889e-163	5.99223e-163	-9.83924e-166	1.57709e-163	3.61674e-163	-1.08448e-162	-3.89697e-164	-4.33903e-163	3.91199e-163	-6.46803e-163	-3.45201e-164	-4.72885e-163	1.05917e-162	-1.10594e-162	0
-5.39597e-163	3.74909e-163	1.07019e-163	8.1892e-163	1.50324e-163	-1.46674e-163	-3.11979e-163	-2.73907e-163	-3.1532e-163	2.30245e-164	5.78449e-164	7.41083e-163	-8.0294e-163	9.85583e-163	-4.91168e-163	1.13961e-163	3.71889e-163	5.99223e-163	-9.83924e-166	1.57709e-163	3.61674e-163	-1.08448e-162	-3.89697e-164	-4.33903e-163	3.91199e-163	-6.46803e-163	-3.45201e-164	-4.72885e-163	1.05917e-162	-1.10594e-162	0
-5.39597e-163	3.74909e-163	1.07019e-163	8.1892e-163	1.50324e-163	-1.46674e-163	-3.11979e-163	-2.73907e-163	-3.1532e-163	2.30245e-164	5.78449e-164	7.41083e-163	-8.0294e-163	9.85583e-163	-4.91168e-163	1.13961e-163	3.71889e-163	5.99223e-163	-9.83924e-166	1.57709e-163	3.61674e-163	-1.08448e-162	-3.89697e-164	-4.33903e-163	3.91199e-163	-6.46803e-163	-3.45201e-164	-4.72885e-163	1.05917e-162	-1.10594e-162	0
-5.39597e-163	3.74909e-163	1.07019e-163	8.1892e-163	1.50324e-163	-1.46674e-163	-3.11979e-163	-2.73907e-163	-3.1532e-163	2.30245e-164	5.78449e-164	7.41083e-163	-8.0294e-163	9.85583e-163	-4.91168e-163	1.13961e-163	3.71889e-163	5.99223e-163	-9.83924e-166	1.57709e-163	3.61674e-163	-1.08448e-162	-3.89697e-164	-4.33903e-163	3.91199e-163	-6.46803e-163	-3.45201e-164	-4.72885e-163	1.05917e-162	-1.10594e-162	0
-5.39597e-163	3.74909e-163	1.07019e-163	8.1892e-163	1.50324e-163	-1.46674e-163	-3.11979e-163	-2.73907e-163	-3.1532e-163	2.30245e-164	5.78449e-164	7.41083e-163	-8.0294e-163	9.85583e-163	-4.91168e-163	1.13961e-163	3.71889e-163	5.99223e-163	-9.83924e-166	1.57709e-163	3.61674e-163	-1.08448e-162	-3.89697e-164	-4.33903e-163	3.91199e-163	-6.46803e-163	-3.45201e-164	-4.72885e-163	1.05917e-162	-1.10594e-162	0
-5.39597e-163	3.74909e-163	1.07019e-163	8.1892e-163	1.50324e-163	-1.46674e-163	-3.11979e-163	-2.73907e-163	-3.1532e-163	2.30245e-164	5.78449e-164	7.41083e-163	-8.0294e-163	9.85583e-163	-4.91168e-163	1.13961e-163	3.71889e-163	5.99223e-163	-9.83924e-166	1.57709e-163	3.61674e-163	-1.08448e-162	-3.89697e-164	-4.33903e-163	3.91199e-163	-6.46803e-163	-3.45201e-164	-4.72885e-163	1.05917e-162	-1.10594e-162	0
-5.39597e-163	3.74909e-163	1.07019e-163	8.1892e-163	1.50324e-163	-1.46674e-163	-3.11979e-163	-2.73907e-163	-3.1532e-163	2.30245e-164	5.78449e-164	7.41083e-163	-8.0294e-163	9.85583e-163	-4.91168e-163	1.13961e-163	3.71889e-163	5.99223e-163	-9.83924e-166	1.57709e-163	3.61674e-163	-1.08448e-162	-3.89697e-164	-4.33903e-163	3.91199e-163	-6.46803e-163	-3.45201e-164	-4.72885e-163	1.05917e-162	-1.10594e-162	0
-5.39597e-163	3.74909e-163	1.07019e-163	8.1892e-163	1.50324e-163	-1.46674e-163	-3.11979e-163	-2.73907e-163	-3.1532e-163	2.30245e-164	5.78449e-164	7.41083e-163	-8.0294e-163	9.85583e-163	-4.91168e-163	1.13961e-163	3.71889e-163	5.99223e-163	-9.83924e-166	1.57709e-163	3.61674e-163	-1.08448e-162	-3.89697e-164	-4.33903e-163	3.91199e-163	-6.46803e-163	-3.45201e-164	-4.72885e-163	1.05917e-162	-1.10594e-162	0
-5.39597e-163	3.74909e-163	1.07019e-163	8.1892e-163	1.50324e-163	-1.46674e-163	-3.11979e-163	-2.73907e-163	-3.1532e-163	2.30245e-164	5.78449e-164	7.41083e-163	-8.0294e-163	9.85583e-163	-4.91168e-163	1.13961e-163	3.71889e-163	5.99223e-163	-9.83924e-166	1.57709e-163	3.61674e-163	-1.08448e-162	-3.89697e-164	-4.33903e-163	3.91199e-163	-6.46803e-163	-3.45201e-164	-4.72885e-163	1.05917e-162	-1.10594e-162	0
-5.39597e-163	3.74909e-163	1.07019e-163	8.1892e-163	1.50324e-163	-1.46674e-163	-3.11979e-163	-2.73907e-163	-3.1532e-163	2.30245e-164	5.78449e-164	7.41083e-163	-8.0294e-163	9.85583e-163	-4.91168e-163	1.13961e-163	3.71889e-163	5.99223e-163	-9.83924e-166	1.57709e-163	3.61674e-163	-1.08448e-162	-3.89697e-164	-4.33903e-163	3.91199e-163	-6.46803e-163	-3.45201e-164	-4.72885e-163	1.05917e-162	-1.10594e-162	0
-5.39597e-163	3.74909e-163	1.07019e-163	8.1892e-163	1.50324e-163	-1.46674e-163	-3.11979e-163	-2.73907e-163	-3.1532e-163	2.30245e-164	5.78449e-164	7.41083e-163	-8.0294e-163	9.85583e-163	-4.91168e-163	1.13961e-163	3.71889e-163	5.99223e-163	-9.83924e-166	1.57709e-163	3.61674e-163	-1.08448e-162	-3.89697e-164	-4.33903e-163	3.91199e-163	-6.46803e-163	-3.45201e-164	-4.72885e-163	1.05917e-162	-1.10594e-162	0
-5.39597e-163	3.74909e-163	1.07019e-163	8.1892e-163	1.50324e-163	-1.46674e-163	-3.11979e-163	-2.73907e-163	-3.1532e-163	2.30245e-164	5.78449e-164	7.41083e-163	-8.0294e-163	9.85583e-163	-4.91168e-163	1.13961e-163	3.71889e-163	5.99223e-163	-9.83924e-166	1.57709e-163	3.61674e-163	-1.08448e-162	-3.89697e-164	-4.33903e-163	3.91199e-163	-6.46803e-163	-3.45201e-164	-4.72885e-163	1.05917e-162	-1.10594e-162	0
-5.39597e-163	3.74909e-163	1.07019e-163	8.1892e-163	1.50324e-163	-1.46674e-163	-3.11979e-163	-2.73907e-163	-3.1532e-163	2.30245e-164	5.78449e-164	7.41083e-163	-8.0294e-163	9.85583e-163	-4.91168e-163	1.13961e-163	3.71889e-163	5.99223e-163	-9.83924e-166	1.57709e-163	3.61674e-163	-1.08448e-162	-3.89697e-164	-4.33903e-163	3.91199e-163	-6.46803e-163	-3.45201e-164	-4.72885e-163	1.05917e-162	-1.10594e-162	0
-5.39597e-163	3.74909e-163	1.07019e-163	8.1892e-163	1.50324e-163	-1.46674e-163	-3.11979e-163	-2.73907e-163	-3.1532e-163	2.30245e-164	5.78449e-164	7.41083e-163	-8.0294e-163	9.85583e-163	-4.91168e-163	1.13961e-163	3.71889e-163	5.99223e-163	-9.83924e-166	1.57709e-163	3.61674e-163	-1.08448e-162	-3.89697e-164	-4.33903e-163	3.91199e-163	-6.46803e-163	-3.45201e-164	-4.72885e-163	1.05917e-162	-1.10594e-162	0
-5.39597e-163	3.74909e-163	1.07019e-163	8.1892e-163	1.50324e-163	-1.46674e-163	-3.11979e-163	-2.73907e-163	-3.1532e-163	2.30245e-164	5.78449e-164	7.41083e-163	-8.0294e-163	9.85583e-163	-4.91168e-163	1.13961e-163	3.71889e-163	5.99223e-163	-9.83924e-166	1.57709e-163	3.61674e-163	-1.08448e-162	-3.89697e-164	-4.33903e-163	3.91199e-163	-6.46803e-163	-3.45201e-164	-4.72885e-163	1.05917e-162	-1.10594e-162	0
-5.39597e-163	3.74909e-163	1.07019e-163	8.1892e-163	1.50324e-163	-1.46674e-163	-3.11979e-163	-2.73907e-163	-3.1532e-163	2.30245e-164	5.78449e-164	7.41083e-163	-8.0294e-163	9.85583e-163	-4.91168e-163	1.13961e-163	3.71889e-163	5.99223e-163	-9.83924e-166	1.57709e-163	3.61674e-163	-1.08448e-162	-3.89697e-164	-4.33903e-163	3.91199e-163	-6.46803e-163	-3.45201e-164	-4.72885e-163	1.05917e-162	-1.10594e-162	0
-5.39597e-163	3.74909e-163	1.07019e-163	8.1892e-163	1.50324e-163	-1.46674e-163	-3.11979e-163	-2.73907e-163	-3.1532e-163	2.30245e-164	5.78449e-164	7.41083e-163	-8.0294e-163	9.85583e-163	-4.91168e-163	1.13961e-163	3.71889e-163	5.99223e-163	-9.83924e-166	1.57709e-163	3.61674e-163	-1.08448e-162	-3.89697e-164	-4.33903e-163	3.91199e-163	-6.46803e-163	-3.45201e-164	-4.72885e-163	1.05917e-162	-1.10594e-162	0
-5.39597e-163	3.74909e-163	1.07019e-163	8.1892e-163	1.50324e-163	-1.46674e-163	-3.11979e-163	-2.73907e-163	-3.1532e-163	2.30245e-164	5.78449e-164	7.41083e-163	-8.0294e-163	9.85583e-163	-4.91168e-163	1.13961e-163	3.71889e-163	5.99223e-163	-9.83924e-166	1.57709e-163	3.61674e-163	-1.08448e-162	-3.89697e-164	-4.33903e-163	3.91199e-163	-6.46803e-163	-3.45201e-164	-4.72885e-163	1.05917e-162	-1.10594e-162	0
-5.39597e-163	3.74909e-163	1.07019e-163	8.1892e-163	1.50324e-163	-1.46674e-163	-3.11979e-163	-2.73907e-163	-3.1532e-163	2.30245e-164	5.78449e-164	7.41083e-163	-8.0294e-163	9.85583e-163	-4.91168e-163	1.13961e-163	3.71889e-163	5.99223e-163	-9.83924e-166	1.57709e-163	3.61674e-163	-1.08448e-162	-3.89697e-164	-4.33903e-163	3.91199e-163	-6.46803e-163	-3.45201e-164	-4.72885e-163	1.05917e-162	-1.10594e-162	0
-5.39597e-163	3.74909e-163	1.07019e-163	8.1892e-163	1.50324e-163	-1.46674e-163	-3.11979e-163	-2.73907e-163	-3.1532e-163	2.30245e-164	5.78449e-164	7.41083e-163	-8.0294e-163	9.85583e-163	-4.91168e-163	1.13961e-163	3.71889e-163	5.99223e-163	-9.83924e-166	1.57709e-163	3.61674e-163	-1.08448e-162	-3.89697e-164	-4.33903e-163	3.91199e-163	-6.46803e-163	-3.45201e-164	-4.72885e-163	1.05917e-162	-1.10594e-162	0
-5.39597e-163	3.74909e-163	1.07019e-163	8.1892e-163	1.50324e-163	-1.46674e-163	-3.11979e-163	-2.73907e-163	-3.1532e-163	2.30245e-164	5.78449e-164	7.41083e-163	-8.0294e-163	9.85583e-163	-4.91168e-163	1.13961e-163	3.71889e-163	5.99223e-163	-9.83924e-166	1.57709e-163	3.61674e-163	-1.08448e-162	-3.89697e-164	-4.33903e-163	3.91199e-163	-6.46803e-163	-3.45201e-164	-4.72885e-163	1.05917e-162	-1.10594e-162	0
-5.39597e-163	3.74909e-163	1.07019e-163	8.1892e-163	1.50324e-163	-1.46674e-163	-3.11979e-163	-2.73907e-163	-3.1532e-163	2.30245e-164	5.78449e-164	7.41083e-163	-8.0294e-163	9.85583e-163	-4.91168e-163	1.13961e-163	3.71889e-163	5.99223e-163	-9.83924e-166	1.57709e-163	3.61674e-163	-1.08448e-162	-3.89697e-164	-4.33903e-163	3.91199e-163	-6.46803e-163	-3.45201e-164	-4.72885e-163	1.05917e-162	-1.10594e-162	0
-5.39597e-163	3.74909e-163	1.07019e-163	8.1892e-163	1.50324e-163	-1.46674e-163	-3.11979e-163	-2.73907e-163	-3.1532e-163	2.30245e-164	5.78449e-164	7.41083e-163	-8.0294e-163	9.85583e-163	-4.91168e-163	1.13961e-163	3.71889e-163	5.99223e-163	-9.83924e-166	1.57709e-163	3.61674e-163	-1.08448e-162	-3.89697e-164	-4.33903e-163	3.91199e-163	-6.46803e-163	-3.45201e-164	-4.72885e-163	1.05917e-162	-1.10594e-162	0
-5.39597e-163	3.74909e-163	1.07019e-163	8.1892e-163	1.50324e-163	-1.46674e-163	-3.11979e-163	-2.73907e-163	-3.1532e-163	2.30245e-164	5.78449e-164	7.41083e-163	-8.0294e-163	9.85583e-163	-4.91168e-163	1.13961e-163	3.71889e-163	5.99223e-163	-9.83924e-166	1.57709e-163	3.61674e-163	-1.08448e-162	-3.89697e-164	-4.33903e-163	3.91199e-163	-6.46803e-163	-3.45201e-164	-4.72885e-163	1.05917e-162	-1.10594e-162	0
-5.39597e-163	3.74909e-163	1.07019e-163	8.1892e-163	1.50324e-163	-1.46674e-163	-3.11979e-163	-2.73907e-163	-3.1532e-163	2.30245e-164	5.78449e-164	7.41083e-163	-8.0294e-163	9.85583e-163	-4.91168e-163	1.13961e-163	3.71889e-163	5.99223e-163	-9.83924e-166	1.57709e-163	3.61674e-163	-1.08448e-162	-3.89697e-164	-4.33903e-163	3.91199e-163	-6.46803e-163	-3.45201e-164	-4.72885e-163	1.05917e-162	-1.10594e-162	0
-5.39597e-163	3.74909e-163	1.07019e-163	8.1892e-163	1.50324e-163	-1.46674e-163	-3.11979e-163	-2.73907e-163	-3.1532e-163	2.30245e-164	5.78449e-164	7.41083e-163	-8.0294e-163	9.85583e-163	-4.91168e-163	1.13961e-163	3.71889e-163	5.99223e-163	-9.83924e-166	1.57709e-163	3.61674e-163	-1.08448e-162	-3.89697e-164	-4.33903e-163	3.91199e-163	-6.46803e-163	-3.45201e-164	-4.72885e-163	1.05917e-162	-1.10594e-162	0
-5.39597e-163	3.74909e-163	1.07019e-163	8.1892e-163	1.50324e-163	-1.46674e-163	-3.11979e-163	-2.73907e-163	-3.1532e-163	2.30245e-164	5.78449e-164	7.41083e-163	-8.0294e-163	9.85583e-163	-4.91168e-163	1.13961e-163	3.71889e-163	5.99223e-163	-9.83924e-166	1.57709e-163	3.61674e-163	-1.08448e-162	-3.89697e-164	-4.33903e-163	3.91199e-163	-6.46803e-163	-3.45201e-164	-4.72885e-163	1.05917e-162	-1.10594e-162	0
-5.39597e-163	3.74909e-163	1.07019e-163	8.1892e-163	1.50324e-163	-1.46674e-163	-3.11979e-163	-2.73907e-163	-3.1532e-163	2.30245e-164	5.78449e-164	7.41083e-163	-8.0294e-163	9.85583e-163	-4.91168e-163	1.13961e-163	3.71889e-163	5.99223e-163	-9.83924e-166	1.57709e-163	3.61674e-163	-1.08448e-162	-3.89697e-164	-4.33903e-163	3.91199e-163	-6.46803e-163	-3.45201e-164	-4.72885e-163	1.05917e-162	-1.10594e-162	0
-5.39597e-163	3.74909e-163	1.07019e-163	8.1892e-163	1.50324e-163	-1.46674e-163	-3.11979e-163	-2.73907e-163	-3.1532e-163	2.30245e-164	5.78449e-164	7.41083e-163	-8.0294e-163	9.85583e-163	-4.91168e-163	1.13961e-163	3.71889e-163	5.99223e-163	-9.83924e-166	1.57709e-163	3.61674e-163	-1.08448e-162	-3.89697e-164	-4.33903e-163	3.91199e-163	-6.46803e-163	-3.45201e-164	-4.72885e-163	1.05917e-162	-1.10594e-162	0
-5.39597e-163	3.74909e-163	1.07019e-163	8.1892e-163	1.50324e-163	-1.46674e-163	-3.11979e-163	-2.73907e-163	-3.1532e-163	2.30245e-164	5.78449e-164	7.41083e-163	-8.0294e-163	9.85583e-163	-4.91168e-163	1.13961e-163	3.71889e-163	5.99223e-163	-9.83924e-166	1.57709e-163	3.61674e-163	-1.08448e-162	-3.89697e-164	-4.33903e-163	3.91199e-163	-6.46803e-163	-3.45201e-164	-4.72885e-163	1.05917e-162	-1.10594e-162	0
-5.39597e-163	3.74909e-163	1.07019e-163	8.1892e-163	1.50324e-163	-1.46674e-163	-3.11979e-163	-2.73907e-163	-3.1532e-163	2.30245e-164	5.78449e-164	7.41083e-163	-8.0294e-163	9.85583e-163	-4.91168e-163	1.13961e-163	3.71889e-163	5.99223e-163	-9.83924e-166	1.57709e-163	3.61674e-163	-1.08448e-162	-3.89697e-164	-4.33903e-163	3.91199e-163	-6.46803e-163	-3.45201e-164	-4.72885e-163	1.05917e-162	-1.10594e-162	0
-5.39597e-163	3.74909e-163	1.07019e-163	8.1892e-163	1.50324e-163	-1.46674e-163	-3.11979e-163	-2.73907e-163	-3.1532e-163	2.30245e-164	5.78449e-164	7.41083e-163	-8.0294e-163	9.85583e-163	-4.91168e-163	1.13961e-163	3.71889e-163	5.99223e-163	-9.83924e-166	1.57709e-163	3.61674e-163	-1.08448e-162	-3.89697e-164	-4.33903e-163	3.91199e-163	-6.46803e-163	-3.45201e-164	-4.72885e-163	1.05917e-162	-1.10594e-162	0
-5.39597e-163	3.74909e-163	1.07019e-163	8.1892e-163	1.50324e-163	-1.46674e-163	-3.11979e-163	-2.73907e-163	-3.1532e-163	2.30245e-164	5.78449e-164	7.41083e-163	-8.0294e-163	9.85583e-163	-4.91168e-163	1.13961e-163	3.71889e-163	5.99223e-163	-9.83924e-166	1.57709e-163	3.61674e-163	-1.08448e-162	-3.89697e-164	-4.33903e-163	3.91199e-163	-6.46803e-163	-3.45201e-164	-4.72885e-163	1.05917e-162	-1.10594e-162	0
-5.39597e-163	3.74909e-163	1.07019e-163	8.1892e-163	1.50324e-163	-1.46674e-163	-3.11979e-163	-2.73907e-163	-3.1532e-163	2.30245e-164	5.78449e-164	7.41083e-163	-8.0294e-163	9.85583e-163	-4.91168e-163	1.13961e-163	3.71889e-163	5.99223e-163	-9.83924e-166	1.57709e-163	3.61674e-163	-1.08448e-162	-3.89697e-164	-4.33903e-163	3.91199e-163	-6.46803e-163	-3.45201e-164	-4.72885e-163	1.05917e-162	-1.10594e-162	0
-5.39597e-163	3.74909e-163	1.07019e-163	8.1892e-163	1.50324e-163	-1.46674e-163	-3.11979e-163	-2.73907e-163	-3.1532e-163	2.30245e-164	5.78449e-164	7.41083e-163	-8.0294e-163	9.85583e-163	-4.91168e-163	1.13961e-163	3.71889e-163	5.99223e-163	-9.83924e-166	1.57709e-163	3.61674e-163	-1.08448e-162	-3.89697e-164	-4.33903e-163	3.91199e-163	-6.46803e-163	-3.45201e-164	-4.72885e-163	1.05917e-162	-1.10594e-162	0
-5.39597e-163	3.74909e-163	1.07019e-163	8.1892e-163	1.50324e-163	-1.46674e-163	-3.11979e-163	-2.73907e-163	-3.1532e-163	2.30245e-164	5.78449e-164	7.41083e-163	-8.0294e-163	9.85583e-163	-4.91168e-163	1.13961e-163	3.71889e-163	5.99223e-163	-9.83924e-166	1.57709e-163	3.61674e-163	-1.08448e-162	-3.89697e-164	-4.33903e-163	3.91199e-163	-6.46803e-163	-3.45201e-164	-4.72885e-163	1.05917e-162	-1.10594e-162	0
-5.39597e-163	3.74909e-163	1.07019e-163	8.1892e-163	1.50324e-163	-1.46674e-163	-3.11979e-163	-2.73907e-163	-3.1532e-163	2.30245e-164	5.78449e-164	7.41083e-163	-8.0294e-163	9.85583e-163	-4.91168e-163	1.13961e-163	3.71889e-163	5.99223e-163	-9.83924e-166	1.57709e-163	3.61674e-163	-1.08448e-162	-3.89697e-164	-4.33903e-163	3.91199e-163	-6.46803e-163	-3.45201e-164	-4.72885e-163	1.05917e-162	-1.10594e-162	0
-5.39597e-163	3.74909e-163	1.07019e-163	8.1892e-163	1.50324e-163	-1.46674e-163	-3.11979e-163	-2.73907e-163	-3.1532e-163	2.30245e-164	5.78449e-164	7.41083e-163	-8.0294e-163	9.85583e-163	-4.91168e-163	1.13961e-163	3.71889e-163	5.99223e-163	-9.83924e-166	1.57709e-163	3.61674e-163	-1.08448e-162	-3.89697e-164	-4.33903e-163	3.91199e-163	-6.46803e-163	-3.45201e-164	-4.72885e-163	1.05917e-162	-1.10594e-162	0
-5.39597e-163	3.74909e-163	1.07019e-163	8.1892e-163	1.50324e-163	-1.46674e-163	-3.11979e-163	-2.73907e-163	-3.1532e-163	2.30245e-164	5.78449e-164	7.41083e-163	-8.0294e-163	9.85583e-163	-4.91168e-163	1.13961e-163	3.71889e-163	5.99223e-163	-9.83924e-166	1.57709e-163	3.61674e-163	-1.08448e-162	-3.89697e-164	-4.33903e-163	3.91199e-163	-6.46803e-163	-3.45201e-164	-4.72885e-163	1.05917e-162	-1.10594e-162	0
-5.39597e-163	3.74909e-163	1.07019e-163	8.1892e-163	1.50324e-163	-1.46674e-163	-3.11979e-163	-2.73907e-163	-3.1532e-163	2.30245e-164	5.78449e-164	7.41083e-163	-8.0294e-163	9.85583e-163	-4.91168e-163	1.13961e-163	3.71889e-163	5.99223e-163	-9.83924e-166	1.57709e-163	3.61674e-163	-1.08448e-162	-3.89697e-164	-4.33903e-163	3.91199e-163	-6.46803e-163	-3.45201e-164	-4.72885e-163	1.05917e-162	-1.10594e-162	0
-5.39597e-163	3.74909e-163	1.07019e-163	8.1892e-163	1.50324e-163	-1.46674e-163	-3.11979e-163	-2.73907e-163	-3.1532e-163	2.30245e-164	5.78449e-164	7.41083e-163	-8.0294e-163	9.85583e-163	-4.91168e-163	1.13961e-163	3.71889e-163	5.99223e-163	-9.83924e-166	1.57709e-163	3.61674e-163	-1.08448e-162	-3.89697e-164	-4.33903e-163	3.91199e-163	-6.46803e-163	-3.45201e-164	-4.72885e-163	1.05917e-162	-1.10594e-162	0
-5.39597e-163	3.74909e-163	1.07019e-163	8.1892e-163	1.50324e-163	-1.46674e-163	-3.11979e-163	-2.73907e-163	-3.1532e-163	2.30245e-164	5.78449e-164	7.41083e-163	-8.0294e-163	9.85583e-163	-4.91168e-163	1.13961e-163	3.71889e-163	5.99223e-163	-9.83924e-166	1.57709e-163	3.61674e-163	-1.08448e-162	-3.89697e-164	-4.33903e-163	3.91199e-163	-6.46803e-163	-3.45201e-164	-4.72885e-163	1.05917e-162	-1.10594e-162	0
-5.39597e-163	3.74909e-163	1.07019e-163	8.1892e-163	1.50324e-163	-1.46674e-163	-3.11979e-163	-2.73907e-163	-3.1532e-163	2.30245e-164	5.78449e-164	7.41083e-163	-8.0294e-163	9.85583e-163	-4.91168e-163	1.13961e-163	3.71889e-163	5.99223e-163	-9.83924e-166	1.57709e-163	3.61674e-163	-1.08448e-162	-3.89697e-164	-4.33903e-163	3.91199e-163	-6.46803e-163	-3.45201e-164	-4.72885e-163	1.05917e-162	-1.10594e-162	0
-5.39597e-163	3.74909e-163	1.07019e-163	8.1892e-163	1.50324e-163	-1.46674e-163	-3.11979e-163	-2.73907e-163	-3.1532e-163	2.30245e-164	5.78449e-164	7.41083e-163	-8.0294e-163	9.85583e-163	-4.91168e-163	1.13961e-163	3.71889e-163	5.99223e-163	-9.83924e-166	1.57709e-163	3.61674e-163	-1.08448e-162	-3.89697e-164	-4.33903e-163	3.91199e-163	-6.46803e-163	-3.45201e-164	-4.72885e-163	1.05917e-162	-1.10594e-162	0
-5.39597e-163	3.74909e-163	1.07019e-163	8.1892e-163	1.50324e-163	-1.46674e-163	-3.11979e-163	-2.73907e-163	-3.1532e-163	2.30245e-164	5.78449e-164	7.41083e-163	-8.0294e-163	9.85583e-163	-4.91168e-163	1.13961e-163	3.71889e-163	5.99223e-163	-9.83924e-166	1.57709e-163	3.61674e-163	-1.08448e-162	-3.89697e-164	-4.33903e-163	3.91199e-163	-6.46803e-163	-3.45201e-164	-4.72885e-163	1.05917e-162	-1.10594e-162	0
-5.39597e-163	3.74909e-163	1.07019e-163	8.1892e-163	1.50324e-163	-1.46674e-163	-3.11979e-163	-2.73907e-163	-3.1532e-163	2.30245e-164	5.78449e-164	7.41083e-163	-8.0294e-163	9.85583e-163	-4.91168e-163	1.13961e-163	3.71889e-163	5.99223e-163	-9.83924e-166	1.57709e-163	3.61674e-163	-1.08448e-162	-3.89697e-164	-4.33903e-163	3.91199e-163	-6.46803e-163	-3.45201e-164	-4.72885e-163	1.05917e-162	-1.10594e-162	0
-5.39597e-163	3.74909e-163	1.07019e-163	8.1892e-163	1.50324e-163	-1.46674e-163	-3.11979e-163	-2.73907e-163	-3.1532e-163	2.30245e-164	5.78449e-164	7.41083e-163	-8.0294e-163	9.85583e-163	-4.91168e-163	1.13961e-163	3.71889e-163	5.99223e-163	-9.83924e-166	1.57709e-163	3.61674e-163	-1.08448e-162	-3.89697e-164	-4.33903e-163	3.91199e-163	-6.46803e-163	-3.45201e-164	-4.72885e-163	1.05917e-162	-1.10594e-162	0
-5.39597e-163	3.74909e-163	1.07019e-163	8.1892e-163	1.50324e-163	-1.46674e-163	-3.11979e-163	-2.73907e-163	-3.1532e-163	2.30245e-164	5.78449e-164	7.41083e-163	-8.0294e-163	9.85583e-163	-4.91168e-163	1.13961e-163	3.71889e-163	5.99223e-163	-9.83924e-166	1.57709e-163	3.61674e-163	-1.08448e-162	-3.89697e-164	-4.33903e-163	3.91199e-163	-6.46803e-163	-3.45201e-164	-4.72885e-163	1.05917e-162	-1.10594e-162	0
-5.39597e-163	3.74909e-163	1.07019e-163	8.1892e-163	1.50324e-163	-1.46674e-163	-3.11979e-163	-2.73907e-163	-3.1532e-163	2.30245e-164	5.78449e-164	7.41083e-163	-8.0294e-163	9.85583e-163	-4.91168e-163	1.13961e-163	3.71889e-163	5.99223e-163	-9.83924e-166	1.57709e-163	3.61674e-163	-1.08448e-162	-3.89697e-164	-4.33903e-163	3.91199e-163	-6.46803e-163	-3.45201e-164	-4.72885e-163	1.05917e-162	-1.10594e-162	0
-5.39597e-163	3.74909e-163	1.07019e-163	8.1892e-163	1.50324e-163	-1.46674e-163	-3.11979e-163	-2.73907e-163	-3.1532e-163	2.30245e-164	5.78449e-164	7.41083e-163	-8.0294e-163	9.85583e-163	-4.91168e-163	1.13961e-163	3.71889e-163	5.99223e-163	-9.83924e-166	1.57709e-163	3.61674e-163	-1.08448e-162	-3.89697e-164	-4.33903e-163	3.91199e-163	-6.46803e-163	-3.45201e-164	-4.72885e-163	1.05917e-162	-1.10594e-162	0
-5.39597e-163	3.74909e-163	1.07019e-163	8.1892e-163	1.50324e-163	-1.46674e-163	-3.11979e-163	-2.73907e-163	-3.1532e-163	2.30245e-164	5.78449e-164	7.41083e-163	-8.0294e-163	9.85583e-163	-4.91168e-163	1.13961e-163	3.71889e-163	5.99223e-163	-9.83924e-166	1.57709e-163	3.61674e-163	-1.08448e-162	-3.89697e-164	-4.33903e-163	3.91199e-163	-6.46803e-163	-3.45201e-164	-4.72885e-163	1.05917e-162	-1.10594e-162	0
-5.39597e-163	3.74909e-163	1.07019e-163	8.1892e-163	1.50324e-163	-1.46674e-163	-3.11979e-163	-2.73907e-163	-3.1532e-163	2.30245e-164	5.78449e-164	7.41083e-163	-8.0294e-163	9.85583e-163	-4.91168e-163	1.13961e-163	3.71889e-163	5.99223e-163	-9.83924e-166	1.57709e-163	3.61674e-163	-1.08448e-162	-3.89697e-164	-4.33903e-163	3.91199e-163	-6.46803e-163	-3.45201e-164	-4.72885e-163	1.05917e-162	-1.10594e-162	0
-5.39597e-163	3.74909e-163	1.07019e-163	8.1892e-163	1.50324e-163	-1.46674e-163	-3.11979e-163	-2.73907e-163	-3.1532e-163	2.30245e-164	5.78449e-164	7.41083e-163	-8.0294e-163	9.85583e-163	-4.91168e-163	1.13961e-163	3.71889e-163	5.99223e-163	-9.83924e-166	1.57709e-163	3.61674e-163	-1.08448e-162	-3.89697e-164	-4.33903e-163	3.91199e-163	-6.46803e-163	-3.45201e-164	-4.72885e-163	1.05917e-162	-1.10594e-162	0
-5.39597e-163	3.74909e-163	1.07019e-163	8.1892e-163	1.50324e-163	-1.46674e-163	-3.11979e-163	-2.73907e-163	-3.1532e-163	2.30245e-164	5.78449e-164	7.41083e-163	-8.0294e-163	9.85583e-163	-4.91168e-163	1.13961e-163	3.71889e-163	5.99223e-163	-9.83924e-166	1.57709e-163	3.61674e-163	-1.08448e-162	-3.89697e-164	-4.33903e-163	3.91199e-163	-6.46803e-163	-3.45201e-164	-4.72885e-163	1.05917e-162	-1.10594e-162	0
-5.39597e-163	3.74909e-163	1.07019e-163	8.1892e-163	1.50324e-163	-1.46674e-163	-3.11979e-163	-2.73907e-163	-3.1532e-163	2.30245e-164	5.78449e-164	7.41083e-163	-8.0294e-163	9.85583e-163	-4.91168e-163	1.13961e-163	3.71889e-163	5.99223e-163	-9.83924e-166	1.57709e-163	3.61674e-163	-1.08448e-162	-3.89697e-164	-4.33903e-163	3.91199e-163	-6.46803e-163	-3.45201e-164	-4.72885e-163	1.05917e-162	-1.10594e-162	0
-5.39597e-163	3.74909e-163	1.07019e-163	8.1892e-163	1.50324e-163	-1.46674e-163	-3.11979e-163	-2.73907e-163	-3.1532e-163	2.30245e-164	5.78449e-164	7.41083e-163	-8.0294e-163	9.85583e-163	-4.91168e-163	1.13961e-163	3.71889e-163	5.99223e-163	-9.83924e-166	1.57709e-163	3.61674e-163	-1.08448e-162	-3.89697e-164	-4.33903e-163	3.91199e-163	-6.46803e-163	-3.45201e-164	-4.72885e-163	1.05917e-162	-1.10594e-162	0
-5.39597e-163	3.74909e-163	1.07019e-163	8.1892e-163	1.50324e-163	-1.46674e-163	-3.11979e-163	-2.73907e-163	-3.1532e-163	2.30245e-164	5.78449e-164	7.41083e-163	-8.0294e-163	9.85583e-163	-4.91168e-163	1.13961e-163	3.71889e-163	5.99223e-163	-9.83924e-166	1.57709e-163	3.61674e-163	-1.08448e-162	-3.89697e-164	-4.33903e-163	3.91199e-163	-6.46803e-163	-3.45201e-164	-4.72885e-163	1.05917e-162	-1.10594e-162	0
-5.39597e-163	3.74909e-163	1.07019e-163	8.1892e-163	1.50324e-163	-1.46674e-163	-3.11979e-163	-2.73907e-163	-3.1532e-163	2.30245e-164	5.78449e-164	7.41083e-163	-8.0294e-163	9.85583e-163	-4.91168e-163	1.13961e-163	3.71889e-163	5.99223e-163	-9.83924e-166	1.57709e-163	3.61674e-163	-1.08448e-162	-3.89697e-164	-4.33903e-163	3.91199e-163	-6.46803e-163	-3.45201e-164	-4.72885e-163	1.05917e-162	-1.10594e-162	0
-5.39597e-163	3.74909e-163	1.07019e-163	8.1892e-163	1.50324e-163	-1.46674e-163	-3.11979e-163	-2.73907e-163	-3.1532e-163	2.30245e-164	5.78449e-164	7.41083e-163	-8.0294e-163	9.85583e-163	-4.91168e-163	1.13961e-163	3.71889e-163	5.99223e-163	-9.83924e-166	1.57709e-163	3.61674e-163	-1.08448e-162	-3.89697e-164	-4.33903e-163	3.91199e-163	-6.46803e-163	-3.45201e-164	-4.72885e-163	1.05917e-162	-1.10594e-162	0
-5.39597e-163	3.74909e-163	1.07019e-163	8.1892e-163	1.50324e-163	-1.46674e-163	-3.11979e-163	-2.73907e-163	-3.1532e-163	2.30245e-164	5.78449e-164	7.41083e-163	-8.0294e-163	9.85583e-163	-4.91168e-163	1.13961e-163	3.71889e-163	5.99223e-163	-9.83924e-166	1.57709e-163	3.61674e-163	-1.08448e-162	-3.89697e-164	-4.33903e-163	3.91199e-163	-6.46803e-163	-3.45201e-164	-4.72885e-163	1.05917e-162	-1.10594e-162	0
-5.39597e-163	3.74909e-163	1.07019e-163	8.1892e-163	1.50324e-163	-1.46674e-163	-3.11979e-163	-2.73907e-163	-3.1532e-163	2.30245e-164	5.78449e-164	7.41083e-163	-8.0294e-163	9.85583e-163	-4.91168e-163	1.13961e-163	3.71889e-163	5.99223e-163	-9.83924e-166	1.57709e-163	3.61674e-163	-1.08448e-162	-3.89697e-164	-4.33903e-163	3.91199e-163	-6.46803e-163	-3.45201e-164	-4.72885e-163	1.05917e-162	-1.10594e-162	0
-5.39597e-163	3.74909e-163	1.07019e-163	8.1892e-163	1.50324e-163	-1.46674e-163	-3.11979e-163	-2.73907e-163	-3.1532e-163	2.30245e-164	5.78449e-164	7.41083e-163	-8.0294e-163	9.85583e-163	-4.91168e-163	1.13961e-163	3.71889e-163	5.99223e-163	-9.83924e-166	1.57709e-163	3.61674e-163	-1.08448e-162	-3.89697e-164	-4.33903e-163	3.91199e-163	-6.46803e-163	-3.45201e-164	-4.72885e-163	1.05917e-162	-1.10594e-162	0
-5.39597e-163	3.74909e-163	1.07019e-163	8.1892e-163	1.50324e-163	-1.46674e-163	-3.11979e-163	-2.73907e-163	-3.1532e-163	2.30245e-164	5.78449e-164	7.41083e-163	-8.0294e-163	9.85583e-163	-4.91168e-163	1.13961e-163	3.71889e-163	5.99223e-163	-9.83924e-166	1.57709e-163	3.61674e-163	-1.08448e-162	-3.89697e-164	-4.33903e-163	3.91199e-163	-6.46803e-163	-3.45201e-164	-4.72885e-163	1.05917e-162	-1.10594e-162	0
-5.39597e-163	3.74909e-163	1.07019e-163	8.1892e-163	1.50324e-163	-1.46674e-163	-3.11979e-163	-2.73907e-163	-3.1532e-163	2.30245e-164	5.78449e-164	7.41083e-163	-8.0294e-163	9.85583e-163	-4.91168e-163	1.13961e-163	3.71889e-163	5.99223e-163	-9.83924e-166	1.57709e-163	3.61674e-163	-1.08448e-162	-3.89697e-164	-4.33903e-163	3.91199e-163	-6.46803e-163	-3.45201e-164	-4.72885e-163	1.05917e-162	-1.10594e-162	0
-5.39597e-163	3.74909e-163	1.07019e-163	8.1892e-163	1.50324e-163	-1.46674e-163	-3.11979e-163	-2.73907e-163	-3.1532e-163	2.30245e-164	5.78449e-164	7.41083e-163	-8.0294e-163	9.85583e-163	-4.91168e-163	1.13961e-163	3.71889e-163	5.99223e-163	-9.83924e-166	1.57709e-163	3.61674e-163	-1.08448e-162	-3.89697e-164	-4.33903e-163	3.91199e-163	-6.46803e-163	-3.45201e-164	-4.72885e-163	1.05917e-162	-1.10594e-162	0
-5.39597e-163	3.74909e-163	1.07019e-163	8.1892e-163	1.50324e-163	-1.46674e-163	-3.11979e-163	-2.73907e-163	-3.1532e-163	2.30245e-164	5.78449e-164	7.41083e-163	-8.0294e-163	9.85583e-163	-4.91168e-163	1.13961e-163	3.71889e-163	5.99223e-163	-9.83924e-166	1.57709e-163	3.61674e-163	-1.08448e-162	-3.89697e-164	-4.33903e-163	3.91199e-163	-6.46803e-163	-3.45201e-164	-4.72885e-163	1.05917e-162	-1.10594e-162	0
-5.39597e-163	3.74909e-163	1.07019e-163	8.1892e-163	1.50324e-163	-1.46674e-163	-3.11979e-163	-2.73907e-163	-3.1532e-163	2.30245e-164	5.78449e-164	7.41083e-163	-8.0294e-163	9.85583e-163	-4.91168e-163	1.13961e-163	3.71889e-163	5.99223e-163	-9.83924e-166	1.57709e-163	3.61674e-163	-1.08448e-162	-3.89697e-164	-4.33903e-163	3.91199e-163	-6.46803e-163	-3.45201e-164	-4.72885e-163	1.05917e-162	-1.10594e-162	0
-5.39597e-163	3.74909e-163	1.07019e-163	8.1892e-163	1.50324e-163	-1.46674e-163	-3.11979e-163	-2.73907e-163	-3.1532e-163	2.30245e-164	5.78449e-164	7.41083e-163	-8.0294e-163	9.85583e-163	-4.91168e-163	1.13961e-163	3.71889e-163	5.99223e-163	-9.83924e-166	1.57709e-163	3.61674e-163	-1.08448e-162	-3.89697e-164	-4.33903e-163	3.91199e-163	-6.46803e-163	-3.45201e-164	-4.72885e-163	1.05917e-162	-1.10594e-162	0
-5.39597e-163	3.74909e-163	1.07019e-163	8.1892e-163	1.50324e-163	-1.46674e-163	-3.11979e-163	-2.73907e-163	-3.1532e-163	2.30245e-164	5.78449e-164	7.41083e-163	-8.0294e-163	9.85583e-163	-4.91168e-163	1.13961e-163	3.71889e-163	5.99223e-163	-9.83924e-166	1.57709e-163	3.61674e-163	-1.08448e-162	-3.89697e-164	-4.33903e-163	3.91199e-163	-6.46803e-163	-3.45201e-164	-4.72885e-163	1.05917e-162	-1.10594e-162	0
-5.39597e-163	3.74909e-163	1.07019e-163	8.1892e-163	1.50324e-163	-1.46674e-163	-3.11979e-163	-2.73907e-163	-3.1532e-163	2.30245e-164	5.78449e-164	7.41083e-163	-8.0294e-163	9.85583e-163	-4.91168e-163	1.13961e-163	3.71889e-163	5.99223e-163	-9.83924e-166	1.57709e-163	3.61674e-163	-1.08448e-162	-3.89697e-164	-4.33903e-163	3.91199e-163	-6.46803e-163	-3.45201e-164	-4.72885e-163	1.05917e-162	-1.10594e-162	0
-5.39597e-163	3.74909e-163	1.07019e-163	8.1892e-163	1.50324e-163	-1.46674e-163	-3.11979e-163	-2.73907e-163	-3.1532e-163	2.30245e-164	5.78449e-164	7.41083e-163	-8.0294e-163	9.85583e-163	-4.91168e-163	1.13961e-163	3.71889e-163	5.99223e-163	-9.83924e-166	1.57709e-163	3.61674e-163	-1.08448e-162	-3.89697e-164	-4.33903e-163	3.91199e-163	-6.46803e-163	-3.45201e-164	-4.72885e-163	1.05917e-162	-1.10594e-162	0
-5.39597e-163	3.74909e-163	1.07019e-163	8.1892e-163	1.50324e-163	-1.46674e-163	-3.11979e-163	-2.73907e-163	-3.1532e-163	2.30245e-164	5.78449e-164	7.41083e-163	-8.0294e-163	9.85583e-163	-4.91168e-163	1.13961e-163	3.71889e-163	5.99223e-163	-9.83924e-166	1.57709e-163	3.61674e-163	-1.08448e-162	-3.89697e-164	-4.33903e-163	3.91199e-163	-6.46803e-163	-3.45201e-164	-4.72885e-163	1.05917e-162	-1.10594e-162	0
-5.39597e-163	3.74909e-163	1.07019e-163	8.1892e-163	1.50324e-163	-1.46674e-163	-3.11979e-163	-2.73907e-163	-3.1532e-163	2.30245e-164	5.78449e-164	7.41083e-163	-8.0294e-163	9.85583e-163	-4.91168e-163	1.13961e-163	3.71889e-163	5.99223e-163	-9.83924e-166	1.57709e-163	3.61674e-163	-1.08448e-162	-3.89697e-164	-4.33903e-163	3.91199e-163	-6.46803e-163	-3.45201e-164	-4.72885e-163	1.05917e-162	-1.10594e-162	0
-5.39597e-163	3.74909e-163	1.07019e-163	8.1892e-163	1.50324e-163	-1.46674e-163	-3.11979e-163	-2.73907e-163	-3.1532e-163	2.30245e-164	5.78449e-164	7.41083e-163	-8.0294e-163	9.85583e-163	-4.91168e-163	1.13961e-163	3.71889e-163	5.99223e-163	-9.83924e-166	1.57709e-163	3.61674e-163	-1.08448e-162	-3.89697e-164	-4.33903e-163	3.91199e-163	-6.46803e-163	-3.45201e-164	-4.72885e-163	1.05917e-162	-1.10594e-162	0
-5.39597e-163	3.74909e-163	1.07019e-163	8.1892e-163	1.50324e-163	-1.46674e-163	-3.11979e-163	-2.73907e-163	-3.1532e-163	2.30245e-164	5.78449e-164	7.41083e-163	-8.0294e-163	9.85583e-163	-4.91168e-163	1.13961e-163	3.71889e-163	5.99223e-163	-9.83924e-166	1.57709e-163	3.61674e-163	-1.08448e-162	-3.89697e-164	-4.33903e-163	3.91199e-163	-6.46803e-163	-3.45201e-164	-4.72885e-163	1.05917e-162	-1.10594e-162	0
-5.39597e-163	3.74909e-163	1.07019e-163	8.1892e-163	1.50324e-163	-1.46674e-163	-3.11979e-163	-2.73907e-163	-3.1532e-163	2.30245e-164	5.78449e-164	7.41083e-163	-8.0294e-163	9.85583e-163	-4.91168e-163	1.13961e-163	3.71889e-163	5.99223e-163	-9.83924e-166	1.57709e-163	3.61674e-163	-1.08448e-162	-3.89697e-164	-4.33903e-163	3.91199e-163	-6.46803e-163	-3.45201e-164	-4.72885e-163	1.05917e-162	-1.10594e-162	0
-5.39597e-163	3.74909e-163	1.07019e-163	8.1892e-163	1.50324e-163	-1.46674e-163	-3.11979e-163	-2.73907e-163	-3.1532e-163	2.30245e-164	5.78449e-164	7.41083e-163	-8.0294e-163	9.85583e-163	-4.91168e-163	1.13961e-163	3.71889e-163	5.99223e-163	-9.83924e-166	1.57709e-163	3.61674e-163	-1.08448e-162	-3.89697e-164	-4.33903e-163	3.91199e-163	-6.46803e-163	-3.45201e-164	-4.72885e-163	1.05917e-162	-1.10594e-162	0
-5.39597e-163	3.74909e-163	1.07019e-163	8.1892e-163	1.50324e-163	-1.46674e-163	-3.11979e-163	-2.73907e-163	-3.1532e-163	2.30245e-164	5.78449e-164	7.41083e-163	-8.0294e-163	9.85583e-163	-4.91168e-163	1.13961e-163	3.71889e-163	5.99223e-163	-9.83924e-166	1.57709e-163	3.61674e-163	-1.08448e-162	-3.89697e-164	-4.33903e-163	3.91199e-163	-6.46803e-163	-3.45201e-164	-4.72885e-163	1.05917e-162	-1.10594e-162	0
-5.39597e-163	3.74909e-163	1.07019e-163	8.1892e-163	1.50324e-163	-1.46674e-163	-3.11979e-163	-2.73907e-163	-3.1532e-163	2.30245e-164	5.78449e-164	7.41083e-163	-8.0294e-163	9.85583e-163	-4.91168e-163	1.13961e-163	3.71889e-163	5.99223e-163	-9.83924e-166	1.57709e-163	3.61674e-163	-1.08448e-162	-3.89697e-164	-4.33903e-163	3.91199e-163	-6.46803e-163	-3.45201e-164	-4.72885e-163	1.05917e-162	-1.10594e-162	0
-5.39597e-163	3.74909e-163	1.07019e-163	8.1892e-163	1.50324e-163	-1.46674e-163	-3.11979e-163	-2.73907e-163	-3.1532e-163	2.30245e-164	5.78449e-164	7.41083e-163	-8.0294e-163	9.85583e-163	-4.91168e-163	1.13961e-163	3.71889e-163	5.99223e-163	-9.83924e-166	1.57709e-163	3.61674e-163	-1.08448e-162	-3.89697e-164	-4.33903e-163	3.91199e-163	-6.46803e-163	-3.45201e-164	-4.72885e-163	1.05917e-162	-1.10594e-162	0
-5.39597e-163	3.74909e-163	1.07019e-163	8.1892e-163	1.50324e-163	-1.46674e-163	-3.11979e-163	-2.73907e-163	-3.1532e-163	2.30245e-164	5.78449e-164	7.41083e-163	-8.0294e-163	9.85583e-163	-4.91168e-163	1.13961e-163	3.71889e-163	5.99223e-163	-9.83924e-166	1.57709e-163	3.61674e-163	-1.08448e-162	-3.89697e-164	-4.33903e-163	3.91199e-163	-6.46803e-163	-3.45201e-164	-4.72885e-163	1.05917e-162	-1.10594e-162	0
-5.39597e-163	3.74909e-163	1.07019e-163	8.1892e-163	1.50324e-163	-1.46674e-163	-3.11979e-163	-2.73907e-163	-3.1532e-163	2.30245e-164	5.78449e-164	7.41083e-163	-8.0294e-163	9.85583e-163	-4.91168e-163	1.13961e-163	3.71889e-163	5.99223e-163	-9.83924e-166	1.57709e-163	3.61674e-163	-1.08448e-162	-3.89697e-164	-4.33903e-163	3.91199e-163	-6.46803e-163	-3.45201e-164	-4.72885e-163	1.05917e-162	-1.10594e-162	0
-5.39597e-163	3.74909e-163	1.07019e-163	8.1892e-163	1.50324e-163	-1.46674e-163	-3.11979e-163	-2.73907e-163	-3.1532e-163	2.30245e-164	5.78449e-164	7.41083e-163	-8.0294e-163	9.85583e-163	-4.91168e-163	1.13961e-163	3.71889e-163	5.99223e-163	-9.83924e-166	1.57709e-163	3.61674e-163	-1.08448e-162	-3.89697e-164	-4.33903e-163	3.91199e-163	-6.46803e-163	-3.45201e-164	-4.72885e-163	1.05917e-162	-1.10594e-162	0
-5.39597e-163	3.74909e-163	1.07019e-163	8.1892e-163	1.50324e-163	-1.46674e-163	-3.11979e-163	-2.73907e-163	-3.1532e-163	2.30245e-164	5.78449e-164	7.41083e-163	-8.0294e-163	9.85583e-163	-4.91168e-163	1.13961e-163	3.71889e-163	5.99223e-163	-9.83924e-166	1.57709e-163	3.61674e-163	-1.08448e-162	-3.89697e-164	-4.33903e-163	3.91199e-163	-6.46803e-163	-3.45201e-164	-4.72885e-163	1.05917e-162	-1.10594e-162	0
-5.39597e-163	3.74909e-163	1.07019e-163	8.1892e-163	1.50324e-163	-1.46674e-163	-3.11979e-163	-2.73907e-163	-3.1532e-163	2.30245e-164	5.78449e-164	7.41083e-163	-8.0294e-163	9.85583e-163	-4.91168e-163	1.13961e-163	3.71889e-163	5.99223e-163	-9.83924e-166	1.57709e-163	3.61674e-163	-1.08448e-162	-3.89697e-164	-4.33903e-163	3.91199e-163	-6.46803e-163	-3.45201e-164	-4.72885e-163	1.05917e-162	-1.10594e-162	0
-5.39597e-163	3.74909e-163	1.07019e-163	8.1892e-163	1.50324e-163	-1.46674e-163	-3.11979e-163	-2.73907e-163	-3.1532e-163	2.30245e-164	5.78449e-164	7.41083e-163	-8.0294e-163	9.85583e-163	-4.91168e-163	1.13961e-163	3.71889e-163	5.99223e-163	-9.83924e-166	1.57709e-163	3.61674e-163	-1.08448e-162	-3.89697e-164	-4.33903e-163	3.91199e-163	-6.46803e-163	-3.45201e-164	-4.72885e-163	1.05917e-162	-1.10594e-162	0
-5.39597e-163	3.74909e-163	1.07019e-163	8.1892e-163	1.50324e-163	-1.46674e-163	-3.11979e-163	-2.73907e-163	-3.1532e-163	2.30245e-164	5.78449e-164	7.41083e-163	-8.0294e-163	9.85583e-163	-4.91168e-163	1.13961e-163	3.71889e-163	5.99223e-163	-9.83924e-166	1.57709e-163	3.61674e-163	-1.08448e-162	-3.89697e-164	-4.33903e-163	3.91199e-163	-6.46803e-163	-3.45201e-164	-4.72885e-163	1.05917e-162	-1.10594e-162	0
-5.39597e-163	3.74909e-163	1.07019e-163	8.1892e-163	1.50324e-163	-1.46674e-163	-3.11979e-163	-2.73907e-163	-3.1532e-163	2.30245e-164	5.78449e-164	7.41083e-163	-8.0294e-163	9.85583e-163	-4.91168e-163	1.13961e-163	3.71889e-163	5.99223e-163	-9.83924e-166	1.57709e-163	3.61674e-163	-1.08448e-162	-3.89697e-164	-4.33903e-163	3.91199e-163	-6.46803e-163	-3.45201e-164	-4.72885e-163	1.05917e-162	-1.10594e-162	0
-5.39597e-163	3.74909e-163	1.07019e-163	8.1892e-163	1.50324e-163	-1.46674e-163	-3.11979e-163	-2.73907e-163	-3.1532e-163	2.30245e-164	5.78449e-164	7.41083e-163	-8.0294e-163	9.85583e-163	-4.91168e-163	1.13961e-163	3.71889e-163	5.99223e-163	-9.83924e-166	1.57709e-163	3.61674e-163	-1.08448e-162	-3.89697e-164	-4.33903e-163	3.91199e-163	-6.46803e-163	-3.45201e-164	-4.72885e-163	1.05917e-162	-1.10594e-162	0
-5.39597e-163	3.74909e-163	1.07019e-163	8.1892e-163	1.50324e-163	-1.46674e-163	-3.11979e-163	-2.73907e-163	-3.1532e-163	2.30245e-164	5.78449e-164	7.41083e-163	-8.0294e-163	9.85583e-163	-4.91168e-163	1.13961e-163	3.71889e-163	5.99223e-163	-9.83924e-166	1.57709e-163	3.61674e-163	-1.08448e-162	-3.89697e-164	-4.33903e-163	3.91199e-163	-6.46803e-163	-3.45201e-164	-4.72885e-163	1.05917e-162	-1.10594e-162	0
-5.39597e-163	3.74909e-163	1.07019e-163	8.1892e-163	1.50324e-163	-1.46674e-163	-3.11979e-163	-2.73907e-163	-3.1532e-163	2.30245e-164	5.78449e-164	7.41083e-163	-8.0294e-163	9.85583e-163	-4.91168e-163	1.13961e-163	3.71889e-163	5.99223e-163	-9.83924e-166	1.57709e-163	3.61674e-163	-1.08448e-162	-3.89697e-164	-4.33903e-163	3.91199e-163	-6.46803e-163	-3.45201e-164	-4.72885e-163	1.05917e-162	-1.10594e-162	0
-5.39597e-163	3.74909e-163	1.07019e-163	8.1892e-163	1.50324e-163	-1.46674e-163	-3.11979e-163	-2.73907e-163	-3.1532e-163	2.30245e-164	5.78449e-164	7.41083e-163	-8.0294e-163	9.85583e-163	-4.91168e-163	1.13961e-163	3.71889e-163	5.99223e-163	-9.83924e-166	1.57709e-163	3.61674e-163	-1.08448e-162	-3.89697e-164	-4.33903e-163	3.91199e-163	-6.46803e-163	-3.45201e-164	-4.72885e-163	1.05917e-162	-1.10594e-162	0
-5.39597e-163	3.74909e-163	1.07019e-163	8.1892e-163	1.50324e-163	-1.46674e-163	-3.11979e-163	-2.73907e-163	-3.1532e-163	2.30245e-164	5.78449e-164	7.41083e-163	-8.0294e-163	9.85583e-163	-4.91168e-163	1.13961e-163	3.71889e-163	5.99223e-163	-9.83924e-166	1.57709e-163	3.61674e-163	-1.08448e-162	-3.89697e-164	-4.33903e-163	3.91199e-163	-6.46803e-163	-3.45201e-164	-4.72885e-163	1.05917e-162	-1.10594e-162	0
-5.39597e-163	3.74909e-163	1.07019e-163	8.1892e-163	1.50324e-163	-1.46674e-163	-3.11979e-163	-2.73907e-163	-3.1532e-163	2.30245e-164	5.78449e-164	7.41083e-163	-8.0294e-163	9.85583e-163	-4.91168e-163	1.13961e-163	3.71889e-163	5.99223e-163	-9.83924e-166	1.57709e-163	3.61674e-163	-1.08448e-162	-3.89697e-164	-4.33903e-163	3.91199e-163	-6.46803e-163	-3.45201e-164	-4.72885e-163	1.05917e-162	-1.10594e-162	0
-5.39597e-163	3.74909e-163	1.07019e-163	8.1892e-163	1.50324e-163	-1.46674e-163	-3.11979e-163	-2.73907e-163	-3.1532e-163	2.30245e-164	5.78449e-164	7.41083e-163	-8.0294e-163	9.85583e-163	-4.91168e-163	1.13961e-163	3.71889e-163	5.99223e-163	-9.83924e-166	1.57709e-163	3.61674e-163	-1.08448e-162	-3.89697e-164	-4.33903e-163	3.91199e-163	-6.46803e-163	-3.45201e-164	-4.72885e-163	1.05917e-162	-1.10594e-162	0
-5.39597e-163	3.74909e-163	1.07019e-163	8.1892e-163	1.50324e-163	-1.46674e-163	-3.11979e-163	-2.73907e-163	-3.1532e-163	2.30245e-164	5.78449e-164	7.41083e-163	-8.0294e-163	9.85583e-163	-4.91168e-163	1.13961e-163	3.71889e-163	5.99223e-163	-9.83924e-166	1.57709e-163	3.61674e-163	-1.08448e-162	-3.89697e-164	-4.33903e-163	3.91199e-163	-6.46803e-163	-3.45201e-164	-4.72885e-163	1.05917e-162	-1.10594e-162	0
-5.39597e-163	3.74909e-163	1.07019e-163	8.1892e-163	1.50324e-163	-1.46674e-163	-3.11979e-163	-2.73907e-163	-3.1532e-163	2.30245e-164	5.78449e-164	7.41083e-163	-8.0294e-163	9.85583e-163	-4.91168e-163	1.13961e-163	3.71889e-163	5.99223e-163	-9.83924e-166	1.57709e-163	3.61674e-163	-1.08448e-162	-3.89697e-164	-4.33903e-163	3.91199e-163	-6.46803e-163	-3.45201e-164	-4.72885e-163	1.05917e-162	-1.10594e-162	0
-5.39597e-163	3.74909e-163	1.07019e-163	8.1892e-163	1.50324e-163	-1.46674e-163	-3.11979e-163	-2.73907e-163	-3.1532e-163	2.30245e-164	5.78449e-164	7.41083e-163	-8.0294e-163	9.85583e-163	-4.91168e-163	1.13961e-163	3.71889e-163	5.99223e-163	-9.83924e-166	1.57709e-163	3.61674e-163	-1.08448e-162	-3.89697e-164	-4.33903e-163	3.91199e-163	-6.46803e-163	-3.45201e-164	-4.72885e-163	1.05917e-162	-1.10594e-162	0
-5.39597e-163	3.74909e-163	1.07019e-163	8.1892e-163	1.50324e-163	-1.46674e-163	-3.11979e-163	-2.73907e-163	-3.1532e-163	2.30245e-164	5.78449e-164	7.41083e-163	-8.0294e-163	9.85583e-163	-4.91168e-163	1.13961e-163	3.71889e-163	5.99223e-163	-9.83924e-166	1.57709e-163	3.61674e-163	-1.08448e-162	-3.89697e-164	-4.33903e-163	3.91199e-163	-6.46803e-163	-3.45201e-164	-4.72885e-163	1.05917e-162	-1.10594e-162	0
-5.39597e-163	3.74909e-163	1.07019e-163	8.1892e-163	1.50324e-163	-1.46674e-163	-3.11979e-163	-2.73907e-163	-3.1532e-163	2.30245e-164	5.78449e-164	7.41083e-163	-8.0294e-163	9.85583e-163	-4.91168e-163	1.13961e-163	3.71889e-163	5.99223e-163	-9.83924e-166	1.57709e-163	3.61674e-163	-1.08448e-162	-3.89697e-164	-4.33903e-163	3.91199e-163	-6.46803e-163	-3.45201e-164	-4.72885e-163	1.05917e-162	-1.10594e-162	0
-5.39597e-163	3.74909e-163	1.07019e-163	8.1892e-163	1.50324e-163	-1.46674e-163	-3.11979e-163	-2.73907e-163	-3.1532e-163	2.30245e-164	5.78449e-164	7.41083e-163	-8.0294e-163	9.85583e-163	-4.91168e-163	1.13961e-163	3.71889e-163	5.99223e-163	-9.83924e-166	1.57709e-163	3.61674e-163	-1.08448e-162	-3.89697e-164	-4.33903e-163	3.91199e-163	-6.46803e-163	-3.45201e-164	-4.72885e-163	1.05917e-162	-1.10594e-162	0
-5.39597e-163	3.74909e-163	1.07019e-163	8.1892e-163	1.50324e-163	-1.46674e-163	-3.11979e-163	-2.73907e-163	-3.1532e-163	2.30245e-164	5.78449e-164	7.41083e-163	-8.0294e-163	9.85583e-163	-4.91168e-163	1.13961e-163	3.71889e-163	5.99223e-163	-9.83924e-166	1.57709e-163	3.61674e-163	-1.08448e-162	-3.89697e-164	-4.33903e-163	3.91199e-163	-6.46803e-163	-3.45201e-164	-4.72885e-163	1.05917e-162	-1.10594e-162	0
-5.39597e-163	3.74909e-163	1.07019e-163	8.1892e-163	1.50324e-163	-1.46674e-163	-3.11979e-163	-2.73907e-163	-3.1532e-163	2.30245e-164	5.78449e-164	7.41083e-163	-8.0294e-163	9.85583e-163	-4.91168e-163	1.13961e-163	3.71889e-163	5.99223e-163	-9.83924e-166	1.57709e-163	3.61674e-163	-1.08448e-162	-3.89697e-164	-4.33903e-163	3.91199e-163	-6.46803e-163	-3.45201e-164	-4.72885e-163	1.05917e-162	-1.10594e-162	0
-5.39597e-163	3.74909e-163	1.07019e-163	8.1892e-163	1.50324e-163	-1.46674e-163	-3.11979e-163	-2.73907e-163	-3.1532e-163	2.30245e-164	5.78449e-164	7.41083e-163	-8.0294e-163	9.85583e-163	-4.91168e-163	1.13961e-163	3.71889e-163	5.99223e-163	-9.83924e-166	1.57709e-163	3.61674e-163	-1.08448e-162	-3.89697e-164	-4.33903e-163	3.91199e-163	-6.46803e-163	-3.45201e-164	-4.72885e-163	1.05917e-162	-1.10594e-162	0
-5.39597e-163	3.74909e-163	1.07019e-163	8.1892e-163	1.50324e-163	-1.46674e-163	-3.11979e-163	-2.73907e-163	-3.1532e-163	2.30245e-164	5.78449e-164	7.41083e-163	-8.0294e-163	9.85583e-163	-4.91168e-163	1.13961e-163	3.71889e-163	5.99223e-163	-9.83924e-166	1.57709e-163	3.61674e-163	-1.08448e-162	-3.89697e-164	-4.33903e-163	3.91199e-163	-6.46803e-163	-3.45201e-164	-4.72885e-163	1.05917e-162	-1.10594e-162	0
-5.39597e-163	3.74909e-163	1.07019e-163	8.1892e-163	1.50324e-163	-1.46674e-163	-3.11979e-163	-2.73907e-163	-3.1532e-163	2.30245e-164	5.78449e-164	7.41083e-163	-8.0294e-163	9.85583e-163	-4.91168e-163	1.13961e-163	3.71889e-163	5.99223e-163	-9.83924e-166	1.57709e-163	3.61674e-163	-1.08448e-162	-3.89697e-164	-4.33903e-163	3.91199e-163	-6.46803e-163	-3.45201e-164	-4.72885e-163	1.05917e-162	-1.10594e-162	0
-5.39597e-163	3.74909e-163	1.07019e-163	8.1892e-163	1.50324e-163	-1.46674e-163	-3.11979e-163	-2.73907e-163	-3.1532e-163	2.30245e-164	5.78449e-164	7.41083e-163	-8.0294e-163	9.85583e-163	-4.91168e-163	1.13961e-163	3.71889e-163	5.99223e-163	-9.83924e-166	1.57709e-163	3.61674e-163	-1.08448e-162	-3.89697e-164	-4.33903e-163	3.91199e-163	-6.46803e-163	-3.45201e-164	-4.72885e-163	1.05917e-162	-1.10594e-162	0
-5.39597e-163	3.74909e-163	1.07019e-163	8.1892e-163	1.50324e-163	-1.46674e-163	-3.11979e-163	-2.73907e-163	-3.1532e-163	2.30245e-164	5.78449e-164	7.41083e-163	-8.0294e-163	9.85583e-163	-4.91168e-163	1.13961e-163	3.71889e-163	5.99223e-163	-9.83924e-166	1.57709e-163	3.61674e-163	-1.08448e-162	-3.89697e-164	-4.33903e-163	3.91199e-163	-6.46803e-163	-3.45201e-164	-4.72885e-163	1.05917e-162	-1.10594e-162	0
-5.39597e-163	3.74909e-163	1.07019e-163	8.1892e-163	1.50324e-163	-1.46674e-163	-3.11979e-163	-2.73907e-163	-3.1532e-163	2.30245e-164	5.78449e-164	7.41083e-163	-8.0294e-163	9.85583e-163	-4.91168e-163	1.13961e-163	3.71889e-163	5.99223e-163	-9.83924e-166	1.57709e-163	3.61674e-163	-1.08448e-162	-3.89697e-164	-4.33903e-163	3.91199e-163	-6.46803e-163	-3.45201e-164	-4.72885e-163	1.05917e-162	-1.10594e-162	0
-5.39597e-163	3.74909e-163	1.07019e-163	8.1892e-163	1.50324e-163	-1.46674e-163	-3.11979e-163	-2.73907e-163	-3.1532e-163	2.30245e-164	5.78449e-164	7.41083e-163	-8.0294e-163	9.85583e-163	-4.91168e-163	1.13961e-163	3.71889e-163	5.99223e-163	-9.83924e-166	1.57709e-163	3.61674e-163	-1.08448e-162	-3.89697e-164	-4.33903e-163	3.91199e-163	-6.46803e-163	-3.45201e-164	-4.72885e-163	1.05917e-162	-1.10594e-162	0
-5.39597e-163	3.74909e-163	1.07019e-163	8.1892e-163	1.50324e-163	-1.46674e-163	-3.11979e-163	-2.73907e-163	-3.1532e-163	2.30245e-164	5.78449e-164	7.41083e-163	-8.0294e-163	9.85583e-163	-4.91168e-163	1.13961e-163	3.71889e-163	5.99223e-163	-9.83924e-166	1.57709e-163	3.61674e-163	-1.08448e-162	-3.89697e-164	-4.33903e-163	3.91199e-163	-6.46803e-163	-3.45201e-164	-4.72885e-163	1.05917e-162	-1.10594e-162	0
-5.39597e-163	3.74909e-163	1.07019e-163	8.1892e-163	1.50324e-163	-1.46674e-163	-3.11979e-163	-2.73907e-163	-3.1532e-163	2.30245e-164	5.78449e-164	7.41083e-163	-8.0294e-163	9.85583e-163	-4.91168e-163	1.13961e-163	3.71889e-163	5.99223e-163	-9.83924e-166	1.57709e-163	3.61674e-163	-1.08448e-162	-3.89697e-164	-4.33903e-163	3.91199e-163	-6.46803e-163	-3.45201e-164	-4.72885e-163	1.05917e-162	-1.10594e-162	0
-5.39597e-163	3.74909e-163	1.07019e-163	8.1892e-163	1.50324e-163	-1.46674e-163	-3.11979e-163	-2.73907e-163	-3.1532e-163	2.30245e-164	5.78449e-164	7.41083e-163	-8.0294e-163	9.85583e-163	-4.91168e-163	1.13961e-163	3.71889e-163	5.99223e-163	-9.83924e-166	1.57709e-163	3.61674e-163	-1.08448e-162	-3.89697e-164	-4.33903e-163	3.91199e-163	-6.46803e-163	-3.45201e-164	-4.72885e-163	1.05917e-162	-1.10594e-162	0
-5.39597e-163	3.74909e-163	1.07019e-163	8.1892e-163	1.50324e-163	-1.46674e-163	-3.11979e-163	-2.73907e-163	-3.1532e-163	2.30245e-164	5.78449e-164	7.41083e-163	-8.0294e-163	9.85583e-163	-4.91168e-163	1.13961e-163	3.71889e-163	5.99223e-163	-9.83924e-166	1.57709e-163	3.61674e-163	-1.08448e-162	-3.89697e-164	-4.33903e-163	3.91199e-163	-6.46803e-163	-3.45201e-164	-4.72885e-163	1.05917e-162	-1.10594e-162	0
-5.39597e-163	3.74909e-163	1.07019e-163	8.1892e-163	1.50324e-163	-1.46674e-163	-3.11979e-163	-2.73907e-163	-3.1532e-163	2.30245e-164	5.78449e-164	7.41083e-163	-8.0294e-163	9.85583e-163	-4.91168e-163	1.13961e-163	3.71889e-163	5.99223e-163	-9.83924e-166	1.57709e-163	3.61674e-163	-1.08448e-162	-3.89697e-164	-4.33903e-163	3.91199e-163	-6.46803e-163	-3.45201e-164	-4.72885e-163	1.05917e-162	-1.10594e-162	0
-5.39597e-163	3.74909e-163	1.07019e-163	8.1892e-163	1.50324e-163	-1.46674e-163	-3.11979e-163	-2.73907e-163	-3.1532e-163	2.30245e-164	5.78449e-164	7.41083e-163	-8.0294e-163	9.85583e-163	-4.91168e-163	1.13961e-163	3.71889e-163	5.99223e-163	-9.83924e-166	1.57709e-163	3.61674e-163	-1.08448e-162	-3.89697e-164	-4.33903e-163	3.91199e-163	-6.46803e-163	-3.45201e-164	-4.72885e-163	1.05917e-162	-1.10594e-162	0
-5.39597e-163	3.74909e-163	1.07019e-163	8.1892e-163	1.50324e-163	-1.46674e-163	-3.11979e-163	-2.73907e-163	-3.1532e-163	2.30245e-164	5.78449e-164	7.41083e-163	-8.0294e-163	9.85583e-163	-4.91168e-163	1.13961e-163	3.71889e-163	5.99223e-163	-9.83924e-166	1.57709e-163	3.61674e-163	-1.08448e-162	-3.89697e-164	-4.33903e-163	3.91199e-163	-6.46803e-163	-3.45201e-164	-4.72885e-163	1.05917e-162	-1.10594e-162	0
-5.39597e-163	3.74909e-163	1.07019e-163	8.1892e-163	1.50324e-163	-1.46674e-163	-3.11979e-163	-2.73907e-163	-3.1532e-163	2.30245e-164	5.78449e-164	7.41083e-163	-8.0294e-163	9.85583e-163	-4.91168e-163	1.13961e-163	3.71889e-163	5.99223e-163	-9.83924e-166	1.57709e-163	3.61674e-163	-1.08448e-162	-3.89697e-164	-4.33903e-163	3.91199e-163	-6.46803e-163	-3.45201e-164	-4.72885e-163	1.05917e-162	-1.10594e-162	0
-5.39597e-163	3.74909e-163	1.07019e-163	8.1892e-163	1.50324e-163	-1.46674e-163	-3.11979e-163	-2.73907e-163	-3.1532e-163	2.30245e-164	5.78449e-164	7.41083e-163	-8.0294e-163	9.85583e-163	-4.91168e-163	1.13961e-163	3.71889e-163	5.99223e-163	-9.83924e-166	1.57709e-163	3.61674e-163	-1.08448e-162	-3.89697e-164	-4.33903e-163	3.91199e-163	-6.46803e-163	-3.45201e-164	-4.72885e-163	1.05917e-162	-1.10594e-162	0
-5.39597e-163	3.74909e-163	1.07019e-163	8.1892e-163	1.50324e-163	-1.46674e-163	-3.11979e-163	-2.73907e-163	-3.1532e-163	2.30245e-164	5.78449e-164	7.41083e-163	-8.0294e-163	9.85583e-163	-4.91168e-163	1.13961e-163	3.71889e-163	5.99223e-163	-9.83924e-166	1.57709e-163	3.61674e-163	-1.08448e-162	-3.89697e-164	-4.33903e-163	3.91199e-163	-6.46803e-163	-3.45201e-164	-4.72885e-163	1.05917e-162	-1.10594e-162	0
-5.39597e-163	3.74909e-163	1.07019e-163	8.1892e-163	1.50324e-163	-1.46674e-163	-3.11979e-163	-2.73907e-163	-3.1532e-163	2.30245e-164	5.78449e-164	7.41083e-163	-8.0294e-163	9.85583e-163	-4.91168e-163	1.13961e-163	3.71889e-163	5.99223e-163	-9.83924e-166	1.57709e-163	3.61674e-163	-1.08448e-162	-3.89697e-164	-4.33903e-163	3.91199e-163	-6.46803e-163	-3.45201e-164	-4.72885e-163	1.05917e-162	-1.10594e-162	0
-5.39597e-163	3.74909e-163	1.07019e-163	8.1892e-163	1.50324e-163	-1.46674e-163	-3.11979e-163	-2.73907e-163	-3.1532e-163	2.30245e-164	5.78449e-164	7.41083e-163	-8.0294e-163	9.85583e-163	-4.91168e-163	1.13961e-163	3.71889e-163	5.99223e-163	-9.83924e-166	1.57709e-163	3.61674e-163	-1.08448e-162	-3.89697e-164	-4.33903e-163	3.91199e-163	-6.46803e-163	-3.45201e-164	-4.72885e-163	1.05917e-162	-1.10594e-162	0
-5.39597e-163	3.74909e-163	1.07019e-163	8.1892e-163	1.50324e-163	-1.46674e-163	-3.11979e-163	-2.73907e-163	-3.1532e-163	2.30245e-164	5.78449e-164	7.41083e-163	-8.0294e-163	9.85583e-163	-4.91168e-163	1.13961e-163	3.71889e-163	5.99223e-163	-9.83924e-166	1.57709e-163	3.61674e-163	-1.08448e-162	-3.89697e-164	-4.33903e-163	3.91199e-163	-6.46803e-163	-3.45201e-164	-4.72885e-163	1.05917e-162	-1.10594e-162	0
-5.39597e-163	3.74909e-163	1.07019e-163	8.1892e-163	1.50324e-163	-1.46674e-163	-3.11979e-163	-2.73907e-163	-3.1532e-163	2.30245e-164	5.78449e-164	7.41083e-163	-8.0294e-163	9.85583e-163	-4.91168e-163	1.13961e-163	3.71889e-163	5.99223e-163	-9.83924e-166	1.57709e-163	3.61674e-163	-1.08448e-162	-3.89697e-164	-4.33903e-163	3.91199e-163	-6.46803e-163	-3.45201e-164	-4.72885e-163	1.05917e-162	-1.10594e-162	0
-5.39597e-163	3.74909e-163	1.07019e-163	8.1892e-163	1.50324e-163	-1.46674e-163	-3.11979e-163	-2.73907e-163	-3.1532e-163	2.30245e-164	5.78449e-164	7.41083e-163	-8.0294e-163	9.85583e-163	-4.91168e-163	1.13961e-163	3.71889e-163	5.99223e-163	-9.83924e-166	1.57709e-163	3.61674e-163	-1.08448e-162	-3.89697e-164	-4.33903e-163	3.91199e-163	-6.46803e-163	-3.45201e-164	-4.72885e-163	1.05917e-162	-1.10594e-162	0
-5.39597e-163	3.74909e-163	1.07019e-163	8.1892e-163	1.50324e-163	-1.46674e-163	-3.11979e-163	-2.73907e-163	-3.1532e-163	2.30245e-164	5.78449e-164	7.41083e-163	-8.0294e-163	9.85583e-163	-4.91168e-163	1.13961e-163	3.71889e-163	5.99223e-163	-9.83924e-166	1.57709e-163	3.61674e-163	-1.08448e-162	-3.89697e-164	-4.33903e-163	3.91199e-163	-6.46803e-163	-3.45201e-164	-4.72885e-163	1.05917e-162	-1.10594e-162	0
-5.39597e-163	3.74909e-163	1.07019e-163	8.1892e-163	1.50324e-163	-1.46674e-163	-3.11979e-163	-2.73907e-163	-3.1532e-163	2.30245e-164	5.78449e-164	7.41083e-163	-8.0294e-163	9.85583e-163	-4.91168e-163	1.13961e-163	3.71889e-163	5.99223e-163	-9.83924e-166	1.57709e-163	3.61674e-163	-1.08448e-162	-3.89697e-164	-4.33903e-163	3.91199e-163	-6.46803e-163	-3.45201e-164	-4.72885e-163	1.05917e-162	-1.10594e-162	0
-5.39597e-163	3.74909e-163	1.07019e-163	8.1892e-163	1.50324e-163	-1.46674e-163	-3.11979e-163	-2.73907e-163	-3.1532e-163	2.30245e-164	5.78449e-164	7.41083e-163	-8.0294e-163	9.85583e-163	-4.91168e-163	1.13961e-163	3.71889e-163	5.99223e-163	-9.83924e-166	1.57709e-163	3.61674e-163	-1.08448e-162	-3.89697e-164	-4.33903e-163	3.91199e-163	-6.46803e-163	-3.45201e-164	-4.72885e-163	1.05917e-162	-1.10594e-162	0
-5.39597e-163	3.74909e-163	1.07019e-163	8.1892e-163	1.50324e-163	-1.46674e-163	-3.11979e-163	-2.73907e-163	-3.1532e-163	2.30245e-164	5.78449e-164	7.41083e-163	-8.0294e-163	9.85583e-163	-4.91168e-163	1.13961e-163	3.71889e-163	5.99223e-163	-9.83924e-166	1.57709e-163	3.61674e-163	-1.08448e-162	-3.89697e-164	-4.33903e-163	3.91199e-163	-6.46803e-163	-3.45201e-164	-4.72885e-163	1.05917e-162	-1.10594e-162	0
-5.39597e-163	3.74909e-163	1.07019e-163	8.1892e-163	1.50324e-163	-1.46674e-163	-3.11979e-163	-2.73907e-163	-3.1532e-163	2.30245e-164	5.78449e-164	7.41083e-163	-8.0294e-163	9.85583e-163	-4.91168e-163	1.13961e-163	3.71889e-163	5.99223e-163	-9.83924e-166	1.57709e-163	3.61674e-163	-1.08448e-162	-3.89697e-164	-4.33903e-163	3.91199e-163	-6.46803e-163	-3.45201e-164	-4.72885e-163	1.05917e-162	-1.10594e-162	0
-5.39597e-163	3.74909e-163	1.07019e-163	8.1892e-163	1.50324e-163	-1.46674e-163	-3.11979e-163	-2.73907e-163	-3.1532e-163	2.30245e-164	5.78449e-164	7.41083e-163	-8.0294e-163	9.85583e-163	-4.91168e-163	1.13961e-163	3.71889e-163	5.99223e-163	-9.83924e-166	1.57709e-163	3.61674e-163	-1.08448e-162	-3.89697e-164	-4.33903e-163	3.91199e-163	-6.46803e-163	-3.45201e-164	-4.72885e-163	1.05917e-162	-1.10594e-162	0
-5.39597e-163	3.74909e-163	1.07019e-163	8.1892e-163	1.50324e-163	-1.46674e-163	-3.11979e-163	-2.73907e-163	-3.1532e-163	2.30245e-164	5.78449e-164	7.41083e-163	-8.0294e-163	9.85583e-163	-4.91168e-163	1.13961e-163	3.71889e-163	5.99223e-163	-9.83924e-166	1.57709e-163	3.61674e-163	-1.08448e-162	-3.89697e-164	-4.33903e-163	3.91199e-163	-6.46803e-163	-3.45201e-164	-4.72885e-163	1.05917e-162	-1.10594e-162	0
-5.39597e-163	3.74909e-163	1.07019e-163	8.1892e-163	1.50324e-163	-1.46674e-163	-3.11979e-163	-2.73907e-163	-3.1532e-163	2.30245e-164	5.78449e-164	7.41083e-163	-8.0294e-163	9.85583e-163	-4.91168e-163	1.13961e-163	3.71889e-163	5.99223e-163	-9.83924e-166	1.57709e-163	3.61674e-163	-1.08448e-162	-3.89697e-164	-4.33903e-163	3.91199e-163	-6.46803e-163	-3.45201e-164	-4.72885e-163	1.05917e-162	-1.10594e-162	0
-5.39597e-163	3.74909e-163	1.07019e-163	8.1892e-163	1.50324e-163	-1.46674e-163	-3.11979e-163	-2.73907e-163	-3.1532e-163	2.30245e-164	5.78449e-164	7.41083e-163	-8.0294e-163	9.85583e-163	-4.91168e-163	1.13961e-163	3.71889e-163	5.99223e-163	-9.83924e-166	1.57709e-163	3.61674e-163	-1.08448e-162	-3.89697e-164	-4.33903e-163	3.91199e-163	-6.46803e-163	-3.45201e-164	-4.72885e-163	1.05917e-162	-1.10594e-162	0
-5.39597e-163	3.74909e-163	1.07019e-163	8.1892e-163	1.50324e-163	-1.46674e-163	-3.11979e-163	-2.73907e-163	-3.1532e-163	2.30245e-164	5.78449e-164	7.41083e-163	-8.0294e-163	9.85583e-163	-4.91168e-163	1.13961e-163	3.71889e-163	5.99223e-163	-9.83924e-166	1.57709e-163	3.61674e-163	-1.08448e-162	-3.89697e-164	-4.33903e-163	3.91199e-163	-6.46803e-163	-3.45201e-164	-4.72885e-163	1.05917e-162	-1.10594e-162	0
-5.39597e-163	3.74909e-163	1.07019e-163	8.1892e-163	1.50324e-163	-1.46674e-163	-3.11979e-163	-2.73907e-163	-3.1532e-163	2.30245e-164	5.78449e-164	7.41083e-163	-8.0294e-163	9.85583e-163	-4.91168e-163	1.13961e-163	3.71889e-163	5.99223e-163	-9.83924e-166	1.57709e-163	3.61674e-163	-1.08448e-162	-3.89697e-164	-4.33903e-163	3.91199e-163	-6.46803e-163	-3.45201e-164	-4.72885e-163	1.05917e-162	-1.10594e-162	0
-5.39597e-163	3.74909e-163	1.07019e-163	8.1892e-163	1.50324e-163	-1.46674e-163	-3.11979e-163	-2.73907e-163	-3.1532e-163	2.30245e-164	5.78449e-164	7.41083e-163	-8.0294e-163	9.85583e-163	-4.91168e-163	1.13961e-163	3.71889e-163	5.99223e-163	-9.83924e-166	1.57709e-163	3.61674e-163	-1.08448e-162	-3.89697e-164	-4.33903e-163	3.91199e-163	-6.46803e-163	-3.45201e-164	-4.72885e-163	1.05917e-162	-1.10594e-162	0
-5.39597e-163	3.74909e-163	1.07019e-163	8.1892e-163	1.50324e-163	-1.46674e-163	-3.11979e-163	-2.73907e-163	-3.1532e-163	2.30245e-164	5.78449e-164	7.41083e-163	-8.0294e-163	9.85583e-163	-4.91168e-163	1.13961e-163	3.71889e-163	5.99223e-163	-9.83924e-166	1.57709e-163	3.61674e-163	-1.08448e-162	-3.89697e-164	-4.33903e-163	3.91199e-163	-6.46803e-163	-3.45201e-164	-4.72885e-163	1.05917e-162	-1.10594e-162	0
-5.39597e-163	3.74909e-163	1.07019e-163	8.1892e-163	1.50324e-163	-1.46674e-163	-3.11979e-163	-2.73907e-163	-3.1532e-163	2.30245e-164	5.78449e-164	7.41083e-163	-8.0294e-163	9.85583e-163	-4.91168e-163	1.13961e-163	3.71889e-163	5.99223e-163	-9.83924e-166	1.57709e-163	3.61674e-163	-1.08448e-162	-3.89697e-164	-4.33903e-163	3.91199e-163	-6.46803e-163	-3.45201e-164	-4.72885e-163	1.05917e-162	-1.10594e-162	0
-5.39597e-163	3.74909e-163	1.07019e-163	8.1892e-163	1.50324e-163	-1.46674e-163	-3.11979e-163	-2.73907e-163	-3.1532e-163	2.30245e-164	5.78449e-164	7.41083e-163	-8.0294e-163	9.85583e-163	-4.91168e-163	1.13961e-163	3.71889e-163	5.99223e-163	-9.83924e-166	1.57709e-163	3.61674e-163	-1.08448e-162	-3.89697e-164	-4.33903e-163	3.91199e-163	-6.46803e-163	-3.45201e-164	-4.72885e-163	1.05917e-162	-1.10594e-162	0
-5.39597e-163	3.74909e-163	1.07019e-163	8.1892e-163	1.50324e-163	-1.46674e-163	-3.11979e-163	-2.73907e-163	-3.1532e-163	2.30245e-164	5.78449e-164	7.41083e-163	-8.0294e-163	9.85583e-163	-4.91168e-163	1.13961e-163	3.71889e-163	5.99223e-163	-9.83924e-166	1.57709e-163	3.61674e-163	-1.08448e-162	-3.89697e-164	-4.33903e-163	3.91199e-163	-6.46803e-163	-3.45201e-164	-4.72885e-163	1.05917e-162	-1.10594e-162	0
-5.39597e-163	3.74909e-163	1.07019e-163	8.1892e-163	1.50324e-163	-1.46674e-163	-3.11979e-163	-2.73907e-163	-3.1532e-163	2.30245e-164	5.78449e-164	7.41083e-163	-8.0294e-163	9.85583e-163	-4.91168e-163	1.13961e-163	3.71889e-163	5.99223e-163	-9.83924e-166	1.57709e-163	3.61674e-163	-1.08448e-162	-3.89697e-164	-4.33903e-163	3.91199e-163	-6.46803e-163	-3.45201e-164	-4.72885e-163	1.05917e-162	-1.10594e-162	0
-5.39597e-163	3.74909e-163	1.07019e-163	8.1892e-163	1.50324e-163	-1.46674e-163	-3.11979e-163	-2.73907e-163	-3.1532e-163	2.30245e-164	5.78449e-164	7.41083e-163	-8.0294e-163	9.85583e-163	-4.91168e-163	1.13961e-163	3.71889e-163	5.99223e-163	-9.83924e-166	1.57709e-163	3.61674e-163	-1.08448e-162	-3.89697e-164	-4.33903e-163	3.91199e-163	-6.46803e-163	-3.45201e-164	-4.72885e-163	1.05917e-162	-1.10594e-162	0
-5.39597e-163	3.74909e-163	1.07019e-163	8.1892e-163	1.50324e-163	-1.46674e-163	-3.11979e-163	-2.73907e-163	-3.1532e-163	2.30245e-164	5.78449e-164	7.41083e-163	-8.0294e-163	9.85583e-163	-4.91168e-163	1.13961e-163	3.71889e-163	5.99223e-163	-9.83924e-166	1.57709e-163	3.61674e-163	-1.08448e-162	-3.89697e-164	-4.33903e-163	3.91199e-163	-6.46803e-163	-3.45201e-164	-4.72885e-163	1.05917e-162	-1.10594e-162	0
-5.39597e-163	3.74909e-163	1.07019e-163	8.1892e-163	1.50324e-163	-1.46674e-163	-3.11979e-163	-2.73907e-163	-3.1532e-163	2.30245e-164	5.78449e-164	7.41083e-163	-8.0294e-163	9.85583e-163	-4.91168e-163	1.13961e-163	3.71889e-163	5.99223e-163	-9.83924e-166	1.57709e-163	3.61674e-163	-1.08448e-162	-3.89697e-164	-4.33903e-163	3.91199e-163	-6.46803e-163	-3.45201e-164	-4.72885e-163	1.05917e-162	-1.10594e-162	0
-5.39597e-163	3.74909e-163	1.07019e-163	8.1892e-163	1.50324e-163	-1.46674e-163	-3.11979e-163	-2.73907e-163	-3.1532e-163	2.30245e-164	5.78449e-164	7.41083e-163	-8.0294e-163	9.85583e-163	-4.91168e-163	1.13961e-163	3.71889e-163	5.99223e-163	-9.83924e-166	1.57709e-163	3.61674e-163	-1.08448e-162	-3.89697e-164	-4.33903e-163	3.91199e-163	-6.46803e-163	-3.45201e-164	-4.72885e-163	1.05917e-162	-1.10594e-162	0
-5.39597e-163	3.74909e-163	1.07019e-163	8.1892e-163	1.50324e-163	-1.46674e-163	-3.11979e-163	-2.73907e-163	-3.1532e-163	2.30245e-164	5.78449e-164	7.41083e-163	-8.0294e-163	9.85583e-163	-4.91168e-163	1.13961e-163	3.71889e-163	5.99223e-163	-9.83924e-166	1.57709e-163	3.61674e-163	-1.08448e-162	-3.89697e-164	-4.33903e-163	3.91199e-163	-6.46803e-163	-3.45201e-164	-4.72885e-163	1.05917e-162	-1.10594e-162	0
-5.39597e-163	3.74909e-163	1.07019e-163	8.1892e-163	1.50324e-163	-1.46674e-163	-3.11979e-163	-2.73907e-163	-3.1532e-163	2.30245e-164	5.78449e-164	7.41083e-163	-8.0294e-163	9.85583e-163	-4.91168e-163	1.13961e-163	3.71889e-163	5.99223e-163	-9.83924e-166	1.57709e-163	3.61674e-163	-1.08448e-162	-3.89697e-164	-4.33903e-163	3.91199e-163	-6.46803e-163	-3.45201e-164	-4.72885e-163	1.05917e-162	-1.10594e-162	0
-5.39597e-163	3.74909e-163	1.07019e-163	8.1892e-163	1.50324e-163	-1.46674e-163	-3.11979e-163	-2.73907e-163	-3.1532e-163	2.30245e-164	5.78449e-164	7.41083e-163	-8.0294e-163	9.85583e-163	-4.91168e-163	1.13961e-163	3.71889e-163	5.99223e-163	-9.83924e-166	1.57709e-163	3.61674e-163	-1.08448e-162	-3.89697e-164	-4.33903e-163	3.91199e-163	-6.46803e-163	-3.45201e-164	-4.72885e-163	1.05917e-162	-1.10594e-162	0
-5.39597e-163	3.74909e-163	1.07019e-163	8.1892e-163	1.50324e-163	-1.46674e-163	-3.11979e-163	-2.73907e-163	-3.1532e-163	2.30245e-164	5.78449e-164	7.41083e-163	-8.0294e-163	9.85583e-163	-4.91168e-163	1.13961e-163	3.71889e-163	5.99223e-163	-9.83924e-166	1.57709e-163	3.61674e-163	-1.08448e-162	-3.89697e-164	-4.33903e-163	3.91199e-163	-6.46803e-163	-3.45201e-164	-4.72885e-163	1.05917e-162	-1.10594e-162	0
-5.39597e-163	3.74909e-163	1.07019e-163	8.1892e-163	1.50324e-163	-1.46674e-163	-3.11979e-163	-2.73907e-163	-3.1532e-163	2.30245e-164	5.78449e-164	7.41083e-163	-8.0294e-163	9.85583e-163	-4.91168e-163	1.13961e-163	3.71889e-163	5.99223e-163	-9.83924e-166	1.57709e-163	3.61674e-163	-1.08448e-162	-3.89697e-164	-4.33903e-163	3.91199e-163	-6.46803e-163	-3.45201e-164	-4.72885e-163	1.05917e-162	-1.10594e-162	0
-5.39597e-163	3.74909e-163	1.07019e-163	8.1892e-163	1.50324e-163	-1.46674e-163	-3.11979e-163	-2.73907e-163	-3.1532e-163	2.30245e-164	5.78449e-164	7.41083e-163	-8.0294e-163	9.85583e-163	-4.91168e-163	1.13961e-163	3.71889e-163	5.99223e-163	-9.83924e-166	1.57709e-163	3.61674e-163	-1.08448e-162	-3.89697e-164	-4.33903e-163	3.91199e-163	-6.46803e-163	-3.45201e-164	-4.72885e-163	1.05917e-162	-1.10594e-162	0
-5.39597e-163	3.74909e-163	1.07019e-163	8.1892e-163	1.50324e-163	-1.46674e-163	-3.11979e-163	-2.73907e-163	-3.1532e-163	2.30245e-164	5.78449e-164	7.41083e-163	-8.0294e-163	9.85583e-163	-4.91168e-163	1.13961e-163	3.71889e-163	5.99223e-163	-9.83924e-166	1.57709e-163	3.61674e-163	-1.08448e-162	-3.89697e-164	-4.33903e-163	3.91199e-163	-6.46803e-163	-3.45201e-164	-4.72885e-163	1.05917e-162	-1.10594e-162	0
-5.39597e-163	3.74909e-163	1.07019e-163	8.1892e-163	1.50324e-163	-1.46674e-163	-3.11979e-163	-2.73907e-163	-3.1532e-163	2.30245e-164	5.78449e-164	7.41083e-163	-8.0294e-163	9.85583e-163	-4.91168e-163	1.13961e-163	3.71889e-163	5.99223e-163	-9.83924e-166	1.57709e-163	3.61674e-163	-1.08448e-162	-3.89697e-164	-4.33903e-163	3.91199e-163	-6.46803e-163	-3.45201e-164	-4.72885e-163	1.05917e-162	-1.10594e-162	0
-5.39597e-163	3.74909e-163	1.07019e-163	8.1892e-163	1.50324e-163	-1.46674e-163	-3.11979e-163	-2.73907e-163	-3.1532e-163	2.30245e-164	5.78449e-164	7.41083e-163	-8.0294e-163	9.85583e-163	-4.91168e-163	1.13961e-163	3.71889e-163	5.99223e-163	-9.83924e-166	1.57709e-163	3.61674e-163	-1.08448e-162	-3.89697e-164	-4.33903e-163	3.91199e-163	-6.46803e-163	-3.45201e-164	-4.72885e-163	1.05917e-162	-1.10594e-162	0
-5.39597e-163	3.74909e-163	1.07019e-163	8.1892e-163	1.50324e-163	-1.46674e-163	-3.11979e-163	-2.73907e-163	-3.1532e-163	2.30245e-164	5.78449e-164	7.41083e-163	-8.0294e-163	9.85583e-163	-4.91168e-163	1.13961e-163	3.71889e-163	5.99223e-163	-9.83924e-166	1.57709e-163	3.61674e-163	-1.08448e-162	-3.89697e-164	-4.33903e-163	3.91199e-163	-6.46803e-163	-3.45201e-164	-4.72885e-163	1.05917e-162	-1.10594e-162	0
-5.39597e-163	3.74909e-163	1.07019e-163	8.1892e-163	1.50324e-163	-1.46674e-163	-3.11979e-163	-2.73907e-163	-3.1532e-163	2.30245e-164	5.78449e-164	7.41083e-163	-8.0294e-163	9.85583e-163	-4.91168e-163	1.13961e-163	3.71889e-163	5.99223e-163	-9.83924e-166	1.57709e-163	3.61674e-163	-1.08448e-162	-3.89697e-164	-4.33903e-163	3.91199e-163	-6.46803e-163	-3.45201e-164	-4.72885e-163	1.05917e-162	-1.10594e-162	0
-5.39597e-163	3.74909e-163	1.07019e-163	8.1892e-163	1.50324e-163	-1.46674e-163	-3.11979e-163	-2.73907e-163	-3.1532e-163	2.30245e-164	5.78449e-164	7.41083e-163	-8.0294e-163	9.85583e-163	-4.91168e-163	1.13961e-163	3.71889e-163	5.99223e-163	-9.83924e-166	1.57709e-163	3.61674e-163	-1.08448e-162	-3.89697e-164	-4.33903e-163	3.91199e-163	-6.46803e-163	-3.45201e-164	-4.72885e-163	1.05917e-162	-1.10594e-162	0
-5.39597e-163	3.74909e-163	1.07019e-163	8.1892e-163	1.50324e-163	-1.46674e-163	-3.11979e-163	-2.73907e-163	-3.1532e-163	2.30245e-164	5.78449e-164	7.41083e-163	-8.0294e-163	9.85583e-163	-4.91168e-163	1.13961e-163	3.71889e-163	5.99223e-163	-9.83924e-166	1.57709e-163	3.61674e-163	-1.08448e-162	-3.89697e-164	-4.33903e-163	3.91199e-163	-6.46803e-163	-3.45201e-164	-4.72885e-163	1.05917e-162	-1.10594e-162	0
-5.39597e-163	3.74909e-163	1.07019e-163	8.1892e-163	1.50324e-163	-1.46674e-163	-3.11979e-163	-2.73907e-163	-3.1532e-163	2.30245e-164	5.78449e-164	7.41083e-163	-8.0294e-163	9.85583e-163	-4.91168e-163	1.13961e-163	3.71889e-163	5.99223e-163	-9.83924e-166	1.57709e-163	3.61674e-163	-1.08448e-162	-3.89697e-164	-4.33903e-163	3.91199e-163	-6.46803e-163	-3.45201e-164	-4.72885e-163	1.05917e-162	-1.10594e-162	0
-5.39597e-163	3.74909e-163	1.07019e-163	8.1892e-163	1.50324e-163	-1.46674e-163	-3.11979e-163	-2.73907e-163	-3.1532e-163	2.30245e-164	5.78449e-164	7.41083e-163	-8.0294e-163	9.85583e-163	-4.91168e-163	1.13961e-163	3.71889e-163	5.99223e-163	-9.83924e-166	1.57709e-163	3.61674e-163	-1.08448e-162	-3.89697e-164	-4.33903e-163	3.91199e-163	-6.46803e-163	-3.45201e-164	-4.72885e-163	1.05917e-162	-1.10594e-162	0
-5.39597e-163	3.74909e-163	1.07019e-163	8.1892e-163	1.50324e-163	-1.46674e-163	-3.11979e-163	-2.73907e-163	-3.1532e-163	2.30245e-164	5.78449e-164	7.41083e-163	-8.0294e-163	9.85583e-163	-4.91168e-163	1.13961e-163	3.71889e-163	5.99223e-163	-9.83924e-166	1.57709e-163	3.61674e-163	-1.08448e-162	-3.89697e-164	-4.33903e-163	3.91199e-163	-6.46803e-163	-3.45201e-164	-4.72885e-163	1.05917e-162	-1.10594e-162	0
-5.39597e-163	3.74909e-163	1.07019e-163	8.1892e-163	1.50324e-163	-1.46674e-163	-3.11979e-163	-2.73907e-163	-3.1532e-163	2.30245e-164	5.78449e-164	7.41083e-163	-8.0294e-163	9.85583e-163	-4.91168e-163	1.13961e-163	3.71889e-163	5.99223e-163	-9.83924e-166	1.57709e-163	3.61674e-163	-1.08448e-162	-3.89697e-164	-4.33903e-163	3.91199e-163	-6.46803e-163	-3.45201e-164	-4.72885e-163	1.05917e-162	-1.10594e-162	0
-5.39597e-163	3.74909e-163	1.07019e-163	8.1892e-163	1.50324e-163	-1.46674e-163	-3.11979e-163	-2.73907e-163	-3.1532e-163	2.30245e-164	5.78449e-164	7.41083e-163	-8.0294e-163	9.85583e-163	-4.91168e-163	1.13961e-163	3.71889e-163	5.99223e-163	-9.83924e-166	1.57709e-163	3.61674e-163	-1.08448e-162	-3.89697e-164	-4.33903e-163	3.91199e-163	-6.46803e-163	-3.45201e-164	-4.72885e-163	1.05917e-162	-1.10594e-162	0
-5.39597e-163	3.74909e-163	1.07019e-163	8.1892e-163	1.50324e-163	-1.46674e-163	-3.11979e-163	-2.73907e-163	-3.1532e-163	2.30245e-164	5.78449e-164	7.41083e-163	-8.0294e-163	9.85583e-163	-4.91168e-163	1.13961e-163	3.71889e-163	5.99223e-163	-9.83924e-166	1.57709e-163	3.61674e-163	-1.08448e-162	-3.89697e-164	-4.33903e-163	3.91199e-163	-6.46803e-163	-3.45201e-164	-4.72885e-163	1.05917e-162	-1.10594e-162	0
-5.39597e-163	3.74909e-163	1.07019e-163	8.1892e-163	1.50324e-163	-1.46674e-163	-3.11979e-163	-2.73907e-163	-3.1532e-163	2.30245e-164	5.78449e-164	7.41083e-163	-8.0294e-163	9.85583e-163	-4.91168e-163	1.13961e-163	3.71889e-163	5.99223e-163	-9.83924e-166	1.57709e-163	3.61674e-163	-1.08448e-162	-3.89697e-164	-4.33903e-163	3.91199e-163	-6.46803e-163	-3.45201e-164	-4.72885e-163	1.05917e-162	-1.10594e-162	0
-5.39597e-163	3.74909e-163	1.07019e-163	8.1892e-163	1.50324e-163	-1.46674e-163	-3.11979e-163	-2.73907e-163	-3.1532e-163	2.30245e-164	5.78449e-164	7.41083e-163	-8.0294e-163	9.85583e-163	-4.91168e-163	1.13961e-163	3.71889e-163	5.99223e-163	-9.83924e-166	1.57709e-163	3.61674e-163	-1.08448e-162	-3.89697e-164	-4.33903e-163	3.91199e-163	-6.46803e-163	-3.45201e-164	-4.72885e-163	1.05917e-162	-1.10594e-162	0
-5.39597e-163	3.74909e-163	1.07019e-163	8.1892e-163	1.50324e-163	-1.46674e-163	-3.11979e-163	-2.73907e-163	-3.1532e-163	2.30245e-164	5.78449e-164	7.41083e-163	-8.0294e-163	9.85583e-163	-4.91168e-163	1.13961e-163	3.71889e-163	5.99223e-163	-9.83924e-166	1.57709e-163	3.61674e-163	-1.08448e-162	-3.89697e-164	-4.33903e-163	3.91199e-163	-6.46803e-163	-3.45201e-164	-4.72885e-163	1.05917e-162	-1.10594e-162	0
-5.39597e-163	3.74909e-163	1.07019e-163	8.1892e-163	1.50324e-163	-1.46674e-163	-3.11979e-163	-2.73907e-163	-3.1532e-163	2.30245e-164	5.78449e-164	7.41083e-163	-8.0294e-163	9.85583e-163	-4.91168e-163	1.13961e-163	3.71889e-163	5.99223e-163	-9.83924e-166	1.57709e-163	3.61674e-163	-1.08448e-162	-3.89697e-164	-4.33903e-163	3.91199e-163	-6.46803e-163	-3.45201e-164	-4.72885e-163	1.05917e-162	-1.10594e-162	0
-5.39597e-163	3.74909e-163	1.07019e-163	8.1892e-163	1.50324e-163	-1.46674e-163	-3.11979e-163	-2.73907e-163	-3.1532e-163	2.30245e-164	5.78449e-164	7.41083e-163	-8.0294e-163	9.85583e-163	-4.91168e-163	1.13961e-163	3.71889e-163	5.99223e-163	-9.83924e-166	1.57709e-163	3.61674e-163	-1.08448e-162	-3.89697e-164	-4.33903e-163	3.91199e-163	-6.46803e-163	-3.45201e-164	-4.72885e-163	1.05917e-162	-1.10594e-162	0
-5.39597e-163	3.74909e-163	1.07019e-163	8.1892e-163	1.50324e-163	-1.46674e-163	-3.11979e-163	-2.73907e-163	-3.1532e-163	2.30245e-164	5.78449e-164	7.41083e-163	-8.0294e-163	9.85583e-163	-4.91168e-163	1.13961e-163	3.71889e-163	5.99223e-163	-9.83924e-166	1.57709e-163	3.61674e-163	-1.08448e-162	-3.89697e-164	-4.33903e-163	3.91199e-163	-6.46803e-163	-3.45201e-164	-4.72885e-163	1.05917e-162	-1.10594e-162	0
-5.39597e-163	3.74909e-163	1.07019e-163	8.1892e-163	1.50324e-163	-1.46674e-163	-3.11979e-163	-2.73907e-163	-3.1532e-163	2.30245e-164	5.78449e-164	7.41083e-163	-8.0294e-163	9.85583e-163	-4.91168e-163	1.13961e-163	3.71889e-163	5.99223e-163	-9.83924e-166	1.57709e-163	3.61674e-163	-1.08448e-162	-3.89697e-164	-4.33903e-163	3.91199e-163	-6.46803e-163	-3.45201e-164	-4.72885e-163	1.05917e-162	-1.10594e-162	0
-5.39597e-163	3.74909e-163	1.07019e-163	8.1892e-163	1.50324e-163	-1.46674e-163	-3.11979e-163	-2.73907e-163	-3.1532e-163	2.30245e-164	5.78449e-164	7.41083e-163	-8.0294e-163	9.85583e-163	-4.91168e-163	1.13961e-163	3.71889e-163	5.99223e-163	-9.83924e-166	1.57709e-163	3.61674e-163	-1.08448e-162	-3.89697e-164	-4.33903e-163	3.91199e-163	-6.46803e-163	-3.45201e-164	-4.72885e-163	1.05917e-162	-1.10594e-162	0
-5.39597e-163	3.74909e-163	1.07019e-163	8.1892e-163	1.50324e-163	-1.46674e-163	-3.11979e-163	-2.73907e-163	-3.1532e-163	2.30245e-164	5.78449e-164	7.41083e-163	-8.0294e-163	9.85583e-163	-4.91168e-163	1.13961e-163	3.71889e-163	5.99223e-163	-9.83924e-166	1.57709e-163	3.61674e-163	-1.08448e-162	-3.89697e-164	-4.33903e-163	3.91199e-163	-6.46803e-163	-3.45201e-164	-4.72885e-163	1.05917e-162	-1.10594e-162	0
-5.39597e-163	3.74909e-163	1.07019e-163	8.1892e-163	1.50324e-163	-1.46674e-163	-3.11979e-163	-2.73907e-163	-3.1532e-163	2.30245e-164	5.78449e-164	7.41083e-163	-8.0294e-163	9.85583e-163	-4.91168e-163	1.13961e-163	3.71889e-163	5.99223e-163	-9.83924e-166	1.57709e-163	3.61674e-163	-1.08448e-162	-3.89697e-164	-4.33903e-163	3.91199e-163	-6.46803e-163	-3.45201e-164	-4.72885e-163	1.05917e-162	-1.10594e-162	0
-5.39597e-163	3.74909e-163	1.07019e-163	8.1892e-163	1.50324e-163	-1.46674e-163	-3.11979e-163	-2.73907e-163	-3.1532e-163	2.30245e-164	5.78449e-164	7.41083e-163	-8.0294e-163	9.85583e-163	-4.91168e-163	1.13961e-163	3.71889e-163	5.99223e-163	-9.83924e-166	1.57709e-163	3.61674e-163	-1.08448e-162	-3.89697e-164	-4.33903e-163	3.91199e-163	-6.46803e-163	-3.45201e-164	-4.72885e-163	1.05917e-162	-1.10594e-162	0
-5.39597e-163	3.74909e-163	1.07019e-163	8.1892e-163	1.50324e-163	-1.46674e-163	-3.11979e-163	-2.73907e-163	-3.1532e-163	2.30245e-164	5.78449e-164	7.41083e-163	-8.0294e-163	9.85583e-163	-4.91168e-163	1.13961e-163	3.71889e-163	5.99223e-163	-9.83924e-166	1.57709e-163	3.61674e-163	-1.08448e-162	-3.89697e-164	-4.33903e-163	3.91199e-163	-6.46803e-163	-3.45201e-164	-4.72885e-163	1.05917e-162	-1.10594e-162	0
-5.39597e-163	3.74909e-163	1.07019e-163	8.1892e-163	1.50324e-163	-1.46674e-163	-3.11979e-163	-2.73907e-163	-3.1532e-163	2.30245e-164	5.78449e-164	7.41083e-163	-8.0294e-163	9.85583e-163	-4.91168e-163	1.13961e-163	3.71889e-163	5.99223e-163	-9.83924e-166	1.57709e-163	3.61674e-163	-1.08448e-162	-3.89697e-164	-4.33903e-163	3.91199e-163	-6.46803e-163	-3.45201e-164	-4.72885e-163	1.05917e-162	-1.10594e-162	0
-5.39597e-163	3.74909e-163	1.07019e-163	8.1892e-163	1.50324e-163	-1.46674e-163	-3.11979e-163	-2.73907e-163	-3.1532e-163	2.30245e-164	5.78449e-164	7.41083e-163	-8.0294e-163	9.85583e-163	-4.91168e-163	1.13961e-163	3.71889e-163	5.99223e-163	-9.83924e-166	1.57709e-163	3.61674e-163	-1.08448e-162	-3.89697e-164	-4.33903e-163	3.91199e-163	-6.46803e-163	-3.45201e-164	-4.72885e-163	1.05917e-162	-1.10594e-162	0
-5.39597e-163	3.74909e-163	1.07019e-163	8.1892e-163	1.50324e-163	-1.46674e-163	-3.11979e-163	-2.73907e-163	-3.1532e-163	2.30245e-164	5.78449e-164	7.41083e-163	-8.0294e-163	9.85583e-163	-4.91168e-163	1.13961e-163	3.71889e-163	5.99223e-163	-9.83924e-166	1.57709e-163	3.61674e-163	-1.08448e-162	-3.89697e-164	-4.33903e-163	3.91199e-163	-6.46803e-163	-3.45201e-164	-4.72885e-163	1.05917e-162	-1.10594e-162	0
-5.39597e-163	3.74909e-163	1.07019e-163	8.1892e-163	1.50324e-163	-1.46674e-163	-3.11979e-163	-2.73907e-163	-3.1532e-163	2.30245e-164	5.78449e-164	7.41083e-163	-8.0294e-163	9.85583e-163	-4.91168e-163	1.13961e-163	3.71889e-163	5.99223e-163	-9.83924e-166	1.57709e-163	3.61674e-163	-1.08448e-162	-3.89697e-164	-4.33903e-163	3.91199e-163	-6.46803e-163	-3.45201e-164	-4.72885e-163	1.05917e-162	-1.10594e-162	0
-5.39597e-163	3.74909e-163	1.07019e-163	8.1892e-163	1.50324e-163	-1.46674e-163	-3.11979e-163	-2.73907e-163	-3.1532e-163	2.30245e-164	5.78449e-164	7.41083e-163	-8.0294e-163	9.85583e-163	-4.91168e-163	1.13961e-163	3.71889e-163	5.99223e-163	-9.83924e-166	1.57709e-163	3.61674e-163	-1.08448e-162	-3.89697e-164	-4.33903e-163	3.91199e-163	-6.46803e-163	-3.45201e-164	-4.72885e-163	1.05917e-162	-1.10594e-162	0
-5.39597e-163	3.74909e-163	1.07019e-163	8.1892e-163	1.50324e-163	-1.46674e-163	-3.11979e-163	-2.73907e-163	-3.1532e-163	2.30245e-164	5.78449e-164	7.41083e-163	-8.0294e-163	9.85583e-163	-4.91168e-163	1.13961e-163	3.71889e-163	5.99223e-163	-9.83924e-166	1.57709e-163	3.61674e-163	-1.08448e-162	-3.89697e-164	-4.33903e-163	3.91199e-163	-6.46803e-163	-3.45201e-164	-4.72885e-163	1.05917e-162	-1.10594e-162	0
-5.39597e-163	3.74909e-163	1.07019e-163	8.1892e-163	1.50324e-163	-1.46674e-163	-3.11979e-163	-2.73907e-163	-3.1532e-163	2.30245e-164	5.78449e-164	7.41083e-163	-8.0294e-163	9.85583e-163	-4.91168e-163	1.13961e-163	3.71889e-163	5.99223e-163	-9.83924e-166	1.57709e-163	3.61674e-163	-1.08448e-162	-3.89697e-164	-4.33903e-163	3.91199e-163	-6.46803e-163	-3.45201e-164	-4.72885e-163	1.05917e-162	-1.10594e-162	0
-5.39597e-163	3.74909e-163	1.07019e-163	8.1892e-163	1.50324e-163	-1.46674e-163	-3.11979e-163	-2.73907e-163	-3.1532e-163	2.30245e-164	5.78449e-164	7.41083e-163	-8.0294e-163	9.85583e-163	-4.91168e-163	1.13961e-163	3.71889e-163	5.99223e-163	-9.83924e-166	1.57709e-163	3.61674e-163	-1.08448e-162	-3.89697e-164	-4.33903e-163	3.91199e-163	-6.46803e-163	-3.45201e-164	-4.72885e-163	1.05917e-162	-1.10594e-162	0
-5.39597e-163	3.74909e-163	1.07019e-163	8.1892e-163	1.50324e-163	-1.46674e-163	-3.11979e-163	-2.73907e-163	-3.1532e-163	2.30245e-164	5.78449e-164	7.41083e-163	-8.0294e-163	9.85583e-163	-4.91168e-163	1.13961e-163	3.71889e-163	5.99223e-163	-9.83924e-166	1.57709e-163	3.61674e-163	-1.08448e-162	-3.89697e-164	-4.33903e-163	3.91199e-163	-6.46803e-163	-3.45201e-164	-4.72885e-163	1.05917e-162	-1.10594e-162	0
-5.39597e-163	3.74909e-163	1.07019e-163	8.1892e-163	1.50324e-163	-1.46674e-163	-3.11979e-163	-2.73907e-163	-3.1532e-163	2.30245e-164	5.78449e-164	7.41083e-163	-8.0294e-163	9.85583e-163	-4.91168e-163	1.13961e-163	3.71889e-163	5.99223e-163	-9.83924e-166	1.57709e-163	3.61674e-163	-1.08448e-162	-3.89697e-164	-4.33903e-163	3.91199e-163	-6.46803e-163	-3.45201e-164	-4.72885e-163	1.05917e-162	-1.10594e-162	0
-5.39597e-163	3.74909e-163	1.07019e-163	8.1892e-163	1.50324e-163	-1.46674e-163	-3.11979e-163	-2.73907e-163	-3.1532e-163	2.30245e-164	5.78449e-164	7.41083e-163	-8.0294e-163	9.85583e-163	-4.91168e-163	1.13961e-163	3.71889e-163	5.99223e-163	-9.83924e-166	1.57709e-163	3.61674e-163	-1.08448e-162	-3.89697e-164	-4.33903e-163	3.91199e-163	-6.46803e-163	-3.45201e-164	-4.72885e-163	1.05917e-162	-1.10594e-162	0
-5.39597e-163	3.74909e-163	1.07019e-163	8.1892e-163	1.50324e-163	-1.46674e-163	-3.11979e-163	-2.73907e-163	-3.1532e-163	2.30245e-164	5.78449e-164	7.41083e-163	-8.0294e-163	9.85583e-163	-4.91168e-163	1.13961e-163	3.71889e-163	5.99223e-163	-9.83924e-166	1.57709e-163	3.61674e-163	-1.08448e-162	-3.89697e-164	-4.33903e-163	3.91199e-163	-6.46803e-163	-3.45201e-164	-4.72885e-163	1.05917e-162	-1.10594e-162	0
-5.39597e-163	3.74909e-163	1.07019e-163	8.1892e-163	1.50324e-163	-1.46674e-163	-3.11979e-163	-2.73907e-163	-3.1532e-163	2.30245e-164	5.78449e-164	7.41083e-163	-8.0294e-163	9.85583e-163	-4.91168e-163	1.13961e-163	3.71889e-163	5.99223e-163	-9.83924e-166	1.57709e-163	3.61674e-163	-1.08448e-162	-3.89697e-164	-4.33903e-163	3.91199e-163	-6.46803e-163	-3.45201e-164	-4.72885e-163	1.05917e-162	-1.10594e-162	0
-5.39597e-163	3.74909e-163	1.07019e-163	8.1892e-163	1.50324e-163	-1.46674e-163	-3.11979e-163	-2.73907e-163	-3.1532e-163	2.30245e-164	5.78449e-164	7.41083e-163	-8.0294e-163	9.85583e-163	-4.91168e-163	1.13961e-163	3.71889e-163	5.99223e-163	-9.83924e-166	1.57709e-163	3.61674e-163	-1.08448e-162	-3.89697e-164	-4.33903e-163	3.91199e-163	-6.46803e-163	-3.45201e-164	-4.72885e-163	1.05917e-162	-1.10594e-162	0
-5.39597e-163	3.74909e-163	1.07019e-163	8.1892e-163	1.50324e-163	-1.46674e-163	-3.11979e-163	-2.73907e-163	-3.1532e-163	2.30245e-164	5.78449e-164	7.41083e-163	-8.0294e-163	9.85583e-163	-4.91168e-163	1.13961e-163	3.71889e-163	5.99223e-163	-9.83924e-166	1.57709e-163	3.61674e-163	-1.08448e-162	-3.89697e-164	-4.33903e-163	3.91199e-163	-6.46803e-163	-3.45201e-164	-4.72885e-163	1.05917e-162	-1.10594e-162	0
-5.39597e-163	3.74909e-163	1.07019e-163	8.1892e-163	1.50324e-163	-1.46674e-163	-3.11979e-163	-2.73907e-163	-3.1532e-163	2.30245e-164	5.78449e-164	7.41083e-163	-8.0294e-163	9.85583e-163	-4.91168e-163	1.13961e-163	3.71889e-163	5.99223e-163	-9.83924e-166	1.57709e-163	3.61674e-163	-1.08448e-162	-3.89697e-164	-4.33903e-163	3.91199e-163	-6.46803e-163	-3.45201e-164	-4.72885e-163	1.05917e-162	-1.10594e-162	0
-5.39597e-163	3.74909e-163	1.07019e-163	8.1892e-163	1.50324e-163	-1.46674e-163	-3.11979e-163	-2.73907e-163	-3.1532e-163	2.30245e-164	5.78449e-164	7.41083e-163	-8.0294e-163	9.85583e-163	-4.91168e-163	1.13961e-163	3.71889e-163	5.99223e-163	-9.83924e-166	1.57709e-163	3.61674e-163	-1.08448e-162	-3.89697e-164	-4.33903e-163	3.91199e-163	-6.46803e-163	-3.45201e-164	-4.72885e-163	1.05917e-162	-1.10594e-162	0
-5.39597e-163	3.74909e-163	1.07019e-163	8.1892e-163	1.50324e-163	-1.46674e-163	-3.11979e-163	-2.73907e-163	-3.1532e-163	2.30245e-164	5.78449e-164	7.41083e-163	-8.0294e-163	9.85583e-163	-4.91168e-163	1.13961e-163	3.71889e-163	5.99223e-163	-9.83924e-166	1.57709e-163	3.61674e-163	-1.08448e-162	-3.89697e-164	-4.33903e-163	3.91199e-163	-6.46803e-163	-3.45201e-164	-4.72885e-163	1.05917e-162	-1.10594e-162	0
-5.39597e-163	3.74909e-163	1.07019e-163	8.1892e-163	1.50324e-163	-1.46674e-163	-3.11979e-163	-2.73907e-163	-3.1532e-163	2.30245e-164	5.78449e-164	7.41083e-163	-8.0294e-163	9.85583e-163	-4.91168e-163	1.13961e-163	3.71889e-163	5.99223e-163	-9.83924e-166	1.57709e-163	3.61674e-163	-1.08448e-162	-3.89697e-164	-4.33903e-163	3.91199e-163	-6.46803e-163	-3.45201e-164	-4.72885e-163	1.05917e-162	-1.10594e-162	0
-5.39597e-163	3.74909e-163	1.07019e-163	8.1892e-163	1.50324e-163	-1.46674e-163	-3.11979e-163	-2.73907e-163	-3.1532e-163	2.30245e-164	5.78449e-164	7.41083e-163	-8.0294e-163	9.85583e-163	-4.91168e-163	1.13961e-163	3.71889e-163	5.99223e-163	-9.83924e-166	1.57709e-163	3.61674e-163	-1.08448e-162	-3.89697e-164	-4.33903e-163	3.91199e-163	-6.46803e-163	-3.45201e-164	-4.72885e-163	1.05917e-162	-1.10594e-162	0
-5.39597e-163	3.74909e-163	1.07019e-163	8.1892e-163	1.50324e-163	-1.46674e-163	-3.11979e-163	-2.73907e-163	-3.1532e-163	2.30245e-164	5.78449e-164	7.41083e-163	-8.0294e-163	9.85583e-163	-4.91168e-163	1.13961e-163	3.71889e-163	5.99223e-163	-9.83924e-166	1.57709e-163	3.61674e-163	-1.08448e-162	-3.89697e-164	-4.33903e-163	3.91199e-163	-6.46803e-163	-3.45201e-164	-4.72885e-163	1.05917e-162	-1.10594e-162	0
-5.39597e-163	3.74909e-163	1.07019e-163	8.1892e-163	1.50324e-163	-1.46674e-163	-3.11979e-163	-2.73907e-163	-3.1532e-163	2.30245e-164	5.78449e-164	7.41083e-163	-8.0294e-163	9.85583e-163	-4.91168e-163	1.13961e-163	3.71889e-163	5.99223e-163	-9.83924e-166	1.57709e-163	3.61674e-163	-1.08448e-162	-3.89697e-164	-4.33903e-163	3.91199e-163	-6.46803e-163	-3.45201e-164	-4.72885e-163	1.05917e-162	-1.10594e-162	0
-5.39597e-163	3.74909e-163	1.07019e-163	8.1892e-163	1.50324e-163	-1.46674e-163	-3.11979e-163	-2.73907e-163	-3.1532e-163	2.30245e-164	5.78449e-164	7.41083e-163	-8.0294e-163	9.85583e-163	-4.91168e-163	1.13961e-163	3.71889e-163	5.99223e-163	-9.83924e-166	1.57709e-163	3.61674e-163	-1.08448e-162	-3.89697e-164	-4.33903e-163	3.91199e-163	-6.46803e-163	-3.45201e-164	-4.72885e-163	1.05917e-162	-1.10594e-162	0
-5.39597e-163	3.74909e-163	1.07019e-163	8.1892e-163	1.50324e-163	-1.46674e-163	-3.11979e-163	-2.73907e-163	-3.1532e-163	2.30245e-164	5.78449e-164	7.41083e-163	-8.0294e-163	9.85583e-163	-4.91168e-163	1.13961e-163	3.71889e-163	5.99223e-163	-9.83924e-166	1.57709e-163	3.61674e-163	-1.08448e-162	-3.89697e-164	-4.33903e-163	3.91199e-163	-6.46803e-163	-3.45201e-164	-4.72885e-163	1.05917e-162	-1.10594e-162	0
-5.39597e-163	3.74909e-163	1.07019e-163	8.1892e-163	1.50324e-163	-1.46674e-163	-3.11979e-163	-2.73907e-163	-3.1532e-163	2.30245e-164	5.78449e-164	7.41083e-163	-8.0294e-163	9.85583e-163	-4.91168e-163	1.13961e-163	3.71889e-163	5.99223e-163	-9.83924e-166	1.57709e-163	3.61674e-163	-1.08448e-162	-3.89697e-164	-4.33903e-163	3.91199e-163	-6.46803e-163	-3.45201e-164	-4.72885e-163	1.05917e-162	-1.10594e-162	0
-5.39597e-163	3.74909e-163	1.07019e-163	8.1892e-163	1.50324e-163	-1.46674e-163	-3.11979e-163	-2.73907e-163	-3.1532e-163	2.30245e-164	5.78449e-164	7.41083e-163	-8.0294e-163	9.85583e-163	-4.91168e-163	1.13961e-163	3.71889e-163	5.99223e-163	-9.83924e-166	1.57709e-163	3.61674e-163	-1.08448e-162	-3.89697e-164	-4.33903e-163	3.91199e-163	-6.46803e-163	-3.45201e-164	-4.72885e-163	1.05917e-162	-1.10594e-162	0
-5.39597e-163	3.74909e-163	1.07019e-163	8.1892e-163	1.50324e-163	-1.46674e-163	-3.11979e-163	-2.73907e-163	-3.1532e-163	2.30245e-164	5.78449e-164	7.41083e-163	-8.0294e-163	9.85583e-163	-4.91168e-163	1.13961e-163	3.71889e-163	5.99223e-163	-9.83924e-166	1.57709e-163	3.61674e-163	-1.08448e-162	-3.89697e-164	-4.33903e-163	3.91199e-163	-6.46803e-163	-3.45201e-164	-4.72885e-163	1.05917e-162	-1.10594e-162	0
-5.39597e-163	3.74909e-163	1.07019e-163	8.1892e-163	1.50324e-163	-1.46674e-163	-3.11979e-163	-2.73907e-163	-3.1532e-163	2.30245e-164	5.78449e-164	7.41083e-163	-8.0294e-163	9.85583e-163	-4.91168e-163	1.13961e-163	3.71889e-163	5.99223e-163	-9.83924e-166	1.57709e-163	3.61674e-163	-1.08448e-162	-3.89697e-164	-4.33903e-163	3.91199e-163	-6.46803e-163	-3.45201e-164	-4.72885e-163	1.05917e-162	-1.10594e-162	0
-5.39597e-163	3.74909e-163	1.07019e-163	8.1892e-163	1.50324e-163	-1.46674e-163	-3.11979e-163	-2.73907e-163	-3.1532e-163	2.30245e-164	5.78449e-164	7.41083e-163	-8.0294e-163	9.85583e-163	-4.91168e-163	1.13961e-163	3.71889e-163	5.99223e-163	-9.83924e-166	1.57709e-163	3.61674e-163	-1.08448e-162	-3.89697e-164	-4.33903e-163	3.91199e-163	-6.46803e-163	-3.45201e-164	-4.72885e-163	1.05917e-162	-1.10594e-162	0
-5.39597e-163	3.74909e-163	1.07019e-163	8.1892e-163	1.50324e-163	-1.46674e-163	-3.11979e-163	-2.73907e-163	-3.1532e-163	2.30245e-164	5.78449e-164	7.41083e-163	-8.0294e-163	9.85583e-163	-4.91168e-163	1.13961e-163	3.71889e-163	5.99223e-163	-9.83924e-166	1.57709e-163	3.61674e-163	-1.08448e-162	-3.89697e-164	-4.33903e-163	3.91199e-163	-6.46803e-163	-3.45201e-164	-4.72885e-163	1.05917e-162	-1.10594e-162	0
-5.39597e-163	3.74909e-163	1.07019e-163	8.1892e-163	1.50324e-163	-1.46674e-163	-3.11979e-163	-2.73907e-163	-3.1532e-163	2.30245e-164	5.78449e-164	7.41083e-163	-8.0294e-163	9.85583e-163	-4.91168e-163	1.13961e-163	3.71889e-163	5.99223e-163	-9.83924e-166	1.57709e-163	3.61674e-163	-1.08448e-162	-3.89697e-164	-4.33903e-163	3.91199e-163	-6.46803e-163	-3.45201e-164	-4.72885e-163	1.05917e-162	-1.10594e-162	0
-5.39597e-163	3.74909e-163	1.07019e-163	8.1892e-163	1.50324e-163	-1.46674e-163	-3.11979e-163	-2.73907e-163	-3.1532e-163	2.30245e-164	5.78449e-164	7.41083e-163	-8.0294e-163	9.85583e-163	-4.91168e-163	1.13961e-163	3.71889e-163	5.99223e-163	-9.83924e-166	1.57709e-163	3.61674e-163	-1.08448e-162	-3.89697e-164	-4.33903e-163	3.91199e-163	-6.46803e-163	-3.45201e-164	-4.72885e-163	1.05917e-162	-1.10594e-162	0
-5.39597e-163	3.74909e-163	1.07019e-163	8.1892e-163	1.50324e-163	-1.46674e-163	-3.11979e-163	-2.73907e-163	-3.1532e-163	2.30245e-164	5.78449e-164	7.41083e-163	-8.0294e-163	9.85583e-163	-4.91168e-163	1.13961e-163	3.71889e-163	5.99223e-163	-9.83924e-166	1.57709e-163	3.61674e-163	-1.08448e-162	-3.89697e-164	-4.33903e-163	3.91199e-163	-6.46803e-163	-3.45201e-164	-4.72885e-163	1.05917e-162	-1.10594e-162	0
-5.39597e-163	3.74909e-163	1.07019e-163	8.1892e-163	1.50324e-163	-1.46674e-163	-3.11979e-163	-2.73907e-163	-3.1532e-163	2.30245e-164	5.78449e-164	7.41083e-163	-8.0294e-163	9.85583e-163	-4.91168e-163	1.13961e-163	3.71889e-163	5.99223e-163	-9.83924e-166	1.57709e-163	3.61674e-163	-1.08448e-162	-3.89697e-164	-4.33903e-163	3.91199e-163	-6.46803e-163	-3.45201e-164	-4.72885e-163	1.05917e-162	-1.10594e-162	0
-5.39597e-163	3.74909e-163	1.07019e-163	8.1892e-163	1.50324e-163	-1.46674e-163	-3.11979e-163	-2.73907e-163	-3.1532e-163	2.30245e-164	5.78449e-164	7.41083e-163	-8.0294e-163	9.85583e-163	-4.91168e-163	1.13961e-163	3.71889e-163	5.99223e-163	-9.83924e-166	1.57709e-163	3.61674e-163	-1.08448e-162	-3.89697e-164	-4.33903e-163	3.91199e-163	-6.46803e-163	-3.45201e-164	-4.72885e-163	1.05917e-162	-1.10594e-162	0
-5.39597e-163	3.74909e-163	1.07019e-163	8.1892e-163	1.50324e-163	-1.46674e-163	-3.11979e-163	-2.73907e-163	-3.1532e-163	2.30245e-164	5.78449e-164	7.41083e-163	-8.0294e-163	9.85583e-163	-4.91168e-163	1.13961e-163	3.71889e-163	5.99223e-163	-9.83924e-166	1.57709e-163	3.61674e-163	-1.08448e-162	-3.89697e-164	-4.33903e-163	3.91199e-163	-6.46803e-163	-3.45201e-164	-4.72885e-163	1.05917e-162	-1.10594e-162	0
-5.39597e-163	3.74909e-163	1.07019e-163	8.1892e-163	1.50324e-163	-1.46674e-163	-3.11979e-163	-2.73907e-163	-3.1532e-163	2.30245e-164	5.78449e-164	7.41083e-163	-8.0294e-163	9.85583e-163	-4.91168e-163	1.13961e-163	3.71889e-163	5.99223e-163	-9.83924e-166	1.57709e-163	3.61674e-163	-1.08448e-162	-3.89697e-164	-4.33903e-163	3.91199e-163	-6.46803e-163	-3.45201e-164	-4.72885e-163	1.05917e-162	-1.10594e-162	0
-5.39597e-163	3.74909e-163	1.07019e-163	8.1892e-163	1.50324e-163	-1.46674e-163	-3.11979e-163	-2.73907e-163	-3.1532e-163	2.30245e-164	5.78449e-164	7.41083e-163	-8.0294e-163	9.85583e-163	-4.91168e-163	1.13961e-163	3.71889e-163	5.99223e-163	-9.83924e-166	1.57709e-163	3.61674e-163	-1.08448e-162	-3.89697e-164	-4.33903e-163	3.91199e-163	-6.46803e-163	-3.45201e-164	-4.72885e-163	1.05917e-162	-1.10594e-162	0
-5.39597e-163	3.74909e-163	1.07019e-163	8.1892e-163	1.50324e-163	-1.46674e-163	-3.11979e-163	-2.73907e-163	-3.1532e-163	2.30245e-164	5.78449e-164	7.41083e-163	-8.0294e-163	9.85583e-163	-4.91168e-163	1.13961e-163	3.71889e-163	5.99223e-163	-9.83924e-166	1.57709e-163	3.61674e-163	-1.08448e-162	-3.89697e-164	-4.33903e-163	3.91199e-163	-6.46803e-163	-3.45201e-164	-4.72885e-163	1.05917e-162	-1.10594e-162	0
-5.39597e-163	3.74909e-163	1.07019e-163	8.1892e-163	1.50324e-163	-1.46674e-163	-3.11979e-163	-2.73907e-163	-3.1532e-163	2.30245e-164	5.78449e-164	7.41083e-163	-8.0294e-163	9.85583e-163	-4.91168e-163	1.13961e-163	3.71889e-163	5.99223e-163	-9.83924e-166	1.57709e-163	3.61674e-163	-1.08448e-162	-3.89697e-164	-4.33903e-163	3.91199e-163	-6.46803e-163	-3.45201e-164	-4.72885e-163	1.05917e-162	-1.10594e-162	0
-5.39597e-163	3.74909e-163	1.07019e-163	8.1892e-163	1.50324e-163	-1.46674e-163	-3.11979e-163	-2.73907e-163	-3.1532e-163	2.30245e-164	5.78449e-164	7.41083e-163	-8.0294e-163	9.85583e-163	-4.91168e-163	1.13961e-163	3.71889e-163	5.99223e-163	-9.83924e-166	1.57709e-163	3.61674e-163	-1.08448e-162	-3.89697e-164	-4.33903e-163	3.91199e-163	-6.46803e-163	-3.45201e-164	-4.72885e-163	1.05917e-162	-1.10594e-162	0
-5.39597e-163	3.74909e-163	1.07019e-163	8.1892e-163	1.50324e-163	-1.46674e-163	-3.11979e-163	-2.73907e-163	-3.1532e-163	2.30245e-164	5.78449e-164	7.41083e-163	-8.0294e-163	9.85583e-163	-4.91168e-163	1.13961e-163	3.71889e-163	5.99223e-163	-9.83924e-166	1.57709e-163	3.61674e-163	-1.08448e-162	-3.89697e-164	-4.33903e-163	3.91199e-163	-6.46803e-163	-3.45201e-164	-4.72885e-163	1.05917e-162	-1.10594e-162	0
-5.39597e-163	3.74909e-163	1.07019e-163	8.1892e-163	1.50324e-163	-1.46674e-163	-3.11979e-163	-2.73907e-163	-3.1532e-163	2.30245e-164	5.78449e-164	7.41083e-163	-8.0294e-163	9.85583e-163	-4.91168e-163	1.13961e-163	3.71889e-163	5.99223e-163	-9.83924e-166	1.57709e-163	3.61674e-163	-1.08448e-162	-3.89697e-164	-4.33903e-163	3.91199e-163	-6.46803e-163	-3.45201e-164	-4.72885e-163	1.05917e-162	-1.10594e-162	0
-5.39597e-163	3.74909e-163	1.07019e-163	8.1892e-163	1.50324e-163	-1.46674e-163	-3.11979e-163	-2.73907e-163	-3.1532e-163	2.30245e-164	5.78449e-164	7.41083e-163	-8.0294e-163	9.85583e-163	-4.91168e-163	1.13961e-163	3.71889e-163	5.99223e-163	-9.83924e-166	1.57709e-163	3.61674e-163	-1.08448e-162	-3.89697e-164	-4.33903e-163	3.91199e-163	-6.46803e-163	-3.45201e-164	-4.72885e-163	1.05917e-162	-1.10594e-162	0
-5.39597e-163	3.74909e-163	1.07019e-163	8.1892e-163	1.50324e-163	-1.46674e-163	-3.11979e-163	-2.73907e-163	-3.1532e-163	2.30245e-164	5.78449e-164	7.41083e-163	-8.0294e-163	9.85583e-163	-4.91168e-163	1.13961e-163	3.71889e-163	5.99223e-163	-9.83924e-166	1.57709e-163	3.61674e-163	-1.08448e-162	-3.89697e-164	-4.33903e-163	3.91199e-163	-6.46803e-163	-3.45201e-164	-4.72885e-163	1.05917e-162	-1.10594e-162	0
-5.39597e-163	3.74909e-163	1.07019e-163	8.1892e-163	1.50324e-163	-1.46674e-163	-3.11979e-163	-2.73907e-163	-3.1532e-163	2.30245e-164	5.78449e-164	7.41083e-163	-8.0294e-163	9.85583e-163	-4.91168e-163	1.13961e-163	3.71889e-163	5.99223e-163	-9.83924e-166	1.57709e-163	3.61674e-163	-1.08448e-162	-3.89697e-164	-4.33903e-163	3.91199e-163	-6.46803e-163	-3.45201e-164	-4.72885e-163	1.05917e-162	-1.10594e-162	0
-5.39597e-163	3.74909e-163	1.07019e-163	8.1892e-163	1.50324e-163	-1.46674e-163	-3.11979e-163	-2.73907e-163	-3.1532e-163	2.30245e-164	5.78449e-164	7.41083e-163	-8.0294e-163	9.85583e-163	-4.91168e-163	1.13961e-163	3.71889e-163	5.99223e-163	-9.83924e-166	1.57709e-163	3.61674e-163	-1.08448e-162	-3.89697e-164	-4.33903e-163	3.91199e-163	-6.46803e-163	-3.45201e-164	-4.72885e-163	1.05917e-162	-1.10594e-162	0
-5.39597e-163	3.74909e-163	1.07019e-163	8.1892e-163	1.50324e-163	-1.46674e-163	-3.11979e-163	-2.73907e-163	-3.1532e-163	2.30245e-164	5.78449e-164	7.41083e-163	-8.0294e-163	9.85583e-163	-4.91168e-163	1.13961e-163	3.71889e-163	5.99223e-163	-9.83924e-166	1.57709e-163	3.61674e-163	-1.08448e-162	-3.89697e-164	-4.33903e-163	3.91199e-163	-6.46803e-163	-3.45201e-164	-4.72885e-163	1.05917e-162	-1.10594e-162	0
-5.39597e-163	3.74909e-163	1.07019e-163	8.1892e-163	1.50324e-163	-1.46674e-163	-3.11979e-163	-2.73907e-163	-3.1532e-163	2.30245e-164	5.78449e-164	7.41083e-163	-8.0294e-163	9.85583e-163	-4.91168e-163	1.13961e-163	3.71889e-163	5.99223e-163	-9.83924e-166	1.57709e-163	3.61674e-163	-1.08448e-162	-3.89697e-164	-4.33903e-163	3.91199e-163	-6.46803e-163	-3.45201e-164	-4.72885e-163	1.05917e-162	-1.10594e-162	0
-5.39597e-163	3.74909e-163	1.07019e-163	8.1892e-163	1.50324e-163	-1.46674e-163	-3.11979e-163	-2.73907e-163	-3.1532e-163	2.30245e-164	5.78449e-164	7.41083e-163	-8.0294e-163	9.85583e-163	-4.91168e-163	1.13961e-163	3.71889e-163	5.99223e-163	-9.83924e-166	1.57709e-163	3.61674e-163	-1.08448e-162	-3.89697e-164	-4.33903e-163	3.91199e-163	-6.46803e-163	-3.45201e-164	-4.72885e-163	1.05917e-162	-1.10594e-162	0
-5.39597e-163	3.74909e-163	1.07019e-163	8.1892e-163	1.50324e-163	-1.46674e-163	-3.11979e-163	-2.73907e-163	-3.1532e-163	2.30245e-164	5.78449e-164	7.41083e-163	-8.0294e-163	9.85583e-163	-4.91168e-163	1.13961e-163	3.71889e-163	5.99223e-163	-9.83924e-166	1.57709e-163	3.61674e-163	-1.08448e-162	-3.89697e-164	-4.33903e-163	3.91199e-163	-6.46803e-163	-3.45201e-164	-4.72885e-163	1.05917e-162	-1.10594e-162	0
-5.39597e-163	3.74909e-163	1.07019e-163	8.1892e-163	1.50324e-163	-1.46674e-163	-3.11979e-163	-2.73907e-163	-3.1532e-163	2.30245e-164	5.78449e-164	7.41083e-163	-8.0294e-163	9.85583e-163	-4.91168e-163	1.13961e-163	3.71889e-163	5.99223e-163	-9.83924e-166	1.57709e-163	3.61674e-163	-1.08448e-162	-3.89697e-164	-4.33903e-163	3.91199e-163	-6.46803e-163	-3.45201e-164	-4.72885e-163	1.05917e-162	-1.10594e-162	0
-5.39597e-163	3.74909e-163	1.07019e-163	8.1892e-163	1.50324e-163	-1.46674e-163	-3.11979e-163	-2.73907e-163	-3.1532e-163	2.30245e-164	5.78449e-164	7.41083e-163	-8.0294e-163	9.85583e-163	-4.91168e-163	1.13961e-163	3.71889e-163	5.99223e-163	-9.83924e-166	1.57709e-163	3.61674e-163	-1.08448e-162	-3.89697e-164	-4.33903e-163	3.91199e-163	-6.46803e-163	-3.45201e-164	-4.72885e-163	1.05917e-162	-1.10594e-162	0
-5.39597e-163	3.74909e-163	1.07019e-163	8.1892e-163	1.50324e-163	-1.46674e-163	-3.11979e-163	-2.73907e-163	-3.1532e-163	2.30245e-164	5.78449e-164	7.41083e-163	-8.0294e-163	9.85583e-163	-4.91168e-163	1.13961e-163	3.71889e-163	5.99223e-163	-9.83924e-166	1.57709e-163	3.61674e-163	-1.08448e-162	-3.89697e-164	-4.33903e-163	3.91199e-163	-6.46803e-163	-3.45201e-164	-4.72885e-163	1.05917e-162	-1.10594e-162	0
-5.39597e-163	3.74909e-163	1.07019e-163	8.1892e-163	1.50324e-163	-1.46674e-163	-3.11979e-163	-2.73907e-163	-3.1532e-163	2.30245e-164	5.78449e-164	7.41083e-163	-8.0294e-163	9.85583e-163	-4.91168e-163	1.13961e-163	3.71889e-163	5.99223e-163	-9.83924e-166	1.57709e-163	3.61674e-163	-1.08448e-162	-3.89697e-164	-4.33903e-163	3.91199e-163	-6.46803e-163	-3.45201e-164	-4.72885e-163	1.05917e-162	-1.10594e-162	0
-5.39597e-163	3.74909e-163	1.07019e-163	8.1892e-163	1.50324e-163	-1.46674e-163	-3.11979e-163	-2.73907e-163	-3.1532e-163	2.30245e-164	5.78449e-164	7.41083e-163	-8.0294e-163	9.85583e-163	-4.91168e-163	1.13961e-163	3.71889e-163	5.99223e-163	-9.83924e-166	1.57709e-163	3.61674e-163	-1.08448e-162	-3.89697e-164	-4.33903e-163	3.91199e-163	-6.46803e-163	-3.45201e-164	-4.72885e-163	1.05917e-162	-1.10594e-162	0
-5.39597e-163	3.74909e-163	1.07019e-163	8.1892e-163	1.50324e-163	-1.46674e-163	-3.11979e-163	-2.73907e-163	-3.1532e-163	2.30245e-164	5.78449e-164	7.41083e-163	-8.0294e-163	9.85583e-163	-4.91168e-163	1.13961e-163	3.71889e-163	5.99223e-163	-9.83924e-166	1.57709e-163	3.61674e-163	-1.08448e-162	-3.89697e-164	-4.33903e-163	3.91199e-163	-6.46803e-163	-3.45201e-164	-4.72885e-163	1.05917e-162	-1.10594e-162	0
-5.39597e-163	3.74909e-163	1.07019e-163	8.1892e-163	1.50324e-163	-1.46674e-163	-3.11979e-163	-2.73907e-163	-3.1532e-163	2.30245e-164	5.78449e-164	7.41083e-163	-8.0294e-163	9.85583e-163	-4.91168e-163	1.13961e-163	3.71889e-163	5.99223e-163	-9.83924e-166	1.57709e-163	3.61674e-163	-1.08448e-162	-3.89697e-164	-4.33903e-163	3.91199e-163	-6.46803e-163	-3.45201e-164	-4.72885e-163	1.05917e-162	-1.10594e-162	0
-5.39597e-163	3.74909e-163	1.07019e-163	8.1892e-163	1.50324e-163	-1.46674e-163	-3.11979e-163	-2.73907e-163	-3.1532e-163	2.30245e-164	5.78449e-164	7.41083e-163	-8.0294e-163	9.85583e-163	-4.91168e-163	1.13961e-163	3.71889e-163	5.99223e-163	-9.83924e-166	1.57709e-163	3.61674e-163	-1.08448e-162	-3.89697e-164	-4.33903e-163	3.91199e-163	-6.46803e-163	-3.45201e-164	-4.72885e-163	1.05917e-162	-1.10594e-162	0
-5.39597e-163	3.74909e-163	1.07019e-163	8.1892e-163	1.50324e-163	-1.46674e-163	-3.11979e-163	-2.73907e-163	-3.1532e-163	2.30245e-164	5.78449e-164	7.41083e-163	-8.0294e-163	9.85583e-163	-4.91168e-163	1.13961e-163	3.71889e-163	5.99223e-163	-9.83924e-166	1.57709e-163	3.61674e-163	-1.08448e-162	-3.89697e-164	-4.33903e-163	3.91199e-163	-6.46803e-163	-3.45201e-164	-4.72885e-163	1.05917e-162	-1.10594e-162	0
-5.39597e-163	3.74909e-163	1.07019e-163	8.1892e-163	1.50324e-163	-1.46674e-163	-3.11979e-163	-2.73907e-163	-3.1532e-163	2.30245e-164	5.78449e-164	7.41083e-163	-8.0294e-163	9.85583e-163	-4.91168e-163	1.13961e-163	3.71889e-163	5.99223e-163	-9.83924e-166	1.57709e-163	3.61674e-163	-1.08448e-162	-3.89697e-164	-4.33903e-163	3.91199e-163	-6.46803e-163	-3.45201e-164	-4.72885e-163	1.05917e-162	-1.10594e-162	0
-5.39597e-163	3.74909e-163	1.07019e-163	8.1892e-163	1.50324e-163	-1.46674e-163	-3.11979e-163	-2.73907e-163	-3.1532e-163	2.30245e-164	5.78449e-164	7.41083e-163	-8.0294e-163	9.85583e-163	-4.91168e-163	1.13961e-163	3.71889e-163	5.99223e-163	-9.83924e-166	1.57709e-163	3.61674e-163	-1.08448e-162	-3.89697e-164	-4.33903e-163	3.91199e-163	-6.46803e-163	-3.45201e-164	-4.72885e-163	1.05917e-162	-1.10594e-162	0
-5.39597e-163	3.74909e-163	1.07019e-163	8.1892e-163	1.50324e-163	-1.46674e-163	-3.11979e-163	-2.73907e-163	-3.1532e-163	2.30245e-164	5.78449e-164	7.41083e-163	-8.0294e-163	9.85583e-163	-4.91168e-163	1.13961e-163	3.71889e-163	5.99223e-163	-9.83924e-166	1.57709e-163	3.61674e-163	-1.08448e-162	-3.89697e-164	-4.33903e-163	3.91199e-163	-6.46803e-163	-3.45201e-164	-4.72885e-163	1.05917e-162	-1.10594e-162	0
-5.39597e-163	3.74909e-163	1.07019e-163	8.1892e-163	1.50324e-163	-1.46674e-163	-3.11979e-163	-2.73907e-163	-3.1532e-163	2.30245e-164	5.78449e-164	7.41083e-163	-8.0294e-163	9.85583e-163	-4.91168e-163	1.13961e-163	3.71889e-163	5.99223e-163	-9.83924e-166	1.57709e-163	3.61674e-163	-1.08448e-162	-3.89697e-164	-4.33903e-163	3.91199e-163	-6.46803e-163	-3.45201e-164	-4.72885e-163	1.05917e-162	-1.10594e-162	0
-5.39597e-163	3.74909e-163	1.07019e-163	8.1892e-163	1.50324e-163	-1.46674e-163	-3.11979e-163	-2.73907e-163	-3.1532e-163	2.30245e-164	5.78449e-164	7.41083e-163	-8.0294e-163	9.85583e-163	-4.91168e-163	1.13961e-163	3.71889e-163	5.99223e-163	-9.83924e-166	1.57709e-163	3.61674e-163	-1.08448e-162	-3.89697e-164	-4.33903e-163	3.91199e-163	-6.46803e-163	-3.45201e-164	-4.72885e-163	1.05917e-162	-1.10594e-162	0
-5.39597e-163	3.74909e-163	1.07019e-163	8.1892e-163	1.50324e-163	-1.46674e-163	-3.11979e-163	-2.73907e-163	-3.1532e-163	2.30245e-164	5.78449e-164	7.41083e-163	-8.0294e-163	9.85583e-163	-4.91168e-163	1.13961e-163	3.71889e-163	5.99223e-163	-9.83924e-166	1.57709e-163	3.61674e-163	-1.08448e-162	-3.89697e-164	-4.33903e-163	3.91199e-163	-6.46803e-163	-3.45201e-164	-4.72885e-163	1.05917e-162	-1.10594e-162	0
-5.39597e-163	3.74909e-163	1.07019e-163	8.1892e-163	1.50324e-163	-1.46674e-163	-3.11979e-163	-2.73907e-163	-3.1532e-163	2.30245e-164	5.78449e-164	7.41083e-163	-8.0294e-163	9.85583e-163	-4.91168e-163	1.13961e-163	3.71889e-163	5.99223e-163	-9.83924e-166	1.57709e-163	3.61674e-163	-1.08448e-162	-3.89697e-164	-4.33903e-163	3.91199e-163	-6.46803e-163	-3.45201e-164	-4.72885e-163	1.05917e-162	-1.10594e-162	0
-5.39597e-163	3.74909e-163	1.07019e-163	8.1892e-163	1.50324e-163	-1.46674e-163	-3.11979e-163	-2.73907e-163	-3.1532e-163	2.30245e-164	5.78449e-164	7.41083e-163	-8.0294e-163	9.85583e-163	-4.91168e-163	1.13961e-163	3.71889e-163	5.99223e-163	-9.83924e-166	1.57709e-163	3.61674e-163	-1.08448e-162	-3.89697e-164	-4.33903e-163	3.91199e-163	-6.46803e-163	-3.45201e-164	-4.72885e-163	1.05917e-162	-1.10594e-162	0
-5.39597e-163	3.74909e-163	1.07019e-163	8.1892e-163	1.50324e-163	-1.46674e-163	-3.11979e-163	-2.73907e-163	-3.1532e-163	2.30245e-164	5.78449e-164	7.41083e-163	-8.0294e-163	9.85583e-163	-4.91168e-163	1.13961e-163	3.71889e-163	5.99223e-163	-9.83924e-166	1.57709e-163	3.61674e-163	-1.08448e-162	-3.89697e-164	-4.33903e-163	3.91199e-163	-6.46803e-163	-3.45201e-164	-4.72885e-163	1.05917e-162	-1.10594e-162	0
-5.39597e-163	3.74909e-163	1.07019e-163	8.1892e-163	1.50324e-163	-1.46674e-163	-3.11979e-163	-2.73907e-163	-3.1532e-163	2.30245e-164	5.78449e-164	7.41083e-163	-8.0294e-163	9.85583e-163	-4.91168e-163	1.13961e-163	3.71889e-163	5.99223e-163	-9.83924e-166	1.57709e-163	3.61674e-163	-1.08448e-162	-3.89697e-164	-4.33903e-163	3.91199e-163	-6.46803e-163	-3.45201e-164	-4.72885e-163	1.05917e-162	-1.10594e-162	0
-5.39597e-163	3.74909e-163	1.07019e-163	8.1892e-163	1.50324e-163	-1.46674e-163	-3.11979e-163	-2.73907e-163	-3.1532e-163	2.30245e-164	5.78449e-164	7.41083e-163	-8.0294e-163	9.85583e-163	-4.91168e-163	1.13961e-163	3.71889e-163	5.99223e-163	-9.83924e-166	1.57709e-163	3.61674e-163	-1.08448e-162	-3.89697e-164	-4.33903e-163	3.91199e-163	-6.46803e-163	-3.45201e-164	-4.72885e-163	1.05917e-162	-1.10594e-162	0
-5.39597e-163	3.74909e-163	1.07019e-163	8.1892e-163	1.50324e-163	-1.46674e-163	-3.11979e-163	-2.73907e-163	-3.1532e-163	2.30245e-164	5.78449e-164	7.41083e-163	-8.0294e-163	9.85583e-163	-4.91168e-163	1.13961e-163	3.71889e-163	5.99223e-163	-9.83924e-166	1.57709e-163	3.61674e-163	-1.08448e-162	-3.89697e-164	-4.33903e-163	3.91199e-163	-6.46803e-163	-3.45201e-164	-4.72885e-163	1.05917e-162	-1.10594e-162	0
-5.39597e-163	3.74909e-163	1.07019e-163	8.1892e-163	1.50324e-163	-1.46674e-163	-3.11979e-163	-2.73907e-163	-3.1532e-163	2.30245e-164	5.78449e-164	7.41083e-163	-8.0294e-163	9.85583e-163	-4.91168e-163	1.13961e-163	3.71889e-163	5.99223e-163	-9.83924e-166	1.57709e-163	3.61674e-163	-1.08448e-162	-3.89697e-164	-4.33903e-163	3.91199e-163	-6.46803e-163	-3.45201e-164	-4.72885e-163	1.05917e-162	-1.10594e-162	0
-5.39597e-163	3.74909e-163	1.07019e-163	8.1892e-163	1.50324e-163	-1.46674e-163	-3.11979e-163	-2.73907e-163	-3.1532e-163	2.30245e-164	5.78449e-164	7.41083e-163	-8.0294e-163	9.85583e-163	-4.91168e-163	1.13961e-163	3.71889e-163	5.99223e-163	-9.83924e-166	1.57709e-163	3.61674e-163	-1.08448e-162	-3.89697e-164	-4.33903e-163	3.91199e-163	-6.46803e-163	-3.45201e-164	-4.72885e-163	1.05917e-162	-1.10594e-162	0
-5.39597e-163	3.74909e-163	1.07019e-163	8.1892e-163	1.50324e-163	-1.46674e-163	-3.11979e-163	-2.73907e-163	-3.1532e-163	2.30245e-164	5.78449e-164	7.41083e-163	-8.0294e-163	9.85583e-163	-4.91168e-163	1.13961e-163	3.71889e-163	5.99223e-163	-9.83924e-166	1.57709e-163	3.61674e-163	-1.08448e-162	-3.89697e-164	-4.33903e-163	3.91199e-163	-6.46803e-163	-3.45201e-164	-4.72885e-163	1.05917e-162	-1.10594e-162	0
-5.39597e-163	3.74909e-163	1.07019e-163	8.1892e-163	1.50324e-163	-1.46674e-163	-3.11979e-163	-2.73907e-163	-3.1532e-163	2.30245e-164	5.78449e-164	7.41083e-163	-8.0294e-163	9.85583e-163	-4.91168e-163	1.13961e-163	3.71889e-163	5.99223e-163	-9.83924e-166	1.57709e-163	3.61674e-163	-1.08448e-162	-3.89697e-164	-4.33903e-163	3.91199e-163	-6.46803e-163	-3.45201e-164	-4.72885e-163	1.05917e-162	-1.10594e-162	0
-5.39597e-163	3.74909e-163	1.07019e-163	8.1892e-163	1.50324e-163	-1.46674e-163	-3.11979e-163	-2.73907e-163	-3.1532e-163	2.30245e-164	5.78449e-164	7.41083e-163	-8.0294e-163	9.85583e-163	-4.91168e-163	1.13961e-163	3.71889e-163	5.99223e-163	-9.83924e-166	1.57709e-163	3.61674e-163	-1.08448e-162	-3.89697e-164	-4.33903e-163	3.91199e-163	-6.46803e-163	-3.45201e-164	-4.72885e-163	1.05917e-162	-1.10594e-162	0
-5.39597e-163	3.74909e-163	1.07019e-163	8.1892e-163	1.50324e-163	-1.46674e-163	-3.11979e-163	-2.73907e-163	-3.1532e-163	2.30245e-164	5.78449e-164	7.41083e-163	-8.0294e-163	9.85583e-163	-4.91168e-163	1.13961e-163	3.71889e-163	5.99223e-163	-9.83924e-166	1.57709e-163	3.61674e-163	-1.08448e-162	-3.89697e-164	-4.33903e-163	3.91199e-163	-6.46803e-163	-3.45201e-164	-4.72885e-163	1.05917e-162	-1.10594e-162	0
-5.39597e-163	3.74909e-163	1.07019e-163	8.1892e-163	1.50324e-163	-1.46674e-163	-3.11979e-163	-2.73907e-163	-3.1532e-163	2.30245e-164	5.78449e-164	7.41083e-163	-8.0294e-163	9.85583e-163	-4.91168e-163	1.13961e-163	3.71889e-163	5.99223e-163	-9.83924e-166	1.57709e-163	3.61674e-163	-1.08448e-162	-3.89697e-164	-4.33903e-163	3.91199e-163	-6.46803e-163	-3.45201e-164	-4.72885e-163	1.05917e-162	-1.10594e-162	0
-5.39597e-163	3.74909e-163	1.07019e-163	8.1892e-163	1.50324e-163	-1.46674e-163	-3.11979e-163	-2.73907e-163	-3.1532e-163	2.30245e-164	5.78449e-164	7.41083e-163	-8.0294e-163	9.85583e-163	-4.91168e-163	1.13961e-163	3.71889e-163	5.99223e-163	-9.83924e-166	1.57709e-163	3.61674e-163	-1.08448e-162	-3.89697e-164	-4.33903e-163	3.91199e-163	-6.46803e-163	-3.45201e-164	-4.72885e-163	1.05917e-162	-1.10594e-162	0
-5.39597e-163	3.74909e-163	1.07019e-163	8.1892e-163	1.50324e-163	-1.46674e-163	-3.11979e-163	-2.73907e-163	-3.1532e-163	2.30245e-164	5.78449e-164	7.41083e-163	-8.0294e-163	9.85583e-163	-4.91168e-163	1.13961e-163	3.71889e-163	5.99223e-163	-9.83924e-166	1.57709e-163	3.61674e-163	-1.08448e-162	-3.89697e-164	-4.33903e-163	3.91199e-163	-6.46803e-163	-3.45201e-164	-4.72885e-163	1.05917e-162	-1.10594e-162	0
-5.39597e-163	3.74909e-163	1.07019e-163	8.1892e-163	1.50324e-163	-1.46674e-163	-3.11979e-163	-2.73907e-163	-3.1532e-163	2.30245e-164	5.78449e-164	7.41083e-163	-8.0294e-163	9.85583e-163	-4.91168e-163	1.13961e-163	3.71889e-163	5.99223e-163	-9.83924e-166	1.57709e-163	3.61674e-163	-1.08448e-162	-3.89697e-164	-4.33903e-163	3.91199e-163	-6.46803e-163	-3.45201e-164	-4.72885e-163	1.05917e-162	-1.10594e-162	0
-5.39597e-163	3.74909e-163	1.07019e-163	8.1892e-163	1.50324e-163	-1.46674e-163	-3.11979e-163	-2.73907e-163	-3.1532e-163	2.30245e-164	5.78449e-164	7.41083e-163	-8.0294e-163	9.85583e-163	-4.91168e-163	1.13961e-163	3.71889e-163	5.99223e-163	-9.83924e-166	1.57709e-163	3.61674e-163	-1.08448e-162	-3.89697e-164	-4.33903e-163	3.91199e-163	-6.46803e-163	-3.45201e-164	-4.72885e-163	1.05917e-162	-1.10594e-162	0
-5.39597e-163	3.74909e-163	1.07019e-163	8.1892e-163	1.50324e-163	-1.46674e-163	-3.11979e-163	-2.73907e-163	-3.1532e-163	2.30245e-164	5.78449e-164	7.41083e-163	-8.0294e-163	9.85583e-163	-4.91168e-163	1.13961e-163	3.71889e-163	5.99223e-163	-9.83924e-166	1.57709e-163	3.61674e-163	-1.08448e-162	-3.89697e-164	-4.33903e-163	3.91199e-163	-6.46803e-163	-3.45201e-164	-4.72885e-163	1.05917e-162	-1.10594e-162	0
-5.39597e-163	3.74909e-163	1.07019e-163	8.1892e-163	1.50324e-163	-1.46674e-163	-3.11979e-163	-2.73907e-163	-3.1532e-163	2.30245e-164	5.78449e-164	7.41083e-163	-8.0294e-163	9.85583e-163	-4.91168e-163	1.13961e-163	3.71889e-163	5.99223e-163	-9.83924e-166	1.57709e-163	3.61674e-163	-1.08448e-162	-3.89697e-164	-4.33903e-163	3.91199e-163	-6.46803e-163	-3.45201e-164	-4.72885e-163	1.05917e-162	-1.10594e-162	0
-5.39597e-163	3.74909e-163	1.07019e-163	8.1892e-163	1.50324e-163	-1.46674e-163	-3.11979e-163	-2.73907e-163	-3.1532e-163	2.30245e-164	5.78449e-164	7.41083e-163	-8.0294e-163	9.85583e-163	-4.91168e-163	1.13961e-163	3.71889e-163	5.99223e-163	-9.83924e-166	1.57709e-163	3.61674e-163	-1.08448e-162	-3.89697e-164	-4.33903e-163	3.91199e-163	-6.46803e-163	-3.45201e-164	-4.72885e-163	1.05917e-162	-1.10594e-162	0
-5.39597e-163	3.74909e-163	1.07019e-163	8.1892e-163	1.50324e-163	-1.46674e-163	-3.11979e-163	-2.73907e-163	-3.1532e-163	2.30245e-164	5.78449e-164	7.41083e-163	-8.0294e-163	9.85583e-163	-4.91168e-163	1.13961e-163	3.71889e-163	5.99223e-163	-9.83924e-166	1.57709e-163	3.61674e-163	-1.08448e-162	-3.89697e-164	-4.33903e-163	3.91199e-163	-6.46803e-163	-3.45201e-164	-4.72885e-163	1.05917e-162	-1.10594e-162	0
-5.39597e-163	3.74909e-163	1.07019e-163	8.1892e-163	1.50324e-163	-1.46674e-163	-3.11979e-163	-2.73907e-163	-3.1532e-163	2.30245e-164	5.78449e-164	7.41083e-163	-8.0294e-163	9.85583e-163	-4.91168e-163	1.13961e-163	3.71889e-163	5.99223e-163	-9.83924e-166	1.57709e-163	3.61674e-163	-1.08448e-162	-3.89697e-164	-4.33903e-163	3.91199e-163	-6.46803e-163	-3.45201e-164	-4.72885e-163	1.05917e-162	-1.10594e-162	0
-5.39597e-163	3.74909e-163	1.07019e-163	8.1892e-163	1.50324e-163	-1.46674e-163	-3.11979e-163	-2.73907e-163	-3.1532e-163	2.30245e-164	5.78449e-164	7.41083e-163	-8.0294e-163	9.85583e-163	-4.91168e-163	1.13961e-163	3.71889e-163	5.99223e-163	-9.83924e-166	1.57709e-163	3.61674e-163	-1.08448e-162	-3.89697e-164	-4.33903e-163	3.91199e-163	-6.46803e-163	-3.45201e-164	-4.72885e-163	1.05917e-162	-1.10594e-162	0
-5.39597e-163	3.74909e-163	1.07019e-163	8.1892e-163	1.50324e-163	-1.46674e-163	-3.11979e-163	-2.73907e-163	-3.1532e-163	2.30245e-164	5.78449e-164	7.41083e-163	-8.0294e-163	9.85583e-163	-4.91168e-163	1.13961e-163	3.71889e-163	5.99223e-163	-9.83924e-166	1.57709e-163	3.61674e-163	-1.08448e-162	-3.89697e-164	-4.33903e-163	3.91199e-163	-6.46803e-163	-3.45201e-164	-4.72885e-163	1.05917e-162	-1.10594e-162	0
-5.39597e-163	3.74909e-163	1.07019e-163	8.1892e-163	1.50324e-163	-1.46674e-163	-3.11979e-163	-2.73907e-163	-3.1532e-163	2.30245e-164	5.78449e-164	7.41083e-163	-8.0294e-163	9.85583e-163	-4.91168e-163	1.13961e-163	3.71889e-163	5.99223e-163	-9.83924e-166	1.57709e-163	3.61674e-163	-1.08448e-162	-3.89697e-164	-4.33903e-163	3.91199e-163	-6.46803e-163	-3.45201e-164	-4.72885e-163	1.05917e-162	-1.10594e-162	0
-5.39597e-163	3.74909e-163	1.07019e-163	8.1892e-163	1.50324e-163	-1.46674e-163	-3.11979e-163	-2.73907e-163	-3.1532e-163	2.30245e-164	5.78449e-164	7.41083e-163	-8.0294e-163	9.85583e-163	-4.91168e-163	1.13961e-163	3.71889e-163	5.99223e-163	-9.83924e-166	1.57709e-163	3.61674e-163	-1.08448e-162	-3.89697e-164	-4.33903e-163	3.91199e-163	-6.46803e-163	-3.45201e-164	-4.72885e-163	1.05917e-162	-1.10594e-162	0
[truncated: 2,017 more rows]
