# Supplementary material for: A modified shuffled frog leaping algorithm with inertia weight
Source: Sci Rep. 2024 Feb 20;14:4146. doi: 10.1038/s41598-024-51306-1 (PMC11224354; doi:10.1038/s41598-024-51306-1)
Supplement: Supplementary file 1 — Supplementary Information. [file 41598_2024_51306_MOESM1_ESM.zip › data/F1/MSFLA_L_14.xls]

## Sheet: Sheet1
3.32673	2.65914	2.06374	-0.744652	2.37723	-0.294075	0.92083	4.64393	-0.431842	-5.79612	0.178038	-0.124291	-1.02737	-5.44846	2.03594	-0.842936	11.5237	2.44108	4.63495	2.54206	4.12835	-1.06736	3.03419	2.48229	-0.332325	-0.557407	-2.23581	1.36523	0.345206	-3.46764	340.207
-0.0699577	-0.109699	0.130496	-0.129222	0.587454	-0.129304	-0.038283	-0.210907	-0.349198	0.217381	-0.367302	0.00941958	0.0413744	0.0322592	0.116167	0.013936	-0.040772	0.111873	-0.0989715	0.112993	-0.205173	-0.0422648	-0.235988	-0.0738869	-0.00245668	0.0189833	-0.0462477	-0.0465865	-0.389561	0.445817	1.27602
0.0492195	-0.0182685	0.0186917	-0.00467708	-0.00617901	-0.0229925	0.0236847	0.0015557	0.0283664	0.0148694	0.000751938	0.00378393	-0.0206256	0.0361431	-0.00100563	0.0105616	0.00627305	-0.0194416	-0.0446589	-0.0206257	-0.0350729	0.00758243	-0.0181662	0.0107983	-0.033399	0.00631745	-0.0110958	-0.00367926	-0.00239013	0.0204537	0.0134302
-0.000912708	-0.000277207	-0.00170836	0.000194373	0.00206527	-0.00151188	-4.98624e-05	-0.000474161	0.000523857	-0.00334393	0.0048414	0.000108769	0.00629432	-0.000193979	-0.00183393	0.00021048	-0.000773326	-0.00166183	-0.00412217	0.000399555	-0.000530051	0.00117503	0.00214033	0.000237131	0.00652831	-4.6058e-05	0.000799769	0.000441535	0.00111034	-0.00222645	0.000165072
-4.42027e-06	9.83248e-06	8.64112e-05	1.28223e-05	-1.69913e-05	-0.000201721	7.95065e-05	-0.000214608	-0.000164864	6.45091e-05	-0.000267987	5.5898e-05	-0.000214544	2.6933e-05	7.43622e-05	4.42118e-05	-8.77355e-05	1.66018e-05	0.000426607	9.12038e-05	-0.000166439	-1.57503e-05	-0.000208224	4.42855e-06	-5.7977e-05	-8.68676e-05	-1.36247e-05	4.94708e-05	-1.00054e-06	0.000138901	5.64073e-07
-4.70257e-06	3.48957e-05	-7.84146e-06	-3.97209e-05	-2.57188e-05	9.55025e-07	-2.74077e-06	2.35902e-05	1.2749e-05	-4.27988e-06	2.17721e-05	-2.30019e-06	-2.14296e-06	-1.29139e-05	-1.82195e-06	-2.32528e-06	1.92413e-06	2.92528e-06	-2.27351e-06	5.19874e-06	3.26689e-05	-1.06894e-05	3.52677e-05	1.04239e-05	-1.65516e-05	1.7579e-05	1.58499e-05	-3.5431e-05	5.58542e-06	-2.71463e-05	1.03818e-08
8.01116e-07	3.65885e-07	-2.42057e-08	-3.46884e-07	-1.59792e-06	9.98969e-07	1.96567e-06	1.72309e-06	7.42097e-07	-2.74816e-06	4.97386e-07	6.67077e-07	6.61932e-07	3.95198e-07	7.12966e-07	-1.08376e-06	-7.37595e-07	-5.72779e-06	7.09185e-07	3.6278e-06	-3.82504e-07	-2.05934e-06	5.25977e-07	1.27823e-07	3.43144e-06	-1.45707e-06	5.32144e-07	9.71349e-07	3.31761e-06	3.63306e-07	1.00312e-10
-1.61805e-08	1.60678e-07	9.08424e-08	1.41653e-07	6.54024e-08	1.58289e-07	3.90929e-07	-1.74393e-07	4.2737e-08	-1.13405e-07	-1.21487e-07	8.71925e-08	-7.28759e-08	-8.61452e-08	-2.92818e-08	-3.18515e-07	-3.42644e-08	6.69857e-08	-2.76201e-09	9.19122e-09	1.28259e-07	1.37196e-07	-6.57019e-08	-2.54685e-08	-2.5769e-07	2.48666e-08	-1.57129e-08	-2.11603e-08	4.98861e-08	-5.0898e-09	5.35282e-13
8.71501e-09	6.54917e-10	-1.5335e-08	-2.39685e-09	-2.41574e-09	-1.06768e-08	-3.35777e-08	-6.71703e-09	4.19278e-09	5.68972e-10	1.23788e-08	-1.01595e-08	1.25085e-10	-1.34726e-08	2.4852e-08	2.2145e-08	-3.14094e-09	1.597e-09	-8.33586e-10	-2.19369e-08	6.4862e-09	2.69333e-08	-1.33718e-09	9.5158e-09	-6.47099e-09	7.54029e-09	1.12759e-09	-2.24186e-08	2.65241e-08	-7.19334e-10	5.83439e-15
-1.46742e-09	-2.20036e-10	3.54198e-11	-3.48631e-10	-1.35793e-09	-8.5905e-11	-6.36507e-12	8.41822e-11	6.47937e-10	-2.01834e-10	-5.01958e-10	3.39359e-10	9.99112e-10	-4.05116e-10	2.3989e-09	1.38637e-09	4.75438e-10	-5.11003e-10	2.86802e-10	-3.28945e-09	9.02211e-10	3.5451e-10	-1.15092e-10	-1.45917e-09	1.7225e-09	-1.73025e-10	-1.07496e-10	-3.84816e-10	3.93328e-09	1.33685e-09	4.87362e-17
6.2486e-11	2.5044e-12	-1.04807e-10	2.20616e-10	5.58374e-11	1.84048e-11	1.81872e-10	-4.0421e-11	8.0426e-12	-1.76477e-10	-2.58453e-11	-1.16528e-10	3.65265e-11	1.66045e-11	-6.78255e-11	-1.54201e-11	1.4985e-10	3.52035e-11	4.96343e-11	-3.47064e-11	3.79583e-11	7.4542e-11	-1.95694e-11	-7.17962e-11	7.87169e-12	-1.99112e-11	-2.74782e-11	5.51655e-11	4.50921e-11	-1.49627e-10	2.22214e-19
9.96541e-12	-1.87286e-12	-2.2488e-11	6.2905e-12	1.07831e-12	2.79664e-12	6.86327e-12	4.21385e-12	2.19866e-13	1.1916e-11	-1.2291e-11	-1.947e-11	-6.51407e-13	1.1461e-11	4.80438e-12	-1.03116e-11	8.11822e-12	-1.53956e-11	6.97689e-12	-8.47548e-13	2.91039e-12	8.03045e-12	-5.99063e-12	4.266e-13	-2.76459e-11	-1.67436e-11	-5.96323e-14	2.29621e-11	1.64423e-12	3.0627e-12	3.70066e-21
1.89225e-13	3.43154e-13	-1.11631e-13	-2.18998e-12	4.50893e-13	8.92119e-13	2.80721e-13	-5.79424e-14	2.78613e-13	-7.73376e-14	-1.53413e-12	-6.38424e-14	1.87819e-13	7.46033e-13	-1.40807e-14	4.08361e-13	-5.92207e-14	-8.53863e-14	-8.31226e-14	-3.88723e-14	1.80345e-12	5.10767e-13	-3.30808e-12	4.45431e-13	4.55635e-13	2.69519e-13	5.8774e-13	-3.39729e-14	1.14659e-12	-7.58125e-13	2.6434e-23
-3.9052e-14	1.28953e-13	5.99626e-14	-4.56099e-14	2.85391e-13	-2.33788e-14	-1.68415e-14	-4.36348e-15	6.52878e-14	-2.41092e-14	-1.1836e-13	1.50195e-14	-3.12205e-14	-5.37962e-14	2.32659e-14	-3.67765e-14	2.31141e-14	-2.12506e-14	4.14782e-15	-4.85033e-14	9.75454e-15	-2.36511e-14	1.78442e-14	-1.37207e-13	3.76828e-14	-9.39488e-15	-2.58324e-14	5.28624e-14	-9.00215e-14	-2.41169e-13	2.25359e-25
1.98667e-14	6.73855e-15	-7.07872e-15	6.30047e-15	1.03163e-14	9.07018e-15	3.40054e-15	1.79154e-15	1.02772e-14	-5.14614e-15	-5.06492e-15	-1.73825e-15	-5.12503e-15	-9.73405e-16	-1.9478e-15	-2.32427e-15	-2.69515e-16	-5.17473e-15	4.3185e-15	2.01913e-15	-7.46619e-15	3.11386e-15	2.77245e-15	-7.52084e-15	6.85447e-15	-9.6351e-15	-6.12823e-15	-3.08423e-15	-9.38196e-17	-2.33724e-15	1.30218e-27
-2.44879e-16	-2.88478e-16	1.41017e-16	-2.41851e-16	1.08022e-16	7.2041e-17	1.29164e-16	-2.04977e-15	-2.97817e-16	-6.24228e-17	-8.93346e-17	1.75826e-17	1.32065e-16	9.96131e-17	1.87364e-15	-7.28477e-16	3.60428e-17	4.57205e-16	3.23468e-16	-1.33236e-16	8.49563e-17	3.61262e-16	-2.7924e-16	2.46086e-16	-1.20507e-16	9.59987e-17	2.32814e-17	-6.10506e-17	-1.35203e-16	6.80072e-16	9.74388e-30
-8.55059e-18	-7.19619e-19	-4.46756e-17	-9.17239e-18	2.70926e-17	3.81564e-18	8.0114e-18	2.88111e-17	1.45223e-17	-4.202e-18	-2.70663e-17	-6.4233e-17	3.79297e-17	1.71067e-17	6.84932e-18	-1.73686e-18	-4.11866e-17	-7.50032e-17	6.90502e-17	1.42984e-17	-4.2072e-18	-2.90137e-17	-2.42799e-17	4.36333e-18	-3.15268e-17	-1.12752e-16	2.82619e-17	-7.54482e-17	9.2395e-18	-4.54061e-17	4.67722e-32
-1.06811e-17	1.14556e-19	-1.28206e-18	-1.5726e-18	1.96632e-18	1.23535e-18	1.30264e-19	1.64031e-18	-6.87386e-19	-2.38965e-18	-2.91682e-18	2.74891e-18	-3.39167e-18	-2.75022e-20	2.17633e-18	1.53227e-18	8.79523e-20	-2.00185e-18	-1.17525e-17	1.25076e-18	4.92467e-20	-1.85779e-18	-1.60908e-17	2.22615e-19	1.25347e-18	5.56022e-19	-1.33868e-18	-4.64553e-18	1.4648e-17	-2.55655e-18	8.19623e-34
-1.19867e-19	1.67946e-19	-1.32445e-19	2.89729e-19	-1.32491e-19	-5.74712e-20	1.36446e-20	-5.16463e-20	1.45949e-19	-1.138e-19	1.17229e-18	-2.20282e-19	-5.89354e-20	-6.10317e-20	2.37105e-19	-1.82661e-19	-7.63578e-20	2.04338e-18	3.17039e-20	-1.04194e-19	-3.16357e-19	4.49031e-19	9.1928e-20	-1.19797e-19	5.23217e-20	2.12731e-19	-1.91708e-19	1.18143e-19	-1.69687e-20	-1.2838e-19	6.35467e-36
4.38182e-20	4.52436e-21	-5.52608e-21	1.87237e-21	5.91353e-20	-2.06658e-20	4.32325e-21	-3.14498e-21	4.25967e-22	-8.88208e-20	2.22641e-20	-1.85778e-20	8.24577e-20	1.74671e-20	-5.63085e-20	3.11037e-20	-2.86902e-20	2.72595e-21	-4.25632e-20	-1.47523e-21	7.23524e-21	7.67773e-20	3.71683e-20	-1.66068e-20	1.32667e-20	2.16943e-20	3.08958e-20	3.75852e-20	1.3825e-19	4.87888e-21	5.82992e-38
-3.99899e-21	4.96598e-22	-4.26617e-21	1.89305e-21	6.01303e-21	1.41702e-21	1.2163e-21	-3.02509e-21	-1.98976e-21	-2.67803e-21	-7.67098e-22	4.59178e-21	-1.08161e-20	2.80829e-21	6.88674e-21	7.86136e-22	1.19646e-20	-5.70546e-22	2.01235e-21	8.10755e-22	9.83627e-23	1.69958e-21	-1.58431e-21	-3.77521e-22	-4.09701e-21	-3.69251e-21	-5.49961e-22	9.70351e-22	9.00531e-22	-2.64444e-21	4.85742e-40
-2.25534e-22	2.27402e-22	1.04691e-21	-5.02904e-22	2.165e-22	-4.53179e-23	-1.46268e-22	-1.6561e-23	2.44612e-23	2.65842e-22	-1.9827e-23	6.01527e-24	4.513e-22	-2.21554e-22	-3.00123e-22	1.96186e-22	2.62603e-22	-4.44456e-22	-1.60863e-22	5.16666e-24	-6.78175e-23	6.45319e-23	-5.44248e-22	-2.2423e-22	1.24224e-23	-7.50719e-23	-2.82263e-22	2.5895e-23	6.13707e-25	3.50699e-22	2.83191e-42
3.87175e-23	-3.10106e-23	-7.49979e-24	4.63979e-23	-5.16522e-23	-1.12714e-23	-1.95069e-23	4.17317e-23	2.46422e-23	-5.22753e-23	2.16997e-23	-2.71833e-23	-9.6743e-23	2.13352e-23	2.16797e-23	1.17349e-23	6.20661e-23	-1.67689e-23	1.59653e-24	-4.31414e-23	4.5843e-23	-1.7121e-23	-4.76983e-23	1.04972e-23	-7.98816e-24	-1.22248e-22	-3.01978e-23	9.65688e-24	1.88425e-23	2.93715e-23	5.25671e-44
-1.14459e-23	-4.3604e-25	2.03739e-24	-1.92179e-24	3.79706e-24	1.65639e-24	-4.12142e-25	2.63096e-24	7.06865e-24	-4.86992e-25	1.08386e-23	7.26343e-26	1.63468e-24	-7.36054e-25	3.63761e-25	-1.73552e-24	2.85585e-24	1.98102e-24	7.65078e-26	-5.70801e-24	1.76681e-24	1.32037e-24	-4.05325e-24	-2.52522e-24	-1.51227e-24	9.32784e-25	-1.74353e-24	-5.11984e-25	-2.38168e-25	-3.77757e-24	4.30461e-46
6.75859e-25	4.87482e-26	1.62265e-25	1.64744e-25	-9.09528e-26	-6.14845e-25	-3.96293e-25	-6.10339e-25	4.69031e-26	-1.56741e-25	1.00976e-25	2.81987e-25	-3.90852e-25	3.94808e-25	-4.16064e-25	6.2176e-26	5.93748e-25	-4.42611e-25	1.40249e-25	1.70129e-25	-1.91881e-27	3.54531e-25	1.79937e-25	-7.39192e-26	7.46651e-25	-5.00709e-26	-1.72296e-25	-1.03239e-25	-9.21739e-26	9.80212e-26	3.40963e-48
-8.24059e-28	1.42729e-27	-9.60922e-26	3.08015e-27	-1.52522e-26	3.20727e-26	2.7348e-26	7.23742e-27	-5.54493e-26	1.6391e-27	1.52556e-27	-6.2204e-26	5.83866e-27	3.05934e-27	2.7829e-26	1.93002e-26	-2.40344e-26	-1.57256e-26	2.33989e-26	2.11474e-28	-1.14383e-26	3.75346e-26	1.49121e-26	-5.81364e-27	8.42356e-27	1.17558e-26	1.98672e-27	-1.25611e-26	2.04155e-26	6.44854e-26	2.75613e-50
-4.41084e-29	2.59185e-27	-4.95684e-28	3.33725e-28	3.92286e-27	-2.66963e-28	9.01588e-28	-9.33012e-28	1.42988e-28	2.35156e-27	-2.56619e-28	-4.88504e-28	7.10546e-28	2.40065e-27	1.72276e-27	1.36501e-28	4.07366e-28	1.21551e-27	-8.76812e-28	-2.45431e-27	1.27947e-27	1.87381e-27	-3.38491e-27	-5.6009e-28	3.14265e-27	7.18697e-28	3.41716e-27	-4.21864e-28	5.29204e-27	-3.17074e-27	1.24992e-52
-4.65522e-29	-1.21277e-28	-7.76309e-29	1.30248e-28	4.30424e-28	3.85746e-29	3.97284e-29	-8.14007e-29	-7.35076e-29	1.88082e-28	1.66334e-29	-2.25073e-29	-4.03727e-29	-1.202e-28	-4.07276e-28	2.78385e-30	7.71102e-29	3.48353e-29	1.25704e-28	3.11263e-29	3.67252e-29	2.83584e-28	-2.21285e-29	-3.23882e-29	2.85976e-28	-4.83428e-29	1.46246e-29	1.71056e-28	1.76763e-28	-2.56941e-29	7.11081e-55
5.10227e-29	1.18135e-29	-7.51219e-30	2.01877e-29	-7.82842e-30	7.27945e-30	-5.90821e-30	-2.95772e-29	1.28613e-29	-1.24425e-29	-1.22486e-29	7.28114e-31	3.10443e-30	7.68833e-29	1.42438e-29	-5.26938e-30	-2.19464e-30	1.90529e-30	-1.95118e-30	3.93279e-30	7.53346e-30	-8.45917e-30	-1.69718e-29	-8.77283e-30	1.51916e-29	8.82995e-31	5.12063e-29	-2.43272e-30	-3.90731e-29	-1.87069e-29	1.61102e-56
1.96215e-31	1.13954e-31	-2.47022e-30	-4.4099e-31	8.25869e-32	1.06546e-30	-3.79142e-31	-1.78455e-31	-5.4661e-30	-2.91427e-31	-5.72823e-31	-1.37851e-31	-5.14485e-31	3.50035e-31	6.50529e-31	-4.24696e-31	-7.35827e-31	5.01283e-31	5.7654e-31	-1.61516e-30	-9.52415e-31	-5.45162e-31	-2.65551e-31	-1.13822e-30	1.3095e-30	-7.76161e-31	-8.55709e-31	-4.66656e-30	-6.31848e-31	2.14485e-31	7.05424e-59
1.58531e-32	1.46634e-33	1.30374e-31	-1.3115e-31	3.5407e-32	2.16696e-32	-1.25375e-31	4.81821e-32	-4.69395e-32	-2.42084e-31	-6.63966e-32	2.03493e-32	-2.72526e-31	3.35491e-31	1.01179e-31	2.7166e-31	-1.69173e-31	6.30143e-32	8.54945e-33	-1.50461e-31	-4.78197e-32	1.05196e-31	5.75403e-32	-5.87446e-32	-9.04348e-32	4.87811e-32	-5.35149e-32	3.5702e-31	-1.88272e-31	-1.32654e-31	6.60051e-61
1.27553e-32	6.06634e-33	-2.92607e-32	-1.34468e-32	1.57138e-32	1.16065e-32	-2.68243e-32	-2.38366e-33	5.52709e-33	9.2043e-33	-1.88354e-32	4.26528e-33	-7.93948e-33	2.75882e-32	-1.74999e-33	7.51569e-33	1.07946e-32	-3.00749e-33	-5.50076e-33	-5.10975e-33	2.42032e-33	-9.45848e-33	-1.19878e-32	1.01765e-32	3.35948e-33	-9.53664e-33	2.57192e-33	-1.07192e-32	-2.9819e-32	1.37729e-32	5.54243e-63
3.75756e-34	-3.89525e-34	-4.16055e-34	-5.40273e-34	-6.44257e-34	-1.09627e-33	2.42035e-33	-1.24053e-33	-1.20423e-33	-9.40695e-34	-1.80496e-34	-4.76182e-34	-2.16398e-34	-3.60168e-35	5.81281e-35	2.49962e-33	-3.50614e-34	-1.97728e-33	1.27954e-34	-1.12344e-33	9.46132e-35	2.32388e-34	2.41367e-33	-9.96271e-34	3.70609e-35	-3.40485e-34	-2.52635e-34	3.15074e-33	5.12245e-35	2.59549e-33	4.77056e-65
-1.22561e-34	8.9151e-36	9.23007e-35	8.94241e-35	-1.40005e-34	1.0488e-34	1.87416e-35	-2.74629e-35	-3.91346e-35	6.36255e-35	8.90206e-37	2.23145e-35	1.03669e-34	-2.35783e-35	6.43355e-35	-2.18839e-34	3.23756e-35	2.08067e-34	4.54057e-35	1.01127e-34	1.48799e-34	1.00498e-34	1.25499e-34	-1.31435e-34	-3.69998e-34	-5.65371e-36	2.31032e-35	-1.94081e-35	-1.95445e-34	-8.29203e-36	4.30737e-67
-1.25332e-35	-5.52255e-36	-5.22271e-36	2.90903e-37	-6.5653e-36	4.91483e-36	1.23105e-36	2.73334e-35	-8.85219e-36	6.10559e-36	-5.61908e-36	1.1706e-35	1.34219e-35	7.74414e-36	1.83203e-36	-6.62433e-36	-1.79372e-36	1.86044e-35	-4.99458e-36	-4.44095e-37	5.69408e-36	7.26969e-37	-3.55865e-36	5.76969e-37	6.66463e-36	1.43967e-35	-9.65235e-36	3.00808e-36	-6.60882e-36	3.54735e-36	2.43302e-69
4.64883e-37	6.0407e-37	-9.87941e-37	2.68448e-36	5.79177e-37	4.03502e-36	2.54654e-37	3.39471e-36	-6.55395e-37	-8.16377e-37	3.94194e-36	-5.53183e-37	1.37657e-37	2.09384e-37	2.67953e-37	-2.6829e-37	1.66299e-36	1.11283e-38	4.24561e-37	-1.47022e-36	-6.05168e-37	-4.97457e-37	6.83288e-38	1.67462e-37	2.28628e-36	-8.31277e-37	-6.96417e-38	-1.15849e-36	2.27823e-37	7.55652e-37	6.77586e-71
1.33285e-37	9.02469e-38	1.72788e-37	8.66118e-38	-3.26142e-38	3.63631e-38	-1.07454e-38	-1.58562e-38	2.73573e-39	1.7545e-39	5.07049e-38	4.16195e-38	1.14054e-38	1.18989e-38	5.7557e-38	-3.30221e-38	-7.56524e-38	-3.1524e-38	-5.04675e-38	-7.88912e-39	2.16352e-38	-1.24543e-38	-3.85311e-38	1.23272e-37	9.88857e-39	2.607e-37	-7.3002e-38	7.96246e-38	2.09862e-38	-5.29952e-38	1.84619e-73
-3.39846e-39	-4.18201e-39	-2.25885e-38	4.37729e-39	-9.11964e-39	-5.77704e-39	-1.33127e-39	-1.03636e-38	-6.02405e-39	-1.0774e-38	-3.84166e-40	9.65394e-41	-1.37464e-39	-6.83659e-40	-6.08076e-39	8.77166e-39	-2.97433e-39	-5.78374e-39	1.99232e-39	-3.76313e-40	-2.53417e-40	2.55632e-39	1.61631e-39	4.74923e-39	1.83594e-39	8.74769e-40	1.79749e-39	6.35399e-40	-1.10079e-39	4.14601e-39	1.15731e-75
-1.44963e-40	-6.76108e-40	2.07805e-40	-1.84003e-40	1.22013e-40	-6.17936e-40	1.02189e-40	-8.76694e-41	-1.31661e-39	1.06102e-40	-1.81895e-41	-1.31372e-40	-6.20737e-40	2.66988e-42	-1.50016e-40	-5.44345e-40	8.03763e-40	-2.70455e-40	-3.73408e-40	5.39946e-40	-4.30123e-41	-4.97407e-40	-2.40004e-40	-3.47523e-39	8.51884e-41	3.51984e-40	-4.20304e-40	4.52283e-40	3.9961e-41	-1.75012e-41	1.7485e-77
-8.10528e-41	1.79456e-41	1.1762e-40	-2.89612e-42	-3.17479e-41	-4.82577e-41	1.30729e-41	6.75764e-42	2.0292e-41	1.5655e-41	5.09948e-41	7.52616e-41	7.87144e-43	-5.91187e-41	-5.81993e-41	-2.65034e-41	-1.89036e-41	-1.01955e-41	-5.50893e-42	-2.08031e-41	-4.05586e-41	-8.78328e-42	9.50648e-41	-1.47349e-41	-2.57066e-41	2.49601e-41	2.38623e-41	1.93199e-41	-6.84796e-41	6.48286e-41	6.38143e-80
9.1276e-42	-9.79943e-43	1.12292e-42	4.56453e-42	5.18001e-43	-5.92091e-42	7.72039e-42	-8.26718e-43	1.40291e-41	2.15293e-42	1.6841e-42	-3.37219e-43	-4.40237e-42	-4.29754e-42	-1.05452e-42	-7.10864e-43	4.02458e-42	1.50751e-41	-8.70468e-43	-6.70372e-42	4.08866e-42	-1.23318e-43	-7.4531e-42	-1.20614e-42	-2.1728e-42	4.17293e-42	5.11342e-42	8.93696e-42	-2.70887e-42	-1.16986e-41	1.08109e-81
-7.36446e-43	-1.28772e-43	-2.33796e-43	2.37506e-43	-3.6294e-43	-8.94116e-45	3.13778e-43	3.03006e-43	6.17358e-44	-3.40258e-44	-1.39994e-42	1.70063e-43	1.53289e-43	-1.21555e-43	5.57023e-43	6.22458e-43	-5.22562e-43	4.80384e-43	1.83281e-42	3.1011e-43	-1.92438e-43	7.84237e-44	-1.41964e-43	3.72407e-44	1.45422e-43	-1.30111e-42	8.21734e-44	1.30472e-42	2.06741e-43	7.71311e-44	1.12175e-83
-3.62841e-45	1.14285e-45	-3.79643e-44	-1.90014e-44	-6.56036e-44	8.67952e-45	1.50935e-44	7.33558e-44	-4.50791e-44	-3.22269e-44	1.01359e-44	7.59977e-44	-6.77324e-45	-1.7956e-44	1.55355e-44	4.95408e-44	-4.53476e-44	-1.37619e-44	4.04536e-44	-3.69909e-45	4.95711e-45	-4.68715e-46	-9.68213e-45	2.26974e-45	-6.09929e-44	-2.37493e-44	1.33267e-44	-4.72677e-45	1.73904e-44	2.18139e-44	3.30999e-86
1.10374e-45	2.14054e-46	2.72214e-45	7.48017e-46	1.07816e-44	-2.7402e-45	8.2265e-45	5.12947e-46	-3.19858e-45	-6.93309e-46	-1.93006e-46	7.13246e-46	3.79478e-45	-6.91012e-45	2.72251e-46	2.93409e-46	-3.87995e-45	9.86129e-46	-4.70816e-46	4.42183e-45	-7.49619e-45	4.62925e-46	-1.75983e-45	1.73843e-45	-2.75336e-45	6.66153e-46	3.31857e-45	-1.67935e-45	3.34702e-45	1.30203e-46	4.05896e-88
4.78099e-46	-3.53555e-46	-2.90193e-46	-1.4669e-46	-8.51427e-47	1.96636e-46	4.75442e-46	2.41422e-46	-1.40824e-47	1.68902e-47	-3.52075e-46	1.34727e-47	3.75302e-46	5.80487e-47	2.46888e-46	2.62901e-46	-2.14563e-46	-2.8441e-47	-1.13198e-47	1.30824e-46	-4.71952e-46	1.68656e-47	-4.20468e-47	-3.89152e-46	-2.28383e-46	-3.00484e-46	-6.03075e-46	1.09757e-46	3.82134e-47	-4.49335e-47	2.15046e-90
-2.15067e-47	7.71135e-48	3.68141e-47	1.05909e-46	-1.45933e-47	-5.43148e-47	-3.32982e-47	3.83788e-47	8.70778e-48	-1.0806e-48	5.49388e-48	-2.76174e-47	6.23211e-48	-1.88376e-47	-4.414e-47	3.33329e-48	1.22132e-47	2.12226e-47	-4.19673e-48	-8.36986e-48	2.98028e-47	-1.92488e-47	9.515e-50	9.2933e-47	3.021e-48	5.87556e-47	-1.63434e-47	1.06982e-47	5.24859e-48	-9.30175e-47	4.51671e-92
2.28432e-48	-1.71322e-48	8.35523e-50	-1.53535e-48	-7.44473e-48	-2.85601e-50	5.42839e-49	3.81633e-48	-2.5702e-49	2.5117e-48	-1.04175e-48	2.40336e-48	1.11462e-49	-1.68976e-48	1.42031e-49	8.92711e-49	-1.19815e-49	-7.75367e-49	1.02869e-48	-4.80422e-49	3.51368e-49	-9.77094e-49	2.31867e-49	9.64571e-49	-3.95818e-48	1.76162e-48	4.36901e-48	3.69549e-48	1.93574e-48	-2.34409e-49	1.57007e-94
1.17665e-49	-4.20315e-49	-5.06682e-50	4.09993e-49	-8.00024e-50	1.31828e-50	7.15247e-49	-1.89039e-49	-1.23726e-49	1.31618e-49	6.79058e-49	-2.01149e-49	1.65885e-49	8.75975e-52	9.16144e-50	3.21356e-50	7.14046e-50	-3.28476e-49	-2.8987e-49	-1.3244e-49	-1.86239e-50	-1.00159e-49	-1.68779e-49	-3.32255e-49	-1.69038e-49	2.04723e-50	3.55791e-49	4.02629e-49	3.13119e-49	-6.03329e-50	2.26941e-96
-4.66062e-50	1.75449e-51	6.13431e-50	-5.92169e-51	1.18324e-50	1.25826e-50	1.54898e-50	2.09621e-50	-4.42456e-50	-2.22487e-51	-1.01788e-50	-1.75642e-51	1.91867e-51	-2.14214e-50	1.6075e-50	-1.14882e-50	-1.42107e-51	-2.40189e-50	2.26785e-50	2.09389e-51	-3.27586e-50	2.28429e-50	2.05894e-52	-9.15056e-51	1.50068e-50	6.77871e-50	-6.19564e-51	-7.07469e-51	-2.47722e-51	2.48514e-51	1.75706e-98
-2.24261e-51	-6.57243e-51	-2.08289e-52	-1.87252e-51	-5.39743e-53	-1.3224e-51	2.39522e-53	2.00725e-51	5.28285e-52	3.36678e-52	-3.0364e-51	1.82562e-52	7.75876e-52	-1.74283e-52	2.51697e-52	-1.66875e-51	6.38292e-52	1.8363e-52	-2.30247e-51	1.13803e-51	3.89339e-52	1.61025e-51	-6.88584e-55	3.81997e-52	1.26929e-51	-4.85128e-51	1.62781e-51	3.76721e-52	1.3843e-51	-1.84664e-51	1.13875e-100
3.90911e-54	-8.10821e-53	3.70041e-53	1.09181e-53	-3.43766e-52	-3.24003e-52	2.54065e-52	1.28769e-52	3.1722e-53	6.6452e-53	-6.47458e-53	6.41702e-53	-2.62002e-52	-1.51898e-53	6.08896e-53	6.00894e-53	1.49006e-53	-1.35457e-53	-7.42142e-53	-3.10215e-52	-6.97365e-53	-2.8553e-53	3.59075e-52	-1.07554e-52	-1.6461e-53	6.42001e-52	1.90626e-53	-2.36406e-52	4.98139e-53	-2.60322e-52	1.18955e-102
-4.32262e-54	5.95993e-54	-6.23963e-54	4.51681e-54	-1.33069e-53	-3.32632e-53	-8.32181e-54	-7.56076e-54	7.59979e-54	1.81431e-53	-2.95028e-54	-4.01327e-54	-3.67612e-54	-4.4846e-54	8.98034e-54	-4.62179e-53	1.40559e-53	6.72458e-54	2.07053e-53	-1.37645e-54	-6.41016e-53	-9.29614e-54	-1.75559e-53	8.70105e-54	-3.3912e-53	6.49393e-54	1.53181e-53	-9.46941e-54	-6.81766e-55	-5.58105e-54	1.09864e-104
-4.041e-54	1.73628e-55	-1.08396e-54	1.37002e-54	-3.08441e-57	1.13696e-54	-3.55543e-57	-3.02683e-54	-3.1398e-55	-7.09039e-55	-1.711e-55	-1.28972e-54	-1.7762e-54	2.0128e-54	1.44433e-54	-1.72329e-54	-5.8414e-55	-1.0771e-54	-4.0194e-55	-3.97746e-55	5.03668e-55	4.83536e-56	6.83391e-56	-3.08432e-55	2.52374e-55	-1.98689e-55	3.68888e-55	-2.47634e-55	2.9057e-55	3.89654e-55	4.7136e-107
5.30234e-56	-2.4828e-56	4.11561e-56	2.86044e-56	-1.32706e-55	-1.20961e-55	-4.65436e-56	-2.0751e-55	5.99941e-56	2.12463e-55	-4.19604e-57	2.82575e-56	3.59528e-55	-3.1411e-55	-2.79675e-55	5.98733e-56	1.5437e-55	1.12059e-55	-3.67525e-56	-8.13319e-56	5.62337e-57	-3.52378e-56	1.07577e-55	5.02472e-56	1.86268e-56	-8.12058e-56	-5.13429e-56	2.04839e-56	-3.26011e-56	2.46678e-57	5.13483e-109
2.61857e-56	4.03983e-57	-1.56209e-57	3.51457e-58	-9.87385e-57	-3.06485e-56	5.59625e-58	1.56115e-57	4.82356e-57	1.2336e-57	-1.91096e-57	-1.03881e-56	-3.29982e-57	1.94121e-56	-2.41819e-57	5.60225e-57	-7.50047e-57	1.06665e-57	3.93561e-57	-2.53201e-56	2.50531e-56	-4.38179e-57	1.46239e-57	-3.69184e-56	-2.85549e-56	-5.73967e-57	1.23923e-56	-1.77952e-56	1.41466e-56	3.86234e-57	6.56502e-111
-1.14976e-57	-2.69611e-58	8.69243e-58	2.76575e-58	-3.97472e-58	2.98895e-57	6.56041e-59	-2.69139e-58	-3.97619e-58	-2.04824e-57	-7.28162e-58	-7.60823e-58	3.16067e-57	-3.73486e-59	-2.53395e-58	-9.25847e-59	4.93305e-58	1.62775e-57	1.16744e-57	-3.59566e-58	1.25943e-58	-3.55255e-58	1.8489e-58	-5.8552e-58	-2.28151e-59	3.03505e-58	-9.49257e-58	5.54387e-58	-5.98041e-58	7.30069e-58	3.40176e-113
3.82706e-60	6.41341e-59	-2.48963e-59	-8.2638e-60	3.66025e-58	-6.24332e-59	1.476e-59	-1.40447e-58	2.60296e-59	-4.8134e-60	-1.58823e-59	-4.0088e-60	4.11314e-59	-6.37519e-59	-1.48643e-58	-1.83879e-59	3.10781e-59	-4.70562e-59	6.59892e-59	-1.26444e-58	1.46614e-59	1.76687e-59	4.88764e-59	1.16234e-58	-4.29318e-59	5.62969e-59	1.83687e-58	-4.09905e-59	1.4025e-58	-6.01621e-59	2.95461e-115
-2.54155e-60	-5.53659e-60	-2.2201e-60	1.80722e-60	-1.5164e-59	-8.20952e-60	-1.61639e-59	-1.56882e-59	2.08051e-60	8.18567e-60	-2.00316e-59	2.27859e-60	-2.51382e-60	-5.34689e-60	-3.49937e-60	7.87033e-60	-3.52477e-60	-3.81834e-60	3.1618e-60	1.09347e-59	-8.66377e-60	1.25158e-59	-1.65563e-59	9.57234e-60	-3.00391e-60	3.32073e-60	-5.21189e-60	-1.36381e-59	-2.76482e-60	1.6744e-59	2.71216e-117
-1.09617e-60	1.52907e-61	2.78359e-62	1.06698e-60	1.15607e-61	-2.96234e-61	-2.3329e-60	4.53703e-62	-1.07184e-60	-3.26788e-61	1.3444e-60	-7.06854e-61	1.63254e-61	7.50168e-61	-7.23608e-61	-6.21981e-61	-1.19244e-61	1.10093e-60	2.08659e-60	-5.50293e-62	-1.41115e-61	-4.47486e-61	1.14198e-63	-1.37343e-60	-1.24519e-60	-3.23041e-61	-5.77816e-61	-1.67518e-62	9.6074e-62	-4.56068e-62	2.26623e-119
2.16589e-63	5.09987e-62	2.49929e-62	-1.15427e-61	-1.91059e-61	-3.80533e-61	-1.64782e-62	2.11921e-62	-3.24074e-63	-2.22096e-62	-5.51445e-62	-6.08258e-64	1.29543e-62	1.5375e-61	-1.52566e-62	-2.63777e-61	-1.10162e-62	-7.89804e-62	1.24307e-62	-6.54973e-62	-1.6852e-62	1.05689e-61	-7.24266e-62	-7.48814e-64	-5.15548e-63	1.48002e-63	-7.09172e-62	7.44531e-62	-2.72025e-62	3.88608e-62	3.36102e-121
-2.76977e-63	3.95785e-64	-4.10014e-63	1.21359e-63	2.13759e-62	3.33649e-63	-1.27794e-63	-1.64055e-63	-1.24576e-63	1.39992e-63	-2.05533e-63	-3.66972e-63	6.23402e-63	2.7815e-63	5.49192e-63	-2.89206e-63	1.46606e-63	4.95115e-63	4.34922e-63	-9.51085e-64	7.43018e-63	-3.93006e-64	4.16573e-63	1.19785e-63	4.44884e-63	-8.53111e-63	6.26597e-63	-6.21453e-64	4.50672e-64	-1.05373e-63	8.58993e-124
-1.80367e-64	2.414e-65	-1.44517e-64	6.51131e-64	6.30528e-64	1.48716e-63	8.49277e-64	3.7815e-64	1.04953e-63	2.55769e-64	4.80358e-64	1.21122e-64	4.82014e-65	2.71394e-64	2.14655e-64	-2.18099e-63	-3.21992e-64	-2.37323e-64	2.79609e-64	-4.31575e-64	-1.98479e-64	1.37375e-65	1.15704e-64	2.50164e-63	-2.03063e-64	-8.06804e-64	-6.24176e-64	-1.70764e-64	-5.30202e-64	-5.43059e-65	1.83732e-125
1.81662e-64	-2.79302e-65	2.1403e-65	2.23338e-65	-4.55126e-65	-2.13586e-65	1.35448e-65	3.20703e-66	2.26803e-66	-3.94767e-65	7.73729e-66	1.02312e-65	2.46731e-65	-1.37722e-64	6.50853e-66	4.19195e-65	1.99612e-66	-2.95185e-65	-3.76648e-65	-2.99406e-66	-3.45185e-66	-9.4767e-67	-3.28341e-65	5.90185e-65	-4.69583e-65	9.09454e-65	5.84764e-65	-1.12774e-64	-1.70407e-65	-6.48156e-66	9.43863e-128
-1.49601e-66	1.39628e-66	6.78276e-66	5.52601e-66	-1.28195e-67	4.12408e-66	-9.35398e-66	-5.94133e-66	1.07262e-66	-1.15849e-66	-3.37712e-67	4.51545e-66	2.10244e-65	2.87195e-66	6.1655e-66	2.75685e-67	1.53253e-66	3.22721e-66	-2.75606e-67	-1.60032e-66	2.77712e-66	1.38252e-65	1.71015e-66	4.55988e-66	-3.81795e-66	-1.81541e-66	8.18623e-66	-1.30448e-65	1.38261e-66	6.64306e-66	1.27097e-129
2.04063e-67	7.64056e-67	-7.19958e-68	-8.07242e-67	-2.18576e-67	-5.28875e-68	-2.75322e-68	-5.2776e-67	-2.51293e-67	-1.09577e-67	-1.66724e-67	5.06195e-67	-8.61335e-68	3.43128e-67	6.66749e-67	-1.62415e-66	1.03395e-67	3.70241e-67	-4.42997e-67	-4.38441e-67	-2.20185e-67	5.5687e-67	-5.67353e-68	-6.6026e-68	1.76409e-67	-7.99369e-68	-3.01133e-67	1.63408e-67	-3.41949e-67	-3.0679e-68	6.35404e-132
-1.57283e-68	4.27948e-68	2.2394e-68	2.82808e-68	-3.38496e-69	-1.1923e-67	4.19487e-68	-9.23893e-70	6.71589e-68	3.88671e-69	1.42579e-68	-1.05811e-68	-2.5167e-68	-3.78545e-68	5.56251e-68	-3.51198e-68	-8.57746e-69	2.83091e-68	7.52709e-69	2.5507e-68	2.98348e-68	2.22167e-68	-2.04166e-68	-3.87048e-69	-3.3136e-68	9.79299e-68	1.05685e-67	-3.25112e-68	-2.07375e-68	-5.03062e-68	5.98756e-134
8.80894e-70	2.55381e-70	-1.57148e-70	-1.43382e-68	-9.92719e-70	1.87793e-69	-2.69517e-69	1.58183e-70	-1.64474e-70	8.24275e-69	-4.76305e-69	-7.06696e-69	3.56991e-69	-3.85824e-69	-1.22575e-69	5.23747e-69	2.524e-70	1.04006e-70	2.93426e-69	3.45929e-70	1.05548e-69	5.56651e-71	-1.66081e-69	-1.31698e-69	3.88262e-69	9.8575e-70	1.76532e-69	-2.47068e-69	-1.69458e-69	-2.897e-69	4.66358e-136
-9.26177e-71	-2.68533e-71	8.97635e-71	-3.95299e-70	3.15797e-70	-5.4088e-70	-8.10073e-71	5.29564e-70	-4.0301e-70	-2.37867e-70	-4.86925e-70	-7.21166e-70	-4.99923e-71	1.54491e-70	3.60652e-71	1.88238e-70	2.6592e-71	-6.00427e-71	1.37673e-70	-9.08699e-71	-1.63781e-70	-1.41022e-69	-6.04158e-70	-5.52449e-70	1.03139e-70	1.07546e-70	7.45325e-71	-5.80483e-70	-1.68734e-70	-1.84487e-70	5.03667e-138
2.14948e-71	-2.9779e-72	-2.17811e-71	8.53233e-73	2.56382e-71	-2.39476e-72	-2.88205e-71	-1.48148e-71	-1.97952e-71	4.54475e-72	-2.97169e-71	-3.63927e-71	-3.17595e-71	-1.32004e-71	1.03668e-71	-7.58906e-73	1.26726e-72	1.71802e-71	5.28948e-72	3.76446e-72	2.32669e-71	8.90096e-71	1.11487e-71	-1.1794e-72	1.83586e-72	-1.1847e-71	-1.34761e-71	-1.2304e-71	-6.96611e-72	6.83462e-72	1.60708e-140
2.74662e-72	3.22156e-72	-2.72062e-72	4.83004e-73	3.74432e-72	-8.16831e-73	-5.14118e-72	6.03629e-72	-5.44576e-72	-5.11568e-72	-7.2468e-72	-1.94984e-72	3.69782e-72	-8.98066e-73	-8.65317e-74	-1.37097e-72	-5.00026e-72	1.46138e-72	7.19439e-73	5.65593e-73	-5.65267e-72	1.14446e-72	8.78826e-72	2.35064e-72	3.21612e-72	1.58914e-72	2.05277e-72	1.85425e-73	2.1509e-72	-2.65772e-72	4.04429e-142
-8.91964e-75	1.32889e-73	7.92363e-73	1.78224e-73	1.12758e-73	-2.40268e-73	5.48837e-73	1.10319e-73	-1.02115e-73	1.32384e-73	4.70772e-74	-4.15941e-75	-1.87899e-74	-1.68136e-73	-2.49819e-74	4.0355e-73	1.68177e-73	2.52729e-73	-2.08541e-74	-2.53954e-74	3.22523e-73	-6.8573e-74	-2.64651e-73	-8.2737e-74	5.10304e-74	-6.29724e-74	-4.31506e-75	2.43406e-73	-3.38456e-74	6.85994e-74	1.63399e-144
8.77918e-75	6.62119e-76	1.75008e-74	-3.42128e-75	2.60159e-75	2.67658e-74	1.08748e-74	-2.60828e-75	-1.95782e-77	-1.07821e-74	1.02636e-74	-6.7642e-76	1.91664e-74	-9.47372e-77	-3.04396e-74	-4.27032e-75	-3.3932e-75	5.60792e-76	-4.98131e-75	1.73996e-74	-2.71994e-76	4.51937e-76	-4.95102e-75	-1.18587e-74	2.75288e-75	-6.34643e-76	1.26362e-74	4.72817e-74	3.39682e-75	-1.64976e-75	5.70023e-147
3.38001e-76	5.3828e-76	-1.26818e-75	1.95428e-75	8.10258e-76	1.174e-75	-1.7554e-76	-3.62906e-75	-1.13705e-75	-2.08955e-75	-4.95587e-76	-4.56229e-75	3.97104e-75	5.77619e-76	-7.97983e-76	-3.27192e-76	3.10457e-76	-1.87706e-75	-1.42644e-75	3.97144e-75	2.3057e-75	3.53843e-75	1.41034e-75	1.26194e-75	-6.38706e-76	-3.69606e-76	2.72607e-76	-1.75664e-75	-3.85683e-76	2.33209e-75	1.1677e-148
-2.85498e-77	-5.07878e-77	-2.034e-76	-7.88153e-77	-2.66721e-76	-2.92766e-77	-1.57185e-76	-6.45571e-77	1.42909e-76	-4.96266e-80	9.42496e-77	-2.35303e-76	3.49836e-78	-7.15633e-77	1.02156e-76	2.06294e-76	7.7839e-77	6.64259e-77	4.1745e-77	1.46748e-76	-5.13322e-77	-1.26001e-76	6.03033e-76	-4.45184e-76	1.55722e-76	-5.86026e-77	-7.15191e-77	-5.87395e-79	2.04046e-77	-5.33051e-77	9.44804e-151
9.87493e-78	-2.14911e-78	-1.53258e-77	-4.01385e-78	3.88685e-77	2.77999e-77	5.9182e-78	-4.85782e-78	4.99652e-78	-1.75575e-77	2.37828e-77	-2.28826e-79	-6.27408e-79	-2.11614e-78	-9.02391e-78	9.18458e-78	7.26416e-78	5.72035e-78	9.99921e-78	6.22193e-79	-9.86539e-79	-2.13344e-78	2.65596e-79	-9.78085e-78	-5.68592e-79	3.79864e-78	-9.78171e-79	9.97115e-78	-9.03935e-78	1.35079e-77	4.43133e-153
-4.56257e-79	-2.49272e-79	1.03872e-78	-1.96794e-79	-1.41013e-78	2.50313e-79	1.36098e-78	2.96752e-79	-1.28136e-78	6.01971e-79	-6.0486e-79	-1.41031e-78	1.78744e-79	-1.49993e-79	1.7477e-79	-6.11812e-79	-1.96511e-79	2.28205e-79	6.29361e-79	7.91498e-79	7.22865e-79	5.09102e-79	1.46426e-78	-4.57266e-79	-7.15916e-79	1.06757e-78	-4.84183e-78	-1.36155e-78	2.55392e-79	4.07412e-79	4.16265e-155
2.72139e-80	3.57641e-80	4.3538e-80	-6.29546e-81	-4.02966e-79	3.35715e-80	2.12847e-80	-6.44067e-80	-2.51031e-79	4.19562e-80	-4.80058e-80	8.11005e-80	-1.07529e-79	5.11439e-80	-1.77408e-80	-1.00954e-79	-3.02436e-79	1.05705e-79	1.84925e-79	-1.29171e-79	-2.5583e-80	1.95674e-80	2.95295e-80	-2.14787e-80	-2.10103e-79	-9.34072e-80	-8.25869e-81	3.77209e-80	-3.80517e-80	1.1252e-79	4.9477e-157
-5.52376e-81	2.33358e-81	5.05665e-81	1.46144e-80	3.52405e-81	1.03403e-80	3.98431e-81	-1.53232e-80	-4.98e-81	-1.37947e-80	-3.87044e-81	-1.49312e-80	2.2851e-82	-1.07195e-80	2.13326e-82	8.90178e-83	5.43199e-81	1.44007e-80	4.43448e-81	-4.78939e-82	8.0352e-81	-5.7934e-81	-9.96417e-81	-5.7563e-81	-4.80049e-81	-3.78103e-80	1.53282e-80	2.08002e-81	5.35221e-81	1.347e-80	3.60251e-159
1.94485e-82	-1.28363e-81	9.83146e-84	1.58389e-81	3.94618e-82	-6.11948e-83	1.25634e-81	8.70797e-83	-1.62538e-81	1.60904e-82	-1.11475e-81	-1.12913e-81	-1.09271e-81	1.32275e-81	-3.44293e-82	1.70745e-82	9.7509e-83	2.13843e-84	1.24445e-82	-8.82094e-82	2.30452e-81	9.3614e-84	-1.73478e-81	-1.84393e-82	2.42063e-81	-4.79771e-83	-9.49506e-82	8.86223e-82	6.98926e-82	-1.48609e-82	3.14332e-161
2.34046e-82	-3.29337e-83	2.7704e-83	2.16343e-82	4.74329e-83	1.18322e-82	3.01595e-83	-1.04193e-82	3.23723e-83	1.40109e-83	-3.99438e-85	-1.58345e-83	-1.58723e-83	8.48869e-83	-2.60002e-82	-3.83287e-83	1.30862e-83	-4.66554e-83	-1.58903e-84	-6.66642e-84	5.1797e-84	-5.24874e-84	-2.32518e-83	6.82708e-83	-2.83362e-83	4.68461e-83	2.19318e-83	-3.4893e-83	2.26479e-83	-1.28258e-83	2.22497e-163
4.6047e-84	8.03345e-85	8.1077e-84	-6.04904e-84	-7.78706e-84	1.22949e-83	-1.66624e-83	-2.39004e-83	-1.44979e-84	-4.24525e-84	1.72699e-83	4.39361e-84	2.52567e-84	2.70714e-84	-2.40807e-83	-7.19443e-85	1.02273e-84	-8.18142e-84	-2.14692e-84	1.31102e-84	-4.12922e-84	2.7778e-84	3.15462e-84	2.28302e-83	5.56096e-84	1.68278e-84	-3.43441e-84	4.50816e-84	3.66106e-85	1.05863e-83	2.92495e-165
-2.66057e-85	-2.4771e-85	-4.39749e-86	4.27497e-85	2.1995e-85	1.01273e-84	-3.74116e-87	-4.36545e-85	-3.22282e-85	-7.67715e-85	7.77615e-85	-4.11495e-86	2.9491e-85	-9.00287e-86	4.54706e-85	-2.07729e-85	-8.33227e-86	5.74888e-85	7.8123e-86	-6.09239e-85	5.60578e-86	-2.48806e-86	8.17221e-85	2.31905e-85	1.45187e-85	-2.28409e-85	-2.63981e-85	8.95312e-85	-5.05006e-85	2.3091e-86	5.86623e-168
1.56362e-86	3.96395e-86	-3.21847e-86	-5.38955e-86	5.59783e-86	-5.02213e-87	-4.04652e-86	-1.16547e-86	2.19345e-86	-2.11117e-87	-6.8747e-86	-6.1313e-87	-9.78971e-86	-2.55737e-86	-4.35563e-86	-4.88153e-87	-1.94846e-87	1.69963e-86	6.23239e-87	-1.35592e-86	-6.15794e-86	1.42908e-85	-1.51329e-85	1.89515e-85	-3.33168e-86	1.62733e-86	-4.2452e-86	-4.05938e-86	6.36218e-86	-3.73655e-86	1.21912e-169
2.41062e-87	-5.00688e-87	5.2581e-87	2.69354e-87	1.00961e-87	-8.07109e-87	2.53249e-87	7.04755e-87	1.24269e-87	1.06407e-86	1.31965e-87	8.43177e-87	-5.87552e-87	-1.45357e-86	6.55457e-87	1.03797e-87	-2.84217e-87	1.51762e-87	-2.63707e-87	6.23684e-87	2.8466e-88	1.66555e-87	1.79518e-87	-7.55587e-87	5.95728e-87	1.05169e-87	4.18403e-87	1.92833e-87	-8.74152e-87	4.0433e-87	9.35462e-172
-1.10704e-88	-4.93684e-88	6.55792e-88	1.41392e-88	1.45437e-87	1.69388e-88	-9.98416e-89	1.42163e-88	-4.46366e-88	2.27607e-88	2.05477e-88	-4.4417e-89	1.98661e-88	-1.85744e-88	1.48189e-88	4.18821e-88	-5.46383e-88	4.46605e-88	6.66697e-88	-1.92518e-88	-1.8667e-87	-9.99237e-90	7.59233e-89	-1.58997e-87	-4.82525e-88	2.03233e-88	1.85947e-88	6.64573e-90	4.06496e-88	-3.25402e-88	1.10245e-173
1.2561e-89	-1.37334e-90	-8.68656e-90	1.81274e-89	6.13641e-89	-6.32283e-90	-6.52845e-89	7.74027e-89	-1.03064e-88	-1.37393e-89	1.20459e-88	-2.08418e-89	1.80474e-90	4.12583e-89	3.33566e-89	9.03799e-89	2.67237e-89	-7.96823e-89	-4.19708e-89	-2.55707e-90	5.21928e-89	-8.08955e-89	4.81932e-89	-3.03425e-89	-4.59869e-89	-9.37827e-90	1.71272e-90	-1.19867e-89	7.75775e-89	-2.77517e-89	8.18457e-176
-1.02777e-90	8.08347e-90	-9.58189e-92	7.4561e-91	4.7835e-91	5.21415e-91	-1.73461e-89	1.3359e-90	-9.043e-90	-8.8498e-90	-4.47197e-90	1.18401e-90	6.53317e-90	4.49712e-90	-1.77737e-90	5.87625e-90	7.86569e-91	-9.42327e-90	-2.77614e-91	3.05796e-90	5.77285e-90	-3.09463e-90	8.54823e-91	-3.69591e-90	-2.41955e-90	-9.48945e-90	-1.18039e-90	-4.96587e-91	-8.27793e-91	8.93599e-91	9.07394e-178
3.82756e-91	3.08147e-91	-1.71917e-91	-1.88783e-91	-5.19734e-93	-6.78365e-92	1.51027e-90	-8.35763e-92	-2.35154e-91	2.80263e-91	5.7007e-91	3.08094e-91	1.57079e-91	1.42113e-91	3.48669e-91	-1.43758e-91	1.85519e-91	4.16438e-91	-8.00221e-92	-1.32043e-91	4.06541e-92	4.08577e-92	2.77104e-91	1.03034e-91	4.52627e-91	-7.32642e-91	9.50511e-92	5.25695e-91	6.87857e-92	-7.76286e-92	4.70023e-180
3.93784e-93	-3.8873e-94	-1.60539e-91	-1.21422e-92	-2.31095e-93	9.49671e-92	5.68312e-92	1.4365e-92	1.32908e-91	1.05339e-92	-1.94155e-92	6.14313e-92	-4.95855e-93	-9.10356e-93	4.97523e-92	-6.58073e-92	3.35006e-92	1.10219e-91	-4.99598e-93	-4.2401e-92	-3.50869e-92	1.1232e-92	7.69571e-92	-1.0138e-92	4.96257e-92	2.42589e-92	7.92026e-93	-4.35777e-92	-1.08484e-92	1.91505e-92	9.5209e-182
-8.66444e-94	-2.01912e-94	-1.13033e-93	-1.67438e-93	2.03224e-93	1.01259e-93	-7.03612e-94	6.28428e-94	-1.6886e-93	1.36358e-93	-2.96192e-94	3.48567e-93	-6.62116e-93	1.92305e-94	1.37995e-93	-5.3196e-94	3.13416e-93	-1.27967e-93	-4.35301e-94	-1.10162e-93	-1.09666e-92	-6.38996e-94	-1.24249e-94	-5.14809e-93	-1.03662e-93	-4.35161e-94	-3.88641e-93	-9.17641e-94	-2.92793e-93	8.53782e-94	2.605e-184
1.85241e-94	-6.77724e-95	-4.14492e-95	-3.48853e-94	2.40521e-94	1.68404e-94	-2.50672e-95	1.43822e-96	4.31845e-94	-1.52185e-94	2.22854e-94	-1.48623e-94	3.41753e-94	-3.57005e-94	-5.67884e-94	-4.88287e-94	-5.95169e-94	2.68345e-94	-3.12472e-94	3.82187e-95	-4.9652e-94	1.62421e-94	1.15208e-94	2.16197e-95	-2.05787e-94	-2.96696e-95	-4.61424e-94	-1.81532e-95	8.23652e-95	-5.45568e-94	2.70862e-186
-7.61626e-96	-2.75246e-95	-7.84099e-96	-8.12056e-97	-7.37023e-97	-8.16318e-96	9.16239e-96	9.38777e-96	-1.36176e-95	9.0784e-96	1.51776e-96	2.76737e-95	3.4829e-95	1.29767e-95	-5.9346e-95	1.53632e-95	-1.11111e-96	1.41807e-95	-1.33037e-95	6.72229e-97	4.34049e-95	1.8113e-95	-1.09648e-94	-1.87909e-95	8.37203e-95	-9.55284e-95	1.0923e-95	2.78682e-96	-1.05851e-94	1.28905e-95	4.98925e-188
-4.25404e-97	3.64652e-96	5.01794e-97	3.21427e-96	8.50169e-97	-1.26576e-96	9.81257e-97	2.68743e-96	-8.03325e-96	-2.58099e-97	-1.21368e-96	9.39274e-97	-1.77543e-96	1.06066e-97	1.0269e-96	1.0068e-96	1.90981e-96	-3.72539e-97	-1.77333e-96	-2.02957e-96	-9.38273e-97	7.06424e-97	-2.52596e-96	2.99021e-96	5.71384e-96	9.13104e-97	-1.3295e-96	1.23377e-96	8.30346e-96	2.08451e-96	2.44573e-190
-2.7582e-98	-1.5854e-97	-3.55269e-98	4.13928e-97	3.73211e-97	2.9876e-97	1.87062e-97	-9.64843e-99	-6.9408e-98	6.64355e-98	-3.54808e-97	2.46341e-97	1.15734e-97	-1.38586e-97	-6.95085e-100	-4.63064e-97	1.39723e-98	-1.44862e-97	1.49523e-97	1.3568e-97	2.15763e-97	-7.94097e-98	1.3012e-97	-1.03909e-97	6.35253e-98	4.52421e-98	-6.02809e-98	4.29555e-98	-4.24141e-97	-1.8657e-97	1.27376e-192
1.5545e-98	-1.75892e-98	5.46185e-98	3.40042e-98	-1.36281e-98	-7.02991e-100	3.17866e-98	5.24638e-98	-8.91373e-99	1.59465e-99	3.16944e-99	1.56795e-98	4.37903e-99	4.40927e-98	1.96458e-98	-4.67507e-99	4.65381e-100	3.54328e-99	4.10557e-98	7.21051e-101	4.50384e-99	-3.66904e-98	1.94845e-98	-2.02216e-98	-3.36732e-99	6.12962e-99	1.17929e-98	-5.20415e-99	-1.27993e-98	1.68116e-98	1.58635e-194
1.82507e-99	-1.16357e-99	9.07135e-100	-4.63022e-99	-1.82049e-99	-1.11579e-99	3.52375e-99	-1.94672e-99	-7.7218e-100	-1.32907e-99	2.53977e-100	-1.12588e-99	8.74582e-101	-1.01072e-99	7.32109e-100	-2.53379e-99	4.27785e-99	6.91151e-100	-1.19777e-99	-3.5019e-99	7.53057e-101	3.87651e-101	1.86462e-99	2.67866e-100	1.74298e-100	2.65636e-99	-5.95795e-100	3.8676e-100	2.44541e-99	-4.90212e-100	1.09235e-196
9.88148e-101	-1.21415e-101	2.60781e-101	-1.65355e-100	-5.61784e-101	1.55406e-101	6.01474e-101	5.0056e-101	2.47437e-100	-3.72279e-100	-6.17452e-100	4.01908e-100	-2.87126e-101	-4.71196e-101	-6.38217e-101	7.08225e-101	1.07462e-100	2.15369e-101	7.38103e-101	5.84942e-101	-4.69856e-101	3.50476e-101	-2.02819e-100	-8.28461e-101	9.14295e-101	-4.96284e-100	-6.39167e-101	1.66711e-100	-8.97108e-101	-1.13909e-100	1.18206e-198
1.93011e-102	1.03183e-102	3.80318e-101	-2.678e-101	3.73863e-102	3.77752e-101	-1.7334e-101	5.04879e-102	-1.76487e-101	-1.85004e-102	1.34877e-101	-1.47236e-102	-3.98831e-102	1.18643e-101	1.87013e-102	-1.47709e-101	1.02831e-101	-1.9734e-104	4.94668e-103	7.13443e-102	-3.14988e-102	-6.09951e-102	-4.64451e-102	-1.38176e-102	1.0329e-101	3.34224e-101	1.86706e-102	-4.55363e-102	-5.64688e-102	7.39945e-102	6.37471e-201
-3.7092e-102	-2.57411e-103	-3.27852e-103	-4.63392e-103	-4.39342e-103	-6.3282e-103	3.1332e-102	1.07875e-102	-1.44469e-102	-1.13325e-102	3.28699e-103	1.47171e-103	5.39869e-103	-1.21898e-103	-8.30928e-103	1.47463e-102	1.6017e-103	-5.26285e-103	7.44467e-103	-1.1438e-103	5.29305e-103	3.36037e-103	2.0547e-103	-4.82273e-103	-2.03646e-102	-1.11294e-103	2.28303e-103	-7.38636e-103	-1.45989e-102	-5.04056e-103	4.10736e-203
-7.98527e-104	2.85824e-104	3.29766e-103	-5.21481e-105	-1.95229e-103	-8.72602e-104	1.07497e-103	-3.02771e-104	6.84805e-104	-7.83164e-105	-7.83657e-104	5.91142e-105	3.48281e-103	1.0591e-103	-7.95924e-104	7.28896e-104	7.65572e-104	-4.47994e-104	8.1043e-104	1.92998e-103	-3.03711e-104	3.28161e-104	-3.01557e-104	1.40947e-103	1.71727e-104	-4.7706e-104	6.19165e-104	4.90893e-104	-4.59784e-104	-9.39606e-104	4.23475e-205
-7.47602e-105	-1.36066e-104	-9.49269e-105	-2.47437e-104	-7.62585e-105	2.28306e-105	-1.13764e-104	-6.61383e-106	2.14408e-105	1.26357e-105	1.0572e-105	3.65056e-105	6.80345e-105	-1.04728e-104	7.1727e-106	-9.00802e-105	-1.60396e-105	-5.37318e-105	3.83345e-105	-1.76737e-105	-6.57476e-105	-2.25231e-104	4.82357e-105	4.42713e-105	1.71494e-105	1.37497e-104	3.69498e-105	7.04646e-105	4.08857e-105	-1.29561e-104	2.47741e-207
2.27934e-106	-5.33782e-106	4.14082e-106	1.56656e-105	2.01709e-106	1.10797e-105	2.77634e-106	-1.14309e-105	-9.82294e-106	1.97967e-106	-4.17113e-106	5.58826e-106	-1.66147e-106	8.26274e-106	-5.66073e-107	-2.46572e-105	5.25913e-106	-3.47471e-106	3.0429e-106	3.08595e-105	-4.59822e-106	2.43978e-105	-2.96363e-106	-8.22789e-106	-3.6126e-106	-4.11466e-106	9.08016e-106	-5.94028e-106	3.3855e-106	-1.1636e-105	3.37857e-209
-6.24771e-107	-4.92611e-107	-3.1826e-108	-2.68311e-106	-4.00278e-107	1.82645e-106	-2.26915e-107	-8.41763e-107	-8.86714e-107	-2.27263e-107	-1.38279e-107	-1.03717e-107	-1.32896e-107	-2.57496e-107	-1.20953e-107	1.38797e-107	-3.66272e-107	-7.46871e-107	-8.28699e-107	3.09649e-107	4.25922e-108	4.57865e-107	-6.90435e-107	1.501e-107	1.81154e-107	-2.04569e-107	-6.98243e-108	1.18214e-106	-2.84113e-107	-5.78428e-107	1.71525e-211
8.63221e-108	1.87714e-108	-2.02308e-108	-4.69824e-109	3.42069e-108	-1.25424e-108	7.59797e-109	5.19515e-108	1.56552e-107	-1.97802e-108	6.17051e-108	1.89618e-107	-7.41604e-108	-1.34593e-107	9.10374e-109	3.73178e-108	4.01821e-108	-8.79377e-109	5.25352e-108	-7.12511e-109	1.3355e-107	2.30021e-108	-3.25948e-108	-8.53269e-108	6.26126e-108	-8.27339e-108	-1.98748e-107	4.67612e-108	1.89792e-108	-1.2631e-107	2.0205e-213
-3.20185e-110	-1.13318e-110	-5.43506e-109	8.53889e-110	-1.9527e-109	1.16577e-109	-2.57889e-110	1.32584e-109	3.92614e-109	1.66431e-110	-1.58853e-109	-2.61627e-109	1.20444e-109	-5.09917e-109	-6.98402e-110	1.41065e-109	-4.51763e-109	-3.7112e-110	1.47068e-109	-8.57092e-109	-5.2238e-109	-7.34098e-109	-7.12432e-111	5.72483e-110	1.52414e-108	-6.49968e-109	-4.06655e-109	-7.92584e-109	-1.80946e-109	-9.38685e-109	7.15092e-216
6.59558e-112	9.48176e-111	1.4014e-111	-3.98613e-110	-4.08589e-110	-1.01005e-110	-1.77731e-110	-5.4017e-110	-4.71092e-111	-6.87864e-111	5.50319e-110	1.39921e-109	1.05475e-109	-1.39595e-110	5.89992e-111	-1.634e-110	-2.74994e-110	-6.60574e-110	-1.17879e-109	-1.12084e-109	4.68666e-110	-3.3584e-111	-2.95954e-110	5.1145e-110	-1.28046e-109	8.54352e-110	-8.72456e-111	1.41431e-109	8.97537e-111	-2.71404e-110	1.22853e-217
6.35274e-112	-5.75657e-112	6.84641e-111	1.45052e-111	-3.09779e-111	-2.1134e-111	-1.37314e-112	-4.53469e-112	-7.92119e-111	-4.62771e-111	-2.15897e-110	-2.96683e-111	4.6608e-111	1.62421e-111	2.73539e-112	-8.89534e-111	-1.94938e-111	-8.91925e-111	-8.92057e-112	1.25663e-110	2.39666e-111	-2.88151e-111	-2.07902e-112	-8.18743e-111	1.04508e-110	3.79177e-111	1.4056e-111	3.55851e-111	5.50385e-111	-6.65437e-111	1.26264e-219
-5.73997e-112	-2.25648e-114	-4.66777e-113	1.75375e-112	4.66123e-112	-2.67813e-112	-5.28946e-112	2.6551e-112	1.02281e-111	3.5742e-112	-1.40733e-111	2.84276e-113	1.30254e-112	-3.97529e-112	2.14188e-111	1.93892e-112	7.07069e-112	7.80861e-113	-6.82422e-112	7.62369e-112	-1.84579e-112	8.3317e-112	-1.0212e-112	-5.7412e-112	-1.64823e-113	-4.32852e-114	1.40775e-112	6.0692e-112	-3.77447e-112	6.24504e-113	1.21132e-221
6.80241e-113	-1.93806e-113	-3.71522e-113	9.29577e-114	1.53598e-114	3.7102e-114	-7.21218e-114	1.38802e-113	-8.20777e-114	-1.14586e-113	3.9799e-113	3.95002e-113	-2.99384e-113	-7.11569e-113	-1.96004e-113	-1.00429e-112	-1.18995e-114	-4.22523e-113	3.81965e-113	4.52709e-113	-1.51032e-113	-2.47227e-113	-2.65441e-113	-1.37309e-113	2.98891e-113	1.50229e-113	7.67773e-114	-6.89826e-113	-1.0878e-113	-3.50155e-114	3.95978e-224
-2.65054e-115	3.9784e-114	1.05544e-114	1.08104e-114	-1.45925e-114	1.76247e-114	-1.87284e-114	-3.44164e-115	3.83167e-114	-2.06194e-114	-2.02006e-115	-2.66722e-115	7.07331e-114	2.30344e-114	-6.23718e-115	4.04284e-114	-1.53843e-113	-4.28236e-114	4.60475e-114	-3.5852e-114	1.58831e-114	-1.32267e-113	3.35738e-115	1.95153e-114	-2.24058e-114	-2.55622e-115	5.22319e-114	-2.4306e-114	2.24028e-114	1.64555e-114	6.34622e-226
1.32033e-114	-8.79245e-116	-6.55581e-116	7.09819e-115	-2.11418e-115	-3.01391e-115	-3.68659e-115	-6.22679e-116	7.53049e-115	3.9975e-115	2.10926e-115	-1.92259e-116	1.18614e-115	-6.63066e-115	-3.1403e-115	-9.69633e-115	-2.35437e-115	-8.52124e-116	2.13383e-116	-1.12596e-115	5.77904e-116	-6.45746e-115	6.31221e-116	1.92118e-115	-1.41921e-115	5.51124e-115	-1.62916e-115	3.98554e-115	9.62156e-116	-4.80001e-117	5.85433e-228
1.37005e-116	4.61988e-116	-5.65871e-116	1.98135e-116	1.6378e-116	1.53843e-116	-3.89891e-116	-7.01863e-117	9.99338e-117	-4.3151e-117	1.96308e-116	3.4169e-117	-5.14094e-117	9.83539e-116	2.0606e-116	-1.29591e-115	-3.85513e-117	-2.99893e-117	1.6693e-117	1.83314e-116	-4.89713e-117	-1.1168e-116	1.00054e-116	-1.47818e-116	-6.98997e-117	-2.73176e-118	-3.98862e-116	8.22347e-116	9.16449e-117	-4.27744e-118	4.47415e-230
-1.52868e-117	-3.31352e-117	-3.43768e-117	-1.59963e-118	-2.0625e-117	-1.06054e-116	-1.20022e-118	5.42996e-117	1.1849e-118	-9.13169e-118	6.63213e-118	-6.57622e-118	-1.46806e-118	-8.86002e-118	-3.52113e-118	-5.04847e-118	1.12463e-118	-5.3883e-118	3.5268e-117	-1.63007e-117	5.35496e-117	-5.93181e-118	5.08881e-117	1.2893e-117	7.37083e-118	-4.61989e-117	-1.00544e-117	-5.30128e-117	-1.09851e-117	-2.90782e-117	3.06939e-232
-8.07072e-119	2.32382e-118	-6.59842e-119	1.56845e-118	8.26796e-119	4.98567e-119	-1.19394e-118	3.43817e-119	4.7236e-120	-2.65953e-118	2.34056e-119	-2.15298e-118	1.05976e-120	-6.79998e-119	1.21844e-119	6.69344e-119	-2.02794e-118	-1.28081e-118	4.32211e-118	-1.83645e-118	-2.4501e-119	4.80271e-119	1.88028e-118	-2.53438e-119	1.9773e-119	-6.56113e-119	-2.81697e-118	-4.0349e-118	-2.96223e-119	6.04934e-118	1.17178e-234
2.63472e-119	3.99185e-119	-1.22431e-119	1.68214e-119	1.26768e-119	1.50643e-120	-3.94701e-120	2.11178e-119	-2.66063e-119	1.36169e-119	2.33197e-119	-2.00933e-119	1.47466e-119	3.37809e-120	-3.77741e-119	9.92703e-120	-7.21041e-120	1.18796e-120	-2.32808e-119	2.99661e-119	-2.12542e-120	-3.08693e-119	8.73215e-120	5.79969e-120	-2.35258e-120	-1.53405e-119	-7.4477e-120	-2.01648e-119	2.59333e-119	2.00236e-119	1.12773e-236
4.53944e-120	-2.3037e-120	3.0651e-120	-1.89995e-121	-1.82303e-120	5.33424e-121	5.36852e-120	1.81353e-120	-2.24294e-120	-2.69862e-120	-9.29108e-121	-9.93068e-121	-4.78107e-121	-4.01641e-121	1.13713e-121	6.16418e-122	-2.92563e-120	2.47527e-121	4.3896e-121	5.06099e-121	2.09561e-120	6.36551e-121	1.87336e-120	-2.69441e-120	-1.14241e-120	3.08809e-120	-7.74529e-120	3.44565e-120	-1.28354e-120	2.53099e-121	1.94682e-238
-4.02691e-121	1.18409e-121	-7.48044e-122	1.70191e-122	-6.80726e-122	-4.57905e-122	-5.67988e-122	-3.68317e-121	-7.13497e-122	-7.71635e-122	-2.38613e-121	1.34693e-121	7.02016e-123	-1.86629e-121	2.64595e-122	3.98285e-121	-2.63081e-121	-1.6843e-121	1.75811e-123	-4.25742e-121	-4.40492e-121	1.06762e-121	3.69346e-121	2.66868e-122	3.81515e-122	-2.30098e-121	5.62177e-122	2.35243e-121	1.37013e-121	2.09291e-122	1.36153e-240
4.91555e-123	2.32437e-122	6.69367e-123	1.57893e-123	-3.23605e-122	3.2649e-122	-3.15282e-123	2.81153e-122	2.77396e-123	2.49439e-122	-4.91556e-122	-3.64884e-123	-6.4945e-123	-2.30121e-122	-8.90398e-125	1.35548e-122	-6.40392e-122	4.32828e-123	-6.13735e-123	-6.16695e-123	2.08255e-122	-2.05023e-123	-2.15913e-123	-4.85076e-123	-9.7879e-123	-5.07272e-123	2.64135e-123	-3.76425e-123	9.01673e-123	1.18597e-122	1.23664e-242
2.54472e-124	5.21278e-123	-2.04737e-123	5.34691e-124	6.95201e-124	-1.24026e-123	-1.09078e-124	1.71715e-123	-1.44675e-124	-1.5294e-123	3.79116e-123	-9.87361e-124	4.06255e-124	2.56399e-123	-1.47285e-124	-9.70645e-124	-5.89091e-124	-8.41565e-124	3.29901e-124	1.65452e-123	-4.16743e-124	2.11894e-123	1.59162e-123	-2.7535e-124	5.84719e-124	-2.1425e-124	2.58003e-123	-2.52844e-123	3.60417e-124	-1.9251e-123	9.05557e-245
-1.56865e-125	-5.51765e-126	-3.48863e-125	-8.46723e-125	-1.10325e-124	9.7702e-125	-5.62929e-125	-8.18152e-125	9.8307e-125	-1.12236e-125	6.75553e-126	-1.52052e-124	-1.12073e-124	4.14978e-125	-2.18603e-126	1.3213e-124	-6.96252e-126	1.3204e-124	-3.07204e-125	-2.40295e-124	5.70178e-125	-3.16279e-125	-2.1732e-124	-4.11102e-125	-1.92448e-124	1.75768e-125	2.05862e-124	-7.95755e-125	2.88265e-125	3.90191e-124	4.73418e-247
-7.99264e-126	3.69464e-126	9.30411e-126	2.58942e-127	1.56656e-125	2.07003e-125	4.19548e-127	-2.68156e-126	-3.28873e-126	-1.27412e-125	3.49747e-125	1.1579e-125	-5.01046e-126	1.21553e-125	-7.95269e-128	-9.6428e-127	1.88113e-125	7.4847e-126	1.10326e-125	1.42451e-126	3.28251e-126	-1.26502e-126	-3.19329e-126	1.20898e-125	6.90588e-126	-1.40008e-125	4.81136e-126	3.2235e-125	3.29385e-126	1.25326e-126	4.57044e-249
-1.29076e-126	3.93693e-127	-1.04518e-126	-1.48685e-126	-3.20802e-126	6.93873e-127	1.27618e-126	3.00702e-128	-3.05369e-127	-5.08395e-128	-3.56847e-127	-4.45984e-127	-9.90586e-127	2.41369e-127	2.03452e-126	-2.29899e-127	-5.11232e-129	-3.71264e-127	1.23613e-127	7.50376e-128	-1.43828e-128	-3.03428e-127	-2.03549e-127	3.80537e-127	1.33628e-126	5.99953e-127	-5.52626e-127	3.76423e-127	4.11067e-127	4.88026e-127	2.66174e-251
-5.79624e-128	1.7809e-128	-3.913e-128	9.6672e-128	-1.68017e-128	3.47749e-128	1.88684e-128	-5.80674e-128	1.26839e-128	2.6955e-127	3.8437e-128	-2.73434e-128	2.80879e-128	-2.92259e-128	-1.44862e-127	-1.71015e-129	-2.90007e-128	1.24401e-128	-1.62471e-128	-3.71492e-128	-8.54283e-128	-2.63417e-127	9.64517e-128	4.2687e-128	4.6084e-128	1.57403e-128	2.11339e-128	-1.10352e-127	6.17444e-128	-4.80668e-130	2.26706e-253
1.34918e-128	5.39888e-129	-1.74802e-129	8.74638e-129	3.63893e-129	4.41095e-129	1.99975e-128	2.66674e-129	4.03952e-129	5.40926e-130	2.70076e-128	-1.17296e-129	-5.19289e-129	1.50734e-129	-1.8388e-129	-5.00397e-129	7.48928e-129	-4.12613e-129	1.06135e-128	3.36508e-129	-7.32584e-129	2.16713e-129	2.15071e-129	-1.32061e-129	3.67029e-129	-8.05398e-129	-1.88028e-128	8.06052e-129	-3.50286e-129	-1.35461e-128	2.48993e-255
-3.72707e-130	-2.09195e-129	1.29142e-129	1.19601e-129	3.25306e-131	1.31558e-130	8.0663e-130	5.10603e-131	-1.01312e-129	-1.46464e-129	-1.81089e-129	-1.35822e-130	1.66054e-130	3.65847e-130	-1.20611e-129	1.11875e-129	-5.41633e-131	1.77818e-130	-2.73748e-131	-2.41946e-130	-4.00286e-130	2.48214e-130	3.65138e-130	-2.18837e-129	-3.09132e-130	-7.01277e-130	-9.49556e-130	-2.17785e-131	-5.45258e-131	-2.1781e-130	2.43999e-257
-3.60175e-131	-1.70196e-131	4.07154e-131	-2.47838e-130	6.11608e-131	5.04413e-132	6.40517e-132	2.19551e-131	2.17934e-131	-1.63358e-131	-3.77976e-131	-3.74831e-131	-4.66618e-131	9.83925e-131	1.88189e-131	2.2077e-132	6.53225e-131	9.74189e-132	3.08502e-131	-5.3155e-131	-3.8944e-131	8.08369e-131	1.51216e-130	-3.43423e-131	-2.78866e-131	-1.81814e-131	-1.17337e-131	1.63485e-131	-1.14797e-130	-4.47646e-131	1.41682e-259
1.84311e-131	-3.52293e-132	-5.80288e-133	2.40567e-132	6.44638e-133	-5.88238e-132	-1.33713e-131	1.86176e-132	-9.60263e-132	-7.97148e-132	7.35362e-132	9.48391e-133	-6.09976e-132	4.04993e-132	-5.89386e-132	-3.08208e-132	-1.52926e-131	2.56609e-132	7.25864e-133	-8.81013e-132	-1.21212e-133	3.55824e-132	-1.50915e-131	6.00917e-132	-4.78074e-132	5.14133e-133	1.02866e-131	-4.13516e-133	8.3034e-133	2.84684e-132	1.61712e-261
-5.84052e-133	1.00075e-132	4.64344e-134	2.02217e-133	-3.63592e-134	8.95246e-134	-5.00639e-134	5.23243e-133	1.20712e-132	1.92574e-134	4.60637e-133	-1.72366e-133	3.38383e-133	2.83515e-133	4.70407e-133	-1.68282e-134	5.6608e-133	3.13383e-133	-1.32364e-133	2.68632e-134	-3.48969e-134	2.67878e-133	1.72006e-133	-4.74463e-133	-2.42795e-133	7.99481e-133	3.85851e-134	3.76271e-133	2.15426e-133	-5.60791e-133	5.7538e-264
-3.21561e-134	-7.47269e-135	-1.91454e-134	1.256e-134	2.73011e-134	1.48717e-134	4.22418e-135	2.25954e-136	7.74686e-135	6.60316e-135	-9.28175e-135	1.25604e-133	2.43507e-134	-1.76467e-134	-3.3445e-134	5.97016e-135	-2.37238e-134	-5.05314e-135	1.7818e-135	7.90024e-135	1.55834e-135	-4.13163e-135	1.15003e-133	-3.02531e-134	1.60374e-135	-2.6425e-135	-8.87395e-135	3.49018e-135	3.26816e-134	-2.07553e-134	3.70371e-266
-8.79782e-136	-2.98796e-135	-4.33374e-135	-1.00447e-135	-1.43355e-135	-2.73359e-136	6.41666e-136	-1.0518e-135	-3.50337e-135	-1.2651e-135	-2.56043e-135	-1.48603e-136	3.01397e-135	1.40955e-135	-7.4854e-136	-3.75186e-135	-1.11659e-135	-6.83503e-136	5.84294e-135	-1.85436e-134	-3.53531e-135	5.05777e-135	-1.16265e-134	-1.14494e-136	-4.59911e-135	2.61734e-136	-2.11938e-135	4.86732e-135	-1.16741e-135	7.35442e-135	7.37141e-268
3.71135e-136	1.02156e-136	9.21145e-137	7.21352e-137	4.28212e-136	5.63449e-137	4.89852e-137	-9.36923e-136	3.10387e-138	-3.40422e-136	-3.56219e-136	-2.52839e-136	-1.37748e-137	-1.97799e-136	9.02876e-137	1.16726e-136	1.34284e-136	8.36888e-139	3.24916e-136	-3.38756e-136	-4.86601e-136	-3.91977e-137	-3.49514e-136	-5.32883e-136	1.97462e-136	-5.70018e-136	1.42002e-137	1.74919e-135	-3.45408e-136	9.09246e-137	6.03058e-270
-5.86449e-138	-2.08526e-137	4.45465e-138	-1.51441e-138	5.35406e-139	-1.30045e-138	5.46469e-139	2.64939e-137	1.37295e-137	-4.67745e-137	1.13228e-138	2.63365e-137	7.42065e-138	-2.75087e-138	-1.50278e-137	-1.69189e-137	3.13973e-138	-3.27107e-137	1.3824e-136	1.19339e-137	-1.84709e-137	-2.94495e-138	3.38329e-137	2.45877e-137	1.64701e-137	-6.59577e-137	2.08406e-137	4.31836e-137	1.92197e-137	-1.83548e-137	3.49003e-272
7.15054e-140	1.44354e-138	-3.79585e-138	4.02766e-139	9.3229e-139	3.72572e-138	2.19281e-138	-2.27464e-138	5.23626e-140	8.6223e-138	1.81598e-138	5.78483e-138	-2.50828e-138	-6.73429e-138	-5.78675e-139	-5.94022e-138	-8.09186e-138	-3.17609e-139	-1.02278e-137	-2.92593e-138	1.74386e-138	6.83278e-139	-3.90033e-138	3.33557e-138	5.15893e-138	3.33216e-139	3.09867e-138	-3.26825e-138	-3.64113e-138	-3.4642e-138	5.20626e-274
-7.20644e-140	1.59711e-139	1.79117e-139	-1.81228e-140	-7.43757e-141	-2.54971e-140	4.86378e-140	-1.63075e-139	4.24976e-139	-4.15719e-139	-2.16532e-139	3.13203e-139	8.58737e-140	-4.63525e-139	-4.89825e-139	-7.87903e-139	-2.31085e-139	-4.796e-140	1.42326e-139	5.9611e-140	5.33872e-139	-1.83397e-139	-6.06694e-140	-1.07761e-139	-1.14727e-139	5.74793e-140	2.34392e-139	1.13711e-139	2.98873e-139	4.14771e-140	2.26297e-276
4.41884e-140	-3.21214e-140	5.43381e-140	2.07119e-140	-2.06267e-142	1.09143e-140	-7.16065e-140	-6.70646e-141	-8.6567e-141	-5.37028e-142	4.69679e-140	2.66204e-141	2.31356e-140	7.04522e-141	-2.26635e-140	-3.70172e-140	1.10293e-140	-4.10821e-141	8.72061e-141	3.42633e-141	-1.85816e-140	3.55468e-140	6.81832e-141	1.27133e-141	-3.16626e-141	6.9501e-141	-6.60089e-141	-1.4028e-141	1.90091e-140	2.03824e-140	1.91787e-278
-1.03582e-141	5.38451e-142	7.81519e-142	-1.21735e-141	-8.45052e-142	1.04253e-141	-2.59394e-141	4.20715e-141	1.08914e-141	-3.52452e-142	-1.68332e-141	1.15415e-141	3.3653e-141	2.58698e-141	-1.24863e-141	-1.84511e-141	-2.06105e-141	5.51647e-141	-1.7655e-142	-1.38755e-141	1.19409e-141	2.57379e-142	5.03487e-142	-1.79375e-141	6.60695e-142	-6.79637e-142	5.16803e-141	1.30033e-141	-4.47011e-142	-2.11956e-141	1.33732e-280
-3.05447e-142	-7.9169e-143	-1.84131e-143	-4.70268e-143	-2.19641e-143	-2.23942e-142	9.33452e-143	-2.12868e-142	1.86628e-142	-1.14798e-142	-5.94643e-142	1.60207e-142	8.65237e-143	1.04881e-142	1.26632e-143	7.548e-142	4.5661e-143	3.72048e-142	2.05594e-143	-1.02609e-142	-1.24314e-142	3.16959e-143	1.34598e-142	8.90176e-144	-4.11181e-143	5.76898e-144	-5.96945e-142	-7.21347e-144	-2.69763e-142	-3.11702e-143	1.84039e-282
-2.41422e-143	-4.62682e-144	-2.61568e-143	-7.53437e-145	-9.91184e-144	-3.14482e-144	8.44682e-144	-8.76412e-144	8.05441e-144	-3.40666e-143	-3.24799e-143	1.97627e-143	-7.61713e-143	2.06743e-144	-3.87073e-143	-2.81558e-143	-2.01649e-144	-2.11616e-143	-8.82455e-144	3.41558e-144	9.2251e-145	1.48101e-143	-3.83106e-144	-1.23138e-144	8.66062e-146	4.58888e-144	1.98394e-143	-1.07453e-143	-2.41487e-143	9.36871e-144	1.42924e-284
-4.73075e-145	8.61044e-145	1.18902e-144	-5.59983e-146	-1.66251e-144	3.10444e-145	4.47606e-144	4.35397e-145	-5.82278e-145	-7.10811e-145	-1.22834e-144	-4.36978e-146	4.55063e-145	-9.22928e-145	-8.55641e-145	-1.21425e-145	4.46752e-144	1.55052e-144	5.97963e-145	4.28445e-145	1.39478e-144	-1.04643e-146	-1.34692e-144	-9.02949e-145	2.90919e-144	3.23952e-145	2.03144e-145	-1.42719e-144	-4.09842e-145	2.22983e-144	7.28935e-287
6.03012e-146	-8.63572e-147	-5.67493e-147	-4.16876e-145	2.00402e-145	-2.60629e-145	4.7129e-145	-7.05141e-146	-6.48588e-146	-1.00028e-145	6.63309e-146	5.49404e-147	-5.11431e-146	-9.21816e-146	1.01784e-145	-5.0959e-146	-1.82948e-146	7.42939e-146	2.34352e-146	-1.28693e-146	-2.60395e-146	5.33758e-145	-9.36526e-147	9.49852e-146	7.73205e-146	-9.44865e-146	-6.83771e-147	-6.9277e-146	-2.69485e-146	-1.2607e-145	8.93042e-289
-3.05429e-146	-1.06271e-146	2.76518e-146	1.97945e-147	-1.19195e-146	2.49932e-147	7.03212e-147	2.58272e-146	2.76433e-146	2.15421e-146	-4.50766e-146	-9.06953e-147	7.44563e-148	-1.95605e-146	-1.51828e-146	4.13104e-146	-1.38914e-146	5.55213e-147	3.99203e-147	7.27619e-148	-8.98638e-147	2.72001e-148	1.26966e-147	4.46243e-147	2.06534e-146	-6.46894e-147	-1.57706e-146	1.97309e-146	1.66541e-146	-5.87445e-147	1.01027e-290
-1.86701e-148	-1.89973e-147	1.24163e-147	1.78309e-147	3.49906e-148	3.18935e-149	-3.99729e-148	5.98206e-148	5.33644e-148	3.74916e-147	2.78883e-147	3.8582e-148	-3.13976e-148	-1.08055e-147	9.24034e-148	2.61533e-147	1.6308e-147	8.20873e-148	-3.13806e-148	1.32586e-147	1.82218e-147	-3.10789e-148	2.11933e-148	-4.39099e-147	-4.78112e-148	1.97622e-147	2.22983e-147	-6.97083e-148	-4.59858e-148	-1.07737e-147	7.91301e-293
1.06717e-148	-3.52408e-150	4.11083e-149	6.98036e-149	-9.51342e-149	1.22715e-149	-4.24393e-150	-1.04796e-150	-8.18116e-149	2.14159e-149	-3.11962e-149	-3.21929e-148	2.08433e-148	3.25611e-149	-3.50545e-150	4.33086e-150	6.6371e-150	-2.18896e-150	-1.9598e-148	1.13238e-148	6.52411e-150	1.39357e-151	-1.23379e-148	-5.07242e-149	2.31512e-149	-7.5745e-149	-5.95805e-149	2.20834e-148	4.54921e-149	-7.47439e-149	3.18847e-295
2.01725e-150	4.16987e-150	-4.6137e-150	6.33227e-151	4.88086e-150	-7.31174e-150	6.14127e-150	-2.39964e-149	-3.27413e-150	1.91866e-149	-6.41558e-150	-3.98526e-149	3.49246e-150	1.39227e-149	-2.36884e-149	6.78113e-150	9.72082e-151	-4.47595e-150	-2.80197e-149	-4.5245e-150	1.31238e-149	1.39045e-149	-2.99821e-150	1.10755e-149	-1.75681e-149	6.47469e-150	-5.65839e-150	9.07429e-150	1.95234e-150	-3.20669e-150	5.35816e-297
-3.44888e-151	4.44082e-151	7.18023e-151	-4.89125e-151	1.96237e-150	2.97211e-151	-1.87536e-151	1.10532e-150	-9.07244e-153	-7.48239e-151	-6.07559e-152	-8.49341e-151	-6.629e-153	1.03087e-150	6.28261e-151	-2.13048e-151	-1.53124e-150	2.62271e-151	1.27938e-150	-4.41861e-152	-4.2983e-152	-1.71516e-150	-2.28534e-152	-2.01659e-150	-5.36917e-152	-8.29572e-152	1.39449e-151	-4.14585e-151	5.29312e-151	-5.2868e-151	2.08787e-299
2.42507e-152	1.50962e-151	-5.90291e-152	1.43685e-152	5.63853e-152	1.11157e-152	6.4622e-152	-1.02199e-152	-1.23624e-151	4.24118e-152	2.33075e-152	-1.68139e-151	-2.09862e-151	-2.53348e-151	-3.08825e-152	1.74485e-151	-6.08983e-152	-6.91631e-152	8.28156e-152	-1.08236e-151	1.36509e-152	-1.34058e-151	1.25853e-151	1.7028e-152	-5.16875e-153	7.70069e-152	1.68116e-151	3.68689e-152	-5.0224e-152	-1.92589e-151	3.56718e-301
-6.6015e-153	5.53573e-153	-1.35826e-153	1.78866e-152	1.77035e-152	2.506e-153	1.38388e-152	-7.64342e-154	2.91429e-154	-1.11056e-152	-8.8862e-153	-8.11264e-154	-9.43088e-153	-6.11699e-153	7.37003e-153	2.06798e-153	-2.40568e-153	-1.10806e-152	-5.60017e-153	1.2462e-153	-2.0792e-152	1.59112e-153	9.78289e-153	-1.4112e-153	-1.2921e-154	-1.83585e-153	-1.30458e-153	7.71536e-153	4.59283e-153	-3.17268e-154	2.07561e-303
-1.03963e-153	1.53086e-154	7.13548e-155	3.82412e-154	3.25632e-154	1.15096e-153	1.16136e-156	6.12102e-154	-1.50917e-155	1.19546e-154	5.73085e-155	-2.82492e-154	-7.99586e-155	-1.52523e-153	7.21284e-154	1.18861e-154	1.78166e-153	5.53469e-154	-2.14054e-154	-7.94077e-155	-9.08541e-155	4.62771e-154	7.23606e-154	-8.27886e-154	7.26758e-154	2.47683e-154	5.38135e-154	-7.62498e-155	-1.43387e-154	1.04596e-153	1.29894e-305
5.23015e-156	3.2331e-155	-1.03989e-154	8.50612e-155	-3.4976e-155	-5.91365e-156	-6.26425e-155	1.14137e-155	-9.6065e-157	1.96052e-155	-9.91726e-156	3.45544e-157	-4.25957e-156	-4.16716e-157	-2.28324e-155	-4.23959e-155	-1.02941e-155	1.34085e-154	6.84358e-155	-1.78823e-154	-3.00127e-155	5.15341e-155	-4.90788e-156	1.87158e-155	-1.00135e-154	-6.29107e-155	8.73002e-155	7.01648e-156	-1.73247e-154	-8.48237e-155	1.44797e-307
-8.32144e-157	7.18348e-157	-3.72215e-156	-2.42749e-156	7.66892e-156	2.19339e-156	1.92451e-156	4.97401e-156	3.58096e-156	4.81657e-156	2.78122e-157	1.18733e-156	-3.89616e-156	-5.0231e-156	-3.10191e-156	1.15671e-155	3.04477e-156	6.18773e-156	-4.23923e-156	-4.04876e-156	-5.18739e-157	-3.32318e-156	-1.7556e-156	-1.3235e-156	8.63954e-157	-5.6386e-157	1.55179e-155	-6.85198e-156	-1.51896e-155	-6.1735e-157	0
4.08566e-157	-2.47728e-157	-1.70828e-158	-2.04007e-157	-1.09947e-157	-1.00823e-157	-4.57995e-157	4.9384e-157	1.1635e-157	1.24775e-157	7.90765e-158	-1.4526e-157	1.96826e-156	-2.26683e-157	-8.78769e-158	1.06907e-157	-1.33732e-157	1.37531e-157	5.10911e-159	1.55234e-157	-1.23999e-157	3.93174e-159	-3.55555e-157	-1.61318e-157	-1.16429e-157	8.16374e-157	3.48806e-157	1.41358e-156	3.61396e-157	6.12453e-157	0
-2.72826e-158	1.29798e-158	6.85675e-158	3.65473e-158	-2.16527e-159	6.44965e-158	-1.02046e-158	-1.76738e-158	-1.31572e-158	-2.135e-158	2.55401e-158	1.11001e-157	-9.10456e-160	5.02829e-158	-6.07742e-159	1.24133e-158	-1.27822e-159	-9.80911e-159	-8.52599e-159	-4.90307e-159	-3.24492e-158	4.41786e-159	9.17673e-158	2.86966e-158	-7.41535e-158	5.41005e-158	-9.85425e-159	1.39807e-158	-5.68064e-158	-3.31876e-158	0
-1.92556e-159	-3.45587e-159	2.14066e-159	8.93135e-160	-3.5019e-159	-1.13317e-159	2.25295e-159	-8.93503e-160	-8.9994e-160	-3.1057e-160	-1.38747e-159	-4.18463e-159	1.52014e-160	4.31843e-159	-6.68665e-160	-2.81213e-160	4.86738e-161	3.17433e-159	-9.00097e-160	1.08844e-159	1.51507e-159	1.09832e-159	6.42919e-159	2.61405e-159	2.03364e-159	3.98762e-160	7.88573e-160	5.76178e-161	2.16434e-161	2.45474e-159	0
-9.0781e-161	3.23447e-160	3.13494e-160	-4.01169e-161	1.68302e-160	2.40315e-160	6.53837e-161	-5.20233e-161	2.49402e-161	-5.17164e-160	-1.38354e-160	6.24741e-160	-1.66192e-160	2.94047e-160	1.72587e-160	-1.64677e-160	2.96333e-160	4.12086e-160	7.45089e-161	-1.57532e-161	1.62938e-160	5.57295e-161	1.79495e-160	-6.05874e-160	-6.18407e-160	-2.46805e-160	1.50405e-160	1.43958e-160	1.44813e-161	-1.95754e-160	0
-6.82994e-161	-9.3031e-162	1.52716e-161	8.05565e-162	-7.28339e-162	-1.86035e-161	-1.29915e-163	6.81008e-161	-3.57728e-161	1.09843e-161	-2.52695e-161	-9.64966e-162	3.59761e-161	-4.44311e-161	2.43388e-161	-1.78656e-161	-1.98991e-161	4.47296e-161	-5.13262e-161	1.30029e-160	-3.50112e-161	2.29462e-161	1.2342e-161	-3.40287e-161	2.37612e-161	-1.07502e-161	-5.40848e-161	3.62822e-161	1.19821e-161	-2.87605e-162	0
1.44949e-162	-4.99921e-163	3.96296e-162	1.35502e-162	4.09734e-162	-7.36793e-163	-4.18649e-163	5.30237e-162	2.03915e-164	5.26665e-163	-6.76045e-163	-6.78725e-162	2.00421e-163	3.34234e-162	-4.6687e-162	4.25795e-162	5.52246e-162	-1.03037e-161	-1.94131e-162	5.60492e-163	2.69949e-162	3.67819e-162	-1.27384e-162	1.07194e-161	-5.1984e-163	-2.85359e-163	9.98962e-163	6.80736e-163	4.47525e-163	-5.7867e-163	0
-9.02073e-164	5.19473e-164	1.928e-163	6.21904e-163	8.02712e-164	1.16516e-163	-1.18628e-163	-7.77753e-163	2.38746e-163	-2.64019e-163	-7.12964e-163	-4.9266e-164	-9.24248e-163	-1.48213e-162	3.67736e-164	-6.1609e-163	3.64957e-163	-1.60335e-163	7.1129e-164	-7.46043e-164	-2.45802e-163	6.77524e-163	1.7821e-163	-1.45397e-163	-1.43342e-162	2.4828e-163	-7.42996e-163	4.92741e-163	-3.29866e-164	-3.75306e-163	0
-9.02073e-164	5.19473e-164	1.928e-163	6.21904e-163	8.02712e-164	1.16516e-163	-1.18628e-163	-7.77753e-163	2.38746e-163	-2.64019e-163	-7.12964e-163	-4.9266e-164	-9.24248e-163	-1.48213e-162	3.67736e-164	-6.1609e-163	3.64957e-163	-1.60335e-163	7.1129e-164	-7.46043e-164	-2.45802e-163	6.77524e-163	1.7821e-163	-1.45397e-163	-1.43342e-162	2.4828e-163	-7.42996e-163	4.92741e-163	-3.29866e-164	-3.75306e-163	0
-9.02073e-164	5.19473e-164	1.928e-163	6.21904e-163	8.02712e-164	1.16516e-163	-1.18628e-163	-7.77753e-163	2.38746e-163	-2.64019e-163	-7.12964e-163	-4.9266e-164	-9.24248e-163	-1.48213e-162	3.67736e-164	-6.1609e-163	3.64957e-163	-1.60335e-163	7.1129e-164	-7.46043e-164	-2.45802e-163	6.77524e-163	1.7821e-163	-1.45397e-163	-1.43342e-162	2.4828e-163	-7.42996e-163	4.92741e-163	-3.29866e-164	-3.75306e-163	0
-9.02073e-164	5.19473e-164	1.928e-163	6.21904e-163	8.02712e-164	1.16516e-163	-1.18628e-163	-7.77753e-163	2.38746e-163	-2.64019e-163	-7.12964e-163	-4.9266e-164	-9.24248e-163	-1.48213e-162	3.67736e-164	-6.1609e-163	3.64957e-163	-1.60335e-163	7.1129e-164	-7.46043e-164	-2.45802e-163	6.77524e-163	1.7821e-163	-1.45397e-163	-1.43342e-162	2.4828e-163	-7.42996e-163	4.92741e-163	-3.29866e-164	-3.75306e-163	0
-9.02073e-164	5.19473e-164	1.928e-163	6.21904e-163	8.02712e-164	1.16516e-163	-1.18628e-163	-7.77753e-163	2.38746e-163	-2.64019e-163	-7.12964e-163	-4.9266e-164	-9.24248e-163	-1.48213e-162	3.67736e-164	-6.1609e-163	3.64957e-163	-1.60335e-163	7.1129e-164	-7.46043e-164	-2.45802e-163	6.77524e-163	1.7821e-163	-1.45397e-163	-1.43342e-162	2.4828e-163	-7.42996e-163	4.92741e-163	-3.29866e-164	-3.75306e-163	0
-9.02073e-164	5.19473e-164	1.928e-163	6.21904e-163	8.02712e-164	1.16516e-163	-1.18628e-163	-7.77753e-163	2.38746e-163	-2.64019e-163	-7.12964e-163	-4.9266e-164	-9.24248e-163	-1.48213e-162	3.67736e-164	-6.1609e-163	3.64957e-163	-1.60335e-163	7.1129e-164	-7.46043e-164	-2.45802e-163	6.77524e-163	1.7821e-163	-1.45397e-163	-1.43342e-162	2.4828e-163	-7.42996e-163	4.92741e-163	-3.29866e-164	-3.75306e-163	0
-9.02073e-164	5.19473e-164	1.928e-163	6.21904e-163	8.02712e-164	1.16516e-163	-1.18628e-163	-7.77753e-163	2.38746e-163	-2.64019e-163	-7.12964e-163	-4.9266e-164	-9.24248e-163	-1.48213e-162	3.67736e-164	-6.1609e-163	3.64957e-163	-1.60335e-163	7.1129e-164	-7.46043e-164	-2.45802e-163	6.77524e-163	1.7821e-163	-1.45397e-163	-1.43342e-162	2.4828e-163	-7.42996e-163	4.92741e-163	-3.29866e-164	-3.75306e-163	0
-9.02073e-164	5.19473e-164	1.928e-163	6.21904e-163	8.02712e-164	1.16516e-163	-1.18628e-163	-7.77753e-163	2.38746e-163	-2.64019e-163	-7.12964e-163	-4.9266e-164	-9.24248e-163	-1.48213e-162	3.67736e-164	-6.1609e-163	3.64957e-163	-1.60335e-163	7.1129e-164	-7.46043e-164	-2.45802e-163	6.77524e-163	1.7821e-163	-1.45397e-163	-1.43342e-162	2.4828e-163	-7.42996e-163	4.92741e-163	-3.29866e-164	-3.75306e-163	0
-9.02073e-164	5.19473e-164	1.928e-163	6.21904e-163	8.02712e-164	1.16516e-163	-1.18628e-163	-7.77753e-163	2.38746e-163	-2.64019e-163	-7.12964e-163	-4.9266e-164	-9.24248e-163	-1.48213e-162	3.67736e-164	-6.1609e-163	3.64957e-163	-1.60335e-163	7.1129e-164	-7.46043e-164	-2.45802e-163	6.77524e-163	1.7821e-163	-1.45397e-163	-1.43342e-162	2.4828e-163	-7.42996e-163	4.92741e-163	-3.29866e-164	-3.75306e-163	0
-9.02073e-164	5.19473e-164	1.928e-163	6.21904e-163	8.02712e-164	1.16516e-163	-1.18628e-163	-7.77753e-163	2.38746e-163	-2.64019e-163	-7.12964e-163	-4.9266e-164	-9.24248e-163	-1.48213e-162	3.67736e-164	-6.1609e-163	3.64957e-163	-1.60335e-163	7.1129e-164	-7.46043e-164	-2.45802e-163	6.77524e-163	1.7821e-163	-1.45397e-163	-1.43342e-162	2.4828e-163	-7.42996e-163	4.92741e-163	-3.29866e-164	-3.75306e-163	0
-9.02073e-164	5.19473e-164	1.928e-163	6.21904e-163	8.02712e-164	1.16516e-163	-1.18628e-163	-7.77753e-163	2.38746e-163	-2.64019e-163	-7.12964e-163	-4.9266e-164	-9.24248e-163	-1.48213e-162	3.67736e-164	-6.1609e-163	3.64957e-163	-1.60335e-163	7.1129e-164	-7.46043e-164	-2.45802e-163	6.77524e-163	1.7821e-163	-1.45397e-163	-1.43342e-162	2.4828e-163	-7.42996e-163	4.92741e-163	-3.29866e-164	-3.75306e-163	0
-9.02073e-164	5.19473e-164	1.928e-163	6.21904e-163	8.02712e-164	1.16516e-163	-1.18628e-163	-7.77753e-163	2.38746e-163	-2.64019e-163	-7.12964e-163	-4.9266e-164	-9.24248e-163	-1.48213e-162	3.67736e-164	-6.1609e-163	3.64957e-163	-1.60335e-163	7.1129e-164	-7.46043e-164	-2.45802e-163	6.77524e-163	1.7821e-163	-1.45397e-163	-1.43342e-162	2.4828e-163	-7.42996e-163	4.92741e-163	-3.29866e-164	-3.75306e-163	0
-9.02073e-164	5.19473e-164	1.928e-163	6.21904e-163	8.02712e-164	1.16516e-163	-1.18628e-163	-7.77753e-163	2.38746e-163	-2.64019e-163	-7.12964e-163	-4.9266e-164	-9.24248e-163	-1.48213e-162	3.67736e-164	-6.1609e-163	3.64957e-163	-1.60335e-163	7.1129e-164	-7.46043e-164	-2.45802e-163	6.77524e-163	1.7821e-163	-1.45397e-163	-1.43342e-162	2.4828e-163	-7.42996e-163	4.92741e-163	-3.29866e-164	-3.75306e-163	0
-9.02073e-164	5.19473e-164	1.928e-163	6.21904e-163	8.02712e-164	1.16516e-163	-1.18628e-163	-7.77753e-163	2.38746e-163	-2.64019e-163	-7.12964e-163	-4.9266e-164	-9.24248e-163	-1.48213e-162	3.67736e-164	-6.1609e-163	3.64957e-163	-1.60335e-163	7.1129e-164	-7.46043e-164	-2.45802e-163	6.77524e-163	1.7821e-163	-1.45397e-163	-1.43342e-162	2.4828e-163	-7.42996e-163	4.92741e-163	-3.29866e-164	-3.75306e-163	0
-9.02073e-164	5.19473e-164	1.928e-163	6.21904e-163	8.02712e-164	1.16516e-163	-1.18628e-163	-7.77753e-163	2.38746e-163	-2.64019e-163	-7.12964e-163	-4.9266e-164	-9.24248e-163	-1.48213e-162	3.67736e-164	-6.1609e-163	3.64957e-163	-1.60335e-163	7.1129e-164	-7.46043e-164	-2.45802e-163	6.77524e-163	1.7821e-163	-1.45397e-163	-1.43342e-162	2.4828e-163	-7.42996e-163	4.92741e-163	-3.29866e-164	-3.75306e-163	0
-9.02073e-164	5.19473e-164	1.928e-163	6.21904e-163	8.02712e-164	1.16516e-163	-1.18628e-163	-7.77753e-163	2.38746e-163	-2.64019e-163	-7.12964e-163	-4.9266e-164	-9.24248e-163	-1.48213e-162	3.67736e-164	-6.1609e-163	3.64957e-163	-1.60335e-163	7.1129e-164	-7.46043e-164	-2.45802e-163	6.77524e-163	1.7821e-163	-1.45397e-163	-1.43342e-162	2.4828e-163	-7.42996e-163	4.92741e-163	-3.29866e-164	-3.75306e-163	0
-9.02073e-164	5.19473e-164	1.928e-163	6.21904e-163	8.02712e-164	1.16516e-163	-1.18628e-163	-7.77753e-163	2.38746e-163	-2.64019e-163	-7.12964e-163	-4.9266e-164	-9.24248e-163	-1.48213e-162	3.67736e-164	-6.1609e-163	3.64957e-163	-1.60335e-163	7.1129e-164	-7.46043e-164	-2.45802e-163	6.77524e-163	1.7821e-163	-1.45397e-163	-1.43342e-162	2.4828e-163	-7.42996e-163	4.92741e-163	-3.29866e-164	-3.75306e-163	0
-9.02073e-164	5.19473e-164	1.928e-163	6.21904e-163	8.02712e-164	1.16516e-163	-1.18628e-163	-7.77753e-163	2.38746e-163	-2.64019e-163	-7.12964e-163	-4.9266e-164	-9.24248e-163	-1.48213e-162	3.67736e-164	-6.1609e-163	3.64957e-163	-1.60335e-163	7.1129e-164	-7.46043e-164	-2.45802e-163	6.77524e-163	1.7821e-163	-1.45397e-163	-1.43342e-162	2.4828e-163	-7.42996e-163	4.92741e-163	-3.29866e-164	-3.75306e-163	0
-9.02073e-164	5.19473e-164	1.928e-163	6.21904e-163	8.02712e-164	1.16516e-163	-1.18628e-163	-7.77753e-163	2.38746e-163	-2.64019e-163	-7.12964e-163	-4.9266e-164	-9.24248e-163	-1.48213e-162	3.67736e-164	-6.1609e-163	3.64957e-163	-1.60335e-163	7.1129e-164	-7.46043e-164	-2.45802e-163	6.77524e-163	1.7821e-163	-1.45397e-163	-1.43342e-162	2.4828e-163	-7.42996e-163	4.92741e-163	-3.29866e-164	-3.75306e-163	0
-9.02073e-164	5.19473e-164	1.928e-163	6.21904e-163	8.02712e-164	1.16516e-163	-1.18628e-163	-7.77753e-163	2.38746e-163	-2.64019e-163	-7.12964e-163	-4.9266e-164	-9.24248e-163	-1.48213e-162	3.67736e-164	-6.1609e-163	3.64957e-163	-1.60335e-163	7.1129e-164	-7.46043e-164	-2.45802e-163	6.77524e-163	1.7821e-163	-1.45397e-163	-1.43342e-162	2.4828e-163	-7.42996e-163	4.92741e-163	-3.29866e-164	-3.75306e-163	0
-9.02073e-164	5.19473e-164	1.928e-163	6.21904e-163	8.02712e-164	1.16516e-163	-1.18628e-163	-7.77753e-163	2.38746e-163	-2.64019e-163	-7.12964e-163	-4.9266e-164	-9.24248e-163	-1.48213e-162	3.67736e-164	-6.1609e-163	3.64957e-163	-1.60335e-163	7.1129e-164	-7.46043e-164	-2.45802e-163	6.77524e-163	1.7821e-163	-1.45397e-163	-1.43342e-162	2.4828e-163	-7.42996e-163	4.92741e-163	-3.29866e-164	-3.75306e-163	0
-9.02073e-164	5.19473e-164	1.928e-163	6.21904e-163	8.02712e-164	1.16516e-163	-1.18628e-163	-7.77753e-163	2.38746e-163	-2.64019e-163	-7.12964e-163	-4.9266e-164	-9.24248e-163	-1.48213e-162	3.67736e-164	-6.1609e-163	3.64957e-163	-1.60335e-163	7.1129e-164	-7.46043e-164	-2.45802e-163	6.77524e-163	1.7821e-163	-1.45397e-163	-1.43342e-162	2.4828e-163	-7.42996e-163	4.92741e-163	-3.29866e-164	-3.75306e-163	0
-9.02073e-164	5.19473e-164	1.928e-163	6.21904e-163	8.02712e-164	1.16516e-163	-1.18628e-163	-7.77753e-163	2.38746e-163	-2.64019e-163	-7.12964e-163	-4.9266e-164	-9.24248e-163	-1.48213e-162	3.67736e-164	-6.1609e-163	3.64957e-163	-1.60335e-163	7.1129e-164	-7.46043e-164	-2.45802e-163	6.77524e-163	1.7821e-163	-1.45397e-163	-1.43342e-162	2.4828e-163	-7.42996e-163	4.92741e-163	-3.29866e-164	-3.75306e-163	0
-9.02073e-164	5.19473e-164	1.928e-163	6.21904e-163	8.02712e-164	1.16516e-163	-1.18628e-163	-7.77753e-163	2.38746e-163	-2.64019e-163	-7.12964e-163	-4.9266e-164	-9.24248e-163	-1.48213e-162	3.67736e-164	-6.1609e-163	3.64957e-163	-1.60335e-163	7.1129e-164	-7.46043e-164	-2.45802e-163	6.77524e-163	1.7821e-163	-1.45397e-163	-1.43342e-162	2.4828e-163	-7.42996e-163	4.92741e-163	-3.29866e-164	-3.75306e-163	0
-9.02073e-164	5.19473e-164	1.928e-163	6.21904e-163	8.02712e-164	1.16516e-163	-1.18628e-163	-7.77753e-163	2.38746e-163	-2.64019e-163	-7.12964e-163	-4.9266e-164	-9.24248e-163	-1.48213e-162	3.67736e-164	-6.1609e-163	3.64957e-163	-1.60335e-163	7.1129e-164	-7.46043e-164	-2.45802e-163	6.77524e-163	1.7821e-163	-1.45397e-163	-1.43342e-162	2.4828e-163	-7.42996e-163	4.92741e-163	-3.29866e-164	-3.75306e-163	0
-9.02073e-164	5.19473e-164	1.928e-163	6.21904e-163	8.02712e-164	1.16516e-163	-1.18628e-163	-7.77753e-163	2.38746e-163	-2.64019e-163	-7.12964e-163	-4.9266e-164	-9.24248e-163	-1.48213e-162	3.67736e-164	-6.1609e-163	3.64957e-163	-1.60335e-163	7.1129e-164	-7.46043e-164	-2.45802e-163	6.77524e-163	1.7821e-163	-1.45397e-163	-1.43342e-162	2.4828e-163	-7.42996e-163	4.92741e-163	-3.29866e-164	-3.75306e-163	0
-9.02073e-164	5.19473e-164	1.928e-163	6.21904e-163	8.02712e-164	1.16516e-163	-1.18628e-163	-7.77753e-163	2.38746e-163	-2.64019e-163	-7.12964e-163	-4.9266e-164	-9.24248e-163	-1.48213e-162	3.67736e-164	-6.1609e-163	3.64957e-163	-1.60335e-163	7.1129e-164	-7.46043e-164	-2.45802e-163	6.77524e-163	1.7821e-163	-1.45397e-163	-1.43342e-162	2.4828e-163	-7.42996e-163	4.92741e-163	-3.29866e-164	-3.75306e-163	0
-9.02073e-164	5.19473e-164	1.928e-163	6.21904e-163	8.02712e-164	1.16516e-163	-1.18628e-163	-7.77753e-163	2.38746e-163	-2.64019e-163	-7.12964e-163	-4.9266e-164	-9.24248e-163	-1.48213e-162	3.67736e-164	-6.1609e-163	3.64957e-163	-1.60335e-163	7.1129e-164	-7.46043e-164	-2.45802e-163	6.77524e-163	1.7821e-163	-1.45397e-163	-1.43342e-162	2.4828e-163	-7.42996e-163	4.92741e-163	-3.29866e-164	-3.75306e-163	0
-9.02073e-164	5.19473e-164	1.928e-163	6.21904e-163	8.02712e-164	1.16516e-163	-1.18628e-163	-7.77753e-163	2.38746e-163	-2.64019e-163	-7.12964e-163	-4.9266e-164	-9.24248e-163	-1.48213e-162	3.67736e-164	-6.1609e-163	3.64957e-163	-1.60335e-163	7.1129e-164	-7.46043e-164	-2.45802e-163	6.77524e-163	1.7821e-163	-1.45397e-163	-1.43342e-162	2.4828e-163	-7.42996e-163	4.92741e-163	-3.29866e-164	-3.75306e-163	0
-9.02073e-164	5.19473e-164	1.928e-163	6.21904e-163	8.02712e-164	1.16516e-163	-1.18628e-163	-7.77753e-163	2.38746e-163	-2.64019e-163	-7.12964e-163	-4.9266e-164	-9.24248e-163	-1.48213e-162	3.67736e-164	-6.1609e-163	3.64957e-163	-1.60335e-163	7.1129e-164	-7.46043e-164	-2.45802e-163	6.77524e-163	1.7821e-163	-1.45397e-163	-1.43342e-162	2.4828e-163	-7.42996e-163	4.92741e-163	-3.29866e-164	-3.75306e-163	0
-9.02073e-164	5.19473e-164	1.928e-163	6.21904e-163	8.02712e-164	1.16516e-163	-1.18628e-163	-7.77753e-163	2.38746e-163	-2.64019e-163	-7.12964e-163	-4.9266e-164	-9.24248e-163	-1.48213e-162	3.67736e-164	-6.1609e-163	3.64957e-163	-1.60335e-163	7.1129e-164	-7.46043e-164	-2.45802e-163	6.77524e-163	1.7821e-163	-1.45397e-163	-1.43342e-162	2.4828e-163	-7.42996e-163	4.92741e-163	-3.29866e-164	-3.75306e-163	0
-9.02073e-164	5.19473e-164	1.928e-163	6.21904e-163	8.02712e-164	1.16516e-163	-1.18628e-163	-7.77753e-163	2.38746e-163	-2.64019e-163	-7.12964e-163	-4.9266e-164	-9.24248e-163	-1.48213e-162	3.67736e-164	-6.1609e-163	3.64957e-163	-1.60335e-163	7.1129e-164	-7.46043e-164	-2.45802e-163	6.77524e-163	1.7821e-163	-1.45397e-163	-1.43342e-162	2.4828e-163	-7.42996e-163	4.92741e-163	-3.29866e-164	-3.75306e-163	0
-9.02073e-164	5.19473e-164	1.928e-163	6.21904e-163	8.02712e-164	1.16516e-163	-1.18628e-163	-7.77753e-163	2.38746e-163	-2.64019e-163	-7.12964e-163	-4.9266e-164	-9.24248e-163	-1.48213e-162	3.67736e-164	-6.1609e-163	3.64957e-163	-1.60335e-163	7.1129e-164	-7.46043e-164	-2.45802e-163	6.77524e-163	1.7821e-163	-1.45397e-163	-1.43342e-162	2.4828e-163	-7.42996e-163	4.92741e-163	-3.29866e-164	-3.75306e-163	0
-9.02073e-164	5.19473e-164	1.928e-163	6.21904e-163	8.02712e-164	1.16516e-163	-1.18628e-163	-7.77753e-163	2.38746e-163	-2.64019e-163	-7.12964e-163	-4.9266e-164	-9.24248e-163	-1.48213e-162	3.67736e-164	-6.1609e-163	3.64957e-163	-1.60335e-163	7.1129e-164	-7.46043e-164	-2.45802e-163	6.77524e-163	1.7821e-163	-1.45397e-163	-1.43342e-162	2.4828e-163	-7.42996e-163	4.92741e-163	-3.29866e-164	-3.75306e-163	0
-9.02073e-164	5.19473e-164	1.928e-163	6.21904e-163	8.02712e-164	1.16516e-163	-1.18628e-163	-7.77753e-163	2.38746e-163	-2.64019e-163	-7.12964e-163	-4.9266e-164	-9.24248e-163	-1.48213e-162	3.67736e-164	-6.1609e-163	3.64957e-163	-1.60335e-163	7.1129e-164	-7.46043e-164	-2.45802e-163	6.77524e-163	1.7821e-163	-1.45397e-163	-1.43342e-162	2.4828e-163	-7.42996e-163	4.92741e-163	-3.29866e-164	-3.75306e-163	0
-9.02073e-164	5.19473e-164	1.928e-163	6.21904e-163	8.02712e-164	1.16516e-163	-1.18628e-163	-7.77753e-163	2.38746e-163	-2.64019e-163	-7.12964e-163	-4.9266e-164	-9.24248e-163	-1.48213e-162	3.67736e-164	-6.1609e-163	3.64957e-163	-1.60335e-163	7.1129e-164	-7.46043e-164	-2.45802e-163	6.77524e-163	1.7821e-163	-1.45397e-163	-1.43342e-162	2.4828e-163	-7.42996e-163	4.92741e-163	-3.29866e-164	-3.75306e-163	0
-9.02073e-164	5.19473e-164	1.928e-163	6.21904e-163	8.02712e-164	1.16516e-163	-1.18628e-163	-7.77753e-163	2.38746e-163	-2.64019e-163	-7.12964e-163	-4.9266e-164	-9.24248e-163	-1.48213e-162	3.67736e-164	-6.1609e-163	3.64957e-163	-1.60335e-163	7.1129e-164	-7.46043e-164	-2.45802e-163	6.77524e-163	1.7821e-163	-1.45397e-163	-1.43342e-162	2.4828e-163	-7.42996e-163	4.92741e-163	-3.29866e-164	-3.75306e-163	0
-9.02073e-164	5.19473e-164	1.928e-163	6.21904e-163	8.02712e-164	1.16516e-163	-1.18628e-163	-7.77753e-163	2.38746e-163	-2.64019e-163	-7.12964e-163	-4.9266e-164	-9.24248e-163	-1.48213e-162	3.67736e-164	-6.1609e-163	3.64957e-163	-1.60335e-163	7.1129e-164	-7.46043e-164	-2.45802e-163	6.77524e-163	1.7821e-163	-1.45397e-163	-1.43342e-162	2.4828e-163	-7.42996e-163	4.92741e-163	-3.29866e-164	-3.75306e-163	0
-9.02073e-164	5.19473e-164	1.928e-163	6.21904e-163	8.02712e-164	1.16516e-163	-1.18628e-163	-7.77753e-163	2.38746e-163	-2.64019e-163	-7.12964e-163	-4.9266e-164	-9.24248e-163	-1.48213e-162	3.67736e-164	-6.1609e-163	3.64957e-163	-1.60335e-163	7.1129e-164	-7.46043e-164	-2.45802e-163	6.77524e-163	1.7821e-163	-1.45397e-163	-1.43342e-162	2.4828e-163	-7.42996e-163	4.92741e-163	-3.29866e-164	-3.75306e-163	0
-9.02073e-164	5.19473e-164	1.928e-163	6.21904e-163	8.02712e-164	1.16516e-163	-1.18628e-163	-7.77753e-163	2.38746e-163	-2.64019e-163	-7.12964e-163	-4.9266e-164	-9.24248e-163	-1.48213e-162	3.67736e-164	-6.1609e-163	3.64957e-163	-1.60335e-163	7.1129e-164	-7.46043e-164	-2.45802e-163	6.77524e-163	1.7821e-163	-1.45397e-163	-1.43342e-162	2.4828e-163	-7.42996e-163	4.92741e-163	-3.29866e-164	-3.75306e-163	0
-9.02073e-164	5.19473e-164	1.928e-163	6.21904e-163	8.02712e-164	1.16516e-163	-1.18628e-163	-7.77753e-163	2.38746e-163	-2.64019e-163	-7.12964e-163	-4.9266e-164	-9.24248e-163	-1.48213e-162	3.67736e-164	-6.1609e-163	3.64957e-163	-1.60335e-163	7.1129e-164	-7.46043e-164	-2.45802e-163	6.77524e-163	1.7821e-163	-1.45397e-163	-1.43342e-162	2.4828e-163	-7.42996e-163	4.92741e-163	-3.29866e-164	-3.75306e-163	0
-9.02073e-164	5.19473e-164	1.928e-163	6.21904e-163	8.02712e-164	1.16516e-163	-1.18628e-163	-7.77753e-163	2.38746e-163	-2.64019e-163	-7.12964e-163	-4.9266e-164	-9.24248e-163	-1.48213e-162	3.67736e-164	-6.1609e-163	3.64957e-163	-1.60335e-163	7.1129e-164	-7.46043e-164	-2.45802e-163	6.77524e-163	1.7821e-163	-1.45397e-163	-1.43342e-162	2.4828e-163	-7.42996e-163	4.92741e-163	-3.29866e-164	-3.75306e-163	0
-9.02073e-164	5.19473e-164	1.928e-163	6.21904e-163	8.02712e-164	1.16516e-163	-1.18628e-163	-7.77753e-163	2.38746e-163	-2.64019e-163	-7.12964e-163	-4.9266e-164	-9.24248e-163	-1.48213e-162	3.67736e-164	-6.1609e-163	3.64957e-163	-1.60335e-163	7.1129e-164	-7.46043e-164	-2.45802e-163	6.77524e-163	1.7821e-163	-1.45397e-163	-1.43342e-162	2.4828e-163	-7.42996e-163	4.92741e-163	-3.29866e-164	-3.75306e-163	0
-9.02073e-164	5.19473e-164	1.928e-163	6.21904e-163	8.02712e-164	1.16516e-163	-1.18628e-163	-7.77753e-163	2.38746e-163	-2.64019e-163	-7.12964e-163	-4.9266e-164	-9.24248e-163	-1.48213e-162	3.67736e-164	-6.1609e-163	3.64957e-163	-1.60335e-163	7.1129e-164	-7.46043e-164	-2.45802e-163	6.77524e-163	1.7821e-163	-1.45397e-163	-1.43342e-162	2.4828e-163	-7.42996e-163	4.92741e-163	-3.29866e-164	-3.75306e-163	0
-9.02073e-164	5.19473e-164	1.928e-163	6.21904e-163	8.02712e-164	1.16516e-163	-1.18628e-163	-7.77753e-163	2.38746e-163	-2.64019e-163	-7.12964e-163	-4.9266e-164	-9.24248e-163	-1.48213e-162	3.67736e-164	-6.1609e-163	3.64957e-163	-1.60335e-163	7.1129e-164	-7.46043e-164	-2.45802e-163	6.77524e-163	1.7821e-163	-1.45397e-163	-1.43342e-162	2.4828e-163	-7.42996e-163	4.92741e-163	-3.29866e-164	-3.75306e-163	0
-9.02073e-164	5.19473e-164	1.928e-163	6.21904e-163	8.02712e-164	1.16516e-163	-1.18628e-163	-7.77753e-163	2.38746e-163	-2.64019e-163	-7.12964e-163	-4.9266e-164	-9.24248e-163	-1.48213e-162	3.67736e-164	-6.1609e-163	3.64957e-163	-1.60335e-163	7.1129e-164	-7.46043e-164	-2.45802e-163	6.77524e-163	1.7821e-163	-1.45397e-163	-1.43342e-162	2.4828e-163	-7.42996e-163	4.92741e-163	-3.29866e-164	-3.75306e-163	0
-9.02073e-164	5.19473e-164	1.928e-163	6.21904e-163	8.02712e-164	1.16516e-163	-1.18628e-163	-7.77753e-163	2.38746e-163	-2.64019e-163	-7.12964e-163	-4.9266e-164	-9.24248e-163	-1.48213e-162	3.67736e-164	-6.1609e-163	3.64957e-163	-1.60335e-163	7.1129e-164	-7.46043e-164	-2.45802e-163	6.77524e-163	1.7821e-163	-1.45397e-163	-1.43342e-162	2.4828e-163	-7.42996e-163	4.92741e-163	-3.29866e-164	-3.75306e-163	0
-9.02073e-164	5.19473e-164	1.928e-163	6.21904e-163	8.02712e-164	1.16516e-163	-1.18628e-163	-7.77753e-163	2.38746e-163	-2.64019e-163	-7.12964e-163	-4.9266e-164	-9.24248e-163	-1.48213e-162	3.67736e-164	-6.1609e-163	3.64957e-163	-1.60335e-163	7.1129e-164	-7.46043e-164	-2.45802e-163	6.77524e-163	1.7821e-163	-1.45397e-163	-1.43342e-162	2.4828e-163	-7.42996e-163	4.92741e-163	-3.29866e-164	-3.75306e-163	0
-9.02073e-164	5.19473e-164	1.928e-163	6.21904e-163	8.02712e-164	1.16516e-163	-1.18628e-163	-7.77753e-163	2.38746e-163	-2.64019e-163	-7.12964e-163	-4.9266e-164	-9.24248e-163	-1.48213e-162	3.67736e-164	-6.1609e-163	3.64957e-163	-1.60335e-163	7.1129e-164	-7.46043e-164	-2.45802e-163	6.77524e-163	1.7821e-163	-1.45397e-163	-1.43342e-162	2.4828e-163	-7.42996e-163	4.92741e-163	-3.29866e-164	-3.75306e-163	0
-9.02073e-164	5.19473e-164	1.928e-163	6.21904e-163	8.02712e-164	1.16516e-163	-1.18628e-163	-7.77753e-163	2.38746e-163	-2.64019e-163	-7.12964e-163	-4.9266e-164	-9.24248e-163	-1.48213e-162	3.67736e-164	-6.1609e-163	3.64957e-163	-1.60335e-163	7.1129e-164	-7.46043e-164	-2.45802e-163	6.77524e-163	1.7821e-163	-1.45397e-163	-1.43342e-162	2.4828e-163	-7.42996e-163	4.92741e-163	-3.29866e-164	-3.75306e-163	0
-9.02073e-164	5.19473e-164	1.928e-163	6.21904e-163	8.02712e-164	1.16516e-163	-1.18628e-163	-7.77753e-163	2.38746e-163	-2.64019e-163	-7.12964e-163	-4.9266e-164	-9.24248e-163	-1.48213e-162	3.67736e-164	-6.1609e-163	3.64957e-163	-1.60335e-163	7.1129e-164	-7.46043e-164	-2.45802e-163	6.77524e-163	1.7821e-163	-1.45397e-163	-1.43342e-162	2.4828e-163	-7.42996e-163	4.92741e-163	-3.29866e-164	-3.75306e-163	0
-9.02073e-164	5.19473e-164	1.928e-163	6.21904e-163	8.02712e-164	1.16516e-163	-1.18628e-163	-7.77753e-163	2.38746e-163	-2.64019e-163	-7.12964e-163	-4.9266e-164	-9.24248e-163	-1.48213e-162	3.67736e-164	-6.1609e-163	3.64957e-163	-1.60335e-163	7.1129e-164	-7.46043e-164	-2.45802e-163	6.77524e-163	1.7821e-163	-1.45397e-163	-1.43342e-162	2.4828e-163	-7.42996e-163	4.92741e-163	-3.29866e-164	-3.75306e-163	0
-9.02073e-164	5.19473e-164	1.928e-163	6.21904e-163	8.02712e-164	1.16516e-163	-1.18628e-163	-7.77753e-163	2.38746e-163	-2.64019e-163	-7.12964e-163	-4.9266e-164	-9.24248e-163	-1.48213e-162	3.67736e-164	-6.1609e-163	3.64957e-163	-1.60335e-163	7.1129e-164	-7.46043e-164	-2.45802e-163	6.77524e-163	1.7821e-163	-1.45397e-163	-1.43342e-162	2.4828e-163	-7.42996e-163	4.92741e-163	-3.29866e-164	-3.75306e-163	0
-9.02073e-164	5.19473e-164	1.928e-163	6.21904e-163	8.02712e-164	1.16516e-163	-1.18628e-163	-7.77753e-163	2.38746e-163	-2.64019e-163	-7.12964e-163	-4.9266e-164	-9.24248e-163	-1.48213e-162	3.67736e-164	-6.1609e-163	3.64957e-163	-1.60335e-163	7.1129e-164	-7.46043e-164	-2.45802e-163	6.77524e-163	1.7821e-163	-1.45397e-163	-1.43342e-162	2.4828e-163	-7.42996e-163	4.92741e-163	-3.29866e-164	-3.75306e-163	0
-9.02073e-164	5.19473e-164	1.928e-163	6.21904e-163	8.02712e-164	1.16516e-163	-1.18628e-163	-7.77753e-163	2.38746e-163	-2.64019e-163	-7.12964e-163	-4.9266e-164	-9.24248e-163	-1.48213e-162	3.67736e-164	-6.1609e-163	3.64957e-163	-1.60335e-163	7.1129e-164	-7.46043e-164	-2.45802e-163	6.77524e-163	1.7821e-163	-1.45397e-163	-1.43342e-162	2.4828e-163	-7.42996e-163	4.92741e-163	-3.29866e-164	-3.75306e-163	0
-9.02073e-164	5.19473e-164	1.928e-163	6.21904e-163	8.02712e-164	1.16516e-163	-1.18628e-163	-7.77753e-163	2.38746e-163	-2.64019e-163	-7.12964e-163	-4.9266e-164	-9.24248e-163	-1.48213e-162	3.67736e-164	-6.1609e-163	3.64957e-163	-1.60335e-163	7.1129e-164	-7.46043e-164	-2.45802e-163	6.77524e-163	1.7821e-163	-1.45397e-163	-1.43342e-162	2.4828e-163	-7.42996e-163	4.92741e-163	-3.29866e-164	-3.75306e-163	0
-9.02073e-164	5.19473e-164	1.928e-163	6.21904e-163	8.02712e-164	1.16516e-163	-1.18628e-163	-7.77753e-163	2.38746e-163	-2.64019e-163	-7.12964e-163	-4.9266e-164	-9.24248e-163	-1.48213e-162	3.67736e-164	-6.1609e-163	3.64957e-163	-1.60335e-163	7.1129e-164	-7.46043e-164	-2.45802e-163	6.77524e-163	1.7821e-163	-1.45397e-163	-1.43342e-162	2.4828e-163	-7.42996e-163	4.92741e-163	-3.29866e-164	-3.75306e-163	0
-9.02073e-164	5.19473e-164	1.928e-163	6.21904e-163	8.02712e-164	1.16516e-163	-1.18628e-163	-7.77753e-163	2.38746e-163	-2.64019e-163	-7.12964e-163	-4.9266e-164	-9.24248e-163	-1.48213e-162	3.67736e-164	-6.1609e-163	3.64957e-163	-1.60335e-163	7.1129e-164	-7.46043e-164	-2.45802e-163	6.77524e-163	1.7821e-163	-1.45397e-163	-1.43342e-162	2.4828e-163	-7.42996e-163	4.92741e-163	-3.29866e-164	-3.75306e-163	0
-9.02073e-164	5.19473e-164	1.928e-163	6.21904e-163	8.02712e-164	1.16516e-163	-1.18628e-163	-7.77753e-163	2.38746e-163	-2.64019e-163	-7.12964e-163	-4.9266e-164	-9.24248e-163	-1.48213e-162	3.67736e-164	-6.1609e-163	3.64957e-163	-1.60335e-163	7.1129e-164	-7.46043e-164	-2.45802e-163	6.77524e-163	1.7821e-163	-1.45397e-163	-1.43342e-162	2.4828e-163	-7.42996e-163	4.92741e-163	-3.29866e-164	-3.75306e-163	0
-9.02073e-164	5.19473e-164	1.928e-163	6.21904e-163	8.02712e-164	1.16516e-163	-1.18628e-163	-7.77753e-163	2.38746e-163	-2.64019e-163	-7.12964e-163	-4.9266e-164	-9.24248e-163	-1.48213e-162	3.67736e-164	-6.1609e-163	3.64957e-163	-1.60335e-163	7.1129e-164	-7.46043e-164	-2.45802e-163	6.77524e-163	1.7821e-163	-1.45397e-163	-1.43342e-162	2.4828e-163	-7.42996e-163	4.92741e-163	-3.29866e-164	-3.75306e-163	0
-9.02073e-164	5.19473e-164	1.928e-163	6.21904e-163	8.02712e-164	1.16516e-163	-1.18628e-163	-7.77753e-163	2.38746e-163	-2.64019e-163	-7.12964e-163	-4.9266e-164	-9.24248e-163	-1.48213e-162	3.67736e-164	-6.1609e-163	3.64957e-163	-1.60335e-163	7.1129e-164	-7.46043e-164	-2.45802e-163	6.77524e-163	1.7821e-163	-1.45397e-163	-1.43342e-162	2.4828e-163	-7.42996e-163	4.92741e-163	-3.29866e-164	-3.75306e-163	0
-9.02073e-164	5.19473e-164	1.928e-163	6.21904e-163	8.02712e-164	1.16516e-163	-1.18628e-163	-7.77753e-163	2.38746e-163	-2.64019e-163	-7.12964e-163	-4.9266e-164	-9.24248e-163	-1.48213e-162	3.67736e-164	-6.1609e-163	3.64957e-163	-1.60335e-163	7.1129e-164	-7.46043e-164	-2.45802e-163	6.77524e-163	1.7821e-163	-1.45397e-163	-1.43342e-162	2.4828e-163	-7.42996e-163	4.92741e-163	-3.29866e-164	-3.75306e-163	0
-9.02073e-164	5.19473e-164	1.928e-163	6.21904e-163	8.02712e-164	1.16516e-163	-1.18628e-163	-7.77753e-163	2.38746e-163	-2.64019e-163	-7.12964e-163	-4.9266e-164	-9.24248e-163	-1.48213e-162	3.67736e-164	-6.1609e-163	3.64957e-163	-1.60335e-163	7.1129e-164	-7.46043e-164	-2.45802e-163	6.77524e-163	1.7821e-163	-1.45397e-163	-1.43342e-162	2.4828e-163	-7.42996e-163	4.92741e-163	-3.29866e-164	-3.75306e-163	0
-9.02073e-164	5.19473e-164	1.928e-163	6.21904e-163	8.02712e-164	1.16516e-163	-1.18628e-163	-7.77753e-163	2.38746e-163	-2.64019e-163	-7.12964e-163	-4.9266e-164	-9.24248e-163	-1.48213e-162	3.67736e-164	-6.1609e-163	3.64957e-163	-1.60335e-163	7.1129e-164	-7.46043e-164	-2.45802e-163	6.77524e-163	1.7821e-163	-1.45397e-163	-1.43342e-162	2.4828e-163	-7.42996e-163	4.92741e-163	-3.29866e-164	-3.75306e-163	0
-9.02073e-164	5.19473e-164	1.928e-163	6.21904e-163	8.02712e-164	1.16516e-163	-1.18628e-163	-7.77753e-163	2.38746e-163	-2.64019e-163	-7.12964e-163	-4.9266e-164	-9.24248e-163	-1.48213e-162	3.67736e-164	-6.1609e-163	3.64957e-163	-1.60335e-163	7.1129e-164	-7.46043e-164	-2.45802e-163	6.77524e-163	1.7821e-163	-1.45397e-163	-1.43342e-162	2.4828e-163	-7.42996e-163	4.92741e-163	-3.29866e-164	-3.75306e-163	0
-9.02073e-164	5.19473e-164	1.928e-163	6.21904e-163	8.02712e-164	1.16516e-163	-1.18628e-163	-7.77753e-163	2.38746e-163	-2.64019e-163	-7.12964e-163	-4.9266e-164	-9.24248e-163	-1.48213e-162	3.67736e-164	-6.1609e-163	3.64957e-163	-1.60335e-163	7.1129e-164	-7.46043e-164	-2.45802e-163	6.77524e-163	1.7821e-163	-1.45397e-163	-1.43342e-162	2.4828e-163	-7.42996e-163	4.92741e-163	-3.29866e-164	-3.75306e-163	0
-9.02073e-164	5.19473e-164	1.928e-163	6.21904e-163	8.02712e-164	1.16516e-163	-1.18628e-163	-7.77753e-163	2.38746e-163	-2.64019e-163	-7.12964e-163	-4.9266e-164	-9.24248e-163	-1.48213e-162	3.67736e-164	-6.1609e-163	3.64957e-163	-1.60335e-163	7.1129e-164	-7.46043e-164	-2.45802e-163	6.77524e-163	1.7821e-163	-1.45397e-163	-1.43342e-162	2.4828e-163	-7.42996e-163	4.92741e-163	-3.29866e-164	-3.75306e-163	0
-9.02073e-164	5.19473e-164	1.928e-163	6.21904e-163	8.02712e-164	1.16516e-163	-1.18628e-163	-7.77753e-163	2.38746e-163	-2.64019e-163	-7.12964e-163	-4.9266e-164	-9.24248e-163	-1.48213e-162	3.67736e-164	-6.1609e-163	3.64957e-163	-1.60335e-163	7.1129e-164	-7.46043e-164	-2.45802e-163	6.77524e-163	1.7821e-163	-1.45397e-163	-1.43342e-162	2.4828e-163	-7.42996e-163	4.92741e-163	-3.29866e-164	-3.75306e-163	0
-9.02073e-164	5.19473e-164	1.928e-163	6.21904e-163	8.02712e-164	1.16516e-163	-1.18628e-163	-7.77753e-163	2.38746e-163	-2.64019e-163	-7.12964e-163	-4.9266e-164	-9.24248e-163	-1.48213e-162	3.67736e-164	-6.1609e-163	3.64957e-163	-1.60335e-163	7.1129e-164	-7.46043e-164	-2.45802e-163	6.77524e-163	1.7821e-163	-1.45397e-163	-1.43342e-162	2.4828e-163	-7.42996e-163	4.92741e-163	-3.29866e-164	-3.75306e-163	0
-9.02073e-164	5.19473e-164	1.928e-163	6.21904e-163	8.02712e-164	1.16516e-163	-1.18628e-163	-7.77753e-163	2.38746e-163	-2.64019e-163	-7.12964e-163	-4.9266e-164	-9.24248e-163	-1.48213e-162	3.67736e-164	-6.1609e-163	3.64957e-163	-1.60335e-163	7.1129e-164	-7.46043e-164	-2.45802e-163	6.77524e-163	1.7821e-163	-1.45397e-163	-1.43342e-162	2.4828e-163	-7.42996e-163	4.92741e-163	-3.29866e-164	-3.75306e-163	0
-9.02073e-164	5.19473e-164	1.928e-163	6.21904e-163	8.02712e-164	1.16516e-163	-1.18628e-163	-7.77753e-163	2.38746e-163	-2.64019e-163	-7.12964e-163	-4.9266e-164	-9.24248e-163	-1.48213e-162	3.67736e-164	-6.1609e-163	3.64957e-163	-1.60335e-163	7.1129e-164	-7.46043e-164	-2.45802e-163	6.77524e-163	1.7821e-163	-1.45397e-163	-1.43342e-162	2.4828e-163	-7.42996e-163	4.92741e-163	-3.29866e-164	-3.75306e-163	0
-9.02073e-164	5.19473e-164	1.928e-163	6.21904e-163	8.02712e-164	1.16516e-163	-1.18628e-163	-7.77753e-163	2.38746e-163	-2.64019e-163	-7.12964e-163	-4.9266e-164	-9.24248e-163	-1.48213e-162	3.67736e-164	-6.1609e-163	3.64957e-163	-1.60335e-163	7.1129e-164	-7.46043e-164	-2.45802e-163	6.77524e-163	1.7821e-163	-1.45397e-163	-1.43342e-162	2.4828e-163	-7.42996e-163	4.92741e-163	-3.29866e-164	-3.75306e-163	0
-9.02073e-164	5.19473e-164	1.928e-163	6.21904e-163	8.02712e-164	1.16516e-163	-1.18628e-163	-7.77753e-163	2.38746e-163	-2.64019e-163	-7.12964e-163	-4.9266e-164	-9.24248e-163	-1.48213e-162	3.67736e-164	-6.1609e-163	3.64957e-163	-1.60335e-163	7.1129e-164	-7.46043e-164	-2.45802e-163	6.77524e-163	1.7821e-163	-1.45397e-163	-1.43342e-162	2.4828e-163	-7.42996e-163	4.92741e-163	-3.29866e-164	-3.75306e-163	0
-9.02073e-164	5.19473e-164	1.928e-163	6.21904e-163	8.02712e-164	1.16516e-163	-1.18628e-163	-7.77753e-163	2.38746e-163	-2.64019e-163	-7.12964e-163	-4.9266e-164	-9.24248e-163	-1.48213e-162	3.67736e-164	-6.1609e-163	3.64957e-163	-1.60335e-163	7.1129e-164	-7.46043e-164	-2.45802e-163	6.77524e-163	1.7821e-163	-1.45397e-163	-1.43342e-162	2.4828e-163	-7.42996e-163	4.92741e-163	-3.29866e-164	-3.75306e-163	0
-9.02073e-164	5.19473e-164	1.928e-163	6.21904e-163	8.02712e-164	1.16516e-163	-1.18628e-163	-7.77753e-163	2.38746e-163	-2.64019e-163	-7.12964e-163	-4.9266e-164	-9.24248e-163	-1.48213e-162	3.67736e-164	-6.1609e-163	3.64957e-163	-1.60335e-163	7.1129e-164	-7.46043e-164	-2.45802e-163	6.77524e-163	1.7821e-163	-1.45397e-163	-1.43342e-162	2.4828e-163	-7.42996e-163	4.92741e-163	-3.29866e-164	-3.75306e-163	0
-9.02073e-164	5.19473e-164	1.928e-163	6.21904e-163	8.02712e-164	1.16516e-163	-1.18628e-163	-7.77753e-163	2.38746e-163	-2.64019e-163	-7.12964e-163	-4.9266e-164	-9.24248e-163	-1.48213e-162	3.67736e-164	-6.1609e-163	3.64957e-163	-1.60335e-163	7.1129e-164	-7.46043e-164	-2.45802e-163	6.77524e-163	1.7821e-163	-1.45397e-163	-1.43342e-162	2.4828e-163	-7.42996e-163	4.92741e-163	-3.29866e-164	-3.75306e-163	0
-9.02073e-164	5.19473e-164	1.928e-163	6.21904e-163	8.02712e-164	1.16516e-163	-1.18628e-163	-7.77753e-163	2.38746e-163	-2.64019e-163	-7.12964e-163	-4.9266e-164	-9.24248e-163	-1.48213e-162	3.67736e-164	-6.1609e-163	3.64957e-163	-1.60335e-163	7.1129e-164	-7.46043e-164	-2.45802e-163	6.77524e-163	1.7821e-163	-1.45397e-163	-1.43342e-162	2.4828e-163	-7.42996e-163	4.92741e-163	-3.29866e-164	-3.75306e-163	0
-9.02073e-164	5.19473e-164	1.928e-163	6.21904e-163	8.02712e-164	1.16516e-163	-1.18628e-163	-7.77753e-163	2.38746e-163	-2.64019e-163	-7.12964e-163	-4.9266e-164	-9.24248e-163	-1.48213e-162	3.67736e-164	-6.1609e-163	3.64957e-163	-1.60335e-163	7.1129e-164	-7.46043e-164	-2.45802e-163	6.77524e-163	1.7821e-163	-1.45397e-163	-1.43342e-162	2.4828e-163	-7.42996e-163	4.92741e-163	-3.29866e-164	-3.75306e-163	0
-9.02073e-164	5.19473e-164	1.928e-163	6.21904e-163	8.02712e-164	1.16516e-163	-1.18628e-163	-7.77753e-163	2.38746e-163	-2.64019e-163	-7.12964e-163	-4.9266e-164	-9.24248e-163	-1.48213e-162	3.67736e-164	-6.1609e-163	3.64957e-163	-1.60335e-163	7.1129e-164	-7.46043e-164	-2.45802e-163	6.77524e-163	1.7821e-163	-1.45397e-163	-1.43342e-162	2.4828e-163	-7.42996e-163	4.92741e-163	-3.29866e-164	-3.75306e-163	0
-9.02073e-164	5.19473e-164	1.928e-163	6.21904e-163	8.02712e-164	1.16516e-163	-1.18628e-163	-7.77753e-163	2.38746e-163	-2.64019e-163	-7.12964e-163	-4.9266e-164	-9.24248e-163	-1.48213e-162	3.67736e-164	-6.1609e-163	3.64957e-163	-1.60335e-163	7.1129e-164	-7.46043e-164	-2.45802e-163	6.77524e-163	1.7821e-163	-1.45397e-163	-1.43342e-162	2.4828e-163	-7.42996e-163	4.92741e-163	-3.29866e-164	-3.75306e-163	0
-9.02073e-164	5.19473e-164	1.928e-163	6.21904e-163	8.02712e-164	1.16516e-163	-1.18628e-163	-7.77753e-163	2.38746e-163	-2.64019e-163	-7.12964e-163	-4.9266e-164	-9.24248e-163	-1.48213e-162	3.67736e-164	-6.1609e-163	3.64957e-163	-1.60335e-163	7.1129e-164	-7.46043e-164	-2.45802e-163	6.77524e-163	1.7821e-163	-1.45397e-163	-1.43342e-162	2.4828e-163	-7.42996e-163	4.92741e-163	-3.29866e-164	-3.75306e-163	0
-9.02073e-164	5.19473e-164	1.928e-163	6.21904e-163	8.02712e-164	1.16516e-163	-1.18628e-163	-7.77753e-163	2.38746e-163	-2.64019e-163	-7.12964e-163	-4.9266e-164	-9.24248e-163	-1.48213e-162	3.67736e-164	-6.1609e-163	3.64957e-163	-1.60335e-163	7.1129e-164	-7.46043e-164	-2.45802e-163	6.77524e-163	1.7821e-163	-1.45397e-163	-1.43342e-162	2.4828e-163	-7.42996e-163	4.92741e-163	-3.29866e-164	-3.75306e-163	0
-9.02073e-164	5.19473e-164	1.928e-163	6.21904e-163	8.02712e-164	1.16516e-163	-1.18628e-163	-7.77753e-163	2.38746e-163	-2.64019e-163	-7.12964e-163	-4.9266e-164	-9.24248e-163	-1.48213e-162	3.67736e-164	-6.1609e-163	3.64957e-163	-1.60335e-163	7.1129e-164	-7.46043e-164	-2.45802e-163	6.77524e-163	1.7821e-163	-1.45397e-163	-1.43342e-162	2.4828e-163	-7.42996e-163	4.92741e-163	-3.29866e-164	-3.75306e-163	0
-9.02073e-164	5.19473e-164	1.928e-163	6.21904e-163	8.02712e-164	1.16516e-163	-1.18628e-163	-7.77753e-163	2.38746e-163	-2.64019e-163	-7.12964e-163	-4.9266e-164	-9.24248e-163	-1.48213e-162	3.67736e-164	-6.1609e-163	3.64957e-163	-1.60335e-163	7.1129e-164	-7.46043e-164	-2.45802e-163	6.77524e-163	1.7821e-163	-1.45397e-163	-1.43342e-162	2.4828e-163	-7.42996e-163	4.92741e-163	-3.29866e-164	-3.75306e-163	0
-9.02073e-164	5.19473e-164	1.928e-163	6.21904e-163	8.02712e-164	1.16516e-163	-1.18628e-163	-7.77753e-163	2.38746e-163	-2.64019e-163	-7.12964e-163	-4.9266e-164	-9.24248e-163	-1.48213e-162	3.67736e-164	-6.1609e-163	3.64957e-163	-1.60335e-163	7.1129e-164	-7.46043e-164	-2.45802e-163	6.77524e-163	1.7821e-163	-1.45397e-163	-1.43342e-162	2.4828e-163	-7.42996e-163	4.92741e-163	-3.29866e-164	-3.75306e-163	0
-9.02073e-164	5.19473e-164	1.928e-163	6.21904e-163	8.02712e-164	1.16516e-163	-1.18628e-163	-7.77753e-163	2.38746e-163	-2.64019e-163	-7.12964e-163	-4.9266e-164	-9.24248e-163	-1.48213e-162	3.67736e-164	-6.1609e-163	3.64957e-163	-1.60335e-163	7.1129e-164	-7.46043e-164	-2.45802e-163	6.77524e-163	1.7821e-163	-1.45397e-163	-1.43342e-162	2.4828e-163	-7.42996e-163	4.92741e-163	-3.29866e-164	-3.75306e-163	0
-9.02073e-164	5.19473e-164	1.928e-163	6.21904e-163	8.02712e-164	1.16516e-163	-1.18628e-163	-7.77753e-163	2.38746e-163	-2.64019e-163	-7.12964e-163	-4.9266e-164	-9.24248e-163	-1.48213e-162	3.67736e-164	-6.1609e-163	3.64957e-163	-1.60335e-163	7.1129e-164	-7.46043e-164	-2.45802e-163	6.77524e-163	1.7821e-163	-1.45397e-163	-1.43342e-162	2.4828e-163	-7.42996e-163	4.92741e-163	-3.29866e-164	-3.75306e-163	0
-9.02073e-164	5.19473e-164	1.928e-163	6.21904e-163	8.02712e-164	1.16516e-163	-1.18628e-163	-7.77753e-163	2.38746e-163	-2.64019e-163	-7.12964e-163	-4.9266e-164	-9.24248e-163	-1.48213e-162	3.67736e-164	-6.1609e-163	3.64957e-163	-1.60335e-163	7.1129e-164	-7.46043e-164	-2.45802e-163	6.77524e-163	1.7821e-163	-1.45397e-163	-1.43342e-162	2.4828e-163	-7.42996e-163	4.92741e-163	-3.29866e-164	-3.75306e-163	0
-9.02073e-164	5.19473e-164	1.928e-163	6.21904e-163	8.02712e-164	1.16516e-163	-1.18628e-163	-7.77753e-163	2.38746e-163	-2.64019e-163	-7.12964e-163	-4.9266e-164	-9.24248e-163	-1.48213e-162	3.67736e-164	-6.1609e-163	3.64957e-163	-1.60335e-163	7.1129e-164	-7.46043e-164	-2.45802e-163	6.77524e-163	1.7821e-163	-1.45397e-163	-1.43342e-162	2.4828e-163	-7.42996e-163	4.92741e-163	-3.29866e-164	-3.75306e-163	0
-9.02073e-164	5.19473e-164	1.928e-163	6.21904e-163	8.02712e-164	1.16516e-163	-1.18628e-163	-7.77753e-163	2.38746e-163	-2.64019e-163	-7.12964e-163	-4.9266e-164	-9.24248e-163	-1.48213e-162	3.67736e-164	-6.1609e-163	3.64957e-163	-1.60335e-163	7.1129e-164	-7.46043e-164	-2.45802e-163	6.77524e-163	1.7821e-163	-1.45397e-163	-1.43342e-162	2.4828e-163	-7.42996e-163	4.92741e-163	-3.29866e-164	-3.75306e-163	0
-9.02073e-164	5.19473e-164	1.928e-163	6.21904e-163	8.02712e-164	1.16516e-163	-1.18628e-163	-7.77753e-163	2.38746e-163	-2.64019e-163	-7.12964e-163	-4.9266e-164	-9.24248e-163	-1.48213e-162	3.67736e-164	-6.1609e-163	3.64957e-163	-1.60335e-163	7.1129e-164	-7.46043e-164	-2.45802e-163	6.77524e-163	1.7821e-163	-1.45397e-163	-1.43342e-162	2.4828e-163	-7.42996e-163	4.92741e-163	-3.29866e-164	-3.75306e-163	0
-9.02073e-164	5.19473e-164	1.928e-163	6.21904e-163	8.02712e-164	1.16516e-163	-1.18628e-163	-7.77753e-163	2.38746e-163	-2.64019e-163	-7.12964e-163	-4.9266e-164	-9.24248e-163	-1.48213e-162	3.67736e-164	-6.1609e-163	3.64957e-163	-1.60335e-163	7.1129e-164	-7.46043e-164	-2.45802e-163	6.77524e-163	1.7821e-163	-1.45397e-163	-1.43342e-162	2.4828e-163	-7.42996e-163	4.92741e-163	-3.29866e-164	-3.75306e-163	0
-9.02073e-164	5.19473e-164	1.928e-163	6.21904e-163	8.02712e-164	1.16516e-163	-1.18628e-163	-7.77753e-163	2.38746e-163	-2.64019e-163	-7.12964e-163	-4.9266e-164	-9.24248e-163	-1.48213e-162	3.67736e-164	-6.1609e-163	3.64957e-163	-1.60335e-163	7.1129e-164	-7.46043e-164	-2.45802e-163	6.77524e-163	1.7821e-163	-1.45397e-163	-1.43342e-162	2.4828e-163	-7.42996e-163	4.92741e-163	-3.29866e-164	-3.75306e-163	0
-9.02073e-164	5.19473e-164	1.928e-163	6.21904e-163	8.02712e-164	1.16516e-163	-1.18628e-163	-7.77753e-163	2.38746e-163	-2.64019e-163	-7.12964e-163	-4.9266e-164	-9.24248e-163	-1.48213e-162	3.67736e-164	-6.1609e-163	3.64957e-163	-1.60335e-163	7.1129e-164	-7.46043e-164	-2.45802e-163	6.77524e-163	1.7821e-163	-1.45397e-163	-1.43342e-162	2.4828e-163	-7.42996e-163	4.92741e-163	-3.29866e-164	-3.75306e-163	0
-9.02073e-164	5.19473e-164	1.928e-163	6.21904e-163	8.02712e-164	1.16516e-163	-1.18628e-163	-7.77753e-163	2.38746e-163	-2.64019e-163	-7.12964e-163	-4.9266e-164	-9.24248e-163	-1.48213e-162	3.67736e-164	-6.1609e-163	3.64957e-163	-1.60335e-163	7.1129e-164	-7.46043e-164	-2.45802e-163	6.77524e-163	1.7821e-163	-1.45397e-163	-1.43342e-162	2.4828e-163	-7.42996e-163	4.92741e-163	-3.29866e-164	-3.75306e-163	0
-9.02073e-164	5.19473e-164	1.928e-163	6.21904e-163	8.02712e-164	1.16516e-163	-1.18628e-163	-7.77753e-163	2.38746e-163	-2.64019e-163	-7.12964e-163	-4.9266e-164	-9.24248e-163	-1.48213e-162	3.67736e-164	-6.1609e-163	3.64957e-163	-1.60335e-163	7.1129e-164	-7.46043e-164	-2.45802e-163	6.77524e-163	1.7821e-163	-1.45397e-163	-1.43342e-162	2.4828e-163	-7.42996e-163	4.92741e-163	-3.29866e-164	-3.75306e-163	0
-9.02073e-164	5.19473e-164	1.928e-163	6.21904e-163	8.02712e-164	1.16516e-163	-1.18628e-163	-7.77753e-163	2.38746e-163	-2.64019e-163	-7.12964e-163	-4.9266e-164	-9.24248e-163	-1.48213e-162	3.67736e-164	-6.1609e-163	3.64957e-163	-1.60335e-163	7.1129e-164	-7.46043e-164	-2.45802e-163	6.77524e-163	1.7821e-163	-1.45397e-163	-1.43342e-162	2.4828e-163	-7.42996e-163	4.92741e-163	-3.29866e-164	-3.75306e-163	0
-9.02073e-164	5.19473e-164	1.928e-163	6.21904e-163	8.02712e-164	1.16516e-163	-1.18628e-163	-7.77753e-163	2.38746e-163	-2.64019e-163	-7.12964e-163	-4.9266e-164	-9.24248e-163	-1.48213e-162	3.67736e-164	-6.1609e-163	3.64957e-163	-1.60335e-163	7.1129e-164	-7.46043e-164	-2.45802e-163	6.77524e-163	1.7821e-163	-1.45397e-163	-1.43342e-162	2.4828e-163	-7.42996e-163	4.92741e-163	-3.29866e-164	-3.75306e-163	0
-9.02073e-164	5.19473e-164	1.928e-163	6.21904e-163	8.02712e-164	1.16516e-163	-1.18628e-163	-7.77753e-163	2.38746e-163	-2.64019e-163	-7.12964e-163	-4.9266e-164	-9.24248e-163	-1.48213e-162	3.67736e-164	-6.1609e-163	3.64957e-163	-1.60335e-163	7.1129e-164	-7.46043e-164	-2.45802e-163	6.77524e-163	1.7821e-163	-1.45397e-163	-1.43342e-162	2.4828e-163	-7.42996e-163	4.92741e-163	-3.29866e-164	-3.75306e-163	0
-9.02073e-164	5.19473e-164	1.928e-163	6.21904e-163	8.02712e-164	1.16516e-163	-1.18628e-163	-7.77753e-163	2.38746e-163	-2.64019e-163	-7.12964e-163	-4.9266e-164	-9.24248e-163	-1.48213e-162	3.67736e-164	-6.1609e-163	3.64957e-163	-1.60335e-163	7.1129e-164	-7.46043e-164	-2.45802e-163	6.77524e-163	1.7821e-163	-1.45397e-163	-1.43342e-162	2.4828e-163	-7.42996e-163	4.92741e-163	-3.29866e-164	-3.75306e-163	0
-9.02073e-164	5.19473e-164	1.928e-163	6.21904e-163	8.02712e-164	1.16516e-163	-1.18628e-163	-7.77753e-163	2.38746e-163	-2.64019e-163	-7.12964e-163	-4.9266e-164	-9.24248e-163	-1.48213e-162	3.67736e-164	-6.1609e-163	3.64957e-163	-1.60335e-163	7.1129e-164	-7.46043e-164	-2.45802e-163	6.77524e-163	1.7821e-163	-1.45397e-163	-1.43342e-162	2.4828e-163	-7.42996e-163	4.92741e-163	-3.29866e-164	-3.75306e-163	0
-9.02073e-164	5.19473e-164	1.928e-163	6.21904e-163	8.02712e-164	1.16516e-163	-1.18628e-163	-7.77753e-163	2.38746e-163	-2.64019e-163	-7.12964e-163	-4.9266e-164	-9.24248e-163	-1.48213e-162	3.67736e-164	-6.1609e-163	3.64957e-163	-1.60335e-163	7.1129e-164	-7.46043e-164	-2.45802e-163	6.77524e-163	1.7821e-163	-1.45397e-163	-1.43342e-162	2.4828e-163	-7.42996e-163	4.92741e-163	-3.29866e-164	-3.75306e-163	0
-9.02073e-164	5.19473e-164	1.928e-163	6.21904e-163	8.02712e-164	1.16516e-163	-1.18628e-163	-7.77753e-163	2.38746e-163	-2.64019e-163	-7.12964e-163	-4.9266e-164	-9.24248e-163	-1.48213e-162	3.67736e-164	-6.1609e-163	3.64957e-163	-1.60335e-163	7.1129e-164	-7.46043e-164	-2.45802e-163	6.77524e-163	1.7821e-163	-1.45397e-163	-1.43342e-162	2.4828e-163	-7.42996e-163	4.92741e-163	-3.29866e-164	-3.75306e-163	0
-9.02073e-164	5.19473e-164	1.928e-163	6.21904e-163	8.02712e-164	1.16516e-163	-1.18628e-163	-7.77753e-163	2.38746e-163	-2.64019e-163	-7.12964e-163	-4.9266e-164	-9.24248e-163	-1.48213e-162	3.67736e-164	-6.1609e-163	3.64957e-163	-1.60335e-163	7.1129e-164	-7.46043e-164	-2.45802e-163	6.77524e-163	1.7821e-163	-1.45397e-163	-1.43342e-162	2.4828e-163	-7.42996e-163	4.92741e-163	-3.29866e-164	-3.75306e-163	0
-9.02073e-164	5.19473e-164	1.928e-163	6.21904e-163	8.02712e-164	1.16516e-163	-1.18628e-163	-7.77753e-163	2.38746e-163	-2.64019e-163	-7.12964e-163	-4.9266e-164	-9.24248e-163	-1.48213e-162	3.67736e-164	-6.1609e-163	3.64957e-163	-1.60335e-163	7.1129e-164	-7.46043e-164	-2.45802e-163	6.77524e-163	1.7821e-163	-1.45397e-163	-1.43342e-162	2.4828e-163	-7.42996e-163	4.92741e-163	-3.29866e-164	-3.75306e-163	0
-9.02073e-164	5.19473e-164	1.928e-163	6.21904e-163	8.02712e-164	1.16516e-163	-1.18628e-163	-7.77753e-163	2.38746e-163	-2.64019e-163	-7.12964e-163	-4.9266e-164	-9.24248e-163	-1.48213e-162	3.67736e-164	-6.1609e-163	3.64957e-163	-1.60335e-163	7.1129e-164	-7.46043e-164	-2.45802e-163	6.77524e-163	1.7821e-163	-1.45397e-163	-1.43342e-162	2.4828e-163	-7.42996e-163	4.92741e-163	-3.29866e-164	-3.75306e-163	0
-9.02073e-164	5.19473e-164	1.928e-163	6.21904e-163	8.02712e-164	1.16516e-163	-1.18628e-163	-7.77753e-163	2.38746e-163	-2.64019e-163	-7.12964e-163	-4.9266e-164	-9.24248e-163	-1.48213e-162	3.67736e-164	-6.1609e-163	3.64957e-163	-1.60335e-163	7.1129e-164	-7.46043e-164	-2.45802e-163	6.77524e-163	1.7821e-163	-1.45397e-163	-1.43342e-162	2.4828e-163	-7.42996e-163	4.92741e-163	-3.29866e-164	-3.75306e-163	0
-9.02073e-164	5.19473e-164	1.928e-163	6.21904e-163	8.02712e-164	1.16516e-163	-1.18628e-163	-7.77753e-163	2.38746e-163	-2.64019e-163	-7.12964e-163	-4.9266e-164	-9.24248e-163	-1.48213e-162	3.67736e-164	-6.1609e-163	3.64957e-163	-1.60335e-163	7.1129e-164	-7.46043e-164	-2.45802e-163	6.77524e-163	1.7821e-163	-1.45397e-163	-1.43342e-162	2.4828e-163	-7.42996e-163	4.92741e-163	-3.29866e-164	-3.75306e-163	0
-9.02073e-164	5.19473e-164	1.928e-163	6.21904e-163	8.02712e-164	1.16516e-163	-1.18628e-163	-7.77753e-163	2.38746e-163	-2.64019e-163	-7.12964e-163	-4.9266e-164	-9.24248e-163	-1.48213e-162	3.67736e-164	-6.1609e-163	3.64957e-163	-1.60335e-163	7.1129e-164	-7.46043e-164	-2.45802e-163	6.77524e-163	1.7821e-163	-1.45397e-163	-1.43342e-162	2.4828e-163	-7.42996e-163	4.92741e-163	-3.29866e-164	-3.75306e-163	0
-9.02073e-164	5.19473e-164	1.928e-163	6.21904e-163	8.02712e-164	1.16516e-163	-1.18628e-163	-7.77753e-163	2.38746e-163	-2.64019e-163	-7.12964e-163	-4.9266e-164	-9.24248e-163	-1.48213e-162	3.67736e-164	-6.1609e-163	3.64957e-163	-1.60335e-163	7.1129e-164	-7.46043e-164	-2.45802e-163	6.77524e-163	1.7821e-163	-1.45397e-163	-1.43342e-162	2.4828e-163	-7.42996e-163	4.92741e-163	-3.29866e-164	-3.75306e-163	0
-9.02073e-164	5.19473e-164	1.928e-163	6.21904e-163	8.02712e-164	1.16516e-163	-1.18628e-163	-7.77753e-163	2.38746e-163	-2.64019e-163	-7.12964e-163	-4.9266e-164	-9.24248e-163	-1.48213e-162	3.67736e-164	-6.1609e-163	3.64957e-163	-1.60335e-163	7.1129e-164	-7.46043e-164	-2.45802e-163	6.77524e-163	1.7821e-163	-1.45397e-163	-1.43342e-162	2.4828e-163	-7.42996e-163	4.92741e-163	-3.29866e-164	-3.75306e-163	0
-9.02073e-164	5.19473e-164	1.928e-163	6.21904e-163	8.02712e-164	1.16516e-163	-1.18628e-163	-7.77753e-163	2.38746e-163	-2.64019e-163	-7.12964e-163	-4.9266e-164	-9.24248e-163	-1.48213e-162	3.67736e-164	-6.1609e-163	3.64957e-163	-1.60335e-163	7.1129e-164	-7.46043e-164	-2.45802e-163	6.77524e-163	1.7821e-163	-1.45397e-163	-1.43342e-162	2.4828e-163	-7.42996e-163	4.92741e-163	-3.29866e-164	-3.75306e-163	0
-9.02073e-164	5.19473e-164	1.928e-163	6.21904e-163	8.02712e-164	1.16516e-163	-1.18628e-163	-7.77753e-163	2.38746e-163	-2.64019e-163	-7.12964e-163	-4.9266e-164	-9.24248e-163	-1.48213e-162	3.67736e-164	-6.1609e-163	3.64957e-163	-1.60335e-163	7.1129e-164	-7.46043e-164	-2.45802e-163	6.77524e-163	1.7821e-163	-1.45397e-163	-1.43342e-162	2.4828e-163	-7.42996e-163	4.92741e-163	-3.29866e-164	-3.75306e-163	0
-9.02073e-164	5.19473e-164	1.928e-163	6.21904e-163	8.02712e-164	1.16516e-163	-1.18628e-163	-7.77753e-163	2.38746e-163	-2.64019e-163	-7.12964e-163	-4.9266e-164	-9.24248e-163	-1.48213e-162	3.67736e-164	-6.1609e-163	3.64957e-163	-1.60335e-163	7.1129e-164	-7.46043e-164	-2.45802e-163	6.77524e-163	1.7821e-163	-1.45397e-163	-1.43342e-162	2.4828e-163	-7.42996e-163	4.92741e-163	-3.29866e-164	-3.75306e-163	0
-9.02073e-164	5.19473e-164	1.928e-163	6.21904e-163	8.02712e-164	1.16516e-163	-1.18628e-163	-7.77753e-163	2.38746e-163	-2.64019e-163	-7.12964e-163	-4.9266e-164	-9.24248e-163	-1.48213e-162	3.67736e-164	-6.1609e-163	3.64957e-163	-1.60335e-163	7.1129e-164	-7.46043e-164	-2.45802e-163	6.77524e-163	1.7821e-163	-1.45397e-163	-1.43342e-162	2.4828e-163	-7.42996e-163	4.92741e-163	-3.29866e-164	-3.75306e-163	0
-9.02073e-164	5.19473e-164	1.928e-163	6.21904e-163	8.02712e-164	1.16516e-163	-1.18628e-163	-7.77753e-163	2.38746e-163	-2.64019e-163	-7.12964e-163	-4.9266e-164	-9.24248e-163	-1.48213e-162	3.67736e-164	-6.1609e-163	3.64957e-163	-1.60335e-163	7.1129e-164	-7.46043e-164	-2.45802e-163	6.77524e-163	1.7821e-163	-1.45397e-163	-1.43342e-162	2.4828e-163	-7.42996e-163	4.92741e-163	-3.29866e-164	-3.75306e-163	0
-9.02073e-164	5.19473e-164	1.928e-163	6.21904e-163	8.02712e-164	1.16516e-163	-1.18628e-163	-7.77753e-163	2.38746e-163	-2.64019e-163	-7.12964e-163	-4.9266e-164	-9.24248e-163	-1.48213e-162	3.67736e-164	-6.1609e-163	3.64957e-163	-1.60335e-163	7.1129e-164	-7.46043e-164	-2.45802e-163	6.77524e-163	1.7821e-163	-1.45397e-163	-1.43342e-162	2.4828e-163	-7.42996e-163	4.92741e-163	-3.29866e-164	-3.75306e-163	0
-9.02073e-164	5.19473e-164	1.928e-163	6.21904e-163	8.02712e-164	1.16516e-163	-1.18628e-163	-7.77753e-163	2.38746e-163	-2.64019e-163	-7.12964e-163	-4.9266e-164	-9.24248e-163	-1.48213e-162	3.67736e-164	-6.1609e-163	3.64957e-163	-1.60335e-163	7.1129e-164	-7.46043e-164	-2.45802e-163	6.77524e-163	1.7821e-163	-1.45397e-163	-1.43342e-162	2.4828e-163	-7.42996e-163	4.92741e-163	-3.29866e-164	-3.75306e-163	0
-9.02073e-164	5.19473e-164	1.928e-163	6.21904e-163	8.02712e-164	1.16516e-163	-1.18628e-163	-7.77753e-163	2.38746e-163	-2.64019e-163	-7.12964e-163	-4.9266e-164	-9.24248e-163	-1.48213e-162	3.67736e-164	-6.1609e-163	3.64957e-163	-1.60335e-163	7.1129e-164	-7.46043e-164	-2.45802e-163	6.77524e-163	1.7821e-163	-1.45397e-163	-1.43342e-162	2.4828e-163	-7.42996e-163	4.92741e-163	-3.29866e-164	-3.75306e-163	0
-9.02073e-164	5.19473e-164	1.928e-163	6.21904e-163	8.02712e-164	1.16516e-163	-1.18628e-163	-7.77753e-163	2.38746e-163	-2.64019e-163	-7.12964e-163	-4.9266e-164	-9.24248e-163	-1.48213e-162	3.67736e-164	-6.1609e-163	3.64957e-163	-1.60335e-163	7.1129e-164	-7.46043e-164	-2.45802e-163	6.77524e-163	1.7821e-163	-1.45397e-163	-1.43342e-162	2.4828e-163	-7.42996e-163	4.92741e-163	-3.29866e-164	-3.75306e-163	0
-9.02073e-164	5.19473e-164	1.928e-163	6.21904e-163	8.02712e-164	1.16516e-163	-1.18628e-163	-7.77753e-163	2.38746e-163	-2.64019e-163	-7.12964e-163	-4.9266e-164	-9.24248e-163	-1.48213e-162	3.67736e-164	-6.1609e-163	3.64957e-163	-1.60335e-163	7.1129e-164	-7.46043e-164	-2.45802e-163	6.77524e-163	1.7821e-163	-1.45397e-163	-1.43342e-162	2.4828e-163	-7.42996e-163	4.92741e-163	-3.29866e-164	-3.75306e-163	0
-9.02073e-164	5.19473e-164	1.928e-163	6.21904e-163	8.02712e-164	1.16516e-163	-1.18628e-163	-7.77753e-163	2.38746e-163	-2.64019e-163	-7.12964e-163	-4.9266e-164	-9.24248e-163	-1.48213e-162	3.67736e-164	-6.1609e-163	3.64957e-163	-1.60335e-163	7.1129e-164	-7.46043e-164	-2.45802e-163	6.77524e-163	1.7821e-163	-1.45397e-163	-1.43342e-162	2.4828e-163	-7.42996e-163	4.92741e-163	-3.29866e-164	-3.75306e-163	0
-9.02073e-164	5.19473e-164	1.928e-163	6.21904e-163	8.02712e-164	1.16516e-163	-1.18628e-163	-7.77753e-163	2.38746e-163	-2.64019e-163	-7.12964e-163	-4.9266e-164	-9.24248e-163	-1.48213e-162	3.67736e-164	-6.1609e-163	3.64957e-163	-1.60335e-163	7.1129e-164	-7.46043e-164	-2.45802e-163	6.77524e-163	1.7821e-163	-1.45397e-163	-1.43342e-162	2.4828e-163	-7.42996e-163	4.92741e-163	-3.29866e-164	-3.75306e-163	0
-9.02073e-164	5.19473e-164	1.928e-163	6.21904e-163	8.02712e-164	1.16516e-163	-1.18628e-163	-7.77753e-163	2.38746e-163	-2.64019e-163	-7.12964e-163	-4.9266e-164	-9.24248e-163	-1.48213e-162	3.67736e-164	-6.1609e-163	3.64957e-163	-1.60335e-163	7.1129e-164	-7.46043e-164	-2.45802e-163	6.77524e-163	1.7821e-163	-1.45397e-163	-1.43342e-162	2.4828e-163	-7.42996e-163	4.92741e-163	-3.29866e-164	-3.75306e-163	0
-9.02073e-164	5.19473e-164	1.928e-163	6.21904e-163	8.02712e-164	1.16516e-163	-1.18628e-163	-7.77753e-163	2.38746e-163	-2.64019e-163	-7.12964e-163	-4.9266e-164	-9.24248e-163	-1.48213e-162	3.67736e-164	-6.1609e-163	3.64957e-163	-1.60335e-163	7.1129e-164	-7.46043e-164	-2.45802e-163	6.77524e-163	1.7821e-163	-1.45397e-163	-1.43342e-162	2.4828e-163	-7.42996e-163	4.92741e-163	-3.29866e-164	-3.75306e-163	0
-9.02073e-164	5.19473e-164	1.928e-163	6.21904e-163	8.02712e-164	1.16516e-163	-1.18628e-163	-7.77753e-163	2.38746e-163	-2.64019e-163	-7.12964e-163	-4.9266e-164	-9.24248e-163	-1.48213e-162	3.67736e-164	-6.1609e-163	3.64957e-163	-1.60335e-163	7.1129e-164	-7.46043e-164	-2.45802e-163	6.77524e-163	1.7821e-163	-1.45397e-163	-1.43342e-162	2.4828e-163	-7.42996e-163	4.92741e-163	-3.29866e-164	-3.75306e-163	0
-9.02073e-164	5.19473e-164	1.928e-163	6.21904e-163	8.02712e-164	1.16516e-163	-1.18628e-163	-7.77753e-163	2.38746e-163	-2.64019e-163	-7.12964e-163	-4.9266e-164	-9.24248e-163	-1.48213e-162	3.67736e-164	-6.1609e-163	3.64957e-163	-1.60335e-163	7.1129e-164	-7.46043e-164	-2.45802e-163	6.77524e-163	1.7821e-163	-1.45397e-163	-1.43342e-162	2.4828e-163	-7.42996e-163	4.92741e-163	-3.29866e-164	-3.75306e-163	0
-9.02073e-164	5.19473e-164	1.928e-163	6.21904e-163	8.02712e-164	1.16516e-163	-1.18628e-163	-7.77753e-163	2.38746e-163	-2.64019e-163	-7.12964e-163	-4.9266e-164	-9.24248e-163	-1.48213e-162	3.67736e-164	-6.1609e-163	3.64957e-163	-1.60335e-163	7.1129e-164	-7.46043e-164	-2.45802e-163	6.77524e-163	1.7821e-163	-1.45397e-163	-1.43342e-162	2.4828e-163	-7.42996e-163	4.92741e-163	-3.29866e-164	-3.75306e-163	0
-9.02073e-164	5.19473e-164	1.928e-163	6.21904e-163	8.02712e-164	1.16516e-163	-1.18628e-163	-7.77753e-163	2.38746e-163	-2.64019e-163	-7.12964e-163	-4.9266e-164	-9.24248e-163	-1.48213e-162	3.67736e-164	-6.1609e-163	3.64957e-163	-1.60335e-163	7.1129e-164	-7.46043e-164	-2.45802e-163	6.77524e-163	1.7821e-163	-1.45397e-163	-1.43342e-162	2.4828e-163	-7.42996e-163	4.92741e-163	-3.29866e-164	-3.75306e-163	0
-9.02073e-164	5.19473e-164	1.928e-163	6.21904e-163	8.02712e-164	1.16516e-163	-1.18628e-163	-7.77753e-163	2.38746e-163	-2.64019e-163	-7.12964e-163	-4.9266e-164	-9.24248e-163	-1.48213e-162	3.67736e-164	-6.1609e-163	3.64957e-163	-1.60335e-163	7.1129e-164	-7.46043e-164	-2.45802e-163	6.77524e-163	1.7821e-163	-1.45397e-163	-1.43342e-162	2.4828e-163	-7.42996e-163	4.92741e-163	-3.29866e-164	-3.75306e-163	0
-9.02073e-164	5.19473e-164	1.928e-163	6.21904e-163	8.02712e-164	1.16516e-163	-1.18628e-163	-7.77753e-163	2.38746e-163	-2.64019e-163	-7.12964e-163	-4.9266e-164	-9.24248e-163	-1.48213e-162	3.67736e-164	-6.1609e-163	3.64957e-163	-1.60335e-163	7.1129e-164	-7.46043e-164	-2.45802e-163	6.77524e-163	1.7821e-163	-1.45397e-163	-1.43342e-162	2.4828e-163	-7.42996e-163	4.92741e-163	-3.29866e-164	-3.75306e-163	0
-9.02073e-164	5.19473e-164	1.928e-163	6.21904e-163	8.02712e-164	1.16516e-163	-1.18628e-163	-7.77753e-163	2.38746e-163	-2.64019e-163	-7.12964e-163	-4.9266e-164	-9.24248e-163	-1.48213e-162	3.67736e-164	-6.1609e-163	3.64957e-163	-1.60335e-163	7.1129e-164	-7.46043e-164	-2.45802e-163	6.77524e-163	1.7821e-163	-1.45397e-163	-1.43342e-162	2.4828e-163	-7.42996e-163	4.92741e-163	-3.29866e-164	-3.75306e-163	0
-9.02073e-164	5.19473e-164	1.928e-163	6.21904e-163	8.02712e-164	1.16516e-163	-1.18628e-163	-7.77753e-163	2.38746e-163	-2.64019e-163	-7.12964e-163	-4.9266e-164	-9.24248e-163	-1.48213e-162	3.67736e-164	-6.1609e-163	3.64957e-163	-1.60335e-163	7.1129e-164	-7.46043e-164	-2.45802e-163	6.77524e-163	1.7821e-163	-1.45397e-163	-1.43342e-162	2.4828e-163	-7.42996e-163	4.92741e-163	-3.29866e-164	-3.75306e-163	0
-9.02073e-164	5.19473e-164	1.928e-163	6.21904e-163	8.02712e-164	1.16516e-163	-1.18628e-163	-7.77753e-163	2.38746e-163	-2.64019e-163	-7.12964e-163	-4.9266e-164	-9.24248e-163	-1.48213e-162	3.67736e-164	-6.1609e-163	3.64957e-163	-1.60335e-163	7.1129e-164	-7.46043e-164	-2.45802e-163	6.77524e-163	1.7821e-163	-1.45397e-163	-1.43342e-162	2.4828e-163	-7.42996e-163	4.92741e-163	-3.29866e-164	-3.75306e-163	0
-9.02073e-164	5.19473e-164	1.928e-163	6.21904e-163	8.02712e-164	1.16516e-163	-1.18628e-163	-7.77753e-163	2.38746e-163	-2.64019e-163	-7.12964e-163	-4.9266e-164	-9.24248e-163	-1.48213e-162	3.67736e-164	-6.1609e-163	3.64957e-163	-1.60335e-163	7.1129e-164	-7.46043e-164	-2.45802e-163	6.77524e-163	1.7821e-163	-1.45397e-163	-1.43342e-162	2.4828e-163	-7.42996e-163	4.92741e-163	-3.29866e-164	-3.75306e-163	0
-9.02073e-164	5.19473e-164	1.928e-163	6.21904e-163	8.02712e-164	1.16516e-163	-1.18628e-163	-7.77753e-163	2.38746e-163	-2.64019e-163	-7.12964e-163	-4.9266e-164	-9.24248e-163	-1.48213e-162	3.67736e-164	-6.1609e-163	3.64957e-163	-1.60335e-163	7.1129e-164	-7.46043e-164	-2.45802e-163	6.77524e-163	1.7821e-163	-1.45397e-163	-1.43342e-162	2.4828e-163	-7.42996e-163	4.92741e-163	-3.29866e-164	-3.75306e-163	0
-9.02073e-164	5.19473e-164	1.928e-163	6.21904e-163	8.02712e-164	1.16516e-163	-1.18628e-163	-7.77753e-163	2.38746e-163	-2.64019e-163	-7.12964e-163	-4.9266e-164	-9.24248e-163	-1.48213e-162	3.67736e-164	-6.1609e-163	3.64957e-163	-1.60335e-163	7.1129e-164	-7.46043e-164	-2.45802e-163	6.77524e-163	1.7821e-163	-1.45397e-163	-1.43342e-162	2.4828e-163	-7.42996e-163	4.92741e-163	-3.29866e-164	-3.75306e-163	0
-9.02073e-164	5.19473e-164	1.928e-163	6.21904e-163	8.02712e-164	1.16516e-163	-1.18628e-163	-7.77753e-163	2.38746e-163	-2.64019e-163	-7.12964e-163	-4.9266e-164	-9.24248e-163	-1.48213e-162	3.67736e-164	-6.1609e-163	3.64957e-163	-1.60335e-163	7.1129e-164	-7.46043e-164	-2.45802e-163	6.77524e-163	1.7821e-163	-1.45397e-163	-1.43342e-162	2.4828e-163	-7.42996e-163	4.92741e-163	-3.29866e-164	-3.75306e-163	0
-9.02073e-164	5.19473e-164	1.928e-163	6.21904e-163	8.02712e-164	1.16516e-163	-1.18628e-163	-7.77753e-163	2.38746e-163	-2.64019e-163	-7.12964e-163	-4.9266e-164	-9.24248e-163	-1.48213e-162	3.67736e-164	-6.1609e-163	3.64957e-163	-1.60335e-163	7.1129e-164	-7.46043e-164	-2.45802e-163	6.77524e-163	1.7821e-163	-1.45397e-163	-1.43342e-162	2.4828e-163	-7.42996e-163	4.92741e-163	-3.29866e-164	-3.75306e-163	0
-9.02073e-164	5.19473e-164	1.928e-163	6.21904e-163	8.02712e-164	1.16516e-163	-1.18628e-163	-7.77753e-163	2.38746e-163	-2.64019e-163	-7.12964e-163	-4.9266e-164	-9.24248e-163	-1.48213e-162	3.67736e-164	-6.1609e-163	3.64957e-163	-1.60335e-163	7.1129e-164	-7.46043e-164	-2.45802e-163	6.77524e-163	1.7821e-163	-1.45397e-163	-1.43342e-162	2.4828e-163	-7.42996e-163	4.92741e-163	-3.29866e-164	-3.75306e-163	0
-9.02073e-164	5.19473e-164	1.928e-163	6.21904e-163	8.02712e-164	1.16516e-163	-1.18628e-163	-7.77753e-163	2.38746e-163	-2.64019e-163	-7.12964e-163	-4.9266e-164	-9.24248e-163	-1.48213e-162	3.67736e-164	-6.1609e-163	3.64957e-163	-1.60335e-163	7.1129e-164	-7.46043e-164	-2.45802e-163	6.77524e-163	1.7821e-163	-1.45397e-163	-1.43342e-162	2.4828e-163	-7.42996e-163	4.92741e-163	-3.29866e-164	-3.75306e-163	0
-9.02073e-164	5.19473e-164	1.928e-163	6.21904e-163	8.02712e-164	1.16516e-163	-1.18628e-163	-7.77753e-163	2.38746e-163	-2.64019e-163	-7.12964e-163	-4.9266e-164	-9.24248e-163	-1.48213e-162	3.67736e-164	-6.1609e-163	3.64957e-163	-1.60335e-163	7.1129e-164	-7.46043e-164	-2.45802e-163	6.77524e-163	1.7821e-163	-1.45397e-163	-1.43342e-162	2.4828e-163	-7.42996e-163	4.92741e-163	-3.29866e-164	-3.75306e-163	0
-9.02073e-164	5.19473e-164	1.928e-163	6.21904e-163	8.02712e-164	1.16516e-163	-1.18628e-163	-7.77753e-163	2.38746e-163	-2.64019e-163	-7.12964e-163	-4.9266e-164	-9.24248e-163	-1.48213e-162	3.67736e-164	-6.1609e-163	3.64957e-163	-1.60335e-163	7.1129e-164	-7.46043e-164	-2.45802e-163	6.77524e-163	1.7821e-163	-1.45397e-163	-1.43342e-162	2.4828e-163	-7.42996e-163	4.92741e-163	-3.29866e-164	-3.75306e-163	0
-9.02073e-164	5.19473e-164	1.928e-163	6.21904e-163	8.02712e-164	1.16516e-163	-1.18628e-163	-7.77753e-163	2.38746e-163	-2.64019e-163	-7.12964e-163	-4.9266e-164	-9.24248e-163	-1.48213e-162	3.67736e-164	-6.1609e-163	3.64957e-163	-1.60335e-163	7.1129e-164	-7.46043e-164	-2.45802e-163	6.77524e-163	1.7821e-163	-1.45397e-163	-1.43342e-162	2.4828e-163	-7.42996e-163	4.92741e-163	-3.29866e-164	-3.75306e-163	0
-9.02073e-164	5.19473e-164	1.928e-163	6.21904e-163	8.02712e-164	1.16516e-163	-1.18628e-163	-7.77753e-163	2.38746e-163	-2.64019e-163	-7.12964e-163	-4.9266e-164	-9.24248e-163	-1.48213e-162	3.67736e-164	-6.1609e-163	3.64957e-163	-1.60335e-163	7.1129e-164	-7.46043e-164	-2.45802e-163	6.77524e-163	1.7821e-163	-1.45397e-163	-1.43342e-162	2.4828e-163	-7.42996e-163	4.92741e-163	-3.29866e-164	-3.75306e-163	0
-9.02073e-164	5.19473e-164	1.928e-163	6.21904e-163	8.02712e-164	1.16516e-163	-1.18628e-163	-7.77753e-163	2.38746e-163	-2.64019e-163	-7.12964e-163	-4.9266e-164	-9.24248e-163	-1.48213e-162	3.67736e-164	-6.1609e-163	3.64957e-163	-1.60335e-163	7.1129e-164	-7.46043e-164	-2.45802e-163	6.77524e-163	1.7821e-163	-1.45397e-163	-1.43342e-162	2.4828e-163	-7.42996e-163	4.92741e-163	-3.29866e-164	-3.75306e-163	0
-9.02073e-164	5.19473e-164	1.928e-163	6.21904e-163	8.02712e-164	1.16516e-163	-1.18628e-163	-7.77753e-163	2.38746e-163	-2.64019e-163	-7.12964e-163	-4.9266e-164	-9.24248e-163	-1.48213e-162	3.67736e-164	-6.1609e-163	3.64957e-163	-1.60335e-163	7.1129e-164	-7.46043e-164	-2.45802e-163	6.77524e-163	1.7821e-163	-1.45397e-163	-1.43342e-162	2.4828e-163	-7.42996e-163	4.92741e-163	-3.29866e-164	-3.75306e-163	0
-9.02073e-164	5.19473e-164	1.928e-163	6.21904e-163	8.02712e-164	1.16516e-163	-1.18628e-163	-7.77753e-163	2.38746e-163	-2.64019e-163	-7.12964e-163	-4.9266e-164	-9.24248e-163	-1.48213e-162	3.67736e-164	-6.1609e-163	3.64957e-163	-1.60335e-163	7.1129e-164	-7.46043e-164	-2.45802e-163	6.77524e-163	1.7821e-163	-1.45397e-163	-1.43342e-162	2.4828e-163	-7.42996e-163	4.92741e-163	-3.29866e-164	-3.75306e-163	0
-9.02073e-164	5.19473e-164	1.928e-163	6.21904e-163	8.02712e-164	1.16516e-163	-1.18628e-163	-7.77753e-163	2.38746e-163	-2.64019e-163	-7.12964e-163	-4.9266e-164	-9.24248e-163	-1.48213e-162	3.67736e-164	-6.1609e-163	3.64957e-163	-1.60335e-163	7.1129e-164	-7.46043e-164	-2.45802e-163	6.77524e-163	1.7821e-163	-1.45397e-163	-1.43342e-162	2.4828e-163	-7.42996e-163	4.92741e-163	-3.29866e-164	-3.75306e-163	0
-9.02073e-164	5.19473e-164	1.928e-163	6.21904e-163	8.02712e-164	1.16516e-163	-1.18628e-163	-7.77753e-163	2.38746e-163	-2.64019e-163	-7.12964e-163	-4.9266e-164	-9.24248e-163	-1.48213e-162	3.67736e-164	-6.1609e-163	3.64957e-163	-1.60335e-163	7.1129e-164	-7.46043e-164	-2.45802e-163	6.77524e-163	1.7821e-163	-1.45397e-163	-1.43342e-162	2.4828e-163	-7.42996e-163	4.92741e-163	-3.29866e-164	-3.75306e-163	0
-9.02073e-164	5.19473e-164	1.928e-163	6.21904e-163	8.02712e-164	1.16516e-163	-1.18628e-163	-7.77753e-163	2.38746e-163	-2.64019e-163	-7.12964e-163	-4.9266e-164	-9.24248e-163	-1.48213e-162	3.67736e-164	-6.1609e-163	3.64957e-163	-1.60335e-163	7.1129e-164	-7.46043e-164	-2.45802e-163	6.77524e-163	1.7821e-163	-1.45397e-163	-1.43342e-162	2.4828e-163	-7.42996e-163	4.92741e-163	-3.29866e-164	-3.75306e-163	0
-9.02073e-164	5.19473e-164	1.928e-163	6.21904e-163	8.02712e-164	1.16516e-163	-1.18628e-163	-7.77753e-163	2.38746e-163	-2.64019e-163	-7.12964e-163	-4.9266e-164	-9.24248e-163	-1.48213e-162	3.67736e-164	-6.1609e-163	3.64957e-163	-1.60335e-163	7.1129e-164	-7.46043e-164	-2.45802e-163	6.77524e-163	1.7821e-163	-1.45397e-163	-1.43342e-162	2.4828e-163	-7.42996e-163	4.92741e-163	-3.29866e-164	-3.75306e-163	0
-9.02073e-164	5.19473e-164	1.928e-163	6.21904e-163	8.02712e-164	1.16516e-163	-1.18628e-163	-7.77753e-163	2.38746e-163	-2.64019e-163	-7.12964e-163	-4.9266e-164	-9.24248e-163	-1.48213e-162	3.67736e-164	-6.1609e-163	3.64957e-163	-1.60335e-163	7.1129e-164	-7.46043e-164	-2.45802e-163	6.77524e-163	1.7821e-163	-1.45397e-163	-1.43342e-162	2.4828e-163	-7.42996e-163	4.92741e-163	-3.29866e-164	-3.75306e-163	0
-9.02073e-164	5.19473e-164	1.928e-163	6.21904e-163	8.02712e-164	1.16516e-163	-1.18628e-163	-7.77753e-163	2.38746e-163	-2.64019e-163	-7.12964e-163	-4.9266e-164	-9.24248e-163	-1.48213e-162	3.67736e-164	-6.1609e-163	3.64957e-163	-1.60335e-163	7.1129e-164	-7.46043e-164	-2.45802e-163	6.77524e-163	1.7821e-163	-1.45397e-163	-1.43342e-162	2.4828e-163	-7.42996e-163	4.92741e-163	-3.29866e-164	-3.75306e-163	0
-9.02073e-164	5.19473e-164	1.928e-163	6.21904e-163	8.02712e-164	1.16516e-163	-1.18628e-163	-7.77753e-163	2.38746e-163	-2.64019e-163	-7.12964e-163	-4.9266e-164	-9.24248e-163	-1.48213e-162	3.67736e-164	-6.1609e-163	3.64957e-163	-1.60335e-163	7.1129e-164	-7.46043e-164	-2.45802e-163	6.77524e-163	1.7821e-163	-1.45397e-163	-1.43342e-162	2.4828e-163	-7.42996e-163	4.92741e-163	-3.29866e-164	-3.75306e-163	0
-9.02073e-164	5.19473e-164	1.928e-163	6.21904e-163	8.02712e-164	1.16516e-163	-1.18628e-163	-7.77753e-163	2.38746e-163	-2.64019e-163	-7.12964e-163	-4.9266e-164	-9.24248e-163	-1.48213e-162	3.67736e-164	-6.1609e-163	3.64957e-163	-1.60335e-163	7.1129e-164	-7.46043e-164	-2.45802e-163	6.77524e-163	1.7821e-163	-1.45397e-163	-1.43342e-162	2.4828e-163	-7.42996e-163	4.92741e-163	-3.29866e-164	-3.75306e-163	0
-9.02073e-164	5.19473e-164	1.928e-163	6.21904e-163	8.02712e-164	1.16516e-163	-1.18628e-163	-7.77753e-163	2.38746e-163	-2.64019e-163	-7.12964e-163	-4.9266e-164	-9.24248e-163	-1.48213e-162	3.67736e-164	-6.1609e-163	3.64957e-163	-1.60335e-163	7.1129e-164	-7.46043e-164	-2.45802e-163	6.77524e-163	1.7821e-163	-1.45397e-163	-1.43342e-162	2.4828e-163	-7.42996e-163	4.92741e-163	-3.29866e-164	-3.75306e-163	0
-9.02073e-164	5.19473e-164	1.928e-163	6.21904e-163	8.02712e-164	1.16516e-163	-1.18628e-163	-7.77753e-163	2.38746e-163	-2.64019e-163	-7.12964e-163	-4.9266e-164	-9.24248e-163	-1.48213e-162	3.67736e-164	-6.1609e-163	3.64957e-163	-1.60335e-163	7.1129e-164	-7.46043e-164	-2.45802e-163	6.77524e-163	1.7821e-163	-1.45397e-163	-1.43342e-162	2.4828e-163	-7.42996e-163	4.92741e-163	-3.29866e-164	-3.75306e-163	0
-9.02073e-164	5.19473e-164	1.928e-163	6.21904e-163	8.02712e-164	1.16516e-163	-1.18628e-163	-7.77753e-163	2.38746e-163	-2.64019e-163	-7.12964e-163	-4.9266e-164	-9.24248e-163	-1.48213e-162	3.67736e-164	-6.1609e-163	3.64957e-163	-1.60335e-163	7.1129e-164	-7.46043e-164	-2.45802e-163	6.77524e-163	1.7821e-163	-1.45397e-163	-1.43342e-162	2.4828e-163	-7.42996e-163	4.92741e-163	-3.29866e-164	-3.75306e-163	0
-9.02073e-164	5.19473e-164	1.928e-163	6.21904e-163	8.02712e-164	1.16516e-163	-1.18628e-163	-7.77753e-163	2.38746e-163	-2.64019e-163	-7.12964e-163	-4.9266e-164	-9.24248e-163	-1.48213e-162	3.67736e-164	-6.1609e-163	3.64957e-163	-1.60335e-163	7.1129e-164	-7.46043e-164	-2.45802e-163	6.77524e-163	1.7821e-163	-1.45397e-163	-1.43342e-162	2.4828e-163	-7.42996e-163	4.92741e-163	-3.29866e-164	-3.75306e-163	0
-9.02073e-164	5.19473e-164	1.928e-163	6.21904e-163	8.02712e-164	1.16516e-163	-1.18628e-163	-7.77753e-163	2.38746e-163	-2.64019e-163	-7.12964e-163	-4.9266e-164	-9.24248e-163	-1.48213e-162	3.67736e-164	-6.1609e-163	3.64957e-163	-1.60335e-163	7.1129e-164	-7.46043e-164	-2.45802e-163	6.77524e-163	1.7821e-163	-1.45397e-163	-1.43342e-162	2.4828e-163	-7.42996e-163	4.92741e-163	-3.29866e-164	-3.75306e-163	0
-9.02073e-164	5.19473e-164	1.928e-163	6.21904e-163	8.02712e-164	1.16516e-163	-1.18628e-163	-7.77753e-163	2.38746e-163	-2.64019e-163	-7.12964e-163	-4.9266e-164	-9.24248e-163	-1.48213e-162	3.67736e-164	-6.1609e-163	3.64957e-163	-1.60335e-163	7.1129e-164	-7.46043e-164	-2.45802e-163	6.77524e-163	1.7821e-163	-1.45397e-163	-1.43342e-162	2.4828e-163	-7.42996e-163	4.92741e-163	-3.29866e-164	-3.75306e-163	0
-9.02073e-164	5.19473e-164	1.928e-163	6.21904e-163	8.02712e-164	1.16516e-163	-1.18628e-163	-7.77753e-163	2.38746e-163	-2.64019e-163	-7.12964e-163	-4.9266e-164	-9.24248e-163	-1.48213e-162	3.67736e-164	-6.1609e-163	3.64957e-163	-1.60335e-163	7.1129e-164	-7.46043e-164	-2.45802e-163	6.77524e-163	1.7821e-163	-1.45397e-163	-1.43342e-162	2.4828e-163	-7.42996e-163	4.92741e-163	-3.29866e-164	-3.75306e-163	0
-9.02073e-164	5.19473e-164	1.928e-163	6.21904e-163	8.02712e-164	1.16516e-163	-1.18628e-163	-7.77753e-163	2.38746e-163	-2.64019e-163	-7.12964e-163	-4.9266e-164	-9.24248e-163	-1.48213e-162	3.67736e-164	-6.1609e-163	3.64957e-163	-1.60335e-163	7.1129e-164	-7.46043e-164	-2.45802e-163	6.77524e-163	1.7821e-163	-1.45397e-163	-1.43342e-162	2.4828e-163	-7.42996e-163	4.92741e-163	-3.29866e-164	-3.75306e-163	0
-9.02073e-164	5.19473e-164	1.928e-163	6.21904e-163	8.02712e-164	1.16516e-163	-1.18628e-163	-7.77753e-163	2.38746e-163	-2.64019e-163	-7.12964e-163	-4.9266e-164	-9.24248e-163	-1.48213e-162	3.67736e-164	-6.1609e-163	3.64957e-163	-1.60335e-163	7.1129e-164	-7.46043e-164	-2.45802e-163	6.77524e-163	1.7821e-163	-1.45397e-163	-1.43342e-162	2.4828e-163	-7.42996e-163	4.92741e-163	-3.29866e-164	-3.75306e-163	0
-9.02073e-164	5.19473e-164	1.928e-163	6.21904e-163	8.02712e-164	1.16516e-163	-1.18628e-163	-7.77753e-163	2.38746e-163	-2.64019e-163	-7.12964e-163	-4.9266e-164	-9.24248e-163	-1.48213e-162	3.67736e-164	-6.1609e-163	3.64957e-163	-1.60335e-163	7.1129e-164	-7.46043e-164	-2.45802e-163	6.77524e-163	1.7821e-163	-1.45397e-163	-1.43342e-162	2.4828e-163	-7.42996e-163	4.92741e-163	-3.29866e-164	-3.75306e-163	0
-9.02073e-164	5.19473e-164	1.928e-163	6.21904e-163	8.02712e-164	1.16516e-163	-1.18628e-163	-7.77753e-163	2.38746e-163	-2.64019e-163	-7.12964e-163	-4.9266e-164	-9.24248e-163	-1.48213e-162	3.67736e-164	-6.1609e-163	3.64957e-163	-1.60335e-163	7.1129e-164	-7.46043e-164	-2.45802e-163	6.77524e-163	1.7821e-163	-1.45397e-163	-1.43342e-162	2.4828e-163	-7.42996e-163	4.92741e-163	-3.29866e-164	-3.75306e-163	0
-9.02073e-164	5.19473e-164	1.928e-163	6.21904e-163	8.02712e-164	1.16516e-163	-1.18628e-163	-7.77753e-163	2.38746e-163	-2.64019e-163	-7.12964e-163	-4.9266e-164	-9.24248e-163	-1.48213e-162	3.67736e-164	-6.1609e-163	3.64957e-163	-1.60335e-163	7.1129e-164	-7.46043e-164	-2.45802e-163	6.77524e-163	1.7821e-163	-1.45397e-163	-1.43342e-162	2.4828e-163	-7.42996e-163	4.92741e-163	-3.29866e-164	-3.75306e-163	0
-9.02073e-164	5.19473e-164	1.928e-163	6.21904e-163	8.02712e-164	1.16516e-163	-1.18628e-163	-7.77753e-163	2.38746e-163	-2.64019e-163	-7.12964e-163	-4.9266e-164	-9.24248e-163	-1.48213e-162	3.67736e-164	-6.1609e-163	3.64957e-163	-1.60335e-163	7.1129e-164	-7.46043e-164	-2.45802e-163	6.77524e-163	1.7821e-163	-1.45397e-163	-1.43342e-162	2.4828e-163	-7.42996e-163	4.92741e-163	-3.29866e-164	-3.75306e-163	0
-9.02073e-164	5.19473e-164	1.928e-163	6.21904e-163	8.02712e-164	1.16516e-163	-1.18628e-163	-7.77753e-163	2.38746e-163	-2.64019e-163	-7.12964e-163	-4.9266e-164	-9.24248e-163	-1.48213e-162	3.67736e-164	-6.1609e-163	3.64957e-163	-1.60335e-163	7.1129e-164	-7.46043e-164	-2.45802e-163	6.77524e-163	1.7821e-163	-1.45397e-163	-1.43342e-162	2.4828e-163	-7.42996e-163	4.92741e-163	-3.29866e-164	-3.75306e-163	0
-9.02073e-164	5.19473e-164	1.928e-163	6.21904e-163	8.02712e-164	1.16516e-163	-1.18628e-163	-7.77753e-163	2.38746e-163	-2.64019e-163	-7.12964e-163	-4.9266e-164	-9.24248e-163	-1.48213e-162	3.67736e-164	-6.1609e-163	3.64957e-163	-1.60335e-163	7.1129e-164	-7.46043e-164	-2.45802e-163	6.77524e-163	1.7821e-163	-1.45397e-163	-1.43342e-162	2.4828e-163	-7.42996e-163	4.92741e-163	-3.29866e-164	-3.75306e-163	0
-9.02073e-164	5.19473e-164	1.928e-163	6.21904e-163	8.02712e-164	1.16516e-163	-1.18628e-163	-7.77753e-163	2.38746e-163	-2.64019e-163	-7.12964e-163	-4.9266e-164	-9.24248e-163	-1.48213e-162	3.67736e-164	-6.1609e-163	3.64957e-163	-1.60335e-163	7.1129e-164	-7.46043e-164	-2.45802e-163	6.77524e-163	1.7821e-163	-1.45397e-163	-1.43342e-162	2.4828e-163	-7.42996e-163	4.92741e-163	-3.29866e-164	-3.75306e-163	0
-9.02073e-164	5.19473e-164	1.928e-163	6.21904e-163	8.02712e-164	1.16516e-163	-1.18628e-163	-7.77753e-163	2.38746e-163	-2.64019e-163	-7.12964e-163	-4.9266e-164	-9.24248e-163	-1.48213e-162	3.67736e-164	-6.1609e-163	3.64957e-163	-1.60335e-163	7.1129e-164	-7.46043e-164	-2.45802e-163	6.77524e-163	1.7821e-163	-1.45397e-163	-1.43342e-162	2.4828e-163	-7.42996e-163	4.92741e-163	-3.29866e-164	-3.75306e-163	0
-9.02073e-164	5.19473e-164	1.928e-163	6.21904e-163	8.02712e-164	1.16516e-163	-1.18628e-163	-7.77753e-163	2.38746e-163	-2.64019e-163	-7.12964e-163	-4.9266e-164	-9.24248e-163	-1.48213e-162	3.67736e-164	-6.1609e-163	3.64957e-163	-1.60335e-163	7.1129e-164	-7.46043e-164	-2.45802e-163	6.77524e-163	1.7821e-163	-1.45397e-163	-1.43342e-162	2.4828e-163	-7.42996e-163	4.92741e-163	-3.29866e-164	-3.75306e-163	0
-9.02073e-164	5.19473e-164	1.928e-163	6.21904e-163	8.02712e-164	1.16516e-163	-1.18628e-163	-7.77753e-163	2.38746e-163	-2.64019e-163	-7.12964e-163	-4.9266e-164	-9.24248e-163	-1.48213e-162	3.67736e-164	-6.1609e-163	3.64957e-163	-1.60335e-163	7.1129e-164	-7.46043e-164	-2.45802e-163	6.77524e-163	1.7821e-163	-1.45397e-163	-1.43342e-162	2.4828e-163	-7.42996e-163	4.92741e-163	-3.29866e-164	-3.75306e-163	0
-9.02073e-164	5.19473e-164	1.928e-163	6.21904e-163	8.02712e-164	1.16516e-163	-1.18628e-163	-7.77753e-163	2.38746e-163	-2.64019e-163	-7.12964e-163	-4.9266e-164	-9.24248e-163	-1.48213e-162	3.67736e-164	-6.1609e-163	3.64957e-163	-1.60335e-163	7.1129e-164	-7.46043e-164	-2.45802e-163	6.77524e-163	1.7821e-163	-1.45397e-163	-1.43342e-162	2.4828e-163	-7.42996e-163	4.92741e-163	-3.29866e-164	-3.75306e-163	0
-9.02073e-164	5.19473e-164	1.928e-163	6.21904e-163	8.02712e-164	1.16516e-163	-1.18628e-163	-7.77753e-163	2.38746e-163	-2.64019e-163	-7.12964e-163	-4.9266e-164	-9.24248e-163	-1.48213e-162	3.67736e-164	-6.1609e-163	3.64957e-163	-1.60335e-163	7.1129e-164	-7.46043e-164	-2.45802e-163	6.77524e-163	1.7821e-163	-1.45397e-163	-1.43342e-162	2.4828e-163	-7.42996e-163	4.92741e-163	-3.29866e-164	-3.75306e-163	0
-9.02073e-164	5.19473e-164	1.928e-163	6.21904e-163	8.02712e-164	1.16516e-163	-1.18628e-163	-7.77753e-163	2.38746e-163	-2.64019e-163	-7.12964e-163	-4.9266e-164	-9.24248e-163	-1.48213e-162	3.67736e-164	-6.1609e-163	3.64957e-163	-1.60335e-163	7.1129e-164	-7.46043e-164	-2.45802e-163	6.77524e-163	1.7821e-163	-1.45397e-163	-1.43342e-162	2.4828e-163	-7.42996e-163	4.92741e-163	-3.29866e-164	-3.75306e-163	0
-9.02073e-164	5.19473e-164	1.928e-163	6.21904e-163	8.02712e-164	1.16516e-163	-1.18628e-163	-7.77753e-163	2.38746e-163	-2.64019e-163	-7.12964e-163	-4.9266e-164	-9.24248e-163	-1.48213e-162	3.67736e-164	-6.1609e-163	3.64957e-163	-1.60335e-163	7.1129e-164	-7.46043e-164	-2.45802e-163	6.77524e-163	1.7821e-163	-1.45397e-163	-1.43342e-162	2.4828e-163	-7.42996e-163	4.92741e-163	-3.29866e-164	-3.75306e-163	0
-9.02073e-164	5.19473e-164	1.928e-163	6.21904e-163	8.02712e-164	1.16516e-163	-1.18628e-163	-7.77753e-163	2.38746e-163	-2.64019e-163	-7.12964e-163	-4.9266e-164	-9.24248e-163	-1.48213e-162	3.67736e-164	-6.1609e-163	3.64957e-163	-1.60335e-163	7.1129e-164	-7.46043e-164	-2.45802e-163	6.77524e-163	1.7821e-163	-1.45397e-163	-1.43342e-162	2.4828e-163	-7.42996e-163	4.92741e-163	-3.29866e-164	-3.75306e-163	0
-9.02073e-164	5.19473e-164	1.928e-163	6.21904e-163	8.02712e-164	1.16516e-163	-1.18628e-163	-7.77753e-163	2.38746e-163	-2.64019e-163	-7.12964e-163	-4.9266e-164	-9.24248e-163	-1.48213e-162	3.67736e-164	-6.1609e-163	3.64957e-163	-1.60335e-163	7.1129e-164	-7.46043e-164	-2.45802e-163	6.77524e-163	1.7821e-163	-1.45397e-163	-1.43342e-162	2.4828e-163	-7.42996e-163	4.92741e-163	-3.29866e-164	-3.75306e-163	0
-9.02073e-164	5.19473e-164	1.928e-163	6.21904e-163	8.02712e-164	1.16516e-163	-1.18628e-163	-7.77753e-163	2.38746e-163	-2.64019e-163	-7.12964e-163	-4.9266e-164	-9.24248e-163	-1.48213e-162	3.67736e-164	-6.1609e-163	3.64957e-163	-1.60335e-163	7.1129e-164	-7.46043e-164	-2.45802e-163	6.77524e-163	1.7821e-163	-1.45397e-163	-1.43342e-162	2.4828e-163	-7.42996e-163	4.92741e-163	-3.29866e-164	-3.75306e-163	0
-9.02073e-164	5.19473e-164	1.928e-163	6.21904e-163	8.02712e-164	1.16516e-163	-1.18628e-163	-7.77753e-163	2.38746e-163	-2.64019e-163	-7.12964e-163	-4.9266e-164	-9.24248e-163	-1.48213e-162	3.67736e-164	-6.1609e-163	3.64957e-163	-1.60335e-163	7.1129e-164	-7.46043e-164	-2.45802e-163	6.77524e-163	1.7821e-163	-1.45397e-163	-1.43342e-162	2.4828e-163	-7.42996e-163	4.92741e-163	-3.29866e-164	-3.75306e-163	0
-9.02073e-164	5.19473e-164	1.928e-163	6.21904e-163	8.02712e-164	1.16516e-163	-1.18628e-163	-7.77753e-163	2.38746e-163	-2.64019e-163	-7.12964e-163	-4.9266e-164	-9.24248e-163	-1.48213e-162	3.67736e-164	-6.1609e-163	3.64957e-163	-1.60335e-163	7.1129e-164	-7.46043e-164	-2.45802e-163	6.77524e-163	1.7821e-163	-1.45397e-163	-1.43342e-162	2.4828e-163	-7.42996e-163	4.92741e-163	-3.29866e-164	-3.75306e-163	0
-9.02073e-164	5.19473e-164	1.928e-163	6.21904e-163	8.02712e-164	1.16516e-163	-1.18628e-163	-7.77753e-163	2.38746e-163	-2.64019e-163	-7.12964e-163	-4.9266e-164	-9.24248e-163	-1.48213e-162	3.67736e-164	-6.1609e-163	3.64957e-163	-1.60335e-163	7.1129e-164	-7.46043e-164	-2.45802e-163	6.77524e-163	1.7821e-163	-1.45397e-163	-1.43342e-162	2.4828e-163	-7.42996e-163	4.92741e-163	-3.29866e-164	-3.75306e-163	0
-9.02073e-164	5.19473e-164	1.928e-163	6.21904e-163	8.02712e-164	1.16516e-163	-1.18628e-163	-7.77753e-163	2.38746e-163	-2.64019e-163	-7.12964e-163	-4.9266e-164	-9.24248e-163	-1.48213e-162	3.67736e-164	-6.1609e-163	3.64957e-163	-1.60335e-163	7.1129e-164	-7.46043e-164	-2.45802e-163	6.77524e-163	1.7821e-163	-1.45397e-163	-1.43342e-162	2.4828e-163	-7.42996e-163	4.92741e-163	-3.29866e-164	-3.75306e-163	0
-9.02073e-164	5.19473e-164	1.928e-163	6.21904e-163	8.02712e-164	1.16516e-163	-1.18628e-163	-7.77753e-163	2.38746e-163	-2.64019e-163	-7.12964e-163	-4.9266e-164	-9.24248e-163	-1.48213e-162	3.67736e-164	-6.1609e-163	3.64957e-163	-1.60335e-163	7.1129e-164	-7.46043e-164	-2.45802e-163	6.77524e-163	1.7821e-163	-1.45397e-163	-1.43342e-162	2.4828e-163	-7.42996e-163	4.92741e-163	-3.29866e-164	-3.75306e-163	0
-9.02073e-164	5.19473e-164	1.928e-163	6.21904e-163	8.02712e-164	1.16516e-163	-1.18628e-163	-7.77753e-163	2.38746e-163	-2.64019e-163	-7.12964e-163	-4.9266e-164	-9.24248e-163	-1.48213e-162	3.67736e-164	-6.1609e-163	3.64957e-163	-1.60335e-163	7.1129e-164	-7.46043e-164	-2.45802e-163	6.77524e-163	1.7821e-163	-1.45397e-163	-1.43342e-162	2.4828e-163	-7.42996e-163	4.92741e-163	-3.29866e-164	-3.75306e-163	0
-9.02073e-164	5.19473e-164	1.928e-163	6.21904e-163	8.02712e-164	1.16516e-163	-1.18628e-163	-7.77753e-163	2.38746e-163	-2.64019e-163	-7.12964e-163	-4.9266e-164	-9.24248e-163	-1.48213e-162	3.67736e-164	-6.1609e-163	3.64957e-163	-1.60335e-163	7.1129e-164	-7.46043e-164	-2.45802e-163	6.77524e-163	1.7821e-163	-1.45397e-163	-1.43342e-162	2.4828e-163	-7.42996e-163	4.92741e-163	-3.29866e-164	-3.75306e-163	0
-9.02073e-164	5.19473e-164	1.928e-163	6.21904e-163	8.02712e-164	1.16516e-163	-1.18628e-163	-7.77753e-163	2.38746e-163	-2.64019e-163	-7.12964e-163	-4.9266e-164	-9.24248e-163	-1.48213e-162	3.67736e-164	-6.1609e-163	3.64957e-163	-1.60335e-163	7.1129e-164	-7.46043e-164	-2.45802e-163	6.77524e-163	1.7821e-163	-1.45397e-163	-1.43342e-162	2.4828e-163	-7.42996e-163	4.92741e-163	-3.29866e-164	-3.75306e-163	0
-9.02073e-164	5.19473e-164	1.928e-163	6.21904e-163	8.02712e-164	1.16516e-163	-1.18628e-163	-7.77753e-163	2.38746e-163	-2.64019e-163	-7.12964e-163	-4.9266e-164	-9.24248e-163	-1.48213e-162	3.67736e-164	-6.1609e-163	3.64957e-163	-1.60335e-163	7.1129e-164	-7.46043e-164	-2.45802e-163	6.77524e-163	1.7821e-163	-1.45397e-163	-1.43342e-162	2.4828e-163	-7.42996e-163	4.92741e-163	-3.29866e-164	-3.75306e-163	0
-9.02073e-164	5.19473e-164	1.928e-163	6.21904e-163	8.02712e-164	1.16516e-163	-1.18628e-163	-7.77753e-163	2.38746e-163	-2.64019e-163	-7.12964e-163	-4.9266e-164	-9.24248e-163	-1.48213e-162	3.67736e-164	-6.1609e-163	3.64957e-163	-1.60335e-163	7.1129e-164	-7.46043e-164	-2.45802e-163	6.77524e-163	1.7821e-163	-1.45397e-163	-1.43342e-162	2.4828e-163	-7.42996e-163	4.92741e-163	-3.29866e-164	-3.75306e-163	0
-9.02073e-164	5.19473e-164	1.928e-163	6.21904e-163	8.02712e-164	1.16516e-163	-1.18628e-163	-7.77753e-163	2.38746e-163	-2.64019e-163	-7.12964e-163	-4.9266e-164	-9.24248e-163	-1.48213e-162	3.67736e-164	-6.1609e-163	3.64957e-163	-1.60335e-163	7.1129e-164	-7.46043e-164	-2.45802e-163	6.77524e-163	1.7821e-163	-1.45397e-163	-1.43342e-162	2.4828e-163	-7.42996e-163	4.92741e-163	-3.29866e-164	-3.75306e-163	0
-9.02073e-164	5.19473e-164	1.928e-163	6.21904e-163	8.02712e-164	1.16516e-163	-1.18628e-163	-7.77753e-163	2.38746e-163	-2.64019e-163	-7.12964e-163	-4.9266e-164	-9.24248e-163	-1.48213e-162	3.67736e-164	-6.1609e-163	3.64957e-163	-1.60335e-163	7.1129e-164	-7.46043e-164	-2.45802e-163	6.77524e-163	1.7821e-163	-1.45397e-163	-1.43342e-162	2.4828e-163	-7.42996e-163	4.92741e-163	-3.29866e-164	-3.75306e-163	0
-9.02073e-164	5.19473e-164	1.928e-163	6.21904e-163	8.02712e-164	1.16516e-163	-1.18628e-163	-7.77753e-163	2.38746e-163	-2.64019e-163	-7.12964e-163	-4.9266e-164	-9.24248e-163	-1.48213e-162	3.67736e-164	-6.1609e-163	3.64957e-163	-1.60335e-163	7.1129e-164	-7.46043e-164	-2.45802e-163	6.77524e-163	1.7821e-163	-1.45397e-163	-1.43342e-162	2.4828e-163	-7.42996e-163	4.92741e-163	-3.29866e-164	-3.75306e-163	0
-9.02073e-164	5.19473e-164	1.928e-163	6.21904e-163	8.02712e-164	1.16516e-163	-1.18628e-163	-7.77753e-163	2.38746e-163	-2.64019e-163	-7.12964e-163	-4.9266e-164	-9.24248e-163	-1.48213e-162	3.67736e-164	-6.1609e-163	3.64957e-163	-1.60335e-163	7.1129e-164	-7.46043e-164	-2.45802e-163	6.77524e-163	1.7821e-163	-1.45397e-163	-1.43342e-162	2.4828e-163	-7.42996e-163	4.92741e-163	-3.29866e-164	-3.75306e-163	0
-9.02073e-164	5.19473e-164	1.928e-163	6.21904e-163	8.02712e-164	1.16516e-163	-1.18628e-163	-7.77753e-163	2.38746e-163	-2.64019e-163	-7.12964e-163	-4.9266e-164	-9.24248e-163	-1.48213e-162	3.67736e-164	-6.1609e-163	3.64957e-163	-1.60335e-163	7.1129e-164	-7.46043e-164	-2.45802e-163	6.77524e-163	1.7821e-163	-1.45397e-163	-1.43342e-162	2.4828e-163	-7.42996e-163	4.92741e-163	-3.29866e-164	-3.75306e-163	0
-9.02073e-164	5.19473e-164	1.928e-163	6.21904e-163	8.02712e-164	1.16516e-163	-1.18628e-163	-7.77753e-163	2.38746e-163	-2.64019e-163	-7.12964e-163	-4.9266e-164	-9.24248e-163	-1.48213e-162	3.67736e-164	-6.1609e-163	3.64957e-163	-1.60335e-163	7.1129e-164	-7.46043e-164	-2.45802e-163	6.77524e-163	1.7821e-163	-1.45397e-163	-1.43342e-162	2.4828e-163	-7.42996e-163	4.92741e-163	-3.29866e-164	-3.75306e-163	0
-9.02073e-164	5.19473e-164	1.928e-163	6.21904e-163	8.02712e-164	1.16516e-163	-1.18628e-163	-7.77753e-163	2.38746e-163	-2.64019e-163	-7.12964e-163	-4.9266e-164	-9.24248e-163	-1.48213e-162	3.67736e-164	-6.1609e-163	3.64957e-163	-1.60335e-163	7.1129e-164	-7.46043e-164	-2.45802e-163	6.77524e-163	1.7821e-163	-1.45397e-163	-1.43342e-162	2.4828e-163	-7.42996e-163	4.92741e-163	-3.29866e-164	-3.75306e-163	0
-9.02073e-164	5.19473e-164	1.928e-163	6.21904e-163	8.02712e-164	1.16516e-163	-1.18628e-163	-7.77753e-163	2.38746e-163	-2.64019e-163	-7.12964e-163	-4.9266e-164	-9.24248e-163	-1.48213e-162	3.67736e-164	-6.1609e-163	3.64957e-163	-1.60335e-163	7.1129e-164	-7.46043e-164	-2.45802e-163	6.77524e-163	1.7821e-163	-1.45397e-163	-1.43342e-162	2.4828e-163	-7.42996e-163	4.92741e-163	-3.29866e-164	-3.75306e-163	0
-9.02073e-164	5.19473e-164	1.928e-163	6.21904e-163	8.02712e-164	1.16516e-163	-1.18628e-163	-7.77753e-163	2.38746e-163	-2.64019e-163	-7.12964e-163	-4.9266e-164	-9.24248e-163	-1.48213e-162	3.67736e-164	-6.1609e-163	3.64957e-163	-1.60335e-163	7.1129e-164	-7.46043e-164	-2.45802e-163	6.77524e-163	1.7821e-163	-1.45397e-163	-1.43342e-162	2.4828e-163	-7.42996e-163	4.92741e-163	-3.29866e-164	-3.75306e-163	0
-9.02073e-164	5.19473e-164	1.928e-163	6.21904e-163	8.02712e-164	1.16516e-163	-1.18628e-163	-7.77753e-163	2.38746e-163	-2.64019e-163	-7.12964e-163	-4.9266e-164	-9.24248e-163	-1.48213e-162	3.67736e-164	-6.1609e-163	3.64957e-163	-1.60335e-163	7.1129e-164	-7.46043e-164	-2.45802e-163	6.77524e-163	1.7821e-163	-1.45397e-163	-1.43342e-162	2.4828e-163	-7.42996e-163	4.92741e-163	-3.29866e-164	-3.75306e-163	0
-9.02073e-164	5.19473e-164	1.928e-163	6.21904e-163	8.02712e-164	1.16516e-163	-1.18628e-163	-7.77753e-163	2.38746e-163	-2.64019e-163	-7.12964e-163	-4.9266e-164	-9.24248e-163	-1.48213e-162	3.67736e-164	-6.1609e-163	3.64957e-163	-1.60335e-163	7.1129e-164	-7.46043e-164	-2.45802e-163	6.77524e-163	1.7821e-163	-1.45397e-163	-1.43342e-162	2.4828e-163	-7.42996e-163	4.92741e-163	-3.29866e-164	-3.75306e-163	0
-9.02073e-164	5.19473e-164	1.928e-163	6.21904e-163	8.02712e-164	1.16516e-163	-1.18628e-163	-7.77753e-163	2.38746e-163	-2.64019e-163	-7.12964e-163	-4.9266e-164	-9.24248e-163	-1.48213e-162	3.67736e-164	-6.1609e-163	3.64957e-163	-1.60335e-163	7.1129e-164	-7.46043e-164	-2.45802e-163	6.77524e-163	1.7821e-163	-1.45397e-163	-1.43342e-162	2.4828e-163	-7.42996e-163	4.92741e-163	-3.29866e-164	-3.75306e-163	0
-9.02073e-164	5.19473e-164	1.928e-163	6.21904e-163	8.02712e-164	1.16516e-163	-1.18628e-163	-7.77753e-163	2.38746e-163	-2.64019e-163	-7.12964e-163	-4.9266e-164	-9.24248e-163	-1.48213e-162	3.67736e-164	-6.1609e-163	3.64957e-163	-1.60335e-163	7.1129e-164	-7.46043e-164	-2.45802e-163	6.77524e-163	1.7821e-163	-1.45397e-163	-1.43342e-162	2.4828e-163	-7.42996e-163	4.92741e-163	-3.29866e-164	-3.75306e-163	0
-9.02073e-164	5.19473e-164	1.928e-163	6.21904e-163	8.02712e-164	1.16516e-163	-1.18628e-163	-7.77753e-163	2.38746e-163	-2.64019e-163	-7.12964e-163	-4.9266e-164	-9.24248e-163	-1.48213e-162	3.67736e-164	-6.1609e-163	3.64957e-163	-1.60335e-163	7.1129e-164	-7.46043e-164	-2.45802e-163	6.77524e-163	1.7821e-163	-1.45397e-163	-1.43342e-162	2.4828e-163	-7.42996e-163	4.92741e-163	-3.29866e-164	-3.75306e-163	0
-9.02073e-164	5.19473e-164	1.928e-163	6.21904e-163	8.02712e-164	1.16516e-163	-1.18628e-163	-7.77753e-163	2.38746e-163	-2.64019e-163	-7.12964e-163	-4.9266e-164	-9.24248e-163	-1.48213e-162	3.67736e-164	-6.1609e-163	3.64957e-163	-1.60335e-163	7.1129e-164	-7.46043e-164	-2.45802e-163	6.77524e-163	1.7821e-163	-1.45397e-163	-1.43342e-162	2.4828e-163	-7.42996e-163	4.92741e-163	-3.29866e-164	-3.75306e-163	0
-9.02073e-164	5.19473e-164	1.928e-163	6.21904e-163	8.02712e-164	1.16516e-163	-1.18628e-163	-7.77753e-163	2.38746e-163	-2.64019e-163	-7.12964e-163	-4.9266e-164	-9.24248e-163	-1.48213e-162	3.67736e-164	-6.1609e-163	3.64957e-163	-1.60335e-163	7.1129e-164	-7.46043e-164	-2.45802e-163	6.77524e-163	1.7821e-163	-1.45397e-163	-1.43342e-162	2.4828e-163	-7.42996e-163	4.92741e-163	-3.29866e-164	-3.75306e-163	0
-9.02073e-164	5.19473e-164	1.928e-163	6.21904e-163	8.02712e-164	1.16516e-163	-1.18628e-163	-7.77753e-163	2.38746e-163	-2.64019e-163	-7.12964e-163	-4.9266e-164	-9.24248e-163	-1.48213e-162	3.67736e-164	-6.1609e-163	3.64957e-163	-1.60335e-163	7.1129e-164	-7.46043e-164	-2.45802e-163	6.77524e-163	1.7821e-163	-1.45397e-163	-1.43342e-162	2.4828e-163	-7.42996e-163	4.92741e-163	-3.29866e-164	-3.75306e-163	0
-9.02073e-164	5.19473e-164	1.928e-163	6.21904e-163	8.02712e-164	1.16516e-163	-1.18628e-163	-7.77753e-163	2.38746e-163	-2.64019e-163	-7.12964e-163	-4.9266e-164	-9.24248e-163	-1.48213e-162	3.67736e-164	-6.1609e-163	3.64957e-163	-1.60335e-163	7.1129e-164	-7.46043e-164	-2.45802e-163	6.77524e-163	1.7821e-163	-1.45397e-163	-1.43342e-162	2.4828e-163	-7.42996e-163	4.92741e-163	-3.29866e-164	-3.75306e-163	0
-9.02073e-164	5.19473e-164	1.928e-163	6.21904e-163	8.02712e-164	1.16516e-163	-1.18628e-163	-7.77753e-163	2.38746e-163	-2.64019e-163	-7.12964e-163	-4.9266e-164	-9.24248e-163	-1.48213e-162	3.67736e-164	-6.1609e-163	3.64957e-163	-1.60335e-163	7.1129e-164	-7.46043e-164	-2.45802e-163	6.77524e-163	1.7821e-163	-1.45397e-163	-1.43342e-162	2.4828e-163	-7.42996e-163	4.92741e-163	-3.29866e-164	-3.75306e-163	0
-9.02073e-164	5.19473e-164	1.928e-163	6.21904e-163	8.02712e-164	1.16516e-163	-1.18628e-163	-7.77753e-163	2.38746e-163	-2.64019e-163	-7.12964e-163	-4.9266e-164	-9.24248e-163	-1.48213e-162	3.67736e-164	-6.1609e-163	3.64957e-163	-1.60335e-163	7.1129e-164	-7.46043e-164	-2.45802e-163	6.77524e-163	1.7821e-163	-1.45397e-163	-1.43342e-162	2.4828e-163	-7.42996e-163	4.92741e-163	-3.29866e-164	-3.75306e-163	0
-9.02073e-164	5.19473e-164	1.928e-163	6.21904e-163	8.02712e-164	1.16516e-163	-1.18628e-163	-7.77753e-163	2.38746e-163	-2.64019e-163	-7.12964e-163	-4.9266e-164	-9.24248e-163	-1.48213e-162	3.67736e-164	-6.1609e-163	3.64957e-163	-1.60335e-163	7.1129e-164	-7.46043e-164	-2.45802e-163	6.77524e-163	1.7821e-163	-1.45397e-163	-1.43342e-162	2.4828e-163	-7.42996e-163	4.92741e-163	-3.29866e-164	-3.75306e-163	0
-9.02073e-164	5.19473e-164	1.928e-163	6.21904e-163	8.02712e-164	1.16516e-163	-1.18628e-163	-7.77753e-163	2.38746e-163	-2.64019e-163	-7.12964e-163	-4.9266e-164	-9.24248e-163	-1.48213e-162	3.67736e-164	-6.1609e-163	3.64957e-163	-1.60335e-163	7.1129e-164	-7.46043e-164	-2.45802e-163	6.77524e-163	1.7821e-163	-1.45397e-163	-1.43342e-162	2.4828e-163	-7.42996e-163	4.92741e-163	-3.29866e-164	-3.75306e-163	0
-9.02073e-164	5.19473e-164	1.928e-163	6.21904e-163	8.02712e-164	1.16516e-163	-1.18628e-163	-7.77753e-163	2.38746e-163	-2.64019e-163	-7.12964e-163	-4.9266e-164	-9.24248e-163	-1.48213e-162	3.67736e-164	-6.1609e-163	3.64957e-163	-1.60335e-163	7.1129e-164	-7.46043e-164	-2.45802e-163	6.77524e-163	1.7821e-163	-1.45397e-163	-1.43342e-162	2.4828e-163	-7.42996e-163	4.92741e-163	-3.29866e-164	-3.75306e-163	0
-9.02073e-164	5.19473e-164	1.928e-163	6.21904e-163	8.02712e-164	1.16516e-163	-1.18628e-163	-7.77753e-163	2.38746e-163	-2.64019e-163	-7.12964e-163	-4.9266e-164	-9.24248e-163	-1.48213e-162	3.67736e-164	-6.1609e-163	3.64957e-163	-1.60335e-163	7.1129e-164	-7.46043e-164	-2.45802e-163	6.77524e-163	1.7821e-163	-1.45397e-163	-1.43342e-162	2.4828e-163	-7.42996e-163	4.92741e-163	-3.29866e-164	-3.75306e-163	0
-9.02073e-164	5.19473e-164	1.928e-163	6.21904e-163	8.02712e-164	1.16516e-163	-1.18628e-163	-7.77753e-163	2.38746e-163	-2.64019e-163	-7.12964e-163	-4.9266e-164	-9.24248e-163	-1.48213e-162	3.67736e-164	-6.1609e-163	3.64957e-163	-1.60335e-163	7.1129e-164	-7.46043e-164	-2.45802e-163	6.77524e-163	1.7821e-163	-1.45397e-163	-1.43342e-162	2.4828e-163	-7.42996e-163	4.92741e-163	-3.29866e-164	-3.75306e-163	0
-9.02073e-164	5.19473e-164	1.928e-163	6.21904e-163	8.02712e-164	1.16516e-163	-1.18628e-163	-7.77753e-163	2.38746e-163	-2.64019e-163	-7.12964e-163	-4.9266e-164	-9.24248e-163	-1.48213e-162	3.67736e-164	-6.1609e-163	3.64957e-163	-1.60335e-163	7.1129e-164	-7.46043e-164	-2.45802e-163	6.77524e-163	1.7821e-163	-1.45397e-163	-1.43342e-162	2.4828e-163	-7.42996e-163	4.92741e-163	-3.29866e-164	-3.75306e-163	0
-9.02073e-164	5.19473e-164	1.928e-163	6.21904e-163	8.02712e-164	1.16516e-163	-1.18628e-163	-7.77753e-163	2.38746e-163	-2.64019e-163	-7.12964e-163	-4.9266e-164	-9.24248e-163	-1.48213e-162	3.67736e-164	-6.1609e-163	3.64957e-163	-1.60335e-163	7.1129e-164	-7.46043e-164	-2.45802e-163	6.77524e-163	1.7821e-163	-1.45397e-163	-1.43342e-162	2.4828e-163	-7.42996e-163	4.92741e-163	-3.29866e-164	-3.75306e-163	0
-9.02073e-164	5.19473e-164	1.928e-163	6.21904e-163	8.02712e-164	1.16516e-163	-1.18628e-163	-7.77753e-163	2.38746e-163	-2.64019e-163	-7.12964e-163	-4.9266e-164	-9.24248e-163	-1.48213e-162	3.67736e-164	-6.1609e-163	3.64957e-163	-1.60335e-163	7.1129e-164	-7.46043e-164	-2.45802e-163	6.77524e-163	1.7821e-163	-1.45397e-163	-1.43342e-162	2.4828e-163	-7.42996e-163	4.92741e-163	-3.29866e-164	-3.75306e-163	0
-9.02073e-164	5.19473e-164	1.928e-163	6.21904e-163	8.02712e-164	1.16516e-163	-1.18628e-163	-7.77753e-163	2.38746e-163	-2.64019e-163	-7.12964e-163	-4.9266e-164	-9.24248e-163	-1.48213e-162	3.67736e-164	-6.1609e-163	3.64957e-163	-1.60335e-163	7.1129e-164	-7.46043e-164	-2.45802e-163	6.77524e-163	1.7821e-163	-1.45397e-163	-1.43342e-162	2.4828e-163	-7.42996e-163	4.92741e-163	-3.29866e-164	-3.75306e-163	0
-9.02073e-164	5.19473e-164	1.928e-163	6.21904e-163	8.02712e-164	1.16516e-163	-1.18628e-163	-7.77753e-163	2.38746e-163	-2.64019e-163	-7.12964e-163	-4.9266e-164	-9.24248e-163	-1.48213e-162	3.67736e-164	-6.1609e-163	3.64957e-163	-1.60335e-163	7.1129e-164	-7.46043e-164	-2.45802e-163	6.77524e-163	1.7821e-163	-1.45397e-163	-1.43342e-162	2.4828e-163	-7.42996e-163	4.92741e-163	-3.29866e-164	-3.75306e-163	0
-9.02073e-164	5.19473e-164	1.928e-163	6.21904e-163	8.02712e-164	1.16516e-163	-1.18628e-163	-7.77753e-163	2.38746e-163	-2.64019e-163	-7.12964e-163	-4.9266e-164	-9.24248e-163	-1.48213e-162	3.67736e-164	-6.1609e-163	3.64957e-163	-1.60335e-163	7.1129e-164	-7.46043e-164	-2.45802e-163	6.77524e-163	1.7821e-163	-1.45397e-163	-1.43342e-162	2.4828e-163	-7.42996e-163	4.92741e-163	-3.29866e-164	-3.75306e-163	0
-9.02073e-164	5.19473e-164	1.928e-163	6.21904e-163	8.02712e-164	1.16516e-163	-1.18628e-163	-7.77753e-163	2.38746e-163	-2.64019e-163	-7.12964e-163	-4.9266e-164	-9.24248e-163	-1.48213e-162	3.67736e-164	-6.1609e-163	3.64957e-163	-1.60335e-163	7.1129e-164	-7.46043e-164	-2.45802e-163	6.77524e-163	1.7821e-163	-1.45397e-163	-1.43342e-162	2.4828e-163	-7.42996e-163	4.92741e-163	-3.29866e-164	-3.75306e-163	0
-9.02073e-164	5.19473e-164	1.928e-163	6.21904e-163	8.02712e-164	1.16516e-163	-1.18628e-163	-7.77753e-163	2.38746e-163	-2.64019e-163	-7.12964e-163	-4.9266e-164	-9.24248e-163	-1.48213e-162	3.67736e-164	-6.1609e-163	3.64957e-163	-1.60335e-163	7.1129e-164	-7.46043e-164	-2.45802e-163	6.77524e-163	1.7821e-163	-1.45397e-163	-1.43342e-162	2.4828e-163	-7.42996e-163	4.92741e-163	-3.29866e-164	-3.75306e-163	0
-9.02073e-164	5.19473e-164	1.928e-163	6.21904e-163	8.02712e-164	1.16516e-163	-1.18628e-163	-7.77753e-163	2.38746e-163	-2.64019e-163	-7.12964e-163	-4.9266e-164	-9.24248e-163	-1.48213e-162	3.67736e-164	-6.1609e-163	3.64957e-163	-1.60335e-163	7.1129e-164	-7.46043e-164	-2.45802e-163	6.77524e-163	1.7821e-163	-1.45397e-163	-1.43342e-162	2.4828e-163	-7.42996e-163	4.92741e-163	-3.29866e-164	-3.75306e-163	0
-9.02073e-164	5.19473e-164	1.928e-163	6.21904e-163	8.02712e-164	1.16516e-163	-1.18628e-163	-7.77753e-163	2.38746e-163	-2.64019e-163	-7.12964e-163	-4.9266e-164	-9.24248e-163	-1.48213e-162	3.67736e-164	-6.1609e-163	3.64957e-163	-1.60335e-163	7.1129e-164	-7.46043e-164	-2.45802e-163	6.77524e-163	1.7821e-163	-1.45397e-163	-1.43342e-162	2.4828e-163	-7.42996e-163	4.92741e-163	-3.29866e-164	-3.75306e-163	0
-9.02073e-164	5.19473e-164	1.928e-163	6.21904e-163	8.02712e-164	1.16516e-163	-1.18628e-163	-7.77753e-163	2.38746e-163	-2.64019e-163	-7.12964e-163	-4.9266e-164	-9.24248e-163	-1.48213e-162	3.67736e-164	-6.1609e-163	3.64957e-163	-1.60335e-163	7.1129e-164	-7.46043e-164	-2.45802e-163	6.77524e-163	1.7821e-163	-1.45397e-163	-1.43342e-162	2.4828e-163	-7.42996e-163	4.92741e-163	-3.29866e-164	-3.75306e-163	0
-9.02073e-164	5.19473e-164	1.928e-163	6.21904e-163	8.02712e-164	1.16516e-163	-1.18628e-163	-7.77753e-163	2.38746e-163	-2.64019e-163	-7.12964e-163	-4.9266e-164	-9.24248e-163	-1.48213e-162	3.67736e-164	-6.1609e-163	3.64957e-163	-1.60335e-163	7.1129e-164	-7.46043e-164	-2.45802e-163	6.77524e-163	1.7821e-163	-1.45397e-163	-1.43342e-162	2.4828e-163	-7.42996e-163	4.92741e-163	-3.29866e-164	-3.75306e-163	0
-9.02073e-164	5.19473e-164	1.928e-163	6.21904e-163	8.02712e-164	1.16516e-163	-1.18628e-163	-7.77753e-163	2.38746e-163	-2.64019e-163	-7.12964e-163	-4.9266e-164	-9.24248e-163	-1.48213e-162	3.67736e-164	-6.1609e-163	3.64957e-163	-1.60335e-163	7.1129e-164	-7.46043e-164	-2.45802e-163	6.77524e-163	1.7821e-163	-1.45397e-163	-1.43342e-162	2.4828e-163	-7.42996e-163	4.92741e-163	-3.29866e-164	-3.75306e-163	0
-9.02073e-164	5.19473e-164	1.928e-163	6.21904e-163	8.02712e-164	1.16516e-163	-1.18628e-163	-7.77753e-163	2.38746e-163	-2.64019e-163	-7.12964e-163	-4.9266e-164	-9.24248e-163	-1.48213e-162	3.67736e-164	-6.1609e-163	3.64957e-163	-1.60335e-163	7.1129e-164	-7.46043e-164	-2.45802e-163	6.77524e-163	1.7821e-163	-1.45397e-163	-1.43342e-162	2.4828e-163	-7.42996e-163	4.92741e-163	-3.29866e-164	-3.75306e-163	0
-9.02073e-164	5.19473e-164	1.928e-163	6.21904e-163	8.02712e-164	1.16516e-163	-1.18628e-163	-7.77753e-163	2.38746e-163	-2.64019e-163	-7.12964e-163	-4.9266e-164	-9.24248e-163	-1.48213e-162	3.67736e-164	-6.1609e-163	3.64957e-163	-1.60335e-163	7.1129e-164	-7.46043e-164	-2.45802e-163	6.77524e-163	1.7821e-163	-1.45397e-163	-1.43342e-162	2.4828e-163	-7.42996e-163	4.92741e-163	-3.29866e-164	-3.75306e-163	0
-9.02073e-164	5.19473e-164	1.928e-163	6.21904e-163	8.02712e-164	1.16516e-163	-1.18628e-163	-7.77753e-163	2.38746e-163	-2.64019e-163	-7.12964e-163	-4.9266e-164	-9.24248e-163	-1.48213e-162	3.67736e-164	-6.1609e-163	3.64957e-163	-1.60335e-163	7.1129e-164	-7.46043e-164	-2.45802e-163	6.77524e-163	1.7821e-163	-1.45397e-163	-1.43342e-162	2.4828e-163	-7.42996e-163	4.92741e-163	-3.29866e-164	-3.75306e-163	0
-9.02073e-164	5.19473e-164	1.928e-163	6.21904e-163	8.02712e-164	1.16516e-163	-1.18628e-163	-7.77753e-163	2.38746e-163	-2.64019e-163	-7.12964e-163	-4.9266e-164	-9.24248e-163	-1.48213e-162	3.67736e-164	-6.1609e-163	3.64957e-163	-1.60335e-163	7.1129e-164	-7.46043e-164	-2.45802e-163	6.77524e-163	1.7821e-163	-1.45397e-163	-1.43342e-162	2.4828e-163	-7.42996e-163	4.92741e-163	-3.29866e-164	-3.75306e-163	0
-9.02073e-164	5.19473e-164	1.928e-163	6.21904e-163	8.02712e-164	1.16516e-163	-1.18628e-163	-7.77753e-163	2.38746e-163	-2.64019e-163	-7.12964e-163	-4.9266e-164	-9.24248e-163	-1.48213e-162	3.67736e-164	-6.1609e-163	3.64957e-163	-1.60335e-163	7.1129e-164	-7.46043e-164	-2.45802e-163	6.77524e-163	1.7821e-163	-1.45397e-163	-1.43342e-162	2.4828e-163	-7.42996e-163	4.92741e-163	-3.29866e-164	-3.75306e-163	0
-9.02073e-164	5.19473e-164	1.928e-163	6.21904e-163	8.02712e-164	1.16516e-163	-1.18628e-163	-7.77753e-163	2.38746e-163	-2.64019e-163	-7.12964e-163	-4.9266e-164	-9.24248e-163	-1.48213e-162	3.67736e-164	-6.1609e-163	3.64957e-163	-1.60335e-163	7.1129e-164	-7.46043e-164	-2.45802e-163	6.77524e-163	1.7821e-163	-1.45397e-163	-1.43342e-162	2.4828e-163	-7.42996e-163	4.92741e-163	-3.29866e-164	-3.75306e-163	0
-9.02073e-164	5.19473e-164	1.928e-163	6.21904e-163	8.02712e-164	1.16516e-163	-1.18628e-163	-7.77753e-163	2.38746e-163	-2.64019e-163	-7.12964e-163	-4.9266e-164	-9.24248e-163	-1.48213e-162	3.67736e-164	-6.1609e-163	3.64957e-163	-1.60335e-163	7.1129e-164	-7.46043e-164	-2.45802e-163	6.77524e-163	1.7821e-163	-1.45397e-163	-1.43342e-162	2.4828e-163	-7.42996e-163	4.92741e-163	-3.29866e-164	-3.75306e-163	0
-9.02073e-164	5.19473e-164	1.928e-163	6.21904e-163	8.02712e-164	1.16516e-163	-1.18628e-163	-7.77753e-163	2.38746e-163	-2.64019e-163	-7.12964e-163	-4.9266e-164	-9.24248e-163	-1.48213e-162	3.67736e-164	-6.1609e-163	3.64957e-163	-1.60335e-163	7.1129e-164	-7.46043e-164	-2.45802e-163	6.77524e-163	1.7821e-163	-1.45397e-163	-1.43342e-162	2.4828e-163	-7.42996e-163	4.92741e-163	-3.29866e-164	-3.75306e-163	0
-9.02073e-164	5.19473e-164	1.928e-163	6.21904e-163	8.02712e-164	1.16516e-163	-1.18628e-163	-7.77753e-163	2.38746e-163	-2.64019e-163	-7.12964e-163	-4.9266e-164	-9.24248e-163	-1.48213e-162	3.67736e-164	-6.1609e-163	3.64957e-163	-1.60335e-163	7.1129e-164	-7.46043e-164	-2.45802e-163	6.77524e-163	1.7821e-163	-1.45397e-163	-1.43342e-162	2.4828e-163	-7.42996e-163	4.92741e-163	-3.29866e-164	-3.75306e-163	0
-9.02073e-164	5.19473e-164	1.928e-163	6.21904e-163	8.02712e-164	1.16516e-163	-1.18628e-163	-7.77753e-163	2.38746e-163	-2.64019e-163	-7.12964e-163	-4.9266e-164	-9.24248e-163	-1.48213e-162	3.67736e-164	-6.1609e-163	3.64957e-163	-1.60335e-163	7.1129e-164	-7.46043e-164	-2.45802e-163	6.77524e-163	1.7821e-163	-1.45397e-163	-1.43342e-162	2.4828e-163	-7.42996e-163	4.92741e-163	-3.29866e-164	-3.75306e-163	0
-9.02073e-164	5.19473e-164	1.928e-163	6.21904e-163	8.02712e-164	1.16516e-163	-1.18628e-163	-7.77753e-163	2.38746e-163	-2.64019e-163	-7.12964e-163	-4.9266e-164	-9.24248e-163	-1.48213e-162	3.67736e-164	-6.1609e-163	3.64957e-163	-1.60335e-163	7.1129e-164	-7.46043e-164	-2.45802e-163	6.77524e-163	1.7821e-163	-1.45397e-163	-1.43342e-162	2.4828e-163	-7.42996e-163	4.92741e-163	-3.29866e-164	-3.75306e-163	0
-9.02073e-164	5.19473e-164	1.928e-163	6.21904e-163	8.02712e-164	1.16516e-163	-1.18628e-163	-7.77753e-163	2.38746e-163	-2.64019e-163	-7.12964e-163	-4.9266e-164	-9.24248e-163	-1.48213e-162	3.67736e-164	-6.1609e-163	3.64957e-163	-1.60335e-163	7.1129e-164	-7.46043e-164	-2.45802e-163	6.77524e-163	1.7821e-163	-1.45397e-163	-1.43342e-162	2.4828e-163	-7.42996e-163	4.92741e-163	-3.29866e-164	-3.75306e-163	0
-9.02073e-164	5.19473e-164	1.928e-163	6.21904e-163	8.02712e-164	1.16516e-163	-1.18628e-163	-7.77753e-163	2.38746e-163	-2.64019e-163	-7.12964e-163	-4.9266e-164	-9.24248e-163	-1.48213e-162	3.67736e-164	-6.1609e-163	3.64957e-163	-1.60335e-163	7.1129e-164	-7.46043e-164	-2.45802e-163	6.77524e-163	1.7821e-163	-1.45397e-163	-1.43342e-162	2.4828e-163	-7.42996e-163	4.92741e-163	-3.29866e-164	-3.75306e-163	0
-9.02073e-164	5.19473e-164	1.928e-163	6.21904e-163	8.02712e-164	1.16516e-163	-1.18628e-163	-7.77753e-163	2.38746e-163	-2.64019e-163	-7.12964e-163	-4.9266e-164	-9.24248e-163	-1.48213e-162	3.67736e-164	-6.1609e-163	3.64957e-163	-1.60335e-163	7.1129e-164	-7.46043e-164	-2.45802e-163	6.77524e-163	1.7821e-163	-1.45397e-163	-1.43342e-162	2.4828e-163	-7.42996e-163	4.92741e-163	-3.29866e-164	-3.75306e-163	0
-9.02073e-164	5.19473e-164	1.928e-163	6.21904e-163	8.02712e-164	1.16516e-163	-1.18628e-163	-7.77753e-163	2.38746e-163	-2.64019e-163	-7.12964e-163	-4.9266e-164	-9.24248e-163	-1.48213e-162	3.67736e-164	-6.1609e-163	3.64957e-163	-1.60335e-163	7.1129e-164	-7.46043e-164	-2.45802e-163	6.77524e-163	1.7821e-163	-1.45397e-163	-1.43342e-162	2.4828e-163	-7.42996e-163	4.92741e-163	-3.29866e-164	-3.75306e-163	0
-9.02073e-164	5.19473e-164	1.928e-163	6.21904e-163	8.02712e-164	1.16516e-163	-1.18628e-163	-7.77753e-163	2.38746e-163	-2.64019e-163	-7.12964e-163	-4.9266e-164	-9.24248e-163	-1.48213e-162	3.67736e-164	-6.1609e-163	3.64957e-163	-1.60335e-163	7.1129e-164	-7.46043e-164	-2.45802e-163	6.77524e-163	1.7821e-163	-1.45397e-163	-1.43342e-162	2.4828e-163	-7.42996e-163	4.92741e-163	-3.29866e-164	-3.75306e-163	0
-9.02073e-164	5.19473e-164	1.928e-163	6.21904e-163	8.02712e-164	1.16516e-163	-1.18628e-163	-7.77753e-163	2.38746e-163	-2.64019e-163	-7.12964e-163	-4.9266e-164	-9.24248e-163	-1.48213e-162	3.67736e-164	-6.1609e-163	3.64957e-163	-1.60335e-163	7.1129e-164	-7.46043e-164	-2.45802e-163	6.77524e-163	1.7821e-163	-1.45397e-163	-1.43342e-162	2.4828e-163	-7.42996e-163	4.92741e-163	-3.29866e-164	-3.75306e-163	0
-9.02073e-164	5.19473e-164	1.928e-163	6.21904e-163	8.02712e-164	1.16516e-163	-1.18628e-163	-7.77753e-163	2.38746e-163	-2.64019e-163	-7.12964e-163	-4.9266e-164	-9.24248e-163	-1.48213e-162	3.67736e-164	-6.1609e-163	3.64957e-163	-1.60335e-163	7.1129e-164	-7.46043e-164	-2.45802e-163	6.77524e-163	1.7821e-163	-1.45397e-163	-1.43342e-162	2.4828e-163	-7.42996e-163	4.92741e-163	-3.29866e-164	-3.75306e-163	0
-9.02073e-164	5.19473e-164	1.928e-163	6.21904e-163	8.02712e-164	1.16516e-163	-1.18628e-163	-7.77753e-163	2.38746e-163	-2.64019e-163	-7.12964e-163	-4.9266e-164	-9.24248e-163	-1.48213e-162	3.67736e-164	-6.1609e-163	3.64957e-163	-1.60335e-163	7.1129e-164	-7.46043e-164	-2.45802e-163	6.77524e-163	1.7821e-163	-1.45397e-163	-1.43342e-162	2.4828e-163	-7.42996e-163	4.92741e-163	-3.29866e-164	-3.75306e-163	0
-9.02073e-164	5.19473e-164	1.928e-163	6.21904e-163	8.02712e-164	1.16516e-163	-1.18628e-163	-7.77753e-163	2.38746e-163	-2.64019e-163	-7.12964e-163	-4.9266e-164	-9.24248e-163	-1.48213e-162	3.67736e-164	-6.1609e-163	3.64957e-163	-1.60335e-163	7.1129e-164	-7.46043e-164	-2.45802e-163	6.77524e-163	1.7821e-163	-1.45397e-163	-1.43342e-162	2.4828e-163	-7.42996e-163	4.92741e-163	-3.29866e-164	-3.75306e-163	0
-9.02073e-164	5.19473e-164	1.928e-163	6.21904e-163	8.02712e-164	1.16516e-163	-1.18628e-163	-7.77753e-163	2.38746e-163	-2.64019e-163	-7.12964e-163	-4.9266e-164	-9.24248e-163	-1.48213e-162	3.67736e-164	-6.1609e-163	3.64957e-163	-1.60335e-163	7.1129e-164	-7.46043e-164	-2.45802e-163	6.77524e-163	1.7821e-163	-1.45397e-163	-1.43342e-162	2.4828e-163	-7.42996e-163	4.92741e-163	-3.29866e-164	-3.75306e-163	0
-9.02073e-164	5.19473e-164	1.928e-163	6.21904e-163	8.02712e-164	1.16516e-163	-1.18628e-163	-7.77753e-163	2.38746e-163	-2.64019e-163	-7.12964e-163	-4.9266e-164	-9.24248e-163	-1.48213e-162	3.67736e-164	-6.1609e-163	3.64957e-163	-1.60335e-163	7.1129e-164	-7.46043e-164	-2.45802e-163	6.77524e-163	1.7821e-163	-1.45397e-163	-1.43342e-162	2.4828e-163	-7.42996e-163	4.92741e-163	-3.29866e-164	-3.75306e-163	0
-9.02073e-164	5.19473e-164	1.928e-163	6.21904e-163	8.02712e-164	1.16516e-163	-1.18628e-163	-7.77753e-163	2.38746e-163	-2.64019e-163	-7.12964e-163	-4.9266e-164	-9.24248e-163	-1.48213e-162	3.67736e-164	-6.1609e-163	3.64957e-163	-1.60335e-163	7.1129e-164	-7.46043e-164	-2.45802e-163	6.77524e-163	1.7821e-163	-1.45397e-163	-1.43342e-162	2.4828e-163	-7.42996e-163	4.92741e-163	-3.29866e-164	-3.75306e-163	0
-9.02073e-164	5.19473e-164	1.928e-163	6.21904e-163	8.02712e-164	1.16516e-163	-1.18628e-163	-7.77753e-163	2.38746e-163	-2.64019e-163	-7.12964e-163	-4.9266e-164	-9.24248e-163	-1.48213e-162	3.67736e-164	-6.1609e-163	3.64957e-163	-1.60335e-163	7.1129e-164	-7.46043e-164	-2.45802e-163	6.77524e-163	1.7821e-163	-1.45397e-163	-1.43342e-162	2.4828e-163	-7.42996e-163	4.92741e-163	-3.29866e-164	-3.75306e-163	0
-9.02073e-164	5.19473e-164	1.928e-163	6.21904e-163	8.02712e-164	1.16516e-163	-1.18628e-163	-7.77753e-163	2.38746e-163	-2.64019e-163	-7.12964e-163	-4.9266e-164	-9.24248e-163	-1.48213e-162	3.67736e-164	-6.1609e-163	3.64957e-163	-1.60335e-163	7.1129e-164	-7.46043e-164	-2.45802e-163	6.77524e-163	1.7821e-163	-1.45397e-163	-1.43342e-162	2.4828e-163	-7.42996e-163	4.92741e-163	-3.29866e-164	-3.75306e-163	0
-9.02073e-164	5.19473e-164	1.928e-163	6.21904e-163	8.02712e-164	1.16516e-163	-1.18628e-163	-7.77753e-163	2.38746e-163	-2.64019e-163	-7.12964e-163	-4.9266e-164	-9.24248e-163	-1.48213e-162	3.67736e-164	-6.1609e-163	3.64957e-163	-1.60335e-163	7.1129e-164	-7.46043e-164	-2.45802e-163	6.77524e-163	1.7821e-163	-1.45397e-163	-1.43342e-162	2.4828e-163	-7.42996e-163	4.92741e-163	-3.29866e-164	-3.75306e-163	0
-9.02073e-164	5.19473e-164	1.928e-163	6.21904e-163	8.02712e-164	1.16516e-163	-1.18628e-163	-7.77753e-163	2.38746e-163	-2.64019e-163	-7.12964e-163	-4.9266e-164	-9.24248e-163	-1.48213e-162	3.67736e-164	-6.1609e-163	3.64957e-163	-1.60335e-163	7.1129e-164	-7.46043e-164	-2.45802e-163	6.77524e-163	1.7821e-163	-1.45397e-163	-1.43342e-162	2.4828e-163	-7.42996e-163	4.92741e-163	-3.29866e-164	-3.75306e-163	0
-9.02073e-164	5.19473e-164	1.928e-163	6.21904e-163	8.02712e-164	1.16516e-163	-1.18628e-163	-7.77753e-163	2.38746e-163	-2.64019e-163	-7.12964e-163	-4.9266e-164	-9.24248e-163	-1.48213e-162	3.67736e-164	-6.1609e-163	3.64957e-163	-1.60335e-163	7.1129e-164	-7.46043e-164	-2.45802e-163	6.77524e-163	1.7821e-163	-1.45397e-163	-1.43342e-162	2.4828e-163	-7.42996e-163	4.92741e-163	-3.29866e-164	-3.75306e-163	0
-9.02073e-164	5.19473e-164	1.928e-163	6.21904e-163	8.02712e-164	1.16516e-163	-1.18628e-163	-7.77753e-163	2.38746e-163	-2.64019e-163	-7.12964e-163	-4.9266e-164	-9.24248e-163	-1.48213e-162	3.67736e-164	-6.1609e-163	3.64957e-163	-1.60335e-163	7.1129e-164	-7.46043e-164	-2.45802e-163	6.77524e-163	1.7821e-163	-1.45397e-163	-1.43342e-162	2.4828e-163	-7.42996e-163	4.92741e-163	-3.29866e-164	-3.75306e-163	0
-9.02073e-164	5.19473e-164	1.928e-163	6.21904e-163	8.02712e-164	1.16516e-163	-1.18628e-163	-7.77753e-163	2.38746e-163	-2.64019e-163	-7.12964e-163	-4.9266e-164	-9.24248e-163	-1.48213e-162	3.67736e-164	-6.1609e-163	3.64957e-163	-1.60335e-163	7.1129e-164	-7.46043e-164	-2.45802e-163	6.77524e-163	1.7821e-163	-1.45397e-163	-1.43342e-162	2.4828e-163	-7.42996e-163	4.92741e-163	-3.29866e-164	-3.75306e-163	0
-9.02073e-164	5.19473e-164	1.928e-163	6.21904e-163	8.02712e-164	1.16516e-163	-1.18628e-163	-7.77753e-163	2.38746e-163	-2.64019e-163	-7.12964e-163	-4.9266e-164	-9.24248e-163	-1.48213e-162	3.67736e-164	-6.1609e-163	3.64957e-163	-1.60335e-163	7.1129e-164	-7.46043e-164	-2.45802e-163	6.77524e-163	1.7821e-163	-1.45397e-163	-1.43342e-162	2.4828e-163	-7.42996e-163	4.92741e-163	-3.29866e-164	-3.75306e-163	0
-9.02073e-164	5.19473e-164	1.928e-163	6.21904e-163	8.02712e-164	1.16516e-163	-1.18628e-163	-7.77753e-163	2.38746e-163	-2.64019e-163	-7.12964e-163	-4.9266e-164	-9.24248e-163	-1.48213e-162	3.67736e-164	-6.1609e-163	3.64957e-163	-1.60335e-163	7.1129e-164	-7.46043e-164	-2.45802e-163	6.77524e-163	1.7821e-163	-1.45397e-163	-1.43342e-162	2.4828e-163	-7.42996e-163	4.92741e-163	-3.29866e-164	-3.75306e-163	0
-9.02073e-164	5.19473e-164	1.928e-163	6.21904e-163	8.02712e-164	1.16516e-163	-1.18628e-163	-7.77753e-163	2.38746e-163	-2.64019e-163	-7.12964e-163	-4.9266e-164	-9.24248e-163	-1.48213e-162	3.67736e-164	-6.1609e-163	3.64957e-163	-1.60335e-163	7.1129e-164	-7.46043e-164	-2.45802e-163	6.77524e-163	1.7821e-163	-1.45397e-163	-1.43342e-162	2.4828e-163	-7.42996e-163	4.92741e-163	-3.29866e-164	-3.75306e-163	0
-9.02073e-164	5.19473e-164	1.928e-163	6.21904e-163	8.02712e-164	1.16516e-163	-1.18628e-163	-7.77753e-163	2.38746e-163	-2.64019e-163	-7.12964e-163	-4.9266e-164	-9.24248e-163	-1.48213e-162	3.67736e-164	-6.1609e-163	3.64957e-163	-1.60335e-163	7.1129e-164	-7.46043e-164	-2.45802e-163	6.77524e-163	1.7821e-163	-1.45397e-163	-1.43342e-162	2.4828e-163	-7.42996e-163	4.92741e-163	-3.29866e-164	-3.75306e-163	0
-9.02073e-164	5.19473e-164	1.928e-163	6.21904e-163	8.02712e-164	1.16516e-163	-1.18628e-163	-7.77753e-163	2.38746e-163	-2.64019e-163	-7.12964e-163	-4.9266e-164	-9.24248e-163	-1.48213e-162	3.67736e-164	-6.1609e-163	3.64957e-163	-1.60335e-163	7.1129e-164	-7.46043e-164	-2.45802e-163	6.77524e-163	1.7821e-163	-1.45397e-163	-1.43342e-162	2.4828e-163	-7.42996e-163	4.92741e-163	-3.29866e-164	-3.75306e-163	0
-9.02073e-164	5.19473e-164	1.928e-163	6.21904e-163	8.02712e-164	1.16516e-163	-1.18628e-163	-7.77753e-163	2.38746e-163	-2.64019e-163	-7.12964e-163	-4.9266e-164	-9.24248e-163	-1.48213e-162	3.67736e-164	-6.1609e-163	3.64957e-163	-1.60335e-163	7.1129e-164	-7.46043e-164	-2.45802e-163	6.77524e-163	1.7821e-163	-1.45397e-163	-1.43342e-162	2.4828e-163	-7.42996e-163	4.92741e-163	-3.29866e-164	-3.75306e-163	0
-9.02073e-164	5.19473e-164	1.928e-163	6.21904e-163	8.02712e-164	1.16516e-163	-1.18628e-163	-7.77753e-163	2.38746e-163	-2.64019e-163	-7.12964e-163	-4.9266e-164	-9.24248e-163	-1.48213e-162	3.67736e-164	-6.1609e-163	3.64957e-163	-1.60335e-163	7.1129e-164	-7.46043e-164	-2.45802e-163	6.77524e-163	1.7821e-163	-1.45397e-163	-1.43342e-162	2.4828e-163	-7.42996e-163	4.92741e-163	-3.29866e-164	-3.75306e-163	0
-9.02073e-164	5.19473e-164	1.928e-163	6.21904e-163	8.02712e-164	1.16516e-163	-1.18628e-163	-7.77753e-163	2.38746e-163	-2.64019e-163	-7.12964e-163	-4.9266e-164	-9.24248e-163	-1.48213e-162	3.67736e-164	-6.1609e-163	3.64957e-163	-1.60335e-163	7.1129e-164	-7.46043e-164	-2.45802e-163	6.77524e-163	1.7821e-163	-1.45397e-163	-1.43342e-162	2.4828e-163	-7.42996e-163	4.92741e-163	-3.29866e-164	-3.75306e-163	0
-9.02073e-164	5.19473e-164	1.928e-163	6.21904e-163	8.02712e-164	1.16516e-163	-1.18628e-163	-7.77753e-163	2.38746e-163	-2.64019e-163	-7.12964e-163	-4.9266e-164	-9.24248e-163	-1.48213e-162	3.67736e-164	-6.1609e-163	3.64957e-163	-1.60335e-163	7.1129e-164	-7.46043e-164	-2.45802e-163	6.77524e-163	1.7821e-163	-1.45397e-163	-1.43342e-162	2.4828e-163	-7.42996e-163	4.92741e-163	-3.29866e-164	-3.75306e-163	0
-9.02073e-164	5.19473e-164	1.928e-163	6.21904e-163	8.02712e-164	1.16516e-163	-1.18628e-163	-7.77753e-163	2.38746e-163	-2.64019e-163	-7.12964e-163	-4.9266e-164	-9.24248e-163	-1.48213e-162	3.67736e-164	-6.1609e-163	3.64957e-163	-1.60335e-163	7.1129e-164	-7.46043e-164	-2.45802e-163	6.77524e-163	1.7821e-163	-1.45397e-163	-1.43342e-162	2.4828e-163	-7.42996e-163	4.92741e-163	-3.29866e-164	-3.75306e-163	0
-9.02073e-164	5.19473e-164	1.928e-163	6.21904e-163	8.02712e-164	1.16516e-163	-1.18628e-163	-7.77753e-163	2.38746e-163	-2.64019e-163	-7.12964e-163	-4.9266e-164	-9.24248e-163	-1.48213e-162	3.67736e-164	-6.1609e-163	3.64957e-163	-1.60335e-163	7.1129e-164	-7.46043e-164	-2.45802e-163	6.77524e-163	1.7821e-163	-1.45397e-163	-1.43342e-162	2.4828e-163	-7.42996e-163	4.92741e-163	-3.29866e-164	-3.75306e-163	0
-9.02073e-164	5.19473e-164	1.928e-163	6.21904e-163	8.02712e-164	1.16516e-163	-1.18628e-163	-7.77753e-163	2.38746e-163	-2.64019e-163	-7.12964e-163	-4.9266e-164	-9.24248e-163	-1.48213e-162	3.67736e-164	-6.1609e-163	3.64957e-163	-1.60335e-163	7.1129e-164	-7.46043e-164	-2.45802e-163	6.77524e-163	1.7821e-163	-1.45397e-163	-1.43342e-162	2.4828e-163	-7.42996e-163	4.92741e-163	-3.29866e-164	-3.75306e-163	0
-9.02073e-164	5.19473e-164	1.928e-163	6.21904e-163	8.02712e-164	1.16516e-163	-1.18628e-163	-7.77753e-163	2.38746e-163	-2.64019e-163	-7.12964e-163	-4.9266e-164	-9.24248e-163	-1.48213e-162	3.67736e-164	-6.1609e-163	3.64957e-163	-1.60335e-163	7.1129e-164	-7.46043e-164	-2.45802e-163	6.77524e-163	1.7821e-163	-1.45397e-163	-1.43342e-162	2.4828e-163	-7.42996e-163	4.92741e-163	-3.29866e-164	-3.75306e-163	0
-9.02073e-164	5.19473e-164	1.928e-163	6.21904e-163	8.02712e-164	1.16516e-163	-1.18628e-163	-7.77753e-163	2.38746e-163	-2.64019e-163	-7.12964e-163	-4.9266e-164	-9.24248e-163	-1.48213e-162	3.67736e-164	-6.1609e-163	3.64957e-163	-1.60335e-163	7.1129e-164	-7.46043e-164	-2.45802e-163	6.77524e-163	1.7821e-163	-1.45397e-163	-1.43342e-162	2.4828e-163	-7.42996e-163	4.92741e-163	-3.29866e-164	-3.75306e-163	0
-9.02073e-164	5.19473e-164	1.928e-163	6.21904e-163	8.02712e-164	1.16516e-163	-1.18628e-163	-7.77753e-163	2.38746e-163	-2.64019e-163	-7.12964e-163	-4.9266e-164	-9.24248e-163	-1.48213e-162	3.67736e-164	-6.1609e-163	3.64957e-163	-1.60335e-163	7.1129e-164	-7.46043e-164	-2.45802e-163	6.77524e-163	1.7821e-163	-1.45397e-163	-1.43342e-162	2.4828e-163	-7.42996e-163	4.92741e-163	-3.29866e-164	-3.75306e-163	0
-9.02073e-164	5.19473e-164	1.928e-163	6.21904e-163	8.02712e-164	1.16516e-163	-1.18628e-163	-7.77753e-163	2.38746e-163	-2.64019e-163	-7.12964e-163	-4.9266e-164	-9.24248e-163	-1.48213e-162	3.67736e-164	-6.1609e-163	3.64957e-163	-1.60335e-163	7.1129e-164	-7.46043e-164	-2.45802e-163	6.77524e-163	1.7821e-163	-1.45397e-163	-1.43342e-162	2.4828e-163	-7.42996e-163	4.92741e-163	-3.29866e-164	-3.75306e-163	0
-9.02073e-164	5.19473e-164	1.928e-163	6.21904e-163	8.02712e-164	1.16516e-163	-1.18628e-163	-7.77753e-163	2.38746e-163	-2.64019e-163	-7.12964e-163	-4.9266e-164	-9.24248e-163	-1.48213e-162	3.67736e-164	-6.1609e-163	3.64957e-163	-1.60335e-163	7.1129e-164	-7.46043e-164	-2.45802e-163	6.77524e-163	1.7821e-163	-1.45397e-163	-1.43342e-162	2.4828e-163	-7.42996e-163	4.92741e-163	-3.29866e-164	-3.75306e-163	0
-9.02073e-164	5.19473e-164	1.928e-163	6.21904e-163	8.02712e-164	1.16516e-163	-1.18628e-163	-7.77753e-163	2.38746e-163	-2.64019e-163	-7.12964e-163	-4.9266e-164	-9.24248e-163	-1.48213e-162	3.67736e-164	-6.1609e-163	3.64957e-163	-1.60335e-163	7.1129e-164	-7.46043e-164	-2.45802e-163	6.77524e-163	1.7821e-163	-1.45397e-163	-1.43342e-162	2.4828e-163	-7.42996e-163	4.92741e-163	-3.29866e-164	-3.75306e-163	0
-9.02073e-164	5.19473e-164	1.928e-163	6.21904e-163	8.02712e-164	1.16516e-163	-1.18628e-163	-7.77753e-163	2.38746e-163	-2.64019e-163	-7.12964e-163	-4.9266e-164	-9.24248e-163	-1.48213e-162	3.67736e-164	-6.1609e-163	3.64957e-163	-1.60335e-163	7.1129e-164	-7.46043e-164	-2.45802e-163	6.77524e-163	1.7821e-163	-1.45397e-163	-1.43342e-162	2.4828e-163	-7.42996e-163	4.92741e-163	-3.29866e-164	-3.75306e-163	0
-9.02073e-164	5.19473e-164	1.928e-163	6.21904e-163	8.02712e-164	1.16516e-163	-1.18628e-163	-7.77753e-163	2.38746e-163	-2.64019e-163	-7.12964e-163	-4.9266e-164	-9.24248e-163	-1.48213e-162	3.67736e-164	-6.1609e-163	3.64957e-163	-1.60335e-163	7.1129e-164	-7.46043e-164	-2.45802e-163	6.77524e-163	1.7821e-163	-1.45397e-163	-1.43342e-162	2.4828e-163	-7.42996e-163	4.92741e-163	-3.29866e-164	-3.75306e-163	0
-9.02073e-164	5.19473e-164	1.928e-163	6.21904e-163	8.02712e-164	1.16516e-163	-1.18628e-163	-7.77753e-163	2.38746e-163	-2.64019e-163	-7.12964e-163	-4.9266e-164	-9.24248e-163	-1.48213e-162	3.67736e-164	-6.1609e-163	3.64957e-163	-1.60335e-163	7.1129e-164	-7.46043e-164	-2.45802e-163	6.77524e-163	1.7821e-163	-1.45397e-163	-1.43342e-162	2.4828e-163	-7.42996e-163	4.92741e-163	-3.29866e-164	-3.75306e-163	0
-9.02073e-164	5.19473e-164	1.928e-163	6.21904e-163	8.02712e-164	1.16516e-163	-1.18628e-163	-7.77753e-163	2.38746e-163	-2.64019e-163	-7.12964e-163	-4.9266e-164	-9.24248e-163	-1.48213e-162	3.67736e-164	-6.1609e-163	3.64957e-163	-1.60335e-163	7.1129e-164	-7.46043e-164	-2.45802e-163	6.77524e-163	1.7821e-163	-1.45397e-163	-1.43342e-162	2.4828e-163	-7.42996e-163	4.92741e-163	-3.29866e-164	-3.75306e-163	0
-9.02073e-164	5.19473e-164	1.928e-163	6.21904e-163	8.02712e-164	1.16516e-163	-1.18628e-163	-7.77753e-163	2.38746e-163	-2.64019e-163	-7.12964e-163	-4.9266e-164	-9.24248e-163	-1.48213e-162	3.67736e-164	-6.1609e-163	3.64957e-163	-1.60335e-163	7.1129e-164	-7.46043e-164	-2.45802e-163	6.77524e-163	1.7821e-163	-1.45397e-163	-1.43342e-162	2.4828e-163	-7.42996e-163	4.92741e-163	-3.29866e-164	-3.75306e-163	0
-9.02073e-164	5.19473e-164	1.928e-163	6.21904e-163	8.02712e-164	1.16516e-163	-1.18628e-163	-7.77753e-163	2.38746e-163	-2.64019e-163	-7.12964e-163	-4.9266e-164	-9.24248e-163	-1.48213e-162	3.67736e-164	-6.1609e-163	3.64957e-163	-1.60335e-163	7.1129e-164	-7.46043e-164	-2.45802e-163	6.77524e-163	1.7821e-163	-1.45397e-163	-1.43342e-162	2.4828e-163	-7.42996e-163	4.92741e-163	-3.29866e-164	-3.75306e-163	0
-9.02073e-164	5.19473e-164	1.928e-163	6.21904e-163	8.02712e-164	1.16516e-163	-1.18628e-163	-7.77753e-163	2.38746e-163	-2.64019e-163	-7.12964e-163	-4.9266e-164	-9.24248e-163	-1.48213e-162	3.67736e-164	-6.1609e-163	3.64957e-163	-1.60335e-163	7.1129e-164	-7.46043e-164	-2.45802e-163	6.77524e-163	1.7821e-163	-1.45397e-163	-1.43342e-162	2.4828e-163	-7.42996e-163	4.92741e-163	-3.29866e-164	-3.75306e-163	0
-9.02073e-164	5.19473e-164	1.928e-163	6.21904e-163	8.02712e-164	1.16516e-163	-1.18628e-163	-7.77753e-163	2.38746e-163	-2.64019e-163	-7.12964e-163	-4.9266e-164	-9.24248e-163	-1.48213e-162	3.67736e-164	-6.1609e-163	3.64957e-163	-1.60335e-163	7.1129e-164	-7.46043e-164	-2.45802e-163	6.77524e-163	1.7821e-163	-1.45397e-163	-1.43342e-162	2.4828e-163	-7.42996e-163	4.92741e-163	-3.29866e-164	-3.75306e-163	0
-9.02073e-164	5.19473e-164	1.928e-163	6.21904e-163	8.02712e-164	1.16516e-163	-1.18628e-163	-7.77753e-163	2.38746e-163	-2.64019e-163	-7.12964e-163	-4.9266e-164	-9.24248e-163	-1.48213e-162	3.67736e-164	-6.1609e-163	3.64957e-163	-1.60335e-163	7.1129e-164	-7.46043e-164	-2.45802e-163	6.77524e-163	1.7821e-163	-1.45397e-163	-1.43342e-162	2.4828e-163	-7.42996e-163	4.92741e-163	-3.29866e-164	-3.75306e-163	0
-9.02073e-164	5.19473e-164	1.928e-163	6.21904e-163	8.02712e-164	1.16516e-163	-1.18628e-163	-7.77753e-163	2.38746e-163	-2.64019e-163	-7.12964e-163	-4.9266e-164	-9.24248e-163	-1.48213e-162	3.67736e-164	-6.1609e-163	3.64957e-163	-1.60335e-163	7.1129e-164	-7.46043e-164	-2.45802e-163	6.77524e-163	1.7821e-163	-1.45397e-163	-1.43342e-162	2.4828e-163	-7.42996e-163	4.92741e-163	-3.29866e-164	-3.75306e-163	0
-9.02073e-164	5.19473e-164	1.928e-163	6.21904e-163	8.02712e-164	1.16516e-163	-1.18628e-163	-7.77753e-163	2.38746e-163	-2.64019e-163	-7.12964e-163	-4.9266e-164	-9.24248e-163	-1.48213e-162	3.67736e-164	-6.1609e-163	3.64957e-163	-1.60335e-163	7.1129e-164	-7.46043e-164	-2.45802e-163	6.77524e-163	1.7821e-163	-1.45397e-163	-1.43342e-162	2.4828e-163	-7.42996e-163	4.92741e-163	-3.29866e-164	-3.75306e-163	0
-9.02073e-164	5.19473e-164	1.928e-163	6.21904e-163	8.02712e-164	1.16516e-163	-1.18628e-163	-7.77753e-163	2.38746e-163	-2.64019e-163	-7.12964e-163	-4.9266e-164	-9.24248e-163	-1.48213e-162	3.67736e-164	-6.1609e-163	3.64957e-163	-1.60335e-163	7.1129e-164	-7.46043e-164	-2.45802e-163	6.77524e-163	1.7821e-163	-1.45397e-163	-1.43342e-162	2.4828e-163	-7.42996e-163	4.92741e-163	-3.29866e-164	-3.75306e-163	0
-9.02073e-164	5.19473e-164	1.928e-163	6.21904e-163	8.02712e-164	1.16516e-163	-1.18628e-163	-7.77753e-163	2.38746e-163	-2.64019e-163	-7.12964e-163	-4.9266e-164	-9.24248e-163	-1.48213e-162	3.67736e-164	-6.1609e-163	3.64957e-163	-1.60335e-163	7.1129e-164	-7.46043e-164	-2.45802e-163	6.77524e-163	1.7821e-163	-1.45397e-163	-1.43342e-162	2.4828e-163	-7.42996e-163	4.92741e-163	-3.29866e-164	-3.75306e-163	0
-9.02073e-164	5.19473e-164	1.928e-163	6.21904e-163	8.02712e-164	1.16516e-163	-1.18628e-163	-7.77753e-163	2.38746e-163	-2.64019e-163	-7.12964e-163	-4.9266e-164	-9.24248e-163	-1.48213e-162	3.67736e-164	-6.1609e-163	3.64957e-163	-1.60335e-163	7.1129e-164	-7.46043e-164	-2.45802e-163	6.77524e-163	1.7821e-163	-1.45397e-163	-1.43342e-162	2.4828e-163	-7.42996e-163	4.92741e-163	-3.29866e-164	-3.75306e-163	0
-9.02073e-164	5.19473e-164	1.928e-163	6.21904e-163	8.02712e-164	1.16516e-163	-1.18628e-163	-7.77753e-163	2.38746e-163	-2.64019e-163	-7.12964e-163	-4.9266e-164	-9.24248e-163	-1.48213e-162	3.67736e-164	-6.1609e-163	3.64957e-163	-1.60335e-163	7.1129e-164	-7.46043e-164	-2.45802e-163	6.77524e-163	1.7821e-163	-1.45397e-163	-1.43342e-162	2.4828e-163	-7.42996e-163	4.92741e-163	-3.29866e-164	-3.75306e-163	0
-9.02073e-164	5.19473e-164	1.928e-163	6.21904e-163	8.02712e-164	1.16516e-163	-1.18628e-163	-7.77753e-163	2.38746e-163	-2.64019e-163	-7.12964e-163	-4.9266e-164	-9.24248e-163	-1.48213e-162	3.67736e-164	-6.1609e-163	3.64957e-163	-1.60335e-163	7.1129e-164	-7.46043e-164	-2.45802e-163	6.77524e-163	1.7821e-163	-1.45397e-163	-1.43342e-162	2.4828e-163	-7.42996e-163	4.92741e-163	-3.29866e-164	-3.75306e-163	0
-9.02073e-164	5.19473e-164	1.928e-163	6.21904e-163	8.02712e-164	1.16516e-163	-1.18628e-163	-7.77753e-163	2.38746e-163	-2.64019e-163	-7.12964e-163	-4.9266e-164	-9.24248e-163	-1.48213e-162	3.67736e-164	-6.1609e-163	3.64957e-163	-1.60335e-163	7.1129e-164	-7.46043e-164	-2.45802e-163	6.77524e-163	1.7821e-163	-1.45397e-163	-1.43342e-162	2.4828e-163	-7.42996e-163	4.92741e-163	-3.29866e-164	-3.75306e-163	0
-9.02073e-164	5.19473e-164	1.928e-163	6.21904e-163	8.02712e-164	1.16516e-163	-1.18628e-163	-7.77753e-163	2.38746e-163	-2.64019e-163	-7.12964e-163	-4.9266e-164	-9.24248e-163	-1.48213e-162	3.67736e-164	-6.1609e-163	3.64957e-163	-1.60335e-163	7.1129e-164	-7.46043e-164	-2.45802e-163	6.77524e-163	1.7821e-163	-1.45397e-163	-1.43342e-162	2.4828e-163	-7.42996e-163	4.92741e-163	-3.29866e-164	-3.75306e-163	0
-9.02073e-164	5.19473e-164	1.928e-163	6.21904e-163	8.02712e-164	1.16516e-163	-1.18628e-163	-7.77753e-163	2.38746e-163	-2.64019e-163	-7.12964e-163	-4.9266e-164	-9.24248e-163	-1.48213e-162	3.67736e-164	-6.1609e-163	3.64957e-163	-1.60335e-163	7.1129e-164	-7.46043e-164	-2.45802e-163	6.77524e-163	1.7821e-163	-1.45397e-163	-1.43342e-162	2.4828e-163	-7.42996e-163	4.92741e-163	-3.29866e-164	-3.75306e-163	0
-9.02073e-164	5.19473e-164	1.928e-163	6.21904e-163	8.02712e-164	1.16516e-163	-1.18628e-163	-7.77753e-163	2.38746e-163	-2.64019e-163	-7.12964e-163	-4.9266e-164	-9.24248e-163	-1.48213e-162	3.67736e-164	-6.1609e-163	3.64957e-163	-1.60335e-163	7.1129e-164	-7.46043e-164	-2.45802e-163	6.77524e-163	1.7821e-163	-1.45397e-163	-1.43342e-162	2.4828e-163	-7.42996e-163	4.92741e-163	-3.29866e-164	-3.75306e-163	0
-9.02073e-164	5.19473e-164	1.928e-163	6.21904e-163	8.02712e-164	1.16516e-163	-1.18628e-163	-7.77753e-163	2.38746e-163	-2.64019e-163	-7.12964e-163	-4.9266e-164	-9.24248e-163	-1.48213e-162	3.67736e-164	-6.1609e-163	3.64957e-163	-1.60335e-163	7.1129e-164	-7.46043e-164	-2.45802e-163	6.77524e-163	1.7821e-163	-1.45397e-163	-1.43342e-162	2.4828e-163	-7.42996e-163	4.92741e-163	-3.29866e-164	-3.75306e-163	0
-9.02073e-164	5.19473e-164	1.928e-163	6.21904e-163	8.02712e-164	1.16516e-163	-1.18628e-163	-7.77753e-163	2.38746e-163	-2.64019e-163	-7.12964e-163	-4.9266e-164	-9.24248e-163	-1.48213e-162	3.67736e-164	-6.1609e-163	3.64957e-163	-1.60335e-163	7.1129e-164	-7.46043e-164	-2.45802e-163	6.77524e-163	1.7821e-163	-1.45397e-163	-1.43342e-162	2.4828e-163	-7.42996e-163	4.92741e-163	-3.29866e-164	-3.75306e-163	0
-9.02073e-164	5.19473e-164	1.928e-163	6.21904e-163	8.02712e-164	1.16516e-163	-1.18628e-163	-7.77753e-163	2.38746e-163	-2.64019e-163	-7.12964e-163	-4.9266e-164	-9.24248e-163	-1.48213e-162	3.67736e-164	-6.1609e-163	3.64957e-163	-1.60335e-163	7.1129e-164	-7.46043e-164	-2.45802e-163	6.77524e-163	1.7821e-163	-1.45397e-163	-1.43342e-162	2.4828e-163	-7.42996e-163	4.92741e-163	-3.29866e-164	-3.75306e-163	0
-9.02073e-164	5.19473e-164	1.928e-163	6.21904e-163	8.02712e-164	1.16516e-163	-1.18628e-163	-7.77753e-163	2.38746e-163	-2.64019e-163	-7.12964e-163	-4.9266e-164	-9.24248e-163	-1.48213e-162	3.67736e-164	-6.1609e-163	3.64957e-163	-1.60335e-163	7.1129e-164	-7.46043e-164	-2.45802e-163	6.77524e-163	1.7821e-163	-1.45397e-163	-1.43342e-162	2.4828e-163	-7.42996e-163	4.92741e-163	-3.29866e-164	-3.75306e-163	0
-9.02073e-164	5.19473e-164	1.928e-163	6.21904e-163	8.02712e-164	1.16516e-163	-1.18628e-163	-7.77753e-163	2.38746e-163	-2.64019e-163	-7.12964e-163	-4.9266e-164	-9.24248e-163	-1.48213e-162	3.67736e-164	-6.1609e-163	3.64957e-163	-1.60335e-163	7.1129e-164	-7.46043e-164	-2.45802e-163	6.77524e-163	1.7821e-163	-1.45397e-163	-1.43342e-162	2.4828e-163	-7.42996e-163	4.92741e-163	-3.29866e-164	-3.75306e-163	0
-9.02073e-164	5.19473e-164	1.928e-163	6.21904e-163	8.02712e-164	1.16516e-163	-1.18628e-163	-7.77753e-163	2.38746e-163	-2.64019e-163	-7.12964e-163	-4.9266e-164	-9.24248e-163	-1.48213e-162	3.67736e-164	-6.1609e-163	3.64957e-163	-1.60335e-163	7.1129e-164	-7.46043e-164	-2.45802e-163	6.77524e-163	1.7821e-163	-1.45397e-163	-1.43342e-162	2.4828e-163	-7.42996e-163	4.92741e-163	-3.29866e-164	-3.75306e-163	0
-9.02073e-164	5.19473e-164	1.928e-163	6.21904e-163	8.02712e-164	1.16516e-163	-1.18628e-163	-7.77753e-163	2.38746e-163	-2.64019e-163	-7.12964e-163	-4.9266e-164	-9.24248e-163	-1.48213e-162	3.67736e-164	-6.1609e-163	3.64957e-163	-1.60335e-163	7.1129e-164	-7.46043e-164	-2.45802e-163	6.77524e-163	1.7821e-163	-1.45397e-163	-1.43342e-162	2.4828e-163	-7.42996e-163	4.92741e-163	-3.29866e-164	-3.75306e-163	0
-9.02073e-164	5.19473e-164	1.928e-163	6.21904e-163	8.02712e-164	1.16516e-163	-1.18628e-163	-7.77753e-163	2.38746e-163	-2.64019e-163	-7.12964e-163	-4.9266e-164	-9.24248e-163	-1.48213e-162	3.67736e-164	-6.1609e-163	3.64957e-163	-1.60335e-163	7.1129e-164	-7.46043e-164	-2.45802e-163	6.77524e-163	1.7821e-163	-1.45397e-163	-1.43342e-162	2.4828e-163	-7.42996e-163	4.92741e-163	-3.29866e-164	-3.75306e-163	0
-9.02073e-164	5.19473e-164	1.928e-163	6.21904e-163	8.02712e-164	1.16516e-163	-1.18628e-163	-7.77753e-163	2.38746e-163	-2.64019e-163	-7.12964e-163	-4.9266e-164	-9.24248e-163	-1.48213e-162	3.67736e-164	-6.1609e-163	3.64957e-163	-1.60335e-163	7.1129e-164	-7.46043e-164	-2.45802e-163	6.77524e-163	1.7821e-163	-1.45397e-163	-1.43342e-162	2.4828e-163	-7.42996e-163	4.92741e-163	-3.29866e-164	-3.75306e-163	0
-9.02073e-164	5.19473e-164	1.928e-163	6.21904e-163	8.02712e-164	1.16516e-163	-1.18628e-163	-7.77753e-163	2.38746e-163	-2.64019e-163	-7.12964e-163	-4.9266e-164	-9.24248e-163	-1.48213e-162	3.67736e-164	-6.1609e-163	3.64957e-163	-1.60335e-163	7.1129e-164	-7.46043e-164	-2.45802e-163	6.77524e-163	1.7821e-163	-1.45397e-163	-1.43342e-162	2.4828e-163	-7.42996e-163	4.92741e-163	-3.29866e-164	-3.75306e-163	0
-9.02073e-164	5.19473e-164	1.928e-163	6.21904e-163	8.02712e-164	1.16516e-163	-1.18628e-163	-7.77753e-163	2.38746e-163	-2.64019e-163	-7.12964e-163	-4.9266e-164	-9.24248e-163	-1.48213e-162	3.67736e-164	-6.1609e-163	3.64957e-163	-1.60335e-163	7.1129e-164	-7.46043e-164	-2.45802e-163	6.77524e-163	1.7821e-163	-1.45397e-163	-1.43342e-162	2.4828e-163	-7.42996e-163	4.92741e-163	-3.29866e-164	-3.75306e-163	0
-9.02073e-164	5.19473e-164	1.928e-163	6.21904e-163	8.02712e-164	1.16516e-163	-1.18628e-163	-7.77753e-163	2.38746e-163	-2.64019e-163	-7.12964e-163	-4.9266e-164	-9.24248e-163	-1.48213e-162	3.67736e-164	-6.1609e-163	3.64957e-163	-1.60335e-163	7.1129e-164	-7.46043e-164	-2.45802e-163	6.77524e-163	1.7821e-163	-1.45397e-163	-1.43342e-162	2.4828e-163	-7.42996e-163	4.92741e-163	-3.29866e-164	-3.75306e-163	0
-9.02073e-164	5.19473e-164	1.928e-163	6.21904e-163	8.02712e-164	1.16516e-163	-1.18628e-163	-7.77753e-163	2.38746e-163	-2.64019e-163	-7.12964e-163	-4.9266e-164	-9.24248e-163	-1.48213e-162	3.67736e-164	-6.1609e-163	3.64957e-163	-1.60335e-163	7.1129e-164	-7.46043e-164	-2.45802e-163	6.77524e-163	1.7821e-163	-1.45397e-163	-1.43342e-162	2.4828e-163	-7.42996e-163	4.92741e-163	-3.29866e-164	-3.75306e-163	0
-9.02073e-164	5.19473e-164	1.928e-163	6.21904e-163	8.02712e-164	1.16516e-163	-1.18628e-163	-7.77753e-163	2.38746e-163	-2.64019e-163	-7.12964e-163	-4.9266e-164	-9.24248e-163	-1.48213e-162	3.67736e-164	-6.1609e-163	3.64957e-163	-1.60335e-163	7.1129e-164	-7.46043e-164	-2.45802e-163	6.77524e-163	1.7821e-163	-1.45397e-163	-1.43342e-162	2.4828e-163	-7.42996e-163	4.92741e-163	-3.29866e-164	-3.75306e-163	0
-9.02073e-164	5.19473e-164	1.928e-163	6.21904e-163	8.02712e-164	1.16516e-163	-1.18628e-163	-7.77753e-163	2.38746e-163	-2.64019e-163	-7.12964e-163	-4.9266e-164	-9.24248e-163	-1.48213e-162	3.67736e-164	-6.1609e-163	3.64957e-163	-1.60335e-163	7.1129e-164	-7.46043e-164	-2.45802e-163	6.77524e-163	1.7821e-163	-1.45397e-163	-1.43342e-162	2.4828e-163	-7.42996e-163	4.92741e-163	-3.29866e-164	-3.75306e-163	0
-9.02073e-164	5.19473e-164	1.928e-163	6.21904e-163	8.02712e-164	1.16516e-163	-1.18628e-163	-7.77753e-163	2.38746e-163	-2.64019e-163	-7.12964e-163	-4.9266e-164	-9.24248e-163	-1.48213e-162	3.67736e-164	-6.1609e-163	3.64957e-163	-1.60335e-163	7.1129e-164	-7.46043e-164	-2.45802e-163	6.77524e-163	1.7821e-163	-1.45397e-163	-1.43342e-162	2.4828e-163	-7.42996e-163	4.92741e-163	-3.29866e-164	-3.75306e-163	0
-9.02073e-164	5.19473e-164	1.928e-163	6.21904e-163	8.02712e-164	1.16516e-163	-1.18628e-163	-7.77753e-163	2.38746e-163	-2.64019e-163	-7.12964e-163	-4.9266e-164	-9.24248e-163	-1.48213e-162	3.67736e-164	-6.1609e-163	3.64957e-163	-1.60335e-163	7.1129e-164	-7.46043e-164	-2.45802e-163	6.77524e-163	1.7821e-163	-1.45397e-163	-1.43342e-162	2.4828e-163	-7.42996e-163	4.92741e-163	-3.29866e-164	-3.75306e-163	0
-9.02073e-164	5.19473e-164	1.928e-163	6.21904e-163	8.02712e-164	1.16516e-163	-1.18628e-163	-7.77753e-163	2.38746e-163	-2.64019e-163	-7.12964e-163	-4.9266e-164	-9.24248e-163	-1.48213e-162	3.67736e-164	-6.1609e-163	3.64957e-163	-1.60335e-163	7.1129e-164	-7.46043e-164	-2.45802e-163	6.77524e-163	1.7821e-163	-1.45397e-163	-1.43342e-162	2.4828e-163	-7.42996e-163	4.92741e-163	-3.29866e-164	-3.75306e-163	0
-9.02073e-164	5.19473e-164	1.928e-163	6.21904e-163	8.02712e-164	1.16516e-163	-1.18628e-163	-7.77753e-163	2.38746e-163	-2.64019e-163	-7.12964e-163	-4.9266e-164	-9.24248e-163	-1.48213e-162	3.67736e-164	-6.1609e-163	3.64957e-163	-1.60335e-163	7.1129e-164	-7.46043e-164	-2.45802e-163	6.77524e-163	1.7821e-163	-1.45397e-163	-1.43342e-162	2.4828e-163	-7.42996e-163	4.92741e-163	-3.29866e-164	-3.75306e-163	0
-9.02073e-164	5.19473e-164	1.928e-163	6.21904e-163	8.02712e-164	1.16516e-163	-1.18628e-163	-7.77753e-163	2.38746e-163	-2.64019e-163	-7.12964e-163	-4.9266e-164	-9.24248e-163	-1.48213e-162	3.67736e-164	-6.1609e-163	3.64957e-163	-1.60335e-163	7.1129e-164	-7.46043e-164	-2.45802e-163	6.77524e-163	1.7821e-163	-1.45397e-163	-1.43342e-162	2.4828e-163	-7.42996e-163	4.92741e-163	-3.29866e-164	-3.75306e-163	0
-9.02073e-164	5.19473e-164	1.928e-163	6.21904e-163	8.02712e-164	1.16516e-163	-1.18628e-163	-7.77753e-163	2.38746e-163	-2.64019e-163	-7.12964e-163	-4.9266e-164	-9.24248e-163	-1.48213e-162	3.67736e-164	-6.1609e-163	3.64957e-163	-1.60335e-163	7.1129e-164	-7.46043e-164	-2.45802e-163	6.77524e-163	1.7821e-163	-1.45397e-163	-1.43342e-162	2.4828e-163	-7.42996e-163	4.92741e-163	-3.29866e-164	-3.75306e-163	0
-9.02073e-164	5.19473e-164	1.928e-163	6.21904e-163	8.02712e-164	1.16516e-163	-1.18628e-163	-7.77753e-163	2.38746e-163	-2.64019e-163	-7.12964e-163	-4.9266e-164	-9.24248e-163	-1.48213e-162	3.67736e-164	-6.1609e-163	3.64957e-163	-1.60335e-163	7.1129e-164	-7.46043e-164	-2.45802e-163	6.77524e-163	1.7821e-163	-1.45397e-163	-1.43342e-162	2.4828e-163	-7.42996e-163	4.92741e-163	-3.29866e-164	-3.75306e-163	0
-9.02073e-164	5.19473e-164	1.928e-163	6.21904e-163	8.02712e-164	1.16516e-163	-1.18628e-163	-7.77753e-163	2.38746e-163	-2.64019e-163	-7.12964e-163	-4.9266e-164	-9.24248e-163	-1.48213e-162	3.67736e-164	-6.1609e-163	3.64957e-163	-1.60335e-163	7.1129e-164	-7.46043e-164	-2.45802e-163	6.77524e-163	1.7821e-163	-1.45397e-163	-1.43342e-162	2.4828e-163	-7.42996e-163	4.92741e-163	-3.29866e-164	-3.75306e-163	0
-9.02073e-164	5.19473e-164	1.928e-163	6.21904e-163	8.02712e-164	1.16516e-163	-1.18628e-163	-7.77753e-163	2.38746e-163	-2.64019e-163	-7.12964e-163	-4.9266e-164	-9.24248e-163	-1.48213e-162	3.67736e-164	-6.1609e-163	3.64957e-163	-1.60335e-163	7.1129e-164	-7.46043e-164	-2.45802e-163	6.77524e-163	1.7821e-163	-1.45397e-163	-1.43342e-162	2.4828e-163	-7.42996e-163	4.92741e-163	-3.29866e-164	-3.75306e-163	0
-9.02073e-164	5.19473e-164	1.928e-163	6.21904e-163	8.02712e-164	1.16516e-163	-1.18628e-163	-7.77753e-163	2.38746e-163	-2.64019e-163	-7.12964e-163	-4.9266e-164	-9.24248e-163	-1.48213e-162	3.67736e-164	-6.1609e-163	3.64957e-163	-1.60335e-163	7.1129e-164	-7.46043e-164	-2.45802e-163	6.77524e-163	1.7821e-163	-1.45397e-163	-1.43342e-162	2.4828e-163	-7.42996e-163	4.92741e-163	-3.29866e-164	-3.75306e-163	0
-9.02073e-164	5.19473e-164	1.928e-163	6.21904e-163	8.02712e-164	1.16516e-163	-1.18628e-163	-7.77753e-163	2.38746e-163	-2.64019e-163	-7.12964e-163	-4.9266e-164	-9.24248e-163	-1.48213e-162	3.67736e-164	-6.1609e-163	3.64957e-163	-1.60335e-163	7.1129e-164	-7.46043e-164	-2.45802e-163	6.77524e-163	1.7821e-163	-1.45397e-163	-1.43342e-162	2.4828e-163	-7.42996e-163	4.92741e-163	-3.29866e-164	-3.75306e-163	0
-9.02073e-164	5.19473e-164	1.928e-163	6.21904e-163	8.02712e-164	1.16516e-163	-1.18628e-163	-7.77753e-163	2.38746e-163	-2.64019e-163	-7.12964e-163	-4.9266e-164	-9.24248e-163	-1.48213e-162	3.67736e-164	-6.1609e-163	3.64957e-163	-1.60335e-163	7.1129e-164	-7.46043e-164	-2.45802e-163	6.77524e-163	1.7821e-163	-1.45397e-163	-1.43342e-162	2.4828e-163	-7.42996e-163	4.92741e-163	-3.29866e-164	-3.75306e-163	0
-9.02073e-164	5.19473e-164	1.928e-163	6.21904e-163	8.02712e-164	1.16516e-163	-1.18628e-163	-7.77753e-163	2.38746e-163	-2.64019e-163	-7.12964e-163	-4.9266e-164	-9.24248e-163	-1.48213e-162	3.67736e-164	-6.1609e-163	3.64957e-163	-1.60335e-163	7.1129e-164	-7.46043e-164	-2.45802e-163	6.77524e-163	1.7821e-163	-1.45397e-163	-1.43342e-162	2.4828e-163	-7.42996e-163	4.92741e-163	-3.29866e-164	-3.75306e-163	0
-9.02073e-164	5.19473e-164	1.928e-163	6.21904e-163	8.02712e-164	1.16516e-163	-1.18628e-163	-7.77753e-163	2.38746e-163	-2.64019e-163	-7.12964e-163	-4.9266e-164	-9.24248e-163	-1.48213e-162	3.67736e-164	-6.1609e-163	3.64957e-163	-1.60335e-163	7.1129e-164	-7.46043e-164	-2.45802e-163	6.77524e-163	1.7821e-163	-1.45397e-163	-1.43342e-162	2.4828e-163	-7.42996e-163	4.92741e-163	-3.29866e-164	-3.75306e-163	0
-9.02073e-164	5.19473e-164	1.928e-163	6.21904e-163	8.02712e-164	1.16516e-163	-1.18628e-163	-7.77753e-163	2.38746e-163	-2.64019e-163	-7.12964e-163	-4.9266e-164	-9.24248e-163	-1.48213e-162	3.67736e-164	-6.1609e-163	3.64957e-163	-1.60335e-163	7.1129e-164	-7.46043e-164	-2.45802e-163	6.77524e-163	1.7821e-163	-1.45397e-163	-1.43342e-162	2.4828e-163	-7.42996e-163	4.92741e-163	-3.29866e-164	-3.75306e-163	0
-9.02073e-164	5.19473e-164	1.928e-163	6.21904e-163	8.02712e-164	1.16516e-163	-1.18628e-163	-7.77753e-163	2.38746e-163	-2.64019e-163	-7.12964e-163	-4.9266e-164	-9.24248e-163	-1.48213e-162	3.67736e-164	-6.1609e-163	3.64957e-163	-1.60335e-163	7.1129e-164	-7.46043e-164	-2.45802e-163	6.77524e-163	1.7821e-163	-1.45397e-163	-1.43342e-162	2.4828e-163	-7.42996e-163	4.92741e-163	-3.29866e-164	-3.75306e-163	0
-9.02073e-164	5.19473e-164	1.928e-163	6.21904e-163	8.02712e-164	1.16516e-163	-1.18628e-163	-7.77753e-163	2.38746e-163	-2.64019e-163	-7.12964e-163	-4.9266e-164	-9.24248e-163	-1.48213e-162	3.67736e-164	-6.1609e-163	3.64957e-163	-1.60335e-163	7.1129e-164	-7.46043e-164	-2.45802e-163	6.77524e-163	1.7821e-163	-1.45397e-163	-1.43342e-162	2.4828e-163	-7.42996e-163	4.92741e-163	-3.29866e-164	-3.75306e-163	0
-9.02073e-164	5.19473e-164	1.928e-163	6.21904e-163	8.02712e-164	1.16516e-163	-1.18628e-163	-7.77753e-163	2.38746e-163	-2.64019e-163	-7.12964e-163	-4.9266e-164	-9.24248e-163	-1.48213e-162	3.67736e-164	-6.1609e-163	3.64957e-163	-1.60335e-163	7.1129e-164	-7.46043e-164	-2.45802e-163	6.77524e-163	1.7821e-163	-1.45397e-163	-1.43342e-162	2.4828e-163	-7.42996e-163	4.92741e-163	-3.29866e-164	-3.75306e-163	0
-9.02073e-164	5.19473e-164	1.928e-163	6.21904e-163	8.02712e-164	1.16516e-163	-1.18628e-163	-7.77753e-163	2.38746e-163	-2.64019e-163	-7.12964e-163	-4.9266e-164	-9.24248e-163	-1.48213e-162	3.67736e-164	-6.1609e-163	3.64957e-163	-1.60335e-163	7.1129e-164	-7.46043e-164	-2.45802e-163	6.77524e-163	1.7821e-163	-1.45397e-163	-1.43342e-162	2.4828e-163	-7.42996e-163	4.92741e-163	-3.29866e-164	-3.75306e-163	0
-9.02073e-164	5.19473e-164	1.928e-163	6.21904e-163	8.02712e-164	1.16516e-163	-1.18628e-163	-7.77753e-163	2.38746e-163	-2.64019e-163	-7.12964e-163	-4.9266e-164	-9.24248e-163	-1.48213e-162	3.67736e-164	-6.1609e-163	3.64957e-163	-1.60335e-163	7.1129e-164	-7.46043e-164	-2.45802e-163	6.77524e-163	1.7821e-163	-1.45397e-163	-1.43342e-162	2.4828e-163	-7.42996e-163	4.92741e-163	-3.29866e-164	-3.75306e-163	0
-9.02073e-164	5.19473e-164	1.928e-163	6.21904e-163	8.02712e-164	1.16516e-163	-1.18628e-163	-7.77753e-163	2.38746e-163	-2.64019e-163	-7.12964e-163	-4.9266e-164	-9.24248e-163	-1.48213e-162	3.67736e-164	-6.1609e-163	3.64957e-163	-1.60335e-163	7.1129e-164	-7.46043e-164	-2.45802e-163	6.77524e-163	1.7821e-163	-1.45397e-163	-1.43342e-162	2.4828e-163	-7.42996e-163	4.92741e-163	-3.29866e-164	-3.75306e-163	0
-9.02073e-164	5.19473e-164	1.928e-163	6.21904e-163	8.02712e-164	1.16516e-163	-1.18628e-163	-7.77753e-163	2.38746e-163	-2.64019e-163	-7.12964e-163	-4.9266e-164	-9.24248e-163	-1.48213e-162	3.67736e-164	-6.1609e-163	3.64957e-163	-1.60335e-163	7.1129e-164	-7.46043e-164	-2.45802e-163	6.77524e-163	1.7821e-163	-1.45397e-163	-1.43342e-162	2.4828e-163	-7.42996e-163	4.92741e-163	-3.29866e-164	-3.75306e-163	0
-9.02073e-164	5.19473e-164	1.928e-163	6.21904e-163	8.02712e-164	1.16516e-163	-1.18628e-163	-7.77753e-163	2.38746e-163	-2.64019e-163	-7.12964e-163	-4.9266e-164	-9.24248e-163	-1.48213e-162	3.67736e-164	-6.1609e-163	3.64957e-163	-1.60335e-163	7.1129e-164	-7.46043e-164	-2.45802e-163	6.77524e-163	1.7821e-163	-1.45397e-163	-1.43342e-162	2.4828e-163	-7.42996e-163	4.92741e-163	-3.29866e-164	-3.75306e-163	0
-9.02073e-164	5.19473e-164	1.928e-163	6.21904e-163	8.02712e-164	1.16516e-163	-1.18628e-163	-7.77753e-163	2.38746e-163	-2.64019e-163	-7.12964e-163	-4.9266e-164	-9.24248e-163	-1.48213e-162	3.67736e-164	-6.1609e-163	3.64957e-163	-1.60335e-163	7.1129e-164	-7.46043e-164	-2.45802e-163	6.77524e-163	1.7821e-163	-1.45397e-163	-1.43342e-162	2.4828e-163	-7.42996e-163	4.92741e-163	-3.29866e-164	-3.75306e-163	0
-9.02073e-164	5.19473e-164	1.928e-163	6.21904e-163	8.02712e-164	1.16516e-163	-1.18628e-163	-7.77753e-163	2.38746e-163	-2.64019e-163	-7.12964e-163	-4.9266e-164	-9.24248e-163	-1.48213e-162	3.67736e-164	-6.1609e-163	3.64957e-163	-1.60335e-163	7.1129e-164	-7.46043e-164	-2.45802e-163	6.77524e-163	1.7821e-163	-1.45397e-163	-1.43342e-162	2.4828e-163	-7.42996e-163	4.92741e-163	-3.29866e-164	-3.75306e-163	0
-9.02073e-164	5.19473e-164	1.928e-163	6.21904e-163	8.02712e-164	1.16516e-163	-1.18628e-163	-7.77753e-163	2.38746e-163	-2.64019e-163	-7.12964e-163	-4.9266e-164	-9.24248e-163	-1.48213e-162	3.67736e-164	-6.1609e-163	3.64957e-163	-1.60335e-163	7.1129e-164	-7.46043e-164	-2.45802e-163	6.77524e-163	1.7821e-163	-1.45397e-163	-1.43342e-162	2.4828e-163	-7.42996e-163	4.92741e-163	-3.29866e-164	-3.75306e-163	0
-9.02073e-164	5.19473e-164	1.928e-163	6.21904e-163	8.02712e-164	1.16516e-163	-1.18628e-163	-7.77753e-163	2.38746e-163	-2.64019e-163	-7.12964e-163	-4.9266e-164	-9.24248e-163	-1.48213e-162	3.67736e-164	-6.1609e-163	3.64957e-163	-1.60335e-163	7.1129e-164	-7.46043e-164	-2.45802e-163	6.77524e-163	1.7821e-163	-1.45397e-163	-1.43342e-162	2.4828e-163	-7.42996e-163	4.92741e-163	-3.29866e-164	-3.75306e-163	0
-9.02073e-164	5.19473e-164	1.928e-163	6.21904e-163	8.02712e-164	1.16516e-163	-1.18628e-163	-7.77753e-163	2.38746e-163	-2.64019e-163	-7.12964e-163	-4.9266e-164	-9.24248e-163	-1.48213e-162	3.67736e-164	-6.1609e-163	3.64957e-163	-1.60335e-163	7.1129e-164	-7.46043e-164	-2.45802e-163	6.77524e-163	1.7821e-163	-1.45397e-163	-1.43342e-162	2.4828e-163	-7.42996e-163	4.92741e-163	-3.29866e-164	-3.75306e-163	0
-9.02073e-164	5.19473e-164	1.928e-163	6.21904e-163	8.02712e-164	1.16516e-163	-1.18628e-163	-7.77753e-163	2.38746e-163	-2.64019e-163	-7.12964e-163	-4.9266e-164	-9.24248e-163	-1.48213e-162	3.67736e-164	-6.1609e-163	3.64957e-163	-1.60335e-163	7.1129e-164	-7.46043e-164	-2.45802e-163	6.77524e-163	1.7821e-163	-1.45397e-163	-1.43342e-162	2.4828e-163	-7.42996e-163	4.92741e-163	-3.29866e-164	-3.75306e-163	0
-9.02073e-164	5.19473e-164	1.928e-163	6.21904e-163	8.02712e-164	1.16516e-163	-1.18628e-163	-7.77753e-163	2.38746e-163	-2.64019e-163	-7.12964e-163	-4.9266e-164	-9.24248e-163	-1.48213e-162	3.67736e-164	-6.1609e-163	3.64957e-163	-1.60335e-163	7.1129e-164	-7.46043e-164	-2.45802e-163	6.77524e-163	1.7821e-163	-1.45397e-163	-1.43342e-162	2.4828e-163	-7.42996e-163	4.92741e-163	-3.29866e-164	-3.75306e-163	0
-9.02073e-164	5.19473e-164	1.928e-163	6.21904e-163	8.02712e-164	1.16516e-163	-1.18628e-163	-7.77753e-163	2.38746e-163	-2.64019e-163	-7.12964e-163	-4.9266e-164	-9.24248e-163	-1.48213e-162	3.67736e-164	-6.1609e-163	3.64957e-163	-1.60335e-163	7.1129e-164	-7.46043e-164	-2.45802e-163	6.77524e-163	1.7821e-163	-1.45397e-163	-1.43342e-162	2.4828e-163	-7.42996e-163	4.92741e-163	-3.29866e-164	-3.75306e-163	0
-9.02073e-164	5.19473e-164	1.928e-163	6.21904e-163	8.02712e-164	1.16516e-163	-1.18628e-163	-7.77753e-163	2.38746e-163	-2.64019e-163	-7.12964e-163	-4.9266e-164	-9.24248e-163	-1.48213e-162	3.67736e-164	-6.1609e-163	3.64957e-163	-1.60335e-163	7.1129e-164	-7.46043e-164	-2.45802e-163	6.77524e-163	1.7821e-163	-1.45397e-163	-1.43342e-162	2.4828e-163	-7.42996e-163	4.92741e-163	-3.29866e-164	-3.75306e-163	0
-9.02073e-164	5.19473e-164	1.928e-163	6.21904e-163	8.02712e-164	1.16516e-163	-1.18628e-163	-7.77753e-163	2.38746e-163	-2.64019e-163	-7.12964e-163	-4.9266e-164	-9.24248e-163	-1.48213e-162	3.67736e-164	-6.1609e-163	3.64957e-163	-1.60335e-163	7.1129e-164	-7.46043e-164	-2.45802e-163	6.77524e-163	1.7821e-163	-1.45397e-163	-1.43342e-162	2.4828e-163	-7.42996e-163	4.92741e-163	-3.29866e-164	-3.75306e-163	0
-9.02073e-164	5.19473e-164	1.928e-163	6.21904e-163	8.02712e-164	1.16516e-163	-1.18628e-163	-7.77753e-163	2.38746e-163	-2.64019e-163	-7.12964e-163	-4.9266e-164	-9.24248e-163	-1.48213e-162	3.67736e-164	-6.1609e-163	3.64957e-163	-1.60335e-163	7.1129e-164	-7.46043e-164	-2.45802e-163	6.77524e-163	1.7821e-163	-1.45397e-163	-1.43342e-162	2.4828e-163	-7.42996e-163	4.92741e-163	-3.29866e-164	-3.75306e-163	0
-9.02073e-164	5.19473e-164	1.928e-163	6.21904e-163	8.02712e-164	1.16516e-163	-1.18628e-163	-7.77753e-163	2.38746e-163	-2.64019e-163	-7.12964e-163	-4.9266e-164	-9.24248e-163	-1.48213e-162	3.67736e-164	-6.1609e-163	3.64957e-163	-1.60335e-163	7.1129e-164	-7.46043e-164	-2.45802e-163	6.77524e-163	1.7821e-163	-1.45397e-163	-1.43342e-162	2.4828e-163	-7.42996e-163	4.92741e-163	-3.29866e-164	-3.75306e-163	0
-9.02073e-164	5.19473e-164	1.928e-163	6.21904e-163	8.02712e-164	1.16516e-163	-1.18628e-163	-7.77753e-163	2.38746e-163	-2.64019e-163	-7.12964e-163	-4.9266e-164	-9.24248e-163	-1.48213e-162	3.67736e-164	-6.1609e-163	3.64957e-163	-1.60335e-163	7.1129e-164	-7.46043e-164	-2.45802e-163	6.77524e-163	1.7821e-163	-1.45397e-163	-1.43342e-162	2.4828e-163	-7.42996e-163	4.92741e-163	-3.29866e-164	-3.75306e-163	0
-9.02073e-164	5.19473e-164	1.928e-163	6.21904e-163	8.02712e-164	1.16516e-163	-1.18628e-163	-7.77753e-163	2.38746e-163	-2.64019e-163	-7.12964e-163	-4.9266e-164	-9.24248e-163	-1.48213e-162	3.67736e-164	-6.1609e-163	3.64957e-163	-1.60335e-163	7.1129e-164	-7.46043e-164	-2.45802e-163	6.77524e-163	1.7821e-163	-1.45397e-163	-1.43342e-162	2.4828e-163	-7.42996e-163	4.92741e-163	-3.29866e-164	-3.75306e-163	0
-9.02073e-164	5.19473e-164	1.928e-163	6.21904e-163	8.02712e-164	1.16516e-163	-1.18628e-163	-7.77753e-163	2.38746e-163	-2.64019e-163	-7.12964e-163	-4.9266e-164	-9.24248e-163	-1.48213e-162	3.67736e-164	-6.1609e-163	3.64957e-163	-1.60335e-163	7.1129e-164	-7.46043e-164	-2.45802e-163	6.77524e-163	1.7821e-163	-1.45397e-163	-1.43342e-162	2.4828e-163	-7.42996e-163	4.92741e-163	-3.29866e-164	-3.75306e-163	0
-9.02073e-164	5.19473e-164	1.928e-163	6.21904e-163	8.02712e-164	1.16516e-163	-1.18628e-163	-7.77753e-163	2.38746e-163	-2.64019e-163	-7.12964e-163	-4.9266e-164	-9.24248e-163	-1.48213e-162	3.67736e-164	-6.1609e-163	3.64957e-163	-1.60335e-163	7.1129e-164	-7.46043e-164	-2.45802e-163	6.77524e-163	1.7821e-163	-1.45397e-163	-1.43342e-162	2.4828e-163	-7.42996e-163	4.92741e-163	-3.29866e-164	-3.75306e-163	0
-9.02073e-164	5.19473e-164	1.928e-163	6.21904e-163	8.02712e-164	1.16516e-163	-1.18628e-163	-7.77753e-163	2.38746e-163	-2.64019e-163	-7.12964e-163	-4.9266e-164	-9.24248e-163	-1.48213e-162	3.67736e-164	-6.1609e-163	3.64957e-163	-1.60335e-163	7.1129e-164	-7.46043e-164	-2.45802e-163	6.77524e-163	1.7821e-163	-1.45397e-163	-1.43342e-162	2.4828e-163	-7.42996e-163	4.92741e-163	-3.29866e-164	-3.75306e-163	0
-9.02073e-164	5.19473e-164	1.928e-163	6.21904e-163	8.02712e-164	1.16516e-163	-1.18628e-163	-7.77753e-163	2.38746e-163	-2.64019e-163	-7.12964e-163	-4.9266e-164	-9.24248e-163	-1.48213e-162	3.67736e-164	-6.1609e-163	3.64957e-163	-1.60335e-163	7.1129e-164	-7.46043e-164	-2.45802e-163	6.77524e-163	1.7821e-163	-1.45397e-163	-1.43342e-162	2.4828e-163	-7.42996e-163	4.92741e-163	-3.29866e-164	-3.75306e-163	0
-9.02073e-164	5.19473e-164	1.928e-163	6.21904e-163	8.02712e-164	1.16516e-163	-1.18628e-163	-7.77753e-163	2.38746e-163	-2.64019e-163	-7.12964e-163	-4.9266e-164	-9.24248e-163	-1.48213e-162	3.67736e-164	-6.1609e-163	3.64957e-163	-1.60335e-163	7.1129e-164	-7.46043e-164	-2.45802e-163	6.77524e-163	1.7821e-163	-1.45397e-163	-1.43342e-162	2.4828e-163	-7.42996e-163	4.92741e-163	-3.29866e-164	-3.75306e-163	0
-9.02073e-164	5.19473e-164	1.928e-163	6.21904e-163	8.02712e-164	1.16516e-163	-1.18628e-163	-7.77753e-163	2.38746e-163	-2.64019e-163	-7.12964e-163	-4.9266e-164	-9.24248e-163	-1.48213e-162	3.67736e-164	-6.1609e-163	3.64957e-163	-1.60335e-163	7.1129e-164	-7.46043e-164	-2.45802e-163	6.77524e-163	1.7821e-163	-1.45397e-163	-1.43342e-162	2.4828e-163	-7.42996e-163	4.92741e-163	-3.29866e-164	-3.75306e-163	0
-9.02073e-164	5.19473e-164	1.928e-163	6.21904e-163	8.02712e-164	1.16516e-163	-1.18628e-163	-7.77753e-163	2.38746e-163	-2.64019e-163	-7.12964e-163	-4.9266e-164	-9.24248e-163	-1.48213e-162	3.67736e-164	-6.1609e-163	3.64957e-163	-1.60335e-163	7.1129e-164	-7.46043e-164	-2.45802e-163	6.77524e-163	1.7821e-163	-1.45397e-163	-1.43342e-162	2.4828e-163	-7.42996e-163	4.92741e-163	-3.29866e-164	-3.75306e-163	0
-9.02073e-164	5.19473e-164	1.928e-163	6.21904e-163	8.02712e-164	1.16516e-163	-1.18628e-163	-7.77753e-163	2.38746e-163	-2.64019e-163	-7.12964e-163	-4.9266e-164	-9.24248e-163	-1.48213e-162	3.67736e-164	-6.1609e-163	3.64957e-163	-1.60335e-163	7.1129e-164	-7.46043e-164	-2.45802e-163	6.77524e-163	1.7821e-163	-1.45397e-163	-1.43342e-162	2.4828e-163	-7.42996e-163	4.92741e-163	-3.29866e-164	-3.75306e-163	0
-9.02073e-164	5.19473e-164	1.928e-163	6.21904e-163	8.02712e-164	1.16516e-163	-1.18628e-163	-7.77753e-163	2.38746e-163	-2.64019e-163	-7.12964e-163	-4.9266e-164	-9.24248e-163	-1.48213e-162	3.67736e-164	-6.1609e-163	3.64957e-163	-1.60335e-163	7.1129e-164	-7.46043e-164	-2.45802e-163	6.77524e-163	1.7821e-163	-1.45397e-163	-1.43342e-162	2.4828e-163	-7.42996e-163	4.92741e-163	-3.29866e-164	-3.75306e-163	0
-9.02073e-164	5.19473e-164	1.928e-163	6.21904e-163	8.02712e-164	1.16516e-163	-1.18628e-163	-7.77753e-163	2.38746e-163	-2.64019e-163	-7.12964e-163	-4.9266e-164	-9.24248e-163	-1.48213e-162	3.67736e-164	-6.1609e-163	3.64957e-163	-1.60335e-163	7.1129e-164	-7.46043e-164	-2.45802e-163	6.77524e-163	1.7821e-163	-1.45397e-163	-1.43342e-162	2.4828e-163	-7.42996e-163	4.92741e-163	-3.29866e-164	-3.75306e-163	0
-9.02073e-164	5.19473e-164	1.928e-163	6.21904e-163	8.02712e-164	1.16516e-163	-1.18628e-163	-7.77753e-163	2.38746e-163	-2.64019e-163	-7.12964e-163	-4.9266e-164	-9.24248e-163	-1.48213e-162	3.67736e-164	-6.1609e-163	3.64957e-163	-1.60335e-163	7.1129e-164	-7.46043e-164	-2.45802e-163	6.77524e-163	1.7821e-163	-1.45397e-163	-1.43342e-162	2.4828e-163	-7.42996e-163	4.92741e-163	-3.29866e-164	-3.75306e-163	0
-9.02073e-164	5.19473e-164	1.928e-163	6.21904e-163	8.02712e-164	1.16516e-163	-1.18628e-163	-7.77753e-163	2.38746e-163	-2.64019e-163	-7.12964e-163	-4.9266e-164	-9.24248e-163	-1.48213e-162	3.67736e-164	-6.1609e-163	3.64957e-163	-1.60335e-163	7.1129e-164	-7.46043e-164	-2.45802e-163	6.77524e-163	1.7821e-163	-1.45397e-163	-1.43342e-162	2.4828e-163	-7.42996e-163	4.92741e-163	-3.29866e-164	-3.75306e-163	0
-9.02073e-164	5.19473e-164	1.928e-163	6.21904e-163	8.02712e-164	1.16516e-163	-1.18628e-163	-7.77753e-163	2.38746e-163	-2.64019e-163	-7.12964e-163	-4.9266e-164	-9.24248e-163	-1.48213e-162	3.67736e-164	-6.1609e-163	3.64957e-163	-1.60335e-163	7.1129e-164	-7.46043e-164	-2.45802e-163	6.77524e-163	1.7821e-163	-1.45397e-163	-1.43342e-162	2.4828e-163	-7.42996e-163	4.92741e-163	-3.29866e-164	-3.75306e-163	0
-9.02073e-164	5.19473e-164	1.928e-163	6.21904e-163	8.02712e-164	1.16516e-163	-1.18628e-163	-7.77753e-163	2.38746e-163	-2.64019e-163	-7.12964e-163	-4.9266e-164	-9.24248e-163	-1.48213e-162	3.67736e-164	-6.1609e-163	3.64957e-163	-1.60335e-163	7.1129e-164	-7.46043e-164	-2.45802e-163	6.77524e-163	1.7821e-163	-1.45397e-163	-1.43342e-162	2.4828e-163	-7.42996e-163	4.92741e-163	-3.29866e-164	-3.75306e-163	0
-9.02073e-164	5.19473e-164	1.928e-163	6.21904e-163	8.02712e-164	1.16516e-163	-1.18628e-163	-7.77753e-163	2.38746e-163	-2.64019e-163	-7.12964e-163	-4.9266e-164	-9.24248e-163	-1.48213e-162	3.67736e-164	-6.1609e-163	3.64957e-163	-1.60335e-163	7.1129e-164	-7.46043e-164	-2.45802e-163	6.77524e-163	1.7821e-163	-1.45397e-163	-1.43342e-162	2.4828e-163	-7.42996e-163	4.92741e-163	-3.29866e-164	-3.75306e-163	0
-9.02073e-164	5.19473e-164	1.928e-163	6.21904e-163	8.02712e-164	1.16516e-163	-1.18628e-163	-7.77753e-163	2.38746e-163	-2.64019e-163	-7.12964e-163	-4.9266e-164	-9.24248e-163	-1.48213e-162	3.67736e-164	-6.1609e-163	3.64957e-163	-1.60335e-163	7.1129e-164	-7.46043e-164	-2.45802e-163	6.77524e-163	1.7821e-163	-1.45397e-163	-1.43342e-162	2.4828e-163	-7.42996e-163	4.92741e-163	-3.29866e-164	-3.75306e-163	0
-9.02073e-164	5.19473e-164	1.928e-163	6.21904e-163	8.02712e-164	1.16516e-163	-1.18628e-163	-7.77753e-163	2.38746e-163	-2.64019e-163	-7.12964e-163	-4.9266e-164	-9.24248e-163	-1.48213e-162	3.67736e-164	-6.1609e-163	3.64957e-163	-1.60335e-163	7.1129e-164	-7.46043e-164	-2.45802e-163	6.77524e-163	1.7821e-163	-1.45397e-163	-1.43342e-162	2.4828e-163	-7.42996e-163	4.92741e-163	-3.29866e-164	-3.75306e-163	0
-9.02073e-164	5.19473e-164	1.928e-163	6.21904e-163	8.02712e-164	1.16516e-163	-1.18628e-163	-7.77753e-163	2.38746e-163	-2.64019e-163	-7.12964e-163	-4.9266e-164	-9.24248e-163	-1.48213e-162	3.67736e-164	-6.1609e-163	3.64957e-163	-1.60335e-163	7.1129e-164	-7.46043e-164	-2.45802e-163	6.77524e-163	1.7821e-163	-1.45397e-163	-1.43342e-162	2.4828e-163	-7.42996e-163	4.92741e-163	-3.29866e-164	-3.75306e-163	0
-9.02073e-164	5.19473e-164	1.928e-163	6.21904e-163	8.02712e-164	1.16516e-163	-1.18628e-163	-7.77753e-163	2.38746e-163	-2.64019e-163	-7.12964e-163	-4.9266e-164	-9.24248e-163	-1.48213e-162	3.67736e-164	-6.1609e-163	3.64957e-163	-1.60335e-163	7.1129e-164	-7.46043e-164	-2.45802e-163	6.77524e-163	1.7821e-163	-1.45397e-163	-1.43342e-162	2.4828e-163	-7.42996e-163	4.92741e-163	-3.29866e-164	-3.75306e-163	0
-9.02073e-164	5.19473e-164	1.928e-163	6.21904e-163	8.02712e-164	1.16516e-163	-1.18628e-163	-7.77753e-163	2.38746e-163	-2.64019e-163	-7.12964e-163	-4.9266e-164	-9.24248e-163	-1.48213e-162	3.67736e-164	-6.1609e-163	3.64957e-163	-1.60335e-163	7.1129e-164	-7.46043e-164	-2.45802e-163	6.77524e-163	1.7821e-163	-1.45397e-163	-1.43342e-162	2.4828e-163	-7.42996e-163	4.92741e-163	-3.29866e-164	-3.75306e-163	0
-9.02073e-164	5.19473e-164	1.928e-163	6.21904e-163	8.02712e-164	1.16516e-163	-1.18628e-163	-7.77753e-163	2.38746e-163	-2.64019e-163	-7.12964e-163	-4.9266e-164	-9.24248e-163	-1.48213e-162	3.67736e-164	-6.1609e-163	3.64957e-163	-1.60335e-163	7.1129e-164	-7.46043e-164	-2.45802e-163	6.77524e-163	1.7821e-163	-1.45397e-163	-1.43342e-162	2.4828e-163	-7.42996e-163	4.92741e-163	-3.29866e-164	-3.75306e-163	0
-9.02073e-164	5.19473e-164	1.928e-163	6.21904e-163	8.02712e-164	1.16516e-163	-1.18628e-163	-7.77753e-163	2.38746e-163	-2.64019e-163	-7.12964e-163	-4.9266e-164	-9.24248e-163	-1.48213e-162	3.67736e-164	-6.1609e-163	3.64957e-163	-1.60335e-163	7.1129e-164	-7.46043e-164	-2.45802e-163	6.77524e-163	1.7821e-163	-1.45397e-163	-1.43342e-162	2.4828e-163	-7.42996e-163	4.92741e-163	-3.29866e-164	-3.75306e-163	0
-9.02073e-164	5.19473e-164	1.928e-163	6.21904e-163	8.02712e-164	1.16516e-163	-1.18628e-163	-7.77753e-163	2.38746e-163	-2.64019e-163	-7.12964e-163	-4.9266e-164	-9.24248e-163	-1.48213e-162	3.67736e-164	-6.1609e-163	3.64957e-163	-1.60335e-163	7.1129e-164	-7.46043e-164	-2.45802e-163	6.77524e-163	1.7821e-163	-1.45397e-163	-1.43342e-162	2.4828e-163	-7.42996e-163	4.92741e-163	-3.29866e-164	-3.75306e-163	0
-9.02073e-164	5.19473e-164	1.928e-163	6.21904e-163	8.02712e-164	1.16516e-163	-1.18628e-163	-7.77753e-163	2.38746e-163	-2.64019e-163	-7.12964e-163	-4.9266e-164	-9.24248e-163	-1.48213e-162	3.67736e-164	-6.1609e-163	3.64957e-163	-1.60335e-163	7.1129e-164	-7.46043e-164	-2.45802e-163	6.77524e-163	1.7821e-163	-1.45397e-163	-1.43342e-162	2.4828e-163	-7.42996e-163	4.92741e-163	-3.29866e-164	-3.75306e-163	0
-9.02073e-164	5.19473e-164	1.928e-163	6.21904e-163	8.02712e-164	1.16516e-163	-1.18628e-163	-7.77753e-163	2.38746e-163	-2.64019e-163	-7.12964e-163	-4.9266e-164	-9.24248e-163	-1.48213e-162	3.67736e-164	-6.1609e-163	3.64957e-163	-1.60335e-163	7.1129e-164	-7.46043e-164	-2.45802e-163	6.77524e-163	1.7821e-163	-1.45397e-163	-1.43342e-162	2.4828e-163	-7.42996e-163	4.92741e-163	-3.29866e-164	-3.75306e-163	0
-9.02073e-164	5.19473e-164	1.928e-163	6.21904e-163	8.02712e-164	1.16516e-163	-1.18628e-163	-7.77753e-163	2.38746e-163	-2.64019e-163	-7.12964e-163	-4.9266e-164	-9.24248e-163	-1.48213e-162	3.67736e-164	-6.1609e-163	3.64957e-163	-1.60335e-163	7.1129e-164	-7.46043e-164	-2.45802e-163	6.77524e-163	1.7821e-163	-1.45397e-163	-1.43342e-162	2.4828e-163	-7.42996e-163	4.92741e-163	-3.29866e-164	-3.75306e-163	0
-9.02073e-164	5.19473e-164	1.928e-163	6.21904e-163	8.02712e-164	1.16516e-163	-1.18628e-163	-7.77753e-163	2.38746e-163	-2.64019e-163	-7.12964e-163	-4.9266e-164	-9.24248e-163	-1.48213e-162	3.67736e-164	-6.1609e-163	3.64957e-163	-1.60335e-163	7.1129e-164	-7.46043e-164	-2.45802e-163	6.77524e-163	1.7821e-163	-1.45397e-163	-1.43342e-162	2.4828e-163	-7.42996e-163	4.92741e-163	-3.29866e-164	-3.75306e-163	0
-9.02073e-164	5.19473e-164	1.928e-163	6.21904e-163	8.02712e-164	1.16516e-163	-1.18628e-163	-7.77753e-163	2.38746e-163	-2.64019e-163	-7.12964e-163	-4.9266e-164	-9.24248e-163	-1.48213e-162	3.67736e-164	-6.1609e-163	3.64957e-163	-1.60335e-163	7.1129e-164	-7.46043e-164	-2.45802e-163	6.77524e-163	1.7821e-163	-1.45397e-163	-1.43342e-162	2.4828e-163	-7.42996e-163	4.92741e-163	-3.29866e-164	-3.75306e-163	0
-9.02073e-164	5.19473e-164	1.928e-163	6.21904e-163	8.02712e-164	1.16516e-163	-1.18628e-163	-7.77753e-163	2.38746e-163	-2.64019e-163	-7.12964e-163	-4.9266e-164	-9.24248e-163	-1.48213e-162	3.67736e-164	-6.1609e-163	3.64957e-163	-1.60335e-163	7.1129e-164	-7.46043e-164	-2.45802e-163	6.77524e-163	1.7821e-163	-1.45397e-163	-1.43342e-162	2.4828e-163	-7.42996e-163	4.92741e-163	-3.29866e-164	-3.75306e-163	0
-9.02073e-164	5.19473e-164	1.928e-163	6.21904e-163	8.02712e-164	1.16516e-163	-1.18628e-163	-7.77753e-163	2.38746e-163	-2.64019e-163	-7.12964e-163	-4.9266e-164	-9.24248e-163	-1.48213e-162	3.67736e-164	-6.1609e-163	3.64957e-163	-1.60335e-163	7.1129e-164	-7.46043e-164	-2.45802e-163	6.77524e-163	1.7821e-163	-1.45397e-163	-1.43342e-162	2.4828e-163	-7.42996e-163	4.92741e-163	-3.29866e-164	-3.75306e-163	0
-9.02073e-164	5.19473e-164	1.928e-163	6.21904e-163	8.02712e-164	1.16516e-163	-1.18628e-163	-7.77753e-163	2.38746e-163	-2.64019e-163	-7.12964e-163	-4.9266e-164	-9.24248e-163	-1.48213e-162	3.67736e-164	-6.1609e-163	3.64957e-163	-1.60335e-163	7.1129e-164	-7.46043e-164	-2.45802e-163	6.77524e-163	1.7821e-163	-1.45397e-163	-1.43342e-162	2.4828e-163	-7.42996e-163	4.92741e-163	-3.29866e-164	-3.75306e-163	0
-9.02073e-164	5.19473e-164	1.928e-163	6.21904e-163	8.02712e-164	1.16516e-163	-1.18628e-163	-7.77753e-163	2.38746e-163	-2.64019e-163	-7.12964e-163	-4.9266e-164	-9.24248e-163	-1.48213e-162	3.67736e-164	-6.1609e-163	3.64957e-163	-1.60335e-163	7.1129e-164	-7.46043e-164	-2.45802e-163	6.77524e-163	1.7821e-163	-1.45397e-163	-1.43342e-162	2.4828e-163	-7.42996e-163	4.92741e-163	-3.29866e-164	-3.75306e-163	0
-9.02073e-164	5.19473e-164	1.928e-163	6.21904e-163	8.02712e-164	1.16516e-163	-1.18628e-163	-7.77753e-163	2.38746e-163	-2.64019e-163	-7.12964e-163	-4.9266e-164	-9.24248e-163	-1.48213e-162	3.67736e-164	-6.1609e-163	3.64957e-163	-1.60335e-163	7.1129e-164	-7.46043e-164	-2.45802e-163	6.77524e-163	1.7821e-163	-1.45397e-163	-1.43342e-162	2.4828e-163	-7.42996e-163	4.92741e-163	-3.29866e-164	-3.75306e-163	0
-9.02073e-164	5.19473e-164	1.928e-163	6.21904e-163	8.02712e-164	1.16516e-163	-1.18628e-163	-7.77753e-163	2.38746e-163	-2.64019e-163	-7.12964e-163	-4.9266e-164	-9.24248e-163	-1.48213e-162	3.67736e-164	-6.1609e-163	3.64957e-163	-1.60335e-163	7.1129e-164	-7.46043e-164	-2.45802e-163	6.77524e-163	1.7821e-163	-1.45397e-163	-1.43342e-162	2.4828e-163	-7.42996e-163	4.92741e-163	-3.29866e-164	-3.75306e-163	0
-9.02073e-164	5.19473e-164	1.928e-163	6.21904e-163	8.02712e-164	1.16516e-163	-1.18628e-163	-7.77753e-163	2.38746e-163	-2.64019e-163	-7.12964e-163	-4.9266e-164	-9.24248e-163	-1.48213e-162	3.67736e-164	-6.1609e-163	3.64957e-163	-1.60335e-163	7.1129e-164	-7.46043e-164	-2.45802e-163	6.77524e-163	1.7821e-163	-1.45397e-163	-1.43342e-162	2.4828e-163	-7.42996e-163	4.92741e-163	-3.29866e-164	-3.75306e-163	0
-9.02073e-164	5.19473e-164	1.928e-163	6.21904e-163	8.02712e-164	1.16516e-163	-1.18628e-163	-7.77753e-163	2.38746e-163	-2.64019e-163	-7.12964e-163	-4.9266e-164	-9.24248e-163	-1.48213e-162	3.67736e-164	-6.1609e-163	3.64957e-163	-1.60335e-163	7.1129e-164	-7.46043e-164	-2.45802e-163	6.77524e-163	1.7821e-163	-1.45397e-163	-1.43342e-162	2.4828e-163	-7.42996e-163	4.92741e-163	-3.29866e-164	-3.75306e-163	0
-9.02073e-164	5.19473e-164	1.928e-163	6.21904e-163	8.02712e-164	1.16516e-163	-1.18628e-163	-7.77753e-163	2.38746e-163	-2.64019e-163	-7.12964e-163	-4.9266e-164	-9.24248e-163	-1.48213e-162	3.67736e-164	-6.1609e-163	3.64957e-163	-1.60335e-163	7.1129e-164	-7.46043e-164	-2.45802e-163	6.77524e-163	1.7821e-163	-1.45397e-163	-1.43342e-162	2.4828e-163	-7.42996e-163	4.92741e-163	-3.29866e-164	-3.75306e-163	0
-9.02073e-164	5.19473e-164	1.928e-163	6.21904e-163	8.02712e-164	1.16516e-163	-1.18628e-163	-7.77753e-163	2.38746e-163	-2.64019e-163	-7.12964e-163	-4.9266e-164	-9.24248e-163	-1.48213e-162	3.67736e-164	-6.1609e-163	3.64957e-163	-1.60335e-163	7.1129e-164	-7.46043e-164	-2.45802e-163	6.77524e-163	1.7821e-163	-1.45397e-163	-1.43342e-162	2.4828e-163	-7.42996e-163	4.92741e-163	-3.29866e-164	-3.75306e-163	0
-9.02073e-164	5.19473e-164	1.928e-163	6.21904e-163	8.02712e-164	1.16516e-163	-1.18628e-163	-7.77753e-163	2.38746e-163	-2.64019e-163	-7.12964e-163	-4.9266e-164	-9.24248e-163	-1.48213e-162	3.67736e-164	-6.1609e-163	3.64957e-163	-1.60335e-163	7.1129e-164	-7.46043e-164	-2.45802e-163	6.77524e-163	1.7821e-163	-1.45397e-163	-1.43342e-162	2.4828e-163	-7.42996e-163	4.92741e-163	-3.29866e-164	-3.75306e-163	0
-9.02073e-164	5.19473e-164	1.928e-163	6.21904e-163	8.02712e-164	1.16516e-163	-1.18628e-163	-7.77753e-163	2.38746e-163	-2.64019e-163	-7.12964e-163	-4.9266e-164	-9.24248e-163	-1.48213e-162	3.67736e-164	-6.1609e-163	3.64957e-163	-1.60335e-163	7.1129e-164	-7.46043e-164	-2.45802e-163	6.77524e-163	1.7821e-163	-1.45397e-163	-1.43342e-162	2.4828e-163	-7.42996e-163	4.92741e-163	-3.29866e-164	-3.75306e-163	0
-9.02073e-164	5.19473e-164	1.928e-163	6.21904e-163	8.02712e-164	1.16516e-163	-1.18628e-163	-7.77753e-163	2.38746e-163	-2.64019e-163	-7.12964e-163	-4.9266e-164	-9.24248e-163	-1.48213e-162	3.67736e-164	-6.1609e-163	3.64957e-163	-1.60335e-163	7.1129e-164	-7.46043e-164	-2.45802e-163	6.77524e-163	1.7821e-163	-1.45397e-163	-1.43342e-162	2.4828e-163	-7.42996e-163	4.92741e-163	-3.29866e-164	-3.75306e-163	0
-9.02073e-164	5.19473e-164	1.928e-163	6.21904e-163	8.02712e-164	1.16516e-163	-1.18628e-163	-7.77753e-163	2.38746e-163	-2.64019e-163	-7.12964e-163	-4.9266e-164	-9.24248e-163	-1.48213e-162	3.67736e-164	-6.1609e-163	3.64957e-163	-1.60335e-163	7.1129e-164	-7.46043e-164	-2.45802e-163	6.77524e-163	1.7821e-163	-1.45397e-163	-1.43342e-162	2.4828e-163	-7.42996e-163	4.92741e-163	-3.29866e-164	-3.75306e-163	0
-9.02073e-164	5.19473e-164	1.928e-163	6.21904e-163	8.02712e-164	1.16516e-163	-1.18628e-163	-7.77753e-163	2.38746e-163	-2.64019e-163	-7.12964e-163	-4.9266e-164	-9.24248e-163	-1.48213e-162	3.67736e-164	-6.1609e-163	3.64957e-163	-1.60335e-163	7.1129e-164	-7.46043e-164	-2.45802e-163	6.77524e-163	1.7821e-163	-1.45397e-163	-1.43342e-162	2.4828e-163	-7.42996e-163	4.92741e-163	-3.29866e-164	-3.75306e-163	0
-9.02073e-164	5.19473e-164	1.928e-163	6.21904e-163	8.02712e-164	1.16516e-163	-1.18628e-163	-7.77753e-163	2.38746e-163	-2.64019e-163	-7.12964e-163	-4.9266e-164	-9.24248e-163	-1.48213e-162	3.67736e-164	-6.1609e-163	3.64957e-163	-1.60335e-163	7.1129e-164	-7.46043e-164	-2.45802e-163	6.77524e-163	1.7821e-163	-1.45397e-163	-1.43342e-162	2.4828e-163	-7.42996e-163	4.92741e-163	-3.29866e-164	-3.75306e-163	0
-9.02073e-164	5.19473e-164	1.928e-163	6.21904e-163	8.02712e-164	1.16516e-163	-1.18628e-163	-7.77753e-163	2.38746e-163	-2.64019e-163	-7.12964e-163	-4.9266e-164	-9.24248e-163	-1.48213e-162	3.67736e-164	-6.1609e-163	3.64957e-163	-1.60335e-163	7.1129e-164	-7.46043e-164	-2.45802e-163	6.77524e-163	1.7821e-163	-1.45397e-163	-1.43342e-162	2.4828e-163	-7.42996e-163	4.92741e-163	-3.29866e-164	-3.75306e-163	0
-9.02073e-164	5.19473e-164	1.928e-163	6.21904e-163	8.02712e-164	1.16516e-163	-1.18628e-163	-7.77753e-163	2.38746e-163	-2.64019e-163	-7.12964e-163	-4.9266e-164	-9.24248e-163	-1.48213e-162	3.67736e-164	-6.1609e-163	3.64957e-163	-1.60335e-163	7.1129e-164	-7.46043e-164	-2.45802e-163	6.77524e-163	1.7821e-163	-1.45397e-163	-1.43342e-162	2.4828e-163	-7.42996e-163	4.92741e-163	-3.29866e-164	-3.75306e-163	0
-9.02073e-164	5.19473e-164	1.928e-163	6.21904e-163	8.02712e-164	1.16516e-163	-1.18628e-163	-7.77753e-163	2.38746e-163	-2.64019e-163	-7.12964e-163	-4.9266e-164	-9.24248e-163	-1.48213e-162	3.67736e-164	-6.1609e-163	3.64957e-163	-1.60335e-163	7.1129e-164	-7.46043e-164	-2.45802e-163	6.77524e-163	1.7821e-163	-1.45397e-163	-1.43342e-162	2.4828e-163	-7.42996e-163	4.92741e-163	-3.29866e-164	-3.75306e-163	0
-9.02073e-164	5.19473e-164	1.928e-163	6.21904e-163	8.02712e-164	1.16516e-163	-1.18628e-163	-7.77753e-163	2.38746e-163	-2.64019e-163	-7.12964e-163	-4.9266e-164	-9.24248e-163	-1.48213e-162	3.67736e-164	-6.1609e-163	3.64957e-163	-1.60335e-163	7.1129e-164	-7.46043e-164	-2.45802e-163	6.77524e-163	1.7821e-163	-1.45397e-163	-1.43342e-162	2.4828e-163	-7.42996e-163	4.92741e-163	-3.29866e-164	-3.75306e-163	0
-9.02073e-164	5.19473e-164	1.928e-163	6.21904e-163	8.02712e-164	1.16516e-163	-1.18628e-163	-7.77753e-163	2.38746e-163	-2.64019e-163	-7.12964e-163	-4.9266e-164	-9.24248e-163	-1.48213e-162	3.67736e-164	-6.1609e-163	3.64957e-163	-1.60335e-163	7.1129e-164	-7.46043e-164	-2.45802e-163	6.77524e-163	1.7821e-163	-1.45397e-163	-1.43342e-162	2.4828e-163	-7.42996e-163	4.92741e-163	-3.29866e-164	-3.75306e-163	0
-9.02073e-164	5.19473e-164	1.928e-163	6.21904e-163	8.02712e-164	1.16516e-163	-1.18628e-163	-7.77753e-163	2.38746e-163	-2.64019e-163	-7.12964e-163	-4.9266e-164	-9.24248e-163	-1.48213e-162	3.67736e-164	-6.1609e-163	3.64957e-163	-1.60335e-163	7.1129e-164	-7.46043e-164	-2.45802e-163	6.77524e-163	1.7821e-163	-1.45397e-163	-1.43342e-162	2.4828e-163	-7.42996e-163	4.92741e-163	-3.29866e-164	-3.75306e-163	0
-9.02073e-164	5.19473e-164	1.928e-163	6.21904e-163	8.02712e-164	1.16516e-163	-1.18628e-163	-7.77753e-163	2.38746e-163	-2.64019e-163	-7.12964e-163	-4.9266e-164	-9.24248e-163	-1.48213e-162	3.67736e-164	-6.1609e-163	3.64957e-163	-1.60335e-163	7.1129e-164	-7.46043e-164	-2.45802e-163	6.77524e-163	1.7821e-163	-1.45397e-163	-1.43342e-162	2.4828e-163	-7.42996e-163	4.92741e-163	-3.29866e-164	-3.75306e-163	0
-9.02073e-164	5.19473e-164	1.928e-163	6.21904e-163	8.02712e-164	1.16516e-163	-1.18628e-163	-7.77753e-163	2.38746e-163	-2.64019e-163	-7.12964e-163	-4.9266e-164	-9.24248e-163	-1.48213e-162	3.67736e-164	-6.1609e-163	3.64957e-163	-1.60335e-163	7.1129e-164	-7.46043e-164	-2.45802e-163	6.77524e-163	1.7821e-163	-1.45397e-163	-1.43342e-162	2.4828e-163	-7.42996e-163	4.92741e-163	-3.29866e-164	-3.75306e-163	0
-9.02073e-164	5.19473e-164	1.928e-163	6.21904e-163	8.02712e-164	1.16516e-163	-1.18628e-163	-7.77753e-163	2.38746e-163	-2.64019e-163	-7.12964e-163	-4.9266e-164	-9.24248e-163	-1.48213e-162	3.67736e-164	-6.1609e-163	3.64957e-163	-1.60335e-163	7.1129e-164	-7.46043e-164	-2.45802e-163	6.77524e-163	1.7821e-163	-1.45397e-163	-1.43342e-162	2.4828e-163	-7.42996e-163	4.92741e-163	-3.29866e-164	-3.75306e-163	0
-9.02073e-164	5.19473e-164	1.928e-163	6.21904e-163	8.02712e-164	1.16516e-163	-1.18628e-163	-7.77753e-163	2.38746e-163	-2.64019e-163	-7.12964e-163	-4.9266e-164	-9.24248e-163	-1.48213e-162	3.67736e-164	-6.1609e-163	3.64957e-163	-1.60335e-163	7.1129e-164	-7.46043e-164	-2.45802e-163	6.77524e-163	1.7821e-163	-1.45397e-163	-1.43342e-162	2.4828e-163	-7.42996e-163	4.92741e-163	-3.29866e-164	-3.75306e-163	0
-9.02073e-164	5.19473e-164	1.928e-163	6.21904e-163	8.02712e-164	1.16516e-163	-1.18628e-163	-7.77753e-163	2.38746e-163	-2.64019e-163	-7.12964e-163	-4.9266e-164	-9.24248e-163	-1.48213e-162	3.67736e-164	-6.1609e-163	3.64957e-163	-1.60335e-163	7.1129e-164	-7.46043e-164	-2.45802e-163	6.77524e-163	1.7821e-163	-1.45397e-163	-1.43342e-162	2.4828e-163	-7.42996e-163	4.92741e-163	-3.29866e-164	-3.75306e-163	0
-9.02073e-164	5.19473e-164	1.928e-163	6.21904e-163	8.02712e-164	1.16516e-163	-1.18628e-163	-7.77753e-163	2.38746e-163	-2.64019e-163	-7.12964e-163	-4.9266e-164	-9.24248e-163	-1.48213e-162	3.67736e-164	-6.1609e-163	3.64957e-163	-1.60335e-163	7.1129e-164	-7.46043e-164	-2.45802e-163	6.77524e-163	1.7821e-163	-1.45397e-163	-1.43342e-162	2.4828e-163	-7.42996e-163	4.92741e-163	-3.29866e-164	-3.75306e-163	0
-9.02073e-164	5.19473e-164	1.928e-163	6.21904e-163	8.02712e-164	1.16516e-163	-1.18628e-163	-7.77753e-163	2.38746e-163	-2.64019e-163	-7.12964e-163	-4.9266e-164	-9.24248e-163	-1.48213e-162	3.67736e-164	-6.1609e-163	3.64957e-163	-1.60335e-163	7.1129e-164	-7.46043e-164	-2.45802e-163	6.77524e-163	1.7821e-163	-1.45397e-163	-1.43342e-162	2.4828e-163	-7.42996e-163	4.92741e-163	-3.29866e-164	-3.75306e-163	0
-9.02073e-164	5.19473e-164	1.928e-163	6.21904e-163	8.02712e-164	1.16516e-163	-1.18628e-163	-7.77753e-163	2.38746e-163	-2.64019e-163	-7.12964e-163	-4.9266e-164	-9.24248e-163	-1.48213e-162	3.67736e-164	-6.1609e-163	3.64957e-163	-1.60335e-163	7.1129e-164	-7.46043e-164	-2.45802e-163	6.77524e-163	1.7821e-163	-1.45397e-163	-1.43342e-162	2.4828e-163	-7.42996e-163	4.92741e-163	-3.29866e-164	-3.75306e-163	0
-9.02073e-164	5.19473e-164	1.928e-163	6.21904e-163	8.02712e-164	1.16516e-163	-1.18628e-163	-7.77753e-163	2.38746e-163	-2.64019e-163	-7.12964e-163	-4.9266e-164	-9.24248e-163	-1.48213e-162	3.67736e-164	-6.1609e-163	3.64957e-163	-1.60335e-163	7.1129e-164	-7.46043e-164	-2.45802e-163	6.77524e-163	1.7821e-163	-1.45397e-163	-1.43342e-162	2.4828e-163	-7.42996e-163	4.92741e-163	-3.29866e-164	-3.75306e-163	0
-9.02073e-164	5.19473e-164	1.928e-163	6.21904e-163	8.02712e-164	1.16516e-163	-1.18628e-163	-7.77753e-163	2.38746e-163	-2.64019e-163	-7.12964e-163	-4.9266e-164	-9.24248e-163	-1.48213e-162	3.67736e-164	-6.1609e-163	3.64957e-163	-1.60335e-163	7.1129e-164	-7.46043e-164	-2.45802e-163	6.77524e-163	1.7821e-163	-1.45397e-163	-1.43342e-162	2.4828e-163	-7.42996e-163	4.92741e-163	-3.29866e-164	-3.75306e-163	0
-9.02073e-164	5.19473e-164	1.928e-163	6.21904e-163	8.02712e-164	1.16516e-163	-1.18628e-163	-7.77753e-163	2.38746e-163	-2.64019e-163	-7.12964e-163	-4.9266e-164	-9.24248e-163	-1.48213e-162	3.67736e-164	-6.1609e-163	3.64957e-163	-1.60335e-163	7.1129e-164	-7.46043e-164	-2.45802e-163	6.77524e-163	1.7821e-163	-1.45397e-163	-1.43342e-162	2.4828e-163	-7.42996e-163	4.92741e-163	-3.29866e-164	-3.75306e-163	0
-9.02073e-164	5.19473e-164	1.928e-163	6.21904e-163	8.02712e-164	1.16516e-163	-1.18628e-163	-7.77753e-163	2.38746e-163	-2.64019e-163	-7.12964e-163	-4.9266e-164	-9.24248e-163	-1.48213e-162	3.67736e-164	-6.1609e-163	3.64957e-163	-1.60335e-163	7.1129e-164	-7.46043e-164	-2.45802e-163	6.77524e-163	1.7821e-163	-1.45397e-163	-1.43342e-162	2.4828e-163	-7.42996e-163	4.92741e-163	-3.29866e-164	-3.75306e-163	0
-9.02073e-164	5.19473e-164	1.928e-163	6.21904e-163	8.02712e-164	1.16516e-163	-1.18628e-163	-7.77753e-163	2.38746e-163	-2.64019e-163	-7.12964e-163	-4.9266e-164	-9.24248e-163	-1.48213e-162	3.67736e-164	-6.1609e-163	3.64957e-163	-1.60335e-163	7.1129e-164	-7.46043e-164	-2.45802e-163	6.77524e-163	1.7821e-163	-1.45397e-163	-1.43342e-162	2.4828e-163	-7.42996e-163	4.92741e-163	-3.29866e-164	-3.75306e-163	0
-9.02073e-164	5.19473e-164	1.928e-163	6.21904e-163	8.02712e-164	1.16516e-163	-1.18628e-163	-7.77753e-163	2.38746e-163	-2.64019e-163	-7.12964e-163	-4.9266e-164	-9.24248e-163	-1.48213e-162	3.67736e-164	-6.1609e-163	3.64957e-163	-1.60335e-163	7.1129e-164	-7.46043e-164	-2.45802e-163	6.77524e-163	1.7821e-163	-1.45397e-163	-1.43342e-162	2.4828e-163	-7.42996e-163	4.92741e-163	-3.29866e-164	-3.75306e-163	0
-9.02073e-164	5.19473e-164	1.928e-163	6.21904e-163	8.02712e-164	1.16516e-163	-1.18628e-163	-7.77753e-163	2.38746e-163	-2.64019e-163	-7.12964e-163	-4.9266e-164	-9.24248e-163	-1.48213e-162	3.67736e-164	-6.1609e-163	3.64957e-163	-1.60335e-163	7.1129e-164	-7.46043e-164	-2.45802e-163	6.77524e-163	1.7821e-163	-1.45397e-163	-1.43342e-162	2.4828e-163	-7.42996e-163	4.92741e-163	-3.29866e-164	-3.75306e-163	0
-9.02073e-164	5.19473e-164	1.928e-163	6.21904e-163	8.02712e-164	1.16516e-163	-1.18628e-163	-7.77753e-163	2.38746e-163	-2.64019e-163	-7.12964e-163	-4.9266e-164	-9.24248e-163	-1.48213e-162	3.67736e-164	-6.1609e-163	3.64957e-163	-1.60335e-163	7.1129e-164	-7.46043e-164	-2.45802e-163	6.77524e-163	1.7821e-163	-1.45397e-163	-1.43342e-162	2.4828e-163	-7.42996e-163	4.92741e-163	-3.29866e-164	-3.75306e-163	0
-9.02073e-164	5.19473e-164	1.928e-163	6.21904e-163	8.02712e-164	1.16516e-163	-1.18628e-163	-7.77753e-163	2.38746e-163	-2.64019e-163	-7.12964e-163	-4.9266e-164	-9.24248e-163	-1.48213e-162	3.67736e-164	-6.1609e-163	3.64957e-163	-1.60335e-163	7.1129e-164	-7.46043e-164	-2.45802e-163	6.77524e-163	1.7821e-163	-1.45397e-163	-1.43342e-162	2.4828e-163	-7.42996e-163	4.92741e-163	-3.29866e-164	-3.75306e-163	0
-9.02073e-164	5.19473e-164	1.928e-163	6.21904e-163	8.02712e-164	1.16516e-163	-1.18628e-163	-7.77753e-163	2.38746e-163	-2.64019e-163	-7.12964e-163	-4.9266e-164	-9.24248e-163	-1.48213e-162	3.67736e-164	-6.1609e-163	3.64957e-163	-1.60335e-163	7.1129e-164	-7.46043e-164	-2.45802e-163	6.77524e-163	1.7821e-163	-1.45397e-163	-1.43342e-162	2.4828e-163	-7.42996e-163	4.92741e-163	-3.29866e-164	-3.75306e-163	0
-9.02073e-164	5.19473e-164	1.928e-163	6.21904e-163	8.02712e-164	1.16516e-163	-1.18628e-163	-7.77753e-163	2.38746e-163	-2.64019e-163	-7.12964e-163	-4.9266e-164	-9.24248e-163	-1.48213e-162	3.67736e-164	-6.1609e-163	3.64957e-163	-1.60335e-163	7.1129e-164	-7.46043e-164	-2.45802e-163	6.77524e-163	1.7821e-163	-1.45397e-163	-1.43342e-162	2.4828e-163	-7.42996e-163	4.92741e-163	-3.29866e-164	-3.75306e-163	0
-9.02073e-164	5.19473e-164	1.928e-163	6.21904e-163	8.02712e-164	1.16516e-163	-1.18628e-163	-7.77753e-163	2.38746e-163	-2.64019e-163	-7.12964e-163	-4.9266e-164	-9.24248e-163	-1.48213e-162	3.67736e-164	-6.1609e-163	3.64957e-163	-1.60335e-163	7.1129e-164	-7.46043e-164	-2.45802e-163	6.77524e-163	1.7821e-163	-1.45397e-163	-1.43342e-162	2.4828e-163	-7.42996e-163	4.92741e-163	-3.29866e-164	-3.75306e-163	0
-9.02073e-164	5.19473e-164	1.928e-163	6.21904e-163	8.02712e-164	1.16516e-163	-1.18628e-163	-7.77753e-163	2.38746e-163	-2.64019e-163	-7.12964e-163	-4.9266e-164	-9.24248e-163	-1.48213e-162	3.67736e-164	-6.1609e-163	3.64957e-163	-1.60335e-163	7.1129e-164	-7.46043e-164	-2.45802e-163	6.77524e-163	1.7821e-163	-1.45397e-163	-1.43342e-162	2.4828e-163	-7.42996e-163	4.92741e-163	-3.29866e-164	-3.75306e-163	0
-9.02073e-164	5.19473e-164	1.928e-163	6.21904e-163	8.02712e-164	1.16516e-163	-1.18628e-163	-7.77753e-163	2.38746e-163	-2.64019e-163	-7.12964e-163	-4.9266e-164	-9.24248e-163	-1.48213e-162	3.67736e-164	-6.1609e-163	3.64957e-163	-1.60335e-163	7.1129e-164	-7.46043e-164	-2.45802e-163	6.77524e-163	1.7821e-163	-1.45397e-163	-1.43342e-162	2.4828e-163	-7.42996e-163	4.92741e-163	-3.29866e-164	-3.75306e-163	0
-9.02073e-164	5.19473e-164	1.928e-163	6.21904e-163	8.02712e-164	1.16516e-163	-1.18628e-163	-7.77753e-163	2.38746e-163	-2.64019e-163	-7.12964e-163	-4.9266e-164	-9.24248e-163	-1.48213e-162	3.67736e-164	-6.1609e-163	3.64957e-163	-1.60335e-163	7.1129e-164	-7.46043e-164	-2.45802e-163	6.77524e-163	1.7821e-163	-1.45397e-163	-1.43342e-162	2.4828e-163	-7.42996e-163	4.92741e-163	-3.29866e-164	-3.75306e-163	0
-9.02073e-164	5.19473e-164	1.928e-163	6.21904e-163	8.02712e-164	1.16516e-163	-1.18628e-163	-7.77753e-163	2.38746e-163	-2.64019e-163	-7.12964e-163	-4.9266e-164	-9.24248e-163	-1.48213e-162	3.67736e-164	-6.1609e-163	3.64957e-163	-1.60335e-163	7.1129e-164	-7.46043e-164	-2.45802e-163	6.77524e-163	1.7821e-163	-1.45397e-163	-1.43342e-162	2.4828e-163	-7.42996e-163	4.92741e-163	-3.29866e-164	-3.75306e-163	0
-9.02073e-164	5.19473e-164	1.928e-163	6.21904e-163	8.02712e-164	1.16516e-163	-1.18628e-163	-7.77753e-163	2.38746e-163	-2.64019e-163	-7.12964e-163	-4.9266e-164	-9.24248e-163	-1.48213e-162	3.67736e-164	-6.1609e-163	3.64957e-163	-1.60335e-163	7.1129e-164	-7.46043e-164	-2.45802e-163	6.77524e-163	1.7821e-163	-1.45397e-163	-1.43342e-162	2.4828e-163	-7.42996e-163	4.92741e-163	-3.29866e-164	-3.75306e-163	0
-9.02073e-164	5.19473e-164	1.928e-163	6.21904e-163	8.02712e-164	1.16516e-163	-1.18628e-163	-7.77753e-163	2.38746e-163	-2.64019e-163	-7.12964e-163	-4.9266e-164	-9.24248e-163	-1.48213e-162	3.67736e-164	-6.1609e-163	3.64957e-163	-1.60335e-163	7.1129e-164	-7.46043e-164	-2.45802e-163	6.77524e-163	1.7821e-163	-1.45397e-163	-1.43342e-162	2.4828e-163	-7.42996e-163	4.92741e-163	-3.29866e-164	-3.75306e-163	0
-9.02073e-164	5.19473e-164	1.928e-163	6.21904e-163	8.02712e-164	1.16516e-163	-1.18628e-163	-7.77753e-163	2.38746e-163	-2.64019e-163	-7.12964e-163	-4.9266e-164	-9.24248e-163	-1.48213e-162	3.67736e-164	-6.1609e-163	3.64957e-163	-1.60335e-163	7.1129e-164	-7.46043e-164	-2.45802e-163	6.77524e-163	1.7821e-163	-1.45397e-163	-1.43342e-162	2.4828e-163	-7.42996e-163	4.92741e-163	-3.29866e-164	-3.75306e-163	0
-9.02073e-164	5.19473e-164	1.928e-163	6.21904e-163	8.02712e-164	1.16516e-163	-1.18628e-163	-7.77753e-163	2.38746e-163	-2.64019e-163	-7.12964e-163	-4.9266e-164	-9.24248e-163	-1.48213e-162	3.67736e-164	-6.1609e-163	3.64957e-163	-1.60335e-163	7.1129e-164	-7.46043e-164	-2.45802e-163	6.77524e-163	1.7821e-163	-1.45397e-163	-1.43342e-162	2.4828e-163	-7.42996e-163	4.92741e-163	-3.29866e-164	-3.75306e-163	0
-9.02073e-164	5.19473e-164	1.928e-163	6.21904e-163	8.02712e-164	1.16516e-163	-1.18628e-163	-7.77753e-163	2.38746e-163	-2.64019e-163	-7.12964e-163	-4.9266e-164	-9.24248e-163	-1.48213e-162	3.67736e-164	-6.1609e-163	3.64957e-163	-1.60335e-163	7.1129e-164	-7.46043e-164	-2.45802e-163	6.77524e-163	1.7821e-163	-1.45397e-163	-1.43342e-162	2.4828e-163	-7.42996e-163	4.92741e-163	-3.29866e-164	-3.75306e-163	0
-9.02073e-164	5.19473e-164	1.928e-163	6.21904e-163	8.02712e-164	1.16516e-163	-1.18628e-163	-7.77753e-163	2.38746e-163	-2.64019e-163	-7.12964e-163	-4.9266e-164	-9.24248e-163	-1.48213e-162	3.67736e-164	-6.1609e-163	3.64957e-163	-1.60335e-163	7.1129e-164	-7.46043e-164	-2.45802e-163	6.77524e-163	1.7821e-163	-1.45397e-163	-1.43342e-162	2.4828e-163	-7.42996e-163	4.92741e-163	-3.29866e-164	-3.75306e-163	0
-9.02073e-164	5.19473e-164	1.928e-163	6.21904e-163	8.02712e-164	1.16516e-163	-1.18628e-163	-7.77753e-163	2.38746e-163	-2.64019e-163	-7.12964e-163	-4.9266e-164	-9.24248e-163	-1.48213e-162	3.67736e-164	-6.1609e-163	3.64957e-163	-1.60335e-163	7.1129e-164	-7.46043e-164	-2.45802e-163	6.77524e-163	1.7821e-163	-1.45397e-163	-1.43342e-162	2.4828e-163	-7.42996e-163	4.92741e-163	-3.29866e-164	-3.75306e-163	0
-9.02073e-164	5.19473e-164	1.928e-163	6.21904e-163	8.02712e-164	1.16516e-163	-1.18628e-163	-7.77753e-163	2.38746e-163	-2.64019e-163	-7.12964e-163	-4.9266e-164	-9.24248e-163	-1.48213e-162	3.67736e-164	-6.1609e-163	3.64957e-163	-1.60335e-163	7.1129e-164	-7.46043e-164	-2.45802e-163	6.77524e-163	1.7821e-163	-1.45397e-163	-1.43342e-162	2.4828e-163	-7.42996e-163	4.92741e-163	-3.29866e-164	-3.75306e-163	0
-9.02073e-164	5.19473e-164	1.928e-163	6.21904e-163	8.02712e-164	1.16516e-163	-1.18628e-163	-7.77753e-163	2.38746e-163	-2.64019e-163	-7.12964e-163	-4.9266e-164	-9.24248e-163	-1.48213e-162	3.67736e-164	-6.1609e-163	3.64957e-163	-1.60335e-163	7.1129e-164	-7.46043e-164	-2.45802e-163	6.77524e-163	1.7821e-163	-1.45397e-163	-1.43342e-162	2.4828e-163	-7.42996e-163	4.92741e-163	-3.29866e-164	-3.75306e-163	0
-9.02073e-164	5.19473e-164	1.928e-163	6.21904e-163	8.02712e-164	1.16516e-163	-1.18628e-163	-7.77753e-163	2.38746e-163	-2.64019e-163	-7.12964e-163	-4.9266e-164	-9.24248e-163	-1.48213e-162	3.67736e-164	-6.1609e-163	3.64957e-163	-1.60335e-163	7.1129e-164	-7.46043e-164	-2.45802e-163	6.77524e-163	1.7821e-163	-1.45397e-163	-1.43342e-162	2.4828e-163	-7.42996e-163	4.92741e-163	-3.29866e-164	-3.75306e-163	0
-9.02073e-164	5.19473e-164	1.928e-163	6.21904e-163	8.02712e-164	1.16516e-163	-1.18628e-163	-7.77753e-163	2.38746e-163	-2.64019e-163	-7.12964e-163	-4.9266e-164	-9.24248e-163	-1.48213e-162	3.67736e-164	-6.1609e-163	3.64957e-163	-1.60335e-163	7.1129e-164	-7.46043e-164	-2.45802e-163	6.77524e-163	1.7821e-163	-1.45397e-163	-1.43342e-162	2.4828e-163	-7.42996e-163	4.92741e-163	-3.29866e-164	-3.75306e-163	0
-9.02073e-164	5.19473e-164	1.928e-163	6.21904e-163	8.02712e-164	1.16516e-163	-1.18628e-163	-7.77753e-163	2.38746e-163	-2.64019e-163	-7.12964e-163	-4.9266e-164	-9.24248e-163	-1.48213e-162	3.67736e-164	-6.1609e-163	3.64957e-163	-1.60335e-163	7.1129e-164	-7.46043e-164	-2.45802e-163	6.77524e-163	1.7821e-163	-1.45397e-163	-1.43342e-162	2.4828e-163	-7.42996e-163	4.92741e-163	-3.29866e-164	-3.75306e-163	0
-9.02073e-164	5.19473e-164	1.928e-163	6.21904e-163	8.02712e-164	1.16516e-163	-1.18628e-163	-7.77753e-163	2.38746e-163	-2.64019e-163	-7.12964e-163	-4.9266e-164	-9.24248e-163	-1.48213e-162	3.67736e-164	-6.1609e-163	3.64957e-163	-1.60335e-163	7.1129e-164	-7.46043e-164	-2.45802e-163	6.77524e-163	1.7821e-163	-1.45397e-163	-1.43342e-162	2.4828e-163	-7.42996e-163	4.92741e-163	-3.29866e-164	-3.75306e-163	0
-9.02073e-164	5.19473e-164	1.928e-163	6.21904e-163	8.02712e-164	1.16516e-163	-1.18628e-163	-7.77753e-163	2.38746e-163	-2.64019e-163	-7.12964e-163	-4.9266e-164	-9.24248e-163	-1.48213e-162	3.67736e-164	-6.1609e-163	3.64957e-163	-1.60335e-163	7.1129e-164	-7.46043e-164	-2.45802e-163	6.77524e-163	1.7821e-163	-1.45397e-163	-1.43342e-162	2.4828e-163	-7.42996e-163	4.92741e-163	-3.29866e-164	-3.75306e-163	0
-9.02073e-164	5.19473e-164	1.928e-163	6.21904e-163	8.02712e-164	1.16516e-163	-1.18628e-163	-7.77753e-163	2.38746e-163	-2.64019e-163	-7.12964e-163	-4.9266e-164	-9.24248e-163	-1.48213e-162	3.67736e-164	-6.1609e-163	3.64957e-163	-1.60335e-163	7.1129e-164	-7.46043e-164	-2.45802e-163	6.77524e-163	1.7821e-163	-1.45397e-163	-1.43342e-162	2.4828e-163	-7.42996e-163	4.92741e-163	-3.29866e-164	-3.75306e-163	0
-9.02073e-164	5.19473e-164	1.928e-163	6.21904e-163	8.02712e-164	1.16516e-163	-1.18628e-163	-7.77753e-163	2.38746e-163	-2.64019e-163	-7.12964e-163	-4.9266e-164	-9.24248e-163	-1.48213e-162	3.67736e-164	-6.1609e-163	3.64957e-163	-1.60335e-163	7.1129e-164	-7.46043e-164	-2.45802e-163	6.77524e-163	1.7821e-163	-1.45397e-163	-1.43342e-162	2.4828e-163	-7.42996e-163	4.92741e-163	-3.29866e-164	-3.75306e-163	0
-9.02073e-164	5.19473e-164	1.928e-163	6.21904e-163	8.02712e-164	1.16516e-163	-1.18628e-163	-7.77753e-163	2.38746e-163	-2.64019e-163	-7.12964e-163	-4.9266e-164	-9.24248e-163	-1.48213e-162	3.67736e-164	-6.1609e-163	3.64957e-163	-1.60335e-163	7.1129e-164	-7.46043e-164	-2.45802e-163	6.77524e-163	1.7821e-163	-1.45397e-163	-1.43342e-162	2.4828e-163	-7.42996e-163	4.92741e-163	-3.29866e-164	-3.75306e-163	0
-9.02073e-164	5.19473e-164	1.928e-163	6.21904e-163	8.02712e-164	1.16516e-163	-1.18628e-163	-7.77753e-163	2.38746e-163	-2.64019e-163	-7.12964e-163	-4.9266e-164	-9.24248e-163	-1.48213e-162	3.67736e-164	-6.1609e-163	3.64957e-163	-1.60335e-163	7.1129e-164	-7.46043e-164	-2.45802e-163	6.77524e-163	1.7821e-163	-1.45397e-163	-1.43342e-162	2.4828e-163	-7.42996e-163	4.92741e-163	-3.29866e-164	-3.75306e-163	0
-9.02073e-164	5.19473e-164	1.928e-163	6.21904e-163	8.02712e-164	1.16516e-163	-1.18628e-163	-7.77753e-163	2.38746e-163	-2.64019e-163	-7.12964e-163	-4.9266e-164	-9.24248e-163	-1.48213e-162	3.67736e-164	-6.1609e-163	3.64957e-163	-1.60335e-163	7.1129e-164	-7.46043e-164	-2.45802e-163	6.77524e-163	1.7821e-163	-1.45397e-163	-1.43342e-162	2.4828e-163	-7.42996e-163	4.92741e-163	-3.29866e-164	-3.75306e-163	0
-9.02073e-164	5.19473e-164	1.928e-163	6.21904e-163	8.02712e-164	1.16516e-163	-1.18628e-163	-7.77753e-163	2.38746e-163	-2.64019e-163	-7.12964e-163	-4.9266e-164	-9.24248e-163	-1.48213e-162	3.67736e-164	-6.1609e-163	3.64957e-163	-1.60335e-163	7.1129e-164	-7.46043e-164	-2.45802e-163	6.77524e-163	1.7821e-163	-1.45397e-163	-1.43342e-162	2.4828e-163	-7.42996e-163	4.92741e-163	-3.29866e-164	-3.75306e-163	0
-9.02073e-164	5.19473e-164	1.928e-163	6.21904e-163	8.02712e-164	1.16516e-163	-1.18628e-163	-7.77753e-163	2.38746e-163	-2.64019e-163	-7.12964e-163	-4.9266e-164	-9.24248e-163	-1.48213e-162	3.67736e-164	-6.1609e-163	3.64957e-163	-1.60335e-163	7.1129e-164	-7.46043e-164	-2.45802e-163	6.77524e-163	1.7821e-163	-1.45397e-163	-1.43342e-162	2.4828e-163	-7.42996e-163	4.92741e-163	-3.29866e-164	-3.75306e-163	0
-9.02073e-164	5.19473e-164	1.928e-163	6.21904e-163	8.02712e-164	1.16516e-163	-1.18628e-163	-7.77753e-163	2.38746e-163	-2.64019e-163	-7.12964e-163	-4.9266e-164	-9.24248e-163	-1.48213e-162	3.67736e-164	-6.1609e-163	3.64957e-163	-1.60335e-163	7.1129e-164	-7.46043e-164	-2.45802e-163	6.77524e-163	1.7821e-163	-1.45397e-163	-1.43342e-162	2.4828e-163	-7.42996e-163	4.92741e-163	-3.29866e-164	-3.75306e-163	0
-9.02073e-164	5.19473e-164	1.928e-163	6.21904e-163	8.02712e-164	1.16516e-163	-1.18628e-163	-7.77753e-163	2.38746e-163	-2.64019e-163	-7.12964e-163	-4.9266e-164	-9.24248e-163	-1.48213e-162	3.67736e-164	-6.1609e-163	3.64957e-163	-1.60335e-163	7.1129e-164	-7.46043e-164	-2.45802e-163	6.77524e-163	1.7821e-163	-1.45397e-163	-1.43342e-162	2.4828e-163	-7.42996e-163	4.92741e-163	-3.29866e-164	-3.75306e-163	0
-9.02073e-164	5.19473e-164	1.928e-163	6.21904e-163	8.02712e-164	1.16516e-163	-1.18628e-163	-7.77753e-163	2.38746e-163	-2.64019e-163	-7.12964e-163	-4.9266e-164	-9.24248e-163	-1.48213e-162	3.67736e-164	-6.1609e-163	3.64957e-163	-1.60335e-163	7.1129e-164	-7.46043e-164	-2.45802e-163	6.77524e-163	1.7821e-163	-1.45397e-163	-1.43342e-162	2.4828e-163	-7.42996e-163	4.92741e-163	-3.29866e-164	-3.75306e-163	0
-9.02073e-164	5.19473e-164	1.928e-163	6.21904e-163	8.02712e-164	1.16516e-163	-1.18628e-163	-7.77753e-163	2.38746e-163	-2.64019e-163	-7.12964e-163	-4.9266e-164	-9.24248e-163	-1.48213e-162	3.67736e-164	-6.1609e-163	3.64957e-163	-1.60335e-163	7.1129e-164	-7.46043e-164	-2.45802e-163	6.77524e-163	1.7821e-163	-1.45397e-163	-1.43342e-162	2.4828e-163	-7.42996e-163	4.92741e-163	-3.29866e-164	-3.75306e-163	0
-9.02073e-164	5.19473e-164	1.928e-163	6.21904e-163	8.02712e-164	1.16516e-163	-1.18628e-163	-7.77753e-163	2.38746e-163	-2.64019e-163	-7.12964e-163	-4.9266e-164	-9.24248e-163	-1.48213e-162	3.67736e-164	-6.1609e-163	3.64957e-163	-1.60335e-163	7.1129e-164	-7.46043e-164	-2.45802e-163	6.77524e-163	1.7821e-163	-1.45397e-163	-1.43342e-162	2.4828e-163	-7.42996e-163	4.92741e-163	-3.29866e-164	-3.75306e-163	0
-9.02073e-164	5.19473e-164	1.928e-163	6.21904e-163	8.02712e-164	1.16516e-163	-1.18628e-163	-7.77753e-163	2.38746e-163	-2.64019e-163	-7.12964e-163	-4.9266e-164	-9.24248e-163	-1.48213e-162	3.67736e-164	-6.1609e-163	3.64957e-163	-1.60335e-163	7.1129e-164	-7.46043e-164	-2.45802e-163	6.77524e-163	1.7821e-163	-1.45397e-163	-1.43342e-162	2.4828e-163	-7.42996e-163	4.92741e-163	-3.29866e-164	-3.75306e-163	0
-9.02073e-164	5.19473e-164	1.928e-163	6.21904e-163	8.02712e-164	1.16516e-163	-1.18628e-163	-7.77753e-163	2.38746e-163	-2.64019e-163	-7.12964e-163	-4.9266e-164	-9.24248e-163	-1.48213e-162	3.67736e-164	-6.1609e-163	3.64957e-163	-1.60335e-163	7.1129e-164	-7.46043e-164	-2.45802e-163	6.77524e-163	1.7821e-163	-1.45397e-163	-1.43342e-162	2.4828e-163	-7.42996e-163	4.92741e-163	-3.29866e-164	-3.75306e-163	0
-9.02073e-164	5.19473e-164	1.928e-163	6.21904e-163	8.02712e-164	1.16516e-163	-1.18628e-163	-7.77753e-163	2.38746e-163	-2.64019e-163	-7.12964e-163	-4.9266e-164	-9.24248e-163	-1.48213e-162	3.67736e-164	-6.1609e-163	3.64957e-163	-1.60335e-163	7.1129e-164	-7.46043e-164	-2.45802e-163	6.77524e-163	1.7821e-163	-1.45397e-163	-1.43342e-162	2.4828e-163	-7.42996e-163	4.92741e-163	-3.29866e-164	-3.75306e-163	0
-9.02073e-164	5.19473e-164	1.928e-163	6.21904e-163	8.02712e-164	1.16516e-163	-1.18628e-163	-7.77753e-163	2.38746e-163	-2.64019e-163	-7.12964e-163	-4.9266e-164	-9.24248e-163	-1.48213e-162	3.67736e-164	-6.1609e-163	3.64957e-163	-1.60335e-163	7.1129e-164	-7.46043e-164	-2.45802e-163	6.77524e-163	1.7821e-163	-1.45397e-163	-1.43342e-162	2.4828e-163	-7.42996e-163	4.92741e-163	-3.29866e-164	-3.75306e-163	0
-9.02073e-164	5.19473e-164	1.928e-163	6.21904e-163	8.02712e-164	1.16516e-163	-1.18628e-163	-7.77753e-163	2.38746e-163	-2.64019e-163	-7.12964e-163	-4.9266e-164	-9.24248e-163	-1.48213e-162	3.67736e-164	-6.1609e-163	3.64957e-163	-1.60335e-163	7.1129e-164	-7.46043e-164	-2.45802e-163	6.77524e-163	1.7821e-163	-1.45397e-163	-1.43342e-162	2.4828e-163	-7.42996e-163	4.92741e-163	-3.29866e-164	-3.75306e-163	0
-9.02073e-164	5.19473e-164	1.928e-163	6.21904e-163	8.02712e-164	1.16516e-163	-1.18628e-163	-7.77753e-163	2.38746e-163	-2.64019e-163	-7.12964e-163	-4.9266e-164	-9.24248e-163	-1.48213e-162	3.67736e-164	-6.1609e-163	3.64957e-163	-1.60335e-163	7.1129e-164	-7.46043e-164	-2.45802e-163	6.77524e-163	1.7821e-163	-1.45397e-163	-1.43342e-162	2.4828e-163	-7.42996e-163	4.92741e-163	-3.29866e-164	-3.75306e-163	0
-9.02073e-164	5.19473e-164	1.928e-163	6.21904e-163	8.02712e-164	1.16516e-163	-1.18628e-163	-7.77753e-163	2.38746e-163	-2.64019e-163	-7.12964e-163	-4.9266e-164	-9.24248e-163	-1.48213e-162	3.67736e-164	-6.1609e-163	3.64957e-163	-1.60335e-163	7.1129e-164	-7.46043e-164	-2.45802e-163	6.77524e-163	1.7821e-163	-1.45397e-163	-1.43342e-162	2.4828e-163	-7.42996e-163	4.92741e-163	-3.29866e-164	-3.75306e-163	0
-9.02073e-164	5.19473e-164	1.928e-163	6.21904e-163	8.02712e-164	1.16516e-163	-1.18628e-163	-7.77753e-163	2.38746e-163	-2.64019e-163	-7.12964e-163	-4.9266e-164	-9.24248e-163	-1.48213e-162	3.67736e-164	-6.1609e-163	3.64957e-163	-1.60335e-163	7.1129e-164	-7.46043e-164	-2.45802e-163	6.77524e-163	1.7821e-163	-1.45397e-163	-1.43342e-162	2.4828e-163	-7.42996e-163	4.92741e-163	-3.29866e-164	-3.75306e-163	0
-9.02073e-164	5.19473e-164	1.928e-163	6.21904e-163	8.02712e-164	1.16516e-163	-1.18628e-163	-7.77753e-163	2.38746e-163	-2.64019e-163	-7.12964e-163	-4.9266e-164	-9.24248e-163	-1.48213e-162	3.67736e-164	-6.1609e-163	3.64957e-163	-1.60335e-163	7.1129e-164	-7.46043e-164	-2.45802e-163	6.77524e-163	1.7821e-163	-1.45397e-163	-1.43342e-162	2.4828e-163	-7.42996e-163	4.92741e-163	-3.29866e-164	-3.75306e-163	0
-9.02073e-164	5.19473e-164	1.928e-163	6.21904e-163	8.02712e-164	1.16516e-163	-1.18628e-163	-7.77753e-163	2.38746e-163	-2.64019e-163	-7.12964e-163	-4.9266e-164	-9.24248e-163	-1.48213e-162	3.67736e-164	-6.1609e-163	3.64957e-163	-1.60335e-163	7.1129e-164	-7.46043e-164	-2.45802e-163	6.77524e-163	1.7821e-163	-1.45397e-163	-1.43342e-162	2.4828e-163	-7.42996e-163	4.92741e-163	-3.29866e-164	-3.75306e-163	0
-9.02073e-164	5.19473e-164	1.928e-163	6.21904e-163	8.02712e-164	1.16516e-163	-1.18628e-163	-7.77753e-163	2.38746e-163	-2.64019e-163	-7.12964e-163	-4.9266e-164	-9.24248e-163	-1.48213e-162	3.67736e-164	-6.1609e-163	3.64957e-163	-1.60335e-163	7.1129e-164	-7.46043e-164	-2.45802e-163	6.77524e-163	1.7821e-163	-1.45397e-163	-1.43342e-162	2.4828e-163	-7.42996e-163	4.92741e-163	-3.29866e-164	-3.75306e-163	0
-9.02073e-164	5.19473e-164	1.928e-163	6.21904e-163	8.02712e-164	1.16516e-163	-1.18628e-163	-7.77753e-163	2.38746e-163	-2.64019e-163	-7.12964e-163	-4.9266e-164	-9.24248e-163	-1.48213e-162	3.67736e-164	-6.1609e-163	3.64957e-163	-1.60335e-163	7.1129e-164	-7.46043e-164	-2.45802e-163	6.77524e-163	1.7821e-163	-1.45397e-163	-1.43342e-162	2.4828e-163	-7.42996e-163	4.92741e-163	-3.29866e-164	-3.75306e-163	0
-9.02073e-164	5.19473e-164	1.928e-163	6.21904e-163	8.02712e-164	1.16516e-163	-1.18628e-163	-7.77753e-163	2.38746e-163	-2.64019e-163	-7.12964e-163	-4.9266e-164	-9.24248e-163	-1.48213e-162	3.67736e-164	-6.1609e-163	3.64957e-163	-1.60335e-163	7.1129e-164	-7.46043e-164	-2.45802e-163	6.77524e-163	1.7821e-163	-1.45397e-163	-1.43342e-162	2.4828e-163	-7.42996e-163	4.92741e-163	-3.29866e-164	-3.75306e-163	0
-9.02073e-164	5.19473e-164	1.928e-163	6.21904e-163	8.02712e-164	1.16516e-163	-1.18628e-163	-7.77753e-163	2.38746e-163	-2.64019e-163	-7.12964e-163	-4.9266e-164	-9.24248e-163	-1.48213e-162	3.67736e-164	-6.1609e-163	3.64957e-163	-1.60335e-163	7.1129e-164	-7.46043e-164	-2.45802e-163	6.77524e-163	1.7821e-163	-1.45397e-163	-1.43342e-162	2.4828e-163	-7.42996e-163	4.92741e-163	-3.29866e-164	-3.75306e-163	0
-9.02073e-164	5.19473e-164	1.928e-163	6.21904e-163	8.02712e-164	1.16516e-163	-1.18628e-163	-7.77753e-163	2.38746e-163	-2.64019e-163	-7.12964e-163	-4.9266e-164	-9.24248e-163	-1.48213e-162	3.67736e-164	-6.1609e-163	3.64957e-163	-1.60335e-163	7.1129e-164	-7.46043e-164	-2.45802e-163	6.77524e-163	1.7821e-163	-1.45397e-163	-1.43342e-162	2.4828e-163	-7.42996e-163	4.92741e-163	-3.29866e-164	-3.75306e-163	0
-9.02073e-164	5.19473e-164	1.928e-163	6.21904e-163	8.02712e-164	1.16516e-163	-1.18628e-163	-7.77753e-163	2.38746e-163	-2.64019e-163	-7.12964e-163	-4.9266e-164	-9.24248e-163	-1.48213e-162	3.67736e-164	-6.1609e-163	3.64957e-163	-1.60335e-163	7.1129e-164	-7.46043e-164	-2.45802e-163	6.77524e-163	1.7821e-163	-1.45397e-163	-1.43342e-162	2.4828e-163	-7.42996e-163	4.92741e-163	-3.29866e-164	-3.75306e-163	0
-9.02073e-164	5.19473e-164	1.928e-163	6.21904e-163	8.02712e-164	1.16516e-163	-1.18628e-163	-7.77753e-163	2.38746e-163	-2.64019e-163	-7.12964e-163	-4.9266e-164	-9.24248e-163	-1.48213e-162	3.67736e-164	-6.1609e-163	3.64957e-163	-1.60335e-163	7.1129e-164	-7.46043e-164	-2.45802e-163	6.77524e-163	1.7821e-163	-1.45397e-163	-1.43342e-162	2.4828e-163	-7.42996e-163	4.92741e-163	-3.29866e-164	-3.75306e-163	0
-9.02073e-164	5.19473e-164	1.928e-163	6.21904e-163	8.02712e-164	1.16516e-163	-1.18628e-163	-7.77753e-163	2.38746e-163	-2.64019e-163	-7.12964e-163	-4.9266e-164	-9.24248e-163	-1.48213e-162	3.67736e-164	-6.1609e-163	3.64957e-163	-1.60335e-163	7.1129e-164	-7.46043e-164	-2.45802e-163	6.77524e-163	1.7821e-163	-1.45397e-163	-1.43342e-162	2.4828e-163	-7.42996e-163	4.92741e-163	-3.29866e-164	-3.75306e-163	0
-9.02073e-164	5.19473e-164	1.928e-163	6.21904e-163	8.02712e-164	1.16516e-163	-1.18628e-163	-7.77753e-163	2.38746e-163	-2.64019e-163	-7.12964e-163	-4.9266e-164	-9.24248e-163	-1.48213e-162	3.67736e-164	-6.1609e-163	3.64957e-163	-1.60335e-163	7.1129e-164	-7.46043e-164	-2.45802e-163	6.77524e-163	1.7821e-163	-1.45397e-163	-1.43342e-162	2.4828e-163	-7.42996e-163	4.92741e-163	-3.29866e-164	-3.75306e-163	0
-9.02073e-164	5.19473e-164	1.928e-163	6.21904e-163	8.02712e-164	1.16516e-163	-1.18628e-163	-7.77753e-163	2.38746e-163	-2.64019e-163	-7.12964e-163	-4.9266e-164	-9.24248e-163	-1.48213e-162	3.67736e-164	-6.1609e-163	3.64957e-163	-1.60335e-163	7.1129e-164	-7.46043e-164	-2.45802e-163	6.77524e-163	1.7821e-163	-1.45397e-163	-1.43342e-162	2.4828e-163	-7.42996e-163	4.92741e-163	-3.29866e-164	-3.75306e-163	0
-9.02073e-164	5.19473e-164	1.928e-163	6.21904e-163	8.02712e-164	1.16516e-163	-1.18628e-163	-7.77753e-163	2.38746e-163	-2.64019e-163	-7.12964e-163	-4.9266e-164	-9.24248e-163	-1.48213e-162	3.67736e-164	-6.1609e-163	3.64957e-163	-1.60335e-163	7.1129e-164	-7.46043e-164	-2.45802e-163	6.77524e-163	1.7821e-163	-1.45397e-163	-1.43342e-162	2.4828e-163	-7.42996e-163	4.92741e-163	-3.29866e-164	-3.75306e-163	0
-9.02073e-164	5.19473e-164	1.928e-163	6.21904e-163	8.02712e-164	1.16516e-163	-1.18628e-163	-7.77753e-163	2.38746e-163	-2.64019e-163	-7.12964e-163	-4.9266e-164	-9.24248e-163	-1.48213e-162	3.67736e-164	-6.1609e-163	3.64957e-163	-1.60335e-163	7.1129e-164	-7.46043e-164	-2.45802e-163	6.77524e-163	1.7821e-163	-1.45397e-163	-1.43342e-162	2.4828e-163	-7.42996e-163	4.92741e-163	-3.29866e-164	-3.75306e-163	0
-9.02073e-164	5.19473e-164	1.928e-163	6.21904e-163	8.02712e-164	1.16516e-163	-1.18628e-163	-7.77753e-163	2.38746e-163	-2.64019e-163	-7.12964e-163	-4.9266e-164	-9.24248e-163	-1.48213e-162	3.67736e-164	-6.1609e-163	3.64957e-163	-1.60335e-163	7.1129e-164	-7.46043e-164	-2.45802e-163	6.77524e-163	1.7821e-163	-1.45397e-163	-1.43342e-162	2.4828e-163	-7.42996e-163	4.92741e-163	-3.29866e-164	-3.75306e-163	0
-9.02073e-164	5.19473e-164	1.928e-163	6.21904e-163	8.02712e-164	1.16516e-163	-1.18628e-163	-7.77753e-163	2.38746e-163	-2.64019e-163	-7.12964e-163	-4.9266e-164	-9.24248e-163	-1.48213e-162	3.67736e-164	-6.1609e-163	3.64957e-163	-1.60335e-163	7.1129e-164	-7.46043e-164	-2.45802e-163	6.77524e-163	1.7821e-163	-1.45397e-163	-1.43342e-162	2.4828e-163	-7.42996e-163	4.92741e-163	-3.29866e-164	-3.75306e-163	0
-9.02073e-164	5.19473e-164	1.928e-163	6.21904e-163	8.02712e-164	1.16516e-163	-1.18628e-163	-7.77753e-163	2.38746e-163	-2.64019e-163	-7.12964e-163	-4.9266e-164	-9.24248e-163	-1.48213e-162	3.67736e-164	-6.1609e-163	3.64957e-163	-1.60335e-163	7.1129e-164	-7.46043e-164	-2.45802e-163	6.77524e-163	1.7821e-163	-1.45397e-163	-1.43342e-162	2.4828e-163	-7.42996e-163	4.92741e-163	-3.29866e-164	-3.75306e-163	0
-9.02073e-164	5.19473e-164	1.928e-163	6.21904e-163	8.02712e-164	1.16516e-163	-1.18628e-163	-7.77753e-163	2.38746e-163	-2.64019e-163	-7.12964e-163	-4.9266e-164	-9.24248e-163	-1.48213e-162	3.67736e-164	-6.1609e-163	3.64957e-163	-1.60335e-163	7.1129e-164	-7.46043e-164	-2.45802e-163	6.77524e-163	1.7821e-163	-1.45397e-163	-1.43342e-162	2.4828e-163	-7.42996e-163	4.92741e-163	-3.29866e-164	-3.75306e-163	0
-9.02073e-164	5.19473e-164	1.928e-163	6.21904e-163	8.02712e-164	1.16516e-163	-1.18628e-163	-7.77753e-163	2.38746e-163	-2.64019e-163	-7.12964e-163	-4.9266e-164	-9.24248e-163	-1.48213e-162	3.67736e-164	-6.1609e-163	3.64957e-163	-1.60335e-163	7.1129e-164	-7.46043e-164	-2.45802e-163	6.77524e-163	1.7821e-163	-1.45397e-163	-1.43342e-162	2.4828e-163	-7.42996e-163	4.92741e-163	-3.29866e-164	-3.75306e-163	0
-9.02073e-164	5.19473e-164	1.928e-163	6.21904e-163	8.02712e-164	1.16516e-163	-1.18628e-163	-7.77753e-163	2.38746e-163	-2.64019e-163	-7.12964e-163	-4.9266e-164	-9.24248e-163	-1.48213e-162	3.67736e-164	-6.1609e-163	3.64957e-163	-1.60335e-163	7.1129e-164	-7.46043e-164	-2.45802e-163	6.77524e-163	1.7821e-163	-1.45397e-163	-1.43342e-162	2.4828e-163	-7.42996e-163	4.92741e-163	-3.29866e-164	-3.75306e-163	0
-9.02073e-164	5.19473e-164	1.928e-163	6.21904e-163	8.02712e-164	1.16516e-163	-1.18628e-163	-7.77753e-163	2.38746e-163	-2.64019e-163	-7.12964e-163	-4.9266e-164	-9.24248e-163	-1.48213e-162	3.67736e-164	-6.1609e-163	3.64957e-163	-1.60335e-163	7.1129e-164	-7.46043e-164	-2.45802e-163	6.77524e-163	1.7821e-163	-1.45397e-163	-1.43342e-162	2.4828e-163	-7.42996e-163	4.92741e-163	-3.29866e-164	-3.75306e-163	0
-9.02073e-164	5.19473e-164	1.928e-163	6.21904e-163	8.02712e-164	1.16516e-163	-1.18628e-163	-7.77753e-163	2.38746e-163	-2.64019e-163	-7.12964e-163	-4.9266e-164	-9.24248e-163	-1.48213e-162	3.67736e-164	-6.1609e-163	3.64957e-163	-1.60335e-163	7.1129e-164	-7.46043e-164	-2.45802e-163	6.77524e-163	1.7821e-163	-1.45397e-163	-1.43342e-162	2.4828e-163	-7.42996e-163	4.92741e-163	-3.29866e-164	-3.75306e-163	0
-9.02073e-164	5.19473e-164	1.928e-163	6.21904e-163	8.02712e-164	1.16516e-163	-1.18628e-163	-7.77753e-163	2.38746e-163	-2.64019e-163	-7.12964e-163	-4.9266e-164	-9.24248e-163	-1.48213e-162	3.67736e-164	-6.1609e-163	3.64957e-163	-1.60335e-163	7.1129e-164	-7.46043e-164	-2.45802e-163	6.77524e-163	1.7821e-163	-1.45397e-163	-1.43342e-162	2.4828e-163	-7.42996e-163	4.92741e-163	-3.29866e-164	-3.75306e-163	0
-9.02073e-164	5.19473e-164	1.928e-163	6.21904e-163	8.02712e-164	1.16516e-163	-1.18628e-163	-7.77753e-163	2.38746e-163	-2.64019e-163	-7.12964e-163	-4.9266e-164	-9.24248e-163	-1.48213e-162	3.67736e-164	-6.1609e-163	3.64957e-163	-1.60335e-163	7.1129e-164	-7.46043e-164	-2.45802e-163	6.77524e-163	1.7821e-163	-1.45397e-163	-1.43342e-162	2.4828e-163	-7.42996e-163	4.92741e-163	-3.29866e-164	-3.75306e-163	0
-9.02073e-164	5.19473e-164	1.928e-163	6.21904e-163	8.02712e-164	1.16516e-163	-1.18628e-163	-7.77753e-163	2.38746e-163	-2.64019e-163	-7.12964e-163	-4.9266e-164	-9.24248e-163	-1.48213e-162	3.67736e-164	-6.1609e-163	3.64957e-163	-1.60335e-163	7.1129e-164	-7.46043e-164	-2.45802e-163	6.77524e-163	1.7821e-163	-1.45397e-163	-1.43342e-162	2.4828e-163	-7.42996e-163	4.92741e-163	-3.29866e-164	-3.75306e-163	0
-9.02073e-164	5.19473e-164	1.928e-163	6.21904e-163	8.02712e-164	1.16516e-163	-1.18628e-163	-7.77753e-163	2.38746e-163	-2.64019e-163	-7.12964e-163	-4.9266e-164	-9.24248e-163	-1.48213e-162	3.67736e-164	-6.1609e-163	3.64957e-163	-1.60335e-163	7.1129e-164	-7.46043e-164	-2.45802e-163	6.77524e-163	1.7821e-163	-1.45397e-163	-1.43342e-162	2.4828e-163	-7.42996e-163	4.92741e-163	-3.29866e-164	-3.75306e-163	0
-9.02073e-164	5.19473e-164	1.928e-163	6.21904e-163	8.02712e-164	1.16516e-163	-1.18628e-163	-7.77753e-163	2.38746e-163	-2.64019e-163	-7.12964e-163	-4.9266e-164	-9.24248e-163	-1.48213e-162	3.67736e-164	-6.1609e-163	3.64957e-163	-1.60335e-163	7.1129e-164	-7.46043e-164	-2.45802e-163	6.77524e-163	1.7821e-163	-1.45397e-163	-1.43342e-162	2.4828e-163	-7.42996e-163	4.92741e-163	-3.29866e-164	-3.75306e-163	0
-9.02073e-164	5.19473e-164	1.928e-163	6.21904e-163	8.02712e-164	1.16516e-163	-1.18628e-163	-7.77753e-163	2.38746e-163	-2.64019e-163	-7.12964e-163	-4.9266e-164	-9.24248e-163	-1.48213e-162	3.67736e-164	-6.1609e-163	3.64957e-163	-1.60335e-163	7.1129e-164	-7.46043e-164	-2.45802e-163	6.77524e-163	1.7821e-163	-1.45397e-163	-1.43342e-162	2.4828e-163	-7.42996e-163	4.92741e-163	-3.29866e-164	-3.75306e-163	0
-9.02073e-164	5.19473e-164	1.928e-163	6.21904e-163	8.02712e-164	1.16516e-163	-1.18628e-163	-7.77753e-163	2.38746e-163	-2.64019e-163	-7.12964e-163	-4.9266e-164	-9.24248e-163	-1.48213e-162	3.67736e-164	-6.1609e-163	3.64957e-163	-1.60335e-163	7.1129e-164	-7.46043e-164	-2.45802e-163	6.77524e-163	1.7821e-163	-1.45397e-163	-1.43342e-162	2.4828e-163	-7.42996e-163	4.92741e-163	-3.29866e-164	-3.75306e-163	0
-9.02073e-164	5.19473e-164	1.928e-163	6.21904e-163	8.02712e-164	1.16516e-163	-1.18628e-163	-7.77753e-163	2.38746e-163	-2.64019e-163	-7.12964e-163	-4.9266e-164	-9.24248e-163	-1.48213e-162	3.67736e-164	-6.1609e-163	3.64957e-163	-1.60335e-163	7.1129e-164	-7.46043e-164	-2.45802e-163	6.77524e-163	1.7821e-163	-1.45397e-163	-1.43342e-162	2.4828e-163	-7.42996e-163	4.92741e-163	-3.29866e-164	-3.75306e-163	0
-9.02073e-164	5.19473e-164	1.928e-163	6.21904e-163	8.02712e-164	1.16516e-163	-1.18628e-163	-7.77753e-163	2.38746e-163	-2.64019e-163	-7.12964e-163	-4.9266e-164	-9.24248e-163	-1.48213e-162	3.67736e-164	-6.1609e-163	3.64957e-163	-1.60335e-163	7.1129e-164	-7.46043e-164	-2.45802e-163	6.77524e-163	1.7821e-163	-1.45397e-163	-1.43342e-162	2.4828e-163	-7.42996e-163	4.92741e-163	-3.29866e-164	-3.75306e-163	0
-9.02073e-164	5.19473e-164	1.928e-163	6.21904e-163	8.02712e-164	1.16516e-163	-1.18628e-163	-7.77753e-163	2.38746e-163	-2.64019e-163	-7.12964e-163	-4.9266e-164	-9.24248e-163	-1.48213e-162	3.67736e-164	-6.1609e-163	3.64957e-163	-1.60335e-163	7.1129e-164	-7.46043e-164	-2.45802e-163	6.77524e-163	1.7821e-163	-1.45397e-163	-1.43342e-162	2.4828e-163	-7.42996e-163	4.92741e-163	-3.29866e-164	-3.75306e-163	0
-9.02073e-164	5.19473e-164	1.928e-163	6.21904e-163	8.02712e-164	1.16516e-163	-1.18628e-163	-7.77753e-163	2.38746e-163	-2.64019e-163	-7.12964e-163	-4.9266e-164	-9.24248e-163	-1.48213e-162	3.67736e-164	-6.1609e-163	3.64957e-163	-1.60335e-163	7.1129e-164	-7.46043e-164	-2.45802e-163	6.77524e-163	1.7821e-163	-1.45397e-163	-1.43342e-162	2.4828e-163	-7.42996e-163	4.92741e-163	-3.29866e-164	-3.75306e-163	0
-9.02073e-164	5.19473e-164	1.928e-163	6.21904e-163	8.02712e-164	1.16516e-163	-1.18628e-163	-7.77753e-163	2.38746e-163	-2.64019e-163	-7.12964e-163	-4.9266e-164	-9.24248e-163	-1.48213e-162	3.67736e-164	-6.1609e-163	3.64957e-163	-1.60335e-163	7.1129e-164	-7.46043e-164	-2.45802e-163	6.77524e-163	1.7821e-163	-1.45397e-163	-1.43342e-162	2.4828e-163	-7.42996e-163	4.92741e-163	-3.29866e-164	-3.75306e-163	0
-9.02073e-164	5.19473e-164	1.928e-163	6.21904e-163	8.02712e-164	1.16516e-163	-1.18628e-163	-7.77753e-163	2.38746e-163	-2.64019e-163	-7.12964e-163	-4.9266e-164	-9.24248e-163	-1.48213e-162	3.67736e-164	-6.1609e-163	3.64957e-163	-1.60335e-163	7.1129e-164	-7.46043e-164	-2.45802e-163	6.77524e-163	1.7821e-163	-1.45397e-163	-1.43342e-162	2.4828e-163	-7.42996e-163	4.92741e-163	-3.29866e-164	-3.75306e-163	0
-9.02073e-164	5.19473e-164	1.928e-163	6.21904e-163	8.02712e-164	1.16516e-163	-1.18628e-163	-7.77753e-163	2.38746e-163	-2.64019e-163	-7.12964e-163	-4.9266e-164	-9.24248e-163	-1.48213e-162	3.67736e-164	-6.1609e-163	3.64957e-163	-1.60335e-163	7.1129e-164	-7.46043e-164	-2.45802e-163	6.77524e-163	1.7821e-163	-1.45397e-163	-1.43342e-162	2.4828e-163	-7.42996e-163	4.92741e-163	-3.29866e-164	-3.75306e-163	0
-9.02073e-164	5.19473e-164	1.928e-163	6.21904e-163	8.02712e-164	1.16516e-163	-1.18628e-163	-7.77753e-163	2.38746e-163	-2.64019e-163	-7.12964e-163	-4.9266e-164	-9.24248e-163	-1.48213e-162	3.67736e-164	-6.1609e-163	3.64957e-163	-1.60335e-163	7.1129e-164	-7.46043e-164	-2.45802e-163	6.77524e-163	1.7821e-163	-1.45397e-163	-1.43342e-162	2.4828e-163	-7.42996e-163	4.92741e-163	-3.29866e-164	-3.75306e-163	0
-9.02073e-164	5.19473e-164	1.928e-163	6.21904e-163	8.02712e-164	1.16516e-163	-1.18628e-163	-7.77753e-163	2.38746e-163	-2.64019e-163	-7.12964e-163	-4.9266e-164	-9.24248e-163	-1.48213e-162	3.67736e-164	-6.1609e-163	3.64957e-163	-1.60335e-163	7.1129e-164	-7.46043e-164	-2.45802e-163	6.77524e-163	1.7821e-163	-1.45397e-163	-1.43342e-162	2.4828e-163	-7.42996e-163	4.92741e-163	-3.29866e-164	-3.75306e-163	0
-9.02073e-164	5.19473e-164	1.928e-163	6.21904e-163	8.02712e-164	1.16516e-163	-1.18628e-163	-7.77753e-163	2.38746e-163	-2.64019e-163	-7.12964e-163	-4.9266e-164	-9.24248e-163	-1.48213e-162	3.67736e-164	-6.1609e-163	3.64957e-163	-1.60335e-163	7.1129e-164	-7.46043e-164	-2.45802e-163	6.77524e-163	1.7821e-163	-1.45397e-163	-1.43342e-162	2.4828e-163	-7.42996e-163	4.92741e-163	-3.29866e-164	-3.75306e-163	0
-9.02073e-164	5.19473e-164	1.928e-163	6.21904e-163	8.02712e-164	1.16516e-163	-1.18628e-163	-7.77753e-163	2.38746e-163	-2.64019e-163	-7.12964e-163	-4.9266e-164	-9.24248e-163	-1.48213e-162	3.67736e-164	-6.1609e-163	3.64957e-163	-1.60335e-163	7.1129e-164	-7.46043e-164	-2.45802e-163	6.77524e-163	1.7821e-163	-1.45397e-163	-1.43342e-162	2.4828e-163	-7.42996e-163	4.92741e-163	-3.29866e-164	-3.75306e-163	0
-9.02073e-164	5.19473e-164	1.928e-163	6.21904e-163	8.02712e-164	1.16516e-163	-1.18628e-163	-7.77753e-163	2.38746e-163	-2.64019e-163	-7.12964e-163	-4.9266e-164	-9.24248e-163	-1.48213e-162	3.67736e-164	-6.1609e-163	3.64957e-163	-1.60335e-163	7.1129e-164	-7.46043e-164	-2.45802e-163	6.77524e-163	1.7821e-163	-1.45397e-163	-1.43342e-162	2.4828e-163	-7.42996e-163	4.92741e-163	-3.29866e-164	-3.75306e-163	0
-9.02073e-164	5.19473e-164	1.928e-163	6.21904e-163	8.02712e-164	1.16516e-163	-1.18628e-163	-7.77753e-163	2.38746e-163	-2.64019e-163	-7.12964e-163	-4.9266e-164	-9.24248e-163	-1.48213e-162	3.67736e-164	-6.1609e-163	3.64957e-163	-1.60335e-163	7.1129e-164	-7.46043e-164	-2.45802e-163	6.77524e-163	1.7821e-163	-1.45397e-163	-1.43342e-162	2.4828e-163	-7.42996e-163	4.92741e-163	-3.29866e-164	-3.75306e-163	0
-9.02073e-164	5.19473e-164	1.928e-163	6.21904e-163	8.02712e-164	1.16516e-163	-1.18628e-163	-7.77753e-163	2.38746e-163	-2.64019e-163	-7.12964e-163	-4.9266e-164	-9.24248e-163	-1.48213e-162	3.67736e-164	-6.1609e-163	3.64957e-163	-1.60335e-163	7.1129e-164	-7.46043e-164	-2.45802e-163	6.77524e-163	1.7821e-163	-1.45397e-163	-1.43342e-162	2.4828e-163	-7.42996e-163	4.92741e-163	-3.29866e-164	-3.75306e-163	0
-9.02073e-164	5.19473e-164	1.928e-163	6.21904e-163	8.02712e-164	1.16516e-163	-1.18628e-163	-7.77753e-163	2.38746e-163	-2.64019e-163	-7.12964e-163	-4.9266e-164	-9.24248e-163	-1.48213e-162	3.67736e-164	-6.1609e-163	3.64957e-163	-1.60335e-163	7.1129e-164	-7.46043e-164	-2.45802e-163	6.77524e-163	1.7821e-163	-1.45397e-163	-1.43342e-162	2.4828e-163	-7.42996e-163	4.92741e-163	-3.29866e-164	-3.75306e-163	0
-9.02073e-164	5.19473e-164	1.928e-163	6.21904e-163	8.02712e-164	1.16516e-163	-1.18628e-163	-7.77753e-163	2.38746e-163	-2.64019e-163	-7.12964e-163	-4.9266e-164	-9.24248e-163	-1.48213e-162	3.67736e-164	-6.1609e-163	3.64957e-163	-1.60335e-163	7.1129e-164	-7.46043e-164	-2.45802e-163	6.77524e-163	1.7821e-163	-1.45397e-163	-1.43342e-162	2.4828e-163	-7.42996e-163	4.92741e-163	-3.29866e-164	-3.75306e-163	0
-9.02073e-164	5.19473e-164	1.928e-163	6.21904e-163	8.02712e-164	1.16516e-163	-1.18628e-163	-7.77753e-163	2.38746e-163	-2.64019e-163	-7.12964e-163	-4.9266e-164	-9.24248e-163	-1.48213e-162	3.67736e-164	-6.1609e-163	3.64957e-163	-1.60335e-163	7.1129e-164	-7.46043e-164	-2.45802e-163	6.77524e-163	1.7821e-163	-1.45397e-163	-1.43342e-162	2.4828e-163	-7.42996e-163	4.92741e-163	-3.29866e-164	-3.75306e-163	0
-9.02073e-164	5.19473e-164	1.928e-163	6.21904e-163	8.02712e-164	1.16516e-163	-1.18628e-163	-7.77753e-163	2.38746e-163	-2.64019e-163	-7.12964e-163	-4.9266e-164	-9.24248e-163	-1.48213e-162	3.67736e-164	-6.1609e-163	3.64957e-163	-1.60335e-163	7.1129e-164	-7.46043e-164	-2.45802e-163	6.77524e-163	1.7821e-163	-1.45397e-163	-1.43342e-162	2.4828e-163	-7.42996e-163	4.92741e-163	-3.29866e-164	-3.75306e-163	0
-9.02073e-164	5.19473e-164	1.928e-163	6.21904e-163	8.02712e-164	1.16516e-163	-1.18628e-163	-7.77753e-163	2.38746e-163	-2.64019e-163	-7.12964e-163	-4.9266e-164	-9.24248e-163	-1.48213e-162	3.67736e-164	-6.1609e-163	3.64957e-163	-1.60335e-163	7.1129e-164	-7.46043e-164	-2.45802e-163	6.77524e-163	1.7821e-163	-1.45397e-163	-1.43342e-162	2.4828e-163	-7.42996e-163	4.92741e-163	-3.29866e-164	-3.75306e-163	0
-9.02073e-164	5.19473e-164	1.928e-163	6.21904e-163	8.02712e-164	1.16516e-163	-1.18628e-163	-7.77753e-163	2.38746e-163	-2.64019e-163	-7.12964e-163	-4.9266e-164	-9.24248e-163	-1.48213e-162	3.67736e-164	-6.1609e-163	3.64957e-163	-1.60335e-163	7.1129e-164	-7.46043e-164	-2.45802e-163	6.77524e-163	1.7821e-163	-1.45397e-163	-1.43342e-162	2.4828e-163	-7.42996e-163	4.92741e-163	-3.29866e-164	-3.75306e-163	0
-9.02073e-164	5.19473e-164	1.928e-163	6.21904e-163	8.02712e-164	1.16516e-163	-1.18628e-163	-7.77753e-163	2.38746e-163	-2.64019e-163	-7.12964e-163	-4.9266e-164	-9.24248e-163	-1.48213e-162	3.67736e-164	-6.1609e-163	3.64957e-163	-1.60335e-163	7.1129e-164	-7.46043e-164	-2.45802e-163	6.77524e-163	1.7821e-163	-1.45397e-163	-1.43342e-162	2.4828e-163	-7.42996e-163	4.92741e-163	-3.29866e-164	-3.75306e-163	0
-9.02073e-164	5.19473e-164	1.928e-163	6.21904e-163	8.02712e-164	1.16516e-163	-1.18628e-163	-7.77753e-163	2.38746e-163	-2.64019e-163	-7.12964e-163	-4.9266e-164	-9.24248e-163	-1.48213e-162	3.67736e-164	-6.1609e-163	3.64957e-163	-1.60335e-163	7.1129e-164	-7.46043e-164	-2.45802e-163	6.77524e-163	1.7821e-163	-1.45397e-163	-1.43342e-162	2.4828e-163	-7.42996e-163	4.92741e-163	-3.29866e-164	-3.75306e-163	0
-9.02073e-164	5.19473e-164	1.928e-163	6.21904e-163	8.02712e-164	1.16516e-163	-1.18628e-163	-7.77753e-163	2.38746e-163	-2.64019e-163	-7.12964e-163	-4.9266e-164	-9.24248e-163	-1.48213e-162	3.67736e-164	-6.1609e-163	3.64957e-163	-1.60335e-163	7.1129e-164	-7.46043e-164	-2.45802e-163	6.77524e-163	1.7821e-163	-1.45397e-163	-1.43342e-162	2.4828e-163	-7.42996e-163	4.92741e-163	-3.29866e-164	-3.75306e-163	0
-9.02073e-164	5.19473e-164	1.928e-163	6.21904e-163	8.02712e-164	1.16516e-163	-1.18628e-163	-7.77753e-163	2.38746e-163	-2.64019e-163	-7.12964e-163	-4.9266e-164	-9.24248e-163	-1.48213e-162	3.67736e-164	-6.1609e-163	3.64957e-163	-1.60335e-163	7.1129e-164	-7.46043e-164	-2.45802e-163	6.77524e-163	1.7821e-163	-1.45397e-163	-1.43342e-162	2.4828e-163	-7.42996e-163	4.92741e-163	-3.29866e-164	-3.75306e-163	0
-9.02073e-164	5.19473e-164	1.928e-163	6.21904e-163	8.02712e-164	1.16516e-163	-1.18628e-163	-7.77753e-163	2.38746e-163	-2.64019e-163	-7.12964e-163	-4.9266e-164	-9.24248e-163	-1.48213e-162	3.67736e-164	-6.1609e-163	3.64957e-163	-1.60335e-163	7.1129e-164	-7.46043e-164	-2.45802e-163	6.77524e-163	1.7821e-163	-1.45397e-163	-1.43342e-162	2.4828e-163	-7.42996e-163	4.92741e-163	-3.29866e-164	-3.75306e-163	0
-9.02073e-164	5.19473e-164	1.928e-163	6.21904e-163	8.02712e-164	1.16516e-163	-1.18628e-163	-7.77753e-163	2.38746e-163	-2.64019e-163	-7.12964e-163	-4.9266e-164	-9.24248e-163	-1.48213e-162	3.67736e-164	-6.1609e-163	3.64957e-163	-1.60335e-163	7.1129e-164	-7.46043e-164	-2.45802e-163	6.77524e-163	1.7821e-163	-1.45397e-163	-1.43342e-162	2.4828e-163	-7.42996e-163	4.92741e-163	-3.29866e-164	-3.75306e-163	0
-9.02073e-164	5.19473e-164	1.928e-163	6.21904e-163	8.02712e-164	1.16516e-163	-1.18628e-163	-7.77753e-163	2.38746e-163	-2.64019e-163	-7.12964e-163	-4.9266e-164	-9.24248e-163	-1.48213e-162	3.67736e-164	-6.1609e-163	3.64957e-163	-1.60335e-163	7.1129e-164	-7.46043e-164	-2.45802e-163	6.77524e-163	1.7821e-163	-1.45397e-163	-1.43342e-162	2.4828e-163	-7.42996e-163	4.92741e-163	-3.29866e-164	-3.75306e-163	0
-9.02073e-164	5.19473e-164	1.928e-163	6.21904e-163	8.02712e-164	1.16516e-163	-1.18628e-163	-7.77753e-163	2.38746e-163	-2.64019e-163	-7.12964e-163	-4.9266e-164	-9.24248e-163	-1.48213e-162	3.67736e-164	-6.1609e-163	3.64957e-163	-1.60335e-163	7.1129e-164	-7.46043e-164	-2.45802e-163	6.77524e-163	1.7821e-163	-1.45397e-163	-1.43342e-162	2.4828e-163	-7.42996e-163	4.92741e-163	-3.29866e-164	-3.75306e-163	0
-9.02073e-164	5.19473e-164	1.928e-163	6.21904e-163	8.02712e-164	1.16516e-163	-1.18628e-163	-7.77753e-163	2.38746e-163	-2.64019e-163	-7.12964e-163	-4.9266e-164	-9.24248e-163	-1.48213e-162	3.67736e-164	-6.1609e-163	3.64957e-163	-1.60335e-163	7.1129e-164	-7.46043e-164	-2.45802e-163	6.77524e-163	1.7821e-163	-1.45397e-163	-1.43342e-162	2.4828e-163	-7.42996e-163	4.92741e-163	-3.29866e-164	-3.75306e-163	0
-9.02073e-164	5.19473e-164	1.928e-163	6.21904e-163	8.02712e-164	1.16516e-163	-1.18628e-163	-7.77753e-163	2.38746e-163	-2.64019e-163	-7.12964e-163	-4.9266e-164	-9.24248e-163	-1.48213e-162	3.67736e-164	-6.1609e-163	3.64957e-163	-1.60335e-163	7.1129e-164	-7.46043e-164	-2.45802e-163	6.77524e-163	1.7821e-163	-1.45397e-163	-1.43342e-162	2.4828e-163	-7.42996e-163	4.92741e-163	-3.29866e-164	-3.75306e-163	0
-9.02073e-164	5.19473e-164	1.928e-163	6.21904e-163	8.02712e-164	1.16516e-163	-1.18628e-163	-7.77753e-163	2.38746e-163	-2.64019e-163	-7.12964e-163	-4.9266e-164	-9.24248e-163	-1.48213e-162	3.67736e-164	-6.1609e-163	3.64957e-163	-1.60335e-163	7.1129e-164	-7.46043e-164	-2.45802e-163	6.77524e-163	1.7821e-163	-1.45397e-163	-1.43342e-162	2.4828e-163	-7.42996e-163	4.92741e-163	-3.29866e-164	-3.75306e-163	0
-9.02073e-164	5.19473e-164	1.928e-163	6.21904e-163	8.02712e-164	1.16516e-163	-1.18628e-163	-7.77753e-163	2.38746e-163	-2.64019e-163	-7.12964e-163	-4.9266e-164	-9.24248e-163	-1.48213e-162	3.67736e-164	-6.1609e-163	3.64957e-163	-1.60335e-163	7.1129e-164	-7.46043e-164	-2.45802e-163	6.77524e-163	1.7821e-163	-1.45397e-163	-1.43342e-162	2.4828e-163	-7.42996e-163	4.92741e-163	-3.29866e-164	-3.75306e-163	0
-9.02073e-164	5.19473e-164	1.928e-163	6.21904e-163	8.02712e-164	1.16516e-163	-1.18628e-163	-7.77753e-163	2.38746e-163	-2.64019e-163	-7.12964e-163	-4.9266e-164	-9.24248e-163	-1.48213e-162	3.67736e-164	-6.1609e-163	3.64957e-163	-1.60335e-163	7.1129e-164	-7.46043e-164	-2.45802e-163	6.77524e-163	1.7821e-163	-1.45397e-163	-1.43342e-162	2.4828e-163	-7.42996e-163	4.92741e-163	-3.29866e-164	-3.75306e-163	0
-9.02073e-164	5.19473e-164	1.928e-163	6.21904e-163	8.02712e-164	1.16516e-163	-1.18628e-163	-7.77753e-163	2.38746e-163	-2.64019e-163	-7.12964e-163	-4.9266e-164	-9.24248e-163	-1.48213e-162	3.67736e-164	-6.1609e-163	3.64957e-163	-1.60335e-163	7.1129e-164	-7.46043e-164	-2.45802e-163	6.77524e-163	1.7821e-163	-1.45397e-163	-1.43342e-162	2.4828e-163	-7.42996e-163	4.92741e-163	-3.29866e-164	-3.75306e-163	0
-9.02073e-164	5.19473e-164	1.928e-163	6.21904e-163	8.02712e-164	1.16516e-163	-1.18628e-163	-7.77753e-163	2.38746e-163	-2.64019e-163	-7.12964e-163	-4.9266e-164	-9.24248e-163	-1.48213e-162	3.67736e-164	-6.1609e-163	3.64957e-163	-1.60335e-163	7.1129e-164	-7.46043e-164	-2.45802e-163	6.77524e-163	1.7821e-163	-1.45397e-163	-1.43342e-162	2.4828e-163	-7.42996e-163	4.92741e-163	-3.29866e-164	-3.75306e-163	0
-9.02073e-164	5.19473e-164	1.928e-163	6.21904e-163	8.02712e-164	1.16516e-163	-1.18628e-163	-7.77753e-163	2.38746e-163	-2.64019e-163	-7.12964e-163	-4.9266e-164	-9.24248e-163	-1.48213e-162	3.67736e-164	-6.1609e-163	3.64957e-163	-1.60335e-163	7.1129e-164	-7.46043e-164	-2.45802e-163	6.77524e-163	1.7821e-163	-1.45397e-163	-1.43342e-162	2.4828e-163	-7.42996e-163	4.92741e-163	-3.29866e-164	-3.75306e-163	0
-9.02073e-164	5.19473e-164	1.928e-163	6.21904e-163	8.02712e-164	1.16516e-163	-1.18628e-163	-7.77753e-163	2.38746e-163	-2.64019e-163	-7.12964e-163	-4.9266e-164	-9.24248e-163	-1.48213e-162	3.67736e-164	-6.1609e-163	3.64957e-163	-1.60335e-163	7.1129e-164	-7.46043e-164	-2.45802e-163	6.77524e-163	1.7821e-163	-1.45397e-163	-1.43342e-162	2.4828e-163	-7.42996e-163	4.92741e-163	-3.29866e-164	-3.75306e-163	0
-9.02073e-164	5.19473e-164	1.928e-163	6.21904e-163	8.02712e-164	1.16516e-163	-1.18628e-163	-7.77753e-163	2.38746e-163	-2.64019e-163	-7.12964e-163	-4.9266e-164	-9.24248e-163	-1.48213e-162	3.67736e-164	-6.1609e-163	3.64957e-163	-1.60335e-163	7.1129e-164	-7.46043e-164	-2.45802e-163	6.77524e-163	1.7821e-163	-1.45397e-163	-1.43342e-162	2.4828e-163	-7.42996e-163	4.92741e-163	-3.29866e-164	-3.75306e-163	0
-9.02073e-164	5.19473e-164	1.928e-163	6.21904e-163	8.02712e-164	1.16516e-163	-1.18628e-163	-7.77753e-163	2.38746e-163	-2.64019e-163	-7.12964e-163	-4.9266e-164	-9.24248e-163	-1.48213e-162	3.67736e-164	-6.1609e-163	3.64957e-163	-1.60335e-163	7.1129e-164	-7.46043e-164	-2.45802e-163	6.77524e-163	1.7821e-163	-1.45397e-163	-1.43342e-162	2.4828e-163	-7.42996e-163	4.92741e-163	-3.29866e-164	-3.75306e-163	0
-9.02073e-164	5.19473e-164	1.928e-163	6.21904e-163	8.02712e-164	1.16516e-163	-1.18628e-163	-7.77753e-163	2.38746e-163	-2.64019e-163	-7.12964e-163	-4.9266e-164	-9.24248e-163	-1.48213e-162	3.67736e-164	-6.1609e-163	3.64957e-163	-1.60335e-163	7.1129e-164	-7.46043e-164	-2.45802e-163	6.77524e-163	1.7821e-163	-1.45397e-163	-1.43342e-162	2.4828e-163	-7.42996e-163	4.92741e-163	-3.29866e-164	-3.75306e-163	0
-9.02073e-164	5.19473e-164	1.928e-163	6.21904e-163	8.02712e-164	1.16516e-163	-1.18628e-163	-7.77753e-163	2.38746e-163	-2.64019e-163	-7.12964e-163	-4.9266e-164	-9.24248e-163	-1.48213e-162	3.67736e-164	-6.1609e-163	3.64957e-163	-1.60335e-163	7.1129e-164	-7.46043e-164	-2.45802e-163	6.77524e-163	1.7821e-163	-1.45397e-163	-1.43342e-162	2.4828e-163	-7.42996e-163	4.92741e-163	-3.29866e-164	-3.75306e-163	0
-9.02073e-164	5.19473e-164	1.928e-163	6.21904e-163	8.02712e-164	1.16516e-163	-1.18628e-163	-7.77753e-163	2.38746e-163	-2.64019e-163	-7.12964e-163	-4.9266e-164	-9.24248e-163	-1.48213e-162	3.67736e-164	-6.1609e-163	3.64957e-163	-1.60335e-163	7.1129e-164	-7.46043e-164	-2.45802e-163	6.77524e-163	1.7821e-163	-1.45397e-163	-1.43342e-162	2.4828e-163	-7.42996e-163	4.92741e-163	-3.29866e-164	-3.75306e-163	0
-9.02073e-164	5.19473e-164	1.928e-163	6.21904e-163	8.02712e-164	1.16516e-163	-1.18628e-163	-7.77753e-163	2.38746e-163	-2.64019e-163	-7.12964e-163	-4.9266e-164	-9.24248e-163	-1.48213e-162	3.67736e-164	-6.1609e-163	3.64957e-163	-1.60335e-163	7.1129e-164	-7.46043e-164	-2.45802e-163	6.77524e-163	1.7821e-163	-1.45397e-163	-1.43342e-162	2.4828e-163	-7.42996e-163	4.92741e-163	-3.29866e-164	-3.75306e-163	0
-9.02073e-164	5.19473e-164	1.928e-163	6.21904e-163	8.02712e-164	1.16516e-163	-1.18628e-163	-7.77753e-163	2.38746e-163	-2.64019e-163	-7.12964e-163	-4.9266e-164	-9.24248e-163	-1.48213e-162	3.67736e-164	-6.1609e-163	3.64957e-163	-1.60335e-163	7.1129e-164	-7.46043e-164	-2.45802e-163	6.77524e-163	1.7821e-163	-1.45397e-163	-1.43342e-162	2.4828e-163	-7.42996e-163	4.92741e-163	-3.29866e-164	-3.75306e-163	0
-9.02073e-164	5.19473e-164	1.928e-163	6.21904e-163	8.02712e-164	1.16516e-163	-1.18628e-163	-7.77753e-163	2.38746e-163	-2.64019e-163	-7.12964e-163	-4.9266e-164	-9.24248e-163	-1.48213e-162	3.67736e-164	-6.1609e-163	3.64957e-163	-1.60335e-163	7.1129e-164	-7.46043e-164	-2.45802e-163	6.77524e-163	1.7821e-163	-1.45397e-163	-1.43342e-162	2.4828e-163	-7.42996e-163	4.92741e-163	-3.29866e-164	-3.75306e-163	0
-9.02073e-164	5.19473e-164	1.928e-163	6.21904e-163	8.02712e-164	1.16516e-163	-1.18628e-163	-7.77753e-163	2.38746e-163	-2.64019e-163	-7.12964e-163	-4.9266e-164	-9.24248e-163	-1.48213e-162	3.67736e-164	-6.1609e-163	3.64957e-163	-1.60335e-163	7.1129e-164	-7.46043e-164	-2.45802e-163	6.77524e-163	1.7821e-163	-1.45397e-163	-1.43342e-162	2.4828e-163	-7.42996e-163	4.92741e-163	-3.29866e-164	-3.75306e-163	0
-9.02073e-164	5.19473e-164	1.928e-163	6.21904e-163	8.02712e-164	1.16516e-163	-1.18628e-163	-7.77753e-163	2.38746e-163	-2.64019e-163	-7.12964e-163	-4.9266e-164	-9.24248e-163	-1.48213e-162	3.67736e-164	-6.1609e-163	3.64957e-163	-1.60335e-163	7.1129e-164	-7.46043e-164	-2.45802e-163	6.77524e-163	1.7821e-163	-1.45397e-163	-1.43342e-162	2.4828e-163	-7.42996e-163	4.92741e-163	-3.29866e-164	-3.75306e-163	0
-9.02073e-164	5.19473e-164	1.928e-163	6.21904e-163	8.02712e-164	1.16516e-163	-1.18628e-163	-7.77753e-163	2.38746e-163	-2.64019e-163	-7.12964e-163	-4.9266e-164	-9.24248e-163	-1.48213e-162	3.67736e-164	-6.1609e-163	3.64957e-163	-1.60335e-163	7.1129e-164	-7.46043e-164	-2.45802e-163	6.77524e-163	1.7821e-163	-1.45397e-163	-1.43342e-162	2.4828e-163	-7.42996e-163	4.92741e-163	-3.29866e-164	-3.75306e-163	0
-9.02073e-164	5.19473e-164	1.928e-163	6.21904e-163	8.02712e-164	1.16516e-163	-1.18628e-163	-7.77753e-163	2.38746e-163	-2.64019e-163	-7.12964e-163	-4.9266e-164	-9.24248e-163	-1.48213e-162	3.67736e-164	-6.1609e-163	3.64957e-163	-1.60335e-163	7.1129e-164	-7.46043e-164	-2.45802e-163	6.77524e-163	1.7821e-163	-1.45397e-163	-1.43342e-162	2.4828e-163	-7.42996e-163	4.92741e-163	-3.29866e-164	-3.75306e-163	0
-9.02073e-164	5.19473e-164	1.928e-163	6.21904e-163	8.02712e-164	1.16516e-163	-1.18628e-163	-7.77753e-163	2.38746e-163	-2.64019e-163	-7.12964e-163	-4.9266e-164	-9.24248e-163	-1.48213e-162	3.67736e-164	-6.1609e-163	3.64957e-163	-1.60335e-163	7.1129e-164	-7.46043e-164	-2.45802e-163	6.77524e-163	1.7821e-163	-1.45397e-163	-1.43342e-162	2.4828e-163	-7.42996e-163	4.92741e-163	-3.29866e-164	-3.75306e-163	0
-9.02073e-164	5.19473e-164	1.928e-163	6.21904e-163	8.02712e-164	1.16516e-163	-1.18628e-163	-7.77753e-163	2.38746e-163	-2.64019e-163	-7.12964e-163	-4.9266e-164	-9.24248e-163	-1.48213e-162	3.67736e-164	-6.1609e-163	3.64957e-163	-1.60335e-163	7.1129e-164	-7.46043e-164	-2.45802e-163	6.77524e-163	1.7821e-163	-1.45397e-163	-1.43342e-162	2.4828e-163	-7.42996e-163	4.92741e-163	-3.29866e-164	-3.75306e-163	0
-9.02073e-164	5.19473e-164	1.928e-163	6.21904e-163	8.02712e-164	1.16516e-163	-1.18628e-163	-7.77753e-163	2.38746e-163	-2.64019e-163	-7.12964e-163	-4.9266e-164	-9.24248e-163	-1.48213e-162	3.67736e-164	-6.1609e-163	3.64957e-163	-1.60335e-163	7.1129e-164	-7.46043e-164	-2.45802e-163	6.77524e-163	1.7821e-163	-1.45397e-163	-1.43342e-162	2.4828e-163	-7.42996e-163	4.92741e-163	-3.29866e-164	-3.75306e-163	0
-9.02073e-164	5.19473e-164	1.928e-163	6.21904e-163	8.02712e-164	1.16516e-163	-1.18628e-163	-7.77753e-163	2.38746e-163	-2.64019e-163	-7.12964e-163	-4.9266e-164	-9.24248e-163	-1.48213e-162	3.67736e-164	-6.1609e-163	3.64957e-163	-1.60335e-163	7.1129e-164	-7.46043e-164	-2.45802e-163	6.77524e-163	1.7821e-163	-1.45397e-163	-1.43342e-162	2.4828e-163	-7.42996e-163	4.92741e-163	-3.29866e-164	-3.75306e-163	0
-9.02073e-164	5.19473e-164	1.928e-163	6.21904e-163	8.02712e-164	1.16516e-163	-1.18628e-163	-7.77753e-163	2.38746e-163	-2.64019e-163	-7.12964e-163	-4.9266e-164	-9.24248e-163	-1.48213e-162	3.67736e-164	-6.1609e-163	3.64957e-163	-1.60335e-163	7.1129e-164	-7.46043e-164	-2.45802e-163	6.77524e-163	1.7821e-163	-1.45397e-163	-1.43342e-162	2.4828e-163	-7.42996e-163	4.92741e-163	-3.29866e-164	-3.75306e-163	0
-9.02073e-164	5.19473e-164	1.928e-163	6.21904e-163	8.02712e-164	1.16516e-163	-1.18628e-163	-7.77753e-163	2.38746e-163	-2.64019e-163	-7.12964e-163	-4.9266e-164	-9.24248e-163	-1.48213e-162	3.67736e-164	-6.1609e-163	3.64957e-163	-1.60335e-163	7.1129e-164	-7.46043e-164	-2.45802e-163	6.77524e-163	1.7821e-163	-1.45397e-163	-1.43342e-162	2.4828e-163	-7.42996e-163	4.92741e-163	-3.29866e-164	-3.75306e-163	0
-9.02073e-164	5.19473e-164	1.928e-163	6.21904e-163	8.02712e-164	1.16516e-163	-1.18628e-163	-7.77753e-163	2.38746e-163	-2.64019e-163	-7.12964e-163	-4.9266e-164	-9.24248e-163	-1.48213e-162	3.67736e-164	-6.1609e-163	3.64957e-163	-1.60335e-163	7.1129e-164	-7.46043e-164	-2.45802e-163	6.77524e-163	1.7821e-163	-1.45397e-163	-1.43342e-162	2.4828e-163	-7.42996e-163	4.92741e-163	-3.29866e-164	-3.75306e-163	0
-9.02073e-164	5.19473e-164	1.928e-163	6.21904e-163	8.02712e-164	1.16516e-163	-1.18628e-163	-7.77753e-163	2.38746e-163	-2.64019e-163	-7.12964e-163	-4.9266e-164	-9.24248e-163	-1.48213e-162	3.67736e-164	-6.1609e-163	3.64957e-163	-1.60335e-163	7.1129e-164	-7.46043e-164	-2.45802e-163	6.77524e-163	1.7821e-163	-1.45397e-163	-1.43342e-162	2.4828e-163	-7.42996e-163	4.92741e-163	-3.29866e-164	-3.75306e-163	0
-9.02073e-164	5.19473e-164	1.928e-163	6.21904e-163	8.02712e-164	1.16516e-163	-1.18628e-163	-7.77753e-163	2.38746e-163	-2.64019e-163	-7.12964e-163	-4.9266e-164	-9.24248e-163	-1.48213e-162	3.67736e-164	-6.1609e-163	3.64957e-163	-1.60335e-163	7.1129e-164	-7.46043e-164	-2.45802e-163	6.77524e-163	1.7821e-163	-1.45397e-163	-1.43342e-162	2.4828e-163	-7.42996e-163	4.92741e-163	-3.29866e-164	-3.75306e-163	0
-9.02073e-164	5.19473e-164	1.928e-163	6.21904e-163	8.02712e-164	1.16516e-163	-1.18628e-163	-7.77753e-163	2.38746e-163	-2.64019e-163	-7.12964e-163	-4.9266e-164	-9.24248e-163	-1.48213e-162	3.67736e-164	-6.1609e-163	3.64957e-163	-1.60335e-163	7.1129e-164	-7.46043e-164	-2.45802e-163	6.77524e-163	1.7821e-163	-1.45397e-163	-1.43342e-162	2.4828e-163	-7.42996e-163	4.92741e-163	-3.29866e-164	-3.75306e-163	0
-9.02073e-164	5.19473e-164	1.928e-163	6.21904e-163	8.02712e-164	1.16516e-163	-1.18628e-163	-7.77753e-163	2.38746e-163	-2.64019e-163	-7.12964e-163	-4.9266e-164	-9.24248e-163	-1.48213e-162	3.67736e-164	-6.1609e-163	3.64957e-163	-1.60335e-163	7.1129e-164	-7.46043e-164	-2.45802e-163	6.77524e-163	1.7821e-163	-1.45397e-163	-1.43342e-162	2.4828e-163	-7.42996e-163	4.92741e-163	-3.29866e-164	-3.75306e-163	0
-9.02073e-164	5.19473e-164	1.928e-163	6.21904e-163	8.02712e-164	1.16516e-163	-1.18628e-163	-7.77753e-163	2.38746e-163	-2.64019e-163	-7.12964e-163	-4.9266e-164	-9.24248e-163	-1.48213e-162	3.67736e-164	-6.1609e-163	3.64957e-163	-1.60335e-163	7.1129e-164	-7.46043e-164	-2.45802e-163	6.77524e-163	1.7821e-163	-1.45397e-163	-1.43342e-162	2.4828e-163	-7.42996e-163	4.92741e-163	-3.29866e-164	-3.75306e-163	0
-9.02073e-164	5.19473e-164	1.928e-163	6.21904e-163	8.02712e-164	1.16516e-163	-1.18628e-163	-7.77753e-163	2.38746e-163	-2.64019e-163	-7.12964e-163	-4.9266e-164	-9.24248e-163	-1.48213e-162	3.67736e-164	-6.1609e-163	3.64957e-163	-1.60335e-163	7.1129e-164	-7.46043e-164	-2.45802e-163	6.77524e-163	1.7821e-163	-1.45397e-163	-1.43342e-162	2.4828e-163	-7.42996e-163	4.92741e-163	-3.29866e-164	-3.75306e-163	0
-9.02073e-164	5.19473e-164	1.928e-163	6.21904e-163	8.02712e-164	1.16516e-163	-1.18628e-163	-7.77753e-163	2.38746e-163	-2.64019e-163	-7.12964e-163	-4.9266e-164	-9.24248e-163	-1.48213e-162	3.67736e-164	-6.1609e-163	3.64957e-163	-1.60335e-163	7.1129e-164	-7.46043e-164	-2.45802e-163	6.77524e-163	1.7821e-163	-1.45397e-163	-1.43342e-162	2.4828e-163	-7.42996e-163	4.92741e-163	-3.29866e-164	-3.75306e-163	0
-9.02073e-164	5.19473e-164	1.928e-163	6.21904e-163	8.02712e-164	1.16516e-163	-1.18628e-163	-7.77753e-163	2.38746e-163	-2.64019e-163	-7.12964e-163	-4.9266e-164	-9.24248e-163	-1.48213e-162	3.67736e-164	-6.1609e-163	3.64957e-163	-1.60335e-163	7.1129e-164	-7.46043e-164	-2.45802e-163	6.77524e-163	1.7821e-163	-1.45397e-163	-1.43342e-162	2.4828e-163	-7.42996e-163	4.92741e-163	-3.29866e-164	-3.75306e-163	0
-9.02073e-164	5.19473e-164	1.928e-163	6.21904e-163	8.02712e-164	1.16516e-163	-1.18628e-163	-7.77753e-163	2.38746e-163	-2.64019e-163	-7.12964e-163	-4.9266e-164	-9.24248e-163	-1.48213e-162	3.67736e-164	-6.1609e-163	3.64957e-163	-1.60335e-163	7.1129e-164	-7.46043e-164	-2.45802e-163	6.77524e-163	1.7821e-163	-1.45397e-163	-1.43342e-162	2.4828e-163	-7.42996e-163	4.92741e-163	-3.29866e-164	-3.75306e-163	0
-9.02073e-164	5.19473e-164	1.928e-163	6.21904e-163	8.02712e-164	1.16516e-163	-1.18628e-163	-7.77753e-163	2.38746e-163	-2.64019e-163	-7.12964e-163	-4.9266e-164	-9.24248e-163	-1.48213e-162	3.67736e-164	-6.1609e-163	3.64957e-163	-1.60335e-163	7.1129e-164	-7.46043e-164	-2.45802e-163	6.77524e-163	1.7821e-163	-1.45397e-163	-1.43342e-162	2.4828e-163	-7.42996e-163	4.92741e-163	-3.29866e-164	-3.75306e-163	0
-9.02073e-164	5.19473e-164	1.928e-163	6.21904e-163	8.02712e-164	1.16516e-163	-1.18628e-163	-7.77753e-163	2.38746e-163	-2.64019e-163	-7.12964e-163	-4.9266e-164	-9.24248e-163	-1.48213e-162	3.67736e-164	-6.1609e-163	3.64957e-163	-1.60335e-163	7.1129e-164	-7.46043e-164	-2.45802e-163	6.77524e-163	1.7821e-163	-1.45397e-163	-1.43342e-162	2.4828e-163	-7.42996e-163	4.92741e-163	-3.29866e-164	-3.75306e-163	0
-9.02073e-164	5.19473e-164	1.928e-163	6.21904e-163	8.02712e-164	1.16516e-163	-1.18628e-163	-7.77753e-163	2.38746e-163	-2.64019e-163	-7.12964e-163	-4.9266e-164	-9.24248e-163	-1.48213e-162	3.67736e-164	-6.1609e-163	3.64957e-163	-1.60335e-163	7.1129e-164	-7.46043e-164	-2.45802e-163	6.77524e-163	1.7821e-163	-1.45397e-163	-1.43342e-162	2.4828e-163	-7.42996e-163	4.92741e-163	-3.29866e-164	-3.75306e-163	0
-9.02073e-164	5.19473e-164	1.928e-163	6.21904e-163	8.02712e-164	1.16516e-163	-1.18628e-163	-7.77753e-163	2.38746e-163	-2.64019e-163	-7.12964e-163	-4.9266e-164	-9.24248e-163	-1.48213e-162	3.67736e-164	-6.1609e-163	3.64957e-163	-1.60335e-163	7.1129e-164	-7.46043e-164	-2.45802e-163	6.77524e-163	1.7821e-163	-1.45397e-163	-1.43342e-162	2.4828e-163	-7.42996e-163	4.92741e-163	-3.29866e-164	-3.75306e-163	0
-9.02073e-164	5.19473e-164	1.928e-163	6.21904e-163	8.02712e-164	1.16516e-163	-1.18628e-163	-7.77753e-163	2.38746e-163	-2.64019e-163	-7.12964e-163	-4.9266e-164	-9.24248e-163	-1.48213e-162	3.67736e-164	-6.1609e-163	3.64957e-163	-1.60335e-163	7.1129e-164	-7.46043e-164	-2.45802e-163	6.77524e-163	1.7821e-163	-1.45397e-163	-1.43342e-162	2.4828e-163	-7.42996e-163	4.92741e-163	-3.29866e-164	-3.75306e-163	0
-9.02073e-164	5.19473e-164	1.928e-163	6.21904e-163	8.02712e-164	1.16516e-163	-1.18628e-163	-7.77753e-163	2.38746e-163	-2.64019e-163	-7.12964e-163	-4.9266e-164	-9.24248e-163	-1.48213e-162	3.67736e-164	-6.1609e-163	3.64957e-163	-1.60335e-163	7.1129e-164	-7.46043e-164	-2.45802e-163	6.77524e-163	1.7821e-163	-1.45397e-163	-1.43342e-162	2.4828e-163	-7.42996e-163	4.92741e-163	-3.29866e-164	-3.75306e-163	0
-9.02073e-164	5.19473e-164	1.928e-163	6.21904e-163	8.02712e-164	1.16516e-163	-1.18628e-163	-7.77753e-163	2.38746e-163	-2.64019e-163	-7.12964e-163	-4.9266e-164	-9.24248e-163	-1.48213e-162	3.67736e-164	-6.1609e-163	3.64957e-163	-1.60335e-163	7.1129e-164	-7.46043e-164	-2.45802e-163	6.77524e-163	1.7821e-163	-1.45397e-163	-1.43342e-162	2.4828e-163	-7.42996e-163	4.92741e-163	-3.29866e-164	-3.75306e-163	0
-9.02073e-164	5.19473e-164	1.928e-163	6.21904e-163	8.02712e-164	1.16516e-163	-1.18628e-163	-7.77753e-163	2.38746e-163	-2.64019e-163	-7.12964e-163	-4.9266e-164	-9.24248e-163	-1.48213e-162	3.67736e-164	-6.1609e-163	3.64957e-163	-1.60335e-163	7.1129e-164	-7.46043e-164	-2.45802e-163	6.77524e-163	1.7821e-163	-1.45397e-163	-1.43342e-162	2.4828e-163	-7.42996e-163	4.92741e-163	-3.29866e-164	-3.75306e-163	0
-9.02073e-164	5.19473e-164	1.928e-163	6.21904e-163	8.02712e-164	1.16516e-163	-1.18628e-163	-7.77753e-163	2.38746e-163	-2.64019e-163	-7.12964e-163	-4.9266e-164	-9.24248e-163	-1.48213e-162	3.67736e-164	-6.1609e-163	3.64957e-163	-1.60335e-163	7.1129e-164	-7.46043e-164	-2.45802e-163	6.77524e-163	1.7821e-163	-1.45397e-163	-1.43342e-162	2.4828e-163	-7.42996e-163	4.92741e-163	-3.29866e-164	-3.75306e-163	0
-9.02073e-164	5.19473e-164	1.928e-163	6.21904e-163	8.02712e-164	1.16516e-163	-1.18628e-163	-7.77753e-163	2.38746e-163	-2.64019e-163	-7.12964e-163	-4.9266e-164	-9.24248e-163	-1.48213e-162	3.67736e-164	-6.1609e-163	3.64957e-163	-1.60335e-163	7.1129e-164	-7.46043e-164	-2.45802e-163	6.77524e-163	1.7821e-163	-1.45397e-163	-1.43342e-162	2.4828e-163	-7.42996e-163	4.92741e-163	-3.29866e-164	-3.75306e-163	0
-9.02073e-164	5.19473e-164	1.928e-163	6.21904e-163	8.02712e-164	1.16516e-163	-1.18628e-163	-7.77753e-163	2.38746e-163	-2.64019e-163	-7.12964e-163	-4.9266e-164	-9.24248e-163	-1.48213e-162	3.67736e-164	-6.1609e-163	3.64957e-163	-1.60335e-163	7.1129e-164	-7.46043e-164	-2.45802e-163	6.77524e-163	1.7821e-163	-1.45397e-163	-1.43342e-162	2.4828e-163	-7.42996e-163	4.92741e-163	-3.29866e-164	-3.75306e-163	0
-9.02073e-164	5.19473e-164	1.928e-163	6.21904e-163	8.02712e-164	1.16516e-163	-1.18628e-163	-7.77753e-163	2.38746e-163	-2.64019e-163	-7.12964e-163	-4.9266e-164	-9.24248e-163	-1.48213e-162	3.67736e-164	-6.1609e-163	3.64957e-163	-1.60335e-163	7.1129e-164	-7.46043e-164	-2.45802e-163	6.77524e-163	1.7821e-163	-1.45397e-163	-1.43342e-162	2.4828e-163	-7.42996e-163	4.92741e-163	-3.29866e-164	-3.75306e-163	0
-9.02073e-164	5.19473e-164	1.928e-163	6.21904e-163	8.02712e-164	1.16516e-163	-1.18628e-163	-7.77753e-163	2.38746e-163	-2.64019e-163	-7.12964e-163	-4.9266e-164	-9.24248e-163	-1.48213e-162	3.67736e-164	-6.1609e-163	3.64957e-163	-1.60335e-163	7.1129e-164	-7.46043e-164	-2.45802e-163	6.77524e-163	1.7821e-163	-1.45397e-163	-1.43342e-162	2.4828e-163	-7.42996e-163	4.92741e-163	-3.29866e-164	-3.75306e-163	0
-9.02073e-164	5.19473e-164	1.928e-163	6.21904e-163	8.02712e-164	1.16516e-163	-1.18628e-163	-7.77753e-163	2.38746e-163	-2.64019e-163	-7.12964e-163	-4.9266e-164	-9.24248e-163	-1.48213e-162	3.67736e-164	-6.1609e-163	3.64957e-163	-1.60335e-163	7.1129e-164	-7.46043e-164	-2.45802e-163	6.77524e-163	1.7821e-163	-1.45397e-163	-1.43342e-162	2.4828e-163	-7.42996e-163	4.92741e-163	-3.29866e-164	-3.75306e-163	0
-9.02073e-164	5.19473e-164	1.928e-163	6.21904e-163	8.02712e-164	1.16516e-163	-1.18628e-163	-7.77753e-163	2.38746e-163	-2.64019e-163	-7.12964e-163	-4.9266e-164	-9.24248e-163	-1.48213e-162	3.67736e-164	-6.1609e-163	3.64957e-163	-1.60335e-163	7.1129e-164	-7.46043e-164	-2.45802e-163	6.77524e-163	1.7821e-163	-1.45397e-163	-1.43342e-162	2.4828e-163	-7.42996e-163	4.92741e-163	-3.29866e-164	-3.75306e-163	0
-9.02073e-164	5.19473e-164	1.928e-163	6.21904e-163	8.02712e-164	1.16516e-163	-1.18628e-163	-7.77753e-163	2.38746e-163	-2.64019e-163	-7.12964e-163	-4.9266e-164	-9.24248e-163	-1.48213e-162	3.67736e-164	-6.1609e-163	3.64957e-163	-1.60335e-163	7.1129e-164	-7.46043e-164	-2.45802e-163	6.77524e-163	1.7821e-163	-1.45397e-163	-1.43342e-162	2.4828e-163	-7.42996e-163	4.92741e-163	-3.29866e-164	-3.75306e-163	0
-9.02073e-164	5.19473e-164	1.928e-163	6.21904e-163	8.02712e-164	1.16516e-163	-1.18628e-163	-7.77753e-163	2.38746e-163	-2.64019e-163	-7.12964e-163	-4.9266e-164	-9.24248e-163	-1.48213e-162	3.67736e-164	-6.1609e-163	3.64957e-163	-1.60335e-163	7.1129e-164	-7.46043e-164	-2.45802e-163	6.77524e-163	1.7821e-163	-1.45397e-163	-1.43342e-162	2.4828e-163	-7.42996e-163	4.92741e-163	-3.29866e-164	-3.75306e-163	0
-9.02073e-164	5.19473e-164	1.928e-163	6.21904e-163	8.02712e-164	1.16516e-163	-1.18628e-163	-7.77753e-163	2.38746e-163	-2.64019e-163	-7.12964e-163	-4.9266e-164	-9.24248e-163	-1.48213e-162	3.67736e-164	-6.1609e-163	3.64957e-163	-1.60335e-163	7.1129e-164	-7.46043e-164	-2.45802e-163	6.77524e-163	1.7821e-163	-1.45397e-163	-1.43342e-162	2.4828e-163	-7.42996e-163	4.92741e-163	-3.29866e-164	-3.75306e-163	0
-9.02073e-164	5.19473e-164	1.928e-163	6.21904e-163	8.02712e-164	1.16516e-163	-1.18628e-163	-7.77753e-163	2.38746e-163	-2.64019e-163	-7.12964e-163	-4.9266e-164	-9.24248e-163	-1.48213e-162	3.67736e-164	-6.1609e-163	3.64957e-163	-1.60335e-163	7.1129e-164	-7.46043e-164	-2.45802e-163	6.77524e-163	1.7821e-163	-1.45397e-163	-1.43342e-162	2.4828e-163	-7.42996e-163	4.92741e-163	-3.29866e-164	-3.75306e-163	0
-9.02073e-164	5.19473e-164	1.928e-163	6.21904e-163	8.02712e-164	1.16516e-163	-1.18628e-163	-7.77753e-163	2.38746e-163	-2.64019e-163	-7.12964e-163	-4.9266e-164	-9.24248e-163	-1.48213e-162	3.67736e-164	-6.1609e-163	3.64957e-163	-1.60335e-163	7.1129e-164	-7.46043e-164	-2.45802e-163	6.77524e-163	1.7821e-163	-1.45397e-163	-1.43342e-162	2.4828e-163	-7.42996e-163	4.92741e-163	-3.29866e-164	-3.75306e-163	0
-9.02073e-164	5.19473e-164	1.928e-163	6.21904e-163	8.02712e-164	1.16516e-163	-1.18628e-163	-7.77753e-163	2.38746e-163	-2.64019e-163	-7.12964e-163	-4.9266e-164	-9.24248e-163	-1.48213e-162	3.67736e-164	-6.1609e-163	3.64957e-163	-1.60335e-163	7.1129e-164	-7.46043e-164	-2.45802e-163	6.77524e-163	1.7821e-163	-1.45397e-163	-1.43342e-162	2.4828e-163	-7.42996e-163	4.92741e-163	-3.29866e-164	-3.75306e-163	0
-9.02073e-164	5.19473e-164	1.928e-163	6.21904e-163	8.02712e-164	1.16516e-163	-1.18628e-163	-7.77753e-163	2.38746e-163	-2.64019e-163	-7.12964e-163	-4.9266e-164	-9.24248e-163	-1.48213e-162	3.67736e-164	-6.1609e-163	3.64957e-163	-1.60335e-163	7.1129e-164	-7.46043e-164	-2.45802e-163	6.77524e-163	1.7821e-163	-1.45397e-163	-1.43342e-162	2.4828e-163	-7.42996e-163	4.92741e-163	-3.29866e-164	-3.75306e-163	0
-9.02073e-164	5.19473e-164	1.928e-163	6.21904e-163	8.02712e-164	1.16516e-163	-1.18628e-163	-7.77753e-163	2.38746e-163	-2.64019e-163	-7.12964e-163	-4.9266e-164	-9.24248e-163	-1.48213e-162	3.67736e-164	-6.1609e-163	3.64957e-163	-1.60335e-163	7.1129e-164	-7.46043e-164	-2.45802e-163	6.77524e-163	1.7821e-163	-1.45397e-163	-1.43342e-162	2.4828e-163	-7.42996e-163	4.92741e-163	-3.29866e-164	-3.75306e-163	0
-9.02073e-164	5.19473e-164	1.928e-163	6.21904e-163	8.02712e-164	1.16516e-163	-1.18628e-163	-7.77753e-163	2.38746e-163	-2.64019e-163	-7.12964e-163	-4.9266e-164	-9.24248e-163	-1.48213e-162	3.67736e-164	-6.1609e-163	3.64957e-163	-1.60335e-163	7.1129e-164	-7.46043e-164	-2.45802e-163	6.77524e-163	1.7821e-163	-1.45397e-163	-1.43342e-162	2.4828e-163	-7.42996e-163	4.92741e-163	-3.29866e-164	-3.75306e-163	0
-9.02073e-164	5.19473e-164	1.928e-163	6.21904e-163	8.02712e-164	1.16516e-163	-1.18628e-163	-7.77753e-163	2.38746e-163	-2.64019e-163	-7.12964e-163	-4.9266e-164	-9.24248e-163	-1.48213e-162	3.67736e-164	-6.1609e-163	3.64957e-163	-1.60335e-163	7.1129e-164	-7.46043e-164	-2.45802e-163	6.77524e-163	1.7821e-163	-1.45397e-163	-1.43342e-162	2.4828e-163	-7.42996e-163	4.92741e-163	-3.29866e-164	-3.75306e-163	0
-9.02073e-164	5.19473e-164	1.928e-163	6.21904e-163	8.02712e-164	1.16516e-163	-1.18628e-163	-7.77753e-163	2.38746e-163	-2.64019e-163	-7.12964e-163	-4.9266e-164	-9.24248e-163	-1.48213e-162	3.67736e-164	-6.1609e-163	3.64957e-163	-1.60335e-163	7.1129e-164	-7.46043e-164	-2.45802e-163	6.77524e-163	1.7821e-163	-1.45397e-163	-1.43342e-162	2.4828e-163	-7.42996e-163	4.92741e-163	-3.29866e-164	-3.75306e-163	0
-9.02073e-164	5.19473e-164	1.928e-163	6.21904e-163	8.02712e-164	1.16516e-163	-1.18628e-163	-7.77753e-163	2.38746e-163	-2.64019e-163	-7.12964e-163	-4.9266e-164	-9.24248e-163	-1.48213e-162	3.67736e-164	-6.1609e-163	3.64957e-163	-1.60335e-163	7.1129e-164	-7.46043e-164	-2.45802e-163	6.77524e-163	1.7821e-163	-1.45397e-163	-1.43342e-162	2.4828e-163	-7.42996e-163	4.92741e-163	-3.29866e-164	-3.75306e-163	0
-9.02073e-164	5.19473e-164	1.928e-163	6.21904e-163	8.02712e-164	1.16516e-163	-1.18628e-163	-7.77753e-163	2.38746e-163	-2.64019e-163	-7.12964e-163	-4.9266e-164	-9.24248e-163	-1.48213e-162	3.67736e-164	-6.1609e-163	3.64957e-163	-1.60335e-163	7.1129e-164	-7.46043e-164	-2.45802e-163	6.77524e-163	1.7821e-163	-1.45397e-163	-1.43342e-162	2.4828e-163	-7.42996e-163	4.92741e-163	-3.29866e-164	-3.75306e-163	0
-9.02073e-164	5.19473e-164	1.928e-163	6.21904e-163	8.02712e-164	1.16516e-163	-1.18628e-163	-7.77753e-163	2.38746e-163	-2.64019e-163	-7.12964e-163	-4.9266e-164	-9.24248e-163	-1.48213e-162	3.67736e-164	-6.1609e-163	3.64957e-163	-1.60335e-163	7.1129e-164	-7.46043e-164	-2.45802e-163	6.77524e-163	1.7821e-163	-1.45397e-163	-1.43342e-162	2.4828e-163	-7.42996e-163	4.92741e-163	-3.29866e-164	-3.75306e-163	0
-9.02073e-164	5.19473e-164	1.928e-163	6.21904e-163	8.02712e-164	1.16516e-163	-1.18628e-163	-7.77753e-163	2.38746e-163	-2.64019e-163	-7.12964e-163	-4.9266e-164	-9.24248e-163	-1.48213e-162	3.67736e-164	-6.1609e-163	3.64957e-163	-1.60335e-163	7.1129e-164	-7.46043e-164	-2.45802e-163	6.77524e-163	1.7821e-163	-1.45397e-163	-1.43342e-162	2.4828e-163	-7.42996e-163	4.92741e-163	-3.29866e-164	-3.75306e-163	0
-9.02073e-164	5.19473e-164	1.928e-163	6.21904e-163	8.02712e-164	1.16516e-163	-1.18628e-163	-7.77753e-163	2.38746e-163	-2.64019e-163	-7.12964e-163	-4.9266e-164	-9.24248e-163	-1.48213e-162	3.67736e-164	-6.1609e-163	3.64957e-163	-1.60335e-163	7.1129e-164	-7.46043e-164	-2.45802e-163	6.77524e-163	1.7821e-163	-1.45397e-163	-1.43342e-162	2.4828e-163	-7.42996e-163	4.92741e-163	-3.29866e-164	-3.75306e-163	0
-9.02073e-164	5.19473e-164	1.928e-163	6.21904e-163	8.02712e-164	1.16516e-163	-1.18628e-163	-7.77753e-163	2.38746e-163	-2.64019e-163	-7.12964e-163	-4.9266e-164	-9.24248e-163	-1.48213e-162	3.67736e-164	-6.1609e-163	3.64957e-163	-1.60335e-163	7.1129e-164	-7.46043e-164	-2.45802e-163	6.77524e-163	1.7821e-163	-1.45397e-163	-1.43342e-162	2.4828e-163	-7.42996e-163	4.92741e-163	-3.29866e-164	-3.75306e-163	0
-9.02073e-164	5.19473e-164	1.928e-163	6.21904e-163	8.02712e-164	1.16516e-163	-1.18628e-163	-7.77753e-163	2.38746e-163	-2.64019e-163	-7.12964e-163	-4.9266e-164	-9.24248e-163	-1.48213e-162	3.67736e-164	-6.1609e-163	3.64957e-163	-1.60335e-163	7.1129e-164	-7.46043e-164	-2.45802e-163	6.77524e-163	1.7821e-163	-1.45397e-163	-1.43342e-162	2.4828e-163	-7.42996e-163	4.92741e-163	-3.29866e-164	-3.75306e-163	0
-9.02073e-164	5.19473e-164	1.928e-163	6.21904e-163	8.02712e-164	1.16516e-163	-1.18628e-163	-7.77753e-163	2.38746e-163	-2.64019e-163	-7.12964e-163	-4.9266e-164	-9.24248e-163	-1.48213e-162	3.67736e-164	-6.1609e-163	3.64957e-163	-1.60335e-163	7.1129e-164	-7.46043e-164	-2.45802e-163	6.77524e-163	1.7821e-163	-1.45397e-163	-1.43342e-162	2.4828e-163	-7.42996e-163	4.92741e-163	-3.29866e-164	-3.75306e-163	0
-9.02073e-164	5.19473e-164	1.928e-163	6.21904e-163	8.02712e-164	1.16516e-163	-1.18628e-163	-7.77753e-163	2.38746e-163	-2.64019e-163	-7.12964e-163	-4.9266e-164	-9.24248e-163	-1.48213e-162	3.67736e-164	-6.1609e-163	3.64957e-163	-1.60335e-163	7.1129e-164	-7.46043e-164	-2.45802e-163	6.77524e-163	1.7821e-163	-1.45397e-163	-1.43342e-162	2.4828e-163	-7.42996e-163	4.92741e-163	-3.29866e-164	-3.75306e-163	0
-9.02073e-164	5.19473e-164	1.928e-163	6.21904e-163	8.02712e-164	1.16516e-163	-1.18628e-163	-7.77753e-163	2.38746e-163	-2.64019e-163	-7.12964e-163	-4.9266e-164	-9.24248e-163	-1.48213e-162	3.67736e-164	-6.1609e-163	3.64957e-163	-1.60335e-163	7.1129e-164	-7.46043e-164	-2.45802e-163	6.77524e-163	1.7821e-163	-1.45397e-163	-1.43342e-162	2.4828e-163	-7.42996e-163	4.92741e-163	-3.29866e-164	-3.75306e-163	0
-9.02073e-164	5.19473e-164	1.928e-163	6.21904e-163	8.02712e-164	1.16516e-163	-1.18628e-163	-7.77753e-163	2.38746e-163	-2.64019e-163	-7.12964e-163	-4.9266e-164	-9.24248e-163	-1.48213e-162	3.67736e-164	-6.1609e-163	3.64957e-163	-1.60335e-163	7.1129e-164	-7.46043e-164	-2.45802e-163	6.77524e-163	1.7821e-163	-1.45397e-163	-1.43342e-162	2.4828e-163	-7.42996e-163	4.92741e-163	-3.29866e-164	-3.75306e-163	0
-9.02073e-164	5.19473e-164	1.928e-163	6.21904e-163	8.02712e-164	1.16516e-163	-1.18628e-163	-7.77753e-163	2.38746e-163	-2.64019e-163	-7.12964e-163	-4.9266e-164	-9.24248e-163	-1.48213e-162	3.67736e-164	-6.1609e-163	3.64957e-163	-1.60335e-163	7.1129e-164	-7.46043e-164	-2.45802e-163	6.77524e-163	1.7821e-163	-1.45397e-163	-1.43342e-162	2.4828e-163	-7.42996e-163	4.92741e-163	-3.29866e-164	-3.75306e-163	0
-9.02073e-164	5.19473e-164	1.928e-163	6.21904e-163	8.02712e-164	1.16516e-163	-1.18628e-163	-7.77753e-163	2.38746e-163	-2.64019e-163	-7.12964e-163	-4.9266e-164	-9.24248e-163	-1.48213e-162	3.67736e-164	-6.1609e-163	3.64957e-163	-1.60335e-163	7.1129e-164	-7.46043e-164	-2.45802e-163	6.77524e-163	1.7821e-163	-1.45397e-163	-1.43342e-162	2.4828e-163	-7.42996e-163	4.92741e-163	-3.29866e-164	-3.75306e-163	0
-9.02073e-164	5.19473e-164	1.928e-163	6.21904e-163	8.02712e-164	1.16516e-163	-1.18628e-163	-7.77753e-163	2.38746e-163	-2.64019e-163	-7.12964e-163	-4.9266e-164	-9.24248e-163	-1.48213e-162	3.67736e-164	-6.1609e-163	3.64957e-163	-1.60335e-163	7.1129e-164	-7.46043e-164	-2.45802e-163	6.77524e-163	1.7821e-163	-1.45397e-163	-1.43342e-162	2.4828e-163	-7.42996e-163	4.92741e-163	-3.29866e-164	-3.75306e-163	0
-9.02073e-164	5.19473e-164	1.928e-163	6.21904e-163	8.02712e-164	1.16516e-163	-1.18628e-163	-7.77753e-163	2.38746e-163	-2.64019e-163	-7.12964e-163	-4.9266e-164	-9.24248e-163	-1.48213e-162	3.67736e-164	-6.1609e-163	3.64957e-163	-1.60335e-163	7.1129e-164	-7.46043e-164	-2.45802e-163	6.77524e-163	1.7821e-163	-1.45397e-163	-1.43342e-162	2.4828e-163	-7.42996e-163	4.92741e-163	-3.29866e-164	-3.75306e-163	0
-9.02073e-164	5.19473e-164	1.928e-163	6.21904e-163	8.02712e-164	1.16516e-163	-1.18628e-163	-7.77753e-163	2.38746e-163	-2.64019e-163	-7.12964e-163	-4.9266e-164	-9.24248e-163	-1.48213e-162	3.67736e-164	-6.1609e-163	3.64957e-163	-1.60335e-163	7.1129e-164	-7.46043e-164	-2.45802e-163	6.77524e-163	1.7821e-163	-1.45397e-163	-1.43342e-162	2.4828e-163	-7.42996e-163	4.92741e-163	-3.29866e-164	-3.75306e-163	0
-9.02073e-164	5.19473e-164	1.928e-163	6.21904e-163	8.02712e-164	1.16516e-163	-1.18628e-163	-7.77753e-163	2.38746e-163	-2.64019e-163	-7.12964e-163	-4.9266e-164	-9.24248e-163	-1.48213e-162	3.67736e-164	-6.1609e-163	3.64957e-163	-1.60335e-163	7.1129e-164	-7.46043e-164	-2.45802e-163	6.77524e-163	1.7821e-163	-1.45397e-163	-1.43342e-162	2.4828e-163	-7.42996e-163	4.92741e-163	-3.29866e-164	-3.75306e-163	0
-9.02073e-164	5.19473e-164	1.928e-163	6.21904e-163	8.02712e-164	1.16516e-163	-1.18628e-163	-7.77753e-163	2.38746e-163	-2.64019e-163	-7.12964e-163	-4.9266e-164	-9.24248e-163	-1.48213e-162	3.67736e-164	-6.1609e-163	3.64957e-163	-1.60335e-163	7.1129e-164	-7.46043e-164	-2.45802e-163	6.77524e-163	1.7821e-163	-1.45397e-163	-1.43342e-162	2.4828e-163	-7.42996e-163	4.92741e-163	-3.29866e-164	-3.75306e-163	0
-9.02073e-164	5.19473e-164	1.928e-163	6.21904e-163	8.02712e-164	1.16516e-163	-1.18628e-163	-7.77753e-163	2.38746e-163	-2.64019e-163	-7.12964e-163	-4.9266e-164	-9.24248e-163	-1.48213e-162	3.67736e-164	-6.1609e-163	3.64957e-163	-1.60335e-163	7.1129e-164	-7.46043e-164	-2.45802e-163	6.77524e-163	1.7821e-163	-1.45397e-163	-1.43342e-162	2.4828e-163	-7.42996e-163	4.92741e-163	-3.29866e-164	-3.75306e-163	0
-9.02073e-164	5.19473e-164	1.928e-163	6.21904e-163	8.02712e-164	1.16516e-163	-1.18628e-163	-7.77753e-163	2.38746e-163	-2.64019e-163	-7.12964e-163	-4.9266e-164	-9.24248e-163	-1.48213e-162	3.67736e-164	-6.1609e-163	3.64957e-163	-1.60335e-163	7.1129e-164	-7.46043e-164	-2.45802e-163	6.77524e-163	1.7821e-163	-1.45397e-163	-1.43342e-162	2.4828e-163	-7.42996e-163	4.92741e-163	-3.29866e-164	-3.75306e-163	0
-9.02073e-164	5.19473e-164	1.928e-163	6.21904e-163	8.02712e-164	1.16516e-163	-1.18628e-163	-7.77753e-163	2.38746e-163	-2.64019e-163	-7.12964e-163	-4.9266e-164	-9.24248e-163	-1.48213e-162	3.67736e-164	-6.1609e-163	3.64957e-163	-1.60335e-163	7.1129e-164	-7.46043e-164	-2.45802e-163	6.77524e-163	1.7821e-163	-1.45397e-163	-1.43342e-162	2.4828e-163	-7.42996e-163	4.92741e-163	-3.29866e-164	-3.75306e-163	0
-9.02073e-164	5.19473e-164	1.928e-163	6.21904e-163	8.02712e-164	1.16516e-163	-1.18628e-163	-7.77753e-163	2.38746e-163	-2.64019e-163	-7.12964e-163	-4.9266e-164	-9.24248e-163	-1.48213e-162	3.67736e-164	-6.1609e-163	3.64957e-163	-1.60335e-163	7.1129e-164	-7.46043e-164	-2.45802e-163	6.77524e-163	1.7821e-163	-1.45397e-163	-1.43342e-162	2.4828e-163	-7.42996e-163	4.92741e-163	-3.29866e-164	-3.75306e-163	0
-9.02073e-164	5.19473e-164	1.928e-163	6.21904e-163	8.02712e-164	1.16516e-163	-1.18628e-163	-7.77753e-163	2.38746e-163	-2.64019e-163	-7.12964e-163	-4.9266e-164	-9.24248e-163	-1.48213e-162	3.67736e-164	-6.1609e-163	3.64957e-163	-1.60335e-163	7.1129e-164	-7.46043e-164	-2.45802e-163	6.77524e-163	1.7821e-163	-1.45397e-163	-1.43342e-162	2.4828e-163	-7.42996e-163	4.92741e-163	-3.29866e-164	-3.75306e-163	0
-9.02073e-164	5.19473e-164	1.928e-163	6.21904e-163	8.02712e-164	1.16516e-163	-1.18628e-163	-7.77753e-163	2.38746e-163	-2.64019e-163	-7.12964e-163	-4.9266e-164	-9.24248e-163	-1.48213e-162	3.67736e-164	-6.1609e-163	3.64957e-163	-1.60335e-163	7.1129e-164	-7.46043e-164	-2.45802e-163	6.77524e-163	1.7821e-163	-1.45397e-163	-1.43342e-162	2.4828e-163	-7.42996e-163	4.92741e-163	-3.29866e-164	-3.75306e-163	0
-9.02073e-164	5.19473e-164	1.928e-163	6.21904e-163	8.02712e-164	1.16516e-163	-1.18628e-163	-7.77753e-163	2.38746e-163	-2.64019e-163	-7.12964e-163	-4.9266e-164	-9.24248e-163	-1.48213e-162	3.67736e-164	-6.1609e-163	3.64957e-163	-1.60335e-163	7.1129e-164	-7.46043e-164	-2.45802e-163	6.77524e-163	1.7821e-163	-1.45397e-163	-1.43342e-162	2.4828e-163	-7.42996e-163	4.92741e-163	-3.29866e-164	-3.75306e-163	0
-9.02073e-164	5.19473e-164	1.928e-163	6.21904e-163	8.02712e-164	1.16516e-163	-1.18628e-163	-7.77753e-163	2.38746e-163	-2.64019e-163	-7.12964e-163	-4.9266e-164	-9.24248e-163	-1.48213e-162	3.67736e-164	-6.1609e-163	3.64957e-163	-1.60335e-163	7.1129e-164	-7.46043e-164	-2.45802e-163	6.77524e-163	1.7821e-163	-1.45397e-163	-1.43342e-162	2.4828e-163	-7.42996e-163	4.92741e-163	-3.29866e-164	-3.75306e-163	0
-9.02073e-164	5.19473e-164	1.928e-163	6.21904e-163	8.02712e-164	1.16516e-163	-1.18628e-163	-7.77753e-163	2.38746e-163	-2.64019e-163	-7.12964e-163	-4.9266e-164	-9.24248e-163	-1.48213e-162	3.67736e-164	-6.1609e-163	3.64957e-163	-1.60335e-163	7.1129e-164	-7.46043e-164	-2.45802e-163	6.77524e-163	1.7821e-163	-1.45397e-163	-1.43342e-162	2.4828e-163	-7.42996e-163	4.92741e-163	-3.29866e-164	-3.75306e-163	0
-9.02073e-164	5.19473e-164	1.928e-163	6.21904e-163	8.02712e-164	1.16516e-163	-1.18628e-163	-7.77753e-163	2.38746e-163	-2.64019e-163	-7.12964e-163	-4.9266e-164	-9.24248e-163	-1.48213e-162	3.67736e-164	-6.1609e-163	3.64957e-163	-1.60335e-163	7.1129e-164	-7.46043e-164	-2.45802e-163	6.77524e-163	1.7821e-163	-1.45397e-163	-1.43342e-162	2.4828e-163	-7.42996e-163	4.92741e-163	-3.29866e-164	-3.75306e-163	0
-9.02073e-164	5.19473e-164	1.928e-163	6.21904e-163	8.02712e-164	1.16516e-163	-1.18628e-163	-7.77753e-163	2.38746e-163	-2.64019e-163	-7.12964e-163	-4.9266e-164	-9.24248e-163	-1.48213e-162	3.67736e-164	-6.1609e-163	3.64957e-163	-1.60335e-163	7.1129e-164	-7.46043e-164	-2.45802e-163	6.77524e-163	1.7821e-163	-1.45397e-163	-1.43342e-162	2.4828e-163	-7.42996e-163	4.92741e-163	-3.29866e-164	-3.75306e-163	0
-9.02073e-164	5.19473e-164	1.928e-163	6.21904e-163	8.02712e-164	1.16516e-163	-1.18628e-163	-7.77753e-163	2.38746e-163	-2.64019e-163	-7.12964e-163	-4.9266e-164	-9.24248e-163	-1.48213e-162	3.67736e-164	-6.1609e-163	3.64957e-163	-1.60335e-163	7.1129e-164	-7.46043e-164	-2.45802e-163	6.77524e-163	1.7821e-163	-1.45397e-163	-1.43342e-162	2.4828e-163	-7.42996e-163	4.92741e-163	-3.29866e-164	-3.75306e-163	0
-9.02073e-164	5.19473e-164	1.928e-163	6.21904e-163	8.02712e-164	1.16516e-163	-1.18628e-163	-7.77753e-163	2.38746e-163	-2.64019e-163	-7.12964e-163	-4.9266e-164	-9.24248e-163	-1.48213e-162	3.67736e-164	-6.1609e-163	3.64957e-163	-1.60335e-163	7.1129e-164	-7.46043e-164	-2.45802e-163	6.77524e-163	1.7821e-163	-1.45397e-163	-1.43342e-162	2.4828e-163	-7.42996e-163	4.92741e-163	-3.29866e-164	-3.75306e-163	0
-9.02073e-164	5.19473e-164	1.928e-163	6.21904e-163	8.02712e-164	1.16516e-163	-1.18628e-163	-7.77753e-163	2.38746e-163	-2.64019e-163	-7.12964e-163	-4.9266e-164	-9.24248e-163	-1.48213e-162	3.67736e-164	-6.1609e-163	3.64957e-163	-1.60335e-163	7.1129e-164	-7.46043e-164	-2.45802e-163	6.77524e-163	1.7821e-163	-1.45397e-163	-1.43342e-162	2.4828e-163	-7.42996e-163	4.92741e-163	-3.29866e-164	-3.75306e-163	0
-9.02073e-164	5.19473e-164	1.928e-163	6.21904e-163	8.02712e-164	1.16516e-163	-1.18628e-163	-7.77753e-163	2.38746e-163	-2.64019e-163	-7.12964e-163	-4.9266e-164	-9.24248e-163	-1.48213e-162	3.67736e-164	-6.1609e-163	3.64957e-163	-1.60335e-163	7.1129e-164	-7.46043e-164	-2.45802e-163	6.77524e-163	1.7821e-163	-1.45397e-163	-1.43342e-162	2.4828e-163	-7.42996e-163	4.92741e-163	-3.29866e-164	-3.75306e-163	0
-9.02073e-164	5.19473e-164	1.928e-163	6.21904e-163	8.02712e-164	1.16516e-163	-1.18628e-163	-7.77753e-163	2.38746e-163	-2.64019e-163	-7.12964e-163	-4.9266e-164	-9.24248e-163	-1.48213e-162	3.67736e-164	-6.1609e-163	3.64957e-163	-1.60335e-163	7.1129e-164	-7.46043e-164	-2.45802e-163	6.77524e-163	1.7821e-163	-1.45397e-163	-1.43342e-162	2.4828e-163	-7.42996e-163	4.92741e-163	-3.29866e-164	-3.75306e-163	0
-9.02073e-164	5.19473e-164	1.928e-163	6.21904e-163	8.02712e-164	1.16516e-163	-1.18628e-163	-7.77753e-163	2.38746e-163	-2.64019e-163	-7.12964e-163	-4.9266e-164	-9.24248e-163	-1.48213e-162	3.67736e-164	-6.1609e-163	3.64957e-163	-1.60335e-163	7.1129e-164	-7.46043e-164	-2.45802e-163	6.77524e-163	1.7821e-163	-1.45397e-163	-1.43342e-162	2.4828e-163	-7.42996e-163	4.92741e-163	-3.29866e-164	-3.75306e-163	0
-9.02073e-164	5.19473e-164	1.928e-163	6.21904e-163	8.02712e-164	1.16516e-163	-1.18628e-163	-7.77753e-163	2.38746e-163	-2.64019e-163	-7.12964e-163	-4.9266e-164	-9.24248e-163	-1.48213e-162	3.67736e-164	-6.1609e-163	3.64957e-163	-1.60335e-163	7.1129e-164	-7.46043e-164	-2.45802e-163	6.77524e-163	1.7821e-163	-1.45397e-163	-1.43342e-162	2.4828e-163	-7.42996e-163	4.92741e-163	-3.29866e-164	-3.75306e-163	0
-9.02073e-164	5.19473e-164	1.928e-163	6.21904e-163	8.02712e-164	1.16516e-163	-1.18628e-163	-7.77753e-163	2.38746e-163	-2.64019e-163	-7.12964e-163	-4.9266e-164	-9.24248e-163	-1.48213e-162	3.67736e-164	-6.1609e-163	3.64957e-163	-1.60335e-163	7.1129e-164	-7.46043e-164	-2.45802e-163	6.77524e-163	1.7821e-163	-1.45397e-163	-1.43342e-162	2.4828e-163	-7.42996e-163	4.92741e-163	-3.29866e-164	-3.75306e-163	0
-9.02073e-164	5.19473e-164	1.928e-163	6.21904e-163	8.02712e-164	1.16516e-163	-1.18628e-163	-7.77753e-163	2.38746e-163	-2.64019e-163	-7.12964e-163	-4.9266e-164	-9.24248e-163	-1.48213e-162	3.67736e-164	-6.1609e-163	3.64957e-163	-1.60335e-163	7.1129e-164	-7.46043e-164	-2.45802e-163	6.77524e-163	1.7821e-163	-1.45397e-163	-1.43342e-162	2.4828e-163	-7.42996e-163	4.92741e-163	-3.29866e-164	-3.75306e-163	0
-9.02073e-164	5.19473e-164	1.928e-163	6.21904e-163	8.02712e-164	1.16516e-163	-1.18628e-163	-7.77753e-163	2.38746e-163	-2.64019e-163	-7.12964e-163	-4.9266e-164	-9.24248e-163	-1.48213e-162	3.67736e-164	-6.1609e-163	3.64957e-163	-1.60335e-163	7.1129e-164	-7.46043e-164	-2.45802e-163	6.77524e-163	1.7821e-163	-1.45397e-163	-1.43342e-162	2.4828e-163	-7.42996e-163	4.92741e-163	-3.29866e-164	-3.75306e-163	0
-9.02073e-164	5.19473e-164	1.928e-163	6.21904e-163	8.02712e-164	1.16516e-163	-1.18628e-163	-7.77753e-163	2.38746e-163	-2.64019e-163	-7.12964e-163	-4.9266e-164	-9.24248e-163	-1.48213e-162	3.67736e-164	-6.1609e-163	3.64957e-163	-1.60335e-163	7.1129e-164	-7.46043e-164	-2.45802e-163	6.77524e-163	1.7821e-163	-1.45397e-163	-1.43342e-162	2.4828e-163	-7.42996e-163	4.92741e-163	-3.29866e-164	-3.75306e-163	0
-9.02073e-164	5.19473e-164	1.928e-163	6.21904e-163	8.02712e-164	1.16516e-163	-1.18628e-163	-7.77753e-163	2.38746e-163	-2.64019e-163	-7.12964e-163	-4.9266e-164	-9.24248e-163	-1.48213e-162	3.67736e-164	-6.1609e-163	3.64957e-163	-1.60335e-163	7.1129e-164	-7.46043e-164	-2.45802e-163	6.77524e-163	1.7821e-163	-1.45397e-163	-1.43342e-162	2.4828e-163	-7.42996e-163	4.92741e-163	-3.29866e-164	-3.75306e-163	0
-9.02073e-164	5.19473e-164	1.928e-163	6.21904e-163	8.02712e-164	1.16516e-163	-1.18628e-163	-7.77753e-163	2.38746e-163	-2.64019e-163	-7.12964e-163	-4.9266e-164	-9.24248e-163	-1.48213e-162	3.67736e-164	-6.1609e-163	3.64957e-163	-1.60335e-163	7.1129e-164	-7.46043e-164	-2.45802e-163	6.77524e-163	1.7821e-163	-1.45397e-163	-1.43342e-162	2.4828e-163	-7.42996e-163	4.92741e-163	-3.29866e-164	-3.75306e-163	0
-9.02073e-164	5.19473e-164	1.928e-163	6.21904e-163	8.02712e-164	1.16516e-163	-1.18628e-163	-7.77753e-163	2.38746e-163	-2.64019e-163	-7.12964e-163	-4.9266e-164	-9.24248e-163	-1.48213e-162	3.67736e-164	-6.1609e-163	3.64957e-163	-1.60335e-163	7.1129e-164	-7.46043e-164	-2.45802e-163	6.77524e-163	1.7821e-163	-1.45397e-163	-1.43342e-162	2.4828e-163	-7.42996e-163	4.92741e-163	-3.29866e-164	-3.75306e-163	0
-9.02073e-164	5.19473e-164	1.928e-163	6.21904e-163	8.02712e-164	1.16516e-163	-1.18628e-163	-7.77753e-163	2.38746e-163	-2.64019e-163	-7.12964e-163	-4.9266e-164	-9.24248e-163	-1.48213e-162	3.67736e-164	-6.1609e-163	3.64957e-163	-1.60335e-163	7.1129e-164	-7.46043e-164	-2.45802e-163	6.77524e-163	1.7821e-163	-1.45397e-163	-1.43342e-162	2.4828e-163	-7.42996e-163	4.92741e-163	-3.29866e-164	-3.75306e-163	0
-9.02073e-164	5.19473e-164	1.928e-163	6.21904e-163	8.02712e-164	1.16516e-163	-1.18628e-163	-7.77753e-163	2.38746e-163	-2.64019e-163	-7.12964e-163	-4.9266e-164	-9.24248e-163	-1.48213e-162	3.67736e-164	-6.1609e-163	3.64957e-163	-1.60335e-163	7.1129e-164	-7.46043e-164	-2.45802e-163	6.77524e-163	1.7821e-163	-1.45397e-163	-1.43342e-162	2.4828e-163	-7.42996e-163	4.92741e-163	-3.29866e-164	-3.75306e-163	0
-9.02073e-164	5.19473e-164	1.928e-163	6.21904e-163	8.02712e-164	1.16516e-163	-1.18628e-163	-7.77753e-163	2.38746e-163	-2.64019e-163	-7.12964e-163	-4.9266e-164	-9.24248e-163	-1.48213e-162	3.67736e-164	-6.1609e-163	3.64957e-163	-1.60335e-163	7.1129e-164	-7.46043e-164	-2.45802e-163	6.77524e-163	1.7821e-163	-1.45397e-163	-1.43342e-162	2.4828e-163	-7.42996e-163	4.92741e-163	-3.29866e-164	-3.75306e-163	0
-9.02073e-164	5.19473e-164	1.928e-163	6.21904e-163	8.02712e-164	1.16516e-163	-1.18628e-163	-7.77753e-163	2.38746e-163	-2.64019e-163	-7.12964e-163	-4.9266e-164	-9.24248e-163	-1.48213e-162	3.67736e-164	-6.1609e-163	3.64957e-163	-1.60335e-163	7.1129e-164	-7.46043e-164	-2.45802e-163	6.77524e-163	1.7821e-163	-1.45397e-163	-1.43342e-162	2.4828e-163	-7.42996e-163	4.92741e-163	-3.29866e-164	-3.75306e-163	0
-9.02073e-164	5.19473e-164	1.928e-163	6.21904e-163	8.02712e-164	1.16516e-163	-1.18628e-163	-7.77753e-163	2.38746e-163	-2.64019e-163	-7.12964e-163	-4.9266e-164	-9.24248e-163	-1.48213e-162	3.67736e-164	-6.1609e-163	3.64957e-163	-1.60335e-163	7.1129e-164	-7.46043e-164	-2.45802e-163	6.77524e-163	1.7821e-163	-1.45397e-163	-1.43342e-162	2.4828e-163	-7.42996e-163	4.92741e-163	-3.29866e-164	-3.75306e-163	0
-9.02073e-164	5.19473e-164	1.928e-163	6.21904e-163	8.02712e-164	1.16516e-163	-1.18628e-163	-7.77753e-163	2.38746e-163	-2.64019e-163	-7.12964e-163	-4.9266e-164	-9.24248e-163	-1.48213e-162	3.67736e-164	-6.1609e-163	3.64957e-163	-1.60335e-163	7.1129e-164	-7.46043e-164	-2.45802e-163	6.77524e-163	1.7821e-163	-1.45397e-163	-1.43342e-162	2.4828e-163	-7.42996e-163	4.92741e-163	-3.29866e-164	-3.75306e-163	0
-9.02073e-164	5.19473e-164	1.928e-163	6.21904e-163	8.02712e-164	1.16516e-163	-1.18628e-163	-7.77753e-163	2.38746e-163	-2.64019e-163	-7.12964e-163	-4.9266e-164	-9.24248e-163	-1.48213e-162	3.67736e-164	-6.1609e-163	3.64957e-163	-1.60335e-163	7.1129e-164	-7.46043e-164	-2.45802e-163	6.77524e-163	1.7821e-163	-1.45397e-163	-1.43342e-162	2.4828e-163	-7.42996e-163	4.92741e-163	-3.29866e-164	-3.75306e-163	0
-9.02073e-164	5.19473e-164	1.928e-163	6.21904e-163	8.02712e-164	1.16516e-163	-1.18628e-163	-7.77753e-163	2.38746e-163	-2.64019e-163	-7.12964e-163	-4.9266e-164	-9.24248e-163	-1.48213e-162	3.67736e-164	-6.1609e-163	3.64957e-163	-1.60335e-163	7.1129e-164	-7.46043e-164	-2.45802e-163	6.77524e-163	1.7821e-163	-1.45397e-163	-1.43342e-162	2.4828e-163	-7.42996e-163	4.92741e-163	-3.29866e-164	-3.75306e-163	0
-9.02073e-164	5.19473e-164	1.928e-163	6.21904e-163	8.02712e-164	1.16516e-163	-1.18628e-163	-7.77753e-163	2.38746e-163	-2.64019e-163	-7.12964e-163	-4.9266e-164	-9.24248e-163	-1.48213e-162	3.67736e-164	-6.1609e-163	3.64957e-163	-1.60335e-163	7.1129e-164	-7.46043e-164	-2.45802e-163	6.77524e-163	1.7821e-163	-1.45397e-163	-1.43342e-162	2.4828e-163	-7.42996e-163	4.92741e-163	-3.29866e-164	-3.75306e-163	0
-9.02073e-164	5.19473e-164	1.928e-163	6.21904e-163	8.02712e-164	1.16516e-163	-1.18628e-163	-7.77753e-163	2.38746e-163	-2.64019e-163	-7.12964e-163	-4.9266e-164	-9.24248e-163	-1.48213e-162	3.67736e-164	-6.1609e-163	3.64957e-163	-1.60335e-163	7.1129e-164	-7.46043e-164	-2.45802e-163	6.77524e-163	1.7821e-163	-1.45397e-163	-1.43342e-162	2.4828e-163	-7.42996e-163	4.92741e-163	-3.29866e-164	-3.75306e-163	0
-9.02073e-164	5.19473e-164	1.928e-163	6.21904e-163	8.02712e-164	1.16516e-163	-1.18628e-163	-7.77753e-163	2.38746e-163	-2.64019e-163	-7.12964e-163	-4.9266e-164	-9.24248e-163	-1.48213e-162	3.67736e-164	-6.1609e-163	3.64957e-163	-1.60335e-163	7.1129e-164	-7.46043e-164	-2.45802e-163	6.77524e-163	1.7821e-163	-1.45397e-163	-1.43342e-162	2.4828e-163	-7.42996e-163	4.92741e-163	-3.29866e-164	-3.75306e-163	0
-9.02073e-164	5.19473e-164	1.928e-163	6.21904e-163	8.02712e-164	1.16516e-163	-1.18628e-163	-7.77753e-163	2.38746e-163	-2.64019e-163	-7.12964e-163	-4.9266e-164	-9.24248e-163	-1.48213e-162	3.67736e-164	-6.1609e-163	3.64957e-163	-1.60335e-163	7.1129e-164	-7.46043e-164	-2.45802e-163	6.77524e-163	1.7821e-163	-1.45397e-163	-1.43342e-162	2.4828e-163	-7.42996e-163	4.92741e-163	-3.29866e-164	-3.75306e-163	0
-9.02073e-164	5.19473e-164	1.928e-163	6.21904e-163	8.02712e-164	1.16516e-163	-1.18628e-163	-7.77753e-163	2.38746e-163	-2.64019e-163	-7.12964e-163	-4.9266e-164	-9.24248e-163	-1.48213e-162	3.67736e-164	-6.1609e-163	3.64957e-163	-1.60335e-163	7.1129e-164	-7.46043e-164	-2.45802e-163	6.77524e-163	1.7821e-163	-1.45397e-163	-1.43342e-162	2.4828e-163	-7.42996e-163	4.92741e-163	-3.29866e-164	-3.75306e-163	0
-9.02073e-164	5.19473e-164	1.928e-163	6.21904e-163	8.02712e-164	1.16516e-163	-1.18628e-163	-7.77753e-163	2.38746e-163	-2.64019e-163	-7.12964e-163	-4.9266e-164	-9.24248e-163	-1.48213e-162	3.67736e-164	-6.1609e-163	3.64957e-163	-1.60335e-163	7.1129e-164	-7.46043e-164	-2.45802e-163	6.77524e-163	1.7821e-163	-1.45397e-163	-1.43342e-162	2.4828e-163	-7.42996e-163	4.92741e-163	-3.29866e-164	-3.75306e-163	0
-9.02073e-164	5.19473e-164	1.928e-163	6.21904e-163	8.02712e-164	1.16516e-163	-1.18628e-163	-7.77753e-163	2.38746e-163	-2.64019e-163	-7.12964e-163	-4.9266e-164	-9.24248e-163	-1.48213e-162	3.67736e-164	-6.1609e-163	3.64957e-163	-1.60335e-163	7.1129e-164	-7.46043e-164	-2.45802e-163	6.77524e-163	1.7821e-163	-1.45397e-163	-1.43342e-162	2.4828e-163	-7.42996e-163	4.92741e-163	-3.29866e-164	-3.75306e-163	0
-9.02073e-164	5.19473e-164	1.928e-163	6.21904e-163	8.02712e-164	1.16516e-163	-1.18628e-163	-7.77753e-163	2.38746e-163	-2.64019e-163	-7.12964e-163	-4.9266e-164	-9.24248e-163	-1.48213e-162	3.67736e-164	-6.1609e-163	3.64957e-163	-1.60335e-163	7.1129e-164	-7.46043e-164	-2.45802e-163	6.77524e-163	1.7821e-163	-1.45397e-163	-1.43342e-162	2.4828e-163	-7.42996e-163	4.92741e-163	-3.29866e-164	-3.75306e-163	0
-9.02073e-164	5.19473e-164	1.928e-163	6.21904e-163	8.02712e-164	1.16516e-163	-1.18628e-163	-7.77753e-163	2.38746e-163	-2.64019e-163	-7.12964e-163	-4.9266e-164	-9.24248e-163	-1.48213e-162	3.67736e-164	-6.1609e-163	3.64957e-163	-1.60335e-163	7.1129e-164	-7.46043e-164	-2.45802e-163	6.77524e-163	1.7821e-163	-1.45397e-163	-1.43342e-162	2.4828e-163	-7.42996e-163	4.92741e-163	-3.29866e-164	-3.75306e-163	0
-9.02073e-164	5.19473e-164	1.928e-163	6.21904e-163	8.02712e-164	1.16516e-163	-1.18628e-163	-7.77753e-163	2.38746e-163	-2.64019e-163	-7.12964e-163	-4.9266e-164	-9.24248e-163	-1.48213e-162	3.67736e-164	-6.1609e-163	3.64957e-163	-1.60335e-163	7.1129e-164	-7.46043e-164	-2.45802e-163	6.77524e-163	1.7821e-163	-1.45397e-163	-1.43342e-162	2.4828e-163	-7.42996e-163	4.92741e-163	-3.29866e-164	-3.75306e-163	0
-9.02073e-164	5.19473e-164	1.928e-163	6.21904e-163	8.02712e-164	1.16516e-163	-1.18628e-163	-7.77753e-163	2.38746e-163	-2.64019e-163	-7.12964e-163	-4.9266e-164	-9.24248e-163	-1.48213e-162	3.67736e-164	-6.1609e-163	3.64957e-163	-1.60335e-163	7.1129e-164	-7.46043e-164	-2.45802e-163	6.77524e-163	1.7821e-163	-1.45397e-163	-1.43342e-162	2.4828e-163	-7.42996e-163	4.92741e-163	-3.29866e-164	-3.75306e-163	0
-9.02073e-164	5.19473e-164	1.928e-163	6.21904e-163	8.02712e-164	1.16516e-163	-1.18628e-163	-7.77753e-163	2.38746e-163	-2.64019e-163	-7.12964e-163	-4.9266e-164	-9.24248e-163	-1.48213e-162	3.67736e-164	-6.1609e-163	3.64957e-163	-1.60335e-163	7.1129e-164	-7.46043e-164	-2.45802e-163	6.77524e-163	1.7821e-163	-1.45397e-163	-1.43342e-162	2.4828e-163	-7.42996e-163	4.92741e-163	-3.29866e-164	-3.75306e-163	0
-9.02073e-164	5.19473e-164	1.928e-163	6.21904e-163	8.02712e-164	1.16516e-163	-1.18628e-163	-7.77753e-163	2.38746e-163	-2.64019e-163	-7.12964e-163	-4.9266e-164	-9.24248e-163	-1.48213e-162	3.67736e-164	-6.1609e-163	3.64957e-163	-1.60335e-163	7.1129e-164	-7.46043e-164	-2.45802e-163	6.77524e-163	1.7821e-163	-1.45397e-163	-1.43342e-162	2.4828e-163	-7.42996e-163	4.92741e-163	-3.29866e-164	-3.75306e-163	0
-9.02073e-164	5.19473e-164	1.928e-163	6.21904e-163	8.02712e-164	1.16516e-163	-1.18628e-163	-7.77753e-163	2.38746e-163	-2.64019e-163	-7.12964e-163	-4.9266e-164	-9.24248e-163	-1.48213e-162	3.67736e-164	-6.1609e-163	3.64957e-163	-1.60335e-163	7.1129e-164	-7.46043e-164	-2.45802e-163	6.77524e-163	1.7821e-163	-1.45397e-163	-1.43342e-162	2.4828e-163	-7.42996e-163	4.92741e-163	-3.29866e-164	-3.75306e-163	0
-9.02073e-164	5.19473e-164	1.928e-163	6.21904e-163	8.02712e-164	1.16516e-163	-1.18628e-163	-7.77753e-163	2.38746e-163	-2.64019e-163	-7.12964e-163	-4.9266e-164	-9.24248e-163	-1.48213e-162	3.67736e-164	-6.1609e-163	3.64957e-163	-1.60335e-163	7.1129e-164	-7.46043e-164	-2.45802e-163	6.77524e-163	1.7821e-163	-1.45397e-163	-1.43342e-162	2.4828e-163	-7.42996e-163	4.92741e-163	-3.29866e-164	-3.75306e-163	0
-9.02073e-164	5.19473e-164	1.928e-163	6.21904e-163	8.02712e-164	1.16516e-163	-1.18628e-163	-7.77753e-163	2.38746e-163	-2.64019e-163	-7.12964e-163	-4.9266e-164	-9.24248e-163	-1.48213e-162	3.67736e-164	-6.1609e-163	3.64957e-163	-1.60335e-163	7.1129e-164	-7.46043e-164	-2.45802e-163	6.77524e-163	1.7821e-163	-1.45397e-163	-1.43342e-162	2.4828e-163	-7.42996e-163	4.92741e-163	-3.29866e-164	-3.75306e-163	0
-9.02073e-164	5.19473e-164	1.928e-163	6.21904e-163	8.02712e-164	1.16516e-163	-1.18628e-163	-7.77753e-163	2.38746e-163	-2.64019e-163	-7.12964e-163	-4.9266e-164	-9.24248e-163	-1.48213e-162	3.67736e-164	-6.1609e-163	3.64957e-163	-1.60335e-163	7.1129e-164	-7.46043e-164	-2.45802e-163	6.77524e-163	1.7821e-163	-1.45397e-163	-1.43342e-162	2.4828e-163	-7.42996e-163	4.92741e-163	-3.29866e-164	-3.75306e-163	0
-9.02073e-164	5.19473e-164	1.928e-163	6.21904e-163	8.02712e-164	1.16516e-163	-1.18628e-163	-7.77753e-163	2.38746e-163	-2.64019e-163	-7.12964e-163	-4.9266e-164	-9.24248e-163	-1.48213e-162	3.67736e-164	-6.1609e-163	3.64957e-163	-1.60335e-163	7.1129e-164	-7.46043e-164	-2.45802e-163	6.77524e-163	1.7821e-163	-1.45397e-163	-1.43342e-162	2.4828e-163	-7.42996e-163	4.92741e-163	-3.29866e-164	-3.75306e-163	0
-9.02073e-164	5.19473e-164	1.928e-163	6.21904e-163	8.02712e-164	1.16516e-163	-1.18628e-163	-7.77753e-163	2.38746e-163	-2.64019e-163	-7.12964e-163	-4.9266e-164	-9.24248e-163	-1.48213e-162	3.67736e-164	-6.1609e-163	3.64957e-163	-1.60335e-163	7.1129e-164	-7.46043e-164	-2.45802e-163	6.77524e-163	1.7821e-163	-1.45397e-163	-1.43342e-162	2.4828e-163	-7.42996e-163	4.92741e-163	-3.29866e-164	-3.75306e-163	0
-9.02073e-164	5.19473e-164	1.928e-163	6.21904e-163	8.02712e-164	1.16516e-163	-1.18628e-163	-7.77753e-163	2.38746e-163	-2.64019e-163	-7.12964e-163	-4.9266e-164	-9.24248e-163	-1.48213e-162	3.67736e-164	-6.1609e-163	3.64957e-163	-1.60335e-163	7.1129e-164	-7.46043e-164	-2.45802e-163	6.77524e-163	1.7821e-163	-1.45397e-163	-1.43342e-162	2.4828e-163	-7.42996e-163	4.92741e-163	-3.29866e-164	-3.75306e-163	0
-9.02073e-164	5.19473e-164	1.928e-163	6.21904e-163	8.02712e-164	1.16516e-163	-1.18628e-163	-7.77753e-163	2.38746e-163	-2.64019e-163	-7.12964e-163	-4.9266e-164	-9.24248e-163	-1.48213e-162	3.67736e-164	-6.1609e-163	3.64957e-163	-1.60335e-163	7.1129e-164	-7.46043e-164	-2.45802e-163	6.77524e-163	1.7821e-163	-1.45397e-163	-1.43342e-162	2.4828e-163	-7.42996e-163	4.92741e-163	-3.29866e-164	-3.75306e-163	0
-9.02073e-164	5.19473e-164	1.928e-163	6.21904e-163	8.02712e-164	1.16516e-163	-1.18628e-163	-7.77753e-163	2.38746e-163	-2.64019e-163	-7.12964e-163	-4.9266e-164	-9.24248e-163	-1.48213e-162	3.67736e-164	-6.1609e-163	3.64957e-163	-1.60335e-163	7.1129e-164	-7.46043e-164	-2.45802e-163	6.77524e-163	1.7821e-163	-1.45397e-163	-1.43342e-162	2.4828e-163	-7.42996e-163	4.92741e-163	-3.29866e-164	-3.75306e-163	0
-9.02073e-164	5.19473e-164	1.928e-163	6.21904e-163	8.02712e-164	1.16516e-163	-1.18628e-163	-7.77753e-163	2.38746e-163	-2.64019e-163	-7.12964e-163	-4.9266e-164	-9.24248e-163	-1.48213e-162	3.67736e-164	-6.1609e-163	3.64957e-163	-1.60335e-163	7.1129e-164	-7.46043e-164	-2.45802e-163	6.77524e-163	1.7821e-163	-1.45397e-163	-1.43342e-162	2.4828e-163	-7.42996e-163	4.92741e-163	-3.29866e-164	-3.75306e-163	0
-9.02073e-164	5.19473e-164	1.928e-163	6.21904e-163	8.02712e-164	1.16516e-163	-1.18628e-163	-7.77753e-163	2.38746e-163	-2.64019e-163	-7.12964e-163	-4.9266e-164	-9.24248e-163	-1.48213e-162	3.67736e-164	-6.1609e-163	3.64957e-163	-1.60335e-163	7.1129e-164	-7.46043e-164	-2.45802e-163	6.77524e-163	1.7821e-163	-1.45397e-163	-1.43342e-162	2.4828e-163	-7.42996e-163	4.92741e-163	-3.29866e-164	-3.75306e-163	0
-9.02073e-164	5.19473e-164	1.928e-163	6.21904e-163	8.02712e-164	1.16516e-163	-1.18628e-163	-7.77753e-163	2.38746e-163	-2.64019e-163	-7.12964e-163	-4.9266e-164	-9.24248e-163	-1.48213e-162	3.67736e-164	-6.1609e-163	3.64957e-163	-1.60335e-163	7.1129e-164	-7.46043e-164	-2.45802e-163	6.77524e-163	1.7821e-163	-1.45397e-163	-1.43342e-162	2.4828e-163	-7.42996e-163	4.92741e-163	-3.29866e-164	-3.75306e-163	0
-9.02073e-164	5.19473e-164	1.928e-163	6.21904e-163	8.02712e-164	1.16516e-163	-1.18628e-163	-7.77753e-163	2.38746e-163	-2.64019e-163	-7.12964e-163	-4.9266e-164	-9.24248e-163	-1.48213e-162	3.67736e-164	-6.1609e-163	3.64957e-163	-1.60335e-163	7.1129e-164	-7.46043e-164	-2.45802e-163	6.77524e-163	1.7821e-163	-1.45397e-163	-1.43342e-162	2.4828e-163	-7.42996e-163	4.92741e-163	-3.29866e-164	-3.75306e-163	0
-9.02073e-164	5.19473e-164	1.928e-163	6.21904e-163	8.02712e-164	1.16516e-163	-1.18628e-163	-7.77753e-163	2.38746e-163	-2.64019e-163	-7.12964e-163	-4.9266e-164	-9.24248e-163	-1.48213e-162	3.67736e-164	-6.1609e-163	3.64957e-163	-1.60335e-163	7.1129e-164	-7.46043e-164	-2.45802e-163	6.77524e-163	1.7821e-163	-1.45397e-163	-1.43342e-162	2.4828e-163	-7.42996e-163	4.92741e-163	-3.29866e-164	-3.75306e-163	0
-9.02073e-164	5.19473e-164	1.928e-163	6.21904e-163	8.02712e-164	1.16516e-163	-1.18628e-163	-7.77753e-163	2.38746e-163	-2.64019e-163	-7.12964e-163	-4.9266e-164	-9.24248e-163	-1.48213e-162	3.67736e-164	-6.1609e-163	3.64957e-163	-1.60335e-163	7.1129e-164	-7.46043e-164	-2.45802e-163	6.77524e-163	1.7821e-163	-1.45397e-163	-1.43342e-162	2.4828e-163	-7.42996e-163	4.92741e-163	-3.29866e-164	-3.75306e-163	0
-9.02073e-164	5.19473e-164	1.928e-163	6.21904e-163	8.02712e-164	1.16516e-163	-1.18628e-163	-7.77753e-163	2.38746e-163	-2.64019e-163	-7.12964e-163	-4.9266e-164	-9.24248e-163	-1.48213e-162	3.67736e-164	-6.1609e-163	3.64957e-163	-1.60335e-163	7.1129e-164	-7.46043e-164	-2.45802e-163	6.77524e-163	1.7821e-163	-1.45397e-163	-1.43342e-162	2.4828e-163	-7.42996e-163	4.92741e-163	-3.29866e-164	-3.75306e-163	0
-9.02073e-164	5.19473e-164	1.928e-163	6.21904e-163	8.02712e-164	1.16516e-163	-1.18628e-163	-7.77753e-163	2.38746e-163	-2.64019e-163	-7.12964e-163	-4.9266e-164	-9.24248e-163	-1.48213e-162	3.67736e-164	-6.1609e-163	3.64957e-163	-1.60335e-163	7.1129e-164	-7.46043e-164	-2.45802e-163	6.77524e-163	1.7821e-163	-1.45397e-163	-1.43342e-162	2.4828e-163	-7.42996e-163	4.92741e-163	-3.29866e-164	-3.75306e-163	0
-9.02073e-164	5.19473e-164	1.928e-163	6.21904e-163	8.02712e-164	1.16516e-163	-1.18628e-163	-7.77753e-163	2.38746e-163	-2.64019e-163	-7.12964e-163	-4.9266e-164	-9.24248e-163	-1.48213e-162	3.67736e-164	-6.1609e-163	3.64957e-163	-1.60335e-163	7.1129e-164	-7.46043e-164	-2.45802e-163	6.77524e-163	1.7821e-163	-1.45397e-163	-1.43342e-162	2.4828e-163	-7.42996e-163	4.92741e-163	-3.29866e-164	-3.75306e-163	0
-9.02073e-164	5.19473e-164	1.928e-163	6.21904e-163	8.02712e-164	1.16516e-163	-1.18628e-163	-7.77753e-163	2.38746e-163	-2.64019e-163	-7.12964e-163	-4.9266e-164	-9.24248e-163	-1.48213e-162	3.67736e-164	-6.1609e-163	3.64957e-163	-1.60335e-163	7.1129e-164	-7.46043e-164	-2.45802e-163	6.77524e-163	1.7821e-163	-1.45397e-163	-1.43342e-162	2.4828e-163	-7.42996e-163	4.92741e-163	-3.29866e-164	-3.75306e-163	0
-9.02073e-164	5.19473e-164	1.928e-163	6.21904e-163	8.02712e-164	1.16516e-163	-1.18628e-163	-7.77753e-163	2.38746e-163	-2.64019e-163	-7.12964e-163	-4.9266e-164	-9.24248e-163	-1.48213e-162	3.67736e-164	-6.1609e-163	3.64957e-163	-1.60335e-163	7.1129e-164	-7.46043e-164	-2.45802e-163	6.77524e-163	1.7821e-163	-1.45397e-163	-1.43342e-162	2.4828e-163	-7.42996e-163	4.92741e-163	-3.29866e-164	-3.75306e-163	0
-9.02073e-164	5.19473e-164	1.928e-163	6.21904e-163	8.02712e-164	1.16516e-163	-1.18628e-163	-7.77753e-163	2.38746e-163	-2.64019e-163	-7.12964e-163	-4.9266e-164	-9.24248e-163	-1.48213e-162	3.67736e-164	-6.1609e-163	3.64957e-163	-1.60335e-163	7.1129e-164	-7.46043e-164	-2.45802e-163	6.77524e-163	1.7821e-163	-1.45397e-163	-1.43342e-162	2.4828e-163	-7.42996e-163	4.92741e-163	-3.29866e-164	-3.75306e-163	0
-9.02073e-164	5.19473e-164	1.928e-163	6.21904e-163	8.02712e-164	1.16516e-163	-1.18628e-163	-7.77753e-163	2.38746e-163	-2.64019e-163	-7.12964e-163	-4.9266e-164	-9.24248e-163	-1.48213e-162	3.67736e-164	-6.1609e-163	3.64957e-163	-1.60335e-163	7.1129e-164	-7.46043e-164	-2.45802e-163	6.77524e-163	1.7821e-163	-1.45397e-163	-1.43342e-162	2.4828e-163	-7.42996e-163	4.92741e-163	-3.29866e-164	-3.75306e-163	0
-9.02073e-164	5.19473e-164	1.928e-163	6.21904e-163	8.02712e-164	1.16516e-163	-1.18628e-163	-7.77753e-163	2.38746e-163	-2.64019e-163	-7.12964e-163	-4.9266e-164	-9.24248e-163	-1.48213e-162	3.67736e-164	-6.1609e-163	3.64957e-163	-1.60335e-163	7.1129e-164	-7.46043e-164	-2.45802e-163	6.77524e-163	1.7821e-163	-1.45397e-163	-1.43342e-162	2.4828e-163	-7.42996e-163	4.92741e-163	-3.29866e-164	-3.75306e-163	0
-9.02073e-164	5.19473e-164	1.928e-163	6.21904e-163	8.02712e-164	1.16516e-163	-1.18628e-163	-7.77753e-163	2.38746e-163	-2.64019e-163	-7.12964e-163	-4.9266e-164	-9.24248e-163	-1.48213e-162	3.67736e-164	-6.1609e-163	3.64957e-163	-1.60335e-163	7.1129e-164	-7.46043e-164	-2.45802e-163	6.77524e-163	1.7821e-163	-1.45397e-163	-1.43342e-162	2.4828e-163	-7.42996e-163	4.92741e-163	-3.29866e-164	-3.75306e-163	0
-9.02073e-164	5.19473e-164	1.928e-163	6.21904e-163	8.02712e-164	1.16516e-163	-1.18628e-163	-7.77753e-163	2.38746e-163	-2.64019e-163	-7.12964e-163	-4.9266e-164	-9.24248e-163	-1.48213e-162	3.67736e-164	-6.1609e-163	3.64957e-163	-1.60335e-163	7.1129e-164	-7.46043e-164	-2.45802e-163	6.77524e-163	1.7821e-163	-1.45397e-163	-1.43342e-162	2.4828e-163	-7.42996e-163	4.92741e-163	-3.29866e-164	-3.75306e-163	0
-9.02073e-164	5.19473e-164	1.928e-163	6.21904e-163	8.02712e-164	1.16516e-163	-1.18628e-163	-7.77753e-163	2.38746e-163	-2.64019e-163	-7.12964e-163	-4.9266e-164	-9.24248e-163	-1.48213e-162	3.67736e-164	-6.1609e-163	3.64957e-163	-1.60335e-163	7.1129e-164	-7.46043e-164	-2.45802e-163	6.77524e-163	1.7821e-163	-1.45397e-163	-1.43342e-162	2.4828e-163	-7.42996e-163	4.92741e-163	-3.29866e-164	-3.75306e-163	0
-9.02073e-164	5.19473e-164	1.928e-163	6.21904e-163	8.02712e-164	1.16516e-163	-1.18628e-163	-7.77753e-163	2.38746e-163	-2.64019e-163	-7.12964e-163	-4.9266e-164	-9.24248e-163	-1.48213e-162	3.67736e-164	-6.1609e-163	3.64957e-163	-1.60335e-163	7.1129e-164	-7.46043e-164	-2.45802e-163	6.77524e-163	1.7821e-163	-1.45397e-163	-1.43342e-162	2.4828e-163	-7.42996e-163	4.92741e-163	-3.29866e-164	-3.75306e-163	0
-9.02073e-164	5.19473e-164	1.928e-163	6.21904e-163	8.02712e-164	1.16516e-163	-1.18628e-163	-7.77753e-163	2.38746e-163	-2.64019e-163	-7.12964e-163	-4.9266e-164	-9.24248e-163	-1.48213e-162	3.67736e-164	-6.1609e-163	3.64957e-163	-1.60335e-163	7.1129e-164	-7.46043e-164	-2.45802e-163	6.77524e-163	1.7821e-163	-1.45397e-163	-1.43342e-162	2.4828e-163	-7.42996e-163	4.92741e-163	-3.29866e-164	-3.75306e-163	0
-9.02073e-164	5.19473e-164	1.928e-163	6.21904e-163	8.02712e-164	1.16516e-163	-1.18628e-163	-7.77753e-163	2.38746e-163	-2.64019e-163	-7.12964e-163	-4.9266e-164	-9.24248e-163	-1.48213e-162	3.67736e-164	-6.1609e-163	3.64957e-163	-1.60335e-163	7.1129e-164	-7.46043e-164	-2.45802e-163	6.77524e-163	1.7821e-163	-1.45397e-163	-1.43342e-162	2.4828e-163	-7.42996e-163	4.92741e-163	-3.29866e-164	-3.75306e-163	0
-9.02073e-164	5.19473e-164	1.928e-163	6.21904e-163	8.02712e-164	1.16516e-163	-1.18628e-163	-7.77753e-163	2.38746e-163	-2.64019e-163	-7.12964e-163	-4.9266e-164	-9.24248e-163	-1.48213e-162	3.67736e-164	-6.1609e-163	3.64957e-163	-1.60335e-163	7.1129e-164	-7.46043e-164	-2.45802e-163	6.77524e-163	1.7821e-163	-1.45397e-163	-1.43342e-162	2.4828e-163	-7.42996e-163	4.92741e-163	-3.29866e-164	-3.75306e-163	0
-9.02073e-164	5.19473e-164	1.928e-163	6.21904e-163	8.02712e-164	1.16516e-163	-1.18628e-163	-7.77753e-163	2.38746e-163	-2.64019e-163	-7.12964e-163	-4.9266e-164	-9.24248e-163	-1.48213e-162	3.67736e-164	-6.1609e-163	3.64957e-163	-1.60335e-163	7.1129e-164	-7.46043e-164	-2.45802e-163	6.77524e-163	1.7821e-163	-1.45397e-163	-1.43342e-162	2.4828e-163	-7.42996e-163	4.92741e-163	-3.29866e-164	-3.75306e-163	0
-9.02073e-164	5.19473e-164	1.928e-163	6.21904e-163	8.02712e-164	1.16516e-163	-1.18628e-163	-7.77753e-163	2.38746e-163	-2.64019e-163	-7.12964e-163	-4.9266e-164	-9.24248e-163	-1.48213e-162	3.67736e-164	-6.1609e-163	3.64957e-163	-1.60335e-163	7.1129e-164	-7.46043e-164	-2.45802e-163	6.77524e-163	1.7821e-163	-1.45397e-163	-1.43342e-162	2.4828e-163	-7.42996e-163	4.92741e-163	-3.29866e-164	-3.75306e-163	0
-9.02073e-164	5.19473e-164	1.928e-163	6.21904e-163	8.02712e-164	1.16516e-163	-1.18628e-163	-7.77753e-163	2.38746e-163	-2.64019e-163	-7.12964e-163	-4.9266e-164	-9.24248e-163	-1.48213e-162	3.67736e-164	-6.1609e-163	3.64957e-163	-1.60335e-163	7.1129e-164	-7.46043e-164	-2.45802e-163	6.77524e-163	1.7821e-163	-1.45397e-163	-1.43342e-162	2.4828e-163	-7.42996e-163	4.92741e-163	-3.29866e-164	-3.75306e-163	0
-9.02073e-164	5.19473e-164	1.928e-163	6.21904e-163	8.02712e-164	1.16516e-163	-1.18628e-163	-7.77753e-163	2.38746e-163	-2.64019e-163	-7.12964e-163	-4.9266e-164	-9.24248e-163	-1.48213e-162	3.67736e-164	-6.1609e-163	3.64957e-163	-1.60335e-163	7.1129e-164	-7.46043e-164	-2.45802e-163	6.77524e-163	1.7821e-163	-1.45397e-163	-1.43342e-162	2.4828e-163	-7.42996e-163	4.92741e-163	-3.29866e-164	-3.75306e-163	0
-9.02073e-164	5.19473e-164	1.928e-163	6.21904e-163	8.02712e-164	1.16516e-163	-1.18628e-163	-7.77753e-163	2.38746e-163	-2.64019e-163	-7.12964e-163	-4.9266e-164	-9.24248e-163	-1.48213e-162	3.67736e-164	-6.1609e-163	3.64957e-163	-1.60335e-163	7.1129e-164	-7.46043e-164	-2.45802e-163	6.77524e-163	1.7821e-163	-1.45397e-163	-1.43342e-162	2.4828e-163	-7.42996e-163	4.92741e-163	-3.29866e-164	-3.75306e-163	0
-9.02073e-164	5.19473e-164	1.928e-163	6.21904e-163	8.02712e-164	1.16516e-163	-1.18628e-163	-7.77753e-163	2.38746e-163	-2.64019e-163	-7.12964e-163	-4.9266e-164	-9.24248e-163	-1.48213e-162	3.67736e-164	-6.1609e-163	3.64957e-163	-1.60335e-163	7.1129e-164	-7.46043e-164	-2.45802e-163	6.77524e-163	1.7821e-163	-1.45397e-163	-1.43342e-162	2.4828e-163	-7.42996e-163	4.92741e-163	-3.29866e-164	-3.75306e-163	0
-9.02073e-164	5.19473e-164	1.928e-163	6.21904e-163	8.02712e-164	1.16516e-163	-1.18628e-163	-7.77753e-163	2.38746e-163	-2.64019e-163	-7.12964e-163	-4.9266e-164	-9.24248e-163	-1.48213e-162	3.67736e-164	-6.1609e-163	3.64957e-163	-1.60335e-163	7.1129e-164	-7.46043e-164	-2.45802e-163	6.77524e-163	1.7821e-163	-1.45397e-163	-1.43342e-162	2.4828e-163	-7.42996e-163	4.92741e-163	-3.29866e-164	-3.75306e-163	0
-9.02073e-164	5.19473e-164	1.928e-163	6.21904e-163	8.02712e-164	1.16516e-163	-1.18628e-163	-7.77753e-163	2.38746e-163	-2.64019e-163	-7.12964e-163	-4.9266e-164	-9.24248e-163	-1.48213e-162	3.67736e-164	-6.1609e-163	3.64957e-163	-1.60335e-163	7.1129e-164	-7.46043e-164	-2.45802e-163	6.77524e-163	1.7821e-163	-1.45397e-163	-1.43342e-162	2.4828e-163	-7.42996e-163	4.92741e-163	-3.29866e-164	-3.75306e-163	0
-9.02073e-164	5.19473e-164	1.928e-163	6.21904e-163	8.02712e-164	1.16516e-163	-1.18628e-163	-7.77753e-163	2.38746e-163	-2.64019e-163	-7.12964e-163	-4.9266e-164	-9.24248e-163	-1.48213e-162	3.67736e-164	-6.1609e-163	3.64957e-163	-1.60335e-163	7.1129e-164	-7.46043e-164	-2.45802e-163	6.77524e-163	1.7821e-163	-1.45397e-163	-1.43342e-162	2.4828e-163	-7.42996e-163	4.92741e-163	-3.29866e-164	-3.75306e-163	0
-9.02073e-164	5.19473e-164	1.928e-163	6.21904e-163	8.02712e-164	1.16516e-163	-1.18628e-163	-7.77753e-163	2.38746e-163	-2.64019e-163	-7.12964e-163	-4.9266e-164	-9.24248e-163	-1.48213e-162	3.67736e-164	-6.1609e-163	3.64957e-163	-1.60335e-163	7.1129e-164	-7.46043e-164	-2.45802e-163	6.77524e-163	1.7821e-163	-1.45397e-163	-1.43342e-162	2.4828e-163	-7.42996e-163	4.92741e-163	-3.29866e-164	-3.75306e-163	0
-9.02073e-164	5.19473e-164	1.928e-163	6.21904e-163	8.02712e-164	1.16516e-163	-1.18628e-163	-7.77753e-163	2.38746e-163	-2.64019e-163	-7.12964e-163	-4.9266e-164	-9.24248e-163	-1.48213e-162	3.67736e-164	-6.1609e-163	3.64957e-163	-1.60335e-163	7.1129e-164	-7.46043e-164	-2.45802e-163	6.77524e-163	1.7821e-163	-1.45397e-163	-1.43342e-162	2.4828e-163	-7.42996e-163	4.92741e-163	-3.29866e-164	-3.75306e-163	0
-9.02073e-164	5.19473e-164	1.928e-163	6.21904e-163	8.02712e-164	1.16516e-163	-1.18628e-163	-7.77753e-163	2.38746e-163	-2.64019e-163	-7.12964e-163	-4.9266e-164	-9.24248e-163	-1.48213e-162	3.67736e-164	-6.1609e-163	3.64957e-163	-1.60335e-163	7.1129e-164	-7.46043e-164	-2.45802e-163	6.77524e-163	1.7821e-163	-1.45397e-163	-1.43342e-162	2.4828e-163	-7.42996e-163	4.92741e-163	-3.29866e-164	-3.75306e-163	0
-9.02073e-164	5.19473e-164	1.928e-163	6.21904e-163	8.02712e-164	1.16516e-163	-1.18628e-163	-7.77753e-163	2.38746e-163	-2.64019e-163	-7.12964e-163	-4.9266e-164	-9.24248e-163	-1.48213e-162	3.67736e-164	-6.1609e-163	3.64957e-163	-1.60335e-163	7.1129e-164	-7.46043e-164	-2.45802e-163	6.77524e-163	1.7821e-163	-1.45397e-163	-1.43342e-162	2.4828e-163	-7.42996e-163	4.92741e-163	-3.29866e-164	-3.75306e-163	0
-9.02073e-164	5.19473e-164	1.928e-163	6.21904e-163	8.02712e-164	1.16516e-163	-1.18628e-163	-7.77753e-163	2.38746e-163	-2.64019e-163	-7.12964e-163	-4.9266e-164	-9.24248e-163	-1.48213e-162	3.67736e-164	-6.1609e-163	3.64957e-163	-1.60335e-163	7.1129e-164	-7.46043e-164	-2.45802e-163	6.77524e-163	1.7821e-163	-1.45397e-163	-1.43342e-162	2.4828e-163	-7.42996e-163	4.92741e-163	-3.29866e-164	-3.75306e-163	0
-9.02073e-164	5.19473e-164	1.928e-163	6.21904e-163	8.02712e-164	1.16516e-163	-1.18628e-163	-7.77753e-163	2.38746e-163	-2.64019e-163	-7.12964e-163	-4.9266e-164	-9.24248e-163	-1.48213e-162	3.67736e-164	-6.1609e-163	3.64957e-163	-1.60335e-163	7.1129e-164	-7.46043e-164	-2.45802e-163	6.77524e-163	1.7821e-163	-1.45397e-163	-1.43342e-162	2.4828e-163	-7.42996e-163	4.92741e-163	-3.29866e-164	-3.75306e-163	0
-9.02073e-164	5.19473e-164	1.928e-163	6.21904e-163	8.02712e-164	1.16516e-163	-1.18628e-163	-7.77753e-163	2.38746e-163	-2.64019e-163	-7.12964e-163	-4.9266e-164	-9.24248e-163	-1.48213e-162	3.67736e-164	-6.1609e-163	3.64957e-163	-1.60335e-163	7.1129e-164	-7.46043e-164	-2.45802e-163	6.77524e-163	1.7821e-163	-1.45397e-163	-1.43342e-162	2.4828e-163	-7.42996e-163	4.92741e-163	-3.29866e-164	-3.75306e-163	0
-9.02073e-164	5.19473e-164	1.928e-163	6.21904e-163	8.02712e-164	1.16516e-163	-1.18628e-163	-7.77753e-163	2.38746e-163	-2.64019e-163	-7.12964e-163	-4.9266e-164	-9.24248e-163	-1.48213e-162	3.67736e-164	-6.1609e-163	3.64957e-163	-1.60335e-163	7.1129e-164	-7.46043e-164	-2.45802e-163	6.77524e-163	1.7821e-163	-1.45397e-163	-1.43342e-162	2.4828e-163	-7.42996e-163	4.92741e-163	-3.29866e-164	-3.75306e-163	0
-9.02073e-164	5.19473e-164	1.928e-163	6.21904e-163	8.02712e-164	1.16516e-163	-1.18628e-163	-7.77753e-163	2.38746e-163	-2.64019e-163	-7.12964e-163	-4.9266e-164	-9.24248e-163	-1.48213e-162	3.67736e-164	-6.1609e-163	3.64957e-163	-1.60335e-163	7.1129e-164	-7.46043e-164	-2.45802e-163	6.77524e-163	1.7821e-163	-1.45397e-163	-1.43342e-162	2.4828e-163	-7.42996e-163	4.92741e-163	-3.29866e-164	-3.75306e-163	0
-9.02073e-164	5.19473e-164	1.928e-163	6.21904e-163	8.02712e-164	1.16516e-163	-1.18628e-163	-7.77753e-163	2.38746e-163	-2.64019e-163	-7.12964e-163	-4.9266e-164	-9.24248e-163	-1.48213e-162	3.67736e-164	-6.1609e-163	3.64957e-163	-1.60335e-163	7.1129e-164	-7.46043e-164	-2.45802e-163	6.77524e-163	1.7821e-163	-1.45397e-163	-1.43342e-162	2.4828e-163	-7.42996e-163	4.92741e-163	-3.29866e-164	-3.75306e-163	0
-9.02073e-164	5.19473e-164	1.928e-163	6.21904e-163	8.02712e-164	1.16516e-163	-1.18628e-163	-7.77753e-163	2.38746e-163	-2.64019e-163	-7.12964e-163	-4.9266e-164	-9.24248e-163	-1.48213e-162	3.67736e-164	-6.1609e-163	3.64957e-163	-1.60335e-163	7.1129e-164	-7.46043e-164	-2.45802e-163	6.77524e-163	1.7821e-163	-1.45397e-163	-1.43342e-162	2.4828e-163	-7.42996e-163	4.92741e-163	-3.29866e-164	-3.75306e-163	0
-9.02073e-164	5.19473e-164	1.928e-163	6.21904e-163	8.02712e-164	1.16516e-163	-1.18628e-163	-7.77753e-163	2.38746e-163	-2.64019e-163	-7.12964e-163	-4.9266e-164	-9.24248e-163	-1.48213e-162	3.67736e-164	-6.1609e-163	3.64957e-163	-1.60335e-163	7.1129e-164	-7.46043e-164	-2.45802e-163	6.77524e-163	1.7821e-163	-1.45397e-163	-1.43342e-162	2.4828e-163	-7.42996e-163	4.92741e-163	-3.29866e-164	-3.75306e-163	0
-9.02073e-164	5.19473e-164	1.928e-163	6.21904e-163	8.02712e-164	1.16516e-163	-1.18628e-163	-7.77753e-163	2.38746e-163	-2.64019e-163	-7.12964e-163	-4.9266e-164	-9.24248e-163	-1.48213e-162	3.67736e-164	-6.1609e-163	3.64957e-163	-1.60335e-163	7.1129e-164	-7.46043e-164	-2.45802e-163	6.77524e-163	1.7821e-163	-1.45397e-163	-1.43342e-162	2.4828e-163	-7.42996e-163	4.92741e-163	-3.29866e-164	-3.75306e-163	0
-9.02073e-164	5.19473e-164	1.928e-163	6.21904e-163	8.02712e-164	1.16516e-163	-1.18628e-163	-7.77753e-163	2.38746e-163	-2.64019e-163	-7.12964e-163	-4.9266e-164	-9.24248e-163	-1.48213e-162	3.67736e-164	-6.1609e-163	3.64957e-163	-1.60335e-163	7.1129e-164	-7.46043e-164	-2.45802e-163	6.77524e-163	1.7821e-163	-1.45397e-163	-1.43342e-162	2.4828e-163	-7.42996e-163	4.92741e-163	-3.29866e-164	-3.75306e-163	0
-9.02073e-164	5.19473e-164	1.928e-163	6.21904e-163	8.02712e-164	1.16516e-163	-1.18628e-163	-7.77753e-163	2.38746e-163	-2.64019e-163	-7.12964e-163	-4.9266e-164	-9.24248e-163	-1.48213e-162	3.67736e-164	-6.1609e-163	3.64957e-163	-1.60335e-163	7.1129e-164	-7.46043e-164	-2.45802e-163	6.77524e-163	1.7821e-163	-1.45397e-163	-1.43342e-162	2.4828e-163	-7.42996e-163	4.92741e-163	-3.29866e-164	-3.75306e-163	0
-9.02073e-164	5.19473e-164	1.928e-163	6.21904e-163	8.02712e-164	1.16516e-163	-1.18628e-163	-7.77753e-163	2.38746e-163	-2.64019e-163	-7.12964e-163	-4.9266e-164	-9.24248e-163	-1.48213e-162	3.67736e-164	-6.1609e-163	3.64957e-163	-1.60335e-163	7.1129e-164	-7.46043e-164	-2.45802e-163	6.77524e-163	1.7821e-163	-1.45397e-163	-1.43342e-162	2.4828e-163	-7.42996e-163	4.92741e-163	-3.29866e-164	-3.75306e-163	0
-9.02073e-164	5.19473e-164	1.928e-163	6.21904e-163	8.02712e-164	1.16516e-163	-1.18628e-163	-7.77753e-163	2.38746e-163	-2.64019e-163	-7.12964e-163	-4.9266e-164	-9.24248e-163	-1.48213e-162	3.67736e-164	-6.1609e-163	3.64957e-163	-1.60335e-163	7.1129e-164	-7.46043e-164	-2.45802e-163	6.77524e-163	1.7821e-163	-1.45397e-163	-1.43342e-162	2.4828e-163	-7.42996e-163	4.92741e-163	-3.29866e-164	-3.75306e-163	0
-9.02073e-164	5.19473e-164	1.928e-163	6.21904e-163	8.02712e-164	1.16516e-163	-1.18628e-163	-7.77753e-163	2.38746e-163	-2.64019e-163	-7.12964e-163	-4.9266e-164	-9.24248e-163	-1.48213e-162	3.67736e-164	-6.1609e-163	3.64957e-163	-1.60335e-163	7.1129e-164	-7.46043e-164	-2.45802e-163	6.77524e-163	1.7821e-163	-1.45397e-163	-1.43342e-162	2.4828e-163	-7.42996e-163	4.92741e-163	-3.29866e-164	-3.75306e-163	0
-9.02073e-164	5.19473e-164	1.928e-163	6.21904e-163	8.02712e-164	1.16516e-163	-1.18628e-163	-7.77753e-163	2.38746e-163	-2.64019e-163	-7.12964e-163	-4.9266e-164	-9.24248e-163	-1.48213e-162	3.67736e-164	-6.1609e-163	3.64957e-163	-1.60335e-163	7.1129e-164	-7.46043e-164	-2.45802e-163	6.77524e-163	1.7821e-163	-1.45397e-163	-1.43342e-162	2.4828e-163	-7.42996e-163	4.92741e-163	-3.29866e-164	-3.75306e-163	0
-9.02073e-164	5.19473e-164	1.928e-163	6.21904e-163	8.02712e-164	1.16516e-163	-1.18628e-163	-7.77753e-163	2.38746e-163	-2.64019e-163	-7.12964e-163	-4.9266e-164	-9.24248e-163	-1.48213e-162	3.67736e-164	-6.1609e-163	3.64957e-163	-1.60335e-163	7.1129e-164	-7.46043e-164	-2.45802e-163	6.77524e-163	1.7821e-163	-1.45397e-163	-1.43342e-162	2.4828e-163	-7.42996e-163	4.92741e-163	-3.29866e-164	-3.75306e-163	0
-9.02073e-164	5.19473e-164	1.928e-163	6.21904e-163	8.02712e-164	1.16516e-163	-1.18628e-163	-7.77753e-163	2.38746e-163	-2.64019e-163	-7.12964e-163	-4.9266e-164	-9.24248e-163	-1.48213e-162	3.67736e-164	-6.1609e-163	3.64957e-163	-1.60335e-163	7.1129e-164	-7.46043e-164	-2.45802e-163	6.77524e-163	1.7821e-163	-1.45397e-163	-1.43342e-162	2.4828e-163	-7.42996e-163	4.92741e-163	-3.29866e-164	-3.75306e-163	0
-9.02073e-164	5.19473e-164	1.928e-163	6.21904e-163	8.02712e-164	1.16516e-163	-1.18628e-163	-7.77753e-163	2.38746e-163	-2.64019e-163	-7.12964e-163	-4.9266e-164	-9.24248e-163	-1.48213e-162	3.67736e-164	-6.1609e-163	3.64957e-163	-1.60335e-163	7.1129e-164	-7.46043e-164	-2.45802e-163	6.77524e-163	1.7821e-163	-1.45397e-163	-1.43342e-162	2.4828e-163	-7.42996e-163	4.92741e-163	-3.29866e-164	-3.75306e-163	0
-9.02073e-164	5.19473e-164	1.928e-163	6.21904e-163	8.02712e-164	1.16516e-163	-1.18628e-163	-7.77753e-163	2.38746e-163	-2.64019e-163	-7.12964e-163	-4.9266e-164	-9.24248e-163	-1.48213e-162	3.67736e-164	-6.1609e-163	3.64957e-163	-1.60335e-163	7.1129e-164	-7.46043e-164	-2.45802e-163	6.77524e-163	1.7821e-163	-1.45397e-163	-1.43342e-162	2.4828e-163	-7.42996e-163	4.92741e-163	-3.29866e-164	-3.75306e-163	0
-9.02073e-164	5.19473e-164	1.928e-163	6.21904e-163	8.02712e-164	1.16516e-163	-1.18628e-163	-7.77753e-163	2.38746e-163	-2.64019e-163	-7.12964e-163	-4.9266e-164	-9.24248e-163	-1.48213e-162	3.67736e-164	-6.1609e-163	3.64957e-163	-1.60335e-163	7.1129e-164	-7.46043e-164	-2.45802e-163	6.77524e-163	1.7821e-163	-1.45397e-163	-1.43342e-162	2.4828e-163	-7.42996e-163	4.92741e-163	-3.29866e-164	-3.75306e-163	0
-9.02073e-164	5.19473e-164	1.928e-163	6.21904e-163	8.02712e-164	1.16516e-163	-1.18628e-163	-7.77753e-163	2.38746e-163	-2.64019e-163	-7.12964e-163	-4.9266e-164	-9.24248e-163	-1.48213e-162	3.67736e-164	-6.1609e-163	3.64957e-163	-1.60335e-163	7.1129e-164	-7.46043e-164	-2.45802e-163	6.77524e-163	1.7821e-163	-1.45397e-163	-1.43342e-162	2.4828e-163	-7.42996e-163	4.92741e-163	-3.29866e-164	-3.75306e-163	0
-9.02073e-164	5.19473e-164	1.928e-163	6.21904e-163	8.02712e-164	1.16516e-163	-1.18628e-163	-7.77753e-163	2.38746e-163	-2.64019e-163	-7.12964e-163	-4.9266e-164	-9.24248e-163	-1.48213e-162	3.67736e-164	-6.1609e-163	3.64957e-163	-1.60335e-163	7.1129e-164	-7.46043e-164	-2.45802e-163	6.77524e-163	1.7821e-163	-1.45397e-163	-1.43342e-162	2.4828e-163	-7.42996e-163	4.92741e-163	-3.29866e-164	-3.75306e-163	0
-9.02073e-164	5.19473e-164	1.928e-163	6.21904e-163	8.02712e-164	1.16516e-163	-1.18628e-163	-7.77753e-163	2.38746e-163	-2.64019e-163	-7.12964e-163	-4.9266e-164	-9.24248e-163	-1.48213e-162	3.67736e-164	-6.1609e-163	3.64957e-163	-1.60335e-163	7.1129e-164	-7.46043e-164	-2.45802e-163	6.77524e-163	1.7821e-163	-1.45397e-163	-1.43342e-162	2.4828e-163	-7.42996e-163	4.92741e-163	-3.29866e-164	-3.75306e-163	0
-9.02073e-164	5.19473e-164	1.928e-163	6.21904e-163	8.02712e-164	1.16516e-163	-1.18628e-163	-7.77753e-163	2.38746e-163	-2.64019e-163	-7.12964e-163	-4.9266e-164	-9.24248e-163	-1.48213e-162	3.67736e-164	-6.1609e-163	3.64957e-163	-1.60335e-163	7.1129e-164	-7.46043e-164	-2.45802e-163	6.77524e-163	1.7821e-163	-1.45397e-163	-1.43342e-162	2.4828e-163	-7.42996e-163	4.92741e-163	-3.29866e-164	-3.75306e-163	0
-9.02073e-164	5.19473e-164	1.928e-163	6.21904e-163	8.02712e-164	1.16516e-163	-1.18628e-163	-7.77753e-163	2.38746e-163	-2.64019e-163	-7.12964e-163	-4.9266e-164	-9.24248e-163	-1.48213e-162	3.67736e-164	-6.1609e-163	3.64957e-163	-1.60335e-163	7.1129e-164	-7.46043e-164	-2.45802e-163	6.77524e-163	1.7821e-163	-1.45397e-163	-1.43342e-162	2.4828e-163	-7.42996e-163	4.92741e-163	-3.29866e-164	-3.75306e-163	0
-9.02073e-164	5.19473e-164	1.928e-163	6.21904e-163	8.02712e-164	1.16516e-163	-1.18628e-163	-7.77753e-163	2.38746e-163	-2.64019e-163	-7.12964e-163	-4.9266e-164	-9.24248e-163	-1.48213e-162	3.67736e-164	-6.1609e-163	3.64957e-163	-1.60335e-163	7.1129e-164	-7.46043e-164	-2.45802e-163	6.77524e-163	1.7821e-163	-1.45397e-163	-1.43342e-162	2.4828e-163	-7.42996e-163	4.92741e-163	-3.29866e-164	-3.75306e-163	0
-9.02073e-164	5.19473e-164	1.928e-163	6.21904e-163	8.02712e-164	1.16516e-163	-1.18628e-163	-7.77753e-163	2.38746e-163	-2.64019e-163	-7.12964e-163	-4.9266e-164	-9.24248e-163	-1.48213e-162	3.67736e-164	-6.1609e-163	3.64957e-163	-1.60335e-163	7.1129e-164	-7.46043e-164	-2.45802e-163	6.77524e-163	1.7821e-163	-1.45397e-163	-1.43342e-162	2.4828e-163	-7.42996e-163	4.92741e-163	-3.29866e-164	-3.75306e-163	0
-9.02073e-164	5.19473e-164	1.928e-163	6.21904e-163	8.02712e-164	1.16516e-163	-1.18628e-163	-7.77753e-163	2.38746e-163	-2.64019e-163	-7.12964e-163	-4.9266e-164	-9.24248e-163	-1.48213e-162	3.67736e-164	-6.1609e-163	3.64957e-163	-1.60335e-163	7.1129e-164	-7.46043e-164	-2.45802e-163	6.77524e-163	1.7821e-163	-1.45397e-163	-1.43342e-162	2.4828e-163	-7.42996e-163	4.92741e-163	-3.29866e-164	-3.75306e-163	0
-9.02073e-164	5.19473e-164	1.928e-163	6.21904e-163	8.02712e-164	1.16516e-163	-1.18628e-163	-7.77753e-163	2.38746e-163	-2.64019e-163	-7.12964e-163	-4.9266e-164	-9.24248e-163	-1.48213e-162	3.67736e-164	-6.1609e-163	3.64957e-163	-1.60335e-163	7.1129e-164	-7.46043e-164	-2.45802e-163	6.77524e-163	1.7821e-163	-1.45397e-163	-1.43342e-162	2.4828e-163	-7.42996e-163	4.92741e-163	-3.29866e-164	-3.75306e-163	0
-9.02073e-164	5.19473e-164	1.928e-163	6.21904e-163	8.02712e-164	1.16516e-163	-1.18628e-163	-7.77753e-163	2.38746e-163	-2.64019e-163	-7.12964e-163	-4.9266e-164	-9.24248e-163	-1.48213e-162	3.67736e-164	-6.1609e-163	3.64957e-163	-1.60335e-163	7.1129e-164	-7.46043e-164	-2.45802e-163	6.77524e-163	1.7821e-163	-1.45397e-163	-1.43342e-162	2.4828e-163	-7.42996e-163	4.92741e-163	-3.29866e-164	-3.75306e-163	0
-9.02073e-164	5.19473e-164	1.928e-163	6.21904e-163	8.02712e-164	1.16516e-163	-1.18628e-163	-7.77753e-163	2.38746e-163	-2.64019e-163	-7.12964e-163	-4.9266e-164	-9.24248e-163	-1.48213e-162	3.67736e-164	-6.1609e-163	3.64957e-163	-1.60335e-163	7.1129e-164	-7.46043e-164	-2.45802e-163	6.77524e-163	1.7821e-163	-1.45397e-163	-1.43342e-162	2.4828e-163	-7.42996e-163	4.92741e-163	-3.29866e-164	-3.75306e-163	0
-9.02073e-164	5.19473e-164	1.928e-163	6.21904e-163	8.02712e-164	1.16516e-163	-1.18628e-163	-7.77753e-163	2.38746e-163	-2.64019e-163	-7.12964e-163	-4.9266e-164	-9.24248e-163	-1.48213e-162	3.67736e-164	-6.1609e-163	3.64957e-163	-1.60335e-163	7.1129e-164	-7.46043e-164	-2.45802e-163	6.77524e-163	1.7821e-163	-1.45397e-163	-1.43342e-162	2.4828e-163	-7.42996e-163	4.92741e-163	-3.29866e-164	-3.75306e-163	0
-9.02073e-164	5.19473e-164	1.928e-163	6.21904e-163	8.02712e-164	1.16516e-163	-1.18628e-163	-7.77753e-163	2.38746e-163	-2.64019e-163	-7.12964e-163	-4.9266e-164	-9.24248e-163	-1.48213e-162	3.67736e-164	-6.1609e-163	3.64957e-163	-1.60335e-163	7.1129e-164	-7.46043e-164	-2.45802e-163	6.77524e-163	1.7821e-163	-1.45397e-163	-1.43342e-162	2.4828e-163	-7.42996e-163	4.92741e-163	-3.29866e-164	-3.75306e-163	0
-9.02073e-164	5.19473e-164	1.928e-163	6.21904e-163	8.02712e-164	1.16516e-163	-1.18628e-163	-7.77753e-163	2.38746e-163	-2.64019e-163	-7.12964e-163	-4.9266e-164	-9.24248e-163	-1.48213e-162	3.67736e-164	-6.1609e-163	3.64957e-163	-1.60335e-163	7.1129e-164	-7.46043e-164	-2.45802e-163	6.77524e-163	1.7821e-163	-1.45397e-163	-1.43342e-162	2.4828e-163	-7.42996e-163	4.92741e-163	-3.29866e-164	-3.75306e-163	0
-9.02073e-164	5.19473e-164	1.928e-163	6.21904e-163	8.02712e-164	1.16516e-163	-1.18628e-163	-7.77753e-163	2.38746e-163	-2.64019e-163	-7.12964e-163	-4.9266e-164	-9.24248e-163	-1.48213e-162	3.67736e-164	-6.1609e-163	3.64957e-163	-1.60335e-163	7.1129e-164	-7.46043e-164	-2.45802e-163	6.77524e-163	1.7821e-163	-1.45397e-163	-1.43342e-162	2.4828e-163	-7.42996e-163	4.92741e-163	-3.29866e-164	-3.75306e-163	0
-9.02073e-164	5.19473e-164	1.928e-163	6.21904e-163	8.02712e-164	1.16516e-163	-1.18628e-163	-7.77753e-163	2.38746e-163	-2.64019e-163	-7.12964e-163	-4.9266e-164	-9.24248e-163	-1.48213e-162	3.67736e-164	-6.1609e-163	3.64957e-163	-1.60335e-163	7.1129e-164	-7.46043e-164	-2.45802e-163	6.77524e-163	1.7821e-163	-1.45397e-163	-1.43342e-162	2.4828e-163	-7.42996e-163	4.92741e-163	-3.29866e-164	-3.75306e-163	0
-9.02073e-164	5.19473e-164	1.928e-163	6.21904e-163	8.02712e-164	1.16516e-163	-1.18628e-163	-7.77753e-163	2.38746e-163	-2.64019e-163	-7.12964e-163	-4.9266e-164	-9.24248e-163	-1.48213e-162	3.67736e-164	-6.1609e-163	3.64957e-163	-1.60335e-163	7.1129e-164	-7.46043e-164	-2.45802e-163	6.77524e-163	1.7821e-163	-1.45397e-163	-1.43342e-162	2.4828e-163	-7.42996e-163	4.92741e-163	-3.29866e-164	-3.75306e-163	0
-9.02073e-164	5.19473e-164	1.928e-163	6.21904e-163	8.02712e-164	1.16516e-163	-1.18628e-163	-7.77753e-163	2.38746e-163	-2.64019e-163	-7.12964e-163	-4.9266e-164	-9.24248e-163	-1.48213e-162	3.67736e-164	-6.1609e-163	3.64957e-163	-1.60335e-163	7.1129e-164	-7.46043e-164	-2.45802e-163	6.77524e-163	1.7821e-163	-1.45397e-163	-1.43342e-162	2.4828e-163	-7.42996e-163	4.92741e-163	-3.29866e-164	-3.75306e-163	0
-9.02073e-164	5.19473e-164	1.928e-163	6.21904e-163	8.02712e-164	1.16516e-163	-1.18628e-163	-7.77753e-163	2.38746e-163	-2.64019e-163	-7.12964e-163	-4.9266e-164	-9.24248e-163	-1.48213e-162	3.67736e-164	-6.1609e-163	3.64957e-163	-1.60335e-163	7.1129e-164	-7.46043e-164	-2.45802e-163	6.77524e-163	1.7821e-163	-1.45397e-163	-1.43342e-162	2.4828e-163	-7.42996e-163	4.92741e-163	-3.29866e-164	-3.75306e-163	0
-9.02073e-164	5.19473e-164	1.928e-163	6.21904e-163	8.02712e-164	1.16516e-163	-1.18628e-163	-7.77753e-163	2.38746e-163	-2.64019e-163	-7.12964e-163	-4.9266e-164	-9.24248e-163	-1.48213e-162	3.67736e-164	-6.1609e-163	3.64957e-163	-1.60335e-163	7.1129e-164	-7.46043e-164	-2.45802e-163	6.77524e-163	1.7821e-163	-1.45397e-163	-1.43342e-162	2.4828e-163	-7.42996e-163	4.92741e-163	-3.29866e-164	-3.75306e-163	0
-9.02073e-164	5.19473e-164	1.928e-163	6.21904e-163	8.02712e-164	1.16516e-163	-1.18628e-163	-7.77753e-163	2.38746e-163	-2.64019e-163	-7.12964e-163	-4.9266e-164	-9.24248e-163	-1.48213e-162	3.67736e-164	-6.1609e-163	3.64957e-163	-1.60335e-163	7.1129e-164	-7.46043e-164	-2.45802e-163	6.77524e-163	1.7821e-163	-1.45397e-163	-1.43342e-162	2.4828e-163	-7.42996e-163	4.92741e-163	-3.29866e-164	-3.75306e-163	0
-9.02073e-164	5.19473e-164	1.928e-163	6.21904e-163	8.02712e-164	1.16516e-163	-1.18628e-163	-7.77753e-163	2.38746e-163	-2.64019e-163	-7.12964e-163	-4.9266e-164	-9.24248e-163	-1.48213e-162	3.67736e-164	-6.1609e-163	3.64957e-163	-1.60335e-163	7.1129e-164	-7.46043e-164	-2.45802e-163	6.77524e-163	1.7821e-163	-1.45397e-163	-1.43342e-162	2.4828e-163	-7.42996e-163	4.92741e-163	-3.29866e-164	-3.75306e-163	0
-9.02073e-164	5.19473e-164	1.928e-163	6.21904e-163	8.02712e-164	1.16516e-163	-1.18628e-163	-7.77753e-163	2.38746e-163	-2.64019e-163	-7.12964e-163	-4.9266e-164	-9.24248e-163	-1.48213e-162	3.67736e-164	-6.1609e-163	3.64957e-163	-1.60335e-163	7.1129e-164	-7.46043e-164	-2.45802e-163	6.77524e-163	1.7821e-163	-1.45397e-163	-1.43342e-162	2.4828e-163	-7.42996e-163	4.92741e-163	-3.29866e-164	-3.75306e-163	0
-9.02073e-164	5.19473e-164	1.928e-163	6.21904e-163	8.02712e-164	1.16516e-163	-1.18628e-163	-7.77753e-163	2.38746e-163	-2.64019e-163	-7.12964e-163	-4.9266e-164	-9.24248e-163	-1.48213e-162	3.67736e-164	-6.1609e-163	3.64957e-163	-1.60335e-163	7.1129e-164	-7.46043e-164	-2.45802e-163	6.77524e-163	1.7821e-163	-1.45397e-163	-1.43342e-162	2.4828e-163	-7.42996e-163	4.92741e-163	-3.29866e-164	-3.75306e-163	0
-9.02073e-164	5.19473e-164	1.928e-163	6.21904e-163	8.02712e-164	1.16516e-163	-1.18628e-163	-7.77753e-163	2.38746e-163	-2.64019e-163	-7.12964e-163	-4.9266e-164	-9.24248e-163	-1.48213e-162	3.67736e-164	-6.1609e-163	3.64957e-163	-1.60335e-163	7.1129e-164	-7.46043e-164	-2.45802e-163	6.77524e-163	1.7821e-163	-1.45397e-163	-1.43342e-162	2.4828e-163	-7.42996e-163	4.92741e-163	-3.29866e-164	-3.75306e-163	0
-9.02073e-164	5.19473e-164	1.928e-163	6.21904e-163	8.02712e-164	1.16516e-163	-1.18628e-163	-7.77753e-163	2.38746e-163	-2.64019e-163	-7.12964e-163	-4.9266e-164	-9.24248e-163	-1.48213e-162	3.67736e-164	-6.1609e-163	3.64957e-163	-1.60335e-163	7.1129e-164	-7.46043e-164	-2.45802e-163	6.77524e-163	1.7821e-163	-1.45397e-163	-1.43342e-162	2.4828e-163	-7.42996e-163	4.92741e-163	-3.29866e-164	-3.75306e-163	0
-9.02073e-164	5.19473e-164	1.928e-163	6.21904e-163	8.02712e-164	1.16516e-163	-1.18628e-163	-7.77753e-163	2.38746e-163	-2.64019e-163	-7.12964e-163	-4.9266e-164	-9.24248e-163	-1.48213e-162	3.67736e-164	-6.1609e-163	3.64957e-163	-1.60335e-163	7.1129e-164	-7.46043e-164	-2.45802e-163	6.77524e-163	1.7821e-163	-1.45397e-163	-1.43342e-162	2.4828e-163	-7.42996e-163	4.92741e-163	-3.29866e-164	-3.75306e-163	0
-9.02073e-164	5.19473e-164	1.928e-163	6.21904e-163	8.02712e-164	1.16516e-163	-1.18628e-163	-7.77753e-163	2.38746e-163	-2.64019e-163	-7.12964e-163	-4.9266e-164	-9.24248e-163	-1.48213e-162	3.67736e-164	-6.1609e-163	3.64957e-163	-1.60335e-163	7.1129e-164	-7.46043e-164	-2.45802e-163	6.77524e-163	1.7821e-163	-1.45397e-163	-1.43342e-162	2.4828e-163	-7.42996e-163	4.92741e-163	-3.29866e-164	-3.75306e-163	0
-9.02073e-164	5.19473e-164	1.928e-163	6.21904e-163	8.02712e-164	1.16516e-163	-1.18628e-163	-7.77753e-163	2.38746e-163	-2.64019e-163	-7.12964e-163	-4.9266e-164	-9.24248e-163	-1.48213e-162	3.67736e-164	-6.1609e-163	3.64957e-163	-1.60335e-163	7.1129e-164	-7.46043e-164	-2.45802e-163	6.77524e-163	1.7821e-163	-1.45397e-163	-1.43342e-162	2.4828e-163	-7.42996e-163	4.92741e-163	-3.29866e-164	-3.75306e-163	0
-9.02073e-164	5.19473e-164	1.928e-163	6.21904e-163	8.02712e-164	1.16516e-163	-1.18628e-163	-7.77753e-163	2.38746e-163	-2.64019e-163	-7.12964e-163	-4.9266e-164	-9.24248e-163	-1.48213e-162	3.67736e-164	-6.1609e-163	3.64957e-163	-1.60335e-163	7.1129e-164	-7.46043e-164	-2.45802e-163	6.77524e-163	1.7821e-163	-1.45397e-163	-1.43342e-162	2.4828e-163	-7.42996e-163	4.92741e-163	-3.29866e-164	-3.75306e-163	0
-9.02073e-164	5.19473e-164	1.928e-163	6.21904e-163	8.02712e-164	1.16516e-163	-1.18628e-163	-7.77753e-163	2.38746e-163	-2.64019e-163	-7.12964e-163	-4.9266e-164	-9.24248e-163	-1.48213e-162	3.67736e-164	-6.1609e-163	3.64957e-163	-1.60335e-163	7.1129e-164	-7.46043e-164	-2.45802e-163	6.77524e-163	1.7821e-163	-1.45397e-163	-1.43342e-162	2.4828e-163	-7.42996e-163	4.92741e-163	-3.29866e-164	-3.75306e-163	0
-9.02073e-164	5.19473e-164	1.928e-163	6.21904e-163	8.02712e-164	1.16516e-163	-1.18628e-163	-7.77753e-163	2.38746e-163	-2.64019e-163	-7.12964e-163	-4.9266e-164	-9.24248e-163	-1.48213e-162	3.67736e-164	-6.1609e-163	3.64957e-163	-1.60335e-163	7.1129e-164	-7.46043e-164	-2.45802e-163	6.77524e-163	1.7821e-163	-1.45397e-163	-1.43342e-162	2.4828e-163	-7.42996e-163	4.92741e-163	-3.29866e-164	-3.75306e-163	0
-9.02073e-164	5.19473e-164	1.928e-163	6.21904e-163	8.02712e-164	1.16516e-163	-1.18628e-163	-7.77753e-163	2.38746e-163	-2.64019e-163	-7.12964e-163	-4.9266e-164	-9.24248e-163	-1.48213e-162	3.67736e-164	-6.1609e-163	3.64957e-163	-1.60335e-163	7.1129e-164	-7.46043e-164	-2.45802e-163	6.77524e-163	1.7821e-163	-1.45397e-163	-1.43342e-162	2.4828e-163	-7.42996e-163	4.92741e-163	-3.29866e-164	-3.75306e-163	0
-9.02073e-164	5.19473e-164	1.928e-163	6.21904e-163	8.02712e-164	1.16516e-163	-1.18628e-163	-7.77753e-163	2.38746e-163	-2.64019e-163	-7.12964e-163	-4.9266e-164	-9.24248e-163	-1.48213e-162	3.67736e-164	-6.1609e-163	3.64957e-163	-1.60335e-163	7.1129e-164	-7.46043e-164	-2.45802e-163	6.77524e-163	1.7821e-163	-1.45397e-163	-1.43342e-162	2.4828e-163	-7.42996e-163	4.92741e-163	-3.29866e-164	-3.75306e-163	0
-9.02073e-164	5.19473e-164	1.928e-163	6.21904e-163	8.02712e-164	1.16516e-163	-1.18628e-163	-7.77753e-163	2.38746e-163	-2.64019e-163	-7.12964e-163	-4.9266e-164	-9.24248e-163	-1.48213e-162	3.67736e-164	-6.1609e-163	3.64957e-163	-1.60335e-163	7.1129e-164	-7.46043e-164	-2.45802e-163	6.77524e-163	1.7821e-163	-1.45397e-163	-1.43342e-162	2.4828e-163	-7.42996e-163	4.92741e-163	-3.29866e-164	-3.75306e-163	0
-9.02073e-164	5.19473e-164	1.928e-163	6.21904e-163	8.02712e-164	1.16516e-163	-1.18628e-163	-7.77753e-163	2.38746e-163	-2.64019e-163	-7.12964e-163	-4.9266e-164	-9.24248e-163	-1.48213e-162	3.67736e-164	-6.1609e-163	3.64957e-163	-1.60335e-163	7.1129e-164	-7.46043e-164	-2.45802e-163	6.77524e-163	1.7821e-163	-1.45397e-163	-1.43342e-162	2.4828e-163	-7.42996e-163	4.92741e-163	-3.29866e-164	-3.75306e-163	0
-9.02073e-164	5.19473e-164	1.928e-163	6.21904e-163	8.02712e-164	1.16516e-163	-1.18628e-163	-7.77753e-163	2.38746e-163	-2.64019e-163	-7.12964e-163	-4.9266e-164	-9.24248e-163	-1.48213e-162	3.67736e-164	-6.1609e-163	3.64957e-163	-1.60335e-163	7.1129e-164	-7.46043e-164	-2.45802e-163	6.77524e-163	1.7821e-163	-1.45397e-163	-1.43342e-162	2.4828e-163	-7.42996e-163	4.92741e-163	-3.29866e-164	-3.75306e-163	0
-9.02073e-164	5.19473e-164	1.928e-163	6.21904e-163	8.02712e-164	1.16516e-163	-1.18628e-163	-7.77753e-163	2.38746e-163	-2.64019e-163	-7.12964e-163	-4.9266e-164	-9.24248e-163	-1.48213e-162	3.67736e-164	-6.1609e-163	3.64957e-163	-1.60335e-163	7.1129e-164	-7.46043e-164	-2.45802e-163	6.77524e-163	1.7821e-163	-1.45397e-163	-1.43342e-162	2.4828e-163	-7.42996e-163	4.92741e-163	-3.29866e-164	-3.75306e-163	0
-9.02073e-164	5.19473e-164	1.928e-163	6.21904e-163	8.02712e-164	1.16516e-163	-1.18628e-163	-7.77753e-163	2.38746e-163	-2.64019e-163	-7.12964e-163	-4.9266e-164	-9.24248e-163	-1.48213e-162	3.67736e-164	-6.1609e-163	3.64957e-163	-1.60335e-163	7.1129e-164	-7.46043e-164	-2.45802e-163	6.77524e-163	1.7821e-163	-1.45397e-163	-1.43342e-162	2.4828e-163	-7.42996e-163	4.92741e-163	-3.29866e-164	-3.75306e-163	0
-9.02073e-164	5.19473e-164	1.928e-163	6.21904e-163	8.02712e-164	1.16516e-163	-1.18628e-163	-7.77753e-163	2.38746e-163	-2.64019e-163	-7.12964e-163	-4.9266e-164	-9.24248e-163	-1.48213e-162	3.67736e-164	-6.1609e-163	3.64957e-163	-1.60335e-163	7.1129e-164	-7.46043e-164	-2.45802e-163	6.77524e-163	1.7821e-163	-1.45397e-163	-1.43342e-162	2.4828e-163	-7.42996e-163	4.92741e-163	-3.29866e-164	-3.75306e-163	0
-9.02073e-164	5.19473e-164	1.928e-163	6.21904e-163	8.02712e-164	1.16516e-163	-1.18628e-163	-7.77753e-163	2.38746e-163	-2.64019e-163	-7.12964e-163	-4.9266e-164	-9.24248e-163	-1.48213e-162	3.67736e-164	-6.1609e-163	3.64957e-163	-1.60335e-163	7.1129e-164	-7.46043e-164	-2.45802e-163	6.77524e-163	1.7821e-163	-1.45397e-163	-1.43342e-162	2.4828e-163	-7.42996e-163	4.92741e-163	-3.29866e-164	-3.75306e-163	0
-9.02073e-164	5.19473e-164	1.928e-163	6.21904e-163	8.02712e-164	1.16516e-163	-1.18628e-163	-7.77753e-163	2.38746e-163	-2.64019e-163	-7.12964e-163	-4.9266e-164	-9.24248e-163	-1.48213e-162	3.67736e-164	-6.1609e-163	3.64957e-163	-1.60335e-163	7.1129e-164	-7.46043e-164	-2.45802e-163	6.77524e-163	1.7821e-163	-1.45397e-163	-1.43342e-162	2.4828e-163	-7.42996e-163	4.92741e-163	-3.29866e-164	-3.75306e-163	0
-9.02073e-164	5.19473e-164	1.928e-163	6.21904e-163	8.02712e-164	1.16516e-163	-1.18628e-163	-7.77753e-163	2.38746e-163	-2.64019e-163	-7.12964e-163	-4.9266e-164	-9.24248e-163	-1.48213e-162	3.67736e-164	-6.1609e-163	3.64957e-163	-1.60335e-163	7.1129e-164	-7.46043e-164	-2.45802e-163	6.77524e-163	1.7821e-163	-1.45397e-163	-1.43342e-162	2.4828e-163	-7.42996e-163	4.92741e-163	-3.29866e-164	-3.75306e-163	0
-9.02073e-164	5.19473e-164	1.928e-163	6.21904e-163	8.02712e-164	1.16516e-163	-1.18628e-163	-7.77753e-163	2.38746e-163	-2.64019e-163	-7.12964e-163	-4.9266e-164	-9.24248e-163	-1.48213e-162	3.67736e-164	-6.1609e-163	3.64957e-163	-1.60335e-163	7.1129e-164	-7.46043e-164	-2.45802e-163	6.77524e-163	1.7821e-163	-1.45397e-163	-1.43342e-162	2.4828e-163	-7.42996e-163	4.92741e-163	-3.29866e-164	-3.75306e-163	0
-9.02073e-164	5.19473e-164	1.928e-163	6.21904e-163	8.02712e-164	1.16516e-163	-1.18628e-163	-7.77753e-163	2.38746e-163	-2.64019e-163	-7.12964e-163	-4.9266e-164	-9.24248e-163	-1.48213e-162	3.67736e-164	-6.1609e-163	3.64957e-163	-1.60335e-163	7.1129e-164	-7.46043e-164	-2.45802e-163	6.77524e-163	1.7821e-163	-1.45397e-163	-1.43342e-162	2.4828e-163	-7.42996e-163	4.92741e-163	-3.29866e-164	-3.75306e-163	0
-9.02073e-164	5.19473e-164	1.928e-163	6.21904e-163	8.02712e-164	1.16516e-163	-1.18628e-163	-7.77753e-163	2.38746e-163	-2.64019e-163	-7.12964e-163	-4.9266e-164	-9.24248e-163	-1.48213e-162	3.67736e-164	-6.1609e-163	3.64957e-163	-1.60335e-163	7.1129e-164	-7.46043e-164	-2.45802e-163	6.77524e-163	1.7821e-163	-1.45397e-163	-1.43342e-162	2.4828e-163	-7.42996e-163	4.92741e-163	-3.29866e-164	-3.75306e-163	0
-9.02073e-164	5.19473e-164	1.928e-163	6.21904e-163	8.02712e-164	1.16516e-163	-1.18628e-163	-7.77753e-163	2.38746e-163	-2.64019e-163	-7.12964e-163	-4.9266e-164	-9.24248e-163	-1.48213e-162	3.67736e-164	-6.1609e-163	3.64957e-163	-1.60335e-163	7.1129e-164	-7.46043e-164	-2.45802e-163	6.77524e-163	1.7821e-163	-1.45397e-163	-1.43342e-162	2.4828e-163	-7.42996e-163	4.92741e-163	-3.29866e-164	-3.75306e-163	0
-9.02073e-164	5.19473e-164	1.928e-163	6.21904e-163	8.02712e-164	1.16516e-163	-1.18628e-163	-7.77753e-163	2.38746e-163	-2.64019e-163	-7.12964e-163	-4.9266e-164	-9.24248e-163	-1.48213e-162	3.67736e-164	-6.1609e-163	3.64957e-163	-1.60335e-163	7.1129e-164	-7.46043e-164	-2.45802e-163	6.77524e-163	1.7821e-163	-1.45397e-163	-1.43342e-162	2.4828e-163	-7.42996e-163	4.92741e-163	-3.29866e-164	-3.75306e-163	0
-9.02073e-164	5.19473e-164	1.928e-163	6.21904e-163	8.02712e-164	1.16516e-163	-1.18628e-163	-7.77753e-163	2.38746e-163	-2.64019e-163	-7.12964e-163	-4.9266e-164	-9.24248e-163	-1.48213e-162	3.67736e-164	-6.1609e-163	3.64957e-163	-1.60335e-163	7.1129e-164	-7.46043e-164	-2.45802e-163	6.77524e-163	1.7821e-163	-1.45397e-163	-1.43342e-162	2.4828e-163	-7.42996e-163	4.92741e-163	-3.29866e-164	-3.75306e-163	0
-9.02073e-164	5.19473e-164	1.928e-163	6.21904e-163	8.02712e-164	1.16516e-163	-1.18628e-163	-7.77753e-163	2.38746e-163	-2.64019e-163	-7.12964e-163	-4.9266e-164	-9.24248e-163	-1.48213e-162	3.67736e-164	-6.1609e-163	3.64957e-163	-1.60335e-163	7.1129e-164	-7.46043e-164	-2.45802e-163	6.77524e-163	1.7821e-163	-1.45397e-163	-1.43342e-162	2.4828e-163	-7.42996e-163	4.92741e-163	-3.29866e-164	-3.75306e-163	0
-9.02073e-164	5.19473e-164	1.928e-163	6.21904e-163	8.02712e-164	1.16516e-163	-1.18628e-163	-7.77753e-163	2.38746e-163	-2.64019e-163	-7.12964e-163	-4.9266e-164	-9.24248e-163	-1.48213e-162	3.67736e-164	-6.1609e-163	3.64957e-163	-1.60335e-163	7.1129e-164	-7.46043e-164	-2.45802e-163	6.77524e-163	1.7821e-163	-1.45397e-163	-1.43342e-162	2.4828e-163	-7.42996e-163	4.92741e-163	-3.29866e-164	-3.75306e-163	0
-9.02073e-164	5.19473e-164	1.928e-163	6.21904e-163	8.02712e-164	1.16516e-163	-1.18628e-163	-7.77753e-163	2.38746e-163	-2.64019e-163	-7.12964e-163	-4.9266e-164	-9.24248e-163	-1.48213e-162	3.67736e-164	-6.1609e-163	3.64957e-163	-1.60335e-163	7.1129e-164	-7.46043e-164	-2.45802e-163	6.77524e-163	1.7821e-163	-1.45397e-163	-1.43342e-162	2.4828e-163	-7.42996e-163	4.92741e-163	-3.29866e-164	-3.75306e-163	0
-9.02073e-164	5.19473e-164	1.928e-163	6.21904e-163	8.02712e-164	1.16516e-163	-1.18628e-163	-7.77753e-163	2.38746e-163	-2.64019e-163	-7.12964e-163	-4.9266e-164	-9.24248e-163	-1.48213e-162	3.67736e-164	-6.1609e-163	3.64957e-163	-1.60335e-163	7.1129e-164	-7.46043e-164	-2.45802e-163	6.77524e-163	1.7821e-163	-1.45397e-163	-1.43342e-162	2.4828e-163	-7.42996e-163	4.92741e-163	-3.29866e-164	-3.75306e-163	0
-9.02073e-164	5.19473e-164	1.928e-163	6.21904e-163	8.02712e-164	1.16516e-163	-1.18628e-163	-7.77753e-163	2.38746e-163	-2.64019e-163	-7.12964e-163	-4.9266e-164	-9.24248e-163	-1.48213e-162	3.67736e-164	-6.1609e-163	3.64957e-163	-1.60335e-163	7.1129e-164	-7.46043e-164	-2.45802e-163	6.77524e-163	1.7821e-163	-1.45397e-163	-1.43342e-162	2.4828e-163	-7.42996e-163	4.92741e-163	-3.29866e-164	-3.75306e-163	0
-9.02073e-164	5.19473e-164	1.928e-163	6.21904e-163	8.02712e-164	1.16516e-163	-1.18628e-163	-7.77753e-163	2.38746e-163	-2.64019e-163	-7.12964e-163	-4.9266e-164	-9.24248e-163	-1.48213e-162	3.67736e-164	-6.1609e-163	3.64957e-163	-1.60335e-163	7.1129e-164	-7.46043e-164	-2.45802e-163	6.77524e-163	1.7821e-163	-1.45397e-163	-1.43342e-162	2.4828e-163	-7.42996e-163	4.92741e-163	-3.29866e-164	-3.75306e-163	0
-9.02073e-164	5.19473e-164	1.928e-163	6.21904e-163	8.02712e-164	1.16516e-163	-1.18628e-163	-7.77753e-163	2.38746e-163	-2.64019e-163	-7.12964e-163	-4.9266e-164	-9.24248e-163	-1.48213e-162	3.67736e-164	-6.1609e-163	3.64957e-163	-1.60335e-163	7.1129e-164	-7.46043e-164	-2.45802e-163	6.77524e-163	1.7821e-163	-1.45397e-163	-1.43342e-162	2.4828e-163	-7.42996e-163	4.92741e-163	-3.29866e-164	-3.75306e-163	0
-9.02073e-164	5.19473e-164	1.928e-163	6.21904e-163	8.02712e-164	1.16516e-163	-1.18628e-163	-7.77753e-163	2.38746e-163	-2.64019e-163	-7.12964e-163	-4.9266e-164	-9.24248e-163	-1.48213e-162	3.67736e-164	-6.1609e-163	3.64957e-163	-1.60335e-163	7.1129e-164	-7.46043e-164	-2.45802e-163	6.77524e-163	1.7821e-163	-1.45397e-163	-1.43342e-162	2.4828e-163	-7.42996e-163	4.92741e-163	-3.29866e-164	-3.75306e-163	0
-9.02073e-164	5.19473e-164	1.928e-163	6.21904e-163	8.02712e-164	1.16516e-163	-1.18628e-163	-7.77753e-163	2.38746e-163	-2.64019e-163	-7.12964e-163	-4.9266e-164	-9.24248e-163	-1.48213e-162	3.67736e-164	-6.1609e-163	3.64957e-163	-1.60335e-163	7.1129e-164	-7.46043e-164	-2.45802e-163	6.77524e-163	1.7821e-163	-1.45397e-163	-1.43342e-162	2.4828e-163	-7.42996e-163	4.92741e-163	-3.29866e-164	-3.75306e-163	0
-9.02073e-164	5.19473e-164	1.928e-163	6.21904e-163	8.02712e-164	1.16516e-163	-1.18628e-163	-7.77753e-163	2.38746e-163	-2.64019e-163	-7.12964e-163	-4.9266e-164	-9.24248e-163	-1.48213e-162	3.67736e-164	-6.1609e-163	3.64957e-163	-1.60335e-163	7.1129e-164	-7.46043e-164	-2.45802e-163	6.77524e-163	1.7821e-163	-1.45397e-163	-1.43342e-162	2.4828e-163	-7.42996e-163	4.92741e-163	-3.29866e-164	-3.75306e-163	0
-9.02073e-164	5.19473e-164	1.928e-163	6.21904e-163	8.02712e-164	1.16516e-163	-1.18628e-163	-7.77753e-163	2.38746e-163	-2.64019e-163	-7.12964e-163	-4.9266e-164	-9.24248e-163	-1.48213e-162	3.67736e-164	-6.1609e-163	3.64957e-163	-1.60335e-163	7.1129e-164	-7.46043e-164	-2.45802e-163	6.77524e-163	1.7821e-163	-1.45397e-163	-1.43342e-162	2.4828e-163	-7.42996e-163	4.92741e-163	-3.29866e-164	-3.75306e-163	0
-9.02073e-164	5.19473e-164	1.928e-163	6.21904e-163	8.02712e-164	1.16516e-163	-1.18628e-163	-7.77753e-163	2.38746e-163	-2.64019e-163	-7.12964e-163	-4.9266e-164	-9.24248e-163	-1.48213e-162	3.67736e-164	-6.1609e-163	3.64957e-163	-1.60335e-163	7.1129e-164	-7.46043e-164	-2.45802e-163	6.77524e-163	1.7821e-163	-1.45397e-163	-1.43342e-162	2.4828e-163	-7.42996e-163	4.92741e-163	-3.29866e-164	-3.75306e-163	0
-9.02073e-164	5.19473e-164	1.928e-163	6.21904e-163	8.02712e-164	1.16516e-163	-1.18628e-163	-7.77753e-163	2.38746e-163	-2.64019e-163	-7.12964e-163	-4.9266e-164	-9.24248e-163	-1.48213e-162	3.67736e-164	-6.1609e-163	3.64957e-163	-1.60335e-163	7.1129e-164	-7.46043e-164	-2.45802e-163	6.77524e-163	1.7821e-163	-1.45397e-163	-1.43342e-162	2.4828e-163	-7.42996e-163	4.92741e-163	-3.29866e-164	-3.75306e-163	0
-9.02073e-164	5.19473e-164	1.928e-163	6.21904e-163	8.02712e-164	1.16516e-163	-1.18628e-163	-7.77753e-163	2.38746e-163	-2.64019e-163	-7.12964e-163	-4.9266e-164	-9.24248e-163	-1.48213e-162	3.67736e-164	-6.1609e-163	3.64957e-163	-1.60335e-163	7.1129e-164	-7.46043e-164	-2.45802e-163	6.77524e-163	1.7821e-163	-1.45397e-163	-1.43342e-162	2.4828e-163	-7.42996e-163	4.92741e-163	-3.29866e-164	-3.75306e-163	0
-9.02073e-164	5.19473e-164	1.928e-163	6.21904e-163	8.02712e-164	1.16516e-163	-1.18628e-163	-7.77753e-163	2.38746e-163	-2.64019e-163	-7.12964e-163	-4.9266e-164	-9.24248e-163	-1.48213e-162	3.67736e-164	-6.1609e-163	3.64957e-163	-1.60335e-163	7.1129e-164	-7.46043e-164	-2.45802e-163	6.77524e-163	1.7821e-163	-1.45397e-163	-1.43342e-162	2.4828e-163	-7.42996e-163	4.92741e-163	-3.29866e-164	-3.75306e-163	0
-9.02073e-164	5.19473e-164	1.928e-163	6.21904e-163	8.02712e-164	1.16516e-163	-1.18628e-163	-7.77753e-163	2.38746e-163	-2.64019e-163	-7.12964e-163	-4.9266e-164	-9.24248e-163	-1.48213e-162	3.67736e-164	-6.1609e-163	3.64957e-163	-1.60335e-163	7.1129e-164	-7.46043e-164	-2.45802e-163	6.77524e-163	1.7821e-163	-1.45397e-163	-1.43342e-162	2.4828e-163	-7.42996e-163	4.92741e-163	-3.29866e-164	-3.75306e-163	0
-9.02073e-164	5.19473e-164	1.928e-163	6.21904e-163	8.02712e-164	1.16516e-163	-1.18628e-163	-7.77753e-163	2.38746e-163	-2.64019e-163	-7.12964e-163	-4.9266e-164	-9.24248e-163	-1.48213e-162	3.67736e-164	-6.1609e-163	3.64957e-163	-1.60335e-163	7.1129e-164	-7.46043e-164	-2.45802e-163	6.77524e-163	1.7821e-163	-1.45397e-163	-1.43342e-162	2.4828e-163	-7.42996e-163	4.92741e-163	-3.29866e-164	-3.75306e-163	0
-9.02073e-164	5.19473e-164	1.928e-163	6.21904e-163	8.02712e-164	1.16516e-163	-1.18628e-163	-7.77753e-163	2.38746e-163	-2.64019e-163	-7.12964e-163	-4.9266e-164	-9.24248e-163	-1.48213e-162	3.67736e-164	-6.1609e-163	3.64957e-163	-1.60335e-163	7.1129e-164	-7.46043e-164	-2.45802e-163	6.77524e-163	1.7821e-163	-1.45397e-163	-1.43342e-162	2.4828e-163	-7.42996e-163	4.92741e-163	-3.29866e-164	-3.75306e-163	0
-9.02073e-164	5.19473e-164	1.928e-163	6.21904e-163	8.02712e-164	1.16516e-163	-1.18628e-163	-7.77753e-163	2.38746e-163	-2.64019e-163	-7.12964e-163	-4.9266e-164	-9.24248e-163	-1.48213e-162	3.67736e-164	-6.1609e-163	3.64957e-163	-1.60335e-163	7.1129e-164	-7.46043e-164	-2.45802e-163	6.77524e-163	1.7821e-163	-1.45397e-163	-1.43342e-162	2.4828e-163	-7.42996e-163	4.92741e-163	-3.29866e-164	-3.75306e-163	0
-9.02073e-164	5.19473e-164	1.928e-163	6.21904e-163	8.02712e-164	1.16516e-163	-1.18628e-163	-7.77753e-163	2.38746e-163	-2.64019e-163	-7.12964e-163	-4.9266e-164	-9.24248e-163	-1.48213e-162	3.67736e-164	-6.1609e-163	3.64957e-163	-1.60335e-163	7.1129e-164	-7.46043e-164	-2.45802e-163	6.77524e-163	1.7821e-163	-1.45397e-163	-1.43342e-162	2.4828e-163	-7.42996e-163	4.92741e-163	-3.29866e-164	-3.75306e-163	0
-9.02073e-164	5.19473e-164	1.928e-163	6.21904e-163	8.02712e-164	1.16516e-163	-1.18628e-163	-7.77753e-163	2.38746e-163	-2.64019e-163	-7.12964e-163	-4.9266e-164	-9.24248e-163	-1.48213e-162	3.67736e-164	-6.1609e-163	3.64957e-163	-1.60335e-163	7.1129e-164	-7.46043e-164	-2.45802e-163	6.77524e-163	1.7821e-163	-1.45397e-163	-1.43342e-162	2.4828e-163	-7.42996e-163	4.92741e-163	-3.29866e-164	-3.75306e-163	0
-9.02073e-164	5.19473e-164	1.928e-163	6.21904e-163	8.02712e-164	1.16516e-163	-1.18628e-163	-7.77753e-163	2.38746e-163	-2.64019e-163	-7.12964e-163	-4.9266e-164	-9.24248e-163	-1.48213e-162	3.67736e-164	-6.1609e-163	3.64957e-163	-1.60335e-163	7.1129e-164	-7.46043e-164	-2.45802e-163	6.77524e-163	1.7821e-163	-1.45397e-163	-1.43342e-162	2.4828e-163	-7.42996e-163	4.92741e-163	-3.29866e-164	-3.75306e-163	0
-9.02073e-164	5.19473e-164	1.928e-163	6.21904e-163	8.02712e-164	1.16516e-163	-1.18628e-163	-7.77753e-163	2.38746e-163	-2.64019e-163	-7.12964e-163	-4.9266e-164	-9.24248e-163	-1.48213e-162	3.67736e-164	-6.1609e-163	3.64957e-163	-1.60335e-163	7.1129e-164	-7.46043e-164	-2.45802e-163	6.77524e-163	1.7821e-163	-1.45397e-163	-1.43342e-162	2.4828e-163	-7.42996e-163	4.92741e-163	-3.29866e-164	-3.75306e-163	0
-9.02073e-164	5.19473e-164	1.928e-163	6.21904e-163	8.02712e-164	1.16516e-163	-1.18628e-163	-7.77753e-163	2.38746e-163	-2.64019e-163	-7.12964e-163	-4.9266e-164	-9.24248e-163	-1.48213e-162	3.67736e-164	-6.1609e-163	3.64957e-163	-1.60335e-163	7.1129e-164	-7.46043e-164	-2.45802e-163	6.77524e-163	1.7821e-163	-1.45397e-163	-1.43342e-162	2.4828e-163	-7.42996e-163	4.92741e-163	-3.29866e-164	-3.75306e-163	0
-9.02073e-164	5.19473e-164	1.928e-163	6.21904e-163	8.02712e-164	1.16516e-163	-1.18628e-163	-7.77753e-163	2.38746e-163	-2.64019e-163	-7.12964e-163	-4.9266e-164	-9.24248e-163	-1.48213e-162	3.67736e-164	-6.1609e-163	3.64957e-163	-1.60335e-163	7.1129e-164	-7.46043e-164	-2.45802e-163	6.77524e-163	1.7821e-163	-1.45397e-163	-1.43342e-162	2.4828e-163	-7.42996e-163	4.92741e-163	-3.29866e-164	-3.75306e-163	0
-9.02073e-164	5.19473e-164	1.928e-163	6.21904e-163	8.02712e-164	1.16516e-163	-1.18628e-163	-7.77753e-163	2.38746e-163	-2.64019e-163	-7.12964e-163	-4.9266e-164	-9.24248e-163	-1.48213e-162	3.67736e-164	-6.1609e-163	3.64957e-163	-1.60335e-163	7.1129e-164	-7.46043e-164	-2.45802e-163	6.77524e-163	1.7821e-163	-1.45397e-163	-1.43342e-162	2.4828e-163	-7.42996e-163	4.92741e-163	-3.29866e-164	-3.75306e-163	0
-9.02073e-164	5.19473e-164	1.928e-163	6.21904e-163	8.02712e-164	1.16516e-163	-1.18628e-163	-7.77753e-163	2.38746e-163	-2.64019e-163	-7.12964e-163	-4.9266e-164	-9.24248e-163	-1.48213e-162	3.67736e-164	-6.1609e-163	3.64957e-163	-1.60335e-163	7.1129e-164	-7.46043e-164	-2.45802e-163	6.77524e-163	1.7821e-163	-1.45397e-163	-1.43342e-162	2.4828e-163	-7.42996e-163	4.92741e-163	-3.29866e-164	-3.75306e-163	0
-9.02073e-164	5.19473e-164	1.928e-163	6.21904e-163	8.02712e-164	1.16516e-163	-1.18628e-163	-7.77753e-163	2.38746e-163	-2.64019e-163	-7.12964e-163	-4.9266e-164	-9.24248e-163	-1.48213e-162	3.67736e-164	-6.1609e-163	3.64957e-163	-1.60335e-163	7.1129e-164	-7.46043e-164	-2.45802e-163	6.77524e-163	1.7821e-163	-1.45397e-163	-1.43342e-162	2.4828e-163	-7.42996e-163	4.92741e-163	-3.29866e-164	-3.75306e-163	0
-9.02073e-164	5.19473e-164	1.928e-163	6.21904e-163	8.02712e-164	1.16516e-163	-1.18628e-163	-7.77753e-163	2.38746e-163	-2.64019e-163	-7.12964e-163	-4.9266e-164	-9.24248e-163	-1.48213e-162	3.67736e-164	-6.1609e-163	3.64957e-163	-1.60335e-163	7.1129e-164	-7.46043e-164	-2.45802e-163	6.77524e-163	1.7821e-163	-1.45397e-163	-1.43342e-162	2.4828e-163	-7.42996e-163	4.92741e-163	-3.29866e-164	-3.75306e-163	0
-9.02073e-164	5.19473e-164	1.928e-163	6.21904e-163	8.02712e-164	1.16516e-163	-1.18628e-163	-7.77753e-163	2.38746e-163	-2.64019e-163	-7.12964e-163	-4.9266e-164	-9.24248e-163	-1.48213e-162	3.67736e-164	-6.1609e-163	3.64957e-163	-1.60335e-163	7.1129e-164	-7.46043e-164	-2.45802e-163	6.77524e-163	1.7821e-163	-1.45397e-163	-1.43342e-162	2.4828e-163	-7.42996e-163	4.92741e-163	-3.29866e-164	-3.75306e-163	0
-9.02073e-164	5.19473e-164	1.928e-163	6.21904e-163	8.02712e-164	1.16516e-163	-1.18628e-163	-7.77753e-163	2.38746e-163	-2.64019e-163	-7.12964e-163	-4.9266e-164	-9.24248e-163	-1.48213e-162	3.67736e-164	-6.1609e-163	3.64957e-163	-1.60335e-163	7.1129e-164	-7.46043e-164	-2.45802e-163	6.77524e-163	1.7821e-163	-1.45397e-163	-1.43342e-162	2.4828e-163	-7.42996e-163	4.92741e-163	-3.29866e-164	-3.75306e-163	0
-9.02073e-164	5.19473e-164	1.928e-163	6.21904e-163	8.02712e-164	1.16516e-163	-1.18628e-163	-7.77753e-163	2.38746e-163	-2.64019e-163	-7.12964e-163	-4.9266e-164	-9.24248e-163	-1.48213e-162	3.67736e-164	-6.1609e-163	3.64957e-163	-1.60335e-163	7.1129e-164	-7.46043e-164	-2.45802e-163	6.77524e-163	1.7821e-163	-1.45397e-163	-1.43342e-162	2.4828e-163	-7.42996e-163	4.92741e-163	-3.29866e-164	-3.75306e-163	0
-9.02073e-164	5.19473e-164	1.928e-163	6.21904e-163	8.02712e-164	1.16516e-163	-1.18628e-163	-7.77753e-163	2.38746e-163	-2.64019e-163	-7.12964e-163	-4.9266e-164	-9.24248e-163	-1.48213e-162	3.67736e-164	-6.1609e-163	3.64957e-163	-1.60335e-163	7.1129e-164	-7.46043e-164	-2.45802e-163	6.77524e-163	1.7821e-163	-1.45397e-163	-1.43342e-162	2.4828e-163	-7.42996e-163	4.92741e-163	-3.29866e-164	-3.75306e-163	0
-9.02073e-164	5.19473e-164	1.928e-163	6.21904e-163	8.02712e-164	1.16516e-163	-1.18628e-163	-7.77753e-163	2.38746e-163	-2.64019e-163	-7.12964e-163	-4.9266e-164	-9.24248e-163	-1.48213e-162	3.67736e-164	-6.1609e-163	3.64957e-163	-1.60335e-163	7.1129e-164	-7.46043e-164	-2.45802e-163	6.77524e-163	1.7821e-163	-1.45397e-163	-1.43342e-162	2.4828e-163	-7.42996e-163	4.92741e-163	-3.29866e-164	-3.75306e-163	0
-9.02073e-164	5.19473e-164	1.928e-163	6.21904e-163	8.02712e-164	1.16516e-163	-1.18628e-163	-7.77753e-163	2.38746e-163	-2.64019e-163	-7.12964e-163	-4.9266e-164	-9.24248e-163	-1.48213e-162	3.67736e-164	-6.1609e-163	3.64957e-163	-1.60335e-163	7.1129e-164	-7.46043e-164	-2.45802e-163	6.77524e-163	1.7821e-163	-1.45397e-163	-1.43342e-162	2.4828e-163	-7.42996e-163	4.92741e-163	-3.29866e-164	-3.75306e-163	0
-9.02073e-164	5.19473e-164	1.928e-163	6.21904e-163	8.02712e-164	1.16516e-163	-1.18628e-163	-7.77753e-163	2.38746e-163	-2.64019e-163	-7.12964e-163	-4.9266e-164	-9.24248e-163	-1.48213e-162	3.67736e-164	-6.1609e-163	3.64957e-163	-1.60335e-163	7.1129e-164	-7.46043e-164	-2.45802e-163	6.77524e-163	1.7821e-163	-1.45397e-163	-1.43342e-162	2.4828e-163	-7.42996e-163	4.92741e-163	-3.29866e-164	-3.75306e-163	0
-9.02073e-164	5.19473e-164	1.928e-163	6.21904e-163	8.02712e-164	1.16516e-163	-1.18628e-163	-7.77753e-163	2.38746e-163	-2.64019e-163	-7.12964e-163	-4.9266e-164	-9.24248e-163	-1.48213e-162	3.67736e-164	-6.1609e-163	3.64957e-163	-1.60335e-163	7.1129e-164	-7.46043e-164	-2.45802e-163	6.77524e-163	1.7821e-163	-1.45397e-163	-1.43342e-162	2.4828e-163	-7.42996e-163	4.92741e-163	-3.29866e-164	-3.75306e-163	0
-9.02073e-164	5.19473e-164	1.928e-163	6.21904e-163	8.02712e-164	1.16516e-163	-1.18628e-163	-7.77753e-163	2.38746e-163	-2.64019e-163	-7.12964e-163	-4.9266e-164	-9.24248e-163	-1.48213e-162	3.67736e-164	-6.1609e-163	3.64957e-163	-1.60335e-163	7.1129e-164	-7.46043e-164	-2.45802e-163	6.77524e-163	1.7821e-163	-1.45397e-163	-1.43342e-162	2.4828e-163	-7.42996e-163	4.92741e-163	-3.29866e-164	-3.75306e-163	0
-9.02073e-164	5.19473e-164	1.928e-163	6.21904e-163	8.02712e-164	1.16516e-163	-1.18628e-163	-7.77753e-163	2.38746e-163	-2.64019e-163	-7.12964e-163	-4.9266e-164	-9.24248e-163	-1.48213e-162	3.67736e-164	-6.1609e-163	3.64957e-163	-1.60335e-163	7.1129e-164	-7.46043e-164	-2.45802e-163	6.77524e-163	1.7821e-163	-1.45397e-163	-1.43342e-162	2.4828e-163	-7.42996e-163	4.92741e-163	-3.29866e-164	-3.75306e-163	0
-9.02073e-164	5.19473e-164	1.928e-163	6.21904e-163	8.02712e-164	1.16516e-163	-1.18628e-163	-7.77753e-163	2.38746e-163	-2.64019e-163	-7.12964e-163	-4.9266e-164	-9.24248e-163	-1.48213e-162	3.67736e-164	-6.1609e-163	3.64957e-163	-1.60335e-163	7.1129e-164	-7.46043e-164	-2.45802e-163	6.77524e-163	1.7821e-163	-1.45397e-163	-1.43342e-162	2.4828e-163	-7.42996e-163	4.92741e-163	-3.29866e-164	-3.75306e-163	0
-9.02073e-164	5.19473e-164	1.928e-163	6.21904e-163	8.02712e-164	1.16516e-163	-1.18628e-163	-7.77753e-163	2.38746e-163	-2.64019e-163	-7.12964e-163	-4.9266e-164	-9.24248e-163	-1.48213e-162	3.67736e-164	-6.1609e-163	3.64957e-163	-1.60335e-163	7.1129e-164	-7.46043e-164	-2.45802e-163	6.77524e-163	1.7821e-163	-1.45397e-163	-1.43342e-162	2.4828e-163	-7.42996e-163	4.92741e-163	-3.29866e-164	-3.75306e-163	0
-9.02073e-164	5.19473e-164	1.928e-163	6.21904e-163	8.02712e-164	1.16516e-163	-1.18628e-163	-7.77753e-163	2.38746e-163	-2.64019e-163	-7.12964e-163	-4.9266e-164	-9.24248e-163	-1.48213e-162	3.67736e-164	-6.1609e-163	3.64957e-163	-1.60335e-163	7.1129e-164	-7.46043e-164	-2.45802e-163	6.77524e-163	1.7821e-163	-1.45397e-163	-1.43342e-162	2.4828e-163	-7.42996e-163	4.92741e-163	-3.29866e-164	-3.75306e-163	0
-9.02073e-164	5.19473e-164	1.928e-163	6.21904e-163	8.02712e-164	1.16516e-163	-1.18628e-163	-7.77753e-163	2.38746e-163	-2.64019e-163	-7.12964e-163	-4.9266e-164	-9.24248e-163	-1.48213e-162	3.67736e-164	-6.1609e-163	3.64957e-163	-1.60335e-163	7.1129e-164	-7.46043e-164	-2.45802e-163	6.77524e-163	1.7821e-163	-1.45397e-163	-1.43342e-162	2.4828e-163	-7.42996e-163	4.92741e-163	-3.29866e-164	-3.75306e-163	0
-9.02073e-164	5.19473e-164	1.928e-163	6.21904e-163	8.02712e-164	1.16516e-163	-1.18628e-163	-7.77753e-163	2.38746e-163	-2.64019e-163	-7.12964e-163	-4.9266e-164	-9.24248e-163	-1.48213e-162	3.67736e-164	-6.1609e-163	3.64957e-163	-1.60335e-163	7.1129e-164	-7.46043e-164	-2.45802e-163	6.77524e-163	1.7821e-163	-1.45397e-163	-1.43342e-162	2.4828e-163	-7.42996e-163	4.92741e-163	-3.29866e-164	-3.75306e-163	0
-9.02073e-164	5.19473e-164	1.928e-163	6.21904e-163	8.02712e-164	1.16516e-163	-1.18628e-163	-7.77753e-163	2.38746e-163	-2.64019e-163	-7.12964e-163	-4.9266e-164	-9.24248e-163	-1.48213e-162	3.67736e-164	-6.1609e-163	3.64957e-163	-1.60335e-163	7.1129e-164	-7.46043e-164	-2.45802e-163	6.77524e-163	1.7821e-163	-1.45397e-163	-1.43342e-162	2.4828e-163	-7.42996e-163	4.92741e-163	-3.29866e-164	-3.75306e-163	0
-9.02073e-164	5.19473e-164	1.928e-163	6.21904e-163	8.02712e-164	1.16516e-163	-1.18628e-163	-7.77753e-163	2.38746e-163	-2.64019e-163	-7.12964e-163	-4.9266e-164	-9.24248e-163	-1.48213e-162	3.67736e-164	-6.1609e-163	3.64957e-163	-1.60335e-163	7.1129e-164	-7.46043e-164	-2.45802e-163	6.77524e-163	1.7821e-163	-1.45397e-163	-1.43342e-162	2.4828e-163	-7.42996e-163	4.92741e-163	-3.29866e-164	-3.75306e-163	0
-9.02073e-164	5.19473e-164	1.928e-163	6.21904e-163	8.02712e-164	1.16516e-163	-1.18628e-163	-7.77753e-163	2.38746e-163	-2.64019e-163	-7.12964e-163	-4.9266e-164	-9.24248e-163	-1.48213e-162	3.67736e-164	-6.1609e-163	3.64957e-163	-1.60335e-163	7.1129e-164	-7.46043e-164	-2.45802e-163	6.77524e-163	1.7821e-163	-1.45397e-163	-1.43342e-162	2.4828e-163	-7.42996e-163	4.92741e-163	-3.29866e-164	-3.75306e-163	0
-9.02073e-164	5.19473e-164	1.928e-163	6.21904e-163	8.02712e-164	1.16516e-163	-1.18628e-163	-7.77753e-163	2.38746e-163	-2.64019e-163	-7.12964e-163	-4.9266e-164	-9.24248e-163	-1.48213e-162	3.67736e-164	-6.1609e-163	3.64957e-163	-1.60335e-163	7.1129e-164	-7.46043e-164	-2.45802e-163	6.77524e-163	1.7821e-163	-1.45397e-163	-1.43342e-162	2.4828e-163	-7.42996e-163	4.92741e-163	-3.29866e-164	-3.75306e-163	0
-9.02073e-164	5.19473e-164	1.928e-163	6.21904e-163	8.02712e-164	1.16516e-163	-1.18628e-163	-7.77753e-163	2.38746e-163	-2.64019e-163	-7.12964e-163	-4.9266e-164	-9.24248e-163	-1.48213e-162	3.67736e-164	-6.1609e-163	3.64957e-163	-1.60335e-163	7.1129e-164	-7.46043e-164	-2.45802e-163	6.77524e-163	1.7821e-163	-1.45397e-163	-1.43342e-162	2.4828e-163	-7.42996e-163	4.92741e-163	-3.29866e-164	-3.75306e-163	0
-9.02073e-164	5.19473e-164	1.928e-163	6.21904e-163	8.02712e-164	1.16516e-163	-1.18628e-163	-7.77753e-163	2.38746e-163	-2.64019e-163	-7.12964e-163	-4.9266e-164	-9.24248e-163	-1.48213e-162	3.67736e-164	-6.1609e-163	3.64957e-163	-1.60335e-163	7.1129e-164	-7.46043e-164	-2.45802e-163	6.77524e-163	1.7821e-163	-1.45397e-163	-1.43342e-162	2.4828e-163	-7.42996e-163	4.92741e-163	-3.29866e-164	-3.75306e-163	0
-9.02073e-164	5.19473e-164	1.928e-163	6.21904e-163	8.02712e-164	1.16516e-163	-1.18628e-163	-7.77753e-163	2.38746e-163	-2.64019e-163	-7.12964e-163	-4.9266e-164	-9.24248e-163	-1.48213e-162	3.67736e-164	-6.1609e-163	3.64957e-163	-1.60335e-163	7.1129e-164	-7.46043e-164	-2.45802e-163	6.77524e-163	1.7821e-163	-1.45397e-163	-1.43342e-162	2.4828e-163	-7.42996e-163	4.92741e-163	-3.29866e-164	-3.75306e-163	0
-9.02073e-164	5.19473e-164	1.928e-163	6.21904e-163	8.02712e-164	1.16516e-163	-1.18628e-163	-7.77753e-163	2.38746e-163	-2.64019e-163	-7.12964e-163	-4.9266e-164	-9.24248e-163	-1.48213e-162	3.67736e-164	-6.1609e-163	3.64957e-163	-1.60335e-163	7.1129e-164	-7.46043e-164	-2.45802e-163	6.77524e-163	1.7821e-163	-1.45397e-163	-1.43342e-162	2.4828e-163	-7.42996e-163	4.92741e-163	-3.29866e-164	-3.75306e-163	0
-9.02073e-164	5.19473e-164	1.928e-163	6.21904e-163	8.02712e-164	1.16516e-163	-1.18628e-163	-7.77753e-163	2.38746e-163	-2.64019e-163	-7.12964e-163	-4.9266e-164	-9.24248e-163	-1.48213e-162	3.67736e-164	-6.1609e-163	3.64957e-163	-1.60335e-163	7.1129e-164	-7.46043e-164	-2.45802e-163	6.77524e-163	1.7821e-163	-1.45397e-163	-1.43342e-162	2.4828e-163	-7.42996e-163	4.92741e-163	-3.29866e-164	-3.75306e-163	0
-9.02073e-164	5.19473e-164	1.928e-163	6.21904e-163	8.02712e-164	1.16516e-163	-1.18628e-163	-7.77753e-163	2.38746e-163	-2.64019e-163	-7.12964e-163	-4.9266e-164	-9.24248e-163	-1.48213e-162	3.67736e-164	-6.1609e-163	3.64957e-163	-1.60335e-163	7.1129e-164	-7.46043e-164	-2.45802e-163	6.77524e-163	1.7821e-163	-1.45397e-163	-1.43342e-162	2.4828e-163	-7.42996e-163	4.92741e-163	-3.29866e-164	-3.75306e-163	0
-9.02073e-164	5.19473e-164	1.928e-163	6.21904e-163	8.02712e-164	1.16516e-163	-1.18628e-163	-7.77753e-163	2.38746e-163	-2.64019e-163	-7.12964e-163	-4.9266e-164	-9.24248e-163	-1.48213e-162	3.67736e-164	-6.1609e-163	3.64957e-163	-1.60335e-163	7.1129e-164	-7.46043e-164	-2.45802e-163	6.77524e-163	1.7821e-163	-1.45397e-163	-1.43342e-162	2.4828e-163	-7.42996e-163	4.92741e-163	-3.29866e-164	-3.75306e-163	0
-9.02073e-164	5.19473e-164	1.928e-163	6.21904e-163	8.02712e-164	1.16516e-163	-1.18628e-163	-7.77753e-163	2.38746e-163	-2.64019e-163	-7.12964e-163	-4.9266e-164	-9.24248e-163	-1.48213e-162	3.67736e-164	-6.1609e-163	3.64957e-163	-1.60335e-163	7.1129e-164	-7.46043e-164	-2.45802e-163	6.77524e-163	1.7821e-163	-1.45397e-163	-1.43342e-162	2.4828e-163	-7.42996e-163	4.92741e-163	-3.29866e-164	-3.75306e-163	0
-9.02073e-164	5.19473e-164	1.928e-163	6.21904e-163	8.02712e-164	1.16516e-163	-1.18628e-163	-7.77753e-163	2.38746e-163	-2.64019e-163	-7.12964e-163	-4.9266e-164	-9.24248e-163	-1.48213e-162	3.67736e-164	-6.1609e-163	3.64957e-163	-1.60335e-163	7.1129e-164	-7.46043e-164	-2.45802e-163	6.77524e-163	1.7821e-163	-1.45397e-163	-1.43342e-162	2.4828e-163	-7.42996e-163	4.92741e-163	-3.29866e-164	-3.75306e-163	0
-9.02073e-164	5.19473e-164	1.928e-163	6.21904e-163	8.02712e-164	1.16516e-163	-1.18628e-163	-7.77753e-163	2.38746e-163	-2.64019e-163	-7.12964e-163	-4.9266e-164	-9.24248e-163	-1.48213e-162	3.67736e-164	-6.1609e-163	3.64957e-163	-1.60335e-163	7.1129e-164	-7.46043e-164	-2.45802e-163	6.77524e-163	1.7821e-163	-1.45397e-163	-1.43342e-162	2.4828e-163	-7.42996e-163	4.92741e-163	-3.29866e-164	-3.75306e-163	0
-9.02073e-164	5.19473e-164	1.928e-163	6.21904e-163	8.02712e-164	1.16516e-163	-1.18628e-163	-7.77753e-163	2.38746e-163	-2.64019e-163	-7.12964e-163	-4.9266e-164	-9.24248e-163	-1.48213e-162	3.67736e-164	-6.1609e-163	3.64957e-163	-1.60335e-163	7.1129e-164	-7.46043e-164	-2.45802e-163	6.77524e-163	1.7821e-163	-1.45397e-163	-1.43342e-162	2.4828e-163	-7.42996e-163	4.92741e-163	-3.29866e-164	-3.75306e-163	0
-9.02073e-164	5.19473e-164	1.928e-163	6.21904e-163	8.02712e-164	1.16516e-163	-1.18628e-163	-7.77753e-163	2.38746e-163	-2.64019e-163	-7.12964e-163	-4.9266e-164	-9.24248e-163	-1.48213e-162	3.67736e-164	-6.1609e-163	3.64957e-163	-1.60335e-163	7.1129e-164	-7.46043e-164	-2.45802e-163	6.77524e-163	1.7821e-163	-1.45397e-163	-1.43342e-162	2.4828e-163	-7.42996e-163	4.92741e-163	-3.29866e-164	-3.75306e-163	0
-9.02073e-164	5.19473e-164	1.928e-163	6.21904e-163	8.02712e-164	1.16516e-163	-1.18628e-163	-7.77753e-163	2.38746e-163	-2.64019e-163	-7.12964e-163	-4.9266e-164	-9.24248e-163	-1.48213e-162	3.67736e-164	-6.1609e-163	3.64957e-163	-1.60335e-163	7.1129e-164	-7.46043e-164	-2.45802e-163	6.77524e-163	1.7821e-163	-1.45397e-163	-1.43342e-162	2.4828e-163	-7.42996e-163	4.92741e-163	-3.29866e-164	-3.75306e-163	0
-9.02073e-164	5.19473e-164	1.928e-163	6.21904e-163	8.02712e-164	1.16516e-163	-1.18628e-163	-7.77753e-163	2.38746e-163	-2.64019e-163	-7.12964e-163	-4.9266e-164	-9.24248e-163	-1.48213e-162	3.67736e-164	-6.1609e-163	3.64957e-163	-1.60335e-163	7.1129e-164	-7.46043e-164	-2.45802e-163	6.77524e-163	1.7821e-163	-1.45397e-163	-1.43342e-162	2.4828e-163	-7.42996e-163	4.92741e-163	-3.29866e-164	-3.75306e-163	0
-9.02073e-164	5.19473e-164	1.928e-163	6.21904e-163	8.02712e-164	1.16516e-163	-1.18628e-163	-7.77753e-163	2.38746e-163	-2.64019e-163	-7.12964e-163	-4.9266e-164	-9.24248e-163	-1.48213e-162	3.67736e-164	-6.1609e-163	3.64957e-163	-1.60335e-163	7.1129e-164	-7.46043e-164	-2.45802e-163	6.77524e-163	1.7821e-163	-1.45397e-163	-1.43342e-162	2.4828e-163	-7.42996e-163	4.92741e-163	-3.29866e-164	-3.75306e-163	0
-9.02073e-164	5.19473e-164	1.928e-163	6.21904e-163	8.02712e-164	1.16516e-163	-1.18628e-163	-7.77753e-163	2.38746e-163	-2.64019e-163	-7.12964e-163	-4.9266e-164	-9.24248e-163	-1.48213e-162	3.67736e-164	-6.1609e-163	3.64957e-163	-1.60335e-163	7.1129e-164	-7.46043e-164	-2.45802e-163	6.77524e-163	1.7821e-163	-1.45397e-163	-1.43342e-162	2.4828e-163	-7.42996e-163	4.92741e-163	-3.29866e-164	-3.75306e-163	0
-9.02073e-164	5.19473e-164	1.928e-163	6.21904e-163	8.02712e-164	1.16516e-163	-1.18628e-163	-7.77753e-163	2.38746e-163	-2.64019e-163	-7.12964e-163	-4.9266e-164	-9.24248e-163	-1.48213e-162	3.67736e-164	-6.1609e-163	3.64957e-163	-1.60335e-163	7.1129e-164	-7.46043e-164	-2.45802e-163	6.77524e-163	1.7821e-163	-1.45397e-163	-1.43342e-162	2.4828e-163	-7.42996e-163	4.92741e-163	-3.29866e-164	-3.75306e-163	0
-9.02073e-164	5.19473e-164	1.928e-163	6.21904e-163	8.02712e-164	1.16516e-163	-1.18628e-163	-7.77753e-163	2.38746e-163	-2.64019e-163	-7.12964e-163	-4.9266e-164	-9.24248e-163	-1.48213e-162	3.67736e-164	-6.1609e-163	3.64957e-163	-1.60335e-163	7.1129e-164	-7.46043e-164	-2.45802e-163	6.77524e-163	1.7821e-163	-1.45397e-163	-1.43342e-162	2.4828e-163	-7.42996e-163	4.92741e-163	-3.29866e-164	-3.75306e-163	0
-9.02073e-164	5.19473e-164	1.928e-163	6.21904e-163	8.02712e-164	1.16516e-163	-1.18628e-163	-7.77753e-163	2.38746e-163	-2.64019e-163	-7.12964e-163	-4.9266e-164	-9.24248e-163	-1.48213e-162	3.67736e-164	-6.1609e-163	3.64957e-163	-1.60335e-163	7.1129e-164	-7.46043e-164	-2.45802e-163	6.77524e-163	1.7821e-163	-1.45397e-163	-1.43342e-162	2.4828e-163	-7.42996e-163	4.92741e-163	-3.29866e-164	-3.75306e-163	0
-9.02073e-164	5.19473e-164	1.928e-163	6.21904e-163	8.02712e-164	1.16516e-163	-1.18628e-163	-7.77753e-163	2.38746e-163	-2.64019e-163	-7.12964e-163	-4.9266e-164	-9.24248e-163	-1.48213e-162	3.67736e-164	-6.1609e-163	3.64957e-163	-1.60335e-163	7.1129e-164	-7.46043e-164	-2.45802e-163	6.77524e-163	1.7821e-163	-1.45397e-163	-1.43342e-162	2.4828e-163	-7.42996e-163	4.92741e-163	-3.29866e-164	-3.75306e-163	0
-9.02073e-164	5.19473e-164	1.928e-163	6.21904e-163	8.02712e-164	1.16516e-163	-1.18628e-163	-7.77753e-163	2.38746e-163	-2.64019e-163	-7.12964e-163	-4.9266e-164	-9.24248e-163	-1.48213e-162	3.67736e-164	-6.1609e-163	3.64957e-163	-1.60335e-163	7.1129e-164	-7.46043e-164	-2.45802e-163	6.77524e-163	1.7821e-163	-1.45397e-163	-1.43342e-162	2.4828e-163	-7.42996e-163	4.92741e-163	-3.29866e-164	-3.75306e-163	0
-9.02073e-164	5.19473e-164	1.928e-163	6.21904e-163	8.02712e-164	1.16516e-163	-1.18628e-163	-7.77753e-163	2.38746e-163	-2.64019e-163	-7.12964e-163	-4.9266e-164	-9.24248e-163	-1.48213e-162	3.67736e-164	-6.1609e-163	3.64957e-163	-1.60335e-163	7.1129e-164	-7.46043e-164	-2.45802e-163	6.77524e-163	1.7821e-163	-1.45397e-163	-1.43342e-162	2.4828e-163	-7.42996e-163	4.92741e-163	-3.29866e-164	-3.75306e-163	0
-9.02073e-164	5.19473e-164	1.928e-163	6.21904e-163	8.02712e-164	1.16516e-163	-1.18628e-163	-7.77753e-163	2.38746e-163	-2.64019e-163	-7.12964e-163	-4.9266e-164	-9.24248e-163	-1.48213e-162	3.67736e-164	-6.1609e-163	3.64957e-163	-1.60335e-163	7.1129e-164	-7.46043e-164	-2.45802e-163	6.77524e-163	1.7821e-163	-1.45397e-163	-1.43342e-162	2.4828e-163	-7.42996e-163	4.92741e-163	-3.29866e-164	-3.75306e-163	0
-9.02073e-164	5.19473e-164	1.928e-163	6.21904e-163	8.02712e-164	1.16516e-163	-1.18628e-163	-7.77753e-163	2.38746e-163	-2.64019e-163	-7.12964e-163	-4.9266e-164	-9.24248e-163	-1.48213e-162	3.67736e-164	-6.1609e-163	3.64957e-163	-1.60335e-163	7.1129e-164	-7.46043e-164	-2.45802e-163	6.77524e-163	1.7821e-163	-1.45397e-163	-1.43342e-162	2.4828e-163	-7.42996e-163	4.92741e-163	-3.29866e-164	-3.75306e-163	0
-9.02073e-164	5.19473e-164	1.928e-163	6.21904e-163	8.02712e-164	1.16516e-163	-1.18628e-163	-7.77753e-163	2.38746e-163	-2.64019e-163	-7.12964e-163	-4.9266e-164	-9.24248e-163	-1.48213e-162	3.67736e-164	-6.1609e-163	3.64957e-163	-1.60335e-163	7.1129e-164	-7.46043e-164	-2.45802e-163	6.77524e-163	1.7821e-163	-1.45397e-163	-1.43342e-162	2.4828e-163	-7.42996e-163	4.92741e-163	-3.29866e-164	-3.75306e-163	0
-9.02073e-164	5.19473e-164	1.928e-163	6.21904e-163	8.02712e-164	1.16516e-163	-1.18628e-163	-7.77753e-163	2.38746e-163	-2.64019e-163	-7.12964e-163	-4.9266e-164	-9.24248e-163	-1.48213e-162	3.67736e-164	-6.1609e-163	3.64957e-163	-1.60335e-163	7.1129e-164	-7.46043e-164	-2.45802e-163	6.77524e-163	1.7821e-163	-1.45397e-163	-1.43342e-162	2.4828e-163	-7.42996e-163	4.92741e-163	-3.29866e-164	-3.75306e-163	0
-9.02073e-164	5.19473e-164	1.928e-163	6.21904e-163	8.02712e-164	1.16516e-163	-1.18628e-163	-7.77753e-163	2.38746e-163	-2.64019e-163	-7.12964e-163	-4.9266e-164	-9.24248e-163	-1.48213e-162	3.67736e-164	-6.1609e-163	3.64957e-163	-1.60335e-163	7.1129e-164	-7.46043e-164	-2.45802e-163	6.77524e-163	1.7821e-163	-1.45397e-163	-1.43342e-162	2.4828e-163	-7.42996e-163	4.92741e-163	-3.29866e-164	-3.75306e-163	0
-9.02073e-164	5.19473e-164	1.928e-163	6.21904e-163	8.02712e-164	1.16516e-163	-1.18628e-163	-7.77753e-163	2.38746e-163	-2.64019e-163	-7.12964e-163	-4.9266e-164	-9.24248e-163	-1.48213e-162	3.67736e-164	-6.1609e-163	3.64957e-163	-1.60335e-163	7.1129e-164	-7.46043e-164	-2.45802e-163	6.77524e-163	1.7821e-163	-1.45397e-163	-1.43342e-162	2.4828e-163	-7.42996e-163	4.92741e-163	-3.29866e-164	-3.75306e-163	0
-9.02073e-164	5.19473e-164	1.928e-163	6.21904e-163	8.02712e-164	1.16516e-163	-1.18628e-163	-7.77753e-163	2.38746e-163	-2.64019e-163	-7.12964e-163	-4.9266e-164	-9.24248e-163	-1.48213e-162	3.67736e-164	-6.1609e-163	3.64957e-163	-1.60335e-163	7.1129e-164	-7.46043e-164	-2.45802e-163	6.77524e-163	1.7821e-163	-1.45397e-163	-1.43342e-162	2.4828e-163	-7.42996e-163	4.92741e-163	-3.29866e-164	-3.75306e-163	0
[truncated: 2,013 more rows]
