# Supplementary material for: A modified shuffled frog leaping algorithm with inertia weight
Source: Sci Rep. 2024 Feb 20;14:4146. doi: 10.1038/s41598-024-51306-1 (PMC11224354; doi:10.1038/s41598-024-51306-1)
Supplement: Supplementary file 1 — Supplementary Information. [file 41598_2024_51306_MOESM1_ESM.zip › data/F1/MSFLA_L_15.xls]

## Sheet: Sheet1
1.81764	-1.00808	-5.64995	0.399267	-3.56491	-2.79701	0.898972	-1.1413	-3.53697	0.983218	2.99181	0.640175	2.46231	6.11869	-3.3718	3.14799	-0.508923	6.56221	-3.48648	0.848165	-1.13051	-0.82866	4.04071	-1.24823	0.760018	3.94019	2.60074	1.4906	-0.99505	1.10629	250.011
-0.100935	-0.217275	0.442973	0.25506	-0.335829	0.153633	-0.252914	0.0272586	-0.526201	1.20035	-0.184292	-0.120495	0.190935	-0.077944	0.0213539	-0.158987	-0.0531903	0.161093	-0.165147	0.0395799	0.0817958	0.448593	0.0148651	0.139119	-0.0780525	0.611552	-0.455421	-0.00774117	-0.1148	-0.322246	3.34394
0.000226452	0.00830383	0.00714424	-0.080022	0.0606323	0.00442056	0.00481847	-0.0209038	-0.0213547	-0.0293116	-0.000560292	0.0204536	-0.00964609	-0.00454948	-0.00565753	0.0178004	-0.00705444	-0.00190012	0.00160974	0.00142044	-0.018138	-0.00163147	-0.0109384	-0.00982947	0.0242508	-0.00941859	0.012673	-0.00575661	-0.00599472	-0.0148056	0.0146076
0.00336141	0.00120858	0.00133495	-0.0012633	0.0064588	-0.00113658	-0.00218752	-6.94187e-05	-0.00145504	0.000482281	0.00147474	0.00138238	-0.00176899	-0.00163836	0.000331356	0.000381401	-0.00160397	-0.00124452	0.00182731	0.00155767	-0.00202216	0.000152691	0.000653412	0.0017954	0.000348739	0.0017086	0.00220301	0.00536561	-0.00207469	-0.000658005	0.000135511
8.8412e-06	0.000148447	0.000426069	-0.00011453	0.000119287	0.000173131	8.18449e-05	2.54744e-05	2.28547e-05	-4.68903e-05	6.47909e-06	-6.50817e-06	-0.000121849	9.50241e-05	0.000349654	-4.29043e-05	8.32045e-05	-0.000276333	1.25184e-06	-8.14935e-05	-0.000152861	0.000165053	0.000267702	2.86511e-05	2.35465e-05	-0.000707969	-0.0001209	-0.000111329	-1.11545e-05	5.78106e-05	1.16437e-06
2.32442e-05	4.02627e-06	-1.47652e-05	2.40299e-05	-1.57091e-05	9.7322e-06	-1.14864e-05	8.19975e-06	5.94474e-06	-2.07549e-06	-3.59619e-06	-4.74988e-05	-4.00264e-05	-5.49772e-06	-5.46134e-06	5.35697e-06	1.52369e-05	1.14404e-05	-3.44407e-07	-2.9217e-06	9.40374e-06	5.95584e-07	-6.85211e-06	1.13201e-07	1.80372e-05	-2.00281e-05	9.54758e-06	6.55925e-06	6.99229e-06	-7.16753e-07	7.30969e-09
2.78029e-07	-2.60871e-06	-3.39825e-07	1.23008e-07	1.08332e-06	2.51271e-07	6.92262e-07	-5.97762e-07	5.63886e-07	-1.79126e-06	6.09713e-07	-1.4114e-06	-1.26908e-06	5.81897e-07	-5.47717e-07	1.84001e-06	-2.26093e-08	-1.21096e-06	-3.16625e-07	-6.16639e-07	1.278e-06	1.30485e-07	-8.05917e-07	2.96948e-06	-1.17849e-06	-3.97115e-06	-3.58819e-07	1.34917e-06	-6.61876e-07	-6.48362e-07	5.36432e-11
-5.62654e-08	-2.2055e-07	-1.53608e-07	-3.67462e-08	3.08191e-09	1.40801e-07	7.17316e-09	-5.17304e-08	-3.99407e-09	-3.63728e-08	1.79765e-08	2.21261e-08	-9.02546e-08	-2.16719e-08	-9.36129e-08	1.22421e-07	-3.29292e-08	4.20233e-08	9.93817e-08	-1.87044e-07	-1.21686e-08	1.30715e-07	-1.51453e-07	7.41592e-09	-3.62474e-08	-9.58636e-08	-8.01857e-08	-6.61465e-09	4.20572e-08	1.27641e-07	2.56812e-13
-1.78587e-08	8.60119e-09	7.72773e-09	-4.72513e-09	1.17332e-08	-2.65548e-09	1.05352e-09	6.56568e-09	1.88382e-09	-1.10805e-09	-1.9171e-08	-5.24481e-09	6.35266e-09	2.62782e-08	-6.73764e-09	5.26423e-09	-1.14113e-08	-4.16575e-09	-3.02321e-09	7.65285e-10	7.62171e-09	-7.2885e-10	6.62846e-09	-3.76079e-09	-9.53217e-09	4.95767e-09	1.61898e-08	3.35106e-09	-6.69154e-09	-6.67827e-09	2.61987e-15
-1.57744e-10	-7.80358e-10	-1.82974e-09	1.46514e-09	-2.36e-09	-4.08918e-10	-6.0106e-11	9.09184e-10	-3.09897e-10	-8.68106e-10	3.08161e-10	2.44947e-09	-1.08394e-09	2.79721e-09	2.27429e-09	-3.81422e-10	-1.26755e-10	8.68783e-10	9.52746e-10	1.08343e-10	1.90022e-09	3.20614e-10	7.65606e-10	-4.45515e-11	-1.65526e-09	1.46802e-09	1.6904e-09	-2.69265e-10	-5.50464e-10	-6.9797e-10	4.85643e-17
-4.15084e-11	-1.35025e-11	-1.29535e-10	-1.31844e-10	1.21116e-10	6.49207e-11	4.66795e-11	6.41759e-11	1.46312e-10	-2.22531e-11	-4.97067e-11	-7.12168e-11	4.84346e-12	-5.19728e-11	1.25389e-11	-2.02601e-11	-5.80329e-11	-4.10017e-13	-2.37607e-10	-8.29526e-12	-1.5744e-11	4.47097e-11	-8.26731e-11	5.05268e-11	-2.30307e-13	-2.6272e-11	-1.23114e-10	-2.77677e-11	-3.35269e-12	-4.51364e-12	1.82164e-19
-2.5274e-13	-3.25865e-11	1.88785e-11	-7.9055e-12	-1.16576e-11	-4.53183e-12	3.88028e-13	-7.52583e-12	-6.56228e-12	4.72874e-12	-1.45057e-11	-4.83058e-12	9.48089e-12	2.44627e-12	-1.57839e-12	-2.41694e-12	-2.15496e-11	-4.59287e-13	-1.13014e-12	-2.46051e-12	1.41925e-11	5.31891e-12	1.26529e-11	2.26832e-12	-6.71417e-13	2.27859e-11	-8.9789e-12	8.58347e-13	2.9846e-12	4.72648e-12	3.59658e-21
4.76495e-13	-9.0455e-14	-1.48366e-12	-1.11374e-12	2.77912e-13	-3.23063e-13	-1.73546e-14	6.84601e-13	1.2779e-14	7.5144e-13	4.26408e-13	6.46754e-13	-2.36855e-13	1.47247e-13	-6.26945e-15	-1.13621e-12	-9.79399e-13	-2.29239e-13	-2.32919e-12	-7.73494e-13	-3.09618e-13	1.87923e-13	-3.56522e-13	-5.93833e-14	-1.02546e-12	-2.75435e-12	1.1844e-12	-2.1903e-13	3.68283e-13	3.41454e-12	3.60417e-23
-2.25776e-14	3.2509e-14	-2.68274e-14	1.60895e-15	-6.84798e-14	-2.46848e-14	1.70612e-14	4.10579e-15	-1.40575e-13	-3.18172e-14	-1.60059e-13	3.68806e-14	-3.94707e-14	3.86704e-14	2.06342e-14	4.11918e-14	6.03884e-14	-5.73273e-14	5.61946e-14	-4.82045e-14	4.31721e-14	1.60517e-14	-6.22408e-15	8.23401e-15	3.75532e-14	-6.80096e-14	-9.07232e-15	9.77056e-14	5.1771e-14	-1.77931e-13	1.25471e-25
-3.6674e-15	-3.41368e-15	-1.52712e-15	2.56707e-15	1.40619e-16	-2.31025e-15	1.28791e-14	7.69112e-16	1.26281e-14	-3.12074e-15	1.81655e-14	-8.01602e-15	8.91727e-15	1.37919e-14	-2.39744e-16	-6.44066e-15	-1.09006e-15	8.97874e-17	-2.02663e-15	8.9382e-16	4.17725e-16	2.88641e-15	-8.66337e-16	-4.56104e-15	-3.71432e-16	4.95026e-15	-2.44477e-16	1.49709e-15	-4.39781e-16	-3.61433e-15	1.15693e-27
-1.86149e-16	1.72879e-16	-1.77653e-16	-3.11725e-17	-2.70561e-16	-9.3555e-16	9.28821e-16	-4.29728e-16	1.8391e-17	4.83534e-17	4.62401e-18	-8.87636e-16	-1.97017e-17	-9.07308e-16	4.78516e-16	-9.78469e-16	-6.23577e-16	1.38556e-16	2.91766e-17	9.05656e-17	7.79979e-16	1.16322e-15	-6.84389e-16	-1.42555e-16	1.69313e-16	2.89294e-16	6.05161e-17	-7.2082e-16	-1.97803e-16	-5.90029e-16	8.78358e-30
-2.18086e-17	-2.63161e-17	2.29902e-16	-1.46454e-17	6.33211e-17	-2.02577e-18	-3.84562e-17	9.13103e-18	1.39701e-17	-8.03724e-17	5.314e-17	-1.41629e-17	-5.71717e-18	1.56681e-17	-9.13256e-17	-7.36979e-18	1.16082e-16	-4.42192e-17	8.59656e-18	7.88928e-17	-1.30415e-16	-1.05984e-17	2.86599e-17	1.28303e-17	-3.50364e-17	5.55901e-17	-1.4989e-17	-1.09553e-17	2.52311e-17	-9.72308e-17	1.32754e-31
8.00097e-20	-1.41613e-17	-4.50716e-18	1.94262e-18	-1.69646e-17	1.06989e-17	2.78897e-20	1.18e-17	-2.13847e-19	-1.45455e-17	-9.85487e-18	-5.3844e-20	-1.23303e-17	-1.42046e-18	-1.09852e-18	2.01072e-18	3.10592e-19	9.28459e-18	-1.91934e-18	-4.48247e-19	1.51869e-18	1.71139e-18	-2.44933e-18	-9.5509e-18	-5.41224e-18	3.51417e-18	-4.97135e-18	7.22989e-18	6.70505e-18	-1.28366e-18	1.59206e-33
1.00093e-18	1.82146e-19	-3.57108e-19	4.4635e-20	1.25507e-19	-4.89633e-19	-2.06677e-19	9.10974e-19	-9.69495e-20	-2.11873e-19	-1.33479e-20	6.77011e-19	3.3461e-19	-8.96353e-19	1.67227e-19	-9.26865e-20	-2.88071e-19	1.9521e-20	-2.56426e-19	6.78891e-20	1.29082e-19	5.46545e-20	-2.10178e-20	-9.16823e-19	1.73684e-19	1.37308e-19	-3.65389e-19	-4.42229e-19	6.44356e-20	4.30725e-19	5.33958e-36
4.52312e-20	-1.55339e-20	6.81027e-20	-8.68112e-21	-6.57328e-20	8.2428e-21	-2.51441e-20	3.38602e-20	3.1421e-20	-1.18184e-22	1.18733e-20	9.91171e-21	9.72506e-21	-1.38263e-20	-2.80955e-21	-3.34047e-20	-2.48345e-20	-5.0839e-20	1.61358e-20	-2.31916e-21	1.10422e-19	-2.57654e-20	2.42346e-20	-6.98528e-20	-1.5382e-21	2.39654e-20	-4.6249e-20	-6.11166e-22	3.38899e-20	5.53639e-20	4.45243e-38
2.15228e-21	-1.78862e-21	-5.50518e-21	1.02104e-21	-1.95812e-21	-1.93953e-21	-3.21066e-21	3.68691e-22	-8.92498e-23	-4.2879e-21	7.15748e-22	-2.04427e-22	-2.2477e-21	-1.19949e-21	7.6258e-22	1.75938e-20	2.3393e-21	1.82451e-21	3.21887e-21	5.42984e-21	6.36319e-21	3.93147e-21	-1.21381e-21	4.24355e-21	-1.14476e-21	4.09119e-21	-3.88588e-21	-4.30064e-22	7.22069e-21	1.78657e-21	6.05521e-40
-3.17471e-22	3.03311e-22	-2.35049e-22	2.4033e-22	-6.79643e-22	5.11699e-22	3.72392e-22	2.81919e-22	1.34955e-22	-2.75913e-22	-4.70026e-22	-7.52076e-23	-2.15071e-23	5.45269e-22	-1.73585e-22	-2.4155e-22	8.71325e-22	-1.35174e-22	-4.03651e-22	1.86044e-22	-4.14711e-22	3.39467e-22	4.3739e-22	3.18441e-22	7.11457e-22	-6.12239e-22	-4.05891e-22	-5.86122e-24	-1.64885e-22	-3.6995e-22	4.71968e-42
4.25999e-24	2.87115e-23	-8.98093e-24	1.24261e-23	-2.69254e-23	2.34054e-23	2.60591e-26	-2.16694e-25	-5.34534e-23	-4.02566e-24	-4.4557e-24	1.84853e-23	-6.82122e-24	-4.5401e-24	1.90322e-23	2.74313e-23	3.24183e-23	-5.17761e-23	4.2919e-23	2.22206e-23	-2.80933e-24	-7.77001e-25	2.93841e-23	-1.82968e-23	-3.78208e-23	2.356e-24	-5.20834e-25	-1.91694e-23	1.1752e-23	-6.42036e-23	2.01054e-44
-2.77386e-24	-2.04552e-24	-2.26087e-24	-1.64003e-24	1.82978e-24	-2.37549e-24	-2.19849e-24	7.88556e-25	-2.95198e-24	-3.05296e-24	-1.53814e-24	1.32103e-25	1.15307e-24	5.5482e-28	-7.86462e-25	1.74414e-25	-4.25772e-24	-7.9502e-25	7.23301e-24	-7.58805e-24	-5.3229e-24	-1.97497e-24	4.63928e-25	-3.75402e-25	-3.3333e-24	-6.52388e-24	-1.39023e-25	2.73605e-24	1.01444e-24	1.0608e-24	2.81099e-46
1.18325e-25	4.4769e-25	-5.37602e-27	2.06055e-25	3.30921e-27	4.44528e-25	4.21261e-25	1.83554e-25	-1.00645e-25	1.81731e-25	-1.34712e-25	-6.84401e-26	-3.7122e-25	-2.04527e-28	-6.89893e-25	-1.1514e-26	1.28257e-25	-2.65759e-25	-1.8052e-25	1.85669e-25	-1.50142e-26	2.54866e-25	4.90357e-27	-1.33178e-25	-4.91301e-26	1.5988e-26	1.84669e-25	5.28005e-27	-3.95179e-25	1.69597e-25	1.80437e-48
2.37715e-26	-8.54063e-28	-7.8338e-28	-5.93931e-27	7.74121e-27	3.65376e-27	-1.54867e-27	-1.75274e-26	5.33739e-27	1.64346e-26	2.96249e-27	-9.37064e-27	4.49516e-26	1.02595e-27	4.75502e-26	1.29251e-26	5.03034e-27	1.86307e-27	1.00553e-26	-3.24797e-27	-5.25e-27	3.84572e-26	-3.06845e-27	2.05579e-27	-5.40169e-26	-4.89381e-26	-1.41768e-26	5.18849e-27	9.5563e-27	-1.6386e-26	1.33906e-50
4.62982e-28	2.30319e-28	-1.8172e-27	-8.12605e-27	1.67483e-27	2.88044e-27	-2.22967e-28	1.50422e-27	-4.95757e-28	-7.47649e-30	1.55465e-27	-1.45251e-28	-9.98627e-28	-2.12909e-27	3.01367e-27	-3.01119e-27	6.20289e-28	-2.2861e-27	3.14223e-29	-1.78873e-27	-9.42445e-28	8.65386e-29	1.75807e-28	-7.81665e-28	-1.51899e-27	-6.03832e-28	-1.8466e-27	2.77707e-27	6.96665e-29	-6.68283e-30	1.33528e-52
-2.08105e-28	-1.49061e-28	1.31894e-28	-1.70448e-28	-2.58596e-29	-2.98176e-28	1.69021e-28	-2.16646e-28	-3.70923e-28	9.42799e-29	-1.192e-29	-4.27992e-29	9.82928e-29	-5.65088e-30	2.91819e-29	-3.52883e-28	-1.42342e-28	-3.65545e-28	1.59131e-28	7.87132e-28	6.578e-29	-2.11345e-28	3.42577e-29	-2.72374e-28	-8.65012e-29	3.82371e-29	6.81488e-29	1.11654e-28	-3.27973e-29	-3.23317e-28	1.61538e-54
1.21644e-30	-2.72227e-29	9.45028e-30	1.65366e-29	-9.73027e-30	-3.90994e-30	-1.03518e-31	-2.07502e-29	3.1716e-29	-1.54852e-29	3.49692e-29	-4.0058e-31	2.38088e-29	-4.01737e-30	-7.92295e-30	-8.51933e-30	-6.96243e-30	9.98589e-30	3.90483e-31	8.08173e-30	-3.62835e-31	4.15189e-30	7.7348e-30	1.51056e-29	-6.25122e-29	2.80677e-29	4.81686e-30	-2.54849e-29	9.9625e-32	-3.37406e-29	1.18587e-56
1.09845e-30	3.35109e-31	8.48399e-32	2.87885e-31	-1.95628e-30	-1.51834e-31	-1.07882e-30	-4.13097e-30	-2.29713e-31	-2.45341e-30	-3.34447e-31	5.23209e-31	-1.78893e-32	-5.16747e-31	3.65763e-31	-1.13395e-30	-9.2623e-32	1.58776e-30	2.06301e-30	2.24007e-30	-6.88342e-32	5.13742e-31	-3.02736e-31	1.87325e-30	1.24558e-30	5.65744e-33	-7.31726e-32	2.38758e-31	3.357e-31	1.55493e-30	5.14497e-59
1.74171e-31	3.85527e-32	-1.10219e-31	-4.18648e-33	-9.78517e-33	-6.42215e-32	-5.02534e-32	9.88913e-32	3.26442e-31	-1.86662e-31	2.09669e-31	-7.72373e-32	-5.05579e-32	-2.26328e-32	1.8507e-32	-5.5285e-32	1.9717e-34	-3.46217e-33	2.64484e-31	6.82288e-32	4.09739e-32	7.98591e-33	-9.75285e-32	-2.51975e-32	8.33382e-33	3.37867e-31	-1.68476e-32	2.38205e-32	-2.35815e-32	-1.6891e-32	4.60738e-61
3.49624e-33	7.2636e-33	4.03521e-33	1.58595e-32	1.10725e-32	2.238e-33	-2.29106e-32	-1.09317e-32	-8.43718e-33	1.01631e-32	-2.03209e-33	5.40082e-33	1.39141e-32	2.16858e-32	-1.08081e-32	2.70205e-32	-9.57462e-34	1.3884e-32	-7.18951e-33	-4.65842e-33	4.09341e-33	7.1484e-33	1.02876e-32	-3.22678e-33	-9.90869e-33	2.5881e-32	1.88223e-32	3.94437e-33	-3.43572e-33	2.82701e-32	5.22339e-63
2.22519e-33	1.81879e-34	-2.08689e-34	3.31255e-35	5.26469e-34	6.47837e-34	-1.00365e-33	-5.50354e-34	4.05728e-34	-2.05765e-33	-1.34489e-33	6.99716e-34	2.74429e-34	-1.34817e-33	4.38896e-35	-4.48182e-34	2.12068e-34	-9.93421e-34	-5.40422e-34	-2.99301e-33	-1.86725e-33	9.73543e-34	3.24097e-34	-3.00409e-34	5.81181e-34	-1.59511e-34	-2.57552e-34	-3.69266e-34	-1.8112e-33	-2.23523e-34	3.46369e-65
-2.66672e-35	-3.1663e-35	2.33998e-35	1.02721e-34	-9.76e-37	-3.96694e-35	-4.04795e-35	7.5251e-36	-5.73503e-35	-1.14746e-36	-5.60477e-35	1.80659e-34	-4.50224e-35	1.09413e-35	-7.41952e-35	-4.93805e-35	-4.5022e-36	3.98687e-35	3.34608e-36	-4.91006e-35	1.54032e-35	4.49825e-35	-8.34954e-35	-1.34906e-34	-4.76321e-35	5.12322e-35	-1.29992e-34	3.75437e-35	-8.03523e-35	4.8363e-35	1.28702e-67
6.66655e-36	-6.41635e-36	1.82605e-35	1.29067e-35	-2.21235e-36	-3.53249e-36	-8.36975e-36	-4.21353e-36	1.8062e-36	-1.24589e-35	3.08556e-36	8.72822e-36	9.42677e-36	-1.7647e-35	-6.52369e-36	1.1599e-35	-4.40764e-37	-1.68877e-35	-1.09999e-36	-6.76037e-36	-4.11205e-36	3.25379e-37	2.56656e-36	1.07763e-35	-5.03013e-36	4.09232e-36	1.62967e-35	1.50657e-36	-7.69818e-36	5.32935e-36	2.38198e-69
7.67941e-38	-1.32164e-36	-5.15336e-38	-9.18932e-38	2.74183e-37	-1.60583e-36	-2.5104e-36	1.09935e-37	-2.32521e-37	1.15281e-37	-4.56814e-37	8.83457e-37	9.81537e-37	-6.40805e-37	-8.66023e-39	-7.18195e-38	2.84834e-37	-1.63704e-38	5.3984e-38	-5.9657e-37	-2.37083e-38	2.05029e-37	9.924e-38	1.45656e-37	-3.43822e-37	-1.60382e-37	2.89338e-36	-5.63825e-37	-3.46109e-37	-4.62153e-37	2.28483e-71
4.28947e-38	1.91848e-38	1.15238e-37	-1.76596e-38	3.10025e-38	5.74403e-38	-2.33842e-37	-1.37328e-37	4.7793e-40	4.06302e-38	6.24127e-38	-1.3557e-38	6.10891e-38	1.25971e-38	-4.26968e-38	8.50234e-38	3.47049e-38	5.03776e-39	-1.53541e-38	7.55601e-38	4.76763e-39	9.38135e-38	1.14677e-37	2.19989e-38	5.91098e-39	4.73471e-38	6.30572e-40	-1.12865e-38	-6.78671e-39	6.77545e-39	1.44404e-73
-3.95696e-41	3.07344e-39	-2.25624e-38	-2.1794e-39	-2.67124e-39	3.96802e-39	7.7115e-39	-1.47604e-39	-1.18354e-39	-5.19214e-41	8.63396e-39	7.31161e-39	-3.73538e-39	3.48404e-40	-2.25592e-39	-1.736e-39	6.26708e-40	6.21384e-39	-2.43874e-39	7.5776e-40	2.93449e-39	-7.2186e-39	-2.24223e-39	-9.86116e-40	-2.7955e-39	-4.06076e-39	2.01871e-39	-2.54696e-38	5.62137e-39	-2.09191e-39	1.58467e-75
-2.53992e-40	4.1382e-40	-2.20489e-40	3.94733e-41	-4.04159e-40	-3.24369e-40	-5.54016e-40	5.58212e-40	8.84079e-40	-1.29605e-40	-2.07486e-40	-5.88305e-40	-2.29399e-41	6.0035e-40	-1.53281e-40	-1.16845e-39	-7.57273e-40	4.16847e-41	2.63211e-40	-1.7298e-40	2.5451e-40	-4.47e-40	3.32318e-40	-8.48919e-40	1.28541e-39	-2.74965e-40	1.04906e-40	1.68869e-40	1.61733e-40	-9.82183e-41	7.68359e-78
8.07852e-41	-1.83417e-42	1.49894e-41	-2.55366e-41	-1.01961e-40	2.67524e-42	5.82523e-42	3.49314e-43	-3.36347e-41	-3.92213e-42	-4.48341e-41	8.27719e-42	7.17012e-42	9.25339e-41	-2.59202e-41	1.31085e-41	4.84548e-41	-2.01664e-41	1.75691e-41	-2.47975e-41	8.65278e-42	1.67833e-43	5.11987e-41	3.92415e-42	1.95112e-42	7.14928e-41	3.54688e-41	2.39468e-42	1.9526e-41	-6.94e-41	4.84928e-80
8.82442e-43	-6.59602e-42	-6.49811e-43	-8.45988e-43	-1.54566e-42	1.09062e-41	1.59712e-42	-1.68275e-42	-7.539e-42	7.34159e-43	5.08927e-42	5.01389e-42	-3.63644e-42	-1.18493e-42	1.91161e-42	-2.01656e-42	9.23183e-42	-2.45425e-42	-1.0438e-41	1.92352e-42	7.53842e-42	1.09267e-41	-3.35717e-43	-3.66622e-42	3.70808e-42	8.93687e-42	4.75005e-43	2.07683e-42	1.91237e-41	-6.04571e-43	1.16082e-81
1.16912e-42	4.8239e-44	-7.90094e-43	3.73538e-43	1.37378e-43	-2.02309e-44	6.74316e-44	-4.98798e-43	7.20862e-44	-7.95564e-43	-1.03206e-43	-2.57982e-44	2.61956e-43	-4.16996e-43	-1.80911e-43	1.08776e-44	-2.02097e-43	8.30345e-44	-4.31048e-44	1.46948e-43	6.13999e-44	-8.12814e-44	2.6859e-43	-5.31365e-43	-2.10219e-43	-3.98015e-43	-1.57095e-43	-6.4669e-43	4.80977e-43	9.99358e-44	4.65324e-84
-1.43182e-44	2.20742e-44	-7.50949e-45	-3.73952e-44	-2.99855e-44	8.44918e-45	5.89828e-44	4.06986e-44	-4.62911e-45	-6.22835e-45	-3.99269e-44	5.22238e-44	-6.15042e-45	3.40295e-45	3.43234e-44	3.80084e-44	9.33243e-44	-1.18955e-43	5.17839e-45	3.57057e-44	-1.7528e-44	-6.9424e-45	-7.74557e-45	-3.1267e-44	-2.292e-44	3.99465e-45	-4.15986e-44	2.57263e-48	-2.00798e-44	5.24675e-44	4.6289e-86
-1.34141e-44	6.7338e-45	3.23522e-46	-3.59142e-45	1.293e-45	-1.85983e-45	1.38289e-44	-3.01532e-46	-3.20046e-45	1.61059e-45	1.93052e-45	-5.24949e-45	4.84855e-46	-4.57114e-45	-6.17871e-46	6.2172e-45	2.82673e-46	-1.37335e-45	7.22073e-46	6.48443e-46	2.10229e-46	4.45712e-46	-4.07245e-45	3.81606e-45	8.62191e-45	1.02362e-45	-2.66869e-45	7.30174e-46	9.4342e-46	1.5849e-46	6.57287e-88
4.33298e-46	-2.99708e-46	-1.96027e-46	2.05942e-46	1.41006e-46	-1.08649e-47	2.22559e-46	-9.65052e-47	2.69551e-46	1.00155e-47	2.68678e-47	-3.9028e-47	-2.71679e-48	-5.12092e-47	8.06936e-47	-8.05681e-47	-4.73043e-47	1.61068e-46	6.78757e-47	-4.65914e-46	-1.12541e-46	4.20435e-47	3.08654e-46	7.24072e-46	-3.59879e-47	9.66211e-47	-2.22094e-47	8.3352e-47	5.40192e-47	-1.21063e-46	1.44738e-90
-2.97284e-48	1.00926e-47	-3.5197e-47	-2.10737e-48	2.72794e-47	-1.83682e-48	-5.70226e-47	2.34872e-47	3.50239e-48	1.24163e-46	-1.04306e-47	-2.52135e-48	-7.07e-48	1.89773e-47	5.16387e-47	4.54282e-47	-3.5813e-47	-1.80341e-47	3.85437e-48	-8.46754e-49	-1.45636e-47	-3.73687e-47	2.93396e-47	2.24225e-47	2.79668e-47	2.6812e-47	4.99122e-48	-7.34707e-48	-3.18216e-47	-2.151e-47	3.42398e-92
4.00362e-49	-4.68935e-48	1.7682e-50	-1.29933e-48	6.8266e-50	-3.33995e-49	-2.32842e-48	2.39784e-49	1.9516e-50	2.22912e-48	3.46609e-49	2.25145e-48	1.65497e-49	-1.25082e-48	-6.04454e-48	-7.29237e-49	5.36375e-49	-3.24897e-49	3.87135e-48	-2.5234e-48	2.73372e-50	1.29945e-48	2.36014e-48	8.55623e-49	8.86875e-49	-2.94571e-48	2.29816e-49	1.43662e-48	4.11248e-49	-6.18669e-48	1.58017e-94
1.8865e-49	3.66454e-49	-2.17317e-49	-2.87711e-51	5.55611e-49	-4.31338e-49	-8.5677e-50	-3.18323e-50	-1.07914e-49	-4.69085e-50	1.93959e-49	-3.10027e-49	-5.80157e-50	7.78339e-50	3.60455e-50	2.42886e-51	-6.35059e-50	1.82208e-50	-1.91991e-49	-1.48845e-49	-2.89599e-50	-1.1993e-49	-1.96148e-49	1.81125e-50	1.66106e-49	2.57728e-50	1.19214e-49	-2.07391e-49	3.67811e-49	-2.40156e-49	1.27438e-96
1.37373e-50	5.95486e-51	5.5455e-51	-1.28744e-50	-2.5998e-50	-1.99525e-50	-5.19654e-51	1.42313e-51	6.63779e-50	-2.29368e-50	4.22364e-51	-2.37907e-52	-1.39111e-50	1.68586e-51	-7.64025e-50	1.08893e-51	5.93824e-52	-1.0704e-50	-7.73146e-51	-8.21743e-51	2.56824e-50	4.7996e-51	9.50797e-51	-2.80048e-51	-3.22431e-50	1.73634e-50	-3.9072e-52	-1.37859e-50	-1.11178e-51	-4.3719e-51	1.50834e-98
-2.90101e-51	-1.5374e-51	2.53378e-51	3.40809e-52	-3.173e-52	2.23411e-52	5.81612e-51	7.64552e-52	1.15635e-52	-6.29667e-52	-1.3448e-51	1.11206e-51	-2.389e-51	5.06095e-52	-5.3328e-52	-5.0867e-51	2.34237e-53	-6.22845e-51	-2.2773e-52	2.05454e-53	4.8712e-54	2.61686e-52	-4.42754e-51	-2.34822e-51	-3.00174e-52	-2.82215e-52	2.19876e-51	-2.17983e-52	1.97655e-51	-1.30083e-51	1.62138e-100
4.88542e-53	-3.86194e-53	-2.26587e-52	9.29213e-53	-9.93749e-53	1.10191e-52	2.74194e-52	-1.51678e-52	2.55109e-52	-6.76863e-53	-8.56451e-53	1.819e-52	-7.17617e-53	-9.87045e-53	-1.51213e-52	1.37434e-53	1.255e-52	1.63897e-53	4.09433e-53	-9.23509e-53	3.3373e-53	7.43118e-53	9.51194e-53	1.20267e-52	-4.37481e-52	-1.936e-52	3.43905e-52	-6.79832e-53	-1.22892e-52	-2.34737e-52	8.10431e-103
2.04287e-55	1.69518e-53	2.17357e-55	-8.70428e-54	-1.41732e-53	1.77896e-53	6.66538e-54	-2.66862e-53	-6.92679e-53	-1.40322e-53	-1.01106e-53	-9.20663e-54	1.88917e-53	5.97857e-54	1.58133e-54	-9.753e-54	3.36756e-54	-7.29706e-53	4.72046e-53	1.49123e-53	2.14348e-53	6.6038e-54	-7.9708e-54	4.92986e-55	-9.43813e-55	4.38765e-55	7.47049e-54	3.83909e-53	7.53083e-54	3.05568e-55	1.72504e-104
3.29804e-54	-8.03788e-55	1.73112e-54	-5.75899e-55	-4.41955e-56	-4.13208e-55	-5.74865e-55	1.07348e-54	-1.67628e-54	-3.53408e-55	1.55958e-54	-4.5336e-54	5.21382e-56	9.79594e-55	1.52134e-54	3.05418e-54	2.30515e-54	-1.23212e-54	-4.13666e-55	-2.10086e-55	5.69506e-56	-2.28913e-54	2.59564e-55	8.31341e-56	-1.31358e-54	-4.98052e-55	1.29615e-54	5.79379e-55	-5.71673e-55	-7.16276e-55	7.22263e-107
5.94178e-56	-3.04295e-56	-1.62184e-55	5.37953e-58	-1.55182e-55	2.97987e-56	-9.6938e-56	-1.39516e-55	1.0714e-55	-5.3085e-56	-1.11956e-55	2.32013e-56	6.92674e-56	7.94419e-56	-2.05106e-56	-1.27286e-55	5.09489e-56	-4.30232e-56	1.69549e-55	1.54332e-55	2.27194e-56	-1.41081e-57	2.719e-56	-1.96238e-55	8.03965e-56	-6.08748e-57	-8.04741e-56	5.11883e-56	-5.79102e-56	-2.46859e-56	2.56031e-109
2.89138e-56	9.77796e-57	1.74183e-58	-1.09599e-57	1.18823e-56	5.15703e-57	-1.86172e-56	-9.06306e-57	5.62537e-57	-3.89141e-57	1.06987e-56	-1.99262e-57	4.63835e-57	2.80273e-57	1.90261e-57	9.01922e-57	7.9743e-58	-4.37627e-58	5.5072e-57	3.82599e-57	2.33385e-57	4.39619e-57	2.71666e-57	-2.43094e-57	-3.35626e-57	-1.41526e-56	7.49738e-57	2.56505e-57	2.0344e-57	-3.20262e-58	2.17138e-111
5.70086e-59	-7.4021e-58	6.50929e-59	8.40761e-59	1.04708e-58	-2.83552e-58	-1.18359e-58	-4.972e-59	1.5181e-57	7.24448e-58	-1.13631e-57	-4.66373e-58	2.1138e-59	3.21316e-58	-3.04645e-58	5.15913e-58	2.18843e-57	2.21674e-58	3.20995e-58	-2.41798e-58	-2.81455e-58	-6.41876e-59	1.82933e-58	3.10353e-58	-5.39084e-58	3.25072e-58	-4.16632e-58	-4.84387e-58	-5.39946e-58	-3.53196e-57	2.42549e-113
4.50445e-59	5.19485e-60	-3.37259e-60	7.62019e-59	4.80179e-60	-2.14207e-61	-2.95011e-58	3.53072e-59	-2.99609e-59	3.01806e-59	-2.06963e-60	-1.23931e-59	-1.74313e-60	-1.61203e-58	4.86004e-60	-8.28746e-59	2.44133e-61	-3.44471e-59	-3.87534e-59	-1.49343e-58	-7.7039e-60	-3.21296e-59	-4.34499e-59	7.30088e-59	-7.94965e-59	-2.29982e-60	-1.2007e-59	-3.49291e-59	-4.55403e-59	7.89275e-59	1.80317e-115
-4.53429e-60	-3.59149e-59	1.11905e-59	-3.52489e-61	-5.19105e-60	1.93648e-60	-1.66865e-59	-1.45902e-59	-8.64085e-61	4.06684e-60	-3.24052e-60	5.76375e-60	9.47629e-60	1.59297e-60	-9.13447e-60	-7.43152e-60	-5.41773e-60	9.83534e-60	-1.19052e-60	-4.03882e-60	1.31394e-59	3.24077e-60	-4.23774e-60	3.61341e-60	-1.21726e-59	7.7612e-60	7.84383e-62	-1.27524e-59	4.08834e-60	-4.75333e-60	3.01813e-117
-5.16937e-61	-8.10794e-61	1.13438e-61	4.13495e-61	3.97125e-61	3.26735e-61	3.11108e-61	-1.33586e-61	1.62887e-60	-1.58895e-61	1.32975e-61	-1.53282e-60	1.4833e-61	2.61595e-61	1.55799e-61	5.03275e-61	2.48566e-60	9.54471e-61	-1.11652e-60	1.66713e-60	9.00157e-61	-5.52451e-61	-2.61738e-61	-2.70272e-61	-1.58953e-61	-4.13568e-62	1.0799e-60	2.28015e-61	4.41253e-63	1.9656e-61	2.05575e-119
8.72696e-62	-1.10208e-61	-3.53832e-62	-3.67878e-62	8.62845e-63	1.30596e-62	-6.47501e-63	1.42966e-62	2.71038e-62	-2.14621e-62	-1.94003e-61	1.47278e-62	1.35773e-61	1.93355e-62	-7.78864e-62	-3.02592e-62	-5.30603e-62	-1.31777e-63	6.91439e-62	-6.76101e-62	4.16083e-62	1.04502e-62	4.49731e-62	5.13929e-62	2.11321e-62	-3.43103e-63	3.8257e-62	3.97583e-62	-1.42067e-61	1.09561e-62	1.30177e-121
5.43207e-63	3.88601e-63	-2.85121e-63	-1.08361e-62	-1.65241e-63	-1.66787e-64	1.16713e-63	-6.45468e-63	3.41638e-63	-2.56085e-64	-3.07599e-63	-1.02746e-62	3.73202e-63	-1.90061e-64	-1.00359e-63	1.16624e-62	1.62208e-63	-5.88757e-63	6.2779e-64	-1.32212e-62	-2.83788e-63	-9.09765e-64	3.32687e-63	-1.76504e-63	2.3915e-63	-1.07004e-63	-3.10243e-63	1.99925e-62	3.6879e-63	-2.63044e-63	1.16595e-123
-4.57057e-64	2.5384e-65	-3.42553e-65	2.42923e-65	-3.07321e-64	2.17836e-64	8.06199e-65	-2.11741e-65	4.02855e-66	5.59108e-64	7.77411e-64	2.18459e-64	5.07189e-65	-4.34604e-64	3.60744e-64	2.01907e-63	-2.38847e-64	-1.12968e-63	6.41894e-64	1.34901e-64	1.03674e-64	9.91234e-65	-2.60181e-64	3.20143e-64	6.56521e-65	1.09971e-63	-2.53338e-64	4.88484e-64	2.94988e-64	-5.43049e-64	9.57568e-126
1.13912e-64	-2.17005e-65	-2.40926e-65	-3.83905e-65	-6.0418e-65	-3.48465e-66	3.27148e-65	3.7446e-65	-2.5684e-65	3.00972e-66	-6.33833e-65	9.71112e-66	5.20498e-65	-5.33937e-66	9.02352e-65	1.80166e-65	-5.18578e-67	6.47105e-66	6.05626e-65	-9.33592e-66	1.71578e-66	1.05903e-65	7.51832e-65	3.26175e-65	8.39041e-66	1.06152e-65	3.19572e-65	-1.00406e-64	-6.62058e-66	-4.59475e-65	6.16906e-128
-6.58727e-67	-4.92393e-67	1.04827e-66	2.37034e-66	-2.65461e-66	-2.16462e-66	-5.32653e-66	-1.27936e-65	1.5397e-66	1.23753e-66	1.65094e-66	-1.1309e-66	-4.86197e-66	3.40263e-66	-2.84628e-66	-1.06602e-65	6.26863e-66	2.85487e-66	1.825e-66	-6.20143e-66	1.45186e-66	-1.79391e-66	-3.92629e-66	3.91289e-67	-3.85952e-66	-7.62867e-66	-1.24047e-65	1.08212e-66	8.26611e-66	-1.11047e-66	7.83873e-130
-6.19769e-67	-4.8679e-67	7.77422e-67	1.15458e-69	-9.49634e-67	4.83641e-68	-3.34286e-67	-5.90004e-68	-8.08933e-68	4.62955e-67	-2.71728e-67	-1.89644e-67	-5.49714e-67	-4.34883e-67	-2.38943e-67	7.55342e-67	-1.47823e-67	-2.00282e-67	1.20662e-69	8.81282e-68	-9.47993e-69	-4.83232e-67	3.28624e-69	3.2755e-67	-2.14232e-67	6.51994e-68	-2.49144e-67	-9.23217e-68	7.75482e-67	-2.41832e-70	4.8272e-132
6.75675e-68	-1.05596e-68	-9.08844e-68	-1.38995e-68	-6.41142e-70	-7.45539e-69	-8.01208e-68	9.13013e-70	-4.48326e-68	3.59335e-68	-3.52561e-72	-9.24939e-70	4.42025e-68	-4.13907e-68	1.66871e-68	-7.51682e-69	1.1551e-68	3.35482e-68	1.60397e-68	-4.23339e-68	6.09562e-69	5.22156e-68	2.34256e-69	3.30703e-68	1.70449e-68	1.08446e-68	-3.15402e-69	-1.70529e-68	8.79489e-69	-5.78955e-68	3.82195e-134
4.86565e-69	9.18311e-70	2.74522e-69	5.46769e-70	2.84616e-69	-6.24046e-70	-3.1688e-69	-7.147e-70	-3.19151e-69	-7.46539e-70	5.63869e-69	4.29357e-69	7.14065e-69	-4.63262e-69	-2.21058e-69	4.41663e-69	1.2653e-68	-1.45133e-69	3.83731e-71	6.40088e-69	1.04035e-69	3.55545e-70	5.68992e-69	4.52151e-70	-5.70461e-69	1.35819e-69	-2.65381e-69	-2.23536e-69	1.07532e-69	-1.8866e-69	4.9732e-136
1.17882e-70	4.73976e-71	-4.55564e-71	4.30151e-71	1.64843e-70	-4.99067e-71	1.91824e-70	4.71467e-71	-2.28821e-70	-1.10799e-70	-1.51008e-70	1.35941e-71	5.63757e-70	2.02664e-70	-1.95823e-71	7.09984e-72	-2.05078e-70	-7.87992e-71	-4.66129e-70	-1.14337e-70	7.71924e-72	1.22982e-71	-3.08274e-70	1.17264e-70	1.10538e-70	2.21722e-70	-3.98523e-71	-1.21666e-70	-1.09836e-70	-1.73827e-71	1.01345e-138
-5.33008e-71	-2.14679e-72	-5.57252e-71	-1.26053e-71	2.51493e-71	-2.09216e-71	1.18641e-72	5.74278e-71	5.32063e-72	-6.46942e-72	-1.88201e-71	4.12629e-71	-3.76427e-71	-6.15025e-71	-2.50949e-71	4.78146e-72	4.48738e-71	2.85281e-72	7.03975e-72	-3.39459e-71	2.80382e-71	7.39136e-72	1.78009e-71	2.40446e-71	-8.18005e-72	1.76379e-71	-4.7727e-72	-1.40342e-71	-2.65524e-71	1.7326e-72	2.47237e-140
1.86126e-73	-4.73518e-73	2.09558e-72	-2.5334e-74	-2.73503e-72	-2.05877e-72	1.14549e-73	-1.0028e-72	-1.68011e-72	1.69569e-73	-9.26001e-73	-1.81576e-72	-2.24054e-72	-1.43216e-72	-1.17165e-72	5.14981e-73	3.9235e-73	-6.2779e-72	-1.06342e-72	-1.09079e-72	-4.61572e-73	-9.63334e-73	1.28367e-72	4.01903e-72	1.31433e-72	-1.94396e-72	-1.75575e-72	2.25052e-72	-1.53931e-73	-9.66111e-73	1.08543e-142
6.96832e-73	-7.17844e-75	4.91273e-74	4.54233e-73	-2.47241e-74	-1.01751e-73	2.74653e-74	3.20542e-74	-4.85836e-73	-1.00624e-73	-2.40896e-73	-4.44218e-73	3.4649e-74	-6.898e-74	-5.03513e-73	8.62736e-76	-1.58402e-74	4.08623e-74	-8.52682e-74	-3.43511e-73	1.21947e-73	-8.04943e-74	-1.68724e-73	2.6565e-74	-4.17751e-74	1.15638e-74	-3.63795e-74	-1.63855e-74	-2.60067e-73	-4.20002e-73	1.89334e-144
1.59232e-74	1.31421e-76	-5.95211e-74	3.63995e-75	-3.26713e-75	1.36939e-74	-1.76292e-75	-3.60278e-76	-3.22003e-75	-2.52327e-74	-6.4162e-75	-6.4462e-75	1.62519e-74	2.07543e-75	-1.65935e-74	-2.32667e-76	1.06591e-74	-3.41452e-77	1.69432e-74	9.79752e-75	1.5771e-74	-8.48945e-75	-7.55953e-75	-5.95011e-77	-1.015e-74	2.11055e-76	4.8009e-74	1.70969e-74	8.64874e-75	8.01102e-75	8.99846e-147
-5.73319e-76	-2.23308e-75	7.22982e-76	1.17313e-75	-5.11919e-76	4.41806e-76	4.60913e-76	3.2611e-75	1.37822e-76	-2.02806e-75	1.26875e-75	-3.51081e-76	4.11002e-76	-6.49842e-76	-2.65322e-76	2.18522e-75	1.25245e-77	-9.74944e-76	3.93747e-75	-1.13307e-76	-1.08571e-75	-4.21052e-75	-1.86233e-75	-3.91839e-76	-9.02665e-76	1.6846e-76	-1.97692e-75	1.78409e-75	7.14188e-76	4.10735e-76	7.743e-149
5.62032e-78	1.01539e-76	9.67523e-77	-2.44087e-76	1.83898e-77	-1.72229e-76	-1.01721e-77	2.1743e-77	1.54235e-77	-5.61327e-77	-9.59845e-77	-5.33174e-77	5.17256e-77	-3.22016e-77	-9.90005e-77	-2.23663e-77	-2.91031e-77	1.95645e-77	-7.24513e-77	4.94088e-77	-7.02967e-77	5.51756e-77	-6.46369e-76	-4.94747e-77	9.82827e-78	2.45784e-76	5.54579e-77	4.51287e-76	1.5122e-76	9.35989e-77	8.75334e-151
3.78455e-77	-4.81914e-78	3.31258e-78	-1.43972e-77	-8.75893e-78	1.91871e-78	-3.35986e-78	5.58768e-78	4.92734e-78	-5.74933e-78	2.62939e-78	-8.41085e-78	3.2378e-78	1.08095e-77	5.77973e-79	3.49195e-77	7.23365e-78	6.17385e-78	2.52795e-78	2.23873e-77	7.16649e-78	4.2051e-77	2.01391e-78	-5.67592e-79	-2.61828e-79	-1.82059e-77	-4.50727e-78	1.93836e-78	5.37962e-79	1.79183e-77	6.3777e-153
-3.60803e-80	-7.99169e-79	-7.93126e-79	-4.63408e-79	-1.02338e-78	-4.32813e-80	-4.11769e-79	-1.94187e-78	-1.79082e-78	-1.07404e-78	1.10164e-78	1.88293e-79	7.52991e-79	2.29483e-79	3.90346e-79	5.37236e-79	1.50205e-79	2.67046e-79	-1.93874e-79	6.19317e-79	2.74999e-79	1.65467e-79	1.18302e-79	-1.87992e-79	3.17196e-79	-9.58572e-79	-9.17854e-79	-6.38612e-79	2.93409e-78	4.807e-79	2.49207e-155
4.48453e-80	-1.60848e-79	-1.99832e-79	-2.56941e-80	7.1355e-80	-8.30017e-80	-1.40782e-79	3.54739e-79	3.56403e-80	2.21691e-80	4.91602e-79	-7.60298e-80	1.19629e-79	2.11717e-79	5.80815e-80	-1.40555e-80	-2.70894e-80	3.78827e-80	-2.01765e-81	-1.109e-79	-1.52367e-80	2.9269e-80	-2.13384e-79	1.37527e-79	1.93198e-79	-1.72525e-81	-1.0843e-79	4.96647e-80	-2.63336e-79	-3.69883e-80	7.4031e-157
9.12515e-81	-2.23713e-81	-9.15543e-81	4.15704e-82	4.62185e-81	-4.54944e-81	-2.64544e-80	1.24914e-80	7.24179e-82	-9.90385e-81	3.33616e-81	2.17585e-80	-1.0503e-80	-4.46536e-81	-8.62032e-81	-1.0879e-80	-1.75766e-80	3.45777e-80	-6.76394e-81	-5.75352e-81	-4.63464e-81	-1.25995e-80	4.15591e-81	7.7519e-81	-1.87142e-80	-2.64474e-80	-1.2718e-80	-1.71968e-81	-4.33668e-81	9.22359e-81	5.13556e-159
5.28532e-82	4.30706e-82	2.21627e-81	1.07927e-81	-5.37661e-82	-1.26969e-81	3.85033e-82	-2.92104e-81	-4.70811e-83	-1.95883e-81	-9.89022e-84	1.67023e-81	-1.16463e-81	2.68284e-82	-7.19458e-82	-1.20773e-81	-9.00521e-82	-4.63182e-82	9.20222e-82	-4.24486e-82	7.19766e-82	-8.9355e-82	1.42745e-82	-6.14535e-82	1.95114e-81	3.28256e-82	6.78027e-82	-3.21379e-82	-1.15631e-81	1.29333e-81	3.84114e-161
-5.12049e-84	-3.71589e-84	-4.52678e-83	1.55696e-82	7.375e-83	-1.11142e-82	1.34888e-82	6.31779e-84	-3.07046e-83	4.29842e-83	3.61623e-83	-3.04347e-83	1.9627e-83	-5.69089e-83	-1.0546e-82	2.15024e-84	-5.61598e-84	-8.28535e-84	-4.66214e-83	-3.9061e-84	-6.04925e-85	-1.8579e-83	1.58622e-82	-2.72307e-83	-6.0416e-83	1.3199e-82	-1.64782e-82	-1.31442e-82	1.83481e-82	3.36099e-83	2.10965e-163
3.94109e-85	1.24374e-84	4.86249e-84	2.72811e-84	2.44953e-84	-1.18446e-83	-4.82788e-84	3.67719e-84	2.25981e-83	7.57236e-84	-1.59963e-84	1.10582e-83	-6.12757e-84	-1.08828e-83	-2.42268e-83	-5.46079e-84	5.56007e-84	1.14695e-83	3.91459e-85	1.05278e-84	-7.44294e-84	7.52042e-84	1.15192e-83	-1.48139e-84	2.21902e-84	-2.43239e-84	-1.72977e-83	-5.36367e-84	-6.35348e-84	-1.61668e-84	2.47388e-165
2.73687e-86	-7.07147e-85	1.58079e-85	4.05245e-85	-5.20876e-86	-6.057e-85	-3.06855e-86	-1.74947e-84	-1.17212e-84	6.18273e-85	-2.01254e-86	-3.48506e-85	-5.39098e-85	-4.43368e-85	-8.03701e-85	1.8248e-85	1.81005e-84	7.70613e-85	2.13193e-84	-3.81735e-85	-4.00931e-85	-6.01583e-86	-2.07568e-85	-2.69688e-87	-1.62087e-85	3.21051e-84	-1.1916e-85	-3.69279e-85	4.12698e-87	2.49861e-85	2.64807e-167
3.20303e-86	3.65039e-86	-2.91943e-86	1.08832e-85	3.03909e-86	-1.21918e-86	-2.49646e-85	4.35461e-86	-4.71622e-87	7.75136e-86	-3.09169e-86	-2.90989e-86	2.27826e-87	-1.69499e-86	7.69647e-86	-4.71964e-86	-2.18069e-86	-5.73161e-87	-1.14901e-85	1.17445e-85	-1.21927e-86	-1.54145e-86	-7.18622e-86	2.98811e-87	-8.70809e-88	3.21827e-86	2.18398e-86	2.52909e-86	8.69134e-86	-7.03512e-86	1.44344e-169
-2.94151e-88	-1.51694e-86	-2.15898e-88	-4.42245e-87	1.71761e-87	3.86864e-87	6.2469e-88	-7.9543e-87	-3.27944e-87	-2.11239e-87	5.42909e-88	1.1394e-86	-1.94602e-87	6.92864e-87	-1.2191e-86	2.26086e-87	-5.3796e-87	6.338e-87	-3.97644e-87	1.56204e-86	1.05677e-87	-2.09968e-87	1.77366e-87	1.62953e-86	3.4408e-87	-1.14542e-86	-1.8959e-86	-1.68545e-86	-1.46175e-89	2.37601e-86	2.63647e-171
2.66153e-88	-3.54484e-88	-1.38713e-88	-2.08813e-88	6.32888e-88	5.01263e-88	-2.50052e-88	1.00838e-87	-1.03489e-88	3.69284e-88	-2.50077e-88	1.20529e-88	4.02608e-88	-3.18852e-89	-1.97479e-88	-1.15235e-87	-4.06211e-88	-1.15485e-87	1.20825e-87	3.06359e-88	-7.72096e-90	-1.07241e-87	1.07495e-88	8.07462e-89	1.72987e-89	3.01695e-88	5.82981e-89	-3.30309e-88	-9.59363e-89	-3.40917e-89	8.17946e-174
-8.19337e-90	5.01417e-89	6.34921e-89	-5.76253e-90	-1.26686e-89	1.3197e-90	2.40489e-90	8.05709e-89	-5.55237e-89	1.41735e-90	-7.26415e-91	5.8864e-89	1.7619e-89	5.81083e-89	-4.48955e-90	-2.33561e-89	2.69708e-90	-1.62311e-90	-3.89151e-89	5.85084e-89	-8.20743e-89	1.5365e-89	4.36356e-89	6.91915e-90	8.19574e-89	1.16111e-90	-1.51435e-89	-2.88514e-89	-9.75033e-90	-9.04146e-89	5.40302e-176
-2.38124e-91	5.76528e-91	1.27025e-90	6.84815e-90	5.5511e-91	3.37022e-90	5.6005e-90	1.70789e-90	-1.80139e-90	-6.98208e-90	-1.21532e-90	1.16887e-90	-1.92118e-90	1.17258e-89	3.47031e-90	-1.80539e-92	-1.01016e-89	2.31689e-90	9.37099e-90	1.6403e-90	9.8498e-91	-2.63443e-90	-5.74719e-90	2.23607e-91	-1.4481e-90	-2.88491e-90	3.64116e-90	1.06773e-90	-3.3553e-90	-8.80323e-91	5.78673e-178
-8.37888e-92	-2.21909e-91	7.26886e-91	6.26251e-92	-1.11764e-92	2.14743e-91	-8.60284e-93	-3.55948e-91	1.58353e-92	1.82608e-92	-1.31517e-91	1.30013e-91	-4.45267e-92	4.67958e-91	-1.05305e-91	-4.3411e-92	-3.68733e-91	6.50466e-92	-8.30895e-92	-5.30004e-92	2.40616e-91	-6.66084e-91	-3.95933e-91	1.12695e-91	2.86779e-91	5.60704e-91	9.34316e-92	-5.07121e-92	-5.11291e-93	7.99037e-92	2.26556e-180
1.24555e-93	8.74346e-94	-8.06474e-92	2.62225e-92	-7.56185e-93	-9.98479e-94	-7.48249e-92	-1.57602e-92	1.85392e-92	-3.38737e-94	-7.30743e-93	-4.64388e-92	-2.74223e-93	3.80836e-92	5.23559e-92	-1.57737e-92	2.10289e-92	3.14157e-92	2.77536e-92	-3.90112e-92	-2.86073e-92	2.13401e-92	-9.97953e-93	-8.14376e-92	6.32614e-93	6.99615e-92	-1.58417e-92	3.58643e-92	5.49872e-92	-2.00097e-92	4.17234e-182
-4.9408e-93	-3.23267e-95	2.36467e-93	4.052e-93	-1.01469e-94	1.32519e-93	-1.52297e-94	-5.09839e-93	8.22518e-94	1.22532e-93	-3.49983e-94	-1.46296e-93	1.79555e-93	-7.20795e-93	-8.92082e-93	-3.25705e-94	-3.32954e-93	2.04985e-93	-3.28179e-93	3.79126e-93	4.38434e-94	-5.34729e-93	1.99657e-94	3.62826e-93	-7.82497e-95	6.25015e-94	1.59943e-93	-3.0495e-93	2.21676e-93	6.40244e-94	3.13512e-184
1.98071e-94	-1.0335e-94	5.27566e-95	-5.0041e-95	1.56649e-94	7.07398e-95	-4.52227e-94	3.1234e-95	-9.5255e-96	-1.76895e-95	9.6987e-95	-3.83601e-95	-2.14495e-94	9.08441e-96	1.08393e-95	-3.99252e-94	1.30013e-94	2.72036e-94	3.48564e-94	7.07541e-95	1.65059e-94	3.26064e-95	-4.22746e-95	2.86682e-94	3.57797e-94	7.0558e-95	-3.41784e-94	3.2477e-94	5.32636e-95	-5.61343e-94	1.51004e-186
-4.89949e-96	1.52652e-96	3.35789e-95	-6.47217e-96	2.30044e-95	-7.21165e-96	1.04245e-95	3.7134e-95	-1.57199e-95	2.10792e-95	-3.92354e-98	-4.279e-95	3.63467e-95	1.09633e-95	7.88919e-95	8.2537e-96	-1.0223e-95	7.77118e-96	3.16256e-96	-5.82355e-96	-5.97923e-96	-1.89096e-95	-1.61734e-95	-1.26247e-95	-2.12134e-96	2.15753e-96	-1.2674e-95	-2.1097e-95	-1.58517e-95	-4.58007e-95	1.75073e-188
-3.1238e-97	-1.35729e-96	-5.74529e-97	6.20135e-99	1.76541e-96	-9.05704e-97	4.27828e-96	-1.9828e-96	1.80034e-96	-1.08812e-97	2.41089e-97	1.74857e-97	4.42762e-98	3.39119e-97	-8.4103e-97	6.93436e-96	-6.04638e-98	7.78798e-96	1.56347e-96	-4.46246e-96	-1.11294e-97	-6.83896e-97	6.23087e-97	3.00011e-96	-4.0024e-96	-1.03771e-96	1.13498e-96	-1.0363e-97	-5.12052e-97	-3.1232e-96	2.01988e-190
-8.21923e-98	1.1754e-97	4.92066e-98	2.35639e-98	2.71869e-97	-5.78987e-98	-3.77127e-98	8.48278e-98	-4.01275e-98	-2.7111e-98	-7.01523e-98	3.98601e-98	2.44125e-97	2.11329e-97	-1.0323e-97	-1.04403e-97	1.47434e-97	-1.76636e-97	-2.5188e-98	-3.46131e-98	-2.90555e-97	2.42841e-98	-6.87939e-100	1.22489e-97	1.62751e-97	2.13317e-98	-5.07245e-98	9.58946e-98	9.77384e-98	6.04856e-98	4.50808e-193
2.44899e-99	-1.16981e-98	-5.52377e-99	9.50253e-99	-5.14573e-99	5.93451e-99	-8.53262e-99	-5.73053e-100	-7.49756e-99	-7.03281e-99	-6.64354e-99	-1.23774e-98	2.39436e-98	-9.83639e-99	4.51918e-99	4.34388e-99	-1.28534e-99	-4.73612e-99	-1.67621e-98	4.93678e-99	2.05105e-99	-2.73165e-98	-9.44742e-99	2.87971e-99	-2.42276e-99	-1.902e-99	5.33257e-99	-2.16844e-100	-6.00497e-99	-4.35472e-99	2.6812e-195
-3.45684e-100	-1.0235e-99	1.7305e-100	2.53966e-99	-6.73023e-100	-1.84936e-100	-4.15626e-100	-3.51185e-100	-5.59516e-100	-1.73288e-99	4.37527e-99	-7.93971e-101	-7.85465e-100	1.35208e-99	-1.66558e-100	-5.09442e-100	1.18143e-99	4.13362e-101	-5.50622e-100	1.96581e-99	2.48605e-99	-1.93065e-99	4.29805e-99	-1.14115e-99	-7.5294e-101	8.70111e-100	2.71256e-99	-1.4046e-99	2.78249e-100	2.97385e-100	7.91356e-197
-1.25271e-100	-2.78414e-100	9.31302e-101	6.78502e-101	-3.12961e-100	-2.5221e-100	2.07607e-101	-2.6963e-100	-2.94426e-101	9.10031e-101	1.75251e-100	2.06552e-100	-3.99891e-100	-1.3169e-100	-9.56404e-101	1.102e-101	1.11305e-100	-8.37135e-102	-1.72969e-100	9.03668e-101	2.24017e-100	-6.21268e-101	-7.80837e-101	-5.04161e-101	3.95061e-100	2.11314e-100	3.50762e-100	1.39285e-100	2.80993e-101	2.31521e-101	1.06793e-198
1.18292e-101	-2.23033e-101	-1.86043e-102	1.55341e-101	-5.23813e-102	2.3034e-102	-1.33023e-102	1.70027e-101	6.18234e-102	1.04046e-101	7.74163e-102	1.12959e-101	-2.23918e-103	-7.11843e-102	-6.26033e-102	-2.12006e-102	4.84284e-102	-5.773e-102	1.98104e-101	2.37163e-101	-3.39616e-102	1.17566e-101	-3.45184e-101	-5.3461e-102	7.72716e-102	-1.17447e-101	-9.84406e-102	-8.43351e-102	2.42295e-101	9.57267e-102	5.06008e-201
2.11329e-102	6.24728e-103	1.38526e-102	1.60159e-102	3.92232e-103	-7.93257e-103	1.69834e-102	-2.28268e-103	4.12822e-103	-4.20455e-102	-4.87079e-104	-3.68307e-103	1.83397e-102	-1.39192e-103	2.43169e-103	-1.2976e-102	-7.18138e-104	1.1466e-102	6.01619e-103	1.05012e-102	5.38666e-102	-4.63004e-103	-1.40771e-102	-4.66934e-103	8.69059e-104	4.05157e-103	-7.54484e-103	-1.98704e-102	-1.66049e-103	7.00398e-104	7.51087e-203
-1.23504e-103	-1.15282e-104	9.84711e-104	2.53463e-103	5.33485e-104	-8.49521e-104	-1.65751e-104	9.45908e-104	3.08473e-104	9.44618e-104	-2.41511e-104	4.69558e-104	2.65729e-104	5.74288e-104	-7.498e-105	7.01122e-104	-2.49047e-103	-2.06624e-103	-3.80677e-104	-1.40121e-103	3.11294e-104	6.59942e-104	9.16617e-104	-1.27518e-104	3.3181e-104	-6.22081e-105	-2.12989e-104	5.95429e-104	1.49335e-103	-1.9785e-104	2.9777e-205
2.21996e-105	5.21604e-106	-9.84649e-105	-2.92125e-105	-3.94293e-105	-2.41323e-105	-2.24021e-105	-5.17629e-105	2.86627e-105	-2.23968e-105	2.26032e-105	-2.34714e-105	3.11131e-105	-6.85855e-106	-6.59121e-106	1.64052e-105	7.06238e-105	-5.80759e-105	-1.87547e-105	2.30101e-105	-7.13954e-105	5.15228e-105	2.3195e-105	1.23665e-104	1.11633e-104	1.92046e-105	-7.99143e-105	-3.45917e-105	2.90956e-106	5.21546e-105	7.60666e-208
-9.56252e-108	-2.78611e-106	-3.54372e-106	5.43751e-107	-1.41131e-105	6.34417e-106	-5.90402e-106	6.92704e-106	7.32179e-107	6.55009e-106	-1.17357e-105	8.77018e-107	-1.06997e-105	-7.15726e-107	2.50166e-106	-1.64121e-106	-6.85751e-106	-1.11727e-105	1.06663e-105	5.33602e-106	1.49327e-105	5.70746e-107	2.70145e-107	-1.7073e-106	9.1837e-107	-4.46891e-106	9.58411e-107	-7.47239e-106	2.6272e-106	5.32057e-107	1.27393e-209
8.51516e-108	4.39274e-109	6.85726e-108	-7.11732e-107	-8.65749e-108	-7.78152e-107	3.50596e-107	1.03015e-107	3.69769e-107	3.42034e-107	-1.72483e-107	-8.34793e-107	-1.61788e-107	1.65987e-106	-1.59105e-107	5.10978e-107	-1.80559e-107	6.2794e-107	6.69926e-107	-7.07427e-108	-2.89546e-107	3.26603e-107	-1.61181e-107	4.37471e-107	-5.23929e-107	1.01229e-107	8.8086e-108	7.12483e-107	-1.03276e-106	3.54413e-107	8.59409e-212
4.70016e-109	-3.01969e-109	1.4507e-107	-1.59319e-107	-2.26388e-108	-1.51904e-108	-1.16269e-108	2.35681e-107	2.69776e-108	1.81381e-108	4.5067e-108	-1.10442e-109	2.64855e-109	-8.83537e-110	3.23905e-109	1.06543e-107	-1.3507e-108	1.00701e-108	-3.36358e-108	1.72264e-107	1.68699e-108	-1.71178e-108	7.39406e-108	2.11902e-108	4.34774e-108	-4.00389e-108	4.60427e-108	-8.85456e-108	1.08939e-107	2.66072e-108	1.80955e-213
-2.03657e-109	2.13003e-109	3.36717e-110	-9.16147e-109	8.22822e-109	-4.79653e-109	1.29691e-108	2.13782e-108	2.98229e-109	-1.6625e-110	4.86727e-109	8.98154e-109	-8.20559e-109	-9.43784e-109	3.58918e-109	1.47918e-109	9.62849e-110	1.56081e-109	-3.59094e-109	1.63484e-108	-3.61947e-109	7.65074e-109	-3.15853e-109	-9.96824e-109	8.00558e-109	3.2287e-109	5.83387e-109	-8.04318e-109	1.97478e-109	1.74604e-109	1.73812e-215
-8.71236e-111	1.40944e-110	-2.17816e-110	5.75671e-110	4.68253e-110	9.82495e-110	3.91169e-110	-3.75013e-110	-2.76406e-110	-1.03884e-110	-9.81193e-111	-6.82494e-110	9.09623e-110	-4.77626e-110	-5.80351e-111	5.09018e-111	3.61918e-110	7.46915e-111	5.47592e-111	2.2099e-111	2.77582e-110	-8.02214e-111	1.20274e-109	2.42646e-110	6.07358e-111	1.74377e-109	4.20343e-110	2.68506e-110	2.68549e-110	-7.68771e-111	8.60883e-218
1.88242e-110	5.87312e-111	-2.85211e-111	1.19875e-111	4.13716e-111	-1.51786e-111	1.28682e-110	-2.42486e-111	1.00494e-111	-7.74548e-111	1.41658e-111	2.08852e-111	9.95504e-111	-8.47123e-111	-4.30058e-111	4.05296e-111	6.09184e-112	1.1152e-111	6.16611e-111	-3.16954e-111	1.38651e-110	9.60958e-111	-1.18331e-111	5.61867e-111	-1.16543e-112	1.97624e-111	6.58492e-112	-5.47452e-111	-3.04251e-111	-1.69142e-112	1.27331e-219
2.0388e-112	-5.96558e-112	8.80039e-112	1.38138e-112	4.80959e-112	-4.52576e-112	9.04549e-112	-1.61081e-112	6.57951e-114	-4.55985e-113	-3.46067e-112	5.68018e-114	-3.57725e-112	9.44365e-112	7.89358e-112	-6.62174e-112	-2.20716e-112	1.84516e-112	-2.07318e-112	-1.76867e-111	2.49104e-112	-2.0563e-112	-6.07038e-112	-9.9565e-112	-8.85011e-112	-4.11344e-112	3.47024e-112	-1.16846e-111	-2.74067e-112	-4.32221e-112	1.20928e-221
-1.73682e-114	-1.20826e-113	-2.50601e-113	-1.08944e-113	9.63576e-114	4.23094e-113	-2.05081e-113	2.31593e-114	2.65833e-113	1.62269e-113	-7.00596e-114	-4.74447e-113	2.42676e-114	1.79325e-113	2.39962e-113	-8.56756e-114	-2.71724e-113	-4.45062e-114	-2.37736e-113	1.46899e-113	-7.84624e-114	-6.06801e-113	1.13602e-114	-9.31604e-113	2.39112e-113	-1.69093e-113	-1.83495e-113	-6.13412e-114	4.49561e-113	5.20566e-114	2.46944e-224
-2.47833e-114	-3.74882e-114	-1.75144e-113	9.55167e-116	8.2916e-115	5.53675e-116	-1.57204e-114	1.00075e-114	6.00814e-114	1.76256e-114	-9.63207e-114	-3.18389e-114	-9.3077e-115	5.79441e-115	-1.69378e-114	-6.23154e-114	-2.4939e-114	-2.51202e-115	-5.77142e-114	2.0423e-114	-1.60621e-114	1.8561e-114	-1.47547e-114	-1.66747e-114	1.34396e-114	-2.75082e-114	-1.71916e-114	-1.12577e-114	1.92671e-115	3.56023e-115	5.84651e-226
1.24937e-115	-2.19726e-115	4.6371e-117	-7.21702e-115	-1.37735e-116	-1.13841e-116	-2.1047e-115	1.93985e-116	-3.4481e-116	1.06624e-115	-4.86748e-116	-9.98131e-115	-1.67953e-115	-8.90174e-116	3.4008e-116	1.32856e-115	1.10417e-115	7.5482e-116	2.38911e-115	-2.39386e-115	1.41123e-115	2.74218e-115	7.747e-116	-3.86476e-115	-2.63813e-115	-5.48339e-117	8.66947e-115	-2.24996e-115	-1.10812e-115	4.50536e-117	2.96279e-228
2.2755e-116	-6.77322e-116	1.30402e-116	-1.9973e-117	3.36123e-116	9.90221e-117	1.04774e-116	-1.42651e-116	2.9309e-117	2.07603e-116	4.39335e-116	5.38883e-116	2.12212e-116	1.12651e-116	-7.49868e-116	-6.11802e-116	-8.14545e-117	4.55156e-116	-2.13241e-116	3.77531e-116	4.32196e-117	5.89662e-117	-7.18778e-117	-1.62963e-116	-2.61844e-117	8.04805e-117	6.77364e-116	-1.08311e-116	-4.24816e-117	-1.36999e-116	3.14092e-230
5.13513e-118	-6.19231e-119	-2.90514e-117	-6.10756e-118	-4.84389e-117	4.43932e-118	4.29935e-118	8.97616e-118	-1.60835e-117	1.80626e-117	1.29395e-117	-5.52958e-118	-2.93515e-117	2.58561e-117	-2.52965e-117	-1.00426e-117	7.13274e-117	7.458e-118	1.85456e-117	-4.18817e-117	-1.5692e-117	1.13709e-117	-1.45594e-117	-5.8138e-118	-1.00743e-117	3.78868e-117	-8.26988e-118	1.45444e-117	8.02456e-118	8.65507e-118	1.62456e-232
-9.45393e-120	-2.55165e-118	1.57451e-119	-7.95892e-119	-1.6818e-118	-1.60175e-120	-2.50969e-118	-3.51302e-118	-1.70159e-118	4.84186e-119	-4.02871e-118	3.80178e-118	-4.56541e-118	3.32255e-118	-2.73699e-119	7.90822e-119	6.4163e-118	-3.0761e-118	-1.47202e-119	5.71803e-118	-1.6828e-118	-8.24703e-119	-3.38336e-119	-1.11328e-118	-6.76754e-119	4.94743e-118	6.89859e-118	-8.22714e-119	3.09779e-118	-6.17709e-120	2.6606e-234
5.30749e-120	4.0186e-120	-6.88186e-119	5.47422e-120	-1.29413e-121	-1.02997e-119	1.15289e-119	-2.44059e-119	1.42179e-119	1.77254e-119	-7.51882e-121	1.10213e-120	-6.29169e-120	-3.056e-120	-6.24932e-120	-1.17316e-120	5.19049e-120	8.19213e-120	3.6428e-120	-1.76623e-119	-1.44527e-119	6.76875e-119	-5.59325e-120	1.21092e-119	-3.22863e-120	9.04534e-120	-8.68278e-120	4.75978e-120	-3.16905e-120	8.32638e-123	1.18404e-236
1.42965e-120	7.94601e-121	2.03658e-120	4.72135e-121	5.1521e-121	3.3905e-120	2.60758e-121	-5.21123e-121	1.79573e-120	-1.10722e-120	-9.90547e-121	-2.32888e-121	-1.77473e-120	-8.02262e-121	-2.43852e-122	-1.03058e-121	-3.89566e-121	1.97871e-120	1.91105e-120	-1.56149e-120	1.12326e-121	-2.75675e-121	-1.20685e-121	4.58691e-120	8.36694e-121	2.1125e-120	-1.54646e-120	-5.72406e-121	-1.86626e-120	5.55141e-120	1.0192e-238
1.36953e-121	4.30441e-121	-1.71037e-121	-4.9464e-122	-4.4582e-123	1.09724e-121	6.23365e-123	-2.01091e-121	-2.34094e-122	6.37275e-124	5.47385e-122	7.30523e-122	-1.27816e-121	-1.99276e-122	2.83324e-121	3.27463e-121	3.72818e-121	1.48926e-121	4.00934e-121	9.35914e-122	-2.71655e-122	8.69832e-122	3.12582e-121	6.77646e-122	-7.00314e-122	-3.17353e-122	2.02274e-121	-4.26146e-121	2.35577e-121	-1.30808e-121	1.24371e-240
-1.97046e-122	-1.07758e-122	-5.08128e-124	-2.41036e-122	-1.3137e-122	-3.25424e-123	-1.44166e-123	-6.57616e-123	4.72546e-123	-1.62915e-122	4.53598e-122	1.14502e-122	-4.72852e-122	-2.46639e-122	-3.33634e-122	4.78091e-123	-1.70385e-123	-6.4118e-123	1.72536e-122	9.28461e-123	-8.22048e-124	5.79939e-123	-9.35902e-123	1.33388e-122	2.11046e-123	6.71164e-123	3.52436e-123	-2.56899e-122	-1.95334e-123	4.75909e-124	9.22433e-243
2.94102e-124	-2.94348e-123	-1.46064e-123	-2.07415e-123	1.7154e-123	-5.3167e-124	1.08431e-123	2.41536e-124	3.69317e-124	-3.12367e-123	8.40386e-124	2.96605e-124	-5.13447e-125	9.09738e-124	3.51939e-123	5.94382e-124	-1.50829e-124	2.09204e-124	1.62043e-123	2.99165e-123	1.14151e-123	-1.37447e-124	-1.31036e-123	-3.92224e-123	-1.90977e-124	1.35181e-123	1.3728e-123	-1.30863e-123	-7.83169e-124	-9.72907e-124	8.09891e-245
2.76479e-124	-8.41313e-125	-2.09465e-125	-1.01342e-124	6.59406e-125	2.21975e-124	-9.96026e-125	-4.45993e-125	-2.59033e-124	-1.47311e-124	-8.53987e-125	-1.28478e-124	-5.13012e-125	2.60831e-124	9.52476e-125	1.24103e-124	1.779e-124	-1.05339e-124	9.06953e-126	3.70937e-125	2.13772e-126	-1.81838e-126	2.12483e-124	-1.55838e-124	-1.0328e-126	-1.23935e-124	-3.04444e-125	-2.86474e-124	-7.95465e-125	6.33298e-125	5.89834e-247
-1.22365e-127	-3.25754e-126	9.0731e-126	1.86999e-125	-1.09524e-125	1.5722e-126	-1.05162e-125	2.04486e-125	-3.59921e-125	1.63288e-126	-2.20738e-126	-4.71809e-126	4.7812e-126	1.13048e-125	-8.58207e-126	-9.62642e-126	2.32382e-125	-6.89225e-127	9.40654e-127	1.35313e-126	-2.8856e-126	1.68631e-126	-2.94102e-126	2.46772e-125	3.50929e-126	-2.30046e-125	9.00067e-126	1.18818e-126	-2.6892e-126	1.73689e-125	4.84086e-249
-7.26084e-127	1.24813e-126	8.54167e-127	7.71158e-127	4.16264e-127	-1.73484e-126	-9.73259e-128	3.50243e-127	2.85666e-126	-1.0677e-126	-1.21649e-126	1.13102e-127	2.25782e-127	-2.23871e-126	-1.39282e-127	-2.98889e-127	-2.05648e-126	-4.21765e-127	-6.63509e-127	8.07324e-127	2.20534e-126	3.9074e-128	5.81213e-127	-2.59717e-127	2.08606e-126	6.14491e-127	-1.05357e-127	-9.36494e-127	-2.38952e-126	2.40406e-127	4.48434e-251
1.27253e-128	-4.33875e-128	-5.24902e-128	1.42273e-127	1.60593e-127	-7.42008e-128	-6.29571e-128	-2.78115e-128	-1.38936e-127	-4.42189e-128	6.96161e-129	4.00917e-127	4.28914e-128	-3.71705e-128	2.53984e-127	-2.50652e-127	4.05369e-128	4.00098e-128	-3.27372e-128	-1.61758e-127	9.7207e-128	-2.29724e-128	-1.29336e-127	-3.35616e-128	-1.95096e-128	4.5416e-128	-1.8473e-127	-1.27453e-128	5.98827e-129	-3.67018e-128	4.70098e-253
2.48804e-129	-6.49473e-130	-3.67276e-129	3.76631e-129	1.95643e-129	-1.1425e-128	-8.77662e-129	-3.44375e-129	3.79924e-128	1.64024e-128	-4.66986e-129	-4.27596e-129	-2.2373e-129	2.66691e-129	9.86612e-129	-4.03421e-131	-2.53773e-129	2.15452e-129	4.06899e-129	3.6315e-130	-2.1045e-130	8.42917e-130	-5.08234e-130	5.02395e-129	3.76076e-129	5.39668e-129	6.33926e-129	8.3301e-129	-3.44288e-129	2.05906e-130	2.33831e-255
8.66942e-131	-4.9857e-130	8.8415e-130	1.05162e-130	8.12158e-130	7.28348e-130	2.38729e-129	1.74321e-129	-3.19112e-130	6.04284e-130	2.313e-129	-1.1862e-129	-1.24216e-129	7.31565e-131	9.20084e-130	1.25181e-129	1.14448e-129	-4.37229e-130	-2.12309e-130	-2.63354e-130	-2.6712e-131	5.0143e-130	-1.04204e-131	-1.86214e-130	-7.78823e-131	-1.26831e-130	2.79317e-129	-1.18734e-130	1.96657e-129	-1.12604e-130	3.57834e-257
-2.78832e-131	-8.37118e-132	8.07915e-131	3.96266e-131	-4.70453e-131	-5.45624e-132	5.41654e-131	-5.77071e-131	1.75356e-131	1.91789e-131	-3.15294e-131	-3.25905e-132	7.1795e-131	1.59568e-130	-3.10054e-130	-1.17796e-130	4.6659e-132	7.34872e-132	-1.58398e-131	-9.98568e-131	-8.27488e-131	-1.21183e-131	3.9445e-131	5.25723e-131	-2.52826e-131	-2.90343e-131	-1.59167e-131	4.99366e-131	2.3121e-130	-2.83019e-132	2.39066e-259
1.827e-133	3.34307e-133	2.97102e-132	5.03321e-132	-2.35579e-132	-8.5833e-132	1.6498e-133	-7.92051e-132	1.14971e-131	8.0925e-133	5.93281e-132	5.26294e-132	1.46538e-131	-2.33969e-132	7.7076e-132	1.44103e-131	2.4353e-132	9.49589e-132	-2.62222e-131	2.52138e-132	9.34982e-133	-1.22635e-131	-9.1796e-132	2.50071e-133	1.76197e-131	3.95806e-132	-9.03819e-133	-1.63831e-132	8.67223e-133	2.75801e-132	2.22294e-261
2.79152e-133	-1.37664e-133	-1.29002e-132	-1.20938e-132	8.12425e-133	-2.19478e-133	-6.5176e-133	1.26279e-133	-4.32533e-134	3.53608e-133	-8.9922e-134	2.78452e-133	-8.99392e-133	3.70873e-134	7.54436e-133	2.33484e-133	-1.14289e-133	4.17617e-133	-9.16099e-134	-2.49753e-133	3.19063e-133	2.60331e-133	4.28324e-134	-8.68473e-133	1.78852e-133	3.82933e-134	-9.31175e-136	-5.08433e-135	1.65176e-132	5.97046e-133	1.03212e-263
2.83114e-134	3.81172e-134	3.7402e-134	-3.1452e-134	-1.14998e-133	-1.20011e-133	-8.0878e-135	-1.16392e-134	-3.3692e-134	1.87824e-134	-6.50215e-134	-6.83185e-134	-1.66815e-134	6.68303e-135	-7.787e-134	5.16591e-134	1.34153e-134	-6.66887e-134	-2.3667e-134	5.21498e-134	-2.28452e-134	-5.35606e-134	4.64313e-135	7.23726e-134	8.38289e-134	3.81508e-134	-1.66655e-134	2.01231e-134	-4.09254e-134	-7.18482e-134	8.44688e-266
6.0439e-136	-9.46271e-136	-3.72733e-135	-5.66971e-135	5.01788e-135	1.12615e-134	1.69693e-135	-7.78316e-136	8.0094e-136	-1.5106e-135	4.71177e-135	-5.80112e-135	-6.19249e-135	1.41602e-134	-1.31535e-136	7.33895e-135	-6.19885e-135	-1.13336e-134	-2.49262e-135	3.12431e-135	2.9736e-135	-5.22969e-135	1.0008e-134	5.23869e-136	3.57338e-135	-3.62253e-136	-1.39929e-135	1.13061e-134	-4.72672e-135	-4.33411e-135	1.05759e-267
3.95582e-136	-2.47783e-137	1.71164e-136	2.18987e-136	2.96321e-136	-1.05497e-136	-6.21658e-136	-2.60904e-137	1.35746e-136	1.13197e-135	-5.56298e-137	2.54798e-136	3.0795e-137	2.75777e-136	-1.15645e-136	4.64753e-137	-1.66109e-136	-8.70705e-137	6.32766e-137	1.34416e-135	5.95241e-137	7.3316e-137	-5.12776e-136	-1.28637e-136	9.19969e-137	-3.26469e-136	9.93998e-136	-8.8287e-136	1.2371e-136	-2.37036e-136	6.26914e-270
-1.68106e-137	2.1225e-138	-3.418e-137	2.7699e-138	3.1529e-137	-1.39522e-137	-1.45094e-137	2.8184e-137	-1.49599e-137	-1.60744e-137	-6.22256e-137	-3.94263e-138	-1.01869e-137	-2.66212e-137	-8.33527e-137	-2.7257e-138	-5.96457e-138	1.54224e-137	-9.71219e-138	4.21767e-137	-1.50068e-137	-6.48692e-137	1.00908e-137	1.53527e-137	7.47173e-138	3.06156e-137	-1.64312e-137	-7.7026e-138	-4.78221e-137	-3.03373e-137	2.72411e-272
9.87984e-138	4.13269e-139	-3.49382e-138	-8.23275e-138	-3.35941e-138	3.4618e-138	7.55799e-139	2.04169e-139	-1.95351e-138	-1.25627e-138	6.39634e-138	-4.40288e-138	1.22681e-137	2.07048e-138	8.19419e-139	-9.10069e-138	7.93713e-138	-3.16919e-138	-2.44375e-138	2.3889e-138	-3.79635e-138	1.21642e-137	-2.01529e-138	4.26571e-139	-1.29069e-138	4.59828e-138	9.76357e-139	8.44884e-139	4.03321e-138	4.93805e-138	8.22103e-274
-4.14368e-139	1.34622e-139	-8.09158e-140	-1.19158e-139	2.15154e-139	-7.93704e-139	-8.40567e-140	-4.91682e-140	1.66236e-139	4.6495e-139	2.94948e-139	5.97781e-140	4.93071e-139	-5.43681e-142	7.10124e-140	-1.7278e-139	3.92481e-140	1.45019e-140	7.46852e-141	5.98791e-140	5.23126e-139	-1.19706e-139	3.25848e-139	3.67441e-140	6.55858e-140	-2.25589e-139	2.84767e-140	2.44764e-139	3.06622e-140	6.53184e-140	2.03073e-276
6.30663e-141	6.46191e-141	1.11528e-141	2.70524e-141	2.74409e-140	8.21281e-141	8.73922e-140	-1.9305e-141	1.50653e-140	-1.65933e-140	-1.28273e-140	-7.60239e-141	-6.5753e-140	-1.25156e-140	-2.93373e-140	-3.03214e-140	-9.42871e-141	2.6326e-140	-5.31476e-141	-1.47451e-140	-2.05991e-140	4.02254e-140	1.40866e-140	8.2945e-141	1.89611e-140	7.63459e-140	-4.93194e-141	-1.56169e-140	-1.47412e-140	-2.15249e-141	2.55521e-278
3.39797e-142	3.39854e-141	5.55205e-142	-1.64337e-141	-4.67288e-142	-7.67474e-142	-2.08117e-141	6.83382e-141	-8.2187e-142	2.06341e-141	6.05193e-142	2.04718e-142	9.27814e-143	1.59795e-142	-4.84694e-141	2.39709e-142	5.84184e-142	-1.38445e-141	4.19075e-141	-3.34693e-141	-6.89072e-141	-2.23264e-142	3.98428e-141	1.53686e-141	-6.69154e-142	6.32565e-142	1.00998e-141	-1.27639e-141	-8.62714e-142	-3.05618e-141	2.05812e-280
1.74311e-143	-3.20306e-142	4.30228e-143	-1.4104e-142	2.46006e-143	1.83493e-143	1.30926e-142	-1.38503e-142	1.72963e-142	-1.90571e-142	-1.18116e-142	1.03245e-142	5.19082e-143	-2.22348e-142	1.76663e-142	1.23697e-142	3.05304e-143	3.00806e-143	3.83379e-142	-1.4577e-143	-5.12193e-142	2.66338e-142	4.96821e-143	2.81972e-142	1.63053e-143	3.36078e-142	-1.67766e-142	5.73539e-142	3.7174e-142	1.39724e-142	1.5437e-282
8.31335e-144	-4.71812e-144	-3.16777e-143	4.71796e-143	5.36434e-143	-5.77732e-144	3.28221e-144	-3.78733e-144	-3.31857e-144	-8.12738e-144	-5.64004e-143	-1.48277e-143	-1.99342e-144	2.98876e-145	-4.89549e-143	1.10658e-143	1.73016e-144	2.14895e-143	8.29945e-144	-4.09456e-144	-4.19869e-143	3.1363e-143	-2.10356e-143	-2.02571e-143	-4.65984e-145	7.13545e-144	-9.29138e-144	9.04305e-144	-1.12088e-143	-3.37645e-143	1.78926e-284
-9.01942e-146	3.05709e-145	4.0449e-144	-3.02272e-144	2.32782e-144	1.95174e-144	-3.53932e-145	-8.78026e-145	-2.66678e-144	-8.43293e-145	-9.02251e-145	-4.52498e-144	-1.76153e-144	-1.11973e-144	9.70715e-145	6.00531e-145	-6.87919e-145	7.71045e-145	-2.28903e-144	1.46902e-144	-9.76559e-145	-3.17047e-146	-2.83633e-145	4.42749e-145	-6.26257e-145	9.57216e-145	-1.42593e-144	-8.7071e-145	7.29391e-145	-4.62281e-144	1.06195e-286
8.74614e-147	2.11407e-145	-2.6298e-146	8.30826e-147	8.86175e-146	1.76984e-145	2.17476e-145	8.59015e-146	1.61772e-147	-2.71511e-147	-1.59574e-146	-4.05216e-145	-1.65919e-145	9.22643e-146	-5.5179e-146	1.2688e-145	-2.621e-146	-9.00475e-147	-2.69763e-145	2.16202e-145	-3.98896e-146	3.71646e-146	7.99428e-146	2.05421e-145	7.15387e-146	-1.58887e-145	8.24054e-146	1.10975e-145	2.83907e-146	-2.96681e-146	5.82031e-289
1.23365e-146	1.23341e-146	-9.59307e-147	-2.68514e-147	-1.53374e-146	-1.44221e-146	-2.26608e-146	7.56269e-147	-4.28431e-147	-1.59196e-146	-7.53888e-147	-7.28285e-147	6.06413e-147	1.68519e-146	5.83208e-147	5.63611e-147	1.29717e-146	3.10336e-147	3.81043e-147	-1.07939e-146	-4.76202e-147	-3.2263e-146	1.80435e-147	3.03035e-146	3.28757e-146	1.53229e-147	1.68627e-147	9.59984e-147	-1.17448e-146	-1.86028e-147	5.79932e-291
-3.75191e-149	3.3731e-148	2.24209e-148	2.77226e-147	-7.61355e-149	-1.27459e-147	-2.21717e-148	3.94462e-147	2.70042e-147	-3.16982e-147	1.99626e-148	-1.13851e-147	7.36623e-148	-8.58812e-148	-1.47747e-147	6.54464e-148	-3.96839e-148	4.55706e-148	2.30717e-148	7.16795e-148	-4.56591e-148	-8.73791e-148	-4.72308e-149	-6.18347e-148	-8.78736e-148	2.19286e-148	1.73539e-148	-2.48194e-148	1.16569e-147	-1.38125e-148	5.22366e-293
4.3597e-149	5.09356e-149	3.31307e-149	6.35944e-149	-3.55326e-149	-1.30381e-148	1.61338e-148	-2.14025e-149	3.08656e-148	-5.68143e-149	8.87237e-149	1.51106e-148	-1.64443e-148	1.69652e-149	-2.14755e-149	2.37046e-149	8.5603e-149	-1.34439e-149	-2.61309e-149	2.60345e-149	-1.32416e-148	3.29503e-149	-3.96689e-149	-1.98247e-149	-1.1224e-148	-5.95764e-149	-1.59728e-148	-5.73295e-149	-4.30657e-149	4.02101e-149	2.89814e-295
2.40232e-150	-5.83501e-150	4.3304e-150	4.00985e-150	-3.99618e-150	-1.03336e-149	-7.76918e-150	1.4036e-149	-1.51666e-149	-5.73131e-150	-1.9811e-149	2.96834e-150	-1.57577e-149	-2.10842e-151	-1.6498e-149	2.5194e-150	-2.67665e-150	1.26746e-150	-3.4679e-150	-1.15306e-150	-3.7501e-150	-3.14953e-150	1.55474e-149	4.15483e-150	6.78372e-150	1.42483e-150	3.95304e-150	-1.00033e-149	-6.95523e-150	-1.69817e-149	2.4514e-297
-2.85388e-150	4.34301e-152	-1.73189e-150	-5.84002e-151	2.20761e-152	1.26513e-150	6.20962e-151	1.44262e-151	-2.95133e-151	3.33316e-151	8.28361e-151	-4.88252e-151	-2.40828e-150	9.33282e-151	7.23229e-151	-1.8824e-151	9.13463e-151	-6.31713e-151	-6.1317e-151	1.50976e-150	-4.47135e-151	-1.37779e-150	-1.93013e-150	2.49315e-150	6.84455e-151	-1.24854e-150	9.60789e-152	-4.0391e-151	-3.74144e-151	-1.0282e-150	4.11717e-299
-6.81015e-153	-7.90083e-152	4.7495e-152	2.17597e-152	2.61163e-152	8.1476e-152	4.34311e-152	5.34746e-152	8.01524e-153	-1.26795e-151	2.23892e-151	-6.08055e-152	-4.71026e-152	-1.08946e-151	9.70773e-152	2.5394e-152	1.53755e-152	-8.03554e-152	-7.58229e-152	-7.62581e-152	5.76993e-152	8.53917e-152	1.57159e-151	-4.42327e-152	7.40671e-152	-1.70351e-152	8.64163e-152	9.63214e-152	1.99171e-151	2.42115e-151	2.91552e-301
1.24049e-153	-4.87372e-153	-3.13207e-153	-6.29749e-154	1.52826e-152	-2.91978e-154	2.58267e-152	1.05471e-153	1.48141e-153	1.88642e-152	9.47663e-153	-4.61375e-153	-1.31913e-153	-3.78334e-153	-9.36494e-155	4.62075e-153	-3.17258e-154	1.28798e-153	4.02013e-153	6.53962e-154	1.13938e-154	-1.46128e-152	2.63136e-153	1.53974e-153	7.3272e-153	5.61186e-153	-5.2583e-154	2.68844e-153	-3.61033e-153	-8.6175e-154	1.79148e-303
-9.33299e-154	-9.06223e-155	-1.04331e-153	9.37544e-154	-1.00879e-154	-1.04934e-154	7.86932e-154	-5.75313e-154	2.42848e-154	-1.86188e-154	2.46935e-154	-2.51448e-154	1.48689e-154	2.73838e-154	8.85041e-154	-2.29519e-154	3.23272e-154	-5.67725e-154	-2.64167e-154	1.14979e-154	-3.28967e-155	1.05164e-153	-1.89377e-153	-2.88607e-154	-1.87909e-153	-4.73881e-154	5.54314e-154	-8.82388e-154	5.53981e-154	1.70373e-154	1.5433e-305
1.20286e-154	1.27253e-155	3.74654e-155	-1.81628e-155	-9.84795e-155	6.97219e-155	-4.50914e-155	4.49612e-155	6.85499e-155	-5.11015e-155	9.77051e-155	-2.79857e-155	4.41414e-155	-2.45339e-155	-1.87883e-154	-8.17845e-156	-8.68699e-155	-9.02437e-155	1.3508e-155	4.85926e-155	9.34017e-155	1.33474e-155	5.77518e-156	5.62277e-156	-4.53209e-155	-5.58649e-155	1.91354e-155	-2.05987e-155	-9.18671e-155	-7.52204e-156	1.32198e-307
4.50072e-156	-1.98991e-156	8.43524e-156	-1.59267e-155	1.30735e-156	3.64393e-156	-3.93869e-156	-1.69176e-156	-6.32087e-156	-2.2345e-156	1.14587e-156	-3.72661e-156	-5.09375e-156	-3.14489e-156	-3.27775e-156	-1.17136e-155	-1.5068e-156	1.07888e-156	-4.46782e-158	-1.03352e-155	2.83999e-156	7.73602e-156	-2.57763e-156	-3.59095e-156	-2.66583e-156	2.68162e-156	2.20763e-156	3.54473e-157	-3.48845e-156	-4.12631e-156	0
6.78766e-157	7.08217e-157	1.51987e-157	-4.06845e-158	1.90731e-157	-6.62492e-158	2.36561e-157	-6.45008e-157	1.04561e-157	-3.19704e-158	-1.30806e-157	3.14692e-158	-7.43217e-158	-3.3062e-157	2.77273e-158	-1.23343e-157	3.07971e-157	1.2436e-156	7.77801e-157	1.01637e-157	2.26124e-157	1.31092e-156	-9.88069e-157	1.11391e-157	2.54747e-157	1.64473e-156	2.9865e-157	-4.51167e-157	5.06385e-157	2.26707e-157	0
5.00281e-158	-7.74486e-159	-3.5111e-158	8.31499e-159	-1.55325e-157	2.26788e-158	-1.19431e-158	-2.36858e-158	9.84586e-159	5.21682e-159	4.76294e-158	-1.71737e-159	5.96818e-159	5.8145e-158	7.03404e-158	3.29798e-158	-9.39977e-159	1.35459e-157	-9.51224e-158	2.25769e-158	6.05579e-158	1.08635e-158	-9.74139e-159	4.95771e-158	-5.33224e-158	1.06316e-157	3.34818e-158	-2.39632e-159	-1.00724e-157	6.67126e-158	0
3.97534e-159	-8.3439e-160	1.40236e-159	-3.27135e-159	-9.78879e-159	-8.46701e-159	-2.57197e-160	4.51428e-159	4.09356e-159	-9.3877e-159	1.99186e-160	-2.4607e-161	1.64074e-159	-5.87509e-159	-2.91504e-160	6.2091e-159	-2.824e-159	-5.53466e-159	-1.36343e-160	-2.28143e-159	1.56523e-159	3.80717e-160	3.79236e-160	-1.27717e-159	-8.12584e-159	-1.65518e-159	-2.91338e-159	1.64972e-159	-5.43786e-159	-6.98613e-160	0
-2.00793e-160	-4.64032e-160	-1.21129e-160	-2.22097e-160	-3.32956e-161	6.06442e-160	-4.08783e-161	9.81074e-161	-4.57273e-160	-3.97136e-160	-2.09122e-160	3.26893e-160	-9.6213e-160	-9.23549e-161	2.12026e-160	-1.84659e-160	1.22872e-160	1.83669e-161	7.01751e-161	-9.08034e-160	2.34586e-161	-1.71882e-160	-5.19941e-162	-2.7023e-160	1.40726e-160	4.24631e-160	3.73128e-160	-9.93184e-161	7.58784e-161	1.01145e-159	0
-1.75381e-161	-3.06687e-161	-4.92387e-161	-2.8119e-162	2.08327e-161	-4.61126e-161	1.73754e-161	3.8465e-163	-4.46224e-161	-3.06483e-161	1.47399e-161	2.60591e-161	-9.57747e-162	-3.32763e-162	3.26449e-162	4.46479e-161	1.4712e-162	-6.01329e-162	-1.98114e-161	-9.98438e-162	-2.70822e-161	-8.34154e-161	-8.51088e-161	2.09973e-162	-1.81794e-161	1.35042e-161	5.05322e-161	3.81515e-161	1.15795e-160	4.19553e-162	0
-5.86911e-162	-2.45633e-163	-3.47681e-162	1.3408e-162	1.8677e-162	-1.07326e-162	1.35667e-162	9.25349e-164	-1.47321e-162	-3.68344e-162	-5.20983e-162	1.4205e-162	2.08669e-162	6.09051e-162	-2.93228e-162	2.76447e-162	-4.46815e-164	2.48427e-162	-6.43115e-163	1.58549e-162	-5.94415e-163	3.4256e-162	-5.33583e-162	2.99715e-162	-3.95745e-162	3.28158e-162	2.01734e-162	6.84419e-162	3.49101e-162	-2.22995e-162	0
9.33794e-163	1.67685e-163	-2.23373e-163	-6.98869e-163	-6.05939e-163	-1.67212e-164	6.19374e-163	-1.4075e-163	-9.29709e-163	5.89813e-164	-1.2742e-163	4.49143e-163	-2.30159e-164	-8.1229e-163	-2.6983e-163	3.64436e-163	1.58271e-163	-1.21936e-163	-1.97696e-163	5.27578e-163	4.09815e-163	3.23425e-163	-4.58457e-163	1.2347e-165	-3.8099e-163	3.29162e-163	-5.04103e-163	-1.44081e-163	1.16291e-162	1.66991e-163	0
9.33794e-163	1.67685e-163	-2.23373e-163	-6.98869e-163	-6.05939e-163	-1.67212e-164	6.19374e-163	-1.4075e-163	-9.29709e-163	5.89813e-164	-1.2742e-163	4.49143e-163	-2.30159e-164	-8.1229e-163	-2.6983e-163	3.64436e-163	1.58271e-163	-1.21936e-163	-1.97696e-163	5.27578e-163	4.09815e-163	3.23425e-163	-4.58457e-163	1.2347e-165	-3.8099e-163	3.29162e-163	-5.04103e-163	-1.44081e-163	1.16291e-162	1.66991e-163	0
9.33794e-163	1.67685e-163	-2.23373e-163	-6.98869e-163	-6.05939e-163	-1.67212e-164	6.19374e-163	-1.4075e-163	-9.29709e-163	5.89813e-164	-1.2742e-163	4.49143e-163	-2.30159e-164	-8.1229e-163	-2.6983e-163	3.64436e-163	1.58271e-163	-1.21936e-163	-1.97696e-163	5.27578e-163	4.09815e-163	3.23425e-163	-4.58457e-163	1.2347e-165	-3.8099e-163	3.29162e-163	-5.04103e-163	-1.44081e-163	1.16291e-162	1.66991e-163	0
9.33794e-163	1.67685e-163	-2.23373e-163	-6.98869e-163	-6.05939e-163	-1.67212e-164	6.19374e-163	-1.4075e-163	-9.29709e-163	5.89813e-164	-1.2742e-163	4.49143e-163	-2.30159e-164	-8.1229e-163	-2.6983e-163	3.64436e-163	1.58271e-163	-1.21936e-163	-1.97696e-163	5.27578e-163	4.09815e-163	3.23425e-163	-4.58457e-163	1.2347e-165	-3.8099e-163	3.29162e-163	-5.04103e-163	-1.44081e-163	1.16291e-162	1.66991e-163	0
9.33794e-163	1.67685e-163	-2.23373e-163	-6.98869e-163	-6.05939e-163	-1.67212e-164	6.19374e-163	-1.4075e-163	-9.29709e-163	5.89813e-164	-1.2742e-163	4.49143e-163	-2.30159e-164	-8.1229e-163	-2.6983e-163	3.64436e-163	1.58271e-163	-1.21936e-163	-1.97696e-163	5.27578e-163	4.09815e-163	3.23425e-163	-4.58457e-163	1.2347e-165	-3.8099e-163	3.29162e-163	-5.04103e-163	-1.44081e-163	1.16291e-162	1.66991e-163	0
9.33794e-163	1.67685e-163	-2.23373e-163	-6.98869e-163	-6.05939e-163	-1.67212e-164	6.19374e-163	-1.4075e-163	-9.29709e-163	5.89813e-164	-1.2742e-163	4.49143e-163	-2.30159e-164	-8.1229e-163	-2.6983e-163	3.64436e-163	1.58271e-163	-1.21936e-163	-1.97696e-163	5.27578e-163	4.09815e-163	3.23425e-163	-4.58457e-163	1.2347e-165	-3.8099e-163	3.29162e-163	-5.04103e-163	-1.44081e-163	1.16291e-162	1.66991e-163	0
9.33794e-163	1.67685e-163	-2.23373e-163	-6.98869e-163	-6.05939e-163	-1.67212e-164	6.19374e-163	-1.4075e-163	-9.29709e-163	5.89813e-164	-1.2742e-163	4.49143e-163	-2.30159e-164	-8.1229e-163	-2.6983e-163	3.64436e-163	1.58271e-163	-1.21936e-163	-1.97696e-163	5.27578e-163	4.09815e-163	3.23425e-163	-4.58457e-163	1.2347e-165	-3.8099e-163	3.29162e-163	-5.04103e-163	-1.44081e-163	1.16291e-162	1.66991e-163	0
9.33794e-163	1.67685e-163	-2.23373e-163	-6.98869e-163	-6.05939e-163	-1.67212e-164	6.19374e-163	-1.4075e-163	-9.29709e-163	5.89813e-164	-1.2742e-163	4.49143e-163	-2.30159e-164	-8.1229e-163	-2.6983e-163	3.64436e-163	1.58271e-163	-1.21936e-163	-1.97696e-163	5.27578e-163	4.09815e-163	3.23425e-163	-4.58457e-163	1.2347e-165	-3.8099e-163	3.29162e-163	-5.04103e-163	-1.44081e-163	1.16291e-162	1.66991e-163	0
9.33794e-163	1.67685e-163	-2.23373e-163	-6.98869e-163	-6.05939e-163	-1.67212e-164	6.19374e-163	-1.4075e-163	-9.29709e-163	5.89813e-164	-1.2742e-163	4.49143e-163	-2.30159e-164	-8.1229e-163	-2.6983e-163	3.64436e-163	1.58271e-163	-1.21936e-163	-1.97696e-163	5.27578e-163	4.09815e-163	3.23425e-163	-4.58457e-163	1.2347e-165	-3.8099e-163	3.29162e-163	-5.04103e-163	-1.44081e-163	1.16291e-162	1.66991e-163	0
9.33794e-163	1.67685e-163	-2.23373e-163	-6.98869e-163	-6.05939e-163	-1.67212e-164	6.19374e-163	-1.4075e-163	-9.29709e-163	5.89813e-164	-1.2742e-163	4.49143e-163	-2.30159e-164	-8.1229e-163	-2.6983e-163	3.64436e-163	1.58271e-163	-1.21936e-163	-1.97696e-163	5.27578e-163	4.09815e-163	3.23425e-163	-4.58457e-163	1.2347e-165	-3.8099e-163	3.29162e-163	-5.04103e-163	-1.44081e-163	1.16291e-162	1.66991e-163	0
9.33794e-163	1.67685e-163	-2.23373e-163	-6.98869e-163	-6.05939e-163	-1.67212e-164	6.19374e-163	-1.4075e-163	-9.29709e-163	5.89813e-164	-1.2742e-163	4.49143e-163	-2.30159e-164	-8.1229e-163	-2.6983e-163	3.64436e-163	1.58271e-163	-1.21936e-163	-1.97696e-163	5.27578e-163	4.09815e-163	3.23425e-163	-4.58457e-163	1.2347e-165	-3.8099e-163	3.29162e-163	-5.04103e-163	-1.44081e-163	1.16291e-162	1.66991e-163	0
9.33794e-163	1.67685e-163	-2.23373e-163	-6.98869e-163	-6.05939e-163	-1.67212e-164	6.19374e-163	-1.4075e-163	-9.29709e-163	5.89813e-164	-1.2742e-163	4.49143e-163	-2.30159e-164	-8.1229e-163	-2.6983e-163	3.64436e-163	1.58271e-163	-1.21936e-163	-1.97696e-163	5.27578e-163	4.09815e-163	3.23425e-163	-4.58457e-163	1.2347e-165	-3.8099e-163	3.29162e-163	-5.04103e-163	-1.44081e-163	1.16291e-162	1.66991e-163	0
9.33794e-163	1.67685e-163	-2.23373e-163	-6.98869e-163	-6.05939e-163	-1.67212e-164	6.19374e-163	-1.4075e-163	-9.29709e-163	5.89813e-164	-1.2742e-163	4.49143e-163	-2.30159e-164	-8.1229e-163	-2.6983e-163	3.64436e-163	1.58271e-163	-1.21936e-163	-1.97696e-163	5.27578e-163	4.09815e-163	3.23425e-163	-4.58457e-163	1.2347e-165	-3.8099e-163	3.29162e-163	-5.04103e-163	-1.44081e-163	1.16291e-162	1.66991e-163	0
9.33794e-163	1.67685e-163	-2.23373e-163	-6.98869e-163	-6.05939e-163	-1.67212e-164	6.19374e-163	-1.4075e-163	-9.29709e-163	5.89813e-164	-1.2742e-163	4.49143e-163	-2.30159e-164	-8.1229e-163	-2.6983e-163	3.64436e-163	1.58271e-163	-1.21936e-163	-1.97696e-163	5.27578e-163	4.09815e-163	3.23425e-163	-4.58457e-163	1.2347e-165	-3.8099e-163	3.29162e-163	-5.04103e-163	-1.44081e-163	1.16291e-162	1.66991e-163	0
9.33794e-163	1.67685e-163	-2.23373e-163	-6.98869e-163	-6.05939e-163	-1.67212e-164	6.19374e-163	-1.4075e-163	-9.29709e-163	5.89813e-164	-1.2742e-163	4.49143e-163	-2.30159e-164	-8.1229e-163	-2.6983e-163	3.64436e-163	1.58271e-163	-1.21936e-163	-1.97696e-163	5.27578e-163	4.09815e-163	3.23425e-163	-4.58457e-163	1.2347e-165	-3.8099e-163	3.29162e-163	-5.04103e-163	-1.44081e-163	1.16291e-162	1.66991e-163	0
9.33794e-163	1.67685e-163	-2.23373e-163	-6.98869e-163	-6.05939e-163	-1.67212e-164	6.19374e-163	-1.4075e-163	-9.29709e-163	5.89813e-164	-1.2742e-163	4.49143e-163	-2.30159e-164	-8.1229e-163	-2.6983e-163	3.64436e-163	1.58271e-163	-1.21936e-163	-1.97696e-163	5.27578e-163	4.09815e-163	3.23425e-163	-4.58457e-163	1.2347e-165	-3.8099e-163	3.29162e-163	-5.04103e-163	-1.44081e-163	1.16291e-162	1.66991e-163	0
9.33794e-163	1.67685e-163	-2.23373e-163	-6.98869e-163	-6.05939e-163	-1.67212e-164	6.19374e-163	-1.4075e-163	-9.29709e-163	5.89813e-164	-1.2742e-163	4.49143e-163	-2.30159e-164	-8.1229e-163	-2.6983e-163	3.64436e-163	1.58271e-163	-1.21936e-163	-1.97696e-163	5.27578e-163	4.09815e-163	3.23425e-163	-4.58457e-163	1.2347e-165	-3.8099e-163	3.29162e-163	-5.04103e-163	-1.44081e-163	1.16291e-162	1.66991e-163	0
9.33794e-163	1.67685e-163	-2.23373e-163	-6.98869e-163	-6.05939e-163	-1.67212e-164	6.19374e-163	-1.4075e-163	-9.29709e-163	5.89813e-164	-1.2742e-163	4.49143e-163	-2.30159e-164	-8.1229e-163	-2.6983e-163	3.64436e-163	1.58271e-163	-1.21936e-163	-1.97696e-163	5.27578e-163	4.09815e-163	3.23425e-163	-4.58457e-163	1.2347e-165	-3.8099e-163	3.29162e-163	-5.04103e-163	-1.44081e-163	1.16291e-162	1.66991e-163	0
9.33794e-163	1.67685e-163	-2.23373e-163	-6.98869e-163	-6.05939e-163	-1.67212e-164	6.19374e-163	-1.4075e-163	-9.29709e-163	5.89813e-164	-1.2742e-163	4.49143e-163	-2.30159e-164	-8.1229e-163	-2.6983e-163	3.64436e-163	1.58271e-163	-1.21936e-163	-1.97696e-163	5.27578e-163	4.09815e-163	3.23425e-163	-4.58457e-163	1.2347e-165	-3.8099e-163	3.29162e-163	-5.04103e-163	-1.44081e-163	1.16291e-162	1.66991e-163	0
9.33794e-163	1.67685e-163	-2.23373e-163	-6.98869e-163	-6.05939e-163	-1.67212e-164	6.19374e-163	-1.4075e-163	-9.29709e-163	5.89813e-164	-1.2742e-163	4.49143e-163	-2.30159e-164	-8.1229e-163	-2.6983e-163	3.64436e-163	1.58271e-163	-1.21936e-163	-1.97696e-163	5.27578e-163	4.09815e-163	3.23425e-163	-4.58457e-163	1.2347e-165	-3.8099e-163	3.29162e-163	-5.04103e-163	-1.44081e-163	1.16291e-162	1.66991e-163	0
9.33794e-163	1.67685e-163	-2.23373e-163	-6.98869e-163	-6.05939e-163	-1.67212e-164	6.19374e-163	-1.4075e-163	-9.29709e-163	5.89813e-164	-1.2742e-163	4.49143e-163	-2.30159e-164	-8.1229e-163	-2.6983e-163	3.64436e-163	1.58271e-163	-1.21936e-163	-1.97696e-163	5.27578e-163	4.09815e-163	3.23425e-163	-4.58457e-163	1.2347e-165	-3.8099e-163	3.29162e-163	-5.04103e-163	-1.44081e-163	1.16291e-162	1.66991e-163	0
9.33794e-163	1.67685e-163	-2.23373e-163	-6.98869e-163	-6.05939e-163	-1.67212e-164	6.19374e-163	-1.4075e-163	-9.29709e-163	5.89813e-164	-1.2742e-163	4.49143e-163	-2.30159e-164	-8.1229e-163	-2.6983e-163	3.64436e-163	1.58271e-163	-1.21936e-163	-1.97696e-163	5.27578e-163	4.09815e-163	3.23425e-163	-4.58457e-163	1.2347e-165	-3.8099e-163	3.29162e-163	-5.04103e-163	-1.44081e-163	1.16291e-162	1.66991e-163	0
9.33794e-163	1.67685e-163	-2.23373e-163	-6.98869e-163	-6.05939e-163	-1.67212e-164	6.19374e-163	-1.4075e-163	-9.29709e-163	5.89813e-164	-1.2742e-163	4.49143e-163	-2.30159e-164	-8.1229e-163	-2.6983e-163	3.64436e-163	1.58271e-163	-1.21936e-163	-1.97696e-163	5.27578e-163	4.09815e-163	3.23425e-163	-4.58457e-163	1.2347e-165	-3.8099e-163	3.29162e-163	-5.04103e-163	-1.44081e-163	1.16291e-162	1.66991e-163	0
9.33794e-163	1.67685e-163	-2.23373e-163	-6.98869e-163	-6.05939e-163	-1.67212e-164	6.19374e-163	-1.4075e-163	-9.29709e-163	5.89813e-164	-1.2742e-163	4.49143e-163	-2.30159e-164	-8.1229e-163	-2.6983e-163	3.64436e-163	1.58271e-163	-1.21936e-163	-1.97696e-163	5.27578e-163	4.09815e-163	3.23425e-163	-4.58457e-163	1.2347e-165	-3.8099e-163	3.29162e-163	-5.04103e-163	-1.44081e-163	1.16291e-162	1.66991e-163	0
9.33794e-163	1.67685e-163	-2.23373e-163	-6.98869e-163	-6.05939e-163	-1.67212e-164	6.19374e-163	-1.4075e-163	-9.29709e-163	5.89813e-164	-1.2742e-163	4.49143e-163	-2.30159e-164	-8.1229e-163	-2.6983e-163	3.64436e-163	1.58271e-163	-1.21936e-163	-1.97696e-163	5.27578e-163	4.09815e-163	3.23425e-163	-4.58457e-163	1.2347e-165	-3.8099e-163	3.29162e-163	-5.04103e-163	-1.44081e-163	1.16291e-162	1.66991e-163	0
9.33794e-163	1.67685e-163	-2.23373e-163	-6.98869e-163	-6.05939e-163	-1.67212e-164	6.19374e-163	-1.4075e-163	-9.29709e-163	5.89813e-164	-1.2742e-163	4.49143e-163	-2.30159e-164	-8.1229e-163	-2.6983e-163	3.64436e-163	1.58271e-163	-1.21936e-163	-1.97696e-163	5.27578e-163	4.09815e-163	3.23425e-163	-4.58457e-163	1.2347e-165	-3.8099e-163	3.29162e-163	-5.04103e-163	-1.44081e-163	1.16291e-162	1.66991e-163	0
9.33794e-163	1.67685e-163	-2.23373e-163	-6.98869e-163	-6.05939e-163	-1.67212e-164	6.19374e-163	-1.4075e-163	-9.29709e-163	5.89813e-164	-1.2742e-163	4.49143e-163	-2.30159e-164	-8.1229e-163	-2.6983e-163	3.64436e-163	1.58271e-163	-1.21936e-163	-1.97696e-163	5.27578e-163	4.09815e-163	3.23425e-163	-4.58457e-163	1.2347e-165	-3.8099e-163	3.29162e-163	-5.04103e-163	-1.44081e-163	1.16291e-162	1.66991e-163	0
9.33794e-163	1.67685e-163	-2.23373e-163	-6.98869e-163	-6.05939e-163	-1.67212e-164	6.19374e-163	-1.4075e-163	-9.29709e-163	5.89813e-164	-1.2742e-163	4.49143e-163	-2.30159e-164	-8.1229e-163	-2.6983e-163	3.64436e-163	1.58271e-163	-1.21936e-163	-1.97696e-163	5.27578e-163	4.09815e-163	3.23425e-163	-4.58457e-163	1.2347e-165	-3.8099e-163	3.29162e-163	-5.04103e-163	-1.44081e-163	1.16291e-162	1.66991e-163	0
9.33794e-163	1.67685e-163	-2.23373e-163	-6.98869e-163	-6.05939e-163	-1.67212e-164	6.19374e-163	-1.4075e-163	-9.29709e-163	5.89813e-164	-1.2742e-163	4.49143e-163	-2.30159e-164	-8.1229e-163	-2.6983e-163	3.64436e-163	1.58271e-163	-1.21936e-163	-1.97696e-163	5.27578e-163	4.09815e-163	3.23425e-163	-4.58457e-163	1.2347e-165	-3.8099e-163	3.29162e-163	-5.04103e-163	-1.44081e-163	1.16291e-162	1.66991e-163	0
9.33794e-163	1.67685e-163	-2.23373e-163	-6.98869e-163	-6.05939e-163	-1.67212e-164	6.19374e-163	-1.4075e-163	-9.29709e-163	5.89813e-164	-1.2742e-163	4.49143e-163	-2.30159e-164	-8.1229e-163	-2.6983e-163	3.64436e-163	1.58271e-163	-1.21936e-163	-1.97696e-163	5.27578e-163	4.09815e-163	3.23425e-163	-4.58457e-163	1.2347e-165	-3.8099e-163	3.29162e-163	-5.04103e-163	-1.44081e-163	1.16291e-162	1.66991e-163	0
9.33794e-163	1.67685e-163	-2.23373e-163	-6.98869e-163	-6.05939e-163	-1.67212e-164	6.19374e-163	-1.4075e-163	-9.29709e-163	5.89813e-164	-1.2742e-163	4.49143e-163	-2.30159e-164	-8.1229e-163	-2.6983e-163	3.64436e-163	1.58271e-163	-1.21936e-163	-1.97696e-163	5.27578e-163	4.09815e-163	3.23425e-163	-4.58457e-163	1.2347e-165	-3.8099e-163	3.29162e-163	-5.04103e-163	-1.44081e-163	1.16291e-162	1.66991e-163	0
9.33794e-163	1.67685e-163	-2.23373e-163	-6.98869e-163	-6.05939e-163	-1.67212e-164	6.19374e-163	-1.4075e-163	-9.29709e-163	5.89813e-164	-1.2742e-163	4.49143e-163	-2.30159e-164	-8.1229e-163	-2.6983e-163	3.64436e-163	1.58271e-163	-1.21936e-163	-1.97696e-163	5.27578e-163	4.09815e-163	3.23425e-163	-4.58457e-163	1.2347e-165	-3.8099e-163	3.29162e-163	-5.04103e-163	-1.44081e-163	1.16291e-162	1.66991e-163	0
9.33794e-163	1.67685e-163	-2.23373e-163	-6.98869e-163	-6.05939e-163	-1.67212e-164	6.19374e-163	-1.4075e-163	-9.29709e-163	5.89813e-164	-1.2742e-163	4.49143e-163	-2.30159e-164	-8.1229e-163	-2.6983e-163	3.64436e-163	1.58271e-163	-1.21936e-163	-1.97696e-163	5.27578e-163	4.09815e-163	3.23425e-163	-4.58457e-163	1.2347e-165	-3.8099e-163	3.29162e-163	-5.04103e-163	-1.44081e-163	1.16291e-162	1.66991e-163	0
9.33794e-163	1.67685e-163	-2.23373e-163	-6.98869e-163	-6.05939e-163	-1.67212e-164	6.19374e-163	-1.4075e-163	-9.29709e-163	5.89813e-164	-1.2742e-163	4.49143e-163	-2.30159e-164	-8.1229e-163	-2.6983e-163	3.64436e-163	1.58271e-163	-1.21936e-163	-1.97696e-163	5.27578e-163	4.09815e-163	3.23425e-163	-4.58457e-163	1.2347e-165	-3.8099e-163	3.29162e-163	-5.04103e-163	-1.44081e-163	1.16291e-162	1.66991e-163	0
9.33794e-163	1.67685e-163	-2.23373e-163	-6.98869e-163	-6.05939e-163	-1.67212e-164	6.19374e-163	-1.4075e-163	-9.29709e-163	5.89813e-164	-1.2742e-163	4.49143e-163	-2.30159e-164	-8.1229e-163	-2.6983e-163	3.64436e-163	1.58271e-163	-1.21936e-163	-1.97696e-163	5.27578e-163	4.09815e-163	3.23425e-163	-4.58457e-163	1.2347e-165	-3.8099e-163	3.29162e-163	-5.04103e-163	-1.44081e-163	1.16291e-162	1.66991e-163	0
9.33794e-163	1.67685e-163	-2.23373e-163	-6.98869e-163	-6.05939e-163	-1.67212e-164	6.19374e-163	-1.4075e-163	-9.29709e-163	5.89813e-164	-1.2742e-163	4.49143e-163	-2.30159e-164	-8.1229e-163	-2.6983e-163	3.64436e-163	1.58271e-163	-1.21936e-163	-1.97696e-163	5.27578e-163	4.09815e-163	3.23425e-163	-4.58457e-163	1.2347e-165	-3.8099e-163	3.29162e-163	-5.04103e-163	-1.44081e-163	1.16291e-162	1.66991e-163	0
9.33794e-163	1.67685e-163	-2.23373e-163	-6.98869e-163	-6.05939e-163	-1.67212e-164	6.19374e-163	-1.4075e-163	-9.29709e-163	5.89813e-164	-1.2742e-163	4.49143e-163	-2.30159e-164	-8.1229e-163	-2.6983e-163	3.64436e-163	1.58271e-163	-1.21936e-163	-1.97696e-163	5.27578e-163	4.09815e-163	3.23425e-163	-4.58457e-163	1.2347e-165	-3.8099e-163	3.29162e-163	-5.04103e-163	-1.44081e-163	1.16291e-162	1.66991e-163	0
9.33794e-163	1.67685e-163	-2.23373e-163	-6.98869e-163	-6.05939e-163	-1.67212e-164	6.19374e-163	-1.4075e-163	-9.29709e-163	5.89813e-164	-1.2742e-163	4.49143e-163	-2.30159e-164	-8.1229e-163	-2.6983e-163	3.64436e-163	1.58271e-163	-1.21936e-163	-1.97696e-163	5.27578e-163	4.09815e-163	3.23425e-163	-4.58457e-163	1.2347e-165	-3.8099e-163	3.29162e-163	-5.04103e-163	-1.44081e-163	1.16291e-162	1.66991e-163	0
9.33794e-163	1.67685e-163	-2.23373e-163	-6.98869e-163	-6.05939e-163	-1.67212e-164	6.19374e-163	-1.4075e-163	-9.29709e-163	5.89813e-164	-1.2742e-163	4.49143e-163	-2.30159e-164	-8.1229e-163	-2.6983e-163	3.64436e-163	1.58271e-163	-1.21936e-163	-1.97696e-163	5.27578e-163	4.09815e-163	3.23425e-163	-4.58457e-163	1.2347e-165	-3.8099e-163	3.29162e-163	-5.04103e-163	-1.44081e-163	1.16291e-162	1.66991e-163	0
9.33794e-163	1.67685e-163	-2.23373e-163	-6.98869e-163	-6.05939e-163	-1.67212e-164	6.19374e-163	-1.4075e-163	-9.29709e-163	5.89813e-164	-1.2742e-163	4.49143e-163	-2.30159e-164	-8.1229e-163	-2.6983e-163	3.64436e-163	1.58271e-163	-1.21936e-163	-1.97696e-163	5.27578e-163	4.09815e-163	3.23425e-163	-4.58457e-163	1.2347e-165	-3.8099e-163	3.29162e-163	-5.04103e-163	-1.44081e-163	1.16291e-162	1.66991e-163	0
9.33794e-163	1.67685e-163	-2.23373e-163	-6.98869e-163	-6.05939e-163	-1.67212e-164	6.19374e-163	-1.4075e-163	-9.29709e-163	5.89813e-164	-1.2742e-163	4.49143e-163	-2.30159e-164	-8.1229e-163	-2.6983e-163	3.64436e-163	1.58271e-163	-1.21936e-163	-1.97696e-163	5.27578e-163	4.09815e-163	3.23425e-163	-4.58457e-163	1.2347e-165	-3.8099e-163	3.29162e-163	-5.04103e-163	-1.44081e-163	1.16291e-162	1.66991e-163	0
9.33794e-163	1.67685e-163	-2.23373e-163	-6.98869e-163	-6.05939e-163	-1.67212e-164	6.19374e-163	-1.4075e-163	-9.29709e-163	5.89813e-164	-1.2742e-163	4.49143e-163	-2.30159e-164	-8.1229e-163	-2.6983e-163	3.64436e-163	1.58271e-163	-1.21936e-163	-1.97696e-163	5.27578e-163	4.09815e-163	3.23425e-163	-4.58457e-163	1.2347e-165	-3.8099e-163	3.29162e-163	-5.04103e-163	-1.44081e-163	1.16291e-162	1.66991e-163	0
9.33794e-163	1.67685e-163	-2.23373e-163	-6.98869e-163	-6.05939e-163	-1.67212e-164	6.19374e-163	-1.4075e-163	-9.29709e-163	5.89813e-164	-1.2742e-163	4.49143e-163	-2.30159e-164	-8.1229e-163	-2.6983e-163	3.64436e-163	1.58271e-163	-1.21936e-163	-1.97696e-163	5.27578e-163	4.09815e-163	3.23425e-163	-4.58457e-163	1.2347e-165	-3.8099e-163	3.29162e-163	-5.04103e-163	-1.44081e-163	1.16291e-162	1.66991e-163	0
9.33794e-163	1.67685e-163	-2.23373e-163	-6.98869e-163	-6.05939e-163	-1.67212e-164	6.19374e-163	-1.4075e-163	-9.29709e-163	5.89813e-164	-1.2742e-163	4.49143e-163	-2.30159e-164	-8.1229e-163	-2.6983e-163	3.64436e-163	1.58271e-163	-1.21936e-163	-1.97696e-163	5.27578e-163	4.09815e-163	3.23425e-163	-4.58457e-163	1.2347e-165	-3.8099e-163	3.29162e-163	-5.04103e-163	-1.44081e-163	1.16291e-162	1.66991e-163	0
9.33794e-163	1.67685e-163	-2.23373e-163	-6.98869e-163	-6.05939e-163	-1.67212e-164	6.19374e-163	-1.4075e-163	-9.29709e-163	5.89813e-164	-1.2742e-163	4.49143e-163	-2.30159e-164	-8.1229e-163	-2.6983e-163	3.64436e-163	1.58271e-163	-1.21936e-163	-1.97696e-163	5.27578e-163	4.09815e-163	3.23425e-163	-4.58457e-163	1.2347e-165	-3.8099e-163	3.29162e-163	-5.04103e-163	-1.44081e-163	1.16291e-162	1.66991e-163	0
9.33794e-163	1.67685e-163	-2.23373e-163	-6.98869e-163	-6.05939e-163	-1.67212e-164	6.19374e-163	-1.4075e-163	-9.29709e-163	5.89813e-164	-1.2742e-163	4.49143e-163	-2.30159e-164	-8.1229e-163	-2.6983e-163	3.64436e-163	1.58271e-163	-1.21936e-163	-1.97696e-163	5.27578e-163	4.09815e-163	3.23425e-163	-4.58457e-163	1.2347e-165	-3.8099e-163	3.29162e-163	-5.04103e-163	-1.44081e-163	1.16291e-162	1.66991e-163	0
9.33794e-163	1.67685e-163	-2.23373e-163	-6.98869e-163	-6.05939e-163	-1.67212e-164	6.19374e-163	-1.4075e-163	-9.29709e-163	5.89813e-164	-1.2742e-163	4.49143e-163	-2.30159e-164	-8.1229e-163	-2.6983e-163	3.64436e-163	1.58271e-163	-1.21936e-163	-1.97696e-163	5.27578e-163	4.09815e-163	3.23425e-163	-4.58457e-163	1.2347e-165	-3.8099e-163	3.29162e-163	-5.04103e-163	-1.44081e-163	1.16291e-162	1.66991e-163	0
9.33794e-163	1.67685e-163	-2.23373e-163	-6.98869e-163	-6.05939e-163	-1.67212e-164	6.19374e-163	-1.4075e-163	-9.29709e-163	5.89813e-164	-1.2742e-163	4.49143e-163	-2.30159e-164	-8.1229e-163	-2.6983e-163	3.64436e-163	1.58271e-163	-1.21936e-163	-1.97696e-163	5.27578e-163	4.09815e-163	3.23425e-163	-4.58457e-163	1.2347e-165	-3.8099e-163	3.29162e-163	-5.04103e-163	-1.44081e-163	1.16291e-162	1.66991e-163	0
9.33794e-163	1.67685e-163	-2.23373e-163	-6.98869e-163	-6.05939e-163	-1.67212e-164	6.19374e-163	-1.4075e-163	-9.29709e-163	5.89813e-164	-1.2742e-163	4.49143e-163	-2.30159e-164	-8.1229e-163	-2.6983e-163	3.64436e-163	1.58271e-163	-1.21936e-163	-1.97696e-163	5.27578e-163	4.09815e-163	3.23425e-163	-4.58457e-163	1.2347e-165	-3.8099e-163	3.29162e-163	-5.04103e-163	-1.44081e-163	1.16291e-162	1.66991e-163	0
9.33794e-163	1.67685e-163	-2.23373e-163	-6.98869e-163	-6.05939e-163	-1.67212e-164	6.19374e-163	-1.4075e-163	-9.29709e-163	5.89813e-164	-1.2742e-163	4.49143e-163	-2.30159e-164	-8.1229e-163	-2.6983e-163	3.64436e-163	1.58271e-163	-1.21936e-163	-1.97696e-163	5.27578e-163	4.09815e-163	3.23425e-163	-4.58457e-163	1.2347e-165	-3.8099e-163	3.29162e-163	-5.04103e-163	-1.44081e-163	1.16291e-162	1.66991e-163	0
9.33794e-163	1.67685e-163	-2.23373e-163	-6.98869e-163	-6.05939e-163	-1.67212e-164	6.19374e-163	-1.4075e-163	-9.29709e-163	5.89813e-164	-1.2742e-163	4.49143e-163	-2.30159e-164	-8.1229e-163	-2.6983e-163	3.64436e-163	1.58271e-163	-1.21936e-163	-1.97696e-163	5.27578e-163	4.09815e-163	3.23425e-163	-4.58457e-163	1.2347e-165	-3.8099e-163	3.29162e-163	-5.04103e-163	-1.44081e-163	1.16291e-162	1.66991e-163	0
9.33794e-163	1.67685e-163	-2.23373e-163	-6.98869e-163	-6.05939e-163	-1.67212e-164	6.19374e-163	-1.4075e-163	-9.29709e-163	5.89813e-164	-1.2742e-163	4.49143e-163	-2.30159e-164	-8.1229e-163	-2.6983e-163	3.64436e-163	1.58271e-163	-1.21936e-163	-1.97696e-163	5.27578e-163	4.09815e-163	3.23425e-163	-4.58457e-163	1.2347e-165	-3.8099e-163	3.29162e-163	-5.04103e-163	-1.44081e-163	1.16291e-162	1.66991e-163	0
9.33794e-163	1.67685e-163	-2.23373e-163	-6.98869e-163	-6.05939e-163	-1.67212e-164	6.19374e-163	-1.4075e-163	-9.29709e-163	5.89813e-164	-1.2742e-163	4.49143e-163	-2.30159e-164	-8.1229e-163	-2.6983e-163	3.64436e-163	1.58271e-163	-1.21936e-163	-1.97696e-163	5.27578e-163	4.09815e-163	3.23425e-163	-4.58457e-163	1.2347e-165	-3.8099e-163	3.29162e-163	-5.04103e-163	-1.44081e-163	1.16291e-162	1.66991e-163	0
9.33794e-163	1.67685e-163	-2.23373e-163	-6.98869e-163	-6.05939e-163	-1.67212e-164	6.19374e-163	-1.4075e-163	-9.29709e-163	5.89813e-164	-1.2742e-163	4.49143e-163	-2.30159e-164	-8.1229e-163	-2.6983e-163	3.64436e-163	1.58271e-163	-1.21936e-163	-1.97696e-163	5.27578e-163	4.09815e-163	3.23425e-163	-4.58457e-163	1.2347e-165	-3.8099e-163	3.29162e-163	-5.04103e-163	-1.44081e-163	1.16291e-162	1.66991e-163	0
9.33794e-163	1.67685e-163	-2.23373e-163	-6.98869e-163	-6.05939e-163	-1.67212e-164	6.19374e-163	-1.4075e-163	-9.29709e-163	5.89813e-164	-1.2742e-163	4.49143e-163	-2.30159e-164	-8.1229e-163	-2.6983e-163	3.64436e-163	1.58271e-163	-1.21936e-163	-1.97696e-163	5.27578e-163	4.09815e-163	3.23425e-163	-4.58457e-163	1.2347e-165	-3.8099e-163	3.29162e-163	-5.04103e-163	-1.44081e-163	1.16291e-162	1.66991e-163	0
9.33794e-163	1.67685e-163	-2.23373e-163	-6.98869e-163	-6.05939e-163	-1.67212e-164	6.19374e-163	-1.4075e-163	-9.29709e-163	5.89813e-164	-1.2742e-163	4.49143e-163	-2.30159e-164	-8.1229e-163	-2.6983e-163	3.64436e-163	1.58271e-163	-1.21936e-163	-1.97696e-163	5.27578e-163	4.09815e-163	3.23425e-163	-4.58457e-163	1.2347e-165	-3.8099e-163	3.29162e-163	-5.04103e-163	-1.44081e-163	1.16291e-162	1.66991e-163	0
9.33794e-163	1.67685e-163	-2.23373e-163	-6.98869e-163	-6.05939e-163	-1.67212e-164	6.19374e-163	-1.4075e-163	-9.29709e-163	5.89813e-164	-1.2742e-163	4.49143e-163	-2.30159e-164	-8.1229e-163	-2.6983e-163	3.64436e-163	1.58271e-163	-1.21936e-163	-1.97696e-163	5.27578e-163	4.09815e-163	3.23425e-163	-4.58457e-163	1.2347e-165	-3.8099e-163	3.29162e-163	-5.04103e-163	-1.44081e-163	1.16291e-162	1.66991e-163	0
9.33794e-163	1.67685e-163	-2.23373e-163	-6.98869e-163	-6.05939e-163	-1.67212e-164	6.19374e-163	-1.4075e-163	-9.29709e-163	5.89813e-164	-1.2742e-163	4.49143e-163	-2.30159e-164	-8.1229e-163	-2.6983e-163	3.64436e-163	1.58271e-163	-1.21936e-163	-1.97696e-163	5.27578e-163	4.09815e-163	3.23425e-163	-4.58457e-163	1.2347e-165	-3.8099e-163	3.29162e-163	-5.04103e-163	-1.44081e-163	1.16291e-162	1.66991e-163	0
9.33794e-163	1.67685e-163	-2.23373e-163	-6.98869e-163	-6.05939e-163	-1.67212e-164	6.19374e-163	-1.4075e-163	-9.29709e-163	5.89813e-164	-1.2742e-163	4.49143e-163	-2.30159e-164	-8.1229e-163	-2.6983e-163	3.64436e-163	1.58271e-163	-1.21936e-163	-1.97696e-163	5.27578e-163	4.09815e-163	3.23425e-163	-4.58457e-163	1.2347e-165	-3.8099e-163	3.29162e-163	-5.04103e-163	-1.44081e-163	1.16291e-162	1.66991e-163	0
9.33794e-163	1.67685e-163	-2.23373e-163	-6.98869e-163	-6.05939e-163	-1.67212e-164	6.19374e-163	-1.4075e-163	-9.29709e-163	5.89813e-164	-1.2742e-163	4.49143e-163	-2.30159e-164	-8.1229e-163	-2.6983e-163	3.64436e-163	1.58271e-163	-1.21936e-163	-1.97696e-163	5.27578e-163	4.09815e-163	3.23425e-163	-4.58457e-163	1.2347e-165	-3.8099e-163	3.29162e-163	-5.04103e-163	-1.44081e-163	1.16291e-162	1.66991e-163	0
9.33794e-163	1.67685e-163	-2.23373e-163	-6.98869e-163	-6.05939e-163	-1.67212e-164	6.19374e-163	-1.4075e-163	-9.29709e-163	5.89813e-164	-1.2742e-163	4.49143e-163	-2.30159e-164	-8.1229e-163	-2.6983e-163	3.64436e-163	1.58271e-163	-1.21936e-163	-1.97696e-163	5.27578e-163	4.09815e-163	3.23425e-163	-4.58457e-163	1.2347e-165	-3.8099e-163	3.29162e-163	-5.04103e-163	-1.44081e-163	1.16291e-162	1.66991e-163	0
9.33794e-163	1.67685e-163	-2.23373e-163	-6.98869e-163	-6.05939e-163	-1.67212e-164	6.19374e-163	-1.4075e-163	-9.29709e-163	5.89813e-164	-1.2742e-163	4.49143e-163	-2.30159e-164	-8.1229e-163	-2.6983e-163	3.64436e-163	1.58271e-163	-1.21936e-163	-1.97696e-163	5.27578e-163	4.09815e-163	3.23425e-163	-4.58457e-163	1.2347e-165	-3.8099e-163	3.29162e-163	-5.04103e-163	-1.44081e-163	1.16291e-162	1.66991e-163	0
9.33794e-163	1.67685e-163	-2.23373e-163	-6.98869e-163	-6.05939e-163	-1.67212e-164	6.19374e-163	-1.4075e-163	-9.29709e-163	5.89813e-164	-1.2742e-163	4.49143e-163	-2.30159e-164	-8.1229e-163	-2.6983e-163	3.64436e-163	1.58271e-163	-1.21936e-163	-1.97696e-163	5.27578e-163	4.09815e-163	3.23425e-163	-4.58457e-163	1.2347e-165	-3.8099e-163	3.29162e-163	-5.04103e-163	-1.44081e-163	1.16291e-162	1.66991e-163	0
9.33794e-163	1.67685e-163	-2.23373e-163	-6.98869e-163	-6.05939e-163	-1.67212e-164	6.19374e-163	-1.4075e-163	-9.29709e-163	5.89813e-164	-1.2742e-163	4.49143e-163	-2.30159e-164	-8.1229e-163	-2.6983e-163	3.64436e-163	1.58271e-163	-1.21936e-163	-1.97696e-163	5.27578e-163	4.09815e-163	3.23425e-163	-4.58457e-163	1.2347e-165	-3.8099e-163	3.29162e-163	-5.04103e-163	-1.44081e-163	1.16291e-162	1.66991e-163	0
9.33794e-163	1.67685e-163	-2.23373e-163	-6.98869e-163	-6.05939e-163	-1.67212e-164	6.19374e-163	-1.4075e-163	-9.29709e-163	5.89813e-164	-1.2742e-163	4.49143e-163	-2.30159e-164	-8.1229e-163	-2.6983e-163	3.64436e-163	1.58271e-163	-1.21936e-163	-1.97696e-163	5.27578e-163	4.09815e-163	3.23425e-163	-4.58457e-163	1.2347e-165	-3.8099e-163	3.29162e-163	-5.04103e-163	-1.44081e-163	1.16291e-162	1.66991e-163	0
9.33794e-163	1.67685e-163	-2.23373e-163	-6.98869e-163	-6.05939e-163	-1.67212e-164	6.19374e-163	-1.4075e-163	-9.29709e-163	5.89813e-164	-1.2742e-163	4.49143e-163	-2.30159e-164	-8.1229e-163	-2.6983e-163	3.64436e-163	1.58271e-163	-1.21936e-163	-1.97696e-163	5.27578e-163	4.09815e-163	3.23425e-163	-4.58457e-163	1.2347e-165	-3.8099e-163	3.29162e-163	-5.04103e-163	-1.44081e-163	1.16291e-162	1.66991e-163	0
9.33794e-163	1.67685e-163	-2.23373e-163	-6.98869e-163	-6.05939e-163	-1.67212e-164	6.19374e-163	-1.4075e-163	-9.29709e-163	5.89813e-164	-1.2742e-163	4.49143e-163	-2.30159e-164	-8.1229e-163	-2.6983e-163	3.64436e-163	1.58271e-163	-1.21936e-163	-1.97696e-163	5.27578e-163	4.09815e-163	3.23425e-163	-4.58457e-163	1.2347e-165	-3.8099e-163	3.29162e-163	-5.04103e-163	-1.44081e-163	1.16291e-162	1.66991e-163	0
9.33794e-163	1.67685e-163	-2.23373e-163	-6.98869e-163	-6.05939e-163	-1.67212e-164	6.19374e-163	-1.4075e-163	-9.29709e-163	5.89813e-164	-1.2742e-163	4.49143e-163	-2.30159e-164	-8.1229e-163	-2.6983e-163	3.64436e-163	1.58271e-163	-1.21936e-163	-1.97696e-163	5.27578e-163	4.09815e-163	3.23425e-163	-4.58457e-163	1.2347e-165	-3.8099e-163	3.29162e-163	-5.04103e-163	-1.44081e-163	1.16291e-162	1.66991e-163	0
9.33794e-163	1.67685e-163	-2.23373e-163	-6.98869e-163	-6.05939e-163	-1.67212e-164	6.19374e-163	-1.4075e-163	-9.29709e-163	5.89813e-164	-1.2742e-163	4.49143e-163	-2.30159e-164	-8.1229e-163	-2.6983e-163	3.64436e-163	1.58271e-163	-1.21936e-163	-1.97696e-163	5.27578e-163	4.09815e-163	3.23425e-163	-4.58457e-163	1.2347e-165	-3.8099e-163	3.29162e-163	-5.04103e-163	-1.44081e-163	1.16291e-162	1.66991e-163	0
9.33794e-163	1.67685e-163	-2.23373e-163	-6.98869e-163	-6.05939e-163	-1.67212e-164	6.19374e-163	-1.4075e-163	-9.29709e-163	5.89813e-164	-1.2742e-163	4.49143e-163	-2.30159e-164	-8.1229e-163	-2.6983e-163	3.64436e-163	1.58271e-163	-1.21936e-163	-1.97696e-163	5.27578e-163	4.09815e-163	3.23425e-163	-4.58457e-163	1.2347e-165	-3.8099e-163	3.29162e-163	-5.04103e-163	-1.44081e-163	1.16291e-162	1.66991e-163	0
9.33794e-163	1.67685e-163	-2.23373e-163	-6.98869e-163	-6.05939e-163	-1.67212e-164	6.19374e-163	-1.4075e-163	-9.29709e-163	5.89813e-164	-1.2742e-163	4.49143e-163	-2.30159e-164	-8.1229e-163	-2.6983e-163	3.64436e-163	1.58271e-163	-1.21936e-163	-1.97696e-163	5.27578e-163	4.09815e-163	3.23425e-163	-4.58457e-163	1.2347e-165	-3.8099e-163	3.29162e-163	-5.04103e-163	-1.44081e-163	1.16291e-162	1.66991e-163	0
9.33794e-163	1.67685e-163	-2.23373e-163	-6.98869e-163	-6.05939e-163	-1.67212e-164	6.19374e-163	-1.4075e-163	-9.29709e-163	5.89813e-164	-1.2742e-163	4.49143e-163	-2.30159e-164	-8.1229e-163	-2.6983e-163	3.64436e-163	1.58271e-163	-1.21936e-163	-1.97696e-163	5.27578e-163	4.09815e-163	3.23425e-163	-4.58457e-163	1.2347e-165	-3.8099e-163	3.29162e-163	-5.04103e-163	-1.44081e-163	1.16291e-162	1.66991e-163	0
9.33794e-163	1.67685e-163	-2.23373e-163	-6.98869e-163	-6.05939e-163	-1.67212e-164	6.19374e-163	-1.4075e-163	-9.29709e-163	5.89813e-164	-1.2742e-163	4.49143e-163	-2.30159e-164	-8.1229e-163	-2.6983e-163	3.64436e-163	1.58271e-163	-1.21936e-163	-1.97696e-163	5.27578e-163	4.09815e-163	3.23425e-163	-4.58457e-163	1.2347e-165	-3.8099e-163	3.29162e-163	-5.04103e-163	-1.44081e-163	1.16291e-162	1.66991e-163	0
9.33794e-163	1.67685e-163	-2.23373e-163	-6.98869e-163	-6.05939e-163	-1.67212e-164	6.19374e-163	-1.4075e-163	-9.29709e-163	5.89813e-164	-1.2742e-163	4.49143e-163	-2.30159e-164	-8.1229e-163	-2.6983e-163	3.64436e-163	1.58271e-163	-1.21936e-163	-1.97696e-163	5.27578e-163	4.09815e-163	3.23425e-163	-4.58457e-163	1.2347e-165	-3.8099e-163	3.29162e-163	-5.04103e-163	-1.44081e-163	1.16291e-162	1.66991e-163	0
9.33794e-163	1.67685e-163	-2.23373e-163	-6.98869e-163	-6.05939e-163	-1.67212e-164	6.19374e-163	-1.4075e-163	-9.29709e-163	5.89813e-164	-1.2742e-163	4.49143e-163	-2.30159e-164	-8.1229e-163	-2.6983e-163	3.64436e-163	1.58271e-163	-1.21936e-163	-1.97696e-163	5.27578e-163	4.09815e-163	3.23425e-163	-4.58457e-163	1.2347e-165	-3.8099e-163	3.29162e-163	-5.04103e-163	-1.44081e-163	1.16291e-162	1.66991e-163	0
9.33794e-163	1.67685e-163	-2.23373e-163	-6.98869e-163	-6.05939e-163	-1.67212e-164	6.19374e-163	-1.4075e-163	-9.29709e-163	5.89813e-164	-1.2742e-163	4.49143e-163	-2.30159e-164	-8.1229e-163	-2.6983e-163	3.64436e-163	1.58271e-163	-1.21936e-163	-1.97696e-163	5.27578e-163	4.09815e-163	3.23425e-163	-4.58457e-163	1.2347e-165	-3.8099e-163	3.29162e-163	-5.04103e-163	-1.44081e-163	1.16291e-162	1.66991e-163	0
9.33794e-163	1.67685e-163	-2.23373e-163	-6.98869e-163	-6.05939e-163	-1.67212e-164	6.19374e-163	-1.4075e-163	-9.29709e-163	5.89813e-164	-1.2742e-163	4.49143e-163	-2.30159e-164	-8.1229e-163	-2.6983e-163	3.64436e-163	1.58271e-163	-1.21936e-163	-1.97696e-163	5.27578e-163	4.09815e-163	3.23425e-163	-4.58457e-163	1.2347e-165	-3.8099e-163	3.29162e-163	-5.04103e-163	-1.44081e-163	1.16291e-162	1.66991e-163	0
9.33794e-163	1.67685e-163	-2.23373e-163	-6.98869e-163	-6.05939e-163	-1.67212e-164	6.19374e-163	-1.4075e-163	-9.29709e-163	5.89813e-164	-1.2742e-163	4.49143e-163	-2.30159e-164	-8.1229e-163	-2.6983e-163	3.64436e-163	1.58271e-163	-1.21936e-163	-1.97696e-163	5.27578e-163	4.09815e-163	3.23425e-163	-4.58457e-163	1.2347e-165	-3.8099e-163	3.29162e-163	-5.04103e-163	-1.44081e-163	1.16291e-162	1.66991e-163	0
9.33794e-163	1.67685e-163	-2.23373e-163	-6.98869e-163	-6.05939e-163	-1.67212e-164	6.19374e-163	-1.4075e-163	-9.29709e-163	5.89813e-164	-1.2742e-163	4.49143e-163	-2.30159e-164	-8.1229e-163	-2.6983e-163	3.64436e-163	1.58271e-163	-1.21936e-163	-1.97696e-163	5.27578e-163	4.09815e-163	3.23425e-163	-4.58457e-163	1.2347e-165	-3.8099e-163	3.29162e-163	-5.04103e-163	-1.44081e-163	1.16291e-162	1.66991e-163	0
9.33794e-163	1.67685e-163	-2.23373e-163	-6.98869e-163	-6.05939e-163	-1.67212e-164	6.19374e-163	-1.4075e-163	-9.29709e-163	5.89813e-164	-1.2742e-163	4.49143e-163	-2.30159e-164	-8.1229e-163	-2.6983e-163	3.64436e-163	1.58271e-163	-1.21936e-163	-1.97696e-163	5.27578e-163	4.09815e-163	3.23425e-163	-4.58457e-163	1.2347e-165	-3.8099e-163	3.29162e-163	-5.04103e-163	-1.44081e-163	1.16291e-162	1.66991e-163	0
9.33794e-163	1.67685e-163	-2.23373e-163	-6.98869e-163	-6.05939e-163	-1.67212e-164	6.19374e-163	-1.4075e-163	-9.29709e-163	5.89813e-164	-1.2742e-163	4.49143e-163	-2.30159e-164	-8.1229e-163	-2.6983e-163	3.64436e-163	1.58271e-163	-1.21936e-163	-1.97696e-163	5.27578e-163	4.09815e-163	3.23425e-163	-4.58457e-163	1.2347e-165	-3.8099e-163	3.29162e-163	-5.04103e-163	-1.44081e-163	1.16291e-162	1.66991e-163	0
9.33794e-163	1.67685e-163	-2.23373e-163	-6.98869e-163	-6.05939e-163	-1.67212e-164	6.19374e-163	-1.4075e-163	-9.29709e-163	5.89813e-164	-1.2742e-163	4.49143e-163	-2.30159e-164	-8.1229e-163	-2.6983e-163	3.64436e-163	1.58271e-163	-1.21936e-163	-1.97696e-163	5.27578e-163	4.09815e-163	3.23425e-163	-4.58457e-163	1.2347e-165	-3.8099e-163	3.29162e-163	-5.04103e-163	-1.44081e-163	1.16291e-162	1.66991e-163	0
9.33794e-163	1.67685e-163	-2.23373e-163	-6.98869e-163	-6.05939e-163	-1.67212e-164	6.19374e-163	-1.4075e-163	-9.29709e-163	5.89813e-164	-1.2742e-163	4.49143e-163	-2.30159e-164	-8.1229e-163	-2.6983e-163	3.64436e-163	1.58271e-163	-1.21936e-163	-1.97696e-163	5.27578e-163	4.09815e-163	3.23425e-163	-4.58457e-163	1.2347e-165	-3.8099e-163	3.29162e-163	-5.04103e-163	-1.44081e-163	1.16291e-162	1.66991e-163	0
9.33794e-163	1.67685e-163	-2.23373e-163	-6.98869e-163	-6.05939e-163	-1.67212e-164	6.19374e-163	-1.4075e-163	-9.29709e-163	5.89813e-164	-1.2742e-163	4.49143e-163	-2.30159e-164	-8.1229e-163	-2.6983e-163	3.64436e-163	1.58271e-163	-1.21936e-163	-1.97696e-163	5.27578e-163	4.09815e-163	3.23425e-163	-4.58457e-163	1.2347e-165	-3.8099e-163	3.29162e-163	-5.04103e-163	-1.44081e-163	1.16291e-162	1.66991e-163	0
9.33794e-163	1.67685e-163	-2.23373e-163	-6.98869e-163	-6.05939e-163	-1.67212e-164	6.19374e-163	-1.4075e-163	-9.29709e-163	5.89813e-164	-1.2742e-163	4.49143e-163	-2.30159e-164	-8.1229e-163	-2.6983e-163	3.64436e-163	1.58271e-163	-1.21936e-163	-1.97696e-163	5.27578e-163	4.09815e-163	3.23425e-163	-4.58457e-163	1.2347e-165	-3.8099e-163	3.29162e-163	-5.04103e-163	-1.44081e-163	1.16291e-162	1.66991e-163	0
9.33794e-163	1.67685e-163	-2.23373e-163	-6.98869e-163	-6.05939e-163	-1.67212e-164	6.19374e-163	-1.4075e-163	-9.29709e-163	5.89813e-164	-1.2742e-163	4.49143e-163	-2.30159e-164	-8.1229e-163	-2.6983e-163	3.64436e-163	1.58271e-163	-1.21936e-163	-1.97696e-163	5.27578e-163	4.09815e-163	3.23425e-163	-4.58457e-163	1.2347e-165	-3.8099e-163	3.29162e-163	-5.04103e-163	-1.44081e-163	1.16291e-162	1.66991e-163	0
9.33794e-163	1.67685e-163	-2.23373e-163	-6.98869e-163	-6.05939e-163	-1.67212e-164	6.19374e-163	-1.4075e-163	-9.29709e-163	5.89813e-164	-1.2742e-163	4.49143e-163	-2.30159e-164	-8.1229e-163	-2.6983e-163	3.64436e-163	1.58271e-163	-1.21936e-163	-1.97696e-163	5.27578e-163	4.09815e-163	3.23425e-163	-4.58457e-163	1.2347e-165	-3.8099e-163	3.29162e-163	-5.04103e-163	-1.44081e-163	1.16291e-162	1.66991e-163	0
9.33794e-163	1.67685e-163	-2.23373e-163	-6.98869e-163	-6.05939e-163	-1.67212e-164	6.19374e-163	-1.4075e-163	-9.29709e-163	5.89813e-164	-1.2742e-163	4.49143e-163	-2.30159e-164	-8.1229e-163	-2.6983e-163	3.64436e-163	1.58271e-163	-1.21936e-163	-1.97696e-163	5.27578e-163	4.09815e-163	3.23425e-163	-4.58457e-163	1.2347e-165	-3.8099e-163	3.29162e-163	-5.04103e-163	-1.44081e-163	1.16291e-162	1.66991e-163	0
9.33794e-163	1.67685e-163	-2.23373e-163	-6.98869e-163	-6.05939e-163	-1.67212e-164	6.19374e-163	-1.4075e-163	-9.29709e-163	5.89813e-164	-1.2742e-163	4.49143e-163	-2.30159e-164	-8.1229e-163	-2.6983e-163	3.64436e-163	1.58271e-163	-1.21936e-163	-1.97696e-163	5.27578e-163	4.09815e-163	3.23425e-163	-4.58457e-163	1.2347e-165	-3.8099e-163	3.29162e-163	-5.04103e-163	-1.44081e-163	1.16291e-162	1.66991e-163	0
9.33794e-163	1.67685e-163	-2.23373e-163	-6.98869e-163	-6.05939e-163	-1.67212e-164	6.19374e-163	-1.4075e-163	-9.29709e-163	5.89813e-164	-1.2742e-163	4.49143e-163	-2.30159e-164	-8.1229e-163	-2.6983e-163	3.64436e-163	1.58271e-163	-1.21936e-163	-1.97696e-163	5.27578e-163	4.09815e-163	3.23425e-163	-4.58457e-163	1.2347e-165	-3.8099e-163	3.29162e-163	-5.04103e-163	-1.44081e-163	1.16291e-162	1.66991e-163	0
9.33794e-163	1.67685e-163	-2.23373e-163	-6.98869e-163	-6.05939e-163	-1.67212e-164	6.19374e-163	-1.4075e-163	-9.29709e-163	5.89813e-164	-1.2742e-163	4.49143e-163	-2.30159e-164	-8.1229e-163	-2.6983e-163	3.64436e-163	1.58271e-163	-1.21936e-163	-1.97696e-163	5.27578e-163	4.09815e-163	3.23425e-163	-4.58457e-163	1.2347e-165	-3.8099e-163	3.29162e-163	-5.04103e-163	-1.44081e-163	1.16291e-162	1.66991e-163	0
9.33794e-163	1.67685e-163	-2.23373e-163	-6.98869e-163	-6.05939e-163	-1.67212e-164	6.19374e-163	-1.4075e-163	-9.29709e-163	5.89813e-164	-1.2742e-163	4.49143e-163	-2.30159e-164	-8.1229e-163	-2.6983e-163	3.64436e-163	1.58271e-163	-1.21936e-163	-1.97696e-163	5.27578e-163	4.09815e-163	3.23425e-163	-4.58457e-163	1.2347e-165	-3.8099e-163	3.29162e-163	-5.04103e-163	-1.44081e-163	1.16291e-162	1.66991e-163	0
9.33794e-163	1.67685e-163	-2.23373e-163	-6.98869e-163	-6.05939e-163	-1.67212e-164	6.19374e-163	-1.4075e-163	-9.29709e-163	5.89813e-164	-1.2742e-163	4.49143e-163	-2.30159e-164	-8.1229e-163	-2.6983e-163	3.64436e-163	1.58271e-163	-1.21936e-163	-1.97696e-163	5.27578e-163	4.09815e-163	3.23425e-163	-4.58457e-163	1.2347e-165	-3.8099e-163	3.29162e-163	-5.04103e-163	-1.44081e-163	1.16291e-162	1.66991e-163	0
9.33794e-163	1.67685e-163	-2.23373e-163	-6.98869e-163	-6.05939e-163	-1.67212e-164	6.19374e-163	-1.4075e-163	-9.29709e-163	5.89813e-164	-1.2742e-163	4.49143e-163	-2.30159e-164	-8.1229e-163	-2.6983e-163	3.64436e-163	1.58271e-163	-1.21936e-163	-1.97696e-163	5.27578e-163	4.09815e-163	3.23425e-163	-4.58457e-163	1.2347e-165	-3.8099e-163	3.29162e-163	-5.04103e-163	-1.44081e-163	1.16291e-162	1.66991e-163	0
9.33794e-163	1.67685e-163	-2.23373e-163	-6.98869e-163	-6.05939e-163	-1.67212e-164	6.19374e-163	-1.4075e-163	-9.29709e-163	5.89813e-164	-1.2742e-163	4.49143e-163	-2.30159e-164	-8.1229e-163	-2.6983e-163	3.64436e-163	1.58271e-163	-1.21936e-163	-1.97696e-163	5.27578e-163	4.09815e-163	3.23425e-163	-4.58457e-163	1.2347e-165	-3.8099e-163	3.29162e-163	-5.04103e-163	-1.44081e-163	1.16291e-162	1.66991e-163	0
9.33794e-163	1.67685e-163	-2.23373e-163	-6.98869e-163	-6.05939e-163	-1.67212e-164	6.19374e-163	-1.4075e-163	-9.29709e-163	5.89813e-164	-1.2742e-163	4.49143e-163	-2.30159e-164	-8.1229e-163	-2.6983e-163	3.64436e-163	1.58271e-163	-1.21936e-163	-1.97696e-163	5.27578e-163	4.09815e-163	3.23425e-163	-4.58457e-163	1.2347e-165	-3.8099e-163	3.29162e-163	-5.04103e-163	-1.44081e-163	1.16291e-162	1.66991e-163	0
9.33794e-163	1.67685e-163	-2.23373e-163	-6.98869e-163	-6.05939e-163	-1.67212e-164	6.19374e-163	-1.4075e-163	-9.29709e-163	5.89813e-164	-1.2742e-163	4.49143e-163	-2.30159e-164	-8.1229e-163	-2.6983e-163	3.64436e-163	1.58271e-163	-1.21936e-163	-1.97696e-163	5.27578e-163	4.09815e-163	3.23425e-163	-4.58457e-163	1.2347e-165	-3.8099e-163	3.29162e-163	-5.04103e-163	-1.44081e-163	1.16291e-162	1.66991e-163	0
9.33794e-163	1.67685e-163	-2.23373e-163	-6.98869e-163	-6.05939e-163	-1.67212e-164	6.19374e-163	-1.4075e-163	-9.29709e-163	5.89813e-164	-1.2742e-163	4.49143e-163	-2.30159e-164	-8.1229e-163	-2.6983e-163	3.64436e-163	1.58271e-163	-1.21936e-163	-1.97696e-163	5.27578e-163	4.09815e-163	3.23425e-163	-4.58457e-163	1.2347e-165	-3.8099e-163	3.29162e-163	-5.04103e-163	-1.44081e-163	1.16291e-162	1.66991e-163	0
9.33794e-163	1.67685e-163	-2.23373e-163	-6.98869e-163	-6.05939e-163	-1.67212e-164	6.19374e-163	-1.4075e-163	-9.29709e-163	5.89813e-164	-1.2742e-163	4.49143e-163	-2.30159e-164	-8.1229e-163	-2.6983e-163	3.64436e-163	1.58271e-163	-1.21936e-163	-1.97696e-163	5.27578e-163	4.09815e-163	3.23425e-163	-4.58457e-163	1.2347e-165	-3.8099e-163	3.29162e-163	-5.04103e-163	-1.44081e-163	1.16291e-162	1.66991e-163	0
9.33794e-163	1.67685e-163	-2.23373e-163	-6.98869e-163	-6.05939e-163	-1.67212e-164	6.19374e-163	-1.4075e-163	-9.29709e-163	5.89813e-164	-1.2742e-163	4.49143e-163	-2.30159e-164	-8.1229e-163	-2.6983e-163	3.64436e-163	1.58271e-163	-1.21936e-163	-1.97696e-163	5.27578e-163	4.09815e-163	3.23425e-163	-4.58457e-163	1.2347e-165	-3.8099e-163	3.29162e-163	-5.04103e-163	-1.44081e-163	1.16291e-162	1.66991e-163	0
9.33794e-163	1.67685e-163	-2.23373e-163	-6.98869e-163	-6.05939e-163	-1.67212e-164	6.19374e-163	-1.4075e-163	-9.29709e-163	5.89813e-164	-1.2742e-163	4.49143e-163	-2.30159e-164	-8.1229e-163	-2.6983e-163	3.64436e-163	1.58271e-163	-1.21936e-163	-1.97696e-163	5.27578e-163	4.09815e-163	3.23425e-163	-4.58457e-163	1.2347e-165	-3.8099e-163	3.29162e-163	-5.04103e-163	-1.44081e-163	1.16291e-162	1.66991e-163	0
9.33794e-163	1.67685e-163	-2.23373e-163	-6.98869e-163	-6.05939e-163	-1.67212e-164	6.19374e-163	-1.4075e-163	-9.29709e-163	5.89813e-164	-1.2742e-163	4.49143e-163	-2.30159e-164	-8.1229e-163	-2.6983e-163	3.64436e-163	1.58271e-163	-1.21936e-163	-1.97696e-163	5.27578e-163	4.09815e-163	3.23425e-163	-4.58457e-163	1.2347e-165	-3.8099e-163	3.29162e-163	-5.04103e-163	-1.44081e-163	1.16291e-162	1.66991e-163	0
9.33794e-163	1.67685e-163	-2.23373e-163	-6.98869e-163	-6.05939e-163	-1.67212e-164	6.19374e-163	-1.4075e-163	-9.29709e-163	5.89813e-164	-1.2742e-163	4.49143e-163	-2.30159e-164	-8.1229e-163	-2.6983e-163	3.64436e-163	1.58271e-163	-1.21936e-163	-1.97696e-163	5.27578e-163	4.09815e-163	3.23425e-163	-4.58457e-163	1.2347e-165	-3.8099e-163	3.29162e-163	-5.04103e-163	-1.44081e-163	1.16291e-162	1.66991e-163	0
9.33794e-163	1.67685e-163	-2.23373e-163	-6.98869e-163	-6.05939e-163	-1.67212e-164	6.19374e-163	-1.4075e-163	-9.29709e-163	5.89813e-164	-1.2742e-163	4.49143e-163	-2.30159e-164	-8.1229e-163	-2.6983e-163	3.64436e-163	1.58271e-163	-1.21936e-163	-1.97696e-163	5.27578e-163	4.09815e-163	3.23425e-163	-4.58457e-163	1.2347e-165	-3.8099e-163	3.29162e-163	-5.04103e-163	-1.44081e-163	1.16291e-162	1.66991e-163	0
9.33794e-163	1.67685e-163	-2.23373e-163	-6.98869e-163	-6.05939e-163	-1.67212e-164	6.19374e-163	-1.4075e-163	-9.29709e-163	5.89813e-164	-1.2742e-163	4.49143e-163	-2.30159e-164	-8.1229e-163	-2.6983e-163	3.64436e-163	1.58271e-163	-1.21936e-163	-1.97696e-163	5.27578e-163	4.09815e-163	3.23425e-163	-4.58457e-163	1.2347e-165	-3.8099e-163	3.29162e-163	-5.04103e-163	-1.44081e-163	1.16291e-162	1.66991e-163	0
9.33794e-163	1.67685e-163	-2.23373e-163	-6.98869e-163	-6.05939e-163	-1.67212e-164	6.19374e-163	-1.4075e-163	-9.29709e-163	5.89813e-164	-1.2742e-163	4.49143e-163	-2.30159e-164	-8.1229e-163	-2.6983e-163	3.64436e-163	1.58271e-163	-1.21936e-163	-1.97696e-163	5.27578e-163	4.09815e-163	3.23425e-163	-4.58457e-163	1.2347e-165	-3.8099e-163	3.29162e-163	-5.04103e-163	-1.44081e-163	1.16291e-162	1.66991e-163	0
9.33794e-163	1.67685e-163	-2.23373e-163	-6.98869e-163	-6.05939e-163	-1.67212e-164	6.19374e-163	-1.4075e-163	-9.29709e-163	5.89813e-164	-1.2742e-163	4.49143e-163	-2.30159e-164	-8.1229e-163	-2.6983e-163	3.64436e-163	1.58271e-163	-1.21936e-163	-1.97696e-163	5.27578e-163	4.09815e-163	3.23425e-163	-4.58457e-163	1.2347e-165	-3.8099e-163	3.29162e-163	-5.04103e-163	-1.44081e-163	1.16291e-162	1.66991e-163	0
9.33794e-163	1.67685e-163	-2.23373e-163	-6.98869e-163	-6.05939e-163	-1.67212e-164	6.19374e-163	-1.4075e-163	-9.29709e-163	5.89813e-164	-1.2742e-163	4.49143e-163	-2.30159e-164	-8.1229e-163	-2.6983e-163	3.64436e-163	1.58271e-163	-1.21936e-163	-1.97696e-163	5.27578e-163	4.09815e-163	3.23425e-163	-4.58457e-163	1.2347e-165	-3.8099e-163	3.29162e-163	-5.04103e-163	-1.44081e-163	1.16291e-162	1.66991e-163	0
9.33794e-163	1.67685e-163	-2.23373e-163	-6.98869e-163	-6.05939e-163	-1.67212e-164	6.19374e-163	-1.4075e-163	-9.29709e-163	5.89813e-164	-1.2742e-163	4.49143e-163	-2.30159e-164	-8.1229e-163	-2.6983e-163	3.64436e-163	1.58271e-163	-1.21936e-163	-1.97696e-163	5.27578e-163	4.09815e-163	3.23425e-163	-4.58457e-163	1.2347e-165	-3.8099e-163	3.29162e-163	-5.04103e-163	-1.44081e-163	1.16291e-162	1.66991e-163	0
9.33794e-163	1.67685e-163	-2.23373e-163	-6.98869e-163	-6.05939e-163	-1.67212e-164	6.19374e-163	-1.4075e-163	-9.29709e-163	5.89813e-164	-1.2742e-163	4.49143e-163	-2.30159e-164	-8.1229e-163	-2.6983e-163	3.64436e-163	1.58271e-163	-1.21936e-163	-1.97696e-163	5.27578e-163	4.09815e-163	3.23425e-163	-4.58457e-163	1.2347e-165	-3.8099e-163	3.29162e-163	-5.04103e-163	-1.44081e-163	1.16291e-162	1.66991e-163	0
9.33794e-163	1.67685e-163	-2.23373e-163	-6.98869e-163	-6.05939e-163	-1.67212e-164	6.19374e-163	-1.4075e-163	-9.29709e-163	5.89813e-164	-1.2742e-163	4.49143e-163	-2.30159e-164	-8.1229e-163	-2.6983e-163	3.64436e-163	1.58271e-163	-1.21936e-163	-1.97696e-163	5.27578e-163	4.09815e-163	3.23425e-163	-4.58457e-163	1.2347e-165	-3.8099e-163	3.29162e-163	-5.04103e-163	-1.44081e-163	1.16291e-162	1.66991e-163	0
9.33794e-163	1.67685e-163	-2.23373e-163	-6.98869e-163	-6.05939e-163	-1.67212e-164	6.19374e-163	-1.4075e-163	-9.29709e-163	5.89813e-164	-1.2742e-163	4.49143e-163	-2.30159e-164	-8.1229e-163	-2.6983e-163	3.64436e-163	1.58271e-163	-1.21936e-163	-1.97696e-163	5.27578e-163	4.09815e-163	3.23425e-163	-4.58457e-163	1.2347e-165	-3.8099e-163	3.29162e-163	-5.04103e-163	-1.44081e-163	1.16291e-162	1.66991e-163	0
9.33794e-163	1.67685e-163	-2.23373e-163	-6.98869e-163	-6.05939e-163	-1.67212e-164	6.19374e-163	-1.4075e-163	-9.29709e-163	5.89813e-164	-1.2742e-163	4.49143e-163	-2.30159e-164	-8.1229e-163	-2.6983e-163	3.64436e-163	1.58271e-163	-1.21936e-163	-1.97696e-163	5.27578e-163	4.09815e-163	3.23425e-163	-4.58457e-163	1.2347e-165	-3.8099e-163	3.29162e-163	-5.04103e-163	-1.44081e-163	1.16291e-162	1.66991e-163	0
9.33794e-163	1.67685e-163	-2.23373e-163	-6.98869e-163	-6.05939e-163	-1.67212e-164	6.19374e-163	-1.4075e-163	-9.29709e-163	5.89813e-164	-1.2742e-163	4.49143e-163	-2.30159e-164	-8.1229e-163	-2.6983e-163	3.64436e-163	1.58271e-163	-1.21936e-163	-1.97696e-163	5.27578e-163	4.09815e-163	3.23425e-163	-4.58457e-163	1.2347e-165	-3.8099e-163	3.29162e-163	-5.04103e-163	-1.44081e-163	1.16291e-162	1.66991e-163	0
9.33794e-163	1.67685e-163	-2.23373e-163	-6.98869e-163	-6.05939e-163	-1.67212e-164	6.19374e-163	-1.4075e-163	-9.29709e-163	5.89813e-164	-1.2742e-163	4.49143e-163	-2.30159e-164	-8.1229e-163	-2.6983e-163	3.64436e-163	1.58271e-163	-1.21936e-163	-1.97696e-163	5.27578e-163	4.09815e-163	3.23425e-163	-4.58457e-163	1.2347e-165	-3.8099e-163	3.29162e-163	-5.04103e-163	-1.44081e-163	1.16291e-162	1.66991e-163	0
9.33794e-163	1.67685e-163	-2.23373e-163	-6.98869e-163	-6.05939e-163	-1.67212e-164	6.19374e-163	-1.4075e-163	-9.29709e-163	5.89813e-164	-1.2742e-163	4.49143e-163	-2.30159e-164	-8.1229e-163	-2.6983e-163	3.64436e-163	1.58271e-163	-1.21936e-163	-1.97696e-163	5.27578e-163	4.09815e-163	3.23425e-163	-4.58457e-163	1.2347e-165	-3.8099e-163	3.29162e-163	-5.04103e-163	-1.44081e-163	1.16291e-162	1.66991e-163	0
9.33794e-163	1.67685e-163	-2.23373e-163	-6.98869e-163	-6.05939e-163	-1.67212e-164	6.19374e-163	-1.4075e-163	-9.29709e-163	5.89813e-164	-1.2742e-163	4.49143e-163	-2.30159e-164	-8.1229e-163	-2.6983e-163	3.64436e-163	1.58271e-163	-1.21936e-163	-1.97696e-163	5.27578e-163	4.09815e-163	3.23425e-163	-4.58457e-163	1.2347e-165	-3.8099e-163	3.29162e-163	-5.04103e-163	-1.44081e-163	1.16291e-162	1.66991e-163	0
9.33794e-163	1.67685e-163	-2.23373e-163	-6.98869e-163	-6.05939e-163	-1.67212e-164	6.19374e-163	-1.4075e-163	-9.29709e-163	5.89813e-164	-1.2742e-163	4.49143e-163	-2.30159e-164	-8.1229e-163	-2.6983e-163	3.64436e-163	1.58271e-163	-1.21936e-163	-1.97696e-163	5.27578e-163	4.09815e-163	3.23425e-163	-4.58457e-163	1.2347e-165	-3.8099e-163	3.29162e-163	-5.04103e-163	-1.44081e-163	1.16291e-162	1.66991e-163	0
9.33794e-163	1.67685e-163	-2.23373e-163	-6.98869e-163	-6.05939e-163	-1.67212e-164	6.19374e-163	-1.4075e-163	-9.29709e-163	5.89813e-164	-1.2742e-163	4.49143e-163	-2.30159e-164	-8.1229e-163	-2.6983e-163	3.64436e-163	1.58271e-163	-1.21936e-163	-1.97696e-163	5.27578e-163	4.09815e-163	3.23425e-163	-4.58457e-163	1.2347e-165	-3.8099e-163	3.29162e-163	-5.04103e-163	-1.44081e-163	1.16291e-162	1.66991e-163	0
9.33794e-163	1.67685e-163	-2.23373e-163	-6.98869e-163	-6.05939e-163	-1.67212e-164	6.19374e-163	-1.4075e-163	-9.29709e-163	5.89813e-164	-1.2742e-163	4.49143e-163	-2.30159e-164	-8.1229e-163	-2.6983e-163	3.64436e-163	1.58271e-163	-1.21936e-163	-1.97696e-163	5.27578e-163	4.09815e-163	3.23425e-163	-4.58457e-163	1.2347e-165	-3.8099e-163	3.29162e-163	-5.04103e-163	-1.44081e-163	1.16291e-162	1.66991e-163	0
9.33794e-163	1.67685e-163	-2.23373e-163	-6.98869e-163	-6.05939e-163	-1.67212e-164	6.19374e-163	-1.4075e-163	-9.29709e-163	5.89813e-164	-1.2742e-163	4.49143e-163	-2.30159e-164	-8.1229e-163	-2.6983e-163	3.64436e-163	1.58271e-163	-1.21936e-163	-1.97696e-163	5.27578e-163	4.09815e-163	3.23425e-163	-4.58457e-163	1.2347e-165	-3.8099e-163	3.29162e-163	-5.04103e-163	-1.44081e-163	1.16291e-162	1.66991e-163	0
9.33794e-163	1.67685e-163	-2.23373e-163	-6.98869e-163	-6.05939e-163	-1.67212e-164	6.19374e-163	-1.4075e-163	-9.29709e-163	5.89813e-164	-1.2742e-163	4.49143e-163	-2.30159e-164	-8.1229e-163	-2.6983e-163	3.64436e-163	1.58271e-163	-1.21936e-163	-1.97696e-163	5.27578e-163	4.09815e-163	3.23425e-163	-4.58457e-163	1.2347e-165	-3.8099e-163	3.29162e-163	-5.04103e-163	-1.44081e-163	1.16291e-162	1.66991e-163	0
9.33794e-163	1.67685e-163	-2.23373e-163	-6.98869e-163	-6.05939e-163	-1.67212e-164	6.19374e-163	-1.4075e-163	-9.29709e-163	5.89813e-164	-1.2742e-163	4.49143e-163	-2.30159e-164	-8.1229e-163	-2.6983e-163	3.64436e-163	1.58271e-163	-1.21936e-163	-1.97696e-163	5.27578e-163	4.09815e-163	3.23425e-163	-4.58457e-163	1.2347e-165	-3.8099e-163	3.29162e-163	-5.04103e-163	-1.44081e-163	1.16291e-162	1.66991e-163	0
9.33794e-163	1.67685e-163	-2.23373e-163	-6.98869e-163	-6.05939e-163	-1.67212e-164	6.19374e-163	-1.4075e-163	-9.29709e-163	5.89813e-164	-1.2742e-163	4.49143e-163	-2.30159e-164	-8.1229e-163	-2.6983e-163	3.64436e-163	1.58271e-163	-1.21936e-163	-1.97696e-163	5.27578e-163	4.09815e-163	3.23425e-163	-4.58457e-163	1.2347e-165	-3.8099e-163	3.29162e-163	-5.04103e-163	-1.44081e-163	1.16291e-162	1.66991e-163	0
9.33794e-163	1.67685e-163	-2.23373e-163	-6.98869e-163	-6.05939e-163	-1.67212e-164	6.19374e-163	-1.4075e-163	-9.29709e-163	5.89813e-164	-1.2742e-163	4.49143e-163	-2.30159e-164	-8.1229e-163	-2.6983e-163	3.64436e-163	1.58271e-163	-1.21936e-163	-1.97696e-163	5.27578e-163	4.09815e-163	3.23425e-163	-4.58457e-163	1.2347e-165	-3.8099e-163	3.29162e-163	-5.04103e-163	-1.44081e-163	1.16291e-162	1.66991e-163	0
9.33794e-163	1.67685e-163	-2.23373e-163	-6.98869e-163	-6.05939e-163	-1.67212e-164	6.19374e-163	-1.4075e-163	-9.29709e-163	5.89813e-164	-1.2742e-163	4.49143e-163	-2.30159e-164	-8.1229e-163	-2.6983e-163	3.64436e-163	1.58271e-163	-1.21936e-163	-1.97696e-163	5.27578e-163	4.09815e-163	3.23425e-163	-4.58457e-163	1.2347e-165	-3.8099e-163	3.29162e-163	-5.04103e-163	-1.44081e-163	1.16291e-162	1.66991e-163	0
9.33794e-163	1.67685e-163	-2.23373e-163	-6.98869e-163	-6.05939e-163	-1.67212e-164	6.19374e-163	-1.4075e-163	-9.29709e-163	5.89813e-164	-1.2742e-163	4.49143e-163	-2.30159e-164	-8.1229e-163	-2.6983e-163	3.64436e-163	1.58271e-163	-1.21936e-163	-1.97696e-163	5.27578e-163	4.09815e-163	3.23425e-163	-4.58457e-163	1.2347e-165	-3.8099e-163	3.29162e-163	-5.04103e-163	-1.44081e-163	1.16291e-162	1.66991e-163	0
9.33794e-163	1.67685e-163	-2.23373e-163	-6.98869e-163	-6.05939e-163	-1.67212e-164	6.19374e-163	-1.4075e-163	-9.29709e-163	5.89813e-164	-1.2742e-163	4.49143e-163	-2.30159e-164	-8.1229e-163	-2.6983e-163	3.64436e-163	1.58271e-163	-1.21936e-163	-1.97696e-163	5.27578e-163	4.09815e-163	3.23425e-163	-4.58457e-163	1.2347e-165	-3.8099e-163	3.29162e-163	-5.04103e-163	-1.44081e-163	1.16291e-162	1.66991e-163	0
9.33794e-163	1.67685e-163	-2.23373e-163	-6.98869e-163	-6.05939e-163	-1.67212e-164	6.19374e-163	-1.4075e-163	-9.29709e-163	5.89813e-164	-1.2742e-163	4.49143e-163	-2.30159e-164	-8.1229e-163	-2.6983e-163	3.64436e-163	1.58271e-163	-1.21936e-163	-1.97696e-163	5.27578e-163	4.09815e-163	3.23425e-163	-4.58457e-163	1.2347e-165	-3.8099e-163	3.29162e-163	-5.04103e-163	-1.44081e-163	1.16291e-162	1.66991e-163	0
9.33794e-163	1.67685e-163	-2.23373e-163	-6.98869e-163	-6.05939e-163	-1.67212e-164	6.19374e-163	-1.4075e-163	-9.29709e-163	5.89813e-164	-1.2742e-163	4.49143e-163	-2.30159e-164	-8.1229e-163	-2.6983e-163	3.64436e-163	1.58271e-163	-1.21936e-163	-1.97696e-163	5.27578e-163	4.09815e-163	3.23425e-163	-4.58457e-163	1.2347e-165	-3.8099e-163	3.29162e-163	-5.04103e-163	-1.44081e-163	1.16291e-162	1.66991e-163	0
9.33794e-163	1.67685e-163	-2.23373e-163	-6.98869e-163	-6.05939e-163	-1.67212e-164	6.19374e-163	-1.4075e-163	-9.29709e-163	5.89813e-164	-1.2742e-163	4.49143e-163	-2.30159e-164	-8.1229e-163	-2.6983e-163	3.64436e-163	1.58271e-163	-1.21936e-163	-1.97696e-163	5.27578e-163	4.09815e-163	3.23425e-163	-4.58457e-163	1.2347e-165	-3.8099e-163	3.29162e-163	-5.04103e-163	-1.44081e-163	1.16291e-162	1.66991e-163	0
9.33794e-163	1.67685e-163	-2.23373e-163	-6.98869e-163	-6.05939e-163	-1.67212e-164	6.19374e-163	-1.4075e-163	-9.29709e-163	5.89813e-164	-1.2742e-163	4.49143e-163	-2.30159e-164	-8.1229e-163	-2.6983e-163	3.64436e-163	1.58271e-163	-1.21936e-163	-1.97696e-163	5.27578e-163	4.09815e-163	3.23425e-163	-4.58457e-163	1.2347e-165	-3.8099e-163	3.29162e-163	-5.04103e-163	-1.44081e-163	1.16291e-162	1.66991e-163	0
9.33794e-163	1.67685e-163	-2.23373e-163	-6.98869e-163	-6.05939e-163	-1.67212e-164	6.19374e-163	-1.4075e-163	-9.29709e-163	5.89813e-164	-1.2742e-163	4.49143e-163	-2.30159e-164	-8.1229e-163	-2.6983e-163	3.64436e-163	1.58271e-163	-1.21936e-163	-1.97696e-163	5.27578e-163	4.09815e-163	3.23425e-163	-4.58457e-163	1.2347e-165	-3.8099e-163	3.29162e-163	-5.04103e-163	-1.44081e-163	1.16291e-162	1.66991e-163	0
9.33794e-163	1.67685e-163	-2.23373e-163	-6.98869e-163	-6.05939e-163	-1.67212e-164	6.19374e-163	-1.4075e-163	-9.29709e-163	5.89813e-164	-1.2742e-163	4.49143e-163	-2.30159e-164	-8.1229e-163	-2.6983e-163	3.64436e-163	1.58271e-163	-1.21936e-163	-1.97696e-163	5.27578e-163	4.09815e-163	3.23425e-163	-4.58457e-163	1.2347e-165	-3.8099e-163	3.29162e-163	-5.04103e-163	-1.44081e-163	1.16291e-162	1.66991e-163	0
9.33794e-163	1.67685e-163	-2.23373e-163	-6.98869e-163	-6.05939e-163	-1.67212e-164	6.19374e-163	-1.4075e-163	-9.29709e-163	5.89813e-164	-1.2742e-163	4.49143e-163	-2.30159e-164	-8.1229e-163	-2.6983e-163	3.64436e-163	1.58271e-163	-1.21936e-163	-1.97696e-163	5.27578e-163	4.09815e-163	3.23425e-163	-4.58457e-163	1.2347e-165	-3.8099e-163	3.29162e-163	-5.04103e-163	-1.44081e-163	1.16291e-162	1.66991e-163	0
9.33794e-163	1.67685e-163	-2.23373e-163	-6.98869e-163	-6.05939e-163	-1.67212e-164	6.19374e-163	-1.4075e-163	-9.29709e-163	5.89813e-164	-1.2742e-163	4.49143e-163	-2.30159e-164	-8.1229e-163	-2.6983e-163	3.64436e-163	1.58271e-163	-1.21936e-163	-1.97696e-163	5.27578e-163	4.09815e-163	3.23425e-163	-4.58457e-163	1.2347e-165	-3.8099e-163	3.29162e-163	-5.04103e-163	-1.44081e-163	1.16291e-162	1.66991e-163	0
9.33794e-163	1.67685e-163	-2.23373e-163	-6.98869e-163	-6.05939e-163	-1.67212e-164	6.19374e-163	-1.4075e-163	-9.29709e-163	5.89813e-164	-1.2742e-163	4.49143e-163	-2.30159e-164	-8.1229e-163	-2.6983e-163	3.64436e-163	1.58271e-163	-1.21936e-163	-1.97696e-163	5.27578e-163	4.09815e-163	3.23425e-163	-4.58457e-163	1.2347e-165	-3.8099e-163	3.29162e-163	-5.04103e-163	-1.44081e-163	1.16291e-162	1.66991e-163	0
9.33794e-163	1.67685e-163	-2.23373e-163	-6.98869e-163	-6.05939e-163	-1.67212e-164	6.19374e-163	-1.4075e-163	-9.29709e-163	5.89813e-164	-1.2742e-163	4.49143e-163	-2.30159e-164	-8.1229e-163	-2.6983e-163	3.64436e-163	1.58271e-163	-1.21936e-163	-1.97696e-163	5.27578e-163	4.09815e-163	3.23425e-163	-4.58457e-163	1.2347e-165	-3.8099e-163	3.29162e-163	-5.04103e-163	-1.44081e-163	1.16291e-162	1.66991e-163	0
9.33794e-163	1.67685e-163	-2.23373e-163	-6.98869e-163	-6.05939e-163	-1.67212e-164	6.19374e-163	-1.4075e-163	-9.29709e-163	5.89813e-164	-1.2742e-163	4.49143e-163	-2.30159e-164	-8.1229e-163	-2.6983e-163	3.64436e-163	1.58271e-163	-1.21936e-163	-1.97696e-163	5.27578e-163	4.09815e-163	3.23425e-163	-4.58457e-163	1.2347e-165	-3.8099e-163	3.29162e-163	-5.04103e-163	-1.44081e-163	1.16291e-162	1.66991e-163	0
9.33794e-163	1.67685e-163	-2.23373e-163	-6.98869e-163	-6.05939e-163	-1.67212e-164	6.19374e-163	-1.4075e-163	-9.29709e-163	5.89813e-164	-1.2742e-163	4.49143e-163	-2.30159e-164	-8.1229e-163	-2.6983e-163	3.64436e-163	1.58271e-163	-1.21936e-163	-1.97696e-163	5.27578e-163	4.09815e-163	3.23425e-163	-4.58457e-163	1.2347e-165	-3.8099e-163	3.29162e-163	-5.04103e-163	-1.44081e-163	1.16291e-162	1.66991e-163	0
9.33794e-163	1.67685e-163	-2.23373e-163	-6.98869e-163	-6.05939e-163	-1.67212e-164	6.19374e-163	-1.4075e-163	-9.29709e-163	5.89813e-164	-1.2742e-163	4.49143e-163	-2.30159e-164	-8.1229e-163	-2.6983e-163	3.64436e-163	1.58271e-163	-1.21936e-163	-1.97696e-163	5.27578e-163	4.09815e-163	3.23425e-163	-4.58457e-163	1.2347e-165	-3.8099e-163	3.29162e-163	-5.04103e-163	-1.44081e-163	1.16291e-162	1.66991e-163	0
9.33794e-163	1.67685e-163	-2.23373e-163	-6.98869e-163	-6.05939e-163	-1.67212e-164	6.19374e-163	-1.4075e-163	-9.29709e-163	5.89813e-164	-1.2742e-163	4.49143e-163	-2.30159e-164	-8.1229e-163	-2.6983e-163	3.64436e-163	1.58271e-163	-1.21936e-163	-1.97696e-163	5.27578e-163	4.09815e-163	3.23425e-163	-4.58457e-163	1.2347e-165	-3.8099e-163	3.29162e-163	-5.04103e-163	-1.44081e-163	1.16291e-162	1.66991e-163	0
9.33794e-163	1.67685e-163	-2.23373e-163	-6.98869e-163	-6.05939e-163	-1.67212e-164	6.19374e-163	-1.4075e-163	-9.29709e-163	5.89813e-164	-1.2742e-163	4.49143e-163	-2.30159e-164	-8.1229e-163	-2.6983e-163	3.64436e-163	1.58271e-163	-1.21936e-163	-1.97696e-163	5.27578e-163	4.09815e-163	3.23425e-163	-4.58457e-163	1.2347e-165	-3.8099e-163	3.29162e-163	-5.04103e-163	-1.44081e-163	1.16291e-162	1.66991e-163	0
9.33794e-163	1.67685e-163	-2.23373e-163	-6.98869e-163	-6.05939e-163	-1.67212e-164	6.19374e-163	-1.4075e-163	-9.29709e-163	5.89813e-164	-1.2742e-163	4.49143e-163	-2.30159e-164	-8.1229e-163	-2.6983e-163	3.64436e-163	1.58271e-163	-1.21936e-163	-1.97696e-163	5.27578e-163	4.09815e-163	3.23425e-163	-4.58457e-163	1.2347e-165	-3.8099e-163	3.29162e-163	-5.04103e-163	-1.44081e-163	1.16291e-162	1.66991e-163	0
9.33794e-163	1.67685e-163	-2.23373e-163	-6.98869e-163	-6.05939e-163	-1.67212e-164	6.19374e-163	-1.4075e-163	-9.29709e-163	5.89813e-164	-1.2742e-163	4.49143e-163	-2.30159e-164	-8.1229e-163	-2.6983e-163	3.64436e-163	1.58271e-163	-1.21936e-163	-1.97696e-163	5.27578e-163	4.09815e-163	3.23425e-163	-4.58457e-163	1.2347e-165	-3.8099e-163	3.29162e-163	-5.04103e-163	-1.44081e-163	1.16291e-162	1.66991e-163	0
9.33794e-163	1.67685e-163	-2.23373e-163	-6.98869e-163	-6.05939e-163	-1.67212e-164	6.19374e-163	-1.4075e-163	-9.29709e-163	5.89813e-164	-1.2742e-163	4.49143e-163	-2.30159e-164	-8.1229e-163	-2.6983e-163	3.64436e-163	1.58271e-163	-1.21936e-163	-1.97696e-163	5.27578e-163	4.09815e-163	3.23425e-163	-4.58457e-163	1.2347e-165	-3.8099e-163	3.29162e-163	-5.04103e-163	-1.44081e-163	1.16291e-162	1.66991e-163	0
9.33794e-163	1.67685e-163	-2.23373e-163	-6.98869e-163	-6.05939e-163	-1.67212e-164	6.19374e-163	-1.4075e-163	-9.29709e-163	5.89813e-164	-1.2742e-163	4.49143e-163	-2.30159e-164	-8.1229e-163	-2.6983e-163	3.64436e-163	1.58271e-163	-1.21936e-163	-1.97696e-163	5.27578e-163	4.09815e-163	3.23425e-163	-4.58457e-163	1.2347e-165	-3.8099e-163	3.29162e-163	-5.04103e-163	-1.44081e-163	1.16291e-162	1.66991e-163	0
9.33794e-163	1.67685e-163	-2.23373e-163	-6.98869e-163	-6.05939e-163	-1.67212e-164	6.19374e-163	-1.4075e-163	-9.29709e-163	5.89813e-164	-1.2742e-163	4.49143e-163	-2.30159e-164	-8.1229e-163	-2.6983e-163	3.64436e-163	1.58271e-163	-1.21936e-163	-1.97696e-163	5.27578e-163	4.09815e-163	3.23425e-163	-4.58457e-163	1.2347e-165	-3.8099e-163	3.29162e-163	-5.04103e-163	-1.44081e-163	1.16291e-162	1.66991e-163	0
9.33794e-163	1.67685e-163	-2.23373e-163	-6.98869e-163	-6.05939e-163	-1.67212e-164	6.19374e-163	-1.4075e-163	-9.29709e-163	5.89813e-164	-1.2742e-163	4.49143e-163	-2.30159e-164	-8.1229e-163	-2.6983e-163	3.64436e-163	1.58271e-163	-1.21936e-163	-1.97696e-163	5.27578e-163	4.09815e-163	3.23425e-163	-4.58457e-163	1.2347e-165	-3.8099e-163	3.29162e-163	-5.04103e-163	-1.44081e-163	1.16291e-162	1.66991e-163	0
9.33794e-163	1.67685e-163	-2.23373e-163	-6.98869e-163	-6.05939e-163	-1.67212e-164	6.19374e-163	-1.4075e-163	-9.29709e-163	5.89813e-164	-1.2742e-163	4.49143e-163	-2.30159e-164	-8.1229e-163	-2.6983e-163	3.64436e-163	1.58271e-163	-1.21936e-163	-1.97696e-163	5.27578e-163	4.09815e-163	3.23425e-163	-4.58457e-163	1.2347e-165	-3.8099e-163	3.29162e-163	-5.04103e-163	-1.44081e-163	1.16291e-162	1.66991e-163	0
9.33794e-163	1.67685e-163	-2.23373e-163	-6.98869e-163	-6.05939e-163	-1.67212e-164	6.19374e-163	-1.4075e-163	-9.29709e-163	5.89813e-164	-1.2742e-163	4.49143e-163	-2.30159e-164	-8.1229e-163	-2.6983e-163	3.64436e-163	1.58271e-163	-1.21936e-163	-1.97696e-163	5.27578e-163	4.09815e-163	3.23425e-163	-4.58457e-163	1.2347e-165	-3.8099e-163	3.29162e-163	-5.04103e-163	-1.44081e-163	1.16291e-162	1.66991e-163	0
9.33794e-163	1.67685e-163	-2.23373e-163	-6.98869e-163	-6.05939e-163	-1.67212e-164	6.19374e-163	-1.4075e-163	-9.29709e-163	5.89813e-164	-1.2742e-163	4.49143e-163	-2.30159e-164	-8.1229e-163	-2.6983e-163	3.64436e-163	1.58271e-163	-1.21936e-163	-1.97696e-163	5.27578e-163	4.09815e-163	3.23425e-163	-4.58457e-163	1.2347e-165	-3.8099e-163	3.29162e-163	-5.04103e-163	-1.44081e-163	1.16291e-162	1.66991e-163	0
9.33794e-163	1.67685e-163	-2.23373e-163	-6.98869e-163	-6.05939e-163	-1.67212e-164	6.19374e-163	-1.4075e-163	-9.29709e-163	5.89813e-164	-1.2742e-163	4.49143e-163	-2.30159e-164	-8.1229e-163	-2.6983e-163	3.64436e-163	1.58271e-163	-1.21936e-163	-1.97696e-163	5.27578e-163	4.09815e-163	3.23425e-163	-4.58457e-163	1.2347e-165	-3.8099e-163	3.29162e-163	-5.04103e-163	-1.44081e-163	1.16291e-162	1.66991e-163	0
9.33794e-163	1.67685e-163	-2.23373e-163	-6.98869e-163	-6.05939e-163	-1.67212e-164	6.19374e-163	-1.4075e-163	-9.29709e-163	5.89813e-164	-1.2742e-163	4.49143e-163	-2.30159e-164	-8.1229e-163	-2.6983e-163	3.64436e-163	1.58271e-163	-1.21936e-163	-1.97696e-163	5.27578e-163	4.09815e-163	3.23425e-163	-4.58457e-163	1.2347e-165	-3.8099e-163	3.29162e-163	-5.04103e-163	-1.44081e-163	1.16291e-162	1.66991e-163	0
9.33794e-163	1.67685e-163	-2.23373e-163	-6.98869e-163	-6.05939e-163	-1.67212e-164	6.19374e-163	-1.4075e-163	-9.29709e-163	5.89813e-164	-1.2742e-163	4.49143e-163	-2.30159e-164	-8.1229e-163	-2.6983e-163	3.64436e-163	1.58271e-163	-1.21936e-163	-1.97696e-163	5.27578e-163	4.09815e-163	3.23425e-163	-4.58457e-163	1.2347e-165	-3.8099e-163	3.29162e-163	-5.04103e-163	-1.44081e-163	1.16291e-162	1.66991e-163	0
9.33794e-163	1.67685e-163	-2.23373e-163	-6.98869e-163	-6.05939e-163	-1.67212e-164	6.19374e-163	-1.4075e-163	-9.29709e-163	5.89813e-164	-1.2742e-163	4.49143e-163	-2.30159e-164	-8.1229e-163	-2.6983e-163	3.64436e-163	1.58271e-163	-1.21936e-163	-1.97696e-163	5.27578e-163	4.09815e-163	3.23425e-163	-4.58457e-163	1.2347e-165	-3.8099e-163	3.29162e-163	-5.04103e-163	-1.44081e-163	1.16291e-162	1.66991e-163	0
9.33794e-163	1.67685e-163	-2.23373e-163	-6.98869e-163	-6.05939e-163	-1.67212e-164	6.19374e-163	-1.4075e-163	-9.29709e-163	5.89813e-164	-1.2742e-163	4.49143e-163	-2.30159e-164	-8.1229e-163	-2.6983e-163	3.64436e-163	1.58271e-163	-1.21936e-163	-1.97696e-163	5.27578e-163	4.09815e-163	3.23425e-163	-4.58457e-163	1.2347e-165	-3.8099e-163	3.29162e-163	-5.04103e-163	-1.44081e-163	1.16291e-162	1.66991e-163	0
9.33794e-163	1.67685e-163	-2.23373e-163	-6.98869e-163	-6.05939e-163	-1.67212e-164	6.19374e-163	-1.4075e-163	-9.29709e-163	5.89813e-164	-1.2742e-163	4.49143e-163	-2.30159e-164	-8.1229e-163	-2.6983e-163	3.64436e-163	1.58271e-163	-1.21936e-163	-1.97696e-163	5.27578e-163	4.09815e-163	3.23425e-163	-4.58457e-163	1.2347e-165	-3.8099e-163	3.29162e-163	-5.04103e-163	-1.44081e-163	1.16291e-162	1.66991e-163	0
9.33794e-163	1.67685e-163	-2.23373e-163	-6.98869e-163	-6.05939e-163	-1.67212e-164	6.19374e-163	-1.4075e-163	-9.29709e-163	5.89813e-164	-1.2742e-163	4.49143e-163	-2.30159e-164	-8.1229e-163	-2.6983e-163	3.64436e-163	1.58271e-163	-1.21936e-163	-1.97696e-163	5.27578e-163	4.09815e-163	3.23425e-163	-4.58457e-163	1.2347e-165	-3.8099e-163	3.29162e-163	-5.04103e-163	-1.44081e-163	1.16291e-162	1.66991e-163	0
9.33794e-163	1.67685e-163	-2.23373e-163	-6.98869e-163	-6.05939e-163	-1.67212e-164	6.19374e-163	-1.4075e-163	-9.29709e-163	5.89813e-164	-1.2742e-163	4.49143e-163	-2.30159e-164	-8.1229e-163	-2.6983e-163	3.64436e-163	1.58271e-163	-1.21936e-163	-1.97696e-163	5.27578e-163	4.09815e-163	3.23425e-163	-4.58457e-163	1.2347e-165	-3.8099e-163	3.29162e-163	-5.04103e-163	-1.44081e-163	1.16291e-162	1.66991e-163	0
9.33794e-163	1.67685e-163	-2.23373e-163	-6.98869e-163	-6.05939e-163	-1.67212e-164	6.19374e-163	-1.4075e-163	-9.29709e-163	5.89813e-164	-1.2742e-163	4.49143e-163	-2.30159e-164	-8.1229e-163	-2.6983e-163	3.64436e-163	1.58271e-163	-1.21936e-163	-1.97696e-163	5.27578e-163	4.09815e-163	3.23425e-163	-4.58457e-163	1.2347e-165	-3.8099e-163	3.29162e-163	-5.04103e-163	-1.44081e-163	1.16291e-162	1.66991e-163	0
9.33794e-163	1.67685e-163	-2.23373e-163	-6.98869e-163	-6.05939e-163	-1.67212e-164	6.19374e-163	-1.4075e-163	-9.29709e-163	5.89813e-164	-1.2742e-163	4.49143e-163	-2.30159e-164	-8.1229e-163	-2.6983e-163	3.64436e-163	1.58271e-163	-1.21936e-163	-1.97696e-163	5.27578e-163	4.09815e-163	3.23425e-163	-4.58457e-163	1.2347e-165	-3.8099e-163	3.29162e-163	-5.04103e-163	-1.44081e-163	1.16291e-162	1.66991e-163	0
9.33794e-163	1.67685e-163	-2.23373e-163	-6.98869e-163	-6.05939e-163	-1.67212e-164	6.19374e-163	-1.4075e-163	-9.29709e-163	5.89813e-164	-1.2742e-163	4.49143e-163	-2.30159e-164	-8.1229e-163	-2.6983e-163	3.64436e-163	1.58271e-163	-1.21936e-163	-1.97696e-163	5.27578e-163	4.09815e-163	3.23425e-163	-4.58457e-163	1.2347e-165	-3.8099e-163	3.29162e-163	-5.04103e-163	-1.44081e-163	1.16291e-162	1.66991e-163	0
9.33794e-163	1.67685e-163	-2.23373e-163	-6.98869e-163	-6.05939e-163	-1.67212e-164	6.19374e-163	-1.4075e-163	-9.29709e-163	5.89813e-164	-1.2742e-163	4.49143e-163	-2.30159e-164	-8.1229e-163	-2.6983e-163	3.64436e-163	1.58271e-163	-1.21936e-163	-1.97696e-163	5.27578e-163	4.09815e-163	3.23425e-163	-4.58457e-163	1.2347e-165	-3.8099e-163	3.29162e-163	-5.04103e-163	-1.44081e-163	1.16291e-162	1.66991e-163	0
9.33794e-163	1.67685e-163	-2.23373e-163	-6.98869e-163	-6.05939e-163	-1.67212e-164	6.19374e-163	-1.4075e-163	-9.29709e-163	5.89813e-164	-1.2742e-163	4.49143e-163	-2.30159e-164	-8.1229e-163	-2.6983e-163	3.64436e-163	1.58271e-163	-1.21936e-163	-1.97696e-163	5.27578e-163	4.09815e-163	3.23425e-163	-4.58457e-163	1.2347e-165	-3.8099e-163	3.29162e-163	-5.04103e-163	-1.44081e-163	1.16291e-162	1.66991e-163	0
9.33794e-163	1.67685e-163	-2.23373e-163	-6.98869e-163	-6.05939e-163	-1.67212e-164	6.19374e-163	-1.4075e-163	-9.29709e-163	5.89813e-164	-1.2742e-163	4.49143e-163	-2.30159e-164	-8.1229e-163	-2.6983e-163	3.64436e-163	1.58271e-163	-1.21936e-163	-1.97696e-163	5.27578e-163	4.09815e-163	3.23425e-163	-4.58457e-163	1.2347e-165	-3.8099e-163	3.29162e-163	-5.04103e-163	-1.44081e-163	1.16291e-162	1.66991e-163	0
9.33794e-163	1.67685e-163	-2.23373e-163	-6.98869e-163	-6.05939e-163	-1.67212e-164	6.19374e-163	-1.4075e-163	-9.29709e-163	5.89813e-164	-1.2742e-163	4.49143e-163	-2.30159e-164	-8.1229e-163	-2.6983e-163	3.64436e-163	1.58271e-163	-1.21936e-163	-1.97696e-163	5.27578e-163	4.09815e-163	3.23425e-163	-4.58457e-163	1.2347e-165	-3.8099e-163	3.29162e-163	-5.04103e-163	-1.44081e-163	1.16291e-162	1.66991e-163	0
9.33794e-163	1.67685e-163	-2.23373e-163	-6.98869e-163	-6.05939e-163	-1.67212e-164	6.19374e-163	-1.4075e-163	-9.29709e-163	5.89813e-164	-1.2742e-163	4.49143e-163	-2.30159e-164	-8.1229e-163	-2.6983e-163	3.64436e-163	1.58271e-163	-1.21936e-163	-1.97696e-163	5.27578e-163	4.09815e-163	3.23425e-163	-4.58457e-163	1.2347e-165	-3.8099e-163	3.29162e-163	-5.04103e-163	-1.44081e-163	1.16291e-162	1.66991e-163	0
9.33794e-163	1.67685e-163	-2.23373e-163	-6.98869e-163	-6.05939e-163	-1.67212e-164	6.19374e-163	-1.4075e-163	-9.29709e-163	5.89813e-164	-1.2742e-163	4.49143e-163	-2.30159e-164	-8.1229e-163	-2.6983e-163	3.64436e-163	1.58271e-163	-1.21936e-163	-1.97696e-163	5.27578e-163	4.09815e-163	3.23425e-163	-4.58457e-163	1.2347e-165	-3.8099e-163	3.29162e-163	-5.04103e-163	-1.44081e-163	1.16291e-162	1.66991e-163	0
9.33794e-163	1.67685e-163	-2.23373e-163	-6.98869e-163	-6.05939e-163	-1.67212e-164	6.19374e-163	-1.4075e-163	-9.29709e-163	5.89813e-164	-1.2742e-163	4.49143e-163	-2.30159e-164	-8.1229e-163	-2.6983e-163	3.64436e-163	1.58271e-163	-1.21936e-163	-1.97696e-163	5.27578e-163	4.09815e-163	3.23425e-163	-4.58457e-163	1.2347e-165	-3.8099e-163	3.29162e-163	-5.04103e-163	-1.44081e-163	1.16291e-162	1.66991e-163	0
9.33794e-163	1.67685e-163	-2.23373e-163	-6.98869e-163	-6.05939e-163	-1.67212e-164	6.19374e-163	-1.4075e-163	-9.29709e-163	5.89813e-164	-1.2742e-163	4.49143e-163	-2.30159e-164	-8.1229e-163	-2.6983e-163	3.64436e-163	1.58271e-163	-1.21936e-163	-1.97696e-163	5.27578e-163	4.09815e-163	3.23425e-163	-4.58457e-163	1.2347e-165	-3.8099e-163	3.29162e-163	-5.04103e-163	-1.44081e-163	1.16291e-162	1.66991e-163	0
9.33794e-163	1.67685e-163	-2.23373e-163	-6.98869e-163	-6.05939e-163	-1.67212e-164	6.19374e-163	-1.4075e-163	-9.29709e-163	5.89813e-164	-1.2742e-163	4.49143e-163	-2.30159e-164	-8.1229e-163	-2.6983e-163	3.64436e-163	1.58271e-163	-1.21936e-163	-1.97696e-163	5.27578e-163	4.09815e-163	3.23425e-163	-4.58457e-163	1.2347e-165	-3.8099e-163	3.29162e-163	-5.04103e-163	-1.44081e-163	1.16291e-162	1.66991e-163	0
9.33794e-163	1.67685e-163	-2.23373e-163	-6.98869e-163	-6.05939e-163	-1.67212e-164	6.19374e-163	-1.4075e-163	-9.29709e-163	5.89813e-164	-1.2742e-163	4.49143e-163	-2.30159e-164	-8.1229e-163	-2.6983e-163	3.64436e-163	1.58271e-163	-1.21936e-163	-1.97696e-163	5.27578e-163	4.09815e-163	3.23425e-163	-4.58457e-163	1.2347e-165	-3.8099e-163	3.29162e-163	-5.04103e-163	-1.44081e-163	1.16291e-162	1.66991e-163	0
9.33794e-163	1.67685e-163	-2.23373e-163	-6.98869e-163	-6.05939e-163	-1.67212e-164	6.19374e-163	-1.4075e-163	-9.29709e-163	5.89813e-164	-1.2742e-163	4.49143e-163	-2.30159e-164	-8.1229e-163	-2.6983e-163	3.64436e-163	1.58271e-163	-1.21936e-163	-1.97696e-163	5.27578e-163	4.09815e-163	3.23425e-163	-4.58457e-163	1.2347e-165	-3.8099e-163	3.29162e-163	-5.04103e-163	-1.44081e-163	1.16291e-162	1.66991e-163	0
9.33794e-163	1.67685e-163	-2.23373e-163	-6.98869e-163	-6.05939e-163	-1.67212e-164	6.19374e-163	-1.4075e-163	-9.29709e-163	5.89813e-164	-1.2742e-163	4.49143e-163	-2.30159e-164	-8.1229e-163	-2.6983e-163	3.64436e-163	1.58271e-163	-1.21936e-163	-1.97696e-163	5.27578e-163	4.09815e-163	3.23425e-163	-4.58457e-163	1.2347e-165	-3.8099e-163	3.29162e-163	-5.04103e-163	-1.44081e-163	1.16291e-162	1.66991e-163	0
9.33794e-163	1.67685e-163	-2.23373e-163	-6.98869e-163	-6.05939e-163	-1.67212e-164	6.19374e-163	-1.4075e-163	-9.29709e-163	5.89813e-164	-1.2742e-163	4.49143e-163	-2.30159e-164	-8.1229e-163	-2.6983e-163	3.64436e-163	1.58271e-163	-1.21936e-163	-1.97696e-163	5.27578e-163	4.09815e-163	3.23425e-163	-4.58457e-163	1.2347e-165	-3.8099e-163	3.29162e-163	-5.04103e-163	-1.44081e-163	1.16291e-162	1.66991e-163	0
9.33794e-163	1.67685e-163	-2.23373e-163	-6.98869e-163	-6.05939e-163	-1.67212e-164	6.19374e-163	-1.4075e-163	-9.29709e-163	5.89813e-164	-1.2742e-163	4.49143e-163	-2.30159e-164	-8.1229e-163	-2.6983e-163	3.64436e-163	1.58271e-163	-1.21936e-163	-1.97696e-163	5.27578e-163	4.09815e-163	3.23425e-163	-4.58457e-163	1.2347e-165	-3.8099e-163	3.29162e-163	-5.04103e-163	-1.44081e-163	1.16291e-162	1.66991e-163	0
9.33794e-163	1.67685e-163	-2.23373e-163	-6.98869e-163	-6.05939e-163	-1.67212e-164	6.19374e-163	-1.4075e-163	-9.29709e-163	5.89813e-164	-1.2742e-163	4.49143e-163	-2.30159e-164	-8.1229e-163	-2.6983e-163	3.64436e-163	1.58271e-163	-1.21936e-163	-1.97696e-163	5.27578e-163	4.09815e-163	3.23425e-163	-4.58457e-163	1.2347e-165	-3.8099e-163	3.29162e-163	-5.04103e-163	-1.44081e-163	1.16291e-162	1.66991e-163	0
9.33794e-163	1.67685e-163	-2.23373e-163	-6.98869e-163	-6.05939e-163	-1.67212e-164	6.19374e-163	-1.4075e-163	-9.29709e-163	5.89813e-164	-1.2742e-163	4.49143e-163	-2.30159e-164	-8.1229e-163	-2.6983e-163	3.64436e-163	1.58271e-163	-1.21936e-163	-1.97696e-163	5.27578e-163	4.09815e-163	3.23425e-163	-4.58457e-163	1.2347e-165	-3.8099e-163	3.29162e-163	-5.04103e-163	-1.44081e-163	1.16291e-162	1.66991e-163	0
9.33794e-163	1.67685e-163	-2.23373e-163	-6.98869e-163	-6.05939e-163	-1.67212e-164	6.19374e-163	-1.4075e-163	-9.29709e-163	5.89813e-164	-1.2742e-163	4.49143e-163	-2.30159e-164	-8.1229e-163	-2.6983e-163	3.64436e-163	1.58271e-163	-1.21936e-163	-1.97696e-163	5.27578e-163	4.09815e-163	3.23425e-163	-4.58457e-163	1.2347e-165	-3.8099e-163	3.29162e-163	-5.04103e-163	-1.44081e-163	1.16291e-162	1.66991e-163	0
9.33794e-163	1.67685e-163	-2.23373e-163	-6.98869e-163	-6.05939e-163	-1.67212e-164	6.19374e-163	-1.4075e-163	-9.29709e-163	5.89813e-164	-1.2742e-163	4.49143e-163	-2.30159e-164	-8.1229e-163	-2.6983e-163	3.64436e-163	1.58271e-163	-1.21936e-163	-1.97696e-163	5.27578e-163	4.09815e-163	3.23425e-163	-4.58457e-163	1.2347e-165	-3.8099e-163	3.29162e-163	-5.04103e-163	-1.44081e-163	1.16291e-162	1.66991e-163	0
9.33794e-163	1.67685e-163	-2.23373e-163	-6.98869e-163	-6.05939e-163	-1.67212e-164	6.19374e-163	-1.4075e-163	-9.29709e-163	5.89813e-164	-1.2742e-163	4.49143e-163	-2.30159e-164	-8.1229e-163	-2.6983e-163	3.64436e-163	1.58271e-163	-1.21936e-163	-1.97696e-163	5.27578e-163	4.09815e-163	3.23425e-163	-4.58457e-163	1.2347e-165	-3.8099e-163	3.29162e-163	-5.04103e-163	-1.44081e-163	1.16291e-162	1.66991e-163	0
9.33794e-163	1.67685e-163	-2.23373e-163	-6.98869e-163	-6.05939e-163	-1.67212e-164	6.19374e-163	-1.4075e-163	-9.29709e-163	5.89813e-164	-1.2742e-163	4.49143e-163	-2.30159e-164	-8.1229e-163	-2.6983e-163	3.64436e-163	1.58271e-163	-1.21936e-163	-1.97696e-163	5.27578e-163	4.09815e-163	3.23425e-163	-4.58457e-163	1.2347e-165	-3.8099e-163	3.29162e-163	-5.04103e-163	-1.44081e-163	1.16291e-162	1.66991e-163	0
9.33794e-163	1.67685e-163	-2.23373e-163	-6.98869e-163	-6.05939e-163	-1.67212e-164	6.19374e-163	-1.4075e-163	-9.29709e-163	5.89813e-164	-1.2742e-163	4.49143e-163	-2.30159e-164	-8.1229e-163	-2.6983e-163	3.64436e-163	1.58271e-163	-1.21936e-163	-1.97696e-163	5.27578e-163	4.09815e-163	3.23425e-163	-4.58457e-163	1.2347e-165	-3.8099e-163	3.29162e-163	-5.04103e-163	-1.44081e-163	1.16291e-162	1.66991e-163	0
9.33794e-163	1.67685e-163	-2.23373e-163	-6.98869e-163	-6.05939e-163	-1.67212e-164	6.19374e-163	-1.4075e-163	-9.29709e-163	5.89813e-164	-1.2742e-163	4.49143e-163	-2.30159e-164	-8.1229e-163	-2.6983e-163	3.64436e-163	1.58271e-163	-1.21936e-163	-1.97696e-163	5.27578e-163	4.09815e-163	3.23425e-163	-4.58457e-163	1.2347e-165	-3.8099e-163	3.29162e-163	-5.04103e-163	-1.44081e-163	1.16291e-162	1.66991e-163	0
9.33794e-163	1.67685e-163	-2.23373e-163	-6.98869e-163	-6.05939e-163	-1.67212e-164	6.19374e-163	-1.4075e-163	-9.29709e-163	5.89813e-164	-1.2742e-163	4.49143e-163	-2.30159e-164	-8.1229e-163	-2.6983e-163	3.64436e-163	1.58271e-163	-1.21936e-163	-1.97696e-163	5.27578e-163	4.09815e-163	3.23425e-163	-4.58457e-163	1.2347e-165	-3.8099e-163	3.29162e-163	-5.04103e-163	-1.44081e-163	1.16291e-162	1.66991e-163	0
9.33794e-163	1.67685e-163	-2.23373e-163	-6.98869e-163	-6.05939e-163	-1.67212e-164	6.19374e-163	-1.4075e-163	-9.29709e-163	5.89813e-164	-1.2742e-163	4.49143e-163	-2.30159e-164	-8.1229e-163	-2.6983e-163	3.64436e-163	1.58271e-163	-1.21936e-163	-1.97696e-163	5.27578e-163	4.09815e-163	3.23425e-163	-4.58457e-163	1.2347e-165	-3.8099e-163	3.29162e-163	-5.04103e-163	-1.44081e-163	1.16291e-162	1.66991e-163	0
9.33794e-163	1.67685e-163	-2.23373e-163	-6.98869e-163	-6.05939e-163	-1.67212e-164	6.19374e-163	-1.4075e-163	-9.29709e-163	5.89813e-164	-1.2742e-163	4.49143e-163	-2.30159e-164	-8.1229e-163	-2.6983e-163	3.64436e-163	1.58271e-163	-1.21936e-163	-1.97696e-163	5.27578e-163	4.09815e-163	3.23425e-163	-4.58457e-163	1.2347e-165	-3.8099e-163	3.29162e-163	-5.04103e-163	-1.44081e-163	1.16291e-162	1.66991e-163	0
9.33794e-163	1.67685e-163	-2.23373e-163	-6.98869e-163	-6.05939e-163	-1.67212e-164	6.19374e-163	-1.4075e-163	-9.29709e-163	5.89813e-164	-1.2742e-163	4.49143e-163	-2.30159e-164	-8.1229e-163	-2.6983e-163	3.64436e-163	1.58271e-163	-1.21936e-163	-1.97696e-163	5.27578e-163	4.09815e-163	3.23425e-163	-4.58457e-163	1.2347e-165	-3.8099e-163	3.29162e-163	-5.04103e-163	-1.44081e-163	1.16291e-162	1.66991e-163	0
9.33794e-163	1.67685e-163	-2.23373e-163	-6.98869e-163	-6.05939e-163	-1.67212e-164	6.19374e-163	-1.4075e-163	-9.29709e-163	5.89813e-164	-1.2742e-163	4.49143e-163	-2.30159e-164	-8.1229e-163	-2.6983e-163	3.64436e-163	1.58271e-163	-1.21936e-163	-1.97696e-163	5.27578e-163	4.09815e-163	3.23425e-163	-4.58457e-163	1.2347e-165	-3.8099e-163	3.29162e-163	-5.04103e-163	-1.44081e-163	1.16291e-162	1.66991e-163	0
9.33794e-163	1.67685e-163	-2.23373e-163	-6.98869e-163	-6.05939e-163	-1.67212e-164	6.19374e-163	-1.4075e-163	-9.29709e-163	5.89813e-164	-1.2742e-163	4.49143e-163	-2.30159e-164	-8.1229e-163	-2.6983e-163	3.64436e-163	1.58271e-163	-1.21936e-163	-1.97696e-163	5.27578e-163	4.09815e-163	3.23425e-163	-4.58457e-163	1.2347e-165	-3.8099e-163	3.29162e-163	-5.04103e-163	-1.44081e-163	1.16291e-162	1.66991e-163	0
9.33794e-163	1.67685e-163	-2.23373e-163	-6.98869e-163	-6.05939e-163	-1.67212e-164	6.19374e-163	-1.4075e-163	-9.29709e-163	5.89813e-164	-1.2742e-163	4.49143e-163	-2.30159e-164	-8.1229e-163	-2.6983e-163	3.64436e-163	1.58271e-163	-1.21936e-163	-1.97696e-163	5.27578e-163	4.09815e-163	3.23425e-163	-4.58457e-163	1.2347e-165	-3.8099e-163	3.29162e-163	-5.04103e-163	-1.44081e-163	1.16291e-162	1.66991e-163	0
9.33794e-163	1.67685e-163	-2.23373e-163	-6.98869e-163	-6.05939e-163	-1.67212e-164	6.19374e-163	-1.4075e-163	-9.29709e-163	5.89813e-164	-1.2742e-163	4.49143e-163	-2.30159e-164	-8.1229e-163	-2.6983e-163	3.64436e-163	1.58271e-163	-1.21936e-163	-1.97696e-163	5.27578e-163	4.09815e-163	3.23425e-163	-4.58457e-163	1.2347e-165	-3.8099e-163	3.29162e-163	-5.04103e-163	-1.44081e-163	1.16291e-162	1.66991e-163	0
9.33794e-163	1.67685e-163	-2.23373e-163	-6.98869e-163	-6.05939e-163	-1.67212e-164	6.19374e-163	-1.4075e-163	-9.29709e-163	5.89813e-164	-1.2742e-163	4.49143e-163	-2.30159e-164	-8.1229e-163	-2.6983e-163	3.64436e-163	1.58271e-163	-1.21936e-163	-1.97696e-163	5.27578e-163	4.09815e-163	3.23425e-163	-4.58457e-163	1.2347e-165	-3.8099e-163	3.29162e-163	-5.04103e-163	-1.44081e-163	1.16291e-162	1.66991e-163	0
9.33794e-163	1.67685e-163	-2.23373e-163	-6.98869e-163	-6.05939e-163	-1.67212e-164	6.19374e-163	-1.4075e-163	-9.29709e-163	5.89813e-164	-1.2742e-163	4.49143e-163	-2.30159e-164	-8.1229e-163	-2.6983e-163	3.64436e-163	1.58271e-163	-1.21936e-163	-1.97696e-163	5.27578e-163	4.09815e-163	3.23425e-163	-4.58457e-163	1.2347e-165	-3.8099e-163	3.29162e-163	-5.04103e-163	-1.44081e-163	1.16291e-162	1.66991e-163	0
9.33794e-163	1.67685e-163	-2.23373e-163	-6.98869e-163	-6.05939e-163	-1.67212e-164	6.19374e-163	-1.4075e-163	-9.29709e-163	5.89813e-164	-1.2742e-163	4.49143e-163	-2.30159e-164	-8.1229e-163	-2.6983e-163	3.64436e-163	1.58271e-163	-1.21936e-163	-1.97696e-163	5.27578e-163	4.09815e-163	3.23425e-163	-4.58457e-163	1.2347e-165	-3.8099e-163	3.29162e-163	-5.04103e-163	-1.44081e-163	1.16291e-162	1.66991e-163	0
9.33794e-163	1.67685e-163	-2.23373e-163	-6.98869e-163	-6.05939e-163	-1.67212e-164	6.19374e-163	-1.4075e-163	-9.29709e-163	5.89813e-164	-1.2742e-163	4.49143e-163	-2.30159e-164	-8.1229e-163	-2.6983e-163	3.64436e-163	1.58271e-163	-1.21936e-163	-1.97696e-163	5.27578e-163	4.09815e-163	3.23425e-163	-4.58457e-163	1.2347e-165	-3.8099e-163	3.29162e-163	-5.04103e-163	-1.44081e-163	1.16291e-162	1.66991e-163	0
9.33794e-163	1.67685e-163	-2.23373e-163	-6.98869e-163	-6.05939e-163	-1.67212e-164	6.19374e-163	-1.4075e-163	-9.29709e-163	5.89813e-164	-1.2742e-163	4.49143e-163	-2.30159e-164	-8.1229e-163	-2.6983e-163	3.64436e-163	1.58271e-163	-1.21936e-163	-1.97696e-163	5.27578e-163	4.09815e-163	3.23425e-163	-4.58457e-163	1.2347e-165	-3.8099e-163	3.29162e-163	-5.04103e-163	-1.44081e-163	1.16291e-162	1.66991e-163	0
9.33794e-163	1.67685e-163	-2.23373e-163	-6.98869e-163	-6.05939e-163	-1.67212e-164	6.19374e-163	-1.4075e-163	-9.29709e-163	5.89813e-164	-1.2742e-163	4.49143e-163	-2.30159e-164	-8.1229e-163	-2.6983e-163	3.64436e-163	1.58271e-163	-1.21936e-163	-1.97696e-163	5.27578e-163	4.09815e-163	3.23425e-163	-4.58457e-163	1.2347e-165	-3.8099e-163	3.29162e-163	-5.04103e-163	-1.44081e-163	1.16291e-162	1.66991e-163	0
9.33794e-163	1.67685e-163	-2.23373e-163	-6.98869e-163	-6.05939e-163	-1.67212e-164	6.19374e-163	-1.4075e-163	-9.29709e-163	5.89813e-164	-1.2742e-163	4.49143e-163	-2.30159e-164	-8.1229e-163	-2.6983e-163	3.64436e-163	1.58271e-163	-1.21936e-163	-1.97696e-163	5.27578e-163	4.09815e-163	3.23425e-163	-4.58457e-163	1.2347e-165	-3.8099e-163	3.29162e-163	-5.04103e-163	-1.44081e-163	1.16291e-162	1.66991e-163	0
9.33794e-163	1.67685e-163	-2.23373e-163	-6.98869e-163	-6.05939e-163	-1.67212e-164	6.19374e-163	-1.4075e-163	-9.29709e-163	5.89813e-164	-1.2742e-163	4.49143e-163	-2.30159e-164	-8.1229e-163	-2.6983e-163	3.64436e-163	1.58271e-163	-1.21936e-163	-1.97696e-163	5.27578e-163	4.09815e-163	3.23425e-163	-4.58457e-163	1.2347e-165	-3.8099e-163	3.29162e-163	-5.04103e-163	-1.44081e-163	1.16291e-162	1.66991e-163	0
9.33794e-163	1.67685e-163	-2.23373e-163	-6.98869e-163	-6.05939e-163	-1.67212e-164	6.19374e-163	-1.4075e-163	-9.29709e-163	5.89813e-164	-1.2742e-163	4.49143e-163	-2.30159e-164	-8.1229e-163	-2.6983e-163	3.64436e-163	1.58271e-163	-1.21936e-163	-1.97696e-163	5.27578e-163	4.09815e-163	3.23425e-163	-4.58457e-163	1.2347e-165	-3.8099e-163	3.29162e-163	-5.04103e-163	-1.44081e-163	1.16291e-162	1.66991e-163	0
9.33794e-163	1.67685e-163	-2.23373e-163	-6.98869e-163	-6.05939e-163	-1.67212e-164	6.19374e-163	-1.4075e-163	-9.29709e-163	5.89813e-164	-1.2742e-163	4.49143e-163	-2.30159e-164	-8.1229e-163	-2.6983e-163	3.64436e-163	1.58271e-163	-1.21936e-163	-1.97696e-163	5.27578e-163	4.09815e-163	3.23425e-163	-4.58457e-163	1.2347e-165	-3.8099e-163	3.29162e-163	-5.04103e-163	-1.44081e-163	1.16291e-162	1.66991e-163	0
9.33794e-163	1.67685e-163	-2.23373e-163	-6.98869e-163	-6.05939e-163	-1.67212e-164	6.19374e-163	-1.4075e-163	-9.29709e-163	5.89813e-164	-1.2742e-163	4.49143e-163	-2.30159e-164	-8.1229e-163	-2.6983e-163	3.64436e-163	1.58271e-163	-1.21936e-163	-1.97696e-163	5.27578e-163	4.09815e-163	3.23425e-163	-4.58457e-163	1.2347e-165	-3.8099e-163	3.29162e-163	-5.04103e-163	-1.44081e-163	1.16291e-162	1.66991e-163	0
9.33794e-163	1.67685e-163	-2.23373e-163	-6.98869e-163	-6.05939e-163	-1.67212e-164	6.19374e-163	-1.4075e-163	-9.29709e-163	5.89813e-164	-1.2742e-163	4.49143e-163	-2.30159e-164	-8.1229e-163	-2.6983e-163	3.64436e-163	1.58271e-163	-1.21936e-163	-1.97696e-163	5.27578e-163	4.09815e-163	3.23425e-163	-4.58457e-163	1.2347e-165	-3.8099e-163	3.29162e-163	-5.04103e-163	-1.44081e-163	1.16291e-162	1.66991e-163	0
9.33794e-163	1.67685e-163	-2.23373e-163	-6.98869e-163	-6.05939e-163	-1.67212e-164	6.19374e-163	-1.4075e-163	-9.29709e-163	5.89813e-164	-1.2742e-163	4.49143e-163	-2.30159e-164	-8.1229e-163	-2.6983e-163	3.64436e-163	1.58271e-163	-1.21936e-163	-1.97696e-163	5.27578e-163	4.09815e-163	3.23425e-163	-4.58457e-163	1.2347e-165	-3.8099e-163	3.29162e-163	-5.04103e-163	-1.44081e-163	1.16291e-162	1.66991e-163	0
9.33794e-163	1.67685e-163	-2.23373e-163	-6.98869e-163	-6.05939e-163	-1.67212e-164	6.19374e-163	-1.4075e-163	-9.29709e-163	5.89813e-164	-1.2742e-163	4.49143e-163	-2.30159e-164	-8.1229e-163	-2.6983e-163	3.64436e-163	1.58271e-163	-1.21936e-163	-1.97696e-163	5.27578e-163	4.09815e-163	3.23425e-163	-4.58457e-163	1.2347e-165	-3.8099e-163	3.29162e-163	-5.04103e-163	-1.44081e-163	1.16291e-162	1.66991e-163	0
9.33794e-163	1.67685e-163	-2.23373e-163	-6.98869e-163	-6.05939e-163	-1.67212e-164	6.19374e-163	-1.4075e-163	-9.29709e-163	5.89813e-164	-1.2742e-163	4.49143e-163	-2.30159e-164	-8.1229e-163	-2.6983e-163	3.64436e-163	1.58271e-163	-1.21936e-163	-1.97696e-163	5.27578e-163	4.09815e-163	3.23425e-163	-4.58457e-163	1.2347e-165	-3.8099e-163	3.29162e-163	-5.04103e-163	-1.44081e-163	1.16291e-162	1.66991e-163	0
9.33794e-163	1.67685e-163	-2.23373e-163	-6.98869e-163	-6.05939e-163	-1.67212e-164	6.19374e-163	-1.4075e-163	-9.29709e-163	5.89813e-164	-1.2742e-163	4.49143e-163	-2.30159e-164	-8.1229e-163	-2.6983e-163	3.64436e-163	1.58271e-163	-1.21936e-163	-1.97696e-163	5.27578e-163	4.09815e-163	3.23425e-163	-4.58457e-163	1.2347e-165	-3.8099e-163	3.29162e-163	-5.04103e-163	-1.44081e-163	1.16291e-162	1.66991e-163	0
9.33794e-163	1.67685e-163	-2.23373e-163	-6.98869e-163	-6.05939e-163	-1.67212e-164	6.19374e-163	-1.4075e-163	-9.29709e-163	5.89813e-164	-1.2742e-163	4.49143e-163	-2.30159e-164	-8.1229e-163	-2.6983e-163	3.64436e-163	1.58271e-163	-1.21936e-163	-1.97696e-163	5.27578e-163	4.09815e-163	3.23425e-163	-4.58457e-163	1.2347e-165	-3.8099e-163	3.29162e-163	-5.04103e-163	-1.44081e-163	1.16291e-162	1.66991e-163	0
9.33794e-163	1.67685e-163	-2.23373e-163	-6.98869e-163	-6.05939e-163	-1.67212e-164	6.19374e-163	-1.4075e-163	-9.29709e-163	5.89813e-164	-1.2742e-163	4.49143e-163	-2.30159e-164	-8.1229e-163	-2.6983e-163	3.64436e-163	1.58271e-163	-1.21936e-163	-1.97696e-163	5.27578e-163	4.09815e-163	3.23425e-163	-4.58457e-163	1.2347e-165	-3.8099e-163	3.29162e-163	-5.04103e-163	-1.44081e-163	1.16291e-162	1.66991e-163	0
9.33794e-163	1.67685e-163	-2.23373e-163	-6.98869e-163	-6.05939e-163	-1.67212e-164	6.19374e-163	-1.4075e-163	-9.29709e-163	5.89813e-164	-1.2742e-163	4.49143e-163	-2.30159e-164	-8.1229e-163	-2.6983e-163	3.64436e-163	1.58271e-163	-1.21936e-163	-1.97696e-163	5.27578e-163	4.09815e-163	3.23425e-163	-4.58457e-163	1.2347e-165	-3.8099e-163	3.29162e-163	-5.04103e-163	-1.44081e-163	1.16291e-162	1.66991e-163	0
9.33794e-163	1.67685e-163	-2.23373e-163	-6.98869e-163	-6.05939e-163	-1.67212e-164	6.19374e-163	-1.4075e-163	-9.29709e-163	5.89813e-164	-1.2742e-163	4.49143e-163	-2.30159e-164	-8.1229e-163	-2.6983e-163	3.64436e-163	1.58271e-163	-1.21936e-163	-1.97696e-163	5.27578e-163	4.09815e-163	3.23425e-163	-4.58457e-163	1.2347e-165	-3.8099e-163	3.29162e-163	-5.04103e-163	-1.44081e-163	1.16291e-162	1.66991e-163	0
9.33794e-163	1.67685e-163	-2.23373e-163	-6.98869e-163	-6.05939e-163	-1.67212e-164	6.19374e-163	-1.4075e-163	-9.29709e-163	5.89813e-164	-1.2742e-163	4.49143e-163	-2.30159e-164	-8.1229e-163	-2.6983e-163	3.64436e-163	1.58271e-163	-1.21936e-163	-1.97696e-163	5.27578e-163	4.09815e-163	3.23425e-163	-4.58457e-163	1.2347e-165	-3.8099e-163	3.29162e-163	-5.04103e-163	-1.44081e-163	1.16291e-162	1.66991e-163	0
9.33794e-163	1.67685e-163	-2.23373e-163	-6.98869e-163	-6.05939e-163	-1.67212e-164	6.19374e-163	-1.4075e-163	-9.29709e-163	5.89813e-164	-1.2742e-163	4.49143e-163	-2.30159e-164	-8.1229e-163	-2.6983e-163	3.64436e-163	1.58271e-163	-1.21936e-163	-1.97696e-163	5.27578e-163	4.09815e-163	3.23425e-163	-4.58457e-163	1.2347e-165	-3.8099e-163	3.29162e-163	-5.04103e-163	-1.44081e-163	1.16291e-162	1.66991e-163	0
9.33794e-163	1.67685e-163	-2.23373e-163	-6.98869e-163	-6.05939e-163	-1.67212e-164	6.19374e-163	-1.4075e-163	-9.29709e-163	5.89813e-164	-1.2742e-163	4.49143e-163	-2.30159e-164	-8.1229e-163	-2.6983e-163	3.64436e-163	1.58271e-163	-1.21936e-163	-1.97696e-163	5.27578e-163	4.09815e-163	3.23425e-163	-4.58457e-163	1.2347e-165	-3.8099e-163	3.29162e-163	-5.04103e-163	-1.44081e-163	1.16291e-162	1.66991e-163	0
9.33794e-163	1.67685e-163	-2.23373e-163	-6.98869e-163	-6.05939e-163	-1.67212e-164	6.19374e-163	-1.4075e-163	-9.29709e-163	5.89813e-164	-1.2742e-163	4.49143e-163	-2.30159e-164	-8.1229e-163	-2.6983e-163	3.64436e-163	1.58271e-163	-1.21936e-163	-1.97696e-163	5.27578e-163	4.09815e-163	3.23425e-163	-4.58457e-163	1.2347e-165	-3.8099e-163	3.29162e-163	-5.04103e-163	-1.44081e-163	1.16291e-162	1.66991e-163	0
9.33794e-163	1.67685e-163	-2.23373e-163	-6.98869e-163	-6.05939e-163	-1.67212e-164	6.19374e-163	-1.4075e-163	-9.29709e-163	5.89813e-164	-1.2742e-163	4.49143e-163	-2.30159e-164	-8.1229e-163	-2.6983e-163	3.64436e-163	1.58271e-163	-1.21936e-163	-1.97696e-163	5.27578e-163	4.09815e-163	3.23425e-163	-4.58457e-163	1.2347e-165	-3.8099e-163	3.29162e-163	-5.04103e-163	-1.44081e-163	1.16291e-162	1.66991e-163	0
9.33794e-163	1.67685e-163	-2.23373e-163	-6.98869e-163	-6.05939e-163	-1.67212e-164	6.19374e-163	-1.4075e-163	-9.29709e-163	5.89813e-164	-1.2742e-163	4.49143e-163	-2.30159e-164	-8.1229e-163	-2.6983e-163	3.64436e-163	1.58271e-163	-1.21936e-163	-1.97696e-163	5.27578e-163	4.09815e-163	3.23425e-163	-4.58457e-163	1.2347e-165	-3.8099e-163	3.29162e-163	-5.04103e-163	-1.44081e-163	1.16291e-162	1.66991e-163	0
9.33794e-163	1.67685e-163	-2.23373e-163	-6.98869e-163	-6.05939e-163	-1.67212e-164	6.19374e-163	-1.4075e-163	-9.29709e-163	5.89813e-164	-1.2742e-163	4.49143e-163	-2.30159e-164	-8.1229e-163	-2.6983e-163	3.64436e-163	1.58271e-163	-1.21936e-163	-1.97696e-163	5.27578e-163	4.09815e-163	3.23425e-163	-4.58457e-163	1.2347e-165	-3.8099e-163	3.29162e-163	-5.04103e-163	-1.44081e-163	1.16291e-162	1.66991e-163	0
9.33794e-163	1.67685e-163	-2.23373e-163	-6.98869e-163	-6.05939e-163	-1.67212e-164	6.19374e-163	-1.4075e-163	-9.29709e-163	5.89813e-164	-1.2742e-163	4.49143e-163	-2.30159e-164	-8.1229e-163	-2.6983e-163	3.64436e-163	1.58271e-163	-1.21936e-163	-1.97696e-163	5.27578e-163	4.09815e-163	3.23425e-163	-4.58457e-163	1.2347e-165	-3.8099e-163	3.29162e-163	-5.04103e-163	-1.44081e-163	1.16291e-162	1.66991e-163	0
9.33794e-163	1.67685e-163	-2.23373e-163	-6.98869e-163	-6.05939e-163	-1.67212e-164	6.19374e-163	-1.4075e-163	-9.29709e-163	5.89813e-164	-1.2742e-163	4.49143e-163	-2.30159e-164	-8.1229e-163	-2.6983e-163	3.64436e-163	1.58271e-163	-1.21936e-163	-1.97696e-163	5.27578e-163	4.09815e-163	3.23425e-163	-4.58457e-163	1.2347e-165	-3.8099e-163	3.29162e-163	-5.04103e-163	-1.44081e-163	1.16291e-162	1.66991e-163	0
9.33794e-163	1.67685e-163	-2.23373e-163	-6.98869e-163	-6.05939e-163	-1.67212e-164	6.19374e-163	-1.4075e-163	-9.29709e-163	5.89813e-164	-1.2742e-163	4.49143e-163	-2.30159e-164	-8.1229e-163	-2.6983e-163	3.64436e-163	1.58271e-163	-1.21936e-163	-1.97696e-163	5.27578e-163	4.09815e-163	3.23425e-163	-4.58457e-163	1.2347e-165	-3.8099e-163	3.29162e-163	-5.04103e-163	-1.44081e-163	1.16291e-162	1.66991e-163	0
9.33794e-163	1.67685e-163	-2.23373e-163	-6.98869e-163	-6.05939e-163	-1.67212e-164	6.19374e-163	-1.4075e-163	-9.29709e-163	5.89813e-164	-1.2742e-163	4.49143e-163	-2.30159e-164	-8.1229e-163	-2.6983e-163	3.64436e-163	1.58271e-163	-1.21936e-163	-1.97696e-163	5.27578e-163	4.09815e-163	3.23425e-163	-4.58457e-163	1.2347e-165	-3.8099e-163	3.29162e-163	-5.04103e-163	-1.44081e-163	1.16291e-162	1.66991e-163	0
9.33794e-163	1.67685e-163	-2.23373e-163	-6.98869e-163	-6.05939e-163	-1.67212e-164	6.19374e-163	-1.4075e-163	-9.29709e-163	5.89813e-164	-1.2742e-163	4.49143e-163	-2.30159e-164	-8.1229e-163	-2.6983e-163	3.64436e-163	1.58271e-163	-1.21936e-163	-1.97696e-163	5.27578e-163	4.09815e-163	3.23425e-163	-4.58457e-163	1.2347e-165	-3.8099e-163	3.29162e-163	-5.04103e-163	-1.44081e-163	1.16291e-162	1.66991e-163	0
9.33794e-163	1.67685e-163	-2.23373e-163	-6.98869e-163	-6.05939e-163	-1.67212e-164	6.19374e-163	-1.4075e-163	-9.29709e-163	5.89813e-164	-1.2742e-163	4.49143e-163	-2.30159e-164	-8.1229e-163	-2.6983e-163	3.64436e-163	1.58271e-163	-1.21936e-163	-1.97696e-163	5.27578e-163	4.09815e-163	3.23425e-163	-4.58457e-163	1.2347e-165	-3.8099e-163	3.29162e-163	-5.04103e-163	-1.44081e-163	1.16291e-162	1.66991e-163	0
9.33794e-163	1.67685e-163	-2.23373e-163	-6.98869e-163	-6.05939e-163	-1.67212e-164	6.19374e-163	-1.4075e-163	-9.29709e-163	5.89813e-164	-1.2742e-163	4.49143e-163	-2.30159e-164	-8.1229e-163	-2.6983e-163	3.64436e-163	1.58271e-163	-1.21936e-163	-1.97696e-163	5.27578e-163	4.09815e-163	3.23425e-163	-4.58457e-163	1.2347e-165	-3.8099e-163	3.29162e-163	-5.04103e-163	-1.44081e-163	1.16291e-162	1.66991e-163	0
9.33794e-163	1.67685e-163	-2.23373e-163	-6.98869e-163	-6.05939e-163	-1.67212e-164	6.19374e-163	-1.4075e-163	-9.29709e-163	5.89813e-164	-1.2742e-163	4.49143e-163	-2.30159e-164	-8.1229e-163	-2.6983e-163	3.64436e-163	1.58271e-163	-1.21936e-163	-1.97696e-163	5.27578e-163	4.09815e-163	3.23425e-163	-4.58457e-163	1.2347e-165	-3.8099e-163	3.29162e-163	-5.04103e-163	-1.44081e-163	1.16291e-162	1.66991e-163	0
9.33794e-163	1.67685e-163	-2.23373e-163	-6.98869e-163	-6.05939e-163	-1.67212e-164	6.19374e-163	-1.4075e-163	-9.29709e-163	5.89813e-164	-1.2742e-163	4.49143e-163	-2.30159e-164	-8.1229e-163	-2.6983e-163	3.64436e-163	1.58271e-163	-1.21936e-163	-1.97696e-163	5.27578e-163	4.09815e-163	3.23425e-163	-4.58457e-163	1.2347e-165	-3.8099e-163	3.29162e-163	-5.04103e-163	-1.44081e-163	1.16291e-162	1.66991e-163	0
9.33794e-163	1.67685e-163	-2.23373e-163	-6.98869e-163	-6.05939e-163	-1.67212e-164	6.19374e-163	-1.4075e-163	-9.29709e-163	5.89813e-164	-1.2742e-163	4.49143e-163	-2.30159e-164	-8.1229e-163	-2.6983e-163	3.64436e-163	1.58271e-163	-1.21936e-163	-1.97696e-163	5.27578e-163	4.09815e-163	3.23425e-163	-4.58457e-163	1.2347e-165	-3.8099e-163	3.29162e-163	-5.04103e-163	-1.44081e-163	1.16291e-162	1.66991e-163	0
9.33794e-163	1.67685e-163	-2.23373e-163	-6.98869e-163	-6.05939e-163	-1.67212e-164	6.19374e-163	-1.4075e-163	-9.29709e-163	5.89813e-164	-1.2742e-163	4.49143e-163	-2.30159e-164	-8.1229e-163	-2.6983e-163	3.64436e-163	1.58271e-163	-1.21936e-163	-1.97696e-163	5.27578e-163	4.09815e-163	3.23425e-163	-4.58457e-163	1.2347e-165	-3.8099e-163	3.29162e-163	-5.04103e-163	-1.44081e-163	1.16291e-162	1.66991e-163	0
9.33794e-163	1.67685e-163	-2.23373e-163	-6.98869e-163	-6.05939e-163	-1.67212e-164	6.19374e-163	-1.4075e-163	-9.29709e-163	5.89813e-164	-1.2742e-163	4.49143e-163	-2.30159e-164	-8.1229e-163	-2.6983e-163	3.64436e-163	1.58271e-163	-1.21936e-163	-1.97696e-163	5.27578e-163	4.09815e-163	3.23425e-163	-4.58457e-163	1.2347e-165	-3.8099e-163	3.29162e-163	-5.04103e-163	-1.44081e-163	1.16291e-162	1.66991e-163	0
9.33794e-163	1.67685e-163	-2.23373e-163	-6.98869e-163	-6.05939e-163	-1.67212e-164	6.19374e-163	-1.4075e-163	-9.29709e-163	5.89813e-164	-1.2742e-163	4.49143e-163	-2.30159e-164	-8.1229e-163	-2.6983e-163	3.64436e-163	1.58271e-163	-1.21936e-163	-1.97696e-163	5.27578e-163	4.09815e-163	3.23425e-163	-4.58457e-163	1.2347e-165	-3.8099e-163	3.29162e-163	-5.04103e-163	-1.44081e-163	1.16291e-162	1.66991e-163	0
9.33794e-163	1.67685e-163	-2.23373e-163	-6.98869e-163	-6.05939e-163	-1.67212e-164	6.19374e-163	-1.4075e-163	-9.29709e-163	5.89813e-164	-1.2742e-163	4.49143e-163	-2.30159e-164	-8.1229e-163	-2.6983e-163	3.64436e-163	1.58271e-163	-1.21936e-163	-1.97696e-163	5.27578e-163	4.09815e-163	3.23425e-163	-4.58457e-163	1.2347e-165	-3.8099e-163	3.29162e-163	-5.04103e-163	-1.44081e-163	1.16291e-162	1.66991e-163	0
9.33794e-163	1.67685e-163	-2.23373e-163	-6.98869e-163	-6.05939e-163	-1.67212e-164	6.19374e-163	-1.4075e-163	-9.29709e-163	5.89813e-164	-1.2742e-163	4.49143e-163	-2.30159e-164	-8.1229e-163	-2.6983e-163	3.64436e-163	1.58271e-163	-1.21936e-163	-1.97696e-163	5.27578e-163	4.09815e-163	3.23425e-163	-4.58457e-163	1.2347e-165	-3.8099e-163	3.29162e-163	-5.04103e-163	-1.44081e-163	1.16291e-162	1.66991e-163	0
9.33794e-163	1.67685e-163	-2.23373e-163	-6.98869e-163	-6.05939e-163	-1.67212e-164	6.19374e-163	-1.4075e-163	-9.29709e-163	5.89813e-164	-1.2742e-163	4.49143e-163	-2.30159e-164	-8.1229e-163	-2.6983e-163	3.64436e-163	1.58271e-163	-1.21936e-163	-1.97696e-163	5.27578e-163	4.09815e-163	3.23425e-163	-4.58457e-163	1.2347e-165	-3.8099e-163	3.29162e-163	-5.04103e-163	-1.44081e-163	1.16291e-162	1.66991e-163	0
9.33794e-163	1.67685e-163	-2.23373e-163	-6.98869e-163	-6.05939e-163	-1.67212e-164	6.19374e-163	-1.4075e-163	-9.29709e-163	5.89813e-164	-1.2742e-163	4.49143e-163	-2.30159e-164	-8.1229e-163	-2.6983e-163	3.64436e-163	1.58271e-163	-1.21936e-163	-1.97696e-163	5.27578e-163	4.09815e-163	3.23425e-163	-4.58457e-163	1.2347e-165	-3.8099e-163	3.29162e-163	-5.04103e-163	-1.44081e-163	1.16291e-162	1.66991e-163	0
9.33794e-163	1.67685e-163	-2.23373e-163	-6.98869e-163	-6.05939e-163	-1.67212e-164	6.19374e-163	-1.4075e-163	-9.29709e-163	5.89813e-164	-1.2742e-163	4.49143e-163	-2.30159e-164	-8.1229e-163	-2.6983e-163	3.64436e-163	1.58271e-163	-1.21936e-163	-1.97696e-163	5.27578e-163	4.09815e-163	3.23425e-163	-4.58457e-163	1.2347e-165	-3.8099e-163	3.29162e-163	-5.04103e-163	-1.44081e-163	1.16291e-162	1.66991e-163	0
9.33794e-163	1.67685e-163	-2.23373e-163	-6.98869e-163	-6.05939e-163	-1.67212e-164	6.19374e-163	-1.4075e-163	-9.29709e-163	5.89813e-164	-1.2742e-163	4.49143e-163	-2.30159e-164	-8.1229e-163	-2.6983e-163	3.64436e-163	1.58271e-163	-1.21936e-163	-1.97696e-163	5.27578e-163	4.09815e-163	3.23425e-163	-4.58457e-163	1.2347e-165	-3.8099e-163	3.29162e-163	-5.04103e-163	-1.44081e-163	1.16291e-162	1.66991e-163	0
9.33794e-163	1.67685e-163	-2.23373e-163	-6.98869e-163	-6.05939e-163	-1.67212e-164	6.19374e-163	-1.4075e-163	-9.29709e-163	5.89813e-164	-1.2742e-163	4.49143e-163	-2.30159e-164	-8.1229e-163	-2.6983e-163	3.64436e-163	1.58271e-163	-1.21936e-163	-1.97696e-163	5.27578e-163	4.09815e-163	3.23425e-163	-4.58457e-163	1.2347e-165	-3.8099e-163	3.29162e-163	-5.04103e-163	-1.44081e-163	1.16291e-162	1.66991e-163	0
9.33794e-163	1.67685e-163	-2.23373e-163	-6.98869e-163	-6.05939e-163	-1.67212e-164	6.19374e-163	-1.4075e-163	-9.29709e-163	5.89813e-164	-1.2742e-163	4.49143e-163	-2.30159e-164	-8.1229e-163	-2.6983e-163	3.64436e-163	1.58271e-163	-1.21936e-163	-1.97696e-163	5.27578e-163	4.09815e-163	3.23425e-163	-4.58457e-163	1.2347e-165	-3.8099e-163	3.29162e-163	-5.04103e-163	-1.44081e-163	1.16291e-162	1.66991e-163	0
9.33794e-163	1.67685e-163	-2.23373e-163	-6.98869e-163	-6.05939e-163	-1.67212e-164	6.19374e-163	-1.4075e-163	-9.29709e-163	5.89813e-164	-1.2742e-163	4.49143e-163	-2.30159e-164	-8.1229e-163	-2.6983e-163	3.64436e-163	1.58271e-163	-1.21936e-163	-1.97696e-163	5.27578e-163	4.09815e-163	3.23425e-163	-4.58457e-163	1.2347e-165	-3.8099e-163	3.29162e-163	-5.04103e-163	-1.44081e-163	1.16291e-162	1.66991e-163	0
9.33794e-163	1.67685e-163	-2.23373e-163	-6.98869e-163	-6.05939e-163	-1.67212e-164	6.19374e-163	-1.4075e-163	-9.29709e-163	5.89813e-164	-1.2742e-163	4.49143e-163	-2.30159e-164	-8.1229e-163	-2.6983e-163	3.64436e-163	1.58271e-163	-1.21936e-163	-1.97696e-163	5.27578e-163	4.09815e-163	3.23425e-163	-4.58457e-163	1.2347e-165	-3.8099e-163	3.29162e-163	-5.04103e-163	-1.44081e-163	1.16291e-162	1.66991e-163	0
9.33794e-163	1.67685e-163	-2.23373e-163	-6.98869e-163	-6.05939e-163	-1.67212e-164	6.19374e-163	-1.4075e-163	-9.29709e-163	5.89813e-164	-1.2742e-163	4.49143e-163	-2.30159e-164	-8.1229e-163	-2.6983e-163	3.64436e-163	1.58271e-163	-1.21936e-163	-1.97696e-163	5.27578e-163	4.09815e-163	3.23425e-163	-4.58457e-163	1.2347e-165	-3.8099e-163	3.29162e-163	-5.04103e-163	-1.44081e-163	1.16291e-162	1.66991e-163	0
9.33794e-163	1.67685e-163	-2.23373e-163	-6.98869e-163	-6.05939e-163	-1.67212e-164	6.19374e-163	-1.4075e-163	-9.29709e-163	5.89813e-164	-1.2742e-163	4.49143e-163	-2.30159e-164	-8.1229e-163	-2.6983e-163	3.64436e-163	1.58271e-163	-1.21936e-163	-1.97696e-163	5.27578e-163	4.09815e-163	3.23425e-163	-4.58457e-163	1.2347e-165	-3.8099e-163	3.29162e-163	-5.04103e-163	-1.44081e-163	1.16291e-162	1.66991e-163	0
9.33794e-163	1.67685e-163	-2.23373e-163	-6.98869e-163	-6.05939e-163	-1.67212e-164	6.19374e-163	-1.4075e-163	-9.29709e-163	5.89813e-164	-1.2742e-163	4.49143e-163	-2.30159e-164	-8.1229e-163	-2.6983e-163	3.64436e-163	1.58271e-163	-1.21936e-163	-1.97696e-163	5.27578e-163	4.09815e-163	3.23425e-163	-4.58457e-163	1.2347e-165	-3.8099e-163	3.29162e-163	-5.04103e-163	-1.44081e-163	1.16291e-162	1.66991e-163	0
9.33794e-163	1.67685e-163	-2.23373e-163	-6.98869e-163	-6.05939e-163	-1.67212e-164	6.19374e-163	-1.4075e-163	-9.29709e-163	5.89813e-164	-1.2742e-163	4.49143e-163	-2.30159e-164	-8.1229e-163	-2.6983e-163	3.64436e-163	1.58271e-163	-1.21936e-163	-1.97696e-163	5.27578e-163	4.09815e-163	3.23425e-163	-4.58457e-163	1.2347e-165	-3.8099e-163	3.29162e-163	-5.04103e-163	-1.44081e-163	1.16291e-162	1.66991e-163	0
9.33794e-163	1.67685e-163	-2.23373e-163	-6.98869e-163	-6.05939e-163	-1.67212e-164	6.19374e-163	-1.4075e-163	-9.29709e-163	5.89813e-164	-1.2742e-163	4.49143e-163	-2.30159e-164	-8.1229e-163	-2.6983e-163	3.64436e-163	1.58271e-163	-1.21936e-163	-1.97696e-163	5.27578e-163	4.09815e-163	3.23425e-163	-4.58457e-163	1.2347e-165	-3.8099e-163	3.29162e-163	-5.04103e-163	-1.44081e-163	1.16291e-162	1.66991e-163	0
9.33794e-163	1.67685e-163	-2.23373e-163	-6.98869e-163	-6.05939e-163	-1.67212e-164	6.19374e-163	-1.4075e-163	-9.29709e-163	5.89813e-164	-1.2742e-163	4.49143e-163	-2.30159e-164	-8.1229e-163	-2.6983e-163	3.64436e-163	1.58271e-163	-1.21936e-163	-1.97696e-163	5.27578e-163	4.09815e-163	3.23425e-163	-4.58457e-163	1.2347e-165	-3.8099e-163	3.29162e-163	-5.04103e-163	-1.44081e-163	1.16291e-162	1.66991e-163	0
9.33794e-163	1.67685e-163	-2.23373e-163	-6.98869e-163	-6.05939e-163	-1.67212e-164	6.19374e-163	-1.4075e-163	-9.29709e-163	5.89813e-164	-1.2742e-163	4.49143e-163	-2.30159e-164	-8.1229e-163	-2.6983e-163	3.64436e-163	1.58271e-163	-1.21936e-163	-1.97696e-163	5.27578e-163	4.09815e-163	3.23425e-163	-4.58457e-163	1.2347e-165	-3.8099e-163	3.29162e-163	-5.04103e-163	-1.44081e-163	1.16291e-162	1.66991e-163	0
9.33794e-163	1.67685e-163	-2.23373e-163	-6.98869e-163	-6.05939e-163	-1.67212e-164	6.19374e-163	-1.4075e-163	-9.29709e-163	5.89813e-164	-1.2742e-163	4.49143e-163	-2.30159e-164	-8.1229e-163	-2.6983e-163	3.64436e-163	1.58271e-163	-1.21936e-163	-1.97696e-163	5.27578e-163	4.09815e-163	3.23425e-163	-4.58457e-163	1.2347e-165	-3.8099e-163	3.29162e-163	-5.04103e-163	-1.44081e-163	1.16291e-162	1.66991e-163	0
9.33794e-163	1.67685e-163	-2.23373e-163	-6.98869e-163	-6.05939e-163	-1.67212e-164	6.19374e-163	-1.4075e-163	-9.29709e-163	5.89813e-164	-1.2742e-163	4.49143e-163	-2.30159e-164	-8.1229e-163	-2.6983e-163	3.64436e-163	1.58271e-163	-1.21936e-163	-1.97696e-163	5.27578e-163	4.09815e-163	3.23425e-163	-4.58457e-163	1.2347e-165	-3.8099e-163	3.29162e-163	-5.04103e-163	-1.44081e-163	1.16291e-162	1.66991e-163	0
9.33794e-163	1.67685e-163	-2.23373e-163	-6.98869e-163	-6.05939e-163	-1.67212e-164	6.19374e-163	-1.4075e-163	-9.29709e-163	5.89813e-164	-1.2742e-163	4.49143e-163	-2.30159e-164	-8.1229e-163	-2.6983e-163	3.64436e-163	1.58271e-163	-1.21936e-163	-1.97696e-163	5.27578e-163	4.09815e-163	3.23425e-163	-4.58457e-163	1.2347e-165	-3.8099e-163	3.29162e-163	-5.04103e-163	-1.44081e-163	1.16291e-162	1.66991e-163	0
9.33794e-163	1.67685e-163	-2.23373e-163	-6.98869e-163	-6.05939e-163	-1.67212e-164	6.19374e-163	-1.4075e-163	-9.29709e-163	5.89813e-164	-1.2742e-163	4.49143e-163	-2.30159e-164	-8.1229e-163	-2.6983e-163	3.64436e-163	1.58271e-163	-1.21936e-163	-1.97696e-163	5.27578e-163	4.09815e-163	3.23425e-163	-4.58457e-163	1.2347e-165	-3.8099e-163	3.29162e-163	-5.04103e-163	-1.44081e-163	1.16291e-162	1.66991e-163	0
9.33794e-163	1.67685e-163	-2.23373e-163	-6.98869e-163	-6.05939e-163	-1.67212e-164	6.19374e-163	-1.4075e-163	-9.29709e-163	5.89813e-164	-1.2742e-163	4.49143e-163	-2.30159e-164	-8.1229e-163	-2.6983e-163	3.64436e-163	1.58271e-163	-1.21936e-163	-1.97696e-163	5.27578e-163	4.09815e-163	3.23425e-163	-4.58457e-163	1.2347e-165	-3.8099e-163	3.29162e-163	-5.04103e-163	-1.44081e-163	1.16291e-162	1.66991e-163	0
9.33794e-163	1.67685e-163	-2.23373e-163	-6.98869e-163	-6.05939e-163	-1.67212e-164	6.19374e-163	-1.4075e-163	-9.29709e-163	5.89813e-164	-1.2742e-163	4.49143e-163	-2.30159e-164	-8.1229e-163	-2.6983e-163	3.64436e-163	1.58271e-163	-1.21936e-163	-1.97696e-163	5.27578e-163	4.09815e-163	3.23425e-163	-4.58457e-163	1.2347e-165	-3.8099e-163	3.29162e-163	-5.04103e-163	-1.44081e-163	1.16291e-162	1.66991e-163	0
9.33794e-163	1.67685e-163	-2.23373e-163	-6.98869e-163	-6.05939e-163	-1.67212e-164	6.19374e-163	-1.4075e-163	-9.29709e-163	5.89813e-164	-1.2742e-163	4.49143e-163	-2.30159e-164	-8.1229e-163	-2.6983e-163	3.64436e-163	1.58271e-163	-1.21936e-163	-1.97696e-163	5.27578e-163	4.09815e-163	3.23425e-163	-4.58457e-163	1.2347e-165	-3.8099e-163	3.29162e-163	-5.04103e-163	-1.44081e-163	1.16291e-162	1.66991e-163	0
9.33794e-163	1.67685e-163	-2.23373e-163	-6.98869e-163	-6.05939e-163	-1.67212e-164	6.19374e-163	-1.4075e-163	-9.29709e-163	5.89813e-164	-1.2742e-163	4.49143e-163	-2.30159e-164	-8.1229e-163	-2.6983e-163	3.64436e-163	1.58271e-163	-1.21936e-163	-1.97696e-163	5.27578e-163	4.09815e-163	3.23425e-163	-4.58457e-163	1.2347e-165	-3.8099e-163	3.29162e-163	-5.04103e-163	-1.44081e-163	1.16291e-162	1.66991e-163	0
9.33794e-163	1.67685e-163	-2.23373e-163	-6.98869e-163	-6.05939e-163	-1.67212e-164	6.19374e-163	-1.4075e-163	-9.29709e-163	5.89813e-164	-1.2742e-163	4.49143e-163	-2.30159e-164	-8.1229e-163	-2.6983e-163	3.64436e-163	1.58271e-163	-1.21936e-163	-1.97696e-163	5.27578e-163	4.09815e-163	3.23425e-163	-4.58457e-163	1.2347e-165	-3.8099e-163	3.29162e-163	-5.04103e-163	-1.44081e-163	1.16291e-162	1.66991e-163	0
9.33794e-163	1.67685e-163	-2.23373e-163	-6.98869e-163	-6.05939e-163	-1.67212e-164	6.19374e-163	-1.4075e-163	-9.29709e-163	5.89813e-164	-1.2742e-163	4.49143e-163	-2.30159e-164	-8.1229e-163	-2.6983e-163	3.64436e-163	1.58271e-163	-1.21936e-163	-1.97696e-163	5.27578e-163	4.09815e-163	3.23425e-163	-4.58457e-163	1.2347e-165	-3.8099e-163	3.29162e-163	-5.04103e-163	-1.44081e-163	1.16291e-162	1.66991e-163	0
9.33794e-163	1.67685e-163	-2.23373e-163	-6.98869e-163	-6.05939e-163	-1.67212e-164	6.19374e-163	-1.4075e-163	-9.29709e-163	5.89813e-164	-1.2742e-163	4.49143e-163	-2.30159e-164	-8.1229e-163	-2.6983e-163	3.64436e-163	1.58271e-163	-1.21936e-163	-1.97696e-163	5.27578e-163	4.09815e-163	3.23425e-163	-4.58457e-163	1.2347e-165	-3.8099e-163	3.29162e-163	-5.04103e-163	-1.44081e-163	1.16291e-162	1.66991e-163	0
9.33794e-163	1.67685e-163	-2.23373e-163	-6.98869e-163	-6.05939e-163	-1.67212e-164	6.19374e-163	-1.4075e-163	-9.29709e-163	5.89813e-164	-1.2742e-163	4.49143e-163	-2.30159e-164	-8.1229e-163	-2.6983e-163	3.64436e-163	1.58271e-163	-1.21936e-163	-1.97696e-163	5.27578e-163	4.09815e-163	3.23425e-163	-4.58457e-163	1.2347e-165	-3.8099e-163	3.29162e-163	-5.04103e-163	-1.44081e-163	1.16291e-162	1.66991e-163	0
9.33794e-163	1.67685e-163	-2.23373e-163	-6.98869e-163	-6.05939e-163	-1.67212e-164	6.19374e-163	-1.4075e-163	-9.29709e-163	5.89813e-164	-1.2742e-163	4.49143e-163	-2.30159e-164	-8.1229e-163	-2.6983e-163	3.64436e-163	1.58271e-163	-1.21936e-163	-1.97696e-163	5.27578e-163	4.09815e-163	3.23425e-163	-4.58457e-163	1.2347e-165	-3.8099e-163	3.29162e-163	-5.04103e-163	-1.44081e-163	1.16291e-162	1.66991e-163	0
9.33794e-163	1.67685e-163	-2.23373e-163	-6.98869e-163	-6.05939e-163	-1.67212e-164	6.19374e-163	-1.4075e-163	-9.29709e-163	5.89813e-164	-1.2742e-163	4.49143e-163	-2.30159e-164	-8.1229e-163	-2.6983e-163	3.64436e-163	1.58271e-163	-1.21936e-163	-1.97696e-163	5.27578e-163	4.09815e-163	3.23425e-163	-4.58457e-163	1.2347e-165	-3.8099e-163	3.29162e-163	-5.04103e-163	-1.44081e-163	1.16291e-162	1.66991e-163	0
9.33794e-163	1.67685e-163	-2.23373e-163	-6.98869e-163	-6.05939e-163	-1.67212e-164	6.19374e-163	-1.4075e-163	-9.29709e-163	5.89813e-164	-1.2742e-163	4.49143e-163	-2.30159e-164	-8.1229e-163	-2.6983e-163	3.64436e-163	1.58271e-163	-1.21936e-163	-1.97696e-163	5.27578e-163	4.09815e-163	3.23425e-163	-4.58457e-163	1.2347e-165	-3.8099e-163	3.29162e-163	-5.04103e-163	-1.44081e-163	1.16291e-162	1.66991e-163	0
9.33794e-163	1.67685e-163	-2.23373e-163	-6.98869e-163	-6.05939e-163	-1.67212e-164	6.19374e-163	-1.4075e-163	-9.29709e-163	5.89813e-164	-1.2742e-163	4.49143e-163	-2.30159e-164	-8.1229e-163	-2.6983e-163	3.64436e-163	1.58271e-163	-1.21936e-163	-1.97696e-163	5.27578e-163	4.09815e-163	3.23425e-163	-4.58457e-163	1.2347e-165	-3.8099e-163	3.29162e-163	-5.04103e-163	-1.44081e-163	1.16291e-162	1.66991e-163	0
9.33794e-163	1.67685e-163	-2.23373e-163	-6.98869e-163	-6.05939e-163	-1.67212e-164	6.19374e-163	-1.4075e-163	-9.29709e-163	5.89813e-164	-1.2742e-163	4.49143e-163	-2.30159e-164	-8.1229e-163	-2.6983e-163	3.64436e-163	1.58271e-163	-1.21936e-163	-1.97696e-163	5.27578e-163	4.09815e-163	3.23425e-163	-4.58457e-163	1.2347e-165	-3.8099e-163	3.29162e-163	-5.04103e-163	-1.44081e-163	1.16291e-162	1.66991e-163	0
9.33794e-163	1.67685e-163	-2.23373e-163	-6.98869e-163	-6.05939e-163	-1.67212e-164	6.19374e-163	-1.4075e-163	-9.29709e-163	5.89813e-164	-1.2742e-163	4.49143e-163	-2.30159e-164	-8.1229e-163	-2.6983e-163	3.64436e-163	1.58271e-163	-1.21936e-163	-1.97696e-163	5.27578e-163	4.09815e-163	3.23425e-163	-4.58457e-163	1.2347e-165	-3.8099e-163	3.29162e-163	-5.04103e-163	-1.44081e-163	1.16291e-162	1.66991e-163	0
9.33794e-163	1.67685e-163	-2.23373e-163	-6.98869e-163	-6.05939e-163	-1.67212e-164	6.19374e-163	-1.4075e-163	-9.29709e-163	5.89813e-164	-1.2742e-163	4.49143e-163	-2.30159e-164	-8.1229e-163	-2.6983e-163	3.64436e-163	1.58271e-163	-1.21936e-163	-1.97696e-163	5.27578e-163	4.09815e-163	3.23425e-163	-4.58457e-163	1.2347e-165	-3.8099e-163	3.29162e-163	-5.04103e-163	-1.44081e-163	1.16291e-162	1.66991e-163	0
9.33794e-163	1.67685e-163	-2.23373e-163	-6.98869e-163	-6.05939e-163	-1.67212e-164	6.19374e-163	-1.4075e-163	-9.29709e-163	5.89813e-164	-1.2742e-163	4.49143e-163	-2.30159e-164	-8.1229e-163	-2.6983e-163	3.64436e-163	1.58271e-163	-1.21936e-163	-1.97696e-163	5.27578e-163	4.09815e-163	3.23425e-163	-4.58457e-163	1.2347e-165	-3.8099e-163	3.29162e-163	-5.04103e-163	-1.44081e-163	1.16291e-162	1.66991e-163	0
9.33794e-163	1.67685e-163	-2.23373e-163	-6.98869e-163	-6.05939e-163	-1.67212e-164	6.19374e-163	-1.4075e-163	-9.29709e-163	5.89813e-164	-1.2742e-163	4.49143e-163	-2.30159e-164	-8.1229e-163	-2.6983e-163	3.64436e-163	1.58271e-163	-1.21936e-163	-1.97696e-163	5.27578e-163	4.09815e-163	3.23425e-163	-4.58457e-163	1.2347e-165	-3.8099e-163	3.29162e-163	-5.04103e-163	-1.44081e-163	1.16291e-162	1.66991e-163	0
9.33794e-163	1.67685e-163	-2.23373e-163	-6.98869e-163	-6.05939e-163	-1.67212e-164	6.19374e-163	-1.4075e-163	-9.29709e-163	5.89813e-164	-1.2742e-163	4.49143e-163	-2.30159e-164	-8.1229e-163	-2.6983e-163	3.64436e-163	1.58271e-163	-1.21936e-163	-1.97696e-163	5.27578e-163	4.09815e-163	3.23425e-163	-4.58457e-163	1.2347e-165	-3.8099e-163	3.29162e-163	-5.04103e-163	-1.44081e-163	1.16291e-162	1.66991e-163	0
9.33794e-163	1.67685e-163	-2.23373e-163	-6.98869e-163	-6.05939e-163	-1.67212e-164	6.19374e-163	-1.4075e-163	-9.29709e-163	5.89813e-164	-1.2742e-163	4.49143e-163	-2.30159e-164	-8.1229e-163	-2.6983e-163	3.64436e-163	1.58271e-163	-1.21936e-163	-1.97696e-163	5.27578e-163	4.09815e-163	3.23425e-163	-4.58457e-163	1.2347e-165	-3.8099e-163	3.29162e-163	-5.04103e-163	-1.44081e-163	1.16291e-162	1.66991e-163	0
9.33794e-163	1.67685e-163	-2.23373e-163	-6.98869e-163	-6.05939e-163	-1.67212e-164	6.19374e-163	-1.4075e-163	-9.29709e-163	5.89813e-164	-1.2742e-163	4.49143e-163	-2.30159e-164	-8.1229e-163	-2.6983e-163	3.64436e-163	1.58271e-163	-1.21936e-163	-1.97696e-163	5.27578e-163	4.09815e-163	3.23425e-163	-4.58457e-163	1.2347e-165	-3.8099e-163	3.29162e-163	-5.04103e-163	-1.44081e-163	1.16291e-162	1.66991e-163	0
9.33794e-163	1.67685e-163	-2.23373e-163	-6.98869e-163	-6.05939e-163	-1.67212e-164	6.19374e-163	-1.4075e-163	-9.29709e-163	5.89813e-164	-1.2742e-163	4.49143e-163	-2.30159e-164	-8.1229e-163	-2.6983e-163	3.64436e-163	1.58271e-163	-1.21936e-163	-1.97696e-163	5.27578e-163	4.09815e-163	3.23425e-163	-4.58457e-163	1.2347e-165	-3.8099e-163	3.29162e-163	-5.04103e-163	-1.44081e-163	1.16291e-162	1.66991e-163	0
9.33794e-163	1.67685e-163	-2.23373e-163	-6.98869e-163	-6.05939e-163	-1.67212e-164	6.19374e-163	-1.4075e-163	-9.29709e-163	5.89813e-164	-1.2742e-163	4.49143e-163	-2.30159e-164	-8.1229e-163	-2.6983e-163	3.64436e-163	1.58271e-163	-1.21936e-163	-1.97696e-163	5.27578e-163	4.09815e-163	3.23425e-163	-4.58457e-163	1.2347e-165	-3.8099e-163	3.29162e-163	-5.04103e-163	-1.44081e-163	1.16291e-162	1.66991e-163	0
9.33794e-163	1.67685e-163	-2.23373e-163	-6.98869e-163	-6.05939e-163	-1.67212e-164	6.19374e-163	-1.4075e-163	-9.29709e-163	5.89813e-164	-1.2742e-163	4.49143e-163	-2.30159e-164	-8.1229e-163	-2.6983e-163	3.64436e-163	1.58271e-163	-1.21936e-163	-1.97696e-163	5.27578e-163	4.09815e-163	3.23425e-163	-4.58457e-163	1.2347e-165	-3.8099e-163	3.29162e-163	-5.04103e-163	-1.44081e-163	1.16291e-162	1.66991e-163	0
9.33794e-163	1.67685e-163	-2.23373e-163	-6.98869e-163	-6.05939e-163	-1.67212e-164	6.19374e-163	-1.4075e-163	-9.29709e-163	5.89813e-164	-1.2742e-163	4.49143e-163	-2.30159e-164	-8.1229e-163	-2.6983e-163	3.64436e-163	1.58271e-163	-1.21936e-163	-1.97696e-163	5.27578e-163	4.09815e-163	3.23425e-163	-4.58457e-163	1.2347e-165	-3.8099e-163	3.29162e-163	-5.04103e-163	-1.44081e-163	1.16291e-162	1.66991e-163	0
9.33794e-163	1.67685e-163	-2.23373e-163	-6.98869e-163	-6.05939e-163	-1.67212e-164	6.19374e-163	-1.4075e-163	-9.29709e-163	5.89813e-164	-1.2742e-163	4.49143e-163	-2.30159e-164	-8.1229e-163	-2.6983e-163	3.64436e-163	1.58271e-163	-1.21936e-163	-1.97696e-163	5.27578e-163	4.09815e-163	3.23425e-163	-4.58457e-163	1.2347e-165	-3.8099e-163	3.29162e-163	-5.04103e-163	-1.44081e-163	1.16291e-162	1.66991e-163	0
9.33794e-163	1.67685e-163	-2.23373e-163	-6.98869e-163	-6.05939e-163	-1.67212e-164	6.19374e-163	-1.4075e-163	-9.29709e-163	5.89813e-164	-1.2742e-163	4.49143e-163	-2.30159e-164	-8.1229e-163	-2.6983e-163	3.64436e-163	1.58271e-163	-1.21936e-163	-1.97696e-163	5.27578e-163	4.09815e-163	3.23425e-163	-4.58457e-163	1.2347e-165	-3.8099e-163	3.29162e-163	-5.04103e-163	-1.44081e-163	1.16291e-162	1.66991e-163	0
9.33794e-163	1.67685e-163	-2.23373e-163	-6.98869e-163	-6.05939e-163	-1.67212e-164	6.19374e-163	-1.4075e-163	-9.29709e-163	5.89813e-164	-1.2742e-163	4.49143e-163	-2.30159e-164	-8.1229e-163	-2.6983e-163	3.64436e-163	1.58271e-163	-1.21936e-163	-1.97696e-163	5.27578e-163	4.09815e-163	3.23425e-163	-4.58457e-163	1.2347e-165	-3.8099e-163	3.29162e-163	-5.04103e-163	-1.44081e-163	1.16291e-162	1.66991e-163	0
9.33794e-163	1.67685e-163	-2.23373e-163	-6.98869e-163	-6.05939e-163	-1.67212e-164	6.19374e-163	-1.4075e-163	-9.29709e-163	5.89813e-164	-1.2742e-163	4.49143e-163	-2.30159e-164	-8.1229e-163	-2.6983e-163	3.64436e-163	1.58271e-163	-1.21936e-163	-1.97696e-163	5.27578e-163	4.09815e-163	3.23425e-163	-4.58457e-163	1.2347e-165	-3.8099e-163	3.29162e-163	-5.04103e-163	-1.44081e-163	1.16291e-162	1.66991e-163	0
9.33794e-163	1.67685e-163	-2.23373e-163	-6.98869e-163	-6.05939e-163	-1.67212e-164	6.19374e-163	-1.4075e-163	-9.29709e-163	5.89813e-164	-1.2742e-163	4.49143e-163	-2.30159e-164	-8.1229e-163	-2.6983e-163	3.64436e-163	1.58271e-163	-1.21936e-163	-1.97696e-163	5.27578e-163	4.09815e-163	3.23425e-163	-4.58457e-163	1.2347e-165	-3.8099e-163	3.29162e-163	-5.04103e-163	-1.44081e-163	1.16291e-162	1.66991e-163	0
9.33794e-163	1.67685e-163	-2.23373e-163	-6.98869e-163	-6.05939e-163	-1.67212e-164	6.19374e-163	-1.4075e-163	-9.29709e-163	5.89813e-164	-1.2742e-163	4.49143e-163	-2.30159e-164	-8.1229e-163	-2.6983e-163	3.64436e-163	1.58271e-163	-1.21936e-163	-1.97696e-163	5.27578e-163	4.09815e-163	3.23425e-163	-4.58457e-163	1.2347e-165	-3.8099e-163	3.29162e-163	-5.04103e-163	-1.44081e-163	1.16291e-162	1.66991e-163	0
9.33794e-163	1.67685e-163	-2.23373e-163	-6.98869e-163	-6.05939e-163	-1.67212e-164	6.19374e-163	-1.4075e-163	-9.29709e-163	5.89813e-164	-1.2742e-163	4.49143e-163	-2.30159e-164	-8.1229e-163	-2.6983e-163	3.64436e-163	1.58271e-163	-1.21936e-163	-1.97696e-163	5.27578e-163	4.09815e-163	3.23425e-163	-4.58457e-163	1.2347e-165	-3.8099e-163	3.29162e-163	-5.04103e-163	-1.44081e-163	1.16291e-162	1.66991e-163	0
9.33794e-163	1.67685e-163	-2.23373e-163	-6.98869e-163	-6.05939e-163	-1.67212e-164	6.19374e-163	-1.4075e-163	-9.29709e-163	5.89813e-164	-1.2742e-163	4.49143e-163	-2.30159e-164	-8.1229e-163	-2.6983e-163	3.64436e-163	1.58271e-163	-1.21936e-163	-1.97696e-163	5.27578e-163	4.09815e-163	3.23425e-163	-4.58457e-163	1.2347e-165	-3.8099e-163	3.29162e-163	-5.04103e-163	-1.44081e-163	1.16291e-162	1.66991e-163	0
9.33794e-163	1.67685e-163	-2.23373e-163	-6.98869e-163	-6.05939e-163	-1.67212e-164	6.19374e-163	-1.4075e-163	-9.29709e-163	5.89813e-164	-1.2742e-163	4.49143e-163	-2.30159e-164	-8.1229e-163	-2.6983e-163	3.64436e-163	1.58271e-163	-1.21936e-163	-1.97696e-163	5.27578e-163	4.09815e-163	3.23425e-163	-4.58457e-163	1.2347e-165	-3.8099e-163	3.29162e-163	-5.04103e-163	-1.44081e-163	1.16291e-162	1.66991e-163	0
9.33794e-163	1.67685e-163	-2.23373e-163	-6.98869e-163	-6.05939e-163	-1.67212e-164	6.19374e-163	-1.4075e-163	-9.29709e-163	5.89813e-164	-1.2742e-163	4.49143e-163	-2.30159e-164	-8.1229e-163	-2.6983e-163	3.64436e-163	1.58271e-163	-1.21936e-163	-1.97696e-163	5.27578e-163	4.09815e-163	3.23425e-163	-4.58457e-163	1.2347e-165	-3.8099e-163	3.29162e-163	-5.04103e-163	-1.44081e-163	1.16291e-162	1.66991e-163	0
9.33794e-163	1.67685e-163	-2.23373e-163	-6.98869e-163	-6.05939e-163	-1.67212e-164	6.19374e-163	-1.4075e-163	-9.29709e-163	5.89813e-164	-1.2742e-163	4.49143e-163	-2.30159e-164	-8.1229e-163	-2.6983e-163	3.64436e-163	1.58271e-163	-1.21936e-163	-1.97696e-163	5.27578e-163	4.09815e-163	3.23425e-163	-4.58457e-163	1.2347e-165	-3.8099e-163	3.29162e-163	-5.04103e-163	-1.44081e-163	1.16291e-162	1.66991e-163	0
9.33794e-163	1.67685e-163	-2.23373e-163	-6.98869e-163	-6.05939e-163	-1.67212e-164	6.19374e-163	-1.4075e-163	-9.29709e-163	5.89813e-164	-1.2742e-163	4.49143e-163	-2.30159e-164	-8.1229e-163	-2.6983e-163	3.64436e-163	1.58271e-163	-1.21936e-163	-1.97696e-163	5.27578e-163	4.09815e-163	3.23425e-163	-4.58457e-163	1.2347e-165	-3.8099e-163	3.29162e-163	-5.04103e-163	-1.44081e-163	1.16291e-162	1.66991e-163	0
9.33794e-163	1.67685e-163	-2.23373e-163	-6.98869e-163	-6.05939e-163	-1.67212e-164	6.19374e-163	-1.4075e-163	-9.29709e-163	5.89813e-164	-1.2742e-163	4.49143e-163	-2.30159e-164	-8.1229e-163	-2.6983e-163	3.64436e-163	1.58271e-163	-1.21936e-163	-1.97696e-163	5.27578e-163	4.09815e-163	3.23425e-163	-4.58457e-163	1.2347e-165	-3.8099e-163	3.29162e-163	-5.04103e-163	-1.44081e-163	1.16291e-162	1.66991e-163	0
9.33794e-163	1.67685e-163	-2.23373e-163	-6.98869e-163	-6.05939e-163	-1.67212e-164	6.19374e-163	-1.4075e-163	-9.29709e-163	5.89813e-164	-1.2742e-163	4.49143e-163	-2.30159e-164	-8.1229e-163	-2.6983e-163	3.64436e-163	1.58271e-163	-1.21936e-163	-1.97696e-163	5.27578e-163	4.09815e-163	3.23425e-163	-4.58457e-163	1.2347e-165	-3.8099e-163	3.29162e-163	-5.04103e-163	-1.44081e-163	1.16291e-162	1.66991e-163	0
9.33794e-163	1.67685e-163	-2.23373e-163	-6.98869e-163	-6.05939e-163	-1.67212e-164	6.19374e-163	-1.4075e-163	-9.29709e-163	5.89813e-164	-1.2742e-163	4.49143e-163	-2.30159e-164	-8.1229e-163	-2.6983e-163	3.64436e-163	1.58271e-163	-1.21936e-163	-1.97696e-163	5.27578e-163	4.09815e-163	3.23425e-163	-4.58457e-163	1.2347e-165	-3.8099e-163	3.29162e-163	-5.04103e-163	-1.44081e-163	1.16291e-162	1.66991e-163	0
9.33794e-163	1.67685e-163	-2.23373e-163	-6.98869e-163	-6.05939e-163	-1.67212e-164	6.19374e-163	-1.4075e-163	-9.29709e-163	5.89813e-164	-1.2742e-163	4.49143e-163	-2.30159e-164	-8.1229e-163	-2.6983e-163	3.64436e-163	1.58271e-163	-1.21936e-163	-1.97696e-163	5.27578e-163	4.09815e-163	3.23425e-163	-4.58457e-163	1.2347e-165	-3.8099e-163	3.29162e-163	-5.04103e-163	-1.44081e-163	1.16291e-162	1.66991e-163	0
9.33794e-163	1.67685e-163	-2.23373e-163	-6.98869e-163	-6.05939e-163	-1.67212e-164	6.19374e-163	-1.4075e-163	-9.29709e-163	5.89813e-164	-1.2742e-163	4.49143e-163	-2.30159e-164	-8.1229e-163	-2.6983e-163	3.64436e-163	1.58271e-163	-1.21936e-163	-1.97696e-163	5.27578e-163	4.09815e-163	3.23425e-163	-4.58457e-163	1.2347e-165	-3.8099e-163	3.29162e-163	-5.04103e-163	-1.44081e-163	1.16291e-162	1.66991e-163	0
9.33794e-163	1.67685e-163	-2.23373e-163	-6.98869e-163	-6.05939e-163	-1.67212e-164	6.19374e-163	-1.4075e-163	-9.29709e-163	5.89813e-164	-1.2742e-163	4.49143e-163	-2.30159e-164	-8.1229e-163	-2.6983e-163	3.64436e-163	1.58271e-163	-1.21936e-163	-1.97696e-163	5.27578e-163	4.09815e-163	3.23425e-163	-4.58457e-163	1.2347e-165	-3.8099e-163	3.29162e-163	-5.04103e-163	-1.44081e-163	1.16291e-162	1.66991e-163	0
9.33794e-163	1.67685e-163	-2.23373e-163	-6.98869e-163	-6.05939e-163	-1.67212e-164	6.19374e-163	-1.4075e-163	-9.29709e-163	5.89813e-164	-1.2742e-163	4.49143e-163	-2.30159e-164	-8.1229e-163	-2.6983e-163	3.64436e-163	1.58271e-163	-1.21936e-163	-1.97696e-163	5.27578e-163	4.09815e-163	3.23425e-163	-4.58457e-163	1.2347e-165	-3.8099e-163	3.29162e-163	-5.04103e-163	-1.44081e-163	1.16291e-162	1.66991e-163	0
9.33794e-163	1.67685e-163	-2.23373e-163	-6.98869e-163	-6.05939e-163	-1.67212e-164	6.19374e-163	-1.4075e-163	-9.29709e-163	5.89813e-164	-1.2742e-163	4.49143e-163	-2.30159e-164	-8.1229e-163	-2.6983e-163	3.64436e-163	1.58271e-163	-1.21936e-163	-1.97696e-163	5.27578e-163	4.09815e-163	3.23425e-163	-4.58457e-163	1.2347e-165	-3.8099e-163	3.29162e-163	-5.04103e-163	-1.44081e-163	1.16291e-162	1.66991e-163	0
9.33794e-163	1.67685e-163	-2.23373e-163	-6.98869e-163	-6.05939e-163	-1.67212e-164	6.19374e-163	-1.4075e-163	-9.29709e-163	5.89813e-164	-1.2742e-163	4.49143e-163	-2.30159e-164	-8.1229e-163	-2.6983e-163	3.64436e-163	1.58271e-163	-1.21936e-163	-1.97696e-163	5.27578e-163	4.09815e-163	3.23425e-163	-4.58457e-163	1.2347e-165	-3.8099e-163	3.29162e-163	-5.04103e-163	-1.44081e-163	1.16291e-162	1.66991e-163	0
9.33794e-163	1.67685e-163	-2.23373e-163	-6.98869e-163	-6.05939e-163	-1.67212e-164	6.19374e-163	-1.4075e-163	-9.29709e-163	5.89813e-164	-1.2742e-163	4.49143e-163	-2.30159e-164	-8.1229e-163	-2.6983e-163	3.64436e-163	1.58271e-163	-1.21936e-163	-1.97696e-163	5.27578e-163	4.09815e-163	3.23425e-163	-4.58457e-163	1.2347e-165	-3.8099e-163	3.29162e-163	-5.04103e-163	-1.44081e-163	1.16291e-162	1.66991e-163	0
9.33794e-163	1.67685e-163	-2.23373e-163	-6.98869e-163	-6.05939e-163	-1.67212e-164	6.19374e-163	-1.4075e-163	-9.29709e-163	5.89813e-164	-1.2742e-163	4.49143e-163	-2.30159e-164	-8.1229e-163	-2.6983e-163	3.64436e-163	1.58271e-163	-1.21936e-163	-1.97696e-163	5.27578e-163	4.09815e-163	3.23425e-163	-4.58457e-163	1.2347e-165	-3.8099e-163	3.29162e-163	-5.04103e-163	-1.44081e-163	1.16291e-162	1.66991e-163	0
9.33794e-163	1.67685e-163	-2.23373e-163	-6.98869e-163	-6.05939e-163	-1.67212e-164	6.19374e-163	-1.4075e-163	-9.29709e-163	5.89813e-164	-1.2742e-163	4.49143e-163	-2.30159e-164	-8.1229e-163	-2.6983e-163	3.64436e-163	1.58271e-163	-1.21936e-163	-1.97696e-163	5.27578e-163	4.09815e-163	3.23425e-163	-4.58457e-163	1.2347e-165	-3.8099e-163	3.29162e-163	-5.04103e-163	-1.44081e-163	1.16291e-162	1.66991e-163	0
9.33794e-163	1.67685e-163	-2.23373e-163	-6.98869e-163	-6.05939e-163	-1.67212e-164	6.19374e-163	-1.4075e-163	-9.29709e-163	5.89813e-164	-1.2742e-163	4.49143e-163	-2.30159e-164	-8.1229e-163	-2.6983e-163	3.64436e-163	1.58271e-163	-1.21936e-163	-1.97696e-163	5.27578e-163	4.09815e-163	3.23425e-163	-4.58457e-163	1.2347e-165	-3.8099e-163	3.29162e-163	-5.04103e-163	-1.44081e-163	1.16291e-162	1.66991e-163	0
9.33794e-163	1.67685e-163	-2.23373e-163	-6.98869e-163	-6.05939e-163	-1.67212e-164	6.19374e-163	-1.4075e-163	-9.29709e-163	5.89813e-164	-1.2742e-163	4.49143e-163	-2.30159e-164	-8.1229e-163	-2.6983e-163	3.64436e-163	1.58271e-163	-1.21936e-163	-1.97696e-163	5.27578e-163	4.09815e-163	3.23425e-163	-4.58457e-163	1.2347e-165	-3.8099e-163	3.29162e-163	-5.04103e-163	-1.44081e-163	1.16291e-162	1.66991e-163	0
9.33794e-163	1.67685e-163	-2.23373e-163	-6.98869e-163	-6.05939e-163	-1.67212e-164	6.19374e-163	-1.4075e-163	-9.29709e-163	5.89813e-164	-1.2742e-163	4.49143e-163	-2.30159e-164	-8.1229e-163	-2.6983e-163	3.64436e-163	1.58271e-163	-1.21936e-163	-1.97696e-163	5.27578e-163	4.09815e-163	3.23425e-163	-4.58457e-163	1.2347e-165	-3.8099e-163	3.29162e-163	-5.04103e-163	-1.44081e-163	1.16291e-162	1.66991e-163	0
9.33794e-163	1.67685e-163	-2.23373e-163	-6.98869e-163	-6.05939e-163	-1.67212e-164	6.19374e-163	-1.4075e-163	-9.29709e-163	5.89813e-164	-1.2742e-163	4.49143e-163	-2.30159e-164	-8.1229e-163	-2.6983e-163	3.64436e-163	1.58271e-163	-1.21936e-163	-1.97696e-163	5.27578e-163	4.09815e-163	3.23425e-163	-4.58457e-163	1.2347e-165	-3.8099e-163	3.29162e-163	-5.04103e-163	-1.44081e-163	1.16291e-162	1.66991e-163	0
9.33794e-163	1.67685e-163	-2.23373e-163	-6.98869e-163	-6.05939e-163	-1.67212e-164	6.19374e-163	-1.4075e-163	-9.29709e-163	5.89813e-164	-1.2742e-163	4.49143e-163	-2.30159e-164	-8.1229e-163	-2.6983e-163	3.64436e-163	1.58271e-163	-1.21936e-163	-1.97696e-163	5.27578e-163	4.09815e-163	3.23425e-163	-4.58457e-163	1.2347e-165	-3.8099e-163	3.29162e-163	-5.04103e-163	-1.44081e-163	1.16291e-162	1.66991e-163	0
9.33794e-163	1.67685e-163	-2.23373e-163	-6.98869e-163	-6.05939e-163	-1.67212e-164	6.19374e-163	-1.4075e-163	-9.29709e-163	5.89813e-164	-1.2742e-163	4.49143e-163	-2.30159e-164	-8.1229e-163	-2.6983e-163	3.64436e-163	1.58271e-163	-1.21936e-163	-1.97696e-163	5.27578e-163	4.09815e-163	3.23425e-163	-4.58457e-163	1.2347e-165	-3.8099e-163	3.29162e-163	-5.04103e-163	-1.44081e-163	1.16291e-162	1.66991e-163	0
9.33794e-163	1.67685e-163	-2.23373e-163	-6.98869e-163	-6.05939e-163	-1.67212e-164	6.19374e-163	-1.4075e-163	-9.29709e-163	5.89813e-164	-1.2742e-163	4.49143e-163	-2.30159e-164	-8.1229e-163	-2.6983e-163	3.64436e-163	1.58271e-163	-1.21936e-163	-1.97696e-163	5.27578e-163	4.09815e-163	3.23425e-163	-4.58457e-163	1.2347e-165	-3.8099e-163	3.29162e-163	-5.04103e-163	-1.44081e-163	1.16291e-162	1.66991e-163	0
9.33794e-163	1.67685e-163	-2.23373e-163	-6.98869e-163	-6.05939e-163	-1.67212e-164	6.19374e-163	-1.4075e-163	-9.29709e-163	5.89813e-164	-1.2742e-163	4.49143e-163	-2.30159e-164	-8.1229e-163	-2.6983e-163	3.64436e-163	1.58271e-163	-1.21936e-163	-1.97696e-163	5.27578e-163	4.09815e-163	3.23425e-163	-4.58457e-163	1.2347e-165	-3.8099e-163	3.29162e-163	-5.04103e-163	-1.44081e-163	1.16291e-162	1.66991e-163	0
9.33794e-163	1.67685e-163	-2.23373e-163	-6.98869e-163	-6.05939e-163	-1.67212e-164	6.19374e-163	-1.4075e-163	-9.29709e-163	5.89813e-164	-1.2742e-163	4.49143e-163	-2.30159e-164	-8.1229e-163	-2.6983e-163	3.64436e-163	1.58271e-163	-1.21936e-163	-1.97696e-163	5.27578e-163	4.09815e-163	3.23425e-163	-4.58457e-163	1.2347e-165	-3.8099e-163	3.29162e-163	-5.04103e-163	-1.44081e-163	1.16291e-162	1.66991e-163	0
9.33794e-163	1.67685e-163	-2.23373e-163	-6.98869e-163	-6.05939e-163	-1.67212e-164	6.19374e-163	-1.4075e-163	-9.29709e-163	5.89813e-164	-1.2742e-163	4.49143e-163	-2.30159e-164	-8.1229e-163	-2.6983e-163	3.64436e-163	1.58271e-163	-1.21936e-163	-1.97696e-163	5.27578e-163	4.09815e-163	3.23425e-163	-4.58457e-163	1.2347e-165	-3.8099e-163	3.29162e-163	-5.04103e-163	-1.44081e-163	1.16291e-162	1.66991e-163	0
9.33794e-163	1.67685e-163	-2.23373e-163	-6.98869e-163	-6.05939e-163	-1.67212e-164	6.19374e-163	-1.4075e-163	-9.29709e-163	5.89813e-164	-1.2742e-163	4.49143e-163	-2.30159e-164	-8.1229e-163	-2.6983e-163	3.64436e-163	1.58271e-163	-1.21936e-163	-1.97696e-163	5.27578e-163	4.09815e-163	3.23425e-163	-4.58457e-163	1.2347e-165	-3.8099e-163	3.29162e-163	-5.04103e-163	-1.44081e-163	1.16291e-162	1.66991e-163	0
9.33794e-163	1.67685e-163	-2.23373e-163	-6.98869e-163	-6.05939e-163	-1.67212e-164	6.19374e-163	-1.4075e-163	-9.29709e-163	5.89813e-164	-1.2742e-163	4.49143e-163	-2.30159e-164	-8.1229e-163	-2.6983e-163	3.64436e-163	1.58271e-163	-1.21936e-163	-1.97696e-163	5.27578e-163	4.09815e-163	3.23425e-163	-4.58457e-163	1.2347e-165	-3.8099e-163	3.29162e-163	-5.04103e-163	-1.44081e-163	1.16291e-162	1.66991e-163	0
9.33794e-163	1.67685e-163	-2.23373e-163	-6.98869e-163	-6.05939e-163	-1.67212e-164	6.19374e-163	-1.4075e-163	-9.29709e-163	5.89813e-164	-1.2742e-163	4.49143e-163	-2.30159e-164	-8.1229e-163	-2.6983e-163	3.64436e-163	1.58271e-163	-1.21936e-163	-1.97696e-163	5.27578e-163	4.09815e-163	3.23425e-163	-4.58457e-163	1.2347e-165	-3.8099e-163	3.29162e-163	-5.04103e-163	-1.44081e-163	1.16291e-162	1.66991e-163	0
9.33794e-163	1.67685e-163	-2.23373e-163	-6.98869e-163	-6.05939e-163	-1.67212e-164	6.19374e-163	-1.4075e-163	-9.29709e-163	5.89813e-164	-1.2742e-163	4.49143e-163	-2.30159e-164	-8.1229e-163	-2.6983e-163	3.64436e-163	1.58271e-163	-1.21936e-163	-1.97696e-163	5.27578e-163	4.09815e-163	3.23425e-163	-4.58457e-163	1.2347e-165	-3.8099e-163	3.29162e-163	-5.04103e-163	-1.44081e-163	1.16291e-162	1.66991e-163	0
9.33794e-163	1.67685e-163	-2.23373e-163	-6.98869e-163	-6.05939e-163	-1.67212e-164	6.19374e-163	-1.4075e-163	-9.29709e-163	5.89813e-164	-1.2742e-163	4.49143e-163	-2.30159e-164	-8.1229e-163	-2.6983e-163	3.64436e-163	1.58271e-163	-1.21936e-163	-1.97696e-163	5.27578e-163	4.09815e-163	3.23425e-163	-4.58457e-163	1.2347e-165	-3.8099e-163	3.29162e-163	-5.04103e-163	-1.44081e-163	1.16291e-162	1.66991e-163	0
9.33794e-163	1.67685e-163	-2.23373e-163	-6.98869e-163	-6.05939e-163	-1.67212e-164	6.19374e-163	-1.4075e-163	-9.29709e-163	5.89813e-164	-1.2742e-163	4.49143e-163	-2.30159e-164	-8.1229e-163	-2.6983e-163	3.64436e-163	1.58271e-163	-1.21936e-163	-1.97696e-163	5.27578e-163	4.09815e-163	3.23425e-163	-4.58457e-163	1.2347e-165	-3.8099e-163	3.29162e-163	-5.04103e-163	-1.44081e-163	1.16291e-162	1.66991e-163	0
9.33794e-163	1.67685e-163	-2.23373e-163	-6.98869e-163	-6.05939e-163	-1.67212e-164	6.19374e-163	-1.4075e-163	-9.29709e-163	5.89813e-164	-1.2742e-163	4.49143e-163	-2.30159e-164	-8.1229e-163	-2.6983e-163	3.64436e-163	1.58271e-163	-1.21936e-163	-1.97696e-163	5.27578e-163	4.09815e-163	3.23425e-163	-4.58457e-163	1.2347e-165	-3.8099e-163	3.29162e-163	-5.04103e-163	-1.44081e-163	1.16291e-162	1.66991e-163	0
9.33794e-163	1.67685e-163	-2.23373e-163	-6.98869e-163	-6.05939e-163	-1.67212e-164	6.19374e-163	-1.4075e-163	-9.29709e-163	5.89813e-164	-1.2742e-163	4.49143e-163	-2.30159e-164	-8.1229e-163	-2.6983e-163	3.64436e-163	1.58271e-163	-1.21936e-163	-1.97696e-163	5.27578e-163	4.09815e-163	3.23425e-163	-4.58457e-163	1.2347e-165	-3.8099e-163	3.29162e-163	-5.04103e-163	-1.44081e-163	1.16291e-162	1.66991e-163	0
9.33794e-163	1.67685e-163	-2.23373e-163	-6.98869e-163	-6.05939e-163	-1.67212e-164	6.19374e-163	-1.4075e-163	-9.29709e-163	5.89813e-164	-1.2742e-163	4.49143e-163	-2.30159e-164	-8.1229e-163	-2.6983e-163	3.64436e-163	1.58271e-163	-1.21936e-163	-1.97696e-163	5.27578e-163	4.09815e-163	3.23425e-163	-4.58457e-163	1.2347e-165	-3.8099e-163	3.29162e-163	-5.04103e-163	-1.44081e-163	1.16291e-162	1.66991e-163	0
9.33794e-163	1.67685e-163	-2.23373e-163	-6.98869e-163	-6.05939e-163	-1.67212e-164	6.19374e-163	-1.4075e-163	-9.29709e-163	5.89813e-164	-1.2742e-163	4.49143e-163	-2.30159e-164	-8.1229e-163	-2.6983e-163	3.64436e-163	1.58271e-163	-1.21936e-163	-1.97696e-163	5.27578e-163	4.09815e-163	3.23425e-163	-4.58457e-163	1.2347e-165	-3.8099e-163	3.29162e-163	-5.04103e-163	-1.44081e-163	1.16291e-162	1.66991e-163	0
9.33794e-163	1.67685e-163	-2.23373e-163	-6.98869e-163	-6.05939e-163	-1.67212e-164	6.19374e-163	-1.4075e-163	-9.29709e-163	5.89813e-164	-1.2742e-163	4.49143e-163	-2.30159e-164	-8.1229e-163	-2.6983e-163	3.64436e-163	1.58271e-163	-1.21936e-163	-1.97696e-163	5.27578e-163	4.09815e-163	3.23425e-163	-4.58457e-163	1.2347e-165	-3.8099e-163	3.29162e-163	-5.04103e-163	-1.44081e-163	1.16291e-162	1.66991e-163	0
9.33794e-163	1.67685e-163	-2.23373e-163	-6.98869e-163	-6.05939e-163	-1.67212e-164	6.19374e-163	-1.4075e-163	-9.29709e-163	5.89813e-164	-1.2742e-163	4.49143e-163	-2.30159e-164	-8.1229e-163	-2.6983e-163	3.64436e-163	1.58271e-163	-1.21936e-163	-1.97696e-163	5.27578e-163	4.09815e-163	3.23425e-163	-4.58457e-163	1.2347e-165	-3.8099e-163	3.29162e-163	-5.04103e-163	-1.44081e-163	1.16291e-162	1.66991e-163	0
9.33794e-163	1.67685e-163	-2.23373e-163	-6.98869e-163	-6.05939e-163	-1.67212e-164	6.19374e-163	-1.4075e-163	-9.29709e-163	5.89813e-164	-1.2742e-163	4.49143e-163	-2.30159e-164	-8.1229e-163	-2.6983e-163	3.64436e-163	1.58271e-163	-1.21936e-163	-1.97696e-163	5.27578e-163	4.09815e-163	3.23425e-163	-4.58457e-163	1.2347e-165	-3.8099e-163	3.29162e-163	-5.04103e-163	-1.44081e-163	1.16291e-162	1.66991e-163	0
9.33794e-163	1.67685e-163	-2.23373e-163	-6.98869e-163	-6.05939e-163	-1.67212e-164	6.19374e-163	-1.4075e-163	-9.29709e-163	5.89813e-164	-1.2742e-163	4.49143e-163	-2.30159e-164	-8.1229e-163	-2.6983e-163	3.64436e-163	1.58271e-163	-1.21936e-163	-1.97696e-163	5.27578e-163	4.09815e-163	3.23425e-163	-4.58457e-163	1.2347e-165	-3.8099e-163	3.29162e-163	-5.04103e-163	-1.44081e-163	1.16291e-162	1.66991e-163	0
9.33794e-163	1.67685e-163	-2.23373e-163	-6.98869e-163	-6.05939e-163	-1.67212e-164	6.19374e-163	-1.4075e-163	-9.29709e-163	5.89813e-164	-1.2742e-163	4.49143e-163	-2.30159e-164	-8.1229e-163	-2.6983e-163	3.64436e-163	1.58271e-163	-1.21936e-163	-1.97696e-163	5.27578e-163	4.09815e-163	3.23425e-163	-4.58457e-163	1.2347e-165	-3.8099e-163	3.29162e-163	-5.04103e-163	-1.44081e-163	1.16291e-162	1.66991e-163	0
9.33794e-163	1.67685e-163	-2.23373e-163	-6.98869e-163	-6.05939e-163	-1.67212e-164	6.19374e-163	-1.4075e-163	-9.29709e-163	5.89813e-164	-1.2742e-163	4.49143e-163	-2.30159e-164	-8.1229e-163	-2.6983e-163	3.64436e-163	1.58271e-163	-1.21936e-163	-1.97696e-163	5.27578e-163	4.09815e-163	3.23425e-163	-4.58457e-163	1.2347e-165	-3.8099e-163	3.29162e-163	-5.04103e-163	-1.44081e-163	1.16291e-162	1.66991e-163	0
9.33794e-163	1.67685e-163	-2.23373e-163	-6.98869e-163	-6.05939e-163	-1.67212e-164	6.19374e-163	-1.4075e-163	-9.29709e-163	5.89813e-164	-1.2742e-163	4.49143e-163	-2.30159e-164	-8.1229e-163	-2.6983e-163	3.64436e-163	1.58271e-163	-1.21936e-163	-1.97696e-163	5.27578e-163	4.09815e-163	3.23425e-163	-4.58457e-163	1.2347e-165	-3.8099e-163	3.29162e-163	-5.04103e-163	-1.44081e-163	1.16291e-162	1.66991e-163	0
9.33794e-163	1.67685e-163	-2.23373e-163	-6.98869e-163	-6.05939e-163	-1.67212e-164	6.19374e-163	-1.4075e-163	-9.29709e-163	5.89813e-164	-1.2742e-163	4.49143e-163	-2.30159e-164	-8.1229e-163	-2.6983e-163	3.64436e-163	1.58271e-163	-1.21936e-163	-1.97696e-163	5.27578e-163	4.09815e-163	3.23425e-163	-4.58457e-163	1.2347e-165	-3.8099e-163	3.29162e-163	-5.04103e-163	-1.44081e-163	1.16291e-162	1.66991e-163	0
9.33794e-163	1.67685e-163	-2.23373e-163	-6.98869e-163	-6.05939e-163	-1.67212e-164	6.19374e-163	-1.4075e-163	-9.29709e-163	5.89813e-164	-1.2742e-163	4.49143e-163	-2.30159e-164	-8.1229e-163	-2.6983e-163	3.64436e-163	1.58271e-163	-1.21936e-163	-1.97696e-163	5.27578e-163	4.09815e-163	3.23425e-163	-4.58457e-163	1.2347e-165	-3.8099e-163	3.29162e-163	-5.04103e-163	-1.44081e-163	1.16291e-162	1.66991e-163	0
9.33794e-163	1.67685e-163	-2.23373e-163	-6.98869e-163	-6.05939e-163	-1.67212e-164	6.19374e-163	-1.4075e-163	-9.29709e-163	5.89813e-164	-1.2742e-163	4.49143e-163	-2.30159e-164	-8.1229e-163	-2.6983e-163	3.64436e-163	1.58271e-163	-1.21936e-163	-1.97696e-163	5.27578e-163	4.09815e-163	3.23425e-163	-4.58457e-163	1.2347e-165	-3.8099e-163	3.29162e-163	-5.04103e-163	-1.44081e-163	1.16291e-162	1.66991e-163	0
9.33794e-163	1.67685e-163	-2.23373e-163	-6.98869e-163	-6.05939e-163	-1.67212e-164	6.19374e-163	-1.4075e-163	-9.29709e-163	5.89813e-164	-1.2742e-163	4.49143e-163	-2.30159e-164	-8.1229e-163	-2.6983e-163	3.64436e-163	1.58271e-163	-1.21936e-163	-1.97696e-163	5.27578e-163	4.09815e-163	3.23425e-163	-4.58457e-163	1.2347e-165	-3.8099e-163	3.29162e-163	-5.04103e-163	-1.44081e-163	1.16291e-162	1.66991e-163	0
9.33794e-163	1.67685e-163	-2.23373e-163	-6.98869e-163	-6.05939e-163	-1.67212e-164	6.19374e-163	-1.4075e-163	-9.29709e-163	5.89813e-164	-1.2742e-163	4.49143e-163	-2.30159e-164	-8.1229e-163	-2.6983e-163	3.64436e-163	1.58271e-163	-1.21936e-163	-1.97696e-163	5.27578e-163	4.09815e-163	3.23425e-163	-4.58457e-163	1.2347e-165	-3.8099e-163	3.29162e-163	-5.04103e-163	-1.44081e-163	1.16291e-162	1.66991e-163	0
9.33794e-163	1.67685e-163	-2.23373e-163	-6.98869e-163	-6.05939e-163	-1.67212e-164	6.19374e-163	-1.4075e-163	-9.29709e-163	5.89813e-164	-1.2742e-163	4.49143e-163	-2.30159e-164	-8.1229e-163	-2.6983e-163	3.64436e-163	1.58271e-163	-1.21936e-163	-1.97696e-163	5.27578e-163	4.09815e-163	3.23425e-163	-4.58457e-163	1.2347e-165	-3.8099e-163	3.29162e-163	-5.04103e-163	-1.44081e-163	1.16291e-162	1.66991e-163	0
9.33794e-163	1.67685e-163	-2.23373e-163	-6.98869e-163	-6.05939e-163	-1.67212e-164	6.19374e-163	-1.4075e-163	-9.29709e-163	5.89813e-164	-1.2742e-163	4.49143e-163	-2.30159e-164	-8.1229e-163	-2.6983e-163	3.64436e-163	1.58271e-163	-1.21936e-163	-1.97696e-163	5.27578e-163	4.09815e-163	3.23425e-163	-4.58457e-163	1.2347e-165	-3.8099e-163	3.29162e-163	-5.04103e-163	-1.44081e-163	1.16291e-162	1.66991e-163	0
9.33794e-163	1.67685e-163	-2.23373e-163	-6.98869e-163	-6.05939e-163	-1.67212e-164	6.19374e-163	-1.4075e-163	-9.29709e-163	5.89813e-164	-1.2742e-163	4.49143e-163	-2.30159e-164	-8.1229e-163	-2.6983e-163	3.64436e-163	1.58271e-163	-1.21936e-163	-1.97696e-163	5.27578e-163	4.09815e-163	3.23425e-163	-4.58457e-163	1.2347e-165	-3.8099e-163	3.29162e-163	-5.04103e-163	-1.44081e-163	1.16291e-162	1.66991e-163	0
9.33794e-163	1.67685e-163	-2.23373e-163	-6.98869e-163	-6.05939e-163	-1.67212e-164	6.19374e-163	-1.4075e-163	-9.29709e-163	5.89813e-164	-1.2742e-163	4.49143e-163	-2.30159e-164	-8.1229e-163	-2.6983e-163	3.64436e-163	1.58271e-163	-1.21936e-163	-1.97696e-163	5.27578e-163	4.09815e-163	3.23425e-163	-4.58457e-163	1.2347e-165	-3.8099e-163	3.29162e-163	-5.04103e-163	-1.44081e-163	1.16291e-162	1.66991e-163	0
9.33794e-163	1.67685e-163	-2.23373e-163	-6.98869e-163	-6.05939e-163	-1.67212e-164	6.19374e-163	-1.4075e-163	-9.29709e-163	5.89813e-164	-1.2742e-163	4.49143e-163	-2.30159e-164	-8.1229e-163	-2.6983e-163	3.64436e-163	1.58271e-163	-1.21936e-163	-1.97696e-163	5.27578e-163	4.09815e-163	3.23425e-163	-4.58457e-163	1.2347e-165	-3.8099e-163	3.29162e-163	-5.04103e-163	-1.44081e-163	1.16291e-162	1.66991e-163	0
9.33794e-163	1.67685e-163	-2.23373e-163	-6.98869e-163	-6.05939e-163	-1.67212e-164	6.19374e-163	-1.4075e-163	-9.29709e-163	5.89813e-164	-1.2742e-163	4.49143e-163	-2.30159e-164	-8.1229e-163	-2.6983e-163	3.64436e-163	1.58271e-163	-1.21936e-163	-1.97696e-163	5.27578e-163	4.09815e-163	3.23425e-163	-4.58457e-163	1.2347e-165	-3.8099e-163	3.29162e-163	-5.04103e-163	-1.44081e-163	1.16291e-162	1.66991e-163	0
9.33794e-163	1.67685e-163	-2.23373e-163	-6.98869e-163	-6.05939e-163	-1.67212e-164	6.19374e-163	-1.4075e-163	-9.29709e-163	5.89813e-164	-1.2742e-163	4.49143e-163	-2.30159e-164	-8.1229e-163	-2.6983e-163	3.64436e-163	1.58271e-163	-1.21936e-163	-1.97696e-163	5.27578e-163	4.09815e-163	3.23425e-163	-4.58457e-163	1.2347e-165	-3.8099e-163	3.29162e-163	-5.04103e-163	-1.44081e-163	1.16291e-162	1.66991e-163	0
9.33794e-163	1.67685e-163	-2.23373e-163	-6.98869e-163	-6.05939e-163	-1.67212e-164	6.19374e-163	-1.4075e-163	-9.29709e-163	5.89813e-164	-1.2742e-163	4.49143e-163	-2.30159e-164	-8.1229e-163	-2.6983e-163	3.64436e-163	1.58271e-163	-1.21936e-163	-1.97696e-163	5.27578e-163	4.09815e-163	3.23425e-163	-4.58457e-163	1.2347e-165	-3.8099e-163	3.29162e-163	-5.04103e-163	-1.44081e-163	1.16291e-162	1.66991e-163	0
9.33794e-163	1.67685e-163	-2.23373e-163	-6.98869e-163	-6.05939e-163	-1.67212e-164	6.19374e-163	-1.4075e-163	-9.29709e-163	5.89813e-164	-1.2742e-163	4.49143e-163	-2.30159e-164	-8.1229e-163	-2.6983e-163	3.64436e-163	1.58271e-163	-1.21936e-163	-1.97696e-163	5.27578e-163	4.09815e-163	3.23425e-163	-4.58457e-163	1.2347e-165	-3.8099e-163	3.29162e-163	-5.04103e-163	-1.44081e-163	1.16291e-162	1.66991e-163	0
9.33794e-163	1.67685e-163	-2.23373e-163	-6.98869e-163	-6.05939e-163	-1.67212e-164	6.19374e-163	-1.4075e-163	-9.29709e-163	5.89813e-164	-1.2742e-163	4.49143e-163	-2.30159e-164	-8.1229e-163	-2.6983e-163	3.64436e-163	1.58271e-163	-1.21936e-163	-1.97696e-163	5.27578e-163	4.09815e-163	3.23425e-163	-4.58457e-163	1.2347e-165	-3.8099e-163	3.29162e-163	-5.04103e-163	-1.44081e-163	1.16291e-162	1.66991e-163	0
9.33794e-163	1.67685e-163	-2.23373e-163	-6.98869e-163	-6.05939e-163	-1.67212e-164	6.19374e-163	-1.4075e-163	-9.29709e-163	5.89813e-164	-1.2742e-163	4.49143e-163	-2.30159e-164	-8.1229e-163	-2.6983e-163	3.64436e-163	1.58271e-163	-1.21936e-163	-1.97696e-163	5.27578e-163	4.09815e-163	3.23425e-163	-4.58457e-163	1.2347e-165	-3.8099e-163	3.29162e-163	-5.04103e-163	-1.44081e-163	1.16291e-162	1.66991e-163	0
9.33794e-163	1.67685e-163	-2.23373e-163	-6.98869e-163	-6.05939e-163	-1.67212e-164	6.19374e-163	-1.4075e-163	-9.29709e-163	5.89813e-164	-1.2742e-163	4.49143e-163	-2.30159e-164	-8.1229e-163	-2.6983e-163	3.64436e-163	1.58271e-163	-1.21936e-163	-1.97696e-163	5.27578e-163	4.09815e-163	3.23425e-163	-4.58457e-163	1.2347e-165	-3.8099e-163	3.29162e-163	-5.04103e-163	-1.44081e-163	1.16291e-162	1.66991e-163	0
9.33794e-163	1.67685e-163	-2.23373e-163	-6.98869e-163	-6.05939e-163	-1.67212e-164	6.19374e-163	-1.4075e-163	-9.29709e-163	5.89813e-164	-1.2742e-163	4.49143e-163	-2.30159e-164	-8.1229e-163	-2.6983e-163	3.64436e-163	1.58271e-163	-1.21936e-163	-1.97696e-163	5.27578e-163	4.09815e-163	3.23425e-163	-4.58457e-163	1.2347e-165	-3.8099e-163	3.29162e-163	-5.04103e-163	-1.44081e-163	1.16291e-162	1.66991e-163	0
9.33794e-163	1.67685e-163	-2.23373e-163	-6.98869e-163	-6.05939e-163	-1.67212e-164	6.19374e-163	-1.4075e-163	-9.29709e-163	5.89813e-164	-1.2742e-163	4.49143e-163	-2.30159e-164	-8.1229e-163	-2.6983e-163	3.64436e-163	1.58271e-163	-1.21936e-163	-1.97696e-163	5.27578e-163	4.09815e-163	3.23425e-163	-4.58457e-163	1.2347e-165	-3.8099e-163	3.29162e-163	-5.04103e-163	-1.44081e-163	1.16291e-162	1.66991e-163	0
9.33794e-163	1.67685e-163	-2.23373e-163	-6.98869e-163	-6.05939e-163	-1.67212e-164	6.19374e-163	-1.4075e-163	-9.29709e-163	5.89813e-164	-1.2742e-163	4.49143e-163	-2.30159e-164	-8.1229e-163	-2.6983e-163	3.64436e-163	1.58271e-163	-1.21936e-163	-1.97696e-163	5.27578e-163	4.09815e-163	3.23425e-163	-4.58457e-163	1.2347e-165	-3.8099e-163	3.29162e-163	-5.04103e-163	-1.44081e-163	1.16291e-162	1.66991e-163	0
9.33794e-163	1.67685e-163	-2.23373e-163	-6.98869e-163	-6.05939e-163	-1.67212e-164	6.19374e-163	-1.4075e-163	-9.29709e-163	5.89813e-164	-1.2742e-163	4.49143e-163	-2.30159e-164	-8.1229e-163	-2.6983e-163	3.64436e-163	1.58271e-163	-1.21936e-163	-1.97696e-163	5.27578e-163	4.09815e-163	3.23425e-163	-4.58457e-163	1.2347e-165	-3.8099e-163	3.29162e-163	-5.04103e-163	-1.44081e-163	1.16291e-162	1.66991e-163	0
9.33794e-163	1.67685e-163	-2.23373e-163	-6.98869e-163	-6.05939e-163	-1.67212e-164	6.19374e-163	-1.4075e-163	-9.29709e-163	5.89813e-164	-1.2742e-163	4.49143e-163	-2.30159e-164	-8.1229e-163	-2.6983e-163	3.64436e-163	1.58271e-163	-1.21936e-163	-1.97696e-163	5.27578e-163	4.09815e-163	3.23425e-163	-4.58457e-163	1.2347e-165	-3.8099e-163	3.29162e-163	-5.04103e-163	-1.44081e-163	1.16291e-162	1.66991e-163	0
9.33794e-163	1.67685e-163	-2.23373e-163	-6.98869e-163	-6.05939e-163	-1.67212e-164	6.19374e-163	-1.4075e-163	-9.29709e-163	5.89813e-164	-1.2742e-163	4.49143e-163	-2.30159e-164	-8.1229e-163	-2.6983e-163	3.64436e-163	1.58271e-163	-1.21936e-163	-1.97696e-163	5.27578e-163	4.09815e-163	3.23425e-163	-4.58457e-163	1.2347e-165	-3.8099e-163	3.29162e-163	-5.04103e-163	-1.44081e-163	1.16291e-162	1.66991e-163	0
9.33794e-163	1.67685e-163	-2.23373e-163	-6.98869e-163	-6.05939e-163	-1.67212e-164	6.19374e-163	-1.4075e-163	-9.29709e-163	5.89813e-164	-1.2742e-163	4.49143e-163	-2.30159e-164	-8.1229e-163	-2.6983e-163	3.64436e-163	1.58271e-163	-1.21936e-163	-1.97696e-163	5.27578e-163	4.09815e-163	3.23425e-163	-4.58457e-163	1.2347e-165	-3.8099e-163	3.29162e-163	-5.04103e-163	-1.44081e-163	1.16291e-162	1.66991e-163	0
9.33794e-163	1.67685e-163	-2.23373e-163	-6.98869e-163	-6.05939e-163	-1.67212e-164	6.19374e-163	-1.4075e-163	-9.29709e-163	5.89813e-164	-1.2742e-163	4.49143e-163	-2.30159e-164	-8.1229e-163	-2.6983e-163	3.64436e-163	1.58271e-163	-1.21936e-163	-1.97696e-163	5.27578e-163	4.09815e-163	3.23425e-163	-4.58457e-163	1.2347e-165	-3.8099e-163	3.29162e-163	-5.04103e-163	-1.44081e-163	1.16291e-162	1.66991e-163	0
9.33794e-163	1.67685e-163	-2.23373e-163	-6.98869e-163	-6.05939e-163	-1.67212e-164	6.19374e-163	-1.4075e-163	-9.29709e-163	5.89813e-164	-1.2742e-163	4.49143e-163	-2.30159e-164	-8.1229e-163	-2.6983e-163	3.64436e-163	1.58271e-163	-1.21936e-163	-1.97696e-163	5.27578e-163	4.09815e-163	3.23425e-163	-4.58457e-163	1.2347e-165	-3.8099e-163	3.29162e-163	-5.04103e-163	-1.44081e-163	1.16291e-162	1.66991e-163	0
9.33794e-163	1.67685e-163	-2.23373e-163	-6.98869e-163	-6.05939e-163	-1.67212e-164	6.19374e-163	-1.4075e-163	-9.29709e-163	5.89813e-164	-1.2742e-163	4.49143e-163	-2.30159e-164	-8.1229e-163	-2.6983e-163	3.64436e-163	1.58271e-163	-1.21936e-163	-1.97696e-163	5.27578e-163	4.09815e-163	3.23425e-163	-4.58457e-163	1.2347e-165	-3.8099e-163	3.29162e-163	-5.04103e-163	-1.44081e-163	1.16291e-162	1.66991e-163	0
9.33794e-163	1.67685e-163	-2.23373e-163	-6.98869e-163	-6.05939e-163	-1.67212e-164	6.19374e-163	-1.4075e-163	-9.29709e-163	5.89813e-164	-1.2742e-163	4.49143e-163	-2.30159e-164	-8.1229e-163	-2.6983e-163	3.64436e-163	1.58271e-163	-1.21936e-163	-1.97696e-163	5.27578e-163	4.09815e-163	3.23425e-163	-4.58457e-163	1.2347e-165	-3.8099e-163	3.29162e-163	-5.04103e-163	-1.44081e-163	1.16291e-162	1.66991e-163	0
9.33794e-163	1.67685e-163	-2.23373e-163	-6.98869e-163	-6.05939e-163	-1.67212e-164	6.19374e-163	-1.4075e-163	-9.29709e-163	5.89813e-164	-1.2742e-163	4.49143e-163	-2.30159e-164	-8.1229e-163	-2.6983e-163	3.64436e-163	1.58271e-163	-1.21936e-163	-1.97696e-163	5.27578e-163	4.09815e-163	3.23425e-163	-4.58457e-163	1.2347e-165	-3.8099e-163	3.29162e-163	-5.04103e-163	-1.44081e-163	1.16291e-162	1.66991e-163	0
9.33794e-163	1.67685e-163	-2.23373e-163	-6.98869e-163	-6.05939e-163	-1.67212e-164	6.19374e-163	-1.4075e-163	-9.29709e-163	5.89813e-164	-1.2742e-163	4.49143e-163	-2.30159e-164	-8.1229e-163	-2.6983e-163	3.64436e-163	1.58271e-163	-1.21936e-163	-1.97696e-163	5.27578e-163	4.09815e-163	3.23425e-163	-4.58457e-163	1.2347e-165	-3.8099e-163	3.29162e-163	-5.04103e-163	-1.44081e-163	1.16291e-162	1.66991e-163	0
9.33794e-163	1.67685e-163	-2.23373e-163	-6.98869e-163	-6.05939e-163	-1.67212e-164	6.19374e-163	-1.4075e-163	-9.29709e-163	5.89813e-164	-1.2742e-163	4.49143e-163	-2.30159e-164	-8.1229e-163	-2.6983e-163	3.64436e-163	1.58271e-163	-1.21936e-163	-1.97696e-163	5.27578e-163	4.09815e-163	3.23425e-163	-4.58457e-163	1.2347e-165	-3.8099e-163	3.29162e-163	-5.04103e-163	-1.44081e-163	1.16291e-162	1.66991e-163	0
9.33794e-163	1.67685e-163	-2.23373e-163	-6.98869e-163	-6.05939e-163	-1.67212e-164	6.19374e-163	-1.4075e-163	-9.29709e-163	5.89813e-164	-1.2742e-163	4.49143e-163	-2.30159e-164	-8.1229e-163	-2.6983e-163	3.64436e-163	1.58271e-163	-1.21936e-163	-1.97696e-163	5.27578e-163	4.09815e-163	3.23425e-163	-4.58457e-163	1.2347e-165	-3.8099e-163	3.29162e-163	-5.04103e-163	-1.44081e-163	1.16291e-162	1.66991e-163	0
9.33794e-163	1.67685e-163	-2.23373e-163	-6.98869e-163	-6.05939e-163	-1.67212e-164	6.19374e-163	-1.4075e-163	-9.29709e-163	5.89813e-164	-1.2742e-163	4.49143e-163	-2.30159e-164	-8.1229e-163	-2.6983e-163	3.64436e-163	1.58271e-163	-1.21936e-163	-1.97696e-163	5.27578e-163	4.09815e-163	3.23425e-163	-4.58457e-163	1.2347e-165	-3.8099e-163	3.29162e-163	-5.04103e-163	-1.44081e-163	1.16291e-162	1.66991e-163	0
9.33794e-163	1.67685e-163	-2.23373e-163	-6.98869e-163	-6.05939e-163	-1.67212e-164	6.19374e-163	-1.4075e-163	-9.29709e-163	5.89813e-164	-1.2742e-163	4.49143e-163	-2.30159e-164	-8.1229e-163	-2.6983e-163	3.64436e-163	1.58271e-163	-1.21936e-163	-1.97696e-163	5.27578e-163	4.09815e-163	3.23425e-163	-4.58457e-163	1.2347e-165	-3.8099e-163	3.29162e-163	-5.04103e-163	-1.44081e-163	1.16291e-162	1.66991e-163	0
9.33794e-163	1.67685e-163	-2.23373e-163	-6.98869e-163	-6.05939e-163	-1.67212e-164	6.19374e-163	-1.4075e-163	-9.29709e-163	5.89813e-164	-1.2742e-163	4.49143e-163	-2.30159e-164	-8.1229e-163	-2.6983e-163	3.64436e-163	1.58271e-163	-1.21936e-163	-1.97696e-163	5.27578e-163	4.09815e-163	3.23425e-163	-4.58457e-163	1.2347e-165	-3.8099e-163	3.29162e-163	-5.04103e-163	-1.44081e-163	1.16291e-162	1.66991e-163	0
9.33794e-163	1.67685e-163	-2.23373e-163	-6.98869e-163	-6.05939e-163	-1.67212e-164	6.19374e-163	-1.4075e-163	-9.29709e-163	5.89813e-164	-1.2742e-163	4.49143e-163	-2.30159e-164	-8.1229e-163	-2.6983e-163	3.64436e-163	1.58271e-163	-1.21936e-163	-1.97696e-163	5.27578e-163	4.09815e-163	3.23425e-163	-4.58457e-163	1.2347e-165	-3.8099e-163	3.29162e-163	-5.04103e-163	-1.44081e-163	1.16291e-162	1.66991e-163	0
9.33794e-163	1.67685e-163	-2.23373e-163	-6.98869e-163	-6.05939e-163	-1.67212e-164	6.19374e-163	-1.4075e-163	-9.29709e-163	5.89813e-164	-1.2742e-163	4.49143e-163	-2.30159e-164	-8.1229e-163	-2.6983e-163	3.64436e-163	1.58271e-163	-1.21936e-163	-1.97696e-163	5.27578e-163	4.09815e-163	3.23425e-163	-4.58457e-163	1.2347e-165	-3.8099e-163	3.29162e-163	-5.04103e-163	-1.44081e-163	1.16291e-162	1.66991e-163	0
9.33794e-163	1.67685e-163	-2.23373e-163	-6.98869e-163	-6.05939e-163	-1.67212e-164	6.19374e-163	-1.4075e-163	-9.29709e-163	5.89813e-164	-1.2742e-163	4.49143e-163	-2.30159e-164	-8.1229e-163	-2.6983e-163	3.64436e-163	1.58271e-163	-1.21936e-163	-1.97696e-163	5.27578e-163	4.09815e-163	3.23425e-163	-4.58457e-163	1.2347e-165	-3.8099e-163	3.29162e-163	-5.04103e-163	-1.44081e-163	1.16291e-162	1.66991e-163	0
9.33794e-163	1.67685e-163	-2.23373e-163	-6.98869e-163	-6.05939e-163	-1.67212e-164	6.19374e-163	-1.4075e-163	-9.29709e-163	5.89813e-164	-1.2742e-163	4.49143e-163	-2.30159e-164	-8.1229e-163	-2.6983e-163	3.64436e-163	1.58271e-163	-1.21936e-163	-1.97696e-163	5.27578e-163	4.09815e-163	3.23425e-163	-4.58457e-163	1.2347e-165	-3.8099e-163	3.29162e-163	-5.04103e-163	-1.44081e-163	1.16291e-162	1.66991e-163	0
9.33794e-163	1.67685e-163	-2.23373e-163	-6.98869e-163	-6.05939e-163	-1.67212e-164	6.19374e-163	-1.4075e-163	-9.29709e-163	5.89813e-164	-1.2742e-163	4.49143e-163	-2.30159e-164	-8.1229e-163	-2.6983e-163	3.64436e-163	1.58271e-163	-1.21936e-163	-1.97696e-163	5.27578e-163	4.09815e-163	3.23425e-163	-4.58457e-163	1.2347e-165	-3.8099e-163	3.29162e-163	-5.04103e-163	-1.44081e-163	1.16291e-162	1.66991e-163	0
9.33794e-163	1.67685e-163	-2.23373e-163	-6.98869e-163	-6.05939e-163	-1.67212e-164	6.19374e-163	-1.4075e-163	-9.29709e-163	5.89813e-164	-1.2742e-163	4.49143e-163	-2.30159e-164	-8.1229e-163	-2.6983e-163	3.64436e-163	1.58271e-163	-1.21936e-163	-1.97696e-163	5.27578e-163	4.09815e-163	3.23425e-163	-4.58457e-163	1.2347e-165	-3.8099e-163	3.29162e-163	-5.04103e-163	-1.44081e-163	1.16291e-162	1.66991e-163	0
9.33794e-163	1.67685e-163	-2.23373e-163	-6.98869e-163	-6.05939e-163	-1.67212e-164	6.19374e-163	-1.4075e-163	-9.29709e-163	5.89813e-164	-1.2742e-163	4.49143e-163	-2.30159e-164	-8.1229e-163	-2.6983e-163	3.64436e-163	1.58271e-163	-1.21936e-163	-1.97696e-163	5.27578e-163	4.09815e-163	3.23425e-163	-4.58457e-163	1.2347e-165	-3.8099e-163	3.29162e-163	-5.04103e-163	-1.44081e-163	1.16291e-162	1.66991e-163	0
9.33794e-163	1.67685e-163	-2.23373e-163	-6.98869e-163	-6.05939e-163	-1.67212e-164	6.19374e-163	-1.4075e-163	-9.29709e-163	5.89813e-164	-1.2742e-163	4.49143e-163	-2.30159e-164	-8.1229e-163	-2.6983e-163	3.64436e-163	1.58271e-163	-1.21936e-163	-1.97696e-163	5.27578e-163	4.09815e-163	3.23425e-163	-4.58457e-163	1.2347e-165	-3.8099e-163	3.29162e-163	-5.04103e-163	-1.44081e-163	1.16291e-162	1.66991e-163	0
9.33794e-163	1.67685e-163	-2.23373e-163	-6.98869e-163	-6.05939e-163	-1.67212e-164	6.19374e-163	-1.4075e-163	-9.29709e-163	5.89813e-164	-1.2742e-163	4.49143e-163	-2.30159e-164	-8.1229e-163	-2.6983e-163	3.64436e-163	1.58271e-163	-1.21936e-163	-1.97696e-163	5.27578e-163	4.09815e-163	3.23425e-163	-4.58457e-163	1.2347e-165	-3.8099e-163	3.29162e-163	-5.04103e-163	-1.44081e-163	1.16291e-162	1.66991e-163	0
9.33794e-163	1.67685e-163	-2.23373e-163	-6.98869e-163	-6.05939e-163	-1.67212e-164	6.19374e-163	-1.4075e-163	-9.29709e-163	5.89813e-164	-1.2742e-163	4.49143e-163	-2.30159e-164	-8.1229e-163	-2.6983e-163	3.64436e-163	1.58271e-163	-1.21936e-163	-1.97696e-163	5.27578e-163	4.09815e-163	3.23425e-163	-4.58457e-163	1.2347e-165	-3.8099e-163	3.29162e-163	-5.04103e-163	-1.44081e-163	1.16291e-162	1.66991e-163	0
9.33794e-163	1.67685e-163	-2.23373e-163	-6.98869e-163	-6.05939e-163	-1.67212e-164	6.19374e-163	-1.4075e-163	-9.29709e-163	5.89813e-164	-1.2742e-163	4.49143e-163	-2.30159e-164	-8.1229e-163	-2.6983e-163	3.64436e-163	1.58271e-163	-1.21936e-163	-1.97696e-163	5.27578e-163	4.09815e-163	3.23425e-163	-4.58457e-163	1.2347e-165	-3.8099e-163	3.29162e-163	-5.04103e-163	-1.44081e-163	1.16291e-162	1.66991e-163	0
9.33794e-163	1.67685e-163	-2.23373e-163	-6.98869e-163	-6.05939e-163	-1.67212e-164	6.19374e-163	-1.4075e-163	-9.29709e-163	5.89813e-164	-1.2742e-163	4.49143e-163	-2.30159e-164	-8.1229e-163	-2.6983e-163	3.64436e-163	1.58271e-163	-1.21936e-163	-1.97696e-163	5.27578e-163	4.09815e-163	3.23425e-163	-4.58457e-163	1.2347e-165	-3.8099e-163	3.29162e-163	-5.04103e-163	-1.44081e-163	1.16291e-162	1.66991e-163	0
9.33794e-163	1.67685e-163	-2.23373e-163	-6.98869e-163	-6.05939e-163	-1.67212e-164	6.19374e-163	-1.4075e-163	-9.29709e-163	5.89813e-164	-1.2742e-163	4.49143e-163	-2.30159e-164	-8.1229e-163	-2.6983e-163	3.64436e-163	1.58271e-163	-1.21936e-163	-1.97696e-163	5.27578e-163	4.09815e-163	3.23425e-163	-4.58457e-163	1.2347e-165	-3.8099e-163	3.29162e-163	-5.04103e-163	-1.44081e-163	1.16291e-162	1.66991e-163	0
9.33794e-163	1.67685e-163	-2.23373e-163	-6.98869e-163	-6.05939e-163	-1.67212e-164	6.19374e-163	-1.4075e-163	-9.29709e-163	5.89813e-164	-1.2742e-163	4.49143e-163	-2.30159e-164	-8.1229e-163	-2.6983e-163	3.64436e-163	1.58271e-163	-1.21936e-163	-1.97696e-163	5.27578e-163	4.09815e-163	3.23425e-163	-4.58457e-163	1.2347e-165	-3.8099e-163	3.29162e-163	-5.04103e-163	-1.44081e-163	1.16291e-162	1.66991e-163	0
9.33794e-163	1.67685e-163	-2.23373e-163	-6.98869e-163	-6.05939e-163	-1.67212e-164	6.19374e-163	-1.4075e-163	-9.29709e-163	5.89813e-164	-1.2742e-163	4.49143e-163	-2.30159e-164	-8.1229e-163	-2.6983e-163	3.64436e-163	1.58271e-163	-1.21936e-163	-1.97696e-163	5.27578e-163	4.09815e-163	3.23425e-163	-4.58457e-163	1.2347e-165	-3.8099e-163	3.29162e-163	-5.04103e-163	-1.44081e-163	1.16291e-162	1.66991e-163	0
9.33794e-163	1.67685e-163	-2.23373e-163	-6.98869e-163	-6.05939e-163	-1.67212e-164	6.19374e-163	-1.4075e-163	-9.29709e-163	5.89813e-164	-1.2742e-163	4.49143e-163	-2.30159e-164	-8.1229e-163	-2.6983e-163	3.64436e-163	1.58271e-163	-1.21936e-163	-1.97696e-163	5.27578e-163	4.09815e-163	3.23425e-163	-4.58457e-163	1.2347e-165	-3.8099e-163	3.29162e-163	-5.04103e-163	-1.44081e-163	1.16291e-162	1.66991e-163	0
9.33794e-163	1.67685e-163	-2.23373e-163	-6.98869e-163	-6.05939e-163	-1.67212e-164	6.19374e-163	-1.4075e-163	-9.29709e-163	5.89813e-164	-1.2742e-163	4.49143e-163	-2.30159e-164	-8.1229e-163	-2.6983e-163	3.64436e-163	1.58271e-163	-1.21936e-163	-1.97696e-163	5.27578e-163	4.09815e-163	3.23425e-163	-4.58457e-163	1.2347e-165	-3.8099e-163	3.29162e-163	-5.04103e-163	-1.44081e-163	1.16291e-162	1.66991e-163	0
9.33794e-163	1.67685e-163	-2.23373e-163	-6.98869e-163	-6.05939e-163	-1.67212e-164	6.19374e-163	-1.4075e-163	-9.29709e-163	5.89813e-164	-1.2742e-163	4.49143e-163	-2.30159e-164	-8.1229e-163	-2.6983e-163	3.64436e-163	1.58271e-163	-1.21936e-163	-1.97696e-163	5.27578e-163	4.09815e-163	3.23425e-163	-4.58457e-163	1.2347e-165	-3.8099e-163	3.29162e-163	-5.04103e-163	-1.44081e-163	1.16291e-162	1.66991e-163	0
9.33794e-163	1.67685e-163	-2.23373e-163	-6.98869e-163	-6.05939e-163	-1.67212e-164	6.19374e-163	-1.4075e-163	-9.29709e-163	5.89813e-164	-1.2742e-163	4.49143e-163	-2.30159e-164	-8.1229e-163	-2.6983e-163	3.64436e-163	1.58271e-163	-1.21936e-163	-1.97696e-163	5.27578e-163	4.09815e-163	3.23425e-163	-4.58457e-163	1.2347e-165	-3.8099e-163	3.29162e-163	-5.04103e-163	-1.44081e-163	1.16291e-162	1.66991e-163	0
9.33794e-163	1.67685e-163	-2.23373e-163	-6.98869e-163	-6.05939e-163	-1.67212e-164	6.19374e-163	-1.4075e-163	-9.29709e-163	5.89813e-164	-1.2742e-163	4.49143e-163	-2.30159e-164	-8.1229e-163	-2.6983e-163	3.64436e-163	1.58271e-163	-1.21936e-163	-1.97696e-163	5.27578e-163	4.09815e-163	3.23425e-163	-4.58457e-163	1.2347e-165	-3.8099e-163	3.29162e-163	-5.04103e-163	-1.44081e-163	1.16291e-162	1.66991e-163	0
9.33794e-163	1.67685e-163	-2.23373e-163	-6.98869e-163	-6.05939e-163	-1.67212e-164	6.19374e-163	-1.4075e-163	-9.29709e-163	5.89813e-164	-1.2742e-163	4.49143e-163	-2.30159e-164	-8.1229e-163	-2.6983e-163	3.64436e-163	1.58271e-163	-1.21936e-163	-1.97696e-163	5.27578e-163	4.09815e-163	3.23425e-163	-4.58457e-163	1.2347e-165	-3.8099e-163	3.29162e-163	-5.04103e-163	-1.44081e-163	1.16291e-162	1.66991e-163	0
9.33794e-163	1.67685e-163	-2.23373e-163	-6.98869e-163	-6.05939e-163	-1.67212e-164	6.19374e-163	-1.4075e-163	-9.29709e-163	5.89813e-164	-1.2742e-163	4.49143e-163	-2.30159e-164	-8.1229e-163	-2.6983e-163	3.64436e-163	1.58271e-163	-1.21936e-163	-1.97696e-163	5.27578e-163	4.09815e-163	3.23425e-163	-4.58457e-163	1.2347e-165	-3.8099e-163	3.29162e-163	-5.04103e-163	-1.44081e-163	1.16291e-162	1.66991e-163	0
9.33794e-163	1.67685e-163	-2.23373e-163	-6.98869e-163	-6.05939e-163	-1.67212e-164	6.19374e-163	-1.4075e-163	-9.29709e-163	5.89813e-164	-1.2742e-163	4.49143e-163	-2.30159e-164	-8.1229e-163	-2.6983e-163	3.64436e-163	1.58271e-163	-1.21936e-163	-1.97696e-163	5.27578e-163	4.09815e-163	3.23425e-163	-4.58457e-163	1.2347e-165	-3.8099e-163	3.29162e-163	-5.04103e-163	-1.44081e-163	1.16291e-162	1.66991e-163	0
9.33794e-163	1.67685e-163	-2.23373e-163	-6.98869e-163	-6.05939e-163	-1.67212e-164	6.19374e-163	-1.4075e-163	-9.29709e-163	5.89813e-164	-1.2742e-163	4.49143e-163	-2.30159e-164	-8.1229e-163	-2.6983e-163	3.64436e-163	1.58271e-163	-1.21936e-163	-1.97696e-163	5.27578e-163	4.09815e-163	3.23425e-163	-4.58457e-163	1.2347e-165	-3.8099e-163	3.29162e-163	-5.04103e-163	-1.44081e-163	1.16291e-162	1.66991e-163	0
9.33794e-163	1.67685e-163	-2.23373e-163	-6.98869e-163	-6.05939e-163	-1.67212e-164	6.19374e-163	-1.4075e-163	-9.29709e-163	5.89813e-164	-1.2742e-163	4.49143e-163	-2.30159e-164	-8.1229e-163	-2.6983e-163	3.64436e-163	1.58271e-163	-1.21936e-163	-1.97696e-163	5.27578e-163	4.09815e-163	3.23425e-163	-4.58457e-163	1.2347e-165	-3.8099e-163	3.29162e-163	-5.04103e-163	-1.44081e-163	1.16291e-162	1.66991e-163	0
9.33794e-163	1.67685e-163	-2.23373e-163	-6.98869e-163	-6.05939e-163	-1.67212e-164	6.19374e-163	-1.4075e-163	-9.29709e-163	5.89813e-164	-1.2742e-163	4.49143e-163	-2.30159e-164	-8.1229e-163	-2.6983e-163	3.64436e-163	1.58271e-163	-1.21936e-163	-1.97696e-163	5.27578e-163	4.09815e-163	3.23425e-163	-4.58457e-163	1.2347e-165	-3.8099e-163	3.29162e-163	-5.04103e-163	-1.44081e-163	1.16291e-162	1.66991e-163	0
9.33794e-163	1.67685e-163	-2.23373e-163	-6.98869e-163	-6.05939e-163	-1.67212e-164	6.19374e-163	-1.4075e-163	-9.29709e-163	5.89813e-164	-1.2742e-163	4.49143e-163	-2.30159e-164	-8.1229e-163	-2.6983e-163	3.64436e-163	1.58271e-163	-1.21936e-163	-1.97696e-163	5.27578e-163	4.09815e-163	3.23425e-163	-4.58457e-163	1.2347e-165	-3.8099e-163	3.29162e-163	-5.04103e-163	-1.44081e-163	1.16291e-162	1.66991e-163	0
9.33794e-163	1.67685e-163	-2.23373e-163	-6.98869e-163	-6.05939e-163	-1.67212e-164	6.19374e-163	-1.4075e-163	-9.29709e-163	5.89813e-164	-1.2742e-163	4.49143e-163	-2.30159e-164	-8.1229e-163	-2.6983e-163	3.64436e-163	1.58271e-163	-1.21936e-163	-1.97696e-163	5.27578e-163	4.09815e-163	3.23425e-163	-4.58457e-163	1.2347e-165	-3.8099e-163	3.29162e-163	-5.04103e-163	-1.44081e-163	1.16291e-162	1.66991e-163	0
9.33794e-163	1.67685e-163	-2.23373e-163	-6.98869e-163	-6.05939e-163	-1.67212e-164	6.19374e-163	-1.4075e-163	-9.29709e-163	5.89813e-164	-1.2742e-163	4.49143e-163	-2.30159e-164	-8.1229e-163	-2.6983e-163	3.64436e-163	1.58271e-163	-1.21936e-163	-1.97696e-163	5.27578e-163	4.09815e-163	3.23425e-163	-4.58457e-163	1.2347e-165	-3.8099e-163	3.29162e-163	-5.04103e-163	-1.44081e-163	1.16291e-162	1.66991e-163	0
9.33794e-163	1.67685e-163	-2.23373e-163	-6.98869e-163	-6.05939e-163	-1.67212e-164	6.19374e-163	-1.4075e-163	-9.29709e-163	5.89813e-164	-1.2742e-163	4.49143e-163	-2.30159e-164	-8.1229e-163	-2.6983e-163	3.64436e-163	1.58271e-163	-1.21936e-163	-1.97696e-163	5.27578e-163	4.09815e-163	3.23425e-163	-4.58457e-163	1.2347e-165	-3.8099e-163	3.29162e-163	-5.04103e-163	-1.44081e-163	1.16291e-162	1.66991e-163	0
9.33794e-163	1.67685e-163	-2.23373e-163	-6.98869e-163	-6.05939e-163	-1.67212e-164	6.19374e-163	-1.4075e-163	-9.29709e-163	5.89813e-164	-1.2742e-163	4.49143e-163	-2.30159e-164	-8.1229e-163	-2.6983e-163	3.64436e-163	1.58271e-163	-1.21936e-163	-1.97696e-163	5.27578e-163	4.09815e-163	3.23425e-163	-4.58457e-163	1.2347e-165	-3.8099e-163	3.29162e-163	-5.04103e-163	-1.44081e-163	1.16291e-162	1.66991e-163	0
9.33794e-163	1.67685e-163	-2.23373e-163	-6.98869e-163	-6.05939e-163	-1.67212e-164	6.19374e-163	-1.4075e-163	-9.29709e-163	5.89813e-164	-1.2742e-163	4.49143e-163	-2.30159e-164	-8.1229e-163	-2.6983e-163	3.64436e-163	1.58271e-163	-1.21936e-163	-1.97696e-163	5.27578e-163	4.09815e-163	3.23425e-163	-4.58457e-163	1.2347e-165	-3.8099e-163	3.29162e-163	-5.04103e-163	-1.44081e-163	1.16291e-162	1.66991e-163	0
9.33794e-163	1.67685e-163	-2.23373e-163	-6.98869e-163	-6.05939e-163	-1.67212e-164	6.19374e-163	-1.4075e-163	-9.29709e-163	5.89813e-164	-1.2742e-163	4.49143e-163	-2.30159e-164	-8.1229e-163	-2.6983e-163	3.64436e-163	1.58271e-163	-1.21936e-163	-1.97696e-163	5.27578e-163	4.09815e-163	3.23425e-163	-4.58457e-163	1.2347e-165	-3.8099e-163	3.29162e-163	-5.04103e-163	-1.44081e-163	1.16291e-162	1.66991e-163	0
9.33794e-163	1.67685e-163	-2.23373e-163	-6.98869e-163	-6.05939e-163	-1.67212e-164	6.19374e-163	-1.4075e-163	-9.29709e-163	5.89813e-164	-1.2742e-163	4.49143e-163	-2.30159e-164	-8.1229e-163	-2.6983e-163	3.64436e-163	1.58271e-163	-1.21936e-163	-1.97696e-163	5.27578e-163	4.09815e-163	3.23425e-163	-4.58457e-163	1.2347e-165	-3.8099e-163	3.29162e-163	-5.04103e-163	-1.44081e-163	1.16291e-162	1.66991e-163	0
9.33794e-163	1.67685e-163	-2.23373e-163	-6.98869e-163	-6.05939e-163	-1.67212e-164	6.19374e-163	-1.4075e-163	-9.29709e-163	5.89813e-164	-1.2742e-163	4.49143e-163	-2.30159e-164	-8.1229e-163	-2.6983e-163	3.64436e-163	1.58271e-163	-1.21936e-163	-1.97696e-163	5.27578e-163	4.09815e-163	3.23425e-163	-4.58457e-163	1.2347e-165	-3.8099e-163	3.29162e-163	-5.04103e-163	-1.44081e-163	1.16291e-162	1.66991e-163	0
9.33794e-163	1.67685e-163	-2.23373e-163	-6.98869e-163	-6.05939e-163	-1.67212e-164	6.19374e-163	-1.4075e-163	-9.29709e-163	5.89813e-164	-1.2742e-163	4.49143e-163	-2.30159e-164	-8.1229e-163	-2.6983e-163	3.64436e-163	1.58271e-163	-1.21936e-163	-1.97696e-163	5.27578e-163	4.09815e-163	3.23425e-163	-4.58457e-163	1.2347e-165	-3.8099e-163	3.29162e-163	-5.04103e-163	-1.44081e-163	1.16291e-162	1.66991e-163	0
9.33794e-163	1.67685e-163	-2.23373e-163	-6.98869e-163	-6.05939e-163	-1.67212e-164	6.19374e-163	-1.4075e-163	-9.29709e-163	5.89813e-164	-1.2742e-163	4.49143e-163	-2.30159e-164	-8.1229e-163	-2.6983e-163	3.64436e-163	1.58271e-163	-1.21936e-163	-1.97696e-163	5.27578e-163	4.09815e-163	3.23425e-163	-4.58457e-163	1.2347e-165	-3.8099e-163	3.29162e-163	-5.04103e-163	-1.44081e-163	1.16291e-162	1.66991e-163	0
9.33794e-163	1.67685e-163	-2.23373e-163	-6.98869e-163	-6.05939e-163	-1.67212e-164	6.19374e-163	-1.4075e-163	-9.29709e-163	5.89813e-164	-1.2742e-163	4.49143e-163	-2.30159e-164	-8.1229e-163	-2.6983e-163	3.64436e-163	1.58271e-163	-1.21936e-163	-1.97696e-163	5.27578e-163	4.09815e-163	3.23425e-163	-4.58457e-163	1.2347e-165	-3.8099e-163	3.29162e-163	-5.04103e-163	-1.44081e-163	1.16291e-162	1.66991e-163	0
9.33794e-163	1.67685e-163	-2.23373e-163	-6.98869e-163	-6.05939e-163	-1.67212e-164	6.19374e-163	-1.4075e-163	-9.29709e-163	5.89813e-164	-1.2742e-163	4.49143e-163	-2.30159e-164	-8.1229e-163	-2.6983e-163	3.64436e-163	1.58271e-163	-1.21936e-163	-1.97696e-163	5.27578e-163	4.09815e-163	3.23425e-163	-4.58457e-163	1.2347e-165	-3.8099e-163	3.29162e-163	-5.04103e-163	-1.44081e-163	1.16291e-162	1.66991e-163	0
9.33794e-163	1.67685e-163	-2.23373e-163	-6.98869e-163	-6.05939e-163	-1.67212e-164	6.19374e-163	-1.4075e-163	-9.29709e-163	5.89813e-164	-1.2742e-163	4.49143e-163	-2.30159e-164	-8.1229e-163	-2.6983e-163	3.64436e-163	1.58271e-163	-1.21936e-163	-1.97696e-163	5.27578e-163	4.09815e-163	3.23425e-163	-4.58457e-163	1.2347e-165	-3.8099e-163	3.29162e-163	-5.04103e-163	-1.44081e-163	1.16291e-162	1.66991e-163	0
9.33794e-163	1.67685e-163	-2.23373e-163	-6.98869e-163	-6.05939e-163	-1.67212e-164	6.19374e-163	-1.4075e-163	-9.29709e-163	5.89813e-164	-1.2742e-163	4.49143e-163	-2.30159e-164	-8.1229e-163	-2.6983e-163	3.64436e-163	1.58271e-163	-1.21936e-163	-1.97696e-163	5.27578e-163	4.09815e-163	3.23425e-163	-4.58457e-163	1.2347e-165	-3.8099e-163	3.29162e-163	-5.04103e-163	-1.44081e-163	1.16291e-162	1.66991e-163	0
9.33794e-163	1.67685e-163	-2.23373e-163	-6.98869e-163	-6.05939e-163	-1.67212e-164	6.19374e-163	-1.4075e-163	-9.29709e-163	5.89813e-164	-1.2742e-163	4.49143e-163	-2.30159e-164	-8.1229e-163	-2.6983e-163	3.64436e-163	1.58271e-163	-1.21936e-163	-1.97696e-163	5.27578e-163	4.09815e-163	3.23425e-163	-4.58457e-163	1.2347e-165	-3.8099e-163	3.29162e-163	-5.04103e-163	-1.44081e-163	1.16291e-162	1.66991e-163	0
9.33794e-163	1.67685e-163	-2.23373e-163	-6.98869e-163	-6.05939e-163	-1.67212e-164	6.19374e-163	-1.4075e-163	-9.29709e-163	5.89813e-164	-1.2742e-163	4.49143e-163	-2.30159e-164	-8.1229e-163	-2.6983e-163	3.64436e-163	1.58271e-163	-1.21936e-163	-1.97696e-163	5.27578e-163	4.09815e-163	3.23425e-163	-4.58457e-163	1.2347e-165	-3.8099e-163	3.29162e-163	-5.04103e-163	-1.44081e-163	1.16291e-162	1.66991e-163	0
9.33794e-163	1.67685e-163	-2.23373e-163	-6.98869e-163	-6.05939e-163	-1.67212e-164	6.19374e-163	-1.4075e-163	-9.29709e-163	5.89813e-164	-1.2742e-163	4.49143e-163	-2.30159e-164	-8.1229e-163	-2.6983e-163	3.64436e-163	1.58271e-163	-1.21936e-163	-1.97696e-163	5.27578e-163	4.09815e-163	3.23425e-163	-4.58457e-163	1.2347e-165	-3.8099e-163	3.29162e-163	-5.04103e-163	-1.44081e-163	1.16291e-162	1.66991e-163	0
9.33794e-163	1.67685e-163	-2.23373e-163	-6.98869e-163	-6.05939e-163	-1.67212e-164	6.19374e-163	-1.4075e-163	-9.29709e-163	5.89813e-164	-1.2742e-163	4.49143e-163	-2.30159e-164	-8.1229e-163	-2.6983e-163	3.64436e-163	1.58271e-163	-1.21936e-163	-1.97696e-163	5.27578e-163	4.09815e-163	3.23425e-163	-4.58457e-163	1.2347e-165	-3.8099e-163	3.29162e-163	-5.04103e-163	-1.44081e-163	1.16291e-162	1.66991e-163	0
9.33794e-163	1.67685e-163	-2.23373e-163	-6.98869e-163	-6.05939e-163	-1.67212e-164	6.19374e-163	-1.4075e-163	-9.29709e-163	5.89813e-164	-1.2742e-163	4.49143e-163	-2.30159e-164	-8.1229e-163	-2.6983e-163	3.64436e-163	1.58271e-163	-1.21936e-163	-1.97696e-163	5.27578e-163	4.09815e-163	3.23425e-163	-4.58457e-163	1.2347e-165	-3.8099e-163	3.29162e-163	-5.04103e-163	-1.44081e-163	1.16291e-162	1.66991e-163	0
9.33794e-163	1.67685e-163	-2.23373e-163	-6.98869e-163	-6.05939e-163	-1.67212e-164	6.19374e-163	-1.4075e-163	-9.29709e-163	5.89813e-164	-1.2742e-163	4.49143e-163	-2.30159e-164	-8.1229e-163	-2.6983e-163	3.64436e-163	1.58271e-163	-1.21936e-163	-1.97696e-163	5.27578e-163	4.09815e-163	3.23425e-163	-4.58457e-163	1.2347e-165	-3.8099e-163	3.29162e-163	-5.04103e-163	-1.44081e-163	1.16291e-162	1.66991e-163	0
9.33794e-163	1.67685e-163	-2.23373e-163	-6.98869e-163	-6.05939e-163	-1.67212e-164	6.19374e-163	-1.4075e-163	-9.29709e-163	5.89813e-164	-1.2742e-163	4.49143e-163	-2.30159e-164	-8.1229e-163	-2.6983e-163	3.64436e-163	1.58271e-163	-1.21936e-163	-1.97696e-163	5.27578e-163	4.09815e-163	3.23425e-163	-4.58457e-163	1.2347e-165	-3.8099e-163	3.29162e-163	-5.04103e-163	-1.44081e-163	1.16291e-162	1.66991e-163	0
9.33794e-163	1.67685e-163	-2.23373e-163	-6.98869e-163	-6.05939e-163	-1.67212e-164	6.19374e-163	-1.4075e-163	-9.29709e-163	5.89813e-164	-1.2742e-163	4.49143e-163	-2.30159e-164	-8.1229e-163	-2.6983e-163	3.64436e-163	1.58271e-163	-1.21936e-163	-1.97696e-163	5.27578e-163	4.09815e-163	3.23425e-163	-4.58457e-163	1.2347e-165	-3.8099e-163	3.29162e-163	-5.04103e-163	-1.44081e-163	1.16291e-162	1.66991e-163	0
9.33794e-163	1.67685e-163	-2.23373e-163	-6.98869e-163	-6.05939e-163	-1.67212e-164	6.19374e-163	-1.4075e-163	-9.29709e-163	5.89813e-164	-1.2742e-163	4.49143e-163	-2.30159e-164	-8.1229e-163	-2.6983e-163	3.64436e-163	1.58271e-163	-1.21936e-163	-1.97696e-163	5.27578e-163	4.09815e-163	3.23425e-163	-4.58457e-163	1.2347e-165	-3.8099e-163	3.29162e-163	-5.04103e-163	-1.44081e-163	1.16291e-162	1.66991e-163	0
9.33794e-163	1.67685e-163	-2.23373e-163	-6.98869e-163	-6.05939e-163	-1.67212e-164	6.19374e-163	-1.4075e-163	-9.29709e-163	5.89813e-164	-1.2742e-163	4.49143e-163	-2.30159e-164	-8.1229e-163	-2.6983e-163	3.64436e-163	1.58271e-163	-1.21936e-163	-1.97696e-163	5.27578e-163	4.09815e-163	3.23425e-163	-4.58457e-163	1.2347e-165	-3.8099e-163	3.29162e-163	-5.04103e-163	-1.44081e-163	1.16291e-162	1.66991e-163	0
9.33794e-163	1.67685e-163	-2.23373e-163	-6.98869e-163	-6.05939e-163	-1.67212e-164	6.19374e-163	-1.4075e-163	-9.29709e-163	5.89813e-164	-1.2742e-163	4.49143e-163	-2.30159e-164	-8.1229e-163	-2.6983e-163	3.64436e-163	1.58271e-163	-1.21936e-163	-1.97696e-163	5.27578e-163	4.09815e-163	3.23425e-163	-4.58457e-163	1.2347e-165	-3.8099e-163	3.29162e-163	-5.04103e-163	-1.44081e-163	1.16291e-162	1.66991e-163	0
9.33794e-163	1.67685e-163	-2.23373e-163	-6.98869e-163	-6.05939e-163	-1.67212e-164	6.19374e-163	-1.4075e-163	-9.29709e-163	5.89813e-164	-1.2742e-163	4.49143e-163	-2.30159e-164	-8.1229e-163	-2.6983e-163	3.64436e-163	1.58271e-163	-1.21936e-163	-1.97696e-163	5.27578e-163	4.09815e-163	3.23425e-163	-4.58457e-163	1.2347e-165	-3.8099e-163	3.29162e-163	-5.04103e-163	-1.44081e-163	1.16291e-162	1.66991e-163	0
9.33794e-163	1.67685e-163	-2.23373e-163	-6.98869e-163	-6.05939e-163	-1.67212e-164	6.19374e-163	-1.4075e-163	-9.29709e-163	5.89813e-164	-1.2742e-163	4.49143e-163	-2.30159e-164	-8.1229e-163	-2.6983e-163	3.64436e-163	1.58271e-163	-1.21936e-163	-1.97696e-163	5.27578e-163	4.09815e-163	3.23425e-163	-4.58457e-163	1.2347e-165	-3.8099e-163	3.29162e-163	-5.04103e-163	-1.44081e-163	1.16291e-162	1.66991e-163	0
9.33794e-163	1.67685e-163	-2.23373e-163	-6.98869e-163	-6.05939e-163	-1.67212e-164	6.19374e-163	-1.4075e-163	-9.29709e-163	5.89813e-164	-1.2742e-163	4.49143e-163	-2.30159e-164	-8.1229e-163	-2.6983e-163	3.64436e-163	1.58271e-163	-1.21936e-163	-1.97696e-163	5.27578e-163	4.09815e-163	3.23425e-163	-4.58457e-163	1.2347e-165	-3.8099e-163	3.29162e-163	-5.04103e-163	-1.44081e-163	1.16291e-162	1.66991e-163	0
9.33794e-163	1.67685e-163	-2.23373e-163	-6.98869e-163	-6.05939e-163	-1.67212e-164	6.19374e-163	-1.4075e-163	-9.29709e-163	5.89813e-164	-1.2742e-163	4.49143e-163	-2.30159e-164	-8.1229e-163	-2.6983e-163	3.64436e-163	1.58271e-163	-1.21936e-163	-1.97696e-163	5.27578e-163	4.09815e-163	3.23425e-163	-4.58457e-163	1.2347e-165	-3.8099e-163	3.29162e-163	-5.04103e-163	-1.44081e-163	1.16291e-162	1.66991e-163	0
9.33794e-163	1.67685e-163	-2.23373e-163	-6.98869e-163	-6.05939e-163	-1.67212e-164	6.19374e-163	-1.4075e-163	-9.29709e-163	5.89813e-164	-1.2742e-163	4.49143e-163	-2.30159e-164	-8.1229e-163	-2.6983e-163	3.64436e-163	1.58271e-163	-1.21936e-163	-1.97696e-163	5.27578e-163	4.09815e-163	3.23425e-163	-4.58457e-163	1.2347e-165	-3.8099e-163	3.29162e-163	-5.04103e-163	-1.44081e-163	1.16291e-162	1.66991e-163	0
9.33794e-163	1.67685e-163	-2.23373e-163	-6.98869e-163	-6.05939e-163	-1.67212e-164	6.19374e-163	-1.4075e-163	-9.29709e-163	5.89813e-164	-1.2742e-163	4.49143e-163	-2.30159e-164	-8.1229e-163	-2.6983e-163	3.64436e-163	1.58271e-163	-1.21936e-163	-1.97696e-163	5.27578e-163	4.09815e-163	3.23425e-163	-4.58457e-163	1.2347e-165	-3.8099e-163	3.29162e-163	-5.04103e-163	-1.44081e-163	1.16291e-162	1.66991e-163	0
9.33794e-163	1.67685e-163	-2.23373e-163	-6.98869e-163	-6.05939e-163	-1.67212e-164	6.19374e-163	-1.4075e-163	-9.29709e-163	5.89813e-164	-1.2742e-163	4.49143e-163	-2.30159e-164	-8.1229e-163	-2.6983e-163	3.64436e-163	1.58271e-163	-1.21936e-163	-1.97696e-163	5.27578e-163	4.09815e-163	3.23425e-163	-4.58457e-163	1.2347e-165	-3.8099e-163	3.29162e-163	-5.04103e-163	-1.44081e-163	1.16291e-162	1.66991e-163	0
9.33794e-163	1.67685e-163	-2.23373e-163	-6.98869e-163	-6.05939e-163	-1.67212e-164	6.19374e-163	-1.4075e-163	-9.29709e-163	5.89813e-164	-1.2742e-163	4.49143e-163	-2.30159e-164	-8.1229e-163	-2.6983e-163	3.64436e-163	1.58271e-163	-1.21936e-163	-1.97696e-163	5.27578e-163	4.09815e-163	3.23425e-163	-4.58457e-163	1.2347e-165	-3.8099e-163	3.29162e-163	-5.04103e-163	-1.44081e-163	1.16291e-162	1.66991e-163	0
9.33794e-163	1.67685e-163	-2.23373e-163	-6.98869e-163	-6.05939e-163	-1.67212e-164	6.19374e-163	-1.4075e-163	-9.29709e-163	5.89813e-164	-1.2742e-163	4.49143e-163	-2.30159e-164	-8.1229e-163	-2.6983e-163	3.64436e-163	1.58271e-163	-1.21936e-163	-1.97696e-163	5.27578e-163	4.09815e-163	3.23425e-163	-4.58457e-163	1.2347e-165	-3.8099e-163	3.29162e-163	-5.04103e-163	-1.44081e-163	1.16291e-162	1.66991e-163	0
9.33794e-163	1.67685e-163	-2.23373e-163	-6.98869e-163	-6.05939e-163	-1.67212e-164	6.19374e-163	-1.4075e-163	-9.29709e-163	5.89813e-164	-1.2742e-163	4.49143e-163	-2.30159e-164	-8.1229e-163	-2.6983e-163	3.64436e-163	1.58271e-163	-1.21936e-163	-1.97696e-163	5.27578e-163	4.09815e-163	3.23425e-163	-4.58457e-163	1.2347e-165	-3.8099e-163	3.29162e-163	-5.04103e-163	-1.44081e-163	1.16291e-162	1.66991e-163	0
9.33794e-163	1.67685e-163	-2.23373e-163	-6.98869e-163	-6.05939e-163	-1.67212e-164	6.19374e-163	-1.4075e-163	-9.29709e-163	5.89813e-164	-1.2742e-163	4.49143e-163	-2.30159e-164	-8.1229e-163	-2.6983e-163	3.64436e-163	1.58271e-163	-1.21936e-163	-1.97696e-163	5.27578e-163	4.09815e-163	3.23425e-163	-4.58457e-163	1.2347e-165	-3.8099e-163	3.29162e-163	-5.04103e-163	-1.44081e-163	1.16291e-162	1.66991e-163	0
9.33794e-163	1.67685e-163	-2.23373e-163	-6.98869e-163	-6.05939e-163	-1.67212e-164	6.19374e-163	-1.4075e-163	-9.29709e-163	5.89813e-164	-1.2742e-163	4.49143e-163	-2.30159e-164	-8.1229e-163	-2.6983e-163	3.64436e-163	1.58271e-163	-1.21936e-163	-1.97696e-163	5.27578e-163	4.09815e-163	3.23425e-163	-4.58457e-163	1.2347e-165	-3.8099e-163	3.29162e-163	-5.04103e-163	-1.44081e-163	1.16291e-162	1.66991e-163	0
9.33794e-163	1.67685e-163	-2.23373e-163	-6.98869e-163	-6.05939e-163	-1.67212e-164	6.19374e-163	-1.4075e-163	-9.29709e-163	5.89813e-164	-1.2742e-163	4.49143e-163	-2.30159e-164	-8.1229e-163	-2.6983e-163	3.64436e-163	1.58271e-163	-1.21936e-163	-1.97696e-163	5.27578e-163	4.09815e-163	3.23425e-163	-4.58457e-163	1.2347e-165	-3.8099e-163	3.29162e-163	-5.04103e-163	-1.44081e-163	1.16291e-162	1.66991e-163	0
9.33794e-163	1.67685e-163	-2.23373e-163	-6.98869e-163	-6.05939e-163	-1.67212e-164	6.19374e-163	-1.4075e-163	-9.29709e-163	5.89813e-164	-1.2742e-163	4.49143e-163	-2.30159e-164	-8.1229e-163	-2.6983e-163	3.64436e-163	1.58271e-163	-1.21936e-163	-1.97696e-163	5.27578e-163	4.09815e-163	3.23425e-163	-4.58457e-163	1.2347e-165	-3.8099e-163	3.29162e-163	-5.04103e-163	-1.44081e-163	1.16291e-162	1.66991e-163	0
9.33794e-163	1.67685e-163	-2.23373e-163	-6.98869e-163	-6.05939e-163	-1.67212e-164	6.19374e-163	-1.4075e-163	-9.29709e-163	5.89813e-164	-1.2742e-163	4.49143e-163	-2.30159e-164	-8.1229e-163	-2.6983e-163	3.64436e-163	1.58271e-163	-1.21936e-163	-1.97696e-163	5.27578e-163	4.09815e-163	3.23425e-163	-4.58457e-163	1.2347e-165	-3.8099e-163	3.29162e-163	-5.04103e-163	-1.44081e-163	1.16291e-162	1.66991e-163	0
9.33794e-163	1.67685e-163	-2.23373e-163	-6.98869e-163	-6.05939e-163	-1.67212e-164	6.19374e-163	-1.4075e-163	-9.29709e-163	5.89813e-164	-1.2742e-163	4.49143e-163	-2.30159e-164	-8.1229e-163	-2.6983e-163	3.64436e-163	1.58271e-163	-1.21936e-163	-1.97696e-163	5.27578e-163	4.09815e-163	3.23425e-163	-4.58457e-163	1.2347e-165	-3.8099e-163	3.29162e-163	-5.04103e-163	-1.44081e-163	1.16291e-162	1.66991e-163	0
9.33794e-163	1.67685e-163	-2.23373e-163	-6.98869e-163	-6.05939e-163	-1.67212e-164	6.19374e-163	-1.4075e-163	-9.29709e-163	5.89813e-164	-1.2742e-163	4.49143e-163	-2.30159e-164	-8.1229e-163	-2.6983e-163	3.64436e-163	1.58271e-163	-1.21936e-163	-1.97696e-163	5.27578e-163	4.09815e-163	3.23425e-163	-4.58457e-163	1.2347e-165	-3.8099e-163	3.29162e-163	-5.04103e-163	-1.44081e-163	1.16291e-162	1.66991e-163	0
9.33794e-163	1.67685e-163	-2.23373e-163	-6.98869e-163	-6.05939e-163	-1.67212e-164	6.19374e-163	-1.4075e-163	-9.29709e-163	5.89813e-164	-1.2742e-163	4.49143e-163	-2.30159e-164	-8.1229e-163	-2.6983e-163	3.64436e-163	1.58271e-163	-1.21936e-163	-1.97696e-163	5.27578e-163	4.09815e-163	3.23425e-163	-4.58457e-163	1.2347e-165	-3.8099e-163	3.29162e-163	-5.04103e-163	-1.44081e-163	1.16291e-162	1.66991e-163	0
9.33794e-163	1.67685e-163	-2.23373e-163	-6.98869e-163	-6.05939e-163	-1.67212e-164	6.19374e-163	-1.4075e-163	-9.29709e-163	5.89813e-164	-1.2742e-163	4.49143e-163	-2.30159e-164	-8.1229e-163	-2.6983e-163	3.64436e-163	1.58271e-163	-1.21936e-163	-1.97696e-163	5.27578e-163	4.09815e-163	3.23425e-163	-4.58457e-163	1.2347e-165	-3.8099e-163	3.29162e-163	-5.04103e-163	-1.44081e-163	1.16291e-162	1.66991e-163	0
9.33794e-163	1.67685e-163	-2.23373e-163	-6.98869e-163	-6.05939e-163	-1.67212e-164	6.19374e-163	-1.4075e-163	-9.29709e-163	5.89813e-164	-1.2742e-163	4.49143e-163	-2.30159e-164	-8.1229e-163	-2.6983e-163	3.64436e-163	1.58271e-163	-1.21936e-163	-1.97696e-163	5.27578e-163	4.09815e-163	3.23425e-163	-4.58457e-163	1.2347e-165	-3.8099e-163	3.29162e-163	-5.04103e-163	-1.44081e-163	1.16291e-162	1.66991e-163	0
9.33794e-163	1.67685e-163	-2.23373e-163	-6.98869e-163	-6.05939e-163	-1.67212e-164	6.19374e-163	-1.4075e-163	-9.29709e-163	5.89813e-164	-1.2742e-163	4.49143e-163	-2.30159e-164	-8.1229e-163	-2.6983e-163	3.64436e-163	1.58271e-163	-1.21936e-163	-1.97696e-163	5.27578e-163	4.09815e-163	3.23425e-163	-4.58457e-163	1.2347e-165	-3.8099e-163	3.29162e-163	-5.04103e-163	-1.44081e-163	1.16291e-162	1.66991e-163	0
9.33794e-163	1.67685e-163	-2.23373e-163	-6.98869e-163	-6.05939e-163	-1.67212e-164	6.19374e-163	-1.4075e-163	-9.29709e-163	5.89813e-164	-1.2742e-163	4.49143e-163	-2.30159e-164	-8.1229e-163	-2.6983e-163	3.64436e-163	1.58271e-163	-1.21936e-163	-1.97696e-163	5.27578e-163	4.09815e-163	3.23425e-163	-4.58457e-163	1.2347e-165	-3.8099e-163	3.29162e-163	-5.04103e-163	-1.44081e-163	1.16291e-162	1.66991e-163	0
9.33794e-163	1.67685e-163	-2.23373e-163	-6.98869e-163	-6.05939e-163	-1.67212e-164	6.19374e-163	-1.4075e-163	-9.29709e-163	5.89813e-164	-1.2742e-163	4.49143e-163	-2.30159e-164	-8.1229e-163	-2.6983e-163	3.64436e-163	1.58271e-163	-1.21936e-163	-1.97696e-163	5.27578e-163	4.09815e-163	3.23425e-163	-4.58457e-163	1.2347e-165	-3.8099e-163	3.29162e-163	-5.04103e-163	-1.44081e-163	1.16291e-162	1.66991e-163	0
9.33794e-163	1.67685e-163	-2.23373e-163	-6.98869e-163	-6.05939e-163	-1.67212e-164	6.19374e-163	-1.4075e-163	-9.29709e-163	5.89813e-164	-1.2742e-163	4.49143e-163	-2.30159e-164	-8.1229e-163	-2.6983e-163	3.64436e-163	1.58271e-163	-1.21936e-163	-1.97696e-163	5.27578e-163	4.09815e-163	3.23425e-163	-4.58457e-163	1.2347e-165	-3.8099e-163	3.29162e-163	-5.04103e-163	-1.44081e-163	1.16291e-162	1.66991e-163	0
9.33794e-163	1.67685e-163	-2.23373e-163	-6.98869e-163	-6.05939e-163	-1.67212e-164	6.19374e-163	-1.4075e-163	-9.29709e-163	5.89813e-164	-1.2742e-163	4.49143e-163	-2.30159e-164	-8.1229e-163	-2.6983e-163	3.64436e-163	1.58271e-163	-1.21936e-163	-1.97696e-163	5.27578e-163	4.09815e-163	3.23425e-163	-4.58457e-163	1.2347e-165	-3.8099e-163	3.29162e-163	-5.04103e-163	-1.44081e-163	1.16291e-162	1.66991e-163	0
9.33794e-163	1.67685e-163	-2.23373e-163	-6.98869e-163	-6.05939e-163	-1.67212e-164	6.19374e-163	-1.4075e-163	-9.29709e-163	5.89813e-164	-1.2742e-163	4.49143e-163	-2.30159e-164	-8.1229e-163	-2.6983e-163	3.64436e-163	1.58271e-163	-1.21936e-163	-1.97696e-163	5.27578e-163	4.09815e-163	3.23425e-163	-4.58457e-163	1.2347e-165	-3.8099e-163	3.29162e-163	-5.04103e-163	-1.44081e-163	1.16291e-162	1.66991e-163	0
9.33794e-163	1.67685e-163	-2.23373e-163	-6.98869e-163	-6.05939e-163	-1.67212e-164	6.19374e-163	-1.4075e-163	-9.29709e-163	5.89813e-164	-1.2742e-163	4.49143e-163	-2.30159e-164	-8.1229e-163	-2.6983e-163	3.64436e-163	1.58271e-163	-1.21936e-163	-1.97696e-163	5.27578e-163	4.09815e-163	3.23425e-163	-4.58457e-163	1.2347e-165	-3.8099e-163	3.29162e-163	-5.04103e-163	-1.44081e-163	1.16291e-162	1.66991e-163	0
9.33794e-163	1.67685e-163	-2.23373e-163	-6.98869e-163	-6.05939e-163	-1.67212e-164	6.19374e-163	-1.4075e-163	-9.29709e-163	5.89813e-164	-1.2742e-163	4.49143e-163	-2.30159e-164	-8.1229e-163	-2.6983e-163	3.64436e-163	1.58271e-163	-1.21936e-163	-1.97696e-163	5.27578e-163	4.09815e-163	3.23425e-163	-4.58457e-163	1.2347e-165	-3.8099e-163	3.29162e-163	-5.04103e-163	-1.44081e-163	1.16291e-162	1.66991e-163	0
9.33794e-163	1.67685e-163	-2.23373e-163	-6.98869e-163	-6.05939e-163	-1.67212e-164	6.19374e-163	-1.4075e-163	-9.29709e-163	5.89813e-164	-1.2742e-163	4.49143e-163	-2.30159e-164	-8.1229e-163	-2.6983e-163	3.64436e-163	1.58271e-163	-1.21936e-163	-1.97696e-163	5.27578e-163	4.09815e-163	3.23425e-163	-4.58457e-163	1.2347e-165	-3.8099e-163	3.29162e-163	-5.04103e-163	-1.44081e-163	1.16291e-162	1.66991e-163	0
9.33794e-163	1.67685e-163	-2.23373e-163	-6.98869e-163	-6.05939e-163	-1.67212e-164	6.19374e-163	-1.4075e-163	-9.29709e-163	5.89813e-164	-1.2742e-163	4.49143e-163	-2.30159e-164	-8.1229e-163	-2.6983e-163	3.64436e-163	1.58271e-163	-1.21936e-163	-1.97696e-163	5.27578e-163	4.09815e-163	3.23425e-163	-4.58457e-163	1.2347e-165	-3.8099e-163	3.29162e-163	-5.04103e-163	-1.44081e-163	1.16291e-162	1.66991e-163	0
9.33794e-163	1.67685e-163	-2.23373e-163	-6.98869e-163	-6.05939e-163	-1.67212e-164	6.19374e-163	-1.4075e-163	-9.29709e-163	5.89813e-164	-1.2742e-163	4.49143e-163	-2.30159e-164	-8.1229e-163	-2.6983e-163	3.64436e-163	1.58271e-163	-1.21936e-163	-1.97696e-163	5.27578e-163	4.09815e-163	3.23425e-163	-4.58457e-163	1.2347e-165	-3.8099e-163	3.29162e-163	-5.04103e-163	-1.44081e-163	1.16291e-162	1.66991e-163	0
9.33794e-163	1.67685e-163	-2.23373e-163	-6.98869e-163	-6.05939e-163	-1.67212e-164	6.19374e-163	-1.4075e-163	-9.29709e-163	5.89813e-164	-1.2742e-163	4.49143e-163	-2.30159e-164	-8.1229e-163	-2.6983e-163	3.64436e-163	1.58271e-163	-1.21936e-163	-1.97696e-163	5.27578e-163	4.09815e-163	3.23425e-163	-4.58457e-163	1.2347e-165	-3.8099e-163	3.29162e-163	-5.04103e-163	-1.44081e-163	1.16291e-162	1.66991e-163	0
9.33794e-163	1.67685e-163	-2.23373e-163	-6.98869e-163	-6.05939e-163	-1.67212e-164	6.19374e-163	-1.4075e-163	-9.29709e-163	5.89813e-164	-1.2742e-163	4.49143e-163	-2.30159e-164	-8.1229e-163	-2.6983e-163	3.64436e-163	1.58271e-163	-1.21936e-163	-1.97696e-163	5.27578e-163	4.09815e-163	3.23425e-163	-4.58457e-163	1.2347e-165	-3.8099e-163	3.29162e-163	-5.04103e-163	-1.44081e-163	1.16291e-162	1.66991e-163	0
9.33794e-163	1.67685e-163	-2.23373e-163	-6.98869e-163	-6.05939e-163	-1.67212e-164	6.19374e-163	-1.4075e-163	-9.29709e-163	5.89813e-164	-1.2742e-163	4.49143e-163	-2.30159e-164	-8.1229e-163	-2.6983e-163	3.64436e-163	1.58271e-163	-1.21936e-163	-1.97696e-163	5.27578e-163	4.09815e-163	3.23425e-163	-4.58457e-163	1.2347e-165	-3.8099e-163	3.29162e-163	-5.04103e-163	-1.44081e-163	1.16291e-162	1.66991e-163	0
9.33794e-163	1.67685e-163	-2.23373e-163	-6.98869e-163	-6.05939e-163	-1.67212e-164	6.19374e-163	-1.4075e-163	-9.29709e-163	5.89813e-164	-1.2742e-163	4.49143e-163	-2.30159e-164	-8.1229e-163	-2.6983e-163	3.64436e-163	1.58271e-163	-1.21936e-163	-1.97696e-163	5.27578e-163	4.09815e-163	3.23425e-163	-4.58457e-163	1.2347e-165	-3.8099e-163	3.29162e-163	-5.04103e-163	-1.44081e-163	1.16291e-162	1.66991e-163	0
9.33794e-163	1.67685e-163	-2.23373e-163	-6.98869e-163	-6.05939e-163	-1.67212e-164	6.19374e-163	-1.4075e-163	-9.29709e-163	5.89813e-164	-1.2742e-163	4.49143e-163	-2.30159e-164	-8.1229e-163	-2.6983e-163	3.64436e-163	1.58271e-163	-1.21936e-163	-1.97696e-163	5.27578e-163	4.09815e-163	3.23425e-163	-4.58457e-163	1.2347e-165	-3.8099e-163	3.29162e-163	-5.04103e-163	-1.44081e-163	1.16291e-162	1.66991e-163	0
9.33794e-163	1.67685e-163	-2.23373e-163	-6.98869e-163	-6.05939e-163	-1.67212e-164	6.19374e-163	-1.4075e-163	-9.29709e-163	5.89813e-164	-1.2742e-163	4.49143e-163	-2.30159e-164	-8.1229e-163	-2.6983e-163	3.64436e-163	1.58271e-163	-1.21936e-163	-1.97696e-163	5.27578e-163	4.09815e-163	3.23425e-163	-4.58457e-163	1.2347e-165	-3.8099e-163	3.29162e-163	-5.04103e-163	-1.44081e-163	1.16291e-162	1.66991e-163	0
9.33794e-163	1.67685e-163	-2.23373e-163	-6.98869e-163	-6.05939e-163	-1.67212e-164	6.19374e-163	-1.4075e-163	-9.29709e-163	5.89813e-164	-1.2742e-163	4.49143e-163	-2.30159e-164	-8.1229e-163	-2.6983e-163	3.64436e-163	1.58271e-163	-1.21936e-163	-1.97696e-163	5.27578e-163	4.09815e-163	3.23425e-163	-4.58457e-163	1.2347e-165	-3.8099e-163	3.29162e-163	-5.04103e-163	-1.44081e-163	1.16291e-162	1.66991e-163	0
9.33794e-163	1.67685e-163	-2.23373e-163	-6.98869e-163	-6.05939e-163	-1.67212e-164	6.19374e-163	-1.4075e-163	-9.29709e-163	5.89813e-164	-1.2742e-163	4.49143e-163	-2.30159e-164	-8.1229e-163	-2.6983e-163	3.64436e-163	1.58271e-163	-1.21936e-163	-1.97696e-163	5.27578e-163	4.09815e-163	3.23425e-163	-4.58457e-163	1.2347e-165	-3.8099e-163	3.29162e-163	-5.04103e-163	-1.44081e-163	1.16291e-162	1.66991e-163	0
9.33794e-163	1.67685e-163	-2.23373e-163	-6.98869e-163	-6.05939e-163	-1.67212e-164	6.19374e-163	-1.4075e-163	-9.29709e-163	5.89813e-164	-1.2742e-163	4.49143e-163	-2.30159e-164	-8.1229e-163	-2.6983e-163	3.64436e-163	1.58271e-163	-1.21936e-163	-1.97696e-163	5.27578e-163	4.09815e-163	3.23425e-163	-4.58457e-163	1.2347e-165	-3.8099e-163	3.29162e-163	-5.04103e-163	-1.44081e-163	1.16291e-162	1.66991e-163	0
9.33794e-163	1.67685e-163	-2.23373e-163	-6.98869e-163	-6.05939e-163	-1.67212e-164	6.19374e-163	-1.4075e-163	-9.29709e-163	5.89813e-164	-1.2742e-163	4.49143e-163	-2.30159e-164	-8.1229e-163	-2.6983e-163	3.64436e-163	1.58271e-163	-1.21936e-163	-1.97696e-163	5.27578e-163	4.09815e-163	3.23425e-163	-4.58457e-163	1.2347e-165	-3.8099e-163	3.29162e-163	-5.04103e-163	-1.44081e-163	1.16291e-162	1.66991e-163	0
9.33794e-163	1.67685e-163	-2.23373e-163	-6.98869e-163	-6.05939e-163	-1.67212e-164	6.19374e-163	-1.4075e-163	-9.29709e-163	5.89813e-164	-1.2742e-163	4.49143e-163	-2.30159e-164	-8.1229e-163	-2.6983e-163	3.64436e-163	1.58271e-163	-1.21936e-163	-1.97696e-163	5.27578e-163	4.09815e-163	3.23425e-163	-4.58457e-163	1.2347e-165	-3.8099e-163	3.29162e-163	-5.04103e-163	-1.44081e-163	1.16291e-162	1.66991e-163	0
9.33794e-163	1.67685e-163	-2.23373e-163	-6.98869e-163	-6.05939e-163	-1.67212e-164	6.19374e-163	-1.4075e-163	-9.29709e-163	5.89813e-164	-1.2742e-163	4.49143e-163	-2.30159e-164	-8.1229e-163	-2.6983e-163	3.64436e-163	1.58271e-163	-1.21936e-163	-1.97696e-163	5.27578e-163	4.09815e-163	3.23425e-163	-4.58457e-163	1.2347e-165	-3.8099e-163	3.29162e-163	-5.04103e-163	-1.44081e-163	1.16291e-162	1.66991e-163	0
9.33794e-163	1.67685e-163	-2.23373e-163	-6.98869e-163	-6.05939e-163	-1.67212e-164	6.19374e-163	-1.4075e-163	-9.29709e-163	5.89813e-164	-1.2742e-163	4.49143e-163	-2.30159e-164	-8.1229e-163	-2.6983e-163	3.64436e-163	1.58271e-163	-1.21936e-163	-1.97696e-163	5.27578e-163	4.09815e-163	3.23425e-163	-4.58457e-163	1.2347e-165	-3.8099e-163	3.29162e-163	-5.04103e-163	-1.44081e-163	1.16291e-162	1.66991e-163	0
9.33794e-163	1.67685e-163	-2.23373e-163	-6.98869e-163	-6.05939e-163	-1.67212e-164	6.19374e-163	-1.4075e-163	-9.29709e-163	5.89813e-164	-1.2742e-163	4.49143e-163	-2.30159e-164	-8.1229e-163	-2.6983e-163	3.64436e-163	1.58271e-163	-1.21936e-163	-1.97696e-163	5.27578e-163	4.09815e-163	3.23425e-163	-4.58457e-163	1.2347e-165	-3.8099e-163	3.29162e-163	-5.04103e-163	-1.44081e-163	1.16291e-162	1.66991e-163	0
9.33794e-163	1.67685e-163	-2.23373e-163	-6.98869e-163	-6.05939e-163	-1.67212e-164	6.19374e-163	-1.4075e-163	-9.29709e-163	5.89813e-164	-1.2742e-163	4.49143e-163	-2.30159e-164	-8.1229e-163	-2.6983e-163	3.64436e-163	1.58271e-163	-1.21936e-163	-1.97696e-163	5.27578e-163	4.09815e-163	3.23425e-163	-4.58457e-163	1.2347e-165	-3.8099e-163	3.29162e-163	-5.04103e-163	-1.44081e-163	1.16291e-162	1.66991e-163	0
9.33794e-163	1.67685e-163	-2.23373e-163	-6.98869e-163	-6.05939e-163	-1.67212e-164	6.19374e-163	-1.4075e-163	-9.29709e-163	5.89813e-164	-1.2742e-163	4.49143e-163	-2.30159e-164	-8.1229e-163	-2.6983e-163	3.64436e-163	1.58271e-163	-1.21936e-163	-1.97696e-163	5.27578e-163	4.09815e-163	3.23425e-163	-4.58457e-163	1.2347e-165	-3.8099e-163	3.29162e-163	-5.04103e-163	-1.44081e-163	1.16291e-162	1.66991e-163	0
9.33794e-163	1.67685e-163	-2.23373e-163	-6.98869e-163	-6.05939e-163	-1.67212e-164	6.19374e-163	-1.4075e-163	-9.29709e-163	5.89813e-164	-1.2742e-163	4.49143e-163	-2.30159e-164	-8.1229e-163	-2.6983e-163	3.64436e-163	1.58271e-163	-1.21936e-163	-1.97696e-163	5.27578e-163	4.09815e-163	3.23425e-163	-4.58457e-163	1.2347e-165	-3.8099e-163	3.29162e-163	-5.04103e-163	-1.44081e-163	1.16291e-162	1.66991e-163	0
9.33794e-163	1.67685e-163	-2.23373e-163	-6.98869e-163	-6.05939e-163	-1.67212e-164	6.19374e-163	-1.4075e-163	-9.29709e-163	5.89813e-164	-1.2742e-163	4.49143e-163	-2.30159e-164	-8.1229e-163	-2.6983e-163	3.64436e-163	1.58271e-163	-1.21936e-163	-1.97696e-163	5.27578e-163	4.09815e-163	3.23425e-163	-4.58457e-163	1.2347e-165	-3.8099e-163	3.29162e-163	-5.04103e-163	-1.44081e-163	1.16291e-162	1.66991e-163	0
9.33794e-163	1.67685e-163	-2.23373e-163	-6.98869e-163	-6.05939e-163	-1.67212e-164	6.19374e-163	-1.4075e-163	-9.29709e-163	5.89813e-164	-1.2742e-163	4.49143e-163	-2.30159e-164	-8.1229e-163	-2.6983e-163	3.64436e-163	1.58271e-163	-1.21936e-163	-1.97696e-163	5.27578e-163	4.09815e-163	3.23425e-163	-4.58457e-163	1.2347e-165	-3.8099e-163	3.29162e-163	-5.04103e-163	-1.44081e-163	1.16291e-162	1.66991e-163	0
9.33794e-163	1.67685e-163	-2.23373e-163	-6.98869e-163	-6.05939e-163	-1.67212e-164	6.19374e-163	-1.4075e-163	-9.29709e-163	5.89813e-164	-1.2742e-163	4.49143e-163	-2.30159e-164	-8.1229e-163	-2.6983e-163	3.64436e-163	1.58271e-163	-1.21936e-163	-1.97696e-163	5.27578e-163	4.09815e-163	3.23425e-163	-4.58457e-163	1.2347e-165	-3.8099e-163	3.29162e-163	-5.04103e-163	-1.44081e-163	1.16291e-162	1.66991e-163	0
9.33794e-163	1.67685e-163	-2.23373e-163	-6.98869e-163	-6.05939e-163	-1.67212e-164	6.19374e-163	-1.4075e-163	-9.29709e-163	5.89813e-164	-1.2742e-163	4.49143e-163	-2.30159e-164	-8.1229e-163	-2.6983e-163	3.64436e-163	1.58271e-163	-1.21936e-163	-1.97696e-163	5.27578e-163	4.09815e-163	3.23425e-163	-4.58457e-163	1.2347e-165	-3.8099e-163	3.29162e-163	-5.04103e-163	-1.44081e-163	1.16291e-162	1.66991e-163	0
9.33794e-163	1.67685e-163	-2.23373e-163	-6.98869e-163	-6.05939e-163	-1.67212e-164	6.19374e-163	-1.4075e-163	-9.29709e-163	5.89813e-164	-1.2742e-163	4.49143e-163	-2.30159e-164	-8.1229e-163	-2.6983e-163	3.64436e-163	1.58271e-163	-1.21936e-163	-1.97696e-163	5.27578e-163	4.09815e-163	3.23425e-163	-4.58457e-163	1.2347e-165	-3.8099e-163	3.29162e-163	-5.04103e-163	-1.44081e-163	1.16291e-162	1.66991e-163	0
9.33794e-163	1.67685e-163	-2.23373e-163	-6.98869e-163	-6.05939e-163	-1.67212e-164	6.19374e-163	-1.4075e-163	-9.29709e-163	5.89813e-164	-1.2742e-163	4.49143e-163	-2.30159e-164	-8.1229e-163	-2.6983e-163	3.64436e-163	1.58271e-163	-1.21936e-163	-1.97696e-163	5.27578e-163	4.09815e-163	3.23425e-163	-4.58457e-163	1.2347e-165	-3.8099e-163	3.29162e-163	-5.04103e-163	-1.44081e-163	1.16291e-162	1.66991e-163	0
9.33794e-163	1.67685e-163	-2.23373e-163	-6.98869e-163	-6.05939e-163	-1.67212e-164	6.19374e-163	-1.4075e-163	-9.29709e-163	5.89813e-164	-1.2742e-163	4.49143e-163	-2.30159e-164	-8.1229e-163	-2.6983e-163	3.64436e-163	1.58271e-163	-1.21936e-163	-1.97696e-163	5.27578e-163	4.09815e-163	3.23425e-163	-4.58457e-163	1.2347e-165	-3.8099e-163	3.29162e-163	-5.04103e-163	-1.44081e-163	1.16291e-162	1.66991e-163	0
9.33794e-163	1.67685e-163	-2.23373e-163	-6.98869e-163	-6.05939e-163	-1.67212e-164	6.19374e-163	-1.4075e-163	-9.29709e-163	5.89813e-164	-1.2742e-163	4.49143e-163	-2.30159e-164	-8.1229e-163	-2.6983e-163	3.64436e-163	1.58271e-163	-1.21936e-163	-1.97696e-163	5.27578e-163	4.09815e-163	3.23425e-163	-4.58457e-163	1.2347e-165	-3.8099e-163	3.29162e-163	-5.04103e-163	-1.44081e-163	1.16291e-162	1.66991e-163	0
9.33794e-163	1.67685e-163	-2.23373e-163	-6.98869e-163	-6.05939e-163	-1.67212e-164	6.19374e-163	-1.4075e-163	-9.29709e-163	5.89813e-164	-1.2742e-163	4.49143e-163	-2.30159e-164	-8.1229e-163	-2.6983e-163	3.64436e-163	1.58271e-163	-1.21936e-163	-1.97696e-163	5.27578e-163	4.09815e-163	3.23425e-163	-4.58457e-163	1.2347e-165	-3.8099e-163	3.29162e-163	-5.04103e-163	-1.44081e-163	1.16291e-162	1.66991e-163	0
9.33794e-163	1.67685e-163	-2.23373e-163	-6.98869e-163	-6.05939e-163	-1.67212e-164	6.19374e-163	-1.4075e-163	-9.29709e-163	5.89813e-164	-1.2742e-163	4.49143e-163	-2.30159e-164	-8.1229e-163	-2.6983e-163	3.64436e-163	1.58271e-163	-1.21936e-163	-1.97696e-163	5.27578e-163	4.09815e-163	3.23425e-163	-4.58457e-163	1.2347e-165	-3.8099e-163	3.29162e-163	-5.04103e-163	-1.44081e-163	1.16291e-162	1.66991e-163	0
9.33794e-163	1.67685e-163	-2.23373e-163	-6.98869e-163	-6.05939e-163	-1.67212e-164	6.19374e-163	-1.4075e-163	-9.29709e-163	5.89813e-164	-1.2742e-163	4.49143e-163	-2.30159e-164	-8.1229e-163	-2.6983e-163	3.64436e-163	1.58271e-163	-1.21936e-163	-1.97696e-163	5.27578e-163	4.09815e-163	3.23425e-163	-4.58457e-163	1.2347e-165	-3.8099e-163	3.29162e-163	-5.04103e-163	-1.44081e-163	1.16291e-162	1.66991e-163	0
9.33794e-163	1.67685e-163	-2.23373e-163	-6.98869e-163	-6.05939e-163	-1.67212e-164	6.19374e-163	-1.4075e-163	-9.29709e-163	5.89813e-164	-1.2742e-163	4.49143e-163	-2.30159e-164	-8.1229e-163	-2.6983e-163	3.64436e-163	1.58271e-163	-1.21936e-163	-1.97696e-163	5.27578e-163	4.09815e-163	3.23425e-163	-4.58457e-163	1.2347e-165	-3.8099e-163	3.29162e-163	-5.04103e-163	-1.44081e-163	1.16291e-162	1.66991e-163	0
9.33794e-163	1.67685e-163	-2.23373e-163	-6.98869e-163	-6.05939e-163	-1.67212e-164	6.19374e-163	-1.4075e-163	-9.29709e-163	5.89813e-164	-1.2742e-163	4.49143e-163	-2.30159e-164	-8.1229e-163	-2.6983e-163	3.64436e-163	1.58271e-163	-1.21936e-163	-1.97696e-163	5.27578e-163	4.09815e-163	3.23425e-163	-4.58457e-163	1.2347e-165	-3.8099e-163	3.29162e-163	-5.04103e-163	-1.44081e-163	1.16291e-162	1.66991e-163	0
9.33794e-163	1.67685e-163	-2.23373e-163	-6.98869e-163	-6.05939e-163	-1.67212e-164	6.19374e-163	-1.4075e-163	-9.29709e-163	5.89813e-164	-1.2742e-163	4.49143e-163	-2.30159e-164	-8.1229e-163	-2.6983e-163	3.64436e-163	1.58271e-163	-1.21936e-163	-1.97696e-163	5.27578e-163	4.09815e-163	3.23425e-163	-4.58457e-163	1.2347e-165	-3.8099e-163	3.29162e-163	-5.04103e-163	-1.44081e-163	1.16291e-162	1.66991e-163	0
9.33794e-163	1.67685e-163	-2.23373e-163	-6.98869e-163	-6.05939e-163	-1.67212e-164	6.19374e-163	-1.4075e-163	-9.29709e-163	5.89813e-164	-1.2742e-163	4.49143e-163	-2.30159e-164	-8.1229e-163	-2.6983e-163	3.64436e-163	1.58271e-163	-1.21936e-163	-1.97696e-163	5.27578e-163	4.09815e-163	3.23425e-163	-4.58457e-163	1.2347e-165	-3.8099e-163	3.29162e-163	-5.04103e-163	-1.44081e-163	1.16291e-162	1.66991e-163	0
9.33794e-163	1.67685e-163	-2.23373e-163	-6.98869e-163	-6.05939e-163	-1.67212e-164	6.19374e-163	-1.4075e-163	-9.29709e-163	5.89813e-164	-1.2742e-163	4.49143e-163	-2.30159e-164	-8.1229e-163	-2.6983e-163	3.64436e-163	1.58271e-163	-1.21936e-163	-1.97696e-163	5.27578e-163	4.09815e-163	3.23425e-163	-4.58457e-163	1.2347e-165	-3.8099e-163	3.29162e-163	-5.04103e-163	-1.44081e-163	1.16291e-162	1.66991e-163	0
9.33794e-163	1.67685e-163	-2.23373e-163	-6.98869e-163	-6.05939e-163	-1.67212e-164	6.19374e-163	-1.4075e-163	-9.29709e-163	5.89813e-164	-1.2742e-163	4.49143e-163	-2.30159e-164	-8.1229e-163	-2.6983e-163	3.64436e-163	1.58271e-163	-1.21936e-163	-1.97696e-163	5.27578e-163	4.09815e-163	3.23425e-163	-4.58457e-163	1.2347e-165	-3.8099e-163	3.29162e-163	-5.04103e-163	-1.44081e-163	1.16291e-162	1.66991e-163	0
9.33794e-163	1.67685e-163	-2.23373e-163	-6.98869e-163	-6.05939e-163	-1.67212e-164	6.19374e-163	-1.4075e-163	-9.29709e-163	5.89813e-164	-1.2742e-163	4.49143e-163	-2.30159e-164	-8.1229e-163	-2.6983e-163	3.64436e-163	1.58271e-163	-1.21936e-163	-1.97696e-163	5.27578e-163	4.09815e-163	3.23425e-163	-4.58457e-163	1.2347e-165	-3.8099e-163	3.29162e-163	-5.04103e-163	-1.44081e-163	1.16291e-162	1.66991e-163	0
9.33794e-163	1.67685e-163	-2.23373e-163	-6.98869e-163	-6.05939e-163	-1.67212e-164	6.19374e-163	-1.4075e-163	-9.29709e-163	5.89813e-164	-1.2742e-163	4.49143e-163	-2.30159e-164	-8.1229e-163	-2.6983e-163	3.64436e-163	1.58271e-163	-1.21936e-163	-1.97696e-163	5.27578e-163	4.09815e-163	3.23425e-163	-4.58457e-163	1.2347e-165	-3.8099e-163	3.29162e-163	-5.04103e-163	-1.44081e-163	1.16291e-162	1.66991e-163	0
9.33794e-163	1.67685e-163	-2.23373e-163	-6.98869e-163	-6.05939e-163	-1.67212e-164	6.19374e-163	-1.4075e-163	-9.29709e-163	5.89813e-164	-1.2742e-163	4.49143e-163	-2.30159e-164	-8.1229e-163	-2.6983e-163	3.64436e-163	1.58271e-163	-1.21936e-163	-1.97696e-163	5.27578e-163	4.09815e-163	3.23425e-163	-4.58457e-163	1.2347e-165	-3.8099e-163	3.29162e-163	-5.04103e-163	-1.44081e-163	1.16291e-162	1.66991e-163	0
9.33794e-163	1.67685e-163	-2.23373e-163	-6.98869e-163	-6.05939e-163	-1.67212e-164	6.19374e-163	-1.4075e-163	-9.29709e-163	5.89813e-164	-1.2742e-163	4.49143e-163	-2.30159e-164	-8.1229e-163	-2.6983e-163	3.64436e-163	1.58271e-163	-1.21936e-163	-1.97696e-163	5.27578e-163	4.09815e-163	3.23425e-163	-4.58457e-163	1.2347e-165	-3.8099e-163	3.29162e-163	-5.04103e-163	-1.44081e-163	1.16291e-162	1.66991e-163	0
9.33794e-163	1.67685e-163	-2.23373e-163	-6.98869e-163	-6.05939e-163	-1.67212e-164	6.19374e-163	-1.4075e-163	-9.29709e-163	5.89813e-164	-1.2742e-163	4.49143e-163	-2.30159e-164	-8.1229e-163	-2.6983e-163	3.64436e-163	1.58271e-163	-1.21936e-163	-1.97696e-163	5.27578e-163	4.09815e-163	3.23425e-163	-4.58457e-163	1.2347e-165	-3.8099e-163	3.29162e-163	-5.04103e-163	-1.44081e-163	1.16291e-162	1.66991e-163	0
9.33794e-163	1.67685e-163	-2.23373e-163	-6.98869e-163	-6.05939e-163	-1.67212e-164	6.19374e-163	-1.4075e-163	-9.29709e-163	5.89813e-164	-1.2742e-163	4.49143e-163	-2.30159e-164	-8.1229e-163	-2.6983e-163	3.64436e-163	1.58271e-163	-1.21936e-163	-1.97696e-163	5.27578e-163	4.09815e-163	3.23425e-163	-4.58457e-163	1.2347e-165	-3.8099e-163	3.29162e-163	-5.04103e-163	-1.44081e-163	1.16291e-162	1.66991e-163	0
9.33794e-163	1.67685e-163	-2.23373e-163	-6.98869e-163	-6.05939e-163	-1.67212e-164	6.19374e-163	-1.4075e-163	-9.29709e-163	5.89813e-164	-1.2742e-163	4.49143e-163	-2.30159e-164	-8.1229e-163	-2.6983e-163	3.64436e-163	1.58271e-163	-1.21936e-163	-1.97696e-163	5.27578e-163	4.09815e-163	3.23425e-163	-4.58457e-163	1.2347e-165	-3.8099e-163	3.29162e-163	-5.04103e-163	-1.44081e-163	1.16291e-162	1.66991e-163	0
9.33794e-163	1.67685e-163	-2.23373e-163	-6.98869e-163	-6.05939e-163	-1.67212e-164	6.19374e-163	-1.4075e-163	-9.29709e-163	5.89813e-164	-1.2742e-163	4.49143e-163	-2.30159e-164	-8.1229e-163	-2.6983e-163	3.64436e-163	1.58271e-163	-1.21936e-163	-1.97696e-163	5.27578e-163	4.09815e-163	3.23425e-163	-4.58457e-163	1.2347e-165	-3.8099e-163	3.29162e-163	-5.04103e-163	-1.44081e-163	1.16291e-162	1.66991e-163	0
9.33794e-163	1.67685e-163	-2.23373e-163	-6.98869e-163	-6.05939e-163	-1.67212e-164	6.19374e-163	-1.4075e-163	-9.29709e-163	5.89813e-164	-1.2742e-163	4.49143e-163	-2.30159e-164	-8.1229e-163	-2.6983e-163	3.64436e-163	1.58271e-163	-1.21936e-163	-1.97696e-163	5.27578e-163	4.09815e-163	3.23425e-163	-4.58457e-163	1.2347e-165	-3.8099e-163	3.29162e-163	-5.04103e-163	-1.44081e-163	1.16291e-162	1.66991e-163	0
9.33794e-163	1.67685e-163	-2.23373e-163	-6.98869e-163	-6.05939e-163	-1.67212e-164	6.19374e-163	-1.4075e-163	-9.29709e-163	5.89813e-164	-1.2742e-163	4.49143e-163	-2.30159e-164	-8.1229e-163	-2.6983e-163	3.64436e-163	1.58271e-163	-1.21936e-163	-1.97696e-163	5.27578e-163	4.09815e-163	3.23425e-163	-4.58457e-163	1.2347e-165	-3.8099e-163	3.29162e-163	-5.04103e-163	-1.44081e-163	1.16291e-162	1.66991e-163	0
9.33794e-163	1.67685e-163	-2.23373e-163	-6.98869e-163	-6.05939e-163	-1.67212e-164	6.19374e-163	-1.4075e-163	-9.29709e-163	5.89813e-164	-1.2742e-163	4.49143e-163	-2.30159e-164	-8.1229e-163	-2.6983e-163	3.64436e-163	1.58271e-163	-1.21936e-163	-1.97696e-163	5.27578e-163	4.09815e-163	3.23425e-163	-4.58457e-163	1.2347e-165	-3.8099e-163	3.29162e-163	-5.04103e-163	-1.44081e-163	1.16291e-162	1.66991e-163	0
9.33794e-163	1.67685e-163	-2.23373e-163	-6.98869e-163	-6.05939e-163	-1.67212e-164	6.19374e-163	-1.4075e-163	-9.29709e-163	5.89813e-164	-1.2742e-163	4.49143e-163	-2.30159e-164	-8.1229e-163	-2.6983e-163	3.64436e-163	1.58271e-163	-1.21936e-163	-1.97696e-163	5.27578e-163	4.09815e-163	3.23425e-163	-4.58457e-163	1.2347e-165	-3.8099e-163	3.29162e-163	-5.04103e-163	-1.44081e-163	1.16291e-162	1.66991e-163	0
9.33794e-163	1.67685e-163	-2.23373e-163	-6.98869e-163	-6.05939e-163	-1.67212e-164	6.19374e-163	-1.4075e-163	-9.29709e-163	5.89813e-164	-1.2742e-163	4.49143e-163	-2.30159e-164	-8.1229e-163	-2.6983e-163	3.64436e-163	1.58271e-163	-1.21936e-163	-1.97696e-163	5.27578e-163	4.09815e-163	3.23425e-163	-4.58457e-163	1.2347e-165	-3.8099e-163	3.29162e-163	-5.04103e-163	-1.44081e-163	1.16291e-162	1.66991e-163	0
9.33794e-163	1.67685e-163	-2.23373e-163	-6.98869e-163	-6.05939e-163	-1.67212e-164	6.19374e-163	-1.4075e-163	-9.29709e-163	5.89813e-164	-1.2742e-163	4.49143e-163	-2.30159e-164	-8.1229e-163	-2.6983e-163	3.64436e-163	1.58271e-163	-1.21936e-163	-1.97696e-163	5.27578e-163	4.09815e-163	3.23425e-163	-4.58457e-163	1.2347e-165	-3.8099e-163	3.29162e-163	-5.04103e-163	-1.44081e-163	1.16291e-162	1.66991e-163	0
9.33794e-163	1.67685e-163	-2.23373e-163	-6.98869e-163	-6.05939e-163	-1.67212e-164	6.19374e-163	-1.4075e-163	-9.29709e-163	5.89813e-164	-1.2742e-163	4.49143e-163	-2.30159e-164	-8.1229e-163	-2.6983e-163	3.64436e-163	1.58271e-163	-1.21936e-163	-1.97696e-163	5.27578e-163	4.09815e-163	3.23425e-163	-4.58457e-163	1.2347e-165	-3.8099e-163	3.29162e-163	-5.04103e-163	-1.44081e-163	1.16291e-162	1.66991e-163	0
9.33794e-163	1.67685e-163	-2.23373e-163	-6.98869e-163	-6.05939e-163	-1.67212e-164	6.19374e-163	-1.4075e-163	-9.29709e-163	5.89813e-164	-1.2742e-163	4.49143e-163	-2.30159e-164	-8.1229e-163	-2.6983e-163	3.64436e-163	1.58271e-163	-1.21936e-163	-1.97696e-163	5.27578e-163	4.09815e-163	3.23425e-163	-4.58457e-163	1.2347e-165	-3.8099e-163	3.29162e-163	-5.04103e-163	-1.44081e-163	1.16291e-162	1.66991e-163	0
9.33794e-163	1.67685e-163	-2.23373e-163	-6.98869e-163	-6.05939e-163	-1.67212e-164	6.19374e-163	-1.4075e-163	-9.29709e-163	5.89813e-164	-1.2742e-163	4.49143e-163	-2.30159e-164	-8.1229e-163	-2.6983e-163	3.64436e-163	1.58271e-163	-1.21936e-163	-1.97696e-163	5.27578e-163	4.09815e-163	3.23425e-163	-4.58457e-163	1.2347e-165	-3.8099e-163	3.29162e-163	-5.04103e-163	-1.44081e-163	1.16291e-162	1.66991e-163	0
9.33794e-163	1.67685e-163	-2.23373e-163	-6.98869e-163	-6.05939e-163	-1.67212e-164	6.19374e-163	-1.4075e-163	-9.29709e-163	5.89813e-164	-1.2742e-163	4.49143e-163	-2.30159e-164	-8.1229e-163	-2.6983e-163	3.64436e-163	1.58271e-163	-1.21936e-163	-1.97696e-163	5.27578e-163	4.09815e-163	3.23425e-163	-4.58457e-163	1.2347e-165	-3.8099e-163	3.29162e-163	-5.04103e-163	-1.44081e-163	1.16291e-162	1.66991e-163	0
9.33794e-163	1.67685e-163	-2.23373e-163	-6.98869e-163	-6.05939e-163	-1.67212e-164	6.19374e-163	-1.4075e-163	-9.29709e-163	5.89813e-164	-1.2742e-163	4.49143e-163	-2.30159e-164	-8.1229e-163	-2.6983e-163	3.64436e-163	1.58271e-163	-1.21936e-163	-1.97696e-163	5.27578e-163	4.09815e-163	3.23425e-163	-4.58457e-163	1.2347e-165	-3.8099e-163	3.29162e-163	-5.04103e-163	-1.44081e-163	1.16291e-162	1.66991e-163	0
9.33794e-163	1.67685e-163	-2.23373e-163	-6.98869e-163	-6.05939e-163	-1.67212e-164	6.19374e-163	-1.4075e-163	-9.29709e-163	5.89813e-164	-1.2742e-163	4.49143e-163	-2.30159e-164	-8.1229e-163	-2.6983e-163	3.64436e-163	1.58271e-163	-1.21936e-163	-1.97696e-163	5.27578e-163	4.09815e-163	3.23425e-163	-4.58457e-163	1.2347e-165	-3.8099e-163	3.29162e-163	-5.04103e-163	-1.44081e-163	1.16291e-162	1.66991e-163	0
9.33794e-163	1.67685e-163	-2.23373e-163	-6.98869e-163	-6.05939e-163	-1.67212e-164	6.19374e-163	-1.4075e-163	-9.29709e-163	5.89813e-164	-1.2742e-163	4.49143e-163	-2.30159e-164	-8.1229e-163	-2.6983e-163	3.64436e-163	1.58271e-163	-1.21936e-163	-1.97696e-163	5.27578e-163	4.09815e-163	3.23425e-163	-4.58457e-163	1.2347e-165	-3.8099e-163	3.29162e-163	-5.04103e-163	-1.44081e-163	1.16291e-162	1.66991e-163	0
9.33794e-163	1.67685e-163	-2.23373e-163	-6.98869e-163	-6.05939e-163	-1.67212e-164	6.19374e-163	-1.4075e-163	-9.29709e-163	5.89813e-164	-1.2742e-163	4.49143e-163	-2.30159e-164	-8.1229e-163	-2.6983e-163	3.64436e-163	1.58271e-163	-1.21936e-163	-1.97696e-163	5.27578e-163	4.09815e-163	3.23425e-163	-4.58457e-163	1.2347e-165	-3.8099e-163	3.29162e-163	-5.04103e-163	-1.44081e-163	1.16291e-162	1.66991e-163	0
9.33794e-163	1.67685e-163	-2.23373e-163	-6.98869e-163	-6.05939e-163	-1.67212e-164	6.19374e-163	-1.4075e-163	-9.29709e-163	5.89813e-164	-1.2742e-163	4.49143e-163	-2.30159e-164	-8.1229e-163	-2.6983e-163	3.64436e-163	1.58271e-163	-1.21936e-163	-1.97696e-163	5.27578e-163	4.09815e-163	3.23425e-163	-4.58457e-163	1.2347e-165	-3.8099e-163	3.29162e-163	-5.04103e-163	-1.44081e-163	1.16291e-162	1.66991e-163	0
9.33794e-163	1.67685e-163	-2.23373e-163	-6.98869e-163	-6.05939e-163	-1.67212e-164	6.19374e-163	-1.4075e-163	-9.29709e-163	5.89813e-164	-1.2742e-163	4.49143e-163	-2.30159e-164	-8.1229e-163	-2.6983e-163	3.64436e-163	1.58271e-163	-1.21936e-163	-1.97696e-163	5.27578e-163	4.09815e-163	3.23425e-163	-4.58457e-163	1.2347e-165	-3.8099e-163	3.29162e-163	-5.04103e-163	-1.44081e-163	1.16291e-162	1.66991e-163	0
9.33794e-163	1.67685e-163	-2.23373e-163	-6.98869e-163	-6.05939e-163	-1.67212e-164	6.19374e-163	-1.4075e-163	-9.29709e-163	5.89813e-164	-1.2742e-163	4.49143e-163	-2.30159e-164	-8.1229e-163	-2.6983e-163	3.64436e-163	1.58271e-163	-1.21936e-163	-1.97696e-163	5.27578e-163	4.09815e-163	3.23425e-163	-4.58457e-163	1.2347e-165	-3.8099e-163	3.29162e-163	-5.04103e-163	-1.44081e-163	1.16291e-162	1.66991e-163	0
9.33794e-163	1.67685e-163	-2.23373e-163	-6.98869e-163	-6.05939e-163	-1.67212e-164	6.19374e-163	-1.4075e-163	-9.29709e-163	5.89813e-164	-1.2742e-163	4.49143e-163	-2.30159e-164	-8.1229e-163	-2.6983e-163	3.64436e-163	1.58271e-163	-1.21936e-163	-1.97696e-163	5.27578e-163	4.09815e-163	3.23425e-163	-4.58457e-163	1.2347e-165	-3.8099e-163	3.29162e-163	-5.04103e-163	-1.44081e-163	1.16291e-162	1.66991e-163	0
9.33794e-163	1.67685e-163	-2.23373e-163	-6.98869e-163	-6.05939e-163	-1.67212e-164	6.19374e-163	-1.4075e-163	-9.29709e-163	5.89813e-164	-1.2742e-163	4.49143e-163	-2.30159e-164	-8.1229e-163	-2.6983e-163	3.64436e-163	1.58271e-163	-1.21936e-163	-1.97696e-163	5.27578e-163	4.09815e-163	3.23425e-163	-4.58457e-163	1.2347e-165	-3.8099e-163	3.29162e-163	-5.04103e-163	-1.44081e-163	1.16291e-162	1.66991e-163	0
9.33794e-163	1.67685e-163	-2.23373e-163	-6.98869e-163	-6.05939e-163	-1.67212e-164	6.19374e-163	-1.4075e-163	-9.29709e-163	5.89813e-164	-1.2742e-163	4.49143e-163	-2.30159e-164	-8.1229e-163	-2.6983e-163	3.64436e-163	1.58271e-163	-1.21936e-163	-1.97696e-163	5.27578e-163	4.09815e-163	3.23425e-163	-4.58457e-163	1.2347e-165	-3.8099e-163	3.29162e-163	-5.04103e-163	-1.44081e-163	1.16291e-162	1.66991e-163	0
9.33794e-163	1.67685e-163	-2.23373e-163	-6.98869e-163	-6.05939e-163	-1.67212e-164	6.19374e-163	-1.4075e-163	-9.29709e-163	5.89813e-164	-1.2742e-163	4.49143e-163	-2.30159e-164	-8.1229e-163	-2.6983e-163	3.64436e-163	1.58271e-163	-1.21936e-163	-1.97696e-163	5.27578e-163	4.09815e-163	3.23425e-163	-4.58457e-163	1.2347e-165	-3.8099e-163	3.29162e-163	-5.04103e-163	-1.44081e-163	1.16291e-162	1.66991e-163	0
9.33794e-163	1.67685e-163	-2.23373e-163	-6.98869e-163	-6.05939e-163	-1.67212e-164	6.19374e-163	-1.4075e-163	-9.29709e-163	5.89813e-164	-1.2742e-163	4.49143e-163	-2.30159e-164	-8.1229e-163	-2.6983e-163	3.64436e-163	1.58271e-163	-1.21936e-163	-1.97696e-163	5.27578e-163	4.09815e-163	3.23425e-163	-4.58457e-163	1.2347e-165	-3.8099e-163	3.29162e-163	-5.04103e-163	-1.44081e-163	1.16291e-162	1.66991e-163	0
9.33794e-163	1.67685e-163	-2.23373e-163	-6.98869e-163	-6.05939e-163	-1.67212e-164	6.19374e-163	-1.4075e-163	-9.29709e-163	5.89813e-164	-1.2742e-163	4.49143e-163	-2.30159e-164	-8.1229e-163	-2.6983e-163	3.64436e-163	1.58271e-163	-1.21936e-163	-1.97696e-163	5.27578e-163	4.09815e-163	3.23425e-163	-4.58457e-163	1.2347e-165	-3.8099e-163	3.29162e-163	-5.04103e-163	-1.44081e-163	1.16291e-162	1.66991e-163	0
9.33794e-163	1.67685e-163	-2.23373e-163	-6.98869e-163	-6.05939e-163	-1.67212e-164	6.19374e-163	-1.4075e-163	-9.29709e-163	5.89813e-164	-1.2742e-163	4.49143e-163	-2.30159e-164	-8.1229e-163	-2.6983e-163	3.64436e-163	1.58271e-163	-1.21936e-163	-1.97696e-163	5.27578e-163	4.09815e-163	3.23425e-163	-4.58457e-163	1.2347e-165	-3.8099e-163	3.29162e-163	-5.04103e-163	-1.44081e-163	1.16291e-162	1.66991e-163	0
9.33794e-163	1.67685e-163	-2.23373e-163	-6.98869e-163	-6.05939e-163	-1.67212e-164	6.19374e-163	-1.4075e-163	-9.29709e-163	5.89813e-164	-1.2742e-163	4.49143e-163	-2.30159e-164	-8.1229e-163	-2.6983e-163	3.64436e-163	1.58271e-163	-1.21936e-163	-1.97696e-163	5.27578e-163	4.09815e-163	3.23425e-163	-4.58457e-163	1.2347e-165	-3.8099e-163	3.29162e-163	-5.04103e-163	-1.44081e-163	1.16291e-162	1.66991e-163	0
9.33794e-163	1.67685e-163	-2.23373e-163	-6.98869e-163	-6.05939e-163	-1.67212e-164	6.19374e-163	-1.4075e-163	-9.29709e-163	5.89813e-164	-1.2742e-163	4.49143e-163	-2.30159e-164	-8.1229e-163	-2.6983e-163	3.64436e-163	1.58271e-163	-1.21936e-163	-1.97696e-163	5.27578e-163	4.09815e-163	3.23425e-163	-4.58457e-163	1.2347e-165	-3.8099e-163	3.29162e-163	-5.04103e-163	-1.44081e-163	1.16291e-162	1.66991e-163	0
9.33794e-163	1.67685e-163	-2.23373e-163	-6.98869e-163	-6.05939e-163	-1.67212e-164	6.19374e-163	-1.4075e-163	-9.29709e-163	5.89813e-164	-1.2742e-163	4.49143e-163	-2.30159e-164	-8.1229e-163	-2.6983e-163	3.64436e-163	1.58271e-163	-1.21936e-163	-1.97696e-163	5.27578e-163	4.09815e-163	3.23425e-163	-4.58457e-163	1.2347e-165	-3.8099e-163	3.29162e-163	-5.04103e-163	-1.44081e-163	1.16291e-162	1.66991e-163	0
9.33794e-163	1.67685e-163	-2.23373e-163	-6.98869e-163	-6.05939e-163	-1.67212e-164	6.19374e-163	-1.4075e-163	-9.29709e-163	5.89813e-164	-1.2742e-163	4.49143e-163	-2.30159e-164	-8.1229e-163	-2.6983e-163	3.64436e-163	1.58271e-163	-1.21936e-163	-1.97696e-163	5.27578e-163	4.09815e-163	3.23425e-163	-4.58457e-163	1.2347e-165	-3.8099e-163	3.29162e-163	-5.04103e-163	-1.44081e-163	1.16291e-162	1.66991e-163	0
9.33794e-163	1.67685e-163	-2.23373e-163	-6.98869e-163	-6.05939e-163	-1.67212e-164	6.19374e-163	-1.4075e-163	-9.29709e-163	5.89813e-164	-1.2742e-163	4.49143e-163	-2.30159e-164	-8.1229e-163	-2.6983e-163	3.64436e-163	1.58271e-163	-1.21936e-163	-1.97696e-163	5.27578e-163	4.09815e-163	3.23425e-163	-4.58457e-163	1.2347e-165	-3.8099e-163	3.29162e-163	-5.04103e-163	-1.44081e-163	1.16291e-162	1.66991e-163	0
9.33794e-163	1.67685e-163	-2.23373e-163	-6.98869e-163	-6.05939e-163	-1.67212e-164	6.19374e-163	-1.4075e-163	-9.29709e-163	5.89813e-164	-1.2742e-163	4.49143e-163	-2.30159e-164	-8.1229e-163	-2.6983e-163	3.64436e-163	1.58271e-163	-1.21936e-163	-1.97696e-163	5.27578e-163	4.09815e-163	3.23425e-163	-4.58457e-163	1.2347e-165	-3.8099e-163	3.29162e-163	-5.04103e-163	-1.44081e-163	1.16291e-162	1.66991e-163	0
9.33794e-163	1.67685e-163	-2.23373e-163	-6.98869e-163	-6.05939e-163	-1.67212e-164	6.19374e-163	-1.4075e-163	-9.29709e-163	5.89813e-164	-1.2742e-163	4.49143e-163	-2.30159e-164	-8.1229e-163	-2.6983e-163	3.64436e-163	1.58271e-163	-1.21936e-163	-1.97696e-163	5.27578e-163	4.09815e-163	3.23425e-163	-4.58457e-163	1.2347e-165	-3.8099e-163	3.29162e-163	-5.04103e-163	-1.44081e-163	1.16291e-162	1.66991e-163	0
9.33794e-163	1.67685e-163	-2.23373e-163	-6.98869e-163	-6.05939e-163	-1.67212e-164	6.19374e-163	-1.4075e-163	-9.29709e-163	5.89813e-164	-1.2742e-163	4.49143e-163	-2.30159e-164	-8.1229e-163	-2.6983e-163	3.64436e-163	1.58271e-163	-1.21936e-163	-1.97696e-163	5.27578e-163	4.09815e-163	3.23425e-163	-4.58457e-163	1.2347e-165	-3.8099e-163	3.29162e-163	-5.04103e-163	-1.44081e-163	1.16291e-162	1.66991e-163	0
9.33794e-163	1.67685e-163	-2.23373e-163	-6.98869e-163	-6.05939e-163	-1.67212e-164	6.19374e-163	-1.4075e-163	-9.29709e-163	5.89813e-164	-1.2742e-163	4.49143e-163	-2.30159e-164	-8.1229e-163	-2.6983e-163	3.64436e-163	1.58271e-163	-1.21936e-163	-1.97696e-163	5.27578e-163	4.09815e-163	3.23425e-163	-4.58457e-163	1.2347e-165	-3.8099e-163	3.29162e-163	-5.04103e-163	-1.44081e-163	1.16291e-162	1.66991e-163	0
9.33794e-163	1.67685e-163	-2.23373e-163	-6.98869e-163	-6.05939e-163	-1.67212e-164	6.19374e-163	-1.4075e-163	-9.29709e-163	5.89813e-164	-1.2742e-163	4.49143e-163	-2.30159e-164	-8.1229e-163	-2.6983e-163	3.64436e-163	1.58271e-163	-1.21936e-163	-1.97696e-163	5.27578e-163	4.09815e-163	3.23425e-163	-4.58457e-163	1.2347e-165	-3.8099e-163	3.29162e-163	-5.04103e-163	-1.44081e-163	1.16291e-162	1.66991e-163	0
9.33794e-163	1.67685e-163	-2.23373e-163	-6.98869e-163	-6.05939e-163	-1.67212e-164	6.19374e-163	-1.4075e-163	-9.29709e-163	5.89813e-164	-1.2742e-163	4.49143e-163	-2.30159e-164	-8.1229e-163	-2.6983e-163	3.64436e-163	1.58271e-163	-1.21936e-163	-1.97696e-163	5.27578e-163	4.09815e-163	3.23425e-163	-4.58457e-163	1.2347e-165	-3.8099e-163	3.29162e-163	-5.04103e-163	-1.44081e-163	1.16291e-162	1.66991e-163	0
9.33794e-163	1.67685e-163	-2.23373e-163	-6.98869e-163	-6.05939e-163	-1.67212e-164	6.19374e-163	-1.4075e-163	-9.29709e-163	5.89813e-164	-1.2742e-163	4.49143e-163	-2.30159e-164	-8.1229e-163	-2.6983e-163	3.64436e-163	1.58271e-163	-1.21936e-163	-1.97696e-163	5.27578e-163	4.09815e-163	3.23425e-163	-4.58457e-163	1.2347e-165	-3.8099e-163	3.29162e-163	-5.04103e-163	-1.44081e-163	1.16291e-162	1.66991e-163	0
9.33794e-163	1.67685e-163	-2.23373e-163	-6.98869e-163	-6.05939e-163	-1.67212e-164	6.19374e-163	-1.4075e-163	-9.29709e-163	5.89813e-164	-1.2742e-163	4.49143e-163	-2.30159e-164	-8.1229e-163	-2.6983e-163	3.64436e-163	1.58271e-163	-1.21936e-163	-1.97696e-163	5.27578e-163	4.09815e-163	3.23425e-163	-4.58457e-163	1.2347e-165	-3.8099e-163	3.29162e-163	-5.04103e-163	-1.44081e-163	1.16291e-162	1.66991e-163	0
9.33794e-163	1.67685e-163	-2.23373e-163	-6.98869e-163	-6.05939e-163	-1.67212e-164	6.19374e-163	-1.4075e-163	-9.29709e-163	5.89813e-164	-1.2742e-163	4.49143e-163	-2.30159e-164	-8.1229e-163	-2.6983e-163	3.64436e-163	1.58271e-163	-1.21936e-163	-1.97696e-163	5.27578e-163	4.09815e-163	3.23425e-163	-4.58457e-163	1.2347e-165	-3.8099e-163	3.29162e-163	-5.04103e-163	-1.44081e-163	1.16291e-162	1.66991e-163	0
9.33794e-163	1.67685e-163	-2.23373e-163	-6.98869e-163	-6.05939e-163	-1.67212e-164	6.19374e-163	-1.4075e-163	-9.29709e-163	5.89813e-164	-1.2742e-163	4.49143e-163	-2.30159e-164	-8.1229e-163	-2.6983e-163	3.64436e-163	1.58271e-163	-1.21936e-163	-1.97696e-163	5.27578e-163	4.09815e-163	3.23425e-163	-4.58457e-163	1.2347e-165	-3.8099e-163	3.29162e-163	-5.04103e-163	-1.44081e-163	1.16291e-162	1.66991e-163	0
9.33794e-163	1.67685e-163	-2.23373e-163	-6.98869e-163	-6.05939e-163	-1.67212e-164	6.19374e-163	-1.4075e-163	-9.29709e-163	5.89813e-164	-1.2742e-163	4.49143e-163	-2.30159e-164	-8.1229e-163	-2.6983e-163	3.64436e-163	1.58271e-163	-1.21936e-163	-1.97696e-163	5.27578e-163	4.09815e-163	3.23425e-163	-4.58457e-163	1.2347e-165	-3.8099e-163	3.29162e-163	-5.04103e-163	-1.44081e-163	1.16291e-162	1.66991e-163	0
9.33794e-163	1.67685e-163	-2.23373e-163	-6.98869e-163	-6.05939e-163	-1.67212e-164	6.19374e-163	-1.4075e-163	-9.29709e-163	5.89813e-164	-1.2742e-163	4.49143e-163	-2.30159e-164	-8.1229e-163	-2.6983e-163	3.64436e-163	1.58271e-163	-1.21936e-163	-1.97696e-163	5.27578e-163	4.09815e-163	3.23425e-163	-4.58457e-163	1.2347e-165	-3.8099e-163	3.29162e-163	-5.04103e-163	-1.44081e-163	1.16291e-162	1.66991e-163	0
9.33794e-163	1.67685e-163	-2.23373e-163	-6.98869e-163	-6.05939e-163	-1.67212e-164	6.19374e-163	-1.4075e-163	-9.29709e-163	5.89813e-164	-1.2742e-163	4.49143e-163	-2.30159e-164	-8.1229e-163	-2.6983e-163	3.64436e-163	1.58271e-163	-1.21936e-163	-1.97696e-163	5.27578e-163	4.09815e-163	3.23425e-163	-4.58457e-163	1.2347e-165	-3.8099e-163	3.29162e-163	-5.04103e-163	-1.44081e-163	1.16291e-162	1.66991e-163	0
9.33794e-163	1.67685e-163	-2.23373e-163	-6.98869e-163	-6.05939e-163	-1.67212e-164	6.19374e-163	-1.4075e-163	-9.29709e-163	5.89813e-164	-1.2742e-163	4.49143e-163	-2.30159e-164	-8.1229e-163	-2.6983e-163	3.64436e-163	1.58271e-163	-1.21936e-163	-1.97696e-163	5.27578e-163	4.09815e-163	3.23425e-163	-4.58457e-163	1.2347e-165	-3.8099e-163	3.29162e-163	-5.04103e-163	-1.44081e-163	1.16291e-162	1.66991e-163	0
9.33794e-163	1.67685e-163	-2.23373e-163	-6.98869e-163	-6.05939e-163	-1.67212e-164	6.19374e-163	-1.4075e-163	-9.29709e-163	5.89813e-164	-1.2742e-163	4.49143e-163	-2.30159e-164	-8.1229e-163	-2.6983e-163	3.64436e-163	1.58271e-163	-1.21936e-163	-1.97696e-163	5.27578e-163	4.09815e-163	3.23425e-163	-4.58457e-163	1.2347e-165	-3.8099e-163	3.29162e-163	-5.04103e-163	-1.44081e-163	1.16291e-162	1.66991e-163	0
9.33794e-163	1.67685e-163	-2.23373e-163	-6.98869e-163	-6.05939e-163	-1.67212e-164	6.19374e-163	-1.4075e-163	-9.29709e-163	5.89813e-164	-1.2742e-163	4.49143e-163	-2.30159e-164	-8.1229e-163	-2.6983e-163	3.64436e-163	1.58271e-163	-1.21936e-163	-1.97696e-163	5.27578e-163	4.09815e-163	3.23425e-163	-4.58457e-163	1.2347e-165	-3.8099e-163	3.29162e-163	-5.04103e-163	-1.44081e-163	1.16291e-162	1.66991e-163	0
9.33794e-163	1.67685e-163	-2.23373e-163	-6.98869e-163	-6.05939e-163	-1.67212e-164	6.19374e-163	-1.4075e-163	-9.29709e-163	5.89813e-164	-1.2742e-163	4.49143e-163	-2.30159e-164	-8.1229e-163	-2.6983e-163	3.64436e-163	1.58271e-163	-1.21936e-163	-1.97696e-163	5.27578e-163	4.09815e-163	3.23425e-163	-4.58457e-163	1.2347e-165	-3.8099e-163	3.29162e-163	-5.04103e-163	-1.44081e-163	1.16291e-162	1.66991e-163	0
9.33794e-163	1.67685e-163	-2.23373e-163	-6.98869e-163	-6.05939e-163	-1.67212e-164	6.19374e-163	-1.4075e-163	-9.29709e-163	5.89813e-164	-1.2742e-163	4.49143e-163	-2.30159e-164	-8.1229e-163	-2.6983e-163	3.64436e-163	1.58271e-163	-1.21936e-163	-1.97696e-163	5.27578e-163	4.09815e-163	3.23425e-163	-4.58457e-163	1.2347e-165	-3.8099e-163	3.29162e-163	-5.04103e-163	-1.44081e-163	1.16291e-162	1.66991e-163	0
9.33794e-163	1.67685e-163	-2.23373e-163	-6.98869e-163	-6.05939e-163	-1.67212e-164	6.19374e-163	-1.4075e-163	-9.29709e-163	5.89813e-164	-1.2742e-163	4.49143e-163	-2.30159e-164	-8.1229e-163	-2.6983e-163	3.64436e-163	1.58271e-163	-1.21936e-163	-1.97696e-163	5.27578e-163	4.09815e-163	3.23425e-163	-4.58457e-163	1.2347e-165	-3.8099e-163	3.29162e-163	-5.04103e-163	-1.44081e-163	1.16291e-162	1.66991e-163	0
9.33794e-163	1.67685e-163	-2.23373e-163	-6.98869e-163	-6.05939e-163	-1.67212e-164	6.19374e-163	-1.4075e-163	-9.29709e-163	5.89813e-164	-1.2742e-163	4.49143e-163	-2.30159e-164	-8.1229e-163	-2.6983e-163	3.64436e-163	1.58271e-163	-1.21936e-163	-1.97696e-163	5.27578e-163	4.09815e-163	3.23425e-163	-4.58457e-163	1.2347e-165	-3.8099e-163	3.29162e-163	-5.04103e-163	-1.44081e-163	1.16291e-162	1.66991e-163	0
9.33794e-163	1.67685e-163	-2.23373e-163	-6.98869e-163	-6.05939e-163	-1.67212e-164	6.19374e-163	-1.4075e-163	-9.29709e-163	5.89813e-164	-1.2742e-163	4.49143e-163	-2.30159e-164	-8.1229e-163	-2.6983e-163	3.64436e-163	1.58271e-163	-1.21936e-163	-1.97696e-163	5.27578e-163	4.09815e-163	3.23425e-163	-4.58457e-163	1.2347e-165	-3.8099e-163	3.29162e-163	-5.04103e-163	-1.44081e-163	1.16291e-162	1.66991e-163	0
9.33794e-163	1.67685e-163	-2.23373e-163	-6.98869e-163	-6.05939e-163	-1.67212e-164	6.19374e-163	-1.4075e-163	-9.29709e-163	5.89813e-164	-1.2742e-163	4.49143e-163	-2.30159e-164	-8.1229e-163	-2.6983e-163	3.64436e-163	1.58271e-163	-1.21936e-163	-1.97696e-163	5.27578e-163	4.09815e-163	3.23425e-163	-4.58457e-163	1.2347e-165	-3.8099e-163	3.29162e-163	-5.04103e-163	-1.44081e-163	1.16291e-162	1.66991e-163	0
9.33794e-163	1.67685e-163	-2.23373e-163	-6.98869e-163	-6.05939e-163	-1.67212e-164	6.19374e-163	-1.4075e-163	-9.29709e-163	5.89813e-164	-1.2742e-163	4.49143e-163	-2.30159e-164	-8.1229e-163	-2.6983e-163	3.64436e-163	1.58271e-163	-1.21936e-163	-1.97696e-163	5.27578e-163	4.09815e-163	3.23425e-163	-4.58457e-163	1.2347e-165	-3.8099e-163	3.29162e-163	-5.04103e-163	-1.44081e-163	1.16291e-162	1.66991e-163	0
9.33794e-163	1.67685e-163	-2.23373e-163	-6.98869e-163	-6.05939e-163	-1.67212e-164	6.19374e-163	-1.4075e-163	-9.29709e-163	5.89813e-164	-1.2742e-163	4.49143e-163	-2.30159e-164	-8.1229e-163	-2.6983e-163	3.64436e-163	1.58271e-163	-1.21936e-163	-1.97696e-163	5.27578e-163	4.09815e-163	3.23425e-163	-4.58457e-163	1.2347e-165	-3.8099e-163	3.29162e-163	-5.04103e-163	-1.44081e-163	1.16291e-162	1.66991e-163	0
9.33794e-163	1.67685e-163	-2.23373e-163	-6.98869e-163	-6.05939e-163	-1.67212e-164	6.19374e-163	-1.4075e-163	-9.29709e-163	5.89813e-164	-1.2742e-163	4.49143e-163	-2.30159e-164	-8.1229e-163	-2.6983e-163	3.64436e-163	1.58271e-163	-1.21936e-163	-1.97696e-163	5.27578e-163	4.09815e-163	3.23425e-163	-4.58457e-163	1.2347e-165	-3.8099e-163	3.29162e-163	-5.04103e-163	-1.44081e-163	1.16291e-162	1.66991e-163	0
9.33794e-163	1.67685e-163	-2.23373e-163	-6.98869e-163	-6.05939e-163	-1.67212e-164	6.19374e-163	-1.4075e-163	-9.29709e-163	5.89813e-164	-1.2742e-163	4.49143e-163	-2.30159e-164	-8.1229e-163	-2.6983e-163	3.64436e-163	1.58271e-163	-1.21936e-163	-1.97696e-163	5.27578e-163	4.09815e-163	3.23425e-163	-4.58457e-163	1.2347e-165	-3.8099e-163	3.29162e-163	-5.04103e-163	-1.44081e-163	1.16291e-162	1.66991e-163	0
9.33794e-163	1.67685e-163	-2.23373e-163	-6.98869e-163	-6.05939e-163	-1.67212e-164	6.19374e-163	-1.4075e-163	-9.29709e-163	5.89813e-164	-1.2742e-163	4.49143e-163	-2.30159e-164	-8.1229e-163	-2.6983e-163	3.64436e-163	1.58271e-163	-1.21936e-163	-1.97696e-163	5.27578e-163	4.09815e-163	3.23425e-163	-4.58457e-163	1.2347e-165	-3.8099e-163	3.29162e-163	-5.04103e-163	-1.44081e-163	1.16291e-162	1.66991e-163	0
9.33794e-163	1.67685e-163	-2.23373e-163	-6.98869e-163	-6.05939e-163	-1.67212e-164	6.19374e-163	-1.4075e-163	-9.29709e-163	5.89813e-164	-1.2742e-163	4.49143e-163	-2.30159e-164	-8.1229e-163	-2.6983e-163	3.64436e-163	1.58271e-163	-1.21936e-163	-1.97696e-163	5.27578e-163	4.09815e-163	3.23425e-163	-4.58457e-163	1.2347e-165	-3.8099e-163	3.29162e-163	-5.04103e-163	-1.44081e-163	1.16291e-162	1.66991e-163	0
9.33794e-163	1.67685e-163	-2.23373e-163	-6.98869e-163	-6.05939e-163	-1.67212e-164	6.19374e-163	-1.4075e-163	-9.29709e-163	5.89813e-164	-1.2742e-163	4.49143e-163	-2.30159e-164	-8.1229e-163	-2.6983e-163	3.64436e-163	1.58271e-163	-1.21936e-163	-1.97696e-163	5.27578e-163	4.09815e-163	3.23425e-163	-4.58457e-163	1.2347e-165	-3.8099e-163	3.29162e-163	-5.04103e-163	-1.44081e-163	1.16291e-162	1.66991e-163	0
9.33794e-163	1.67685e-163	-2.23373e-163	-6.98869e-163	-6.05939e-163	-1.67212e-164	6.19374e-163	-1.4075e-163	-9.29709e-163	5.89813e-164	-1.2742e-163	4.49143e-163	-2.30159e-164	-8.1229e-163	-2.6983e-163	3.64436e-163	1.58271e-163	-1.21936e-163	-1.97696e-163	5.27578e-163	4.09815e-163	3.23425e-163	-4.58457e-163	1.2347e-165	-3.8099e-163	3.29162e-163	-5.04103e-163	-1.44081e-163	1.16291e-162	1.66991e-163	0
9.33794e-163	1.67685e-163	-2.23373e-163	-6.98869e-163	-6.05939e-163	-1.67212e-164	6.19374e-163	-1.4075e-163	-9.29709e-163	5.89813e-164	-1.2742e-163	4.49143e-163	-2.30159e-164	-8.1229e-163	-2.6983e-163	3.64436e-163	1.58271e-163	-1.21936e-163	-1.97696e-163	5.27578e-163	4.09815e-163	3.23425e-163	-4.58457e-163	1.2347e-165	-3.8099e-163	3.29162e-163	-5.04103e-163	-1.44081e-163	1.16291e-162	1.66991e-163	0
9.33794e-163	1.67685e-163	-2.23373e-163	-6.98869e-163	-6.05939e-163	-1.67212e-164	6.19374e-163	-1.4075e-163	-9.29709e-163	5.89813e-164	-1.2742e-163	4.49143e-163	-2.30159e-164	-8.1229e-163	-2.6983e-163	3.64436e-163	1.58271e-163	-1.21936e-163	-1.97696e-163	5.27578e-163	4.09815e-163	3.23425e-163	-4.58457e-163	1.2347e-165	-3.8099e-163	3.29162e-163	-5.04103e-163	-1.44081e-163	1.16291e-162	1.66991e-163	0
9.33794e-163	1.67685e-163	-2.23373e-163	-6.98869e-163	-6.05939e-163	-1.67212e-164	6.19374e-163	-1.4075e-163	-9.29709e-163	5.89813e-164	-1.2742e-163	4.49143e-163	-2.30159e-164	-8.1229e-163	-2.6983e-163	3.64436e-163	1.58271e-163	-1.21936e-163	-1.97696e-163	5.27578e-163	4.09815e-163	3.23425e-163	-4.58457e-163	1.2347e-165	-3.8099e-163	3.29162e-163	-5.04103e-163	-1.44081e-163	1.16291e-162	1.66991e-163	0
9.33794e-163	1.67685e-163	-2.23373e-163	-6.98869e-163	-6.05939e-163	-1.67212e-164	6.19374e-163	-1.4075e-163	-9.29709e-163	5.89813e-164	-1.2742e-163	4.49143e-163	-2.30159e-164	-8.1229e-163	-2.6983e-163	3.64436e-163	1.58271e-163	-1.21936e-163	-1.97696e-163	5.27578e-163	4.09815e-163	3.23425e-163	-4.58457e-163	1.2347e-165	-3.8099e-163	3.29162e-163	-5.04103e-163	-1.44081e-163	1.16291e-162	1.66991e-163	0
9.33794e-163	1.67685e-163	-2.23373e-163	-6.98869e-163	-6.05939e-163	-1.67212e-164	6.19374e-163	-1.4075e-163	-9.29709e-163	5.89813e-164	-1.2742e-163	4.49143e-163	-2.30159e-164	-8.1229e-163	-2.6983e-163	3.64436e-163	1.58271e-163	-1.21936e-163	-1.97696e-163	5.27578e-163	4.09815e-163	3.23425e-163	-4.58457e-163	1.2347e-165	-3.8099e-163	3.29162e-163	-5.04103e-163	-1.44081e-163	1.16291e-162	1.66991e-163	0
9.33794e-163	1.67685e-163	-2.23373e-163	-6.98869e-163	-6.05939e-163	-1.67212e-164	6.19374e-163	-1.4075e-163	-9.29709e-163	5.89813e-164	-1.2742e-163	4.49143e-163	-2.30159e-164	-8.1229e-163	-2.6983e-163	3.64436e-163	1.58271e-163	-1.21936e-163	-1.97696e-163	5.27578e-163	4.09815e-163	3.23425e-163	-4.58457e-163	1.2347e-165	-3.8099e-163	3.29162e-163	-5.04103e-163	-1.44081e-163	1.16291e-162	1.66991e-163	0
9.33794e-163	1.67685e-163	-2.23373e-163	-6.98869e-163	-6.05939e-163	-1.67212e-164	6.19374e-163	-1.4075e-163	-9.29709e-163	5.89813e-164	-1.2742e-163	4.49143e-163	-2.30159e-164	-8.1229e-163	-2.6983e-163	3.64436e-163	1.58271e-163	-1.21936e-163	-1.97696e-163	5.27578e-163	4.09815e-163	3.23425e-163	-4.58457e-163	1.2347e-165	-3.8099e-163	3.29162e-163	-5.04103e-163	-1.44081e-163	1.16291e-162	1.66991e-163	0
9.33794e-163	1.67685e-163	-2.23373e-163	-6.98869e-163	-6.05939e-163	-1.67212e-164	6.19374e-163	-1.4075e-163	-9.29709e-163	5.89813e-164	-1.2742e-163	4.49143e-163	-2.30159e-164	-8.1229e-163	-2.6983e-163	3.64436e-163	1.58271e-163	-1.21936e-163	-1.97696e-163	5.27578e-163	4.09815e-163	3.23425e-163	-4.58457e-163	1.2347e-165	-3.8099e-163	3.29162e-163	-5.04103e-163	-1.44081e-163	1.16291e-162	1.66991e-163	0
9.33794e-163	1.67685e-163	-2.23373e-163	-6.98869e-163	-6.05939e-163	-1.67212e-164	6.19374e-163	-1.4075e-163	-9.29709e-163	5.89813e-164	-1.2742e-163	4.49143e-163	-2.30159e-164	-8.1229e-163	-2.6983e-163	3.64436e-163	1.58271e-163	-1.21936e-163	-1.97696e-163	5.27578e-163	4.09815e-163	3.23425e-163	-4.58457e-163	1.2347e-165	-3.8099e-163	3.29162e-163	-5.04103e-163	-1.44081e-163	1.16291e-162	1.66991e-163	0
9.33794e-163	1.67685e-163	-2.23373e-163	-6.98869e-163	-6.05939e-163	-1.67212e-164	6.19374e-163	-1.4075e-163	-9.29709e-163	5.89813e-164	-1.2742e-163	4.49143e-163	-2.30159e-164	-8.1229e-163	-2.6983e-163	3.64436e-163	1.58271e-163	-1.21936e-163	-1.97696e-163	5.27578e-163	4.09815e-163	3.23425e-163	-4.58457e-163	1.2347e-165	-3.8099e-163	3.29162e-163	-5.04103e-163	-1.44081e-163	1.16291e-162	1.66991e-163	0
9.33794e-163	1.67685e-163	-2.23373e-163	-6.98869e-163	-6.05939e-163	-1.67212e-164	6.19374e-163	-1.4075e-163	-9.29709e-163	5.89813e-164	-1.2742e-163	4.49143e-163	-2.30159e-164	-8.1229e-163	-2.6983e-163	3.64436e-163	1.58271e-163	-1.21936e-163	-1.97696e-163	5.27578e-163	4.09815e-163	3.23425e-163	-4.58457e-163	1.2347e-165	-3.8099e-163	3.29162e-163	-5.04103e-163	-1.44081e-163	1.16291e-162	1.66991e-163	0
9.33794e-163	1.67685e-163	-2.23373e-163	-6.98869e-163	-6.05939e-163	-1.67212e-164	6.19374e-163	-1.4075e-163	-9.29709e-163	5.89813e-164	-1.2742e-163	4.49143e-163	-2.30159e-164	-8.1229e-163	-2.6983e-163	3.64436e-163	1.58271e-163	-1.21936e-163	-1.97696e-163	5.27578e-163	4.09815e-163	3.23425e-163	-4.58457e-163	1.2347e-165	-3.8099e-163	3.29162e-163	-5.04103e-163	-1.44081e-163	1.16291e-162	1.66991e-163	0
9.33794e-163	1.67685e-163	-2.23373e-163	-6.98869e-163	-6.05939e-163	-1.67212e-164	6.19374e-163	-1.4075e-163	-9.29709e-163	5.89813e-164	-1.2742e-163	4.49143e-163	-2.30159e-164	-8.1229e-163	-2.6983e-163	3.64436e-163	1.58271e-163	-1.21936e-163	-1.97696e-163	5.27578e-163	4.09815e-163	3.23425e-163	-4.58457e-163	1.2347e-165	-3.8099e-163	3.29162e-163	-5.04103e-163	-1.44081e-163	1.16291e-162	1.66991e-163	0
9.33794e-163	1.67685e-163	-2.23373e-163	-6.98869e-163	-6.05939e-163	-1.67212e-164	6.19374e-163	-1.4075e-163	-9.29709e-163	5.89813e-164	-1.2742e-163	4.49143e-163	-2.30159e-164	-8.1229e-163	-2.6983e-163	3.64436e-163	1.58271e-163	-1.21936e-163	-1.97696e-163	5.27578e-163	4.09815e-163	3.23425e-163	-4.58457e-163	1.2347e-165	-3.8099e-163	3.29162e-163	-5.04103e-163	-1.44081e-163	1.16291e-162	1.66991e-163	0
9.33794e-163	1.67685e-163	-2.23373e-163	-6.98869e-163	-6.05939e-163	-1.67212e-164	6.19374e-163	-1.4075e-163	-9.29709e-163	5.89813e-164	-1.2742e-163	4.49143e-163	-2.30159e-164	-8.1229e-163	-2.6983e-163	3.64436e-163	1.58271e-163	-1.21936e-163	-1.97696e-163	5.27578e-163	4.09815e-163	3.23425e-163	-4.58457e-163	1.2347e-165	-3.8099e-163	3.29162e-163	-5.04103e-163	-1.44081e-163	1.16291e-162	1.66991e-163	0
9.33794e-163	1.67685e-163	-2.23373e-163	-6.98869e-163	-6.05939e-163	-1.67212e-164	6.19374e-163	-1.4075e-163	-9.29709e-163	5.89813e-164	-1.2742e-163	4.49143e-163	-2.30159e-164	-8.1229e-163	-2.6983e-163	3.64436e-163	1.58271e-163	-1.21936e-163	-1.97696e-163	5.27578e-163	4.09815e-163	3.23425e-163	-4.58457e-163	1.2347e-165	-3.8099e-163	3.29162e-163	-5.04103e-163	-1.44081e-163	1.16291e-162	1.66991e-163	0
9.33794e-163	1.67685e-163	-2.23373e-163	-6.98869e-163	-6.05939e-163	-1.67212e-164	6.19374e-163	-1.4075e-163	-9.29709e-163	5.89813e-164	-1.2742e-163	4.49143e-163	-2.30159e-164	-8.1229e-163	-2.6983e-163	3.64436e-163	1.58271e-163	-1.21936e-163	-1.97696e-163	5.27578e-163	4.09815e-163	3.23425e-163	-4.58457e-163	1.2347e-165	-3.8099e-163	3.29162e-163	-5.04103e-163	-1.44081e-163	1.16291e-162	1.66991e-163	0
9.33794e-163	1.67685e-163	-2.23373e-163	-6.98869e-163	-6.05939e-163	-1.67212e-164	6.19374e-163	-1.4075e-163	-9.29709e-163	5.89813e-164	-1.2742e-163	4.49143e-163	-2.30159e-164	-8.1229e-163	-2.6983e-163	3.64436e-163	1.58271e-163	-1.21936e-163	-1.97696e-163	5.27578e-163	4.09815e-163	3.23425e-163	-4.58457e-163	1.2347e-165	-3.8099e-163	3.29162e-163	-5.04103e-163	-1.44081e-163	1.16291e-162	1.66991e-163	0
9.33794e-163	1.67685e-163	-2.23373e-163	-6.98869e-163	-6.05939e-163	-1.67212e-164	6.19374e-163	-1.4075e-163	-9.29709e-163	5.89813e-164	-1.2742e-163	4.49143e-163	-2.30159e-164	-8.1229e-163	-2.6983e-163	3.64436e-163	1.58271e-163	-1.21936e-163	-1.97696e-163	5.27578e-163	4.09815e-163	3.23425e-163	-4.58457e-163	1.2347e-165	-3.8099e-163	3.29162e-163	-5.04103e-163	-1.44081e-163	1.16291e-162	1.66991e-163	0
9.33794e-163	1.67685e-163	-2.23373e-163	-6.98869e-163	-6.05939e-163	-1.67212e-164	6.19374e-163	-1.4075e-163	-9.29709e-163	5.89813e-164	-1.2742e-163	4.49143e-163	-2.30159e-164	-8.1229e-163	-2.6983e-163	3.64436e-163	1.58271e-163	-1.21936e-163	-1.97696e-163	5.27578e-163	4.09815e-163	3.23425e-163	-4.58457e-163	1.2347e-165	-3.8099e-163	3.29162e-163	-5.04103e-163	-1.44081e-163	1.16291e-162	1.66991e-163	0
9.33794e-163	1.67685e-163	-2.23373e-163	-6.98869e-163	-6.05939e-163	-1.67212e-164	6.19374e-163	-1.4075e-163	-9.29709e-163	5.89813e-164	-1.2742e-163	4.49143e-163	-2.30159e-164	-8.1229e-163	-2.6983e-163	3.64436e-163	1.58271e-163	-1.21936e-163	-1.97696e-163	5.27578e-163	4.09815e-163	3.23425e-163	-4.58457e-163	1.2347e-165	-3.8099e-163	3.29162e-163	-5.04103e-163	-1.44081e-163	1.16291e-162	1.66991e-163	0
9.33794e-163	1.67685e-163	-2.23373e-163	-6.98869e-163	-6.05939e-163	-1.67212e-164	6.19374e-163	-1.4075e-163	-9.29709e-163	5.89813e-164	-1.2742e-163	4.49143e-163	-2.30159e-164	-8.1229e-163	-2.6983e-163	3.64436e-163	1.58271e-163	-1.21936e-163	-1.97696e-163	5.27578e-163	4.09815e-163	3.23425e-163	-4.58457e-163	1.2347e-165	-3.8099e-163	3.29162e-163	-5.04103e-163	-1.44081e-163	1.16291e-162	1.66991e-163	0
9.33794e-163	1.67685e-163	-2.23373e-163	-6.98869e-163	-6.05939e-163	-1.67212e-164	6.19374e-163	-1.4075e-163	-9.29709e-163	5.89813e-164	-1.2742e-163	4.49143e-163	-2.30159e-164	-8.1229e-163	-2.6983e-163	3.64436e-163	1.58271e-163	-1.21936e-163	-1.97696e-163	5.27578e-163	4.09815e-163	3.23425e-163	-4.58457e-163	1.2347e-165	-3.8099e-163	3.29162e-163	-5.04103e-163	-1.44081e-163	1.16291e-162	1.66991e-163	0
9.33794e-163	1.67685e-163	-2.23373e-163	-6.98869e-163	-6.05939e-163	-1.67212e-164	6.19374e-163	-1.4075e-163	-9.29709e-163	5.89813e-164	-1.2742e-163	4.49143e-163	-2.30159e-164	-8.1229e-163	-2.6983e-163	3.64436e-163	1.58271e-163	-1.21936e-163	-1.97696e-163	5.27578e-163	4.09815e-163	3.23425e-163	-4.58457e-163	1.2347e-165	-3.8099e-163	3.29162e-163	-5.04103e-163	-1.44081e-163	1.16291e-162	1.66991e-163	0
9.33794e-163	1.67685e-163	-2.23373e-163	-6.98869e-163	-6.05939e-163	-1.67212e-164	6.19374e-163	-1.4075e-163	-9.29709e-163	5.89813e-164	-1.2742e-163	4.49143e-163	-2.30159e-164	-8.1229e-163	-2.6983e-163	3.64436e-163	1.58271e-163	-1.21936e-163	-1.97696e-163	5.27578e-163	4.09815e-163	3.23425e-163	-4.58457e-163	1.2347e-165	-3.8099e-163	3.29162e-163	-5.04103e-163	-1.44081e-163	1.16291e-162	1.66991e-163	0
9.33794e-163	1.67685e-163	-2.23373e-163	-6.98869e-163	-6.05939e-163	-1.67212e-164	6.19374e-163	-1.4075e-163	-9.29709e-163	5.89813e-164	-1.2742e-163	4.49143e-163	-2.30159e-164	-8.1229e-163	-2.6983e-163	3.64436e-163	1.58271e-163	-1.21936e-163	-1.97696e-163	5.27578e-163	4.09815e-163	3.23425e-163	-4.58457e-163	1.2347e-165	-3.8099e-163	3.29162e-163	-5.04103e-163	-1.44081e-163	1.16291e-162	1.66991e-163	0
9.33794e-163	1.67685e-163	-2.23373e-163	-6.98869e-163	-6.05939e-163	-1.67212e-164	6.19374e-163	-1.4075e-163	-9.29709e-163	5.89813e-164	-1.2742e-163	4.49143e-163	-2.30159e-164	-8.1229e-163	-2.6983e-163	3.64436e-163	1.58271e-163	-1.21936e-163	-1.97696e-163	5.27578e-163	4.09815e-163	3.23425e-163	-4.58457e-163	1.2347e-165	-3.8099e-163	3.29162e-163	-5.04103e-163	-1.44081e-163	1.16291e-162	1.66991e-163	0
9.33794e-163	1.67685e-163	-2.23373e-163	-6.98869e-163	-6.05939e-163	-1.67212e-164	6.19374e-163	-1.4075e-163	-9.29709e-163	5.89813e-164	-1.2742e-163	4.49143e-163	-2.30159e-164	-8.1229e-163	-2.6983e-163	3.64436e-163	1.58271e-163	-1.21936e-163	-1.97696e-163	5.27578e-163	4.09815e-163	3.23425e-163	-4.58457e-163	1.2347e-165	-3.8099e-163	3.29162e-163	-5.04103e-163	-1.44081e-163	1.16291e-162	1.66991e-163	0
9.33794e-163	1.67685e-163	-2.23373e-163	-6.98869e-163	-6.05939e-163	-1.67212e-164	6.19374e-163	-1.4075e-163	-9.29709e-163	5.89813e-164	-1.2742e-163	4.49143e-163	-2.30159e-164	-8.1229e-163	-2.6983e-163	3.64436e-163	1.58271e-163	-1.21936e-163	-1.97696e-163	5.27578e-163	4.09815e-163	3.23425e-163	-4.58457e-163	1.2347e-165	-3.8099e-163	3.29162e-163	-5.04103e-163	-1.44081e-163	1.16291e-162	1.66991e-163	0
9.33794e-163	1.67685e-163	-2.23373e-163	-6.98869e-163	-6.05939e-163	-1.67212e-164	6.19374e-163	-1.4075e-163	-9.29709e-163	5.89813e-164	-1.2742e-163	4.49143e-163	-2.30159e-164	-8.1229e-163	-2.6983e-163	3.64436e-163	1.58271e-163	-1.21936e-163	-1.97696e-163	5.27578e-163	4.09815e-163	3.23425e-163	-4.58457e-163	1.2347e-165	-3.8099e-163	3.29162e-163	-5.04103e-163	-1.44081e-163	1.16291e-162	1.66991e-163	0
9.33794e-163	1.67685e-163	-2.23373e-163	-6.98869e-163	-6.05939e-163	-1.67212e-164	6.19374e-163	-1.4075e-163	-9.29709e-163	5.89813e-164	-1.2742e-163	4.49143e-163	-2.30159e-164	-8.1229e-163	-2.6983e-163	3.64436e-163	1.58271e-163	-1.21936e-163	-1.97696e-163	5.27578e-163	4.09815e-163	3.23425e-163	-4.58457e-163	1.2347e-165	-3.8099e-163	3.29162e-163	-5.04103e-163	-1.44081e-163	1.16291e-162	1.66991e-163	0
9.33794e-163	1.67685e-163	-2.23373e-163	-6.98869e-163	-6.05939e-163	-1.67212e-164	6.19374e-163	-1.4075e-163	-9.29709e-163	5.89813e-164	-1.2742e-163	4.49143e-163	-2.30159e-164	-8.1229e-163	-2.6983e-163	3.64436e-163	1.58271e-163	-1.21936e-163	-1.97696e-163	5.27578e-163	4.09815e-163	3.23425e-163	-4.58457e-163	1.2347e-165	-3.8099e-163	3.29162e-163	-5.04103e-163	-1.44081e-163	1.16291e-162	1.66991e-163	0
9.33794e-163	1.67685e-163	-2.23373e-163	-6.98869e-163	-6.05939e-163	-1.67212e-164	6.19374e-163	-1.4075e-163	-9.29709e-163	5.89813e-164	-1.2742e-163	4.49143e-163	-2.30159e-164	-8.1229e-163	-2.6983e-163	3.64436e-163	1.58271e-163	-1.21936e-163	-1.97696e-163	5.27578e-163	4.09815e-163	3.23425e-163	-4.58457e-163	1.2347e-165	-3.8099e-163	3.29162e-163	-5.04103e-163	-1.44081e-163	1.16291e-162	1.66991e-163	0
9.33794e-163	1.67685e-163	-2.23373e-163	-6.98869e-163	-6.05939e-163	-1.67212e-164	6.19374e-163	-1.4075e-163	-9.29709e-163	5.89813e-164	-1.2742e-163	4.49143e-163	-2.30159e-164	-8.1229e-163	-2.6983e-163	3.64436e-163	1.58271e-163	-1.21936e-163	-1.97696e-163	5.27578e-163	4.09815e-163	3.23425e-163	-4.58457e-163	1.2347e-165	-3.8099e-163	3.29162e-163	-5.04103e-163	-1.44081e-163	1.16291e-162	1.66991e-163	0
9.33794e-163	1.67685e-163	-2.23373e-163	-6.98869e-163	-6.05939e-163	-1.67212e-164	6.19374e-163	-1.4075e-163	-9.29709e-163	5.89813e-164	-1.2742e-163	4.49143e-163	-2.30159e-164	-8.1229e-163	-2.6983e-163	3.64436e-163	1.58271e-163	-1.21936e-163	-1.97696e-163	5.27578e-163	4.09815e-163	3.23425e-163	-4.58457e-163	1.2347e-165	-3.8099e-163	3.29162e-163	-5.04103e-163	-1.44081e-163	1.16291e-162	1.66991e-163	0
9.33794e-163	1.67685e-163	-2.23373e-163	-6.98869e-163	-6.05939e-163	-1.67212e-164	6.19374e-163	-1.4075e-163	-9.29709e-163	5.89813e-164	-1.2742e-163	4.49143e-163	-2.30159e-164	-8.1229e-163	-2.6983e-163	3.64436e-163	1.58271e-163	-1.21936e-163	-1.97696e-163	5.27578e-163	4.09815e-163	3.23425e-163	-4.58457e-163	1.2347e-165	-3.8099e-163	3.29162e-163	-5.04103e-163	-1.44081e-163	1.16291e-162	1.66991e-163	0
9.33794e-163	1.67685e-163	-2.23373e-163	-6.98869e-163	-6.05939e-163	-1.67212e-164	6.19374e-163	-1.4075e-163	-9.29709e-163	5.89813e-164	-1.2742e-163	4.49143e-163	-2.30159e-164	-8.1229e-163	-2.6983e-163	3.64436e-163	1.58271e-163	-1.21936e-163	-1.97696e-163	5.27578e-163	4.09815e-163	3.23425e-163	-4.58457e-163	1.2347e-165	-3.8099e-163	3.29162e-163	-5.04103e-163	-1.44081e-163	1.16291e-162	1.66991e-163	0
9.33794e-163	1.67685e-163	-2.23373e-163	-6.98869e-163	-6.05939e-163	-1.67212e-164	6.19374e-163	-1.4075e-163	-9.29709e-163	5.89813e-164	-1.2742e-163	4.49143e-163	-2.30159e-164	-8.1229e-163	-2.6983e-163	3.64436e-163	1.58271e-163	-1.21936e-163	-1.97696e-163	5.27578e-163	4.09815e-163	3.23425e-163	-4.58457e-163	1.2347e-165	-3.8099e-163	3.29162e-163	-5.04103e-163	-1.44081e-163	1.16291e-162	1.66991e-163	0
9.33794e-163	1.67685e-163	-2.23373e-163	-6.98869e-163	-6.05939e-163	-1.67212e-164	6.19374e-163	-1.4075e-163	-9.29709e-163	5.89813e-164	-1.2742e-163	4.49143e-163	-2.30159e-164	-8.1229e-163	-2.6983e-163	3.64436e-163	1.58271e-163	-1.21936e-163	-1.97696e-163	5.27578e-163	4.09815e-163	3.23425e-163	-4.58457e-163	1.2347e-165	-3.8099e-163	3.29162e-163	-5.04103e-163	-1.44081e-163	1.16291e-162	1.66991e-163	0
9.33794e-163	1.67685e-163	-2.23373e-163	-6.98869e-163	-6.05939e-163	-1.67212e-164	6.19374e-163	-1.4075e-163	-9.29709e-163	5.89813e-164	-1.2742e-163	4.49143e-163	-2.30159e-164	-8.1229e-163	-2.6983e-163	3.64436e-163	1.58271e-163	-1.21936e-163	-1.97696e-163	5.27578e-163	4.09815e-163	3.23425e-163	-4.58457e-163	1.2347e-165	-3.8099e-163	3.29162e-163	-5.04103e-163	-1.44081e-163	1.16291e-162	1.66991e-163	0
9.33794e-163	1.67685e-163	-2.23373e-163	-6.98869e-163	-6.05939e-163	-1.67212e-164	6.19374e-163	-1.4075e-163	-9.29709e-163	5.89813e-164	-1.2742e-163	4.49143e-163	-2.30159e-164	-8.1229e-163	-2.6983e-163	3.64436e-163	1.58271e-163	-1.21936e-163	-1.97696e-163	5.27578e-163	4.09815e-163	3.23425e-163	-4.58457e-163	1.2347e-165	-3.8099e-163	3.29162e-163	-5.04103e-163	-1.44081e-163	1.16291e-162	1.66991e-163	0
9.33794e-163	1.67685e-163	-2.23373e-163	-6.98869e-163	-6.05939e-163	-1.67212e-164	6.19374e-163	-1.4075e-163	-9.29709e-163	5.89813e-164	-1.2742e-163	4.49143e-163	-2.30159e-164	-8.1229e-163	-2.6983e-163	3.64436e-163	1.58271e-163	-1.21936e-163	-1.97696e-163	5.27578e-163	4.09815e-163	3.23425e-163	-4.58457e-163	1.2347e-165	-3.8099e-163	3.29162e-163	-5.04103e-163	-1.44081e-163	1.16291e-162	1.66991e-163	0
9.33794e-163	1.67685e-163	-2.23373e-163	-6.98869e-163	-6.05939e-163	-1.67212e-164	6.19374e-163	-1.4075e-163	-9.29709e-163	5.89813e-164	-1.2742e-163	4.49143e-163	-2.30159e-164	-8.1229e-163	-2.6983e-163	3.64436e-163	1.58271e-163	-1.21936e-163	-1.97696e-163	5.27578e-163	4.09815e-163	3.23425e-163	-4.58457e-163	1.2347e-165	-3.8099e-163	3.29162e-163	-5.04103e-163	-1.44081e-163	1.16291e-162	1.66991e-163	0
9.33794e-163	1.67685e-163	-2.23373e-163	-6.98869e-163	-6.05939e-163	-1.67212e-164	6.19374e-163	-1.4075e-163	-9.29709e-163	5.89813e-164	-1.2742e-163	4.49143e-163	-2.30159e-164	-8.1229e-163	-2.6983e-163	3.64436e-163	1.58271e-163	-1.21936e-163	-1.97696e-163	5.27578e-163	4.09815e-163	3.23425e-163	-4.58457e-163	1.2347e-165	-3.8099e-163	3.29162e-163	-5.04103e-163	-1.44081e-163	1.16291e-162	1.66991e-163	0
9.33794e-163	1.67685e-163	-2.23373e-163	-6.98869e-163	-6.05939e-163	-1.67212e-164	6.19374e-163	-1.4075e-163	-9.29709e-163	5.89813e-164	-1.2742e-163	4.49143e-163	-2.30159e-164	-8.1229e-163	-2.6983e-163	3.64436e-163	1.58271e-163	-1.21936e-163	-1.97696e-163	5.27578e-163	4.09815e-163	3.23425e-163	-4.58457e-163	1.2347e-165	-3.8099e-163	3.29162e-163	-5.04103e-163	-1.44081e-163	1.16291e-162	1.66991e-163	0
9.33794e-163	1.67685e-163	-2.23373e-163	-6.98869e-163	-6.05939e-163	-1.67212e-164	6.19374e-163	-1.4075e-163	-9.29709e-163	5.89813e-164	-1.2742e-163	4.49143e-163	-2.30159e-164	-8.1229e-163	-2.6983e-163	3.64436e-163	1.58271e-163	-1.21936e-163	-1.97696e-163	5.27578e-163	4.09815e-163	3.23425e-163	-4.58457e-163	1.2347e-165	-3.8099e-163	3.29162e-163	-5.04103e-163	-1.44081e-163	1.16291e-162	1.66991e-163	0
9.33794e-163	1.67685e-163	-2.23373e-163	-6.98869e-163	-6.05939e-163	-1.67212e-164	6.19374e-163	-1.4075e-163	-9.29709e-163	5.89813e-164	-1.2742e-163	4.49143e-163	-2.30159e-164	-8.1229e-163	-2.6983e-163	3.64436e-163	1.58271e-163	-1.21936e-163	-1.97696e-163	5.27578e-163	4.09815e-163	3.23425e-163	-4.58457e-163	1.2347e-165	-3.8099e-163	3.29162e-163	-5.04103e-163	-1.44081e-163	1.16291e-162	1.66991e-163	0
9.33794e-163	1.67685e-163	-2.23373e-163	-6.98869e-163	-6.05939e-163	-1.67212e-164	6.19374e-163	-1.4075e-163	-9.29709e-163	5.89813e-164	-1.2742e-163	4.49143e-163	-2.30159e-164	-8.1229e-163	-2.6983e-163	3.64436e-163	1.58271e-163	-1.21936e-163	-1.97696e-163	5.27578e-163	4.09815e-163	3.23425e-163	-4.58457e-163	1.2347e-165	-3.8099e-163	3.29162e-163	-5.04103e-163	-1.44081e-163	1.16291e-162	1.66991e-163	0
9.33794e-163	1.67685e-163	-2.23373e-163	-6.98869e-163	-6.05939e-163	-1.67212e-164	6.19374e-163	-1.4075e-163	-9.29709e-163	5.89813e-164	-1.2742e-163	4.49143e-163	-2.30159e-164	-8.1229e-163	-2.6983e-163	3.64436e-163	1.58271e-163	-1.21936e-163	-1.97696e-163	5.27578e-163	4.09815e-163	3.23425e-163	-4.58457e-163	1.2347e-165	-3.8099e-163	3.29162e-163	-5.04103e-163	-1.44081e-163	1.16291e-162	1.66991e-163	0
9.33794e-163	1.67685e-163	-2.23373e-163	-6.98869e-163	-6.05939e-163	-1.67212e-164	6.19374e-163	-1.4075e-163	-9.29709e-163	5.89813e-164	-1.2742e-163	4.49143e-163	-2.30159e-164	-8.1229e-163	-2.6983e-163	3.64436e-163	1.58271e-163	-1.21936e-163	-1.97696e-163	5.27578e-163	4.09815e-163	3.23425e-163	-4.58457e-163	1.2347e-165	-3.8099e-163	3.29162e-163	-5.04103e-163	-1.44081e-163	1.16291e-162	1.66991e-163	0
9.33794e-163	1.67685e-163	-2.23373e-163	-6.98869e-163	-6.05939e-163	-1.67212e-164	6.19374e-163	-1.4075e-163	-9.29709e-163	5.89813e-164	-1.2742e-163	4.49143e-163	-2.30159e-164	-8.1229e-163	-2.6983e-163	3.64436e-163	1.58271e-163	-1.21936e-163	-1.97696e-163	5.27578e-163	4.09815e-163	3.23425e-163	-4.58457e-163	1.2347e-165	-3.8099e-163	3.29162e-163	-5.04103e-163	-1.44081e-163	1.16291e-162	1.66991e-163	0
9.33794e-163	1.67685e-163	-2.23373e-163	-6.98869e-163	-6.05939e-163	-1.67212e-164	6.19374e-163	-1.4075e-163	-9.29709e-163	5.89813e-164	-1.2742e-163	4.49143e-163	-2.30159e-164	-8.1229e-163	-2.6983e-163	3.64436e-163	1.58271e-163	-1.21936e-163	-1.97696e-163	5.27578e-163	4.09815e-163	3.23425e-163	-4.58457e-163	1.2347e-165	-3.8099e-163	3.29162e-163	-5.04103e-163	-1.44081e-163	1.16291e-162	1.66991e-163	0
9.33794e-163	1.67685e-163	-2.23373e-163	-6.98869e-163	-6.05939e-163	-1.67212e-164	6.19374e-163	-1.4075e-163	-9.29709e-163	5.89813e-164	-1.2742e-163	4.49143e-163	-2.30159e-164	-8.1229e-163	-2.6983e-163	3.64436e-163	1.58271e-163	-1.21936e-163	-1.97696e-163	5.27578e-163	4.09815e-163	3.23425e-163	-4.58457e-163	1.2347e-165	-3.8099e-163	3.29162e-163	-5.04103e-163	-1.44081e-163	1.16291e-162	1.66991e-163	0
9.33794e-163	1.67685e-163	-2.23373e-163	-6.98869e-163	-6.05939e-163	-1.67212e-164	6.19374e-163	-1.4075e-163	-9.29709e-163	5.89813e-164	-1.2742e-163	4.49143e-163	-2.30159e-164	-8.1229e-163	-2.6983e-163	3.64436e-163	1.58271e-163	-1.21936e-163	-1.97696e-163	5.27578e-163	4.09815e-163	3.23425e-163	-4.58457e-163	1.2347e-165	-3.8099e-163	3.29162e-163	-5.04103e-163	-1.44081e-163	1.16291e-162	1.66991e-163	0
9.33794e-163	1.67685e-163	-2.23373e-163	-6.98869e-163	-6.05939e-163	-1.67212e-164	6.19374e-163	-1.4075e-163	-9.29709e-163	5.89813e-164	-1.2742e-163	4.49143e-163	-2.30159e-164	-8.1229e-163	-2.6983e-163	3.64436e-163	1.58271e-163	-1.21936e-163	-1.97696e-163	5.27578e-163	4.09815e-163	3.23425e-163	-4.58457e-163	1.2347e-165	-3.8099e-163	3.29162e-163	-5.04103e-163	-1.44081e-163	1.16291e-162	1.66991e-163	0
9.33794e-163	1.67685e-163	-2.23373e-163	-6.98869e-163	-6.05939e-163	-1.67212e-164	6.19374e-163	-1.4075e-163	-9.29709e-163	5.89813e-164	-1.2742e-163	4.49143e-163	-2.30159e-164	-8.1229e-163	-2.6983e-163	3.64436e-163	1.58271e-163	-1.21936e-163	-1.97696e-163	5.27578e-163	4.09815e-163	3.23425e-163	-4.58457e-163	1.2347e-165	-3.8099e-163	3.29162e-163	-5.04103e-163	-1.44081e-163	1.16291e-162	1.66991e-163	0
9.33794e-163	1.67685e-163	-2.23373e-163	-6.98869e-163	-6.05939e-163	-1.67212e-164	6.19374e-163	-1.4075e-163	-9.29709e-163	5.89813e-164	-1.2742e-163	4.49143e-163	-2.30159e-164	-8.1229e-163	-2.6983e-163	3.64436e-163	1.58271e-163	-1.21936e-163	-1.97696e-163	5.27578e-163	4.09815e-163	3.23425e-163	-4.58457e-163	1.2347e-165	-3.8099e-163	3.29162e-163	-5.04103e-163	-1.44081e-163	1.16291e-162	1.66991e-163	0
9.33794e-163	1.67685e-163	-2.23373e-163	-6.98869e-163	-6.05939e-163	-1.67212e-164	6.19374e-163	-1.4075e-163	-9.29709e-163	5.89813e-164	-1.2742e-163	4.49143e-163	-2.30159e-164	-8.1229e-163	-2.6983e-163	3.64436e-163	1.58271e-163	-1.21936e-163	-1.97696e-163	5.27578e-163	4.09815e-163	3.23425e-163	-4.58457e-163	1.2347e-165	-3.8099e-163	3.29162e-163	-5.04103e-163	-1.44081e-163	1.16291e-162	1.66991e-163	0
9.33794e-163	1.67685e-163	-2.23373e-163	-6.98869e-163	-6.05939e-163	-1.67212e-164	6.19374e-163	-1.4075e-163	-9.29709e-163	5.89813e-164	-1.2742e-163	4.49143e-163	-2.30159e-164	-8.1229e-163	-2.6983e-163	3.64436e-163	1.58271e-163	-1.21936e-163	-1.97696e-163	5.27578e-163	4.09815e-163	3.23425e-163	-4.58457e-163	1.2347e-165	-3.8099e-163	3.29162e-163	-5.04103e-163	-1.44081e-163	1.16291e-162	1.66991e-163	0
9.33794e-163	1.67685e-163	-2.23373e-163	-6.98869e-163	-6.05939e-163	-1.67212e-164	6.19374e-163	-1.4075e-163	-9.29709e-163	5.89813e-164	-1.2742e-163	4.49143e-163	-2.30159e-164	-8.1229e-163	-2.6983e-163	3.64436e-163	1.58271e-163	-1.21936e-163	-1.97696e-163	5.27578e-163	4.09815e-163	3.23425e-163	-4.58457e-163	1.2347e-165	-3.8099e-163	3.29162e-163	-5.04103e-163	-1.44081e-163	1.16291e-162	1.66991e-163	0
9.33794e-163	1.67685e-163	-2.23373e-163	-6.98869e-163	-6.05939e-163	-1.67212e-164	6.19374e-163	-1.4075e-163	-9.29709e-163	5.89813e-164	-1.2742e-163	4.49143e-163	-2.30159e-164	-8.1229e-163	-2.6983e-163	3.64436e-163	1.58271e-163	-1.21936e-163	-1.97696e-163	5.27578e-163	4.09815e-163	3.23425e-163	-4.58457e-163	1.2347e-165	-3.8099e-163	3.29162e-163	-5.04103e-163	-1.44081e-163	1.16291e-162	1.66991e-163	0
9.33794e-163	1.67685e-163	-2.23373e-163	-6.98869e-163	-6.05939e-163	-1.67212e-164	6.19374e-163	-1.4075e-163	-9.29709e-163	5.89813e-164	-1.2742e-163	4.49143e-163	-2.30159e-164	-8.1229e-163	-2.6983e-163	3.64436e-163	1.58271e-163	-1.21936e-163	-1.97696e-163	5.27578e-163	4.09815e-163	3.23425e-163	-4.58457e-163	1.2347e-165	-3.8099e-163	3.29162e-163	-5.04103e-163	-1.44081e-163	1.16291e-162	1.66991e-163	0
9.33794e-163	1.67685e-163	-2.23373e-163	-6.98869e-163	-6.05939e-163	-1.67212e-164	6.19374e-163	-1.4075e-163	-9.29709e-163	5.89813e-164	-1.2742e-163	4.49143e-163	-2.30159e-164	-8.1229e-163	-2.6983e-163	3.64436e-163	1.58271e-163	-1.21936e-163	-1.97696e-163	5.27578e-163	4.09815e-163	3.23425e-163	-4.58457e-163	1.2347e-165	-3.8099e-163	3.29162e-163	-5.04103e-163	-1.44081e-163	1.16291e-162	1.66991e-163	0
9.33794e-163	1.67685e-163	-2.23373e-163	-6.98869e-163	-6.05939e-163	-1.67212e-164	6.19374e-163	-1.4075e-163	-9.29709e-163	5.89813e-164	-1.2742e-163	4.49143e-163	-2.30159e-164	-8.1229e-163	-2.6983e-163	3.64436e-163	1.58271e-163	-1.21936e-163	-1.97696e-163	5.27578e-163	4.09815e-163	3.23425e-163	-4.58457e-163	1.2347e-165	-3.8099e-163	3.29162e-163	-5.04103e-163	-1.44081e-163	1.16291e-162	1.66991e-163	0
9.33794e-163	1.67685e-163	-2.23373e-163	-6.98869e-163	-6.05939e-163	-1.67212e-164	6.19374e-163	-1.4075e-163	-9.29709e-163	5.89813e-164	-1.2742e-163	4.49143e-163	-2.30159e-164	-8.1229e-163	-2.6983e-163	3.64436e-163	1.58271e-163	-1.21936e-163	-1.97696e-163	5.27578e-163	4.09815e-163	3.23425e-163	-4.58457e-163	1.2347e-165	-3.8099e-163	3.29162e-163	-5.04103e-163	-1.44081e-163	1.16291e-162	1.66991e-163	0
9.33794e-163	1.67685e-163	-2.23373e-163	-6.98869e-163	-6.05939e-163	-1.67212e-164	6.19374e-163	-1.4075e-163	-9.29709e-163	5.89813e-164	-1.2742e-163	4.49143e-163	-2.30159e-164	-8.1229e-163	-2.6983e-163	3.64436e-163	1.58271e-163	-1.21936e-163	-1.97696e-163	5.27578e-163	4.09815e-163	3.23425e-163	-4.58457e-163	1.2347e-165	-3.8099e-163	3.29162e-163	-5.04103e-163	-1.44081e-163	1.16291e-162	1.66991e-163	0
9.33794e-163	1.67685e-163	-2.23373e-163	-6.98869e-163	-6.05939e-163	-1.67212e-164	6.19374e-163	-1.4075e-163	-9.29709e-163	5.89813e-164	-1.2742e-163	4.49143e-163	-2.30159e-164	-8.1229e-163	-2.6983e-163	3.64436e-163	1.58271e-163	-1.21936e-163	-1.97696e-163	5.27578e-163	4.09815e-163	3.23425e-163	-4.58457e-163	1.2347e-165	-3.8099e-163	3.29162e-163	-5.04103e-163	-1.44081e-163	1.16291e-162	1.66991e-163	0
9.33794e-163	1.67685e-163	-2.23373e-163	-6.98869e-163	-6.05939e-163	-1.67212e-164	6.19374e-163	-1.4075e-163	-9.29709e-163	5.89813e-164	-1.2742e-163	4.49143e-163	-2.30159e-164	-8.1229e-163	-2.6983e-163	3.64436e-163	1.58271e-163	-1.21936e-163	-1.97696e-163	5.27578e-163	4.09815e-163	3.23425e-163	-4.58457e-163	1.2347e-165	-3.8099e-163	3.29162e-163	-5.04103e-163	-1.44081e-163	1.16291e-162	1.66991e-163	0
9.33794e-163	1.67685e-163	-2.23373e-163	-6.98869e-163	-6.05939e-163	-1.67212e-164	6.19374e-163	-1.4075e-163	-9.29709e-163	5.89813e-164	-1.2742e-163	4.49143e-163	-2.30159e-164	-8.1229e-163	-2.6983e-163	3.64436e-163	1.58271e-163	-1.21936e-163	-1.97696e-163	5.27578e-163	4.09815e-163	3.23425e-163	-4.58457e-163	1.2347e-165	-3.8099e-163	3.29162e-163	-5.04103e-163	-1.44081e-163	1.16291e-162	1.66991e-163	0
9.33794e-163	1.67685e-163	-2.23373e-163	-6.98869e-163	-6.05939e-163	-1.67212e-164	6.19374e-163	-1.4075e-163	-9.29709e-163	5.89813e-164	-1.2742e-163	4.49143e-163	-2.30159e-164	-8.1229e-163	-2.6983e-163	3.64436e-163	1.58271e-163	-1.21936e-163	-1.97696e-163	5.27578e-163	4.09815e-163	3.23425e-163	-4.58457e-163	1.2347e-165	-3.8099e-163	3.29162e-163	-5.04103e-163	-1.44081e-163	1.16291e-162	1.66991e-163	0
9.33794e-163	1.67685e-163	-2.23373e-163	-6.98869e-163	-6.05939e-163	-1.67212e-164	6.19374e-163	-1.4075e-163	-9.29709e-163	5.89813e-164	-1.2742e-163	4.49143e-163	-2.30159e-164	-8.1229e-163	-2.6983e-163	3.64436e-163	1.58271e-163	-1.21936e-163	-1.97696e-163	5.27578e-163	4.09815e-163	3.23425e-163	-4.58457e-163	1.2347e-165	-3.8099e-163	3.29162e-163	-5.04103e-163	-1.44081e-163	1.16291e-162	1.66991e-163	0
9.33794e-163	1.67685e-163	-2.23373e-163	-6.98869e-163	-6.05939e-163	-1.67212e-164	6.19374e-163	-1.4075e-163	-9.29709e-163	5.89813e-164	-1.2742e-163	4.49143e-163	-2.30159e-164	-8.1229e-163	-2.6983e-163	3.64436e-163	1.58271e-163	-1.21936e-163	-1.97696e-163	5.27578e-163	4.09815e-163	3.23425e-163	-4.58457e-163	1.2347e-165	-3.8099e-163	3.29162e-163	-5.04103e-163	-1.44081e-163	1.16291e-162	1.66991e-163	0
9.33794e-163	1.67685e-163	-2.23373e-163	-6.98869e-163	-6.05939e-163	-1.67212e-164	6.19374e-163	-1.4075e-163	-9.29709e-163	5.89813e-164	-1.2742e-163	4.49143e-163	-2.30159e-164	-8.1229e-163	-2.6983e-163	3.64436e-163	1.58271e-163	-1.21936e-163	-1.97696e-163	5.27578e-163	4.09815e-163	3.23425e-163	-4.58457e-163	1.2347e-165	-3.8099e-163	3.29162e-163	-5.04103e-163	-1.44081e-163	1.16291e-162	1.66991e-163	0
9.33794e-163	1.67685e-163	-2.23373e-163	-6.98869e-163	-6.05939e-163	-1.67212e-164	6.19374e-163	-1.4075e-163	-9.29709e-163	5.89813e-164	-1.2742e-163	4.49143e-163	-2.30159e-164	-8.1229e-163	-2.6983e-163	3.64436e-163	1.58271e-163	-1.21936e-163	-1.97696e-163	5.27578e-163	4.09815e-163	3.23425e-163	-4.58457e-163	1.2347e-165	-3.8099e-163	3.29162e-163	-5.04103e-163	-1.44081e-163	1.16291e-162	1.66991e-163	0
9.33794e-163	1.67685e-163	-2.23373e-163	-6.98869e-163	-6.05939e-163	-1.67212e-164	6.19374e-163	-1.4075e-163	-9.29709e-163	5.89813e-164	-1.2742e-163	4.49143e-163	-2.30159e-164	-8.1229e-163	-2.6983e-163	3.64436e-163	1.58271e-163	-1.21936e-163	-1.97696e-163	5.27578e-163	4.09815e-163	3.23425e-163	-4.58457e-163	1.2347e-165	-3.8099e-163	3.29162e-163	-5.04103e-163	-1.44081e-163	1.16291e-162	1.66991e-163	0
9.33794e-163	1.67685e-163	-2.23373e-163	-6.98869e-163	-6.05939e-163	-1.67212e-164	6.19374e-163	-1.4075e-163	-9.29709e-163	5.89813e-164	-1.2742e-163	4.49143e-163	-2.30159e-164	-8.1229e-163	-2.6983e-163	3.64436e-163	1.58271e-163	-1.21936e-163	-1.97696e-163	5.27578e-163	4.09815e-163	3.23425e-163	-4.58457e-163	1.2347e-165	-3.8099e-163	3.29162e-163	-5.04103e-163	-1.44081e-163	1.16291e-162	1.66991e-163	0
9.33794e-163	1.67685e-163	-2.23373e-163	-6.98869e-163	-6.05939e-163	-1.67212e-164	6.19374e-163	-1.4075e-163	-9.29709e-163	5.89813e-164	-1.2742e-163	4.49143e-163	-2.30159e-164	-8.1229e-163	-2.6983e-163	3.64436e-163	1.58271e-163	-1.21936e-163	-1.97696e-163	5.27578e-163	4.09815e-163	3.23425e-163	-4.58457e-163	1.2347e-165	-3.8099e-163	3.29162e-163	-5.04103e-163	-1.44081e-163	1.16291e-162	1.66991e-163	0
9.33794e-163	1.67685e-163	-2.23373e-163	-6.98869e-163	-6.05939e-163	-1.67212e-164	6.19374e-163	-1.4075e-163	-9.29709e-163	5.89813e-164	-1.2742e-163	4.49143e-163	-2.30159e-164	-8.1229e-163	-2.6983e-163	3.64436e-163	1.58271e-163	-1.21936e-163	-1.97696e-163	5.27578e-163	4.09815e-163	3.23425e-163	-4.58457e-163	1.2347e-165	-3.8099e-163	3.29162e-163	-5.04103e-163	-1.44081e-163	1.16291e-162	1.66991e-163	0
9.33794e-163	1.67685e-163	-2.23373e-163	-6.98869e-163	-6.05939e-163	-1.67212e-164	6.19374e-163	-1.4075e-163	-9.29709e-163	5.89813e-164	-1.2742e-163	4.49143e-163	-2.30159e-164	-8.1229e-163	-2.6983e-163	3.64436e-163	1.58271e-163	-1.21936e-163	-1.97696e-163	5.27578e-163	4.09815e-163	3.23425e-163	-4.58457e-163	1.2347e-165	-3.8099e-163	3.29162e-163	-5.04103e-163	-1.44081e-163	1.16291e-162	1.66991e-163	0
9.33794e-163	1.67685e-163	-2.23373e-163	-6.98869e-163	-6.05939e-163	-1.67212e-164	6.19374e-163	-1.4075e-163	-9.29709e-163	5.89813e-164	-1.2742e-163	4.49143e-163	-2.30159e-164	-8.1229e-163	-2.6983e-163	3.64436e-163	1.58271e-163	-1.21936e-163	-1.97696e-163	5.27578e-163	4.09815e-163	3.23425e-163	-4.58457e-163	1.2347e-165	-3.8099e-163	3.29162e-163	-5.04103e-163	-1.44081e-163	1.16291e-162	1.66991e-163	0
9.33794e-163	1.67685e-163	-2.23373e-163	-6.98869e-163	-6.05939e-163	-1.67212e-164	6.19374e-163	-1.4075e-163	-9.29709e-163	5.89813e-164	-1.2742e-163	4.49143e-163	-2.30159e-164	-8.1229e-163	-2.6983e-163	3.64436e-163	1.58271e-163	-1.21936e-163	-1.97696e-163	5.27578e-163	4.09815e-163	3.23425e-163	-4.58457e-163	1.2347e-165	-3.8099e-163	3.29162e-163	-5.04103e-163	-1.44081e-163	1.16291e-162	1.66991e-163	0
9.33794e-163	1.67685e-163	-2.23373e-163	-6.98869e-163	-6.05939e-163	-1.67212e-164	6.19374e-163	-1.4075e-163	-9.29709e-163	5.89813e-164	-1.2742e-163	4.49143e-163	-2.30159e-164	-8.1229e-163	-2.6983e-163	3.64436e-163	1.58271e-163	-1.21936e-163	-1.97696e-163	5.27578e-163	4.09815e-163	3.23425e-163	-4.58457e-163	1.2347e-165	-3.8099e-163	3.29162e-163	-5.04103e-163	-1.44081e-163	1.16291e-162	1.66991e-163	0
9.33794e-163	1.67685e-163	-2.23373e-163	-6.98869e-163	-6.05939e-163	-1.67212e-164	6.19374e-163	-1.4075e-163	-9.29709e-163	5.89813e-164	-1.2742e-163	4.49143e-163	-2.30159e-164	-8.1229e-163	-2.6983e-163	3.64436e-163	1.58271e-163	-1.21936e-163	-1.97696e-163	5.27578e-163	4.09815e-163	3.23425e-163	-4.58457e-163	1.2347e-165	-3.8099e-163	3.29162e-163	-5.04103e-163	-1.44081e-163	1.16291e-162	1.66991e-163	0
9.33794e-163	1.67685e-163	-2.23373e-163	-6.98869e-163	-6.05939e-163	-1.67212e-164	6.19374e-163	-1.4075e-163	-9.29709e-163	5.89813e-164	-1.2742e-163	4.49143e-163	-2.30159e-164	-8.1229e-163	-2.6983e-163	3.64436e-163	1.58271e-163	-1.21936e-163	-1.97696e-163	5.27578e-163	4.09815e-163	3.23425e-163	-4.58457e-163	1.2347e-165	-3.8099e-163	3.29162e-163	-5.04103e-163	-1.44081e-163	1.16291e-162	1.66991e-163	0
9.33794e-163	1.67685e-163	-2.23373e-163	-6.98869e-163	-6.05939e-163	-1.67212e-164	6.19374e-163	-1.4075e-163	-9.29709e-163	5.89813e-164	-1.2742e-163	4.49143e-163	-2.30159e-164	-8.1229e-163	-2.6983e-163	3.64436e-163	1.58271e-163	-1.21936e-163	-1.97696e-163	5.27578e-163	4.09815e-163	3.23425e-163	-4.58457e-163	1.2347e-165	-3.8099e-163	3.29162e-163	-5.04103e-163	-1.44081e-163	1.16291e-162	1.66991e-163	0
9.33794e-163	1.67685e-163	-2.23373e-163	-6.98869e-163	-6.05939e-163	-1.67212e-164	6.19374e-163	-1.4075e-163	-9.29709e-163	5.89813e-164	-1.2742e-163	4.49143e-163	-2.30159e-164	-8.1229e-163	-2.6983e-163	3.64436e-163	1.58271e-163	-1.21936e-163	-1.97696e-163	5.27578e-163	4.09815e-163	3.23425e-163	-4.58457e-163	1.2347e-165	-3.8099e-163	3.29162e-163	-5.04103e-163	-1.44081e-163	1.16291e-162	1.66991e-163	0
9.33794e-163	1.67685e-163	-2.23373e-163	-6.98869e-163	-6.05939e-163	-1.67212e-164	6.19374e-163	-1.4075e-163	-9.29709e-163	5.89813e-164	-1.2742e-163	4.49143e-163	-2.30159e-164	-8.1229e-163	-2.6983e-163	3.64436e-163	1.58271e-163	-1.21936e-163	-1.97696e-163	5.27578e-163	4.09815e-163	3.23425e-163	-4.58457e-163	1.2347e-165	-3.8099e-163	3.29162e-163	-5.04103e-163	-1.44081e-163	1.16291e-162	1.66991e-163	0
9.33794e-163	1.67685e-163	-2.23373e-163	-6.98869e-163	-6.05939e-163	-1.67212e-164	6.19374e-163	-1.4075e-163	-9.29709e-163	5.89813e-164	-1.2742e-163	4.49143e-163	-2.30159e-164	-8.1229e-163	-2.6983e-163	3.64436e-163	1.58271e-163	-1.21936e-163	-1.97696e-163	5.27578e-163	4.09815e-163	3.23425e-163	-4.58457e-163	1.2347e-165	-3.8099e-163	3.29162e-163	-5.04103e-163	-1.44081e-163	1.16291e-162	1.66991e-163	0
9.33794e-163	1.67685e-163	-2.23373e-163	-6.98869e-163	-6.05939e-163	-1.67212e-164	6.19374e-163	-1.4075e-163	-9.29709e-163	5.89813e-164	-1.2742e-163	4.49143e-163	-2.30159e-164	-8.1229e-163	-2.6983e-163	3.64436e-163	1.58271e-163	-1.21936e-163	-1.97696e-163	5.27578e-163	4.09815e-163	3.23425e-163	-4.58457e-163	1.2347e-165	-3.8099e-163	3.29162e-163	-5.04103e-163	-1.44081e-163	1.16291e-162	1.66991e-163	0
9.33794e-163	1.67685e-163	-2.23373e-163	-6.98869e-163	-6.05939e-163	-1.67212e-164	6.19374e-163	-1.4075e-163	-9.29709e-163	5.89813e-164	-1.2742e-163	4.49143e-163	-2.30159e-164	-8.1229e-163	-2.6983e-163	3.64436e-163	1.58271e-163	-1.21936e-163	-1.97696e-163	5.27578e-163	4.09815e-163	3.23425e-163	-4.58457e-163	1.2347e-165	-3.8099e-163	3.29162e-163	-5.04103e-163	-1.44081e-163	1.16291e-162	1.66991e-163	0
9.33794e-163	1.67685e-163	-2.23373e-163	-6.98869e-163	-6.05939e-163	-1.67212e-164	6.19374e-163	-1.4075e-163	-9.29709e-163	5.89813e-164	-1.2742e-163	4.49143e-163	-2.30159e-164	-8.1229e-163	-2.6983e-163	3.64436e-163	1.58271e-163	-1.21936e-163	-1.97696e-163	5.27578e-163	4.09815e-163	3.23425e-163	-4.58457e-163	1.2347e-165	-3.8099e-163	3.29162e-163	-5.04103e-163	-1.44081e-163	1.16291e-162	1.66991e-163	0
9.33794e-163	1.67685e-163	-2.23373e-163	-6.98869e-163	-6.05939e-163	-1.67212e-164	6.19374e-163	-1.4075e-163	-9.29709e-163	5.89813e-164	-1.2742e-163	4.49143e-163	-2.30159e-164	-8.1229e-163	-2.6983e-163	3.64436e-163	1.58271e-163	-1.21936e-163	-1.97696e-163	5.27578e-163	4.09815e-163	3.23425e-163	-4.58457e-163	1.2347e-165	-3.8099e-163	3.29162e-163	-5.04103e-163	-1.44081e-163	1.16291e-162	1.66991e-163	0
9.33794e-163	1.67685e-163	-2.23373e-163	-6.98869e-163	-6.05939e-163	-1.67212e-164	6.19374e-163	-1.4075e-163	-9.29709e-163	5.89813e-164	-1.2742e-163	4.49143e-163	-2.30159e-164	-8.1229e-163	-2.6983e-163	3.64436e-163	1.58271e-163	-1.21936e-163	-1.97696e-163	5.27578e-163	4.09815e-163	3.23425e-163	-4.58457e-163	1.2347e-165	-3.8099e-163	3.29162e-163	-5.04103e-163	-1.44081e-163	1.16291e-162	1.66991e-163	0
9.33794e-163	1.67685e-163	-2.23373e-163	-6.98869e-163	-6.05939e-163	-1.67212e-164	6.19374e-163	-1.4075e-163	-9.29709e-163	5.89813e-164	-1.2742e-163	4.49143e-163	-2.30159e-164	-8.1229e-163	-2.6983e-163	3.64436e-163	1.58271e-163	-1.21936e-163	-1.97696e-163	5.27578e-163	4.09815e-163	3.23425e-163	-4.58457e-163	1.2347e-165	-3.8099e-163	3.29162e-163	-5.04103e-163	-1.44081e-163	1.16291e-162	1.66991e-163	0
9.33794e-163	1.67685e-163	-2.23373e-163	-6.98869e-163	-6.05939e-163	-1.67212e-164	6.19374e-163	-1.4075e-163	-9.29709e-163	5.89813e-164	-1.2742e-163	4.49143e-163	-2.30159e-164	-8.1229e-163	-2.6983e-163	3.64436e-163	1.58271e-163	-1.21936e-163	-1.97696e-163	5.27578e-163	4.09815e-163	3.23425e-163	-4.58457e-163	1.2347e-165	-3.8099e-163	3.29162e-163	-5.04103e-163	-1.44081e-163	1.16291e-162	1.66991e-163	0
9.33794e-163	1.67685e-163	-2.23373e-163	-6.98869e-163	-6.05939e-163	-1.67212e-164	6.19374e-163	-1.4075e-163	-9.29709e-163	5.89813e-164	-1.2742e-163	4.49143e-163	-2.30159e-164	-8.1229e-163	-2.6983e-163	3.64436e-163	1.58271e-163	-1.21936e-163	-1.97696e-163	5.27578e-163	4.09815e-163	3.23425e-163	-4.58457e-163	1.2347e-165	-3.8099e-163	3.29162e-163	-5.04103e-163	-1.44081e-163	1.16291e-162	1.66991e-163	0
9.33794e-163	1.67685e-163	-2.23373e-163	-6.98869e-163	-6.05939e-163	-1.67212e-164	6.19374e-163	-1.4075e-163	-9.29709e-163	5.89813e-164	-1.2742e-163	4.49143e-163	-2.30159e-164	-8.1229e-163	-2.6983e-163	3.64436e-163	1.58271e-163	-1.21936e-163	-1.97696e-163	5.27578e-163	4.09815e-163	3.23425e-163	-4.58457e-163	1.2347e-165	-3.8099e-163	3.29162e-163	-5.04103e-163	-1.44081e-163	1.16291e-162	1.66991e-163	0
9.33794e-163	1.67685e-163	-2.23373e-163	-6.98869e-163	-6.05939e-163	-1.67212e-164	6.19374e-163	-1.4075e-163	-9.29709e-163	5.89813e-164	-1.2742e-163	4.49143e-163	-2.30159e-164	-8.1229e-163	-2.6983e-163	3.64436e-163	1.58271e-163	-1.21936e-163	-1.97696e-163	5.27578e-163	4.09815e-163	3.23425e-163	-4.58457e-163	1.2347e-165	-3.8099e-163	3.29162e-163	-5.04103e-163	-1.44081e-163	1.16291e-162	1.66991e-163	0
9.33794e-163	1.67685e-163	-2.23373e-163	-6.98869e-163	-6.05939e-163	-1.67212e-164	6.19374e-163	-1.4075e-163	-9.29709e-163	5.89813e-164	-1.2742e-163	4.49143e-163	-2.30159e-164	-8.1229e-163	-2.6983e-163	3.64436e-163	1.58271e-163	-1.21936e-163	-1.97696e-163	5.27578e-163	4.09815e-163	3.23425e-163	-4.58457e-163	1.2347e-165	-3.8099e-163	3.29162e-163	-5.04103e-163	-1.44081e-163	1.16291e-162	1.66991e-163	0
9.33794e-163	1.67685e-163	-2.23373e-163	-6.98869e-163	-6.05939e-163	-1.67212e-164	6.19374e-163	-1.4075e-163	-9.29709e-163	5.89813e-164	-1.2742e-163	4.49143e-163	-2.30159e-164	-8.1229e-163	-2.6983e-163	3.64436e-163	1.58271e-163	-1.21936e-163	-1.97696e-163	5.27578e-163	4.09815e-163	3.23425e-163	-4.58457e-163	1.2347e-165	-3.8099e-163	3.29162e-163	-5.04103e-163	-1.44081e-163	1.16291e-162	1.66991e-163	0
9.33794e-163	1.67685e-163	-2.23373e-163	-6.98869e-163	-6.05939e-163	-1.67212e-164	6.19374e-163	-1.4075e-163	-9.29709e-163	5.89813e-164	-1.2742e-163	4.49143e-163	-2.30159e-164	-8.1229e-163	-2.6983e-163	3.64436e-163	1.58271e-163	-1.21936e-163	-1.97696e-163	5.27578e-163	4.09815e-163	3.23425e-163	-4.58457e-163	1.2347e-165	-3.8099e-163	3.29162e-163	-5.04103e-163	-1.44081e-163	1.16291e-162	1.66991e-163	0
9.33794e-163	1.67685e-163	-2.23373e-163	-6.98869e-163	-6.05939e-163	-1.67212e-164	6.19374e-163	-1.4075e-163	-9.29709e-163	5.89813e-164	-1.2742e-163	4.49143e-163	-2.30159e-164	-8.1229e-163	-2.6983e-163	3.64436e-163	1.58271e-163	-1.21936e-163	-1.97696e-163	5.27578e-163	4.09815e-163	3.23425e-163	-4.58457e-163	1.2347e-165	-3.8099e-163	3.29162e-163	-5.04103e-163	-1.44081e-163	1.16291e-162	1.66991e-163	0
9.33794e-163	1.67685e-163	-2.23373e-163	-6.98869e-163	-6.05939e-163	-1.67212e-164	6.19374e-163	-1.4075e-163	-9.29709e-163	5.89813e-164	-1.2742e-163	4.49143e-163	-2.30159e-164	-8.1229e-163	-2.6983e-163	3.64436e-163	1.58271e-163	-1.21936e-163	-1.97696e-163	5.27578e-163	4.09815e-163	3.23425e-163	-4.58457e-163	1.2347e-165	-3.8099e-163	3.29162e-163	-5.04103e-163	-1.44081e-163	1.16291e-162	1.66991e-163	0
9.33794e-163	1.67685e-163	-2.23373e-163	-6.98869e-163	-6.05939e-163	-1.67212e-164	6.19374e-163	-1.4075e-163	-9.29709e-163	5.89813e-164	-1.2742e-163	4.49143e-163	-2.30159e-164	-8.1229e-163	-2.6983e-163	3.64436e-163	1.58271e-163	-1.21936e-163	-1.97696e-163	5.27578e-163	4.09815e-163	3.23425e-163	-4.58457e-163	1.2347e-165	-3.8099e-163	3.29162e-163	-5.04103e-163	-1.44081e-163	1.16291e-162	1.66991e-163	0
9.33794e-163	1.67685e-163	-2.23373e-163	-6.98869e-163	-6.05939e-163	-1.67212e-164	6.19374e-163	-1.4075e-163	-9.29709e-163	5.89813e-164	-1.2742e-163	4.49143e-163	-2.30159e-164	-8.1229e-163	-2.6983e-163	3.64436e-163	1.58271e-163	-1.21936e-163	-1.97696e-163	5.27578e-163	4.09815e-163	3.23425e-163	-4.58457e-163	1.2347e-165	-3.8099e-163	3.29162e-163	-5.04103e-163	-1.44081e-163	1.16291e-162	1.66991e-163	0
9.33794e-163	1.67685e-163	-2.23373e-163	-6.98869e-163	-6.05939e-163	-1.67212e-164	6.19374e-163	-1.4075e-163	-9.29709e-163	5.89813e-164	-1.2742e-163	4.49143e-163	-2.30159e-164	-8.1229e-163	-2.6983e-163	3.64436e-163	1.58271e-163	-1.21936e-163	-1.97696e-163	5.27578e-163	4.09815e-163	3.23425e-163	-4.58457e-163	1.2347e-165	-3.8099e-163	3.29162e-163	-5.04103e-163	-1.44081e-163	1.16291e-162	1.66991e-163	0
9.33794e-163	1.67685e-163	-2.23373e-163	-6.98869e-163	-6.05939e-163	-1.67212e-164	6.19374e-163	-1.4075e-163	-9.29709e-163	5.89813e-164	-1.2742e-163	4.49143e-163	-2.30159e-164	-8.1229e-163	-2.6983e-163	3.64436e-163	1.58271e-163	-1.21936e-163	-1.97696e-163	5.27578e-163	4.09815e-163	3.23425e-163	-4.58457e-163	1.2347e-165	-3.8099e-163	3.29162e-163	-5.04103e-163	-1.44081e-163	1.16291e-162	1.66991e-163	0
9.33794e-163	1.67685e-163	-2.23373e-163	-6.98869e-163	-6.05939e-163	-1.67212e-164	6.19374e-163	-1.4075e-163	-9.29709e-163	5.89813e-164	-1.2742e-163	4.49143e-163	-2.30159e-164	-8.1229e-163	-2.6983e-163	3.64436e-163	1.58271e-163	-1.21936e-163	-1.97696e-163	5.27578e-163	4.09815e-163	3.23425e-163	-4.58457e-163	1.2347e-165	-3.8099e-163	3.29162e-163	-5.04103e-163	-1.44081e-163	1.16291e-162	1.66991e-163	0
9.33794e-163	1.67685e-163	-2.23373e-163	-6.98869e-163	-6.05939e-163	-1.67212e-164	6.19374e-163	-1.4075e-163	-9.29709e-163	5.89813e-164	-1.2742e-163	4.49143e-163	-2.30159e-164	-8.1229e-163	-2.6983e-163	3.64436e-163	1.58271e-163	-1.21936e-163	-1.97696e-163	5.27578e-163	4.09815e-163	3.23425e-163	-4.58457e-163	1.2347e-165	-3.8099e-163	3.29162e-163	-5.04103e-163	-1.44081e-163	1.16291e-162	1.66991e-163	0
9.33794e-163	1.67685e-163	-2.23373e-163	-6.98869e-163	-6.05939e-163	-1.67212e-164	6.19374e-163	-1.4075e-163	-9.29709e-163	5.89813e-164	-1.2742e-163	4.49143e-163	-2.30159e-164	-8.1229e-163	-2.6983e-163	3.64436e-163	1.58271e-163	-1.21936e-163	-1.97696e-163	5.27578e-163	4.09815e-163	3.23425e-163	-4.58457e-163	1.2347e-165	-3.8099e-163	3.29162e-163	-5.04103e-163	-1.44081e-163	1.16291e-162	1.66991e-163	0
9.33794e-163	1.67685e-163	-2.23373e-163	-6.98869e-163	-6.05939e-163	-1.67212e-164	6.19374e-163	-1.4075e-163	-9.29709e-163	5.89813e-164	-1.2742e-163	4.49143e-163	-2.30159e-164	-8.1229e-163	-2.6983e-163	3.64436e-163	1.58271e-163	-1.21936e-163	-1.97696e-163	5.27578e-163	4.09815e-163	3.23425e-163	-4.58457e-163	1.2347e-165	-3.8099e-163	3.29162e-163	-5.04103e-163	-1.44081e-163	1.16291e-162	1.66991e-163	0
9.33794e-163	1.67685e-163	-2.23373e-163	-6.98869e-163	-6.05939e-163	-1.67212e-164	6.19374e-163	-1.4075e-163	-9.29709e-163	5.89813e-164	-1.2742e-163	4.49143e-163	-2.30159e-164	-8.1229e-163	-2.6983e-163	3.64436e-163	1.58271e-163	-1.21936e-163	-1.97696e-163	5.27578e-163	4.09815e-163	3.23425e-163	-4.58457e-163	1.2347e-165	-3.8099e-163	3.29162e-163	-5.04103e-163	-1.44081e-163	1.16291e-162	1.66991e-163	0
9.33794e-163	1.67685e-163	-2.23373e-163	-6.98869e-163	-6.05939e-163	-1.67212e-164	6.19374e-163	-1.4075e-163	-9.29709e-163	5.89813e-164	-1.2742e-163	4.49143e-163	-2.30159e-164	-8.1229e-163	-2.6983e-163	3.64436e-163	1.58271e-163	-1.21936e-163	-1.97696e-163	5.27578e-163	4.09815e-163	3.23425e-163	-4.58457e-163	1.2347e-165	-3.8099e-163	3.29162e-163	-5.04103e-163	-1.44081e-163	1.16291e-162	1.66991e-163	0
9.33794e-163	1.67685e-163	-2.23373e-163	-6.98869e-163	-6.05939e-163	-1.67212e-164	6.19374e-163	-1.4075e-163	-9.29709e-163	5.89813e-164	-1.2742e-163	4.49143e-163	-2.30159e-164	-8.1229e-163	-2.6983e-163	3.64436e-163	1.58271e-163	-1.21936e-163	-1.97696e-163	5.27578e-163	4.09815e-163	3.23425e-163	-4.58457e-163	1.2347e-165	-3.8099e-163	3.29162e-163	-5.04103e-163	-1.44081e-163	1.16291e-162	1.66991e-163	0
9.33794e-163	1.67685e-163	-2.23373e-163	-6.98869e-163	-6.05939e-163	-1.67212e-164	6.19374e-163	-1.4075e-163	-9.29709e-163	5.89813e-164	-1.2742e-163	4.49143e-163	-2.30159e-164	-8.1229e-163	-2.6983e-163	3.64436e-163	1.58271e-163	-1.21936e-163	-1.97696e-163	5.27578e-163	4.09815e-163	3.23425e-163	-4.58457e-163	1.2347e-165	-3.8099e-163	3.29162e-163	-5.04103e-163	-1.44081e-163	1.16291e-162	1.66991e-163	0
9.33794e-163	1.67685e-163	-2.23373e-163	-6.98869e-163	-6.05939e-163	-1.67212e-164	6.19374e-163	-1.4075e-163	-9.29709e-163	5.89813e-164	-1.2742e-163	4.49143e-163	-2.30159e-164	-8.1229e-163	-2.6983e-163	3.64436e-163	1.58271e-163	-1.21936e-163	-1.97696e-163	5.27578e-163	4.09815e-163	3.23425e-163	-4.58457e-163	1.2347e-165	-3.8099e-163	3.29162e-163	-5.04103e-163	-1.44081e-163	1.16291e-162	1.66991e-163	0
9.33794e-163	1.67685e-163	-2.23373e-163	-6.98869e-163	-6.05939e-163	-1.67212e-164	6.19374e-163	-1.4075e-163	-9.29709e-163	5.89813e-164	-1.2742e-163	4.49143e-163	-2.30159e-164	-8.1229e-163	-2.6983e-163	3.64436e-163	1.58271e-163	-1.21936e-163	-1.97696e-163	5.27578e-163	4.09815e-163	3.23425e-163	-4.58457e-163	1.2347e-165	-3.8099e-163	3.29162e-163	-5.04103e-163	-1.44081e-163	1.16291e-162	1.66991e-163	0
9.33794e-163	1.67685e-163	-2.23373e-163	-6.98869e-163	-6.05939e-163	-1.67212e-164	6.19374e-163	-1.4075e-163	-9.29709e-163	5.89813e-164	-1.2742e-163	4.49143e-163	-2.30159e-164	-8.1229e-163	-2.6983e-163	3.64436e-163	1.58271e-163	-1.21936e-163	-1.97696e-163	5.27578e-163	4.09815e-163	3.23425e-163	-4.58457e-163	1.2347e-165	-3.8099e-163	3.29162e-163	-5.04103e-163	-1.44081e-163	1.16291e-162	1.66991e-163	0
9.33794e-163	1.67685e-163	-2.23373e-163	-6.98869e-163	-6.05939e-163	-1.67212e-164	6.19374e-163	-1.4075e-163	-9.29709e-163	5.89813e-164	-1.2742e-163	4.49143e-163	-2.30159e-164	-8.1229e-163	-2.6983e-163	3.64436e-163	1.58271e-163	-1.21936e-163	-1.97696e-163	5.27578e-163	4.09815e-163	3.23425e-163	-4.58457e-163	1.2347e-165	-3.8099e-163	3.29162e-163	-5.04103e-163	-1.44081e-163	1.16291e-162	1.66991e-163	0
9.33794e-163	1.67685e-163	-2.23373e-163	-6.98869e-163	-6.05939e-163	-1.67212e-164	6.19374e-163	-1.4075e-163	-9.29709e-163	5.89813e-164	-1.2742e-163	4.49143e-163	-2.30159e-164	-8.1229e-163	-2.6983e-163	3.64436e-163	1.58271e-163	-1.21936e-163	-1.97696e-163	5.27578e-163	4.09815e-163	3.23425e-163	-4.58457e-163	1.2347e-165	-3.8099e-163	3.29162e-163	-5.04103e-163	-1.44081e-163	1.16291e-162	1.66991e-163	0
9.33794e-163	1.67685e-163	-2.23373e-163	-6.98869e-163	-6.05939e-163	-1.67212e-164	6.19374e-163	-1.4075e-163	-9.29709e-163	5.89813e-164	-1.2742e-163	4.49143e-163	-2.30159e-164	-8.1229e-163	-2.6983e-163	3.64436e-163	1.58271e-163	-1.21936e-163	-1.97696e-163	5.27578e-163	4.09815e-163	3.23425e-163	-4.58457e-163	1.2347e-165	-3.8099e-163	3.29162e-163	-5.04103e-163	-1.44081e-163	1.16291e-162	1.66991e-163	0
9.33794e-163	1.67685e-163	-2.23373e-163	-6.98869e-163	-6.05939e-163	-1.67212e-164	6.19374e-163	-1.4075e-163	-9.29709e-163	5.89813e-164	-1.2742e-163	4.49143e-163	-2.30159e-164	-8.1229e-163	-2.6983e-163	3.64436e-163	1.58271e-163	-1.21936e-163	-1.97696e-163	5.27578e-163	4.09815e-163	3.23425e-163	-4.58457e-163	1.2347e-165	-3.8099e-163	3.29162e-163	-5.04103e-163	-1.44081e-163	1.16291e-162	1.66991e-163	0
9.33794e-163	1.67685e-163	-2.23373e-163	-6.98869e-163	-6.05939e-163	-1.67212e-164	6.19374e-163	-1.4075e-163	-9.29709e-163	5.89813e-164	-1.2742e-163	4.49143e-163	-2.30159e-164	-8.1229e-163	-2.6983e-163	3.64436e-163	1.58271e-163	-1.21936e-163	-1.97696e-163	5.27578e-163	4.09815e-163	3.23425e-163	-4.58457e-163	1.2347e-165	-3.8099e-163	3.29162e-163	-5.04103e-163	-1.44081e-163	1.16291e-162	1.66991e-163	0
9.33794e-163	1.67685e-163	-2.23373e-163	-6.98869e-163	-6.05939e-163	-1.67212e-164	6.19374e-163	-1.4075e-163	-9.29709e-163	5.89813e-164	-1.2742e-163	4.49143e-163	-2.30159e-164	-8.1229e-163	-2.6983e-163	3.64436e-163	1.58271e-163	-1.21936e-163	-1.97696e-163	5.27578e-163	4.09815e-163	3.23425e-163	-4.58457e-163	1.2347e-165	-3.8099e-163	3.29162e-163	-5.04103e-163	-1.44081e-163	1.16291e-162	1.66991e-163	0
9.33794e-163	1.67685e-163	-2.23373e-163	-6.98869e-163	-6.05939e-163	-1.67212e-164	6.19374e-163	-1.4075e-163	-9.29709e-163	5.89813e-164	-1.2742e-163	4.49143e-163	-2.30159e-164	-8.1229e-163	-2.6983e-163	3.64436e-163	1.58271e-163	-1.21936e-163	-1.97696e-163	5.27578e-163	4.09815e-163	3.23425e-163	-4.58457e-163	1.2347e-165	-3.8099e-163	3.29162e-163	-5.04103e-163	-1.44081e-163	1.16291e-162	1.66991e-163	0
9.33794e-163	1.67685e-163	-2.23373e-163	-6.98869e-163	-6.05939e-163	-1.67212e-164	6.19374e-163	-1.4075e-163	-9.29709e-163	5.89813e-164	-1.2742e-163	4.49143e-163	-2.30159e-164	-8.1229e-163	-2.6983e-163	3.64436e-163	1.58271e-163	-1.21936e-163	-1.97696e-163	5.27578e-163	4.09815e-163	3.23425e-163	-4.58457e-163	1.2347e-165	-3.8099e-163	3.29162e-163	-5.04103e-163	-1.44081e-163	1.16291e-162	1.66991e-163	0
9.33794e-163	1.67685e-163	-2.23373e-163	-6.98869e-163	-6.05939e-163	-1.67212e-164	6.19374e-163	-1.4075e-163	-9.29709e-163	5.89813e-164	-1.2742e-163	4.49143e-163	-2.30159e-164	-8.1229e-163	-2.6983e-163	3.64436e-163	1.58271e-163	-1.21936e-163	-1.97696e-163	5.27578e-163	4.09815e-163	3.23425e-163	-4.58457e-163	1.2347e-165	-3.8099e-163	3.29162e-163	-5.04103e-163	-1.44081e-163	1.16291e-162	1.66991e-163	0
9.33794e-163	1.67685e-163	-2.23373e-163	-6.98869e-163	-6.05939e-163	-1.67212e-164	6.19374e-163	-1.4075e-163	-9.29709e-163	5.89813e-164	-1.2742e-163	4.49143e-163	-2.30159e-164	-8.1229e-163	-2.6983e-163	3.64436e-163	1.58271e-163	-1.21936e-163	-1.97696e-163	5.27578e-163	4.09815e-163	3.23425e-163	-4.58457e-163	1.2347e-165	-3.8099e-163	3.29162e-163	-5.04103e-163	-1.44081e-163	1.16291e-162	1.66991e-163	0
9.33794e-163	1.67685e-163	-2.23373e-163	-6.98869e-163	-6.05939e-163	-1.67212e-164	6.19374e-163	-1.4075e-163	-9.29709e-163	5.89813e-164	-1.2742e-163	4.49143e-163	-2.30159e-164	-8.1229e-163	-2.6983e-163	3.64436e-163	1.58271e-163	-1.21936e-163	-1.97696e-163	5.27578e-163	4.09815e-163	3.23425e-163	-4.58457e-163	1.2347e-165	-3.8099e-163	3.29162e-163	-5.04103e-163	-1.44081e-163	1.16291e-162	1.66991e-163	0
9.33794e-163	1.67685e-163	-2.23373e-163	-6.98869e-163	-6.05939e-163	-1.67212e-164	6.19374e-163	-1.4075e-163	-9.29709e-163	5.89813e-164	-1.2742e-163	4.49143e-163	-2.30159e-164	-8.1229e-163	-2.6983e-163	3.64436e-163	1.58271e-163	-1.21936e-163	-1.97696e-163	5.27578e-163	4.09815e-163	3.23425e-163	-4.58457e-163	1.2347e-165	-3.8099e-163	3.29162e-163	-5.04103e-163	-1.44081e-163	1.16291e-162	1.66991e-163	0
9.33794e-163	1.67685e-163	-2.23373e-163	-6.98869e-163	-6.05939e-163	-1.67212e-164	6.19374e-163	-1.4075e-163	-9.29709e-163	5.89813e-164	-1.2742e-163	4.49143e-163	-2.30159e-164	-8.1229e-163	-2.6983e-163	3.64436e-163	1.58271e-163	-1.21936e-163	-1.97696e-163	5.27578e-163	4.09815e-163	3.23425e-163	-4.58457e-163	1.2347e-165	-3.8099e-163	3.29162e-163	-5.04103e-163	-1.44081e-163	1.16291e-162	1.66991e-163	0
9.33794e-163	1.67685e-163	-2.23373e-163	-6.98869e-163	-6.05939e-163	-1.67212e-164	6.19374e-163	-1.4075e-163	-9.29709e-163	5.89813e-164	-1.2742e-163	4.49143e-163	-2.30159e-164	-8.1229e-163	-2.6983e-163	3.64436e-163	1.58271e-163	-1.21936e-163	-1.97696e-163	5.27578e-163	4.09815e-163	3.23425e-163	-4.58457e-163	1.2347e-165	-3.8099e-163	3.29162e-163	-5.04103e-163	-1.44081e-163	1.16291e-162	1.66991e-163	0
9.33794e-163	1.67685e-163	-2.23373e-163	-6.98869e-163	-6.05939e-163	-1.67212e-164	6.19374e-163	-1.4075e-163	-9.29709e-163	5.89813e-164	-1.2742e-163	4.49143e-163	-2.30159e-164	-8.1229e-163	-2.6983e-163	3.64436e-163	1.58271e-163	-1.21936e-163	-1.97696e-163	5.27578e-163	4.09815e-163	3.23425e-163	-4.58457e-163	1.2347e-165	-3.8099e-163	3.29162e-163	-5.04103e-163	-1.44081e-163	1.16291e-162	1.66991e-163	0
9.33794e-163	1.67685e-163	-2.23373e-163	-6.98869e-163	-6.05939e-163	-1.67212e-164	6.19374e-163	-1.4075e-163	-9.29709e-163	5.89813e-164	-1.2742e-163	4.49143e-163	-2.30159e-164	-8.1229e-163	-2.6983e-163	3.64436e-163	1.58271e-163	-1.21936e-163	-1.97696e-163	5.27578e-163	4.09815e-163	3.23425e-163	-4.58457e-163	1.2347e-165	-3.8099e-163	3.29162e-163	-5.04103e-163	-1.44081e-163	1.16291e-162	1.66991e-163	0
9.33794e-163	1.67685e-163	-2.23373e-163	-6.98869e-163	-6.05939e-163	-1.67212e-164	6.19374e-163	-1.4075e-163	-9.29709e-163	5.89813e-164	-1.2742e-163	4.49143e-163	-2.30159e-164	-8.1229e-163	-2.6983e-163	3.64436e-163	1.58271e-163	-1.21936e-163	-1.97696e-163	5.27578e-163	4.09815e-163	3.23425e-163	-4.58457e-163	1.2347e-165	-3.8099e-163	3.29162e-163	-5.04103e-163	-1.44081e-163	1.16291e-162	1.66991e-163	0
9.33794e-163	1.67685e-163	-2.23373e-163	-6.98869e-163	-6.05939e-163	-1.67212e-164	6.19374e-163	-1.4075e-163	-9.29709e-163	5.89813e-164	-1.2742e-163	4.49143e-163	-2.30159e-164	-8.1229e-163	-2.6983e-163	3.64436e-163	1.58271e-163	-1.21936e-163	-1.97696e-163	5.27578e-163	4.09815e-163	3.23425e-163	-4.58457e-163	1.2347e-165	-3.8099e-163	3.29162e-163	-5.04103e-163	-1.44081e-163	1.16291e-162	1.66991e-163	0
9.33794e-163	1.67685e-163	-2.23373e-163	-6.98869e-163	-6.05939e-163	-1.67212e-164	6.19374e-163	-1.4075e-163	-9.29709e-163	5.89813e-164	-1.2742e-163	4.49143e-163	-2.30159e-164	-8.1229e-163	-2.6983e-163	3.64436e-163	1.58271e-163	-1.21936e-163	-1.97696e-163	5.27578e-163	4.09815e-163	3.23425e-163	-4.58457e-163	1.2347e-165	-3.8099e-163	3.29162e-163	-5.04103e-163	-1.44081e-163	1.16291e-162	1.66991e-163	0
9.33794e-163	1.67685e-163	-2.23373e-163	-6.98869e-163	-6.05939e-163	-1.67212e-164	6.19374e-163	-1.4075e-163	-9.29709e-163	5.89813e-164	-1.2742e-163	4.49143e-163	-2.30159e-164	-8.1229e-163	-2.6983e-163	3.64436e-163	1.58271e-163	-1.21936e-163	-1.97696e-163	5.27578e-163	4.09815e-163	3.23425e-163	-4.58457e-163	1.2347e-165	-3.8099e-163	3.29162e-163	-5.04103e-163	-1.44081e-163	1.16291e-162	1.66991e-163	0
9.33794e-163	1.67685e-163	-2.23373e-163	-6.98869e-163	-6.05939e-163	-1.67212e-164	6.19374e-163	-1.4075e-163	-9.29709e-163	5.89813e-164	-1.2742e-163	4.49143e-163	-2.30159e-164	-8.1229e-163	-2.6983e-163	3.64436e-163	1.58271e-163	-1.21936e-163	-1.97696e-163	5.27578e-163	4.09815e-163	3.23425e-163	-4.58457e-163	1.2347e-165	-3.8099e-163	3.29162e-163	-5.04103e-163	-1.44081e-163	1.16291e-162	1.66991e-163	0
9.33794e-163	1.67685e-163	-2.23373e-163	-6.98869e-163	-6.05939e-163	-1.67212e-164	6.19374e-163	-1.4075e-163	-9.29709e-163	5.89813e-164	-1.2742e-163	4.49143e-163	-2.30159e-164	-8.1229e-163	-2.6983e-163	3.64436e-163	1.58271e-163	-1.21936e-163	-1.97696e-163	5.27578e-163	4.09815e-163	3.23425e-163	-4.58457e-163	1.2347e-165	-3.8099e-163	3.29162e-163	-5.04103e-163	-1.44081e-163	1.16291e-162	1.66991e-163	0
9.33794e-163	1.67685e-163	-2.23373e-163	-6.98869e-163	-6.05939e-163	-1.67212e-164	6.19374e-163	-1.4075e-163	-9.29709e-163	5.89813e-164	-1.2742e-163	4.49143e-163	-2.30159e-164	-8.1229e-163	-2.6983e-163	3.64436e-163	1.58271e-163	-1.21936e-163	-1.97696e-163	5.27578e-163	4.09815e-163	3.23425e-163	-4.58457e-163	1.2347e-165	-3.8099e-163	3.29162e-163	-5.04103e-163	-1.44081e-163	1.16291e-162	1.66991e-163	0
9.33794e-163	1.67685e-163	-2.23373e-163	-6.98869e-163	-6.05939e-163	-1.67212e-164	6.19374e-163	-1.4075e-163	-9.29709e-163	5.89813e-164	-1.2742e-163	4.49143e-163	-2.30159e-164	-8.1229e-163	-2.6983e-163	3.64436e-163	1.58271e-163	-1.21936e-163	-1.97696e-163	5.27578e-163	4.09815e-163	3.23425e-163	-4.58457e-163	1.2347e-165	-3.8099e-163	3.29162e-163	-5.04103e-163	-1.44081e-163	1.16291e-162	1.66991e-163	0
9.33794e-163	1.67685e-163	-2.23373e-163	-6.98869e-163	-6.05939e-163	-1.67212e-164	6.19374e-163	-1.4075e-163	-9.29709e-163	5.89813e-164	-1.2742e-163	4.49143e-163	-2.30159e-164	-8.1229e-163	-2.6983e-163	3.64436e-163	1.58271e-163	-1.21936e-163	-1.97696e-163	5.27578e-163	4.09815e-163	3.23425e-163	-4.58457e-163	1.2347e-165	-3.8099e-163	3.29162e-163	-5.04103e-163	-1.44081e-163	1.16291e-162	1.66991e-163	0
9.33794e-163	1.67685e-163	-2.23373e-163	-6.98869e-163	-6.05939e-163	-1.67212e-164	6.19374e-163	-1.4075e-163	-9.29709e-163	5.89813e-164	-1.2742e-163	4.49143e-163	-2.30159e-164	-8.1229e-163	-2.6983e-163	3.64436e-163	1.58271e-163	-1.21936e-163	-1.97696e-163	5.27578e-163	4.09815e-163	3.23425e-163	-4.58457e-163	1.2347e-165	-3.8099e-163	3.29162e-163	-5.04103e-163	-1.44081e-163	1.16291e-162	1.66991e-163	0
9.33794e-163	1.67685e-163	-2.23373e-163	-6.98869e-163	-6.05939e-163	-1.67212e-164	6.19374e-163	-1.4075e-163	-9.29709e-163	5.89813e-164	-1.2742e-163	4.49143e-163	-2.30159e-164	-8.1229e-163	-2.6983e-163	3.64436e-163	1.58271e-163	-1.21936e-163	-1.97696e-163	5.27578e-163	4.09815e-163	3.23425e-163	-4.58457e-163	1.2347e-165	-3.8099e-163	3.29162e-163	-5.04103e-163	-1.44081e-163	1.16291e-162	1.66991e-163	0
9.33794e-163	1.67685e-163	-2.23373e-163	-6.98869e-163	-6.05939e-163	-1.67212e-164	6.19374e-163	-1.4075e-163	-9.29709e-163	5.89813e-164	-1.2742e-163	4.49143e-163	-2.30159e-164	-8.1229e-163	-2.6983e-163	3.64436e-163	1.58271e-163	-1.21936e-163	-1.97696e-163	5.27578e-163	4.09815e-163	3.23425e-163	-4.58457e-163	1.2347e-165	-3.8099e-163	3.29162e-163	-5.04103e-163	-1.44081e-163	1.16291e-162	1.66991e-163	0
9.33794e-163	1.67685e-163	-2.23373e-163	-6.98869e-163	-6.05939e-163	-1.67212e-164	6.19374e-163	-1.4075e-163	-9.29709e-163	5.89813e-164	-1.2742e-163	4.49143e-163	-2.30159e-164	-8.1229e-163	-2.6983e-163	3.64436e-163	1.58271e-163	-1.21936e-163	-1.97696e-163	5.27578e-163	4.09815e-163	3.23425e-163	-4.58457e-163	1.2347e-165	-3.8099e-163	3.29162e-163	-5.04103e-163	-1.44081e-163	1.16291e-162	1.66991e-163	0
9.33794e-163	1.67685e-163	-2.23373e-163	-6.98869e-163	-6.05939e-163	-1.67212e-164	6.19374e-163	-1.4075e-163	-9.29709e-163	5.89813e-164	-1.2742e-163	4.49143e-163	-2.30159e-164	-8.1229e-163	-2.6983e-163	3.64436e-163	1.58271e-163	-1.21936e-163	-1.97696e-163	5.27578e-163	4.09815e-163	3.23425e-163	-4.58457e-163	1.2347e-165	-3.8099e-163	3.29162e-163	-5.04103e-163	-1.44081e-163	1.16291e-162	1.66991e-163	0
9.33794e-163	1.67685e-163	-2.23373e-163	-6.98869e-163	-6.05939e-163	-1.67212e-164	6.19374e-163	-1.4075e-163	-9.29709e-163	5.89813e-164	-1.2742e-163	4.49143e-163	-2.30159e-164	-8.1229e-163	-2.6983e-163	3.64436e-163	1.58271e-163	-1.21936e-163	-1.97696e-163	5.27578e-163	4.09815e-163	3.23425e-163	-4.58457e-163	1.2347e-165	-3.8099e-163	3.29162e-163	-5.04103e-163	-1.44081e-163	1.16291e-162	1.66991e-163	0
9.33794e-163	1.67685e-163	-2.23373e-163	-6.98869e-163	-6.05939e-163	-1.67212e-164	6.19374e-163	-1.4075e-163	-9.29709e-163	5.89813e-164	-1.2742e-163	4.49143e-163	-2.30159e-164	-8.1229e-163	-2.6983e-163	3.64436e-163	1.58271e-163	-1.21936e-163	-1.97696e-163	5.27578e-163	4.09815e-163	3.23425e-163	-4.58457e-163	1.2347e-165	-3.8099e-163	3.29162e-163	-5.04103e-163	-1.44081e-163	1.16291e-162	1.66991e-163	0
9.33794e-163	1.67685e-163	-2.23373e-163	-6.98869e-163	-6.05939e-163	-1.67212e-164	6.19374e-163	-1.4075e-163	-9.29709e-163	5.89813e-164	-1.2742e-163	4.49143e-163	-2.30159e-164	-8.1229e-163	-2.6983e-163	3.64436e-163	1.58271e-163	-1.21936e-163	-1.97696e-163	5.27578e-163	4.09815e-163	3.23425e-163	-4.58457e-163	1.2347e-165	-3.8099e-163	3.29162e-163	-5.04103e-163	-1.44081e-163	1.16291e-162	1.66991e-163	0
9.33794e-163	1.67685e-163	-2.23373e-163	-6.98869e-163	-6.05939e-163	-1.67212e-164	6.19374e-163	-1.4075e-163	-9.29709e-163	5.89813e-164	-1.2742e-163	4.49143e-163	-2.30159e-164	-8.1229e-163	-2.6983e-163	3.64436e-163	1.58271e-163	-1.21936e-163	-1.97696e-163	5.27578e-163	4.09815e-163	3.23425e-163	-4.58457e-163	1.2347e-165	-3.8099e-163	3.29162e-163	-5.04103e-163	-1.44081e-163	1.16291e-162	1.66991e-163	0
9.33794e-163	1.67685e-163	-2.23373e-163	-6.98869e-163	-6.05939e-163	-1.67212e-164	6.19374e-163	-1.4075e-163	-9.29709e-163	5.89813e-164	-1.2742e-163	4.49143e-163	-2.30159e-164	-8.1229e-163	-2.6983e-163	3.64436e-163	1.58271e-163	-1.21936e-163	-1.97696e-163	5.27578e-163	4.09815e-163	3.23425e-163	-4.58457e-163	1.2347e-165	-3.8099e-163	3.29162e-163	-5.04103e-163	-1.44081e-163	1.16291e-162	1.66991e-163	0
9.33794e-163	1.67685e-163	-2.23373e-163	-6.98869e-163	-6.05939e-163	-1.67212e-164	6.19374e-163	-1.4075e-163	-9.29709e-163	5.89813e-164	-1.2742e-163	4.49143e-163	-2.30159e-164	-8.1229e-163	-2.6983e-163	3.64436e-163	1.58271e-163	-1.21936e-163	-1.97696e-163	5.27578e-163	4.09815e-163	3.23425e-163	-4.58457e-163	1.2347e-165	-3.8099e-163	3.29162e-163	-5.04103e-163	-1.44081e-163	1.16291e-162	1.66991e-163	0
9.33794e-163	1.67685e-163	-2.23373e-163	-6.98869e-163	-6.05939e-163	-1.67212e-164	6.19374e-163	-1.4075e-163	-9.29709e-163	5.89813e-164	-1.2742e-163	4.49143e-163	-2.30159e-164	-8.1229e-163	-2.6983e-163	3.64436e-163	1.58271e-163	-1.21936e-163	-1.97696e-163	5.27578e-163	4.09815e-163	3.23425e-163	-4.58457e-163	1.2347e-165	-3.8099e-163	3.29162e-163	-5.04103e-163	-1.44081e-163	1.16291e-162	1.66991e-163	0
9.33794e-163	1.67685e-163	-2.23373e-163	-6.98869e-163	-6.05939e-163	-1.67212e-164	6.19374e-163	-1.4075e-163	-9.29709e-163	5.89813e-164	-1.2742e-163	4.49143e-163	-2.30159e-164	-8.1229e-163	-2.6983e-163	3.64436e-163	1.58271e-163	-1.21936e-163	-1.97696e-163	5.27578e-163	4.09815e-163	3.23425e-163	-4.58457e-163	1.2347e-165	-3.8099e-163	3.29162e-163	-5.04103e-163	-1.44081e-163	1.16291e-162	1.66991e-163	0
9.33794e-163	1.67685e-163	-2.23373e-163	-6.98869e-163	-6.05939e-163	-1.67212e-164	6.19374e-163	-1.4075e-163	-9.29709e-163	5.89813e-164	-1.2742e-163	4.49143e-163	-2.30159e-164	-8.1229e-163	-2.6983e-163	3.64436e-163	1.58271e-163	-1.21936e-163	-1.97696e-163	5.27578e-163	4.09815e-163	3.23425e-163	-4.58457e-163	1.2347e-165	-3.8099e-163	3.29162e-163	-5.04103e-163	-1.44081e-163	1.16291e-162	1.66991e-163	0
9.33794e-163	1.67685e-163	-2.23373e-163	-6.98869e-163	-6.05939e-163	-1.67212e-164	6.19374e-163	-1.4075e-163	-9.29709e-163	5.89813e-164	-1.2742e-163	4.49143e-163	-2.30159e-164	-8.1229e-163	-2.6983e-163	3.64436e-163	1.58271e-163	-1.21936e-163	-1.97696e-163	5.27578e-163	4.09815e-163	3.23425e-163	-4.58457e-163	1.2347e-165	-3.8099e-163	3.29162e-163	-5.04103e-163	-1.44081e-163	1.16291e-162	1.66991e-163	0
9.33794e-163	1.67685e-163	-2.23373e-163	-6.98869e-163	-6.05939e-163	-1.67212e-164	6.19374e-163	-1.4075e-163	-9.29709e-163	5.89813e-164	-1.2742e-163	4.49143e-163	-2.30159e-164	-8.1229e-163	-2.6983e-163	3.64436e-163	1.58271e-163	-1.21936e-163	-1.97696e-163	5.27578e-163	4.09815e-163	3.23425e-163	-4.58457e-163	1.2347e-165	-3.8099e-163	3.29162e-163	-5.04103e-163	-1.44081e-163	1.16291e-162	1.66991e-163	0
9.33794e-163	1.67685e-163	-2.23373e-163	-6.98869e-163	-6.05939e-163	-1.67212e-164	6.19374e-163	-1.4075e-163	-9.29709e-163	5.89813e-164	-1.2742e-163	4.49143e-163	-2.30159e-164	-8.1229e-163	-2.6983e-163	3.64436e-163	1.58271e-163	-1.21936e-163	-1.97696e-163	5.27578e-163	4.09815e-163	3.23425e-163	-4.58457e-163	1.2347e-165	-3.8099e-163	3.29162e-163	-5.04103e-163	-1.44081e-163	1.16291e-162	1.66991e-163	0
9.33794e-163	1.67685e-163	-2.23373e-163	-6.98869e-163	-6.05939e-163	-1.67212e-164	6.19374e-163	-1.4075e-163	-9.29709e-163	5.89813e-164	-1.2742e-163	4.49143e-163	-2.30159e-164	-8.1229e-163	-2.6983e-163	3.64436e-163	1.58271e-163	-1.21936e-163	-1.97696e-163	5.27578e-163	4.09815e-163	3.23425e-163	-4.58457e-163	1.2347e-165	-3.8099e-163	3.29162e-163	-5.04103e-163	-1.44081e-163	1.16291e-162	1.66991e-163	0
9.33794e-163	1.67685e-163	-2.23373e-163	-6.98869e-163	-6.05939e-163	-1.67212e-164	6.19374e-163	-1.4075e-163	-9.29709e-163	5.89813e-164	-1.2742e-163	4.49143e-163	-2.30159e-164	-8.1229e-163	-2.6983e-163	3.64436e-163	1.58271e-163	-1.21936e-163	-1.97696e-163	5.27578e-163	4.09815e-163	3.23425e-163	-4.58457e-163	1.2347e-165	-3.8099e-163	3.29162e-163	-5.04103e-163	-1.44081e-163	1.16291e-162	1.66991e-163	0
9.33794e-163	1.67685e-163	-2.23373e-163	-6.98869e-163	-6.05939e-163	-1.67212e-164	6.19374e-163	-1.4075e-163	-9.29709e-163	5.89813e-164	-1.2742e-163	4.49143e-163	-2.30159e-164	-8.1229e-163	-2.6983e-163	3.64436e-163	1.58271e-163	-1.21936e-163	-1.97696e-163	5.27578e-163	4.09815e-163	3.23425e-163	-4.58457e-163	1.2347e-165	-3.8099e-163	3.29162e-163	-5.04103e-163	-1.44081e-163	1.16291e-162	1.66991e-163	0
9.33794e-163	1.67685e-163	-2.23373e-163	-6.98869e-163	-6.05939e-163	-1.67212e-164	6.19374e-163	-1.4075e-163	-9.29709e-163	5.89813e-164	-1.2742e-163	4.49143e-163	-2.30159e-164	-8.1229e-163	-2.6983e-163	3.64436e-163	1.58271e-163	-1.21936e-163	-1.97696e-163	5.27578e-163	4.09815e-163	3.23425e-163	-4.58457e-163	1.2347e-165	-3.8099e-163	3.29162e-163	-5.04103e-163	-1.44081e-163	1.16291e-162	1.66991e-163	0
9.33794e-163	1.67685e-163	-2.23373e-163	-6.98869e-163	-6.05939e-163	-1.67212e-164	6.19374e-163	-1.4075e-163	-9.29709e-163	5.89813e-164	-1.2742e-163	4.49143e-163	-2.30159e-164	-8.1229e-163	-2.6983e-163	3.64436e-163	1.58271e-163	-1.21936e-163	-1.97696e-163	5.27578e-163	4.09815e-163	3.23425e-163	-4.58457e-163	1.2347e-165	-3.8099e-163	3.29162e-163	-5.04103e-163	-1.44081e-163	1.16291e-162	1.66991e-163	0
9.33794e-163	1.67685e-163	-2.23373e-163	-6.98869e-163	-6.05939e-163	-1.67212e-164	6.19374e-163	-1.4075e-163	-9.29709e-163	5.89813e-164	-1.2742e-163	4.49143e-163	-2.30159e-164	-8.1229e-163	-2.6983e-163	3.64436e-163	1.58271e-163	-1.21936e-163	-1.97696e-163	5.27578e-163	4.09815e-163	3.23425e-163	-4.58457e-163	1.2347e-165	-3.8099e-163	3.29162e-163	-5.04103e-163	-1.44081e-163	1.16291e-162	1.66991e-163	0
9.33794e-163	1.67685e-163	-2.23373e-163	-6.98869e-163	-6.05939e-163	-1.67212e-164	6.19374e-163	-1.4075e-163	-9.29709e-163	5.89813e-164	-1.2742e-163	4.49143e-163	-2.30159e-164	-8.1229e-163	-2.6983e-163	3.64436e-163	1.58271e-163	-1.21936e-163	-1.97696e-163	5.27578e-163	4.09815e-163	3.23425e-163	-4.58457e-163	1.2347e-165	-3.8099e-163	3.29162e-163	-5.04103e-163	-1.44081e-163	1.16291e-162	1.66991e-163	0
9.33794e-163	1.67685e-163	-2.23373e-163	-6.98869e-163	-6.05939e-163	-1.67212e-164	6.19374e-163	-1.4075e-163	-9.29709e-163	5.89813e-164	-1.2742e-163	4.49143e-163	-2.30159e-164	-8.1229e-163	-2.6983e-163	3.64436e-163	1.58271e-163	-1.21936e-163	-1.97696e-163	5.27578e-163	4.09815e-163	3.23425e-163	-4.58457e-163	1.2347e-165	-3.8099e-163	3.29162e-163	-5.04103e-163	-1.44081e-163	1.16291e-162	1.66991e-163	0
9.33794e-163	1.67685e-163	-2.23373e-163	-6.98869e-163	-6.05939e-163	-1.67212e-164	6.19374e-163	-1.4075e-163	-9.29709e-163	5.89813e-164	-1.2742e-163	4.49143e-163	-2.30159e-164	-8.1229e-163	-2.6983e-163	3.64436e-163	1.58271e-163	-1.21936e-163	-1.97696e-163	5.27578e-163	4.09815e-163	3.23425e-163	-4.58457e-163	1.2347e-165	-3.8099e-163	3.29162e-163	-5.04103e-163	-1.44081e-163	1.16291e-162	1.66991e-163	0
9.33794e-163	1.67685e-163	-2.23373e-163	-6.98869e-163	-6.05939e-163	-1.67212e-164	6.19374e-163	-1.4075e-163	-9.29709e-163	5.89813e-164	-1.2742e-163	4.49143e-163	-2.30159e-164	-8.1229e-163	-2.6983e-163	3.64436e-163	1.58271e-163	-1.21936e-163	-1.97696e-163	5.27578e-163	4.09815e-163	3.23425e-163	-4.58457e-163	1.2347e-165	-3.8099e-163	3.29162e-163	-5.04103e-163	-1.44081e-163	1.16291e-162	1.66991e-163	0
9.33794e-163	1.67685e-163	-2.23373e-163	-6.98869e-163	-6.05939e-163	-1.67212e-164	6.19374e-163	-1.4075e-163	-9.29709e-163	5.89813e-164	-1.2742e-163	4.49143e-163	-2.30159e-164	-8.1229e-163	-2.6983e-163	3.64436e-163	1.58271e-163	-1.21936e-163	-1.97696e-163	5.27578e-163	4.09815e-163	3.23425e-163	-4.58457e-163	1.2347e-165	-3.8099e-163	3.29162e-163	-5.04103e-163	-1.44081e-163	1.16291e-162	1.66991e-163	0
9.33794e-163	1.67685e-163	-2.23373e-163	-6.98869e-163	-6.05939e-163	-1.67212e-164	6.19374e-163	-1.4075e-163	-9.29709e-163	5.89813e-164	-1.2742e-163	4.49143e-163	-2.30159e-164	-8.1229e-163	-2.6983e-163	3.64436e-163	1.58271e-163	-1.21936e-163	-1.97696e-163	5.27578e-163	4.09815e-163	3.23425e-163	-4.58457e-163	1.2347e-165	-3.8099e-163	3.29162e-163	-5.04103e-163	-1.44081e-163	1.16291e-162	1.66991e-163	0
9.33794e-163	1.67685e-163	-2.23373e-163	-6.98869e-163	-6.05939e-163	-1.67212e-164	6.19374e-163	-1.4075e-163	-9.29709e-163	5.89813e-164	-1.2742e-163	4.49143e-163	-2.30159e-164	-8.1229e-163	-2.6983e-163	3.64436e-163	1.58271e-163	-1.21936e-163	-1.97696e-163	5.27578e-163	4.09815e-163	3.23425e-163	-4.58457e-163	1.2347e-165	-3.8099e-163	3.29162e-163	-5.04103e-163	-1.44081e-163	1.16291e-162	1.66991e-163	0
9.33794e-163	1.67685e-163	-2.23373e-163	-6.98869e-163	-6.05939e-163	-1.67212e-164	6.19374e-163	-1.4075e-163	-9.29709e-163	5.89813e-164	-1.2742e-163	4.49143e-163	-2.30159e-164	-8.1229e-163	-2.6983e-163	3.64436e-163	1.58271e-163	-1.21936e-163	-1.97696e-163	5.27578e-163	4.09815e-163	3.23425e-163	-4.58457e-163	1.2347e-165	-3.8099e-163	3.29162e-163	-5.04103e-163	-1.44081e-163	1.16291e-162	1.66991e-163	0
9.33794e-163	1.67685e-163	-2.23373e-163	-6.98869e-163	-6.05939e-163	-1.67212e-164	6.19374e-163	-1.4075e-163	-9.29709e-163	5.89813e-164	-1.2742e-163	4.49143e-163	-2.30159e-164	-8.1229e-163	-2.6983e-163	3.64436e-163	1.58271e-163	-1.21936e-163	-1.97696e-163	5.27578e-163	4.09815e-163	3.23425e-163	-4.58457e-163	1.2347e-165	-3.8099e-163	3.29162e-163	-5.04103e-163	-1.44081e-163	1.16291e-162	1.66991e-163	0
9.33794e-163	1.67685e-163	-2.23373e-163	-6.98869e-163	-6.05939e-163	-1.67212e-164	6.19374e-163	-1.4075e-163	-9.29709e-163	5.89813e-164	-1.2742e-163	4.49143e-163	-2.30159e-164	-8.1229e-163	-2.6983e-163	3.64436e-163	1.58271e-163	-1.21936e-163	-1.97696e-163	5.27578e-163	4.09815e-163	3.23425e-163	-4.58457e-163	1.2347e-165	-3.8099e-163	3.29162e-163	-5.04103e-163	-1.44081e-163	1.16291e-162	1.66991e-163	0
9.33794e-163	1.67685e-163	-2.23373e-163	-6.98869e-163	-6.05939e-163	-1.67212e-164	6.19374e-163	-1.4075e-163	-9.29709e-163	5.89813e-164	-1.2742e-163	4.49143e-163	-2.30159e-164	-8.1229e-163	-2.6983e-163	3.64436e-163	1.58271e-163	-1.21936e-163	-1.97696e-163	5.27578e-163	4.09815e-163	3.23425e-163	-4.58457e-163	1.2347e-165	-3.8099e-163	3.29162e-163	-5.04103e-163	-1.44081e-163	1.16291e-162	1.66991e-163	0
9.33794e-163	1.67685e-163	-2.23373e-163	-6.98869e-163	-6.05939e-163	-1.67212e-164	6.19374e-163	-1.4075e-163	-9.29709e-163	5.89813e-164	-1.2742e-163	4.49143e-163	-2.30159e-164	-8.1229e-163	-2.6983e-163	3.64436e-163	1.58271e-163	-1.21936e-163	-1.97696e-163	5.27578e-163	4.09815e-163	3.23425e-163	-4.58457e-163	1.2347e-165	-3.8099e-163	3.29162e-163	-5.04103e-163	-1.44081e-163	1.16291e-162	1.66991e-163	0
9.33794e-163	1.67685e-163	-2.23373e-163	-6.98869e-163	-6.05939e-163	-1.67212e-164	6.19374e-163	-1.4075e-163	-9.29709e-163	5.89813e-164	-1.2742e-163	4.49143e-163	-2.30159e-164	-8.1229e-163	-2.6983e-163	3.64436e-163	1.58271e-163	-1.21936e-163	-1.97696e-163	5.27578e-163	4.09815e-163	3.23425e-163	-4.58457e-163	1.2347e-165	-3.8099e-163	3.29162e-163	-5.04103e-163	-1.44081e-163	1.16291e-162	1.66991e-163	0
9.33794e-163	1.67685e-163	-2.23373e-163	-6.98869e-163	-6.05939e-163	-1.67212e-164	6.19374e-163	-1.4075e-163	-9.29709e-163	5.89813e-164	-1.2742e-163	4.49143e-163	-2.30159e-164	-8.1229e-163	-2.6983e-163	3.64436e-163	1.58271e-163	-1.21936e-163	-1.97696e-163	5.27578e-163	4.09815e-163	3.23425e-163	-4.58457e-163	1.2347e-165	-3.8099e-163	3.29162e-163	-5.04103e-163	-1.44081e-163	1.16291e-162	1.66991e-163	0
9.33794e-163	1.67685e-163	-2.23373e-163	-6.98869e-163	-6.05939e-163	-1.67212e-164	6.19374e-163	-1.4075e-163	-9.29709e-163	5.89813e-164	-1.2742e-163	4.49143e-163	-2.30159e-164	-8.1229e-163	-2.6983e-163	3.64436e-163	1.58271e-163	-1.21936e-163	-1.97696e-163	5.27578e-163	4.09815e-163	3.23425e-163	-4.58457e-163	1.2347e-165	-3.8099e-163	3.29162e-163	-5.04103e-163	-1.44081e-163	1.16291e-162	1.66991e-163	0
9.33794e-163	1.67685e-163	-2.23373e-163	-6.98869e-163	-6.05939e-163	-1.67212e-164	6.19374e-163	-1.4075e-163	-9.29709e-163	5.89813e-164	-1.2742e-163	4.49143e-163	-2.30159e-164	-8.1229e-163	-2.6983e-163	3.64436e-163	1.58271e-163	-1.21936e-163	-1.97696e-163	5.27578e-163	4.09815e-163	3.23425e-163	-4.58457e-163	1.2347e-165	-3.8099e-163	3.29162e-163	-5.04103e-163	-1.44081e-163	1.16291e-162	1.66991e-163	0
9.33794e-163	1.67685e-163	-2.23373e-163	-6.98869e-163	-6.05939e-163	-1.67212e-164	6.19374e-163	-1.4075e-163	-9.29709e-163	5.89813e-164	-1.2742e-163	4.49143e-163	-2.30159e-164	-8.1229e-163	-2.6983e-163	3.64436e-163	1.58271e-163	-1.21936e-163	-1.97696e-163	5.27578e-163	4.09815e-163	3.23425e-163	-4.58457e-163	1.2347e-165	-3.8099e-163	3.29162e-163	-5.04103e-163	-1.44081e-163	1.16291e-162	1.66991e-163	0
9.33794e-163	1.67685e-163	-2.23373e-163	-6.98869e-163	-6.05939e-163	-1.67212e-164	6.19374e-163	-1.4075e-163	-9.29709e-163	5.89813e-164	-1.2742e-163	4.49143e-163	-2.30159e-164	-8.1229e-163	-2.6983e-163	3.64436e-163	1.58271e-163	-1.21936e-163	-1.97696e-163	5.27578e-163	4.09815e-163	3.23425e-163	-4.58457e-163	1.2347e-165	-3.8099e-163	3.29162e-163	-5.04103e-163	-1.44081e-163	1.16291e-162	1.66991e-163	0
9.33794e-163	1.67685e-163	-2.23373e-163	-6.98869e-163	-6.05939e-163	-1.67212e-164	6.19374e-163	-1.4075e-163	-9.29709e-163	5.89813e-164	-1.2742e-163	4.49143e-163	-2.30159e-164	-8.1229e-163	-2.6983e-163	3.64436e-163	1.58271e-163	-1.21936e-163	-1.97696e-163	5.27578e-163	4.09815e-163	3.23425e-163	-4.58457e-163	1.2347e-165	-3.8099e-163	3.29162e-163	-5.04103e-163	-1.44081e-163	1.16291e-162	1.66991e-163	0
9.33794e-163	1.67685e-163	-2.23373e-163	-6.98869e-163	-6.05939e-163	-1.67212e-164	6.19374e-163	-1.4075e-163	-9.29709e-163	5.89813e-164	-1.2742e-163	4.49143e-163	-2.30159e-164	-8.1229e-163	-2.6983e-163	3.64436e-163	1.58271e-163	-1.21936e-163	-1.97696e-163	5.27578e-163	4.09815e-163	3.23425e-163	-4.58457e-163	1.2347e-165	-3.8099e-163	3.29162e-163	-5.04103e-163	-1.44081e-163	1.16291e-162	1.66991e-163	0
9.33794e-163	1.67685e-163	-2.23373e-163	-6.98869e-163	-6.05939e-163	-1.67212e-164	6.19374e-163	-1.4075e-163	-9.29709e-163	5.89813e-164	-1.2742e-163	4.49143e-163	-2.30159e-164	-8.1229e-163	-2.6983e-163	3.64436e-163	1.58271e-163	-1.21936e-163	-1.97696e-163	5.27578e-163	4.09815e-163	3.23425e-163	-4.58457e-163	1.2347e-165	-3.8099e-163	3.29162e-163	-5.04103e-163	-1.44081e-163	1.16291e-162	1.66991e-163	0
9.33794e-163	1.67685e-163	-2.23373e-163	-6.98869e-163	-6.05939e-163	-1.67212e-164	6.19374e-163	-1.4075e-163	-9.29709e-163	5.89813e-164	-1.2742e-163	4.49143e-163	-2.30159e-164	-8.1229e-163	-2.6983e-163	3.64436e-163	1.58271e-163	-1.21936e-163	-1.97696e-163	5.27578e-163	4.09815e-163	3.23425e-163	-4.58457e-163	1.2347e-165	-3.8099e-163	3.29162e-163	-5.04103e-163	-1.44081e-163	1.16291e-162	1.66991e-163	0
9.33794e-163	1.67685e-163	-2.23373e-163	-6.98869e-163	-6.05939e-163	-1.67212e-164	6.19374e-163	-1.4075e-163	-9.29709e-163	5.89813e-164	-1.2742e-163	4.49143e-163	-2.30159e-164	-8.1229e-163	-2.6983e-163	3.64436e-163	1.58271e-163	-1.21936e-163	-1.97696e-163	5.27578e-163	4.09815e-163	3.23425e-163	-4.58457e-163	1.2347e-165	-3.8099e-163	3.29162e-163	-5.04103e-163	-1.44081e-163	1.16291e-162	1.66991e-163	0
9.33794e-163	1.67685e-163	-2.23373e-163	-6.98869e-163	-6.05939e-163	-1.67212e-164	6.19374e-163	-1.4075e-163	-9.29709e-163	5.89813e-164	-1.2742e-163	4.49143e-163	-2.30159e-164	-8.1229e-163	-2.6983e-163	3.64436e-163	1.58271e-163	-1.21936e-163	-1.97696e-163	5.27578e-163	4.09815e-163	3.23425e-163	-4.58457e-163	1.2347e-165	-3.8099e-163	3.29162e-163	-5.04103e-163	-1.44081e-163	1.16291e-162	1.66991e-163	0
9.33794e-163	1.67685e-163	-2.23373e-163	-6.98869e-163	-6.05939e-163	-1.67212e-164	6.19374e-163	-1.4075e-163	-9.29709e-163	5.89813e-164	-1.2742e-163	4.49143e-163	-2.30159e-164	-8.1229e-163	-2.6983e-163	3.64436e-163	1.58271e-163	-1.21936e-163	-1.97696e-163	5.27578e-163	4.09815e-163	3.23425e-163	-4.58457e-163	1.2347e-165	-3.8099e-163	3.29162e-163	-5.04103e-163	-1.44081e-163	1.16291e-162	1.66991e-163	0
9.33794e-163	1.67685e-163	-2.23373e-163	-6.98869e-163	-6.05939e-163	-1.67212e-164	6.19374e-163	-1.4075e-163	-9.29709e-163	5.89813e-164	-1.2742e-163	4.49143e-163	-2.30159e-164	-8.1229e-163	-2.6983e-163	3.64436e-163	1.58271e-163	-1.21936e-163	-1.97696e-163	5.27578e-163	4.09815e-163	3.23425e-163	-4.58457e-163	1.2347e-165	-3.8099e-163	3.29162e-163	-5.04103e-163	-1.44081e-163	1.16291e-162	1.66991e-163	0
9.33794e-163	1.67685e-163	-2.23373e-163	-6.98869e-163	-6.05939e-163	-1.67212e-164	6.19374e-163	-1.4075e-163	-9.29709e-163	5.89813e-164	-1.2742e-163	4.49143e-163	-2.30159e-164	-8.1229e-163	-2.6983e-163	3.64436e-163	1.58271e-163	-1.21936e-163	-1.97696e-163	5.27578e-163	4.09815e-163	3.23425e-163	-4.58457e-163	1.2347e-165	-3.8099e-163	3.29162e-163	-5.04103e-163	-1.44081e-163	1.16291e-162	1.66991e-163	0
9.33794e-163	1.67685e-163	-2.23373e-163	-6.98869e-163	-6.05939e-163	-1.67212e-164	6.19374e-163	-1.4075e-163	-9.29709e-163	5.89813e-164	-1.2742e-163	4.49143e-163	-2.30159e-164	-8.1229e-163	-2.6983e-163	3.64436e-163	1.58271e-163	-1.21936e-163	-1.97696e-163	5.27578e-163	4.09815e-163	3.23425e-163	-4.58457e-163	1.2347e-165	-3.8099e-163	3.29162e-163	-5.04103e-163	-1.44081e-163	1.16291e-162	1.66991e-163	0
9.33794e-163	1.67685e-163	-2.23373e-163	-6.98869e-163	-6.05939e-163	-1.67212e-164	6.19374e-163	-1.4075e-163	-9.29709e-163	5.89813e-164	-1.2742e-163	4.49143e-163	-2.30159e-164	-8.1229e-163	-2.6983e-163	3.64436e-163	1.58271e-163	-1.21936e-163	-1.97696e-163	5.27578e-163	4.09815e-163	3.23425e-163	-4.58457e-163	1.2347e-165	-3.8099e-163	3.29162e-163	-5.04103e-163	-1.44081e-163	1.16291e-162	1.66991e-163	0
9.33794e-163	1.67685e-163	-2.23373e-163	-6.98869e-163	-6.05939e-163	-1.67212e-164	6.19374e-163	-1.4075e-163	-9.29709e-163	5.89813e-164	-1.2742e-163	4.49143e-163	-2.30159e-164	-8.1229e-163	-2.6983e-163	3.64436e-163	1.58271e-163	-1.21936e-163	-1.97696e-163	5.27578e-163	4.09815e-163	3.23425e-163	-4.58457e-163	1.2347e-165	-3.8099e-163	3.29162e-163	-5.04103e-163	-1.44081e-163	1.16291e-162	1.66991e-163	0
9.33794e-163	1.67685e-163	-2.23373e-163	-6.98869e-163	-6.05939e-163	-1.67212e-164	6.19374e-163	-1.4075e-163	-9.29709e-163	5.89813e-164	-1.2742e-163	4.49143e-163	-2.30159e-164	-8.1229e-163	-2.6983e-163	3.64436e-163	1.58271e-163	-1.21936e-163	-1.97696e-163	5.27578e-163	4.09815e-163	3.23425e-163	-4.58457e-163	1.2347e-165	-3.8099e-163	3.29162e-163	-5.04103e-163	-1.44081e-163	1.16291e-162	1.66991e-163	0
9.33794e-163	1.67685e-163	-2.23373e-163	-6.98869e-163	-6.05939e-163	-1.67212e-164	6.19374e-163	-1.4075e-163	-9.29709e-163	5.89813e-164	-1.2742e-163	4.49143e-163	-2.30159e-164	-8.1229e-163	-2.6983e-163	3.64436e-163	1.58271e-163	-1.21936e-163	-1.97696e-163	5.27578e-163	4.09815e-163	3.23425e-163	-4.58457e-163	1.2347e-165	-3.8099e-163	3.29162e-163	-5.04103e-163	-1.44081e-163	1.16291e-162	1.66991e-163	0
9.33794e-163	1.67685e-163	-2.23373e-163	-6.98869e-163	-6.05939e-163	-1.67212e-164	6.19374e-163	-1.4075e-163	-9.29709e-163	5.89813e-164	-1.2742e-163	4.49143e-163	-2.30159e-164	-8.1229e-163	-2.6983e-163	3.64436e-163	1.58271e-163	-1.21936e-163	-1.97696e-163	5.27578e-163	4.09815e-163	3.23425e-163	-4.58457e-163	1.2347e-165	-3.8099e-163	3.29162e-163	-5.04103e-163	-1.44081e-163	1.16291e-162	1.66991e-163	0
9.33794e-163	1.67685e-163	-2.23373e-163	-6.98869e-163	-6.05939e-163	-1.67212e-164	6.19374e-163	-1.4075e-163	-9.29709e-163	5.89813e-164	-1.2742e-163	4.49143e-163	-2.30159e-164	-8.1229e-163	-2.6983e-163	3.64436e-163	1.58271e-163	-1.21936e-163	-1.97696e-163	5.27578e-163	4.09815e-163	3.23425e-163	-4.58457e-163	1.2347e-165	-3.8099e-163	3.29162e-163	-5.04103e-163	-1.44081e-163	1.16291e-162	1.66991e-163	0
9.33794e-163	1.67685e-163	-2.23373e-163	-6.98869e-163	-6.05939e-163	-1.67212e-164	6.19374e-163	-1.4075e-163	-9.29709e-163	5.89813e-164	-1.2742e-163	4.49143e-163	-2.30159e-164	-8.1229e-163	-2.6983e-163	3.64436e-163	1.58271e-163	-1.21936e-163	-1.97696e-163	5.27578e-163	4.09815e-163	3.23425e-163	-4.58457e-163	1.2347e-165	-3.8099e-163	3.29162e-163	-5.04103e-163	-1.44081e-163	1.16291e-162	1.66991e-163	0
9.33794e-163	1.67685e-163	-2.23373e-163	-6.98869e-163	-6.05939e-163	-1.67212e-164	6.19374e-163	-1.4075e-163	-9.29709e-163	5.89813e-164	-1.2742e-163	4.49143e-163	-2.30159e-164	-8.1229e-163	-2.6983e-163	3.64436e-163	1.58271e-163	-1.21936e-163	-1.97696e-163	5.27578e-163	4.09815e-163	3.23425e-163	-4.58457e-163	1.2347e-165	-3.8099e-163	3.29162e-163	-5.04103e-163	-1.44081e-163	1.16291e-162	1.66991e-163	0
9.33794e-163	1.67685e-163	-2.23373e-163	-6.98869e-163	-6.05939e-163	-1.67212e-164	6.19374e-163	-1.4075e-163	-9.29709e-163	5.89813e-164	-1.2742e-163	4.49143e-163	-2.30159e-164	-8.1229e-163	-2.6983e-163	3.64436e-163	1.58271e-163	-1.21936e-163	-1.97696e-163	5.27578e-163	4.09815e-163	3.23425e-163	-4.58457e-163	1.2347e-165	-3.8099e-163	3.29162e-163	-5.04103e-163	-1.44081e-163	1.16291e-162	1.66991e-163	0
9.33794e-163	1.67685e-163	-2.23373e-163	-6.98869e-163	-6.05939e-163	-1.67212e-164	6.19374e-163	-1.4075e-163	-9.29709e-163	5.89813e-164	-1.2742e-163	4.49143e-163	-2.30159e-164	-8.1229e-163	-2.6983e-163	3.64436e-163	1.58271e-163	-1.21936e-163	-1.97696e-163	5.27578e-163	4.09815e-163	3.23425e-163	-4.58457e-163	1.2347e-165	-3.8099e-163	3.29162e-163	-5.04103e-163	-1.44081e-163	1.16291e-162	1.66991e-163	0
9.33794e-163	1.67685e-163	-2.23373e-163	-6.98869e-163	-6.05939e-163	-1.67212e-164	6.19374e-163	-1.4075e-163	-9.29709e-163	5.89813e-164	-1.2742e-163	4.49143e-163	-2.30159e-164	-8.1229e-163	-2.6983e-163	3.64436e-163	1.58271e-163	-1.21936e-163	-1.97696e-163	5.27578e-163	4.09815e-163	3.23425e-163	-4.58457e-163	1.2347e-165	-3.8099e-163	3.29162e-163	-5.04103e-163	-1.44081e-163	1.16291e-162	1.66991e-163	0
9.33794e-163	1.67685e-163	-2.23373e-163	-6.98869e-163	-6.05939e-163	-1.67212e-164	6.19374e-163	-1.4075e-163	-9.29709e-163	5.89813e-164	-1.2742e-163	4.49143e-163	-2.30159e-164	-8.1229e-163	-2.6983e-163	3.64436e-163	1.58271e-163	-1.21936e-163	-1.97696e-163	5.27578e-163	4.09815e-163	3.23425e-163	-4.58457e-163	1.2347e-165	-3.8099e-163	3.29162e-163	-5.04103e-163	-1.44081e-163	1.16291e-162	1.66991e-163	0
9.33794e-163	1.67685e-163	-2.23373e-163	-6.98869e-163	-6.05939e-163	-1.67212e-164	6.19374e-163	-1.4075e-163	-9.29709e-163	5.89813e-164	-1.2742e-163	4.49143e-163	-2.30159e-164	-8.1229e-163	-2.6983e-163	3.64436e-163	1.58271e-163	-1.21936e-163	-1.97696e-163	5.27578e-163	4.09815e-163	3.23425e-163	-4.58457e-163	1.2347e-165	-3.8099e-163	3.29162e-163	-5.04103e-163	-1.44081e-163	1.16291e-162	1.66991e-163	0
9.33794e-163	1.67685e-163	-2.23373e-163	-6.98869e-163	-6.05939e-163	-1.67212e-164	6.19374e-163	-1.4075e-163	-9.29709e-163	5.89813e-164	-1.2742e-163	4.49143e-163	-2.30159e-164	-8.1229e-163	-2.6983e-163	3.64436e-163	1.58271e-163	-1.21936e-163	-1.97696e-163	5.27578e-163	4.09815e-163	3.23425e-163	-4.58457e-163	1.2347e-165	-3.8099e-163	3.29162e-163	-5.04103e-163	-1.44081e-163	1.16291e-162	1.66991e-163	0
9.33794e-163	1.67685e-163	-2.23373e-163	-6.98869e-163	-6.05939e-163	-1.67212e-164	6.19374e-163	-1.4075e-163	-9.29709e-163	5.89813e-164	-1.2742e-163	4.49143e-163	-2.30159e-164	-8.1229e-163	-2.6983e-163	3.64436e-163	1.58271e-163	-1.21936e-163	-1.97696e-163	5.27578e-163	4.09815e-163	3.23425e-163	-4.58457e-163	1.2347e-165	-3.8099e-163	3.29162e-163	-5.04103e-163	-1.44081e-163	1.16291e-162	1.66991e-163	0
9.33794e-163	1.67685e-163	-2.23373e-163	-6.98869e-163	-6.05939e-163	-1.67212e-164	6.19374e-163	-1.4075e-163	-9.29709e-163	5.89813e-164	-1.2742e-163	4.49143e-163	-2.30159e-164	-8.1229e-163	-2.6983e-163	3.64436e-163	1.58271e-163	-1.21936e-163	-1.97696e-163	5.27578e-163	4.09815e-163	3.23425e-163	-4.58457e-163	1.2347e-165	-3.8099e-163	3.29162e-163	-5.04103e-163	-1.44081e-163	1.16291e-162	1.66991e-163	0
9.33794e-163	1.67685e-163	-2.23373e-163	-6.98869e-163	-6.05939e-163	-1.67212e-164	6.19374e-163	-1.4075e-163	-9.29709e-163	5.89813e-164	-1.2742e-163	4.49143e-163	-2.30159e-164	-8.1229e-163	-2.6983e-163	3.64436e-163	1.58271e-163	-1.21936e-163	-1.97696e-163	5.27578e-163	4.09815e-163	3.23425e-163	-4.58457e-163	1.2347e-165	-3.8099e-163	3.29162e-163	-5.04103e-163	-1.44081e-163	1.16291e-162	1.66991e-163	0
9.33794e-163	1.67685e-163	-2.23373e-163	-6.98869e-163	-6.05939e-163	-1.67212e-164	6.19374e-163	-1.4075e-163	-9.29709e-163	5.89813e-164	-1.2742e-163	4.49143e-163	-2.30159e-164	-8.1229e-163	-2.6983e-163	3.64436e-163	1.58271e-163	-1.21936e-163	-1.97696e-163	5.27578e-163	4.09815e-163	3.23425e-163	-4.58457e-163	1.2347e-165	-3.8099e-163	3.29162e-163	-5.04103e-163	-1.44081e-163	1.16291e-162	1.66991e-163	0
9.33794e-163	1.67685e-163	-2.23373e-163	-6.98869e-163	-6.05939e-163	-1.67212e-164	6.19374e-163	-1.4075e-163	-9.29709e-163	5.89813e-164	-1.2742e-163	4.49143e-163	-2.30159e-164	-8.1229e-163	-2.6983e-163	3.64436e-163	1.58271e-163	-1.21936e-163	-1.97696e-163	5.27578e-163	4.09815e-163	3.23425e-163	-4.58457e-163	1.2347e-165	-3.8099e-163	3.29162e-163	-5.04103e-163	-1.44081e-163	1.16291e-162	1.66991e-163	0
9.33794e-163	1.67685e-163	-2.23373e-163	-6.98869e-163	-6.05939e-163	-1.67212e-164	6.19374e-163	-1.4075e-163	-9.29709e-163	5.89813e-164	-1.2742e-163	4.49143e-163	-2.30159e-164	-8.1229e-163	-2.6983e-163	3.64436e-163	1.58271e-163	-1.21936e-163	-1.97696e-163	5.27578e-163	4.09815e-163	3.23425e-163	-4.58457e-163	1.2347e-165	-3.8099e-163	3.29162e-163	-5.04103e-163	-1.44081e-163	1.16291e-162	1.66991e-163	0
9.33794e-163	1.67685e-163	-2.23373e-163	-6.98869e-163	-6.05939e-163	-1.67212e-164	6.19374e-163	-1.4075e-163	-9.29709e-163	5.89813e-164	-1.2742e-163	4.49143e-163	-2.30159e-164	-8.1229e-163	-2.6983e-163	3.64436e-163	1.58271e-163	-1.21936e-163	-1.97696e-163	5.27578e-163	4.09815e-163	3.23425e-163	-4.58457e-163	1.2347e-165	-3.8099e-163	3.29162e-163	-5.04103e-163	-1.44081e-163	1.16291e-162	1.66991e-163	0
9.33794e-163	1.67685e-163	-2.23373e-163	-6.98869e-163	-6.05939e-163	-1.67212e-164	6.19374e-163	-1.4075e-163	-9.29709e-163	5.89813e-164	-1.2742e-163	4.49143e-163	-2.30159e-164	-8.1229e-163	-2.6983e-163	3.64436e-163	1.58271e-163	-1.21936e-163	-1.97696e-163	5.27578e-163	4.09815e-163	3.23425e-163	-4.58457e-163	1.2347e-165	-3.8099e-163	3.29162e-163	-5.04103e-163	-1.44081e-163	1.16291e-162	1.66991e-163	0
9.33794e-163	1.67685e-163	-2.23373e-163	-6.98869e-163	-6.05939e-163	-1.67212e-164	6.19374e-163	-1.4075e-163	-9.29709e-163	5.89813e-164	-1.2742e-163	4.49143e-163	-2.30159e-164	-8.1229e-163	-2.6983e-163	3.64436e-163	1.58271e-163	-1.21936e-163	-1.97696e-163	5.27578e-163	4.09815e-163	3.23425e-163	-4.58457e-163	1.2347e-165	-3.8099e-163	3.29162e-163	-5.04103e-163	-1.44081e-163	1.16291e-162	1.66991e-163	0
9.33794e-163	1.67685e-163	-2.23373e-163	-6.98869e-163	-6.05939e-163	-1.67212e-164	6.19374e-163	-1.4075e-163	-9.29709e-163	5.89813e-164	-1.2742e-163	4.49143e-163	-2.30159e-164	-8.1229e-163	-2.6983e-163	3.64436e-163	1.58271e-163	-1.21936e-163	-1.97696e-163	5.27578e-163	4.09815e-163	3.23425e-163	-4.58457e-163	1.2347e-165	-3.8099e-163	3.29162e-163	-5.04103e-163	-1.44081e-163	1.16291e-162	1.66991e-163	0
9.33794e-163	1.67685e-163	-2.23373e-163	-6.98869e-163	-6.05939e-163	-1.67212e-164	6.19374e-163	-1.4075e-163	-9.29709e-163	5.89813e-164	-1.2742e-163	4.49143e-163	-2.30159e-164	-8.1229e-163	-2.6983e-163	3.64436e-163	1.58271e-163	-1.21936e-163	-1.97696e-163	5.27578e-163	4.09815e-163	3.23425e-163	-4.58457e-163	1.2347e-165	-3.8099e-163	3.29162e-163	-5.04103e-163	-1.44081e-163	1.16291e-162	1.66991e-163	0
9.33794e-163	1.67685e-163	-2.23373e-163	-6.98869e-163	-6.05939e-163	-1.67212e-164	6.19374e-163	-1.4075e-163	-9.29709e-163	5.89813e-164	-1.2742e-163	4.49143e-163	-2.30159e-164	-8.1229e-163	-2.6983e-163	3.64436e-163	1.58271e-163	-1.21936e-163	-1.97696e-163	5.27578e-163	4.09815e-163	3.23425e-163	-4.58457e-163	1.2347e-165	-3.8099e-163	3.29162e-163	-5.04103e-163	-1.44081e-163	1.16291e-162	1.66991e-163	0
9.33794e-163	1.67685e-163	-2.23373e-163	-6.98869e-163	-6.05939e-163	-1.67212e-164	6.19374e-163	-1.4075e-163	-9.29709e-163	5.89813e-164	-1.2742e-163	4.49143e-163	-2.30159e-164	-8.1229e-163	-2.6983e-163	3.64436e-163	1.58271e-163	-1.21936e-163	-1.97696e-163	5.27578e-163	4.09815e-163	3.23425e-163	-4.58457e-163	1.2347e-165	-3.8099e-163	3.29162e-163	-5.04103e-163	-1.44081e-163	1.16291e-162	1.66991e-163	0
9.33794e-163	1.67685e-163	-2.23373e-163	-6.98869e-163	-6.05939e-163	-1.67212e-164	6.19374e-163	-1.4075e-163	-9.29709e-163	5.89813e-164	-1.2742e-163	4.49143e-163	-2.30159e-164	-8.1229e-163	-2.6983e-163	3.64436e-163	1.58271e-163	-1.21936e-163	-1.97696e-163	5.27578e-163	4.09815e-163	3.23425e-163	-4.58457e-163	1.2347e-165	-3.8099e-163	3.29162e-163	-5.04103e-163	-1.44081e-163	1.16291e-162	1.66991e-163	0
9.33794e-163	1.67685e-163	-2.23373e-163	-6.98869e-163	-6.05939e-163	-1.67212e-164	6.19374e-163	-1.4075e-163	-9.29709e-163	5.89813e-164	-1.2742e-163	4.49143e-163	-2.30159e-164	-8.1229e-163	-2.6983e-163	3.64436e-163	1.58271e-163	-1.21936e-163	-1.97696e-163	5.27578e-163	4.09815e-163	3.23425e-163	-4.58457e-163	1.2347e-165	-3.8099e-163	3.29162e-163	-5.04103e-163	-1.44081e-163	1.16291e-162	1.66991e-163	0
9.33794e-163	1.67685e-163	-2.23373e-163	-6.98869e-163	-6.05939e-163	-1.67212e-164	6.19374e-163	-1.4075e-163	-9.29709e-163	5.89813e-164	-1.2742e-163	4.49143e-163	-2.30159e-164	-8.1229e-163	-2.6983e-163	3.64436e-163	1.58271e-163	-1.21936e-163	-1.97696e-163	5.27578e-163	4.09815e-163	3.23425e-163	-4.58457e-163	1.2347e-165	-3.8099e-163	3.29162e-163	-5.04103e-163	-1.44081e-163	1.16291e-162	1.66991e-163	0
9.33794e-163	1.67685e-163	-2.23373e-163	-6.98869e-163	-6.05939e-163	-1.67212e-164	6.19374e-163	-1.4075e-163	-9.29709e-163	5.89813e-164	-1.2742e-163	4.49143e-163	-2.30159e-164	-8.1229e-163	-2.6983e-163	3.64436e-163	1.58271e-163	-1.21936e-163	-1.97696e-163	5.27578e-163	4.09815e-163	3.23425e-163	-4.58457e-163	1.2347e-165	-3.8099e-163	3.29162e-163	-5.04103e-163	-1.44081e-163	1.16291e-162	1.66991e-163	0
9.33794e-163	1.67685e-163	-2.23373e-163	-6.98869e-163	-6.05939e-163	-1.67212e-164	6.19374e-163	-1.4075e-163	-9.29709e-163	5.89813e-164	-1.2742e-163	4.49143e-163	-2.30159e-164	-8.1229e-163	-2.6983e-163	3.64436e-163	1.58271e-163	-1.21936e-163	-1.97696e-163	5.27578e-163	4.09815e-163	3.23425e-163	-4.58457e-163	1.2347e-165	-3.8099e-163	3.29162e-163	-5.04103e-163	-1.44081e-163	1.16291e-162	1.66991e-163	0
9.33794e-163	1.67685e-163	-2.23373e-163	-6.98869e-163	-6.05939e-163	-1.67212e-164	6.19374e-163	-1.4075e-163	-9.29709e-163	5.89813e-164	-1.2742e-163	4.49143e-163	-2.30159e-164	-8.1229e-163	-2.6983e-163	3.64436e-163	1.58271e-163	-1.21936e-163	-1.97696e-163	5.27578e-163	4.09815e-163	3.23425e-163	-4.58457e-163	1.2347e-165	-3.8099e-163	3.29162e-163	-5.04103e-163	-1.44081e-163	1.16291e-162	1.66991e-163	0
9.33794e-163	1.67685e-163	-2.23373e-163	-6.98869e-163	-6.05939e-163	-1.67212e-164	6.19374e-163	-1.4075e-163	-9.29709e-163	5.89813e-164	-1.2742e-163	4.49143e-163	-2.30159e-164	-8.1229e-163	-2.6983e-163	3.64436e-163	1.58271e-163	-1.21936e-163	-1.97696e-163	5.27578e-163	4.09815e-163	3.23425e-163	-4.58457e-163	1.2347e-165	-3.8099e-163	3.29162e-163	-5.04103e-163	-1.44081e-163	1.16291e-162	1.66991e-163	0
9.33794e-163	1.67685e-163	-2.23373e-163	-6.98869e-163	-6.05939e-163	-1.67212e-164	6.19374e-163	-1.4075e-163	-9.29709e-163	5.89813e-164	-1.2742e-163	4.49143e-163	-2.30159e-164	-8.1229e-163	-2.6983e-163	3.64436e-163	1.58271e-163	-1.21936e-163	-1.97696e-163	5.27578e-163	4.09815e-163	3.23425e-163	-4.58457e-163	1.2347e-165	-3.8099e-163	3.29162e-163	-5.04103e-163	-1.44081e-163	1.16291e-162	1.66991e-163	0
9.33794e-163	1.67685e-163	-2.23373e-163	-6.98869e-163	-6.05939e-163	-1.67212e-164	6.19374e-163	-1.4075e-163	-9.29709e-163	5.89813e-164	-1.2742e-163	4.49143e-163	-2.30159e-164	-8.1229e-163	-2.6983e-163	3.64436e-163	1.58271e-163	-1.21936e-163	-1.97696e-163	5.27578e-163	4.09815e-163	3.23425e-163	-4.58457e-163	1.2347e-165	-3.8099e-163	3.29162e-163	-5.04103e-163	-1.44081e-163	1.16291e-162	1.66991e-163	0
9.33794e-163	1.67685e-163	-2.23373e-163	-6.98869e-163	-6.05939e-163	-1.67212e-164	6.19374e-163	-1.4075e-163	-9.29709e-163	5.89813e-164	-1.2742e-163	4.49143e-163	-2.30159e-164	-8.1229e-163	-2.6983e-163	3.64436e-163	1.58271e-163	-1.21936e-163	-1.97696e-163	5.27578e-163	4.09815e-163	3.23425e-163	-4.58457e-163	1.2347e-165	-3.8099e-163	3.29162e-163	-5.04103e-163	-1.44081e-163	1.16291e-162	1.66991e-163	0
9.33794e-163	1.67685e-163	-2.23373e-163	-6.98869e-163	-6.05939e-163	-1.67212e-164	6.19374e-163	-1.4075e-163	-9.29709e-163	5.89813e-164	-1.2742e-163	4.49143e-163	-2.30159e-164	-8.1229e-163	-2.6983e-163	3.64436e-163	1.58271e-163	-1.21936e-163	-1.97696e-163	5.27578e-163	4.09815e-163	3.23425e-163	-4.58457e-163	1.2347e-165	-3.8099e-163	3.29162e-163	-5.04103e-163	-1.44081e-163	1.16291e-162	1.66991e-163	0
9.33794e-163	1.67685e-163	-2.23373e-163	-6.98869e-163	-6.05939e-163	-1.67212e-164	6.19374e-163	-1.4075e-163	-9.29709e-163	5.89813e-164	-1.2742e-163	4.49143e-163	-2.30159e-164	-8.1229e-163	-2.6983e-163	3.64436e-163	1.58271e-163	-1.21936e-163	-1.97696e-163	5.27578e-163	4.09815e-163	3.23425e-163	-4.58457e-163	1.2347e-165	-3.8099e-163	3.29162e-163	-5.04103e-163	-1.44081e-163	1.16291e-162	1.66991e-163	0
9.33794e-163	1.67685e-163	-2.23373e-163	-6.98869e-163	-6.05939e-163	-1.67212e-164	6.19374e-163	-1.4075e-163	-9.29709e-163	5.89813e-164	-1.2742e-163	4.49143e-163	-2.30159e-164	-8.1229e-163	-2.6983e-163	3.64436e-163	1.58271e-163	-1.21936e-163	-1.97696e-163	5.27578e-163	4.09815e-163	3.23425e-163	-4.58457e-163	1.2347e-165	-3.8099e-163	3.29162e-163	-5.04103e-163	-1.44081e-163	1.16291e-162	1.66991e-163	0
9.33794e-163	1.67685e-163	-2.23373e-163	-6.98869e-163	-6.05939e-163	-1.67212e-164	6.19374e-163	-1.4075e-163	-9.29709e-163	5.89813e-164	-1.2742e-163	4.49143e-163	-2.30159e-164	-8.1229e-163	-2.6983e-163	3.64436e-163	1.58271e-163	-1.21936e-163	-1.97696e-163	5.27578e-163	4.09815e-163	3.23425e-163	-4.58457e-163	1.2347e-165	-3.8099e-163	3.29162e-163	-5.04103e-163	-1.44081e-163	1.16291e-162	1.66991e-163	0
9.33794e-163	1.67685e-163	-2.23373e-163	-6.98869e-163	-6.05939e-163	-1.67212e-164	6.19374e-163	-1.4075e-163	-9.29709e-163	5.89813e-164	-1.2742e-163	4.49143e-163	-2.30159e-164	-8.1229e-163	-2.6983e-163	3.64436e-163	1.58271e-163	-1.21936e-163	-1.97696e-163	5.27578e-163	4.09815e-163	3.23425e-163	-4.58457e-163	1.2347e-165	-3.8099e-163	3.29162e-163	-5.04103e-163	-1.44081e-163	1.16291e-162	1.66991e-163	0
9.33794e-163	1.67685e-163	-2.23373e-163	-6.98869e-163	-6.05939e-163	-1.67212e-164	6.19374e-163	-1.4075e-163	-9.29709e-163	5.89813e-164	-1.2742e-163	4.49143e-163	-2.30159e-164	-8.1229e-163	-2.6983e-163	3.64436e-163	1.58271e-163	-1.21936e-163	-1.97696e-163	5.27578e-163	4.09815e-163	3.23425e-163	-4.58457e-163	1.2347e-165	-3.8099e-163	3.29162e-163	-5.04103e-163	-1.44081e-163	1.16291e-162	1.66991e-163	0
9.33794e-163	1.67685e-163	-2.23373e-163	-6.98869e-163	-6.05939e-163	-1.67212e-164	6.19374e-163	-1.4075e-163	-9.29709e-163	5.89813e-164	-1.2742e-163	4.49143e-163	-2.30159e-164	-8.1229e-163	-2.6983e-163	3.64436e-163	1.58271e-163	-1.21936e-163	-1.97696e-163	5.27578e-163	4.09815e-163	3.23425e-163	-4.58457e-163	1.2347e-165	-3.8099e-163	3.29162e-163	-5.04103e-163	-1.44081e-163	1.16291e-162	1.66991e-163	0
9.33794e-163	1.67685e-163	-2.23373e-163	-6.98869e-163	-6.05939e-163	-1.67212e-164	6.19374e-163	-1.4075e-163	-9.29709e-163	5.89813e-164	-1.2742e-163	4.49143e-163	-2.30159e-164	-8.1229e-163	-2.6983e-163	3.64436e-163	1.58271e-163	-1.21936e-163	-1.97696e-163	5.27578e-163	4.09815e-163	3.23425e-163	-4.58457e-163	1.2347e-165	-3.8099e-163	3.29162e-163	-5.04103e-163	-1.44081e-163	1.16291e-162	1.66991e-163	0
9.33794e-163	1.67685e-163	-2.23373e-163	-6.98869e-163	-6.05939e-163	-1.67212e-164	6.19374e-163	-1.4075e-163	-9.29709e-163	5.89813e-164	-1.2742e-163	4.49143e-163	-2.30159e-164	-8.1229e-163	-2.6983e-163	3.64436e-163	1.58271e-163	-1.21936e-163	-1.97696e-163	5.27578e-163	4.09815e-163	3.23425e-163	-4.58457e-163	1.2347e-165	-3.8099e-163	3.29162e-163	-5.04103e-163	-1.44081e-163	1.16291e-162	1.66991e-163	0
9.33794e-163	1.67685e-163	-2.23373e-163	-6.98869e-163	-6.05939e-163	-1.67212e-164	6.19374e-163	-1.4075e-163	-9.29709e-163	5.89813e-164	-1.2742e-163	4.49143e-163	-2.30159e-164	-8.1229e-163	-2.6983e-163	3.64436e-163	1.58271e-163	-1.21936e-163	-1.97696e-163	5.27578e-163	4.09815e-163	3.23425e-163	-4.58457e-163	1.2347e-165	-3.8099e-163	3.29162e-163	-5.04103e-163	-1.44081e-163	1.16291e-162	1.66991e-163	0
9.33794e-163	1.67685e-163	-2.23373e-163	-6.98869e-163	-6.05939e-163	-1.67212e-164	6.19374e-163	-1.4075e-163	-9.29709e-163	5.89813e-164	-1.2742e-163	4.49143e-163	-2.30159e-164	-8.1229e-163	-2.6983e-163	3.64436e-163	1.58271e-163	-1.21936e-163	-1.97696e-163	5.27578e-163	4.09815e-163	3.23425e-163	-4.58457e-163	1.2347e-165	-3.8099e-163	3.29162e-163	-5.04103e-163	-1.44081e-163	1.16291e-162	1.66991e-163	0
9.33794e-163	1.67685e-163	-2.23373e-163	-6.98869e-163	-6.05939e-163	-1.67212e-164	6.19374e-163	-1.4075e-163	-9.29709e-163	5.89813e-164	-1.2742e-163	4.49143e-163	-2.30159e-164	-8.1229e-163	-2.6983e-163	3.64436e-163	1.58271e-163	-1.21936e-163	-1.97696e-163	5.27578e-163	4.09815e-163	3.23425e-163	-4.58457e-163	1.2347e-165	-3.8099e-163	3.29162e-163	-5.04103e-163	-1.44081e-163	1.16291e-162	1.66991e-163	0
9.33794e-163	1.67685e-163	-2.23373e-163	-6.98869e-163	-6.05939e-163	-1.67212e-164	6.19374e-163	-1.4075e-163	-9.29709e-163	5.89813e-164	-1.2742e-163	4.49143e-163	-2.30159e-164	-8.1229e-163	-2.6983e-163	3.64436e-163	1.58271e-163	-1.21936e-163	-1.97696e-163	5.27578e-163	4.09815e-163	3.23425e-163	-4.58457e-163	1.2347e-165	-3.8099e-163	3.29162e-163	-5.04103e-163	-1.44081e-163	1.16291e-162	1.66991e-163	0
9.33794e-163	1.67685e-163	-2.23373e-163	-6.98869e-163	-6.05939e-163	-1.67212e-164	6.19374e-163	-1.4075e-163	-9.29709e-163	5.89813e-164	-1.2742e-163	4.49143e-163	-2.30159e-164	-8.1229e-163	-2.6983e-163	3.64436e-163	1.58271e-163	-1.21936e-163	-1.97696e-163	5.27578e-163	4.09815e-163	3.23425e-163	-4.58457e-163	1.2347e-165	-3.8099e-163	3.29162e-163	-5.04103e-163	-1.44081e-163	1.16291e-162	1.66991e-163	0
9.33794e-163	1.67685e-163	-2.23373e-163	-6.98869e-163	-6.05939e-163	-1.67212e-164	6.19374e-163	-1.4075e-163	-9.29709e-163	5.89813e-164	-1.2742e-163	4.49143e-163	-2.30159e-164	-8.1229e-163	-2.6983e-163	3.64436e-163	1.58271e-163	-1.21936e-163	-1.97696e-163	5.27578e-163	4.09815e-163	3.23425e-163	-4.58457e-163	1.2347e-165	-3.8099e-163	3.29162e-163	-5.04103e-163	-1.44081e-163	1.16291e-162	1.66991e-163	0
9.33794e-163	1.67685e-163	-2.23373e-163	-6.98869e-163	-6.05939e-163	-1.67212e-164	6.19374e-163	-1.4075e-163	-9.29709e-163	5.89813e-164	-1.2742e-163	4.49143e-163	-2.30159e-164	-8.1229e-163	-2.6983e-163	3.64436e-163	1.58271e-163	-1.21936e-163	-1.97696e-163	5.27578e-163	4.09815e-163	3.23425e-163	-4.58457e-163	1.2347e-165	-3.8099e-163	3.29162e-163	-5.04103e-163	-1.44081e-163	1.16291e-162	1.66991e-163	0
9.33794e-163	1.67685e-163	-2.23373e-163	-6.98869e-163	-6.05939e-163	-1.67212e-164	6.19374e-163	-1.4075e-163	-9.29709e-163	5.89813e-164	-1.2742e-163	4.49143e-163	-2.30159e-164	-8.1229e-163	-2.6983e-163	3.64436e-163	1.58271e-163	-1.21936e-163	-1.97696e-163	5.27578e-163	4.09815e-163	3.23425e-163	-4.58457e-163	1.2347e-165	-3.8099e-163	3.29162e-163	-5.04103e-163	-1.44081e-163	1.16291e-162	1.66991e-163	0
9.33794e-163	1.67685e-163	-2.23373e-163	-6.98869e-163	-6.05939e-163	-1.67212e-164	6.19374e-163	-1.4075e-163	-9.29709e-163	5.89813e-164	-1.2742e-163	4.49143e-163	-2.30159e-164	-8.1229e-163	-2.6983e-163	3.64436e-163	1.58271e-163	-1.21936e-163	-1.97696e-163	5.27578e-163	4.09815e-163	3.23425e-163	-4.58457e-163	1.2347e-165	-3.8099e-163	3.29162e-163	-5.04103e-163	-1.44081e-163	1.16291e-162	1.66991e-163	0
9.33794e-163	1.67685e-163	-2.23373e-163	-6.98869e-163	-6.05939e-163	-1.67212e-164	6.19374e-163	-1.4075e-163	-9.29709e-163	5.89813e-164	-1.2742e-163	4.49143e-163	-2.30159e-164	-8.1229e-163	-2.6983e-163	3.64436e-163	1.58271e-163	-1.21936e-163	-1.97696e-163	5.27578e-163	4.09815e-163	3.23425e-163	-4.58457e-163	1.2347e-165	-3.8099e-163	3.29162e-163	-5.04103e-163	-1.44081e-163	1.16291e-162	1.66991e-163	0
9.33794e-163	1.67685e-163	-2.23373e-163	-6.98869e-163	-6.05939e-163	-1.67212e-164	6.19374e-163	-1.4075e-163	-9.29709e-163	5.89813e-164	-1.2742e-163	4.49143e-163	-2.30159e-164	-8.1229e-163	-2.6983e-163	3.64436e-163	1.58271e-163	-1.21936e-163	-1.97696e-163	5.27578e-163	4.09815e-163	3.23425e-163	-4.58457e-163	1.2347e-165	-3.8099e-163	3.29162e-163	-5.04103e-163	-1.44081e-163	1.16291e-162	1.66991e-163	0
9.33794e-163	1.67685e-163	-2.23373e-163	-6.98869e-163	-6.05939e-163	-1.67212e-164	6.19374e-163	-1.4075e-163	-9.29709e-163	5.89813e-164	-1.2742e-163	4.49143e-163	-2.30159e-164	-8.1229e-163	-2.6983e-163	3.64436e-163	1.58271e-163	-1.21936e-163	-1.97696e-163	5.27578e-163	4.09815e-163	3.23425e-163	-4.58457e-163	1.2347e-165	-3.8099e-163	3.29162e-163	-5.04103e-163	-1.44081e-163	1.16291e-162	1.66991e-163	0
9.33794e-163	1.67685e-163	-2.23373e-163	-6.98869e-163	-6.05939e-163	-1.67212e-164	6.19374e-163	-1.4075e-163	-9.29709e-163	5.89813e-164	-1.2742e-163	4.49143e-163	-2.30159e-164	-8.1229e-163	-2.6983e-163	3.64436e-163	1.58271e-163	-1.21936e-163	-1.97696e-163	5.27578e-163	4.09815e-163	3.23425e-163	-4.58457e-163	1.2347e-165	-3.8099e-163	3.29162e-163	-5.04103e-163	-1.44081e-163	1.16291e-162	1.66991e-163	0
9.33794e-163	1.67685e-163	-2.23373e-163	-6.98869e-163	-6.05939e-163	-1.67212e-164	6.19374e-163	-1.4075e-163	-9.29709e-163	5.89813e-164	-1.2742e-163	4.49143e-163	-2.30159e-164	-8.1229e-163	-2.6983e-163	3.64436e-163	1.58271e-163	-1.21936e-163	-1.97696e-163	5.27578e-163	4.09815e-163	3.23425e-163	-4.58457e-163	1.2347e-165	-3.8099e-163	3.29162e-163	-5.04103e-163	-1.44081e-163	1.16291e-162	1.66991e-163	0
9.33794e-163	1.67685e-163	-2.23373e-163	-6.98869e-163	-6.05939e-163	-1.67212e-164	6.19374e-163	-1.4075e-163	-9.29709e-163	5.89813e-164	-1.2742e-163	4.49143e-163	-2.30159e-164	-8.1229e-163	-2.6983e-163	3.64436e-163	1.58271e-163	-1.21936e-163	-1.97696e-163	5.27578e-163	4.09815e-163	3.23425e-163	-4.58457e-163	1.2347e-165	-3.8099e-163	3.29162e-163	-5.04103e-163	-1.44081e-163	1.16291e-162	1.66991e-163	0
9.33794e-163	1.67685e-163	-2.23373e-163	-6.98869e-163	-6.05939e-163	-1.67212e-164	6.19374e-163	-1.4075e-163	-9.29709e-163	5.89813e-164	-1.2742e-163	4.49143e-163	-2.30159e-164	-8.1229e-163	-2.6983e-163	3.64436e-163	1.58271e-163	-1.21936e-163	-1.97696e-163	5.27578e-163	4.09815e-163	3.23425e-163	-4.58457e-163	1.2347e-165	-3.8099e-163	3.29162e-163	-5.04103e-163	-1.44081e-163	1.16291e-162	1.66991e-163	0
9.33794e-163	1.67685e-163	-2.23373e-163	-6.98869e-163	-6.05939e-163	-1.67212e-164	6.19374e-163	-1.4075e-163	-9.29709e-163	5.89813e-164	-1.2742e-163	4.49143e-163	-2.30159e-164	-8.1229e-163	-2.6983e-163	3.64436e-163	1.58271e-163	-1.21936e-163	-1.97696e-163	5.27578e-163	4.09815e-163	3.23425e-163	-4.58457e-163	1.2347e-165	-3.8099e-163	3.29162e-163	-5.04103e-163	-1.44081e-163	1.16291e-162	1.66991e-163	0
9.33794e-163	1.67685e-163	-2.23373e-163	-6.98869e-163	-6.05939e-163	-1.67212e-164	6.19374e-163	-1.4075e-163	-9.29709e-163	5.89813e-164	-1.2742e-163	4.49143e-163	-2.30159e-164	-8.1229e-163	-2.6983e-163	3.64436e-163	1.58271e-163	-1.21936e-163	-1.97696e-163	5.27578e-163	4.09815e-163	3.23425e-163	-4.58457e-163	1.2347e-165	-3.8099e-163	3.29162e-163	-5.04103e-163	-1.44081e-163	1.16291e-162	1.66991e-163	0
9.33794e-163	1.67685e-163	-2.23373e-163	-6.98869e-163	-6.05939e-163	-1.67212e-164	6.19374e-163	-1.4075e-163	-9.29709e-163	5.89813e-164	-1.2742e-163	4.49143e-163	-2.30159e-164	-8.1229e-163	-2.6983e-163	3.64436e-163	1.58271e-163	-1.21936e-163	-1.97696e-163	5.27578e-163	4.09815e-163	3.23425e-163	-4.58457e-163	1.2347e-165	-3.8099e-163	3.29162e-163	-5.04103e-163	-1.44081e-163	1.16291e-162	1.66991e-163	0
9.33794e-163	1.67685e-163	-2.23373e-163	-6.98869e-163	-6.05939e-163	-1.67212e-164	6.19374e-163	-1.4075e-163	-9.29709e-163	5.89813e-164	-1.2742e-163	4.49143e-163	-2.30159e-164	-8.1229e-163	-2.6983e-163	3.64436e-163	1.58271e-163	-1.21936e-163	-1.97696e-163	5.27578e-163	4.09815e-163	3.23425e-163	-4.58457e-163	1.2347e-165	-3.8099e-163	3.29162e-163	-5.04103e-163	-1.44081e-163	1.16291e-162	1.66991e-163	0
9.33794e-163	1.67685e-163	-2.23373e-163	-6.98869e-163	-6.05939e-163	-1.67212e-164	6.19374e-163	-1.4075e-163	-9.29709e-163	5.89813e-164	-1.2742e-163	4.49143e-163	-2.30159e-164	-8.1229e-163	-2.6983e-163	3.64436e-163	1.58271e-163	-1.21936e-163	-1.97696e-163	5.27578e-163	4.09815e-163	3.23425e-163	-4.58457e-163	1.2347e-165	-3.8099e-163	3.29162e-163	-5.04103e-163	-1.44081e-163	1.16291e-162	1.66991e-163	0
9.33794e-163	1.67685e-163	-2.23373e-163	-6.98869e-163	-6.05939e-163	-1.67212e-164	6.19374e-163	-1.4075e-163	-9.29709e-163	5.89813e-164	-1.2742e-163	4.49143e-163	-2.30159e-164	-8.1229e-163	-2.6983e-163	3.64436e-163	1.58271e-163	-1.21936e-163	-1.97696e-163	5.27578e-163	4.09815e-163	3.23425e-163	-4.58457e-163	1.2347e-165	-3.8099e-163	3.29162e-163	-5.04103e-163	-1.44081e-163	1.16291e-162	1.66991e-163	0
9.33794e-163	1.67685e-163	-2.23373e-163	-6.98869e-163	-6.05939e-163	-1.67212e-164	6.19374e-163	-1.4075e-163	-9.29709e-163	5.89813e-164	-1.2742e-163	4.49143e-163	-2.30159e-164	-8.1229e-163	-2.6983e-163	3.64436e-163	1.58271e-163	-1.21936e-163	-1.97696e-163	5.27578e-163	4.09815e-163	3.23425e-163	-4.58457e-163	1.2347e-165	-3.8099e-163	3.29162e-163	-5.04103e-163	-1.44081e-163	1.16291e-162	1.66991e-163	0
9.33794e-163	1.67685e-163	-2.23373e-163	-6.98869e-163	-6.05939e-163	-1.67212e-164	6.19374e-163	-1.4075e-163	-9.29709e-163	5.89813e-164	-1.2742e-163	4.49143e-163	-2.30159e-164	-8.1229e-163	-2.6983e-163	3.64436e-163	1.58271e-163	-1.21936e-163	-1.97696e-163	5.27578e-163	4.09815e-163	3.23425e-163	-4.58457e-163	1.2347e-165	-3.8099e-163	3.29162e-163	-5.04103e-163	-1.44081e-163	1.16291e-162	1.66991e-163	0
9.33794e-163	1.67685e-163	-2.23373e-163	-6.98869e-163	-6.05939e-163	-1.67212e-164	6.19374e-163	-1.4075e-163	-9.29709e-163	5.89813e-164	-1.2742e-163	4.49143e-163	-2.30159e-164	-8.1229e-163	-2.6983e-163	3.64436e-163	1.58271e-163	-1.21936e-163	-1.97696e-163	5.27578e-163	4.09815e-163	3.23425e-163	-4.58457e-163	1.2347e-165	-3.8099e-163	3.29162e-163	-5.04103e-163	-1.44081e-163	1.16291e-162	1.66991e-163	0
9.33794e-163	1.67685e-163	-2.23373e-163	-6.98869e-163	-6.05939e-163	-1.67212e-164	6.19374e-163	-1.4075e-163	-9.29709e-163	5.89813e-164	-1.2742e-163	4.49143e-163	-2.30159e-164	-8.1229e-163	-2.6983e-163	3.64436e-163	1.58271e-163	-1.21936e-163	-1.97696e-163	5.27578e-163	4.09815e-163	3.23425e-163	-4.58457e-163	1.2347e-165	-3.8099e-163	3.29162e-163	-5.04103e-163	-1.44081e-163	1.16291e-162	1.66991e-163	0
9.33794e-163	1.67685e-163	-2.23373e-163	-6.98869e-163	-6.05939e-163	-1.67212e-164	6.19374e-163	-1.4075e-163	-9.29709e-163	5.89813e-164	-1.2742e-163	4.49143e-163	-2.30159e-164	-8.1229e-163	-2.6983e-163	3.64436e-163	1.58271e-163	-1.21936e-163	-1.97696e-163	5.27578e-163	4.09815e-163	3.23425e-163	-4.58457e-163	1.2347e-165	-3.8099e-163	3.29162e-163	-5.04103e-163	-1.44081e-163	1.16291e-162	1.66991e-163	0
9.33794e-163	1.67685e-163	-2.23373e-163	-6.98869e-163	-6.05939e-163	-1.67212e-164	6.19374e-163	-1.4075e-163	-9.29709e-163	5.89813e-164	-1.2742e-163	4.49143e-163	-2.30159e-164	-8.1229e-163	-2.6983e-163	3.64436e-163	1.58271e-163	-1.21936e-163	-1.97696e-163	5.27578e-163	4.09815e-163	3.23425e-163	-4.58457e-163	1.2347e-165	-3.8099e-163	3.29162e-163	-5.04103e-163	-1.44081e-163	1.16291e-162	1.66991e-163	0
9.33794e-163	1.67685e-163	-2.23373e-163	-6.98869e-163	-6.05939e-163	-1.67212e-164	6.19374e-163	-1.4075e-163	-9.29709e-163	5.89813e-164	-1.2742e-163	4.49143e-163	-2.30159e-164	-8.1229e-163	-2.6983e-163	3.64436e-163	1.58271e-163	-1.21936e-163	-1.97696e-163	5.27578e-163	4.09815e-163	3.23425e-163	-4.58457e-163	1.2347e-165	-3.8099e-163	3.29162e-163	-5.04103e-163	-1.44081e-163	1.16291e-162	1.66991e-163	0
9.33794e-163	1.67685e-163	-2.23373e-163	-6.98869e-163	-6.05939e-163	-1.67212e-164	6.19374e-163	-1.4075e-163	-9.29709e-163	5.89813e-164	-1.2742e-163	4.49143e-163	-2.30159e-164	-8.1229e-163	-2.6983e-163	3.64436e-163	1.58271e-163	-1.21936e-163	-1.97696e-163	5.27578e-163	4.09815e-163	3.23425e-163	-4.58457e-163	1.2347e-165	-3.8099e-163	3.29162e-163	-5.04103e-163	-1.44081e-163	1.16291e-162	1.66991e-163	0
9.33794e-163	1.67685e-163	-2.23373e-163	-6.98869e-163	-6.05939e-163	-1.67212e-164	6.19374e-163	-1.4075e-163	-9.29709e-163	5.89813e-164	-1.2742e-163	4.49143e-163	-2.30159e-164	-8.1229e-163	-2.6983e-163	3.64436e-163	1.58271e-163	-1.21936e-163	-1.97696e-163	5.27578e-163	4.09815e-163	3.23425e-163	-4.58457e-163	1.2347e-165	-3.8099e-163	3.29162e-163	-5.04103e-163	-1.44081e-163	1.16291e-162	1.66991e-163	0
9.33794e-163	1.67685e-163	-2.23373e-163	-6.98869e-163	-6.05939e-163	-1.67212e-164	6.19374e-163	-1.4075e-163	-9.29709e-163	5.89813e-164	-1.2742e-163	4.49143e-163	-2.30159e-164	-8.1229e-163	-2.6983e-163	3.64436e-163	1.58271e-163	-1.21936e-163	-1.97696e-163	5.27578e-163	4.09815e-163	3.23425e-163	-4.58457e-163	1.2347e-165	-3.8099e-163	3.29162e-163	-5.04103e-163	-1.44081e-163	1.16291e-162	1.66991e-163	0
9.33794e-163	1.67685e-163	-2.23373e-163	-6.98869e-163	-6.05939e-163	-1.67212e-164	6.19374e-163	-1.4075e-163	-9.29709e-163	5.89813e-164	-1.2742e-163	4.49143e-163	-2.30159e-164	-8.1229e-163	-2.6983e-163	3.64436e-163	1.58271e-163	-1.21936e-163	-1.97696e-163	5.27578e-163	4.09815e-163	3.23425e-163	-4.58457e-163	1.2347e-165	-3.8099e-163	3.29162e-163	-5.04103e-163	-1.44081e-163	1.16291e-162	1.66991e-163	0
9.33794e-163	1.67685e-163	-2.23373e-163	-6.98869e-163	-6.05939e-163	-1.67212e-164	6.19374e-163	-1.4075e-163	-9.29709e-163	5.89813e-164	-1.2742e-163	4.49143e-163	-2.30159e-164	-8.1229e-163	-2.6983e-163	3.64436e-163	1.58271e-163	-1.21936e-163	-1.97696e-163	5.27578e-163	4.09815e-163	3.23425e-163	-4.58457e-163	1.2347e-165	-3.8099e-163	3.29162e-163	-5.04103e-163	-1.44081e-163	1.16291e-162	1.66991e-163	0
9.33794e-163	1.67685e-163	-2.23373e-163	-6.98869e-163	-6.05939e-163	-1.67212e-164	6.19374e-163	-1.4075e-163	-9.29709e-163	5.89813e-164	-1.2742e-163	4.49143e-163	-2.30159e-164	-8.1229e-163	-2.6983e-163	3.64436e-163	1.58271e-163	-1.21936e-163	-1.97696e-163	5.27578e-163	4.09815e-163	3.23425e-163	-4.58457e-163	1.2347e-165	-3.8099e-163	3.29162e-163	-5.04103e-163	-1.44081e-163	1.16291e-162	1.66991e-163	0
9.33794e-163	1.67685e-163	-2.23373e-163	-6.98869e-163	-6.05939e-163	-1.67212e-164	6.19374e-163	-1.4075e-163	-9.29709e-163	5.89813e-164	-1.2742e-163	4.49143e-163	-2.30159e-164	-8.1229e-163	-2.6983e-163	3.64436e-163	1.58271e-163	-1.21936e-163	-1.97696e-163	5.27578e-163	4.09815e-163	3.23425e-163	-4.58457e-163	1.2347e-165	-3.8099e-163	3.29162e-163	-5.04103e-163	-1.44081e-163	1.16291e-162	1.66991e-163	0
9.33794e-163	1.67685e-163	-2.23373e-163	-6.98869e-163	-6.05939e-163	-1.67212e-164	6.19374e-163	-1.4075e-163	-9.29709e-163	5.89813e-164	-1.2742e-163	4.49143e-163	-2.30159e-164	-8.1229e-163	-2.6983e-163	3.64436e-163	1.58271e-163	-1.21936e-163	-1.97696e-163	5.27578e-163	4.09815e-163	3.23425e-163	-4.58457e-163	1.2347e-165	-3.8099e-163	3.29162e-163	-5.04103e-163	-1.44081e-163	1.16291e-162	1.66991e-163	0
9.33794e-163	1.67685e-163	-2.23373e-163	-6.98869e-163	-6.05939e-163	-1.67212e-164	6.19374e-163	-1.4075e-163	-9.29709e-163	5.89813e-164	-1.2742e-163	4.49143e-163	-2.30159e-164	-8.1229e-163	-2.6983e-163	3.64436e-163	1.58271e-163	-1.21936e-163	-1.97696e-163	5.27578e-163	4.09815e-163	3.23425e-163	-4.58457e-163	1.2347e-165	-3.8099e-163	3.29162e-163	-5.04103e-163	-1.44081e-163	1.16291e-162	1.66991e-163	0
9.33794e-163	1.67685e-163	-2.23373e-163	-6.98869e-163	-6.05939e-163	-1.67212e-164	6.19374e-163	-1.4075e-163	-9.29709e-163	5.89813e-164	-1.2742e-163	4.49143e-163	-2.30159e-164	-8.1229e-163	-2.6983e-163	3.64436e-163	1.58271e-163	-1.21936e-163	-1.97696e-163	5.27578e-163	4.09815e-163	3.23425e-163	-4.58457e-163	1.2347e-165	-3.8099e-163	3.29162e-163	-5.04103e-163	-1.44081e-163	1.16291e-162	1.66991e-163	0
9.33794e-163	1.67685e-163	-2.23373e-163	-6.98869e-163	-6.05939e-163	-1.67212e-164	6.19374e-163	-1.4075e-163	-9.29709e-163	5.89813e-164	-1.2742e-163	4.49143e-163	-2.30159e-164	-8.1229e-163	-2.6983e-163	3.64436e-163	1.58271e-163	-1.21936e-163	-1.97696e-163	5.27578e-163	4.09815e-163	3.23425e-163	-4.58457e-163	1.2347e-165	-3.8099e-163	3.29162e-163	-5.04103e-163	-1.44081e-163	1.16291e-162	1.66991e-163	0
9.33794e-163	1.67685e-163	-2.23373e-163	-6.98869e-163	-6.05939e-163	-1.67212e-164	6.19374e-163	-1.4075e-163	-9.29709e-163	5.89813e-164	-1.2742e-163	4.49143e-163	-2.30159e-164	-8.1229e-163	-2.6983e-163	3.64436e-163	1.58271e-163	-1.21936e-163	-1.97696e-163	5.27578e-163	4.09815e-163	3.23425e-163	-4.58457e-163	1.2347e-165	-3.8099e-163	3.29162e-163	-5.04103e-163	-1.44081e-163	1.16291e-162	1.66991e-163	0
9.33794e-163	1.67685e-163	-2.23373e-163	-6.98869e-163	-6.05939e-163	-1.67212e-164	6.19374e-163	-1.4075e-163	-9.29709e-163	5.89813e-164	-1.2742e-163	4.49143e-163	-2.30159e-164	-8.1229e-163	-2.6983e-163	3.64436e-163	1.58271e-163	-1.21936e-163	-1.97696e-163	5.27578e-163	4.09815e-163	3.23425e-163	-4.58457e-163	1.2347e-165	-3.8099e-163	3.29162e-163	-5.04103e-163	-1.44081e-163	1.16291e-162	1.66991e-163	0
9.33794e-163	1.67685e-163	-2.23373e-163	-6.98869e-163	-6.05939e-163	-1.67212e-164	6.19374e-163	-1.4075e-163	-9.29709e-163	5.89813e-164	-1.2742e-163	4.49143e-163	-2.30159e-164	-8.1229e-163	-2.6983e-163	3.64436e-163	1.58271e-163	-1.21936e-163	-1.97696e-163	5.27578e-163	4.09815e-163	3.23425e-163	-4.58457e-163	1.2347e-165	-3.8099e-163	3.29162e-163	-5.04103e-163	-1.44081e-163	1.16291e-162	1.66991e-163	0
9.33794e-163	1.67685e-163	-2.23373e-163	-6.98869e-163	-6.05939e-163	-1.67212e-164	6.19374e-163	-1.4075e-163	-9.29709e-163	5.89813e-164	-1.2742e-163	4.49143e-163	-2.30159e-164	-8.1229e-163	-2.6983e-163	3.64436e-163	1.58271e-163	-1.21936e-163	-1.97696e-163	5.27578e-163	4.09815e-163	3.23425e-163	-4.58457e-163	1.2347e-165	-3.8099e-163	3.29162e-163	-5.04103e-163	-1.44081e-163	1.16291e-162	1.66991e-163	0
[truncated: 2,012 more rows]
