# Supplementary material for: A modified shuffled frog leaping algorithm with inertia weight
Source: Sci Rep. 2024 Feb 20;14:4146. doi: 10.1038/s41598-024-51306-1 (PMC11224354; doi:10.1038/s41598-024-51306-1)
Supplement: Supplementary file 1 — Supplementary Information. [file 41598_2024_51306_MOESM1_ESM.zip › data/F1/MSFLA_L_16.xls]

## Sheet: Sheet1
-3.09111	-1.40823	-0.598532	2.2326	-1.29532	9.95807	2.6266	1.81437	3.60597	3.06263	-0.562437	-0.680707	-0.684581	0.0335578	2.18629	0.482414	0.276721	2.89739	0.837886	-1.0807	0.361886	0.507083	-1.53188	1.10161	1.77882	0.365038	-5.6762	-5.35087	-1.78225	-0.77044	238.766
0.012113	0.159794	-0.0481319	0.113554	-0.220665	-0.239934	-0.0402765	-0.563333	-0.00524351	-0.201914	0.0811969	0.202657	-0.0394746	0.0117043	-0.096653	0.543548	-0.159655	0.123695	0.0991357	-0.00455836	-0.608007	-0.185977	-0.0560574	0.118368	0.0430486	0.247912	-0.0459474	0.00799761	0.08882	0.831425	2.09776
-0.0118105	-0.0126684	-0.00596275	-0.0182321	0.00981813	-0.0142122	-0.0277523	0.00584099	-0.028981	-0.0328396	-0.00555098	0.00863114	0.0716634	0.0226	0.0409971	-0.0304763	-0.019623	-0.0157445	0.0190971	0.0447031	0.0521657	0.022735	0.0555746	-0.00273336	0.0238757	0.0144195	-0.0103561	0.00360794	-0.0270399	0.00395561	0.0230255
0.000787728	0.00203678	-0.00301242	0.00958101	0.00281103	0.000274484	0.000421088	0.00128917	-0.000931219	0.000631491	0.0027875	-0.000641141	0.00272826	0.00220506	-0.00129383	0.000736343	0.00311136	0.000612895	0.00124528	-0.00279914	0.00256347	-0.000423275	0.000932337	0.00422886	0.00192756	-0.00262659	-0.000519892	0.000653581	-0.00360946	-0.00124195	0.000210253
-0.000130391	-9.806e-06	7.16631e-05	-0.000348788	-0.000148199	-1.42141e-06	1.59445e-05	6.13929e-05	-8.77216e-05	0.000136723	-7.66642e-05	3.11229e-05	0.000280135	0.00017993	4.01742e-06	-1.30199e-05	0.000210406	4.93116e-05	-9.76918e-05	-3.91455e-05	-1.73841e-05	0.000195893	-0.000588697	0.000222123	-7.22081e-06	-0.000136165	0.000125108	0.00014829	-0.000433791	3.24655e-06	1.05092e-06
5.8044e-07	-1.09116e-05	-4.24319e-06	-2.50762e-05	-1.89483e-05	-5.03328e-07	1.38856e-05	2.63393e-05	4.63917e-06	2.68539e-05	-1.33276e-05	3.62785e-05	5.0626e-06	-7.58919e-06	2.73075e-07	4.66259e-06	3.17236e-06	-2.40476e-05	3.84222e-06	-5.79562e-06	4.89362e-06	-1.22524e-05	4.40757e-07	-5.90389e-05	-4.56583e-06	1.73446e-05	9.2894e-06	-3.44903e-06	8.00848e-08	-4.63604e-05	1.12192e-08
2.52077e-06	7.23415e-07	-1.74827e-06	-4.91764e-07	-6.72275e-07	-6.67336e-07	5.58589e-07	-7.6907e-08	1.93675e-07	-3.49964e-06	-1.3861e-06	-7.2306e-07	1.13286e-07	-3.715e-07	6.10014e-07	8.87758e-07	3.93142e-07	2.27407e-07	-5.12375e-08	-4.39728e-07	-5.70904e-07	-2.85936e-08	-1.92964e-07	-6.07403e-07	-5.1499e-07	3.68381e-07	-1.7737e-06	-4.36798e-06	2.19185e-06	2.28741e-06	6.12291e-11
-1.89165e-08	-1.21694e-07	-7.62392e-10	1.20954e-07	1.91927e-07	1.16689e-08	-2.25041e-08	5.66081e-09	2.23662e-07	7.47515e-08	-1.90958e-07	-1.60442e-07	2.46992e-08	-2.13887e-07	2.3979e-08	1.15535e-08	-2.5389e-07	-8.36432e-08	7.95649e-08	-1.31731e-08	2.3891e-07	-1.78492e-08	7.44308e-08	-1.12478e-07	5.04814e-08	6.54276e-08	1.06285e-07	3.2674e-08	6.89917e-08	-3.33671e-08	4.10808e-13
-3.87439e-09	8.03997e-10	-1.57708e-09	1.17282e-08	-2.57067e-09	-1.20002e-08	-7.32852e-09	-1.36703e-08	-5.42061e-08	2.84192e-09	-9.35946e-09	-6.89567e-09	-4.93746e-08	-1.30982e-08	6.65795e-09	-1.48053e-08	-5.61111e-09	-1.44851e-09	-2.83331e-09	-8.73497e-10	-1.30097e-08	-7.07539e-09	-2.46069e-09	3.86659e-09	-8.25298e-09	6.00889e-09	7.75639e-10	-1.06083e-08	-4.64317e-09	9.02726e-09	7.10446e-15
1.96065e-10	2.87574e-10	3.92468e-09	-1.5557e-09	3.52252e-09	1.31092e-09	1.92644e-09	-1.17044e-09	9.23976e-11	1.53342e-09	6.78757e-11	5.50085e-10	-4.29801e-10	5.1413e-10	-2.67978e-10	2.06695e-09	-1.93136e-10	2.46889e-09	1.76285e-09	4.38271e-09	1.09863e-10	-2.35492e-10	7.30907e-10	4.01646e-10	9.37081e-10	-7.04205e-10	1.00841e-09	8.87364e-10	7.6034e-10	-2.53929e-10	7.7645e-17
-1.69269e-12	-8.71277e-12	7.18423e-12	-1.53473e-11	-2.86524e-11	1.26351e-10	-8.87411e-11	-3.29116e-11	-1.17132e-11	4.53445e-11	-3.94564e-11	-4.70649e-11	1.706e-11	2.08676e-11	-5.3707e-11	-1.6119e-10	-2.18725e-11	-6.82187e-11	8.78936e-11	-1.35653e-10	-6.16561e-11	1.47338e-10	-3.74716e-11	-1.05608e-11	1.66787e-12	-2.21496e-11	-2.10841e-10	-3.26441e-10	3.67462e-10	-9.33535e-11	4.15206e-19
-5.91981e-12	4.8804e-12	-7.55395e-12	-2.35055e-12	7.35836e-12	5.5481e-12	-2.8277e-12	-7.48443e-12	-1.42847e-12	3.53528e-11	-2.93125e-12	3.46952e-12	-1.29736e-11	1.36557e-12	-2.18641e-12	3.65002e-12	4.02739e-13	-2.35616e-12	-2.68175e-12	-9.26671e-12	1.94877e-11	2.37016e-12	-2.48448e-11	-6.59052e-12	8.53825e-12	-3.99291e-12	3.76191e-12	-1.53069e-12	2.29601e-11	2.87971e-12	3.51682e-21
-4.57757e-13	-3.65165e-13	1.95638e-13	1.07702e-12	-1.51769e-13	-9.30212e-13	-5.11399e-13	-2.27087e-13	-3.17206e-13	-3.39723e-14	-2.05764e-13	2.29248e-14	2.28012e-13	-1.11393e-13	-1.41508e-12	4.85576e-15	-2.79408e-12	-8.36507e-13	2.44359e-13	-1.37628e-12	-6.20723e-13	-2.69171e-13	1.85461e-13	-1.33154e-13	4.00185e-13	9.05751e-13	-3.28241e-13	-1.65861e-12	-2.09172e-13	3.3052e-13	1.99167e-23
-2.33217e-14	1.21552e-13	-1.41751e-13	6.0385e-15	1.8548e-14	7.12082e-14	-4.1814e-14	3.32113e-15	5.63086e-14	7.17857e-14	-9.26952e-14	4.74289e-14	6.35507e-14	-9.73231e-15	1.64065e-14	-5.8764e-14	-1.62922e-14	-3.54047e-14	-9.25235e-15	8.48018e-14	-3.53355e-14	9.61665e-14	6.2745e-14	5.69878e-14	2.65248e-14	1.01234e-13	-1.10457e-13	-1.51453e-13	5.21687e-15	-1.5333e-14	1.42474e-25
2.40448e-15	1.80065e-15	2.55486e-15	1.19624e-15	-4.05554e-16	2.666e-15	1.54552e-14	-6.32437e-15	1.43766e-14	-3.51359e-15	9.24173e-16	-2.89054e-16	1.71013e-14	3.5438e-15	6.89833e-16	-2.58046e-14	8.32716e-16	-2.64897e-15	2.67459e-15	5.57777e-16	1.46842e-14	-4.57148e-15	-2.05433e-15	2.95336e-15	1.07272e-15	-1.87928e-15	4.27724e-15	-2.00101e-15	1.64044e-15	-8.53856e-15	1.86167e-27
1.51591e-16	-3.52525e-16	1.27108e-15	-1.61059e-16	-4.77872e-16	1.2721e-17	4.12014e-16	-5.25617e-16	-1.39292e-16	3.64616e-16	-1.55917e-16	-2.57809e-16	-6.89047e-16	3.07381e-16	1.31217e-16	-1.00771e-17	6.75958e-16	7.23819e-17	6.24738e-17	-8.50923e-16	2.09948e-16	1.24969e-15	-3.55013e-16	-2.59142e-16	1.35602e-15	3.34127e-16	-3.16986e-17	3.35546e-16	2.61014e-16	9.70556e-17	8.42381e-30
-1.97066e-17	2.5177e-17	-2.21223e-17	-2.99534e-17	3.44121e-17	-3.20739e-17	-3.08479e-18	9.47516e-18	-5.16915e-18	2.7818e-17	6.12574e-17	8.94527e-17	2.97978e-17	-4.37267e-17	8.99586e-17	-6.17588e-18	-3.04314e-17	2.00411e-17	9.28812e-17	-4.20852e-17	-3.0901e-17	4.23202e-17	-6.2025e-18	-3.23445e-18	8.29293e-17	-8.78308e-17	-1.13958e-17	6.62837e-17	-4.04257e-17	4.69594e-18	6.34983e-32
-1.41717e-17	6.11595e-18	5.11455e-18	1.35306e-19	1.56568e-18	9.93992e-19	-6.87332e-18	-1.90448e-18	-2.61773e-18	-3.5876e-18	-5.63829e-18	2.11342e-18	4.23123e-18	2.71727e-18	2.07433e-18	-1.88143e-18	-1.25728e-17	1.48112e-18	2.9163e-18	-1.56716e-18	-3.02014e-19	-1.25073e-18	1.03883e-17	8.28833e-19	-8.83385e-18	7.45368e-18	5.90161e-18	3.39152e-18	1.10732e-18	-5.42875e-18	8.99949e-34
-4.57591e-19	-6.42625e-20	-1.07734e-19	6.82694e-19	9.63605e-20	3.179e-19	1.55333e-18	1.98739e-19	-1.09224e-19	-4.77584e-19	-5.34662e-19	1.82028e-19	8.31953e-20	-4.55767e-20	-2.96769e-19	2.68947e-19	5.25325e-19	-4.98544e-19	-5.37352e-19	-3.44655e-19	-3.0454e-20	1.36704e-20	5.07874e-20	9.17023e-19	5.73293e-20	-7.91441e-19	3.38652e-19	-7.48044e-19	2.13449e-20	1.37808e-19	7.08234e-36
1.42997e-20	1.9523e-20	-7.14368e-20	1.28498e-20	-9.72426e-21	1.00683e-19	1.36795e-20	-1.50096e-19	-5.37383e-21	8.01218e-21	-1.79494e-20	-1.72168e-20	3.8682e-20	-6.76857e-21	-5.21488e-21	-4.76555e-20	-3.32114e-20	-5.55778e-21	2.17303e-20	7.40967e-21	-9.73172e-20	1.34015e-20	2.89611e-20	-5.25925e-21	-5.2922e-21	4.90314e-21	3.57239e-20	-8.54119e-21	-2.88947e-20	-6.89092e-20	6.25158e-38
2.42043e-21	-3.54826e-22	-1.37635e-20	-1.21447e-21	3.15689e-21	-1.9929e-21	5.32287e-21	3.10687e-21	-5.48603e-22	-2.98452e-22	-1.01828e-21	-2.78126e-22	-5.4214e-22	8.77521e-21	2.52984e-21	-2.60344e-21	1.65529e-22	3.91783e-21	5.64906e-21	-2.8648e-21	5.26428e-21	2.95484e-21	-2.77084e-22	-4.35316e-21	-5.40526e-21	4.73455e-22	2.87102e-21	-2.82616e-21	-4.70696e-22	-3.32727e-22	4.97766e-40
6.88572e-23	8.60821e-24	2.29426e-22	-6.9642e-22	-4.37569e-22	6.47866e-22	1.47104e-22	1.33476e-22	8.78717e-23	-3.03012e-22	-3.77336e-23	-5.37747e-22	7.30811e-23	-6.29967e-25	-3.41887e-23	1.15483e-22	-6.04101e-22	1.34898e-23	-1.38774e-22	-2.44e-22	-6.95783e-22	-1.78021e-22	1.85834e-22	5.14959e-23	1.53372e-22	-3.72842e-22	3.52165e-22	8.45287e-23	9.88017e-24	-6.59783e-23	2.89814e-42
5.11259e-23	2.14853e-23	2.67248e-23	3.82494e-23	4.88317e-23	8.12483e-24	-3.65863e-23	2.63742e-23	8.9719e-25	-2.09389e-23	-1.31665e-23	-4.11428e-23	-2.57251e-24	3.78858e-24	-9.07873e-23	2.97063e-23	5.79451e-24	-2.33648e-23	-1.98703e-23	-8.37352e-23	-2.51357e-24	-6.56453e-23	-4.29554e-23	-1.5959e-23	-6.41574e-24	2.63149e-23	-6.88302e-24	1.38334e-23	9.62204e-23	3.61983e-23	4.71309e-44
2.78418e-24	3.57404e-24	-1.54928e-24	-3.87392e-25	-2.7869e-24	-2.8046e-25	3.88642e-24	-7.08979e-25	1.51972e-24	1.85853e-25	-4.2012e-24	-4.37823e-25	4.81458e-25	8.48457e-25	2.06323e-24	-1.16147e-24	2.83897e-24	-2.60337e-24	1.27568e-24	-1.3073e-24	7.88988e-25	-1.18192e-24	4.53703e-25	1.91894e-24	5.25849e-24	2.67789e-24	-3.55437e-24	-8.83661e-25	-5.22148e-25	-1.26317e-24	1.47458e-46
4.47306e-26	-1.29962e-25	1.01089e-25	-2.45002e-25	6.7916e-27	-6.69609e-26	-9.1061e-27	-1.84192e-25	2.4865e-25	5.40485e-26	-6.10257e-27	3.36707e-25	-1.21484e-25	2.85037e-26	-4.97259e-25	2.69485e-25	-2.90055e-25	6.10563e-26	-7.72716e-26	-7.27256e-25	-1.44777e-25	-3.00131e-27	2.20705e-26	2.08838e-25	5.45514e-25	2.753e-25	6.0557e-25	-2.02447e-25	7.22896e-26	1.32399e-26	2.11557e-48
1.60386e-26	-7.69898e-27	3.75168e-27	-4.7431e-27	1.07533e-26	-7.70976e-27	7.63608e-27	3.50862e-26	2.76826e-27	9.30746e-27	-1.17213e-26	1.97069e-26	7.03869e-28	1.06198e-27	4.78296e-27	-1.79167e-27	1.2104e-26	-3.92893e-27	8.77268e-27	5.44542e-26	5.53969e-27	1.67471e-26	-5.19072e-27	-2.39566e-27	1.91452e-26	-5.91497e-27	-8.95719e-28	-5.41857e-27	-1.91825e-27	-8.44221e-27	6.5199e-51
8.13176e-28	2.18295e-27	3.17689e-28	-4.48434e-28	-2.9073e-27	-4.45149e-27	2.64824e-28	1.43166e-27	1.1322e-27	3.83468e-27	-3.99744e-27	-3.23888e-29	-6.82337e-29	-1.48504e-27	-1.46671e-27	5.86242e-28	-2.05424e-27	5.43797e-28	4.7586e-29	1.57676e-27	-9.18928e-28	3.19425e-27	-2.92937e-27	-6.43521e-29	-4.28045e-27	9.22851e-28	6.94415e-28	-3.0547e-27	-2.41666e-28	-8.9732e-28	1.29277e-52
1.29892e-29	-2.99061e-29	-1.37217e-28	5.16011e-29	2.41907e-29	-4.21618e-28	7.46884e-29	-1.92325e-29	8.50832e-29	9.63793e-29	-3.31024e-28	-6.61488e-29	3.11519e-30	-1.39185e-29	4.11552e-29	8.72774e-29	6.58696e-29	5.66743e-29	9.16259e-29	-4.07902e-29	3.54045e-29	-1.29074e-30	-2.51677e-28	2.59396e-29	8.22161e-29	2.0361e-29	-1.05091e-28	1.47921e-29	1.09155e-29	-1.89319e-31	4.4828e-55
1.38488e-30	3.35995e-29	2.53795e-30	-1.60127e-30	-1.21262e-29	8.64023e-30	-1.51642e-30	1.91456e-30	-4.51806e-29	-2.41619e-30	3.62987e-30	-1.05449e-30	2.29827e-30	1.4379e-30	5.42488e-30	-5.54406e-30	-3.04139e-29	-5.72074e-30	-5.50187e-30	-2.48149e-31	-4.00753e-32	5.38489e-30	5.02973e-30	1.09634e-30	4.45347e-29	-1.40776e-29	-5.37106e-30	-8.72808e-31	-1.58286e-30	5.60421e-30	6.78505e-57
-2.76011e-31	5.07629e-31	8.29221e-31	6.70118e-31	-1.0903e-30	-1.54809e-30	7.48526e-31	-2.50418e-31	-1.41676e-30	-5.81951e-32	-1.09891e-30	-2.80393e-31	8.50919e-31	-4.08985e-32	3.81481e-31	1.04354e-30	-6.02662e-31	-6.09029e-31	7.09512e-31	-8.6353e-31	6.32497e-31	1.38748e-30	-9.03626e-31	1.88306e-31	6.93031e-31	-2.22067e-31	5.32634e-30	9.58679e-32	5.01579e-33	-4.89883e-30	6.90035e-59
1.0467e-31	-1.00144e-31	-8.99502e-32	2.18656e-32	2.51873e-32	1.64007e-31	2.38524e-32	-5.83777e-32	4.87236e-32	-1.2504e-31	1.29225e-32	1.5895e-31	1.29742e-31	-3.05872e-32	-1.29239e-31	-2.82177e-32	1.83104e-31	-8.24876e-32	-1.87193e-32	1.0064e-31	-4.30893e-32	-2.03345e-31	1.6931e-31	-1.74038e-32	9.90664e-32	-1.01475e-32	-2.94407e-32	4.95077e-32	-3.54989e-31	4.07819e-32	4.03671e-61
1.92915e-32	-8.52291e-33	-1.31978e-33	-8.85368e-33	2.08431e-33	3.08791e-33	-9.79581e-33	-1.09002e-33	-1.29326e-33	1.48979e-32	-1.8272e-32	1.64895e-33	-9.15261e-34	-9.87662e-33	-5.09105e-33	5.1345e-33	2.9174e-33	-9.96359e-33	-1.28759e-33	1.81949e-32	-6.02167e-33	-8.41433e-33	1.07565e-32	1.37218e-33	2.34772e-33	-4.25448e-33	1.11202e-34	2.32505e-33	-6.61066e-33	-1.78611e-32	2.40372e-63
1.11421e-34	-4.1581e-34	-2.79488e-35	-7.40493e-34	-2.18173e-34	4.15307e-35	4.13422e-34	-4.23595e-34	2.30876e-34	1.95157e-34	3.6945e-35	8.78948e-34	-6.20139e-34	-3.09102e-34	-5.72492e-34	-3.90694e-34	-1.69657e-33	-6.79805e-34	4.01262e-34	-3.31853e-34	1.05492e-34	-7.55116e-34	-7.08422e-34	3.67046e-35	-7.39928e-34	5.65791e-35	2.42824e-35	-3.20653e-33	1.50467e-34	2.65731e-34	1.85825e-65
1.20862e-34	3.2026e-35	4.56501e-36	-3.25752e-35	1.95817e-34	1.59543e-34	6.68518e-35	3.06938e-36	4.71256e-35	1.02765e-34	1.05479e-34	1.08462e-34	2.10144e-35	1.75929e-35	5.80239e-35	8.17835e-36	2.63892e-34	-1.4481e-35	-1.60917e-34	-4.99505e-35	-2.49115e-34	-4.56382e-35	-1.5413e-35	-2.3409e-34	-9.15402e-35	-6.13157e-36	-5.29609e-35	9.79098e-36	-1.29136e-34	3.42596e-35	3.71431e-67
1.18203e-36	2.23276e-36	-3.36307e-35	2.14154e-36	2.7207e-36	1.16423e-35	2.44877e-36	-5.00499e-36	5.09212e-36	-5.60133e-36	5.52755e-36	-1.31277e-35	1.8393e-36	-1.66709e-35	-3.54558e-36	-3.65411e-36	7.25975e-36	-3.93313e-36	-9.28311e-36	7.36852e-36	7.57568e-36	6.81492e-37	-2.41221e-36	6.66066e-36	1.63541e-35	-4.82191e-36	2.17087e-35	6.84871e-36	6.97421e-36	-2.49837e-36	3.06385e-69
8.08159e-37	-4.88308e-37	1.29381e-36	2.04543e-37	-8.33118e-38	-8.18818e-37	8.02046e-37	2.94251e-38	8.26744e-37	1.60834e-37	1.98237e-38	-1.50784e-36	-2.90785e-38	-3.01512e-37	5.53176e-38	1.43158e-37	-2.12913e-38	-9.15741e-37	-1.8035e-37	2.46303e-38	5.11529e-37	-1.1578e-36	3.45002e-37	5.31807e-38	-4.61276e-38	-4.58787e-37	2.16003e-37	8.70631e-38	-6.60002e-38	-6.13829e-37	1.02717e-71
-9.41928e-39	-4.29346e-38	9.66432e-38	-1.66013e-38	4.85059e-38	-3.90096e-38	1.84944e-38	-1.14502e-37	-7.43388e-38	6.62938e-38	-1.01621e-38	-6.81377e-38	-6.74649e-38	4.31065e-38	-3.27601e-38	-1.89834e-37	4.40123e-38	1.25501e-38	-5.41103e-38	4.62804e-38	-2.02989e-38	-1.79409e-37	-3.81297e-39	5.04551e-38	5.44272e-38	1.80611e-37	-2.24387e-38	4.00734e-38	-7.34971e-38	4.49651e-38	1.74502e-73
-1.51242e-39	-4.90934e-39	1.2716e-39	-1.09332e-39	7.67903e-39	3.28101e-40	2.38023e-40	2.12137e-39	5.21053e-39	1.86612e-40	-1.79501e-38	4.50399e-39	6.03716e-40	-1.83312e-39	8.79331e-40	5.65063e-39	1.1487e-39	-7.90631e-39	4.92353e-39	-4.24536e-39	8.39704e-39	1.12318e-39	-5.00319e-39	-1.96726e-39	-1.04099e-39	-6.19916e-39	2.0467e-39	3.13193e-39	-3.47029e-39	-5.70563e-39	8.03814e-76
-1.29224e-40	9.12392e-42	-6.05333e-40	3.28657e-40	2.23361e-40	1.04974e-40	-2.34681e-40	3.09876e-40	-8.30145e-41	-8.79421e-41	3.89718e-40	-9.22437e-40	-2.41575e-40	3.71982e-40	-3.83483e-40	1.11077e-40	-2.96574e-40	-5.14463e-40	-4.44283e-40	-6.40357e-40	-5.82323e-40	2.17807e-40	-8.4734e-40	-1.50889e-40	6.35261e-40	6.92476e-40	-2.24464e-39	2.11172e-40	-1.06295e-39	1.79904e-41	1.12604e-77
-6.46619e-41	-5.62273e-41	9.88554e-42	5.24066e-41	6.72086e-41	2.0848e-41	6.35961e-42	1.01705e-41	-5.27403e-41	2.28989e-41	5.01606e-41	5.14386e-42	2.95258e-41	-8.22939e-41	-9.78495e-41	-5.76436e-42	-2.11377e-41	-2.28454e-41	6.32272e-42	-2.76456e-42	3.7304e-41	4.78795e-41	-2.66846e-41	7.23874e-41	-6.72515e-41	-7.30698e-42	-1.35245e-40	-1.64949e-41	-7.93132e-41	-6.54245e-41	8.27454e-80
2.52722e-42	5.1248e-42	9.93983e-43	2.72534e-42	-1.46706e-42	-3.33958e-42	1.03054e-42	2.0404e-42	1.8767e-42	-6.90242e-43	-9.63648e-43	-9.05905e-43	3.05361e-42	2.96937e-42	3.16862e-42	7.60343e-42	4.57957e-42	9.75347e-43	3.15753e-42	-5.01396e-42	-5.7804e-42	1.36732e-42	7.58159e-42	2.47624e-42	-1.58711e-42	-8.73605e-42	-3.759e-43	4.21231e-43	1.38945e-41	3.41842e-42	5.91166e-82
3.78436e-43	-3.76153e-43	-8.50222e-43	2.4388e-44	-1.17561e-43	-3.81262e-43	-6.2003e-43	-1.65408e-43	4.34754e-43	1.23454e-43	5.63722e-45	8.53906e-43	4.46001e-43	1.26232e-43	-8.77636e-44	-8.04048e-43	-8.73274e-44	-2.54361e-43	4.15694e-44	1.31151e-43	1.28017e-42	3.61638e-43	-2.89686e-44	-2.78919e-43	-5.59357e-44	-9.24099e-44	-3.55551e-43	5.75603e-43	-1.71183e-43	-4.27387e-43	6.00252e-84
3.61275e-44	2.46203e-44	5.77198e-45	2.51594e-44	-7.45584e-44	1.01364e-43	5.35345e-44	-1.8757e-44	-1.40681e-43	6.53319e-44	-1.80349e-45	6.85303e-44	-2.73763e-44	5.18858e-44	-2.00391e-46	2.862e-44	4.73999e-44	-1.68606e-45	1.67069e-44	1.27725e-43	3.40042e-44	-1.51859e-44	-5.71476e-45	7.41062e-44	-3.03709e-44	-1.94134e-44	3.71141e-45	3.18884e-45	1.48541e-45	1.39311e-44	8.19219e-86
-1.12063e-44	7.11624e-46	5.52966e-45	-2.9187e-45	4.53448e-46	3.62083e-45	-3.17884e-47	3.61323e-45	-7.00618e-46	-6.89608e-46	5.49031e-46	-4.13093e-46	9.10776e-46	2.46271e-45	-7.72104e-45	3.30583e-45	-2.09381e-45	1.52984e-45	-3.98725e-45	-2.21364e-45	-1.23637e-45	-1.3e-45	-5.78799e-45	2.14788e-47	5.72332e-45	1.03393e-44	-2.10642e-45	-8.09033e-45	5.21752e-46	-3.48241e-45	5.56622e-88
-3.5996e-46	1.87e-46	2.99862e-46	-2.79282e-46	9.37109e-47	-1.04771e-45	1.06132e-46	3.48031e-46	-5.6113e-47	2.24486e-46	1.59341e-46	2.00354e-46	4.37168e-48	7.37205e-47	-2.20222e-46	-5.15094e-47	-3.25629e-47	-1.42435e-46	-2.51758e-47	9.3552e-47	3.81672e-47	-9.76958e-47	-1.16798e-46	-2.89383e-46	-3.50874e-46	-4.06921e-46	5.15751e-46	-1.03727e-46	1.03606e-46	-5.9663e-46	2.81827e-90
-8.31527e-47	9.47371e-48	-2.42052e-47	-8.83865e-48	2.09571e-47	-3.34144e-47	-1.04717e-47	1.64791e-47	1.99686e-47	-4.15537e-48	-5.36956e-49	-4.27358e-48	-2.09658e-47	4.72391e-47	8.14272e-48	1.01968e-47	4.20183e-47	-5.0933e-47	1.57478e-47	2.19903e-47	-1.72451e-48	5.11004e-48	-3.88673e-48	-8.59524e-48	-1.47342e-47	-9.34803e-48	3.02495e-47	-3.33826e-47	2.72531e-48	4.47632e-48	2.04517e-92
-2.81031e-48	1.68632e-48	-1.78674e-48	3.16347e-48	-8.40421e-49	3.22731e-48	1.92917e-48	2.69376e-48	5.12609e-49	3.02683e-48	-3.47859e-48	3.04211e-48	-1.84921e-48	-8.5616e-48	5.78941e-48	1.18273e-48	-7.78668e-51	4.22019e-49	-4.3408e-48	1.15546e-48	-9.28659e-49	6.31011e-48	8.28314e-48	6.24026e-48	-1.92205e-48	-7.18568e-48	1.92205e-48	1.48452e-48	8.0352e-50	-9.85363e-49	4.19248e-94
-5.36765e-50	4.54746e-50	2.96062e-50	1.30398e-49	-1.06657e-49	1.44972e-49	-8.52983e-51	-1.31818e-49	-7.2732e-50	5.05964e-50	1.12107e-49	-6.8893e-51	-1.28352e-49	5.56901e-51	-9.01959e-50	-1.98155e-49	3.00547e-49	-3.31985e-50	2.55071e-50	-5.43709e-50	-1.1849e-50	8.05269e-50	-1.18161e-50	-1.76115e-49	1.81308e-49	-9.0204e-49	2.08437e-49	-2.14826e-49	-1.10755e-49	2.79343e-51	1.23828e-96
-4.36869e-50	2.10563e-50	-1.08799e-50	-5.03527e-50	3.49279e-52	6.98869e-51	-1.97638e-51	-9.31611e-51	-2.68292e-50	1.99473e-50	4.60024e-50	9.89428e-51	5.19924e-51	3.45144e-51	-1.03168e-50	1.14708e-50	2.28127e-50	9.11098e-51	-2.0884e-50	-6.48096e-50	8.85804e-51	8.77983e-51	-4.6184e-51	-1.98991e-50	1.72835e-50	2.42435e-50	1.09085e-50	-1.99991e-50	-1.48462e-50	-5.38415e-50	1.90916e-98
-6.20747e-52	-1.15802e-52	8.1231e-52	7.54953e-51	1.50059e-52	-8.67191e-52	-1.32698e-52	1.3774e-51	8.87135e-52	1.13528e-51	2.0701e-51	-1.8837e-51	8.62186e-53	3.88533e-52	-2.40818e-51	9.67057e-52	-1.88399e-51	-2.94638e-53	-5.3646e-52	2.14848e-52	-6.04497e-52	-2.24644e-51	4.75498e-51	-5.61827e-52	-2.72956e-51	-3.80322e-51	1.55856e-51	1.30119e-52	2.52937e-51	1.72099e-51	1.43488e-100
-2.78089e-53	-4.52374e-53	2.59715e-52	-2.07408e-54	2.80186e-52	-1.41759e-52	-4.89471e-53	1.92401e-53	1.91749e-53	3.03821e-52	-8.17868e-53	-8.39283e-53	6.03953e-52	4.55609e-52	2.12584e-53	-2.43364e-54	1.42017e-52	1.55355e-52	9.85107e-53	-4.70526e-53	1.30286e-52	4.26493e-53	2.7846e-52	1.54758e-52	-4.23623e-53	3.23019e-53	-1.13634e-52	-1.40696e-52	-1.86509e-53	-1.35577e-52	1.08163e-102
9.66091e-55	-1.35255e-53	-3.73079e-54	-2.98222e-54	-4.21139e-53	-2.15911e-54	-1.16426e-53	-2.52863e-53	6.78813e-54	9.84624e-54	-1.12599e-53	2.27865e-54	-3.16498e-54	2.29684e-54	3.12625e-54	1.17816e-53	1.03635e-53	-8.97094e-54	1.94353e-54	-1.04258e-53	-4.1479e-54	-1.34679e-54	1.00618e-53	-8.62458e-54	1.31036e-54	6.05309e-55	-7.54446e-54	1.72604e-54	3.76002e-54	-8.01639e-54	3.83413e-105
-1.21079e-55	-1.72386e-55	-1.72287e-56	2.85913e-55	1.28228e-55	-8.30109e-55	-4.01365e-56	-3.16883e-54	-1.96583e-56	8.42619e-55	1.41616e-54	-4.14634e-55	-1.62355e-55	1.22491e-54	-5.33853e-55	-3.51718e-55	-2.67979e-55	3.90065e-56	-1.48217e-54	-1.29019e-54	1.94925e-55	1.38198e-54	-6.69213e-55	-8.29122e-55	-2.06316e-55	-5.25109e-55	1.09091e-55	2.73652e-54	-1.96917e-54	3.63313e-54	4.76122e-107
-1.11426e-56	-1.87251e-55	5.67826e-56	-1.04687e-55	4.07423e-56	2.51534e-55	-1.21469e-55	-1.94727e-56	-3.38385e-56	8.01891e-56	-1.93707e-55	-7.59413e-56	-3.82e-56	3.16577e-56	-4.92118e-56	-2.19974e-56	1.92976e-55	-2.22057e-56	3.64955e-56	7.47013e-56	-1.20255e-55	-3.21266e-56	1.10114e-56	5.20413e-56	-6.43283e-56	2.02442e-56	-6.69395e-56	4.27966e-57	1.63905e-56	-3.29401e-56	2.59035e-109
-1.77049e-56	-2.07463e-57	1.32105e-56	2.61044e-57	-8.34201e-58	-2.07968e-57	1.34065e-56	-2.56193e-56	-2.27783e-57	6.47315e-57	2.68977e-56	-7.32798e-57	-1.20656e-56	-1.0263e-56	8.25064e-57	-1.86732e-57	-2.22285e-56	-3.62998e-57	5.74619e-57	-9.84255e-57	-1.49459e-56	-1.45423e-56	2.58604e-57	1.42596e-56	7.22701e-57	-5.54569e-57	7.89769e-57	-1.23627e-57	7.74303e-57	8.66618e-58	3.9766e-111
-1.59939e-57	6.52748e-58	-9.41451e-58	-3.07539e-59	4.47451e-58	1.02352e-57	-4.29539e-58	7.58852e-58	-2.87823e-58	1.28439e-58	9.64791e-59	2.58554e-57	-1.07554e-58	2.8883e-57	2.78738e-58	2.57866e-58	1.03718e-58	1.28019e-57	-1.92897e-57	-2.01562e-57	4.39594e-58	-7.25516e-58	-1.47101e-57	-3.35881e-58	-1.88935e-57	4.40962e-59	3.26738e-58	-6.06698e-59	-1.87992e-58	2.09782e-58	3.73623e-113
-2.92767e-59	-8.3804e-59	5.355e-59	4.07438e-59	-5.71773e-59	4.85994e-59	1.05379e-58	-1.98288e-59	-1.6686e-59	-6.32262e-59	-1.2336e-58	1.27471e-59	4.67582e-60	-2.80371e-60	-6.15369e-59	-2.27388e-59	-1.41995e-58	8.23357e-59	2.82806e-59	-1.23613e-58	1.48492e-58	1.72718e-58	-1.31356e-59	-5.47947e-59	2.9927e-59	-1.00234e-58	-3.8096e-59	-1.3363e-59	-4.72285e-59	-6.03091e-59	1.70045e-115
-6.60405e-60	-7.25355e-60	-3.11723e-59	-3.32201e-61	-2.89238e-60	2.67669e-60	-3.65985e-60	3.09163e-60	1.19962e-59	-1.37763e-59	-1.43162e-60	2.87871e-60	-1.79355e-60	1.27942e-59	-1.41013e-60	3.08147e-61	1.0387e-59	3.24965e-59	-3.66557e-61	2.02849e-60	1.06489e-59	7.652e-60	4.05884e-60	-1.12566e-60	9.52128e-61	7.31892e-60	-9.02873e-60	3.81137e-62	8.19721e-62	-2.25115e-60	3.11847e-117
-2.7074e-61	3.92895e-61	-4.35902e-62	-1.97258e-60	1.8655e-62	1.4041e-60	-6.2272e-61	6.32396e-62	4.4083e-61	2.10748e-60	-4.46216e-61	8.06369e-62	-7.06112e-61	3.95855e-61	-4.99773e-61	-1.82229e-61	8.49638e-61	-9.34311e-61	1.42874e-60	-7.87045e-62	-5.61895e-61	4.90114e-62	-2.40958e-61	-1.51978e-60	4.47375e-62	2.87207e-61	-9.07488e-62	7.53704e-62	1.81232e-61	-9.30635e-62	1.87321e-119
-1.38933e-61	3.45022e-62	-2.22096e-62	2.59341e-63	-1.74254e-61	2.96197e-63	4.10917e-62	2.09967e-62	-3.90925e-62	7.86481e-65	1.70922e-62	-1.5409e-61	1.57273e-62	1.95254e-62	3.23426e-62	6.35843e-62	-1.37277e-62	7.03971e-62	2.02652e-62	1.38668e-61	-6.82281e-62	1.62198e-61	3.66046e-62	-5.14916e-63	-1.25753e-61	-5.34438e-62	-9.36437e-63	1.73507e-62	2.70968e-62	6.51263e-62	1.65925e-121
7.801e-63	1.84384e-63	-4.22948e-63	2.12605e-63	2.05253e-63	-7.05195e-63	-9.08253e-64	1.01208e-63	-3.46925e-65	3.39607e-63	1.09423e-62	2.04413e-63	-3.30628e-63	1.55097e-63	-1.07064e-62	1.90012e-63	-2.48396e-63	3.25791e-63	1.27719e-63	-2.01773e-63	8.4364e-63	-1.86224e-63	1.67553e-63	-2.98492e-63	-2.81133e-63	4.68682e-63	2.35841e-63	6.6433e-63	-3.70887e-63	1.97243e-63	6.15534e-124
1.02522e-64	-4.68934e-64	-2.12884e-65	-5.9253e-65	-1.11799e-64	-4.34412e-65	1.34672e-64	3.51093e-64	6.1326e-65	-2.03359e-64	5.83654e-65	3.62301e-64	-1.07853e-63	-8.82562e-64	-6.6536e-65	3.69207e-64	2.3377e-65	5.22037e-66	7.96392e-64	-7.65956e-64	1.14346e-63	-2.06213e-64	-3.99313e-64	4.46504e-65	-5.06472e-64	2.44188e-64	7.19102e-64	-1.16379e-64	-1.78527e-64	3.31526e-65	6.26558e-126
-1.36273e-64	3.07824e-65	-5.17751e-66	-3.18404e-66	4.43845e-65	7.51324e-66	-3.65404e-66	4.98634e-66	-4.93741e-65	9.57482e-66	-1.14281e-64	2.47228e-65	8.43593e-66	2.26406e-65	-1.21794e-65	6.39511e-66	-3.47534e-65	-9.25817e-65	2.5838e-65	-5.07026e-66	-1.76138e-65	4.66414e-65	-5.05478e-65	3.03466e-65	-5.32835e-65	-2.44993e-65	-7.5096e-65	1.0532e-66	1.48235e-66	4.1242e-65	6.58103e-128
-2.77883e-66	-8.88477e-67	-3.10729e-66	5.35256e-66	-5.50923e-66	4.99536e-66	1.63466e-66	-4.72168e-66	1.63889e-66	-2.78871e-66	-4.82082e-67	-1.3985e-66	-4.24574e-67	-7.91281e-66	1.05184e-67	-2.7135e-66	2.61798e-66	4.08002e-67	-1.11494e-65	-1.64577e-66	-5.13147e-66	-8.28434e-66	-1.08113e-66	5.08078e-68	4.31974e-66	5.89083e-66	7.06018e-67	5.18439e-67	-2.89095e-66	9.76796e-67	5.03518e-130
9.8973e-68	-1.67665e-67	-2.31428e-67	5.24752e-67	2.00806e-67	2.37631e-68	-1.17914e-67	8.7946e-67	7.1342e-67	-6.91928e-68	-8.74314e-69	3.92623e-68	1.29394e-67	-4.66653e-67	-1.13105e-67	-4.34526e-67	7.07827e-68	-5.78447e-67	8.193e-68	3.46531e-67	1.08979e-67	1.05141e-67	-2.27919e-67	8.69799e-68	8.62252e-69	-2.0985e-67	-1.48236e-67	4.75275e-68	-4.00545e-68	-1.21293e-67	2.78007e-132
6.37165e-69	1.03209e-68	-2.52698e-68	4.38663e-68	-6.86961e-69	-9.86569e-69	-5.08539e-69	-3.89603e-69	-2.02987e-69	3.93011e-68	-9.38082e-69	-1.38817e-68	1.7244e-68	4.88906e-68	-1.49497e-68	-1.53698e-69	3.68318e-68	-1.62959e-68	1.12043e-67	3.53151e-68	-3.52002e-69	-1.48127e-68	-2.00623e-68	1.01613e-68	-8.75816e-69	7.39723e-70	-5.66959e-68	3.98239e-68	4.08767e-69	1.44449e-68	2.89019e-134
5.71389e-70	2.27137e-71	-4.21336e-69	-2.3103e-69	8.84816e-69	7.54211e-69	2.88321e-70	-5.58225e-70	3.55307e-70	4.76838e-69	1.91026e-70	-1.42236e-69	-1.10345e-69	8.68842e-70	-2.69485e-69	-5.25565e-70	3.01104e-70	4.32308e-69	2.31903e-69	4.28076e-70	9.12827e-70	-5.58369e-69	-2.82382e-69	2.18203e-69	-1.37479e-70	1.59086e-69	-4.04195e-69	9.72254e-70	2.1128e-69	-8.35579e-70	2.87501e-136
2.56109e-70	4.47192e-70	-1.96066e-70	-2.1897e-70	2.52063e-70	1.68899e-70	-1.3537e-70	1.57769e-71	-4.34008e-71	2.25275e-70	-6.72678e-71	1.86567e-70	4.95702e-71	4.11911e-71	2.4573e-70	7.76925e-71	6.13133e-71	-1.72073e-70	2.14212e-71	3.35846e-71	4.89794e-71	-6.36175e-71	-3.52167e-70	-3.81254e-70	8.80991e-71	8.05363e-71	3.06366e-70	1.96642e-70	-4.16525e-70	1.09594e-70	1.26819e-138
1.05215e-72	4.27664e-72	-1.84281e-70	1.70693e-71	-1.22363e-71	-1.32977e-71	1.93133e-71	1.10752e-71	-7.36115e-71	1.81346e-72	9.42825e-71	-1.00726e-72	-7.26118e-71	-2.33662e-71	1.44016e-71	-2.91012e-71	-1.21437e-72	2.47448e-71	1.67269e-71	-4.27808e-71	-2.61282e-71	-4.32855e-71	5.58417e-71	-8.89031e-72	2.10813e-71	3.20821e-72	4.50018e-71	-2.37662e-72	2.96131e-71	-1.3383e-71	6.82962e-140
3.95754e-74	4.56088e-73	2.6524e-72	-1.6957e-72	-4.6315e-73	4.90806e-73	3.4116e-72	-9.51213e-73	-3.96329e-73	1.92756e-72	-2.48102e-72	-1.17326e-72	9.98932e-73	-1.69103e-72	-2.37838e-72	2.35585e-72	7.03347e-73	-4.13489e-73	-2.55833e-72	-1.1863e-72	-6.4507e-73	1.32126e-72	3.51498e-72	-2.82804e-72	-4.19274e-72	1.26988e-72	8.7598e-73	1.79264e-72	-3.95666e-72	8.6768e-73	1.20302e-142
-4.61568e-74	-7.99489e-74	-1.58416e-73	3.84316e-74	1.53852e-73	6.83002e-74	-1.14402e-73	-8.60608e-74	1.12679e-73	5.61909e-74	-3.33836e-74	-4.21909e-74	-6.86995e-74	-6.26011e-74	8.48146e-74	7.27495e-74	-1.68578e-73	9.16197e-74	-1.05643e-73	-1.11703e-73	-3.2788e-74	7.54751e-74	2.06126e-74	1.56923e-74	-1.69322e-73	-1.45177e-73	-7.85336e-74	-3.2008e-73	5.3673e-74	3.42218e-74	3.54108e-145
6.14148e-75	1.39794e-75	-4.02405e-74	-1.21419e-77	-3.49983e-74	-5.57458e-75	-7.38728e-75	-8.55649e-75	2.32501e-74	-5.27298e-75	-1.74329e-74	-4.13383e-75	-1.26866e-74	6.23649e-75	1.8414e-74	9.1869e-75	9.1015e-76	-1.35882e-74	-1.87697e-74	-1.50244e-74	3.50954e-74	-4.5698e-75	1.23565e-74	8.29843e-75	-2.14966e-74	-6.46683e-75	-6.28806e-75	1.72926e-74	-8.40003e-75	5.77672e-75	7.73945e-147
1.02021e-75	-3.57754e-76	9.69043e-76	1.33311e-76	-1.79165e-76	2.85495e-75	1.0676e-75	5.2945e-75	-1.41459e-75	-1.04225e-75	1.95077e-75	2.45756e-76	-7.11069e-76	-1.03754e-75	-1.5605e-75	1.43754e-75	1.16761e-76	-9.92023e-76	-3.56394e-76	-5.55906e-77	4.83533e-76	-2.28044e-75	1.26319e-75	2.071e-75	1.83375e-75	1.47444e-76	-1.6301e-75	-3.63647e-76	-1.83539e-76	3.65703e-76	7.13051e-149
-9.46995e-78	3.06294e-77	6.89158e-77	7.65086e-77	-1.36489e-76	-1.86886e-76	2.6018e-76	-1.26179e-76	-2.35262e-76	2.12376e-77	1.34563e-76	-2.839e-77	3.59886e-77	8.27024e-77	7.79159e-77	5.41401e-77	5.41542e-77	3.0709e-77	1.59707e-76	9.22332e-78	-1.85541e-77	-1.7725e-77	9.4267e-77	4.56351e-77	-5.99094e-77	-2.84131e-76	-5.7196e-78	-6.46217e-77	-3.14346e-76	2.21975e-76	5.18359e-151
-5.53295e-78	5.04498e-78	9.72272e-80	1.35236e-78	-5.02225e-78	5.24418e-78	9.77231e-80	4.35765e-78	5.11802e-78	-2.68731e-77	-2.48285e-77	-1.15576e-78	-5.66428e-78	-5.723e-78	3.41557e-78	1.21313e-77	-5.04619e-78	-3.68068e-78	-2.63611e-77	-1.11051e-77	2.82143e-78	-2.50693e-77	-3.10644e-78	-2.90983e-78	9.85059e-78	-1.29136e-77	-1.43703e-77	3.22584e-78	6.03334e-79	-8.7976e-78	3.7897e-153
7.7001e-79	1.39271e-79	-3.52915e-79	1.08821e-78	9.90604e-79	1.84663e-83	1.72041e-78	1.0376e-78	-2.54678e-79	2.48441e-78	-1.0996e-78	-1.80294e-78	1.89078e-79	-4.97049e-81	-4.01817e-79	1.62311e-78	9.63137e-79	-2.79804e-79	-6.11877e-79	-1.13673e-78	-2.67216e-79	-3.66515e-78	1.25576e-79	3.95931e-79	1.04911e-78	-1.78289e-79	-1.423e-80	2.41794e-79	-6.5172e-79	-1.18893e-78	3.98465e-155
9.27384e-80	4.52428e-80	-1.49243e-79	-1.27517e-79	1.54425e-79	2.09177e-79	1.31635e-79	-1.47684e-79	3.47263e-80	-4.65414e-80	-6.89104e-80	2.03992e-80	8.64823e-80	-1.99842e-79	-1.0659e-80	2.31342e-80	-7.49279e-81	-2.23732e-80	1.53832e-79	1.10949e-79	3.79941e-80	7.89614e-80	1.35724e-79	7.52454e-81	-1.6814e-79	2.47037e-80	-1.56584e-80	-2.69944e-80	-1.8749e-79	-2.66521e-81	3.40224e-157
3.41303e-81	-1.93531e-80	3.35875e-81	3.28583e-81	2.12842e-81	-2.37468e-81	5.61021e-81	-5.83108e-82	2.47212e-82	2.19725e-81	1.25374e-81	1.63904e-80	7.22154e-81	-4.91477e-81	3.1329e-81	1.36893e-81	1.33542e-80	-1.85952e-80	5.53109e-81	-3.64204e-81	-4.64943e-81	-8.31071e-82	2.66985e-80	-4.68777e-81	-6.46327e-81	-6.06148e-81	4.093e-81	-6.38479e-82	-4.38644e-81	3.02194e-82	2.25343e-159
3.17317e-82	2.04151e-83	-8.99038e-82	1.2857e-81	2.52988e-81	-7.73584e-83	-1.69386e-82	5.84971e-82	8.05297e-82	1.27734e-81	2.14041e-82	-7.26608e-82	-5.7376e-82	-1.19353e-82	-5.08537e-82	3.02518e-82	-4.84219e-82	2.24887e-82	3.30552e-81	6.11729e-83	5.68911e-82	-3.94595e-82	2.32525e-82	-3.06463e-82	1.60623e-81	1.8696e-82	-1.30242e-81	-9.74642e-82	9.02487e-82	1.04828e-81	3.19041e-161
-8.49357e-84	3.89126e-83	1.01679e-82	-3.20216e-84	9.0192e-84	-1.0921e-82	4.10751e-84	-6.37895e-83	2.0725e-82	-1.42912e-84	7.04637e-83	9.90575e-84	-2.54288e-83	7.02848e-85	-3.28893e-83	1.22566e-83	-1.21641e-82	-2.27662e-83	9.68468e-84	1.07131e-82	4.38134e-83	2.96327e-83	1.23428e-83	8.6393e-83	1.82116e-83	-8.19807e-83	-1.06785e-83	9.73351e-84	-1.31839e-82	9.29626e-83	1.4851e-163
4.14587e-84	2.03506e-84	3.97578e-84	-1.75316e-83	1.67724e-85	3.99118e-86	-6.25045e-86	-1.76154e-84	2.23733e-84	7.02017e-84	-8.9116e-84	-3.37352e-85	1.14402e-83	-4.36517e-84	-2.69479e-84	-2.04606e-84	6.96515e-85	-5.27712e-85	4.42664e-84	-1.2269e-83	2.28453e-84	-1.07198e-83	2.05324e-83	-9.9084e-84	-2.47522e-83	7.59456e-84	9.12544e-85	7.02857e-84	-7.37931e-85	-7.09316e-84	2.22505e-165
-2.95881e-85	1.25249e-86	8.20127e-85	1.35848e-85	3.19213e-85	-3.44371e-85	8.07474e-85	5.06919e-85	-4.61638e-85	-1.08491e-85	-1.08122e-86	-6.5503e-85	-2.86779e-85	3.57956e-85	-6.45956e-85	3.37016e-85	6.24854e-86	9.70386e-85	2.34529e-85	5.81165e-85	5.2715e-85	9.65466e-86	1.75972e-85	8.62948e-85	1.00967e-86	1.98562e-85	1.37003e-84	5.01869e-85	4.41457e-85	-4.24434e-85	8.24809e-168
-1.96658e-86	2.04307e-86	1.42181e-86	-2.71796e-86	4.05439e-86	-6.13302e-87	-9.37577e-88	-7.50776e-86	6.52572e-86	-3.59815e-86	-4.75545e-86	-9.4206e-86	1.08475e-85	1.3069e-85	-7.87572e-86	1.4699e-85	-1.14236e-85	-4.62215e-86	2.30307e-86	-4.79973e-86	-1.07565e-86	3.75989e-86	-1.56994e-85	-4.96559e-87	-1.78435e-86	4.7403e-86	1.10688e-86	1.2277e-85	-9.24539e-87	-5.25071e-86	1.47233e-169
1.51221e-87	-4.51966e-87	1.55966e-88	-2.15368e-87	8.23532e-87	1.07207e-87	-7.29298e-88	-3.02616e-87	-2.17545e-88	3.26431e-87	-8.0596e-87	5.6026e-87	5.97915e-88	-9.70604e-87	5.96228e-89	2.80828e-87	2.77476e-87	-5.62216e-88	-1.80205e-87	4.75399e-87	9.57965e-87	6.16251e-87	-2.16099e-87	3.12864e-88	-1.27557e-87	3.88925e-87	9.70942e-87	-7.18018e-88	-2.33612e-87	-7.42883e-87	6.56104e-172
1.15068e-87	6.22788e-88	4.72329e-88	3.26615e-89	-4.78005e-88	-6.30055e-89	2.62766e-89	-2.97953e-88	-3.11989e-88	2.32383e-88	2.74811e-88	9.24197e-89	-8.12019e-89	4.0731e-89	-8.31938e-89	-1.97905e-88	1.11988e-89	1.3976e-88	-2.37611e-88	-9.14315e-89	4.99395e-88	-1.07707e-88	-8.15864e-89	-1.91477e-88	3.90039e-89	-2.83908e-88	6.23654e-88	2.62166e-89	8.71574e-88	-1.77629e-88	4.1995e-174
-1.72895e-89	-5.04638e-90	8.90282e-89	-3.73599e-89	1.6528e-89	8.14271e-90	-2.86332e-89	4.15889e-89	-1.01091e-89	5.76859e-90	-2.78543e-89	-4.15381e-89	-5.27168e-89	-3.0594e-90	4.3101e-89	3.72462e-89	2.46289e-89	-7.29507e-89	-9.64231e-90	-3.26343e-89	-6.36739e-89	-2.56958e-90	8.94411e-90	-1.18254e-89	-8.29775e-91	-9.57661e-89	-3.34394e-89	-8.15827e-89	1.73791e-89	1.35056e-89	5.00027e-176
-3.11826e-90	1.61951e-91	9.30564e-90	3.40754e-90	1.58735e-90	-2.7766e-90	-7.94096e-91	1.94905e-90	1.349e-89	3.54521e-90	1.08162e-89	2.78016e-90	-3.738e-90	1.49343e-90	-1.97548e-90	-5.97855e-90	-7.98456e-91	-3.1638e-90	4.31123e-90	-5.97364e-91	9.76596e-90	-4.03005e-92	1.8578e-90	1.06138e-90	4.22331e-90	2.14351e-92	7.04744e-92	-5.44611e-90	-5.84556e-90	9.61926e-90	8.01478e-178
9.36184e-92	-2.78958e-92	1.93879e-91	-4.47785e-91	-1.96495e-91	-1.80806e-91	1.5987e-91	6.91423e-92	4.82746e-92	-8.75002e-92	8.72058e-92	2.84041e-91	1.34959e-91	7.87554e-92	-7.47738e-91	-2.84596e-91	2.42677e-91	-1.07408e-92	7.08366e-91	1.37805e-91	-4.12152e-92	-5.33959e-92	9.15773e-91	-8.28715e-92	4.70426e-91	7.28335e-92	4.92163e-92	-1.29526e-91	2.47545e-92	-9.72077e-93	2.78843e-180
-2.01555e-92	7.03298e-92	-5.94517e-92	1.31492e-92	-2.79216e-92	-8.30842e-93	-3.08697e-92	-6.69976e-93	8.29097e-93	-2.95391e-92	3.24188e-92	2.27499e-92	-2.18372e-92	-1.64142e-92	-1.81177e-92	5.18127e-92	2.60379e-92	-3.27456e-92	-6.25464e-92	3.20012e-92	2.38843e-92	-1.82264e-92	3.93258e-92	-8.1025e-92	1.09307e-92	6.00669e-92	9.36789e-93	2.36122e-92	-1.33033e-94	6.40635e-92	4.13529e-182
-4.95367e-93	1.54378e-93	8.67267e-93	1.99193e-94	1.55888e-94	-1.24842e-93	-2.55789e-93	-2.84361e-94	1.17237e-93	-4.76703e-94	1.41589e-93	-9.71095e-94	3.12505e-94	-6.45599e-94	-8.56327e-93	4.4238e-94	-8.67963e-94	6.05966e-93	6.87321e-94	-1.17236e-93	-3.44275e-94	4.14685e-94	-1.52264e-93	2.30688e-93	1.05058e-93	5.81758e-93	1.29251e-93	-3.92827e-93	5.98803e-94	-6.77905e-94	2.89091e-184
5.64123e-95	1.47382e-94	8.36538e-96	-1.58381e-94	-1.66837e-94	-2.13972e-94	-2.76473e-94	1.02116e-94	1.80235e-94	2.63778e-94	-9.89966e-95	-2.30457e-94	7.57353e-94	8.17492e-95	3.59001e-94	-3.92205e-94	-5.76628e-95	-3.10318e-96	6.62138e-96	1.06226e-94	-5.67176e-94	-3.72306e-94	-7.0604e-95	-5.48029e-94	-1.77415e-94	-2.10686e-94	6.34081e-94	5.36764e-95	3.00715e-95	1.27115e-94	2.51664e-186
5.8856e-96	2.61037e-95	-2.06541e-95	-6.10219e-95	-4.46649e-95	1.90622e-95	3.32277e-95	2.77342e-95	1.07092e-94	2.86094e-95	1.95685e-95	-1.95741e-95	8.44459e-96	9.3032e-96	2.10666e-97	-3.73718e-95	3.5754e-95	1.19304e-95	-1.40833e-95	-3.16964e-95	4.05939e-95	-4.0648e-96	-1.10224e-95	1.43153e-96	3.33176e-95	1.35771e-95	2.10941e-95	-1.14343e-95	-9.3645e-96	-4.90123e-96	3.00991e-188
1.63638e-96	-2.6668e-96	-2.00824e-96	-2.08386e-96	2.35478e-96	4.35347e-96	-5.93085e-96	6.06634e-97	4.6752e-97	-1.50396e-96	1.18131e-96	1.69976e-96	1.20412e-96	1.33375e-96	1.74197e-96	-4.91164e-97	4.15782e-97	-2.35369e-97	2.85764e-96	5.27181e-97	2.28331e-96	1.32241e-96	-8.70688e-96	-4.47677e-97	-1.59698e-96	-5.02058e-96	2.08014e-96	-1.12844e-96	5.14348e-97	3.17615e-97	2.16843e-190
-1.20115e-98	1.127e-97	5.48044e-98	8.37972e-98	5.1402e-98	6.1516e-98	-2.81295e-98	-2.1832e-98	8.27896e-98	-3.33645e-98	3.32971e-97	2.55732e-98	1.8686e-97	-7.60169e-98	2.12722e-97	-3.13054e-97	4.78047e-97	-6.84704e-98	7.64725e-98	2.11345e-97	2.57183e-98	3.03509e-97	3.30804e-98	-3.0875e-97	3.81358e-99	-7.01641e-98	4.97648e-98	1.02412e-97	1.07761e-97	-6.62915e-98	8.40846e-193
-1.33025e-98	9.11718e-100	-1.02047e-98	-1.83142e-98	4.65991e-99	7.50109e-99	-8.09518e-99	1.32061e-98	4.09649e-99	-4.47761e-98	8.36759e-99	1.19019e-98	-1.26863e-98	6.35066e-99	3.64976e-98	4.1588e-100	1.40985e-99	1.49444e-98	-8.64572e-100	2.34315e-98	3.03745e-98	5.43985e-99	-2.34159e-99	5.85342e-99	-1.36295e-98	-1.44949e-98	1.85589e-98	1.08607e-98	3.81011e-99	-3.88606e-99	7.35704e-195
-9.6573e-101	4.69957e-99	4.92431e-103	-4.02906e-100	3.69077e-100	6.45884e-100	6.66859e-101	7.47017e-100	2.3057e-100	-4.84538e-102	-2.49407e-99	-4.79972e-99	6.82578e-100	1.68707e-99	-2.88729e-99	9.52146e-100	-1.75449e-99	1.67843e-99	-3.05576e-100	1.91324e-99	-2.84182e-100	5.90311e-100	1.23512e-99	-7.10983e-101	7.88816e-100	-2.14805e-100	4.99498e-100	3.31643e-100	-1.30745e-99	-1.66479e-99	8.23573e-197
-7.5207e-101	2.63222e-101	1.37661e-100	-3.34854e-101	-1.66516e-100	-5.66221e-101	-3.15662e-101	-4.61811e-100	1.98889e-100	1.90564e-101	-2.33531e-102	-3.09103e-101	5.89539e-101	-3.81027e-101	1.54363e-100	8.82337e-103	1.52972e-100	5.35753e-101	-4.45382e-100	-8.22889e-101	-6.90564e-101	1.56629e-100	-2.05775e-100	9.32631e-101	-3.05923e-101	1.32154e-101	-1.83194e-100	5.61103e-101	8.49469e-101	3.94892e-101	6.99602e-199
-9.67226e-103	-1.65117e-103	-1.14264e-101	-3.13192e-102	-3.22278e-102	1.96791e-102	9.3261e-103	1.34474e-101	1.16305e-102	5.7395e-102	1.88036e-101	-6.11031e-102	-2.75444e-102	-1.50239e-101	-2.70976e-102	-3.30517e-102	-4.18276e-103	-2.08279e-102	1.18566e-101	3.41822e-102	-1.77357e-102	-4.77799e-102	-2.4266e-102	-3.54852e-102	-2.05938e-101	6.10302e-102	1.35536e-101	-4.98356e-101	-1.28423e-102	6.0267e-102	4.38191e-201
-1.76819e-103	-5.48221e-104	-1.5728e-102	9.41692e-104	1.47291e-104	-5.53186e-105	-8.70425e-103	-5.36758e-103	-7.26307e-104	8.10663e-103	-1.68983e-103	-1.24115e-102	4.83849e-103	4.63076e-103	-4.24647e-104	-4.8554e-104	-1.52835e-102	2.26092e-102	1.47542e-103	-3.99428e-103	-1.13489e-103	5.16352e-103	-1.53952e-102	-4.48998e-103	3.8372e-103	-2.17443e-103	6.07116e-103	-6.30334e-103	3.95469e-102	7.40658e-104	3.33326e-203
-2.01788e-103	1.4507e-104	4.29413e-103	1.60445e-104	-2.15275e-103	-6.58538e-104	-1.79491e-103	3.81917e-104	-3.82283e-104	3.89499e-104	-1.16599e-103	1.32608e-104	-1.08642e-104	-7.59779e-105	-5.65343e-104	3.84718e-103	6.21987e-104	3.15269e-104	-1.05348e-104	-3.97096e-105	6.88532e-104	-2.28853e-104	-3.24694e-104	4.32456e-103	5.33324e-105	-8.79772e-104	-6.97002e-104	-2.3164e-104	-4.07487e-104	-4.01794e-104	6.92832e-205
1.96906e-105	2.98631e-105	-2.10266e-105	-1.31896e-105	-3.21191e-104	3.11092e-105	-3.54568e-105	4.13125e-105	-1.10113e-104	-5.99241e-105	-3.01048e-105	-2.01582e-105	5.29418e-105	1.48678e-104	4.68785e-105	2.93585e-104	-2.10126e-104	-9.6265e-106	4.87435e-105	-5.64032e-105	-2.9929e-105	1.54537e-104	-1.51329e-106	1.23827e-105	2.91635e-105	3.23293e-105	5.70437e-105	3.82093e-106	-1.23655e-104	2.59435e-105	3.35181e-207
2.82182e-106	9.30626e-106	1.26883e-105	3.60465e-106	3.75871e-106	-1.38737e-105	1.15526e-105	4.70054e-106	-5.29637e-106	-8.03805e-107	1.11615e-106	1.89026e-105	1.08239e-105	-2.81498e-106	-6.75241e-106	-2.83888e-106	3.3609e-106	-1.03075e-106	-2.11497e-105	5.44637e-107	-2.18172e-107	7.69669e-107	-2.04853e-106	3.26753e-106	-5.72017e-106	4.24269e-107	-2.35318e-107	-2.77996e-105	1.61885e-105	2.38615e-105	3.30939e-209
3.2109e-107	2.83423e-108	5.81229e-107	3.53137e-107	1.00074e-106	6.59328e-107	-3.34672e-107	-1.33882e-106	1.50134e-107	6.56231e-107	-8.00141e-107	4.39199e-107	-7.75537e-108	-9.56946e-107	1.06812e-106	-1.56651e-107	5.53856e-107	-1.48375e-107	3.37469e-107	6.04073e-107	-1.77015e-106	-5.83856e-108	-9.22926e-107	1.22023e-107	9.26334e-107	-6.46102e-108	2.36637e-107	1.00349e-108	6.48418e-107	1.70934e-107	1.34597e-211
3.44792e-108	-5.9817e-108	7.55744e-111	-2.09873e-109	-9.54247e-108	1.00107e-107	4.00896e-109	4.01336e-108	-4.17278e-108	2.22221e-109	-1.28034e-108	8.87769e-108	4.03537e-108	-5.22953e-108	1.62795e-107	1.4369e-108	-7.63007e-108	1.718e-108	-1.97872e-108	-1.14299e-108	-6.73693e-108	6.21482e-109	3.73619e-108	5.91281e-108	-1.36605e-108	7.92725e-109	3.12007e-108	3.70023e-108	1.06477e-108	4.84229e-108	8.75474e-214
2.84009e-109	2.20721e-109	6.03012e-112	2.9905e-109	1.09941e-108	8.33695e-111	8.69298e-109	-5.11821e-109	4.85823e-109	-4.76626e-109	4.31037e-109	-1.06878e-108	-1.43505e-108	-7.6163e-109	-7.38082e-109	1.94212e-110	5.05932e-109	-1.52051e-108	-6.10996e-109	1.05489e-108	1.17801e-110	-4.81833e-109	6.34789e-110	2.22003e-110	-2.90796e-109	6.25467e-109	-1.29851e-109	4.32209e-110	1.63034e-109	-8.64133e-109	1.29797e-215
-2.10175e-110	2.05259e-110	1.201e-109	1.44619e-110	2.09311e-110	-1.26336e-110	-5.69428e-110	3.63435e-110	-9.2693e-110	-9.42503e-110	1.22992e-110	-5.41255e-110	2.87764e-110	-8.25413e-112	2.0864e-110	-6.6463e-110	-9.78632e-110	2.02271e-109	1.68229e-109	-1.95555e-110	-3.22977e-110	5.87202e-110	-3.56105e-110	-2.25664e-110	-3.6973e-110	6.02533e-110	3.96387e-110	4.11826e-110	6.84718e-110	-5.24748e-110	1.48044e-217
-4.94475e-111	-6.32406e-111	8.35799e-112	-7.18829e-113	-3.15065e-111	4.48106e-111	3.69837e-112	2.08296e-111	-3.34663e-111	2.40393e-110	-5.14968e-111	-1.03775e-110	7.04566e-111	-5.98619e-111	-4.11238e-111	6.72559e-111	-1.17427e-110	-2.84023e-111	3.80921e-111	-3.59828e-112	4.84914e-111	1.91373e-111	-6.39506e-111	1.7375e-111	-3.12817e-111	5.2276e-112	-5.09879e-111	-4.28774e-111	-1.43476e-110	4.54645e-111	1.48321e-219
-1.79192e-111	5.01415e-113	-3.6595e-112	5.60965e-115	-5.10842e-112	6.0128e-112	3.99479e-112	-3.16055e-112	-2.28801e-112	-5.03676e-112	1.63625e-112	-1.7085e-112	1.11334e-112	-5.54461e-112	-5.13567e-112	-1.30552e-112	7.28755e-112	6.02419e-113	1.85212e-112	3.91088e-112	2.19695e-112	-9.74353e-112	8.5301e-112	3.56717e-112	-9.84083e-112	-1.40073e-112	8.86943e-112	1.08517e-113	3.98917e-113	-4.81909e-112	9.77513e-222
7.57547e-114	-1.89436e-113	-4.11558e-113	2.00414e-113	6.00441e-114	-8.9604e-113	-7.80597e-113	-9.65194e-113	-6.24071e-113	-3.64539e-113	-4.80044e-113	2.00109e-113	1.1763e-113	-5.21294e-114	1.29212e-113	-5.29224e-113	-3.4621e-113	4.4348e-113	1.27583e-113	-4.12287e-113	-1.5079e-113	4.42061e-114	-2.44529e-113	6.78179e-114	-7.85628e-114	-6.10289e-113	-2.53182e-113	7.88767e-113	-3.27441e-114	3.80568e-114	5.36404e-224
2.34398e-114	8.29274e-115	-4.08767e-114	7.14244e-115	1.94437e-114	-5.81746e-114	3.65661e-114	1.09547e-113	2.9583e-115	-3.42242e-115	-1.22377e-114	1.06796e-115	2.69177e-114	-1.59595e-114	-5.497e-115	2.30755e-114	-2.42129e-114	-4.16676e-115	-3.76413e-114	4.91981e-114	-1.40553e-114	-2.91182e-114	1.08482e-114	-1.25912e-114	5.79602e-114	-3.16949e-114	1.63191e-115	-4.81118e-115	5.09562e-114	-3.70264e-114	3.52731e-226
-8.64629e-117	1.87178e-115	-7.54067e-116	5.35448e-115	-1.50339e-115	-3.00947e-116	-6.44862e-116	2.44884e-116	2.35208e-115	5.40869e-116	6.36921e-116	-1.87224e-116	8.90371e-116	-4.45501e-116	8.86074e-117	-3.67238e-116	-2.17917e-115	4.5537e-116	8.29518e-116	1.97353e-115	-7.1427e-116	3.87359e-115	-7.45945e-115	-1.97868e-115	-5.44393e-116	-4.05286e-115	-3.95437e-115	9.48168e-116	8.78114e-116	-8.01608e-116	1.62261e-228
-4.80905e-116	-3.46801e-116	-5.16815e-116	-2.78626e-116	-1.86906e-116	-4.2128e-116	-2.62061e-117	1.10498e-116	-8.84299e-116	1.03316e-117	-1.26593e-116	6.10776e-116	-1.66527e-116	3.83595e-116	-1.20009e-116	-1.23504e-116	1.53237e-116	9.62699e-117	-1.05951e-116	-1.09252e-116	2.17318e-116	1.70783e-116	8.17652e-117	-5.96389e-117	-1.22452e-116	8.05921e-117	1.34993e-116	1.28071e-116	4.3763e-116	-2.31995e-116	2.74128e-230
1.3484e-117	1.04618e-117	5.10082e-118	-7.97976e-118	-9.95347e-118	-4.32603e-117	4.36015e-117	2.6659e-118	-4.06925e-117	2.34814e-117	-8.10675e-118	-7.6068e-118	-2.75296e-117	1.64751e-117	1.1549e-117	-1.50661e-118	-4.08833e-118	8.00862e-118	-4.92899e-117	4.96241e-118	2.16081e-117	3.90138e-117	1.48258e-117	-5.14977e-118	-3.18583e-117	9.92151e-118	-5.92532e-117	2.30563e-117	5.83927e-118	1.81596e-118	1.77191e-232
1.69611e-118	-1.26006e-118	-4.59779e-119	1.49936e-118	-2.4287e-118	2.36958e-118	2.53208e-118	2.8066e-118	7.58749e-118	-5.94305e-119	-9.20282e-118	-1.87927e-119	-1.59074e-120	-7.30632e-118	2.58605e-118	3.13125e-118	3.39049e-118	-3.35275e-118	1.93999e-118	-1.09587e-118	-2.1261e-118	-5.55281e-119	-1.96055e-118	-4.32434e-118	2.75089e-118	-5.82015e-118	-7.25662e-119	4.10876e-119	-5.975e-119	-4.56932e-118	3.63697e-234
1.25268e-121	-5.79171e-120	6.29612e-120	1.83681e-119	-7.15779e-122	-8.88851e-120	-1.09386e-119	-4.46462e-120	-2.071e-119	4.05576e-119	7.39383e-120	-8.94669e-120	-1.11813e-119	4.94087e-119	4.4428e-120	-3.62994e-120	-5.04422e-119	8.78724e-120	5.94761e-119	-1.03752e-119	4.96416e-119	-1.2141e-119	6.21016e-119	-1.05048e-119	-3.49954e-119	-9.18699e-120	1.46619e-120	2.55824e-119	-1.01395e-119	6.79824e-119	2.49723e-236
8.73687e-121	-9.73347e-121	-1.01647e-120	-6.38684e-121	-9.37912e-121	3.08468e-121	-6.7653e-120	8.86826e-121	2.27242e-120	-6.73643e-121	6.71356e-121	1.14818e-120	-4.07901e-120	1.19948e-120	2.29972e-121	-1.32536e-120	7.27886e-121	7.73452e-121	-2.78779e-120	3.21354e-121	-3.53722e-121	-9.39583e-121	-4.96296e-121	-2.19087e-121	-1.41417e-120	1.13668e-120	-3.97223e-120	-1.44181e-121	5.57985e-121	2.45461e-120	1.13689e-238
-1.99815e-121	2.09059e-122	-3.4609e-122	-1.0883e-121	2.33209e-121	-2.23205e-121	-1.36108e-121	-1.79943e-121	-3.0281e-121	-1.50982e-121	1.65791e-121	1.4284e-121	1.48727e-122	-1.46943e-122	-6.06857e-122	2.19974e-121	2.3502e-121	-1.36059e-121	7.11055e-122	2.31639e-121	-3.67073e-121	-3.7249e-123	-1.81931e-122	4.3244e-121	-2.09944e-121	-1.81114e-121	-5.26585e-122	-5.59964e-123	3.28608e-122	-7.77229e-122	9.64758e-241
8.01772e-123	-2.48422e-122	-2.67214e-123	3.40846e-122	1.10378e-122	-4.07241e-124	8.83291e-123	-4.71599e-123	4.55881e-123	3.4557e-122	7.94901e-124	-3.52931e-122	-1.22408e-124	-2.84278e-123	2.2942e-123	-1.57651e-122	-3.6184e-122	1.97917e-123	-2.40131e-122	1.65822e-125	1.01805e-122	3.62516e-122	2.29273e-122	-4.95796e-124	-1.74285e-123	1.90325e-123	-1.28941e-122	-2.1737e-122	-7.29004e-122	2.55045e-122	1.52396e-242
-1.11755e-123	5.5656e-124	-1.73388e-124	-1.16942e-125	-4.0725e-124	7.30005e-124	-2.74594e-124	1.86786e-123	-1.64047e-123	7.01023e-124	-3.44394e-123	-4.4238e-123	1.48731e-124	3.65962e-123	-7.70137e-124	-4.14636e-124	7.99178e-124	-1.05011e-123	7.41631e-124	-4.82051e-123	2.11483e-123	-1.25733e-124	1.01274e-123	-8.00502e-124	-2.92768e-124	1.55255e-124	5.42421e-123	-5.33062e-124	-6.15268e-124	-1.55361e-126	1.16523e-244
4.74421e-125	-2.4096e-126	-5.34535e-126	3.18191e-125	1.07613e-124	5.37197e-125	1.31266e-124	1.27434e-125	-4.80912e-125	3.35934e-125	1.60675e-124	-3.29559e-126	2.76614e-124	1.0977e-124	9.87925e-125	-1.63962e-124	-1.17215e-124	-3.20353e-124	-4.8992e-125	-2.92133e-125	-3.52527e-125	-1.11012e-124	-1.40088e-124	5.61852e-124	-4.25748e-125	-1.00387e-125	-1.14884e-125	3.14025e-124	8.18371e-126	-1.51765e-125	7.59076e-247
2.5954e-125	5.00103e-126	3.63831e-126	4.64472e-126	-1.43051e-125	9.35536e-127	-1.55763e-125	4.94416e-126	-3.91232e-126	6.76146e-127	9.72256e-126	-1.29676e-125	8.32006e-126	1.67962e-125	-3.23429e-125	2.52767e-126	-4.62648e-126	2.73839e-125	7.7715e-126	-1.22965e-125	9.57229e-127	5.34517e-127	-8.73521e-128	7.90859e-126	-1.27045e-125	6.7492e-127	7.24426e-126	-1.35182e-125	-1.35606e-125	-1.91305e-126	4.51951e-249
-1.53383e-126	5.03945e-127	-1.62022e-128	6.1718e-128	-1.14148e-126	7.68131e-127	2.1912e-127	4.7577e-127	-7.15071e-127	9.35397e-127	1.90073e-126	-1.48161e-126	-1.4401e-126	-2.00156e-126	-1.38458e-127	-3.2438e-126	-3.10747e-127	1.60967e-127	8.30955e-128	-2.18529e-126	-7.3469e-127	4.2578e-127	8.78302e-128	1.19458e-126	-1.39289e-127	-4.0078e-127	-1.52939e-127	-4.28367e-127	-2.73457e-127	-4.66052e-127	3.63334e-251
-1.90219e-127	3.08369e-127	5.4586e-128	9.04281e-128	-1.89578e-127	-1.44986e-128	-1.2482e-127	1.71621e-127	5.67688e-128	1.77399e-127	3.03938e-128	3.75961e-128	3.25994e-128	1.54522e-127	2.51441e-127	-8.67874e-129	2.47419e-128	-1.07114e-127	2.40436e-127	-2.18104e-128	2.9957e-127	-2.02898e-128	-1.78355e-127	-5.76722e-128	3.22604e-128	-3.14293e-128	1.49687e-127	-9.6227e-130	-2.44137e-128	-1.24036e-128	5.69729e-253
-9.59543e-129	1.40554e-129	-8.90016e-129	-1.31327e-128	5.78386e-129	-4.17877e-129	-2.7595e-129	8.10338e-129	8.99055e-131	2.32492e-128	-1.30185e-128	-4.17678e-129	-7.7256e-131	3.54345e-129	1.05024e-128	1.92034e-129	-5.12948e-129	-5.50796e-129	3.32732e-129	-3.04852e-129	-8.30039e-130	-3.31171e-130	-3.98085e-129	-3.22714e-129	-6.05547e-129	1.2406e-129	8.02185e-129	-9.60186e-129	-7.79835e-130	-2.1689e-129	1.62807e-255
5.07057e-130	-9.40832e-130	-2.72794e-130	1.02174e-129	9.84423e-131	7.64033e-130	-7.95968e-130	-3.01307e-129	5.40298e-131	2.20532e-130	6.36282e-131	-1.07288e-130	-2.27714e-130	-5.34791e-130	2.22758e-130	-5.10354e-132	1.99165e-130	-3.96962e-131	3.04767e-130	1.33167e-129	-3.73192e-130	6.38208e-130	5.92361e-130	-1.34638e-131	-1.03345e-130	1.64606e-130	1.4172e-129	1.04888e-130	-8.50743e-132	9.51934e-130	1.87895e-257
-6.65932e-131	2.73143e-131	3.71271e-132	1.66509e-131	3.86553e-132	5.50716e-132	-6.97601e-131	1.36263e-130	3.95722e-131	-6.06057e-131	1.12011e-130	-2.77154e-132	-5.14967e-131	7.77277e-131	-1.13696e-131	1.50651e-132	-1.40209e-131	1.08438e-130	3.96564e-131	9.01551e-131	-1.28786e-131	-9.20438e-132	6.29326e-131	-9.18084e-132	1.99475e-132	-1.99604e-131	-5.59017e-131	-2.37782e-131	2.20049e-131	6.67349e-131	9.0551e-260
9.32916e-132	4.91998e-132	-6.45916e-133	-7.94458e-132	1.93799e-132	-1.53571e-132	-3.21003e-132	4.92571e-132	-6.88489e-132	-6.8218e-132	1.99624e-132	2.04926e-132	2.73562e-132	-2.30883e-131	3.58596e-132	-8.81116e-133	1.76367e-132	2.19862e-132	-1.19909e-132	1.77062e-132	-2.47583e-133	-6.87401e-133	-2.5265e-132	-2.47618e-132	5.55876e-134	-3.68627e-132	-5.76596e-132	3.52683e-133	3.78178e-132	-1.53721e-132	9.60958e-262
-6.12584e-133	-8.75791e-134	-3.18848e-133	3.54099e-133	1.94643e-132	2.57214e-133	1.37325e-132	2.19706e-133	2.07437e-134	3.68452e-133	6.72418e-133	7.09824e-133	-2.93964e-134	1.74014e-132	1.01961e-132	1.99917e-133	9.23989e-133	-3.68462e-133	1.21407e-133	-8.89575e-133	9.41223e-134	-1.88024e-134	-6.33824e-134	-6.86771e-133	7.45845e-133	2.35407e-133	1.08767e-133	-2.07805e-132	-1.11835e-133	-3.96807e-134	1.88359e-263
-1.25095e-133	-1.81377e-135	1.88667e-134	5.00105e-134	7.86317e-135	3.86717e-134	-2.67587e-134	-1.83051e-134	-4.90019e-135	6.39013e-135	-5.41617e-135	-1.33494e-135	1.19857e-134	4.5302e-136	1.34334e-134	-1.4997e-133	1.10624e-134	-1.31656e-134	7.29885e-135	2.5579e-134	-1.18754e-134	2.21945e-134	-4.76157e-136	-3.65022e-134	-9.10681e-134	2.59221e-134	1.36408e-133	-2.87795e-135	5.63849e-134	-3.34412e-134	7.88764e-266
3.08322e-136	9.97411e-136	-8.54898e-135	2.4701e-135	9.93053e-136	2.24187e-135	-6.05685e-135	1.04422e-135	-3.93397e-135	1.33475e-135	2.87981e-135	-3.39021e-135	-1.40161e-135	8.47753e-135	9.65786e-136	-9.31005e-135	3.76853e-135	-7.04646e-135	-1.65613e-135	-6.33245e-136	4.69645e-135	7.48525e-136	-6.10593e-135	-2.0695e-135	-1.46921e-135	-7.14664e-136	1.4317e-135	2.61158e-135	-2.95964e-136	4.93902e-135	4.89753e-268
4.39095e-136	-5.52089e-136	9.65111e-138	-3.53247e-136	-3.30889e-136	-2.65804e-136	6.59505e-137	8.28027e-137	-9.71601e-136	-1.10384e-135	-4.68535e-136	-1.90354e-136	1.49058e-136	2.77078e-136	4.01993e-136	-2.29722e-136	-8.65161e-136	8.51504e-136	5.94687e-136	8.77446e-136	2.82967e-136	-5.07981e-136	3.22054e-136	-9.52738e-137	-4.71357e-136	-1.89595e-136	-2.04021e-136	-2.2653e-136	2.35321e-137	1.39226e-136	6.96446e-270
-2.90842e-137	6.79689e-137	5.90315e-138	3.25732e-137	4.27086e-137	4.60465e-138	-4.14628e-137	-2.81746e-138	-8.1059e-137	-1.29565e-137	-2.68774e-138	1.95356e-137	-1.45733e-137	5.01604e-138	-8.50244e-138	-1.12394e-137	6.91485e-138	2.65479e-137	5.84386e-138	-1.51189e-137	2.85623e-137	-7.28561e-138	-1.28169e-137	4.1308e-137	8.11248e-138	9.64773e-138	7.07976e-137	-4.17205e-137	-1.13313e-137	-9.6511e-137	3.78067e-272
-6.01676e-138	2.81605e-139	1.10646e-138	8.6647e-139	-1.34836e-139	-7.5614e-140	5.83774e-138	2.76311e-138	-1.24771e-138	-2.58155e-138	-1.47982e-138	1.99372e-139	-1.18121e-138	5.82323e-140	9.12496e-140	2.77483e-139	7.6573e-139	4.7556e-138	1.06755e-137	2.81073e-138	8.63041e-139	-2.5153e-138	6.00774e-138	3.65283e-138	-6.74785e-139	8.68392e-139	3.13173e-138	2.98584e-138	-2.08641e-140	7.19341e-138	3.65183e-274
5.89588e-139	2.4149e-139	6.89993e-140	-5.08194e-139	-1.70555e-139	1.44876e-139	-1.84265e-139	8.1868e-140	-1.62438e-140	-4.06765e-139	7.27968e-140	-8.97542e-140	-9.22576e-140	-1.26471e-139	-4.40054e-139	6.09633e-141	4.39117e-139	-7.17885e-140	-9.68662e-140	3.76436e-139	-1.24168e-141	5.67547e-140	1.79876e-139	8.1322e-139	1.50413e-140	-9.41465e-140	2.55789e-139	1.78057e-139	-1.6452e-139	-2.5852e-139	2.40304e-276
-5.05125e-140	1.371e-140	-1.12896e-140	-8.34473e-140	-2.77049e-140	-1.64726e-140	-1.1575e-140	8.22424e-141	1.02434e-140	3.22668e-140	-4.43585e-142	2.27614e-140	-8.62397e-141	2.1154e-141	-2.28161e-140	-2.53734e-141	8.09513e-140	-8.54087e-141	3.33238e-140	-1.23096e-139	-2.82308e-140	6.02709e-140	-8.86187e-141	4.48846e-141	2.76651e-140	-1.4969e-140	-1.01893e-140	3.18772e-141	3.76336e-140	-2.75946e-140	4.40396e-278
2.32426e-141	1.17662e-140	-3.47223e-141	5.23069e-142	5.87876e-142	6.5256e-141	1.78984e-141	-1.23678e-141	7.16526e-141	-2.97196e-142	-1.33974e-141	-5.55423e-142	-8.74858e-142	5.29701e-142	-1.36567e-141	1.44917e-141	-8.13974e-142	-5.20835e-141	5.82346e-141	4.89858e-142	2.35247e-141	-3.20121e-142	8.77353e-142	-1.84094e-141	3.15609e-142	-2.52472e-141	5.71963e-142	-3.57588e-141	-3.14565e-141	-1.89305e-141	3.67187e-280
1.58806e-143	-1.08446e-142	-1.58594e-142	-1.48098e-142	-1.1305e-142	1.10942e-142	4.67145e-142	5.9841e-144	-6.35396e-142	-2.57708e-142	-1.66607e-142	1.54736e-142	4.01991e-142	4.05065e-143	4.33032e-144	1.38671e-142	1.22322e-142	-2.13031e-142	-4.9992e-143	7.69181e-143	-7.05844e-143	-1.59422e-142	-1.38714e-142	-7.34406e-143	-3.4889e-142	-1.80329e-142	-1.85151e-142	-8.98877e-142	-5.53331e-142	7.95533e-143	2.43958e-282
-6.52397e-144	5.7495e-143	7.73143e-143	1.89275e-143	-4.59021e-144	4.47457e-144	4.32738e-145	-5.74791e-144	-1.26016e-143	-7.09199e-144	1.39034e-143	2.62178e-143	-8.47516e-144	1.4565e-143	6.5388e-144	-2.14771e-144	4.73888e-144	-2.54062e-144	-9.36633e-144	-9.17909e-144	-2.03086e-143	8.27408e-144	9.48895e-144	-2.40104e-143	-1.24751e-143	-8.4037e-144	7.73585e-144	1.1238e-144	3.3023e-143	1.57823e-143	1.41547e-284
-3.12361e-144	-1.71215e-144	8.51116e-145	8.2997e-145	-3.27924e-144	1.83324e-144	-1.16261e-144	-1.79615e-145	-4.71561e-146	1.57187e-144	1.29572e-144	1.48165e-144	4.0137e-145	-3.76816e-145	7.31556e-145	-2.29247e-145	-1.60899e-144	8.04877e-145	-2.9271e-144	1.04694e-144	-9.97788e-144	1.63941e-145	-8.53584e-145	-1.35369e-145	2.29505e-144	4.48553e-145	-1.90451e-144	1.4755e-144	6.77951e-145	6.95169e-145	1.62286e-286
7.90385e-146	2.1408e-146	3.08447e-145	6.6205e-146	-9.30727e-146	2.3114e-145	8.76733e-146	-1.4495e-146	-2.33887e-147	-3.14321e-145	-5.92165e-146	-6.20801e-146	1.81054e-145	5.52144e-145	3.98969e-145	2.56712e-145	1.47563e-145	1.75523e-145	2.15558e-145	3.43459e-145	1.55599e-145	1.21275e-145	1.58787e-145	1.00835e-145	-2.6878e-146	-6.16176e-146	-3.80791e-146	8.43501e-146	-4.20676e-147	-3.50136e-145	1.27211e-288
-3.9382e-147	-1.45231e-147	-3.23601e-147	-9.27494e-147	-9.98558e-147	-6.81708e-149	-4.77161e-147	3.78409e-147	5.53993e-147	-1.87145e-146	-3.86697e-147	-2.25127e-147	-2.90694e-147	-5.36256e-148	2.57654e-147	-8.70689e-147	-4.73139e-147	6.16678e-147	-1.00275e-146	-4.98392e-147	-9.0692e-147	4.47796e-147	-2.52054e-146	1.14384e-146	-6.83537e-147	-4.66197e-147	-3.53322e-146	4.70141e-146	-3.65536e-147	-1.34263e-146	5.51808e-291
2.40156e-149	-5.63526e-148	1.40876e-148	3.79948e-148	-6.16302e-148	5.95809e-148	-2.32971e-148	1.04031e-148	1.01134e-147	3.58676e-147	7.8397e-148	1.83694e-148	-1.31883e-147	4.6908e-147	-1.69324e-147	-4.36207e-147	1.18686e-148	1.09773e-147	1.79723e-147	4.97102e-149	-1.01325e-147	-7.3968e-147	-2.05765e-148	2.62278e-147	6.31403e-149	-1.57023e-147	6.29236e-149	3.48268e-148	1.61164e-147	3.53645e-147	1.46267e-292
3.83417e-149	1.59931e-148	2.30656e-149	-1.61227e-148	-6.23206e-148	-9.59397e-152	8.52746e-149	4.82255e-148	2.32014e-148	-1.96506e-149	-4.19139e-149	-2.10131e-148	-7.84188e-149	7.3506e-149	8.16922e-150	-6.43713e-150	-7.3036e-149	-8.90976e-149	-8.55876e-149	1.94157e-148	-6.2842e-149	-3.37405e-150	-8.96306e-149	1.67986e-148	1.59646e-148	1.49998e-148	1.14929e-148	3.70963e-149	-2.43959e-148	-1.50283e-148	1.03677e-294
-1.98793e-150	-2.43828e-149	-1.18632e-149	1.65267e-150	-9.14362e-150	1.98539e-149	-1.3306e-149	8.40855e-150	1.53171e-150	9.18833e-150	-3.31612e-150	-3.03321e-150	-7.26063e-150	-2.98218e-149	5.91922e-150	7.04193e-150	-2.19036e-149	4.16555e-150	2.16514e-149	4.50999e-150	8.21993e-151	4.02494e-149	7.62822e-150	-1.28697e-150	3.22351e-149	-4.94635e-152	-2.95027e-149	-3.47209e-151	1.11638e-151	4.00541e-149	8.78189e-297
1.19258e-151	1.89016e-151	-8.25529e-151	-6.14056e-151	6.25342e-151	-5.38211e-152	-3.58579e-152	3.91235e-151	1.05591e-150	2.82601e-151	-1.81848e-150	7.61393e-152	6.75098e-151	-6.49981e-151	-1.5871e-150	-1.95885e-152	-9.58932e-151	9.69121e-152	2.45871e-151	-7.72751e-151	5.91772e-151	4.99049e-151	-5.13888e-152	-5.90462e-151	1.0426e-150	5.16766e-150	2.1392e-150	-1.85678e-151	-5.19645e-151	-1.47643e-150	4.69511e-299
1.50517e-152	2.19907e-152	3.21249e-152	-2.11171e-151	-5.04112e-152	1.14232e-152	-1.2453e-153	-5.55839e-152	-1.60776e-151	2.05593e-153	-1.37421e-152	3.95863e-152	3.62917e-152	-1.11605e-152	-6.96201e-153	-3.54096e-151	8.09753e-152	-1.4595e-151	1.47118e-151	3.61423e-152	1.75108e-152	9.94127e-152	-7.52133e-152	2.22205e-152	-4.17234e-152	2.91068e-152	-1.53436e-151	-2.04552e-152	-1.13383e-152	-1.00004e-151	3.10409e-301
-1.38986e-152	2.51499e-154	5.92559e-153	1.41995e-154	1.43831e-154	1.52031e-152	-2.95724e-153	-2.90819e-152	-1.45141e-152	-2.23188e-152	2.72929e-153	-3.02502e-152	4.14867e-153	-6.18486e-153	-4.18249e-153	-1.00028e-152	3.20328e-153	-1.36518e-153	-4.11083e-153	-1.11042e-152	-1.40293e-152	8.25715e-154	9.16217e-154	-1.65957e-154	5.88906e-153	7.288e-153	5.87852e-153	-2.33633e-153	2.00078e-153	-6.54504e-153	3.6437e-303
8.08801e-155	6.61185e-154	7.56814e-154	-2.04437e-154	1.08621e-153	-9.01149e-154	-4.07216e-155	1.48836e-153	2.5803e-154	-3.21789e-154	-5.22774e-154	5.56845e-154	2.4597e-153	2.38976e-153	-1.03665e-155	9.21925e-154	3.55316e-154	-8.83218e-154	-1.14081e-153	2.54117e-153	8.54509e-154	-1.03346e-154	-2.98529e-156	3.84298e-154	-1.43156e-154	-3.14093e-154	-6.42448e-154	1.24149e-154	-8.27269e-154	5.56165e-154	2.97266e-305
-1.5985e-155	6.30323e-156	7.12045e-156	-4.4985e-155	1.68671e-155	-7.86903e-155	4.61668e-155	-9.00985e-155	1.37191e-154	3.37393e-155	-2.70008e-155	9.06436e-155	3.28363e-155	4.02749e-155	9.40557e-156	2.97802e-154	-8.93082e-155	-5.25759e-155	-8.71596e-155	1.51093e-155	1.25942e-155	3.7492e-155	1.73433e-154	6.62923e-155	2.50817e-155	5.96881e-155	1.82248e-155	7.12888e-155	4.26938e-155	3.891e-156	2.05522e-307
3.42152e-156	-7.32534e-158	1.98698e-155	-9.61794e-157	2.18832e-156	-2.51981e-157	9.53499e-157	-6.76976e-156	-9.46586e-156	5.7717e-156	-1.89418e-156	9.10619e-156	-1.18649e-155	7.52317e-157	4.5779e-156	7.75733e-156	2.99209e-156	-2.17043e-156	1.49523e-156	-7.57001e-156	6.37321e-156	-1.55068e-159	-7.49052e-156	2.13308e-155	9.6536e-157	-3.12798e-156	1.09153e-155	-5.46991e-156	-6.27213e-156	-3.77589e-156	0
1.71022e-157	-1.8552e-157	3.189e-157	4.39533e-157	-4.42032e-157	-8.12275e-158	2.85735e-157	2.39382e-157	7.11033e-157	-1.4328e-157	-7.26002e-157	-1.72407e-157	3.45887e-157	-5.22969e-158	-1.79202e-157	-1.19284e-157	1.29428e-158	-4.29119e-158	3.91793e-157	4.22511e-157	1.67642e-157	4.15696e-157	-4.8621e-157	-1.66385e-157	1.15677e-156	-9.44976e-158	7.91796e-157	-2.5877e-158	-2.28173e-158	-1.33156e-157	0
-1.39252e-158	-4.27589e-158	-2.44338e-158	-6.42239e-158	-1.38368e-157	-2.4198e-159	2.13002e-158	1.93628e-157	5.65962e-158	-1.09073e-157	1.30506e-157	-9.76961e-159	-9.67954e-158	1.43357e-158	3.29034e-159	9.76364e-159	-3.23401e-159	2.67994e-158	2.80318e-158	4.84099e-158	2.25645e-158	6.73714e-158	3.09787e-159	1.2715e-157	-1.39305e-157	4.35529e-158	-4.1014e-159	-6.22453e-158	2.04085e-159	-1.36492e-158	0
-7.20081e-159	-1.52767e-159	1.64103e-159	8.36808e-160	1.92845e-159	1.37705e-159	-3.01793e-159	-3.27556e-159	5.67573e-160	1.23234e-158	-8.61702e-159	9.37391e-159	-2.35219e-159	5.07517e-159	-9.24175e-161	1.92816e-159	8.77616e-159	-9.69698e-161	-3.26308e-161	-2.83774e-159	1.42967e-159	2.30019e-160	-3.6564e-159	-8.51542e-160	-1.62719e-159	-1.15114e-158	1.12734e-159	-4.74354e-159	1.00387e-158	4.80504e-159	0
-2.92758e-160	-2.71139e-160	-3.4266e-160	6.66126e-160	-1.38017e-160	-3.08663e-160	-4.93935e-160	5.21738e-160	9.72808e-161	7.10492e-161	-4.87486e-160	-3.05446e-160	-4.56168e-160	-8.67835e-161	-2.66158e-161	-1.09441e-160	-2.47432e-161	-8.26332e-161	3.87392e-161	-5.61417e-160	-6.74377e-160	-2.36371e-160	-1.23084e-159	-3.06521e-161	1.37539e-160	2.6434e-160	-1.16366e-159	-1.16041e-160	-2.09576e-160	-1.40638e-159	0
-1.43008e-162	-7.42292e-162	1.88044e-161	1.47937e-161	1.0175e-162	6.96998e-161	-2.71894e-161	-6.28652e-161	2.51526e-161	-6.05267e-162	-2.49581e-161	-8.79359e-162	-4.54722e-162	2.27622e-162	1.11723e-161	-2.52945e-161	7.09891e-161	3.30827e-161	4.76124e-161	4.16557e-161	5.64818e-161	1.87641e-161	1.5025e-161	2.38374e-161	-1.45792e-163	3.08478e-161	2.69901e-161	-3.4271e-161	-4.26044e-161	-3.22079e-161	0
-1.64308e-162	-1.41149e-162	-2.48311e-162	-1.52432e-162	-8.33807e-163	-8.80113e-163	2.47273e-162	8.62262e-162	-5.24286e-162	-1.12039e-162	-3.11901e-162	1.66394e-162	-7.74662e-163	1.37507e-162	-1.98544e-162	-3.32933e-162	3.17025e-162	1.47061e-161	-1.63669e-162	2.14243e-162	-1.28081e-161	1.06197e-162	-5.31805e-162	-1.37944e-162	-9.99237e-163	-4.73883e-163	1.83324e-162	-4.70481e-162	-7.84232e-163	4.55656e-163	0
-3.59921e-165	-2.4299e-163	-2.9176e-163	4.79247e-164	1.73422e-163	-4.32099e-163	-3.29243e-163	1.08587e-163	1.96501e-163	-3.47498e-163	4.94133e-163	-3.91857e-164	5.20368e-163	-1.20949e-164	-3.3776e-163	4.48785e-163	7.80544e-163	4.19808e-163	1.24442e-162	4.62286e-163	4.25232e-163	1.76339e-163	-2.17341e-163	-6.76299e-163	7.15224e-163	-1.26149e-162	1.01848e-162	4.286e-164	4.80376e-163	1.50351e-163	0
-3.59921e-165	-2.4299e-163	-2.9176e-163	4.79247e-164	1.73422e-163	-4.32099e-163	-3.29243e-163	1.08587e-163	1.96501e-163	-3.47498e-163	4.94133e-163	-3.91857e-164	5.20368e-163	-1.20949e-164	-3.3776e-163	4.48785e-163	7.80544e-163	4.19808e-163	1.24442e-162	4.62286e-163	4.25232e-163	1.76339e-163	-2.17341e-163	-6.76299e-163	7.15224e-163	-1.26149e-162	1.01848e-162	4.286e-164	4.80376e-163	1.50351e-163	0
-3.59921e-165	-2.4299e-163	-2.9176e-163	4.79247e-164	1.73422e-163	-4.32099e-163	-3.29243e-163	1.08587e-163	1.96501e-163	-3.47498e-163	4.94133e-163	-3.91857e-164	5.20368e-163	-1.20949e-164	-3.3776e-163	4.48785e-163	7.80544e-163	4.19808e-163	1.24442e-162	4.62286e-163	4.25232e-163	1.76339e-163	-2.17341e-163	-6.76299e-163	7.15224e-163	-1.26149e-162	1.01848e-162	4.286e-164	4.80376e-163	1.50351e-163	0
-3.59921e-165	-2.4299e-163	-2.9176e-163	4.79247e-164	1.73422e-163	-4.32099e-163	-3.29243e-163	1.08587e-163	1.96501e-163	-3.47498e-163	4.94133e-163	-3.91857e-164	5.20368e-163	-1.20949e-164	-3.3776e-163	4.48785e-163	7.80544e-163	4.19808e-163	1.24442e-162	4.62286e-163	4.25232e-163	1.76339e-163	-2.17341e-163	-6.76299e-163	7.15224e-163	-1.26149e-162	1.01848e-162	4.286e-164	4.80376e-163	1.50351e-163	0
-3.59921e-165	-2.4299e-163	-2.9176e-163	4.79247e-164	1.73422e-163	-4.32099e-163	-3.29243e-163	1.08587e-163	1.96501e-163	-3.47498e-163	4.94133e-163	-3.91857e-164	5.20368e-163	-1.20949e-164	-3.3776e-163	4.48785e-163	7.80544e-163	4.19808e-163	1.24442e-162	4.62286e-163	4.25232e-163	1.76339e-163	-2.17341e-163	-6.76299e-163	7.15224e-163	-1.26149e-162	1.01848e-162	4.286e-164	4.80376e-163	1.50351e-163	0
-3.59921e-165	-2.4299e-163	-2.9176e-163	4.79247e-164	1.73422e-163	-4.32099e-163	-3.29243e-163	1.08587e-163	1.96501e-163	-3.47498e-163	4.94133e-163	-3.91857e-164	5.20368e-163	-1.20949e-164	-3.3776e-163	4.48785e-163	7.80544e-163	4.19808e-163	1.24442e-162	4.62286e-163	4.25232e-163	1.76339e-163	-2.17341e-163	-6.76299e-163	7.15224e-163	-1.26149e-162	1.01848e-162	4.286e-164	4.80376e-163	1.50351e-163	0
-3.59921e-165	-2.4299e-163	-2.9176e-163	4.79247e-164	1.73422e-163	-4.32099e-163	-3.29243e-163	1.08587e-163	1.96501e-163	-3.47498e-163	4.94133e-163	-3.91857e-164	5.20368e-163	-1.20949e-164	-3.3776e-163	4.48785e-163	7.80544e-163	4.19808e-163	1.24442e-162	4.62286e-163	4.25232e-163	1.76339e-163	-2.17341e-163	-6.76299e-163	7.15224e-163	-1.26149e-162	1.01848e-162	4.286e-164	4.80376e-163	1.50351e-163	0
-3.59921e-165	-2.4299e-163	-2.9176e-163	4.79247e-164	1.73422e-163	-4.32099e-163	-3.29243e-163	1.08587e-163	1.96501e-163	-3.47498e-163	4.94133e-163	-3.91857e-164	5.20368e-163	-1.20949e-164	-3.3776e-163	4.48785e-163	7.80544e-163	4.19808e-163	1.24442e-162	4.62286e-163	4.25232e-163	1.76339e-163	-2.17341e-163	-6.76299e-163	7.15224e-163	-1.26149e-162	1.01848e-162	4.286e-164	4.80376e-163	1.50351e-163	0
-3.59921e-165	-2.4299e-163	-2.9176e-163	4.79247e-164	1.73422e-163	-4.32099e-163	-3.29243e-163	1.08587e-163	1.96501e-163	-3.47498e-163	4.94133e-163	-3.91857e-164	5.20368e-163	-1.20949e-164	-3.3776e-163	4.48785e-163	7.80544e-163	4.19808e-163	1.24442e-162	4.62286e-163	4.25232e-163	1.76339e-163	-2.17341e-163	-6.76299e-163	7.15224e-163	-1.26149e-162	1.01848e-162	4.286e-164	4.80376e-163	1.50351e-163	0
-3.59921e-165	-2.4299e-163	-2.9176e-163	4.79247e-164	1.73422e-163	-4.32099e-163	-3.29243e-163	1.08587e-163	1.96501e-163	-3.47498e-163	4.94133e-163	-3.91857e-164	5.20368e-163	-1.20949e-164	-3.3776e-163	4.48785e-163	7.80544e-163	4.19808e-163	1.24442e-162	4.62286e-163	4.25232e-163	1.76339e-163	-2.17341e-163	-6.76299e-163	7.15224e-163	-1.26149e-162	1.01848e-162	4.286e-164	4.80376e-163	1.50351e-163	0
-3.59921e-165	-2.4299e-163	-2.9176e-163	4.79247e-164	1.73422e-163	-4.32099e-163	-3.29243e-163	1.08587e-163	1.96501e-163	-3.47498e-163	4.94133e-163	-3.91857e-164	5.20368e-163	-1.20949e-164	-3.3776e-163	4.48785e-163	7.80544e-163	4.19808e-163	1.24442e-162	4.62286e-163	4.25232e-163	1.76339e-163	-2.17341e-163	-6.76299e-163	7.15224e-163	-1.26149e-162	1.01848e-162	4.286e-164	4.80376e-163	1.50351e-163	0
-3.59921e-165	-2.4299e-163	-2.9176e-163	4.79247e-164	1.73422e-163	-4.32099e-163	-3.29243e-163	1.08587e-163	1.96501e-163	-3.47498e-163	4.94133e-163	-3.91857e-164	5.20368e-163	-1.20949e-164	-3.3776e-163	4.48785e-163	7.80544e-163	4.19808e-163	1.24442e-162	4.62286e-163	4.25232e-163	1.76339e-163	-2.17341e-163	-6.76299e-163	7.15224e-163	-1.26149e-162	1.01848e-162	4.286e-164	4.80376e-163	1.50351e-163	0
-3.59921e-165	-2.4299e-163	-2.9176e-163	4.79247e-164	1.73422e-163	-4.32099e-163	-3.29243e-163	1.08587e-163	1.96501e-163	-3.47498e-163	4.94133e-163	-3.91857e-164	5.20368e-163	-1.20949e-164	-3.3776e-163	4.48785e-163	7.80544e-163	4.19808e-163	1.24442e-162	4.62286e-163	4.25232e-163	1.76339e-163	-2.17341e-163	-6.76299e-163	7.15224e-163	-1.26149e-162	1.01848e-162	4.286e-164	4.80376e-163	1.50351e-163	0
-3.59921e-165	-2.4299e-163	-2.9176e-163	4.79247e-164	1.73422e-163	-4.32099e-163	-3.29243e-163	1.08587e-163	1.96501e-163	-3.47498e-163	4.94133e-163	-3.91857e-164	5.20368e-163	-1.20949e-164	-3.3776e-163	4.48785e-163	7.80544e-163	4.19808e-163	1.24442e-162	4.62286e-163	4.25232e-163	1.76339e-163	-2.17341e-163	-6.76299e-163	7.15224e-163	-1.26149e-162	1.01848e-162	4.286e-164	4.80376e-163	1.50351e-163	0
-3.59921e-165	-2.4299e-163	-2.9176e-163	4.79247e-164	1.73422e-163	-4.32099e-163	-3.29243e-163	1.08587e-163	1.96501e-163	-3.47498e-163	4.94133e-163	-3.91857e-164	5.20368e-163	-1.20949e-164	-3.3776e-163	4.48785e-163	7.80544e-163	4.19808e-163	1.24442e-162	4.62286e-163	4.25232e-163	1.76339e-163	-2.17341e-163	-6.76299e-163	7.15224e-163	-1.26149e-162	1.01848e-162	4.286e-164	4.80376e-163	1.50351e-163	0
-3.59921e-165	-2.4299e-163	-2.9176e-163	4.79247e-164	1.73422e-163	-4.32099e-163	-3.29243e-163	1.08587e-163	1.96501e-163	-3.47498e-163	4.94133e-163	-3.91857e-164	5.20368e-163	-1.20949e-164	-3.3776e-163	4.48785e-163	7.80544e-163	4.19808e-163	1.24442e-162	4.62286e-163	4.25232e-163	1.76339e-163	-2.17341e-163	-6.76299e-163	7.15224e-163	-1.26149e-162	1.01848e-162	4.286e-164	4.80376e-163	1.50351e-163	0
-3.59921e-165	-2.4299e-163	-2.9176e-163	4.79247e-164	1.73422e-163	-4.32099e-163	-3.29243e-163	1.08587e-163	1.96501e-163	-3.47498e-163	4.94133e-163	-3.91857e-164	5.20368e-163	-1.20949e-164	-3.3776e-163	4.48785e-163	7.80544e-163	4.19808e-163	1.24442e-162	4.62286e-163	4.25232e-163	1.76339e-163	-2.17341e-163	-6.76299e-163	7.15224e-163	-1.26149e-162	1.01848e-162	4.286e-164	4.80376e-163	1.50351e-163	0
-3.59921e-165	-2.4299e-163	-2.9176e-163	4.79247e-164	1.73422e-163	-4.32099e-163	-3.29243e-163	1.08587e-163	1.96501e-163	-3.47498e-163	4.94133e-163	-3.91857e-164	5.20368e-163	-1.20949e-164	-3.3776e-163	4.48785e-163	7.80544e-163	4.19808e-163	1.24442e-162	4.62286e-163	4.25232e-163	1.76339e-163	-2.17341e-163	-6.76299e-163	7.15224e-163	-1.26149e-162	1.01848e-162	4.286e-164	4.80376e-163	1.50351e-163	0
-3.59921e-165	-2.4299e-163	-2.9176e-163	4.79247e-164	1.73422e-163	-4.32099e-163	-3.29243e-163	1.08587e-163	1.96501e-163	-3.47498e-163	4.94133e-163	-3.91857e-164	5.20368e-163	-1.20949e-164	-3.3776e-163	4.48785e-163	7.80544e-163	4.19808e-163	1.24442e-162	4.62286e-163	4.25232e-163	1.76339e-163	-2.17341e-163	-6.76299e-163	7.15224e-163	-1.26149e-162	1.01848e-162	4.286e-164	4.80376e-163	1.50351e-163	0
-3.59921e-165	-2.4299e-163	-2.9176e-163	4.79247e-164	1.73422e-163	-4.32099e-163	-3.29243e-163	1.08587e-163	1.96501e-163	-3.47498e-163	4.94133e-163	-3.91857e-164	5.20368e-163	-1.20949e-164	-3.3776e-163	4.48785e-163	7.80544e-163	4.19808e-163	1.24442e-162	4.62286e-163	4.25232e-163	1.76339e-163	-2.17341e-163	-6.76299e-163	7.15224e-163	-1.26149e-162	1.01848e-162	4.286e-164	4.80376e-163	1.50351e-163	0
-3.59921e-165	-2.4299e-163	-2.9176e-163	4.79247e-164	1.73422e-163	-4.32099e-163	-3.29243e-163	1.08587e-163	1.96501e-163	-3.47498e-163	4.94133e-163	-3.91857e-164	5.20368e-163	-1.20949e-164	-3.3776e-163	4.48785e-163	7.80544e-163	4.19808e-163	1.24442e-162	4.62286e-163	4.25232e-163	1.76339e-163	-2.17341e-163	-6.76299e-163	7.15224e-163	-1.26149e-162	1.01848e-162	4.286e-164	4.80376e-163	1.50351e-163	0
-3.59921e-165	-2.4299e-163	-2.9176e-163	4.79247e-164	1.73422e-163	-4.32099e-163	-3.29243e-163	1.08587e-163	1.96501e-163	-3.47498e-163	4.94133e-163	-3.91857e-164	5.20368e-163	-1.20949e-164	-3.3776e-163	4.48785e-163	7.80544e-163	4.19808e-163	1.24442e-162	4.62286e-163	4.25232e-163	1.76339e-163	-2.17341e-163	-6.76299e-163	7.15224e-163	-1.26149e-162	1.01848e-162	4.286e-164	4.80376e-163	1.50351e-163	0
-3.59921e-165	-2.4299e-163	-2.9176e-163	4.79247e-164	1.73422e-163	-4.32099e-163	-3.29243e-163	1.08587e-163	1.96501e-163	-3.47498e-163	4.94133e-163	-3.91857e-164	5.20368e-163	-1.20949e-164	-3.3776e-163	4.48785e-163	7.80544e-163	4.19808e-163	1.24442e-162	4.62286e-163	4.25232e-163	1.76339e-163	-2.17341e-163	-6.76299e-163	7.15224e-163	-1.26149e-162	1.01848e-162	4.286e-164	4.80376e-163	1.50351e-163	0
-3.59921e-165	-2.4299e-163	-2.9176e-163	4.79247e-164	1.73422e-163	-4.32099e-163	-3.29243e-163	1.08587e-163	1.96501e-163	-3.47498e-163	4.94133e-163	-3.91857e-164	5.20368e-163	-1.20949e-164	-3.3776e-163	4.48785e-163	7.80544e-163	4.19808e-163	1.24442e-162	4.62286e-163	4.25232e-163	1.76339e-163	-2.17341e-163	-6.76299e-163	7.15224e-163	-1.26149e-162	1.01848e-162	4.286e-164	4.80376e-163	1.50351e-163	0
-3.59921e-165	-2.4299e-163	-2.9176e-163	4.79247e-164	1.73422e-163	-4.32099e-163	-3.29243e-163	1.08587e-163	1.96501e-163	-3.47498e-163	4.94133e-163	-3.91857e-164	5.20368e-163	-1.20949e-164	-3.3776e-163	4.48785e-163	7.80544e-163	4.19808e-163	1.24442e-162	4.62286e-163	4.25232e-163	1.76339e-163	-2.17341e-163	-6.76299e-163	7.15224e-163	-1.26149e-162	1.01848e-162	4.286e-164	4.80376e-163	1.50351e-163	0
-3.59921e-165	-2.4299e-163	-2.9176e-163	4.79247e-164	1.73422e-163	-4.32099e-163	-3.29243e-163	1.08587e-163	1.96501e-163	-3.47498e-163	4.94133e-163	-3.91857e-164	5.20368e-163	-1.20949e-164	-3.3776e-163	4.48785e-163	7.80544e-163	4.19808e-163	1.24442e-162	4.62286e-163	4.25232e-163	1.76339e-163	-2.17341e-163	-6.76299e-163	7.15224e-163	-1.26149e-162	1.01848e-162	4.286e-164	4.80376e-163	1.50351e-163	0
-3.59921e-165	-2.4299e-163	-2.9176e-163	4.79247e-164	1.73422e-163	-4.32099e-163	-3.29243e-163	1.08587e-163	1.96501e-163	-3.47498e-163	4.94133e-163	-3.91857e-164	5.20368e-163	-1.20949e-164	-3.3776e-163	4.48785e-163	7.80544e-163	4.19808e-163	1.24442e-162	4.62286e-163	4.25232e-163	1.76339e-163	-2.17341e-163	-6.76299e-163	7.15224e-163	-1.26149e-162	1.01848e-162	4.286e-164	4.80376e-163	1.50351e-163	0
-3.59921e-165	-2.4299e-163	-2.9176e-163	4.79247e-164	1.73422e-163	-4.32099e-163	-3.29243e-163	1.08587e-163	1.96501e-163	-3.47498e-163	4.94133e-163	-3.91857e-164	5.20368e-163	-1.20949e-164	-3.3776e-163	4.48785e-163	7.80544e-163	4.19808e-163	1.24442e-162	4.62286e-163	4.25232e-163	1.76339e-163	-2.17341e-163	-6.76299e-163	7.15224e-163	-1.26149e-162	1.01848e-162	4.286e-164	4.80376e-163	1.50351e-163	0
-3.59921e-165	-2.4299e-163	-2.9176e-163	4.79247e-164	1.73422e-163	-4.32099e-163	-3.29243e-163	1.08587e-163	1.96501e-163	-3.47498e-163	4.94133e-163	-3.91857e-164	5.20368e-163	-1.20949e-164	-3.3776e-163	4.48785e-163	7.80544e-163	4.19808e-163	1.24442e-162	4.62286e-163	4.25232e-163	1.76339e-163	-2.17341e-163	-6.76299e-163	7.15224e-163	-1.26149e-162	1.01848e-162	4.286e-164	4.80376e-163	1.50351e-163	0
-3.59921e-165	-2.4299e-163	-2.9176e-163	4.79247e-164	1.73422e-163	-4.32099e-163	-3.29243e-163	1.08587e-163	1.96501e-163	-3.47498e-163	4.94133e-163	-3.91857e-164	5.20368e-163	-1.20949e-164	-3.3776e-163	4.48785e-163	7.80544e-163	4.19808e-163	1.24442e-162	4.62286e-163	4.25232e-163	1.76339e-163	-2.17341e-163	-6.76299e-163	7.15224e-163	-1.26149e-162	1.01848e-162	4.286e-164	4.80376e-163	1.50351e-163	0
-3.59921e-165	-2.4299e-163	-2.9176e-163	4.79247e-164	1.73422e-163	-4.32099e-163	-3.29243e-163	1.08587e-163	1.96501e-163	-3.47498e-163	4.94133e-163	-3.91857e-164	5.20368e-163	-1.20949e-164	-3.3776e-163	4.48785e-163	7.80544e-163	4.19808e-163	1.24442e-162	4.62286e-163	4.25232e-163	1.76339e-163	-2.17341e-163	-6.76299e-163	7.15224e-163	-1.26149e-162	1.01848e-162	4.286e-164	4.80376e-163	1.50351e-163	0
-3.59921e-165	-2.4299e-163	-2.9176e-163	4.79247e-164	1.73422e-163	-4.32099e-163	-3.29243e-163	1.08587e-163	1.96501e-163	-3.47498e-163	4.94133e-163	-3.91857e-164	5.20368e-163	-1.20949e-164	-3.3776e-163	4.48785e-163	7.80544e-163	4.19808e-163	1.24442e-162	4.62286e-163	4.25232e-163	1.76339e-163	-2.17341e-163	-6.76299e-163	7.15224e-163	-1.26149e-162	1.01848e-162	4.286e-164	4.80376e-163	1.50351e-163	0
-3.59921e-165	-2.4299e-163	-2.9176e-163	4.79247e-164	1.73422e-163	-4.32099e-163	-3.29243e-163	1.08587e-163	1.96501e-163	-3.47498e-163	4.94133e-163	-3.91857e-164	5.20368e-163	-1.20949e-164	-3.3776e-163	4.48785e-163	7.80544e-163	4.19808e-163	1.24442e-162	4.62286e-163	4.25232e-163	1.76339e-163	-2.17341e-163	-6.76299e-163	7.15224e-163	-1.26149e-162	1.01848e-162	4.286e-164	4.80376e-163	1.50351e-163	0
-3.59921e-165	-2.4299e-163	-2.9176e-163	4.79247e-164	1.73422e-163	-4.32099e-163	-3.29243e-163	1.08587e-163	1.96501e-163	-3.47498e-163	4.94133e-163	-3.91857e-164	5.20368e-163	-1.20949e-164	-3.3776e-163	4.48785e-163	7.80544e-163	4.19808e-163	1.24442e-162	4.62286e-163	4.25232e-163	1.76339e-163	-2.17341e-163	-6.76299e-163	7.15224e-163	-1.26149e-162	1.01848e-162	4.286e-164	4.80376e-163	1.50351e-163	0
-3.59921e-165	-2.4299e-163	-2.9176e-163	4.79247e-164	1.73422e-163	-4.32099e-163	-3.29243e-163	1.08587e-163	1.96501e-163	-3.47498e-163	4.94133e-163	-3.91857e-164	5.20368e-163	-1.20949e-164	-3.3776e-163	4.48785e-163	7.80544e-163	4.19808e-163	1.24442e-162	4.62286e-163	4.25232e-163	1.76339e-163	-2.17341e-163	-6.76299e-163	7.15224e-163	-1.26149e-162	1.01848e-162	4.286e-164	4.80376e-163	1.50351e-163	0
-3.59921e-165	-2.4299e-163	-2.9176e-163	4.79247e-164	1.73422e-163	-4.32099e-163	-3.29243e-163	1.08587e-163	1.96501e-163	-3.47498e-163	4.94133e-163	-3.91857e-164	5.20368e-163	-1.20949e-164	-3.3776e-163	4.48785e-163	7.80544e-163	4.19808e-163	1.24442e-162	4.62286e-163	4.25232e-163	1.76339e-163	-2.17341e-163	-6.76299e-163	7.15224e-163	-1.26149e-162	1.01848e-162	4.286e-164	4.80376e-163	1.50351e-163	0
-3.59921e-165	-2.4299e-163	-2.9176e-163	4.79247e-164	1.73422e-163	-4.32099e-163	-3.29243e-163	1.08587e-163	1.96501e-163	-3.47498e-163	4.94133e-163	-3.91857e-164	5.20368e-163	-1.20949e-164	-3.3776e-163	4.48785e-163	7.80544e-163	4.19808e-163	1.24442e-162	4.62286e-163	4.25232e-163	1.76339e-163	-2.17341e-163	-6.76299e-163	7.15224e-163	-1.26149e-162	1.01848e-162	4.286e-164	4.80376e-163	1.50351e-163	0
-3.59921e-165	-2.4299e-163	-2.9176e-163	4.79247e-164	1.73422e-163	-4.32099e-163	-3.29243e-163	1.08587e-163	1.96501e-163	-3.47498e-163	4.94133e-163	-3.91857e-164	5.20368e-163	-1.20949e-164	-3.3776e-163	4.48785e-163	7.80544e-163	4.19808e-163	1.24442e-162	4.62286e-163	4.25232e-163	1.76339e-163	-2.17341e-163	-6.76299e-163	7.15224e-163	-1.26149e-162	1.01848e-162	4.286e-164	4.80376e-163	1.50351e-163	0
-3.59921e-165	-2.4299e-163	-2.9176e-163	4.79247e-164	1.73422e-163	-4.32099e-163	-3.29243e-163	1.08587e-163	1.96501e-163	-3.47498e-163	4.94133e-163	-3.91857e-164	5.20368e-163	-1.20949e-164	-3.3776e-163	4.48785e-163	7.80544e-163	4.19808e-163	1.24442e-162	4.62286e-163	4.25232e-163	1.76339e-163	-2.17341e-163	-6.76299e-163	7.15224e-163	-1.26149e-162	1.01848e-162	4.286e-164	4.80376e-163	1.50351e-163	0
-3.59921e-165	-2.4299e-163	-2.9176e-163	4.79247e-164	1.73422e-163	-4.32099e-163	-3.29243e-163	1.08587e-163	1.96501e-163	-3.47498e-163	4.94133e-163	-3.91857e-164	5.20368e-163	-1.20949e-164	-3.3776e-163	4.48785e-163	7.80544e-163	4.19808e-163	1.24442e-162	4.62286e-163	4.25232e-163	1.76339e-163	-2.17341e-163	-6.76299e-163	7.15224e-163	-1.26149e-162	1.01848e-162	4.286e-164	4.80376e-163	1.50351e-163	0
-3.59921e-165	-2.4299e-163	-2.9176e-163	4.79247e-164	1.73422e-163	-4.32099e-163	-3.29243e-163	1.08587e-163	1.96501e-163	-3.47498e-163	4.94133e-163	-3.91857e-164	5.20368e-163	-1.20949e-164	-3.3776e-163	4.48785e-163	7.80544e-163	4.19808e-163	1.24442e-162	4.62286e-163	4.25232e-163	1.76339e-163	-2.17341e-163	-6.76299e-163	7.15224e-163	-1.26149e-162	1.01848e-162	4.286e-164	4.80376e-163	1.50351e-163	0
-3.59921e-165	-2.4299e-163	-2.9176e-163	4.79247e-164	1.73422e-163	-4.32099e-163	-3.29243e-163	1.08587e-163	1.96501e-163	-3.47498e-163	4.94133e-163	-3.91857e-164	5.20368e-163	-1.20949e-164	-3.3776e-163	4.48785e-163	7.80544e-163	4.19808e-163	1.24442e-162	4.62286e-163	4.25232e-163	1.76339e-163	-2.17341e-163	-6.76299e-163	7.15224e-163	-1.26149e-162	1.01848e-162	4.286e-164	4.80376e-163	1.50351e-163	0
-3.59921e-165	-2.4299e-163	-2.9176e-163	4.79247e-164	1.73422e-163	-4.32099e-163	-3.29243e-163	1.08587e-163	1.96501e-163	-3.47498e-163	4.94133e-163	-3.91857e-164	5.20368e-163	-1.20949e-164	-3.3776e-163	4.48785e-163	7.80544e-163	4.19808e-163	1.24442e-162	4.62286e-163	4.25232e-163	1.76339e-163	-2.17341e-163	-6.76299e-163	7.15224e-163	-1.26149e-162	1.01848e-162	4.286e-164	4.80376e-163	1.50351e-163	0
-3.59921e-165	-2.4299e-163	-2.9176e-163	4.79247e-164	1.73422e-163	-4.32099e-163	-3.29243e-163	1.08587e-163	1.96501e-163	-3.47498e-163	4.94133e-163	-3.91857e-164	5.20368e-163	-1.20949e-164	-3.3776e-163	4.48785e-163	7.80544e-163	4.19808e-163	1.24442e-162	4.62286e-163	4.25232e-163	1.76339e-163	-2.17341e-163	-6.76299e-163	7.15224e-163	-1.26149e-162	1.01848e-162	4.286e-164	4.80376e-163	1.50351e-163	0
-3.59921e-165	-2.4299e-163	-2.9176e-163	4.79247e-164	1.73422e-163	-4.32099e-163	-3.29243e-163	1.08587e-163	1.96501e-163	-3.47498e-163	4.94133e-163	-3.91857e-164	5.20368e-163	-1.20949e-164	-3.3776e-163	4.48785e-163	7.80544e-163	4.19808e-163	1.24442e-162	4.62286e-163	4.25232e-163	1.76339e-163	-2.17341e-163	-6.76299e-163	7.15224e-163	-1.26149e-162	1.01848e-162	4.286e-164	4.80376e-163	1.50351e-163	0
-3.59921e-165	-2.4299e-163	-2.9176e-163	4.79247e-164	1.73422e-163	-4.32099e-163	-3.29243e-163	1.08587e-163	1.96501e-163	-3.47498e-163	4.94133e-163	-3.91857e-164	5.20368e-163	-1.20949e-164	-3.3776e-163	4.48785e-163	7.80544e-163	4.19808e-163	1.24442e-162	4.62286e-163	4.25232e-163	1.76339e-163	-2.17341e-163	-6.76299e-163	7.15224e-163	-1.26149e-162	1.01848e-162	4.286e-164	4.80376e-163	1.50351e-163	0
-3.59921e-165	-2.4299e-163	-2.9176e-163	4.79247e-164	1.73422e-163	-4.32099e-163	-3.29243e-163	1.08587e-163	1.96501e-163	-3.47498e-163	4.94133e-163	-3.91857e-164	5.20368e-163	-1.20949e-164	-3.3776e-163	4.48785e-163	7.80544e-163	4.19808e-163	1.24442e-162	4.62286e-163	4.25232e-163	1.76339e-163	-2.17341e-163	-6.76299e-163	7.15224e-163	-1.26149e-162	1.01848e-162	4.286e-164	4.80376e-163	1.50351e-163	0
-3.59921e-165	-2.4299e-163	-2.9176e-163	4.79247e-164	1.73422e-163	-4.32099e-163	-3.29243e-163	1.08587e-163	1.96501e-163	-3.47498e-163	4.94133e-163	-3.91857e-164	5.20368e-163	-1.20949e-164	-3.3776e-163	4.48785e-163	7.80544e-163	4.19808e-163	1.24442e-162	4.62286e-163	4.25232e-163	1.76339e-163	-2.17341e-163	-6.76299e-163	7.15224e-163	-1.26149e-162	1.01848e-162	4.286e-164	4.80376e-163	1.50351e-163	0
-3.59921e-165	-2.4299e-163	-2.9176e-163	4.79247e-164	1.73422e-163	-4.32099e-163	-3.29243e-163	1.08587e-163	1.96501e-163	-3.47498e-163	4.94133e-163	-3.91857e-164	5.20368e-163	-1.20949e-164	-3.3776e-163	4.48785e-163	7.80544e-163	4.19808e-163	1.24442e-162	4.62286e-163	4.25232e-163	1.76339e-163	-2.17341e-163	-6.76299e-163	7.15224e-163	-1.26149e-162	1.01848e-162	4.286e-164	4.80376e-163	1.50351e-163	0
-3.59921e-165	-2.4299e-163	-2.9176e-163	4.79247e-164	1.73422e-163	-4.32099e-163	-3.29243e-163	1.08587e-163	1.96501e-163	-3.47498e-163	4.94133e-163	-3.91857e-164	5.20368e-163	-1.20949e-164	-3.3776e-163	4.48785e-163	7.80544e-163	4.19808e-163	1.24442e-162	4.62286e-163	4.25232e-163	1.76339e-163	-2.17341e-163	-6.76299e-163	7.15224e-163	-1.26149e-162	1.01848e-162	4.286e-164	4.80376e-163	1.50351e-163	0
-3.59921e-165	-2.4299e-163	-2.9176e-163	4.79247e-164	1.73422e-163	-4.32099e-163	-3.29243e-163	1.08587e-163	1.96501e-163	-3.47498e-163	4.94133e-163	-3.91857e-164	5.20368e-163	-1.20949e-164	-3.3776e-163	4.48785e-163	7.80544e-163	4.19808e-163	1.24442e-162	4.62286e-163	4.25232e-163	1.76339e-163	-2.17341e-163	-6.76299e-163	7.15224e-163	-1.26149e-162	1.01848e-162	4.286e-164	4.80376e-163	1.50351e-163	0
-3.59921e-165	-2.4299e-163	-2.9176e-163	4.79247e-164	1.73422e-163	-4.32099e-163	-3.29243e-163	1.08587e-163	1.96501e-163	-3.47498e-163	4.94133e-163	-3.91857e-164	5.20368e-163	-1.20949e-164	-3.3776e-163	4.48785e-163	7.80544e-163	4.19808e-163	1.24442e-162	4.62286e-163	4.25232e-163	1.76339e-163	-2.17341e-163	-6.76299e-163	7.15224e-163	-1.26149e-162	1.01848e-162	4.286e-164	4.80376e-163	1.50351e-163	0
-3.59921e-165	-2.4299e-163	-2.9176e-163	4.79247e-164	1.73422e-163	-4.32099e-163	-3.29243e-163	1.08587e-163	1.96501e-163	-3.47498e-163	4.94133e-163	-3.91857e-164	5.20368e-163	-1.20949e-164	-3.3776e-163	4.48785e-163	7.80544e-163	4.19808e-163	1.24442e-162	4.62286e-163	4.25232e-163	1.76339e-163	-2.17341e-163	-6.76299e-163	7.15224e-163	-1.26149e-162	1.01848e-162	4.286e-164	4.80376e-163	1.50351e-163	0
-3.59921e-165	-2.4299e-163	-2.9176e-163	4.79247e-164	1.73422e-163	-4.32099e-163	-3.29243e-163	1.08587e-163	1.96501e-163	-3.47498e-163	4.94133e-163	-3.91857e-164	5.20368e-163	-1.20949e-164	-3.3776e-163	4.48785e-163	7.80544e-163	4.19808e-163	1.24442e-162	4.62286e-163	4.25232e-163	1.76339e-163	-2.17341e-163	-6.76299e-163	7.15224e-163	-1.26149e-162	1.01848e-162	4.286e-164	4.80376e-163	1.50351e-163	0
-3.59921e-165	-2.4299e-163	-2.9176e-163	4.79247e-164	1.73422e-163	-4.32099e-163	-3.29243e-163	1.08587e-163	1.96501e-163	-3.47498e-163	4.94133e-163	-3.91857e-164	5.20368e-163	-1.20949e-164	-3.3776e-163	4.48785e-163	7.80544e-163	4.19808e-163	1.24442e-162	4.62286e-163	4.25232e-163	1.76339e-163	-2.17341e-163	-6.76299e-163	7.15224e-163	-1.26149e-162	1.01848e-162	4.286e-164	4.80376e-163	1.50351e-163	0
-3.59921e-165	-2.4299e-163	-2.9176e-163	4.79247e-164	1.73422e-163	-4.32099e-163	-3.29243e-163	1.08587e-163	1.96501e-163	-3.47498e-163	4.94133e-163	-3.91857e-164	5.20368e-163	-1.20949e-164	-3.3776e-163	4.48785e-163	7.80544e-163	4.19808e-163	1.24442e-162	4.62286e-163	4.25232e-163	1.76339e-163	-2.17341e-163	-6.76299e-163	7.15224e-163	-1.26149e-162	1.01848e-162	4.286e-164	4.80376e-163	1.50351e-163	0
-3.59921e-165	-2.4299e-163	-2.9176e-163	4.79247e-164	1.73422e-163	-4.32099e-163	-3.29243e-163	1.08587e-163	1.96501e-163	-3.47498e-163	4.94133e-163	-3.91857e-164	5.20368e-163	-1.20949e-164	-3.3776e-163	4.48785e-163	7.80544e-163	4.19808e-163	1.24442e-162	4.62286e-163	4.25232e-163	1.76339e-163	-2.17341e-163	-6.76299e-163	7.15224e-163	-1.26149e-162	1.01848e-162	4.286e-164	4.80376e-163	1.50351e-163	0
-3.59921e-165	-2.4299e-163	-2.9176e-163	4.79247e-164	1.73422e-163	-4.32099e-163	-3.29243e-163	1.08587e-163	1.96501e-163	-3.47498e-163	4.94133e-163	-3.91857e-164	5.20368e-163	-1.20949e-164	-3.3776e-163	4.48785e-163	7.80544e-163	4.19808e-163	1.24442e-162	4.62286e-163	4.25232e-163	1.76339e-163	-2.17341e-163	-6.76299e-163	7.15224e-163	-1.26149e-162	1.01848e-162	4.286e-164	4.80376e-163	1.50351e-163	0
-3.59921e-165	-2.4299e-163	-2.9176e-163	4.79247e-164	1.73422e-163	-4.32099e-163	-3.29243e-163	1.08587e-163	1.96501e-163	-3.47498e-163	4.94133e-163	-3.91857e-164	5.20368e-163	-1.20949e-164	-3.3776e-163	4.48785e-163	7.80544e-163	4.19808e-163	1.24442e-162	4.62286e-163	4.25232e-163	1.76339e-163	-2.17341e-163	-6.76299e-163	7.15224e-163	-1.26149e-162	1.01848e-162	4.286e-164	4.80376e-163	1.50351e-163	0
-3.59921e-165	-2.4299e-163	-2.9176e-163	4.79247e-164	1.73422e-163	-4.32099e-163	-3.29243e-163	1.08587e-163	1.96501e-163	-3.47498e-163	4.94133e-163	-3.91857e-164	5.20368e-163	-1.20949e-164	-3.3776e-163	4.48785e-163	7.80544e-163	4.19808e-163	1.24442e-162	4.62286e-163	4.25232e-163	1.76339e-163	-2.17341e-163	-6.76299e-163	7.15224e-163	-1.26149e-162	1.01848e-162	4.286e-164	4.80376e-163	1.50351e-163	0
-3.59921e-165	-2.4299e-163	-2.9176e-163	4.79247e-164	1.73422e-163	-4.32099e-163	-3.29243e-163	1.08587e-163	1.96501e-163	-3.47498e-163	4.94133e-163	-3.91857e-164	5.20368e-163	-1.20949e-164	-3.3776e-163	4.48785e-163	7.80544e-163	4.19808e-163	1.24442e-162	4.62286e-163	4.25232e-163	1.76339e-163	-2.17341e-163	-6.76299e-163	7.15224e-163	-1.26149e-162	1.01848e-162	4.286e-164	4.80376e-163	1.50351e-163	0
-3.59921e-165	-2.4299e-163	-2.9176e-163	4.79247e-164	1.73422e-163	-4.32099e-163	-3.29243e-163	1.08587e-163	1.96501e-163	-3.47498e-163	4.94133e-163	-3.91857e-164	5.20368e-163	-1.20949e-164	-3.3776e-163	4.48785e-163	7.80544e-163	4.19808e-163	1.24442e-162	4.62286e-163	4.25232e-163	1.76339e-163	-2.17341e-163	-6.76299e-163	7.15224e-163	-1.26149e-162	1.01848e-162	4.286e-164	4.80376e-163	1.50351e-163	0
-3.59921e-165	-2.4299e-163	-2.9176e-163	4.79247e-164	1.73422e-163	-4.32099e-163	-3.29243e-163	1.08587e-163	1.96501e-163	-3.47498e-163	4.94133e-163	-3.91857e-164	5.20368e-163	-1.20949e-164	-3.3776e-163	4.48785e-163	7.80544e-163	4.19808e-163	1.24442e-162	4.62286e-163	4.25232e-163	1.76339e-163	-2.17341e-163	-6.76299e-163	7.15224e-163	-1.26149e-162	1.01848e-162	4.286e-164	4.80376e-163	1.50351e-163	0
-3.59921e-165	-2.4299e-163	-2.9176e-163	4.79247e-164	1.73422e-163	-4.32099e-163	-3.29243e-163	1.08587e-163	1.96501e-163	-3.47498e-163	4.94133e-163	-3.91857e-164	5.20368e-163	-1.20949e-164	-3.3776e-163	4.48785e-163	7.80544e-163	4.19808e-163	1.24442e-162	4.62286e-163	4.25232e-163	1.76339e-163	-2.17341e-163	-6.76299e-163	7.15224e-163	-1.26149e-162	1.01848e-162	4.286e-164	4.80376e-163	1.50351e-163	0
-3.59921e-165	-2.4299e-163	-2.9176e-163	4.79247e-164	1.73422e-163	-4.32099e-163	-3.29243e-163	1.08587e-163	1.96501e-163	-3.47498e-163	4.94133e-163	-3.91857e-164	5.20368e-163	-1.20949e-164	-3.3776e-163	4.48785e-163	7.80544e-163	4.19808e-163	1.24442e-162	4.62286e-163	4.25232e-163	1.76339e-163	-2.17341e-163	-6.76299e-163	7.15224e-163	-1.26149e-162	1.01848e-162	4.286e-164	4.80376e-163	1.50351e-163	0
-3.59921e-165	-2.4299e-163	-2.9176e-163	4.79247e-164	1.73422e-163	-4.32099e-163	-3.29243e-163	1.08587e-163	1.96501e-163	-3.47498e-163	4.94133e-163	-3.91857e-164	5.20368e-163	-1.20949e-164	-3.3776e-163	4.48785e-163	7.80544e-163	4.19808e-163	1.24442e-162	4.62286e-163	4.25232e-163	1.76339e-163	-2.17341e-163	-6.76299e-163	7.15224e-163	-1.26149e-162	1.01848e-162	4.286e-164	4.80376e-163	1.50351e-163	0
-3.59921e-165	-2.4299e-163	-2.9176e-163	4.79247e-164	1.73422e-163	-4.32099e-163	-3.29243e-163	1.08587e-163	1.96501e-163	-3.47498e-163	4.94133e-163	-3.91857e-164	5.20368e-163	-1.20949e-164	-3.3776e-163	4.48785e-163	7.80544e-163	4.19808e-163	1.24442e-162	4.62286e-163	4.25232e-163	1.76339e-163	-2.17341e-163	-6.76299e-163	7.15224e-163	-1.26149e-162	1.01848e-162	4.286e-164	4.80376e-163	1.50351e-163	0
-3.59921e-165	-2.4299e-163	-2.9176e-163	4.79247e-164	1.73422e-163	-4.32099e-163	-3.29243e-163	1.08587e-163	1.96501e-163	-3.47498e-163	4.94133e-163	-3.91857e-164	5.20368e-163	-1.20949e-164	-3.3776e-163	4.48785e-163	7.80544e-163	4.19808e-163	1.24442e-162	4.62286e-163	4.25232e-163	1.76339e-163	-2.17341e-163	-6.76299e-163	7.15224e-163	-1.26149e-162	1.01848e-162	4.286e-164	4.80376e-163	1.50351e-163	0
-3.59921e-165	-2.4299e-163	-2.9176e-163	4.79247e-164	1.73422e-163	-4.32099e-163	-3.29243e-163	1.08587e-163	1.96501e-163	-3.47498e-163	4.94133e-163	-3.91857e-164	5.20368e-163	-1.20949e-164	-3.3776e-163	4.48785e-163	7.80544e-163	4.19808e-163	1.24442e-162	4.62286e-163	4.25232e-163	1.76339e-163	-2.17341e-163	-6.76299e-163	7.15224e-163	-1.26149e-162	1.01848e-162	4.286e-164	4.80376e-163	1.50351e-163	0
-3.59921e-165	-2.4299e-163	-2.9176e-163	4.79247e-164	1.73422e-163	-4.32099e-163	-3.29243e-163	1.08587e-163	1.96501e-163	-3.47498e-163	4.94133e-163	-3.91857e-164	5.20368e-163	-1.20949e-164	-3.3776e-163	4.48785e-163	7.80544e-163	4.19808e-163	1.24442e-162	4.62286e-163	4.25232e-163	1.76339e-163	-2.17341e-163	-6.76299e-163	7.15224e-163	-1.26149e-162	1.01848e-162	4.286e-164	4.80376e-163	1.50351e-163	0
-3.59921e-165	-2.4299e-163	-2.9176e-163	4.79247e-164	1.73422e-163	-4.32099e-163	-3.29243e-163	1.08587e-163	1.96501e-163	-3.47498e-163	4.94133e-163	-3.91857e-164	5.20368e-163	-1.20949e-164	-3.3776e-163	4.48785e-163	7.80544e-163	4.19808e-163	1.24442e-162	4.62286e-163	4.25232e-163	1.76339e-163	-2.17341e-163	-6.76299e-163	7.15224e-163	-1.26149e-162	1.01848e-162	4.286e-164	4.80376e-163	1.50351e-163	0
-3.59921e-165	-2.4299e-163	-2.9176e-163	4.79247e-164	1.73422e-163	-4.32099e-163	-3.29243e-163	1.08587e-163	1.96501e-163	-3.47498e-163	4.94133e-163	-3.91857e-164	5.20368e-163	-1.20949e-164	-3.3776e-163	4.48785e-163	7.80544e-163	4.19808e-163	1.24442e-162	4.62286e-163	4.25232e-163	1.76339e-163	-2.17341e-163	-6.76299e-163	7.15224e-163	-1.26149e-162	1.01848e-162	4.286e-164	4.80376e-163	1.50351e-163	0
-3.59921e-165	-2.4299e-163	-2.9176e-163	4.79247e-164	1.73422e-163	-4.32099e-163	-3.29243e-163	1.08587e-163	1.96501e-163	-3.47498e-163	4.94133e-163	-3.91857e-164	5.20368e-163	-1.20949e-164	-3.3776e-163	4.48785e-163	7.80544e-163	4.19808e-163	1.24442e-162	4.62286e-163	4.25232e-163	1.76339e-163	-2.17341e-163	-6.76299e-163	7.15224e-163	-1.26149e-162	1.01848e-162	4.286e-164	4.80376e-163	1.50351e-163	0
-3.59921e-165	-2.4299e-163	-2.9176e-163	4.79247e-164	1.73422e-163	-4.32099e-163	-3.29243e-163	1.08587e-163	1.96501e-163	-3.47498e-163	4.94133e-163	-3.91857e-164	5.20368e-163	-1.20949e-164	-3.3776e-163	4.48785e-163	7.80544e-163	4.19808e-163	1.24442e-162	4.62286e-163	4.25232e-163	1.76339e-163	-2.17341e-163	-6.76299e-163	7.15224e-163	-1.26149e-162	1.01848e-162	4.286e-164	4.80376e-163	1.50351e-163	0
-3.59921e-165	-2.4299e-163	-2.9176e-163	4.79247e-164	1.73422e-163	-4.32099e-163	-3.29243e-163	1.08587e-163	1.96501e-163	-3.47498e-163	4.94133e-163	-3.91857e-164	5.20368e-163	-1.20949e-164	-3.3776e-163	4.48785e-163	7.80544e-163	4.19808e-163	1.24442e-162	4.62286e-163	4.25232e-163	1.76339e-163	-2.17341e-163	-6.76299e-163	7.15224e-163	-1.26149e-162	1.01848e-162	4.286e-164	4.80376e-163	1.50351e-163	0
-3.59921e-165	-2.4299e-163	-2.9176e-163	4.79247e-164	1.73422e-163	-4.32099e-163	-3.29243e-163	1.08587e-163	1.96501e-163	-3.47498e-163	4.94133e-163	-3.91857e-164	5.20368e-163	-1.20949e-164	-3.3776e-163	4.48785e-163	7.80544e-163	4.19808e-163	1.24442e-162	4.62286e-163	4.25232e-163	1.76339e-163	-2.17341e-163	-6.76299e-163	7.15224e-163	-1.26149e-162	1.01848e-162	4.286e-164	4.80376e-163	1.50351e-163	0
-3.59921e-165	-2.4299e-163	-2.9176e-163	4.79247e-164	1.73422e-163	-4.32099e-163	-3.29243e-163	1.08587e-163	1.96501e-163	-3.47498e-163	4.94133e-163	-3.91857e-164	5.20368e-163	-1.20949e-164	-3.3776e-163	4.48785e-163	7.80544e-163	4.19808e-163	1.24442e-162	4.62286e-163	4.25232e-163	1.76339e-163	-2.17341e-163	-6.76299e-163	7.15224e-163	-1.26149e-162	1.01848e-162	4.286e-164	4.80376e-163	1.50351e-163	0
-3.59921e-165	-2.4299e-163	-2.9176e-163	4.79247e-164	1.73422e-163	-4.32099e-163	-3.29243e-163	1.08587e-163	1.96501e-163	-3.47498e-163	4.94133e-163	-3.91857e-164	5.20368e-163	-1.20949e-164	-3.3776e-163	4.48785e-163	7.80544e-163	4.19808e-163	1.24442e-162	4.62286e-163	4.25232e-163	1.76339e-163	-2.17341e-163	-6.76299e-163	7.15224e-163	-1.26149e-162	1.01848e-162	4.286e-164	4.80376e-163	1.50351e-163	0
-3.59921e-165	-2.4299e-163	-2.9176e-163	4.79247e-164	1.73422e-163	-4.32099e-163	-3.29243e-163	1.08587e-163	1.96501e-163	-3.47498e-163	4.94133e-163	-3.91857e-164	5.20368e-163	-1.20949e-164	-3.3776e-163	4.48785e-163	7.80544e-163	4.19808e-163	1.24442e-162	4.62286e-163	4.25232e-163	1.76339e-163	-2.17341e-163	-6.76299e-163	7.15224e-163	-1.26149e-162	1.01848e-162	4.286e-164	4.80376e-163	1.50351e-163	0
-3.59921e-165	-2.4299e-163	-2.9176e-163	4.79247e-164	1.73422e-163	-4.32099e-163	-3.29243e-163	1.08587e-163	1.96501e-163	-3.47498e-163	4.94133e-163	-3.91857e-164	5.20368e-163	-1.20949e-164	-3.3776e-163	4.48785e-163	7.80544e-163	4.19808e-163	1.24442e-162	4.62286e-163	4.25232e-163	1.76339e-163	-2.17341e-163	-6.76299e-163	7.15224e-163	-1.26149e-162	1.01848e-162	4.286e-164	4.80376e-163	1.50351e-163	0
-3.59921e-165	-2.4299e-163	-2.9176e-163	4.79247e-164	1.73422e-163	-4.32099e-163	-3.29243e-163	1.08587e-163	1.96501e-163	-3.47498e-163	4.94133e-163	-3.91857e-164	5.20368e-163	-1.20949e-164	-3.3776e-163	4.48785e-163	7.80544e-163	4.19808e-163	1.24442e-162	4.62286e-163	4.25232e-163	1.76339e-163	-2.17341e-163	-6.76299e-163	7.15224e-163	-1.26149e-162	1.01848e-162	4.286e-164	4.80376e-163	1.50351e-163	0
-3.59921e-165	-2.4299e-163	-2.9176e-163	4.79247e-164	1.73422e-163	-4.32099e-163	-3.29243e-163	1.08587e-163	1.96501e-163	-3.47498e-163	4.94133e-163	-3.91857e-164	5.20368e-163	-1.20949e-164	-3.3776e-163	4.48785e-163	7.80544e-163	4.19808e-163	1.24442e-162	4.62286e-163	4.25232e-163	1.76339e-163	-2.17341e-163	-6.76299e-163	7.15224e-163	-1.26149e-162	1.01848e-162	4.286e-164	4.80376e-163	1.50351e-163	0
-3.59921e-165	-2.4299e-163	-2.9176e-163	4.79247e-164	1.73422e-163	-4.32099e-163	-3.29243e-163	1.08587e-163	1.96501e-163	-3.47498e-163	4.94133e-163	-3.91857e-164	5.20368e-163	-1.20949e-164	-3.3776e-163	4.48785e-163	7.80544e-163	4.19808e-163	1.24442e-162	4.62286e-163	4.25232e-163	1.76339e-163	-2.17341e-163	-6.76299e-163	7.15224e-163	-1.26149e-162	1.01848e-162	4.286e-164	4.80376e-163	1.50351e-163	0
-3.59921e-165	-2.4299e-163	-2.9176e-163	4.79247e-164	1.73422e-163	-4.32099e-163	-3.29243e-163	1.08587e-163	1.96501e-163	-3.47498e-163	4.94133e-163	-3.91857e-164	5.20368e-163	-1.20949e-164	-3.3776e-163	4.48785e-163	7.80544e-163	4.19808e-163	1.24442e-162	4.62286e-163	4.25232e-163	1.76339e-163	-2.17341e-163	-6.76299e-163	7.15224e-163	-1.26149e-162	1.01848e-162	4.286e-164	4.80376e-163	1.50351e-163	0
-3.59921e-165	-2.4299e-163	-2.9176e-163	4.79247e-164	1.73422e-163	-4.32099e-163	-3.29243e-163	1.08587e-163	1.96501e-163	-3.47498e-163	4.94133e-163	-3.91857e-164	5.20368e-163	-1.20949e-164	-3.3776e-163	4.48785e-163	7.80544e-163	4.19808e-163	1.24442e-162	4.62286e-163	4.25232e-163	1.76339e-163	-2.17341e-163	-6.76299e-163	7.15224e-163	-1.26149e-162	1.01848e-162	4.286e-164	4.80376e-163	1.50351e-163	0
-3.59921e-165	-2.4299e-163	-2.9176e-163	4.79247e-164	1.73422e-163	-4.32099e-163	-3.29243e-163	1.08587e-163	1.96501e-163	-3.47498e-163	4.94133e-163	-3.91857e-164	5.20368e-163	-1.20949e-164	-3.3776e-163	4.48785e-163	7.80544e-163	4.19808e-163	1.24442e-162	4.62286e-163	4.25232e-163	1.76339e-163	-2.17341e-163	-6.76299e-163	7.15224e-163	-1.26149e-162	1.01848e-162	4.286e-164	4.80376e-163	1.50351e-163	0
-3.59921e-165	-2.4299e-163	-2.9176e-163	4.79247e-164	1.73422e-163	-4.32099e-163	-3.29243e-163	1.08587e-163	1.96501e-163	-3.47498e-163	4.94133e-163	-3.91857e-164	5.20368e-163	-1.20949e-164	-3.3776e-163	4.48785e-163	7.80544e-163	4.19808e-163	1.24442e-162	4.62286e-163	4.25232e-163	1.76339e-163	-2.17341e-163	-6.76299e-163	7.15224e-163	-1.26149e-162	1.01848e-162	4.286e-164	4.80376e-163	1.50351e-163	0
-3.59921e-165	-2.4299e-163	-2.9176e-163	4.79247e-164	1.73422e-163	-4.32099e-163	-3.29243e-163	1.08587e-163	1.96501e-163	-3.47498e-163	4.94133e-163	-3.91857e-164	5.20368e-163	-1.20949e-164	-3.3776e-163	4.48785e-163	7.80544e-163	4.19808e-163	1.24442e-162	4.62286e-163	4.25232e-163	1.76339e-163	-2.17341e-163	-6.76299e-163	7.15224e-163	-1.26149e-162	1.01848e-162	4.286e-164	4.80376e-163	1.50351e-163	0
-3.59921e-165	-2.4299e-163	-2.9176e-163	4.79247e-164	1.73422e-163	-4.32099e-163	-3.29243e-163	1.08587e-163	1.96501e-163	-3.47498e-163	4.94133e-163	-3.91857e-164	5.20368e-163	-1.20949e-164	-3.3776e-163	4.48785e-163	7.80544e-163	4.19808e-163	1.24442e-162	4.62286e-163	4.25232e-163	1.76339e-163	-2.17341e-163	-6.76299e-163	7.15224e-163	-1.26149e-162	1.01848e-162	4.286e-164	4.80376e-163	1.50351e-163	0
-3.59921e-165	-2.4299e-163	-2.9176e-163	4.79247e-164	1.73422e-163	-4.32099e-163	-3.29243e-163	1.08587e-163	1.96501e-163	-3.47498e-163	4.94133e-163	-3.91857e-164	5.20368e-163	-1.20949e-164	-3.3776e-163	4.48785e-163	7.80544e-163	4.19808e-163	1.24442e-162	4.62286e-163	4.25232e-163	1.76339e-163	-2.17341e-163	-6.76299e-163	7.15224e-163	-1.26149e-162	1.01848e-162	4.286e-164	4.80376e-163	1.50351e-163	0
-3.59921e-165	-2.4299e-163	-2.9176e-163	4.79247e-164	1.73422e-163	-4.32099e-163	-3.29243e-163	1.08587e-163	1.96501e-163	-3.47498e-163	4.94133e-163	-3.91857e-164	5.20368e-163	-1.20949e-164	-3.3776e-163	4.48785e-163	7.80544e-163	4.19808e-163	1.24442e-162	4.62286e-163	4.25232e-163	1.76339e-163	-2.17341e-163	-6.76299e-163	7.15224e-163	-1.26149e-162	1.01848e-162	4.286e-164	4.80376e-163	1.50351e-163	0
-3.59921e-165	-2.4299e-163	-2.9176e-163	4.79247e-164	1.73422e-163	-4.32099e-163	-3.29243e-163	1.08587e-163	1.96501e-163	-3.47498e-163	4.94133e-163	-3.91857e-164	5.20368e-163	-1.20949e-164	-3.3776e-163	4.48785e-163	7.80544e-163	4.19808e-163	1.24442e-162	4.62286e-163	4.25232e-163	1.76339e-163	-2.17341e-163	-6.76299e-163	7.15224e-163	-1.26149e-162	1.01848e-162	4.286e-164	4.80376e-163	1.50351e-163	0
-3.59921e-165	-2.4299e-163	-2.9176e-163	4.79247e-164	1.73422e-163	-4.32099e-163	-3.29243e-163	1.08587e-163	1.96501e-163	-3.47498e-163	4.94133e-163	-3.91857e-164	5.20368e-163	-1.20949e-164	-3.3776e-163	4.48785e-163	7.80544e-163	4.19808e-163	1.24442e-162	4.62286e-163	4.25232e-163	1.76339e-163	-2.17341e-163	-6.76299e-163	7.15224e-163	-1.26149e-162	1.01848e-162	4.286e-164	4.80376e-163	1.50351e-163	0
-3.59921e-165	-2.4299e-163	-2.9176e-163	4.79247e-164	1.73422e-163	-4.32099e-163	-3.29243e-163	1.08587e-163	1.96501e-163	-3.47498e-163	4.94133e-163	-3.91857e-164	5.20368e-163	-1.20949e-164	-3.3776e-163	4.48785e-163	7.80544e-163	4.19808e-163	1.24442e-162	4.62286e-163	4.25232e-163	1.76339e-163	-2.17341e-163	-6.76299e-163	7.15224e-163	-1.26149e-162	1.01848e-162	4.286e-164	4.80376e-163	1.50351e-163	0
-3.59921e-165	-2.4299e-163	-2.9176e-163	4.79247e-164	1.73422e-163	-4.32099e-163	-3.29243e-163	1.08587e-163	1.96501e-163	-3.47498e-163	4.94133e-163	-3.91857e-164	5.20368e-163	-1.20949e-164	-3.3776e-163	4.48785e-163	7.80544e-163	4.19808e-163	1.24442e-162	4.62286e-163	4.25232e-163	1.76339e-163	-2.17341e-163	-6.76299e-163	7.15224e-163	-1.26149e-162	1.01848e-162	4.286e-164	4.80376e-163	1.50351e-163	0
-3.59921e-165	-2.4299e-163	-2.9176e-163	4.79247e-164	1.73422e-163	-4.32099e-163	-3.29243e-163	1.08587e-163	1.96501e-163	-3.47498e-163	4.94133e-163	-3.91857e-164	5.20368e-163	-1.20949e-164	-3.3776e-163	4.48785e-163	7.80544e-163	4.19808e-163	1.24442e-162	4.62286e-163	4.25232e-163	1.76339e-163	-2.17341e-163	-6.76299e-163	7.15224e-163	-1.26149e-162	1.01848e-162	4.286e-164	4.80376e-163	1.50351e-163	0
-3.59921e-165	-2.4299e-163	-2.9176e-163	4.79247e-164	1.73422e-163	-4.32099e-163	-3.29243e-163	1.08587e-163	1.96501e-163	-3.47498e-163	4.94133e-163	-3.91857e-164	5.20368e-163	-1.20949e-164	-3.3776e-163	4.48785e-163	7.80544e-163	4.19808e-163	1.24442e-162	4.62286e-163	4.25232e-163	1.76339e-163	-2.17341e-163	-6.76299e-163	7.15224e-163	-1.26149e-162	1.01848e-162	4.286e-164	4.80376e-163	1.50351e-163	0
-3.59921e-165	-2.4299e-163	-2.9176e-163	4.79247e-164	1.73422e-163	-4.32099e-163	-3.29243e-163	1.08587e-163	1.96501e-163	-3.47498e-163	4.94133e-163	-3.91857e-164	5.20368e-163	-1.20949e-164	-3.3776e-163	4.48785e-163	7.80544e-163	4.19808e-163	1.24442e-162	4.62286e-163	4.25232e-163	1.76339e-163	-2.17341e-163	-6.76299e-163	7.15224e-163	-1.26149e-162	1.01848e-162	4.286e-164	4.80376e-163	1.50351e-163	0
-3.59921e-165	-2.4299e-163	-2.9176e-163	4.79247e-164	1.73422e-163	-4.32099e-163	-3.29243e-163	1.08587e-163	1.96501e-163	-3.47498e-163	4.94133e-163	-3.91857e-164	5.20368e-163	-1.20949e-164	-3.3776e-163	4.48785e-163	7.80544e-163	4.19808e-163	1.24442e-162	4.62286e-163	4.25232e-163	1.76339e-163	-2.17341e-163	-6.76299e-163	7.15224e-163	-1.26149e-162	1.01848e-162	4.286e-164	4.80376e-163	1.50351e-163	0
-3.59921e-165	-2.4299e-163	-2.9176e-163	4.79247e-164	1.73422e-163	-4.32099e-163	-3.29243e-163	1.08587e-163	1.96501e-163	-3.47498e-163	4.94133e-163	-3.91857e-164	5.20368e-163	-1.20949e-164	-3.3776e-163	4.48785e-163	7.80544e-163	4.19808e-163	1.24442e-162	4.62286e-163	4.25232e-163	1.76339e-163	-2.17341e-163	-6.76299e-163	7.15224e-163	-1.26149e-162	1.01848e-162	4.286e-164	4.80376e-163	1.50351e-163	0
-3.59921e-165	-2.4299e-163	-2.9176e-163	4.79247e-164	1.73422e-163	-4.32099e-163	-3.29243e-163	1.08587e-163	1.96501e-163	-3.47498e-163	4.94133e-163	-3.91857e-164	5.20368e-163	-1.20949e-164	-3.3776e-163	4.48785e-163	7.80544e-163	4.19808e-163	1.24442e-162	4.62286e-163	4.25232e-163	1.76339e-163	-2.17341e-163	-6.76299e-163	7.15224e-163	-1.26149e-162	1.01848e-162	4.286e-164	4.80376e-163	1.50351e-163	0
-3.59921e-165	-2.4299e-163	-2.9176e-163	4.79247e-164	1.73422e-163	-4.32099e-163	-3.29243e-163	1.08587e-163	1.96501e-163	-3.47498e-163	4.94133e-163	-3.91857e-164	5.20368e-163	-1.20949e-164	-3.3776e-163	4.48785e-163	7.80544e-163	4.19808e-163	1.24442e-162	4.62286e-163	4.25232e-163	1.76339e-163	-2.17341e-163	-6.76299e-163	7.15224e-163	-1.26149e-162	1.01848e-162	4.286e-164	4.80376e-163	1.50351e-163	0
-3.59921e-165	-2.4299e-163	-2.9176e-163	4.79247e-164	1.73422e-163	-4.32099e-163	-3.29243e-163	1.08587e-163	1.96501e-163	-3.47498e-163	4.94133e-163	-3.91857e-164	5.20368e-163	-1.20949e-164	-3.3776e-163	4.48785e-163	7.80544e-163	4.19808e-163	1.24442e-162	4.62286e-163	4.25232e-163	1.76339e-163	-2.17341e-163	-6.76299e-163	7.15224e-163	-1.26149e-162	1.01848e-162	4.286e-164	4.80376e-163	1.50351e-163	0
-3.59921e-165	-2.4299e-163	-2.9176e-163	4.79247e-164	1.73422e-163	-4.32099e-163	-3.29243e-163	1.08587e-163	1.96501e-163	-3.47498e-163	4.94133e-163	-3.91857e-164	5.20368e-163	-1.20949e-164	-3.3776e-163	4.48785e-163	7.80544e-163	4.19808e-163	1.24442e-162	4.62286e-163	4.25232e-163	1.76339e-163	-2.17341e-163	-6.76299e-163	7.15224e-163	-1.26149e-162	1.01848e-162	4.286e-164	4.80376e-163	1.50351e-163	0
-3.59921e-165	-2.4299e-163	-2.9176e-163	4.79247e-164	1.73422e-163	-4.32099e-163	-3.29243e-163	1.08587e-163	1.96501e-163	-3.47498e-163	4.94133e-163	-3.91857e-164	5.20368e-163	-1.20949e-164	-3.3776e-163	4.48785e-163	7.80544e-163	4.19808e-163	1.24442e-162	4.62286e-163	4.25232e-163	1.76339e-163	-2.17341e-163	-6.76299e-163	7.15224e-163	-1.26149e-162	1.01848e-162	4.286e-164	4.80376e-163	1.50351e-163	0
-3.59921e-165	-2.4299e-163	-2.9176e-163	4.79247e-164	1.73422e-163	-4.32099e-163	-3.29243e-163	1.08587e-163	1.96501e-163	-3.47498e-163	4.94133e-163	-3.91857e-164	5.20368e-163	-1.20949e-164	-3.3776e-163	4.48785e-163	7.80544e-163	4.19808e-163	1.24442e-162	4.62286e-163	4.25232e-163	1.76339e-163	-2.17341e-163	-6.76299e-163	7.15224e-163	-1.26149e-162	1.01848e-162	4.286e-164	4.80376e-163	1.50351e-163	0
-3.59921e-165	-2.4299e-163	-2.9176e-163	4.79247e-164	1.73422e-163	-4.32099e-163	-3.29243e-163	1.08587e-163	1.96501e-163	-3.47498e-163	4.94133e-163	-3.91857e-164	5.20368e-163	-1.20949e-164	-3.3776e-163	4.48785e-163	7.80544e-163	4.19808e-163	1.24442e-162	4.62286e-163	4.25232e-163	1.76339e-163	-2.17341e-163	-6.76299e-163	7.15224e-163	-1.26149e-162	1.01848e-162	4.286e-164	4.80376e-163	1.50351e-163	0
-3.59921e-165	-2.4299e-163	-2.9176e-163	4.79247e-164	1.73422e-163	-4.32099e-163	-3.29243e-163	1.08587e-163	1.96501e-163	-3.47498e-163	4.94133e-163	-3.91857e-164	5.20368e-163	-1.20949e-164	-3.3776e-163	4.48785e-163	7.80544e-163	4.19808e-163	1.24442e-162	4.62286e-163	4.25232e-163	1.76339e-163	-2.17341e-163	-6.76299e-163	7.15224e-163	-1.26149e-162	1.01848e-162	4.286e-164	4.80376e-163	1.50351e-163	0
-3.59921e-165	-2.4299e-163	-2.9176e-163	4.79247e-164	1.73422e-163	-4.32099e-163	-3.29243e-163	1.08587e-163	1.96501e-163	-3.47498e-163	4.94133e-163	-3.91857e-164	5.20368e-163	-1.20949e-164	-3.3776e-163	4.48785e-163	7.80544e-163	4.19808e-163	1.24442e-162	4.62286e-163	4.25232e-163	1.76339e-163	-2.17341e-163	-6.76299e-163	7.15224e-163	-1.26149e-162	1.01848e-162	4.286e-164	4.80376e-163	1.50351e-163	0
-3.59921e-165	-2.4299e-163	-2.9176e-163	4.79247e-164	1.73422e-163	-4.32099e-163	-3.29243e-163	1.08587e-163	1.96501e-163	-3.47498e-163	4.94133e-163	-3.91857e-164	5.20368e-163	-1.20949e-164	-3.3776e-163	4.48785e-163	7.80544e-163	4.19808e-163	1.24442e-162	4.62286e-163	4.25232e-163	1.76339e-163	-2.17341e-163	-6.76299e-163	7.15224e-163	-1.26149e-162	1.01848e-162	4.286e-164	4.80376e-163	1.50351e-163	0
-3.59921e-165	-2.4299e-163	-2.9176e-163	4.79247e-164	1.73422e-163	-4.32099e-163	-3.29243e-163	1.08587e-163	1.96501e-163	-3.47498e-163	4.94133e-163	-3.91857e-164	5.20368e-163	-1.20949e-164	-3.3776e-163	4.48785e-163	7.80544e-163	4.19808e-163	1.24442e-162	4.62286e-163	4.25232e-163	1.76339e-163	-2.17341e-163	-6.76299e-163	7.15224e-163	-1.26149e-162	1.01848e-162	4.286e-164	4.80376e-163	1.50351e-163	0
-3.59921e-165	-2.4299e-163	-2.9176e-163	4.79247e-164	1.73422e-163	-4.32099e-163	-3.29243e-163	1.08587e-163	1.96501e-163	-3.47498e-163	4.94133e-163	-3.91857e-164	5.20368e-163	-1.20949e-164	-3.3776e-163	4.48785e-163	7.80544e-163	4.19808e-163	1.24442e-162	4.62286e-163	4.25232e-163	1.76339e-163	-2.17341e-163	-6.76299e-163	7.15224e-163	-1.26149e-162	1.01848e-162	4.286e-164	4.80376e-163	1.50351e-163	0
-3.59921e-165	-2.4299e-163	-2.9176e-163	4.79247e-164	1.73422e-163	-4.32099e-163	-3.29243e-163	1.08587e-163	1.96501e-163	-3.47498e-163	4.94133e-163	-3.91857e-164	5.20368e-163	-1.20949e-164	-3.3776e-163	4.48785e-163	7.80544e-163	4.19808e-163	1.24442e-162	4.62286e-163	4.25232e-163	1.76339e-163	-2.17341e-163	-6.76299e-163	7.15224e-163	-1.26149e-162	1.01848e-162	4.286e-164	4.80376e-163	1.50351e-163	0
-3.59921e-165	-2.4299e-163	-2.9176e-163	4.79247e-164	1.73422e-163	-4.32099e-163	-3.29243e-163	1.08587e-163	1.96501e-163	-3.47498e-163	4.94133e-163	-3.91857e-164	5.20368e-163	-1.20949e-164	-3.3776e-163	4.48785e-163	7.80544e-163	4.19808e-163	1.24442e-162	4.62286e-163	4.25232e-163	1.76339e-163	-2.17341e-163	-6.76299e-163	7.15224e-163	-1.26149e-162	1.01848e-162	4.286e-164	4.80376e-163	1.50351e-163	0
-3.59921e-165	-2.4299e-163	-2.9176e-163	4.79247e-164	1.73422e-163	-4.32099e-163	-3.29243e-163	1.08587e-163	1.96501e-163	-3.47498e-163	4.94133e-163	-3.91857e-164	5.20368e-163	-1.20949e-164	-3.3776e-163	4.48785e-163	7.80544e-163	4.19808e-163	1.24442e-162	4.62286e-163	4.25232e-163	1.76339e-163	-2.17341e-163	-6.76299e-163	7.15224e-163	-1.26149e-162	1.01848e-162	4.286e-164	4.80376e-163	1.50351e-163	0
-3.59921e-165	-2.4299e-163	-2.9176e-163	4.79247e-164	1.73422e-163	-4.32099e-163	-3.29243e-163	1.08587e-163	1.96501e-163	-3.47498e-163	4.94133e-163	-3.91857e-164	5.20368e-163	-1.20949e-164	-3.3776e-163	4.48785e-163	7.80544e-163	4.19808e-163	1.24442e-162	4.62286e-163	4.25232e-163	1.76339e-163	-2.17341e-163	-6.76299e-163	7.15224e-163	-1.26149e-162	1.01848e-162	4.286e-164	4.80376e-163	1.50351e-163	0
-3.59921e-165	-2.4299e-163	-2.9176e-163	4.79247e-164	1.73422e-163	-4.32099e-163	-3.29243e-163	1.08587e-163	1.96501e-163	-3.47498e-163	4.94133e-163	-3.91857e-164	5.20368e-163	-1.20949e-164	-3.3776e-163	4.48785e-163	7.80544e-163	4.19808e-163	1.24442e-162	4.62286e-163	4.25232e-163	1.76339e-163	-2.17341e-163	-6.76299e-163	7.15224e-163	-1.26149e-162	1.01848e-162	4.286e-164	4.80376e-163	1.50351e-163	0
-3.59921e-165	-2.4299e-163	-2.9176e-163	4.79247e-164	1.73422e-163	-4.32099e-163	-3.29243e-163	1.08587e-163	1.96501e-163	-3.47498e-163	4.94133e-163	-3.91857e-164	5.20368e-163	-1.20949e-164	-3.3776e-163	4.48785e-163	7.80544e-163	4.19808e-163	1.24442e-162	4.62286e-163	4.25232e-163	1.76339e-163	-2.17341e-163	-6.76299e-163	7.15224e-163	-1.26149e-162	1.01848e-162	4.286e-164	4.80376e-163	1.50351e-163	0
-3.59921e-165	-2.4299e-163	-2.9176e-163	4.79247e-164	1.73422e-163	-4.32099e-163	-3.29243e-163	1.08587e-163	1.96501e-163	-3.47498e-163	4.94133e-163	-3.91857e-164	5.20368e-163	-1.20949e-164	-3.3776e-163	4.48785e-163	7.80544e-163	4.19808e-163	1.24442e-162	4.62286e-163	4.25232e-163	1.76339e-163	-2.17341e-163	-6.76299e-163	7.15224e-163	-1.26149e-162	1.01848e-162	4.286e-164	4.80376e-163	1.50351e-163	0
-3.59921e-165	-2.4299e-163	-2.9176e-163	4.79247e-164	1.73422e-163	-4.32099e-163	-3.29243e-163	1.08587e-163	1.96501e-163	-3.47498e-163	4.94133e-163	-3.91857e-164	5.20368e-163	-1.20949e-164	-3.3776e-163	4.48785e-163	7.80544e-163	4.19808e-163	1.24442e-162	4.62286e-163	4.25232e-163	1.76339e-163	-2.17341e-163	-6.76299e-163	7.15224e-163	-1.26149e-162	1.01848e-162	4.286e-164	4.80376e-163	1.50351e-163	0
-3.59921e-165	-2.4299e-163	-2.9176e-163	4.79247e-164	1.73422e-163	-4.32099e-163	-3.29243e-163	1.08587e-163	1.96501e-163	-3.47498e-163	4.94133e-163	-3.91857e-164	5.20368e-163	-1.20949e-164	-3.3776e-163	4.48785e-163	7.80544e-163	4.19808e-163	1.24442e-162	4.62286e-163	4.25232e-163	1.76339e-163	-2.17341e-163	-6.76299e-163	7.15224e-163	-1.26149e-162	1.01848e-162	4.286e-164	4.80376e-163	1.50351e-163	0
-3.59921e-165	-2.4299e-163	-2.9176e-163	4.79247e-164	1.73422e-163	-4.32099e-163	-3.29243e-163	1.08587e-163	1.96501e-163	-3.47498e-163	4.94133e-163	-3.91857e-164	5.20368e-163	-1.20949e-164	-3.3776e-163	4.48785e-163	7.80544e-163	4.19808e-163	1.24442e-162	4.62286e-163	4.25232e-163	1.76339e-163	-2.17341e-163	-6.76299e-163	7.15224e-163	-1.26149e-162	1.01848e-162	4.286e-164	4.80376e-163	1.50351e-163	0
-3.59921e-165	-2.4299e-163	-2.9176e-163	4.79247e-164	1.73422e-163	-4.32099e-163	-3.29243e-163	1.08587e-163	1.96501e-163	-3.47498e-163	4.94133e-163	-3.91857e-164	5.20368e-163	-1.20949e-164	-3.3776e-163	4.48785e-163	7.80544e-163	4.19808e-163	1.24442e-162	4.62286e-163	4.25232e-163	1.76339e-163	-2.17341e-163	-6.76299e-163	7.15224e-163	-1.26149e-162	1.01848e-162	4.286e-164	4.80376e-163	1.50351e-163	0
-3.59921e-165	-2.4299e-163	-2.9176e-163	4.79247e-164	1.73422e-163	-4.32099e-163	-3.29243e-163	1.08587e-163	1.96501e-163	-3.47498e-163	4.94133e-163	-3.91857e-164	5.20368e-163	-1.20949e-164	-3.3776e-163	4.48785e-163	7.80544e-163	4.19808e-163	1.24442e-162	4.62286e-163	4.25232e-163	1.76339e-163	-2.17341e-163	-6.76299e-163	7.15224e-163	-1.26149e-162	1.01848e-162	4.286e-164	4.80376e-163	1.50351e-163	0
-3.59921e-165	-2.4299e-163	-2.9176e-163	4.79247e-164	1.73422e-163	-4.32099e-163	-3.29243e-163	1.08587e-163	1.96501e-163	-3.47498e-163	4.94133e-163	-3.91857e-164	5.20368e-163	-1.20949e-164	-3.3776e-163	4.48785e-163	7.80544e-163	4.19808e-163	1.24442e-162	4.62286e-163	4.25232e-163	1.76339e-163	-2.17341e-163	-6.76299e-163	7.15224e-163	-1.26149e-162	1.01848e-162	4.286e-164	4.80376e-163	1.50351e-163	0
-3.59921e-165	-2.4299e-163	-2.9176e-163	4.79247e-164	1.73422e-163	-4.32099e-163	-3.29243e-163	1.08587e-163	1.96501e-163	-3.47498e-163	4.94133e-163	-3.91857e-164	5.20368e-163	-1.20949e-164	-3.3776e-163	4.48785e-163	7.80544e-163	4.19808e-163	1.24442e-162	4.62286e-163	4.25232e-163	1.76339e-163	-2.17341e-163	-6.76299e-163	7.15224e-163	-1.26149e-162	1.01848e-162	4.286e-164	4.80376e-163	1.50351e-163	0
-3.59921e-165	-2.4299e-163	-2.9176e-163	4.79247e-164	1.73422e-163	-4.32099e-163	-3.29243e-163	1.08587e-163	1.96501e-163	-3.47498e-163	4.94133e-163	-3.91857e-164	5.20368e-163	-1.20949e-164	-3.3776e-163	4.48785e-163	7.80544e-163	4.19808e-163	1.24442e-162	4.62286e-163	4.25232e-163	1.76339e-163	-2.17341e-163	-6.76299e-163	7.15224e-163	-1.26149e-162	1.01848e-162	4.286e-164	4.80376e-163	1.50351e-163	0
-3.59921e-165	-2.4299e-163	-2.9176e-163	4.79247e-164	1.73422e-163	-4.32099e-163	-3.29243e-163	1.08587e-163	1.96501e-163	-3.47498e-163	4.94133e-163	-3.91857e-164	5.20368e-163	-1.20949e-164	-3.3776e-163	4.48785e-163	7.80544e-163	4.19808e-163	1.24442e-162	4.62286e-163	4.25232e-163	1.76339e-163	-2.17341e-163	-6.76299e-163	7.15224e-163	-1.26149e-162	1.01848e-162	4.286e-164	4.80376e-163	1.50351e-163	0
-3.59921e-165	-2.4299e-163	-2.9176e-163	4.79247e-164	1.73422e-163	-4.32099e-163	-3.29243e-163	1.08587e-163	1.96501e-163	-3.47498e-163	4.94133e-163	-3.91857e-164	5.20368e-163	-1.20949e-164	-3.3776e-163	4.48785e-163	7.80544e-163	4.19808e-163	1.24442e-162	4.62286e-163	4.25232e-163	1.76339e-163	-2.17341e-163	-6.76299e-163	7.15224e-163	-1.26149e-162	1.01848e-162	4.286e-164	4.80376e-163	1.50351e-163	0
-3.59921e-165	-2.4299e-163	-2.9176e-163	4.79247e-164	1.73422e-163	-4.32099e-163	-3.29243e-163	1.08587e-163	1.96501e-163	-3.47498e-163	4.94133e-163	-3.91857e-164	5.20368e-163	-1.20949e-164	-3.3776e-163	4.48785e-163	7.80544e-163	4.19808e-163	1.24442e-162	4.62286e-163	4.25232e-163	1.76339e-163	-2.17341e-163	-6.76299e-163	7.15224e-163	-1.26149e-162	1.01848e-162	4.286e-164	4.80376e-163	1.50351e-163	0
-3.59921e-165	-2.4299e-163	-2.9176e-163	4.79247e-164	1.73422e-163	-4.32099e-163	-3.29243e-163	1.08587e-163	1.96501e-163	-3.47498e-163	4.94133e-163	-3.91857e-164	5.20368e-163	-1.20949e-164	-3.3776e-163	4.48785e-163	7.80544e-163	4.19808e-163	1.24442e-162	4.62286e-163	4.25232e-163	1.76339e-163	-2.17341e-163	-6.76299e-163	7.15224e-163	-1.26149e-162	1.01848e-162	4.286e-164	4.80376e-163	1.50351e-163	0
-3.59921e-165	-2.4299e-163	-2.9176e-163	4.79247e-164	1.73422e-163	-4.32099e-163	-3.29243e-163	1.08587e-163	1.96501e-163	-3.47498e-163	4.94133e-163	-3.91857e-164	5.20368e-163	-1.20949e-164	-3.3776e-163	4.48785e-163	7.80544e-163	4.19808e-163	1.24442e-162	4.62286e-163	4.25232e-163	1.76339e-163	-2.17341e-163	-6.76299e-163	7.15224e-163	-1.26149e-162	1.01848e-162	4.286e-164	4.80376e-163	1.50351e-163	0
-3.59921e-165	-2.4299e-163	-2.9176e-163	4.79247e-164	1.73422e-163	-4.32099e-163	-3.29243e-163	1.08587e-163	1.96501e-163	-3.47498e-163	4.94133e-163	-3.91857e-164	5.20368e-163	-1.20949e-164	-3.3776e-163	4.48785e-163	7.80544e-163	4.19808e-163	1.24442e-162	4.62286e-163	4.25232e-163	1.76339e-163	-2.17341e-163	-6.76299e-163	7.15224e-163	-1.26149e-162	1.01848e-162	4.286e-164	4.80376e-163	1.50351e-163	0
-3.59921e-165	-2.4299e-163	-2.9176e-163	4.79247e-164	1.73422e-163	-4.32099e-163	-3.29243e-163	1.08587e-163	1.96501e-163	-3.47498e-163	4.94133e-163	-3.91857e-164	5.20368e-163	-1.20949e-164	-3.3776e-163	4.48785e-163	7.80544e-163	4.19808e-163	1.24442e-162	4.62286e-163	4.25232e-163	1.76339e-163	-2.17341e-163	-6.76299e-163	7.15224e-163	-1.26149e-162	1.01848e-162	4.286e-164	4.80376e-163	1.50351e-163	0
-3.59921e-165	-2.4299e-163	-2.9176e-163	4.79247e-164	1.73422e-163	-4.32099e-163	-3.29243e-163	1.08587e-163	1.96501e-163	-3.47498e-163	4.94133e-163	-3.91857e-164	5.20368e-163	-1.20949e-164	-3.3776e-163	4.48785e-163	7.80544e-163	4.19808e-163	1.24442e-162	4.62286e-163	4.25232e-163	1.76339e-163	-2.17341e-163	-6.76299e-163	7.15224e-163	-1.26149e-162	1.01848e-162	4.286e-164	4.80376e-163	1.50351e-163	0
-3.59921e-165	-2.4299e-163	-2.9176e-163	4.79247e-164	1.73422e-163	-4.32099e-163	-3.29243e-163	1.08587e-163	1.96501e-163	-3.47498e-163	4.94133e-163	-3.91857e-164	5.20368e-163	-1.20949e-164	-3.3776e-163	4.48785e-163	7.80544e-163	4.19808e-163	1.24442e-162	4.62286e-163	4.25232e-163	1.76339e-163	-2.17341e-163	-6.76299e-163	7.15224e-163	-1.26149e-162	1.01848e-162	4.286e-164	4.80376e-163	1.50351e-163	0
-3.59921e-165	-2.4299e-163	-2.9176e-163	4.79247e-164	1.73422e-163	-4.32099e-163	-3.29243e-163	1.08587e-163	1.96501e-163	-3.47498e-163	4.94133e-163	-3.91857e-164	5.20368e-163	-1.20949e-164	-3.3776e-163	4.48785e-163	7.80544e-163	4.19808e-163	1.24442e-162	4.62286e-163	4.25232e-163	1.76339e-163	-2.17341e-163	-6.76299e-163	7.15224e-163	-1.26149e-162	1.01848e-162	4.286e-164	4.80376e-163	1.50351e-163	0
-3.59921e-165	-2.4299e-163	-2.9176e-163	4.79247e-164	1.73422e-163	-4.32099e-163	-3.29243e-163	1.08587e-163	1.96501e-163	-3.47498e-163	4.94133e-163	-3.91857e-164	5.20368e-163	-1.20949e-164	-3.3776e-163	4.48785e-163	7.80544e-163	4.19808e-163	1.24442e-162	4.62286e-163	4.25232e-163	1.76339e-163	-2.17341e-163	-6.76299e-163	7.15224e-163	-1.26149e-162	1.01848e-162	4.286e-164	4.80376e-163	1.50351e-163	0
-3.59921e-165	-2.4299e-163	-2.9176e-163	4.79247e-164	1.73422e-163	-4.32099e-163	-3.29243e-163	1.08587e-163	1.96501e-163	-3.47498e-163	4.94133e-163	-3.91857e-164	5.20368e-163	-1.20949e-164	-3.3776e-163	4.48785e-163	7.80544e-163	4.19808e-163	1.24442e-162	4.62286e-163	4.25232e-163	1.76339e-163	-2.17341e-163	-6.76299e-163	7.15224e-163	-1.26149e-162	1.01848e-162	4.286e-164	4.80376e-163	1.50351e-163	0
-3.59921e-165	-2.4299e-163	-2.9176e-163	4.79247e-164	1.73422e-163	-4.32099e-163	-3.29243e-163	1.08587e-163	1.96501e-163	-3.47498e-163	4.94133e-163	-3.91857e-164	5.20368e-163	-1.20949e-164	-3.3776e-163	4.48785e-163	7.80544e-163	4.19808e-163	1.24442e-162	4.62286e-163	4.25232e-163	1.76339e-163	-2.17341e-163	-6.76299e-163	7.15224e-163	-1.26149e-162	1.01848e-162	4.286e-164	4.80376e-163	1.50351e-163	0
-3.59921e-165	-2.4299e-163	-2.9176e-163	4.79247e-164	1.73422e-163	-4.32099e-163	-3.29243e-163	1.08587e-163	1.96501e-163	-3.47498e-163	4.94133e-163	-3.91857e-164	5.20368e-163	-1.20949e-164	-3.3776e-163	4.48785e-163	7.80544e-163	4.19808e-163	1.24442e-162	4.62286e-163	4.25232e-163	1.76339e-163	-2.17341e-163	-6.76299e-163	7.15224e-163	-1.26149e-162	1.01848e-162	4.286e-164	4.80376e-163	1.50351e-163	0
-3.59921e-165	-2.4299e-163	-2.9176e-163	4.79247e-164	1.73422e-163	-4.32099e-163	-3.29243e-163	1.08587e-163	1.96501e-163	-3.47498e-163	4.94133e-163	-3.91857e-164	5.20368e-163	-1.20949e-164	-3.3776e-163	4.48785e-163	7.80544e-163	4.19808e-163	1.24442e-162	4.62286e-163	4.25232e-163	1.76339e-163	-2.17341e-163	-6.76299e-163	7.15224e-163	-1.26149e-162	1.01848e-162	4.286e-164	4.80376e-163	1.50351e-163	0
-3.59921e-165	-2.4299e-163	-2.9176e-163	4.79247e-164	1.73422e-163	-4.32099e-163	-3.29243e-163	1.08587e-163	1.96501e-163	-3.47498e-163	4.94133e-163	-3.91857e-164	5.20368e-163	-1.20949e-164	-3.3776e-163	4.48785e-163	7.80544e-163	4.19808e-163	1.24442e-162	4.62286e-163	4.25232e-163	1.76339e-163	-2.17341e-163	-6.76299e-163	7.15224e-163	-1.26149e-162	1.01848e-162	4.286e-164	4.80376e-163	1.50351e-163	0
-3.59921e-165	-2.4299e-163	-2.9176e-163	4.79247e-164	1.73422e-163	-4.32099e-163	-3.29243e-163	1.08587e-163	1.96501e-163	-3.47498e-163	4.94133e-163	-3.91857e-164	5.20368e-163	-1.20949e-164	-3.3776e-163	4.48785e-163	7.80544e-163	4.19808e-163	1.24442e-162	4.62286e-163	4.25232e-163	1.76339e-163	-2.17341e-163	-6.76299e-163	7.15224e-163	-1.26149e-162	1.01848e-162	4.286e-164	4.80376e-163	1.50351e-163	0
-3.59921e-165	-2.4299e-163	-2.9176e-163	4.79247e-164	1.73422e-163	-4.32099e-163	-3.29243e-163	1.08587e-163	1.96501e-163	-3.47498e-163	4.94133e-163	-3.91857e-164	5.20368e-163	-1.20949e-164	-3.3776e-163	4.48785e-163	7.80544e-163	4.19808e-163	1.24442e-162	4.62286e-163	4.25232e-163	1.76339e-163	-2.17341e-163	-6.76299e-163	7.15224e-163	-1.26149e-162	1.01848e-162	4.286e-164	4.80376e-163	1.50351e-163	0
-3.59921e-165	-2.4299e-163	-2.9176e-163	4.79247e-164	1.73422e-163	-4.32099e-163	-3.29243e-163	1.08587e-163	1.96501e-163	-3.47498e-163	4.94133e-163	-3.91857e-164	5.20368e-163	-1.20949e-164	-3.3776e-163	4.48785e-163	7.80544e-163	4.19808e-163	1.24442e-162	4.62286e-163	4.25232e-163	1.76339e-163	-2.17341e-163	-6.76299e-163	7.15224e-163	-1.26149e-162	1.01848e-162	4.286e-164	4.80376e-163	1.50351e-163	0
-3.59921e-165	-2.4299e-163	-2.9176e-163	4.79247e-164	1.73422e-163	-4.32099e-163	-3.29243e-163	1.08587e-163	1.96501e-163	-3.47498e-163	4.94133e-163	-3.91857e-164	5.20368e-163	-1.20949e-164	-3.3776e-163	4.48785e-163	7.80544e-163	4.19808e-163	1.24442e-162	4.62286e-163	4.25232e-163	1.76339e-163	-2.17341e-163	-6.76299e-163	7.15224e-163	-1.26149e-162	1.01848e-162	4.286e-164	4.80376e-163	1.50351e-163	0
-3.59921e-165	-2.4299e-163	-2.9176e-163	4.79247e-164	1.73422e-163	-4.32099e-163	-3.29243e-163	1.08587e-163	1.96501e-163	-3.47498e-163	4.94133e-163	-3.91857e-164	5.20368e-163	-1.20949e-164	-3.3776e-163	4.48785e-163	7.80544e-163	4.19808e-163	1.24442e-162	4.62286e-163	4.25232e-163	1.76339e-163	-2.17341e-163	-6.76299e-163	7.15224e-163	-1.26149e-162	1.01848e-162	4.286e-164	4.80376e-163	1.50351e-163	0
-3.59921e-165	-2.4299e-163	-2.9176e-163	4.79247e-164	1.73422e-163	-4.32099e-163	-3.29243e-163	1.08587e-163	1.96501e-163	-3.47498e-163	4.94133e-163	-3.91857e-164	5.20368e-163	-1.20949e-164	-3.3776e-163	4.48785e-163	7.80544e-163	4.19808e-163	1.24442e-162	4.62286e-163	4.25232e-163	1.76339e-163	-2.17341e-163	-6.76299e-163	7.15224e-163	-1.26149e-162	1.01848e-162	4.286e-164	4.80376e-163	1.50351e-163	0
-3.59921e-165	-2.4299e-163	-2.9176e-163	4.79247e-164	1.73422e-163	-4.32099e-163	-3.29243e-163	1.08587e-163	1.96501e-163	-3.47498e-163	4.94133e-163	-3.91857e-164	5.20368e-163	-1.20949e-164	-3.3776e-163	4.48785e-163	7.80544e-163	4.19808e-163	1.24442e-162	4.62286e-163	4.25232e-163	1.76339e-163	-2.17341e-163	-6.76299e-163	7.15224e-163	-1.26149e-162	1.01848e-162	4.286e-164	4.80376e-163	1.50351e-163	0
-3.59921e-165	-2.4299e-163	-2.9176e-163	4.79247e-164	1.73422e-163	-4.32099e-163	-3.29243e-163	1.08587e-163	1.96501e-163	-3.47498e-163	4.94133e-163	-3.91857e-164	5.20368e-163	-1.20949e-164	-3.3776e-163	4.48785e-163	7.80544e-163	4.19808e-163	1.24442e-162	4.62286e-163	4.25232e-163	1.76339e-163	-2.17341e-163	-6.76299e-163	7.15224e-163	-1.26149e-162	1.01848e-162	4.286e-164	4.80376e-163	1.50351e-163	0
-3.59921e-165	-2.4299e-163	-2.9176e-163	4.79247e-164	1.73422e-163	-4.32099e-163	-3.29243e-163	1.08587e-163	1.96501e-163	-3.47498e-163	4.94133e-163	-3.91857e-164	5.20368e-163	-1.20949e-164	-3.3776e-163	4.48785e-163	7.80544e-163	4.19808e-163	1.24442e-162	4.62286e-163	4.25232e-163	1.76339e-163	-2.17341e-163	-6.76299e-163	7.15224e-163	-1.26149e-162	1.01848e-162	4.286e-164	4.80376e-163	1.50351e-163	0
-3.59921e-165	-2.4299e-163	-2.9176e-163	4.79247e-164	1.73422e-163	-4.32099e-163	-3.29243e-163	1.08587e-163	1.96501e-163	-3.47498e-163	4.94133e-163	-3.91857e-164	5.20368e-163	-1.20949e-164	-3.3776e-163	4.48785e-163	7.80544e-163	4.19808e-163	1.24442e-162	4.62286e-163	4.25232e-163	1.76339e-163	-2.17341e-163	-6.76299e-163	7.15224e-163	-1.26149e-162	1.01848e-162	4.286e-164	4.80376e-163	1.50351e-163	0
-3.59921e-165	-2.4299e-163	-2.9176e-163	4.79247e-164	1.73422e-163	-4.32099e-163	-3.29243e-163	1.08587e-163	1.96501e-163	-3.47498e-163	4.94133e-163	-3.91857e-164	5.20368e-163	-1.20949e-164	-3.3776e-163	4.48785e-163	7.80544e-163	4.19808e-163	1.24442e-162	4.62286e-163	4.25232e-163	1.76339e-163	-2.17341e-163	-6.76299e-163	7.15224e-163	-1.26149e-162	1.01848e-162	4.286e-164	4.80376e-163	1.50351e-163	0
-3.59921e-165	-2.4299e-163	-2.9176e-163	4.79247e-164	1.73422e-163	-4.32099e-163	-3.29243e-163	1.08587e-163	1.96501e-163	-3.47498e-163	4.94133e-163	-3.91857e-164	5.20368e-163	-1.20949e-164	-3.3776e-163	4.48785e-163	7.80544e-163	4.19808e-163	1.24442e-162	4.62286e-163	4.25232e-163	1.76339e-163	-2.17341e-163	-6.76299e-163	7.15224e-163	-1.26149e-162	1.01848e-162	4.286e-164	4.80376e-163	1.50351e-163	0
-3.59921e-165	-2.4299e-163	-2.9176e-163	4.79247e-164	1.73422e-163	-4.32099e-163	-3.29243e-163	1.08587e-163	1.96501e-163	-3.47498e-163	4.94133e-163	-3.91857e-164	5.20368e-163	-1.20949e-164	-3.3776e-163	4.48785e-163	7.80544e-163	4.19808e-163	1.24442e-162	4.62286e-163	4.25232e-163	1.76339e-163	-2.17341e-163	-6.76299e-163	7.15224e-163	-1.26149e-162	1.01848e-162	4.286e-164	4.80376e-163	1.50351e-163	0
-3.59921e-165	-2.4299e-163	-2.9176e-163	4.79247e-164	1.73422e-163	-4.32099e-163	-3.29243e-163	1.08587e-163	1.96501e-163	-3.47498e-163	4.94133e-163	-3.91857e-164	5.20368e-163	-1.20949e-164	-3.3776e-163	4.48785e-163	7.80544e-163	4.19808e-163	1.24442e-162	4.62286e-163	4.25232e-163	1.76339e-163	-2.17341e-163	-6.76299e-163	7.15224e-163	-1.26149e-162	1.01848e-162	4.286e-164	4.80376e-163	1.50351e-163	0
-3.59921e-165	-2.4299e-163	-2.9176e-163	4.79247e-164	1.73422e-163	-4.32099e-163	-3.29243e-163	1.08587e-163	1.96501e-163	-3.47498e-163	4.94133e-163	-3.91857e-164	5.20368e-163	-1.20949e-164	-3.3776e-163	4.48785e-163	7.80544e-163	4.19808e-163	1.24442e-162	4.62286e-163	4.25232e-163	1.76339e-163	-2.17341e-163	-6.76299e-163	7.15224e-163	-1.26149e-162	1.01848e-162	4.286e-164	4.80376e-163	1.50351e-163	0
-3.59921e-165	-2.4299e-163	-2.9176e-163	4.79247e-164	1.73422e-163	-4.32099e-163	-3.29243e-163	1.08587e-163	1.96501e-163	-3.47498e-163	4.94133e-163	-3.91857e-164	5.20368e-163	-1.20949e-164	-3.3776e-163	4.48785e-163	7.80544e-163	4.19808e-163	1.24442e-162	4.62286e-163	4.25232e-163	1.76339e-163	-2.17341e-163	-6.76299e-163	7.15224e-163	-1.26149e-162	1.01848e-162	4.286e-164	4.80376e-163	1.50351e-163	0
-3.59921e-165	-2.4299e-163	-2.9176e-163	4.79247e-164	1.73422e-163	-4.32099e-163	-3.29243e-163	1.08587e-163	1.96501e-163	-3.47498e-163	4.94133e-163	-3.91857e-164	5.20368e-163	-1.20949e-164	-3.3776e-163	4.48785e-163	7.80544e-163	4.19808e-163	1.24442e-162	4.62286e-163	4.25232e-163	1.76339e-163	-2.17341e-163	-6.76299e-163	7.15224e-163	-1.26149e-162	1.01848e-162	4.286e-164	4.80376e-163	1.50351e-163	0
-3.59921e-165	-2.4299e-163	-2.9176e-163	4.79247e-164	1.73422e-163	-4.32099e-163	-3.29243e-163	1.08587e-163	1.96501e-163	-3.47498e-163	4.94133e-163	-3.91857e-164	5.20368e-163	-1.20949e-164	-3.3776e-163	4.48785e-163	7.80544e-163	4.19808e-163	1.24442e-162	4.62286e-163	4.25232e-163	1.76339e-163	-2.17341e-163	-6.76299e-163	7.15224e-163	-1.26149e-162	1.01848e-162	4.286e-164	4.80376e-163	1.50351e-163	0
-3.59921e-165	-2.4299e-163	-2.9176e-163	4.79247e-164	1.73422e-163	-4.32099e-163	-3.29243e-163	1.08587e-163	1.96501e-163	-3.47498e-163	4.94133e-163	-3.91857e-164	5.20368e-163	-1.20949e-164	-3.3776e-163	4.48785e-163	7.80544e-163	4.19808e-163	1.24442e-162	4.62286e-163	4.25232e-163	1.76339e-163	-2.17341e-163	-6.76299e-163	7.15224e-163	-1.26149e-162	1.01848e-162	4.286e-164	4.80376e-163	1.50351e-163	0
-3.59921e-165	-2.4299e-163	-2.9176e-163	4.79247e-164	1.73422e-163	-4.32099e-163	-3.29243e-163	1.08587e-163	1.96501e-163	-3.47498e-163	4.94133e-163	-3.91857e-164	5.20368e-163	-1.20949e-164	-3.3776e-163	4.48785e-163	7.80544e-163	4.19808e-163	1.24442e-162	4.62286e-163	4.25232e-163	1.76339e-163	-2.17341e-163	-6.76299e-163	7.15224e-163	-1.26149e-162	1.01848e-162	4.286e-164	4.80376e-163	1.50351e-163	0
-3.59921e-165	-2.4299e-163	-2.9176e-163	4.79247e-164	1.73422e-163	-4.32099e-163	-3.29243e-163	1.08587e-163	1.96501e-163	-3.47498e-163	4.94133e-163	-3.91857e-164	5.20368e-163	-1.20949e-164	-3.3776e-163	4.48785e-163	7.80544e-163	4.19808e-163	1.24442e-162	4.62286e-163	4.25232e-163	1.76339e-163	-2.17341e-163	-6.76299e-163	7.15224e-163	-1.26149e-162	1.01848e-162	4.286e-164	4.80376e-163	1.50351e-163	0
-3.59921e-165	-2.4299e-163	-2.9176e-163	4.79247e-164	1.73422e-163	-4.32099e-163	-3.29243e-163	1.08587e-163	1.96501e-163	-3.47498e-163	4.94133e-163	-3.91857e-164	5.20368e-163	-1.20949e-164	-3.3776e-163	4.48785e-163	7.80544e-163	4.19808e-163	1.24442e-162	4.62286e-163	4.25232e-163	1.76339e-163	-2.17341e-163	-6.76299e-163	7.15224e-163	-1.26149e-162	1.01848e-162	4.286e-164	4.80376e-163	1.50351e-163	0
-3.59921e-165	-2.4299e-163	-2.9176e-163	4.79247e-164	1.73422e-163	-4.32099e-163	-3.29243e-163	1.08587e-163	1.96501e-163	-3.47498e-163	4.94133e-163	-3.91857e-164	5.20368e-163	-1.20949e-164	-3.3776e-163	4.48785e-163	7.80544e-163	4.19808e-163	1.24442e-162	4.62286e-163	4.25232e-163	1.76339e-163	-2.17341e-163	-6.76299e-163	7.15224e-163	-1.26149e-162	1.01848e-162	4.286e-164	4.80376e-163	1.50351e-163	0
-3.59921e-165	-2.4299e-163	-2.9176e-163	4.79247e-164	1.73422e-163	-4.32099e-163	-3.29243e-163	1.08587e-163	1.96501e-163	-3.47498e-163	4.94133e-163	-3.91857e-164	5.20368e-163	-1.20949e-164	-3.3776e-163	4.48785e-163	7.80544e-163	4.19808e-163	1.24442e-162	4.62286e-163	4.25232e-163	1.76339e-163	-2.17341e-163	-6.76299e-163	7.15224e-163	-1.26149e-162	1.01848e-162	4.286e-164	4.80376e-163	1.50351e-163	0
-3.59921e-165	-2.4299e-163	-2.9176e-163	4.79247e-164	1.73422e-163	-4.32099e-163	-3.29243e-163	1.08587e-163	1.96501e-163	-3.47498e-163	4.94133e-163	-3.91857e-164	5.20368e-163	-1.20949e-164	-3.3776e-163	4.48785e-163	7.80544e-163	4.19808e-163	1.24442e-162	4.62286e-163	4.25232e-163	1.76339e-163	-2.17341e-163	-6.76299e-163	7.15224e-163	-1.26149e-162	1.01848e-162	4.286e-164	4.80376e-163	1.50351e-163	0
-3.59921e-165	-2.4299e-163	-2.9176e-163	4.79247e-164	1.73422e-163	-4.32099e-163	-3.29243e-163	1.08587e-163	1.96501e-163	-3.47498e-163	4.94133e-163	-3.91857e-164	5.20368e-163	-1.20949e-164	-3.3776e-163	4.48785e-163	7.80544e-163	4.19808e-163	1.24442e-162	4.62286e-163	4.25232e-163	1.76339e-163	-2.17341e-163	-6.76299e-163	7.15224e-163	-1.26149e-162	1.01848e-162	4.286e-164	4.80376e-163	1.50351e-163	0
-3.59921e-165	-2.4299e-163	-2.9176e-163	4.79247e-164	1.73422e-163	-4.32099e-163	-3.29243e-163	1.08587e-163	1.96501e-163	-3.47498e-163	4.94133e-163	-3.91857e-164	5.20368e-163	-1.20949e-164	-3.3776e-163	4.48785e-163	7.80544e-163	4.19808e-163	1.24442e-162	4.62286e-163	4.25232e-163	1.76339e-163	-2.17341e-163	-6.76299e-163	7.15224e-163	-1.26149e-162	1.01848e-162	4.286e-164	4.80376e-163	1.50351e-163	0
-3.59921e-165	-2.4299e-163	-2.9176e-163	4.79247e-164	1.73422e-163	-4.32099e-163	-3.29243e-163	1.08587e-163	1.96501e-163	-3.47498e-163	4.94133e-163	-3.91857e-164	5.20368e-163	-1.20949e-164	-3.3776e-163	4.48785e-163	7.80544e-163	4.19808e-163	1.24442e-162	4.62286e-163	4.25232e-163	1.76339e-163	-2.17341e-163	-6.76299e-163	7.15224e-163	-1.26149e-162	1.01848e-162	4.286e-164	4.80376e-163	1.50351e-163	0
-3.59921e-165	-2.4299e-163	-2.9176e-163	4.79247e-164	1.73422e-163	-4.32099e-163	-3.29243e-163	1.08587e-163	1.96501e-163	-3.47498e-163	4.94133e-163	-3.91857e-164	5.20368e-163	-1.20949e-164	-3.3776e-163	4.48785e-163	7.80544e-163	4.19808e-163	1.24442e-162	4.62286e-163	4.25232e-163	1.76339e-163	-2.17341e-163	-6.76299e-163	7.15224e-163	-1.26149e-162	1.01848e-162	4.286e-164	4.80376e-163	1.50351e-163	0
-3.59921e-165	-2.4299e-163	-2.9176e-163	4.79247e-164	1.73422e-163	-4.32099e-163	-3.29243e-163	1.08587e-163	1.96501e-163	-3.47498e-163	4.94133e-163	-3.91857e-164	5.20368e-163	-1.20949e-164	-3.3776e-163	4.48785e-163	7.80544e-163	4.19808e-163	1.24442e-162	4.62286e-163	4.25232e-163	1.76339e-163	-2.17341e-163	-6.76299e-163	7.15224e-163	-1.26149e-162	1.01848e-162	4.286e-164	4.80376e-163	1.50351e-163	0
-3.59921e-165	-2.4299e-163	-2.9176e-163	4.79247e-164	1.73422e-163	-4.32099e-163	-3.29243e-163	1.08587e-163	1.96501e-163	-3.47498e-163	4.94133e-163	-3.91857e-164	5.20368e-163	-1.20949e-164	-3.3776e-163	4.48785e-163	7.80544e-163	4.19808e-163	1.24442e-162	4.62286e-163	4.25232e-163	1.76339e-163	-2.17341e-163	-6.76299e-163	7.15224e-163	-1.26149e-162	1.01848e-162	4.286e-164	4.80376e-163	1.50351e-163	0
-3.59921e-165	-2.4299e-163	-2.9176e-163	4.79247e-164	1.73422e-163	-4.32099e-163	-3.29243e-163	1.08587e-163	1.96501e-163	-3.47498e-163	4.94133e-163	-3.91857e-164	5.20368e-163	-1.20949e-164	-3.3776e-163	4.48785e-163	7.80544e-163	4.19808e-163	1.24442e-162	4.62286e-163	4.25232e-163	1.76339e-163	-2.17341e-163	-6.76299e-163	7.15224e-163	-1.26149e-162	1.01848e-162	4.286e-164	4.80376e-163	1.50351e-163	0
-3.59921e-165	-2.4299e-163	-2.9176e-163	4.79247e-164	1.73422e-163	-4.32099e-163	-3.29243e-163	1.08587e-163	1.96501e-163	-3.47498e-163	4.94133e-163	-3.91857e-164	5.20368e-163	-1.20949e-164	-3.3776e-163	4.48785e-163	7.80544e-163	4.19808e-163	1.24442e-162	4.62286e-163	4.25232e-163	1.76339e-163	-2.17341e-163	-6.76299e-163	7.15224e-163	-1.26149e-162	1.01848e-162	4.286e-164	4.80376e-163	1.50351e-163	0
-3.59921e-165	-2.4299e-163	-2.9176e-163	4.79247e-164	1.73422e-163	-4.32099e-163	-3.29243e-163	1.08587e-163	1.96501e-163	-3.47498e-163	4.94133e-163	-3.91857e-164	5.20368e-163	-1.20949e-164	-3.3776e-163	4.48785e-163	7.80544e-163	4.19808e-163	1.24442e-162	4.62286e-163	4.25232e-163	1.76339e-163	-2.17341e-163	-6.76299e-163	7.15224e-163	-1.26149e-162	1.01848e-162	4.286e-164	4.80376e-163	1.50351e-163	0
-3.59921e-165	-2.4299e-163	-2.9176e-163	4.79247e-164	1.73422e-163	-4.32099e-163	-3.29243e-163	1.08587e-163	1.96501e-163	-3.47498e-163	4.94133e-163	-3.91857e-164	5.20368e-163	-1.20949e-164	-3.3776e-163	4.48785e-163	7.80544e-163	4.19808e-163	1.24442e-162	4.62286e-163	4.25232e-163	1.76339e-163	-2.17341e-163	-6.76299e-163	7.15224e-163	-1.26149e-162	1.01848e-162	4.286e-164	4.80376e-163	1.50351e-163	0
-3.59921e-165	-2.4299e-163	-2.9176e-163	4.79247e-164	1.73422e-163	-4.32099e-163	-3.29243e-163	1.08587e-163	1.96501e-163	-3.47498e-163	4.94133e-163	-3.91857e-164	5.20368e-163	-1.20949e-164	-3.3776e-163	4.48785e-163	7.80544e-163	4.19808e-163	1.24442e-162	4.62286e-163	4.25232e-163	1.76339e-163	-2.17341e-163	-6.76299e-163	7.15224e-163	-1.26149e-162	1.01848e-162	4.286e-164	4.80376e-163	1.50351e-163	0
-3.59921e-165	-2.4299e-163	-2.9176e-163	4.79247e-164	1.73422e-163	-4.32099e-163	-3.29243e-163	1.08587e-163	1.96501e-163	-3.47498e-163	4.94133e-163	-3.91857e-164	5.20368e-163	-1.20949e-164	-3.3776e-163	4.48785e-163	7.80544e-163	4.19808e-163	1.24442e-162	4.62286e-163	4.25232e-163	1.76339e-163	-2.17341e-163	-6.76299e-163	7.15224e-163	-1.26149e-162	1.01848e-162	4.286e-164	4.80376e-163	1.50351e-163	0
-3.59921e-165	-2.4299e-163	-2.9176e-163	4.79247e-164	1.73422e-163	-4.32099e-163	-3.29243e-163	1.08587e-163	1.96501e-163	-3.47498e-163	4.94133e-163	-3.91857e-164	5.20368e-163	-1.20949e-164	-3.3776e-163	4.48785e-163	7.80544e-163	4.19808e-163	1.24442e-162	4.62286e-163	4.25232e-163	1.76339e-163	-2.17341e-163	-6.76299e-163	7.15224e-163	-1.26149e-162	1.01848e-162	4.286e-164	4.80376e-163	1.50351e-163	0
-3.59921e-165	-2.4299e-163	-2.9176e-163	4.79247e-164	1.73422e-163	-4.32099e-163	-3.29243e-163	1.08587e-163	1.96501e-163	-3.47498e-163	4.94133e-163	-3.91857e-164	5.20368e-163	-1.20949e-164	-3.3776e-163	4.48785e-163	7.80544e-163	4.19808e-163	1.24442e-162	4.62286e-163	4.25232e-163	1.76339e-163	-2.17341e-163	-6.76299e-163	7.15224e-163	-1.26149e-162	1.01848e-162	4.286e-164	4.80376e-163	1.50351e-163	0
-3.59921e-165	-2.4299e-163	-2.9176e-163	4.79247e-164	1.73422e-163	-4.32099e-163	-3.29243e-163	1.08587e-163	1.96501e-163	-3.47498e-163	4.94133e-163	-3.91857e-164	5.20368e-163	-1.20949e-164	-3.3776e-163	4.48785e-163	7.80544e-163	4.19808e-163	1.24442e-162	4.62286e-163	4.25232e-163	1.76339e-163	-2.17341e-163	-6.76299e-163	7.15224e-163	-1.26149e-162	1.01848e-162	4.286e-164	4.80376e-163	1.50351e-163	0
-3.59921e-165	-2.4299e-163	-2.9176e-163	4.79247e-164	1.73422e-163	-4.32099e-163	-3.29243e-163	1.08587e-163	1.96501e-163	-3.47498e-163	4.94133e-163	-3.91857e-164	5.20368e-163	-1.20949e-164	-3.3776e-163	4.48785e-163	7.80544e-163	4.19808e-163	1.24442e-162	4.62286e-163	4.25232e-163	1.76339e-163	-2.17341e-163	-6.76299e-163	7.15224e-163	-1.26149e-162	1.01848e-162	4.286e-164	4.80376e-163	1.50351e-163	0
-3.59921e-165	-2.4299e-163	-2.9176e-163	4.79247e-164	1.73422e-163	-4.32099e-163	-3.29243e-163	1.08587e-163	1.96501e-163	-3.47498e-163	4.94133e-163	-3.91857e-164	5.20368e-163	-1.20949e-164	-3.3776e-163	4.48785e-163	7.80544e-163	4.19808e-163	1.24442e-162	4.62286e-163	4.25232e-163	1.76339e-163	-2.17341e-163	-6.76299e-163	7.15224e-163	-1.26149e-162	1.01848e-162	4.286e-164	4.80376e-163	1.50351e-163	0
-3.59921e-165	-2.4299e-163	-2.9176e-163	4.79247e-164	1.73422e-163	-4.32099e-163	-3.29243e-163	1.08587e-163	1.96501e-163	-3.47498e-163	4.94133e-163	-3.91857e-164	5.20368e-163	-1.20949e-164	-3.3776e-163	4.48785e-163	7.80544e-163	4.19808e-163	1.24442e-162	4.62286e-163	4.25232e-163	1.76339e-163	-2.17341e-163	-6.76299e-163	7.15224e-163	-1.26149e-162	1.01848e-162	4.286e-164	4.80376e-163	1.50351e-163	0
-3.59921e-165	-2.4299e-163	-2.9176e-163	4.79247e-164	1.73422e-163	-4.32099e-163	-3.29243e-163	1.08587e-163	1.96501e-163	-3.47498e-163	4.94133e-163	-3.91857e-164	5.20368e-163	-1.20949e-164	-3.3776e-163	4.48785e-163	7.80544e-163	4.19808e-163	1.24442e-162	4.62286e-163	4.25232e-163	1.76339e-163	-2.17341e-163	-6.76299e-163	7.15224e-163	-1.26149e-162	1.01848e-162	4.286e-164	4.80376e-163	1.50351e-163	0
-3.59921e-165	-2.4299e-163	-2.9176e-163	4.79247e-164	1.73422e-163	-4.32099e-163	-3.29243e-163	1.08587e-163	1.96501e-163	-3.47498e-163	4.94133e-163	-3.91857e-164	5.20368e-163	-1.20949e-164	-3.3776e-163	4.48785e-163	7.80544e-163	4.19808e-163	1.24442e-162	4.62286e-163	4.25232e-163	1.76339e-163	-2.17341e-163	-6.76299e-163	7.15224e-163	-1.26149e-162	1.01848e-162	4.286e-164	4.80376e-163	1.50351e-163	0
-3.59921e-165	-2.4299e-163	-2.9176e-163	4.79247e-164	1.73422e-163	-4.32099e-163	-3.29243e-163	1.08587e-163	1.96501e-163	-3.47498e-163	4.94133e-163	-3.91857e-164	5.20368e-163	-1.20949e-164	-3.3776e-163	4.48785e-163	7.80544e-163	4.19808e-163	1.24442e-162	4.62286e-163	4.25232e-163	1.76339e-163	-2.17341e-163	-6.76299e-163	7.15224e-163	-1.26149e-162	1.01848e-162	4.286e-164	4.80376e-163	1.50351e-163	0
-3.59921e-165	-2.4299e-163	-2.9176e-163	4.79247e-164	1.73422e-163	-4.32099e-163	-3.29243e-163	1.08587e-163	1.96501e-163	-3.47498e-163	4.94133e-163	-3.91857e-164	5.20368e-163	-1.20949e-164	-3.3776e-163	4.48785e-163	7.80544e-163	4.19808e-163	1.24442e-162	4.62286e-163	4.25232e-163	1.76339e-163	-2.17341e-163	-6.76299e-163	7.15224e-163	-1.26149e-162	1.01848e-162	4.286e-164	4.80376e-163	1.50351e-163	0
-3.59921e-165	-2.4299e-163	-2.9176e-163	4.79247e-164	1.73422e-163	-4.32099e-163	-3.29243e-163	1.08587e-163	1.96501e-163	-3.47498e-163	4.94133e-163	-3.91857e-164	5.20368e-163	-1.20949e-164	-3.3776e-163	4.48785e-163	7.80544e-163	4.19808e-163	1.24442e-162	4.62286e-163	4.25232e-163	1.76339e-163	-2.17341e-163	-6.76299e-163	7.15224e-163	-1.26149e-162	1.01848e-162	4.286e-164	4.80376e-163	1.50351e-163	0
-3.59921e-165	-2.4299e-163	-2.9176e-163	4.79247e-164	1.73422e-163	-4.32099e-163	-3.29243e-163	1.08587e-163	1.96501e-163	-3.47498e-163	4.94133e-163	-3.91857e-164	5.20368e-163	-1.20949e-164	-3.3776e-163	4.48785e-163	7.80544e-163	4.19808e-163	1.24442e-162	4.62286e-163	4.25232e-163	1.76339e-163	-2.17341e-163	-6.76299e-163	7.15224e-163	-1.26149e-162	1.01848e-162	4.286e-164	4.80376e-163	1.50351e-163	0
-3.59921e-165	-2.4299e-163	-2.9176e-163	4.79247e-164	1.73422e-163	-4.32099e-163	-3.29243e-163	1.08587e-163	1.96501e-163	-3.47498e-163	4.94133e-163	-3.91857e-164	5.20368e-163	-1.20949e-164	-3.3776e-163	4.48785e-163	7.80544e-163	4.19808e-163	1.24442e-162	4.62286e-163	4.25232e-163	1.76339e-163	-2.17341e-163	-6.76299e-163	7.15224e-163	-1.26149e-162	1.01848e-162	4.286e-164	4.80376e-163	1.50351e-163	0
-3.59921e-165	-2.4299e-163	-2.9176e-163	4.79247e-164	1.73422e-163	-4.32099e-163	-3.29243e-163	1.08587e-163	1.96501e-163	-3.47498e-163	4.94133e-163	-3.91857e-164	5.20368e-163	-1.20949e-164	-3.3776e-163	4.48785e-163	7.80544e-163	4.19808e-163	1.24442e-162	4.62286e-163	4.25232e-163	1.76339e-163	-2.17341e-163	-6.76299e-163	7.15224e-163	-1.26149e-162	1.01848e-162	4.286e-164	4.80376e-163	1.50351e-163	0
-3.59921e-165	-2.4299e-163	-2.9176e-163	4.79247e-164	1.73422e-163	-4.32099e-163	-3.29243e-163	1.08587e-163	1.96501e-163	-3.47498e-163	4.94133e-163	-3.91857e-164	5.20368e-163	-1.20949e-164	-3.3776e-163	4.48785e-163	7.80544e-163	4.19808e-163	1.24442e-162	4.62286e-163	4.25232e-163	1.76339e-163	-2.17341e-163	-6.76299e-163	7.15224e-163	-1.26149e-162	1.01848e-162	4.286e-164	4.80376e-163	1.50351e-163	0
-3.59921e-165	-2.4299e-163	-2.9176e-163	4.79247e-164	1.73422e-163	-4.32099e-163	-3.29243e-163	1.08587e-163	1.96501e-163	-3.47498e-163	4.94133e-163	-3.91857e-164	5.20368e-163	-1.20949e-164	-3.3776e-163	4.48785e-163	7.80544e-163	4.19808e-163	1.24442e-162	4.62286e-163	4.25232e-163	1.76339e-163	-2.17341e-163	-6.76299e-163	7.15224e-163	-1.26149e-162	1.01848e-162	4.286e-164	4.80376e-163	1.50351e-163	0
-3.59921e-165	-2.4299e-163	-2.9176e-163	4.79247e-164	1.73422e-163	-4.32099e-163	-3.29243e-163	1.08587e-163	1.96501e-163	-3.47498e-163	4.94133e-163	-3.91857e-164	5.20368e-163	-1.20949e-164	-3.3776e-163	4.48785e-163	7.80544e-163	4.19808e-163	1.24442e-162	4.62286e-163	4.25232e-163	1.76339e-163	-2.17341e-163	-6.76299e-163	7.15224e-163	-1.26149e-162	1.01848e-162	4.286e-164	4.80376e-163	1.50351e-163	0
-3.59921e-165	-2.4299e-163	-2.9176e-163	4.79247e-164	1.73422e-163	-4.32099e-163	-3.29243e-163	1.08587e-163	1.96501e-163	-3.47498e-163	4.94133e-163	-3.91857e-164	5.20368e-163	-1.20949e-164	-3.3776e-163	4.48785e-163	7.80544e-163	4.19808e-163	1.24442e-162	4.62286e-163	4.25232e-163	1.76339e-163	-2.17341e-163	-6.76299e-163	7.15224e-163	-1.26149e-162	1.01848e-162	4.286e-164	4.80376e-163	1.50351e-163	0
-3.59921e-165	-2.4299e-163	-2.9176e-163	4.79247e-164	1.73422e-163	-4.32099e-163	-3.29243e-163	1.08587e-163	1.96501e-163	-3.47498e-163	4.94133e-163	-3.91857e-164	5.20368e-163	-1.20949e-164	-3.3776e-163	4.48785e-163	7.80544e-163	4.19808e-163	1.24442e-162	4.62286e-163	4.25232e-163	1.76339e-163	-2.17341e-163	-6.76299e-163	7.15224e-163	-1.26149e-162	1.01848e-162	4.286e-164	4.80376e-163	1.50351e-163	0
-3.59921e-165	-2.4299e-163	-2.9176e-163	4.79247e-164	1.73422e-163	-4.32099e-163	-3.29243e-163	1.08587e-163	1.96501e-163	-3.47498e-163	4.94133e-163	-3.91857e-164	5.20368e-163	-1.20949e-164	-3.3776e-163	4.48785e-163	7.80544e-163	4.19808e-163	1.24442e-162	4.62286e-163	4.25232e-163	1.76339e-163	-2.17341e-163	-6.76299e-163	7.15224e-163	-1.26149e-162	1.01848e-162	4.286e-164	4.80376e-163	1.50351e-163	0
-3.59921e-165	-2.4299e-163	-2.9176e-163	4.79247e-164	1.73422e-163	-4.32099e-163	-3.29243e-163	1.08587e-163	1.96501e-163	-3.47498e-163	4.94133e-163	-3.91857e-164	5.20368e-163	-1.20949e-164	-3.3776e-163	4.48785e-163	7.80544e-163	4.19808e-163	1.24442e-162	4.62286e-163	4.25232e-163	1.76339e-163	-2.17341e-163	-6.76299e-163	7.15224e-163	-1.26149e-162	1.01848e-162	4.286e-164	4.80376e-163	1.50351e-163	0
-3.59921e-165	-2.4299e-163	-2.9176e-163	4.79247e-164	1.73422e-163	-4.32099e-163	-3.29243e-163	1.08587e-163	1.96501e-163	-3.47498e-163	4.94133e-163	-3.91857e-164	5.20368e-163	-1.20949e-164	-3.3776e-163	4.48785e-163	7.80544e-163	4.19808e-163	1.24442e-162	4.62286e-163	4.25232e-163	1.76339e-163	-2.17341e-163	-6.76299e-163	7.15224e-163	-1.26149e-162	1.01848e-162	4.286e-164	4.80376e-163	1.50351e-163	0
-3.59921e-165	-2.4299e-163	-2.9176e-163	4.79247e-164	1.73422e-163	-4.32099e-163	-3.29243e-163	1.08587e-163	1.96501e-163	-3.47498e-163	4.94133e-163	-3.91857e-164	5.20368e-163	-1.20949e-164	-3.3776e-163	4.48785e-163	7.80544e-163	4.19808e-163	1.24442e-162	4.62286e-163	4.25232e-163	1.76339e-163	-2.17341e-163	-6.76299e-163	7.15224e-163	-1.26149e-162	1.01848e-162	4.286e-164	4.80376e-163	1.50351e-163	0
-3.59921e-165	-2.4299e-163	-2.9176e-163	4.79247e-164	1.73422e-163	-4.32099e-163	-3.29243e-163	1.08587e-163	1.96501e-163	-3.47498e-163	4.94133e-163	-3.91857e-164	5.20368e-163	-1.20949e-164	-3.3776e-163	4.48785e-163	7.80544e-163	4.19808e-163	1.24442e-162	4.62286e-163	4.25232e-163	1.76339e-163	-2.17341e-163	-6.76299e-163	7.15224e-163	-1.26149e-162	1.01848e-162	4.286e-164	4.80376e-163	1.50351e-163	0
-3.59921e-165	-2.4299e-163	-2.9176e-163	4.79247e-164	1.73422e-163	-4.32099e-163	-3.29243e-163	1.08587e-163	1.96501e-163	-3.47498e-163	4.94133e-163	-3.91857e-164	5.20368e-163	-1.20949e-164	-3.3776e-163	4.48785e-163	7.80544e-163	4.19808e-163	1.24442e-162	4.62286e-163	4.25232e-163	1.76339e-163	-2.17341e-163	-6.76299e-163	7.15224e-163	-1.26149e-162	1.01848e-162	4.286e-164	4.80376e-163	1.50351e-163	0
-3.59921e-165	-2.4299e-163	-2.9176e-163	4.79247e-164	1.73422e-163	-4.32099e-163	-3.29243e-163	1.08587e-163	1.96501e-163	-3.47498e-163	4.94133e-163	-3.91857e-164	5.20368e-163	-1.20949e-164	-3.3776e-163	4.48785e-163	7.80544e-163	4.19808e-163	1.24442e-162	4.62286e-163	4.25232e-163	1.76339e-163	-2.17341e-163	-6.76299e-163	7.15224e-163	-1.26149e-162	1.01848e-162	4.286e-164	4.80376e-163	1.50351e-163	0
-3.59921e-165	-2.4299e-163	-2.9176e-163	4.79247e-164	1.73422e-163	-4.32099e-163	-3.29243e-163	1.08587e-163	1.96501e-163	-3.47498e-163	4.94133e-163	-3.91857e-164	5.20368e-163	-1.20949e-164	-3.3776e-163	4.48785e-163	7.80544e-163	4.19808e-163	1.24442e-162	4.62286e-163	4.25232e-163	1.76339e-163	-2.17341e-163	-6.76299e-163	7.15224e-163	-1.26149e-162	1.01848e-162	4.286e-164	4.80376e-163	1.50351e-163	0
-3.59921e-165	-2.4299e-163	-2.9176e-163	4.79247e-164	1.73422e-163	-4.32099e-163	-3.29243e-163	1.08587e-163	1.96501e-163	-3.47498e-163	4.94133e-163	-3.91857e-164	5.20368e-163	-1.20949e-164	-3.3776e-163	4.48785e-163	7.80544e-163	4.19808e-163	1.24442e-162	4.62286e-163	4.25232e-163	1.76339e-163	-2.17341e-163	-6.76299e-163	7.15224e-163	-1.26149e-162	1.01848e-162	4.286e-164	4.80376e-163	1.50351e-163	0
-3.59921e-165	-2.4299e-163	-2.9176e-163	4.79247e-164	1.73422e-163	-4.32099e-163	-3.29243e-163	1.08587e-163	1.96501e-163	-3.47498e-163	4.94133e-163	-3.91857e-164	5.20368e-163	-1.20949e-164	-3.3776e-163	4.48785e-163	7.80544e-163	4.19808e-163	1.24442e-162	4.62286e-163	4.25232e-163	1.76339e-163	-2.17341e-163	-6.76299e-163	7.15224e-163	-1.26149e-162	1.01848e-162	4.286e-164	4.80376e-163	1.50351e-163	0
-3.59921e-165	-2.4299e-163	-2.9176e-163	4.79247e-164	1.73422e-163	-4.32099e-163	-3.29243e-163	1.08587e-163	1.96501e-163	-3.47498e-163	4.94133e-163	-3.91857e-164	5.20368e-163	-1.20949e-164	-3.3776e-163	4.48785e-163	7.80544e-163	4.19808e-163	1.24442e-162	4.62286e-163	4.25232e-163	1.76339e-163	-2.17341e-163	-6.76299e-163	7.15224e-163	-1.26149e-162	1.01848e-162	4.286e-164	4.80376e-163	1.50351e-163	0
-3.59921e-165	-2.4299e-163	-2.9176e-163	4.79247e-164	1.73422e-163	-4.32099e-163	-3.29243e-163	1.08587e-163	1.96501e-163	-3.47498e-163	4.94133e-163	-3.91857e-164	5.20368e-163	-1.20949e-164	-3.3776e-163	4.48785e-163	7.80544e-163	4.19808e-163	1.24442e-162	4.62286e-163	4.25232e-163	1.76339e-163	-2.17341e-163	-6.76299e-163	7.15224e-163	-1.26149e-162	1.01848e-162	4.286e-164	4.80376e-163	1.50351e-163	0
-3.59921e-165	-2.4299e-163	-2.9176e-163	4.79247e-164	1.73422e-163	-4.32099e-163	-3.29243e-163	1.08587e-163	1.96501e-163	-3.47498e-163	4.94133e-163	-3.91857e-164	5.20368e-163	-1.20949e-164	-3.3776e-163	4.48785e-163	7.80544e-163	4.19808e-163	1.24442e-162	4.62286e-163	4.25232e-163	1.76339e-163	-2.17341e-163	-6.76299e-163	7.15224e-163	-1.26149e-162	1.01848e-162	4.286e-164	4.80376e-163	1.50351e-163	0
-3.59921e-165	-2.4299e-163	-2.9176e-163	4.79247e-164	1.73422e-163	-4.32099e-163	-3.29243e-163	1.08587e-163	1.96501e-163	-3.47498e-163	4.94133e-163	-3.91857e-164	5.20368e-163	-1.20949e-164	-3.3776e-163	4.48785e-163	7.80544e-163	4.19808e-163	1.24442e-162	4.62286e-163	4.25232e-163	1.76339e-163	-2.17341e-163	-6.76299e-163	7.15224e-163	-1.26149e-162	1.01848e-162	4.286e-164	4.80376e-163	1.50351e-163	0
-3.59921e-165	-2.4299e-163	-2.9176e-163	4.79247e-164	1.73422e-163	-4.32099e-163	-3.29243e-163	1.08587e-163	1.96501e-163	-3.47498e-163	4.94133e-163	-3.91857e-164	5.20368e-163	-1.20949e-164	-3.3776e-163	4.48785e-163	7.80544e-163	4.19808e-163	1.24442e-162	4.62286e-163	4.25232e-163	1.76339e-163	-2.17341e-163	-6.76299e-163	7.15224e-163	-1.26149e-162	1.01848e-162	4.286e-164	4.80376e-163	1.50351e-163	0
-3.59921e-165	-2.4299e-163	-2.9176e-163	4.79247e-164	1.73422e-163	-4.32099e-163	-3.29243e-163	1.08587e-163	1.96501e-163	-3.47498e-163	4.94133e-163	-3.91857e-164	5.20368e-163	-1.20949e-164	-3.3776e-163	4.48785e-163	7.80544e-163	4.19808e-163	1.24442e-162	4.62286e-163	4.25232e-163	1.76339e-163	-2.17341e-163	-6.76299e-163	7.15224e-163	-1.26149e-162	1.01848e-162	4.286e-164	4.80376e-163	1.50351e-163	0
-3.59921e-165	-2.4299e-163	-2.9176e-163	4.79247e-164	1.73422e-163	-4.32099e-163	-3.29243e-163	1.08587e-163	1.96501e-163	-3.47498e-163	4.94133e-163	-3.91857e-164	5.20368e-163	-1.20949e-164	-3.3776e-163	4.48785e-163	7.80544e-163	4.19808e-163	1.24442e-162	4.62286e-163	4.25232e-163	1.76339e-163	-2.17341e-163	-6.76299e-163	7.15224e-163	-1.26149e-162	1.01848e-162	4.286e-164	4.80376e-163	1.50351e-163	0
-3.59921e-165	-2.4299e-163	-2.9176e-163	4.79247e-164	1.73422e-163	-4.32099e-163	-3.29243e-163	1.08587e-163	1.96501e-163	-3.47498e-163	4.94133e-163	-3.91857e-164	5.20368e-163	-1.20949e-164	-3.3776e-163	4.48785e-163	7.80544e-163	4.19808e-163	1.24442e-162	4.62286e-163	4.25232e-163	1.76339e-163	-2.17341e-163	-6.76299e-163	7.15224e-163	-1.26149e-162	1.01848e-162	4.286e-164	4.80376e-163	1.50351e-163	0
-3.59921e-165	-2.4299e-163	-2.9176e-163	4.79247e-164	1.73422e-163	-4.32099e-163	-3.29243e-163	1.08587e-163	1.96501e-163	-3.47498e-163	4.94133e-163	-3.91857e-164	5.20368e-163	-1.20949e-164	-3.3776e-163	4.48785e-163	7.80544e-163	4.19808e-163	1.24442e-162	4.62286e-163	4.25232e-163	1.76339e-163	-2.17341e-163	-6.76299e-163	7.15224e-163	-1.26149e-162	1.01848e-162	4.286e-164	4.80376e-163	1.50351e-163	0
-3.59921e-165	-2.4299e-163	-2.9176e-163	4.79247e-164	1.73422e-163	-4.32099e-163	-3.29243e-163	1.08587e-163	1.96501e-163	-3.47498e-163	4.94133e-163	-3.91857e-164	5.20368e-163	-1.20949e-164	-3.3776e-163	4.48785e-163	7.80544e-163	4.19808e-163	1.24442e-162	4.62286e-163	4.25232e-163	1.76339e-163	-2.17341e-163	-6.76299e-163	7.15224e-163	-1.26149e-162	1.01848e-162	4.286e-164	4.80376e-163	1.50351e-163	0
-3.59921e-165	-2.4299e-163	-2.9176e-163	4.79247e-164	1.73422e-163	-4.32099e-163	-3.29243e-163	1.08587e-163	1.96501e-163	-3.47498e-163	4.94133e-163	-3.91857e-164	5.20368e-163	-1.20949e-164	-3.3776e-163	4.48785e-163	7.80544e-163	4.19808e-163	1.24442e-162	4.62286e-163	4.25232e-163	1.76339e-163	-2.17341e-163	-6.76299e-163	7.15224e-163	-1.26149e-162	1.01848e-162	4.286e-164	4.80376e-163	1.50351e-163	0
-3.59921e-165	-2.4299e-163	-2.9176e-163	4.79247e-164	1.73422e-163	-4.32099e-163	-3.29243e-163	1.08587e-163	1.96501e-163	-3.47498e-163	4.94133e-163	-3.91857e-164	5.20368e-163	-1.20949e-164	-3.3776e-163	4.48785e-163	7.80544e-163	4.19808e-163	1.24442e-162	4.62286e-163	4.25232e-163	1.76339e-163	-2.17341e-163	-6.76299e-163	7.15224e-163	-1.26149e-162	1.01848e-162	4.286e-164	4.80376e-163	1.50351e-163	0
-3.59921e-165	-2.4299e-163	-2.9176e-163	4.79247e-164	1.73422e-163	-4.32099e-163	-3.29243e-163	1.08587e-163	1.96501e-163	-3.47498e-163	4.94133e-163	-3.91857e-164	5.20368e-163	-1.20949e-164	-3.3776e-163	4.48785e-163	7.80544e-163	4.19808e-163	1.24442e-162	4.62286e-163	4.25232e-163	1.76339e-163	-2.17341e-163	-6.76299e-163	7.15224e-163	-1.26149e-162	1.01848e-162	4.286e-164	4.80376e-163	1.50351e-163	0
-3.59921e-165	-2.4299e-163	-2.9176e-163	4.79247e-164	1.73422e-163	-4.32099e-163	-3.29243e-163	1.08587e-163	1.96501e-163	-3.47498e-163	4.94133e-163	-3.91857e-164	5.20368e-163	-1.20949e-164	-3.3776e-163	4.48785e-163	7.80544e-163	4.19808e-163	1.24442e-162	4.62286e-163	4.25232e-163	1.76339e-163	-2.17341e-163	-6.76299e-163	7.15224e-163	-1.26149e-162	1.01848e-162	4.286e-164	4.80376e-163	1.50351e-163	0
-3.59921e-165	-2.4299e-163	-2.9176e-163	4.79247e-164	1.73422e-163	-4.32099e-163	-3.29243e-163	1.08587e-163	1.96501e-163	-3.47498e-163	4.94133e-163	-3.91857e-164	5.20368e-163	-1.20949e-164	-3.3776e-163	4.48785e-163	7.80544e-163	4.19808e-163	1.24442e-162	4.62286e-163	4.25232e-163	1.76339e-163	-2.17341e-163	-6.76299e-163	7.15224e-163	-1.26149e-162	1.01848e-162	4.286e-164	4.80376e-163	1.50351e-163	0
-3.59921e-165	-2.4299e-163	-2.9176e-163	4.79247e-164	1.73422e-163	-4.32099e-163	-3.29243e-163	1.08587e-163	1.96501e-163	-3.47498e-163	4.94133e-163	-3.91857e-164	5.20368e-163	-1.20949e-164	-3.3776e-163	4.48785e-163	7.80544e-163	4.19808e-163	1.24442e-162	4.62286e-163	4.25232e-163	1.76339e-163	-2.17341e-163	-6.76299e-163	7.15224e-163	-1.26149e-162	1.01848e-162	4.286e-164	4.80376e-163	1.50351e-163	0
-3.59921e-165	-2.4299e-163	-2.9176e-163	4.79247e-164	1.73422e-163	-4.32099e-163	-3.29243e-163	1.08587e-163	1.96501e-163	-3.47498e-163	4.94133e-163	-3.91857e-164	5.20368e-163	-1.20949e-164	-3.3776e-163	4.48785e-163	7.80544e-163	4.19808e-163	1.24442e-162	4.62286e-163	4.25232e-163	1.76339e-163	-2.17341e-163	-6.76299e-163	7.15224e-163	-1.26149e-162	1.01848e-162	4.286e-164	4.80376e-163	1.50351e-163	0
-3.59921e-165	-2.4299e-163	-2.9176e-163	4.79247e-164	1.73422e-163	-4.32099e-163	-3.29243e-163	1.08587e-163	1.96501e-163	-3.47498e-163	4.94133e-163	-3.91857e-164	5.20368e-163	-1.20949e-164	-3.3776e-163	4.48785e-163	7.80544e-163	4.19808e-163	1.24442e-162	4.62286e-163	4.25232e-163	1.76339e-163	-2.17341e-163	-6.76299e-163	7.15224e-163	-1.26149e-162	1.01848e-162	4.286e-164	4.80376e-163	1.50351e-163	0
-3.59921e-165	-2.4299e-163	-2.9176e-163	4.79247e-164	1.73422e-163	-4.32099e-163	-3.29243e-163	1.08587e-163	1.96501e-163	-3.47498e-163	4.94133e-163	-3.91857e-164	5.20368e-163	-1.20949e-164	-3.3776e-163	4.48785e-163	7.80544e-163	4.19808e-163	1.24442e-162	4.62286e-163	4.25232e-163	1.76339e-163	-2.17341e-163	-6.76299e-163	7.15224e-163	-1.26149e-162	1.01848e-162	4.286e-164	4.80376e-163	1.50351e-163	0
-3.59921e-165	-2.4299e-163	-2.9176e-163	4.79247e-164	1.73422e-163	-4.32099e-163	-3.29243e-163	1.08587e-163	1.96501e-163	-3.47498e-163	4.94133e-163	-3.91857e-164	5.20368e-163	-1.20949e-164	-3.3776e-163	4.48785e-163	7.80544e-163	4.19808e-163	1.24442e-162	4.62286e-163	4.25232e-163	1.76339e-163	-2.17341e-163	-6.76299e-163	7.15224e-163	-1.26149e-162	1.01848e-162	4.286e-164	4.80376e-163	1.50351e-163	0
-3.59921e-165	-2.4299e-163	-2.9176e-163	4.79247e-164	1.73422e-163	-4.32099e-163	-3.29243e-163	1.08587e-163	1.96501e-163	-3.47498e-163	4.94133e-163	-3.91857e-164	5.20368e-163	-1.20949e-164	-3.3776e-163	4.48785e-163	7.80544e-163	4.19808e-163	1.24442e-162	4.62286e-163	4.25232e-163	1.76339e-163	-2.17341e-163	-6.76299e-163	7.15224e-163	-1.26149e-162	1.01848e-162	4.286e-164	4.80376e-163	1.50351e-163	0
-3.59921e-165	-2.4299e-163	-2.9176e-163	4.79247e-164	1.73422e-163	-4.32099e-163	-3.29243e-163	1.08587e-163	1.96501e-163	-3.47498e-163	4.94133e-163	-3.91857e-164	5.20368e-163	-1.20949e-164	-3.3776e-163	4.48785e-163	7.80544e-163	4.19808e-163	1.24442e-162	4.62286e-163	4.25232e-163	1.76339e-163	-2.17341e-163	-6.76299e-163	7.15224e-163	-1.26149e-162	1.01848e-162	4.286e-164	4.80376e-163	1.50351e-163	0
-3.59921e-165	-2.4299e-163	-2.9176e-163	4.79247e-164	1.73422e-163	-4.32099e-163	-3.29243e-163	1.08587e-163	1.96501e-163	-3.47498e-163	4.94133e-163	-3.91857e-164	5.20368e-163	-1.20949e-164	-3.3776e-163	4.48785e-163	7.80544e-163	4.19808e-163	1.24442e-162	4.62286e-163	4.25232e-163	1.76339e-163	-2.17341e-163	-6.76299e-163	7.15224e-163	-1.26149e-162	1.01848e-162	4.286e-164	4.80376e-163	1.50351e-163	0
-3.59921e-165	-2.4299e-163	-2.9176e-163	4.79247e-164	1.73422e-163	-4.32099e-163	-3.29243e-163	1.08587e-163	1.96501e-163	-3.47498e-163	4.94133e-163	-3.91857e-164	5.20368e-163	-1.20949e-164	-3.3776e-163	4.48785e-163	7.80544e-163	4.19808e-163	1.24442e-162	4.62286e-163	4.25232e-163	1.76339e-163	-2.17341e-163	-6.76299e-163	7.15224e-163	-1.26149e-162	1.01848e-162	4.286e-164	4.80376e-163	1.50351e-163	0
-3.59921e-165	-2.4299e-163	-2.9176e-163	4.79247e-164	1.73422e-163	-4.32099e-163	-3.29243e-163	1.08587e-163	1.96501e-163	-3.47498e-163	4.94133e-163	-3.91857e-164	5.20368e-163	-1.20949e-164	-3.3776e-163	4.48785e-163	7.80544e-163	4.19808e-163	1.24442e-162	4.62286e-163	4.25232e-163	1.76339e-163	-2.17341e-163	-6.76299e-163	7.15224e-163	-1.26149e-162	1.01848e-162	4.286e-164	4.80376e-163	1.50351e-163	0
-3.59921e-165	-2.4299e-163	-2.9176e-163	4.79247e-164	1.73422e-163	-4.32099e-163	-3.29243e-163	1.08587e-163	1.96501e-163	-3.47498e-163	4.94133e-163	-3.91857e-164	5.20368e-163	-1.20949e-164	-3.3776e-163	4.48785e-163	7.80544e-163	4.19808e-163	1.24442e-162	4.62286e-163	4.25232e-163	1.76339e-163	-2.17341e-163	-6.76299e-163	7.15224e-163	-1.26149e-162	1.01848e-162	4.286e-164	4.80376e-163	1.50351e-163	0
-3.59921e-165	-2.4299e-163	-2.9176e-163	4.79247e-164	1.73422e-163	-4.32099e-163	-3.29243e-163	1.08587e-163	1.96501e-163	-3.47498e-163	4.94133e-163	-3.91857e-164	5.20368e-163	-1.20949e-164	-3.3776e-163	4.48785e-163	7.80544e-163	4.19808e-163	1.24442e-162	4.62286e-163	4.25232e-163	1.76339e-163	-2.17341e-163	-6.76299e-163	7.15224e-163	-1.26149e-162	1.01848e-162	4.286e-164	4.80376e-163	1.50351e-163	0
-3.59921e-165	-2.4299e-163	-2.9176e-163	4.79247e-164	1.73422e-163	-4.32099e-163	-3.29243e-163	1.08587e-163	1.96501e-163	-3.47498e-163	4.94133e-163	-3.91857e-164	5.20368e-163	-1.20949e-164	-3.3776e-163	4.48785e-163	7.80544e-163	4.19808e-163	1.24442e-162	4.62286e-163	4.25232e-163	1.76339e-163	-2.17341e-163	-6.76299e-163	7.15224e-163	-1.26149e-162	1.01848e-162	4.286e-164	4.80376e-163	1.50351e-163	0
-3.59921e-165	-2.4299e-163	-2.9176e-163	4.79247e-164	1.73422e-163	-4.32099e-163	-3.29243e-163	1.08587e-163	1.96501e-163	-3.47498e-163	4.94133e-163	-3.91857e-164	5.20368e-163	-1.20949e-164	-3.3776e-163	4.48785e-163	7.80544e-163	4.19808e-163	1.24442e-162	4.62286e-163	4.25232e-163	1.76339e-163	-2.17341e-163	-6.76299e-163	7.15224e-163	-1.26149e-162	1.01848e-162	4.286e-164	4.80376e-163	1.50351e-163	0
-3.59921e-165	-2.4299e-163	-2.9176e-163	4.79247e-164	1.73422e-163	-4.32099e-163	-3.29243e-163	1.08587e-163	1.96501e-163	-3.47498e-163	4.94133e-163	-3.91857e-164	5.20368e-163	-1.20949e-164	-3.3776e-163	4.48785e-163	7.80544e-163	4.19808e-163	1.24442e-162	4.62286e-163	4.25232e-163	1.76339e-163	-2.17341e-163	-6.76299e-163	7.15224e-163	-1.26149e-162	1.01848e-162	4.286e-164	4.80376e-163	1.50351e-163	0
-3.59921e-165	-2.4299e-163	-2.9176e-163	4.79247e-164	1.73422e-163	-4.32099e-163	-3.29243e-163	1.08587e-163	1.96501e-163	-3.47498e-163	4.94133e-163	-3.91857e-164	5.20368e-163	-1.20949e-164	-3.3776e-163	4.48785e-163	7.80544e-163	4.19808e-163	1.24442e-162	4.62286e-163	4.25232e-163	1.76339e-163	-2.17341e-163	-6.76299e-163	7.15224e-163	-1.26149e-162	1.01848e-162	4.286e-164	4.80376e-163	1.50351e-163	0
-3.59921e-165	-2.4299e-163	-2.9176e-163	4.79247e-164	1.73422e-163	-4.32099e-163	-3.29243e-163	1.08587e-163	1.96501e-163	-3.47498e-163	4.94133e-163	-3.91857e-164	5.20368e-163	-1.20949e-164	-3.3776e-163	4.48785e-163	7.80544e-163	4.19808e-163	1.24442e-162	4.62286e-163	4.25232e-163	1.76339e-163	-2.17341e-163	-6.76299e-163	7.15224e-163	-1.26149e-162	1.01848e-162	4.286e-164	4.80376e-163	1.50351e-163	0
-3.59921e-165	-2.4299e-163	-2.9176e-163	4.79247e-164	1.73422e-163	-4.32099e-163	-3.29243e-163	1.08587e-163	1.96501e-163	-3.47498e-163	4.94133e-163	-3.91857e-164	5.20368e-163	-1.20949e-164	-3.3776e-163	4.48785e-163	7.80544e-163	4.19808e-163	1.24442e-162	4.62286e-163	4.25232e-163	1.76339e-163	-2.17341e-163	-6.76299e-163	7.15224e-163	-1.26149e-162	1.01848e-162	4.286e-164	4.80376e-163	1.50351e-163	0
-3.59921e-165	-2.4299e-163	-2.9176e-163	4.79247e-164	1.73422e-163	-4.32099e-163	-3.29243e-163	1.08587e-163	1.96501e-163	-3.47498e-163	4.94133e-163	-3.91857e-164	5.20368e-163	-1.20949e-164	-3.3776e-163	4.48785e-163	7.80544e-163	4.19808e-163	1.24442e-162	4.62286e-163	4.25232e-163	1.76339e-163	-2.17341e-163	-6.76299e-163	7.15224e-163	-1.26149e-162	1.01848e-162	4.286e-164	4.80376e-163	1.50351e-163	0
-3.59921e-165	-2.4299e-163	-2.9176e-163	4.79247e-164	1.73422e-163	-4.32099e-163	-3.29243e-163	1.08587e-163	1.96501e-163	-3.47498e-163	4.94133e-163	-3.91857e-164	5.20368e-163	-1.20949e-164	-3.3776e-163	4.48785e-163	7.80544e-163	4.19808e-163	1.24442e-162	4.62286e-163	4.25232e-163	1.76339e-163	-2.17341e-163	-6.76299e-163	7.15224e-163	-1.26149e-162	1.01848e-162	4.286e-164	4.80376e-163	1.50351e-163	0
-3.59921e-165	-2.4299e-163	-2.9176e-163	4.79247e-164	1.73422e-163	-4.32099e-163	-3.29243e-163	1.08587e-163	1.96501e-163	-3.47498e-163	4.94133e-163	-3.91857e-164	5.20368e-163	-1.20949e-164	-3.3776e-163	4.48785e-163	7.80544e-163	4.19808e-163	1.24442e-162	4.62286e-163	4.25232e-163	1.76339e-163	-2.17341e-163	-6.76299e-163	7.15224e-163	-1.26149e-162	1.01848e-162	4.286e-164	4.80376e-163	1.50351e-163	0
-3.59921e-165	-2.4299e-163	-2.9176e-163	4.79247e-164	1.73422e-163	-4.32099e-163	-3.29243e-163	1.08587e-163	1.96501e-163	-3.47498e-163	4.94133e-163	-3.91857e-164	5.20368e-163	-1.20949e-164	-3.3776e-163	4.48785e-163	7.80544e-163	4.19808e-163	1.24442e-162	4.62286e-163	4.25232e-163	1.76339e-163	-2.17341e-163	-6.76299e-163	7.15224e-163	-1.26149e-162	1.01848e-162	4.286e-164	4.80376e-163	1.50351e-163	0
-3.59921e-165	-2.4299e-163	-2.9176e-163	4.79247e-164	1.73422e-163	-4.32099e-163	-3.29243e-163	1.08587e-163	1.96501e-163	-3.47498e-163	4.94133e-163	-3.91857e-164	5.20368e-163	-1.20949e-164	-3.3776e-163	4.48785e-163	7.80544e-163	4.19808e-163	1.24442e-162	4.62286e-163	4.25232e-163	1.76339e-163	-2.17341e-163	-6.76299e-163	7.15224e-163	-1.26149e-162	1.01848e-162	4.286e-164	4.80376e-163	1.50351e-163	0
-3.59921e-165	-2.4299e-163	-2.9176e-163	4.79247e-164	1.73422e-163	-4.32099e-163	-3.29243e-163	1.08587e-163	1.96501e-163	-3.47498e-163	4.94133e-163	-3.91857e-164	5.20368e-163	-1.20949e-164	-3.3776e-163	4.48785e-163	7.80544e-163	4.19808e-163	1.24442e-162	4.62286e-163	4.25232e-163	1.76339e-163	-2.17341e-163	-6.76299e-163	7.15224e-163	-1.26149e-162	1.01848e-162	4.286e-164	4.80376e-163	1.50351e-163	0
-3.59921e-165	-2.4299e-163	-2.9176e-163	4.79247e-164	1.73422e-163	-4.32099e-163	-3.29243e-163	1.08587e-163	1.96501e-163	-3.47498e-163	4.94133e-163	-3.91857e-164	5.20368e-163	-1.20949e-164	-3.3776e-163	4.48785e-163	7.80544e-163	4.19808e-163	1.24442e-162	4.62286e-163	4.25232e-163	1.76339e-163	-2.17341e-163	-6.76299e-163	7.15224e-163	-1.26149e-162	1.01848e-162	4.286e-164	4.80376e-163	1.50351e-163	0
-3.59921e-165	-2.4299e-163	-2.9176e-163	4.79247e-164	1.73422e-163	-4.32099e-163	-3.29243e-163	1.08587e-163	1.96501e-163	-3.47498e-163	4.94133e-163	-3.91857e-164	5.20368e-163	-1.20949e-164	-3.3776e-163	4.48785e-163	7.80544e-163	4.19808e-163	1.24442e-162	4.62286e-163	4.25232e-163	1.76339e-163	-2.17341e-163	-6.76299e-163	7.15224e-163	-1.26149e-162	1.01848e-162	4.286e-164	4.80376e-163	1.50351e-163	0
-3.59921e-165	-2.4299e-163	-2.9176e-163	4.79247e-164	1.73422e-163	-4.32099e-163	-3.29243e-163	1.08587e-163	1.96501e-163	-3.47498e-163	4.94133e-163	-3.91857e-164	5.20368e-163	-1.20949e-164	-3.3776e-163	4.48785e-163	7.80544e-163	4.19808e-163	1.24442e-162	4.62286e-163	4.25232e-163	1.76339e-163	-2.17341e-163	-6.76299e-163	7.15224e-163	-1.26149e-162	1.01848e-162	4.286e-164	4.80376e-163	1.50351e-163	0
-3.59921e-165	-2.4299e-163	-2.9176e-163	4.79247e-164	1.73422e-163	-4.32099e-163	-3.29243e-163	1.08587e-163	1.96501e-163	-3.47498e-163	4.94133e-163	-3.91857e-164	5.20368e-163	-1.20949e-164	-3.3776e-163	4.48785e-163	7.80544e-163	4.19808e-163	1.24442e-162	4.62286e-163	4.25232e-163	1.76339e-163	-2.17341e-163	-6.76299e-163	7.15224e-163	-1.26149e-162	1.01848e-162	4.286e-164	4.80376e-163	1.50351e-163	0
-3.59921e-165	-2.4299e-163	-2.9176e-163	4.79247e-164	1.73422e-163	-4.32099e-163	-3.29243e-163	1.08587e-163	1.96501e-163	-3.47498e-163	4.94133e-163	-3.91857e-164	5.20368e-163	-1.20949e-164	-3.3776e-163	4.48785e-163	7.80544e-163	4.19808e-163	1.24442e-162	4.62286e-163	4.25232e-163	1.76339e-163	-2.17341e-163	-6.76299e-163	7.15224e-163	-1.26149e-162	1.01848e-162	4.286e-164	4.80376e-163	1.50351e-163	0
-3.59921e-165	-2.4299e-163	-2.9176e-163	4.79247e-164	1.73422e-163	-4.32099e-163	-3.29243e-163	1.08587e-163	1.96501e-163	-3.47498e-163	4.94133e-163	-3.91857e-164	5.20368e-163	-1.20949e-164	-3.3776e-163	4.48785e-163	7.80544e-163	4.19808e-163	1.24442e-162	4.62286e-163	4.25232e-163	1.76339e-163	-2.17341e-163	-6.76299e-163	7.15224e-163	-1.26149e-162	1.01848e-162	4.286e-164	4.80376e-163	1.50351e-163	0
-3.59921e-165	-2.4299e-163	-2.9176e-163	4.79247e-164	1.73422e-163	-4.32099e-163	-3.29243e-163	1.08587e-163	1.96501e-163	-3.47498e-163	4.94133e-163	-3.91857e-164	5.20368e-163	-1.20949e-164	-3.3776e-163	4.48785e-163	7.80544e-163	4.19808e-163	1.24442e-162	4.62286e-163	4.25232e-163	1.76339e-163	-2.17341e-163	-6.76299e-163	7.15224e-163	-1.26149e-162	1.01848e-162	4.286e-164	4.80376e-163	1.50351e-163	0
-3.59921e-165	-2.4299e-163	-2.9176e-163	4.79247e-164	1.73422e-163	-4.32099e-163	-3.29243e-163	1.08587e-163	1.96501e-163	-3.47498e-163	4.94133e-163	-3.91857e-164	5.20368e-163	-1.20949e-164	-3.3776e-163	4.48785e-163	7.80544e-163	4.19808e-163	1.24442e-162	4.62286e-163	4.25232e-163	1.76339e-163	-2.17341e-163	-6.76299e-163	7.15224e-163	-1.26149e-162	1.01848e-162	4.286e-164	4.80376e-163	1.50351e-163	0
-3.59921e-165	-2.4299e-163	-2.9176e-163	4.79247e-164	1.73422e-163	-4.32099e-163	-3.29243e-163	1.08587e-163	1.96501e-163	-3.47498e-163	4.94133e-163	-3.91857e-164	5.20368e-163	-1.20949e-164	-3.3776e-163	4.48785e-163	7.80544e-163	4.19808e-163	1.24442e-162	4.62286e-163	4.25232e-163	1.76339e-163	-2.17341e-163	-6.76299e-163	7.15224e-163	-1.26149e-162	1.01848e-162	4.286e-164	4.80376e-163	1.50351e-163	0
-3.59921e-165	-2.4299e-163	-2.9176e-163	4.79247e-164	1.73422e-163	-4.32099e-163	-3.29243e-163	1.08587e-163	1.96501e-163	-3.47498e-163	4.94133e-163	-3.91857e-164	5.20368e-163	-1.20949e-164	-3.3776e-163	4.48785e-163	7.80544e-163	4.19808e-163	1.24442e-162	4.62286e-163	4.25232e-163	1.76339e-163	-2.17341e-163	-6.76299e-163	7.15224e-163	-1.26149e-162	1.01848e-162	4.286e-164	4.80376e-163	1.50351e-163	0
-3.59921e-165	-2.4299e-163	-2.9176e-163	4.79247e-164	1.73422e-163	-4.32099e-163	-3.29243e-163	1.08587e-163	1.96501e-163	-3.47498e-163	4.94133e-163	-3.91857e-164	5.20368e-163	-1.20949e-164	-3.3776e-163	4.48785e-163	7.80544e-163	4.19808e-163	1.24442e-162	4.62286e-163	4.25232e-163	1.76339e-163	-2.17341e-163	-6.76299e-163	7.15224e-163	-1.26149e-162	1.01848e-162	4.286e-164	4.80376e-163	1.50351e-163	0
-3.59921e-165	-2.4299e-163	-2.9176e-163	4.79247e-164	1.73422e-163	-4.32099e-163	-3.29243e-163	1.08587e-163	1.96501e-163	-3.47498e-163	4.94133e-163	-3.91857e-164	5.20368e-163	-1.20949e-164	-3.3776e-163	4.48785e-163	7.80544e-163	4.19808e-163	1.24442e-162	4.62286e-163	4.25232e-163	1.76339e-163	-2.17341e-163	-6.76299e-163	7.15224e-163	-1.26149e-162	1.01848e-162	4.286e-164	4.80376e-163	1.50351e-163	0
-3.59921e-165	-2.4299e-163	-2.9176e-163	4.79247e-164	1.73422e-163	-4.32099e-163	-3.29243e-163	1.08587e-163	1.96501e-163	-3.47498e-163	4.94133e-163	-3.91857e-164	5.20368e-163	-1.20949e-164	-3.3776e-163	4.48785e-163	7.80544e-163	4.19808e-163	1.24442e-162	4.62286e-163	4.25232e-163	1.76339e-163	-2.17341e-163	-6.76299e-163	7.15224e-163	-1.26149e-162	1.01848e-162	4.286e-164	4.80376e-163	1.50351e-163	0
-3.59921e-165	-2.4299e-163	-2.9176e-163	4.79247e-164	1.73422e-163	-4.32099e-163	-3.29243e-163	1.08587e-163	1.96501e-163	-3.47498e-163	4.94133e-163	-3.91857e-164	5.20368e-163	-1.20949e-164	-3.3776e-163	4.48785e-163	7.80544e-163	4.19808e-163	1.24442e-162	4.62286e-163	4.25232e-163	1.76339e-163	-2.17341e-163	-6.76299e-163	7.15224e-163	-1.26149e-162	1.01848e-162	4.286e-164	4.80376e-163	1.50351e-163	0
-3.59921e-165	-2.4299e-163	-2.9176e-163	4.79247e-164	1.73422e-163	-4.32099e-163	-3.29243e-163	1.08587e-163	1.96501e-163	-3.47498e-163	4.94133e-163	-3.91857e-164	5.20368e-163	-1.20949e-164	-3.3776e-163	4.48785e-163	7.80544e-163	4.19808e-163	1.24442e-162	4.62286e-163	4.25232e-163	1.76339e-163	-2.17341e-163	-6.76299e-163	7.15224e-163	-1.26149e-162	1.01848e-162	4.286e-164	4.80376e-163	1.50351e-163	0
-3.59921e-165	-2.4299e-163	-2.9176e-163	4.79247e-164	1.73422e-163	-4.32099e-163	-3.29243e-163	1.08587e-163	1.96501e-163	-3.47498e-163	4.94133e-163	-3.91857e-164	5.20368e-163	-1.20949e-164	-3.3776e-163	4.48785e-163	7.80544e-163	4.19808e-163	1.24442e-162	4.62286e-163	4.25232e-163	1.76339e-163	-2.17341e-163	-6.76299e-163	7.15224e-163	-1.26149e-162	1.01848e-162	4.286e-164	4.80376e-163	1.50351e-163	0
-3.59921e-165	-2.4299e-163	-2.9176e-163	4.79247e-164	1.73422e-163	-4.32099e-163	-3.29243e-163	1.08587e-163	1.96501e-163	-3.47498e-163	4.94133e-163	-3.91857e-164	5.20368e-163	-1.20949e-164	-3.3776e-163	4.48785e-163	7.80544e-163	4.19808e-163	1.24442e-162	4.62286e-163	4.25232e-163	1.76339e-163	-2.17341e-163	-6.76299e-163	7.15224e-163	-1.26149e-162	1.01848e-162	4.286e-164	4.80376e-163	1.50351e-163	0
-3.59921e-165	-2.4299e-163	-2.9176e-163	4.79247e-164	1.73422e-163	-4.32099e-163	-3.29243e-163	1.08587e-163	1.96501e-163	-3.47498e-163	4.94133e-163	-3.91857e-164	5.20368e-163	-1.20949e-164	-3.3776e-163	4.48785e-163	7.80544e-163	4.19808e-163	1.24442e-162	4.62286e-163	4.25232e-163	1.76339e-163	-2.17341e-163	-6.76299e-163	7.15224e-163	-1.26149e-162	1.01848e-162	4.286e-164	4.80376e-163	1.50351e-163	0
-3.59921e-165	-2.4299e-163	-2.9176e-163	4.79247e-164	1.73422e-163	-4.32099e-163	-3.29243e-163	1.08587e-163	1.96501e-163	-3.47498e-163	4.94133e-163	-3.91857e-164	5.20368e-163	-1.20949e-164	-3.3776e-163	4.48785e-163	7.80544e-163	4.19808e-163	1.24442e-162	4.62286e-163	4.25232e-163	1.76339e-163	-2.17341e-163	-6.76299e-163	7.15224e-163	-1.26149e-162	1.01848e-162	4.286e-164	4.80376e-163	1.50351e-163	0
-3.59921e-165	-2.4299e-163	-2.9176e-163	4.79247e-164	1.73422e-163	-4.32099e-163	-3.29243e-163	1.08587e-163	1.96501e-163	-3.47498e-163	4.94133e-163	-3.91857e-164	5.20368e-163	-1.20949e-164	-3.3776e-163	4.48785e-163	7.80544e-163	4.19808e-163	1.24442e-162	4.62286e-163	4.25232e-163	1.76339e-163	-2.17341e-163	-6.76299e-163	7.15224e-163	-1.26149e-162	1.01848e-162	4.286e-164	4.80376e-163	1.50351e-163	0
-3.59921e-165	-2.4299e-163	-2.9176e-163	4.79247e-164	1.73422e-163	-4.32099e-163	-3.29243e-163	1.08587e-163	1.96501e-163	-3.47498e-163	4.94133e-163	-3.91857e-164	5.20368e-163	-1.20949e-164	-3.3776e-163	4.48785e-163	7.80544e-163	4.19808e-163	1.24442e-162	4.62286e-163	4.25232e-163	1.76339e-163	-2.17341e-163	-6.76299e-163	7.15224e-163	-1.26149e-162	1.01848e-162	4.286e-164	4.80376e-163	1.50351e-163	0
-3.59921e-165	-2.4299e-163	-2.9176e-163	4.79247e-164	1.73422e-163	-4.32099e-163	-3.29243e-163	1.08587e-163	1.96501e-163	-3.47498e-163	4.94133e-163	-3.91857e-164	5.20368e-163	-1.20949e-164	-3.3776e-163	4.48785e-163	7.80544e-163	4.19808e-163	1.24442e-162	4.62286e-163	4.25232e-163	1.76339e-163	-2.17341e-163	-6.76299e-163	7.15224e-163	-1.26149e-162	1.01848e-162	4.286e-164	4.80376e-163	1.50351e-163	0
-3.59921e-165	-2.4299e-163	-2.9176e-163	4.79247e-164	1.73422e-163	-4.32099e-163	-3.29243e-163	1.08587e-163	1.96501e-163	-3.47498e-163	4.94133e-163	-3.91857e-164	5.20368e-163	-1.20949e-164	-3.3776e-163	4.48785e-163	7.80544e-163	4.19808e-163	1.24442e-162	4.62286e-163	4.25232e-163	1.76339e-163	-2.17341e-163	-6.76299e-163	7.15224e-163	-1.26149e-162	1.01848e-162	4.286e-164	4.80376e-163	1.50351e-163	0
-3.59921e-165	-2.4299e-163	-2.9176e-163	4.79247e-164	1.73422e-163	-4.32099e-163	-3.29243e-163	1.08587e-163	1.96501e-163	-3.47498e-163	4.94133e-163	-3.91857e-164	5.20368e-163	-1.20949e-164	-3.3776e-163	4.48785e-163	7.80544e-163	4.19808e-163	1.24442e-162	4.62286e-163	4.25232e-163	1.76339e-163	-2.17341e-163	-6.76299e-163	7.15224e-163	-1.26149e-162	1.01848e-162	4.286e-164	4.80376e-163	1.50351e-163	0
-3.59921e-165	-2.4299e-163	-2.9176e-163	4.79247e-164	1.73422e-163	-4.32099e-163	-3.29243e-163	1.08587e-163	1.96501e-163	-3.47498e-163	4.94133e-163	-3.91857e-164	5.20368e-163	-1.20949e-164	-3.3776e-163	4.48785e-163	7.80544e-163	4.19808e-163	1.24442e-162	4.62286e-163	4.25232e-163	1.76339e-163	-2.17341e-163	-6.76299e-163	7.15224e-163	-1.26149e-162	1.01848e-162	4.286e-164	4.80376e-163	1.50351e-163	0
-3.59921e-165	-2.4299e-163	-2.9176e-163	4.79247e-164	1.73422e-163	-4.32099e-163	-3.29243e-163	1.08587e-163	1.96501e-163	-3.47498e-163	4.94133e-163	-3.91857e-164	5.20368e-163	-1.20949e-164	-3.3776e-163	4.48785e-163	7.80544e-163	4.19808e-163	1.24442e-162	4.62286e-163	4.25232e-163	1.76339e-163	-2.17341e-163	-6.76299e-163	7.15224e-163	-1.26149e-162	1.01848e-162	4.286e-164	4.80376e-163	1.50351e-163	0
-3.59921e-165	-2.4299e-163	-2.9176e-163	4.79247e-164	1.73422e-163	-4.32099e-163	-3.29243e-163	1.08587e-163	1.96501e-163	-3.47498e-163	4.94133e-163	-3.91857e-164	5.20368e-163	-1.20949e-164	-3.3776e-163	4.48785e-163	7.80544e-163	4.19808e-163	1.24442e-162	4.62286e-163	4.25232e-163	1.76339e-163	-2.17341e-163	-6.76299e-163	7.15224e-163	-1.26149e-162	1.01848e-162	4.286e-164	4.80376e-163	1.50351e-163	0
-3.59921e-165	-2.4299e-163	-2.9176e-163	4.79247e-164	1.73422e-163	-4.32099e-163	-3.29243e-163	1.08587e-163	1.96501e-163	-3.47498e-163	4.94133e-163	-3.91857e-164	5.20368e-163	-1.20949e-164	-3.3776e-163	4.48785e-163	7.80544e-163	4.19808e-163	1.24442e-162	4.62286e-163	4.25232e-163	1.76339e-163	-2.17341e-163	-6.76299e-163	7.15224e-163	-1.26149e-162	1.01848e-162	4.286e-164	4.80376e-163	1.50351e-163	0
-3.59921e-165	-2.4299e-163	-2.9176e-163	4.79247e-164	1.73422e-163	-4.32099e-163	-3.29243e-163	1.08587e-163	1.96501e-163	-3.47498e-163	4.94133e-163	-3.91857e-164	5.20368e-163	-1.20949e-164	-3.3776e-163	4.48785e-163	7.80544e-163	4.19808e-163	1.24442e-162	4.62286e-163	4.25232e-163	1.76339e-163	-2.17341e-163	-6.76299e-163	7.15224e-163	-1.26149e-162	1.01848e-162	4.286e-164	4.80376e-163	1.50351e-163	0
-3.59921e-165	-2.4299e-163	-2.9176e-163	4.79247e-164	1.73422e-163	-4.32099e-163	-3.29243e-163	1.08587e-163	1.96501e-163	-3.47498e-163	4.94133e-163	-3.91857e-164	5.20368e-163	-1.20949e-164	-3.3776e-163	4.48785e-163	7.80544e-163	4.19808e-163	1.24442e-162	4.62286e-163	4.25232e-163	1.76339e-163	-2.17341e-163	-6.76299e-163	7.15224e-163	-1.26149e-162	1.01848e-162	4.286e-164	4.80376e-163	1.50351e-163	0
-3.59921e-165	-2.4299e-163	-2.9176e-163	4.79247e-164	1.73422e-163	-4.32099e-163	-3.29243e-163	1.08587e-163	1.96501e-163	-3.47498e-163	4.94133e-163	-3.91857e-164	5.20368e-163	-1.20949e-164	-3.3776e-163	4.48785e-163	7.80544e-163	4.19808e-163	1.24442e-162	4.62286e-163	4.25232e-163	1.76339e-163	-2.17341e-163	-6.76299e-163	7.15224e-163	-1.26149e-162	1.01848e-162	4.286e-164	4.80376e-163	1.50351e-163	0
-3.59921e-165	-2.4299e-163	-2.9176e-163	4.79247e-164	1.73422e-163	-4.32099e-163	-3.29243e-163	1.08587e-163	1.96501e-163	-3.47498e-163	4.94133e-163	-3.91857e-164	5.20368e-163	-1.20949e-164	-3.3776e-163	4.48785e-163	7.80544e-163	4.19808e-163	1.24442e-162	4.62286e-163	4.25232e-163	1.76339e-163	-2.17341e-163	-6.76299e-163	7.15224e-163	-1.26149e-162	1.01848e-162	4.286e-164	4.80376e-163	1.50351e-163	0
-3.59921e-165	-2.4299e-163	-2.9176e-163	4.79247e-164	1.73422e-163	-4.32099e-163	-3.29243e-163	1.08587e-163	1.96501e-163	-3.47498e-163	4.94133e-163	-3.91857e-164	5.20368e-163	-1.20949e-164	-3.3776e-163	4.48785e-163	7.80544e-163	4.19808e-163	1.24442e-162	4.62286e-163	4.25232e-163	1.76339e-163	-2.17341e-163	-6.76299e-163	7.15224e-163	-1.26149e-162	1.01848e-162	4.286e-164	4.80376e-163	1.50351e-163	0
-3.59921e-165	-2.4299e-163	-2.9176e-163	4.79247e-164	1.73422e-163	-4.32099e-163	-3.29243e-163	1.08587e-163	1.96501e-163	-3.47498e-163	4.94133e-163	-3.91857e-164	5.20368e-163	-1.20949e-164	-3.3776e-163	4.48785e-163	7.80544e-163	4.19808e-163	1.24442e-162	4.62286e-163	4.25232e-163	1.76339e-163	-2.17341e-163	-6.76299e-163	7.15224e-163	-1.26149e-162	1.01848e-162	4.286e-164	4.80376e-163	1.50351e-163	0
-3.59921e-165	-2.4299e-163	-2.9176e-163	4.79247e-164	1.73422e-163	-4.32099e-163	-3.29243e-163	1.08587e-163	1.96501e-163	-3.47498e-163	4.94133e-163	-3.91857e-164	5.20368e-163	-1.20949e-164	-3.3776e-163	4.48785e-163	7.80544e-163	4.19808e-163	1.24442e-162	4.62286e-163	4.25232e-163	1.76339e-163	-2.17341e-163	-6.76299e-163	7.15224e-163	-1.26149e-162	1.01848e-162	4.286e-164	4.80376e-163	1.50351e-163	0
-3.59921e-165	-2.4299e-163	-2.9176e-163	4.79247e-164	1.73422e-163	-4.32099e-163	-3.29243e-163	1.08587e-163	1.96501e-163	-3.47498e-163	4.94133e-163	-3.91857e-164	5.20368e-163	-1.20949e-164	-3.3776e-163	4.48785e-163	7.80544e-163	4.19808e-163	1.24442e-162	4.62286e-163	4.25232e-163	1.76339e-163	-2.17341e-163	-6.76299e-163	7.15224e-163	-1.26149e-162	1.01848e-162	4.286e-164	4.80376e-163	1.50351e-163	0
-3.59921e-165	-2.4299e-163	-2.9176e-163	4.79247e-164	1.73422e-163	-4.32099e-163	-3.29243e-163	1.08587e-163	1.96501e-163	-3.47498e-163	4.94133e-163	-3.91857e-164	5.20368e-163	-1.20949e-164	-3.3776e-163	4.48785e-163	7.80544e-163	4.19808e-163	1.24442e-162	4.62286e-163	4.25232e-163	1.76339e-163	-2.17341e-163	-6.76299e-163	7.15224e-163	-1.26149e-162	1.01848e-162	4.286e-164	4.80376e-163	1.50351e-163	0
-3.59921e-165	-2.4299e-163	-2.9176e-163	4.79247e-164	1.73422e-163	-4.32099e-163	-3.29243e-163	1.08587e-163	1.96501e-163	-3.47498e-163	4.94133e-163	-3.91857e-164	5.20368e-163	-1.20949e-164	-3.3776e-163	4.48785e-163	7.80544e-163	4.19808e-163	1.24442e-162	4.62286e-163	4.25232e-163	1.76339e-163	-2.17341e-163	-6.76299e-163	7.15224e-163	-1.26149e-162	1.01848e-162	4.286e-164	4.80376e-163	1.50351e-163	0
-3.59921e-165	-2.4299e-163	-2.9176e-163	4.79247e-164	1.73422e-163	-4.32099e-163	-3.29243e-163	1.08587e-163	1.96501e-163	-3.47498e-163	4.94133e-163	-3.91857e-164	5.20368e-163	-1.20949e-164	-3.3776e-163	4.48785e-163	7.80544e-163	4.19808e-163	1.24442e-162	4.62286e-163	4.25232e-163	1.76339e-163	-2.17341e-163	-6.76299e-163	7.15224e-163	-1.26149e-162	1.01848e-162	4.286e-164	4.80376e-163	1.50351e-163	0
-3.59921e-165	-2.4299e-163	-2.9176e-163	4.79247e-164	1.73422e-163	-4.32099e-163	-3.29243e-163	1.08587e-163	1.96501e-163	-3.47498e-163	4.94133e-163	-3.91857e-164	5.20368e-163	-1.20949e-164	-3.3776e-163	4.48785e-163	7.80544e-163	4.19808e-163	1.24442e-162	4.62286e-163	4.25232e-163	1.76339e-163	-2.17341e-163	-6.76299e-163	7.15224e-163	-1.26149e-162	1.01848e-162	4.286e-164	4.80376e-163	1.50351e-163	0
-3.59921e-165	-2.4299e-163	-2.9176e-163	4.79247e-164	1.73422e-163	-4.32099e-163	-3.29243e-163	1.08587e-163	1.96501e-163	-3.47498e-163	4.94133e-163	-3.91857e-164	5.20368e-163	-1.20949e-164	-3.3776e-163	4.48785e-163	7.80544e-163	4.19808e-163	1.24442e-162	4.62286e-163	4.25232e-163	1.76339e-163	-2.17341e-163	-6.76299e-163	7.15224e-163	-1.26149e-162	1.01848e-162	4.286e-164	4.80376e-163	1.50351e-163	0
-3.59921e-165	-2.4299e-163	-2.9176e-163	4.79247e-164	1.73422e-163	-4.32099e-163	-3.29243e-163	1.08587e-163	1.96501e-163	-3.47498e-163	4.94133e-163	-3.91857e-164	5.20368e-163	-1.20949e-164	-3.3776e-163	4.48785e-163	7.80544e-163	4.19808e-163	1.24442e-162	4.62286e-163	4.25232e-163	1.76339e-163	-2.17341e-163	-6.76299e-163	7.15224e-163	-1.26149e-162	1.01848e-162	4.286e-164	4.80376e-163	1.50351e-163	0
-3.59921e-165	-2.4299e-163	-2.9176e-163	4.79247e-164	1.73422e-163	-4.32099e-163	-3.29243e-163	1.08587e-163	1.96501e-163	-3.47498e-163	4.94133e-163	-3.91857e-164	5.20368e-163	-1.20949e-164	-3.3776e-163	4.48785e-163	7.80544e-163	4.19808e-163	1.24442e-162	4.62286e-163	4.25232e-163	1.76339e-163	-2.17341e-163	-6.76299e-163	7.15224e-163	-1.26149e-162	1.01848e-162	4.286e-164	4.80376e-163	1.50351e-163	0
-3.59921e-165	-2.4299e-163	-2.9176e-163	4.79247e-164	1.73422e-163	-4.32099e-163	-3.29243e-163	1.08587e-163	1.96501e-163	-3.47498e-163	4.94133e-163	-3.91857e-164	5.20368e-163	-1.20949e-164	-3.3776e-163	4.48785e-163	7.80544e-163	4.19808e-163	1.24442e-162	4.62286e-163	4.25232e-163	1.76339e-163	-2.17341e-163	-6.76299e-163	7.15224e-163	-1.26149e-162	1.01848e-162	4.286e-164	4.80376e-163	1.50351e-163	0
-3.59921e-165	-2.4299e-163	-2.9176e-163	4.79247e-164	1.73422e-163	-4.32099e-163	-3.29243e-163	1.08587e-163	1.96501e-163	-3.47498e-163	4.94133e-163	-3.91857e-164	5.20368e-163	-1.20949e-164	-3.3776e-163	4.48785e-163	7.80544e-163	4.19808e-163	1.24442e-162	4.62286e-163	4.25232e-163	1.76339e-163	-2.17341e-163	-6.76299e-163	7.15224e-163	-1.26149e-162	1.01848e-162	4.286e-164	4.80376e-163	1.50351e-163	0
-3.59921e-165	-2.4299e-163	-2.9176e-163	4.79247e-164	1.73422e-163	-4.32099e-163	-3.29243e-163	1.08587e-163	1.96501e-163	-3.47498e-163	4.94133e-163	-3.91857e-164	5.20368e-163	-1.20949e-164	-3.3776e-163	4.48785e-163	7.80544e-163	4.19808e-163	1.24442e-162	4.62286e-163	4.25232e-163	1.76339e-163	-2.17341e-163	-6.76299e-163	7.15224e-163	-1.26149e-162	1.01848e-162	4.286e-164	4.80376e-163	1.50351e-163	0
-3.59921e-165	-2.4299e-163	-2.9176e-163	4.79247e-164	1.73422e-163	-4.32099e-163	-3.29243e-163	1.08587e-163	1.96501e-163	-3.47498e-163	4.94133e-163	-3.91857e-164	5.20368e-163	-1.20949e-164	-3.3776e-163	4.48785e-163	7.80544e-163	4.19808e-163	1.24442e-162	4.62286e-163	4.25232e-163	1.76339e-163	-2.17341e-163	-6.76299e-163	7.15224e-163	-1.26149e-162	1.01848e-162	4.286e-164	4.80376e-163	1.50351e-163	0
-3.59921e-165	-2.4299e-163	-2.9176e-163	4.79247e-164	1.73422e-163	-4.32099e-163	-3.29243e-163	1.08587e-163	1.96501e-163	-3.47498e-163	4.94133e-163	-3.91857e-164	5.20368e-163	-1.20949e-164	-3.3776e-163	4.48785e-163	7.80544e-163	4.19808e-163	1.24442e-162	4.62286e-163	4.25232e-163	1.76339e-163	-2.17341e-163	-6.76299e-163	7.15224e-163	-1.26149e-162	1.01848e-162	4.286e-164	4.80376e-163	1.50351e-163	0
-3.59921e-165	-2.4299e-163	-2.9176e-163	4.79247e-164	1.73422e-163	-4.32099e-163	-3.29243e-163	1.08587e-163	1.96501e-163	-3.47498e-163	4.94133e-163	-3.91857e-164	5.20368e-163	-1.20949e-164	-3.3776e-163	4.48785e-163	7.80544e-163	4.19808e-163	1.24442e-162	4.62286e-163	4.25232e-163	1.76339e-163	-2.17341e-163	-6.76299e-163	7.15224e-163	-1.26149e-162	1.01848e-162	4.286e-164	4.80376e-163	1.50351e-163	0
-3.59921e-165	-2.4299e-163	-2.9176e-163	4.79247e-164	1.73422e-163	-4.32099e-163	-3.29243e-163	1.08587e-163	1.96501e-163	-3.47498e-163	4.94133e-163	-3.91857e-164	5.20368e-163	-1.20949e-164	-3.3776e-163	4.48785e-163	7.80544e-163	4.19808e-163	1.24442e-162	4.62286e-163	4.25232e-163	1.76339e-163	-2.17341e-163	-6.76299e-163	7.15224e-163	-1.26149e-162	1.01848e-162	4.286e-164	4.80376e-163	1.50351e-163	0
-3.59921e-165	-2.4299e-163	-2.9176e-163	4.79247e-164	1.73422e-163	-4.32099e-163	-3.29243e-163	1.08587e-163	1.96501e-163	-3.47498e-163	4.94133e-163	-3.91857e-164	5.20368e-163	-1.20949e-164	-3.3776e-163	4.48785e-163	7.80544e-163	4.19808e-163	1.24442e-162	4.62286e-163	4.25232e-163	1.76339e-163	-2.17341e-163	-6.76299e-163	7.15224e-163	-1.26149e-162	1.01848e-162	4.286e-164	4.80376e-163	1.50351e-163	0
-3.59921e-165	-2.4299e-163	-2.9176e-163	4.79247e-164	1.73422e-163	-4.32099e-163	-3.29243e-163	1.08587e-163	1.96501e-163	-3.47498e-163	4.94133e-163	-3.91857e-164	5.20368e-163	-1.20949e-164	-3.3776e-163	4.48785e-163	7.80544e-163	4.19808e-163	1.24442e-162	4.62286e-163	4.25232e-163	1.76339e-163	-2.17341e-163	-6.76299e-163	7.15224e-163	-1.26149e-162	1.01848e-162	4.286e-164	4.80376e-163	1.50351e-163	0
-3.59921e-165	-2.4299e-163	-2.9176e-163	4.79247e-164	1.73422e-163	-4.32099e-163	-3.29243e-163	1.08587e-163	1.96501e-163	-3.47498e-163	4.94133e-163	-3.91857e-164	5.20368e-163	-1.20949e-164	-3.3776e-163	4.48785e-163	7.80544e-163	4.19808e-163	1.24442e-162	4.62286e-163	4.25232e-163	1.76339e-163	-2.17341e-163	-6.76299e-163	7.15224e-163	-1.26149e-162	1.01848e-162	4.286e-164	4.80376e-163	1.50351e-163	0
-3.59921e-165	-2.4299e-163	-2.9176e-163	4.79247e-164	1.73422e-163	-4.32099e-163	-3.29243e-163	1.08587e-163	1.96501e-163	-3.47498e-163	4.94133e-163	-3.91857e-164	5.20368e-163	-1.20949e-164	-3.3776e-163	4.48785e-163	7.80544e-163	4.19808e-163	1.24442e-162	4.62286e-163	4.25232e-163	1.76339e-163	-2.17341e-163	-6.76299e-163	7.15224e-163	-1.26149e-162	1.01848e-162	4.286e-164	4.80376e-163	1.50351e-163	0
-3.59921e-165	-2.4299e-163	-2.9176e-163	4.79247e-164	1.73422e-163	-4.32099e-163	-3.29243e-163	1.08587e-163	1.96501e-163	-3.47498e-163	4.94133e-163	-3.91857e-164	5.20368e-163	-1.20949e-164	-3.3776e-163	4.48785e-163	7.80544e-163	4.19808e-163	1.24442e-162	4.62286e-163	4.25232e-163	1.76339e-163	-2.17341e-163	-6.76299e-163	7.15224e-163	-1.26149e-162	1.01848e-162	4.286e-164	4.80376e-163	1.50351e-163	0
-3.59921e-165	-2.4299e-163	-2.9176e-163	4.79247e-164	1.73422e-163	-4.32099e-163	-3.29243e-163	1.08587e-163	1.96501e-163	-3.47498e-163	4.94133e-163	-3.91857e-164	5.20368e-163	-1.20949e-164	-3.3776e-163	4.48785e-163	7.80544e-163	4.19808e-163	1.24442e-162	4.62286e-163	4.25232e-163	1.76339e-163	-2.17341e-163	-6.76299e-163	7.15224e-163	-1.26149e-162	1.01848e-162	4.286e-164	4.80376e-163	1.50351e-163	0
-3.59921e-165	-2.4299e-163	-2.9176e-163	4.79247e-164	1.73422e-163	-4.32099e-163	-3.29243e-163	1.08587e-163	1.96501e-163	-3.47498e-163	4.94133e-163	-3.91857e-164	5.20368e-163	-1.20949e-164	-3.3776e-163	4.48785e-163	7.80544e-163	4.19808e-163	1.24442e-162	4.62286e-163	4.25232e-163	1.76339e-163	-2.17341e-163	-6.76299e-163	7.15224e-163	-1.26149e-162	1.01848e-162	4.286e-164	4.80376e-163	1.50351e-163	0
-3.59921e-165	-2.4299e-163	-2.9176e-163	4.79247e-164	1.73422e-163	-4.32099e-163	-3.29243e-163	1.08587e-163	1.96501e-163	-3.47498e-163	4.94133e-163	-3.91857e-164	5.20368e-163	-1.20949e-164	-3.3776e-163	4.48785e-163	7.80544e-163	4.19808e-163	1.24442e-162	4.62286e-163	4.25232e-163	1.76339e-163	-2.17341e-163	-6.76299e-163	7.15224e-163	-1.26149e-162	1.01848e-162	4.286e-164	4.80376e-163	1.50351e-163	0
-3.59921e-165	-2.4299e-163	-2.9176e-163	4.79247e-164	1.73422e-163	-4.32099e-163	-3.29243e-163	1.08587e-163	1.96501e-163	-3.47498e-163	4.94133e-163	-3.91857e-164	5.20368e-163	-1.20949e-164	-3.3776e-163	4.48785e-163	7.80544e-163	4.19808e-163	1.24442e-162	4.62286e-163	4.25232e-163	1.76339e-163	-2.17341e-163	-6.76299e-163	7.15224e-163	-1.26149e-162	1.01848e-162	4.286e-164	4.80376e-163	1.50351e-163	0
-3.59921e-165	-2.4299e-163	-2.9176e-163	4.79247e-164	1.73422e-163	-4.32099e-163	-3.29243e-163	1.08587e-163	1.96501e-163	-3.47498e-163	4.94133e-163	-3.91857e-164	5.20368e-163	-1.20949e-164	-3.3776e-163	4.48785e-163	7.80544e-163	4.19808e-163	1.24442e-162	4.62286e-163	4.25232e-163	1.76339e-163	-2.17341e-163	-6.76299e-163	7.15224e-163	-1.26149e-162	1.01848e-162	4.286e-164	4.80376e-163	1.50351e-163	0
-3.59921e-165	-2.4299e-163	-2.9176e-163	4.79247e-164	1.73422e-163	-4.32099e-163	-3.29243e-163	1.08587e-163	1.96501e-163	-3.47498e-163	4.94133e-163	-3.91857e-164	5.20368e-163	-1.20949e-164	-3.3776e-163	4.48785e-163	7.80544e-163	4.19808e-163	1.24442e-162	4.62286e-163	4.25232e-163	1.76339e-163	-2.17341e-163	-6.76299e-163	7.15224e-163	-1.26149e-162	1.01848e-162	4.286e-164	4.80376e-163	1.50351e-163	0
-3.59921e-165	-2.4299e-163	-2.9176e-163	4.79247e-164	1.73422e-163	-4.32099e-163	-3.29243e-163	1.08587e-163	1.96501e-163	-3.47498e-163	4.94133e-163	-3.91857e-164	5.20368e-163	-1.20949e-164	-3.3776e-163	4.48785e-163	7.80544e-163	4.19808e-163	1.24442e-162	4.62286e-163	4.25232e-163	1.76339e-163	-2.17341e-163	-6.76299e-163	7.15224e-163	-1.26149e-162	1.01848e-162	4.286e-164	4.80376e-163	1.50351e-163	0
-3.59921e-165	-2.4299e-163	-2.9176e-163	4.79247e-164	1.73422e-163	-4.32099e-163	-3.29243e-163	1.08587e-163	1.96501e-163	-3.47498e-163	4.94133e-163	-3.91857e-164	5.20368e-163	-1.20949e-164	-3.3776e-163	4.48785e-163	7.80544e-163	4.19808e-163	1.24442e-162	4.62286e-163	4.25232e-163	1.76339e-163	-2.17341e-163	-6.76299e-163	7.15224e-163	-1.26149e-162	1.01848e-162	4.286e-164	4.80376e-163	1.50351e-163	0
-3.59921e-165	-2.4299e-163	-2.9176e-163	4.79247e-164	1.73422e-163	-4.32099e-163	-3.29243e-163	1.08587e-163	1.96501e-163	-3.47498e-163	4.94133e-163	-3.91857e-164	5.20368e-163	-1.20949e-164	-3.3776e-163	4.48785e-163	7.80544e-163	4.19808e-163	1.24442e-162	4.62286e-163	4.25232e-163	1.76339e-163	-2.17341e-163	-6.76299e-163	7.15224e-163	-1.26149e-162	1.01848e-162	4.286e-164	4.80376e-163	1.50351e-163	0
-3.59921e-165	-2.4299e-163	-2.9176e-163	4.79247e-164	1.73422e-163	-4.32099e-163	-3.29243e-163	1.08587e-163	1.96501e-163	-3.47498e-163	4.94133e-163	-3.91857e-164	5.20368e-163	-1.20949e-164	-3.3776e-163	4.48785e-163	7.80544e-163	4.19808e-163	1.24442e-162	4.62286e-163	4.25232e-163	1.76339e-163	-2.17341e-163	-6.76299e-163	7.15224e-163	-1.26149e-162	1.01848e-162	4.286e-164	4.80376e-163	1.50351e-163	0
-3.59921e-165	-2.4299e-163	-2.9176e-163	4.79247e-164	1.73422e-163	-4.32099e-163	-3.29243e-163	1.08587e-163	1.96501e-163	-3.47498e-163	4.94133e-163	-3.91857e-164	5.20368e-163	-1.20949e-164	-3.3776e-163	4.48785e-163	7.80544e-163	4.19808e-163	1.24442e-162	4.62286e-163	4.25232e-163	1.76339e-163	-2.17341e-163	-6.76299e-163	7.15224e-163	-1.26149e-162	1.01848e-162	4.286e-164	4.80376e-163	1.50351e-163	0
-3.59921e-165	-2.4299e-163	-2.9176e-163	4.79247e-164	1.73422e-163	-4.32099e-163	-3.29243e-163	1.08587e-163	1.96501e-163	-3.47498e-163	4.94133e-163	-3.91857e-164	5.20368e-163	-1.20949e-164	-3.3776e-163	4.48785e-163	7.80544e-163	4.19808e-163	1.24442e-162	4.62286e-163	4.25232e-163	1.76339e-163	-2.17341e-163	-6.76299e-163	7.15224e-163	-1.26149e-162	1.01848e-162	4.286e-164	4.80376e-163	1.50351e-163	0
-3.59921e-165	-2.4299e-163	-2.9176e-163	4.79247e-164	1.73422e-163	-4.32099e-163	-3.29243e-163	1.08587e-163	1.96501e-163	-3.47498e-163	4.94133e-163	-3.91857e-164	5.20368e-163	-1.20949e-164	-3.3776e-163	4.48785e-163	7.80544e-163	4.19808e-163	1.24442e-162	4.62286e-163	4.25232e-163	1.76339e-163	-2.17341e-163	-6.76299e-163	7.15224e-163	-1.26149e-162	1.01848e-162	4.286e-164	4.80376e-163	1.50351e-163	0
-3.59921e-165	-2.4299e-163	-2.9176e-163	4.79247e-164	1.73422e-163	-4.32099e-163	-3.29243e-163	1.08587e-163	1.96501e-163	-3.47498e-163	4.94133e-163	-3.91857e-164	5.20368e-163	-1.20949e-164	-3.3776e-163	4.48785e-163	7.80544e-163	4.19808e-163	1.24442e-162	4.62286e-163	4.25232e-163	1.76339e-163	-2.17341e-163	-6.76299e-163	7.15224e-163	-1.26149e-162	1.01848e-162	4.286e-164	4.80376e-163	1.50351e-163	0
-3.59921e-165	-2.4299e-163	-2.9176e-163	4.79247e-164	1.73422e-163	-4.32099e-163	-3.29243e-163	1.08587e-163	1.96501e-163	-3.47498e-163	4.94133e-163	-3.91857e-164	5.20368e-163	-1.20949e-164	-3.3776e-163	4.48785e-163	7.80544e-163	4.19808e-163	1.24442e-162	4.62286e-163	4.25232e-163	1.76339e-163	-2.17341e-163	-6.76299e-163	7.15224e-163	-1.26149e-162	1.01848e-162	4.286e-164	4.80376e-163	1.50351e-163	0
-3.59921e-165	-2.4299e-163	-2.9176e-163	4.79247e-164	1.73422e-163	-4.32099e-163	-3.29243e-163	1.08587e-163	1.96501e-163	-3.47498e-163	4.94133e-163	-3.91857e-164	5.20368e-163	-1.20949e-164	-3.3776e-163	4.48785e-163	7.80544e-163	4.19808e-163	1.24442e-162	4.62286e-163	4.25232e-163	1.76339e-163	-2.17341e-163	-6.76299e-163	7.15224e-163	-1.26149e-162	1.01848e-162	4.286e-164	4.80376e-163	1.50351e-163	0
-3.59921e-165	-2.4299e-163	-2.9176e-163	4.79247e-164	1.73422e-163	-4.32099e-163	-3.29243e-163	1.08587e-163	1.96501e-163	-3.47498e-163	4.94133e-163	-3.91857e-164	5.20368e-163	-1.20949e-164	-3.3776e-163	4.48785e-163	7.80544e-163	4.19808e-163	1.24442e-162	4.62286e-163	4.25232e-163	1.76339e-163	-2.17341e-163	-6.76299e-163	7.15224e-163	-1.26149e-162	1.01848e-162	4.286e-164	4.80376e-163	1.50351e-163	0
-3.59921e-165	-2.4299e-163	-2.9176e-163	4.79247e-164	1.73422e-163	-4.32099e-163	-3.29243e-163	1.08587e-163	1.96501e-163	-3.47498e-163	4.94133e-163	-3.91857e-164	5.20368e-163	-1.20949e-164	-3.3776e-163	4.48785e-163	7.80544e-163	4.19808e-163	1.24442e-162	4.62286e-163	4.25232e-163	1.76339e-163	-2.17341e-163	-6.76299e-163	7.15224e-163	-1.26149e-162	1.01848e-162	4.286e-164	4.80376e-163	1.50351e-163	0
-3.59921e-165	-2.4299e-163	-2.9176e-163	4.79247e-164	1.73422e-163	-4.32099e-163	-3.29243e-163	1.08587e-163	1.96501e-163	-3.47498e-163	4.94133e-163	-3.91857e-164	5.20368e-163	-1.20949e-164	-3.3776e-163	4.48785e-163	7.80544e-163	4.19808e-163	1.24442e-162	4.62286e-163	4.25232e-163	1.76339e-163	-2.17341e-163	-6.76299e-163	7.15224e-163	-1.26149e-162	1.01848e-162	4.286e-164	4.80376e-163	1.50351e-163	0
-3.59921e-165	-2.4299e-163	-2.9176e-163	4.79247e-164	1.73422e-163	-4.32099e-163	-3.29243e-163	1.08587e-163	1.96501e-163	-3.47498e-163	4.94133e-163	-3.91857e-164	5.20368e-163	-1.20949e-164	-3.3776e-163	4.48785e-163	7.80544e-163	4.19808e-163	1.24442e-162	4.62286e-163	4.25232e-163	1.76339e-163	-2.17341e-163	-6.76299e-163	7.15224e-163	-1.26149e-162	1.01848e-162	4.286e-164	4.80376e-163	1.50351e-163	0
-3.59921e-165	-2.4299e-163	-2.9176e-163	4.79247e-164	1.73422e-163	-4.32099e-163	-3.29243e-163	1.08587e-163	1.96501e-163	-3.47498e-163	4.94133e-163	-3.91857e-164	5.20368e-163	-1.20949e-164	-3.3776e-163	4.48785e-163	7.80544e-163	4.19808e-163	1.24442e-162	4.62286e-163	4.25232e-163	1.76339e-163	-2.17341e-163	-6.76299e-163	7.15224e-163	-1.26149e-162	1.01848e-162	4.286e-164	4.80376e-163	1.50351e-163	0
-3.59921e-165	-2.4299e-163	-2.9176e-163	4.79247e-164	1.73422e-163	-4.32099e-163	-3.29243e-163	1.08587e-163	1.96501e-163	-3.47498e-163	4.94133e-163	-3.91857e-164	5.20368e-163	-1.20949e-164	-3.3776e-163	4.48785e-163	7.80544e-163	4.19808e-163	1.24442e-162	4.62286e-163	4.25232e-163	1.76339e-163	-2.17341e-163	-6.76299e-163	7.15224e-163	-1.26149e-162	1.01848e-162	4.286e-164	4.80376e-163	1.50351e-163	0
-3.59921e-165	-2.4299e-163	-2.9176e-163	4.79247e-164	1.73422e-163	-4.32099e-163	-3.29243e-163	1.08587e-163	1.96501e-163	-3.47498e-163	4.94133e-163	-3.91857e-164	5.20368e-163	-1.20949e-164	-3.3776e-163	4.48785e-163	7.80544e-163	4.19808e-163	1.24442e-162	4.62286e-163	4.25232e-163	1.76339e-163	-2.17341e-163	-6.76299e-163	7.15224e-163	-1.26149e-162	1.01848e-162	4.286e-164	4.80376e-163	1.50351e-163	0
-3.59921e-165	-2.4299e-163	-2.9176e-163	4.79247e-164	1.73422e-163	-4.32099e-163	-3.29243e-163	1.08587e-163	1.96501e-163	-3.47498e-163	4.94133e-163	-3.91857e-164	5.20368e-163	-1.20949e-164	-3.3776e-163	4.48785e-163	7.80544e-163	4.19808e-163	1.24442e-162	4.62286e-163	4.25232e-163	1.76339e-163	-2.17341e-163	-6.76299e-163	7.15224e-163	-1.26149e-162	1.01848e-162	4.286e-164	4.80376e-163	1.50351e-163	0
-3.59921e-165	-2.4299e-163	-2.9176e-163	4.79247e-164	1.73422e-163	-4.32099e-163	-3.29243e-163	1.08587e-163	1.96501e-163	-3.47498e-163	4.94133e-163	-3.91857e-164	5.20368e-163	-1.20949e-164	-3.3776e-163	4.48785e-163	7.80544e-163	4.19808e-163	1.24442e-162	4.62286e-163	4.25232e-163	1.76339e-163	-2.17341e-163	-6.76299e-163	7.15224e-163	-1.26149e-162	1.01848e-162	4.286e-164	4.80376e-163	1.50351e-163	0
-3.59921e-165	-2.4299e-163	-2.9176e-163	4.79247e-164	1.73422e-163	-4.32099e-163	-3.29243e-163	1.08587e-163	1.96501e-163	-3.47498e-163	4.94133e-163	-3.91857e-164	5.20368e-163	-1.20949e-164	-3.3776e-163	4.48785e-163	7.80544e-163	4.19808e-163	1.24442e-162	4.62286e-163	4.25232e-163	1.76339e-163	-2.17341e-163	-6.76299e-163	7.15224e-163	-1.26149e-162	1.01848e-162	4.286e-164	4.80376e-163	1.50351e-163	0
-3.59921e-165	-2.4299e-163	-2.9176e-163	4.79247e-164	1.73422e-163	-4.32099e-163	-3.29243e-163	1.08587e-163	1.96501e-163	-3.47498e-163	4.94133e-163	-3.91857e-164	5.20368e-163	-1.20949e-164	-3.3776e-163	4.48785e-163	7.80544e-163	4.19808e-163	1.24442e-162	4.62286e-163	4.25232e-163	1.76339e-163	-2.17341e-163	-6.76299e-163	7.15224e-163	-1.26149e-162	1.01848e-162	4.286e-164	4.80376e-163	1.50351e-163	0
-3.59921e-165	-2.4299e-163	-2.9176e-163	4.79247e-164	1.73422e-163	-4.32099e-163	-3.29243e-163	1.08587e-163	1.96501e-163	-3.47498e-163	4.94133e-163	-3.91857e-164	5.20368e-163	-1.20949e-164	-3.3776e-163	4.48785e-163	7.80544e-163	4.19808e-163	1.24442e-162	4.62286e-163	4.25232e-163	1.76339e-163	-2.17341e-163	-6.76299e-163	7.15224e-163	-1.26149e-162	1.01848e-162	4.286e-164	4.80376e-163	1.50351e-163	0
-3.59921e-165	-2.4299e-163	-2.9176e-163	4.79247e-164	1.73422e-163	-4.32099e-163	-3.29243e-163	1.08587e-163	1.96501e-163	-3.47498e-163	4.94133e-163	-3.91857e-164	5.20368e-163	-1.20949e-164	-3.3776e-163	4.48785e-163	7.80544e-163	4.19808e-163	1.24442e-162	4.62286e-163	4.25232e-163	1.76339e-163	-2.17341e-163	-6.76299e-163	7.15224e-163	-1.26149e-162	1.01848e-162	4.286e-164	4.80376e-163	1.50351e-163	0
-3.59921e-165	-2.4299e-163	-2.9176e-163	4.79247e-164	1.73422e-163	-4.32099e-163	-3.29243e-163	1.08587e-163	1.96501e-163	-3.47498e-163	4.94133e-163	-3.91857e-164	5.20368e-163	-1.20949e-164	-3.3776e-163	4.48785e-163	7.80544e-163	4.19808e-163	1.24442e-162	4.62286e-163	4.25232e-163	1.76339e-163	-2.17341e-163	-6.76299e-163	7.15224e-163	-1.26149e-162	1.01848e-162	4.286e-164	4.80376e-163	1.50351e-163	0
-3.59921e-165	-2.4299e-163	-2.9176e-163	4.79247e-164	1.73422e-163	-4.32099e-163	-3.29243e-163	1.08587e-163	1.96501e-163	-3.47498e-163	4.94133e-163	-3.91857e-164	5.20368e-163	-1.20949e-164	-3.3776e-163	4.48785e-163	7.80544e-163	4.19808e-163	1.24442e-162	4.62286e-163	4.25232e-163	1.76339e-163	-2.17341e-163	-6.76299e-163	7.15224e-163	-1.26149e-162	1.01848e-162	4.286e-164	4.80376e-163	1.50351e-163	0
-3.59921e-165	-2.4299e-163	-2.9176e-163	4.79247e-164	1.73422e-163	-4.32099e-163	-3.29243e-163	1.08587e-163	1.96501e-163	-3.47498e-163	4.94133e-163	-3.91857e-164	5.20368e-163	-1.20949e-164	-3.3776e-163	4.48785e-163	7.80544e-163	4.19808e-163	1.24442e-162	4.62286e-163	4.25232e-163	1.76339e-163	-2.17341e-163	-6.76299e-163	7.15224e-163	-1.26149e-162	1.01848e-162	4.286e-164	4.80376e-163	1.50351e-163	0
-3.59921e-165	-2.4299e-163	-2.9176e-163	4.79247e-164	1.73422e-163	-4.32099e-163	-3.29243e-163	1.08587e-163	1.96501e-163	-3.47498e-163	4.94133e-163	-3.91857e-164	5.20368e-163	-1.20949e-164	-3.3776e-163	4.48785e-163	7.80544e-163	4.19808e-163	1.24442e-162	4.62286e-163	4.25232e-163	1.76339e-163	-2.17341e-163	-6.76299e-163	7.15224e-163	-1.26149e-162	1.01848e-162	4.286e-164	4.80376e-163	1.50351e-163	0
-3.59921e-165	-2.4299e-163	-2.9176e-163	4.79247e-164	1.73422e-163	-4.32099e-163	-3.29243e-163	1.08587e-163	1.96501e-163	-3.47498e-163	4.94133e-163	-3.91857e-164	5.20368e-163	-1.20949e-164	-3.3776e-163	4.48785e-163	7.80544e-163	4.19808e-163	1.24442e-162	4.62286e-163	4.25232e-163	1.76339e-163	-2.17341e-163	-6.76299e-163	7.15224e-163	-1.26149e-162	1.01848e-162	4.286e-164	4.80376e-163	1.50351e-163	0
-3.59921e-165	-2.4299e-163	-2.9176e-163	4.79247e-164	1.73422e-163	-4.32099e-163	-3.29243e-163	1.08587e-163	1.96501e-163	-3.47498e-163	4.94133e-163	-3.91857e-164	5.20368e-163	-1.20949e-164	-3.3776e-163	4.48785e-163	7.80544e-163	4.19808e-163	1.24442e-162	4.62286e-163	4.25232e-163	1.76339e-163	-2.17341e-163	-6.76299e-163	7.15224e-163	-1.26149e-162	1.01848e-162	4.286e-164	4.80376e-163	1.50351e-163	0
-3.59921e-165	-2.4299e-163	-2.9176e-163	4.79247e-164	1.73422e-163	-4.32099e-163	-3.29243e-163	1.08587e-163	1.96501e-163	-3.47498e-163	4.94133e-163	-3.91857e-164	5.20368e-163	-1.20949e-164	-3.3776e-163	4.48785e-163	7.80544e-163	4.19808e-163	1.24442e-162	4.62286e-163	4.25232e-163	1.76339e-163	-2.17341e-163	-6.76299e-163	7.15224e-163	-1.26149e-162	1.01848e-162	4.286e-164	4.80376e-163	1.50351e-163	0
-3.59921e-165	-2.4299e-163	-2.9176e-163	4.79247e-164	1.73422e-163	-4.32099e-163	-3.29243e-163	1.08587e-163	1.96501e-163	-3.47498e-163	4.94133e-163	-3.91857e-164	5.20368e-163	-1.20949e-164	-3.3776e-163	4.48785e-163	7.80544e-163	4.19808e-163	1.24442e-162	4.62286e-163	4.25232e-163	1.76339e-163	-2.17341e-163	-6.76299e-163	7.15224e-163	-1.26149e-162	1.01848e-162	4.286e-164	4.80376e-163	1.50351e-163	0
-3.59921e-165	-2.4299e-163	-2.9176e-163	4.79247e-164	1.73422e-163	-4.32099e-163	-3.29243e-163	1.08587e-163	1.96501e-163	-3.47498e-163	4.94133e-163	-3.91857e-164	5.20368e-163	-1.20949e-164	-3.3776e-163	4.48785e-163	7.80544e-163	4.19808e-163	1.24442e-162	4.62286e-163	4.25232e-163	1.76339e-163	-2.17341e-163	-6.76299e-163	7.15224e-163	-1.26149e-162	1.01848e-162	4.286e-164	4.80376e-163	1.50351e-163	0
-3.59921e-165	-2.4299e-163	-2.9176e-163	4.79247e-164	1.73422e-163	-4.32099e-163	-3.29243e-163	1.08587e-163	1.96501e-163	-3.47498e-163	4.94133e-163	-3.91857e-164	5.20368e-163	-1.20949e-164	-3.3776e-163	4.48785e-163	7.80544e-163	4.19808e-163	1.24442e-162	4.62286e-163	4.25232e-163	1.76339e-163	-2.17341e-163	-6.76299e-163	7.15224e-163	-1.26149e-162	1.01848e-162	4.286e-164	4.80376e-163	1.50351e-163	0
-3.59921e-165	-2.4299e-163	-2.9176e-163	4.79247e-164	1.73422e-163	-4.32099e-163	-3.29243e-163	1.08587e-163	1.96501e-163	-3.47498e-163	4.94133e-163	-3.91857e-164	5.20368e-163	-1.20949e-164	-3.3776e-163	4.48785e-163	7.80544e-163	4.19808e-163	1.24442e-162	4.62286e-163	4.25232e-163	1.76339e-163	-2.17341e-163	-6.76299e-163	7.15224e-163	-1.26149e-162	1.01848e-162	4.286e-164	4.80376e-163	1.50351e-163	0
-3.59921e-165	-2.4299e-163	-2.9176e-163	4.79247e-164	1.73422e-163	-4.32099e-163	-3.29243e-163	1.08587e-163	1.96501e-163	-3.47498e-163	4.94133e-163	-3.91857e-164	5.20368e-163	-1.20949e-164	-3.3776e-163	4.48785e-163	7.80544e-163	4.19808e-163	1.24442e-162	4.62286e-163	4.25232e-163	1.76339e-163	-2.17341e-163	-6.76299e-163	7.15224e-163	-1.26149e-162	1.01848e-162	4.286e-164	4.80376e-163	1.50351e-163	0
-3.59921e-165	-2.4299e-163	-2.9176e-163	4.79247e-164	1.73422e-163	-4.32099e-163	-3.29243e-163	1.08587e-163	1.96501e-163	-3.47498e-163	4.94133e-163	-3.91857e-164	5.20368e-163	-1.20949e-164	-3.3776e-163	4.48785e-163	7.80544e-163	4.19808e-163	1.24442e-162	4.62286e-163	4.25232e-163	1.76339e-163	-2.17341e-163	-6.76299e-163	7.15224e-163	-1.26149e-162	1.01848e-162	4.286e-164	4.80376e-163	1.50351e-163	0
-3.59921e-165	-2.4299e-163	-2.9176e-163	4.79247e-164	1.73422e-163	-4.32099e-163	-3.29243e-163	1.08587e-163	1.96501e-163	-3.47498e-163	4.94133e-163	-3.91857e-164	5.20368e-163	-1.20949e-164	-3.3776e-163	4.48785e-163	7.80544e-163	4.19808e-163	1.24442e-162	4.62286e-163	4.25232e-163	1.76339e-163	-2.17341e-163	-6.76299e-163	7.15224e-163	-1.26149e-162	1.01848e-162	4.286e-164	4.80376e-163	1.50351e-163	0
-3.59921e-165	-2.4299e-163	-2.9176e-163	4.79247e-164	1.73422e-163	-4.32099e-163	-3.29243e-163	1.08587e-163	1.96501e-163	-3.47498e-163	4.94133e-163	-3.91857e-164	5.20368e-163	-1.20949e-164	-3.3776e-163	4.48785e-163	7.80544e-163	4.19808e-163	1.24442e-162	4.62286e-163	4.25232e-163	1.76339e-163	-2.17341e-163	-6.76299e-163	7.15224e-163	-1.26149e-162	1.01848e-162	4.286e-164	4.80376e-163	1.50351e-163	0
-3.59921e-165	-2.4299e-163	-2.9176e-163	4.79247e-164	1.73422e-163	-4.32099e-163	-3.29243e-163	1.08587e-163	1.96501e-163	-3.47498e-163	4.94133e-163	-3.91857e-164	5.20368e-163	-1.20949e-164	-3.3776e-163	4.48785e-163	7.80544e-163	4.19808e-163	1.24442e-162	4.62286e-163	4.25232e-163	1.76339e-163	-2.17341e-163	-6.76299e-163	7.15224e-163	-1.26149e-162	1.01848e-162	4.286e-164	4.80376e-163	1.50351e-163	0
-3.59921e-165	-2.4299e-163	-2.9176e-163	4.79247e-164	1.73422e-163	-4.32099e-163	-3.29243e-163	1.08587e-163	1.96501e-163	-3.47498e-163	4.94133e-163	-3.91857e-164	5.20368e-163	-1.20949e-164	-3.3776e-163	4.48785e-163	7.80544e-163	4.19808e-163	1.24442e-162	4.62286e-163	4.25232e-163	1.76339e-163	-2.17341e-163	-6.76299e-163	7.15224e-163	-1.26149e-162	1.01848e-162	4.286e-164	4.80376e-163	1.50351e-163	0
-3.59921e-165	-2.4299e-163	-2.9176e-163	4.79247e-164	1.73422e-163	-4.32099e-163	-3.29243e-163	1.08587e-163	1.96501e-163	-3.47498e-163	4.94133e-163	-3.91857e-164	5.20368e-163	-1.20949e-164	-3.3776e-163	4.48785e-163	7.80544e-163	4.19808e-163	1.24442e-162	4.62286e-163	4.25232e-163	1.76339e-163	-2.17341e-163	-6.76299e-163	7.15224e-163	-1.26149e-162	1.01848e-162	4.286e-164	4.80376e-163	1.50351e-163	0
-3.59921e-165	-2.4299e-163	-2.9176e-163	4.79247e-164	1.73422e-163	-4.32099e-163	-3.29243e-163	1.08587e-163	1.96501e-163	-3.47498e-163	4.94133e-163	-3.91857e-164	5.20368e-163	-1.20949e-164	-3.3776e-163	4.48785e-163	7.80544e-163	4.19808e-163	1.24442e-162	4.62286e-163	4.25232e-163	1.76339e-163	-2.17341e-163	-6.76299e-163	7.15224e-163	-1.26149e-162	1.01848e-162	4.286e-164	4.80376e-163	1.50351e-163	0
-3.59921e-165	-2.4299e-163	-2.9176e-163	4.79247e-164	1.73422e-163	-4.32099e-163	-3.29243e-163	1.08587e-163	1.96501e-163	-3.47498e-163	4.94133e-163	-3.91857e-164	5.20368e-163	-1.20949e-164	-3.3776e-163	4.48785e-163	7.80544e-163	4.19808e-163	1.24442e-162	4.62286e-163	4.25232e-163	1.76339e-163	-2.17341e-163	-6.76299e-163	7.15224e-163	-1.26149e-162	1.01848e-162	4.286e-164	4.80376e-163	1.50351e-163	0
-3.59921e-165	-2.4299e-163	-2.9176e-163	4.79247e-164	1.73422e-163	-4.32099e-163	-3.29243e-163	1.08587e-163	1.96501e-163	-3.47498e-163	4.94133e-163	-3.91857e-164	5.20368e-163	-1.20949e-164	-3.3776e-163	4.48785e-163	7.80544e-163	4.19808e-163	1.24442e-162	4.62286e-163	4.25232e-163	1.76339e-163	-2.17341e-163	-6.76299e-163	7.15224e-163	-1.26149e-162	1.01848e-162	4.286e-164	4.80376e-163	1.50351e-163	0
-3.59921e-165	-2.4299e-163	-2.9176e-163	4.79247e-164	1.73422e-163	-4.32099e-163	-3.29243e-163	1.08587e-163	1.96501e-163	-3.47498e-163	4.94133e-163	-3.91857e-164	5.20368e-163	-1.20949e-164	-3.3776e-163	4.48785e-163	7.80544e-163	4.19808e-163	1.24442e-162	4.62286e-163	4.25232e-163	1.76339e-163	-2.17341e-163	-6.76299e-163	7.15224e-163	-1.26149e-162	1.01848e-162	4.286e-164	4.80376e-163	1.50351e-163	0
-3.59921e-165	-2.4299e-163	-2.9176e-163	4.79247e-164	1.73422e-163	-4.32099e-163	-3.29243e-163	1.08587e-163	1.96501e-163	-3.47498e-163	4.94133e-163	-3.91857e-164	5.20368e-163	-1.20949e-164	-3.3776e-163	4.48785e-163	7.80544e-163	4.19808e-163	1.24442e-162	4.62286e-163	4.25232e-163	1.76339e-163	-2.17341e-163	-6.76299e-163	7.15224e-163	-1.26149e-162	1.01848e-162	4.286e-164	4.80376e-163	1.50351e-163	0
-3.59921e-165	-2.4299e-163	-2.9176e-163	4.79247e-164	1.73422e-163	-4.32099e-163	-3.29243e-163	1.08587e-163	1.96501e-163	-3.47498e-163	4.94133e-163	-3.91857e-164	5.20368e-163	-1.20949e-164	-3.3776e-163	4.48785e-163	7.80544e-163	4.19808e-163	1.24442e-162	4.62286e-163	4.25232e-163	1.76339e-163	-2.17341e-163	-6.76299e-163	7.15224e-163	-1.26149e-162	1.01848e-162	4.286e-164	4.80376e-163	1.50351e-163	0
-3.59921e-165	-2.4299e-163	-2.9176e-163	4.79247e-164	1.73422e-163	-4.32099e-163	-3.29243e-163	1.08587e-163	1.96501e-163	-3.47498e-163	4.94133e-163	-3.91857e-164	5.20368e-163	-1.20949e-164	-3.3776e-163	4.48785e-163	7.80544e-163	4.19808e-163	1.24442e-162	4.62286e-163	4.25232e-163	1.76339e-163	-2.17341e-163	-6.76299e-163	7.15224e-163	-1.26149e-162	1.01848e-162	4.286e-164	4.80376e-163	1.50351e-163	0
-3.59921e-165	-2.4299e-163	-2.9176e-163	4.79247e-164	1.73422e-163	-4.32099e-163	-3.29243e-163	1.08587e-163	1.96501e-163	-3.47498e-163	4.94133e-163	-3.91857e-164	5.20368e-163	-1.20949e-164	-3.3776e-163	4.48785e-163	7.80544e-163	4.19808e-163	1.24442e-162	4.62286e-163	4.25232e-163	1.76339e-163	-2.17341e-163	-6.76299e-163	7.15224e-163	-1.26149e-162	1.01848e-162	4.286e-164	4.80376e-163	1.50351e-163	0
-3.59921e-165	-2.4299e-163	-2.9176e-163	4.79247e-164	1.73422e-163	-4.32099e-163	-3.29243e-163	1.08587e-163	1.96501e-163	-3.47498e-163	4.94133e-163	-3.91857e-164	5.20368e-163	-1.20949e-164	-3.3776e-163	4.48785e-163	7.80544e-163	4.19808e-163	1.24442e-162	4.62286e-163	4.25232e-163	1.76339e-163	-2.17341e-163	-6.76299e-163	7.15224e-163	-1.26149e-162	1.01848e-162	4.286e-164	4.80376e-163	1.50351e-163	0
-3.59921e-165	-2.4299e-163	-2.9176e-163	4.79247e-164	1.73422e-163	-4.32099e-163	-3.29243e-163	1.08587e-163	1.96501e-163	-3.47498e-163	4.94133e-163	-3.91857e-164	5.20368e-163	-1.20949e-164	-3.3776e-163	4.48785e-163	7.80544e-163	4.19808e-163	1.24442e-162	4.62286e-163	4.25232e-163	1.76339e-163	-2.17341e-163	-6.76299e-163	7.15224e-163	-1.26149e-162	1.01848e-162	4.286e-164	4.80376e-163	1.50351e-163	0
-3.59921e-165	-2.4299e-163	-2.9176e-163	4.79247e-164	1.73422e-163	-4.32099e-163	-3.29243e-163	1.08587e-163	1.96501e-163	-3.47498e-163	4.94133e-163	-3.91857e-164	5.20368e-163	-1.20949e-164	-3.3776e-163	4.48785e-163	7.80544e-163	4.19808e-163	1.24442e-162	4.62286e-163	4.25232e-163	1.76339e-163	-2.17341e-163	-6.76299e-163	7.15224e-163	-1.26149e-162	1.01848e-162	4.286e-164	4.80376e-163	1.50351e-163	0
-3.59921e-165	-2.4299e-163	-2.9176e-163	4.79247e-164	1.73422e-163	-4.32099e-163	-3.29243e-163	1.08587e-163	1.96501e-163	-3.47498e-163	4.94133e-163	-3.91857e-164	5.20368e-163	-1.20949e-164	-3.3776e-163	4.48785e-163	7.80544e-163	4.19808e-163	1.24442e-162	4.62286e-163	4.25232e-163	1.76339e-163	-2.17341e-163	-6.76299e-163	7.15224e-163	-1.26149e-162	1.01848e-162	4.286e-164	4.80376e-163	1.50351e-163	0
-3.59921e-165	-2.4299e-163	-2.9176e-163	4.79247e-164	1.73422e-163	-4.32099e-163	-3.29243e-163	1.08587e-163	1.96501e-163	-3.47498e-163	4.94133e-163	-3.91857e-164	5.20368e-163	-1.20949e-164	-3.3776e-163	4.48785e-163	7.80544e-163	4.19808e-163	1.24442e-162	4.62286e-163	4.25232e-163	1.76339e-163	-2.17341e-163	-6.76299e-163	7.15224e-163	-1.26149e-162	1.01848e-162	4.286e-164	4.80376e-163	1.50351e-163	0
-3.59921e-165	-2.4299e-163	-2.9176e-163	4.79247e-164	1.73422e-163	-4.32099e-163	-3.29243e-163	1.08587e-163	1.96501e-163	-3.47498e-163	4.94133e-163	-3.91857e-164	5.20368e-163	-1.20949e-164	-3.3776e-163	4.48785e-163	7.80544e-163	4.19808e-163	1.24442e-162	4.62286e-163	4.25232e-163	1.76339e-163	-2.17341e-163	-6.76299e-163	7.15224e-163	-1.26149e-162	1.01848e-162	4.286e-164	4.80376e-163	1.50351e-163	0
-3.59921e-165	-2.4299e-163	-2.9176e-163	4.79247e-164	1.73422e-163	-4.32099e-163	-3.29243e-163	1.08587e-163	1.96501e-163	-3.47498e-163	4.94133e-163	-3.91857e-164	5.20368e-163	-1.20949e-164	-3.3776e-163	4.48785e-163	7.80544e-163	4.19808e-163	1.24442e-162	4.62286e-163	4.25232e-163	1.76339e-163	-2.17341e-163	-6.76299e-163	7.15224e-163	-1.26149e-162	1.01848e-162	4.286e-164	4.80376e-163	1.50351e-163	0
-3.59921e-165	-2.4299e-163	-2.9176e-163	4.79247e-164	1.73422e-163	-4.32099e-163	-3.29243e-163	1.08587e-163	1.96501e-163	-3.47498e-163	4.94133e-163	-3.91857e-164	5.20368e-163	-1.20949e-164	-3.3776e-163	4.48785e-163	7.80544e-163	4.19808e-163	1.24442e-162	4.62286e-163	4.25232e-163	1.76339e-163	-2.17341e-163	-6.76299e-163	7.15224e-163	-1.26149e-162	1.01848e-162	4.286e-164	4.80376e-163	1.50351e-163	0
-3.59921e-165	-2.4299e-163	-2.9176e-163	4.79247e-164	1.73422e-163	-4.32099e-163	-3.29243e-163	1.08587e-163	1.96501e-163	-3.47498e-163	4.94133e-163	-3.91857e-164	5.20368e-163	-1.20949e-164	-3.3776e-163	4.48785e-163	7.80544e-163	4.19808e-163	1.24442e-162	4.62286e-163	4.25232e-163	1.76339e-163	-2.17341e-163	-6.76299e-163	7.15224e-163	-1.26149e-162	1.01848e-162	4.286e-164	4.80376e-163	1.50351e-163	0
-3.59921e-165	-2.4299e-163	-2.9176e-163	4.79247e-164	1.73422e-163	-4.32099e-163	-3.29243e-163	1.08587e-163	1.96501e-163	-3.47498e-163	4.94133e-163	-3.91857e-164	5.20368e-163	-1.20949e-164	-3.3776e-163	4.48785e-163	7.80544e-163	4.19808e-163	1.24442e-162	4.62286e-163	4.25232e-163	1.76339e-163	-2.17341e-163	-6.76299e-163	7.15224e-163	-1.26149e-162	1.01848e-162	4.286e-164	4.80376e-163	1.50351e-163	0
-3.59921e-165	-2.4299e-163	-2.9176e-163	4.79247e-164	1.73422e-163	-4.32099e-163	-3.29243e-163	1.08587e-163	1.96501e-163	-3.47498e-163	4.94133e-163	-3.91857e-164	5.20368e-163	-1.20949e-164	-3.3776e-163	4.48785e-163	7.80544e-163	4.19808e-163	1.24442e-162	4.62286e-163	4.25232e-163	1.76339e-163	-2.17341e-163	-6.76299e-163	7.15224e-163	-1.26149e-162	1.01848e-162	4.286e-164	4.80376e-163	1.50351e-163	0
-3.59921e-165	-2.4299e-163	-2.9176e-163	4.79247e-164	1.73422e-163	-4.32099e-163	-3.29243e-163	1.08587e-163	1.96501e-163	-3.47498e-163	4.94133e-163	-3.91857e-164	5.20368e-163	-1.20949e-164	-3.3776e-163	4.48785e-163	7.80544e-163	4.19808e-163	1.24442e-162	4.62286e-163	4.25232e-163	1.76339e-163	-2.17341e-163	-6.76299e-163	7.15224e-163	-1.26149e-162	1.01848e-162	4.286e-164	4.80376e-163	1.50351e-163	0
-3.59921e-165	-2.4299e-163	-2.9176e-163	4.79247e-164	1.73422e-163	-4.32099e-163	-3.29243e-163	1.08587e-163	1.96501e-163	-3.47498e-163	4.94133e-163	-3.91857e-164	5.20368e-163	-1.20949e-164	-3.3776e-163	4.48785e-163	7.80544e-163	4.19808e-163	1.24442e-162	4.62286e-163	4.25232e-163	1.76339e-163	-2.17341e-163	-6.76299e-163	7.15224e-163	-1.26149e-162	1.01848e-162	4.286e-164	4.80376e-163	1.50351e-163	0
-3.59921e-165	-2.4299e-163	-2.9176e-163	4.79247e-164	1.73422e-163	-4.32099e-163	-3.29243e-163	1.08587e-163	1.96501e-163	-3.47498e-163	4.94133e-163	-3.91857e-164	5.20368e-163	-1.20949e-164	-3.3776e-163	4.48785e-163	7.80544e-163	4.19808e-163	1.24442e-162	4.62286e-163	4.25232e-163	1.76339e-163	-2.17341e-163	-6.76299e-163	7.15224e-163	-1.26149e-162	1.01848e-162	4.286e-164	4.80376e-163	1.50351e-163	0
-3.59921e-165	-2.4299e-163	-2.9176e-163	4.79247e-164	1.73422e-163	-4.32099e-163	-3.29243e-163	1.08587e-163	1.96501e-163	-3.47498e-163	4.94133e-163	-3.91857e-164	5.20368e-163	-1.20949e-164	-3.3776e-163	4.48785e-163	7.80544e-163	4.19808e-163	1.24442e-162	4.62286e-163	4.25232e-163	1.76339e-163	-2.17341e-163	-6.76299e-163	7.15224e-163	-1.26149e-162	1.01848e-162	4.286e-164	4.80376e-163	1.50351e-163	0
-3.59921e-165	-2.4299e-163	-2.9176e-163	4.79247e-164	1.73422e-163	-4.32099e-163	-3.29243e-163	1.08587e-163	1.96501e-163	-3.47498e-163	4.94133e-163	-3.91857e-164	5.20368e-163	-1.20949e-164	-3.3776e-163	4.48785e-163	7.80544e-163	4.19808e-163	1.24442e-162	4.62286e-163	4.25232e-163	1.76339e-163	-2.17341e-163	-6.76299e-163	7.15224e-163	-1.26149e-162	1.01848e-162	4.286e-164	4.80376e-163	1.50351e-163	0
-3.59921e-165	-2.4299e-163	-2.9176e-163	4.79247e-164	1.73422e-163	-4.32099e-163	-3.29243e-163	1.08587e-163	1.96501e-163	-3.47498e-163	4.94133e-163	-3.91857e-164	5.20368e-163	-1.20949e-164	-3.3776e-163	4.48785e-163	7.80544e-163	4.19808e-163	1.24442e-162	4.62286e-163	4.25232e-163	1.76339e-163	-2.17341e-163	-6.76299e-163	7.15224e-163	-1.26149e-162	1.01848e-162	4.286e-164	4.80376e-163	1.50351e-163	0
-3.59921e-165	-2.4299e-163	-2.9176e-163	4.79247e-164	1.73422e-163	-4.32099e-163	-3.29243e-163	1.08587e-163	1.96501e-163	-3.47498e-163	4.94133e-163	-3.91857e-164	5.20368e-163	-1.20949e-164	-3.3776e-163	4.48785e-163	7.80544e-163	4.19808e-163	1.24442e-162	4.62286e-163	4.25232e-163	1.76339e-163	-2.17341e-163	-6.76299e-163	7.15224e-163	-1.26149e-162	1.01848e-162	4.286e-164	4.80376e-163	1.50351e-163	0
-3.59921e-165	-2.4299e-163	-2.9176e-163	4.79247e-164	1.73422e-163	-4.32099e-163	-3.29243e-163	1.08587e-163	1.96501e-163	-3.47498e-163	4.94133e-163	-3.91857e-164	5.20368e-163	-1.20949e-164	-3.3776e-163	4.48785e-163	7.80544e-163	4.19808e-163	1.24442e-162	4.62286e-163	4.25232e-163	1.76339e-163	-2.17341e-163	-6.76299e-163	7.15224e-163	-1.26149e-162	1.01848e-162	4.286e-164	4.80376e-163	1.50351e-163	0
-3.59921e-165	-2.4299e-163	-2.9176e-163	4.79247e-164	1.73422e-163	-4.32099e-163	-3.29243e-163	1.08587e-163	1.96501e-163	-3.47498e-163	4.94133e-163	-3.91857e-164	5.20368e-163	-1.20949e-164	-3.3776e-163	4.48785e-163	7.80544e-163	4.19808e-163	1.24442e-162	4.62286e-163	4.25232e-163	1.76339e-163	-2.17341e-163	-6.76299e-163	7.15224e-163	-1.26149e-162	1.01848e-162	4.286e-164	4.80376e-163	1.50351e-163	0
-3.59921e-165	-2.4299e-163	-2.9176e-163	4.79247e-164	1.73422e-163	-4.32099e-163	-3.29243e-163	1.08587e-163	1.96501e-163	-3.47498e-163	4.94133e-163	-3.91857e-164	5.20368e-163	-1.20949e-164	-3.3776e-163	4.48785e-163	7.80544e-163	4.19808e-163	1.24442e-162	4.62286e-163	4.25232e-163	1.76339e-163	-2.17341e-163	-6.76299e-163	7.15224e-163	-1.26149e-162	1.01848e-162	4.286e-164	4.80376e-163	1.50351e-163	0
-3.59921e-165	-2.4299e-163	-2.9176e-163	4.79247e-164	1.73422e-163	-4.32099e-163	-3.29243e-163	1.08587e-163	1.96501e-163	-3.47498e-163	4.94133e-163	-3.91857e-164	5.20368e-163	-1.20949e-164	-3.3776e-163	4.48785e-163	7.80544e-163	4.19808e-163	1.24442e-162	4.62286e-163	4.25232e-163	1.76339e-163	-2.17341e-163	-6.76299e-163	7.15224e-163	-1.26149e-162	1.01848e-162	4.286e-164	4.80376e-163	1.50351e-163	0
-3.59921e-165	-2.4299e-163	-2.9176e-163	4.79247e-164	1.73422e-163	-4.32099e-163	-3.29243e-163	1.08587e-163	1.96501e-163	-3.47498e-163	4.94133e-163	-3.91857e-164	5.20368e-163	-1.20949e-164	-3.3776e-163	4.48785e-163	7.80544e-163	4.19808e-163	1.24442e-162	4.62286e-163	4.25232e-163	1.76339e-163	-2.17341e-163	-6.76299e-163	7.15224e-163	-1.26149e-162	1.01848e-162	4.286e-164	4.80376e-163	1.50351e-163	0
-3.59921e-165	-2.4299e-163	-2.9176e-163	4.79247e-164	1.73422e-163	-4.32099e-163	-3.29243e-163	1.08587e-163	1.96501e-163	-3.47498e-163	4.94133e-163	-3.91857e-164	5.20368e-163	-1.20949e-164	-3.3776e-163	4.48785e-163	7.80544e-163	4.19808e-163	1.24442e-162	4.62286e-163	4.25232e-163	1.76339e-163	-2.17341e-163	-6.76299e-163	7.15224e-163	-1.26149e-162	1.01848e-162	4.286e-164	4.80376e-163	1.50351e-163	0
-3.59921e-165	-2.4299e-163	-2.9176e-163	4.79247e-164	1.73422e-163	-4.32099e-163	-3.29243e-163	1.08587e-163	1.96501e-163	-3.47498e-163	4.94133e-163	-3.91857e-164	5.20368e-163	-1.20949e-164	-3.3776e-163	4.48785e-163	7.80544e-163	4.19808e-163	1.24442e-162	4.62286e-163	4.25232e-163	1.76339e-163	-2.17341e-163	-6.76299e-163	7.15224e-163	-1.26149e-162	1.01848e-162	4.286e-164	4.80376e-163	1.50351e-163	0
-3.59921e-165	-2.4299e-163	-2.9176e-163	4.79247e-164	1.73422e-163	-4.32099e-163	-3.29243e-163	1.08587e-163	1.96501e-163	-3.47498e-163	4.94133e-163	-3.91857e-164	5.20368e-163	-1.20949e-164	-3.3776e-163	4.48785e-163	7.80544e-163	4.19808e-163	1.24442e-162	4.62286e-163	4.25232e-163	1.76339e-163	-2.17341e-163	-6.76299e-163	7.15224e-163	-1.26149e-162	1.01848e-162	4.286e-164	4.80376e-163	1.50351e-163	0
-3.59921e-165	-2.4299e-163	-2.9176e-163	4.79247e-164	1.73422e-163	-4.32099e-163	-3.29243e-163	1.08587e-163	1.96501e-163	-3.47498e-163	4.94133e-163	-3.91857e-164	5.20368e-163	-1.20949e-164	-3.3776e-163	4.48785e-163	7.80544e-163	4.19808e-163	1.24442e-162	4.62286e-163	4.25232e-163	1.76339e-163	-2.17341e-163	-6.76299e-163	7.15224e-163	-1.26149e-162	1.01848e-162	4.286e-164	4.80376e-163	1.50351e-163	0
-3.59921e-165	-2.4299e-163	-2.9176e-163	4.79247e-164	1.73422e-163	-4.32099e-163	-3.29243e-163	1.08587e-163	1.96501e-163	-3.47498e-163	4.94133e-163	-3.91857e-164	5.20368e-163	-1.20949e-164	-3.3776e-163	4.48785e-163	7.80544e-163	4.19808e-163	1.24442e-162	4.62286e-163	4.25232e-163	1.76339e-163	-2.17341e-163	-6.76299e-163	7.15224e-163	-1.26149e-162	1.01848e-162	4.286e-164	4.80376e-163	1.50351e-163	0
-3.59921e-165	-2.4299e-163	-2.9176e-163	4.79247e-164	1.73422e-163	-4.32099e-163	-3.29243e-163	1.08587e-163	1.96501e-163	-3.47498e-163	4.94133e-163	-3.91857e-164	5.20368e-163	-1.20949e-164	-3.3776e-163	4.48785e-163	7.80544e-163	4.19808e-163	1.24442e-162	4.62286e-163	4.25232e-163	1.76339e-163	-2.17341e-163	-6.76299e-163	7.15224e-163	-1.26149e-162	1.01848e-162	4.286e-164	4.80376e-163	1.50351e-163	0
-3.59921e-165	-2.4299e-163	-2.9176e-163	4.79247e-164	1.73422e-163	-4.32099e-163	-3.29243e-163	1.08587e-163	1.96501e-163	-3.47498e-163	4.94133e-163	-3.91857e-164	5.20368e-163	-1.20949e-164	-3.3776e-163	4.48785e-163	7.80544e-163	4.19808e-163	1.24442e-162	4.62286e-163	4.25232e-163	1.76339e-163	-2.17341e-163	-6.76299e-163	7.15224e-163	-1.26149e-162	1.01848e-162	4.286e-164	4.80376e-163	1.50351e-163	0
-3.59921e-165	-2.4299e-163	-2.9176e-163	4.79247e-164	1.73422e-163	-4.32099e-163	-3.29243e-163	1.08587e-163	1.96501e-163	-3.47498e-163	4.94133e-163	-3.91857e-164	5.20368e-163	-1.20949e-164	-3.3776e-163	4.48785e-163	7.80544e-163	4.19808e-163	1.24442e-162	4.62286e-163	4.25232e-163	1.76339e-163	-2.17341e-163	-6.76299e-163	7.15224e-163	-1.26149e-162	1.01848e-162	4.286e-164	4.80376e-163	1.50351e-163	0
-3.59921e-165	-2.4299e-163	-2.9176e-163	4.79247e-164	1.73422e-163	-4.32099e-163	-3.29243e-163	1.08587e-163	1.96501e-163	-3.47498e-163	4.94133e-163	-3.91857e-164	5.20368e-163	-1.20949e-164	-3.3776e-163	4.48785e-163	7.80544e-163	4.19808e-163	1.24442e-162	4.62286e-163	4.25232e-163	1.76339e-163	-2.17341e-163	-6.76299e-163	7.15224e-163	-1.26149e-162	1.01848e-162	4.286e-164	4.80376e-163	1.50351e-163	0
-3.59921e-165	-2.4299e-163	-2.9176e-163	4.79247e-164	1.73422e-163	-4.32099e-163	-3.29243e-163	1.08587e-163	1.96501e-163	-3.47498e-163	4.94133e-163	-3.91857e-164	5.20368e-163	-1.20949e-164	-3.3776e-163	4.48785e-163	7.80544e-163	4.19808e-163	1.24442e-162	4.62286e-163	4.25232e-163	1.76339e-163	-2.17341e-163	-6.76299e-163	7.15224e-163	-1.26149e-162	1.01848e-162	4.286e-164	4.80376e-163	1.50351e-163	0
-3.59921e-165	-2.4299e-163	-2.9176e-163	4.79247e-164	1.73422e-163	-4.32099e-163	-3.29243e-163	1.08587e-163	1.96501e-163	-3.47498e-163	4.94133e-163	-3.91857e-164	5.20368e-163	-1.20949e-164	-3.3776e-163	4.48785e-163	7.80544e-163	4.19808e-163	1.24442e-162	4.62286e-163	4.25232e-163	1.76339e-163	-2.17341e-163	-6.76299e-163	7.15224e-163	-1.26149e-162	1.01848e-162	4.286e-164	4.80376e-163	1.50351e-163	0
-3.59921e-165	-2.4299e-163	-2.9176e-163	4.79247e-164	1.73422e-163	-4.32099e-163	-3.29243e-163	1.08587e-163	1.96501e-163	-3.47498e-163	4.94133e-163	-3.91857e-164	5.20368e-163	-1.20949e-164	-3.3776e-163	4.48785e-163	7.80544e-163	4.19808e-163	1.24442e-162	4.62286e-163	4.25232e-163	1.76339e-163	-2.17341e-163	-6.76299e-163	7.15224e-163	-1.26149e-162	1.01848e-162	4.286e-164	4.80376e-163	1.50351e-163	0
-3.59921e-165	-2.4299e-163	-2.9176e-163	4.79247e-164	1.73422e-163	-4.32099e-163	-3.29243e-163	1.08587e-163	1.96501e-163	-3.47498e-163	4.94133e-163	-3.91857e-164	5.20368e-163	-1.20949e-164	-3.3776e-163	4.48785e-163	7.80544e-163	4.19808e-163	1.24442e-162	4.62286e-163	4.25232e-163	1.76339e-163	-2.17341e-163	-6.76299e-163	7.15224e-163	-1.26149e-162	1.01848e-162	4.286e-164	4.80376e-163	1.50351e-163	0
-3.59921e-165	-2.4299e-163	-2.9176e-163	4.79247e-164	1.73422e-163	-4.32099e-163	-3.29243e-163	1.08587e-163	1.96501e-163	-3.47498e-163	4.94133e-163	-3.91857e-164	5.20368e-163	-1.20949e-164	-3.3776e-163	4.48785e-163	7.80544e-163	4.19808e-163	1.24442e-162	4.62286e-163	4.25232e-163	1.76339e-163	-2.17341e-163	-6.76299e-163	7.15224e-163	-1.26149e-162	1.01848e-162	4.286e-164	4.80376e-163	1.50351e-163	0
-3.59921e-165	-2.4299e-163	-2.9176e-163	4.79247e-164	1.73422e-163	-4.32099e-163	-3.29243e-163	1.08587e-163	1.96501e-163	-3.47498e-163	4.94133e-163	-3.91857e-164	5.20368e-163	-1.20949e-164	-3.3776e-163	4.48785e-163	7.80544e-163	4.19808e-163	1.24442e-162	4.62286e-163	4.25232e-163	1.76339e-163	-2.17341e-163	-6.76299e-163	7.15224e-163	-1.26149e-162	1.01848e-162	4.286e-164	4.80376e-163	1.50351e-163	0
-3.59921e-165	-2.4299e-163	-2.9176e-163	4.79247e-164	1.73422e-163	-4.32099e-163	-3.29243e-163	1.08587e-163	1.96501e-163	-3.47498e-163	4.94133e-163	-3.91857e-164	5.20368e-163	-1.20949e-164	-3.3776e-163	4.48785e-163	7.80544e-163	4.19808e-163	1.24442e-162	4.62286e-163	4.25232e-163	1.76339e-163	-2.17341e-163	-6.76299e-163	7.15224e-163	-1.26149e-162	1.01848e-162	4.286e-164	4.80376e-163	1.50351e-163	0
-3.59921e-165	-2.4299e-163	-2.9176e-163	4.79247e-164	1.73422e-163	-4.32099e-163	-3.29243e-163	1.08587e-163	1.96501e-163	-3.47498e-163	4.94133e-163	-3.91857e-164	5.20368e-163	-1.20949e-164	-3.3776e-163	4.48785e-163	7.80544e-163	4.19808e-163	1.24442e-162	4.62286e-163	4.25232e-163	1.76339e-163	-2.17341e-163	-6.76299e-163	7.15224e-163	-1.26149e-162	1.01848e-162	4.286e-164	4.80376e-163	1.50351e-163	0
-3.59921e-165	-2.4299e-163	-2.9176e-163	4.79247e-164	1.73422e-163	-4.32099e-163	-3.29243e-163	1.08587e-163	1.96501e-163	-3.47498e-163	4.94133e-163	-3.91857e-164	5.20368e-163	-1.20949e-164	-3.3776e-163	4.48785e-163	7.80544e-163	4.19808e-163	1.24442e-162	4.62286e-163	4.25232e-163	1.76339e-163	-2.17341e-163	-6.76299e-163	7.15224e-163	-1.26149e-162	1.01848e-162	4.286e-164	4.80376e-163	1.50351e-163	0
-3.59921e-165	-2.4299e-163	-2.9176e-163	4.79247e-164	1.73422e-163	-4.32099e-163	-3.29243e-163	1.08587e-163	1.96501e-163	-3.47498e-163	4.94133e-163	-3.91857e-164	5.20368e-163	-1.20949e-164	-3.3776e-163	4.48785e-163	7.80544e-163	4.19808e-163	1.24442e-162	4.62286e-163	4.25232e-163	1.76339e-163	-2.17341e-163	-6.76299e-163	7.15224e-163	-1.26149e-162	1.01848e-162	4.286e-164	4.80376e-163	1.50351e-163	0
-3.59921e-165	-2.4299e-163	-2.9176e-163	4.79247e-164	1.73422e-163	-4.32099e-163	-3.29243e-163	1.08587e-163	1.96501e-163	-3.47498e-163	4.94133e-163	-3.91857e-164	5.20368e-163	-1.20949e-164	-3.3776e-163	4.48785e-163	7.80544e-163	4.19808e-163	1.24442e-162	4.62286e-163	4.25232e-163	1.76339e-163	-2.17341e-163	-6.76299e-163	7.15224e-163	-1.26149e-162	1.01848e-162	4.286e-164	4.80376e-163	1.50351e-163	0
-3.59921e-165	-2.4299e-163	-2.9176e-163	4.79247e-164	1.73422e-163	-4.32099e-163	-3.29243e-163	1.08587e-163	1.96501e-163	-3.47498e-163	4.94133e-163	-3.91857e-164	5.20368e-163	-1.20949e-164	-3.3776e-163	4.48785e-163	7.80544e-163	4.19808e-163	1.24442e-162	4.62286e-163	4.25232e-163	1.76339e-163	-2.17341e-163	-6.76299e-163	7.15224e-163	-1.26149e-162	1.01848e-162	4.286e-164	4.80376e-163	1.50351e-163	0
-3.59921e-165	-2.4299e-163	-2.9176e-163	4.79247e-164	1.73422e-163	-4.32099e-163	-3.29243e-163	1.08587e-163	1.96501e-163	-3.47498e-163	4.94133e-163	-3.91857e-164	5.20368e-163	-1.20949e-164	-3.3776e-163	4.48785e-163	7.80544e-163	4.19808e-163	1.24442e-162	4.62286e-163	4.25232e-163	1.76339e-163	-2.17341e-163	-6.76299e-163	7.15224e-163	-1.26149e-162	1.01848e-162	4.286e-164	4.80376e-163	1.50351e-163	0
-3.59921e-165	-2.4299e-163	-2.9176e-163	4.79247e-164	1.73422e-163	-4.32099e-163	-3.29243e-163	1.08587e-163	1.96501e-163	-3.47498e-163	4.94133e-163	-3.91857e-164	5.20368e-163	-1.20949e-164	-3.3776e-163	4.48785e-163	7.80544e-163	4.19808e-163	1.24442e-162	4.62286e-163	4.25232e-163	1.76339e-163	-2.17341e-163	-6.76299e-163	7.15224e-163	-1.26149e-162	1.01848e-162	4.286e-164	4.80376e-163	1.50351e-163	0
-3.59921e-165	-2.4299e-163	-2.9176e-163	4.79247e-164	1.73422e-163	-4.32099e-163	-3.29243e-163	1.08587e-163	1.96501e-163	-3.47498e-163	4.94133e-163	-3.91857e-164	5.20368e-163	-1.20949e-164	-3.3776e-163	4.48785e-163	7.80544e-163	4.19808e-163	1.24442e-162	4.62286e-163	4.25232e-163	1.76339e-163	-2.17341e-163	-6.76299e-163	7.15224e-163	-1.26149e-162	1.01848e-162	4.286e-164	4.80376e-163	1.50351e-163	0
-3.59921e-165	-2.4299e-163	-2.9176e-163	4.79247e-164	1.73422e-163	-4.32099e-163	-3.29243e-163	1.08587e-163	1.96501e-163	-3.47498e-163	4.94133e-163	-3.91857e-164	5.20368e-163	-1.20949e-164	-3.3776e-163	4.48785e-163	7.80544e-163	4.19808e-163	1.24442e-162	4.62286e-163	4.25232e-163	1.76339e-163	-2.17341e-163	-6.76299e-163	7.15224e-163	-1.26149e-162	1.01848e-162	4.286e-164	4.80376e-163	1.50351e-163	0
-3.59921e-165	-2.4299e-163	-2.9176e-163	4.79247e-164	1.73422e-163	-4.32099e-163	-3.29243e-163	1.08587e-163	1.96501e-163	-3.47498e-163	4.94133e-163	-3.91857e-164	5.20368e-163	-1.20949e-164	-3.3776e-163	4.48785e-163	7.80544e-163	4.19808e-163	1.24442e-162	4.62286e-163	4.25232e-163	1.76339e-163	-2.17341e-163	-6.76299e-163	7.15224e-163	-1.26149e-162	1.01848e-162	4.286e-164	4.80376e-163	1.50351e-163	0
-3.59921e-165	-2.4299e-163	-2.9176e-163	4.79247e-164	1.73422e-163	-4.32099e-163	-3.29243e-163	1.08587e-163	1.96501e-163	-3.47498e-163	4.94133e-163	-3.91857e-164	5.20368e-163	-1.20949e-164	-3.3776e-163	4.48785e-163	7.80544e-163	4.19808e-163	1.24442e-162	4.62286e-163	4.25232e-163	1.76339e-163	-2.17341e-163	-6.76299e-163	7.15224e-163	-1.26149e-162	1.01848e-162	4.286e-164	4.80376e-163	1.50351e-163	0
-3.59921e-165	-2.4299e-163	-2.9176e-163	4.79247e-164	1.73422e-163	-4.32099e-163	-3.29243e-163	1.08587e-163	1.96501e-163	-3.47498e-163	4.94133e-163	-3.91857e-164	5.20368e-163	-1.20949e-164	-3.3776e-163	4.48785e-163	7.80544e-163	4.19808e-163	1.24442e-162	4.62286e-163	4.25232e-163	1.76339e-163	-2.17341e-163	-6.76299e-163	7.15224e-163	-1.26149e-162	1.01848e-162	4.286e-164	4.80376e-163	1.50351e-163	0
-3.59921e-165	-2.4299e-163	-2.9176e-163	4.79247e-164	1.73422e-163	-4.32099e-163	-3.29243e-163	1.08587e-163	1.96501e-163	-3.47498e-163	4.94133e-163	-3.91857e-164	5.20368e-163	-1.20949e-164	-3.3776e-163	4.48785e-163	7.80544e-163	4.19808e-163	1.24442e-162	4.62286e-163	4.25232e-163	1.76339e-163	-2.17341e-163	-6.76299e-163	7.15224e-163	-1.26149e-162	1.01848e-162	4.286e-164	4.80376e-163	1.50351e-163	0
-3.59921e-165	-2.4299e-163	-2.9176e-163	4.79247e-164	1.73422e-163	-4.32099e-163	-3.29243e-163	1.08587e-163	1.96501e-163	-3.47498e-163	4.94133e-163	-3.91857e-164	5.20368e-163	-1.20949e-164	-3.3776e-163	4.48785e-163	7.80544e-163	4.19808e-163	1.24442e-162	4.62286e-163	4.25232e-163	1.76339e-163	-2.17341e-163	-6.76299e-163	7.15224e-163	-1.26149e-162	1.01848e-162	4.286e-164	4.80376e-163	1.50351e-163	0
-3.59921e-165	-2.4299e-163	-2.9176e-163	4.79247e-164	1.73422e-163	-4.32099e-163	-3.29243e-163	1.08587e-163	1.96501e-163	-3.47498e-163	4.94133e-163	-3.91857e-164	5.20368e-163	-1.20949e-164	-3.3776e-163	4.48785e-163	7.80544e-163	4.19808e-163	1.24442e-162	4.62286e-163	4.25232e-163	1.76339e-163	-2.17341e-163	-6.76299e-163	7.15224e-163	-1.26149e-162	1.01848e-162	4.286e-164	4.80376e-163	1.50351e-163	0
-3.59921e-165	-2.4299e-163	-2.9176e-163	4.79247e-164	1.73422e-163	-4.32099e-163	-3.29243e-163	1.08587e-163	1.96501e-163	-3.47498e-163	4.94133e-163	-3.91857e-164	5.20368e-163	-1.20949e-164	-3.3776e-163	4.48785e-163	7.80544e-163	4.19808e-163	1.24442e-162	4.62286e-163	4.25232e-163	1.76339e-163	-2.17341e-163	-6.76299e-163	7.15224e-163	-1.26149e-162	1.01848e-162	4.286e-164	4.80376e-163	1.50351e-163	0
-3.59921e-165	-2.4299e-163	-2.9176e-163	4.79247e-164	1.73422e-163	-4.32099e-163	-3.29243e-163	1.08587e-163	1.96501e-163	-3.47498e-163	4.94133e-163	-3.91857e-164	5.20368e-163	-1.20949e-164	-3.3776e-163	4.48785e-163	7.80544e-163	4.19808e-163	1.24442e-162	4.62286e-163	4.25232e-163	1.76339e-163	-2.17341e-163	-6.76299e-163	7.15224e-163	-1.26149e-162	1.01848e-162	4.286e-164	4.80376e-163	1.50351e-163	0
-3.59921e-165	-2.4299e-163	-2.9176e-163	4.79247e-164	1.73422e-163	-4.32099e-163	-3.29243e-163	1.08587e-163	1.96501e-163	-3.47498e-163	4.94133e-163	-3.91857e-164	5.20368e-163	-1.20949e-164	-3.3776e-163	4.48785e-163	7.80544e-163	4.19808e-163	1.24442e-162	4.62286e-163	4.25232e-163	1.76339e-163	-2.17341e-163	-6.76299e-163	7.15224e-163	-1.26149e-162	1.01848e-162	4.286e-164	4.80376e-163	1.50351e-163	0
-3.59921e-165	-2.4299e-163	-2.9176e-163	4.79247e-164	1.73422e-163	-4.32099e-163	-3.29243e-163	1.08587e-163	1.96501e-163	-3.47498e-163	4.94133e-163	-3.91857e-164	5.20368e-163	-1.20949e-164	-3.3776e-163	4.48785e-163	7.80544e-163	4.19808e-163	1.24442e-162	4.62286e-163	4.25232e-163	1.76339e-163	-2.17341e-163	-6.76299e-163	7.15224e-163	-1.26149e-162	1.01848e-162	4.286e-164	4.80376e-163	1.50351e-163	0
-3.59921e-165	-2.4299e-163	-2.9176e-163	4.79247e-164	1.73422e-163	-4.32099e-163	-3.29243e-163	1.08587e-163	1.96501e-163	-3.47498e-163	4.94133e-163	-3.91857e-164	5.20368e-163	-1.20949e-164	-3.3776e-163	4.48785e-163	7.80544e-163	4.19808e-163	1.24442e-162	4.62286e-163	4.25232e-163	1.76339e-163	-2.17341e-163	-6.76299e-163	7.15224e-163	-1.26149e-162	1.01848e-162	4.286e-164	4.80376e-163	1.50351e-163	0
-3.59921e-165	-2.4299e-163	-2.9176e-163	4.79247e-164	1.73422e-163	-4.32099e-163	-3.29243e-163	1.08587e-163	1.96501e-163	-3.47498e-163	4.94133e-163	-3.91857e-164	5.20368e-163	-1.20949e-164	-3.3776e-163	4.48785e-163	7.80544e-163	4.19808e-163	1.24442e-162	4.62286e-163	4.25232e-163	1.76339e-163	-2.17341e-163	-6.76299e-163	7.15224e-163	-1.26149e-162	1.01848e-162	4.286e-164	4.80376e-163	1.50351e-163	0
-3.59921e-165	-2.4299e-163	-2.9176e-163	4.79247e-164	1.73422e-163	-4.32099e-163	-3.29243e-163	1.08587e-163	1.96501e-163	-3.47498e-163	4.94133e-163	-3.91857e-164	5.20368e-163	-1.20949e-164	-3.3776e-163	4.48785e-163	7.80544e-163	4.19808e-163	1.24442e-162	4.62286e-163	4.25232e-163	1.76339e-163	-2.17341e-163	-6.76299e-163	7.15224e-163	-1.26149e-162	1.01848e-162	4.286e-164	4.80376e-163	1.50351e-163	0
-3.59921e-165	-2.4299e-163	-2.9176e-163	4.79247e-164	1.73422e-163	-4.32099e-163	-3.29243e-163	1.08587e-163	1.96501e-163	-3.47498e-163	4.94133e-163	-3.91857e-164	5.20368e-163	-1.20949e-164	-3.3776e-163	4.48785e-163	7.80544e-163	4.19808e-163	1.24442e-162	4.62286e-163	4.25232e-163	1.76339e-163	-2.17341e-163	-6.76299e-163	7.15224e-163	-1.26149e-162	1.01848e-162	4.286e-164	4.80376e-163	1.50351e-163	0
-3.59921e-165	-2.4299e-163	-2.9176e-163	4.79247e-164	1.73422e-163	-4.32099e-163	-3.29243e-163	1.08587e-163	1.96501e-163	-3.47498e-163	4.94133e-163	-3.91857e-164	5.20368e-163	-1.20949e-164	-3.3776e-163	4.48785e-163	7.80544e-163	4.19808e-163	1.24442e-162	4.62286e-163	4.25232e-163	1.76339e-163	-2.17341e-163	-6.76299e-163	7.15224e-163	-1.26149e-162	1.01848e-162	4.286e-164	4.80376e-163	1.50351e-163	0
-3.59921e-165	-2.4299e-163	-2.9176e-163	4.79247e-164	1.73422e-163	-4.32099e-163	-3.29243e-163	1.08587e-163	1.96501e-163	-3.47498e-163	4.94133e-163	-3.91857e-164	5.20368e-163	-1.20949e-164	-3.3776e-163	4.48785e-163	7.80544e-163	4.19808e-163	1.24442e-162	4.62286e-163	4.25232e-163	1.76339e-163	-2.17341e-163	-6.76299e-163	7.15224e-163	-1.26149e-162	1.01848e-162	4.286e-164	4.80376e-163	1.50351e-163	0
-3.59921e-165	-2.4299e-163	-2.9176e-163	4.79247e-164	1.73422e-163	-4.32099e-163	-3.29243e-163	1.08587e-163	1.96501e-163	-3.47498e-163	4.94133e-163	-3.91857e-164	5.20368e-163	-1.20949e-164	-3.3776e-163	4.48785e-163	7.80544e-163	4.19808e-163	1.24442e-162	4.62286e-163	4.25232e-163	1.76339e-163	-2.17341e-163	-6.76299e-163	7.15224e-163	-1.26149e-162	1.01848e-162	4.286e-164	4.80376e-163	1.50351e-163	0
-3.59921e-165	-2.4299e-163	-2.9176e-163	4.79247e-164	1.73422e-163	-4.32099e-163	-3.29243e-163	1.08587e-163	1.96501e-163	-3.47498e-163	4.94133e-163	-3.91857e-164	5.20368e-163	-1.20949e-164	-3.3776e-163	4.48785e-163	7.80544e-163	4.19808e-163	1.24442e-162	4.62286e-163	4.25232e-163	1.76339e-163	-2.17341e-163	-6.76299e-163	7.15224e-163	-1.26149e-162	1.01848e-162	4.286e-164	4.80376e-163	1.50351e-163	0
-3.59921e-165	-2.4299e-163	-2.9176e-163	4.79247e-164	1.73422e-163	-4.32099e-163	-3.29243e-163	1.08587e-163	1.96501e-163	-3.47498e-163	4.94133e-163	-3.91857e-164	5.20368e-163	-1.20949e-164	-3.3776e-163	4.48785e-163	7.80544e-163	4.19808e-163	1.24442e-162	4.62286e-163	4.25232e-163	1.76339e-163	-2.17341e-163	-6.76299e-163	7.15224e-163	-1.26149e-162	1.01848e-162	4.286e-164	4.80376e-163	1.50351e-163	0
-3.59921e-165	-2.4299e-163	-2.9176e-163	4.79247e-164	1.73422e-163	-4.32099e-163	-3.29243e-163	1.08587e-163	1.96501e-163	-3.47498e-163	4.94133e-163	-3.91857e-164	5.20368e-163	-1.20949e-164	-3.3776e-163	4.48785e-163	7.80544e-163	4.19808e-163	1.24442e-162	4.62286e-163	4.25232e-163	1.76339e-163	-2.17341e-163	-6.76299e-163	7.15224e-163	-1.26149e-162	1.01848e-162	4.286e-164	4.80376e-163	1.50351e-163	0
-3.59921e-165	-2.4299e-163	-2.9176e-163	4.79247e-164	1.73422e-163	-4.32099e-163	-3.29243e-163	1.08587e-163	1.96501e-163	-3.47498e-163	4.94133e-163	-3.91857e-164	5.20368e-163	-1.20949e-164	-3.3776e-163	4.48785e-163	7.80544e-163	4.19808e-163	1.24442e-162	4.62286e-163	4.25232e-163	1.76339e-163	-2.17341e-163	-6.76299e-163	7.15224e-163	-1.26149e-162	1.01848e-162	4.286e-164	4.80376e-163	1.50351e-163	0
-3.59921e-165	-2.4299e-163	-2.9176e-163	4.79247e-164	1.73422e-163	-4.32099e-163	-3.29243e-163	1.08587e-163	1.96501e-163	-3.47498e-163	4.94133e-163	-3.91857e-164	5.20368e-163	-1.20949e-164	-3.3776e-163	4.48785e-163	7.80544e-163	4.19808e-163	1.24442e-162	4.62286e-163	4.25232e-163	1.76339e-163	-2.17341e-163	-6.76299e-163	7.15224e-163	-1.26149e-162	1.01848e-162	4.286e-164	4.80376e-163	1.50351e-163	0
-3.59921e-165	-2.4299e-163	-2.9176e-163	4.79247e-164	1.73422e-163	-4.32099e-163	-3.29243e-163	1.08587e-163	1.96501e-163	-3.47498e-163	4.94133e-163	-3.91857e-164	5.20368e-163	-1.20949e-164	-3.3776e-163	4.48785e-163	7.80544e-163	4.19808e-163	1.24442e-162	4.62286e-163	4.25232e-163	1.76339e-163	-2.17341e-163	-6.76299e-163	7.15224e-163	-1.26149e-162	1.01848e-162	4.286e-164	4.80376e-163	1.50351e-163	0
-3.59921e-165	-2.4299e-163	-2.9176e-163	4.79247e-164	1.73422e-163	-4.32099e-163	-3.29243e-163	1.08587e-163	1.96501e-163	-3.47498e-163	4.94133e-163	-3.91857e-164	5.20368e-163	-1.20949e-164	-3.3776e-163	4.48785e-163	7.80544e-163	4.19808e-163	1.24442e-162	4.62286e-163	4.25232e-163	1.76339e-163	-2.17341e-163	-6.76299e-163	7.15224e-163	-1.26149e-162	1.01848e-162	4.286e-164	4.80376e-163	1.50351e-163	0
-3.59921e-165	-2.4299e-163	-2.9176e-163	4.79247e-164	1.73422e-163	-4.32099e-163	-3.29243e-163	1.08587e-163	1.96501e-163	-3.47498e-163	4.94133e-163	-3.91857e-164	5.20368e-163	-1.20949e-164	-3.3776e-163	4.48785e-163	7.80544e-163	4.19808e-163	1.24442e-162	4.62286e-163	4.25232e-163	1.76339e-163	-2.17341e-163	-6.76299e-163	7.15224e-163	-1.26149e-162	1.01848e-162	4.286e-164	4.80376e-163	1.50351e-163	0
-3.59921e-165	-2.4299e-163	-2.9176e-163	4.79247e-164	1.73422e-163	-4.32099e-163	-3.29243e-163	1.08587e-163	1.96501e-163	-3.47498e-163	4.94133e-163	-3.91857e-164	5.20368e-163	-1.20949e-164	-3.3776e-163	4.48785e-163	7.80544e-163	4.19808e-163	1.24442e-162	4.62286e-163	4.25232e-163	1.76339e-163	-2.17341e-163	-6.76299e-163	7.15224e-163	-1.26149e-162	1.01848e-162	4.286e-164	4.80376e-163	1.50351e-163	0
-3.59921e-165	-2.4299e-163	-2.9176e-163	4.79247e-164	1.73422e-163	-4.32099e-163	-3.29243e-163	1.08587e-163	1.96501e-163	-3.47498e-163	4.94133e-163	-3.91857e-164	5.20368e-163	-1.20949e-164	-3.3776e-163	4.48785e-163	7.80544e-163	4.19808e-163	1.24442e-162	4.62286e-163	4.25232e-163	1.76339e-163	-2.17341e-163	-6.76299e-163	7.15224e-163	-1.26149e-162	1.01848e-162	4.286e-164	4.80376e-163	1.50351e-163	0
-3.59921e-165	-2.4299e-163	-2.9176e-163	4.79247e-164	1.73422e-163	-4.32099e-163	-3.29243e-163	1.08587e-163	1.96501e-163	-3.47498e-163	4.94133e-163	-3.91857e-164	5.20368e-163	-1.20949e-164	-3.3776e-163	4.48785e-163	7.80544e-163	4.19808e-163	1.24442e-162	4.62286e-163	4.25232e-163	1.76339e-163	-2.17341e-163	-6.76299e-163	7.15224e-163	-1.26149e-162	1.01848e-162	4.286e-164	4.80376e-163	1.50351e-163	0
-3.59921e-165	-2.4299e-163	-2.9176e-163	4.79247e-164	1.73422e-163	-4.32099e-163	-3.29243e-163	1.08587e-163	1.96501e-163	-3.47498e-163	4.94133e-163	-3.91857e-164	5.20368e-163	-1.20949e-164	-3.3776e-163	4.48785e-163	7.80544e-163	4.19808e-163	1.24442e-162	4.62286e-163	4.25232e-163	1.76339e-163	-2.17341e-163	-6.76299e-163	7.15224e-163	-1.26149e-162	1.01848e-162	4.286e-164	4.80376e-163	1.50351e-163	0
-3.59921e-165	-2.4299e-163	-2.9176e-163	4.79247e-164	1.73422e-163	-4.32099e-163	-3.29243e-163	1.08587e-163	1.96501e-163	-3.47498e-163	4.94133e-163	-3.91857e-164	5.20368e-163	-1.20949e-164	-3.3776e-163	4.48785e-163	7.80544e-163	4.19808e-163	1.24442e-162	4.62286e-163	4.25232e-163	1.76339e-163	-2.17341e-163	-6.76299e-163	7.15224e-163	-1.26149e-162	1.01848e-162	4.286e-164	4.80376e-163	1.50351e-163	0
-3.59921e-165	-2.4299e-163	-2.9176e-163	4.79247e-164	1.73422e-163	-4.32099e-163	-3.29243e-163	1.08587e-163	1.96501e-163	-3.47498e-163	4.94133e-163	-3.91857e-164	5.20368e-163	-1.20949e-164	-3.3776e-163	4.48785e-163	7.80544e-163	4.19808e-163	1.24442e-162	4.62286e-163	4.25232e-163	1.76339e-163	-2.17341e-163	-6.76299e-163	7.15224e-163	-1.26149e-162	1.01848e-162	4.286e-164	4.80376e-163	1.50351e-163	0
-3.59921e-165	-2.4299e-163	-2.9176e-163	4.79247e-164	1.73422e-163	-4.32099e-163	-3.29243e-163	1.08587e-163	1.96501e-163	-3.47498e-163	4.94133e-163	-3.91857e-164	5.20368e-163	-1.20949e-164	-3.3776e-163	4.48785e-163	7.80544e-163	4.19808e-163	1.24442e-162	4.62286e-163	4.25232e-163	1.76339e-163	-2.17341e-163	-6.76299e-163	7.15224e-163	-1.26149e-162	1.01848e-162	4.286e-164	4.80376e-163	1.50351e-163	0
-3.59921e-165	-2.4299e-163	-2.9176e-163	4.79247e-164	1.73422e-163	-4.32099e-163	-3.29243e-163	1.08587e-163	1.96501e-163	-3.47498e-163	4.94133e-163	-3.91857e-164	5.20368e-163	-1.20949e-164	-3.3776e-163	4.48785e-163	7.80544e-163	4.19808e-163	1.24442e-162	4.62286e-163	4.25232e-163	1.76339e-163	-2.17341e-163	-6.76299e-163	7.15224e-163	-1.26149e-162	1.01848e-162	4.286e-164	4.80376e-163	1.50351e-163	0
-3.59921e-165	-2.4299e-163	-2.9176e-163	4.79247e-164	1.73422e-163	-4.32099e-163	-3.29243e-163	1.08587e-163	1.96501e-163	-3.47498e-163	4.94133e-163	-3.91857e-164	5.20368e-163	-1.20949e-164	-3.3776e-163	4.48785e-163	7.80544e-163	4.19808e-163	1.24442e-162	4.62286e-163	4.25232e-163	1.76339e-163	-2.17341e-163	-6.76299e-163	7.15224e-163	-1.26149e-162	1.01848e-162	4.286e-164	4.80376e-163	1.50351e-163	0
-3.59921e-165	-2.4299e-163	-2.9176e-163	4.79247e-164	1.73422e-163	-4.32099e-163	-3.29243e-163	1.08587e-163	1.96501e-163	-3.47498e-163	4.94133e-163	-3.91857e-164	5.20368e-163	-1.20949e-164	-3.3776e-163	4.48785e-163	7.80544e-163	4.19808e-163	1.24442e-162	4.62286e-163	4.25232e-163	1.76339e-163	-2.17341e-163	-6.76299e-163	7.15224e-163	-1.26149e-162	1.01848e-162	4.286e-164	4.80376e-163	1.50351e-163	0
-3.59921e-165	-2.4299e-163	-2.9176e-163	4.79247e-164	1.73422e-163	-4.32099e-163	-3.29243e-163	1.08587e-163	1.96501e-163	-3.47498e-163	4.94133e-163	-3.91857e-164	5.20368e-163	-1.20949e-164	-3.3776e-163	4.48785e-163	7.80544e-163	4.19808e-163	1.24442e-162	4.62286e-163	4.25232e-163	1.76339e-163	-2.17341e-163	-6.76299e-163	7.15224e-163	-1.26149e-162	1.01848e-162	4.286e-164	4.80376e-163	1.50351e-163	0
-3.59921e-165	-2.4299e-163	-2.9176e-163	4.79247e-164	1.73422e-163	-4.32099e-163	-3.29243e-163	1.08587e-163	1.96501e-163	-3.47498e-163	4.94133e-163	-3.91857e-164	5.20368e-163	-1.20949e-164	-3.3776e-163	4.48785e-163	7.80544e-163	4.19808e-163	1.24442e-162	4.62286e-163	4.25232e-163	1.76339e-163	-2.17341e-163	-6.76299e-163	7.15224e-163	-1.26149e-162	1.01848e-162	4.286e-164	4.80376e-163	1.50351e-163	0
-3.59921e-165	-2.4299e-163	-2.9176e-163	4.79247e-164	1.73422e-163	-4.32099e-163	-3.29243e-163	1.08587e-163	1.96501e-163	-3.47498e-163	4.94133e-163	-3.91857e-164	5.20368e-163	-1.20949e-164	-3.3776e-163	4.48785e-163	7.80544e-163	4.19808e-163	1.24442e-162	4.62286e-163	4.25232e-163	1.76339e-163	-2.17341e-163	-6.76299e-163	7.15224e-163	-1.26149e-162	1.01848e-162	4.286e-164	4.80376e-163	1.50351e-163	0
-3.59921e-165	-2.4299e-163	-2.9176e-163	4.79247e-164	1.73422e-163	-4.32099e-163	-3.29243e-163	1.08587e-163	1.96501e-163	-3.47498e-163	4.94133e-163	-3.91857e-164	5.20368e-163	-1.20949e-164	-3.3776e-163	4.48785e-163	7.80544e-163	4.19808e-163	1.24442e-162	4.62286e-163	4.25232e-163	1.76339e-163	-2.17341e-163	-6.76299e-163	7.15224e-163	-1.26149e-162	1.01848e-162	4.286e-164	4.80376e-163	1.50351e-163	0
-3.59921e-165	-2.4299e-163	-2.9176e-163	4.79247e-164	1.73422e-163	-4.32099e-163	-3.29243e-163	1.08587e-163	1.96501e-163	-3.47498e-163	4.94133e-163	-3.91857e-164	5.20368e-163	-1.20949e-164	-3.3776e-163	4.48785e-163	7.80544e-163	4.19808e-163	1.24442e-162	4.62286e-163	4.25232e-163	1.76339e-163	-2.17341e-163	-6.76299e-163	7.15224e-163	-1.26149e-162	1.01848e-162	4.286e-164	4.80376e-163	1.50351e-163	0
-3.59921e-165	-2.4299e-163	-2.9176e-163	4.79247e-164	1.73422e-163	-4.32099e-163	-3.29243e-163	1.08587e-163	1.96501e-163	-3.47498e-163	4.94133e-163	-3.91857e-164	5.20368e-163	-1.20949e-164	-3.3776e-163	4.48785e-163	7.80544e-163	4.19808e-163	1.24442e-162	4.62286e-163	4.25232e-163	1.76339e-163	-2.17341e-163	-6.76299e-163	7.15224e-163	-1.26149e-162	1.01848e-162	4.286e-164	4.80376e-163	1.50351e-163	0
-3.59921e-165	-2.4299e-163	-2.9176e-163	4.79247e-164	1.73422e-163	-4.32099e-163	-3.29243e-163	1.08587e-163	1.96501e-163	-3.47498e-163	4.94133e-163	-3.91857e-164	5.20368e-163	-1.20949e-164	-3.3776e-163	4.48785e-163	7.80544e-163	4.19808e-163	1.24442e-162	4.62286e-163	4.25232e-163	1.76339e-163	-2.17341e-163	-6.76299e-163	7.15224e-163	-1.26149e-162	1.01848e-162	4.286e-164	4.80376e-163	1.50351e-163	0
-3.59921e-165	-2.4299e-163	-2.9176e-163	4.79247e-164	1.73422e-163	-4.32099e-163	-3.29243e-163	1.08587e-163	1.96501e-163	-3.47498e-163	4.94133e-163	-3.91857e-164	5.20368e-163	-1.20949e-164	-3.3776e-163	4.48785e-163	7.80544e-163	4.19808e-163	1.24442e-162	4.62286e-163	4.25232e-163	1.76339e-163	-2.17341e-163	-6.76299e-163	7.15224e-163	-1.26149e-162	1.01848e-162	4.286e-164	4.80376e-163	1.50351e-163	0
-3.59921e-165	-2.4299e-163	-2.9176e-163	4.79247e-164	1.73422e-163	-4.32099e-163	-3.29243e-163	1.08587e-163	1.96501e-163	-3.47498e-163	4.94133e-163	-3.91857e-164	5.20368e-163	-1.20949e-164	-3.3776e-163	4.48785e-163	7.80544e-163	4.19808e-163	1.24442e-162	4.62286e-163	4.25232e-163	1.76339e-163	-2.17341e-163	-6.76299e-163	7.15224e-163	-1.26149e-162	1.01848e-162	4.286e-164	4.80376e-163	1.50351e-163	0
-3.59921e-165	-2.4299e-163	-2.9176e-163	4.79247e-164	1.73422e-163	-4.32099e-163	-3.29243e-163	1.08587e-163	1.96501e-163	-3.47498e-163	4.94133e-163	-3.91857e-164	5.20368e-163	-1.20949e-164	-3.3776e-163	4.48785e-163	7.80544e-163	4.19808e-163	1.24442e-162	4.62286e-163	4.25232e-163	1.76339e-163	-2.17341e-163	-6.76299e-163	7.15224e-163	-1.26149e-162	1.01848e-162	4.286e-164	4.80376e-163	1.50351e-163	0
-3.59921e-165	-2.4299e-163	-2.9176e-163	4.79247e-164	1.73422e-163	-4.32099e-163	-3.29243e-163	1.08587e-163	1.96501e-163	-3.47498e-163	4.94133e-163	-3.91857e-164	5.20368e-163	-1.20949e-164	-3.3776e-163	4.48785e-163	7.80544e-163	4.19808e-163	1.24442e-162	4.62286e-163	4.25232e-163	1.76339e-163	-2.17341e-163	-6.76299e-163	7.15224e-163	-1.26149e-162	1.01848e-162	4.286e-164	4.80376e-163	1.50351e-163	0
-3.59921e-165	-2.4299e-163	-2.9176e-163	4.79247e-164	1.73422e-163	-4.32099e-163	-3.29243e-163	1.08587e-163	1.96501e-163	-3.47498e-163	4.94133e-163	-3.91857e-164	5.20368e-163	-1.20949e-164	-3.3776e-163	4.48785e-163	7.80544e-163	4.19808e-163	1.24442e-162	4.62286e-163	4.25232e-163	1.76339e-163	-2.17341e-163	-6.76299e-163	7.15224e-163	-1.26149e-162	1.01848e-162	4.286e-164	4.80376e-163	1.50351e-163	0
-3.59921e-165	-2.4299e-163	-2.9176e-163	4.79247e-164	1.73422e-163	-4.32099e-163	-3.29243e-163	1.08587e-163	1.96501e-163	-3.47498e-163	4.94133e-163	-3.91857e-164	5.20368e-163	-1.20949e-164	-3.3776e-163	4.48785e-163	7.80544e-163	4.19808e-163	1.24442e-162	4.62286e-163	4.25232e-163	1.76339e-163	-2.17341e-163	-6.76299e-163	7.15224e-163	-1.26149e-162	1.01848e-162	4.286e-164	4.80376e-163	1.50351e-163	0
-3.59921e-165	-2.4299e-163	-2.9176e-163	4.79247e-164	1.73422e-163	-4.32099e-163	-3.29243e-163	1.08587e-163	1.96501e-163	-3.47498e-163	4.94133e-163	-3.91857e-164	5.20368e-163	-1.20949e-164	-3.3776e-163	4.48785e-163	7.80544e-163	4.19808e-163	1.24442e-162	4.62286e-163	4.25232e-163	1.76339e-163	-2.17341e-163	-6.76299e-163	7.15224e-163	-1.26149e-162	1.01848e-162	4.286e-164	4.80376e-163	1.50351e-163	0
-3.59921e-165	-2.4299e-163	-2.9176e-163	4.79247e-164	1.73422e-163	-4.32099e-163	-3.29243e-163	1.08587e-163	1.96501e-163	-3.47498e-163	4.94133e-163	-3.91857e-164	5.20368e-163	-1.20949e-164	-3.3776e-163	4.48785e-163	7.80544e-163	4.19808e-163	1.24442e-162	4.62286e-163	4.25232e-163	1.76339e-163	-2.17341e-163	-6.76299e-163	7.15224e-163	-1.26149e-162	1.01848e-162	4.286e-164	4.80376e-163	1.50351e-163	0
-3.59921e-165	-2.4299e-163	-2.9176e-163	4.79247e-164	1.73422e-163	-4.32099e-163	-3.29243e-163	1.08587e-163	1.96501e-163	-3.47498e-163	4.94133e-163	-3.91857e-164	5.20368e-163	-1.20949e-164	-3.3776e-163	4.48785e-163	7.80544e-163	4.19808e-163	1.24442e-162	4.62286e-163	4.25232e-163	1.76339e-163	-2.17341e-163	-6.76299e-163	7.15224e-163	-1.26149e-162	1.01848e-162	4.286e-164	4.80376e-163	1.50351e-163	0
-3.59921e-165	-2.4299e-163	-2.9176e-163	4.79247e-164	1.73422e-163	-4.32099e-163	-3.29243e-163	1.08587e-163	1.96501e-163	-3.47498e-163	4.94133e-163	-3.91857e-164	5.20368e-163	-1.20949e-164	-3.3776e-163	4.48785e-163	7.80544e-163	4.19808e-163	1.24442e-162	4.62286e-163	4.25232e-163	1.76339e-163	-2.17341e-163	-6.76299e-163	7.15224e-163	-1.26149e-162	1.01848e-162	4.286e-164	4.80376e-163	1.50351e-163	0
-3.59921e-165	-2.4299e-163	-2.9176e-163	4.79247e-164	1.73422e-163	-4.32099e-163	-3.29243e-163	1.08587e-163	1.96501e-163	-3.47498e-163	4.94133e-163	-3.91857e-164	5.20368e-163	-1.20949e-164	-3.3776e-163	4.48785e-163	7.80544e-163	4.19808e-163	1.24442e-162	4.62286e-163	4.25232e-163	1.76339e-163	-2.17341e-163	-6.76299e-163	7.15224e-163	-1.26149e-162	1.01848e-162	4.286e-164	4.80376e-163	1.50351e-163	0
-3.59921e-165	-2.4299e-163	-2.9176e-163	4.79247e-164	1.73422e-163	-4.32099e-163	-3.29243e-163	1.08587e-163	1.96501e-163	-3.47498e-163	4.94133e-163	-3.91857e-164	5.20368e-163	-1.20949e-164	-3.3776e-163	4.48785e-163	7.80544e-163	4.19808e-163	1.24442e-162	4.62286e-163	4.25232e-163	1.76339e-163	-2.17341e-163	-6.76299e-163	7.15224e-163	-1.26149e-162	1.01848e-162	4.286e-164	4.80376e-163	1.50351e-163	0
-3.59921e-165	-2.4299e-163	-2.9176e-163	4.79247e-164	1.73422e-163	-4.32099e-163	-3.29243e-163	1.08587e-163	1.96501e-163	-3.47498e-163	4.94133e-163	-3.91857e-164	5.20368e-163	-1.20949e-164	-3.3776e-163	4.48785e-163	7.80544e-163	4.19808e-163	1.24442e-162	4.62286e-163	4.25232e-163	1.76339e-163	-2.17341e-163	-6.76299e-163	7.15224e-163	-1.26149e-162	1.01848e-162	4.286e-164	4.80376e-163	1.50351e-163	0
-3.59921e-165	-2.4299e-163	-2.9176e-163	4.79247e-164	1.73422e-163	-4.32099e-163	-3.29243e-163	1.08587e-163	1.96501e-163	-3.47498e-163	4.94133e-163	-3.91857e-164	5.20368e-163	-1.20949e-164	-3.3776e-163	4.48785e-163	7.80544e-163	4.19808e-163	1.24442e-162	4.62286e-163	4.25232e-163	1.76339e-163	-2.17341e-163	-6.76299e-163	7.15224e-163	-1.26149e-162	1.01848e-162	4.286e-164	4.80376e-163	1.50351e-163	0
-3.59921e-165	-2.4299e-163	-2.9176e-163	4.79247e-164	1.73422e-163	-4.32099e-163	-3.29243e-163	1.08587e-163	1.96501e-163	-3.47498e-163	4.94133e-163	-3.91857e-164	5.20368e-163	-1.20949e-164	-3.3776e-163	4.48785e-163	7.80544e-163	4.19808e-163	1.24442e-162	4.62286e-163	4.25232e-163	1.76339e-163	-2.17341e-163	-6.76299e-163	7.15224e-163	-1.26149e-162	1.01848e-162	4.286e-164	4.80376e-163	1.50351e-163	0
-3.59921e-165	-2.4299e-163	-2.9176e-163	4.79247e-164	1.73422e-163	-4.32099e-163	-3.29243e-163	1.08587e-163	1.96501e-163	-3.47498e-163	4.94133e-163	-3.91857e-164	5.20368e-163	-1.20949e-164	-3.3776e-163	4.48785e-163	7.80544e-163	4.19808e-163	1.24442e-162	4.62286e-163	4.25232e-163	1.76339e-163	-2.17341e-163	-6.76299e-163	7.15224e-163	-1.26149e-162	1.01848e-162	4.286e-164	4.80376e-163	1.50351e-163	0
-3.59921e-165	-2.4299e-163	-2.9176e-163	4.79247e-164	1.73422e-163	-4.32099e-163	-3.29243e-163	1.08587e-163	1.96501e-163	-3.47498e-163	4.94133e-163	-3.91857e-164	5.20368e-163	-1.20949e-164	-3.3776e-163	4.48785e-163	7.80544e-163	4.19808e-163	1.24442e-162	4.62286e-163	4.25232e-163	1.76339e-163	-2.17341e-163	-6.76299e-163	7.15224e-163	-1.26149e-162	1.01848e-162	4.286e-164	4.80376e-163	1.50351e-163	0
-3.59921e-165	-2.4299e-163	-2.9176e-163	4.79247e-164	1.73422e-163	-4.32099e-163	-3.29243e-163	1.08587e-163	1.96501e-163	-3.47498e-163	4.94133e-163	-3.91857e-164	5.20368e-163	-1.20949e-164	-3.3776e-163	4.48785e-163	7.80544e-163	4.19808e-163	1.24442e-162	4.62286e-163	4.25232e-163	1.76339e-163	-2.17341e-163	-6.76299e-163	7.15224e-163	-1.26149e-162	1.01848e-162	4.286e-164	4.80376e-163	1.50351e-163	0
-3.59921e-165	-2.4299e-163	-2.9176e-163	4.79247e-164	1.73422e-163	-4.32099e-163	-3.29243e-163	1.08587e-163	1.96501e-163	-3.47498e-163	4.94133e-163	-3.91857e-164	5.20368e-163	-1.20949e-164	-3.3776e-163	4.48785e-163	7.80544e-163	4.19808e-163	1.24442e-162	4.62286e-163	4.25232e-163	1.76339e-163	-2.17341e-163	-6.76299e-163	7.15224e-163	-1.26149e-162	1.01848e-162	4.286e-164	4.80376e-163	1.50351e-163	0
-3.59921e-165	-2.4299e-163	-2.9176e-163	4.79247e-164	1.73422e-163	-4.32099e-163	-3.29243e-163	1.08587e-163	1.96501e-163	-3.47498e-163	4.94133e-163	-3.91857e-164	5.20368e-163	-1.20949e-164	-3.3776e-163	4.48785e-163	7.80544e-163	4.19808e-163	1.24442e-162	4.62286e-163	4.25232e-163	1.76339e-163	-2.17341e-163	-6.76299e-163	7.15224e-163	-1.26149e-162	1.01848e-162	4.286e-164	4.80376e-163	1.50351e-163	0
-3.59921e-165	-2.4299e-163	-2.9176e-163	4.79247e-164	1.73422e-163	-4.32099e-163	-3.29243e-163	1.08587e-163	1.96501e-163	-3.47498e-163	4.94133e-163	-3.91857e-164	5.20368e-163	-1.20949e-164	-3.3776e-163	4.48785e-163	7.80544e-163	4.19808e-163	1.24442e-162	4.62286e-163	4.25232e-163	1.76339e-163	-2.17341e-163	-6.76299e-163	7.15224e-163	-1.26149e-162	1.01848e-162	4.286e-164	4.80376e-163	1.50351e-163	0
-3.59921e-165	-2.4299e-163	-2.9176e-163	4.79247e-164	1.73422e-163	-4.32099e-163	-3.29243e-163	1.08587e-163	1.96501e-163	-3.47498e-163	4.94133e-163	-3.91857e-164	5.20368e-163	-1.20949e-164	-3.3776e-163	4.48785e-163	7.80544e-163	4.19808e-163	1.24442e-162	4.62286e-163	4.25232e-163	1.76339e-163	-2.17341e-163	-6.76299e-163	7.15224e-163	-1.26149e-162	1.01848e-162	4.286e-164	4.80376e-163	1.50351e-163	0
-3.59921e-165	-2.4299e-163	-2.9176e-163	4.79247e-164	1.73422e-163	-4.32099e-163	-3.29243e-163	1.08587e-163	1.96501e-163	-3.47498e-163	4.94133e-163	-3.91857e-164	5.20368e-163	-1.20949e-164	-3.3776e-163	4.48785e-163	7.80544e-163	4.19808e-163	1.24442e-162	4.62286e-163	4.25232e-163	1.76339e-163	-2.17341e-163	-6.76299e-163	7.15224e-163	-1.26149e-162	1.01848e-162	4.286e-164	4.80376e-163	1.50351e-163	0
-3.59921e-165	-2.4299e-163	-2.9176e-163	4.79247e-164	1.73422e-163	-4.32099e-163	-3.29243e-163	1.08587e-163	1.96501e-163	-3.47498e-163	4.94133e-163	-3.91857e-164	5.20368e-163	-1.20949e-164	-3.3776e-163	4.48785e-163	7.80544e-163	4.19808e-163	1.24442e-162	4.62286e-163	4.25232e-163	1.76339e-163	-2.17341e-163	-6.76299e-163	7.15224e-163	-1.26149e-162	1.01848e-162	4.286e-164	4.80376e-163	1.50351e-163	0
-3.59921e-165	-2.4299e-163	-2.9176e-163	4.79247e-164	1.73422e-163	-4.32099e-163	-3.29243e-163	1.08587e-163	1.96501e-163	-3.47498e-163	4.94133e-163	-3.91857e-164	5.20368e-163	-1.20949e-164	-3.3776e-163	4.48785e-163	7.80544e-163	4.19808e-163	1.24442e-162	4.62286e-163	4.25232e-163	1.76339e-163	-2.17341e-163	-6.76299e-163	7.15224e-163	-1.26149e-162	1.01848e-162	4.286e-164	4.80376e-163	1.50351e-163	0
-3.59921e-165	-2.4299e-163	-2.9176e-163	4.79247e-164	1.73422e-163	-4.32099e-163	-3.29243e-163	1.08587e-163	1.96501e-163	-3.47498e-163	4.94133e-163	-3.91857e-164	5.20368e-163	-1.20949e-164	-3.3776e-163	4.48785e-163	7.80544e-163	4.19808e-163	1.24442e-162	4.62286e-163	4.25232e-163	1.76339e-163	-2.17341e-163	-6.76299e-163	7.15224e-163	-1.26149e-162	1.01848e-162	4.286e-164	4.80376e-163	1.50351e-163	0
-3.59921e-165	-2.4299e-163	-2.9176e-163	4.79247e-164	1.73422e-163	-4.32099e-163	-3.29243e-163	1.08587e-163	1.96501e-163	-3.47498e-163	4.94133e-163	-3.91857e-164	5.20368e-163	-1.20949e-164	-3.3776e-163	4.48785e-163	7.80544e-163	4.19808e-163	1.24442e-162	4.62286e-163	4.25232e-163	1.76339e-163	-2.17341e-163	-6.76299e-163	7.15224e-163	-1.26149e-162	1.01848e-162	4.286e-164	4.80376e-163	1.50351e-163	0
-3.59921e-165	-2.4299e-163	-2.9176e-163	4.79247e-164	1.73422e-163	-4.32099e-163	-3.29243e-163	1.08587e-163	1.96501e-163	-3.47498e-163	4.94133e-163	-3.91857e-164	5.20368e-163	-1.20949e-164	-3.3776e-163	4.48785e-163	7.80544e-163	4.19808e-163	1.24442e-162	4.62286e-163	4.25232e-163	1.76339e-163	-2.17341e-163	-6.76299e-163	7.15224e-163	-1.26149e-162	1.01848e-162	4.286e-164	4.80376e-163	1.50351e-163	0
-3.59921e-165	-2.4299e-163	-2.9176e-163	4.79247e-164	1.73422e-163	-4.32099e-163	-3.29243e-163	1.08587e-163	1.96501e-163	-3.47498e-163	4.94133e-163	-3.91857e-164	5.20368e-163	-1.20949e-164	-3.3776e-163	4.48785e-163	7.80544e-163	4.19808e-163	1.24442e-162	4.62286e-163	4.25232e-163	1.76339e-163	-2.17341e-163	-6.76299e-163	7.15224e-163	-1.26149e-162	1.01848e-162	4.286e-164	4.80376e-163	1.50351e-163	0
-3.59921e-165	-2.4299e-163	-2.9176e-163	4.79247e-164	1.73422e-163	-4.32099e-163	-3.29243e-163	1.08587e-163	1.96501e-163	-3.47498e-163	4.94133e-163	-3.91857e-164	5.20368e-163	-1.20949e-164	-3.3776e-163	4.48785e-163	7.80544e-163	4.19808e-163	1.24442e-162	4.62286e-163	4.25232e-163	1.76339e-163	-2.17341e-163	-6.76299e-163	7.15224e-163	-1.26149e-162	1.01848e-162	4.286e-164	4.80376e-163	1.50351e-163	0
-3.59921e-165	-2.4299e-163	-2.9176e-163	4.79247e-164	1.73422e-163	-4.32099e-163	-3.29243e-163	1.08587e-163	1.96501e-163	-3.47498e-163	4.94133e-163	-3.91857e-164	5.20368e-163	-1.20949e-164	-3.3776e-163	4.48785e-163	7.80544e-163	4.19808e-163	1.24442e-162	4.62286e-163	4.25232e-163	1.76339e-163	-2.17341e-163	-6.76299e-163	7.15224e-163	-1.26149e-162	1.01848e-162	4.286e-164	4.80376e-163	1.50351e-163	0
-3.59921e-165	-2.4299e-163	-2.9176e-163	4.79247e-164	1.73422e-163	-4.32099e-163	-3.29243e-163	1.08587e-163	1.96501e-163	-3.47498e-163	4.94133e-163	-3.91857e-164	5.20368e-163	-1.20949e-164	-3.3776e-163	4.48785e-163	7.80544e-163	4.19808e-163	1.24442e-162	4.62286e-163	4.25232e-163	1.76339e-163	-2.17341e-163	-6.76299e-163	7.15224e-163	-1.26149e-162	1.01848e-162	4.286e-164	4.80376e-163	1.50351e-163	0
-3.59921e-165	-2.4299e-163	-2.9176e-163	4.79247e-164	1.73422e-163	-4.32099e-163	-3.29243e-163	1.08587e-163	1.96501e-163	-3.47498e-163	4.94133e-163	-3.91857e-164	5.20368e-163	-1.20949e-164	-3.3776e-163	4.48785e-163	7.80544e-163	4.19808e-163	1.24442e-162	4.62286e-163	4.25232e-163	1.76339e-163	-2.17341e-163	-6.76299e-163	7.15224e-163	-1.26149e-162	1.01848e-162	4.286e-164	4.80376e-163	1.50351e-163	0
-3.59921e-165	-2.4299e-163	-2.9176e-163	4.79247e-164	1.73422e-163	-4.32099e-163	-3.29243e-163	1.08587e-163	1.96501e-163	-3.47498e-163	4.94133e-163	-3.91857e-164	5.20368e-163	-1.20949e-164	-3.3776e-163	4.48785e-163	7.80544e-163	4.19808e-163	1.24442e-162	4.62286e-163	4.25232e-163	1.76339e-163	-2.17341e-163	-6.76299e-163	7.15224e-163	-1.26149e-162	1.01848e-162	4.286e-164	4.80376e-163	1.50351e-163	0
-3.59921e-165	-2.4299e-163	-2.9176e-163	4.79247e-164	1.73422e-163	-4.32099e-163	-3.29243e-163	1.08587e-163	1.96501e-163	-3.47498e-163	4.94133e-163	-3.91857e-164	5.20368e-163	-1.20949e-164	-3.3776e-163	4.48785e-163	7.80544e-163	4.19808e-163	1.24442e-162	4.62286e-163	4.25232e-163	1.76339e-163	-2.17341e-163	-6.76299e-163	7.15224e-163	-1.26149e-162	1.01848e-162	4.286e-164	4.80376e-163	1.50351e-163	0
-3.59921e-165	-2.4299e-163	-2.9176e-163	4.79247e-164	1.73422e-163	-4.32099e-163	-3.29243e-163	1.08587e-163	1.96501e-163	-3.47498e-163	4.94133e-163	-3.91857e-164	5.20368e-163	-1.20949e-164	-3.3776e-163	4.48785e-163	7.80544e-163	4.19808e-163	1.24442e-162	4.62286e-163	4.25232e-163	1.76339e-163	-2.17341e-163	-6.76299e-163	7.15224e-163	-1.26149e-162	1.01848e-162	4.286e-164	4.80376e-163	1.50351e-163	0
-3.59921e-165	-2.4299e-163	-2.9176e-163	4.79247e-164	1.73422e-163	-4.32099e-163	-3.29243e-163	1.08587e-163	1.96501e-163	-3.47498e-163	4.94133e-163	-3.91857e-164	5.20368e-163	-1.20949e-164	-3.3776e-163	4.48785e-163	7.80544e-163	4.19808e-163	1.24442e-162	4.62286e-163	4.25232e-163	1.76339e-163	-2.17341e-163	-6.76299e-163	7.15224e-163	-1.26149e-162	1.01848e-162	4.286e-164	4.80376e-163	1.50351e-163	0
-3.59921e-165	-2.4299e-163	-2.9176e-163	4.79247e-164	1.73422e-163	-4.32099e-163	-3.29243e-163	1.08587e-163	1.96501e-163	-3.47498e-163	4.94133e-163	-3.91857e-164	5.20368e-163	-1.20949e-164	-3.3776e-163	4.48785e-163	7.80544e-163	4.19808e-163	1.24442e-162	4.62286e-163	4.25232e-163	1.76339e-163	-2.17341e-163	-6.76299e-163	7.15224e-163	-1.26149e-162	1.01848e-162	4.286e-164	4.80376e-163	1.50351e-163	0
-3.59921e-165	-2.4299e-163	-2.9176e-163	4.79247e-164	1.73422e-163	-4.32099e-163	-3.29243e-163	1.08587e-163	1.96501e-163	-3.47498e-163	4.94133e-163	-3.91857e-164	5.20368e-163	-1.20949e-164	-3.3776e-163	4.48785e-163	7.80544e-163	4.19808e-163	1.24442e-162	4.62286e-163	4.25232e-163	1.76339e-163	-2.17341e-163	-6.76299e-163	7.15224e-163	-1.26149e-162	1.01848e-162	4.286e-164	4.80376e-163	1.50351e-163	0
-3.59921e-165	-2.4299e-163	-2.9176e-163	4.79247e-164	1.73422e-163	-4.32099e-163	-3.29243e-163	1.08587e-163	1.96501e-163	-3.47498e-163	4.94133e-163	-3.91857e-164	5.20368e-163	-1.20949e-164	-3.3776e-163	4.48785e-163	7.80544e-163	4.19808e-163	1.24442e-162	4.62286e-163	4.25232e-163	1.76339e-163	-2.17341e-163	-6.76299e-163	7.15224e-163	-1.26149e-162	1.01848e-162	4.286e-164	4.80376e-163	1.50351e-163	0
-3.59921e-165	-2.4299e-163	-2.9176e-163	4.79247e-164	1.73422e-163	-4.32099e-163	-3.29243e-163	1.08587e-163	1.96501e-163	-3.47498e-163	4.94133e-163	-3.91857e-164	5.20368e-163	-1.20949e-164	-3.3776e-163	4.48785e-163	7.80544e-163	4.19808e-163	1.24442e-162	4.62286e-163	4.25232e-163	1.76339e-163	-2.17341e-163	-6.76299e-163	7.15224e-163	-1.26149e-162	1.01848e-162	4.286e-164	4.80376e-163	1.50351e-163	0
-3.59921e-165	-2.4299e-163	-2.9176e-163	4.79247e-164	1.73422e-163	-4.32099e-163	-3.29243e-163	1.08587e-163	1.96501e-163	-3.47498e-163	4.94133e-163	-3.91857e-164	5.20368e-163	-1.20949e-164	-3.3776e-163	4.48785e-163	7.80544e-163	4.19808e-163	1.24442e-162	4.62286e-163	4.25232e-163	1.76339e-163	-2.17341e-163	-6.76299e-163	7.15224e-163	-1.26149e-162	1.01848e-162	4.286e-164	4.80376e-163	1.50351e-163	0
-3.59921e-165	-2.4299e-163	-2.9176e-163	4.79247e-164	1.73422e-163	-4.32099e-163	-3.29243e-163	1.08587e-163	1.96501e-163	-3.47498e-163	4.94133e-163	-3.91857e-164	5.20368e-163	-1.20949e-164	-3.3776e-163	4.48785e-163	7.80544e-163	4.19808e-163	1.24442e-162	4.62286e-163	4.25232e-163	1.76339e-163	-2.17341e-163	-6.76299e-163	7.15224e-163	-1.26149e-162	1.01848e-162	4.286e-164	4.80376e-163	1.50351e-163	0
-3.59921e-165	-2.4299e-163	-2.9176e-163	4.79247e-164	1.73422e-163	-4.32099e-163	-3.29243e-163	1.08587e-163	1.96501e-163	-3.47498e-163	4.94133e-163	-3.91857e-164	5.20368e-163	-1.20949e-164	-3.3776e-163	4.48785e-163	7.80544e-163	4.19808e-163	1.24442e-162	4.62286e-163	4.25232e-163	1.76339e-163	-2.17341e-163	-6.76299e-163	7.15224e-163	-1.26149e-162	1.01848e-162	4.286e-164	4.80376e-163	1.50351e-163	0
-3.59921e-165	-2.4299e-163	-2.9176e-163	4.79247e-164	1.73422e-163	-4.32099e-163	-3.29243e-163	1.08587e-163	1.96501e-163	-3.47498e-163	4.94133e-163	-3.91857e-164	5.20368e-163	-1.20949e-164	-3.3776e-163	4.48785e-163	7.80544e-163	4.19808e-163	1.24442e-162	4.62286e-163	4.25232e-163	1.76339e-163	-2.17341e-163	-6.76299e-163	7.15224e-163	-1.26149e-162	1.01848e-162	4.286e-164	4.80376e-163	1.50351e-163	0
-3.59921e-165	-2.4299e-163	-2.9176e-163	4.79247e-164	1.73422e-163	-4.32099e-163	-3.29243e-163	1.08587e-163	1.96501e-163	-3.47498e-163	4.94133e-163	-3.91857e-164	5.20368e-163	-1.20949e-164	-3.3776e-163	4.48785e-163	7.80544e-163	4.19808e-163	1.24442e-162	4.62286e-163	4.25232e-163	1.76339e-163	-2.17341e-163	-6.76299e-163	7.15224e-163	-1.26149e-162	1.01848e-162	4.286e-164	4.80376e-163	1.50351e-163	0
-3.59921e-165	-2.4299e-163	-2.9176e-163	4.79247e-164	1.73422e-163	-4.32099e-163	-3.29243e-163	1.08587e-163	1.96501e-163	-3.47498e-163	4.94133e-163	-3.91857e-164	5.20368e-163	-1.20949e-164	-3.3776e-163	4.48785e-163	7.80544e-163	4.19808e-163	1.24442e-162	4.62286e-163	4.25232e-163	1.76339e-163	-2.17341e-163	-6.76299e-163	7.15224e-163	-1.26149e-162	1.01848e-162	4.286e-164	4.80376e-163	1.50351e-163	0
-3.59921e-165	-2.4299e-163	-2.9176e-163	4.79247e-164	1.73422e-163	-4.32099e-163	-3.29243e-163	1.08587e-163	1.96501e-163	-3.47498e-163	4.94133e-163	-3.91857e-164	5.20368e-163	-1.20949e-164	-3.3776e-163	4.48785e-163	7.80544e-163	4.19808e-163	1.24442e-162	4.62286e-163	4.25232e-163	1.76339e-163	-2.17341e-163	-6.76299e-163	7.15224e-163	-1.26149e-162	1.01848e-162	4.286e-164	4.80376e-163	1.50351e-163	0
-3.59921e-165	-2.4299e-163	-2.9176e-163	4.79247e-164	1.73422e-163	-4.32099e-163	-3.29243e-163	1.08587e-163	1.96501e-163	-3.47498e-163	4.94133e-163	-3.91857e-164	5.20368e-163	-1.20949e-164	-3.3776e-163	4.48785e-163	7.80544e-163	4.19808e-163	1.24442e-162	4.62286e-163	4.25232e-163	1.76339e-163	-2.17341e-163	-6.76299e-163	7.15224e-163	-1.26149e-162	1.01848e-162	4.286e-164	4.80376e-163	1.50351e-163	0
-3.59921e-165	-2.4299e-163	-2.9176e-163	4.79247e-164	1.73422e-163	-4.32099e-163	-3.29243e-163	1.08587e-163	1.96501e-163	-3.47498e-163	4.94133e-163	-3.91857e-164	5.20368e-163	-1.20949e-164	-3.3776e-163	4.48785e-163	7.80544e-163	4.19808e-163	1.24442e-162	4.62286e-163	4.25232e-163	1.76339e-163	-2.17341e-163	-6.76299e-163	7.15224e-163	-1.26149e-162	1.01848e-162	4.286e-164	4.80376e-163	1.50351e-163	0
-3.59921e-165	-2.4299e-163	-2.9176e-163	4.79247e-164	1.73422e-163	-4.32099e-163	-3.29243e-163	1.08587e-163	1.96501e-163	-3.47498e-163	4.94133e-163	-3.91857e-164	5.20368e-163	-1.20949e-164	-3.3776e-163	4.48785e-163	7.80544e-163	4.19808e-163	1.24442e-162	4.62286e-163	4.25232e-163	1.76339e-163	-2.17341e-163	-6.76299e-163	7.15224e-163	-1.26149e-162	1.01848e-162	4.286e-164	4.80376e-163	1.50351e-163	0
-3.59921e-165	-2.4299e-163	-2.9176e-163	4.79247e-164	1.73422e-163	-4.32099e-163	-3.29243e-163	1.08587e-163	1.96501e-163	-3.47498e-163	4.94133e-163	-3.91857e-164	5.20368e-163	-1.20949e-164	-3.3776e-163	4.48785e-163	7.80544e-163	4.19808e-163	1.24442e-162	4.62286e-163	4.25232e-163	1.76339e-163	-2.17341e-163	-6.76299e-163	7.15224e-163	-1.26149e-162	1.01848e-162	4.286e-164	4.80376e-163	1.50351e-163	0
-3.59921e-165	-2.4299e-163	-2.9176e-163	4.79247e-164	1.73422e-163	-4.32099e-163	-3.29243e-163	1.08587e-163	1.96501e-163	-3.47498e-163	4.94133e-163	-3.91857e-164	5.20368e-163	-1.20949e-164	-3.3776e-163	4.48785e-163	7.80544e-163	4.19808e-163	1.24442e-162	4.62286e-163	4.25232e-163	1.76339e-163	-2.17341e-163	-6.76299e-163	7.15224e-163	-1.26149e-162	1.01848e-162	4.286e-164	4.80376e-163	1.50351e-163	0
-3.59921e-165	-2.4299e-163	-2.9176e-163	4.79247e-164	1.73422e-163	-4.32099e-163	-3.29243e-163	1.08587e-163	1.96501e-163	-3.47498e-163	4.94133e-163	-3.91857e-164	5.20368e-163	-1.20949e-164	-3.3776e-163	4.48785e-163	7.80544e-163	4.19808e-163	1.24442e-162	4.62286e-163	4.25232e-163	1.76339e-163	-2.17341e-163	-6.76299e-163	7.15224e-163	-1.26149e-162	1.01848e-162	4.286e-164	4.80376e-163	1.50351e-163	0
-3.59921e-165	-2.4299e-163	-2.9176e-163	4.79247e-164	1.73422e-163	-4.32099e-163	-3.29243e-163	1.08587e-163	1.96501e-163	-3.47498e-163	4.94133e-163	-3.91857e-164	5.20368e-163	-1.20949e-164	-3.3776e-163	4.48785e-163	7.80544e-163	4.19808e-163	1.24442e-162	4.62286e-163	4.25232e-163	1.76339e-163	-2.17341e-163	-6.76299e-163	7.15224e-163	-1.26149e-162	1.01848e-162	4.286e-164	4.80376e-163	1.50351e-163	0
-3.59921e-165	-2.4299e-163	-2.9176e-163	4.79247e-164	1.73422e-163	-4.32099e-163	-3.29243e-163	1.08587e-163	1.96501e-163	-3.47498e-163	4.94133e-163	-3.91857e-164	5.20368e-163	-1.20949e-164	-3.3776e-163	4.48785e-163	7.80544e-163	4.19808e-163	1.24442e-162	4.62286e-163	4.25232e-163	1.76339e-163	-2.17341e-163	-6.76299e-163	7.15224e-163	-1.26149e-162	1.01848e-162	4.286e-164	4.80376e-163	1.50351e-163	0
-3.59921e-165	-2.4299e-163	-2.9176e-163	4.79247e-164	1.73422e-163	-4.32099e-163	-3.29243e-163	1.08587e-163	1.96501e-163	-3.47498e-163	4.94133e-163	-3.91857e-164	5.20368e-163	-1.20949e-164	-3.3776e-163	4.48785e-163	7.80544e-163	4.19808e-163	1.24442e-162	4.62286e-163	4.25232e-163	1.76339e-163	-2.17341e-163	-6.76299e-163	7.15224e-163	-1.26149e-162	1.01848e-162	4.286e-164	4.80376e-163	1.50351e-163	0
-3.59921e-165	-2.4299e-163	-2.9176e-163	4.79247e-164	1.73422e-163	-4.32099e-163	-3.29243e-163	1.08587e-163	1.96501e-163	-3.47498e-163	4.94133e-163	-3.91857e-164	5.20368e-163	-1.20949e-164	-3.3776e-163	4.48785e-163	7.80544e-163	4.19808e-163	1.24442e-162	4.62286e-163	4.25232e-163	1.76339e-163	-2.17341e-163	-6.76299e-163	7.15224e-163	-1.26149e-162	1.01848e-162	4.286e-164	4.80376e-163	1.50351e-163	0
-3.59921e-165	-2.4299e-163	-2.9176e-163	4.79247e-164	1.73422e-163	-4.32099e-163	-3.29243e-163	1.08587e-163	1.96501e-163	-3.47498e-163	4.94133e-163	-3.91857e-164	5.20368e-163	-1.20949e-164	-3.3776e-163	4.48785e-163	7.80544e-163	4.19808e-163	1.24442e-162	4.62286e-163	4.25232e-163	1.76339e-163	-2.17341e-163	-6.76299e-163	7.15224e-163	-1.26149e-162	1.01848e-162	4.286e-164	4.80376e-163	1.50351e-163	0
-3.59921e-165	-2.4299e-163	-2.9176e-163	4.79247e-164	1.73422e-163	-4.32099e-163	-3.29243e-163	1.08587e-163	1.96501e-163	-3.47498e-163	4.94133e-163	-3.91857e-164	5.20368e-163	-1.20949e-164	-3.3776e-163	4.48785e-163	7.80544e-163	4.19808e-163	1.24442e-162	4.62286e-163	4.25232e-163	1.76339e-163	-2.17341e-163	-6.76299e-163	7.15224e-163	-1.26149e-162	1.01848e-162	4.286e-164	4.80376e-163	1.50351e-163	0
-3.59921e-165	-2.4299e-163	-2.9176e-163	4.79247e-164	1.73422e-163	-4.32099e-163	-3.29243e-163	1.08587e-163	1.96501e-163	-3.47498e-163	4.94133e-163	-3.91857e-164	5.20368e-163	-1.20949e-164	-3.3776e-163	4.48785e-163	7.80544e-163	4.19808e-163	1.24442e-162	4.62286e-163	4.25232e-163	1.76339e-163	-2.17341e-163	-6.76299e-163	7.15224e-163	-1.26149e-162	1.01848e-162	4.286e-164	4.80376e-163	1.50351e-163	0
-3.59921e-165	-2.4299e-163	-2.9176e-163	4.79247e-164	1.73422e-163	-4.32099e-163	-3.29243e-163	1.08587e-163	1.96501e-163	-3.47498e-163	4.94133e-163	-3.91857e-164	5.20368e-163	-1.20949e-164	-3.3776e-163	4.48785e-163	7.80544e-163	4.19808e-163	1.24442e-162	4.62286e-163	4.25232e-163	1.76339e-163	-2.17341e-163	-6.76299e-163	7.15224e-163	-1.26149e-162	1.01848e-162	4.286e-164	4.80376e-163	1.50351e-163	0
-3.59921e-165	-2.4299e-163	-2.9176e-163	4.79247e-164	1.73422e-163	-4.32099e-163	-3.29243e-163	1.08587e-163	1.96501e-163	-3.47498e-163	4.94133e-163	-3.91857e-164	5.20368e-163	-1.20949e-164	-3.3776e-163	4.48785e-163	7.80544e-163	4.19808e-163	1.24442e-162	4.62286e-163	4.25232e-163	1.76339e-163	-2.17341e-163	-6.76299e-163	7.15224e-163	-1.26149e-162	1.01848e-162	4.286e-164	4.80376e-163	1.50351e-163	0
-3.59921e-165	-2.4299e-163	-2.9176e-163	4.79247e-164	1.73422e-163	-4.32099e-163	-3.29243e-163	1.08587e-163	1.96501e-163	-3.47498e-163	4.94133e-163	-3.91857e-164	5.20368e-163	-1.20949e-164	-3.3776e-163	4.48785e-163	7.80544e-163	4.19808e-163	1.24442e-162	4.62286e-163	4.25232e-163	1.76339e-163	-2.17341e-163	-6.76299e-163	7.15224e-163	-1.26149e-162	1.01848e-162	4.286e-164	4.80376e-163	1.50351e-163	0
-3.59921e-165	-2.4299e-163	-2.9176e-163	4.79247e-164	1.73422e-163	-4.32099e-163	-3.29243e-163	1.08587e-163	1.96501e-163	-3.47498e-163	4.94133e-163	-3.91857e-164	5.20368e-163	-1.20949e-164	-3.3776e-163	4.48785e-163	7.80544e-163	4.19808e-163	1.24442e-162	4.62286e-163	4.25232e-163	1.76339e-163	-2.17341e-163	-6.76299e-163	7.15224e-163	-1.26149e-162	1.01848e-162	4.286e-164	4.80376e-163	1.50351e-163	0
-3.59921e-165	-2.4299e-163	-2.9176e-163	4.79247e-164	1.73422e-163	-4.32099e-163	-3.29243e-163	1.08587e-163	1.96501e-163	-3.47498e-163	4.94133e-163	-3.91857e-164	5.20368e-163	-1.20949e-164	-3.3776e-163	4.48785e-163	7.80544e-163	4.19808e-163	1.24442e-162	4.62286e-163	4.25232e-163	1.76339e-163	-2.17341e-163	-6.76299e-163	7.15224e-163	-1.26149e-162	1.01848e-162	4.286e-164	4.80376e-163	1.50351e-163	0
-3.59921e-165	-2.4299e-163	-2.9176e-163	4.79247e-164	1.73422e-163	-4.32099e-163	-3.29243e-163	1.08587e-163	1.96501e-163	-3.47498e-163	4.94133e-163	-3.91857e-164	5.20368e-163	-1.20949e-164	-3.3776e-163	4.48785e-163	7.80544e-163	4.19808e-163	1.24442e-162	4.62286e-163	4.25232e-163	1.76339e-163	-2.17341e-163	-6.76299e-163	7.15224e-163	-1.26149e-162	1.01848e-162	4.286e-164	4.80376e-163	1.50351e-163	0
-3.59921e-165	-2.4299e-163	-2.9176e-163	4.79247e-164	1.73422e-163	-4.32099e-163	-3.29243e-163	1.08587e-163	1.96501e-163	-3.47498e-163	4.94133e-163	-3.91857e-164	5.20368e-163	-1.20949e-164	-3.3776e-163	4.48785e-163	7.80544e-163	4.19808e-163	1.24442e-162	4.62286e-163	4.25232e-163	1.76339e-163	-2.17341e-163	-6.76299e-163	7.15224e-163	-1.26149e-162	1.01848e-162	4.286e-164	4.80376e-163	1.50351e-163	0
-3.59921e-165	-2.4299e-163	-2.9176e-163	4.79247e-164	1.73422e-163	-4.32099e-163	-3.29243e-163	1.08587e-163	1.96501e-163	-3.47498e-163	4.94133e-163	-3.91857e-164	5.20368e-163	-1.20949e-164	-3.3776e-163	4.48785e-163	7.80544e-163	4.19808e-163	1.24442e-162	4.62286e-163	4.25232e-163	1.76339e-163	-2.17341e-163	-6.76299e-163	7.15224e-163	-1.26149e-162	1.01848e-162	4.286e-164	4.80376e-163	1.50351e-163	0
-3.59921e-165	-2.4299e-163	-2.9176e-163	4.79247e-164	1.73422e-163	-4.32099e-163	-3.29243e-163	1.08587e-163	1.96501e-163	-3.47498e-163	4.94133e-163	-3.91857e-164	5.20368e-163	-1.20949e-164	-3.3776e-163	4.48785e-163	7.80544e-163	4.19808e-163	1.24442e-162	4.62286e-163	4.25232e-163	1.76339e-163	-2.17341e-163	-6.76299e-163	7.15224e-163	-1.26149e-162	1.01848e-162	4.286e-164	4.80376e-163	1.50351e-163	0
-3.59921e-165	-2.4299e-163	-2.9176e-163	4.79247e-164	1.73422e-163	-4.32099e-163	-3.29243e-163	1.08587e-163	1.96501e-163	-3.47498e-163	4.94133e-163	-3.91857e-164	5.20368e-163	-1.20949e-164	-3.3776e-163	4.48785e-163	7.80544e-163	4.19808e-163	1.24442e-162	4.62286e-163	4.25232e-163	1.76339e-163	-2.17341e-163	-6.76299e-163	7.15224e-163	-1.26149e-162	1.01848e-162	4.286e-164	4.80376e-163	1.50351e-163	0
-3.59921e-165	-2.4299e-163	-2.9176e-163	4.79247e-164	1.73422e-163	-4.32099e-163	-3.29243e-163	1.08587e-163	1.96501e-163	-3.47498e-163	4.94133e-163	-3.91857e-164	5.20368e-163	-1.20949e-164	-3.3776e-163	4.48785e-163	7.80544e-163	4.19808e-163	1.24442e-162	4.62286e-163	4.25232e-163	1.76339e-163	-2.17341e-163	-6.76299e-163	7.15224e-163	-1.26149e-162	1.01848e-162	4.286e-164	4.80376e-163	1.50351e-163	0
-3.59921e-165	-2.4299e-163	-2.9176e-163	4.79247e-164	1.73422e-163	-4.32099e-163	-3.29243e-163	1.08587e-163	1.96501e-163	-3.47498e-163	4.94133e-163	-3.91857e-164	5.20368e-163	-1.20949e-164	-3.3776e-163	4.48785e-163	7.80544e-163	4.19808e-163	1.24442e-162	4.62286e-163	4.25232e-163	1.76339e-163	-2.17341e-163	-6.76299e-163	7.15224e-163	-1.26149e-162	1.01848e-162	4.286e-164	4.80376e-163	1.50351e-163	0
-3.59921e-165	-2.4299e-163	-2.9176e-163	4.79247e-164	1.73422e-163	-4.32099e-163	-3.29243e-163	1.08587e-163	1.96501e-163	-3.47498e-163	4.94133e-163	-3.91857e-164	5.20368e-163	-1.20949e-164	-3.3776e-163	4.48785e-163	7.80544e-163	4.19808e-163	1.24442e-162	4.62286e-163	4.25232e-163	1.76339e-163	-2.17341e-163	-6.76299e-163	7.15224e-163	-1.26149e-162	1.01848e-162	4.286e-164	4.80376e-163	1.50351e-163	0
-3.59921e-165	-2.4299e-163	-2.9176e-163	4.79247e-164	1.73422e-163	-4.32099e-163	-3.29243e-163	1.08587e-163	1.96501e-163	-3.47498e-163	4.94133e-163	-3.91857e-164	5.20368e-163	-1.20949e-164	-3.3776e-163	4.48785e-163	7.80544e-163	4.19808e-163	1.24442e-162	4.62286e-163	4.25232e-163	1.76339e-163	-2.17341e-163	-6.76299e-163	7.15224e-163	-1.26149e-162	1.01848e-162	4.286e-164	4.80376e-163	1.50351e-163	0
-3.59921e-165	-2.4299e-163	-2.9176e-163	4.79247e-164	1.73422e-163	-4.32099e-163	-3.29243e-163	1.08587e-163	1.96501e-163	-3.47498e-163	4.94133e-163	-3.91857e-164	5.20368e-163	-1.20949e-164	-3.3776e-163	4.48785e-163	7.80544e-163	4.19808e-163	1.24442e-162	4.62286e-163	4.25232e-163	1.76339e-163	-2.17341e-163	-6.76299e-163	7.15224e-163	-1.26149e-162	1.01848e-162	4.286e-164	4.80376e-163	1.50351e-163	0
-3.59921e-165	-2.4299e-163	-2.9176e-163	4.79247e-164	1.73422e-163	-4.32099e-163	-3.29243e-163	1.08587e-163	1.96501e-163	-3.47498e-163	4.94133e-163	-3.91857e-164	5.20368e-163	-1.20949e-164	-3.3776e-163	4.48785e-163	7.80544e-163	4.19808e-163	1.24442e-162	4.62286e-163	4.25232e-163	1.76339e-163	-2.17341e-163	-6.76299e-163	7.15224e-163	-1.26149e-162	1.01848e-162	4.286e-164	4.80376e-163	1.50351e-163	0
-3.59921e-165	-2.4299e-163	-2.9176e-163	4.79247e-164	1.73422e-163	-4.32099e-163	-3.29243e-163	1.08587e-163	1.96501e-163	-3.47498e-163	4.94133e-163	-3.91857e-164	5.20368e-163	-1.20949e-164	-3.3776e-163	4.48785e-163	7.80544e-163	4.19808e-163	1.24442e-162	4.62286e-163	4.25232e-163	1.76339e-163	-2.17341e-163	-6.76299e-163	7.15224e-163	-1.26149e-162	1.01848e-162	4.286e-164	4.80376e-163	1.50351e-163	0
-3.59921e-165	-2.4299e-163	-2.9176e-163	4.79247e-164	1.73422e-163	-4.32099e-163	-3.29243e-163	1.08587e-163	1.96501e-163	-3.47498e-163	4.94133e-163	-3.91857e-164	5.20368e-163	-1.20949e-164	-3.3776e-163	4.48785e-163	7.80544e-163	4.19808e-163	1.24442e-162	4.62286e-163	4.25232e-163	1.76339e-163	-2.17341e-163	-6.76299e-163	7.15224e-163	-1.26149e-162	1.01848e-162	4.286e-164	4.80376e-163	1.50351e-163	0
-3.59921e-165	-2.4299e-163	-2.9176e-163	4.79247e-164	1.73422e-163	-4.32099e-163	-3.29243e-163	1.08587e-163	1.96501e-163	-3.47498e-163	4.94133e-163	-3.91857e-164	5.20368e-163	-1.20949e-164	-3.3776e-163	4.48785e-163	7.80544e-163	4.19808e-163	1.24442e-162	4.62286e-163	4.25232e-163	1.76339e-163	-2.17341e-163	-6.76299e-163	7.15224e-163	-1.26149e-162	1.01848e-162	4.286e-164	4.80376e-163	1.50351e-163	0
-3.59921e-165	-2.4299e-163	-2.9176e-163	4.79247e-164	1.73422e-163	-4.32099e-163	-3.29243e-163	1.08587e-163	1.96501e-163	-3.47498e-163	4.94133e-163	-3.91857e-164	5.20368e-163	-1.20949e-164	-3.3776e-163	4.48785e-163	7.80544e-163	4.19808e-163	1.24442e-162	4.62286e-163	4.25232e-163	1.76339e-163	-2.17341e-163	-6.76299e-163	7.15224e-163	-1.26149e-162	1.01848e-162	4.286e-164	4.80376e-163	1.50351e-163	0
-3.59921e-165	-2.4299e-163	-2.9176e-163	4.79247e-164	1.73422e-163	-4.32099e-163	-3.29243e-163	1.08587e-163	1.96501e-163	-3.47498e-163	4.94133e-163	-3.91857e-164	5.20368e-163	-1.20949e-164	-3.3776e-163	4.48785e-163	7.80544e-163	4.19808e-163	1.24442e-162	4.62286e-163	4.25232e-163	1.76339e-163	-2.17341e-163	-6.76299e-163	7.15224e-163	-1.26149e-162	1.01848e-162	4.286e-164	4.80376e-163	1.50351e-163	0
-3.59921e-165	-2.4299e-163	-2.9176e-163	4.79247e-164	1.73422e-163	-4.32099e-163	-3.29243e-163	1.08587e-163	1.96501e-163	-3.47498e-163	4.94133e-163	-3.91857e-164	5.20368e-163	-1.20949e-164	-3.3776e-163	4.48785e-163	7.80544e-163	4.19808e-163	1.24442e-162	4.62286e-163	4.25232e-163	1.76339e-163	-2.17341e-163	-6.76299e-163	7.15224e-163	-1.26149e-162	1.01848e-162	4.286e-164	4.80376e-163	1.50351e-163	0
-3.59921e-165	-2.4299e-163	-2.9176e-163	4.79247e-164	1.73422e-163	-4.32099e-163	-3.29243e-163	1.08587e-163	1.96501e-163	-3.47498e-163	4.94133e-163	-3.91857e-164	5.20368e-163	-1.20949e-164	-3.3776e-163	4.48785e-163	7.80544e-163	4.19808e-163	1.24442e-162	4.62286e-163	4.25232e-163	1.76339e-163	-2.17341e-163	-6.76299e-163	7.15224e-163	-1.26149e-162	1.01848e-162	4.286e-164	4.80376e-163	1.50351e-163	0
-3.59921e-165	-2.4299e-163	-2.9176e-163	4.79247e-164	1.73422e-163	-4.32099e-163	-3.29243e-163	1.08587e-163	1.96501e-163	-3.47498e-163	4.94133e-163	-3.91857e-164	5.20368e-163	-1.20949e-164	-3.3776e-163	4.48785e-163	7.80544e-163	4.19808e-163	1.24442e-162	4.62286e-163	4.25232e-163	1.76339e-163	-2.17341e-163	-6.76299e-163	7.15224e-163	-1.26149e-162	1.01848e-162	4.286e-164	4.80376e-163	1.50351e-163	0
-3.59921e-165	-2.4299e-163	-2.9176e-163	4.79247e-164	1.73422e-163	-4.32099e-163	-3.29243e-163	1.08587e-163	1.96501e-163	-3.47498e-163	4.94133e-163	-3.91857e-164	5.20368e-163	-1.20949e-164	-3.3776e-163	4.48785e-163	7.80544e-163	4.19808e-163	1.24442e-162	4.62286e-163	4.25232e-163	1.76339e-163	-2.17341e-163	-6.76299e-163	7.15224e-163	-1.26149e-162	1.01848e-162	4.286e-164	4.80376e-163	1.50351e-163	0
-3.59921e-165	-2.4299e-163	-2.9176e-163	4.79247e-164	1.73422e-163	-4.32099e-163	-3.29243e-163	1.08587e-163	1.96501e-163	-3.47498e-163	4.94133e-163	-3.91857e-164	5.20368e-163	-1.20949e-164	-3.3776e-163	4.48785e-163	7.80544e-163	4.19808e-163	1.24442e-162	4.62286e-163	4.25232e-163	1.76339e-163	-2.17341e-163	-6.76299e-163	7.15224e-163	-1.26149e-162	1.01848e-162	4.286e-164	4.80376e-163	1.50351e-163	0
-3.59921e-165	-2.4299e-163	-2.9176e-163	4.79247e-164	1.73422e-163	-4.32099e-163	-3.29243e-163	1.08587e-163	1.96501e-163	-3.47498e-163	4.94133e-163	-3.91857e-164	5.20368e-163	-1.20949e-164	-3.3776e-163	4.48785e-163	7.80544e-163	4.19808e-163	1.24442e-162	4.62286e-163	4.25232e-163	1.76339e-163	-2.17341e-163	-6.76299e-163	7.15224e-163	-1.26149e-162	1.01848e-162	4.286e-164	4.80376e-163	1.50351e-163	0
-3.59921e-165	-2.4299e-163	-2.9176e-163	4.79247e-164	1.73422e-163	-4.32099e-163	-3.29243e-163	1.08587e-163	1.96501e-163	-3.47498e-163	4.94133e-163	-3.91857e-164	5.20368e-163	-1.20949e-164	-3.3776e-163	4.48785e-163	7.80544e-163	4.19808e-163	1.24442e-162	4.62286e-163	4.25232e-163	1.76339e-163	-2.17341e-163	-6.76299e-163	7.15224e-163	-1.26149e-162	1.01848e-162	4.286e-164	4.80376e-163	1.50351e-163	0
-3.59921e-165	-2.4299e-163	-2.9176e-163	4.79247e-164	1.73422e-163	-4.32099e-163	-3.29243e-163	1.08587e-163	1.96501e-163	-3.47498e-163	4.94133e-163	-3.91857e-164	5.20368e-163	-1.20949e-164	-3.3776e-163	4.48785e-163	7.80544e-163	4.19808e-163	1.24442e-162	4.62286e-163	4.25232e-163	1.76339e-163	-2.17341e-163	-6.76299e-163	7.15224e-163	-1.26149e-162	1.01848e-162	4.286e-164	4.80376e-163	1.50351e-163	0
-3.59921e-165	-2.4299e-163	-2.9176e-163	4.79247e-164	1.73422e-163	-4.32099e-163	-3.29243e-163	1.08587e-163	1.96501e-163	-3.47498e-163	4.94133e-163	-3.91857e-164	5.20368e-163	-1.20949e-164	-3.3776e-163	4.48785e-163	7.80544e-163	4.19808e-163	1.24442e-162	4.62286e-163	4.25232e-163	1.76339e-163	-2.17341e-163	-6.76299e-163	7.15224e-163	-1.26149e-162	1.01848e-162	4.286e-164	4.80376e-163	1.50351e-163	0
-3.59921e-165	-2.4299e-163	-2.9176e-163	4.79247e-164	1.73422e-163	-4.32099e-163	-3.29243e-163	1.08587e-163	1.96501e-163	-3.47498e-163	4.94133e-163	-3.91857e-164	5.20368e-163	-1.20949e-164	-3.3776e-163	4.48785e-163	7.80544e-163	4.19808e-163	1.24442e-162	4.62286e-163	4.25232e-163	1.76339e-163	-2.17341e-163	-6.76299e-163	7.15224e-163	-1.26149e-162	1.01848e-162	4.286e-164	4.80376e-163	1.50351e-163	0
-3.59921e-165	-2.4299e-163	-2.9176e-163	4.79247e-164	1.73422e-163	-4.32099e-163	-3.29243e-163	1.08587e-163	1.96501e-163	-3.47498e-163	4.94133e-163	-3.91857e-164	5.20368e-163	-1.20949e-164	-3.3776e-163	4.48785e-163	7.80544e-163	4.19808e-163	1.24442e-162	4.62286e-163	4.25232e-163	1.76339e-163	-2.17341e-163	-6.76299e-163	7.15224e-163	-1.26149e-162	1.01848e-162	4.286e-164	4.80376e-163	1.50351e-163	0
-3.59921e-165	-2.4299e-163	-2.9176e-163	4.79247e-164	1.73422e-163	-4.32099e-163	-3.29243e-163	1.08587e-163	1.96501e-163	-3.47498e-163	4.94133e-163	-3.91857e-164	5.20368e-163	-1.20949e-164	-3.3776e-163	4.48785e-163	7.80544e-163	4.19808e-163	1.24442e-162	4.62286e-163	4.25232e-163	1.76339e-163	-2.17341e-163	-6.76299e-163	7.15224e-163	-1.26149e-162	1.01848e-162	4.286e-164	4.80376e-163	1.50351e-163	0
-3.59921e-165	-2.4299e-163	-2.9176e-163	4.79247e-164	1.73422e-163	-4.32099e-163	-3.29243e-163	1.08587e-163	1.96501e-163	-3.47498e-163	4.94133e-163	-3.91857e-164	5.20368e-163	-1.20949e-164	-3.3776e-163	4.48785e-163	7.80544e-163	4.19808e-163	1.24442e-162	4.62286e-163	4.25232e-163	1.76339e-163	-2.17341e-163	-6.76299e-163	7.15224e-163	-1.26149e-162	1.01848e-162	4.286e-164	4.80376e-163	1.50351e-163	0
-3.59921e-165	-2.4299e-163	-2.9176e-163	4.79247e-164	1.73422e-163	-4.32099e-163	-3.29243e-163	1.08587e-163	1.96501e-163	-3.47498e-163	4.94133e-163	-3.91857e-164	5.20368e-163	-1.20949e-164	-3.3776e-163	4.48785e-163	7.80544e-163	4.19808e-163	1.24442e-162	4.62286e-163	4.25232e-163	1.76339e-163	-2.17341e-163	-6.76299e-163	7.15224e-163	-1.26149e-162	1.01848e-162	4.286e-164	4.80376e-163	1.50351e-163	0
-3.59921e-165	-2.4299e-163	-2.9176e-163	4.79247e-164	1.73422e-163	-4.32099e-163	-3.29243e-163	1.08587e-163	1.96501e-163	-3.47498e-163	4.94133e-163	-3.91857e-164	5.20368e-163	-1.20949e-164	-3.3776e-163	4.48785e-163	7.80544e-163	4.19808e-163	1.24442e-162	4.62286e-163	4.25232e-163	1.76339e-163	-2.17341e-163	-6.76299e-163	7.15224e-163	-1.26149e-162	1.01848e-162	4.286e-164	4.80376e-163	1.50351e-163	0
-3.59921e-165	-2.4299e-163	-2.9176e-163	4.79247e-164	1.73422e-163	-4.32099e-163	-3.29243e-163	1.08587e-163	1.96501e-163	-3.47498e-163	4.94133e-163	-3.91857e-164	5.20368e-163	-1.20949e-164	-3.3776e-163	4.48785e-163	7.80544e-163	4.19808e-163	1.24442e-162	4.62286e-163	4.25232e-163	1.76339e-163	-2.17341e-163	-6.76299e-163	7.15224e-163	-1.26149e-162	1.01848e-162	4.286e-164	4.80376e-163	1.50351e-163	0
-3.59921e-165	-2.4299e-163	-2.9176e-163	4.79247e-164	1.73422e-163	-4.32099e-163	-3.29243e-163	1.08587e-163	1.96501e-163	-3.47498e-163	4.94133e-163	-3.91857e-164	5.20368e-163	-1.20949e-164	-3.3776e-163	4.48785e-163	7.80544e-163	4.19808e-163	1.24442e-162	4.62286e-163	4.25232e-163	1.76339e-163	-2.17341e-163	-6.76299e-163	7.15224e-163	-1.26149e-162	1.01848e-162	4.286e-164	4.80376e-163	1.50351e-163	0
-3.59921e-165	-2.4299e-163	-2.9176e-163	4.79247e-164	1.73422e-163	-4.32099e-163	-3.29243e-163	1.08587e-163	1.96501e-163	-3.47498e-163	4.94133e-163	-3.91857e-164	5.20368e-163	-1.20949e-164	-3.3776e-163	4.48785e-163	7.80544e-163	4.19808e-163	1.24442e-162	4.62286e-163	4.25232e-163	1.76339e-163	-2.17341e-163	-6.76299e-163	7.15224e-163	-1.26149e-162	1.01848e-162	4.286e-164	4.80376e-163	1.50351e-163	0
-3.59921e-165	-2.4299e-163	-2.9176e-163	4.79247e-164	1.73422e-163	-4.32099e-163	-3.29243e-163	1.08587e-163	1.96501e-163	-3.47498e-163	4.94133e-163	-3.91857e-164	5.20368e-163	-1.20949e-164	-3.3776e-163	4.48785e-163	7.80544e-163	4.19808e-163	1.24442e-162	4.62286e-163	4.25232e-163	1.76339e-163	-2.17341e-163	-6.76299e-163	7.15224e-163	-1.26149e-162	1.01848e-162	4.286e-164	4.80376e-163	1.50351e-163	0
-3.59921e-165	-2.4299e-163	-2.9176e-163	4.79247e-164	1.73422e-163	-4.32099e-163	-3.29243e-163	1.08587e-163	1.96501e-163	-3.47498e-163	4.94133e-163	-3.91857e-164	5.20368e-163	-1.20949e-164	-3.3776e-163	4.48785e-163	7.80544e-163	4.19808e-163	1.24442e-162	4.62286e-163	4.25232e-163	1.76339e-163	-2.17341e-163	-6.76299e-163	7.15224e-163	-1.26149e-162	1.01848e-162	4.286e-164	4.80376e-163	1.50351e-163	0
-3.59921e-165	-2.4299e-163	-2.9176e-163	4.79247e-164	1.73422e-163	-4.32099e-163	-3.29243e-163	1.08587e-163	1.96501e-163	-3.47498e-163	4.94133e-163	-3.91857e-164	5.20368e-163	-1.20949e-164	-3.3776e-163	4.48785e-163	7.80544e-163	4.19808e-163	1.24442e-162	4.62286e-163	4.25232e-163	1.76339e-163	-2.17341e-163	-6.76299e-163	7.15224e-163	-1.26149e-162	1.01848e-162	4.286e-164	4.80376e-163	1.50351e-163	0
-3.59921e-165	-2.4299e-163	-2.9176e-163	4.79247e-164	1.73422e-163	-4.32099e-163	-3.29243e-163	1.08587e-163	1.96501e-163	-3.47498e-163	4.94133e-163	-3.91857e-164	5.20368e-163	-1.20949e-164	-3.3776e-163	4.48785e-163	7.80544e-163	4.19808e-163	1.24442e-162	4.62286e-163	4.25232e-163	1.76339e-163	-2.17341e-163	-6.76299e-163	7.15224e-163	-1.26149e-162	1.01848e-162	4.286e-164	4.80376e-163	1.50351e-163	0
-3.59921e-165	-2.4299e-163	-2.9176e-163	4.79247e-164	1.73422e-163	-4.32099e-163	-3.29243e-163	1.08587e-163	1.96501e-163	-3.47498e-163	4.94133e-163	-3.91857e-164	5.20368e-163	-1.20949e-164	-3.3776e-163	4.48785e-163	7.80544e-163	4.19808e-163	1.24442e-162	4.62286e-163	4.25232e-163	1.76339e-163	-2.17341e-163	-6.76299e-163	7.15224e-163	-1.26149e-162	1.01848e-162	4.286e-164	4.80376e-163	1.50351e-163	0
-3.59921e-165	-2.4299e-163	-2.9176e-163	4.79247e-164	1.73422e-163	-4.32099e-163	-3.29243e-163	1.08587e-163	1.96501e-163	-3.47498e-163	4.94133e-163	-3.91857e-164	5.20368e-163	-1.20949e-164	-3.3776e-163	4.48785e-163	7.80544e-163	4.19808e-163	1.24442e-162	4.62286e-163	4.25232e-163	1.76339e-163	-2.17341e-163	-6.76299e-163	7.15224e-163	-1.26149e-162	1.01848e-162	4.286e-164	4.80376e-163	1.50351e-163	0
-3.59921e-165	-2.4299e-163	-2.9176e-163	4.79247e-164	1.73422e-163	-4.32099e-163	-3.29243e-163	1.08587e-163	1.96501e-163	-3.47498e-163	4.94133e-163	-3.91857e-164	5.20368e-163	-1.20949e-164	-3.3776e-163	4.48785e-163	7.80544e-163	4.19808e-163	1.24442e-162	4.62286e-163	4.25232e-163	1.76339e-163	-2.17341e-163	-6.76299e-163	7.15224e-163	-1.26149e-162	1.01848e-162	4.286e-164	4.80376e-163	1.50351e-163	0
-3.59921e-165	-2.4299e-163	-2.9176e-163	4.79247e-164	1.73422e-163	-4.32099e-163	-3.29243e-163	1.08587e-163	1.96501e-163	-3.47498e-163	4.94133e-163	-3.91857e-164	5.20368e-163	-1.20949e-164	-3.3776e-163	4.48785e-163	7.80544e-163	4.19808e-163	1.24442e-162	4.62286e-163	4.25232e-163	1.76339e-163	-2.17341e-163	-6.76299e-163	7.15224e-163	-1.26149e-162	1.01848e-162	4.286e-164	4.80376e-163	1.50351e-163	0
-3.59921e-165	-2.4299e-163	-2.9176e-163	4.79247e-164	1.73422e-163	-4.32099e-163	-3.29243e-163	1.08587e-163	1.96501e-163	-3.47498e-163	4.94133e-163	-3.91857e-164	5.20368e-163	-1.20949e-164	-3.3776e-163	4.48785e-163	7.80544e-163	4.19808e-163	1.24442e-162	4.62286e-163	4.25232e-163	1.76339e-163	-2.17341e-163	-6.76299e-163	7.15224e-163	-1.26149e-162	1.01848e-162	4.286e-164	4.80376e-163	1.50351e-163	0
-3.59921e-165	-2.4299e-163	-2.9176e-163	4.79247e-164	1.73422e-163	-4.32099e-163	-3.29243e-163	1.08587e-163	1.96501e-163	-3.47498e-163	4.94133e-163	-3.91857e-164	5.20368e-163	-1.20949e-164	-3.3776e-163	4.48785e-163	7.80544e-163	4.19808e-163	1.24442e-162	4.62286e-163	4.25232e-163	1.76339e-163	-2.17341e-163	-6.76299e-163	7.15224e-163	-1.26149e-162	1.01848e-162	4.286e-164	4.80376e-163	1.50351e-163	0
-3.59921e-165	-2.4299e-163	-2.9176e-163	4.79247e-164	1.73422e-163	-4.32099e-163	-3.29243e-163	1.08587e-163	1.96501e-163	-3.47498e-163	4.94133e-163	-3.91857e-164	5.20368e-163	-1.20949e-164	-3.3776e-163	4.48785e-163	7.80544e-163	4.19808e-163	1.24442e-162	4.62286e-163	4.25232e-163	1.76339e-163	-2.17341e-163	-6.76299e-163	7.15224e-163	-1.26149e-162	1.01848e-162	4.286e-164	4.80376e-163	1.50351e-163	0
-3.59921e-165	-2.4299e-163	-2.9176e-163	4.79247e-164	1.73422e-163	-4.32099e-163	-3.29243e-163	1.08587e-163	1.96501e-163	-3.47498e-163	4.94133e-163	-3.91857e-164	5.20368e-163	-1.20949e-164	-3.3776e-163	4.48785e-163	7.80544e-163	4.19808e-163	1.24442e-162	4.62286e-163	4.25232e-163	1.76339e-163	-2.17341e-163	-6.76299e-163	7.15224e-163	-1.26149e-162	1.01848e-162	4.286e-164	4.80376e-163	1.50351e-163	0
-3.59921e-165	-2.4299e-163	-2.9176e-163	4.79247e-164	1.73422e-163	-4.32099e-163	-3.29243e-163	1.08587e-163	1.96501e-163	-3.47498e-163	4.94133e-163	-3.91857e-164	5.20368e-163	-1.20949e-164	-3.3776e-163	4.48785e-163	7.80544e-163	4.19808e-163	1.24442e-162	4.62286e-163	4.25232e-163	1.76339e-163	-2.17341e-163	-6.76299e-163	7.15224e-163	-1.26149e-162	1.01848e-162	4.286e-164	4.80376e-163	1.50351e-163	0
-3.59921e-165	-2.4299e-163	-2.9176e-163	4.79247e-164	1.73422e-163	-4.32099e-163	-3.29243e-163	1.08587e-163	1.96501e-163	-3.47498e-163	4.94133e-163	-3.91857e-164	5.20368e-163	-1.20949e-164	-3.3776e-163	4.48785e-163	7.80544e-163	4.19808e-163	1.24442e-162	4.62286e-163	4.25232e-163	1.76339e-163	-2.17341e-163	-6.76299e-163	7.15224e-163	-1.26149e-162	1.01848e-162	4.286e-164	4.80376e-163	1.50351e-163	0
-3.59921e-165	-2.4299e-163	-2.9176e-163	4.79247e-164	1.73422e-163	-4.32099e-163	-3.29243e-163	1.08587e-163	1.96501e-163	-3.47498e-163	4.94133e-163	-3.91857e-164	5.20368e-163	-1.20949e-164	-3.3776e-163	4.48785e-163	7.80544e-163	4.19808e-163	1.24442e-162	4.62286e-163	4.25232e-163	1.76339e-163	-2.17341e-163	-6.76299e-163	7.15224e-163	-1.26149e-162	1.01848e-162	4.286e-164	4.80376e-163	1.50351e-163	0
-3.59921e-165	-2.4299e-163	-2.9176e-163	4.79247e-164	1.73422e-163	-4.32099e-163	-3.29243e-163	1.08587e-163	1.96501e-163	-3.47498e-163	4.94133e-163	-3.91857e-164	5.20368e-163	-1.20949e-164	-3.3776e-163	4.48785e-163	7.80544e-163	4.19808e-163	1.24442e-162	4.62286e-163	4.25232e-163	1.76339e-163	-2.17341e-163	-6.76299e-163	7.15224e-163	-1.26149e-162	1.01848e-162	4.286e-164	4.80376e-163	1.50351e-163	0
-3.59921e-165	-2.4299e-163	-2.9176e-163	4.79247e-164	1.73422e-163	-4.32099e-163	-3.29243e-163	1.08587e-163	1.96501e-163	-3.47498e-163	4.94133e-163	-3.91857e-164	5.20368e-163	-1.20949e-164	-3.3776e-163	4.48785e-163	7.80544e-163	4.19808e-163	1.24442e-162	4.62286e-163	4.25232e-163	1.76339e-163	-2.17341e-163	-6.76299e-163	7.15224e-163	-1.26149e-162	1.01848e-162	4.286e-164	4.80376e-163	1.50351e-163	0
-3.59921e-165	-2.4299e-163	-2.9176e-163	4.79247e-164	1.73422e-163	-4.32099e-163	-3.29243e-163	1.08587e-163	1.96501e-163	-3.47498e-163	4.94133e-163	-3.91857e-164	5.20368e-163	-1.20949e-164	-3.3776e-163	4.48785e-163	7.80544e-163	4.19808e-163	1.24442e-162	4.62286e-163	4.25232e-163	1.76339e-163	-2.17341e-163	-6.76299e-163	7.15224e-163	-1.26149e-162	1.01848e-162	4.286e-164	4.80376e-163	1.50351e-163	0
-3.59921e-165	-2.4299e-163	-2.9176e-163	4.79247e-164	1.73422e-163	-4.32099e-163	-3.29243e-163	1.08587e-163	1.96501e-163	-3.47498e-163	4.94133e-163	-3.91857e-164	5.20368e-163	-1.20949e-164	-3.3776e-163	4.48785e-163	7.80544e-163	4.19808e-163	1.24442e-162	4.62286e-163	4.25232e-163	1.76339e-163	-2.17341e-163	-6.76299e-163	7.15224e-163	-1.26149e-162	1.01848e-162	4.286e-164	4.80376e-163	1.50351e-163	0
-3.59921e-165	-2.4299e-163	-2.9176e-163	4.79247e-164	1.73422e-163	-4.32099e-163	-3.29243e-163	1.08587e-163	1.96501e-163	-3.47498e-163	4.94133e-163	-3.91857e-164	5.20368e-163	-1.20949e-164	-3.3776e-163	4.48785e-163	7.80544e-163	4.19808e-163	1.24442e-162	4.62286e-163	4.25232e-163	1.76339e-163	-2.17341e-163	-6.76299e-163	7.15224e-163	-1.26149e-162	1.01848e-162	4.286e-164	4.80376e-163	1.50351e-163	0
-3.59921e-165	-2.4299e-163	-2.9176e-163	4.79247e-164	1.73422e-163	-4.32099e-163	-3.29243e-163	1.08587e-163	1.96501e-163	-3.47498e-163	4.94133e-163	-3.91857e-164	5.20368e-163	-1.20949e-164	-3.3776e-163	4.48785e-163	7.80544e-163	4.19808e-163	1.24442e-162	4.62286e-163	4.25232e-163	1.76339e-163	-2.17341e-163	-6.76299e-163	7.15224e-163	-1.26149e-162	1.01848e-162	4.286e-164	4.80376e-163	1.50351e-163	0
-3.59921e-165	-2.4299e-163	-2.9176e-163	4.79247e-164	1.73422e-163	-4.32099e-163	-3.29243e-163	1.08587e-163	1.96501e-163	-3.47498e-163	4.94133e-163	-3.91857e-164	5.20368e-163	-1.20949e-164	-3.3776e-163	4.48785e-163	7.80544e-163	4.19808e-163	1.24442e-162	4.62286e-163	4.25232e-163	1.76339e-163	-2.17341e-163	-6.76299e-163	7.15224e-163	-1.26149e-162	1.01848e-162	4.286e-164	4.80376e-163	1.50351e-163	0
-3.59921e-165	-2.4299e-163	-2.9176e-163	4.79247e-164	1.73422e-163	-4.32099e-163	-3.29243e-163	1.08587e-163	1.96501e-163	-3.47498e-163	4.94133e-163	-3.91857e-164	5.20368e-163	-1.20949e-164	-3.3776e-163	4.48785e-163	7.80544e-163	4.19808e-163	1.24442e-162	4.62286e-163	4.25232e-163	1.76339e-163	-2.17341e-163	-6.76299e-163	7.15224e-163	-1.26149e-162	1.01848e-162	4.286e-164	4.80376e-163	1.50351e-163	0
-3.59921e-165	-2.4299e-163	-2.9176e-163	4.79247e-164	1.73422e-163	-4.32099e-163	-3.29243e-163	1.08587e-163	1.96501e-163	-3.47498e-163	4.94133e-163	-3.91857e-164	5.20368e-163	-1.20949e-164	-3.3776e-163	4.48785e-163	7.80544e-163	4.19808e-163	1.24442e-162	4.62286e-163	4.25232e-163	1.76339e-163	-2.17341e-163	-6.76299e-163	7.15224e-163	-1.26149e-162	1.01848e-162	4.286e-164	4.80376e-163	1.50351e-163	0
-3.59921e-165	-2.4299e-163	-2.9176e-163	4.79247e-164	1.73422e-163	-4.32099e-163	-3.29243e-163	1.08587e-163	1.96501e-163	-3.47498e-163	4.94133e-163	-3.91857e-164	5.20368e-163	-1.20949e-164	-3.3776e-163	4.48785e-163	7.80544e-163	4.19808e-163	1.24442e-162	4.62286e-163	4.25232e-163	1.76339e-163	-2.17341e-163	-6.76299e-163	7.15224e-163	-1.26149e-162	1.01848e-162	4.286e-164	4.80376e-163	1.50351e-163	0
-3.59921e-165	-2.4299e-163	-2.9176e-163	4.79247e-164	1.73422e-163	-4.32099e-163	-3.29243e-163	1.08587e-163	1.96501e-163	-3.47498e-163	4.94133e-163	-3.91857e-164	5.20368e-163	-1.20949e-164	-3.3776e-163	4.48785e-163	7.80544e-163	4.19808e-163	1.24442e-162	4.62286e-163	4.25232e-163	1.76339e-163	-2.17341e-163	-6.76299e-163	7.15224e-163	-1.26149e-162	1.01848e-162	4.286e-164	4.80376e-163	1.50351e-163	0
-3.59921e-165	-2.4299e-163	-2.9176e-163	4.79247e-164	1.73422e-163	-4.32099e-163	-3.29243e-163	1.08587e-163	1.96501e-163	-3.47498e-163	4.94133e-163	-3.91857e-164	5.20368e-163	-1.20949e-164	-3.3776e-163	4.48785e-163	7.80544e-163	4.19808e-163	1.24442e-162	4.62286e-163	4.25232e-163	1.76339e-163	-2.17341e-163	-6.76299e-163	7.15224e-163	-1.26149e-162	1.01848e-162	4.286e-164	4.80376e-163	1.50351e-163	0
-3.59921e-165	-2.4299e-163	-2.9176e-163	4.79247e-164	1.73422e-163	-4.32099e-163	-3.29243e-163	1.08587e-163	1.96501e-163	-3.47498e-163	4.94133e-163	-3.91857e-164	5.20368e-163	-1.20949e-164	-3.3776e-163	4.48785e-163	7.80544e-163	4.19808e-163	1.24442e-162	4.62286e-163	4.25232e-163	1.76339e-163	-2.17341e-163	-6.76299e-163	7.15224e-163	-1.26149e-162	1.01848e-162	4.286e-164	4.80376e-163	1.50351e-163	0
-3.59921e-165	-2.4299e-163	-2.9176e-163	4.79247e-164	1.73422e-163	-4.32099e-163	-3.29243e-163	1.08587e-163	1.96501e-163	-3.47498e-163	4.94133e-163	-3.91857e-164	5.20368e-163	-1.20949e-164	-3.3776e-163	4.48785e-163	7.80544e-163	4.19808e-163	1.24442e-162	4.62286e-163	4.25232e-163	1.76339e-163	-2.17341e-163	-6.76299e-163	7.15224e-163	-1.26149e-162	1.01848e-162	4.286e-164	4.80376e-163	1.50351e-163	0
-3.59921e-165	-2.4299e-163	-2.9176e-163	4.79247e-164	1.73422e-163	-4.32099e-163	-3.29243e-163	1.08587e-163	1.96501e-163	-3.47498e-163	4.94133e-163	-3.91857e-164	5.20368e-163	-1.20949e-164	-3.3776e-163	4.48785e-163	7.80544e-163	4.19808e-163	1.24442e-162	4.62286e-163	4.25232e-163	1.76339e-163	-2.17341e-163	-6.76299e-163	7.15224e-163	-1.26149e-162	1.01848e-162	4.286e-164	4.80376e-163	1.50351e-163	0
-3.59921e-165	-2.4299e-163	-2.9176e-163	4.79247e-164	1.73422e-163	-4.32099e-163	-3.29243e-163	1.08587e-163	1.96501e-163	-3.47498e-163	4.94133e-163	-3.91857e-164	5.20368e-163	-1.20949e-164	-3.3776e-163	4.48785e-163	7.80544e-163	4.19808e-163	1.24442e-162	4.62286e-163	4.25232e-163	1.76339e-163	-2.17341e-163	-6.76299e-163	7.15224e-163	-1.26149e-162	1.01848e-162	4.286e-164	4.80376e-163	1.50351e-163	0
-3.59921e-165	-2.4299e-163	-2.9176e-163	4.79247e-164	1.73422e-163	-4.32099e-163	-3.29243e-163	1.08587e-163	1.96501e-163	-3.47498e-163	4.94133e-163	-3.91857e-164	5.20368e-163	-1.20949e-164	-3.3776e-163	4.48785e-163	7.80544e-163	4.19808e-163	1.24442e-162	4.62286e-163	4.25232e-163	1.76339e-163	-2.17341e-163	-6.76299e-163	7.15224e-163	-1.26149e-162	1.01848e-162	4.286e-164	4.80376e-163	1.50351e-163	0
-3.59921e-165	-2.4299e-163	-2.9176e-163	4.79247e-164	1.73422e-163	-4.32099e-163	-3.29243e-163	1.08587e-163	1.96501e-163	-3.47498e-163	4.94133e-163	-3.91857e-164	5.20368e-163	-1.20949e-164	-3.3776e-163	4.48785e-163	7.80544e-163	4.19808e-163	1.24442e-162	4.62286e-163	4.25232e-163	1.76339e-163	-2.17341e-163	-6.76299e-163	7.15224e-163	-1.26149e-162	1.01848e-162	4.286e-164	4.80376e-163	1.50351e-163	0
-3.59921e-165	-2.4299e-163	-2.9176e-163	4.79247e-164	1.73422e-163	-4.32099e-163	-3.29243e-163	1.08587e-163	1.96501e-163	-3.47498e-163	4.94133e-163	-3.91857e-164	5.20368e-163	-1.20949e-164	-3.3776e-163	4.48785e-163	7.80544e-163	4.19808e-163	1.24442e-162	4.62286e-163	4.25232e-163	1.76339e-163	-2.17341e-163	-6.76299e-163	7.15224e-163	-1.26149e-162	1.01848e-162	4.286e-164	4.80376e-163	1.50351e-163	0
-3.59921e-165	-2.4299e-163	-2.9176e-163	4.79247e-164	1.73422e-163	-4.32099e-163	-3.29243e-163	1.08587e-163	1.96501e-163	-3.47498e-163	4.94133e-163	-3.91857e-164	5.20368e-163	-1.20949e-164	-3.3776e-163	4.48785e-163	7.80544e-163	4.19808e-163	1.24442e-162	4.62286e-163	4.25232e-163	1.76339e-163	-2.17341e-163	-6.76299e-163	7.15224e-163	-1.26149e-162	1.01848e-162	4.286e-164	4.80376e-163	1.50351e-163	0
-3.59921e-165	-2.4299e-163	-2.9176e-163	4.79247e-164	1.73422e-163	-4.32099e-163	-3.29243e-163	1.08587e-163	1.96501e-163	-3.47498e-163	4.94133e-163	-3.91857e-164	5.20368e-163	-1.20949e-164	-3.3776e-163	4.48785e-163	7.80544e-163	4.19808e-163	1.24442e-162	4.62286e-163	4.25232e-163	1.76339e-163	-2.17341e-163	-6.76299e-163	7.15224e-163	-1.26149e-162	1.01848e-162	4.286e-164	4.80376e-163	1.50351e-163	0
-3.59921e-165	-2.4299e-163	-2.9176e-163	4.79247e-164	1.73422e-163	-4.32099e-163	-3.29243e-163	1.08587e-163	1.96501e-163	-3.47498e-163	4.94133e-163	-3.91857e-164	5.20368e-163	-1.20949e-164	-3.3776e-163	4.48785e-163	7.80544e-163	4.19808e-163	1.24442e-162	4.62286e-163	4.25232e-163	1.76339e-163	-2.17341e-163	-6.76299e-163	7.15224e-163	-1.26149e-162	1.01848e-162	4.286e-164	4.80376e-163	1.50351e-163	0
-3.59921e-165	-2.4299e-163	-2.9176e-163	4.79247e-164	1.73422e-163	-4.32099e-163	-3.29243e-163	1.08587e-163	1.96501e-163	-3.47498e-163	4.94133e-163	-3.91857e-164	5.20368e-163	-1.20949e-164	-3.3776e-163	4.48785e-163	7.80544e-163	4.19808e-163	1.24442e-162	4.62286e-163	4.25232e-163	1.76339e-163	-2.17341e-163	-6.76299e-163	7.15224e-163	-1.26149e-162	1.01848e-162	4.286e-164	4.80376e-163	1.50351e-163	0
-3.59921e-165	-2.4299e-163	-2.9176e-163	4.79247e-164	1.73422e-163	-4.32099e-163	-3.29243e-163	1.08587e-163	1.96501e-163	-3.47498e-163	4.94133e-163	-3.91857e-164	5.20368e-163	-1.20949e-164	-3.3776e-163	4.48785e-163	7.80544e-163	4.19808e-163	1.24442e-162	4.62286e-163	4.25232e-163	1.76339e-163	-2.17341e-163	-6.76299e-163	7.15224e-163	-1.26149e-162	1.01848e-162	4.286e-164	4.80376e-163	1.50351e-163	0
-3.59921e-165	-2.4299e-163	-2.9176e-163	4.79247e-164	1.73422e-163	-4.32099e-163	-3.29243e-163	1.08587e-163	1.96501e-163	-3.47498e-163	4.94133e-163	-3.91857e-164	5.20368e-163	-1.20949e-164	-3.3776e-163	4.48785e-163	7.80544e-163	4.19808e-163	1.24442e-162	4.62286e-163	4.25232e-163	1.76339e-163	-2.17341e-163	-6.76299e-163	7.15224e-163	-1.26149e-162	1.01848e-162	4.286e-164	4.80376e-163	1.50351e-163	0
-3.59921e-165	-2.4299e-163	-2.9176e-163	4.79247e-164	1.73422e-163	-4.32099e-163	-3.29243e-163	1.08587e-163	1.96501e-163	-3.47498e-163	4.94133e-163	-3.91857e-164	5.20368e-163	-1.20949e-164	-3.3776e-163	4.48785e-163	7.80544e-163	4.19808e-163	1.24442e-162	4.62286e-163	4.25232e-163	1.76339e-163	-2.17341e-163	-6.76299e-163	7.15224e-163	-1.26149e-162	1.01848e-162	4.286e-164	4.80376e-163	1.50351e-163	0
-3.59921e-165	-2.4299e-163	-2.9176e-163	4.79247e-164	1.73422e-163	-4.32099e-163	-3.29243e-163	1.08587e-163	1.96501e-163	-3.47498e-163	4.94133e-163	-3.91857e-164	5.20368e-163	-1.20949e-164	-3.3776e-163	4.48785e-163	7.80544e-163	4.19808e-163	1.24442e-162	4.62286e-163	4.25232e-163	1.76339e-163	-2.17341e-163	-6.76299e-163	7.15224e-163	-1.26149e-162	1.01848e-162	4.286e-164	4.80376e-163	1.50351e-163	0
-3.59921e-165	-2.4299e-163	-2.9176e-163	4.79247e-164	1.73422e-163	-4.32099e-163	-3.29243e-163	1.08587e-163	1.96501e-163	-3.47498e-163	4.94133e-163	-3.91857e-164	5.20368e-163	-1.20949e-164	-3.3776e-163	4.48785e-163	7.80544e-163	4.19808e-163	1.24442e-162	4.62286e-163	4.25232e-163	1.76339e-163	-2.17341e-163	-6.76299e-163	7.15224e-163	-1.26149e-162	1.01848e-162	4.286e-164	4.80376e-163	1.50351e-163	0
-3.59921e-165	-2.4299e-163	-2.9176e-163	4.79247e-164	1.73422e-163	-4.32099e-163	-3.29243e-163	1.08587e-163	1.96501e-163	-3.47498e-163	4.94133e-163	-3.91857e-164	5.20368e-163	-1.20949e-164	-3.3776e-163	4.48785e-163	7.80544e-163	4.19808e-163	1.24442e-162	4.62286e-163	4.25232e-163	1.76339e-163	-2.17341e-163	-6.76299e-163	7.15224e-163	-1.26149e-162	1.01848e-162	4.286e-164	4.80376e-163	1.50351e-163	0
-3.59921e-165	-2.4299e-163	-2.9176e-163	4.79247e-164	1.73422e-163	-4.32099e-163	-3.29243e-163	1.08587e-163	1.96501e-163	-3.47498e-163	4.94133e-163	-3.91857e-164	5.20368e-163	-1.20949e-164	-3.3776e-163	4.48785e-163	7.80544e-163	4.19808e-163	1.24442e-162	4.62286e-163	4.25232e-163	1.76339e-163	-2.17341e-163	-6.76299e-163	7.15224e-163	-1.26149e-162	1.01848e-162	4.286e-164	4.80376e-163	1.50351e-163	0
-3.59921e-165	-2.4299e-163	-2.9176e-163	4.79247e-164	1.73422e-163	-4.32099e-163	-3.29243e-163	1.08587e-163	1.96501e-163	-3.47498e-163	4.94133e-163	-3.91857e-164	5.20368e-163	-1.20949e-164	-3.3776e-163	4.48785e-163	7.80544e-163	4.19808e-163	1.24442e-162	4.62286e-163	4.25232e-163	1.76339e-163	-2.17341e-163	-6.76299e-163	7.15224e-163	-1.26149e-162	1.01848e-162	4.286e-164	4.80376e-163	1.50351e-163	0
-3.59921e-165	-2.4299e-163	-2.9176e-163	4.79247e-164	1.73422e-163	-4.32099e-163	-3.29243e-163	1.08587e-163	1.96501e-163	-3.47498e-163	4.94133e-163	-3.91857e-164	5.20368e-163	-1.20949e-164	-3.3776e-163	4.48785e-163	7.80544e-163	4.19808e-163	1.24442e-162	4.62286e-163	4.25232e-163	1.76339e-163	-2.17341e-163	-6.76299e-163	7.15224e-163	-1.26149e-162	1.01848e-162	4.286e-164	4.80376e-163	1.50351e-163	0
-3.59921e-165	-2.4299e-163	-2.9176e-163	4.79247e-164	1.73422e-163	-4.32099e-163	-3.29243e-163	1.08587e-163	1.96501e-163	-3.47498e-163	4.94133e-163	-3.91857e-164	5.20368e-163	-1.20949e-164	-3.3776e-163	4.48785e-163	7.80544e-163	4.19808e-163	1.24442e-162	4.62286e-163	4.25232e-163	1.76339e-163	-2.17341e-163	-6.76299e-163	7.15224e-163	-1.26149e-162	1.01848e-162	4.286e-164	4.80376e-163	1.50351e-163	0
-3.59921e-165	-2.4299e-163	-2.9176e-163	4.79247e-164	1.73422e-163	-4.32099e-163	-3.29243e-163	1.08587e-163	1.96501e-163	-3.47498e-163	4.94133e-163	-3.91857e-164	5.20368e-163	-1.20949e-164	-3.3776e-163	4.48785e-163	7.80544e-163	4.19808e-163	1.24442e-162	4.62286e-163	4.25232e-163	1.76339e-163	-2.17341e-163	-6.76299e-163	7.15224e-163	-1.26149e-162	1.01848e-162	4.286e-164	4.80376e-163	1.50351e-163	0
-3.59921e-165	-2.4299e-163	-2.9176e-163	4.79247e-164	1.73422e-163	-4.32099e-163	-3.29243e-163	1.08587e-163	1.96501e-163	-3.47498e-163	4.94133e-163	-3.91857e-164	5.20368e-163	-1.20949e-164	-3.3776e-163	4.48785e-163	7.80544e-163	4.19808e-163	1.24442e-162	4.62286e-163	4.25232e-163	1.76339e-163	-2.17341e-163	-6.76299e-163	7.15224e-163	-1.26149e-162	1.01848e-162	4.286e-164	4.80376e-163	1.50351e-163	0
-3.59921e-165	-2.4299e-163	-2.9176e-163	4.79247e-164	1.73422e-163	-4.32099e-163	-3.29243e-163	1.08587e-163	1.96501e-163	-3.47498e-163	4.94133e-163	-3.91857e-164	5.20368e-163	-1.20949e-164	-3.3776e-163	4.48785e-163	7.80544e-163	4.19808e-163	1.24442e-162	4.62286e-163	4.25232e-163	1.76339e-163	-2.17341e-163	-6.76299e-163	7.15224e-163	-1.26149e-162	1.01848e-162	4.286e-164	4.80376e-163	1.50351e-163	0
-3.59921e-165	-2.4299e-163	-2.9176e-163	4.79247e-164	1.73422e-163	-4.32099e-163	-3.29243e-163	1.08587e-163	1.96501e-163	-3.47498e-163	4.94133e-163	-3.91857e-164	5.20368e-163	-1.20949e-164	-3.3776e-163	4.48785e-163	7.80544e-163	4.19808e-163	1.24442e-162	4.62286e-163	4.25232e-163	1.76339e-163	-2.17341e-163	-6.76299e-163	7.15224e-163	-1.26149e-162	1.01848e-162	4.286e-164	4.80376e-163	1.50351e-163	0
-3.59921e-165	-2.4299e-163	-2.9176e-163	4.79247e-164	1.73422e-163	-4.32099e-163	-3.29243e-163	1.08587e-163	1.96501e-163	-3.47498e-163	4.94133e-163	-3.91857e-164	5.20368e-163	-1.20949e-164	-3.3776e-163	4.48785e-163	7.80544e-163	4.19808e-163	1.24442e-162	4.62286e-163	4.25232e-163	1.76339e-163	-2.17341e-163	-6.76299e-163	7.15224e-163	-1.26149e-162	1.01848e-162	4.286e-164	4.80376e-163	1.50351e-163	0
-3.59921e-165	-2.4299e-163	-2.9176e-163	4.79247e-164	1.73422e-163	-4.32099e-163	-3.29243e-163	1.08587e-163	1.96501e-163	-3.47498e-163	4.94133e-163	-3.91857e-164	5.20368e-163	-1.20949e-164	-3.3776e-163	4.48785e-163	7.80544e-163	4.19808e-163	1.24442e-162	4.62286e-163	4.25232e-163	1.76339e-163	-2.17341e-163	-6.76299e-163	7.15224e-163	-1.26149e-162	1.01848e-162	4.286e-164	4.80376e-163	1.50351e-163	0
-3.59921e-165	-2.4299e-163	-2.9176e-163	4.79247e-164	1.73422e-163	-4.32099e-163	-3.29243e-163	1.08587e-163	1.96501e-163	-3.47498e-163	4.94133e-163	-3.91857e-164	5.20368e-163	-1.20949e-164	-3.3776e-163	4.48785e-163	7.80544e-163	4.19808e-163	1.24442e-162	4.62286e-163	4.25232e-163	1.76339e-163	-2.17341e-163	-6.76299e-163	7.15224e-163	-1.26149e-162	1.01848e-162	4.286e-164	4.80376e-163	1.50351e-163	0
-3.59921e-165	-2.4299e-163	-2.9176e-163	4.79247e-164	1.73422e-163	-4.32099e-163	-3.29243e-163	1.08587e-163	1.96501e-163	-3.47498e-163	4.94133e-163	-3.91857e-164	5.20368e-163	-1.20949e-164	-3.3776e-163	4.48785e-163	7.80544e-163	4.19808e-163	1.24442e-162	4.62286e-163	4.25232e-163	1.76339e-163	-2.17341e-163	-6.76299e-163	7.15224e-163	-1.26149e-162	1.01848e-162	4.286e-164	4.80376e-163	1.50351e-163	0
-3.59921e-165	-2.4299e-163	-2.9176e-163	4.79247e-164	1.73422e-163	-4.32099e-163	-3.29243e-163	1.08587e-163	1.96501e-163	-3.47498e-163	4.94133e-163	-3.91857e-164	5.20368e-163	-1.20949e-164	-3.3776e-163	4.48785e-163	7.80544e-163	4.19808e-163	1.24442e-162	4.62286e-163	4.25232e-163	1.76339e-163	-2.17341e-163	-6.76299e-163	7.15224e-163	-1.26149e-162	1.01848e-162	4.286e-164	4.80376e-163	1.50351e-163	0
-3.59921e-165	-2.4299e-163	-2.9176e-163	4.79247e-164	1.73422e-163	-4.32099e-163	-3.29243e-163	1.08587e-163	1.96501e-163	-3.47498e-163	4.94133e-163	-3.91857e-164	5.20368e-163	-1.20949e-164	-3.3776e-163	4.48785e-163	7.80544e-163	4.19808e-163	1.24442e-162	4.62286e-163	4.25232e-163	1.76339e-163	-2.17341e-163	-6.76299e-163	7.15224e-163	-1.26149e-162	1.01848e-162	4.286e-164	4.80376e-163	1.50351e-163	0
-3.59921e-165	-2.4299e-163	-2.9176e-163	4.79247e-164	1.73422e-163	-4.32099e-163	-3.29243e-163	1.08587e-163	1.96501e-163	-3.47498e-163	4.94133e-163	-3.91857e-164	5.20368e-163	-1.20949e-164	-3.3776e-163	4.48785e-163	7.80544e-163	4.19808e-163	1.24442e-162	4.62286e-163	4.25232e-163	1.76339e-163	-2.17341e-163	-6.76299e-163	7.15224e-163	-1.26149e-162	1.01848e-162	4.286e-164	4.80376e-163	1.50351e-163	0
-3.59921e-165	-2.4299e-163	-2.9176e-163	4.79247e-164	1.73422e-163	-4.32099e-163	-3.29243e-163	1.08587e-163	1.96501e-163	-3.47498e-163	4.94133e-163	-3.91857e-164	5.20368e-163	-1.20949e-164	-3.3776e-163	4.48785e-163	7.80544e-163	4.19808e-163	1.24442e-162	4.62286e-163	4.25232e-163	1.76339e-163	-2.17341e-163	-6.76299e-163	7.15224e-163	-1.26149e-162	1.01848e-162	4.286e-164	4.80376e-163	1.50351e-163	0
-3.59921e-165	-2.4299e-163	-2.9176e-163	4.79247e-164	1.73422e-163	-4.32099e-163	-3.29243e-163	1.08587e-163	1.96501e-163	-3.47498e-163	4.94133e-163	-3.91857e-164	5.20368e-163	-1.20949e-164	-3.3776e-163	4.48785e-163	7.80544e-163	4.19808e-163	1.24442e-162	4.62286e-163	4.25232e-163	1.76339e-163	-2.17341e-163	-6.76299e-163	7.15224e-163	-1.26149e-162	1.01848e-162	4.286e-164	4.80376e-163	1.50351e-163	0
-3.59921e-165	-2.4299e-163	-2.9176e-163	4.79247e-164	1.73422e-163	-4.32099e-163	-3.29243e-163	1.08587e-163	1.96501e-163	-3.47498e-163	4.94133e-163	-3.91857e-164	5.20368e-163	-1.20949e-164	-3.3776e-163	4.48785e-163	7.80544e-163	4.19808e-163	1.24442e-162	4.62286e-163	4.25232e-163	1.76339e-163	-2.17341e-163	-6.76299e-163	7.15224e-163	-1.26149e-162	1.01848e-162	4.286e-164	4.80376e-163	1.50351e-163	0
-3.59921e-165	-2.4299e-163	-2.9176e-163	4.79247e-164	1.73422e-163	-4.32099e-163	-3.29243e-163	1.08587e-163	1.96501e-163	-3.47498e-163	4.94133e-163	-3.91857e-164	5.20368e-163	-1.20949e-164	-3.3776e-163	4.48785e-163	7.80544e-163	4.19808e-163	1.24442e-162	4.62286e-163	4.25232e-163	1.76339e-163	-2.17341e-163	-6.76299e-163	7.15224e-163	-1.26149e-162	1.01848e-162	4.286e-164	4.80376e-163	1.50351e-163	0
-3.59921e-165	-2.4299e-163	-2.9176e-163	4.79247e-164	1.73422e-163	-4.32099e-163	-3.29243e-163	1.08587e-163	1.96501e-163	-3.47498e-163	4.94133e-163	-3.91857e-164	5.20368e-163	-1.20949e-164	-3.3776e-163	4.48785e-163	7.80544e-163	4.19808e-163	1.24442e-162	4.62286e-163	4.25232e-163	1.76339e-163	-2.17341e-163	-6.76299e-163	7.15224e-163	-1.26149e-162	1.01848e-162	4.286e-164	4.80376e-163	1.50351e-163	0
-3.59921e-165	-2.4299e-163	-2.9176e-163	4.79247e-164	1.73422e-163	-4.32099e-163	-3.29243e-163	1.08587e-163	1.96501e-163	-3.47498e-163	4.94133e-163	-3.91857e-164	5.20368e-163	-1.20949e-164	-3.3776e-163	4.48785e-163	7.80544e-163	4.19808e-163	1.24442e-162	4.62286e-163	4.25232e-163	1.76339e-163	-2.17341e-163	-6.76299e-163	7.15224e-163	-1.26149e-162	1.01848e-162	4.286e-164	4.80376e-163	1.50351e-163	0
-3.59921e-165	-2.4299e-163	-2.9176e-163	4.79247e-164	1.73422e-163	-4.32099e-163	-3.29243e-163	1.08587e-163	1.96501e-163	-3.47498e-163	4.94133e-163	-3.91857e-164	5.20368e-163	-1.20949e-164	-3.3776e-163	4.48785e-163	7.80544e-163	4.19808e-163	1.24442e-162	4.62286e-163	4.25232e-163	1.76339e-163	-2.17341e-163	-6.76299e-163	7.15224e-163	-1.26149e-162	1.01848e-162	4.286e-164	4.80376e-163	1.50351e-163	0
-3.59921e-165	-2.4299e-163	-2.9176e-163	4.79247e-164	1.73422e-163	-4.32099e-163	-3.29243e-163	1.08587e-163	1.96501e-163	-3.47498e-163	4.94133e-163	-3.91857e-164	5.20368e-163	-1.20949e-164	-3.3776e-163	4.48785e-163	7.80544e-163	4.19808e-163	1.24442e-162	4.62286e-163	4.25232e-163	1.76339e-163	-2.17341e-163	-6.76299e-163	7.15224e-163	-1.26149e-162	1.01848e-162	4.286e-164	4.80376e-163	1.50351e-163	0
-3.59921e-165	-2.4299e-163	-2.9176e-163	4.79247e-164	1.73422e-163	-4.32099e-163	-3.29243e-163	1.08587e-163	1.96501e-163	-3.47498e-163	4.94133e-163	-3.91857e-164	5.20368e-163	-1.20949e-164	-3.3776e-163	4.48785e-163	7.80544e-163	4.19808e-163	1.24442e-162	4.62286e-163	4.25232e-163	1.76339e-163	-2.17341e-163	-6.76299e-163	7.15224e-163	-1.26149e-162	1.01848e-162	4.286e-164	4.80376e-163	1.50351e-163	0
-3.59921e-165	-2.4299e-163	-2.9176e-163	4.79247e-164	1.73422e-163	-4.32099e-163	-3.29243e-163	1.08587e-163	1.96501e-163	-3.47498e-163	4.94133e-163	-3.91857e-164	5.20368e-163	-1.20949e-164	-3.3776e-163	4.48785e-163	7.80544e-163	4.19808e-163	1.24442e-162	4.62286e-163	4.25232e-163	1.76339e-163	-2.17341e-163	-6.76299e-163	7.15224e-163	-1.26149e-162	1.01848e-162	4.286e-164	4.80376e-163	1.50351e-163	0
-3.59921e-165	-2.4299e-163	-2.9176e-163	4.79247e-164	1.73422e-163	-4.32099e-163	-3.29243e-163	1.08587e-163	1.96501e-163	-3.47498e-163	4.94133e-163	-3.91857e-164	5.20368e-163	-1.20949e-164	-3.3776e-163	4.48785e-163	7.80544e-163	4.19808e-163	1.24442e-162	4.62286e-163	4.25232e-163	1.76339e-163	-2.17341e-163	-6.76299e-163	7.15224e-163	-1.26149e-162	1.01848e-162	4.286e-164	4.80376e-163	1.50351e-163	0
-3.59921e-165	-2.4299e-163	-2.9176e-163	4.79247e-164	1.73422e-163	-4.32099e-163	-3.29243e-163	1.08587e-163	1.96501e-163	-3.47498e-163	4.94133e-163	-3.91857e-164	5.20368e-163	-1.20949e-164	-3.3776e-163	4.48785e-163	7.80544e-163	4.19808e-163	1.24442e-162	4.62286e-163	4.25232e-163	1.76339e-163	-2.17341e-163	-6.76299e-163	7.15224e-163	-1.26149e-162	1.01848e-162	4.286e-164	4.80376e-163	1.50351e-163	0
-3.59921e-165	-2.4299e-163	-2.9176e-163	4.79247e-164	1.73422e-163	-4.32099e-163	-3.29243e-163	1.08587e-163	1.96501e-163	-3.47498e-163	4.94133e-163	-3.91857e-164	5.20368e-163	-1.20949e-164	-3.3776e-163	4.48785e-163	7.80544e-163	4.19808e-163	1.24442e-162	4.62286e-163	4.25232e-163	1.76339e-163	-2.17341e-163	-6.76299e-163	7.15224e-163	-1.26149e-162	1.01848e-162	4.286e-164	4.80376e-163	1.50351e-163	0
-3.59921e-165	-2.4299e-163	-2.9176e-163	4.79247e-164	1.73422e-163	-4.32099e-163	-3.29243e-163	1.08587e-163	1.96501e-163	-3.47498e-163	4.94133e-163	-3.91857e-164	5.20368e-163	-1.20949e-164	-3.3776e-163	4.48785e-163	7.80544e-163	4.19808e-163	1.24442e-162	4.62286e-163	4.25232e-163	1.76339e-163	-2.17341e-163	-6.76299e-163	7.15224e-163	-1.26149e-162	1.01848e-162	4.286e-164	4.80376e-163	1.50351e-163	0
-3.59921e-165	-2.4299e-163	-2.9176e-163	4.79247e-164	1.73422e-163	-4.32099e-163	-3.29243e-163	1.08587e-163	1.96501e-163	-3.47498e-163	4.94133e-163	-3.91857e-164	5.20368e-163	-1.20949e-164	-3.3776e-163	4.48785e-163	7.80544e-163	4.19808e-163	1.24442e-162	4.62286e-163	4.25232e-163	1.76339e-163	-2.17341e-163	-6.76299e-163	7.15224e-163	-1.26149e-162	1.01848e-162	4.286e-164	4.80376e-163	1.50351e-163	0
-3.59921e-165	-2.4299e-163	-2.9176e-163	4.79247e-164	1.73422e-163	-4.32099e-163	-3.29243e-163	1.08587e-163	1.96501e-163	-3.47498e-163	4.94133e-163	-3.91857e-164	5.20368e-163	-1.20949e-164	-3.3776e-163	4.48785e-163	7.80544e-163	4.19808e-163	1.24442e-162	4.62286e-163	4.25232e-163	1.76339e-163	-2.17341e-163	-6.76299e-163	7.15224e-163	-1.26149e-162	1.01848e-162	4.286e-164	4.80376e-163	1.50351e-163	0
-3.59921e-165	-2.4299e-163	-2.9176e-163	4.79247e-164	1.73422e-163	-4.32099e-163	-3.29243e-163	1.08587e-163	1.96501e-163	-3.47498e-163	4.94133e-163	-3.91857e-164	5.20368e-163	-1.20949e-164	-3.3776e-163	4.48785e-163	7.80544e-163	4.19808e-163	1.24442e-162	4.62286e-163	4.25232e-163	1.76339e-163	-2.17341e-163	-6.76299e-163	7.15224e-163	-1.26149e-162	1.01848e-162	4.286e-164	4.80376e-163	1.50351e-163	0
-3.59921e-165	-2.4299e-163	-2.9176e-163	4.79247e-164	1.73422e-163	-4.32099e-163	-3.29243e-163	1.08587e-163	1.96501e-163	-3.47498e-163	4.94133e-163	-3.91857e-164	5.20368e-163	-1.20949e-164	-3.3776e-163	4.48785e-163	7.80544e-163	4.19808e-163	1.24442e-162	4.62286e-163	4.25232e-163	1.76339e-163	-2.17341e-163	-6.76299e-163	7.15224e-163	-1.26149e-162	1.01848e-162	4.286e-164	4.80376e-163	1.50351e-163	0
-3.59921e-165	-2.4299e-163	-2.9176e-163	4.79247e-164	1.73422e-163	-4.32099e-163	-3.29243e-163	1.08587e-163	1.96501e-163	-3.47498e-163	4.94133e-163	-3.91857e-164	5.20368e-163	-1.20949e-164	-3.3776e-163	4.48785e-163	7.80544e-163	4.19808e-163	1.24442e-162	4.62286e-163	4.25232e-163	1.76339e-163	-2.17341e-163	-6.76299e-163	7.15224e-163	-1.26149e-162	1.01848e-162	4.286e-164	4.80376e-163	1.50351e-163	0
-3.59921e-165	-2.4299e-163	-2.9176e-163	4.79247e-164	1.73422e-163	-4.32099e-163	-3.29243e-163	1.08587e-163	1.96501e-163	-3.47498e-163	4.94133e-163	-3.91857e-164	5.20368e-163	-1.20949e-164	-3.3776e-163	4.48785e-163	7.80544e-163	4.19808e-163	1.24442e-162	4.62286e-163	4.25232e-163	1.76339e-163	-2.17341e-163	-6.76299e-163	7.15224e-163	-1.26149e-162	1.01848e-162	4.286e-164	4.80376e-163	1.50351e-163	0
-3.59921e-165	-2.4299e-163	-2.9176e-163	4.79247e-164	1.73422e-163	-4.32099e-163	-3.29243e-163	1.08587e-163	1.96501e-163	-3.47498e-163	4.94133e-163	-3.91857e-164	5.20368e-163	-1.20949e-164	-3.3776e-163	4.48785e-163	7.80544e-163	4.19808e-163	1.24442e-162	4.62286e-163	4.25232e-163	1.76339e-163	-2.17341e-163	-6.76299e-163	7.15224e-163	-1.26149e-162	1.01848e-162	4.286e-164	4.80376e-163	1.50351e-163	0
-3.59921e-165	-2.4299e-163	-2.9176e-163	4.79247e-164	1.73422e-163	-4.32099e-163	-3.29243e-163	1.08587e-163	1.96501e-163	-3.47498e-163	4.94133e-163	-3.91857e-164	5.20368e-163	-1.20949e-164	-3.3776e-163	4.48785e-163	7.80544e-163	4.19808e-163	1.24442e-162	4.62286e-163	4.25232e-163	1.76339e-163	-2.17341e-163	-6.76299e-163	7.15224e-163	-1.26149e-162	1.01848e-162	4.286e-164	4.80376e-163	1.50351e-163	0
-3.59921e-165	-2.4299e-163	-2.9176e-163	4.79247e-164	1.73422e-163	-4.32099e-163	-3.29243e-163	1.08587e-163	1.96501e-163	-3.47498e-163	4.94133e-163	-3.91857e-164	5.20368e-163	-1.20949e-164	-3.3776e-163	4.48785e-163	7.80544e-163	4.19808e-163	1.24442e-162	4.62286e-163	4.25232e-163	1.76339e-163	-2.17341e-163	-6.76299e-163	7.15224e-163	-1.26149e-162	1.01848e-162	4.286e-164	4.80376e-163	1.50351e-163	0
-3.59921e-165	-2.4299e-163	-2.9176e-163	4.79247e-164	1.73422e-163	-4.32099e-163	-3.29243e-163	1.08587e-163	1.96501e-163	-3.47498e-163	4.94133e-163	-3.91857e-164	5.20368e-163	-1.20949e-164	-3.3776e-163	4.48785e-163	7.80544e-163	4.19808e-163	1.24442e-162	4.62286e-163	4.25232e-163	1.76339e-163	-2.17341e-163	-6.76299e-163	7.15224e-163	-1.26149e-162	1.01848e-162	4.286e-164	4.80376e-163	1.50351e-163	0
-3.59921e-165	-2.4299e-163	-2.9176e-163	4.79247e-164	1.73422e-163	-4.32099e-163	-3.29243e-163	1.08587e-163	1.96501e-163	-3.47498e-163	4.94133e-163	-3.91857e-164	5.20368e-163	-1.20949e-164	-3.3776e-163	4.48785e-163	7.80544e-163	4.19808e-163	1.24442e-162	4.62286e-163	4.25232e-163	1.76339e-163	-2.17341e-163	-6.76299e-163	7.15224e-163	-1.26149e-162	1.01848e-162	4.286e-164	4.80376e-163	1.50351e-163	0
-3.59921e-165	-2.4299e-163	-2.9176e-163	4.79247e-164	1.73422e-163	-4.32099e-163	-3.29243e-163	1.08587e-163	1.96501e-163	-3.47498e-163	4.94133e-163	-3.91857e-164	5.20368e-163	-1.20949e-164	-3.3776e-163	4.48785e-163	7.80544e-163	4.19808e-163	1.24442e-162	4.62286e-163	4.25232e-163	1.76339e-163	-2.17341e-163	-6.76299e-163	7.15224e-163	-1.26149e-162	1.01848e-162	4.286e-164	4.80376e-163	1.50351e-163	0
-3.59921e-165	-2.4299e-163	-2.9176e-163	4.79247e-164	1.73422e-163	-4.32099e-163	-3.29243e-163	1.08587e-163	1.96501e-163	-3.47498e-163	4.94133e-163	-3.91857e-164	5.20368e-163	-1.20949e-164	-3.3776e-163	4.48785e-163	7.80544e-163	4.19808e-163	1.24442e-162	4.62286e-163	4.25232e-163	1.76339e-163	-2.17341e-163	-6.76299e-163	7.15224e-163	-1.26149e-162	1.01848e-162	4.286e-164	4.80376e-163	1.50351e-163	0
-3.59921e-165	-2.4299e-163	-2.9176e-163	4.79247e-164	1.73422e-163	-4.32099e-163	-3.29243e-163	1.08587e-163	1.96501e-163	-3.47498e-163	4.94133e-163	-3.91857e-164	5.20368e-163	-1.20949e-164	-3.3776e-163	4.48785e-163	7.80544e-163	4.19808e-163	1.24442e-162	4.62286e-163	4.25232e-163	1.76339e-163	-2.17341e-163	-6.76299e-163	7.15224e-163	-1.26149e-162	1.01848e-162	4.286e-164	4.80376e-163	1.50351e-163	0
-3.59921e-165	-2.4299e-163	-2.9176e-163	4.79247e-164	1.73422e-163	-4.32099e-163	-3.29243e-163	1.08587e-163	1.96501e-163	-3.47498e-163	4.94133e-163	-3.91857e-164	5.20368e-163	-1.20949e-164	-3.3776e-163	4.48785e-163	7.80544e-163	4.19808e-163	1.24442e-162	4.62286e-163	4.25232e-163	1.76339e-163	-2.17341e-163	-6.76299e-163	7.15224e-163	-1.26149e-162	1.01848e-162	4.286e-164	4.80376e-163	1.50351e-163	0
-3.59921e-165	-2.4299e-163	-2.9176e-163	4.79247e-164	1.73422e-163	-4.32099e-163	-3.29243e-163	1.08587e-163	1.96501e-163	-3.47498e-163	4.94133e-163	-3.91857e-164	5.20368e-163	-1.20949e-164	-3.3776e-163	4.48785e-163	7.80544e-163	4.19808e-163	1.24442e-162	4.62286e-163	4.25232e-163	1.76339e-163	-2.17341e-163	-6.76299e-163	7.15224e-163	-1.26149e-162	1.01848e-162	4.286e-164	4.80376e-163	1.50351e-163	0
-3.59921e-165	-2.4299e-163	-2.9176e-163	4.79247e-164	1.73422e-163	-4.32099e-163	-3.29243e-163	1.08587e-163	1.96501e-163	-3.47498e-163	4.94133e-163	-3.91857e-164	5.20368e-163	-1.20949e-164	-3.3776e-163	4.48785e-163	7.80544e-163	4.19808e-163	1.24442e-162	4.62286e-163	4.25232e-163	1.76339e-163	-2.17341e-163	-6.76299e-163	7.15224e-163	-1.26149e-162	1.01848e-162	4.286e-164	4.80376e-163	1.50351e-163	0
-3.59921e-165	-2.4299e-163	-2.9176e-163	4.79247e-164	1.73422e-163	-4.32099e-163	-3.29243e-163	1.08587e-163	1.96501e-163	-3.47498e-163	4.94133e-163	-3.91857e-164	5.20368e-163	-1.20949e-164	-3.3776e-163	4.48785e-163	7.80544e-163	4.19808e-163	1.24442e-162	4.62286e-163	4.25232e-163	1.76339e-163	-2.17341e-163	-6.76299e-163	7.15224e-163	-1.26149e-162	1.01848e-162	4.286e-164	4.80376e-163	1.50351e-163	0
-3.59921e-165	-2.4299e-163	-2.9176e-163	4.79247e-164	1.73422e-163	-4.32099e-163	-3.29243e-163	1.08587e-163	1.96501e-163	-3.47498e-163	4.94133e-163	-3.91857e-164	5.20368e-163	-1.20949e-164	-3.3776e-163	4.48785e-163	7.80544e-163	4.19808e-163	1.24442e-162	4.62286e-163	4.25232e-163	1.76339e-163	-2.17341e-163	-6.76299e-163	7.15224e-163	-1.26149e-162	1.01848e-162	4.286e-164	4.80376e-163	1.50351e-163	0
-3.59921e-165	-2.4299e-163	-2.9176e-163	4.79247e-164	1.73422e-163	-4.32099e-163	-3.29243e-163	1.08587e-163	1.96501e-163	-3.47498e-163	4.94133e-163	-3.91857e-164	5.20368e-163	-1.20949e-164	-3.3776e-163	4.48785e-163	7.80544e-163	4.19808e-163	1.24442e-162	4.62286e-163	4.25232e-163	1.76339e-163	-2.17341e-163	-6.76299e-163	7.15224e-163	-1.26149e-162	1.01848e-162	4.286e-164	4.80376e-163	1.50351e-163	0
-3.59921e-165	-2.4299e-163	-2.9176e-163	4.79247e-164	1.73422e-163	-4.32099e-163	-3.29243e-163	1.08587e-163	1.96501e-163	-3.47498e-163	4.94133e-163	-3.91857e-164	5.20368e-163	-1.20949e-164	-3.3776e-163	4.48785e-163	7.80544e-163	4.19808e-163	1.24442e-162	4.62286e-163	4.25232e-163	1.76339e-163	-2.17341e-163	-6.76299e-163	7.15224e-163	-1.26149e-162	1.01848e-162	4.286e-164	4.80376e-163	1.50351e-163	0
-3.59921e-165	-2.4299e-163	-2.9176e-163	4.79247e-164	1.73422e-163	-4.32099e-163	-3.29243e-163	1.08587e-163	1.96501e-163	-3.47498e-163	4.94133e-163	-3.91857e-164	5.20368e-163	-1.20949e-164	-3.3776e-163	4.48785e-163	7.80544e-163	4.19808e-163	1.24442e-162	4.62286e-163	4.25232e-163	1.76339e-163	-2.17341e-163	-6.76299e-163	7.15224e-163	-1.26149e-162	1.01848e-162	4.286e-164	4.80376e-163	1.50351e-163	0
-3.59921e-165	-2.4299e-163	-2.9176e-163	4.79247e-164	1.73422e-163	-4.32099e-163	-3.29243e-163	1.08587e-163	1.96501e-163	-3.47498e-163	4.94133e-163	-3.91857e-164	5.20368e-163	-1.20949e-164	-3.3776e-163	4.48785e-163	7.80544e-163	4.19808e-163	1.24442e-162	4.62286e-163	4.25232e-163	1.76339e-163	-2.17341e-163	-6.76299e-163	7.15224e-163	-1.26149e-162	1.01848e-162	4.286e-164	4.80376e-163	1.50351e-163	0
-3.59921e-165	-2.4299e-163	-2.9176e-163	4.79247e-164	1.73422e-163	-4.32099e-163	-3.29243e-163	1.08587e-163	1.96501e-163	-3.47498e-163	4.94133e-163	-3.91857e-164	5.20368e-163	-1.20949e-164	-3.3776e-163	4.48785e-163	7.80544e-163	4.19808e-163	1.24442e-162	4.62286e-163	4.25232e-163	1.76339e-163	-2.17341e-163	-6.76299e-163	7.15224e-163	-1.26149e-162	1.01848e-162	4.286e-164	4.80376e-163	1.50351e-163	0
-3.59921e-165	-2.4299e-163	-2.9176e-163	4.79247e-164	1.73422e-163	-4.32099e-163	-3.29243e-163	1.08587e-163	1.96501e-163	-3.47498e-163	4.94133e-163	-3.91857e-164	5.20368e-163	-1.20949e-164	-3.3776e-163	4.48785e-163	7.80544e-163	4.19808e-163	1.24442e-162	4.62286e-163	4.25232e-163	1.76339e-163	-2.17341e-163	-6.76299e-163	7.15224e-163	-1.26149e-162	1.01848e-162	4.286e-164	4.80376e-163	1.50351e-163	0
-3.59921e-165	-2.4299e-163	-2.9176e-163	4.79247e-164	1.73422e-163	-4.32099e-163	-3.29243e-163	1.08587e-163	1.96501e-163	-3.47498e-163	4.94133e-163	-3.91857e-164	5.20368e-163	-1.20949e-164	-3.3776e-163	4.48785e-163	7.80544e-163	4.19808e-163	1.24442e-162	4.62286e-163	4.25232e-163	1.76339e-163	-2.17341e-163	-6.76299e-163	7.15224e-163	-1.26149e-162	1.01848e-162	4.286e-164	4.80376e-163	1.50351e-163	0
-3.59921e-165	-2.4299e-163	-2.9176e-163	4.79247e-164	1.73422e-163	-4.32099e-163	-3.29243e-163	1.08587e-163	1.96501e-163	-3.47498e-163	4.94133e-163	-3.91857e-164	5.20368e-163	-1.20949e-164	-3.3776e-163	4.48785e-163	7.80544e-163	4.19808e-163	1.24442e-162	4.62286e-163	4.25232e-163	1.76339e-163	-2.17341e-163	-6.76299e-163	7.15224e-163	-1.26149e-162	1.01848e-162	4.286e-164	4.80376e-163	1.50351e-163	0
-3.59921e-165	-2.4299e-163	-2.9176e-163	4.79247e-164	1.73422e-163	-4.32099e-163	-3.29243e-163	1.08587e-163	1.96501e-163	-3.47498e-163	4.94133e-163	-3.91857e-164	5.20368e-163	-1.20949e-164	-3.3776e-163	4.48785e-163	7.80544e-163	4.19808e-163	1.24442e-162	4.62286e-163	4.25232e-163	1.76339e-163	-2.17341e-163	-6.76299e-163	7.15224e-163	-1.26149e-162	1.01848e-162	4.286e-164	4.80376e-163	1.50351e-163	0
-3.59921e-165	-2.4299e-163	-2.9176e-163	4.79247e-164	1.73422e-163	-4.32099e-163	-3.29243e-163	1.08587e-163	1.96501e-163	-3.47498e-163	4.94133e-163	-3.91857e-164	5.20368e-163	-1.20949e-164	-3.3776e-163	4.48785e-163	7.80544e-163	4.19808e-163	1.24442e-162	4.62286e-163	4.25232e-163	1.76339e-163	-2.17341e-163	-6.76299e-163	7.15224e-163	-1.26149e-162	1.01848e-162	4.286e-164	4.80376e-163	1.50351e-163	0
-3.59921e-165	-2.4299e-163	-2.9176e-163	4.79247e-164	1.73422e-163	-4.32099e-163	-3.29243e-163	1.08587e-163	1.96501e-163	-3.47498e-163	4.94133e-163	-3.91857e-164	5.20368e-163	-1.20949e-164	-3.3776e-163	4.48785e-163	7.80544e-163	4.19808e-163	1.24442e-162	4.62286e-163	4.25232e-163	1.76339e-163	-2.17341e-163	-6.76299e-163	7.15224e-163	-1.26149e-162	1.01848e-162	4.286e-164	4.80376e-163	1.50351e-163	0
-3.59921e-165	-2.4299e-163	-2.9176e-163	4.79247e-164	1.73422e-163	-4.32099e-163	-3.29243e-163	1.08587e-163	1.96501e-163	-3.47498e-163	4.94133e-163	-3.91857e-164	5.20368e-163	-1.20949e-164	-3.3776e-163	4.48785e-163	7.80544e-163	4.19808e-163	1.24442e-162	4.62286e-163	4.25232e-163	1.76339e-163	-2.17341e-163	-6.76299e-163	7.15224e-163	-1.26149e-162	1.01848e-162	4.286e-164	4.80376e-163	1.50351e-163	0
-3.59921e-165	-2.4299e-163	-2.9176e-163	4.79247e-164	1.73422e-163	-4.32099e-163	-3.29243e-163	1.08587e-163	1.96501e-163	-3.47498e-163	4.94133e-163	-3.91857e-164	5.20368e-163	-1.20949e-164	-3.3776e-163	4.48785e-163	7.80544e-163	4.19808e-163	1.24442e-162	4.62286e-163	4.25232e-163	1.76339e-163	-2.17341e-163	-6.76299e-163	7.15224e-163	-1.26149e-162	1.01848e-162	4.286e-164	4.80376e-163	1.50351e-163	0
-3.59921e-165	-2.4299e-163	-2.9176e-163	4.79247e-164	1.73422e-163	-4.32099e-163	-3.29243e-163	1.08587e-163	1.96501e-163	-3.47498e-163	4.94133e-163	-3.91857e-164	5.20368e-163	-1.20949e-164	-3.3776e-163	4.48785e-163	7.80544e-163	4.19808e-163	1.24442e-162	4.62286e-163	4.25232e-163	1.76339e-163	-2.17341e-163	-6.76299e-163	7.15224e-163	-1.26149e-162	1.01848e-162	4.286e-164	4.80376e-163	1.50351e-163	0
-3.59921e-165	-2.4299e-163	-2.9176e-163	4.79247e-164	1.73422e-163	-4.32099e-163	-3.29243e-163	1.08587e-163	1.96501e-163	-3.47498e-163	4.94133e-163	-3.91857e-164	5.20368e-163	-1.20949e-164	-3.3776e-163	4.48785e-163	7.80544e-163	4.19808e-163	1.24442e-162	4.62286e-163	4.25232e-163	1.76339e-163	-2.17341e-163	-6.76299e-163	7.15224e-163	-1.26149e-162	1.01848e-162	4.286e-164	4.80376e-163	1.50351e-163	0
-3.59921e-165	-2.4299e-163	-2.9176e-163	4.79247e-164	1.73422e-163	-4.32099e-163	-3.29243e-163	1.08587e-163	1.96501e-163	-3.47498e-163	4.94133e-163	-3.91857e-164	5.20368e-163	-1.20949e-164	-3.3776e-163	4.48785e-163	7.80544e-163	4.19808e-163	1.24442e-162	4.62286e-163	4.25232e-163	1.76339e-163	-2.17341e-163	-6.76299e-163	7.15224e-163	-1.26149e-162	1.01848e-162	4.286e-164	4.80376e-163	1.50351e-163	0
-3.59921e-165	-2.4299e-163	-2.9176e-163	4.79247e-164	1.73422e-163	-4.32099e-163	-3.29243e-163	1.08587e-163	1.96501e-163	-3.47498e-163	4.94133e-163	-3.91857e-164	5.20368e-163	-1.20949e-164	-3.3776e-163	4.48785e-163	7.80544e-163	4.19808e-163	1.24442e-162	4.62286e-163	4.25232e-163	1.76339e-163	-2.17341e-163	-6.76299e-163	7.15224e-163	-1.26149e-162	1.01848e-162	4.286e-164	4.80376e-163	1.50351e-163	0
-3.59921e-165	-2.4299e-163	-2.9176e-163	4.79247e-164	1.73422e-163	-4.32099e-163	-3.29243e-163	1.08587e-163	1.96501e-163	-3.47498e-163	4.94133e-163	-3.91857e-164	5.20368e-163	-1.20949e-164	-3.3776e-163	4.48785e-163	7.80544e-163	4.19808e-163	1.24442e-162	4.62286e-163	4.25232e-163	1.76339e-163	-2.17341e-163	-6.76299e-163	7.15224e-163	-1.26149e-162	1.01848e-162	4.286e-164	4.80376e-163	1.50351e-163	0
-3.59921e-165	-2.4299e-163	-2.9176e-163	4.79247e-164	1.73422e-163	-4.32099e-163	-3.29243e-163	1.08587e-163	1.96501e-163	-3.47498e-163	4.94133e-163	-3.91857e-164	5.20368e-163	-1.20949e-164	-3.3776e-163	4.48785e-163	7.80544e-163	4.19808e-163	1.24442e-162	4.62286e-163	4.25232e-163	1.76339e-163	-2.17341e-163	-6.76299e-163	7.15224e-163	-1.26149e-162	1.01848e-162	4.286e-164	4.80376e-163	1.50351e-163	0
-3.59921e-165	-2.4299e-163	-2.9176e-163	4.79247e-164	1.73422e-163	-4.32099e-163	-3.29243e-163	1.08587e-163	1.96501e-163	-3.47498e-163	4.94133e-163	-3.91857e-164	5.20368e-163	-1.20949e-164	-3.3776e-163	4.48785e-163	7.80544e-163	4.19808e-163	1.24442e-162	4.62286e-163	4.25232e-163	1.76339e-163	-2.17341e-163	-6.76299e-163	7.15224e-163	-1.26149e-162	1.01848e-162	4.286e-164	4.80376e-163	1.50351e-163	0
-3.59921e-165	-2.4299e-163	-2.9176e-163	4.79247e-164	1.73422e-163	-4.32099e-163	-3.29243e-163	1.08587e-163	1.96501e-163	-3.47498e-163	4.94133e-163	-3.91857e-164	5.20368e-163	-1.20949e-164	-3.3776e-163	4.48785e-163	7.80544e-163	4.19808e-163	1.24442e-162	4.62286e-163	4.25232e-163	1.76339e-163	-2.17341e-163	-6.76299e-163	7.15224e-163	-1.26149e-162	1.01848e-162	4.286e-164	4.80376e-163	1.50351e-163	0
-3.59921e-165	-2.4299e-163	-2.9176e-163	4.79247e-164	1.73422e-163	-4.32099e-163	-3.29243e-163	1.08587e-163	1.96501e-163	-3.47498e-163	4.94133e-163	-3.91857e-164	5.20368e-163	-1.20949e-164	-3.3776e-163	4.48785e-163	7.80544e-163	4.19808e-163	1.24442e-162	4.62286e-163	4.25232e-163	1.76339e-163	-2.17341e-163	-6.76299e-163	7.15224e-163	-1.26149e-162	1.01848e-162	4.286e-164	4.80376e-163	1.50351e-163	0
-3.59921e-165	-2.4299e-163	-2.9176e-163	4.79247e-164	1.73422e-163	-4.32099e-163	-3.29243e-163	1.08587e-163	1.96501e-163	-3.47498e-163	4.94133e-163	-3.91857e-164	5.20368e-163	-1.20949e-164	-3.3776e-163	4.48785e-163	7.80544e-163	4.19808e-163	1.24442e-162	4.62286e-163	4.25232e-163	1.76339e-163	-2.17341e-163	-6.76299e-163	7.15224e-163	-1.26149e-162	1.01848e-162	4.286e-164	4.80376e-163	1.50351e-163	0
-3.59921e-165	-2.4299e-163	-2.9176e-163	4.79247e-164	1.73422e-163	-4.32099e-163	-3.29243e-163	1.08587e-163	1.96501e-163	-3.47498e-163	4.94133e-163	-3.91857e-164	5.20368e-163	-1.20949e-164	-3.3776e-163	4.48785e-163	7.80544e-163	4.19808e-163	1.24442e-162	4.62286e-163	4.25232e-163	1.76339e-163	-2.17341e-163	-6.76299e-163	7.15224e-163	-1.26149e-162	1.01848e-162	4.286e-164	4.80376e-163	1.50351e-163	0
-3.59921e-165	-2.4299e-163	-2.9176e-163	4.79247e-164	1.73422e-163	-4.32099e-163	-3.29243e-163	1.08587e-163	1.96501e-163	-3.47498e-163	4.94133e-163	-3.91857e-164	5.20368e-163	-1.20949e-164	-3.3776e-163	4.48785e-163	7.80544e-163	4.19808e-163	1.24442e-162	4.62286e-163	4.25232e-163	1.76339e-163	-2.17341e-163	-6.76299e-163	7.15224e-163	-1.26149e-162	1.01848e-162	4.286e-164	4.80376e-163	1.50351e-163	0
-3.59921e-165	-2.4299e-163	-2.9176e-163	4.79247e-164	1.73422e-163	-4.32099e-163	-3.29243e-163	1.08587e-163	1.96501e-163	-3.47498e-163	4.94133e-163	-3.91857e-164	5.20368e-163	-1.20949e-164	-3.3776e-163	4.48785e-163	7.80544e-163	4.19808e-163	1.24442e-162	4.62286e-163	4.25232e-163	1.76339e-163	-2.17341e-163	-6.76299e-163	7.15224e-163	-1.26149e-162	1.01848e-162	4.286e-164	4.80376e-163	1.50351e-163	0
-3.59921e-165	-2.4299e-163	-2.9176e-163	4.79247e-164	1.73422e-163	-4.32099e-163	-3.29243e-163	1.08587e-163	1.96501e-163	-3.47498e-163	4.94133e-163	-3.91857e-164	5.20368e-163	-1.20949e-164	-3.3776e-163	4.48785e-163	7.80544e-163	4.19808e-163	1.24442e-162	4.62286e-163	4.25232e-163	1.76339e-163	-2.17341e-163	-6.76299e-163	7.15224e-163	-1.26149e-162	1.01848e-162	4.286e-164	4.80376e-163	1.50351e-163	0
-3.59921e-165	-2.4299e-163	-2.9176e-163	4.79247e-164	1.73422e-163	-4.32099e-163	-3.29243e-163	1.08587e-163	1.96501e-163	-3.47498e-163	4.94133e-163	-3.91857e-164	5.20368e-163	-1.20949e-164	-3.3776e-163	4.48785e-163	7.80544e-163	4.19808e-163	1.24442e-162	4.62286e-163	4.25232e-163	1.76339e-163	-2.17341e-163	-6.76299e-163	7.15224e-163	-1.26149e-162	1.01848e-162	4.286e-164	4.80376e-163	1.50351e-163	0
-3.59921e-165	-2.4299e-163	-2.9176e-163	4.79247e-164	1.73422e-163	-4.32099e-163	-3.29243e-163	1.08587e-163	1.96501e-163	-3.47498e-163	4.94133e-163	-3.91857e-164	5.20368e-163	-1.20949e-164	-3.3776e-163	4.48785e-163	7.80544e-163	4.19808e-163	1.24442e-162	4.62286e-163	4.25232e-163	1.76339e-163	-2.17341e-163	-6.76299e-163	7.15224e-163	-1.26149e-162	1.01848e-162	4.286e-164	4.80376e-163	1.50351e-163	0
-3.59921e-165	-2.4299e-163	-2.9176e-163	4.79247e-164	1.73422e-163	-4.32099e-163	-3.29243e-163	1.08587e-163	1.96501e-163	-3.47498e-163	4.94133e-163	-3.91857e-164	5.20368e-163	-1.20949e-164	-3.3776e-163	4.48785e-163	7.80544e-163	4.19808e-163	1.24442e-162	4.62286e-163	4.25232e-163	1.76339e-163	-2.17341e-163	-6.76299e-163	7.15224e-163	-1.26149e-162	1.01848e-162	4.286e-164	4.80376e-163	1.50351e-163	0
-3.59921e-165	-2.4299e-163	-2.9176e-163	4.79247e-164	1.73422e-163	-4.32099e-163	-3.29243e-163	1.08587e-163	1.96501e-163	-3.47498e-163	4.94133e-163	-3.91857e-164	5.20368e-163	-1.20949e-164	-3.3776e-163	4.48785e-163	7.80544e-163	4.19808e-163	1.24442e-162	4.62286e-163	4.25232e-163	1.76339e-163	-2.17341e-163	-6.76299e-163	7.15224e-163	-1.26149e-162	1.01848e-162	4.286e-164	4.80376e-163	1.50351e-163	0
-3.59921e-165	-2.4299e-163	-2.9176e-163	4.79247e-164	1.73422e-163	-4.32099e-163	-3.29243e-163	1.08587e-163	1.96501e-163	-3.47498e-163	4.94133e-163	-3.91857e-164	5.20368e-163	-1.20949e-164	-3.3776e-163	4.48785e-163	7.80544e-163	4.19808e-163	1.24442e-162	4.62286e-163	4.25232e-163	1.76339e-163	-2.17341e-163	-6.76299e-163	7.15224e-163	-1.26149e-162	1.01848e-162	4.286e-164	4.80376e-163	1.50351e-163	0
-3.59921e-165	-2.4299e-163	-2.9176e-163	4.79247e-164	1.73422e-163	-4.32099e-163	-3.29243e-163	1.08587e-163	1.96501e-163	-3.47498e-163	4.94133e-163	-3.91857e-164	5.20368e-163	-1.20949e-164	-3.3776e-163	4.48785e-163	7.80544e-163	4.19808e-163	1.24442e-162	4.62286e-163	4.25232e-163	1.76339e-163	-2.17341e-163	-6.76299e-163	7.15224e-163	-1.26149e-162	1.01848e-162	4.286e-164	4.80376e-163	1.50351e-163	0
-3.59921e-165	-2.4299e-163	-2.9176e-163	4.79247e-164	1.73422e-163	-4.32099e-163	-3.29243e-163	1.08587e-163	1.96501e-163	-3.47498e-163	4.94133e-163	-3.91857e-164	5.20368e-163	-1.20949e-164	-3.3776e-163	4.48785e-163	7.80544e-163	4.19808e-163	1.24442e-162	4.62286e-163	4.25232e-163	1.76339e-163	-2.17341e-163	-6.76299e-163	7.15224e-163	-1.26149e-162	1.01848e-162	4.286e-164	4.80376e-163	1.50351e-163	0
-3.59921e-165	-2.4299e-163	-2.9176e-163	4.79247e-164	1.73422e-163	-4.32099e-163	-3.29243e-163	1.08587e-163	1.96501e-163	-3.47498e-163	4.94133e-163	-3.91857e-164	5.20368e-163	-1.20949e-164	-3.3776e-163	4.48785e-163	7.80544e-163	4.19808e-163	1.24442e-162	4.62286e-163	4.25232e-163	1.76339e-163	-2.17341e-163	-6.76299e-163	7.15224e-163	-1.26149e-162	1.01848e-162	4.286e-164	4.80376e-163	1.50351e-163	0
-3.59921e-165	-2.4299e-163	-2.9176e-163	4.79247e-164	1.73422e-163	-4.32099e-163	-3.29243e-163	1.08587e-163	1.96501e-163	-3.47498e-163	4.94133e-163	-3.91857e-164	5.20368e-163	-1.20949e-164	-3.3776e-163	4.48785e-163	7.80544e-163	4.19808e-163	1.24442e-162	4.62286e-163	4.25232e-163	1.76339e-163	-2.17341e-163	-6.76299e-163	7.15224e-163	-1.26149e-162	1.01848e-162	4.286e-164	4.80376e-163	1.50351e-163	0
-3.59921e-165	-2.4299e-163	-2.9176e-163	4.79247e-164	1.73422e-163	-4.32099e-163	-3.29243e-163	1.08587e-163	1.96501e-163	-3.47498e-163	4.94133e-163	-3.91857e-164	5.20368e-163	-1.20949e-164	-3.3776e-163	4.48785e-163	7.80544e-163	4.19808e-163	1.24442e-162	4.62286e-163	4.25232e-163	1.76339e-163	-2.17341e-163	-6.76299e-163	7.15224e-163	-1.26149e-162	1.01848e-162	4.286e-164	4.80376e-163	1.50351e-163	0
-3.59921e-165	-2.4299e-163	-2.9176e-163	4.79247e-164	1.73422e-163	-4.32099e-163	-3.29243e-163	1.08587e-163	1.96501e-163	-3.47498e-163	4.94133e-163	-3.91857e-164	5.20368e-163	-1.20949e-164	-3.3776e-163	4.48785e-163	7.80544e-163	4.19808e-163	1.24442e-162	4.62286e-163	4.25232e-163	1.76339e-163	-2.17341e-163	-6.76299e-163	7.15224e-163	-1.26149e-162	1.01848e-162	4.286e-164	4.80376e-163	1.50351e-163	0
-3.59921e-165	-2.4299e-163	-2.9176e-163	4.79247e-164	1.73422e-163	-4.32099e-163	-3.29243e-163	1.08587e-163	1.96501e-163	-3.47498e-163	4.94133e-163	-3.91857e-164	5.20368e-163	-1.20949e-164	-3.3776e-163	4.48785e-163	7.80544e-163	4.19808e-163	1.24442e-162	4.62286e-163	4.25232e-163	1.76339e-163	-2.17341e-163	-6.76299e-163	7.15224e-163	-1.26149e-162	1.01848e-162	4.286e-164	4.80376e-163	1.50351e-163	0
-3.59921e-165	-2.4299e-163	-2.9176e-163	4.79247e-164	1.73422e-163	-4.32099e-163	-3.29243e-163	1.08587e-163	1.96501e-163	-3.47498e-163	4.94133e-163	-3.91857e-164	5.20368e-163	-1.20949e-164	-3.3776e-163	4.48785e-163	7.80544e-163	4.19808e-163	1.24442e-162	4.62286e-163	4.25232e-163	1.76339e-163	-2.17341e-163	-6.76299e-163	7.15224e-163	-1.26149e-162	1.01848e-162	4.286e-164	4.80376e-163	1.50351e-163	0
-3.59921e-165	-2.4299e-163	-2.9176e-163	4.79247e-164	1.73422e-163	-4.32099e-163	-3.29243e-163	1.08587e-163	1.96501e-163	-3.47498e-163	4.94133e-163	-3.91857e-164	5.20368e-163	-1.20949e-164	-3.3776e-163	4.48785e-163	7.80544e-163	4.19808e-163	1.24442e-162	4.62286e-163	4.25232e-163	1.76339e-163	-2.17341e-163	-6.76299e-163	7.15224e-163	-1.26149e-162	1.01848e-162	4.286e-164	4.80376e-163	1.50351e-163	0
-3.59921e-165	-2.4299e-163	-2.9176e-163	4.79247e-164	1.73422e-163	-4.32099e-163	-3.29243e-163	1.08587e-163	1.96501e-163	-3.47498e-163	4.94133e-163	-3.91857e-164	5.20368e-163	-1.20949e-164	-3.3776e-163	4.48785e-163	7.80544e-163	4.19808e-163	1.24442e-162	4.62286e-163	4.25232e-163	1.76339e-163	-2.17341e-163	-6.76299e-163	7.15224e-163	-1.26149e-162	1.01848e-162	4.286e-164	4.80376e-163	1.50351e-163	0
-3.59921e-165	-2.4299e-163	-2.9176e-163	4.79247e-164	1.73422e-163	-4.32099e-163	-3.29243e-163	1.08587e-163	1.96501e-163	-3.47498e-163	4.94133e-163	-3.91857e-164	5.20368e-163	-1.20949e-164	-3.3776e-163	4.48785e-163	7.80544e-163	4.19808e-163	1.24442e-162	4.62286e-163	4.25232e-163	1.76339e-163	-2.17341e-163	-6.76299e-163	7.15224e-163	-1.26149e-162	1.01848e-162	4.286e-164	4.80376e-163	1.50351e-163	0
-3.59921e-165	-2.4299e-163	-2.9176e-163	4.79247e-164	1.73422e-163	-4.32099e-163	-3.29243e-163	1.08587e-163	1.96501e-163	-3.47498e-163	4.94133e-163	-3.91857e-164	5.20368e-163	-1.20949e-164	-3.3776e-163	4.48785e-163	7.80544e-163	4.19808e-163	1.24442e-162	4.62286e-163	4.25232e-163	1.76339e-163	-2.17341e-163	-6.76299e-163	7.15224e-163	-1.26149e-162	1.01848e-162	4.286e-164	4.80376e-163	1.50351e-163	0
-3.59921e-165	-2.4299e-163	-2.9176e-163	4.79247e-164	1.73422e-163	-4.32099e-163	-3.29243e-163	1.08587e-163	1.96501e-163	-3.47498e-163	4.94133e-163	-3.91857e-164	5.20368e-163	-1.20949e-164	-3.3776e-163	4.48785e-163	7.80544e-163	4.19808e-163	1.24442e-162	4.62286e-163	4.25232e-163	1.76339e-163	-2.17341e-163	-6.76299e-163	7.15224e-163	-1.26149e-162	1.01848e-162	4.286e-164	4.80376e-163	1.50351e-163	0
-3.59921e-165	-2.4299e-163	-2.9176e-163	4.79247e-164	1.73422e-163	-4.32099e-163	-3.29243e-163	1.08587e-163	1.96501e-163	-3.47498e-163	4.94133e-163	-3.91857e-164	5.20368e-163	-1.20949e-164	-3.3776e-163	4.48785e-163	7.80544e-163	4.19808e-163	1.24442e-162	4.62286e-163	4.25232e-163	1.76339e-163	-2.17341e-163	-6.76299e-163	7.15224e-163	-1.26149e-162	1.01848e-162	4.286e-164	4.80376e-163	1.50351e-163	0
-3.59921e-165	-2.4299e-163	-2.9176e-163	4.79247e-164	1.73422e-163	-4.32099e-163	-3.29243e-163	1.08587e-163	1.96501e-163	-3.47498e-163	4.94133e-163	-3.91857e-164	5.20368e-163	-1.20949e-164	-3.3776e-163	4.48785e-163	7.80544e-163	4.19808e-163	1.24442e-162	4.62286e-163	4.25232e-163	1.76339e-163	-2.17341e-163	-6.76299e-163	7.15224e-163	-1.26149e-162	1.01848e-162	4.286e-164	4.80376e-163	1.50351e-163	0
-3.59921e-165	-2.4299e-163	-2.9176e-163	4.79247e-164	1.73422e-163	-4.32099e-163	-3.29243e-163	1.08587e-163	1.96501e-163	-3.47498e-163	4.94133e-163	-3.91857e-164	5.20368e-163	-1.20949e-164	-3.3776e-163	4.48785e-163	7.80544e-163	4.19808e-163	1.24442e-162	4.62286e-163	4.25232e-163	1.76339e-163	-2.17341e-163	-6.76299e-163	7.15224e-163	-1.26149e-162	1.01848e-162	4.286e-164	4.80376e-163	1.50351e-163	0
-3.59921e-165	-2.4299e-163	-2.9176e-163	4.79247e-164	1.73422e-163	-4.32099e-163	-3.29243e-163	1.08587e-163	1.96501e-163	-3.47498e-163	4.94133e-163	-3.91857e-164	5.20368e-163	-1.20949e-164	-3.3776e-163	4.48785e-163	7.80544e-163	4.19808e-163	1.24442e-162	4.62286e-163	4.25232e-163	1.76339e-163	-2.17341e-163	-6.76299e-163	7.15224e-163	-1.26149e-162	1.01848e-162	4.286e-164	4.80376e-163	1.50351e-163	0
-3.59921e-165	-2.4299e-163	-2.9176e-163	4.79247e-164	1.73422e-163	-4.32099e-163	-3.29243e-163	1.08587e-163	1.96501e-163	-3.47498e-163	4.94133e-163	-3.91857e-164	5.20368e-163	-1.20949e-164	-3.3776e-163	4.48785e-163	7.80544e-163	4.19808e-163	1.24442e-162	4.62286e-163	4.25232e-163	1.76339e-163	-2.17341e-163	-6.76299e-163	7.15224e-163	-1.26149e-162	1.01848e-162	4.286e-164	4.80376e-163	1.50351e-163	0
-3.59921e-165	-2.4299e-163	-2.9176e-163	4.79247e-164	1.73422e-163	-4.32099e-163	-3.29243e-163	1.08587e-163	1.96501e-163	-3.47498e-163	4.94133e-163	-3.91857e-164	5.20368e-163	-1.20949e-164	-3.3776e-163	4.48785e-163	7.80544e-163	4.19808e-163	1.24442e-162	4.62286e-163	4.25232e-163	1.76339e-163	-2.17341e-163	-6.76299e-163	7.15224e-163	-1.26149e-162	1.01848e-162	4.286e-164	4.80376e-163	1.50351e-163	0
-3.59921e-165	-2.4299e-163	-2.9176e-163	4.79247e-164	1.73422e-163	-4.32099e-163	-3.29243e-163	1.08587e-163	1.96501e-163	-3.47498e-163	4.94133e-163	-3.91857e-164	5.20368e-163	-1.20949e-164	-3.3776e-163	4.48785e-163	7.80544e-163	4.19808e-163	1.24442e-162	4.62286e-163	4.25232e-163	1.76339e-163	-2.17341e-163	-6.76299e-163	7.15224e-163	-1.26149e-162	1.01848e-162	4.286e-164	4.80376e-163	1.50351e-163	0
-3.59921e-165	-2.4299e-163	-2.9176e-163	4.79247e-164	1.73422e-163	-4.32099e-163	-3.29243e-163	1.08587e-163	1.96501e-163	-3.47498e-163	4.94133e-163	-3.91857e-164	5.20368e-163	-1.20949e-164	-3.3776e-163	4.48785e-163	7.80544e-163	4.19808e-163	1.24442e-162	4.62286e-163	4.25232e-163	1.76339e-163	-2.17341e-163	-6.76299e-163	7.15224e-163	-1.26149e-162	1.01848e-162	4.286e-164	4.80376e-163	1.50351e-163	0
-3.59921e-165	-2.4299e-163	-2.9176e-163	4.79247e-164	1.73422e-163	-4.32099e-163	-3.29243e-163	1.08587e-163	1.96501e-163	-3.47498e-163	4.94133e-163	-3.91857e-164	5.20368e-163	-1.20949e-164	-3.3776e-163	4.48785e-163	7.80544e-163	4.19808e-163	1.24442e-162	4.62286e-163	4.25232e-163	1.76339e-163	-2.17341e-163	-6.76299e-163	7.15224e-163	-1.26149e-162	1.01848e-162	4.286e-164	4.80376e-163	1.50351e-163	0
-3.59921e-165	-2.4299e-163	-2.9176e-163	4.79247e-164	1.73422e-163	-4.32099e-163	-3.29243e-163	1.08587e-163	1.96501e-163	-3.47498e-163	4.94133e-163	-3.91857e-164	5.20368e-163	-1.20949e-164	-3.3776e-163	4.48785e-163	7.80544e-163	4.19808e-163	1.24442e-162	4.62286e-163	4.25232e-163	1.76339e-163	-2.17341e-163	-6.76299e-163	7.15224e-163	-1.26149e-162	1.01848e-162	4.286e-164	4.80376e-163	1.50351e-163	0
-3.59921e-165	-2.4299e-163	-2.9176e-163	4.79247e-164	1.73422e-163	-4.32099e-163	-3.29243e-163	1.08587e-163	1.96501e-163	-3.47498e-163	4.94133e-163	-3.91857e-164	5.20368e-163	-1.20949e-164	-3.3776e-163	4.48785e-163	7.80544e-163	4.19808e-163	1.24442e-162	4.62286e-163	4.25232e-163	1.76339e-163	-2.17341e-163	-6.76299e-163	7.15224e-163	-1.26149e-162	1.01848e-162	4.286e-164	4.80376e-163	1.50351e-163	0
-3.59921e-165	-2.4299e-163	-2.9176e-163	4.79247e-164	1.73422e-163	-4.32099e-163	-3.29243e-163	1.08587e-163	1.96501e-163	-3.47498e-163	4.94133e-163	-3.91857e-164	5.20368e-163	-1.20949e-164	-3.3776e-163	4.48785e-163	7.80544e-163	4.19808e-163	1.24442e-162	4.62286e-163	4.25232e-163	1.76339e-163	-2.17341e-163	-6.76299e-163	7.15224e-163	-1.26149e-162	1.01848e-162	4.286e-164	4.80376e-163	1.50351e-163	0
-3.59921e-165	-2.4299e-163	-2.9176e-163	4.79247e-164	1.73422e-163	-4.32099e-163	-3.29243e-163	1.08587e-163	1.96501e-163	-3.47498e-163	4.94133e-163	-3.91857e-164	5.20368e-163	-1.20949e-164	-3.3776e-163	4.48785e-163	7.80544e-163	4.19808e-163	1.24442e-162	4.62286e-163	4.25232e-163	1.76339e-163	-2.17341e-163	-6.76299e-163	7.15224e-163	-1.26149e-162	1.01848e-162	4.286e-164	4.80376e-163	1.50351e-163	0
-3.59921e-165	-2.4299e-163	-2.9176e-163	4.79247e-164	1.73422e-163	-4.32099e-163	-3.29243e-163	1.08587e-163	1.96501e-163	-3.47498e-163	4.94133e-163	-3.91857e-164	5.20368e-163	-1.20949e-164	-3.3776e-163	4.48785e-163	7.80544e-163	4.19808e-163	1.24442e-162	4.62286e-163	4.25232e-163	1.76339e-163	-2.17341e-163	-6.76299e-163	7.15224e-163	-1.26149e-162	1.01848e-162	4.286e-164	4.80376e-163	1.50351e-163	0
-3.59921e-165	-2.4299e-163	-2.9176e-163	4.79247e-164	1.73422e-163	-4.32099e-163	-3.29243e-163	1.08587e-163	1.96501e-163	-3.47498e-163	4.94133e-163	-3.91857e-164	5.20368e-163	-1.20949e-164	-3.3776e-163	4.48785e-163	7.80544e-163	4.19808e-163	1.24442e-162	4.62286e-163	4.25232e-163	1.76339e-163	-2.17341e-163	-6.76299e-163	7.15224e-163	-1.26149e-162	1.01848e-162	4.286e-164	4.80376e-163	1.50351e-163	0
-3.59921e-165	-2.4299e-163	-2.9176e-163	4.79247e-164	1.73422e-163	-4.32099e-163	-3.29243e-163	1.08587e-163	1.96501e-163	-3.47498e-163	4.94133e-163	-3.91857e-164	5.20368e-163	-1.20949e-164	-3.3776e-163	4.48785e-163	7.80544e-163	4.19808e-163	1.24442e-162	4.62286e-163	4.25232e-163	1.76339e-163	-2.17341e-163	-6.76299e-163	7.15224e-163	-1.26149e-162	1.01848e-162	4.286e-164	4.80376e-163	1.50351e-163	0
-3.59921e-165	-2.4299e-163	-2.9176e-163	4.79247e-164	1.73422e-163	-4.32099e-163	-3.29243e-163	1.08587e-163	1.96501e-163	-3.47498e-163	4.94133e-163	-3.91857e-164	5.20368e-163	-1.20949e-164	-3.3776e-163	4.48785e-163	7.80544e-163	4.19808e-163	1.24442e-162	4.62286e-163	4.25232e-163	1.76339e-163	-2.17341e-163	-6.76299e-163	7.15224e-163	-1.26149e-162	1.01848e-162	4.286e-164	4.80376e-163	1.50351e-163	0
-3.59921e-165	-2.4299e-163	-2.9176e-163	4.79247e-164	1.73422e-163	-4.32099e-163	-3.29243e-163	1.08587e-163	1.96501e-163	-3.47498e-163	4.94133e-163	-3.91857e-164	5.20368e-163	-1.20949e-164	-3.3776e-163	4.48785e-163	7.80544e-163	4.19808e-163	1.24442e-162	4.62286e-163	4.25232e-163	1.76339e-163	-2.17341e-163	-6.76299e-163	7.15224e-163	-1.26149e-162	1.01848e-162	4.286e-164	4.80376e-163	1.50351e-163	0
-3.59921e-165	-2.4299e-163	-2.9176e-163	4.79247e-164	1.73422e-163	-4.32099e-163	-3.29243e-163	1.08587e-163	1.96501e-163	-3.47498e-163	4.94133e-163	-3.91857e-164	5.20368e-163	-1.20949e-164	-3.3776e-163	4.48785e-163	7.80544e-163	4.19808e-163	1.24442e-162	4.62286e-163	4.25232e-163	1.76339e-163	-2.17341e-163	-6.76299e-163	7.15224e-163	-1.26149e-162	1.01848e-162	4.286e-164	4.80376e-163	1.50351e-163	0
-3.59921e-165	-2.4299e-163	-2.9176e-163	4.79247e-164	1.73422e-163	-4.32099e-163	-3.29243e-163	1.08587e-163	1.96501e-163	-3.47498e-163	4.94133e-163	-3.91857e-164	5.20368e-163	-1.20949e-164	-3.3776e-163	4.48785e-163	7.80544e-163	4.19808e-163	1.24442e-162	4.62286e-163	4.25232e-163	1.76339e-163	-2.17341e-163	-6.76299e-163	7.15224e-163	-1.26149e-162	1.01848e-162	4.286e-164	4.80376e-163	1.50351e-163	0
-3.59921e-165	-2.4299e-163	-2.9176e-163	4.79247e-164	1.73422e-163	-4.32099e-163	-3.29243e-163	1.08587e-163	1.96501e-163	-3.47498e-163	4.94133e-163	-3.91857e-164	5.20368e-163	-1.20949e-164	-3.3776e-163	4.48785e-163	7.80544e-163	4.19808e-163	1.24442e-162	4.62286e-163	4.25232e-163	1.76339e-163	-2.17341e-163	-6.76299e-163	7.15224e-163	-1.26149e-162	1.01848e-162	4.286e-164	4.80376e-163	1.50351e-163	0
-3.59921e-165	-2.4299e-163	-2.9176e-163	4.79247e-164	1.73422e-163	-4.32099e-163	-3.29243e-163	1.08587e-163	1.96501e-163	-3.47498e-163	4.94133e-163	-3.91857e-164	5.20368e-163	-1.20949e-164	-3.3776e-163	4.48785e-163	7.80544e-163	4.19808e-163	1.24442e-162	4.62286e-163	4.25232e-163	1.76339e-163	-2.17341e-163	-6.76299e-163	7.15224e-163	-1.26149e-162	1.01848e-162	4.286e-164	4.80376e-163	1.50351e-163	0
-3.59921e-165	-2.4299e-163	-2.9176e-163	4.79247e-164	1.73422e-163	-4.32099e-163	-3.29243e-163	1.08587e-163	1.96501e-163	-3.47498e-163	4.94133e-163	-3.91857e-164	5.20368e-163	-1.20949e-164	-3.3776e-163	4.48785e-163	7.80544e-163	4.19808e-163	1.24442e-162	4.62286e-163	4.25232e-163	1.76339e-163	-2.17341e-163	-6.76299e-163	7.15224e-163	-1.26149e-162	1.01848e-162	4.286e-164	4.80376e-163	1.50351e-163	0
-3.59921e-165	-2.4299e-163	-2.9176e-163	4.79247e-164	1.73422e-163	-4.32099e-163	-3.29243e-163	1.08587e-163	1.96501e-163	-3.47498e-163	4.94133e-163	-3.91857e-164	5.20368e-163	-1.20949e-164	-3.3776e-163	4.48785e-163	7.80544e-163	4.19808e-163	1.24442e-162	4.62286e-163	4.25232e-163	1.76339e-163	-2.17341e-163	-6.76299e-163	7.15224e-163	-1.26149e-162	1.01848e-162	4.286e-164	4.80376e-163	1.50351e-163	0
-3.59921e-165	-2.4299e-163	-2.9176e-163	4.79247e-164	1.73422e-163	-4.32099e-163	-3.29243e-163	1.08587e-163	1.96501e-163	-3.47498e-163	4.94133e-163	-3.91857e-164	5.20368e-163	-1.20949e-164	-3.3776e-163	4.48785e-163	7.80544e-163	4.19808e-163	1.24442e-162	4.62286e-163	4.25232e-163	1.76339e-163	-2.17341e-163	-6.76299e-163	7.15224e-163	-1.26149e-162	1.01848e-162	4.286e-164	4.80376e-163	1.50351e-163	0
-3.59921e-165	-2.4299e-163	-2.9176e-163	4.79247e-164	1.73422e-163	-4.32099e-163	-3.29243e-163	1.08587e-163	1.96501e-163	-3.47498e-163	4.94133e-163	-3.91857e-164	5.20368e-163	-1.20949e-164	-3.3776e-163	4.48785e-163	7.80544e-163	4.19808e-163	1.24442e-162	4.62286e-163	4.25232e-163	1.76339e-163	-2.17341e-163	-6.76299e-163	7.15224e-163	-1.26149e-162	1.01848e-162	4.286e-164	4.80376e-163	1.50351e-163	0
-3.59921e-165	-2.4299e-163	-2.9176e-163	4.79247e-164	1.73422e-163	-4.32099e-163	-3.29243e-163	1.08587e-163	1.96501e-163	-3.47498e-163	4.94133e-163	-3.91857e-164	5.20368e-163	-1.20949e-164	-3.3776e-163	4.48785e-163	7.80544e-163	4.19808e-163	1.24442e-162	4.62286e-163	4.25232e-163	1.76339e-163	-2.17341e-163	-6.76299e-163	7.15224e-163	-1.26149e-162	1.01848e-162	4.286e-164	4.80376e-163	1.50351e-163	0
-3.59921e-165	-2.4299e-163	-2.9176e-163	4.79247e-164	1.73422e-163	-4.32099e-163	-3.29243e-163	1.08587e-163	1.96501e-163	-3.47498e-163	4.94133e-163	-3.91857e-164	5.20368e-163	-1.20949e-164	-3.3776e-163	4.48785e-163	7.80544e-163	4.19808e-163	1.24442e-162	4.62286e-163	4.25232e-163	1.76339e-163	-2.17341e-163	-6.76299e-163	7.15224e-163	-1.26149e-162	1.01848e-162	4.286e-164	4.80376e-163	1.50351e-163	0
-3.59921e-165	-2.4299e-163	-2.9176e-163	4.79247e-164	1.73422e-163	-4.32099e-163	-3.29243e-163	1.08587e-163	1.96501e-163	-3.47498e-163	4.94133e-163	-3.91857e-164	5.20368e-163	-1.20949e-164	-3.3776e-163	4.48785e-163	7.80544e-163	4.19808e-163	1.24442e-162	4.62286e-163	4.25232e-163	1.76339e-163	-2.17341e-163	-6.76299e-163	7.15224e-163	-1.26149e-162	1.01848e-162	4.286e-164	4.80376e-163	1.50351e-163	0
-3.59921e-165	-2.4299e-163	-2.9176e-163	4.79247e-164	1.73422e-163	-4.32099e-163	-3.29243e-163	1.08587e-163	1.96501e-163	-3.47498e-163	4.94133e-163	-3.91857e-164	5.20368e-163	-1.20949e-164	-3.3776e-163	4.48785e-163	7.80544e-163	4.19808e-163	1.24442e-162	4.62286e-163	4.25232e-163	1.76339e-163	-2.17341e-163	-6.76299e-163	7.15224e-163	-1.26149e-162	1.01848e-162	4.286e-164	4.80376e-163	1.50351e-163	0
-3.59921e-165	-2.4299e-163	-2.9176e-163	4.79247e-164	1.73422e-163	-4.32099e-163	-3.29243e-163	1.08587e-163	1.96501e-163	-3.47498e-163	4.94133e-163	-3.91857e-164	5.20368e-163	-1.20949e-164	-3.3776e-163	4.48785e-163	7.80544e-163	4.19808e-163	1.24442e-162	4.62286e-163	4.25232e-163	1.76339e-163	-2.17341e-163	-6.76299e-163	7.15224e-163	-1.26149e-162	1.01848e-162	4.286e-164	4.80376e-163	1.50351e-163	0
-3.59921e-165	-2.4299e-163	-2.9176e-163	4.79247e-164	1.73422e-163	-4.32099e-163	-3.29243e-163	1.08587e-163	1.96501e-163	-3.47498e-163	4.94133e-163	-3.91857e-164	5.20368e-163	-1.20949e-164	-3.3776e-163	4.48785e-163	7.80544e-163	4.19808e-163	1.24442e-162	4.62286e-163	4.25232e-163	1.76339e-163	-2.17341e-163	-6.76299e-163	7.15224e-163	-1.26149e-162	1.01848e-162	4.286e-164	4.80376e-163	1.50351e-163	0
-3.59921e-165	-2.4299e-163	-2.9176e-163	4.79247e-164	1.73422e-163	-4.32099e-163	-3.29243e-163	1.08587e-163	1.96501e-163	-3.47498e-163	4.94133e-163	-3.91857e-164	5.20368e-163	-1.20949e-164	-3.3776e-163	4.48785e-163	7.80544e-163	4.19808e-163	1.24442e-162	4.62286e-163	4.25232e-163	1.76339e-163	-2.17341e-163	-6.76299e-163	7.15224e-163	-1.26149e-162	1.01848e-162	4.286e-164	4.80376e-163	1.50351e-163	0
-3.59921e-165	-2.4299e-163	-2.9176e-163	4.79247e-164	1.73422e-163	-4.32099e-163	-3.29243e-163	1.08587e-163	1.96501e-163	-3.47498e-163	4.94133e-163	-3.91857e-164	5.20368e-163	-1.20949e-164	-3.3776e-163	4.48785e-163	7.80544e-163	4.19808e-163	1.24442e-162	4.62286e-163	4.25232e-163	1.76339e-163	-2.17341e-163	-6.76299e-163	7.15224e-163	-1.26149e-162	1.01848e-162	4.286e-164	4.80376e-163	1.50351e-163	0
-3.59921e-165	-2.4299e-163	-2.9176e-163	4.79247e-164	1.73422e-163	-4.32099e-163	-3.29243e-163	1.08587e-163	1.96501e-163	-3.47498e-163	4.94133e-163	-3.91857e-164	5.20368e-163	-1.20949e-164	-3.3776e-163	4.48785e-163	7.80544e-163	4.19808e-163	1.24442e-162	4.62286e-163	4.25232e-163	1.76339e-163	-2.17341e-163	-6.76299e-163	7.15224e-163	-1.26149e-162	1.01848e-162	4.286e-164	4.80376e-163	1.50351e-163	0
-3.59921e-165	-2.4299e-163	-2.9176e-163	4.79247e-164	1.73422e-163	-4.32099e-163	-3.29243e-163	1.08587e-163	1.96501e-163	-3.47498e-163	4.94133e-163	-3.91857e-164	5.20368e-163	-1.20949e-164	-3.3776e-163	4.48785e-163	7.80544e-163	4.19808e-163	1.24442e-162	4.62286e-163	4.25232e-163	1.76339e-163	-2.17341e-163	-6.76299e-163	7.15224e-163	-1.26149e-162	1.01848e-162	4.286e-164	4.80376e-163	1.50351e-163	0
-3.59921e-165	-2.4299e-163	-2.9176e-163	4.79247e-164	1.73422e-163	-4.32099e-163	-3.29243e-163	1.08587e-163	1.96501e-163	-3.47498e-163	4.94133e-163	-3.91857e-164	5.20368e-163	-1.20949e-164	-3.3776e-163	4.48785e-163	7.80544e-163	4.19808e-163	1.24442e-162	4.62286e-163	4.25232e-163	1.76339e-163	-2.17341e-163	-6.76299e-163	7.15224e-163	-1.26149e-162	1.01848e-162	4.286e-164	4.80376e-163	1.50351e-163	0
-3.59921e-165	-2.4299e-163	-2.9176e-163	4.79247e-164	1.73422e-163	-4.32099e-163	-3.29243e-163	1.08587e-163	1.96501e-163	-3.47498e-163	4.94133e-163	-3.91857e-164	5.20368e-163	-1.20949e-164	-3.3776e-163	4.48785e-163	7.80544e-163	4.19808e-163	1.24442e-162	4.62286e-163	4.25232e-163	1.76339e-163	-2.17341e-163	-6.76299e-163	7.15224e-163	-1.26149e-162	1.01848e-162	4.286e-164	4.80376e-163	1.50351e-163	0
-3.59921e-165	-2.4299e-163	-2.9176e-163	4.79247e-164	1.73422e-163	-4.32099e-163	-3.29243e-163	1.08587e-163	1.96501e-163	-3.47498e-163	4.94133e-163	-3.91857e-164	5.20368e-163	-1.20949e-164	-3.3776e-163	4.48785e-163	7.80544e-163	4.19808e-163	1.24442e-162	4.62286e-163	4.25232e-163	1.76339e-163	-2.17341e-163	-6.76299e-163	7.15224e-163	-1.26149e-162	1.01848e-162	4.286e-164	4.80376e-163	1.50351e-163	0
-3.59921e-165	-2.4299e-163	-2.9176e-163	4.79247e-164	1.73422e-163	-4.32099e-163	-3.29243e-163	1.08587e-163	1.96501e-163	-3.47498e-163	4.94133e-163	-3.91857e-164	5.20368e-163	-1.20949e-164	-3.3776e-163	4.48785e-163	7.80544e-163	4.19808e-163	1.24442e-162	4.62286e-163	4.25232e-163	1.76339e-163	-2.17341e-163	-6.76299e-163	7.15224e-163	-1.26149e-162	1.01848e-162	4.286e-164	4.80376e-163	1.50351e-163	0
-3.59921e-165	-2.4299e-163	-2.9176e-163	4.79247e-164	1.73422e-163	-4.32099e-163	-3.29243e-163	1.08587e-163	1.96501e-163	-3.47498e-163	4.94133e-163	-3.91857e-164	5.20368e-163	-1.20949e-164	-3.3776e-163	4.48785e-163	7.80544e-163	4.19808e-163	1.24442e-162	4.62286e-163	4.25232e-163	1.76339e-163	-2.17341e-163	-6.76299e-163	7.15224e-163	-1.26149e-162	1.01848e-162	4.286e-164	4.80376e-163	1.50351e-163	0
-3.59921e-165	-2.4299e-163	-2.9176e-163	4.79247e-164	1.73422e-163	-4.32099e-163	-3.29243e-163	1.08587e-163	1.96501e-163	-3.47498e-163	4.94133e-163	-3.91857e-164	5.20368e-163	-1.20949e-164	-3.3776e-163	4.48785e-163	7.80544e-163	4.19808e-163	1.24442e-162	4.62286e-163	4.25232e-163	1.76339e-163	-2.17341e-163	-6.76299e-163	7.15224e-163	-1.26149e-162	1.01848e-162	4.286e-164	4.80376e-163	1.50351e-163	0
-3.59921e-165	-2.4299e-163	-2.9176e-163	4.79247e-164	1.73422e-163	-4.32099e-163	-3.29243e-163	1.08587e-163	1.96501e-163	-3.47498e-163	4.94133e-163	-3.91857e-164	5.20368e-163	-1.20949e-164	-3.3776e-163	4.48785e-163	7.80544e-163	4.19808e-163	1.24442e-162	4.62286e-163	4.25232e-163	1.76339e-163	-2.17341e-163	-6.76299e-163	7.15224e-163	-1.26149e-162	1.01848e-162	4.286e-164	4.80376e-163	1.50351e-163	0
-3.59921e-165	-2.4299e-163	-2.9176e-163	4.79247e-164	1.73422e-163	-4.32099e-163	-3.29243e-163	1.08587e-163	1.96501e-163	-3.47498e-163	4.94133e-163	-3.91857e-164	5.20368e-163	-1.20949e-164	-3.3776e-163	4.48785e-163	7.80544e-163	4.19808e-163	1.24442e-162	4.62286e-163	4.25232e-163	1.76339e-163	-2.17341e-163	-6.76299e-163	7.15224e-163	-1.26149e-162	1.01848e-162	4.286e-164	4.80376e-163	1.50351e-163	0
-3.59921e-165	-2.4299e-163	-2.9176e-163	4.79247e-164	1.73422e-163	-4.32099e-163	-3.29243e-163	1.08587e-163	1.96501e-163	-3.47498e-163	4.94133e-163	-3.91857e-164	5.20368e-163	-1.20949e-164	-3.3776e-163	4.48785e-163	7.80544e-163	4.19808e-163	1.24442e-162	4.62286e-163	4.25232e-163	1.76339e-163	-2.17341e-163	-6.76299e-163	7.15224e-163	-1.26149e-162	1.01848e-162	4.286e-164	4.80376e-163	1.50351e-163	0
-3.59921e-165	-2.4299e-163	-2.9176e-163	4.79247e-164	1.73422e-163	-4.32099e-163	-3.29243e-163	1.08587e-163	1.96501e-163	-3.47498e-163	4.94133e-163	-3.91857e-164	5.20368e-163	-1.20949e-164	-3.3776e-163	4.48785e-163	7.80544e-163	4.19808e-163	1.24442e-162	4.62286e-163	4.25232e-163	1.76339e-163	-2.17341e-163	-6.76299e-163	7.15224e-163	-1.26149e-162	1.01848e-162	4.286e-164	4.80376e-163	1.50351e-163	0
-3.59921e-165	-2.4299e-163	-2.9176e-163	4.79247e-164	1.73422e-163	-4.32099e-163	-3.29243e-163	1.08587e-163	1.96501e-163	-3.47498e-163	4.94133e-163	-3.91857e-164	5.20368e-163	-1.20949e-164	-3.3776e-163	4.48785e-163	7.80544e-163	4.19808e-163	1.24442e-162	4.62286e-163	4.25232e-163	1.76339e-163	-2.17341e-163	-6.76299e-163	7.15224e-163	-1.26149e-162	1.01848e-162	4.286e-164	4.80376e-163	1.50351e-163	0
-3.59921e-165	-2.4299e-163	-2.9176e-163	4.79247e-164	1.73422e-163	-4.32099e-163	-3.29243e-163	1.08587e-163	1.96501e-163	-3.47498e-163	4.94133e-163	-3.91857e-164	5.20368e-163	-1.20949e-164	-3.3776e-163	4.48785e-163	7.80544e-163	4.19808e-163	1.24442e-162	4.62286e-163	4.25232e-163	1.76339e-163	-2.17341e-163	-6.76299e-163	7.15224e-163	-1.26149e-162	1.01848e-162	4.286e-164	4.80376e-163	1.50351e-163	0
-3.59921e-165	-2.4299e-163	-2.9176e-163	4.79247e-164	1.73422e-163	-4.32099e-163	-3.29243e-163	1.08587e-163	1.96501e-163	-3.47498e-163	4.94133e-163	-3.91857e-164	5.20368e-163	-1.20949e-164	-3.3776e-163	4.48785e-163	7.80544e-163	4.19808e-163	1.24442e-162	4.62286e-163	4.25232e-163	1.76339e-163	-2.17341e-163	-6.76299e-163	7.15224e-163	-1.26149e-162	1.01848e-162	4.286e-164	4.80376e-163	1.50351e-163	0
-3.59921e-165	-2.4299e-163	-2.9176e-163	4.79247e-164	1.73422e-163	-4.32099e-163	-3.29243e-163	1.08587e-163	1.96501e-163	-3.47498e-163	4.94133e-163	-3.91857e-164	5.20368e-163	-1.20949e-164	-3.3776e-163	4.48785e-163	7.80544e-163	4.19808e-163	1.24442e-162	4.62286e-163	4.25232e-163	1.76339e-163	-2.17341e-163	-6.76299e-163	7.15224e-163	-1.26149e-162	1.01848e-162	4.286e-164	4.80376e-163	1.50351e-163	0
-3.59921e-165	-2.4299e-163	-2.9176e-163	4.79247e-164	1.73422e-163	-4.32099e-163	-3.29243e-163	1.08587e-163	1.96501e-163	-3.47498e-163	4.94133e-163	-3.91857e-164	5.20368e-163	-1.20949e-164	-3.3776e-163	4.48785e-163	7.80544e-163	4.19808e-163	1.24442e-162	4.62286e-163	4.25232e-163	1.76339e-163	-2.17341e-163	-6.76299e-163	7.15224e-163	-1.26149e-162	1.01848e-162	4.286e-164	4.80376e-163	1.50351e-163	0
-3.59921e-165	-2.4299e-163	-2.9176e-163	4.79247e-164	1.73422e-163	-4.32099e-163	-3.29243e-163	1.08587e-163	1.96501e-163	-3.47498e-163	4.94133e-163	-3.91857e-164	5.20368e-163	-1.20949e-164	-3.3776e-163	4.48785e-163	7.80544e-163	4.19808e-163	1.24442e-162	4.62286e-163	4.25232e-163	1.76339e-163	-2.17341e-163	-6.76299e-163	7.15224e-163	-1.26149e-162	1.01848e-162	4.286e-164	4.80376e-163	1.50351e-163	0
-3.59921e-165	-2.4299e-163	-2.9176e-163	4.79247e-164	1.73422e-163	-4.32099e-163	-3.29243e-163	1.08587e-163	1.96501e-163	-3.47498e-163	4.94133e-163	-3.91857e-164	5.20368e-163	-1.20949e-164	-3.3776e-163	4.48785e-163	7.80544e-163	4.19808e-163	1.24442e-162	4.62286e-163	4.25232e-163	1.76339e-163	-2.17341e-163	-6.76299e-163	7.15224e-163	-1.26149e-162	1.01848e-162	4.286e-164	4.80376e-163	1.50351e-163	0
-3.59921e-165	-2.4299e-163	-2.9176e-163	4.79247e-164	1.73422e-163	-4.32099e-163	-3.29243e-163	1.08587e-163	1.96501e-163	-3.47498e-163	4.94133e-163	-3.91857e-164	5.20368e-163	-1.20949e-164	-3.3776e-163	4.48785e-163	7.80544e-163	4.19808e-163	1.24442e-162	4.62286e-163	4.25232e-163	1.76339e-163	-2.17341e-163	-6.76299e-163	7.15224e-163	-1.26149e-162	1.01848e-162	4.286e-164	4.80376e-163	1.50351e-163	0
-3.59921e-165	-2.4299e-163	-2.9176e-163	4.79247e-164	1.73422e-163	-4.32099e-163	-3.29243e-163	1.08587e-163	1.96501e-163	-3.47498e-163	4.94133e-163	-3.91857e-164	5.20368e-163	-1.20949e-164	-3.3776e-163	4.48785e-163	7.80544e-163	4.19808e-163	1.24442e-162	4.62286e-163	4.25232e-163	1.76339e-163	-2.17341e-163	-6.76299e-163	7.15224e-163	-1.26149e-162	1.01848e-162	4.286e-164	4.80376e-163	1.50351e-163	0
-3.59921e-165	-2.4299e-163	-2.9176e-163	4.79247e-164	1.73422e-163	-4.32099e-163	-3.29243e-163	1.08587e-163	1.96501e-163	-3.47498e-163	4.94133e-163	-3.91857e-164	5.20368e-163	-1.20949e-164	-3.3776e-163	4.48785e-163	7.80544e-163	4.19808e-163	1.24442e-162	4.62286e-163	4.25232e-163	1.76339e-163	-2.17341e-163	-6.76299e-163	7.15224e-163	-1.26149e-162	1.01848e-162	4.286e-164	4.80376e-163	1.50351e-163	0
-3.59921e-165	-2.4299e-163	-2.9176e-163	4.79247e-164	1.73422e-163	-4.32099e-163	-3.29243e-163	1.08587e-163	1.96501e-163	-3.47498e-163	4.94133e-163	-3.91857e-164	5.20368e-163	-1.20949e-164	-3.3776e-163	4.48785e-163	7.80544e-163	4.19808e-163	1.24442e-162	4.62286e-163	4.25232e-163	1.76339e-163	-2.17341e-163	-6.76299e-163	7.15224e-163	-1.26149e-162	1.01848e-162	4.286e-164	4.80376e-163	1.50351e-163	0
-3.59921e-165	-2.4299e-163	-2.9176e-163	4.79247e-164	1.73422e-163	-4.32099e-163	-3.29243e-163	1.08587e-163	1.96501e-163	-3.47498e-163	4.94133e-163	-3.91857e-164	5.20368e-163	-1.20949e-164	-3.3776e-163	4.48785e-163	7.80544e-163	4.19808e-163	1.24442e-162	4.62286e-163	4.25232e-163	1.76339e-163	-2.17341e-163	-6.76299e-163	7.15224e-163	-1.26149e-162	1.01848e-162	4.286e-164	4.80376e-163	1.50351e-163	0
-3.59921e-165	-2.4299e-163	-2.9176e-163	4.79247e-164	1.73422e-163	-4.32099e-163	-3.29243e-163	1.08587e-163	1.96501e-163	-3.47498e-163	4.94133e-163	-3.91857e-164	5.20368e-163	-1.20949e-164	-3.3776e-163	4.48785e-163	7.80544e-163	4.19808e-163	1.24442e-162	4.62286e-163	4.25232e-163	1.76339e-163	-2.17341e-163	-6.76299e-163	7.15224e-163	-1.26149e-162	1.01848e-162	4.286e-164	4.80376e-163	1.50351e-163	0
-3.59921e-165	-2.4299e-163	-2.9176e-163	4.79247e-164	1.73422e-163	-4.32099e-163	-3.29243e-163	1.08587e-163	1.96501e-163	-3.47498e-163	4.94133e-163	-3.91857e-164	5.20368e-163	-1.20949e-164	-3.3776e-163	4.48785e-163	7.80544e-163	4.19808e-163	1.24442e-162	4.62286e-163	4.25232e-163	1.76339e-163	-2.17341e-163	-6.76299e-163	7.15224e-163	-1.26149e-162	1.01848e-162	4.286e-164	4.80376e-163	1.50351e-163	0
-3.59921e-165	-2.4299e-163	-2.9176e-163	4.79247e-164	1.73422e-163	-4.32099e-163	-3.29243e-163	1.08587e-163	1.96501e-163	-3.47498e-163	4.94133e-163	-3.91857e-164	5.20368e-163	-1.20949e-164	-3.3776e-163	4.48785e-163	7.80544e-163	4.19808e-163	1.24442e-162	4.62286e-163	4.25232e-163	1.76339e-163	-2.17341e-163	-6.76299e-163	7.15224e-163	-1.26149e-162	1.01848e-162	4.286e-164	4.80376e-163	1.50351e-163	0
-3.59921e-165	-2.4299e-163	-2.9176e-163	4.79247e-164	1.73422e-163	-4.32099e-163	-3.29243e-163	1.08587e-163	1.96501e-163	-3.47498e-163	4.94133e-163	-3.91857e-164	5.20368e-163	-1.20949e-164	-3.3776e-163	4.48785e-163	7.80544e-163	4.19808e-163	1.24442e-162	4.62286e-163	4.25232e-163	1.76339e-163	-2.17341e-163	-6.76299e-163	7.15224e-163	-1.26149e-162	1.01848e-162	4.286e-164	4.80376e-163	1.50351e-163	0
-3.59921e-165	-2.4299e-163	-2.9176e-163	4.79247e-164	1.73422e-163	-4.32099e-163	-3.29243e-163	1.08587e-163	1.96501e-163	-3.47498e-163	4.94133e-163	-3.91857e-164	5.20368e-163	-1.20949e-164	-3.3776e-163	4.48785e-163	7.80544e-163	4.19808e-163	1.24442e-162	4.62286e-163	4.25232e-163	1.76339e-163	-2.17341e-163	-6.76299e-163	7.15224e-163	-1.26149e-162	1.01848e-162	4.286e-164	4.80376e-163	1.50351e-163	0
-3.59921e-165	-2.4299e-163	-2.9176e-163	4.79247e-164	1.73422e-163	-4.32099e-163	-3.29243e-163	1.08587e-163	1.96501e-163	-3.47498e-163	4.94133e-163	-3.91857e-164	5.20368e-163	-1.20949e-164	-3.3776e-163	4.48785e-163	7.80544e-163	4.19808e-163	1.24442e-162	4.62286e-163	4.25232e-163	1.76339e-163	-2.17341e-163	-6.76299e-163	7.15224e-163	-1.26149e-162	1.01848e-162	4.286e-164	4.80376e-163	1.50351e-163	0
-3.59921e-165	-2.4299e-163	-2.9176e-163	4.79247e-164	1.73422e-163	-4.32099e-163	-3.29243e-163	1.08587e-163	1.96501e-163	-3.47498e-163	4.94133e-163	-3.91857e-164	5.20368e-163	-1.20949e-164	-3.3776e-163	4.48785e-163	7.80544e-163	4.19808e-163	1.24442e-162	4.62286e-163	4.25232e-163	1.76339e-163	-2.17341e-163	-6.76299e-163	7.15224e-163	-1.26149e-162	1.01848e-162	4.286e-164	4.80376e-163	1.50351e-163	0
-3.59921e-165	-2.4299e-163	-2.9176e-163	4.79247e-164	1.73422e-163	-4.32099e-163	-3.29243e-163	1.08587e-163	1.96501e-163	-3.47498e-163	4.94133e-163	-3.91857e-164	5.20368e-163	-1.20949e-164	-3.3776e-163	4.48785e-163	7.80544e-163	4.19808e-163	1.24442e-162	4.62286e-163	4.25232e-163	1.76339e-163	-2.17341e-163	-6.76299e-163	7.15224e-163	-1.26149e-162	1.01848e-162	4.286e-164	4.80376e-163	1.50351e-163	0
-3.59921e-165	-2.4299e-163	-2.9176e-163	4.79247e-164	1.73422e-163	-4.32099e-163	-3.29243e-163	1.08587e-163	1.96501e-163	-3.47498e-163	4.94133e-163	-3.91857e-164	5.20368e-163	-1.20949e-164	-3.3776e-163	4.48785e-163	7.80544e-163	4.19808e-163	1.24442e-162	4.62286e-163	4.25232e-163	1.76339e-163	-2.17341e-163	-6.76299e-163	7.15224e-163	-1.26149e-162	1.01848e-162	4.286e-164	4.80376e-163	1.50351e-163	0
-3.59921e-165	-2.4299e-163	-2.9176e-163	4.79247e-164	1.73422e-163	-4.32099e-163	-3.29243e-163	1.08587e-163	1.96501e-163	-3.47498e-163	4.94133e-163	-3.91857e-164	5.20368e-163	-1.20949e-164	-3.3776e-163	4.48785e-163	7.80544e-163	4.19808e-163	1.24442e-162	4.62286e-163	4.25232e-163	1.76339e-163	-2.17341e-163	-6.76299e-163	7.15224e-163	-1.26149e-162	1.01848e-162	4.286e-164	4.80376e-163	1.50351e-163	0
-3.59921e-165	-2.4299e-163	-2.9176e-163	4.79247e-164	1.73422e-163	-4.32099e-163	-3.29243e-163	1.08587e-163	1.96501e-163	-3.47498e-163	4.94133e-163	-3.91857e-164	5.20368e-163	-1.20949e-164	-3.3776e-163	4.48785e-163	7.80544e-163	4.19808e-163	1.24442e-162	4.62286e-163	4.25232e-163	1.76339e-163	-2.17341e-163	-6.76299e-163	7.15224e-163	-1.26149e-162	1.01848e-162	4.286e-164	4.80376e-163	1.50351e-163	0
-3.59921e-165	-2.4299e-163	-2.9176e-163	4.79247e-164	1.73422e-163	-4.32099e-163	-3.29243e-163	1.08587e-163	1.96501e-163	-3.47498e-163	4.94133e-163	-3.91857e-164	5.20368e-163	-1.20949e-164	-3.3776e-163	4.48785e-163	7.80544e-163	4.19808e-163	1.24442e-162	4.62286e-163	4.25232e-163	1.76339e-163	-2.17341e-163	-6.76299e-163	7.15224e-163	-1.26149e-162	1.01848e-162	4.286e-164	4.80376e-163	1.50351e-163	0
-3.59921e-165	-2.4299e-163	-2.9176e-163	4.79247e-164	1.73422e-163	-4.32099e-163	-3.29243e-163	1.08587e-163	1.96501e-163	-3.47498e-163	4.94133e-163	-3.91857e-164	5.20368e-163	-1.20949e-164	-3.3776e-163	4.48785e-163	7.80544e-163	4.19808e-163	1.24442e-162	4.62286e-163	4.25232e-163	1.76339e-163	-2.17341e-163	-6.76299e-163	7.15224e-163	-1.26149e-162	1.01848e-162	4.286e-164	4.80376e-163	1.50351e-163	0
-3.59921e-165	-2.4299e-163	-2.9176e-163	4.79247e-164	1.73422e-163	-4.32099e-163	-3.29243e-163	1.08587e-163	1.96501e-163	-3.47498e-163	4.94133e-163	-3.91857e-164	5.20368e-163	-1.20949e-164	-3.3776e-163	4.48785e-163	7.80544e-163	4.19808e-163	1.24442e-162	4.62286e-163	4.25232e-163	1.76339e-163	-2.17341e-163	-6.76299e-163	7.15224e-163	-1.26149e-162	1.01848e-162	4.286e-164	4.80376e-163	1.50351e-163	0
-3.59921e-165	-2.4299e-163	-2.9176e-163	4.79247e-164	1.73422e-163	-4.32099e-163	-3.29243e-163	1.08587e-163	1.96501e-163	-3.47498e-163	4.94133e-163	-3.91857e-164	5.20368e-163	-1.20949e-164	-3.3776e-163	4.48785e-163	7.80544e-163	4.19808e-163	1.24442e-162	4.62286e-163	4.25232e-163	1.76339e-163	-2.17341e-163	-6.76299e-163	7.15224e-163	-1.26149e-162	1.01848e-162	4.286e-164	4.80376e-163	1.50351e-163	0
-3.59921e-165	-2.4299e-163	-2.9176e-163	4.79247e-164	1.73422e-163	-4.32099e-163	-3.29243e-163	1.08587e-163	1.96501e-163	-3.47498e-163	4.94133e-163	-3.91857e-164	5.20368e-163	-1.20949e-164	-3.3776e-163	4.48785e-163	7.80544e-163	4.19808e-163	1.24442e-162	4.62286e-163	4.25232e-163	1.76339e-163	-2.17341e-163	-6.76299e-163	7.15224e-163	-1.26149e-162	1.01848e-162	4.286e-164	4.80376e-163	1.50351e-163	0
-3.59921e-165	-2.4299e-163	-2.9176e-163	4.79247e-164	1.73422e-163	-4.32099e-163	-3.29243e-163	1.08587e-163	1.96501e-163	-3.47498e-163	4.94133e-163	-3.91857e-164	5.20368e-163	-1.20949e-164	-3.3776e-163	4.48785e-163	7.80544e-163	4.19808e-163	1.24442e-162	4.62286e-163	4.25232e-163	1.76339e-163	-2.17341e-163	-6.76299e-163	7.15224e-163	-1.26149e-162	1.01848e-162	4.286e-164	4.80376e-163	1.50351e-163	0
-3.59921e-165	-2.4299e-163	-2.9176e-163	4.79247e-164	1.73422e-163	-4.32099e-163	-3.29243e-163	1.08587e-163	1.96501e-163	-3.47498e-163	4.94133e-163	-3.91857e-164	5.20368e-163	-1.20949e-164	-3.3776e-163	4.48785e-163	7.80544e-163	4.19808e-163	1.24442e-162	4.62286e-163	4.25232e-163	1.76339e-163	-2.17341e-163	-6.76299e-163	7.15224e-163	-1.26149e-162	1.01848e-162	4.286e-164	4.80376e-163	1.50351e-163	0
-3.59921e-165	-2.4299e-163	-2.9176e-163	4.79247e-164	1.73422e-163	-4.32099e-163	-3.29243e-163	1.08587e-163	1.96501e-163	-3.47498e-163	4.94133e-163	-3.91857e-164	5.20368e-163	-1.20949e-164	-3.3776e-163	4.48785e-163	7.80544e-163	4.19808e-163	1.24442e-162	4.62286e-163	4.25232e-163	1.76339e-163	-2.17341e-163	-6.76299e-163	7.15224e-163	-1.26149e-162	1.01848e-162	4.286e-164	4.80376e-163	1.50351e-163	0
-3.59921e-165	-2.4299e-163	-2.9176e-163	4.79247e-164	1.73422e-163	-4.32099e-163	-3.29243e-163	1.08587e-163	1.96501e-163	-3.47498e-163	4.94133e-163	-3.91857e-164	5.20368e-163	-1.20949e-164	-3.3776e-163	4.48785e-163	7.80544e-163	4.19808e-163	1.24442e-162	4.62286e-163	4.25232e-163	1.76339e-163	-2.17341e-163	-6.76299e-163	7.15224e-163	-1.26149e-162	1.01848e-162	4.286e-164	4.80376e-163	1.50351e-163	0
-3.59921e-165	-2.4299e-163	-2.9176e-163	4.79247e-164	1.73422e-163	-4.32099e-163	-3.29243e-163	1.08587e-163	1.96501e-163	-3.47498e-163	4.94133e-163	-3.91857e-164	5.20368e-163	-1.20949e-164	-3.3776e-163	4.48785e-163	7.80544e-163	4.19808e-163	1.24442e-162	4.62286e-163	4.25232e-163	1.76339e-163	-2.17341e-163	-6.76299e-163	7.15224e-163	-1.26149e-162	1.01848e-162	4.286e-164	4.80376e-163	1.50351e-163	0
-3.59921e-165	-2.4299e-163	-2.9176e-163	4.79247e-164	1.73422e-163	-4.32099e-163	-3.29243e-163	1.08587e-163	1.96501e-163	-3.47498e-163	4.94133e-163	-3.91857e-164	5.20368e-163	-1.20949e-164	-3.3776e-163	4.48785e-163	7.80544e-163	4.19808e-163	1.24442e-162	4.62286e-163	4.25232e-163	1.76339e-163	-2.17341e-163	-6.76299e-163	7.15224e-163	-1.26149e-162	1.01848e-162	4.286e-164	4.80376e-163	1.50351e-163	0
-3.59921e-165	-2.4299e-163	-2.9176e-163	4.79247e-164	1.73422e-163	-4.32099e-163	-3.29243e-163	1.08587e-163	1.96501e-163	-3.47498e-163	4.94133e-163	-3.91857e-164	5.20368e-163	-1.20949e-164	-3.3776e-163	4.48785e-163	7.80544e-163	4.19808e-163	1.24442e-162	4.62286e-163	4.25232e-163	1.76339e-163	-2.17341e-163	-6.76299e-163	7.15224e-163	-1.26149e-162	1.01848e-162	4.286e-164	4.80376e-163	1.50351e-163	0
-3.59921e-165	-2.4299e-163	-2.9176e-163	4.79247e-164	1.73422e-163	-4.32099e-163	-3.29243e-163	1.08587e-163	1.96501e-163	-3.47498e-163	4.94133e-163	-3.91857e-164	5.20368e-163	-1.20949e-164	-3.3776e-163	4.48785e-163	7.80544e-163	4.19808e-163	1.24442e-162	4.62286e-163	4.25232e-163	1.76339e-163	-2.17341e-163	-6.76299e-163	7.15224e-163	-1.26149e-162	1.01848e-162	4.286e-164	4.80376e-163	1.50351e-163	0
-3.59921e-165	-2.4299e-163	-2.9176e-163	4.79247e-164	1.73422e-163	-4.32099e-163	-3.29243e-163	1.08587e-163	1.96501e-163	-3.47498e-163	4.94133e-163	-3.91857e-164	5.20368e-163	-1.20949e-164	-3.3776e-163	4.48785e-163	7.80544e-163	4.19808e-163	1.24442e-162	4.62286e-163	4.25232e-163	1.76339e-163	-2.17341e-163	-6.76299e-163	7.15224e-163	-1.26149e-162	1.01848e-162	4.286e-164	4.80376e-163	1.50351e-163	0
-3.59921e-165	-2.4299e-163	-2.9176e-163	4.79247e-164	1.73422e-163	-4.32099e-163	-3.29243e-163	1.08587e-163	1.96501e-163	-3.47498e-163	4.94133e-163	-3.91857e-164	5.20368e-163	-1.20949e-164	-3.3776e-163	4.48785e-163	7.80544e-163	4.19808e-163	1.24442e-162	4.62286e-163	4.25232e-163	1.76339e-163	-2.17341e-163	-6.76299e-163	7.15224e-163	-1.26149e-162	1.01848e-162	4.286e-164	4.80376e-163	1.50351e-163	0
-3.59921e-165	-2.4299e-163	-2.9176e-163	4.79247e-164	1.73422e-163	-4.32099e-163	-3.29243e-163	1.08587e-163	1.96501e-163	-3.47498e-163	4.94133e-163	-3.91857e-164	5.20368e-163	-1.20949e-164	-3.3776e-163	4.48785e-163	7.80544e-163	4.19808e-163	1.24442e-162	4.62286e-163	4.25232e-163	1.76339e-163	-2.17341e-163	-6.76299e-163	7.15224e-163	-1.26149e-162	1.01848e-162	4.286e-164	4.80376e-163	1.50351e-163	0
-3.59921e-165	-2.4299e-163	-2.9176e-163	4.79247e-164	1.73422e-163	-4.32099e-163	-3.29243e-163	1.08587e-163	1.96501e-163	-3.47498e-163	4.94133e-163	-3.91857e-164	5.20368e-163	-1.20949e-164	-3.3776e-163	4.48785e-163	7.80544e-163	4.19808e-163	1.24442e-162	4.62286e-163	4.25232e-163	1.76339e-163	-2.17341e-163	-6.76299e-163	7.15224e-163	-1.26149e-162	1.01848e-162	4.286e-164	4.80376e-163	1.50351e-163	0
-3.59921e-165	-2.4299e-163	-2.9176e-163	4.79247e-164	1.73422e-163	-4.32099e-163	-3.29243e-163	1.08587e-163	1.96501e-163	-3.47498e-163	4.94133e-163	-3.91857e-164	5.20368e-163	-1.20949e-164	-3.3776e-163	4.48785e-163	7.80544e-163	4.19808e-163	1.24442e-162	4.62286e-163	4.25232e-163	1.76339e-163	-2.17341e-163	-6.76299e-163	7.15224e-163	-1.26149e-162	1.01848e-162	4.286e-164	4.80376e-163	1.50351e-163	0
-3.59921e-165	-2.4299e-163	-2.9176e-163	4.79247e-164	1.73422e-163	-4.32099e-163	-3.29243e-163	1.08587e-163	1.96501e-163	-3.47498e-163	4.94133e-163	-3.91857e-164	5.20368e-163	-1.20949e-164	-3.3776e-163	4.48785e-163	7.80544e-163	4.19808e-163	1.24442e-162	4.62286e-163	4.25232e-163	1.76339e-163	-2.17341e-163	-6.76299e-163	7.15224e-163	-1.26149e-162	1.01848e-162	4.286e-164	4.80376e-163	1.50351e-163	0
-3.59921e-165	-2.4299e-163	-2.9176e-163	4.79247e-164	1.73422e-163	-4.32099e-163	-3.29243e-163	1.08587e-163	1.96501e-163	-3.47498e-163	4.94133e-163	-3.91857e-164	5.20368e-163	-1.20949e-164	-3.3776e-163	4.48785e-163	7.80544e-163	4.19808e-163	1.24442e-162	4.62286e-163	4.25232e-163	1.76339e-163	-2.17341e-163	-6.76299e-163	7.15224e-163	-1.26149e-162	1.01848e-162	4.286e-164	4.80376e-163	1.50351e-163	0
-3.59921e-165	-2.4299e-163	-2.9176e-163	4.79247e-164	1.73422e-163	-4.32099e-163	-3.29243e-163	1.08587e-163	1.96501e-163	-3.47498e-163	4.94133e-163	-3.91857e-164	5.20368e-163	-1.20949e-164	-3.3776e-163	4.48785e-163	7.80544e-163	4.19808e-163	1.24442e-162	4.62286e-163	4.25232e-163	1.76339e-163	-2.17341e-163	-6.76299e-163	7.15224e-163	-1.26149e-162	1.01848e-162	4.286e-164	4.80376e-163	1.50351e-163	0
-3.59921e-165	-2.4299e-163	-2.9176e-163	4.79247e-164	1.73422e-163	-4.32099e-163	-3.29243e-163	1.08587e-163	1.96501e-163	-3.47498e-163	4.94133e-163	-3.91857e-164	5.20368e-163	-1.20949e-164	-3.3776e-163	4.48785e-163	7.80544e-163	4.19808e-163	1.24442e-162	4.62286e-163	4.25232e-163	1.76339e-163	-2.17341e-163	-6.76299e-163	7.15224e-163	-1.26149e-162	1.01848e-162	4.286e-164	4.80376e-163	1.50351e-163	0
-3.59921e-165	-2.4299e-163	-2.9176e-163	4.79247e-164	1.73422e-163	-4.32099e-163	-3.29243e-163	1.08587e-163	1.96501e-163	-3.47498e-163	4.94133e-163	-3.91857e-164	5.20368e-163	-1.20949e-164	-3.3776e-163	4.48785e-163	7.80544e-163	4.19808e-163	1.24442e-162	4.62286e-163	4.25232e-163	1.76339e-163	-2.17341e-163	-6.76299e-163	7.15224e-163	-1.26149e-162	1.01848e-162	4.286e-164	4.80376e-163	1.50351e-163	0
-3.59921e-165	-2.4299e-163	-2.9176e-163	4.79247e-164	1.73422e-163	-4.32099e-163	-3.29243e-163	1.08587e-163	1.96501e-163	-3.47498e-163	4.94133e-163	-3.91857e-164	5.20368e-163	-1.20949e-164	-3.3776e-163	4.48785e-163	7.80544e-163	4.19808e-163	1.24442e-162	4.62286e-163	4.25232e-163	1.76339e-163	-2.17341e-163	-6.76299e-163	7.15224e-163	-1.26149e-162	1.01848e-162	4.286e-164	4.80376e-163	1.50351e-163	0
-3.59921e-165	-2.4299e-163	-2.9176e-163	4.79247e-164	1.73422e-163	-4.32099e-163	-3.29243e-163	1.08587e-163	1.96501e-163	-3.47498e-163	4.94133e-163	-3.91857e-164	5.20368e-163	-1.20949e-164	-3.3776e-163	4.48785e-163	7.80544e-163	4.19808e-163	1.24442e-162	4.62286e-163	4.25232e-163	1.76339e-163	-2.17341e-163	-6.76299e-163	7.15224e-163	-1.26149e-162	1.01848e-162	4.286e-164	4.80376e-163	1.50351e-163	0
-3.59921e-165	-2.4299e-163	-2.9176e-163	4.79247e-164	1.73422e-163	-4.32099e-163	-3.29243e-163	1.08587e-163	1.96501e-163	-3.47498e-163	4.94133e-163	-3.91857e-164	5.20368e-163	-1.20949e-164	-3.3776e-163	4.48785e-163	7.80544e-163	4.19808e-163	1.24442e-162	4.62286e-163	4.25232e-163	1.76339e-163	-2.17341e-163	-6.76299e-163	7.15224e-163	-1.26149e-162	1.01848e-162	4.286e-164	4.80376e-163	1.50351e-163	0
-3.59921e-165	-2.4299e-163	-2.9176e-163	4.79247e-164	1.73422e-163	-4.32099e-163	-3.29243e-163	1.08587e-163	1.96501e-163	-3.47498e-163	4.94133e-163	-3.91857e-164	5.20368e-163	-1.20949e-164	-3.3776e-163	4.48785e-163	7.80544e-163	4.19808e-163	1.24442e-162	4.62286e-163	4.25232e-163	1.76339e-163	-2.17341e-163	-6.76299e-163	7.15224e-163	-1.26149e-162	1.01848e-162	4.286e-164	4.80376e-163	1.50351e-163	0
-3.59921e-165	-2.4299e-163	-2.9176e-163	4.79247e-164	1.73422e-163	-4.32099e-163	-3.29243e-163	1.08587e-163	1.96501e-163	-3.47498e-163	4.94133e-163	-3.91857e-164	5.20368e-163	-1.20949e-164	-3.3776e-163	4.48785e-163	7.80544e-163	4.19808e-163	1.24442e-162	4.62286e-163	4.25232e-163	1.76339e-163	-2.17341e-163	-6.76299e-163	7.15224e-163	-1.26149e-162	1.01848e-162	4.286e-164	4.80376e-163	1.50351e-163	0
-3.59921e-165	-2.4299e-163	-2.9176e-163	4.79247e-164	1.73422e-163	-4.32099e-163	-3.29243e-163	1.08587e-163	1.96501e-163	-3.47498e-163	4.94133e-163	-3.91857e-164	5.20368e-163	-1.20949e-164	-3.3776e-163	4.48785e-163	7.80544e-163	4.19808e-163	1.24442e-162	4.62286e-163	4.25232e-163	1.76339e-163	-2.17341e-163	-6.76299e-163	7.15224e-163	-1.26149e-162	1.01848e-162	4.286e-164	4.80376e-163	1.50351e-163	0
-3.59921e-165	-2.4299e-163	-2.9176e-163	4.79247e-164	1.73422e-163	-4.32099e-163	-3.29243e-163	1.08587e-163	1.96501e-163	-3.47498e-163	4.94133e-163	-3.91857e-164	5.20368e-163	-1.20949e-164	-3.3776e-163	4.48785e-163	7.80544e-163	4.19808e-163	1.24442e-162	4.62286e-163	4.25232e-163	1.76339e-163	-2.17341e-163	-6.76299e-163	7.15224e-163	-1.26149e-162	1.01848e-162	4.286e-164	4.80376e-163	1.50351e-163	0
-3.59921e-165	-2.4299e-163	-2.9176e-163	4.79247e-164	1.73422e-163	-4.32099e-163	-3.29243e-163	1.08587e-163	1.96501e-163	-3.47498e-163	4.94133e-163	-3.91857e-164	5.20368e-163	-1.20949e-164	-3.3776e-163	4.48785e-163	7.80544e-163	4.19808e-163	1.24442e-162	4.62286e-163	4.25232e-163	1.76339e-163	-2.17341e-163	-6.76299e-163	7.15224e-163	-1.26149e-162	1.01848e-162	4.286e-164	4.80376e-163	1.50351e-163	0
-3.59921e-165	-2.4299e-163	-2.9176e-163	4.79247e-164	1.73422e-163	-4.32099e-163	-3.29243e-163	1.08587e-163	1.96501e-163	-3.47498e-163	4.94133e-163	-3.91857e-164	5.20368e-163	-1.20949e-164	-3.3776e-163	4.48785e-163	7.80544e-163	4.19808e-163	1.24442e-162	4.62286e-163	4.25232e-163	1.76339e-163	-2.17341e-163	-6.76299e-163	7.15224e-163	-1.26149e-162	1.01848e-162	4.286e-164	4.80376e-163	1.50351e-163	0
-3.59921e-165	-2.4299e-163	-2.9176e-163	4.79247e-164	1.73422e-163	-4.32099e-163	-3.29243e-163	1.08587e-163	1.96501e-163	-3.47498e-163	4.94133e-163	-3.91857e-164	5.20368e-163	-1.20949e-164	-3.3776e-163	4.48785e-163	7.80544e-163	4.19808e-163	1.24442e-162	4.62286e-163	4.25232e-163	1.76339e-163	-2.17341e-163	-6.76299e-163	7.15224e-163	-1.26149e-162	1.01848e-162	4.286e-164	4.80376e-163	1.50351e-163	0
-3.59921e-165	-2.4299e-163	-2.9176e-163	4.79247e-164	1.73422e-163	-4.32099e-163	-3.29243e-163	1.08587e-163	1.96501e-163	-3.47498e-163	4.94133e-163	-3.91857e-164	5.20368e-163	-1.20949e-164	-3.3776e-163	4.48785e-163	7.80544e-163	4.19808e-163	1.24442e-162	4.62286e-163	4.25232e-163	1.76339e-163	-2.17341e-163	-6.76299e-163	7.15224e-163	-1.26149e-162	1.01848e-162	4.286e-164	4.80376e-163	1.50351e-163	0
-3.59921e-165	-2.4299e-163	-2.9176e-163	4.79247e-164	1.73422e-163	-4.32099e-163	-3.29243e-163	1.08587e-163	1.96501e-163	-3.47498e-163	4.94133e-163	-3.91857e-164	5.20368e-163	-1.20949e-164	-3.3776e-163	4.48785e-163	7.80544e-163	4.19808e-163	1.24442e-162	4.62286e-163	4.25232e-163	1.76339e-163	-2.17341e-163	-6.76299e-163	7.15224e-163	-1.26149e-162	1.01848e-162	4.286e-164	4.80376e-163	1.50351e-163	0
-3.59921e-165	-2.4299e-163	-2.9176e-163	4.79247e-164	1.73422e-163	-4.32099e-163	-3.29243e-163	1.08587e-163	1.96501e-163	-3.47498e-163	4.94133e-163	-3.91857e-164	5.20368e-163	-1.20949e-164	-3.3776e-163	4.48785e-163	7.80544e-163	4.19808e-163	1.24442e-162	4.62286e-163	4.25232e-163	1.76339e-163	-2.17341e-163	-6.76299e-163	7.15224e-163	-1.26149e-162	1.01848e-162	4.286e-164	4.80376e-163	1.50351e-163	0
-3.59921e-165	-2.4299e-163	-2.9176e-163	4.79247e-164	1.73422e-163	-4.32099e-163	-3.29243e-163	1.08587e-163	1.96501e-163	-3.47498e-163	4.94133e-163	-3.91857e-164	5.20368e-163	-1.20949e-164	-3.3776e-163	4.48785e-163	7.80544e-163	4.19808e-163	1.24442e-162	4.62286e-163	4.25232e-163	1.76339e-163	-2.17341e-163	-6.76299e-163	7.15224e-163	-1.26149e-162	1.01848e-162	4.286e-164	4.80376e-163	1.50351e-163	0
-3.59921e-165	-2.4299e-163	-2.9176e-163	4.79247e-164	1.73422e-163	-4.32099e-163	-3.29243e-163	1.08587e-163	1.96501e-163	-3.47498e-163	4.94133e-163	-3.91857e-164	5.20368e-163	-1.20949e-164	-3.3776e-163	4.48785e-163	7.80544e-163	4.19808e-163	1.24442e-162	4.62286e-163	4.25232e-163	1.76339e-163	-2.17341e-163	-6.76299e-163	7.15224e-163	-1.26149e-162	1.01848e-162	4.286e-164	4.80376e-163	1.50351e-163	0
-3.59921e-165	-2.4299e-163	-2.9176e-163	4.79247e-164	1.73422e-163	-4.32099e-163	-3.29243e-163	1.08587e-163	1.96501e-163	-3.47498e-163	4.94133e-163	-3.91857e-164	5.20368e-163	-1.20949e-164	-3.3776e-163	4.48785e-163	7.80544e-163	4.19808e-163	1.24442e-162	4.62286e-163	4.25232e-163	1.76339e-163	-2.17341e-163	-6.76299e-163	7.15224e-163	-1.26149e-162	1.01848e-162	4.286e-164	4.80376e-163	1.50351e-163	0
-3.59921e-165	-2.4299e-163	-2.9176e-163	4.79247e-164	1.73422e-163	-4.32099e-163	-3.29243e-163	1.08587e-163	1.96501e-163	-3.47498e-163	4.94133e-163	-3.91857e-164	5.20368e-163	-1.20949e-164	-3.3776e-163	4.48785e-163	7.80544e-163	4.19808e-163	1.24442e-162	4.62286e-163	4.25232e-163	1.76339e-163	-2.17341e-163	-6.76299e-163	7.15224e-163	-1.26149e-162	1.01848e-162	4.286e-164	4.80376e-163	1.50351e-163	0
-3.59921e-165	-2.4299e-163	-2.9176e-163	4.79247e-164	1.73422e-163	-4.32099e-163	-3.29243e-163	1.08587e-163	1.96501e-163	-3.47498e-163	4.94133e-163	-3.91857e-164	5.20368e-163	-1.20949e-164	-3.3776e-163	4.48785e-163	7.80544e-163	4.19808e-163	1.24442e-162	4.62286e-163	4.25232e-163	1.76339e-163	-2.17341e-163	-6.76299e-163	7.15224e-163	-1.26149e-162	1.01848e-162	4.286e-164	4.80376e-163	1.50351e-163	0
-3.59921e-165	-2.4299e-163	-2.9176e-163	4.79247e-164	1.73422e-163	-4.32099e-163	-3.29243e-163	1.08587e-163	1.96501e-163	-3.47498e-163	4.94133e-163	-3.91857e-164	5.20368e-163	-1.20949e-164	-3.3776e-163	4.48785e-163	7.80544e-163	4.19808e-163	1.24442e-162	4.62286e-163	4.25232e-163	1.76339e-163	-2.17341e-163	-6.76299e-163	7.15224e-163	-1.26149e-162	1.01848e-162	4.286e-164	4.80376e-163	1.50351e-163	0
-3.59921e-165	-2.4299e-163	-2.9176e-163	4.79247e-164	1.73422e-163	-4.32099e-163	-3.29243e-163	1.08587e-163	1.96501e-163	-3.47498e-163	4.94133e-163	-3.91857e-164	5.20368e-163	-1.20949e-164	-3.3776e-163	4.48785e-163	7.80544e-163	4.19808e-163	1.24442e-162	4.62286e-163	4.25232e-163	1.76339e-163	-2.17341e-163	-6.76299e-163	7.15224e-163	-1.26149e-162	1.01848e-162	4.286e-164	4.80376e-163	1.50351e-163	0
-3.59921e-165	-2.4299e-163	-2.9176e-163	4.79247e-164	1.73422e-163	-4.32099e-163	-3.29243e-163	1.08587e-163	1.96501e-163	-3.47498e-163	4.94133e-163	-3.91857e-164	5.20368e-163	-1.20949e-164	-3.3776e-163	4.48785e-163	7.80544e-163	4.19808e-163	1.24442e-162	4.62286e-163	4.25232e-163	1.76339e-163	-2.17341e-163	-6.76299e-163	7.15224e-163	-1.26149e-162	1.01848e-162	4.286e-164	4.80376e-163	1.50351e-163	0
-3.59921e-165	-2.4299e-163	-2.9176e-163	4.79247e-164	1.73422e-163	-4.32099e-163	-3.29243e-163	1.08587e-163	1.96501e-163	-3.47498e-163	4.94133e-163	-3.91857e-164	5.20368e-163	-1.20949e-164	-3.3776e-163	4.48785e-163	7.80544e-163	4.19808e-163	1.24442e-162	4.62286e-163	4.25232e-163	1.76339e-163	-2.17341e-163	-6.76299e-163	7.15224e-163	-1.26149e-162	1.01848e-162	4.286e-164	4.80376e-163	1.50351e-163	0
-3.59921e-165	-2.4299e-163	-2.9176e-163	4.79247e-164	1.73422e-163	-4.32099e-163	-3.29243e-163	1.08587e-163	1.96501e-163	-3.47498e-163	4.94133e-163	-3.91857e-164	5.20368e-163	-1.20949e-164	-3.3776e-163	4.48785e-163	7.80544e-163	4.19808e-163	1.24442e-162	4.62286e-163	4.25232e-163	1.76339e-163	-2.17341e-163	-6.76299e-163	7.15224e-163	-1.26149e-162	1.01848e-162	4.286e-164	4.80376e-163	1.50351e-163	0
-3.59921e-165	-2.4299e-163	-2.9176e-163	4.79247e-164	1.73422e-163	-4.32099e-163	-3.29243e-163	1.08587e-163	1.96501e-163	-3.47498e-163	4.94133e-163	-3.91857e-164	5.20368e-163	-1.20949e-164	-3.3776e-163	4.48785e-163	7.80544e-163	4.19808e-163	1.24442e-162	4.62286e-163	4.25232e-163	1.76339e-163	-2.17341e-163	-6.76299e-163	7.15224e-163	-1.26149e-162	1.01848e-162	4.286e-164	4.80376e-163	1.50351e-163	0
-3.59921e-165	-2.4299e-163	-2.9176e-163	4.79247e-164	1.73422e-163	-4.32099e-163	-3.29243e-163	1.08587e-163	1.96501e-163	-3.47498e-163	4.94133e-163	-3.91857e-164	5.20368e-163	-1.20949e-164	-3.3776e-163	4.48785e-163	7.80544e-163	4.19808e-163	1.24442e-162	4.62286e-163	4.25232e-163	1.76339e-163	-2.17341e-163	-6.76299e-163	7.15224e-163	-1.26149e-162	1.01848e-162	4.286e-164	4.80376e-163	1.50351e-163	0
-3.59921e-165	-2.4299e-163	-2.9176e-163	4.79247e-164	1.73422e-163	-4.32099e-163	-3.29243e-163	1.08587e-163	1.96501e-163	-3.47498e-163	4.94133e-163	-3.91857e-164	5.20368e-163	-1.20949e-164	-3.3776e-163	4.48785e-163	7.80544e-163	4.19808e-163	1.24442e-162	4.62286e-163	4.25232e-163	1.76339e-163	-2.17341e-163	-6.76299e-163	7.15224e-163	-1.26149e-162	1.01848e-162	4.286e-164	4.80376e-163	1.50351e-163	0
-3.59921e-165	-2.4299e-163	-2.9176e-163	4.79247e-164	1.73422e-163	-4.32099e-163	-3.29243e-163	1.08587e-163	1.96501e-163	-3.47498e-163	4.94133e-163	-3.91857e-164	5.20368e-163	-1.20949e-164	-3.3776e-163	4.48785e-163	7.80544e-163	4.19808e-163	1.24442e-162	4.62286e-163	4.25232e-163	1.76339e-163	-2.17341e-163	-6.76299e-163	7.15224e-163	-1.26149e-162	1.01848e-162	4.286e-164	4.80376e-163	1.50351e-163	0
-3.59921e-165	-2.4299e-163	-2.9176e-163	4.79247e-164	1.73422e-163	-4.32099e-163	-3.29243e-163	1.08587e-163	1.96501e-163	-3.47498e-163	4.94133e-163	-3.91857e-164	5.20368e-163	-1.20949e-164	-3.3776e-163	4.48785e-163	7.80544e-163	4.19808e-163	1.24442e-162	4.62286e-163	4.25232e-163	1.76339e-163	-2.17341e-163	-6.76299e-163	7.15224e-163	-1.26149e-162	1.01848e-162	4.286e-164	4.80376e-163	1.50351e-163	0
-3.59921e-165	-2.4299e-163	-2.9176e-163	4.79247e-164	1.73422e-163	-4.32099e-163	-3.29243e-163	1.08587e-163	1.96501e-163	-3.47498e-163	4.94133e-163	-3.91857e-164	5.20368e-163	-1.20949e-164	-3.3776e-163	4.48785e-163	7.80544e-163	4.19808e-163	1.24442e-162	4.62286e-163	4.25232e-163	1.76339e-163	-2.17341e-163	-6.76299e-163	7.15224e-163	-1.26149e-162	1.01848e-162	4.286e-164	4.80376e-163	1.50351e-163	0
-3.59921e-165	-2.4299e-163	-2.9176e-163	4.79247e-164	1.73422e-163	-4.32099e-163	-3.29243e-163	1.08587e-163	1.96501e-163	-3.47498e-163	4.94133e-163	-3.91857e-164	5.20368e-163	-1.20949e-164	-3.3776e-163	4.48785e-163	7.80544e-163	4.19808e-163	1.24442e-162	4.62286e-163	4.25232e-163	1.76339e-163	-2.17341e-163	-6.76299e-163	7.15224e-163	-1.26149e-162	1.01848e-162	4.286e-164	4.80376e-163	1.50351e-163	0
-3.59921e-165	-2.4299e-163	-2.9176e-163	4.79247e-164	1.73422e-163	-4.32099e-163	-3.29243e-163	1.08587e-163	1.96501e-163	-3.47498e-163	4.94133e-163	-3.91857e-164	5.20368e-163	-1.20949e-164	-3.3776e-163	4.48785e-163	7.80544e-163	4.19808e-163	1.24442e-162	4.62286e-163	4.25232e-163	1.76339e-163	-2.17341e-163	-6.76299e-163	7.15224e-163	-1.26149e-162	1.01848e-162	4.286e-164	4.80376e-163	1.50351e-163	0
-3.59921e-165	-2.4299e-163	-2.9176e-163	4.79247e-164	1.73422e-163	-4.32099e-163	-3.29243e-163	1.08587e-163	1.96501e-163	-3.47498e-163	4.94133e-163	-3.91857e-164	5.20368e-163	-1.20949e-164	-3.3776e-163	4.48785e-163	7.80544e-163	4.19808e-163	1.24442e-162	4.62286e-163	4.25232e-163	1.76339e-163	-2.17341e-163	-6.76299e-163	7.15224e-163	-1.26149e-162	1.01848e-162	4.286e-164	4.80376e-163	1.50351e-163	0
-3.59921e-165	-2.4299e-163	-2.9176e-163	4.79247e-164	1.73422e-163	-4.32099e-163	-3.29243e-163	1.08587e-163	1.96501e-163	-3.47498e-163	4.94133e-163	-3.91857e-164	5.20368e-163	-1.20949e-164	-3.3776e-163	4.48785e-163	7.80544e-163	4.19808e-163	1.24442e-162	4.62286e-163	4.25232e-163	1.76339e-163	-2.17341e-163	-6.76299e-163	7.15224e-163	-1.26149e-162	1.01848e-162	4.286e-164	4.80376e-163	1.50351e-163	0
-3.59921e-165	-2.4299e-163	-2.9176e-163	4.79247e-164	1.73422e-163	-4.32099e-163	-3.29243e-163	1.08587e-163	1.96501e-163	-3.47498e-163	4.94133e-163	-3.91857e-164	5.20368e-163	-1.20949e-164	-3.3776e-163	4.48785e-163	7.80544e-163	4.19808e-163	1.24442e-162	4.62286e-163	4.25232e-163	1.76339e-163	-2.17341e-163	-6.76299e-163	7.15224e-163	-1.26149e-162	1.01848e-162	4.286e-164	4.80376e-163	1.50351e-163	0
-3.59921e-165	-2.4299e-163	-2.9176e-163	4.79247e-164	1.73422e-163	-4.32099e-163	-3.29243e-163	1.08587e-163	1.96501e-163	-3.47498e-163	4.94133e-163	-3.91857e-164	5.20368e-163	-1.20949e-164	-3.3776e-163	4.48785e-163	7.80544e-163	4.19808e-163	1.24442e-162	4.62286e-163	4.25232e-163	1.76339e-163	-2.17341e-163	-6.76299e-163	7.15224e-163	-1.26149e-162	1.01848e-162	4.286e-164	4.80376e-163	1.50351e-163	0
-3.59921e-165	-2.4299e-163	-2.9176e-163	4.79247e-164	1.73422e-163	-4.32099e-163	-3.29243e-163	1.08587e-163	1.96501e-163	-3.47498e-163	4.94133e-163	-3.91857e-164	5.20368e-163	-1.20949e-164	-3.3776e-163	4.48785e-163	7.80544e-163	4.19808e-163	1.24442e-162	4.62286e-163	4.25232e-163	1.76339e-163	-2.17341e-163	-6.76299e-163	7.15224e-163	-1.26149e-162	1.01848e-162	4.286e-164	4.80376e-163	1.50351e-163	0
-3.59921e-165	-2.4299e-163	-2.9176e-163	4.79247e-164	1.73422e-163	-4.32099e-163	-3.29243e-163	1.08587e-163	1.96501e-163	-3.47498e-163	4.94133e-163	-3.91857e-164	5.20368e-163	-1.20949e-164	-3.3776e-163	4.48785e-163	7.80544e-163	4.19808e-163	1.24442e-162	4.62286e-163	4.25232e-163	1.76339e-163	-2.17341e-163	-6.76299e-163	7.15224e-163	-1.26149e-162	1.01848e-162	4.286e-164	4.80376e-163	1.50351e-163	0
-3.59921e-165	-2.4299e-163	-2.9176e-163	4.79247e-164	1.73422e-163	-4.32099e-163	-3.29243e-163	1.08587e-163	1.96501e-163	-3.47498e-163	4.94133e-163	-3.91857e-164	5.20368e-163	-1.20949e-164	-3.3776e-163	4.48785e-163	7.80544e-163	4.19808e-163	1.24442e-162	4.62286e-163	4.25232e-163	1.76339e-163	-2.17341e-163	-6.76299e-163	7.15224e-163	-1.26149e-162	1.01848e-162	4.286e-164	4.80376e-163	1.50351e-163	0
-3.59921e-165	-2.4299e-163	-2.9176e-163	4.79247e-164	1.73422e-163	-4.32099e-163	-3.29243e-163	1.08587e-163	1.96501e-163	-3.47498e-163	4.94133e-163	-3.91857e-164	5.20368e-163	-1.20949e-164	-3.3776e-163	4.48785e-163	7.80544e-163	4.19808e-163	1.24442e-162	4.62286e-163	4.25232e-163	1.76339e-163	-2.17341e-163	-6.76299e-163	7.15224e-163	-1.26149e-162	1.01848e-162	4.286e-164	4.80376e-163	1.50351e-163	0
-3.59921e-165	-2.4299e-163	-2.9176e-163	4.79247e-164	1.73422e-163	-4.32099e-163	-3.29243e-163	1.08587e-163	1.96501e-163	-3.47498e-163	4.94133e-163	-3.91857e-164	5.20368e-163	-1.20949e-164	-3.3776e-163	4.48785e-163	7.80544e-163	4.19808e-163	1.24442e-162	4.62286e-163	4.25232e-163	1.76339e-163	-2.17341e-163	-6.76299e-163	7.15224e-163	-1.26149e-162	1.01848e-162	4.286e-164	4.80376e-163	1.50351e-163	0
-3.59921e-165	-2.4299e-163	-2.9176e-163	4.79247e-164	1.73422e-163	-4.32099e-163	-3.29243e-163	1.08587e-163	1.96501e-163	-3.47498e-163	4.94133e-163	-3.91857e-164	5.20368e-163	-1.20949e-164	-3.3776e-163	4.48785e-163	7.80544e-163	4.19808e-163	1.24442e-162	4.62286e-163	4.25232e-163	1.76339e-163	-2.17341e-163	-6.76299e-163	7.15224e-163	-1.26149e-162	1.01848e-162	4.286e-164	4.80376e-163	1.50351e-163	0
-3.59921e-165	-2.4299e-163	-2.9176e-163	4.79247e-164	1.73422e-163	-4.32099e-163	-3.29243e-163	1.08587e-163	1.96501e-163	-3.47498e-163	4.94133e-163	-3.91857e-164	5.20368e-163	-1.20949e-164	-3.3776e-163	4.48785e-163	7.80544e-163	4.19808e-163	1.24442e-162	4.62286e-163	4.25232e-163	1.76339e-163	-2.17341e-163	-6.76299e-163	7.15224e-163	-1.26149e-162	1.01848e-162	4.286e-164	4.80376e-163	1.50351e-163	0
-3.59921e-165	-2.4299e-163	-2.9176e-163	4.79247e-164	1.73422e-163	-4.32099e-163	-3.29243e-163	1.08587e-163	1.96501e-163	-3.47498e-163	4.94133e-163	-3.91857e-164	5.20368e-163	-1.20949e-164	-3.3776e-163	4.48785e-163	7.80544e-163	4.19808e-163	1.24442e-162	4.62286e-163	4.25232e-163	1.76339e-163	-2.17341e-163	-6.76299e-163	7.15224e-163	-1.26149e-162	1.01848e-162	4.286e-164	4.80376e-163	1.50351e-163	0
-3.59921e-165	-2.4299e-163	-2.9176e-163	4.79247e-164	1.73422e-163	-4.32099e-163	-3.29243e-163	1.08587e-163	1.96501e-163	-3.47498e-163	4.94133e-163	-3.91857e-164	5.20368e-163	-1.20949e-164	-3.3776e-163	4.48785e-163	7.80544e-163	4.19808e-163	1.24442e-162	4.62286e-163	4.25232e-163	1.76339e-163	-2.17341e-163	-6.76299e-163	7.15224e-163	-1.26149e-162	1.01848e-162	4.286e-164	4.80376e-163	1.50351e-163	0
-3.59921e-165	-2.4299e-163	-2.9176e-163	4.79247e-164	1.73422e-163	-4.32099e-163	-3.29243e-163	1.08587e-163	1.96501e-163	-3.47498e-163	4.94133e-163	-3.91857e-164	5.20368e-163	-1.20949e-164	-3.3776e-163	4.48785e-163	7.80544e-163	4.19808e-163	1.24442e-162	4.62286e-163	4.25232e-163	1.76339e-163	-2.17341e-163	-6.76299e-163	7.15224e-163	-1.26149e-162	1.01848e-162	4.286e-164	4.80376e-163	1.50351e-163	0
-3.59921e-165	-2.4299e-163	-2.9176e-163	4.79247e-164	1.73422e-163	-4.32099e-163	-3.29243e-163	1.08587e-163	1.96501e-163	-3.47498e-163	4.94133e-163	-3.91857e-164	5.20368e-163	-1.20949e-164	-3.3776e-163	4.48785e-163	7.80544e-163	4.19808e-163	1.24442e-162	4.62286e-163	4.25232e-163	1.76339e-163	-2.17341e-163	-6.76299e-163	7.15224e-163	-1.26149e-162	1.01848e-162	4.286e-164	4.80376e-163	1.50351e-163	0
-3.59921e-165	-2.4299e-163	-2.9176e-163	4.79247e-164	1.73422e-163	-4.32099e-163	-3.29243e-163	1.08587e-163	1.96501e-163	-3.47498e-163	4.94133e-163	-3.91857e-164	5.20368e-163	-1.20949e-164	-3.3776e-163	4.48785e-163	7.80544e-163	4.19808e-163	1.24442e-162	4.62286e-163	4.25232e-163	1.76339e-163	-2.17341e-163	-6.76299e-163	7.15224e-163	-1.26149e-162	1.01848e-162	4.286e-164	4.80376e-163	1.50351e-163	0
-3.59921e-165	-2.4299e-163	-2.9176e-163	4.79247e-164	1.73422e-163	-4.32099e-163	-3.29243e-163	1.08587e-163	1.96501e-163	-3.47498e-163	4.94133e-163	-3.91857e-164	5.20368e-163	-1.20949e-164	-3.3776e-163	4.48785e-163	7.80544e-163	4.19808e-163	1.24442e-162	4.62286e-163	4.25232e-163	1.76339e-163	-2.17341e-163	-6.76299e-163	7.15224e-163	-1.26149e-162	1.01848e-162	4.286e-164	4.80376e-163	1.50351e-163	0
-3.59921e-165	-2.4299e-163	-2.9176e-163	4.79247e-164	1.73422e-163	-4.32099e-163	-3.29243e-163	1.08587e-163	1.96501e-163	-3.47498e-163	4.94133e-163	-3.91857e-164	5.20368e-163	-1.20949e-164	-3.3776e-163	4.48785e-163	7.80544e-163	4.19808e-163	1.24442e-162	4.62286e-163	4.25232e-163	1.76339e-163	-2.17341e-163	-6.76299e-163	7.15224e-163	-1.26149e-162	1.01848e-162	4.286e-164	4.80376e-163	1.50351e-163	0
-3.59921e-165	-2.4299e-163	-2.9176e-163	4.79247e-164	1.73422e-163	-4.32099e-163	-3.29243e-163	1.08587e-163	1.96501e-163	-3.47498e-163	4.94133e-163	-3.91857e-164	5.20368e-163	-1.20949e-164	-3.3776e-163	4.48785e-163	7.80544e-163	4.19808e-163	1.24442e-162	4.62286e-163	4.25232e-163	1.76339e-163	-2.17341e-163	-6.76299e-163	7.15224e-163	-1.26149e-162	1.01848e-162	4.286e-164	4.80376e-163	1.50351e-163	0
-3.59921e-165	-2.4299e-163	-2.9176e-163	4.79247e-164	1.73422e-163	-4.32099e-163	-3.29243e-163	1.08587e-163	1.96501e-163	-3.47498e-163	4.94133e-163	-3.91857e-164	5.20368e-163	-1.20949e-164	-3.3776e-163	4.48785e-163	7.80544e-163	4.19808e-163	1.24442e-162	4.62286e-163	4.25232e-163	1.76339e-163	-2.17341e-163	-6.76299e-163	7.15224e-163	-1.26149e-162	1.01848e-162	4.286e-164	4.80376e-163	1.50351e-163	0
-3.59921e-165	-2.4299e-163	-2.9176e-163	4.79247e-164	1.73422e-163	-4.32099e-163	-3.29243e-163	1.08587e-163	1.96501e-163	-3.47498e-163	4.94133e-163	-3.91857e-164	5.20368e-163	-1.20949e-164	-3.3776e-163	4.48785e-163	7.80544e-163	4.19808e-163	1.24442e-162	4.62286e-163	4.25232e-163	1.76339e-163	-2.17341e-163	-6.76299e-163	7.15224e-163	-1.26149e-162	1.01848e-162	4.286e-164	4.80376e-163	1.50351e-163	0
-3.59921e-165	-2.4299e-163	-2.9176e-163	4.79247e-164	1.73422e-163	-4.32099e-163	-3.29243e-163	1.08587e-163	1.96501e-163	-3.47498e-163	4.94133e-163	-3.91857e-164	5.20368e-163	-1.20949e-164	-3.3776e-163	4.48785e-163	7.80544e-163	4.19808e-163	1.24442e-162	4.62286e-163	4.25232e-163	1.76339e-163	-2.17341e-163	-6.76299e-163	7.15224e-163	-1.26149e-162	1.01848e-162	4.286e-164	4.80376e-163	1.50351e-163	0
-3.59921e-165	-2.4299e-163	-2.9176e-163	4.79247e-164	1.73422e-163	-4.32099e-163	-3.29243e-163	1.08587e-163	1.96501e-163	-3.47498e-163	4.94133e-163	-3.91857e-164	5.20368e-163	-1.20949e-164	-3.3776e-163	4.48785e-163	7.80544e-163	4.19808e-163	1.24442e-162	4.62286e-163	4.25232e-163	1.76339e-163	-2.17341e-163	-6.76299e-163	7.15224e-163	-1.26149e-162	1.01848e-162	4.286e-164	4.80376e-163	1.50351e-163	0
-3.59921e-165	-2.4299e-163	-2.9176e-163	4.79247e-164	1.73422e-163	-4.32099e-163	-3.29243e-163	1.08587e-163	1.96501e-163	-3.47498e-163	4.94133e-163	-3.91857e-164	5.20368e-163	-1.20949e-164	-3.3776e-163	4.48785e-163	7.80544e-163	4.19808e-163	1.24442e-162	4.62286e-163	4.25232e-163	1.76339e-163	-2.17341e-163	-6.76299e-163	7.15224e-163	-1.26149e-162	1.01848e-162	4.286e-164	4.80376e-163	1.50351e-163	0
-3.59921e-165	-2.4299e-163	-2.9176e-163	4.79247e-164	1.73422e-163	-4.32099e-163	-3.29243e-163	1.08587e-163	1.96501e-163	-3.47498e-163	4.94133e-163	-3.91857e-164	5.20368e-163	-1.20949e-164	-3.3776e-163	4.48785e-163	7.80544e-163	4.19808e-163	1.24442e-162	4.62286e-163	4.25232e-163	1.76339e-163	-2.17341e-163	-6.76299e-163	7.15224e-163	-1.26149e-162	1.01848e-162	4.286e-164	4.80376e-163	1.50351e-163	0
-3.59921e-165	-2.4299e-163	-2.9176e-163	4.79247e-164	1.73422e-163	-4.32099e-163	-3.29243e-163	1.08587e-163	1.96501e-163	-3.47498e-163	4.94133e-163	-3.91857e-164	5.20368e-163	-1.20949e-164	-3.3776e-163	4.48785e-163	7.80544e-163	4.19808e-163	1.24442e-162	4.62286e-163	4.25232e-163	1.76339e-163	-2.17341e-163	-6.76299e-163	7.15224e-163	-1.26149e-162	1.01848e-162	4.286e-164	4.80376e-163	1.50351e-163	0
-3.59921e-165	-2.4299e-163	-2.9176e-163	4.79247e-164	1.73422e-163	-4.32099e-163	-3.29243e-163	1.08587e-163	1.96501e-163	-3.47498e-163	4.94133e-163	-3.91857e-164	5.20368e-163	-1.20949e-164	-3.3776e-163	4.48785e-163	7.80544e-163	4.19808e-163	1.24442e-162	4.62286e-163	4.25232e-163	1.76339e-163	-2.17341e-163	-6.76299e-163	7.15224e-163	-1.26149e-162	1.01848e-162	4.286e-164	4.80376e-163	1.50351e-163	0
-3.59921e-165	-2.4299e-163	-2.9176e-163	4.79247e-164	1.73422e-163	-4.32099e-163	-3.29243e-163	1.08587e-163	1.96501e-163	-3.47498e-163	4.94133e-163	-3.91857e-164	5.20368e-163	-1.20949e-164	-3.3776e-163	4.48785e-163	7.80544e-163	4.19808e-163	1.24442e-162	4.62286e-163	4.25232e-163	1.76339e-163	-2.17341e-163	-6.76299e-163	7.15224e-163	-1.26149e-162	1.01848e-162	4.286e-164	4.80376e-163	1.50351e-163	0
-3.59921e-165	-2.4299e-163	-2.9176e-163	4.79247e-164	1.73422e-163	-4.32099e-163	-3.29243e-163	1.08587e-163	1.96501e-163	-3.47498e-163	4.94133e-163	-3.91857e-164	5.20368e-163	-1.20949e-164	-3.3776e-163	4.48785e-163	7.80544e-163	4.19808e-163	1.24442e-162	4.62286e-163	4.25232e-163	1.76339e-163	-2.17341e-163	-6.76299e-163	7.15224e-163	-1.26149e-162	1.01848e-162	4.286e-164	4.80376e-163	1.50351e-163	0
-3.59921e-165	-2.4299e-163	-2.9176e-163	4.79247e-164	1.73422e-163	-4.32099e-163	-3.29243e-163	1.08587e-163	1.96501e-163	-3.47498e-163	4.94133e-163	-3.91857e-164	5.20368e-163	-1.20949e-164	-3.3776e-163	4.48785e-163	7.80544e-163	4.19808e-163	1.24442e-162	4.62286e-163	4.25232e-163	1.76339e-163	-2.17341e-163	-6.76299e-163	7.15224e-163	-1.26149e-162	1.01848e-162	4.286e-164	4.80376e-163	1.50351e-163	0
[truncated: 2,006 more rows]
