# Supplementary material for: A modified shuffled frog leaping algorithm with inertia weight
Source: Sci Rep. 2024 Feb 20;14:4146. doi: 10.1038/s41598-024-51306-1 (PMC11224354; doi:10.1038/s41598-024-51306-1)
Supplement: Supplementary file 1 — Supplementary Information. [file 41598_2024_51306_MOESM1_ESM.zip › data/F1/MSFLA_L_17.xls]

## Sheet: Sheet1
-0.265405	5.20606	-2.40765	-4.96481	0.29291	1.35657	0.232944	-4.932	1.05152	0.416553	-1.47738	-0.864904	0.890805	-5.73444	-0.400885	3.44473	0.97544	0.534512	1.08899	-2.1364	-0.42027	1.39486	-2.34042	-4.69082	1.80299	0.0744814	-1.6917	-0.880803	1.86131	-2.86155	188.977
0.221382	-0.224844	0.0199674	0.137136	0.0202135	-0.178374	-0.785806	0.0453018	-0.0879864	-0.0291983	0.114357	0.141709	0.113762	-0.503824	-0.0835807	-0.285035	-0.0645838	-0.0317707	0.0294183	-0.849614	-0.0575985	0.185864	0.226964	0.055105	0.0503616	-0.00228221	-0.0359795	-0.0148355	-0.154877	-0.381415	2.16113
-0.0104173	-0.0158312	-0.00356068	-0.0461405	0.00179617	0.0269253	-0.00257778	0.00293715	-0.00928531	0.0508942	0.0185251	0.0126353	-0.00361311	0.051957	0.0228096	-0.0163004	-0.0353343	-0.00438474	-0.00626458	0.00130097	0.0010321	0.00408719	0.0256207	0.0470909	0.0106147	0.0184094	0.036533	-0.00869748	0.0041168	0.000991179	0.0160023
0.0014639	-0.000908703	0.00596808	0.00067684	-0.00134142	0.000618113	0.00505427	0.00175359	-0.000807013	-0.00100857	-0.00195768	-0.000915443	-0.000280023	-0.00641814	0.00187961	0.00148584	-6.23898e-05	-0.00169852	0.00192253	-0.00203666	-0.000535896	-0.000516512	0.00366763	0.00205239	0.00654359	0.00699943	0.00139386	-0.00157721	-0.00469647	0.00183511	0.000273814
-6.76711e-05	-0.000164198	0.000210665	-8.63109e-05	-7.09864e-05	7.40394e-05	0.000238184	-0.000123273	-0.00037776	0.000155285	0.000109987	0.000180999	0.000293393	-4.9415e-05	-0.000218789	0.000125122	-9.06844e-05	-0.000304364	-0.000174685	3.97599e-05	-4.66023e-05	-3.00993e-05	-0.000266697	0.000325615	-5.73935e-05	-4.39887e-07	-8.55141e-05	0.000121961	-6.9882e-06	-0.000291654	9.53317e-07
1.82301e-05	3.20228e-06	-5.93278e-06	7.31828e-06	1.26778e-05	-3.34891e-06	2.47644e-07	-2.02569e-06	-1.65397e-06	8.71988e-06	5.36042e-06	2.52946e-07	-2.49511e-05	-5.33127e-06	3.96054e-06	2.20085e-05	-1.61799e-06	1.84609e-06	-1.38099e-06	1.00176e-06	-1.1478e-05	-2.06014e-05	1.3076e-05	-3.29024e-06	7.02739e-06	1.02598e-05	1.02443e-05	-8.23007e-06	-1.29561e-05	-2.73603e-05	3.85674e-09
-2.57356e-06	-6.2016e-07	-4.35518e-07	-1.33695e-06	8.8532e-07	-4.52446e-06	-8.09019e-07	-5.54588e-07	-9.55115e-07	-1.60722e-07	4.45858e-08	-5.62198e-07	-2.86544e-06	4.81474e-07	-4.85728e-07	-1.24187e-06	6.46653e-06	-6.17139e-06	2.66315e-08	1.27555e-08	-9.7352e-07	4.16565e-07	1.64513e-06	1.59308e-06	1.36395e-06	-1.29448e-07	-7.54603e-07	9.80801e-07	-1.83724e-06	-1.35275e-07	1.35749e-10
-3.7369e-08	-1.30769e-07	1.36687e-07	-6.15476e-08	4.24409e-08	1.0222e-07	6.94782e-08	-1.06082e-07	-6.26892e-08	7.87411e-08	-7.02483e-08	1.87467e-08	-6.06655e-08	2.64481e-08	4.18066e-07	6.69429e-08	4.58375e-07	-1.1098e-07	-3.03329e-08	-3.18731e-08	5.75866e-09	7.69945e-08	3.15878e-07	-1.83016e-08	1.00271e-07	2.53241e-08	3.50335e-07	-3.15172e-08	-5.67386e-08	2.98348e-08	7.37324e-13
2.65226e-09	1.12898e-08	1.30769e-08	-3.09608e-09	1.38381e-08	-2.89982e-09	2.06753e-09	-6.9054e-09	-3.56946e-09	-2.20142e-09	5.15275e-09	-5.94927e-09	2.42053e-09	3.1102e-08	2.297e-09	-5.77537e-08	8.22203e-10	-8.05167e-09	1.11481e-08	-9.61119e-09	-7.36231e-09	4.79276e-09	-6.5769e-09	8.33014e-09	1.00739e-08	7.49973e-09	-8.01776e-09	2.31083e-09	9.96973e-09	2.35296e-10	5.75923e-15
2.34141e-10	-1.55904e-09	-3.54585e-10	9.2414e-10	1.01982e-09	2.87034e-09	1.03404e-09	7.4664e-10	-9.14839e-13	-1.87622e-09	2.45005e-10	-6.78083e-10	7.59845e-11	-2.53854e-10	5.19781e-10	9.91277e-11	-1.14605e-09	1.888e-09	-1.43933e-09	-7.17047e-11	-1.21911e-10	-4.22085e-10	8.72791e-10	-2.09955e-09	-1.53111e-09	-9.41654e-10	1.03243e-09	3.111e-10	-7.09465e-10	-2.36561e-10	3.60317e-17
-1.15e-11	-1.60316e-11	9.7121e-12	2.84331e-11	-4.36492e-11	2.77448e-11	1.66459e-11	3.59463e-12	2.22838e-11	-2.89173e-11	1.16044e-10	-7.7407e-11	1.45035e-11	9.05035e-11	1.18524e-11	-3.89793e-11	-2.58297e-10	-3.55195e-12	1.59811e-11	-5.54819e-11	-2.52147e-10	-5.45973e-11	-1.26042e-11	-1.03571e-11	2.86226e-11	-1.64154e-10	5.34681e-11	3.08052e-11	-1.70504e-10	-4.11964e-11	2.3434e-19
-6.99128e-13	-1.77966e-11	1.10684e-12	-1.85047e-14	-1.84393e-11	3.06173e-12	-2.89054e-12	7.54558e-12	3.97516e-12	1.55044e-11	-1.42945e-12	1.21787e-12	6.00587e-12	-7.93043e-12	-3.68131e-12	4.64753e-12	-5.4595e-12	-1.45937e-12	-7.18746e-13	-9.32486e-13	1.23535e-12	2.41325e-12	-2.35161e-12	5.36672e-12	-4.74377e-12	-2.01805e-12	-1.08531e-11	1.32198e-12	-9.2769e-13	-2.01739e-11	1.7559e-21
4.6529e-13	1.22343e-12	-8.76215e-14	6.60832e-13	-9.84622e-13	6.67411e-13	3.49811e-15	1.23999e-12	-2.92967e-13	6.46523e-13	-7.47224e-13	-2.12267e-13	-4.38598e-13	1.2978e-14	6.64304e-13	-4.10231e-14	3.34511e-13	3.87953e-13	-1.0851e-13	1.28193e-13	-1.06197e-12	2.81069e-13	2.95556e-13	-3.93683e-14	1.61245e-12	-3.96075e-13	1.49035e-12	1.75788e-13	-6.26995e-15	-2.27942e-13	1.35001e-23
9.73825e-14	-3.45045e-14	8.76415e-14	6.95992e-15	-3.56237e-14	-2.46815e-14	7.31422e-14	-8.51869e-14	-1.74276e-14	-4.2689e-14	1.12172e-13	1.17321e-14	-5.29655e-15	-4.93641e-14	-6.08892e-16	2.65819e-14	1.17763e-13	-1.31322e-13	5.12265e-14	4.96203e-15	-1.96055e-13	-4.32752e-14	-1.29723e-13	-3.37074e-14	-8.18327e-14	3.19889e-15	9.52299e-15	1.17043e-13	-3.38223e-14	-1.69639e-14	1.64871e-25
4.50488e-15	-3.98356e-15	3.97809e-15	-4.96075e-15	-2.50701e-15	1.31653e-14	-1.8017e-14	-4.78756e-15	-7.12804e-16	-1.64858e-15	3.96517e-15	1.54494e-15	-1.87142e-15	-9.63576e-16	6.81909e-15	7.7508e-15	-4.61332e-15	-4.14714e-16	-1.16214e-14	-4.6168e-15	4.2185e-15	-5.92851e-16	-3.11736e-15	-3.83342e-16	-2.66927e-16	-1.39175e-14	-3.00096e-15	1.05824e-17	-1.21141e-15	9.94383e-15	1.24504e-27
-4.50123e-16	-6.06704e-16	1.77682e-16	1.32213e-16	-7.24872e-17	-3.76498e-16	-1.8257e-17	6.66239e-16	2.52094e-16	6.31897e-16	4.79513e-16	1.76476e-15	-4.86967e-17	1.46896e-18	-6.30701e-17	3.83186e-16	2.97441e-16	6.8871e-16	1.2442e-16	5.29903e-17	1.89409e-15	5.34958e-16	9.02704e-16	-4.54347e-16	2.20281e-17	1.1722e-17	-2.80532e-16	1.75269e-16	2.1058e-16	8.1606e-16	1.14678e-29
4.7361e-17	5.11157e-18	-4.94953e-17	3.66998e-17	6.77464e-18	-3.02757e-17	-5.49467e-17	9.23295e-17	2.63541e-20	2.17121e-17	3.23756e-17	7.27728e-17	1.50684e-17	7.2068e-18	-1.00469e-16	-3.30421e-17	4.65544e-18	-6.07146e-18	-2.35723e-17	-5.44e-18	-4.05333e-17	-1.05893e-17	3.65144e-17	2.3515e-17	-6.06624e-18	-6.08241e-17	-9.15339e-18	5.6789e-17	-8.45136e-18	-1.15333e-16	6.1556e-32
-2.93809e-18	-1.32057e-18	8.82708e-19	9.34102e-19	1.98914e-19	-5.77908e-18	-1.99604e-18	-7.00376e-20	3.12451e-18	-6.67905e-19	7.9632e-19	-4.58945e-18	1.89039e-19	-9.55442e-18	-7.31726e-19	-8.25343e-19	1.44163e-18	3.45225e-18	-4.20207e-19	-1.72193e-18	-2.18343e-18	3.6137e-19	1.37006e-18	-7.92352e-19	2.26716e-18	2.72663e-18	1.89962e-18	9.35885e-19	-2.15106e-18	-1.3128e-17	3.92472e-34
-3.13982e-19	5.54988e-20	-6.94344e-19	-9.76353e-19	-1.08592e-18	-4.62722e-19	2.40891e-19	-1.10752e-19	-6.80232e-20	3.42914e-21	-3.08048e-19	5.59842e-20	2.79369e-19	-2.32974e-19	1.93968e-19	1.58916e-19	-9.97002e-20	9.07299e-21	-2.04657e-19	1.90376e-19	8.84434e-20	5.80214e-19	3.33304e-19	-8.25769e-19	2.67258e-19	2.64237e-19	7.02211e-19	-2.53451e-19	-2.09514e-19	8.2752e-22	5.26662e-36
-4.63786e-21	2.96935e-20	5.03161e-21	-1.73332e-20	-1.9167e-20	1.91658e-20	-1.41146e-20	-1.90811e-20	-1.42329e-20	1.09455e-20	-8.2288e-20	1.04332e-20	-9.41472e-21	-5.5118e-20	2.98199e-20	-9.39803e-20	-3.19228e-20	5.14019e-20	-1.23511e-20	-1.50648e-21	-8.1966e-21	-2.47652e-20	2.95309e-20	-3.68416e-20	1.30479e-19	2.12184e-20	-5.95806e-21	-4.30399e-21	-3.60388e-21	-9.30209e-22	4.68463e-38
-3.54703e-21	-3.08626e-21	7.22147e-21	-2.24088e-21	3.45281e-23	2.61731e-21	3.98161e-22	-1.4865e-21	4.58111e-21	3.71408e-21	-3.1993e-21	1.82173e-21	2.62681e-22	1.24811e-23	-1.32633e-21	-1.87773e-21	9.79985e-21	6.49256e-21	3.54907e-21	-2.85567e-21	1.42838e-22	-2.63498e-21	5.72553e-21	-1.70701e-21	1.95734e-21	5.71903e-22	-5.18923e-23	3.71455e-21	1.51168e-21	-8.36136e-22	3.6473e-40
-1.77498e-22	-5.89451e-22	-2.83763e-23	4.39879e-24	5.90262e-22	-1.31203e-21	1.10306e-23	9.72178e-23	-1.63732e-22	-4.19535e-22	-7.62941e-23	3.44526e-22	-1.61866e-22	2.05323e-22	-1.19846e-22	-3.25731e-22	7.546e-23	-1.58981e-22	-2.80662e-23	-1.29369e-21	-1.54428e-22	1.53385e-22	9.65168e-23	-1.97445e-23	3.08232e-22	3.27387e-22	-1.75782e-22	5.27231e-22	5.48279e-22	2.20076e-23	5.54998e-42
-3.74923e-24	2.02465e-23	1.11243e-23	2.99756e-23	-1.00616e-24	-7.91403e-25	-4.14673e-23	6.09589e-24	-1.01915e-23	5.23134e-23	4.20022e-23	-3.70775e-23	3.42754e-24	-4.04883e-24	3.37819e-23	-2.62553e-24	-5.94262e-24	-6.9034e-24	1.16481e-23	-6.3754e-25	3.46612e-23	1.09974e-23	-5.78831e-23	5.15793e-23	-2.01415e-23	2.05284e-23	-1.16889e-23	-9.22648e-24	8.44147e-24	-2.48176e-23	1.96486e-44
-1.08303e-23	-3.62159e-24	-1.88078e-24	-5.69383e-25	1.02113e-23	1.4346e-25	1.84118e-25	1.9806e-25	8.94866e-25	1.32596e-24	1.82553e-24	6.28826e-25	1.00317e-25	-3.23001e-24	-9.94729e-25	-4.05142e-24	-3.50267e-24	3.43291e-25	-3.73382e-25	-4.61848e-24	-2.42964e-25	4.55668e-24	-1.12958e-24	-1.03232e-24	-2.1288e-24	-7.47439e-26	1.94735e-24	-4.97243e-25	2.07996e-24	-1.99775e-24	3.46683e-46
7.47445e-25	-3.44891e-25	2.20753e-25	2.44676e-26	6.38766e-25	3.71643e-26	1.03484e-25	8.06127e-26	1.80933e-26	4.84457e-26	1.51953e-25	2.9164e-26	7.89303e-26	2.17193e-26	-3.70706e-25	9.84852e-26	-2.73521e-25	-2.46995e-26	9.65426e-27	-3.94635e-26	4.09039e-26	2.13059e-25	3.01676e-26	9.76745e-26	-3.73379e-26	-1.72445e-25	1.57911e-25	2.41736e-26	-2.02957e-25	1.74854e-25	1.59701e-48
1.57086e-30	4.47917e-26	1.06018e-26	7.62781e-27	-5.40754e-27	-1.45594e-27	-2.52687e-26	-3.25516e-26	1.54955e-26	-2.50904e-26	-1.92568e-26	9.77623e-28	-2.43744e-26	-4.3248e-27	-4.68079e-26	-1.22192e-26	-1.74441e-26	2.50546e-26	-4.13115e-26	1.94499e-26	-4.91284e-27	2.24647e-26	-6.26775e-27	-3.8052e-27	1.11638e-26	7.53727e-27	1.01217e-26	1.03532e-26	-2.1447e-26	-1.15685e-26	1.26853e-50
7.82889e-28	5.39226e-29	4.96477e-28	-1.13167e-27	-8.01426e-28	2.88916e-28	5.25719e-28	1.71484e-27	1.04837e-27	-8.46012e-28	-1.33832e-27	-3.06817e-27	-7.88789e-28	-1.9983e-27	1.96553e-27	1.11797e-27	-1.81454e-28	-3.81539e-28	-5.91968e-28	1.77987e-28	-2.17131e-27	3.82638e-27	-2.78719e-27	-1.53074e-28	-9.30598e-28	-2.85442e-27	-1.05111e-28	3.82999e-28	-3.76089e-27	-4.27318e-27	9.8118e-53
-6.09954e-29	2.44372e-29	2.66346e-30	2.61741e-28	-6.23632e-30	-7.75011e-29	-1.93157e-28	1.03107e-28	1.22967e-28	-1.45586e-28	-5.49647e-29	-2.08965e-28	1.1393e-28	2.0489e-28	1.63137e-28	-5.14332e-28	3.09475e-28	-8.43913e-29	4.98288e-29	3.76726e-29	-5.11637e-29	1.07455e-28	3.18384e-29	1.89171e-28	-1.1566e-29	-4.51283e-28	3.3937e-28	4.27041e-29	-2.69871e-28	9.2162e-29	1.11581e-54
-7.52291e-30	1.37995e-29	-6.36432e-30	-5.35924e-29	-7.86553e-31	-4.02692e-30	-6.50963e-30	-5.25039e-30	-5.78756e-30	2.6964e-29	-4.56609e-30	-1.69653e-29	-3.09103e-29	6.38866e-30	-1.16182e-29	-2.66275e-29	-1.27027e-30	4.41506e-30	-2.8684e-29	1.95375e-29	1.33933e-30	-2.10018e-29	5.44663e-31	-2.15054e-30	4.85143e-30	-4.1191e-30	-9.77454e-30	9.95474e-30	-7.81432e-30	2.13178e-29	8.57997e-57
-6.85673e-31	5.82118e-31	3.34147e-31	7.15169e-31	3.29793e-30	-3.25099e-31	3.28082e-31	4.19594e-31	-2.75481e-32	-5.32063e-31	-1.21132e-30	-2.34573e-31	6.45219e-31	-3.58955e-30	1.82513e-31	4.49286e-31	1.35622e-30	1.785e-30	-6.97901e-31	-2.44488e-30	-4.67166e-31	-9.65929e-31	3.71086e-31	3.98762e-32	4.08372e-31	-1.93818e-31	-4.98253e-30	2.76053e-30	2.6641e-31	4.47477e-31	7.37427e-59
-9.91286e-32	1.40378e-32	1.98543e-32	9.26311e-33	7.9144e-34	4.5906e-32	-3.46585e-32	-6.64676e-32	-2.20293e-32	7.47817e-33	9.87569e-32	7.57174e-32	-4.52546e-32	-1.17004e-31	7.98215e-32	1.95706e-32	2.29096e-32	1.17422e-31	2.30934e-31	1.00661e-31	-1.02937e-31	2.84392e-32	1.54886e-31	-2.20159e-31	3.74033e-32	-3.86864e-32	-1.08325e-31	-3.21163e-32	-9.45653e-32	-3.96936e-32	2.4457e-61
-6.26601e-33	-2.39926e-33	1.00297e-33	1.94855e-32	8.00198e-33	-3.47049e-33	4.6396e-33	-7.25085e-33	-2.83968e-33	-4.16364e-33	4.25927e-33	6.40248e-33	-7.97767e-33	5.00546e-34	2.50486e-33	-2.61194e-33	-6.47144e-34	4.2781e-33	3.9141e-33	-6.11973e-33	-2.25367e-33	-1.02577e-32	1.82266e-32	-5.43016e-33	-4.60535e-33	1.72136e-32	-1.72515e-32	-3.73502e-33	-7.20362e-33	6.17742e-33	2.00003e-63
1.71647e-34	9.08706e-34	7.2754e-35	1.90325e-33	4.71938e-34	2.00966e-34	1.51169e-33	-1.32709e-34	1.09598e-34	1.16593e-34	-7.25993e-34	-9.33024e-34	-6.07446e-34	7.85467e-34	-5.69237e-34	1.73017e-34	3.23918e-34	-1.36073e-33	-5.04835e-34	-7.98392e-34	7.91835e-34	8.9118e-34	1.40626e-33	1.5796e-34	-8.14539e-34	-1.24239e-33	-1.49048e-33	-1.20396e-33	-2.33897e-33	-5.35574e-34	2.77201e-65
-2.22423e-36	4.58713e-35	1.93952e-34	-2.74215e-35	-2.12512e-34	-7.34315e-35	8.2343e-35	1.57319e-34	2.08481e-34	6.26647e-35	-3.7679e-35	1.52441e-34	-3.16382e-36	8.99582e-36	-1.15534e-34	1.27547e-34	-9.96766e-35	-3.70984e-35	1.1423e-35	1.9466e-35	1.75471e-35	-5.22007e-36	-1.151e-35	1.57368e-34	-5.48274e-36	3.44222e-35	1.92702e-34	1.04759e-35	4.28551e-35	-2.94683e-35	3.02535e-67
9.71887e-36	-2.72165e-36	-8.69833e-36	-9.2971e-36	-8.18708e-37	3.17458e-36	-2.39915e-36	2.19748e-35	-1.31159e-36	-2.77492e-36	4.34509e-36	-2.11715e-35	-6.49788e-36	-1.50655e-35	-1.96371e-35	1.11459e-36	1.57039e-36	1.44161e-35	6.50621e-36	5.38158e-36	-2.68829e-35	1.32011e-35	-2.30961e-35	-1.41556e-35	4.66354e-36	-3.50798e-36	-1.06057e-36	1.16181e-35	3.00689e-36	-4.80965e-36	4.01063e-69
9.21223e-38	-1.75799e-36	-2.89432e-37	3.22673e-37	3.70994e-37	6.76309e-37	-1.08209e-36	1.9394e-37	-1.17271e-36	4.85482e-37	-1.07462e-37	-6.58781e-38	-3.27026e-38	1.42082e-37	6.62556e-37	-1.37547e-36	3.00107e-37	-1.77659e-36	-1.87023e-37	8.96621e-37	1.31327e-36	-5.78826e-37	1.25955e-37	-1.60318e-36	4.98146e-37	5.70582e-37	6.0356e-37	-8.33051e-38	9.18336e-38	8.73548e-37	1.95169e-71
5.78274e-38	-2.34455e-39	-1.05207e-38	1.43534e-37	5.96524e-40	-1.34881e-38	-6.44003e-39	2.53674e-39	5.23456e-38	-3.51091e-38	-3.85814e-38	1.67399e-38	-2.87846e-38	9.43262e-38	-1.26808e-37	7.40481e-38	2.30928e-38	6.39847e-38	-9.50497e-39	-1.9899e-38	2.10891e-37	1.87194e-38	2.41002e-38	-2.31383e-38	4.95569e-39	-2.5015e-37	3.01062e-38	3.68972e-38	1.12714e-38	-1.70785e-38	1.77665e-73
-5.83378e-40	-2.91981e-39	1.91166e-39	8.50603e-40	6.2902e-40	-2.47859e-39	1.15693e-38	7.14492e-39	9.36335e-40	1.89574e-39	7.16755e-39	-3.21315e-39	-5.23106e-39	-3.75769e-39	-6.41911e-39	2.42394e-39	2.3355e-39	-6.49537e-39	1.36236e-40	-8.48869e-40	5.63556e-39	-4.93427e-39	2.11446e-39	1.39225e-38	7.66814e-39	-2.42766e-38	9.83668e-42	1.98774e-39	-1.80629e-40	-5.46379e-39	1.3442e-75
5.77242e-40	-3.82873e-40	-1.62145e-40	-5.28604e-40	-4.69517e-40	1.43926e-39	5.89075e-42	-5.29054e-40	1.42749e-40	3.54816e-40	-4.42574e-40	1.11193e-40	1.46478e-40	1.51524e-39	1.15953e-40	6.81994e-40	-4.52652e-40	1.31282e-39	1.28857e-40	-5.59942e-40	6.54977e-40	-1.17737e-40	8.86385e-41	5.82506e-40	-1.88858e-40	6.66243e-40	-7.16101e-41	1.2928e-40	-5.10353e-40	1.15075e-39	1.16425e-77
-2.95461e-41	-2.56434e-41	2.7022e-41	1.25475e-40	-4.05215e-41	2.65518e-41	1.32594e-41	7.83254e-42	5.15527e-41	-1.24837e-41	1.39242e-41	5.68958e-41	5.75221e-42	-1.70588e-41	-2.23238e-41	-7.51009e-42	-1.44109e-41	7.50743e-41	-4.06315e-41	-3.21091e-41	4.9582e-41	1.88725e-41	-5.51556e-43	-7.17915e-41	-3.57145e-41	7.06813e-41	1.04416e-40	-1.2325e-41	8.79912e-41	2.54081e-41	6.99208e-80
-2.30045e-42	-2.24504e-42	-3.27559e-42	8.92495e-42	2.62346e-42	-5.66497e-43	-4.81149e-43	1.20179e-42	-5.57876e-43	-6.45809e-43	-1.42825e-42	2.60153e-42	9.85407e-43	7.3628e-42	4.17867e-42	-1.10606e-41	7.03996e-42	-4.46896e-43	-5.28466e-42	2.7037e-42	1.03443e-43	-3.28008e-44	4.40769e-43	-3.90025e-42	2.43284e-42	-4.67022e-42	-1.70639e-42	-1.43726e-43	-1.09957e-42	8.79692e-43	4.47173e-82
-1.97059e-43	-1.58285e-42	2.17633e-44	-5.00364e-44	7.36971e-44	-6.40414e-43	-2.78533e-43	-2.39268e-43	-6.50659e-43	2.65896e-43	1.15672e-44	2.42655e-43	-2.00674e-43	-1.71512e-43	-5.24209e-43	3.79757e-43	-4.99654e-43	3.80445e-43	-1.89896e-43	-8.90343e-44	-8.87677e-43	-1.75273e-43	4.95811e-43	-6.00251e-44	-3.72243e-43	-3.03912e-43	3.43658e-43	2.41847e-43	1.99839e-43	4.0429e-43	6.2568e-84
2.45818e-44	-4.5365e-44	-4.07662e-44	-2.03143e-44	-4.45531e-46	8.88819e-45	-5.30367e-44	1.0271e-44	2.18341e-44	1.97459e-44	-7.95622e-45	5.8698e-45	2.31357e-44	-4.17161e-44	-1.11961e-43	-2.99272e-44	2.25823e-45	8.25326e-45	1.08691e-44	-5.18503e-44	6.12339e-45	3.52077e-44	-2.09569e-45	2.62232e-45	1.52439e-44	-6.66706e-45	-2.96006e-44	-1.17868e-46	1.83786e-44	-9.09521e-45	3.01467e-86
2.05136e-45	-5.62069e-48	-1.53463e-45	4.01165e-46	1.93103e-45	-6.11882e-45	-3.38013e-45	-1.03399e-45	4.3601e-45	-6.83994e-47	-3.67192e-45	-2.10258e-45	1.47506e-45	1.08297e-44	-1.53785e-45	-7.51838e-46	-3.71112e-45	3.44148e-45	1.76546e-45	-1.55762e-45	4.47137e-45	8.7027e-46	-2.24024e-45	-6.64366e-46	5.19408e-46	-2.13208e-45	1.54507e-45	5.38133e-45	3.28697e-45	-5.5574e-46	3.24339e-88
2.74e-46	-2.33188e-46	-2.34613e-46	4.12485e-47	-8.24733e-48	4.39794e-46	-7.71695e-47	-3.71175e-46	-2.53203e-47	-1.99121e-46	-7.4541e-47	1.33133e-46	2.43577e-47	-4.19779e-46	-6.10558e-47	-2.92655e-47	1.70869e-46	1.02303e-46	-3.86856e-46	7.07401e-47	4.47599e-46	6.37042e-46	2.07108e-47	7.11471e-46	-1.61514e-46	3.69024e-46	-8.12245e-48	2.78501e-46	2.47698e-46	1.01571e-45	3.40839e-90
1.58117e-47	7.02652e-47	2.9754e-47	1.82273e-47	4.63249e-47	-2.40867e-47	3.24543e-48	-3.71243e-47	-6.04649e-48	2.09232e-47	-1.21606e-47	-7.32282e-48	-2.82114e-47	-2.91169e-47	2.65954e-47	1.1808e-47	-4.29965e-48	1.87954e-47	-2.11252e-47	-2.01186e-48	-3.16503e-47	-2.59712e-47	2.43195e-47	1.15646e-47	2.96794e-48	6.73299e-48	-3.38581e-47	3.78665e-47	-2.53614e-48	-7.3594e-47	2.49663e-92
1.31052e-48	9.12842e-51	-5.00367e-50	4.82326e-49	-2.28073e-48	2.30191e-49	-2.44254e-48	-1.8796e-49	-5.88221e-48	2.78084e-48	4.59043e-49	9.3436e-49	3.59294e-48	2.82172e-49	1.04199e-48	-1.276e-48	-2.54468e-49	-1.69091e-48	-2.95079e-48	5.66497e-49	9.32743e-48	2.65922e-49	-4.60669e-49	-5.7585e-49	-6.79049e-49	-4.29111e-49	-2.6802e-48	1.07321e-48	3.21253e-48	2.04112e-49	1.91239e-94
-7.4214e-50	-4.88041e-50	1.82995e-50	-1.33084e-49	-1.30016e-50	-3.26569e-49	-3.9854e-49	2.37708e-51	-1.71429e-49	1.31433e-49	5.28693e-49	1.19611e-50	3.34268e-50	-5.46578e-49	-8.10729e-51	3.09804e-50	-1.67414e-49	-1.29334e-49	-5.69465e-50	1.65766e-49	-3.6965e-50	5.24414e-49	-2.42507e-49	-3.20195e-51	4.51264e-50	-2.1978e-49	-1.528e-49	2.36609e-50	-1.50835e-49	-2.07618e-50	1.42691e-96
3.05021e-51	-3.55002e-50	9.12048e-51	-1.00872e-50	-1.33817e-50	6.96083e-51	2.15048e-50	4.52515e-50	5.68376e-50	-1.99424e-51	-3.14894e-50	-1.52271e-51	9.87303e-52	5.51112e-51	-6.9664e-51	1.56382e-50	3.55207e-51	3.77425e-51	-8.83177e-51	-6.65228e-52	5.2475e-50	3.16201e-51	-2.36927e-50	-2.61205e-51	-2.98907e-51	2.28413e-50	-1.34778e-50	3.15502e-50	-5.02021e-51	-1.339e-50	1.40943e-98
1.48519e-51	2.5747e-51	6.40391e-52	2.10841e-51	-3.2327e-51	-7.68846e-52	8.2627e-52	-1.30132e-51	3.35413e-51	-1.91504e-52	4.53855e-52	-1.45009e-52	5.49569e-52	8.30264e-52	1.13337e-52	-4.91692e-51	3.72732e-52	-8.36175e-52	2.25795e-52	-2.47295e-51	-1.3529e-51	3.3609e-51	8.77382e-52	1.98988e-51	-4.83534e-51	1.39414e-51	-4.65027e-52	-1.3254e-52	2.30745e-53	6.29035e-52	1.14616e-100
-5.90241e-53	-1.2914e-52	-3.20193e-55	-6.33535e-52	1.28903e-52	-1.91589e-52	1.22264e-52	1.41709e-52	5.66309e-53	1.91031e-52	-1.85495e-53	3.49464e-53	-1.42856e-53	2.40929e-52	1.42826e-52	2.65708e-53	-3.21481e-54	2.06925e-54	-1.26031e-54	-2.14827e-52	-9.01949e-54	1.2011e-52	1.04862e-53	3.16262e-53	1.59252e-53	-3.04232e-53	2.79211e-52	-6.56105e-53	-1.82699e-52	1.15774e-52	8.22512e-103
-8.29398e-54	4.96166e-54	3.84778e-55	2.33272e-53	-3.63557e-53	1.93717e-53	8.65611e-55	1.64569e-54	6.90611e-54	-2.22365e-53	4.07141e-54	4.94634e-54	1.01252e-53	-2.17112e-53	2.65716e-53	1.49328e-53	-2.39319e-54	-2.04178e-53	-1.06021e-53	1.68685e-53	4.47184e-54	-5.57309e-54	7.86058e-54	-8.69897e-54	5.5085e-54	-8.91741e-54	1.27235e-53	1.56042e-53	-4.43498e-54	-1.5317e-53	6.20191e-105
-2.36726e-55	1.30271e-54	-2.08387e-55	-8.8446e-55	-5.88629e-55	-3.06011e-54	3.54542e-55	3.71259e-56	-3.6098e-55	-1.34404e-54	-3.08329e-55	8.82809e-55	-6.92433e-55	3.57081e-55	7.13545e-56	-6.78839e-55	-7.97943e-55	4.29903e-54	-6.25677e-55	-1.1634e-54	-1.68881e-55	2.83271e-56	-1.28008e-54	2.02942e-54	1.89722e-54	7.4144e-55	-2.09367e-54	2.51814e-54	-1.48874e-54	-9.73213e-55	6.09877e-107
-5.52212e-56	-2.2373e-56	-1.51937e-56	2.40304e-55	5.9381e-56	-6.44948e-56	1.52069e-55	-7.41291e-56	5.96893e-56	5.47098e-56	4.26292e-56	4.83152e-57	-3.0164e-55	4.71587e-55	-4.44936e-56	-6.8894e-56	-4.78099e-56	-1.81886e-55	7.80623e-56	-3.33077e-56	1.11384e-56	-9.05454e-56	-1.5771e-55	4.27022e-56	1.06946e-55	2.63514e-56	-1.11337e-56	1.55167e-55	8.69024e-57	4.38728e-55	7.32816e-109
-1.0077e-56	-1.16774e-56	-4.11795e-57	-6.92553e-57	1.57907e-56	-9.0344e-57	-2.32261e-57	4.53486e-57	1.08888e-56	1.71625e-57	-7.8303e-57	1.60239e-57	-1.63028e-57	1.06046e-57	1.83115e-56	6.1217e-57	-2.43501e-57	3.29905e-57	-1.63387e-57	-8.51266e-58	5.94945e-57	-1.11075e-56	-1.41191e-57	1.22307e-57	-5.08997e-57	7.60749e-58	4.66365e-57	4.93149e-57	9.02714e-57	2.28411e-58	1.55828e-111
4.1553e-59	-6.63175e-58	1.37682e-57	-4.79778e-58	6.7732e-58	7.38344e-59	2.32894e-57	-1.98585e-57	-1.52311e-59	-1.27197e-58	1.70883e-58	-2.8566e-58	-2.36207e-58	5.23578e-59	4.54686e-58	-4.59641e-57	-1.7522e-58	3.79548e-58	6.0111e-58	-2.48187e-58	7.12815e-58	8.26443e-58	4.05471e-58	-2.32337e-58	3.59526e-58	-1.1243e-57	-7.27884e-59	-5.31798e-58	1.77204e-57	-3.37555e-58	4.08612e-113
-7.90606e-59	1.32597e-58	-3.37298e-60	-1.15051e-59	-7.44091e-59	-3.49691e-59	7.0275e-59	3.51287e-60	8.33195e-59	1.35855e-59	3.07514e-59	-4.58563e-59	-1.82252e-59	4.89247e-59	-9.93136e-59	-9.15841e-59	2.87524e-59	1.00999e-59	1.04191e-58	4.00039e-59	-1.74235e-58	-2.8504e-59	-7.59407e-60	1.75865e-60	6.20686e-59	-3.15183e-59	-1.44677e-58	5.6161e-59	-8.09336e-59	-6.6774e-59	1.51395e-115
-7.79889e-60	7.99506e-61	2.08086e-60	7.84223e-61	3.98108e-60	2.59073e-60	3.23321e-60	1.66495e-60	-1.52233e-60	1.10184e-59	1.34767e-60	-1.24273e-59	5.68019e-60	4.205e-60	-4.57507e-60	-5.14115e-61	6.3094e-60	-8.33386e-60	1.42073e-60	-1.57452e-59	1.96411e-59	3.76358e-60	-7.98873e-60	-1.16344e-59	-1.30472e-60	3.0757e-59	1.11758e-60	-2.63068e-60	-2.45532e-60	5.61758e-60	2.40507e-117
-1.21515e-60	-6.90896e-61	2.26595e-60	4.95751e-61	-3.81237e-61	1.52627e-61	-5.37243e-62	-1.40898e-60	-3.24452e-61	5.02404e-61	-4.74242e-61	3.10866e-61	1.15486e-61	3.50076e-62	-7.23386e-62	5.66885e-61	1.21644e-60	-3.27564e-61	2.70181e-62	1.4448e-61	-1.37858e-61	1.27682e-61	-9.68051e-61	-1.92429e-61	2.83095e-61	-5.9253e-61	1.48698e-61	-6.01773e-61	-2.15307e-61	-2.07071e-62	1.39917e-119
-5.43345e-63	2.94345e-62	-1.38645e-63	9.69278e-62	-2.85685e-62	-7.4389e-62	1.01199e-62	4.05466e-62	-3.15049e-62	-1.04726e-61	6.48734e-62	-1.83413e-62	-2.36117e-62	9.31526e-62	5.61886e-62	-7.79886e-63	-5.12391e-63	-1.38833e-62	-3.2867e-62	1.16909e-61	-3.35607e-62	6.41357e-63	-7.96138e-62	4.35394e-62	-4.46085e-62	3.96532e-63	1.66647e-62	1.90222e-62	3.0226e-62	2.29639e-62	7.58017e-122
1.81117e-63	-8.60827e-63	6.29351e-64	4.68148e-63	-2.57408e-63	2.53098e-63	1.52282e-63	-1.15577e-63	7.91409e-63	-2.45533e-63	2.18719e-63	1.23107e-62	3.03334e-64	8.47948e-65	-5.82221e-64	-1.37435e-62	1.74819e-63	1.77741e-63	-3.91294e-63	-1.83248e-63	-8.29143e-64	-1.34641e-63	1.78396e-62	-1.87908e-63	1.4398e-63	-7.63044e-64	1.11536e-63	2.87567e-63	-2.08273e-63	6.14351e-63	9.34117e-124
2.94236e-64	-1.53091e-64	-1.11808e-63	-4.04485e-65	-4.4583e-64	1.39031e-63	3.85219e-64	4.15373e-64	6.86289e-65	1.08558e-63	-1.03265e-63	1.44304e-64	1.31475e-63	-2.82489e-64	-2.80739e-65	7.78576e-65	1.07166e-64	8.47949e-64	-9.32837e-67	-1.13598e-64	-7.02454e-65	-1.144e-63	-4.39841e-65	3.95776e-64	-5.08203e-64	-1.22486e-64	4.13958e-64	-2.67418e-64	-2.08093e-64	-4.49278e-64	1.08769e-125
-2.02693e-65	3.80522e-65	1.12614e-65	1.17889e-64	5.37093e-65	1.80244e-65	5.01056e-65	-2.42584e-65	4.67783e-66	2.19549e-66	-8.58758e-65	3.14782e-65	-1.10773e-65	-1.01071e-65	-1.26196e-64	-3.04591e-65	-1.18959e-66	1.3172e-65	4.15253e-65	6.79711e-66	-1.14261e-65	-1.11846e-65	2.01148e-65	-1.26474e-64	-8.00765e-65	4.60064e-65	-3.83579e-65	-3.58096e-65	4.66903e-65	-5.82052e-65	8.31142e-128
4.41138e-66	2.46342e-66	-2.31633e-66	1.41844e-66	-3.65841e-66	-1.36786e-66	3.48117e-66	3.68619e-67	1.12787e-65	-1.77791e-66	2.57308e-65	-6.92949e-68	4.68242e-66	4.59871e-66	6.21939e-66	-1.10887e-66	-8.83336e-67	-2.03853e-66	2.78906e-66	3.6461e-66	-2.61025e-66	-2.17824e-66	-1.13476e-65	4.91424e-66	-1.05026e-67	1.56957e-66	-3.80734e-66	-1.34593e-66	-9.58752e-67	-3.25227e-66	1.15661e-129
3.06029e-67	-2.20329e-67	-1.24517e-67	5.02297e-67	-1.37113e-66	-4.97184e-67	-1.06779e-66	-1.73137e-67	-9.98131e-68	3.02998e-67	5.48082e-67	1.95851e-67	2.19285e-67	-6.9624e-67	1.3218e-67	6.57486e-67	-2.46417e-67	2.15754e-67	3.01338e-67	-2.59311e-68	2.22195e-67	5.50153e-67	-3.41483e-67	5.14763e-67	7.84189e-68	-4.23743e-67	3.75965e-67	-9.41223e-67	5.51933e-68	-2.00552e-67	7.31908e-132
-4.83911e-69	3.21096e-68	1.47408e-68	-2.10568e-68	2.26228e-69	9.14007e-69	3.35488e-68	4.83443e-68	-4.07171e-68	-1.4808e-68	2.31959e-68	6.85207e-69	-6.62006e-68	2.95013e-68	-2.05083e-70	-5.04144e-68	-1.71664e-69	9.46236e-69	1.24846e-68	1.36068e-68	-2.89205e-68	-3.74993e-70	-1.1165e-68	-7.29836e-69	-7.0472e-69	3.76532e-68	5.59418e-68	-2.64201e-68	-5.37114e-68	-1.08518e-68	2.52687e-134
-1.26892e-69	-4.61612e-69	9.61536e-70	-7.22332e-70	-8.66191e-70	-3.07819e-70	1.264e-69	-6.53971e-71	1.4082e-69	8.6699e-71	-1.46257e-70	-2.14339e-69	-2.16615e-69	2.23661e-69	-1.08465e-69	5.13939e-69	2.32739e-69	6.82731e-69	-2.31188e-69	4.23493e-69	-2.50787e-69	8.3393e-70	1.4957e-69	-1.0188e-68	-1.09363e-69	4.76981e-69	7.87217e-70	-4.84288e-70	-1.34581e-69	5.84192e-69	3.19769e-136
-2.71037e-70	4.02532e-71	7.95577e-71	5.54568e-71	3.35585e-71	-2.72198e-70	1.04357e-69	-4.93971e-71	4.88618e-70	-1.00083e-69	-2.2816e-70	6.05226e-71	-6.95095e-70	-1.18532e-70	6.60394e-70	2.54522e-70	2.57623e-70	-1.95529e-70	-4.67198e-72	9.95701e-71	3.40063e-70	7.36291e-71	1.22599e-71	-2.20762e-70	6.82248e-71	3.81144e-70	-6.90262e-71	9.37208e-70	1.70524e-70	1.21379e-70	4.90678e-138
-1.13636e-71	-2.08159e-71	1.73411e-71	5.61794e-72	-3.80723e-71	1.32001e-71	2.80993e-71	1.21459e-71	5.11413e-72	-2.52793e-71	7.4404e-72	1.48695e-71	3.71515e-72	2.55919e-71	-1.52619e-71	1.57201e-71	2.64337e-71	-3.52752e-71	8.92466e-72	-4.60029e-71	3.04834e-72	-4.0041e-71	1.48048e-72	-3.2497e-71	-2.21606e-72	8.19381e-72	-1.13649e-71	1.3579e-72	-3.40339e-72	4.15231e-71	1.42946e-140
-1.65211e-72	-1.19173e-72	2.0035e-72	8.14678e-73	6.41205e-73	2.77346e-73	6.67103e-73	-1.07761e-72	1.05497e-71	2.7647e-73	-1.60519e-72	4.48613e-72	-3.48024e-73	-1.41686e-72	4.23503e-72	1.92029e-72	1.88154e-73	-9.29594e-74	-6.20453e-73	-2.36668e-72	-2.36178e-73	2.82862e-72	3.75408e-73	-2.30039e-73	2.36976e-72	-2.68835e-72	-1.45848e-72	-8.05638e-73	1.54974e-72	-7.50189e-73	2.01612e-142
2.75858e-73	2.40877e-74	1.52195e-73	1.68236e-73	-7.02353e-74	-8.50044e-74	2.58494e-74	-1.00927e-74	-4.84419e-73	5.61631e-74	2.20429e-73	2.82596e-75	5.0974e-74	-1.48316e-73	3.51541e-73	-2.37753e-73	-4.81461e-73	4.34604e-73	-9.60066e-74	7.94707e-74	-3.61738e-74	1.24393e-75	8.81307e-74	-5.48682e-74	2.27101e-74	4.95891e-74	-5.51588e-73	-2.17869e-73	9.64541e-74	-1.45943e-74	1.4447e-144
4.59068e-75	1.01618e-74	-6.65176e-75	9.49547e-74	9.26841e-75	3.24593e-74	-3.13675e-75	3.51228e-75	2.16605e-74	2.42417e-74	2.94269e-75	3.13718e-75	2.08033e-74	-2.71355e-74	1.25122e-74	2.15935e-75	-1.34963e-74	-1.4728e-74	3.70993e-75	-3.37949e-74	-2.17193e-75	1.51689e-74	1.99658e-74	-9.63702e-76	-1.0751e-74	5.6237e-75	3.31026e-74	1.10487e-74	2.48797e-75	-7.11832e-75	1.63636e-146
1.59534e-75	5.69216e-76	1.76101e-76	-2.7382e-75	1.83973e-75	1.54521e-75	-2.68242e-75	-2.99295e-76	-2.97832e-75	3.171e-76	-1.03087e-75	2.21233e-75	5.54841e-76	1.48909e-75	2.92657e-75	-4.0829e-75	-2.15833e-75	1.99246e-75	-2.18511e-75	4.84372e-75	-4.53573e-76	-2.16784e-75	-1.01599e-75	-5.84668e-76	1.47912e-75	2.72141e-75	2.46468e-75	-2.11387e-75	-6.45621e-76	-7.38002e-76	1.30386e-148
-2.79766e-76	-3.93296e-77	6.02634e-77	-7.11649e-77	-5.12571e-77	-8.34817e-78	-1.88667e-77	-2.72007e-76	-9.89651e-77	-1.04983e-77	-1.12732e-76	1.15952e-76	1.75744e-76	1.55164e-76	-4.53009e-76	5.8053e-77	5.64687e-76	4.62649e-76	-2.35599e-76	-4.12048e-76	-6.80795e-77	1.16756e-76	4.59904e-76	9.31963e-77	-1.43635e-77	-1.1902e-76	-1.18662e-76	5.35049e-77	2.20518e-76	6.58116e-77	1.5461e-150
2.59589e-78	-1.71728e-77	3.8043e-77	1.69009e-78	-5.05118e-78	1.60638e-77	9.69787e-78	-8.41239e-78	1.86295e-78	1.1208e-78	7.33046e-78	1.51498e-78	-5.08833e-78	-1.77904e-77	1.11003e-77	1.80705e-77	-9.8097e-78	-5.52408e-78	1.97668e-77	-1.55668e-78	6.42652e-78	-5.02317e-78	1.77778e-78	2.90851e-77	4.14903e-77	8.71894e-78	8.28105e-79	3.10857e-78	-9.60616e-78	-1.63622e-77	6.6564e-153
-2.05036e-79	3.77588e-79	-5.14291e-78	5.09688e-79	1.80673e-79	-9.43963e-80	-4.2349e-80	-9.08204e-79	-4.89677e-80	8.30052e-81	3.76357e-79	-8.20206e-79	6.20592e-80	-1.83887e-79	4.51769e-79	-1.65085e-78	-3.67204e-79	-1.44121e-78	-4.80937e-79	-2.90347e-79	4.55432e-79	1.72263e-78	2.20919e-78	5.78852e-79	-4.66049e-79	-2.28598e-80	-4.64725e-79	8.33364e-79	-4.5327e-78	7.4795e-79	6.4697e-155
-8.28302e-81	-1.83944e-80	-1.32618e-79	-4.9703e-80	3.04546e-79	1.8129e-80	-4.74164e-80	-4.96478e-80	6.75736e-80	8.37115e-80	-2.52788e-79	1.4389e-80	5.17436e-80	-1.50308e-79	-8.05242e-80	7.86116e-81	-1.37307e-80	-9.10273e-80	-8.13128e-80	-6.86636e-80	-6.40267e-80	-7.77543e-81	-5.16578e-80	4.81559e-80	1.88786e-79	-2.96563e-79	-1.29049e-79	-4.28628e-80	-8.54442e-80	9.46325e-80	4.13038e-157
-8.3573e-81	7.81062e-81	2.40409e-80	-1.78192e-82	-4.41542e-81	5.48943e-81	5.567e-84	-3.82183e-81	-5.02521e-81	2.17732e-80	7.26589e-81	1.05562e-80	1.68914e-81	7.75741e-82	4.75643e-81	-2.68135e-81	1.80593e-81	-2.21826e-81	-6.6903e-81	6.62629e-81	1.09038e-80	3.58223e-82	4.93858e-82	2.20442e-81	3.48323e-81	-3.22593e-80	7.84825e-81	1.30903e-81	-4.55966e-81	1.34933e-81	2.82959e-159
1.76588e-81	-3.24226e-82	2.33655e-82	-1.69521e-82	-1.6373e-82	2.69137e-83	-1.03295e-82	-2.80344e-82	5.00293e-82	2.41056e-83	2.54848e-81	6.42322e-83	3.78783e-83	1.00098e-81	-3.82805e-82	-1.17512e-81	1.80328e-82	-9.21389e-82	1.53286e-82	-2.88957e-82	1.86417e-81	-1.73264e-82	-1.99879e-81	1.09102e-82	7.26568e-82	1.42972e-82	-7.50145e-82	1.52144e-81	2.41064e-81	1.09638e-81	3.16439e-161
2.04636e-83	6.73154e-84	9.83772e-84	8.50495e-83	-2.16642e-84	-1.37704e-82	8.10455e-84	4.61861e-83	3.89842e-83	3.38634e-83	7.77509e-83	-7.3154e-84	1.91864e-82	1.64164e-83	-1.99527e-83	-7.52571e-83	1.61794e-83	1.32354e-82	-1.00633e-82	-5.93698e-83	-5.30036e-83	-7.14583e-83	-5.23848e-83	3.49215e-83	3.67906e-83	8.41496e-84	-1.20261e-83	-2.0116e-83	-9.16219e-84	3.63119e-83	1.27555e-163
5.15937e-84	1.25611e-83	1.73986e-83	-1.40925e-84	1.08289e-85	-2.88925e-84	-2.9059e-84	-1.56058e-83	-4.19922e-84	5.6987e-84	-2.63864e-83	1.04506e-83	-1.51338e-83	-7.32703e-84	5.95474e-84	-6.67687e-84	4.48794e-85	-6.35524e-84	1.95478e-83	2.5634e-84	2.80488e-84	-3.67987e-84	-5.73879e-85	7.43188e-84	1.11349e-83	9.32748e-84	2.6882e-84	1.49535e-84	7.96143e-84	-8.40977e-84	2.82858e-165
4.60922e-86	3.19033e-85	-5.50833e-85	5.23009e-85	-1.0352e-84	2.59905e-85	6.94443e-85	-5.68854e-85	1.21694e-85	1.75238e-85	6.07205e-86	4.12751e-85	-2.70507e-86	1.19853e-85	-1.15708e-84	5.72369e-85	-2.48099e-86	3.13311e-85	-1.07297e-85	2.45071e-85	1.52081e-85	2.07748e-85	1.46112e-85	1.41458e-84	-3.5682e-85	-1.49431e-84	-2.27654e-85	5.44667e-86	7.84753e-86	-2.82117e-85	9.28687e-168
1.50062e-86	-1.57086e-86	-2.76879e-86	2.20926e-86	1.84771e-86	-2.64333e-86	5.2188e-87	-1.01196e-86	4.12744e-86	5.04378e-86	-2.51138e-86	-5.70823e-87	5.32209e-86	1.05285e-86	8.13901e-86	-3.95729e-86	2.30668e-86	3.79542e-86	-1.00697e-86	1.27472e-86	1.28431e-85	5.14126e-86	3.72211e-86	-2.7827e-86	-4.14727e-86	5.03026e-86	-2.17045e-86	1.01695e-86	-7.98385e-86	7.01843e-87	5.37231e-170
2.78367e-88	4.31348e-88	9.3418e-88	-1.19802e-87	-3.42866e-88	-7.12327e-88	9.7211e-87	-7.5718e-88	8.24921e-88	-2.61951e-87	-5.39514e-87	-2.87344e-87	-4.02096e-87	-9.06198e-88	-3.35518e-87	1.11627e-86	-8.59475e-88	3.9882e-88	-3.64295e-87	-7.70988e-87	-1.03586e-87	3.12561e-87	2.29937e-87	-1.3633e-86	-5.24149e-87	4.21629e-87	-1.31771e-87	6.74165e-87	-3.01649e-87	5.63578e-87	7.04926e-172
1.94677e-88	4.84499e-88	-7.73969e-89	7.60482e-88	2.3849e-89	-9.89146e-89	3.19396e-88	4.72147e-89	2.87731e-88	6.95677e-88	-2.72765e-88	6.59687e-89	4.65705e-88	4.72422e-88	-3.61066e-88	5.11163e-88	7.74443e-89	-4.73906e-88	7.31665e-88	6.58552e-88	1.53609e-88	3.92693e-88	2.66255e-88	1.03516e-87	-2.24854e-88	-7.42051e-89	4.18814e-88	5.4587e-88	6.06248e-89	1.53825e-87	7.86799e-174
-3.92441e-89	3.48373e-89	3.00698e-89	-5.07049e-89	7.54201e-90	5.78724e-90	1.62205e-90	-2.23528e-89	3.42407e-89	-3.0912e-89	4.70824e-89	-1.4738e-89	-1.88721e-89	3.02985e-90	2.11085e-89	4.31597e-90	-3.59134e-89	-6.45433e-89	-9.98039e-90	-1.28625e-88	5.71217e-89	4.5093e-89	-1.36189e-88	4.88452e-90	1.94101e-90	-1.03931e-88	4.8294e-89	-4.71472e-89	-4.58289e-89	-4.00498e-89	7.72451e-176
4.79152e-91	7.83162e-90	1.5046e-91	-9.9346e-90	1.48905e-90	-1.13462e-90	-1.50156e-89	-7.62964e-90	-5.17587e-90	2.20286e-90	-7.26034e-90	-1.80521e-91	1.39649e-89	1.49734e-89	-2.7954e-90	-2.5293e-90	-1.56586e-90	1.15146e-90	7.85579e-91	-5.56598e-91	1.52573e-90	-2.54457e-90	-2.42987e-90	-2.74397e-90	-3.35634e-90	-5.3654e-90	2.89163e-90	-7.2136e-90	1.52667e-90	-8.81327e-91	1.09579e-177
2.18467e-92	2.59355e-91	2.36462e-91	-2.34024e-91	-2.92645e-92	1.75565e-91	-1.61731e-91	-2.49819e-91	-2.49554e-91	3.67919e-91	-6.73487e-92	8.61692e-93	-8.93208e-92	-4.25537e-91	-2.79631e-91	-3.61168e-91	-2.78587e-91	4.01587e-91	-2.24692e-91	-1.13379e-91	-3.96564e-92	-7.37259e-91	-9.04976e-92	-2.77802e-91	2.63391e-91	-7.98081e-92	1.87395e-91	4.25123e-91	1.76178e-91	-1.39784e-92	2.15415e-180
3.8358e-93	4.76065e-93	4.92623e-93	3.55211e-92	9.93573e-93	3.42624e-92	-9.96583e-93	-1.3188e-92	7.70938e-93	1.58766e-92	2.62629e-92	-1.76144e-93	-6.87091e-93	2.35969e-92	-1.43309e-92	4.52314e-92	-4.30067e-92	-7.19209e-92	-3.81446e-92	-2.51608e-95	-2.21905e-93	-7.02291e-92	-2.66473e-93	2.10963e-92	-2.18194e-92	-6.59334e-93	1.45557e-92	3.05911e-92	1.6562e-92	6.28025e-93	2.25763e-182
1.57498e-93	-3.44997e-93	-4.95025e-93	7.00684e-94	1.98404e-94	2.74185e-93	-3.67965e-94	-4.67167e-94	2.65371e-93	-3.89447e-93	-1.52513e-93	1.23053e-93	1.52494e-94	-9.07578e-94	-3.13243e-93	-1.48075e-93	-5.80811e-94	2.81962e-93	-2.26839e-93	-2.36094e-93	-3.4506e-94	-3.23882e-93	1.34748e-93	-6.61639e-93	1.24429e-94	-9.09404e-94	-1.07564e-93	2.68558e-94	-5.40512e-94	1.0143e-94	1.63773e-184
1.75162e-95	3.02827e-94	-4.28917e-94	3.17775e-95	-8.09068e-96	3.5167e-94	3.13156e-94	-1.38306e-94	-2.57002e-94	1.85267e-95	-2.1755e-94	-4.42251e-95	-3.20749e-94	8.8401e-95	1.00174e-94	1.65514e-94	-7.96674e-95	-5.74056e-94	-1.20271e-94	-7.52093e-95	1.26432e-94	2.24336e-94	-2.91479e-95	-2.52235e-94	1.25474e-95	2.52655e-94	-2.50032e-94	3.54183e-94	5.14125e-95	-5.38289e-95	1.52601e-186
3.1913e-96	-1.14776e-96	-3.89881e-96	6.35766e-96	1.83189e-95	1.97477e-96	6.75197e-96	5.94943e-96	9.44691e-96	-1.30396e-95	4.12038e-95	9.34832e-96	-1.3387e-95	-3.51193e-95	8.55298e-96	8.50228e-97	-1.6371e-95	-8.81246e-96	-6.76142e-95	2.8239e-95	-1.35014e-95	5.54819e-95	-6.87158e-96	-2.79299e-95	-4.85621e-95	-2.56092e-95	-1.61995e-95	3.04277e-95	-9.78875e-97	-3.20455e-95	1.90513e-188
4.48421e-96	2.38683e-96	5.72389e-96	5.80749e-97	1.46451e-96	9.08054e-96	-2.31563e-96	-1.30642e-96	1.24508e-96	-3.88773e-96	-3.83692e-96	-1.22463e-96	-3.34196e-96	2.73242e-96	-1.15976e-96	3.66186e-96	4.59624e-99	-1.1771e-96	2.52903e-96	1.47995e-96	1.33195e-96	-1.28664e-96	2.04104e-96	-1.60471e-96	2.38245e-98	1.46418e-96	-1.39705e-96	-9.85342e-97	1.72397e-97	-1.72025e-96	2.45049e-190
-2.4531e-98	-7.41048e-99	-2.55942e-98	4.27462e-98	-4.0658e-98	2.88454e-98	2.67869e-97	6.80665e-98	2.04347e-97	5.30219e-98	-7.72644e-98	1.58012e-97	5.46911e-98	-9.23395e-99	-5.82668e-98	2.43409e-98	-1.63767e-97	6.44009e-97	4.14227e-99	-1.29627e-99	-8.05067e-98	-1.23623e-97	1.12547e-97	-8.47294e-98	2.78919e-97	7.00429e-98	-1.01574e-98	-1.46172e-97	-4.95817e-98	6.88728e-99	7.54454e-193
3.51125e-99	-6.20759e-99	-6.31459e-99	6.39649e-99	2.35278e-99	2.91932e-98	1.96203e-98	-1.4926e-98	-1.60647e-98	-2.6091e-98	2.2653e-98	1.57995e-98	-2.08873e-98	3.32406e-100	1.05943e-98	1.4541e-98	1.29207e-98	7.34385e-98	1.04931e-98	-1.43698e-99	-2.73546e-98	-2.89401e-99	-1.6599e-98	1.80002e-98	-9.05216e-99	6.11464e-99	3.56365e-100	2.67261e-99	-1.73853e-98	1.17785e-98	1.16549e-194
-9.78091e-100	-9.55322e-100	3.21727e-100	-6.28814e-100	-7.35905e-100	-1.2114e-99	-1.79883e-99	-3.14925e-100	-1.64456e-99	1.47246e-99	-4.20459e-100	-1.78452e-99	-1.12688e-99	1.36049e-99	1.33344e-99	5.25854e-100	6.72471e-101	1.46005e-99	9.92403e-100	-4.84117e-99	7.93943e-100	1.58202e-100	-6.91795e-100	-3.76892e-100	-6.89371e-100	-8.00547e-100	-9.98935e-100	-2.01408e-99	1.0937e-99	1.11783e-99	5.75718e-197
-8.3706e-101	-3.16375e-101	-1.33244e-100	-2.22549e-100	-1.07118e-100	-2.42322e-100	-1.88308e-100	3.2815e-101	-9.5873e-101	-4.96806e-101	2.22603e-101	2.64029e-100	-2.32776e-100	9.17519e-102	-7.32936e-101	6.73039e-101	-1.39586e-101	2.67337e-101	2.48972e-100	-2.97564e-100	4.48433e-101	1.8507e-101	5.51429e-101	-6.61419e-101	-3.85567e-101	-1.12996e-100	1.08999e-100	-1.52723e-100	-3.8349e-100	-1.1436e-100	6.9887e-199
1.94261e-101	-5.90145e-102	1.23474e-101	-3.33732e-101	8.64128e-102	-5.63487e-103	-1.95124e-101	-3.98352e-102	-1.33287e-101	-2.78983e-102	9.66866e-103	-2.78001e-101	9.99799e-102	3.41128e-101	9.0359e-102	-2.8617e-101	1.25735e-101	3.08131e-101	-1.77418e-101	-2.20472e-101	-1.33066e-101	1.81872e-102	6.17761e-102	8.76484e-102	1.79479e-101	-5.43625e-102	1.18506e-101	1.21682e-101	-2.15865e-101	-3.112e-101	9.55182e-201
-1.66576e-102	2.26783e-103	-2.10783e-102	9.18147e-104	7.81543e-103	8.53551e-103	-3.95189e-102	1.4279e-103	1.83129e-102	-3.38075e-103	-8.63454e-104	1.49749e-102	-1.23906e-102	-5.19382e-102	-3.09992e-103	4.07199e-103	2.45296e-103	-3.79176e-103	-1.47241e-102	6.14193e-103	4.01302e-104	1.5088e-102	5.69823e-103	-4.79273e-103	1.27505e-102	6.39692e-103	8.60422e-103	5.37328e-103	4.02951e-103	6.88131e-103	6.80271e-203
-1.55091e-103	-6.39264e-105	1.69194e-103	6.36981e-106	-4.49782e-104	-1.55712e-103	-1.2779e-103	-1.32306e-103	1.02526e-103	-7.92054e-104	6.4257e-104	7.33721e-104	4.66976e-104	3.20174e-104	6.45139e-104	1.85946e-103	-2.13183e-103	6.82056e-104	-4.32684e-105	1.27501e-103	-3.52581e-103	-5.33383e-104	2.79465e-104	-1.46995e-103	7.80767e-104	2.06335e-104	2.83308e-104	-1.36526e-104	1.97141e-103	3.13974e-103	5.41943e-205
3.06586e-105	-2.34768e-104	-1.73569e-105	3.27478e-105	3.77189e-105	6.50467e-106	-6.9457e-106	-1.74248e-105	-1.49584e-104	1.07484e-104	4.48127e-105	-1.88922e-105	-1.61325e-104	-2.33058e-104	-2.08444e-104	-2.87649e-104	1.6686e-104	2.49777e-105	-1.30512e-106	1.15531e-104	7.24403e-106	1.99571e-105	5.45705e-106	-1.49784e-104	-1.07151e-104	-7.57119e-105	-8.96958e-105	-5.29591e-105	3.04083e-105	1.10035e-104	4.079e-207
-1.16197e-105	9.82315e-106	1.75417e-105	1.25486e-107	2.08012e-105	-4.05229e-106	-6.26415e-106	1.47539e-107	1.25386e-105	3.08053e-106	-2.5967e-106	5.54428e-106	1.78471e-106	-5.00082e-106	-1.63351e-105	-4.23991e-107	1.35412e-105	1.78126e-106	2.36941e-106	-2.74341e-106	-1.45251e-106	9.91668e-107	-8.06401e-106	-4.82728e-106	2.68838e-107	-1.86712e-105	2.678e-105	-4.73343e-106	5.43601e-106	-8.65757e-106	3.01087e-209
6.62645e-107	-1.2822e-106	-2.25914e-106	-1.7021e-107	1.22068e-107	1.29925e-106	1.6846e-107	9.37668e-107	1.55184e-106	1.82948e-107	2.59648e-107	1.17327e-106	7.72016e-108	-1.03565e-106	-5.30381e-107	1.7394e-107	-6.74487e-109	-1.06437e-106	1.6291e-106	8.75601e-109	5.50939e-107	-2.9942e-107	-9.22563e-108	3.37798e-107	-7.29507e-107	-1.41015e-106	-2.69125e-107	3.63055e-107	3.91592e-106	5.88457e-107	3.78106e-211
3.36771e-108	-3.39044e-108	2.78448e-108	-1.07944e-107	-9.3743e-108	-3.86532e-108	-7.52383e-108	6.29154e-108	1.52053e-107	9.96577e-108	-1.7252e-107	-3.72053e-108	3.21609e-108	6.39575e-108	4.39967e-108	-3.95754e-108	4.19444e-108	5.68118e-108	-1.29333e-107	-4.18351e-108	2.95625e-107	9.26502e-109	5.62027e-108	2.6766e-108	-1.3414e-107	-8.59488e-108	-4.32282e-108	-5.86523e-108	-8.41259e-108	4.39909e-108	2.61959e-213
-4.66787e-109	4.32146e-109	9.97625e-110	-2.50511e-109	8.37594e-109	-1.55246e-109	-1.81021e-108	7.76655e-109	-2.8105e-109	-1.60338e-109	-2.23567e-109	1.99443e-109	-7.03203e-109	-7.18201e-109	5.86132e-109	-6.56782e-110	-2.82911e-109	-3.48914e-109	8.20085e-110	7.62556e-110	-4.32458e-109	6.25346e-111	1.17869e-109	1.12641e-108	-4.26775e-109	-2.2017e-109	-1.59679e-108	-3.80851e-109	2.31483e-109	-1.02445e-109	1.13092e-215
5.11151e-110	-3.33724e-110	-2.49552e-110	-1.6951e-110	1.1923e-110	5.40379e-110	-1.2503e-109	1.7587e-110	-2.19927e-110	-2.8692e-110	1.33297e-110	2.15269e-111	1.42254e-110	-1.39584e-109	-2.32702e-110	5.71284e-110	5.27735e-110	4.60161e-110	5.67313e-112	-3.70172e-110	-1.41912e-110	6.19712e-111	4.28378e-110	-3.2985e-111	1.10664e-110	2.10051e-110	-5.83569e-110	1.01421e-109	-1.42423e-110	1.06528e-109	8.27865e-218
-3.42206e-111	-6.35791e-112	2.72443e-111	-1.71385e-111	3.57936e-111	4.82207e-112	-2.88184e-111	3.32329e-112	1.07133e-111	4.65296e-111	1.41e-111	2.54925e-111	-8.14843e-111	-1.4469e-111	-8.8895e-112	-7.52263e-111	4.24578e-111	5.87989e-111	-4.81226e-111	-1.13533e-111	2.23618e-111	-1.23849e-110	1.86175e-112	-4.71355e-111	-1.53809e-111	8.94691e-112	9.61925e-111	-7.51141e-111	-1.20102e-112	-5.75113e-111	6.43983e-220
1.65224e-112	-1.71474e-112	4.37509e-112	-6.81389e-113	-9.03474e-113	-2.24292e-112	-9.15055e-113	1.20831e-112	-7.46172e-112	7.12332e-112	3.22404e-113	8.421e-113	1.23229e-112	-4.74439e-112	2.26355e-113	4.03881e-112	1.45376e-113	-7.6262e-112	1.19603e-111	-3.71614e-112	1.13517e-112	-2.92456e-113	-4.93863e-112	1.39488e-111	1.71143e-111	2.22114e-112	-2.16039e-112	1.06125e-112	-1.95667e-112	3.85182e-112	9.38709e-222
-4.08443e-115	6.02861e-113	-3.93435e-114	-2.92143e-113	-2.19644e-114	1.04795e-112	-1.32651e-113	4.48492e-113	-3.27703e-114	-1.52863e-113	-1.43153e-113	5.93768e-114	5.78815e-113	-4.14997e-113	6.9541e-113	2.12041e-114	5.47721e-115	-8.71446e-114	1.29393e-113	1.64816e-113	-7.49784e-113	-2.1292e-113	-1.14388e-113	3.67627e-113	-1.06684e-113	-3.0318e-113	-1.55338e-113	4.66788e-114	4.39208e-114	-1.65357e-113	3.77368e-224
2.91528e-114	3.8285e-115	2.39303e-114	-2.59784e-114	4.25887e-115	9.03803e-114	-6.64733e-115	-6.78898e-114	1.11062e-114	3.76987e-114	3.13407e-114	-2.59993e-115	3.70734e-114	1.19266e-114	4.94685e-114	3.49144e-114	1.32039e-113	1.70116e-114	1.73792e-114	-4.74991e-114	-5.17795e-115	1.18461e-115	7.93449e-114	4.50998e-116	5.22881e-114	-1.30436e-114	1.03453e-114	5.22211e-115	1.8306e-114	1.84868e-114	5.29898e-226
2.90207e-116	-1.40006e-115	-6.571e-116	-2.90284e-115	-8.11314e-115	5.80362e-115	-4.91106e-116	1.37328e-115	-9.28837e-116	-1.16298e-115	-4.62616e-115	2.40009e-115	7.35118e-116	1.98079e-115	1.24455e-116	-3.04388e-115	4.71563e-115	-9.7451e-115	1.98032e-115	-4.05564e-115	-1.05404e-115	1.56987e-115	-4.8217e-115	3.22655e-116	5.41993e-115	-4.40111e-115	-8.61803e-116	-1.53068e-115	-1.41965e-115	-3.45432e-115	3.85938e-228
-1.88816e-116	1.34678e-116	-6.53667e-116	5.76932e-116	-1.09402e-115	1.5953e-116	2.01745e-116	3.20262e-117	-1.87422e-116	-5.29756e-116	3.59986e-116	-1.40588e-116	1.65795e-116	-1.80774e-116	-3.55522e-116	-1.00005e-116	3.41485e-117	1.03381e-117	-2.82964e-117	-2.64701e-116	7.29629e-117	-1.909e-117	-6.00963e-117	-1.0495e-116	2.81612e-117	-1.84694e-116	-5.49094e-118	7.3302e-117	4.29364e-117	7.14111e-117	2.87938e-230
-2.47066e-117	-8.67927e-118	1.11516e-117	3.07039e-118	3.41007e-117	-4.30928e-119	1.78394e-117	1.73972e-117	-1.25504e-117	-8.41888e-117	-2.45448e-117	-7.13878e-119	-2.44143e-117	9.56353e-118	-1.66792e-117	-1.15993e-117	-2.21653e-117	6.04727e-117	-3.3744e-117	1.02755e-117	1.02757e-118	-4.54596e-117	-2.38862e-117	3.15773e-117	-1.80402e-117	-2.15858e-117	4.93571e-119	-3.38098e-117	-2.5214e-117	4.50614e-117	2.51808e-232
2.3833e-118	2.59138e-119	1.43959e-118	-1.20559e-118	1.05882e-118	-7.91202e-119	2.58493e-118	-5.1922e-120	1.99292e-118	-5.29563e-118	-1.1421e-118	3.85993e-118	-1.24613e-118	-7.90662e-119	2.25568e-119	3.77283e-118	-4.95348e-119	3.34926e-118	2.4185e-118	-1.15685e-118	1.71729e-118	-3.05626e-119	3.87073e-118	4.91286e-119	-2.12202e-118	9.37396e-118	5.87853e-118	1.86807e-118	7.85455e-118	2.63183e-118	3.18345e-234
3.47879e-119	7.42244e-120	-1.64011e-119	2.97519e-119	-1.4093e-122	-2.53467e-119	1.95851e-119	7.41426e-120	8.38412e-120	4.17284e-119	1.81277e-119	9.18775e-120	-4.17401e-119	4.04905e-121	-6.13158e-119	7.23738e-120	-7.90099e-120	2.63681e-119	1.64629e-120	2.81946e-120	-5.70874e-120	4.91115e-119	-5.06174e-120	-2.41035e-120	9.18747e-119	2.05335e-119	-2.32281e-119	1.19457e-120	-4.68544e-120	3.03252e-119	2.48689e-236
9.26402e-121	3.53824e-120	4.53988e-121	8.14851e-121	1.40587e-120	1.45202e-120	-7.09888e-121	-2.97528e-120	-3.37345e-121	8.62633e-121	-8.52269e-120	8.1871e-122	3.9625e-120	8.58511e-121	-1.15212e-120	4.43925e-120	-1.13221e-120	-1.36171e-120	-1.52257e-120	-1.49268e-120	1.95184e-120	-2.38006e-121	-1.21766e-120	7.3342e-121	1.10779e-120	5.53803e-121	-2.78155e-120	-4.67886e-120	1.85879e-121	9.29849e-121	1.84293e-238
-6.26641e-122	3.29949e-121	1.56023e-122	4.82077e-121	-2.10807e-121	1.98294e-121	2.29904e-121	6.92006e-122	2.47538e-121	1.62112e-122	-1.02554e-122	-8.20522e-122	-6.00258e-122	8.59144e-122	3.71105e-122	5.49413e-122	-5.53576e-122	-2.97891e-123	1.1465e-121	-9.41674e-122	3.49598e-122	-8.04903e-122	-1.49219e-121	-1.65096e-121	-2.40888e-121	4.99073e-122	-1.35375e-121	-1.26698e-121	-1.04324e-121	-9.61381e-122	7.67926e-241
7.59776e-123	5.29998e-123	-5.84123e-123	-1.89887e-122	3.87478e-122	-1.44037e-122	2.84831e-123	2.27348e-122	-1.93646e-122	-4.2406e-123	4.67847e-123	-3.00372e-124	3.73765e-123	-2.10828e-122	7.19771e-123	1.81441e-124	5.02167e-122	-1.34015e-123	7.60912e-123	2.36267e-123	-9.88707e-123	4.54701e-123	5.58834e-123	1.54545e-122	2.0583e-122	-4.79485e-123	-4.12368e-123	-7.07618e-123	-6.32261e-122	1.76741e-122	1.14387e-242
1.11055e-123	4.4322e-124	4.19546e-124	4.71877e-124	3.14642e-123	-2.52342e-123	-1.77378e-123	2.26582e-124	-2.9013e-124	1.38099e-124	2.44291e-124	-1.08508e-123	-8.37914e-125	5.0696e-124	-1.77097e-123	-1.98234e-125	4.55351e-124	1.24657e-123	-1.58902e-125	2.45698e-125	-7.63549e-124	3.34078e-124	1.05986e-123	-5.41229e-123	-8.67776e-124	7.01878e-124	-1.56337e-123	9.01001e-124	1.22267e-123	-1.9353e-123	6.86496e-245
-8.90231e-125	-4.45886e-125	-1.66146e-124	3.56697e-124	1.38931e-125	-4.51145e-125	-2.68127e-125	1.27423e-124	4.39353e-124	-5.9083e-125	-1.73965e-125	-4.62174e-125	5.05779e-125	-8.25552e-125	-5.21031e-124	-1.26432e-125	4.12844e-125	-1.76414e-124	1.2566e-124	1.47098e-125	-4.81302e-125	4.98356e-125	-5.47109e-125	8.20755e-125	-4.07219e-125	-1.30473e-124	2.87416e-125	-6.53439e-125	-1.17013e-124	-2.04871e-124	8.06706e-247
-1.48049e-125	-1.61166e-125	-1.36491e-125	2.51251e-126	4.62888e-126	-4.01471e-126	-1.46347e-125	1.57669e-126	4.8154e-125	-3.04245e-125	-3.63656e-126	8.24744e-127	9.91224e-126	1.81422e-125	-2.65987e-125	-1.26864e-125	-3.19144e-126	2.59809e-126	1.15314e-126	2.65444e-128	-8.35937e-126	-1.33514e-125	-4.98803e-126	5.94749e-126	-1.31939e-125	-3.21313e-126	-6.85128e-126	-3.96982e-125	-1.43859e-125	4.01733e-125	9.43473e-249
9.21898e-127	-2.33357e-126	1.18958e-127	-1.58869e-126	8.69946e-127	1.24756e-126	1.01646e-126	-5.44691e-127	1.0087e-126	2.27475e-127	-1.59403e-126	1.53165e-126	-2.27626e-127	-6.03102e-127	9.88324e-128	7.12584e-127	1.45848e-126	-6.26586e-127	-3.98721e-127	-2.2506e-126	-7.21708e-127	-1.17155e-126	3.74736e-127	2.65122e-126	8.30672e-127	-2.09668e-127	2.01985e-127	6.87443e-127	-9.66737e-127	5.94208e-128	3.8358e-251
-8.36036e-128	-3.13279e-128	7.13259e-128	-3.3877e-129	-7.69751e-128	1.22912e-127	-2.62546e-128	-3.39323e-128	-5.00891e-128	-4.82653e-127	-7.44321e-128	2.25408e-128	-6.19571e-128	1.1256e-127	-5.91291e-128	-2.20369e-128	3.91369e-128	4.16334e-128	-7.76934e-128	-1.81666e-129	1.90822e-127	1.93345e-128	1.21795e-127	-1.32551e-127	-3.24115e-128	2.33511e-127	1.25347e-128	-5.18028e-128	-5.90689e-128	-8.07891e-129	4.38412e-253
-2.96987e-129	-2.82835e-130	-3.08928e-128	-2.32913e-129	-7.52043e-129	-4.19252e-129	5.10968e-129	-5.88474e-129	-1.99864e-128	-5.71458e-130	1.54203e-128	2.8843e-129	1.22512e-128	-9.82239e-129	-3.05589e-129	4.04539e-129	-7.41495e-129	-7.90892e-129	-2.13423e-129	-3.53422e-130	-2.4768e-129	-1.68666e-128	2.89168e-128	2.80812e-129	-1.28762e-128	-2.1848e-129	-1.01128e-128	-3.79232e-129	-2.02492e-129	7.88844e-131	3.56995e-255
-2.98917e-130	-9.9989e-130	-6.75821e-130	1.30858e-129	-3.85904e-130	3.61294e-130	-6.38105e-131	-2.11624e-130	-5.14758e-130	5.67568e-131	4.63408e-130	-2.51032e-129	-5.07474e-130	2.08012e-129	-3.13174e-130	-2.84332e-130	5.77964e-130	2.33069e-130	1.3054e-129	7.82861e-130	1.44917e-130	-1.3417e-130	-7.48236e-130	-4.8067e-130	-5.98728e-130	7.43586e-130	-1.481e-130	1.0696e-129	1.20781e-129	-6.68057e-130	2.26522e-257
-1.11174e-130	1.36244e-131	2.71948e-131	3.1842e-133	1.32748e-131	8.50448e-131	8.51996e-131	2.3993e-130	-6.22291e-131	3.95307e-133	-4.7144e-131	2.71381e-131	-4.4876e-132	-1.04565e-130	-4.88532e-131	-2.54339e-131	2.75254e-132	7.83342e-131	1.32831e-130	-6.17444e-132	-5.28627e-132	-9.6691e-131	-4.41739e-131	-2.21134e-130	1.28094e-130	-2.56899e-130	-1.14316e-130	4.2526e-131	7.96505e-132	2.974e-131	2.88623e-259
1.28619e-132	1.03661e-132	-1.1989e-132	-4.6439e-132	-1.50063e-131	-9.94476e-133	-9.21861e-132	7.05857e-133	-3.66849e-132	-3.62411e-132	-2.41064e-132	-3.60633e-132	-2.23037e-132	4.72021e-132	-2.08774e-131	2.65057e-133	-4.19053e-132	-3.41584e-132	1.56411e-131	1.05774e-131	-1.28636e-131	-1.52748e-131	1.75943e-131	-6.70872e-133	-5.7128e-133	2.84496e-132	-5.27877e-133	1.54252e-132	2.81867e-132	-5.81305e-132	1.99336e-261
2.32802e-134	-6.63931e-133	4.73074e-133	2.6396e-133	1.96189e-133	4.16929e-133	-1.1104e-132	5.90383e-133	-2.8954e-133	4.47362e-133	4.07368e-133	-9.04811e-133	-8.34321e-133	4.87414e-133	1.67769e-133	-9.59744e-134	-6.58597e-133	8.95175e-134	-1.49907e-132	2.27215e-132	2.18266e-133	1.71312e-133	3.09306e-133	-7.2823e-133	-7.20973e-133	8.15262e-133	-9.77763e-134	6.1629e-133	1.93424e-133	3.23634e-133	1.50389e-263
2.10203e-134	-9.41741e-134	-4.53204e-135	-5.06347e-134	4.54986e-136	-1.79866e-134	3.57385e-134	2.12138e-133	-3.47126e-134	-9.00894e-136	-1.87048e-134	-2.67564e-136	2.33442e-134	5.68872e-135	5.81256e-134	-5.79086e-134	3.17255e-134	5.48017e-134	1.41193e-134	1.99163e-134	6.79203e-135	-4.96779e-134	1.70647e-135	2.26128e-134	6.57787e-135	2.05148e-134	-2.5783e-134	-1.48435e-134	1.39466e-134	-1.23108e-135	7.65426e-266
-1.02686e-135	2.70482e-136	6.09687e-138	-3.34082e-135	3.28127e-135	-1.263e-135	-2.0005e-135	-6.59007e-137	-6.27662e-136	-1.81972e-136	-1.96129e-135	-2.9106e-135	-2.58301e-135	3.72115e-135	-1.8863e-135	-9.37005e-135	6.72203e-135	-5.82397e-136	-9.44555e-135	5.0761e-136	-7.01853e-136	-5.01913e-135	-1.25457e-135	-3.73893e-136	2.35956e-136	1.94265e-135	1.91497e-135	1.04171e-134	9.78405e-135	1.01225e-135	5.28441e-268
4.81368e-136	-3.43221e-136	8.28763e-136	-8.69422e-136	5.29087e-136	-2.44703e-136	7.98053e-136	2.95547e-136	5.23798e-136	-2.29136e-136	-2.5189e-136	1.70829e-136	1.32174e-136	-2.15742e-136	1.54131e-136	9.80332e-137	1.2672e-136	-5.40518e-136	-1.36866e-137	5.36405e-136	-5.34849e-136	-2.24076e-136	4.94854e-136	-1.86401e-136	4.29934e-137	-1.93716e-136	-4.09206e-137	-7.18806e-137	-6.89362e-137	-7.96481e-136	5.27057e-270
8.77338e-139	1.17998e-137	-1.37179e-137	9.79889e-138	1.22055e-137	-4.03434e-137	-7.17506e-139	6.18309e-138	-5.2344e-138	4.92035e-137	2.57661e-138	3.04375e-137	-5.69032e-137	8.45619e-138	-1.37069e-137	-4.09115e-137	-1.15473e-137	6.07385e-138	-1.27914e-136	-2.74892e-137	-1.75996e-137	-5.12943e-137	1.13273e-137	1.54121e-138	-5.06809e-138	1.24104e-137	-2.51679e-137	-1.27927e-136	-7.25129e-137	1.18779e-137	5.37292e-272
5.01528e-139	-3.02016e-138	3.84942e-138	3.79015e-138	7.87639e-138	1.27703e-138	6.29838e-138	8.60321e-139	-8.31825e-139	-1.04257e-138	-1.23091e-138	1.8633e-138	-2.26344e-138	-1.38455e-138	1.98826e-138	-3.21973e-138	-9.54529e-140	-2.8338e-138	4.56629e-138	-1.07044e-138	6.18387e-138	7.52367e-138	-5.88777e-139	-9.59493e-139	-2.24911e-138	-9.90876e-139	6.61843e-139	1.16248e-138	-2.61213e-138	-6.79099e-138	3.5768e-274
-2.30152e-139	-1.16805e-139	-3.2079e-140	8.34497e-140	5.13307e-140	-3.84623e-139	-1.01333e-138	-1.88655e-139	2.11025e-140	1.06961e-139	-4.15316e-140	1.1636e-139	4.92096e-139	-5.53717e-140	-8.54559e-140	7.97767e-139	3.4016e-139	-1.27347e-139	5.98216e-139	3.97076e-140	1.97083e-139	2.00555e-139	1.45511e-139	-1.6031e-139	2.48026e-139	8.24762e-140	6.40375e-139	-2.49271e-139	-1.90082e-139	-7.4438e-140	3.40323e-276
4.86339e-140	1.97529e-140	-1.34253e-140	-4.73108e-140	-7.0015e-141	1.17851e-140	8.61228e-141	2.4048e-140	1.09103e-140	9.61597e-141	2.96679e-140	-6.1696e-141	-1.82135e-141	2.26249e-140	-1.14828e-141	-9.19687e-141	-1.09371e-140	1.11907e-141	-3.26611e-141	1.59505e-142	5.00242e-141	-8.24814e-141	5.37259e-140	4.38408e-141	3.22689e-140	4.52667e-140	1.2882e-140	1.68947e-141	-2.17135e-140	-1.6031e-140	1.48632e-278
-1.49332e-141	-8.41499e-141	2.53831e-142	5.58864e-141	-1.00843e-142	-5.33625e-141	1.00385e-141	6.3643e-142	1.58258e-141	3.63327e-141	-3.35174e-141	1.32706e-141	7.80056e-142	1.71745e-141	2.88353e-141	-5.2727e-142	7.9437e-143	-7.89476e-142	6.21624e-142	4.50485e-142	-5.41596e-141	7.87909e-142	-2.46967e-141	-1.71061e-141	-6.53686e-142	2.34177e-141	1.69664e-141	-6.43719e-141	7.88052e-142	-7.37378e-141	3.20508e-280
9.41321e-143	2.52795e-143	1.76522e-142	-4.91226e-142	-2.05539e-142	-4.6219e-142	3.78012e-142	-1.08283e-143	-1.89603e-143	-5.93559e-143	4.97624e-142	-1.00009e-142	3.48608e-142	3.40691e-142	5.05945e-143	7.55699e-143	-5.94767e-143	-2.97955e-142	1.4098e-142	-7.26219e-143	-2.51579e-142	2.48666e-143	-2.29068e-142	1.37403e-142	-1.19075e-142	-3.93112e-142	-5.27647e-142	-2.64454e-142	-2.48251e-143	2.39989e-142	2.01622e-282
-7.66481e-144	1.38756e-143	1.7127e-143	1.52788e-144	-5.954e-143	-2.8201e-145	-5.99908e-143	6.8866e-144	-8.56231e-145	5.15631e-143	-7.66076e-144	1.52303e-143	-7.85365e-144	-1.51713e-143	-1.71886e-143	2.22993e-144	-2.10235e-143	-7.30982e-144	3.92816e-145	-1.06974e-144	-5.39008e-146	-2.20058e-143	-2.82839e-143	-1.73894e-144	1.55354e-143	-1.09301e-143	-8.98139e-144	1.8325e-144	-5.11531e-144	-6.94554e-145	1.35362e-284
3.16447e-144	1.88021e-144	-1.00035e-144	-1.53722e-144	1.17677e-144	-1.2367e-144	1.14206e-144	5.91502e-145	-7.02675e-145	-1.15582e-144	1.18801e-144	1.8752e-144	1.67949e-144	-4.37441e-145	1.09455e-144	-2.85238e-144	5.33897e-145	1.98318e-145	2.11114e-144	2.24492e-146	-2.98471e-144	1.17629e-145	2.47161e-144	-9.65023e-145	-7.79232e-145	-5.80142e-145	-1.06979e-144	-8.52072e-145	-1.92036e-146	-1.18689e-144	6.55524e-287
4.84149e-146	1.41969e-146	-7.73284e-146	4.77923e-147	-2.62237e-146	1.49808e-146	9.05944e-146	-4.17759e-145	-1.14466e-145	1.35574e-145	3.98422e-146	1.32953e-146	3.45988e-145	6.43923e-146	-3.49778e-145	-1.24786e-145	-1.74491e-146	-3.12473e-146	-1.03425e-145	8.33796e-147	-2.71146e-145	1.32212e-145	1.28766e-146	-9.45281e-146	5.86826e-145	-2.36725e-146	1.50588e-145	-1.31749e-145	2.80322e-146	-9.4127e-146	9.93961e-289
2.19579e-146	1.35353e-146	3.9172e-147	-1.81695e-147	-1.4543e-146	1.89425e-146	5.67036e-148	7.07336e-147	1.53243e-146	2.8125e-147	1.71785e-146	2.88644e-147	1.69629e-146	-2.43507e-146	9.99562e-147	-2.70695e-146	1.03126e-146	1.67802e-147	-1.55257e-147	-2.99577e-146	2.74268e-147	-7.63447e-147	-1.82384e-147	4.4618e-147	1.30608e-146	3.10421e-146	-1.49817e-146	-5.34387e-147	-1.3607e-147	-1.13352e-146	6.17984e-291
1.91172e-148	7.77134e-148	-6.48792e-148	-7.8863e-149	-1.33598e-147	5.04336e-148	4.26212e-148	4.50339e-147	-4.14943e-149	6.72831e-148	3.3765e-147	1.44331e-148	2.42149e-148	-5.61786e-148	-1.23436e-147	-7.78154e-148	-1.04531e-147	-8.77429e-148	3.41268e-147	3.01226e-147	4.541e-149	3.22218e-147	-2.16445e-148	1.17856e-147	3.43912e-149	-3.51656e-148	1.35434e-147	6.88641e-148	-7.63007e-148	-4.7196e-148	7.55896e-293
3.58992e-149	-3.56695e-149	-4.14514e-149	1.96122e-149	-1.12403e-148	1.66876e-148	-1.11572e-148	-5.27879e-149	-1.18412e-148	1.79044e-148	-1.07451e-148	1.08594e-148	-1.22999e-148	-1.94424e-149	-7.3116e-149	-6.67903e-149	-6.24979e-150	-6.60355e-150	-2.75106e-148	-5.81242e-150	-1.65958e-149	2.71812e-149	-1.32684e-148	6.00277e-149	1.15717e-148	5.73213e-149	-5.93346e-149	2.67121e-149	-2.50735e-149	3.1365e-149	2.75656e-295
2.68339e-151	-3.27548e-150	-3.41153e-150	9.12985e-150	2.09743e-149	9.96915e-150	-5.72086e-151	-3.74213e-150	7.22242e-151	1.34335e-149	1.14062e-149	4.42762e-151	-1.14829e-149	-2.57982e-150	-3.98675e-150	3.4704e-150	8.19408e-151	-9.25683e-150	-6.61748e-150	-2.44717e-150	3.32667e-149	-2.51172e-149	1.89443e-149	2.65012e-150	1.33613e-149	-1.69192e-149	2.85029e-150	-6.0882e-150	4.73863e-150	-2.85271e-150	3.91732e-297
-1.94498e-150	2.30214e-150	2.03644e-151	-1.5058e-150	-1.10727e-150	1.48276e-151	3.6051e-152	4.9098e-152	1.87574e-151	1.55512e-150	-2.59393e-150	1.52371e-150	5.0306e-151	9.35517e-151	-7.45906e-151	1.09137e-150	3.46873e-151	1.3018e-150	-2.35364e-150	-6.24236e-151	1.60678e-151	1.10909e-151	8.45811e-151	-2.1795e-151	9.69179e-151	3.19454e-151	-6.25566e-151	-4.79913e-151	-1.55693e-150	-1.71576e-150	4.25991e-299
4.17678e-152	2.04714e-151	-2.07983e-152	-1.17618e-151	4.62888e-152	2.8349e-152	1.21044e-152	-1.93339e-152	-6.00905e-152	-1.07124e-152	-1.08647e-152	1.5278e-151	-5.74287e-152	-7.57349e-152	-1.06317e-151	-1.00668e-152	1.88654e-152	-2.17769e-153	-1.63704e-152	-1.10278e-151	6.75744e-152	3.41435e-152	1.50215e-152	5.36391e-153	-2.37971e-152	1.14534e-152	-1.33739e-152	-1.44777e-151	7.16096e-152	-1.22481e-152	1.54901e-301
3.42666e-152	2.79038e-153	-4.57663e-154	7.20078e-153	1.4904e-152	-7.12598e-153	2.36092e-153	4.66644e-153	1.31202e-153	1.69388e-153	1.55665e-152	9.65374e-153	-7.13272e-153	-3.21433e-153	-1.08568e-152	9.78692e-153	1.36309e-152	-1.82691e-153	1.61322e-152	-1.03201e-152	-1.22475e-152	-2.59007e-153	1.54769e-152	-1.06086e-152	2.64254e-153	1.12619e-154	-4.35055e-153	-2.87844e-153	-1.68442e-153	1.89479e-152	3.61001e-303
1.50217e-154	-7.57557e-154	-9.03745e-154	-4.22993e-155	-3.15352e-154	1.31154e-154	-9.54734e-156	1.36719e-154	-1.16096e-153	3.02745e-154	-1.62886e-154	-3.71273e-154	8.66859e-154	-1.41708e-153	8.11935e-154	8.50139e-154	-2.05622e-154	4.51805e-155	2.63831e-154	5.49741e-154	4.83672e-154	-5.87081e-154	-1.32665e-155	2.28936e-153	4.04871e-155	1.12261e-154	5.26561e-155	-1.33911e-153	-6.72516e-154	3.11933e-154	1.58918e-305
2.06169e-154	-3.98736e-155	-5.36908e-155	-4.04453e-155	1.41164e-154	-2.39988e-155	-5.79417e-155	-2.25171e-155	2.04282e-154	4.48745e-155	1.42779e-154	-1.23824e-155	1.00816e-154	1.00794e-155	-1.2252e-154	1.52632e-156	-3.29011e-155	-1.21142e-155	2.07846e-155	5.031e-155	2.17048e-154	5.73364e-155	-8.11785e-155	4.68777e-155	1.94502e-155	-3.5071e-155	1.67049e-155	4.30904e-155	7.48011e-155	-7.39611e-155	2.40731e-307
-9.56771e-156	1.41379e-156	-5.95455e-156	-1.03894e-156	1.83162e-156	-4.64342e-156	-4.31532e-156	1.27451e-156	6.0959e-156	-5.17806e-157	-6.01528e-157	9.70141e-156	3.09866e-156	-1.59651e-156	2.35576e-156	-3.32373e-156	-4.39208e-156	-1.09537e-156	-1.51926e-155	-2.76621e-157	-2.46338e-156	-3.3406e-156	3.0812e-156	-3.06537e-156	9.81451e-156	3.78252e-156	5.72482e-156	2.00107e-156	6.66009e-156	3.27145e-157	0
1.71352e-157	-2.79709e-157	-4.93841e-158	-1.57988e-157	-3.48215e-158	7.36739e-157	-7.70168e-158	-8.06587e-157	-2.88672e-157	-3.4866e-157	-1.63316e-156	-2.17383e-157	5.99294e-157	5.14432e-157	-1.92669e-157	-9.60535e-158	1.44492e-158	8.23429e-157	-5.70342e-157	-3.73017e-158	-1.54646e-157	-4.12319e-157	-6.62372e-157	-5.51345e-158	1.4306e-156	2.61148e-157	6.70144e-157	-1.6202e-157	6.50948e-157	-3.63251e-157	0
9.35274e-159	6.18711e-158	1.77759e-158	-1.64924e-157	-1.02733e-158	9.11475e-158	-1.98677e-158	1.47694e-158	-2.99839e-158	1.30053e-158	-9.70996e-158	-1.1723e-158	-1.05641e-157	3.95756e-158	-2.36421e-159	-2.09454e-158	-8.80289e-159	1.51106e-157	3.7819e-159	8.74466e-158	3.48038e-159	-1.44795e-158	8.60385e-159	-2.33006e-159	2.03389e-158	-3.78601e-158	3.99885e-158	-9.4189e-158	-1.30263e-158	2.90695e-158	0
8.40821e-160	-9.60271e-159	1.44666e-159	-8.97935e-159	8.92159e-159	-5.71185e-160	8.42132e-160	-6.65992e-159	6.20972e-159	-3.53734e-159	-1.28632e-158	5.061e-160	3.63536e-159	2.16358e-159	-6.27714e-160	-3.6609e-159	-1.43629e-158	-2.24508e-160	3.49385e-160	1.1114e-159	-3.99419e-159	4.33617e-159	4.13921e-159	-4.4195e-160	4.8228e-159	3.35655e-159	-9.45373e-159	-1.82733e-160	3.62217e-159	-1.29459e-158	0
-4.89002e-160	1.23245e-160	-1.49888e-160	-3.2088e-160	-7.91094e-160	2.94498e-160	-1.28734e-159	1.268e-160	-2.74279e-160	-6.27313e-161	3.26108e-160	-4.70861e-160	-5.23214e-160	-9.83382e-161	-2.54477e-160	1.15629e-160	7.87728e-161	4.44101e-160	-5.69374e-160	1.5806e-160	-3.4112e-161	7.00617e-161	-3.29937e-160	-1.23907e-159	-1.75626e-160	-2.37492e-160	2.0617e-160	-9.90665e-161	2.27406e-160	-6.85605e-161	0
1.701e-161	4.41512e-163	-8.74498e-162	-4.5702e-162	4.93807e-162	3.7537e-162	-5.50497e-162	-3.34375e-162	2.89358e-161	3.44876e-161	-9.24341e-162	-4.58259e-161	-1.37655e-161	-5.65299e-162	-6.09183e-162	-7.74389e-162	4.88788e-161	3.81782e-161	2.31151e-161	-2.07055e-162	-2.08628e-162	-2.17074e-162	-2.13385e-161	3.63988e-163	3.02176e-161	-1.87986e-161	-1.24906e-162	-4.00794e-161	-1.19526e-161	1.91198e-161	0
5.38966e-162	-6.96615e-162	-3.6386e-162	-3.45348e-163	6.31077e-163	-2.06063e-162	5.19654e-162	4.14163e-162	-4.09927e-162	6.22048e-162	3.20439e-162	-1.51377e-163	2.68118e-162	1.7427e-162	6.29892e-163	3.4005e-162	-6.89652e-163	2.22512e-163	4.69106e-162	-5.18512e-163	5.03305e-163	-3.64379e-163	4.66668e-163	1.70321e-162	1.4361e-162	-9.3941e-163	-1.52586e-163	9.05868e-166	2.1074e-162	-3.55578e-162	0
-9.11648e-165	-2.31543e-163	6.7376e-164	-4.00891e-163	8.20823e-163	4.27618e-163	-9.89327e-163	-6.28462e-163	-2.02817e-163	5.44984e-163	-1.33697e-162	-8.76152e-165	1.64307e-163	-3.78431e-163	-2.84745e-163	-2.71007e-163	7.27846e-163	-3.36049e-163	-3.51051e-164	-1.21966e-162	3.39568e-163	6.19098e-164	3.41654e-163	-8.29239e-163	-2.37895e-163	2.00074e-163	1.20451e-162	-1.91498e-163	1.05485e-163	-1.27721e-163	0
-9.11648e-165	-2.31543e-163	6.7376e-164	-4.00891e-163	8.20823e-163	4.27618e-163	-9.89327e-163	-6.28462e-163	-2.02817e-163	5.44984e-163	-1.33697e-162	-8.76152e-165	1.64307e-163	-3.78431e-163	-2.84745e-163	-2.71007e-163	7.27846e-163	-3.36049e-163	-3.51051e-164	-1.21966e-162	3.39568e-163	6.19098e-164	3.41654e-163	-8.29239e-163	-2.37895e-163	2.00074e-163	1.20451e-162	-1.91498e-163	1.05485e-163	-1.27721e-163	0
-9.11648e-165	-2.31543e-163	6.7376e-164	-4.00891e-163	8.20823e-163	4.27618e-163	-9.89327e-163	-6.28462e-163	-2.02817e-163	5.44984e-163	-1.33697e-162	-8.76152e-165	1.64307e-163	-3.78431e-163	-2.84745e-163	-2.71007e-163	7.27846e-163	-3.36049e-163	-3.51051e-164	-1.21966e-162	3.39568e-163	6.19098e-164	3.41654e-163	-8.29239e-163	-2.37895e-163	2.00074e-163	1.20451e-162	-1.91498e-163	1.05485e-163	-1.27721e-163	0
-9.11648e-165	-2.31543e-163	6.7376e-164	-4.00891e-163	8.20823e-163	4.27618e-163	-9.89327e-163	-6.28462e-163	-2.02817e-163	5.44984e-163	-1.33697e-162	-8.76152e-165	1.64307e-163	-3.78431e-163	-2.84745e-163	-2.71007e-163	7.27846e-163	-3.36049e-163	-3.51051e-164	-1.21966e-162	3.39568e-163	6.19098e-164	3.41654e-163	-8.29239e-163	-2.37895e-163	2.00074e-163	1.20451e-162	-1.91498e-163	1.05485e-163	-1.27721e-163	0
-9.11648e-165	-2.31543e-163	6.7376e-164	-4.00891e-163	8.20823e-163	4.27618e-163	-9.89327e-163	-6.28462e-163	-2.02817e-163	5.44984e-163	-1.33697e-162	-8.76152e-165	1.64307e-163	-3.78431e-163	-2.84745e-163	-2.71007e-163	7.27846e-163	-3.36049e-163	-3.51051e-164	-1.21966e-162	3.39568e-163	6.19098e-164	3.41654e-163	-8.29239e-163	-2.37895e-163	2.00074e-163	1.20451e-162	-1.91498e-163	1.05485e-163	-1.27721e-163	0
-9.11648e-165	-2.31543e-163	6.7376e-164	-4.00891e-163	8.20823e-163	4.27618e-163	-9.89327e-163	-6.28462e-163	-2.02817e-163	5.44984e-163	-1.33697e-162	-8.76152e-165	1.64307e-163	-3.78431e-163	-2.84745e-163	-2.71007e-163	7.27846e-163	-3.36049e-163	-3.51051e-164	-1.21966e-162	3.39568e-163	6.19098e-164	3.41654e-163	-8.29239e-163	-2.37895e-163	2.00074e-163	1.20451e-162	-1.91498e-163	1.05485e-163	-1.27721e-163	0
-9.11648e-165	-2.31543e-163	6.7376e-164	-4.00891e-163	8.20823e-163	4.27618e-163	-9.89327e-163	-6.28462e-163	-2.02817e-163	5.44984e-163	-1.33697e-162	-8.76152e-165	1.64307e-163	-3.78431e-163	-2.84745e-163	-2.71007e-163	7.27846e-163	-3.36049e-163	-3.51051e-164	-1.21966e-162	3.39568e-163	6.19098e-164	3.41654e-163	-8.29239e-163	-2.37895e-163	2.00074e-163	1.20451e-162	-1.91498e-163	1.05485e-163	-1.27721e-163	0
-9.11648e-165	-2.31543e-163	6.7376e-164	-4.00891e-163	8.20823e-163	4.27618e-163	-9.89327e-163	-6.28462e-163	-2.02817e-163	5.44984e-163	-1.33697e-162	-8.76152e-165	1.64307e-163	-3.78431e-163	-2.84745e-163	-2.71007e-163	7.27846e-163	-3.36049e-163	-3.51051e-164	-1.21966e-162	3.39568e-163	6.19098e-164	3.41654e-163	-8.29239e-163	-2.37895e-163	2.00074e-163	1.20451e-162	-1.91498e-163	1.05485e-163	-1.27721e-163	0
-9.11648e-165	-2.31543e-163	6.7376e-164	-4.00891e-163	8.20823e-163	4.27618e-163	-9.89327e-163	-6.28462e-163	-2.02817e-163	5.44984e-163	-1.33697e-162	-8.76152e-165	1.64307e-163	-3.78431e-163	-2.84745e-163	-2.71007e-163	7.27846e-163	-3.36049e-163	-3.51051e-164	-1.21966e-162	3.39568e-163	6.19098e-164	3.41654e-163	-8.29239e-163	-2.37895e-163	2.00074e-163	1.20451e-162	-1.91498e-163	1.05485e-163	-1.27721e-163	0
-9.11648e-165	-2.31543e-163	6.7376e-164	-4.00891e-163	8.20823e-163	4.27618e-163	-9.89327e-163	-6.28462e-163	-2.02817e-163	5.44984e-163	-1.33697e-162	-8.76152e-165	1.64307e-163	-3.78431e-163	-2.84745e-163	-2.71007e-163	7.27846e-163	-3.36049e-163	-3.51051e-164	-1.21966e-162	3.39568e-163	6.19098e-164	3.41654e-163	-8.29239e-163	-2.37895e-163	2.00074e-163	1.20451e-162	-1.91498e-163	1.05485e-163	-1.27721e-163	0
-9.11648e-165	-2.31543e-163	6.7376e-164	-4.00891e-163	8.20823e-163	4.27618e-163	-9.89327e-163	-6.28462e-163	-2.02817e-163	5.44984e-163	-1.33697e-162	-8.76152e-165	1.64307e-163	-3.78431e-163	-2.84745e-163	-2.71007e-163	7.27846e-163	-3.36049e-163	-3.51051e-164	-1.21966e-162	3.39568e-163	6.19098e-164	3.41654e-163	-8.29239e-163	-2.37895e-163	2.00074e-163	1.20451e-162	-1.91498e-163	1.05485e-163	-1.27721e-163	0
-9.11648e-165	-2.31543e-163	6.7376e-164	-4.00891e-163	8.20823e-163	4.27618e-163	-9.89327e-163	-6.28462e-163	-2.02817e-163	5.44984e-163	-1.33697e-162	-8.76152e-165	1.64307e-163	-3.78431e-163	-2.84745e-163	-2.71007e-163	7.27846e-163	-3.36049e-163	-3.51051e-164	-1.21966e-162	3.39568e-163	6.19098e-164	3.41654e-163	-8.29239e-163	-2.37895e-163	2.00074e-163	1.20451e-162	-1.91498e-163	1.05485e-163	-1.27721e-163	0
-9.11648e-165	-2.31543e-163	6.7376e-164	-4.00891e-163	8.20823e-163	4.27618e-163	-9.89327e-163	-6.28462e-163	-2.02817e-163	5.44984e-163	-1.33697e-162	-8.76152e-165	1.64307e-163	-3.78431e-163	-2.84745e-163	-2.71007e-163	7.27846e-163	-3.36049e-163	-3.51051e-164	-1.21966e-162	3.39568e-163	6.19098e-164	3.41654e-163	-8.29239e-163	-2.37895e-163	2.00074e-163	1.20451e-162	-1.91498e-163	1.05485e-163	-1.27721e-163	0
-9.11648e-165	-2.31543e-163	6.7376e-164	-4.00891e-163	8.20823e-163	4.27618e-163	-9.89327e-163	-6.28462e-163	-2.02817e-163	5.44984e-163	-1.33697e-162	-8.76152e-165	1.64307e-163	-3.78431e-163	-2.84745e-163	-2.71007e-163	7.27846e-163	-3.36049e-163	-3.51051e-164	-1.21966e-162	3.39568e-163	6.19098e-164	3.41654e-163	-8.29239e-163	-2.37895e-163	2.00074e-163	1.20451e-162	-1.91498e-163	1.05485e-163	-1.27721e-163	0
-9.11648e-165	-2.31543e-163	6.7376e-164	-4.00891e-163	8.20823e-163	4.27618e-163	-9.89327e-163	-6.28462e-163	-2.02817e-163	5.44984e-163	-1.33697e-162	-8.76152e-165	1.64307e-163	-3.78431e-163	-2.84745e-163	-2.71007e-163	7.27846e-163	-3.36049e-163	-3.51051e-164	-1.21966e-162	3.39568e-163	6.19098e-164	3.41654e-163	-8.29239e-163	-2.37895e-163	2.00074e-163	1.20451e-162	-1.91498e-163	1.05485e-163	-1.27721e-163	0
-9.11648e-165	-2.31543e-163	6.7376e-164	-4.00891e-163	8.20823e-163	4.27618e-163	-9.89327e-163	-6.28462e-163	-2.02817e-163	5.44984e-163	-1.33697e-162	-8.76152e-165	1.64307e-163	-3.78431e-163	-2.84745e-163	-2.71007e-163	7.27846e-163	-3.36049e-163	-3.51051e-164	-1.21966e-162	3.39568e-163	6.19098e-164	3.41654e-163	-8.29239e-163	-2.37895e-163	2.00074e-163	1.20451e-162	-1.91498e-163	1.05485e-163	-1.27721e-163	0
-9.11648e-165	-2.31543e-163	6.7376e-164	-4.00891e-163	8.20823e-163	4.27618e-163	-9.89327e-163	-6.28462e-163	-2.02817e-163	5.44984e-163	-1.33697e-162	-8.76152e-165	1.64307e-163	-3.78431e-163	-2.84745e-163	-2.71007e-163	7.27846e-163	-3.36049e-163	-3.51051e-164	-1.21966e-162	3.39568e-163	6.19098e-164	3.41654e-163	-8.29239e-163	-2.37895e-163	2.00074e-163	1.20451e-162	-1.91498e-163	1.05485e-163	-1.27721e-163	0
-9.11648e-165	-2.31543e-163	6.7376e-164	-4.00891e-163	8.20823e-163	4.27618e-163	-9.89327e-163	-6.28462e-163	-2.02817e-163	5.44984e-163	-1.33697e-162	-8.76152e-165	1.64307e-163	-3.78431e-163	-2.84745e-163	-2.71007e-163	7.27846e-163	-3.36049e-163	-3.51051e-164	-1.21966e-162	3.39568e-163	6.19098e-164	3.41654e-163	-8.29239e-163	-2.37895e-163	2.00074e-163	1.20451e-162	-1.91498e-163	1.05485e-163	-1.27721e-163	0
-9.11648e-165	-2.31543e-163	6.7376e-164	-4.00891e-163	8.20823e-163	4.27618e-163	-9.89327e-163	-6.28462e-163	-2.02817e-163	5.44984e-163	-1.33697e-162	-8.76152e-165	1.64307e-163	-3.78431e-163	-2.84745e-163	-2.71007e-163	7.27846e-163	-3.36049e-163	-3.51051e-164	-1.21966e-162	3.39568e-163	6.19098e-164	3.41654e-163	-8.29239e-163	-2.37895e-163	2.00074e-163	1.20451e-162	-1.91498e-163	1.05485e-163	-1.27721e-163	0
-9.11648e-165	-2.31543e-163	6.7376e-164	-4.00891e-163	8.20823e-163	4.27618e-163	-9.89327e-163	-6.28462e-163	-2.02817e-163	5.44984e-163	-1.33697e-162	-8.76152e-165	1.64307e-163	-3.78431e-163	-2.84745e-163	-2.71007e-163	7.27846e-163	-3.36049e-163	-3.51051e-164	-1.21966e-162	3.39568e-163	6.19098e-164	3.41654e-163	-8.29239e-163	-2.37895e-163	2.00074e-163	1.20451e-162	-1.91498e-163	1.05485e-163	-1.27721e-163	0
-9.11648e-165	-2.31543e-163	6.7376e-164	-4.00891e-163	8.20823e-163	4.27618e-163	-9.89327e-163	-6.28462e-163	-2.02817e-163	5.44984e-163	-1.33697e-162	-8.76152e-165	1.64307e-163	-3.78431e-163	-2.84745e-163	-2.71007e-163	7.27846e-163	-3.36049e-163	-3.51051e-164	-1.21966e-162	3.39568e-163	6.19098e-164	3.41654e-163	-8.29239e-163	-2.37895e-163	2.00074e-163	1.20451e-162	-1.91498e-163	1.05485e-163	-1.27721e-163	0
-9.11648e-165	-2.31543e-163	6.7376e-164	-4.00891e-163	8.20823e-163	4.27618e-163	-9.89327e-163	-6.28462e-163	-2.02817e-163	5.44984e-163	-1.33697e-162	-8.76152e-165	1.64307e-163	-3.78431e-163	-2.84745e-163	-2.71007e-163	7.27846e-163	-3.36049e-163	-3.51051e-164	-1.21966e-162	3.39568e-163	6.19098e-164	3.41654e-163	-8.29239e-163	-2.37895e-163	2.00074e-163	1.20451e-162	-1.91498e-163	1.05485e-163	-1.27721e-163	0
-9.11648e-165	-2.31543e-163	6.7376e-164	-4.00891e-163	8.20823e-163	4.27618e-163	-9.89327e-163	-6.28462e-163	-2.02817e-163	5.44984e-163	-1.33697e-162	-8.76152e-165	1.64307e-163	-3.78431e-163	-2.84745e-163	-2.71007e-163	7.27846e-163	-3.36049e-163	-3.51051e-164	-1.21966e-162	3.39568e-163	6.19098e-164	3.41654e-163	-8.29239e-163	-2.37895e-163	2.00074e-163	1.20451e-162	-1.91498e-163	1.05485e-163	-1.27721e-163	0
-9.11648e-165	-2.31543e-163	6.7376e-164	-4.00891e-163	8.20823e-163	4.27618e-163	-9.89327e-163	-6.28462e-163	-2.02817e-163	5.44984e-163	-1.33697e-162	-8.76152e-165	1.64307e-163	-3.78431e-163	-2.84745e-163	-2.71007e-163	7.27846e-163	-3.36049e-163	-3.51051e-164	-1.21966e-162	3.39568e-163	6.19098e-164	3.41654e-163	-8.29239e-163	-2.37895e-163	2.00074e-163	1.20451e-162	-1.91498e-163	1.05485e-163	-1.27721e-163	0
-9.11648e-165	-2.31543e-163	6.7376e-164	-4.00891e-163	8.20823e-163	4.27618e-163	-9.89327e-163	-6.28462e-163	-2.02817e-163	5.44984e-163	-1.33697e-162	-8.76152e-165	1.64307e-163	-3.78431e-163	-2.84745e-163	-2.71007e-163	7.27846e-163	-3.36049e-163	-3.51051e-164	-1.21966e-162	3.39568e-163	6.19098e-164	3.41654e-163	-8.29239e-163	-2.37895e-163	2.00074e-163	1.20451e-162	-1.91498e-163	1.05485e-163	-1.27721e-163	0
-9.11648e-165	-2.31543e-163	6.7376e-164	-4.00891e-163	8.20823e-163	4.27618e-163	-9.89327e-163	-6.28462e-163	-2.02817e-163	5.44984e-163	-1.33697e-162	-8.76152e-165	1.64307e-163	-3.78431e-163	-2.84745e-163	-2.71007e-163	7.27846e-163	-3.36049e-163	-3.51051e-164	-1.21966e-162	3.39568e-163	6.19098e-164	3.41654e-163	-8.29239e-163	-2.37895e-163	2.00074e-163	1.20451e-162	-1.91498e-163	1.05485e-163	-1.27721e-163	0
-9.11648e-165	-2.31543e-163	6.7376e-164	-4.00891e-163	8.20823e-163	4.27618e-163	-9.89327e-163	-6.28462e-163	-2.02817e-163	5.44984e-163	-1.33697e-162	-8.76152e-165	1.64307e-163	-3.78431e-163	-2.84745e-163	-2.71007e-163	7.27846e-163	-3.36049e-163	-3.51051e-164	-1.21966e-162	3.39568e-163	6.19098e-164	3.41654e-163	-8.29239e-163	-2.37895e-163	2.00074e-163	1.20451e-162	-1.91498e-163	1.05485e-163	-1.27721e-163	0
-9.11648e-165	-2.31543e-163	6.7376e-164	-4.00891e-163	8.20823e-163	4.27618e-163	-9.89327e-163	-6.28462e-163	-2.02817e-163	5.44984e-163	-1.33697e-162	-8.76152e-165	1.64307e-163	-3.78431e-163	-2.84745e-163	-2.71007e-163	7.27846e-163	-3.36049e-163	-3.51051e-164	-1.21966e-162	3.39568e-163	6.19098e-164	3.41654e-163	-8.29239e-163	-2.37895e-163	2.00074e-163	1.20451e-162	-1.91498e-163	1.05485e-163	-1.27721e-163	0
-9.11648e-165	-2.31543e-163	6.7376e-164	-4.00891e-163	8.20823e-163	4.27618e-163	-9.89327e-163	-6.28462e-163	-2.02817e-163	5.44984e-163	-1.33697e-162	-8.76152e-165	1.64307e-163	-3.78431e-163	-2.84745e-163	-2.71007e-163	7.27846e-163	-3.36049e-163	-3.51051e-164	-1.21966e-162	3.39568e-163	6.19098e-164	3.41654e-163	-8.29239e-163	-2.37895e-163	2.00074e-163	1.20451e-162	-1.91498e-163	1.05485e-163	-1.27721e-163	0
-9.11648e-165	-2.31543e-163	6.7376e-164	-4.00891e-163	8.20823e-163	4.27618e-163	-9.89327e-163	-6.28462e-163	-2.02817e-163	5.44984e-163	-1.33697e-162	-8.76152e-165	1.64307e-163	-3.78431e-163	-2.84745e-163	-2.71007e-163	7.27846e-163	-3.36049e-163	-3.51051e-164	-1.21966e-162	3.39568e-163	6.19098e-164	3.41654e-163	-8.29239e-163	-2.37895e-163	2.00074e-163	1.20451e-162	-1.91498e-163	1.05485e-163	-1.27721e-163	0
-9.11648e-165	-2.31543e-163	6.7376e-164	-4.00891e-163	8.20823e-163	4.27618e-163	-9.89327e-163	-6.28462e-163	-2.02817e-163	5.44984e-163	-1.33697e-162	-8.76152e-165	1.64307e-163	-3.78431e-163	-2.84745e-163	-2.71007e-163	7.27846e-163	-3.36049e-163	-3.51051e-164	-1.21966e-162	3.39568e-163	6.19098e-164	3.41654e-163	-8.29239e-163	-2.37895e-163	2.00074e-163	1.20451e-162	-1.91498e-163	1.05485e-163	-1.27721e-163	0
-9.11648e-165	-2.31543e-163	6.7376e-164	-4.00891e-163	8.20823e-163	4.27618e-163	-9.89327e-163	-6.28462e-163	-2.02817e-163	5.44984e-163	-1.33697e-162	-8.76152e-165	1.64307e-163	-3.78431e-163	-2.84745e-163	-2.71007e-163	7.27846e-163	-3.36049e-163	-3.51051e-164	-1.21966e-162	3.39568e-163	6.19098e-164	3.41654e-163	-8.29239e-163	-2.37895e-163	2.00074e-163	1.20451e-162	-1.91498e-163	1.05485e-163	-1.27721e-163	0
-9.11648e-165	-2.31543e-163	6.7376e-164	-4.00891e-163	8.20823e-163	4.27618e-163	-9.89327e-163	-6.28462e-163	-2.02817e-163	5.44984e-163	-1.33697e-162	-8.76152e-165	1.64307e-163	-3.78431e-163	-2.84745e-163	-2.71007e-163	7.27846e-163	-3.36049e-163	-3.51051e-164	-1.21966e-162	3.39568e-163	6.19098e-164	3.41654e-163	-8.29239e-163	-2.37895e-163	2.00074e-163	1.20451e-162	-1.91498e-163	1.05485e-163	-1.27721e-163	0
-9.11648e-165	-2.31543e-163	6.7376e-164	-4.00891e-163	8.20823e-163	4.27618e-163	-9.89327e-163	-6.28462e-163	-2.02817e-163	5.44984e-163	-1.33697e-162	-8.76152e-165	1.64307e-163	-3.78431e-163	-2.84745e-163	-2.71007e-163	7.27846e-163	-3.36049e-163	-3.51051e-164	-1.21966e-162	3.39568e-163	6.19098e-164	3.41654e-163	-8.29239e-163	-2.37895e-163	2.00074e-163	1.20451e-162	-1.91498e-163	1.05485e-163	-1.27721e-163	0
-9.11648e-165	-2.31543e-163	6.7376e-164	-4.00891e-163	8.20823e-163	4.27618e-163	-9.89327e-163	-6.28462e-163	-2.02817e-163	5.44984e-163	-1.33697e-162	-8.76152e-165	1.64307e-163	-3.78431e-163	-2.84745e-163	-2.71007e-163	7.27846e-163	-3.36049e-163	-3.51051e-164	-1.21966e-162	3.39568e-163	6.19098e-164	3.41654e-163	-8.29239e-163	-2.37895e-163	2.00074e-163	1.20451e-162	-1.91498e-163	1.05485e-163	-1.27721e-163	0
-9.11648e-165	-2.31543e-163	6.7376e-164	-4.00891e-163	8.20823e-163	4.27618e-163	-9.89327e-163	-6.28462e-163	-2.02817e-163	5.44984e-163	-1.33697e-162	-8.76152e-165	1.64307e-163	-3.78431e-163	-2.84745e-163	-2.71007e-163	7.27846e-163	-3.36049e-163	-3.51051e-164	-1.21966e-162	3.39568e-163	6.19098e-164	3.41654e-163	-8.29239e-163	-2.37895e-163	2.00074e-163	1.20451e-162	-1.91498e-163	1.05485e-163	-1.27721e-163	0
-9.11648e-165	-2.31543e-163	6.7376e-164	-4.00891e-163	8.20823e-163	4.27618e-163	-9.89327e-163	-6.28462e-163	-2.02817e-163	5.44984e-163	-1.33697e-162	-8.76152e-165	1.64307e-163	-3.78431e-163	-2.84745e-163	-2.71007e-163	7.27846e-163	-3.36049e-163	-3.51051e-164	-1.21966e-162	3.39568e-163	6.19098e-164	3.41654e-163	-8.29239e-163	-2.37895e-163	2.00074e-163	1.20451e-162	-1.91498e-163	1.05485e-163	-1.27721e-163	0
-9.11648e-165	-2.31543e-163	6.7376e-164	-4.00891e-163	8.20823e-163	4.27618e-163	-9.89327e-163	-6.28462e-163	-2.02817e-163	5.44984e-163	-1.33697e-162	-8.76152e-165	1.64307e-163	-3.78431e-163	-2.84745e-163	-2.71007e-163	7.27846e-163	-3.36049e-163	-3.51051e-164	-1.21966e-162	3.39568e-163	6.19098e-164	3.41654e-163	-8.29239e-163	-2.37895e-163	2.00074e-163	1.20451e-162	-1.91498e-163	1.05485e-163	-1.27721e-163	0
-9.11648e-165	-2.31543e-163	6.7376e-164	-4.00891e-163	8.20823e-163	4.27618e-163	-9.89327e-163	-6.28462e-163	-2.02817e-163	5.44984e-163	-1.33697e-162	-8.76152e-165	1.64307e-163	-3.78431e-163	-2.84745e-163	-2.71007e-163	7.27846e-163	-3.36049e-163	-3.51051e-164	-1.21966e-162	3.39568e-163	6.19098e-164	3.41654e-163	-8.29239e-163	-2.37895e-163	2.00074e-163	1.20451e-162	-1.91498e-163	1.05485e-163	-1.27721e-163	0
-9.11648e-165	-2.31543e-163	6.7376e-164	-4.00891e-163	8.20823e-163	4.27618e-163	-9.89327e-163	-6.28462e-163	-2.02817e-163	5.44984e-163	-1.33697e-162	-8.76152e-165	1.64307e-163	-3.78431e-163	-2.84745e-163	-2.71007e-163	7.27846e-163	-3.36049e-163	-3.51051e-164	-1.21966e-162	3.39568e-163	6.19098e-164	3.41654e-163	-8.29239e-163	-2.37895e-163	2.00074e-163	1.20451e-162	-1.91498e-163	1.05485e-163	-1.27721e-163	0
-9.11648e-165	-2.31543e-163	6.7376e-164	-4.00891e-163	8.20823e-163	4.27618e-163	-9.89327e-163	-6.28462e-163	-2.02817e-163	5.44984e-163	-1.33697e-162	-8.76152e-165	1.64307e-163	-3.78431e-163	-2.84745e-163	-2.71007e-163	7.27846e-163	-3.36049e-163	-3.51051e-164	-1.21966e-162	3.39568e-163	6.19098e-164	3.41654e-163	-8.29239e-163	-2.37895e-163	2.00074e-163	1.20451e-162	-1.91498e-163	1.05485e-163	-1.27721e-163	0
-9.11648e-165	-2.31543e-163	6.7376e-164	-4.00891e-163	8.20823e-163	4.27618e-163	-9.89327e-163	-6.28462e-163	-2.02817e-163	5.44984e-163	-1.33697e-162	-8.76152e-165	1.64307e-163	-3.78431e-163	-2.84745e-163	-2.71007e-163	7.27846e-163	-3.36049e-163	-3.51051e-164	-1.21966e-162	3.39568e-163	6.19098e-164	3.41654e-163	-8.29239e-163	-2.37895e-163	2.00074e-163	1.20451e-162	-1.91498e-163	1.05485e-163	-1.27721e-163	0
-9.11648e-165	-2.31543e-163	6.7376e-164	-4.00891e-163	8.20823e-163	4.27618e-163	-9.89327e-163	-6.28462e-163	-2.02817e-163	5.44984e-163	-1.33697e-162	-8.76152e-165	1.64307e-163	-3.78431e-163	-2.84745e-163	-2.71007e-163	7.27846e-163	-3.36049e-163	-3.51051e-164	-1.21966e-162	3.39568e-163	6.19098e-164	3.41654e-163	-8.29239e-163	-2.37895e-163	2.00074e-163	1.20451e-162	-1.91498e-163	1.05485e-163	-1.27721e-163	0
-9.11648e-165	-2.31543e-163	6.7376e-164	-4.00891e-163	8.20823e-163	4.27618e-163	-9.89327e-163	-6.28462e-163	-2.02817e-163	5.44984e-163	-1.33697e-162	-8.76152e-165	1.64307e-163	-3.78431e-163	-2.84745e-163	-2.71007e-163	7.27846e-163	-3.36049e-163	-3.51051e-164	-1.21966e-162	3.39568e-163	6.19098e-164	3.41654e-163	-8.29239e-163	-2.37895e-163	2.00074e-163	1.20451e-162	-1.91498e-163	1.05485e-163	-1.27721e-163	0
-9.11648e-165	-2.31543e-163	6.7376e-164	-4.00891e-163	8.20823e-163	4.27618e-163	-9.89327e-163	-6.28462e-163	-2.02817e-163	5.44984e-163	-1.33697e-162	-8.76152e-165	1.64307e-163	-3.78431e-163	-2.84745e-163	-2.71007e-163	7.27846e-163	-3.36049e-163	-3.51051e-164	-1.21966e-162	3.39568e-163	6.19098e-164	3.41654e-163	-8.29239e-163	-2.37895e-163	2.00074e-163	1.20451e-162	-1.91498e-163	1.05485e-163	-1.27721e-163	0
-9.11648e-165	-2.31543e-163	6.7376e-164	-4.00891e-163	8.20823e-163	4.27618e-163	-9.89327e-163	-6.28462e-163	-2.02817e-163	5.44984e-163	-1.33697e-162	-8.76152e-165	1.64307e-163	-3.78431e-163	-2.84745e-163	-2.71007e-163	7.27846e-163	-3.36049e-163	-3.51051e-164	-1.21966e-162	3.39568e-163	6.19098e-164	3.41654e-163	-8.29239e-163	-2.37895e-163	2.00074e-163	1.20451e-162	-1.91498e-163	1.05485e-163	-1.27721e-163	0
-9.11648e-165	-2.31543e-163	6.7376e-164	-4.00891e-163	8.20823e-163	4.27618e-163	-9.89327e-163	-6.28462e-163	-2.02817e-163	5.44984e-163	-1.33697e-162	-8.76152e-165	1.64307e-163	-3.78431e-163	-2.84745e-163	-2.71007e-163	7.27846e-163	-3.36049e-163	-3.51051e-164	-1.21966e-162	3.39568e-163	6.19098e-164	3.41654e-163	-8.29239e-163	-2.37895e-163	2.00074e-163	1.20451e-162	-1.91498e-163	1.05485e-163	-1.27721e-163	0
-9.11648e-165	-2.31543e-163	6.7376e-164	-4.00891e-163	8.20823e-163	4.27618e-163	-9.89327e-163	-6.28462e-163	-2.02817e-163	5.44984e-163	-1.33697e-162	-8.76152e-165	1.64307e-163	-3.78431e-163	-2.84745e-163	-2.71007e-163	7.27846e-163	-3.36049e-163	-3.51051e-164	-1.21966e-162	3.39568e-163	6.19098e-164	3.41654e-163	-8.29239e-163	-2.37895e-163	2.00074e-163	1.20451e-162	-1.91498e-163	1.05485e-163	-1.27721e-163	0
-9.11648e-165	-2.31543e-163	6.7376e-164	-4.00891e-163	8.20823e-163	4.27618e-163	-9.89327e-163	-6.28462e-163	-2.02817e-163	5.44984e-163	-1.33697e-162	-8.76152e-165	1.64307e-163	-3.78431e-163	-2.84745e-163	-2.71007e-163	7.27846e-163	-3.36049e-163	-3.51051e-164	-1.21966e-162	3.39568e-163	6.19098e-164	3.41654e-163	-8.29239e-163	-2.37895e-163	2.00074e-163	1.20451e-162	-1.91498e-163	1.05485e-163	-1.27721e-163	0
-9.11648e-165	-2.31543e-163	6.7376e-164	-4.00891e-163	8.20823e-163	4.27618e-163	-9.89327e-163	-6.28462e-163	-2.02817e-163	5.44984e-163	-1.33697e-162	-8.76152e-165	1.64307e-163	-3.78431e-163	-2.84745e-163	-2.71007e-163	7.27846e-163	-3.36049e-163	-3.51051e-164	-1.21966e-162	3.39568e-163	6.19098e-164	3.41654e-163	-8.29239e-163	-2.37895e-163	2.00074e-163	1.20451e-162	-1.91498e-163	1.05485e-163	-1.27721e-163	0
-9.11648e-165	-2.31543e-163	6.7376e-164	-4.00891e-163	8.20823e-163	4.27618e-163	-9.89327e-163	-6.28462e-163	-2.02817e-163	5.44984e-163	-1.33697e-162	-8.76152e-165	1.64307e-163	-3.78431e-163	-2.84745e-163	-2.71007e-163	7.27846e-163	-3.36049e-163	-3.51051e-164	-1.21966e-162	3.39568e-163	6.19098e-164	3.41654e-163	-8.29239e-163	-2.37895e-163	2.00074e-163	1.20451e-162	-1.91498e-163	1.05485e-163	-1.27721e-163	0
-9.11648e-165	-2.31543e-163	6.7376e-164	-4.00891e-163	8.20823e-163	4.27618e-163	-9.89327e-163	-6.28462e-163	-2.02817e-163	5.44984e-163	-1.33697e-162	-8.76152e-165	1.64307e-163	-3.78431e-163	-2.84745e-163	-2.71007e-163	7.27846e-163	-3.36049e-163	-3.51051e-164	-1.21966e-162	3.39568e-163	6.19098e-164	3.41654e-163	-8.29239e-163	-2.37895e-163	2.00074e-163	1.20451e-162	-1.91498e-163	1.05485e-163	-1.27721e-163	0
-9.11648e-165	-2.31543e-163	6.7376e-164	-4.00891e-163	8.20823e-163	4.27618e-163	-9.89327e-163	-6.28462e-163	-2.02817e-163	5.44984e-163	-1.33697e-162	-8.76152e-165	1.64307e-163	-3.78431e-163	-2.84745e-163	-2.71007e-163	7.27846e-163	-3.36049e-163	-3.51051e-164	-1.21966e-162	3.39568e-163	6.19098e-164	3.41654e-163	-8.29239e-163	-2.37895e-163	2.00074e-163	1.20451e-162	-1.91498e-163	1.05485e-163	-1.27721e-163	0
-9.11648e-165	-2.31543e-163	6.7376e-164	-4.00891e-163	8.20823e-163	4.27618e-163	-9.89327e-163	-6.28462e-163	-2.02817e-163	5.44984e-163	-1.33697e-162	-8.76152e-165	1.64307e-163	-3.78431e-163	-2.84745e-163	-2.71007e-163	7.27846e-163	-3.36049e-163	-3.51051e-164	-1.21966e-162	3.39568e-163	6.19098e-164	3.41654e-163	-8.29239e-163	-2.37895e-163	2.00074e-163	1.20451e-162	-1.91498e-163	1.05485e-163	-1.27721e-163	0
-9.11648e-165	-2.31543e-163	6.7376e-164	-4.00891e-163	8.20823e-163	4.27618e-163	-9.89327e-163	-6.28462e-163	-2.02817e-163	5.44984e-163	-1.33697e-162	-8.76152e-165	1.64307e-163	-3.78431e-163	-2.84745e-163	-2.71007e-163	7.27846e-163	-3.36049e-163	-3.51051e-164	-1.21966e-162	3.39568e-163	6.19098e-164	3.41654e-163	-8.29239e-163	-2.37895e-163	2.00074e-163	1.20451e-162	-1.91498e-163	1.05485e-163	-1.27721e-163	0
-9.11648e-165	-2.31543e-163	6.7376e-164	-4.00891e-163	8.20823e-163	4.27618e-163	-9.89327e-163	-6.28462e-163	-2.02817e-163	5.44984e-163	-1.33697e-162	-8.76152e-165	1.64307e-163	-3.78431e-163	-2.84745e-163	-2.71007e-163	7.27846e-163	-3.36049e-163	-3.51051e-164	-1.21966e-162	3.39568e-163	6.19098e-164	3.41654e-163	-8.29239e-163	-2.37895e-163	2.00074e-163	1.20451e-162	-1.91498e-163	1.05485e-163	-1.27721e-163	0
-9.11648e-165	-2.31543e-163	6.7376e-164	-4.00891e-163	8.20823e-163	4.27618e-163	-9.89327e-163	-6.28462e-163	-2.02817e-163	5.44984e-163	-1.33697e-162	-8.76152e-165	1.64307e-163	-3.78431e-163	-2.84745e-163	-2.71007e-163	7.27846e-163	-3.36049e-163	-3.51051e-164	-1.21966e-162	3.39568e-163	6.19098e-164	3.41654e-163	-8.29239e-163	-2.37895e-163	2.00074e-163	1.20451e-162	-1.91498e-163	1.05485e-163	-1.27721e-163	0
-9.11648e-165	-2.31543e-163	6.7376e-164	-4.00891e-163	8.20823e-163	4.27618e-163	-9.89327e-163	-6.28462e-163	-2.02817e-163	5.44984e-163	-1.33697e-162	-8.76152e-165	1.64307e-163	-3.78431e-163	-2.84745e-163	-2.71007e-163	7.27846e-163	-3.36049e-163	-3.51051e-164	-1.21966e-162	3.39568e-163	6.19098e-164	3.41654e-163	-8.29239e-163	-2.37895e-163	2.00074e-163	1.20451e-162	-1.91498e-163	1.05485e-163	-1.27721e-163	0
-9.11648e-165	-2.31543e-163	6.7376e-164	-4.00891e-163	8.20823e-163	4.27618e-163	-9.89327e-163	-6.28462e-163	-2.02817e-163	5.44984e-163	-1.33697e-162	-8.76152e-165	1.64307e-163	-3.78431e-163	-2.84745e-163	-2.71007e-163	7.27846e-163	-3.36049e-163	-3.51051e-164	-1.21966e-162	3.39568e-163	6.19098e-164	3.41654e-163	-8.29239e-163	-2.37895e-163	2.00074e-163	1.20451e-162	-1.91498e-163	1.05485e-163	-1.27721e-163	0
-9.11648e-165	-2.31543e-163	6.7376e-164	-4.00891e-163	8.20823e-163	4.27618e-163	-9.89327e-163	-6.28462e-163	-2.02817e-163	5.44984e-163	-1.33697e-162	-8.76152e-165	1.64307e-163	-3.78431e-163	-2.84745e-163	-2.71007e-163	7.27846e-163	-3.36049e-163	-3.51051e-164	-1.21966e-162	3.39568e-163	6.19098e-164	3.41654e-163	-8.29239e-163	-2.37895e-163	2.00074e-163	1.20451e-162	-1.91498e-163	1.05485e-163	-1.27721e-163	0
-9.11648e-165	-2.31543e-163	6.7376e-164	-4.00891e-163	8.20823e-163	4.27618e-163	-9.89327e-163	-6.28462e-163	-2.02817e-163	5.44984e-163	-1.33697e-162	-8.76152e-165	1.64307e-163	-3.78431e-163	-2.84745e-163	-2.71007e-163	7.27846e-163	-3.36049e-163	-3.51051e-164	-1.21966e-162	3.39568e-163	6.19098e-164	3.41654e-163	-8.29239e-163	-2.37895e-163	2.00074e-163	1.20451e-162	-1.91498e-163	1.05485e-163	-1.27721e-163	0
-9.11648e-165	-2.31543e-163	6.7376e-164	-4.00891e-163	8.20823e-163	4.27618e-163	-9.89327e-163	-6.28462e-163	-2.02817e-163	5.44984e-163	-1.33697e-162	-8.76152e-165	1.64307e-163	-3.78431e-163	-2.84745e-163	-2.71007e-163	7.27846e-163	-3.36049e-163	-3.51051e-164	-1.21966e-162	3.39568e-163	6.19098e-164	3.41654e-163	-8.29239e-163	-2.37895e-163	2.00074e-163	1.20451e-162	-1.91498e-163	1.05485e-163	-1.27721e-163	0
-9.11648e-165	-2.31543e-163	6.7376e-164	-4.00891e-163	8.20823e-163	4.27618e-163	-9.89327e-163	-6.28462e-163	-2.02817e-163	5.44984e-163	-1.33697e-162	-8.76152e-165	1.64307e-163	-3.78431e-163	-2.84745e-163	-2.71007e-163	7.27846e-163	-3.36049e-163	-3.51051e-164	-1.21966e-162	3.39568e-163	6.19098e-164	3.41654e-163	-8.29239e-163	-2.37895e-163	2.00074e-163	1.20451e-162	-1.91498e-163	1.05485e-163	-1.27721e-163	0
-9.11648e-165	-2.31543e-163	6.7376e-164	-4.00891e-163	8.20823e-163	4.27618e-163	-9.89327e-163	-6.28462e-163	-2.02817e-163	5.44984e-163	-1.33697e-162	-8.76152e-165	1.64307e-163	-3.78431e-163	-2.84745e-163	-2.71007e-163	7.27846e-163	-3.36049e-163	-3.51051e-164	-1.21966e-162	3.39568e-163	6.19098e-164	3.41654e-163	-8.29239e-163	-2.37895e-163	2.00074e-163	1.20451e-162	-1.91498e-163	1.05485e-163	-1.27721e-163	0
-9.11648e-165	-2.31543e-163	6.7376e-164	-4.00891e-163	8.20823e-163	4.27618e-163	-9.89327e-163	-6.28462e-163	-2.02817e-163	5.44984e-163	-1.33697e-162	-8.76152e-165	1.64307e-163	-3.78431e-163	-2.84745e-163	-2.71007e-163	7.27846e-163	-3.36049e-163	-3.51051e-164	-1.21966e-162	3.39568e-163	6.19098e-164	3.41654e-163	-8.29239e-163	-2.37895e-163	2.00074e-163	1.20451e-162	-1.91498e-163	1.05485e-163	-1.27721e-163	0
-9.11648e-165	-2.31543e-163	6.7376e-164	-4.00891e-163	8.20823e-163	4.27618e-163	-9.89327e-163	-6.28462e-163	-2.02817e-163	5.44984e-163	-1.33697e-162	-8.76152e-165	1.64307e-163	-3.78431e-163	-2.84745e-163	-2.71007e-163	7.27846e-163	-3.36049e-163	-3.51051e-164	-1.21966e-162	3.39568e-163	6.19098e-164	3.41654e-163	-8.29239e-163	-2.37895e-163	2.00074e-163	1.20451e-162	-1.91498e-163	1.05485e-163	-1.27721e-163	0
-9.11648e-165	-2.31543e-163	6.7376e-164	-4.00891e-163	8.20823e-163	4.27618e-163	-9.89327e-163	-6.28462e-163	-2.02817e-163	5.44984e-163	-1.33697e-162	-8.76152e-165	1.64307e-163	-3.78431e-163	-2.84745e-163	-2.71007e-163	7.27846e-163	-3.36049e-163	-3.51051e-164	-1.21966e-162	3.39568e-163	6.19098e-164	3.41654e-163	-8.29239e-163	-2.37895e-163	2.00074e-163	1.20451e-162	-1.91498e-163	1.05485e-163	-1.27721e-163	0
-9.11648e-165	-2.31543e-163	6.7376e-164	-4.00891e-163	8.20823e-163	4.27618e-163	-9.89327e-163	-6.28462e-163	-2.02817e-163	5.44984e-163	-1.33697e-162	-8.76152e-165	1.64307e-163	-3.78431e-163	-2.84745e-163	-2.71007e-163	7.27846e-163	-3.36049e-163	-3.51051e-164	-1.21966e-162	3.39568e-163	6.19098e-164	3.41654e-163	-8.29239e-163	-2.37895e-163	2.00074e-163	1.20451e-162	-1.91498e-163	1.05485e-163	-1.27721e-163	0
-9.11648e-165	-2.31543e-163	6.7376e-164	-4.00891e-163	8.20823e-163	4.27618e-163	-9.89327e-163	-6.28462e-163	-2.02817e-163	5.44984e-163	-1.33697e-162	-8.76152e-165	1.64307e-163	-3.78431e-163	-2.84745e-163	-2.71007e-163	7.27846e-163	-3.36049e-163	-3.51051e-164	-1.21966e-162	3.39568e-163	6.19098e-164	3.41654e-163	-8.29239e-163	-2.37895e-163	2.00074e-163	1.20451e-162	-1.91498e-163	1.05485e-163	-1.27721e-163	0
-9.11648e-165	-2.31543e-163	6.7376e-164	-4.00891e-163	8.20823e-163	4.27618e-163	-9.89327e-163	-6.28462e-163	-2.02817e-163	5.44984e-163	-1.33697e-162	-8.76152e-165	1.64307e-163	-3.78431e-163	-2.84745e-163	-2.71007e-163	7.27846e-163	-3.36049e-163	-3.51051e-164	-1.21966e-162	3.39568e-163	6.19098e-164	3.41654e-163	-8.29239e-163	-2.37895e-163	2.00074e-163	1.20451e-162	-1.91498e-163	1.05485e-163	-1.27721e-163	0
-9.11648e-165	-2.31543e-163	6.7376e-164	-4.00891e-163	8.20823e-163	4.27618e-163	-9.89327e-163	-6.28462e-163	-2.02817e-163	5.44984e-163	-1.33697e-162	-8.76152e-165	1.64307e-163	-3.78431e-163	-2.84745e-163	-2.71007e-163	7.27846e-163	-3.36049e-163	-3.51051e-164	-1.21966e-162	3.39568e-163	6.19098e-164	3.41654e-163	-8.29239e-163	-2.37895e-163	2.00074e-163	1.20451e-162	-1.91498e-163	1.05485e-163	-1.27721e-163	0
-9.11648e-165	-2.31543e-163	6.7376e-164	-4.00891e-163	8.20823e-163	4.27618e-163	-9.89327e-163	-6.28462e-163	-2.02817e-163	5.44984e-163	-1.33697e-162	-8.76152e-165	1.64307e-163	-3.78431e-163	-2.84745e-163	-2.71007e-163	7.27846e-163	-3.36049e-163	-3.51051e-164	-1.21966e-162	3.39568e-163	6.19098e-164	3.41654e-163	-8.29239e-163	-2.37895e-163	2.00074e-163	1.20451e-162	-1.91498e-163	1.05485e-163	-1.27721e-163	0
-9.11648e-165	-2.31543e-163	6.7376e-164	-4.00891e-163	8.20823e-163	4.27618e-163	-9.89327e-163	-6.28462e-163	-2.02817e-163	5.44984e-163	-1.33697e-162	-8.76152e-165	1.64307e-163	-3.78431e-163	-2.84745e-163	-2.71007e-163	7.27846e-163	-3.36049e-163	-3.51051e-164	-1.21966e-162	3.39568e-163	6.19098e-164	3.41654e-163	-8.29239e-163	-2.37895e-163	2.00074e-163	1.20451e-162	-1.91498e-163	1.05485e-163	-1.27721e-163	0
-9.11648e-165	-2.31543e-163	6.7376e-164	-4.00891e-163	8.20823e-163	4.27618e-163	-9.89327e-163	-6.28462e-163	-2.02817e-163	5.44984e-163	-1.33697e-162	-8.76152e-165	1.64307e-163	-3.78431e-163	-2.84745e-163	-2.71007e-163	7.27846e-163	-3.36049e-163	-3.51051e-164	-1.21966e-162	3.39568e-163	6.19098e-164	3.41654e-163	-8.29239e-163	-2.37895e-163	2.00074e-163	1.20451e-162	-1.91498e-163	1.05485e-163	-1.27721e-163	0
-9.11648e-165	-2.31543e-163	6.7376e-164	-4.00891e-163	8.20823e-163	4.27618e-163	-9.89327e-163	-6.28462e-163	-2.02817e-163	5.44984e-163	-1.33697e-162	-8.76152e-165	1.64307e-163	-3.78431e-163	-2.84745e-163	-2.71007e-163	7.27846e-163	-3.36049e-163	-3.51051e-164	-1.21966e-162	3.39568e-163	6.19098e-164	3.41654e-163	-8.29239e-163	-2.37895e-163	2.00074e-163	1.20451e-162	-1.91498e-163	1.05485e-163	-1.27721e-163	0
-9.11648e-165	-2.31543e-163	6.7376e-164	-4.00891e-163	8.20823e-163	4.27618e-163	-9.89327e-163	-6.28462e-163	-2.02817e-163	5.44984e-163	-1.33697e-162	-8.76152e-165	1.64307e-163	-3.78431e-163	-2.84745e-163	-2.71007e-163	7.27846e-163	-3.36049e-163	-3.51051e-164	-1.21966e-162	3.39568e-163	6.19098e-164	3.41654e-163	-8.29239e-163	-2.37895e-163	2.00074e-163	1.20451e-162	-1.91498e-163	1.05485e-163	-1.27721e-163	0
-9.11648e-165	-2.31543e-163	6.7376e-164	-4.00891e-163	8.20823e-163	4.27618e-163	-9.89327e-163	-6.28462e-163	-2.02817e-163	5.44984e-163	-1.33697e-162	-8.76152e-165	1.64307e-163	-3.78431e-163	-2.84745e-163	-2.71007e-163	7.27846e-163	-3.36049e-163	-3.51051e-164	-1.21966e-162	3.39568e-163	6.19098e-164	3.41654e-163	-8.29239e-163	-2.37895e-163	2.00074e-163	1.20451e-162	-1.91498e-163	1.05485e-163	-1.27721e-163	0
-9.11648e-165	-2.31543e-163	6.7376e-164	-4.00891e-163	8.20823e-163	4.27618e-163	-9.89327e-163	-6.28462e-163	-2.02817e-163	5.44984e-163	-1.33697e-162	-8.76152e-165	1.64307e-163	-3.78431e-163	-2.84745e-163	-2.71007e-163	7.27846e-163	-3.36049e-163	-3.51051e-164	-1.21966e-162	3.39568e-163	6.19098e-164	3.41654e-163	-8.29239e-163	-2.37895e-163	2.00074e-163	1.20451e-162	-1.91498e-163	1.05485e-163	-1.27721e-163	0
-9.11648e-165	-2.31543e-163	6.7376e-164	-4.00891e-163	8.20823e-163	4.27618e-163	-9.89327e-163	-6.28462e-163	-2.02817e-163	5.44984e-163	-1.33697e-162	-8.76152e-165	1.64307e-163	-3.78431e-163	-2.84745e-163	-2.71007e-163	7.27846e-163	-3.36049e-163	-3.51051e-164	-1.21966e-162	3.39568e-163	6.19098e-164	3.41654e-163	-8.29239e-163	-2.37895e-163	2.00074e-163	1.20451e-162	-1.91498e-163	1.05485e-163	-1.27721e-163	0
-9.11648e-165	-2.31543e-163	6.7376e-164	-4.00891e-163	8.20823e-163	4.27618e-163	-9.89327e-163	-6.28462e-163	-2.02817e-163	5.44984e-163	-1.33697e-162	-8.76152e-165	1.64307e-163	-3.78431e-163	-2.84745e-163	-2.71007e-163	7.27846e-163	-3.36049e-163	-3.51051e-164	-1.21966e-162	3.39568e-163	6.19098e-164	3.41654e-163	-8.29239e-163	-2.37895e-163	2.00074e-163	1.20451e-162	-1.91498e-163	1.05485e-163	-1.27721e-163	0
-9.11648e-165	-2.31543e-163	6.7376e-164	-4.00891e-163	8.20823e-163	4.27618e-163	-9.89327e-163	-6.28462e-163	-2.02817e-163	5.44984e-163	-1.33697e-162	-8.76152e-165	1.64307e-163	-3.78431e-163	-2.84745e-163	-2.71007e-163	7.27846e-163	-3.36049e-163	-3.51051e-164	-1.21966e-162	3.39568e-163	6.19098e-164	3.41654e-163	-8.29239e-163	-2.37895e-163	2.00074e-163	1.20451e-162	-1.91498e-163	1.05485e-163	-1.27721e-163	0
-9.11648e-165	-2.31543e-163	6.7376e-164	-4.00891e-163	8.20823e-163	4.27618e-163	-9.89327e-163	-6.28462e-163	-2.02817e-163	5.44984e-163	-1.33697e-162	-8.76152e-165	1.64307e-163	-3.78431e-163	-2.84745e-163	-2.71007e-163	7.27846e-163	-3.36049e-163	-3.51051e-164	-1.21966e-162	3.39568e-163	6.19098e-164	3.41654e-163	-8.29239e-163	-2.37895e-163	2.00074e-163	1.20451e-162	-1.91498e-163	1.05485e-163	-1.27721e-163	0
-9.11648e-165	-2.31543e-163	6.7376e-164	-4.00891e-163	8.20823e-163	4.27618e-163	-9.89327e-163	-6.28462e-163	-2.02817e-163	5.44984e-163	-1.33697e-162	-8.76152e-165	1.64307e-163	-3.78431e-163	-2.84745e-163	-2.71007e-163	7.27846e-163	-3.36049e-163	-3.51051e-164	-1.21966e-162	3.39568e-163	6.19098e-164	3.41654e-163	-8.29239e-163	-2.37895e-163	2.00074e-163	1.20451e-162	-1.91498e-163	1.05485e-163	-1.27721e-163	0
-9.11648e-165	-2.31543e-163	6.7376e-164	-4.00891e-163	8.20823e-163	4.27618e-163	-9.89327e-163	-6.28462e-163	-2.02817e-163	5.44984e-163	-1.33697e-162	-8.76152e-165	1.64307e-163	-3.78431e-163	-2.84745e-163	-2.71007e-163	7.27846e-163	-3.36049e-163	-3.51051e-164	-1.21966e-162	3.39568e-163	6.19098e-164	3.41654e-163	-8.29239e-163	-2.37895e-163	2.00074e-163	1.20451e-162	-1.91498e-163	1.05485e-163	-1.27721e-163	0
-9.11648e-165	-2.31543e-163	6.7376e-164	-4.00891e-163	8.20823e-163	4.27618e-163	-9.89327e-163	-6.28462e-163	-2.02817e-163	5.44984e-163	-1.33697e-162	-8.76152e-165	1.64307e-163	-3.78431e-163	-2.84745e-163	-2.71007e-163	7.27846e-163	-3.36049e-163	-3.51051e-164	-1.21966e-162	3.39568e-163	6.19098e-164	3.41654e-163	-8.29239e-163	-2.37895e-163	2.00074e-163	1.20451e-162	-1.91498e-163	1.05485e-163	-1.27721e-163	0
-9.11648e-165	-2.31543e-163	6.7376e-164	-4.00891e-163	8.20823e-163	4.27618e-163	-9.89327e-163	-6.28462e-163	-2.02817e-163	5.44984e-163	-1.33697e-162	-8.76152e-165	1.64307e-163	-3.78431e-163	-2.84745e-163	-2.71007e-163	7.27846e-163	-3.36049e-163	-3.51051e-164	-1.21966e-162	3.39568e-163	6.19098e-164	3.41654e-163	-8.29239e-163	-2.37895e-163	2.00074e-163	1.20451e-162	-1.91498e-163	1.05485e-163	-1.27721e-163	0
-9.11648e-165	-2.31543e-163	6.7376e-164	-4.00891e-163	8.20823e-163	4.27618e-163	-9.89327e-163	-6.28462e-163	-2.02817e-163	5.44984e-163	-1.33697e-162	-8.76152e-165	1.64307e-163	-3.78431e-163	-2.84745e-163	-2.71007e-163	7.27846e-163	-3.36049e-163	-3.51051e-164	-1.21966e-162	3.39568e-163	6.19098e-164	3.41654e-163	-8.29239e-163	-2.37895e-163	2.00074e-163	1.20451e-162	-1.91498e-163	1.05485e-163	-1.27721e-163	0
-9.11648e-165	-2.31543e-163	6.7376e-164	-4.00891e-163	8.20823e-163	4.27618e-163	-9.89327e-163	-6.28462e-163	-2.02817e-163	5.44984e-163	-1.33697e-162	-8.76152e-165	1.64307e-163	-3.78431e-163	-2.84745e-163	-2.71007e-163	7.27846e-163	-3.36049e-163	-3.51051e-164	-1.21966e-162	3.39568e-163	6.19098e-164	3.41654e-163	-8.29239e-163	-2.37895e-163	2.00074e-163	1.20451e-162	-1.91498e-163	1.05485e-163	-1.27721e-163	0
-9.11648e-165	-2.31543e-163	6.7376e-164	-4.00891e-163	8.20823e-163	4.27618e-163	-9.89327e-163	-6.28462e-163	-2.02817e-163	5.44984e-163	-1.33697e-162	-8.76152e-165	1.64307e-163	-3.78431e-163	-2.84745e-163	-2.71007e-163	7.27846e-163	-3.36049e-163	-3.51051e-164	-1.21966e-162	3.39568e-163	6.19098e-164	3.41654e-163	-8.29239e-163	-2.37895e-163	2.00074e-163	1.20451e-162	-1.91498e-163	1.05485e-163	-1.27721e-163	0
-9.11648e-165	-2.31543e-163	6.7376e-164	-4.00891e-163	8.20823e-163	4.27618e-163	-9.89327e-163	-6.28462e-163	-2.02817e-163	5.44984e-163	-1.33697e-162	-8.76152e-165	1.64307e-163	-3.78431e-163	-2.84745e-163	-2.71007e-163	7.27846e-163	-3.36049e-163	-3.51051e-164	-1.21966e-162	3.39568e-163	6.19098e-164	3.41654e-163	-8.29239e-163	-2.37895e-163	2.00074e-163	1.20451e-162	-1.91498e-163	1.05485e-163	-1.27721e-163	0
-9.11648e-165	-2.31543e-163	6.7376e-164	-4.00891e-163	8.20823e-163	4.27618e-163	-9.89327e-163	-6.28462e-163	-2.02817e-163	5.44984e-163	-1.33697e-162	-8.76152e-165	1.64307e-163	-3.78431e-163	-2.84745e-163	-2.71007e-163	7.27846e-163	-3.36049e-163	-3.51051e-164	-1.21966e-162	3.39568e-163	6.19098e-164	3.41654e-163	-8.29239e-163	-2.37895e-163	2.00074e-163	1.20451e-162	-1.91498e-163	1.05485e-163	-1.27721e-163	0
-9.11648e-165	-2.31543e-163	6.7376e-164	-4.00891e-163	8.20823e-163	4.27618e-163	-9.89327e-163	-6.28462e-163	-2.02817e-163	5.44984e-163	-1.33697e-162	-8.76152e-165	1.64307e-163	-3.78431e-163	-2.84745e-163	-2.71007e-163	7.27846e-163	-3.36049e-163	-3.51051e-164	-1.21966e-162	3.39568e-163	6.19098e-164	3.41654e-163	-8.29239e-163	-2.37895e-163	2.00074e-163	1.20451e-162	-1.91498e-163	1.05485e-163	-1.27721e-163	0
-9.11648e-165	-2.31543e-163	6.7376e-164	-4.00891e-163	8.20823e-163	4.27618e-163	-9.89327e-163	-6.28462e-163	-2.02817e-163	5.44984e-163	-1.33697e-162	-8.76152e-165	1.64307e-163	-3.78431e-163	-2.84745e-163	-2.71007e-163	7.27846e-163	-3.36049e-163	-3.51051e-164	-1.21966e-162	3.39568e-163	6.19098e-164	3.41654e-163	-8.29239e-163	-2.37895e-163	2.00074e-163	1.20451e-162	-1.91498e-163	1.05485e-163	-1.27721e-163	0
-9.11648e-165	-2.31543e-163	6.7376e-164	-4.00891e-163	8.20823e-163	4.27618e-163	-9.89327e-163	-6.28462e-163	-2.02817e-163	5.44984e-163	-1.33697e-162	-8.76152e-165	1.64307e-163	-3.78431e-163	-2.84745e-163	-2.71007e-163	7.27846e-163	-3.36049e-163	-3.51051e-164	-1.21966e-162	3.39568e-163	6.19098e-164	3.41654e-163	-8.29239e-163	-2.37895e-163	2.00074e-163	1.20451e-162	-1.91498e-163	1.05485e-163	-1.27721e-163	0
-9.11648e-165	-2.31543e-163	6.7376e-164	-4.00891e-163	8.20823e-163	4.27618e-163	-9.89327e-163	-6.28462e-163	-2.02817e-163	5.44984e-163	-1.33697e-162	-8.76152e-165	1.64307e-163	-3.78431e-163	-2.84745e-163	-2.71007e-163	7.27846e-163	-3.36049e-163	-3.51051e-164	-1.21966e-162	3.39568e-163	6.19098e-164	3.41654e-163	-8.29239e-163	-2.37895e-163	2.00074e-163	1.20451e-162	-1.91498e-163	1.05485e-163	-1.27721e-163	0
-9.11648e-165	-2.31543e-163	6.7376e-164	-4.00891e-163	8.20823e-163	4.27618e-163	-9.89327e-163	-6.28462e-163	-2.02817e-163	5.44984e-163	-1.33697e-162	-8.76152e-165	1.64307e-163	-3.78431e-163	-2.84745e-163	-2.71007e-163	7.27846e-163	-3.36049e-163	-3.51051e-164	-1.21966e-162	3.39568e-163	6.19098e-164	3.41654e-163	-8.29239e-163	-2.37895e-163	2.00074e-163	1.20451e-162	-1.91498e-163	1.05485e-163	-1.27721e-163	0
-9.11648e-165	-2.31543e-163	6.7376e-164	-4.00891e-163	8.20823e-163	4.27618e-163	-9.89327e-163	-6.28462e-163	-2.02817e-163	5.44984e-163	-1.33697e-162	-8.76152e-165	1.64307e-163	-3.78431e-163	-2.84745e-163	-2.71007e-163	7.27846e-163	-3.36049e-163	-3.51051e-164	-1.21966e-162	3.39568e-163	6.19098e-164	3.41654e-163	-8.29239e-163	-2.37895e-163	2.00074e-163	1.20451e-162	-1.91498e-163	1.05485e-163	-1.27721e-163	0
-9.11648e-165	-2.31543e-163	6.7376e-164	-4.00891e-163	8.20823e-163	4.27618e-163	-9.89327e-163	-6.28462e-163	-2.02817e-163	5.44984e-163	-1.33697e-162	-8.76152e-165	1.64307e-163	-3.78431e-163	-2.84745e-163	-2.71007e-163	7.27846e-163	-3.36049e-163	-3.51051e-164	-1.21966e-162	3.39568e-163	6.19098e-164	3.41654e-163	-8.29239e-163	-2.37895e-163	2.00074e-163	1.20451e-162	-1.91498e-163	1.05485e-163	-1.27721e-163	0
-9.11648e-165	-2.31543e-163	6.7376e-164	-4.00891e-163	8.20823e-163	4.27618e-163	-9.89327e-163	-6.28462e-163	-2.02817e-163	5.44984e-163	-1.33697e-162	-8.76152e-165	1.64307e-163	-3.78431e-163	-2.84745e-163	-2.71007e-163	7.27846e-163	-3.36049e-163	-3.51051e-164	-1.21966e-162	3.39568e-163	6.19098e-164	3.41654e-163	-8.29239e-163	-2.37895e-163	2.00074e-163	1.20451e-162	-1.91498e-163	1.05485e-163	-1.27721e-163	0
-9.11648e-165	-2.31543e-163	6.7376e-164	-4.00891e-163	8.20823e-163	4.27618e-163	-9.89327e-163	-6.28462e-163	-2.02817e-163	5.44984e-163	-1.33697e-162	-8.76152e-165	1.64307e-163	-3.78431e-163	-2.84745e-163	-2.71007e-163	7.27846e-163	-3.36049e-163	-3.51051e-164	-1.21966e-162	3.39568e-163	6.19098e-164	3.41654e-163	-8.29239e-163	-2.37895e-163	2.00074e-163	1.20451e-162	-1.91498e-163	1.05485e-163	-1.27721e-163	0
-9.11648e-165	-2.31543e-163	6.7376e-164	-4.00891e-163	8.20823e-163	4.27618e-163	-9.89327e-163	-6.28462e-163	-2.02817e-163	5.44984e-163	-1.33697e-162	-8.76152e-165	1.64307e-163	-3.78431e-163	-2.84745e-163	-2.71007e-163	7.27846e-163	-3.36049e-163	-3.51051e-164	-1.21966e-162	3.39568e-163	6.19098e-164	3.41654e-163	-8.29239e-163	-2.37895e-163	2.00074e-163	1.20451e-162	-1.91498e-163	1.05485e-163	-1.27721e-163	0
-9.11648e-165	-2.31543e-163	6.7376e-164	-4.00891e-163	8.20823e-163	4.27618e-163	-9.89327e-163	-6.28462e-163	-2.02817e-163	5.44984e-163	-1.33697e-162	-8.76152e-165	1.64307e-163	-3.78431e-163	-2.84745e-163	-2.71007e-163	7.27846e-163	-3.36049e-163	-3.51051e-164	-1.21966e-162	3.39568e-163	6.19098e-164	3.41654e-163	-8.29239e-163	-2.37895e-163	2.00074e-163	1.20451e-162	-1.91498e-163	1.05485e-163	-1.27721e-163	0
-9.11648e-165	-2.31543e-163	6.7376e-164	-4.00891e-163	8.20823e-163	4.27618e-163	-9.89327e-163	-6.28462e-163	-2.02817e-163	5.44984e-163	-1.33697e-162	-8.76152e-165	1.64307e-163	-3.78431e-163	-2.84745e-163	-2.71007e-163	7.27846e-163	-3.36049e-163	-3.51051e-164	-1.21966e-162	3.39568e-163	6.19098e-164	3.41654e-163	-8.29239e-163	-2.37895e-163	2.00074e-163	1.20451e-162	-1.91498e-163	1.05485e-163	-1.27721e-163	0
-9.11648e-165	-2.31543e-163	6.7376e-164	-4.00891e-163	8.20823e-163	4.27618e-163	-9.89327e-163	-6.28462e-163	-2.02817e-163	5.44984e-163	-1.33697e-162	-8.76152e-165	1.64307e-163	-3.78431e-163	-2.84745e-163	-2.71007e-163	7.27846e-163	-3.36049e-163	-3.51051e-164	-1.21966e-162	3.39568e-163	6.19098e-164	3.41654e-163	-8.29239e-163	-2.37895e-163	2.00074e-163	1.20451e-162	-1.91498e-163	1.05485e-163	-1.27721e-163	0
-9.11648e-165	-2.31543e-163	6.7376e-164	-4.00891e-163	8.20823e-163	4.27618e-163	-9.89327e-163	-6.28462e-163	-2.02817e-163	5.44984e-163	-1.33697e-162	-8.76152e-165	1.64307e-163	-3.78431e-163	-2.84745e-163	-2.71007e-163	7.27846e-163	-3.36049e-163	-3.51051e-164	-1.21966e-162	3.39568e-163	6.19098e-164	3.41654e-163	-8.29239e-163	-2.37895e-163	2.00074e-163	1.20451e-162	-1.91498e-163	1.05485e-163	-1.27721e-163	0
-9.11648e-165	-2.31543e-163	6.7376e-164	-4.00891e-163	8.20823e-163	4.27618e-163	-9.89327e-163	-6.28462e-163	-2.02817e-163	5.44984e-163	-1.33697e-162	-8.76152e-165	1.64307e-163	-3.78431e-163	-2.84745e-163	-2.71007e-163	7.27846e-163	-3.36049e-163	-3.51051e-164	-1.21966e-162	3.39568e-163	6.19098e-164	3.41654e-163	-8.29239e-163	-2.37895e-163	2.00074e-163	1.20451e-162	-1.91498e-163	1.05485e-163	-1.27721e-163	0
-9.11648e-165	-2.31543e-163	6.7376e-164	-4.00891e-163	8.20823e-163	4.27618e-163	-9.89327e-163	-6.28462e-163	-2.02817e-163	5.44984e-163	-1.33697e-162	-8.76152e-165	1.64307e-163	-3.78431e-163	-2.84745e-163	-2.71007e-163	7.27846e-163	-3.36049e-163	-3.51051e-164	-1.21966e-162	3.39568e-163	6.19098e-164	3.41654e-163	-8.29239e-163	-2.37895e-163	2.00074e-163	1.20451e-162	-1.91498e-163	1.05485e-163	-1.27721e-163	0
-9.11648e-165	-2.31543e-163	6.7376e-164	-4.00891e-163	8.20823e-163	4.27618e-163	-9.89327e-163	-6.28462e-163	-2.02817e-163	5.44984e-163	-1.33697e-162	-8.76152e-165	1.64307e-163	-3.78431e-163	-2.84745e-163	-2.71007e-163	7.27846e-163	-3.36049e-163	-3.51051e-164	-1.21966e-162	3.39568e-163	6.19098e-164	3.41654e-163	-8.29239e-163	-2.37895e-163	2.00074e-163	1.20451e-162	-1.91498e-163	1.05485e-163	-1.27721e-163	0
-9.11648e-165	-2.31543e-163	6.7376e-164	-4.00891e-163	8.20823e-163	4.27618e-163	-9.89327e-163	-6.28462e-163	-2.02817e-163	5.44984e-163	-1.33697e-162	-8.76152e-165	1.64307e-163	-3.78431e-163	-2.84745e-163	-2.71007e-163	7.27846e-163	-3.36049e-163	-3.51051e-164	-1.21966e-162	3.39568e-163	6.19098e-164	3.41654e-163	-8.29239e-163	-2.37895e-163	2.00074e-163	1.20451e-162	-1.91498e-163	1.05485e-163	-1.27721e-163	0
-9.11648e-165	-2.31543e-163	6.7376e-164	-4.00891e-163	8.20823e-163	4.27618e-163	-9.89327e-163	-6.28462e-163	-2.02817e-163	5.44984e-163	-1.33697e-162	-8.76152e-165	1.64307e-163	-3.78431e-163	-2.84745e-163	-2.71007e-163	7.27846e-163	-3.36049e-163	-3.51051e-164	-1.21966e-162	3.39568e-163	6.19098e-164	3.41654e-163	-8.29239e-163	-2.37895e-163	2.00074e-163	1.20451e-162	-1.91498e-163	1.05485e-163	-1.27721e-163	0
-9.11648e-165	-2.31543e-163	6.7376e-164	-4.00891e-163	8.20823e-163	4.27618e-163	-9.89327e-163	-6.28462e-163	-2.02817e-163	5.44984e-163	-1.33697e-162	-8.76152e-165	1.64307e-163	-3.78431e-163	-2.84745e-163	-2.71007e-163	7.27846e-163	-3.36049e-163	-3.51051e-164	-1.21966e-162	3.39568e-163	6.19098e-164	3.41654e-163	-8.29239e-163	-2.37895e-163	2.00074e-163	1.20451e-162	-1.91498e-163	1.05485e-163	-1.27721e-163	0
-9.11648e-165	-2.31543e-163	6.7376e-164	-4.00891e-163	8.20823e-163	4.27618e-163	-9.89327e-163	-6.28462e-163	-2.02817e-163	5.44984e-163	-1.33697e-162	-8.76152e-165	1.64307e-163	-3.78431e-163	-2.84745e-163	-2.71007e-163	7.27846e-163	-3.36049e-163	-3.51051e-164	-1.21966e-162	3.39568e-163	6.19098e-164	3.41654e-163	-8.29239e-163	-2.37895e-163	2.00074e-163	1.20451e-162	-1.91498e-163	1.05485e-163	-1.27721e-163	0
-9.11648e-165	-2.31543e-163	6.7376e-164	-4.00891e-163	8.20823e-163	4.27618e-163	-9.89327e-163	-6.28462e-163	-2.02817e-163	5.44984e-163	-1.33697e-162	-8.76152e-165	1.64307e-163	-3.78431e-163	-2.84745e-163	-2.71007e-163	7.27846e-163	-3.36049e-163	-3.51051e-164	-1.21966e-162	3.39568e-163	6.19098e-164	3.41654e-163	-8.29239e-163	-2.37895e-163	2.00074e-163	1.20451e-162	-1.91498e-163	1.05485e-163	-1.27721e-163	0
-9.11648e-165	-2.31543e-163	6.7376e-164	-4.00891e-163	8.20823e-163	4.27618e-163	-9.89327e-163	-6.28462e-163	-2.02817e-163	5.44984e-163	-1.33697e-162	-8.76152e-165	1.64307e-163	-3.78431e-163	-2.84745e-163	-2.71007e-163	7.27846e-163	-3.36049e-163	-3.51051e-164	-1.21966e-162	3.39568e-163	6.19098e-164	3.41654e-163	-8.29239e-163	-2.37895e-163	2.00074e-163	1.20451e-162	-1.91498e-163	1.05485e-163	-1.27721e-163	0
-9.11648e-165	-2.31543e-163	6.7376e-164	-4.00891e-163	8.20823e-163	4.27618e-163	-9.89327e-163	-6.28462e-163	-2.02817e-163	5.44984e-163	-1.33697e-162	-8.76152e-165	1.64307e-163	-3.78431e-163	-2.84745e-163	-2.71007e-163	7.27846e-163	-3.36049e-163	-3.51051e-164	-1.21966e-162	3.39568e-163	6.19098e-164	3.41654e-163	-8.29239e-163	-2.37895e-163	2.00074e-163	1.20451e-162	-1.91498e-163	1.05485e-163	-1.27721e-163	0
-9.11648e-165	-2.31543e-163	6.7376e-164	-4.00891e-163	8.20823e-163	4.27618e-163	-9.89327e-163	-6.28462e-163	-2.02817e-163	5.44984e-163	-1.33697e-162	-8.76152e-165	1.64307e-163	-3.78431e-163	-2.84745e-163	-2.71007e-163	7.27846e-163	-3.36049e-163	-3.51051e-164	-1.21966e-162	3.39568e-163	6.19098e-164	3.41654e-163	-8.29239e-163	-2.37895e-163	2.00074e-163	1.20451e-162	-1.91498e-163	1.05485e-163	-1.27721e-163	0
-9.11648e-165	-2.31543e-163	6.7376e-164	-4.00891e-163	8.20823e-163	4.27618e-163	-9.89327e-163	-6.28462e-163	-2.02817e-163	5.44984e-163	-1.33697e-162	-8.76152e-165	1.64307e-163	-3.78431e-163	-2.84745e-163	-2.71007e-163	7.27846e-163	-3.36049e-163	-3.51051e-164	-1.21966e-162	3.39568e-163	6.19098e-164	3.41654e-163	-8.29239e-163	-2.37895e-163	2.00074e-163	1.20451e-162	-1.91498e-163	1.05485e-163	-1.27721e-163	0
-9.11648e-165	-2.31543e-163	6.7376e-164	-4.00891e-163	8.20823e-163	4.27618e-163	-9.89327e-163	-6.28462e-163	-2.02817e-163	5.44984e-163	-1.33697e-162	-8.76152e-165	1.64307e-163	-3.78431e-163	-2.84745e-163	-2.71007e-163	7.27846e-163	-3.36049e-163	-3.51051e-164	-1.21966e-162	3.39568e-163	6.19098e-164	3.41654e-163	-8.29239e-163	-2.37895e-163	2.00074e-163	1.20451e-162	-1.91498e-163	1.05485e-163	-1.27721e-163	0
-9.11648e-165	-2.31543e-163	6.7376e-164	-4.00891e-163	8.20823e-163	4.27618e-163	-9.89327e-163	-6.28462e-163	-2.02817e-163	5.44984e-163	-1.33697e-162	-8.76152e-165	1.64307e-163	-3.78431e-163	-2.84745e-163	-2.71007e-163	7.27846e-163	-3.36049e-163	-3.51051e-164	-1.21966e-162	3.39568e-163	6.19098e-164	3.41654e-163	-8.29239e-163	-2.37895e-163	2.00074e-163	1.20451e-162	-1.91498e-163	1.05485e-163	-1.27721e-163	0
-9.11648e-165	-2.31543e-163	6.7376e-164	-4.00891e-163	8.20823e-163	4.27618e-163	-9.89327e-163	-6.28462e-163	-2.02817e-163	5.44984e-163	-1.33697e-162	-8.76152e-165	1.64307e-163	-3.78431e-163	-2.84745e-163	-2.71007e-163	7.27846e-163	-3.36049e-163	-3.51051e-164	-1.21966e-162	3.39568e-163	6.19098e-164	3.41654e-163	-8.29239e-163	-2.37895e-163	2.00074e-163	1.20451e-162	-1.91498e-163	1.05485e-163	-1.27721e-163	0
-9.11648e-165	-2.31543e-163	6.7376e-164	-4.00891e-163	8.20823e-163	4.27618e-163	-9.89327e-163	-6.28462e-163	-2.02817e-163	5.44984e-163	-1.33697e-162	-8.76152e-165	1.64307e-163	-3.78431e-163	-2.84745e-163	-2.71007e-163	7.27846e-163	-3.36049e-163	-3.51051e-164	-1.21966e-162	3.39568e-163	6.19098e-164	3.41654e-163	-8.29239e-163	-2.37895e-163	2.00074e-163	1.20451e-162	-1.91498e-163	1.05485e-163	-1.27721e-163	0
-9.11648e-165	-2.31543e-163	6.7376e-164	-4.00891e-163	8.20823e-163	4.27618e-163	-9.89327e-163	-6.28462e-163	-2.02817e-163	5.44984e-163	-1.33697e-162	-8.76152e-165	1.64307e-163	-3.78431e-163	-2.84745e-163	-2.71007e-163	7.27846e-163	-3.36049e-163	-3.51051e-164	-1.21966e-162	3.39568e-163	6.19098e-164	3.41654e-163	-8.29239e-163	-2.37895e-163	2.00074e-163	1.20451e-162	-1.91498e-163	1.05485e-163	-1.27721e-163	0
-9.11648e-165	-2.31543e-163	6.7376e-164	-4.00891e-163	8.20823e-163	4.27618e-163	-9.89327e-163	-6.28462e-163	-2.02817e-163	5.44984e-163	-1.33697e-162	-8.76152e-165	1.64307e-163	-3.78431e-163	-2.84745e-163	-2.71007e-163	7.27846e-163	-3.36049e-163	-3.51051e-164	-1.21966e-162	3.39568e-163	6.19098e-164	3.41654e-163	-8.29239e-163	-2.37895e-163	2.00074e-163	1.20451e-162	-1.91498e-163	1.05485e-163	-1.27721e-163	0
-9.11648e-165	-2.31543e-163	6.7376e-164	-4.00891e-163	8.20823e-163	4.27618e-163	-9.89327e-163	-6.28462e-163	-2.02817e-163	5.44984e-163	-1.33697e-162	-8.76152e-165	1.64307e-163	-3.78431e-163	-2.84745e-163	-2.71007e-163	7.27846e-163	-3.36049e-163	-3.51051e-164	-1.21966e-162	3.39568e-163	6.19098e-164	3.41654e-163	-8.29239e-163	-2.37895e-163	2.00074e-163	1.20451e-162	-1.91498e-163	1.05485e-163	-1.27721e-163	0
-9.11648e-165	-2.31543e-163	6.7376e-164	-4.00891e-163	8.20823e-163	4.27618e-163	-9.89327e-163	-6.28462e-163	-2.02817e-163	5.44984e-163	-1.33697e-162	-8.76152e-165	1.64307e-163	-3.78431e-163	-2.84745e-163	-2.71007e-163	7.27846e-163	-3.36049e-163	-3.51051e-164	-1.21966e-162	3.39568e-163	6.19098e-164	3.41654e-163	-8.29239e-163	-2.37895e-163	2.00074e-163	1.20451e-162	-1.91498e-163	1.05485e-163	-1.27721e-163	0
-9.11648e-165	-2.31543e-163	6.7376e-164	-4.00891e-163	8.20823e-163	4.27618e-163	-9.89327e-163	-6.28462e-163	-2.02817e-163	5.44984e-163	-1.33697e-162	-8.76152e-165	1.64307e-163	-3.78431e-163	-2.84745e-163	-2.71007e-163	7.27846e-163	-3.36049e-163	-3.51051e-164	-1.21966e-162	3.39568e-163	6.19098e-164	3.41654e-163	-8.29239e-163	-2.37895e-163	2.00074e-163	1.20451e-162	-1.91498e-163	1.05485e-163	-1.27721e-163	0
-9.11648e-165	-2.31543e-163	6.7376e-164	-4.00891e-163	8.20823e-163	4.27618e-163	-9.89327e-163	-6.28462e-163	-2.02817e-163	5.44984e-163	-1.33697e-162	-8.76152e-165	1.64307e-163	-3.78431e-163	-2.84745e-163	-2.71007e-163	7.27846e-163	-3.36049e-163	-3.51051e-164	-1.21966e-162	3.39568e-163	6.19098e-164	3.41654e-163	-8.29239e-163	-2.37895e-163	2.00074e-163	1.20451e-162	-1.91498e-163	1.05485e-163	-1.27721e-163	0
-9.11648e-165	-2.31543e-163	6.7376e-164	-4.00891e-163	8.20823e-163	4.27618e-163	-9.89327e-163	-6.28462e-163	-2.02817e-163	5.44984e-163	-1.33697e-162	-8.76152e-165	1.64307e-163	-3.78431e-163	-2.84745e-163	-2.71007e-163	7.27846e-163	-3.36049e-163	-3.51051e-164	-1.21966e-162	3.39568e-163	6.19098e-164	3.41654e-163	-8.29239e-163	-2.37895e-163	2.00074e-163	1.20451e-162	-1.91498e-163	1.05485e-163	-1.27721e-163	0
-9.11648e-165	-2.31543e-163	6.7376e-164	-4.00891e-163	8.20823e-163	4.27618e-163	-9.89327e-163	-6.28462e-163	-2.02817e-163	5.44984e-163	-1.33697e-162	-8.76152e-165	1.64307e-163	-3.78431e-163	-2.84745e-163	-2.71007e-163	7.27846e-163	-3.36049e-163	-3.51051e-164	-1.21966e-162	3.39568e-163	6.19098e-164	3.41654e-163	-8.29239e-163	-2.37895e-163	2.00074e-163	1.20451e-162	-1.91498e-163	1.05485e-163	-1.27721e-163	0
-9.11648e-165	-2.31543e-163	6.7376e-164	-4.00891e-163	8.20823e-163	4.27618e-163	-9.89327e-163	-6.28462e-163	-2.02817e-163	5.44984e-163	-1.33697e-162	-8.76152e-165	1.64307e-163	-3.78431e-163	-2.84745e-163	-2.71007e-163	7.27846e-163	-3.36049e-163	-3.51051e-164	-1.21966e-162	3.39568e-163	6.19098e-164	3.41654e-163	-8.29239e-163	-2.37895e-163	2.00074e-163	1.20451e-162	-1.91498e-163	1.05485e-163	-1.27721e-163	0
-9.11648e-165	-2.31543e-163	6.7376e-164	-4.00891e-163	8.20823e-163	4.27618e-163	-9.89327e-163	-6.28462e-163	-2.02817e-163	5.44984e-163	-1.33697e-162	-8.76152e-165	1.64307e-163	-3.78431e-163	-2.84745e-163	-2.71007e-163	7.27846e-163	-3.36049e-163	-3.51051e-164	-1.21966e-162	3.39568e-163	6.19098e-164	3.41654e-163	-8.29239e-163	-2.37895e-163	2.00074e-163	1.20451e-162	-1.91498e-163	1.05485e-163	-1.27721e-163	0
-9.11648e-165	-2.31543e-163	6.7376e-164	-4.00891e-163	8.20823e-163	4.27618e-163	-9.89327e-163	-6.28462e-163	-2.02817e-163	5.44984e-163	-1.33697e-162	-8.76152e-165	1.64307e-163	-3.78431e-163	-2.84745e-163	-2.71007e-163	7.27846e-163	-3.36049e-163	-3.51051e-164	-1.21966e-162	3.39568e-163	6.19098e-164	3.41654e-163	-8.29239e-163	-2.37895e-163	2.00074e-163	1.20451e-162	-1.91498e-163	1.05485e-163	-1.27721e-163	0
-9.11648e-165	-2.31543e-163	6.7376e-164	-4.00891e-163	8.20823e-163	4.27618e-163	-9.89327e-163	-6.28462e-163	-2.02817e-163	5.44984e-163	-1.33697e-162	-8.76152e-165	1.64307e-163	-3.78431e-163	-2.84745e-163	-2.71007e-163	7.27846e-163	-3.36049e-163	-3.51051e-164	-1.21966e-162	3.39568e-163	6.19098e-164	3.41654e-163	-8.29239e-163	-2.37895e-163	2.00074e-163	1.20451e-162	-1.91498e-163	1.05485e-163	-1.27721e-163	0
-9.11648e-165	-2.31543e-163	6.7376e-164	-4.00891e-163	8.20823e-163	4.27618e-163	-9.89327e-163	-6.28462e-163	-2.02817e-163	5.44984e-163	-1.33697e-162	-8.76152e-165	1.64307e-163	-3.78431e-163	-2.84745e-163	-2.71007e-163	7.27846e-163	-3.36049e-163	-3.51051e-164	-1.21966e-162	3.39568e-163	6.19098e-164	3.41654e-163	-8.29239e-163	-2.37895e-163	2.00074e-163	1.20451e-162	-1.91498e-163	1.05485e-163	-1.27721e-163	0
-9.11648e-165	-2.31543e-163	6.7376e-164	-4.00891e-163	8.20823e-163	4.27618e-163	-9.89327e-163	-6.28462e-163	-2.02817e-163	5.44984e-163	-1.33697e-162	-8.76152e-165	1.64307e-163	-3.78431e-163	-2.84745e-163	-2.71007e-163	7.27846e-163	-3.36049e-163	-3.51051e-164	-1.21966e-162	3.39568e-163	6.19098e-164	3.41654e-163	-8.29239e-163	-2.37895e-163	2.00074e-163	1.20451e-162	-1.91498e-163	1.05485e-163	-1.27721e-163	0
-9.11648e-165	-2.31543e-163	6.7376e-164	-4.00891e-163	8.20823e-163	4.27618e-163	-9.89327e-163	-6.28462e-163	-2.02817e-163	5.44984e-163	-1.33697e-162	-8.76152e-165	1.64307e-163	-3.78431e-163	-2.84745e-163	-2.71007e-163	7.27846e-163	-3.36049e-163	-3.51051e-164	-1.21966e-162	3.39568e-163	6.19098e-164	3.41654e-163	-8.29239e-163	-2.37895e-163	2.00074e-163	1.20451e-162	-1.91498e-163	1.05485e-163	-1.27721e-163	0
-9.11648e-165	-2.31543e-163	6.7376e-164	-4.00891e-163	8.20823e-163	4.27618e-163	-9.89327e-163	-6.28462e-163	-2.02817e-163	5.44984e-163	-1.33697e-162	-8.76152e-165	1.64307e-163	-3.78431e-163	-2.84745e-163	-2.71007e-163	7.27846e-163	-3.36049e-163	-3.51051e-164	-1.21966e-162	3.39568e-163	6.19098e-164	3.41654e-163	-8.29239e-163	-2.37895e-163	2.00074e-163	1.20451e-162	-1.91498e-163	1.05485e-163	-1.27721e-163	0
-9.11648e-165	-2.31543e-163	6.7376e-164	-4.00891e-163	8.20823e-163	4.27618e-163	-9.89327e-163	-6.28462e-163	-2.02817e-163	5.44984e-163	-1.33697e-162	-8.76152e-165	1.64307e-163	-3.78431e-163	-2.84745e-163	-2.71007e-163	7.27846e-163	-3.36049e-163	-3.51051e-164	-1.21966e-162	3.39568e-163	6.19098e-164	3.41654e-163	-8.29239e-163	-2.37895e-163	2.00074e-163	1.20451e-162	-1.91498e-163	1.05485e-163	-1.27721e-163	0
-9.11648e-165	-2.31543e-163	6.7376e-164	-4.00891e-163	8.20823e-163	4.27618e-163	-9.89327e-163	-6.28462e-163	-2.02817e-163	5.44984e-163	-1.33697e-162	-8.76152e-165	1.64307e-163	-3.78431e-163	-2.84745e-163	-2.71007e-163	7.27846e-163	-3.36049e-163	-3.51051e-164	-1.21966e-162	3.39568e-163	6.19098e-164	3.41654e-163	-8.29239e-163	-2.37895e-163	2.00074e-163	1.20451e-162	-1.91498e-163	1.05485e-163	-1.27721e-163	0
-9.11648e-165	-2.31543e-163	6.7376e-164	-4.00891e-163	8.20823e-163	4.27618e-163	-9.89327e-163	-6.28462e-163	-2.02817e-163	5.44984e-163	-1.33697e-162	-8.76152e-165	1.64307e-163	-3.78431e-163	-2.84745e-163	-2.71007e-163	7.27846e-163	-3.36049e-163	-3.51051e-164	-1.21966e-162	3.39568e-163	6.19098e-164	3.41654e-163	-8.29239e-163	-2.37895e-163	2.00074e-163	1.20451e-162	-1.91498e-163	1.05485e-163	-1.27721e-163	0
-9.11648e-165	-2.31543e-163	6.7376e-164	-4.00891e-163	8.20823e-163	4.27618e-163	-9.89327e-163	-6.28462e-163	-2.02817e-163	5.44984e-163	-1.33697e-162	-8.76152e-165	1.64307e-163	-3.78431e-163	-2.84745e-163	-2.71007e-163	7.27846e-163	-3.36049e-163	-3.51051e-164	-1.21966e-162	3.39568e-163	6.19098e-164	3.41654e-163	-8.29239e-163	-2.37895e-163	2.00074e-163	1.20451e-162	-1.91498e-163	1.05485e-163	-1.27721e-163	0
-9.11648e-165	-2.31543e-163	6.7376e-164	-4.00891e-163	8.20823e-163	4.27618e-163	-9.89327e-163	-6.28462e-163	-2.02817e-163	5.44984e-163	-1.33697e-162	-8.76152e-165	1.64307e-163	-3.78431e-163	-2.84745e-163	-2.71007e-163	7.27846e-163	-3.36049e-163	-3.51051e-164	-1.21966e-162	3.39568e-163	6.19098e-164	3.41654e-163	-8.29239e-163	-2.37895e-163	2.00074e-163	1.20451e-162	-1.91498e-163	1.05485e-163	-1.27721e-163	0
-9.11648e-165	-2.31543e-163	6.7376e-164	-4.00891e-163	8.20823e-163	4.27618e-163	-9.89327e-163	-6.28462e-163	-2.02817e-163	5.44984e-163	-1.33697e-162	-8.76152e-165	1.64307e-163	-3.78431e-163	-2.84745e-163	-2.71007e-163	7.27846e-163	-3.36049e-163	-3.51051e-164	-1.21966e-162	3.39568e-163	6.19098e-164	3.41654e-163	-8.29239e-163	-2.37895e-163	2.00074e-163	1.20451e-162	-1.91498e-163	1.05485e-163	-1.27721e-163	0
-9.11648e-165	-2.31543e-163	6.7376e-164	-4.00891e-163	8.20823e-163	4.27618e-163	-9.89327e-163	-6.28462e-163	-2.02817e-163	5.44984e-163	-1.33697e-162	-8.76152e-165	1.64307e-163	-3.78431e-163	-2.84745e-163	-2.71007e-163	7.27846e-163	-3.36049e-163	-3.51051e-164	-1.21966e-162	3.39568e-163	6.19098e-164	3.41654e-163	-8.29239e-163	-2.37895e-163	2.00074e-163	1.20451e-162	-1.91498e-163	1.05485e-163	-1.27721e-163	0
-9.11648e-165	-2.31543e-163	6.7376e-164	-4.00891e-163	8.20823e-163	4.27618e-163	-9.89327e-163	-6.28462e-163	-2.02817e-163	5.44984e-163	-1.33697e-162	-8.76152e-165	1.64307e-163	-3.78431e-163	-2.84745e-163	-2.71007e-163	7.27846e-163	-3.36049e-163	-3.51051e-164	-1.21966e-162	3.39568e-163	6.19098e-164	3.41654e-163	-8.29239e-163	-2.37895e-163	2.00074e-163	1.20451e-162	-1.91498e-163	1.05485e-163	-1.27721e-163	0
-9.11648e-165	-2.31543e-163	6.7376e-164	-4.00891e-163	8.20823e-163	4.27618e-163	-9.89327e-163	-6.28462e-163	-2.02817e-163	5.44984e-163	-1.33697e-162	-8.76152e-165	1.64307e-163	-3.78431e-163	-2.84745e-163	-2.71007e-163	7.27846e-163	-3.36049e-163	-3.51051e-164	-1.21966e-162	3.39568e-163	6.19098e-164	3.41654e-163	-8.29239e-163	-2.37895e-163	2.00074e-163	1.20451e-162	-1.91498e-163	1.05485e-163	-1.27721e-163	0
-9.11648e-165	-2.31543e-163	6.7376e-164	-4.00891e-163	8.20823e-163	4.27618e-163	-9.89327e-163	-6.28462e-163	-2.02817e-163	5.44984e-163	-1.33697e-162	-8.76152e-165	1.64307e-163	-3.78431e-163	-2.84745e-163	-2.71007e-163	7.27846e-163	-3.36049e-163	-3.51051e-164	-1.21966e-162	3.39568e-163	6.19098e-164	3.41654e-163	-8.29239e-163	-2.37895e-163	2.00074e-163	1.20451e-162	-1.91498e-163	1.05485e-163	-1.27721e-163	0
-9.11648e-165	-2.31543e-163	6.7376e-164	-4.00891e-163	8.20823e-163	4.27618e-163	-9.89327e-163	-6.28462e-163	-2.02817e-163	5.44984e-163	-1.33697e-162	-8.76152e-165	1.64307e-163	-3.78431e-163	-2.84745e-163	-2.71007e-163	7.27846e-163	-3.36049e-163	-3.51051e-164	-1.21966e-162	3.39568e-163	6.19098e-164	3.41654e-163	-8.29239e-163	-2.37895e-163	2.00074e-163	1.20451e-162	-1.91498e-163	1.05485e-163	-1.27721e-163	0
-9.11648e-165	-2.31543e-163	6.7376e-164	-4.00891e-163	8.20823e-163	4.27618e-163	-9.89327e-163	-6.28462e-163	-2.02817e-163	5.44984e-163	-1.33697e-162	-8.76152e-165	1.64307e-163	-3.78431e-163	-2.84745e-163	-2.71007e-163	7.27846e-163	-3.36049e-163	-3.51051e-164	-1.21966e-162	3.39568e-163	6.19098e-164	3.41654e-163	-8.29239e-163	-2.37895e-163	2.00074e-163	1.20451e-162	-1.91498e-163	1.05485e-163	-1.27721e-163	0
-9.11648e-165	-2.31543e-163	6.7376e-164	-4.00891e-163	8.20823e-163	4.27618e-163	-9.89327e-163	-6.28462e-163	-2.02817e-163	5.44984e-163	-1.33697e-162	-8.76152e-165	1.64307e-163	-3.78431e-163	-2.84745e-163	-2.71007e-163	7.27846e-163	-3.36049e-163	-3.51051e-164	-1.21966e-162	3.39568e-163	6.19098e-164	3.41654e-163	-8.29239e-163	-2.37895e-163	2.00074e-163	1.20451e-162	-1.91498e-163	1.05485e-163	-1.27721e-163	0
-9.11648e-165	-2.31543e-163	6.7376e-164	-4.00891e-163	8.20823e-163	4.27618e-163	-9.89327e-163	-6.28462e-163	-2.02817e-163	5.44984e-163	-1.33697e-162	-8.76152e-165	1.64307e-163	-3.78431e-163	-2.84745e-163	-2.71007e-163	7.27846e-163	-3.36049e-163	-3.51051e-164	-1.21966e-162	3.39568e-163	6.19098e-164	3.41654e-163	-8.29239e-163	-2.37895e-163	2.00074e-163	1.20451e-162	-1.91498e-163	1.05485e-163	-1.27721e-163	0
-9.11648e-165	-2.31543e-163	6.7376e-164	-4.00891e-163	8.20823e-163	4.27618e-163	-9.89327e-163	-6.28462e-163	-2.02817e-163	5.44984e-163	-1.33697e-162	-8.76152e-165	1.64307e-163	-3.78431e-163	-2.84745e-163	-2.71007e-163	7.27846e-163	-3.36049e-163	-3.51051e-164	-1.21966e-162	3.39568e-163	6.19098e-164	3.41654e-163	-8.29239e-163	-2.37895e-163	2.00074e-163	1.20451e-162	-1.91498e-163	1.05485e-163	-1.27721e-163	0
-9.11648e-165	-2.31543e-163	6.7376e-164	-4.00891e-163	8.20823e-163	4.27618e-163	-9.89327e-163	-6.28462e-163	-2.02817e-163	5.44984e-163	-1.33697e-162	-8.76152e-165	1.64307e-163	-3.78431e-163	-2.84745e-163	-2.71007e-163	7.27846e-163	-3.36049e-163	-3.51051e-164	-1.21966e-162	3.39568e-163	6.19098e-164	3.41654e-163	-8.29239e-163	-2.37895e-163	2.00074e-163	1.20451e-162	-1.91498e-163	1.05485e-163	-1.27721e-163	0
-9.11648e-165	-2.31543e-163	6.7376e-164	-4.00891e-163	8.20823e-163	4.27618e-163	-9.89327e-163	-6.28462e-163	-2.02817e-163	5.44984e-163	-1.33697e-162	-8.76152e-165	1.64307e-163	-3.78431e-163	-2.84745e-163	-2.71007e-163	7.27846e-163	-3.36049e-163	-3.51051e-164	-1.21966e-162	3.39568e-163	6.19098e-164	3.41654e-163	-8.29239e-163	-2.37895e-163	2.00074e-163	1.20451e-162	-1.91498e-163	1.05485e-163	-1.27721e-163	0
-9.11648e-165	-2.31543e-163	6.7376e-164	-4.00891e-163	8.20823e-163	4.27618e-163	-9.89327e-163	-6.28462e-163	-2.02817e-163	5.44984e-163	-1.33697e-162	-8.76152e-165	1.64307e-163	-3.78431e-163	-2.84745e-163	-2.71007e-163	7.27846e-163	-3.36049e-163	-3.51051e-164	-1.21966e-162	3.39568e-163	6.19098e-164	3.41654e-163	-8.29239e-163	-2.37895e-163	2.00074e-163	1.20451e-162	-1.91498e-163	1.05485e-163	-1.27721e-163	0
-9.11648e-165	-2.31543e-163	6.7376e-164	-4.00891e-163	8.20823e-163	4.27618e-163	-9.89327e-163	-6.28462e-163	-2.02817e-163	5.44984e-163	-1.33697e-162	-8.76152e-165	1.64307e-163	-3.78431e-163	-2.84745e-163	-2.71007e-163	7.27846e-163	-3.36049e-163	-3.51051e-164	-1.21966e-162	3.39568e-163	6.19098e-164	3.41654e-163	-8.29239e-163	-2.37895e-163	2.00074e-163	1.20451e-162	-1.91498e-163	1.05485e-163	-1.27721e-163	0
-9.11648e-165	-2.31543e-163	6.7376e-164	-4.00891e-163	8.20823e-163	4.27618e-163	-9.89327e-163	-6.28462e-163	-2.02817e-163	5.44984e-163	-1.33697e-162	-8.76152e-165	1.64307e-163	-3.78431e-163	-2.84745e-163	-2.71007e-163	7.27846e-163	-3.36049e-163	-3.51051e-164	-1.21966e-162	3.39568e-163	6.19098e-164	3.41654e-163	-8.29239e-163	-2.37895e-163	2.00074e-163	1.20451e-162	-1.91498e-163	1.05485e-163	-1.27721e-163	0
-9.11648e-165	-2.31543e-163	6.7376e-164	-4.00891e-163	8.20823e-163	4.27618e-163	-9.89327e-163	-6.28462e-163	-2.02817e-163	5.44984e-163	-1.33697e-162	-8.76152e-165	1.64307e-163	-3.78431e-163	-2.84745e-163	-2.71007e-163	7.27846e-163	-3.36049e-163	-3.51051e-164	-1.21966e-162	3.39568e-163	6.19098e-164	3.41654e-163	-8.29239e-163	-2.37895e-163	2.00074e-163	1.20451e-162	-1.91498e-163	1.05485e-163	-1.27721e-163	0
-9.11648e-165	-2.31543e-163	6.7376e-164	-4.00891e-163	8.20823e-163	4.27618e-163	-9.89327e-163	-6.28462e-163	-2.02817e-163	5.44984e-163	-1.33697e-162	-8.76152e-165	1.64307e-163	-3.78431e-163	-2.84745e-163	-2.71007e-163	7.27846e-163	-3.36049e-163	-3.51051e-164	-1.21966e-162	3.39568e-163	6.19098e-164	3.41654e-163	-8.29239e-163	-2.37895e-163	2.00074e-163	1.20451e-162	-1.91498e-163	1.05485e-163	-1.27721e-163	0
-9.11648e-165	-2.31543e-163	6.7376e-164	-4.00891e-163	8.20823e-163	4.27618e-163	-9.89327e-163	-6.28462e-163	-2.02817e-163	5.44984e-163	-1.33697e-162	-8.76152e-165	1.64307e-163	-3.78431e-163	-2.84745e-163	-2.71007e-163	7.27846e-163	-3.36049e-163	-3.51051e-164	-1.21966e-162	3.39568e-163	6.19098e-164	3.41654e-163	-8.29239e-163	-2.37895e-163	2.00074e-163	1.20451e-162	-1.91498e-163	1.05485e-163	-1.27721e-163	0
-9.11648e-165	-2.31543e-163	6.7376e-164	-4.00891e-163	8.20823e-163	4.27618e-163	-9.89327e-163	-6.28462e-163	-2.02817e-163	5.44984e-163	-1.33697e-162	-8.76152e-165	1.64307e-163	-3.78431e-163	-2.84745e-163	-2.71007e-163	7.27846e-163	-3.36049e-163	-3.51051e-164	-1.21966e-162	3.39568e-163	6.19098e-164	3.41654e-163	-8.29239e-163	-2.37895e-163	2.00074e-163	1.20451e-162	-1.91498e-163	1.05485e-163	-1.27721e-163	0
-9.11648e-165	-2.31543e-163	6.7376e-164	-4.00891e-163	8.20823e-163	4.27618e-163	-9.89327e-163	-6.28462e-163	-2.02817e-163	5.44984e-163	-1.33697e-162	-8.76152e-165	1.64307e-163	-3.78431e-163	-2.84745e-163	-2.71007e-163	7.27846e-163	-3.36049e-163	-3.51051e-164	-1.21966e-162	3.39568e-163	6.19098e-164	3.41654e-163	-8.29239e-163	-2.37895e-163	2.00074e-163	1.20451e-162	-1.91498e-163	1.05485e-163	-1.27721e-163	0
-9.11648e-165	-2.31543e-163	6.7376e-164	-4.00891e-163	8.20823e-163	4.27618e-163	-9.89327e-163	-6.28462e-163	-2.02817e-163	5.44984e-163	-1.33697e-162	-8.76152e-165	1.64307e-163	-3.78431e-163	-2.84745e-163	-2.71007e-163	7.27846e-163	-3.36049e-163	-3.51051e-164	-1.21966e-162	3.39568e-163	6.19098e-164	3.41654e-163	-8.29239e-163	-2.37895e-163	2.00074e-163	1.20451e-162	-1.91498e-163	1.05485e-163	-1.27721e-163	0
-9.11648e-165	-2.31543e-163	6.7376e-164	-4.00891e-163	8.20823e-163	4.27618e-163	-9.89327e-163	-6.28462e-163	-2.02817e-163	5.44984e-163	-1.33697e-162	-8.76152e-165	1.64307e-163	-3.78431e-163	-2.84745e-163	-2.71007e-163	7.27846e-163	-3.36049e-163	-3.51051e-164	-1.21966e-162	3.39568e-163	6.19098e-164	3.41654e-163	-8.29239e-163	-2.37895e-163	2.00074e-163	1.20451e-162	-1.91498e-163	1.05485e-163	-1.27721e-163	0
-9.11648e-165	-2.31543e-163	6.7376e-164	-4.00891e-163	8.20823e-163	4.27618e-163	-9.89327e-163	-6.28462e-163	-2.02817e-163	5.44984e-163	-1.33697e-162	-8.76152e-165	1.64307e-163	-3.78431e-163	-2.84745e-163	-2.71007e-163	7.27846e-163	-3.36049e-163	-3.51051e-164	-1.21966e-162	3.39568e-163	6.19098e-164	3.41654e-163	-8.29239e-163	-2.37895e-163	2.00074e-163	1.20451e-162	-1.91498e-163	1.05485e-163	-1.27721e-163	0
-9.11648e-165	-2.31543e-163	6.7376e-164	-4.00891e-163	8.20823e-163	4.27618e-163	-9.89327e-163	-6.28462e-163	-2.02817e-163	5.44984e-163	-1.33697e-162	-8.76152e-165	1.64307e-163	-3.78431e-163	-2.84745e-163	-2.71007e-163	7.27846e-163	-3.36049e-163	-3.51051e-164	-1.21966e-162	3.39568e-163	6.19098e-164	3.41654e-163	-8.29239e-163	-2.37895e-163	2.00074e-163	1.20451e-162	-1.91498e-163	1.05485e-163	-1.27721e-163	0
-9.11648e-165	-2.31543e-163	6.7376e-164	-4.00891e-163	8.20823e-163	4.27618e-163	-9.89327e-163	-6.28462e-163	-2.02817e-163	5.44984e-163	-1.33697e-162	-8.76152e-165	1.64307e-163	-3.78431e-163	-2.84745e-163	-2.71007e-163	7.27846e-163	-3.36049e-163	-3.51051e-164	-1.21966e-162	3.39568e-163	6.19098e-164	3.41654e-163	-8.29239e-163	-2.37895e-163	2.00074e-163	1.20451e-162	-1.91498e-163	1.05485e-163	-1.27721e-163	0
-9.11648e-165	-2.31543e-163	6.7376e-164	-4.00891e-163	8.20823e-163	4.27618e-163	-9.89327e-163	-6.28462e-163	-2.02817e-163	5.44984e-163	-1.33697e-162	-8.76152e-165	1.64307e-163	-3.78431e-163	-2.84745e-163	-2.71007e-163	7.27846e-163	-3.36049e-163	-3.51051e-164	-1.21966e-162	3.39568e-163	6.19098e-164	3.41654e-163	-8.29239e-163	-2.37895e-163	2.00074e-163	1.20451e-162	-1.91498e-163	1.05485e-163	-1.27721e-163	0
-9.11648e-165	-2.31543e-163	6.7376e-164	-4.00891e-163	8.20823e-163	4.27618e-163	-9.89327e-163	-6.28462e-163	-2.02817e-163	5.44984e-163	-1.33697e-162	-8.76152e-165	1.64307e-163	-3.78431e-163	-2.84745e-163	-2.71007e-163	7.27846e-163	-3.36049e-163	-3.51051e-164	-1.21966e-162	3.39568e-163	6.19098e-164	3.41654e-163	-8.29239e-163	-2.37895e-163	2.00074e-163	1.20451e-162	-1.91498e-163	1.05485e-163	-1.27721e-163	0
-9.11648e-165	-2.31543e-163	6.7376e-164	-4.00891e-163	8.20823e-163	4.27618e-163	-9.89327e-163	-6.28462e-163	-2.02817e-163	5.44984e-163	-1.33697e-162	-8.76152e-165	1.64307e-163	-3.78431e-163	-2.84745e-163	-2.71007e-163	7.27846e-163	-3.36049e-163	-3.51051e-164	-1.21966e-162	3.39568e-163	6.19098e-164	3.41654e-163	-8.29239e-163	-2.37895e-163	2.00074e-163	1.20451e-162	-1.91498e-163	1.05485e-163	-1.27721e-163	0
-9.11648e-165	-2.31543e-163	6.7376e-164	-4.00891e-163	8.20823e-163	4.27618e-163	-9.89327e-163	-6.28462e-163	-2.02817e-163	5.44984e-163	-1.33697e-162	-8.76152e-165	1.64307e-163	-3.78431e-163	-2.84745e-163	-2.71007e-163	7.27846e-163	-3.36049e-163	-3.51051e-164	-1.21966e-162	3.39568e-163	6.19098e-164	3.41654e-163	-8.29239e-163	-2.37895e-163	2.00074e-163	1.20451e-162	-1.91498e-163	1.05485e-163	-1.27721e-163	0
-9.11648e-165	-2.31543e-163	6.7376e-164	-4.00891e-163	8.20823e-163	4.27618e-163	-9.89327e-163	-6.28462e-163	-2.02817e-163	5.44984e-163	-1.33697e-162	-8.76152e-165	1.64307e-163	-3.78431e-163	-2.84745e-163	-2.71007e-163	7.27846e-163	-3.36049e-163	-3.51051e-164	-1.21966e-162	3.39568e-163	6.19098e-164	3.41654e-163	-8.29239e-163	-2.37895e-163	2.00074e-163	1.20451e-162	-1.91498e-163	1.05485e-163	-1.27721e-163	0
-9.11648e-165	-2.31543e-163	6.7376e-164	-4.00891e-163	8.20823e-163	4.27618e-163	-9.89327e-163	-6.28462e-163	-2.02817e-163	5.44984e-163	-1.33697e-162	-8.76152e-165	1.64307e-163	-3.78431e-163	-2.84745e-163	-2.71007e-163	7.27846e-163	-3.36049e-163	-3.51051e-164	-1.21966e-162	3.39568e-163	6.19098e-164	3.41654e-163	-8.29239e-163	-2.37895e-163	2.00074e-163	1.20451e-162	-1.91498e-163	1.05485e-163	-1.27721e-163	0
-9.11648e-165	-2.31543e-163	6.7376e-164	-4.00891e-163	8.20823e-163	4.27618e-163	-9.89327e-163	-6.28462e-163	-2.02817e-163	5.44984e-163	-1.33697e-162	-8.76152e-165	1.64307e-163	-3.78431e-163	-2.84745e-163	-2.71007e-163	7.27846e-163	-3.36049e-163	-3.51051e-164	-1.21966e-162	3.39568e-163	6.19098e-164	3.41654e-163	-8.29239e-163	-2.37895e-163	2.00074e-163	1.20451e-162	-1.91498e-163	1.05485e-163	-1.27721e-163	0
-9.11648e-165	-2.31543e-163	6.7376e-164	-4.00891e-163	8.20823e-163	4.27618e-163	-9.89327e-163	-6.28462e-163	-2.02817e-163	5.44984e-163	-1.33697e-162	-8.76152e-165	1.64307e-163	-3.78431e-163	-2.84745e-163	-2.71007e-163	7.27846e-163	-3.36049e-163	-3.51051e-164	-1.21966e-162	3.39568e-163	6.19098e-164	3.41654e-163	-8.29239e-163	-2.37895e-163	2.00074e-163	1.20451e-162	-1.91498e-163	1.05485e-163	-1.27721e-163	0
-9.11648e-165	-2.31543e-163	6.7376e-164	-4.00891e-163	8.20823e-163	4.27618e-163	-9.89327e-163	-6.28462e-163	-2.02817e-163	5.44984e-163	-1.33697e-162	-8.76152e-165	1.64307e-163	-3.78431e-163	-2.84745e-163	-2.71007e-163	7.27846e-163	-3.36049e-163	-3.51051e-164	-1.21966e-162	3.39568e-163	6.19098e-164	3.41654e-163	-8.29239e-163	-2.37895e-163	2.00074e-163	1.20451e-162	-1.91498e-163	1.05485e-163	-1.27721e-163	0
-9.11648e-165	-2.31543e-163	6.7376e-164	-4.00891e-163	8.20823e-163	4.27618e-163	-9.89327e-163	-6.28462e-163	-2.02817e-163	5.44984e-163	-1.33697e-162	-8.76152e-165	1.64307e-163	-3.78431e-163	-2.84745e-163	-2.71007e-163	7.27846e-163	-3.36049e-163	-3.51051e-164	-1.21966e-162	3.39568e-163	6.19098e-164	3.41654e-163	-8.29239e-163	-2.37895e-163	2.00074e-163	1.20451e-162	-1.91498e-163	1.05485e-163	-1.27721e-163	0
-9.11648e-165	-2.31543e-163	6.7376e-164	-4.00891e-163	8.20823e-163	4.27618e-163	-9.89327e-163	-6.28462e-163	-2.02817e-163	5.44984e-163	-1.33697e-162	-8.76152e-165	1.64307e-163	-3.78431e-163	-2.84745e-163	-2.71007e-163	7.27846e-163	-3.36049e-163	-3.51051e-164	-1.21966e-162	3.39568e-163	6.19098e-164	3.41654e-163	-8.29239e-163	-2.37895e-163	2.00074e-163	1.20451e-162	-1.91498e-163	1.05485e-163	-1.27721e-163	0
-9.11648e-165	-2.31543e-163	6.7376e-164	-4.00891e-163	8.20823e-163	4.27618e-163	-9.89327e-163	-6.28462e-163	-2.02817e-163	5.44984e-163	-1.33697e-162	-8.76152e-165	1.64307e-163	-3.78431e-163	-2.84745e-163	-2.71007e-163	7.27846e-163	-3.36049e-163	-3.51051e-164	-1.21966e-162	3.39568e-163	6.19098e-164	3.41654e-163	-8.29239e-163	-2.37895e-163	2.00074e-163	1.20451e-162	-1.91498e-163	1.05485e-163	-1.27721e-163	0
-9.11648e-165	-2.31543e-163	6.7376e-164	-4.00891e-163	8.20823e-163	4.27618e-163	-9.89327e-163	-6.28462e-163	-2.02817e-163	5.44984e-163	-1.33697e-162	-8.76152e-165	1.64307e-163	-3.78431e-163	-2.84745e-163	-2.71007e-163	7.27846e-163	-3.36049e-163	-3.51051e-164	-1.21966e-162	3.39568e-163	6.19098e-164	3.41654e-163	-8.29239e-163	-2.37895e-163	2.00074e-163	1.20451e-162	-1.91498e-163	1.05485e-163	-1.27721e-163	0
-9.11648e-165	-2.31543e-163	6.7376e-164	-4.00891e-163	8.20823e-163	4.27618e-163	-9.89327e-163	-6.28462e-163	-2.02817e-163	5.44984e-163	-1.33697e-162	-8.76152e-165	1.64307e-163	-3.78431e-163	-2.84745e-163	-2.71007e-163	7.27846e-163	-3.36049e-163	-3.51051e-164	-1.21966e-162	3.39568e-163	6.19098e-164	3.41654e-163	-8.29239e-163	-2.37895e-163	2.00074e-163	1.20451e-162	-1.91498e-163	1.05485e-163	-1.27721e-163	0
-9.11648e-165	-2.31543e-163	6.7376e-164	-4.00891e-163	8.20823e-163	4.27618e-163	-9.89327e-163	-6.28462e-163	-2.02817e-163	5.44984e-163	-1.33697e-162	-8.76152e-165	1.64307e-163	-3.78431e-163	-2.84745e-163	-2.71007e-163	7.27846e-163	-3.36049e-163	-3.51051e-164	-1.21966e-162	3.39568e-163	6.19098e-164	3.41654e-163	-8.29239e-163	-2.37895e-163	2.00074e-163	1.20451e-162	-1.91498e-163	1.05485e-163	-1.27721e-163	0
-9.11648e-165	-2.31543e-163	6.7376e-164	-4.00891e-163	8.20823e-163	4.27618e-163	-9.89327e-163	-6.28462e-163	-2.02817e-163	5.44984e-163	-1.33697e-162	-8.76152e-165	1.64307e-163	-3.78431e-163	-2.84745e-163	-2.71007e-163	7.27846e-163	-3.36049e-163	-3.51051e-164	-1.21966e-162	3.39568e-163	6.19098e-164	3.41654e-163	-8.29239e-163	-2.37895e-163	2.00074e-163	1.20451e-162	-1.91498e-163	1.05485e-163	-1.27721e-163	0
-9.11648e-165	-2.31543e-163	6.7376e-164	-4.00891e-163	8.20823e-163	4.27618e-163	-9.89327e-163	-6.28462e-163	-2.02817e-163	5.44984e-163	-1.33697e-162	-8.76152e-165	1.64307e-163	-3.78431e-163	-2.84745e-163	-2.71007e-163	7.27846e-163	-3.36049e-163	-3.51051e-164	-1.21966e-162	3.39568e-163	6.19098e-164	3.41654e-163	-8.29239e-163	-2.37895e-163	2.00074e-163	1.20451e-162	-1.91498e-163	1.05485e-163	-1.27721e-163	0
-9.11648e-165	-2.31543e-163	6.7376e-164	-4.00891e-163	8.20823e-163	4.27618e-163	-9.89327e-163	-6.28462e-163	-2.02817e-163	5.44984e-163	-1.33697e-162	-8.76152e-165	1.64307e-163	-3.78431e-163	-2.84745e-163	-2.71007e-163	7.27846e-163	-3.36049e-163	-3.51051e-164	-1.21966e-162	3.39568e-163	6.19098e-164	3.41654e-163	-8.29239e-163	-2.37895e-163	2.00074e-163	1.20451e-162	-1.91498e-163	1.05485e-163	-1.27721e-163	0
-9.11648e-165	-2.31543e-163	6.7376e-164	-4.00891e-163	8.20823e-163	4.27618e-163	-9.89327e-163	-6.28462e-163	-2.02817e-163	5.44984e-163	-1.33697e-162	-8.76152e-165	1.64307e-163	-3.78431e-163	-2.84745e-163	-2.71007e-163	7.27846e-163	-3.36049e-163	-3.51051e-164	-1.21966e-162	3.39568e-163	6.19098e-164	3.41654e-163	-8.29239e-163	-2.37895e-163	2.00074e-163	1.20451e-162	-1.91498e-163	1.05485e-163	-1.27721e-163	0
-9.11648e-165	-2.31543e-163	6.7376e-164	-4.00891e-163	8.20823e-163	4.27618e-163	-9.89327e-163	-6.28462e-163	-2.02817e-163	5.44984e-163	-1.33697e-162	-8.76152e-165	1.64307e-163	-3.78431e-163	-2.84745e-163	-2.71007e-163	7.27846e-163	-3.36049e-163	-3.51051e-164	-1.21966e-162	3.39568e-163	6.19098e-164	3.41654e-163	-8.29239e-163	-2.37895e-163	2.00074e-163	1.20451e-162	-1.91498e-163	1.05485e-163	-1.27721e-163	0
-9.11648e-165	-2.31543e-163	6.7376e-164	-4.00891e-163	8.20823e-163	4.27618e-163	-9.89327e-163	-6.28462e-163	-2.02817e-163	5.44984e-163	-1.33697e-162	-8.76152e-165	1.64307e-163	-3.78431e-163	-2.84745e-163	-2.71007e-163	7.27846e-163	-3.36049e-163	-3.51051e-164	-1.21966e-162	3.39568e-163	6.19098e-164	3.41654e-163	-8.29239e-163	-2.37895e-163	2.00074e-163	1.20451e-162	-1.91498e-163	1.05485e-163	-1.27721e-163	0
-9.11648e-165	-2.31543e-163	6.7376e-164	-4.00891e-163	8.20823e-163	4.27618e-163	-9.89327e-163	-6.28462e-163	-2.02817e-163	5.44984e-163	-1.33697e-162	-8.76152e-165	1.64307e-163	-3.78431e-163	-2.84745e-163	-2.71007e-163	7.27846e-163	-3.36049e-163	-3.51051e-164	-1.21966e-162	3.39568e-163	6.19098e-164	3.41654e-163	-8.29239e-163	-2.37895e-163	2.00074e-163	1.20451e-162	-1.91498e-163	1.05485e-163	-1.27721e-163	0
-9.11648e-165	-2.31543e-163	6.7376e-164	-4.00891e-163	8.20823e-163	4.27618e-163	-9.89327e-163	-6.28462e-163	-2.02817e-163	5.44984e-163	-1.33697e-162	-8.76152e-165	1.64307e-163	-3.78431e-163	-2.84745e-163	-2.71007e-163	7.27846e-163	-3.36049e-163	-3.51051e-164	-1.21966e-162	3.39568e-163	6.19098e-164	3.41654e-163	-8.29239e-163	-2.37895e-163	2.00074e-163	1.20451e-162	-1.91498e-163	1.05485e-163	-1.27721e-163	0
-9.11648e-165	-2.31543e-163	6.7376e-164	-4.00891e-163	8.20823e-163	4.27618e-163	-9.89327e-163	-6.28462e-163	-2.02817e-163	5.44984e-163	-1.33697e-162	-8.76152e-165	1.64307e-163	-3.78431e-163	-2.84745e-163	-2.71007e-163	7.27846e-163	-3.36049e-163	-3.51051e-164	-1.21966e-162	3.39568e-163	6.19098e-164	3.41654e-163	-8.29239e-163	-2.37895e-163	2.00074e-163	1.20451e-162	-1.91498e-163	1.05485e-163	-1.27721e-163	0
-9.11648e-165	-2.31543e-163	6.7376e-164	-4.00891e-163	8.20823e-163	4.27618e-163	-9.89327e-163	-6.28462e-163	-2.02817e-163	5.44984e-163	-1.33697e-162	-8.76152e-165	1.64307e-163	-3.78431e-163	-2.84745e-163	-2.71007e-163	7.27846e-163	-3.36049e-163	-3.51051e-164	-1.21966e-162	3.39568e-163	6.19098e-164	3.41654e-163	-8.29239e-163	-2.37895e-163	2.00074e-163	1.20451e-162	-1.91498e-163	1.05485e-163	-1.27721e-163	0
-9.11648e-165	-2.31543e-163	6.7376e-164	-4.00891e-163	8.20823e-163	4.27618e-163	-9.89327e-163	-6.28462e-163	-2.02817e-163	5.44984e-163	-1.33697e-162	-8.76152e-165	1.64307e-163	-3.78431e-163	-2.84745e-163	-2.71007e-163	7.27846e-163	-3.36049e-163	-3.51051e-164	-1.21966e-162	3.39568e-163	6.19098e-164	3.41654e-163	-8.29239e-163	-2.37895e-163	2.00074e-163	1.20451e-162	-1.91498e-163	1.05485e-163	-1.27721e-163	0
-9.11648e-165	-2.31543e-163	6.7376e-164	-4.00891e-163	8.20823e-163	4.27618e-163	-9.89327e-163	-6.28462e-163	-2.02817e-163	5.44984e-163	-1.33697e-162	-8.76152e-165	1.64307e-163	-3.78431e-163	-2.84745e-163	-2.71007e-163	7.27846e-163	-3.36049e-163	-3.51051e-164	-1.21966e-162	3.39568e-163	6.19098e-164	3.41654e-163	-8.29239e-163	-2.37895e-163	2.00074e-163	1.20451e-162	-1.91498e-163	1.05485e-163	-1.27721e-163	0
-9.11648e-165	-2.31543e-163	6.7376e-164	-4.00891e-163	8.20823e-163	4.27618e-163	-9.89327e-163	-6.28462e-163	-2.02817e-163	5.44984e-163	-1.33697e-162	-8.76152e-165	1.64307e-163	-3.78431e-163	-2.84745e-163	-2.71007e-163	7.27846e-163	-3.36049e-163	-3.51051e-164	-1.21966e-162	3.39568e-163	6.19098e-164	3.41654e-163	-8.29239e-163	-2.37895e-163	2.00074e-163	1.20451e-162	-1.91498e-163	1.05485e-163	-1.27721e-163	0
-9.11648e-165	-2.31543e-163	6.7376e-164	-4.00891e-163	8.20823e-163	4.27618e-163	-9.89327e-163	-6.28462e-163	-2.02817e-163	5.44984e-163	-1.33697e-162	-8.76152e-165	1.64307e-163	-3.78431e-163	-2.84745e-163	-2.71007e-163	7.27846e-163	-3.36049e-163	-3.51051e-164	-1.21966e-162	3.39568e-163	6.19098e-164	3.41654e-163	-8.29239e-163	-2.37895e-163	2.00074e-163	1.20451e-162	-1.91498e-163	1.05485e-163	-1.27721e-163	0
-9.11648e-165	-2.31543e-163	6.7376e-164	-4.00891e-163	8.20823e-163	4.27618e-163	-9.89327e-163	-6.28462e-163	-2.02817e-163	5.44984e-163	-1.33697e-162	-8.76152e-165	1.64307e-163	-3.78431e-163	-2.84745e-163	-2.71007e-163	7.27846e-163	-3.36049e-163	-3.51051e-164	-1.21966e-162	3.39568e-163	6.19098e-164	3.41654e-163	-8.29239e-163	-2.37895e-163	2.00074e-163	1.20451e-162	-1.91498e-163	1.05485e-163	-1.27721e-163	0
-9.11648e-165	-2.31543e-163	6.7376e-164	-4.00891e-163	8.20823e-163	4.27618e-163	-9.89327e-163	-6.28462e-163	-2.02817e-163	5.44984e-163	-1.33697e-162	-8.76152e-165	1.64307e-163	-3.78431e-163	-2.84745e-163	-2.71007e-163	7.27846e-163	-3.36049e-163	-3.51051e-164	-1.21966e-162	3.39568e-163	6.19098e-164	3.41654e-163	-8.29239e-163	-2.37895e-163	2.00074e-163	1.20451e-162	-1.91498e-163	1.05485e-163	-1.27721e-163	0
-9.11648e-165	-2.31543e-163	6.7376e-164	-4.00891e-163	8.20823e-163	4.27618e-163	-9.89327e-163	-6.28462e-163	-2.02817e-163	5.44984e-163	-1.33697e-162	-8.76152e-165	1.64307e-163	-3.78431e-163	-2.84745e-163	-2.71007e-163	7.27846e-163	-3.36049e-163	-3.51051e-164	-1.21966e-162	3.39568e-163	6.19098e-164	3.41654e-163	-8.29239e-163	-2.37895e-163	2.00074e-163	1.20451e-162	-1.91498e-163	1.05485e-163	-1.27721e-163	0
-9.11648e-165	-2.31543e-163	6.7376e-164	-4.00891e-163	8.20823e-163	4.27618e-163	-9.89327e-163	-6.28462e-163	-2.02817e-163	5.44984e-163	-1.33697e-162	-8.76152e-165	1.64307e-163	-3.78431e-163	-2.84745e-163	-2.71007e-163	7.27846e-163	-3.36049e-163	-3.51051e-164	-1.21966e-162	3.39568e-163	6.19098e-164	3.41654e-163	-8.29239e-163	-2.37895e-163	2.00074e-163	1.20451e-162	-1.91498e-163	1.05485e-163	-1.27721e-163	0
-9.11648e-165	-2.31543e-163	6.7376e-164	-4.00891e-163	8.20823e-163	4.27618e-163	-9.89327e-163	-6.28462e-163	-2.02817e-163	5.44984e-163	-1.33697e-162	-8.76152e-165	1.64307e-163	-3.78431e-163	-2.84745e-163	-2.71007e-163	7.27846e-163	-3.36049e-163	-3.51051e-164	-1.21966e-162	3.39568e-163	6.19098e-164	3.41654e-163	-8.29239e-163	-2.37895e-163	2.00074e-163	1.20451e-162	-1.91498e-163	1.05485e-163	-1.27721e-163	0
-9.11648e-165	-2.31543e-163	6.7376e-164	-4.00891e-163	8.20823e-163	4.27618e-163	-9.89327e-163	-6.28462e-163	-2.02817e-163	5.44984e-163	-1.33697e-162	-8.76152e-165	1.64307e-163	-3.78431e-163	-2.84745e-163	-2.71007e-163	7.27846e-163	-3.36049e-163	-3.51051e-164	-1.21966e-162	3.39568e-163	6.19098e-164	3.41654e-163	-8.29239e-163	-2.37895e-163	2.00074e-163	1.20451e-162	-1.91498e-163	1.05485e-163	-1.27721e-163	0
-9.11648e-165	-2.31543e-163	6.7376e-164	-4.00891e-163	8.20823e-163	4.27618e-163	-9.89327e-163	-6.28462e-163	-2.02817e-163	5.44984e-163	-1.33697e-162	-8.76152e-165	1.64307e-163	-3.78431e-163	-2.84745e-163	-2.71007e-163	7.27846e-163	-3.36049e-163	-3.51051e-164	-1.21966e-162	3.39568e-163	6.19098e-164	3.41654e-163	-8.29239e-163	-2.37895e-163	2.00074e-163	1.20451e-162	-1.91498e-163	1.05485e-163	-1.27721e-163	0
-9.11648e-165	-2.31543e-163	6.7376e-164	-4.00891e-163	8.20823e-163	4.27618e-163	-9.89327e-163	-6.28462e-163	-2.02817e-163	5.44984e-163	-1.33697e-162	-8.76152e-165	1.64307e-163	-3.78431e-163	-2.84745e-163	-2.71007e-163	7.27846e-163	-3.36049e-163	-3.51051e-164	-1.21966e-162	3.39568e-163	6.19098e-164	3.41654e-163	-8.29239e-163	-2.37895e-163	2.00074e-163	1.20451e-162	-1.91498e-163	1.05485e-163	-1.27721e-163	0
-9.11648e-165	-2.31543e-163	6.7376e-164	-4.00891e-163	8.20823e-163	4.27618e-163	-9.89327e-163	-6.28462e-163	-2.02817e-163	5.44984e-163	-1.33697e-162	-8.76152e-165	1.64307e-163	-3.78431e-163	-2.84745e-163	-2.71007e-163	7.27846e-163	-3.36049e-163	-3.51051e-164	-1.21966e-162	3.39568e-163	6.19098e-164	3.41654e-163	-8.29239e-163	-2.37895e-163	2.00074e-163	1.20451e-162	-1.91498e-163	1.05485e-163	-1.27721e-163	0
-9.11648e-165	-2.31543e-163	6.7376e-164	-4.00891e-163	8.20823e-163	4.27618e-163	-9.89327e-163	-6.28462e-163	-2.02817e-163	5.44984e-163	-1.33697e-162	-8.76152e-165	1.64307e-163	-3.78431e-163	-2.84745e-163	-2.71007e-163	7.27846e-163	-3.36049e-163	-3.51051e-164	-1.21966e-162	3.39568e-163	6.19098e-164	3.41654e-163	-8.29239e-163	-2.37895e-163	2.00074e-163	1.20451e-162	-1.91498e-163	1.05485e-163	-1.27721e-163	0
-9.11648e-165	-2.31543e-163	6.7376e-164	-4.00891e-163	8.20823e-163	4.27618e-163	-9.89327e-163	-6.28462e-163	-2.02817e-163	5.44984e-163	-1.33697e-162	-8.76152e-165	1.64307e-163	-3.78431e-163	-2.84745e-163	-2.71007e-163	7.27846e-163	-3.36049e-163	-3.51051e-164	-1.21966e-162	3.39568e-163	6.19098e-164	3.41654e-163	-8.29239e-163	-2.37895e-163	2.00074e-163	1.20451e-162	-1.91498e-163	1.05485e-163	-1.27721e-163	0
-9.11648e-165	-2.31543e-163	6.7376e-164	-4.00891e-163	8.20823e-163	4.27618e-163	-9.89327e-163	-6.28462e-163	-2.02817e-163	5.44984e-163	-1.33697e-162	-8.76152e-165	1.64307e-163	-3.78431e-163	-2.84745e-163	-2.71007e-163	7.27846e-163	-3.36049e-163	-3.51051e-164	-1.21966e-162	3.39568e-163	6.19098e-164	3.41654e-163	-8.29239e-163	-2.37895e-163	2.00074e-163	1.20451e-162	-1.91498e-163	1.05485e-163	-1.27721e-163	0
-9.11648e-165	-2.31543e-163	6.7376e-164	-4.00891e-163	8.20823e-163	4.27618e-163	-9.89327e-163	-6.28462e-163	-2.02817e-163	5.44984e-163	-1.33697e-162	-8.76152e-165	1.64307e-163	-3.78431e-163	-2.84745e-163	-2.71007e-163	7.27846e-163	-3.36049e-163	-3.51051e-164	-1.21966e-162	3.39568e-163	6.19098e-164	3.41654e-163	-8.29239e-163	-2.37895e-163	2.00074e-163	1.20451e-162	-1.91498e-163	1.05485e-163	-1.27721e-163	0
-9.11648e-165	-2.31543e-163	6.7376e-164	-4.00891e-163	8.20823e-163	4.27618e-163	-9.89327e-163	-6.28462e-163	-2.02817e-163	5.44984e-163	-1.33697e-162	-8.76152e-165	1.64307e-163	-3.78431e-163	-2.84745e-163	-2.71007e-163	7.27846e-163	-3.36049e-163	-3.51051e-164	-1.21966e-162	3.39568e-163	6.19098e-164	3.41654e-163	-8.29239e-163	-2.37895e-163	2.00074e-163	1.20451e-162	-1.91498e-163	1.05485e-163	-1.27721e-163	0
-9.11648e-165	-2.31543e-163	6.7376e-164	-4.00891e-163	8.20823e-163	4.27618e-163	-9.89327e-163	-6.28462e-163	-2.02817e-163	5.44984e-163	-1.33697e-162	-8.76152e-165	1.64307e-163	-3.78431e-163	-2.84745e-163	-2.71007e-163	7.27846e-163	-3.36049e-163	-3.51051e-164	-1.21966e-162	3.39568e-163	6.19098e-164	3.41654e-163	-8.29239e-163	-2.37895e-163	2.00074e-163	1.20451e-162	-1.91498e-163	1.05485e-163	-1.27721e-163	0
-9.11648e-165	-2.31543e-163	6.7376e-164	-4.00891e-163	8.20823e-163	4.27618e-163	-9.89327e-163	-6.28462e-163	-2.02817e-163	5.44984e-163	-1.33697e-162	-8.76152e-165	1.64307e-163	-3.78431e-163	-2.84745e-163	-2.71007e-163	7.27846e-163	-3.36049e-163	-3.51051e-164	-1.21966e-162	3.39568e-163	6.19098e-164	3.41654e-163	-8.29239e-163	-2.37895e-163	2.00074e-163	1.20451e-162	-1.91498e-163	1.05485e-163	-1.27721e-163	0
-9.11648e-165	-2.31543e-163	6.7376e-164	-4.00891e-163	8.20823e-163	4.27618e-163	-9.89327e-163	-6.28462e-163	-2.02817e-163	5.44984e-163	-1.33697e-162	-8.76152e-165	1.64307e-163	-3.78431e-163	-2.84745e-163	-2.71007e-163	7.27846e-163	-3.36049e-163	-3.51051e-164	-1.21966e-162	3.39568e-163	6.19098e-164	3.41654e-163	-8.29239e-163	-2.37895e-163	2.00074e-163	1.20451e-162	-1.91498e-163	1.05485e-163	-1.27721e-163	0
-9.11648e-165	-2.31543e-163	6.7376e-164	-4.00891e-163	8.20823e-163	4.27618e-163	-9.89327e-163	-6.28462e-163	-2.02817e-163	5.44984e-163	-1.33697e-162	-8.76152e-165	1.64307e-163	-3.78431e-163	-2.84745e-163	-2.71007e-163	7.27846e-163	-3.36049e-163	-3.51051e-164	-1.21966e-162	3.39568e-163	6.19098e-164	3.41654e-163	-8.29239e-163	-2.37895e-163	2.00074e-163	1.20451e-162	-1.91498e-163	1.05485e-163	-1.27721e-163	0
-9.11648e-165	-2.31543e-163	6.7376e-164	-4.00891e-163	8.20823e-163	4.27618e-163	-9.89327e-163	-6.28462e-163	-2.02817e-163	5.44984e-163	-1.33697e-162	-8.76152e-165	1.64307e-163	-3.78431e-163	-2.84745e-163	-2.71007e-163	7.27846e-163	-3.36049e-163	-3.51051e-164	-1.21966e-162	3.39568e-163	6.19098e-164	3.41654e-163	-8.29239e-163	-2.37895e-163	2.00074e-163	1.20451e-162	-1.91498e-163	1.05485e-163	-1.27721e-163	0
-9.11648e-165	-2.31543e-163	6.7376e-164	-4.00891e-163	8.20823e-163	4.27618e-163	-9.89327e-163	-6.28462e-163	-2.02817e-163	5.44984e-163	-1.33697e-162	-8.76152e-165	1.64307e-163	-3.78431e-163	-2.84745e-163	-2.71007e-163	7.27846e-163	-3.36049e-163	-3.51051e-164	-1.21966e-162	3.39568e-163	6.19098e-164	3.41654e-163	-8.29239e-163	-2.37895e-163	2.00074e-163	1.20451e-162	-1.91498e-163	1.05485e-163	-1.27721e-163	0
-9.11648e-165	-2.31543e-163	6.7376e-164	-4.00891e-163	8.20823e-163	4.27618e-163	-9.89327e-163	-6.28462e-163	-2.02817e-163	5.44984e-163	-1.33697e-162	-8.76152e-165	1.64307e-163	-3.78431e-163	-2.84745e-163	-2.71007e-163	7.27846e-163	-3.36049e-163	-3.51051e-164	-1.21966e-162	3.39568e-163	6.19098e-164	3.41654e-163	-8.29239e-163	-2.37895e-163	2.00074e-163	1.20451e-162	-1.91498e-163	1.05485e-163	-1.27721e-163	0
-9.11648e-165	-2.31543e-163	6.7376e-164	-4.00891e-163	8.20823e-163	4.27618e-163	-9.89327e-163	-6.28462e-163	-2.02817e-163	5.44984e-163	-1.33697e-162	-8.76152e-165	1.64307e-163	-3.78431e-163	-2.84745e-163	-2.71007e-163	7.27846e-163	-3.36049e-163	-3.51051e-164	-1.21966e-162	3.39568e-163	6.19098e-164	3.41654e-163	-8.29239e-163	-2.37895e-163	2.00074e-163	1.20451e-162	-1.91498e-163	1.05485e-163	-1.27721e-163	0
-9.11648e-165	-2.31543e-163	6.7376e-164	-4.00891e-163	8.20823e-163	4.27618e-163	-9.89327e-163	-6.28462e-163	-2.02817e-163	5.44984e-163	-1.33697e-162	-8.76152e-165	1.64307e-163	-3.78431e-163	-2.84745e-163	-2.71007e-163	7.27846e-163	-3.36049e-163	-3.51051e-164	-1.21966e-162	3.39568e-163	6.19098e-164	3.41654e-163	-8.29239e-163	-2.37895e-163	2.00074e-163	1.20451e-162	-1.91498e-163	1.05485e-163	-1.27721e-163	0
-9.11648e-165	-2.31543e-163	6.7376e-164	-4.00891e-163	8.20823e-163	4.27618e-163	-9.89327e-163	-6.28462e-163	-2.02817e-163	5.44984e-163	-1.33697e-162	-8.76152e-165	1.64307e-163	-3.78431e-163	-2.84745e-163	-2.71007e-163	7.27846e-163	-3.36049e-163	-3.51051e-164	-1.21966e-162	3.39568e-163	6.19098e-164	3.41654e-163	-8.29239e-163	-2.37895e-163	2.00074e-163	1.20451e-162	-1.91498e-163	1.05485e-163	-1.27721e-163	0
-9.11648e-165	-2.31543e-163	6.7376e-164	-4.00891e-163	8.20823e-163	4.27618e-163	-9.89327e-163	-6.28462e-163	-2.02817e-163	5.44984e-163	-1.33697e-162	-8.76152e-165	1.64307e-163	-3.78431e-163	-2.84745e-163	-2.71007e-163	7.27846e-163	-3.36049e-163	-3.51051e-164	-1.21966e-162	3.39568e-163	6.19098e-164	3.41654e-163	-8.29239e-163	-2.37895e-163	2.00074e-163	1.20451e-162	-1.91498e-163	1.05485e-163	-1.27721e-163	0
-9.11648e-165	-2.31543e-163	6.7376e-164	-4.00891e-163	8.20823e-163	4.27618e-163	-9.89327e-163	-6.28462e-163	-2.02817e-163	5.44984e-163	-1.33697e-162	-8.76152e-165	1.64307e-163	-3.78431e-163	-2.84745e-163	-2.71007e-163	7.27846e-163	-3.36049e-163	-3.51051e-164	-1.21966e-162	3.39568e-163	6.19098e-164	3.41654e-163	-8.29239e-163	-2.37895e-163	2.00074e-163	1.20451e-162	-1.91498e-163	1.05485e-163	-1.27721e-163	0
-9.11648e-165	-2.31543e-163	6.7376e-164	-4.00891e-163	8.20823e-163	4.27618e-163	-9.89327e-163	-6.28462e-163	-2.02817e-163	5.44984e-163	-1.33697e-162	-8.76152e-165	1.64307e-163	-3.78431e-163	-2.84745e-163	-2.71007e-163	7.27846e-163	-3.36049e-163	-3.51051e-164	-1.21966e-162	3.39568e-163	6.19098e-164	3.41654e-163	-8.29239e-163	-2.37895e-163	2.00074e-163	1.20451e-162	-1.91498e-163	1.05485e-163	-1.27721e-163	0
-9.11648e-165	-2.31543e-163	6.7376e-164	-4.00891e-163	8.20823e-163	4.27618e-163	-9.89327e-163	-6.28462e-163	-2.02817e-163	5.44984e-163	-1.33697e-162	-8.76152e-165	1.64307e-163	-3.78431e-163	-2.84745e-163	-2.71007e-163	7.27846e-163	-3.36049e-163	-3.51051e-164	-1.21966e-162	3.39568e-163	6.19098e-164	3.41654e-163	-8.29239e-163	-2.37895e-163	2.00074e-163	1.20451e-162	-1.91498e-163	1.05485e-163	-1.27721e-163	0
-9.11648e-165	-2.31543e-163	6.7376e-164	-4.00891e-163	8.20823e-163	4.27618e-163	-9.89327e-163	-6.28462e-163	-2.02817e-163	5.44984e-163	-1.33697e-162	-8.76152e-165	1.64307e-163	-3.78431e-163	-2.84745e-163	-2.71007e-163	7.27846e-163	-3.36049e-163	-3.51051e-164	-1.21966e-162	3.39568e-163	6.19098e-164	3.41654e-163	-8.29239e-163	-2.37895e-163	2.00074e-163	1.20451e-162	-1.91498e-163	1.05485e-163	-1.27721e-163	0
-9.11648e-165	-2.31543e-163	6.7376e-164	-4.00891e-163	8.20823e-163	4.27618e-163	-9.89327e-163	-6.28462e-163	-2.02817e-163	5.44984e-163	-1.33697e-162	-8.76152e-165	1.64307e-163	-3.78431e-163	-2.84745e-163	-2.71007e-163	7.27846e-163	-3.36049e-163	-3.51051e-164	-1.21966e-162	3.39568e-163	6.19098e-164	3.41654e-163	-8.29239e-163	-2.37895e-163	2.00074e-163	1.20451e-162	-1.91498e-163	1.05485e-163	-1.27721e-163	0
-9.11648e-165	-2.31543e-163	6.7376e-164	-4.00891e-163	8.20823e-163	4.27618e-163	-9.89327e-163	-6.28462e-163	-2.02817e-163	5.44984e-163	-1.33697e-162	-8.76152e-165	1.64307e-163	-3.78431e-163	-2.84745e-163	-2.71007e-163	7.27846e-163	-3.36049e-163	-3.51051e-164	-1.21966e-162	3.39568e-163	6.19098e-164	3.41654e-163	-8.29239e-163	-2.37895e-163	2.00074e-163	1.20451e-162	-1.91498e-163	1.05485e-163	-1.27721e-163	0
-9.11648e-165	-2.31543e-163	6.7376e-164	-4.00891e-163	8.20823e-163	4.27618e-163	-9.89327e-163	-6.28462e-163	-2.02817e-163	5.44984e-163	-1.33697e-162	-8.76152e-165	1.64307e-163	-3.78431e-163	-2.84745e-163	-2.71007e-163	7.27846e-163	-3.36049e-163	-3.51051e-164	-1.21966e-162	3.39568e-163	6.19098e-164	3.41654e-163	-8.29239e-163	-2.37895e-163	2.00074e-163	1.20451e-162	-1.91498e-163	1.05485e-163	-1.27721e-163	0
-9.11648e-165	-2.31543e-163	6.7376e-164	-4.00891e-163	8.20823e-163	4.27618e-163	-9.89327e-163	-6.28462e-163	-2.02817e-163	5.44984e-163	-1.33697e-162	-8.76152e-165	1.64307e-163	-3.78431e-163	-2.84745e-163	-2.71007e-163	7.27846e-163	-3.36049e-163	-3.51051e-164	-1.21966e-162	3.39568e-163	6.19098e-164	3.41654e-163	-8.29239e-163	-2.37895e-163	2.00074e-163	1.20451e-162	-1.91498e-163	1.05485e-163	-1.27721e-163	0
-9.11648e-165	-2.31543e-163	6.7376e-164	-4.00891e-163	8.20823e-163	4.27618e-163	-9.89327e-163	-6.28462e-163	-2.02817e-163	5.44984e-163	-1.33697e-162	-8.76152e-165	1.64307e-163	-3.78431e-163	-2.84745e-163	-2.71007e-163	7.27846e-163	-3.36049e-163	-3.51051e-164	-1.21966e-162	3.39568e-163	6.19098e-164	3.41654e-163	-8.29239e-163	-2.37895e-163	2.00074e-163	1.20451e-162	-1.91498e-163	1.05485e-163	-1.27721e-163	0
-9.11648e-165	-2.31543e-163	6.7376e-164	-4.00891e-163	8.20823e-163	4.27618e-163	-9.89327e-163	-6.28462e-163	-2.02817e-163	5.44984e-163	-1.33697e-162	-8.76152e-165	1.64307e-163	-3.78431e-163	-2.84745e-163	-2.71007e-163	7.27846e-163	-3.36049e-163	-3.51051e-164	-1.21966e-162	3.39568e-163	6.19098e-164	3.41654e-163	-8.29239e-163	-2.37895e-163	2.00074e-163	1.20451e-162	-1.91498e-163	1.05485e-163	-1.27721e-163	0
-9.11648e-165	-2.31543e-163	6.7376e-164	-4.00891e-163	8.20823e-163	4.27618e-163	-9.89327e-163	-6.28462e-163	-2.02817e-163	5.44984e-163	-1.33697e-162	-8.76152e-165	1.64307e-163	-3.78431e-163	-2.84745e-163	-2.71007e-163	7.27846e-163	-3.36049e-163	-3.51051e-164	-1.21966e-162	3.39568e-163	6.19098e-164	3.41654e-163	-8.29239e-163	-2.37895e-163	2.00074e-163	1.20451e-162	-1.91498e-163	1.05485e-163	-1.27721e-163	0
-9.11648e-165	-2.31543e-163	6.7376e-164	-4.00891e-163	8.20823e-163	4.27618e-163	-9.89327e-163	-6.28462e-163	-2.02817e-163	5.44984e-163	-1.33697e-162	-8.76152e-165	1.64307e-163	-3.78431e-163	-2.84745e-163	-2.71007e-163	7.27846e-163	-3.36049e-163	-3.51051e-164	-1.21966e-162	3.39568e-163	6.19098e-164	3.41654e-163	-8.29239e-163	-2.37895e-163	2.00074e-163	1.20451e-162	-1.91498e-163	1.05485e-163	-1.27721e-163	0
-9.11648e-165	-2.31543e-163	6.7376e-164	-4.00891e-163	8.20823e-163	4.27618e-163	-9.89327e-163	-6.28462e-163	-2.02817e-163	5.44984e-163	-1.33697e-162	-8.76152e-165	1.64307e-163	-3.78431e-163	-2.84745e-163	-2.71007e-163	7.27846e-163	-3.36049e-163	-3.51051e-164	-1.21966e-162	3.39568e-163	6.19098e-164	3.41654e-163	-8.29239e-163	-2.37895e-163	2.00074e-163	1.20451e-162	-1.91498e-163	1.05485e-163	-1.27721e-163	0
-9.11648e-165	-2.31543e-163	6.7376e-164	-4.00891e-163	8.20823e-163	4.27618e-163	-9.89327e-163	-6.28462e-163	-2.02817e-163	5.44984e-163	-1.33697e-162	-8.76152e-165	1.64307e-163	-3.78431e-163	-2.84745e-163	-2.71007e-163	7.27846e-163	-3.36049e-163	-3.51051e-164	-1.21966e-162	3.39568e-163	6.19098e-164	3.41654e-163	-8.29239e-163	-2.37895e-163	2.00074e-163	1.20451e-162	-1.91498e-163	1.05485e-163	-1.27721e-163	0
-9.11648e-165	-2.31543e-163	6.7376e-164	-4.00891e-163	8.20823e-163	4.27618e-163	-9.89327e-163	-6.28462e-163	-2.02817e-163	5.44984e-163	-1.33697e-162	-8.76152e-165	1.64307e-163	-3.78431e-163	-2.84745e-163	-2.71007e-163	7.27846e-163	-3.36049e-163	-3.51051e-164	-1.21966e-162	3.39568e-163	6.19098e-164	3.41654e-163	-8.29239e-163	-2.37895e-163	2.00074e-163	1.20451e-162	-1.91498e-163	1.05485e-163	-1.27721e-163	0
-9.11648e-165	-2.31543e-163	6.7376e-164	-4.00891e-163	8.20823e-163	4.27618e-163	-9.89327e-163	-6.28462e-163	-2.02817e-163	5.44984e-163	-1.33697e-162	-8.76152e-165	1.64307e-163	-3.78431e-163	-2.84745e-163	-2.71007e-163	7.27846e-163	-3.36049e-163	-3.51051e-164	-1.21966e-162	3.39568e-163	6.19098e-164	3.41654e-163	-8.29239e-163	-2.37895e-163	2.00074e-163	1.20451e-162	-1.91498e-163	1.05485e-163	-1.27721e-163	0
-9.11648e-165	-2.31543e-163	6.7376e-164	-4.00891e-163	8.20823e-163	4.27618e-163	-9.89327e-163	-6.28462e-163	-2.02817e-163	5.44984e-163	-1.33697e-162	-8.76152e-165	1.64307e-163	-3.78431e-163	-2.84745e-163	-2.71007e-163	7.27846e-163	-3.36049e-163	-3.51051e-164	-1.21966e-162	3.39568e-163	6.19098e-164	3.41654e-163	-8.29239e-163	-2.37895e-163	2.00074e-163	1.20451e-162	-1.91498e-163	1.05485e-163	-1.27721e-163	0
-9.11648e-165	-2.31543e-163	6.7376e-164	-4.00891e-163	8.20823e-163	4.27618e-163	-9.89327e-163	-6.28462e-163	-2.02817e-163	5.44984e-163	-1.33697e-162	-8.76152e-165	1.64307e-163	-3.78431e-163	-2.84745e-163	-2.71007e-163	7.27846e-163	-3.36049e-163	-3.51051e-164	-1.21966e-162	3.39568e-163	6.19098e-164	3.41654e-163	-8.29239e-163	-2.37895e-163	2.00074e-163	1.20451e-162	-1.91498e-163	1.05485e-163	-1.27721e-163	0
-9.11648e-165	-2.31543e-163	6.7376e-164	-4.00891e-163	8.20823e-163	4.27618e-163	-9.89327e-163	-6.28462e-163	-2.02817e-163	5.44984e-163	-1.33697e-162	-8.76152e-165	1.64307e-163	-3.78431e-163	-2.84745e-163	-2.71007e-163	7.27846e-163	-3.36049e-163	-3.51051e-164	-1.21966e-162	3.39568e-163	6.19098e-164	3.41654e-163	-8.29239e-163	-2.37895e-163	2.00074e-163	1.20451e-162	-1.91498e-163	1.05485e-163	-1.27721e-163	0
-9.11648e-165	-2.31543e-163	6.7376e-164	-4.00891e-163	8.20823e-163	4.27618e-163	-9.89327e-163	-6.28462e-163	-2.02817e-163	5.44984e-163	-1.33697e-162	-8.76152e-165	1.64307e-163	-3.78431e-163	-2.84745e-163	-2.71007e-163	7.27846e-163	-3.36049e-163	-3.51051e-164	-1.21966e-162	3.39568e-163	6.19098e-164	3.41654e-163	-8.29239e-163	-2.37895e-163	2.00074e-163	1.20451e-162	-1.91498e-163	1.05485e-163	-1.27721e-163	0
-9.11648e-165	-2.31543e-163	6.7376e-164	-4.00891e-163	8.20823e-163	4.27618e-163	-9.89327e-163	-6.28462e-163	-2.02817e-163	5.44984e-163	-1.33697e-162	-8.76152e-165	1.64307e-163	-3.78431e-163	-2.84745e-163	-2.71007e-163	7.27846e-163	-3.36049e-163	-3.51051e-164	-1.21966e-162	3.39568e-163	6.19098e-164	3.41654e-163	-8.29239e-163	-2.37895e-163	2.00074e-163	1.20451e-162	-1.91498e-163	1.05485e-163	-1.27721e-163	0
-9.11648e-165	-2.31543e-163	6.7376e-164	-4.00891e-163	8.20823e-163	4.27618e-163	-9.89327e-163	-6.28462e-163	-2.02817e-163	5.44984e-163	-1.33697e-162	-8.76152e-165	1.64307e-163	-3.78431e-163	-2.84745e-163	-2.71007e-163	7.27846e-163	-3.36049e-163	-3.51051e-164	-1.21966e-162	3.39568e-163	6.19098e-164	3.41654e-163	-8.29239e-163	-2.37895e-163	2.00074e-163	1.20451e-162	-1.91498e-163	1.05485e-163	-1.27721e-163	0
-9.11648e-165	-2.31543e-163	6.7376e-164	-4.00891e-163	8.20823e-163	4.27618e-163	-9.89327e-163	-6.28462e-163	-2.02817e-163	5.44984e-163	-1.33697e-162	-8.76152e-165	1.64307e-163	-3.78431e-163	-2.84745e-163	-2.71007e-163	7.27846e-163	-3.36049e-163	-3.51051e-164	-1.21966e-162	3.39568e-163	6.19098e-164	3.41654e-163	-8.29239e-163	-2.37895e-163	2.00074e-163	1.20451e-162	-1.91498e-163	1.05485e-163	-1.27721e-163	0
-9.11648e-165	-2.31543e-163	6.7376e-164	-4.00891e-163	8.20823e-163	4.27618e-163	-9.89327e-163	-6.28462e-163	-2.02817e-163	5.44984e-163	-1.33697e-162	-8.76152e-165	1.64307e-163	-3.78431e-163	-2.84745e-163	-2.71007e-163	7.27846e-163	-3.36049e-163	-3.51051e-164	-1.21966e-162	3.39568e-163	6.19098e-164	3.41654e-163	-8.29239e-163	-2.37895e-163	2.00074e-163	1.20451e-162	-1.91498e-163	1.05485e-163	-1.27721e-163	0
-9.11648e-165	-2.31543e-163	6.7376e-164	-4.00891e-163	8.20823e-163	4.27618e-163	-9.89327e-163	-6.28462e-163	-2.02817e-163	5.44984e-163	-1.33697e-162	-8.76152e-165	1.64307e-163	-3.78431e-163	-2.84745e-163	-2.71007e-163	7.27846e-163	-3.36049e-163	-3.51051e-164	-1.21966e-162	3.39568e-163	6.19098e-164	3.41654e-163	-8.29239e-163	-2.37895e-163	2.00074e-163	1.20451e-162	-1.91498e-163	1.05485e-163	-1.27721e-163	0
-9.11648e-165	-2.31543e-163	6.7376e-164	-4.00891e-163	8.20823e-163	4.27618e-163	-9.89327e-163	-6.28462e-163	-2.02817e-163	5.44984e-163	-1.33697e-162	-8.76152e-165	1.64307e-163	-3.78431e-163	-2.84745e-163	-2.71007e-163	7.27846e-163	-3.36049e-163	-3.51051e-164	-1.21966e-162	3.39568e-163	6.19098e-164	3.41654e-163	-8.29239e-163	-2.37895e-163	2.00074e-163	1.20451e-162	-1.91498e-163	1.05485e-163	-1.27721e-163	0
-9.11648e-165	-2.31543e-163	6.7376e-164	-4.00891e-163	8.20823e-163	4.27618e-163	-9.89327e-163	-6.28462e-163	-2.02817e-163	5.44984e-163	-1.33697e-162	-8.76152e-165	1.64307e-163	-3.78431e-163	-2.84745e-163	-2.71007e-163	7.27846e-163	-3.36049e-163	-3.51051e-164	-1.21966e-162	3.39568e-163	6.19098e-164	3.41654e-163	-8.29239e-163	-2.37895e-163	2.00074e-163	1.20451e-162	-1.91498e-163	1.05485e-163	-1.27721e-163	0
-9.11648e-165	-2.31543e-163	6.7376e-164	-4.00891e-163	8.20823e-163	4.27618e-163	-9.89327e-163	-6.28462e-163	-2.02817e-163	5.44984e-163	-1.33697e-162	-8.76152e-165	1.64307e-163	-3.78431e-163	-2.84745e-163	-2.71007e-163	7.27846e-163	-3.36049e-163	-3.51051e-164	-1.21966e-162	3.39568e-163	6.19098e-164	3.41654e-163	-8.29239e-163	-2.37895e-163	2.00074e-163	1.20451e-162	-1.91498e-163	1.05485e-163	-1.27721e-163	0
-9.11648e-165	-2.31543e-163	6.7376e-164	-4.00891e-163	8.20823e-163	4.27618e-163	-9.89327e-163	-6.28462e-163	-2.02817e-163	5.44984e-163	-1.33697e-162	-8.76152e-165	1.64307e-163	-3.78431e-163	-2.84745e-163	-2.71007e-163	7.27846e-163	-3.36049e-163	-3.51051e-164	-1.21966e-162	3.39568e-163	6.19098e-164	3.41654e-163	-8.29239e-163	-2.37895e-163	2.00074e-163	1.20451e-162	-1.91498e-163	1.05485e-163	-1.27721e-163	0
-9.11648e-165	-2.31543e-163	6.7376e-164	-4.00891e-163	8.20823e-163	4.27618e-163	-9.89327e-163	-6.28462e-163	-2.02817e-163	5.44984e-163	-1.33697e-162	-8.76152e-165	1.64307e-163	-3.78431e-163	-2.84745e-163	-2.71007e-163	7.27846e-163	-3.36049e-163	-3.51051e-164	-1.21966e-162	3.39568e-163	6.19098e-164	3.41654e-163	-8.29239e-163	-2.37895e-163	2.00074e-163	1.20451e-162	-1.91498e-163	1.05485e-163	-1.27721e-163	0
-9.11648e-165	-2.31543e-163	6.7376e-164	-4.00891e-163	8.20823e-163	4.27618e-163	-9.89327e-163	-6.28462e-163	-2.02817e-163	5.44984e-163	-1.33697e-162	-8.76152e-165	1.64307e-163	-3.78431e-163	-2.84745e-163	-2.71007e-163	7.27846e-163	-3.36049e-163	-3.51051e-164	-1.21966e-162	3.39568e-163	6.19098e-164	3.41654e-163	-8.29239e-163	-2.37895e-163	2.00074e-163	1.20451e-162	-1.91498e-163	1.05485e-163	-1.27721e-163	0
-9.11648e-165	-2.31543e-163	6.7376e-164	-4.00891e-163	8.20823e-163	4.27618e-163	-9.89327e-163	-6.28462e-163	-2.02817e-163	5.44984e-163	-1.33697e-162	-8.76152e-165	1.64307e-163	-3.78431e-163	-2.84745e-163	-2.71007e-163	7.27846e-163	-3.36049e-163	-3.51051e-164	-1.21966e-162	3.39568e-163	6.19098e-164	3.41654e-163	-8.29239e-163	-2.37895e-163	2.00074e-163	1.20451e-162	-1.91498e-163	1.05485e-163	-1.27721e-163	0
-9.11648e-165	-2.31543e-163	6.7376e-164	-4.00891e-163	8.20823e-163	4.27618e-163	-9.89327e-163	-6.28462e-163	-2.02817e-163	5.44984e-163	-1.33697e-162	-8.76152e-165	1.64307e-163	-3.78431e-163	-2.84745e-163	-2.71007e-163	7.27846e-163	-3.36049e-163	-3.51051e-164	-1.21966e-162	3.39568e-163	6.19098e-164	3.41654e-163	-8.29239e-163	-2.37895e-163	2.00074e-163	1.20451e-162	-1.91498e-163	1.05485e-163	-1.27721e-163	0
-9.11648e-165	-2.31543e-163	6.7376e-164	-4.00891e-163	8.20823e-163	4.27618e-163	-9.89327e-163	-6.28462e-163	-2.02817e-163	5.44984e-163	-1.33697e-162	-8.76152e-165	1.64307e-163	-3.78431e-163	-2.84745e-163	-2.71007e-163	7.27846e-163	-3.36049e-163	-3.51051e-164	-1.21966e-162	3.39568e-163	6.19098e-164	3.41654e-163	-8.29239e-163	-2.37895e-163	2.00074e-163	1.20451e-162	-1.91498e-163	1.05485e-163	-1.27721e-163	0
-9.11648e-165	-2.31543e-163	6.7376e-164	-4.00891e-163	8.20823e-163	4.27618e-163	-9.89327e-163	-6.28462e-163	-2.02817e-163	5.44984e-163	-1.33697e-162	-8.76152e-165	1.64307e-163	-3.78431e-163	-2.84745e-163	-2.71007e-163	7.27846e-163	-3.36049e-163	-3.51051e-164	-1.21966e-162	3.39568e-163	6.19098e-164	3.41654e-163	-8.29239e-163	-2.37895e-163	2.00074e-163	1.20451e-162	-1.91498e-163	1.05485e-163	-1.27721e-163	0
-9.11648e-165	-2.31543e-163	6.7376e-164	-4.00891e-163	8.20823e-163	4.27618e-163	-9.89327e-163	-6.28462e-163	-2.02817e-163	5.44984e-163	-1.33697e-162	-8.76152e-165	1.64307e-163	-3.78431e-163	-2.84745e-163	-2.71007e-163	7.27846e-163	-3.36049e-163	-3.51051e-164	-1.21966e-162	3.39568e-163	6.19098e-164	3.41654e-163	-8.29239e-163	-2.37895e-163	2.00074e-163	1.20451e-162	-1.91498e-163	1.05485e-163	-1.27721e-163	0
-9.11648e-165	-2.31543e-163	6.7376e-164	-4.00891e-163	8.20823e-163	4.27618e-163	-9.89327e-163	-6.28462e-163	-2.02817e-163	5.44984e-163	-1.33697e-162	-8.76152e-165	1.64307e-163	-3.78431e-163	-2.84745e-163	-2.71007e-163	7.27846e-163	-3.36049e-163	-3.51051e-164	-1.21966e-162	3.39568e-163	6.19098e-164	3.41654e-163	-8.29239e-163	-2.37895e-163	2.00074e-163	1.20451e-162	-1.91498e-163	1.05485e-163	-1.27721e-163	0
-9.11648e-165	-2.31543e-163	6.7376e-164	-4.00891e-163	8.20823e-163	4.27618e-163	-9.89327e-163	-6.28462e-163	-2.02817e-163	5.44984e-163	-1.33697e-162	-8.76152e-165	1.64307e-163	-3.78431e-163	-2.84745e-163	-2.71007e-163	7.27846e-163	-3.36049e-163	-3.51051e-164	-1.21966e-162	3.39568e-163	6.19098e-164	3.41654e-163	-8.29239e-163	-2.37895e-163	2.00074e-163	1.20451e-162	-1.91498e-163	1.05485e-163	-1.27721e-163	0
-9.11648e-165	-2.31543e-163	6.7376e-164	-4.00891e-163	8.20823e-163	4.27618e-163	-9.89327e-163	-6.28462e-163	-2.02817e-163	5.44984e-163	-1.33697e-162	-8.76152e-165	1.64307e-163	-3.78431e-163	-2.84745e-163	-2.71007e-163	7.27846e-163	-3.36049e-163	-3.51051e-164	-1.21966e-162	3.39568e-163	6.19098e-164	3.41654e-163	-8.29239e-163	-2.37895e-163	2.00074e-163	1.20451e-162	-1.91498e-163	1.05485e-163	-1.27721e-163	0
-9.11648e-165	-2.31543e-163	6.7376e-164	-4.00891e-163	8.20823e-163	4.27618e-163	-9.89327e-163	-6.28462e-163	-2.02817e-163	5.44984e-163	-1.33697e-162	-8.76152e-165	1.64307e-163	-3.78431e-163	-2.84745e-163	-2.71007e-163	7.27846e-163	-3.36049e-163	-3.51051e-164	-1.21966e-162	3.39568e-163	6.19098e-164	3.41654e-163	-8.29239e-163	-2.37895e-163	2.00074e-163	1.20451e-162	-1.91498e-163	1.05485e-163	-1.27721e-163	0
-9.11648e-165	-2.31543e-163	6.7376e-164	-4.00891e-163	8.20823e-163	4.27618e-163	-9.89327e-163	-6.28462e-163	-2.02817e-163	5.44984e-163	-1.33697e-162	-8.76152e-165	1.64307e-163	-3.78431e-163	-2.84745e-163	-2.71007e-163	7.27846e-163	-3.36049e-163	-3.51051e-164	-1.21966e-162	3.39568e-163	6.19098e-164	3.41654e-163	-8.29239e-163	-2.37895e-163	2.00074e-163	1.20451e-162	-1.91498e-163	1.05485e-163	-1.27721e-163	0
-9.11648e-165	-2.31543e-163	6.7376e-164	-4.00891e-163	8.20823e-163	4.27618e-163	-9.89327e-163	-6.28462e-163	-2.02817e-163	5.44984e-163	-1.33697e-162	-8.76152e-165	1.64307e-163	-3.78431e-163	-2.84745e-163	-2.71007e-163	7.27846e-163	-3.36049e-163	-3.51051e-164	-1.21966e-162	3.39568e-163	6.19098e-164	3.41654e-163	-8.29239e-163	-2.37895e-163	2.00074e-163	1.20451e-162	-1.91498e-163	1.05485e-163	-1.27721e-163	0
-9.11648e-165	-2.31543e-163	6.7376e-164	-4.00891e-163	8.20823e-163	4.27618e-163	-9.89327e-163	-6.28462e-163	-2.02817e-163	5.44984e-163	-1.33697e-162	-8.76152e-165	1.64307e-163	-3.78431e-163	-2.84745e-163	-2.71007e-163	7.27846e-163	-3.36049e-163	-3.51051e-164	-1.21966e-162	3.39568e-163	6.19098e-164	3.41654e-163	-8.29239e-163	-2.37895e-163	2.00074e-163	1.20451e-162	-1.91498e-163	1.05485e-163	-1.27721e-163	0
-9.11648e-165	-2.31543e-163	6.7376e-164	-4.00891e-163	8.20823e-163	4.27618e-163	-9.89327e-163	-6.28462e-163	-2.02817e-163	5.44984e-163	-1.33697e-162	-8.76152e-165	1.64307e-163	-3.78431e-163	-2.84745e-163	-2.71007e-163	7.27846e-163	-3.36049e-163	-3.51051e-164	-1.21966e-162	3.39568e-163	6.19098e-164	3.41654e-163	-8.29239e-163	-2.37895e-163	2.00074e-163	1.20451e-162	-1.91498e-163	1.05485e-163	-1.27721e-163	0
-9.11648e-165	-2.31543e-163	6.7376e-164	-4.00891e-163	8.20823e-163	4.27618e-163	-9.89327e-163	-6.28462e-163	-2.02817e-163	5.44984e-163	-1.33697e-162	-8.76152e-165	1.64307e-163	-3.78431e-163	-2.84745e-163	-2.71007e-163	7.27846e-163	-3.36049e-163	-3.51051e-164	-1.21966e-162	3.39568e-163	6.19098e-164	3.41654e-163	-8.29239e-163	-2.37895e-163	2.00074e-163	1.20451e-162	-1.91498e-163	1.05485e-163	-1.27721e-163	0
-9.11648e-165	-2.31543e-163	6.7376e-164	-4.00891e-163	8.20823e-163	4.27618e-163	-9.89327e-163	-6.28462e-163	-2.02817e-163	5.44984e-163	-1.33697e-162	-8.76152e-165	1.64307e-163	-3.78431e-163	-2.84745e-163	-2.71007e-163	7.27846e-163	-3.36049e-163	-3.51051e-164	-1.21966e-162	3.39568e-163	6.19098e-164	3.41654e-163	-8.29239e-163	-2.37895e-163	2.00074e-163	1.20451e-162	-1.91498e-163	1.05485e-163	-1.27721e-163	0
-9.11648e-165	-2.31543e-163	6.7376e-164	-4.00891e-163	8.20823e-163	4.27618e-163	-9.89327e-163	-6.28462e-163	-2.02817e-163	5.44984e-163	-1.33697e-162	-8.76152e-165	1.64307e-163	-3.78431e-163	-2.84745e-163	-2.71007e-163	7.27846e-163	-3.36049e-163	-3.51051e-164	-1.21966e-162	3.39568e-163	6.19098e-164	3.41654e-163	-8.29239e-163	-2.37895e-163	2.00074e-163	1.20451e-162	-1.91498e-163	1.05485e-163	-1.27721e-163	0
-9.11648e-165	-2.31543e-163	6.7376e-164	-4.00891e-163	8.20823e-163	4.27618e-163	-9.89327e-163	-6.28462e-163	-2.02817e-163	5.44984e-163	-1.33697e-162	-8.76152e-165	1.64307e-163	-3.78431e-163	-2.84745e-163	-2.71007e-163	7.27846e-163	-3.36049e-163	-3.51051e-164	-1.21966e-162	3.39568e-163	6.19098e-164	3.41654e-163	-8.29239e-163	-2.37895e-163	2.00074e-163	1.20451e-162	-1.91498e-163	1.05485e-163	-1.27721e-163	0
-9.11648e-165	-2.31543e-163	6.7376e-164	-4.00891e-163	8.20823e-163	4.27618e-163	-9.89327e-163	-6.28462e-163	-2.02817e-163	5.44984e-163	-1.33697e-162	-8.76152e-165	1.64307e-163	-3.78431e-163	-2.84745e-163	-2.71007e-163	7.27846e-163	-3.36049e-163	-3.51051e-164	-1.21966e-162	3.39568e-163	6.19098e-164	3.41654e-163	-8.29239e-163	-2.37895e-163	2.00074e-163	1.20451e-162	-1.91498e-163	1.05485e-163	-1.27721e-163	0
-9.11648e-165	-2.31543e-163	6.7376e-164	-4.00891e-163	8.20823e-163	4.27618e-163	-9.89327e-163	-6.28462e-163	-2.02817e-163	5.44984e-163	-1.33697e-162	-8.76152e-165	1.64307e-163	-3.78431e-163	-2.84745e-163	-2.71007e-163	7.27846e-163	-3.36049e-163	-3.51051e-164	-1.21966e-162	3.39568e-163	6.19098e-164	3.41654e-163	-8.29239e-163	-2.37895e-163	2.00074e-163	1.20451e-162	-1.91498e-163	1.05485e-163	-1.27721e-163	0
-9.11648e-165	-2.31543e-163	6.7376e-164	-4.00891e-163	8.20823e-163	4.27618e-163	-9.89327e-163	-6.28462e-163	-2.02817e-163	5.44984e-163	-1.33697e-162	-8.76152e-165	1.64307e-163	-3.78431e-163	-2.84745e-163	-2.71007e-163	7.27846e-163	-3.36049e-163	-3.51051e-164	-1.21966e-162	3.39568e-163	6.19098e-164	3.41654e-163	-8.29239e-163	-2.37895e-163	2.00074e-163	1.20451e-162	-1.91498e-163	1.05485e-163	-1.27721e-163	0
-9.11648e-165	-2.31543e-163	6.7376e-164	-4.00891e-163	8.20823e-163	4.27618e-163	-9.89327e-163	-6.28462e-163	-2.02817e-163	5.44984e-163	-1.33697e-162	-8.76152e-165	1.64307e-163	-3.78431e-163	-2.84745e-163	-2.71007e-163	7.27846e-163	-3.36049e-163	-3.51051e-164	-1.21966e-162	3.39568e-163	6.19098e-164	3.41654e-163	-8.29239e-163	-2.37895e-163	2.00074e-163	1.20451e-162	-1.91498e-163	1.05485e-163	-1.27721e-163	0
-9.11648e-165	-2.31543e-163	6.7376e-164	-4.00891e-163	8.20823e-163	4.27618e-163	-9.89327e-163	-6.28462e-163	-2.02817e-163	5.44984e-163	-1.33697e-162	-8.76152e-165	1.64307e-163	-3.78431e-163	-2.84745e-163	-2.71007e-163	7.27846e-163	-3.36049e-163	-3.51051e-164	-1.21966e-162	3.39568e-163	6.19098e-164	3.41654e-163	-8.29239e-163	-2.37895e-163	2.00074e-163	1.20451e-162	-1.91498e-163	1.05485e-163	-1.27721e-163	0
-9.11648e-165	-2.31543e-163	6.7376e-164	-4.00891e-163	8.20823e-163	4.27618e-163	-9.89327e-163	-6.28462e-163	-2.02817e-163	5.44984e-163	-1.33697e-162	-8.76152e-165	1.64307e-163	-3.78431e-163	-2.84745e-163	-2.71007e-163	7.27846e-163	-3.36049e-163	-3.51051e-164	-1.21966e-162	3.39568e-163	6.19098e-164	3.41654e-163	-8.29239e-163	-2.37895e-163	2.00074e-163	1.20451e-162	-1.91498e-163	1.05485e-163	-1.27721e-163	0
-9.11648e-165	-2.31543e-163	6.7376e-164	-4.00891e-163	8.20823e-163	4.27618e-163	-9.89327e-163	-6.28462e-163	-2.02817e-163	5.44984e-163	-1.33697e-162	-8.76152e-165	1.64307e-163	-3.78431e-163	-2.84745e-163	-2.71007e-163	7.27846e-163	-3.36049e-163	-3.51051e-164	-1.21966e-162	3.39568e-163	6.19098e-164	3.41654e-163	-8.29239e-163	-2.37895e-163	2.00074e-163	1.20451e-162	-1.91498e-163	1.05485e-163	-1.27721e-163	0
-9.11648e-165	-2.31543e-163	6.7376e-164	-4.00891e-163	8.20823e-163	4.27618e-163	-9.89327e-163	-6.28462e-163	-2.02817e-163	5.44984e-163	-1.33697e-162	-8.76152e-165	1.64307e-163	-3.78431e-163	-2.84745e-163	-2.71007e-163	7.27846e-163	-3.36049e-163	-3.51051e-164	-1.21966e-162	3.39568e-163	6.19098e-164	3.41654e-163	-8.29239e-163	-2.37895e-163	2.00074e-163	1.20451e-162	-1.91498e-163	1.05485e-163	-1.27721e-163	0
-9.11648e-165	-2.31543e-163	6.7376e-164	-4.00891e-163	8.20823e-163	4.27618e-163	-9.89327e-163	-6.28462e-163	-2.02817e-163	5.44984e-163	-1.33697e-162	-8.76152e-165	1.64307e-163	-3.78431e-163	-2.84745e-163	-2.71007e-163	7.27846e-163	-3.36049e-163	-3.51051e-164	-1.21966e-162	3.39568e-163	6.19098e-164	3.41654e-163	-8.29239e-163	-2.37895e-163	2.00074e-163	1.20451e-162	-1.91498e-163	1.05485e-163	-1.27721e-163	0
-9.11648e-165	-2.31543e-163	6.7376e-164	-4.00891e-163	8.20823e-163	4.27618e-163	-9.89327e-163	-6.28462e-163	-2.02817e-163	5.44984e-163	-1.33697e-162	-8.76152e-165	1.64307e-163	-3.78431e-163	-2.84745e-163	-2.71007e-163	7.27846e-163	-3.36049e-163	-3.51051e-164	-1.21966e-162	3.39568e-163	6.19098e-164	3.41654e-163	-8.29239e-163	-2.37895e-163	2.00074e-163	1.20451e-162	-1.91498e-163	1.05485e-163	-1.27721e-163	0
-9.11648e-165	-2.31543e-163	6.7376e-164	-4.00891e-163	8.20823e-163	4.27618e-163	-9.89327e-163	-6.28462e-163	-2.02817e-163	5.44984e-163	-1.33697e-162	-8.76152e-165	1.64307e-163	-3.78431e-163	-2.84745e-163	-2.71007e-163	7.27846e-163	-3.36049e-163	-3.51051e-164	-1.21966e-162	3.39568e-163	6.19098e-164	3.41654e-163	-8.29239e-163	-2.37895e-163	2.00074e-163	1.20451e-162	-1.91498e-163	1.05485e-163	-1.27721e-163	0
-9.11648e-165	-2.31543e-163	6.7376e-164	-4.00891e-163	8.20823e-163	4.27618e-163	-9.89327e-163	-6.28462e-163	-2.02817e-163	5.44984e-163	-1.33697e-162	-8.76152e-165	1.64307e-163	-3.78431e-163	-2.84745e-163	-2.71007e-163	7.27846e-163	-3.36049e-163	-3.51051e-164	-1.21966e-162	3.39568e-163	6.19098e-164	3.41654e-163	-8.29239e-163	-2.37895e-163	2.00074e-163	1.20451e-162	-1.91498e-163	1.05485e-163	-1.27721e-163	0
-9.11648e-165	-2.31543e-163	6.7376e-164	-4.00891e-163	8.20823e-163	4.27618e-163	-9.89327e-163	-6.28462e-163	-2.02817e-163	5.44984e-163	-1.33697e-162	-8.76152e-165	1.64307e-163	-3.78431e-163	-2.84745e-163	-2.71007e-163	7.27846e-163	-3.36049e-163	-3.51051e-164	-1.21966e-162	3.39568e-163	6.19098e-164	3.41654e-163	-8.29239e-163	-2.37895e-163	2.00074e-163	1.20451e-162	-1.91498e-163	1.05485e-163	-1.27721e-163	0
-9.11648e-165	-2.31543e-163	6.7376e-164	-4.00891e-163	8.20823e-163	4.27618e-163	-9.89327e-163	-6.28462e-163	-2.02817e-163	5.44984e-163	-1.33697e-162	-8.76152e-165	1.64307e-163	-3.78431e-163	-2.84745e-163	-2.71007e-163	7.27846e-163	-3.36049e-163	-3.51051e-164	-1.21966e-162	3.39568e-163	6.19098e-164	3.41654e-163	-8.29239e-163	-2.37895e-163	2.00074e-163	1.20451e-162	-1.91498e-163	1.05485e-163	-1.27721e-163	0
-9.11648e-165	-2.31543e-163	6.7376e-164	-4.00891e-163	8.20823e-163	4.27618e-163	-9.89327e-163	-6.28462e-163	-2.02817e-163	5.44984e-163	-1.33697e-162	-8.76152e-165	1.64307e-163	-3.78431e-163	-2.84745e-163	-2.71007e-163	7.27846e-163	-3.36049e-163	-3.51051e-164	-1.21966e-162	3.39568e-163	6.19098e-164	3.41654e-163	-8.29239e-163	-2.37895e-163	2.00074e-163	1.20451e-162	-1.91498e-163	1.05485e-163	-1.27721e-163	0
-9.11648e-165	-2.31543e-163	6.7376e-164	-4.00891e-163	8.20823e-163	4.27618e-163	-9.89327e-163	-6.28462e-163	-2.02817e-163	5.44984e-163	-1.33697e-162	-8.76152e-165	1.64307e-163	-3.78431e-163	-2.84745e-163	-2.71007e-163	7.27846e-163	-3.36049e-163	-3.51051e-164	-1.21966e-162	3.39568e-163	6.19098e-164	3.41654e-163	-8.29239e-163	-2.37895e-163	2.00074e-163	1.20451e-162	-1.91498e-163	1.05485e-163	-1.27721e-163	0
-9.11648e-165	-2.31543e-163	6.7376e-164	-4.00891e-163	8.20823e-163	4.27618e-163	-9.89327e-163	-6.28462e-163	-2.02817e-163	5.44984e-163	-1.33697e-162	-8.76152e-165	1.64307e-163	-3.78431e-163	-2.84745e-163	-2.71007e-163	7.27846e-163	-3.36049e-163	-3.51051e-164	-1.21966e-162	3.39568e-163	6.19098e-164	3.41654e-163	-8.29239e-163	-2.37895e-163	2.00074e-163	1.20451e-162	-1.91498e-163	1.05485e-163	-1.27721e-163	0
-9.11648e-165	-2.31543e-163	6.7376e-164	-4.00891e-163	8.20823e-163	4.27618e-163	-9.89327e-163	-6.28462e-163	-2.02817e-163	5.44984e-163	-1.33697e-162	-8.76152e-165	1.64307e-163	-3.78431e-163	-2.84745e-163	-2.71007e-163	7.27846e-163	-3.36049e-163	-3.51051e-164	-1.21966e-162	3.39568e-163	6.19098e-164	3.41654e-163	-8.29239e-163	-2.37895e-163	2.00074e-163	1.20451e-162	-1.91498e-163	1.05485e-163	-1.27721e-163	0
-9.11648e-165	-2.31543e-163	6.7376e-164	-4.00891e-163	8.20823e-163	4.27618e-163	-9.89327e-163	-6.28462e-163	-2.02817e-163	5.44984e-163	-1.33697e-162	-8.76152e-165	1.64307e-163	-3.78431e-163	-2.84745e-163	-2.71007e-163	7.27846e-163	-3.36049e-163	-3.51051e-164	-1.21966e-162	3.39568e-163	6.19098e-164	3.41654e-163	-8.29239e-163	-2.37895e-163	2.00074e-163	1.20451e-162	-1.91498e-163	1.05485e-163	-1.27721e-163	0
-9.11648e-165	-2.31543e-163	6.7376e-164	-4.00891e-163	8.20823e-163	4.27618e-163	-9.89327e-163	-6.28462e-163	-2.02817e-163	5.44984e-163	-1.33697e-162	-8.76152e-165	1.64307e-163	-3.78431e-163	-2.84745e-163	-2.71007e-163	7.27846e-163	-3.36049e-163	-3.51051e-164	-1.21966e-162	3.39568e-163	6.19098e-164	3.41654e-163	-8.29239e-163	-2.37895e-163	2.00074e-163	1.20451e-162	-1.91498e-163	1.05485e-163	-1.27721e-163	0
-9.11648e-165	-2.31543e-163	6.7376e-164	-4.00891e-163	8.20823e-163	4.27618e-163	-9.89327e-163	-6.28462e-163	-2.02817e-163	5.44984e-163	-1.33697e-162	-8.76152e-165	1.64307e-163	-3.78431e-163	-2.84745e-163	-2.71007e-163	7.27846e-163	-3.36049e-163	-3.51051e-164	-1.21966e-162	3.39568e-163	6.19098e-164	3.41654e-163	-8.29239e-163	-2.37895e-163	2.00074e-163	1.20451e-162	-1.91498e-163	1.05485e-163	-1.27721e-163	0
-9.11648e-165	-2.31543e-163	6.7376e-164	-4.00891e-163	8.20823e-163	4.27618e-163	-9.89327e-163	-6.28462e-163	-2.02817e-163	5.44984e-163	-1.33697e-162	-8.76152e-165	1.64307e-163	-3.78431e-163	-2.84745e-163	-2.71007e-163	7.27846e-163	-3.36049e-163	-3.51051e-164	-1.21966e-162	3.39568e-163	6.19098e-164	3.41654e-163	-8.29239e-163	-2.37895e-163	2.00074e-163	1.20451e-162	-1.91498e-163	1.05485e-163	-1.27721e-163	0
-9.11648e-165	-2.31543e-163	6.7376e-164	-4.00891e-163	8.20823e-163	4.27618e-163	-9.89327e-163	-6.28462e-163	-2.02817e-163	5.44984e-163	-1.33697e-162	-8.76152e-165	1.64307e-163	-3.78431e-163	-2.84745e-163	-2.71007e-163	7.27846e-163	-3.36049e-163	-3.51051e-164	-1.21966e-162	3.39568e-163	6.19098e-164	3.41654e-163	-8.29239e-163	-2.37895e-163	2.00074e-163	1.20451e-162	-1.91498e-163	1.05485e-163	-1.27721e-163	0
-9.11648e-165	-2.31543e-163	6.7376e-164	-4.00891e-163	8.20823e-163	4.27618e-163	-9.89327e-163	-6.28462e-163	-2.02817e-163	5.44984e-163	-1.33697e-162	-8.76152e-165	1.64307e-163	-3.78431e-163	-2.84745e-163	-2.71007e-163	7.27846e-163	-3.36049e-163	-3.51051e-164	-1.21966e-162	3.39568e-163	6.19098e-164	3.41654e-163	-8.29239e-163	-2.37895e-163	2.00074e-163	1.20451e-162	-1.91498e-163	1.05485e-163	-1.27721e-163	0
-9.11648e-165	-2.31543e-163	6.7376e-164	-4.00891e-163	8.20823e-163	4.27618e-163	-9.89327e-163	-6.28462e-163	-2.02817e-163	5.44984e-163	-1.33697e-162	-8.76152e-165	1.64307e-163	-3.78431e-163	-2.84745e-163	-2.71007e-163	7.27846e-163	-3.36049e-163	-3.51051e-164	-1.21966e-162	3.39568e-163	6.19098e-164	3.41654e-163	-8.29239e-163	-2.37895e-163	2.00074e-163	1.20451e-162	-1.91498e-163	1.05485e-163	-1.27721e-163	0
-9.11648e-165	-2.31543e-163	6.7376e-164	-4.00891e-163	8.20823e-163	4.27618e-163	-9.89327e-163	-6.28462e-163	-2.02817e-163	5.44984e-163	-1.33697e-162	-8.76152e-165	1.64307e-163	-3.78431e-163	-2.84745e-163	-2.71007e-163	7.27846e-163	-3.36049e-163	-3.51051e-164	-1.21966e-162	3.39568e-163	6.19098e-164	3.41654e-163	-8.29239e-163	-2.37895e-163	2.00074e-163	1.20451e-162	-1.91498e-163	1.05485e-163	-1.27721e-163	0
-9.11648e-165	-2.31543e-163	6.7376e-164	-4.00891e-163	8.20823e-163	4.27618e-163	-9.89327e-163	-6.28462e-163	-2.02817e-163	5.44984e-163	-1.33697e-162	-8.76152e-165	1.64307e-163	-3.78431e-163	-2.84745e-163	-2.71007e-163	7.27846e-163	-3.36049e-163	-3.51051e-164	-1.21966e-162	3.39568e-163	6.19098e-164	3.41654e-163	-8.29239e-163	-2.37895e-163	2.00074e-163	1.20451e-162	-1.91498e-163	1.05485e-163	-1.27721e-163	0
-9.11648e-165	-2.31543e-163	6.7376e-164	-4.00891e-163	8.20823e-163	4.27618e-163	-9.89327e-163	-6.28462e-163	-2.02817e-163	5.44984e-163	-1.33697e-162	-8.76152e-165	1.64307e-163	-3.78431e-163	-2.84745e-163	-2.71007e-163	7.27846e-163	-3.36049e-163	-3.51051e-164	-1.21966e-162	3.39568e-163	6.19098e-164	3.41654e-163	-8.29239e-163	-2.37895e-163	2.00074e-163	1.20451e-162	-1.91498e-163	1.05485e-163	-1.27721e-163	0
-9.11648e-165	-2.31543e-163	6.7376e-164	-4.00891e-163	8.20823e-163	4.27618e-163	-9.89327e-163	-6.28462e-163	-2.02817e-163	5.44984e-163	-1.33697e-162	-8.76152e-165	1.64307e-163	-3.78431e-163	-2.84745e-163	-2.71007e-163	7.27846e-163	-3.36049e-163	-3.51051e-164	-1.21966e-162	3.39568e-163	6.19098e-164	3.41654e-163	-8.29239e-163	-2.37895e-163	2.00074e-163	1.20451e-162	-1.91498e-163	1.05485e-163	-1.27721e-163	0
-9.11648e-165	-2.31543e-163	6.7376e-164	-4.00891e-163	8.20823e-163	4.27618e-163	-9.89327e-163	-6.28462e-163	-2.02817e-163	5.44984e-163	-1.33697e-162	-8.76152e-165	1.64307e-163	-3.78431e-163	-2.84745e-163	-2.71007e-163	7.27846e-163	-3.36049e-163	-3.51051e-164	-1.21966e-162	3.39568e-163	6.19098e-164	3.41654e-163	-8.29239e-163	-2.37895e-163	2.00074e-163	1.20451e-162	-1.91498e-163	1.05485e-163	-1.27721e-163	0
-9.11648e-165	-2.31543e-163	6.7376e-164	-4.00891e-163	8.20823e-163	4.27618e-163	-9.89327e-163	-6.28462e-163	-2.02817e-163	5.44984e-163	-1.33697e-162	-8.76152e-165	1.64307e-163	-3.78431e-163	-2.84745e-163	-2.71007e-163	7.27846e-163	-3.36049e-163	-3.51051e-164	-1.21966e-162	3.39568e-163	6.19098e-164	3.41654e-163	-8.29239e-163	-2.37895e-163	2.00074e-163	1.20451e-162	-1.91498e-163	1.05485e-163	-1.27721e-163	0
-9.11648e-165	-2.31543e-163	6.7376e-164	-4.00891e-163	8.20823e-163	4.27618e-163	-9.89327e-163	-6.28462e-163	-2.02817e-163	5.44984e-163	-1.33697e-162	-8.76152e-165	1.64307e-163	-3.78431e-163	-2.84745e-163	-2.71007e-163	7.27846e-163	-3.36049e-163	-3.51051e-164	-1.21966e-162	3.39568e-163	6.19098e-164	3.41654e-163	-8.29239e-163	-2.37895e-163	2.00074e-163	1.20451e-162	-1.91498e-163	1.05485e-163	-1.27721e-163	0
-9.11648e-165	-2.31543e-163	6.7376e-164	-4.00891e-163	8.20823e-163	4.27618e-163	-9.89327e-163	-6.28462e-163	-2.02817e-163	5.44984e-163	-1.33697e-162	-8.76152e-165	1.64307e-163	-3.78431e-163	-2.84745e-163	-2.71007e-163	7.27846e-163	-3.36049e-163	-3.51051e-164	-1.21966e-162	3.39568e-163	6.19098e-164	3.41654e-163	-8.29239e-163	-2.37895e-163	2.00074e-163	1.20451e-162	-1.91498e-163	1.05485e-163	-1.27721e-163	0
-9.11648e-165	-2.31543e-163	6.7376e-164	-4.00891e-163	8.20823e-163	4.27618e-163	-9.89327e-163	-6.28462e-163	-2.02817e-163	5.44984e-163	-1.33697e-162	-8.76152e-165	1.64307e-163	-3.78431e-163	-2.84745e-163	-2.71007e-163	7.27846e-163	-3.36049e-163	-3.51051e-164	-1.21966e-162	3.39568e-163	6.19098e-164	3.41654e-163	-8.29239e-163	-2.37895e-163	2.00074e-163	1.20451e-162	-1.91498e-163	1.05485e-163	-1.27721e-163	0
-9.11648e-165	-2.31543e-163	6.7376e-164	-4.00891e-163	8.20823e-163	4.27618e-163	-9.89327e-163	-6.28462e-163	-2.02817e-163	5.44984e-163	-1.33697e-162	-8.76152e-165	1.64307e-163	-3.78431e-163	-2.84745e-163	-2.71007e-163	7.27846e-163	-3.36049e-163	-3.51051e-164	-1.21966e-162	3.39568e-163	6.19098e-164	3.41654e-163	-8.29239e-163	-2.37895e-163	2.00074e-163	1.20451e-162	-1.91498e-163	1.05485e-163	-1.27721e-163	0
-9.11648e-165	-2.31543e-163	6.7376e-164	-4.00891e-163	8.20823e-163	4.27618e-163	-9.89327e-163	-6.28462e-163	-2.02817e-163	5.44984e-163	-1.33697e-162	-8.76152e-165	1.64307e-163	-3.78431e-163	-2.84745e-163	-2.71007e-163	7.27846e-163	-3.36049e-163	-3.51051e-164	-1.21966e-162	3.39568e-163	6.19098e-164	3.41654e-163	-8.29239e-163	-2.37895e-163	2.00074e-163	1.20451e-162	-1.91498e-163	1.05485e-163	-1.27721e-163	0
-9.11648e-165	-2.31543e-163	6.7376e-164	-4.00891e-163	8.20823e-163	4.27618e-163	-9.89327e-163	-6.28462e-163	-2.02817e-163	5.44984e-163	-1.33697e-162	-8.76152e-165	1.64307e-163	-3.78431e-163	-2.84745e-163	-2.71007e-163	7.27846e-163	-3.36049e-163	-3.51051e-164	-1.21966e-162	3.39568e-163	6.19098e-164	3.41654e-163	-8.29239e-163	-2.37895e-163	2.00074e-163	1.20451e-162	-1.91498e-163	1.05485e-163	-1.27721e-163	0
-9.11648e-165	-2.31543e-163	6.7376e-164	-4.00891e-163	8.20823e-163	4.27618e-163	-9.89327e-163	-6.28462e-163	-2.02817e-163	5.44984e-163	-1.33697e-162	-8.76152e-165	1.64307e-163	-3.78431e-163	-2.84745e-163	-2.71007e-163	7.27846e-163	-3.36049e-163	-3.51051e-164	-1.21966e-162	3.39568e-163	6.19098e-164	3.41654e-163	-8.29239e-163	-2.37895e-163	2.00074e-163	1.20451e-162	-1.91498e-163	1.05485e-163	-1.27721e-163	0
-9.11648e-165	-2.31543e-163	6.7376e-164	-4.00891e-163	8.20823e-163	4.27618e-163	-9.89327e-163	-6.28462e-163	-2.02817e-163	5.44984e-163	-1.33697e-162	-8.76152e-165	1.64307e-163	-3.78431e-163	-2.84745e-163	-2.71007e-163	7.27846e-163	-3.36049e-163	-3.51051e-164	-1.21966e-162	3.39568e-163	6.19098e-164	3.41654e-163	-8.29239e-163	-2.37895e-163	2.00074e-163	1.20451e-162	-1.91498e-163	1.05485e-163	-1.27721e-163	0
-9.11648e-165	-2.31543e-163	6.7376e-164	-4.00891e-163	8.20823e-163	4.27618e-163	-9.89327e-163	-6.28462e-163	-2.02817e-163	5.44984e-163	-1.33697e-162	-8.76152e-165	1.64307e-163	-3.78431e-163	-2.84745e-163	-2.71007e-163	7.27846e-163	-3.36049e-163	-3.51051e-164	-1.21966e-162	3.39568e-163	6.19098e-164	3.41654e-163	-8.29239e-163	-2.37895e-163	2.00074e-163	1.20451e-162	-1.91498e-163	1.05485e-163	-1.27721e-163	0
-9.11648e-165	-2.31543e-163	6.7376e-164	-4.00891e-163	8.20823e-163	4.27618e-163	-9.89327e-163	-6.28462e-163	-2.02817e-163	5.44984e-163	-1.33697e-162	-8.76152e-165	1.64307e-163	-3.78431e-163	-2.84745e-163	-2.71007e-163	7.27846e-163	-3.36049e-163	-3.51051e-164	-1.21966e-162	3.39568e-163	6.19098e-164	3.41654e-163	-8.29239e-163	-2.37895e-163	2.00074e-163	1.20451e-162	-1.91498e-163	1.05485e-163	-1.27721e-163	0
-9.11648e-165	-2.31543e-163	6.7376e-164	-4.00891e-163	8.20823e-163	4.27618e-163	-9.89327e-163	-6.28462e-163	-2.02817e-163	5.44984e-163	-1.33697e-162	-8.76152e-165	1.64307e-163	-3.78431e-163	-2.84745e-163	-2.71007e-163	7.27846e-163	-3.36049e-163	-3.51051e-164	-1.21966e-162	3.39568e-163	6.19098e-164	3.41654e-163	-8.29239e-163	-2.37895e-163	2.00074e-163	1.20451e-162	-1.91498e-163	1.05485e-163	-1.27721e-163	0
-9.11648e-165	-2.31543e-163	6.7376e-164	-4.00891e-163	8.20823e-163	4.27618e-163	-9.89327e-163	-6.28462e-163	-2.02817e-163	5.44984e-163	-1.33697e-162	-8.76152e-165	1.64307e-163	-3.78431e-163	-2.84745e-163	-2.71007e-163	7.27846e-163	-3.36049e-163	-3.51051e-164	-1.21966e-162	3.39568e-163	6.19098e-164	3.41654e-163	-8.29239e-163	-2.37895e-163	2.00074e-163	1.20451e-162	-1.91498e-163	1.05485e-163	-1.27721e-163	0
-9.11648e-165	-2.31543e-163	6.7376e-164	-4.00891e-163	8.20823e-163	4.27618e-163	-9.89327e-163	-6.28462e-163	-2.02817e-163	5.44984e-163	-1.33697e-162	-8.76152e-165	1.64307e-163	-3.78431e-163	-2.84745e-163	-2.71007e-163	7.27846e-163	-3.36049e-163	-3.51051e-164	-1.21966e-162	3.39568e-163	6.19098e-164	3.41654e-163	-8.29239e-163	-2.37895e-163	2.00074e-163	1.20451e-162	-1.91498e-163	1.05485e-163	-1.27721e-163	0
-9.11648e-165	-2.31543e-163	6.7376e-164	-4.00891e-163	8.20823e-163	4.27618e-163	-9.89327e-163	-6.28462e-163	-2.02817e-163	5.44984e-163	-1.33697e-162	-8.76152e-165	1.64307e-163	-3.78431e-163	-2.84745e-163	-2.71007e-163	7.27846e-163	-3.36049e-163	-3.51051e-164	-1.21966e-162	3.39568e-163	6.19098e-164	3.41654e-163	-8.29239e-163	-2.37895e-163	2.00074e-163	1.20451e-162	-1.91498e-163	1.05485e-163	-1.27721e-163	0
-9.11648e-165	-2.31543e-163	6.7376e-164	-4.00891e-163	8.20823e-163	4.27618e-163	-9.89327e-163	-6.28462e-163	-2.02817e-163	5.44984e-163	-1.33697e-162	-8.76152e-165	1.64307e-163	-3.78431e-163	-2.84745e-163	-2.71007e-163	7.27846e-163	-3.36049e-163	-3.51051e-164	-1.21966e-162	3.39568e-163	6.19098e-164	3.41654e-163	-8.29239e-163	-2.37895e-163	2.00074e-163	1.20451e-162	-1.91498e-163	1.05485e-163	-1.27721e-163	0
-9.11648e-165	-2.31543e-163	6.7376e-164	-4.00891e-163	8.20823e-163	4.27618e-163	-9.89327e-163	-6.28462e-163	-2.02817e-163	5.44984e-163	-1.33697e-162	-8.76152e-165	1.64307e-163	-3.78431e-163	-2.84745e-163	-2.71007e-163	7.27846e-163	-3.36049e-163	-3.51051e-164	-1.21966e-162	3.39568e-163	6.19098e-164	3.41654e-163	-8.29239e-163	-2.37895e-163	2.00074e-163	1.20451e-162	-1.91498e-163	1.05485e-163	-1.27721e-163	0
-9.11648e-165	-2.31543e-163	6.7376e-164	-4.00891e-163	8.20823e-163	4.27618e-163	-9.89327e-163	-6.28462e-163	-2.02817e-163	5.44984e-163	-1.33697e-162	-8.76152e-165	1.64307e-163	-3.78431e-163	-2.84745e-163	-2.71007e-163	7.27846e-163	-3.36049e-163	-3.51051e-164	-1.21966e-162	3.39568e-163	6.19098e-164	3.41654e-163	-8.29239e-163	-2.37895e-163	2.00074e-163	1.20451e-162	-1.91498e-163	1.05485e-163	-1.27721e-163	0
-9.11648e-165	-2.31543e-163	6.7376e-164	-4.00891e-163	8.20823e-163	4.27618e-163	-9.89327e-163	-6.28462e-163	-2.02817e-163	5.44984e-163	-1.33697e-162	-8.76152e-165	1.64307e-163	-3.78431e-163	-2.84745e-163	-2.71007e-163	7.27846e-163	-3.36049e-163	-3.51051e-164	-1.21966e-162	3.39568e-163	6.19098e-164	3.41654e-163	-8.29239e-163	-2.37895e-163	2.00074e-163	1.20451e-162	-1.91498e-163	1.05485e-163	-1.27721e-163	0
-9.11648e-165	-2.31543e-163	6.7376e-164	-4.00891e-163	8.20823e-163	4.27618e-163	-9.89327e-163	-6.28462e-163	-2.02817e-163	5.44984e-163	-1.33697e-162	-8.76152e-165	1.64307e-163	-3.78431e-163	-2.84745e-163	-2.71007e-163	7.27846e-163	-3.36049e-163	-3.51051e-164	-1.21966e-162	3.39568e-163	6.19098e-164	3.41654e-163	-8.29239e-163	-2.37895e-163	2.00074e-163	1.20451e-162	-1.91498e-163	1.05485e-163	-1.27721e-163	0
-9.11648e-165	-2.31543e-163	6.7376e-164	-4.00891e-163	8.20823e-163	4.27618e-163	-9.89327e-163	-6.28462e-163	-2.02817e-163	5.44984e-163	-1.33697e-162	-8.76152e-165	1.64307e-163	-3.78431e-163	-2.84745e-163	-2.71007e-163	7.27846e-163	-3.36049e-163	-3.51051e-164	-1.21966e-162	3.39568e-163	6.19098e-164	3.41654e-163	-8.29239e-163	-2.37895e-163	2.00074e-163	1.20451e-162	-1.91498e-163	1.05485e-163	-1.27721e-163	0
-9.11648e-165	-2.31543e-163	6.7376e-164	-4.00891e-163	8.20823e-163	4.27618e-163	-9.89327e-163	-6.28462e-163	-2.02817e-163	5.44984e-163	-1.33697e-162	-8.76152e-165	1.64307e-163	-3.78431e-163	-2.84745e-163	-2.71007e-163	7.27846e-163	-3.36049e-163	-3.51051e-164	-1.21966e-162	3.39568e-163	6.19098e-164	3.41654e-163	-8.29239e-163	-2.37895e-163	2.00074e-163	1.20451e-162	-1.91498e-163	1.05485e-163	-1.27721e-163	0
-9.11648e-165	-2.31543e-163	6.7376e-164	-4.00891e-163	8.20823e-163	4.27618e-163	-9.89327e-163	-6.28462e-163	-2.02817e-163	5.44984e-163	-1.33697e-162	-8.76152e-165	1.64307e-163	-3.78431e-163	-2.84745e-163	-2.71007e-163	7.27846e-163	-3.36049e-163	-3.51051e-164	-1.21966e-162	3.39568e-163	6.19098e-164	3.41654e-163	-8.29239e-163	-2.37895e-163	2.00074e-163	1.20451e-162	-1.91498e-163	1.05485e-163	-1.27721e-163	0
-9.11648e-165	-2.31543e-163	6.7376e-164	-4.00891e-163	8.20823e-163	4.27618e-163	-9.89327e-163	-6.28462e-163	-2.02817e-163	5.44984e-163	-1.33697e-162	-8.76152e-165	1.64307e-163	-3.78431e-163	-2.84745e-163	-2.71007e-163	7.27846e-163	-3.36049e-163	-3.51051e-164	-1.21966e-162	3.39568e-163	6.19098e-164	3.41654e-163	-8.29239e-163	-2.37895e-163	2.00074e-163	1.20451e-162	-1.91498e-163	1.05485e-163	-1.27721e-163	0
-9.11648e-165	-2.31543e-163	6.7376e-164	-4.00891e-163	8.20823e-163	4.27618e-163	-9.89327e-163	-6.28462e-163	-2.02817e-163	5.44984e-163	-1.33697e-162	-8.76152e-165	1.64307e-163	-3.78431e-163	-2.84745e-163	-2.71007e-163	7.27846e-163	-3.36049e-163	-3.51051e-164	-1.21966e-162	3.39568e-163	6.19098e-164	3.41654e-163	-8.29239e-163	-2.37895e-163	2.00074e-163	1.20451e-162	-1.91498e-163	1.05485e-163	-1.27721e-163	0
-9.11648e-165	-2.31543e-163	6.7376e-164	-4.00891e-163	8.20823e-163	4.27618e-163	-9.89327e-163	-6.28462e-163	-2.02817e-163	5.44984e-163	-1.33697e-162	-8.76152e-165	1.64307e-163	-3.78431e-163	-2.84745e-163	-2.71007e-163	7.27846e-163	-3.36049e-163	-3.51051e-164	-1.21966e-162	3.39568e-163	6.19098e-164	3.41654e-163	-8.29239e-163	-2.37895e-163	2.00074e-163	1.20451e-162	-1.91498e-163	1.05485e-163	-1.27721e-163	0
-9.11648e-165	-2.31543e-163	6.7376e-164	-4.00891e-163	8.20823e-163	4.27618e-163	-9.89327e-163	-6.28462e-163	-2.02817e-163	5.44984e-163	-1.33697e-162	-8.76152e-165	1.64307e-163	-3.78431e-163	-2.84745e-163	-2.71007e-163	7.27846e-163	-3.36049e-163	-3.51051e-164	-1.21966e-162	3.39568e-163	6.19098e-164	3.41654e-163	-8.29239e-163	-2.37895e-163	2.00074e-163	1.20451e-162	-1.91498e-163	1.05485e-163	-1.27721e-163	0
-9.11648e-165	-2.31543e-163	6.7376e-164	-4.00891e-163	8.20823e-163	4.27618e-163	-9.89327e-163	-6.28462e-163	-2.02817e-163	5.44984e-163	-1.33697e-162	-8.76152e-165	1.64307e-163	-3.78431e-163	-2.84745e-163	-2.71007e-163	7.27846e-163	-3.36049e-163	-3.51051e-164	-1.21966e-162	3.39568e-163	6.19098e-164	3.41654e-163	-8.29239e-163	-2.37895e-163	2.00074e-163	1.20451e-162	-1.91498e-163	1.05485e-163	-1.27721e-163	0
-9.11648e-165	-2.31543e-163	6.7376e-164	-4.00891e-163	8.20823e-163	4.27618e-163	-9.89327e-163	-6.28462e-163	-2.02817e-163	5.44984e-163	-1.33697e-162	-8.76152e-165	1.64307e-163	-3.78431e-163	-2.84745e-163	-2.71007e-163	7.27846e-163	-3.36049e-163	-3.51051e-164	-1.21966e-162	3.39568e-163	6.19098e-164	3.41654e-163	-8.29239e-163	-2.37895e-163	2.00074e-163	1.20451e-162	-1.91498e-163	1.05485e-163	-1.27721e-163	0
-9.11648e-165	-2.31543e-163	6.7376e-164	-4.00891e-163	8.20823e-163	4.27618e-163	-9.89327e-163	-6.28462e-163	-2.02817e-163	5.44984e-163	-1.33697e-162	-8.76152e-165	1.64307e-163	-3.78431e-163	-2.84745e-163	-2.71007e-163	7.27846e-163	-3.36049e-163	-3.51051e-164	-1.21966e-162	3.39568e-163	6.19098e-164	3.41654e-163	-8.29239e-163	-2.37895e-163	2.00074e-163	1.20451e-162	-1.91498e-163	1.05485e-163	-1.27721e-163	0
-9.11648e-165	-2.31543e-163	6.7376e-164	-4.00891e-163	8.20823e-163	4.27618e-163	-9.89327e-163	-6.28462e-163	-2.02817e-163	5.44984e-163	-1.33697e-162	-8.76152e-165	1.64307e-163	-3.78431e-163	-2.84745e-163	-2.71007e-163	7.27846e-163	-3.36049e-163	-3.51051e-164	-1.21966e-162	3.39568e-163	6.19098e-164	3.41654e-163	-8.29239e-163	-2.37895e-163	2.00074e-163	1.20451e-162	-1.91498e-163	1.05485e-163	-1.27721e-163	0
-9.11648e-165	-2.31543e-163	6.7376e-164	-4.00891e-163	8.20823e-163	4.27618e-163	-9.89327e-163	-6.28462e-163	-2.02817e-163	5.44984e-163	-1.33697e-162	-8.76152e-165	1.64307e-163	-3.78431e-163	-2.84745e-163	-2.71007e-163	7.27846e-163	-3.36049e-163	-3.51051e-164	-1.21966e-162	3.39568e-163	6.19098e-164	3.41654e-163	-8.29239e-163	-2.37895e-163	2.00074e-163	1.20451e-162	-1.91498e-163	1.05485e-163	-1.27721e-163	0
-9.11648e-165	-2.31543e-163	6.7376e-164	-4.00891e-163	8.20823e-163	4.27618e-163	-9.89327e-163	-6.28462e-163	-2.02817e-163	5.44984e-163	-1.33697e-162	-8.76152e-165	1.64307e-163	-3.78431e-163	-2.84745e-163	-2.71007e-163	7.27846e-163	-3.36049e-163	-3.51051e-164	-1.21966e-162	3.39568e-163	6.19098e-164	3.41654e-163	-8.29239e-163	-2.37895e-163	2.00074e-163	1.20451e-162	-1.91498e-163	1.05485e-163	-1.27721e-163	0
-9.11648e-165	-2.31543e-163	6.7376e-164	-4.00891e-163	8.20823e-163	4.27618e-163	-9.89327e-163	-6.28462e-163	-2.02817e-163	5.44984e-163	-1.33697e-162	-8.76152e-165	1.64307e-163	-3.78431e-163	-2.84745e-163	-2.71007e-163	7.27846e-163	-3.36049e-163	-3.51051e-164	-1.21966e-162	3.39568e-163	6.19098e-164	3.41654e-163	-8.29239e-163	-2.37895e-163	2.00074e-163	1.20451e-162	-1.91498e-163	1.05485e-163	-1.27721e-163	0
-9.11648e-165	-2.31543e-163	6.7376e-164	-4.00891e-163	8.20823e-163	4.27618e-163	-9.89327e-163	-6.28462e-163	-2.02817e-163	5.44984e-163	-1.33697e-162	-8.76152e-165	1.64307e-163	-3.78431e-163	-2.84745e-163	-2.71007e-163	7.27846e-163	-3.36049e-163	-3.51051e-164	-1.21966e-162	3.39568e-163	6.19098e-164	3.41654e-163	-8.29239e-163	-2.37895e-163	2.00074e-163	1.20451e-162	-1.91498e-163	1.05485e-163	-1.27721e-163	0
-9.11648e-165	-2.31543e-163	6.7376e-164	-4.00891e-163	8.20823e-163	4.27618e-163	-9.89327e-163	-6.28462e-163	-2.02817e-163	5.44984e-163	-1.33697e-162	-8.76152e-165	1.64307e-163	-3.78431e-163	-2.84745e-163	-2.71007e-163	7.27846e-163	-3.36049e-163	-3.51051e-164	-1.21966e-162	3.39568e-163	6.19098e-164	3.41654e-163	-8.29239e-163	-2.37895e-163	2.00074e-163	1.20451e-162	-1.91498e-163	1.05485e-163	-1.27721e-163	0
-9.11648e-165	-2.31543e-163	6.7376e-164	-4.00891e-163	8.20823e-163	4.27618e-163	-9.89327e-163	-6.28462e-163	-2.02817e-163	5.44984e-163	-1.33697e-162	-8.76152e-165	1.64307e-163	-3.78431e-163	-2.84745e-163	-2.71007e-163	7.27846e-163	-3.36049e-163	-3.51051e-164	-1.21966e-162	3.39568e-163	6.19098e-164	3.41654e-163	-8.29239e-163	-2.37895e-163	2.00074e-163	1.20451e-162	-1.91498e-163	1.05485e-163	-1.27721e-163	0
-9.11648e-165	-2.31543e-163	6.7376e-164	-4.00891e-163	8.20823e-163	4.27618e-163	-9.89327e-163	-6.28462e-163	-2.02817e-163	5.44984e-163	-1.33697e-162	-8.76152e-165	1.64307e-163	-3.78431e-163	-2.84745e-163	-2.71007e-163	7.27846e-163	-3.36049e-163	-3.51051e-164	-1.21966e-162	3.39568e-163	6.19098e-164	3.41654e-163	-8.29239e-163	-2.37895e-163	2.00074e-163	1.20451e-162	-1.91498e-163	1.05485e-163	-1.27721e-163	0
-9.11648e-165	-2.31543e-163	6.7376e-164	-4.00891e-163	8.20823e-163	4.27618e-163	-9.89327e-163	-6.28462e-163	-2.02817e-163	5.44984e-163	-1.33697e-162	-8.76152e-165	1.64307e-163	-3.78431e-163	-2.84745e-163	-2.71007e-163	7.27846e-163	-3.36049e-163	-3.51051e-164	-1.21966e-162	3.39568e-163	6.19098e-164	3.41654e-163	-8.29239e-163	-2.37895e-163	2.00074e-163	1.20451e-162	-1.91498e-163	1.05485e-163	-1.27721e-163	0
-9.11648e-165	-2.31543e-163	6.7376e-164	-4.00891e-163	8.20823e-163	4.27618e-163	-9.89327e-163	-6.28462e-163	-2.02817e-163	5.44984e-163	-1.33697e-162	-8.76152e-165	1.64307e-163	-3.78431e-163	-2.84745e-163	-2.71007e-163	7.27846e-163	-3.36049e-163	-3.51051e-164	-1.21966e-162	3.39568e-163	6.19098e-164	3.41654e-163	-8.29239e-163	-2.37895e-163	2.00074e-163	1.20451e-162	-1.91498e-163	1.05485e-163	-1.27721e-163	0
-9.11648e-165	-2.31543e-163	6.7376e-164	-4.00891e-163	8.20823e-163	4.27618e-163	-9.89327e-163	-6.28462e-163	-2.02817e-163	5.44984e-163	-1.33697e-162	-8.76152e-165	1.64307e-163	-3.78431e-163	-2.84745e-163	-2.71007e-163	7.27846e-163	-3.36049e-163	-3.51051e-164	-1.21966e-162	3.39568e-163	6.19098e-164	3.41654e-163	-8.29239e-163	-2.37895e-163	2.00074e-163	1.20451e-162	-1.91498e-163	1.05485e-163	-1.27721e-163	0
-9.11648e-165	-2.31543e-163	6.7376e-164	-4.00891e-163	8.20823e-163	4.27618e-163	-9.89327e-163	-6.28462e-163	-2.02817e-163	5.44984e-163	-1.33697e-162	-8.76152e-165	1.64307e-163	-3.78431e-163	-2.84745e-163	-2.71007e-163	7.27846e-163	-3.36049e-163	-3.51051e-164	-1.21966e-162	3.39568e-163	6.19098e-164	3.41654e-163	-8.29239e-163	-2.37895e-163	2.00074e-163	1.20451e-162	-1.91498e-163	1.05485e-163	-1.27721e-163	0
-9.11648e-165	-2.31543e-163	6.7376e-164	-4.00891e-163	8.20823e-163	4.27618e-163	-9.89327e-163	-6.28462e-163	-2.02817e-163	5.44984e-163	-1.33697e-162	-8.76152e-165	1.64307e-163	-3.78431e-163	-2.84745e-163	-2.71007e-163	7.27846e-163	-3.36049e-163	-3.51051e-164	-1.21966e-162	3.39568e-163	6.19098e-164	3.41654e-163	-8.29239e-163	-2.37895e-163	2.00074e-163	1.20451e-162	-1.91498e-163	1.05485e-163	-1.27721e-163	0
-9.11648e-165	-2.31543e-163	6.7376e-164	-4.00891e-163	8.20823e-163	4.27618e-163	-9.89327e-163	-6.28462e-163	-2.02817e-163	5.44984e-163	-1.33697e-162	-8.76152e-165	1.64307e-163	-3.78431e-163	-2.84745e-163	-2.71007e-163	7.27846e-163	-3.36049e-163	-3.51051e-164	-1.21966e-162	3.39568e-163	6.19098e-164	3.41654e-163	-8.29239e-163	-2.37895e-163	2.00074e-163	1.20451e-162	-1.91498e-163	1.05485e-163	-1.27721e-163	0
-9.11648e-165	-2.31543e-163	6.7376e-164	-4.00891e-163	8.20823e-163	4.27618e-163	-9.89327e-163	-6.28462e-163	-2.02817e-163	5.44984e-163	-1.33697e-162	-8.76152e-165	1.64307e-163	-3.78431e-163	-2.84745e-163	-2.71007e-163	7.27846e-163	-3.36049e-163	-3.51051e-164	-1.21966e-162	3.39568e-163	6.19098e-164	3.41654e-163	-8.29239e-163	-2.37895e-163	2.00074e-163	1.20451e-162	-1.91498e-163	1.05485e-163	-1.27721e-163	0
-9.11648e-165	-2.31543e-163	6.7376e-164	-4.00891e-163	8.20823e-163	4.27618e-163	-9.89327e-163	-6.28462e-163	-2.02817e-163	5.44984e-163	-1.33697e-162	-8.76152e-165	1.64307e-163	-3.78431e-163	-2.84745e-163	-2.71007e-163	7.27846e-163	-3.36049e-163	-3.51051e-164	-1.21966e-162	3.39568e-163	6.19098e-164	3.41654e-163	-8.29239e-163	-2.37895e-163	2.00074e-163	1.20451e-162	-1.91498e-163	1.05485e-163	-1.27721e-163	0
-9.11648e-165	-2.31543e-163	6.7376e-164	-4.00891e-163	8.20823e-163	4.27618e-163	-9.89327e-163	-6.28462e-163	-2.02817e-163	5.44984e-163	-1.33697e-162	-8.76152e-165	1.64307e-163	-3.78431e-163	-2.84745e-163	-2.71007e-163	7.27846e-163	-3.36049e-163	-3.51051e-164	-1.21966e-162	3.39568e-163	6.19098e-164	3.41654e-163	-8.29239e-163	-2.37895e-163	2.00074e-163	1.20451e-162	-1.91498e-163	1.05485e-163	-1.27721e-163	0
-9.11648e-165	-2.31543e-163	6.7376e-164	-4.00891e-163	8.20823e-163	4.27618e-163	-9.89327e-163	-6.28462e-163	-2.02817e-163	5.44984e-163	-1.33697e-162	-8.76152e-165	1.64307e-163	-3.78431e-163	-2.84745e-163	-2.71007e-163	7.27846e-163	-3.36049e-163	-3.51051e-164	-1.21966e-162	3.39568e-163	6.19098e-164	3.41654e-163	-8.29239e-163	-2.37895e-163	2.00074e-163	1.20451e-162	-1.91498e-163	1.05485e-163	-1.27721e-163	0
-9.11648e-165	-2.31543e-163	6.7376e-164	-4.00891e-163	8.20823e-163	4.27618e-163	-9.89327e-163	-6.28462e-163	-2.02817e-163	5.44984e-163	-1.33697e-162	-8.76152e-165	1.64307e-163	-3.78431e-163	-2.84745e-163	-2.71007e-163	7.27846e-163	-3.36049e-163	-3.51051e-164	-1.21966e-162	3.39568e-163	6.19098e-164	3.41654e-163	-8.29239e-163	-2.37895e-163	2.00074e-163	1.20451e-162	-1.91498e-163	1.05485e-163	-1.27721e-163	0
-9.11648e-165	-2.31543e-163	6.7376e-164	-4.00891e-163	8.20823e-163	4.27618e-163	-9.89327e-163	-6.28462e-163	-2.02817e-163	5.44984e-163	-1.33697e-162	-8.76152e-165	1.64307e-163	-3.78431e-163	-2.84745e-163	-2.71007e-163	7.27846e-163	-3.36049e-163	-3.51051e-164	-1.21966e-162	3.39568e-163	6.19098e-164	3.41654e-163	-8.29239e-163	-2.37895e-163	2.00074e-163	1.20451e-162	-1.91498e-163	1.05485e-163	-1.27721e-163	0
-9.11648e-165	-2.31543e-163	6.7376e-164	-4.00891e-163	8.20823e-163	4.27618e-163	-9.89327e-163	-6.28462e-163	-2.02817e-163	5.44984e-163	-1.33697e-162	-8.76152e-165	1.64307e-163	-3.78431e-163	-2.84745e-163	-2.71007e-163	7.27846e-163	-3.36049e-163	-3.51051e-164	-1.21966e-162	3.39568e-163	6.19098e-164	3.41654e-163	-8.29239e-163	-2.37895e-163	2.00074e-163	1.20451e-162	-1.91498e-163	1.05485e-163	-1.27721e-163	0
-9.11648e-165	-2.31543e-163	6.7376e-164	-4.00891e-163	8.20823e-163	4.27618e-163	-9.89327e-163	-6.28462e-163	-2.02817e-163	5.44984e-163	-1.33697e-162	-8.76152e-165	1.64307e-163	-3.78431e-163	-2.84745e-163	-2.71007e-163	7.27846e-163	-3.36049e-163	-3.51051e-164	-1.21966e-162	3.39568e-163	6.19098e-164	3.41654e-163	-8.29239e-163	-2.37895e-163	2.00074e-163	1.20451e-162	-1.91498e-163	1.05485e-163	-1.27721e-163	0
-9.11648e-165	-2.31543e-163	6.7376e-164	-4.00891e-163	8.20823e-163	4.27618e-163	-9.89327e-163	-6.28462e-163	-2.02817e-163	5.44984e-163	-1.33697e-162	-8.76152e-165	1.64307e-163	-3.78431e-163	-2.84745e-163	-2.71007e-163	7.27846e-163	-3.36049e-163	-3.51051e-164	-1.21966e-162	3.39568e-163	6.19098e-164	3.41654e-163	-8.29239e-163	-2.37895e-163	2.00074e-163	1.20451e-162	-1.91498e-163	1.05485e-163	-1.27721e-163	0
-9.11648e-165	-2.31543e-163	6.7376e-164	-4.00891e-163	8.20823e-163	4.27618e-163	-9.89327e-163	-6.28462e-163	-2.02817e-163	5.44984e-163	-1.33697e-162	-8.76152e-165	1.64307e-163	-3.78431e-163	-2.84745e-163	-2.71007e-163	7.27846e-163	-3.36049e-163	-3.51051e-164	-1.21966e-162	3.39568e-163	6.19098e-164	3.41654e-163	-8.29239e-163	-2.37895e-163	2.00074e-163	1.20451e-162	-1.91498e-163	1.05485e-163	-1.27721e-163	0
-9.11648e-165	-2.31543e-163	6.7376e-164	-4.00891e-163	8.20823e-163	4.27618e-163	-9.89327e-163	-6.28462e-163	-2.02817e-163	5.44984e-163	-1.33697e-162	-8.76152e-165	1.64307e-163	-3.78431e-163	-2.84745e-163	-2.71007e-163	7.27846e-163	-3.36049e-163	-3.51051e-164	-1.21966e-162	3.39568e-163	6.19098e-164	3.41654e-163	-8.29239e-163	-2.37895e-163	2.00074e-163	1.20451e-162	-1.91498e-163	1.05485e-163	-1.27721e-163	0
-9.11648e-165	-2.31543e-163	6.7376e-164	-4.00891e-163	8.20823e-163	4.27618e-163	-9.89327e-163	-6.28462e-163	-2.02817e-163	5.44984e-163	-1.33697e-162	-8.76152e-165	1.64307e-163	-3.78431e-163	-2.84745e-163	-2.71007e-163	7.27846e-163	-3.36049e-163	-3.51051e-164	-1.21966e-162	3.39568e-163	6.19098e-164	3.41654e-163	-8.29239e-163	-2.37895e-163	2.00074e-163	1.20451e-162	-1.91498e-163	1.05485e-163	-1.27721e-163	0
-9.11648e-165	-2.31543e-163	6.7376e-164	-4.00891e-163	8.20823e-163	4.27618e-163	-9.89327e-163	-6.28462e-163	-2.02817e-163	5.44984e-163	-1.33697e-162	-8.76152e-165	1.64307e-163	-3.78431e-163	-2.84745e-163	-2.71007e-163	7.27846e-163	-3.36049e-163	-3.51051e-164	-1.21966e-162	3.39568e-163	6.19098e-164	3.41654e-163	-8.29239e-163	-2.37895e-163	2.00074e-163	1.20451e-162	-1.91498e-163	1.05485e-163	-1.27721e-163	0
-9.11648e-165	-2.31543e-163	6.7376e-164	-4.00891e-163	8.20823e-163	4.27618e-163	-9.89327e-163	-6.28462e-163	-2.02817e-163	5.44984e-163	-1.33697e-162	-8.76152e-165	1.64307e-163	-3.78431e-163	-2.84745e-163	-2.71007e-163	7.27846e-163	-3.36049e-163	-3.51051e-164	-1.21966e-162	3.39568e-163	6.19098e-164	3.41654e-163	-8.29239e-163	-2.37895e-163	2.00074e-163	1.20451e-162	-1.91498e-163	1.05485e-163	-1.27721e-163	0
-9.11648e-165	-2.31543e-163	6.7376e-164	-4.00891e-163	8.20823e-163	4.27618e-163	-9.89327e-163	-6.28462e-163	-2.02817e-163	5.44984e-163	-1.33697e-162	-8.76152e-165	1.64307e-163	-3.78431e-163	-2.84745e-163	-2.71007e-163	7.27846e-163	-3.36049e-163	-3.51051e-164	-1.21966e-162	3.39568e-163	6.19098e-164	3.41654e-163	-8.29239e-163	-2.37895e-163	2.00074e-163	1.20451e-162	-1.91498e-163	1.05485e-163	-1.27721e-163	0
-9.11648e-165	-2.31543e-163	6.7376e-164	-4.00891e-163	8.20823e-163	4.27618e-163	-9.89327e-163	-6.28462e-163	-2.02817e-163	5.44984e-163	-1.33697e-162	-8.76152e-165	1.64307e-163	-3.78431e-163	-2.84745e-163	-2.71007e-163	7.27846e-163	-3.36049e-163	-3.51051e-164	-1.21966e-162	3.39568e-163	6.19098e-164	3.41654e-163	-8.29239e-163	-2.37895e-163	2.00074e-163	1.20451e-162	-1.91498e-163	1.05485e-163	-1.27721e-163	0
-9.11648e-165	-2.31543e-163	6.7376e-164	-4.00891e-163	8.20823e-163	4.27618e-163	-9.89327e-163	-6.28462e-163	-2.02817e-163	5.44984e-163	-1.33697e-162	-8.76152e-165	1.64307e-163	-3.78431e-163	-2.84745e-163	-2.71007e-163	7.27846e-163	-3.36049e-163	-3.51051e-164	-1.21966e-162	3.39568e-163	6.19098e-164	3.41654e-163	-8.29239e-163	-2.37895e-163	2.00074e-163	1.20451e-162	-1.91498e-163	1.05485e-163	-1.27721e-163	0
-9.11648e-165	-2.31543e-163	6.7376e-164	-4.00891e-163	8.20823e-163	4.27618e-163	-9.89327e-163	-6.28462e-163	-2.02817e-163	5.44984e-163	-1.33697e-162	-8.76152e-165	1.64307e-163	-3.78431e-163	-2.84745e-163	-2.71007e-163	7.27846e-163	-3.36049e-163	-3.51051e-164	-1.21966e-162	3.39568e-163	6.19098e-164	3.41654e-163	-8.29239e-163	-2.37895e-163	2.00074e-163	1.20451e-162	-1.91498e-163	1.05485e-163	-1.27721e-163	0
-9.11648e-165	-2.31543e-163	6.7376e-164	-4.00891e-163	8.20823e-163	4.27618e-163	-9.89327e-163	-6.28462e-163	-2.02817e-163	5.44984e-163	-1.33697e-162	-8.76152e-165	1.64307e-163	-3.78431e-163	-2.84745e-163	-2.71007e-163	7.27846e-163	-3.36049e-163	-3.51051e-164	-1.21966e-162	3.39568e-163	6.19098e-164	3.41654e-163	-8.29239e-163	-2.37895e-163	2.00074e-163	1.20451e-162	-1.91498e-163	1.05485e-163	-1.27721e-163	0
-9.11648e-165	-2.31543e-163	6.7376e-164	-4.00891e-163	8.20823e-163	4.27618e-163	-9.89327e-163	-6.28462e-163	-2.02817e-163	5.44984e-163	-1.33697e-162	-8.76152e-165	1.64307e-163	-3.78431e-163	-2.84745e-163	-2.71007e-163	7.27846e-163	-3.36049e-163	-3.51051e-164	-1.21966e-162	3.39568e-163	6.19098e-164	3.41654e-163	-8.29239e-163	-2.37895e-163	2.00074e-163	1.20451e-162	-1.91498e-163	1.05485e-163	-1.27721e-163	0
-9.11648e-165	-2.31543e-163	6.7376e-164	-4.00891e-163	8.20823e-163	4.27618e-163	-9.89327e-163	-6.28462e-163	-2.02817e-163	5.44984e-163	-1.33697e-162	-8.76152e-165	1.64307e-163	-3.78431e-163	-2.84745e-163	-2.71007e-163	7.27846e-163	-3.36049e-163	-3.51051e-164	-1.21966e-162	3.39568e-163	6.19098e-164	3.41654e-163	-8.29239e-163	-2.37895e-163	2.00074e-163	1.20451e-162	-1.91498e-163	1.05485e-163	-1.27721e-163	0
-9.11648e-165	-2.31543e-163	6.7376e-164	-4.00891e-163	8.20823e-163	4.27618e-163	-9.89327e-163	-6.28462e-163	-2.02817e-163	5.44984e-163	-1.33697e-162	-8.76152e-165	1.64307e-163	-3.78431e-163	-2.84745e-163	-2.71007e-163	7.27846e-163	-3.36049e-163	-3.51051e-164	-1.21966e-162	3.39568e-163	6.19098e-164	3.41654e-163	-8.29239e-163	-2.37895e-163	2.00074e-163	1.20451e-162	-1.91498e-163	1.05485e-163	-1.27721e-163	0
-9.11648e-165	-2.31543e-163	6.7376e-164	-4.00891e-163	8.20823e-163	4.27618e-163	-9.89327e-163	-6.28462e-163	-2.02817e-163	5.44984e-163	-1.33697e-162	-8.76152e-165	1.64307e-163	-3.78431e-163	-2.84745e-163	-2.71007e-163	7.27846e-163	-3.36049e-163	-3.51051e-164	-1.21966e-162	3.39568e-163	6.19098e-164	3.41654e-163	-8.29239e-163	-2.37895e-163	2.00074e-163	1.20451e-162	-1.91498e-163	1.05485e-163	-1.27721e-163	0
-9.11648e-165	-2.31543e-163	6.7376e-164	-4.00891e-163	8.20823e-163	4.27618e-163	-9.89327e-163	-6.28462e-163	-2.02817e-163	5.44984e-163	-1.33697e-162	-8.76152e-165	1.64307e-163	-3.78431e-163	-2.84745e-163	-2.71007e-163	7.27846e-163	-3.36049e-163	-3.51051e-164	-1.21966e-162	3.39568e-163	6.19098e-164	3.41654e-163	-8.29239e-163	-2.37895e-163	2.00074e-163	1.20451e-162	-1.91498e-163	1.05485e-163	-1.27721e-163	0
-9.11648e-165	-2.31543e-163	6.7376e-164	-4.00891e-163	8.20823e-163	4.27618e-163	-9.89327e-163	-6.28462e-163	-2.02817e-163	5.44984e-163	-1.33697e-162	-8.76152e-165	1.64307e-163	-3.78431e-163	-2.84745e-163	-2.71007e-163	7.27846e-163	-3.36049e-163	-3.51051e-164	-1.21966e-162	3.39568e-163	6.19098e-164	3.41654e-163	-8.29239e-163	-2.37895e-163	2.00074e-163	1.20451e-162	-1.91498e-163	1.05485e-163	-1.27721e-163	0
-9.11648e-165	-2.31543e-163	6.7376e-164	-4.00891e-163	8.20823e-163	4.27618e-163	-9.89327e-163	-6.28462e-163	-2.02817e-163	5.44984e-163	-1.33697e-162	-8.76152e-165	1.64307e-163	-3.78431e-163	-2.84745e-163	-2.71007e-163	7.27846e-163	-3.36049e-163	-3.51051e-164	-1.21966e-162	3.39568e-163	6.19098e-164	3.41654e-163	-8.29239e-163	-2.37895e-163	2.00074e-163	1.20451e-162	-1.91498e-163	1.05485e-163	-1.27721e-163	0
-9.11648e-165	-2.31543e-163	6.7376e-164	-4.00891e-163	8.20823e-163	4.27618e-163	-9.89327e-163	-6.28462e-163	-2.02817e-163	5.44984e-163	-1.33697e-162	-8.76152e-165	1.64307e-163	-3.78431e-163	-2.84745e-163	-2.71007e-163	7.27846e-163	-3.36049e-163	-3.51051e-164	-1.21966e-162	3.39568e-163	6.19098e-164	3.41654e-163	-8.29239e-163	-2.37895e-163	2.00074e-163	1.20451e-162	-1.91498e-163	1.05485e-163	-1.27721e-163	0
-9.11648e-165	-2.31543e-163	6.7376e-164	-4.00891e-163	8.20823e-163	4.27618e-163	-9.89327e-163	-6.28462e-163	-2.02817e-163	5.44984e-163	-1.33697e-162	-8.76152e-165	1.64307e-163	-3.78431e-163	-2.84745e-163	-2.71007e-163	7.27846e-163	-3.36049e-163	-3.51051e-164	-1.21966e-162	3.39568e-163	6.19098e-164	3.41654e-163	-8.29239e-163	-2.37895e-163	2.00074e-163	1.20451e-162	-1.91498e-163	1.05485e-163	-1.27721e-163	0
-9.11648e-165	-2.31543e-163	6.7376e-164	-4.00891e-163	8.20823e-163	4.27618e-163	-9.89327e-163	-6.28462e-163	-2.02817e-163	5.44984e-163	-1.33697e-162	-8.76152e-165	1.64307e-163	-3.78431e-163	-2.84745e-163	-2.71007e-163	7.27846e-163	-3.36049e-163	-3.51051e-164	-1.21966e-162	3.39568e-163	6.19098e-164	3.41654e-163	-8.29239e-163	-2.37895e-163	2.00074e-163	1.20451e-162	-1.91498e-163	1.05485e-163	-1.27721e-163	0
-9.11648e-165	-2.31543e-163	6.7376e-164	-4.00891e-163	8.20823e-163	4.27618e-163	-9.89327e-163	-6.28462e-163	-2.02817e-163	5.44984e-163	-1.33697e-162	-8.76152e-165	1.64307e-163	-3.78431e-163	-2.84745e-163	-2.71007e-163	7.27846e-163	-3.36049e-163	-3.51051e-164	-1.21966e-162	3.39568e-163	6.19098e-164	3.41654e-163	-8.29239e-163	-2.37895e-163	2.00074e-163	1.20451e-162	-1.91498e-163	1.05485e-163	-1.27721e-163	0
-9.11648e-165	-2.31543e-163	6.7376e-164	-4.00891e-163	8.20823e-163	4.27618e-163	-9.89327e-163	-6.28462e-163	-2.02817e-163	5.44984e-163	-1.33697e-162	-8.76152e-165	1.64307e-163	-3.78431e-163	-2.84745e-163	-2.71007e-163	7.27846e-163	-3.36049e-163	-3.51051e-164	-1.21966e-162	3.39568e-163	6.19098e-164	3.41654e-163	-8.29239e-163	-2.37895e-163	2.00074e-163	1.20451e-162	-1.91498e-163	1.05485e-163	-1.27721e-163	0
-9.11648e-165	-2.31543e-163	6.7376e-164	-4.00891e-163	8.20823e-163	4.27618e-163	-9.89327e-163	-6.28462e-163	-2.02817e-163	5.44984e-163	-1.33697e-162	-8.76152e-165	1.64307e-163	-3.78431e-163	-2.84745e-163	-2.71007e-163	7.27846e-163	-3.36049e-163	-3.51051e-164	-1.21966e-162	3.39568e-163	6.19098e-164	3.41654e-163	-8.29239e-163	-2.37895e-163	2.00074e-163	1.20451e-162	-1.91498e-163	1.05485e-163	-1.27721e-163	0
-9.11648e-165	-2.31543e-163	6.7376e-164	-4.00891e-163	8.20823e-163	4.27618e-163	-9.89327e-163	-6.28462e-163	-2.02817e-163	5.44984e-163	-1.33697e-162	-8.76152e-165	1.64307e-163	-3.78431e-163	-2.84745e-163	-2.71007e-163	7.27846e-163	-3.36049e-163	-3.51051e-164	-1.21966e-162	3.39568e-163	6.19098e-164	3.41654e-163	-8.29239e-163	-2.37895e-163	2.00074e-163	1.20451e-162	-1.91498e-163	1.05485e-163	-1.27721e-163	0
-9.11648e-165	-2.31543e-163	6.7376e-164	-4.00891e-163	8.20823e-163	4.27618e-163	-9.89327e-163	-6.28462e-163	-2.02817e-163	5.44984e-163	-1.33697e-162	-8.76152e-165	1.64307e-163	-3.78431e-163	-2.84745e-163	-2.71007e-163	7.27846e-163	-3.36049e-163	-3.51051e-164	-1.21966e-162	3.39568e-163	6.19098e-164	3.41654e-163	-8.29239e-163	-2.37895e-163	2.00074e-163	1.20451e-162	-1.91498e-163	1.05485e-163	-1.27721e-163	0
-9.11648e-165	-2.31543e-163	6.7376e-164	-4.00891e-163	8.20823e-163	4.27618e-163	-9.89327e-163	-6.28462e-163	-2.02817e-163	5.44984e-163	-1.33697e-162	-8.76152e-165	1.64307e-163	-3.78431e-163	-2.84745e-163	-2.71007e-163	7.27846e-163	-3.36049e-163	-3.51051e-164	-1.21966e-162	3.39568e-163	6.19098e-164	3.41654e-163	-8.29239e-163	-2.37895e-163	2.00074e-163	1.20451e-162	-1.91498e-163	1.05485e-163	-1.27721e-163	0
-9.11648e-165	-2.31543e-163	6.7376e-164	-4.00891e-163	8.20823e-163	4.27618e-163	-9.89327e-163	-6.28462e-163	-2.02817e-163	5.44984e-163	-1.33697e-162	-8.76152e-165	1.64307e-163	-3.78431e-163	-2.84745e-163	-2.71007e-163	7.27846e-163	-3.36049e-163	-3.51051e-164	-1.21966e-162	3.39568e-163	6.19098e-164	3.41654e-163	-8.29239e-163	-2.37895e-163	2.00074e-163	1.20451e-162	-1.91498e-163	1.05485e-163	-1.27721e-163	0
-9.11648e-165	-2.31543e-163	6.7376e-164	-4.00891e-163	8.20823e-163	4.27618e-163	-9.89327e-163	-6.28462e-163	-2.02817e-163	5.44984e-163	-1.33697e-162	-8.76152e-165	1.64307e-163	-3.78431e-163	-2.84745e-163	-2.71007e-163	7.27846e-163	-3.36049e-163	-3.51051e-164	-1.21966e-162	3.39568e-163	6.19098e-164	3.41654e-163	-8.29239e-163	-2.37895e-163	2.00074e-163	1.20451e-162	-1.91498e-163	1.05485e-163	-1.27721e-163	0
-9.11648e-165	-2.31543e-163	6.7376e-164	-4.00891e-163	8.20823e-163	4.27618e-163	-9.89327e-163	-6.28462e-163	-2.02817e-163	5.44984e-163	-1.33697e-162	-8.76152e-165	1.64307e-163	-3.78431e-163	-2.84745e-163	-2.71007e-163	7.27846e-163	-3.36049e-163	-3.51051e-164	-1.21966e-162	3.39568e-163	6.19098e-164	3.41654e-163	-8.29239e-163	-2.37895e-163	2.00074e-163	1.20451e-162	-1.91498e-163	1.05485e-163	-1.27721e-163	0
-9.11648e-165	-2.31543e-163	6.7376e-164	-4.00891e-163	8.20823e-163	4.27618e-163	-9.89327e-163	-6.28462e-163	-2.02817e-163	5.44984e-163	-1.33697e-162	-8.76152e-165	1.64307e-163	-3.78431e-163	-2.84745e-163	-2.71007e-163	7.27846e-163	-3.36049e-163	-3.51051e-164	-1.21966e-162	3.39568e-163	6.19098e-164	3.41654e-163	-8.29239e-163	-2.37895e-163	2.00074e-163	1.20451e-162	-1.91498e-163	1.05485e-163	-1.27721e-163	0
-9.11648e-165	-2.31543e-163	6.7376e-164	-4.00891e-163	8.20823e-163	4.27618e-163	-9.89327e-163	-6.28462e-163	-2.02817e-163	5.44984e-163	-1.33697e-162	-8.76152e-165	1.64307e-163	-3.78431e-163	-2.84745e-163	-2.71007e-163	7.27846e-163	-3.36049e-163	-3.51051e-164	-1.21966e-162	3.39568e-163	6.19098e-164	3.41654e-163	-8.29239e-163	-2.37895e-163	2.00074e-163	1.20451e-162	-1.91498e-163	1.05485e-163	-1.27721e-163	0
-9.11648e-165	-2.31543e-163	6.7376e-164	-4.00891e-163	8.20823e-163	4.27618e-163	-9.89327e-163	-6.28462e-163	-2.02817e-163	5.44984e-163	-1.33697e-162	-8.76152e-165	1.64307e-163	-3.78431e-163	-2.84745e-163	-2.71007e-163	7.27846e-163	-3.36049e-163	-3.51051e-164	-1.21966e-162	3.39568e-163	6.19098e-164	3.41654e-163	-8.29239e-163	-2.37895e-163	2.00074e-163	1.20451e-162	-1.91498e-163	1.05485e-163	-1.27721e-163	0
-9.11648e-165	-2.31543e-163	6.7376e-164	-4.00891e-163	8.20823e-163	4.27618e-163	-9.89327e-163	-6.28462e-163	-2.02817e-163	5.44984e-163	-1.33697e-162	-8.76152e-165	1.64307e-163	-3.78431e-163	-2.84745e-163	-2.71007e-163	7.27846e-163	-3.36049e-163	-3.51051e-164	-1.21966e-162	3.39568e-163	6.19098e-164	3.41654e-163	-8.29239e-163	-2.37895e-163	2.00074e-163	1.20451e-162	-1.91498e-163	1.05485e-163	-1.27721e-163	0
-9.11648e-165	-2.31543e-163	6.7376e-164	-4.00891e-163	8.20823e-163	4.27618e-163	-9.89327e-163	-6.28462e-163	-2.02817e-163	5.44984e-163	-1.33697e-162	-8.76152e-165	1.64307e-163	-3.78431e-163	-2.84745e-163	-2.71007e-163	7.27846e-163	-3.36049e-163	-3.51051e-164	-1.21966e-162	3.39568e-163	6.19098e-164	3.41654e-163	-8.29239e-163	-2.37895e-163	2.00074e-163	1.20451e-162	-1.91498e-163	1.05485e-163	-1.27721e-163	0
-9.11648e-165	-2.31543e-163	6.7376e-164	-4.00891e-163	8.20823e-163	4.27618e-163	-9.89327e-163	-6.28462e-163	-2.02817e-163	5.44984e-163	-1.33697e-162	-8.76152e-165	1.64307e-163	-3.78431e-163	-2.84745e-163	-2.71007e-163	7.27846e-163	-3.36049e-163	-3.51051e-164	-1.21966e-162	3.39568e-163	6.19098e-164	3.41654e-163	-8.29239e-163	-2.37895e-163	2.00074e-163	1.20451e-162	-1.91498e-163	1.05485e-163	-1.27721e-163	0
-9.11648e-165	-2.31543e-163	6.7376e-164	-4.00891e-163	8.20823e-163	4.27618e-163	-9.89327e-163	-6.28462e-163	-2.02817e-163	5.44984e-163	-1.33697e-162	-8.76152e-165	1.64307e-163	-3.78431e-163	-2.84745e-163	-2.71007e-163	7.27846e-163	-3.36049e-163	-3.51051e-164	-1.21966e-162	3.39568e-163	6.19098e-164	3.41654e-163	-8.29239e-163	-2.37895e-163	2.00074e-163	1.20451e-162	-1.91498e-163	1.05485e-163	-1.27721e-163	0
-9.11648e-165	-2.31543e-163	6.7376e-164	-4.00891e-163	8.20823e-163	4.27618e-163	-9.89327e-163	-6.28462e-163	-2.02817e-163	5.44984e-163	-1.33697e-162	-8.76152e-165	1.64307e-163	-3.78431e-163	-2.84745e-163	-2.71007e-163	7.27846e-163	-3.36049e-163	-3.51051e-164	-1.21966e-162	3.39568e-163	6.19098e-164	3.41654e-163	-8.29239e-163	-2.37895e-163	2.00074e-163	1.20451e-162	-1.91498e-163	1.05485e-163	-1.27721e-163	0
-9.11648e-165	-2.31543e-163	6.7376e-164	-4.00891e-163	8.20823e-163	4.27618e-163	-9.89327e-163	-6.28462e-163	-2.02817e-163	5.44984e-163	-1.33697e-162	-8.76152e-165	1.64307e-163	-3.78431e-163	-2.84745e-163	-2.71007e-163	7.27846e-163	-3.36049e-163	-3.51051e-164	-1.21966e-162	3.39568e-163	6.19098e-164	3.41654e-163	-8.29239e-163	-2.37895e-163	2.00074e-163	1.20451e-162	-1.91498e-163	1.05485e-163	-1.27721e-163	0
-9.11648e-165	-2.31543e-163	6.7376e-164	-4.00891e-163	8.20823e-163	4.27618e-163	-9.89327e-163	-6.28462e-163	-2.02817e-163	5.44984e-163	-1.33697e-162	-8.76152e-165	1.64307e-163	-3.78431e-163	-2.84745e-163	-2.71007e-163	7.27846e-163	-3.36049e-163	-3.51051e-164	-1.21966e-162	3.39568e-163	6.19098e-164	3.41654e-163	-8.29239e-163	-2.37895e-163	2.00074e-163	1.20451e-162	-1.91498e-163	1.05485e-163	-1.27721e-163	0
-9.11648e-165	-2.31543e-163	6.7376e-164	-4.00891e-163	8.20823e-163	4.27618e-163	-9.89327e-163	-6.28462e-163	-2.02817e-163	5.44984e-163	-1.33697e-162	-8.76152e-165	1.64307e-163	-3.78431e-163	-2.84745e-163	-2.71007e-163	7.27846e-163	-3.36049e-163	-3.51051e-164	-1.21966e-162	3.39568e-163	6.19098e-164	3.41654e-163	-8.29239e-163	-2.37895e-163	2.00074e-163	1.20451e-162	-1.91498e-163	1.05485e-163	-1.27721e-163	0
-9.11648e-165	-2.31543e-163	6.7376e-164	-4.00891e-163	8.20823e-163	4.27618e-163	-9.89327e-163	-6.28462e-163	-2.02817e-163	5.44984e-163	-1.33697e-162	-8.76152e-165	1.64307e-163	-3.78431e-163	-2.84745e-163	-2.71007e-163	7.27846e-163	-3.36049e-163	-3.51051e-164	-1.21966e-162	3.39568e-163	6.19098e-164	3.41654e-163	-8.29239e-163	-2.37895e-163	2.00074e-163	1.20451e-162	-1.91498e-163	1.05485e-163	-1.27721e-163	0
-9.11648e-165	-2.31543e-163	6.7376e-164	-4.00891e-163	8.20823e-163	4.27618e-163	-9.89327e-163	-6.28462e-163	-2.02817e-163	5.44984e-163	-1.33697e-162	-8.76152e-165	1.64307e-163	-3.78431e-163	-2.84745e-163	-2.71007e-163	7.27846e-163	-3.36049e-163	-3.51051e-164	-1.21966e-162	3.39568e-163	6.19098e-164	3.41654e-163	-8.29239e-163	-2.37895e-163	2.00074e-163	1.20451e-162	-1.91498e-163	1.05485e-163	-1.27721e-163	0
-9.11648e-165	-2.31543e-163	6.7376e-164	-4.00891e-163	8.20823e-163	4.27618e-163	-9.89327e-163	-6.28462e-163	-2.02817e-163	5.44984e-163	-1.33697e-162	-8.76152e-165	1.64307e-163	-3.78431e-163	-2.84745e-163	-2.71007e-163	7.27846e-163	-3.36049e-163	-3.51051e-164	-1.21966e-162	3.39568e-163	6.19098e-164	3.41654e-163	-8.29239e-163	-2.37895e-163	2.00074e-163	1.20451e-162	-1.91498e-163	1.05485e-163	-1.27721e-163	0
-9.11648e-165	-2.31543e-163	6.7376e-164	-4.00891e-163	8.20823e-163	4.27618e-163	-9.89327e-163	-6.28462e-163	-2.02817e-163	5.44984e-163	-1.33697e-162	-8.76152e-165	1.64307e-163	-3.78431e-163	-2.84745e-163	-2.71007e-163	7.27846e-163	-3.36049e-163	-3.51051e-164	-1.21966e-162	3.39568e-163	6.19098e-164	3.41654e-163	-8.29239e-163	-2.37895e-163	2.00074e-163	1.20451e-162	-1.91498e-163	1.05485e-163	-1.27721e-163	0
-9.11648e-165	-2.31543e-163	6.7376e-164	-4.00891e-163	8.20823e-163	4.27618e-163	-9.89327e-163	-6.28462e-163	-2.02817e-163	5.44984e-163	-1.33697e-162	-8.76152e-165	1.64307e-163	-3.78431e-163	-2.84745e-163	-2.71007e-163	7.27846e-163	-3.36049e-163	-3.51051e-164	-1.21966e-162	3.39568e-163	6.19098e-164	3.41654e-163	-8.29239e-163	-2.37895e-163	2.00074e-163	1.20451e-162	-1.91498e-163	1.05485e-163	-1.27721e-163	0
-9.11648e-165	-2.31543e-163	6.7376e-164	-4.00891e-163	8.20823e-163	4.27618e-163	-9.89327e-163	-6.28462e-163	-2.02817e-163	5.44984e-163	-1.33697e-162	-8.76152e-165	1.64307e-163	-3.78431e-163	-2.84745e-163	-2.71007e-163	7.27846e-163	-3.36049e-163	-3.51051e-164	-1.21966e-162	3.39568e-163	6.19098e-164	3.41654e-163	-8.29239e-163	-2.37895e-163	2.00074e-163	1.20451e-162	-1.91498e-163	1.05485e-163	-1.27721e-163	0
-9.11648e-165	-2.31543e-163	6.7376e-164	-4.00891e-163	8.20823e-163	4.27618e-163	-9.89327e-163	-6.28462e-163	-2.02817e-163	5.44984e-163	-1.33697e-162	-8.76152e-165	1.64307e-163	-3.78431e-163	-2.84745e-163	-2.71007e-163	7.27846e-163	-3.36049e-163	-3.51051e-164	-1.21966e-162	3.39568e-163	6.19098e-164	3.41654e-163	-8.29239e-163	-2.37895e-163	2.00074e-163	1.20451e-162	-1.91498e-163	1.05485e-163	-1.27721e-163	0
-9.11648e-165	-2.31543e-163	6.7376e-164	-4.00891e-163	8.20823e-163	4.27618e-163	-9.89327e-163	-6.28462e-163	-2.02817e-163	5.44984e-163	-1.33697e-162	-8.76152e-165	1.64307e-163	-3.78431e-163	-2.84745e-163	-2.71007e-163	7.27846e-163	-3.36049e-163	-3.51051e-164	-1.21966e-162	3.39568e-163	6.19098e-164	3.41654e-163	-8.29239e-163	-2.37895e-163	2.00074e-163	1.20451e-162	-1.91498e-163	1.05485e-163	-1.27721e-163	0
-9.11648e-165	-2.31543e-163	6.7376e-164	-4.00891e-163	8.20823e-163	4.27618e-163	-9.89327e-163	-6.28462e-163	-2.02817e-163	5.44984e-163	-1.33697e-162	-8.76152e-165	1.64307e-163	-3.78431e-163	-2.84745e-163	-2.71007e-163	7.27846e-163	-3.36049e-163	-3.51051e-164	-1.21966e-162	3.39568e-163	6.19098e-164	3.41654e-163	-8.29239e-163	-2.37895e-163	2.00074e-163	1.20451e-162	-1.91498e-163	1.05485e-163	-1.27721e-163	0
-9.11648e-165	-2.31543e-163	6.7376e-164	-4.00891e-163	8.20823e-163	4.27618e-163	-9.89327e-163	-6.28462e-163	-2.02817e-163	5.44984e-163	-1.33697e-162	-8.76152e-165	1.64307e-163	-3.78431e-163	-2.84745e-163	-2.71007e-163	7.27846e-163	-3.36049e-163	-3.51051e-164	-1.21966e-162	3.39568e-163	6.19098e-164	3.41654e-163	-8.29239e-163	-2.37895e-163	2.00074e-163	1.20451e-162	-1.91498e-163	1.05485e-163	-1.27721e-163	0
-9.11648e-165	-2.31543e-163	6.7376e-164	-4.00891e-163	8.20823e-163	4.27618e-163	-9.89327e-163	-6.28462e-163	-2.02817e-163	5.44984e-163	-1.33697e-162	-8.76152e-165	1.64307e-163	-3.78431e-163	-2.84745e-163	-2.71007e-163	7.27846e-163	-3.36049e-163	-3.51051e-164	-1.21966e-162	3.39568e-163	6.19098e-164	3.41654e-163	-8.29239e-163	-2.37895e-163	2.00074e-163	1.20451e-162	-1.91498e-163	1.05485e-163	-1.27721e-163	0
-9.11648e-165	-2.31543e-163	6.7376e-164	-4.00891e-163	8.20823e-163	4.27618e-163	-9.89327e-163	-6.28462e-163	-2.02817e-163	5.44984e-163	-1.33697e-162	-8.76152e-165	1.64307e-163	-3.78431e-163	-2.84745e-163	-2.71007e-163	7.27846e-163	-3.36049e-163	-3.51051e-164	-1.21966e-162	3.39568e-163	6.19098e-164	3.41654e-163	-8.29239e-163	-2.37895e-163	2.00074e-163	1.20451e-162	-1.91498e-163	1.05485e-163	-1.27721e-163	0
-9.11648e-165	-2.31543e-163	6.7376e-164	-4.00891e-163	8.20823e-163	4.27618e-163	-9.89327e-163	-6.28462e-163	-2.02817e-163	5.44984e-163	-1.33697e-162	-8.76152e-165	1.64307e-163	-3.78431e-163	-2.84745e-163	-2.71007e-163	7.27846e-163	-3.36049e-163	-3.51051e-164	-1.21966e-162	3.39568e-163	6.19098e-164	3.41654e-163	-8.29239e-163	-2.37895e-163	2.00074e-163	1.20451e-162	-1.91498e-163	1.05485e-163	-1.27721e-163	0
-9.11648e-165	-2.31543e-163	6.7376e-164	-4.00891e-163	8.20823e-163	4.27618e-163	-9.89327e-163	-6.28462e-163	-2.02817e-163	5.44984e-163	-1.33697e-162	-8.76152e-165	1.64307e-163	-3.78431e-163	-2.84745e-163	-2.71007e-163	7.27846e-163	-3.36049e-163	-3.51051e-164	-1.21966e-162	3.39568e-163	6.19098e-164	3.41654e-163	-8.29239e-163	-2.37895e-163	2.00074e-163	1.20451e-162	-1.91498e-163	1.05485e-163	-1.27721e-163	0
-9.11648e-165	-2.31543e-163	6.7376e-164	-4.00891e-163	8.20823e-163	4.27618e-163	-9.89327e-163	-6.28462e-163	-2.02817e-163	5.44984e-163	-1.33697e-162	-8.76152e-165	1.64307e-163	-3.78431e-163	-2.84745e-163	-2.71007e-163	7.27846e-163	-3.36049e-163	-3.51051e-164	-1.21966e-162	3.39568e-163	6.19098e-164	3.41654e-163	-8.29239e-163	-2.37895e-163	2.00074e-163	1.20451e-162	-1.91498e-163	1.05485e-163	-1.27721e-163	0
-9.11648e-165	-2.31543e-163	6.7376e-164	-4.00891e-163	8.20823e-163	4.27618e-163	-9.89327e-163	-6.28462e-163	-2.02817e-163	5.44984e-163	-1.33697e-162	-8.76152e-165	1.64307e-163	-3.78431e-163	-2.84745e-163	-2.71007e-163	7.27846e-163	-3.36049e-163	-3.51051e-164	-1.21966e-162	3.39568e-163	6.19098e-164	3.41654e-163	-8.29239e-163	-2.37895e-163	2.00074e-163	1.20451e-162	-1.91498e-163	1.05485e-163	-1.27721e-163	0
-9.11648e-165	-2.31543e-163	6.7376e-164	-4.00891e-163	8.20823e-163	4.27618e-163	-9.89327e-163	-6.28462e-163	-2.02817e-163	5.44984e-163	-1.33697e-162	-8.76152e-165	1.64307e-163	-3.78431e-163	-2.84745e-163	-2.71007e-163	7.27846e-163	-3.36049e-163	-3.51051e-164	-1.21966e-162	3.39568e-163	6.19098e-164	3.41654e-163	-8.29239e-163	-2.37895e-163	2.00074e-163	1.20451e-162	-1.91498e-163	1.05485e-163	-1.27721e-163	0
-9.11648e-165	-2.31543e-163	6.7376e-164	-4.00891e-163	8.20823e-163	4.27618e-163	-9.89327e-163	-6.28462e-163	-2.02817e-163	5.44984e-163	-1.33697e-162	-8.76152e-165	1.64307e-163	-3.78431e-163	-2.84745e-163	-2.71007e-163	7.27846e-163	-3.36049e-163	-3.51051e-164	-1.21966e-162	3.39568e-163	6.19098e-164	3.41654e-163	-8.29239e-163	-2.37895e-163	2.00074e-163	1.20451e-162	-1.91498e-163	1.05485e-163	-1.27721e-163	0
-9.11648e-165	-2.31543e-163	6.7376e-164	-4.00891e-163	8.20823e-163	4.27618e-163	-9.89327e-163	-6.28462e-163	-2.02817e-163	5.44984e-163	-1.33697e-162	-8.76152e-165	1.64307e-163	-3.78431e-163	-2.84745e-163	-2.71007e-163	7.27846e-163	-3.36049e-163	-3.51051e-164	-1.21966e-162	3.39568e-163	6.19098e-164	3.41654e-163	-8.29239e-163	-2.37895e-163	2.00074e-163	1.20451e-162	-1.91498e-163	1.05485e-163	-1.27721e-163	0
-9.11648e-165	-2.31543e-163	6.7376e-164	-4.00891e-163	8.20823e-163	4.27618e-163	-9.89327e-163	-6.28462e-163	-2.02817e-163	5.44984e-163	-1.33697e-162	-8.76152e-165	1.64307e-163	-3.78431e-163	-2.84745e-163	-2.71007e-163	7.27846e-163	-3.36049e-163	-3.51051e-164	-1.21966e-162	3.39568e-163	6.19098e-164	3.41654e-163	-8.29239e-163	-2.37895e-163	2.00074e-163	1.20451e-162	-1.91498e-163	1.05485e-163	-1.27721e-163	0
-9.11648e-165	-2.31543e-163	6.7376e-164	-4.00891e-163	8.20823e-163	4.27618e-163	-9.89327e-163	-6.28462e-163	-2.02817e-163	5.44984e-163	-1.33697e-162	-8.76152e-165	1.64307e-163	-3.78431e-163	-2.84745e-163	-2.71007e-163	7.27846e-163	-3.36049e-163	-3.51051e-164	-1.21966e-162	3.39568e-163	6.19098e-164	3.41654e-163	-8.29239e-163	-2.37895e-163	2.00074e-163	1.20451e-162	-1.91498e-163	1.05485e-163	-1.27721e-163	0
-9.11648e-165	-2.31543e-163	6.7376e-164	-4.00891e-163	8.20823e-163	4.27618e-163	-9.89327e-163	-6.28462e-163	-2.02817e-163	5.44984e-163	-1.33697e-162	-8.76152e-165	1.64307e-163	-3.78431e-163	-2.84745e-163	-2.71007e-163	7.27846e-163	-3.36049e-163	-3.51051e-164	-1.21966e-162	3.39568e-163	6.19098e-164	3.41654e-163	-8.29239e-163	-2.37895e-163	2.00074e-163	1.20451e-162	-1.91498e-163	1.05485e-163	-1.27721e-163	0
-9.11648e-165	-2.31543e-163	6.7376e-164	-4.00891e-163	8.20823e-163	4.27618e-163	-9.89327e-163	-6.28462e-163	-2.02817e-163	5.44984e-163	-1.33697e-162	-8.76152e-165	1.64307e-163	-3.78431e-163	-2.84745e-163	-2.71007e-163	7.27846e-163	-3.36049e-163	-3.51051e-164	-1.21966e-162	3.39568e-163	6.19098e-164	3.41654e-163	-8.29239e-163	-2.37895e-163	2.00074e-163	1.20451e-162	-1.91498e-163	1.05485e-163	-1.27721e-163	0
-9.11648e-165	-2.31543e-163	6.7376e-164	-4.00891e-163	8.20823e-163	4.27618e-163	-9.89327e-163	-6.28462e-163	-2.02817e-163	5.44984e-163	-1.33697e-162	-8.76152e-165	1.64307e-163	-3.78431e-163	-2.84745e-163	-2.71007e-163	7.27846e-163	-3.36049e-163	-3.51051e-164	-1.21966e-162	3.39568e-163	6.19098e-164	3.41654e-163	-8.29239e-163	-2.37895e-163	2.00074e-163	1.20451e-162	-1.91498e-163	1.05485e-163	-1.27721e-163	0
-9.11648e-165	-2.31543e-163	6.7376e-164	-4.00891e-163	8.20823e-163	4.27618e-163	-9.89327e-163	-6.28462e-163	-2.02817e-163	5.44984e-163	-1.33697e-162	-8.76152e-165	1.64307e-163	-3.78431e-163	-2.84745e-163	-2.71007e-163	7.27846e-163	-3.36049e-163	-3.51051e-164	-1.21966e-162	3.39568e-163	6.19098e-164	3.41654e-163	-8.29239e-163	-2.37895e-163	2.00074e-163	1.20451e-162	-1.91498e-163	1.05485e-163	-1.27721e-163	0
-9.11648e-165	-2.31543e-163	6.7376e-164	-4.00891e-163	8.20823e-163	4.27618e-163	-9.89327e-163	-6.28462e-163	-2.02817e-163	5.44984e-163	-1.33697e-162	-8.76152e-165	1.64307e-163	-3.78431e-163	-2.84745e-163	-2.71007e-163	7.27846e-163	-3.36049e-163	-3.51051e-164	-1.21966e-162	3.39568e-163	6.19098e-164	3.41654e-163	-8.29239e-163	-2.37895e-163	2.00074e-163	1.20451e-162	-1.91498e-163	1.05485e-163	-1.27721e-163	0
-9.11648e-165	-2.31543e-163	6.7376e-164	-4.00891e-163	8.20823e-163	4.27618e-163	-9.89327e-163	-6.28462e-163	-2.02817e-163	5.44984e-163	-1.33697e-162	-8.76152e-165	1.64307e-163	-3.78431e-163	-2.84745e-163	-2.71007e-163	7.27846e-163	-3.36049e-163	-3.51051e-164	-1.21966e-162	3.39568e-163	6.19098e-164	3.41654e-163	-8.29239e-163	-2.37895e-163	2.00074e-163	1.20451e-162	-1.91498e-163	1.05485e-163	-1.27721e-163	0
-9.11648e-165	-2.31543e-163	6.7376e-164	-4.00891e-163	8.20823e-163	4.27618e-163	-9.89327e-163	-6.28462e-163	-2.02817e-163	5.44984e-163	-1.33697e-162	-8.76152e-165	1.64307e-163	-3.78431e-163	-2.84745e-163	-2.71007e-163	7.27846e-163	-3.36049e-163	-3.51051e-164	-1.21966e-162	3.39568e-163	6.19098e-164	3.41654e-163	-8.29239e-163	-2.37895e-163	2.00074e-163	1.20451e-162	-1.91498e-163	1.05485e-163	-1.27721e-163	0
-9.11648e-165	-2.31543e-163	6.7376e-164	-4.00891e-163	8.20823e-163	4.27618e-163	-9.89327e-163	-6.28462e-163	-2.02817e-163	5.44984e-163	-1.33697e-162	-8.76152e-165	1.64307e-163	-3.78431e-163	-2.84745e-163	-2.71007e-163	7.27846e-163	-3.36049e-163	-3.51051e-164	-1.21966e-162	3.39568e-163	6.19098e-164	3.41654e-163	-8.29239e-163	-2.37895e-163	2.00074e-163	1.20451e-162	-1.91498e-163	1.05485e-163	-1.27721e-163	0
-9.11648e-165	-2.31543e-163	6.7376e-164	-4.00891e-163	8.20823e-163	4.27618e-163	-9.89327e-163	-6.28462e-163	-2.02817e-163	5.44984e-163	-1.33697e-162	-8.76152e-165	1.64307e-163	-3.78431e-163	-2.84745e-163	-2.71007e-163	7.27846e-163	-3.36049e-163	-3.51051e-164	-1.21966e-162	3.39568e-163	6.19098e-164	3.41654e-163	-8.29239e-163	-2.37895e-163	2.00074e-163	1.20451e-162	-1.91498e-163	1.05485e-163	-1.27721e-163	0
-9.11648e-165	-2.31543e-163	6.7376e-164	-4.00891e-163	8.20823e-163	4.27618e-163	-9.89327e-163	-6.28462e-163	-2.02817e-163	5.44984e-163	-1.33697e-162	-8.76152e-165	1.64307e-163	-3.78431e-163	-2.84745e-163	-2.71007e-163	7.27846e-163	-3.36049e-163	-3.51051e-164	-1.21966e-162	3.39568e-163	6.19098e-164	3.41654e-163	-8.29239e-163	-2.37895e-163	2.00074e-163	1.20451e-162	-1.91498e-163	1.05485e-163	-1.27721e-163	0
-9.11648e-165	-2.31543e-163	6.7376e-164	-4.00891e-163	8.20823e-163	4.27618e-163	-9.89327e-163	-6.28462e-163	-2.02817e-163	5.44984e-163	-1.33697e-162	-8.76152e-165	1.64307e-163	-3.78431e-163	-2.84745e-163	-2.71007e-163	7.27846e-163	-3.36049e-163	-3.51051e-164	-1.21966e-162	3.39568e-163	6.19098e-164	3.41654e-163	-8.29239e-163	-2.37895e-163	2.00074e-163	1.20451e-162	-1.91498e-163	1.05485e-163	-1.27721e-163	0
-9.11648e-165	-2.31543e-163	6.7376e-164	-4.00891e-163	8.20823e-163	4.27618e-163	-9.89327e-163	-6.28462e-163	-2.02817e-163	5.44984e-163	-1.33697e-162	-8.76152e-165	1.64307e-163	-3.78431e-163	-2.84745e-163	-2.71007e-163	7.27846e-163	-3.36049e-163	-3.51051e-164	-1.21966e-162	3.39568e-163	6.19098e-164	3.41654e-163	-8.29239e-163	-2.37895e-163	2.00074e-163	1.20451e-162	-1.91498e-163	1.05485e-163	-1.27721e-163	0
-9.11648e-165	-2.31543e-163	6.7376e-164	-4.00891e-163	8.20823e-163	4.27618e-163	-9.89327e-163	-6.28462e-163	-2.02817e-163	5.44984e-163	-1.33697e-162	-8.76152e-165	1.64307e-163	-3.78431e-163	-2.84745e-163	-2.71007e-163	7.27846e-163	-3.36049e-163	-3.51051e-164	-1.21966e-162	3.39568e-163	6.19098e-164	3.41654e-163	-8.29239e-163	-2.37895e-163	2.00074e-163	1.20451e-162	-1.91498e-163	1.05485e-163	-1.27721e-163	0
-9.11648e-165	-2.31543e-163	6.7376e-164	-4.00891e-163	8.20823e-163	4.27618e-163	-9.89327e-163	-6.28462e-163	-2.02817e-163	5.44984e-163	-1.33697e-162	-8.76152e-165	1.64307e-163	-3.78431e-163	-2.84745e-163	-2.71007e-163	7.27846e-163	-3.36049e-163	-3.51051e-164	-1.21966e-162	3.39568e-163	6.19098e-164	3.41654e-163	-8.29239e-163	-2.37895e-163	2.00074e-163	1.20451e-162	-1.91498e-163	1.05485e-163	-1.27721e-163	0
-9.11648e-165	-2.31543e-163	6.7376e-164	-4.00891e-163	8.20823e-163	4.27618e-163	-9.89327e-163	-6.28462e-163	-2.02817e-163	5.44984e-163	-1.33697e-162	-8.76152e-165	1.64307e-163	-3.78431e-163	-2.84745e-163	-2.71007e-163	7.27846e-163	-3.36049e-163	-3.51051e-164	-1.21966e-162	3.39568e-163	6.19098e-164	3.41654e-163	-8.29239e-163	-2.37895e-163	2.00074e-163	1.20451e-162	-1.91498e-163	1.05485e-163	-1.27721e-163	0
-9.11648e-165	-2.31543e-163	6.7376e-164	-4.00891e-163	8.20823e-163	4.27618e-163	-9.89327e-163	-6.28462e-163	-2.02817e-163	5.44984e-163	-1.33697e-162	-8.76152e-165	1.64307e-163	-3.78431e-163	-2.84745e-163	-2.71007e-163	7.27846e-163	-3.36049e-163	-3.51051e-164	-1.21966e-162	3.39568e-163	6.19098e-164	3.41654e-163	-8.29239e-163	-2.37895e-163	2.00074e-163	1.20451e-162	-1.91498e-163	1.05485e-163	-1.27721e-163	0
-9.11648e-165	-2.31543e-163	6.7376e-164	-4.00891e-163	8.20823e-163	4.27618e-163	-9.89327e-163	-6.28462e-163	-2.02817e-163	5.44984e-163	-1.33697e-162	-8.76152e-165	1.64307e-163	-3.78431e-163	-2.84745e-163	-2.71007e-163	7.27846e-163	-3.36049e-163	-3.51051e-164	-1.21966e-162	3.39568e-163	6.19098e-164	3.41654e-163	-8.29239e-163	-2.37895e-163	2.00074e-163	1.20451e-162	-1.91498e-163	1.05485e-163	-1.27721e-163	0
-9.11648e-165	-2.31543e-163	6.7376e-164	-4.00891e-163	8.20823e-163	4.27618e-163	-9.89327e-163	-6.28462e-163	-2.02817e-163	5.44984e-163	-1.33697e-162	-8.76152e-165	1.64307e-163	-3.78431e-163	-2.84745e-163	-2.71007e-163	7.27846e-163	-3.36049e-163	-3.51051e-164	-1.21966e-162	3.39568e-163	6.19098e-164	3.41654e-163	-8.29239e-163	-2.37895e-163	2.00074e-163	1.20451e-162	-1.91498e-163	1.05485e-163	-1.27721e-163	0
-9.11648e-165	-2.31543e-163	6.7376e-164	-4.00891e-163	8.20823e-163	4.27618e-163	-9.89327e-163	-6.28462e-163	-2.02817e-163	5.44984e-163	-1.33697e-162	-8.76152e-165	1.64307e-163	-3.78431e-163	-2.84745e-163	-2.71007e-163	7.27846e-163	-3.36049e-163	-3.51051e-164	-1.21966e-162	3.39568e-163	6.19098e-164	3.41654e-163	-8.29239e-163	-2.37895e-163	2.00074e-163	1.20451e-162	-1.91498e-163	1.05485e-163	-1.27721e-163	0
-9.11648e-165	-2.31543e-163	6.7376e-164	-4.00891e-163	8.20823e-163	4.27618e-163	-9.89327e-163	-6.28462e-163	-2.02817e-163	5.44984e-163	-1.33697e-162	-8.76152e-165	1.64307e-163	-3.78431e-163	-2.84745e-163	-2.71007e-163	7.27846e-163	-3.36049e-163	-3.51051e-164	-1.21966e-162	3.39568e-163	6.19098e-164	3.41654e-163	-8.29239e-163	-2.37895e-163	2.00074e-163	1.20451e-162	-1.91498e-163	1.05485e-163	-1.27721e-163	0
-9.11648e-165	-2.31543e-163	6.7376e-164	-4.00891e-163	8.20823e-163	4.27618e-163	-9.89327e-163	-6.28462e-163	-2.02817e-163	5.44984e-163	-1.33697e-162	-8.76152e-165	1.64307e-163	-3.78431e-163	-2.84745e-163	-2.71007e-163	7.27846e-163	-3.36049e-163	-3.51051e-164	-1.21966e-162	3.39568e-163	6.19098e-164	3.41654e-163	-8.29239e-163	-2.37895e-163	2.00074e-163	1.20451e-162	-1.91498e-163	1.05485e-163	-1.27721e-163	0
-9.11648e-165	-2.31543e-163	6.7376e-164	-4.00891e-163	8.20823e-163	4.27618e-163	-9.89327e-163	-6.28462e-163	-2.02817e-163	5.44984e-163	-1.33697e-162	-8.76152e-165	1.64307e-163	-3.78431e-163	-2.84745e-163	-2.71007e-163	7.27846e-163	-3.36049e-163	-3.51051e-164	-1.21966e-162	3.39568e-163	6.19098e-164	3.41654e-163	-8.29239e-163	-2.37895e-163	2.00074e-163	1.20451e-162	-1.91498e-163	1.05485e-163	-1.27721e-163	0
-9.11648e-165	-2.31543e-163	6.7376e-164	-4.00891e-163	8.20823e-163	4.27618e-163	-9.89327e-163	-6.28462e-163	-2.02817e-163	5.44984e-163	-1.33697e-162	-8.76152e-165	1.64307e-163	-3.78431e-163	-2.84745e-163	-2.71007e-163	7.27846e-163	-3.36049e-163	-3.51051e-164	-1.21966e-162	3.39568e-163	6.19098e-164	3.41654e-163	-8.29239e-163	-2.37895e-163	2.00074e-163	1.20451e-162	-1.91498e-163	1.05485e-163	-1.27721e-163	0
-9.11648e-165	-2.31543e-163	6.7376e-164	-4.00891e-163	8.20823e-163	4.27618e-163	-9.89327e-163	-6.28462e-163	-2.02817e-163	5.44984e-163	-1.33697e-162	-8.76152e-165	1.64307e-163	-3.78431e-163	-2.84745e-163	-2.71007e-163	7.27846e-163	-3.36049e-163	-3.51051e-164	-1.21966e-162	3.39568e-163	6.19098e-164	3.41654e-163	-8.29239e-163	-2.37895e-163	2.00074e-163	1.20451e-162	-1.91498e-163	1.05485e-163	-1.27721e-163	0
-9.11648e-165	-2.31543e-163	6.7376e-164	-4.00891e-163	8.20823e-163	4.27618e-163	-9.89327e-163	-6.28462e-163	-2.02817e-163	5.44984e-163	-1.33697e-162	-8.76152e-165	1.64307e-163	-3.78431e-163	-2.84745e-163	-2.71007e-163	7.27846e-163	-3.36049e-163	-3.51051e-164	-1.21966e-162	3.39568e-163	6.19098e-164	3.41654e-163	-8.29239e-163	-2.37895e-163	2.00074e-163	1.20451e-162	-1.91498e-163	1.05485e-163	-1.27721e-163	0
-9.11648e-165	-2.31543e-163	6.7376e-164	-4.00891e-163	8.20823e-163	4.27618e-163	-9.89327e-163	-6.28462e-163	-2.02817e-163	5.44984e-163	-1.33697e-162	-8.76152e-165	1.64307e-163	-3.78431e-163	-2.84745e-163	-2.71007e-163	7.27846e-163	-3.36049e-163	-3.51051e-164	-1.21966e-162	3.39568e-163	6.19098e-164	3.41654e-163	-8.29239e-163	-2.37895e-163	2.00074e-163	1.20451e-162	-1.91498e-163	1.05485e-163	-1.27721e-163	0
-9.11648e-165	-2.31543e-163	6.7376e-164	-4.00891e-163	8.20823e-163	4.27618e-163	-9.89327e-163	-6.28462e-163	-2.02817e-163	5.44984e-163	-1.33697e-162	-8.76152e-165	1.64307e-163	-3.78431e-163	-2.84745e-163	-2.71007e-163	7.27846e-163	-3.36049e-163	-3.51051e-164	-1.21966e-162	3.39568e-163	6.19098e-164	3.41654e-163	-8.29239e-163	-2.37895e-163	2.00074e-163	1.20451e-162	-1.91498e-163	1.05485e-163	-1.27721e-163	0
-9.11648e-165	-2.31543e-163	6.7376e-164	-4.00891e-163	8.20823e-163	4.27618e-163	-9.89327e-163	-6.28462e-163	-2.02817e-163	5.44984e-163	-1.33697e-162	-8.76152e-165	1.64307e-163	-3.78431e-163	-2.84745e-163	-2.71007e-163	7.27846e-163	-3.36049e-163	-3.51051e-164	-1.21966e-162	3.39568e-163	6.19098e-164	3.41654e-163	-8.29239e-163	-2.37895e-163	2.00074e-163	1.20451e-162	-1.91498e-163	1.05485e-163	-1.27721e-163	0
-9.11648e-165	-2.31543e-163	6.7376e-164	-4.00891e-163	8.20823e-163	4.27618e-163	-9.89327e-163	-6.28462e-163	-2.02817e-163	5.44984e-163	-1.33697e-162	-8.76152e-165	1.64307e-163	-3.78431e-163	-2.84745e-163	-2.71007e-163	7.27846e-163	-3.36049e-163	-3.51051e-164	-1.21966e-162	3.39568e-163	6.19098e-164	3.41654e-163	-8.29239e-163	-2.37895e-163	2.00074e-163	1.20451e-162	-1.91498e-163	1.05485e-163	-1.27721e-163	0
-9.11648e-165	-2.31543e-163	6.7376e-164	-4.00891e-163	8.20823e-163	4.27618e-163	-9.89327e-163	-6.28462e-163	-2.02817e-163	5.44984e-163	-1.33697e-162	-8.76152e-165	1.64307e-163	-3.78431e-163	-2.84745e-163	-2.71007e-163	7.27846e-163	-3.36049e-163	-3.51051e-164	-1.21966e-162	3.39568e-163	6.19098e-164	3.41654e-163	-8.29239e-163	-2.37895e-163	2.00074e-163	1.20451e-162	-1.91498e-163	1.05485e-163	-1.27721e-163	0
-9.11648e-165	-2.31543e-163	6.7376e-164	-4.00891e-163	8.20823e-163	4.27618e-163	-9.89327e-163	-6.28462e-163	-2.02817e-163	5.44984e-163	-1.33697e-162	-8.76152e-165	1.64307e-163	-3.78431e-163	-2.84745e-163	-2.71007e-163	7.27846e-163	-3.36049e-163	-3.51051e-164	-1.21966e-162	3.39568e-163	6.19098e-164	3.41654e-163	-8.29239e-163	-2.37895e-163	2.00074e-163	1.20451e-162	-1.91498e-163	1.05485e-163	-1.27721e-163	0
-9.11648e-165	-2.31543e-163	6.7376e-164	-4.00891e-163	8.20823e-163	4.27618e-163	-9.89327e-163	-6.28462e-163	-2.02817e-163	5.44984e-163	-1.33697e-162	-8.76152e-165	1.64307e-163	-3.78431e-163	-2.84745e-163	-2.71007e-163	7.27846e-163	-3.36049e-163	-3.51051e-164	-1.21966e-162	3.39568e-163	6.19098e-164	3.41654e-163	-8.29239e-163	-2.37895e-163	2.00074e-163	1.20451e-162	-1.91498e-163	1.05485e-163	-1.27721e-163	0
-9.11648e-165	-2.31543e-163	6.7376e-164	-4.00891e-163	8.20823e-163	4.27618e-163	-9.89327e-163	-6.28462e-163	-2.02817e-163	5.44984e-163	-1.33697e-162	-8.76152e-165	1.64307e-163	-3.78431e-163	-2.84745e-163	-2.71007e-163	7.27846e-163	-3.36049e-163	-3.51051e-164	-1.21966e-162	3.39568e-163	6.19098e-164	3.41654e-163	-8.29239e-163	-2.37895e-163	2.00074e-163	1.20451e-162	-1.91498e-163	1.05485e-163	-1.27721e-163	0
-9.11648e-165	-2.31543e-163	6.7376e-164	-4.00891e-163	8.20823e-163	4.27618e-163	-9.89327e-163	-6.28462e-163	-2.02817e-163	5.44984e-163	-1.33697e-162	-8.76152e-165	1.64307e-163	-3.78431e-163	-2.84745e-163	-2.71007e-163	7.27846e-163	-3.36049e-163	-3.51051e-164	-1.21966e-162	3.39568e-163	6.19098e-164	3.41654e-163	-8.29239e-163	-2.37895e-163	2.00074e-163	1.20451e-162	-1.91498e-163	1.05485e-163	-1.27721e-163	0
-9.11648e-165	-2.31543e-163	6.7376e-164	-4.00891e-163	8.20823e-163	4.27618e-163	-9.89327e-163	-6.28462e-163	-2.02817e-163	5.44984e-163	-1.33697e-162	-8.76152e-165	1.64307e-163	-3.78431e-163	-2.84745e-163	-2.71007e-163	7.27846e-163	-3.36049e-163	-3.51051e-164	-1.21966e-162	3.39568e-163	6.19098e-164	3.41654e-163	-8.29239e-163	-2.37895e-163	2.00074e-163	1.20451e-162	-1.91498e-163	1.05485e-163	-1.27721e-163	0
-9.11648e-165	-2.31543e-163	6.7376e-164	-4.00891e-163	8.20823e-163	4.27618e-163	-9.89327e-163	-6.28462e-163	-2.02817e-163	5.44984e-163	-1.33697e-162	-8.76152e-165	1.64307e-163	-3.78431e-163	-2.84745e-163	-2.71007e-163	7.27846e-163	-3.36049e-163	-3.51051e-164	-1.21966e-162	3.39568e-163	6.19098e-164	3.41654e-163	-8.29239e-163	-2.37895e-163	2.00074e-163	1.20451e-162	-1.91498e-163	1.05485e-163	-1.27721e-163	0
-9.11648e-165	-2.31543e-163	6.7376e-164	-4.00891e-163	8.20823e-163	4.27618e-163	-9.89327e-163	-6.28462e-163	-2.02817e-163	5.44984e-163	-1.33697e-162	-8.76152e-165	1.64307e-163	-3.78431e-163	-2.84745e-163	-2.71007e-163	7.27846e-163	-3.36049e-163	-3.51051e-164	-1.21966e-162	3.39568e-163	6.19098e-164	3.41654e-163	-8.29239e-163	-2.37895e-163	2.00074e-163	1.20451e-162	-1.91498e-163	1.05485e-163	-1.27721e-163	0
-9.11648e-165	-2.31543e-163	6.7376e-164	-4.00891e-163	8.20823e-163	4.27618e-163	-9.89327e-163	-6.28462e-163	-2.02817e-163	5.44984e-163	-1.33697e-162	-8.76152e-165	1.64307e-163	-3.78431e-163	-2.84745e-163	-2.71007e-163	7.27846e-163	-3.36049e-163	-3.51051e-164	-1.21966e-162	3.39568e-163	6.19098e-164	3.41654e-163	-8.29239e-163	-2.37895e-163	2.00074e-163	1.20451e-162	-1.91498e-163	1.05485e-163	-1.27721e-163	0
-9.11648e-165	-2.31543e-163	6.7376e-164	-4.00891e-163	8.20823e-163	4.27618e-163	-9.89327e-163	-6.28462e-163	-2.02817e-163	5.44984e-163	-1.33697e-162	-8.76152e-165	1.64307e-163	-3.78431e-163	-2.84745e-163	-2.71007e-163	7.27846e-163	-3.36049e-163	-3.51051e-164	-1.21966e-162	3.39568e-163	6.19098e-164	3.41654e-163	-8.29239e-163	-2.37895e-163	2.00074e-163	1.20451e-162	-1.91498e-163	1.05485e-163	-1.27721e-163	0
-9.11648e-165	-2.31543e-163	6.7376e-164	-4.00891e-163	8.20823e-163	4.27618e-163	-9.89327e-163	-6.28462e-163	-2.02817e-163	5.44984e-163	-1.33697e-162	-8.76152e-165	1.64307e-163	-3.78431e-163	-2.84745e-163	-2.71007e-163	7.27846e-163	-3.36049e-163	-3.51051e-164	-1.21966e-162	3.39568e-163	6.19098e-164	3.41654e-163	-8.29239e-163	-2.37895e-163	2.00074e-163	1.20451e-162	-1.91498e-163	1.05485e-163	-1.27721e-163	0
-9.11648e-165	-2.31543e-163	6.7376e-164	-4.00891e-163	8.20823e-163	4.27618e-163	-9.89327e-163	-6.28462e-163	-2.02817e-163	5.44984e-163	-1.33697e-162	-8.76152e-165	1.64307e-163	-3.78431e-163	-2.84745e-163	-2.71007e-163	7.27846e-163	-3.36049e-163	-3.51051e-164	-1.21966e-162	3.39568e-163	6.19098e-164	3.41654e-163	-8.29239e-163	-2.37895e-163	2.00074e-163	1.20451e-162	-1.91498e-163	1.05485e-163	-1.27721e-163	0
-9.11648e-165	-2.31543e-163	6.7376e-164	-4.00891e-163	8.20823e-163	4.27618e-163	-9.89327e-163	-6.28462e-163	-2.02817e-163	5.44984e-163	-1.33697e-162	-8.76152e-165	1.64307e-163	-3.78431e-163	-2.84745e-163	-2.71007e-163	7.27846e-163	-3.36049e-163	-3.51051e-164	-1.21966e-162	3.39568e-163	6.19098e-164	3.41654e-163	-8.29239e-163	-2.37895e-163	2.00074e-163	1.20451e-162	-1.91498e-163	1.05485e-163	-1.27721e-163	0
-9.11648e-165	-2.31543e-163	6.7376e-164	-4.00891e-163	8.20823e-163	4.27618e-163	-9.89327e-163	-6.28462e-163	-2.02817e-163	5.44984e-163	-1.33697e-162	-8.76152e-165	1.64307e-163	-3.78431e-163	-2.84745e-163	-2.71007e-163	7.27846e-163	-3.36049e-163	-3.51051e-164	-1.21966e-162	3.39568e-163	6.19098e-164	3.41654e-163	-8.29239e-163	-2.37895e-163	2.00074e-163	1.20451e-162	-1.91498e-163	1.05485e-163	-1.27721e-163	0
-9.11648e-165	-2.31543e-163	6.7376e-164	-4.00891e-163	8.20823e-163	4.27618e-163	-9.89327e-163	-6.28462e-163	-2.02817e-163	5.44984e-163	-1.33697e-162	-8.76152e-165	1.64307e-163	-3.78431e-163	-2.84745e-163	-2.71007e-163	7.27846e-163	-3.36049e-163	-3.51051e-164	-1.21966e-162	3.39568e-163	6.19098e-164	3.41654e-163	-8.29239e-163	-2.37895e-163	2.00074e-163	1.20451e-162	-1.91498e-163	1.05485e-163	-1.27721e-163	0
-9.11648e-165	-2.31543e-163	6.7376e-164	-4.00891e-163	8.20823e-163	4.27618e-163	-9.89327e-163	-6.28462e-163	-2.02817e-163	5.44984e-163	-1.33697e-162	-8.76152e-165	1.64307e-163	-3.78431e-163	-2.84745e-163	-2.71007e-163	7.27846e-163	-3.36049e-163	-3.51051e-164	-1.21966e-162	3.39568e-163	6.19098e-164	3.41654e-163	-8.29239e-163	-2.37895e-163	2.00074e-163	1.20451e-162	-1.91498e-163	1.05485e-163	-1.27721e-163	0
-9.11648e-165	-2.31543e-163	6.7376e-164	-4.00891e-163	8.20823e-163	4.27618e-163	-9.89327e-163	-6.28462e-163	-2.02817e-163	5.44984e-163	-1.33697e-162	-8.76152e-165	1.64307e-163	-3.78431e-163	-2.84745e-163	-2.71007e-163	7.27846e-163	-3.36049e-163	-3.51051e-164	-1.21966e-162	3.39568e-163	6.19098e-164	3.41654e-163	-8.29239e-163	-2.37895e-163	2.00074e-163	1.20451e-162	-1.91498e-163	1.05485e-163	-1.27721e-163	0
-9.11648e-165	-2.31543e-163	6.7376e-164	-4.00891e-163	8.20823e-163	4.27618e-163	-9.89327e-163	-6.28462e-163	-2.02817e-163	5.44984e-163	-1.33697e-162	-8.76152e-165	1.64307e-163	-3.78431e-163	-2.84745e-163	-2.71007e-163	7.27846e-163	-3.36049e-163	-3.51051e-164	-1.21966e-162	3.39568e-163	6.19098e-164	3.41654e-163	-8.29239e-163	-2.37895e-163	2.00074e-163	1.20451e-162	-1.91498e-163	1.05485e-163	-1.27721e-163	0
-9.11648e-165	-2.31543e-163	6.7376e-164	-4.00891e-163	8.20823e-163	4.27618e-163	-9.89327e-163	-6.28462e-163	-2.02817e-163	5.44984e-163	-1.33697e-162	-8.76152e-165	1.64307e-163	-3.78431e-163	-2.84745e-163	-2.71007e-163	7.27846e-163	-3.36049e-163	-3.51051e-164	-1.21966e-162	3.39568e-163	6.19098e-164	3.41654e-163	-8.29239e-163	-2.37895e-163	2.00074e-163	1.20451e-162	-1.91498e-163	1.05485e-163	-1.27721e-163	0
-9.11648e-165	-2.31543e-163	6.7376e-164	-4.00891e-163	8.20823e-163	4.27618e-163	-9.89327e-163	-6.28462e-163	-2.02817e-163	5.44984e-163	-1.33697e-162	-8.76152e-165	1.64307e-163	-3.78431e-163	-2.84745e-163	-2.71007e-163	7.27846e-163	-3.36049e-163	-3.51051e-164	-1.21966e-162	3.39568e-163	6.19098e-164	3.41654e-163	-8.29239e-163	-2.37895e-163	2.00074e-163	1.20451e-162	-1.91498e-163	1.05485e-163	-1.27721e-163	0
-9.11648e-165	-2.31543e-163	6.7376e-164	-4.00891e-163	8.20823e-163	4.27618e-163	-9.89327e-163	-6.28462e-163	-2.02817e-163	5.44984e-163	-1.33697e-162	-8.76152e-165	1.64307e-163	-3.78431e-163	-2.84745e-163	-2.71007e-163	7.27846e-163	-3.36049e-163	-3.51051e-164	-1.21966e-162	3.39568e-163	6.19098e-164	3.41654e-163	-8.29239e-163	-2.37895e-163	2.00074e-163	1.20451e-162	-1.91498e-163	1.05485e-163	-1.27721e-163	0
-9.11648e-165	-2.31543e-163	6.7376e-164	-4.00891e-163	8.20823e-163	4.27618e-163	-9.89327e-163	-6.28462e-163	-2.02817e-163	5.44984e-163	-1.33697e-162	-8.76152e-165	1.64307e-163	-3.78431e-163	-2.84745e-163	-2.71007e-163	7.27846e-163	-3.36049e-163	-3.51051e-164	-1.21966e-162	3.39568e-163	6.19098e-164	3.41654e-163	-8.29239e-163	-2.37895e-163	2.00074e-163	1.20451e-162	-1.91498e-163	1.05485e-163	-1.27721e-163	0
-9.11648e-165	-2.31543e-163	6.7376e-164	-4.00891e-163	8.20823e-163	4.27618e-163	-9.89327e-163	-6.28462e-163	-2.02817e-163	5.44984e-163	-1.33697e-162	-8.76152e-165	1.64307e-163	-3.78431e-163	-2.84745e-163	-2.71007e-163	7.27846e-163	-3.36049e-163	-3.51051e-164	-1.21966e-162	3.39568e-163	6.19098e-164	3.41654e-163	-8.29239e-163	-2.37895e-163	2.00074e-163	1.20451e-162	-1.91498e-163	1.05485e-163	-1.27721e-163	0
-9.11648e-165	-2.31543e-163	6.7376e-164	-4.00891e-163	8.20823e-163	4.27618e-163	-9.89327e-163	-6.28462e-163	-2.02817e-163	5.44984e-163	-1.33697e-162	-8.76152e-165	1.64307e-163	-3.78431e-163	-2.84745e-163	-2.71007e-163	7.27846e-163	-3.36049e-163	-3.51051e-164	-1.21966e-162	3.39568e-163	6.19098e-164	3.41654e-163	-8.29239e-163	-2.37895e-163	2.00074e-163	1.20451e-162	-1.91498e-163	1.05485e-163	-1.27721e-163	0
-9.11648e-165	-2.31543e-163	6.7376e-164	-4.00891e-163	8.20823e-163	4.27618e-163	-9.89327e-163	-6.28462e-163	-2.02817e-163	5.44984e-163	-1.33697e-162	-8.76152e-165	1.64307e-163	-3.78431e-163	-2.84745e-163	-2.71007e-163	7.27846e-163	-3.36049e-163	-3.51051e-164	-1.21966e-162	3.39568e-163	6.19098e-164	3.41654e-163	-8.29239e-163	-2.37895e-163	2.00074e-163	1.20451e-162	-1.91498e-163	1.05485e-163	-1.27721e-163	0
-9.11648e-165	-2.31543e-163	6.7376e-164	-4.00891e-163	8.20823e-163	4.27618e-163	-9.89327e-163	-6.28462e-163	-2.02817e-163	5.44984e-163	-1.33697e-162	-8.76152e-165	1.64307e-163	-3.78431e-163	-2.84745e-163	-2.71007e-163	7.27846e-163	-3.36049e-163	-3.51051e-164	-1.21966e-162	3.39568e-163	6.19098e-164	3.41654e-163	-8.29239e-163	-2.37895e-163	2.00074e-163	1.20451e-162	-1.91498e-163	1.05485e-163	-1.27721e-163	0
-9.11648e-165	-2.31543e-163	6.7376e-164	-4.00891e-163	8.20823e-163	4.27618e-163	-9.89327e-163	-6.28462e-163	-2.02817e-163	5.44984e-163	-1.33697e-162	-8.76152e-165	1.64307e-163	-3.78431e-163	-2.84745e-163	-2.71007e-163	7.27846e-163	-3.36049e-163	-3.51051e-164	-1.21966e-162	3.39568e-163	6.19098e-164	3.41654e-163	-8.29239e-163	-2.37895e-163	2.00074e-163	1.20451e-162	-1.91498e-163	1.05485e-163	-1.27721e-163	0
-9.11648e-165	-2.31543e-163	6.7376e-164	-4.00891e-163	8.20823e-163	4.27618e-163	-9.89327e-163	-6.28462e-163	-2.02817e-163	5.44984e-163	-1.33697e-162	-8.76152e-165	1.64307e-163	-3.78431e-163	-2.84745e-163	-2.71007e-163	7.27846e-163	-3.36049e-163	-3.51051e-164	-1.21966e-162	3.39568e-163	6.19098e-164	3.41654e-163	-8.29239e-163	-2.37895e-163	2.00074e-163	1.20451e-162	-1.91498e-163	1.05485e-163	-1.27721e-163	0
-9.11648e-165	-2.31543e-163	6.7376e-164	-4.00891e-163	8.20823e-163	4.27618e-163	-9.89327e-163	-6.28462e-163	-2.02817e-163	5.44984e-163	-1.33697e-162	-8.76152e-165	1.64307e-163	-3.78431e-163	-2.84745e-163	-2.71007e-163	7.27846e-163	-3.36049e-163	-3.51051e-164	-1.21966e-162	3.39568e-163	6.19098e-164	3.41654e-163	-8.29239e-163	-2.37895e-163	2.00074e-163	1.20451e-162	-1.91498e-163	1.05485e-163	-1.27721e-163	0
-9.11648e-165	-2.31543e-163	6.7376e-164	-4.00891e-163	8.20823e-163	4.27618e-163	-9.89327e-163	-6.28462e-163	-2.02817e-163	5.44984e-163	-1.33697e-162	-8.76152e-165	1.64307e-163	-3.78431e-163	-2.84745e-163	-2.71007e-163	7.27846e-163	-3.36049e-163	-3.51051e-164	-1.21966e-162	3.39568e-163	6.19098e-164	3.41654e-163	-8.29239e-163	-2.37895e-163	2.00074e-163	1.20451e-162	-1.91498e-163	1.05485e-163	-1.27721e-163	0
-9.11648e-165	-2.31543e-163	6.7376e-164	-4.00891e-163	8.20823e-163	4.27618e-163	-9.89327e-163	-6.28462e-163	-2.02817e-163	5.44984e-163	-1.33697e-162	-8.76152e-165	1.64307e-163	-3.78431e-163	-2.84745e-163	-2.71007e-163	7.27846e-163	-3.36049e-163	-3.51051e-164	-1.21966e-162	3.39568e-163	6.19098e-164	3.41654e-163	-8.29239e-163	-2.37895e-163	2.00074e-163	1.20451e-162	-1.91498e-163	1.05485e-163	-1.27721e-163	0
-9.11648e-165	-2.31543e-163	6.7376e-164	-4.00891e-163	8.20823e-163	4.27618e-163	-9.89327e-163	-6.28462e-163	-2.02817e-163	5.44984e-163	-1.33697e-162	-8.76152e-165	1.64307e-163	-3.78431e-163	-2.84745e-163	-2.71007e-163	7.27846e-163	-3.36049e-163	-3.51051e-164	-1.21966e-162	3.39568e-163	6.19098e-164	3.41654e-163	-8.29239e-163	-2.37895e-163	2.00074e-163	1.20451e-162	-1.91498e-163	1.05485e-163	-1.27721e-163	0
-9.11648e-165	-2.31543e-163	6.7376e-164	-4.00891e-163	8.20823e-163	4.27618e-163	-9.89327e-163	-6.28462e-163	-2.02817e-163	5.44984e-163	-1.33697e-162	-8.76152e-165	1.64307e-163	-3.78431e-163	-2.84745e-163	-2.71007e-163	7.27846e-163	-3.36049e-163	-3.51051e-164	-1.21966e-162	3.39568e-163	6.19098e-164	3.41654e-163	-8.29239e-163	-2.37895e-163	2.00074e-163	1.20451e-162	-1.91498e-163	1.05485e-163	-1.27721e-163	0
-9.11648e-165	-2.31543e-163	6.7376e-164	-4.00891e-163	8.20823e-163	4.27618e-163	-9.89327e-163	-6.28462e-163	-2.02817e-163	5.44984e-163	-1.33697e-162	-8.76152e-165	1.64307e-163	-3.78431e-163	-2.84745e-163	-2.71007e-163	7.27846e-163	-3.36049e-163	-3.51051e-164	-1.21966e-162	3.39568e-163	6.19098e-164	3.41654e-163	-8.29239e-163	-2.37895e-163	2.00074e-163	1.20451e-162	-1.91498e-163	1.05485e-163	-1.27721e-163	0
-9.11648e-165	-2.31543e-163	6.7376e-164	-4.00891e-163	8.20823e-163	4.27618e-163	-9.89327e-163	-6.28462e-163	-2.02817e-163	5.44984e-163	-1.33697e-162	-8.76152e-165	1.64307e-163	-3.78431e-163	-2.84745e-163	-2.71007e-163	7.27846e-163	-3.36049e-163	-3.51051e-164	-1.21966e-162	3.39568e-163	6.19098e-164	3.41654e-163	-8.29239e-163	-2.37895e-163	2.00074e-163	1.20451e-162	-1.91498e-163	1.05485e-163	-1.27721e-163	0
-9.11648e-165	-2.31543e-163	6.7376e-164	-4.00891e-163	8.20823e-163	4.27618e-163	-9.89327e-163	-6.28462e-163	-2.02817e-163	5.44984e-163	-1.33697e-162	-8.76152e-165	1.64307e-163	-3.78431e-163	-2.84745e-163	-2.71007e-163	7.27846e-163	-3.36049e-163	-3.51051e-164	-1.21966e-162	3.39568e-163	6.19098e-164	3.41654e-163	-8.29239e-163	-2.37895e-163	2.00074e-163	1.20451e-162	-1.91498e-163	1.05485e-163	-1.27721e-163	0
-9.11648e-165	-2.31543e-163	6.7376e-164	-4.00891e-163	8.20823e-163	4.27618e-163	-9.89327e-163	-6.28462e-163	-2.02817e-163	5.44984e-163	-1.33697e-162	-8.76152e-165	1.64307e-163	-3.78431e-163	-2.84745e-163	-2.71007e-163	7.27846e-163	-3.36049e-163	-3.51051e-164	-1.21966e-162	3.39568e-163	6.19098e-164	3.41654e-163	-8.29239e-163	-2.37895e-163	2.00074e-163	1.20451e-162	-1.91498e-163	1.05485e-163	-1.27721e-163	0
-9.11648e-165	-2.31543e-163	6.7376e-164	-4.00891e-163	8.20823e-163	4.27618e-163	-9.89327e-163	-6.28462e-163	-2.02817e-163	5.44984e-163	-1.33697e-162	-8.76152e-165	1.64307e-163	-3.78431e-163	-2.84745e-163	-2.71007e-163	7.27846e-163	-3.36049e-163	-3.51051e-164	-1.21966e-162	3.39568e-163	6.19098e-164	3.41654e-163	-8.29239e-163	-2.37895e-163	2.00074e-163	1.20451e-162	-1.91498e-163	1.05485e-163	-1.27721e-163	0
-9.11648e-165	-2.31543e-163	6.7376e-164	-4.00891e-163	8.20823e-163	4.27618e-163	-9.89327e-163	-6.28462e-163	-2.02817e-163	5.44984e-163	-1.33697e-162	-8.76152e-165	1.64307e-163	-3.78431e-163	-2.84745e-163	-2.71007e-163	7.27846e-163	-3.36049e-163	-3.51051e-164	-1.21966e-162	3.39568e-163	6.19098e-164	3.41654e-163	-8.29239e-163	-2.37895e-163	2.00074e-163	1.20451e-162	-1.91498e-163	1.05485e-163	-1.27721e-163	0
-9.11648e-165	-2.31543e-163	6.7376e-164	-4.00891e-163	8.20823e-163	4.27618e-163	-9.89327e-163	-6.28462e-163	-2.02817e-163	5.44984e-163	-1.33697e-162	-8.76152e-165	1.64307e-163	-3.78431e-163	-2.84745e-163	-2.71007e-163	7.27846e-163	-3.36049e-163	-3.51051e-164	-1.21966e-162	3.39568e-163	6.19098e-164	3.41654e-163	-8.29239e-163	-2.37895e-163	2.00074e-163	1.20451e-162	-1.91498e-163	1.05485e-163	-1.27721e-163	0
-9.11648e-165	-2.31543e-163	6.7376e-164	-4.00891e-163	8.20823e-163	4.27618e-163	-9.89327e-163	-6.28462e-163	-2.02817e-163	5.44984e-163	-1.33697e-162	-8.76152e-165	1.64307e-163	-3.78431e-163	-2.84745e-163	-2.71007e-163	7.27846e-163	-3.36049e-163	-3.51051e-164	-1.21966e-162	3.39568e-163	6.19098e-164	3.41654e-163	-8.29239e-163	-2.37895e-163	2.00074e-163	1.20451e-162	-1.91498e-163	1.05485e-163	-1.27721e-163	0
-9.11648e-165	-2.31543e-163	6.7376e-164	-4.00891e-163	8.20823e-163	4.27618e-163	-9.89327e-163	-6.28462e-163	-2.02817e-163	5.44984e-163	-1.33697e-162	-8.76152e-165	1.64307e-163	-3.78431e-163	-2.84745e-163	-2.71007e-163	7.27846e-163	-3.36049e-163	-3.51051e-164	-1.21966e-162	3.39568e-163	6.19098e-164	3.41654e-163	-8.29239e-163	-2.37895e-163	2.00074e-163	1.20451e-162	-1.91498e-163	1.05485e-163	-1.27721e-163	0
-9.11648e-165	-2.31543e-163	6.7376e-164	-4.00891e-163	8.20823e-163	4.27618e-163	-9.89327e-163	-6.28462e-163	-2.02817e-163	5.44984e-163	-1.33697e-162	-8.76152e-165	1.64307e-163	-3.78431e-163	-2.84745e-163	-2.71007e-163	7.27846e-163	-3.36049e-163	-3.51051e-164	-1.21966e-162	3.39568e-163	6.19098e-164	3.41654e-163	-8.29239e-163	-2.37895e-163	2.00074e-163	1.20451e-162	-1.91498e-163	1.05485e-163	-1.27721e-163	0
-9.11648e-165	-2.31543e-163	6.7376e-164	-4.00891e-163	8.20823e-163	4.27618e-163	-9.89327e-163	-6.28462e-163	-2.02817e-163	5.44984e-163	-1.33697e-162	-8.76152e-165	1.64307e-163	-3.78431e-163	-2.84745e-163	-2.71007e-163	7.27846e-163	-3.36049e-163	-3.51051e-164	-1.21966e-162	3.39568e-163	6.19098e-164	3.41654e-163	-8.29239e-163	-2.37895e-163	2.00074e-163	1.20451e-162	-1.91498e-163	1.05485e-163	-1.27721e-163	0
-9.11648e-165	-2.31543e-163	6.7376e-164	-4.00891e-163	8.20823e-163	4.27618e-163	-9.89327e-163	-6.28462e-163	-2.02817e-163	5.44984e-163	-1.33697e-162	-8.76152e-165	1.64307e-163	-3.78431e-163	-2.84745e-163	-2.71007e-163	7.27846e-163	-3.36049e-163	-3.51051e-164	-1.21966e-162	3.39568e-163	6.19098e-164	3.41654e-163	-8.29239e-163	-2.37895e-163	2.00074e-163	1.20451e-162	-1.91498e-163	1.05485e-163	-1.27721e-163	0
-9.11648e-165	-2.31543e-163	6.7376e-164	-4.00891e-163	8.20823e-163	4.27618e-163	-9.89327e-163	-6.28462e-163	-2.02817e-163	5.44984e-163	-1.33697e-162	-8.76152e-165	1.64307e-163	-3.78431e-163	-2.84745e-163	-2.71007e-163	7.27846e-163	-3.36049e-163	-3.51051e-164	-1.21966e-162	3.39568e-163	6.19098e-164	3.41654e-163	-8.29239e-163	-2.37895e-163	2.00074e-163	1.20451e-162	-1.91498e-163	1.05485e-163	-1.27721e-163	0
-9.11648e-165	-2.31543e-163	6.7376e-164	-4.00891e-163	8.20823e-163	4.27618e-163	-9.89327e-163	-6.28462e-163	-2.02817e-163	5.44984e-163	-1.33697e-162	-8.76152e-165	1.64307e-163	-3.78431e-163	-2.84745e-163	-2.71007e-163	7.27846e-163	-3.36049e-163	-3.51051e-164	-1.21966e-162	3.39568e-163	6.19098e-164	3.41654e-163	-8.29239e-163	-2.37895e-163	2.00074e-163	1.20451e-162	-1.91498e-163	1.05485e-163	-1.27721e-163	0
-9.11648e-165	-2.31543e-163	6.7376e-164	-4.00891e-163	8.20823e-163	4.27618e-163	-9.89327e-163	-6.28462e-163	-2.02817e-163	5.44984e-163	-1.33697e-162	-8.76152e-165	1.64307e-163	-3.78431e-163	-2.84745e-163	-2.71007e-163	7.27846e-163	-3.36049e-163	-3.51051e-164	-1.21966e-162	3.39568e-163	6.19098e-164	3.41654e-163	-8.29239e-163	-2.37895e-163	2.00074e-163	1.20451e-162	-1.91498e-163	1.05485e-163	-1.27721e-163	0
-9.11648e-165	-2.31543e-163	6.7376e-164	-4.00891e-163	8.20823e-163	4.27618e-163	-9.89327e-163	-6.28462e-163	-2.02817e-163	5.44984e-163	-1.33697e-162	-8.76152e-165	1.64307e-163	-3.78431e-163	-2.84745e-163	-2.71007e-163	7.27846e-163	-3.36049e-163	-3.51051e-164	-1.21966e-162	3.39568e-163	6.19098e-164	3.41654e-163	-8.29239e-163	-2.37895e-163	2.00074e-163	1.20451e-162	-1.91498e-163	1.05485e-163	-1.27721e-163	0
-9.11648e-165	-2.31543e-163	6.7376e-164	-4.00891e-163	8.20823e-163	4.27618e-163	-9.89327e-163	-6.28462e-163	-2.02817e-163	5.44984e-163	-1.33697e-162	-8.76152e-165	1.64307e-163	-3.78431e-163	-2.84745e-163	-2.71007e-163	7.27846e-163	-3.36049e-163	-3.51051e-164	-1.21966e-162	3.39568e-163	6.19098e-164	3.41654e-163	-8.29239e-163	-2.37895e-163	2.00074e-163	1.20451e-162	-1.91498e-163	1.05485e-163	-1.27721e-163	0
-9.11648e-165	-2.31543e-163	6.7376e-164	-4.00891e-163	8.20823e-163	4.27618e-163	-9.89327e-163	-6.28462e-163	-2.02817e-163	5.44984e-163	-1.33697e-162	-8.76152e-165	1.64307e-163	-3.78431e-163	-2.84745e-163	-2.71007e-163	7.27846e-163	-3.36049e-163	-3.51051e-164	-1.21966e-162	3.39568e-163	6.19098e-164	3.41654e-163	-8.29239e-163	-2.37895e-163	2.00074e-163	1.20451e-162	-1.91498e-163	1.05485e-163	-1.27721e-163	0
-9.11648e-165	-2.31543e-163	6.7376e-164	-4.00891e-163	8.20823e-163	4.27618e-163	-9.89327e-163	-6.28462e-163	-2.02817e-163	5.44984e-163	-1.33697e-162	-8.76152e-165	1.64307e-163	-3.78431e-163	-2.84745e-163	-2.71007e-163	7.27846e-163	-3.36049e-163	-3.51051e-164	-1.21966e-162	3.39568e-163	6.19098e-164	3.41654e-163	-8.29239e-163	-2.37895e-163	2.00074e-163	1.20451e-162	-1.91498e-163	1.05485e-163	-1.27721e-163	0
-9.11648e-165	-2.31543e-163	6.7376e-164	-4.00891e-163	8.20823e-163	4.27618e-163	-9.89327e-163	-6.28462e-163	-2.02817e-163	5.44984e-163	-1.33697e-162	-8.76152e-165	1.64307e-163	-3.78431e-163	-2.84745e-163	-2.71007e-163	7.27846e-163	-3.36049e-163	-3.51051e-164	-1.21966e-162	3.39568e-163	6.19098e-164	3.41654e-163	-8.29239e-163	-2.37895e-163	2.00074e-163	1.20451e-162	-1.91498e-163	1.05485e-163	-1.27721e-163	0
-9.11648e-165	-2.31543e-163	6.7376e-164	-4.00891e-163	8.20823e-163	4.27618e-163	-9.89327e-163	-6.28462e-163	-2.02817e-163	5.44984e-163	-1.33697e-162	-8.76152e-165	1.64307e-163	-3.78431e-163	-2.84745e-163	-2.71007e-163	7.27846e-163	-3.36049e-163	-3.51051e-164	-1.21966e-162	3.39568e-163	6.19098e-164	3.41654e-163	-8.29239e-163	-2.37895e-163	2.00074e-163	1.20451e-162	-1.91498e-163	1.05485e-163	-1.27721e-163	0
-9.11648e-165	-2.31543e-163	6.7376e-164	-4.00891e-163	8.20823e-163	4.27618e-163	-9.89327e-163	-6.28462e-163	-2.02817e-163	5.44984e-163	-1.33697e-162	-8.76152e-165	1.64307e-163	-3.78431e-163	-2.84745e-163	-2.71007e-163	7.27846e-163	-3.36049e-163	-3.51051e-164	-1.21966e-162	3.39568e-163	6.19098e-164	3.41654e-163	-8.29239e-163	-2.37895e-163	2.00074e-163	1.20451e-162	-1.91498e-163	1.05485e-163	-1.27721e-163	0
-9.11648e-165	-2.31543e-163	6.7376e-164	-4.00891e-163	8.20823e-163	4.27618e-163	-9.89327e-163	-6.28462e-163	-2.02817e-163	5.44984e-163	-1.33697e-162	-8.76152e-165	1.64307e-163	-3.78431e-163	-2.84745e-163	-2.71007e-163	7.27846e-163	-3.36049e-163	-3.51051e-164	-1.21966e-162	3.39568e-163	6.19098e-164	3.41654e-163	-8.29239e-163	-2.37895e-163	2.00074e-163	1.20451e-162	-1.91498e-163	1.05485e-163	-1.27721e-163	0
-9.11648e-165	-2.31543e-163	6.7376e-164	-4.00891e-163	8.20823e-163	4.27618e-163	-9.89327e-163	-6.28462e-163	-2.02817e-163	5.44984e-163	-1.33697e-162	-8.76152e-165	1.64307e-163	-3.78431e-163	-2.84745e-163	-2.71007e-163	7.27846e-163	-3.36049e-163	-3.51051e-164	-1.21966e-162	3.39568e-163	6.19098e-164	3.41654e-163	-8.29239e-163	-2.37895e-163	2.00074e-163	1.20451e-162	-1.91498e-163	1.05485e-163	-1.27721e-163	0
-9.11648e-165	-2.31543e-163	6.7376e-164	-4.00891e-163	8.20823e-163	4.27618e-163	-9.89327e-163	-6.28462e-163	-2.02817e-163	5.44984e-163	-1.33697e-162	-8.76152e-165	1.64307e-163	-3.78431e-163	-2.84745e-163	-2.71007e-163	7.27846e-163	-3.36049e-163	-3.51051e-164	-1.21966e-162	3.39568e-163	6.19098e-164	3.41654e-163	-8.29239e-163	-2.37895e-163	2.00074e-163	1.20451e-162	-1.91498e-163	1.05485e-163	-1.27721e-163	0
-9.11648e-165	-2.31543e-163	6.7376e-164	-4.00891e-163	8.20823e-163	4.27618e-163	-9.89327e-163	-6.28462e-163	-2.02817e-163	5.44984e-163	-1.33697e-162	-8.76152e-165	1.64307e-163	-3.78431e-163	-2.84745e-163	-2.71007e-163	7.27846e-163	-3.36049e-163	-3.51051e-164	-1.21966e-162	3.39568e-163	6.19098e-164	3.41654e-163	-8.29239e-163	-2.37895e-163	2.00074e-163	1.20451e-162	-1.91498e-163	1.05485e-163	-1.27721e-163	0
-9.11648e-165	-2.31543e-163	6.7376e-164	-4.00891e-163	8.20823e-163	4.27618e-163	-9.89327e-163	-6.28462e-163	-2.02817e-163	5.44984e-163	-1.33697e-162	-8.76152e-165	1.64307e-163	-3.78431e-163	-2.84745e-163	-2.71007e-163	7.27846e-163	-3.36049e-163	-3.51051e-164	-1.21966e-162	3.39568e-163	6.19098e-164	3.41654e-163	-8.29239e-163	-2.37895e-163	2.00074e-163	1.20451e-162	-1.91498e-163	1.05485e-163	-1.27721e-163	0
-9.11648e-165	-2.31543e-163	6.7376e-164	-4.00891e-163	8.20823e-163	4.27618e-163	-9.89327e-163	-6.28462e-163	-2.02817e-163	5.44984e-163	-1.33697e-162	-8.76152e-165	1.64307e-163	-3.78431e-163	-2.84745e-163	-2.71007e-163	7.27846e-163	-3.36049e-163	-3.51051e-164	-1.21966e-162	3.39568e-163	6.19098e-164	3.41654e-163	-8.29239e-163	-2.37895e-163	2.00074e-163	1.20451e-162	-1.91498e-163	1.05485e-163	-1.27721e-163	0
-9.11648e-165	-2.31543e-163	6.7376e-164	-4.00891e-163	8.20823e-163	4.27618e-163	-9.89327e-163	-6.28462e-163	-2.02817e-163	5.44984e-163	-1.33697e-162	-8.76152e-165	1.64307e-163	-3.78431e-163	-2.84745e-163	-2.71007e-163	7.27846e-163	-3.36049e-163	-3.51051e-164	-1.21966e-162	3.39568e-163	6.19098e-164	3.41654e-163	-8.29239e-163	-2.37895e-163	2.00074e-163	1.20451e-162	-1.91498e-163	1.05485e-163	-1.27721e-163	0
-9.11648e-165	-2.31543e-163	6.7376e-164	-4.00891e-163	8.20823e-163	4.27618e-163	-9.89327e-163	-6.28462e-163	-2.02817e-163	5.44984e-163	-1.33697e-162	-8.76152e-165	1.64307e-163	-3.78431e-163	-2.84745e-163	-2.71007e-163	7.27846e-163	-3.36049e-163	-3.51051e-164	-1.21966e-162	3.39568e-163	6.19098e-164	3.41654e-163	-8.29239e-163	-2.37895e-163	2.00074e-163	1.20451e-162	-1.91498e-163	1.05485e-163	-1.27721e-163	0
-9.11648e-165	-2.31543e-163	6.7376e-164	-4.00891e-163	8.20823e-163	4.27618e-163	-9.89327e-163	-6.28462e-163	-2.02817e-163	5.44984e-163	-1.33697e-162	-8.76152e-165	1.64307e-163	-3.78431e-163	-2.84745e-163	-2.71007e-163	7.27846e-163	-3.36049e-163	-3.51051e-164	-1.21966e-162	3.39568e-163	6.19098e-164	3.41654e-163	-8.29239e-163	-2.37895e-163	2.00074e-163	1.20451e-162	-1.91498e-163	1.05485e-163	-1.27721e-163	0
-9.11648e-165	-2.31543e-163	6.7376e-164	-4.00891e-163	8.20823e-163	4.27618e-163	-9.89327e-163	-6.28462e-163	-2.02817e-163	5.44984e-163	-1.33697e-162	-8.76152e-165	1.64307e-163	-3.78431e-163	-2.84745e-163	-2.71007e-163	7.27846e-163	-3.36049e-163	-3.51051e-164	-1.21966e-162	3.39568e-163	6.19098e-164	3.41654e-163	-8.29239e-163	-2.37895e-163	2.00074e-163	1.20451e-162	-1.91498e-163	1.05485e-163	-1.27721e-163	0
-9.11648e-165	-2.31543e-163	6.7376e-164	-4.00891e-163	8.20823e-163	4.27618e-163	-9.89327e-163	-6.28462e-163	-2.02817e-163	5.44984e-163	-1.33697e-162	-8.76152e-165	1.64307e-163	-3.78431e-163	-2.84745e-163	-2.71007e-163	7.27846e-163	-3.36049e-163	-3.51051e-164	-1.21966e-162	3.39568e-163	6.19098e-164	3.41654e-163	-8.29239e-163	-2.37895e-163	2.00074e-163	1.20451e-162	-1.91498e-163	1.05485e-163	-1.27721e-163	0
-9.11648e-165	-2.31543e-163	6.7376e-164	-4.00891e-163	8.20823e-163	4.27618e-163	-9.89327e-163	-6.28462e-163	-2.02817e-163	5.44984e-163	-1.33697e-162	-8.76152e-165	1.64307e-163	-3.78431e-163	-2.84745e-163	-2.71007e-163	7.27846e-163	-3.36049e-163	-3.51051e-164	-1.21966e-162	3.39568e-163	6.19098e-164	3.41654e-163	-8.29239e-163	-2.37895e-163	2.00074e-163	1.20451e-162	-1.91498e-163	1.05485e-163	-1.27721e-163	0
-9.11648e-165	-2.31543e-163	6.7376e-164	-4.00891e-163	8.20823e-163	4.27618e-163	-9.89327e-163	-6.28462e-163	-2.02817e-163	5.44984e-163	-1.33697e-162	-8.76152e-165	1.64307e-163	-3.78431e-163	-2.84745e-163	-2.71007e-163	7.27846e-163	-3.36049e-163	-3.51051e-164	-1.21966e-162	3.39568e-163	6.19098e-164	3.41654e-163	-8.29239e-163	-2.37895e-163	2.00074e-163	1.20451e-162	-1.91498e-163	1.05485e-163	-1.27721e-163	0
-9.11648e-165	-2.31543e-163	6.7376e-164	-4.00891e-163	8.20823e-163	4.27618e-163	-9.89327e-163	-6.28462e-163	-2.02817e-163	5.44984e-163	-1.33697e-162	-8.76152e-165	1.64307e-163	-3.78431e-163	-2.84745e-163	-2.71007e-163	7.27846e-163	-3.36049e-163	-3.51051e-164	-1.21966e-162	3.39568e-163	6.19098e-164	3.41654e-163	-8.29239e-163	-2.37895e-163	2.00074e-163	1.20451e-162	-1.91498e-163	1.05485e-163	-1.27721e-163	0
-9.11648e-165	-2.31543e-163	6.7376e-164	-4.00891e-163	8.20823e-163	4.27618e-163	-9.89327e-163	-6.28462e-163	-2.02817e-163	5.44984e-163	-1.33697e-162	-8.76152e-165	1.64307e-163	-3.78431e-163	-2.84745e-163	-2.71007e-163	7.27846e-163	-3.36049e-163	-3.51051e-164	-1.21966e-162	3.39568e-163	6.19098e-164	3.41654e-163	-8.29239e-163	-2.37895e-163	2.00074e-163	1.20451e-162	-1.91498e-163	1.05485e-163	-1.27721e-163	0
-9.11648e-165	-2.31543e-163	6.7376e-164	-4.00891e-163	8.20823e-163	4.27618e-163	-9.89327e-163	-6.28462e-163	-2.02817e-163	5.44984e-163	-1.33697e-162	-8.76152e-165	1.64307e-163	-3.78431e-163	-2.84745e-163	-2.71007e-163	7.27846e-163	-3.36049e-163	-3.51051e-164	-1.21966e-162	3.39568e-163	6.19098e-164	3.41654e-163	-8.29239e-163	-2.37895e-163	2.00074e-163	1.20451e-162	-1.91498e-163	1.05485e-163	-1.27721e-163	0
-9.11648e-165	-2.31543e-163	6.7376e-164	-4.00891e-163	8.20823e-163	4.27618e-163	-9.89327e-163	-6.28462e-163	-2.02817e-163	5.44984e-163	-1.33697e-162	-8.76152e-165	1.64307e-163	-3.78431e-163	-2.84745e-163	-2.71007e-163	7.27846e-163	-3.36049e-163	-3.51051e-164	-1.21966e-162	3.39568e-163	6.19098e-164	3.41654e-163	-8.29239e-163	-2.37895e-163	2.00074e-163	1.20451e-162	-1.91498e-163	1.05485e-163	-1.27721e-163	0
-9.11648e-165	-2.31543e-163	6.7376e-164	-4.00891e-163	8.20823e-163	4.27618e-163	-9.89327e-163	-6.28462e-163	-2.02817e-163	5.44984e-163	-1.33697e-162	-8.76152e-165	1.64307e-163	-3.78431e-163	-2.84745e-163	-2.71007e-163	7.27846e-163	-3.36049e-163	-3.51051e-164	-1.21966e-162	3.39568e-163	6.19098e-164	3.41654e-163	-8.29239e-163	-2.37895e-163	2.00074e-163	1.20451e-162	-1.91498e-163	1.05485e-163	-1.27721e-163	0
-9.11648e-165	-2.31543e-163	6.7376e-164	-4.00891e-163	8.20823e-163	4.27618e-163	-9.89327e-163	-6.28462e-163	-2.02817e-163	5.44984e-163	-1.33697e-162	-8.76152e-165	1.64307e-163	-3.78431e-163	-2.84745e-163	-2.71007e-163	7.27846e-163	-3.36049e-163	-3.51051e-164	-1.21966e-162	3.39568e-163	6.19098e-164	3.41654e-163	-8.29239e-163	-2.37895e-163	2.00074e-163	1.20451e-162	-1.91498e-163	1.05485e-163	-1.27721e-163	0
-9.11648e-165	-2.31543e-163	6.7376e-164	-4.00891e-163	8.20823e-163	4.27618e-163	-9.89327e-163	-6.28462e-163	-2.02817e-163	5.44984e-163	-1.33697e-162	-8.76152e-165	1.64307e-163	-3.78431e-163	-2.84745e-163	-2.71007e-163	7.27846e-163	-3.36049e-163	-3.51051e-164	-1.21966e-162	3.39568e-163	6.19098e-164	3.41654e-163	-8.29239e-163	-2.37895e-163	2.00074e-163	1.20451e-162	-1.91498e-163	1.05485e-163	-1.27721e-163	0
-9.11648e-165	-2.31543e-163	6.7376e-164	-4.00891e-163	8.20823e-163	4.27618e-163	-9.89327e-163	-6.28462e-163	-2.02817e-163	5.44984e-163	-1.33697e-162	-8.76152e-165	1.64307e-163	-3.78431e-163	-2.84745e-163	-2.71007e-163	7.27846e-163	-3.36049e-163	-3.51051e-164	-1.21966e-162	3.39568e-163	6.19098e-164	3.41654e-163	-8.29239e-163	-2.37895e-163	2.00074e-163	1.20451e-162	-1.91498e-163	1.05485e-163	-1.27721e-163	0
-9.11648e-165	-2.31543e-163	6.7376e-164	-4.00891e-163	8.20823e-163	4.27618e-163	-9.89327e-163	-6.28462e-163	-2.02817e-163	5.44984e-163	-1.33697e-162	-8.76152e-165	1.64307e-163	-3.78431e-163	-2.84745e-163	-2.71007e-163	7.27846e-163	-3.36049e-163	-3.51051e-164	-1.21966e-162	3.39568e-163	6.19098e-164	3.41654e-163	-8.29239e-163	-2.37895e-163	2.00074e-163	1.20451e-162	-1.91498e-163	1.05485e-163	-1.27721e-163	0
-9.11648e-165	-2.31543e-163	6.7376e-164	-4.00891e-163	8.20823e-163	4.27618e-163	-9.89327e-163	-6.28462e-163	-2.02817e-163	5.44984e-163	-1.33697e-162	-8.76152e-165	1.64307e-163	-3.78431e-163	-2.84745e-163	-2.71007e-163	7.27846e-163	-3.36049e-163	-3.51051e-164	-1.21966e-162	3.39568e-163	6.19098e-164	3.41654e-163	-8.29239e-163	-2.37895e-163	2.00074e-163	1.20451e-162	-1.91498e-163	1.05485e-163	-1.27721e-163	0
-9.11648e-165	-2.31543e-163	6.7376e-164	-4.00891e-163	8.20823e-163	4.27618e-163	-9.89327e-163	-6.28462e-163	-2.02817e-163	5.44984e-163	-1.33697e-162	-8.76152e-165	1.64307e-163	-3.78431e-163	-2.84745e-163	-2.71007e-163	7.27846e-163	-3.36049e-163	-3.51051e-164	-1.21966e-162	3.39568e-163	6.19098e-164	3.41654e-163	-8.29239e-163	-2.37895e-163	2.00074e-163	1.20451e-162	-1.91498e-163	1.05485e-163	-1.27721e-163	0
-9.11648e-165	-2.31543e-163	6.7376e-164	-4.00891e-163	8.20823e-163	4.27618e-163	-9.89327e-163	-6.28462e-163	-2.02817e-163	5.44984e-163	-1.33697e-162	-8.76152e-165	1.64307e-163	-3.78431e-163	-2.84745e-163	-2.71007e-163	7.27846e-163	-3.36049e-163	-3.51051e-164	-1.21966e-162	3.39568e-163	6.19098e-164	3.41654e-163	-8.29239e-163	-2.37895e-163	2.00074e-163	1.20451e-162	-1.91498e-163	1.05485e-163	-1.27721e-163	0
-9.11648e-165	-2.31543e-163	6.7376e-164	-4.00891e-163	8.20823e-163	4.27618e-163	-9.89327e-163	-6.28462e-163	-2.02817e-163	5.44984e-163	-1.33697e-162	-8.76152e-165	1.64307e-163	-3.78431e-163	-2.84745e-163	-2.71007e-163	7.27846e-163	-3.36049e-163	-3.51051e-164	-1.21966e-162	3.39568e-163	6.19098e-164	3.41654e-163	-8.29239e-163	-2.37895e-163	2.00074e-163	1.20451e-162	-1.91498e-163	1.05485e-163	-1.27721e-163	0
-9.11648e-165	-2.31543e-163	6.7376e-164	-4.00891e-163	8.20823e-163	4.27618e-163	-9.89327e-163	-6.28462e-163	-2.02817e-163	5.44984e-163	-1.33697e-162	-8.76152e-165	1.64307e-163	-3.78431e-163	-2.84745e-163	-2.71007e-163	7.27846e-163	-3.36049e-163	-3.51051e-164	-1.21966e-162	3.39568e-163	6.19098e-164	3.41654e-163	-8.29239e-163	-2.37895e-163	2.00074e-163	1.20451e-162	-1.91498e-163	1.05485e-163	-1.27721e-163	0
-9.11648e-165	-2.31543e-163	6.7376e-164	-4.00891e-163	8.20823e-163	4.27618e-163	-9.89327e-163	-6.28462e-163	-2.02817e-163	5.44984e-163	-1.33697e-162	-8.76152e-165	1.64307e-163	-3.78431e-163	-2.84745e-163	-2.71007e-163	7.27846e-163	-3.36049e-163	-3.51051e-164	-1.21966e-162	3.39568e-163	6.19098e-164	3.41654e-163	-8.29239e-163	-2.37895e-163	2.00074e-163	1.20451e-162	-1.91498e-163	1.05485e-163	-1.27721e-163	0
-9.11648e-165	-2.31543e-163	6.7376e-164	-4.00891e-163	8.20823e-163	4.27618e-163	-9.89327e-163	-6.28462e-163	-2.02817e-163	5.44984e-163	-1.33697e-162	-8.76152e-165	1.64307e-163	-3.78431e-163	-2.84745e-163	-2.71007e-163	7.27846e-163	-3.36049e-163	-3.51051e-164	-1.21966e-162	3.39568e-163	6.19098e-164	3.41654e-163	-8.29239e-163	-2.37895e-163	2.00074e-163	1.20451e-162	-1.91498e-163	1.05485e-163	-1.27721e-163	0
-9.11648e-165	-2.31543e-163	6.7376e-164	-4.00891e-163	8.20823e-163	4.27618e-163	-9.89327e-163	-6.28462e-163	-2.02817e-163	5.44984e-163	-1.33697e-162	-8.76152e-165	1.64307e-163	-3.78431e-163	-2.84745e-163	-2.71007e-163	7.27846e-163	-3.36049e-163	-3.51051e-164	-1.21966e-162	3.39568e-163	6.19098e-164	3.41654e-163	-8.29239e-163	-2.37895e-163	2.00074e-163	1.20451e-162	-1.91498e-163	1.05485e-163	-1.27721e-163	0
-9.11648e-165	-2.31543e-163	6.7376e-164	-4.00891e-163	8.20823e-163	4.27618e-163	-9.89327e-163	-6.28462e-163	-2.02817e-163	5.44984e-163	-1.33697e-162	-8.76152e-165	1.64307e-163	-3.78431e-163	-2.84745e-163	-2.71007e-163	7.27846e-163	-3.36049e-163	-3.51051e-164	-1.21966e-162	3.39568e-163	6.19098e-164	3.41654e-163	-8.29239e-163	-2.37895e-163	2.00074e-163	1.20451e-162	-1.91498e-163	1.05485e-163	-1.27721e-163	0
-9.11648e-165	-2.31543e-163	6.7376e-164	-4.00891e-163	8.20823e-163	4.27618e-163	-9.89327e-163	-6.28462e-163	-2.02817e-163	5.44984e-163	-1.33697e-162	-8.76152e-165	1.64307e-163	-3.78431e-163	-2.84745e-163	-2.71007e-163	7.27846e-163	-3.36049e-163	-3.51051e-164	-1.21966e-162	3.39568e-163	6.19098e-164	3.41654e-163	-8.29239e-163	-2.37895e-163	2.00074e-163	1.20451e-162	-1.91498e-163	1.05485e-163	-1.27721e-163	0
-9.11648e-165	-2.31543e-163	6.7376e-164	-4.00891e-163	8.20823e-163	4.27618e-163	-9.89327e-163	-6.28462e-163	-2.02817e-163	5.44984e-163	-1.33697e-162	-8.76152e-165	1.64307e-163	-3.78431e-163	-2.84745e-163	-2.71007e-163	7.27846e-163	-3.36049e-163	-3.51051e-164	-1.21966e-162	3.39568e-163	6.19098e-164	3.41654e-163	-8.29239e-163	-2.37895e-163	2.00074e-163	1.20451e-162	-1.91498e-163	1.05485e-163	-1.27721e-163	0
-9.11648e-165	-2.31543e-163	6.7376e-164	-4.00891e-163	8.20823e-163	4.27618e-163	-9.89327e-163	-6.28462e-163	-2.02817e-163	5.44984e-163	-1.33697e-162	-8.76152e-165	1.64307e-163	-3.78431e-163	-2.84745e-163	-2.71007e-163	7.27846e-163	-3.36049e-163	-3.51051e-164	-1.21966e-162	3.39568e-163	6.19098e-164	3.41654e-163	-8.29239e-163	-2.37895e-163	2.00074e-163	1.20451e-162	-1.91498e-163	1.05485e-163	-1.27721e-163	0
-9.11648e-165	-2.31543e-163	6.7376e-164	-4.00891e-163	8.20823e-163	4.27618e-163	-9.89327e-163	-6.28462e-163	-2.02817e-163	5.44984e-163	-1.33697e-162	-8.76152e-165	1.64307e-163	-3.78431e-163	-2.84745e-163	-2.71007e-163	7.27846e-163	-3.36049e-163	-3.51051e-164	-1.21966e-162	3.39568e-163	6.19098e-164	3.41654e-163	-8.29239e-163	-2.37895e-163	2.00074e-163	1.20451e-162	-1.91498e-163	1.05485e-163	-1.27721e-163	0
-9.11648e-165	-2.31543e-163	6.7376e-164	-4.00891e-163	8.20823e-163	4.27618e-163	-9.89327e-163	-6.28462e-163	-2.02817e-163	5.44984e-163	-1.33697e-162	-8.76152e-165	1.64307e-163	-3.78431e-163	-2.84745e-163	-2.71007e-163	7.27846e-163	-3.36049e-163	-3.51051e-164	-1.21966e-162	3.39568e-163	6.19098e-164	3.41654e-163	-8.29239e-163	-2.37895e-163	2.00074e-163	1.20451e-162	-1.91498e-163	1.05485e-163	-1.27721e-163	0
-9.11648e-165	-2.31543e-163	6.7376e-164	-4.00891e-163	8.20823e-163	4.27618e-163	-9.89327e-163	-6.28462e-163	-2.02817e-163	5.44984e-163	-1.33697e-162	-8.76152e-165	1.64307e-163	-3.78431e-163	-2.84745e-163	-2.71007e-163	7.27846e-163	-3.36049e-163	-3.51051e-164	-1.21966e-162	3.39568e-163	6.19098e-164	3.41654e-163	-8.29239e-163	-2.37895e-163	2.00074e-163	1.20451e-162	-1.91498e-163	1.05485e-163	-1.27721e-163	0
-9.11648e-165	-2.31543e-163	6.7376e-164	-4.00891e-163	8.20823e-163	4.27618e-163	-9.89327e-163	-6.28462e-163	-2.02817e-163	5.44984e-163	-1.33697e-162	-8.76152e-165	1.64307e-163	-3.78431e-163	-2.84745e-163	-2.71007e-163	7.27846e-163	-3.36049e-163	-3.51051e-164	-1.21966e-162	3.39568e-163	6.19098e-164	3.41654e-163	-8.29239e-163	-2.37895e-163	2.00074e-163	1.20451e-162	-1.91498e-163	1.05485e-163	-1.27721e-163	0
-9.11648e-165	-2.31543e-163	6.7376e-164	-4.00891e-163	8.20823e-163	4.27618e-163	-9.89327e-163	-6.28462e-163	-2.02817e-163	5.44984e-163	-1.33697e-162	-8.76152e-165	1.64307e-163	-3.78431e-163	-2.84745e-163	-2.71007e-163	7.27846e-163	-3.36049e-163	-3.51051e-164	-1.21966e-162	3.39568e-163	6.19098e-164	3.41654e-163	-8.29239e-163	-2.37895e-163	2.00074e-163	1.20451e-162	-1.91498e-163	1.05485e-163	-1.27721e-163	0
-9.11648e-165	-2.31543e-163	6.7376e-164	-4.00891e-163	8.20823e-163	4.27618e-163	-9.89327e-163	-6.28462e-163	-2.02817e-163	5.44984e-163	-1.33697e-162	-8.76152e-165	1.64307e-163	-3.78431e-163	-2.84745e-163	-2.71007e-163	7.27846e-163	-3.36049e-163	-3.51051e-164	-1.21966e-162	3.39568e-163	6.19098e-164	3.41654e-163	-8.29239e-163	-2.37895e-163	2.00074e-163	1.20451e-162	-1.91498e-163	1.05485e-163	-1.27721e-163	0
-9.11648e-165	-2.31543e-163	6.7376e-164	-4.00891e-163	8.20823e-163	4.27618e-163	-9.89327e-163	-6.28462e-163	-2.02817e-163	5.44984e-163	-1.33697e-162	-8.76152e-165	1.64307e-163	-3.78431e-163	-2.84745e-163	-2.71007e-163	7.27846e-163	-3.36049e-163	-3.51051e-164	-1.21966e-162	3.39568e-163	6.19098e-164	3.41654e-163	-8.29239e-163	-2.37895e-163	2.00074e-163	1.20451e-162	-1.91498e-163	1.05485e-163	-1.27721e-163	0
-9.11648e-165	-2.31543e-163	6.7376e-164	-4.00891e-163	8.20823e-163	4.27618e-163	-9.89327e-163	-6.28462e-163	-2.02817e-163	5.44984e-163	-1.33697e-162	-8.76152e-165	1.64307e-163	-3.78431e-163	-2.84745e-163	-2.71007e-163	7.27846e-163	-3.36049e-163	-3.51051e-164	-1.21966e-162	3.39568e-163	6.19098e-164	3.41654e-163	-8.29239e-163	-2.37895e-163	2.00074e-163	1.20451e-162	-1.91498e-163	1.05485e-163	-1.27721e-163	0
-9.11648e-165	-2.31543e-163	6.7376e-164	-4.00891e-163	8.20823e-163	4.27618e-163	-9.89327e-163	-6.28462e-163	-2.02817e-163	5.44984e-163	-1.33697e-162	-8.76152e-165	1.64307e-163	-3.78431e-163	-2.84745e-163	-2.71007e-163	7.27846e-163	-3.36049e-163	-3.51051e-164	-1.21966e-162	3.39568e-163	6.19098e-164	3.41654e-163	-8.29239e-163	-2.37895e-163	2.00074e-163	1.20451e-162	-1.91498e-163	1.05485e-163	-1.27721e-163	0
-9.11648e-165	-2.31543e-163	6.7376e-164	-4.00891e-163	8.20823e-163	4.27618e-163	-9.89327e-163	-6.28462e-163	-2.02817e-163	5.44984e-163	-1.33697e-162	-8.76152e-165	1.64307e-163	-3.78431e-163	-2.84745e-163	-2.71007e-163	7.27846e-163	-3.36049e-163	-3.51051e-164	-1.21966e-162	3.39568e-163	6.19098e-164	3.41654e-163	-8.29239e-163	-2.37895e-163	2.00074e-163	1.20451e-162	-1.91498e-163	1.05485e-163	-1.27721e-163	0
-9.11648e-165	-2.31543e-163	6.7376e-164	-4.00891e-163	8.20823e-163	4.27618e-163	-9.89327e-163	-6.28462e-163	-2.02817e-163	5.44984e-163	-1.33697e-162	-8.76152e-165	1.64307e-163	-3.78431e-163	-2.84745e-163	-2.71007e-163	7.27846e-163	-3.36049e-163	-3.51051e-164	-1.21966e-162	3.39568e-163	6.19098e-164	3.41654e-163	-8.29239e-163	-2.37895e-163	2.00074e-163	1.20451e-162	-1.91498e-163	1.05485e-163	-1.27721e-163	0
-9.11648e-165	-2.31543e-163	6.7376e-164	-4.00891e-163	8.20823e-163	4.27618e-163	-9.89327e-163	-6.28462e-163	-2.02817e-163	5.44984e-163	-1.33697e-162	-8.76152e-165	1.64307e-163	-3.78431e-163	-2.84745e-163	-2.71007e-163	7.27846e-163	-3.36049e-163	-3.51051e-164	-1.21966e-162	3.39568e-163	6.19098e-164	3.41654e-163	-8.29239e-163	-2.37895e-163	2.00074e-163	1.20451e-162	-1.91498e-163	1.05485e-163	-1.27721e-163	0
-9.11648e-165	-2.31543e-163	6.7376e-164	-4.00891e-163	8.20823e-163	4.27618e-163	-9.89327e-163	-6.28462e-163	-2.02817e-163	5.44984e-163	-1.33697e-162	-8.76152e-165	1.64307e-163	-3.78431e-163	-2.84745e-163	-2.71007e-163	7.27846e-163	-3.36049e-163	-3.51051e-164	-1.21966e-162	3.39568e-163	6.19098e-164	3.41654e-163	-8.29239e-163	-2.37895e-163	2.00074e-163	1.20451e-162	-1.91498e-163	1.05485e-163	-1.27721e-163	0
-9.11648e-165	-2.31543e-163	6.7376e-164	-4.00891e-163	8.20823e-163	4.27618e-163	-9.89327e-163	-6.28462e-163	-2.02817e-163	5.44984e-163	-1.33697e-162	-8.76152e-165	1.64307e-163	-3.78431e-163	-2.84745e-163	-2.71007e-163	7.27846e-163	-3.36049e-163	-3.51051e-164	-1.21966e-162	3.39568e-163	6.19098e-164	3.41654e-163	-8.29239e-163	-2.37895e-163	2.00074e-163	1.20451e-162	-1.91498e-163	1.05485e-163	-1.27721e-163	0
-9.11648e-165	-2.31543e-163	6.7376e-164	-4.00891e-163	8.20823e-163	4.27618e-163	-9.89327e-163	-6.28462e-163	-2.02817e-163	5.44984e-163	-1.33697e-162	-8.76152e-165	1.64307e-163	-3.78431e-163	-2.84745e-163	-2.71007e-163	7.27846e-163	-3.36049e-163	-3.51051e-164	-1.21966e-162	3.39568e-163	6.19098e-164	3.41654e-163	-8.29239e-163	-2.37895e-163	2.00074e-163	1.20451e-162	-1.91498e-163	1.05485e-163	-1.27721e-163	0
-9.11648e-165	-2.31543e-163	6.7376e-164	-4.00891e-163	8.20823e-163	4.27618e-163	-9.89327e-163	-6.28462e-163	-2.02817e-163	5.44984e-163	-1.33697e-162	-8.76152e-165	1.64307e-163	-3.78431e-163	-2.84745e-163	-2.71007e-163	7.27846e-163	-3.36049e-163	-3.51051e-164	-1.21966e-162	3.39568e-163	6.19098e-164	3.41654e-163	-8.29239e-163	-2.37895e-163	2.00074e-163	1.20451e-162	-1.91498e-163	1.05485e-163	-1.27721e-163	0
-9.11648e-165	-2.31543e-163	6.7376e-164	-4.00891e-163	8.20823e-163	4.27618e-163	-9.89327e-163	-6.28462e-163	-2.02817e-163	5.44984e-163	-1.33697e-162	-8.76152e-165	1.64307e-163	-3.78431e-163	-2.84745e-163	-2.71007e-163	7.27846e-163	-3.36049e-163	-3.51051e-164	-1.21966e-162	3.39568e-163	6.19098e-164	3.41654e-163	-8.29239e-163	-2.37895e-163	2.00074e-163	1.20451e-162	-1.91498e-163	1.05485e-163	-1.27721e-163	0
-9.11648e-165	-2.31543e-163	6.7376e-164	-4.00891e-163	8.20823e-163	4.27618e-163	-9.89327e-163	-6.28462e-163	-2.02817e-163	5.44984e-163	-1.33697e-162	-8.76152e-165	1.64307e-163	-3.78431e-163	-2.84745e-163	-2.71007e-163	7.27846e-163	-3.36049e-163	-3.51051e-164	-1.21966e-162	3.39568e-163	6.19098e-164	3.41654e-163	-8.29239e-163	-2.37895e-163	2.00074e-163	1.20451e-162	-1.91498e-163	1.05485e-163	-1.27721e-163	0
-9.11648e-165	-2.31543e-163	6.7376e-164	-4.00891e-163	8.20823e-163	4.27618e-163	-9.89327e-163	-6.28462e-163	-2.02817e-163	5.44984e-163	-1.33697e-162	-8.76152e-165	1.64307e-163	-3.78431e-163	-2.84745e-163	-2.71007e-163	7.27846e-163	-3.36049e-163	-3.51051e-164	-1.21966e-162	3.39568e-163	6.19098e-164	3.41654e-163	-8.29239e-163	-2.37895e-163	2.00074e-163	1.20451e-162	-1.91498e-163	1.05485e-163	-1.27721e-163	0
-9.11648e-165	-2.31543e-163	6.7376e-164	-4.00891e-163	8.20823e-163	4.27618e-163	-9.89327e-163	-6.28462e-163	-2.02817e-163	5.44984e-163	-1.33697e-162	-8.76152e-165	1.64307e-163	-3.78431e-163	-2.84745e-163	-2.71007e-163	7.27846e-163	-3.36049e-163	-3.51051e-164	-1.21966e-162	3.39568e-163	6.19098e-164	3.41654e-163	-8.29239e-163	-2.37895e-163	2.00074e-163	1.20451e-162	-1.91498e-163	1.05485e-163	-1.27721e-163	0
-9.11648e-165	-2.31543e-163	6.7376e-164	-4.00891e-163	8.20823e-163	4.27618e-163	-9.89327e-163	-6.28462e-163	-2.02817e-163	5.44984e-163	-1.33697e-162	-8.76152e-165	1.64307e-163	-3.78431e-163	-2.84745e-163	-2.71007e-163	7.27846e-163	-3.36049e-163	-3.51051e-164	-1.21966e-162	3.39568e-163	6.19098e-164	3.41654e-163	-8.29239e-163	-2.37895e-163	2.00074e-163	1.20451e-162	-1.91498e-163	1.05485e-163	-1.27721e-163	0
-9.11648e-165	-2.31543e-163	6.7376e-164	-4.00891e-163	8.20823e-163	4.27618e-163	-9.89327e-163	-6.28462e-163	-2.02817e-163	5.44984e-163	-1.33697e-162	-8.76152e-165	1.64307e-163	-3.78431e-163	-2.84745e-163	-2.71007e-163	7.27846e-163	-3.36049e-163	-3.51051e-164	-1.21966e-162	3.39568e-163	6.19098e-164	3.41654e-163	-8.29239e-163	-2.37895e-163	2.00074e-163	1.20451e-162	-1.91498e-163	1.05485e-163	-1.27721e-163	0
-9.11648e-165	-2.31543e-163	6.7376e-164	-4.00891e-163	8.20823e-163	4.27618e-163	-9.89327e-163	-6.28462e-163	-2.02817e-163	5.44984e-163	-1.33697e-162	-8.76152e-165	1.64307e-163	-3.78431e-163	-2.84745e-163	-2.71007e-163	7.27846e-163	-3.36049e-163	-3.51051e-164	-1.21966e-162	3.39568e-163	6.19098e-164	3.41654e-163	-8.29239e-163	-2.37895e-163	2.00074e-163	1.20451e-162	-1.91498e-163	1.05485e-163	-1.27721e-163	0
-9.11648e-165	-2.31543e-163	6.7376e-164	-4.00891e-163	8.20823e-163	4.27618e-163	-9.89327e-163	-6.28462e-163	-2.02817e-163	5.44984e-163	-1.33697e-162	-8.76152e-165	1.64307e-163	-3.78431e-163	-2.84745e-163	-2.71007e-163	7.27846e-163	-3.36049e-163	-3.51051e-164	-1.21966e-162	3.39568e-163	6.19098e-164	3.41654e-163	-8.29239e-163	-2.37895e-163	2.00074e-163	1.20451e-162	-1.91498e-163	1.05485e-163	-1.27721e-163	0
-9.11648e-165	-2.31543e-163	6.7376e-164	-4.00891e-163	8.20823e-163	4.27618e-163	-9.89327e-163	-6.28462e-163	-2.02817e-163	5.44984e-163	-1.33697e-162	-8.76152e-165	1.64307e-163	-3.78431e-163	-2.84745e-163	-2.71007e-163	7.27846e-163	-3.36049e-163	-3.51051e-164	-1.21966e-162	3.39568e-163	6.19098e-164	3.41654e-163	-8.29239e-163	-2.37895e-163	2.00074e-163	1.20451e-162	-1.91498e-163	1.05485e-163	-1.27721e-163	0
-9.11648e-165	-2.31543e-163	6.7376e-164	-4.00891e-163	8.20823e-163	4.27618e-163	-9.89327e-163	-6.28462e-163	-2.02817e-163	5.44984e-163	-1.33697e-162	-8.76152e-165	1.64307e-163	-3.78431e-163	-2.84745e-163	-2.71007e-163	7.27846e-163	-3.36049e-163	-3.51051e-164	-1.21966e-162	3.39568e-163	6.19098e-164	3.41654e-163	-8.29239e-163	-2.37895e-163	2.00074e-163	1.20451e-162	-1.91498e-163	1.05485e-163	-1.27721e-163	0
-9.11648e-165	-2.31543e-163	6.7376e-164	-4.00891e-163	8.20823e-163	4.27618e-163	-9.89327e-163	-6.28462e-163	-2.02817e-163	5.44984e-163	-1.33697e-162	-8.76152e-165	1.64307e-163	-3.78431e-163	-2.84745e-163	-2.71007e-163	7.27846e-163	-3.36049e-163	-3.51051e-164	-1.21966e-162	3.39568e-163	6.19098e-164	3.41654e-163	-8.29239e-163	-2.37895e-163	2.00074e-163	1.20451e-162	-1.91498e-163	1.05485e-163	-1.27721e-163	0
-9.11648e-165	-2.31543e-163	6.7376e-164	-4.00891e-163	8.20823e-163	4.27618e-163	-9.89327e-163	-6.28462e-163	-2.02817e-163	5.44984e-163	-1.33697e-162	-8.76152e-165	1.64307e-163	-3.78431e-163	-2.84745e-163	-2.71007e-163	7.27846e-163	-3.36049e-163	-3.51051e-164	-1.21966e-162	3.39568e-163	6.19098e-164	3.41654e-163	-8.29239e-163	-2.37895e-163	2.00074e-163	1.20451e-162	-1.91498e-163	1.05485e-163	-1.27721e-163	0
-9.11648e-165	-2.31543e-163	6.7376e-164	-4.00891e-163	8.20823e-163	4.27618e-163	-9.89327e-163	-6.28462e-163	-2.02817e-163	5.44984e-163	-1.33697e-162	-8.76152e-165	1.64307e-163	-3.78431e-163	-2.84745e-163	-2.71007e-163	7.27846e-163	-3.36049e-163	-3.51051e-164	-1.21966e-162	3.39568e-163	6.19098e-164	3.41654e-163	-8.29239e-163	-2.37895e-163	2.00074e-163	1.20451e-162	-1.91498e-163	1.05485e-163	-1.27721e-163	0
-9.11648e-165	-2.31543e-163	6.7376e-164	-4.00891e-163	8.20823e-163	4.27618e-163	-9.89327e-163	-6.28462e-163	-2.02817e-163	5.44984e-163	-1.33697e-162	-8.76152e-165	1.64307e-163	-3.78431e-163	-2.84745e-163	-2.71007e-163	7.27846e-163	-3.36049e-163	-3.51051e-164	-1.21966e-162	3.39568e-163	6.19098e-164	3.41654e-163	-8.29239e-163	-2.37895e-163	2.00074e-163	1.20451e-162	-1.91498e-163	1.05485e-163	-1.27721e-163	0
-9.11648e-165	-2.31543e-163	6.7376e-164	-4.00891e-163	8.20823e-163	4.27618e-163	-9.89327e-163	-6.28462e-163	-2.02817e-163	5.44984e-163	-1.33697e-162	-8.76152e-165	1.64307e-163	-3.78431e-163	-2.84745e-163	-2.71007e-163	7.27846e-163	-3.36049e-163	-3.51051e-164	-1.21966e-162	3.39568e-163	6.19098e-164	3.41654e-163	-8.29239e-163	-2.37895e-163	2.00074e-163	1.20451e-162	-1.91498e-163	1.05485e-163	-1.27721e-163	0
-9.11648e-165	-2.31543e-163	6.7376e-164	-4.00891e-163	8.20823e-163	4.27618e-163	-9.89327e-163	-6.28462e-163	-2.02817e-163	5.44984e-163	-1.33697e-162	-8.76152e-165	1.64307e-163	-3.78431e-163	-2.84745e-163	-2.71007e-163	7.27846e-163	-3.36049e-163	-3.51051e-164	-1.21966e-162	3.39568e-163	6.19098e-164	3.41654e-163	-8.29239e-163	-2.37895e-163	2.00074e-163	1.20451e-162	-1.91498e-163	1.05485e-163	-1.27721e-163	0
-9.11648e-165	-2.31543e-163	6.7376e-164	-4.00891e-163	8.20823e-163	4.27618e-163	-9.89327e-163	-6.28462e-163	-2.02817e-163	5.44984e-163	-1.33697e-162	-8.76152e-165	1.64307e-163	-3.78431e-163	-2.84745e-163	-2.71007e-163	7.27846e-163	-3.36049e-163	-3.51051e-164	-1.21966e-162	3.39568e-163	6.19098e-164	3.41654e-163	-8.29239e-163	-2.37895e-163	2.00074e-163	1.20451e-162	-1.91498e-163	1.05485e-163	-1.27721e-163	0
-9.11648e-165	-2.31543e-163	6.7376e-164	-4.00891e-163	8.20823e-163	4.27618e-163	-9.89327e-163	-6.28462e-163	-2.02817e-163	5.44984e-163	-1.33697e-162	-8.76152e-165	1.64307e-163	-3.78431e-163	-2.84745e-163	-2.71007e-163	7.27846e-163	-3.36049e-163	-3.51051e-164	-1.21966e-162	3.39568e-163	6.19098e-164	3.41654e-163	-8.29239e-163	-2.37895e-163	2.00074e-163	1.20451e-162	-1.91498e-163	1.05485e-163	-1.27721e-163	0
-9.11648e-165	-2.31543e-163	6.7376e-164	-4.00891e-163	8.20823e-163	4.27618e-163	-9.89327e-163	-6.28462e-163	-2.02817e-163	5.44984e-163	-1.33697e-162	-8.76152e-165	1.64307e-163	-3.78431e-163	-2.84745e-163	-2.71007e-163	7.27846e-163	-3.36049e-163	-3.51051e-164	-1.21966e-162	3.39568e-163	6.19098e-164	3.41654e-163	-8.29239e-163	-2.37895e-163	2.00074e-163	1.20451e-162	-1.91498e-163	1.05485e-163	-1.27721e-163	0
-9.11648e-165	-2.31543e-163	6.7376e-164	-4.00891e-163	8.20823e-163	4.27618e-163	-9.89327e-163	-6.28462e-163	-2.02817e-163	5.44984e-163	-1.33697e-162	-8.76152e-165	1.64307e-163	-3.78431e-163	-2.84745e-163	-2.71007e-163	7.27846e-163	-3.36049e-163	-3.51051e-164	-1.21966e-162	3.39568e-163	6.19098e-164	3.41654e-163	-8.29239e-163	-2.37895e-163	2.00074e-163	1.20451e-162	-1.91498e-163	1.05485e-163	-1.27721e-163	0
-9.11648e-165	-2.31543e-163	6.7376e-164	-4.00891e-163	8.20823e-163	4.27618e-163	-9.89327e-163	-6.28462e-163	-2.02817e-163	5.44984e-163	-1.33697e-162	-8.76152e-165	1.64307e-163	-3.78431e-163	-2.84745e-163	-2.71007e-163	7.27846e-163	-3.36049e-163	-3.51051e-164	-1.21966e-162	3.39568e-163	6.19098e-164	3.41654e-163	-8.29239e-163	-2.37895e-163	2.00074e-163	1.20451e-162	-1.91498e-163	1.05485e-163	-1.27721e-163	0
-9.11648e-165	-2.31543e-163	6.7376e-164	-4.00891e-163	8.20823e-163	4.27618e-163	-9.89327e-163	-6.28462e-163	-2.02817e-163	5.44984e-163	-1.33697e-162	-8.76152e-165	1.64307e-163	-3.78431e-163	-2.84745e-163	-2.71007e-163	7.27846e-163	-3.36049e-163	-3.51051e-164	-1.21966e-162	3.39568e-163	6.19098e-164	3.41654e-163	-8.29239e-163	-2.37895e-163	2.00074e-163	1.20451e-162	-1.91498e-163	1.05485e-163	-1.27721e-163	0
-9.11648e-165	-2.31543e-163	6.7376e-164	-4.00891e-163	8.20823e-163	4.27618e-163	-9.89327e-163	-6.28462e-163	-2.02817e-163	5.44984e-163	-1.33697e-162	-8.76152e-165	1.64307e-163	-3.78431e-163	-2.84745e-163	-2.71007e-163	7.27846e-163	-3.36049e-163	-3.51051e-164	-1.21966e-162	3.39568e-163	6.19098e-164	3.41654e-163	-8.29239e-163	-2.37895e-163	2.00074e-163	1.20451e-162	-1.91498e-163	1.05485e-163	-1.27721e-163	0
-9.11648e-165	-2.31543e-163	6.7376e-164	-4.00891e-163	8.20823e-163	4.27618e-163	-9.89327e-163	-6.28462e-163	-2.02817e-163	5.44984e-163	-1.33697e-162	-8.76152e-165	1.64307e-163	-3.78431e-163	-2.84745e-163	-2.71007e-163	7.27846e-163	-3.36049e-163	-3.51051e-164	-1.21966e-162	3.39568e-163	6.19098e-164	3.41654e-163	-8.29239e-163	-2.37895e-163	2.00074e-163	1.20451e-162	-1.91498e-163	1.05485e-163	-1.27721e-163	0
-9.11648e-165	-2.31543e-163	6.7376e-164	-4.00891e-163	8.20823e-163	4.27618e-163	-9.89327e-163	-6.28462e-163	-2.02817e-163	5.44984e-163	-1.33697e-162	-8.76152e-165	1.64307e-163	-3.78431e-163	-2.84745e-163	-2.71007e-163	7.27846e-163	-3.36049e-163	-3.51051e-164	-1.21966e-162	3.39568e-163	6.19098e-164	3.41654e-163	-8.29239e-163	-2.37895e-163	2.00074e-163	1.20451e-162	-1.91498e-163	1.05485e-163	-1.27721e-163	0
-9.11648e-165	-2.31543e-163	6.7376e-164	-4.00891e-163	8.20823e-163	4.27618e-163	-9.89327e-163	-6.28462e-163	-2.02817e-163	5.44984e-163	-1.33697e-162	-8.76152e-165	1.64307e-163	-3.78431e-163	-2.84745e-163	-2.71007e-163	7.27846e-163	-3.36049e-163	-3.51051e-164	-1.21966e-162	3.39568e-163	6.19098e-164	3.41654e-163	-8.29239e-163	-2.37895e-163	2.00074e-163	1.20451e-162	-1.91498e-163	1.05485e-163	-1.27721e-163	0
-9.11648e-165	-2.31543e-163	6.7376e-164	-4.00891e-163	8.20823e-163	4.27618e-163	-9.89327e-163	-6.28462e-163	-2.02817e-163	5.44984e-163	-1.33697e-162	-8.76152e-165	1.64307e-163	-3.78431e-163	-2.84745e-163	-2.71007e-163	7.27846e-163	-3.36049e-163	-3.51051e-164	-1.21966e-162	3.39568e-163	6.19098e-164	3.41654e-163	-8.29239e-163	-2.37895e-163	2.00074e-163	1.20451e-162	-1.91498e-163	1.05485e-163	-1.27721e-163	0
-9.11648e-165	-2.31543e-163	6.7376e-164	-4.00891e-163	8.20823e-163	4.27618e-163	-9.89327e-163	-6.28462e-163	-2.02817e-163	5.44984e-163	-1.33697e-162	-8.76152e-165	1.64307e-163	-3.78431e-163	-2.84745e-163	-2.71007e-163	7.27846e-163	-3.36049e-163	-3.51051e-164	-1.21966e-162	3.39568e-163	6.19098e-164	3.41654e-163	-8.29239e-163	-2.37895e-163	2.00074e-163	1.20451e-162	-1.91498e-163	1.05485e-163	-1.27721e-163	0
-9.11648e-165	-2.31543e-163	6.7376e-164	-4.00891e-163	8.20823e-163	4.27618e-163	-9.89327e-163	-6.28462e-163	-2.02817e-163	5.44984e-163	-1.33697e-162	-8.76152e-165	1.64307e-163	-3.78431e-163	-2.84745e-163	-2.71007e-163	7.27846e-163	-3.36049e-163	-3.51051e-164	-1.21966e-162	3.39568e-163	6.19098e-164	3.41654e-163	-8.29239e-163	-2.37895e-163	2.00074e-163	1.20451e-162	-1.91498e-163	1.05485e-163	-1.27721e-163	0
-9.11648e-165	-2.31543e-163	6.7376e-164	-4.00891e-163	8.20823e-163	4.27618e-163	-9.89327e-163	-6.28462e-163	-2.02817e-163	5.44984e-163	-1.33697e-162	-8.76152e-165	1.64307e-163	-3.78431e-163	-2.84745e-163	-2.71007e-163	7.27846e-163	-3.36049e-163	-3.51051e-164	-1.21966e-162	3.39568e-163	6.19098e-164	3.41654e-163	-8.29239e-163	-2.37895e-163	2.00074e-163	1.20451e-162	-1.91498e-163	1.05485e-163	-1.27721e-163	0
-9.11648e-165	-2.31543e-163	6.7376e-164	-4.00891e-163	8.20823e-163	4.27618e-163	-9.89327e-163	-6.28462e-163	-2.02817e-163	5.44984e-163	-1.33697e-162	-8.76152e-165	1.64307e-163	-3.78431e-163	-2.84745e-163	-2.71007e-163	7.27846e-163	-3.36049e-163	-3.51051e-164	-1.21966e-162	3.39568e-163	6.19098e-164	3.41654e-163	-8.29239e-163	-2.37895e-163	2.00074e-163	1.20451e-162	-1.91498e-163	1.05485e-163	-1.27721e-163	0
-9.11648e-165	-2.31543e-163	6.7376e-164	-4.00891e-163	8.20823e-163	4.27618e-163	-9.89327e-163	-6.28462e-163	-2.02817e-163	5.44984e-163	-1.33697e-162	-8.76152e-165	1.64307e-163	-3.78431e-163	-2.84745e-163	-2.71007e-163	7.27846e-163	-3.36049e-163	-3.51051e-164	-1.21966e-162	3.39568e-163	6.19098e-164	3.41654e-163	-8.29239e-163	-2.37895e-163	2.00074e-163	1.20451e-162	-1.91498e-163	1.05485e-163	-1.27721e-163	0
-9.11648e-165	-2.31543e-163	6.7376e-164	-4.00891e-163	8.20823e-163	4.27618e-163	-9.89327e-163	-6.28462e-163	-2.02817e-163	5.44984e-163	-1.33697e-162	-8.76152e-165	1.64307e-163	-3.78431e-163	-2.84745e-163	-2.71007e-163	7.27846e-163	-3.36049e-163	-3.51051e-164	-1.21966e-162	3.39568e-163	6.19098e-164	3.41654e-163	-8.29239e-163	-2.37895e-163	2.00074e-163	1.20451e-162	-1.91498e-163	1.05485e-163	-1.27721e-163	0
-9.11648e-165	-2.31543e-163	6.7376e-164	-4.00891e-163	8.20823e-163	4.27618e-163	-9.89327e-163	-6.28462e-163	-2.02817e-163	5.44984e-163	-1.33697e-162	-8.76152e-165	1.64307e-163	-3.78431e-163	-2.84745e-163	-2.71007e-163	7.27846e-163	-3.36049e-163	-3.51051e-164	-1.21966e-162	3.39568e-163	6.19098e-164	3.41654e-163	-8.29239e-163	-2.37895e-163	2.00074e-163	1.20451e-162	-1.91498e-163	1.05485e-163	-1.27721e-163	0
-9.11648e-165	-2.31543e-163	6.7376e-164	-4.00891e-163	8.20823e-163	4.27618e-163	-9.89327e-163	-6.28462e-163	-2.02817e-163	5.44984e-163	-1.33697e-162	-8.76152e-165	1.64307e-163	-3.78431e-163	-2.84745e-163	-2.71007e-163	7.27846e-163	-3.36049e-163	-3.51051e-164	-1.21966e-162	3.39568e-163	6.19098e-164	3.41654e-163	-8.29239e-163	-2.37895e-163	2.00074e-163	1.20451e-162	-1.91498e-163	1.05485e-163	-1.27721e-163	0
-9.11648e-165	-2.31543e-163	6.7376e-164	-4.00891e-163	8.20823e-163	4.27618e-163	-9.89327e-163	-6.28462e-163	-2.02817e-163	5.44984e-163	-1.33697e-162	-8.76152e-165	1.64307e-163	-3.78431e-163	-2.84745e-163	-2.71007e-163	7.27846e-163	-3.36049e-163	-3.51051e-164	-1.21966e-162	3.39568e-163	6.19098e-164	3.41654e-163	-8.29239e-163	-2.37895e-163	2.00074e-163	1.20451e-162	-1.91498e-163	1.05485e-163	-1.27721e-163	0
-9.11648e-165	-2.31543e-163	6.7376e-164	-4.00891e-163	8.20823e-163	4.27618e-163	-9.89327e-163	-6.28462e-163	-2.02817e-163	5.44984e-163	-1.33697e-162	-8.76152e-165	1.64307e-163	-3.78431e-163	-2.84745e-163	-2.71007e-163	7.27846e-163	-3.36049e-163	-3.51051e-164	-1.21966e-162	3.39568e-163	6.19098e-164	3.41654e-163	-8.29239e-163	-2.37895e-163	2.00074e-163	1.20451e-162	-1.91498e-163	1.05485e-163	-1.27721e-163	0
-9.11648e-165	-2.31543e-163	6.7376e-164	-4.00891e-163	8.20823e-163	4.27618e-163	-9.89327e-163	-6.28462e-163	-2.02817e-163	5.44984e-163	-1.33697e-162	-8.76152e-165	1.64307e-163	-3.78431e-163	-2.84745e-163	-2.71007e-163	7.27846e-163	-3.36049e-163	-3.51051e-164	-1.21966e-162	3.39568e-163	6.19098e-164	3.41654e-163	-8.29239e-163	-2.37895e-163	2.00074e-163	1.20451e-162	-1.91498e-163	1.05485e-163	-1.27721e-163	0
-9.11648e-165	-2.31543e-163	6.7376e-164	-4.00891e-163	8.20823e-163	4.27618e-163	-9.89327e-163	-6.28462e-163	-2.02817e-163	5.44984e-163	-1.33697e-162	-8.76152e-165	1.64307e-163	-3.78431e-163	-2.84745e-163	-2.71007e-163	7.27846e-163	-3.36049e-163	-3.51051e-164	-1.21966e-162	3.39568e-163	6.19098e-164	3.41654e-163	-8.29239e-163	-2.37895e-163	2.00074e-163	1.20451e-162	-1.91498e-163	1.05485e-163	-1.27721e-163	0
-9.11648e-165	-2.31543e-163	6.7376e-164	-4.00891e-163	8.20823e-163	4.27618e-163	-9.89327e-163	-6.28462e-163	-2.02817e-163	5.44984e-163	-1.33697e-162	-8.76152e-165	1.64307e-163	-3.78431e-163	-2.84745e-163	-2.71007e-163	7.27846e-163	-3.36049e-163	-3.51051e-164	-1.21966e-162	3.39568e-163	6.19098e-164	3.41654e-163	-8.29239e-163	-2.37895e-163	2.00074e-163	1.20451e-162	-1.91498e-163	1.05485e-163	-1.27721e-163	0
-9.11648e-165	-2.31543e-163	6.7376e-164	-4.00891e-163	8.20823e-163	4.27618e-163	-9.89327e-163	-6.28462e-163	-2.02817e-163	5.44984e-163	-1.33697e-162	-8.76152e-165	1.64307e-163	-3.78431e-163	-2.84745e-163	-2.71007e-163	7.27846e-163	-3.36049e-163	-3.51051e-164	-1.21966e-162	3.39568e-163	6.19098e-164	3.41654e-163	-8.29239e-163	-2.37895e-163	2.00074e-163	1.20451e-162	-1.91498e-163	1.05485e-163	-1.27721e-163	0
-9.11648e-165	-2.31543e-163	6.7376e-164	-4.00891e-163	8.20823e-163	4.27618e-163	-9.89327e-163	-6.28462e-163	-2.02817e-163	5.44984e-163	-1.33697e-162	-8.76152e-165	1.64307e-163	-3.78431e-163	-2.84745e-163	-2.71007e-163	7.27846e-163	-3.36049e-163	-3.51051e-164	-1.21966e-162	3.39568e-163	6.19098e-164	3.41654e-163	-8.29239e-163	-2.37895e-163	2.00074e-163	1.20451e-162	-1.91498e-163	1.05485e-163	-1.27721e-163	0
-9.11648e-165	-2.31543e-163	6.7376e-164	-4.00891e-163	8.20823e-163	4.27618e-163	-9.89327e-163	-6.28462e-163	-2.02817e-163	5.44984e-163	-1.33697e-162	-8.76152e-165	1.64307e-163	-3.78431e-163	-2.84745e-163	-2.71007e-163	7.27846e-163	-3.36049e-163	-3.51051e-164	-1.21966e-162	3.39568e-163	6.19098e-164	3.41654e-163	-8.29239e-163	-2.37895e-163	2.00074e-163	1.20451e-162	-1.91498e-163	1.05485e-163	-1.27721e-163	0
-9.11648e-165	-2.31543e-163	6.7376e-164	-4.00891e-163	8.20823e-163	4.27618e-163	-9.89327e-163	-6.28462e-163	-2.02817e-163	5.44984e-163	-1.33697e-162	-8.76152e-165	1.64307e-163	-3.78431e-163	-2.84745e-163	-2.71007e-163	7.27846e-163	-3.36049e-163	-3.51051e-164	-1.21966e-162	3.39568e-163	6.19098e-164	3.41654e-163	-8.29239e-163	-2.37895e-163	2.00074e-163	1.20451e-162	-1.91498e-163	1.05485e-163	-1.27721e-163	0
-9.11648e-165	-2.31543e-163	6.7376e-164	-4.00891e-163	8.20823e-163	4.27618e-163	-9.89327e-163	-6.28462e-163	-2.02817e-163	5.44984e-163	-1.33697e-162	-8.76152e-165	1.64307e-163	-3.78431e-163	-2.84745e-163	-2.71007e-163	7.27846e-163	-3.36049e-163	-3.51051e-164	-1.21966e-162	3.39568e-163	6.19098e-164	3.41654e-163	-8.29239e-163	-2.37895e-163	2.00074e-163	1.20451e-162	-1.91498e-163	1.05485e-163	-1.27721e-163	0
-9.11648e-165	-2.31543e-163	6.7376e-164	-4.00891e-163	8.20823e-163	4.27618e-163	-9.89327e-163	-6.28462e-163	-2.02817e-163	5.44984e-163	-1.33697e-162	-8.76152e-165	1.64307e-163	-3.78431e-163	-2.84745e-163	-2.71007e-163	7.27846e-163	-3.36049e-163	-3.51051e-164	-1.21966e-162	3.39568e-163	6.19098e-164	3.41654e-163	-8.29239e-163	-2.37895e-163	2.00074e-163	1.20451e-162	-1.91498e-163	1.05485e-163	-1.27721e-163	0
-9.11648e-165	-2.31543e-163	6.7376e-164	-4.00891e-163	8.20823e-163	4.27618e-163	-9.89327e-163	-6.28462e-163	-2.02817e-163	5.44984e-163	-1.33697e-162	-8.76152e-165	1.64307e-163	-3.78431e-163	-2.84745e-163	-2.71007e-163	7.27846e-163	-3.36049e-163	-3.51051e-164	-1.21966e-162	3.39568e-163	6.19098e-164	3.41654e-163	-8.29239e-163	-2.37895e-163	2.00074e-163	1.20451e-162	-1.91498e-163	1.05485e-163	-1.27721e-163	0
-9.11648e-165	-2.31543e-163	6.7376e-164	-4.00891e-163	8.20823e-163	4.27618e-163	-9.89327e-163	-6.28462e-163	-2.02817e-163	5.44984e-163	-1.33697e-162	-8.76152e-165	1.64307e-163	-3.78431e-163	-2.84745e-163	-2.71007e-163	7.27846e-163	-3.36049e-163	-3.51051e-164	-1.21966e-162	3.39568e-163	6.19098e-164	3.41654e-163	-8.29239e-163	-2.37895e-163	2.00074e-163	1.20451e-162	-1.91498e-163	1.05485e-163	-1.27721e-163	0
-9.11648e-165	-2.31543e-163	6.7376e-164	-4.00891e-163	8.20823e-163	4.27618e-163	-9.89327e-163	-6.28462e-163	-2.02817e-163	5.44984e-163	-1.33697e-162	-8.76152e-165	1.64307e-163	-3.78431e-163	-2.84745e-163	-2.71007e-163	7.27846e-163	-3.36049e-163	-3.51051e-164	-1.21966e-162	3.39568e-163	6.19098e-164	3.41654e-163	-8.29239e-163	-2.37895e-163	2.00074e-163	1.20451e-162	-1.91498e-163	1.05485e-163	-1.27721e-163	0
-9.11648e-165	-2.31543e-163	6.7376e-164	-4.00891e-163	8.20823e-163	4.27618e-163	-9.89327e-163	-6.28462e-163	-2.02817e-163	5.44984e-163	-1.33697e-162	-8.76152e-165	1.64307e-163	-3.78431e-163	-2.84745e-163	-2.71007e-163	7.27846e-163	-3.36049e-163	-3.51051e-164	-1.21966e-162	3.39568e-163	6.19098e-164	3.41654e-163	-8.29239e-163	-2.37895e-163	2.00074e-163	1.20451e-162	-1.91498e-163	1.05485e-163	-1.27721e-163	0
-9.11648e-165	-2.31543e-163	6.7376e-164	-4.00891e-163	8.20823e-163	4.27618e-163	-9.89327e-163	-6.28462e-163	-2.02817e-163	5.44984e-163	-1.33697e-162	-8.76152e-165	1.64307e-163	-3.78431e-163	-2.84745e-163	-2.71007e-163	7.27846e-163	-3.36049e-163	-3.51051e-164	-1.21966e-162	3.39568e-163	6.19098e-164	3.41654e-163	-8.29239e-163	-2.37895e-163	2.00074e-163	1.20451e-162	-1.91498e-163	1.05485e-163	-1.27721e-163	0
-9.11648e-165	-2.31543e-163	6.7376e-164	-4.00891e-163	8.20823e-163	4.27618e-163	-9.89327e-163	-6.28462e-163	-2.02817e-163	5.44984e-163	-1.33697e-162	-8.76152e-165	1.64307e-163	-3.78431e-163	-2.84745e-163	-2.71007e-163	7.27846e-163	-3.36049e-163	-3.51051e-164	-1.21966e-162	3.39568e-163	6.19098e-164	3.41654e-163	-8.29239e-163	-2.37895e-163	2.00074e-163	1.20451e-162	-1.91498e-163	1.05485e-163	-1.27721e-163	0
-9.11648e-165	-2.31543e-163	6.7376e-164	-4.00891e-163	8.20823e-163	4.27618e-163	-9.89327e-163	-6.28462e-163	-2.02817e-163	5.44984e-163	-1.33697e-162	-8.76152e-165	1.64307e-163	-3.78431e-163	-2.84745e-163	-2.71007e-163	7.27846e-163	-3.36049e-163	-3.51051e-164	-1.21966e-162	3.39568e-163	6.19098e-164	3.41654e-163	-8.29239e-163	-2.37895e-163	2.00074e-163	1.20451e-162	-1.91498e-163	1.05485e-163	-1.27721e-163	0
-9.11648e-165	-2.31543e-163	6.7376e-164	-4.00891e-163	8.20823e-163	4.27618e-163	-9.89327e-163	-6.28462e-163	-2.02817e-163	5.44984e-163	-1.33697e-162	-8.76152e-165	1.64307e-163	-3.78431e-163	-2.84745e-163	-2.71007e-163	7.27846e-163	-3.36049e-163	-3.51051e-164	-1.21966e-162	3.39568e-163	6.19098e-164	3.41654e-163	-8.29239e-163	-2.37895e-163	2.00074e-163	1.20451e-162	-1.91498e-163	1.05485e-163	-1.27721e-163	0
-9.11648e-165	-2.31543e-163	6.7376e-164	-4.00891e-163	8.20823e-163	4.27618e-163	-9.89327e-163	-6.28462e-163	-2.02817e-163	5.44984e-163	-1.33697e-162	-8.76152e-165	1.64307e-163	-3.78431e-163	-2.84745e-163	-2.71007e-163	7.27846e-163	-3.36049e-163	-3.51051e-164	-1.21966e-162	3.39568e-163	6.19098e-164	3.41654e-163	-8.29239e-163	-2.37895e-163	2.00074e-163	1.20451e-162	-1.91498e-163	1.05485e-163	-1.27721e-163	0
-9.11648e-165	-2.31543e-163	6.7376e-164	-4.00891e-163	8.20823e-163	4.27618e-163	-9.89327e-163	-6.28462e-163	-2.02817e-163	5.44984e-163	-1.33697e-162	-8.76152e-165	1.64307e-163	-3.78431e-163	-2.84745e-163	-2.71007e-163	7.27846e-163	-3.36049e-163	-3.51051e-164	-1.21966e-162	3.39568e-163	6.19098e-164	3.41654e-163	-8.29239e-163	-2.37895e-163	2.00074e-163	1.20451e-162	-1.91498e-163	1.05485e-163	-1.27721e-163	0
-9.11648e-165	-2.31543e-163	6.7376e-164	-4.00891e-163	8.20823e-163	4.27618e-163	-9.89327e-163	-6.28462e-163	-2.02817e-163	5.44984e-163	-1.33697e-162	-8.76152e-165	1.64307e-163	-3.78431e-163	-2.84745e-163	-2.71007e-163	7.27846e-163	-3.36049e-163	-3.51051e-164	-1.21966e-162	3.39568e-163	6.19098e-164	3.41654e-163	-8.29239e-163	-2.37895e-163	2.00074e-163	1.20451e-162	-1.91498e-163	1.05485e-163	-1.27721e-163	0
-9.11648e-165	-2.31543e-163	6.7376e-164	-4.00891e-163	8.20823e-163	4.27618e-163	-9.89327e-163	-6.28462e-163	-2.02817e-163	5.44984e-163	-1.33697e-162	-8.76152e-165	1.64307e-163	-3.78431e-163	-2.84745e-163	-2.71007e-163	7.27846e-163	-3.36049e-163	-3.51051e-164	-1.21966e-162	3.39568e-163	6.19098e-164	3.41654e-163	-8.29239e-163	-2.37895e-163	2.00074e-163	1.20451e-162	-1.91498e-163	1.05485e-163	-1.27721e-163	0
-9.11648e-165	-2.31543e-163	6.7376e-164	-4.00891e-163	8.20823e-163	4.27618e-163	-9.89327e-163	-6.28462e-163	-2.02817e-163	5.44984e-163	-1.33697e-162	-8.76152e-165	1.64307e-163	-3.78431e-163	-2.84745e-163	-2.71007e-163	7.27846e-163	-3.36049e-163	-3.51051e-164	-1.21966e-162	3.39568e-163	6.19098e-164	3.41654e-163	-8.29239e-163	-2.37895e-163	2.00074e-163	1.20451e-162	-1.91498e-163	1.05485e-163	-1.27721e-163	0
-9.11648e-165	-2.31543e-163	6.7376e-164	-4.00891e-163	8.20823e-163	4.27618e-163	-9.89327e-163	-6.28462e-163	-2.02817e-163	5.44984e-163	-1.33697e-162	-8.76152e-165	1.64307e-163	-3.78431e-163	-2.84745e-163	-2.71007e-163	7.27846e-163	-3.36049e-163	-3.51051e-164	-1.21966e-162	3.39568e-163	6.19098e-164	3.41654e-163	-8.29239e-163	-2.37895e-163	2.00074e-163	1.20451e-162	-1.91498e-163	1.05485e-163	-1.27721e-163	0
-9.11648e-165	-2.31543e-163	6.7376e-164	-4.00891e-163	8.20823e-163	4.27618e-163	-9.89327e-163	-6.28462e-163	-2.02817e-163	5.44984e-163	-1.33697e-162	-8.76152e-165	1.64307e-163	-3.78431e-163	-2.84745e-163	-2.71007e-163	7.27846e-163	-3.36049e-163	-3.51051e-164	-1.21966e-162	3.39568e-163	6.19098e-164	3.41654e-163	-8.29239e-163	-2.37895e-163	2.00074e-163	1.20451e-162	-1.91498e-163	1.05485e-163	-1.27721e-163	0
-9.11648e-165	-2.31543e-163	6.7376e-164	-4.00891e-163	8.20823e-163	4.27618e-163	-9.89327e-163	-6.28462e-163	-2.02817e-163	5.44984e-163	-1.33697e-162	-8.76152e-165	1.64307e-163	-3.78431e-163	-2.84745e-163	-2.71007e-163	7.27846e-163	-3.36049e-163	-3.51051e-164	-1.21966e-162	3.39568e-163	6.19098e-164	3.41654e-163	-8.29239e-163	-2.37895e-163	2.00074e-163	1.20451e-162	-1.91498e-163	1.05485e-163	-1.27721e-163	0
-9.11648e-165	-2.31543e-163	6.7376e-164	-4.00891e-163	8.20823e-163	4.27618e-163	-9.89327e-163	-6.28462e-163	-2.02817e-163	5.44984e-163	-1.33697e-162	-8.76152e-165	1.64307e-163	-3.78431e-163	-2.84745e-163	-2.71007e-163	7.27846e-163	-3.36049e-163	-3.51051e-164	-1.21966e-162	3.39568e-163	6.19098e-164	3.41654e-163	-8.29239e-163	-2.37895e-163	2.00074e-163	1.20451e-162	-1.91498e-163	1.05485e-163	-1.27721e-163	0
-9.11648e-165	-2.31543e-163	6.7376e-164	-4.00891e-163	8.20823e-163	4.27618e-163	-9.89327e-163	-6.28462e-163	-2.02817e-163	5.44984e-163	-1.33697e-162	-8.76152e-165	1.64307e-163	-3.78431e-163	-2.84745e-163	-2.71007e-163	7.27846e-163	-3.36049e-163	-3.51051e-164	-1.21966e-162	3.39568e-163	6.19098e-164	3.41654e-163	-8.29239e-163	-2.37895e-163	2.00074e-163	1.20451e-162	-1.91498e-163	1.05485e-163	-1.27721e-163	0
-9.11648e-165	-2.31543e-163	6.7376e-164	-4.00891e-163	8.20823e-163	4.27618e-163	-9.89327e-163	-6.28462e-163	-2.02817e-163	5.44984e-163	-1.33697e-162	-8.76152e-165	1.64307e-163	-3.78431e-163	-2.84745e-163	-2.71007e-163	7.27846e-163	-3.36049e-163	-3.51051e-164	-1.21966e-162	3.39568e-163	6.19098e-164	3.41654e-163	-8.29239e-163	-2.37895e-163	2.00074e-163	1.20451e-162	-1.91498e-163	1.05485e-163	-1.27721e-163	0
-9.11648e-165	-2.31543e-163	6.7376e-164	-4.00891e-163	8.20823e-163	4.27618e-163	-9.89327e-163	-6.28462e-163	-2.02817e-163	5.44984e-163	-1.33697e-162	-8.76152e-165	1.64307e-163	-3.78431e-163	-2.84745e-163	-2.71007e-163	7.27846e-163	-3.36049e-163	-3.51051e-164	-1.21966e-162	3.39568e-163	6.19098e-164	3.41654e-163	-8.29239e-163	-2.37895e-163	2.00074e-163	1.20451e-162	-1.91498e-163	1.05485e-163	-1.27721e-163	0
-9.11648e-165	-2.31543e-163	6.7376e-164	-4.00891e-163	8.20823e-163	4.27618e-163	-9.89327e-163	-6.28462e-163	-2.02817e-163	5.44984e-163	-1.33697e-162	-8.76152e-165	1.64307e-163	-3.78431e-163	-2.84745e-163	-2.71007e-163	7.27846e-163	-3.36049e-163	-3.51051e-164	-1.21966e-162	3.39568e-163	6.19098e-164	3.41654e-163	-8.29239e-163	-2.37895e-163	2.00074e-163	1.20451e-162	-1.91498e-163	1.05485e-163	-1.27721e-163	0
-9.11648e-165	-2.31543e-163	6.7376e-164	-4.00891e-163	8.20823e-163	4.27618e-163	-9.89327e-163	-6.28462e-163	-2.02817e-163	5.44984e-163	-1.33697e-162	-8.76152e-165	1.64307e-163	-3.78431e-163	-2.84745e-163	-2.71007e-163	7.27846e-163	-3.36049e-163	-3.51051e-164	-1.21966e-162	3.39568e-163	6.19098e-164	3.41654e-163	-8.29239e-163	-2.37895e-163	2.00074e-163	1.20451e-162	-1.91498e-163	1.05485e-163	-1.27721e-163	0
-9.11648e-165	-2.31543e-163	6.7376e-164	-4.00891e-163	8.20823e-163	4.27618e-163	-9.89327e-163	-6.28462e-163	-2.02817e-163	5.44984e-163	-1.33697e-162	-8.76152e-165	1.64307e-163	-3.78431e-163	-2.84745e-163	-2.71007e-163	7.27846e-163	-3.36049e-163	-3.51051e-164	-1.21966e-162	3.39568e-163	6.19098e-164	3.41654e-163	-8.29239e-163	-2.37895e-163	2.00074e-163	1.20451e-162	-1.91498e-163	1.05485e-163	-1.27721e-163	0
-9.11648e-165	-2.31543e-163	6.7376e-164	-4.00891e-163	8.20823e-163	4.27618e-163	-9.89327e-163	-6.28462e-163	-2.02817e-163	5.44984e-163	-1.33697e-162	-8.76152e-165	1.64307e-163	-3.78431e-163	-2.84745e-163	-2.71007e-163	7.27846e-163	-3.36049e-163	-3.51051e-164	-1.21966e-162	3.39568e-163	6.19098e-164	3.41654e-163	-8.29239e-163	-2.37895e-163	2.00074e-163	1.20451e-162	-1.91498e-163	1.05485e-163	-1.27721e-163	0
-9.11648e-165	-2.31543e-163	6.7376e-164	-4.00891e-163	8.20823e-163	4.27618e-163	-9.89327e-163	-6.28462e-163	-2.02817e-163	5.44984e-163	-1.33697e-162	-8.76152e-165	1.64307e-163	-3.78431e-163	-2.84745e-163	-2.71007e-163	7.27846e-163	-3.36049e-163	-3.51051e-164	-1.21966e-162	3.39568e-163	6.19098e-164	3.41654e-163	-8.29239e-163	-2.37895e-163	2.00074e-163	1.20451e-162	-1.91498e-163	1.05485e-163	-1.27721e-163	0
-9.11648e-165	-2.31543e-163	6.7376e-164	-4.00891e-163	8.20823e-163	4.27618e-163	-9.89327e-163	-6.28462e-163	-2.02817e-163	5.44984e-163	-1.33697e-162	-8.76152e-165	1.64307e-163	-3.78431e-163	-2.84745e-163	-2.71007e-163	7.27846e-163	-3.36049e-163	-3.51051e-164	-1.21966e-162	3.39568e-163	6.19098e-164	3.41654e-163	-8.29239e-163	-2.37895e-163	2.00074e-163	1.20451e-162	-1.91498e-163	1.05485e-163	-1.27721e-163	0
-9.11648e-165	-2.31543e-163	6.7376e-164	-4.00891e-163	8.20823e-163	4.27618e-163	-9.89327e-163	-6.28462e-163	-2.02817e-163	5.44984e-163	-1.33697e-162	-8.76152e-165	1.64307e-163	-3.78431e-163	-2.84745e-163	-2.71007e-163	7.27846e-163	-3.36049e-163	-3.51051e-164	-1.21966e-162	3.39568e-163	6.19098e-164	3.41654e-163	-8.29239e-163	-2.37895e-163	2.00074e-163	1.20451e-162	-1.91498e-163	1.05485e-163	-1.27721e-163	0
-9.11648e-165	-2.31543e-163	6.7376e-164	-4.00891e-163	8.20823e-163	4.27618e-163	-9.89327e-163	-6.28462e-163	-2.02817e-163	5.44984e-163	-1.33697e-162	-8.76152e-165	1.64307e-163	-3.78431e-163	-2.84745e-163	-2.71007e-163	7.27846e-163	-3.36049e-163	-3.51051e-164	-1.21966e-162	3.39568e-163	6.19098e-164	3.41654e-163	-8.29239e-163	-2.37895e-163	2.00074e-163	1.20451e-162	-1.91498e-163	1.05485e-163	-1.27721e-163	0
-9.11648e-165	-2.31543e-163	6.7376e-164	-4.00891e-163	8.20823e-163	4.27618e-163	-9.89327e-163	-6.28462e-163	-2.02817e-163	5.44984e-163	-1.33697e-162	-8.76152e-165	1.64307e-163	-3.78431e-163	-2.84745e-163	-2.71007e-163	7.27846e-163	-3.36049e-163	-3.51051e-164	-1.21966e-162	3.39568e-163	6.19098e-164	3.41654e-163	-8.29239e-163	-2.37895e-163	2.00074e-163	1.20451e-162	-1.91498e-163	1.05485e-163	-1.27721e-163	0
-9.11648e-165	-2.31543e-163	6.7376e-164	-4.00891e-163	8.20823e-163	4.27618e-163	-9.89327e-163	-6.28462e-163	-2.02817e-163	5.44984e-163	-1.33697e-162	-8.76152e-165	1.64307e-163	-3.78431e-163	-2.84745e-163	-2.71007e-163	7.27846e-163	-3.36049e-163	-3.51051e-164	-1.21966e-162	3.39568e-163	6.19098e-164	3.41654e-163	-8.29239e-163	-2.37895e-163	2.00074e-163	1.20451e-162	-1.91498e-163	1.05485e-163	-1.27721e-163	0
-9.11648e-165	-2.31543e-163	6.7376e-164	-4.00891e-163	8.20823e-163	4.27618e-163	-9.89327e-163	-6.28462e-163	-2.02817e-163	5.44984e-163	-1.33697e-162	-8.76152e-165	1.64307e-163	-3.78431e-163	-2.84745e-163	-2.71007e-163	7.27846e-163	-3.36049e-163	-3.51051e-164	-1.21966e-162	3.39568e-163	6.19098e-164	3.41654e-163	-8.29239e-163	-2.37895e-163	2.00074e-163	1.20451e-162	-1.91498e-163	1.05485e-163	-1.27721e-163	0
-9.11648e-165	-2.31543e-163	6.7376e-164	-4.00891e-163	8.20823e-163	4.27618e-163	-9.89327e-163	-6.28462e-163	-2.02817e-163	5.44984e-163	-1.33697e-162	-8.76152e-165	1.64307e-163	-3.78431e-163	-2.84745e-163	-2.71007e-163	7.27846e-163	-3.36049e-163	-3.51051e-164	-1.21966e-162	3.39568e-163	6.19098e-164	3.41654e-163	-8.29239e-163	-2.37895e-163	2.00074e-163	1.20451e-162	-1.91498e-163	1.05485e-163	-1.27721e-163	0
-9.11648e-165	-2.31543e-163	6.7376e-164	-4.00891e-163	8.20823e-163	4.27618e-163	-9.89327e-163	-6.28462e-163	-2.02817e-163	5.44984e-163	-1.33697e-162	-8.76152e-165	1.64307e-163	-3.78431e-163	-2.84745e-163	-2.71007e-163	7.27846e-163	-3.36049e-163	-3.51051e-164	-1.21966e-162	3.39568e-163	6.19098e-164	3.41654e-163	-8.29239e-163	-2.37895e-163	2.00074e-163	1.20451e-162	-1.91498e-163	1.05485e-163	-1.27721e-163	0
-9.11648e-165	-2.31543e-163	6.7376e-164	-4.00891e-163	8.20823e-163	4.27618e-163	-9.89327e-163	-6.28462e-163	-2.02817e-163	5.44984e-163	-1.33697e-162	-8.76152e-165	1.64307e-163	-3.78431e-163	-2.84745e-163	-2.71007e-163	7.27846e-163	-3.36049e-163	-3.51051e-164	-1.21966e-162	3.39568e-163	6.19098e-164	3.41654e-163	-8.29239e-163	-2.37895e-163	2.00074e-163	1.20451e-162	-1.91498e-163	1.05485e-163	-1.27721e-163	0
-9.11648e-165	-2.31543e-163	6.7376e-164	-4.00891e-163	8.20823e-163	4.27618e-163	-9.89327e-163	-6.28462e-163	-2.02817e-163	5.44984e-163	-1.33697e-162	-8.76152e-165	1.64307e-163	-3.78431e-163	-2.84745e-163	-2.71007e-163	7.27846e-163	-3.36049e-163	-3.51051e-164	-1.21966e-162	3.39568e-163	6.19098e-164	3.41654e-163	-8.29239e-163	-2.37895e-163	2.00074e-163	1.20451e-162	-1.91498e-163	1.05485e-163	-1.27721e-163	0
-9.11648e-165	-2.31543e-163	6.7376e-164	-4.00891e-163	8.20823e-163	4.27618e-163	-9.89327e-163	-6.28462e-163	-2.02817e-163	5.44984e-163	-1.33697e-162	-8.76152e-165	1.64307e-163	-3.78431e-163	-2.84745e-163	-2.71007e-163	7.27846e-163	-3.36049e-163	-3.51051e-164	-1.21966e-162	3.39568e-163	6.19098e-164	3.41654e-163	-8.29239e-163	-2.37895e-163	2.00074e-163	1.20451e-162	-1.91498e-163	1.05485e-163	-1.27721e-163	0
-9.11648e-165	-2.31543e-163	6.7376e-164	-4.00891e-163	8.20823e-163	4.27618e-163	-9.89327e-163	-6.28462e-163	-2.02817e-163	5.44984e-163	-1.33697e-162	-8.76152e-165	1.64307e-163	-3.78431e-163	-2.84745e-163	-2.71007e-163	7.27846e-163	-3.36049e-163	-3.51051e-164	-1.21966e-162	3.39568e-163	6.19098e-164	3.41654e-163	-8.29239e-163	-2.37895e-163	2.00074e-163	1.20451e-162	-1.91498e-163	1.05485e-163	-1.27721e-163	0
-9.11648e-165	-2.31543e-163	6.7376e-164	-4.00891e-163	8.20823e-163	4.27618e-163	-9.89327e-163	-6.28462e-163	-2.02817e-163	5.44984e-163	-1.33697e-162	-8.76152e-165	1.64307e-163	-3.78431e-163	-2.84745e-163	-2.71007e-163	7.27846e-163	-3.36049e-163	-3.51051e-164	-1.21966e-162	3.39568e-163	6.19098e-164	3.41654e-163	-8.29239e-163	-2.37895e-163	2.00074e-163	1.20451e-162	-1.91498e-163	1.05485e-163	-1.27721e-163	0
-9.11648e-165	-2.31543e-163	6.7376e-164	-4.00891e-163	8.20823e-163	4.27618e-163	-9.89327e-163	-6.28462e-163	-2.02817e-163	5.44984e-163	-1.33697e-162	-8.76152e-165	1.64307e-163	-3.78431e-163	-2.84745e-163	-2.71007e-163	7.27846e-163	-3.36049e-163	-3.51051e-164	-1.21966e-162	3.39568e-163	6.19098e-164	3.41654e-163	-8.29239e-163	-2.37895e-163	2.00074e-163	1.20451e-162	-1.91498e-163	1.05485e-163	-1.27721e-163	0
-9.11648e-165	-2.31543e-163	6.7376e-164	-4.00891e-163	8.20823e-163	4.27618e-163	-9.89327e-163	-6.28462e-163	-2.02817e-163	5.44984e-163	-1.33697e-162	-8.76152e-165	1.64307e-163	-3.78431e-163	-2.84745e-163	-2.71007e-163	7.27846e-163	-3.36049e-163	-3.51051e-164	-1.21966e-162	3.39568e-163	6.19098e-164	3.41654e-163	-8.29239e-163	-2.37895e-163	2.00074e-163	1.20451e-162	-1.91498e-163	1.05485e-163	-1.27721e-163	0
-9.11648e-165	-2.31543e-163	6.7376e-164	-4.00891e-163	8.20823e-163	4.27618e-163	-9.89327e-163	-6.28462e-163	-2.02817e-163	5.44984e-163	-1.33697e-162	-8.76152e-165	1.64307e-163	-3.78431e-163	-2.84745e-163	-2.71007e-163	7.27846e-163	-3.36049e-163	-3.51051e-164	-1.21966e-162	3.39568e-163	6.19098e-164	3.41654e-163	-8.29239e-163	-2.37895e-163	2.00074e-163	1.20451e-162	-1.91498e-163	1.05485e-163	-1.27721e-163	0
-9.11648e-165	-2.31543e-163	6.7376e-164	-4.00891e-163	8.20823e-163	4.27618e-163	-9.89327e-163	-6.28462e-163	-2.02817e-163	5.44984e-163	-1.33697e-162	-8.76152e-165	1.64307e-163	-3.78431e-163	-2.84745e-163	-2.71007e-163	7.27846e-163	-3.36049e-163	-3.51051e-164	-1.21966e-162	3.39568e-163	6.19098e-164	3.41654e-163	-8.29239e-163	-2.37895e-163	2.00074e-163	1.20451e-162	-1.91498e-163	1.05485e-163	-1.27721e-163	0
-9.11648e-165	-2.31543e-163	6.7376e-164	-4.00891e-163	8.20823e-163	4.27618e-163	-9.89327e-163	-6.28462e-163	-2.02817e-163	5.44984e-163	-1.33697e-162	-8.76152e-165	1.64307e-163	-3.78431e-163	-2.84745e-163	-2.71007e-163	7.27846e-163	-3.36049e-163	-3.51051e-164	-1.21966e-162	3.39568e-163	6.19098e-164	3.41654e-163	-8.29239e-163	-2.37895e-163	2.00074e-163	1.20451e-162	-1.91498e-163	1.05485e-163	-1.27721e-163	0
-9.11648e-165	-2.31543e-163	6.7376e-164	-4.00891e-163	8.20823e-163	4.27618e-163	-9.89327e-163	-6.28462e-163	-2.02817e-163	5.44984e-163	-1.33697e-162	-8.76152e-165	1.64307e-163	-3.78431e-163	-2.84745e-163	-2.71007e-163	7.27846e-163	-3.36049e-163	-3.51051e-164	-1.21966e-162	3.39568e-163	6.19098e-164	3.41654e-163	-8.29239e-163	-2.37895e-163	2.00074e-163	1.20451e-162	-1.91498e-163	1.05485e-163	-1.27721e-163	0
-9.11648e-165	-2.31543e-163	6.7376e-164	-4.00891e-163	8.20823e-163	4.27618e-163	-9.89327e-163	-6.28462e-163	-2.02817e-163	5.44984e-163	-1.33697e-162	-8.76152e-165	1.64307e-163	-3.78431e-163	-2.84745e-163	-2.71007e-163	7.27846e-163	-3.36049e-163	-3.51051e-164	-1.21966e-162	3.39568e-163	6.19098e-164	3.41654e-163	-8.29239e-163	-2.37895e-163	2.00074e-163	1.20451e-162	-1.91498e-163	1.05485e-163	-1.27721e-163	0
-9.11648e-165	-2.31543e-163	6.7376e-164	-4.00891e-163	8.20823e-163	4.27618e-163	-9.89327e-163	-6.28462e-163	-2.02817e-163	5.44984e-163	-1.33697e-162	-8.76152e-165	1.64307e-163	-3.78431e-163	-2.84745e-163	-2.71007e-163	7.27846e-163	-3.36049e-163	-3.51051e-164	-1.21966e-162	3.39568e-163	6.19098e-164	3.41654e-163	-8.29239e-163	-2.37895e-163	2.00074e-163	1.20451e-162	-1.91498e-163	1.05485e-163	-1.27721e-163	0
-9.11648e-165	-2.31543e-163	6.7376e-164	-4.00891e-163	8.20823e-163	4.27618e-163	-9.89327e-163	-6.28462e-163	-2.02817e-163	5.44984e-163	-1.33697e-162	-8.76152e-165	1.64307e-163	-3.78431e-163	-2.84745e-163	-2.71007e-163	7.27846e-163	-3.36049e-163	-3.51051e-164	-1.21966e-162	3.39568e-163	6.19098e-164	3.41654e-163	-8.29239e-163	-2.37895e-163	2.00074e-163	1.20451e-162	-1.91498e-163	1.05485e-163	-1.27721e-163	0
-9.11648e-165	-2.31543e-163	6.7376e-164	-4.00891e-163	8.20823e-163	4.27618e-163	-9.89327e-163	-6.28462e-163	-2.02817e-163	5.44984e-163	-1.33697e-162	-8.76152e-165	1.64307e-163	-3.78431e-163	-2.84745e-163	-2.71007e-163	7.27846e-163	-3.36049e-163	-3.51051e-164	-1.21966e-162	3.39568e-163	6.19098e-164	3.41654e-163	-8.29239e-163	-2.37895e-163	2.00074e-163	1.20451e-162	-1.91498e-163	1.05485e-163	-1.27721e-163	0
-9.11648e-165	-2.31543e-163	6.7376e-164	-4.00891e-163	8.20823e-163	4.27618e-163	-9.89327e-163	-6.28462e-163	-2.02817e-163	5.44984e-163	-1.33697e-162	-8.76152e-165	1.64307e-163	-3.78431e-163	-2.84745e-163	-2.71007e-163	7.27846e-163	-3.36049e-163	-3.51051e-164	-1.21966e-162	3.39568e-163	6.19098e-164	3.41654e-163	-8.29239e-163	-2.37895e-163	2.00074e-163	1.20451e-162	-1.91498e-163	1.05485e-163	-1.27721e-163	0
-9.11648e-165	-2.31543e-163	6.7376e-164	-4.00891e-163	8.20823e-163	4.27618e-163	-9.89327e-163	-6.28462e-163	-2.02817e-163	5.44984e-163	-1.33697e-162	-8.76152e-165	1.64307e-163	-3.78431e-163	-2.84745e-163	-2.71007e-163	7.27846e-163	-3.36049e-163	-3.51051e-164	-1.21966e-162	3.39568e-163	6.19098e-164	3.41654e-163	-8.29239e-163	-2.37895e-163	2.00074e-163	1.20451e-162	-1.91498e-163	1.05485e-163	-1.27721e-163	0
-9.11648e-165	-2.31543e-163	6.7376e-164	-4.00891e-163	8.20823e-163	4.27618e-163	-9.89327e-163	-6.28462e-163	-2.02817e-163	5.44984e-163	-1.33697e-162	-8.76152e-165	1.64307e-163	-3.78431e-163	-2.84745e-163	-2.71007e-163	7.27846e-163	-3.36049e-163	-3.51051e-164	-1.21966e-162	3.39568e-163	6.19098e-164	3.41654e-163	-8.29239e-163	-2.37895e-163	2.00074e-163	1.20451e-162	-1.91498e-163	1.05485e-163	-1.27721e-163	0
-9.11648e-165	-2.31543e-163	6.7376e-164	-4.00891e-163	8.20823e-163	4.27618e-163	-9.89327e-163	-6.28462e-163	-2.02817e-163	5.44984e-163	-1.33697e-162	-8.76152e-165	1.64307e-163	-3.78431e-163	-2.84745e-163	-2.71007e-163	7.27846e-163	-3.36049e-163	-3.51051e-164	-1.21966e-162	3.39568e-163	6.19098e-164	3.41654e-163	-8.29239e-163	-2.37895e-163	2.00074e-163	1.20451e-162	-1.91498e-163	1.05485e-163	-1.27721e-163	0
-9.11648e-165	-2.31543e-163	6.7376e-164	-4.00891e-163	8.20823e-163	4.27618e-163	-9.89327e-163	-6.28462e-163	-2.02817e-163	5.44984e-163	-1.33697e-162	-8.76152e-165	1.64307e-163	-3.78431e-163	-2.84745e-163	-2.71007e-163	7.27846e-163	-3.36049e-163	-3.51051e-164	-1.21966e-162	3.39568e-163	6.19098e-164	3.41654e-163	-8.29239e-163	-2.37895e-163	2.00074e-163	1.20451e-162	-1.91498e-163	1.05485e-163	-1.27721e-163	0
-9.11648e-165	-2.31543e-163	6.7376e-164	-4.00891e-163	8.20823e-163	4.27618e-163	-9.89327e-163	-6.28462e-163	-2.02817e-163	5.44984e-163	-1.33697e-162	-8.76152e-165	1.64307e-163	-3.78431e-163	-2.84745e-163	-2.71007e-163	7.27846e-163	-3.36049e-163	-3.51051e-164	-1.21966e-162	3.39568e-163	6.19098e-164	3.41654e-163	-8.29239e-163	-2.37895e-163	2.00074e-163	1.20451e-162	-1.91498e-163	1.05485e-163	-1.27721e-163	0
-9.11648e-165	-2.31543e-163	6.7376e-164	-4.00891e-163	8.20823e-163	4.27618e-163	-9.89327e-163	-6.28462e-163	-2.02817e-163	5.44984e-163	-1.33697e-162	-8.76152e-165	1.64307e-163	-3.78431e-163	-2.84745e-163	-2.71007e-163	7.27846e-163	-3.36049e-163	-3.51051e-164	-1.21966e-162	3.39568e-163	6.19098e-164	3.41654e-163	-8.29239e-163	-2.37895e-163	2.00074e-163	1.20451e-162	-1.91498e-163	1.05485e-163	-1.27721e-163	0
-9.11648e-165	-2.31543e-163	6.7376e-164	-4.00891e-163	8.20823e-163	4.27618e-163	-9.89327e-163	-6.28462e-163	-2.02817e-163	5.44984e-163	-1.33697e-162	-8.76152e-165	1.64307e-163	-3.78431e-163	-2.84745e-163	-2.71007e-163	7.27846e-163	-3.36049e-163	-3.51051e-164	-1.21966e-162	3.39568e-163	6.19098e-164	3.41654e-163	-8.29239e-163	-2.37895e-163	2.00074e-163	1.20451e-162	-1.91498e-163	1.05485e-163	-1.27721e-163	0
-9.11648e-165	-2.31543e-163	6.7376e-164	-4.00891e-163	8.20823e-163	4.27618e-163	-9.89327e-163	-6.28462e-163	-2.02817e-163	5.44984e-163	-1.33697e-162	-8.76152e-165	1.64307e-163	-3.78431e-163	-2.84745e-163	-2.71007e-163	7.27846e-163	-3.36049e-163	-3.51051e-164	-1.21966e-162	3.39568e-163	6.19098e-164	3.41654e-163	-8.29239e-163	-2.37895e-163	2.00074e-163	1.20451e-162	-1.91498e-163	1.05485e-163	-1.27721e-163	0
-9.11648e-165	-2.31543e-163	6.7376e-164	-4.00891e-163	8.20823e-163	4.27618e-163	-9.89327e-163	-6.28462e-163	-2.02817e-163	5.44984e-163	-1.33697e-162	-8.76152e-165	1.64307e-163	-3.78431e-163	-2.84745e-163	-2.71007e-163	7.27846e-163	-3.36049e-163	-3.51051e-164	-1.21966e-162	3.39568e-163	6.19098e-164	3.41654e-163	-8.29239e-163	-2.37895e-163	2.00074e-163	1.20451e-162	-1.91498e-163	1.05485e-163	-1.27721e-163	0
-9.11648e-165	-2.31543e-163	6.7376e-164	-4.00891e-163	8.20823e-163	4.27618e-163	-9.89327e-163	-6.28462e-163	-2.02817e-163	5.44984e-163	-1.33697e-162	-8.76152e-165	1.64307e-163	-3.78431e-163	-2.84745e-163	-2.71007e-163	7.27846e-163	-3.36049e-163	-3.51051e-164	-1.21966e-162	3.39568e-163	6.19098e-164	3.41654e-163	-8.29239e-163	-2.37895e-163	2.00074e-163	1.20451e-162	-1.91498e-163	1.05485e-163	-1.27721e-163	0
-9.11648e-165	-2.31543e-163	6.7376e-164	-4.00891e-163	8.20823e-163	4.27618e-163	-9.89327e-163	-6.28462e-163	-2.02817e-163	5.44984e-163	-1.33697e-162	-8.76152e-165	1.64307e-163	-3.78431e-163	-2.84745e-163	-2.71007e-163	7.27846e-163	-3.36049e-163	-3.51051e-164	-1.21966e-162	3.39568e-163	6.19098e-164	3.41654e-163	-8.29239e-163	-2.37895e-163	2.00074e-163	1.20451e-162	-1.91498e-163	1.05485e-163	-1.27721e-163	0
-9.11648e-165	-2.31543e-163	6.7376e-164	-4.00891e-163	8.20823e-163	4.27618e-163	-9.89327e-163	-6.28462e-163	-2.02817e-163	5.44984e-163	-1.33697e-162	-8.76152e-165	1.64307e-163	-3.78431e-163	-2.84745e-163	-2.71007e-163	7.27846e-163	-3.36049e-163	-3.51051e-164	-1.21966e-162	3.39568e-163	6.19098e-164	3.41654e-163	-8.29239e-163	-2.37895e-163	2.00074e-163	1.20451e-162	-1.91498e-163	1.05485e-163	-1.27721e-163	0
-9.11648e-165	-2.31543e-163	6.7376e-164	-4.00891e-163	8.20823e-163	4.27618e-163	-9.89327e-163	-6.28462e-163	-2.02817e-163	5.44984e-163	-1.33697e-162	-8.76152e-165	1.64307e-163	-3.78431e-163	-2.84745e-163	-2.71007e-163	7.27846e-163	-3.36049e-163	-3.51051e-164	-1.21966e-162	3.39568e-163	6.19098e-164	3.41654e-163	-8.29239e-163	-2.37895e-163	2.00074e-163	1.20451e-162	-1.91498e-163	1.05485e-163	-1.27721e-163	0
-9.11648e-165	-2.31543e-163	6.7376e-164	-4.00891e-163	8.20823e-163	4.27618e-163	-9.89327e-163	-6.28462e-163	-2.02817e-163	5.44984e-163	-1.33697e-162	-8.76152e-165	1.64307e-163	-3.78431e-163	-2.84745e-163	-2.71007e-163	7.27846e-163	-3.36049e-163	-3.51051e-164	-1.21966e-162	3.39568e-163	6.19098e-164	3.41654e-163	-8.29239e-163	-2.37895e-163	2.00074e-163	1.20451e-162	-1.91498e-163	1.05485e-163	-1.27721e-163	0
-9.11648e-165	-2.31543e-163	6.7376e-164	-4.00891e-163	8.20823e-163	4.27618e-163	-9.89327e-163	-6.28462e-163	-2.02817e-163	5.44984e-163	-1.33697e-162	-8.76152e-165	1.64307e-163	-3.78431e-163	-2.84745e-163	-2.71007e-163	7.27846e-163	-3.36049e-163	-3.51051e-164	-1.21966e-162	3.39568e-163	6.19098e-164	3.41654e-163	-8.29239e-163	-2.37895e-163	2.00074e-163	1.20451e-162	-1.91498e-163	1.05485e-163	-1.27721e-163	0
-9.11648e-165	-2.31543e-163	6.7376e-164	-4.00891e-163	8.20823e-163	4.27618e-163	-9.89327e-163	-6.28462e-163	-2.02817e-163	5.44984e-163	-1.33697e-162	-8.76152e-165	1.64307e-163	-3.78431e-163	-2.84745e-163	-2.71007e-163	7.27846e-163	-3.36049e-163	-3.51051e-164	-1.21966e-162	3.39568e-163	6.19098e-164	3.41654e-163	-8.29239e-163	-2.37895e-163	2.00074e-163	1.20451e-162	-1.91498e-163	1.05485e-163	-1.27721e-163	0
-9.11648e-165	-2.31543e-163	6.7376e-164	-4.00891e-163	8.20823e-163	4.27618e-163	-9.89327e-163	-6.28462e-163	-2.02817e-163	5.44984e-163	-1.33697e-162	-8.76152e-165	1.64307e-163	-3.78431e-163	-2.84745e-163	-2.71007e-163	7.27846e-163	-3.36049e-163	-3.51051e-164	-1.21966e-162	3.39568e-163	6.19098e-164	3.41654e-163	-8.29239e-163	-2.37895e-163	2.00074e-163	1.20451e-162	-1.91498e-163	1.05485e-163	-1.27721e-163	0
-9.11648e-165	-2.31543e-163	6.7376e-164	-4.00891e-163	8.20823e-163	4.27618e-163	-9.89327e-163	-6.28462e-163	-2.02817e-163	5.44984e-163	-1.33697e-162	-8.76152e-165	1.64307e-163	-3.78431e-163	-2.84745e-163	-2.71007e-163	7.27846e-163	-3.36049e-163	-3.51051e-164	-1.21966e-162	3.39568e-163	6.19098e-164	3.41654e-163	-8.29239e-163	-2.37895e-163	2.00074e-163	1.20451e-162	-1.91498e-163	1.05485e-163	-1.27721e-163	0
-9.11648e-165	-2.31543e-163	6.7376e-164	-4.00891e-163	8.20823e-163	4.27618e-163	-9.89327e-163	-6.28462e-163	-2.02817e-163	5.44984e-163	-1.33697e-162	-8.76152e-165	1.64307e-163	-3.78431e-163	-2.84745e-163	-2.71007e-163	7.27846e-163	-3.36049e-163	-3.51051e-164	-1.21966e-162	3.39568e-163	6.19098e-164	3.41654e-163	-8.29239e-163	-2.37895e-163	2.00074e-163	1.20451e-162	-1.91498e-163	1.05485e-163	-1.27721e-163	0
-9.11648e-165	-2.31543e-163	6.7376e-164	-4.00891e-163	8.20823e-163	4.27618e-163	-9.89327e-163	-6.28462e-163	-2.02817e-163	5.44984e-163	-1.33697e-162	-8.76152e-165	1.64307e-163	-3.78431e-163	-2.84745e-163	-2.71007e-163	7.27846e-163	-3.36049e-163	-3.51051e-164	-1.21966e-162	3.39568e-163	6.19098e-164	3.41654e-163	-8.29239e-163	-2.37895e-163	2.00074e-163	1.20451e-162	-1.91498e-163	1.05485e-163	-1.27721e-163	0
-9.11648e-165	-2.31543e-163	6.7376e-164	-4.00891e-163	8.20823e-163	4.27618e-163	-9.89327e-163	-6.28462e-163	-2.02817e-163	5.44984e-163	-1.33697e-162	-8.76152e-165	1.64307e-163	-3.78431e-163	-2.84745e-163	-2.71007e-163	7.27846e-163	-3.36049e-163	-3.51051e-164	-1.21966e-162	3.39568e-163	6.19098e-164	3.41654e-163	-8.29239e-163	-2.37895e-163	2.00074e-163	1.20451e-162	-1.91498e-163	1.05485e-163	-1.27721e-163	0
-9.11648e-165	-2.31543e-163	6.7376e-164	-4.00891e-163	8.20823e-163	4.27618e-163	-9.89327e-163	-6.28462e-163	-2.02817e-163	5.44984e-163	-1.33697e-162	-8.76152e-165	1.64307e-163	-3.78431e-163	-2.84745e-163	-2.71007e-163	7.27846e-163	-3.36049e-163	-3.51051e-164	-1.21966e-162	3.39568e-163	6.19098e-164	3.41654e-163	-8.29239e-163	-2.37895e-163	2.00074e-163	1.20451e-162	-1.91498e-163	1.05485e-163	-1.27721e-163	0
-9.11648e-165	-2.31543e-163	6.7376e-164	-4.00891e-163	8.20823e-163	4.27618e-163	-9.89327e-163	-6.28462e-163	-2.02817e-163	5.44984e-163	-1.33697e-162	-8.76152e-165	1.64307e-163	-3.78431e-163	-2.84745e-163	-2.71007e-163	7.27846e-163	-3.36049e-163	-3.51051e-164	-1.21966e-162	3.39568e-163	6.19098e-164	3.41654e-163	-8.29239e-163	-2.37895e-163	2.00074e-163	1.20451e-162	-1.91498e-163	1.05485e-163	-1.27721e-163	0
-9.11648e-165	-2.31543e-163	6.7376e-164	-4.00891e-163	8.20823e-163	4.27618e-163	-9.89327e-163	-6.28462e-163	-2.02817e-163	5.44984e-163	-1.33697e-162	-8.76152e-165	1.64307e-163	-3.78431e-163	-2.84745e-163	-2.71007e-163	7.27846e-163	-3.36049e-163	-3.51051e-164	-1.21966e-162	3.39568e-163	6.19098e-164	3.41654e-163	-8.29239e-163	-2.37895e-163	2.00074e-163	1.20451e-162	-1.91498e-163	1.05485e-163	-1.27721e-163	0
-9.11648e-165	-2.31543e-163	6.7376e-164	-4.00891e-163	8.20823e-163	4.27618e-163	-9.89327e-163	-6.28462e-163	-2.02817e-163	5.44984e-163	-1.33697e-162	-8.76152e-165	1.64307e-163	-3.78431e-163	-2.84745e-163	-2.71007e-163	7.27846e-163	-3.36049e-163	-3.51051e-164	-1.21966e-162	3.39568e-163	6.19098e-164	3.41654e-163	-8.29239e-163	-2.37895e-163	2.00074e-163	1.20451e-162	-1.91498e-163	1.05485e-163	-1.27721e-163	0
-9.11648e-165	-2.31543e-163	6.7376e-164	-4.00891e-163	8.20823e-163	4.27618e-163	-9.89327e-163	-6.28462e-163	-2.02817e-163	5.44984e-163	-1.33697e-162	-8.76152e-165	1.64307e-163	-3.78431e-163	-2.84745e-163	-2.71007e-163	7.27846e-163	-3.36049e-163	-3.51051e-164	-1.21966e-162	3.39568e-163	6.19098e-164	3.41654e-163	-8.29239e-163	-2.37895e-163	2.00074e-163	1.20451e-162	-1.91498e-163	1.05485e-163	-1.27721e-163	0
-9.11648e-165	-2.31543e-163	6.7376e-164	-4.00891e-163	8.20823e-163	4.27618e-163	-9.89327e-163	-6.28462e-163	-2.02817e-163	5.44984e-163	-1.33697e-162	-8.76152e-165	1.64307e-163	-3.78431e-163	-2.84745e-163	-2.71007e-163	7.27846e-163	-3.36049e-163	-3.51051e-164	-1.21966e-162	3.39568e-163	6.19098e-164	3.41654e-163	-8.29239e-163	-2.37895e-163	2.00074e-163	1.20451e-162	-1.91498e-163	1.05485e-163	-1.27721e-163	0
-9.11648e-165	-2.31543e-163	6.7376e-164	-4.00891e-163	8.20823e-163	4.27618e-163	-9.89327e-163	-6.28462e-163	-2.02817e-163	5.44984e-163	-1.33697e-162	-8.76152e-165	1.64307e-163	-3.78431e-163	-2.84745e-163	-2.71007e-163	7.27846e-163	-3.36049e-163	-3.51051e-164	-1.21966e-162	3.39568e-163	6.19098e-164	3.41654e-163	-8.29239e-163	-2.37895e-163	2.00074e-163	1.20451e-162	-1.91498e-163	1.05485e-163	-1.27721e-163	0
-9.11648e-165	-2.31543e-163	6.7376e-164	-4.00891e-163	8.20823e-163	4.27618e-163	-9.89327e-163	-6.28462e-163	-2.02817e-163	5.44984e-163	-1.33697e-162	-8.76152e-165	1.64307e-163	-3.78431e-163	-2.84745e-163	-2.71007e-163	7.27846e-163	-3.36049e-163	-3.51051e-164	-1.21966e-162	3.39568e-163	6.19098e-164	3.41654e-163	-8.29239e-163	-2.37895e-163	2.00074e-163	1.20451e-162	-1.91498e-163	1.05485e-163	-1.27721e-163	0
-9.11648e-165	-2.31543e-163	6.7376e-164	-4.00891e-163	8.20823e-163	4.27618e-163	-9.89327e-163	-6.28462e-163	-2.02817e-163	5.44984e-163	-1.33697e-162	-8.76152e-165	1.64307e-163	-3.78431e-163	-2.84745e-163	-2.71007e-163	7.27846e-163	-3.36049e-163	-3.51051e-164	-1.21966e-162	3.39568e-163	6.19098e-164	3.41654e-163	-8.29239e-163	-2.37895e-163	2.00074e-163	1.20451e-162	-1.91498e-163	1.05485e-163	-1.27721e-163	0
-9.11648e-165	-2.31543e-163	6.7376e-164	-4.00891e-163	8.20823e-163	4.27618e-163	-9.89327e-163	-6.28462e-163	-2.02817e-163	5.44984e-163	-1.33697e-162	-8.76152e-165	1.64307e-163	-3.78431e-163	-2.84745e-163	-2.71007e-163	7.27846e-163	-3.36049e-163	-3.51051e-164	-1.21966e-162	3.39568e-163	6.19098e-164	3.41654e-163	-8.29239e-163	-2.37895e-163	2.00074e-163	1.20451e-162	-1.91498e-163	1.05485e-163	-1.27721e-163	0
-9.11648e-165	-2.31543e-163	6.7376e-164	-4.00891e-163	8.20823e-163	4.27618e-163	-9.89327e-163	-6.28462e-163	-2.02817e-163	5.44984e-163	-1.33697e-162	-8.76152e-165	1.64307e-163	-3.78431e-163	-2.84745e-163	-2.71007e-163	7.27846e-163	-3.36049e-163	-3.51051e-164	-1.21966e-162	3.39568e-163	6.19098e-164	3.41654e-163	-8.29239e-163	-2.37895e-163	2.00074e-163	1.20451e-162	-1.91498e-163	1.05485e-163	-1.27721e-163	0
-9.11648e-165	-2.31543e-163	6.7376e-164	-4.00891e-163	8.20823e-163	4.27618e-163	-9.89327e-163	-6.28462e-163	-2.02817e-163	5.44984e-163	-1.33697e-162	-8.76152e-165	1.64307e-163	-3.78431e-163	-2.84745e-163	-2.71007e-163	7.27846e-163	-3.36049e-163	-3.51051e-164	-1.21966e-162	3.39568e-163	6.19098e-164	3.41654e-163	-8.29239e-163	-2.37895e-163	2.00074e-163	1.20451e-162	-1.91498e-163	1.05485e-163	-1.27721e-163	0
-9.11648e-165	-2.31543e-163	6.7376e-164	-4.00891e-163	8.20823e-163	4.27618e-163	-9.89327e-163	-6.28462e-163	-2.02817e-163	5.44984e-163	-1.33697e-162	-8.76152e-165	1.64307e-163	-3.78431e-163	-2.84745e-163	-2.71007e-163	7.27846e-163	-3.36049e-163	-3.51051e-164	-1.21966e-162	3.39568e-163	6.19098e-164	3.41654e-163	-8.29239e-163	-2.37895e-163	2.00074e-163	1.20451e-162	-1.91498e-163	1.05485e-163	-1.27721e-163	0
-9.11648e-165	-2.31543e-163	6.7376e-164	-4.00891e-163	8.20823e-163	4.27618e-163	-9.89327e-163	-6.28462e-163	-2.02817e-163	5.44984e-163	-1.33697e-162	-8.76152e-165	1.64307e-163	-3.78431e-163	-2.84745e-163	-2.71007e-163	7.27846e-163	-3.36049e-163	-3.51051e-164	-1.21966e-162	3.39568e-163	6.19098e-164	3.41654e-163	-8.29239e-163	-2.37895e-163	2.00074e-163	1.20451e-162	-1.91498e-163	1.05485e-163	-1.27721e-163	0
-9.11648e-165	-2.31543e-163	6.7376e-164	-4.00891e-163	8.20823e-163	4.27618e-163	-9.89327e-163	-6.28462e-163	-2.02817e-163	5.44984e-163	-1.33697e-162	-8.76152e-165	1.64307e-163	-3.78431e-163	-2.84745e-163	-2.71007e-163	7.27846e-163	-3.36049e-163	-3.51051e-164	-1.21966e-162	3.39568e-163	6.19098e-164	3.41654e-163	-8.29239e-163	-2.37895e-163	2.00074e-163	1.20451e-162	-1.91498e-163	1.05485e-163	-1.27721e-163	0
-9.11648e-165	-2.31543e-163	6.7376e-164	-4.00891e-163	8.20823e-163	4.27618e-163	-9.89327e-163	-6.28462e-163	-2.02817e-163	5.44984e-163	-1.33697e-162	-8.76152e-165	1.64307e-163	-3.78431e-163	-2.84745e-163	-2.71007e-163	7.27846e-163	-3.36049e-163	-3.51051e-164	-1.21966e-162	3.39568e-163	6.19098e-164	3.41654e-163	-8.29239e-163	-2.37895e-163	2.00074e-163	1.20451e-162	-1.91498e-163	1.05485e-163	-1.27721e-163	0
-9.11648e-165	-2.31543e-163	6.7376e-164	-4.00891e-163	8.20823e-163	4.27618e-163	-9.89327e-163	-6.28462e-163	-2.02817e-163	5.44984e-163	-1.33697e-162	-8.76152e-165	1.64307e-163	-3.78431e-163	-2.84745e-163	-2.71007e-163	7.27846e-163	-3.36049e-163	-3.51051e-164	-1.21966e-162	3.39568e-163	6.19098e-164	3.41654e-163	-8.29239e-163	-2.37895e-163	2.00074e-163	1.20451e-162	-1.91498e-163	1.05485e-163	-1.27721e-163	0
-9.11648e-165	-2.31543e-163	6.7376e-164	-4.00891e-163	8.20823e-163	4.27618e-163	-9.89327e-163	-6.28462e-163	-2.02817e-163	5.44984e-163	-1.33697e-162	-8.76152e-165	1.64307e-163	-3.78431e-163	-2.84745e-163	-2.71007e-163	7.27846e-163	-3.36049e-163	-3.51051e-164	-1.21966e-162	3.39568e-163	6.19098e-164	3.41654e-163	-8.29239e-163	-2.37895e-163	2.00074e-163	1.20451e-162	-1.91498e-163	1.05485e-163	-1.27721e-163	0
-9.11648e-165	-2.31543e-163	6.7376e-164	-4.00891e-163	8.20823e-163	4.27618e-163	-9.89327e-163	-6.28462e-163	-2.02817e-163	5.44984e-163	-1.33697e-162	-8.76152e-165	1.64307e-163	-3.78431e-163	-2.84745e-163	-2.71007e-163	7.27846e-163	-3.36049e-163	-3.51051e-164	-1.21966e-162	3.39568e-163	6.19098e-164	3.41654e-163	-8.29239e-163	-2.37895e-163	2.00074e-163	1.20451e-162	-1.91498e-163	1.05485e-163	-1.27721e-163	0
-9.11648e-165	-2.31543e-163	6.7376e-164	-4.00891e-163	8.20823e-163	4.27618e-163	-9.89327e-163	-6.28462e-163	-2.02817e-163	5.44984e-163	-1.33697e-162	-8.76152e-165	1.64307e-163	-3.78431e-163	-2.84745e-163	-2.71007e-163	7.27846e-163	-3.36049e-163	-3.51051e-164	-1.21966e-162	3.39568e-163	6.19098e-164	3.41654e-163	-8.29239e-163	-2.37895e-163	2.00074e-163	1.20451e-162	-1.91498e-163	1.05485e-163	-1.27721e-163	0
-9.11648e-165	-2.31543e-163	6.7376e-164	-4.00891e-163	8.20823e-163	4.27618e-163	-9.89327e-163	-6.28462e-163	-2.02817e-163	5.44984e-163	-1.33697e-162	-8.76152e-165	1.64307e-163	-3.78431e-163	-2.84745e-163	-2.71007e-163	7.27846e-163	-3.36049e-163	-3.51051e-164	-1.21966e-162	3.39568e-163	6.19098e-164	3.41654e-163	-8.29239e-163	-2.37895e-163	2.00074e-163	1.20451e-162	-1.91498e-163	1.05485e-163	-1.27721e-163	0
-9.11648e-165	-2.31543e-163	6.7376e-164	-4.00891e-163	8.20823e-163	4.27618e-163	-9.89327e-163	-6.28462e-163	-2.02817e-163	5.44984e-163	-1.33697e-162	-8.76152e-165	1.64307e-163	-3.78431e-163	-2.84745e-163	-2.71007e-163	7.27846e-163	-3.36049e-163	-3.51051e-164	-1.21966e-162	3.39568e-163	6.19098e-164	3.41654e-163	-8.29239e-163	-2.37895e-163	2.00074e-163	1.20451e-162	-1.91498e-163	1.05485e-163	-1.27721e-163	0
-9.11648e-165	-2.31543e-163	6.7376e-164	-4.00891e-163	8.20823e-163	4.27618e-163	-9.89327e-163	-6.28462e-163	-2.02817e-163	5.44984e-163	-1.33697e-162	-8.76152e-165	1.64307e-163	-3.78431e-163	-2.84745e-163	-2.71007e-163	7.27846e-163	-3.36049e-163	-3.51051e-164	-1.21966e-162	3.39568e-163	6.19098e-164	3.41654e-163	-8.29239e-163	-2.37895e-163	2.00074e-163	1.20451e-162	-1.91498e-163	1.05485e-163	-1.27721e-163	0
-9.11648e-165	-2.31543e-163	6.7376e-164	-4.00891e-163	8.20823e-163	4.27618e-163	-9.89327e-163	-6.28462e-163	-2.02817e-163	5.44984e-163	-1.33697e-162	-8.76152e-165	1.64307e-163	-3.78431e-163	-2.84745e-163	-2.71007e-163	7.27846e-163	-3.36049e-163	-3.51051e-164	-1.21966e-162	3.39568e-163	6.19098e-164	3.41654e-163	-8.29239e-163	-2.37895e-163	2.00074e-163	1.20451e-162	-1.91498e-163	1.05485e-163	-1.27721e-163	0
-9.11648e-165	-2.31543e-163	6.7376e-164	-4.00891e-163	8.20823e-163	4.27618e-163	-9.89327e-163	-6.28462e-163	-2.02817e-163	5.44984e-163	-1.33697e-162	-8.76152e-165	1.64307e-163	-3.78431e-163	-2.84745e-163	-2.71007e-163	7.27846e-163	-3.36049e-163	-3.51051e-164	-1.21966e-162	3.39568e-163	6.19098e-164	3.41654e-163	-8.29239e-163	-2.37895e-163	2.00074e-163	1.20451e-162	-1.91498e-163	1.05485e-163	-1.27721e-163	0
-9.11648e-165	-2.31543e-163	6.7376e-164	-4.00891e-163	8.20823e-163	4.27618e-163	-9.89327e-163	-6.28462e-163	-2.02817e-163	5.44984e-163	-1.33697e-162	-8.76152e-165	1.64307e-163	-3.78431e-163	-2.84745e-163	-2.71007e-163	7.27846e-163	-3.36049e-163	-3.51051e-164	-1.21966e-162	3.39568e-163	6.19098e-164	3.41654e-163	-8.29239e-163	-2.37895e-163	2.00074e-163	1.20451e-162	-1.91498e-163	1.05485e-163	-1.27721e-163	0
-9.11648e-165	-2.31543e-163	6.7376e-164	-4.00891e-163	8.20823e-163	4.27618e-163	-9.89327e-163	-6.28462e-163	-2.02817e-163	5.44984e-163	-1.33697e-162	-8.76152e-165	1.64307e-163	-3.78431e-163	-2.84745e-163	-2.71007e-163	7.27846e-163	-3.36049e-163	-3.51051e-164	-1.21966e-162	3.39568e-163	6.19098e-164	3.41654e-163	-8.29239e-163	-2.37895e-163	2.00074e-163	1.20451e-162	-1.91498e-163	1.05485e-163	-1.27721e-163	0
-9.11648e-165	-2.31543e-163	6.7376e-164	-4.00891e-163	8.20823e-163	4.27618e-163	-9.89327e-163	-6.28462e-163	-2.02817e-163	5.44984e-163	-1.33697e-162	-8.76152e-165	1.64307e-163	-3.78431e-163	-2.84745e-163	-2.71007e-163	7.27846e-163	-3.36049e-163	-3.51051e-164	-1.21966e-162	3.39568e-163	6.19098e-164	3.41654e-163	-8.29239e-163	-2.37895e-163	2.00074e-163	1.20451e-162	-1.91498e-163	1.05485e-163	-1.27721e-163	0
-9.11648e-165	-2.31543e-163	6.7376e-164	-4.00891e-163	8.20823e-163	4.27618e-163	-9.89327e-163	-6.28462e-163	-2.02817e-163	5.44984e-163	-1.33697e-162	-8.76152e-165	1.64307e-163	-3.78431e-163	-2.84745e-163	-2.71007e-163	7.27846e-163	-3.36049e-163	-3.51051e-164	-1.21966e-162	3.39568e-163	6.19098e-164	3.41654e-163	-8.29239e-163	-2.37895e-163	2.00074e-163	1.20451e-162	-1.91498e-163	1.05485e-163	-1.27721e-163	0
-9.11648e-165	-2.31543e-163	6.7376e-164	-4.00891e-163	8.20823e-163	4.27618e-163	-9.89327e-163	-6.28462e-163	-2.02817e-163	5.44984e-163	-1.33697e-162	-8.76152e-165	1.64307e-163	-3.78431e-163	-2.84745e-163	-2.71007e-163	7.27846e-163	-3.36049e-163	-3.51051e-164	-1.21966e-162	3.39568e-163	6.19098e-164	3.41654e-163	-8.29239e-163	-2.37895e-163	2.00074e-163	1.20451e-162	-1.91498e-163	1.05485e-163	-1.27721e-163	0
-9.11648e-165	-2.31543e-163	6.7376e-164	-4.00891e-163	8.20823e-163	4.27618e-163	-9.89327e-163	-6.28462e-163	-2.02817e-163	5.44984e-163	-1.33697e-162	-8.76152e-165	1.64307e-163	-3.78431e-163	-2.84745e-163	-2.71007e-163	7.27846e-163	-3.36049e-163	-3.51051e-164	-1.21966e-162	3.39568e-163	6.19098e-164	3.41654e-163	-8.29239e-163	-2.37895e-163	2.00074e-163	1.20451e-162	-1.91498e-163	1.05485e-163	-1.27721e-163	0
-9.11648e-165	-2.31543e-163	6.7376e-164	-4.00891e-163	8.20823e-163	4.27618e-163	-9.89327e-163	-6.28462e-163	-2.02817e-163	5.44984e-163	-1.33697e-162	-8.76152e-165	1.64307e-163	-3.78431e-163	-2.84745e-163	-2.71007e-163	7.27846e-163	-3.36049e-163	-3.51051e-164	-1.21966e-162	3.39568e-163	6.19098e-164	3.41654e-163	-8.29239e-163	-2.37895e-163	2.00074e-163	1.20451e-162	-1.91498e-163	1.05485e-163	-1.27721e-163	0
-9.11648e-165	-2.31543e-163	6.7376e-164	-4.00891e-163	8.20823e-163	4.27618e-163	-9.89327e-163	-6.28462e-163	-2.02817e-163	5.44984e-163	-1.33697e-162	-8.76152e-165	1.64307e-163	-3.78431e-163	-2.84745e-163	-2.71007e-163	7.27846e-163	-3.36049e-163	-3.51051e-164	-1.21966e-162	3.39568e-163	6.19098e-164	3.41654e-163	-8.29239e-163	-2.37895e-163	2.00074e-163	1.20451e-162	-1.91498e-163	1.05485e-163	-1.27721e-163	0
-9.11648e-165	-2.31543e-163	6.7376e-164	-4.00891e-163	8.20823e-163	4.27618e-163	-9.89327e-163	-6.28462e-163	-2.02817e-163	5.44984e-163	-1.33697e-162	-8.76152e-165	1.64307e-163	-3.78431e-163	-2.84745e-163	-2.71007e-163	7.27846e-163	-3.36049e-163	-3.51051e-164	-1.21966e-162	3.39568e-163	6.19098e-164	3.41654e-163	-8.29239e-163	-2.37895e-163	2.00074e-163	1.20451e-162	-1.91498e-163	1.05485e-163	-1.27721e-163	0
-9.11648e-165	-2.31543e-163	6.7376e-164	-4.00891e-163	8.20823e-163	4.27618e-163	-9.89327e-163	-6.28462e-163	-2.02817e-163	5.44984e-163	-1.33697e-162	-8.76152e-165	1.64307e-163	-3.78431e-163	-2.84745e-163	-2.71007e-163	7.27846e-163	-3.36049e-163	-3.51051e-164	-1.21966e-162	3.39568e-163	6.19098e-164	3.41654e-163	-8.29239e-163	-2.37895e-163	2.00074e-163	1.20451e-162	-1.91498e-163	1.05485e-163	-1.27721e-163	0
-9.11648e-165	-2.31543e-163	6.7376e-164	-4.00891e-163	8.20823e-163	4.27618e-163	-9.89327e-163	-6.28462e-163	-2.02817e-163	5.44984e-163	-1.33697e-162	-8.76152e-165	1.64307e-163	-3.78431e-163	-2.84745e-163	-2.71007e-163	7.27846e-163	-3.36049e-163	-3.51051e-164	-1.21966e-162	3.39568e-163	6.19098e-164	3.41654e-163	-8.29239e-163	-2.37895e-163	2.00074e-163	1.20451e-162	-1.91498e-163	1.05485e-163	-1.27721e-163	0
-9.11648e-165	-2.31543e-163	6.7376e-164	-4.00891e-163	8.20823e-163	4.27618e-163	-9.89327e-163	-6.28462e-163	-2.02817e-163	5.44984e-163	-1.33697e-162	-8.76152e-165	1.64307e-163	-3.78431e-163	-2.84745e-163	-2.71007e-163	7.27846e-163	-3.36049e-163	-3.51051e-164	-1.21966e-162	3.39568e-163	6.19098e-164	3.41654e-163	-8.29239e-163	-2.37895e-163	2.00074e-163	1.20451e-162	-1.91498e-163	1.05485e-163	-1.27721e-163	0
-9.11648e-165	-2.31543e-163	6.7376e-164	-4.00891e-163	8.20823e-163	4.27618e-163	-9.89327e-163	-6.28462e-163	-2.02817e-163	5.44984e-163	-1.33697e-162	-8.76152e-165	1.64307e-163	-3.78431e-163	-2.84745e-163	-2.71007e-163	7.27846e-163	-3.36049e-163	-3.51051e-164	-1.21966e-162	3.39568e-163	6.19098e-164	3.41654e-163	-8.29239e-163	-2.37895e-163	2.00074e-163	1.20451e-162	-1.91498e-163	1.05485e-163	-1.27721e-163	0
-9.11648e-165	-2.31543e-163	6.7376e-164	-4.00891e-163	8.20823e-163	4.27618e-163	-9.89327e-163	-6.28462e-163	-2.02817e-163	5.44984e-163	-1.33697e-162	-8.76152e-165	1.64307e-163	-3.78431e-163	-2.84745e-163	-2.71007e-163	7.27846e-163	-3.36049e-163	-3.51051e-164	-1.21966e-162	3.39568e-163	6.19098e-164	3.41654e-163	-8.29239e-163	-2.37895e-163	2.00074e-163	1.20451e-162	-1.91498e-163	1.05485e-163	-1.27721e-163	0
-9.11648e-165	-2.31543e-163	6.7376e-164	-4.00891e-163	8.20823e-163	4.27618e-163	-9.89327e-163	-6.28462e-163	-2.02817e-163	5.44984e-163	-1.33697e-162	-8.76152e-165	1.64307e-163	-3.78431e-163	-2.84745e-163	-2.71007e-163	7.27846e-163	-3.36049e-163	-3.51051e-164	-1.21966e-162	3.39568e-163	6.19098e-164	3.41654e-163	-8.29239e-163	-2.37895e-163	2.00074e-163	1.20451e-162	-1.91498e-163	1.05485e-163	-1.27721e-163	0
-9.11648e-165	-2.31543e-163	6.7376e-164	-4.00891e-163	8.20823e-163	4.27618e-163	-9.89327e-163	-6.28462e-163	-2.02817e-163	5.44984e-163	-1.33697e-162	-8.76152e-165	1.64307e-163	-3.78431e-163	-2.84745e-163	-2.71007e-163	7.27846e-163	-3.36049e-163	-3.51051e-164	-1.21966e-162	3.39568e-163	6.19098e-164	3.41654e-163	-8.29239e-163	-2.37895e-163	2.00074e-163	1.20451e-162	-1.91498e-163	1.05485e-163	-1.27721e-163	0
-9.11648e-165	-2.31543e-163	6.7376e-164	-4.00891e-163	8.20823e-163	4.27618e-163	-9.89327e-163	-6.28462e-163	-2.02817e-163	5.44984e-163	-1.33697e-162	-8.76152e-165	1.64307e-163	-3.78431e-163	-2.84745e-163	-2.71007e-163	7.27846e-163	-3.36049e-163	-3.51051e-164	-1.21966e-162	3.39568e-163	6.19098e-164	3.41654e-163	-8.29239e-163	-2.37895e-163	2.00074e-163	1.20451e-162	-1.91498e-163	1.05485e-163	-1.27721e-163	0
-9.11648e-165	-2.31543e-163	6.7376e-164	-4.00891e-163	8.20823e-163	4.27618e-163	-9.89327e-163	-6.28462e-163	-2.02817e-163	5.44984e-163	-1.33697e-162	-8.76152e-165	1.64307e-163	-3.78431e-163	-2.84745e-163	-2.71007e-163	7.27846e-163	-3.36049e-163	-3.51051e-164	-1.21966e-162	3.39568e-163	6.19098e-164	3.41654e-163	-8.29239e-163	-2.37895e-163	2.00074e-163	1.20451e-162	-1.91498e-163	1.05485e-163	-1.27721e-163	0
-9.11648e-165	-2.31543e-163	6.7376e-164	-4.00891e-163	8.20823e-163	4.27618e-163	-9.89327e-163	-6.28462e-163	-2.02817e-163	5.44984e-163	-1.33697e-162	-8.76152e-165	1.64307e-163	-3.78431e-163	-2.84745e-163	-2.71007e-163	7.27846e-163	-3.36049e-163	-3.51051e-164	-1.21966e-162	3.39568e-163	6.19098e-164	3.41654e-163	-8.29239e-163	-2.37895e-163	2.00074e-163	1.20451e-162	-1.91498e-163	1.05485e-163	-1.27721e-163	0
-9.11648e-165	-2.31543e-163	6.7376e-164	-4.00891e-163	8.20823e-163	4.27618e-163	-9.89327e-163	-6.28462e-163	-2.02817e-163	5.44984e-163	-1.33697e-162	-8.76152e-165	1.64307e-163	-3.78431e-163	-2.84745e-163	-2.71007e-163	7.27846e-163	-3.36049e-163	-3.51051e-164	-1.21966e-162	3.39568e-163	6.19098e-164	3.41654e-163	-8.29239e-163	-2.37895e-163	2.00074e-163	1.20451e-162	-1.91498e-163	1.05485e-163	-1.27721e-163	0
-9.11648e-165	-2.31543e-163	6.7376e-164	-4.00891e-163	8.20823e-163	4.27618e-163	-9.89327e-163	-6.28462e-163	-2.02817e-163	5.44984e-163	-1.33697e-162	-8.76152e-165	1.64307e-163	-3.78431e-163	-2.84745e-163	-2.71007e-163	7.27846e-163	-3.36049e-163	-3.51051e-164	-1.21966e-162	3.39568e-163	6.19098e-164	3.41654e-163	-8.29239e-163	-2.37895e-163	2.00074e-163	1.20451e-162	-1.91498e-163	1.05485e-163	-1.27721e-163	0
-9.11648e-165	-2.31543e-163	6.7376e-164	-4.00891e-163	8.20823e-163	4.27618e-163	-9.89327e-163	-6.28462e-163	-2.02817e-163	5.44984e-163	-1.33697e-162	-8.76152e-165	1.64307e-163	-3.78431e-163	-2.84745e-163	-2.71007e-163	7.27846e-163	-3.36049e-163	-3.51051e-164	-1.21966e-162	3.39568e-163	6.19098e-164	3.41654e-163	-8.29239e-163	-2.37895e-163	2.00074e-163	1.20451e-162	-1.91498e-163	1.05485e-163	-1.27721e-163	0
-9.11648e-165	-2.31543e-163	6.7376e-164	-4.00891e-163	8.20823e-163	4.27618e-163	-9.89327e-163	-6.28462e-163	-2.02817e-163	5.44984e-163	-1.33697e-162	-8.76152e-165	1.64307e-163	-3.78431e-163	-2.84745e-163	-2.71007e-163	7.27846e-163	-3.36049e-163	-3.51051e-164	-1.21966e-162	3.39568e-163	6.19098e-164	3.41654e-163	-8.29239e-163	-2.37895e-163	2.00074e-163	1.20451e-162	-1.91498e-163	1.05485e-163	-1.27721e-163	0
-9.11648e-165	-2.31543e-163	6.7376e-164	-4.00891e-163	8.20823e-163	4.27618e-163	-9.89327e-163	-6.28462e-163	-2.02817e-163	5.44984e-163	-1.33697e-162	-8.76152e-165	1.64307e-163	-3.78431e-163	-2.84745e-163	-2.71007e-163	7.27846e-163	-3.36049e-163	-3.51051e-164	-1.21966e-162	3.39568e-163	6.19098e-164	3.41654e-163	-8.29239e-163	-2.37895e-163	2.00074e-163	1.20451e-162	-1.91498e-163	1.05485e-163	-1.27721e-163	0
-9.11648e-165	-2.31543e-163	6.7376e-164	-4.00891e-163	8.20823e-163	4.27618e-163	-9.89327e-163	-6.28462e-163	-2.02817e-163	5.44984e-163	-1.33697e-162	-8.76152e-165	1.64307e-163	-3.78431e-163	-2.84745e-163	-2.71007e-163	7.27846e-163	-3.36049e-163	-3.51051e-164	-1.21966e-162	3.39568e-163	6.19098e-164	3.41654e-163	-8.29239e-163	-2.37895e-163	2.00074e-163	1.20451e-162	-1.91498e-163	1.05485e-163	-1.27721e-163	0
-9.11648e-165	-2.31543e-163	6.7376e-164	-4.00891e-163	8.20823e-163	4.27618e-163	-9.89327e-163	-6.28462e-163	-2.02817e-163	5.44984e-163	-1.33697e-162	-8.76152e-165	1.64307e-163	-3.78431e-163	-2.84745e-163	-2.71007e-163	7.27846e-163	-3.36049e-163	-3.51051e-164	-1.21966e-162	3.39568e-163	6.19098e-164	3.41654e-163	-8.29239e-163	-2.37895e-163	2.00074e-163	1.20451e-162	-1.91498e-163	1.05485e-163	-1.27721e-163	0
-9.11648e-165	-2.31543e-163	6.7376e-164	-4.00891e-163	8.20823e-163	4.27618e-163	-9.89327e-163	-6.28462e-163	-2.02817e-163	5.44984e-163	-1.33697e-162	-8.76152e-165	1.64307e-163	-3.78431e-163	-2.84745e-163	-2.71007e-163	7.27846e-163	-3.36049e-163	-3.51051e-164	-1.21966e-162	3.39568e-163	6.19098e-164	3.41654e-163	-8.29239e-163	-2.37895e-163	2.00074e-163	1.20451e-162	-1.91498e-163	1.05485e-163	-1.27721e-163	0
-9.11648e-165	-2.31543e-163	6.7376e-164	-4.00891e-163	8.20823e-163	4.27618e-163	-9.89327e-163	-6.28462e-163	-2.02817e-163	5.44984e-163	-1.33697e-162	-8.76152e-165	1.64307e-163	-3.78431e-163	-2.84745e-163	-2.71007e-163	7.27846e-163	-3.36049e-163	-3.51051e-164	-1.21966e-162	3.39568e-163	6.19098e-164	3.41654e-163	-8.29239e-163	-2.37895e-163	2.00074e-163	1.20451e-162	-1.91498e-163	1.05485e-163	-1.27721e-163	0
-9.11648e-165	-2.31543e-163	6.7376e-164	-4.00891e-163	8.20823e-163	4.27618e-163	-9.89327e-163	-6.28462e-163	-2.02817e-163	5.44984e-163	-1.33697e-162	-8.76152e-165	1.64307e-163	-3.78431e-163	-2.84745e-163	-2.71007e-163	7.27846e-163	-3.36049e-163	-3.51051e-164	-1.21966e-162	3.39568e-163	6.19098e-164	3.41654e-163	-8.29239e-163	-2.37895e-163	2.00074e-163	1.20451e-162	-1.91498e-163	1.05485e-163	-1.27721e-163	0
-9.11648e-165	-2.31543e-163	6.7376e-164	-4.00891e-163	8.20823e-163	4.27618e-163	-9.89327e-163	-6.28462e-163	-2.02817e-163	5.44984e-163	-1.33697e-162	-8.76152e-165	1.64307e-163	-3.78431e-163	-2.84745e-163	-2.71007e-163	7.27846e-163	-3.36049e-163	-3.51051e-164	-1.21966e-162	3.39568e-163	6.19098e-164	3.41654e-163	-8.29239e-163	-2.37895e-163	2.00074e-163	1.20451e-162	-1.91498e-163	1.05485e-163	-1.27721e-163	0
-9.11648e-165	-2.31543e-163	6.7376e-164	-4.00891e-163	8.20823e-163	4.27618e-163	-9.89327e-163	-6.28462e-163	-2.02817e-163	5.44984e-163	-1.33697e-162	-8.76152e-165	1.64307e-163	-3.78431e-163	-2.84745e-163	-2.71007e-163	7.27846e-163	-3.36049e-163	-3.51051e-164	-1.21966e-162	3.39568e-163	6.19098e-164	3.41654e-163	-8.29239e-163	-2.37895e-163	2.00074e-163	1.20451e-162	-1.91498e-163	1.05485e-163	-1.27721e-163	0
-9.11648e-165	-2.31543e-163	6.7376e-164	-4.00891e-163	8.20823e-163	4.27618e-163	-9.89327e-163	-6.28462e-163	-2.02817e-163	5.44984e-163	-1.33697e-162	-8.76152e-165	1.64307e-163	-3.78431e-163	-2.84745e-163	-2.71007e-163	7.27846e-163	-3.36049e-163	-3.51051e-164	-1.21966e-162	3.39568e-163	6.19098e-164	3.41654e-163	-8.29239e-163	-2.37895e-163	2.00074e-163	1.20451e-162	-1.91498e-163	1.05485e-163	-1.27721e-163	0
-9.11648e-165	-2.31543e-163	6.7376e-164	-4.00891e-163	8.20823e-163	4.27618e-163	-9.89327e-163	-6.28462e-163	-2.02817e-163	5.44984e-163	-1.33697e-162	-8.76152e-165	1.64307e-163	-3.78431e-163	-2.84745e-163	-2.71007e-163	7.27846e-163	-3.36049e-163	-3.51051e-164	-1.21966e-162	3.39568e-163	6.19098e-164	3.41654e-163	-8.29239e-163	-2.37895e-163	2.00074e-163	1.20451e-162	-1.91498e-163	1.05485e-163	-1.27721e-163	0
-9.11648e-165	-2.31543e-163	6.7376e-164	-4.00891e-163	8.20823e-163	4.27618e-163	-9.89327e-163	-6.28462e-163	-2.02817e-163	5.44984e-163	-1.33697e-162	-8.76152e-165	1.64307e-163	-3.78431e-163	-2.84745e-163	-2.71007e-163	7.27846e-163	-3.36049e-163	-3.51051e-164	-1.21966e-162	3.39568e-163	6.19098e-164	3.41654e-163	-8.29239e-163	-2.37895e-163	2.00074e-163	1.20451e-162	-1.91498e-163	1.05485e-163	-1.27721e-163	0
-9.11648e-165	-2.31543e-163	6.7376e-164	-4.00891e-163	8.20823e-163	4.27618e-163	-9.89327e-163	-6.28462e-163	-2.02817e-163	5.44984e-163	-1.33697e-162	-8.76152e-165	1.64307e-163	-3.78431e-163	-2.84745e-163	-2.71007e-163	7.27846e-163	-3.36049e-163	-3.51051e-164	-1.21966e-162	3.39568e-163	6.19098e-164	3.41654e-163	-8.29239e-163	-2.37895e-163	2.00074e-163	1.20451e-162	-1.91498e-163	1.05485e-163	-1.27721e-163	0
-9.11648e-165	-2.31543e-163	6.7376e-164	-4.00891e-163	8.20823e-163	4.27618e-163	-9.89327e-163	-6.28462e-163	-2.02817e-163	5.44984e-163	-1.33697e-162	-8.76152e-165	1.64307e-163	-3.78431e-163	-2.84745e-163	-2.71007e-163	7.27846e-163	-3.36049e-163	-3.51051e-164	-1.21966e-162	3.39568e-163	6.19098e-164	3.41654e-163	-8.29239e-163	-2.37895e-163	2.00074e-163	1.20451e-162	-1.91498e-163	1.05485e-163	-1.27721e-163	0
-9.11648e-165	-2.31543e-163	6.7376e-164	-4.00891e-163	8.20823e-163	4.27618e-163	-9.89327e-163	-6.28462e-163	-2.02817e-163	5.44984e-163	-1.33697e-162	-8.76152e-165	1.64307e-163	-3.78431e-163	-2.84745e-163	-2.71007e-163	7.27846e-163	-3.36049e-163	-3.51051e-164	-1.21966e-162	3.39568e-163	6.19098e-164	3.41654e-163	-8.29239e-163	-2.37895e-163	2.00074e-163	1.20451e-162	-1.91498e-163	1.05485e-163	-1.27721e-163	0
-9.11648e-165	-2.31543e-163	6.7376e-164	-4.00891e-163	8.20823e-163	4.27618e-163	-9.89327e-163	-6.28462e-163	-2.02817e-163	5.44984e-163	-1.33697e-162	-8.76152e-165	1.64307e-163	-3.78431e-163	-2.84745e-163	-2.71007e-163	7.27846e-163	-3.36049e-163	-3.51051e-164	-1.21966e-162	3.39568e-163	6.19098e-164	3.41654e-163	-8.29239e-163	-2.37895e-163	2.00074e-163	1.20451e-162	-1.91498e-163	1.05485e-163	-1.27721e-163	0
-9.11648e-165	-2.31543e-163	6.7376e-164	-4.00891e-163	8.20823e-163	4.27618e-163	-9.89327e-163	-6.28462e-163	-2.02817e-163	5.44984e-163	-1.33697e-162	-8.76152e-165	1.64307e-163	-3.78431e-163	-2.84745e-163	-2.71007e-163	7.27846e-163	-3.36049e-163	-3.51051e-164	-1.21966e-162	3.39568e-163	6.19098e-164	3.41654e-163	-8.29239e-163	-2.37895e-163	2.00074e-163	1.20451e-162	-1.91498e-163	1.05485e-163	-1.27721e-163	0
-9.11648e-165	-2.31543e-163	6.7376e-164	-4.00891e-163	8.20823e-163	4.27618e-163	-9.89327e-163	-6.28462e-163	-2.02817e-163	5.44984e-163	-1.33697e-162	-8.76152e-165	1.64307e-163	-3.78431e-163	-2.84745e-163	-2.71007e-163	7.27846e-163	-3.36049e-163	-3.51051e-164	-1.21966e-162	3.39568e-163	6.19098e-164	3.41654e-163	-8.29239e-163	-2.37895e-163	2.00074e-163	1.20451e-162	-1.91498e-163	1.05485e-163	-1.27721e-163	0
-9.11648e-165	-2.31543e-163	6.7376e-164	-4.00891e-163	8.20823e-163	4.27618e-163	-9.89327e-163	-6.28462e-163	-2.02817e-163	5.44984e-163	-1.33697e-162	-8.76152e-165	1.64307e-163	-3.78431e-163	-2.84745e-163	-2.71007e-163	7.27846e-163	-3.36049e-163	-3.51051e-164	-1.21966e-162	3.39568e-163	6.19098e-164	3.41654e-163	-8.29239e-163	-2.37895e-163	2.00074e-163	1.20451e-162	-1.91498e-163	1.05485e-163	-1.27721e-163	0
-9.11648e-165	-2.31543e-163	6.7376e-164	-4.00891e-163	8.20823e-163	4.27618e-163	-9.89327e-163	-6.28462e-163	-2.02817e-163	5.44984e-163	-1.33697e-162	-8.76152e-165	1.64307e-163	-3.78431e-163	-2.84745e-163	-2.71007e-163	7.27846e-163	-3.36049e-163	-3.51051e-164	-1.21966e-162	3.39568e-163	6.19098e-164	3.41654e-163	-8.29239e-163	-2.37895e-163	2.00074e-163	1.20451e-162	-1.91498e-163	1.05485e-163	-1.27721e-163	0
-9.11648e-165	-2.31543e-163	6.7376e-164	-4.00891e-163	8.20823e-163	4.27618e-163	-9.89327e-163	-6.28462e-163	-2.02817e-163	5.44984e-163	-1.33697e-162	-8.76152e-165	1.64307e-163	-3.78431e-163	-2.84745e-163	-2.71007e-163	7.27846e-163	-3.36049e-163	-3.51051e-164	-1.21966e-162	3.39568e-163	6.19098e-164	3.41654e-163	-8.29239e-163	-2.37895e-163	2.00074e-163	1.20451e-162	-1.91498e-163	1.05485e-163	-1.27721e-163	0
-9.11648e-165	-2.31543e-163	6.7376e-164	-4.00891e-163	8.20823e-163	4.27618e-163	-9.89327e-163	-6.28462e-163	-2.02817e-163	5.44984e-163	-1.33697e-162	-8.76152e-165	1.64307e-163	-3.78431e-163	-2.84745e-163	-2.71007e-163	7.27846e-163	-3.36049e-163	-3.51051e-164	-1.21966e-162	3.39568e-163	6.19098e-164	3.41654e-163	-8.29239e-163	-2.37895e-163	2.00074e-163	1.20451e-162	-1.91498e-163	1.05485e-163	-1.27721e-163	0
-9.11648e-165	-2.31543e-163	6.7376e-164	-4.00891e-163	8.20823e-163	4.27618e-163	-9.89327e-163	-6.28462e-163	-2.02817e-163	5.44984e-163	-1.33697e-162	-8.76152e-165	1.64307e-163	-3.78431e-163	-2.84745e-163	-2.71007e-163	7.27846e-163	-3.36049e-163	-3.51051e-164	-1.21966e-162	3.39568e-163	6.19098e-164	3.41654e-163	-8.29239e-163	-2.37895e-163	2.00074e-163	1.20451e-162	-1.91498e-163	1.05485e-163	-1.27721e-163	0
-9.11648e-165	-2.31543e-163	6.7376e-164	-4.00891e-163	8.20823e-163	4.27618e-163	-9.89327e-163	-6.28462e-163	-2.02817e-163	5.44984e-163	-1.33697e-162	-8.76152e-165	1.64307e-163	-3.78431e-163	-2.84745e-163	-2.71007e-163	7.27846e-163	-3.36049e-163	-3.51051e-164	-1.21966e-162	3.39568e-163	6.19098e-164	3.41654e-163	-8.29239e-163	-2.37895e-163	2.00074e-163	1.20451e-162	-1.91498e-163	1.05485e-163	-1.27721e-163	0
-9.11648e-165	-2.31543e-163	6.7376e-164	-4.00891e-163	8.20823e-163	4.27618e-163	-9.89327e-163	-6.28462e-163	-2.02817e-163	5.44984e-163	-1.33697e-162	-8.76152e-165	1.64307e-163	-3.78431e-163	-2.84745e-163	-2.71007e-163	7.27846e-163	-3.36049e-163	-3.51051e-164	-1.21966e-162	3.39568e-163	6.19098e-164	3.41654e-163	-8.29239e-163	-2.37895e-163	2.00074e-163	1.20451e-162	-1.91498e-163	1.05485e-163	-1.27721e-163	0
-9.11648e-165	-2.31543e-163	6.7376e-164	-4.00891e-163	8.20823e-163	4.27618e-163	-9.89327e-163	-6.28462e-163	-2.02817e-163	5.44984e-163	-1.33697e-162	-8.76152e-165	1.64307e-163	-3.78431e-163	-2.84745e-163	-2.71007e-163	7.27846e-163	-3.36049e-163	-3.51051e-164	-1.21966e-162	3.39568e-163	6.19098e-164	3.41654e-163	-8.29239e-163	-2.37895e-163	2.00074e-163	1.20451e-162	-1.91498e-163	1.05485e-163	-1.27721e-163	0
-9.11648e-165	-2.31543e-163	6.7376e-164	-4.00891e-163	8.20823e-163	4.27618e-163	-9.89327e-163	-6.28462e-163	-2.02817e-163	5.44984e-163	-1.33697e-162	-8.76152e-165	1.64307e-163	-3.78431e-163	-2.84745e-163	-2.71007e-163	7.27846e-163	-3.36049e-163	-3.51051e-164	-1.21966e-162	3.39568e-163	6.19098e-164	3.41654e-163	-8.29239e-163	-2.37895e-163	2.00074e-163	1.20451e-162	-1.91498e-163	1.05485e-163	-1.27721e-163	0
-9.11648e-165	-2.31543e-163	6.7376e-164	-4.00891e-163	8.20823e-163	4.27618e-163	-9.89327e-163	-6.28462e-163	-2.02817e-163	5.44984e-163	-1.33697e-162	-8.76152e-165	1.64307e-163	-3.78431e-163	-2.84745e-163	-2.71007e-163	7.27846e-163	-3.36049e-163	-3.51051e-164	-1.21966e-162	3.39568e-163	6.19098e-164	3.41654e-163	-8.29239e-163	-2.37895e-163	2.00074e-163	1.20451e-162	-1.91498e-163	1.05485e-163	-1.27721e-163	0
-9.11648e-165	-2.31543e-163	6.7376e-164	-4.00891e-163	8.20823e-163	4.27618e-163	-9.89327e-163	-6.28462e-163	-2.02817e-163	5.44984e-163	-1.33697e-162	-8.76152e-165	1.64307e-163	-3.78431e-163	-2.84745e-163	-2.71007e-163	7.27846e-163	-3.36049e-163	-3.51051e-164	-1.21966e-162	3.39568e-163	6.19098e-164	3.41654e-163	-8.29239e-163	-2.37895e-163	2.00074e-163	1.20451e-162	-1.91498e-163	1.05485e-163	-1.27721e-163	0
-9.11648e-165	-2.31543e-163	6.7376e-164	-4.00891e-163	8.20823e-163	4.27618e-163	-9.89327e-163	-6.28462e-163	-2.02817e-163	5.44984e-163	-1.33697e-162	-8.76152e-165	1.64307e-163	-3.78431e-163	-2.84745e-163	-2.71007e-163	7.27846e-163	-3.36049e-163	-3.51051e-164	-1.21966e-162	3.39568e-163	6.19098e-164	3.41654e-163	-8.29239e-163	-2.37895e-163	2.00074e-163	1.20451e-162	-1.91498e-163	1.05485e-163	-1.27721e-163	0
-9.11648e-165	-2.31543e-163	6.7376e-164	-4.00891e-163	8.20823e-163	4.27618e-163	-9.89327e-163	-6.28462e-163	-2.02817e-163	5.44984e-163	-1.33697e-162	-8.76152e-165	1.64307e-163	-3.78431e-163	-2.84745e-163	-2.71007e-163	7.27846e-163	-3.36049e-163	-3.51051e-164	-1.21966e-162	3.39568e-163	6.19098e-164	3.41654e-163	-8.29239e-163	-2.37895e-163	2.00074e-163	1.20451e-162	-1.91498e-163	1.05485e-163	-1.27721e-163	0
-9.11648e-165	-2.31543e-163	6.7376e-164	-4.00891e-163	8.20823e-163	4.27618e-163	-9.89327e-163	-6.28462e-163	-2.02817e-163	5.44984e-163	-1.33697e-162	-8.76152e-165	1.64307e-163	-3.78431e-163	-2.84745e-163	-2.71007e-163	7.27846e-163	-3.36049e-163	-3.51051e-164	-1.21966e-162	3.39568e-163	6.19098e-164	3.41654e-163	-8.29239e-163	-2.37895e-163	2.00074e-163	1.20451e-162	-1.91498e-163	1.05485e-163	-1.27721e-163	0
-9.11648e-165	-2.31543e-163	6.7376e-164	-4.00891e-163	8.20823e-163	4.27618e-163	-9.89327e-163	-6.28462e-163	-2.02817e-163	5.44984e-163	-1.33697e-162	-8.76152e-165	1.64307e-163	-3.78431e-163	-2.84745e-163	-2.71007e-163	7.27846e-163	-3.36049e-163	-3.51051e-164	-1.21966e-162	3.39568e-163	6.19098e-164	3.41654e-163	-8.29239e-163	-2.37895e-163	2.00074e-163	1.20451e-162	-1.91498e-163	1.05485e-163	-1.27721e-163	0
-9.11648e-165	-2.31543e-163	6.7376e-164	-4.00891e-163	8.20823e-163	4.27618e-163	-9.89327e-163	-6.28462e-163	-2.02817e-163	5.44984e-163	-1.33697e-162	-8.76152e-165	1.64307e-163	-3.78431e-163	-2.84745e-163	-2.71007e-163	7.27846e-163	-3.36049e-163	-3.51051e-164	-1.21966e-162	3.39568e-163	6.19098e-164	3.41654e-163	-8.29239e-163	-2.37895e-163	2.00074e-163	1.20451e-162	-1.91498e-163	1.05485e-163	-1.27721e-163	0
-9.11648e-165	-2.31543e-163	6.7376e-164	-4.00891e-163	8.20823e-163	4.27618e-163	-9.89327e-163	-6.28462e-163	-2.02817e-163	5.44984e-163	-1.33697e-162	-8.76152e-165	1.64307e-163	-3.78431e-163	-2.84745e-163	-2.71007e-163	7.27846e-163	-3.36049e-163	-3.51051e-164	-1.21966e-162	3.39568e-163	6.19098e-164	3.41654e-163	-8.29239e-163	-2.37895e-163	2.00074e-163	1.20451e-162	-1.91498e-163	1.05485e-163	-1.27721e-163	0
-9.11648e-165	-2.31543e-163	6.7376e-164	-4.00891e-163	8.20823e-163	4.27618e-163	-9.89327e-163	-6.28462e-163	-2.02817e-163	5.44984e-163	-1.33697e-162	-8.76152e-165	1.64307e-163	-3.78431e-163	-2.84745e-163	-2.71007e-163	7.27846e-163	-3.36049e-163	-3.51051e-164	-1.21966e-162	3.39568e-163	6.19098e-164	3.41654e-163	-8.29239e-163	-2.37895e-163	2.00074e-163	1.20451e-162	-1.91498e-163	1.05485e-163	-1.27721e-163	0
-9.11648e-165	-2.31543e-163	6.7376e-164	-4.00891e-163	8.20823e-163	4.27618e-163	-9.89327e-163	-6.28462e-163	-2.02817e-163	5.44984e-163	-1.33697e-162	-8.76152e-165	1.64307e-163	-3.78431e-163	-2.84745e-163	-2.71007e-163	7.27846e-163	-3.36049e-163	-3.51051e-164	-1.21966e-162	3.39568e-163	6.19098e-164	3.41654e-163	-8.29239e-163	-2.37895e-163	2.00074e-163	1.20451e-162	-1.91498e-163	1.05485e-163	-1.27721e-163	0
-9.11648e-165	-2.31543e-163	6.7376e-164	-4.00891e-163	8.20823e-163	4.27618e-163	-9.89327e-163	-6.28462e-163	-2.02817e-163	5.44984e-163	-1.33697e-162	-8.76152e-165	1.64307e-163	-3.78431e-163	-2.84745e-163	-2.71007e-163	7.27846e-163	-3.36049e-163	-3.51051e-164	-1.21966e-162	3.39568e-163	6.19098e-164	3.41654e-163	-8.29239e-163	-2.37895e-163	2.00074e-163	1.20451e-162	-1.91498e-163	1.05485e-163	-1.27721e-163	0
-9.11648e-165	-2.31543e-163	6.7376e-164	-4.00891e-163	8.20823e-163	4.27618e-163	-9.89327e-163	-6.28462e-163	-2.02817e-163	5.44984e-163	-1.33697e-162	-8.76152e-165	1.64307e-163	-3.78431e-163	-2.84745e-163	-2.71007e-163	7.27846e-163	-3.36049e-163	-3.51051e-164	-1.21966e-162	3.39568e-163	6.19098e-164	3.41654e-163	-8.29239e-163	-2.37895e-163	2.00074e-163	1.20451e-162	-1.91498e-163	1.05485e-163	-1.27721e-163	0
-9.11648e-165	-2.31543e-163	6.7376e-164	-4.00891e-163	8.20823e-163	4.27618e-163	-9.89327e-163	-6.28462e-163	-2.02817e-163	5.44984e-163	-1.33697e-162	-8.76152e-165	1.64307e-163	-3.78431e-163	-2.84745e-163	-2.71007e-163	7.27846e-163	-3.36049e-163	-3.51051e-164	-1.21966e-162	3.39568e-163	6.19098e-164	3.41654e-163	-8.29239e-163	-2.37895e-163	2.00074e-163	1.20451e-162	-1.91498e-163	1.05485e-163	-1.27721e-163	0
-9.11648e-165	-2.31543e-163	6.7376e-164	-4.00891e-163	8.20823e-163	4.27618e-163	-9.89327e-163	-6.28462e-163	-2.02817e-163	5.44984e-163	-1.33697e-162	-8.76152e-165	1.64307e-163	-3.78431e-163	-2.84745e-163	-2.71007e-163	7.27846e-163	-3.36049e-163	-3.51051e-164	-1.21966e-162	3.39568e-163	6.19098e-164	3.41654e-163	-8.29239e-163	-2.37895e-163	2.00074e-163	1.20451e-162	-1.91498e-163	1.05485e-163	-1.27721e-163	0
-9.11648e-165	-2.31543e-163	6.7376e-164	-4.00891e-163	8.20823e-163	4.27618e-163	-9.89327e-163	-6.28462e-163	-2.02817e-163	5.44984e-163	-1.33697e-162	-8.76152e-165	1.64307e-163	-3.78431e-163	-2.84745e-163	-2.71007e-163	7.27846e-163	-3.36049e-163	-3.51051e-164	-1.21966e-162	3.39568e-163	6.19098e-164	3.41654e-163	-8.29239e-163	-2.37895e-163	2.00074e-163	1.20451e-162	-1.91498e-163	1.05485e-163	-1.27721e-163	0
-9.11648e-165	-2.31543e-163	6.7376e-164	-4.00891e-163	8.20823e-163	4.27618e-163	-9.89327e-163	-6.28462e-163	-2.02817e-163	5.44984e-163	-1.33697e-162	-8.76152e-165	1.64307e-163	-3.78431e-163	-2.84745e-163	-2.71007e-163	7.27846e-163	-3.36049e-163	-3.51051e-164	-1.21966e-162	3.39568e-163	6.19098e-164	3.41654e-163	-8.29239e-163	-2.37895e-163	2.00074e-163	1.20451e-162	-1.91498e-163	1.05485e-163	-1.27721e-163	0
-9.11648e-165	-2.31543e-163	6.7376e-164	-4.00891e-163	8.20823e-163	4.27618e-163	-9.89327e-163	-6.28462e-163	-2.02817e-163	5.44984e-163	-1.33697e-162	-8.76152e-165	1.64307e-163	-3.78431e-163	-2.84745e-163	-2.71007e-163	7.27846e-163	-3.36049e-163	-3.51051e-164	-1.21966e-162	3.39568e-163	6.19098e-164	3.41654e-163	-8.29239e-163	-2.37895e-163	2.00074e-163	1.20451e-162	-1.91498e-163	1.05485e-163	-1.27721e-163	0
-9.11648e-165	-2.31543e-163	6.7376e-164	-4.00891e-163	8.20823e-163	4.27618e-163	-9.89327e-163	-6.28462e-163	-2.02817e-163	5.44984e-163	-1.33697e-162	-8.76152e-165	1.64307e-163	-3.78431e-163	-2.84745e-163	-2.71007e-163	7.27846e-163	-3.36049e-163	-3.51051e-164	-1.21966e-162	3.39568e-163	6.19098e-164	3.41654e-163	-8.29239e-163	-2.37895e-163	2.00074e-163	1.20451e-162	-1.91498e-163	1.05485e-163	-1.27721e-163	0
-9.11648e-165	-2.31543e-163	6.7376e-164	-4.00891e-163	8.20823e-163	4.27618e-163	-9.89327e-163	-6.28462e-163	-2.02817e-163	5.44984e-163	-1.33697e-162	-8.76152e-165	1.64307e-163	-3.78431e-163	-2.84745e-163	-2.71007e-163	7.27846e-163	-3.36049e-163	-3.51051e-164	-1.21966e-162	3.39568e-163	6.19098e-164	3.41654e-163	-8.29239e-163	-2.37895e-163	2.00074e-163	1.20451e-162	-1.91498e-163	1.05485e-163	-1.27721e-163	0
-9.11648e-165	-2.31543e-163	6.7376e-164	-4.00891e-163	8.20823e-163	4.27618e-163	-9.89327e-163	-6.28462e-163	-2.02817e-163	5.44984e-163	-1.33697e-162	-8.76152e-165	1.64307e-163	-3.78431e-163	-2.84745e-163	-2.71007e-163	7.27846e-163	-3.36049e-163	-3.51051e-164	-1.21966e-162	3.39568e-163	6.19098e-164	3.41654e-163	-8.29239e-163	-2.37895e-163	2.00074e-163	1.20451e-162	-1.91498e-163	1.05485e-163	-1.27721e-163	0
-9.11648e-165	-2.31543e-163	6.7376e-164	-4.00891e-163	8.20823e-163	4.27618e-163	-9.89327e-163	-6.28462e-163	-2.02817e-163	5.44984e-163	-1.33697e-162	-8.76152e-165	1.64307e-163	-3.78431e-163	-2.84745e-163	-2.71007e-163	7.27846e-163	-3.36049e-163	-3.51051e-164	-1.21966e-162	3.39568e-163	6.19098e-164	3.41654e-163	-8.29239e-163	-2.37895e-163	2.00074e-163	1.20451e-162	-1.91498e-163	1.05485e-163	-1.27721e-163	0
-9.11648e-165	-2.31543e-163	6.7376e-164	-4.00891e-163	8.20823e-163	4.27618e-163	-9.89327e-163	-6.28462e-163	-2.02817e-163	5.44984e-163	-1.33697e-162	-8.76152e-165	1.64307e-163	-3.78431e-163	-2.84745e-163	-2.71007e-163	7.27846e-163	-3.36049e-163	-3.51051e-164	-1.21966e-162	3.39568e-163	6.19098e-164	3.41654e-163	-8.29239e-163	-2.37895e-163	2.00074e-163	1.20451e-162	-1.91498e-163	1.05485e-163	-1.27721e-163	0
-9.11648e-165	-2.31543e-163	6.7376e-164	-4.00891e-163	8.20823e-163	4.27618e-163	-9.89327e-163	-6.28462e-163	-2.02817e-163	5.44984e-163	-1.33697e-162	-8.76152e-165	1.64307e-163	-3.78431e-163	-2.84745e-163	-2.71007e-163	7.27846e-163	-3.36049e-163	-3.51051e-164	-1.21966e-162	3.39568e-163	6.19098e-164	3.41654e-163	-8.29239e-163	-2.37895e-163	2.00074e-163	1.20451e-162	-1.91498e-163	1.05485e-163	-1.27721e-163	0
-9.11648e-165	-2.31543e-163	6.7376e-164	-4.00891e-163	8.20823e-163	4.27618e-163	-9.89327e-163	-6.28462e-163	-2.02817e-163	5.44984e-163	-1.33697e-162	-8.76152e-165	1.64307e-163	-3.78431e-163	-2.84745e-163	-2.71007e-163	7.27846e-163	-3.36049e-163	-3.51051e-164	-1.21966e-162	3.39568e-163	6.19098e-164	3.41654e-163	-8.29239e-163	-2.37895e-163	2.00074e-163	1.20451e-162	-1.91498e-163	1.05485e-163	-1.27721e-163	0
-9.11648e-165	-2.31543e-163	6.7376e-164	-4.00891e-163	8.20823e-163	4.27618e-163	-9.89327e-163	-6.28462e-163	-2.02817e-163	5.44984e-163	-1.33697e-162	-8.76152e-165	1.64307e-163	-3.78431e-163	-2.84745e-163	-2.71007e-163	7.27846e-163	-3.36049e-163	-3.51051e-164	-1.21966e-162	3.39568e-163	6.19098e-164	3.41654e-163	-8.29239e-163	-2.37895e-163	2.00074e-163	1.20451e-162	-1.91498e-163	1.05485e-163	-1.27721e-163	0
-9.11648e-165	-2.31543e-163	6.7376e-164	-4.00891e-163	8.20823e-163	4.27618e-163	-9.89327e-163	-6.28462e-163	-2.02817e-163	5.44984e-163	-1.33697e-162	-8.76152e-165	1.64307e-163	-3.78431e-163	-2.84745e-163	-2.71007e-163	7.27846e-163	-3.36049e-163	-3.51051e-164	-1.21966e-162	3.39568e-163	6.19098e-164	3.41654e-163	-8.29239e-163	-2.37895e-163	2.00074e-163	1.20451e-162	-1.91498e-163	1.05485e-163	-1.27721e-163	0
-9.11648e-165	-2.31543e-163	6.7376e-164	-4.00891e-163	8.20823e-163	4.27618e-163	-9.89327e-163	-6.28462e-163	-2.02817e-163	5.44984e-163	-1.33697e-162	-8.76152e-165	1.64307e-163	-3.78431e-163	-2.84745e-163	-2.71007e-163	7.27846e-163	-3.36049e-163	-3.51051e-164	-1.21966e-162	3.39568e-163	6.19098e-164	3.41654e-163	-8.29239e-163	-2.37895e-163	2.00074e-163	1.20451e-162	-1.91498e-163	1.05485e-163	-1.27721e-163	0
-9.11648e-165	-2.31543e-163	6.7376e-164	-4.00891e-163	8.20823e-163	4.27618e-163	-9.89327e-163	-6.28462e-163	-2.02817e-163	5.44984e-163	-1.33697e-162	-8.76152e-165	1.64307e-163	-3.78431e-163	-2.84745e-163	-2.71007e-163	7.27846e-163	-3.36049e-163	-3.51051e-164	-1.21966e-162	3.39568e-163	6.19098e-164	3.41654e-163	-8.29239e-163	-2.37895e-163	2.00074e-163	1.20451e-162	-1.91498e-163	1.05485e-163	-1.27721e-163	0
-9.11648e-165	-2.31543e-163	6.7376e-164	-4.00891e-163	8.20823e-163	4.27618e-163	-9.89327e-163	-6.28462e-163	-2.02817e-163	5.44984e-163	-1.33697e-162	-8.76152e-165	1.64307e-163	-3.78431e-163	-2.84745e-163	-2.71007e-163	7.27846e-163	-3.36049e-163	-3.51051e-164	-1.21966e-162	3.39568e-163	6.19098e-164	3.41654e-163	-8.29239e-163	-2.37895e-163	2.00074e-163	1.20451e-162	-1.91498e-163	1.05485e-163	-1.27721e-163	0
-9.11648e-165	-2.31543e-163	6.7376e-164	-4.00891e-163	8.20823e-163	4.27618e-163	-9.89327e-163	-6.28462e-163	-2.02817e-163	5.44984e-163	-1.33697e-162	-8.76152e-165	1.64307e-163	-3.78431e-163	-2.84745e-163	-2.71007e-163	7.27846e-163	-3.36049e-163	-3.51051e-164	-1.21966e-162	3.39568e-163	6.19098e-164	3.41654e-163	-8.29239e-163	-2.37895e-163	2.00074e-163	1.20451e-162	-1.91498e-163	1.05485e-163	-1.27721e-163	0
-9.11648e-165	-2.31543e-163	6.7376e-164	-4.00891e-163	8.20823e-163	4.27618e-163	-9.89327e-163	-6.28462e-163	-2.02817e-163	5.44984e-163	-1.33697e-162	-8.76152e-165	1.64307e-163	-3.78431e-163	-2.84745e-163	-2.71007e-163	7.27846e-163	-3.36049e-163	-3.51051e-164	-1.21966e-162	3.39568e-163	6.19098e-164	3.41654e-163	-8.29239e-163	-2.37895e-163	2.00074e-163	1.20451e-162	-1.91498e-163	1.05485e-163	-1.27721e-163	0
-9.11648e-165	-2.31543e-163	6.7376e-164	-4.00891e-163	8.20823e-163	4.27618e-163	-9.89327e-163	-6.28462e-163	-2.02817e-163	5.44984e-163	-1.33697e-162	-8.76152e-165	1.64307e-163	-3.78431e-163	-2.84745e-163	-2.71007e-163	7.27846e-163	-3.36049e-163	-3.51051e-164	-1.21966e-162	3.39568e-163	6.19098e-164	3.41654e-163	-8.29239e-163	-2.37895e-163	2.00074e-163	1.20451e-162	-1.91498e-163	1.05485e-163	-1.27721e-163	0
-9.11648e-165	-2.31543e-163	6.7376e-164	-4.00891e-163	8.20823e-163	4.27618e-163	-9.89327e-163	-6.28462e-163	-2.02817e-163	5.44984e-163	-1.33697e-162	-8.76152e-165	1.64307e-163	-3.78431e-163	-2.84745e-163	-2.71007e-163	7.27846e-163	-3.36049e-163	-3.51051e-164	-1.21966e-162	3.39568e-163	6.19098e-164	3.41654e-163	-8.29239e-163	-2.37895e-163	2.00074e-163	1.20451e-162	-1.91498e-163	1.05485e-163	-1.27721e-163	0
-9.11648e-165	-2.31543e-163	6.7376e-164	-4.00891e-163	8.20823e-163	4.27618e-163	-9.89327e-163	-6.28462e-163	-2.02817e-163	5.44984e-163	-1.33697e-162	-8.76152e-165	1.64307e-163	-3.78431e-163	-2.84745e-163	-2.71007e-163	7.27846e-163	-3.36049e-163	-3.51051e-164	-1.21966e-162	3.39568e-163	6.19098e-164	3.41654e-163	-8.29239e-163	-2.37895e-163	2.00074e-163	1.20451e-162	-1.91498e-163	1.05485e-163	-1.27721e-163	0
-9.11648e-165	-2.31543e-163	6.7376e-164	-4.00891e-163	8.20823e-163	4.27618e-163	-9.89327e-163	-6.28462e-163	-2.02817e-163	5.44984e-163	-1.33697e-162	-8.76152e-165	1.64307e-163	-3.78431e-163	-2.84745e-163	-2.71007e-163	7.27846e-163	-3.36049e-163	-3.51051e-164	-1.21966e-162	3.39568e-163	6.19098e-164	3.41654e-163	-8.29239e-163	-2.37895e-163	2.00074e-163	1.20451e-162	-1.91498e-163	1.05485e-163	-1.27721e-163	0
-9.11648e-165	-2.31543e-163	6.7376e-164	-4.00891e-163	8.20823e-163	4.27618e-163	-9.89327e-163	-6.28462e-163	-2.02817e-163	5.44984e-163	-1.33697e-162	-8.76152e-165	1.64307e-163	-3.78431e-163	-2.84745e-163	-2.71007e-163	7.27846e-163	-3.36049e-163	-3.51051e-164	-1.21966e-162	3.39568e-163	6.19098e-164	3.41654e-163	-8.29239e-163	-2.37895e-163	2.00074e-163	1.20451e-162	-1.91498e-163	1.05485e-163	-1.27721e-163	0
-9.11648e-165	-2.31543e-163	6.7376e-164	-4.00891e-163	8.20823e-163	4.27618e-163	-9.89327e-163	-6.28462e-163	-2.02817e-163	5.44984e-163	-1.33697e-162	-8.76152e-165	1.64307e-163	-3.78431e-163	-2.84745e-163	-2.71007e-163	7.27846e-163	-3.36049e-163	-3.51051e-164	-1.21966e-162	3.39568e-163	6.19098e-164	3.41654e-163	-8.29239e-163	-2.37895e-163	2.00074e-163	1.20451e-162	-1.91498e-163	1.05485e-163	-1.27721e-163	0
-9.11648e-165	-2.31543e-163	6.7376e-164	-4.00891e-163	8.20823e-163	4.27618e-163	-9.89327e-163	-6.28462e-163	-2.02817e-163	5.44984e-163	-1.33697e-162	-8.76152e-165	1.64307e-163	-3.78431e-163	-2.84745e-163	-2.71007e-163	7.27846e-163	-3.36049e-163	-3.51051e-164	-1.21966e-162	3.39568e-163	6.19098e-164	3.41654e-163	-8.29239e-163	-2.37895e-163	2.00074e-163	1.20451e-162	-1.91498e-163	1.05485e-163	-1.27721e-163	0
-9.11648e-165	-2.31543e-163	6.7376e-164	-4.00891e-163	8.20823e-163	4.27618e-163	-9.89327e-163	-6.28462e-163	-2.02817e-163	5.44984e-163	-1.33697e-162	-8.76152e-165	1.64307e-163	-3.78431e-163	-2.84745e-163	-2.71007e-163	7.27846e-163	-3.36049e-163	-3.51051e-164	-1.21966e-162	3.39568e-163	6.19098e-164	3.41654e-163	-8.29239e-163	-2.37895e-163	2.00074e-163	1.20451e-162	-1.91498e-163	1.05485e-163	-1.27721e-163	0
-9.11648e-165	-2.31543e-163	6.7376e-164	-4.00891e-163	8.20823e-163	4.27618e-163	-9.89327e-163	-6.28462e-163	-2.02817e-163	5.44984e-163	-1.33697e-162	-8.76152e-165	1.64307e-163	-3.78431e-163	-2.84745e-163	-2.71007e-163	7.27846e-163	-3.36049e-163	-3.51051e-164	-1.21966e-162	3.39568e-163	6.19098e-164	3.41654e-163	-8.29239e-163	-2.37895e-163	2.00074e-163	1.20451e-162	-1.91498e-163	1.05485e-163	-1.27721e-163	0
-9.11648e-165	-2.31543e-163	6.7376e-164	-4.00891e-163	8.20823e-163	4.27618e-163	-9.89327e-163	-6.28462e-163	-2.02817e-163	5.44984e-163	-1.33697e-162	-8.76152e-165	1.64307e-163	-3.78431e-163	-2.84745e-163	-2.71007e-163	7.27846e-163	-3.36049e-163	-3.51051e-164	-1.21966e-162	3.39568e-163	6.19098e-164	3.41654e-163	-8.29239e-163	-2.37895e-163	2.00074e-163	1.20451e-162	-1.91498e-163	1.05485e-163	-1.27721e-163	0
-9.11648e-165	-2.31543e-163	6.7376e-164	-4.00891e-163	8.20823e-163	4.27618e-163	-9.89327e-163	-6.28462e-163	-2.02817e-163	5.44984e-163	-1.33697e-162	-8.76152e-165	1.64307e-163	-3.78431e-163	-2.84745e-163	-2.71007e-163	7.27846e-163	-3.36049e-163	-3.51051e-164	-1.21966e-162	3.39568e-163	6.19098e-164	3.41654e-163	-8.29239e-163	-2.37895e-163	2.00074e-163	1.20451e-162	-1.91498e-163	1.05485e-163	-1.27721e-163	0
-9.11648e-165	-2.31543e-163	6.7376e-164	-4.00891e-163	8.20823e-163	4.27618e-163	-9.89327e-163	-6.28462e-163	-2.02817e-163	5.44984e-163	-1.33697e-162	-8.76152e-165	1.64307e-163	-3.78431e-163	-2.84745e-163	-2.71007e-163	7.27846e-163	-3.36049e-163	-3.51051e-164	-1.21966e-162	3.39568e-163	6.19098e-164	3.41654e-163	-8.29239e-163	-2.37895e-163	2.00074e-163	1.20451e-162	-1.91498e-163	1.05485e-163	-1.27721e-163	0
-9.11648e-165	-2.31543e-163	6.7376e-164	-4.00891e-163	8.20823e-163	4.27618e-163	-9.89327e-163	-6.28462e-163	-2.02817e-163	5.44984e-163	-1.33697e-162	-8.76152e-165	1.64307e-163	-3.78431e-163	-2.84745e-163	-2.71007e-163	7.27846e-163	-3.36049e-163	-3.51051e-164	-1.21966e-162	3.39568e-163	6.19098e-164	3.41654e-163	-8.29239e-163	-2.37895e-163	2.00074e-163	1.20451e-162	-1.91498e-163	1.05485e-163	-1.27721e-163	0
-9.11648e-165	-2.31543e-163	6.7376e-164	-4.00891e-163	8.20823e-163	4.27618e-163	-9.89327e-163	-6.28462e-163	-2.02817e-163	5.44984e-163	-1.33697e-162	-8.76152e-165	1.64307e-163	-3.78431e-163	-2.84745e-163	-2.71007e-163	7.27846e-163	-3.36049e-163	-3.51051e-164	-1.21966e-162	3.39568e-163	6.19098e-164	3.41654e-163	-8.29239e-163	-2.37895e-163	2.00074e-163	1.20451e-162	-1.91498e-163	1.05485e-163	-1.27721e-163	0
-9.11648e-165	-2.31543e-163	6.7376e-164	-4.00891e-163	8.20823e-163	4.27618e-163	-9.89327e-163	-6.28462e-163	-2.02817e-163	5.44984e-163	-1.33697e-162	-8.76152e-165	1.64307e-163	-3.78431e-163	-2.84745e-163	-2.71007e-163	7.27846e-163	-3.36049e-163	-3.51051e-164	-1.21966e-162	3.39568e-163	6.19098e-164	3.41654e-163	-8.29239e-163	-2.37895e-163	2.00074e-163	1.20451e-162	-1.91498e-163	1.05485e-163	-1.27721e-163	0
-9.11648e-165	-2.31543e-163	6.7376e-164	-4.00891e-163	8.20823e-163	4.27618e-163	-9.89327e-163	-6.28462e-163	-2.02817e-163	5.44984e-163	-1.33697e-162	-8.76152e-165	1.64307e-163	-3.78431e-163	-2.84745e-163	-2.71007e-163	7.27846e-163	-3.36049e-163	-3.51051e-164	-1.21966e-162	3.39568e-163	6.19098e-164	3.41654e-163	-8.29239e-163	-2.37895e-163	2.00074e-163	1.20451e-162	-1.91498e-163	1.05485e-163	-1.27721e-163	0
-9.11648e-165	-2.31543e-163	6.7376e-164	-4.00891e-163	8.20823e-163	4.27618e-163	-9.89327e-163	-6.28462e-163	-2.02817e-163	5.44984e-163	-1.33697e-162	-8.76152e-165	1.64307e-163	-3.78431e-163	-2.84745e-163	-2.71007e-163	7.27846e-163	-3.36049e-163	-3.51051e-164	-1.21966e-162	3.39568e-163	6.19098e-164	3.41654e-163	-8.29239e-163	-2.37895e-163	2.00074e-163	1.20451e-162	-1.91498e-163	1.05485e-163	-1.27721e-163	0
-9.11648e-165	-2.31543e-163	6.7376e-164	-4.00891e-163	8.20823e-163	4.27618e-163	-9.89327e-163	-6.28462e-163	-2.02817e-163	5.44984e-163	-1.33697e-162	-8.76152e-165	1.64307e-163	-3.78431e-163	-2.84745e-163	-2.71007e-163	7.27846e-163	-3.36049e-163	-3.51051e-164	-1.21966e-162	3.39568e-163	6.19098e-164	3.41654e-163	-8.29239e-163	-2.37895e-163	2.00074e-163	1.20451e-162	-1.91498e-163	1.05485e-163	-1.27721e-163	0
-9.11648e-165	-2.31543e-163	6.7376e-164	-4.00891e-163	8.20823e-163	4.27618e-163	-9.89327e-163	-6.28462e-163	-2.02817e-163	5.44984e-163	-1.33697e-162	-8.76152e-165	1.64307e-163	-3.78431e-163	-2.84745e-163	-2.71007e-163	7.27846e-163	-3.36049e-163	-3.51051e-164	-1.21966e-162	3.39568e-163	6.19098e-164	3.41654e-163	-8.29239e-163	-2.37895e-163	2.00074e-163	1.20451e-162	-1.91498e-163	1.05485e-163	-1.27721e-163	0
-9.11648e-165	-2.31543e-163	6.7376e-164	-4.00891e-163	8.20823e-163	4.27618e-163	-9.89327e-163	-6.28462e-163	-2.02817e-163	5.44984e-163	-1.33697e-162	-8.76152e-165	1.64307e-163	-3.78431e-163	-2.84745e-163	-2.71007e-163	7.27846e-163	-3.36049e-163	-3.51051e-164	-1.21966e-162	3.39568e-163	6.19098e-164	3.41654e-163	-8.29239e-163	-2.37895e-163	2.00074e-163	1.20451e-162	-1.91498e-163	1.05485e-163	-1.27721e-163	0
-9.11648e-165	-2.31543e-163	6.7376e-164	-4.00891e-163	8.20823e-163	4.27618e-163	-9.89327e-163	-6.28462e-163	-2.02817e-163	5.44984e-163	-1.33697e-162	-8.76152e-165	1.64307e-163	-3.78431e-163	-2.84745e-163	-2.71007e-163	7.27846e-163	-3.36049e-163	-3.51051e-164	-1.21966e-162	3.39568e-163	6.19098e-164	3.41654e-163	-8.29239e-163	-2.37895e-163	2.00074e-163	1.20451e-162	-1.91498e-163	1.05485e-163	-1.27721e-163	0
-9.11648e-165	-2.31543e-163	6.7376e-164	-4.00891e-163	8.20823e-163	4.27618e-163	-9.89327e-163	-6.28462e-163	-2.02817e-163	5.44984e-163	-1.33697e-162	-8.76152e-165	1.64307e-163	-3.78431e-163	-2.84745e-163	-2.71007e-163	7.27846e-163	-3.36049e-163	-3.51051e-164	-1.21966e-162	3.39568e-163	6.19098e-164	3.41654e-163	-8.29239e-163	-2.37895e-163	2.00074e-163	1.20451e-162	-1.91498e-163	1.05485e-163	-1.27721e-163	0
-9.11648e-165	-2.31543e-163	6.7376e-164	-4.00891e-163	8.20823e-163	4.27618e-163	-9.89327e-163	-6.28462e-163	-2.02817e-163	5.44984e-163	-1.33697e-162	-8.76152e-165	1.64307e-163	-3.78431e-163	-2.84745e-163	-2.71007e-163	7.27846e-163	-3.36049e-163	-3.51051e-164	-1.21966e-162	3.39568e-163	6.19098e-164	3.41654e-163	-8.29239e-163	-2.37895e-163	2.00074e-163	1.20451e-162	-1.91498e-163	1.05485e-163	-1.27721e-163	0
-9.11648e-165	-2.31543e-163	6.7376e-164	-4.00891e-163	8.20823e-163	4.27618e-163	-9.89327e-163	-6.28462e-163	-2.02817e-163	5.44984e-163	-1.33697e-162	-8.76152e-165	1.64307e-163	-3.78431e-163	-2.84745e-163	-2.71007e-163	7.27846e-163	-3.36049e-163	-3.51051e-164	-1.21966e-162	3.39568e-163	6.19098e-164	3.41654e-163	-8.29239e-163	-2.37895e-163	2.00074e-163	1.20451e-162	-1.91498e-163	1.05485e-163	-1.27721e-163	0
-9.11648e-165	-2.31543e-163	6.7376e-164	-4.00891e-163	8.20823e-163	4.27618e-163	-9.89327e-163	-6.28462e-163	-2.02817e-163	5.44984e-163	-1.33697e-162	-8.76152e-165	1.64307e-163	-3.78431e-163	-2.84745e-163	-2.71007e-163	7.27846e-163	-3.36049e-163	-3.51051e-164	-1.21966e-162	3.39568e-163	6.19098e-164	3.41654e-163	-8.29239e-163	-2.37895e-163	2.00074e-163	1.20451e-162	-1.91498e-163	1.05485e-163	-1.27721e-163	0
-9.11648e-165	-2.31543e-163	6.7376e-164	-4.00891e-163	8.20823e-163	4.27618e-163	-9.89327e-163	-6.28462e-163	-2.02817e-163	5.44984e-163	-1.33697e-162	-8.76152e-165	1.64307e-163	-3.78431e-163	-2.84745e-163	-2.71007e-163	7.27846e-163	-3.36049e-163	-3.51051e-164	-1.21966e-162	3.39568e-163	6.19098e-164	3.41654e-163	-8.29239e-163	-2.37895e-163	2.00074e-163	1.20451e-162	-1.91498e-163	1.05485e-163	-1.27721e-163	0
-9.11648e-165	-2.31543e-163	6.7376e-164	-4.00891e-163	8.20823e-163	4.27618e-163	-9.89327e-163	-6.28462e-163	-2.02817e-163	5.44984e-163	-1.33697e-162	-8.76152e-165	1.64307e-163	-3.78431e-163	-2.84745e-163	-2.71007e-163	7.27846e-163	-3.36049e-163	-3.51051e-164	-1.21966e-162	3.39568e-163	6.19098e-164	3.41654e-163	-8.29239e-163	-2.37895e-163	2.00074e-163	1.20451e-162	-1.91498e-163	1.05485e-163	-1.27721e-163	0
-9.11648e-165	-2.31543e-163	6.7376e-164	-4.00891e-163	8.20823e-163	4.27618e-163	-9.89327e-163	-6.28462e-163	-2.02817e-163	5.44984e-163	-1.33697e-162	-8.76152e-165	1.64307e-163	-3.78431e-163	-2.84745e-163	-2.71007e-163	7.27846e-163	-3.36049e-163	-3.51051e-164	-1.21966e-162	3.39568e-163	6.19098e-164	3.41654e-163	-8.29239e-163	-2.37895e-163	2.00074e-163	1.20451e-162	-1.91498e-163	1.05485e-163	-1.27721e-163	0
-9.11648e-165	-2.31543e-163	6.7376e-164	-4.00891e-163	8.20823e-163	4.27618e-163	-9.89327e-163	-6.28462e-163	-2.02817e-163	5.44984e-163	-1.33697e-162	-8.76152e-165	1.64307e-163	-3.78431e-163	-2.84745e-163	-2.71007e-163	7.27846e-163	-3.36049e-163	-3.51051e-164	-1.21966e-162	3.39568e-163	6.19098e-164	3.41654e-163	-8.29239e-163	-2.37895e-163	2.00074e-163	1.20451e-162	-1.91498e-163	1.05485e-163	-1.27721e-163	0
-9.11648e-165	-2.31543e-163	6.7376e-164	-4.00891e-163	8.20823e-163	4.27618e-163	-9.89327e-163	-6.28462e-163	-2.02817e-163	5.44984e-163	-1.33697e-162	-8.76152e-165	1.64307e-163	-3.78431e-163	-2.84745e-163	-2.71007e-163	7.27846e-163	-3.36049e-163	-3.51051e-164	-1.21966e-162	3.39568e-163	6.19098e-164	3.41654e-163	-8.29239e-163	-2.37895e-163	2.00074e-163	1.20451e-162	-1.91498e-163	1.05485e-163	-1.27721e-163	0
-9.11648e-165	-2.31543e-163	6.7376e-164	-4.00891e-163	8.20823e-163	4.27618e-163	-9.89327e-163	-6.28462e-163	-2.02817e-163	5.44984e-163	-1.33697e-162	-8.76152e-165	1.64307e-163	-3.78431e-163	-2.84745e-163	-2.71007e-163	7.27846e-163	-3.36049e-163	-3.51051e-164	-1.21966e-162	3.39568e-163	6.19098e-164	3.41654e-163	-8.29239e-163	-2.37895e-163	2.00074e-163	1.20451e-162	-1.91498e-163	1.05485e-163	-1.27721e-163	0
-9.11648e-165	-2.31543e-163	6.7376e-164	-4.00891e-163	8.20823e-163	4.27618e-163	-9.89327e-163	-6.28462e-163	-2.02817e-163	5.44984e-163	-1.33697e-162	-8.76152e-165	1.64307e-163	-3.78431e-163	-2.84745e-163	-2.71007e-163	7.27846e-163	-3.36049e-163	-3.51051e-164	-1.21966e-162	3.39568e-163	6.19098e-164	3.41654e-163	-8.29239e-163	-2.37895e-163	2.00074e-163	1.20451e-162	-1.91498e-163	1.05485e-163	-1.27721e-163	0
-9.11648e-165	-2.31543e-163	6.7376e-164	-4.00891e-163	8.20823e-163	4.27618e-163	-9.89327e-163	-6.28462e-163	-2.02817e-163	5.44984e-163	-1.33697e-162	-8.76152e-165	1.64307e-163	-3.78431e-163	-2.84745e-163	-2.71007e-163	7.27846e-163	-3.36049e-163	-3.51051e-164	-1.21966e-162	3.39568e-163	6.19098e-164	3.41654e-163	-8.29239e-163	-2.37895e-163	2.00074e-163	1.20451e-162	-1.91498e-163	1.05485e-163	-1.27721e-163	0
-9.11648e-165	-2.31543e-163	6.7376e-164	-4.00891e-163	8.20823e-163	4.27618e-163	-9.89327e-163	-6.28462e-163	-2.02817e-163	5.44984e-163	-1.33697e-162	-8.76152e-165	1.64307e-163	-3.78431e-163	-2.84745e-163	-2.71007e-163	7.27846e-163	-3.36049e-163	-3.51051e-164	-1.21966e-162	3.39568e-163	6.19098e-164	3.41654e-163	-8.29239e-163	-2.37895e-163	2.00074e-163	1.20451e-162	-1.91498e-163	1.05485e-163	-1.27721e-163	0
-9.11648e-165	-2.31543e-163	6.7376e-164	-4.00891e-163	8.20823e-163	4.27618e-163	-9.89327e-163	-6.28462e-163	-2.02817e-163	5.44984e-163	-1.33697e-162	-8.76152e-165	1.64307e-163	-3.78431e-163	-2.84745e-163	-2.71007e-163	7.27846e-163	-3.36049e-163	-3.51051e-164	-1.21966e-162	3.39568e-163	6.19098e-164	3.41654e-163	-8.29239e-163	-2.37895e-163	2.00074e-163	1.20451e-162	-1.91498e-163	1.05485e-163	-1.27721e-163	0
-9.11648e-165	-2.31543e-163	6.7376e-164	-4.00891e-163	8.20823e-163	4.27618e-163	-9.89327e-163	-6.28462e-163	-2.02817e-163	5.44984e-163	-1.33697e-162	-8.76152e-165	1.64307e-163	-3.78431e-163	-2.84745e-163	-2.71007e-163	7.27846e-163	-3.36049e-163	-3.51051e-164	-1.21966e-162	3.39568e-163	6.19098e-164	3.41654e-163	-8.29239e-163	-2.37895e-163	2.00074e-163	1.20451e-162	-1.91498e-163	1.05485e-163	-1.27721e-163	0
-9.11648e-165	-2.31543e-163	6.7376e-164	-4.00891e-163	8.20823e-163	4.27618e-163	-9.89327e-163	-6.28462e-163	-2.02817e-163	5.44984e-163	-1.33697e-162	-8.76152e-165	1.64307e-163	-3.78431e-163	-2.84745e-163	-2.71007e-163	7.27846e-163	-3.36049e-163	-3.51051e-164	-1.21966e-162	3.39568e-163	6.19098e-164	3.41654e-163	-8.29239e-163	-2.37895e-163	2.00074e-163	1.20451e-162	-1.91498e-163	1.05485e-163	-1.27721e-163	0
-9.11648e-165	-2.31543e-163	6.7376e-164	-4.00891e-163	8.20823e-163	4.27618e-163	-9.89327e-163	-6.28462e-163	-2.02817e-163	5.44984e-163	-1.33697e-162	-8.76152e-165	1.64307e-163	-3.78431e-163	-2.84745e-163	-2.71007e-163	7.27846e-163	-3.36049e-163	-3.51051e-164	-1.21966e-162	3.39568e-163	6.19098e-164	3.41654e-163	-8.29239e-163	-2.37895e-163	2.00074e-163	1.20451e-162	-1.91498e-163	1.05485e-163	-1.27721e-163	0
-9.11648e-165	-2.31543e-163	6.7376e-164	-4.00891e-163	8.20823e-163	4.27618e-163	-9.89327e-163	-6.28462e-163	-2.02817e-163	5.44984e-163	-1.33697e-162	-8.76152e-165	1.64307e-163	-3.78431e-163	-2.84745e-163	-2.71007e-163	7.27846e-163	-3.36049e-163	-3.51051e-164	-1.21966e-162	3.39568e-163	6.19098e-164	3.41654e-163	-8.29239e-163	-2.37895e-163	2.00074e-163	1.20451e-162	-1.91498e-163	1.05485e-163	-1.27721e-163	0
-9.11648e-165	-2.31543e-163	6.7376e-164	-4.00891e-163	8.20823e-163	4.27618e-163	-9.89327e-163	-6.28462e-163	-2.02817e-163	5.44984e-163	-1.33697e-162	-8.76152e-165	1.64307e-163	-3.78431e-163	-2.84745e-163	-2.71007e-163	7.27846e-163	-3.36049e-163	-3.51051e-164	-1.21966e-162	3.39568e-163	6.19098e-164	3.41654e-163	-8.29239e-163	-2.37895e-163	2.00074e-163	1.20451e-162	-1.91498e-163	1.05485e-163	-1.27721e-163	0
-9.11648e-165	-2.31543e-163	6.7376e-164	-4.00891e-163	8.20823e-163	4.27618e-163	-9.89327e-163	-6.28462e-163	-2.02817e-163	5.44984e-163	-1.33697e-162	-8.76152e-165	1.64307e-163	-3.78431e-163	-2.84745e-163	-2.71007e-163	7.27846e-163	-3.36049e-163	-3.51051e-164	-1.21966e-162	3.39568e-163	6.19098e-164	3.41654e-163	-8.29239e-163	-2.37895e-163	2.00074e-163	1.20451e-162	-1.91498e-163	1.05485e-163	-1.27721e-163	0
-9.11648e-165	-2.31543e-163	6.7376e-164	-4.00891e-163	8.20823e-163	4.27618e-163	-9.89327e-163	-6.28462e-163	-2.02817e-163	5.44984e-163	-1.33697e-162	-8.76152e-165	1.64307e-163	-3.78431e-163	-2.84745e-163	-2.71007e-163	7.27846e-163	-3.36049e-163	-3.51051e-164	-1.21966e-162	3.39568e-163	6.19098e-164	3.41654e-163	-8.29239e-163	-2.37895e-163	2.00074e-163	1.20451e-162	-1.91498e-163	1.05485e-163	-1.27721e-163	0
-9.11648e-165	-2.31543e-163	6.7376e-164	-4.00891e-163	8.20823e-163	4.27618e-163	-9.89327e-163	-6.28462e-163	-2.02817e-163	5.44984e-163	-1.33697e-162	-8.76152e-165	1.64307e-163	-3.78431e-163	-2.84745e-163	-2.71007e-163	7.27846e-163	-3.36049e-163	-3.51051e-164	-1.21966e-162	3.39568e-163	6.19098e-164	3.41654e-163	-8.29239e-163	-2.37895e-163	2.00074e-163	1.20451e-162	-1.91498e-163	1.05485e-163	-1.27721e-163	0
-9.11648e-165	-2.31543e-163	6.7376e-164	-4.00891e-163	8.20823e-163	4.27618e-163	-9.89327e-163	-6.28462e-163	-2.02817e-163	5.44984e-163	-1.33697e-162	-8.76152e-165	1.64307e-163	-3.78431e-163	-2.84745e-163	-2.71007e-163	7.27846e-163	-3.36049e-163	-3.51051e-164	-1.21966e-162	3.39568e-163	6.19098e-164	3.41654e-163	-8.29239e-163	-2.37895e-163	2.00074e-163	1.20451e-162	-1.91498e-163	1.05485e-163	-1.27721e-163	0
-9.11648e-165	-2.31543e-163	6.7376e-164	-4.00891e-163	8.20823e-163	4.27618e-163	-9.89327e-163	-6.28462e-163	-2.02817e-163	5.44984e-163	-1.33697e-162	-8.76152e-165	1.64307e-163	-3.78431e-163	-2.84745e-163	-2.71007e-163	7.27846e-163	-3.36049e-163	-3.51051e-164	-1.21966e-162	3.39568e-163	6.19098e-164	3.41654e-163	-8.29239e-163	-2.37895e-163	2.00074e-163	1.20451e-162	-1.91498e-163	1.05485e-163	-1.27721e-163	0
-9.11648e-165	-2.31543e-163	6.7376e-164	-4.00891e-163	8.20823e-163	4.27618e-163	-9.89327e-163	-6.28462e-163	-2.02817e-163	5.44984e-163	-1.33697e-162	-8.76152e-165	1.64307e-163	-3.78431e-163	-2.84745e-163	-2.71007e-163	7.27846e-163	-3.36049e-163	-3.51051e-164	-1.21966e-162	3.39568e-163	6.19098e-164	3.41654e-163	-8.29239e-163	-2.37895e-163	2.00074e-163	1.20451e-162	-1.91498e-163	1.05485e-163	-1.27721e-163	0
-9.11648e-165	-2.31543e-163	6.7376e-164	-4.00891e-163	8.20823e-163	4.27618e-163	-9.89327e-163	-6.28462e-163	-2.02817e-163	5.44984e-163	-1.33697e-162	-8.76152e-165	1.64307e-163	-3.78431e-163	-2.84745e-163	-2.71007e-163	7.27846e-163	-3.36049e-163	-3.51051e-164	-1.21966e-162	3.39568e-163	6.19098e-164	3.41654e-163	-8.29239e-163	-2.37895e-163	2.00074e-163	1.20451e-162	-1.91498e-163	1.05485e-163	-1.27721e-163	0
-9.11648e-165	-2.31543e-163	6.7376e-164	-4.00891e-163	8.20823e-163	4.27618e-163	-9.89327e-163	-6.28462e-163	-2.02817e-163	5.44984e-163	-1.33697e-162	-8.76152e-165	1.64307e-163	-3.78431e-163	-2.84745e-163	-2.71007e-163	7.27846e-163	-3.36049e-163	-3.51051e-164	-1.21966e-162	3.39568e-163	6.19098e-164	3.41654e-163	-8.29239e-163	-2.37895e-163	2.00074e-163	1.20451e-162	-1.91498e-163	1.05485e-163	-1.27721e-163	0
-9.11648e-165	-2.31543e-163	6.7376e-164	-4.00891e-163	8.20823e-163	4.27618e-163	-9.89327e-163	-6.28462e-163	-2.02817e-163	5.44984e-163	-1.33697e-162	-8.76152e-165	1.64307e-163	-3.78431e-163	-2.84745e-163	-2.71007e-163	7.27846e-163	-3.36049e-163	-3.51051e-164	-1.21966e-162	3.39568e-163	6.19098e-164	3.41654e-163	-8.29239e-163	-2.37895e-163	2.00074e-163	1.20451e-162	-1.91498e-163	1.05485e-163	-1.27721e-163	0
[truncated: 2,027 more rows]
