# Supplementary material for: A modified shuffled frog leaping algorithm with inertia weight
Source: Sci Rep. 2024 Feb 20;14:4146. doi: 10.1038/s41598-024-51306-1 (PMC11224354; doi:10.1038/s41598-024-51306-1)
Supplement: Supplementary file 1 — Supplementary Information. [file 41598_2024_51306_MOESM1_ESM.zip › data/F1/MSFLA_L_18.xls]

## Sheet: Sheet1
1.04492	-7.22327	-5.73266	1.79752	2.93232	0.30322	1.39207	0.798884	0.67883	0.498098	1.15514	-0.355712	-0.446663	0.485299	5.47831	-5.5985	-1.51735	0.853691	-1.60566	0.641061	2.72504	-2.41566	-2.73301	-0.997613	-2.92399	1.12	0.597314	-0.0108037	-6.54843	-2.84041	253.445
0.185095	-0.187505	-0.0104707	-0.249301	0.035219	-0.0310983	0.137376	-0.863559	-0.0167946	-0.157499	-0.0878881	0.149627	-0.267121	-0.0667915	-0.156641	-0.374867	0.113243	0.0213878	0.0668041	0.0281155	-0.759298	0.0247199	0.0363834	0.0834101	-0.0494377	-0.401974	-0.22227	-0.0657193	0.26431	-0.0372093	2.08752
0.00843406	-0.0116818	-0.0292176	0.0206971	-0.010741	-0.0576088	-0.0221761	0.0162859	0.0483926	0.0172462	-0.00966837	0.0609607	0.0126906	0.00129641	-0.00691114	-0.00231286	0.0201862	0.0312912	-0.0486425	0.00407025	-0.00523877	0.0355583	-0.0305886	0.0328473	0.00387176	-0.0257359	-0.0194821	0.0274012	-0.00582822	0.00213976	0.0212676
-0.000991054	4.43746e-06	-0.000440288	0.00226165	-0.00557987	-0.00162473	0.00233539	0.000168622	0.00437156	9.60279e-05	0.00163554	0.0062735	-0.00294229	0.000489668	-0.00506156	-0.00198805	0.000600278	-0.000272316	-0.00427902	0.00176168	-0.000841373	-0.00257185	-0.000558509	-0.00356637	-0.000284372	0.000143447	-0.00569793	-0.00037357	-0.00133473	-0.000353715	0.000221984
-1.64879e-05	0.00013414	7.84379e-05	-0.000420627	2.28591e-05	7.35102e-05	0.000181487	-0.00025648	0.000122512	9.68207e-05	4.56295e-05	-0.000280062	-1.96121e-05	-1.61206e-05	0.000230873	-9.46064e-05	0.000252472	4.37127e-05	-2.06199e-05	0.00026405	4.66209e-06	-0.000175288	-0.000110208	0.000127502	0.000407085	0.000542414	0.000434559	-3.98105e-05	-3.82299e-05	-0.000104065	1.33139e-06
-2.5062e-05	-6.72092e-06	-8.65601e-06	-2.1578e-06	4.31972e-07	3.42389e-06	3.05006e-06	6.7215e-06	-1.21929e-05	2.94541e-06	3.7671e-05	-1.6112e-05	-2.58359e-06	-1.24332e-05	2.95672e-06	-5.30138e-05	1.40782e-05	3.58492e-05	-1.34134e-05	7.71206e-06	1.76092e-06	5.55554e-06	-1.93423e-06	-2.51611e-06	-1.29345e-05	-1.14468e-08	5.94335e-07	-1.38098e-05	1.35698e-05	7.03494e-06	7.99454e-09
-1.44509e-06	1.60801e-06	-6.45792e-07	1.90606e-06	1.67054e-06	3.62079e-06	9.05185e-09	-2.24676e-06	-7.0591e-07	1.94498e-06	5.16706e-07	1.89015e-06	-8.76801e-08	-6.03958e-07	2.23681e-06	9.2438e-07	3.08711e-06	-8.97876e-08	7.42909e-07	-1.88749e-06	-5.43335e-06	-1.60808e-07	1.34515e-06	7.01664e-07	-3.25431e-08	-1.26003e-06	-4.3716e-07	1.6196e-07	-4.6395e-07	-3.4966e-07	9.16695e-11
-2.06232e-07	-1.33682e-08	1.13795e-07	3.08185e-08	-6.86988e-08	2.75434e-09	1.24373e-07	-1.75686e-07	-1.20363e-07	-1.09784e-07	-7.07029e-08	-1.28212e-07	1.06642e-07	3.59325e-08	1.32605e-07	-8.73455e-08	3.04308e-08	3.37895e-07	-1.25081e-07	-1.37634e-07	5.677e-08	3.6114e-07	1.74102e-07	5.48054e-08	1.25528e-07	-2.87789e-09	-9.95482e-08	-2.0094e-07	6.66164e-08	-8.52614e-08	5.87931e-13
-1.9978e-08	4.41955e-09	-3.32861e-08	3.21313e-09	3.84361e-09	-5.1656e-08	6.6373e-09	1.5336e-08	-9.94012e-09	-3.07518e-08	-1.08137e-08	-4.45362e-10	-5.16858e-09	-4.15147e-09	-1.00012e-08	2.94237e-09	1.36243e-08	-1.08183e-09	1.89697e-08	1.58108e-08	-1.28831e-09	-1.67156e-08	-4.84835e-09	6.29944e-09	-2.1761e-09	4.29997e-09	3.25161e-09	-2.29542e-09	5.42911e-09	-9.8566e-10	7.02395e-15
2.70085e-09	-2.30488e-09	6.05964e-10	-4.38726e-10	2.67404e-10	-4.22193e-11	-2.6435e-09	1.0249e-09	-2.55452e-10	1.10427e-10	-2.14583e-10	1.83282e-09	-6.16313e-10	6.35312e-10	-8.24158e-10	2.04149e-09	-1.86213e-09	9.46139e-11	2.095e-10	6.43989e-10	5.99213e-10	6.87374e-10	-6.89889e-10	1.62556e-10	-6.11087e-10	-1.71478e-10	-5.26365e-10	-1.28983e-09	-3.21953e-09	4.65569e-10	4.85863e-17
1.62242e-10	-4.30368e-11	2.73639e-12	-1.65049e-10	-2.48282e-10	-3.36933e-12	-3.15238e-11	1.46959e-11	-1.27849e-10	-9.02365e-11	-2.12111e-11	2.69846e-11	-1.03074e-11	5.74894e-11	-1.8186e-10	-3.47907e-11	-5.2074e-12	4.01842e-11	-3.39542e-11	1.00086e-10	-8.48278e-11	-1.98014e-11	8.63403e-11	-3.53141e-11	1.27715e-11	-1.15253e-10	1.1256e-10	1.69777e-11	6.3266e-11	-5.01206e-11	2.4367e-19
-1.33879e-13	-1.98919e-13	5.65774e-12	-1.01163e-11	-1.63853e-11	-1.03808e-11	2.10468e-13	1.62636e-11	-1.59675e-12	2.44739e-13	-1.53348e-12	-2.16984e-12	-9.2839e-13	-1.10588e-11	-1.04516e-12	-6.41119e-12	8.52497e-12	4.80433e-12	-2.16024e-12	-1.74063e-11	-9.86121e-12	5.27056e-12	-4.38782e-12	-2.99073e-12	3.14855e-12	6.05371e-12	-1.32032e-11	5.75331e-12	1.04918e-12	-6.55269e-13	1.76236e-21
-3.52313e-13	1.89205e-12	-5.17016e-13	-8.81591e-13	2.22057e-12	-2.85576e-12	1.66729e-12	-1.15133e-13	-4.655e-14	1.18513e-13	-8.486e-13	-1.63432e-13	-4.5504e-13	-6.03547e-14	3.22188e-13	-4.81436e-13	-1.82882e-13	6.03974e-13	9.10379e-13	7.08092e-14	-2.26682e-14	-4.92026e-13	-4.57671e-13	2.09546e-13	-1.21282e-12	2.71282e-13	-6.98389e-13	2.46472e-13	-1.21764e-12	1.14043e-12	2.85415e-23
-7.73233e-15	-9.43494e-14	-4.83417e-14	4.77593e-14	3.10783e-14	4.10009e-14	-3.51358e-14	8.59735e-14	1.29509e-13	-4.03711e-15	2.12635e-14	-1.16567e-13	-4.5973e-14	-4.4541e-14	4.18704e-14	6.80792e-14	2.1879e-14	-1.10636e-13	8.36393e-14	1.06191e-14	3.66845e-14	-3.8493e-14	1.13007e-14	6.14518e-14	-7.85409e-14	2.7133e-14	2.43963e-13	-8.94377e-15	6.46864e-15	3.53708e-14	1.60521e-25
4.06587e-15	-1.97832e-15	1.77877e-15	-1.49929e-15	1.56957e-15	4.61911e-15	4.53567e-15	1.1569e-14	7.57795e-15	-5.17801e-15	-3.43342e-15	-1.0473e-14	2.17935e-15	-8.98752e-15	2.09793e-14	3.86834e-16	-3.12855e-15	8.95843e-15	1.13296e-14	9.28459e-15	-4.76533e-15	2.30295e-14	1.94538e-14	1.71174e-15	3.89223e-15	-2.0978e-15	-1.63089e-15	2.02951e-16	4.31551e-15	1.89051e-15	2.21909e-27
3.8735e-16	-5.05289e-17	-2.41928e-16	-2.34974e-16	-8.77283e-17	-8.67525e-17	-4.70342e-16	-6.03287e-16	5.19679e-16	-7.64189e-16	-4.41296e-17	-7.47688e-16	-1.81038e-15	2.64124e-16	1.96491e-15	-5.09987e-17	3.12503e-16	-4.11243e-16	6.44944e-17	3.77274e-16	3.08995e-16	-1.13022e-16	-1.91555e-16	4.89331e-16	5.76628e-16	4.41916e-16	-2.82543e-16	8.89171e-16	-1.55283e-16	1.43686e-16	1.17331e-29
6.60066e-18	4.05396e-19	1.20195e-16	-1.95216e-18	2.52374e-17	-1.37211e-16	5.08534e-18	7.45955e-18	-1.07405e-17	-1.04837e-16	-4.05127e-18	-7.04389e-17	1.79181e-17	-9.21058e-18	1.02965e-20	-2.58163e-18	7.84795e-17	3.98314e-17	-2.05094e-17	5.36654e-18	-5.01262e-18	-1.64878e-17	-3.05329e-17	-6.47319e-17	-7.34466e-17	-7.37131e-19	-7.09692e-17	3.6292e-17	8.11669e-17	-5.4773e-17	8.54877e-32
-9.86752e-19	-7.38843e-19	-2.67867e-19	3.74986e-19	-4.29274e-18	4.72252e-19	-4.27433e-20	-4.26985e-18	-1.68496e-18	-8.75099e-20	-5.7555e-19	3.36157e-18	1.74164e-18	2.00009e-19	1.79706e-19	5.05308e-18	-4.40558e-19	4.44345e-19	4.11498e-19	6.12436e-19	-6.24401e-19	7.11177e-18	3.53531e-18	3.70307e-19	2.40357e-19	-5.14243e-18	9.92709e-19	-3.79648e-18	2.15121e-18	-1.1146e-17	3.17035e-34
-1.35725e-18	1.68638e-20	1.23873e-19	-1.28874e-18	-2.30195e-19	2.00822e-19	5.72458e-19	2.38214e-19	-2.60136e-19	1.54805e-19	-2.84389e-19	-2.80886e-20	-4.3556e-19	6.55516e-20	-2.40437e-19	3.3171e-19	-1.45262e-19	4.73576e-20	1.29133e-19	-6.57781e-20	-8.51416e-20	4.09111e-19	2.9009e-19	2.57346e-20	-3.52603e-21	7.52084e-19	6.66614e-19	1.0106e-18	-3.90046e-20	-5.52066e-19	7.17295e-36
1.90056e-20	-3.41975e-20	4.48546e-20	1.35139e-20	6.04189e-22	1.21513e-20	-1.49349e-20	2.58783e-21	4.54584e-20	-2.95176e-20	2.93169e-21	-1.70405e-20	9.94391e-20	-2.1658e-20	4.61854e-21	7.09327e-20	-2.47847e-20	2.72648e-20	1.70987e-20	-4.42072e-20	7.0433e-20	4.99467e-21	-2.99603e-20	2.44587e-20	1.49623e-20	1.82117e-20	-6.93992e-21	8.35276e-20	1.33061e-20	3.62693e-20	4.19087e-38
-1.65373e-21	-1.2845e-21	-8.36327e-21	2.41374e-21	-4.46698e-22	-2.91971e-21	-8.99895e-22	1.11313e-21	-4.17989e-22	2.57891e-21	-4.81911e-21	-1.39592e-21	1.15455e-21	3.77727e-21	-7.45827e-22	-2.25245e-21	-2.17892e-21	1.05e-21	-8.15993e-21	-2.40442e-21	8.34654e-21	7.75451e-22	-8.36377e-22	4.47345e-21	-3.82742e-21	-1.06792e-20	-7.87545e-22	7.52278e-21	7.03285e-22	-1.09481e-21	5.00949e-40
1.44877e-22	-1.17141e-22	1.7236e-22	-8.51297e-23	7.0125e-23	-4.25923e-23	6.01681e-23	-6.06834e-23	6.29856e-22	5.27501e-22	1.89382e-22	8.06249e-23	6.8096e-22	3.39212e-22	-1.31396e-22	-1.05115e-23	5.69607e-23	6.35862e-23	-3.02381e-22	5.18795e-22	-1.13644e-22	8.82517e-24	1.37911e-22	-8.22801e-23	7.49183e-23	3.02457e-22	-1.44898e-23	2.80627e-22	1.09517e-22	3.51004e-22	2.11709e-42
-1.18767e-23	2.45182e-23	-2.93815e-23	2.79969e-23	-3.64357e-23	-6.02664e-24	8.99797e-23	-2.60639e-23	-2.62349e-23	7.39766e-24	-4.87541e-23	-1.95787e-23	-1.18164e-24	-1.71756e-23	-1.09883e-23	9.67505e-24	2.09375e-25	4.93241e-23	-1.23496e-23	9.73115e-24	3.16553e-23	2.14497e-23	-4.02259e-23	-1.29433e-23	5.4676e-24	2.00664e-23	-5.23679e-24	1.53495e-23	-1.86368e-24	2.57906e-24	2.31765e-44
-2.74543e-24	-4.7951e-27	-4.17629e-24	-1.28618e-24	9.63175e-25	-2.49408e-25	5.14971e-25	-4.87069e-25	-8.81251e-25	-2.06119e-24	-3.59789e-24	-3.08332e-25	-1.14191e-24	4.64569e-25	-7.65456e-25	7.46751e-24	-1.65714e-24	2.35468e-24	-7.37817e-25	2.42965e-24	8.39784e-25	3.46297e-25	9.31905e-25	1.71468e-24	1.92909e-24	1.10252e-25	-1.4832e-24	-1.71614e-24	-1.47251e-24	-2.83777e-25	1.34559e-46
4.86039e-25	1.06645e-25	5.64934e-25	-5.03751e-26	-3.6745e-25	-1.02682e-27	-1.56836e-27	1.54396e-25	-6.01936e-25	9.37738e-25	4.47615e-26	-1.52006e-25	7.07123e-26	3.60004e-25	-3.42136e-26	3.18889e-26	2.01181e-25	-5.31129e-25	2.71211e-25	3.78959e-27	1.99764e-25	-1.26329e-26	1.32436e-25	3.81664e-25	-4.02803e-26	1.76708e-25	3.76168e-25	-1.25634e-26	-2.29159e-25	1.48402e-25	2.98019e-48
-8.5318e-27	1.72077e-27	-6.6064e-27	3.79266e-27	5.15028e-27	1.30899e-27	1.96927e-28	-3.31409e-26	3.87649e-28	1.94741e-26	2.33789e-26	1.62288e-27	1.55307e-26	-4.02795e-27	3.204e-26	-2.17419e-26	1.08104e-26	3.11418e-26	-4.03289e-26	1.58731e-26	1.78394e-26	2.13231e-26	-3.1734e-26	2.52024e-26	-1.75827e-27	-6.71067e-27	-2.68951e-26	5.43213e-27	-4.09865e-27	4.31546e-26	1.20059e-50
-1.4637e-27	-2.1702e-27	-4.21508e-28	5.966e-28	-8.62887e-28	9.39258e-28	-5.65729e-28	3.49623e-27	7.42903e-29	6.44493e-29	-2.12421e-27	-1.26012e-27	-7.29699e-28	-6.46265e-30	-1.19257e-27	-4.64288e-27	-4.64777e-27	6.84e-28	-6.02132e-28	-1.26544e-27	8.32841e-28	3.37146e-28	1.78078e-27	-1.01496e-27	-3.98011e-27	4.61061e-27	4.31253e-27	4.49549e-28	-9.51477e-28	-1.30864e-27	1.38736e-52
-4.88104e-29	-2.14506e-28	3.04765e-29	-1.44895e-28	1.15957e-28	-5.56943e-29	1.06381e-28	-2.64899e-30	-2.37393e-29	-6.30772e-29	6.92377e-30	1.18198e-28	-4.38448e-29	-4.96869e-29	-5.8686e-29	-9.7394e-30	4.9555e-28	-1.52305e-28	-2.6034e-28	-4.48754e-30	1.17192e-28	4.51465e-28	5.97385e-29	-6.04769e-29	1.21818e-28	-1.7706e-28	-7.02133e-29	1.56854e-28	-3.19282e-28	-4.55238e-29	8.65763e-55
5.96765e-29	-2.41103e-29	3.04617e-29	6.90214e-30	-8.57709e-30	-2.91448e-29	4.00066e-30	3.2251e-30	-3.26999e-29	1.43531e-29	2.96469e-29	2.69757e-29	6.90916e-30	-1.15734e-29	-1.67754e-29	-4.27994e-29	-7.73402e-31	-2.37628e-29	2.37657e-30	-2.85091e-29	2.97154e-29	2.46285e-30	-7.28957e-30	-5.79722e-30	-1.3417e-29	-5.5454e-30	-1.74137e-29	-4.92975e-30	-2.62765e-30	7.17328e-30	1.42005e-56
8.99485e-32	-1.37618e-30	-1.47712e-31	-9.55257e-31	-1.72224e-30	7.07206e-31	3.43089e-30	-3.87639e-31	-6.71148e-31	-7.50157e-31	-1.79648e-30	1.7753e-30	-1.25643e-30	2.15691e-30	-1.71036e-30	-9.33254e-31	4.97756e-30	-3.21474e-30	3.95211e-31	1.25165e-30	-1.34432e-30	-1.64884e-30	-1.96689e-30	6.70253e-31	1.13721e-30	-3.72974e-30	-4.4942e-30	-1.48023e-33	-8.12971e-31	8.99509e-31	1.18193e-58
-4.78199e-32	-3.11096e-32	9.16229e-32	2.01544e-32	4.77219e-32	7.01669e-32	-7.29403e-34	5.05888e-32	-8.07005e-32	9.35073e-34	1.5609e-32	1.76623e-31	-9.58425e-32	1.09433e-31	2.85504e-32	1.03911e-31	-5.56048e-32	3.44332e-31	-3.84012e-32	1.07614e-32	-2.49901e-32	2.77635e-33	-7.43092e-32	5.24984e-32	-6.53459e-32	-1.01948e-31	2.15746e-32	2.20446e-31	1.14525e-31	5.66846e-32	3.04755e-61
-1.25253e-32	1.48303e-32	-2.45302e-32	2.77832e-33	4.37399e-34	-1.7939e-33	-2.92173e-33	1.01347e-33	4.58624e-33	-5.89317e-33	6.37355e-33	1.69657e-32	1.19642e-32	-4.43603e-33	5.51109e-33	2.71656e-32	-9.94983e-33	4.09559e-32	1.1466e-33	1.59964e-33	4.51815e-33	-1.99679e-32	1.32091e-32	3.76943e-33	1.42794e-33	-8.072e-35	-4.10612e-34	1.85904e-33	3.2726e-33	-5.16259e-33	4.74573e-63
1.37637e-33	9.11415e-35	-5.14429e-34	5.03808e-34	-2.48534e-34	-1.72721e-33	-1.2696e-34	-2.29817e-33	-8.22687e-34	2.91676e-35	7.54799e-34	3.41542e-34	-5.87662e-34	-2.25465e-35	-1.21534e-35	-9.37906e-34	1.99596e-34	-1.33042e-33	7.67484e-35	2.1705e-34	-4.36534e-34	3.72853e-34	3.03689e-34	5.06726e-34	4.32741e-33	-4.8885e-35	4.81883e-34	-7.80146e-34	-1.12739e-33	-2.23534e-34	3.67857e-65
-9.63078e-36	9.19641e-35	-5.20551e-35	-2.62518e-34	-4.68704e-35	-1.75445e-35	1.5173e-34	6.91509e-35	-3.92966e-36	-1.04131e-34	-2.15347e-36	1.03433e-34	-1.51006e-35	3.53011e-35	-4.01972e-35	4.44203e-35	9.40958e-35	3.68685e-35	1.00951e-34	-2.13607e-34	-5.88262e-35	2.04202e-35	3.43195e-35	-5.64507e-35	6.34115e-35	-1.79141e-34	-3.47695e-34	-6.56434e-35	1.42025e-36	3.88441e-35	3.74208e-67
-3.92852e-36	-1.23295e-36	-3.45365e-36	1.92313e-36	3.98015e-36	-7.19422e-36	3.81793e-37	4.64592e-36	5.08271e-36	-2.38169e-36	1.49265e-36	1.56696e-36	1.86455e-35	-2.05746e-36	-1.9091e-36	3.80692e-36	-1.95273e-36	1.03022e-36	4.97884e-37	1.86922e-36	5.04001e-36	3.15979e-36	5.41093e-36	1.5891e-36	-5.55421e-36	2.99632e-37	1.03655e-35	1.12782e-36	3.40591e-36	-1.65723e-35	1.02983e-69
-2.35938e-37	1.22843e-36	-3.83969e-37	4.87628e-37	8.7869e-38	-2.28631e-38	-1.47441e-37	5.87154e-37	1.61307e-36	-4.99919e-37	1.75087e-37	-1.82584e-38	1.51707e-36	-1.57421e-37	-3.35972e-37	-7.6112e-37	-1.88179e-37	-9.19342e-37	1.00057e-36	1.31108e-36	8.02707e-37	3.97726e-37	-7.57471e-37	-3.20384e-38	1.58935e-37	-1.08842e-37	-1.07299e-36	1.16605e-36	1.64845e-38	-4.9487e-37	1.59973e-71
7.62916e-38	-5.77753e-38	-3.55595e-38	9.59817e-38	2.39324e-39	-7.60749e-39	-1.63553e-38	-1.84749e-38	-3.0547e-38	-2.75003e-38	-1.09242e-37	-3.26506e-38	7.39617e-38	-1.43263e-37	7.83709e-38	-2.02398e-38	1.15548e-38	2.81187e-38	-9.62357e-39	-2.22563e-37	1.51152e-37	-6.37233e-38	-5.30554e-38	1.02979e-38	-1.15735e-37	-5.03822e-38	6.56567e-38	8.58453e-39	1.56304e-37	-2.51792e-38	1.93305e-73
-2.3774e-39	-2.26279e-39	-1.26146e-38	-1.00151e-38	-3.48617e-40	3.22594e-40	4.91194e-39	-4.1959e-40	-4.82102e-40	5.76402e-40	-1.33743e-39	8.42544e-40	-6.93979e-39	8.5443e-39	4.53183e-40	-3.7813e-39	2.88336e-39	-1.06195e-39	-4.9388e-39	7.37729e-40	3.49214e-39	-6.32025e-39	-3.76734e-39	-6.71478e-40	-4.10199e-39	6.38678e-40	2.68383e-40	-2.63457e-40	-1.85073e-39	-6.7845e-39	6.01456e-76
-2.75534e-40	1.84853e-39	5.42406e-40	-9.19447e-41	-6.66781e-40	-8.29746e-40	2.16657e-40	-7.93006e-40	-1.13447e-40	6.50193e-40	2.47237e-40	-1.23603e-40	2.68925e-41	1.93286e-41	-2.78188e-40	-4.78709e-41	2.67079e-40	1.02558e-40	1.8723e-40	-3.45065e-40	-3.10773e-40	1.70384e-41	6.29975e-40	-1.73394e-40	-1.01894e-39	-7.05792e-41	4.52904e-40	7.20997e-40	-1.54753e-42	4.30446e-40	8.91057e-78
1.39831e-41	-2.09688e-41	-1.68218e-42	-2.13648e-41	-5.46992e-42	8.09796e-41	-7.20023e-42	-1.05341e-40	-5.91912e-41	5.02776e-41	-1.29051e-40	1.33869e-42	-3.48042e-41	5.19776e-42	7.3049e-42	1.49096e-41	6.7301e-41	1.4621e-41	2.50663e-41	-5.93963e-41	8.33196e-41	1.06254e-41	2.63991e-41	-3.89255e-42	-1.52355e-40	-3.47469e-41	-5.13376e-41	-5.21898e-41	9.16706e-43	-7.58347e-42	8.95358e-80
5.88683e-42	-2.95392e-42	-4.07861e-43	-7.66445e-43	2.97623e-42	-5.56712e-43	-3.33265e-42	1.22881e-42	4.87876e-43	-2.81721e-42	5.99499e-42	2.0349e-43	-8.51889e-42	1.04355e-42	-5.00409e-42	-2.9732e-42	1.79146e-43	-3.29858e-42	1.66063e-43	-1.89019e-43	8.28028e-42	-8.74925e-43	7.25062e-42	-6.40083e-42	1.07473e-42	-1.74559e-42	-6.32627e-44	-4.65794e-44	1.94061e-42	-7.2784e-42	4.52412e-82
-4.39631e-43	-4.7786e-43	-4.85229e-43	-1.22236e-44	4.01411e-45	1.29984e-43	6.11107e-44	2.02798e-43	-2.4822e-44	-4.21128e-44	-3.49065e-43	-2.13578e-43	6.46362e-44	-1.00121e-42	1.29625e-42	-8.10566e-43	2.94382e-43	5.85093e-44	6.77135e-43	9.39279e-44	-1.03701e-43	-1.41641e-44	-1.8358e-44	-6.14912e-44	-1.61578e-44	-6.56568e-44	2.25503e-44	-2.32959e-43	-5.05895e-43	-1.51894e-43	5.14355e-84
-2.48095e-44	5.55049e-46	1.50214e-44	4.54718e-45	-2.13801e-45	-6.55366e-44	-1.58785e-44	3.58421e-44	2.46249e-44	1.73101e-44	-1.08793e-43	-1.35376e-44	5.20291e-44	-8.02753e-45	2.76154e-44	3.02339e-44	6.08261e-44	1.60768e-44	2.55184e-45	1.60235e-44	2.43826e-44	-2.74117e-45	-3.87195e-44	-4.14889e-44	-6.59934e-46	-1.15302e-44	-1.03841e-44	3.47112e-44	-1.82079e-44	2.0786e-44	3.43257e-86
-3.28556e-46	6.79191e-46	1.82532e-45	6.56942e-46	2.59211e-45	-6.93249e-46	-6.14479e-46	-1.45897e-45	-4.92135e-46	-2.10349e-45	1.91343e-45	-5.92223e-46	-1.76643e-45	1.68553e-46	3.07045e-46	-7.3619e-46	-6.56242e-45	-1.38817e-45	-2.73203e-45	-2.88273e-46	-1.2984e-45	2.93973e-45	-3.45876e-46	4.0052e-46	6.60431e-45	2.30336e-46	-2.03267e-45	1.29532e-45	1.06952e-45	5.14545e-45	1.66749e-88
4.10109e-46	1.50226e-47	2.2718e-46	7.71777e-47	2.16001e-46	9.24017e-47	-1.65474e-45	-1.32916e-46	3.6793e-47	4.45814e-46	7.82727e-46	-8.31415e-48	-7.92562e-47	2.30197e-47	1.95805e-47	-4.19013e-47	6.67625e-47	-2.39007e-46	-7.00852e-47	1.01945e-46	-1.91183e-46	-1.72634e-46	-1.35121e-46	3.63053e-47	2.45223e-46	-6.14368e-47	-7.6304e-47	4.36276e-47	-2.3789e-46	2.95281e-46	4.23701e-90
8.94627e-49	-4.58975e-48	9.1653e-48	4.00006e-48	1.79923e-47	-2.96069e-47	2.80121e-48	-3.03235e-47	2.3846e-48	-2.69452e-47	-1.40436e-47	-1.12845e-47	1.74167e-47	2.36614e-47	-1.05699e-47	5.73881e-48	-4.63737e-47	-7.76338e-48	5.19146e-48	-9.8528e-48	-1.46402e-47	2.96645e-48	-3.78659e-47	5.85418e-48	1.63394e-47	8.08806e-49	-1.98415e-47	-1.30759e-47	-1.87802e-47	-8.04569e-48	9.58946e-93
-2.16387e-48	1.13649e-48	3.90932e-48	-1.706e-48	1.51982e-48	1.00319e-48	-9.87515e-49	1.10059e-48	-4.61524e-48	-3.5078e-48	2.99292e-49	-1.5067e-49	-7.27004e-48	1.90018e-48	-3.65311e-49	-1.41143e-48	2.91848e-48	-1.70583e-48	9.32422e-49	-2.69998e-49	7.61549e-49	-4.7812e-50	3.63561e-48	8.45787e-50	-1.19335e-48	-3.65905e-48	-1.67838e-48	-1.44757e-48	-1.05339e-49	7.6672e-49	1.68478e-94
-2.01677e-50	-3.00256e-49	-9.33082e-50	3.7829e-50	-1.93548e-49	1.705e-49	1.43048e-49	-3.08783e-49	-9.31941e-50	3.27104e-50	-2.20349e-49	1.22802e-49	2.84441e-49	-9.32739e-50	2.20279e-49	2.16564e-49	5.22051e-50	1.13784e-49	-3.5666e-49	-1.06826e-49	3.01299e-49	-5.66247e-49	-4.11589e-49	1.13848e-49	-1.64138e-49	1.18025e-49	-1.11644e-49	7.35414e-50	5.29081e-50	-2.11128e-50	1.35152e-96
2.86163e-50	-1.49105e-50	2.10827e-50	1.692e-50	-2.01762e-51	-2.06185e-50	-2.29139e-50	-1.18519e-50	-6.52754e-51	-5.99192e-52	-5.14331e-51	2.49618e-50	-7.50681e-51	-1.98943e-50	1.21402e-51	3.95133e-51	7.51334e-51	1.62502e-50	1.07372e-51	2.93359e-52	1.04226e-50	-3.19387e-50	3.6053e-50	1.80642e-50	8.98401e-52	2.42699e-50	4.90459e-51	-1.50461e-52	-1.76588e-51	-4.86727e-51	7.74575e-99
-1.41464e-51	-2.02757e-52	8.22323e-53	1.50452e-51	1.92868e-52	4.33755e-52	-6.37602e-52	4.38977e-51	1.41672e-52	-5.002e-51	-1.35018e-51	1.72894e-51	-4.77259e-52	-1.38997e-51	1.05187e-51	-5.93147e-52	-7.62862e-52	-1.63145e-52	1.12415e-52	4.22101e-51	1.97413e-52	7.97535e-53	1.82451e-52	-6.07843e-52	4.45321e-52	-1.57748e-51	-2.7593e-51	-1.12071e-51	9.05522e-52	-1.78901e-52	8.89797e-101
-2.15224e-52	-2.42549e-53	1.24503e-52	-3.69375e-53	-1.23087e-52	-1.74214e-53	2.05613e-52	-4.27756e-54	1.92544e-53	1.14052e-53	-4.36915e-52	-1.12121e-52	-2.21336e-52	-2.07024e-53	-3.98852e-53	1.28803e-52	-4.02329e-53	-2.74962e-53	2.18972e-53	-5.75941e-53	1.21828e-52	-1.15922e-52	-4.53518e-53	1.92052e-53	6.16057e-53	5.13678e-53	2.80771e-53	-1.56414e-52	1.44257e-52	3.20335e-52	5.85079e-103
1.27414e-54	3.90689e-54	3.34244e-53	-1.32971e-54	-3.45761e-54	3.5473e-55	-4.35739e-54	2.7746e-53	4.78058e-54	-3.72084e-54	-1.42005e-53	-3.57234e-54	-4.79348e-54	3.8767e-54	-1.69015e-54	3.33292e-53	1.21073e-53	5.60183e-54	-6.85927e-55	1.0594e-53	-7.35521e-54	-2.5114e-54	-1.42293e-53	-2.42108e-55	8.75466e-54	1.22924e-54	-2.84813e-54	-1.22881e-53	3.17321e-54	-3.27874e-54	4.15126e-105
-1.22104e-54	1.36498e-54	4.96798e-55	1.9669e-55	-3.6685e-54	-3.4991e-55	6.62417e-56	4.02092e-55	-3.02992e-55	3.7996e-55	-2.48979e-55	-2.57748e-56	1.57896e-55	2.12638e-56	-6.92325e-56	1.27573e-54	-1.02086e-55	-1.27777e-55	5.11944e-55	-3.87764e-54	8.15507e-56	-5.70426e-55	-7.39096e-56	-3.5712e-55	2.60712e-55	-2.8648e-55	2.48821e-55	-1.45306e-54	6.25196e-56	3.50393e-55	3.75825e-107
-1.07028e-55	1.21887e-57	8.76658e-56	-1.75643e-56	-1.95151e-55	1.91352e-55	6.01072e-57	1.26423e-55	-1.39521e-56	4.23727e-55	3.89087e-56	-1.41551e-55	5.57593e-56	1.84285e-55	-1.81515e-55	7.27484e-57	-1.19105e-56	-7.66534e-56	1.39439e-56	-4.2511e-56	-1.35737e-56	6.47894e-56	2.42078e-56	-7.62115e-57	6.2675e-56	-1.5836e-56	-5.56433e-56	5.43243e-56	2.13017e-55	-1.00589e-55	4.60295e-109
1.96544e-58	2.54914e-57	-3.12191e-57	-1.57559e-56	-2.39156e-57	-7.13852e-57	1.00778e-56	6.44164e-57	4.19535e-57	5.60073e-57	1.8415e-57	1.48478e-57	1.07246e-56	1.40882e-57	-3.48729e-57	1.49992e-58	5.05035e-57	1.511e-56	4.51988e-57	-2.56599e-56	1.5335e-57	-8.13761e-57	-1.03163e-56	-8.96335e-57	-1.19547e-56	1.80441e-58	-1.82859e-57	-2.49994e-57	-1.06318e-57	-3.12045e-57	1.99945e-111
-1.5805e-58	-3.65215e-59	1.08506e-57	9.9876e-59	1.13399e-57	1.11152e-59	1.76475e-57	1.2361e-59	7.5144e-58	-8.28049e-58	5.07726e-59	-1.0306e-58	-3.43273e-57	7.9662e-58	-2.76694e-57	4.55169e-58	3.61576e-58	2.26709e-58	9.11159e-58	4.43504e-59	-5.98903e-59	2.80027e-58	-4.66902e-59	-4.80037e-59	1.01879e-58	-3.44057e-58	-1.65281e-58	9.68663e-60	-5.39025e-59	2.69741e-58	2.84917e-113
1.24483e-59	-2.76034e-58	-6.73663e-59	-1.17321e-58	7.99704e-59	3.55702e-59	-1.4711e-59	-1.5396e-59	2.4795e-59	-2.94984e-59	1.38663e-59	6.94848e-60	1.25761e-58	-6.18682e-60	1.99567e-60	5.2304e-59	4.74899e-60	-7.65432e-59	-7.6216e-59	-1.87552e-60	-1.55009e-58	-9.01522e-60	4.34059e-59	3.27358e-59	-4.93205e-59	1.5986e-59	4.53064e-59	2.56821e-59	-9.01406e-59	3.73683e-59	1.76766e-115
-6.55019e-61	1.37059e-59	2.69997e-60	-9.85954e-61	-8.78949e-61	1.9232e-61	-9.10233e-60	9.06056e-60	6.56584e-60	-1.19562e-60	-1.23676e-60	-1.97669e-60	-1.08811e-59	-2.47739e-61	1.1178e-59	-1.76234e-60	1.15593e-60	8.60877e-60	3.69278e-60	-1.3029e-59	-8.38437e-61	-8.73115e-61	-7.05947e-61	-5.78067e-61	3.17248e-61	-5.68541e-60	-5.57084e-60	1.1669e-60	-1.47993e-60	-1.6811e-60	9.89762e-118
3.14309e-61	2.25287e-61	-1.09173e-60	3.98152e-61	-9.26096e-62	2.89691e-61	-3.35198e-61	3.39894e-61	2.5182e-60	-5.02087e-61	-2.75452e-62	-5.70051e-63	-7.82272e-61	-5.63669e-61	-5.31943e-62	1.60894e-60	-3.92793e-61	2.88643e-61	-2.33464e-63	-7.03266e-61	1.71211e-60	9.63565e-61	2.70312e-61	-1.8546e-62	-1.30996e-60	-1.1849e-60	3.49122e-61	3.13581e-61	5.93269e-61	-9.86538e-62	2.0303e-119
1.87865e-62	1.70811e-62	2.81056e-63	-1.17885e-61	-2.41339e-62	-2.10457e-62	-4.10743e-62	2.16218e-62	1.44727e-61	1.35223e-61	5.31349e-62	2.3352e-62	-1.35237e-62	2.89693e-63	-9.412e-63	-6.4197e-62	-5.29486e-62	7.32255e-62	3.84453e-62	3.52272e-62	-1.34452e-62	-2.94191e-62	1.03738e-63	6.91575e-63	-2.50255e-62	1.46876e-62	-3.79356e-62	2.85164e-62	1.50957e-62	8.27903e-63	8.0101e-122
-1.90501e-63	-2.97872e-63	-5.41625e-63	1.04563e-62	1.19052e-63	1.25736e-64	-4.27236e-64	-2.98778e-63	-1.9637e-62	-2.94182e-63	1.07443e-63	-1.00185e-63	1.62833e-63	9.67287e-63	3.83088e-63	-8.08698e-63	7.51191e-64	-1.0714e-63	-5.47639e-63	-7.21332e-64	-2.1557e-63	3.15071e-63	-5.21942e-63	-1.59993e-63	7.27147e-63	-3.95827e-63	-5.14101e-63	6.51655e-64	2.55861e-64	-1.03164e-63	9.07556e-124
3.272e-64	-2.28776e-64	7.88782e-65	-7.30271e-64	8.4142e-64	5.02969e-65	1.52785e-63	4.66098e-65	-3.26795e-64	-1.98767e-64	1.01345e-63	3.98701e-64	7.34555e-64	-1.14089e-64	-7.63863e-65	2.67121e-64	8.3783e-65	1.56966e-63	8.53818e-65	6.07527e-65	-3.04683e-65	-2.01023e-64	-7.06042e-64	-1.6322e-64	1.81657e-65	7.8938e-64	-1.36479e-64	-1.09447e-64	6.38452e-64	4.09932e-64	9.98609e-126
-1.25009e-65	-6.59211e-66	-2.02265e-65	-7.16179e-65	3.15249e-66	-2.09609e-65	5.12471e-66	-2.48598e-66	-7.50776e-65	4.84809e-67	-7.65607e-66	2.41623e-65	-1.38055e-65	-2.27686e-67	2.36303e-65	-5.10916e-67	-4.76677e-66	-3.62388e-65	-2.96262e-65	2.52192e-65	-2.48632e-64	-1.11288e-66	-1.0218e-65	-2.08304e-65	4.50003e-65	-2.11685e-65	-2.65667e-65	-2.08545e-65	4.67277e-66	5.74167e-65	8.53877e-128
8.93162e-67	-3.22764e-67	4.09974e-66	-3.56493e-66	2.43056e-66	-9.97313e-67	-6.95535e-67	4.32157e-67	1.32805e-66	-1.32388e-66	-3.70226e-66	-9.27543e-68	3.50202e-67	2.90097e-66	9.4992e-67	6.83613e-66	-1.91614e-66	-1.67397e-66	-1.33905e-66	-7.16621e-67	3.77677e-67	-2.46534e-68	4.00069e-66	2.66478e-66	-2.22223e-66	-1.57355e-66	-2.05976e-66	6.02827e-66	8.80975e-66	-1.87552e-66	2.72553e-130
7.29665e-68	-8.09156e-68	6.56877e-68	5.42847e-67	7.53384e-68	-4.22855e-67	4.44905e-67	1.48427e-67	-1.50304e-67	8.09005e-68	-9.71015e-68	-2.06819e-67	-9.68935e-67	-7.92896e-68	7.54564e-68	8.19975e-68	-3.11646e-68	-1.82564e-68	-4.10949e-67	6.45433e-67	1.48778e-68	-9.95377e-68	1.05961e-66	-7.08163e-67	-2.2764e-67	3.88495e-67	-5.81736e-68	-3.10471e-67	3.73943e-68	1.2558e-67	4.29506e-132
-2.68707e-68	7.54172e-69	1.79718e-68	1.70233e-68	2.55572e-68	1.71495e-68	-3.31427e-69	-2.26833e-68	-1.30152e-68	-1.00597e-68	3.29999e-68	-3.0939e-69	1.91977e-68	-7.49405e-68	1.91359e-68	-2.16302e-68	-1.59966e-68	1.15484e-68	-1.23945e-68	-3.88234e-68	3.25459e-68	-4.15113e-68	5.72069e-68	-1.41799e-68	2.28175e-68	-2.11381e-68	-9.43229e-69	-5.01071e-69	-9.47562e-69	-2.10858e-68	2.09745e-134
4.50615e-69	-1.02587e-69	1.1564e-69	4.01115e-70	-1.05771e-69	-5.36176e-69	2.50062e-70	7.68874e-70	1.52018e-69	3.5322e-69	-1.3289e-69	7.19644e-69	3.02414e-69	-4.73874e-71	7.04091e-70	-5.00657e-69	1.70173e-70	-7.94034e-70	-2.92685e-70	-4.03513e-69	3.81257e-69	-2.88069e-69	4.55739e-70	5.47777e-70	2.95519e-69	-9.47792e-70	-7.41214e-69	-6.138e-69	-2.87157e-69	-9.42834e-70	3.08179e-136
-5.78541e-71	1.38129e-70	-6.86831e-71	5.60749e-71	-1.00604e-70	-2.79758e-71	9.1721e-72	8.1815e-71	2.2671e-70	-6.36089e-71	4.28704e-71	-4.80171e-71	3.26991e-70	-3.90274e-70	-2.09364e-70	8.99256e-73	2.72363e-72	-1.03166e-71	5.01728e-71	1.4423e-70	-7.50245e-71	-3.00501e-71	-2.75889e-70	-3.20808e-71	-2.82971e-70	2.55574e-71	7.39629e-71	7.34411e-71	1.21554e-70	-1.17375e-70	6.3788e-139
-1.02306e-71	-9.52461e-72	2.48524e-72	-2.62072e-72	-4.21068e-71	-5.69348e-72	-5.12888e-72	6.24838e-71	-4.52441e-72	6.86466e-73	1.0268e-71	-1.15701e-72	6.40259e-71	4.89939e-71	-3.15158e-71	9.50739e-72	5.1954e-72	3.0661e-71	-3.77038e-72	-5.20327e-71	4.7192e-72	-3.69422e-72	1.54868e-71	7.93493e-72	-2.70111e-71	-3.63024e-71	1.42202e-71	-7.69188e-72	-6.31153e-72	6.86209e-72	2.00786e-140
-1.97036e-72	1.58615e-72	9.32238e-73	2.43965e-72	3.45037e-74	-3.37616e-73	4.12202e-72	2.03591e-72	7.42528e-73	-5.20075e-73	-2.4485e-72	-7.91569e-73	9.90974e-73	-1.6478e-72	1.63795e-72	9.44679e-74	-5.32306e-74	1.26072e-72	1.91474e-73	-9.12913e-74	-6.26194e-73	6.89844e-73	-2.94495e-72	7.4956e-73	1.6245e-72	4.11956e-73	-1.05566e-72	-3.92177e-73	-1.44601e-72	8.37022e-73	6.69112e-143
3.27022e-75	-1.14988e-73	1.02552e-74	3.9746e-74	-1.21221e-73	-2.23947e-74	-2.10005e-73	-2.89914e-73	1.10002e-73	8.21447e-74	-6.24561e-73	-3.88038e-74	-4.1931e-75	3.20711e-73	-8.47027e-74	1.06881e-73	1.36665e-73	-3.50772e-73	-8.27466e-74	3.8741e-74	2.02767e-74	-1.38393e-73	1.46937e-73	-2.55593e-74	-1.86665e-75	3.06731e-73	1.43318e-73	2.60136e-73	-4.64877e-74	3.01252e-74	1.06741e-144
1.40528e-74	9.89634e-76	-9.761e-76	-8.27908e-75	8.44033e-75	1.51416e-75	2.76051e-74	1.38508e-75	-3.63193e-74	-3.14378e-74	-2.48494e-74	-5.63141e-75	3.36829e-74	9.35968e-76	-4.65156e-75	-7.09983e-74	-7.58909e-75	-3.74567e-75	3.56137e-75	-1.00842e-74	-1.64055e-76	-7.14009e-75	-2.71232e-74	7.83533e-76	-4.76027e-75	-8.87034e-75	-6.54662e-75	2.848e-74	1.07216e-75	-3.0604e-74	1.31262e-146
-3.40107e-76	2.70041e-75	-1.7409e-75	2.37763e-75	1.42879e-75	5.46596e-76	2.10743e-75	4.50192e-75	-3.67479e-76	-3.58596e-76	2.80217e-76	5.40125e-76	-3.44995e-75	-1.92748e-75	-2.25716e-75	4.81138e-75	-2.73973e-76	-2.42108e-76	-1.61933e-75	3.79388e-76	5.5251e-76	-2.40446e-76	-4.49952e-76	1.56349e-76	1.36582e-77	3.54225e-76	-1.21942e-75	-6.27677e-76	-9.90937e-76	1.33723e-75	9.59025e-149
-3.28071e-76	4.80965e-76	3.10001e-77	-1.89468e-77	1.82472e-76	-2.09758e-76	-6.28281e-77	7.60373e-77	4.85283e-77	1.05601e-77	6.75467e-76	2.82815e-78	9.32843e-78	-2.00926e-77	-2.13899e-77	5.51636e-77	9.12969e-77	1.64317e-76	1.98613e-77	9.48871e-77	3.80168e-77	1.21072e-77	-4.21337e-77	-3.99996e-77	-9.7451e-77	7.20507e-77	2.55649e-76	1.43005e-76	-3.29595e-76	5.12788e-77	1.15148e-150
-2.50188e-78	-1.63643e-77	6.08551e-79	3.10475e-78	3.47916e-77	-9.8554e-78	2.49304e-77	-1.05584e-77	-3.2618e-78	-6.18711e-79	3.31247e-78	-1.26355e-77	-6.73015e-78	8.34089e-78	4.66293e-78	1.10977e-77	-2.93523e-78	-8.12136e-79	-2.52176e-78	-1.9826e-78	-7.20807e-78	-1.32843e-78	-2.3143e-77	6.77924e-78	8.05751e-78	-3.56945e-77	-1.53367e-78	-3.55344e-79	-3.39142e-78	-8.85788e-79	4.7747e-153
7.71041e-79	-8.2543e-80	-1.4436e-79	-6.14222e-79	-4.18452e-78	7.84325e-79	-4.3433e-79	-2.85571e-81	-2.9204e-79	5.24925e-79	-3.79761e-79	3.166e-78	4.05454e-79	-2.23232e-78	-4.31344e-79	-1.23819e-79	3.87104e-79	3.98778e-79	2.06237e-79	-1.60127e-79	8.27637e-79	1.62909e-79	8.92701e-79	1.43191e-79	1.78915e-80	5.74171e-79	1.2023e-78	1.31062e-78	3.85153e-80	-1.52497e-78	4.29173e-155
-2.86799e-80	1.74193e-79	4.60699e-81	8.59269e-80	7.37725e-80	-2.05547e-80	-2.56407e-80	4.96476e-80	-2.81876e-80	3.7243e-80	-6.21456e-80	-3.00604e-81	9.11047e-80	8.08486e-80	1.3166e-80	-3.29709e-80	1.83972e-80	1.1469e-80	-2.7594e-80	-2.05826e-81	-1.88297e-80	-7.45092e-80	3.92203e-79	-1.23097e-79	-2.2741e-80	2.41212e-80	-3.18969e-80	-3.27175e-80	-8.18192e-80	-6.08975e-80	2.59415e-157
-1.61391e-81	-4.31179e-81	-5.89367e-81	1.0846e-80	3.74293e-81	-1.20772e-81	3.61873e-81	9.3795e-81	3.44234e-81	5.55142e-81	-1.9395e-83	2.99811e-81	1.30146e-80	-9.55116e-82	9.75366e-81	1.76941e-80	2.10542e-81	1.9195e-81	7.16787e-82	-9.71284e-82	1.45687e-80	-5.56525e-81	-7.16417e-81	-5.2975e-81	2.72673e-80	-6.21227e-82	3.84848e-81	2.90047e-81	1.35828e-80	4.93613e-81	2.22842e-159
-1.66836e-81	-1.5963e-81	-4.37991e-82	-6.28683e-82	2.17334e-82	-2.30021e-82	3.07881e-82	-1.86892e-81	-4.96813e-82	-4.8144e-83	-1.90261e-81	7.13042e-82	4.59424e-82	1.58599e-82	-2.41332e-82	-2.30742e-82	1.34713e-82	2.56017e-82	-3.19492e-82	1.06674e-81	-7.988e-82	-9.30376e-82	-9.55194e-82	1.34612e-82	-2.59928e-82	-2.45183e-82	-3.25686e-82	5.11097e-82	-4.03283e-82	1.50549e-81	2.10137e-161
3.57639e-83	-2.38292e-83	-5.75341e-83	4.15415e-83	5.56923e-83	-1.13017e-82	4.41305e-83	-2.73238e-83	-5.53677e-83	3.27793e-83	4.36249e-84	7.13423e-83	1.65331e-83	6.6894e-84	1.11972e-82	-9.93618e-83	7.29652e-87	-6.50208e-83	-6.84373e-83	-1.34996e-84	1.57974e-83	5.13444e-83	2.80325e-83	4.02138e-84	-9.88796e-83	3.41793e-83	-2.75157e-84	1.43949e-82	1.31975e-82	5.68229e-83	1.22351e-163
-7.8836e-85	-8.42154e-85	-4.7681e-84	6.94085e-84	2.65392e-85	4.04856e-84	3.81032e-84	1.27469e-83	1.36938e-84	1.21785e-83	1.44702e-83	6.05517e-84	-4.27354e-84	1.64246e-84	-1.46104e-83	1.52802e-83	-1.00912e-83	1.28382e-84	3.32301e-84	8.27415e-84	6.10528e-84	-1.49003e-83	2.23537e-85	-1.3839e-84	-3.58943e-85	8.59546e-84	-1.56437e-84	2.75325e-84	-1.01833e-83	5.92593e-84	1.79695e-165
6.07157e-85	-8.01568e-86	-1.94281e-84	1.29051e-85	2.47761e-85	-1.05745e-84	2.4411e-85	-1.64104e-85	-9.2786e-86	7.12863e-85	-1.63401e-86	-1.72462e-85	-2.12343e-86	4.83049e-87	2.59444e-85	1.69312e-85	1.27197e-86	-6.30639e-85	-6.71612e-86	3.4676e-85	-3.59891e-85	-6.56726e-85	3.60543e-85	1.76738e-85	-4.74315e-85	1.72669e-85	1.65119e-85	3.33258e-85	-1.65814e-84	1.06144e-85	1.04741e-167
-3.78309e-87	-4.9587e-87	3.57748e-88	8.53898e-87	-9.53066e-87	1.6962e-86	6.72073e-87	9.03692e-86	3.61455e-86	2.21285e-86	-1.06599e-85	7.18106e-87	-1.54743e-85	-1.68008e-86	1.10171e-85	2.95957e-86	-4.47254e-86	5.62723e-87	-1.4854e-85	-1.03382e-86	9.57632e-86	-1.07683e-85	-1.63398e-86	-6.81635e-86	1.52381e-86	-9.2827e-87	1.22198e-85	-4.15211e-86	-4.11592e-86	-8.48534e-86	1.34906e-169
-4.37497e-87	-3.33981e-87	-1.91331e-86	4.10997e-87	2.86604e-87	1.22772e-87	-6.61056e-87	-2.03249e-87	1.54322e-87	-5.28099e-89	-6.11757e-88	-9.03961e-87	3.69376e-87	8.43293e-87	1.95673e-86	-1.40346e-86	-3.2391e-88	-6.81702e-87	-4.38792e-87	2.8824e-87	-2.99285e-87	1.1661e-87	-7.91851e-87	-6.44199e-87	-8.30657e-87	-8.84052e-88	7.55891e-87	5.29795e-88	1.6189e-87	8.25218e-87	1.60647e-171
7.02709e-89	2.32232e-88	2.46178e-88	-3.37572e-88	1.68547e-88	3.98386e-88	7.33248e-89	2.74277e-88	6.56657e-89	-4.38892e-88	6.37894e-88	1.915e-88	5.93372e-88	-1.20735e-88	2.64454e-88	4.26917e-88	2.98524e-88	4.68828e-88	4.80086e-88	2.34879e-88	3.24394e-88	-7.54903e-89	2.55128e-88	-6.97101e-88	5.26068e-88	1.81469e-88	2.86902e-89	-2.84538e-88	1.30131e-88	1.04108e-88	3.4363e-174
-5.74908e-90	1.21285e-90	-2.36376e-89	2.97345e-90	-6.0972e-89	1.96098e-89	6.61863e-90	-3.73642e-89	-2.18403e-89	-3.32093e-90	9.88706e-89	2.09585e-89	4.54285e-90	8.77388e-89	3.77436e-89	-8.79135e-90	1.18779e-90	-2.89451e-90	-4.19506e-89	2.60389e-89	3.34483e-89	6.66145e-90	-2.81259e-89	-4.49081e-90	1.20473e-89	-3.90547e-89	2.74807e-89	2.23318e-89	9.45916e-90	-1.92241e-89	3.38728e-176
3.54986e-91	-1.65418e-90	4.96057e-90	6.35472e-90	-3.03662e-90	1.6709e-90	1.64604e-90	-1.64772e-91	1.56481e-90	5.33336e-90	1.20754e-90	-4.71265e-90	-1.59495e-90	1.06469e-90	-1.53955e-90	6.62371e-90	3.30691e-90	3.56553e-91	-2.54727e-90	-4.62551e-91	2.0298e-90	-1.67579e-91	7.8794e-91	-8.90355e-90	1.23598e-90	2.14679e-91	9.16722e-91	-2.52183e-90	-3.12983e-90	4.54483e-90	3.28116e-178
-6.78951e-92	2.10997e-91	-5.97586e-91	-5.06801e-93	-1.95617e-93	-1.36038e-91	-6.76468e-92	-2.03909e-91	1.47463e-91	1.74469e-91	-4.13682e-91	-2.91262e-91	1.1491e-91	-1.38675e-92	2.96934e-92	4.68887e-91	4.55016e-92	1.1811e-91	6.51148e-92	-3.37853e-91	3.41993e-91	-1.23195e-92	-1.13567e-91	2.91896e-92	-8.42381e-92	-3.28454e-91	-1.4769e-91	1.85619e-91	3.20152e-91	-6.40956e-91	1.96305e-180
-4.27221e-93	9.77584e-93	-3.79996e-92	1.27759e-93	-1.53539e-92	8.98663e-93	-6.06525e-93	1.3366e-93	6.1701e-92	-1.27886e-93	1.08639e-92	-4.62772e-92	7.41731e-92	7.49748e-92	1.43247e-92	-6.54113e-94	7.23888e-93	-8.81546e-93	-5.51802e-93	2.27977e-92	3.67328e-92	1.03978e-92	1.9758e-92	-5.42042e-93	1.2108e-92	-3.10212e-92	-3.10497e-92	-1.49965e-92	-1.68038e-92	1.7668e-92	2.47611e-182
-3.03502e-93	-2.92248e-93	-7.2565e-94	3.90465e-93	2.35388e-93	-3.43005e-94	5.69688e-94	7.91712e-93	5.82872e-93	-2.87639e-94	7.33208e-93	-3.32761e-93	4.87984e-94	-7.92638e-95	-3.58805e-94	2.50124e-95	1.13349e-92	-4.92108e-94	7.73919e-94	-2.283e-93	8.09392e-93	2.52936e-94	2.75206e-93	1.42753e-93	1.99007e-93	3.46332e-93	-1.24949e-94	1.36033e-93	2.99252e-93	-4.83007e-93	4.61277e-184
-6.65053e-95	1.1967e-93	4.1115e-95	1.82566e-94	4.66696e-94	4.99919e-94	-3.05226e-94	-4.82458e-95	-6.80802e-94	1.49309e-94	5.37406e-94	1.17563e-96	1.27747e-94	-4.10333e-95	4.48134e-95	-3.17056e-94	-6.80481e-95	-1.95622e-94	-4.04687e-95	1.68555e-94	8.03803e-95	8.82949e-95	2.96901e-94	4.03163e-95	-5.53114e-94	-1.13636e-94	6.49883e-95	-6.72922e-95	-1.65777e-94	-3.12367e-94	3.55952e-186
1.9702e-95	-2.62206e-95	1.46105e-95	7.3252e-96	1.45295e-95	3.7719e-95	-1.04542e-95	-4.03008e-95	-8.31326e-96	1.0581e-95	-1.86759e-95	4.52045e-96	6.62874e-96	9.56906e-96	-4.51107e-95	3.9776e-96	-3.53001e-96	-6.53218e-96	-4.47245e-96	-2.82861e-95	7.73895e-95	3.05474e-96	-2.6303e-96	5.25885e-96	-5.75454e-95	-1.34502e-95	1.96545e-95	-1.98594e-95	3.11103e-95	2.17643e-95	2.00696e-188
-3.23646e-96	-1.46606e-96	7.02715e-97	-4.28661e-96	-5.21995e-96	1.93936e-96	8.18293e-98	-2.67548e-96	-2.36443e-96	-1.41634e-96	-1.97146e-96	6.73832e-98	1.60648e-97	-1.37385e-97	3.71727e-97	-1.59388e-96	2.3009e-97	-1.08871e-98	-1.01363e-96	5.9957e-97	2.55865e-96	4.42743e-96	2.04867e-96	9.01195e-97	-1.25206e-96	-1.12599e-96	8.88352e-97	-3.15015e-96	2.86327e-96	-7.9304e-96	2.01114e-190
1.00131e-97	-2.16526e-97	-1.39097e-97	1.19448e-97	-1.78425e-97	6.31937e-100	-2.30098e-99	-9.02065e-99	1.1544e-98	-1.36872e-97	-1.3285e-98	-4.21095e-98	-1.34474e-98	6.8306e-98	-9.51786e-98	1.09632e-97	3.00318e-97	4.85843e-97	-5.00305e-97	-4.50905e-98	5.6042e-98	1.16422e-97	-1.80064e-97	-4.17324e-98	1.01889e-97	-7.43208e-98	-2.4199e-97	-6.71637e-98	6.55674e-98	6.05824e-98	8.85566e-193
-1.66415e-98	1.51004e-98	4.4156e-99	-4.66045e-98	-1.87455e-98	1.26797e-98	-1.23475e-98	5.80718e-99	1.58324e-98	1.53395e-98	-9.05191e-99	6.58666e-98	1.16147e-99	-1.07841e-98	1.0548e-99	1.93355e-99	3.15169e-98	6.28151e-98	-4.84756e-99	2.44367e-98	-7.16733e-99	3.13189e-99	-1.2066e-98	2.61194e-98	4.75593e-99	-4.1503e-98	8.10715e-99	-2.94171e-99	3.54422e-99	-2.20595e-98	1.7191e-194
6.83439e-100	-1.73902e-100	-1.85365e-100	-2.5383e-99	-9.42651e-101	3.99649e-99	3.62534e-99	-1.88018e-99	1.47504e-101	-2.42288e-100	-3.97542e-100	9.10552e-100	-2.2673e-99	-4.21289e-99	-1.1366e-99	-1.96328e-99	-7.52446e-101	-4.64225e-100	1.03676e-100	-3.22959e-100	-1.3451e-99	-3.94307e-99	4.59448e-99	2.0761e-99	-4.00321e-100	2.67474e-100	2.36916e-100	1.0923e-100	-8.92681e-100	1.89219e-99	1.16505e-196
-3.0404e-101	-1.98251e-100	1.79997e-101	-2.69371e-100	8.4202e-101	-1.15305e-100	1.01454e-100	-1.68627e-100	4.57246e-100	2.79436e-102	-7.02961e-101	4.85181e-101	3.84313e-100	-3.30315e-101	1.71917e-100	-3.88262e-100	-6.98251e-100	-3.82748e-101	1.98337e-100	-1.63793e-100	2.68431e-100	3.81772e-101	2.04857e-101	-1.79525e-100	1.83489e-102	1.27602e-100	-1.11677e-100	1.81065e-101	9.25039e-101	-9.99468e-101	1.42667e-198
-6.79008e-102	4.16551e-102	-5.81009e-102	-4.62089e-102	-4.46543e-103	1.04465e-101	-3.77748e-102	1.41892e-101	-1.61873e-102	-4.35303e-102	-1.98173e-101	-1.5125e-101	6.16785e-102	-2.26597e-101	7.57558e-102	8.98477e-102	-3.01306e-101	1.63603e-101	-3.7939e-102	-1.33031e-102	-9.80188e-102	4.43901e-102	1.05707e-101	-5.98219e-103	7.2366e-102	-3.18379e-102	-9.61885e-102	1.0658e-101	-4.26152e-103	-7.53799e-102	3.52136e-201
4.93661e-103	2.35506e-103	8.90386e-104	2.31035e-102	2.87099e-102	2.78551e-102	1.61348e-104	1.32774e-102	3.75974e-103	7.50514e-103	-2.83257e-102	3.17554e-102	-4.53619e-103	7.29093e-103	-3.17374e-103	-2.74411e-103	4.24955e-103	1.47169e-102	4.78149e-104	4.69967e-103	7.06278e-103	-9.15868e-103	1.00833e-102	1.06499e-102	-3.76263e-102	-4.75419e-103	-3.41141e-103	3.34202e-103	6.33961e-103	-8.34678e-104	6.42136e-203
1.05646e-104	-1.05358e-103	-4.22143e-104	1.33942e-103	-2.85343e-104	-1.00686e-103	-1.03727e-103	-6.34541e-105	-4.22087e-104	-5.41784e-104	1.00573e-104	4.68182e-103	3.21144e-103	2.56752e-104	3.56208e-104	3.26939e-104	-9.7595e-104	7.80172e-105	-2.43466e-104	-2.67937e-104	-1.12061e-104	-2.34924e-104	-1.49494e-103	1.70929e-105	1.69808e-103	-1.6043e-103	5.37487e-104	-9.50046e-104	-9.17375e-104	1.36879e-104	4.91845e-205
-1.61087e-106	-6.38326e-105	-2.62127e-104	1.3661e-105	-9.61881e-105	1.47771e-105	-1.5633e-105	1.14306e-104	5.80129e-105	5.89868e-105	-3.18508e-105	-6.56507e-105	1.21084e-104	-1.1862e-104	-1.88222e-105	-4.4197e-105	1.33982e-104	-8.86329e-106	3.93026e-105	4.20218e-104	-2.20127e-105	-2.63592e-105	1.35181e-105	-3.07669e-105	-2.32098e-104	-1.46646e-105	4.81651e-107	-8.40249e-105	1.40771e-104	-2.57249e-104	4.84569e-207
-4.08198e-106	6.15431e-106	-3.41862e-106	1.50606e-105	-1.08863e-105	1.97477e-105	9.75845e-106	-2.4553e-106	1.18092e-105	-2.64539e-106	1.30893e-105	4.75135e-106	-1.50678e-105	5.41386e-106	2.04507e-106	1.8562e-106	-2.05582e-105	-5.07127e-107	1.43619e-105	1.72747e-105	-1.35965e-105	-2.83505e-105	1.33591e-105	-1.36732e-106	-9.93154e-106	2.07289e-106	2.00248e-106	6.82104e-106	-2.16238e-106	-4.23753e-106	3.77975e-209
3.07862e-107	5.90055e-108	4.03077e-108	-2.78967e-107	5.13511e-108	9.47504e-107	1.73703e-106	1.07483e-106	8.24259e-108	-5.97696e-107	6.97927e-107	1.10964e-106	2.31723e-108	5.73822e-107	1.2437e-106	9.16236e-108	1.05968e-107	3.70504e-107	5.08662e-107	3.61543e-107	2.26313e-106	-4.5781e-107	-6.44493e-108	1.62003e-107	-6.21557e-107	-1.77875e-107	2.0703e-107	2.8665e-107	-8.24476e-109	2.10193e-107	1.5705e-211
-1.32627e-108	7.07561e-108	-8.47236e-109	-1.07658e-107	3.34577e-108	5.10088e-109	2.36067e-108	-1.95147e-108	3.97878e-108	1.08228e-107	1.02551e-107	3.1139e-108	1.79751e-108	1.31993e-107	4.89225e-108	3.41744e-108	1.72586e-108	-2.63357e-107	-9.45538e-109	3.65863e-108	-1.78184e-110	1.10639e-107	-2.4204e-108	1.04013e-108	1.45441e-109	7.38491e-108	-5.31478e-108	1.16097e-109	2.70176e-108	9.14562e-108	1.66411e-213
6.69533e-109	-7.6829e-109	1.2415e-108	5.69184e-109	-9.04031e-110	-9.49486e-109	6.12733e-109	3.35243e-110	7.01596e-109	8.87903e-110	7.28358e-109	2.41635e-108	9.33636e-109	-1.18322e-108	1.21274e-108	-9.85035e-111	1.69763e-109	-2.16249e-109	1.0145e-108	1.13453e-109	-3.23526e-109	1.954e-109	-6.04267e-109	-3.11545e-111	-3.89857e-109	3.15881e-109	1.07063e-108	1.0566e-108	2.52804e-109	-3.35176e-109	1.91183e-215
-1.14167e-110	2.60701e-110	-6.28809e-110	-1.78471e-109	9.71081e-110	3.8972e-111	-1.01803e-109	8.71494e-110	-3.89087e-110	-3.82727e-110	-1.44447e-109	-6.28831e-110	-3.31436e-110	-1.69407e-110	1.32403e-110	-2.66238e-110	5.46978e-110	1.00773e-109	-1.14462e-109	1.01049e-109	7.03485e-110	-2.30197e-110	2.85037e-111	4.14907e-110	-5.7028e-110	-7.97578e-111	8.432e-110	-7.78137e-110	5.83365e-110	-1.57054e-110	1.57886e-217
-7.6543e-113	4.0423e-112	5.70199e-111	1.69842e-111	-2.43355e-111	-1.62788e-111	5.48312e-111	1.01984e-111	-4.50805e-111	6.42945e-111	-1.40412e-111	3.05309e-111	1.41536e-111	-1.91222e-111	-9.29276e-112	-1.22318e-111	5.54538e-111	-5.95923e-112	1.26566e-112	2.4226e-112	6.52318e-112	1.28823e-111	1.04428e-112	1.99666e-110	-2.07843e-111	-2.30922e-111	5.63339e-111	-1.50126e-111	2.72065e-111	4.08303e-111	6.55873e-220
-1.97269e-112	-1.78377e-112	-5.79865e-113	-4.26933e-112	3.61084e-112	1.00534e-113	-9.53094e-113	4.94628e-113	2.05336e-112	-3.16648e-112	-1.76096e-112	-3.37874e-112	-3.60286e-113	-5.87341e-112	5.28647e-112	-8.27332e-113	-8.82296e-113	2.45192e-112	-7.00431e-112	-1.16978e-112	1.86363e-112	4.14907e-112	2.93241e-112	-1.64611e-112	-1.81989e-111	-2.82255e-112	-5.86541e-112	5.25769e-113	1.45407e-112	7.12511e-112	6.47799e-222
5.33034e-113	-1.16011e-113	4.12923e-113	4.23083e-114	1.53495e-113	-3.32907e-113	-7.74226e-113	-1.53808e-113	-1.78602e-113	1.1283e-112	-3.63321e-114	-4.44292e-115	9.11462e-113	-1.29802e-113	-4.40907e-113	3.59035e-113	4.6701e-113	3.37372e-113	-8.4488e-114	5.33918e-114	1.27886e-112	3.17815e-113	1.16711e-112	-3.99146e-113	-2.82059e-113	-6.99506e-113	9.56421e-113	7.56047e-113	4.20255e-113	-2.01433e-113	9.57685e-224
-2.20853e-114	2.1809e-115	-6.60675e-114	2.70795e-114	-1.88435e-114	7.28662e-115	-6.425e-115	-6.27056e-114	2.85872e-114	-4.00379e-114	-2.34104e-115	3.79368e-114	1.29888e-113	1.74765e-115	-1.40252e-115	-4.57206e-115	-1.06995e-114	1.35793e-115	-4.43537e-115	-1.16027e-114	5.67481e-114	2.37261e-115	-5.3439e-114	-7.27135e-114	-5.69736e-114	-1.92716e-115	2.63952e-114	-8.16958e-114	1.80851e-114	6.76116e-114	5.78924e-226
-1.38489e-115	-3.11583e-116	2.6248e-115	1.06398e-115	-4.07686e-115	-2.1362e-115	7.00689e-115	1.62725e-115	-2.6994e-115	-7.95928e-116	3.30332e-115	7.97505e-115	4.65289e-115	-6.1211e-116	-2.71564e-115	-1.24885e-114	3.25828e-115	-1.83656e-115	-3.70913e-116	2.62622e-115	-2.6652e-116	4.55949e-115	-2.08149e-115	-1.11161e-114	4.67115e-116	4.29551e-115	1.67073e-115	1.68858e-115	1.45547e-115	-4.98814e-116	5.47222e-228
1.17907e-116	-1.82389e-116	2.87873e-116	3.62676e-117	-5.53766e-117	-2.08855e-116	-5.32276e-116	1.05906e-116	9.51348e-116	-4.11021e-116	7.35341e-116	-9.96335e-117	1.49132e-116	3.46729e-118	-2.14314e-116	-2.29304e-116	1.51968e-115	-2.29847e-116	3.13677e-116	-7.71144e-117	2.8019e-116	2.25639e-116	-1.18178e-116	1.03063e-116	1.80147e-116	-8.4466e-116	-2.12697e-116	2.03183e-117	-2.60186e-116	6.7374e-117	5.70239e-230
1.12342e-117	-2.42082e-117	1.53612e-117	-2.11338e-117	2.86014e-117	-5.95026e-118	-5.88777e-118	2.32005e-117	3.29121e-117	-1.76256e-117	5.31064e-118	-1.08344e-116	-2.60418e-117	1.74861e-117	3.50028e-118	1.56238e-117	1.9052e-117	1.57816e-117	-9.0809e-118	1.39646e-117	5.55336e-119	2.19092e-119	-2.78444e-117	6.42788e-117	1.40701e-117	-1.11969e-117	6.03356e-118	-2.03087e-118	4.58898e-117	1.12536e-117	2.56154e-232
-1.56705e-118	-7.27161e-118	1.80703e-118	-1.07759e-118	-1.14535e-118	-3.31841e-118	1.47711e-118	3.96203e-119	7.77023e-119	4.03288e-118	-6.70911e-118	9.14245e-119	-4.39371e-118	-2.17909e-118	-8.55113e-119	1.86827e-118	1.75338e-118	2.44387e-118	-3.8983e-119	7.81106e-119	-9.02344e-120	5.00961e-119	6.3882e-119	-3.69588e-119	-2.21487e-119	6.46598e-119	2.54137e-118	6.1334e-119	-2.25931e-118	-1.40972e-118	1.90418e-234
9.81701e-120	-1.47473e-119	4.56983e-120	-5.65717e-120	8.09603e-120	2.63778e-119	-8.04252e-120	-1.8095e-120	-1.16176e-119	-1.35822e-119	-1.89908e-120	7.82244e-120	-1.54734e-119	1.32683e-119	5.39096e-119	1.92517e-119	-2.56496e-119	2.86964e-120	-2.41353e-119	4.55977e-122	2.50754e-120	-9.79025e-120	-1.35202e-119	-2.1624e-119	-1.35556e-119	-2.37186e-120	-2.40182e-119	-7.30374e-120	1.67416e-119	-6.40422e-120	8.4147e-237
-5.44923e-121	-8.16115e-123	2.49545e-120	-4.37834e-121	-2.84321e-120	2.94659e-120	1.12451e-120	-7.51991e-121	3.89544e-121	-6.27061e-120	-6.25916e-121	2.39895e-120	7.42178e-121	-7.36141e-121	-1.24669e-120	2.45228e-120	-1.1722e-121	5.04848e-121	-5.36162e-121	1.91773e-122	-1.19856e-120	1.11109e-120	-3.41479e-120	-1.50294e-120	-1.56627e-120	-1.38247e-121	2.71045e-121	-1.03443e-120	-1.45555e-120	5.54767e-122	1.02477e-238
-1.02502e-121	1.3324e-121	-3.93712e-122	3.63624e-122	1.07652e-121	-5.19015e-122	-1.2036e-122	-5.35885e-122	3.01138e-121	-1.07272e-121	4.22105e-121	-2.34248e-121	3.27825e-122	-2.29042e-121	1.74266e-121	-2.98021e-121	-4.01587e-121	-1.60984e-121	4.90265e-123	6.14889e-122	-1.20271e-121	5.26552e-123	-9.53484e-123	2.17928e-122	-9.20677e-122	2.18577e-121	-4.7161e-121	-2.75573e-121	-7.06266e-122	1.02984e-121	1.13264e-240
1.85305e-122	7.61905e-123	-1.8682e-123	-1.16144e-122	1.57103e-122	-1.95862e-123	5.03992e-123	-2.30906e-122	-3.01089e-122	2.50404e-122	-3.59634e-122	-1.88068e-123	-1.99767e-122	-3.70632e-123	4.30338e-124	2.35432e-122	-1.32647e-122	3.16979e-122	-1.02084e-123	-9.15492e-123	7.03732e-123	4.89544e-122	-6.10855e-123	-2.16744e-122	-1.74328e-123	-7.71019e-123	3.60742e-123	-7.4793e-124	2.52591e-122	8.08366e-123	1.01449e-242
1.86926e-123	5.97884e-124	-1.07797e-123	3.02844e-123	5.69822e-124	1.01527e-124	8.64629e-124	-2.06933e-123	4.00268e-124	-1.05501e-123	-1.7304e-123	7.36922e-124	2.83038e-124	1.31111e-124	4.53061e-124	4.5548e-124	-3.00904e-124	-1.47851e-123	-9.11388e-124	7.33393e-124	-2.91598e-124	-1.31335e-123	1.82205e-123	-3.4219e-124	1.45272e-123	-1.68796e-123	3.2748e-124	3.15125e-124	-2.97556e-124	1.6986e-123	4.19023e-245
-1.21244e-125	-7.92101e-124	3.9925e-125	2.27158e-124	1.16668e-124	2.20912e-125	-6.76458e-126	-3.19745e-124	-8.19362e-125	-5.06516e-125	-8.61827e-125	-5.18482e-125	-2.26991e-126	-6.47791e-125	-6.25266e-125	1.35819e-124	-1.57195e-124	1.39298e-125	6.75665e-125	1.59721e-124	4.81333e-125	9.70255e-125	2.6402e-125	1.93579e-124	-2.39014e-125	-8.18799e-125	-1.79558e-125	-1.05206e-124	4.59953e-125	-1.90728e-124	1.00514e-246
-2.24768e-125	7.89094e-126	2.14704e-127	-1.89351e-127	3.13829e-126	3.80995e-126	7.98451e-126	-3.20147e-126	-4.9973e-126	-3.25534e-125	1.34075e-125	-2.55495e-126	-4.63506e-126	-1.79482e-126	1.13469e-125	3.22259e-126	1.78336e-125	-9.45875e-126	-2.95084e-126	2.1944e-125	1.53994e-125	6.38821e-126	3.66418e-126	-4.47127e-126	-2.96161e-126	3.35575e-127	-1.07616e-125	5.9326e-127	-5.44953e-126	1.63807e-125	3.73295e-249
1.10745e-126	-1.48698e-127	-1.45334e-127	3.20038e-126	9.32475e-127	-2.71922e-127	1.62601e-126	-1.38703e-126	-1.92817e-126	1.66775e-126	-7.09404e-128	4.79613e-127	1.28481e-127	8.4278e-127	-6.18653e-127	4.85976e-128	-1.76542e-126	4.92658e-127	-4.09569e-128	-4.38365e-127	-8.48366e-127	-6.90835e-127	2.89293e-127	7.94997e-127	-8.44749e-127	2.5999e-127	-1.38854e-127	3.32678e-128	-1.76685e-127	3.77088e-127	3.13105e-251
6.8716e-128	7.07298e-128	-6.81138e-128	-5.64996e-128	-2.52015e-127	3.42391e-128	-1.34025e-129	-1.62465e-127	2.66391e-127	-8.51817e-128	2.30184e-130	-2.77554e-129	-1.01993e-127	-2.49376e-129	2.35406e-127	2.14346e-129	1.38866e-128	-1.38381e-128	-1.08695e-127	-3.88307e-128	-6.00426e-128	4.01047e-129	8.1756e-128	-3.25647e-128	-1.4866e-127	3.68755e-128	-1.03095e-129	-1.19634e-128	1.9525e-127	2.88816e-128	3.40327e-253
9.35756e-129	-1.40815e-129	7.951e-129	-6.84956e-129	-1.41804e-129	2.16366e-129	1.72432e-128	1.41545e-128	8.76192e-129	1.61471e-128	-2.92333e-129	7.45225e-131	1.16497e-128	-7.52017e-130	-1.987e-128	2.79833e-129	-1.67928e-128	-1.17883e-128	1.2172e-129	-1.9418e-128	2.52121e-130	-4.64725e-129	1.19439e-128	-4.47426e-129	-1.56225e-128	-1.06009e-128	3.54625e-129	-1.52724e-128	1.95969e-128	6.69787e-129	3.60403e-255
2.42328e-129	-2.62323e-130	3.87268e-131	7.88086e-130	1.26157e-130	-8.15897e-132	9.56937e-130	1.44095e-129	-2.62881e-129	-6.10472e-132	-1.33179e-129	-1.5478e-129	3.19119e-130	-7.01487e-130	2.34636e-130	4.16062e-130	-2.21456e-130	2.77459e-129	-2.66095e-130	2.48553e-130	6.21942e-130	-7.06444e-130	4.53409e-130	-1.9992e-130	9.00726e-130	6.53776e-132	-6.32647e-130	-8.77654e-130	2.99383e-129	1.32429e-129	4.31839e-257
-2.02588e-131	2.8363e-131	-9.03971e-131	-1.43468e-130	8.61931e-131	8.68367e-131	1.05695e-130	2.49412e-131	-2.91714e-132	-1.29243e-130	5.16732e-131	-1.87958e-130	2.91377e-131	-1.82162e-131	1.17988e-131	-2.16356e-131	-2.59203e-131	2.14064e-131	-3.07486e-131	1.59558e-131	8.33307e-131	-2.20428e-130	-1.53176e-130	2.68245e-131	-3.62405e-131	6.74536e-131	2.05165e-130	7.54449e-131	2.78057e-131	1.36927e-130	2.68447e-259
4.6838e-133	-9.46599e-132	-1.89412e-132	-2.63051e-132	-7.39905e-132	6.79731e-132	-2.94752e-132	-1.6131e-131	1.11744e-132	-4.89968e-134	2.59631e-133	3.31152e-132	-5.05989e-133	-1.08461e-131	1.6257e-132	-5.06321e-132	3.11958e-132	5.98686e-132	-3.06494e-132	9.68036e-132	-9.73014e-133	-2.06782e-132	3.74766e-132	1.50792e-132	1.07988e-131	1.56437e-131	-1.89228e-132	-1.47249e-133	2.84975e-132	1.55227e-132	1.17433e-261
3.58782e-133	1.25097e-132	6.79263e-133	6.01905e-133	-5.55677e-134	6.31115e-133	-6.79028e-133	7.84317e-133	-4.17633e-133	2.20485e-133	-1.27387e-132	2.46381e-133	-4.25385e-134	-1.31003e-133	-1.99171e-133	1.9034e-133	3.11445e-133	-1.82404e-132	-1.38554e-133	-1.06605e-133	-2.40527e-134	1.63125e-132	-1.18644e-132	1.21108e-133	-1.96319e-132	3.15094e-133	-9.00655e-134	-9.85235e-133	-1.02805e-133	-1.26312e-133	1.84936e-263
1.05238e-134	-8.45685e-135	-3.10303e-134	5.5482e-135	3.94256e-134	4.28576e-134	-3.88069e-135	-2.04544e-134	-3.11504e-135	-1.74151e-134	2.32897e-134	-4.65127e-134	-2.10278e-133	-2.13259e-135	-3.07262e-134	-9.85885e-134	1.52255e-134	2.908e-137	-2.89804e-134	-1.66978e-134	3.78188e-135	5.06047e-134	3.10971e-135	1.92528e-134	-1.34061e-134	4.38996e-135	5.4524e-134	2.90327e-134	8.44286e-135	-3.96952e-134	7.28722e-266
2.91879e-136	4.1671e-136	-2.58848e-135	1.48969e-135	-6.77916e-135	1.54865e-135	-2.68959e-135	-7.58068e-135	-1.88862e-135	-3.11429e-135	1.04295e-134	5.99592e-136	3.58011e-135	5.89992e-135	2.01689e-135	-1.17129e-135	-5.33675e-135	4.33457e-135	-1.12913e-135	-1.33419e-134	-2.78069e-135	-2.69738e-135	2.15255e-135	1.53459e-135	3.34446e-135	1.71985e-135	6.24998e-135	-1.63405e-135	6.4509e-135	1.26605e-135	6.4534e-268
2.18374e-137	1.85247e-136	-5.00421e-136	-1.67471e-136	-5.62907e-136	-5.66813e-137	6.62437e-137	-2.62347e-137	1.99068e-137	5.81348e-136	2.05254e-136	2.11288e-136	-3.90337e-136	1.2191e-135	-9.50664e-136	1.07301e-136	3.49688e-137	-3.94542e-136	-2.27312e-136	-1.11276e-136	2.78133e-136	-5.5973e-139	-1.5449e-135	-4.11735e-137	4.6655e-136	2.33109e-136	1.87218e-136	3.16611e-136	-2.62186e-137	3.09024e-135	1.62617e-269
1.6219e-138	1.57026e-137	1.57983e-136	1.9967e-137	-9.36291e-138	-1.3685e-136	-1.53765e-137	1.05587e-137	-1.08387e-137	-1.45383e-136	2.93196e-137	7.50283e-137	5.34529e-137	-1.45386e-137	4.93756e-137	2.32103e-137	-1.45365e-137	4.25224e-137	2.22974e-138	-9.84778e-138	1.51564e-137	5.0191e-137	-2.01206e-136	3.138e-138	5.23613e-137	2.17535e-137	9.40712e-138	-6.55346e-137	-1.50053e-137	1.13341e-138	1.31747e-271
-6.05746e-138	-2.25735e-138	2.94805e-138	-1.09386e-138	-8.22678e-139	-3.28163e-139	4.64831e-139	1.02425e-138	-1.64496e-138	-2.61871e-138	-1.15245e-138	-1.78955e-138	2.986e-138	8.00703e-139	3.24704e-139	-1.91137e-138	-2.5619e-138	-4.09853e-139	-3.29094e-138	-2.0575e-138	-1.658e-138	-7.98607e-139	4.11663e-138	2.56595e-138	1.00309e-138	5.72724e-138	-2.18205e-139	8.56146e-139	-1.82916e-138	-2.86127e-138	1.75969e-274
1.8258e-138	2.36714e-141	-9.70467e-140	-9.32423e-140	3.1994e-139	-8.55826e-140	-1.43363e-139	-8.15704e-140	-5.65715e-140	-8.02412e-139	3.63728e-140	-1.61173e-140	5.37886e-140	-2.13616e-139	1.57285e-139	-9.89109e-140	-2.69444e-141	-1.0467e-139	-1.76883e-139	-4.32475e-140	-5.62815e-139	-6.76579e-140	-9.09905e-139	-4.47307e-139	-5.37408e-140	2.27221e-140	2.63067e-139	1.05508e-138	1.03246e-139	6.50481e-140	6.81441e-276
-3.25565e-140	-1.88865e-140	-1.13177e-140	-4.21818e-140	-1.71196e-140	1.63135e-140	-5.5541e-140	-3.77686e-140	1.87951e-140	1.75746e-140	1.38822e-140	-2.12706e-140	3.89312e-140	-2.48079e-141	-1.1447e-140	2.41306e-140	1.7764e-141	-9.48674e-142	-4.04752e-140	9.58431e-140	-5.0532e-140	-1.24631e-140	1.66074e-140	6.47867e-140	5.24212e-143	-8.59777e-142	3.23327e-141	2.10165e-140	1.38626e-141	6.65562e-140	3.48316e-278
-1.90929e-141	-3.32178e-141	2.95899e-141	-2.9356e-141	-7.26546e-141	3.91455e-141	-9.02732e-142	7.49078e-142	9.21519e-142	1.94881e-141	3.75847e-143	-3.54548e-141	-3.261e-142	5.86912e-142	5.54906e-142	1.34944e-141	-1.37295e-141	-2.16937e-141	-1.68558e-141	-2.1116e-141	6.38768e-141	3.77412e-141	-4.208e-141	-2.4847e-142	-5.28946e-141	-6.52156e-142	3.2144e-141	2.56805e-142	1.15603e-142	8.62874e-142	2.47605e-280
-7.3826e-142	-5.82565e-143	6.53657e-143	-8.76191e-143	-4.98841e-143	3.14377e-143	2.56118e-143	-5.16391e-143	-2.32632e-142	2.1028e-143	2.5684e-142	2.13566e-142	-1.60558e-142	1.62822e-142	1.73337e-142	2.18043e-142	8.09966e-143	-2.23343e-142	-2.167e-142	1.95218e-143	-2.79393e-142	1.32818e-142	6.10587e-143	-1.39384e-142	7.31632e-143	-1.62871e-142	1.51697e-143	-2.63379e-142	-8.93793e-144	4.55222e-142	1.39461e-282
-2.51972e-144	5.41826e-144	3.56106e-143	7.91116e-144	-2.17741e-144	-5.14443e-144	1.3041e-145	7.1083e-144	-2.78002e-143	3.93755e-143	1.11768e-143	-1.4958e-143	1.58584e-143	-2.46957e-144	2.20755e-143	-2.69506e-145	1.77974e-143	1.73815e-143	2.44055e-143	7.81367e-143	4.16495e-144	1.21816e-143	-5.56969e-144	3.24117e-143	2.64131e-143	2.04038e-143	-4.90277e-143	-3.91278e-143	-3.41996e-144	1.89897e-143	1.88532e-284
2.85362e-144	-2.76169e-144	1.0961e-145	-5.24203e-144	-1.10614e-144	4.66109e-145	-2.98258e-145	1.55192e-144	2.80346e-145	-1.29768e-144	-1.71967e-145	1.47266e-145	-9.42497e-145	5.86715e-145	-4.90972e-145	1.44043e-145	-2.05437e-145	-1.54136e-144	1.59539e-144	-7.7686e-146	2.37187e-145	2.42356e-145	3.56201e-144	-7.21832e-145	4.88285e-145	-1.80578e-145	-1.8662e-144	1.47966e-144	-8.9629e-145	3.4e-145	7.56627e-287
-1.9389e-145	-1.8962e-145	2.59269e-145	-5.67739e-146	-5.32865e-146	-3.61427e-145	3.24751e-146	-2.35629e-145	1.77629e-145	-4.86609e-147	1.45053e-145	2.73774e-145	-1.69127e-145	3.79712e-145	-1.72407e-145	-4.45787e-145	-2.29732e-146	-1.6479e-145	-3.81672e-145	2.39581e-146	-3.74351e-146	6.66919e-148	-2.6832e-146	1.85159e-145	-2.95649e-145	5.708e-146	1.41887e-145	-2.52485e-145	-2.73989e-145	-4.33575e-146	1.32467e-288
-1.37251e-146	3.82965e-147	1.16524e-147	-4.87077e-146	-7.43556e-147	1.37796e-146	8.53684e-147	5.80158e-147	3.07043e-146	5.69609e-147	-2.7407e-146	3.43196e-146	1.9446e-147	6.18607e-147	-2.95349e-147	2.96184e-146	1.19712e-146	5.34554e-147	-3.75108e-147	-2.01649e-147	8.60113e-147	2.14512e-146	-5.91196e-147	-1.1129e-146	1.62053e-146	-8.89072e-147	1.05396e-149	-2.21596e-147	1.4848e-146	-3.19173e-148	8.21084e-291
1.97707e-147	1.01608e-147	-1.22551e-147	-7.57477e-149	9.63237e-148	-4.03112e-147	2.52419e-148	6.24401e-148	5.77492e-148	3.68378e-148	-8.22162e-148	-1.42384e-147	1.13077e-148	3.67453e-147	1.21639e-147	-3.92624e-147	1.87198e-147	1.34901e-147	1.77478e-147	-1.6388e-148	-3.59986e-148	8.53809e-149	-5.58063e-148	4.0127e-147	1.96311e-147	6.6098e-148	4.92294e-148	-1.75914e-147	4.9044e-148	2.64499e-148	9.06516e-293
9.34992e-149	3.07761e-148	-1.02737e-148	-3.87683e-150	-1.87499e-148	-5.04761e-150	1.09322e-148	8.54166e-149	-2.47997e-149	-3.16204e-149	-1.76101e-150	3.7998e-149	2.8802e-148	6.65597e-149	-8.27876e-149	2.06532e-149	3.54345e-148	-6.2489e-150	-7.54117e-149	-7.42668e-150	3.4343e-150	9.18831e-150	1.19122e-149	5.15828e-149	1.08171e-149	-1.54331e-148	6.24532e-149	-1.63168e-148	1.32031e-148	-4.27038e-149	4.74141e-295
-1.66811e-149	2.86856e-150	1.63594e-150	5.29274e-150	-5.69501e-151	-7.40115e-150	1.1284e-149	-3.60141e-150	-9.3829e-150	4.67782e-150	1.58305e-149	2.92281e-149	-4.33598e-150	-1.95375e-149	5.89854e-150	5.93832e-150	-1.09165e-149	2.80077e-151	2.62655e-150	9.97808e-150	5.6806e-150	3.0587e-149	1.72143e-149	-6.03198e-151	-1.04612e-149	1.35257e-149	2.47797e-150	-9.60051e-151	9.72229e-151	-3.3219e-150	3.99962e-297
-2.62293e-151	3.07052e-151	4.61617e-151	-2.29563e-151	-1.65123e-151	-3.46415e-150	-4.54394e-151	-7.56681e-151	-1.78212e-150	-7.66022e-151	1.84704e-152	7.70918e-151	-8.87616e-152	-1.77669e-151	1.66005e-150	-6.75196e-151	3.44318e-151	-1.47017e-151	1.61561e-150	-1.31607e-150	7.07909e-151	-2.34933e-151	2.02687e-151	-9.01156e-152	5.09433e-151	-7.10949e-151	5.24129e-151	-3.61359e-151	-8.08093e-152	4.88298e-151	2.73472e-299
-7.0035e-152	7.53016e-152	-8.12005e-152	-1.89098e-152	7.58948e-153	1.09682e-151	1.99023e-152	-3.58736e-153	-7.12182e-152	1.14723e-152	-9.68432e-153	-2.66219e-152	7.45687e-152	-3.01428e-151	3.46958e-151	-5.15307e-152	5.06311e-152	-6.63407e-153	5.17617e-152	3.84794e-152	7.8939e-153	4.13693e-151	4.22241e-152	2.68067e-152	1.46897e-151	-1.23561e-151	3.44398e-152	-7.10553e-152	-4.50062e-152	-1.0625e-151	4.92353e-301
-1.71928e-153	-2.73553e-153	-4.66901e-153	5.02099e-153	-2.92874e-152	-2.12312e-153	-3.89546e-153	-1.29752e-152	-5.3349e-153	-7.90477e-153	2.48e-152	-1.86845e-152	2.58485e-153	-2.41549e-152	-1.59342e-152	-2.60262e-153	6.79486e-153	8.77762e-154	-1.10255e-153	-1.51554e-152	6.58618e-155	2.38085e-152	-1.07242e-152	-7.61718e-153	-1.6217e-152	4.25931e-153	-1.43291e-152	6.71841e-153	-3.94971e-155	4.35559e-153	4.57744e-303
-3.28078e-154	1.29784e-154	-1.97805e-153	4.86648e-155	-5.29832e-154	9.74099e-154	5.32291e-154	-5.82354e-154	1.2206e-154	-3.13712e-154	1.02633e-153	7.04362e-154	2.58883e-153	1.41948e-153	4.38455e-154	-8.63596e-154	4.74772e-154	6.88096e-154	4.15092e-154	2.15015e-153	4.80583e-154	-4.96984e-154	-3.31148e-154	4.15595e-155	5.93129e-155	-9.00455e-154	3.73944e-154	-3.03987e-153	1.44254e-153	2.01896e-154	3.56097e-305
-2.27383e-155	-3.27002e-155	3.60298e-155	4.17919e-155	-5.98773e-155	-5.50364e-155	-2.25765e-155	-2.41259e-156	1.69369e-155	3.07452e-155	-2.26371e-155	1.17488e-155	6.14018e-155	-1.30126e-155	5.47449e-155	-3.70175e-156	-1.2588e-154	-1.78661e-155	-1.13882e-154	3.95985e-155	-1.70228e-155	2.58332e-155	1.41408e-154	-1.74165e-155	-5.1846e-156	5.5408e-157	1.22503e-154	4.75837e-155	-2.01172e-154	1.14528e-154	1.43437e-307
-1.51348e-156	1.29502e-155	5.39105e-156	7.42018e-156	2.50183e-156	-1.1541e-155	-1.56956e-156	-4.12445e-157	2.12792e-156	-1.16924e-155	-3.80169e-157	3.92367e-156	3.24158e-156	2.05289e-156	-4.3267e-156	-3.69451e-156	-7.13798e-157	3.30223e-156	-6.09365e-156	3.24518e-156	2.7061e-156	6.46475e-156	2.35475e-156	-5.75412e-157	3.32429e-156	-3.30711e-156	2.22479e-156	8.77549e-156	-2.54405e-155	-1.26366e-155	0
5.15114e-158	-2.29346e-157	1.29541e-157	1.1526e-157	5.41459e-157	-1.90543e-157	1.34573e-157	1.02595e-157	-8.69611e-159	1.00094e-156	4.78242e-158	-1.98417e-158	-8.24047e-158	3.45895e-159	-1.81932e-156	-8.18592e-157	-2.46743e-157	1.97073e-157	2.92627e-156	2.82582e-157	-1.57495e-157	-1.06532e-156	6.17311e-157	-2.85406e-157	9.82777e-157	-4.32458e-157	-1.70697e-157	3.86708e-158	-2.51449e-158	2.9308e-157	0
-1.29187e-157	2.6242e-158	1.49873e-158	1.09173e-157	2.67266e-158	-2.75693e-159	-8.70311e-158	8.90134e-158	4.08951e-158	-5.14609e-158	9.35683e-160	-5.99792e-159	-3.18323e-159	9.12092e-158	1.02424e-158	-2.45654e-158	7.45049e-158	-5.86471e-158	-1.7179e-158	-1.42014e-158	6.99624e-159	6.48992e-158	-1.48362e-158	2.01692e-157	-4.33086e-158	6.83419e-159	-6.6232e-158	-6.55065e-158	-1.62703e-158	-8.00132e-159	0
-2.95898e-159	-7.49822e-159	-3.40367e-159	2.00142e-161	-2.54801e-159	1.01033e-158	6.95414e-159	-6.91838e-159	-5.33252e-159	-4.78735e-159	1.95819e-159	-2.71037e-159	1.25675e-159	-6.45657e-159	1.51434e-159	-3.39559e-159	2.7664e-159	-6.08753e-159	8.15037e-160	-4.83447e-160	-1.67289e-159	7.69461e-159	3.34176e-159	4.26685e-160	-1.3055e-158	-1.3057e-158	1.44725e-159	-1.66546e-159	-3.71996e-161	1.88607e-159	0
-1.10609e-161	-1.29094e-160	6.82006e-161	-2.8741e-160	-1.56935e-160	-3.27496e-160	-3.54945e-160	4.23735e-160	3.22898e-160	6.42934e-160	7.93512e-160	-6.71485e-161	2.98542e-161	3.12012e-160	5.20482e-160	-1.88244e-161	-7.15939e-161	-3.76099e-160	1.55939e-160	-7.43101e-160	3.5769e-160	-5.05741e-160	4.03167e-160	-1.47403e-160	-8.31037e-160	2.15837e-160	-3.7068e-161	-5.16344e-160	7.94661e-161	6.01933e-160	0
2.9255e-161	3.18939e-162	-1.53264e-162	4.32152e-161	-1.79156e-161	2.75702e-161	1.3463e-160	-3.82582e-162	-1.9724e-161	-3.74454e-161	1.2532e-161	8.92558e-163	-5.15991e-162	4.27956e-161	4.43648e-161	6.68783e-161	1.67513e-161	-4.31937e-162	1.55535e-161	-1.67972e-161	-5.92674e-161	2.44191e-161	1.72296e-161	6.10677e-161	-5.62554e-161	-2.13912e-162	-3.56172e-161	3.3158e-162	6.14159e-161	-6.91045e-161	0
-2.57086e-162	3.16442e-162	-3.18588e-162	8.90145e-162	-5.37586e-163	-2.71977e-162	-1.9801e-162	8.97783e-162	-5.79023e-163	-1.14804e-162	-7.81955e-163	-4.8084e-162	6.22165e-162	-8.27615e-163	6.45978e-162	-4.21555e-162	-3.02212e-164	-2.28794e-163	5.48235e-162	1.8619e-162	-2.60806e-162	1.19541e-162	1.14291e-162	1.19083e-161	7.3705e-163	-7.56851e-162	5.53425e-162	-4.65569e-162	1.52782e-162	2.72235e-162	0
-7.1722e-163	-1.32884e-164	-5.41715e-163	-7.91761e-163	5.13913e-166	-1.61622e-163	-1.30207e-162	-1.62728e-163	-5.1546e-163	1.73312e-163	4.00542e-163	-5.74865e-163	-5.03866e-163	-4.50626e-163	-1.90946e-163	-7.86661e-164	8.51916e-163	4.50656e-163	-3.69425e-163	1.30595e-163	-6.13529e-164	4.99906e-163	-1.66942e-163	-3.78966e-163	-8.36869e-163	-1.06752e-163	-4.54461e-163	3.10794e-163	-2.97575e-163	2.86646e-163	0
-7.1722e-163	-1.32884e-164	-5.41715e-163	-7.91761e-163	5.13913e-166	-1.61622e-163	-1.30207e-162	-1.62728e-163	-5.1546e-163	1.73312e-163	4.00542e-163	-5.74865e-163	-5.03866e-163	-4.50626e-163	-1.90946e-163	-7.86661e-164	8.51916e-163	4.50656e-163	-3.69425e-163	1.30595e-163	-6.13529e-164	4.99906e-163	-1.66942e-163	-3.78966e-163	-8.36869e-163	-1.06752e-163	-4.54461e-163	3.10794e-163	-2.97575e-163	2.86646e-163	0
-7.1722e-163	-1.32884e-164	-5.41715e-163	-7.91761e-163	5.13913e-166	-1.61622e-163	-1.30207e-162	-1.62728e-163	-5.1546e-163	1.73312e-163	4.00542e-163	-5.74865e-163	-5.03866e-163	-4.50626e-163	-1.90946e-163	-7.86661e-164	8.51916e-163	4.50656e-163	-3.69425e-163	1.30595e-163	-6.13529e-164	4.99906e-163	-1.66942e-163	-3.78966e-163	-8.36869e-163	-1.06752e-163	-4.54461e-163	3.10794e-163	-2.97575e-163	2.86646e-163	0
-7.1722e-163	-1.32884e-164	-5.41715e-163	-7.91761e-163	5.13913e-166	-1.61622e-163	-1.30207e-162	-1.62728e-163	-5.1546e-163	1.73312e-163	4.00542e-163	-5.74865e-163	-5.03866e-163	-4.50626e-163	-1.90946e-163	-7.86661e-164	8.51916e-163	4.50656e-163	-3.69425e-163	1.30595e-163	-6.13529e-164	4.99906e-163	-1.66942e-163	-3.78966e-163	-8.36869e-163	-1.06752e-163	-4.54461e-163	3.10794e-163	-2.97575e-163	2.86646e-163	0
-7.1722e-163	-1.32884e-164	-5.41715e-163	-7.91761e-163	5.13913e-166	-1.61622e-163	-1.30207e-162	-1.62728e-163	-5.1546e-163	1.73312e-163	4.00542e-163	-5.74865e-163	-5.03866e-163	-4.50626e-163	-1.90946e-163	-7.86661e-164	8.51916e-163	4.50656e-163	-3.69425e-163	1.30595e-163	-6.13529e-164	4.99906e-163	-1.66942e-163	-3.78966e-163	-8.36869e-163	-1.06752e-163	-4.54461e-163	3.10794e-163	-2.97575e-163	2.86646e-163	0
-7.1722e-163	-1.32884e-164	-5.41715e-163	-7.91761e-163	5.13913e-166	-1.61622e-163	-1.30207e-162	-1.62728e-163	-5.1546e-163	1.73312e-163	4.00542e-163	-5.74865e-163	-5.03866e-163	-4.50626e-163	-1.90946e-163	-7.86661e-164	8.51916e-163	4.50656e-163	-3.69425e-163	1.30595e-163	-6.13529e-164	4.99906e-163	-1.66942e-163	-3.78966e-163	-8.36869e-163	-1.06752e-163	-4.54461e-163	3.10794e-163	-2.97575e-163	2.86646e-163	0
-7.1722e-163	-1.32884e-164	-5.41715e-163	-7.91761e-163	5.13913e-166	-1.61622e-163	-1.30207e-162	-1.62728e-163	-5.1546e-163	1.73312e-163	4.00542e-163	-5.74865e-163	-5.03866e-163	-4.50626e-163	-1.90946e-163	-7.86661e-164	8.51916e-163	4.50656e-163	-3.69425e-163	1.30595e-163	-6.13529e-164	4.99906e-163	-1.66942e-163	-3.78966e-163	-8.36869e-163	-1.06752e-163	-4.54461e-163	3.10794e-163	-2.97575e-163	2.86646e-163	0
-7.1722e-163	-1.32884e-164	-5.41715e-163	-7.91761e-163	5.13913e-166	-1.61622e-163	-1.30207e-162	-1.62728e-163	-5.1546e-163	1.73312e-163	4.00542e-163	-5.74865e-163	-5.03866e-163	-4.50626e-163	-1.90946e-163	-7.86661e-164	8.51916e-163	4.50656e-163	-3.69425e-163	1.30595e-163	-6.13529e-164	4.99906e-163	-1.66942e-163	-3.78966e-163	-8.36869e-163	-1.06752e-163	-4.54461e-163	3.10794e-163	-2.97575e-163	2.86646e-163	0
-7.1722e-163	-1.32884e-164	-5.41715e-163	-7.91761e-163	5.13913e-166	-1.61622e-163	-1.30207e-162	-1.62728e-163	-5.1546e-163	1.73312e-163	4.00542e-163	-5.74865e-163	-5.03866e-163	-4.50626e-163	-1.90946e-163	-7.86661e-164	8.51916e-163	4.50656e-163	-3.69425e-163	1.30595e-163	-6.13529e-164	4.99906e-163	-1.66942e-163	-3.78966e-163	-8.36869e-163	-1.06752e-163	-4.54461e-163	3.10794e-163	-2.97575e-163	2.86646e-163	0
-7.1722e-163	-1.32884e-164	-5.41715e-163	-7.91761e-163	5.13913e-166	-1.61622e-163	-1.30207e-162	-1.62728e-163	-5.1546e-163	1.73312e-163	4.00542e-163	-5.74865e-163	-5.03866e-163	-4.50626e-163	-1.90946e-163	-7.86661e-164	8.51916e-163	4.50656e-163	-3.69425e-163	1.30595e-163	-6.13529e-164	4.99906e-163	-1.66942e-163	-3.78966e-163	-8.36869e-163	-1.06752e-163	-4.54461e-163	3.10794e-163	-2.97575e-163	2.86646e-163	0
-7.1722e-163	-1.32884e-164	-5.41715e-163	-7.91761e-163	5.13913e-166	-1.61622e-163	-1.30207e-162	-1.62728e-163	-5.1546e-163	1.73312e-163	4.00542e-163	-5.74865e-163	-5.03866e-163	-4.50626e-163	-1.90946e-163	-7.86661e-164	8.51916e-163	4.50656e-163	-3.69425e-163	1.30595e-163	-6.13529e-164	4.99906e-163	-1.66942e-163	-3.78966e-163	-8.36869e-163	-1.06752e-163	-4.54461e-163	3.10794e-163	-2.97575e-163	2.86646e-163	0
-7.1722e-163	-1.32884e-164	-5.41715e-163	-7.91761e-163	5.13913e-166	-1.61622e-163	-1.30207e-162	-1.62728e-163	-5.1546e-163	1.73312e-163	4.00542e-163	-5.74865e-163	-5.03866e-163	-4.50626e-163	-1.90946e-163	-7.86661e-164	8.51916e-163	4.50656e-163	-3.69425e-163	1.30595e-163	-6.13529e-164	4.99906e-163	-1.66942e-163	-3.78966e-163	-8.36869e-163	-1.06752e-163	-4.54461e-163	3.10794e-163	-2.97575e-163	2.86646e-163	0
-7.1722e-163	-1.32884e-164	-5.41715e-163	-7.91761e-163	5.13913e-166	-1.61622e-163	-1.30207e-162	-1.62728e-163	-5.1546e-163	1.73312e-163	4.00542e-163	-5.74865e-163	-5.03866e-163	-4.50626e-163	-1.90946e-163	-7.86661e-164	8.51916e-163	4.50656e-163	-3.69425e-163	1.30595e-163	-6.13529e-164	4.99906e-163	-1.66942e-163	-3.78966e-163	-8.36869e-163	-1.06752e-163	-4.54461e-163	3.10794e-163	-2.97575e-163	2.86646e-163	0
-7.1722e-163	-1.32884e-164	-5.41715e-163	-7.91761e-163	5.13913e-166	-1.61622e-163	-1.30207e-162	-1.62728e-163	-5.1546e-163	1.73312e-163	4.00542e-163	-5.74865e-163	-5.03866e-163	-4.50626e-163	-1.90946e-163	-7.86661e-164	8.51916e-163	4.50656e-163	-3.69425e-163	1.30595e-163	-6.13529e-164	4.99906e-163	-1.66942e-163	-3.78966e-163	-8.36869e-163	-1.06752e-163	-4.54461e-163	3.10794e-163	-2.97575e-163	2.86646e-163	0
-7.1722e-163	-1.32884e-164	-5.41715e-163	-7.91761e-163	5.13913e-166	-1.61622e-163	-1.30207e-162	-1.62728e-163	-5.1546e-163	1.73312e-163	4.00542e-163	-5.74865e-163	-5.03866e-163	-4.50626e-163	-1.90946e-163	-7.86661e-164	8.51916e-163	4.50656e-163	-3.69425e-163	1.30595e-163	-6.13529e-164	4.99906e-163	-1.66942e-163	-3.78966e-163	-8.36869e-163	-1.06752e-163	-4.54461e-163	3.10794e-163	-2.97575e-163	2.86646e-163	0
-7.1722e-163	-1.32884e-164	-5.41715e-163	-7.91761e-163	5.13913e-166	-1.61622e-163	-1.30207e-162	-1.62728e-163	-5.1546e-163	1.73312e-163	4.00542e-163	-5.74865e-163	-5.03866e-163	-4.50626e-163	-1.90946e-163	-7.86661e-164	8.51916e-163	4.50656e-163	-3.69425e-163	1.30595e-163	-6.13529e-164	4.99906e-163	-1.66942e-163	-3.78966e-163	-8.36869e-163	-1.06752e-163	-4.54461e-163	3.10794e-163	-2.97575e-163	2.86646e-163	0
-7.1722e-163	-1.32884e-164	-5.41715e-163	-7.91761e-163	5.13913e-166	-1.61622e-163	-1.30207e-162	-1.62728e-163	-5.1546e-163	1.73312e-163	4.00542e-163	-5.74865e-163	-5.03866e-163	-4.50626e-163	-1.90946e-163	-7.86661e-164	8.51916e-163	4.50656e-163	-3.69425e-163	1.30595e-163	-6.13529e-164	4.99906e-163	-1.66942e-163	-3.78966e-163	-8.36869e-163	-1.06752e-163	-4.54461e-163	3.10794e-163	-2.97575e-163	2.86646e-163	0
-7.1722e-163	-1.32884e-164	-5.41715e-163	-7.91761e-163	5.13913e-166	-1.61622e-163	-1.30207e-162	-1.62728e-163	-5.1546e-163	1.73312e-163	4.00542e-163	-5.74865e-163	-5.03866e-163	-4.50626e-163	-1.90946e-163	-7.86661e-164	8.51916e-163	4.50656e-163	-3.69425e-163	1.30595e-163	-6.13529e-164	4.99906e-163	-1.66942e-163	-3.78966e-163	-8.36869e-163	-1.06752e-163	-4.54461e-163	3.10794e-163	-2.97575e-163	2.86646e-163	0
-7.1722e-163	-1.32884e-164	-5.41715e-163	-7.91761e-163	5.13913e-166	-1.61622e-163	-1.30207e-162	-1.62728e-163	-5.1546e-163	1.73312e-163	4.00542e-163	-5.74865e-163	-5.03866e-163	-4.50626e-163	-1.90946e-163	-7.86661e-164	8.51916e-163	4.50656e-163	-3.69425e-163	1.30595e-163	-6.13529e-164	4.99906e-163	-1.66942e-163	-3.78966e-163	-8.36869e-163	-1.06752e-163	-4.54461e-163	3.10794e-163	-2.97575e-163	2.86646e-163	0
-7.1722e-163	-1.32884e-164	-5.41715e-163	-7.91761e-163	5.13913e-166	-1.61622e-163	-1.30207e-162	-1.62728e-163	-5.1546e-163	1.73312e-163	4.00542e-163	-5.74865e-163	-5.03866e-163	-4.50626e-163	-1.90946e-163	-7.86661e-164	8.51916e-163	4.50656e-163	-3.69425e-163	1.30595e-163	-6.13529e-164	4.99906e-163	-1.66942e-163	-3.78966e-163	-8.36869e-163	-1.06752e-163	-4.54461e-163	3.10794e-163	-2.97575e-163	2.86646e-163	0
-7.1722e-163	-1.32884e-164	-5.41715e-163	-7.91761e-163	5.13913e-166	-1.61622e-163	-1.30207e-162	-1.62728e-163	-5.1546e-163	1.73312e-163	4.00542e-163	-5.74865e-163	-5.03866e-163	-4.50626e-163	-1.90946e-163	-7.86661e-164	8.51916e-163	4.50656e-163	-3.69425e-163	1.30595e-163	-6.13529e-164	4.99906e-163	-1.66942e-163	-3.78966e-163	-8.36869e-163	-1.06752e-163	-4.54461e-163	3.10794e-163	-2.97575e-163	2.86646e-163	0
-7.1722e-163	-1.32884e-164	-5.41715e-163	-7.91761e-163	5.13913e-166	-1.61622e-163	-1.30207e-162	-1.62728e-163	-5.1546e-163	1.73312e-163	4.00542e-163	-5.74865e-163	-5.03866e-163	-4.50626e-163	-1.90946e-163	-7.86661e-164	8.51916e-163	4.50656e-163	-3.69425e-163	1.30595e-163	-6.13529e-164	4.99906e-163	-1.66942e-163	-3.78966e-163	-8.36869e-163	-1.06752e-163	-4.54461e-163	3.10794e-163	-2.97575e-163	2.86646e-163	0
-7.1722e-163	-1.32884e-164	-5.41715e-163	-7.91761e-163	5.13913e-166	-1.61622e-163	-1.30207e-162	-1.62728e-163	-5.1546e-163	1.73312e-163	4.00542e-163	-5.74865e-163	-5.03866e-163	-4.50626e-163	-1.90946e-163	-7.86661e-164	8.51916e-163	4.50656e-163	-3.69425e-163	1.30595e-163	-6.13529e-164	4.99906e-163	-1.66942e-163	-3.78966e-163	-8.36869e-163	-1.06752e-163	-4.54461e-163	3.10794e-163	-2.97575e-163	2.86646e-163	0
-7.1722e-163	-1.32884e-164	-5.41715e-163	-7.91761e-163	5.13913e-166	-1.61622e-163	-1.30207e-162	-1.62728e-163	-5.1546e-163	1.73312e-163	4.00542e-163	-5.74865e-163	-5.03866e-163	-4.50626e-163	-1.90946e-163	-7.86661e-164	8.51916e-163	4.50656e-163	-3.69425e-163	1.30595e-163	-6.13529e-164	4.99906e-163	-1.66942e-163	-3.78966e-163	-8.36869e-163	-1.06752e-163	-4.54461e-163	3.10794e-163	-2.97575e-163	2.86646e-163	0
-7.1722e-163	-1.32884e-164	-5.41715e-163	-7.91761e-163	5.13913e-166	-1.61622e-163	-1.30207e-162	-1.62728e-163	-5.1546e-163	1.73312e-163	4.00542e-163	-5.74865e-163	-5.03866e-163	-4.50626e-163	-1.90946e-163	-7.86661e-164	8.51916e-163	4.50656e-163	-3.69425e-163	1.30595e-163	-6.13529e-164	4.99906e-163	-1.66942e-163	-3.78966e-163	-8.36869e-163	-1.06752e-163	-4.54461e-163	3.10794e-163	-2.97575e-163	2.86646e-163	0
-7.1722e-163	-1.32884e-164	-5.41715e-163	-7.91761e-163	5.13913e-166	-1.61622e-163	-1.30207e-162	-1.62728e-163	-5.1546e-163	1.73312e-163	4.00542e-163	-5.74865e-163	-5.03866e-163	-4.50626e-163	-1.90946e-163	-7.86661e-164	8.51916e-163	4.50656e-163	-3.69425e-163	1.30595e-163	-6.13529e-164	4.99906e-163	-1.66942e-163	-3.78966e-163	-8.36869e-163	-1.06752e-163	-4.54461e-163	3.10794e-163	-2.97575e-163	2.86646e-163	0
-7.1722e-163	-1.32884e-164	-5.41715e-163	-7.91761e-163	5.13913e-166	-1.61622e-163	-1.30207e-162	-1.62728e-163	-5.1546e-163	1.73312e-163	4.00542e-163	-5.74865e-163	-5.03866e-163	-4.50626e-163	-1.90946e-163	-7.86661e-164	8.51916e-163	4.50656e-163	-3.69425e-163	1.30595e-163	-6.13529e-164	4.99906e-163	-1.66942e-163	-3.78966e-163	-8.36869e-163	-1.06752e-163	-4.54461e-163	3.10794e-163	-2.97575e-163	2.86646e-163	0
-7.1722e-163	-1.32884e-164	-5.41715e-163	-7.91761e-163	5.13913e-166	-1.61622e-163	-1.30207e-162	-1.62728e-163	-5.1546e-163	1.73312e-163	4.00542e-163	-5.74865e-163	-5.03866e-163	-4.50626e-163	-1.90946e-163	-7.86661e-164	8.51916e-163	4.50656e-163	-3.69425e-163	1.30595e-163	-6.13529e-164	4.99906e-163	-1.66942e-163	-3.78966e-163	-8.36869e-163	-1.06752e-163	-4.54461e-163	3.10794e-163	-2.97575e-163	2.86646e-163	0
-7.1722e-163	-1.32884e-164	-5.41715e-163	-7.91761e-163	5.13913e-166	-1.61622e-163	-1.30207e-162	-1.62728e-163	-5.1546e-163	1.73312e-163	4.00542e-163	-5.74865e-163	-5.03866e-163	-4.50626e-163	-1.90946e-163	-7.86661e-164	8.51916e-163	4.50656e-163	-3.69425e-163	1.30595e-163	-6.13529e-164	4.99906e-163	-1.66942e-163	-3.78966e-163	-8.36869e-163	-1.06752e-163	-4.54461e-163	3.10794e-163	-2.97575e-163	2.86646e-163	0
-7.1722e-163	-1.32884e-164	-5.41715e-163	-7.91761e-163	5.13913e-166	-1.61622e-163	-1.30207e-162	-1.62728e-163	-5.1546e-163	1.73312e-163	4.00542e-163	-5.74865e-163	-5.03866e-163	-4.50626e-163	-1.90946e-163	-7.86661e-164	8.51916e-163	4.50656e-163	-3.69425e-163	1.30595e-163	-6.13529e-164	4.99906e-163	-1.66942e-163	-3.78966e-163	-8.36869e-163	-1.06752e-163	-4.54461e-163	3.10794e-163	-2.97575e-163	2.86646e-163	0
-7.1722e-163	-1.32884e-164	-5.41715e-163	-7.91761e-163	5.13913e-166	-1.61622e-163	-1.30207e-162	-1.62728e-163	-5.1546e-163	1.73312e-163	4.00542e-163	-5.74865e-163	-5.03866e-163	-4.50626e-163	-1.90946e-163	-7.86661e-164	8.51916e-163	4.50656e-163	-3.69425e-163	1.30595e-163	-6.13529e-164	4.99906e-163	-1.66942e-163	-3.78966e-163	-8.36869e-163	-1.06752e-163	-4.54461e-163	3.10794e-163	-2.97575e-163	2.86646e-163	0
-7.1722e-163	-1.32884e-164	-5.41715e-163	-7.91761e-163	5.13913e-166	-1.61622e-163	-1.30207e-162	-1.62728e-163	-5.1546e-163	1.73312e-163	4.00542e-163	-5.74865e-163	-5.03866e-163	-4.50626e-163	-1.90946e-163	-7.86661e-164	8.51916e-163	4.50656e-163	-3.69425e-163	1.30595e-163	-6.13529e-164	4.99906e-163	-1.66942e-163	-3.78966e-163	-8.36869e-163	-1.06752e-163	-4.54461e-163	3.10794e-163	-2.97575e-163	2.86646e-163	0
-7.1722e-163	-1.32884e-164	-5.41715e-163	-7.91761e-163	5.13913e-166	-1.61622e-163	-1.30207e-162	-1.62728e-163	-5.1546e-163	1.73312e-163	4.00542e-163	-5.74865e-163	-5.03866e-163	-4.50626e-163	-1.90946e-163	-7.86661e-164	8.51916e-163	4.50656e-163	-3.69425e-163	1.30595e-163	-6.13529e-164	4.99906e-163	-1.66942e-163	-3.78966e-163	-8.36869e-163	-1.06752e-163	-4.54461e-163	3.10794e-163	-2.97575e-163	2.86646e-163	0
-7.1722e-163	-1.32884e-164	-5.41715e-163	-7.91761e-163	5.13913e-166	-1.61622e-163	-1.30207e-162	-1.62728e-163	-5.1546e-163	1.73312e-163	4.00542e-163	-5.74865e-163	-5.03866e-163	-4.50626e-163	-1.90946e-163	-7.86661e-164	8.51916e-163	4.50656e-163	-3.69425e-163	1.30595e-163	-6.13529e-164	4.99906e-163	-1.66942e-163	-3.78966e-163	-8.36869e-163	-1.06752e-163	-4.54461e-163	3.10794e-163	-2.97575e-163	2.86646e-163	0
-7.1722e-163	-1.32884e-164	-5.41715e-163	-7.91761e-163	5.13913e-166	-1.61622e-163	-1.30207e-162	-1.62728e-163	-5.1546e-163	1.73312e-163	4.00542e-163	-5.74865e-163	-5.03866e-163	-4.50626e-163	-1.90946e-163	-7.86661e-164	8.51916e-163	4.50656e-163	-3.69425e-163	1.30595e-163	-6.13529e-164	4.99906e-163	-1.66942e-163	-3.78966e-163	-8.36869e-163	-1.06752e-163	-4.54461e-163	3.10794e-163	-2.97575e-163	2.86646e-163	0
-7.1722e-163	-1.32884e-164	-5.41715e-163	-7.91761e-163	5.13913e-166	-1.61622e-163	-1.30207e-162	-1.62728e-163	-5.1546e-163	1.73312e-163	4.00542e-163	-5.74865e-163	-5.03866e-163	-4.50626e-163	-1.90946e-163	-7.86661e-164	8.51916e-163	4.50656e-163	-3.69425e-163	1.30595e-163	-6.13529e-164	4.99906e-163	-1.66942e-163	-3.78966e-163	-8.36869e-163	-1.06752e-163	-4.54461e-163	3.10794e-163	-2.97575e-163	2.86646e-163	0
-7.1722e-163	-1.32884e-164	-5.41715e-163	-7.91761e-163	5.13913e-166	-1.61622e-163	-1.30207e-162	-1.62728e-163	-5.1546e-163	1.73312e-163	4.00542e-163	-5.74865e-163	-5.03866e-163	-4.50626e-163	-1.90946e-163	-7.86661e-164	8.51916e-163	4.50656e-163	-3.69425e-163	1.30595e-163	-6.13529e-164	4.99906e-163	-1.66942e-163	-3.78966e-163	-8.36869e-163	-1.06752e-163	-4.54461e-163	3.10794e-163	-2.97575e-163	2.86646e-163	0
-7.1722e-163	-1.32884e-164	-5.41715e-163	-7.91761e-163	5.13913e-166	-1.61622e-163	-1.30207e-162	-1.62728e-163	-5.1546e-163	1.73312e-163	4.00542e-163	-5.74865e-163	-5.03866e-163	-4.50626e-163	-1.90946e-163	-7.86661e-164	8.51916e-163	4.50656e-163	-3.69425e-163	1.30595e-163	-6.13529e-164	4.99906e-163	-1.66942e-163	-3.78966e-163	-8.36869e-163	-1.06752e-163	-4.54461e-163	3.10794e-163	-2.97575e-163	2.86646e-163	0
-7.1722e-163	-1.32884e-164	-5.41715e-163	-7.91761e-163	5.13913e-166	-1.61622e-163	-1.30207e-162	-1.62728e-163	-5.1546e-163	1.73312e-163	4.00542e-163	-5.74865e-163	-5.03866e-163	-4.50626e-163	-1.90946e-163	-7.86661e-164	8.51916e-163	4.50656e-163	-3.69425e-163	1.30595e-163	-6.13529e-164	4.99906e-163	-1.66942e-163	-3.78966e-163	-8.36869e-163	-1.06752e-163	-4.54461e-163	3.10794e-163	-2.97575e-163	2.86646e-163	0
-7.1722e-163	-1.32884e-164	-5.41715e-163	-7.91761e-163	5.13913e-166	-1.61622e-163	-1.30207e-162	-1.62728e-163	-5.1546e-163	1.73312e-163	4.00542e-163	-5.74865e-163	-5.03866e-163	-4.50626e-163	-1.90946e-163	-7.86661e-164	8.51916e-163	4.50656e-163	-3.69425e-163	1.30595e-163	-6.13529e-164	4.99906e-163	-1.66942e-163	-3.78966e-163	-8.36869e-163	-1.06752e-163	-4.54461e-163	3.10794e-163	-2.97575e-163	2.86646e-163	0
-7.1722e-163	-1.32884e-164	-5.41715e-163	-7.91761e-163	5.13913e-166	-1.61622e-163	-1.30207e-162	-1.62728e-163	-5.1546e-163	1.73312e-163	4.00542e-163	-5.74865e-163	-5.03866e-163	-4.50626e-163	-1.90946e-163	-7.86661e-164	8.51916e-163	4.50656e-163	-3.69425e-163	1.30595e-163	-6.13529e-164	4.99906e-163	-1.66942e-163	-3.78966e-163	-8.36869e-163	-1.06752e-163	-4.54461e-163	3.10794e-163	-2.97575e-163	2.86646e-163	0
-7.1722e-163	-1.32884e-164	-5.41715e-163	-7.91761e-163	5.13913e-166	-1.61622e-163	-1.30207e-162	-1.62728e-163	-5.1546e-163	1.73312e-163	4.00542e-163	-5.74865e-163	-5.03866e-163	-4.50626e-163	-1.90946e-163	-7.86661e-164	8.51916e-163	4.50656e-163	-3.69425e-163	1.30595e-163	-6.13529e-164	4.99906e-163	-1.66942e-163	-3.78966e-163	-8.36869e-163	-1.06752e-163	-4.54461e-163	3.10794e-163	-2.97575e-163	2.86646e-163	0
-7.1722e-163	-1.32884e-164	-5.41715e-163	-7.91761e-163	5.13913e-166	-1.61622e-163	-1.30207e-162	-1.62728e-163	-5.1546e-163	1.73312e-163	4.00542e-163	-5.74865e-163	-5.03866e-163	-4.50626e-163	-1.90946e-163	-7.86661e-164	8.51916e-163	4.50656e-163	-3.69425e-163	1.30595e-163	-6.13529e-164	4.99906e-163	-1.66942e-163	-3.78966e-163	-8.36869e-163	-1.06752e-163	-4.54461e-163	3.10794e-163	-2.97575e-163	2.86646e-163	0
-7.1722e-163	-1.32884e-164	-5.41715e-163	-7.91761e-163	5.13913e-166	-1.61622e-163	-1.30207e-162	-1.62728e-163	-5.1546e-163	1.73312e-163	4.00542e-163	-5.74865e-163	-5.03866e-163	-4.50626e-163	-1.90946e-163	-7.86661e-164	8.51916e-163	4.50656e-163	-3.69425e-163	1.30595e-163	-6.13529e-164	4.99906e-163	-1.66942e-163	-3.78966e-163	-8.36869e-163	-1.06752e-163	-4.54461e-163	3.10794e-163	-2.97575e-163	2.86646e-163	0
-7.1722e-163	-1.32884e-164	-5.41715e-163	-7.91761e-163	5.13913e-166	-1.61622e-163	-1.30207e-162	-1.62728e-163	-5.1546e-163	1.73312e-163	4.00542e-163	-5.74865e-163	-5.03866e-163	-4.50626e-163	-1.90946e-163	-7.86661e-164	8.51916e-163	4.50656e-163	-3.69425e-163	1.30595e-163	-6.13529e-164	4.99906e-163	-1.66942e-163	-3.78966e-163	-8.36869e-163	-1.06752e-163	-4.54461e-163	3.10794e-163	-2.97575e-163	2.86646e-163	0
-7.1722e-163	-1.32884e-164	-5.41715e-163	-7.91761e-163	5.13913e-166	-1.61622e-163	-1.30207e-162	-1.62728e-163	-5.1546e-163	1.73312e-163	4.00542e-163	-5.74865e-163	-5.03866e-163	-4.50626e-163	-1.90946e-163	-7.86661e-164	8.51916e-163	4.50656e-163	-3.69425e-163	1.30595e-163	-6.13529e-164	4.99906e-163	-1.66942e-163	-3.78966e-163	-8.36869e-163	-1.06752e-163	-4.54461e-163	3.10794e-163	-2.97575e-163	2.86646e-163	0
-7.1722e-163	-1.32884e-164	-5.41715e-163	-7.91761e-163	5.13913e-166	-1.61622e-163	-1.30207e-162	-1.62728e-163	-5.1546e-163	1.73312e-163	4.00542e-163	-5.74865e-163	-5.03866e-163	-4.50626e-163	-1.90946e-163	-7.86661e-164	8.51916e-163	4.50656e-163	-3.69425e-163	1.30595e-163	-6.13529e-164	4.99906e-163	-1.66942e-163	-3.78966e-163	-8.36869e-163	-1.06752e-163	-4.54461e-163	3.10794e-163	-2.97575e-163	2.86646e-163	0
-7.1722e-163	-1.32884e-164	-5.41715e-163	-7.91761e-163	5.13913e-166	-1.61622e-163	-1.30207e-162	-1.62728e-163	-5.1546e-163	1.73312e-163	4.00542e-163	-5.74865e-163	-5.03866e-163	-4.50626e-163	-1.90946e-163	-7.86661e-164	8.51916e-163	4.50656e-163	-3.69425e-163	1.30595e-163	-6.13529e-164	4.99906e-163	-1.66942e-163	-3.78966e-163	-8.36869e-163	-1.06752e-163	-4.54461e-163	3.10794e-163	-2.97575e-163	2.86646e-163	0
-7.1722e-163	-1.32884e-164	-5.41715e-163	-7.91761e-163	5.13913e-166	-1.61622e-163	-1.30207e-162	-1.62728e-163	-5.1546e-163	1.73312e-163	4.00542e-163	-5.74865e-163	-5.03866e-163	-4.50626e-163	-1.90946e-163	-7.86661e-164	8.51916e-163	4.50656e-163	-3.69425e-163	1.30595e-163	-6.13529e-164	4.99906e-163	-1.66942e-163	-3.78966e-163	-8.36869e-163	-1.06752e-163	-4.54461e-163	3.10794e-163	-2.97575e-163	2.86646e-163	0
-7.1722e-163	-1.32884e-164	-5.41715e-163	-7.91761e-163	5.13913e-166	-1.61622e-163	-1.30207e-162	-1.62728e-163	-5.1546e-163	1.73312e-163	4.00542e-163	-5.74865e-163	-5.03866e-163	-4.50626e-163	-1.90946e-163	-7.86661e-164	8.51916e-163	4.50656e-163	-3.69425e-163	1.30595e-163	-6.13529e-164	4.99906e-163	-1.66942e-163	-3.78966e-163	-8.36869e-163	-1.06752e-163	-4.54461e-163	3.10794e-163	-2.97575e-163	2.86646e-163	0
-7.1722e-163	-1.32884e-164	-5.41715e-163	-7.91761e-163	5.13913e-166	-1.61622e-163	-1.30207e-162	-1.62728e-163	-5.1546e-163	1.73312e-163	4.00542e-163	-5.74865e-163	-5.03866e-163	-4.50626e-163	-1.90946e-163	-7.86661e-164	8.51916e-163	4.50656e-163	-3.69425e-163	1.30595e-163	-6.13529e-164	4.99906e-163	-1.66942e-163	-3.78966e-163	-8.36869e-163	-1.06752e-163	-4.54461e-163	3.10794e-163	-2.97575e-163	2.86646e-163	0
-7.1722e-163	-1.32884e-164	-5.41715e-163	-7.91761e-163	5.13913e-166	-1.61622e-163	-1.30207e-162	-1.62728e-163	-5.1546e-163	1.73312e-163	4.00542e-163	-5.74865e-163	-5.03866e-163	-4.50626e-163	-1.90946e-163	-7.86661e-164	8.51916e-163	4.50656e-163	-3.69425e-163	1.30595e-163	-6.13529e-164	4.99906e-163	-1.66942e-163	-3.78966e-163	-8.36869e-163	-1.06752e-163	-4.54461e-163	3.10794e-163	-2.97575e-163	2.86646e-163	0
-7.1722e-163	-1.32884e-164	-5.41715e-163	-7.91761e-163	5.13913e-166	-1.61622e-163	-1.30207e-162	-1.62728e-163	-5.1546e-163	1.73312e-163	4.00542e-163	-5.74865e-163	-5.03866e-163	-4.50626e-163	-1.90946e-163	-7.86661e-164	8.51916e-163	4.50656e-163	-3.69425e-163	1.30595e-163	-6.13529e-164	4.99906e-163	-1.66942e-163	-3.78966e-163	-8.36869e-163	-1.06752e-163	-4.54461e-163	3.10794e-163	-2.97575e-163	2.86646e-163	0
-7.1722e-163	-1.32884e-164	-5.41715e-163	-7.91761e-163	5.13913e-166	-1.61622e-163	-1.30207e-162	-1.62728e-163	-5.1546e-163	1.73312e-163	4.00542e-163	-5.74865e-163	-5.03866e-163	-4.50626e-163	-1.90946e-163	-7.86661e-164	8.51916e-163	4.50656e-163	-3.69425e-163	1.30595e-163	-6.13529e-164	4.99906e-163	-1.66942e-163	-3.78966e-163	-8.36869e-163	-1.06752e-163	-4.54461e-163	3.10794e-163	-2.97575e-163	2.86646e-163	0
-7.1722e-163	-1.32884e-164	-5.41715e-163	-7.91761e-163	5.13913e-166	-1.61622e-163	-1.30207e-162	-1.62728e-163	-5.1546e-163	1.73312e-163	4.00542e-163	-5.74865e-163	-5.03866e-163	-4.50626e-163	-1.90946e-163	-7.86661e-164	8.51916e-163	4.50656e-163	-3.69425e-163	1.30595e-163	-6.13529e-164	4.99906e-163	-1.66942e-163	-3.78966e-163	-8.36869e-163	-1.06752e-163	-4.54461e-163	3.10794e-163	-2.97575e-163	2.86646e-163	0
-7.1722e-163	-1.32884e-164	-5.41715e-163	-7.91761e-163	5.13913e-166	-1.61622e-163	-1.30207e-162	-1.62728e-163	-5.1546e-163	1.73312e-163	4.00542e-163	-5.74865e-163	-5.03866e-163	-4.50626e-163	-1.90946e-163	-7.86661e-164	8.51916e-163	4.50656e-163	-3.69425e-163	1.30595e-163	-6.13529e-164	4.99906e-163	-1.66942e-163	-3.78966e-163	-8.36869e-163	-1.06752e-163	-4.54461e-163	3.10794e-163	-2.97575e-163	2.86646e-163	0
-7.1722e-163	-1.32884e-164	-5.41715e-163	-7.91761e-163	5.13913e-166	-1.61622e-163	-1.30207e-162	-1.62728e-163	-5.1546e-163	1.73312e-163	4.00542e-163	-5.74865e-163	-5.03866e-163	-4.50626e-163	-1.90946e-163	-7.86661e-164	8.51916e-163	4.50656e-163	-3.69425e-163	1.30595e-163	-6.13529e-164	4.99906e-163	-1.66942e-163	-3.78966e-163	-8.36869e-163	-1.06752e-163	-4.54461e-163	3.10794e-163	-2.97575e-163	2.86646e-163	0
-7.1722e-163	-1.32884e-164	-5.41715e-163	-7.91761e-163	5.13913e-166	-1.61622e-163	-1.30207e-162	-1.62728e-163	-5.1546e-163	1.73312e-163	4.00542e-163	-5.74865e-163	-5.03866e-163	-4.50626e-163	-1.90946e-163	-7.86661e-164	8.51916e-163	4.50656e-163	-3.69425e-163	1.30595e-163	-6.13529e-164	4.99906e-163	-1.66942e-163	-3.78966e-163	-8.36869e-163	-1.06752e-163	-4.54461e-163	3.10794e-163	-2.97575e-163	2.86646e-163	0
-7.1722e-163	-1.32884e-164	-5.41715e-163	-7.91761e-163	5.13913e-166	-1.61622e-163	-1.30207e-162	-1.62728e-163	-5.1546e-163	1.73312e-163	4.00542e-163	-5.74865e-163	-5.03866e-163	-4.50626e-163	-1.90946e-163	-7.86661e-164	8.51916e-163	4.50656e-163	-3.69425e-163	1.30595e-163	-6.13529e-164	4.99906e-163	-1.66942e-163	-3.78966e-163	-8.36869e-163	-1.06752e-163	-4.54461e-163	3.10794e-163	-2.97575e-163	2.86646e-163	0
-7.1722e-163	-1.32884e-164	-5.41715e-163	-7.91761e-163	5.13913e-166	-1.61622e-163	-1.30207e-162	-1.62728e-163	-5.1546e-163	1.73312e-163	4.00542e-163	-5.74865e-163	-5.03866e-163	-4.50626e-163	-1.90946e-163	-7.86661e-164	8.51916e-163	4.50656e-163	-3.69425e-163	1.30595e-163	-6.13529e-164	4.99906e-163	-1.66942e-163	-3.78966e-163	-8.36869e-163	-1.06752e-163	-4.54461e-163	3.10794e-163	-2.97575e-163	2.86646e-163	0
-7.1722e-163	-1.32884e-164	-5.41715e-163	-7.91761e-163	5.13913e-166	-1.61622e-163	-1.30207e-162	-1.62728e-163	-5.1546e-163	1.73312e-163	4.00542e-163	-5.74865e-163	-5.03866e-163	-4.50626e-163	-1.90946e-163	-7.86661e-164	8.51916e-163	4.50656e-163	-3.69425e-163	1.30595e-163	-6.13529e-164	4.99906e-163	-1.66942e-163	-3.78966e-163	-8.36869e-163	-1.06752e-163	-4.54461e-163	3.10794e-163	-2.97575e-163	2.86646e-163	0
-7.1722e-163	-1.32884e-164	-5.41715e-163	-7.91761e-163	5.13913e-166	-1.61622e-163	-1.30207e-162	-1.62728e-163	-5.1546e-163	1.73312e-163	4.00542e-163	-5.74865e-163	-5.03866e-163	-4.50626e-163	-1.90946e-163	-7.86661e-164	8.51916e-163	4.50656e-163	-3.69425e-163	1.30595e-163	-6.13529e-164	4.99906e-163	-1.66942e-163	-3.78966e-163	-8.36869e-163	-1.06752e-163	-4.54461e-163	3.10794e-163	-2.97575e-163	2.86646e-163	0
-7.1722e-163	-1.32884e-164	-5.41715e-163	-7.91761e-163	5.13913e-166	-1.61622e-163	-1.30207e-162	-1.62728e-163	-5.1546e-163	1.73312e-163	4.00542e-163	-5.74865e-163	-5.03866e-163	-4.50626e-163	-1.90946e-163	-7.86661e-164	8.51916e-163	4.50656e-163	-3.69425e-163	1.30595e-163	-6.13529e-164	4.99906e-163	-1.66942e-163	-3.78966e-163	-8.36869e-163	-1.06752e-163	-4.54461e-163	3.10794e-163	-2.97575e-163	2.86646e-163	0
-7.1722e-163	-1.32884e-164	-5.41715e-163	-7.91761e-163	5.13913e-166	-1.61622e-163	-1.30207e-162	-1.62728e-163	-5.1546e-163	1.73312e-163	4.00542e-163	-5.74865e-163	-5.03866e-163	-4.50626e-163	-1.90946e-163	-7.86661e-164	8.51916e-163	4.50656e-163	-3.69425e-163	1.30595e-163	-6.13529e-164	4.99906e-163	-1.66942e-163	-3.78966e-163	-8.36869e-163	-1.06752e-163	-4.54461e-163	3.10794e-163	-2.97575e-163	2.86646e-163	0
-7.1722e-163	-1.32884e-164	-5.41715e-163	-7.91761e-163	5.13913e-166	-1.61622e-163	-1.30207e-162	-1.62728e-163	-5.1546e-163	1.73312e-163	4.00542e-163	-5.74865e-163	-5.03866e-163	-4.50626e-163	-1.90946e-163	-7.86661e-164	8.51916e-163	4.50656e-163	-3.69425e-163	1.30595e-163	-6.13529e-164	4.99906e-163	-1.66942e-163	-3.78966e-163	-8.36869e-163	-1.06752e-163	-4.54461e-163	3.10794e-163	-2.97575e-163	2.86646e-163	0
-7.1722e-163	-1.32884e-164	-5.41715e-163	-7.91761e-163	5.13913e-166	-1.61622e-163	-1.30207e-162	-1.62728e-163	-5.1546e-163	1.73312e-163	4.00542e-163	-5.74865e-163	-5.03866e-163	-4.50626e-163	-1.90946e-163	-7.86661e-164	8.51916e-163	4.50656e-163	-3.69425e-163	1.30595e-163	-6.13529e-164	4.99906e-163	-1.66942e-163	-3.78966e-163	-8.36869e-163	-1.06752e-163	-4.54461e-163	3.10794e-163	-2.97575e-163	2.86646e-163	0
-7.1722e-163	-1.32884e-164	-5.41715e-163	-7.91761e-163	5.13913e-166	-1.61622e-163	-1.30207e-162	-1.62728e-163	-5.1546e-163	1.73312e-163	4.00542e-163	-5.74865e-163	-5.03866e-163	-4.50626e-163	-1.90946e-163	-7.86661e-164	8.51916e-163	4.50656e-163	-3.69425e-163	1.30595e-163	-6.13529e-164	4.99906e-163	-1.66942e-163	-3.78966e-163	-8.36869e-163	-1.06752e-163	-4.54461e-163	3.10794e-163	-2.97575e-163	2.86646e-163	0
-7.1722e-163	-1.32884e-164	-5.41715e-163	-7.91761e-163	5.13913e-166	-1.61622e-163	-1.30207e-162	-1.62728e-163	-5.1546e-163	1.73312e-163	4.00542e-163	-5.74865e-163	-5.03866e-163	-4.50626e-163	-1.90946e-163	-7.86661e-164	8.51916e-163	4.50656e-163	-3.69425e-163	1.30595e-163	-6.13529e-164	4.99906e-163	-1.66942e-163	-3.78966e-163	-8.36869e-163	-1.06752e-163	-4.54461e-163	3.10794e-163	-2.97575e-163	2.86646e-163	0
-7.1722e-163	-1.32884e-164	-5.41715e-163	-7.91761e-163	5.13913e-166	-1.61622e-163	-1.30207e-162	-1.62728e-163	-5.1546e-163	1.73312e-163	4.00542e-163	-5.74865e-163	-5.03866e-163	-4.50626e-163	-1.90946e-163	-7.86661e-164	8.51916e-163	4.50656e-163	-3.69425e-163	1.30595e-163	-6.13529e-164	4.99906e-163	-1.66942e-163	-3.78966e-163	-8.36869e-163	-1.06752e-163	-4.54461e-163	3.10794e-163	-2.97575e-163	2.86646e-163	0
-7.1722e-163	-1.32884e-164	-5.41715e-163	-7.91761e-163	5.13913e-166	-1.61622e-163	-1.30207e-162	-1.62728e-163	-5.1546e-163	1.73312e-163	4.00542e-163	-5.74865e-163	-5.03866e-163	-4.50626e-163	-1.90946e-163	-7.86661e-164	8.51916e-163	4.50656e-163	-3.69425e-163	1.30595e-163	-6.13529e-164	4.99906e-163	-1.66942e-163	-3.78966e-163	-8.36869e-163	-1.06752e-163	-4.54461e-163	3.10794e-163	-2.97575e-163	2.86646e-163	0
-7.1722e-163	-1.32884e-164	-5.41715e-163	-7.91761e-163	5.13913e-166	-1.61622e-163	-1.30207e-162	-1.62728e-163	-5.1546e-163	1.73312e-163	4.00542e-163	-5.74865e-163	-5.03866e-163	-4.50626e-163	-1.90946e-163	-7.86661e-164	8.51916e-163	4.50656e-163	-3.69425e-163	1.30595e-163	-6.13529e-164	4.99906e-163	-1.66942e-163	-3.78966e-163	-8.36869e-163	-1.06752e-163	-4.54461e-163	3.10794e-163	-2.97575e-163	2.86646e-163	0
-7.1722e-163	-1.32884e-164	-5.41715e-163	-7.91761e-163	5.13913e-166	-1.61622e-163	-1.30207e-162	-1.62728e-163	-5.1546e-163	1.73312e-163	4.00542e-163	-5.74865e-163	-5.03866e-163	-4.50626e-163	-1.90946e-163	-7.86661e-164	8.51916e-163	4.50656e-163	-3.69425e-163	1.30595e-163	-6.13529e-164	4.99906e-163	-1.66942e-163	-3.78966e-163	-8.36869e-163	-1.06752e-163	-4.54461e-163	3.10794e-163	-2.97575e-163	2.86646e-163	0
-7.1722e-163	-1.32884e-164	-5.41715e-163	-7.91761e-163	5.13913e-166	-1.61622e-163	-1.30207e-162	-1.62728e-163	-5.1546e-163	1.73312e-163	4.00542e-163	-5.74865e-163	-5.03866e-163	-4.50626e-163	-1.90946e-163	-7.86661e-164	8.51916e-163	4.50656e-163	-3.69425e-163	1.30595e-163	-6.13529e-164	4.99906e-163	-1.66942e-163	-3.78966e-163	-8.36869e-163	-1.06752e-163	-4.54461e-163	3.10794e-163	-2.97575e-163	2.86646e-163	0
-7.1722e-163	-1.32884e-164	-5.41715e-163	-7.91761e-163	5.13913e-166	-1.61622e-163	-1.30207e-162	-1.62728e-163	-5.1546e-163	1.73312e-163	4.00542e-163	-5.74865e-163	-5.03866e-163	-4.50626e-163	-1.90946e-163	-7.86661e-164	8.51916e-163	4.50656e-163	-3.69425e-163	1.30595e-163	-6.13529e-164	4.99906e-163	-1.66942e-163	-3.78966e-163	-8.36869e-163	-1.06752e-163	-4.54461e-163	3.10794e-163	-2.97575e-163	2.86646e-163	0
-7.1722e-163	-1.32884e-164	-5.41715e-163	-7.91761e-163	5.13913e-166	-1.61622e-163	-1.30207e-162	-1.62728e-163	-5.1546e-163	1.73312e-163	4.00542e-163	-5.74865e-163	-5.03866e-163	-4.50626e-163	-1.90946e-163	-7.86661e-164	8.51916e-163	4.50656e-163	-3.69425e-163	1.30595e-163	-6.13529e-164	4.99906e-163	-1.66942e-163	-3.78966e-163	-8.36869e-163	-1.06752e-163	-4.54461e-163	3.10794e-163	-2.97575e-163	2.86646e-163	0
-7.1722e-163	-1.32884e-164	-5.41715e-163	-7.91761e-163	5.13913e-166	-1.61622e-163	-1.30207e-162	-1.62728e-163	-5.1546e-163	1.73312e-163	4.00542e-163	-5.74865e-163	-5.03866e-163	-4.50626e-163	-1.90946e-163	-7.86661e-164	8.51916e-163	4.50656e-163	-3.69425e-163	1.30595e-163	-6.13529e-164	4.99906e-163	-1.66942e-163	-3.78966e-163	-8.36869e-163	-1.06752e-163	-4.54461e-163	3.10794e-163	-2.97575e-163	2.86646e-163	0
-7.1722e-163	-1.32884e-164	-5.41715e-163	-7.91761e-163	5.13913e-166	-1.61622e-163	-1.30207e-162	-1.62728e-163	-5.1546e-163	1.73312e-163	4.00542e-163	-5.74865e-163	-5.03866e-163	-4.50626e-163	-1.90946e-163	-7.86661e-164	8.51916e-163	4.50656e-163	-3.69425e-163	1.30595e-163	-6.13529e-164	4.99906e-163	-1.66942e-163	-3.78966e-163	-8.36869e-163	-1.06752e-163	-4.54461e-163	3.10794e-163	-2.97575e-163	2.86646e-163	0
-7.1722e-163	-1.32884e-164	-5.41715e-163	-7.91761e-163	5.13913e-166	-1.61622e-163	-1.30207e-162	-1.62728e-163	-5.1546e-163	1.73312e-163	4.00542e-163	-5.74865e-163	-5.03866e-163	-4.50626e-163	-1.90946e-163	-7.86661e-164	8.51916e-163	4.50656e-163	-3.69425e-163	1.30595e-163	-6.13529e-164	4.99906e-163	-1.66942e-163	-3.78966e-163	-8.36869e-163	-1.06752e-163	-4.54461e-163	3.10794e-163	-2.97575e-163	2.86646e-163	0
-7.1722e-163	-1.32884e-164	-5.41715e-163	-7.91761e-163	5.13913e-166	-1.61622e-163	-1.30207e-162	-1.62728e-163	-5.1546e-163	1.73312e-163	4.00542e-163	-5.74865e-163	-5.03866e-163	-4.50626e-163	-1.90946e-163	-7.86661e-164	8.51916e-163	4.50656e-163	-3.69425e-163	1.30595e-163	-6.13529e-164	4.99906e-163	-1.66942e-163	-3.78966e-163	-8.36869e-163	-1.06752e-163	-4.54461e-163	3.10794e-163	-2.97575e-163	2.86646e-163	0
-7.1722e-163	-1.32884e-164	-5.41715e-163	-7.91761e-163	5.13913e-166	-1.61622e-163	-1.30207e-162	-1.62728e-163	-5.1546e-163	1.73312e-163	4.00542e-163	-5.74865e-163	-5.03866e-163	-4.50626e-163	-1.90946e-163	-7.86661e-164	8.51916e-163	4.50656e-163	-3.69425e-163	1.30595e-163	-6.13529e-164	4.99906e-163	-1.66942e-163	-3.78966e-163	-8.36869e-163	-1.06752e-163	-4.54461e-163	3.10794e-163	-2.97575e-163	2.86646e-163	0
-7.1722e-163	-1.32884e-164	-5.41715e-163	-7.91761e-163	5.13913e-166	-1.61622e-163	-1.30207e-162	-1.62728e-163	-5.1546e-163	1.73312e-163	4.00542e-163	-5.74865e-163	-5.03866e-163	-4.50626e-163	-1.90946e-163	-7.86661e-164	8.51916e-163	4.50656e-163	-3.69425e-163	1.30595e-163	-6.13529e-164	4.99906e-163	-1.66942e-163	-3.78966e-163	-8.36869e-163	-1.06752e-163	-4.54461e-163	3.10794e-163	-2.97575e-163	2.86646e-163	0
-7.1722e-163	-1.32884e-164	-5.41715e-163	-7.91761e-163	5.13913e-166	-1.61622e-163	-1.30207e-162	-1.62728e-163	-5.1546e-163	1.73312e-163	4.00542e-163	-5.74865e-163	-5.03866e-163	-4.50626e-163	-1.90946e-163	-7.86661e-164	8.51916e-163	4.50656e-163	-3.69425e-163	1.30595e-163	-6.13529e-164	4.99906e-163	-1.66942e-163	-3.78966e-163	-8.36869e-163	-1.06752e-163	-4.54461e-163	3.10794e-163	-2.97575e-163	2.86646e-163	0
-7.1722e-163	-1.32884e-164	-5.41715e-163	-7.91761e-163	5.13913e-166	-1.61622e-163	-1.30207e-162	-1.62728e-163	-5.1546e-163	1.73312e-163	4.00542e-163	-5.74865e-163	-5.03866e-163	-4.50626e-163	-1.90946e-163	-7.86661e-164	8.51916e-163	4.50656e-163	-3.69425e-163	1.30595e-163	-6.13529e-164	4.99906e-163	-1.66942e-163	-3.78966e-163	-8.36869e-163	-1.06752e-163	-4.54461e-163	3.10794e-163	-2.97575e-163	2.86646e-163	0
-7.1722e-163	-1.32884e-164	-5.41715e-163	-7.91761e-163	5.13913e-166	-1.61622e-163	-1.30207e-162	-1.62728e-163	-5.1546e-163	1.73312e-163	4.00542e-163	-5.74865e-163	-5.03866e-163	-4.50626e-163	-1.90946e-163	-7.86661e-164	8.51916e-163	4.50656e-163	-3.69425e-163	1.30595e-163	-6.13529e-164	4.99906e-163	-1.66942e-163	-3.78966e-163	-8.36869e-163	-1.06752e-163	-4.54461e-163	3.10794e-163	-2.97575e-163	2.86646e-163	0
-7.1722e-163	-1.32884e-164	-5.41715e-163	-7.91761e-163	5.13913e-166	-1.61622e-163	-1.30207e-162	-1.62728e-163	-5.1546e-163	1.73312e-163	4.00542e-163	-5.74865e-163	-5.03866e-163	-4.50626e-163	-1.90946e-163	-7.86661e-164	8.51916e-163	4.50656e-163	-3.69425e-163	1.30595e-163	-6.13529e-164	4.99906e-163	-1.66942e-163	-3.78966e-163	-8.36869e-163	-1.06752e-163	-4.54461e-163	3.10794e-163	-2.97575e-163	2.86646e-163	0
-7.1722e-163	-1.32884e-164	-5.41715e-163	-7.91761e-163	5.13913e-166	-1.61622e-163	-1.30207e-162	-1.62728e-163	-5.1546e-163	1.73312e-163	4.00542e-163	-5.74865e-163	-5.03866e-163	-4.50626e-163	-1.90946e-163	-7.86661e-164	8.51916e-163	4.50656e-163	-3.69425e-163	1.30595e-163	-6.13529e-164	4.99906e-163	-1.66942e-163	-3.78966e-163	-8.36869e-163	-1.06752e-163	-4.54461e-163	3.10794e-163	-2.97575e-163	2.86646e-163	0
-7.1722e-163	-1.32884e-164	-5.41715e-163	-7.91761e-163	5.13913e-166	-1.61622e-163	-1.30207e-162	-1.62728e-163	-5.1546e-163	1.73312e-163	4.00542e-163	-5.74865e-163	-5.03866e-163	-4.50626e-163	-1.90946e-163	-7.86661e-164	8.51916e-163	4.50656e-163	-3.69425e-163	1.30595e-163	-6.13529e-164	4.99906e-163	-1.66942e-163	-3.78966e-163	-8.36869e-163	-1.06752e-163	-4.54461e-163	3.10794e-163	-2.97575e-163	2.86646e-163	0
-7.1722e-163	-1.32884e-164	-5.41715e-163	-7.91761e-163	5.13913e-166	-1.61622e-163	-1.30207e-162	-1.62728e-163	-5.1546e-163	1.73312e-163	4.00542e-163	-5.74865e-163	-5.03866e-163	-4.50626e-163	-1.90946e-163	-7.86661e-164	8.51916e-163	4.50656e-163	-3.69425e-163	1.30595e-163	-6.13529e-164	4.99906e-163	-1.66942e-163	-3.78966e-163	-8.36869e-163	-1.06752e-163	-4.54461e-163	3.10794e-163	-2.97575e-163	2.86646e-163	0
-7.1722e-163	-1.32884e-164	-5.41715e-163	-7.91761e-163	5.13913e-166	-1.61622e-163	-1.30207e-162	-1.62728e-163	-5.1546e-163	1.73312e-163	4.00542e-163	-5.74865e-163	-5.03866e-163	-4.50626e-163	-1.90946e-163	-7.86661e-164	8.51916e-163	4.50656e-163	-3.69425e-163	1.30595e-163	-6.13529e-164	4.99906e-163	-1.66942e-163	-3.78966e-163	-8.36869e-163	-1.06752e-163	-4.54461e-163	3.10794e-163	-2.97575e-163	2.86646e-163	0
-7.1722e-163	-1.32884e-164	-5.41715e-163	-7.91761e-163	5.13913e-166	-1.61622e-163	-1.30207e-162	-1.62728e-163	-5.1546e-163	1.73312e-163	4.00542e-163	-5.74865e-163	-5.03866e-163	-4.50626e-163	-1.90946e-163	-7.86661e-164	8.51916e-163	4.50656e-163	-3.69425e-163	1.30595e-163	-6.13529e-164	4.99906e-163	-1.66942e-163	-3.78966e-163	-8.36869e-163	-1.06752e-163	-4.54461e-163	3.10794e-163	-2.97575e-163	2.86646e-163	0
-7.1722e-163	-1.32884e-164	-5.41715e-163	-7.91761e-163	5.13913e-166	-1.61622e-163	-1.30207e-162	-1.62728e-163	-5.1546e-163	1.73312e-163	4.00542e-163	-5.74865e-163	-5.03866e-163	-4.50626e-163	-1.90946e-163	-7.86661e-164	8.51916e-163	4.50656e-163	-3.69425e-163	1.30595e-163	-6.13529e-164	4.99906e-163	-1.66942e-163	-3.78966e-163	-8.36869e-163	-1.06752e-163	-4.54461e-163	3.10794e-163	-2.97575e-163	2.86646e-163	0
-7.1722e-163	-1.32884e-164	-5.41715e-163	-7.91761e-163	5.13913e-166	-1.61622e-163	-1.30207e-162	-1.62728e-163	-5.1546e-163	1.73312e-163	4.00542e-163	-5.74865e-163	-5.03866e-163	-4.50626e-163	-1.90946e-163	-7.86661e-164	8.51916e-163	4.50656e-163	-3.69425e-163	1.30595e-163	-6.13529e-164	4.99906e-163	-1.66942e-163	-3.78966e-163	-8.36869e-163	-1.06752e-163	-4.54461e-163	3.10794e-163	-2.97575e-163	2.86646e-163	0
-7.1722e-163	-1.32884e-164	-5.41715e-163	-7.91761e-163	5.13913e-166	-1.61622e-163	-1.30207e-162	-1.62728e-163	-5.1546e-163	1.73312e-163	4.00542e-163	-5.74865e-163	-5.03866e-163	-4.50626e-163	-1.90946e-163	-7.86661e-164	8.51916e-163	4.50656e-163	-3.69425e-163	1.30595e-163	-6.13529e-164	4.99906e-163	-1.66942e-163	-3.78966e-163	-8.36869e-163	-1.06752e-163	-4.54461e-163	3.10794e-163	-2.97575e-163	2.86646e-163	0
-7.1722e-163	-1.32884e-164	-5.41715e-163	-7.91761e-163	5.13913e-166	-1.61622e-163	-1.30207e-162	-1.62728e-163	-5.1546e-163	1.73312e-163	4.00542e-163	-5.74865e-163	-5.03866e-163	-4.50626e-163	-1.90946e-163	-7.86661e-164	8.51916e-163	4.50656e-163	-3.69425e-163	1.30595e-163	-6.13529e-164	4.99906e-163	-1.66942e-163	-3.78966e-163	-8.36869e-163	-1.06752e-163	-4.54461e-163	3.10794e-163	-2.97575e-163	2.86646e-163	0
-7.1722e-163	-1.32884e-164	-5.41715e-163	-7.91761e-163	5.13913e-166	-1.61622e-163	-1.30207e-162	-1.62728e-163	-5.1546e-163	1.73312e-163	4.00542e-163	-5.74865e-163	-5.03866e-163	-4.50626e-163	-1.90946e-163	-7.86661e-164	8.51916e-163	4.50656e-163	-3.69425e-163	1.30595e-163	-6.13529e-164	4.99906e-163	-1.66942e-163	-3.78966e-163	-8.36869e-163	-1.06752e-163	-4.54461e-163	3.10794e-163	-2.97575e-163	2.86646e-163	0
-7.1722e-163	-1.32884e-164	-5.41715e-163	-7.91761e-163	5.13913e-166	-1.61622e-163	-1.30207e-162	-1.62728e-163	-5.1546e-163	1.73312e-163	4.00542e-163	-5.74865e-163	-5.03866e-163	-4.50626e-163	-1.90946e-163	-7.86661e-164	8.51916e-163	4.50656e-163	-3.69425e-163	1.30595e-163	-6.13529e-164	4.99906e-163	-1.66942e-163	-3.78966e-163	-8.36869e-163	-1.06752e-163	-4.54461e-163	3.10794e-163	-2.97575e-163	2.86646e-163	0
-7.1722e-163	-1.32884e-164	-5.41715e-163	-7.91761e-163	5.13913e-166	-1.61622e-163	-1.30207e-162	-1.62728e-163	-5.1546e-163	1.73312e-163	4.00542e-163	-5.74865e-163	-5.03866e-163	-4.50626e-163	-1.90946e-163	-7.86661e-164	8.51916e-163	4.50656e-163	-3.69425e-163	1.30595e-163	-6.13529e-164	4.99906e-163	-1.66942e-163	-3.78966e-163	-8.36869e-163	-1.06752e-163	-4.54461e-163	3.10794e-163	-2.97575e-163	2.86646e-163	0
-7.1722e-163	-1.32884e-164	-5.41715e-163	-7.91761e-163	5.13913e-166	-1.61622e-163	-1.30207e-162	-1.62728e-163	-5.1546e-163	1.73312e-163	4.00542e-163	-5.74865e-163	-5.03866e-163	-4.50626e-163	-1.90946e-163	-7.86661e-164	8.51916e-163	4.50656e-163	-3.69425e-163	1.30595e-163	-6.13529e-164	4.99906e-163	-1.66942e-163	-3.78966e-163	-8.36869e-163	-1.06752e-163	-4.54461e-163	3.10794e-163	-2.97575e-163	2.86646e-163	0
-7.1722e-163	-1.32884e-164	-5.41715e-163	-7.91761e-163	5.13913e-166	-1.61622e-163	-1.30207e-162	-1.62728e-163	-5.1546e-163	1.73312e-163	4.00542e-163	-5.74865e-163	-5.03866e-163	-4.50626e-163	-1.90946e-163	-7.86661e-164	8.51916e-163	4.50656e-163	-3.69425e-163	1.30595e-163	-6.13529e-164	4.99906e-163	-1.66942e-163	-3.78966e-163	-8.36869e-163	-1.06752e-163	-4.54461e-163	3.10794e-163	-2.97575e-163	2.86646e-163	0
-7.1722e-163	-1.32884e-164	-5.41715e-163	-7.91761e-163	5.13913e-166	-1.61622e-163	-1.30207e-162	-1.62728e-163	-5.1546e-163	1.73312e-163	4.00542e-163	-5.74865e-163	-5.03866e-163	-4.50626e-163	-1.90946e-163	-7.86661e-164	8.51916e-163	4.50656e-163	-3.69425e-163	1.30595e-163	-6.13529e-164	4.99906e-163	-1.66942e-163	-3.78966e-163	-8.36869e-163	-1.06752e-163	-4.54461e-163	3.10794e-163	-2.97575e-163	2.86646e-163	0
-7.1722e-163	-1.32884e-164	-5.41715e-163	-7.91761e-163	5.13913e-166	-1.61622e-163	-1.30207e-162	-1.62728e-163	-5.1546e-163	1.73312e-163	4.00542e-163	-5.74865e-163	-5.03866e-163	-4.50626e-163	-1.90946e-163	-7.86661e-164	8.51916e-163	4.50656e-163	-3.69425e-163	1.30595e-163	-6.13529e-164	4.99906e-163	-1.66942e-163	-3.78966e-163	-8.36869e-163	-1.06752e-163	-4.54461e-163	3.10794e-163	-2.97575e-163	2.86646e-163	0
-7.1722e-163	-1.32884e-164	-5.41715e-163	-7.91761e-163	5.13913e-166	-1.61622e-163	-1.30207e-162	-1.62728e-163	-5.1546e-163	1.73312e-163	4.00542e-163	-5.74865e-163	-5.03866e-163	-4.50626e-163	-1.90946e-163	-7.86661e-164	8.51916e-163	4.50656e-163	-3.69425e-163	1.30595e-163	-6.13529e-164	4.99906e-163	-1.66942e-163	-3.78966e-163	-8.36869e-163	-1.06752e-163	-4.54461e-163	3.10794e-163	-2.97575e-163	2.86646e-163	0
-7.1722e-163	-1.32884e-164	-5.41715e-163	-7.91761e-163	5.13913e-166	-1.61622e-163	-1.30207e-162	-1.62728e-163	-5.1546e-163	1.73312e-163	4.00542e-163	-5.74865e-163	-5.03866e-163	-4.50626e-163	-1.90946e-163	-7.86661e-164	8.51916e-163	4.50656e-163	-3.69425e-163	1.30595e-163	-6.13529e-164	4.99906e-163	-1.66942e-163	-3.78966e-163	-8.36869e-163	-1.06752e-163	-4.54461e-163	3.10794e-163	-2.97575e-163	2.86646e-163	0
-7.1722e-163	-1.32884e-164	-5.41715e-163	-7.91761e-163	5.13913e-166	-1.61622e-163	-1.30207e-162	-1.62728e-163	-5.1546e-163	1.73312e-163	4.00542e-163	-5.74865e-163	-5.03866e-163	-4.50626e-163	-1.90946e-163	-7.86661e-164	8.51916e-163	4.50656e-163	-3.69425e-163	1.30595e-163	-6.13529e-164	4.99906e-163	-1.66942e-163	-3.78966e-163	-8.36869e-163	-1.06752e-163	-4.54461e-163	3.10794e-163	-2.97575e-163	2.86646e-163	0
-7.1722e-163	-1.32884e-164	-5.41715e-163	-7.91761e-163	5.13913e-166	-1.61622e-163	-1.30207e-162	-1.62728e-163	-5.1546e-163	1.73312e-163	4.00542e-163	-5.74865e-163	-5.03866e-163	-4.50626e-163	-1.90946e-163	-7.86661e-164	8.51916e-163	4.50656e-163	-3.69425e-163	1.30595e-163	-6.13529e-164	4.99906e-163	-1.66942e-163	-3.78966e-163	-8.36869e-163	-1.06752e-163	-4.54461e-163	3.10794e-163	-2.97575e-163	2.86646e-163	0
-7.1722e-163	-1.32884e-164	-5.41715e-163	-7.91761e-163	5.13913e-166	-1.61622e-163	-1.30207e-162	-1.62728e-163	-5.1546e-163	1.73312e-163	4.00542e-163	-5.74865e-163	-5.03866e-163	-4.50626e-163	-1.90946e-163	-7.86661e-164	8.51916e-163	4.50656e-163	-3.69425e-163	1.30595e-163	-6.13529e-164	4.99906e-163	-1.66942e-163	-3.78966e-163	-8.36869e-163	-1.06752e-163	-4.54461e-163	3.10794e-163	-2.97575e-163	2.86646e-163	0
-7.1722e-163	-1.32884e-164	-5.41715e-163	-7.91761e-163	5.13913e-166	-1.61622e-163	-1.30207e-162	-1.62728e-163	-5.1546e-163	1.73312e-163	4.00542e-163	-5.74865e-163	-5.03866e-163	-4.50626e-163	-1.90946e-163	-7.86661e-164	8.51916e-163	4.50656e-163	-3.69425e-163	1.30595e-163	-6.13529e-164	4.99906e-163	-1.66942e-163	-3.78966e-163	-8.36869e-163	-1.06752e-163	-4.54461e-163	3.10794e-163	-2.97575e-163	2.86646e-163	0
-7.1722e-163	-1.32884e-164	-5.41715e-163	-7.91761e-163	5.13913e-166	-1.61622e-163	-1.30207e-162	-1.62728e-163	-5.1546e-163	1.73312e-163	4.00542e-163	-5.74865e-163	-5.03866e-163	-4.50626e-163	-1.90946e-163	-7.86661e-164	8.51916e-163	4.50656e-163	-3.69425e-163	1.30595e-163	-6.13529e-164	4.99906e-163	-1.66942e-163	-3.78966e-163	-8.36869e-163	-1.06752e-163	-4.54461e-163	3.10794e-163	-2.97575e-163	2.86646e-163	0
-7.1722e-163	-1.32884e-164	-5.41715e-163	-7.91761e-163	5.13913e-166	-1.61622e-163	-1.30207e-162	-1.62728e-163	-5.1546e-163	1.73312e-163	4.00542e-163	-5.74865e-163	-5.03866e-163	-4.50626e-163	-1.90946e-163	-7.86661e-164	8.51916e-163	4.50656e-163	-3.69425e-163	1.30595e-163	-6.13529e-164	4.99906e-163	-1.66942e-163	-3.78966e-163	-8.36869e-163	-1.06752e-163	-4.54461e-163	3.10794e-163	-2.97575e-163	2.86646e-163	0
-7.1722e-163	-1.32884e-164	-5.41715e-163	-7.91761e-163	5.13913e-166	-1.61622e-163	-1.30207e-162	-1.62728e-163	-5.1546e-163	1.73312e-163	4.00542e-163	-5.74865e-163	-5.03866e-163	-4.50626e-163	-1.90946e-163	-7.86661e-164	8.51916e-163	4.50656e-163	-3.69425e-163	1.30595e-163	-6.13529e-164	4.99906e-163	-1.66942e-163	-3.78966e-163	-8.36869e-163	-1.06752e-163	-4.54461e-163	3.10794e-163	-2.97575e-163	2.86646e-163	0
-7.1722e-163	-1.32884e-164	-5.41715e-163	-7.91761e-163	5.13913e-166	-1.61622e-163	-1.30207e-162	-1.62728e-163	-5.1546e-163	1.73312e-163	4.00542e-163	-5.74865e-163	-5.03866e-163	-4.50626e-163	-1.90946e-163	-7.86661e-164	8.51916e-163	4.50656e-163	-3.69425e-163	1.30595e-163	-6.13529e-164	4.99906e-163	-1.66942e-163	-3.78966e-163	-8.36869e-163	-1.06752e-163	-4.54461e-163	3.10794e-163	-2.97575e-163	2.86646e-163	0
-7.1722e-163	-1.32884e-164	-5.41715e-163	-7.91761e-163	5.13913e-166	-1.61622e-163	-1.30207e-162	-1.62728e-163	-5.1546e-163	1.73312e-163	4.00542e-163	-5.74865e-163	-5.03866e-163	-4.50626e-163	-1.90946e-163	-7.86661e-164	8.51916e-163	4.50656e-163	-3.69425e-163	1.30595e-163	-6.13529e-164	4.99906e-163	-1.66942e-163	-3.78966e-163	-8.36869e-163	-1.06752e-163	-4.54461e-163	3.10794e-163	-2.97575e-163	2.86646e-163	0
-7.1722e-163	-1.32884e-164	-5.41715e-163	-7.91761e-163	5.13913e-166	-1.61622e-163	-1.30207e-162	-1.62728e-163	-5.1546e-163	1.73312e-163	4.00542e-163	-5.74865e-163	-5.03866e-163	-4.50626e-163	-1.90946e-163	-7.86661e-164	8.51916e-163	4.50656e-163	-3.69425e-163	1.30595e-163	-6.13529e-164	4.99906e-163	-1.66942e-163	-3.78966e-163	-8.36869e-163	-1.06752e-163	-4.54461e-163	3.10794e-163	-2.97575e-163	2.86646e-163	0
-7.1722e-163	-1.32884e-164	-5.41715e-163	-7.91761e-163	5.13913e-166	-1.61622e-163	-1.30207e-162	-1.62728e-163	-5.1546e-163	1.73312e-163	4.00542e-163	-5.74865e-163	-5.03866e-163	-4.50626e-163	-1.90946e-163	-7.86661e-164	8.51916e-163	4.50656e-163	-3.69425e-163	1.30595e-163	-6.13529e-164	4.99906e-163	-1.66942e-163	-3.78966e-163	-8.36869e-163	-1.06752e-163	-4.54461e-163	3.10794e-163	-2.97575e-163	2.86646e-163	0
-7.1722e-163	-1.32884e-164	-5.41715e-163	-7.91761e-163	5.13913e-166	-1.61622e-163	-1.30207e-162	-1.62728e-163	-5.1546e-163	1.73312e-163	4.00542e-163	-5.74865e-163	-5.03866e-163	-4.50626e-163	-1.90946e-163	-7.86661e-164	8.51916e-163	4.50656e-163	-3.69425e-163	1.30595e-163	-6.13529e-164	4.99906e-163	-1.66942e-163	-3.78966e-163	-8.36869e-163	-1.06752e-163	-4.54461e-163	3.10794e-163	-2.97575e-163	2.86646e-163	0
-7.1722e-163	-1.32884e-164	-5.41715e-163	-7.91761e-163	5.13913e-166	-1.61622e-163	-1.30207e-162	-1.62728e-163	-5.1546e-163	1.73312e-163	4.00542e-163	-5.74865e-163	-5.03866e-163	-4.50626e-163	-1.90946e-163	-7.86661e-164	8.51916e-163	4.50656e-163	-3.69425e-163	1.30595e-163	-6.13529e-164	4.99906e-163	-1.66942e-163	-3.78966e-163	-8.36869e-163	-1.06752e-163	-4.54461e-163	3.10794e-163	-2.97575e-163	2.86646e-163	0
-7.1722e-163	-1.32884e-164	-5.41715e-163	-7.91761e-163	5.13913e-166	-1.61622e-163	-1.30207e-162	-1.62728e-163	-5.1546e-163	1.73312e-163	4.00542e-163	-5.74865e-163	-5.03866e-163	-4.50626e-163	-1.90946e-163	-7.86661e-164	8.51916e-163	4.50656e-163	-3.69425e-163	1.30595e-163	-6.13529e-164	4.99906e-163	-1.66942e-163	-3.78966e-163	-8.36869e-163	-1.06752e-163	-4.54461e-163	3.10794e-163	-2.97575e-163	2.86646e-163	0
-7.1722e-163	-1.32884e-164	-5.41715e-163	-7.91761e-163	5.13913e-166	-1.61622e-163	-1.30207e-162	-1.62728e-163	-5.1546e-163	1.73312e-163	4.00542e-163	-5.74865e-163	-5.03866e-163	-4.50626e-163	-1.90946e-163	-7.86661e-164	8.51916e-163	4.50656e-163	-3.69425e-163	1.30595e-163	-6.13529e-164	4.99906e-163	-1.66942e-163	-3.78966e-163	-8.36869e-163	-1.06752e-163	-4.54461e-163	3.10794e-163	-2.97575e-163	2.86646e-163	0
-7.1722e-163	-1.32884e-164	-5.41715e-163	-7.91761e-163	5.13913e-166	-1.61622e-163	-1.30207e-162	-1.62728e-163	-5.1546e-163	1.73312e-163	4.00542e-163	-5.74865e-163	-5.03866e-163	-4.50626e-163	-1.90946e-163	-7.86661e-164	8.51916e-163	4.50656e-163	-3.69425e-163	1.30595e-163	-6.13529e-164	4.99906e-163	-1.66942e-163	-3.78966e-163	-8.36869e-163	-1.06752e-163	-4.54461e-163	3.10794e-163	-2.97575e-163	2.86646e-163	0
-7.1722e-163	-1.32884e-164	-5.41715e-163	-7.91761e-163	5.13913e-166	-1.61622e-163	-1.30207e-162	-1.62728e-163	-5.1546e-163	1.73312e-163	4.00542e-163	-5.74865e-163	-5.03866e-163	-4.50626e-163	-1.90946e-163	-7.86661e-164	8.51916e-163	4.50656e-163	-3.69425e-163	1.30595e-163	-6.13529e-164	4.99906e-163	-1.66942e-163	-3.78966e-163	-8.36869e-163	-1.06752e-163	-4.54461e-163	3.10794e-163	-2.97575e-163	2.86646e-163	0
-7.1722e-163	-1.32884e-164	-5.41715e-163	-7.91761e-163	5.13913e-166	-1.61622e-163	-1.30207e-162	-1.62728e-163	-5.1546e-163	1.73312e-163	4.00542e-163	-5.74865e-163	-5.03866e-163	-4.50626e-163	-1.90946e-163	-7.86661e-164	8.51916e-163	4.50656e-163	-3.69425e-163	1.30595e-163	-6.13529e-164	4.99906e-163	-1.66942e-163	-3.78966e-163	-8.36869e-163	-1.06752e-163	-4.54461e-163	3.10794e-163	-2.97575e-163	2.86646e-163	0
-7.1722e-163	-1.32884e-164	-5.41715e-163	-7.91761e-163	5.13913e-166	-1.61622e-163	-1.30207e-162	-1.62728e-163	-5.1546e-163	1.73312e-163	4.00542e-163	-5.74865e-163	-5.03866e-163	-4.50626e-163	-1.90946e-163	-7.86661e-164	8.51916e-163	4.50656e-163	-3.69425e-163	1.30595e-163	-6.13529e-164	4.99906e-163	-1.66942e-163	-3.78966e-163	-8.36869e-163	-1.06752e-163	-4.54461e-163	3.10794e-163	-2.97575e-163	2.86646e-163	0
-7.1722e-163	-1.32884e-164	-5.41715e-163	-7.91761e-163	5.13913e-166	-1.61622e-163	-1.30207e-162	-1.62728e-163	-5.1546e-163	1.73312e-163	4.00542e-163	-5.74865e-163	-5.03866e-163	-4.50626e-163	-1.90946e-163	-7.86661e-164	8.51916e-163	4.50656e-163	-3.69425e-163	1.30595e-163	-6.13529e-164	4.99906e-163	-1.66942e-163	-3.78966e-163	-8.36869e-163	-1.06752e-163	-4.54461e-163	3.10794e-163	-2.97575e-163	2.86646e-163	0
-7.1722e-163	-1.32884e-164	-5.41715e-163	-7.91761e-163	5.13913e-166	-1.61622e-163	-1.30207e-162	-1.62728e-163	-5.1546e-163	1.73312e-163	4.00542e-163	-5.74865e-163	-5.03866e-163	-4.50626e-163	-1.90946e-163	-7.86661e-164	8.51916e-163	4.50656e-163	-3.69425e-163	1.30595e-163	-6.13529e-164	4.99906e-163	-1.66942e-163	-3.78966e-163	-8.36869e-163	-1.06752e-163	-4.54461e-163	3.10794e-163	-2.97575e-163	2.86646e-163	0
-7.1722e-163	-1.32884e-164	-5.41715e-163	-7.91761e-163	5.13913e-166	-1.61622e-163	-1.30207e-162	-1.62728e-163	-5.1546e-163	1.73312e-163	4.00542e-163	-5.74865e-163	-5.03866e-163	-4.50626e-163	-1.90946e-163	-7.86661e-164	8.51916e-163	4.50656e-163	-3.69425e-163	1.30595e-163	-6.13529e-164	4.99906e-163	-1.66942e-163	-3.78966e-163	-8.36869e-163	-1.06752e-163	-4.54461e-163	3.10794e-163	-2.97575e-163	2.86646e-163	0
-7.1722e-163	-1.32884e-164	-5.41715e-163	-7.91761e-163	5.13913e-166	-1.61622e-163	-1.30207e-162	-1.62728e-163	-5.1546e-163	1.73312e-163	4.00542e-163	-5.74865e-163	-5.03866e-163	-4.50626e-163	-1.90946e-163	-7.86661e-164	8.51916e-163	4.50656e-163	-3.69425e-163	1.30595e-163	-6.13529e-164	4.99906e-163	-1.66942e-163	-3.78966e-163	-8.36869e-163	-1.06752e-163	-4.54461e-163	3.10794e-163	-2.97575e-163	2.86646e-163	0
-7.1722e-163	-1.32884e-164	-5.41715e-163	-7.91761e-163	5.13913e-166	-1.61622e-163	-1.30207e-162	-1.62728e-163	-5.1546e-163	1.73312e-163	4.00542e-163	-5.74865e-163	-5.03866e-163	-4.50626e-163	-1.90946e-163	-7.86661e-164	8.51916e-163	4.50656e-163	-3.69425e-163	1.30595e-163	-6.13529e-164	4.99906e-163	-1.66942e-163	-3.78966e-163	-8.36869e-163	-1.06752e-163	-4.54461e-163	3.10794e-163	-2.97575e-163	2.86646e-163	0
-7.1722e-163	-1.32884e-164	-5.41715e-163	-7.91761e-163	5.13913e-166	-1.61622e-163	-1.30207e-162	-1.62728e-163	-5.1546e-163	1.73312e-163	4.00542e-163	-5.74865e-163	-5.03866e-163	-4.50626e-163	-1.90946e-163	-7.86661e-164	8.51916e-163	4.50656e-163	-3.69425e-163	1.30595e-163	-6.13529e-164	4.99906e-163	-1.66942e-163	-3.78966e-163	-8.36869e-163	-1.06752e-163	-4.54461e-163	3.10794e-163	-2.97575e-163	2.86646e-163	0
-7.1722e-163	-1.32884e-164	-5.41715e-163	-7.91761e-163	5.13913e-166	-1.61622e-163	-1.30207e-162	-1.62728e-163	-5.1546e-163	1.73312e-163	4.00542e-163	-5.74865e-163	-5.03866e-163	-4.50626e-163	-1.90946e-163	-7.86661e-164	8.51916e-163	4.50656e-163	-3.69425e-163	1.30595e-163	-6.13529e-164	4.99906e-163	-1.66942e-163	-3.78966e-163	-8.36869e-163	-1.06752e-163	-4.54461e-163	3.10794e-163	-2.97575e-163	2.86646e-163	0
-7.1722e-163	-1.32884e-164	-5.41715e-163	-7.91761e-163	5.13913e-166	-1.61622e-163	-1.30207e-162	-1.62728e-163	-5.1546e-163	1.73312e-163	4.00542e-163	-5.74865e-163	-5.03866e-163	-4.50626e-163	-1.90946e-163	-7.86661e-164	8.51916e-163	4.50656e-163	-3.69425e-163	1.30595e-163	-6.13529e-164	4.99906e-163	-1.66942e-163	-3.78966e-163	-8.36869e-163	-1.06752e-163	-4.54461e-163	3.10794e-163	-2.97575e-163	2.86646e-163	0
-7.1722e-163	-1.32884e-164	-5.41715e-163	-7.91761e-163	5.13913e-166	-1.61622e-163	-1.30207e-162	-1.62728e-163	-5.1546e-163	1.73312e-163	4.00542e-163	-5.74865e-163	-5.03866e-163	-4.50626e-163	-1.90946e-163	-7.86661e-164	8.51916e-163	4.50656e-163	-3.69425e-163	1.30595e-163	-6.13529e-164	4.99906e-163	-1.66942e-163	-3.78966e-163	-8.36869e-163	-1.06752e-163	-4.54461e-163	3.10794e-163	-2.97575e-163	2.86646e-163	0
-7.1722e-163	-1.32884e-164	-5.41715e-163	-7.91761e-163	5.13913e-166	-1.61622e-163	-1.30207e-162	-1.62728e-163	-5.1546e-163	1.73312e-163	4.00542e-163	-5.74865e-163	-5.03866e-163	-4.50626e-163	-1.90946e-163	-7.86661e-164	8.51916e-163	4.50656e-163	-3.69425e-163	1.30595e-163	-6.13529e-164	4.99906e-163	-1.66942e-163	-3.78966e-163	-8.36869e-163	-1.06752e-163	-4.54461e-163	3.10794e-163	-2.97575e-163	2.86646e-163	0
-7.1722e-163	-1.32884e-164	-5.41715e-163	-7.91761e-163	5.13913e-166	-1.61622e-163	-1.30207e-162	-1.62728e-163	-5.1546e-163	1.73312e-163	4.00542e-163	-5.74865e-163	-5.03866e-163	-4.50626e-163	-1.90946e-163	-7.86661e-164	8.51916e-163	4.50656e-163	-3.69425e-163	1.30595e-163	-6.13529e-164	4.99906e-163	-1.66942e-163	-3.78966e-163	-8.36869e-163	-1.06752e-163	-4.54461e-163	3.10794e-163	-2.97575e-163	2.86646e-163	0
-7.1722e-163	-1.32884e-164	-5.41715e-163	-7.91761e-163	5.13913e-166	-1.61622e-163	-1.30207e-162	-1.62728e-163	-5.1546e-163	1.73312e-163	4.00542e-163	-5.74865e-163	-5.03866e-163	-4.50626e-163	-1.90946e-163	-7.86661e-164	8.51916e-163	4.50656e-163	-3.69425e-163	1.30595e-163	-6.13529e-164	4.99906e-163	-1.66942e-163	-3.78966e-163	-8.36869e-163	-1.06752e-163	-4.54461e-163	3.10794e-163	-2.97575e-163	2.86646e-163	0
-7.1722e-163	-1.32884e-164	-5.41715e-163	-7.91761e-163	5.13913e-166	-1.61622e-163	-1.30207e-162	-1.62728e-163	-5.1546e-163	1.73312e-163	4.00542e-163	-5.74865e-163	-5.03866e-163	-4.50626e-163	-1.90946e-163	-7.86661e-164	8.51916e-163	4.50656e-163	-3.69425e-163	1.30595e-163	-6.13529e-164	4.99906e-163	-1.66942e-163	-3.78966e-163	-8.36869e-163	-1.06752e-163	-4.54461e-163	3.10794e-163	-2.97575e-163	2.86646e-163	0
-7.1722e-163	-1.32884e-164	-5.41715e-163	-7.91761e-163	5.13913e-166	-1.61622e-163	-1.30207e-162	-1.62728e-163	-5.1546e-163	1.73312e-163	4.00542e-163	-5.74865e-163	-5.03866e-163	-4.50626e-163	-1.90946e-163	-7.86661e-164	8.51916e-163	4.50656e-163	-3.69425e-163	1.30595e-163	-6.13529e-164	4.99906e-163	-1.66942e-163	-3.78966e-163	-8.36869e-163	-1.06752e-163	-4.54461e-163	3.10794e-163	-2.97575e-163	2.86646e-163	0
-7.1722e-163	-1.32884e-164	-5.41715e-163	-7.91761e-163	5.13913e-166	-1.61622e-163	-1.30207e-162	-1.62728e-163	-5.1546e-163	1.73312e-163	4.00542e-163	-5.74865e-163	-5.03866e-163	-4.50626e-163	-1.90946e-163	-7.86661e-164	8.51916e-163	4.50656e-163	-3.69425e-163	1.30595e-163	-6.13529e-164	4.99906e-163	-1.66942e-163	-3.78966e-163	-8.36869e-163	-1.06752e-163	-4.54461e-163	3.10794e-163	-2.97575e-163	2.86646e-163	0
-7.1722e-163	-1.32884e-164	-5.41715e-163	-7.91761e-163	5.13913e-166	-1.61622e-163	-1.30207e-162	-1.62728e-163	-5.1546e-163	1.73312e-163	4.00542e-163	-5.74865e-163	-5.03866e-163	-4.50626e-163	-1.90946e-163	-7.86661e-164	8.51916e-163	4.50656e-163	-3.69425e-163	1.30595e-163	-6.13529e-164	4.99906e-163	-1.66942e-163	-3.78966e-163	-8.36869e-163	-1.06752e-163	-4.54461e-163	3.10794e-163	-2.97575e-163	2.86646e-163	0
-7.1722e-163	-1.32884e-164	-5.41715e-163	-7.91761e-163	5.13913e-166	-1.61622e-163	-1.30207e-162	-1.62728e-163	-5.1546e-163	1.73312e-163	4.00542e-163	-5.74865e-163	-5.03866e-163	-4.50626e-163	-1.90946e-163	-7.86661e-164	8.51916e-163	4.50656e-163	-3.69425e-163	1.30595e-163	-6.13529e-164	4.99906e-163	-1.66942e-163	-3.78966e-163	-8.36869e-163	-1.06752e-163	-4.54461e-163	3.10794e-163	-2.97575e-163	2.86646e-163	0
-7.1722e-163	-1.32884e-164	-5.41715e-163	-7.91761e-163	5.13913e-166	-1.61622e-163	-1.30207e-162	-1.62728e-163	-5.1546e-163	1.73312e-163	4.00542e-163	-5.74865e-163	-5.03866e-163	-4.50626e-163	-1.90946e-163	-7.86661e-164	8.51916e-163	4.50656e-163	-3.69425e-163	1.30595e-163	-6.13529e-164	4.99906e-163	-1.66942e-163	-3.78966e-163	-8.36869e-163	-1.06752e-163	-4.54461e-163	3.10794e-163	-2.97575e-163	2.86646e-163	0
-7.1722e-163	-1.32884e-164	-5.41715e-163	-7.91761e-163	5.13913e-166	-1.61622e-163	-1.30207e-162	-1.62728e-163	-5.1546e-163	1.73312e-163	4.00542e-163	-5.74865e-163	-5.03866e-163	-4.50626e-163	-1.90946e-163	-7.86661e-164	8.51916e-163	4.50656e-163	-3.69425e-163	1.30595e-163	-6.13529e-164	4.99906e-163	-1.66942e-163	-3.78966e-163	-8.36869e-163	-1.06752e-163	-4.54461e-163	3.10794e-163	-2.97575e-163	2.86646e-163	0
-7.1722e-163	-1.32884e-164	-5.41715e-163	-7.91761e-163	5.13913e-166	-1.61622e-163	-1.30207e-162	-1.62728e-163	-5.1546e-163	1.73312e-163	4.00542e-163	-5.74865e-163	-5.03866e-163	-4.50626e-163	-1.90946e-163	-7.86661e-164	8.51916e-163	4.50656e-163	-3.69425e-163	1.30595e-163	-6.13529e-164	4.99906e-163	-1.66942e-163	-3.78966e-163	-8.36869e-163	-1.06752e-163	-4.54461e-163	3.10794e-163	-2.97575e-163	2.86646e-163	0
-7.1722e-163	-1.32884e-164	-5.41715e-163	-7.91761e-163	5.13913e-166	-1.61622e-163	-1.30207e-162	-1.62728e-163	-5.1546e-163	1.73312e-163	4.00542e-163	-5.74865e-163	-5.03866e-163	-4.50626e-163	-1.90946e-163	-7.86661e-164	8.51916e-163	4.50656e-163	-3.69425e-163	1.30595e-163	-6.13529e-164	4.99906e-163	-1.66942e-163	-3.78966e-163	-8.36869e-163	-1.06752e-163	-4.54461e-163	3.10794e-163	-2.97575e-163	2.86646e-163	0
-7.1722e-163	-1.32884e-164	-5.41715e-163	-7.91761e-163	5.13913e-166	-1.61622e-163	-1.30207e-162	-1.62728e-163	-5.1546e-163	1.73312e-163	4.00542e-163	-5.74865e-163	-5.03866e-163	-4.50626e-163	-1.90946e-163	-7.86661e-164	8.51916e-163	4.50656e-163	-3.69425e-163	1.30595e-163	-6.13529e-164	4.99906e-163	-1.66942e-163	-3.78966e-163	-8.36869e-163	-1.06752e-163	-4.54461e-163	3.10794e-163	-2.97575e-163	2.86646e-163	0
-7.1722e-163	-1.32884e-164	-5.41715e-163	-7.91761e-163	5.13913e-166	-1.61622e-163	-1.30207e-162	-1.62728e-163	-5.1546e-163	1.73312e-163	4.00542e-163	-5.74865e-163	-5.03866e-163	-4.50626e-163	-1.90946e-163	-7.86661e-164	8.51916e-163	4.50656e-163	-3.69425e-163	1.30595e-163	-6.13529e-164	4.99906e-163	-1.66942e-163	-3.78966e-163	-8.36869e-163	-1.06752e-163	-4.54461e-163	3.10794e-163	-2.97575e-163	2.86646e-163	0
-7.1722e-163	-1.32884e-164	-5.41715e-163	-7.91761e-163	5.13913e-166	-1.61622e-163	-1.30207e-162	-1.62728e-163	-5.1546e-163	1.73312e-163	4.00542e-163	-5.74865e-163	-5.03866e-163	-4.50626e-163	-1.90946e-163	-7.86661e-164	8.51916e-163	4.50656e-163	-3.69425e-163	1.30595e-163	-6.13529e-164	4.99906e-163	-1.66942e-163	-3.78966e-163	-8.36869e-163	-1.06752e-163	-4.54461e-163	3.10794e-163	-2.97575e-163	2.86646e-163	0
-7.1722e-163	-1.32884e-164	-5.41715e-163	-7.91761e-163	5.13913e-166	-1.61622e-163	-1.30207e-162	-1.62728e-163	-5.1546e-163	1.73312e-163	4.00542e-163	-5.74865e-163	-5.03866e-163	-4.50626e-163	-1.90946e-163	-7.86661e-164	8.51916e-163	4.50656e-163	-3.69425e-163	1.30595e-163	-6.13529e-164	4.99906e-163	-1.66942e-163	-3.78966e-163	-8.36869e-163	-1.06752e-163	-4.54461e-163	3.10794e-163	-2.97575e-163	2.86646e-163	0
-7.1722e-163	-1.32884e-164	-5.41715e-163	-7.91761e-163	5.13913e-166	-1.61622e-163	-1.30207e-162	-1.62728e-163	-5.1546e-163	1.73312e-163	4.00542e-163	-5.74865e-163	-5.03866e-163	-4.50626e-163	-1.90946e-163	-7.86661e-164	8.51916e-163	4.50656e-163	-3.69425e-163	1.30595e-163	-6.13529e-164	4.99906e-163	-1.66942e-163	-3.78966e-163	-8.36869e-163	-1.06752e-163	-4.54461e-163	3.10794e-163	-2.97575e-163	2.86646e-163	0
-7.1722e-163	-1.32884e-164	-5.41715e-163	-7.91761e-163	5.13913e-166	-1.61622e-163	-1.30207e-162	-1.62728e-163	-5.1546e-163	1.73312e-163	4.00542e-163	-5.74865e-163	-5.03866e-163	-4.50626e-163	-1.90946e-163	-7.86661e-164	8.51916e-163	4.50656e-163	-3.69425e-163	1.30595e-163	-6.13529e-164	4.99906e-163	-1.66942e-163	-3.78966e-163	-8.36869e-163	-1.06752e-163	-4.54461e-163	3.10794e-163	-2.97575e-163	2.86646e-163	0
-7.1722e-163	-1.32884e-164	-5.41715e-163	-7.91761e-163	5.13913e-166	-1.61622e-163	-1.30207e-162	-1.62728e-163	-5.1546e-163	1.73312e-163	4.00542e-163	-5.74865e-163	-5.03866e-163	-4.50626e-163	-1.90946e-163	-7.86661e-164	8.51916e-163	4.50656e-163	-3.69425e-163	1.30595e-163	-6.13529e-164	4.99906e-163	-1.66942e-163	-3.78966e-163	-8.36869e-163	-1.06752e-163	-4.54461e-163	3.10794e-163	-2.97575e-163	2.86646e-163	0
-7.1722e-163	-1.32884e-164	-5.41715e-163	-7.91761e-163	5.13913e-166	-1.61622e-163	-1.30207e-162	-1.62728e-163	-5.1546e-163	1.73312e-163	4.00542e-163	-5.74865e-163	-5.03866e-163	-4.50626e-163	-1.90946e-163	-7.86661e-164	8.51916e-163	4.50656e-163	-3.69425e-163	1.30595e-163	-6.13529e-164	4.99906e-163	-1.66942e-163	-3.78966e-163	-8.36869e-163	-1.06752e-163	-4.54461e-163	3.10794e-163	-2.97575e-163	2.86646e-163	0
-7.1722e-163	-1.32884e-164	-5.41715e-163	-7.91761e-163	5.13913e-166	-1.61622e-163	-1.30207e-162	-1.62728e-163	-5.1546e-163	1.73312e-163	4.00542e-163	-5.74865e-163	-5.03866e-163	-4.50626e-163	-1.90946e-163	-7.86661e-164	8.51916e-163	4.50656e-163	-3.69425e-163	1.30595e-163	-6.13529e-164	4.99906e-163	-1.66942e-163	-3.78966e-163	-8.36869e-163	-1.06752e-163	-4.54461e-163	3.10794e-163	-2.97575e-163	2.86646e-163	0
-7.1722e-163	-1.32884e-164	-5.41715e-163	-7.91761e-163	5.13913e-166	-1.61622e-163	-1.30207e-162	-1.62728e-163	-5.1546e-163	1.73312e-163	4.00542e-163	-5.74865e-163	-5.03866e-163	-4.50626e-163	-1.90946e-163	-7.86661e-164	8.51916e-163	4.50656e-163	-3.69425e-163	1.30595e-163	-6.13529e-164	4.99906e-163	-1.66942e-163	-3.78966e-163	-8.36869e-163	-1.06752e-163	-4.54461e-163	3.10794e-163	-2.97575e-163	2.86646e-163	0
-7.1722e-163	-1.32884e-164	-5.41715e-163	-7.91761e-163	5.13913e-166	-1.61622e-163	-1.30207e-162	-1.62728e-163	-5.1546e-163	1.73312e-163	4.00542e-163	-5.74865e-163	-5.03866e-163	-4.50626e-163	-1.90946e-163	-7.86661e-164	8.51916e-163	4.50656e-163	-3.69425e-163	1.30595e-163	-6.13529e-164	4.99906e-163	-1.66942e-163	-3.78966e-163	-8.36869e-163	-1.06752e-163	-4.54461e-163	3.10794e-163	-2.97575e-163	2.86646e-163	0
-7.1722e-163	-1.32884e-164	-5.41715e-163	-7.91761e-163	5.13913e-166	-1.61622e-163	-1.30207e-162	-1.62728e-163	-5.1546e-163	1.73312e-163	4.00542e-163	-5.74865e-163	-5.03866e-163	-4.50626e-163	-1.90946e-163	-7.86661e-164	8.51916e-163	4.50656e-163	-3.69425e-163	1.30595e-163	-6.13529e-164	4.99906e-163	-1.66942e-163	-3.78966e-163	-8.36869e-163	-1.06752e-163	-4.54461e-163	3.10794e-163	-2.97575e-163	2.86646e-163	0
-7.1722e-163	-1.32884e-164	-5.41715e-163	-7.91761e-163	5.13913e-166	-1.61622e-163	-1.30207e-162	-1.62728e-163	-5.1546e-163	1.73312e-163	4.00542e-163	-5.74865e-163	-5.03866e-163	-4.50626e-163	-1.90946e-163	-7.86661e-164	8.51916e-163	4.50656e-163	-3.69425e-163	1.30595e-163	-6.13529e-164	4.99906e-163	-1.66942e-163	-3.78966e-163	-8.36869e-163	-1.06752e-163	-4.54461e-163	3.10794e-163	-2.97575e-163	2.86646e-163	0
-7.1722e-163	-1.32884e-164	-5.41715e-163	-7.91761e-163	5.13913e-166	-1.61622e-163	-1.30207e-162	-1.62728e-163	-5.1546e-163	1.73312e-163	4.00542e-163	-5.74865e-163	-5.03866e-163	-4.50626e-163	-1.90946e-163	-7.86661e-164	8.51916e-163	4.50656e-163	-3.69425e-163	1.30595e-163	-6.13529e-164	4.99906e-163	-1.66942e-163	-3.78966e-163	-8.36869e-163	-1.06752e-163	-4.54461e-163	3.10794e-163	-2.97575e-163	2.86646e-163	0
-7.1722e-163	-1.32884e-164	-5.41715e-163	-7.91761e-163	5.13913e-166	-1.61622e-163	-1.30207e-162	-1.62728e-163	-5.1546e-163	1.73312e-163	4.00542e-163	-5.74865e-163	-5.03866e-163	-4.50626e-163	-1.90946e-163	-7.86661e-164	8.51916e-163	4.50656e-163	-3.69425e-163	1.30595e-163	-6.13529e-164	4.99906e-163	-1.66942e-163	-3.78966e-163	-8.36869e-163	-1.06752e-163	-4.54461e-163	3.10794e-163	-2.97575e-163	2.86646e-163	0
-7.1722e-163	-1.32884e-164	-5.41715e-163	-7.91761e-163	5.13913e-166	-1.61622e-163	-1.30207e-162	-1.62728e-163	-5.1546e-163	1.73312e-163	4.00542e-163	-5.74865e-163	-5.03866e-163	-4.50626e-163	-1.90946e-163	-7.86661e-164	8.51916e-163	4.50656e-163	-3.69425e-163	1.30595e-163	-6.13529e-164	4.99906e-163	-1.66942e-163	-3.78966e-163	-8.36869e-163	-1.06752e-163	-4.54461e-163	3.10794e-163	-2.97575e-163	2.86646e-163	0
-7.1722e-163	-1.32884e-164	-5.41715e-163	-7.91761e-163	5.13913e-166	-1.61622e-163	-1.30207e-162	-1.62728e-163	-5.1546e-163	1.73312e-163	4.00542e-163	-5.74865e-163	-5.03866e-163	-4.50626e-163	-1.90946e-163	-7.86661e-164	8.51916e-163	4.50656e-163	-3.69425e-163	1.30595e-163	-6.13529e-164	4.99906e-163	-1.66942e-163	-3.78966e-163	-8.36869e-163	-1.06752e-163	-4.54461e-163	3.10794e-163	-2.97575e-163	2.86646e-163	0
-7.1722e-163	-1.32884e-164	-5.41715e-163	-7.91761e-163	5.13913e-166	-1.61622e-163	-1.30207e-162	-1.62728e-163	-5.1546e-163	1.73312e-163	4.00542e-163	-5.74865e-163	-5.03866e-163	-4.50626e-163	-1.90946e-163	-7.86661e-164	8.51916e-163	4.50656e-163	-3.69425e-163	1.30595e-163	-6.13529e-164	4.99906e-163	-1.66942e-163	-3.78966e-163	-8.36869e-163	-1.06752e-163	-4.54461e-163	3.10794e-163	-2.97575e-163	2.86646e-163	0
-7.1722e-163	-1.32884e-164	-5.41715e-163	-7.91761e-163	5.13913e-166	-1.61622e-163	-1.30207e-162	-1.62728e-163	-5.1546e-163	1.73312e-163	4.00542e-163	-5.74865e-163	-5.03866e-163	-4.50626e-163	-1.90946e-163	-7.86661e-164	8.51916e-163	4.50656e-163	-3.69425e-163	1.30595e-163	-6.13529e-164	4.99906e-163	-1.66942e-163	-3.78966e-163	-8.36869e-163	-1.06752e-163	-4.54461e-163	3.10794e-163	-2.97575e-163	2.86646e-163	0
-7.1722e-163	-1.32884e-164	-5.41715e-163	-7.91761e-163	5.13913e-166	-1.61622e-163	-1.30207e-162	-1.62728e-163	-5.1546e-163	1.73312e-163	4.00542e-163	-5.74865e-163	-5.03866e-163	-4.50626e-163	-1.90946e-163	-7.86661e-164	8.51916e-163	4.50656e-163	-3.69425e-163	1.30595e-163	-6.13529e-164	4.99906e-163	-1.66942e-163	-3.78966e-163	-8.36869e-163	-1.06752e-163	-4.54461e-163	3.10794e-163	-2.97575e-163	2.86646e-163	0
-7.1722e-163	-1.32884e-164	-5.41715e-163	-7.91761e-163	5.13913e-166	-1.61622e-163	-1.30207e-162	-1.62728e-163	-5.1546e-163	1.73312e-163	4.00542e-163	-5.74865e-163	-5.03866e-163	-4.50626e-163	-1.90946e-163	-7.86661e-164	8.51916e-163	4.50656e-163	-3.69425e-163	1.30595e-163	-6.13529e-164	4.99906e-163	-1.66942e-163	-3.78966e-163	-8.36869e-163	-1.06752e-163	-4.54461e-163	3.10794e-163	-2.97575e-163	2.86646e-163	0
-7.1722e-163	-1.32884e-164	-5.41715e-163	-7.91761e-163	5.13913e-166	-1.61622e-163	-1.30207e-162	-1.62728e-163	-5.1546e-163	1.73312e-163	4.00542e-163	-5.74865e-163	-5.03866e-163	-4.50626e-163	-1.90946e-163	-7.86661e-164	8.51916e-163	4.50656e-163	-3.69425e-163	1.30595e-163	-6.13529e-164	4.99906e-163	-1.66942e-163	-3.78966e-163	-8.36869e-163	-1.06752e-163	-4.54461e-163	3.10794e-163	-2.97575e-163	2.86646e-163	0
-7.1722e-163	-1.32884e-164	-5.41715e-163	-7.91761e-163	5.13913e-166	-1.61622e-163	-1.30207e-162	-1.62728e-163	-5.1546e-163	1.73312e-163	4.00542e-163	-5.74865e-163	-5.03866e-163	-4.50626e-163	-1.90946e-163	-7.86661e-164	8.51916e-163	4.50656e-163	-3.69425e-163	1.30595e-163	-6.13529e-164	4.99906e-163	-1.66942e-163	-3.78966e-163	-8.36869e-163	-1.06752e-163	-4.54461e-163	3.10794e-163	-2.97575e-163	2.86646e-163	0
-7.1722e-163	-1.32884e-164	-5.41715e-163	-7.91761e-163	5.13913e-166	-1.61622e-163	-1.30207e-162	-1.62728e-163	-5.1546e-163	1.73312e-163	4.00542e-163	-5.74865e-163	-5.03866e-163	-4.50626e-163	-1.90946e-163	-7.86661e-164	8.51916e-163	4.50656e-163	-3.69425e-163	1.30595e-163	-6.13529e-164	4.99906e-163	-1.66942e-163	-3.78966e-163	-8.36869e-163	-1.06752e-163	-4.54461e-163	3.10794e-163	-2.97575e-163	2.86646e-163	0
-7.1722e-163	-1.32884e-164	-5.41715e-163	-7.91761e-163	5.13913e-166	-1.61622e-163	-1.30207e-162	-1.62728e-163	-5.1546e-163	1.73312e-163	4.00542e-163	-5.74865e-163	-5.03866e-163	-4.50626e-163	-1.90946e-163	-7.86661e-164	8.51916e-163	4.50656e-163	-3.69425e-163	1.30595e-163	-6.13529e-164	4.99906e-163	-1.66942e-163	-3.78966e-163	-8.36869e-163	-1.06752e-163	-4.54461e-163	3.10794e-163	-2.97575e-163	2.86646e-163	0
-7.1722e-163	-1.32884e-164	-5.41715e-163	-7.91761e-163	5.13913e-166	-1.61622e-163	-1.30207e-162	-1.62728e-163	-5.1546e-163	1.73312e-163	4.00542e-163	-5.74865e-163	-5.03866e-163	-4.50626e-163	-1.90946e-163	-7.86661e-164	8.51916e-163	4.50656e-163	-3.69425e-163	1.30595e-163	-6.13529e-164	4.99906e-163	-1.66942e-163	-3.78966e-163	-8.36869e-163	-1.06752e-163	-4.54461e-163	3.10794e-163	-2.97575e-163	2.86646e-163	0
-7.1722e-163	-1.32884e-164	-5.41715e-163	-7.91761e-163	5.13913e-166	-1.61622e-163	-1.30207e-162	-1.62728e-163	-5.1546e-163	1.73312e-163	4.00542e-163	-5.74865e-163	-5.03866e-163	-4.50626e-163	-1.90946e-163	-7.86661e-164	8.51916e-163	4.50656e-163	-3.69425e-163	1.30595e-163	-6.13529e-164	4.99906e-163	-1.66942e-163	-3.78966e-163	-8.36869e-163	-1.06752e-163	-4.54461e-163	3.10794e-163	-2.97575e-163	2.86646e-163	0
-7.1722e-163	-1.32884e-164	-5.41715e-163	-7.91761e-163	5.13913e-166	-1.61622e-163	-1.30207e-162	-1.62728e-163	-5.1546e-163	1.73312e-163	4.00542e-163	-5.74865e-163	-5.03866e-163	-4.50626e-163	-1.90946e-163	-7.86661e-164	8.51916e-163	4.50656e-163	-3.69425e-163	1.30595e-163	-6.13529e-164	4.99906e-163	-1.66942e-163	-3.78966e-163	-8.36869e-163	-1.06752e-163	-4.54461e-163	3.10794e-163	-2.97575e-163	2.86646e-163	0
-7.1722e-163	-1.32884e-164	-5.41715e-163	-7.91761e-163	5.13913e-166	-1.61622e-163	-1.30207e-162	-1.62728e-163	-5.1546e-163	1.73312e-163	4.00542e-163	-5.74865e-163	-5.03866e-163	-4.50626e-163	-1.90946e-163	-7.86661e-164	8.51916e-163	4.50656e-163	-3.69425e-163	1.30595e-163	-6.13529e-164	4.99906e-163	-1.66942e-163	-3.78966e-163	-8.36869e-163	-1.06752e-163	-4.54461e-163	3.10794e-163	-2.97575e-163	2.86646e-163	0
-7.1722e-163	-1.32884e-164	-5.41715e-163	-7.91761e-163	5.13913e-166	-1.61622e-163	-1.30207e-162	-1.62728e-163	-5.1546e-163	1.73312e-163	4.00542e-163	-5.74865e-163	-5.03866e-163	-4.50626e-163	-1.90946e-163	-7.86661e-164	8.51916e-163	4.50656e-163	-3.69425e-163	1.30595e-163	-6.13529e-164	4.99906e-163	-1.66942e-163	-3.78966e-163	-8.36869e-163	-1.06752e-163	-4.54461e-163	3.10794e-163	-2.97575e-163	2.86646e-163	0
-7.1722e-163	-1.32884e-164	-5.41715e-163	-7.91761e-163	5.13913e-166	-1.61622e-163	-1.30207e-162	-1.62728e-163	-5.1546e-163	1.73312e-163	4.00542e-163	-5.74865e-163	-5.03866e-163	-4.50626e-163	-1.90946e-163	-7.86661e-164	8.51916e-163	4.50656e-163	-3.69425e-163	1.30595e-163	-6.13529e-164	4.99906e-163	-1.66942e-163	-3.78966e-163	-8.36869e-163	-1.06752e-163	-4.54461e-163	3.10794e-163	-2.97575e-163	2.86646e-163	0
-7.1722e-163	-1.32884e-164	-5.41715e-163	-7.91761e-163	5.13913e-166	-1.61622e-163	-1.30207e-162	-1.62728e-163	-5.1546e-163	1.73312e-163	4.00542e-163	-5.74865e-163	-5.03866e-163	-4.50626e-163	-1.90946e-163	-7.86661e-164	8.51916e-163	4.50656e-163	-3.69425e-163	1.30595e-163	-6.13529e-164	4.99906e-163	-1.66942e-163	-3.78966e-163	-8.36869e-163	-1.06752e-163	-4.54461e-163	3.10794e-163	-2.97575e-163	2.86646e-163	0
-7.1722e-163	-1.32884e-164	-5.41715e-163	-7.91761e-163	5.13913e-166	-1.61622e-163	-1.30207e-162	-1.62728e-163	-5.1546e-163	1.73312e-163	4.00542e-163	-5.74865e-163	-5.03866e-163	-4.50626e-163	-1.90946e-163	-7.86661e-164	8.51916e-163	4.50656e-163	-3.69425e-163	1.30595e-163	-6.13529e-164	4.99906e-163	-1.66942e-163	-3.78966e-163	-8.36869e-163	-1.06752e-163	-4.54461e-163	3.10794e-163	-2.97575e-163	2.86646e-163	0
-7.1722e-163	-1.32884e-164	-5.41715e-163	-7.91761e-163	5.13913e-166	-1.61622e-163	-1.30207e-162	-1.62728e-163	-5.1546e-163	1.73312e-163	4.00542e-163	-5.74865e-163	-5.03866e-163	-4.50626e-163	-1.90946e-163	-7.86661e-164	8.51916e-163	4.50656e-163	-3.69425e-163	1.30595e-163	-6.13529e-164	4.99906e-163	-1.66942e-163	-3.78966e-163	-8.36869e-163	-1.06752e-163	-4.54461e-163	3.10794e-163	-2.97575e-163	2.86646e-163	0
-7.1722e-163	-1.32884e-164	-5.41715e-163	-7.91761e-163	5.13913e-166	-1.61622e-163	-1.30207e-162	-1.62728e-163	-5.1546e-163	1.73312e-163	4.00542e-163	-5.74865e-163	-5.03866e-163	-4.50626e-163	-1.90946e-163	-7.86661e-164	8.51916e-163	4.50656e-163	-3.69425e-163	1.30595e-163	-6.13529e-164	4.99906e-163	-1.66942e-163	-3.78966e-163	-8.36869e-163	-1.06752e-163	-4.54461e-163	3.10794e-163	-2.97575e-163	2.86646e-163	0
-7.1722e-163	-1.32884e-164	-5.41715e-163	-7.91761e-163	5.13913e-166	-1.61622e-163	-1.30207e-162	-1.62728e-163	-5.1546e-163	1.73312e-163	4.00542e-163	-5.74865e-163	-5.03866e-163	-4.50626e-163	-1.90946e-163	-7.86661e-164	8.51916e-163	4.50656e-163	-3.69425e-163	1.30595e-163	-6.13529e-164	4.99906e-163	-1.66942e-163	-3.78966e-163	-8.36869e-163	-1.06752e-163	-4.54461e-163	3.10794e-163	-2.97575e-163	2.86646e-163	0
-7.1722e-163	-1.32884e-164	-5.41715e-163	-7.91761e-163	5.13913e-166	-1.61622e-163	-1.30207e-162	-1.62728e-163	-5.1546e-163	1.73312e-163	4.00542e-163	-5.74865e-163	-5.03866e-163	-4.50626e-163	-1.90946e-163	-7.86661e-164	8.51916e-163	4.50656e-163	-3.69425e-163	1.30595e-163	-6.13529e-164	4.99906e-163	-1.66942e-163	-3.78966e-163	-8.36869e-163	-1.06752e-163	-4.54461e-163	3.10794e-163	-2.97575e-163	2.86646e-163	0
-7.1722e-163	-1.32884e-164	-5.41715e-163	-7.91761e-163	5.13913e-166	-1.61622e-163	-1.30207e-162	-1.62728e-163	-5.1546e-163	1.73312e-163	4.00542e-163	-5.74865e-163	-5.03866e-163	-4.50626e-163	-1.90946e-163	-7.86661e-164	8.51916e-163	4.50656e-163	-3.69425e-163	1.30595e-163	-6.13529e-164	4.99906e-163	-1.66942e-163	-3.78966e-163	-8.36869e-163	-1.06752e-163	-4.54461e-163	3.10794e-163	-2.97575e-163	2.86646e-163	0
-7.1722e-163	-1.32884e-164	-5.41715e-163	-7.91761e-163	5.13913e-166	-1.61622e-163	-1.30207e-162	-1.62728e-163	-5.1546e-163	1.73312e-163	4.00542e-163	-5.74865e-163	-5.03866e-163	-4.50626e-163	-1.90946e-163	-7.86661e-164	8.51916e-163	4.50656e-163	-3.69425e-163	1.30595e-163	-6.13529e-164	4.99906e-163	-1.66942e-163	-3.78966e-163	-8.36869e-163	-1.06752e-163	-4.54461e-163	3.10794e-163	-2.97575e-163	2.86646e-163	0
-7.1722e-163	-1.32884e-164	-5.41715e-163	-7.91761e-163	5.13913e-166	-1.61622e-163	-1.30207e-162	-1.62728e-163	-5.1546e-163	1.73312e-163	4.00542e-163	-5.74865e-163	-5.03866e-163	-4.50626e-163	-1.90946e-163	-7.86661e-164	8.51916e-163	4.50656e-163	-3.69425e-163	1.30595e-163	-6.13529e-164	4.99906e-163	-1.66942e-163	-3.78966e-163	-8.36869e-163	-1.06752e-163	-4.54461e-163	3.10794e-163	-2.97575e-163	2.86646e-163	0
-7.1722e-163	-1.32884e-164	-5.41715e-163	-7.91761e-163	5.13913e-166	-1.61622e-163	-1.30207e-162	-1.62728e-163	-5.1546e-163	1.73312e-163	4.00542e-163	-5.74865e-163	-5.03866e-163	-4.50626e-163	-1.90946e-163	-7.86661e-164	8.51916e-163	4.50656e-163	-3.69425e-163	1.30595e-163	-6.13529e-164	4.99906e-163	-1.66942e-163	-3.78966e-163	-8.36869e-163	-1.06752e-163	-4.54461e-163	3.10794e-163	-2.97575e-163	2.86646e-163	0
-7.1722e-163	-1.32884e-164	-5.41715e-163	-7.91761e-163	5.13913e-166	-1.61622e-163	-1.30207e-162	-1.62728e-163	-5.1546e-163	1.73312e-163	4.00542e-163	-5.74865e-163	-5.03866e-163	-4.50626e-163	-1.90946e-163	-7.86661e-164	8.51916e-163	4.50656e-163	-3.69425e-163	1.30595e-163	-6.13529e-164	4.99906e-163	-1.66942e-163	-3.78966e-163	-8.36869e-163	-1.06752e-163	-4.54461e-163	3.10794e-163	-2.97575e-163	2.86646e-163	0
-7.1722e-163	-1.32884e-164	-5.41715e-163	-7.91761e-163	5.13913e-166	-1.61622e-163	-1.30207e-162	-1.62728e-163	-5.1546e-163	1.73312e-163	4.00542e-163	-5.74865e-163	-5.03866e-163	-4.50626e-163	-1.90946e-163	-7.86661e-164	8.51916e-163	4.50656e-163	-3.69425e-163	1.30595e-163	-6.13529e-164	4.99906e-163	-1.66942e-163	-3.78966e-163	-8.36869e-163	-1.06752e-163	-4.54461e-163	3.10794e-163	-2.97575e-163	2.86646e-163	0
-7.1722e-163	-1.32884e-164	-5.41715e-163	-7.91761e-163	5.13913e-166	-1.61622e-163	-1.30207e-162	-1.62728e-163	-5.1546e-163	1.73312e-163	4.00542e-163	-5.74865e-163	-5.03866e-163	-4.50626e-163	-1.90946e-163	-7.86661e-164	8.51916e-163	4.50656e-163	-3.69425e-163	1.30595e-163	-6.13529e-164	4.99906e-163	-1.66942e-163	-3.78966e-163	-8.36869e-163	-1.06752e-163	-4.54461e-163	3.10794e-163	-2.97575e-163	2.86646e-163	0
-7.1722e-163	-1.32884e-164	-5.41715e-163	-7.91761e-163	5.13913e-166	-1.61622e-163	-1.30207e-162	-1.62728e-163	-5.1546e-163	1.73312e-163	4.00542e-163	-5.74865e-163	-5.03866e-163	-4.50626e-163	-1.90946e-163	-7.86661e-164	8.51916e-163	4.50656e-163	-3.69425e-163	1.30595e-163	-6.13529e-164	4.99906e-163	-1.66942e-163	-3.78966e-163	-8.36869e-163	-1.06752e-163	-4.54461e-163	3.10794e-163	-2.97575e-163	2.86646e-163	0
-7.1722e-163	-1.32884e-164	-5.41715e-163	-7.91761e-163	5.13913e-166	-1.61622e-163	-1.30207e-162	-1.62728e-163	-5.1546e-163	1.73312e-163	4.00542e-163	-5.74865e-163	-5.03866e-163	-4.50626e-163	-1.90946e-163	-7.86661e-164	8.51916e-163	4.50656e-163	-3.69425e-163	1.30595e-163	-6.13529e-164	4.99906e-163	-1.66942e-163	-3.78966e-163	-8.36869e-163	-1.06752e-163	-4.54461e-163	3.10794e-163	-2.97575e-163	2.86646e-163	0
-7.1722e-163	-1.32884e-164	-5.41715e-163	-7.91761e-163	5.13913e-166	-1.61622e-163	-1.30207e-162	-1.62728e-163	-5.1546e-163	1.73312e-163	4.00542e-163	-5.74865e-163	-5.03866e-163	-4.50626e-163	-1.90946e-163	-7.86661e-164	8.51916e-163	4.50656e-163	-3.69425e-163	1.30595e-163	-6.13529e-164	4.99906e-163	-1.66942e-163	-3.78966e-163	-8.36869e-163	-1.06752e-163	-4.54461e-163	3.10794e-163	-2.97575e-163	2.86646e-163	0
-7.1722e-163	-1.32884e-164	-5.41715e-163	-7.91761e-163	5.13913e-166	-1.61622e-163	-1.30207e-162	-1.62728e-163	-5.1546e-163	1.73312e-163	4.00542e-163	-5.74865e-163	-5.03866e-163	-4.50626e-163	-1.90946e-163	-7.86661e-164	8.51916e-163	4.50656e-163	-3.69425e-163	1.30595e-163	-6.13529e-164	4.99906e-163	-1.66942e-163	-3.78966e-163	-8.36869e-163	-1.06752e-163	-4.54461e-163	3.10794e-163	-2.97575e-163	2.86646e-163	0
-7.1722e-163	-1.32884e-164	-5.41715e-163	-7.91761e-163	5.13913e-166	-1.61622e-163	-1.30207e-162	-1.62728e-163	-5.1546e-163	1.73312e-163	4.00542e-163	-5.74865e-163	-5.03866e-163	-4.50626e-163	-1.90946e-163	-7.86661e-164	8.51916e-163	4.50656e-163	-3.69425e-163	1.30595e-163	-6.13529e-164	4.99906e-163	-1.66942e-163	-3.78966e-163	-8.36869e-163	-1.06752e-163	-4.54461e-163	3.10794e-163	-2.97575e-163	2.86646e-163	0
-7.1722e-163	-1.32884e-164	-5.41715e-163	-7.91761e-163	5.13913e-166	-1.61622e-163	-1.30207e-162	-1.62728e-163	-5.1546e-163	1.73312e-163	4.00542e-163	-5.74865e-163	-5.03866e-163	-4.50626e-163	-1.90946e-163	-7.86661e-164	8.51916e-163	4.50656e-163	-3.69425e-163	1.30595e-163	-6.13529e-164	4.99906e-163	-1.66942e-163	-3.78966e-163	-8.36869e-163	-1.06752e-163	-4.54461e-163	3.10794e-163	-2.97575e-163	2.86646e-163	0
-7.1722e-163	-1.32884e-164	-5.41715e-163	-7.91761e-163	5.13913e-166	-1.61622e-163	-1.30207e-162	-1.62728e-163	-5.1546e-163	1.73312e-163	4.00542e-163	-5.74865e-163	-5.03866e-163	-4.50626e-163	-1.90946e-163	-7.86661e-164	8.51916e-163	4.50656e-163	-3.69425e-163	1.30595e-163	-6.13529e-164	4.99906e-163	-1.66942e-163	-3.78966e-163	-8.36869e-163	-1.06752e-163	-4.54461e-163	3.10794e-163	-2.97575e-163	2.86646e-163	0
-7.1722e-163	-1.32884e-164	-5.41715e-163	-7.91761e-163	5.13913e-166	-1.61622e-163	-1.30207e-162	-1.62728e-163	-5.1546e-163	1.73312e-163	4.00542e-163	-5.74865e-163	-5.03866e-163	-4.50626e-163	-1.90946e-163	-7.86661e-164	8.51916e-163	4.50656e-163	-3.69425e-163	1.30595e-163	-6.13529e-164	4.99906e-163	-1.66942e-163	-3.78966e-163	-8.36869e-163	-1.06752e-163	-4.54461e-163	3.10794e-163	-2.97575e-163	2.86646e-163	0
-7.1722e-163	-1.32884e-164	-5.41715e-163	-7.91761e-163	5.13913e-166	-1.61622e-163	-1.30207e-162	-1.62728e-163	-5.1546e-163	1.73312e-163	4.00542e-163	-5.74865e-163	-5.03866e-163	-4.50626e-163	-1.90946e-163	-7.86661e-164	8.51916e-163	4.50656e-163	-3.69425e-163	1.30595e-163	-6.13529e-164	4.99906e-163	-1.66942e-163	-3.78966e-163	-8.36869e-163	-1.06752e-163	-4.54461e-163	3.10794e-163	-2.97575e-163	2.86646e-163	0
-7.1722e-163	-1.32884e-164	-5.41715e-163	-7.91761e-163	5.13913e-166	-1.61622e-163	-1.30207e-162	-1.62728e-163	-5.1546e-163	1.73312e-163	4.00542e-163	-5.74865e-163	-5.03866e-163	-4.50626e-163	-1.90946e-163	-7.86661e-164	8.51916e-163	4.50656e-163	-3.69425e-163	1.30595e-163	-6.13529e-164	4.99906e-163	-1.66942e-163	-3.78966e-163	-8.36869e-163	-1.06752e-163	-4.54461e-163	3.10794e-163	-2.97575e-163	2.86646e-163	0
-7.1722e-163	-1.32884e-164	-5.41715e-163	-7.91761e-163	5.13913e-166	-1.61622e-163	-1.30207e-162	-1.62728e-163	-5.1546e-163	1.73312e-163	4.00542e-163	-5.74865e-163	-5.03866e-163	-4.50626e-163	-1.90946e-163	-7.86661e-164	8.51916e-163	4.50656e-163	-3.69425e-163	1.30595e-163	-6.13529e-164	4.99906e-163	-1.66942e-163	-3.78966e-163	-8.36869e-163	-1.06752e-163	-4.54461e-163	3.10794e-163	-2.97575e-163	2.86646e-163	0
-7.1722e-163	-1.32884e-164	-5.41715e-163	-7.91761e-163	5.13913e-166	-1.61622e-163	-1.30207e-162	-1.62728e-163	-5.1546e-163	1.73312e-163	4.00542e-163	-5.74865e-163	-5.03866e-163	-4.50626e-163	-1.90946e-163	-7.86661e-164	8.51916e-163	4.50656e-163	-3.69425e-163	1.30595e-163	-6.13529e-164	4.99906e-163	-1.66942e-163	-3.78966e-163	-8.36869e-163	-1.06752e-163	-4.54461e-163	3.10794e-163	-2.97575e-163	2.86646e-163	0
-7.1722e-163	-1.32884e-164	-5.41715e-163	-7.91761e-163	5.13913e-166	-1.61622e-163	-1.30207e-162	-1.62728e-163	-5.1546e-163	1.73312e-163	4.00542e-163	-5.74865e-163	-5.03866e-163	-4.50626e-163	-1.90946e-163	-7.86661e-164	8.51916e-163	4.50656e-163	-3.69425e-163	1.30595e-163	-6.13529e-164	4.99906e-163	-1.66942e-163	-3.78966e-163	-8.36869e-163	-1.06752e-163	-4.54461e-163	3.10794e-163	-2.97575e-163	2.86646e-163	0
-7.1722e-163	-1.32884e-164	-5.41715e-163	-7.91761e-163	5.13913e-166	-1.61622e-163	-1.30207e-162	-1.62728e-163	-5.1546e-163	1.73312e-163	4.00542e-163	-5.74865e-163	-5.03866e-163	-4.50626e-163	-1.90946e-163	-7.86661e-164	8.51916e-163	4.50656e-163	-3.69425e-163	1.30595e-163	-6.13529e-164	4.99906e-163	-1.66942e-163	-3.78966e-163	-8.36869e-163	-1.06752e-163	-4.54461e-163	3.10794e-163	-2.97575e-163	2.86646e-163	0
-7.1722e-163	-1.32884e-164	-5.41715e-163	-7.91761e-163	5.13913e-166	-1.61622e-163	-1.30207e-162	-1.62728e-163	-5.1546e-163	1.73312e-163	4.00542e-163	-5.74865e-163	-5.03866e-163	-4.50626e-163	-1.90946e-163	-7.86661e-164	8.51916e-163	4.50656e-163	-3.69425e-163	1.30595e-163	-6.13529e-164	4.99906e-163	-1.66942e-163	-3.78966e-163	-8.36869e-163	-1.06752e-163	-4.54461e-163	3.10794e-163	-2.97575e-163	2.86646e-163	0
-7.1722e-163	-1.32884e-164	-5.41715e-163	-7.91761e-163	5.13913e-166	-1.61622e-163	-1.30207e-162	-1.62728e-163	-5.1546e-163	1.73312e-163	4.00542e-163	-5.74865e-163	-5.03866e-163	-4.50626e-163	-1.90946e-163	-7.86661e-164	8.51916e-163	4.50656e-163	-3.69425e-163	1.30595e-163	-6.13529e-164	4.99906e-163	-1.66942e-163	-3.78966e-163	-8.36869e-163	-1.06752e-163	-4.54461e-163	3.10794e-163	-2.97575e-163	2.86646e-163	0
-7.1722e-163	-1.32884e-164	-5.41715e-163	-7.91761e-163	5.13913e-166	-1.61622e-163	-1.30207e-162	-1.62728e-163	-5.1546e-163	1.73312e-163	4.00542e-163	-5.74865e-163	-5.03866e-163	-4.50626e-163	-1.90946e-163	-7.86661e-164	8.51916e-163	4.50656e-163	-3.69425e-163	1.30595e-163	-6.13529e-164	4.99906e-163	-1.66942e-163	-3.78966e-163	-8.36869e-163	-1.06752e-163	-4.54461e-163	3.10794e-163	-2.97575e-163	2.86646e-163	0
-7.1722e-163	-1.32884e-164	-5.41715e-163	-7.91761e-163	5.13913e-166	-1.61622e-163	-1.30207e-162	-1.62728e-163	-5.1546e-163	1.73312e-163	4.00542e-163	-5.74865e-163	-5.03866e-163	-4.50626e-163	-1.90946e-163	-7.86661e-164	8.51916e-163	4.50656e-163	-3.69425e-163	1.30595e-163	-6.13529e-164	4.99906e-163	-1.66942e-163	-3.78966e-163	-8.36869e-163	-1.06752e-163	-4.54461e-163	3.10794e-163	-2.97575e-163	2.86646e-163	0
-7.1722e-163	-1.32884e-164	-5.41715e-163	-7.91761e-163	5.13913e-166	-1.61622e-163	-1.30207e-162	-1.62728e-163	-5.1546e-163	1.73312e-163	4.00542e-163	-5.74865e-163	-5.03866e-163	-4.50626e-163	-1.90946e-163	-7.86661e-164	8.51916e-163	4.50656e-163	-3.69425e-163	1.30595e-163	-6.13529e-164	4.99906e-163	-1.66942e-163	-3.78966e-163	-8.36869e-163	-1.06752e-163	-4.54461e-163	3.10794e-163	-2.97575e-163	2.86646e-163	0
-7.1722e-163	-1.32884e-164	-5.41715e-163	-7.91761e-163	5.13913e-166	-1.61622e-163	-1.30207e-162	-1.62728e-163	-5.1546e-163	1.73312e-163	4.00542e-163	-5.74865e-163	-5.03866e-163	-4.50626e-163	-1.90946e-163	-7.86661e-164	8.51916e-163	4.50656e-163	-3.69425e-163	1.30595e-163	-6.13529e-164	4.99906e-163	-1.66942e-163	-3.78966e-163	-8.36869e-163	-1.06752e-163	-4.54461e-163	3.10794e-163	-2.97575e-163	2.86646e-163	0
-7.1722e-163	-1.32884e-164	-5.41715e-163	-7.91761e-163	5.13913e-166	-1.61622e-163	-1.30207e-162	-1.62728e-163	-5.1546e-163	1.73312e-163	4.00542e-163	-5.74865e-163	-5.03866e-163	-4.50626e-163	-1.90946e-163	-7.86661e-164	8.51916e-163	4.50656e-163	-3.69425e-163	1.30595e-163	-6.13529e-164	4.99906e-163	-1.66942e-163	-3.78966e-163	-8.36869e-163	-1.06752e-163	-4.54461e-163	3.10794e-163	-2.97575e-163	2.86646e-163	0
-7.1722e-163	-1.32884e-164	-5.41715e-163	-7.91761e-163	5.13913e-166	-1.61622e-163	-1.30207e-162	-1.62728e-163	-5.1546e-163	1.73312e-163	4.00542e-163	-5.74865e-163	-5.03866e-163	-4.50626e-163	-1.90946e-163	-7.86661e-164	8.51916e-163	4.50656e-163	-3.69425e-163	1.30595e-163	-6.13529e-164	4.99906e-163	-1.66942e-163	-3.78966e-163	-8.36869e-163	-1.06752e-163	-4.54461e-163	3.10794e-163	-2.97575e-163	2.86646e-163	0
-7.1722e-163	-1.32884e-164	-5.41715e-163	-7.91761e-163	5.13913e-166	-1.61622e-163	-1.30207e-162	-1.62728e-163	-5.1546e-163	1.73312e-163	4.00542e-163	-5.74865e-163	-5.03866e-163	-4.50626e-163	-1.90946e-163	-7.86661e-164	8.51916e-163	4.50656e-163	-3.69425e-163	1.30595e-163	-6.13529e-164	4.99906e-163	-1.66942e-163	-3.78966e-163	-8.36869e-163	-1.06752e-163	-4.54461e-163	3.10794e-163	-2.97575e-163	2.86646e-163	0
-7.1722e-163	-1.32884e-164	-5.41715e-163	-7.91761e-163	5.13913e-166	-1.61622e-163	-1.30207e-162	-1.62728e-163	-5.1546e-163	1.73312e-163	4.00542e-163	-5.74865e-163	-5.03866e-163	-4.50626e-163	-1.90946e-163	-7.86661e-164	8.51916e-163	4.50656e-163	-3.69425e-163	1.30595e-163	-6.13529e-164	4.99906e-163	-1.66942e-163	-3.78966e-163	-8.36869e-163	-1.06752e-163	-4.54461e-163	3.10794e-163	-2.97575e-163	2.86646e-163	0
-7.1722e-163	-1.32884e-164	-5.41715e-163	-7.91761e-163	5.13913e-166	-1.61622e-163	-1.30207e-162	-1.62728e-163	-5.1546e-163	1.73312e-163	4.00542e-163	-5.74865e-163	-5.03866e-163	-4.50626e-163	-1.90946e-163	-7.86661e-164	8.51916e-163	4.50656e-163	-3.69425e-163	1.30595e-163	-6.13529e-164	4.99906e-163	-1.66942e-163	-3.78966e-163	-8.36869e-163	-1.06752e-163	-4.54461e-163	3.10794e-163	-2.97575e-163	2.86646e-163	0
-7.1722e-163	-1.32884e-164	-5.41715e-163	-7.91761e-163	5.13913e-166	-1.61622e-163	-1.30207e-162	-1.62728e-163	-5.1546e-163	1.73312e-163	4.00542e-163	-5.74865e-163	-5.03866e-163	-4.50626e-163	-1.90946e-163	-7.86661e-164	8.51916e-163	4.50656e-163	-3.69425e-163	1.30595e-163	-6.13529e-164	4.99906e-163	-1.66942e-163	-3.78966e-163	-8.36869e-163	-1.06752e-163	-4.54461e-163	3.10794e-163	-2.97575e-163	2.86646e-163	0
-7.1722e-163	-1.32884e-164	-5.41715e-163	-7.91761e-163	5.13913e-166	-1.61622e-163	-1.30207e-162	-1.62728e-163	-5.1546e-163	1.73312e-163	4.00542e-163	-5.74865e-163	-5.03866e-163	-4.50626e-163	-1.90946e-163	-7.86661e-164	8.51916e-163	4.50656e-163	-3.69425e-163	1.30595e-163	-6.13529e-164	4.99906e-163	-1.66942e-163	-3.78966e-163	-8.36869e-163	-1.06752e-163	-4.54461e-163	3.10794e-163	-2.97575e-163	2.86646e-163	0
-7.1722e-163	-1.32884e-164	-5.41715e-163	-7.91761e-163	5.13913e-166	-1.61622e-163	-1.30207e-162	-1.62728e-163	-5.1546e-163	1.73312e-163	4.00542e-163	-5.74865e-163	-5.03866e-163	-4.50626e-163	-1.90946e-163	-7.86661e-164	8.51916e-163	4.50656e-163	-3.69425e-163	1.30595e-163	-6.13529e-164	4.99906e-163	-1.66942e-163	-3.78966e-163	-8.36869e-163	-1.06752e-163	-4.54461e-163	3.10794e-163	-2.97575e-163	2.86646e-163	0
-7.1722e-163	-1.32884e-164	-5.41715e-163	-7.91761e-163	5.13913e-166	-1.61622e-163	-1.30207e-162	-1.62728e-163	-5.1546e-163	1.73312e-163	4.00542e-163	-5.74865e-163	-5.03866e-163	-4.50626e-163	-1.90946e-163	-7.86661e-164	8.51916e-163	4.50656e-163	-3.69425e-163	1.30595e-163	-6.13529e-164	4.99906e-163	-1.66942e-163	-3.78966e-163	-8.36869e-163	-1.06752e-163	-4.54461e-163	3.10794e-163	-2.97575e-163	2.86646e-163	0
-7.1722e-163	-1.32884e-164	-5.41715e-163	-7.91761e-163	5.13913e-166	-1.61622e-163	-1.30207e-162	-1.62728e-163	-5.1546e-163	1.73312e-163	4.00542e-163	-5.74865e-163	-5.03866e-163	-4.50626e-163	-1.90946e-163	-7.86661e-164	8.51916e-163	4.50656e-163	-3.69425e-163	1.30595e-163	-6.13529e-164	4.99906e-163	-1.66942e-163	-3.78966e-163	-8.36869e-163	-1.06752e-163	-4.54461e-163	3.10794e-163	-2.97575e-163	2.86646e-163	0
-7.1722e-163	-1.32884e-164	-5.41715e-163	-7.91761e-163	5.13913e-166	-1.61622e-163	-1.30207e-162	-1.62728e-163	-5.1546e-163	1.73312e-163	4.00542e-163	-5.74865e-163	-5.03866e-163	-4.50626e-163	-1.90946e-163	-7.86661e-164	8.51916e-163	4.50656e-163	-3.69425e-163	1.30595e-163	-6.13529e-164	4.99906e-163	-1.66942e-163	-3.78966e-163	-8.36869e-163	-1.06752e-163	-4.54461e-163	3.10794e-163	-2.97575e-163	2.86646e-163	0
-7.1722e-163	-1.32884e-164	-5.41715e-163	-7.91761e-163	5.13913e-166	-1.61622e-163	-1.30207e-162	-1.62728e-163	-5.1546e-163	1.73312e-163	4.00542e-163	-5.74865e-163	-5.03866e-163	-4.50626e-163	-1.90946e-163	-7.86661e-164	8.51916e-163	4.50656e-163	-3.69425e-163	1.30595e-163	-6.13529e-164	4.99906e-163	-1.66942e-163	-3.78966e-163	-8.36869e-163	-1.06752e-163	-4.54461e-163	3.10794e-163	-2.97575e-163	2.86646e-163	0
-7.1722e-163	-1.32884e-164	-5.41715e-163	-7.91761e-163	5.13913e-166	-1.61622e-163	-1.30207e-162	-1.62728e-163	-5.1546e-163	1.73312e-163	4.00542e-163	-5.74865e-163	-5.03866e-163	-4.50626e-163	-1.90946e-163	-7.86661e-164	8.51916e-163	4.50656e-163	-3.69425e-163	1.30595e-163	-6.13529e-164	4.99906e-163	-1.66942e-163	-3.78966e-163	-8.36869e-163	-1.06752e-163	-4.54461e-163	3.10794e-163	-2.97575e-163	2.86646e-163	0
-7.1722e-163	-1.32884e-164	-5.41715e-163	-7.91761e-163	5.13913e-166	-1.61622e-163	-1.30207e-162	-1.62728e-163	-5.1546e-163	1.73312e-163	4.00542e-163	-5.74865e-163	-5.03866e-163	-4.50626e-163	-1.90946e-163	-7.86661e-164	8.51916e-163	4.50656e-163	-3.69425e-163	1.30595e-163	-6.13529e-164	4.99906e-163	-1.66942e-163	-3.78966e-163	-8.36869e-163	-1.06752e-163	-4.54461e-163	3.10794e-163	-2.97575e-163	2.86646e-163	0
-7.1722e-163	-1.32884e-164	-5.41715e-163	-7.91761e-163	5.13913e-166	-1.61622e-163	-1.30207e-162	-1.62728e-163	-5.1546e-163	1.73312e-163	4.00542e-163	-5.74865e-163	-5.03866e-163	-4.50626e-163	-1.90946e-163	-7.86661e-164	8.51916e-163	4.50656e-163	-3.69425e-163	1.30595e-163	-6.13529e-164	4.99906e-163	-1.66942e-163	-3.78966e-163	-8.36869e-163	-1.06752e-163	-4.54461e-163	3.10794e-163	-2.97575e-163	2.86646e-163	0
-7.1722e-163	-1.32884e-164	-5.41715e-163	-7.91761e-163	5.13913e-166	-1.61622e-163	-1.30207e-162	-1.62728e-163	-5.1546e-163	1.73312e-163	4.00542e-163	-5.74865e-163	-5.03866e-163	-4.50626e-163	-1.90946e-163	-7.86661e-164	8.51916e-163	4.50656e-163	-3.69425e-163	1.30595e-163	-6.13529e-164	4.99906e-163	-1.66942e-163	-3.78966e-163	-8.36869e-163	-1.06752e-163	-4.54461e-163	3.10794e-163	-2.97575e-163	2.86646e-163	0
-7.1722e-163	-1.32884e-164	-5.41715e-163	-7.91761e-163	5.13913e-166	-1.61622e-163	-1.30207e-162	-1.62728e-163	-5.1546e-163	1.73312e-163	4.00542e-163	-5.74865e-163	-5.03866e-163	-4.50626e-163	-1.90946e-163	-7.86661e-164	8.51916e-163	4.50656e-163	-3.69425e-163	1.30595e-163	-6.13529e-164	4.99906e-163	-1.66942e-163	-3.78966e-163	-8.36869e-163	-1.06752e-163	-4.54461e-163	3.10794e-163	-2.97575e-163	2.86646e-163	0
-7.1722e-163	-1.32884e-164	-5.41715e-163	-7.91761e-163	5.13913e-166	-1.61622e-163	-1.30207e-162	-1.62728e-163	-5.1546e-163	1.73312e-163	4.00542e-163	-5.74865e-163	-5.03866e-163	-4.50626e-163	-1.90946e-163	-7.86661e-164	8.51916e-163	4.50656e-163	-3.69425e-163	1.30595e-163	-6.13529e-164	4.99906e-163	-1.66942e-163	-3.78966e-163	-8.36869e-163	-1.06752e-163	-4.54461e-163	3.10794e-163	-2.97575e-163	2.86646e-163	0
-7.1722e-163	-1.32884e-164	-5.41715e-163	-7.91761e-163	5.13913e-166	-1.61622e-163	-1.30207e-162	-1.62728e-163	-5.1546e-163	1.73312e-163	4.00542e-163	-5.74865e-163	-5.03866e-163	-4.50626e-163	-1.90946e-163	-7.86661e-164	8.51916e-163	4.50656e-163	-3.69425e-163	1.30595e-163	-6.13529e-164	4.99906e-163	-1.66942e-163	-3.78966e-163	-8.36869e-163	-1.06752e-163	-4.54461e-163	3.10794e-163	-2.97575e-163	2.86646e-163	0
-7.1722e-163	-1.32884e-164	-5.41715e-163	-7.91761e-163	5.13913e-166	-1.61622e-163	-1.30207e-162	-1.62728e-163	-5.1546e-163	1.73312e-163	4.00542e-163	-5.74865e-163	-5.03866e-163	-4.50626e-163	-1.90946e-163	-7.86661e-164	8.51916e-163	4.50656e-163	-3.69425e-163	1.30595e-163	-6.13529e-164	4.99906e-163	-1.66942e-163	-3.78966e-163	-8.36869e-163	-1.06752e-163	-4.54461e-163	3.10794e-163	-2.97575e-163	2.86646e-163	0
-7.1722e-163	-1.32884e-164	-5.41715e-163	-7.91761e-163	5.13913e-166	-1.61622e-163	-1.30207e-162	-1.62728e-163	-5.1546e-163	1.73312e-163	4.00542e-163	-5.74865e-163	-5.03866e-163	-4.50626e-163	-1.90946e-163	-7.86661e-164	8.51916e-163	4.50656e-163	-3.69425e-163	1.30595e-163	-6.13529e-164	4.99906e-163	-1.66942e-163	-3.78966e-163	-8.36869e-163	-1.06752e-163	-4.54461e-163	3.10794e-163	-2.97575e-163	2.86646e-163	0
-7.1722e-163	-1.32884e-164	-5.41715e-163	-7.91761e-163	5.13913e-166	-1.61622e-163	-1.30207e-162	-1.62728e-163	-5.1546e-163	1.73312e-163	4.00542e-163	-5.74865e-163	-5.03866e-163	-4.50626e-163	-1.90946e-163	-7.86661e-164	8.51916e-163	4.50656e-163	-3.69425e-163	1.30595e-163	-6.13529e-164	4.99906e-163	-1.66942e-163	-3.78966e-163	-8.36869e-163	-1.06752e-163	-4.54461e-163	3.10794e-163	-2.97575e-163	2.86646e-163	0
-7.1722e-163	-1.32884e-164	-5.41715e-163	-7.91761e-163	5.13913e-166	-1.61622e-163	-1.30207e-162	-1.62728e-163	-5.1546e-163	1.73312e-163	4.00542e-163	-5.74865e-163	-5.03866e-163	-4.50626e-163	-1.90946e-163	-7.86661e-164	8.51916e-163	4.50656e-163	-3.69425e-163	1.30595e-163	-6.13529e-164	4.99906e-163	-1.66942e-163	-3.78966e-163	-8.36869e-163	-1.06752e-163	-4.54461e-163	3.10794e-163	-2.97575e-163	2.86646e-163	0
-7.1722e-163	-1.32884e-164	-5.41715e-163	-7.91761e-163	5.13913e-166	-1.61622e-163	-1.30207e-162	-1.62728e-163	-5.1546e-163	1.73312e-163	4.00542e-163	-5.74865e-163	-5.03866e-163	-4.50626e-163	-1.90946e-163	-7.86661e-164	8.51916e-163	4.50656e-163	-3.69425e-163	1.30595e-163	-6.13529e-164	4.99906e-163	-1.66942e-163	-3.78966e-163	-8.36869e-163	-1.06752e-163	-4.54461e-163	3.10794e-163	-2.97575e-163	2.86646e-163	0
-7.1722e-163	-1.32884e-164	-5.41715e-163	-7.91761e-163	5.13913e-166	-1.61622e-163	-1.30207e-162	-1.62728e-163	-5.1546e-163	1.73312e-163	4.00542e-163	-5.74865e-163	-5.03866e-163	-4.50626e-163	-1.90946e-163	-7.86661e-164	8.51916e-163	4.50656e-163	-3.69425e-163	1.30595e-163	-6.13529e-164	4.99906e-163	-1.66942e-163	-3.78966e-163	-8.36869e-163	-1.06752e-163	-4.54461e-163	3.10794e-163	-2.97575e-163	2.86646e-163	0
-7.1722e-163	-1.32884e-164	-5.41715e-163	-7.91761e-163	5.13913e-166	-1.61622e-163	-1.30207e-162	-1.62728e-163	-5.1546e-163	1.73312e-163	4.00542e-163	-5.74865e-163	-5.03866e-163	-4.50626e-163	-1.90946e-163	-7.86661e-164	8.51916e-163	4.50656e-163	-3.69425e-163	1.30595e-163	-6.13529e-164	4.99906e-163	-1.66942e-163	-3.78966e-163	-8.36869e-163	-1.06752e-163	-4.54461e-163	3.10794e-163	-2.97575e-163	2.86646e-163	0
-7.1722e-163	-1.32884e-164	-5.41715e-163	-7.91761e-163	5.13913e-166	-1.61622e-163	-1.30207e-162	-1.62728e-163	-5.1546e-163	1.73312e-163	4.00542e-163	-5.74865e-163	-5.03866e-163	-4.50626e-163	-1.90946e-163	-7.86661e-164	8.51916e-163	4.50656e-163	-3.69425e-163	1.30595e-163	-6.13529e-164	4.99906e-163	-1.66942e-163	-3.78966e-163	-8.36869e-163	-1.06752e-163	-4.54461e-163	3.10794e-163	-2.97575e-163	2.86646e-163	0
-7.1722e-163	-1.32884e-164	-5.41715e-163	-7.91761e-163	5.13913e-166	-1.61622e-163	-1.30207e-162	-1.62728e-163	-5.1546e-163	1.73312e-163	4.00542e-163	-5.74865e-163	-5.03866e-163	-4.50626e-163	-1.90946e-163	-7.86661e-164	8.51916e-163	4.50656e-163	-3.69425e-163	1.30595e-163	-6.13529e-164	4.99906e-163	-1.66942e-163	-3.78966e-163	-8.36869e-163	-1.06752e-163	-4.54461e-163	3.10794e-163	-2.97575e-163	2.86646e-163	0
-7.1722e-163	-1.32884e-164	-5.41715e-163	-7.91761e-163	5.13913e-166	-1.61622e-163	-1.30207e-162	-1.62728e-163	-5.1546e-163	1.73312e-163	4.00542e-163	-5.74865e-163	-5.03866e-163	-4.50626e-163	-1.90946e-163	-7.86661e-164	8.51916e-163	4.50656e-163	-3.69425e-163	1.30595e-163	-6.13529e-164	4.99906e-163	-1.66942e-163	-3.78966e-163	-8.36869e-163	-1.06752e-163	-4.54461e-163	3.10794e-163	-2.97575e-163	2.86646e-163	0
-7.1722e-163	-1.32884e-164	-5.41715e-163	-7.91761e-163	5.13913e-166	-1.61622e-163	-1.30207e-162	-1.62728e-163	-5.1546e-163	1.73312e-163	4.00542e-163	-5.74865e-163	-5.03866e-163	-4.50626e-163	-1.90946e-163	-7.86661e-164	8.51916e-163	4.50656e-163	-3.69425e-163	1.30595e-163	-6.13529e-164	4.99906e-163	-1.66942e-163	-3.78966e-163	-8.36869e-163	-1.06752e-163	-4.54461e-163	3.10794e-163	-2.97575e-163	2.86646e-163	0
-7.1722e-163	-1.32884e-164	-5.41715e-163	-7.91761e-163	5.13913e-166	-1.61622e-163	-1.30207e-162	-1.62728e-163	-5.1546e-163	1.73312e-163	4.00542e-163	-5.74865e-163	-5.03866e-163	-4.50626e-163	-1.90946e-163	-7.86661e-164	8.51916e-163	4.50656e-163	-3.69425e-163	1.30595e-163	-6.13529e-164	4.99906e-163	-1.66942e-163	-3.78966e-163	-8.36869e-163	-1.06752e-163	-4.54461e-163	3.10794e-163	-2.97575e-163	2.86646e-163	0
-7.1722e-163	-1.32884e-164	-5.41715e-163	-7.91761e-163	5.13913e-166	-1.61622e-163	-1.30207e-162	-1.62728e-163	-5.1546e-163	1.73312e-163	4.00542e-163	-5.74865e-163	-5.03866e-163	-4.50626e-163	-1.90946e-163	-7.86661e-164	8.51916e-163	4.50656e-163	-3.69425e-163	1.30595e-163	-6.13529e-164	4.99906e-163	-1.66942e-163	-3.78966e-163	-8.36869e-163	-1.06752e-163	-4.54461e-163	3.10794e-163	-2.97575e-163	2.86646e-163	0
-7.1722e-163	-1.32884e-164	-5.41715e-163	-7.91761e-163	5.13913e-166	-1.61622e-163	-1.30207e-162	-1.62728e-163	-5.1546e-163	1.73312e-163	4.00542e-163	-5.74865e-163	-5.03866e-163	-4.50626e-163	-1.90946e-163	-7.86661e-164	8.51916e-163	4.50656e-163	-3.69425e-163	1.30595e-163	-6.13529e-164	4.99906e-163	-1.66942e-163	-3.78966e-163	-8.36869e-163	-1.06752e-163	-4.54461e-163	3.10794e-163	-2.97575e-163	2.86646e-163	0
-7.1722e-163	-1.32884e-164	-5.41715e-163	-7.91761e-163	5.13913e-166	-1.61622e-163	-1.30207e-162	-1.62728e-163	-5.1546e-163	1.73312e-163	4.00542e-163	-5.74865e-163	-5.03866e-163	-4.50626e-163	-1.90946e-163	-7.86661e-164	8.51916e-163	4.50656e-163	-3.69425e-163	1.30595e-163	-6.13529e-164	4.99906e-163	-1.66942e-163	-3.78966e-163	-8.36869e-163	-1.06752e-163	-4.54461e-163	3.10794e-163	-2.97575e-163	2.86646e-163	0
-7.1722e-163	-1.32884e-164	-5.41715e-163	-7.91761e-163	5.13913e-166	-1.61622e-163	-1.30207e-162	-1.62728e-163	-5.1546e-163	1.73312e-163	4.00542e-163	-5.74865e-163	-5.03866e-163	-4.50626e-163	-1.90946e-163	-7.86661e-164	8.51916e-163	4.50656e-163	-3.69425e-163	1.30595e-163	-6.13529e-164	4.99906e-163	-1.66942e-163	-3.78966e-163	-8.36869e-163	-1.06752e-163	-4.54461e-163	3.10794e-163	-2.97575e-163	2.86646e-163	0
-7.1722e-163	-1.32884e-164	-5.41715e-163	-7.91761e-163	5.13913e-166	-1.61622e-163	-1.30207e-162	-1.62728e-163	-5.1546e-163	1.73312e-163	4.00542e-163	-5.74865e-163	-5.03866e-163	-4.50626e-163	-1.90946e-163	-7.86661e-164	8.51916e-163	4.50656e-163	-3.69425e-163	1.30595e-163	-6.13529e-164	4.99906e-163	-1.66942e-163	-3.78966e-163	-8.36869e-163	-1.06752e-163	-4.54461e-163	3.10794e-163	-2.97575e-163	2.86646e-163	0
-7.1722e-163	-1.32884e-164	-5.41715e-163	-7.91761e-163	5.13913e-166	-1.61622e-163	-1.30207e-162	-1.62728e-163	-5.1546e-163	1.73312e-163	4.00542e-163	-5.74865e-163	-5.03866e-163	-4.50626e-163	-1.90946e-163	-7.86661e-164	8.51916e-163	4.50656e-163	-3.69425e-163	1.30595e-163	-6.13529e-164	4.99906e-163	-1.66942e-163	-3.78966e-163	-8.36869e-163	-1.06752e-163	-4.54461e-163	3.10794e-163	-2.97575e-163	2.86646e-163	0
-7.1722e-163	-1.32884e-164	-5.41715e-163	-7.91761e-163	5.13913e-166	-1.61622e-163	-1.30207e-162	-1.62728e-163	-5.1546e-163	1.73312e-163	4.00542e-163	-5.74865e-163	-5.03866e-163	-4.50626e-163	-1.90946e-163	-7.86661e-164	8.51916e-163	4.50656e-163	-3.69425e-163	1.30595e-163	-6.13529e-164	4.99906e-163	-1.66942e-163	-3.78966e-163	-8.36869e-163	-1.06752e-163	-4.54461e-163	3.10794e-163	-2.97575e-163	2.86646e-163	0
-7.1722e-163	-1.32884e-164	-5.41715e-163	-7.91761e-163	5.13913e-166	-1.61622e-163	-1.30207e-162	-1.62728e-163	-5.1546e-163	1.73312e-163	4.00542e-163	-5.74865e-163	-5.03866e-163	-4.50626e-163	-1.90946e-163	-7.86661e-164	8.51916e-163	4.50656e-163	-3.69425e-163	1.30595e-163	-6.13529e-164	4.99906e-163	-1.66942e-163	-3.78966e-163	-8.36869e-163	-1.06752e-163	-4.54461e-163	3.10794e-163	-2.97575e-163	2.86646e-163	0
-7.1722e-163	-1.32884e-164	-5.41715e-163	-7.91761e-163	5.13913e-166	-1.61622e-163	-1.30207e-162	-1.62728e-163	-5.1546e-163	1.73312e-163	4.00542e-163	-5.74865e-163	-5.03866e-163	-4.50626e-163	-1.90946e-163	-7.86661e-164	8.51916e-163	4.50656e-163	-3.69425e-163	1.30595e-163	-6.13529e-164	4.99906e-163	-1.66942e-163	-3.78966e-163	-8.36869e-163	-1.06752e-163	-4.54461e-163	3.10794e-163	-2.97575e-163	2.86646e-163	0
-7.1722e-163	-1.32884e-164	-5.41715e-163	-7.91761e-163	5.13913e-166	-1.61622e-163	-1.30207e-162	-1.62728e-163	-5.1546e-163	1.73312e-163	4.00542e-163	-5.74865e-163	-5.03866e-163	-4.50626e-163	-1.90946e-163	-7.86661e-164	8.51916e-163	4.50656e-163	-3.69425e-163	1.30595e-163	-6.13529e-164	4.99906e-163	-1.66942e-163	-3.78966e-163	-8.36869e-163	-1.06752e-163	-4.54461e-163	3.10794e-163	-2.97575e-163	2.86646e-163	0
-7.1722e-163	-1.32884e-164	-5.41715e-163	-7.91761e-163	5.13913e-166	-1.61622e-163	-1.30207e-162	-1.62728e-163	-5.1546e-163	1.73312e-163	4.00542e-163	-5.74865e-163	-5.03866e-163	-4.50626e-163	-1.90946e-163	-7.86661e-164	8.51916e-163	4.50656e-163	-3.69425e-163	1.30595e-163	-6.13529e-164	4.99906e-163	-1.66942e-163	-3.78966e-163	-8.36869e-163	-1.06752e-163	-4.54461e-163	3.10794e-163	-2.97575e-163	2.86646e-163	0
-7.1722e-163	-1.32884e-164	-5.41715e-163	-7.91761e-163	5.13913e-166	-1.61622e-163	-1.30207e-162	-1.62728e-163	-5.1546e-163	1.73312e-163	4.00542e-163	-5.74865e-163	-5.03866e-163	-4.50626e-163	-1.90946e-163	-7.86661e-164	8.51916e-163	4.50656e-163	-3.69425e-163	1.30595e-163	-6.13529e-164	4.99906e-163	-1.66942e-163	-3.78966e-163	-8.36869e-163	-1.06752e-163	-4.54461e-163	3.10794e-163	-2.97575e-163	2.86646e-163	0
-7.1722e-163	-1.32884e-164	-5.41715e-163	-7.91761e-163	5.13913e-166	-1.61622e-163	-1.30207e-162	-1.62728e-163	-5.1546e-163	1.73312e-163	4.00542e-163	-5.74865e-163	-5.03866e-163	-4.50626e-163	-1.90946e-163	-7.86661e-164	8.51916e-163	4.50656e-163	-3.69425e-163	1.30595e-163	-6.13529e-164	4.99906e-163	-1.66942e-163	-3.78966e-163	-8.36869e-163	-1.06752e-163	-4.54461e-163	3.10794e-163	-2.97575e-163	2.86646e-163	0
-7.1722e-163	-1.32884e-164	-5.41715e-163	-7.91761e-163	5.13913e-166	-1.61622e-163	-1.30207e-162	-1.62728e-163	-5.1546e-163	1.73312e-163	4.00542e-163	-5.74865e-163	-5.03866e-163	-4.50626e-163	-1.90946e-163	-7.86661e-164	8.51916e-163	4.50656e-163	-3.69425e-163	1.30595e-163	-6.13529e-164	4.99906e-163	-1.66942e-163	-3.78966e-163	-8.36869e-163	-1.06752e-163	-4.54461e-163	3.10794e-163	-2.97575e-163	2.86646e-163	0
-7.1722e-163	-1.32884e-164	-5.41715e-163	-7.91761e-163	5.13913e-166	-1.61622e-163	-1.30207e-162	-1.62728e-163	-5.1546e-163	1.73312e-163	4.00542e-163	-5.74865e-163	-5.03866e-163	-4.50626e-163	-1.90946e-163	-7.86661e-164	8.51916e-163	4.50656e-163	-3.69425e-163	1.30595e-163	-6.13529e-164	4.99906e-163	-1.66942e-163	-3.78966e-163	-8.36869e-163	-1.06752e-163	-4.54461e-163	3.10794e-163	-2.97575e-163	2.86646e-163	0
-7.1722e-163	-1.32884e-164	-5.41715e-163	-7.91761e-163	5.13913e-166	-1.61622e-163	-1.30207e-162	-1.62728e-163	-5.1546e-163	1.73312e-163	4.00542e-163	-5.74865e-163	-5.03866e-163	-4.50626e-163	-1.90946e-163	-7.86661e-164	8.51916e-163	4.50656e-163	-3.69425e-163	1.30595e-163	-6.13529e-164	4.99906e-163	-1.66942e-163	-3.78966e-163	-8.36869e-163	-1.06752e-163	-4.54461e-163	3.10794e-163	-2.97575e-163	2.86646e-163	0
-7.1722e-163	-1.32884e-164	-5.41715e-163	-7.91761e-163	5.13913e-166	-1.61622e-163	-1.30207e-162	-1.62728e-163	-5.1546e-163	1.73312e-163	4.00542e-163	-5.74865e-163	-5.03866e-163	-4.50626e-163	-1.90946e-163	-7.86661e-164	8.51916e-163	4.50656e-163	-3.69425e-163	1.30595e-163	-6.13529e-164	4.99906e-163	-1.66942e-163	-3.78966e-163	-8.36869e-163	-1.06752e-163	-4.54461e-163	3.10794e-163	-2.97575e-163	2.86646e-163	0
-7.1722e-163	-1.32884e-164	-5.41715e-163	-7.91761e-163	5.13913e-166	-1.61622e-163	-1.30207e-162	-1.62728e-163	-5.1546e-163	1.73312e-163	4.00542e-163	-5.74865e-163	-5.03866e-163	-4.50626e-163	-1.90946e-163	-7.86661e-164	8.51916e-163	4.50656e-163	-3.69425e-163	1.30595e-163	-6.13529e-164	4.99906e-163	-1.66942e-163	-3.78966e-163	-8.36869e-163	-1.06752e-163	-4.54461e-163	3.10794e-163	-2.97575e-163	2.86646e-163	0
-7.1722e-163	-1.32884e-164	-5.41715e-163	-7.91761e-163	5.13913e-166	-1.61622e-163	-1.30207e-162	-1.62728e-163	-5.1546e-163	1.73312e-163	4.00542e-163	-5.74865e-163	-5.03866e-163	-4.50626e-163	-1.90946e-163	-7.86661e-164	8.51916e-163	4.50656e-163	-3.69425e-163	1.30595e-163	-6.13529e-164	4.99906e-163	-1.66942e-163	-3.78966e-163	-8.36869e-163	-1.06752e-163	-4.54461e-163	3.10794e-163	-2.97575e-163	2.86646e-163	0
-7.1722e-163	-1.32884e-164	-5.41715e-163	-7.91761e-163	5.13913e-166	-1.61622e-163	-1.30207e-162	-1.62728e-163	-5.1546e-163	1.73312e-163	4.00542e-163	-5.74865e-163	-5.03866e-163	-4.50626e-163	-1.90946e-163	-7.86661e-164	8.51916e-163	4.50656e-163	-3.69425e-163	1.30595e-163	-6.13529e-164	4.99906e-163	-1.66942e-163	-3.78966e-163	-8.36869e-163	-1.06752e-163	-4.54461e-163	3.10794e-163	-2.97575e-163	2.86646e-163	0
-7.1722e-163	-1.32884e-164	-5.41715e-163	-7.91761e-163	5.13913e-166	-1.61622e-163	-1.30207e-162	-1.62728e-163	-5.1546e-163	1.73312e-163	4.00542e-163	-5.74865e-163	-5.03866e-163	-4.50626e-163	-1.90946e-163	-7.86661e-164	8.51916e-163	4.50656e-163	-3.69425e-163	1.30595e-163	-6.13529e-164	4.99906e-163	-1.66942e-163	-3.78966e-163	-8.36869e-163	-1.06752e-163	-4.54461e-163	3.10794e-163	-2.97575e-163	2.86646e-163	0
-7.1722e-163	-1.32884e-164	-5.41715e-163	-7.91761e-163	5.13913e-166	-1.61622e-163	-1.30207e-162	-1.62728e-163	-5.1546e-163	1.73312e-163	4.00542e-163	-5.74865e-163	-5.03866e-163	-4.50626e-163	-1.90946e-163	-7.86661e-164	8.51916e-163	4.50656e-163	-3.69425e-163	1.30595e-163	-6.13529e-164	4.99906e-163	-1.66942e-163	-3.78966e-163	-8.36869e-163	-1.06752e-163	-4.54461e-163	3.10794e-163	-2.97575e-163	2.86646e-163	0
-7.1722e-163	-1.32884e-164	-5.41715e-163	-7.91761e-163	5.13913e-166	-1.61622e-163	-1.30207e-162	-1.62728e-163	-5.1546e-163	1.73312e-163	4.00542e-163	-5.74865e-163	-5.03866e-163	-4.50626e-163	-1.90946e-163	-7.86661e-164	8.51916e-163	4.50656e-163	-3.69425e-163	1.30595e-163	-6.13529e-164	4.99906e-163	-1.66942e-163	-3.78966e-163	-8.36869e-163	-1.06752e-163	-4.54461e-163	3.10794e-163	-2.97575e-163	2.86646e-163	0
-7.1722e-163	-1.32884e-164	-5.41715e-163	-7.91761e-163	5.13913e-166	-1.61622e-163	-1.30207e-162	-1.62728e-163	-5.1546e-163	1.73312e-163	4.00542e-163	-5.74865e-163	-5.03866e-163	-4.50626e-163	-1.90946e-163	-7.86661e-164	8.51916e-163	4.50656e-163	-3.69425e-163	1.30595e-163	-6.13529e-164	4.99906e-163	-1.66942e-163	-3.78966e-163	-8.36869e-163	-1.06752e-163	-4.54461e-163	3.10794e-163	-2.97575e-163	2.86646e-163	0
-7.1722e-163	-1.32884e-164	-5.41715e-163	-7.91761e-163	5.13913e-166	-1.61622e-163	-1.30207e-162	-1.62728e-163	-5.1546e-163	1.73312e-163	4.00542e-163	-5.74865e-163	-5.03866e-163	-4.50626e-163	-1.90946e-163	-7.86661e-164	8.51916e-163	4.50656e-163	-3.69425e-163	1.30595e-163	-6.13529e-164	4.99906e-163	-1.66942e-163	-3.78966e-163	-8.36869e-163	-1.06752e-163	-4.54461e-163	3.10794e-163	-2.97575e-163	2.86646e-163	0
-7.1722e-163	-1.32884e-164	-5.41715e-163	-7.91761e-163	5.13913e-166	-1.61622e-163	-1.30207e-162	-1.62728e-163	-5.1546e-163	1.73312e-163	4.00542e-163	-5.74865e-163	-5.03866e-163	-4.50626e-163	-1.90946e-163	-7.86661e-164	8.51916e-163	4.50656e-163	-3.69425e-163	1.30595e-163	-6.13529e-164	4.99906e-163	-1.66942e-163	-3.78966e-163	-8.36869e-163	-1.06752e-163	-4.54461e-163	3.10794e-163	-2.97575e-163	2.86646e-163	0
-7.1722e-163	-1.32884e-164	-5.41715e-163	-7.91761e-163	5.13913e-166	-1.61622e-163	-1.30207e-162	-1.62728e-163	-5.1546e-163	1.73312e-163	4.00542e-163	-5.74865e-163	-5.03866e-163	-4.50626e-163	-1.90946e-163	-7.86661e-164	8.51916e-163	4.50656e-163	-3.69425e-163	1.30595e-163	-6.13529e-164	4.99906e-163	-1.66942e-163	-3.78966e-163	-8.36869e-163	-1.06752e-163	-4.54461e-163	3.10794e-163	-2.97575e-163	2.86646e-163	0
-7.1722e-163	-1.32884e-164	-5.41715e-163	-7.91761e-163	5.13913e-166	-1.61622e-163	-1.30207e-162	-1.62728e-163	-5.1546e-163	1.73312e-163	4.00542e-163	-5.74865e-163	-5.03866e-163	-4.50626e-163	-1.90946e-163	-7.86661e-164	8.51916e-163	4.50656e-163	-3.69425e-163	1.30595e-163	-6.13529e-164	4.99906e-163	-1.66942e-163	-3.78966e-163	-8.36869e-163	-1.06752e-163	-4.54461e-163	3.10794e-163	-2.97575e-163	2.86646e-163	0
-7.1722e-163	-1.32884e-164	-5.41715e-163	-7.91761e-163	5.13913e-166	-1.61622e-163	-1.30207e-162	-1.62728e-163	-5.1546e-163	1.73312e-163	4.00542e-163	-5.74865e-163	-5.03866e-163	-4.50626e-163	-1.90946e-163	-7.86661e-164	8.51916e-163	4.50656e-163	-3.69425e-163	1.30595e-163	-6.13529e-164	4.99906e-163	-1.66942e-163	-3.78966e-163	-8.36869e-163	-1.06752e-163	-4.54461e-163	3.10794e-163	-2.97575e-163	2.86646e-163	0
-7.1722e-163	-1.32884e-164	-5.41715e-163	-7.91761e-163	5.13913e-166	-1.61622e-163	-1.30207e-162	-1.62728e-163	-5.1546e-163	1.73312e-163	4.00542e-163	-5.74865e-163	-5.03866e-163	-4.50626e-163	-1.90946e-163	-7.86661e-164	8.51916e-163	4.50656e-163	-3.69425e-163	1.30595e-163	-6.13529e-164	4.99906e-163	-1.66942e-163	-3.78966e-163	-8.36869e-163	-1.06752e-163	-4.54461e-163	3.10794e-163	-2.97575e-163	2.86646e-163	0
-7.1722e-163	-1.32884e-164	-5.41715e-163	-7.91761e-163	5.13913e-166	-1.61622e-163	-1.30207e-162	-1.62728e-163	-5.1546e-163	1.73312e-163	4.00542e-163	-5.74865e-163	-5.03866e-163	-4.50626e-163	-1.90946e-163	-7.86661e-164	8.51916e-163	4.50656e-163	-3.69425e-163	1.30595e-163	-6.13529e-164	4.99906e-163	-1.66942e-163	-3.78966e-163	-8.36869e-163	-1.06752e-163	-4.54461e-163	3.10794e-163	-2.97575e-163	2.86646e-163	0
-7.1722e-163	-1.32884e-164	-5.41715e-163	-7.91761e-163	5.13913e-166	-1.61622e-163	-1.30207e-162	-1.62728e-163	-5.1546e-163	1.73312e-163	4.00542e-163	-5.74865e-163	-5.03866e-163	-4.50626e-163	-1.90946e-163	-7.86661e-164	8.51916e-163	4.50656e-163	-3.69425e-163	1.30595e-163	-6.13529e-164	4.99906e-163	-1.66942e-163	-3.78966e-163	-8.36869e-163	-1.06752e-163	-4.54461e-163	3.10794e-163	-2.97575e-163	2.86646e-163	0
-7.1722e-163	-1.32884e-164	-5.41715e-163	-7.91761e-163	5.13913e-166	-1.61622e-163	-1.30207e-162	-1.62728e-163	-5.1546e-163	1.73312e-163	4.00542e-163	-5.74865e-163	-5.03866e-163	-4.50626e-163	-1.90946e-163	-7.86661e-164	8.51916e-163	4.50656e-163	-3.69425e-163	1.30595e-163	-6.13529e-164	4.99906e-163	-1.66942e-163	-3.78966e-163	-8.36869e-163	-1.06752e-163	-4.54461e-163	3.10794e-163	-2.97575e-163	2.86646e-163	0
-7.1722e-163	-1.32884e-164	-5.41715e-163	-7.91761e-163	5.13913e-166	-1.61622e-163	-1.30207e-162	-1.62728e-163	-5.1546e-163	1.73312e-163	4.00542e-163	-5.74865e-163	-5.03866e-163	-4.50626e-163	-1.90946e-163	-7.86661e-164	8.51916e-163	4.50656e-163	-3.69425e-163	1.30595e-163	-6.13529e-164	4.99906e-163	-1.66942e-163	-3.78966e-163	-8.36869e-163	-1.06752e-163	-4.54461e-163	3.10794e-163	-2.97575e-163	2.86646e-163	0
-7.1722e-163	-1.32884e-164	-5.41715e-163	-7.91761e-163	5.13913e-166	-1.61622e-163	-1.30207e-162	-1.62728e-163	-5.1546e-163	1.73312e-163	4.00542e-163	-5.74865e-163	-5.03866e-163	-4.50626e-163	-1.90946e-163	-7.86661e-164	8.51916e-163	4.50656e-163	-3.69425e-163	1.30595e-163	-6.13529e-164	4.99906e-163	-1.66942e-163	-3.78966e-163	-8.36869e-163	-1.06752e-163	-4.54461e-163	3.10794e-163	-2.97575e-163	2.86646e-163	0
-7.1722e-163	-1.32884e-164	-5.41715e-163	-7.91761e-163	5.13913e-166	-1.61622e-163	-1.30207e-162	-1.62728e-163	-5.1546e-163	1.73312e-163	4.00542e-163	-5.74865e-163	-5.03866e-163	-4.50626e-163	-1.90946e-163	-7.86661e-164	8.51916e-163	4.50656e-163	-3.69425e-163	1.30595e-163	-6.13529e-164	4.99906e-163	-1.66942e-163	-3.78966e-163	-8.36869e-163	-1.06752e-163	-4.54461e-163	3.10794e-163	-2.97575e-163	2.86646e-163	0
-7.1722e-163	-1.32884e-164	-5.41715e-163	-7.91761e-163	5.13913e-166	-1.61622e-163	-1.30207e-162	-1.62728e-163	-5.1546e-163	1.73312e-163	4.00542e-163	-5.74865e-163	-5.03866e-163	-4.50626e-163	-1.90946e-163	-7.86661e-164	8.51916e-163	4.50656e-163	-3.69425e-163	1.30595e-163	-6.13529e-164	4.99906e-163	-1.66942e-163	-3.78966e-163	-8.36869e-163	-1.06752e-163	-4.54461e-163	3.10794e-163	-2.97575e-163	2.86646e-163	0
-7.1722e-163	-1.32884e-164	-5.41715e-163	-7.91761e-163	5.13913e-166	-1.61622e-163	-1.30207e-162	-1.62728e-163	-5.1546e-163	1.73312e-163	4.00542e-163	-5.74865e-163	-5.03866e-163	-4.50626e-163	-1.90946e-163	-7.86661e-164	8.51916e-163	4.50656e-163	-3.69425e-163	1.30595e-163	-6.13529e-164	4.99906e-163	-1.66942e-163	-3.78966e-163	-8.36869e-163	-1.06752e-163	-4.54461e-163	3.10794e-163	-2.97575e-163	2.86646e-163	0
-7.1722e-163	-1.32884e-164	-5.41715e-163	-7.91761e-163	5.13913e-166	-1.61622e-163	-1.30207e-162	-1.62728e-163	-5.1546e-163	1.73312e-163	4.00542e-163	-5.74865e-163	-5.03866e-163	-4.50626e-163	-1.90946e-163	-7.86661e-164	8.51916e-163	4.50656e-163	-3.69425e-163	1.30595e-163	-6.13529e-164	4.99906e-163	-1.66942e-163	-3.78966e-163	-8.36869e-163	-1.06752e-163	-4.54461e-163	3.10794e-163	-2.97575e-163	2.86646e-163	0
-7.1722e-163	-1.32884e-164	-5.41715e-163	-7.91761e-163	5.13913e-166	-1.61622e-163	-1.30207e-162	-1.62728e-163	-5.1546e-163	1.73312e-163	4.00542e-163	-5.74865e-163	-5.03866e-163	-4.50626e-163	-1.90946e-163	-7.86661e-164	8.51916e-163	4.50656e-163	-3.69425e-163	1.30595e-163	-6.13529e-164	4.99906e-163	-1.66942e-163	-3.78966e-163	-8.36869e-163	-1.06752e-163	-4.54461e-163	3.10794e-163	-2.97575e-163	2.86646e-163	0
-7.1722e-163	-1.32884e-164	-5.41715e-163	-7.91761e-163	5.13913e-166	-1.61622e-163	-1.30207e-162	-1.62728e-163	-5.1546e-163	1.73312e-163	4.00542e-163	-5.74865e-163	-5.03866e-163	-4.50626e-163	-1.90946e-163	-7.86661e-164	8.51916e-163	4.50656e-163	-3.69425e-163	1.30595e-163	-6.13529e-164	4.99906e-163	-1.66942e-163	-3.78966e-163	-8.36869e-163	-1.06752e-163	-4.54461e-163	3.10794e-163	-2.97575e-163	2.86646e-163	0
-7.1722e-163	-1.32884e-164	-5.41715e-163	-7.91761e-163	5.13913e-166	-1.61622e-163	-1.30207e-162	-1.62728e-163	-5.1546e-163	1.73312e-163	4.00542e-163	-5.74865e-163	-5.03866e-163	-4.50626e-163	-1.90946e-163	-7.86661e-164	8.51916e-163	4.50656e-163	-3.69425e-163	1.30595e-163	-6.13529e-164	4.99906e-163	-1.66942e-163	-3.78966e-163	-8.36869e-163	-1.06752e-163	-4.54461e-163	3.10794e-163	-2.97575e-163	2.86646e-163	0
-7.1722e-163	-1.32884e-164	-5.41715e-163	-7.91761e-163	5.13913e-166	-1.61622e-163	-1.30207e-162	-1.62728e-163	-5.1546e-163	1.73312e-163	4.00542e-163	-5.74865e-163	-5.03866e-163	-4.50626e-163	-1.90946e-163	-7.86661e-164	8.51916e-163	4.50656e-163	-3.69425e-163	1.30595e-163	-6.13529e-164	4.99906e-163	-1.66942e-163	-3.78966e-163	-8.36869e-163	-1.06752e-163	-4.54461e-163	3.10794e-163	-2.97575e-163	2.86646e-163	0
-7.1722e-163	-1.32884e-164	-5.41715e-163	-7.91761e-163	5.13913e-166	-1.61622e-163	-1.30207e-162	-1.62728e-163	-5.1546e-163	1.73312e-163	4.00542e-163	-5.74865e-163	-5.03866e-163	-4.50626e-163	-1.90946e-163	-7.86661e-164	8.51916e-163	4.50656e-163	-3.69425e-163	1.30595e-163	-6.13529e-164	4.99906e-163	-1.66942e-163	-3.78966e-163	-8.36869e-163	-1.06752e-163	-4.54461e-163	3.10794e-163	-2.97575e-163	2.86646e-163	0
-7.1722e-163	-1.32884e-164	-5.41715e-163	-7.91761e-163	5.13913e-166	-1.61622e-163	-1.30207e-162	-1.62728e-163	-5.1546e-163	1.73312e-163	4.00542e-163	-5.74865e-163	-5.03866e-163	-4.50626e-163	-1.90946e-163	-7.86661e-164	8.51916e-163	4.50656e-163	-3.69425e-163	1.30595e-163	-6.13529e-164	4.99906e-163	-1.66942e-163	-3.78966e-163	-8.36869e-163	-1.06752e-163	-4.54461e-163	3.10794e-163	-2.97575e-163	2.86646e-163	0
-7.1722e-163	-1.32884e-164	-5.41715e-163	-7.91761e-163	5.13913e-166	-1.61622e-163	-1.30207e-162	-1.62728e-163	-5.1546e-163	1.73312e-163	4.00542e-163	-5.74865e-163	-5.03866e-163	-4.50626e-163	-1.90946e-163	-7.86661e-164	8.51916e-163	4.50656e-163	-3.69425e-163	1.30595e-163	-6.13529e-164	4.99906e-163	-1.66942e-163	-3.78966e-163	-8.36869e-163	-1.06752e-163	-4.54461e-163	3.10794e-163	-2.97575e-163	2.86646e-163	0
-7.1722e-163	-1.32884e-164	-5.41715e-163	-7.91761e-163	5.13913e-166	-1.61622e-163	-1.30207e-162	-1.62728e-163	-5.1546e-163	1.73312e-163	4.00542e-163	-5.74865e-163	-5.03866e-163	-4.50626e-163	-1.90946e-163	-7.86661e-164	8.51916e-163	4.50656e-163	-3.69425e-163	1.30595e-163	-6.13529e-164	4.99906e-163	-1.66942e-163	-3.78966e-163	-8.36869e-163	-1.06752e-163	-4.54461e-163	3.10794e-163	-2.97575e-163	2.86646e-163	0
-7.1722e-163	-1.32884e-164	-5.41715e-163	-7.91761e-163	5.13913e-166	-1.61622e-163	-1.30207e-162	-1.62728e-163	-5.1546e-163	1.73312e-163	4.00542e-163	-5.74865e-163	-5.03866e-163	-4.50626e-163	-1.90946e-163	-7.86661e-164	8.51916e-163	4.50656e-163	-3.69425e-163	1.30595e-163	-6.13529e-164	4.99906e-163	-1.66942e-163	-3.78966e-163	-8.36869e-163	-1.06752e-163	-4.54461e-163	3.10794e-163	-2.97575e-163	2.86646e-163	0
-7.1722e-163	-1.32884e-164	-5.41715e-163	-7.91761e-163	5.13913e-166	-1.61622e-163	-1.30207e-162	-1.62728e-163	-5.1546e-163	1.73312e-163	4.00542e-163	-5.74865e-163	-5.03866e-163	-4.50626e-163	-1.90946e-163	-7.86661e-164	8.51916e-163	4.50656e-163	-3.69425e-163	1.30595e-163	-6.13529e-164	4.99906e-163	-1.66942e-163	-3.78966e-163	-8.36869e-163	-1.06752e-163	-4.54461e-163	3.10794e-163	-2.97575e-163	2.86646e-163	0
-7.1722e-163	-1.32884e-164	-5.41715e-163	-7.91761e-163	5.13913e-166	-1.61622e-163	-1.30207e-162	-1.62728e-163	-5.1546e-163	1.73312e-163	4.00542e-163	-5.74865e-163	-5.03866e-163	-4.50626e-163	-1.90946e-163	-7.86661e-164	8.51916e-163	4.50656e-163	-3.69425e-163	1.30595e-163	-6.13529e-164	4.99906e-163	-1.66942e-163	-3.78966e-163	-8.36869e-163	-1.06752e-163	-4.54461e-163	3.10794e-163	-2.97575e-163	2.86646e-163	0
-7.1722e-163	-1.32884e-164	-5.41715e-163	-7.91761e-163	5.13913e-166	-1.61622e-163	-1.30207e-162	-1.62728e-163	-5.1546e-163	1.73312e-163	4.00542e-163	-5.74865e-163	-5.03866e-163	-4.50626e-163	-1.90946e-163	-7.86661e-164	8.51916e-163	4.50656e-163	-3.69425e-163	1.30595e-163	-6.13529e-164	4.99906e-163	-1.66942e-163	-3.78966e-163	-8.36869e-163	-1.06752e-163	-4.54461e-163	3.10794e-163	-2.97575e-163	2.86646e-163	0
-7.1722e-163	-1.32884e-164	-5.41715e-163	-7.91761e-163	5.13913e-166	-1.61622e-163	-1.30207e-162	-1.62728e-163	-5.1546e-163	1.73312e-163	4.00542e-163	-5.74865e-163	-5.03866e-163	-4.50626e-163	-1.90946e-163	-7.86661e-164	8.51916e-163	4.50656e-163	-3.69425e-163	1.30595e-163	-6.13529e-164	4.99906e-163	-1.66942e-163	-3.78966e-163	-8.36869e-163	-1.06752e-163	-4.54461e-163	3.10794e-163	-2.97575e-163	2.86646e-163	0
-7.1722e-163	-1.32884e-164	-5.41715e-163	-7.91761e-163	5.13913e-166	-1.61622e-163	-1.30207e-162	-1.62728e-163	-5.1546e-163	1.73312e-163	4.00542e-163	-5.74865e-163	-5.03866e-163	-4.50626e-163	-1.90946e-163	-7.86661e-164	8.51916e-163	4.50656e-163	-3.69425e-163	1.30595e-163	-6.13529e-164	4.99906e-163	-1.66942e-163	-3.78966e-163	-8.36869e-163	-1.06752e-163	-4.54461e-163	3.10794e-163	-2.97575e-163	2.86646e-163	0
-7.1722e-163	-1.32884e-164	-5.41715e-163	-7.91761e-163	5.13913e-166	-1.61622e-163	-1.30207e-162	-1.62728e-163	-5.1546e-163	1.73312e-163	4.00542e-163	-5.74865e-163	-5.03866e-163	-4.50626e-163	-1.90946e-163	-7.86661e-164	8.51916e-163	4.50656e-163	-3.69425e-163	1.30595e-163	-6.13529e-164	4.99906e-163	-1.66942e-163	-3.78966e-163	-8.36869e-163	-1.06752e-163	-4.54461e-163	3.10794e-163	-2.97575e-163	2.86646e-163	0
-7.1722e-163	-1.32884e-164	-5.41715e-163	-7.91761e-163	5.13913e-166	-1.61622e-163	-1.30207e-162	-1.62728e-163	-5.1546e-163	1.73312e-163	4.00542e-163	-5.74865e-163	-5.03866e-163	-4.50626e-163	-1.90946e-163	-7.86661e-164	8.51916e-163	4.50656e-163	-3.69425e-163	1.30595e-163	-6.13529e-164	4.99906e-163	-1.66942e-163	-3.78966e-163	-8.36869e-163	-1.06752e-163	-4.54461e-163	3.10794e-163	-2.97575e-163	2.86646e-163	0
-7.1722e-163	-1.32884e-164	-5.41715e-163	-7.91761e-163	5.13913e-166	-1.61622e-163	-1.30207e-162	-1.62728e-163	-5.1546e-163	1.73312e-163	4.00542e-163	-5.74865e-163	-5.03866e-163	-4.50626e-163	-1.90946e-163	-7.86661e-164	8.51916e-163	4.50656e-163	-3.69425e-163	1.30595e-163	-6.13529e-164	4.99906e-163	-1.66942e-163	-3.78966e-163	-8.36869e-163	-1.06752e-163	-4.54461e-163	3.10794e-163	-2.97575e-163	2.86646e-163	0
-7.1722e-163	-1.32884e-164	-5.41715e-163	-7.91761e-163	5.13913e-166	-1.61622e-163	-1.30207e-162	-1.62728e-163	-5.1546e-163	1.73312e-163	4.00542e-163	-5.74865e-163	-5.03866e-163	-4.50626e-163	-1.90946e-163	-7.86661e-164	8.51916e-163	4.50656e-163	-3.69425e-163	1.30595e-163	-6.13529e-164	4.99906e-163	-1.66942e-163	-3.78966e-163	-8.36869e-163	-1.06752e-163	-4.54461e-163	3.10794e-163	-2.97575e-163	2.86646e-163	0
-7.1722e-163	-1.32884e-164	-5.41715e-163	-7.91761e-163	5.13913e-166	-1.61622e-163	-1.30207e-162	-1.62728e-163	-5.1546e-163	1.73312e-163	4.00542e-163	-5.74865e-163	-5.03866e-163	-4.50626e-163	-1.90946e-163	-7.86661e-164	8.51916e-163	4.50656e-163	-3.69425e-163	1.30595e-163	-6.13529e-164	4.99906e-163	-1.66942e-163	-3.78966e-163	-8.36869e-163	-1.06752e-163	-4.54461e-163	3.10794e-163	-2.97575e-163	2.86646e-163	0
-7.1722e-163	-1.32884e-164	-5.41715e-163	-7.91761e-163	5.13913e-166	-1.61622e-163	-1.30207e-162	-1.62728e-163	-5.1546e-163	1.73312e-163	4.00542e-163	-5.74865e-163	-5.03866e-163	-4.50626e-163	-1.90946e-163	-7.86661e-164	8.51916e-163	4.50656e-163	-3.69425e-163	1.30595e-163	-6.13529e-164	4.99906e-163	-1.66942e-163	-3.78966e-163	-8.36869e-163	-1.06752e-163	-4.54461e-163	3.10794e-163	-2.97575e-163	2.86646e-163	0
-7.1722e-163	-1.32884e-164	-5.41715e-163	-7.91761e-163	5.13913e-166	-1.61622e-163	-1.30207e-162	-1.62728e-163	-5.1546e-163	1.73312e-163	4.00542e-163	-5.74865e-163	-5.03866e-163	-4.50626e-163	-1.90946e-163	-7.86661e-164	8.51916e-163	4.50656e-163	-3.69425e-163	1.30595e-163	-6.13529e-164	4.99906e-163	-1.66942e-163	-3.78966e-163	-8.36869e-163	-1.06752e-163	-4.54461e-163	3.10794e-163	-2.97575e-163	2.86646e-163	0
-7.1722e-163	-1.32884e-164	-5.41715e-163	-7.91761e-163	5.13913e-166	-1.61622e-163	-1.30207e-162	-1.62728e-163	-5.1546e-163	1.73312e-163	4.00542e-163	-5.74865e-163	-5.03866e-163	-4.50626e-163	-1.90946e-163	-7.86661e-164	8.51916e-163	4.50656e-163	-3.69425e-163	1.30595e-163	-6.13529e-164	4.99906e-163	-1.66942e-163	-3.78966e-163	-8.36869e-163	-1.06752e-163	-4.54461e-163	3.10794e-163	-2.97575e-163	2.86646e-163	0
-7.1722e-163	-1.32884e-164	-5.41715e-163	-7.91761e-163	5.13913e-166	-1.61622e-163	-1.30207e-162	-1.62728e-163	-5.1546e-163	1.73312e-163	4.00542e-163	-5.74865e-163	-5.03866e-163	-4.50626e-163	-1.90946e-163	-7.86661e-164	8.51916e-163	4.50656e-163	-3.69425e-163	1.30595e-163	-6.13529e-164	4.99906e-163	-1.66942e-163	-3.78966e-163	-8.36869e-163	-1.06752e-163	-4.54461e-163	3.10794e-163	-2.97575e-163	2.86646e-163	0
-7.1722e-163	-1.32884e-164	-5.41715e-163	-7.91761e-163	5.13913e-166	-1.61622e-163	-1.30207e-162	-1.62728e-163	-5.1546e-163	1.73312e-163	4.00542e-163	-5.74865e-163	-5.03866e-163	-4.50626e-163	-1.90946e-163	-7.86661e-164	8.51916e-163	4.50656e-163	-3.69425e-163	1.30595e-163	-6.13529e-164	4.99906e-163	-1.66942e-163	-3.78966e-163	-8.36869e-163	-1.06752e-163	-4.54461e-163	3.10794e-163	-2.97575e-163	2.86646e-163	0
-7.1722e-163	-1.32884e-164	-5.41715e-163	-7.91761e-163	5.13913e-166	-1.61622e-163	-1.30207e-162	-1.62728e-163	-5.1546e-163	1.73312e-163	4.00542e-163	-5.74865e-163	-5.03866e-163	-4.50626e-163	-1.90946e-163	-7.86661e-164	8.51916e-163	4.50656e-163	-3.69425e-163	1.30595e-163	-6.13529e-164	4.99906e-163	-1.66942e-163	-3.78966e-163	-8.36869e-163	-1.06752e-163	-4.54461e-163	3.10794e-163	-2.97575e-163	2.86646e-163	0
-7.1722e-163	-1.32884e-164	-5.41715e-163	-7.91761e-163	5.13913e-166	-1.61622e-163	-1.30207e-162	-1.62728e-163	-5.1546e-163	1.73312e-163	4.00542e-163	-5.74865e-163	-5.03866e-163	-4.50626e-163	-1.90946e-163	-7.86661e-164	8.51916e-163	4.50656e-163	-3.69425e-163	1.30595e-163	-6.13529e-164	4.99906e-163	-1.66942e-163	-3.78966e-163	-8.36869e-163	-1.06752e-163	-4.54461e-163	3.10794e-163	-2.97575e-163	2.86646e-163	0
-7.1722e-163	-1.32884e-164	-5.41715e-163	-7.91761e-163	5.13913e-166	-1.61622e-163	-1.30207e-162	-1.62728e-163	-5.1546e-163	1.73312e-163	4.00542e-163	-5.74865e-163	-5.03866e-163	-4.50626e-163	-1.90946e-163	-7.86661e-164	8.51916e-163	4.50656e-163	-3.69425e-163	1.30595e-163	-6.13529e-164	4.99906e-163	-1.66942e-163	-3.78966e-163	-8.36869e-163	-1.06752e-163	-4.54461e-163	3.10794e-163	-2.97575e-163	2.86646e-163	0
-7.1722e-163	-1.32884e-164	-5.41715e-163	-7.91761e-163	5.13913e-166	-1.61622e-163	-1.30207e-162	-1.62728e-163	-5.1546e-163	1.73312e-163	4.00542e-163	-5.74865e-163	-5.03866e-163	-4.50626e-163	-1.90946e-163	-7.86661e-164	8.51916e-163	4.50656e-163	-3.69425e-163	1.30595e-163	-6.13529e-164	4.99906e-163	-1.66942e-163	-3.78966e-163	-8.36869e-163	-1.06752e-163	-4.54461e-163	3.10794e-163	-2.97575e-163	2.86646e-163	0
-7.1722e-163	-1.32884e-164	-5.41715e-163	-7.91761e-163	5.13913e-166	-1.61622e-163	-1.30207e-162	-1.62728e-163	-5.1546e-163	1.73312e-163	4.00542e-163	-5.74865e-163	-5.03866e-163	-4.50626e-163	-1.90946e-163	-7.86661e-164	8.51916e-163	4.50656e-163	-3.69425e-163	1.30595e-163	-6.13529e-164	4.99906e-163	-1.66942e-163	-3.78966e-163	-8.36869e-163	-1.06752e-163	-4.54461e-163	3.10794e-163	-2.97575e-163	2.86646e-163	0
-7.1722e-163	-1.32884e-164	-5.41715e-163	-7.91761e-163	5.13913e-166	-1.61622e-163	-1.30207e-162	-1.62728e-163	-5.1546e-163	1.73312e-163	4.00542e-163	-5.74865e-163	-5.03866e-163	-4.50626e-163	-1.90946e-163	-7.86661e-164	8.51916e-163	4.50656e-163	-3.69425e-163	1.30595e-163	-6.13529e-164	4.99906e-163	-1.66942e-163	-3.78966e-163	-8.36869e-163	-1.06752e-163	-4.54461e-163	3.10794e-163	-2.97575e-163	2.86646e-163	0
-7.1722e-163	-1.32884e-164	-5.41715e-163	-7.91761e-163	5.13913e-166	-1.61622e-163	-1.30207e-162	-1.62728e-163	-5.1546e-163	1.73312e-163	4.00542e-163	-5.74865e-163	-5.03866e-163	-4.50626e-163	-1.90946e-163	-7.86661e-164	8.51916e-163	4.50656e-163	-3.69425e-163	1.30595e-163	-6.13529e-164	4.99906e-163	-1.66942e-163	-3.78966e-163	-8.36869e-163	-1.06752e-163	-4.54461e-163	3.10794e-163	-2.97575e-163	2.86646e-163	0
-7.1722e-163	-1.32884e-164	-5.41715e-163	-7.91761e-163	5.13913e-166	-1.61622e-163	-1.30207e-162	-1.62728e-163	-5.1546e-163	1.73312e-163	4.00542e-163	-5.74865e-163	-5.03866e-163	-4.50626e-163	-1.90946e-163	-7.86661e-164	8.51916e-163	4.50656e-163	-3.69425e-163	1.30595e-163	-6.13529e-164	4.99906e-163	-1.66942e-163	-3.78966e-163	-8.36869e-163	-1.06752e-163	-4.54461e-163	3.10794e-163	-2.97575e-163	2.86646e-163	0
-7.1722e-163	-1.32884e-164	-5.41715e-163	-7.91761e-163	5.13913e-166	-1.61622e-163	-1.30207e-162	-1.62728e-163	-5.1546e-163	1.73312e-163	4.00542e-163	-5.74865e-163	-5.03866e-163	-4.50626e-163	-1.90946e-163	-7.86661e-164	8.51916e-163	4.50656e-163	-3.69425e-163	1.30595e-163	-6.13529e-164	4.99906e-163	-1.66942e-163	-3.78966e-163	-8.36869e-163	-1.06752e-163	-4.54461e-163	3.10794e-163	-2.97575e-163	2.86646e-163	0
-7.1722e-163	-1.32884e-164	-5.41715e-163	-7.91761e-163	5.13913e-166	-1.61622e-163	-1.30207e-162	-1.62728e-163	-5.1546e-163	1.73312e-163	4.00542e-163	-5.74865e-163	-5.03866e-163	-4.50626e-163	-1.90946e-163	-7.86661e-164	8.51916e-163	4.50656e-163	-3.69425e-163	1.30595e-163	-6.13529e-164	4.99906e-163	-1.66942e-163	-3.78966e-163	-8.36869e-163	-1.06752e-163	-4.54461e-163	3.10794e-163	-2.97575e-163	2.86646e-163	0
-7.1722e-163	-1.32884e-164	-5.41715e-163	-7.91761e-163	5.13913e-166	-1.61622e-163	-1.30207e-162	-1.62728e-163	-5.1546e-163	1.73312e-163	4.00542e-163	-5.74865e-163	-5.03866e-163	-4.50626e-163	-1.90946e-163	-7.86661e-164	8.51916e-163	4.50656e-163	-3.69425e-163	1.30595e-163	-6.13529e-164	4.99906e-163	-1.66942e-163	-3.78966e-163	-8.36869e-163	-1.06752e-163	-4.54461e-163	3.10794e-163	-2.97575e-163	2.86646e-163	0
-7.1722e-163	-1.32884e-164	-5.41715e-163	-7.91761e-163	5.13913e-166	-1.61622e-163	-1.30207e-162	-1.62728e-163	-5.1546e-163	1.73312e-163	4.00542e-163	-5.74865e-163	-5.03866e-163	-4.50626e-163	-1.90946e-163	-7.86661e-164	8.51916e-163	4.50656e-163	-3.69425e-163	1.30595e-163	-6.13529e-164	4.99906e-163	-1.66942e-163	-3.78966e-163	-8.36869e-163	-1.06752e-163	-4.54461e-163	3.10794e-163	-2.97575e-163	2.86646e-163	0
-7.1722e-163	-1.32884e-164	-5.41715e-163	-7.91761e-163	5.13913e-166	-1.61622e-163	-1.30207e-162	-1.62728e-163	-5.1546e-163	1.73312e-163	4.00542e-163	-5.74865e-163	-5.03866e-163	-4.50626e-163	-1.90946e-163	-7.86661e-164	8.51916e-163	4.50656e-163	-3.69425e-163	1.30595e-163	-6.13529e-164	4.99906e-163	-1.66942e-163	-3.78966e-163	-8.36869e-163	-1.06752e-163	-4.54461e-163	3.10794e-163	-2.97575e-163	2.86646e-163	0
-7.1722e-163	-1.32884e-164	-5.41715e-163	-7.91761e-163	5.13913e-166	-1.61622e-163	-1.30207e-162	-1.62728e-163	-5.1546e-163	1.73312e-163	4.00542e-163	-5.74865e-163	-5.03866e-163	-4.50626e-163	-1.90946e-163	-7.86661e-164	8.51916e-163	4.50656e-163	-3.69425e-163	1.30595e-163	-6.13529e-164	4.99906e-163	-1.66942e-163	-3.78966e-163	-8.36869e-163	-1.06752e-163	-4.54461e-163	3.10794e-163	-2.97575e-163	2.86646e-163	0
-7.1722e-163	-1.32884e-164	-5.41715e-163	-7.91761e-163	5.13913e-166	-1.61622e-163	-1.30207e-162	-1.62728e-163	-5.1546e-163	1.73312e-163	4.00542e-163	-5.74865e-163	-5.03866e-163	-4.50626e-163	-1.90946e-163	-7.86661e-164	8.51916e-163	4.50656e-163	-3.69425e-163	1.30595e-163	-6.13529e-164	4.99906e-163	-1.66942e-163	-3.78966e-163	-8.36869e-163	-1.06752e-163	-4.54461e-163	3.10794e-163	-2.97575e-163	2.86646e-163	0
-7.1722e-163	-1.32884e-164	-5.41715e-163	-7.91761e-163	5.13913e-166	-1.61622e-163	-1.30207e-162	-1.62728e-163	-5.1546e-163	1.73312e-163	4.00542e-163	-5.74865e-163	-5.03866e-163	-4.50626e-163	-1.90946e-163	-7.86661e-164	8.51916e-163	4.50656e-163	-3.69425e-163	1.30595e-163	-6.13529e-164	4.99906e-163	-1.66942e-163	-3.78966e-163	-8.36869e-163	-1.06752e-163	-4.54461e-163	3.10794e-163	-2.97575e-163	2.86646e-163	0
-7.1722e-163	-1.32884e-164	-5.41715e-163	-7.91761e-163	5.13913e-166	-1.61622e-163	-1.30207e-162	-1.62728e-163	-5.1546e-163	1.73312e-163	4.00542e-163	-5.74865e-163	-5.03866e-163	-4.50626e-163	-1.90946e-163	-7.86661e-164	8.51916e-163	4.50656e-163	-3.69425e-163	1.30595e-163	-6.13529e-164	4.99906e-163	-1.66942e-163	-3.78966e-163	-8.36869e-163	-1.06752e-163	-4.54461e-163	3.10794e-163	-2.97575e-163	2.86646e-163	0
-7.1722e-163	-1.32884e-164	-5.41715e-163	-7.91761e-163	5.13913e-166	-1.61622e-163	-1.30207e-162	-1.62728e-163	-5.1546e-163	1.73312e-163	4.00542e-163	-5.74865e-163	-5.03866e-163	-4.50626e-163	-1.90946e-163	-7.86661e-164	8.51916e-163	4.50656e-163	-3.69425e-163	1.30595e-163	-6.13529e-164	4.99906e-163	-1.66942e-163	-3.78966e-163	-8.36869e-163	-1.06752e-163	-4.54461e-163	3.10794e-163	-2.97575e-163	2.86646e-163	0
-7.1722e-163	-1.32884e-164	-5.41715e-163	-7.91761e-163	5.13913e-166	-1.61622e-163	-1.30207e-162	-1.62728e-163	-5.1546e-163	1.73312e-163	4.00542e-163	-5.74865e-163	-5.03866e-163	-4.50626e-163	-1.90946e-163	-7.86661e-164	8.51916e-163	4.50656e-163	-3.69425e-163	1.30595e-163	-6.13529e-164	4.99906e-163	-1.66942e-163	-3.78966e-163	-8.36869e-163	-1.06752e-163	-4.54461e-163	3.10794e-163	-2.97575e-163	2.86646e-163	0
-7.1722e-163	-1.32884e-164	-5.41715e-163	-7.91761e-163	5.13913e-166	-1.61622e-163	-1.30207e-162	-1.62728e-163	-5.1546e-163	1.73312e-163	4.00542e-163	-5.74865e-163	-5.03866e-163	-4.50626e-163	-1.90946e-163	-7.86661e-164	8.51916e-163	4.50656e-163	-3.69425e-163	1.30595e-163	-6.13529e-164	4.99906e-163	-1.66942e-163	-3.78966e-163	-8.36869e-163	-1.06752e-163	-4.54461e-163	3.10794e-163	-2.97575e-163	2.86646e-163	0
-7.1722e-163	-1.32884e-164	-5.41715e-163	-7.91761e-163	5.13913e-166	-1.61622e-163	-1.30207e-162	-1.62728e-163	-5.1546e-163	1.73312e-163	4.00542e-163	-5.74865e-163	-5.03866e-163	-4.50626e-163	-1.90946e-163	-7.86661e-164	8.51916e-163	4.50656e-163	-3.69425e-163	1.30595e-163	-6.13529e-164	4.99906e-163	-1.66942e-163	-3.78966e-163	-8.36869e-163	-1.06752e-163	-4.54461e-163	3.10794e-163	-2.97575e-163	2.86646e-163	0
-7.1722e-163	-1.32884e-164	-5.41715e-163	-7.91761e-163	5.13913e-166	-1.61622e-163	-1.30207e-162	-1.62728e-163	-5.1546e-163	1.73312e-163	4.00542e-163	-5.74865e-163	-5.03866e-163	-4.50626e-163	-1.90946e-163	-7.86661e-164	8.51916e-163	4.50656e-163	-3.69425e-163	1.30595e-163	-6.13529e-164	4.99906e-163	-1.66942e-163	-3.78966e-163	-8.36869e-163	-1.06752e-163	-4.54461e-163	3.10794e-163	-2.97575e-163	2.86646e-163	0
-7.1722e-163	-1.32884e-164	-5.41715e-163	-7.91761e-163	5.13913e-166	-1.61622e-163	-1.30207e-162	-1.62728e-163	-5.1546e-163	1.73312e-163	4.00542e-163	-5.74865e-163	-5.03866e-163	-4.50626e-163	-1.90946e-163	-7.86661e-164	8.51916e-163	4.50656e-163	-3.69425e-163	1.30595e-163	-6.13529e-164	4.99906e-163	-1.66942e-163	-3.78966e-163	-8.36869e-163	-1.06752e-163	-4.54461e-163	3.10794e-163	-2.97575e-163	2.86646e-163	0
-7.1722e-163	-1.32884e-164	-5.41715e-163	-7.91761e-163	5.13913e-166	-1.61622e-163	-1.30207e-162	-1.62728e-163	-5.1546e-163	1.73312e-163	4.00542e-163	-5.74865e-163	-5.03866e-163	-4.50626e-163	-1.90946e-163	-7.86661e-164	8.51916e-163	4.50656e-163	-3.69425e-163	1.30595e-163	-6.13529e-164	4.99906e-163	-1.66942e-163	-3.78966e-163	-8.36869e-163	-1.06752e-163	-4.54461e-163	3.10794e-163	-2.97575e-163	2.86646e-163	0
-7.1722e-163	-1.32884e-164	-5.41715e-163	-7.91761e-163	5.13913e-166	-1.61622e-163	-1.30207e-162	-1.62728e-163	-5.1546e-163	1.73312e-163	4.00542e-163	-5.74865e-163	-5.03866e-163	-4.50626e-163	-1.90946e-163	-7.86661e-164	8.51916e-163	4.50656e-163	-3.69425e-163	1.30595e-163	-6.13529e-164	4.99906e-163	-1.66942e-163	-3.78966e-163	-8.36869e-163	-1.06752e-163	-4.54461e-163	3.10794e-163	-2.97575e-163	2.86646e-163	0
-7.1722e-163	-1.32884e-164	-5.41715e-163	-7.91761e-163	5.13913e-166	-1.61622e-163	-1.30207e-162	-1.62728e-163	-5.1546e-163	1.73312e-163	4.00542e-163	-5.74865e-163	-5.03866e-163	-4.50626e-163	-1.90946e-163	-7.86661e-164	8.51916e-163	4.50656e-163	-3.69425e-163	1.30595e-163	-6.13529e-164	4.99906e-163	-1.66942e-163	-3.78966e-163	-8.36869e-163	-1.06752e-163	-4.54461e-163	3.10794e-163	-2.97575e-163	2.86646e-163	0
-7.1722e-163	-1.32884e-164	-5.41715e-163	-7.91761e-163	5.13913e-166	-1.61622e-163	-1.30207e-162	-1.62728e-163	-5.1546e-163	1.73312e-163	4.00542e-163	-5.74865e-163	-5.03866e-163	-4.50626e-163	-1.90946e-163	-7.86661e-164	8.51916e-163	4.50656e-163	-3.69425e-163	1.30595e-163	-6.13529e-164	4.99906e-163	-1.66942e-163	-3.78966e-163	-8.36869e-163	-1.06752e-163	-4.54461e-163	3.10794e-163	-2.97575e-163	2.86646e-163	0
-7.1722e-163	-1.32884e-164	-5.41715e-163	-7.91761e-163	5.13913e-166	-1.61622e-163	-1.30207e-162	-1.62728e-163	-5.1546e-163	1.73312e-163	4.00542e-163	-5.74865e-163	-5.03866e-163	-4.50626e-163	-1.90946e-163	-7.86661e-164	8.51916e-163	4.50656e-163	-3.69425e-163	1.30595e-163	-6.13529e-164	4.99906e-163	-1.66942e-163	-3.78966e-163	-8.36869e-163	-1.06752e-163	-4.54461e-163	3.10794e-163	-2.97575e-163	2.86646e-163	0
-7.1722e-163	-1.32884e-164	-5.41715e-163	-7.91761e-163	5.13913e-166	-1.61622e-163	-1.30207e-162	-1.62728e-163	-5.1546e-163	1.73312e-163	4.00542e-163	-5.74865e-163	-5.03866e-163	-4.50626e-163	-1.90946e-163	-7.86661e-164	8.51916e-163	4.50656e-163	-3.69425e-163	1.30595e-163	-6.13529e-164	4.99906e-163	-1.66942e-163	-3.78966e-163	-8.36869e-163	-1.06752e-163	-4.54461e-163	3.10794e-163	-2.97575e-163	2.86646e-163	0
-7.1722e-163	-1.32884e-164	-5.41715e-163	-7.91761e-163	5.13913e-166	-1.61622e-163	-1.30207e-162	-1.62728e-163	-5.1546e-163	1.73312e-163	4.00542e-163	-5.74865e-163	-5.03866e-163	-4.50626e-163	-1.90946e-163	-7.86661e-164	8.51916e-163	4.50656e-163	-3.69425e-163	1.30595e-163	-6.13529e-164	4.99906e-163	-1.66942e-163	-3.78966e-163	-8.36869e-163	-1.06752e-163	-4.54461e-163	3.10794e-163	-2.97575e-163	2.86646e-163	0
-7.1722e-163	-1.32884e-164	-5.41715e-163	-7.91761e-163	5.13913e-166	-1.61622e-163	-1.30207e-162	-1.62728e-163	-5.1546e-163	1.73312e-163	4.00542e-163	-5.74865e-163	-5.03866e-163	-4.50626e-163	-1.90946e-163	-7.86661e-164	8.51916e-163	4.50656e-163	-3.69425e-163	1.30595e-163	-6.13529e-164	4.99906e-163	-1.66942e-163	-3.78966e-163	-8.36869e-163	-1.06752e-163	-4.54461e-163	3.10794e-163	-2.97575e-163	2.86646e-163	0
-7.1722e-163	-1.32884e-164	-5.41715e-163	-7.91761e-163	5.13913e-166	-1.61622e-163	-1.30207e-162	-1.62728e-163	-5.1546e-163	1.73312e-163	4.00542e-163	-5.74865e-163	-5.03866e-163	-4.50626e-163	-1.90946e-163	-7.86661e-164	8.51916e-163	4.50656e-163	-3.69425e-163	1.30595e-163	-6.13529e-164	4.99906e-163	-1.66942e-163	-3.78966e-163	-8.36869e-163	-1.06752e-163	-4.54461e-163	3.10794e-163	-2.97575e-163	2.86646e-163	0
-7.1722e-163	-1.32884e-164	-5.41715e-163	-7.91761e-163	5.13913e-166	-1.61622e-163	-1.30207e-162	-1.62728e-163	-5.1546e-163	1.73312e-163	4.00542e-163	-5.74865e-163	-5.03866e-163	-4.50626e-163	-1.90946e-163	-7.86661e-164	8.51916e-163	4.50656e-163	-3.69425e-163	1.30595e-163	-6.13529e-164	4.99906e-163	-1.66942e-163	-3.78966e-163	-8.36869e-163	-1.06752e-163	-4.54461e-163	3.10794e-163	-2.97575e-163	2.86646e-163	0
-7.1722e-163	-1.32884e-164	-5.41715e-163	-7.91761e-163	5.13913e-166	-1.61622e-163	-1.30207e-162	-1.62728e-163	-5.1546e-163	1.73312e-163	4.00542e-163	-5.74865e-163	-5.03866e-163	-4.50626e-163	-1.90946e-163	-7.86661e-164	8.51916e-163	4.50656e-163	-3.69425e-163	1.30595e-163	-6.13529e-164	4.99906e-163	-1.66942e-163	-3.78966e-163	-8.36869e-163	-1.06752e-163	-4.54461e-163	3.10794e-163	-2.97575e-163	2.86646e-163	0
-7.1722e-163	-1.32884e-164	-5.41715e-163	-7.91761e-163	5.13913e-166	-1.61622e-163	-1.30207e-162	-1.62728e-163	-5.1546e-163	1.73312e-163	4.00542e-163	-5.74865e-163	-5.03866e-163	-4.50626e-163	-1.90946e-163	-7.86661e-164	8.51916e-163	4.50656e-163	-3.69425e-163	1.30595e-163	-6.13529e-164	4.99906e-163	-1.66942e-163	-3.78966e-163	-8.36869e-163	-1.06752e-163	-4.54461e-163	3.10794e-163	-2.97575e-163	2.86646e-163	0
-7.1722e-163	-1.32884e-164	-5.41715e-163	-7.91761e-163	5.13913e-166	-1.61622e-163	-1.30207e-162	-1.62728e-163	-5.1546e-163	1.73312e-163	4.00542e-163	-5.74865e-163	-5.03866e-163	-4.50626e-163	-1.90946e-163	-7.86661e-164	8.51916e-163	4.50656e-163	-3.69425e-163	1.30595e-163	-6.13529e-164	4.99906e-163	-1.66942e-163	-3.78966e-163	-8.36869e-163	-1.06752e-163	-4.54461e-163	3.10794e-163	-2.97575e-163	2.86646e-163	0
-7.1722e-163	-1.32884e-164	-5.41715e-163	-7.91761e-163	5.13913e-166	-1.61622e-163	-1.30207e-162	-1.62728e-163	-5.1546e-163	1.73312e-163	4.00542e-163	-5.74865e-163	-5.03866e-163	-4.50626e-163	-1.90946e-163	-7.86661e-164	8.51916e-163	4.50656e-163	-3.69425e-163	1.30595e-163	-6.13529e-164	4.99906e-163	-1.66942e-163	-3.78966e-163	-8.36869e-163	-1.06752e-163	-4.54461e-163	3.10794e-163	-2.97575e-163	2.86646e-163	0
-7.1722e-163	-1.32884e-164	-5.41715e-163	-7.91761e-163	5.13913e-166	-1.61622e-163	-1.30207e-162	-1.62728e-163	-5.1546e-163	1.73312e-163	4.00542e-163	-5.74865e-163	-5.03866e-163	-4.50626e-163	-1.90946e-163	-7.86661e-164	8.51916e-163	4.50656e-163	-3.69425e-163	1.30595e-163	-6.13529e-164	4.99906e-163	-1.66942e-163	-3.78966e-163	-8.36869e-163	-1.06752e-163	-4.54461e-163	3.10794e-163	-2.97575e-163	2.86646e-163	0
-7.1722e-163	-1.32884e-164	-5.41715e-163	-7.91761e-163	5.13913e-166	-1.61622e-163	-1.30207e-162	-1.62728e-163	-5.1546e-163	1.73312e-163	4.00542e-163	-5.74865e-163	-5.03866e-163	-4.50626e-163	-1.90946e-163	-7.86661e-164	8.51916e-163	4.50656e-163	-3.69425e-163	1.30595e-163	-6.13529e-164	4.99906e-163	-1.66942e-163	-3.78966e-163	-8.36869e-163	-1.06752e-163	-4.54461e-163	3.10794e-163	-2.97575e-163	2.86646e-163	0
-7.1722e-163	-1.32884e-164	-5.41715e-163	-7.91761e-163	5.13913e-166	-1.61622e-163	-1.30207e-162	-1.62728e-163	-5.1546e-163	1.73312e-163	4.00542e-163	-5.74865e-163	-5.03866e-163	-4.50626e-163	-1.90946e-163	-7.86661e-164	8.51916e-163	4.50656e-163	-3.69425e-163	1.30595e-163	-6.13529e-164	4.99906e-163	-1.66942e-163	-3.78966e-163	-8.36869e-163	-1.06752e-163	-4.54461e-163	3.10794e-163	-2.97575e-163	2.86646e-163	0
-7.1722e-163	-1.32884e-164	-5.41715e-163	-7.91761e-163	5.13913e-166	-1.61622e-163	-1.30207e-162	-1.62728e-163	-5.1546e-163	1.73312e-163	4.00542e-163	-5.74865e-163	-5.03866e-163	-4.50626e-163	-1.90946e-163	-7.86661e-164	8.51916e-163	4.50656e-163	-3.69425e-163	1.30595e-163	-6.13529e-164	4.99906e-163	-1.66942e-163	-3.78966e-163	-8.36869e-163	-1.06752e-163	-4.54461e-163	3.10794e-163	-2.97575e-163	2.86646e-163	0
-7.1722e-163	-1.32884e-164	-5.41715e-163	-7.91761e-163	5.13913e-166	-1.61622e-163	-1.30207e-162	-1.62728e-163	-5.1546e-163	1.73312e-163	4.00542e-163	-5.74865e-163	-5.03866e-163	-4.50626e-163	-1.90946e-163	-7.86661e-164	8.51916e-163	4.50656e-163	-3.69425e-163	1.30595e-163	-6.13529e-164	4.99906e-163	-1.66942e-163	-3.78966e-163	-8.36869e-163	-1.06752e-163	-4.54461e-163	3.10794e-163	-2.97575e-163	2.86646e-163	0
-7.1722e-163	-1.32884e-164	-5.41715e-163	-7.91761e-163	5.13913e-166	-1.61622e-163	-1.30207e-162	-1.62728e-163	-5.1546e-163	1.73312e-163	4.00542e-163	-5.74865e-163	-5.03866e-163	-4.50626e-163	-1.90946e-163	-7.86661e-164	8.51916e-163	4.50656e-163	-3.69425e-163	1.30595e-163	-6.13529e-164	4.99906e-163	-1.66942e-163	-3.78966e-163	-8.36869e-163	-1.06752e-163	-4.54461e-163	3.10794e-163	-2.97575e-163	2.86646e-163	0
-7.1722e-163	-1.32884e-164	-5.41715e-163	-7.91761e-163	5.13913e-166	-1.61622e-163	-1.30207e-162	-1.62728e-163	-5.1546e-163	1.73312e-163	4.00542e-163	-5.74865e-163	-5.03866e-163	-4.50626e-163	-1.90946e-163	-7.86661e-164	8.51916e-163	4.50656e-163	-3.69425e-163	1.30595e-163	-6.13529e-164	4.99906e-163	-1.66942e-163	-3.78966e-163	-8.36869e-163	-1.06752e-163	-4.54461e-163	3.10794e-163	-2.97575e-163	2.86646e-163	0
-7.1722e-163	-1.32884e-164	-5.41715e-163	-7.91761e-163	5.13913e-166	-1.61622e-163	-1.30207e-162	-1.62728e-163	-5.1546e-163	1.73312e-163	4.00542e-163	-5.74865e-163	-5.03866e-163	-4.50626e-163	-1.90946e-163	-7.86661e-164	8.51916e-163	4.50656e-163	-3.69425e-163	1.30595e-163	-6.13529e-164	4.99906e-163	-1.66942e-163	-3.78966e-163	-8.36869e-163	-1.06752e-163	-4.54461e-163	3.10794e-163	-2.97575e-163	2.86646e-163	0
-7.1722e-163	-1.32884e-164	-5.41715e-163	-7.91761e-163	5.13913e-166	-1.61622e-163	-1.30207e-162	-1.62728e-163	-5.1546e-163	1.73312e-163	4.00542e-163	-5.74865e-163	-5.03866e-163	-4.50626e-163	-1.90946e-163	-7.86661e-164	8.51916e-163	4.50656e-163	-3.69425e-163	1.30595e-163	-6.13529e-164	4.99906e-163	-1.66942e-163	-3.78966e-163	-8.36869e-163	-1.06752e-163	-4.54461e-163	3.10794e-163	-2.97575e-163	2.86646e-163	0
-7.1722e-163	-1.32884e-164	-5.41715e-163	-7.91761e-163	5.13913e-166	-1.61622e-163	-1.30207e-162	-1.62728e-163	-5.1546e-163	1.73312e-163	4.00542e-163	-5.74865e-163	-5.03866e-163	-4.50626e-163	-1.90946e-163	-7.86661e-164	8.51916e-163	4.50656e-163	-3.69425e-163	1.30595e-163	-6.13529e-164	4.99906e-163	-1.66942e-163	-3.78966e-163	-8.36869e-163	-1.06752e-163	-4.54461e-163	3.10794e-163	-2.97575e-163	2.86646e-163	0
-7.1722e-163	-1.32884e-164	-5.41715e-163	-7.91761e-163	5.13913e-166	-1.61622e-163	-1.30207e-162	-1.62728e-163	-5.1546e-163	1.73312e-163	4.00542e-163	-5.74865e-163	-5.03866e-163	-4.50626e-163	-1.90946e-163	-7.86661e-164	8.51916e-163	4.50656e-163	-3.69425e-163	1.30595e-163	-6.13529e-164	4.99906e-163	-1.66942e-163	-3.78966e-163	-8.36869e-163	-1.06752e-163	-4.54461e-163	3.10794e-163	-2.97575e-163	2.86646e-163	0
-7.1722e-163	-1.32884e-164	-5.41715e-163	-7.91761e-163	5.13913e-166	-1.61622e-163	-1.30207e-162	-1.62728e-163	-5.1546e-163	1.73312e-163	4.00542e-163	-5.74865e-163	-5.03866e-163	-4.50626e-163	-1.90946e-163	-7.86661e-164	8.51916e-163	4.50656e-163	-3.69425e-163	1.30595e-163	-6.13529e-164	4.99906e-163	-1.66942e-163	-3.78966e-163	-8.36869e-163	-1.06752e-163	-4.54461e-163	3.10794e-163	-2.97575e-163	2.86646e-163	0
-7.1722e-163	-1.32884e-164	-5.41715e-163	-7.91761e-163	5.13913e-166	-1.61622e-163	-1.30207e-162	-1.62728e-163	-5.1546e-163	1.73312e-163	4.00542e-163	-5.74865e-163	-5.03866e-163	-4.50626e-163	-1.90946e-163	-7.86661e-164	8.51916e-163	4.50656e-163	-3.69425e-163	1.30595e-163	-6.13529e-164	4.99906e-163	-1.66942e-163	-3.78966e-163	-8.36869e-163	-1.06752e-163	-4.54461e-163	3.10794e-163	-2.97575e-163	2.86646e-163	0
-7.1722e-163	-1.32884e-164	-5.41715e-163	-7.91761e-163	5.13913e-166	-1.61622e-163	-1.30207e-162	-1.62728e-163	-5.1546e-163	1.73312e-163	4.00542e-163	-5.74865e-163	-5.03866e-163	-4.50626e-163	-1.90946e-163	-7.86661e-164	8.51916e-163	4.50656e-163	-3.69425e-163	1.30595e-163	-6.13529e-164	4.99906e-163	-1.66942e-163	-3.78966e-163	-8.36869e-163	-1.06752e-163	-4.54461e-163	3.10794e-163	-2.97575e-163	2.86646e-163	0
-7.1722e-163	-1.32884e-164	-5.41715e-163	-7.91761e-163	5.13913e-166	-1.61622e-163	-1.30207e-162	-1.62728e-163	-5.1546e-163	1.73312e-163	4.00542e-163	-5.74865e-163	-5.03866e-163	-4.50626e-163	-1.90946e-163	-7.86661e-164	8.51916e-163	4.50656e-163	-3.69425e-163	1.30595e-163	-6.13529e-164	4.99906e-163	-1.66942e-163	-3.78966e-163	-8.36869e-163	-1.06752e-163	-4.54461e-163	3.10794e-163	-2.97575e-163	2.86646e-163	0
-7.1722e-163	-1.32884e-164	-5.41715e-163	-7.91761e-163	5.13913e-166	-1.61622e-163	-1.30207e-162	-1.62728e-163	-5.1546e-163	1.73312e-163	4.00542e-163	-5.74865e-163	-5.03866e-163	-4.50626e-163	-1.90946e-163	-7.86661e-164	8.51916e-163	4.50656e-163	-3.69425e-163	1.30595e-163	-6.13529e-164	4.99906e-163	-1.66942e-163	-3.78966e-163	-8.36869e-163	-1.06752e-163	-4.54461e-163	3.10794e-163	-2.97575e-163	2.86646e-163	0
-7.1722e-163	-1.32884e-164	-5.41715e-163	-7.91761e-163	5.13913e-166	-1.61622e-163	-1.30207e-162	-1.62728e-163	-5.1546e-163	1.73312e-163	4.00542e-163	-5.74865e-163	-5.03866e-163	-4.50626e-163	-1.90946e-163	-7.86661e-164	8.51916e-163	4.50656e-163	-3.69425e-163	1.30595e-163	-6.13529e-164	4.99906e-163	-1.66942e-163	-3.78966e-163	-8.36869e-163	-1.06752e-163	-4.54461e-163	3.10794e-163	-2.97575e-163	2.86646e-163	0
-7.1722e-163	-1.32884e-164	-5.41715e-163	-7.91761e-163	5.13913e-166	-1.61622e-163	-1.30207e-162	-1.62728e-163	-5.1546e-163	1.73312e-163	4.00542e-163	-5.74865e-163	-5.03866e-163	-4.50626e-163	-1.90946e-163	-7.86661e-164	8.51916e-163	4.50656e-163	-3.69425e-163	1.30595e-163	-6.13529e-164	4.99906e-163	-1.66942e-163	-3.78966e-163	-8.36869e-163	-1.06752e-163	-4.54461e-163	3.10794e-163	-2.97575e-163	2.86646e-163	0
-7.1722e-163	-1.32884e-164	-5.41715e-163	-7.91761e-163	5.13913e-166	-1.61622e-163	-1.30207e-162	-1.62728e-163	-5.1546e-163	1.73312e-163	4.00542e-163	-5.74865e-163	-5.03866e-163	-4.50626e-163	-1.90946e-163	-7.86661e-164	8.51916e-163	4.50656e-163	-3.69425e-163	1.30595e-163	-6.13529e-164	4.99906e-163	-1.66942e-163	-3.78966e-163	-8.36869e-163	-1.06752e-163	-4.54461e-163	3.10794e-163	-2.97575e-163	2.86646e-163	0
-7.1722e-163	-1.32884e-164	-5.41715e-163	-7.91761e-163	5.13913e-166	-1.61622e-163	-1.30207e-162	-1.62728e-163	-5.1546e-163	1.73312e-163	4.00542e-163	-5.74865e-163	-5.03866e-163	-4.50626e-163	-1.90946e-163	-7.86661e-164	8.51916e-163	4.50656e-163	-3.69425e-163	1.30595e-163	-6.13529e-164	4.99906e-163	-1.66942e-163	-3.78966e-163	-8.36869e-163	-1.06752e-163	-4.54461e-163	3.10794e-163	-2.97575e-163	2.86646e-163	0
-7.1722e-163	-1.32884e-164	-5.41715e-163	-7.91761e-163	5.13913e-166	-1.61622e-163	-1.30207e-162	-1.62728e-163	-5.1546e-163	1.73312e-163	4.00542e-163	-5.74865e-163	-5.03866e-163	-4.50626e-163	-1.90946e-163	-7.86661e-164	8.51916e-163	4.50656e-163	-3.69425e-163	1.30595e-163	-6.13529e-164	4.99906e-163	-1.66942e-163	-3.78966e-163	-8.36869e-163	-1.06752e-163	-4.54461e-163	3.10794e-163	-2.97575e-163	2.86646e-163	0
-7.1722e-163	-1.32884e-164	-5.41715e-163	-7.91761e-163	5.13913e-166	-1.61622e-163	-1.30207e-162	-1.62728e-163	-5.1546e-163	1.73312e-163	4.00542e-163	-5.74865e-163	-5.03866e-163	-4.50626e-163	-1.90946e-163	-7.86661e-164	8.51916e-163	4.50656e-163	-3.69425e-163	1.30595e-163	-6.13529e-164	4.99906e-163	-1.66942e-163	-3.78966e-163	-8.36869e-163	-1.06752e-163	-4.54461e-163	3.10794e-163	-2.97575e-163	2.86646e-163	0
-7.1722e-163	-1.32884e-164	-5.41715e-163	-7.91761e-163	5.13913e-166	-1.61622e-163	-1.30207e-162	-1.62728e-163	-5.1546e-163	1.73312e-163	4.00542e-163	-5.74865e-163	-5.03866e-163	-4.50626e-163	-1.90946e-163	-7.86661e-164	8.51916e-163	4.50656e-163	-3.69425e-163	1.30595e-163	-6.13529e-164	4.99906e-163	-1.66942e-163	-3.78966e-163	-8.36869e-163	-1.06752e-163	-4.54461e-163	3.10794e-163	-2.97575e-163	2.86646e-163	0
-7.1722e-163	-1.32884e-164	-5.41715e-163	-7.91761e-163	5.13913e-166	-1.61622e-163	-1.30207e-162	-1.62728e-163	-5.1546e-163	1.73312e-163	4.00542e-163	-5.74865e-163	-5.03866e-163	-4.50626e-163	-1.90946e-163	-7.86661e-164	8.51916e-163	4.50656e-163	-3.69425e-163	1.30595e-163	-6.13529e-164	4.99906e-163	-1.66942e-163	-3.78966e-163	-8.36869e-163	-1.06752e-163	-4.54461e-163	3.10794e-163	-2.97575e-163	2.86646e-163	0
-7.1722e-163	-1.32884e-164	-5.41715e-163	-7.91761e-163	5.13913e-166	-1.61622e-163	-1.30207e-162	-1.62728e-163	-5.1546e-163	1.73312e-163	4.00542e-163	-5.74865e-163	-5.03866e-163	-4.50626e-163	-1.90946e-163	-7.86661e-164	8.51916e-163	4.50656e-163	-3.69425e-163	1.30595e-163	-6.13529e-164	4.99906e-163	-1.66942e-163	-3.78966e-163	-8.36869e-163	-1.06752e-163	-4.54461e-163	3.10794e-163	-2.97575e-163	2.86646e-163	0
-7.1722e-163	-1.32884e-164	-5.41715e-163	-7.91761e-163	5.13913e-166	-1.61622e-163	-1.30207e-162	-1.62728e-163	-5.1546e-163	1.73312e-163	4.00542e-163	-5.74865e-163	-5.03866e-163	-4.50626e-163	-1.90946e-163	-7.86661e-164	8.51916e-163	4.50656e-163	-3.69425e-163	1.30595e-163	-6.13529e-164	4.99906e-163	-1.66942e-163	-3.78966e-163	-8.36869e-163	-1.06752e-163	-4.54461e-163	3.10794e-163	-2.97575e-163	2.86646e-163	0
-7.1722e-163	-1.32884e-164	-5.41715e-163	-7.91761e-163	5.13913e-166	-1.61622e-163	-1.30207e-162	-1.62728e-163	-5.1546e-163	1.73312e-163	4.00542e-163	-5.74865e-163	-5.03866e-163	-4.50626e-163	-1.90946e-163	-7.86661e-164	8.51916e-163	4.50656e-163	-3.69425e-163	1.30595e-163	-6.13529e-164	4.99906e-163	-1.66942e-163	-3.78966e-163	-8.36869e-163	-1.06752e-163	-4.54461e-163	3.10794e-163	-2.97575e-163	2.86646e-163	0
-7.1722e-163	-1.32884e-164	-5.41715e-163	-7.91761e-163	5.13913e-166	-1.61622e-163	-1.30207e-162	-1.62728e-163	-5.1546e-163	1.73312e-163	4.00542e-163	-5.74865e-163	-5.03866e-163	-4.50626e-163	-1.90946e-163	-7.86661e-164	8.51916e-163	4.50656e-163	-3.69425e-163	1.30595e-163	-6.13529e-164	4.99906e-163	-1.66942e-163	-3.78966e-163	-8.36869e-163	-1.06752e-163	-4.54461e-163	3.10794e-163	-2.97575e-163	2.86646e-163	0
-7.1722e-163	-1.32884e-164	-5.41715e-163	-7.91761e-163	5.13913e-166	-1.61622e-163	-1.30207e-162	-1.62728e-163	-5.1546e-163	1.73312e-163	4.00542e-163	-5.74865e-163	-5.03866e-163	-4.50626e-163	-1.90946e-163	-7.86661e-164	8.51916e-163	4.50656e-163	-3.69425e-163	1.30595e-163	-6.13529e-164	4.99906e-163	-1.66942e-163	-3.78966e-163	-8.36869e-163	-1.06752e-163	-4.54461e-163	3.10794e-163	-2.97575e-163	2.86646e-163	0
-7.1722e-163	-1.32884e-164	-5.41715e-163	-7.91761e-163	5.13913e-166	-1.61622e-163	-1.30207e-162	-1.62728e-163	-5.1546e-163	1.73312e-163	4.00542e-163	-5.74865e-163	-5.03866e-163	-4.50626e-163	-1.90946e-163	-7.86661e-164	8.51916e-163	4.50656e-163	-3.69425e-163	1.30595e-163	-6.13529e-164	4.99906e-163	-1.66942e-163	-3.78966e-163	-8.36869e-163	-1.06752e-163	-4.54461e-163	3.10794e-163	-2.97575e-163	2.86646e-163	0
-7.1722e-163	-1.32884e-164	-5.41715e-163	-7.91761e-163	5.13913e-166	-1.61622e-163	-1.30207e-162	-1.62728e-163	-5.1546e-163	1.73312e-163	4.00542e-163	-5.74865e-163	-5.03866e-163	-4.50626e-163	-1.90946e-163	-7.86661e-164	8.51916e-163	4.50656e-163	-3.69425e-163	1.30595e-163	-6.13529e-164	4.99906e-163	-1.66942e-163	-3.78966e-163	-8.36869e-163	-1.06752e-163	-4.54461e-163	3.10794e-163	-2.97575e-163	2.86646e-163	0
-7.1722e-163	-1.32884e-164	-5.41715e-163	-7.91761e-163	5.13913e-166	-1.61622e-163	-1.30207e-162	-1.62728e-163	-5.1546e-163	1.73312e-163	4.00542e-163	-5.74865e-163	-5.03866e-163	-4.50626e-163	-1.90946e-163	-7.86661e-164	8.51916e-163	4.50656e-163	-3.69425e-163	1.30595e-163	-6.13529e-164	4.99906e-163	-1.66942e-163	-3.78966e-163	-8.36869e-163	-1.06752e-163	-4.54461e-163	3.10794e-163	-2.97575e-163	2.86646e-163	0
-7.1722e-163	-1.32884e-164	-5.41715e-163	-7.91761e-163	5.13913e-166	-1.61622e-163	-1.30207e-162	-1.62728e-163	-5.1546e-163	1.73312e-163	4.00542e-163	-5.74865e-163	-5.03866e-163	-4.50626e-163	-1.90946e-163	-7.86661e-164	8.51916e-163	4.50656e-163	-3.69425e-163	1.30595e-163	-6.13529e-164	4.99906e-163	-1.66942e-163	-3.78966e-163	-8.36869e-163	-1.06752e-163	-4.54461e-163	3.10794e-163	-2.97575e-163	2.86646e-163	0
-7.1722e-163	-1.32884e-164	-5.41715e-163	-7.91761e-163	5.13913e-166	-1.61622e-163	-1.30207e-162	-1.62728e-163	-5.1546e-163	1.73312e-163	4.00542e-163	-5.74865e-163	-5.03866e-163	-4.50626e-163	-1.90946e-163	-7.86661e-164	8.51916e-163	4.50656e-163	-3.69425e-163	1.30595e-163	-6.13529e-164	4.99906e-163	-1.66942e-163	-3.78966e-163	-8.36869e-163	-1.06752e-163	-4.54461e-163	3.10794e-163	-2.97575e-163	2.86646e-163	0
-7.1722e-163	-1.32884e-164	-5.41715e-163	-7.91761e-163	5.13913e-166	-1.61622e-163	-1.30207e-162	-1.62728e-163	-5.1546e-163	1.73312e-163	4.00542e-163	-5.74865e-163	-5.03866e-163	-4.50626e-163	-1.90946e-163	-7.86661e-164	8.51916e-163	4.50656e-163	-3.69425e-163	1.30595e-163	-6.13529e-164	4.99906e-163	-1.66942e-163	-3.78966e-163	-8.36869e-163	-1.06752e-163	-4.54461e-163	3.10794e-163	-2.97575e-163	2.86646e-163	0
-7.1722e-163	-1.32884e-164	-5.41715e-163	-7.91761e-163	5.13913e-166	-1.61622e-163	-1.30207e-162	-1.62728e-163	-5.1546e-163	1.73312e-163	4.00542e-163	-5.74865e-163	-5.03866e-163	-4.50626e-163	-1.90946e-163	-7.86661e-164	8.51916e-163	4.50656e-163	-3.69425e-163	1.30595e-163	-6.13529e-164	4.99906e-163	-1.66942e-163	-3.78966e-163	-8.36869e-163	-1.06752e-163	-4.54461e-163	3.10794e-163	-2.97575e-163	2.86646e-163	0
-7.1722e-163	-1.32884e-164	-5.41715e-163	-7.91761e-163	5.13913e-166	-1.61622e-163	-1.30207e-162	-1.62728e-163	-5.1546e-163	1.73312e-163	4.00542e-163	-5.74865e-163	-5.03866e-163	-4.50626e-163	-1.90946e-163	-7.86661e-164	8.51916e-163	4.50656e-163	-3.69425e-163	1.30595e-163	-6.13529e-164	4.99906e-163	-1.66942e-163	-3.78966e-163	-8.36869e-163	-1.06752e-163	-4.54461e-163	3.10794e-163	-2.97575e-163	2.86646e-163	0
-7.1722e-163	-1.32884e-164	-5.41715e-163	-7.91761e-163	5.13913e-166	-1.61622e-163	-1.30207e-162	-1.62728e-163	-5.1546e-163	1.73312e-163	4.00542e-163	-5.74865e-163	-5.03866e-163	-4.50626e-163	-1.90946e-163	-7.86661e-164	8.51916e-163	4.50656e-163	-3.69425e-163	1.30595e-163	-6.13529e-164	4.99906e-163	-1.66942e-163	-3.78966e-163	-8.36869e-163	-1.06752e-163	-4.54461e-163	3.10794e-163	-2.97575e-163	2.86646e-163	0
-7.1722e-163	-1.32884e-164	-5.41715e-163	-7.91761e-163	5.13913e-166	-1.61622e-163	-1.30207e-162	-1.62728e-163	-5.1546e-163	1.73312e-163	4.00542e-163	-5.74865e-163	-5.03866e-163	-4.50626e-163	-1.90946e-163	-7.86661e-164	8.51916e-163	4.50656e-163	-3.69425e-163	1.30595e-163	-6.13529e-164	4.99906e-163	-1.66942e-163	-3.78966e-163	-8.36869e-163	-1.06752e-163	-4.54461e-163	3.10794e-163	-2.97575e-163	2.86646e-163	0
-7.1722e-163	-1.32884e-164	-5.41715e-163	-7.91761e-163	5.13913e-166	-1.61622e-163	-1.30207e-162	-1.62728e-163	-5.1546e-163	1.73312e-163	4.00542e-163	-5.74865e-163	-5.03866e-163	-4.50626e-163	-1.90946e-163	-7.86661e-164	8.51916e-163	4.50656e-163	-3.69425e-163	1.30595e-163	-6.13529e-164	4.99906e-163	-1.66942e-163	-3.78966e-163	-8.36869e-163	-1.06752e-163	-4.54461e-163	3.10794e-163	-2.97575e-163	2.86646e-163	0
-7.1722e-163	-1.32884e-164	-5.41715e-163	-7.91761e-163	5.13913e-166	-1.61622e-163	-1.30207e-162	-1.62728e-163	-5.1546e-163	1.73312e-163	4.00542e-163	-5.74865e-163	-5.03866e-163	-4.50626e-163	-1.90946e-163	-7.86661e-164	8.51916e-163	4.50656e-163	-3.69425e-163	1.30595e-163	-6.13529e-164	4.99906e-163	-1.66942e-163	-3.78966e-163	-8.36869e-163	-1.06752e-163	-4.54461e-163	3.10794e-163	-2.97575e-163	2.86646e-163	0
-7.1722e-163	-1.32884e-164	-5.41715e-163	-7.91761e-163	5.13913e-166	-1.61622e-163	-1.30207e-162	-1.62728e-163	-5.1546e-163	1.73312e-163	4.00542e-163	-5.74865e-163	-5.03866e-163	-4.50626e-163	-1.90946e-163	-7.86661e-164	8.51916e-163	4.50656e-163	-3.69425e-163	1.30595e-163	-6.13529e-164	4.99906e-163	-1.66942e-163	-3.78966e-163	-8.36869e-163	-1.06752e-163	-4.54461e-163	3.10794e-163	-2.97575e-163	2.86646e-163	0
-7.1722e-163	-1.32884e-164	-5.41715e-163	-7.91761e-163	5.13913e-166	-1.61622e-163	-1.30207e-162	-1.62728e-163	-5.1546e-163	1.73312e-163	4.00542e-163	-5.74865e-163	-5.03866e-163	-4.50626e-163	-1.90946e-163	-7.86661e-164	8.51916e-163	4.50656e-163	-3.69425e-163	1.30595e-163	-6.13529e-164	4.99906e-163	-1.66942e-163	-3.78966e-163	-8.36869e-163	-1.06752e-163	-4.54461e-163	3.10794e-163	-2.97575e-163	2.86646e-163	0
-7.1722e-163	-1.32884e-164	-5.41715e-163	-7.91761e-163	5.13913e-166	-1.61622e-163	-1.30207e-162	-1.62728e-163	-5.1546e-163	1.73312e-163	4.00542e-163	-5.74865e-163	-5.03866e-163	-4.50626e-163	-1.90946e-163	-7.86661e-164	8.51916e-163	4.50656e-163	-3.69425e-163	1.30595e-163	-6.13529e-164	4.99906e-163	-1.66942e-163	-3.78966e-163	-8.36869e-163	-1.06752e-163	-4.54461e-163	3.10794e-163	-2.97575e-163	2.86646e-163	0
-7.1722e-163	-1.32884e-164	-5.41715e-163	-7.91761e-163	5.13913e-166	-1.61622e-163	-1.30207e-162	-1.62728e-163	-5.1546e-163	1.73312e-163	4.00542e-163	-5.74865e-163	-5.03866e-163	-4.50626e-163	-1.90946e-163	-7.86661e-164	8.51916e-163	4.50656e-163	-3.69425e-163	1.30595e-163	-6.13529e-164	4.99906e-163	-1.66942e-163	-3.78966e-163	-8.36869e-163	-1.06752e-163	-4.54461e-163	3.10794e-163	-2.97575e-163	2.86646e-163	0
-7.1722e-163	-1.32884e-164	-5.41715e-163	-7.91761e-163	5.13913e-166	-1.61622e-163	-1.30207e-162	-1.62728e-163	-5.1546e-163	1.73312e-163	4.00542e-163	-5.74865e-163	-5.03866e-163	-4.50626e-163	-1.90946e-163	-7.86661e-164	8.51916e-163	4.50656e-163	-3.69425e-163	1.30595e-163	-6.13529e-164	4.99906e-163	-1.66942e-163	-3.78966e-163	-8.36869e-163	-1.06752e-163	-4.54461e-163	3.10794e-163	-2.97575e-163	2.86646e-163	0
-7.1722e-163	-1.32884e-164	-5.41715e-163	-7.91761e-163	5.13913e-166	-1.61622e-163	-1.30207e-162	-1.62728e-163	-5.1546e-163	1.73312e-163	4.00542e-163	-5.74865e-163	-5.03866e-163	-4.50626e-163	-1.90946e-163	-7.86661e-164	8.51916e-163	4.50656e-163	-3.69425e-163	1.30595e-163	-6.13529e-164	4.99906e-163	-1.66942e-163	-3.78966e-163	-8.36869e-163	-1.06752e-163	-4.54461e-163	3.10794e-163	-2.97575e-163	2.86646e-163	0
-7.1722e-163	-1.32884e-164	-5.41715e-163	-7.91761e-163	5.13913e-166	-1.61622e-163	-1.30207e-162	-1.62728e-163	-5.1546e-163	1.73312e-163	4.00542e-163	-5.74865e-163	-5.03866e-163	-4.50626e-163	-1.90946e-163	-7.86661e-164	8.51916e-163	4.50656e-163	-3.69425e-163	1.30595e-163	-6.13529e-164	4.99906e-163	-1.66942e-163	-3.78966e-163	-8.36869e-163	-1.06752e-163	-4.54461e-163	3.10794e-163	-2.97575e-163	2.86646e-163	0
-7.1722e-163	-1.32884e-164	-5.41715e-163	-7.91761e-163	5.13913e-166	-1.61622e-163	-1.30207e-162	-1.62728e-163	-5.1546e-163	1.73312e-163	4.00542e-163	-5.74865e-163	-5.03866e-163	-4.50626e-163	-1.90946e-163	-7.86661e-164	8.51916e-163	4.50656e-163	-3.69425e-163	1.30595e-163	-6.13529e-164	4.99906e-163	-1.66942e-163	-3.78966e-163	-8.36869e-163	-1.06752e-163	-4.54461e-163	3.10794e-163	-2.97575e-163	2.86646e-163	0
-7.1722e-163	-1.32884e-164	-5.41715e-163	-7.91761e-163	5.13913e-166	-1.61622e-163	-1.30207e-162	-1.62728e-163	-5.1546e-163	1.73312e-163	4.00542e-163	-5.74865e-163	-5.03866e-163	-4.50626e-163	-1.90946e-163	-7.86661e-164	8.51916e-163	4.50656e-163	-3.69425e-163	1.30595e-163	-6.13529e-164	4.99906e-163	-1.66942e-163	-3.78966e-163	-8.36869e-163	-1.06752e-163	-4.54461e-163	3.10794e-163	-2.97575e-163	2.86646e-163	0
-7.1722e-163	-1.32884e-164	-5.41715e-163	-7.91761e-163	5.13913e-166	-1.61622e-163	-1.30207e-162	-1.62728e-163	-5.1546e-163	1.73312e-163	4.00542e-163	-5.74865e-163	-5.03866e-163	-4.50626e-163	-1.90946e-163	-7.86661e-164	8.51916e-163	4.50656e-163	-3.69425e-163	1.30595e-163	-6.13529e-164	4.99906e-163	-1.66942e-163	-3.78966e-163	-8.36869e-163	-1.06752e-163	-4.54461e-163	3.10794e-163	-2.97575e-163	2.86646e-163	0
-7.1722e-163	-1.32884e-164	-5.41715e-163	-7.91761e-163	5.13913e-166	-1.61622e-163	-1.30207e-162	-1.62728e-163	-5.1546e-163	1.73312e-163	4.00542e-163	-5.74865e-163	-5.03866e-163	-4.50626e-163	-1.90946e-163	-7.86661e-164	8.51916e-163	4.50656e-163	-3.69425e-163	1.30595e-163	-6.13529e-164	4.99906e-163	-1.66942e-163	-3.78966e-163	-8.36869e-163	-1.06752e-163	-4.54461e-163	3.10794e-163	-2.97575e-163	2.86646e-163	0
-7.1722e-163	-1.32884e-164	-5.41715e-163	-7.91761e-163	5.13913e-166	-1.61622e-163	-1.30207e-162	-1.62728e-163	-5.1546e-163	1.73312e-163	4.00542e-163	-5.74865e-163	-5.03866e-163	-4.50626e-163	-1.90946e-163	-7.86661e-164	8.51916e-163	4.50656e-163	-3.69425e-163	1.30595e-163	-6.13529e-164	4.99906e-163	-1.66942e-163	-3.78966e-163	-8.36869e-163	-1.06752e-163	-4.54461e-163	3.10794e-163	-2.97575e-163	2.86646e-163	0
-7.1722e-163	-1.32884e-164	-5.41715e-163	-7.91761e-163	5.13913e-166	-1.61622e-163	-1.30207e-162	-1.62728e-163	-5.1546e-163	1.73312e-163	4.00542e-163	-5.74865e-163	-5.03866e-163	-4.50626e-163	-1.90946e-163	-7.86661e-164	8.51916e-163	4.50656e-163	-3.69425e-163	1.30595e-163	-6.13529e-164	4.99906e-163	-1.66942e-163	-3.78966e-163	-8.36869e-163	-1.06752e-163	-4.54461e-163	3.10794e-163	-2.97575e-163	2.86646e-163	0
-7.1722e-163	-1.32884e-164	-5.41715e-163	-7.91761e-163	5.13913e-166	-1.61622e-163	-1.30207e-162	-1.62728e-163	-5.1546e-163	1.73312e-163	4.00542e-163	-5.74865e-163	-5.03866e-163	-4.50626e-163	-1.90946e-163	-7.86661e-164	8.51916e-163	4.50656e-163	-3.69425e-163	1.30595e-163	-6.13529e-164	4.99906e-163	-1.66942e-163	-3.78966e-163	-8.36869e-163	-1.06752e-163	-4.54461e-163	3.10794e-163	-2.97575e-163	2.86646e-163	0
-7.1722e-163	-1.32884e-164	-5.41715e-163	-7.91761e-163	5.13913e-166	-1.61622e-163	-1.30207e-162	-1.62728e-163	-5.1546e-163	1.73312e-163	4.00542e-163	-5.74865e-163	-5.03866e-163	-4.50626e-163	-1.90946e-163	-7.86661e-164	8.51916e-163	4.50656e-163	-3.69425e-163	1.30595e-163	-6.13529e-164	4.99906e-163	-1.66942e-163	-3.78966e-163	-8.36869e-163	-1.06752e-163	-4.54461e-163	3.10794e-163	-2.97575e-163	2.86646e-163	0
-7.1722e-163	-1.32884e-164	-5.41715e-163	-7.91761e-163	5.13913e-166	-1.61622e-163	-1.30207e-162	-1.62728e-163	-5.1546e-163	1.73312e-163	4.00542e-163	-5.74865e-163	-5.03866e-163	-4.50626e-163	-1.90946e-163	-7.86661e-164	8.51916e-163	4.50656e-163	-3.69425e-163	1.30595e-163	-6.13529e-164	4.99906e-163	-1.66942e-163	-3.78966e-163	-8.36869e-163	-1.06752e-163	-4.54461e-163	3.10794e-163	-2.97575e-163	2.86646e-163	0
-7.1722e-163	-1.32884e-164	-5.41715e-163	-7.91761e-163	5.13913e-166	-1.61622e-163	-1.30207e-162	-1.62728e-163	-5.1546e-163	1.73312e-163	4.00542e-163	-5.74865e-163	-5.03866e-163	-4.50626e-163	-1.90946e-163	-7.86661e-164	8.51916e-163	4.50656e-163	-3.69425e-163	1.30595e-163	-6.13529e-164	4.99906e-163	-1.66942e-163	-3.78966e-163	-8.36869e-163	-1.06752e-163	-4.54461e-163	3.10794e-163	-2.97575e-163	2.86646e-163	0
-7.1722e-163	-1.32884e-164	-5.41715e-163	-7.91761e-163	5.13913e-166	-1.61622e-163	-1.30207e-162	-1.62728e-163	-5.1546e-163	1.73312e-163	4.00542e-163	-5.74865e-163	-5.03866e-163	-4.50626e-163	-1.90946e-163	-7.86661e-164	8.51916e-163	4.50656e-163	-3.69425e-163	1.30595e-163	-6.13529e-164	4.99906e-163	-1.66942e-163	-3.78966e-163	-8.36869e-163	-1.06752e-163	-4.54461e-163	3.10794e-163	-2.97575e-163	2.86646e-163	0
-7.1722e-163	-1.32884e-164	-5.41715e-163	-7.91761e-163	5.13913e-166	-1.61622e-163	-1.30207e-162	-1.62728e-163	-5.1546e-163	1.73312e-163	4.00542e-163	-5.74865e-163	-5.03866e-163	-4.50626e-163	-1.90946e-163	-7.86661e-164	8.51916e-163	4.50656e-163	-3.69425e-163	1.30595e-163	-6.13529e-164	4.99906e-163	-1.66942e-163	-3.78966e-163	-8.36869e-163	-1.06752e-163	-4.54461e-163	3.10794e-163	-2.97575e-163	2.86646e-163	0
-7.1722e-163	-1.32884e-164	-5.41715e-163	-7.91761e-163	5.13913e-166	-1.61622e-163	-1.30207e-162	-1.62728e-163	-5.1546e-163	1.73312e-163	4.00542e-163	-5.74865e-163	-5.03866e-163	-4.50626e-163	-1.90946e-163	-7.86661e-164	8.51916e-163	4.50656e-163	-3.69425e-163	1.30595e-163	-6.13529e-164	4.99906e-163	-1.66942e-163	-3.78966e-163	-8.36869e-163	-1.06752e-163	-4.54461e-163	3.10794e-163	-2.97575e-163	2.86646e-163	0
-7.1722e-163	-1.32884e-164	-5.41715e-163	-7.91761e-163	5.13913e-166	-1.61622e-163	-1.30207e-162	-1.62728e-163	-5.1546e-163	1.73312e-163	4.00542e-163	-5.74865e-163	-5.03866e-163	-4.50626e-163	-1.90946e-163	-7.86661e-164	8.51916e-163	4.50656e-163	-3.69425e-163	1.30595e-163	-6.13529e-164	4.99906e-163	-1.66942e-163	-3.78966e-163	-8.36869e-163	-1.06752e-163	-4.54461e-163	3.10794e-163	-2.97575e-163	2.86646e-163	0
-7.1722e-163	-1.32884e-164	-5.41715e-163	-7.91761e-163	5.13913e-166	-1.61622e-163	-1.30207e-162	-1.62728e-163	-5.1546e-163	1.73312e-163	4.00542e-163	-5.74865e-163	-5.03866e-163	-4.50626e-163	-1.90946e-163	-7.86661e-164	8.51916e-163	4.50656e-163	-3.69425e-163	1.30595e-163	-6.13529e-164	4.99906e-163	-1.66942e-163	-3.78966e-163	-8.36869e-163	-1.06752e-163	-4.54461e-163	3.10794e-163	-2.97575e-163	2.86646e-163	0
-7.1722e-163	-1.32884e-164	-5.41715e-163	-7.91761e-163	5.13913e-166	-1.61622e-163	-1.30207e-162	-1.62728e-163	-5.1546e-163	1.73312e-163	4.00542e-163	-5.74865e-163	-5.03866e-163	-4.50626e-163	-1.90946e-163	-7.86661e-164	8.51916e-163	4.50656e-163	-3.69425e-163	1.30595e-163	-6.13529e-164	4.99906e-163	-1.66942e-163	-3.78966e-163	-8.36869e-163	-1.06752e-163	-4.54461e-163	3.10794e-163	-2.97575e-163	2.86646e-163	0
-7.1722e-163	-1.32884e-164	-5.41715e-163	-7.91761e-163	5.13913e-166	-1.61622e-163	-1.30207e-162	-1.62728e-163	-5.1546e-163	1.73312e-163	4.00542e-163	-5.74865e-163	-5.03866e-163	-4.50626e-163	-1.90946e-163	-7.86661e-164	8.51916e-163	4.50656e-163	-3.69425e-163	1.30595e-163	-6.13529e-164	4.99906e-163	-1.66942e-163	-3.78966e-163	-8.36869e-163	-1.06752e-163	-4.54461e-163	3.10794e-163	-2.97575e-163	2.86646e-163	0
-7.1722e-163	-1.32884e-164	-5.41715e-163	-7.91761e-163	5.13913e-166	-1.61622e-163	-1.30207e-162	-1.62728e-163	-5.1546e-163	1.73312e-163	4.00542e-163	-5.74865e-163	-5.03866e-163	-4.50626e-163	-1.90946e-163	-7.86661e-164	8.51916e-163	4.50656e-163	-3.69425e-163	1.30595e-163	-6.13529e-164	4.99906e-163	-1.66942e-163	-3.78966e-163	-8.36869e-163	-1.06752e-163	-4.54461e-163	3.10794e-163	-2.97575e-163	2.86646e-163	0
-7.1722e-163	-1.32884e-164	-5.41715e-163	-7.91761e-163	5.13913e-166	-1.61622e-163	-1.30207e-162	-1.62728e-163	-5.1546e-163	1.73312e-163	4.00542e-163	-5.74865e-163	-5.03866e-163	-4.50626e-163	-1.90946e-163	-7.86661e-164	8.51916e-163	4.50656e-163	-3.69425e-163	1.30595e-163	-6.13529e-164	4.99906e-163	-1.66942e-163	-3.78966e-163	-8.36869e-163	-1.06752e-163	-4.54461e-163	3.10794e-163	-2.97575e-163	2.86646e-163	0
-7.1722e-163	-1.32884e-164	-5.41715e-163	-7.91761e-163	5.13913e-166	-1.61622e-163	-1.30207e-162	-1.62728e-163	-5.1546e-163	1.73312e-163	4.00542e-163	-5.74865e-163	-5.03866e-163	-4.50626e-163	-1.90946e-163	-7.86661e-164	8.51916e-163	4.50656e-163	-3.69425e-163	1.30595e-163	-6.13529e-164	4.99906e-163	-1.66942e-163	-3.78966e-163	-8.36869e-163	-1.06752e-163	-4.54461e-163	3.10794e-163	-2.97575e-163	2.86646e-163	0
-7.1722e-163	-1.32884e-164	-5.41715e-163	-7.91761e-163	5.13913e-166	-1.61622e-163	-1.30207e-162	-1.62728e-163	-5.1546e-163	1.73312e-163	4.00542e-163	-5.74865e-163	-5.03866e-163	-4.50626e-163	-1.90946e-163	-7.86661e-164	8.51916e-163	4.50656e-163	-3.69425e-163	1.30595e-163	-6.13529e-164	4.99906e-163	-1.66942e-163	-3.78966e-163	-8.36869e-163	-1.06752e-163	-4.54461e-163	3.10794e-163	-2.97575e-163	2.86646e-163	0
-7.1722e-163	-1.32884e-164	-5.41715e-163	-7.91761e-163	5.13913e-166	-1.61622e-163	-1.30207e-162	-1.62728e-163	-5.1546e-163	1.73312e-163	4.00542e-163	-5.74865e-163	-5.03866e-163	-4.50626e-163	-1.90946e-163	-7.86661e-164	8.51916e-163	4.50656e-163	-3.69425e-163	1.30595e-163	-6.13529e-164	4.99906e-163	-1.66942e-163	-3.78966e-163	-8.36869e-163	-1.06752e-163	-4.54461e-163	3.10794e-163	-2.97575e-163	2.86646e-163	0
-7.1722e-163	-1.32884e-164	-5.41715e-163	-7.91761e-163	5.13913e-166	-1.61622e-163	-1.30207e-162	-1.62728e-163	-5.1546e-163	1.73312e-163	4.00542e-163	-5.74865e-163	-5.03866e-163	-4.50626e-163	-1.90946e-163	-7.86661e-164	8.51916e-163	4.50656e-163	-3.69425e-163	1.30595e-163	-6.13529e-164	4.99906e-163	-1.66942e-163	-3.78966e-163	-8.36869e-163	-1.06752e-163	-4.54461e-163	3.10794e-163	-2.97575e-163	2.86646e-163	0
-7.1722e-163	-1.32884e-164	-5.41715e-163	-7.91761e-163	5.13913e-166	-1.61622e-163	-1.30207e-162	-1.62728e-163	-5.1546e-163	1.73312e-163	4.00542e-163	-5.74865e-163	-5.03866e-163	-4.50626e-163	-1.90946e-163	-7.86661e-164	8.51916e-163	4.50656e-163	-3.69425e-163	1.30595e-163	-6.13529e-164	4.99906e-163	-1.66942e-163	-3.78966e-163	-8.36869e-163	-1.06752e-163	-4.54461e-163	3.10794e-163	-2.97575e-163	2.86646e-163	0
-7.1722e-163	-1.32884e-164	-5.41715e-163	-7.91761e-163	5.13913e-166	-1.61622e-163	-1.30207e-162	-1.62728e-163	-5.1546e-163	1.73312e-163	4.00542e-163	-5.74865e-163	-5.03866e-163	-4.50626e-163	-1.90946e-163	-7.86661e-164	8.51916e-163	4.50656e-163	-3.69425e-163	1.30595e-163	-6.13529e-164	4.99906e-163	-1.66942e-163	-3.78966e-163	-8.36869e-163	-1.06752e-163	-4.54461e-163	3.10794e-163	-2.97575e-163	2.86646e-163	0
-7.1722e-163	-1.32884e-164	-5.41715e-163	-7.91761e-163	5.13913e-166	-1.61622e-163	-1.30207e-162	-1.62728e-163	-5.1546e-163	1.73312e-163	4.00542e-163	-5.74865e-163	-5.03866e-163	-4.50626e-163	-1.90946e-163	-7.86661e-164	8.51916e-163	4.50656e-163	-3.69425e-163	1.30595e-163	-6.13529e-164	4.99906e-163	-1.66942e-163	-3.78966e-163	-8.36869e-163	-1.06752e-163	-4.54461e-163	3.10794e-163	-2.97575e-163	2.86646e-163	0
-7.1722e-163	-1.32884e-164	-5.41715e-163	-7.91761e-163	5.13913e-166	-1.61622e-163	-1.30207e-162	-1.62728e-163	-5.1546e-163	1.73312e-163	4.00542e-163	-5.74865e-163	-5.03866e-163	-4.50626e-163	-1.90946e-163	-7.86661e-164	8.51916e-163	4.50656e-163	-3.69425e-163	1.30595e-163	-6.13529e-164	4.99906e-163	-1.66942e-163	-3.78966e-163	-8.36869e-163	-1.06752e-163	-4.54461e-163	3.10794e-163	-2.97575e-163	2.86646e-163	0
-7.1722e-163	-1.32884e-164	-5.41715e-163	-7.91761e-163	5.13913e-166	-1.61622e-163	-1.30207e-162	-1.62728e-163	-5.1546e-163	1.73312e-163	4.00542e-163	-5.74865e-163	-5.03866e-163	-4.50626e-163	-1.90946e-163	-7.86661e-164	8.51916e-163	4.50656e-163	-3.69425e-163	1.30595e-163	-6.13529e-164	4.99906e-163	-1.66942e-163	-3.78966e-163	-8.36869e-163	-1.06752e-163	-4.54461e-163	3.10794e-163	-2.97575e-163	2.86646e-163	0
-7.1722e-163	-1.32884e-164	-5.41715e-163	-7.91761e-163	5.13913e-166	-1.61622e-163	-1.30207e-162	-1.62728e-163	-5.1546e-163	1.73312e-163	4.00542e-163	-5.74865e-163	-5.03866e-163	-4.50626e-163	-1.90946e-163	-7.86661e-164	8.51916e-163	4.50656e-163	-3.69425e-163	1.30595e-163	-6.13529e-164	4.99906e-163	-1.66942e-163	-3.78966e-163	-8.36869e-163	-1.06752e-163	-4.54461e-163	3.10794e-163	-2.97575e-163	2.86646e-163	0
-7.1722e-163	-1.32884e-164	-5.41715e-163	-7.91761e-163	5.13913e-166	-1.61622e-163	-1.30207e-162	-1.62728e-163	-5.1546e-163	1.73312e-163	4.00542e-163	-5.74865e-163	-5.03866e-163	-4.50626e-163	-1.90946e-163	-7.86661e-164	8.51916e-163	4.50656e-163	-3.69425e-163	1.30595e-163	-6.13529e-164	4.99906e-163	-1.66942e-163	-3.78966e-163	-8.36869e-163	-1.06752e-163	-4.54461e-163	3.10794e-163	-2.97575e-163	2.86646e-163	0
-7.1722e-163	-1.32884e-164	-5.41715e-163	-7.91761e-163	5.13913e-166	-1.61622e-163	-1.30207e-162	-1.62728e-163	-5.1546e-163	1.73312e-163	4.00542e-163	-5.74865e-163	-5.03866e-163	-4.50626e-163	-1.90946e-163	-7.86661e-164	8.51916e-163	4.50656e-163	-3.69425e-163	1.30595e-163	-6.13529e-164	4.99906e-163	-1.66942e-163	-3.78966e-163	-8.36869e-163	-1.06752e-163	-4.54461e-163	3.10794e-163	-2.97575e-163	2.86646e-163	0
-7.1722e-163	-1.32884e-164	-5.41715e-163	-7.91761e-163	5.13913e-166	-1.61622e-163	-1.30207e-162	-1.62728e-163	-5.1546e-163	1.73312e-163	4.00542e-163	-5.74865e-163	-5.03866e-163	-4.50626e-163	-1.90946e-163	-7.86661e-164	8.51916e-163	4.50656e-163	-3.69425e-163	1.30595e-163	-6.13529e-164	4.99906e-163	-1.66942e-163	-3.78966e-163	-8.36869e-163	-1.06752e-163	-4.54461e-163	3.10794e-163	-2.97575e-163	2.86646e-163	0
-7.1722e-163	-1.32884e-164	-5.41715e-163	-7.91761e-163	5.13913e-166	-1.61622e-163	-1.30207e-162	-1.62728e-163	-5.1546e-163	1.73312e-163	4.00542e-163	-5.74865e-163	-5.03866e-163	-4.50626e-163	-1.90946e-163	-7.86661e-164	8.51916e-163	4.50656e-163	-3.69425e-163	1.30595e-163	-6.13529e-164	4.99906e-163	-1.66942e-163	-3.78966e-163	-8.36869e-163	-1.06752e-163	-4.54461e-163	3.10794e-163	-2.97575e-163	2.86646e-163	0
-7.1722e-163	-1.32884e-164	-5.41715e-163	-7.91761e-163	5.13913e-166	-1.61622e-163	-1.30207e-162	-1.62728e-163	-5.1546e-163	1.73312e-163	4.00542e-163	-5.74865e-163	-5.03866e-163	-4.50626e-163	-1.90946e-163	-7.86661e-164	8.51916e-163	4.50656e-163	-3.69425e-163	1.30595e-163	-6.13529e-164	4.99906e-163	-1.66942e-163	-3.78966e-163	-8.36869e-163	-1.06752e-163	-4.54461e-163	3.10794e-163	-2.97575e-163	2.86646e-163	0
-7.1722e-163	-1.32884e-164	-5.41715e-163	-7.91761e-163	5.13913e-166	-1.61622e-163	-1.30207e-162	-1.62728e-163	-5.1546e-163	1.73312e-163	4.00542e-163	-5.74865e-163	-5.03866e-163	-4.50626e-163	-1.90946e-163	-7.86661e-164	8.51916e-163	4.50656e-163	-3.69425e-163	1.30595e-163	-6.13529e-164	4.99906e-163	-1.66942e-163	-3.78966e-163	-8.36869e-163	-1.06752e-163	-4.54461e-163	3.10794e-163	-2.97575e-163	2.86646e-163	0
-7.1722e-163	-1.32884e-164	-5.41715e-163	-7.91761e-163	5.13913e-166	-1.61622e-163	-1.30207e-162	-1.62728e-163	-5.1546e-163	1.73312e-163	4.00542e-163	-5.74865e-163	-5.03866e-163	-4.50626e-163	-1.90946e-163	-7.86661e-164	8.51916e-163	4.50656e-163	-3.69425e-163	1.30595e-163	-6.13529e-164	4.99906e-163	-1.66942e-163	-3.78966e-163	-8.36869e-163	-1.06752e-163	-4.54461e-163	3.10794e-163	-2.97575e-163	2.86646e-163	0
-7.1722e-163	-1.32884e-164	-5.41715e-163	-7.91761e-163	5.13913e-166	-1.61622e-163	-1.30207e-162	-1.62728e-163	-5.1546e-163	1.73312e-163	4.00542e-163	-5.74865e-163	-5.03866e-163	-4.50626e-163	-1.90946e-163	-7.86661e-164	8.51916e-163	4.50656e-163	-3.69425e-163	1.30595e-163	-6.13529e-164	4.99906e-163	-1.66942e-163	-3.78966e-163	-8.36869e-163	-1.06752e-163	-4.54461e-163	3.10794e-163	-2.97575e-163	2.86646e-163	0
-7.1722e-163	-1.32884e-164	-5.41715e-163	-7.91761e-163	5.13913e-166	-1.61622e-163	-1.30207e-162	-1.62728e-163	-5.1546e-163	1.73312e-163	4.00542e-163	-5.74865e-163	-5.03866e-163	-4.50626e-163	-1.90946e-163	-7.86661e-164	8.51916e-163	4.50656e-163	-3.69425e-163	1.30595e-163	-6.13529e-164	4.99906e-163	-1.66942e-163	-3.78966e-163	-8.36869e-163	-1.06752e-163	-4.54461e-163	3.10794e-163	-2.97575e-163	2.86646e-163	0
-7.1722e-163	-1.32884e-164	-5.41715e-163	-7.91761e-163	5.13913e-166	-1.61622e-163	-1.30207e-162	-1.62728e-163	-5.1546e-163	1.73312e-163	4.00542e-163	-5.74865e-163	-5.03866e-163	-4.50626e-163	-1.90946e-163	-7.86661e-164	8.51916e-163	4.50656e-163	-3.69425e-163	1.30595e-163	-6.13529e-164	4.99906e-163	-1.66942e-163	-3.78966e-163	-8.36869e-163	-1.06752e-163	-4.54461e-163	3.10794e-163	-2.97575e-163	2.86646e-163	0
-7.1722e-163	-1.32884e-164	-5.41715e-163	-7.91761e-163	5.13913e-166	-1.61622e-163	-1.30207e-162	-1.62728e-163	-5.1546e-163	1.73312e-163	4.00542e-163	-5.74865e-163	-5.03866e-163	-4.50626e-163	-1.90946e-163	-7.86661e-164	8.51916e-163	4.50656e-163	-3.69425e-163	1.30595e-163	-6.13529e-164	4.99906e-163	-1.66942e-163	-3.78966e-163	-8.36869e-163	-1.06752e-163	-4.54461e-163	3.10794e-163	-2.97575e-163	2.86646e-163	0
-7.1722e-163	-1.32884e-164	-5.41715e-163	-7.91761e-163	5.13913e-166	-1.61622e-163	-1.30207e-162	-1.62728e-163	-5.1546e-163	1.73312e-163	4.00542e-163	-5.74865e-163	-5.03866e-163	-4.50626e-163	-1.90946e-163	-7.86661e-164	8.51916e-163	4.50656e-163	-3.69425e-163	1.30595e-163	-6.13529e-164	4.99906e-163	-1.66942e-163	-3.78966e-163	-8.36869e-163	-1.06752e-163	-4.54461e-163	3.10794e-163	-2.97575e-163	2.86646e-163	0
-7.1722e-163	-1.32884e-164	-5.41715e-163	-7.91761e-163	5.13913e-166	-1.61622e-163	-1.30207e-162	-1.62728e-163	-5.1546e-163	1.73312e-163	4.00542e-163	-5.74865e-163	-5.03866e-163	-4.50626e-163	-1.90946e-163	-7.86661e-164	8.51916e-163	4.50656e-163	-3.69425e-163	1.30595e-163	-6.13529e-164	4.99906e-163	-1.66942e-163	-3.78966e-163	-8.36869e-163	-1.06752e-163	-4.54461e-163	3.10794e-163	-2.97575e-163	2.86646e-163	0
-7.1722e-163	-1.32884e-164	-5.41715e-163	-7.91761e-163	5.13913e-166	-1.61622e-163	-1.30207e-162	-1.62728e-163	-5.1546e-163	1.73312e-163	4.00542e-163	-5.74865e-163	-5.03866e-163	-4.50626e-163	-1.90946e-163	-7.86661e-164	8.51916e-163	4.50656e-163	-3.69425e-163	1.30595e-163	-6.13529e-164	4.99906e-163	-1.66942e-163	-3.78966e-163	-8.36869e-163	-1.06752e-163	-4.54461e-163	3.10794e-163	-2.97575e-163	2.86646e-163	0
-7.1722e-163	-1.32884e-164	-5.41715e-163	-7.91761e-163	5.13913e-166	-1.61622e-163	-1.30207e-162	-1.62728e-163	-5.1546e-163	1.73312e-163	4.00542e-163	-5.74865e-163	-5.03866e-163	-4.50626e-163	-1.90946e-163	-7.86661e-164	8.51916e-163	4.50656e-163	-3.69425e-163	1.30595e-163	-6.13529e-164	4.99906e-163	-1.66942e-163	-3.78966e-163	-8.36869e-163	-1.06752e-163	-4.54461e-163	3.10794e-163	-2.97575e-163	2.86646e-163	0
-7.1722e-163	-1.32884e-164	-5.41715e-163	-7.91761e-163	5.13913e-166	-1.61622e-163	-1.30207e-162	-1.62728e-163	-5.1546e-163	1.73312e-163	4.00542e-163	-5.74865e-163	-5.03866e-163	-4.50626e-163	-1.90946e-163	-7.86661e-164	8.51916e-163	4.50656e-163	-3.69425e-163	1.30595e-163	-6.13529e-164	4.99906e-163	-1.66942e-163	-3.78966e-163	-8.36869e-163	-1.06752e-163	-4.54461e-163	3.10794e-163	-2.97575e-163	2.86646e-163	0
-7.1722e-163	-1.32884e-164	-5.41715e-163	-7.91761e-163	5.13913e-166	-1.61622e-163	-1.30207e-162	-1.62728e-163	-5.1546e-163	1.73312e-163	4.00542e-163	-5.74865e-163	-5.03866e-163	-4.50626e-163	-1.90946e-163	-7.86661e-164	8.51916e-163	4.50656e-163	-3.69425e-163	1.30595e-163	-6.13529e-164	4.99906e-163	-1.66942e-163	-3.78966e-163	-8.36869e-163	-1.06752e-163	-4.54461e-163	3.10794e-163	-2.97575e-163	2.86646e-163	0
-7.1722e-163	-1.32884e-164	-5.41715e-163	-7.91761e-163	5.13913e-166	-1.61622e-163	-1.30207e-162	-1.62728e-163	-5.1546e-163	1.73312e-163	4.00542e-163	-5.74865e-163	-5.03866e-163	-4.50626e-163	-1.90946e-163	-7.86661e-164	8.51916e-163	4.50656e-163	-3.69425e-163	1.30595e-163	-6.13529e-164	4.99906e-163	-1.66942e-163	-3.78966e-163	-8.36869e-163	-1.06752e-163	-4.54461e-163	3.10794e-163	-2.97575e-163	2.86646e-163	0
-7.1722e-163	-1.32884e-164	-5.41715e-163	-7.91761e-163	5.13913e-166	-1.61622e-163	-1.30207e-162	-1.62728e-163	-5.1546e-163	1.73312e-163	4.00542e-163	-5.74865e-163	-5.03866e-163	-4.50626e-163	-1.90946e-163	-7.86661e-164	8.51916e-163	4.50656e-163	-3.69425e-163	1.30595e-163	-6.13529e-164	4.99906e-163	-1.66942e-163	-3.78966e-163	-8.36869e-163	-1.06752e-163	-4.54461e-163	3.10794e-163	-2.97575e-163	2.86646e-163	0
-7.1722e-163	-1.32884e-164	-5.41715e-163	-7.91761e-163	5.13913e-166	-1.61622e-163	-1.30207e-162	-1.62728e-163	-5.1546e-163	1.73312e-163	4.00542e-163	-5.74865e-163	-5.03866e-163	-4.50626e-163	-1.90946e-163	-7.86661e-164	8.51916e-163	4.50656e-163	-3.69425e-163	1.30595e-163	-6.13529e-164	4.99906e-163	-1.66942e-163	-3.78966e-163	-8.36869e-163	-1.06752e-163	-4.54461e-163	3.10794e-163	-2.97575e-163	2.86646e-163	0
-7.1722e-163	-1.32884e-164	-5.41715e-163	-7.91761e-163	5.13913e-166	-1.61622e-163	-1.30207e-162	-1.62728e-163	-5.1546e-163	1.73312e-163	4.00542e-163	-5.74865e-163	-5.03866e-163	-4.50626e-163	-1.90946e-163	-7.86661e-164	8.51916e-163	4.50656e-163	-3.69425e-163	1.30595e-163	-6.13529e-164	4.99906e-163	-1.66942e-163	-3.78966e-163	-8.36869e-163	-1.06752e-163	-4.54461e-163	3.10794e-163	-2.97575e-163	2.86646e-163	0
-7.1722e-163	-1.32884e-164	-5.41715e-163	-7.91761e-163	5.13913e-166	-1.61622e-163	-1.30207e-162	-1.62728e-163	-5.1546e-163	1.73312e-163	4.00542e-163	-5.74865e-163	-5.03866e-163	-4.50626e-163	-1.90946e-163	-7.86661e-164	8.51916e-163	4.50656e-163	-3.69425e-163	1.30595e-163	-6.13529e-164	4.99906e-163	-1.66942e-163	-3.78966e-163	-8.36869e-163	-1.06752e-163	-4.54461e-163	3.10794e-163	-2.97575e-163	2.86646e-163	0
-7.1722e-163	-1.32884e-164	-5.41715e-163	-7.91761e-163	5.13913e-166	-1.61622e-163	-1.30207e-162	-1.62728e-163	-5.1546e-163	1.73312e-163	4.00542e-163	-5.74865e-163	-5.03866e-163	-4.50626e-163	-1.90946e-163	-7.86661e-164	8.51916e-163	4.50656e-163	-3.69425e-163	1.30595e-163	-6.13529e-164	4.99906e-163	-1.66942e-163	-3.78966e-163	-8.36869e-163	-1.06752e-163	-4.54461e-163	3.10794e-163	-2.97575e-163	2.86646e-163	0
-7.1722e-163	-1.32884e-164	-5.41715e-163	-7.91761e-163	5.13913e-166	-1.61622e-163	-1.30207e-162	-1.62728e-163	-5.1546e-163	1.73312e-163	4.00542e-163	-5.74865e-163	-5.03866e-163	-4.50626e-163	-1.90946e-163	-7.86661e-164	8.51916e-163	4.50656e-163	-3.69425e-163	1.30595e-163	-6.13529e-164	4.99906e-163	-1.66942e-163	-3.78966e-163	-8.36869e-163	-1.06752e-163	-4.54461e-163	3.10794e-163	-2.97575e-163	2.86646e-163	0
-7.1722e-163	-1.32884e-164	-5.41715e-163	-7.91761e-163	5.13913e-166	-1.61622e-163	-1.30207e-162	-1.62728e-163	-5.1546e-163	1.73312e-163	4.00542e-163	-5.74865e-163	-5.03866e-163	-4.50626e-163	-1.90946e-163	-7.86661e-164	8.51916e-163	4.50656e-163	-3.69425e-163	1.30595e-163	-6.13529e-164	4.99906e-163	-1.66942e-163	-3.78966e-163	-8.36869e-163	-1.06752e-163	-4.54461e-163	3.10794e-163	-2.97575e-163	2.86646e-163	0
-7.1722e-163	-1.32884e-164	-5.41715e-163	-7.91761e-163	5.13913e-166	-1.61622e-163	-1.30207e-162	-1.62728e-163	-5.1546e-163	1.73312e-163	4.00542e-163	-5.74865e-163	-5.03866e-163	-4.50626e-163	-1.90946e-163	-7.86661e-164	8.51916e-163	4.50656e-163	-3.69425e-163	1.30595e-163	-6.13529e-164	4.99906e-163	-1.66942e-163	-3.78966e-163	-8.36869e-163	-1.06752e-163	-4.54461e-163	3.10794e-163	-2.97575e-163	2.86646e-163	0
-7.1722e-163	-1.32884e-164	-5.41715e-163	-7.91761e-163	5.13913e-166	-1.61622e-163	-1.30207e-162	-1.62728e-163	-5.1546e-163	1.73312e-163	4.00542e-163	-5.74865e-163	-5.03866e-163	-4.50626e-163	-1.90946e-163	-7.86661e-164	8.51916e-163	4.50656e-163	-3.69425e-163	1.30595e-163	-6.13529e-164	4.99906e-163	-1.66942e-163	-3.78966e-163	-8.36869e-163	-1.06752e-163	-4.54461e-163	3.10794e-163	-2.97575e-163	2.86646e-163	0
-7.1722e-163	-1.32884e-164	-5.41715e-163	-7.91761e-163	5.13913e-166	-1.61622e-163	-1.30207e-162	-1.62728e-163	-5.1546e-163	1.73312e-163	4.00542e-163	-5.74865e-163	-5.03866e-163	-4.50626e-163	-1.90946e-163	-7.86661e-164	8.51916e-163	4.50656e-163	-3.69425e-163	1.30595e-163	-6.13529e-164	4.99906e-163	-1.66942e-163	-3.78966e-163	-8.36869e-163	-1.06752e-163	-4.54461e-163	3.10794e-163	-2.97575e-163	2.86646e-163	0
-7.1722e-163	-1.32884e-164	-5.41715e-163	-7.91761e-163	5.13913e-166	-1.61622e-163	-1.30207e-162	-1.62728e-163	-5.1546e-163	1.73312e-163	4.00542e-163	-5.74865e-163	-5.03866e-163	-4.50626e-163	-1.90946e-163	-7.86661e-164	8.51916e-163	4.50656e-163	-3.69425e-163	1.30595e-163	-6.13529e-164	4.99906e-163	-1.66942e-163	-3.78966e-163	-8.36869e-163	-1.06752e-163	-4.54461e-163	3.10794e-163	-2.97575e-163	2.86646e-163	0
-7.1722e-163	-1.32884e-164	-5.41715e-163	-7.91761e-163	5.13913e-166	-1.61622e-163	-1.30207e-162	-1.62728e-163	-5.1546e-163	1.73312e-163	4.00542e-163	-5.74865e-163	-5.03866e-163	-4.50626e-163	-1.90946e-163	-7.86661e-164	8.51916e-163	4.50656e-163	-3.69425e-163	1.30595e-163	-6.13529e-164	4.99906e-163	-1.66942e-163	-3.78966e-163	-8.36869e-163	-1.06752e-163	-4.54461e-163	3.10794e-163	-2.97575e-163	2.86646e-163	0
-7.1722e-163	-1.32884e-164	-5.41715e-163	-7.91761e-163	5.13913e-166	-1.61622e-163	-1.30207e-162	-1.62728e-163	-5.1546e-163	1.73312e-163	4.00542e-163	-5.74865e-163	-5.03866e-163	-4.50626e-163	-1.90946e-163	-7.86661e-164	8.51916e-163	4.50656e-163	-3.69425e-163	1.30595e-163	-6.13529e-164	4.99906e-163	-1.66942e-163	-3.78966e-163	-8.36869e-163	-1.06752e-163	-4.54461e-163	3.10794e-163	-2.97575e-163	2.86646e-163	0
-7.1722e-163	-1.32884e-164	-5.41715e-163	-7.91761e-163	5.13913e-166	-1.61622e-163	-1.30207e-162	-1.62728e-163	-5.1546e-163	1.73312e-163	4.00542e-163	-5.74865e-163	-5.03866e-163	-4.50626e-163	-1.90946e-163	-7.86661e-164	8.51916e-163	4.50656e-163	-3.69425e-163	1.30595e-163	-6.13529e-164	4.99906e-163	-1.66942e-163	-3.78966e-163	-8.36869e-163	-1.06752e-163	-4.54461e-163	3.10794e-163	-2.97575e-163	2.86646e-163	0
-7.1722e-163	-1.32884e-164	-5.41715e-163	-7.91761e-163	5.13913e-166	-1.61622e-163	-1.30207e-162	-1.62728e-163	-5.1546e-163	1.73312e-163	4.00542e-163	-5.74865e-163	-5.03866e-163	-4.50626e-163	-1.90946e-163	-7.86661e-164	8.51916e-163	4.50656e-163	-3.69425e-163	1.30595e-163	-6.13529e-164	4.99906e-163	-1.66942e-163	-3.78966e-163	-8.36869e-163	-1.06752e-163	-4.54461e-163	3.10794e-163	-2.97575e-163	2.86646e-163	0
-7.1722e-163	-1.32884e-164	-5.41715e-163	-7.91761e-163	5.13913e-166	-1.61622e-163	-1.30207e-162	-1.62728e-163	-5.1546e-163	1.73312e-163	4.00542e-163	-5.74865e-163	-5.03866e-163	-4.50626e-163	-1.90946e-163	-7.86661e-164	8.51916e-163	4.50656e-163	-3.69425e-163	1.30595e-163	-6.13529e-164	4.99906e-163	-1.66942e-163	-3.78966e-163	-8.36869e-163	-1.06752e-163	-4.54461e-163	3.10794e-163	-2.97575e-163	2.86646e-163	0
-7.1722e-163	-1.32884e-164	-5.41715e-163	-7.91761e-163	5.13913e-166	-1.61622e-163	-1.30207e-162	-1.62728e-163	-5.1546e-163	1.73312e-163	4.00542e-163	-5.74865e-163	-5.03866e-163	-4.50626e-163	-1.90946e-163	-7.86661e-164	8.51916e-163	4.50656e-163	-3.69425e-163	1.30595e-163	-6.13529e-164	4.99906e-163	-1.66942e-163	-3.78966e-163	-8.36869e-163	-1.06752e-163	-4.54461e-163	3.10794e-163	-2.97575e-163	2.86646e-163	0
-7.1722e-163	-1.32884e-164	-5.41715e-163	-7.91761e-163	5.13913e-166	-1.61622e-163	-1.30207e-162	-1.62728e-163	-5.1546e-163	1.73312e-163	4.00542e-163	-5.74865e-163	-5.03866e-163	-4.50626e-163	-1.90946e-163	-7.86661e-164	8.51916e-163	4.50656e-163	-3.69425e-163	1.30595e-163	-6.13529e-164	4.99906e-163	-1.66942e-163	-3.78966e-163	-8.36869e-163	-1.06752e-163	-4.54461e-163	3.10794e-163	-2.97575e-163	2.86646e-163	0
-7.1722e-163	-1.32884e-164	-5.41715e-163	-7.91761e-163	5.13913e-166	-1.61622e-163	-1.30207e-162	-1.62728e-163	-5.1546e-163	1.73312e-163	4.00542e-163	-5.74865e-163	-5.03866e-163	-4.50626e-163	-1.90946e-163	-7.86661e-164	8.51916e-163	4.50656e-163	-3.69425e-163	1.30595e-163	-6.13529e-164	4.99906e-163	-1.66942e-163	-3.78966e-163	-8.36869e-163	-1.06752e-163	-4.54461e-163	3.10794e-163	-2.97575e-163	2.86646e-163	0
-7.1722e-163	-1.32884e-164	-5.41715e-163	-7.91761e-163	5.13913e-166	-1.61622e-163	-1.30207e-162	-1.62728e-163	-5.1546e-163	1.73312e-163	4.00542e-163	-5.74865e-163	-5.03866e-163	-4.50626e-163	-1.90946e-163	-7.86661e-164	8.51916e-163	4.50656e-163	-3.69425e-163	1.30595e-163	-6.13529e-164	4.99906e-163	-1.66942e-163	-3.78966e-163	-8.36869e-163	-1.06752e-163	-4.54461e-163	3.10794e-163	-2.97575e-163	2.86646e-163	0
-7.1722e-163	-1.32884e-164	-5.41715e-163	-7.91761e-163	5.13913e-166	-1.61622e-163	-1.30207e-162	-1.62728e-163	-5.1546e-163	1.73312e-163	4.00542e-163	-5.74865e-163	-5.03866e-163	-4.50626e-163	-1.90946e-163	-7.86661e-164	8.51916e-163	4.50656e-163	-3.69425e-163	1.30595e-163	-6.13529e-164	4.99906e-163	-1.66942e-163	-3.78966e-163	-8.36869e-163	-1.06752e-163	-4.54461e-163	3.10794e-163	-2.97575e-163	2.86646e-163	0
-7.1722e-163	-1.32884e-164	-5.41715e-163	-7.91761e-163	5.13913e-166	-1.61622e-163	-1.30207e-162	-1.62728e-163	-5.1546e-163	1.73312e-163	4.00542e-163	-5.74865e-163	-5.03866e-163	-4.50626e-163	-1.90946e-163	-7.86661e-164	8.51916e-163	4.50656e-163	-3.69425e-163	1.30595e-163	-6.13529e-164	4.99906e-163	-1.66942e-163	-3.78966e-163	-8.36869e-163	-1.06752e-163	-4.54461e-163	3.10794e-163	-2.97575e-163	2.86646e-163	0
-7.1722e-163	-1.32884e-164	-5.41715e-163	-7.91761e-163	5.13913e-166	-1.61622e-163	-1.30207e-162	-1.62728e-163	-5.1546e-163	1.73312e-163	4.00542e-163	-5.74865e-163	-5.03866e-163	-4.50626e-163	-1.90946e-163	-7.86661e-164	8.51916e-163	4.50656e-163	-3.69425e-163	1.30595e-163	-6.13529e-164	4.99906e-163	-1.66942e-163	-3.78966e-163	-8.36869e-163	-1.06752e-163	-4.54461e-163	3.10794e-163	-2.97575e-163	2.86646e-163	0
-7.1722e-163	-1.32884e-164	-5.41715e-163	-7.91761e-163	5.13913e-166	-1.61622e-163	-1.30207e-162	-1.62728e-163	-5.1546e-163	1.73312e-163	4.00542e-163	-5.74865e-163	-5.03866e-163	-4.50626e-163	-1.90946e-163	-7.86661e-164	8.51916e-163	4.50656e-163	-3.69425e-163	1.30595e-163	-6.13529e-164	4.99906e-163	-1.66942e-163	-3.78966e-163	-8.36869e-163	-1.06752e-163	-4.54461e-163	3.10794e-163	-2.97575e-163	2.86646e-163	0
-7.1722e-163	-1.32884e-164	-5.41715e-163	-7.91761e-163	5.13913e-166	-1.61622e-163	-1.30207e-162	-1.62728e-163	-5.1546e-163	1.73312e-163	4.00542e-163	-5.74865e-163	-5.03866e-163	-4.50626e-163	-1.90946e-163	-7.86661e-164	8.51916e-163	4.50656e-163	-3.69425e-163	1.30595e-163	-6.13529e-164	4.99906e-163	-1.66942e-163	-3.78966e-163	-8.36869e-163	-1.06752e-163	-4.54461e-163	3.10794e-163	-2.97575e-163	2.86646e-163	0
-7.1722e-163	-1.32884e-164	-5.41715e-163	-7.91761e-163	5.13913e-166	-1.61622e-163	-1.30207e-162	-1.62728e-163	-5.1546e-163	1.73312e-163	4.00542e-163	-5.74865e-163	-5.03866e-163	-4.50626e-163	-1.90946e-163	-7.86661e-164	8.51916e-163	4.50656e-163	-3.69425e-163	1.30595e-163	-6.13529e-164	4.99906e-163	-1.66942e-163	-3.78966e-163	-8.36869e-163	-1.06752e-163	-4.54461e-163	3.10794e-163	-2.97575e-163	2.86646e-163	0
-7.1722e-163	-1.32884e-164	-5.41715e-163	-7.91761e-163	5.13913e-166	-1.61622e-163	-1.30207e-162	-1.62728e-163	-5.1546e-163	1.73312e-163	4.00542e-163	-5.74865e-163	-5.03866e-163	-4.50626e-163	-1.90946e-163	-7.86661e-164	8.51916e-163	4.50656e-163	-3.69425e-163	1.30595e-163	-6.13529e-164	4.99906e-163	-1.66942e-163	-3.78966e-163	-8.36869e-163	-1.06752e-163	-4.54461e-163	3.10794e-163	-2.97575e-163	2.86646e-163	0
-7.1722e-163	-1.32884e-164	-5.41715e-163	-7.91761e-163	5.13913e-166	-1.61622e-163	-1.30207e-162	-1.62728e-163	-5.1546e-163	1.73312e-163	4.00542e-163	-5.74865e-163	-5.03866e-163	-4.50626e-163	-1.90946e-163	-7.86661e-164	8.51916e-163	4.50656e-163	-3.69425e-163	1.30595e-163	-6.13529e-164	4.99906e-163	-1.66942e-163	-3.78966e-163	-8.36869e-163	-1.06752e-163	-4.54461e-163	3.10794e-163	-2.97575e-163	2.86646e-163	0
-7.1722e-163	-1.32884e-164	-5.41715e-163	-7.91761e-163	5.13913e-166	-1.61622e-163	-1.30207e-162	-1.62728e-163	-5.1546e-163	1.73312e-163	4.00542e-163	-5.74865e-163	-5.03866e-163	-4.50626e-163	-1.90946e-163	-7.86661e-164	8.51916e-163	4.50656e-163	-3.69425e-163	1.30595e-163	-6.13529e-164	4.99906e-163	-1.66942e-163	-3.78966e-163	-8.36869e-163	-1.06752e-163	-4.54461e-163	3.10794e-163	-2.97575e-163	2.86646e-163	0
-7.1722e-163	-1.32884e-164	-5.41715e-163	-7.91761e-163	5.13913e-166	-1.61622e-163	-1.30207e-162	-1.62728e-163	-5.1546e-163	1.73312e-163	4.00542e-163	-5.74865e-163	-5.03866e-163	-4.50626e-163	-1.90946e-163	-7.86661e-164	8.51916e-163	4.50656e-163	-3.69425e-163	1.30595e-163	-6.13529e-164	4.99906e-163	-1.66942e-163	-3.78966e-163	-8.36869e-163	-1.06752e-163	-4.54461e-163	3.10794e-163	-2.97575e-163	2.86646e-163	0
-7.1722e-163	-1.32884e-164	-5.41715e-163	-7.91761e-163	5.13913e-166	-1.61622e-163	-1.30207e-162	-1.62728e-163	-5.1546e-163	1.73312e-163	4.00542e-163	-5.74865e-163	-5.03866e-163	-4.50626e-163	-1.90946e-163	-7.86661e-164	8.51916e-163	4.50656e-163	-3.69425e-163	1.30595e-163	-6.13529e-164	4.99906e-163	-1.66942e-163	-3.78966e-163	-8.36869e-163	-1.06752e-163	-4.54461e-163	3.10794e-163	-2.97575e-163	2.86646e-163	0
-7.1722e-163	-1.32884e-164	-5.41715e-163	-7.91761e-163	5.13913e-166	-1.61622e-163	-1.30207e-162	-1.62728e-163	-5.1546e-163	1.73312e-163	4.00542e-163	-5.74865e-163	-5.03866e-163	-4.50626e-163	-1.90946e-163	-7.86661e-164	8.51916e-163	4.50656e-163	-3.69425e-163	1.30595e-163	-6.13529e-164	4.99906e-163	-1.66942e-163	-3.78966e-163	-8.36869e-163	-1.06752e-163	-4.54461e-163	3.10794e-163	-2.97575e-163	2.86646e-163	0
-7.1722e-163	-1.32884e-164	-5.41715e-163	-7.91761e-163	5.13913e-166	-1.61622e-163	-1.30207e-162	-1.62728e-163	-5.1546e-163	1.73312e-163	4.00542e-163	-5.74865e-163	-5.03866e-163	-4.50626e-163	-1.90946e-163	-7.86661e-164	8.51916e-163	4.50656e-163	-3.69425e-163	1.30595e-163	-6.13529e-164	4.99906e-163	-1.66942e-163	-3.78966e-163	-8.36869e-163	-1.06752e-163	-4.54461e-163	3.10794e-163	-2.97575e-163	2.86646e-163	0
-7.1722e-163	-1.32884e-164	-5.41715e-163	-7.91761e-163	5.13913e-166	-1.61622e-163	-1.30207e-162	-1.62728e-163	-5.1546e-163	1.73312e-163	4.00542e-163	-5.74865e-163	-5.03866e-163	-4.50626e-163	-1.90946e-163	-7.86661e-164	8.51916e-163	4.50656e-163	-3.69425e-163	1.30595e-163	-6.13529e-164	4.99906e-163	-1.66942e-163	-3.78966e-163	-8.36869e-163	-1.06752e-163	-4.54461e-163	3.10794e-163	-2.97575e-163	2.86646e-163	0
-7.1722e-163	-1.32884e-164	-5.41715e-163	-7.91761e-163	5.13913e-166	-1.61622e-163	-1.30207e-162	-1.62728e-163	-5.1546e-163	1.73312e-163	4.00542e-163	-5.74865e-163	-5.03866e-163	-4.50626e-163	-1.90946e-163	-7.86661e-164	8.51916e-163	4.50656e-163	-3.69425e-163	1.30595e-163	-6.13529e-164	4.99906e-163	-1.66942e-163	-3.78966e-163	-8.36869e-163	-1.06752e-163	-4.54461e-163	3.10794e-163	-2.97575e-163	2.86646e-163	0
-7.1722e-163	-1.32884e-164	-5.41715e-163	-7.91761e-163	5.13913e-166	-1.61622e-163	-1.30207e-162	-1.62728e-163	-5.1546e-163	1.73312e-163	4.00542e-163	-5.74865e-163	-5.03866e-163	-4.50626e-163	-1.90946e-163	-7.86661e-164	8.51916e-163	4.50656e-163	-3.69425e-163	1.30595e-163	-6.13529e-164	4.99906e-163	-1.66942e-163	-3.78966e-163	-8.36869e-163	-1.06752e-163	-4.54461e-163	3.10794e-163	-2.97575e-163	2.86646e-163	0
-7.1722e-163	-1.32884e-164	-5.41715e-163	-7.91761e-163	5.13913e-166	-1.61622e-163	-1.30207e-162	-1.62728e-163	-5.1546e-163	1.73312e-163	4.00542e-163	-5.74865e-163	-5.03866e-163	-4.50626e-163	-1.90946e-163	-7.86661e-164	8.51916e-163	4.50656e-163	-3.69425e-163	1.30595e-163	-6.13529e-164	4.99906e-163	-1.66942e-163	-3.78966e-163	-8.36869e-163	-1.06752e-163	-4.54461e-163	3.10794e-163	-2.97575e-163	2.86646e-163	0
-7.1722e-163	-1.32884e-164	-5.41715e-163	-7.91761e-163	5.13913e-166	-1.61622e-163	-1.30207e-162	-1.62728e-163	-5.1546e-163	1.73312e-163	4.00542e-163	-5.74865e-163	-5.03866e-163	-4.50626e-163	-1.90946e-163	-7.86661e-164	8.51916e-163	4.50656e-163	-3.69425e-163	1.30595e-163	-6.13529e-164	4.99906e-163	-1.66942e-163	-3.78966e-163	-8.36869e-163	-1.06752e-163	-4.54461e-163	3.10794e-163	-2.97575e-163	2.86646e-163	0
-7.1722e-163	-1.32884e-164	-5.41715e-163	-7.91761e-163	5.13913e-166	-1.61622e-163	-1.30207e-162	-1.62728e-163	-5.1546e-163	1.73312e-163	4.00542e-163	-5.74865e-163	-5.03866e-163	-4.50626e-163	-1.90946e-163	-7.86661e-164	8.51916e-163	4.50656e-163	-3.69425e-163	1.30595e-163	-6.13529e-164	4.99906e-163	-1.66942e-163	-3.78966e-163	-8.36869e-163	-1.06752e-163	-4.54461e-163	3.10794e-163	-2.97575e-163	2.86646e-163	0
-7.1722e-163	-1.32884e-164	-5.41715e-163	-7.91761e-163	5.13913e-166	-1.61622e-163	-1.30207e-162	-1.62728e-163	-5.1546e-163	1.73312e-163	4.00542e-163	-5.74865e-163	-5.03866e-163	-4.50626e-163	-1.90946e-163	-7.86661e-164	8.51916e-163	4.50656e-163	-3.69425e-163	1.30595e-163	-6.13529e-164	4.99906e-163	-1.66942e-163	-3.78966e-163	-8.36869e-163	-1.06752e-163	-4.54461e-163	3.10794e-163	-2.97575e-163	2.86646e-163	0
-7.1722e-163	-1.32884e-164	-5.41715e-163	-7.91761e-163	5.13913e-166	-1.61622e-163	-1.30207e-162	-1.62728e-163	-5.1546e-163	1.73312e-163	4.00542e-163	-5.74865e-163	-5.03866e-163	-4.50626e-163	-1.90946e-163	-7.86661e-164	8.51916e-163	4.50656e-163	-3.69425e-163	1.30595e-163	-6.13529e-164	4.99906e-163	-1.66942e-163	-3.78966e-163	-8.36869e-163	-1.06752e-163	-4.54461e-163	3.10794e-163	-2.97575e-163	2.86646e-163	0
-7.1722e-163	-1.32884e-164	-5.41715e-163	-7.91761e-163	5.13913e-166	-1.61622e-163	-1.30207e-162	-1.62728e-163	-5.1546e-163	1.73312e-163	4.00542e-163	-5.74865e-163	-5.03866e-163	-4.50626e-163	-1.90946e-163	-7.86661e-164	8.51916e-163	4.50656e-163	-3.69425e-163	1.30595e-163	-6.13529e-164	4.99906e-163	-1.66942e-163	-3.78966e-163	-8.36869e-163	-1.06752e-163	-4.54461e-163	3.10794e-163	-2.97575e-163	2.86646e-163	0
-7.1722e-163	-1.32884e-164	-5.41715e-163	-7.91761e-163	5.13913e-166	-1.61622e-163	-1.30207e-162	-1.62728e-163	-5.1546e-163	1.73312e-163	4.00542e-163	-5.74865e-163	-5.03866e-163	-4.50626e-163	-1.90946e-163	-7.86661e-164	8.51916e-163	4.50656e-163	-3.69425e-163	1.30595e-163	-6.13529e-164	4.99906e-163	-1.66942e-163	-3.78966e-163	-8.36869e-163	-1.06752e-163	-4.54461e-163	3.10794e-163	-2.97575e-163	2.86646e-163	0
-7.1722e-163	-1.32884e-164	-5.41715e-163	-7.91761e-163	5.13913e-166	-1.61622e-163	-1.30207e-162	-1.62728e-163	-5.1546e-163	1.73312e-163	4.00542e-163	-5.74865e-163	-5.03866e-163	-4.50626e-163	-1.90946e-163	-7.86661e-164	8.51916e-163	4.50656e-163	-3.69425e-163	1.30595e-163	-6.13529e-164	4.99906e-163	-1.66942e-163	-3.78966e-163	-8.36869e-163	-1.06752e-163	-4.54461e-163	3.10794e-163	-2.97575e-163	2.86646e-163	0
-7.1722e-163	-1.32884e-164	-5.41715e-163	-7.91761e-163	5.13913e-166	-1.61622e-163	-1.30207e-162	-1.62728e-163	-5.1546e-163	1.73312e-163	4.00542e-163	-5.74865e-163	-5.03866e-163	-4.50626e-163	-1.90946e-163	-7.86661e-164	8.51916e-163	4.50656e-163	-3.69425e-163	1.30595e-163	-6.13529e-164	4.99906e-163	-1.66942e-163	-3.78966e-163	-8.36869e-163	-1.06752e-163	-4.54461e-163	3.10794e-163	-2.97575e-163	2.86646e-163	0
-7.1722e-163	-1.32884e-164	-5.41715e-163	-7.91761e-163	5.13913e-166	-1.61622e-163	-1.30207e-162	-1.62728e-163	-5.1546e-163	1.73312e-163	4.00542e-163	-5.74865e-163	-5.03866e-163	-4.50626e-163	-1.90946e-163	-7.86661e-164	8.51916e-163	4.50656e-163	-3.69425e-163	1.30595e-163	-6.13529e-164	4.99906e-163	-1.66942e-163	-3.78966e-163	-8.36869e-163	-1.06752e-163	-4.54461e-163	3.10794e-163	-2.97575e-163	2.86646e-163	0
-7.1722e-163	-1.32884e-164	-5.41715e-163	-7.91761e-163	5.13913e-166	-1.61622e-163	-1.30207e-162	-1.62728e-163	-5.1546e-163	1.73312e-163	4.00542e-163	-5.74865e-163	-5.03866e-163	-4.50626e-163	-1.90946e-163	-7.86661e-164	8.51916e-163	4.50656e-163	-3.69425e-163	1.30595e-163	-6.13529e-164	4.99906e-163	-1.66942e-163	-3.78966e-163	-8.36869e-163	-1.06752e-163	-4.54461e-163	3.10794e-163	-2.97575e-163	2.86646e-163	0
-7.1722e-163	-1.32884e-164	-5.41715e-163	-7.91761e-163	5.13913e-166	-1.61622e-163	-1.30207e-162	-1.62728e-163	-5.1546e-163	1.73312e-163	4.00542e-163	-5.74865e-163	-5.03866e-163	-4.50626e-163	-1.90946e-163	-7.86661e-164	8.51916e-163	4.50656e-163	-3.69425e-163	1.30595e-163	-6.13529e-164	4.99906e-163	-1.66942e-163	-3.78966e-163	-8.36869e-163	-1.06752e-163	-4.54461e-163	3.10794e-163	-2.97575e-163	2.86646e-163	0
-7.1722e-163	-1.32884e-164	-5.41715e-163	-7.91761e-163	5.13913e-166	-1.61622e-163	-1.30207e-162	-1.62728e-163	-5.1546e-163	1.73312e-163	4.00542e-163	-5.74865e-163	-5.03866e-163	-4.50626e-163	-1.90946e-163	-7.86661e-164	8.51916e-163	4.50656e-163	-3.69425e-163	1.30595e-163	-6.13529e-164	4.99906e-163	-1.66942e-163	-3.78966e-163	-8.36869e-163	-1.06752e-163	-4.54461e-163	3.10794e-163	-2.97575e-163	2.86646e-163	0
-7.1722e-163	-1.32884e-164	-5.41715e-163	-7.91761e-163	5.13913e-166	-1.61622e-163	-1.30207e-162	-1.62728e-163	-5.1546e-163	1.73312e-163	4.00542e-163	-5.74865e-163	-5.03866e-163	-4.50626e-163	-1.90946e-163	-7.86661e-164	8.51916e-163	4.50656e-163	-3.69425e-163	1.30595e-163	-6.13529e-164	4.99906e-163	-1.66942e-163	-3.78966e-163	-8.36869e-163	-1.06752e-163	-4.54461e-163	3.10794e-163	-2.97575e-163	2.86646e-163	0
-7.1722e-163	-1.32884e-164	-5.41715e-163	-7.91761e-163	5.13913e-166	-1.61622e-163	-1.30207e-162	-1.62728e-163	-5.1546e-163	1.73312e-163	4.00542e-163	-5.74865e-163	-5.03866e-163	-4.50626e-163	-1.90946e-163	-7.86661e-164	8.51916e-163	4.50656e-163	-3.69425e-163	1.30595e-163	-6.13529e-164	4.99906e-163	-1.66942e-163	-3.78966e-163	-8.36869e-163	-1.06752e-163	-4.54461e-163	3.10794e-163	-2.97575e-163	2.86646e-163	0
-7.1722e-163	-1.32884e-164	-5.41715e-163	-7.91761e-163	5.13913e-166	-1.61622e-163	-1.30207e-162	-1.62728e-163	-5.1546e-163	1.73312e-163	4.00542e-163	-5.74865e-163	-5.03866e-163	-4.50626e-163	-1.90946e-163	-7.86661e-164	8.51916e-163	4.50656e-163	-3.69425e-163	1.30595e-163	-6.13529e-164	4.99906e-163	-1.66942e-163	-3.78966e-163	-8.36869e-163	-1.06752e-163	-4.54461e-163	3.10794e-163	-2.97575e-163	2.86646e-163	0
-7.1722e-163	-1.32884e-164	-5.41715e-163	-7.91761e-163	5.13913e-166	-1.61622e-163	-1.30207e-162	-1.62728e-163	-5.1546e-163	1.73312e-163	4.00542e-163	-5.74865e-163	-5.03866e-163	-4.50626e-163	-1.90946e-163	-7.86661e-164	8.51916e-163	4.50656e-163	-3.69425e-163	1.30595e-163	-6.13529e-164	4.99906e-163	-1.66942e-163	-3.78966e-163	-8.36869e-163	-1.06752e-163	-4.54461e-163	3.10794e-163	-2.97575e-163	2.86646e-163	0
-7.1722e-163	-1.32884e-164	-5.41715e-163	-7.91761e-163	5.13913e-166	-1.61622e-163	-1.30207e-162	-1.62728e-163	-5.1546e-163	1.73312e-163	4.00542e-163	-5.74865e-163	-5.03866e-163	-4.50626e-163	-1.90946e-163	-7.86661e-164	8.51916e-163	4.50656e-163	-3.69425e-163	1.30595e-163	-6.13529e-164	4.99906e-163	-1.66942e-163	-3.78966e-163	-8.36869e-163	-1.06752e-163	-4.54461e-163	3.10794e-163	-2.97575e-163	2.86646e-163	0
-7.1722e-163	-1.32884e-164	-5.41715e-163	-7.91761e-163	5.13913e-166	-1.61622e-163	-1.30207e-162	-1.62728e-163	-5.1546e-163	1.73312e-163	4.00542e-163	-5.74865e-163	-5.03866e-163	-4.50626e-163	-1.90946e-163	-7.86661e-164	8.51916e-163	4.50656e-163	-3.69425e-163	1.30595e-163	-6.13529e-164	4.99906e-163	-1.66942e-163	-3.78966e-163	-8.36869e-163	-1.06752e-163	-4.54461e-163	3.10794e-163	-2.97575e-163	2.86646e-163	0
-7.1722e-163	-1.32884e-164	-5.41715e-163	-7.91761e-163	5.13913e-166	-1.61622e-163	-1.30207e-162	-1.62728e-163	-5.1546e-163	1.73312e-163	4.00542e-163	-5.74865e-163	-5.03866e-163	-4.50626e-163	-1.90946e-163	-7.86661e-164	8.51916e-163	4.50656e-163	-3.69425e-163	1.30595e-163	-6.13529e-164	4.99906e-163	-1.66942e-163	-3.78966e-163	-8.36869e-163	-1.06752e-163	-4.54461e-163	3.10794e-163	-2.97575e-163	2.86646e-163	0
-7.1722e-163	-1.32884e-164	-5.41715e-163	-7.91761e-163	5.13913e-166	-1.61622e-163	-1.30207e-162	-1.62728e-163	-5.1546e-163	1.73312e-163	4.00542e-163	-5.74865e-163	-5.03866e-163	-4.50626e-163	-1.90946e-163	-7.86661e-164	8.51916e-163	4.50656e-163	-3.69425e-163	1.30595e-163	-6.13529e-164	4.99906e-163	-1.66942e-163	-3.78966e-163	-8.36869e-163	-1.06752e-163	-4.54461e-163	3.10794e-163	-2.97575e-163	2.86646e-163	0
-7.1722e-163	-1.32884e-164	-5.41715e-163	-7.91761e-163	5.13913e-166	-1.61622e-163	-1.30207e-162	-1.62728e-163	-5.1546e-163	1.73312e-163	4.00542e-163	-5.74865e-163	-5.03866e-163	-4.50626e-163	-1.90946e-163	-7.86661e-164	8.51916e-163	4.50656e-163	-3.69425e-163	1.30595e-163	-6.13529e-164	4.99906e-163	-1.66942e-163	-3.78966e-163	-8.36869e-163	-1.06752e-163	-4.54461e-163	3.10794e-163	-2.97575e-163	2.86646e-163	0
-7.1722e-163	-1.32884e-164	-5.41715e-163	-7.91761e-163	5.13913e-166	-1.61622e-163	-1.30207e-162	-1.62728e-163	-5.1546e-163	1.73312e-163	4.00542e-163	-5.74865e-163	-5.03866e-163	-4.50626e-163	-1.90946e-163	-7.86661e-164	8.51916e-163	4.50656e-163	-3.69425e-163	1.30595e-163	-6.13529e-164	4.99906e-163	-1.66942e-163	-3.78966e-163	-8.36869e-163	-1.06752e-163	-4.54461e-163	3.10794e-163	-2.97575e-163	2.86646e-163	0
-7.1722e-163	-1.32884e-164	-5.41715e-163	-7.91761e-163	5.13913e-166	-1.61622e-163	-1.30207e-162	-1.62728e-163	-5.1546e-163	1.73312e-163	4.00542e-163	-5.74865e-163	-5.03866e-163	-4.50626e-163	-1.90946e-163	-7.86661e-164	8.51916e-163	4.50656e-163	-3.69425e-163	1.30595e-163	-6.13529e-164	4.99906e-163	-1.66942e-163	-3.78966e-163	-8.36869e-163	-1.06752e-163	-4.54461e-163	3.10794e-163	-2.97575e-163	2.86646e-163	0
-7.1722e-163	-1.32884e-164	-5.41715e-163	-7.91761e-163	5.13913e-166	-1.61622e-163	-1.30207e-162	-1.62728e-163	-5.1546e-163	1.73312e-163	4.00542e-163	-5.74865e-163	-5.03866e-163	-4.50626e-163	-1.90946e-163	-7.86661e-164	8.51916e-163	4.50656e-163	-3.69425e-163	1.30595e-163	-6.13529e-164	4.99906e-163	-1.66942e-163	-3.78966e-163	-8.36869e-163	-1.06752e-163	-4.54461e-163	3.10794e-163	-2.97575e-163	2.86646e-163	0
-7.1722e-163	-1.32884e-164	-5.41715e-163	-7.91761e-163	5.13913e-166	-1.61622e-163	-1.30207e-162	-1.62728e-163	-5.1546e-163	1.73312e-163	4.00542e-163	-5.74865e-163	-5.03866e-163	-4.50626e-163	-1.90946e-163	-7.86661e-164	8.51916e-163	4.50656e-163	-3.69425e-163	1.30595e-163	-6.13529e-164	4.99906e-163	-1.66942e-163	-3.78966e-163	-8.36869e-163	-1.06752e-163	-4.54461e-163	3.10794e-163	-2.97575e-163	2.86646e-163	0
-7.1722e-163	-1.32884e-164	-5.41715e-163	-7.91761e-163	5.13913e-166	-1.61622e-163	-1.30207e-162	-1.62728e-163	-5.1546e-163	1.73312e-163	4.00542e-163	-5.74865e-163	-5.03866e-163	-4.50626e-163	-1.90946e-163	-7.86661e-164	8.51916e-163	4.50656e-163	-3.69425e-163	1.30595e-163	-6.13529e-164	4.99906e-163	-1.66942e-163	-3.78966e-163	-8.36869e-163	-1.06752e-163	-4.54461e-163	3.10794e-163	-2.97575e-163	2.86646e-163	0
-7.1722e-163	-1.32884e-164	-5.41715e-163	-7.91761e-163	5.13913e-166	-1.61622e-163	-1.30207e-162	-1.62728e-163	-5.1546e-163	1.73312e-163	4.00542e-163	-5.74865e-163	-5.03866e-163	-4.50626e-163	-1.90946e-163	-7.86661e-164	8.51916e-163	4.50656e-163	-3.69425e-163	1.30595e-163	-6.13529e-164	4.99906e-163	-1.66942e-163	-3.78966e-163	-8.36869e-163	-1.06752e-163	-4.54461e-163	3.10794e-163	-2.97575e-163	2.86646e-163	0
-7.1722e-163	-1.32884e-164	-5.41715e-163	-7.91761e-163	5.13913e-166	-1.61622e-163	-1.30207e-162	-1.62728e-163	-5.1546e-163	1.73312e-163	4.00542e-163	-5.74865e-163	-5.03866e-163	-4.50626e-163	-1.90946e-163	-7.86661e-164	8.51916e-163	4.50656e-163	-3.69425e-163	1.30595e-163	-6.13529e-164	4.99906e-163	-1.66942e-163	-3.78966e-163	-8.36869e-163	-1.06752e-163	-4.54461e-163	3.10794e-163	-2.97575e-163	2.86646e-163	0
-7.1722e-163	-1.32884e-164	-5.41715e-163	-7.91761e-163	5.13913e-166	-1.61622e-163	-1.30207e-162	-1.62728e-163	-5.1546e-163	1.73312e-163	4.00542e-163	-5.74865e-163	-5.03866e-163	-4.50626e-163	-1.90946e-163	-7.86661e-164	8.51916e-163	4.50656e-163	-3.69425e-163	1.30595e-163	-6.13529e-164	4.99906e-163	-1.66942e-163	-3.78966e-163	-8.36869e-163	-1.06752e-163	-4.54461e-163	3.10794e-163	-2.97575e-163	2.86646e-163	0
-7.1722e-163	-1.32884e-164	-5.41715e-163	-7.91761e-163	5.13913e-166	-1.61622e-163	-1.30207e-162	-1.62728e-163	-5.1546e-163	1.73312e-163	4.00542e-163	-5.74865e-163	-5.03866e-163	-4.50626e-163	-1.90946e-163	-7.86661e-164	8.51916e-163	4.50656e-163	-3.69425e-163	1.30595e-163	-6.13529e-164	4.99906e-163	-1.66942e-163	-3.78966e-163	-8.36869e-163	-1.06752e-163	-4.54461e-163	3.10794e-163	-2.97575e-163	2.86646e-163	0
-7.1722e-163	-1.32884e-164	-5.41715e-163	-7.91761e-163	5.13913e-166	-1.61622e-163	-1.30207e-162	-1.62728e-163	-5.1546e-163	1.73312e-163	4.00542e-163	-5.74865e-163	-5.03866e-163	-4.50626e-163	-1.90946e-163	-7.86661e-164	8.51916e-163	4.50656e-163	-3.69425e-163	1.30595e-163	-6.13529e-164	4.99906e-163	-1.66942e-163	-3.78966e-163	-8.36869e-163	-1.06752e-163	-4.54461e-163	3.10794e-163	-2.97575e-163	2.86646e-163	0
-7.1722e-163	-1.32884e-164	-5.41715e-163	-7.91761e-163	5.13913e-166	-1.61622e-163	-1.30207e-162	-1.62728e-163	-5.1546e-163	1.73312e-163	4.00542e-163	-5.74865e-163	-5.03866e-163	-4.50626e-163	-1.90946e-163	-7.86661e-164	8.51916e-163	4.50656e-163	-3.69425e-163	1.30595e-163	-6.13529e-164	4.99906e-163	-1.66942e-163	-3.78966e-163	-8.36869e-163	-1.06752e-163	-4.54461e-163	3.10794e-163	-2.97575e-163	2.86646e-163	0
-7.1722e-163	-1.32884e-164	-5.41715e-163	-7.91761e-163	5.13913e-166	-1.61622e-163	-1.30207e-162	-1.62728e-163	-5.1546e-163	1.73312e-163	4.00542e-163	-5.74865e-163	-5.03866e-163	-4.50626e-163	-1.90946e-163	-7.86661e-164	8.51916e-163	4.50656e-163	-3.69425e-163	1.30595e-163	-6.13529e-164	4.99906e-163	-1.66942e-163	-3.78966e-163	-8.36869e-163	-1.06752e-163	-4.54461e-163	3.10794e-163	-2.97575e-163	2.86646e-163	0
-7.1722e-163	-1.32884e-164	-5.41715e-163	-7.91761e-163	5.13913e-166	-1.61622e-163	-1.30207e-162	-1.62728e-163	-5.1546e-163	1.73312e-163	4.00542e-163	-5.74865e-163	-5.03866e-163	-4.50626e-163	-1.90946e-163	-7.86661e-164	8.51916e-163	4.50656e-163	-3.69425e-163	1.30595e-163	-6.13529e-164	4.99906e-163	-1.66942e-163	-3.78966e-163	-8.36869e-163	-1.06752e-163	-4.54461e-163	3.10794e-163	-2.97575e-163	2.86646e-163	0
-7.1722e-163	-1.32884e-164	-5.41715e-163	-7.91761e-163	5.13913e-166	-1.61622e-163	-1.30207e-162	-1.62728e-163	-5.1546e-163	1.73312e-163	4.00542e-163	-5.74865e-163	-5.03866e-163	-4.50626e-163	-1.90946e-163	-7.86661e-164	8.51916e-163	4.50656e-163	-3.69425e-163	1.30595e-163	-6.13529e-164	4.99906e-163	-1.66942e-163	-3.78966e-163	-8.36869e-163	-1.06752e-163	-4.54461e-163	3.10794e-163	-2.97575e-163	2.86646e-163	0
-7.1722e-163	-1.32884e-164	-5.41715e-163	-7.91761e-163	5.13913e-166	-1.61622e-163	-1.30207e-162	-1.62728e-163	-5.1546e-163	1.73312e-163	4.00542e-163	-5.74865e-163	-5.03866e-163	-4.50626e-163	-1.90946e-163	-7.86661e-164	8.51916e-163	4.50656e-163	-3.69425e-163	1.30595e-163	-6.13529e-164	4.99906e-163	-1.66942e-163	-3.78966e-163	-8.36869e-163	-1.06752e-163	-4.54461e-163	3.10794e-163	-2.97575e-163	2.86646e-163	0
-7.1722e-163	-1.32884e-164	-5.41715e-163	-7.91761e-163	5.13913e-166	-1.61622e-163	-1.30207e-162	-1.62728e-163	-5.1546e-163	1.73312e-163	4.00542e-163	-5.74865e-163	-5.03866e-163	-4.50626e-163	-1.90946e-163	-7.86661e-164	8.51916e-163	4.50656e-163	-3.69425e-163	1.30595e-163	-6.13529e-164	4.99906e-163	-1.66942e-163	-3.78966e-163	-8.36869e-163	-1.06752e-163	-4.54461e-163	3.10794e-163	-2.97575e-163	2.86646e-163	0
-7.1722e-163	-1.32884e-164	-5.41715e-163	-7.91761e-163	5.13913e-166	-1.61622e-163	-1.30207e-162	-1.62728e-163	-5.1546e-163	1.73312e-163	4.00542e-163	-5.74865e-163	-5.03866e-163	-4.50626e-163	-1.90946e-163	-7.86661e-164	8.51916e-163	4.50656e-163	-3.69425e-163	1.30595e-163	-6.13529e-164	4.99906e-163	-1.66942e-163	-3.78966e-163	-8.36869e-163	-1.06752e-163	-4.54461e-163	3.10794e-163	-2.97575e-163	2.86646e-163	0
-7.1722e-163	-1.32884e-164	-5.41715e-163	-7.91761e-163	5.13913e-166	-1.61622e-163	-1.30207e-162	-1.62728e-163	-5.1546e-163	1.73312e-163	4.00542e-163	-5.74865e-163	-5.03866e-163	-4.50626e-163	-1.90946e-163	-7.86661e-164	8.51916e-163	4.50656e-163	-3.69425e-163	1.30595e-163	-6.13529e-164	4.99906e-163	-1.66942e-163	-3.78966e-163	-8.36869e-163	-1.06752e-163	-4.54461e-163	3.10794e-163	-2.97575e-163	2.86646e-163	0
-7.1722e-163	-1.32884e-164	-5.41715e-163	-7.91761e-163	5.13913e-166	-1.61622e-163	-1.30207e-162	-1.62728e-163	-5.1546e-163	1.73312e-163	4.00542e-163	-5.74865e-163	-5.03866e-163	-4.50626e-163	-1.90946e-163	-7.86661e-164	8.51916e-163	4.50656e-163	-3.69425e-163	1.30595e-163	-6.13529e-164	4.99906e-163	-1.66942e-163	-3.78966e-163	-8.36869e-163	-1.06752e-163	-4.54461e-163	3.10794e-163	-2.97575e-163	2.86646e-163	0
-7.1722e-163	-1.32884e-164	-5.41715e-163	-7.91761e-163	5.13913e-166	-1.61622e-163	-1.30207e-162	-1.62728e-163	-5.1546e-163	1.73312e-163	4.00542e-163	-5.74865e-163	-5.03866e-163	-4.50626e-163	-1.90946e-163	-7.86661e-164	8.51916e-163	4.50656e-163	-3.69425e-163	1.30595e-163	-6.13529e-164	4.99906e-163	-1.66942e-163	-3.78966e-163	-8.36869e-163	-1.06752e-163	-4.54461e-163	3.10794e-163	-2.97575e-163	2.86646e-163	0
-7.1722e-163	-1.32884e-164	-5.41715e-163	-7.91761e-163	5.13913e-166	-1.61622e-163	-1.30207e-162	-1.62728e-163	-5.1546e-163	1.73312e-163	4.00542e-163	-5.74865e-163	-5.03866e-163	-4.50626e-163	-1.90946e-163	-7.86661e-164	8.51916e-163	4.50656e-163	-3.69425e-163	1.30595e-163	-6.13529e-164	4.99906e-163	-1.66942e-163	-3.78966e-163	-8.36869e-163	-1.06752e-163	-4.54461e-163	3.10794e-163	-2.97575e-163	2.86646e-163	0
-7.1722e-163	-1.32884e-164	-5.41715e-163	-7.91761e-163	5.13913e-166	-1.61622e-163	-1.30207e-162	-1.62728e-163	-5.1546e-163	1.73312e-163	4.00542e-163	-5.74865e-163	-5.03866e-163	-4.50626e-163	-1.90946e-163	-7.86661e-164	8.51916e-163	4.50656e-163	-3.69425e-163	1.30595e-163	-6.13529e-164	4.99906e-163	-1.66942e-163	-3.78966e-163	-8.36869e-163	-1.06752e-163	-4.54461e-163	3.10794e-163	-2.97575e-163	2.86646e-163	0
-7.1722e-163	-1.32884e-164	-5.41715e-163	-7.91761e-163	5.13913e-166	-1.61622e-163	-1.30207e-162	-1.62728e-163	-5.1546e-163	1.73312e-163	4.00542e-163	-5.74865e-163	-5.03866e-163	-4.50626e-163	-1.90946e-163	-7.86661e-164	8.51916e-163	4.50656e-163	-3.69425e-163	1.30595e-163	-6.13529e-164	4.99906e-163	-1.66942e-163	-3.78966e-163	-8.36869e-163	-1.06752e-163	-4.54461e-163	3.10794e-163	-2.97575e-163	2.86646e-163	0
-7.1722e-163	-1.32884e-164	-5.41715e-163	-7.91761e-163	5.13913e-166	-1.61622e-163	-1.30207e-162	-1.62728e-163	-5.1546e-163	1.73312e-163	4.00542e-163	-5.74865e-163	-5.03866e-163	-4.50626e-163	-1.90946e-163	-7.86661e-164	8.51916e-163	4.50656e-163	-3.69425e-163	1.30595e-163	-6.13529e-164	4.99906e-163	-1.66942e-163	-3.78966e-163	-8.36869e-163	-1.06752e-163	-4.54461e-163	3.10794e-163	-2.97575e-163	2.86646e-163	0
-7.1722e-163	-1.32884e-164	-5.41715e-163	-7.91761e-163	5.13913e-166	-1.61622e-163	-1.30207e-162	-1.62728e-163	-5.1546e-163	1.73312e-163	4.00542e-163	-5.74865e-163	-5.03866e-163	-4.50626e-163	-1.90946e-163	-7.86661e-164	8.51916e-163	4.50656e-163	-3.69425e-163	1.30595e-163	-6.13529e-164	4.99906e-163	-1.66942e-163	-3.78966e-163	-8.36869e-163	-1.06752e-163	-4.54461e-163	3.10794e-163	-2.97575e-163	2.86646e-163	0
-7.1722e-163	-1.32884e-164	-5.41715e-163	-7.91761e-163	5.13913e-166	-1.61622e-163	-1.30207e-162	-1.62728e-163	-5.1546e-163	1.73312e-163	4.00542e-163	-5.74865e-163	-5.03866e-163	-4.50626e-163	-1.90946e-163	-7.86661e-164	8.51916e-163	4.50656e-163	-3.69425e-163	1.30595e-163	-6.13529e-164	4.99906e-163	-1.66942e-163	-3.78966e-163	-8.36869e-163	-1.06752e-163	-4.54461e-163	3.10794e-163	-2.97575e-163	2.86646e-163	0
-7.1722e-163	-1.32884e-164	-5.41715e-163	-7.91761e-163	5.13913e-166	-1.61622e-163	-1.30207e-162	-1.62728e-163	-5.1546e-163	1.73312e-163	4.00542e-163	-5.74865e-163	-5.03866e-163	-4.50626e-163	-1.90946e-163	-7.86661e-164	8.51916e-163	4.50656e-163	-3.69425e-163	1.30595e-163	-6.13529e-164	4.99906e-163	-1.66942e-163	-3.78966e-163	-8.36869e-163	-1.06752e-163	-4.54461e-163	3.10794e-163	-2.97575e-163	2.86646e-163	0
-7.1722e-163	-1.32884e-164	-5.41715e-163	-7.91761e-163	5.13913e-166	-1.61622e-163	-1.30207e-162	-1.62728e-163	-5.1546e-163	1.73312e-163	4.00542e-163	-5.74865e-163	-5.03866e-163	-4.50626e-163	-1.90946e-163	-7.86661e-164	8.51916e-163	4.50656e-163	-3.69425e-163	1.30595e-163	-6.13529e-164	4.99906e-163	-1.66942e-163	-3.78966e-163	-8.36869e-163	-1.06752e-163	-4.54461e-163	3.10794e-163	-2.97575e-163	2.86646e-163	0
-7.1722e-163	-1.32884e-164	-5.41715e-163	-7.91761e-163	5.13913e-166	-1.61622e-163	-1.30207e-162	-1.62728e-163	-5.1546e-163	1.73312e-163	4.00542e-163	-5.74865e-163	-5.03866e-163	-4.50626e-163	-1.90946e-163	-7.86661e-164	8.51916e-163	4.50656e-163	-3.69425e-163	1.30595e-163	-6.13529e-164	4.99906e-163	-1.66942e-163	-3.78966e-163	-8.36869e-163	-1.06752e-163	-4.54461e-163	3.10794e-163	-2.97575e-163	2.86646e-163	0
-7.1722e-163	-1.32884e-164	-5.41715e-163	-7.91761e-163	5.13913e-166	-1.61622e-163	-1.30207e-162	-1.62728e-163	-5.1546e-163	1.73312e-163	4.00542e-163	-5.74865e-163	-5.03866e-163	-4.50626e-163	-1.90946e-163	-7.86661e-164	8.51916e-163	4.50656e-163	-3.69425e-163	1.30595e-163	-6.13529e-164	4.99906e-163	-1.66942e-163	-3.78966e-163	-8.36869e-163	-1.06752e-163	-4.54461e-163	3.10794e-163	-2.97575e-163	2.86646e-163	0
-7.1722e-163	-1.32884e-164	-5.41715e-163	-7.91761e-163	5.13913e-166	-1.61622e-163	-1.30207e-162	-1.62728e-163	-5.1546e-163	1.73312e-163	4.00542e-163	-5.74865e-163	-5.03866e-163	-4.50626e-163	-1.90946e-163	-7.86661e-164	8.51916e-163	4.50656e-163	-3.69425e-163	1.30595e-163	-6.13529e-164	4.99906e-163	-1.66942e-163	-3.78966e-163	-8.36869e-163	-1.06752e-163	-4.54461e-163	3.10794e-163	-2.97575e-163	2.86646e-163	0
-7.1722e-163	-1.32884e-164	-5.41715e-163	-7.91761e-163	5.13913e-166	-1.61622e-163	-1.30207e-162	-1.62728e-163	-5.1546e-163	1.73312e-163	4.00542e-163	-5.74865e-163	-5.03866e-163	-4.50626e-163	-1.90946e-163	-7.86661e-164	8.51916e-163	4.50656e-163	-3.69425e-163	1.30595e-163	-6.13529e-164	4.99906e-163	-1.66942e-163	-3.78966e-163	-8.36869e-163	-1.06752e-163	-4.54461e-163	3.10794e-163	-2.97575e-163	2.86646e-163	0
-7.1722e-163	-1.32884e-164	-5.41715e-163	-7.91761e-163	5.13913e-166	-1.61622e-163	-1.30207e-162	-1.62728e-163	-5.1546e-163	1.73312e-163	4.00542e-163	-5.74865e-163	-5.03866e-163	-4.50626e-163	-1.90946e-163	-7.86661e-164	8.51916e-163	4.50656e-163	-3.69425e-163	1.30595e-163	-6.13529e-164	4.99906e-163	-1.66942e-163	-3.78966e-163	-8.36869e-163	-1.06752e-163	-4.54461e-163	3.10794e-163	-2.97575e-163	2.86646e-163	0
-7.1722e-163	-1.32884e-164	-5.41715e-163	-7.91761e-163	5.13913e-166	-1.61622e-163	-1.30207e-162	-1.62728e-163	-5.1546e-163	1.73312e-163	4.00542e-163	-5.74865e-163	-5.03866e-163	-4.50626e-163	-1.90946e-163	-7.86661e-164	8.51916e-163	4.50656e-163	-3.69425e-163	1.30595e-163	-6.13529e-164	4.99906e-163	-1.66942e-163	-3.78966e-163	-8.36869e-163	-1.06752e-163	-4.54461e-163	3.10794e-163	-2.97575e-163	2.86646e-163	0
-7.1722e-163	-1.32884e-164	-5.41715e-163	-7.91761e-163	5.13913e-166	-1.61622e-163	-1.30207e-162	-1.62728e-163	-5.1546e-163	1.73312e-163	4.00542e-163	-5.74865e-163	-5.03866e-163	-4.50626e-163	-1.90946e-163	-7.86661e-164	8.51916e-163	4.50656e-163	-3.69425e-163	1.30595e-163	-6.13529e-164	4.99906e-163	-1.66942e-163	-3.78966e-163	-8.36869e-163	-1.06752e-163	-4.54461e-163	3.10794e-163	-2.97575e-163	2.86646e-163	0
-7.1722e-163	-1.32884e-164	-5.41715e-163	-7.91761e-163	5.13913e-166	-1.61622e-163	-1.30207e-162	-1.62728e-163	-5.1546e-163	1.73312e-163	4.00542e-163	-5.74865e-163	-5.03866e-163	-4.50626e-163	-1.90946e-163	-7.86661e-164	8.51916e-163	4.50656e-163	-3.69425e-163	1.30595e-163	-6.13529e-164	4.99906e-163	-1.66942e-163	-3.78966e-163	-8.36869e-163	-1.06752e-163	-4.54461e-163	3.10794e-163	-2.97575e-163	2.86646e-163	0
-7.1722e-163	-1.32884e-164	-5.41715e-163	-7.91761e-163	5.13913e-166	-1.61622e-163	-1.30207e-162	-1.62728e-163	-5.1546e-163	1.73312e-163	4.00542e-163	-5.74865e-163	-5.03866e-163	-4.50626e-163	-1.90946e-163	-7.86661e-164	8.51916e-163	4.50656e-163	-3.69425e-163	1.30595e-163	-6.13529e-164	4.99906e-163	-1.66942e-163	-3.78966e-163	-8.36869e-163	-1.06752e-163	-4.54461e-163	3.10794e-163	-2.97575e-163	2.86646e-163	0
-7.1722e-163	-1.32884e-164	-5.41715e-163	-7.91761e-163	5.13913e-166	-1.61622e-163	-1.30207e-162	-1.62728e-163	-5.1546e-163	1.73312e-163	4.00542e-163	-5.74865e-163	-5.03866e-163	-4.50626e-163	-1.90946e-163	-7.86661e-164	8.51916e-163	4.50656e-163	-3.69425e-163	1.30595e-163	-6.13529e-164	4.99906e-163	-1.66942e-163	-3.78966e-163	-8.36869e-163	-1.06752e-163	-4.54461e-163	3.10794e-163	-2.97575e-163	2.86646e-163	0
-7.1722e-163	-1.32884e-164	-5.41715e-163	-7.91761e-163	5.13913e-166	-1.61622e-163	-1.30207e-162	-1.62728e-163	-5.1546e-163	1.73312e-163	4.00542e-163	-5.74865e-163	-5.03866e-163	-4.50626e-163	-1.90946e-163	-7.86661e-164	8.51916e-163	4.50656e-163	-3.69425e-163	1.30595e-163	-6.13529e-164	4.99906e-163	-1.66942e-163	-3.78966e-163	-8.36869e-163	-1.06752e-163	-4.54461e-163	3.10794e-163	-2.97575e-163	2.86646e-163	0
-7.1722e-163	-1.32884e-164	-5.41715e-163	-7.91761e-163	5.13913e-166	-1.61622e-163	-1.30207e-162	-1.62728e-163	-5.1546e-163	1.73312e-163	4.00542e-163	-5.74865e-163	-5.03866e-163	-4.50626e-163	-1.90946e-163	-7.86661e-164	8.51916e-163	4.50656e-163	-3.69425e-163	1.30595e-163	-6.13529e-164	4.99906e-163	-1.66942e-163	-3.78966e-163	-8.36869e-163	-1.06752e-163	-4.54461e-163	3.10794e-163	-2.97575e-163	2.86646e-163	0
-7.1722e-163	-1.32884e-164	-5.41715e-163	-7.91761e-163	5.13913e-166	-1.61622e-163	-1.30207e-162	-1.62728e-163	-5.1546e-163	1.73312e-163	4.00542e-163	-5.74865e-163	-5.03866e-163	-4.50626e-163	-1.90946e-163	-7.86661e-164	8.51916e-163	4.50656e-163	-3.69425e-163	1.30595e-163	-6.13529e-164	4.99906e-163	-1.66942e-163	-3.78966e-163	-8.36869e-163	-1.06752e-163	-4.54461e-163	3.10794e-163	-2.97575e-163	2.86646e-163	0
-7.1722e-163	-1.32884e-164	-5.41715e-163	-7.91761e-163	5.13913e-166	-1.61622e-163	-1.30207e-162	-1.62728e-163	-5.1546e-163	1.73312e-163	4.00542e-163	-5.74865e-163	-5.03866e-163	-4.50626e-163	-1.90946e-163	-7.86661e-164	8.51916e-163	4.50656e-163	-3.69425e-163	1.30595e-163	-6.13529e-164	4.99906e-163	-1.66942e-163	-3.78966e-163	-8.36869e-163	-1.06752e-163	-4.54461e-163	3.10794e-163	-2.97575e-163	2.86646e-163	0
-7.1722e-163	-1.32884e-164	-5.41715e-163	-7.91761e-163	5.13913e-166	-1.61622e-163	-1.30207e-162	-1.62728e-163	-5.1546e-163	1.73312e-163	4.00542e-163	-5.74865e-163	-5.03866e-163	-4.50626e-163	-1.90946e-163	-7.86661e-164	8.51916e-163	4.50656e-163	-3.69425e-163	1.30595e-163	-6.13529e-164	4.99906e-163	-1.66942e-163	-3.78966e-163	-8.36869e-163	-1.06752e-163	-4.54461e-163	3.10794e-163	-2.97575e-163	2.86646e-163	0
-7.1722e-163	-1.32884e-164	-5.41715e-163	-7.91761e-163	5.13913e-166	-1.61622e-163	-1.30207e-162	-1.62728e-163	-5.1546e-163	1.73312e-163	4.00542e-163	-5.74865e-163	-5.03866e-163	-4.50626e-163	-1.90946e-163	-7.86661e-164	8.51916e-163	4.50656e-163	-3.69425e-163	1.30595e-163	-6.13529e-164	4.99906e-163	-1.66942e-163	-3.78966e-163	-8.36869e-163	-1.06752e-163	-4.54461e-163	3.10794e-163	-2.97575e-163	2.86646e-163	0
-7.1722e-163	-1.32884e-164	-5.41715e-163	-7.91761e-163	5.13913e-166	-1.61622e-163	-1.30207e-162	-1.62728e-163	-5.1546e-163	1.73312e-163	4.00542e-163	-5.74865e-163	-5.03866e-163	-4.50626e-163	-1.90946e-163	-7.86661e-164	8.51916e-163	4.50656e-163	-3.69425e-163	1.30595e-163	-6.13529e-164	4.99906e-163	-1.66942e-163	-3.78966e-163	-8.36869e-163	-1.06752e-163	-4.54461e-163	3.10794e-163	-2.97575e-163	2.86646e-163	0
-7.1722e-163	-1.32884e-164	-5.41715e-163	-7.91761e-163	5.13913e-166	-1.61622e-163	-1.30207e-162	-1.62728e-163	-5.1546e-163	1.73312e-163	4.00542e-163	-5.74865e-163	-5.03866e-163	-4.50626e-163	-1.90946e-163	-7.86661e-164	8.51916e-163	4.50656e-163	-3.69425e-163	1.30595e-163	-6.13529e-164	4.99906e-163	-1.66942e-163	-3.78966e-163	-8.36869e-163	-1.06752e-163	-4.54461e-163	3.10794e-163	-2.97575e-163	2.86646e-163	0
-7.1722e-163	-1.32884e-164	-5.41715e-163	-7.91761e-163	5.13913e-166	-1.61622e-163	-1.30207e-162	-1.62728e-163	-5.1546e-163	1.73312e-163	4.00542e-163	-5.74865e-163	-5.03866e-163	-4.50626e-163	-1.90946e-163	-7.86661e-164	8.51916e-163	4.50656e-163	-3.69425e-163	1.30595e-163	-6.13529e-164	4.99906e-163	-1.66942e-163	-3.78966e-163	-8.36869e-163	-1.06752e-163	-4.54461e-163	3.10794e-163	-2.97575e-163	2.86646e-163	0
-7.1722e-163	-1.32884e-164	-5.41715e-163	-7.91761e-163	5.13913e-166	-1.61622e-163	-1.30207e-162	-1.62728e-163	-5.1546e-163	1.73312e-163	4.00542e-163	-5.74865e-163	-5.03866e-163	-4.50626e-163	-1.90946e-163	-7.86661e-164	8.51916e-163	4.50656e-163	-3.69425e-163	1.30595e-163	-6.13529e-164	4.99906e-163	-1.66942e-163	-3.78966e-163	-8.36869e-163	-1.06752e-163	-4.54461e-163	3.10794e-163	-2.97575e-163	2.86646e-163	0
-7.1722e-163	-1.32884e-164	-5.41715e-163	-7.91761e-163	5.13913e-166	-1.61622e-163	-1.30207e-162	-1.62728e-163	-5.1546e-163	1.73312e-163	4.00542e-163	-5.74865e-163	-5.03866e-163	-4.50626e-163	-1.90946e-163	-7.86661e-164	8.51916e-163	4.50656e-163	-3.69425e-163	1.30595e-163	-6.13529e-164	4.99906e-163	-1.66942e-163	-3.78966e-163	-8.36869e-163	-1.06752e-163	-4.54461e-163	3.10794e-163	-2.97575e-163	2.86646e-163	0
-7.1722e-163	-1.32884e-164	-5.41715e-163	-7.91761e-163	5.13913e-166	-1.61622e-163	-1.30207e-162	-1.62728e-163	-5.1546e-163	1.73312e-163	4.00542e-163	-5.74865e-163	-5.03866e-163	-4.50626e-163	-1.90946e-163	-7.86661e-164	8.51916e-163	4.50656e-163	-3.69425e-163	1.30595e-163	-6.13529e-164	4.99906e-163	-1.66942e-163	-3.78966e-163	-8.36869e-163	-1.06752e-163	-4.54461e-163	3.10794e-163	-2.97575e-163	2.86646e-163	0
-7.1722e-163	-1.32884e-164	-5.41715e-163	-7.91761e-163	5.13913e-166	-1.61622e-163	-1.30207e-162	-1.62728e-163	-5.1546e-163	1.73312e-163	4.00542e-163	-5.74865e-163	-5.03866e-163	-4.50626e-163	-1.90946e-163	-7.86661e-164	8.51916e-163	4.50656e-163	-3.69425e-163	1.30595e-163	-6.13529e-164	4.99906e-163	-1.66942e-163	-3.78966e-163	-8.36869e-163	-1.06752e-163	-4.54461e-163	3.10794e-163	-2.97575e-163	2.86646e-163	0
-7.1722e-163	-1.32884e-164	-5.41715e-163	-7.91761e-163	5.13913e-166	-1.61622e-163	-1.30207e-162	-1.62728e-163	-5.1546e-163	1.73312e-163	4.00542e-163	-5.74865e-163	-5.03866e-163	-4.50626e-163	-1.90946e-163	-7.86661e-164	8.51916e-163	4.50656e-163	-3.69425e-163	1.30595e-163	-6.13529e-164	4.99906e-163	-1.66942e-163	-3.78966e-163	-8.36869e-163	-1.06752e-163	-4.54461e-163	3.10794e-163	-2.97575e-163	2.86646e-163	0
-7.1722e-163	-1.32884e-164	-5.41715e-163	-7.91761e-163	5.13913e-166	-1.61622e-163	-1.30207e-162	-1.62728e-163	-5.1546e-163	1.73312e-163	4.00542e-163	-5.74865e-163	-5.03866e-163	-4.50626e-163	-1.90946e-163	-7.86661e-164	8.51916e-163	4.50656e-163	-3.69425e-163	1.30595e-163	-6.13529e-164	4.99906e-163	-1.66942e-163	-3.78966e-163	-8.36869e-163	-1.06752e-163	-4.54461e-163	3.10794e-163	-2.97575e-163	2.86646e-163	0
-7.1722e-163	-1.32884e-164	-5.41715e-163	-7.91761e-163	5.13913e-166	-1.61622e-163	-1.30207e-162	-1.62728e-163	-5.1546e-163	1.73312e-163	4.00542e-163	-5.74865e-163	-5.03866e-163	-4.50626e-163	-1.90946e-163	-7.86661e-164	8.51916e-163	4.50656e-163	-3.69425e-163	1.30595e-163	-6.13529e-164	4.99906e-163	-1.66942e-163	-3.78966e-163	-8.36869e-163	-1.06752e-163	-4.54461e-163	3.10794e-163	-2.97575e-163	2.86646e-163	0
-7.1722e-163	-1.32884e-164	-5.41715e-163	-7.91761e-163	5.13913e-166	-1.61622e-163	-1.30207e-162	-1.62728e-163	-5.1546e-163	1.73312e-163	4.00542e-163	-5.74865e-163	-5.03866e-163	-4.50626e-163	-1.90946e-163	-7.86661e-164	8.51916e-163	4.50656e-163	-3.69425e-163	1.30595e-163	-6.13529e-164	4.99906e-163	-1.66942e-163	-3.78966e-163	-8.36869e-163	-1.06752e-163	-4.54461e-163	3.10794e-163	-2.97575e-163	2.86646e-163	0
-7.1722e-163	-1.32884e-164	-5.41715e-163	-7.91761e-163	5.13913e-166	-1.61622e-163	-1.30207e-162	-1.62728e-163	-5.1546e-163	1.73312e-163	4.00542e-163	-5.74865e-163	-5.03866e-163	-4.50626e-163	-1.90946e-163	-7.86661e-164	8.51916e-163	4.50656e-163	-3.69425e-163	1.30595e-163	-6.13529e-164	4.99906e-163	-1.66942e-163	-3.78966e-163	-8.36869e-163	-1.06752e-163	-4.54461e-163	3.10794e-163	-2.97575e-163	2.86646e-163	0
-7.1722e-163	-1.32884e-164	-5.41715e-163	-7.91761e-163	5.13913e-166	-1.61622e-163	-1.30207e-162	-1.62728e-163	-5.1546e-163	1.73312e-163	4.00542e-163	-5.74865e-163	-5.03866e-163	-4.50626e-163	-1.90946e-163	-7.86661e-164	8.51916e-163	4.50656e-163	-3.69425e-163	1.30595e-163	-6.13529e-164	4.99906e-163	-1.66942e-163	-3.78966e-163	-8.36869e-163	-1.06752e-163	-4.54461e-163	3.10794e-163	-2.97575e-163	2.86646e-163	0
-7.1722e-163	-1.32884e-164	-5.41715e-163	-7.91761e-163	5.13913e-166	-1.61622e-163	-1.30207e-162	-1.62728e-163	-5.1546e-163	1.73312e-163	4.00542e-163	-5.74865e-163	-5.03866e-163	-4.50626e-163	-1.90946e-163	-7.86661e-164	8.51916e-163	4.50656e-163	-3.69425e-163	1.30595e-163	-6.13529e-164	4.99906e-163	-1.66942e-163	-3.78966e-163	-8.36869e-163	-1.06752e-163	-4.54461e-163	3.10794e-163	-2.97575e-163	2.86646e-163	0
-7.1722e-163	-1.32884e-164	-5.41715e-163	-7.91761e-163	5.13913e-166	-1.61622e-163	-1.30207e-162	-1.62728e-163	-5.1546e-163	1.73312e-163	4.00542e-163	-5.74865e-163	-5.03866e-163	-4.50626e-163	-1.90946e-163	-7.86661e-164	8.51916e-163	4.50656e-163	-3.69425e-163	1.30595e-163	-6.13529e-164	4.99906e-163	-1.66942e-163	-3.78966e-163	-8.36869e-163	-1.06752e-163	-4.54461e-163	3.10794e-163	-2.97575e-163	2.86646e-163	0
-7.1722e-163	-1.32884e-164	-5.41715e-163	-7.91761e-163	5.13913e-166	-1.61622e-163	-1.30207e-162	-1.62728e-163	-5.1546e-163	1.73312e-163	4.00542e-163	-5.74865e-163	-5.03866e-163	-4.50626e-163	-1.90946e-163	-7.86661e-164	8.51916e-163	4.50656e-163	-3.69425e-163	1.30595e-163	-6.13529e-164	4.99906e-163	-1.66942e-163	-3.78966e-163	-8.36869e-163	-1.06752e-163	-4.54461e-163	3.10794e-163	-2.97575e-163	2.86646e-163	0
-7.1722e-163	-1.32884e-164	-5.41715e-163	-7.91761e-163	5.13913e-166	-1.61622e-163	-1.30207e-162	-1.62728e-163	-5.1546e-163	1.73312e-163	4.00542e-163	-5.74865e-163	-5.03866e-163	-4.50626e-163	-1.90946e-163	-7.86661e-164	8.51916e-163	4.50656e-163	-3.69425e-163	1.30595e-163	-6.13529e-164	4.99906e-163	-1.66942e-163	-3.78966e-163	-8.36869e-163	-1.06752e-163	-4.54461e-163	3.10794e-163	-2.97575e-163	2.86646e-163	0
-7.1722e-163	-1.32884e-164	-5.41715e-163	-7.91761e-163	5.13913e-166	-1.61622e-163	-1.30207e-162	-1.62728e-163	-5.1546e-163	1.73312e-163	4.00542e-163	-5.74865e-163	-5.03866e-163	-4.50626e-163	-1.90946e-163	-7.86661e-164	8.51916e-163	4.50656e-163	-3.69425e-163	1.30595e-163	-6.13529e-164	4.99906e-163	-1.66942e-163	-3.78966e-163	-8.36869e-163	-1.06752e-163	-4.54461e-163	3.10794e-163	-2.97575e-163	2.86646e-163	0
-7.1722e-163	-1.32884e-164	-5.41715e-163	-7.91761e-163	5.13913e-166	-1.61622e-163	-1.30207e-162	-1.62728e-163	-5.1546e-163	1.73312e-163	4.00542e-163	-5.74865e-163	-5.03866e-163	-4.50626e-163	-1.90946e-163	-7.86661e-164	8.51916e-163	4.50656e-163	-3.69425e-163	1.30595e-163	-6.13529e-164	4.99906e-163	-1.66942e-163	-3.78966e-163	-8.36869e-163	-1.06752e-163	-4.54461e-163	3.10794e-163	-2.97575e-163	2.86646e-163	0
-7.1722e-163	-1.32884e-164	-5.41715e-163	-7.91761e-163	5.13913e-166	-1.61622e-163	-1.30207e-162	-1.62728e-163	-5.1546e-163	1.73312e-163	4.00542e-163	-5.74865e-163	-5.03866e-163	-4.50626e-163	-1.90946e-163	-7.86661e-164	8.51916e-163	4.50656e-163	-3.69425e-163	1.30595e-163	-6.13529e-164	4.99906e-163	-1.66942e-163	-3.78966e-163	-8.36869e-163	-1.06752e-163	-4.54461e-163	3.10794e-163	-2.97575e-163	2.86646e-163	0
-7.1722e-163	-1.32884e-164	-5.41715e-163	-7.91761e-163	5.13913e-166	-1.61622e-163	-1.30207e-162	-1.62728e-163	-5.1546e-163	1.73312e-163	4.00542e-163	-5.74865e-163	-5.03866e-163	-4.50626e-163	-1.90946e-163	-7.86661e-164	8.51916e-163	4.50656e-163	-3.69425e-163	1.30595e-163	-6.13529e-164	4.99906e-163	-1.66942e-163	-3.78966e-163	-8.36869e-163	-1.06752e-163	-4.54461e-163	3.10794e-163	-2.97575e-163	2.86646e-163	0
-7.1722e-163	-1.32884e-164	-5.41715e-163	-7.91761e-163	5.13913e-166	-1.61622e-163	-1.30207e-162	-1.62728e-163	-5.1546e-163	1.73312e-163	4.00542e-163	-5.74865e-163	-5.03866e-163	-4.50626e-163	-1.90946e-163	-7.86661e-164	8.51916e-163	4.50656e-163	-3.69425e-163	1.30595e-163	-6.13529e-164	4.99906e-163	-1.66942e-163	-3.78966e-163	-8.36869e-163	-1.06752e-163	-4.54461e-163	3.10794e-163	-2.97575e-163	2.86646e-163	0
-7.1722e-163	-1.32884e-164	-5.41715e-163	-7.91761e-163	5.13913e-166	-1.61622e-163	-1.30207e-162	-1.62728e-163	-5.1546e-163	1.73312e-163	4.00542e-163	-5.74865e-163	-5.03866e-163	-4.50626e-163	-1.90946e-163	-7.86661e-164	8.51916e-163	4.50656e-163	-3.69425e-163	1.30595e-163	-6.13529e-164	4.99906e-163	-1.66942e-163	-3.78966e-163	-8.36869e-163	-1.06752e-163	-4.54461e-163	3.10794e-163	-2.97575e-163	2.86646e-163	0
-7.1722e-163	-1.32884e-164	-5.41715e-163	-7.91761e-163	5.13913e-166	-1.61622e-163	-1.30207e-162	-1.62728e-163	-5.1546e-163	1.73312e-163	4.00542e-163	-5.74865e-163	-5.03866e-163	-4.50626e-163	-1.90946e-163	-7.86661e-164	8.51916e-163	4.50656e-163	-3.69425e-163	1.30595e-163	-6.13529e-164	4.99906e-163	-1.66942e-163	-3.78966e-163	-8.36869e-163	-1.06752e-163	-4.54461e-163	3.10794e-163	-2.97575e-163	2.86646e-163	0
-7.1722e-163	-1.32884e-164	-5.41715e-163	-7.91761e-163	5.13913e-166	-1.61622e-163	-1.30207e-162	-1.62728e-163	-5.1546e-163	1.73312e-163	4.00542e-163	-5.74865e-163	-5.03866e-163	-4.50626e-163	-1.90946e-163	-7.86661e-164	8.51916e-163	4.50656e-163	-3.69425e-163	1.30595e-163	-6.13529e-164	4.99906e-163	-1.66942e-163	-3.78966e-163	-8.36869e-163	-1.06752e-163	-4.54461e-163	3.10794e-163	-2.97575e-163	2.86646e-163	0
-7.1722e-163	-1.32884e-164	-5.41715e-163	-7.91761e-163	5.13913e-166	-1.61622e-163	-1.30207e-162	-1.62728e-163	-5.1546e-163	1.73312e-163	4.00542e-163	-5.74865e-163	-5.03866e-163	-4.50626e-163	-1.90946e-163	-7.86661e-164	8.51916e-163	4.50656e-163	-3.69425e-163	1.30595e-163	-6.13529e-164	4.99906e-163	-1.66942e-163	-3.78966e-163	-8.36869e-163	-1.06752e-163	-4.54461e-163	3.10794e-163	-2.97575e-163	2.86646e-163	0
-7.1722e-163	-1.32884e-164	-5.41715e-163	-7.91761e-163	5.13913e-166	-1.61622e-163	-1.30207e-162	-1.62728e-163	-5.1546e-163	1.73312e-163	4.00542e-163	-5.74865e-163	-5.03866e-163	-4.50626e-163	-1.90946e-163	-7.86661e-164	8.51916e-163	4.50656e-163	-3.69425e-163	1.30595e-163	-6.13529e-164	4.99906e-163	-1.66942e-163	-3.78966e-163	-8.36869e-163	-1.06752e-163	-4.54461e-163	3.10794e-163	-2.97575e-163	2.86646e-163	0
-7.1722e-163	-1.32884e-164	-5.41715e-163	-7.91761e-163	5.13913e-166	-1.61622e-163	-1.30207e-162	-1.62728e-163	-5.1546e-163	1.73312e-163	4.00542e-163	-5.74865e-163	-5.03866e-163	-4.50626e-163	-1.90946e-163	-7.86661e-164	8.51916e-163	4.50656e-163	-3.69425e-163	1.30595e-163	-6.13529e-164	4.99906e-163	-1.66942e-163	-3.78966e-163	-8.36869e-163	-1.06752e-163	-4.54461e-163	3.10794e-163	-2.97575e-163	2.86646e-163	0
-7.1722e-163	-1.32884e-164	-5.41715e-163	-7.91761e-163	5.13913e-166	-1.61622e-163	-1.30207e-162	-1.62728e-163	-5.1546e-163	1.73312e-163	4.00542e-163	-5.74865e-163	-5.03866e-163	-4.50626e-163	-1.90946e-163	-7.86661e-164	8.51916e-163	4.50656e-163	-3.69425e-163	1.30595e-163	-6.13529e-164	4.99906e-163	-1.66942e-163	-3.78966e-163	-8.36869e-163	-1.06752e-163	-4.54461e-163	3.10794e-163	-2.97575e-163	2.86646e-163	0
-7.1722e-163	-1.32884e-164	-5.41715e-163	-7.91761e-163	5.13913e-166	-1.61622e-163	-1.30207e-162	-1.62728e-163	-5.1546e-163	1.73312e-163	4.00542e-163	-5.74865e-163	-5.03866e-163	-4.50626e-163	-1.90946e-163	-7.86661e-164	8.51916e-163	4.50656e-163	-3.69425e-163	1.30595e-163	-6.13529e-164	4.99906e-163	-1.66942e-163	-3.78966e-163	-8.36869e-163	-1.06752e-163	-4.54461e-163	3.10794e-163	-2.97575e-163	2.86646e-163	0
-7.1722e-163	-1.32884e-164	-5.41715e-163	-7.91761e-163	5.13913e-166	-1.61622e-163	-1.30207e-162	-1.62728e-163	-5.1546e-163	1.73312e-163	4.00542e-163	-5.74865e-163	-5.03866e-163	-4.50626e-163	-1.90946e-163	-7.86661e-164	8.51916e-163	4.50656e-163	-3.69425e-163	1.30595e-163	-6.13529e-164	4.99906e-163	-1.66942e-163	-3.78966e-163	-8.36869e-163	-1.06752e-163	-4.54461e-163	3.10794e-163	-2.97575e-163	2.86646e-163	0
-7.1722e-163	-1.32884e-164	-5.41715e-163	-7.91761e-163	5.13913e-166	-1.61622e-163	-1.30207e-162	-1.62728e-163	-5.1546e-163	1.73312e-163	4.00542e-163	-5.74865e-163	-5.03866e-163	-4.50626e-163	-1.90946e-163	-7.86661e-164	8.51916e-163	4.50656e-163	-3.69425e-163	1.30595e-163	-6.13529e-164	4.99906e-163	-1.66942e-163	-3.78966e-163	-8.36869e-163	-1.06752e-163	-4.54461e-163	3.10794e-163	-2.97575e-163	2.86646e-163	0
-7.1722e-163	-1.32884e-164	-5.41715e-163	-7.91761e-163	5.13913e-166	-1.61622e-163	-1.30207e-162	-1.62728e-163	-5.1546e-163	1.73312e-163	4.00542e-163	-5.74865e-163	-5.03866e-163	-4.50626e-163	-1.90946e-163	-7.86661e-164	8.51916e-163	4.50656e-163	-3.69425e-163	1.30595e-163	-6.13529e-164	4.99906e-163	-1.66942e-163	-3.78966e-163	-8.36869e-163	-1.06752e-163	-4.54461e-163	3.10794e-163	-2.97575e-163	2.86646e-163	0
-7.1722e-163	-1.32884e-164	-5.41715e-163	-7.91761e-163	5.13913e-166	-1.61622e-163	-1.30207e-162	-1.62728e-163	-5.1546e-163	1.73312e-163	4.00542e-163	-5.74865e-163	-5.03866e-163	-4.50626e-163	-1.90946e-163	-7.86661e-164	8.51916e-163	4.50656e-163	-3.69425e-163	1.30595e-163	-6.13529e-164	4.99906e-163	-1.66942e-163	-3.78966e-163	-8.36869e-163	-1.06752e-163	-4.54461e-163	3.10794e-163	-2.97575e-163	2.86646e-163	0
-7.1722e-163	-1.32884e-164	-5.41715e-163	-7.91761e-163	5.13913e-166	-1.61622e-163	-1.30207e-162	-1.62728e-163	-5.1546e-163	1.73312e-163	4.00542e-163	-5.74865e-163	-5.03866e-163	-4.50626e-163	-1.90946e-163	-7.86661e-164	8.51916e-163	4.50656e-163	-3.69425e-163	1.30595e-163	-6.13529e-164	4.99906e-163	-1.66942e-163	-3.78966e-163	-8.36869e-163	-1.06752e-163	-4.54461e-163	3.10794e-163	-2.97575e-163	2.86646e-163	0
-7.1722e-163	-1.32884e-164	-5.41715e-163	-7.91761e-163	5.13913e-166	-1.61622e-163	-1.30207e-162	-1.62728e-163	-5.1546e-163	1.73312e-163	4.00542e-163	-5.74865e-163	-5.03866e-163	-4.50626e-163	-1.90946e-163	-7.86661e-164	8.51916e-163	4.50656e-163	-3.69425e-163	1.30595e-163	-6.13529e-164	4.99906e-163	-1.66942e-163	-3.78966e-163	-8.36869e-163	-1.06752e-163	-4.54461e-163	3.10794e-163	-2.97575e-163	2.86646e-163	0
-7.1722e-163	-1.32884e-164	-5.41715e-163	-7.91761e-163	5.13913e-166	-1.61622e-163	-1.30207e-162	-1.62728e-163	-5.1546e-163	1.73312e-163	4.00542e-163	-5.74865e-163	-5.03866e-163	-4.50626e-163	-1.90946e-163	-7.86661e-164	8.51916e-163	4.50656e-163	-3.69425e-163	1.30595e-163	-6.13529e-164	4.99906e-163	-1.66942e-163	-3.78966e-163	-8.36869e-163	-1.06752e-163	-4.54461e-163	3.10794e-163	-2.97575e-163	2.86646e-163	0
-7.1722e-163	-1.32884e-164	-5.41715e-163	-7.91761e-163	5.13913e-166	-1.61622e-163	-1.30207e-162	-1.62728e-163	-5.1546e-163	1.73312e-163	4.00542e-163	-5.74865e-163	-5.03866e-163	-4.50626e-163	-1.90946e-163	-7.86661e-164	8.51916e-163	4.50656e-163	-3.69425e-163	1.30595e-163	-6.13529e-164	4.99906e-163	-1.66942e-163	-3.78966e-163	-8.36869e-163	-1.06752e-163	-4.54461e-163	3.10794e-163	-2.97575e-163	2.86646e-163	0
-7.1722e-163	-1.32884e-164	-5.41715e-163	-7.91761e-163	5.13913e-166	-1.61622e-163	-1.30207e-162	-1.62728e-163	-5.1546e-163	1.73312e-163	4.00542e-163	-5.74865e-163	-5.03866e-163	-4.50626e-163	-1.90946e-163	-7.86661e-164	8.51916e-163	4.50656e-163	-3.69425e-163	1.30595e-163	-6.13529e-164	4.99906e-163	-1.66942e-163	-3.78966e-163	-8.36869e-163	-1.06752e-163	-4.54461e-163	3.10794e-163	-2.97575e-163	2.86646e-163	0
-7.1722e-163	-1.32884e-164	-5.41715e-163	-7.91761e-163	5.13913e-166	-1.61622e-163	-1.30207e-162	-1.62728e-163	-5.1546e-163	1.73312e-163	4.00542e-163	-5.74865e-163	-5.03866e-163	-4.50626e-163	-1.90946e-163	-7.86661e-164	8.51916e-163	4.50656e-163	-3.69425e-163	1.30595e-163	-6.13529e-164	4.99906e-163	-1.66942e-163	-3.78966e-163	-8.36869e-163	-1.06752e-163	-4.54461e-163	3.10794e-163	-2.97575e-163	2.86646e-163	0
-7.1722e-163	-1.32884e-164	-5.41715e-163	-7.91761e-163	5.13913e-166	-1.61622e-163	-1.30207e-162	-1.62728e-163	-5.1546e-163	1.73312e-163	4.00542e-163	-5.74865e-163	-5.03866e-163	-4.50626e-163	-1.90946e-163	-7.86661e-164	8.51916e-163	4.50656e-163	-3.69425e-163	1.30595e-163	-6.13529e-164	4.99906e-163	-1.66942e-163	-3.78966e-163	-8.36869e-163	-1.06752e-163	-4.54461e-163	3.10794e-163	-2.97575e-163	2.86646e-163	0
-7.1722e-163	-1.32884e-164	-5.41715e-163	-7.91761e-163	5.13913e-166	-1.61622e-163	-1.30207e-162	-1.62728e-163	-5.1546e-163	1.73312e-163	4.00542e-163	-5.74865e-163	-5.03866e-163	-4.50626e-163	-1.90946e-163	-7.86661e-164	8.51916e-163	4.50656e-163	-3.69425e-163	1.30595e-163	-6.13529e-164	4.99906e-163	-1.66942e-163	-3.78966e-163	-8.36869e-163	-1.06752e-163	-4.54461e-163	3.10794e-163	-2.97575e-163	2.86646e-163	0
-7.1722e-163	-1.32884e-164	-5.41715e-163	-7.91761e-163	5.13913e-166	-1.61622e-163	-1.30207e-162	-1.62728e-163	-5.1546e-163	1.73312e-163	4.00542e-163	-5.74865e-163	-5.03866e-163	-4.50626e-163	-1.90946e-163	-7.86661e-164	8.51916e-163	4.50656e-163	-3.69425e-163	1.30595e-163	-6.13529e-164	4.99906e-163	-1.66942e-163	-3.78966e-163	-8.36869e-163	-1.06752e-163	-4.54461e-163	3.10794e-163	-2.97575e-163	2.86646e-163	0
-7.1722e-163	-1.32884e-164	-5.41715e-163	-7.91761e-163	5.13913e-166	-1.61622e-163	-1.30207e-162	-1.62728e-163	-5.1546e-163	1.73312e-163	4.00542e-163	-5.74865e-163	-5.03866e-163	-4.50626e-163	-1.90946e-163	-7.86661e-164	8.51916e-163	4.50656e-163	-3.69425e-163	1.30595e-163	-6.13529e-164	4.99906e-163	-1.66942e-163	-3.78966e-163	-8.36869e-163	-1.06752e-163	-4.54461e-163	3.10794e-163	-2.97575e-163	2.86646e-163	0
-7.1722e-163	-1.32884e-164	-5.41715e-163	-7.91761e-163	5.13913e-166	-1.61622e-163	-1.30207e-162	-1.62728e-163	-5.1546e-163	1.73312e-163	4.00542e-163	-5.74865e-163	-5.03866e-163	-4.50626e-163	-1.90946e-163	-7.86661e-164	8.51916e-163	4.50656e-163	-3.69425e-163	1.30595e-163	-6.13529e-164	4.99906e-163	-1.66942e-163	-3.78966e-163	-8.36869e-163	-1.06752e-163	-4.54461e-163	3.10794e-163	-2.97575e-163	2.86646e-163	0
-7.1722e-163	-1.32884e-164	-5.41715e-163	-7.91761e-163	5.13913e-166	-1.61622e-163	-1.30207e-162	-1.62728e-163	-5.1546e-163	1.73312e-163	4.00542e-163	-5.74865e-163	-5.03866e-163	-4.50626e-163	-1.90946e-163	-7.86661e-164	8.51916e-163	4.50656e-163	-3.69425e-163	1.30595e-163	-6.13529e-164	4.99906e-163	-1.66942e-163	-3.78966e-163	-8.36869e-163	-1.06752e-163	-4.54461e-163	3.10794e-163	-2.97575e-163	2.86646e-163	0
-7.1722e-163	-1.32884e-164	-5.41715e-163	-7.91761e-163	5.13913e-166	-1.61622e-163	-1.30207e-162	-1.62728e-163	-5.1546e-163	1.73312e-163	4.00542e-163	-5.74865e-163	-5.03866e-163	-4.50626e-163	-1.90946e-163	-7.86661e-164	8.51916e-163	4.50656e-163	-3.69425e-163	1.30595e-163	-6.13529e-164	4.99906e-163	-1.66942e-163	-3.78966e-163	-8.36869e-163	-1.06752e-163	-4.54461e-163	3.10794e-163	-2.97575e-163	2.86646e-163	0
-7.1722e-163	-1.32884e-164	-5.41715e-163	-7.91761e-163	5.13913e-166	-1.61622e-163	-1.30207e-162	-1.62728e-163	-5.1546e-163	1.73312e-163	4.00542e-163	-5.74865e-163	-5.03866e-163	-4.50626e-163	-1.90946e-163	-7.86661e-164	8.51916e-163	4.50656e-163	-3.69425e-163	1.30595e-163	-6.13529e-164	4.99906e-163	-1.66942e-163	-3.78966e-163	-8.36869e-163	-1.06752e-163	-4.54461e-163	3.10794e-163	-2.97575e-163	2.86646e-163	0
-7.1722e-163	-1.32884e-164	-5.41715e-163	-7.91761e-163	5.13913e-166	-1.61622e-163	-1.30207e-162	-1.62728e-163	-5.1546e-163	1.73312e-163	4.00542e-163	-5.74865e-163	-5.03866e-163	-4.50626e-163	-1.90946e-163	-7.86661e-164	8.51916e-163	4.50656e-163	-3.69425e-163	1.30595e-163	-6.13529e-164	4.99906e-163	-1.66942e-163	-3.78966e-163	-8.36869e-163	-1.06752e-163	-4.54461e-163	3.10794e-163	-2.97575e-163	2.86646e-163	0
-7.1722e-163	-1.32884e-164	-5.41715e-163	-7.91761e-163	5.13913e-166	-1.61622e-163	-1.30207e-162	-1.62728e-163	-5.1546e-163	1.73312e-163	4.00542e-163	-5.74865e-163	-5.03866e-163	-4.50626e-163	-1.90946e-163	-7.86661e-164	8.51916e-163	4.50656e-163	-3.69425e-163	1.30595e-163	-6.13529e-164	4.99906e-163	-1.66942e-163	-3.78966e-163	-8.36869e-163	-1.06752e-163	-4.54461e-163	3.10794e-163	-2.97575e-163	2.86646e-163	0
-7.1722e-163	-1.32884e-164	-5.41715e-163	-7.91761e-163	5.13913e-166	-1.61622e-163	-1.30207e-162	-1.62728e-163	-5.1546e-163	1.73312e-163	4.00542e-163	-5.74865e-163	-5.03866e-163	-4.50626e-163	-1.90946e-163	-7.86661e-164	8.51916e-163	4.50656e-163	-3.69425e-163	1.30595e-163	-6.13529e-164	4.99906e-163	-1.66942e-163	-3.78966e-163	-8.36869e-163	-1.06752e-163	-4.54461e-163	3.10794e-163	-2.97575e-163	2.86646e-163	0
-7.1722e-163	-1.32884e-164	-5.41715e-163	-7.91761e-163	5.13913e-166	-1.61622e-163	-1.30207e-162	-1.62728e-163	-5.1546e-163	1.73312e-163	4.00542e-163	-5.74865e-163	-5.03866e-163	-4.50626e-163	-1.90946e-163	-7.86661e-164	8.51916e-163	4.50656e-163	-3.69425e-163	1.30595e-163	-6.13529e-164	4.99906e-163	-1.66942e-163	-3.78966e-163	-8.36869e-163	-1.06752e-163	-4.54461e-163	3.10794e-163	-2.97575e-163	2.86646e-163	0
-7.1722e-163	-1.32884e-164	-5.41715e-163	-7.91761e-163	5.13913e-166	-1.61622e-163	-1.30207e-162	-1.62728e-163	-5.1546e-163	1.73312e-163	4.00542e-163	-5.74865e-163	-5.03866e-163	-4.50626e-163	-1.90946e-163	-7.86661e-164	8.51916e-163	4.50656e-163	-3.69425e-163	1.30595e-163	-6.13529e-164	4.99906e-163	-1.66942e-163	-3.78966e-163	-8.36869e-163	-1.06752e-163	-4.54461e-163	3.10794e-163	-2.97575e-163	2.86646e-163	0
-7.1722e-163	-1.32884e-164	-5.41715e-163	-7.91761e-163	5.13913e-166	-1.61622e-163	-1.30207e-162	-1.62728e-163	-5.1546e-163	1.73312e-163	4.00542e-163	-5.74865e-163	-5.03866e-163	-4.50626e-163	-1.90946e-163	-7.86661e-164	8.51916e-163	4.50656e-163	-3.69425e-163	1.30595e-163	-6.13529e-164	4.99906e-163	-1.66942e-163	-3.78966e-163	-8.36869e-163	-1.06752e-163	-4.54461e-163	3.10794e-163	-2.97575e-163	2.86646e-163	0
-7.1722e-163	-1.32884e-164	-5.41715e-163	-7.91761e-163	5.13913e-166	-1.61622e-163	-1.30207e-162	-1.62728e-163	-5.1546e-163	1.73312e-163	4.00542e-163	-5.74865e-163	-5.03866e-163	-4.50626e-163	-1.90946e-163	-7.86661e-164	8.51916e-163	4.50656e-163	-3.69425e-163	1.30595e-163	-6.13529e-164	4.99906e-163	-1.66942e-163	-3.78966e-163	-8.36869e-163	-1.06752e-163	-4.54461e-163	3.10794e-163	-2.97575e-163	2.86646e-163	0
-7.1722e-163	-1.32884e-164	-5.41715e-163	-7.91761e-163	5.13913e-166	-1.61622e-163	-1.30207e-162	-1.62728e-163	-5.1546e-163	1.73312e-163	4.00542e-163	-5.74865e-163	-5.03866e-163	-4.50626e-163	-1.90946e-163	-7.86661e-164	8.51916e-163	4.50656e-163	-3.69425e-163	1.30595e-163	-6.13529e-164	4.99906e-163	-1.66942e-163	-3.78966e-163	-8.36869e-163	-1.06752e-163	-4.54461e-163	3.10794e-163	-2.97575e-163	2.86646e-163	0
-7.1722e-163	-1.32884e-164	-5.41715e-163	-7.91761e-163	5.13913e-166	-1.61622e-163	-1.30207e-162	-1.62728e-163	-5.1546e-163	1.73312e-163	4.00542e-163	-5.74865e-163	-5.03866e-163	-4.50626e-163	-1.90946e-163	-7.86661e-164	8.51916e-163	4.50656e-163	-3.69425e-163	1.30595e-163	-6.13529e-164	4.99906e-163	-1.66942e-163	-3.78966e-163	-8.36869e-163	-1.06752e-163	-4.54461e-163	3.10794e-163	-2.97575e-163	2.86646e-163	0
-7.1722e-163	-1.32884e-164	-5.41715e-163	-7.91761e-163	5.13913e-166	-1.61622e-163	-1.30207e-162	-1.62728e-163	-5.1546e-163	1.73312e-163	4.00542e-163	-5.74865e-163	-5.03866e-163	-4.50626e-163	-1.90946e-163	-7.86661e-164	8.51916e-163	4.50656e-163	-3.69425e-163	1.30595e-163	-6.13529e-164	4.99906e-163	-1.66942e-163	-3.78966e-163	-8.36869e-163	-1.06752e-163	-4.54461e-163	3.10794e-163	-2.97575e-163	2.86646e-163	0
-7.1722e-163	-1.32884e-164	-5.41715e-163	-7.91761e-163	5.13913e-166	-1.61622e-163	-1.30207e-162	-1.62728e-163	-5.1546e-163	1.73312e-163	4.00542e-163	-5.74865e-163	-5.03866e-163	-4.50626e-163	-1.90946e-163	-7.86661e-164	8.51916e-163	4.50656e-163	-3.69425e-163	1.30595e-163	-6.13529e-164	4.99906e-163	-1.66942e-163	-3.78966e-163	-8.36869e-163	-1.06752e-163	-4.54461e-163	3.10794e-163	-2.97575e-163	2.86646e-163	0
-7.1722e-163	-1.32884e-164	-5.41715e-163	-7.91761e-163	5.13913e-166	-1.61622e-163	-1.30207e-162	-1.62728e-163	-5.1546e-163	1.73312e-163	4.00542e-163	-5.74865e-163	-5.03866e-163	-4.50626e-163	-1.90946e-163	-7.86661e-164	8.51916e-163	4.50656e-163	-3.69425e-163	1.30595e-163	-6.13529e-164	4.99906e-163	-1.66942e-163	-3.78966e-163	-8.36869e-163	-1.06752e-163	-4.54461e-163	3.10794e-163	-2.97575e-163	2.86646e-163	0
-7.1722e-163	-1.32884e-164	-5.41715e-163	-7.91761e-163	5.13913e-166	-1.61622e-163	-1.30207e-162	-1.62728e-163	-5.1546e-163	1.73312e-163	4.00542e-163	-5.74865e-163	-5.03866e-163	-4.50626e-163	-1.90946e-163	-7.86661e-164	8.51916e-163	4.50656e-163	-3.69425e-163	1.30595e-163	-6.13529e-164	4.99906e-163	-1.66942e-163	-3.78966e-163	-8.36869e-163	-1.06752e-163	-4.54461e-163	3.10794e-163	-2.97575e-163	2.86646e-163	0
-7.1722e-163	-1.32884e-164	-5.41715e-163	-7.91761e-163	5.13913e-166	-1.61622e-163	-1.30207e-162	-1.62728e-163	-5.1546e-163	1.73312e-163	4.00542e-163	-5.74865e-163	-5.03866e-163	-4.50626e-163	-1.90946e-163	-7.86661e-164	8.51916e-163	4.50656e-163	-3.69425e-163	1.30595e-163	-6.13529e-164	4.99906e-163	-1.66942e-163	-3.78966e-163	-8.36869e-163	-1.06752e-163	-4.54461e-163	3.10794e-163	-2.97575e-163	2.86646e-163	0
-7.1722e-163	-1.32884e-164	-5.41715e-163	-7.91761e-163	5.13913e-166	-1.61622e-163	-1.30207e-162	-1.62728e-163	-5.1546e-163	1.73312e-163	4.00542e-163	-5.74865e-163	-5.03866e-163	-4.50626e-163	-1.90946e-163	-7.86661e-164	8.51916e-163	4.50656e-163	-3.69425e-163	1.30595e-163	-6.13529e-164	4.99906e-163	-1.66942e-163	-3.78966e-163	-8.36869e-163	-1.06752e-163	-4.54461e-163	3.10794e-163	-2.97575e-163	2.86646e-163	0
-7.1722e-163	-1.32884e-164	-5.41715e-163	-7.91761e-163	5.13913e-166	-1.61622e-163	-1.30207e-162	-1.62728e-163	-5.1546e-163	1.73312e-163	4.00542e-163	-5.74865e-163	-5.03866e-163	-4.50626e-163	-1.90946e-163	-7.86661e-164	8.51916e-163	4.50656e-163	-3.69425e-163	1.30595e-163	-6.13529e-164	4.99906e-163	-1.66942e-163	-3.78966e-163	-8.36869e-163	-1.06752e-163	-4.54461e-163	3.10794e-163	-2.97575e-163	2.86646e-163	0
-7.1722e-163	-1.32884e-164	-5.41715e-163	-7.91761e-163	5.13913e-166	-1.61622e-163	-1.30207e-162	-1.62728e-163	-5.1546e-163	1.73312e-163	4.00542e-163	-5.74865e-163	-5.03866e-163	-4.50626e-163	-1.90946e-163	-7.86661e-164	8.51916e-163	4.50656e-163	-3.69425e-163	1.30595e-163	-6.13529e-164	4.99906e-163	-1.66942e-163	-3.78966e-163	-8.36869e-163	-1.06752e-163	-4.54461e-163	3.10794e-163	-2.97575e-163	2.86646e-163	0
-7.1722e-163	-1.32884e-164	-5.41715e-163	-7.91761e-163	5.13913e-166	-1.61622e-163	-1.30207e-162	-1.62728e-163	-5.1546e-163	1.73312e-163	4.00542e-163	-5.74865e-163	-5.03866e-163	-4.50626e-163	-1.90946e-163	-7.86661e-164	8.51916e-163	4.50656e-163	-3.69425e-163	1.30595e-163	-6.13529e-164	4.99906e-163	-1.66942e-163	-3.78966e-163	-8.36869e-163	-1.06752e-163	-4.54461e-163	3.10794e-163	-2.97575e-163	2.86646e-163	0
-7.1722e-163	-1.32884e-164	-5.41715e-163	-7.91761e-163	5.13913e-166	-1.61622e-163	-1.30207e-162	-1.62728e-163	-5.1546e-163	1.73312e-163	4.00542e-163	-5.74865e-163	-5.03866e-163	-4.50626e-163	-1.90946e-163	-7.86661e-164	8.51916e-163	4.50656e-163	-3.69425e-163	1.30595e-163	-6.13529e-164	4.99906e-163	-1.66942e-163	-3.78966e-163	-8.36869e-163	-1.06752e-163	-4.54461e-163	3.10794e-163	-2.97575e-163	2.86646e-163	0
-7.1722e-163	-1.32884e-164	-5.41715e-163	-7.91761e-163	5.13913e-166	-1.61622e-163	-1.30207e-162	-1.62728e-163	-5.1546e-163	1.73312e-163	4.00542e-163	-5.74865e-163	-5.03866e-163	-4.50626e-163	-1.90946e-163	-7.86661e-164	8.51916e-163	4.50656e-163	-3.69425e-163	1.30595e-163	-6.13529e-164	4.99906e-163	-1.66942e-163	-3.78966e-163	-8.36869e-163	-1.06752e-163	-4.54461e-163	3.10794e-163	-2.97575e-163	2.86646e-163	0
-7.1722e-163	-1.32884e-164	-5.41715e-163	-7.91761e-163	5.13913e-166	-1.61622e-163	-1.30207e-162	-1.62728e-163	-5.1546e-163	1.73312e-163	4.00542e-163	-5.74865e-163	-5.03866e-163	-4.50626e-163	-1.90946e-163	-7.86661e-164	8.51916e-163	4.50656e-163	-3.69425e-163	1.30595e-163	-6.13529e-164	4.99906e-163	-1.66942e-163	-3.78966e-163	-8.36869e-163	-1.06752e-163	-4.54461e-163	3.10794e-163	-2.97575e-163	2.86646e-163	0
-7.1722e-163	-1.32884e-164	-5.41715e-163	-7.91761e-163	5.13913e-166	-1.61622e-163	-1.30207e-162	-1.62728e-163	-5.1546e-163	1.73312e-163	4.00542e-163	-5.74865e-163	-5.03866e-163	-4.50626e-163	-1.90946e-163	-7.86661e-164	8.51916e-163	4.50656e-163	-3.69425e-163	1.30595e-163	-6.13529e-164	4.99906e-163	-1.66942e-163	-3.78966e-163	-8.36869e-163	-1.06752e-163	-4.54461e-163	3.10794e-163	-2.97575e-163	2.86646e-163	0
-7.1722e-163	-1.32884e-164	-5.41715e-163	-7.91761e-163	5.13913e-166	-1.61622e-163	-1.30207e-162	-1.62728e-163	-5.1546e-163	1.73312e-163	4.00542e-163	-5.74865e-163	-5.03866e-163	-4.50626e-163	-1.90946e-163	-7.86661e-164	8.51916e-163	4.50656e-163	-3.69425e-163	1.30595e-163	-6.13529e-164	4.99906e-163	-1.66942e-163	-3.78966e-163	-8.36869e-163	-1.06752e-163	-4.54461e-163	3.10794e-163	-2.97575e-163	2.86646e-163	0
-7.1722e-163	-1.32884e-164	-5.41715e-163	-7.91761e-163	5.13913e-166	-1.61622e-163	-1.30207e-162	-1.62728e-163	-5.1546e-163	1.73312e-163	4.00542e-163	-5.74865e-163	-5.03866e-163	-4.50626e-163	-1.90946e-163	-7.86661e-164	8.51916e-163	4.50656e-163	-3.69425e-163	1.30595e-163	-6.13529e-164	4.99906e-163	-1.66942e-163	-3.78966e-163	-8.36869e-163	-1.06752e-163	-4.54461e-163	3.10794e-163	-2.97575e-163	2.86646e-163	0
-7.1722e-163	-1.32884e-164	-5.41715e-163	-7.91761e-163	5.13913e-166	-1.61622e-163	-1.30207e-162	-1.62728e-163	-5.1546e-163	1.73312e-163	4.00542e-163	-5.74865e-163	-5.03866e-163	-4.50626e-163	-1.90946e-163	-7.86661e-164	8.51916e-163	4.50656e-163	-3.69425e-163	1.30595e-163	-6.13529e-164	4.99906e-163	-1.66942e-163	-3.78966e-163	-8.36869e-163	-1.06752e-163	-4.54461e-163	3.10794e-163	-2.97575e-163	2.86646e-163	0
-7.1722e-163	-1.32884e-164	-5.41715e-163	-7.91761e-163	5.13913e-166	-1.61622e-163	-1.30207e-162	-1.62728e-163	-5.1546e-163	1.73312e-163	4.00542e-163	-5.74865e-163	-5.03866e-163	-4.50626e-163	-1.90946e-163	-7.86661e-164	8.51916e-163	4.50656e-163	-3.69425e-163	1.30595e-163	-6.13529e-164	4.99906e-163	-1.66942e-163	-3.78966e-163	-8.36869e-163	-1.06752e-163	-4.54461e-163	3.10794e-163	-2.97575e-163	2.86646e-163	0
-7.1722e-163	-1.32884e-164	-5.41715e-163	-7.91761e-163	5.13913e-166	-1.61622e-163	-1.30207e-162	-1.62728e-163	-5.1546e-163	1.73312e-163	4.00542e-163	-5.74865e-163	-5.03866e-163	-4.50626e-163	-1.90946e-163	-7.86661e-164	8.51916e-163	4.50656e-163	-3.69425e-163	1.30595e-163	-6.13529e-164	4.99906e-163	-1.66942e-163	-3.78966e-163	-8.36869e-163	-1.06752e-163	-4.54461e-163	3.10794e-163	-2.97575e-163	2.86646e-163	0
-7.1722e-163	-1.32884e-164	-5.41715e-163	-7.91761e-163	5.13913e-166	-1.61622e-163	-1.30207e-162	-1.62728e-163	-5.1546e-163	1.73312e-163	4.00542e-163	-5.74865e-163	-5.03866e-163	-4.50626e-163	-1.90946e-163	-7.86661e-164	8.51916e-163	4.50656e-163	-3.69425e-163	1.30595e-163	-6.13529e-164	4.99906e-163	-1.66942e-163	-3.78966e-163	-8.36869e-163	-1.06752e-163	-4.54461e-163	3.10794e-163	-2.97575e-163	2.86646e-163	0
-7.1722e-163	-1.32884e-164	-5.41715e-163	-7.91761e-163	5.13913e-166	-1.61622e-163	-1.30207e-162	-1.62728e-163	-5.1546e-163	1.73312e-163	4.00542e-163	-5.74865e-163	-5.03866e-163	-4.50626e-163	-1.90946e-163	-7.86661e-164	8.51916e-163	4.50656e-163	-3.69425e-163	1.30595e-163	-6.13529e-164	4.99906e-163	-1.66942e-163	-3.78966e-163	-8.36869e-163	-1.06752e-163	-4.54461e-163	3.10794e-163	-2.97575e-163	2.86646e-163	0
-7.1722e-163	-1.32884e-164	-5.41715e-163	-7.91761e-163	5.13913e-166	-1.61622e-163	-1.30207e-162	-1.62728e-163	-5.1546e-163	1.73312e-163	4.00542e-163	-5.74865e-163	-5.03866e-163	-4.50626e-163	-1.90946e-163	-7.86661e-164	8.51916e-163	4.50656e-163	-3.69425e-163	1.30595e-163	-6.13529e-164	4.99906e-163	-1.66942e-163	-3.78966e-163	-8.36869e-163	-1.06752e-163	-4.54461e-163	3.10794e-163	-2.97575e-163	2.86646e-163	0
-7.1722e-163	-1.32884e-164	-5.41715e-163	-7.91761e-163	5.13913e-166	-1.61622e-163	-1.30207e-162	-1.62728e-163	-5.1546e-163	1.73312e-163	4.00542e-163	-5.74865e-163	-5.03866e-163	-4.50626e-163	-1.90946e-163	-7.86661e-164	8.51916e-163	4.50656e-163	-3.69425e-163	1.30595e-163	-6.13529e-164	4.99906e-163	-1.66942e-163	-3.78966e-163	-8.36869e-163	-1.06752e-163	-4.54461e-163	3.10794e-163	-2.97575e-163	2.86646e-163	0
-7.1722e-163	-1.32884e-164	-5.41715e-163	-7.91761e-163	5.13913e-166	-1.61622e-163	-1.30207e-162	-1.62728e-163	-5.1546e-163	1.73312e-163	4.00542e-163	-5.74865e-163	-5.03866e-163	-4.50626e-163	-1.90946e-163	-7.86661e-164	8.51916e-163	4.50656e-163	-3.69425e-163	1.30595e-163	-6.13529e-164	4.99906e-163	-1.66942e-163	-3.78966e-163	-8.36869e-163	-1.06752e-163	-4.54461e-163	3.10794e-163	-2.97575e-163	2.86646e-163	0
-7.1722e-163	-1.32884e-164	-5.41715e-163	-7.91761e-163	5.13913e-166	-1.61622e-163	-1.30207e-162	-1.62728e-163	-5.1546e-163	1.73312e-163	4.00542e-163	-5.74865e-163	-5.03866e-163	-4.50626e-163	-1.90946e-163	-7.86661e-164	8.51916e-163	4.50656e-163	-3.69425e-163	1.30595e-163	-6.13529e-164	4.99906e-163	-1.66942e-163	-3.78966e-163	-8.36869e-163	-1.06752e-163	-4.54461e-163	3.10794e-163	-2.97575e-163	2.86646e-163	0
-7.1722e-163	-1.32884e-164	-5.41715e-163	-7.91761e-163	5.13913e-166	-1.61622e-163	-1.30207e-162	-1.62728e-163	-5.1546e-163	1.73312e-163	4.00542e-163	-5.74865e-163	-5.03866e-163	-4.50626e-163	-1.90946e-163	-7.86661e-164	8.51916e-163	4.50656e-163	-3.69425e-163	1.30595e-163	-6.13529e-164	4.99906e-163	-1.66942e-163	-3.78966e-163	-8.36869e-163	-1.06752e-163	-4.54461e-163	3.10794e-163	-2.97575e-163	2.86646e-163	0
-7.1722e-163	-1.32884e-164	-5.41715e-163	-7.91761e-163	5.13913e-166	-1.61622e-163	-1.30207e-162	-1.62728e-163	-5.1546e-163	1.73312e-163	4.00542e-163	-5.74865e-163	-5.03866e-163	-4.50626e-163	-1.90946e-163	-7.86661e-164	8.51916e-163	4.50656e-163	-3.69425e-163	1.30595e-163	-6.13529e-164	4.99906e-163	-1.66942e-163	-3.78966e-163	-8.36869e-163	-1.06752e-163	-4.54461e-163	3.10794e-163	-2.97575e-163	2.86646e-163	0
-7.1722e-163	-1.32884e-164	-5.41715e-163	-7.91761e-163	5.13913e-166	-1.61622e-163	-1.30207e-162	-1.62728e-163	-5.1546e-163	1.73312e-163	4.00542e-163	-5.74865e-163	-5.03866e-163	-4.50626e-163	-1.90946e-163	-7.86661e-164	8.51916e-163	4.50656e-163	-3.69425e-163	1.30595e-163	-6.13529e-164	4.99906e-163	-1.66942e-163	-3.78966e-163	-8.36869e-163	-1.06752e-163	-4.54461e-163	3.10794e-163	-2.97575e-163	2.86646e-163	0
-7.1722e-163	-1.32884e-164	-5.41715e-163	-7.91761e-163	5.13913e-166	-1.61622e-163	-1.30207e-162	-1.62728e-163	-5.1546e-163	1.73312e-163	4.00542e-163	-5.74865e-163	-5.03866e-163	-4.50626e-163	-1.90946e-163	-7.86661e-164	8.51916e-163	4.50656e-163	-3.69425e-163	1.30595e-163	-6.13529e-164	4.99906e-163	-1.66942e-163	-3.78966e-163	-8.36869e-163	-1.06752e-163	-4.54461e-163	3.10794e-163	-2.97575e-163	2.86646e-163	0
-7.1722e-163	-1.32884e-164	-5.41715e-163	-7.91761e-163	5.13913e-166	-1.61622e-163	-1.30207e-162	-1.62728e-163	-5.1546e-163	1.73312e-163	4.00542e-163	-5.74865e-163	-5.03866e-163	-4.50626e-163	-1.90946e-163	-7.86661e-164	8.51916e-163	4.50656e-163	-3.69425e-163	1.30595e-163	-6.13529e-164	4.99906e-163	-1.66942e-163	-3.78966e-163	-8.36869e-163	-1.06752e-163	-4.54461e-163	3.10794e-163	-2.97575e-163	2.86646e-163	0
-7.1722e-163	-1.32884e-164	-5.41715e-163	-7.91761e-163	5.13913e-166	-1.61622e-163	-1.30207e-162	-1.62728e-163	-5.1546e-163	1.73312e-163	4.00542e-163	-5.74865e-163	-5.03866e-163	-4.50626e-163	-1.90946e-163	-7.86661e-164	8.51916e-163	4.50656e-163	-3.69425e-163	1.30595e-163	-6.13529e-164	4.99906e-163	-1.66942e-163	-3.78966e-163	-8.36869e-163	-1.06752e-163	-4.54461e-163	3.10794e-163	-2.97575e-163	2.86646e-163	0
-7.1722e-163	-1.32884e-164	-5.41715e-163	-7.91761e-163	5.13913e-166	-1.61622e-163	-1.30207e-162	-1.62728e-163	-5.1546e-163	1.73312e-163	4.00542e-163	-5.74865e-163	-5.03866e-163	-4.50626e-163	-1.90946e-163	-7.86661e-164	8.51916e-163	4.50656e-163	-3.69425e-163	1.30595e-163	-6.13529e-164	4.99906e-163	-1.66942e-163	-3.78966e-163	-8.36869e-163	-1.06752e-163	-4.54461e-163	3.10794e-163	-2.97575e-163	2.86646e-163	0
-7.1722e-163	-1.32884e-164	-5.41715e-163	-7.91761e-163	5.13913e-166	-1.61622e-163	-1.30207e-162	-1.62728e-163	-5.1546e-163	1.73312e-163	4.00542e-163	-5.74865e-163	-5.03866e-163	-4.50626e-163	-1.90946e-163	-7.86661e-164	8.51916e-163	4.50656e-163	-3.69425e-163	1.30595e-163	-6.13529e-164	4.99906e-163	-1.66942e-163	-3.78966e-163	-8.36869e-163	-1.06752e-163	-4.54461e-163	3.10794e-163	-2.97575e-163	2.86646e-163	0
-7.1722e-163	-1.32884e-164	-5.41715e-163	-7.91761e-163	5.13913e-166	-1.61622e-163	-1.30207e-162	-1.62728e-163	-5.1546e-163	1.73312e-163	4.00542e-163	-5.74865e-163	-5.03866e-163	-4.50626e-163	-1.90946e-163	-7.86661e-164	8.51916e-163	4.50656e-163	-3.69425e-163	1.30595e-163	-6.13529e-164	4.99906e-163	-1.66942e-163	-3.78966e-163	-8.36869e-163	-1.06752e-163	-4.54461e-163	3.10794e-163	-2.97575e-163	2.86646e-163	0
-7.1722e-163	-1.32884e-164	-5.41715e-163	-7.91761e-163	5.13913e-166	-1.61622e-163	-1.30207e-162	-1.62728e-163	-5.1546e-163	1.73312e-163	4.00542e-163	-5.74865e-163	-5.03866e-163	-4.50626e-163	-1.90946e-163	-7.86661e-164	8.51916e-163	4.50656e-163	-3.69425e-163	1.30595e-163	-6.13529e-164	4.99906e-163	-1.66942e-163	-3.78966e-163	-8.36869e-163	-1.06752e-163	-4.54461e-163	3.10794e-163	-2.97575e-163	2.86646e-163	0
-7.1722e-163	-1.32884e-164	-5.41715e-163	-7.91761e-163	5.13913e-166	-1.61622e-163	-1.30207e-162	-1.62728e-163	-5.1546e-163	1.73312e-163	4.00542e-163	-5.74865e-163	-5.03866e-163	-4.50626e-163	-1.90946e-163	-7.86661e-164	8.51916e-163	4.50656e-163	-3.69425e-163	1.30595e-163	-6.13529e-164	4.99906e-163	-1.66942e-163	-3.78966e-163	-8.36869e-163	-1.06752e-163	-4.54461e-163	3.10794e-163	-2.97575e-163	2.86646e-163	0
-7.1722e-163	-1.32884e-164	-5.41715e-163	-7.91761e-163	5.13913e-166	-1.61622e-163	-1.30207e-162	-1.62728e-163	-5.1546e-163	1.73312e-163	4.00542e-163	-5.74865e-163	-5.03866e-163	-4.50626e-163	-1.90946e-163	-7.86661e-164	8.51916e-163	4.50656e-163	-3.69425e-163	1.30595e-163	-6.13529e-164	4.99906e-163	-1.66942e-163	-3.78966e-163	-8.36869e-163	-1.06752e-163	-4.54461e-163	3.10794e-163	-2.97575e-163	2.86646e-163	0
-7.1722e-163	-1.32884e-164	-5.41715e-163	-7.91761e-163	5.13913e-166	-1.61622e-163	-1.30207e-162	-1.62728e-163	-5.1546e-163	1.73312e-163	4.00542e-163	-5.74865e-163	-5.03866e-163	-4.50626e-163	-1.90946e-163	-7.86661e-164	8.51916e-163	4.50656e-163	-3.69425e-163	1.30595e-163	-6.13529e-164	4.99906e-163	-1.66942e-163	-3.78966e-163	-8.36869e-163	-1.06752e-163	-4.54461e-163	3.10794e-163	-2.97575e-163	2.86646e-163	0
-7.1722e-163	-1.32884e-164	-5.41715e-163	-7.91761e-163	5.13913e-166	-1.61622e-163	-1.30207e-162	-1.62728e-163	-5.1546e-163	1.73312e-163	4.00542e-163	-5.74865e-163	-5.03866e-163	-4.50626e-163	-1.90946e-163	-7.86661e-164	8.51916e-163	4.50656e-163	-3.69425e-163	1.30595e-163	-6.13529e-164	4.99906e-163	-1.66942e-163	-3.78966e-163	-8.36869e-163	-1.06752e-163	-4.54461e-163	3.10794e-163	-2.97575e-163	2.86646e-163	0
-7.1722e-163	-1.32884e-164	-5.41715e-163	-7.91761e-163	5.13913e-166	-1.61622e-163	-1.30207e-162	-1.62728e-163	-5.1546e-163	1.73312e-163	4.00542e-163	-5.74865e-163	-5.03866e-163	-4.50626e-163	-1.90946e-163	-7.86661e-164	8.51916e-163	4.50656e-163	-3.69425e-163	1.30595e-163	-6.13529e-164	4.99906e-163	-1.66942e-163	-3.78966e-163	-8.36869e-163	-1.06752e-163	-4.54461e-163	3.10794e-163	-2.97575e-163	2.86646e-163	0
-7.1722e-163	-1.32884e-164	-5.41715e-163	-7.91761e-163	5.13913e-166	-1.61622e-163	-1.30207e-162	-1.62728e-163	-5.1546e-163	1.73312e-163	4.00542e-163	-5.74865e-163	-5.03866e-163	-4.50626e-163	-1.90946e-163	-7.86661e-164	8.51916e-163	4.50656e-163	-3.69425e-163	1.30595e-163	-6.13529e-164	4.99906e-163	-1.66942e-163	-3.78966e-163	-8.36869e-163	-1.06752e-163	-4.54461e-163	3.10794e-163	-2.97575e-163	2.86646e-163	0
-7.1722e-163	-1.32884e-164	-5.41715e-163	-7.91761e-163	5.13913e-166	-1.61622e-163	-1.30207e-162	-1.62728e-163	-5.1546e-163	1.73312e-163	4.00542e-163	-5.74865e-163	-5.03866e-163	-4.50626e-163	-1.90946e-163	-7.86661e-164	8.51916e-163	4.50656e-163	-3.69425e-163	1.30595e-163	-6.13529e-164	4.99906e-163	-1.66942e-163	-3.78966e-163	-8.36869e-163	-1.06752e-163	-4.54461e-163	3.10794e-163	-2.97575e-163	2.86646e-163	0
-7.1722e-163	-1.32884e-164	-5.41715e-163	-7.91761e-163	5.13913e-166	-1.61622e-163	-1.30207e-162	-1.62728e-163	-5.1546e-163	1.73312e-163	4.00542e-163	-5.74865e-163	-5.03866e-163	-4.50626e-163	-1.90946e-163	-7.86661e-164	8.51916e-163	4.50656e-163	-3.69425e-163	1.30595e-163	-6.13529e-164	4.99906e-163	-1.66942e-163	-3.78966e-163	-8.36869e-163	-1.06752e-163	-4.54461e-163	3.10794e-163	-2.97575e-163	2.86646e-163	0
-7.1722e-163	-1.32884e-164	-5.41715e-163	-7.91761e-163	5.13913e-166	-1.61622e-163	-1.30207e-162	-1.62728e-163	-5.1546e-163	1.73312e-163	4.00542e-163	-5.74865e-163	-5.03866e-163	-4.50626e-163	-1.90946e-163	-7.86661e-164	8.51916e-163	4.50656e-163	-3.69425e-163	1.30595e-163	-6.13529e-164	4.99906e-163	-1.66942e-163	-3.78966e-163	-8.36869e-163	-1.06752e-163	-4.54461e-163	3.10794e-163	-2.97575e-163	2.86646e-163	0
-7.1722e-163	-1.32884e-164	-5.41715e-163	-7.91761e-163	5.13913e-166	-1.61622e-163	-1.30207e-162	-1.62728e-163	-5.1546e-163	1.73312e-163	4.00542e-163	-5.74865e-163	-5.03866e-163	-4.50626e-163	-1.90946e-163	-7.86661e-164	8.51916e-163	4.50656e-163	-3.69425e-163	1.30595e-163	-6.13529e-164	4.99906e-163	-1.66942e-163	-3.78966e-163	-8.36869e-163	-1.06752e-163	-4.54461e-163	3.10794e-163	-2.97575e-163	2.86646e-163	0
-7.1722e-163	-1.32884e-164	-5.41715e-163	-7.91761e-163	5.13913e-166	-1.61622e-163	-1.30207e-162	-1.62728e-163	-5.1546e-163	1.73312e-163	4.00542e-163	-5.74865e-163	-5.03866e-163	-4.50626e-163	-1.90946e-163	-7.86661e-164	8.51916e-163	4.50656e-163	-3.69425e-163	1.30595e-163	-6.13529e-164	4.99906e-163	-1.66942e-163	-3.78966e-163	-8.36869e-163	-1.06752e-163	-4.54461e-163	3.10794e-163	-2.97575e-163	2.86646e-163	0
-7.1722e-163	-1.32884e-164	-5.41715e-163	-7.91761e-163	5.13913e-166	-1.61622e-163	-1.30207e-162	-1.62728e-163	-5.1546e-163	1.73312e-163	4.00542e-163	-5.74865e-163	-5.03866e-163	-4.50626e-163	-1.90946e-163	-7.86661e-164	8.51916e-163	4.50656e-163	-3.69425e-163	1.30595e-163	-6.13529e-164	4.99906e-163	-1.66942e-163	-3.78966e-163	-8.36869e-163	-1.06752e-163	-4.54461e-163	3.10794e-163	-2.97575e-163	2.86646e-163	0
-7.1722e-163	-1.32884e-164	-5.41715e-163	-7.91761e-163	5.13913e-166	-1.61622e-163	-1.30207e-162	-1.62728e-163	-5.1546e-163	1.73312e-163	4.00542e-163	-5.74865e-163	-5.03866e-163	-4.50626e-163	-1.90946e-163	-7.86661e-164	8.51916e-163	4.50656e-163	-3.69425e-163	1.30595e-163	-6.13529e-164	4.99906e-163	-1.66942e-163	-3.78966e-163	-8.36869e-163	-1.06752e-163	-4.54461e-163	3.10794e-163	-2.97575e-163	2.86646e-163	0
-7.1722e-163	-1.32884e-164	-5.41715e-163	-7.91761e-163	5.13913e-166	-1.61622e-163	-1.30207e-162	-1.62728e-163	-5.1546e-163	1.73312e-163	4.00542e-163	-5.74865e-163	-5.03866e-163	-4.50626e-163	-1.90946e-163	-7.86661e-164	8.51916e-163	4.50656e-163	-3.69425e-163	1.30595e-163	-6.13529e-164	4.99906e-163	-1.66942e-163	-3.78966e-163	-8.36869e-163	-1.06752e-163	-4.54461e-163	3.10794e-163	-2.97575e-163	2.86646e-163	0
-7.1722e-163	-1.32884e-164	-5.41715e-163	-7.91761e-163	5.13913e-166	-1.61622e-163	-1.30207e-162	-1.62728e-163	-5.1546e-163	1.73312e-163	4.00542e-163	-5.74865e-163	-5.03866e-163	-4.50626e-163	-1.90946e-163	-7.86661e-164	8.51916e-163	4.50656e-163	-3.69425e-163	1.30595e-163	-6.13529e-164	4.99906e-163	-1.66942e-163	-3.78966e-163	-8.36869e-163	-1.06752e-163	-4.54461e-163	3.10794e-163	-2.97575e-163	2.86646e-163	0
-7.1722e-163	-1.32884e-164	-5.41715e-163	-7.91761e-163	5.13913e-166	-1.61622e-163	-1.30207e-162	-1.62728e-163	-5.1546e-163	1.73312e-163	4.00542e-163	-5.74865e-163	-5.03866e-163	-4.50626e-163	-1.90946e-163	-7.86661e-164	8.51916e-163	4.50656e-163	-3.69425e-163	1.30595e-163	-6.13529e-164	4.99906e-163	-1.66942e-163	-3.78966e-163	-8.36869e-163	-1.06752e-163	-4.54461e-163	3.10794e-163	-2.97575e-163	2.86646e-163	0
-7.1722e-163	-1.32884e-164	-5.41715e-163	-7.91761e-163	5.13913e-166	-1.61622e-163	-1.30207e-162	-1.62728e-163	-5.1546e-163	1.73312e-163	4.00542e-163	-5.74865e-163	-5.03866e-163	-4.50626e-163	-1.90946e-163	-7.86661e-164	8.51916e-163	4.50656e-163	-3.69425e-163	1.30595e-163	-6.13529e-164	4.99906e-163	-1.66942e-163	-3.78966e-163	-8.36869e-163	-1.06752e-163	-4.54461e-163	3.10794e-163	-2.97575e-163	2.86646e-163	0
-7.1722e-163	-1.32884e-164	-5.41715e-163	-7.91761e-163	5.13913e-166	-1.61622e-163	-1.30207e-162	-1.62728e-163	-5.1546e-163	1.73312e-163	4.00542e-163	-5.74865e-163	-5.03866e-163	-4.50626e-163	-1.90946e-163	-7.86661e-164	8.51916e-163	4.50656e-163	-3.69425e-163	1.30595e-163	-6.13529e-164	4.99906e-163	-1.66942e-163	-3.78966e-163	-8.36869e-163	-1.06752e-163	-4.54461e-163	3.10794e-163	-2.97575e-163	2.86646e-163	0
-7.1722e-163	-1.32884e-164	-5.41715e-163	-7.91761e-163	5.13913e-166	-1.61622e-163	-1.30207e-162	-1.62728e-163	-5.1546e-163	1.73312e-163	4.00542e-163	-5.74865e-163	-5.03866e-163	-4.50626e-163	-1.90946e-163	-7.86661e-164	8.51916e-163	4.50656e-163	-3.69425e-163	1.30595e-163	-6.13529e-164	4.99906e-163	-1.66942e-163	-3.78966e-163	-8.36869e-163	-1.06752e-163	-4.54461e-163	3.10794e-163	-2.97575e-163	2.86646e-163	0
-7.1722e-163	-1.32884e-164	-5.41715e-163	-7.91761e-163	5.13913e-166	-1.61622e-163	-1.30207e-162	-1.62728e-163	-5.1546e-163	1.73312e-163	4.00542e-163	-5.74865e-163	-5.03866e-163	-4.50626e-163	-1.90946e-163	-7.86661e-164	8.51916e-163	4.50656e-163	-3.69425e-163	1.30595e-163	-6.13529e-164	4.99906e-163	-1.66942e-163	-3.78966e-163	-8.36869e-163	-1.06752e-163	-4.54461e-163	3.10794e-163	-2.97575e-163	2.86646e-163	0
-7.1722e-163	-1.32884e-164	-5.41715e-163	-7.91761e-163	5.13913e-166	-1.61622e-163	-1.30207e-162	-1.62728e-163	-5.1546e-163	1.73312e-163	4.00542e-163	-5.74865e-163	-5.03866e-163	-4.50626e-163	-1.90946e-163	-7.86661e-164	8.51916e-163	4.50656e-163	-3.69425e-163	1.30595e-163	-6.13529e-164	4.99906e-163	-1.66942e-163	-3.78966e-163	-8.36869e-163	-1.06752e-163	-4.54461e-163	3.10794e-163	-2.97575e-163	2.86646e-163	0
-7.1722e-163	-1.32884e-164	-5.41715e-163	-7.91761e-163	5.13913e-166	-1.61622e-163	-1.30207e-162	-1.62728e-163	-5.1546e-163	1.73312e-163	4.00542e-163	-5.74865e-163	-5.03866e-163	-4.50626e-163	-1.90946e-163	-7.86661e-164	8.51916e-163	4.50656e-163	-3.69425e-163	1.30595e-163	-6.13529e-164	4.99906e-163	-1.66942e-163	-3.78966e-163	-8.36869e-163	-1.06752e-163	-4.54461e-163	3.10794e-163	-2.97575e-163	2.86646e-163	0
-7.1722e-163	-1.32884e-164	-5.41715e-163	-7.91761e-163	5.13913e-166	-1.61622e-163	-1.30207e-162	-1.62728e-163	-5.1546e-163	1.73312e-163	4.00542e-163	-5.74865e-163	-5.03866e-163	-4.50626e-163	-1.90946e-163	-7.86661e-164	8.51916e-163	4.50656e-163	-3.69425e-163	1.30595e-163	-6.13529e-164	4.99906e-163	-1.66942e-163	-3.78966e-163	-8.36869e-163	-1.06752e-163	-4.54461e-163	3.10794e-163	-2.97575e-163	2.86646e-163	0
-7.1722e-163	-1.32884e-164	-5.41715e-163	-7.91761e-163	5.13913e-166	-1.61622e-163	-1.30207e-162	-1.62728e-163	-5.1546e-163	1.73312e-163	4.00542e-163	-5.74865e-163	-5.03866e-163	-4.50626e-163	-1.90946e-163	-7.86661e-164	8.51916e-163	4.50656e-163	-3.69425e-163	1.30595e-163	-6.13529e-164	4.99906e-163	-1.66942e-163	-3.78966e-163	-8.36869e-163	-1.06752e-163	-4.54461e-163	3.10794e-163	-2.97575e-163	2.86646e-163	0
-7.1722e-163	-1.32884e-164	-5.41715e-163	-7.91761e-163	5.13913e-166	-1.61622e-163	-1.30207e-162	-1.62728e-163	-5.1546e-163	1.73312e-163	4.00542e-163	-5.74865e-163	-5.03866e-163	-4.50626e-163	-1.90946e-163	-7.86661e-164	8.51916e-163	4.50656e-163	-3.69425e-163	1.30595e-163	-6.13529e-164	4.99906e-163	-1.66942e-163	-3.78966e-163	-8.36869e-163	-1.06752e-163	-4.54461e-163	3.10794e-163	-2.97575e-163	2.86646e-163	0
-7.1722e-163	-1.32884e-164	-5.41715e-163	-7.91761e-163	5.13913e-166	-1.61622e-163	-1.30207e-162	-1.62728e-163	-5.1546e-163	1.73312e-163	4.00542e-163	-5.74865e-163	-5.03866e-163	-4.50626e-163	-1.90946e-163	-7.86661e-164	8.51916e-163	4.50656e-163	-3.69425e-163	1.30595e-163	-6.13529e-164	4.99906e-163	-1.66942e-163	-3.78966e-163	-8.36869e-163	-1.06752e-163	-4.54461e-163	3.10794e-163	-2.97575e-163	2.86646e-163	0
-7.1722e-163	-1.32884e-164	-5.41715e-163	-7.91761e-163	5.13913e-166	-1.61622e-163	-1.30207e-162	-1.62728e-163	-5.1546e-163	1.73312e-163	4.00542e-163	-5.74865e-163	-5.03866e-163	-4.50626e-163	-1.90946e-163	-7.86661e-164	8.51916e-163	4.50656e-163	-3.69425e-163	1.30595e-163	-6.13529e-164	4.99906e-163	-1.66942e-163	-3.78966e-163	-8.36869e-163	-1.06752e-163	-4.54461e-163	3.10794e-163	-2.97575e-163	2.86646e-163	0
-7.1722e-163	-1.32884e-164	-5.41715e-163	-7.91761e-163	5.13913e-166	-1.61622e-163	-1.30207e-162	-1.62728e-163	-5.1546e-163	1.73312e-163	4.00542e-163	-5.74865e-163	-5.03866e-163	-4.50626e-163	-1.90946e-163	-7.86661e-164	8.51916e-163	4.50656e-163	-3.69425e-163	1.30595e-163	-6.13529e-164	4.99906e-163	-1.66942e-163	-3.78966e-163	-8.36869e-163	-1.06752e-163	-4.54461e-163	3.10794e-163	-2.97575e-163	2.86646e-163	0
-7.1722e-163	-1.32884e-164	-5.41715e-163	-7.91761e-163	5.13913e-166	-1.61622e-163	-1.30207e-162	-1.62728e-163	-5.1546e-163	1.73312e-163	4.00542e-163	-5.74865e-163	-5.03866e-163	-4.50626e-163	-1.90946e-163	-7.86661e-164	8.51916e-163	4.50656e-163	-3.69425e-163	1.30595e-163	-6.13529e-164	4.99906e-163	-1.66942e-163	-3.78966e-163	-8.36869e-163	-1.06752e-163	-4.54461e-163	3.10794e-163	-2.97575e-163	2.86646e-163	0
-7.1722e-163	-1.32884e-164	-5.41715e-163	-7.91761e-163	5.13913e-166	-1.61622e-163	-1.30207e-162	-1.62728e-163	-5.1546e-163	1.73312e-163	4.00542e-163	-5.74865e-163	-5.03866e-163	-4.50626e-163	-1.90946e-163	-7.86661e-164	8.51916e-163	4.50656e-163	-3.69425e-163	1.30595e-163	-6.13529e-164	4.99906e-163	-1.66942e-163	-3.78966e-163	-8.36869e-163	-1.06752e-163	-4.54461e-163	3.10794e-163	-2.97575e-163	2.86646e-163	0
-7.1722e-163	-1.32884e-164	-5.41715e-163	-7.91761e-163	5.13913e-166	-1.61622e-163	-1.30207e-162	-1.62728e-163	-5.1546e-163	1.73312e-163	4.00542e-163	-5.74865e-163	-5.03866e-163	-4.50626e-163	-1.90946e-163	-7.86661e-164	8.51916e-163	4.50656e-163	-3.69425e-163	1.30595e-163	-6.13529e-164	4.99906e-163	-1.66942e-163	-3.78966e-163	-8.36869e-163	-1.06752e-163	-4.54461e-163	3.10794e-163	-2.97575e-163	2.86646e-163	0
-7.1722e-163	-1.32884e-164	-5.41715e-163	-7.91761e-163	5.13913e-166	-1.61622e-163	-1.30207e-162	-1.62728e-163	-5.1546e-163	1.73312e-163	4.00542e-163	-5.74865e-163	-5.03866e-163	-4.50626e-163	-1.90946e-163	-7.86661e-164	8.51916e-163	4.50656e-163	-3.69425e-163	1.30595e-163	-6.13529e-164	4.99906e-163	-1.66942e-163	-3.78966e-163	-8.36869e-163	-1.06752e-163	-4.54461e-163	3.10794e-163	-2.97575e-163	2.86646e-163	0
-7.1722e-163	-1.32884e-164	-5.41715e-163	-7.91761e-163	5.13913e-166	-1.61622e-163	-1.30207e-162	-1.62728e-163	-5.1546e-163	1.73312e-163	4.00542e-163	-5.74865e-163	-5.03866e-163	-4.50626e-163	-1.90946e-163	-7.86661e-164	8.51916e-163	4.50656e-163	-3.69425e-163	1.30595e-163	-6.13529e-164	4.99906e-163	-1.66942e-163	-3.78966e-163	-8.36869e-163	-1.06752e-163	-4.54461e-163	3.10794e-163	-2.97575e-163	2.86646e-163	0
-7.1722e-163	-1.32884e-164	-5.41715e-163	-7.91761e-163	5.13913e-166	-1.61622e-163	-1.30207e-162	-1.62728e-163	-5.1546e-163	1.73312e-163	4.00542e-163	-5.74865e-163	-5.03866e-163	-4.50626e-163	-1.90946e-163	-7.86661e-164	8.51916e-163	4.50656e-163	-3.69425e-163	1.30595e-163	-6.13529e-164	4.99906e-163	-1.66942e-163	-3.78966e-163	-8.36869e-163	-1.06752e-163	-4.54461e-163	3.10794e-163	-2.97575e-163	2.86646e-163	0
-7.1722e-163	-1.32884e-164	-5.41715e-163	-7.91761e-163	5.13913e-166	-1.61622e-163	-1.30207e-162	-1.62728e-163	-5.1546e-163	1.73312e-163	4.00542e-163	-5.74865e-163	-5.03866e-163	-4.50626e-163	-1.90946e-163	-7.86661e-164	8.51916e-163	4.50656e-163	-3.69425e-163	1.30595e-163	-6.13529e-164	4.99906e-163	-1.66942e-163	-3.78966e-163	-8.36869e-163	-1.06752e-163	-4.54461e-163	3.10794e-163	-2.97575e-163	2.86646e-163	0
-7.1722e-163	-1.32884e-164	-5.41715e-163	-7.91761e-163	5.13913e-166	-1.61622e-163	-1.30207e-162	-1.62728e-163	-5.1546e-163	1.73312e-163	4.00542e-163	-5.74865e-163	-5.03866e-163	-4.50626e-163	-1.90946e-163	-7.86661e-164	8.51916e-163	4.50656e-163	-3.69425e-163	1.30595e-163	-6.13529e-164	4.99906e-163	-1.66942e-163	-3.78966e-163	-8.36869e-163	-1.06752e-163	-4.54461e-163	3.10794e-163	-2.97575e-163	2.86646e-163	0
-7.1722e-163	-1.32884e-164	-5.41715e-163	-7.91761e-163	5.13913e-166	-1.61622e-163	-1.30207e-162	-1.62728e-163	-5.1546e-163	1.73312e-163	4.00542e-163	-5.74865e-163	-5.03866e-163	-4.50626e-163	-1.90946e-163	-7.86661e-164	8.51916e-163	4.50656e-163	-3.69425e-163	1.30595e-163	-6.13529e-164	4.99906e-163	-1.66942e-163	-3.78966e-163	-8.36869e-163	-1.06752e-163	-4.54461e-163	3.10794e-163	-2.97575e-163	2.86646e-163	0
-7.1722e-163	-1.32884e-164	-5.41715e-163	-7.91761e-163	5.13913e-166	-1.61622e-163	-1.30207e-162	-1.62728e-163	-5.1546e-163	1.73312e-163	4.00542e-163	-5.74865e-163	-5.03866e-163	-4.50626e-163	-1.90946e-163	-7.86661e-164	8.51916e-163	4.50656e-163	-3.69425e-163	1.30595e-163	-6.13529e-164	4.99906e-163	-1.66942e-163	-3.78966e-163	-8.36869e-163	-1.06752e-163	-4.54461e-163	3.10794e-163	-2.97575e-163	2.86646e-163	0
-7.1722e-163	-1.32884e-164	-5.41715e-163	-7.91761e-163	5.13913e-166	-1.61622e-163	-1.30207e-162	-1.62728e-163	-5.1546e-163	1.73312e-163	4.00542e-163	-5.74865e-163	-5.03866e-163	-4.50626e-163	-1.90946e-163	-7.86661e-164	8.51916e-163	4.50656e-163	-3.69425e-163	1.30595e-163	-6.13529e-164	4.99906e-163	-1.66942e-163	-3.78966e-163	-8.36869e-163	-1.06752e-163	-4.54461e-163	3.10794e-163	-2.97575e-163	2.86646e-163	0
-7.1722e-163	-1.32884e-164	-5.41715e-163	-7.91761e-163	5.13913e-166	-1.61622e-163	-1.30207e-162	-1.62728e-163	-5.1546e-163	1.73312e-163	4.00542e-163	-5.74865e-163	-5.03866e-163	-4.50626e-163	-1.90946e-163	-7.86661e-164	8.51916e-163	4.50656e-163	-3.69425e-163	1.30595e-163	-6.13529e-164	4.99906e-163	-1.66942e-163	-3.78966e-163	-8.36869e-163	-1.06752e-163	-4.54461e-163	3.10794e-163	-2.97575e-163	2.86646e-163	0
-7.1722e-163	-1.32884e-164	-5.41715e-163	-7.91761e-163	5.13913e-166	-1.61622e-163	-1.30207e-162	-1.62728e-163	-5.1546e-163	1.73312e-163	4.00542e-163	-5.74865e-163	-5.03866e-163	-4.50626e-163	-1.90946e-163	-7.86661e-164	8.51916e-163	4.50656e-163	-3.69425e-163	1.30595e-163	-6.13529e-164	4.99906e-163	-1.66942e-163	-3.78966e-163	-8.36869e-163	-1.06752e-163	-4.54461e-163	3.10794e-163	-2.97575e-163	2.86646e-163	0
-7.1722e-163	-1.32884e-164	-5.41715e-163	-7.91761e-163	5.13913e-166	-1.61622e-163	-1.30207e-162	-1.62728e-163	-5.1546e-163	1.73312e-163	4.00542e-163	-5.74865e-163	-5.03866e-163	-4.50626e-163	-1.90946e-163	-7.86661e-164	8.51916e-163	4.50656e-163	-3.69425e-163	1.30595e-163	-6.13529e-164	4.99906e-163	-1.66942e-163	-3.78966e-163	-8.36869e-163	-1.06752e-163	-4.54461e-163	3.10794e-163	-2.97575e-163	2.86646e-163	0
-7.1722e-163	-1.32884e-164	-5.41715e-163	-7.91761e-163	5.13913e-166	-1.61622e-163	-1.30207e-162	-1.62728e-163	-5.1546e-163	1.73312e-163	4.00542e-163	-5.74865e-163	-5.03866e-163	-4.50626e-163	-1.90946e-163	-7.86661e-164	8.51916e-163	4.50656e-163	-3.69425e-163	1.30595e-163	-6.13529e-164	4.99906e-163	-1.66942e-163	-3.78966e-163	-8.36869e-163	-1.06752e-163	-4.54461e-163	3.10794e-163	-2.97575e-163	2.86646e-163	0
-7.1722e-163	-1.32884e-164	-5.41715e-163	-7.91761e-163	5.13913e-166	-1.61622e-163	-1.30207e-162	-1.62728e-163	-5.1546e-163	1.73312e-163	4.00542e-163	-5.74865e-163	-5.03866e-163	-4.50626e-163	-1.90946e-163	-7.86661e-164	8.51916e-163	4.50656e-163	-3.69425e-163	1.30595e-163	-6.13529e-164	4.99906e-163	-1.66942e-163	-3.78966e-163	-8.36869e-163	-1.06752e-163	-4.54461e-163	3.10794e-163	-2.97575e-163	2.86646e-163	0
-7.1722e-163	-1.32884e-164	-5.41715e-163	-7.91761e-163	5.13913e-166	-1.61622e-163	-1.30207e-162	-1.62728e-163	-5.1546e-163	1.73312e-163	4.00542e-163	-5.74865e-163	-5.03866e-163	-4.50626e-163	-1.90946e-163	-7.86661e-164	8.51916e-163	4.50656e-163	-3.69425e-163	1.30595e-163	-6.13529e-164	4.99906e-163	-1.66942e-163	-3.78966e-163	-8.36869e-163	-1.06752e-163	-4.54461e-163	3.10794e-163	-2.97575e-163	2.86646e-163	0
-7.1722e-163	-1.32884e-164	-5.41715e-163	-7.91761e-163	5.13913e-166	-1.61622e-163	-1.30207e-162	-1.62728e-163	-5.1546e-163	1.73312e-163	4.00542e-163	-5.74865e-163	-5.03866e-163	-4.50626e-163	-1.90946e-163	-7.86661e-164	8.51916e-163	4.50656e-163	-3.69425e-163	1.30595e-163	-6.13529e-164	4.99906e-163	-1.66942e-163	-3.78966e-163	-8.36869e-163	-1.06752e-163	-4.54461e-163	3.10794e-163	-2.97575e-163	2.86646e-163	0
-7.1722e-163	-1.32884e-164	-5.41715e-163	-7.91761e-163	5.13913e-166	-1.61622e-163	-1.30207e-162	-1.62728e-163	-5.1546e-163	1.73312e-163	4.00542e-163	-5.74865e-163	-5.03866e-163	-4.50626e-163	-1.90946e-163	-7.86661e-164	8.51916e-163	4.50656e-163	-3.69425e-163	1.30595e-163	-6.13529e-164	4.99906e-163	-1.66942e-163	-3.78966e-163	-8.36869e-163	-1.06752e-163	-4.54461e-163	3.10794e-163	-2.97575e-163	2.86646e-163	0
-7.1722e-163	-1.32884e-164	-5.41715e-163	-7.91761e-163	5.13913e-166	-1.61622e-163	-1.30207e-162	-1.62728e-163	-5.1546e-163	1.73312e-163	4.00542e-163	-5.74865e-163	-5.03866e-163	-4.50626e-163	-1.90946e-163	-7.86661e-164	8.51916e-163	4.50656e-163	-3.69425e-163	1.30595e-163	-6.13529e-164	4.99906e-163	-1.66942e-163	-3.78966e-163	-8.36869e-163	-1.06752e-163	-4.54461e-163	3.10794e-163	-2.97575e-163	2.86646e-163	0
-7.1722e-163	-1.32884e-164	-5.41715e-163	-7.91761e-163	5.13913e-166	-1.61622e-163	-1.30207e-162	-1.62728e-163	-5.1546e-163	1.73312e-163	4.00542e-163	-5.74865e-163	-5.03866e-163	-4.50626e-163	-1.90946e-163	-7.86661e-164	8.51916e-163	4.50656e-163	-3.69425e-163	1.30595e-163	-6.13529e-164	4.99906e-163	-1.66942e-163	-3.78966e-163	-8.36869e-163	-1.06752e-163	-4.54461e-163	3.10794e-163	-2.97575e-163	2.86646e-163	0
-7.1722e-163	-1.32884e-164	-5.41715e-163	-7.91761e-163	5.13913e-166	-1.61622e-163	-1.30207e-162	-1.62728e-163	-5.1546e-163	1.73312e-163	4.00542e-163	-5.74865e-163	-5.03866e-163	-4.50626e-163	-1.90946e-163	-7.86661e-164	8.51916e-163	4.50656e-163	-3.69425e-163	1.30595e-163	-6.13529e-164	4.99906e-163	-1.66942e-163	-3.78966e-163	-8.36869e-163	-1.06752e-163	-4.54461e-163	3.10794e-163	-2.97575e-163	2.86646e-163	0
-7.1722e-163	-1.32884e-164	-5.41715e-163	-7.91761e-163	5.13913e-166	-1.61622e-163	-1.30207e-162	-1.62728e-163	-5.1546e-163	1.73312e-163	4.00542e-163	-5.74865e-163	-5.03866e-163	-4.50626e-163	-1.90946e-163	-7.86661e-164	8.51916e-163	4.50656e-163	-3.69425e-163	1.30595e-163	-6.13529e-164	4.99906e-163	-1.66942e-163	-3.78966e-163	-8.36869e-163	-1.06752e-163	-4.54461e-163	3.10794e-163	-2.97575e-163	2.86646e-163	0
-7.1722e-163	-1.32884e-164	-5.41715e-163	-7.91761e-163	5.13913e-166	-1.61622e-163	-1.30207e-162	-1.62728e-163	-5.1546e-163	1.73312e-163	4.00542e-163	-5.74865e-163	-5.03866e-163	-4.50626e-163	-1.90946e-163	-7.86661e-164	8.51916e-163	4.50656e-163	-3.69425e-163	1.30595e-163	-6.13529e-164	4.99906e-163	-1.66942e-163	-3.78966e-163	-8.36869e-163	-1.06752e-163	-4.54461e-163	3.10794e-163	-2.97575e-163	2.86646e-163	0
-7.1722e-163	-1.32884e-164	-5.41715e-163	-7.91761e-163	5.13913e-166	-1.61622e-163	-1.30207e-162	-1.62728e-163	-5.1546e-163	1.73312e-163	4.00542e-163	-5.74865e-163	-5.03866e-163	-4.50626e-163	-1.90946e-163	-7.86661e-164	8.51916e-163	4.50656e-163	-3.69425e-163	1.30595e-163	-6.13529e-164	4.99906e-163	-1.66942e-163	-3.78966e-163	-8.36869e-163	-1.06752e-163	-4.54461e-163	3.10794e-163	-2.97575e-163	2.86646e-163	0
-7.1722e-163	-1.32884e-164	-5.41715e-163	-7.91761e-163	5.13913e-166	-1.61622e-163	-1.30207e-162	-1.62728e-163	-5.1546e-163	1.73312e-163	4.00542e-163	-5.74865e-163	-5.03866e-163	-4.50626e-163	-1.90946e-163	-7.86661e-164	8.51916e-163	4.50656e-163	-3.69425e-163	1.30595e-163	-6.13529e-164	4.99906e-163	-1.66942e-163	-3.78966e-163	-8.36869e-163	-1.06752e-163	-4.54461e-163	3.10794e-163	-2.97575e-163	2.86646e-163	0
-7.1722e-163	-1.32884e-164	-5.41715e-163	-7.91761e-163	5.13913e-166	-1.61622e-163	-1.30207e-162	-1.62728e-163	-5.1546e-163	1.73312e-163	4.00542e-163	-5.74865e-163	-5.03866e-163	-4.50626e-163	-1.90946e-163	-7.86661e-164	8.51916e-163	4.50656e-163	-3.69425e-163	1.30595e-163	-6.13529e-164	4.99906e-163	-1.66942e-163	-3.78966e-163	-8.36869e-163	-1.06752e-163	-4.54461e-163	3.10794e-163	-2.97575e-163	2.86646e-163	0
-7.1722e-163	-1.32884e-164	-5.41715e-163	-7.91761e-163	5.13913e-166	-1.61622e-163	-1.30207e-162	-1.62728e-163	-5.1546e-163	1.73312e-163	4.00542e-163	-5.74865e-163	-5.03866e-163	-4.50626e-163	-1.90946e-163	-7.86661e-164	8.51916e-163	4.50656e-163	-3.69425e-163	1.30595e-163	-6.13529e-164	4.99906e-163	-1.66942e-163	-3.78966e-163	-8.36869e-163	-1.06752e-163	-4.54461e-163	3.10794e-163	-2.97575e-163	2.86646e-163	0
-7.1722e-163	-1.32884e-164	-5.41715e-163	-7.91761e-163	5.13913e-166	-1.61622e-163	-1.30207e-162	-1.62728e-163	-5.1546e-163	1.73312e-163	4.00542e-163	-5.74865e-163	-5.03866e-163	-4.50626e-163	-1.90946e-163	-7.86661e-164	8.51916e-163	4.50656e-163	-3.69425e-163	1.30595e-163	-6.13529e-164	4.99906e-163	-1.66942e-163	-3.78966e-163	-8.36869e-163	-1.06752e-163	-4.54461e-163	3.10794e-163	-2.97575e-163	2.86646e-163	0
-7.1722e-163	-1.32884e-164	-5.41715e-163	-7.91761e-163	5.13913e-166	-1.61622e-163	-1.30207e-162	-1.62728e-163	-5.1546e-163	1.73312e-163	4.00542e-163	-5.74865e-163	-5.03866e-163	-4.50626e-163	-1.90946e-163	-7.86661e-164	8.51916e-163	4.50656e-163	-3.69425e-163	1.30595e-163	-6.13529e-164	4.99906e-163	-1.66942e-163	-3.78966e-163	-8.36869e-163	-1.06752e-163	-4.54461e-163	3.10794e-163	-2.97575e-163	2.86646e-163	0
-7.1722e-163	-1.32884e-164	-5.41715e-163	-7.91761e-163	5.13913e-166	-1.61622e-163	-1.30207e-162	-1.62728e-163	-5.1546e-163	1.73312e-163	4.00542e-163	-5.74865e-163	-5.03866e-163	-4.50626e-163	-1.90946e-163	-7.86661e-164	8.51916e-163	4.50656e-163	-3.69425e-163	1.30595e-163	-6.13529e-164	4.99906e-163	-1.66942e-163	-3.78966e-163	-8.36869e-163	-1.06752e-163	-4.54461e-163	3.10794e-163	-2.97575e-163	2.86646e-163	0
-7.1722e-163	-1.32884e-164	-5.41715e-163	-7.91761e-163	5.13913e-166	-1.61622e-163	-1.30207e-162	-1.62728e-163	-5.1546e-163	1.73312e-163	4.00542e-163	-5.74865e-163	-5.03866e-163	-4.50626e-163	-1.90946e-163	-7.86661e-164	8.51916e-163	4.50656e-163	-3.69425e-163	1.30595e-163	-6.13529e-164	4.99906e-163	-1.66942e-163	-3.78966e-163	-8.36869e-163	-1.06752e-163	-4.54461e-163	3.10794e-163	-2.97575e-163	2.86646e-163	0
-7.1722e-163	-1.32884e-164	-5.41715e-163	-7.91761e-163	5.13913e-166	-1.61622e-163	-1.30207e-162	-1.62728e-163	-5.1546e-163	1.73312e-163	4.00542e-163	-5.74865e-163	-5.03866e-163	-4.50626e-163	-1.90946e-163	-7.86661e-164	8.51916e-163	4.50656e-163	-3.69425e-163	1.30595e-163	-6.13529e-164	4.99906e-163	-1.66942e-163	-3.78966e-163	-8.36869e-163	-1.06752e-163	-4.54461e-163	3.10794e-163	-2.97575e-163	2.86646e-163	0
-7.1722e-163	-1.32884e-164	-5.41715e-163	-7.91761e-163	5.13913e-166	-1.61622e-163	-1.30207e-162	-1.62728e-163	-5.1546e-163	1.73312e-163	4.00542e-163	-5.74865e-163	-5.03866e-163	-4.50626e-163	-1.90946e-163	-7.86661e-164	8.51916e-163	4.50656e-163	-3.69425e-163	1.30595e-163	-6.13529e-164	4.99906e-163	-1.66942e-163	-3.78966e-163	-8.36869e-163	-1.06752e-163	-4.54461e-163	3.10794e-163	-2.97575e-163	2.86646e-163	0
-7.1722e-163	-1.32884e-164	-5.41715e-163	-7.91761e-163	5.13913e-166	-1.61622e-163	-1.30207e-162	-1.62728e-163	-5.1546e-163	1.73312e-163	4.00542e-163	-5.74865e-163	-5.03866e-163	-4.50626e-163	-1.90946e-163	-7.86661e-164	8.51916e-163	4.50656e-163	-3.69425e-163	1.30595e-163	-6.13529e-164	4.99906e-163	-1.66942e-163	-3.78966e-163	-8.36869e-163	-1.06752e-163	-4.54461e-163	3.10794e-163	-2.97575e-163	2.86646e-163	0
-7.1722e-163	-1.32884e-164	-5.41715e-163	-7.91761e-163	5.13913e-166	-1.61622e-163	-1.30207e-162	-1.62728e-163	-5.1546e-163	1.73312e-163	4.00542e-163	-5.74865e-163	-5.03866e-163	-4.50626e-163	-1.90946e-163	-7.86661e-164	8.51916e-163	4.50656e-163	-3.69425e-163	1.30595e-163	-6.13529e-164	4.99906e-163	-1.66942e-163	-3.78966e-163	-8.36869e-163	-1.06752e-163	-4.54461e-163	3.10794e-163	-2.97575e-163	2.86646e-163	0
-7.1722e-163	-1.32884e-164	-5.41715e-163	-7.91761e-163	5.13913e-166	-1.61622e-163	-1.30207e-162	-1.62728e-163	-5.1546e-163	1.73312e-163	4.00542e-163	-5.74865e-163	-5.03866e-163	-4.50626e-163	-1.90946e-163	-7.86661e-164	8.51916e-163	4.50656e-163	-3.69425e-163	1.30595e-163	-6.13529e-164	4.99906e-163	-1.66942e-163	-3.78966e-163	-8.36869e-163	-1.06752e-163	-4.54461e-163	3.10794e-163	-2.97575e-163	2.86646e-163	0
-7.1722e-163	-1.32884e-164	-5.41715e-163	-7.91761e-163	5.13913e-166	-1.61622e-163	-1.30207e-162	-1.62728e-163	-5.1546e-163	1.73312e-163	4.00542e-163	-5.74865e-163	-5.03866e-163	-4.50626e-163	-1.90946e-163	-7.86661e-164	8.51916e-163	4.50656e-163	-3.69425e-163	1.30595e-163	-6.13529e-164	4.99906e-163	-1.66942e-163	-3.78966e-163	-8.36869e-163	-1.06752e-163	-4.54461e-163	3.10794e-163	-2.97575e-163	2.86646e-163	0
-7.1722e-163	-1.32884e-164	-5.41715e-163	-7.91761e-163	5.13913e-166	-1.61622e-163	-1.30207e-162	-1.62728e-163	-5.1546e-163	1.73312e-163	4.00542e-163	-5.74865e-163	-5.03866e-163	-4.50626e-163	-1.90946e-163	-7.86661e-164	8.51916e-163	4.50656e-163	-3.69425e-163	1.30595e-163	-6.13529e-164	4.99906e-163	-1.66942e-163	-3.78966e-163	-8.36869e-163	-1.06752e-163	-4.54461e-163	3.10794e-163	-2.97575e-163	2.86646e-163	0
-7.1722e-163	-1.32884e-164	-5.41715e-163	-7.91761e-163	5.13913e-166	-1.61622e-163	-1.30207e-162	-1.62728e-163	-5.1546e-163	1.73312e-163	4.00542e-163	-5.74865e-163	-5.03866e-163	-4.50626e-163	-1.90946e-163	-7.86661e-164	8.51916e-163	4.50656e-163	-3.69425e-163	1.30595e-163	-6.13529e-164	4.99906e-163	-1.66942e-163	-3.78966e-163	-8.36869e-163	-1.06752e-163	-4.54461e-163	3.10794e-163	-2.97575e-163	2.86646e-163	0
-7.1722e-163	-1.32884e-164	-5.41715e-163	-7.91761e-163	5.13913e-166	-1.61622e-163	-1.30207e-162	-1.62728e-163	-5.1546e-163	1.73312e-163	4.00542e-163	-5.74865e-163	-5.03866e-163	-4.50626e-163	-1.90946e-163	-7.86661e-164	8.51916e-163	4.50656e-163	-3.69425e-163	1.30595e-163	-6.13529e-164	4.99906e-163	-1.66942e-163	-3.78966e-163	-8.36869e-163	-1.06752e-163	-4.54461e-163	3.10794e-163	-2.97575e-163	2.86646e-163	0
-7.1722e-163	-1.32884e-164	-5.41715e-163	-7.91761e-163	5.13913e-166	-1.61622e-163	-1.30207e-162	-1.62728e-163	-5.1546e-163	1.73312e-163	4.00542e-163	-5.74865e-163	-5.03866e-163	-4.50626e-163	-1.90946e-163	-7.86661e-164	8.51916e-163	4.50656e-163	-3.69425e-163	1.30595e-163	-6.13529e-164	4.99906e-163	-1.66942e-163	-3.78966e-163	-8.36869e-163	-1.06752e-163	-4.54461e-163	3.10794e-163	-2.97575e-163	2.86646e-163	0
-7.1722e-163	-1.32884e-164	-5.41715e-163	-7.91761e-163	5.13913e-166	-1.61622e-163	-1.30207e-162	-1.62728e-163	-5.1546e-163	1.73312e-163	4.00542e-163	-5.74865e-163	-5.03866e-163	-4.50626e-163	-1.90946e-163	-7.86661e-164	8.51916e-163	4.50656e-163	-3.69425e-163	1.30595e-163	-6.13529e-164	4.99906e-163	-1.66942e-163	-3.78966e-163	-8.36869e-163	-1.06752e-163	-4.54461e-163	3.10794e-163	-2.97575e-163	2.86646e-163	0
-7.1722e-163	-1.32884e-164	-5.41715e-163	-7.91761e-163	5.13913e-166	-1.61622e-163	-1.30207e-162	-1.62728e-163	-5.1546e-163	1.73312e-163	4.00542e-163	-5.74865e-163	-5.03866e-163	-4.50626e-163	-1.90946e-163	-7.86661e-164	8.51916e-163	4.50656e-163	-3.69425e-163	1.30595e-163	-6.13529e-164	4.99906e-163	-1.66942e-163	-3.78966e-163	-8.36869e-163	-1.06752e-163	-4.54461e-163	3.10794e-163	-2.97575e-163	2.86646e-163	0
-7.1722e-163	-1.32884e-164	-5.41715e-163	-7.91761e-163	5.13913e-166	-1.61622e-163	-1.30207e-162	-1.62728e-163	-5.1546e-163	1.73312e-163	4.00542e-163	-5.74865e-163	-5.03866e-163	-4.50626e-163	-1.90946e-163	-7.86661e-164	8.51916e-163	4.50656e-163	-3.69425e-163	1.30595e-163	-6.13529e-164	4.99906e-163	-1.66942e-163	-3.78966e-163	-8.36869e-163	-1.06752e-163	-4.54461e-163	3.10794e-163	-2.97575e-163	2.86646e-163	0
-7.1722e-163	-1.32884e-164	-5.41715e-163	-7.91761e-163	5.13913e-166	-1.61622e-163	-1.30207e-162	-1.62728e-163	-5.1546e-163	1.73312e-163	4.00542e-163	-5.74865e-163	-5.03866e-163	-4.50626e-163	-1.90946e-163	-7.86661e-164	8.51916e-163	4.50656e-163	-3.69425e-163	1.30595e-163	-6.13529e-164	4.99906e-163	-1.66942e-163	-3.78966e-163	-8.36869e-163	-1.06752e-163	-4.54461e-163	3.10794e-163	-2.97575e-163	2.86646e-163	0
-7.1722e-163	-1.32884e-164	-5.41715e-163	-7.91761e-163	5.13913e-166	-1.61622e-163	-1.30207e-162	-1.62728e-163	-5.1546e-163	1.73312e-163	4.00542e-163	-5.74865e-163	-5.03866e-163	-4.50626e-163	-1.90946e-163	-7.86661e-164	8.51916e-163	4.50656e-163	-3.69425e-163	1.30595e-163	-6.13529e-164	4.99906e-163	-1.66942e-163	-3.78966e-163	-8.36869e-163	-1.06752e-163	-4.54461e-163	3.10794e-163	-2.97575e-163	2.86646e-163	0
-7.1722e-163	-1.32884e-164	-5.41715e-163	-7.91761e-163	5.13913e-166	-1.61622e-163	-1.30207e-162	-1.62728e-163	-5.1546e-163	1.73312e-163	4.00542e-163	-5.74865e-163	-5.03866e-163	-4.50626e-163	-1.90946e-163	-7.86661e-164	8.51916e-163	4.50656e-163	-3.69425e-163	1.30595e-163	-6.13529e-164	4.99906e-163	-1.66942e-163	-3.78966e-163	-8.36869e-163	-1.06752e-163	-4.54461e-163	3.10794e-163	-2.97575e-163	2.86646e-163	0
-7.1722e-163	-1.32884e-164	-5.41715e-163	-7.91761e-163	5.13913e-166	-1.61622e-163	-1.30207e-162	-1.62728e-163	-5.1546e-163	1.73312e-163	4.00542e-163	-5.74865e-163	-5.03866e-163	-4.50626e-163	-1.90946e-163	-7.86661e-164	8.51916e-163	4.50656e-163	-3.69425e-163	1.30595e-163	-6.13529e-164	4.99906e-163	-1.66942e-163	-3.78966e-163	-8.36869e-163	-1.06752e-163	-4.54461e-163	3.10794e-163	-2.97575e-163	2.86646e-163	0
-7.1722e-163	-1.32884e-164	-5.41715e-163	-7.91761e-163	5.13913e-166	-1.61622e-163	-1.30207e-162	-1.62728e-163	-5.1546e-163	1.73312e-163	4.00542e-163	-5.74865e-163	-5.03866e-163	-4.50626e-163	-1.90946e-163	-7.86661e-164	8.51916e-163	4.50656e-163	-3.69425e-163	1.30595e-163	-6.13529e-164	4.99906e-163	-1.66942e-163	-3.78966e-163	-8.36869e-163	-1.06752e-163	-4.54461e-163	3.10794e-163	-2.97575e-163	2.86646e-163	0
-7.1722e-163	-1.32884e-164	-5.41715e-163	-7.91761e-163	5.13913e-166	-1.61622e-163	-1.30207e-162	-1.62728e-163	-5.1546e-163	1.73312e-163	4.00542e-163	-5.74865e-163	-5.03866e-163	-4.50626e-163	-1.90946e-163	-7.86661e-164	8.51916e-163	4.50656e-163	-3.69425e-163	1.30595e-163	-6.13529e-164	4.99906e-163	-1.66942e-163	-3.78966e-163	-8.36869e-163	-1.06752e-163	-4.54461e-163	3.10794e-163	-2.97575e-163	2.86646e-163	0
-7.1722e-163	-1.32884e-164	-5.41715e-163	-7.91761e-163	5.13913e-166	-1.61622e-163	-1.30207e-162	-1.62728e-163	-5.1546e-163	1.73312e-163	4.00542e-163	-5.74865e-163	-5.03866e-163	-4.50626e-163	-1.90946e-163	-7.86661e-164	8.51916e-163	4.50656e-163	-3.69425e-163	1.30595e-163	-6.13529e-164	4.99906e-163	-1.66942e-163	-3.78966e-163	-8.36869e-163	-1.06752e-163	-4.54461e-163	3.10794e-163	-2.97575e-163	2.86646e-163	0
-7.1722e-163	-1.32884e-164	-5.41715e-163	-7.91761e-163	5.13913e-166	-1.61622e-163	-1.30207e-162	-1.62728e-163	-5.1546e-163	1.73312e-163	4.00542e-163	-5.74865e-163	-5.03866e-163	-4.50626e-163	-1.90946e-163	-7.86661e-164	8.51916e-163	4.50656e-163	-3.69425e-163	1.30595e-163	-6.13529e-164	4.99906e-163	-1.66942e-163	-3.78966e-163	-8.36869e-163	-1.06752e-163	-4.54461e-163	3.10794e-163	-2.97575e-163	2.86646e-163	0
-7.1722e-163	-1.32884e-164	-5.41715e-163	-7.91761e-163	5.13913e-166	-1.61622e-163	-1.30207e-162	-1.62728e-163	-5.1546e-163	1.73312e-163	4.00542e-163	-5.74865e-163	-5.03866e-163	-4.50626e-163	-1.90946e-163	-7.86661e-164	8.51916e-163	4.50656e-163	-3.69425e-163	1.30595e-163	-6.13529e-164	4.99906e-163	-1.66942e-163	-3.78966e-163	-8.36869e-163	-1.06752e-163	-4.54461e-163	3.10794e-163	-2.97575e-163	2.86646e-163	0
-7.1722e-163	-1.32884e-164	-5.41715e-163	-7.91761e-163	5.13913e-166	-1.61622e-163	-1.30207e-162	-1.62728e-163	-5.1546e-163	1.73312e-163	4.00542e-163	-5.74865e-163	-5.03866e-163	-4.50626e-163	-1.90946e-163	-7.86661e-164	8.51916e-163	4.50656e-163	-3.69425e-163	1.30595e-163	-6.13529e-164	4.99906e-163	-1.66942e-163	-3.78966e-163	-8.36869e-163	-1.06752e-163	-4.54461e-163	3.10794e-163	-2.97575e-163	2.86646e-163	0
-7.1722e-163	-1.32884e-164	-5.41715e-163	-7.91761e-163	5.13913e-166	-1.61622e-163	-1.30207e-162	-1.62728e-163	-5.1546e-163	1.73312e-163	4.00542e-163	-5.74865e-163	-5.03866e-163	-4.50626e-163	-1.90946e-163	-7.86661e-164	8.51916e-163	4.50656e-163	-3.69425e-163	1.30595e-163	-6.13529e-164	4.99906e-163	-1.66942e-163	-3.78966e-163	-8.36869e-163	-1.06752e-163	-4.54461e-163	3.10794e-163	-2.97575e-163	2.86646e-163	0
-7.1722e-163	-1.32884e-164	-5.41715e-163	-7.91761e-163	5.13913e-166	-1.61622e-163	-1.30207e-162	-1.62728e-163	-5.1546e-163	1.73312e-163	4.00542e-163	-5.74865e-163	-5.03866e-163	-4.50626e-163	-1.90946e-163	-7.86661e-164	8.51916e-163	4.50656e-163	-3.69425e-163	1.30595e-163	-6.13529e-164	4.99906e-163	-1.66942e-163	-3.78966e-163	-8.36869e-163	-1.06752e-163	-4.54461e-163	3.10794e-163	-2.97575e-163	2.86646e-163	0
-7.1722e-163	-1.32884e-164	-5.41715e-163	-7.91761e-163	5.13913e-166	-1.61622e-163	-1.30207e-162	-1.62728e-163	-5.1546e-163	1.73312e-163	4.00542e-163	-5.74865e-163	-5.03866e-163	-4.50626e-163	-1.90946e-163	-7.86661e-164	8.51916e-163	4.50656e-163	-3.69425e-163	1.30595e-163	-6.13529e-164	4.99906e-163	-1.66942e-163	-3.78966e-163	-8.36869e-163	-1.06752e-163	-4.54461e-163	3.10794e-163	-2.97575e-163	2.86646e-163	0
-7.1722e-163	-1.32884e-164	-5.41715e-163	-7.91761e-163	5.13913e-166	-1.61622e-163	-1.30207e-162	-1.62728e-163	-5.1546e-163	1.73312e-163	4.00542e-163	-5.74865e-163	-5.03866e-163	-4.50626e-163	-1.90946e-163	-7.86661e-164	8.51916e-163	4.50656e-163	-3.69425e-163	1.30595e-163	-6.13529e-164	4.99906e-163	-1.66942e-163	-3.78966e-163	-8.36869e-163	-1.06752e-163	-4.54461e-163	3.10794e-163	-2.97575e-163	2.86646e-163	0
-7.1722e-163	-1.32884e-164	-5.41715e-163	-7.91761e-163	5.13913e-166	-1.61622e-163	-1.30207e-162	-1.62728e-163	-5.1546e-163	1.73312e-163	4.00542e-163	-5.74865e-163	-5.03866e-163	-4.50626e-163	-1.90946e-163	-7.86661e-164	8.51916e-163	4.50656e-163	-3.69425e-163	1.30595e-163	-6.13529e-164	4.99906e-163	-1.66942e-163	-3.78966e-163	-8.36869e-163	-1.06752e-163	-4.54461e-163	3.10794e-163	-2.97575e-163	2.86646e-163	0
-7.1722e-163	-1.32884e-164	-5.41715e-163	-7.91761e-163	5.13913e-166	-1.61622e-163	-1.30207e-162	-1.62728e-163	-5.1546e-163	1.73312e-163	4.00542e-163	-5.74865e-163	-5.03866e-163	-4.50626e-163	-1.90946e-163	-7.86661e-164	8.51916e-163	4.50656e-163	-3.69425e-163	1.30595e-163	-6.13529e-164	4.99906e-163	-1.66942e-163	-3.78966e-163	-8.36869e-163	-1.06752e-163	-4.54461e-163	3.10794e-163	-2.97575e-163	2.86646e-163	0
-7.1722e-163	-1.32884e-164	-5.41715e-163	-7.91761e-163	5.13913e-166	-1.61622e-163	-1.30207e-162	-1.62728e-163	-5.1546e-163	1.73312e-163	4.00542e-163	-5.74865e-163	-5.03866e-163	-4.50626e-163	-1.90946e-163	-7.86661e-164	8.51916e-163	4.50656e-163	-3.69425e-163	1.30595e-163	-6.13529e-164	4.99906e-163	-1.66942e-163	-3.78966e-163	-8.36869e-163	-1.06752e-163	-4.54461e-163	3.10794e-163	-2.97575e-163	2.86646e-163	0
-7.1722e-163	-1.32884e-164	-5.41715e-163	-7.91761e-163	5.13913e-166	-1.61622e-163	-1.30207e-162	-1.62728e-163	-5.1546e-163	1.73312e-163	4.00542e-163	-5.74865e-163	-5.03866e-163	-4.50626e-163	-1.90946e-163	-7.86661e-164	8.51916e-163	4.50656e-163	-3.69425e-163	1.30595e-163	-6.13529e-164	4.99906e-163	-1.66942e-163	-3.78966e-163	-8.36869e-163	-1.06752e-163	-4.54461e-163	3.10794e-163	-2.97575e-163	2.86646e-163	0
-7.1722e-163	-1.32884e-164	-5.41715e-163	-7.91761e-163	5.13913e-166	-1.61622e-163	-1.30207e-162	-1.62728e-163	-5.1546e-163	1.73312e-163	4.00542e-163	-5.74865e-163	-5.03866e-163	-4.50626e-163	-1.90946e-163	-7.86661e-164	8.51916e-163	4.50656e-163	-3.69425e-163	1.30595e-163	-6.13529e-164	4.99906e-163	-1.66942e-163	-3.78966e-163	-8.36869e-163	-1.06752e-163	-4.54461e-163	3.10794e-163	-2.97575e-163	2.86646e-163	0
-7.1722e-163	-1.32884e-164	-5.41715e-163	-7.91761e-163	5.13913e-166	-1.61622e-163	-1.30207e-162	-1.62728e-163	-5.1546e-163	1.73312e-163	4.00542e-163	-5.74865e-163	-5.03866e-163	-4.50626e-163	-1.90946e-163	-7.86661e-164	8.51916e-163	4.50656e-163	-3.69425e-163	1.30595e-163	-6.13529e-164	4.99906e-163	-1.66942e-163	-3.78966e-163	-8.36869e-163	-1.06752e-163	-4.54461e-163	3.10794e-163	-2.97575e-163	2.86646e-163	0
-7.1722e-163	-1.32884e-164	-5.41715e-163	-7.91761e-163	5.13913e-166	-1.61622e-163	-1.30207e-162	-1.62728e-163	-5.1546e-163	1.73312e-163	4.00542e-163	-5.74865e-163	-5.03866e-163	-4.50626e-163	-1.90946e-163	-7.86661e-164	8.51916e-163	4.50656e-163	-3.69425e-163	1.30595e-163	-6.13529e-164	4.99906e-163	-1.66942e-163	-3.78966e-163	-8.36869e-163	-1.06752e-163	-4.54461e-163	3.10794e-163	-2.97575e-163	2.86646e-163	0
-7.1722e-163	-1.32884e-164	-5.41715e-163	-7.91761e-163	5.13913e-166	-1.61622e-163	-1.30207e-162	-1.62728e-163	-5.1546e-163	1.73312e-163	4.00542e-163	-5.74865e-163	-5.03866e-163	-4.50626e-163	-1.90946e-163	-7.86661e-164	8.51916e-163	4.50656e-163	-3.69425e-163	1.30595e-163	-6.13529e-164	4.99906e-163	-1.66942e-163	-3.78966e-163	-8.36869e-163	-1.06752e-163	-4.54461e-163	3.10794e-163	-2.97575e-163	2.86646e-163	0
-7.1722e-163	-1.32884e-164	-5.41715e-163	-7.91761e-163	5.13913e-166	-1.61622e-163	-1.30207e-162	-1.62728e-163	-5.1546e-163	1.73312e-163	4.00542e-163	-5.74865e-163	-5.03866e-163	-4.50626e-163	-1.90946e-163	-7.86661e-164	8.51916e-163	4.50656e-163	-3.69425e-163	1.30595e-163	-6.13529e-164	4.99906e-163	-1.66942e-163	-3.78966e-163	-8.36869e-163	-1.06752e-163	-4.54461e-163	3.10794e-163	-2.97575e-163	2.86646e-163	0
-7.1722e-163	-1.32884e-164	-5.41715e-163	-7.91761e-163	5.13913e-166	-1.61622e-163	-1.30207e-162	-1.62728e-163	-5.1546e-163	1.73312e-163	4.00542e-163	-5.74865e-163	-5.03866e-163	-4.50626e-163	-1.90946e-163	-7.86661e-164	8.51916e-163	4.50656e-163	-3.69425e-163	1.30595e-163	-6.13529e-164	4.99906e-163	-1.66942e-163	-3.78966e-163	-8.36869e-163	-1.06752e-163	-4.54461e-163	3.10794e-163	-2.97575e-163	2.86646e-163	0
-7.1722e-163	-1.32884e-164	-5.41715e-163	-7.91761e-163	5.13913e-166	-1.61622e-163	-1.30207e-162	-1.62728e-163	-5.1546e-163	1.73312e-163	4.00542e-163	-5.74865e-163	-5.03866e-163	-4.50626e-163	-1.90946e-163	-7.86661e-164	8.51916e-163	4.50656e-163	-3.69425e-163	1.30595e-163	-6.13529e-164	4.99906e-163	-1.66942e-163	-3.78966e-163	-8.36869e-163	-1.06752e-163	-4.54461e-163	3.10794e-163	-2.97575e-163	2.86646e-163	0
-7.1722e-163	-1.32884e-164	-5.41715e-163	-7.91761e-163	5.13913e-166	-1.61622e-163	-1.30207e-162	-1.62728e-163	-5.1546e-163	1.73312e-163	4.00542e-163	-5.74865e-163	-5.03866e-163	-4.50626e-163	-1.90946e-163	-7.86661e-164	8.51916e-163	4.50656e-163	-3.69425e-163	1.30595e-163	-6.13529e-164	4.99906e-163	-1.66942e-163	-3.78966e-163	-8.36869e-163	-1.06752e-163	-4.54461e-163	3.10794e-163	-2.97575e-163	2.86646e-163	0
-7.1722e-163	-1.32884e-164	-5.41715e-163	-7.91761e-163	5.13913e-166	-1.61622e-163	-1.30207e-162	-1.62728e-163	-5.1546e-163	1.73312e-163	4.00542e-163	-5.74865e-163	-5.03866e-163	-4.50626e-163	-1.90946e-163	-7.86661e-164	8.51916e-163	4.50656e-163	-3.69425e-163	1.30595e-163	-6.13529e-164	4.99906e-163	-1.66942e-163	-3.78966e-163	-8.36869e-163	-1.06752e-163	-4.54461e-163	3.10794e-163	-2.97575e-163	2.86646e-163	0
-7.1722e-163	-1.32884e-164	-5.41715e-163	-7.91761e-163	5.13913e-166	-1.61622e-163	-1.30207e-162	-1.62728e-163	-5.1546e-163	1.73312e-163	4.00542e-163	-5.74865e-163	-5.03866e-163	-4.50626e-163	-1.90946e-163	-7.86661e-164	8.51916e-163	4.50656e-163	-3.69425e-163	1.30595e-163	-6.13529e-164	4.99906e-163	-1.66942e-163	-3.78966e-163	-8.36869e-163	-1.06752e-163	-4.54461e-163	3.10794e-163	-2.97575e-163	2.86646e-163	0
-7.1722e-163	-1.32884e-164	-5.41715e-163	-7.91761e-163	5.13913e-166	-1.61622e-163	-1.30207e-162	-1.62728e-163	-5.1546e-163	1.73312e-163	4.00542e-163	-5.74865e-163	-5.03866e-163	-4.50626e-163	-1.90946e-163	-7.86661e-164	8.51916e-163	4.50656e-163	-3.69425e-163	1.30595e-163	-6.13529e-164	4.99906e-163	-1.66942e-163	-3.78966e-163	-8.36869e-163	-1.06752e-163	-4.54461e-163	3.10794e-163	-2.97575e-163	2.86646e-163	0
-7.1722e-163	-1.32884e-164	-5.41715e-163	-7.91761e-163	5.13913e-166	-1.61622e-163	-1.30207e-162	-1.62728e-163	-5.1546e-163	1.73312e-163	4.00542e-163	-5.74865e-163	-5.03866e-163	-4.50626e-163	-1.90946e-163	-7.86661e-164	8.51916e-163	4.50656e-163	-3.69425e-163	1.30595e-163	-6.13529e-164	4.99906e-163	-1.66942e-163	-3.78966e-163	-8.36869e-163	-1.06752e-163	-4.54461e-163	3.10794e-163	-2.97575e-163	2.86646e-163	0
-7.1722e-163	-1.32884e-164	-5.41715e-163	-7.91761e-163	5.13913e-166	-1.61622e-163	-1.30207e-162	-1.62728e-163	-5.1546e-163	1.73312e-163	4.00542e-163	-5.74865e-163	-5.03866e-163	-4.50626e-163	-1.90946e-163	-7.86661e-164	8.51916e-163	4.50656e-163	-3.69425e-163	1.30595e-163	-6.13529e-164	4.99906e-163	-1.66942e-163	-3.78966e-163	-8.36869e-163	-1.06752e-163	-4.54461e-163	3.10794e-163	-2.97575e-163	2.86646e-163	0
-7.1722e-163	-1.32884e-164	-5.41715e-163	-7.91761e-163	5.13913e-166	-1.61622e-163	-1.30207e-162	-1.62728e-163	-5.1546e-163	1.73312e-163	4.00542e-163	-5.74865e-163	-5.03866e-163	-4.50626e-163	-1.90946e-163	-7.86661e-164	8.51916e-163	4.50656e-163	-3.69425e-163	1.30595e-163	-6.13529e-164	4.99906e-163	-1.66942e-163	-3.78966e-163	-8.36869e-163	-1.06752e-163	-4.54461e-163	3.10794e-163	-2.97575e-163	2.86646e-163	0
-7.1722e-163	-1.32884e-164	-5.41715e-163	-7.91761e-163	5.13913e-166	-1.61622e-163	-1.30207e-162	-1.62728e-163	-5.1546e-163	1.73312e-163	4.00542e-163	-5.74865e-163	-5.03866e-163	-4.50626e-163	-1.90946e-163	-7.86661e-164	8.51916e-163	4.50656e-163	-3.69425e-163	1.30595e-163	-6.13529e-164	4.99906e-163	-1.66942e-163	-3.78966e-163	-8.36869e-163	-1.06752e-163	-4.54461e-163	3.10794e-163	-2.97575e-163	2.86646e-163	0
-7.1722e-163	-1.32884e-164	-5.41715e-163	-7.91761e-163	5.13913e-166	-1.61622e-163	-1.30207e-162	-1.62728e-163	-5.1546e-163	1.73312e-163	4.00542e-163	-5.74865e-163	-5.03866e-163	-4.50626e-163	-1.90946e-163	-7.86661e-164	8.51916e-163	4.50656e-163	-3.69425e-163	1.30595e-163	-6.13529e-164	4.99906e-163	-1.66942e-163	-3.78966e-163	-8.36869e-163	-1.06752e-163	-4.54461e-163	3.10794e-163	-2.97575e-163	2.86646e-163	0
-7.1722e-163	-1.32884e-164	-5.41715e-163	-7.91761e-163	5.13913e-166	-1.61622e-163	-1.30207e-162	-1.62728e-163	-5.1546e-163	1.73312e-163	4.00542e-163	-5.74865e-163	-5.03866e-163	-4.50626e-163	-1.90946e-163	-7.86661e-164	8.51916e-163	4.50656e-163	-3.69425e-163	1.30595e-163	-6.13529e-164	4.99906e-163	-1.66942e-163	-3.78966e-163	-8.36869e-163	-1.06752e-163	-4.54461e-163	3.10794e-163	-2.97575e-163	2.86646e-163	0
-7.1722e-163	-1.32884e-164	-5.41715e-163	-7.91761e-163	5.13913e-166	-1.61622e-163	-1.30207e-162	-1.62728e-163	-5.1546e-163	1.73312e-163	4.00542e-163	-5.74865e-163	-5.03866e-163	-4.50626e-163	-1.90946e-163	-7.86661e-164	8.51916e-163	4.50656e-163	-3.69425e-163	1.30595e-163	-6.13529e-164	4.99906e-163	-1.66942e-163	-3.78966e-163	-8.36869e-163	-1.06752e-163	-4.54461e-163	3.10794e-163	-2.97575e-163	2.86646e-163	0
-7.1722e-163	-1.32884e-164	-5.41715e-163	-7.91761e-163	5.13913e-166	-1.61622e-163	-1.30207e-162	-1.62728e-163	-5.1546e-163	1.73312e-163	4.00542e-163	-5.74865e-163	-5.03866e-163	-4.50626e-163	-1.90946e-163	-7.86661e-164	8.51916e-163	4.50656e-163	-3.69425e-163	1.30595e-163	-6.13529e-164	4.99906e-163	-1.66942e-163	-3.78966e-163	-8.36869e-163	-1.06752e-163	-4.54461e-163	3.10794e-163	-2.97575e-163	2.86646e-163	0
-7.1722e-163	-1.32884e-164	-5.41715e-163	-7.91761e-163	5.13913e-166	-1.61622e-163	-1.30207e-162	-1.62728e-163	-5.1546e-163	1.73312e-163	4.00542e-163	-5.74865e-163	-5.03866e-163	-4.50626e-163	-1.90946e-163	-7.86661e-164	8.51916e-163	4.50656e-163	-3.69425e-163	1.30595e-163	-6.13529e-164	4.99906e-163	-1.66942e-163	-3.78966e-163	-8.36869e-163	-1.06752e-163	-4.54461e-163	3.10794e-163	-2.97575e-163	2.86646e-163	0
-7.1722e-163	-1.32884e-164	-5.41715e-163	-7.91761e-163	5.13913e-166	-1.61622e-163	-1.30207e-162	-1.62728e-163	-5.1546e-163	1.73312e-163	4.00542e-163	-5.74865e-163	-5.03866e-163	-4.50626e-163	-1.90946e-163	-7.86661e-164	8.51916e-163	4.50656e-163	-3.69425e-163	1.30595e-163	-6.13529e-164	4.99906e-163	-1.66942e-163	-3.78966e-163	-8.36869e-163	-1.06752e-163	-4.54461e-163	3.10794e-163	-2.97575e-163	2.86646e-163	0
-7.1722e-163	-1.32884e-164	-5.41715e-163	-7.91761e-163	5.13913e-166	-1.61622e-163	-1.30207e-162	-1.62728e-163	-5.1546e-163	1.73312e-163	4.00542e-163	-5.74865e-163	-5.03866e-163	-4.50626e-163	-1.90946e-163	-7.86661e-164	8.51916e-163	4.50656e-163	-3.69425e-163	1.30595e-163	-6.13529e-164	4.99906e-163	-1.66942e-163	-3.78966e-163	-8.36869e-163	-1.06752e-163	-4.54461e-163	3.10794e-163	-2.97575e-163	2.86646e-163	0
-7.1722e-163	-1.32884e-164	-5.41715e-163	-7.91761e-163	5.13913e-166	-1.61622e-163	-1.30207e-162	-1.62728e-163	-5.1546e-163	1.73312e-163	4.00542e-163	-5.74865e-163	-5.03866e-163	-4.50626e-163	-1.90946e-163	-7.86661e-164	8.51916e-163	4.50656e-163	-3.69425e-163	1.30595e-163	-6.13529e-164	4.99906e-163	-1.66942e-163	-3.78966e-163	-8.36869e-163	-1.06752e-163	-4.54461e-163	3.10794e-163	-2.97575e-163	2.86646e-163	0
-7.1722e-163	-1.32884e-164	-5.41715e-163	-7.91761e-163	5.13913e-166	-1.61622e-163	-1.30207e-162	-1.62728e-163	-5.1546e-163	1.73312e-163	4.00542e-163	-5.74865e-163	-5.03866e-163	-4.50626e-163	-1.90946e-163	-7.86661e-164	8.51916e-163	4.50656e-163	-3.69425e-163	1.30595e-163	-6.13529e-164	4.99906e-163	-1.66942e-163	-3.78966e-163	-8.36869e-163	-1.06752e-163	-4.54461e-163	3.10794e-163	-2.97575e-163	2.86646e-163	0
-7.1722e-163	-1.32884e-164	-5.41715e-163	-7.91761e-163	5.13913e-166	-1.61622e-163	-1.30207e-162	-1.62728e-163	-5.1546e-163	1.73312e-163	4.00542e-163	-5.74865e-163	-5.03866e-163	-4.50626e-163	-1.90946e-163	-7.86661e-164	8.51916e-163	4.50656e-163	-3.69425e-163	1.30595e-163	-6.13529e-164	4.99906e-163	-1.66942e-163	-3.78966e-163	-8.36869e-163	-1.06752e-163	-4.54461e-163	3.10794e-163	-2.97575e-163	2.86646e-163	0
-7.1722e-163	-1.32884e-164	-5.41715e-163	-7.91761e-163	5.13913e-166	-1.61622e-163	-1.30207e-162	-1.62728e-163	-5.1546e-163	1.73312e-163	4.00542e-163	-5.74865e-163	-5.03866e-163	-4.50626e-163	-1.90946e-163	-7.86661e-164	8.51916e-163	4.50656e-163	-3.69425e-163	1.30595e-163	-6.13529e-164	4.99906e-163	-1.66942e-163	-3.78966e-163	-8.36869e-163	-1.06752e-163	-4.54461e-163	3.10794e-163	-2.97575e-163	2.86646e-163	0
-7.1722e-163	-1.32884e-164	-5.41715e-163	-7.91761e-163	5.13913e-166	-1.61622e-163	-1.30207e-162	-1.62728e-163	-5.1546e-163	1.73312e-163	4.00542e-163	-5.74865e-163	-5.03866e-163	-4.50626e-163	-1.90946e-163	-7.86661e-164	8.51916e-163	4.50656e-163	-3.69425e-163	1.30595e-163	-6.13529e-164	4.99906e-163	-1.66942e-163	-3.78966e-163	-8.36869e-163	-1.06752e-163	-4.54461e-163	3.10794e-163	-2.97575e-163	2.86646e-163	0
-7.1722e-163	-1.32884e-164	-5.41715e-163	-7.91761e-163	5.13913e-166	-1.61622e-163	-1.30207e-162	-1.62728e-163	-5.1546e-163	1.73312e-163	4.00542e-163	-5.74865e-163	-5.03866e-163	-4.50626e-163	-1.90946e-163	-7.86661e-164	8.51916e-163	4.50656e-163	-3.69425e-163	1.30595e-163	-6.13529e-164	4.99906e-163	-1.66942e-163	-3.78966e-163	-8.36869e-163	-1.06752e-163	-4.54461e-163	3.10794e-163	-2.97575e-163	2.86646e-163	0
-7.1722e-163	-1.32884e-164	-5.41715e-163	-7.91761e-163	5.13913e-166	-1.61622e-163	-1.30207e-162	-1.62728e-163	-5.1546e-163	1.73312e-163	4.00542e-163	-5.74865e-163	-5.03866e-163	-4.50626e-163	-1.90946e-163	-7.86661e-164	8.51916e-163	4.50656e-163	-3.69425e-163	1.30595e-163	-6.13529e-164	4.99906e-163	-1.66942e-163	-3.78966e-163	-8.36869e-163	-1.06752e-163	-4.54461e-163	3.10794e-163	-2.97575e-163	2.86646e-163	0
-7.1722e-163	-1.32884e-164	-5.41715e-163	-7.91761e-163	5.13913e-166	-1.61622e-163	-1.30207e-162	-1.62728e-163	-5.1546e-163	1.73312e-163	4.00542e-163	-5.74865e-163	-5.03866e-163	-4.50626e-163	-1.90946e-163	-7.86661e-164	8.51916e-163	4.50656e-163	-3.69425e-163	1.30595e-163	-6.13529e-164	4.99906e-163	-1.66942e-163	-3.78966e-163	-8.36869e-163	-1.06752e-163	-4.54461e-163	3.10794e-163	-2.97575e-163	2.86646e-163	0
-7.1722e-163	-1.32884e-164	-5.41715e-163	-7.91761e-163	5.13913e-166	-1.61622e-163	-1.30207e-162	-1.62728e-163	-5.1546e-163	1.73312e-163	4.00542e-163	-5.74865e-163	-5.03866e-163	-4.50626e-163	-1.90946e-163	-7.86661e-164	8.51916e-163	4.50656e-163	-3.69425e-163	1.30595e-163	-6.13529e-164	4.99906e-163	-1.66942e-163	-3.78966e-163	-8.36869e-163	-1.06752e-163	-4.54461e-163	3.10794e-163	-2.97575e-163	2.86646e-163	0
-7.1722e-163	-1.32884e-164	-5.41715e-163	-7.91761e-163	5.13913e-166	-1.61622e-163	-1.30207e-162	-1.62728e-163	-5.1546e-163	1.73312e-163	4.00542e-163	-5.74865e-163	-5.03866e-163	-4.50626e-163	-1.90946e-163	-7.86661e-164	8.51916e-163	4.50656e-163	-3.69425e-163	1.30595e-163	-6.13529e-164	4.99906e-163	-1.66942e-163	-3.78966e-163	-8.36869e-163	-1.06752e-163	-4.54461e-163	3.10794e-163	-2.97575e-163	2.86646e-163	0
-7.1722e-163	-1.32884e-164	-5.41715e-163	-7.91761e-163	5.13913e-166	-1.61622e-163	-1.30207e-162	-1.62728e-163	-5.1546e-163	1.73312e-163	4.00542e-163	-5.74865e-163	-5.03866e-163	-4.50626e-163	-1.90946e-163	-7.86661e-164	8.51916e-163	4.50656e-163	-3.69425e-163	1.30595e-163	-6.13529e-164	4.99906e-163	-1.66942e-163	-3.78966e-163	-8.36869e-163	-1.06752e-163	-4.54461e-163	3.10794e-163	-2.97575e-163	2.86646e-163	0
-7.1722e-163	-1.32884e-164	-5.41715e-163	-7.91761e-163	5.13913e-166	-1.61622e-163	-1.30207e-162	-1.62728e-163	-5.1546e-163	1.73312e-163	4.00542e-163	-5.74865e-163	-5.03866e-163	-4.50626e-163	-1.90946e-163	-7.86661e-164	8.51916e-163	4.50656e-163	-3.69425e-163	1.30595e-163	-6.13529e-164	4.99906e-163	-1.66942e-163	-3.78966e-163	-8.36869e-163	-1.06752e-163	-4.54461e-163	3.10794e-163	-2.97575e-163	2.86646e-163	0
-7.1722e-163	-1.32884e-164	-5.41715e-163	-7.91761e-163	5.13913e-166	-1.61622e-163	-1.30207e-162	-1.62728e-163	-5.1546e-163	1.73312e-163	4.00542e-163	-5.74865e-163	-5.03866e-163	-4.50626e-163	-1.90946e-163	-7.86661e-164	8.51916e-163	4.50656e-163	-3.69425e-163	1.30595e-163	-6.13529e-164	4.99906e-163	-1.66942e-163	-3.78966e-163	-8.36869e-163	-1.06752e-163	-4.54461e-163	3.10794e-163	-2.97575e-163	2.86646e-163	0
-7.1722e-163	-1.32884e-164	-5.41715e-163	-7.91761e-163	5.13913e-166	-1.61622e-163	-1.30207e-162	-1.62728e-163	-5.1546e-163	1.73312e-163	4.00542e-163	-5.74865e-163	-5.03866e-163	-4.50626e-163	-1.90946e-163	-7.86661e-164	8.51916e-163	4.50656e-163	-3.69425e-163	1.30595e-163	-6.13529e-164	4.99906e-163	-1.66942e-163	-3.78966e-163	-8.36869e-163	-1.06752e-163	-4.54461e-163	3.10794e-163	-2.97575e-163	2.86646e-163	0
-7.1722e-163	-1.32884e-164	-5.41715e-163	-7.91761e-163	5.13913e-166	-1.61622e-163	-1.30207e-162	-1.62728e-163	-5.1546e-163	1.73312e-163	4.00542e-163	-5.74865e-163	-5.03866e-163	-4.50626e-163	-1.90946e-163	-7.86661e-164	8.51916e-163	4.50656e-163	-3.69425e-163	1.30595e-163	-6.13529e-164	4.99906e-163	-1.66942e-163	-3.78966e-163	-8.36869e-163	-1.06752e-163	-4.54461e-163	3.10794e-163	-2.97575e-163	2.86646e-163	0
-7.1722e-163	-1.32884e-164	-5.41715e-163	-7.91761e-163	5.13913e-166	-1.61622e-163	-1.30207e-162	-1.62728e-163	-5.1546e-163	1.73312e-163	4.00542e-163	-5.74865e-163	-5.03866e-163	-4.50626e-163	-1.90946e-163	-7.86661e-164	8.51916e-163	4.50656e-163	-3.69425e-163	1.30595e-163	-6.13529e-164	4.99906e-163	-1.66942e-163	-3.78966e-163	-8.36869e-163	-1.06752e-163	-4.54461e-163	3.10794e-163	-2.97575e-163	2.86646e-163	0
-7.1722e-163	-1.32884e-164	-5.41715e-163	-7.91761e-163	5.13913e-166	-1.61622e-163	-1.30207e-162	-1.62728e-163	-5.1546e-163	1.73312e-163	4.00542e-163	-5.74865e-163	-5.03866e-163	-4.50626e-163	-1.90946e-163	-7.86661e-164	8.51916e-163	4.50656e-163	-3.69425e-163	1.30595e-163	-6.13529e-164	4.99906e-163	-1.66942e-163	-3.78966e-163	-8.36869e-163	-1.06752e-163	-4.54461e-163	3.10794e-163	-2.97575e-163	2.86646e-163	0
-7.1722e-163	-1.32884e-164	-5.41715e-163	-7.91761e-163	5.13913e-166	-1.61622e-163	-1.30207e-162	-1.62728e-163	-5.1546e-163	1.73312e-163	4.00542e-163	-5.74865e-163	-5.03866e-163	-4.50626e-163	-1.90946e-163	-7.86661e-164	8.51916e-163	4.50656e-163	-3.69425e-163	1.30595e-163	-6.13529e-164	4.99906e-163	-1.66942e-163	-3.78966e-163	-8.36869e-163	-1.06752e-163	-4.54461e-163	3.10794e-163	-2.97575e-163	2.86646e-163	0
-7.1722e-163	-1.32884e-164	-5.41715e-163	-7.91761e-163	5.13913e-166	-1.61622e-163	-1.30207e-162	-1.62728e-163	-5.1546e-163	1.73312e-163	4.00542e-163	-5.74865e-163	-5.03866e-163	-4.50626e-163	-1.90946e-163	-7.86661e-164	8.51916e-163	4.50656e-163	-3.69425e-163	1.30595e-163	-6.13529e-164	4.99906e-163	-1.66942e-163	-3.78966e-163	-8.36869e-163	-1.06752e-163	-4.54461e-163	3.10794e-163	-2.97575e-163	2.86646e-163	0
-7.1722e-163	-1.32884e-164	-5.41715e-163	-7.91761e-163	5.13913e-166	-1.61622e-163	-1.30207e-162	-1.62728e-163	-5.1546e-163	1.73312e-163	4.00542e-163	-5.74865e-163	-5.03866e-163	-4.50626e-163	-1.90946e-163	-7.86661e-164	8.51916e-163	4.50656e-163	-3.69425e-163	1.30595e-163	-6.13529e-164	4.99906e-163	-1.66942e-163	-3.78966e-163	-8.36869e-163	-1.06752e-163	-4.54461e-163	3.10794e-163	-2.97575e-163	2.86646e-163	0
-7.1722e-163	-1.32884e-164	-5.41715e-163	-7.91761e-163	5.13913e-166	-1.61622e-163	-1.30207e-162	-1.62728e-163	-5.1546e-163	1.73312e-163	4.00542e-163	-5.74865e-163	-5.03866e-163	-4.50626e-163	-1.90946e-163	-7.86661e-164	8.51916e-163	4.50656e-163	-3.69425e-163	1.30595e-163	-6.13529e-164	4.99906e-163	-1.66942e-163	-3.78966e-163	-8.36869e-163	-1.06752e-163	-4.54461e-163	3.10794e-163	-2.97575e-163	2.86646e-163	0
-7.1722e-163	-1.32884e-164	-5.41715e-163	-7.91761e-163	5.13913e-166	-1.61622e-163	-1.30207e-162	-1.62728e-163	-5.1546e-163	1.73312e-163	4.00542e-163	-5.74865e-163	-5.03866e-163	-4.50626e-163	-1.90946e-163	-7.86661e-164	8.51916e-163	4.50656e-163	-3.69425e-163	1.30595e-163	-6.13529e-164	4.99906e-163	-1.66942e-163	-3.78966e-163	-8.36869e-163	-1.06752e-163	-4.54461e-163	3.10794e-163	-2.97575e-163	2.86646e-163	0
-7.1722e-163	-1.32884e-164	-5.41715e-163	-7.91761e-163	5.13913e-166	-1.61622e-163	-1.30207e-162	-1.62728e-163	-5.1546e-163	1.73312e-163	4.00542e-163	-5.74865e-163	-5.03866e-163	-4.50626e-163	-1.90946e-163	-7.86661e-164	8.51916e-163	4.50656e-163	-3.69425e-163	1.30595e-163	-6.13529e-164	4.99906e-163	-1.66942e-163	-3.78966e-163	-8.36869e-163	-1.06752e-163	-4.54461e-163	3.10794e-163	-2.97575e-163	2.86646e-163	0
-7.1722e-163	-1.32884e-164	-5.41715e-163	-7.91761e-163	5.13913e-166	-1.61622e-163	-1.30207e-162	-1.62728e-163	-5.1546e-163	1.73312e-163	4.00542e-163	-5.74865e-163	-5.03866e-163	-4.50626e-163	-1.90946e-163	-7.86661e-164	8.51916e-163	4.50656e-163	-3.69425e-163	1.30595e-163	-6.13529e-164	4.99906e-163	-1.66942e-163	-3.78966e-163	-8.36869e-163	-1.06752e-163	-4.54461e-163	3.10794e-163	-2.97575e-163	2.86646e-163	0
-7.1722e-163	-1.32884e-164	-5.41715e-163	-7.91761e-163	5.13913e-166	-1.61622e-163	-1.30207e-162	-1.62728e-163	-5.1546e-163	1.73312e-163	4.00542e-163	-5.74865e-163	-5.03866e-163	-4.50626e-163	-1.90946e-163	-7.86661e-164	8.51916e-163	4.50656e-163	-3.69425e-163	1.30595e-163	-6.13529e-164	4.99906e-163	-1.66942e-163	-3.78966e-163	-8.36869e-163	-1.06752e-163	-4.54461e-163	3.10794e-163	-2.97575e-163	2.86646e-163	0
-7.1722e-163	-1.32884e-164	-5.41715e-163	-7.91761e-163	5.13913e-166	-1.61622e-163	-1.30207e-162	-1.62728e-163	-5.1546e-163	1.73312e-163	4.00542e-163	-5.74865e-163	-5.03866e-163	-4.50626e-163	-1.90946e-163	-7.86661e-164	8.51916e-163	4.50656e-163	-3.69425e-163	1.30595e-163	-6.13529e-164	4.99906e-163	-1.66942e-163	-3.78966e-163	-8.36869e-163	-1.06752e-163	-4.54461e-163	3.10794e-163	-2.97575e-163	2.86646e-163	0
-7.1722e-163	-1.32884e-164	-5.41715e-163	-7.91761e-163	5.13913e-166	-1.61622e-163	-1.30207e-162	-1.62728e-163	-5.1546e-163	1.73312e-163	4.00542e-163	-5.74865e-163	-5.03866e-163	-4.50626e-163	-1.90946e-163	-7.86661e-164	8.51916e-163	4.50656e-163	-3.69425e-163	1.30595e-163	-6.13529e-164	4.99906e-163	-1.66942e-163	-3.78966e-163	-8.36869e-163	-1.06752e-163	-4.54461e-163	3.10794e-163	-2.97575e-163	2.86646e-163	0
-7.1722e-163	-1.32884e-164	-5.41715e-163	-7.91761e-163	5.13913e-166	-1.61622e-163	-1.30207e-162	-1.62728e-163	-5.1546e-163	1.73312e-163	4.00542e-163	-5.74865e-163	-5.03866e-163	-4.50626e-163	-1.90946e-163	-7.86661e-164	8.51916e-163	4.50656e-163	-3.69425e-163	1.30595e-163	-6.13529e-164	4.99906e-163	-1.66942e-163	-3.78966e-163	-8.36869e-163	-1.06752e-163	-4.54461e-163	3.10794e-163	-2.97575e-163	2.86646e-163	0
-7.1722e-163	-1.32884e-164	-5.41715e-163	-7.91761e-163	5.13913e-166	-1.61622e-163	-1.30207e-162	-1.62728e-163	-5.1546e-163	1.73312e-163	4.00542e-163	-5.74865e-163	-5.03866e-163	-4.50626e-163	-1.90946e-163	-7.86661e-164	8.51916e-163	4.50656e-163	-3.69425e-163	1.30595e-163	-6.13529e-164	4.99906e-163	-1.66942e-163	-3.78966e-163	-8.36869e-163	-1.06752e-163	-4.54461e-163	3.10794e-163	-2.97575e-163	2.86646e-163	0
-7.1722e-163	-1.32884e-164	-5.41715e-163	-7.91761e-163	5.13913e-166	-1.61622e-163	-1.30207e-162	-1.62728e-163	-5.1546e-163	1.73312e-163	4.00542e-163	-5.74865e-163	-5.03866e-163	-4.50626e-163	-1.90946e-163	-7.86661e-164	8.51916e-163	4.50656e-163	-3.69425e-163	1.30595e-163	-6.13529e-164	4.99906e-163	-1.66942e-163	-3.78966e-163	-8.36869e-163	-1.06752e-163	-4.54461e-163	3.10794e-163	-2.97575e-163	2.86646e-163	0
-7.1722e-163	-1.32884e-164	-5.41715e-163	-7.91761e-163	5.13913e-166	-1.61622e-163	-1.30207e-162	-1.62728e-163	-5.1546e-163	1.73312e-163	4.00542e-163	-5.74865e-163	-5.03866e-163	-4.50626e-163	-1.90946e-163	-7.86661e-164	8.51916e-163	4.50656e-163	-3.69425e-163	1.30595e-163	-6.13529e-164	4.99906e-163	-1.66942e-163	-3.78966e-163	-8.36869e-163	-1.06752e-163	-4.54461e-163	3.10794e-163	-2.97575e-163	2.86646e-163	0
-7.1722e-163	-1.32884e-164	-5.41715e-163	-7.91761e-163	5.13913e-166	-1.61622e-163	-1.30207e-162	-1.62728e-163	-5.1546e-163	1.73312e-163	4.00542e-163	-5.74865e-163	-5.03866e-163	-4.50626e-163	-1.90946e-163	-7.86661e-164	8.51916e-163	4.50656e-163	-3.69425e-163	1.30595e-163	-6.13529e-164	4.99906e-163	-1.66942e-163	-3.78966e-163	-8.36869e-163	-1.06752e-163	-4.54461e-163	3.10794e-163	-2.97575e-163	2.86646e-163	0
-7.1722e-163	-1.32884e-164	-5.41715e-163	-7.91761e-163	5.13913e-166	-1.61622e-163	-1.30207e-162	-1.62728e-163	-5.1546e-163	1.73312e-163	4.00542e-163	-5.74865e-163	-5.03866e-163	-4.50626e-163	-1.90946e-163	-7.86661e-164	8.51916e-163	4.50656e-163	-3.69425e-163	1.30595e-163	-6.13529e-164	4.99906e-163	-1.66942e-163	-3.78966e-163	-8.36869e-163	-1.06752e-163	-4.54461e-163	3.10794e-163	-2.97575e-163	2.86646e-163	0
-7.1722e-163	-1.32884e-164	-5.41715e-163	-7.91761e-163	5.13913e-166	-1.61622e-163	-1.30207e-162	-1.62728e-163	-5.1546e-163	1.73312e-163	4.00542e-163	-5.74865e-163	-5.03866e-163	-4.50626e-163	-1.90946e-163	-7.86661e-164	8.51916e-163	4.50656e-163	-3.69425e-163	1.30595e-163	-6.13529e-164	4.99906e-163	-1.66942e-163	-3.78966e-163	-8.36869e-163	-1.06752e-163	-4.54461e-163	3.10794e-163	-2.97575e-163	2.86646e-163	0
-7.1722e-163	-1.32884e-164	-5.41715e-163	-7.91761e-163	5.13913e-166	-1.61622e-163	-1.30207e-162	-1.62728e-163	-5.1546e-163	1.73312e-163	4.00542e-163	-5.74865e-163	-5.03866e-163	-4.50626e-163	-1.90946e-163	-7.86661e-164	8.51916e-163	4.50656e-163	-3.69425e-163	1.30595e-163	-6.13529e-164	4.99906e-163	-1.66942e-163	-3.78966e-163	-8.36869e-163	-1.06752e-163	-4.54461e-163	3.10794e-163	-2.97575e-163	2.86646e-163	0
-7.1722e-163	-1.32884e-164	-5.41715e-163	-7.91761e-163	5.13913e-166	-1.61622e-163	-1.30207e-162	-1.62728e-163	-5.1546e-163	1.73312e-163	4.00542e-163	-5.74865e-163	-5.03866e-163	-4.50626e-163	-1.90946e-163	-7.86661e-164	8.51916e-163	4.50656e-163	-3.69425e-163	1.30595e-163	-6.13529e-164	4.99906e-163	-1.66942e-163	-3.78966e-163	-8.36869e-163	-1.06752e-163	-4.54461e-163	3.10794e-163	-2.97575e-163	2.86646e-163	0
-7.1722e-163	-1.32884e-164	-5.41715e-163	-7.91761e-163	5.13913e-166	-1.61622e-163	-1.30207e-162	-1.62728e-163	-5.1546e-163	1.73312e-163	4.00542e-163	-5.74865e-163	-5.03866e-163	-4.50626e-163	-1.90946e-163	-7.86661e-164	8.51916e-163	4.50656e-163	-3.69425e-163	1.30595e-163	-6.13529e-164	4.99906e-163	-1.66942e-163	-3.78966e-163	-8.36869e-163	-1.06752e-163	-4.54461e-163	3.10794e-163	-2.97575e-163	2.86646e-163	0
-7.1722e-163	-1.32884e-164	-5.41715e-163	-7.91761e-163	5.13913e-166	-1.61622e-163	-1.30207e-162	-1.62728e-163	-5.1546e-163	1.73312e-163	4.00542e-163	-5.74865e-163	-5.03866e-163	-4.50626e-163	-1.90946e-163	-7.86661e-164	8.51916e-163	4.50656e-163	-3.69425e-163	1.30595e-163	-6.13529e-164	4.99906e-163	-1.66942e-163	-3.78966e-163	-8.36869e-163	-1.06752e-163	-4.54461e-163	3.10794e-163	-2.97575e-163	2.86646e-163	0
-7.1722e-163	-1.32884e-164	-5.41715e-163	-7.91761e-163	5.13913e-166	-1.61622e-163	-1.30207e-162	-1.62728e-163	-5.1546e-163	1.73312e-163	4.00542e-163	-5.74865e-163	-5.03866e-163	-4.50626e-163	-1.90946e-163	-7.86661e-164	8.51916e-163	4.50656e-163	-3.69425e-163	1.30595e-163	-6.13529e-164	4.99906e-163	-1.66942e-163	-3.78966e-163	-8.36869e-163	-1.06752e-163	-4.54461e-163	3.10794e-163	-2.97575e-163	2.86646e-163	0
-7.1722e-163	-1.32884e-164	-5.41715e-163	-7.91761e-163	5.13913e-166	-1.61622e-163	-1.30207e-162	-1.62728e-163	-5.1546e-163	1.73312e-163	4.00542e-163	-5.74865e-163	-5.03866e-163	-4.50626e-163	-1.90946e-163	-7.86661e-164	8.51916e-163	4.50656e-163	-3.69425e-163	1.30595e-163	-6.13529e-164	4.99906e-163	-1.66942e-163	-3.78966e-163	-8.36869e-163	-1.06752e-163	-4.54461e-163	3.10794e-163	-2.97575e-163	2.86646e-163	0
-7.1722e-163	-1.32884e-164	-5.41715e-163	-7.91761e-163	5.13913e-166	-1.61622e-163	-1.30207e-162	-1.62728e-163	-5.1546e-163	1.73312e-163	4.00542e-163	-5.74865e-163	-5.03866e-163	-4.50626e-163	-1.90946e-163	-7.86661e-164	8.51916e-163	4.50656e-163	-3.69425e-163	1.30595e-163	-6.13529e-164	4.99906e-163	-1.66942e-163	-3.78966e-163	-8.36869e-163	-1.06752e-163	-4.54461e-163	3.10794e-163	-2.97575e-163	2.86646e-163	0
-7.1722e-163	-1.32884e-164	-5.41715e-163	-7.91761e-163	5.13913e-166	-1.61622e-163	-1.30207e-162	-1.62728e-163	-5.1546e-163	1.73312e-163	4.00542e-163	-5.74865e-163	-5.03866e-163	-4.50626e-163	-1.90946e-163	-7.86661e-164	8.51916e-163	4.50656e-163	-3.69425e-163	1.30595e-163	-6.13529e-164	4.99906e-163	-1.66942e-163	-3.78966e-163	-8.36869e-163	-1.06752e-163	-4.54461e-163	3.10794e-163	-2.97575e-163	2.86646e-163	0
-7.1722e-163	-1.32884e-164	-5.41715e-163	-7.91761e-163	5.13913e-166	-1.61622e-163	-1.30207e-162	-1.62728e-163	-5.1546e-163	1.73312e-163	4.00542e-163	-5.74865e-163	-5.03866e-163	-4.50626e-163	-1.90946e-163	-7.86661e-164	8.51916e-163	4.50656e-163	-3.69425e-163	1.30595e-163	-6.13529e-164	4.99906e-163	-1.66942e-163	-3.78966e-163	-8.36869e-163	-1.06752e-163	-4.54461e-163	3.10794e-163	-2.97575e-163	2.86646e-163	0
-7.1722e-163	-1.32884e-164	-5.41715e-163	-7.91761e-163	5.13913e-166	-1.61622e-163	-1.30207e-162	-1.62728e-163	-5.1546e-163	1.73312e-163	4.00542e-163	-5.74865e-163	-5.03866e-163	-4.50626e-163	-1.90946e-163	-7.86661e-164	8.51916e-163	4.50656e-163	-3.69425e-163	1.30595e-163	-6.13529e-164	4.99906e-163	-1.66942e-163	-3.78966e-163	-8.36869e-163	-1.06752e-163	-4.54461e-163	3.10794e-163	-2.97575e-163	2.86646e-163	0
-7.1722e-163	-1.32884e-164	-5.41715e-163	-7.91761e-163	5.13913e-166	-1.61622e-163	-1.30207e-162	-1.62728e-163	-5.1546e-163	1.73312e-163	4.00542e-163	-5.74865e-163	-5.03866e-163	-4.50626e-163	-1.90946e-163	-7.86661e-164	8.51916e-163	4.50656e-163	-3.69425e-163	1.30595e-163	-6.13529e-164	4.99906e-163	-1.66942e-163	-3.78966e-163	-8.36869e-163	-1.06752e-163	-4.54461e-163	3.10794e-163	-2.97575e-163	2.86646e-163	0
-7.1722e-163	-1.32884e-164	-5.41715e-163	-7.91761e-163	5.13913e-166	-1.61622e-163	-1.30207e-162	-1.62728e-163	-5.1546e-163	1.73312e-163	4.00542e-163	-5.74865e-163	-5.03866e-163	-4.50626e-163	-1.90946e-163	-7.86661e-164	8.51916e-163	4.50656e-163	-3.69425e-163	1.30595e-163	-6.13529e-164	4.99906e-163	-1.66942e-163	-3.78966e-163	-8.36869e-163	-1.06752e-163	-4.54461e-163	3.10794e-163	-2.97575e-163	2.86646e-163	0
-7.1722e-163	-1.32884e-164	-5.41715e-163	-7.91761e-163	5.13913e-166	-1.61622e-163	-1.30207e-162	-1.62728e-163	-5.1546e-163	1.73312e-163	4.00542e-163	-5.74865e-163	-5.03866e-163	-4.50626e-163	-1.90946e-163	-7.86661e-164	8.51916e-163	4.50656e-163	-3.69425e-163	1.30595e-163	-6.13529e-164	4.99906e-163	-1.66942e-163	-3.78966e-163	-8.36869e-163	-1.06752e-163	-4.54461e-163	3.10794e-163	-2.97575e-163	2.86646e-163	0
-7.1722e-163	-1.32884e-164	-5.41715e-163	-7.91761e-163	5.13913e-166	-1.61622e-163	-1.30207e-162	-1.62728e-163	-5.1546e-163	1.73312e-163	4.00542e-163	-5.74865e-163	-5.03866e-163	-4.50626e-163	-1.90946e-163	-7.86661e-164	8.51916e-163	4.50656e-163	-3.69425e-163	1.30595e-163	-6.13529e-164	4.99906e-163	-1.66942e-163	-3.78966e-163	-8.36869e-163	-1.06752e-163	-4.54461e-163	3.10794e-163	-2.97575e-163	2.86646e-163	0
-7.1722e-163	-1.32884e-164	-5.41715e-163	-7.91761e-163	5.13913e-166	-1.61622e-163	-1.30207e-162	-1.62728e-163	-5.1546e-163	1.73312e-163	4.00542e-163	-5.74865e-163	-5.03866e-163	-4.50626e-163	-1.90946e-163	-7.86661e-164	8.51916e-163	4.50656e-163	-3.69425e-163	1.30595e-163	-6.13529e-164	4.99906e-163	-1.66942e-163	-3.78966e-163	-8.36869e-163	-1.06752e-163	-4.54461e-163	3.10794e-163	-2.97575e-163	2.86646e-163	0
-7.1722e-163	-1.32884e-164	-5.41715e-163	-7.91761e-163	5.13913e-166	-1.61622e-163	-1.30207e-162	-1.62728e-163	-5.1546e-163	1.73312e-163	4.00542e-163	-5.74865e-163	-5.03866e-163	-4.50626e-163	-1.90946e-163	-7.86661e-164	8.51916e-163	4.50656e-163	-3.69425e-163	1.30595e-163	-6.13529e-164	4.99906e-163	-1.66942e-163	-3.78966e-163	-8.36869e-163	-1.06752e-163	-4.54461e-163	3.10794e-163	-2.97575e-163	2.86646e-163	0
-7.1722e-163	-1.32884e-164	-5.41715e-163	-7.91761e-163	5.13913e-166	-1.61622e-163	-1.30207e-162	-1.62728e-163	-5.1546e-163	1.73312e-163	4.00542e-163	-5.74865e-163	-5.03866e-163	-4.50626e-163	-1.90946e-163	-7.86661e-164	8.51916e-163	4.50656e-163	-3.69425e-163	1.30595e-163	-6.13529e-164	4.99906e-163	-1.66942e-163	-3.78966e-163	-8.36869e-163	-1.06752e-163	-4.54461e-163	3.10794e-163	-2.97575e-163	2.86646e-163	0
-7.1722e-163	-1.32884e-164	-5.41715e-163	-7.91761e-163	5.13913e-166	-1.61622e-163	-1.30207e-162	-1.62728e-163	-5.1546e-163	1.73312e-163	4.00542e-163	-5.74865e-163	-5.03866e-163	-4.50626e-163	-1.90946e-163	-7.86661e-164	8.51916e-163	4.50656e-163	-3.69425e-163	1.30595e-163	-6.13529e-164	4.99906e-163	-1.66942e-163	-3.78966e-163	-8.36869e-163	-1.06752e-163	-4.54461e-163	3.10794e-163	-2.97575e-163	2.86646e-163	0
-7.1722e-163	-1.32884e-164	-5.41715e-163	-7.91761e-163	5.13913e-166	-1.61622e-163	-1.30207e-162	-1.62728e-163	-5.1546e-163	1.73312e-163	4.00542e-163	-5.74865e-163	-5.03866e-163	-4.50626e-163	-1.90946e-163	-7.86661e-164	8.51916e-163	4.50656e-163	-3.69425e-163	1.30595e-163	-6.13529e-164	4.99906e-163	-1.66942e-163	-3.78966e-163	-8.36869e-163	-1.06752e-163	-4.54461e-163	3.10794e-163	-2.97575e-163	2.86646e-163	0
-7.1722e-163	-1.32884e-164	-5.41715e-163	-7.91761e-163	5.13913e-166	-1.61622e-163	-1.30207e-162	-1.62728e-163	-5.1546e-163	1.73312e-163	4.00542e-163	-5.74865e-163	-5.03866e-163	-4.50626e-163	-1.90946e-163	-7.86661e-164	8.51916e-163	4.50656e-163	-3.69425e-163	1.30595e-163	-6.13529e-164	4.99906e-163	-1.66942e-163	-3.78966e-163	-8.36869e-163	-1.06752e-163	-4.54461e-163	3.10794e-163	-2.97575e-163	2.86646e-163	0
-7.1722e-163	-1.32884e-164	-5.41715e-163	-7.91761e-163	5.13913e-166	-1.61622e-163	-1.30207e-162	-1.62728e-163	-5.1546e-163	1.73312e-163	4.00542e-163	-5.74865e-163	-5.03866e-163	-4.50626e-163	-1.90946e-163	-7.86661e-164	8.51916e-163	4.50656e-163	-3.69425e-163	1.30595e-163	-6.13529e-164	4.99906e-163	-1.66942e-163	-3.78966e-163	-8.36869e-163	-1.06752e-163	-4.54461e-163	3.10794e-163	-2.97575e-163	2.86646e-163	0
-7.1722e-163	-1.32884e-164	-5.41715e-163	-7.91761e-163	5.13913e-166	-1.61622e-163	-1.30207e-162	-1.62728e-163	-5.1546e-163	1.73312e-163	4.00542e-163	-5.74865e-163	-5.03866e-163	-4.50626e-163	-1.90946e-163	-7.86661e-164	8.51916e-163	4.50656e-163	-3.69425e-163	1.30595e-163	-6.13529e-164	4.99906e-163	-1.66942e-163	-3.78966e-163	-8.36869e-163	-1.06752e-163	-4.54461e-163	3.10794e-163	-2.97575e-163	2.86646e-163	0
-7.1722e-163	-1.32884e-164	-5.41715e-163	-7.91761e-163	5.13913e-166	-1.61622e-163	-1.30207e-162	-1.62728e-163	-5.1546e-163	1.73312e-163	4.00542e-163	-5.74865e-163	-5.03866e-163	-4.50626e-163	-1.90946e-163	-7.86661e-164	8.51916e-163	4.50656e-163	-3.69425e-163	1.30595e-163	-6.13529e-164	4.99906e-163	-1.66942e-163	-3.78966e-163	-8.36869e-163	-1.06752e-163	-4.54461e-163	3.10794e-163	-2.97575e-163	2.86646e-163	0
-7.1722e-163	-1.32884e-164	-5.41715e-163	-7.91761e-163	5.13913e-166	-1.61622e-163	-1.30207e-162	-1.62728e-163	-5.1546e-163	1.73312e-163	4.00542e-163	-5.74865e-163	-5.03866e-163	-4.50626e-163	-1.90946e-163	-7.86661e-164	8.51916e-163	4.50656e-163	-3.69425e-163	1.30595e-163	-6.13529e-164	4.99906e-163	-1.66942e-163	-3.78966e-163	-8.36869e-163	-1.06752e-163	-4.54461e-163	3.10794e-163	-2.97575e-163	2.86646e-163	0
-7.1722e-163	-1.32884e-164	-5.41715e-163	-7.91761e-163	5.13913e-166	-1.61622e-163	-1.30207e-162	-1.62728e-163	-5.1546e-163	1.73312e-163	4.00542e-163	-5.74865e-163	-5.03866e-163	-4.50626e-163	-1.90946e-163	-7.86661e-164	8.51916e-163	4.50656e-163	-3.69425e-163	1.30595e-163	-6.13529e-164	4.99906e-163	-1.66942e-163	-3.78966e-163	-8.36869e-163	-1.06752e-163	-4.54461e-163	3.10794e-163	-2.97575e-163	2.86646e-163	0
-7.1722e-163	-1.32884e-164	-5.41715e-163	-7.91761e-163	5.13913e-166	-1.61622e-163	-1.30207e-162	-1.62728e-163	-5.1546e-163	1.73312e-163	4.00542e-163	-5.74865e-163	-5.03866e-163	-4.50626e-163	-1.90946e-163	-7.86661e-164	8.51916e-163	4.50656e-163	-3.69425e-163	1.30595e-163	-6.13529e-164	4.99906e-163	-1.66942e-163	-3.78966e-163	-8.36869e-163	-1.06752e-163	-4.54461e-163	3.10794e-163	-2.97575e-163	2.86646e-163	0
-7.1722e-163	-1.32884e-164	-5.41715e-163	-7.91761e-163	5.13913e-166	-1.61622e-163	-1.30207e-162	-1.62728e-163	-5.1546e-163	1.73312e-163	4.00542e-163	-5.74865e-163	-5.03866e-163	-4.50626e-163	-1.90946e-163	-7.86661e-164	8.51916e-163	4.50656e-163	-3.69425e-163	1.30595e-163	-6.13529e-164	4.99906e-163	-1.66942e-163	-3.78966e-163	-8.36869e-163	-1.06752e-163	-4.54461e-163	3.10794e-163	-2.97575e-163	2.86646e-163	0
-7.1722e-163	-1.32884e-164	-5.41715e-163	-7.91761e-163	5.13913e-166	-1.61622e-163	-1.30207e-162	-1.62728e-163	-5.1546e-163	1.73312e-163	4.00542e-163	-5.74865e-163	-5.03866e-163	-4.50626e-163	-1.90946e-163	-7.86661e-164	8.51916e-163	4.50656e-163	-3.69425e-163	1.30595e-163	-6.13529e-164	4.99906e-163	-1.66942e-163	-3.78966e-163	-8.36869e-163	-1.06752e-163	-4.54461e-163	3.10794e-163	-2.97575e-163	2.86646e-163	0
-7.1722e-163	-1.32884e-164	-5.41715e-163	-7.91761e-163	5.13913e-166	-1.61622e-163	-1.30207e-162	-1.62728e-163	-5.1546e-163	1.73312e-163	4.00542e-163	-5.74865e-163	-5.03866e-163	-4.50626e-163	-1.90946e-163	-7.86661e-164	8.51916e-163	4.50656e-163	-3.69425e-163	1.30595e-163	-6.13529e-164	4.99906e-163	-1.66942e-163	-3.78966e-163	-8.36869e-163	-1.06752e-163	-4.54461e-163	3.10794e-163	-2.97575e-163	2.86646e-163	0
-7.1722e-163	-1.32884e-164	-5.41715e-163	-7.91761e-163	5.13913e-166	-1.61622e-163	-1.30207e-162	-1.62728e-163	-5.1546e-163	1.73312e-163	4.00542e-163	-5.74865e-163	-5.03866e-163	-4.50626e-163	-1.90946e-163	-7.86661e-164	8.51916e-163	4.50656e-163	-3.69425e-163	1.30595e-163	-6.13529e-164	4.99906e-163	-1.66942e-163	-3.78966e-163	-8.36869e-163	-1.06752e-163	-4.54461e-163	3.10794e-163	-2.97575e-163	2.86646e-163	0
-7.1722e-163	-1.32884e-164	-5.41715e-163	-7.91761e-163	5.13913e-166	-1.61622e-163	-1.30207e-162	-1.62728e-163	-5.1546e-163	1.73312e-163	4.00542e-163	-5.74865e-163	-5.03866e-163	-4.50626e-163	-1.90946e-163	-7.86661e-164	8.51916e-163	4.50656e-163	-3.69425e-163	1.30595e-163	-6.13529e-164	4.99906e-163	-1.66942e-163	-3.78966e-163	-8.36869e-163	-1.06752e-163	-4.54461e-163	3.10794e-163	-2.97575e-163	2.86646e-163	0
-7.1722e-163	-1.32884e-164	-5.41715e-163	-7.91761e-163	5.13913e-166	-1.61622e-163	-1.30207e-162	-1.62728e-163	-5.1546e-163	1.73312e-163	4.00542e-163	-5.74865e-163	-5.03866e-163	-4.50626e-163	-1.90946e-163	-7.86661e-164	8.51916e-163	4.50656e-163	-3.69425e-163	1.30595e-163	-6.13529e-164	4.99906e-163	-1.66942e-163	-3.78966e-163	-8.36869e-163	-1.06752e-163	-4.54461e-163	3.10794e-163	-2.97575e-163	2.86646e-163	0
-7.1722e-163	-1.32884e-164	-5.41715e-163	-7.91761e-163	5.13913e-166	-1.61622e-163	-1.30207e-162	-1.62728e-163	-5.1546e-163	1.73312e-163	4.00542e-163	-5.74865e-163	-5.03866e-163	-4.50626e-163	-1.90946e-163	-7.86661e-164	8.51916e-163	4.50656e-163	-3.69425e-163	1.30595e-163	-6.13529e-164	4.99906e-163	-1.66942e-163	-3.78966e-163	-8.36869e-163	-1.06752e-163	-4.54461e-163	3.10794e-163	-2.97575e-163	2.86646e-163	0
-7.1722e-163	-1.32884e-164	-5.41715e-163	-7.91761e-163	5.13913e-166	-1.61622e-163	-1.30207e-162	-1.62728e-163	-5.1546e-163	1.73312e-163	4.00542e-163	-5.74865e-163	-5.03866e-163	-4.50626e-163	-1.90946e-163	-7.86661e-164	8.51916e-163	4.50656e-163	-3.69425e-163	1.30595e-163	-6.13529e-164	4.99906e-163	-1.66942e-163	-3.78966e-163	-8.36869e-163	-1.06752e-163	-4.54461e-163	3.10794e-163	-2.97575e-163	2.86646e-163	0
-7.1722e-163	-1.32884e-164	-5.41715e-163	-7.91761e-163	5.13913e-166	-1.61622e-163	-1.30207e-162	-1.62728e-163	-5.1546e-163	1.73312e-163	4.00542e-163	-5.74865e-163	-5.03866e-163	-4.50626e-163	-1.90946e-163	-7.86661e-164	8.51916e-163	4.50656e-163	-3.69425e-163	1.30595e-163	-6.13529e-164	4.99906e-163	-1.66942e-163	-3.78966e-163	-8.36869e-163	-1.06752e-163	-4.54461e-163	3.10794e-163	-2.97575e-163	2.86646e-163	0
-7.1722e-163	-1.32884e-164	-5.41715e-163	-7.91761e-163	5.13913e-166	-1.61622e-163	-1.30207e-162	-1.62728e-163	-5.1546e-163	1.73312e-163	4.00542e-163	-5.74865e-163	-5.03866e-163	-4.50626e-163	-1.90946e-163	-7.86661e-164	8.51916e-163	4.50656e-163	-3.69425e-163	1.30595e-163	-6.13529e-164	4.99906e-163	-1.66942e-163	-3.78966e-163	-8.36869e-163	-1.06752e-163	-4.54461e-163	3.10794e-163	-2.97575e-163	2.86646e-163	0
-7.1722e-163	-1.32884e-164	-5.41715e-163	-7.91761e-163	5.13913e-166	-1.61622e-163	-1.30207e-162	-1.62728e-163	-5.1546e-163	1.73312e-163	4.00542e-163	-5.74865e-163	-5.03866e-163	-4.50626e-163	-1.90946e-163	-7.86661e-164	8.51916e-163	4.50656e-163	-3.69425e-163	1.30595e-163	-6.13529e-164	4.99906e-163	-1.66942e-163	-3.78966e-163	-8.36869e-163	-1.06752e-163	-4.54461e-163	3.10794e-163	-2.97575e-163	2.86646e-163	0
-7.1722e-163	-1.32884e-164	-5.41715e-163	-7.91761e-163	5.13913e-166	-1.61622e-163	-1.30207e-162	-1.62728e-163	-5.1546e-163	1.73312e-163	4.00542e-163	-5.74865e-163	-5.03866e-163	-4.50626e-163	-1.90946e-163	-7.86661e-164	8.51916e-163	4.50656e-163	-3.69425e-163	1.30595e-163	-6.13529e-164	4.99906e-163	-1.66942e-163	-3.78966e-163	-8.36869e-163	-1.06752e-163	-4.54461e-163	3.10794e-163	-2.97575e-163	2.86646e-163	0
-7.1722e-163	-1.32884e-164	-5.41715e-163	-7.91761e-163	5.13913e-166	-1.61622e-163	-1.30207e-162	-1.62728e-163	-5.1546e-163	1.73312e-163	4.00542e-163	-5.74865e-163	-5.03866e-163	-4.50626e-163	-1.90946e-163	-7.86661e-164	8.51916e-163	4.50656e-163	-3.69425e-163	1.30595e-163	-6.13529e-164	4.99906e-163	-1.66942e-163	-3.78966e-163	-8.36869e-163	-1.06752e-163	-4.54461e-163	3.10794e-163	-2.97575e-163	2.86646e-163	0
-7.1722e-163	-1.32884e-164	-5.41715e-163	-7.91761e-163	5.13913e-166	-1.61622e-163	-1.30207e-162	-1.62728e-163	-5.1546e-163	1.73312e-163	4.00542e-163	-5.74865e-163	-5.03866e-163	-4.50626e-163	-1.90946e-163	-7.86661e-164	8.51916e-163	4.50656e-163	-3.69425e-163	1.30595e-163	-6.13529e-164	4.99906e-163	-1.66942e-163	-3.78966e-163	-8.36869e-163	-1.06752e-163	-4.54461e-163	3.10794e-163	-2.97575e-163	2.86646e-163	0
[truncated: 2,031 more rows]
