# Supplementary material for: A modified shuffled frog leaping algorithm with inertia weight
Source: Sci Rep. 2024 Feb 20;14:4146. doi: 10.1038/s41598-024-51306-1 (PMC11224354; doi:10.1038/s41598-024-51306-1)
Supplement: Supplementary file 1 — Supplementary Information. [file 41598_2024_51306_MOESM1_ESM.zip › data/F1/MSFLA_L_19.xls]

## Sheet: Sheet1
-2.43505	-5.18692	0.201779	0.120203	-0.623137	-0.257509	0.399907	0.786754	-3.95496	2.09966	-1.67248	1.94785	-2.59843	-1.30194	2.3813	5.4599	1.60235	-2.10063	2.63944	-1.25524	-0.375222	2.57159	4.21279	1.13261	-1.77381	-0.466951	0.275188	2.46171	-2.84971	1.09732	164.824
0.226373	-8.65682e-05	-0.194428	-0.36	-0.0162364	-0.0132561	-0.16228	0.0149853	0.249496	0.10641	-0.49709	0.555819	-0.207897	0.00857436	-0.312439	0.15627	0.306297	0.015147	-0.028306	0.0899923	-0.13948	-0.047526	-0.379019	0.157339	-0.0126724	0.000807763	-0.311234	-0.156821	-0.0315486	-0.160454	1.48202
0.000205499	0.0337218	0.0100464	-0.0180091	-0.00432516	0.056418	-0.0118644	-0.0129312	-0.0229726	0.0112789	-0.014975	-0.0190542	-0.0635514	0.0238304	-0.0186916	-0.014711	0.0145035	-0.00764314	0.00648486	-0.0213986	-0.0205619	-0.00718296	-0.0402668	-0.00225262	-0.0667389	-0.0154099	0.0148617	0.0231109	0.0158159	-0.0124934	0.0202092
-0.00158201	-0.00765674	0.00180973	0.000674531	-8.35211e-05	0.000495409	-0.000157987	-0.00158297	0.00112559	0.000647863	-0.000298685	0.00030899	0.00298675	0.000756363	0.000375503	0.00131029	-0.000695059	-0.00264923	0.000362513	-0.000488724	-0.00109749	-8.05551e-05	0.0012014	0.00104892	-0.00219975	-0.000156373	-0.00120208	0.000802202	0.000372143	0.000739048	0.000100127
-0.00012411	-0.000101015	-0.00027476	-4.90004e-05	-3.8979e-05	-0.000204215	-1.58797e-05	0.000250073	-0.000143784	-0.000152993	-3.27491e-05	-0.00039524	0.000387702	-0.00011369	0.000157753	4.72362e-05	-5.23635e-05	-0.000223381	0.000108159	4.79429e-06	-0.000509775	5.57738e-05	0.000265017	-0.000217598	3.51106e-05	-0.000311698	-4.24999e-05	4.75569e-05	-9.63686e-05	0.000204074	1.19955e-06
-1.62447e-06	-1.18294e-05	3.04466e-05	1.51108e-06	2.99617e-06	3.22768e-06	-9.07437e-07	8.13797e-06	-2.92978e-05	-4.8662e-06	4.89086e-06	-1.21489e-05	-1.76897e-05	-1.48311e-05	-2.39397e-06	2.82154e-06	-1.57064e-07	-4.50744e-06	-1.45758e-05	-2.90534e-06	4.65139e-05	4.29331e-07	8.64641e-06	9.99979e-06	-8.8149e-07	-1.79306e-05	3.5668e-06	4.17131e-06	2.27725e-06	1.10438e-05	5.81771e-09
-1.26255e-06	-1.74768e-06	-1.02236e-06	-1.00446e-06	1.5755e-06	-8.48439e-07	-4.23306e-07	-3.04161e-06	-5.02746e-07	-1.39061e-06	-1.30949e-06	-4.41069e-07	2.47463e-06	-2.8095e-06	1.20761e-06	-9.33377e-07	-1.24436e-07	-4.02333e-07	-7.89907e-07	-1.69348e-07	-4.84157e-07	2.05342e-06	-1.29136e-06	5.56824e-08	-7.62129e-08	2.49267e-06	-1.13853e-06	1.01393e-06	6.34277e-07	-9.32434e-07	5.65446e-11
-2.8913e-08	2.23177e-08	-6.53131e-08	3.24652e-07	-1.37566e-08	-1.39866e-07	-1.91918e-08	-2.23633e-07	2.5532e-07	-6.12717e-08	1.74744e-08	4.65195e-08	-2.48105e-08	-3.00053e-08	-1.19086e-07	-2.12668e-07	-2.79431e-08	5.07873e-08	-9.72728e-09	-3.01715e-08	8.4885e-09	9.2455e-08	4.27837e-08	-3.80818e-08	3.81376e-08	2.98144e-09	1.32776e-07	-1.53725e-07	-8.54681e-08	-1.91769e-07	4.16537e-13
1.06925e-09	1.8262e-08	-2.22411e-08	3.12853e-10	-2.23938e-09	7.46348e-09	3.39311e-09	-9.08275e-09	-4.66884e-09	6.38732e-09	2.06252e-09	5.86355e-09	-4.04325e-10	2.28092e-08	-1.4278e-09	-3.42522e-10	-7.03376e-09	-4.19417e-09	5.605e-09	4.87435e-09	1.84994e-08	4.19895e-09	-2.21397e-08	9.92573e-09	-1.46654e-08	1.27711e-09	-2.03905e-09	1.75983e-08	-1.42833e-09	-7.691e-09	3.27049e-15
-6.54078e-11	1.4584e-10	-4.00092e-10	-2.15845e-09	-5.55074e-10	-1.10806e-10	-2.41538e-10	-2.67135e-12	-2.23715e-10	-9.85873e-10	3.81427e-10	1.23753e-10	-2.10397e-09	8.85061e-11	9.08485e-10	-6.92804e-10	1.03307e-09	-2.77966e-10	-5.35505e-11	-6.81067e-11	3.36313e-10	-5.46036e-11	-5.44114e-10	6.32322e-10	1.24005e-09	2.28277e-10	-1.17601e-09	-2.79895e-09	1.5619e-09	7.04965e-10	2.78534e-17
4.33453e-11	-3.40529e-11	1.62552e-11	3.69623e-11	-7.82303e-11	-4.03878e-11	-4.60474e-11	6.86158e-11	-1.68511e-11	3.12774e-11	-2.88483e-11	-1.16552e-10	-1.88043e-10	-9.72048e-11	-7.80511e-12	-5.89126e-11	-1.83424e-10	-2.56074e-10	-4.83356e-11	9.82626e-11	4.4544e-11	-6.23043e-11	-4.12968e-11	2.94911e-11	2.44789e-11	-1.3544e-11	-8.17537e-11	4.01634e-11	-1.33822e-10	6.74624e-11	2.34458e-19
-4.05187e-12	-1.1371e-11	-2.05372e-12	-1.01462e-11	3.60416e-13	1.9639e-12	-3.0852e-13	-4.73383e-12	5.08766e-13	-6.19648e-12	-8.81341e-12	1.91568e-11	-7.58689e-12	8.00735e-12	8.12101e-12	-5.3472e-13	1.03166e-11	-1.29921e-11	1.82486e-12	3.49775e-12	2.31666e-11	7.20261e-12	-1.385e-12	9.07869e-13	3.83142e-12	-3.83511e-12	-5.12065e-12	2.10798e-11	-9.26034e-12	-3.19186e-12	2.42861e-21
-6.23811e-13	-3.99156e-14	5.33827e-14	-8.6681e-14	1.27225e-12	5.39166e-13	-6.85387e-14	7.56792e-14	-9.47597e-13	1.47532e-12	3.94794e-13	6.89357e-14	7.33264e-13	-4.05217e-13	-9.23404e-13	-8.54858e-14	-2.06629e-13	1.33568e-13	-9.56603e-13	9.85343e-14	-2.62719e-13	-7.12349e-14	-5.53192e-13	1.0129e-12	1.01126e-12	1.92348e-12	-6.02652e-13	6.39647e-13	-2.50211e-13	-2.99185e-13	1.51561e-23
-7.00901e-14	-3.65786e-15	-3.41558e-14	-2.46204e-15	4.64198e-15	9.47441e-14	2.07799e-14	-6.99062e-14	-6.26615e-14	-1.17208e-13	4.20842e-14	-9.44363e-14	-5.36124e-16	1.99842e-14	1.30895e-14	9.36178e-15	1.41291e-13	-6.71518e-14	6.74454e-14	6.22685e-14	-3.56553e-14	2.16099e-15	9.12623e-14	-1.63747e-14	6.1978e-14	3.35353e-14	1.12339e-13	5.96779e-14	3.85407e-14	-4.65055e-14	1.16995e-25
-1.04887e-15	-1.70378e-15	2.64788e-16	2.98036e-15	-3.60454e-15	1.54623e-14	-2.88097e-16	3.95448e-15	1.19467e-14	-1.65697e-15	6.42591e-16	3.16134e-15	1.01187e-15	-1.81645e-15	1.95724e-15	9.25851e-15	-4.19144e-15	1.03255e-14	2.99278e-15	1.24712e-15	4.41703e-15	4.95546e-15	1.48491e-15	-2.25605e-15	6.33762e-16	2.37718e-15	2.08109e-15	1.13155e-15	2.49205e-15	-4.52579e-15	7.54917e-28
1.14246e-15	1.61866e-16	-2.15751e-16	-1.46557e-16	7.78345e-16	2.79428e-16	1.25743e-16	2.71703e-16	-1.47821e-15	6.0561e-16	-8.66089e-16	4.37092e-16	4.57581e-16	7.63828e-16	-1.02417e-16	4.95166e-16	-3.01924e-16	1.06044e-16	1.65905e-16	-1.07734e-16	-4.04144e-17	-3.69657e-16	-2.90517e-16	2.63467e-17	-8.71732e-17	3.62329e-16	3.17988e-16	3.63122e-16	2.19731e-17	-6.26235e-16	7.84391e-30
-6.95439e-18	7.50725e-17	-6.54701e-18	9.20702e-19	-1.37712e-17	-1.22457e-16	-1.27206e-17	1.78815e-17	3.3114e-17	5.80642e-17	-2.84202e-17	2.49307e-17	-6.3484e-18	3.16805e-18	5.9775e-17	-2.03554e-17	7.79398e-18	1.29011e-16	7.83786e-17	4.33632e-17	-3.06398e-18	-8.06309e-18	-2.06966e-16	-8.19187e-18	8.29818e-17	3.17885e-17	-4.58366e-17	-1.3072e-18	1.54739e-17	-9.3415e-17	1.17999e-31
-2.543e-18	3.7315e-18	4.16876e-18	-1.60809e-17	-1.89392e-19	1.27199e-19	-1.37072e-18	-1.0171e-17	3.50497e-18	1.64053e-18	-1.69665e-19	-3.65035e-19	4.02799e-18	1.82938e-18	7.06088e-18	-4.41059e-19	1.60244e-18	-6.95826e-18	1.72665e-18	-7.67154e-18	4.28732e-18	-4.01471e-19	-7.99814e-18	-2.24661e-18	-2.77312e-18	-8.67893e-18	4.81431e-18	2.72672e-18	6.47392e-19	8.33297e-18	8.70369e-34
-1.13995e-20	2.22907e-19	-7.30002e-19	-6.00293e-20	-2.31663e-19	1.04568e-18	1.17234e-19	1.20253e-19	-1.26304e-21	4.12105e-19	-5.76975e-19	3.35388e-19	1.13455e-19	4.84705e-20	-6.4203e-20	3.17741e-19	-1.59035e-19	-3.9547e-19	-6.3246e-20	5.14e-21	-7.50658e-19	-3.5921e-19	2.5937e-19	6.23703e-19	6.66011e-19	3.41467e-19	2.67154e-20	1.66319e-19	2.40641e-19	9.38494e-20	4.48693e-36
-3.39213e-20	3.98579e-21	-2.31086e-20	9.99314e-21	1.7952e-21	1.63832e-20	2.65379e-20	-4.11769e-20	-1.59523e-20	-3.63656e-20	-9.4937e-21	5.87536e-21	2.54566e-20	-3.6586e-21	1.64406e-20	5.20426e-22	1.66555e-20	2.51207e-20	-2.12871e-20	-1.46177e-20	1.8074e-20	1.00863e-19	-1.96134e-20	4.55352e-20	6.51925e-21	3.78124e-21	-1.57914e-20	-4.15825e-21	-2.31959e-20	-8.12265e-21	2.25663e-38
7.61632e-24	-3.81756e-23	3.84533e-22	4.45131e-22	4.70095e-22	-2.74588e-21	2.86606e-21	2.18606e-21	3.70755e-21	2.79094e-21	-1.69777e-21	-6.38203e-22	5.6416e-22	6.43854e-22	-5.50537e-21	-6.75366e-21	-7.53811e-21	-1.78364e-21	-3.1095e-21	-1.10599e-21	-2.37252e-21	-7.76787e-22	3.54834e-21	3.56357e-21	7.61539e-21	-4.82221e-21	1.55906e-21	-4.9253e-22	1.93361e-21	-7.86217e-21	3.74473e-40
-3.64443e-23	3.5174e-23	-1.44869e-22	-2.72025e-22	1.83971e-23	-5.37195e-22	2.54853e-22	-2.73618e-22	-1.04523e-22	-2.86875e-22	3.01345e-22	-6.94398e-23	3.41708e-23	4.42284e-22	-1.22008e-22	1.37298e-22	-9.13039e-23	-3.36021e-23	4.99671e-23	1.02533e-22	3.74478e-22	9.24317e-24	4.37855e-23	3.14058e-23	-1.03368e-22	2.63991e-22	1.19379e-23	3.77379e-22	3.31242e-22	9.46943e-23	1.45298e-42
-6.45967e-24	-1.52007e-23	7.04546e-23	-2.55558e-23	3.77077e-23	1.3077e-24	-6.22334e-24	-2.95509e-23	-7.36665e-24	2.46685e-24	5.03078e-23	-3.64587e-24	-1.41684e-24	-2.80727e-23	4.88468e-24	-1.40267e-23	-1.10243e-23	-1.0907e-24	-3.71337e-24	-3.82245e-24	-8.57358e-23	-3.2018e-23	-2.86432e-25	3.88902e-23	3.56221e-24	4.60946e-23	1.76292e-23	9.94882e-24	-2.81095e-24	7.39157e-24	2.44897e-44
-3.48869e-26	2.07151e-24	3.27964e-24	-1.64802e-25	4.51825e-24	3.99492e-24	1.35499e-24	1.92454e-24	3.06007e-24	4.32685e-25	-5.82052e-24	1.91556e-24	2.59034e-24	-2.73348e-24	-6.87391e-25	5.20587e-26	-1.61579e-24	-9.07604e-25	1.79304e-25	1.00357e-24	-3.30265e-24	-5.99848e-24	-1.71245e-25	1.10661e-24	-1.41177e-25	-1.20795e-25	2.87953e-24	2.87189e-24	9.89794e-26	1.07612e-24	1.89104e-46
-1.65986e-25	-1.50506e-25	-5.36159e-26	-5.39164e-25	4.00136e-26	6.17043e-26	2.23704e-25	-2.09501e-25	-2.97619e-26	-5.4155e-26	-2.54673e-26	1.04175e-25	1.93619e-25	4.38643e-25	6.76685e-27	-3.23512e-25	3.18505e-26	-2.6182e-25	9.3243e-26	7.57688e-25	-2.97878e-25	-1.62533e-25	-1.93033e-26	1.61623e-26	-2.51335e-25	4.95251e-26	-1.37521e-25	-1.97801e-25	1.72204e-25	4.68047e-26	1.71668e-48
2.6767e-26	-4.83225e-28	-1.03473e-26	-1.9097e-26	5.4499e-27	-1.84457e-26	-3.8338e-27	-6.0973e-27	-1.56149e-26	-6.47596e-28	7.5394e-27	5.22737e-27	7.89854e-27	-2.02881e-28	-6.80929e-27	-3.09421e-26	-6.73496e-27	-5.41164e-28	-2.30889e-26	6.57318e-27	-4.78356e-27	3.03222e-27	4.22964e-28	1.70655e-27	-1.46119e-27	-3.276e-26	4.75333e-27	6.37973e-27	1.67561e-27	7.95643e-27	4.8668e-51
7.91661e-28	-1.15229e-27	2.44429e-28	-1.84383e-27	-1.53427e-27	1.51777e-27	-9.18769e-28	-4.69054e-27	-6.12696e-27	5.7994e-27	-1.66298e-27	-3.37077e-28	6.29754e-28	-1.28041e-27	-1.43351e-27	1.513e-27	-3.03555e-28	9.53363e-28	-1.01678e-27	-2.49433e-29	-2.05752e-27	3.56643e-29	4.50146e-28	1.2472e-28	-1.00996e-28	-1.57595e-27	-5.71764e-28	1.79707e-28	-3.56278e-28	-2.70548e-27	1.30137e-52
-5.94886e-29	4.46601e-28	5.41006e-29	-1.81808e-28	2.14859e-29	4.94178e-29	9.69337e-29	1.60895e-28	-4.39408e-29	-1.34465e-30	2.88638e-28	-2.56787e-30	4.5439e-29	-5.46146e-29	-4.93161e-29	-1.07929e-28	5.99429e-30	3.40502e-29	1.66751e-28	-2.2412e-28	-3.16905e-29	7.37977e-29	-1.68668e-29	3.00929e-29	-9.30881e-29	9.38741e-29	2.33896e-29	6.30029e-29	1.0701e-28	-7.55914e-29	5.0757e-55
-4.33181e-30	-4.99331e-30	3.23516e-30	6.55671e-31	-7.8136e-30	-1.1963e-29	-7.26769e-31	2.26349e-29	1.68288e-29	-1.04034e-29	-2.57267e-29	5.19416e-30	4.15306e-30	-3.39623e-30	-1.04511e-29	9.29069e-31	-9.30762e-30	-2.0318e-30	1.1843e-30	3.26866e-31	-5.16581e-31	-6.35231e-30	1.75349e-29	-7.08394e-31	-1.24556e-29	-7.73607e-30	9.96977e-30	6.94706e-30	-2.09586e-29	-3.5484e-30	3.24614e-57
6.70321e-31	-7.82509e-31	4.46547e-31	4.04488e-31	1.48084e-31	3.34847e-31	7.30072e-31	-1.21524e-30	-3.90295e-30	8.83957e-31	2.20473e-30	9.10835e-31	1.95719e-31	-1.47568e-30	-3.82492e-31	-1.33316e-30	7.25388e-31	8.78111e-31	-1.07642e-30	-4.38211e-31	-1.71255e-30	1.47789e-31	-8.69964e-31	-1.68618e-30	-4.88766e-31	8.29698e-32	-7.11535e-31	-1.03932e-30	-3.64777e-31	3.01206e-31	4.06717e-59
-1.86034e-31	-6.48002e-32	7.05306e-33	-1.11617e-31	1.38471e-31	3.3207e-31	-3.71394e-32	-6.29163e-33	3.31288e-32	-2.65626e-32	-4.74819e-32	-5.49523e-32	5.27351e-32	-5.49228e-32	-1.21528e-32	-9.89268e-32	4.26639e-32	-1.69058e-31	-1.53311e-32	1.19424e-31	2.69979e-32	-4.50896e-32	-5.67934e-32	-1.58697e-31	-2.82991e-32	-4.7565e-32	3.99899e-32	-7.98023e-32	1.33784e-31	6.03982e-32	3.13636e-61
-2.75537e-33	-6.39796e-34	-1.9439e-33	3.2721e-33	-6.11125e-33	-1.0366e-32	2.28943e-33	1.84132e-34	1.55786e-33	1.35195e-33	-1.03476e-32	-1.9424e-33	7.58153e-33	9.25782e-33	3.45431e-33	-1.43285e-32	-1.89785e-33	5.69801e-33	-2.08121e-32	-9.15675e-33	9.1254e-34	-2.34911e-32	6.63859e-34	7.95752e-33	1.4098e-33	-5.30536e-33	-5.54012e-33	5.85504e-33	6.69728e-33	3.46444e-33	1.96954e-63
-1.66344e-34	9.4107e-34	3.59557e-35	3.63311e-33	1.17925e-33	-1.73152e-34	-5.36427e-34	-1.77184e-33	-3.45437e-35	6.25217e-36	-1.3222e-34	-6.36669e-34	-3.7253e-34	-1.31346e-34	5.66698e-34	6.09365e-34	-3.45168e-34	-1.6293e-33	-5.32688e-34	5.42022e-34	1.41868e-33	-5.10362e-35	-4.91996e-34	-1.47545e-33	2.53765e-35	7.48474e-34	1.63502e-34	-1.42931e-33	1.02996e-33	2.10137e-33	3.61271e-65
-1.06238e-34	-2.00928e-34	2.1124e-34	-1.19324e-34	2.3528e-35	-3.11333e-35	1.63264e-36	1.71471e-34	-1.10789e-35	-9.02807e-35	-2.11964e-35	-1.25927e-34	3.18697e-35	3.27038e-35	-1.11944e-34	-1.63208e-35	-1.57745e-35	-2.5831e-35	-3.09971e-35	3.89924e-35	3.83893e-35	8.48299e-35	-2.87775e-34	-4.64946e-35	1.70596e-36	-1.06197e-34	-2.77273e-35	8.43632e-35	-1.23188e-34	-5.29566e-35	3.151e-67
-3.99687e-36	-6.32185e-36	6.24138e-36	3.39853e-36	1.43623e-35	-3.68226e-37	1.75795e-36	1.02038e-35	-2.45252e-36	-2.76764e-36	-3.19597e-36	3.15911e-36	8.33748e-36	1.20873e-36	-8.29218e-36	-1.77905e-36	-6.96438e-36	-1.13451e-36	4.10349e-36	1.00459e-35	-4.05543e-36	-7.70671e-36	-7.53396e-36	6.9498e-36	5.7475e-36	1.86068e-35	-5.48013e-36	-1.32044e-35	-6.66116e-36	-4.10923e-36	1.59017e-69
3.51707e-37	-4.01051e-37	-1.35574e-37	-6.62249e-37	6.87579e-39	-1.58292e-37	-1.1448e-36	-1.33016e-36	-7.03914e-37	7.40717e-37	-1.30813e-36	1.80634e-38	5.44331e-38	-4.03081e-39	-8.90283e-37	4.41165e-37	2.91147e-37	7.91751e-37	3.76407e-37	-5.09594e-37	-4.01721e-37	8.44541e-37	1.36422e-36	1.40828e-37	-9.83688e-37	1.28011e-37	-4.49361e-37	1.89276e-38	7.04648e-37	1.10766e-37	1.3156e-71
1.33266e-38	1.49432e-38	-1.32006e-38	-1.99799e-39	-7.85739e-39	-2.4385e-38	2.80962e-38	3.5131e-38	5.60783e-38	2.45217e-38	-4.696e-38	-3.58699e-38	6.11369e-39	-1.45295e-39	-1.63294e-38	2.64465e-38	5.51638e-39	1.90172e-39	7.55208e-39	-1.20828e-37	5.37282e-38	-8.04774e-39	4.39749e-39	2.50835e-37	-2.46455e-38	-1.04833e-37	-4.57001e-38	4.8275e-38	1.21563e-38	-3.10897e-38	1.09213e-73
2.41594e-38	1.34073e-39	-4.76835e-41	-2.14346e-39	1.38904e-38	3.2785e-41	1.67027e-38	6.66971e-39	2.46885e-40	8.89693e-40	-1.89558e-39	5.00494e-39	-1.06383e-39	1.50473e-39	-3.58555e-39	-4.91495e-39	-3.98028e-39	-2.09861e-39	-4.79538e-39	-6.69019e-39	-4.04016e-39	-2.15383e-39	-5.1006e-40	3.81976e-39	-1.3264e-39	-9.18552e-40	9.52048e-40	2.51024e-39	-2.04543e-38	-4.46249e-39	1.7483e-75
-4.04241e-41	1.55897e-40	-1.83104e-40	-1.81069e-40	1.45047e-40	2.82801e-40	-5.07255e-41	-3.10566e-40	3.08232e-40	-8.81746e-40	-6.49863e-41	-2.52472e-40	-1.0339e-39	-1.98748e-40	4.58981e-41	-2.69949e-40	1.18304e-40	1.92777e-40	1.00916e-39	-3.5624e-40	1.05063e-40	2.59732e-40	-7.47492e-40	1.16784e-39	-2.81531e-40	-8.95666e-40	-4.45283e-40	-8.56186e-40	2.88653e-40	1.57783e-39	9.99942e-78
-2.06042e-41	6.24965e-41	-5.95616e-42	-7.84547e-41	-3.84294e-41	-3.93231e-41	-1.23436e-40	-2.71836e-41	-2.62808e-42	1.95669e-41	5.41395e-41	5.16402e-41	2.70446e-42	2.12455e-41	2.14653e-41	3.50602e-42	-2.75719e-41	-8.95319e-42	1.04506e-41	-6.90445e-41	-4.15378e-41	7.92132e-41	1.96984e-41	3.82697e-41	-1.05438e-41	-3.49846e-42	2.09502e-41	1.26046e-40	5.7421e-41	-9.13332e-42	7.18386e-80
1.50377e-43	4.34867e-42	-3.59941e-42	1.03562e-42	-1.36704e-42	-1.96151e-42	-1.11447e-42	2.66503e-43	1.64132e-42	-3.14273e-45	5.79901e-44	-4.63748e-42	7.25825e-42	-7.43968e-42	1.2353e-42	1.10875e-41	5.07042e-43	5.53747e-42	5.44627e-42	-1.16253e-42	-2.25011e-42	8.681e-42	1.21507e-42	-1.08597e-43	8.87738e-43	4.87746e-43	-8.43317e-43	-9.66602e-43	1.41937e-41	3.79318e-42	6.59049e-82
4.94939e-44	4.51741e-43	-3.20429e-43	8.46855e-44	3.14085e-43	4.25568e-44	7.76417e-44	-3.69034e-43	2.09285e-43	-1.08508e-42	-5.93797e-44	-7.88315e-44	-1.23471e-43	-7.32364e-44	2.9812e-43	-1.89981e-43	3.44713e-43	-1.87332e-43	-5.35774e-43	2.38536e-43	6.66118e-43	2.95231e-43	-2.22249e-44	8.01652e-43	4.70576e-44	2.58123e-43	-2.62097e-43	7.11855e-43	4.17307e-44	3.01428e-44	4.25437e-84
9.74978e-45	2.36933e-46	-9.96324e-45	-1.72775e-44	-2.84678e-44	1.17729e-44	1.2632e-44	3.35548e-44	9.80011e-46	-3.39123e-44	3.35459e-44	-6.84923e-44	-4.93027e-44	2.04191e-44	1.03608e-44	1.57136e-44	1.20921e-44	-1.91871e-44	-4.17759e-44	8.35172e-45	-7.88625e-45	9.54643e-45	6.76674e-44	-3.04678e-44	-5.31278e-44	-2.2462e-44	2.33838e-44	1.05051e-43	1.99207e-44	3.38564e-44	3.73393e-86
3.66975e-45	2.9532e-47	2.53568e-46	-1.78662e-45	-4.08733e-46	2.86195e-46	-5.43474e-46	-1.32329e-45	2.6008e-45	8.87279e-46	3.08408e-45	1.53794e-45	-2.15985e-46	4.03116e-45	-1.74797e-45	7.47615e-46	-1.22463e-46	2.19645e-45	-3.54413e-45	4.66029e-45	1.55419e-45	-2.00482e-45	-2.49703e-45	1.4433e-45	-6.11566e-45	8.05974e-46	-3.69965e-45	-7.064e-45	-2.55333e-47	2.88617e-46	2.13953e-88
-4.50743e-47	-1.87018e-46	1.47821e-47	-8.11257e-46	-9.19e-47	-6.2572e-47	-2.66854e-48	1.57626e-46	-5.11911e-46	1.46404e-46	-6.71185e-46	-3.52115e-46	-2.63346e-46	-2.82396e-47	3.60306e-46	1.41704e-46	-1.81772e-47	2.1901e-46	-6.26428e-47	-3.65516e-47	1.45095e-46	-1.97308e-46	-9.80208e-47	-6.17388e-46	-2.35202e-46	1.49416e-46	1.67178e-46	-2.38595e-47	-2.84786e-47	-3.86806e-46	2.5715e-90
4.60564e-48	-4.99639e-47	1.28619e-49	5.09283e-47	-3.94402e-47	2.57558e-47	-1.12696e-47	-1.97919e-47	-1.7039e-48	3.6225e-49	1.20091e-47	7.36051e-48	5.07995e-48	-2.84011e-47	1.25758e-47	5.85896e-48	-1.30483e-48	1.98427e-47	-1.37466e-47	-2.75184e-49	2.0725e-48	4.39895e-48	4.43034e-47	-3.45387e-47	2.37207e-47	-1.08514e-47	1.89486e-47	1.23435e-47	6.71657e-47	-6.43774e-48	1.85836e-92
-3.18126e-49	-7.45253e-49	2.78853e-48	-1.00105e-48	5.99676e-49	-1.91319e-48	-6.35897e-50	-3.45713e-48	1.86888e-48	-1.54348e-49	-9.26968e-50	1.18234e-48	-3.78209e-49	3.28721e-48	-9.63022e-50	-2.63073e-49	-1.30854e-48	-3.52629e-49	9.02667e-49	-5.50706e-50	-5.49052e-49	-1.73048e-48	-2.50238e-48	1.52207e-48	-9.02986e-49	-2.44989e-48	-1.87526e-48	-7.22338e-49	5.41647e-48	9.57478e-49	9.70004e-95
-2.37279e-49	3.14576e-50	2.0363e-49	2.19667e-49	-1.44692e-49	8.7646e-51	-3.2147e-50	9.65106e-50	-8.59858e-51	-4.84895e-50	3.7548e-50	-3.84821e-50	-1.88651e-50	-9.87259e-50	-5.92196e-49	2.12424e-49	1.81116e-49	2.47356e-51	-4.20901e-49	1.43244e-49	-1.45674e-49	1.95016e-49	1.08689e-49	6.45714e-50	-1.38224e-49	-4.89664e-50	1.31064e-50	-2.15626e-49	3.39961e-50	-3.57095e-49	1.09217e-96
-4.37857e-50	4.67521e-50	-1.28518e-50	2.26683e-50	-2.99517e-50	-3.35601e-51	1.39065e-50	-1.45127e-50	1.72839e-51	-1.35101e-50	9.7608e-52	-1.62085e-51	-7.57833e-51	-7.41271e-51	-8.74707e-51	7.47488e-51	2.10072e-50	-7.05965e-51	1.37747e-50	8.27598e-51	-8.5821e-51	-2.76219e-52	-2.32017e-50	3.44135e-51	1.01486e-51	3.02676e-50	-1.81193e-50	1.56419e-50	-1.60896e-51	6.97695e-51	9.44287e-99
-1.42604e-51	1.096e-51	-1.08043e-51	-2.36917e-52	-8.08402e-52	2.38898e-52	-5.38392e-52	-5.95604e-52	3.64619e-52	-9.42517e-52	-1.09493e-52	-2.1483e-52	-1.13467e-51	1.63849e-51	1.45006e-51	-2.00365e-51	-6.5766e-52	-2.99259e-51	1.38986e-51	-2.85447e-51	6.20991e-53	-8.27906e-54	-6.3601e-52	2.73445e-52	-2.11949e-53	7.72554e-52	-2.96327e-52	1.90893e-51	1.67431e-52	-9.26407e-52	4.21486e-101
4.13494e-54	3.81446e-53	9.61519e-53	5.64258e-53	8.68445e-53	3.05758e-53	2.89679e-55	7.37709e-53	-2.08199e-53	9.84844e-53	-5.6249e-54	3.20176e-53	4.90105e-53	1.11392e-52	8.42099e-53	-1.41645e-53	2.06458e-53	1.81895e-52	-1.53284e-52	1.4108e-53	-1.69429e-52	9.16228e-53	1.40255e-52	-8.03928e-53	-3.76642e-53	5.95062e-52	8.73353e-53	5.50787e-53	-4.84176e-53	-3.27821e-53	5.51152e-103
-7.18717e-55	5.85166e-54	-6.32473e-56	-2.94858e-54	-6.75265e-54	2.76741e-54	1.06056e-53	-3.44643e-53	9.99821e-54	2.00239e-53	-4.65196e-54	1.82358e-53	6.13161e-54	-3.35986e-54	6.28276e-55	-3.52311e-54	-5.28242e-54	-1.74469e-53	-5.55576e-54	5.44627e-55	6.8051e-54	7.12676e-55	1.4984e-54	-4.41845e-54	-2.82316e-54	3.13189e-54	3.87044e-54	4.04237e-54	5.79437e-54	-7.45558e-55	2.82906e-105
-1.30987e-55	1.98609e-54	6.27069e-55	3.789e-55	7.75757e-55	1.73372e-54	9.39737e-55	-3.94969e-55	-1.39668e-54	-2.27763e-56	-7.36153e-55	4.91899e-54	-1.66543e-55	-1.12775e-56	8.37868e-55	1.6117e-55	1.70991e-55	9.34791e-55	-2.75954e-54	5.25808e-55	4.4982e-55	-5.72408e-55	-6.13494e-55	4.50886e-55	-6.99823e-55	-1.06916e-54	-6.9924e-55	4.40523e-55	2.01295e-54	-1.82795e-54	5.62042e-107
-6.49595e-56	3.37729e-56	3.59608e-56	2.86528e-56	-5.43983e-57	1.54922e-56	6.31948e-56	1.94287e-55	3.23351e-56	1.16584e-56	1.3627e-56	3.26071e-55	2.79498e-56	3.79742e-56	1.05818e-56	-1.27346e-55	-9.33539e-57	-9.99679e-56	-1.96274e-56	1.37338e-55	1.11293e-55	-9.06052e-56	2.28926e-56	3.79113e-56	-2.37389e-56	-2.65644e-56	7.05177e-56	-4.11512e-56	-5.25249e-57	-2.60076e-55	3.03214e-109
-1.58395e-56	-1.50904e-57	-3.98574e-57	5.21107e-57	5.43689e-57	-8.32341e-57	-3.06815e-57	-3.78452e-57	-2.91297e-57	-3.55319e-57	6.90435e-57	-1.71086e-56	2.65682e-57	1.75208e-57	5.9684e-59	3.84991e-56	9.23385e-58	1.21318e-56	2.53616e-57	2.77142e-56	-7.05096e-57	5.69842e-57	-2.89839e-57	1.27921e-57	6.18447e-57	-2.0725e-56	-4.42771e-58	1.23634e-56	-1.11763e-56	5.90852e-57	4.06799e-111
8.50525e-58	4.889e-59	-1.04872e-57	1.42165e-57	2.39401e-58	-2.95229e-58	4.57824e-58	1.39365e-58	3.00155e-58	5.8706e-58	1.88e-58	-1.6955e-58	3.74125e-58	5.79351e-59	-1.00717e-58	-1.18603e-57	1.16492e-57	9.48354e-58	-3.81621e-58	-1.07578e-57	1.51088e-57	-1.02268e-58	1.58088e-57	2.66177e-58	-1.79484e-58	-3.27088e-57	-5.01564e-58	-2.73044e-57	-2.75132e-58	-5.38407e-58	3.3505e-113
-1.27455e-59	1.71331e-59	-1.4394e-58	-3.47276e-59	-8.97011e-60	-4.92168e-59	7.25267e-60	-8.9537e-60	-1.28991e-59	7.55157e-59	-2.8124e-59	2.91605e-59	5.58155e-59	-4.16103e-60	-1.17397e-58	-2.42832e-60	1.17946e-58	-1.13477e-60	-9.34267e-59	5.1928e-59	1.36035e-58	-4.38489e-59	-1.41299e-58	1.16452e-58	3.32735e-59	-4.6439e-60	4.5267e-59	-3.42158e-59	1.62185e-58	-3.35121e-59	1.60516e-115
7.69424e-60	-2.83153e-59	5.00741e-60	7.10607e-60	1.6417e-60	-5.02532e-60	5.44119e-60	-4.01978e-60	-7.23016e-60	-1.49408e-60	-6.32773e-60	-2.17334e-60	4.74252e-60	-1.1081e-60	-4.145e-60	-2.81995e-61	1.65376e-60	3.79425e-60	-2.86419e-61	-3.39027e-60	-8.13485e-60	-1.13355e-60	9.71851e-61	-9.73735e-61	5.49455e-61	-3.37642e-60	-5.12853e-60	1.75895e-59	-1.41396e-59	1.78942e-59	2.11608e-117
-2.21993e-61	-1.6701e-61	-1.8321e-60	4.73769e-62	-9.48544e-61	-3.87288e-61	5.4974e-61	2.08909e-61	4.12572e-61	1.11191e-60	-2.77741e-62	7.04963e-61	1.11916e-60	-1.38778e-61	1.70813e-61	-3.6878e-61	-1.70763e-61	7.29622e-62	-1.83812e-61	9.00853e-62	3.94138e-62	-3.8417e-61	-1.41032e-60	-2.06933e-62	4.11522e-61	1.64505e-61	-3.01683e-62	3.29528e-61	3.16635e-62	-3.13673e-61	1.07931e-119
-3.54474e-63	1.84825e-62	-1.16307e-62	6.25494e-64	1.48768e-61	-5.9112e-62	2.97731e-62	-2.00368e-62	5.9642e-62	-2.4425e-62	1.2646e-61	-2.90538e-62	-5.95763e-62	8.67841e-63	-1.24436e-62	3.63898e-62	-2.65138e-62	1.69144e-61	2.01656e-62	8.199e-62	-8.53716e-63	-3.82602e-62	-3.64989e-62	-1.31555e-62	9.25948e-62	-8.48725e-63	8.85395e-62	-9.5127e-63	3.63102e-62	1.15862e-62	1.11009e-121
1.48094e-63	5.29798e-64	-1.97635e-63	-2.78139e-63	-1.93432e-63	-3.89174e-64	3.57917e-63	1.03208e-63	-6.39676e-63	-2.88657e-63	9.13608e-64	2.08425e-62	2.72305e-63	4.94534e-63	3.27587e-63	5.77899e-63	3.64835e-64	-4.94375e-63	-7.70354e-63	-8.46373e-64	6.39267e-63	1.11688e-62	1.01276e-62	-1.58427e-63	-2.99256e-63	1.75793e-63	1.05338e-63	2.96767e-63	2.27032e-63	9.51474e-64	9.75723e-124
-1.70881e-64	1.17394e-64	-4.00483e-64	7.50922e-64	2.64769e-64	1.75744e-64	1.71375e-64	-2.03712e-64	-1.45046e-64	-5.29549e-64	1.77377e-63	-8.80207e-64	-3.50169e-64	2.43153e-64	9.79549e-65	-4.63816e-64	3.82847e-64	8.24164e-65	3.04438e-64	-3.14724e-64	-1.12832e-64	1.15551e-64	1.70126e-65	-1.38392e-64	8.02586e-65	9.23244e-65	6.50622e-65	1.21154e-64	9.24178e-64	7.19436e-64	7.36425e-126
-1.86022e-65	3.52925e-66	-3.84375e-65	4.29577e-65	-6.59272e-65	-5.96991e-65	2.37986e-65	1.24288e-65	2.53153e-65	6.35284e-67	-1.13565e-64	-1.94821e-65	-3.23402e-65	-2.03791e-65	4.51047e-66	-6.90001e-65	-2.97584e-65	1.06779e-66	-6.89394e-65	-1.16289e-65	3.18468e-65	3.39437e-65	-2.66859e-65	-1.76606e-65	-1.04891e-65	-1.78701e-65	1.89036e-65	-1.25493e-65	-5.64907e-66	1.21772e-64	5.72425e-128
-4.23147e-67	6.56324e-66	-9.21954e-67	-2.59503e-66	-1.13794e-67	-7.74505e-67	-1.60743e-66	5.4352e-66	1.89862e-66	-1.59427e-66	-6.03486e-67	7.54532e-67	1.94137e-66	-3.74233e-66	-1.7861e-66	-6.11081e-66	2.66407e-67	-4.6007e-68	2.89223e-66	4.17924e-66	-6.5669e-67	-8.86409e-67	-5.0211e-67	-3.69908e-66	-1.67535e-66	-3.40448e-66	-2.74028e-66	3.11862e-67	1.91901e-66	-4.29975e-66	2.34194e-130
1.29252e-66	-8.28828e-68	-3.56234e-67	4.01414e-67	1.79622e-67	-3.49541e-67	-1.38429e-67	1.80367e-67	-1.69022e-67	-1.25704e-67	1.02483e-67	-9.45524e-68	-6.03768e-68	-2.75031e-67	2.05366e-67	2.68659e-68	6.96041e-68	2.98678e-67	1.6739e-67	2.60345e-67	-5.47984e-67	4.86666e-67	-2.59006e-68	-1.09374e-67	3.20041e-68	1.41343e-67	-2.45346e-67	-1.19478e-67	-7.01828e-68	4.09912e-68	3.19934e-132
-8.52803e-68	-3.15761e-69	-4.02511e-68	-4.84048e-70	2.99457e-68	4.05334e-69	1.25346e-68	3.51855e-70	-2.74017e-68	1.19267e-68	4.06178e-68	6.37406e-69	1.79788e-68	3.02519e-68	-5.23713e-70	1.19072e-68	7.73218e-70	-3.62476e-69	5.13604e-68	5.13087e-68	-2.02216e-68	3.20984e-69	-8.99963e-70	1.55939e-71	-5.95619e-68	-3.94739e-68	4.01315e-68	-1.36896e-68	-6.47828e-69	-5.83817e-68	2.99959e-134
-9.71432e-70	6.84293e-69	7.32842e-70	-3.83896e-70	-2.64337e-69	2.44072e-69	4.79866e-70	2.44062e-70	2.51441e-70	1.42931e-70	9.89027e-70	4.47569e-69	1.00484e-69	-3.1857e-69	-2.68291e-70	1.75313e-71	-2.43396e-69	-1.75436e-69	8.8524e-70	2.62833e-70	8.52571e-71	3.50934e-69	-1.94252e-70	-3.9508e-69	-3.48177e-69	4.65895e-70	-6.00452e-70	-9.18394e-70	1.4361e-69	-4.60613e-69	1.68659e-136
-3.65749e-70	-7.68454e-71	1.07549e-70	-8.21159e-72	2.05309e-71	-7.7574e-71	-1.03939e-71	-8.93355e-71	1.81444e-70	6.60471e-72	-7.08339e-71	-7.18344e-70	-2.03349e-70	-5.85751e-71	-9.27377e-71	2.1879e-70	-6.30436e-71	-4.2264e-71	-1.29523e-70	-2.68235e-70	-2.93344e-71	1.24421e-71	-7.87808e-70	-1.53696e-70	-1.34263e-70	-1.82996e-70	3.20739e-71	4.3611e-71	-8.66263e-72	8.01244e-72	1.61544e-138
-1.73537e-71	-6.39471e-72	5.28008e-72	5.15463e-72	2.0117e-71	-1.1349e-71	-3.3885e-71	-3.44902e-72	-1.06014e-71	-7.34603e-72	5.95894e-71	2.5083e-71	-2.3253e-72	-6.07061e-72	-1.31001e-71	-2.80698e-71	4.73563e-72	-5.04943e-72	-1.38e-71	1.7163e-71	-1.24086e-71	4.71263e-71	7.98218e-72	2.945e-72	4.72702e-71	-2.25635e-72	4.99455e-72	-1.39977e-71	-2.21976e-71	6.27816e-72	1.3411e-140
4.839e-72	-3.88566e-72	1.5815e-72	-2.57305e-72	-2.65611e-72	6.71047e-73	-3.99412e-72	3.19366e-73	3.24196e-72	-2.70439e-72	-1.66857e-72	-2.7865e-72	-2.70949e-72	-2.57624e-72	8.60643e-73	-1.30759e-72	-6.50867e-74	1.68067e-72	2.7152e-73	-1.29191e-73	2.99134e-72	-4.89575e-73	-3.88789e-73	4.41417e-73	-1.14065e-73	-9.48493e-73	-2.99278e-72	-3.82285e-72	-7.85183e-73	4.40163e-73	1.53745e-142
-1.33571e-73	-2.54923e-73	5.57352e-74	-2.40522e-73	1.2308e-73	-1.42676e-73	1.11379e-74	-1.49988e-73	1.83092e-73	1.0048e-73	-9.46403e-74	-3.06456e-74	3.62159e-74	-2.18818e-73	1.66557e-73	3.68912e-74	4.13817e-73	-1.33531e-74	6.32179e-74	3.72708e-73	-5.55956e-74	-1.37583e-73	-2.58988e-73	-1.87907e-73	1.26107e-73	-5.21348e-73	-2.84219e-73	-2.52513e-74	-1.39984e-74	-3.01436e-74	1.14268e-144
9.9441e-75	1.02638e-76	-1.61299e-74	1.34353e-75	2.31358e-74	-5.19227e-75	1.33426e-74	2.59147e-75	-1.7438e-74	1.07507e-74	-3.62335e-75	-6.58992e-75	3.29102e-74	-8.98208e-75	2.42372e-74	-7.25313e-75	1.30922e-75	-2.67463e-74	-2.39466e-74	-2.47315e-74	5.34788e-75	-2.03412e-74	-1.50074e-74	-5.39069e-75	-2.35039e-74	1.57499e-74	4.96142e-75	-2.3278e-75	-3.37883e-74	-1.26718e-74	8.11942e-147
-3.28536e-75	2.92481e-75	-1.16368e-75	2.21714e-76	2.17643e-75	-2.79762e-77	1.36875e-75	-1.68634e-75	-6.57877e-76	1.69668e-75	-7.21901e-76	-3.20618e-76	-1.2116e-75	1.61637e-75	-1.2061e-76	7.09358e-76	2.94371e-75	-2.10852e-76	-2.99959e-75	-5.49725e-76	-3.00902e-76	-1.26545e-75	1.98783e-75	3.32798e-75	-1.48384e-75	-2.09968e-75	-1.50765e-76	3.28322e-76	-2.64833e-77	4.06521e-76	8.03755e-149
1.3632e-76	-1.27551e-76	-3.19828e-77	6.88866e-77	5.70359e-77	-3.01297e-77	-1.55007e-77	-4.34529e-76	1.52247e-76	1.15408e-76	-2.14547e-76	-7.52688e-77	-1.55875e-77	1.16773e-76	2.65922e-76	3.63732e-76	-3.88009e-77	-5.57689e-77	-9.10301e-78	9.1526e-78	1.82321e-76	-2.22681e-76	-1.63165e-77	-6.04647e-78	3.95247e-77	1.09115e-76	-2.29938e-76	7.08786e-77	4.55141e-76	-3.02774e-77	9.06273e-151
-1.93533e-78	-8.22034e-78	-2.8548e-78	-2.47005e-78	6.13055e-78	1.55321e-77	1.13969e-77	-8.4443e-78	5.93343e-79	-1.19346e-77	9.80059e-78	-2.20884e-78	-3.88343e-78	5.20043e-78	-7.15603e-79	1.74047e-77	-1.15738e-77	-9.62254e-78	8.57556e-78	-2.10285e-78	1.49382e-78	1.43869e-77	-1.08576e-77	3.18503e-78	-2.85018e-78	-2.65762e-77	-8.68913e-81	-1.05691e-77	-1.15254e-77	6.74962e-78	2.80115e-153
-1.87329e-79	-1.05077e-78	2.233e-80	5.24775e-79	-5.96594e-79	3.55062e-79	-8.01307e-79	-1.18953e-78	-3.45567e-81	-4.80353e-79	2.11503e-79	2.12799e-78	-3.50101e-80	3.22226e-78	-2.66418e-79	4.73898e-79	6.13226e-79	1.58252e-78	6.3864e-79	-3.19229e-79	-2.28803e-79	-1.20514e-78	2.28636e-79	-7.48443e-79	8.13857e-79	-2.11729e-78	4.75283e-79	-1.62692e-78	6.127e-79	-1.30905e-78	3.50521e-155
-3.67737e-80	5.5194e-80	1.56339e-80	2.27764e-79	-1.45642e-80	1.40566e-80	-4.57528e-80	2.76688e-80	-7.56339e-80	-5.4629e-80	6.57786e-81	-2.64885e-80	4.37216e-80	-5.06384e-80	-1.39151e-79	-2.14795e-79	2.29236e-79	-7.36361e-80	1.12449e-79	-2.52776e-79	-1.4166e-80	3.45777e-80	8.55445e-81	8.57725e-80	3.24108e-81	-5.09735e-80	-7.61604e-81	6.62772e-80	4.21873e-81	-3.44616e-80	2.90817e-157
1.1314e-81	1.87904e-80	1.0345e-80	2.05703e-80	8.80833e-81	-7.01918e-82	8.51358e-82	1.1899e-80	-8.69583e-81	7.25036e-81	-1.89398e-81	8.68165e-82	-4.65294e-82	1.53695e-80	-5.33599e-81	-2.13896e-81	5.51173e-82	-6.87604e-81	3.65594e-81	-1.16492e-80	-2.66322e-81	-6.86933e-81	-5.15111e-82	-5.36437e-82	3.09987e-81	-1.33493e-80	1.6677e-80	-4.8109e-81	1.11785e-82	-8.24062e-82	2.24818e-159
6.30817e-82	3.40767e-82	-4.90184e-82	3.61713e-82	9.05314e-82	1.54731e-81	-1.07942e-81	1.89307e-81	4.28595e-82	6.73462e-83	-1.2712e-82	1.35927e-82	7.71321e-82	-2.60521e-83	-3.14263e-83	1.60109e-82	1.36454e-82	-2.95262e-82	-3.5488e-82	8.22845e-83	4.70933e-82	1.68461e-81	1.97012e-81	-1.09285e-81	-1.09746e-81	-9.0632e-84	-4.01007e-82	9.53955e-82	5.01935e-82	1.9101e-82	2.06305e-161
-6.51494e-83	3.65224e-83	-8.62692e-85	5.04021e-83	8.65875e-83	-1.73115e-83	-2.90976e-83	1.23284e-83	-1.50425e-83	5.35036e-83	-8.24803e-83	-2.5885e-82	1.71261e-83	1.82174e-83	1.25283e-83	-3.16746e-83	-1.60009e-83	4.93938e-84	-3.2754e-83	7.09545e-83	1.43996e-82	-2.78283e-83	7.65582e-83	-2.09202e-83	2.40674e-83	-9.04186e-83	9.18225e-83	-6.26413e-83	-9.85783e-84	6.87666e-83	1.55728e-163
9.57376e-84	5.25988e-84	8.60971e-85	1.29706e-84	1.71393e-85	1.14918e-83	-3.01607e-84	3.71179e-84	1.46633e-83	-8.95242e-84	-6.38741e-84	-5.61764e-84	-5.82694e-84	1.44566e-84	3.65447e-84	6.62011e-84	3.13756e-84	2.26537e-84	1.88495e-84	-4.3469e-85	-2.36175e-84	2.7018e-84	8.60751e-85	-1.03078e-83	-1.70706e-83	1.00765e-84	-6.03993e-85	-2.6172e-84	-1.08901e-83	6.63946e-84	1.33835e-165
-4.70365e-86	-1.15695e-85	-7.21195e-86	-7.87936e-85	8.57284e-86	-2.57469e-85	8.06926e-86	-1.90565e-84	2.28045e-85	-1.08898e-85	-1.94502e-85	-3.74882e-87	-3.83663e-85	1.0531e-85	-3.81771e-85	2.17509e-85	2.88043e-87	-4.74328e-88	2.75676e-85	1.36895e-85	-4.59534e-85	1.42701e-84	-1.31944e-86	2.64419e-86	6.30036e-85	-8.64572e-86	-1.94169e-85	-2.63248e-86	-1.05703e-84	1.13423e-84	9.9961e-168
1.03411e-86	-6.29039e-86	-3.93946e-86	-1.72575e-86	1.36875e-86	1.97781e-86	-8.91378e-87	3.32454e-88	1.50998e-85	6.94743e-86	2.45625e-87	2.3001e-86	5.74479e-87	-6.95006e-87	8.77866e-87	-2.5225e-86	2.68467e-86	9.31861e-87	-8.36697e-87	-5.84178e-86	5.35778e-86	-1.61803e-86	-1.28432e-87	1.31708e-86	-3.40292e-86	3.6528e-86	1.49936e-86	-3.38609e-86	-3.34953e-86	-8.45848e-86	5.52664e-170
1.02286e-86	-9.14784e-88	2.6872e-88	2.4366e-87	2.97811e-86	-3.05695e-88	-3.006e-88	1.98573e-87	5.75883e-87	-4.7329e-88	4.46601e-87	2.2105e-87	-9.11122e-88	-4.27468e-88	2.0667e-87	-9.53779e-88	2.21761e-87	2.01368e-87	-7.33657e-88	5.36117e-89	-1.45166e-87	5.14515e-87	-2.18155e-87	-1.78153e-87	-1.72207e-87	6.83802e-88	1.50587e-87	-8.84763e-89	2.09648e-87	-1.5978e-87	1.12561e-171
3.54947e-88	-1.19727e-88	-9.80103e-89	-9.81414e-89	-3.08404e-88	-1.07353e-88	-3.98381e-88	-1.57516e-88	6.36638e-88	-3.56217e-88	4.63804e-89	3.77781e-88	-3.2571e-89	-5.78881e-88	1.37627e-87	-3.86575e-88	2.97164e-88	-3.10945e-89	1.08015e-88	9.13102e-89	1.82805e-89	-1.04845e-88	6.31844e-89	-1.37882e-88	4.44629e-88	6.44104e-89	-4.88218e-88	-1.062e-87	9.32201e-88	2.86119e-88	6.16903e-174
-4.13707e-90	-1.01029e-90	-5.42977e-89	-4.05639e-89	2.20882e-93	-2.38315e-89	-3.44079e-89	1.72456e-89	-6.88504e-90	5.69307e-90	1.11819e-88	3.61191e-89	-1.35462e-89	2.20585e-89	3.92586e-90	-1.77871e-90	1.77923e-90	-7.36828e-90	1.04139e-89	-3.04055e-89	1.08953e-89	-1.66631e-89	6.29143e-89	-2.51331e-90	1.38753e-90	-1.24272e-89	-1.26215e-88	1.15606e-89	6.84126e-91	5.61132e-89	4.60584e-176
5.29496e-90	-1.7722e-90	-2.55934e-90	-2.31292e-90	-1.30606e-90	1.33615e-90	1.9052e-90	6.141e-90	-6.8567e-91	-1.25284e-90	2.38309e-90	6.38011e-91	1.18794e-89	2.60109e-90	4.85714e-91	4.55085e-90	-7.20169e-91	-3.1851e-91	-1.47452e-90	1.73586e-90	-5.2668e-90	-1.23454e-90	-2.99754e-91	-4.54029e-90	4.7022e-90	-4.37318e-90	4.4658e-90	-1.70562e-91	3.88569e-92	-9.32139e-92	3.81862e-178
7.25486e-92	1.04405e-90	1.61272e-92	-5.88226e-91	3.24639e-91	5.4544e-92	7.87715e-93	1.25763e-91	-3.20239e-93	-1.77061e-91	1.12124e-91	-7.96276e-93	-7.53452e-92	3.23044e-91	4.1038e-92	-5.66663e-92	3.12445e-94	-1.4022e-92	4.40709e-92	-6.11668e-92	2.55975e-92	2.84499e-91	1.06809e-91	3.636e-91	1.33769e-91	-9.3575e-92	-2.50879e-91	4.65352e-92	-6.82221e-92	8.71818e-92	2.05985e-180
-1.06912e-92	2.01186e-92	-5.6825e-92	1.6715e-92	-1.35093e-93	1.51206e-92	-1.70353e-92	-5.16719e-93	3.08006e-92	-1.07107e-92	3.11283e-92	4.56805e-93	4.13211e-92	-2.72213e-92	-4.9647e-92	-8.35029e-93	3.16344e-92	-3.86773e-93	4.95482e-93	-1.21411e-92	7.44485e-93	-1.3731e-92	1.87481e-92	6.11959e-93	-4.54325e-92	1.45024e-92	8.10009e-92	2.30794e-92	-2.28362e-93	2.37764e-92	2.33704e-182
1.87095e-93	1.09029e-93	-4.38607e-93	-6.61123e-95	-1.73199e-93	-6.23487e-93	1.46659e-93	-1.48564e-94	4.38438e-93	-7.0481e-93	2.46824e-93	-1.25304e-94	-3.70189e-93	-1.129e-93	1.29268e-93	1.07267e-93	-8.87279e-94	6.73609e-94	-1.82208e-93	-2.106e-94	2.6753e-94	-2.06684e-93	7.57849e-94	-3.36994e-93	-5.12854e-93	-4.51981e-94	1.14636e-93	5.38028e-95	2.86435e-93	-1.27282e-93	2.19312e-184
4.61787e-94	-1.34771e-94	-2.13916e-94	1.43349e-95	4.01761e-94	-2.09936e-94	5.03257e-95	1.19711e-94	2.89111e-94	1.78386e-94	-1.1441e-94	3.1852e-95	4.61221e-95	1.99394e-94	-4.88435e-94	1.50178e-94	-3.19102e-95	3.46398e-94	-3.66766e-94	-2.87831e-94	-1.97695e-94	3.01549e-94	-1.61458e-94	-2.52955e-94	-6.89262e-95	-2.62453e-97	-4.79856e-95	1.73409e-94	-2.36721e-94	1.49353e-94	1.60615e-186
-1.5856e-95	-5.19699e-95	4.43511e-95	2.14924e-96	1.48441e-95	-8.89473e-96	-1.62068e-96	3.89709e-95	3.84074e-97	2.79612e-95	-1.55838e-95	-1.39427e-95	-4.16877e-97	2.1165e-95	3.56151e-96	5.08517e-95	-3.98062e-96	3.49018e-95	-2.26952e-95	-1.18505e-96	-4.58469e-95	-1.2509e-95	-1.7352e-95	6.62903e-96	-6.00907e-97	2.42541e-96	-1.21608e-96	4.22776e-96	-4.95075e-96	-3.83979e-95	1.68891e-188
1.3951e-96	-3.59518e-97	2.0189e-96	2.49843e-96	-6.11981e-97	-3.05545e-96	1.35837e-96	6.8696e-97	-3.85601e-96	-1.3469e-97	7.47597e-97	-8.40133e-97	1.52428e-96	-2.39796e-96	1.42015e-96	-1.08971e-96	3.44839e-97	-8.33669e-96	-2.63547e-97	6.7292e-97	5.85624e-97	1.8675e-96	6.26604e-97	3.93007e-97	2.95086e-96	1.49843e-96	3.63992e-97	1.70161e-96	1.10778e-96	1.58622e-96	1.44094e-190
-6.63854e-98	6.68576e-98	2.40912e-97	6.04727e-98	-2.82844e-97	3.67883e-98	-1.37698e-97	1.62761e-97	-3.3127e-97	-1.27188e-97	7.66963e-98	-4.33165e-97	-9.21131e-98	3.16792e-98	-1.02149e-97	1.06646e-97	3.08274e-98	-2.36552e-97	2.06917e-97	-4.55668e-98	-6.89242e-98	5.39524e-98	-2.29016e-97	-3.0065e-98	-9.9526e-98	4.10098e-97	1.32862e-98	2.08265e-97	-1.29231e-97	3.84377e-98	9.50733e-193
-5.49685e-99	-2.13276e-98	-1.42217e-98	4.53662e-98	9.10368e-99	-3.73958e-99	-4.81723e-99	3.70019e-100	4.32894e-99	8.9117e-99	7.21958e-99	-5.00222e-98	1.38643e-98	-2.29501e-99	-1.00584e-99	1.1839e-98	1.17336e-98	-1.88384e-98	-5.7399e-99	-3.29531e-99	-1.36194e-98	1.12004e-98	-1.4078e-98	2.67112e-98	-4.64765e-100	-9.38165e-99	2.16787e-98	1.92432e-98	1.09254e-99	3.25715e-98	9.60636e-195
-1.18335e-99	9.14835e-100	4.28459e-100	2.20283e-99	3.68775e-101	-1.52288e-100	-1.85631e-100	-6.35453e-100	2.89807e-99	5.23959e-100	6.66026e-100	6.03642e-100	-5.37882e-99	-6.36144e-100	3.46691e-100	-3.31005e-99	5.75737e-100	6.58545e-100	7.75197e-100	8.50423e-100	4.60941e-100	1.9609e-99	7.15507e-100	-1.35024e-99	5.72206e-100	4.91021e-100	-2.43568e-100	-5.78407e-100	-1.47015e-99	6.59009e-100	6.96705e-197
2.36715e-101	1.5551e-100	-1.06434e-100	-3.78779e-100	2.20645e-100	1.43625e-100	-4.58488e-100	1.69007e-100	3.45337e-102	4.84898e-100	3.24591e-101	1.37041e-100	-4.07457e-101	-5.50758e-102	-1.11458e-100	7.71356e-101	-2.36364e-102	-3.49553e-101	2.99286e-101	6.99444e-101	1.56331e-100	9.72122e-101	-2.17902e-101	-5.99795e-101	-1.2562e-100	1.45368e-101	-1.21149e-100	-2.44679e-101	-1.1104e-101	6.2241e-101	8.42909e-199
1.96632e-101	-4.26442e-101	8.13895e-102	4.05543e-102	3.19607e-102	1.32277e-101	2.26851e-102	2.33645e-102	-3.10272e-101	-2.35359e-102	-2.83996e-101	2.47786e-102	-2.94918e-101	5.51388e-102	4.35111e-102	-2.48352e-101	1.94461e-101	1.65916e-102	1.23345e-101	-7.60306e-102	-9.78441e-103	1.03142e-102	-9.58142e-102	1.72064e-102	-5.16002e-101	6.59289e-103	-1.58048e-101	1.66599e-102	-1.85588e-101	-1.4022e-101	9.94471e-201
5.32467e-102	-1.03638e-102	2.27006e-102	7.05701e-103	-1.72765e-102	1.38142e-103	-1.26434e-102	2.26465e-103	-9.09421e-103	-1.41923e-102	-1.24283e-102	-4.77307e-104	-2.90353e-104	-3.13356e-103	-1.62986e-103	1.14191e-102	-2.39232e-102	-1.37326e-102	5.49172e-103	1.86025e-103	-1.21308e-103	1.75311e-102	2.09746e-103	2.71031e-102	2.49051e-103	2.90758e-102	1.9371e-103	-1.69053e-103	-7.21799e-103	1.45585e-102	7.51946e-203
5.25298e-104	7.52044e-104	8.44569e-104	2.13817e-104	-5.85367e-104	6.24259e-104	3.99166e-104	-3.87059e-104	-6.7132e-104	3.24041e-104	4.68948e-104	-2.55314e-103	2.66517e-103	-6.6398e-105	-4.83874e-104	-2.09654e-103	-1.07217e-104	-6.12176e-106	4.46448e-104	6.6754e-104	-1.45785e-104	1.31061e-103	-1.26676e-103	8.22212e-104	-9.80747e-105	2.32366e-104	-6.93958e-104	3.64711e-104	-4.08508e-104	-1.19758e-104	2.72088e-205
-4.54988e-105	-6.06356e-105	1.04469e-104	3.99187e-105	4.13931e-105	1.67509e-104	5.57126e-105	3.54547e-104	9.52114e-105	-1.00264e-104	-2.04243e-104	-3.46194e-104	-2.85004e-106	1.2826e-104	-4.45467e-105	-9.36777e-105	-8.38874e-107	-1.77492e-104	2.15372e-107	1.92985e-105	-1.60353e-106	-2.79108e-105	-8.19278e-106	-5.04694e-105	-1.30569e-104	2.22204e-105	6.42163e-105	-8.90247e-106	-7.47078e-105	-3.2992e-106	4.47346e-207
-1.77034e-107	6.90396e-106	-7.27461e-107	-9.20752e-106	-7.02548e-107	-2.061e-106	3.74404e-106	1.24863e-106	4.75218e-106	-1.44908e-105	-4.60054e-106	8.18778e-106	-1.06905e-105	1.06072e-105	2.22256e-106	1.3358e-105	-1.32149e-105	-9.11247e-107	1.27447e-106	-7.33449e-106	-7.92456e-107	-5.26974e-106	6.10234e-107	-7.10311e-106	5.60555e-106	7.68554e-107	-1.20719e-105	3.79302e-106	-1.42439e-105	-5.77303e-106	1.62273e-209
3.68473e-107	3.21952e-107	-2.3912e-106	-3.5447e-107	-1.57206e-106	4.85334e-108	7.01821e-107	-4.32746e-107	1.8887e-107	-2.77448e-107	-1.20756e-106	-9.20086e-107	-4.40092e-108	7.66598e-108	1.42807e-107	2.24761e-107	4.69403e-108	1.61123e-107	-3.68181e-107	2.46474e-107	-3.29375e-108	-5.33936e-107	-2.00761e-107	-4.8719e-107	-7.60531e-108	-9.31159e-107	-9.18519e-107	-2.38217e-107	3.58524e-107	-2.23201e-107	1.44725e-211
-5.11366e-108	1.11481e-107	4.19429e-108	-2.26798e-108	4.00147e-108	-5.61023e-109	9.88335e-109	1.74543e-107	-3.08362e-108	2.26112e-108	-2.50827e-108	-2.04195e-108	-6.6853e-108	-5.94103e-109	-9.75644e-108	-1.93491e-108	6.03297e-108	-2.05077e-108	1.87872e-108	-1.32134e-107	-2.65409e-108	1.93374e-108	9.03469e-108	-1.02134e-108	1.51605e-108	-1.41217e-108	5.60626e-108	-3.61494e-109	2.80751e-108	-5.72933e-108	1.05292e-213
1.22693e-110	4.64807e-109	4.32772e-109	-1.15576e-109	1.64756e-108	4.2381e-109	-1.95591e-110	3.92598e-109	-1.64862e-109	-9.35264e-111	-4.48167e-110	1.90532e-109	-7.51838e-109	-6.22822e-109	1.03499e-109	3.23569e-109	-3.82668e-109	-1.64766e-109	-1.46117e-110	1.08183e-108	-2.42343e-109	-3.98708e-109	-5.42803e-109	-2.06321e-109	-1.21988e-108	2.19155e-109	9.57034e-110	1.3161e-111	5.31247e-109	-1.60162e-109	8.35181e-216
-8.22696e-110	-9.6869e-111	-1.20082e-109	-2.12297e-110	2.88232e-110	6.70139e-110	-1.19673e-110	-2.39395e-110	5.80647e-111	1.58228e-111	-2.5899e-110	3.13662e-110	7.86732e-110	4.91529e-110	-1.70874e-111	1.05663e-109	-1.77065e-111	4.19749e-111	3.72147e-110	-1.93177e-109	-3.2773e-110	-1.38039e-109	-2.56185e-111	2.92132e-110	3.25697e-110	-2.13736e-110	-3.61784e-110	5.6543e-110	-1.64917e-110	2.94544e-110	1.16109e-217
-7.40933e-113	-9.17153e-112	-1.05589e-110	2.9545e-112	-3.1169e-111	-2.2656e-111	2.59447e-112	2.88773e-111	-1.62895e-111	-8.01641e-112	2.64343e-111	2.26534e-112	-1.9161e-111	-2.53362e-111	-3.41773e-111	-2.15914e-111	-4.14087e-111	1.13475e-111	-1.13302e-110	-5.48245e-111	-1.89183e-111	-1.2682e-111	5.61765e-112	-9.18419e-111	1.16304e-111	1.26998e-111	6.44442e-112	-1.30767e-111	-6.95621e-111	-4.04596e-111	5.09013e-220
-3.62775e-112	5.14542e-113	1.20842e-111	-3.45492e-112	7.71828e-112	-1.4841e-112	2.574e-112	2.59137e-113	-1.70453e-112	1.50864e-112	1.38464e-112	1.0624e-112	-1.11235e-112	4.51391e-112	1.01989e-112	-5.11267e-112	1.25476e-112	-8.87337e-113	-3.5116e-112	7.89174e-112	-1.20284e-112	8.70775e-112	4.35734e-112	-4.3756e-112	1.34356e-111	-4.69728e-112	-3.05874e-112	1.06601e-111	1.75863e-112	2.23371e-112	8.22908e-222
6.42687e-113	-8.66727e-114	-2.70284e-113	8.14298e-114	4.24368e-114	-1.43551e-114	4.78659e-113	-3.65019e-113	2.01479e-113	3.39765e-113	1.8255e-113	-7.45324e-114	2.18185e-113	-1.27843e-112	6.97657e-115	4.52164e-114	-1.25734e-113	3.88072e-113	-4.71348e-113	-2.31195e-113	5.86353e-114	6.89271e-113	8.48611e-113	4.11779e-113	1.01618e-112	2.29631e-113	1.75405e-113	-3.53706e-114	2.07635e-113	7.22558e-113	6.23644e-224
1.71948e-115	-2.81217e-114	4.03527e-114	2.11722e-114	-1.70275e-114	-1.5223e-115	1.89637e-114	6.20995e-115	-6.93907e-115	2.30196e-114	-2.36511e-114	1.77371e-114	-3.99376e-114	1.08527e-113	-2.01205e-114	8.29725e-115	9.42565e-115	-2.00853e-114	2.59736e-114	-1.57138e-114	-1.66665e-115	-2.52519e-114	1.33887e-113	1.38632e-114	-4.23331e-114	-8.86216e-114	1.74858e-114	-3.24584e-114	2.32104e-114	3.07877e-114	5.15236e-226
9.72882e-116	1.85979e-115	1.18533e-115	-1.84794e-115	-1.99779e-116	-2.03253e-115	3.78268e-115	-3.39295e-115	7.98229e-115	6.26343e-115	-4.98971e-115	-8.22056e-116	-2.60497e-115	2.8083e-115	-6.69423e-116	1.51124e-115	3.36899e-115	-4.26435e-115	2.90672e-115	1.65353e-115	1.19767e-115	2.39357e-115	4.64514e-116	1.78663e-115	-4.11269e-116	-1.26945e-115	-1.06089e-115	7.09014e-115	-3.30239e-116	-1.62067e-115	2.92343e-228
1.75682e-116	1.85137e-116	7.5569e-117	8.2031e-116	-1.05104e-116	3.13736e-116	1.34677e-116	3.04472e-116	-7.67061e-116	-3.52998e-116	2.99035e-116	1.85769e-116	-3.01537e-117	-2.73987e-116	1.55315e-117	2.13019e-116	-8.29145e-117	3.64668e-116	-1.04672e-116	6.6675e-117	-4.5555e-117	6.45949e-117	-2.75956e-117	3.22639e-117	-5.81356e-116	5.57411e-116	-3.3965e-116	8.2297e-116	5.6561e-117	1.68059e-116	3.55867e-230
-4.22843e-118	8.52017e-118	9.10014e-117	5.77806e-118	1.23402e-117	2.09076e-117	-4.55645e-117	1.57498e-117	-3.61074e-117	6.85196e-118	8.86584e-118	6.85279e-118	1.11912e-117	-3.2277e-118	2.31601e-117	-6.91597e-118	2.32579e-117	3.99217e-118	7.64688e-118	-3.43855e-118	-3.26898e-118	2.39441e-117	1.28003e-117	-5.31055e-118	-1.16973e-117	2.55559e-117	-8.94424e-117	-5.1241e-118	-4.95703e-117	3.28444e-117	2.72702e-232
-3.22899e-118	2.16258e-119	5.51152e-119	-2.30078e-119	2.70918e-118	-3.47593e-118	5.65903e-118	-1.94402e-118	5.05926e-119	3.95679e-118	2.90234e-118	2.15535e-118	1.05345e-118	8.22579e-118	3.91215e-119	-1.4517e-118	4.7725e-118	-4.95021e-119	-1.49705e-118	-2.27576e-118	3.56709e-118	8.88488e-119	4.18214e-119	1.28601e-119	6.87519e-119	-3.74479e-119	7.88958e-119	-1.94553e-118	5.28651e-119	3.06971e-118	2.24941e-234
2.9621e-119	-7.86213e-120	-2.69864e-119	-1.56822e-119	-1.32382e-119	6.04734e-119	-2.70979e-119	2.9841e-119	2.58456e-119	6.18032e-119	-2.98099e-119	-1.66485e-120	2.08983e-119	-9.34158e-119	2.24923e-119	-3.61779e-120	-3.5722e-120	-2.27909e-120	-3.78257e-119	1.0901e-119	-5.44309e-120	1.5703e-119	1.78512e-119	3.07637e-119	-4.184e-119	2.50798e-119	2.96533e-119	-9.7188e-121	-1.20817e-119	-1.68981e-119	2.9232e-236
9.45277e-122	1.61724e-120	-3.43525e-120	-2.4755e-122	6.48904e-120	-1.32553e-120	2.71794e-121	2.15085e-120	4.18927e-121	2.45172e-120	-2.41931e-121	1.72315e-120	-8.24022e-121	6.89227e-121	-2.85062e-121	-3.23012e-120	2.09365e-123	3.71642e-121	-2.31494e-120	4.94889e-122	6.11297e-122	-1.40543e-120	-8.63224e-121	6.31452e-121	2.76048e-120	-3.4361e-121	5.16657e-121	-1.99099e-121	-3.89188e-120	-1.5966e-120	1.18237e-238
1.36067e-121	7.64681e-122	1.83362e-121	-7.77971e-122	1.99428e-121	-1.49217e-121	3.9386e-122	5.59717e-122	-2.84284e-122	8.70011e-122	-2.7067e-122	-1.30925e-122	-5.56661e-122	2.98602e-122	4.84772e-121	-2.27005e-122	9.72131e-121	6.61686e-122	-4.28965e-121	1.32505e-121	8.54432e-123	4.47153e-122	4.4291e-123	7.80368e-122	2.16023e-122	3.70272e-121	-3.27818e-122	1.96407e-121	-1.82112e-121	1.19519e-121	1.76338e-240
2.77667e-122	-2.72043e-123	-1.12697e-123	1.02691e-122	1.37094e-122	-6.11969e-123	2.99129e-122	-5.8065e-123	-3.77899e-123	-4.89861e-123	4.85456e-123	1.87908e-122	-4.25959e-123	1.43702e-122	2.23473e-122	8.21701e-123	-6.09991e-123	5.05093e-123	-2.35894e-123	2.33519e-123	6.01282e-123	-3.21849e-123	-2.35906e-123	-7.09786e-123	1.25289e-122	4.07953e-123	4.23037e-123	2.68902e-122	-4.60505e-123	5.04917e-123	4.38301e-243
-9.67863e-124	3.42311e-124	9.03569e-124	-1.41816e-123	9.94631e-124	-1.30951e-123	-3.65785e-124	-1.49537e-123	-2.43364e-123	9.00819e-124	-1.1345e-123	1.99298e-123	8.21839e-124	2.07977e-124	-3.60181e-124	3.11189e-123	5.59596e-123	-9.67032e-126	-3.02782e-123	-2.72838e-124	2.3379e-124	-2.34047e-124	-1.40822e-124	-3.32342e-125	-5.83213e-125	-1.99624e-123	2.1062e-124	-1.96359e-123	-5.16841e-123	-1.30476e-123	1.08472e-244
-9.97532e-125	3.51022e-125	-2.76333e-124	-1.71913e-124	2.07531e-125	-1.80471e-124	-1.2853e-124	1.6009e-124	-2.96091e-124	6.30496e-125	1.80348e-125	-1.57802e-124	5.25936e-125	-5.07666e-125	1.60382e-126	1.59692e-124	-3.39189e-125	9.69742e-126	7.70549e-125	-1.00674e-124	1.09659e-125	2.63496e-125	3.48835e-124	-1.22465e-125	-5.12233e-125	-1.1506e-124	2.91237e-125	-1.95956e-124	3.00069e-124	2.73489e-125	6.25832e-247
-4.40393e-126	-2.0609e-125	-4.72302e-126	-7.81217e-126	-3.13864e-126	1.87686e-125	-9.94034e-126	1.46667e-125	1.75654e-126	6.67072e-126	6.14737e-126	-2.53926e-126	1.07166e-126	-8.40065e-127	1.22918e-125	-3.19579e-126	6.96294e-126	1.14394e-125	5.56243e-126	-7.69329e-126	3.18849e-125	-3.97918e-126	2.27817e-125	3.81482e-126	-9.63698e-126	6.96959e-126	3.59001e-125	2.21824e-125	2.16961e-126	1.33071e-125	5.39809e-249
5.46294e-127	-1.11656e-126	-2.12739e-126	-2.4072e-127	-4.91196e-127	-1.73079e-126	-1.15379e-126	-7.06571e-127	3.74294e-127	-1.88258e-127	-6.42626e-127	2.60962e-127	3.55271e-127	1.45862e-127	-4.52892e-127	-3.42239e-126	-1.35798e-126	-5.6745e-128	-9.36158e-127	7.29782e-128	3.36246e-127	-2.36579e-126	2.09795e-126	-9.09178e-127	-7.23146e-127	4.15235e-128	1.73198e-127	4.86345e-127	1.09457e-126	-3.98375e-127	3.97333e-251
-4.19336e-128	-4.71014e-128	-6.87527e-129	-3.35389e-128	2.957e-128	-5.23032e-129	-1.44326e-128	-5.82079e-128	-9.44323e-128	-4.13899e-128	-3.18944e-127	1.3492e-127	7.59782e-128	1.70321e-128	-1.86555e-128	-3.09288e-127	4.47566e-128	-8.09141e-130	-1.21542e-127	-8.52896e-128	2.32094e-128	1.23761e-127	1.14471e-127	4.44874e-129	9.26823e-128	-1.09208e-127	2.47091e-128	5.95408e-128	-5.50683e-128	-6.70418e-130	3.2301e-253
-2.05585e-128	1.02131e-128	-9.75143e-130	-1.38164e-129	7.70166e-130	-3.03828e-131	-1.31495e-128	1.22093e-128	1.53991e-129	2.09446e-130	-2.29246e-129	-7.70142e-129	-3.26405e-129	4.05229e-129	2.21415e-129	4.32105e-130	-2.55092e-129	-1.15529e-128	1.55208e-128	-8.29646e-129	3.96175e-129	-2.07618e-129	-1.47059e-128	-2.15775e-129	3.75193e-130	-2.67194e-129	-6.97345e-129	1.49765e-129	4.69315e-129	-9.39325e-131	1.72235e-255
1.02704e-129	-8.70488e-131	-2.77404e-130	7.29043e-132	-2.7093e-130	1.40744e-129	5.46973e-130	3.42745e-130	7.38114e-130	-3.07816e-130	2.16987e-130	2.37462e-130	-1.19236e-130	9.15741e-130	-2.68584e-130	1.92154e-129	-3.78378e-130	-7.09943e-130	-1.12701e-129	-8.00494e-130	5.32094e-130	9.18438e-130	-4.76391e-130	3.12151e-130	-4.26802e-130	-4.45227e-130	-6.64538e-130	4.10468e-130	5.5719e-130	1.89655e-130	1.43167e-257
-1.57516e-132	-4.38006e-131	5.58624e-132	3.32002e-131	-5.32423e-131	3.69166e-131	-3.49997e-132	-1.33152e-130	-2.13123e-130	2.70847e-131	-9.65254e-131	-1.23701e-130	7.10069e-132	1.10537e-130	6.02592e-131	8.18398e-132	5.57426e-131	-5.05232e-131	1.16834e-130	3.07259e-130	-1.22858e-131	-1.45549e-133	-9.5569e-132	-1.5694e-130	-1.13709e-130	-9.92954e-131	-5.45972e-131	8.47811e-132	-1.57302e-131	-1.22049e-130	2.91311e-259
-5.02922e-132	-5.3829e-132	4.81202e-132	1.21998e-131	2.99325e-133	-1.27089e-131	1.54872e-132	-2.46014e-132	-1.25861e-132	1.58555e-132	2.70313e-132	4.30039e-132	-4.20606e-133	1.70214e-131	-8.89934e-133	1.33399e-131	5.59846e-132	4.65036e-132	7.06756e-133	8.23892e-132	3.52117e-132	2.61461e-131	1.9473e-132	-7.519e-133	-1.05987e-131	7.01984e-133	2.17537e-132	2.49611e-132	-5.49954e-132	8.26673e-132	1.93896e-261
-3.09203e-133	-1.43904e-134	-2.24906e-133	-1.1794e-132	-1.76176e-133	2.46564e-132	9.14352e-134	-7.90682e-133	-9.17263e-134	1.28778e-132	6.93747e-133	1.66379e-133	-2.21889e-133	3.74708e-133	9.70068e-133	5.91942e-133	-8.78178e-133	-7.75616e-133	-1.16907e-132	1.75507e-132	3.95524e-135	-4.34702e-133	4.41573e-133	-1.05502e-134	3.60052e-133	-5.40831e-133	2.69481e-133	-2.17836e-133	3.61467e-133	6.95721e-133	1.92989e-263
-1.21166e-134	-2.14425e-134	-4.14234e-135	-3.89864e-134	1.06435e-134	-1.77183e-133	-2.23311e-134	6.3701e-135	-4.03412e-134	-1.30866e-133	-5.83154e-136	2.64129e-135	3.62163e-134	-1.92827e-135	-2.03869e-134	-2.06958e-134	-5.59009e-134	-2.53324e-135	2.41624e-135	3.32491e-135	-1.15571e-134	-1.973e-135	4.85843e-135	-1.01214e-134	-1.61833e-134	9.62968e-134	-3.50724e-134	2.1357e-134	4.51807e-134	-2.17834e-134	7.22587e-266
1.45593e-136	4.59757e-135	-4.37401e-135	1.19234e-136	-1.48091e-136	-7.70251e-136	-1.26757e-134	-1.67901e-135	-7.88288e-136	-3.60871e-135	3.70218e-135	1.88078e-137	-8.87608e-136	-1.21123e-134	-4.79935e-136	-1.07781e-135	-7.70209e-135	-1.84236e-138	-3.94421e-138	-5.12302e-135	-3.87104e-136	6.30275e-136	1.14971e-135	3.61798e-136	2.58954e-135	-2.57765e-135	1.40666e-135	-8.47548e-136	3.03923e-136	-6.40603e-135	5.25395e-268
4.40628e-137	2.32825e-137	3.07772e-138	-5.22477e-136	6.48739e-137	-4.41612e-136	-6.43036e-138	-2.94437e-137	2.31141e-137	3.82465e-137	5.06443e-137	-6.14468e-137	3.77877e-137	-6.60782e-136	-8.06721e-137	-1.18358e-135	5.22112e-136	1.15761e-135	2.48709e-136	-7.17854e-137	5.22777e-137	3.76826e-137	-5.92303e-137	-2.37861e-136	4.25597e-137	8.43039e-137	6.3534e-136	1.72445e-135	-6.13424e-137	-3.78957e-136	7.60696e-270
-4.80985e-138	2.43728e-138	3.57739e-137	1.53324e-137	1.26986e-136	-7.41657e-138	1.54752e-137	1.01176e-137	2.24067e-138	3.37805e-138	-5.36823e-137	9.84921e-138	-2.46086e-137	1.36492e-137	-1.00224e-137	2.35595e-137	1.11662e-136	7.95559e-137	1.69705e-137	-6.44748e-138	2.67394e-139	9.92052e-139	2.89874e-137	-5.01983e-138	9.78188e-138	-3.30265e-137	1.02312e-137	2.17483e-137	-2.49906e-138	-9.78312e-138	4.43687e-272
-1.4715e-138	-9.44859e-139	2.41717e-138	-8.9222e-139	-3.33116e-138	1.58951e-138	2.41861e-139	2.27804e-138	2.77285e-138	-1.81388e-138	5.05639e-139	9.52176e-139	1.46137e-138	8.52276e-139	6.51777e-138	-4.46803e-138	1.83397e-138	4.40432e-138	-8.42748e-139	-4.25341e-139	6.88631e-139	-7.93617e-139	4.51886e-138	5.71414e-140	-9.84988e-138	9.70569e-140	2.53554e-138	3.36989e-138	2.73149e-138	2.70025e-138	2.80763e-274
7.6496e-140	-1.11033e-139	1.00799e-138	1.30432e-139	6.14344e-139	-1.68533e-139	2.72459e-139	6.64142e-140	-5.07389e-140	-6.51229e-140	1.57209e-140	-2.17935e-139	1.74776e-139	-5.64884e-141	1.73443e-139	-3.52718e-139	-5.99366e-140	-3.62733e-139	-4.25903e-140	-8.37359e-140	1.01062e-139	-3.12179e-140	2.08529e-139	3.26929e-140	-1.7398e-139	1.2201e-139	-6.87955e-140	6.86499e-140	-6.68455e-139	-2.20324e-139	2.52504e-276
-7.53306e-141	5.98497e-140	8.29857e-141	-2.63341e-141	-7.12901e-141	-4.05201e-140	1.35695e-140	2.48886e-140	-1.38976e-140	9.15946e-140	2.62314e-140	1.48425e-140	-1.75854e-140	1.71735e-140	-1.4937e-140	-1.3812e-140	6.02341e-141	2.49423e-140	-2.65314e-141	4.1875e-141	3.60634e-140	-1.23212e-140	3.21346e-140	7.92634e-140	3.62587e-140	-1.45075e-140	-1.36464e-140	-3.37549e-141	6.509e-141	-3.9654e-140	2.95082e-278
-5.72355e-142	2.25108e-141	7.78585e-141	5.82222e-142	2.24031e-141	-9.58081e-141	-4.21562e-141	-5.16555e-141	7.2255e-141	-3.28678e-141	-1.14773e-141	2.50421e-142	1.81861e-141	1.54067e-141	5.20479e-141	-7.71376e-142	2.5905e-141	3.89494e-141	-1.90513e-141	-1.0644e-141	2.24712e-142	-4.539e-142	-6.22948e-142	-4.28053e-141	-4.32904e-141	1.51196e-142	-1.18637e-141	-1.37615e-141	1.07598e-141	2.01339e-141	3.78263e-280
-2.51873e-142	-1.22361e-142	4.89323e-142	1.73064e-143	-1.38389e-142	-1.25728e-142	-5.78185e-144	1.8781e-143	-1.14429e-142	4.12182e-143	2.24462e-142	-4.97523e-142	4.16417e-143	-1.96764e-143	2.83921e-143	-2.56256e-142	-9.87946e-143	1.96908e-142	2.10064e-143	6.26913e-144	1.86986e-142	2.36003e-143	2.41057e-142	4.03786e-142	-1.98799e-142	-2.09047e-143	2.99887e-142	-1.33901e-142	6.7587e-143	2.67658e-143	1.19358e-282
2.56049e-143	-3.34341e-143	-6.8567e-144	1.83809e-143	-6.27987e-144	2.80524e-144	-4.99216e-144	4.27417e-143	-2.9814e-143	-2.82731e-144	-6.30097e-144	-6.16732e-144	1.01172e-143	2.64385e-144	1.27312e-144	2.16841e-144	2.65219e-143	-4.12763e-144	-1.67518e-143	1.14312e-143	1.5034e-143	-1.44016e-143	1.26575e-144	1.98558e-143	1.3729e-143	-1.35815e-144	7.82169e-144	2.44094e-143	3.53859e-143	-3.39466e-143	1.03606e-284
1.28664e-144	-1.34005e-144	1.86689e-145	-8.17621e-146	-1.48044e-144	-1.54315e-144	-1.88582e-144	5.7906e-145	-2.87258e-144	1.60805e-144	-2.28333e-144	6.39109e-145	2.63891e-144	4.09141e-145	-4.3829e-145	-6.0681e-145	3.84227e-146	-1.84935e-144	-9.22458e-145	3.54732e-144	-1.69218e-144	-7.84632e-145	-5.19101e-145	2.41555e-145	6.54633e-145	-1.52296e-145	5.46281e-144	1.01872e-144	-1.32757e-144	-6.39913e-145	9.02753e-287
-1.01699e-145	1.70164e-145	-1.33564e-145	-4.09862e-145	-4.50498e-146	-9.74972e-147	4.12384e-146	-2.08803e-146	-8.65286e-146	9.53776e-147	-1.02339e-146	1.3246e-145	-5.18361e-145	-4.84432e-146	1.87048e-145	2.54141e-145	-3.73271e-145	-1.3319e-145	-1.10977e-146	2.017e-145	-3.96835e-146	1.79327e-145	-3.31738e-145	1.16591e-145	-2.37245e-146	3.74252e-146	-2.96433e-146	1.71573e-145	3.09185e-146	5.32686e-146	1.01656e-288
1.63137e-147	2.06679e-146	1.49733e-146	4.45428e-147	3.90366e-147	-4.83071e-147	9.27661e-147	-5.55569e-148	1.40568e-146	1.27216e-146	8.05381e-147	-3.59883e-146	-4.09418e-147	-3.49832e-146	-3.50127e-146	4.11829e-146	-1.09716e-146	-4.74347e-147	-4.33998e-147	2.93203e-148	-6.02628e-147	-4.64545e-146	6.77173e-147	6.19186e-147	-3.86479e-147	-1.68829e-147	3.04087e-147	-7.52447e-147	2.85761e-146	1.68435e-146	1.0305e-290
1.00927e-147	-4.09944e-149	2.22532e-147	-2.21882e-147	2.61524e-148	9.30263e-150	-9.85429e-148	-7.8699e-148	2.90446e-147	4.1291e-147	1.05473e-148	-1.29962e-148	-7.88603e-148	8.9596e-149	7.2564e-148	-4.6929e-148	-6.14206e-148	-1.28355e-147	-1.61732e-148	-3.75064e-147	-1.39042e-147	2.17293e-147	-1.85132e-147	-1.10951e-147	2.53068e-148	-3.71625e-148	3.3588e-147	1.27431e-148	-5.89185e-148	3.83125e-148	7.88699e-293
-2.06243e-148	6.25111e-150	-2.93147e-148	6.19685e-148	1.15086e-149	2.16419e-148	5.05188e-149	1.54797e-148	9.39764e-149	1.43118e-149	-8.55073e-150	8.39915e-149	-1.67606e-149	-3.65692e-149	3.00167e-150	-4.42759e-149	2.04932e-148	1.06217e-149	-5.0146e-149	2.75449e-149	6.74279e-150	9.91551e-149	-1.01064e-149	-4.12272e-149	5.25313e-149	-2.21932e-149	1.07613e-148	1.88738e-149	6.95837e-149	5.88486e-149	6.86312e-295
1.3457e-149	-3.15631e-151	-5.00008e-151	2.91288e-150	1.71346e-150	-3.75616e-150	-2.61025e-150	4.64195e-150	-2.90833e-150	-8.20036e-150	5.97263e-152	2.09103e-150	-5.48757e-150	-2.16016e-149	-2.46492e-149	-6.15019e-150	2.32476e-150	3.05225e-150	-2.30146e-149	1.83153e-149	5.87151e-151	-7.87221e-150	2.35237e-151	1.04987e-149	-1.05913e-149	-4.59346e-150	-2.16132e-150	1.506e-149	-5.24593e-150	1.75057e-150	2.90533e-297
-3.0594e-151	3.99463e-151	-3.33741e-150	-1.23298e-150	-3.54674e-151	1.81264e-151	3.28232e-152	4.75928e-151	-1.50559e-151	1.0907e-150	5.66151e-151	-1.47366e-150	2.5785e-151	8.30354e-151	-2.59895e-151	-9.0397e-151	6.42978e-151	-5.15202e-151	1.32692e-150	-1.14849e-151	1.6521e-151	1.08436e-151	3.02478e-151	-2.55818e-151	-1.35128e-150	-1.21634e-150	-9.33303e-151	-5.2917e-151	-3.36853e-151	6.26146e-151	2.62539e-299
2.31125e-152	-5.24695e-152	7.22198e-152	2.86712e-152	-7.60692e-152	1.04821e-152	2.54127e-151	-6.09281e-153	6.67285e-153	-2.58006e-152	1.21966e-152	6.23599e-152	-4.97614e-152	4.66644e-152	-2.04019e-152	6.32712e-152	3.5662e-152	-3.31962e-152	-6.74032e-152	1.88907e-151	2.01661e-152	3.83824e-152	1.72942e-152	6.4769e-152	5.45959e-153	8.46527e-152	9.23032e-153	7.84203e-152	4.77224e-152	-4.08801e-152	1.60016e-301
-7.94144e-153	-1.03565e-152	1.17101e-152	-1.13516e-152	2.77769e-153	-5.68618e-154	1.02712e-152	4.4233e-154	-1.10438e-154	-1.35493e-152	-5.31444e-153	3.3095e-153	8.07887e-154	-5.51422e-153	-1.81999e-152	2.64132e-152	-2.72834e-153	5.23898e-154	9.81923e-154	-5.59465e-153	1.36904e-152	8.21347e-153	4.79446e-153	-3.00732e-153	-8.14612e-153	-2.45456e-154	-1.50237e-153	3.68495e-154	-7.79794e-153	3.47694e-153	2.3014e-303
-1.21801e-153	2.53555e-154	2.75087e-154	-8.68528e-154	5.2685e-154	-2.57874e-154	-1.4861e-153	-7.34212e-154	-8.05001e-154	1.01682e-154	-2.75933e-154	-8.08144e-154	1.28938e-153	1.86257e-153	-5.8131e-154	-9.11447e-155	-3.9856e-154	3.27302e-154	-6.17698e-155	-3.16719e-154	3.1247e-154	4.00133e-154	-7.25544e-154	-2.04646e-154	6.62397e-155	-1.03927e-153	-1.70086e-154	-2.8355e-153	-3.56541e-154	3.13486e-154	2.291e-305
4.23373e-155	1.0502e-154	6.00996e-155	1.5885e-155	-1.09002e-154	-1.33462e-154	8.27393e-155	2.24323e-155	1.19286e-155	-1.29732e-154	-6.19355e-155	6.81206e-156	-2.73505e-155	3.95369e-155	-1.41997e-155	2.54948e-155	6.28149e-155	6.15966e-156	1.34339e-155	1.20349e-154	2.24879e-155	-1.78681e-155	-2.98919e-155	1.65354e-156	6.62245e-155	-4.16317e-156	-1.01124e-154	-1.02338e-155	-2.81229e-155	-5.52149e-155	1.16689e-307
9.44987e-156	6.08669e-156	-5.29433e-156	4.20318e-156	1.61198e-156	7.05828e-156	-1.79483e-156	-7.74922e-156	1.72471e-156	3.14721e-156	-3.94155e-156	-1.34453e-156	-8.93275e-156	3.38963e-158	1.61055e-155	6.13575e-156	1.09072e-155	-4.39889e-156	-1.9502e-156	-1.77325e-156	1.31473e-155	4.08688e-156	9.11007e-156	4.52338e-156	-6.19413e-156	1.10191e-156	-1.08712e-155	4.11306e-156	-1.16393e-155	1.69572e-156	0
1.85934e-157	-1.55953e-157	1.58471e-158	1.20175e-157	-2.9419e-158	-3.81499e-157	5.2961e-157	6.3213e-157	2.02126e-157	1.57181e-158	3.77724e-157	-2.29024e-157	5.0178e-158	1.11869e-157	1.22374e-156	1.1656e-158	2.40181e-157	1.34226e-156	1.82215e-157	5.76725e-157	1.31774e-157	2.33501e-157	-1.41789e-156	1.02232e-156	1.01657e-157	1.61359e-157	3.06849e-157	1.05417e-157	7.81869e-157	-1.93009e-157	0
-8.08535e-160	-3.41e-158	9.3728e-159	-6.80436e-158	-3.9655e-159	-1.14892e-157	-2.50187e-159	-1.023e-158	4.34455e-159	-7.04394e-158	-1.69199e-158	1.97445e-158	9.35888e-160	-1.00469e-157	-4.78245e-158	-8.82333e-159	1.60478e-157	-1.57668e-157	-7.56256e-159	-7.58927e-159	1.3e-158	2.97166e-159	2.04976e-158	-5.88332e-158	-5.63122e-158	4.0718e-159	3.89499e-158	-8.16655e-158	-5.07462e-158	-8.02506e-160	0
-5.64911e-160	-4.69465e-159	-1.35913e-160	-1.71099e-159	-1.51656e-159	1.55888e-159	-2.5859e-159	2.73896e-159	-6.8146e-159	4.80838e-159	1.45524e-159	-7.3265e-159	-6.0645e-160	6.45004e-159	9.75348e-160	1.11424e-159	-3.41369e-159	6.04661e-159	-3.32485e-160	-3.00019e-159	7.17028e-159	-1.83693e-158	-5.91939e-159	2.43062e-159	-1.02883e-159	1.15356e-159	4.2601e-159	2.26382e-160	2.60883e-159	3.43737e-159	0
4.18793e-160	2.4732e-160	1.50027e-160	-4.73198e-161	-2.95958e-160	3.18249e-160	-7.56724e-160	2.35977e-160	4.75993e-160	7.31478e-160	-5.31448e-161	2.58351e-160	1.51035e-160	1.07201e-159	-5.35787e-161	1.12522e-160	-3.51363e-161	-3.49899e-160	1.47752e-160	-1.10001e-162	1.36732e-160	-2.9011e-160	-2.60825e-161	5.73329e-160	-1.53444e-160	1.52066e-161	-3.17685e-160	9.38129e-161	-9.76519e-160	2.72287e-160	0
-5.42064e-162	-9.56612e-162	-2.03256e-161	2.47912e-161	1.55893e-161	1.20355e-161	1.91629e-161	-1.54536e-161	-1.9932e-161	-2.5521e-161	-5.09071e-162	1.01035e-161	-7.31847e-162	-3.67663e-161	2.54974e-161	1.15385e-161	-2.48779e-161	2.80889e-161	-1.13601e-161	-6.15584e-161	1.86643e-161	-9.29867e-161	1.52688e-161	4.51831e-162	-6.17897e-163	-6.68047e-162	-3.22303e-161	-1.39209e-161	-7.38363e-161	1.91256e-161	0
1.47582e-162	-1.53577e-162	5.76165e-162	4.28717e-162	1.34647e-162	1.35234e-161	-1.89326e-162	-2.34557e-162	3.04361e-162	-7.45009e-162	-1.64522e-162	-1.24311e-162	3.99267e-163	7.66228e-162	-2.75801e-162	-4.28107e-163	4.7561e-162	2.53144e-162	-4.72354e-162	6.19422e-162	7.48151e-163	1.25623e-161	3.04674e-162	7.53049e-163	2.57336e-162	1.87033e-162	3.14433e-162	2.26018e-163	6.93066e-165	1.07543e-162	0
2.37585e-163	1.22099e-162	2.07819e-163	-2.46428e-163	-8.19978e-163	-1.28441e-163	-5.12845e-163	3.07885e-163	-8.01368e-164	-1.02265e-163	-2.88796e-163	-3.69263e-163	9.81106e-164	6.73011e-164	-1.10636e-163	-4.95262e-164	-8.28758e-163	2.40911e-163	1.33241e-163	5.8282e-163	-3.91467e-164	1.72077e-163	4.13239e-163	5.46156e-165	-2.76573e-163	5.70082e-163	9.56166e-163	1.33251e-163	-1.65299e-163	-1.6003e-164	0
2.37585e-163	1.22099e-162	2.07819e-163	-2.46428e-163	-8.19978e-163	-1.28441e-163	-5.12845e-163	3.07885e-163	-8.01368e-164	-1.02265e-163	-2.88796e-163	-3.69263e-163	9.81106e-164	6.73011e-164	-1.10636e-163	-4.95262e-164	-8.28758e-163	2.40911e-163	1.33241e-163	5.8282e-163	-3.91467e-164	1.72077e-163	4.13239e-163	5.46156e-165	-2.76573e-163	5.70082e-163	9.56166e-163	1.33251e-163	-1.65299e-163	-1.6003e-164	0
2.37585e-163	1.22099e-162	2.07819e-163	-2.46428e-163	-8.19978e-163	-1.28441e-163	-5.12845e-163	3.07885e-163	-8.01368e-164	-1.02265e-163	-2.88796e-163	-3.69263e-163	9.81106e-164	6.73011e-164	-1.10636e-163	-4.95262e-164	-8.28758e-163	2.40911e-163	1.33241e-163	5.8282e-163	-3.91467e-164	1.72077e-163	4.13239e-163	5.46156e-165	-2.76573e-163	5.70082e-163	9.56166e-163	1.33251e-163	-1.65299e-163	-1.6003e-164	0
2.37585e-163	1.22099e-162	2.07819e-163	-2.46428e-163	-8.19978e-163	-1.28441e-163	-5.12845e-163	3.07885e-163	-8.01368e-164	-1.02265e-163	-2.88796e-163	-3.69263e-163	9.81106e-164	6.73011e-164	-1.10636e-163	-4.95262e-164	-8.28758e-163	2.40911e-163	1.33241e-163	5.8282e-163	-3.91467e-164	1.72077e-163	4.13239e-163	5.46156e-165	-2.76573e-163	5.70082e-163	9.56166e-163	1.33251e-163	-1.65299e-163	-1.6003e-164	0
2.37585e-163	1.22099e-162	2.07819e-163	-2.46428e-163	-8.19978e-163	-1.28441e-163	-5.12845e-163	3.07885e-163	-8.01368e-164	-1.02265e-163	-2.88796e-163	-3.69263e-163	9.81106e-164	6.73011e-164	-1.10636e-163	-4.95262e-164	-8.28758e-163	2.40911e-163	1.33241e-163	5.8282e-163	-3.91467e-164	1.72077e-163	4.13239e-163	5.46156e-165	-2.76573e-163	5.70082e-163	9.56166e-163	1.33251e-163	-1.65299e-163	-1.6003e-164	0
2.37585e-163	1.22099e-162	2.07819e-163	-2.46428e-163	-8.19978e-163	-1.28441e-163	-5.12845e-163	3.07885e-163	-8.01368e-164	-1.02265e-163	-2.88796e-163	-3.69263e-163	9.81106e-164	6.73011e-164	-1.10636e-163	-4.95262e-164	-8.28758e-163	2.40911e-163	1.33241e-163	5.8282e-163	-3.91467e-164	1.72077e-163	4.13239e-163	5.46156e-165	-2.76573e-163	5.70082e-163	9.56166e-163	1.33251e-163	-1.65299e-163	-1.6003e-164	0
2.37585e-163	1.22099e-162	2.07819e-163	-2.46428e-163	-8.19978e-163	-1.28441e-163	-5.12845e-163	3.07885e-163	-8.01368e-164	-1.02265e-163	-2.88796e-163	-3.69263e-163	9.81106e-164	6.73011e-164	-1.10636e-163	-4.95262e-164	-8.28758e-163	2.40911e-163	1.33241e-163	5.8282e-163	-3.91467e-164	1.72077e-163	4.13239e-163	5.46156e-165	-2.76573e-163	5.70082e-163	9.56166e-163	1.33251e-163	-1.65299e-163	-1.6003e-164	0
2.37585e-163	1.22099e-162	2.07819e-163	-2.46428e-163	-8.19978e-163	-1.28441e-163	-5.12845e-163	3.07885e-163	-8.01368e-164	-1.02265e-163	-2.88796e-163	-3.69263e-163	9.81106e-164	6.73011e-164	-1.10636e-163	-4.95262e-164	-8.28758e-163	2.40911e-163	1.33241e-163	5.8282e-163	-3.91467e-164	1.72077e-163	4.13239e-163	5.46156e-165	-2.76573e-163	5.70082e-163	9.56166e-163	1.33251e-163	-1.65299e-163	-1.6003e-164	0
2.37585e-163	1.22099e-162	2.07819e-163	-2.46428e-163	-8.19978e-163	-1.28441e-163	-5.12845e-163	3.07885e-163	-8.01368e-164	-1.02265e-163	-2.88796e-163	-3.69263e-163	9.81106e-164	6.73011e-164	-1.10636e-163	-4.95262e-164	-8.28758e-163	2.40911e-163	1.33241e-163	5.8282e-163	-3.91467e-164	1.72077e-163	4.13239e-163	5.46156e-165	-2.76573e-163	5.70082e-163	9.56166e-163	1.33251e-163	-1.65299e-163	-1.6003e-164	0
2.37585e-163	1.22099e-162	2.07819e-163	-2.46428e-163	-8.19978e-163	-1.28441e-163	-5.12845e-163	3.07885e-163	-8.01368e-164	-1.02265e-163	-2.88796e-163	-3.69263e-163	9.81106e-164	6.73011e-164	-1.10636e-163	-4.95262e-164	-8.28758e-163	2.40911e-163	1.33241e-163	5.8282e-163	-3.91467e-164	1.72077e-163	4.13239e-163	5.46156e-165	-2.76573e-163	5.70082e-163	9.56166e-163	1.33251e-163	-1.65299e-163	-1.6003e-164	0
2.37585e-163	1.22099e-162	2.07819e-163	-2.46428e-163	-8.19978e-163	-1.28441e-163	-5.12845e-163	3.07885e-163	-8.01368e-164	-1.02265e-163	-2.88796e-163	-3.69263e-163	9.81106e-164	6.73011e-164	-1.10636e-163	-4.95262e-164	-8.28758e-163	2.40911e-163	1.33241e-163	5.8282e-163	-3.91467e-164	1.72077e-163	4.13239e-163	5.46156e-165	-2.76573e-163	5.70082e-163	9.56166e-163	1.33251e-163	-1.65299e-163	-1.6003e-164	0
2.37585e-163	1.22099e-162	2.07819e-163	-2.46428e-163	-8.19978e-163	-1.28441e-163	-5.12845e-163	3.07885e-163	-8.01368e-164	-1.02265e-163	-2.88796e-163	-3.69263e-163	9.81106e-164	6.73011e-164	-1.10636e-163	-4.95262e-164	-8.28758e-163	2.40911e-163	1.33241e-163	5.8282e-163	-3.91467e-164	1.72077e-163	4.13239e-163	5.46156e-165	-2.76573e-163	5.70082e-163	9.56166e-163	1.33251e-163	-1.65299e-163	-1.6003e-164	0
2.37585e-163	1.22099e-162	2.07819e-163	-2.46428e-163	-8.19978e-163	-1.28441e-163	-5.12845e-163	3.07885e-163	-8.01368e-164	-1.02265e-163	-2.88796e-163	-3.69263e-163	9.81106e-164	6.73011e-164	-1.10636e-163	-4.95262e-164	-8.28758e-163	2.40911e-163	1.33241e-163	5.8282e-163	-3.91467e-164	1.72077e-163	4.13239e-163	5.46156e-165	-2.76573e-163	5.70082e-163	9.56166e-163	1.33251e-163	-1.65299e-163	-1.6003e-164	0
2.37585e-163	1.22099e-162	2.07819e-163	-2.46428e-163	-8.19978e-163	-1.28441e-163	-5.12845e-163	3.07885e-163	-8.01368e-164	-1.02265e-163	-2.88796e-163	-3.69263e-163	9.81106e-164	6.73011e-164	-1.10636e-163	-4.95262e-164	-8.28758e-163	2.40911e-163	1.33241e-163	5.8282e-163	-3.91467e-164	1.72077e-163	4.13239e-163	5.46156e-165	-2.76573e-163	5.70082e-163	9.56166e-163	1.33251e-163	-1.65299e-163	-1.6003e-164	0
2.37585e-163	1.22099e-162	2.07819e-163	-2.46428e-163	-8.19978e-163	-1.28441e-163	-5.12845e-163	3.07885e-163	-8.01368e-164	-1.02265e-163	-2.88796e-163	-3.69263e-163	9.81106e-164	6.73011e-164	-1.10636e-163	-4.95262e-164	-8.28758e-163	2.40911e-163	1.33241e-163	5.8282e-163	-3.91467e-164	1.72077e-163	4.13239e-163	5.46156e-165	-2.76573e-163	5.70082e-163	9.56166e-163	1.33251e-163	-1.65299e-163	-1.6003e-164	0
2.37585e-163	1.22099e-162	2.07819e-163	-2.46428e-163	-8.19978e-163	-1.28441e-163	-5.12845e-163	3.07885e-163	-8.01368e-164	-1.02265e-163	-2.88796e-163	-3.69263e-163	9.81106e-164	6.73011e-164	-1.10636e-163	-4.95262e-164	-8.28758e-163	2.40911e-163	1.33241e-163	5.8282e-163	-3.91467e-164	1.72077e-163	4.13239e-163	5.46156e-165	-2.76573e-163	5.70082e-163	9.56166e-163	1.33251e-163	-1.65299e-163	-1.6003e-164	0
2.37585e-163	1.22099e-162	2.07819e-163	-2.46428e-163	-8.19978e-163	-1.28441e-163	-5.12845e-163	3.07885e-163	-8.01368e-164	-1.02265e-163	-2.88796e-163	-3.69263e-163	9.81106e-164	6.73011e-164	-1.10636e-163	-4.95262e-164	-8.28758e-163	2.40911e-163	1.33241e-163	5.8282e-163	-3.91467e-164	1.72077e-163	4.13239e-163	5.46156e-165	-2.76573e-163	5.70082e-163	9.56166e-163	1.33251e-163	-1.65299e-163	-1.6003e-164	0
2.37585e-163	1.22099e-162	2.07819e-163	-2.46428e-163	-8.19978e-163	-1.28441e-163	-5.12845e-163	3.07885e-163	-8.01368e-164	-1.02265e-163	-2.88796e-163	-3.69263e-163	9.81106e-164	6.73011e-164	-1.10636e-163	-4.95262e-164	-8.28758e-163	2.40911e-163	1.33241e-163	5.8282e-163	-3.91467e-164	1.72077e-163	4.13239e-163	5.46156e-165	-2.76573e-163	5.70082e-163	9.56166e-163	1.33251e-163	-1.65299e-163	-1.6003e-164	0
2.37585e-163	1.22099e-162	2.07819e-163	-2.46428e-163	-8.19978e-163	-1.28441e-163	-5.12845e-163	3.07885e-163	-8.01368e-164	-1.02265e-163	-2.88796e-163	-3.69263e-163	9.81106e-164	6.73011e-164	-1.10636e-163	-4.95262e-164	-8.28758e-163	2.40911e-163	1.33241e-163	5.8282e-163	-3.91467e-164	1.72077e-163	4.13239e-163	5.46156e-165	-2.76573e-163	5.70082e-163	9.56166e-163	1.33251e-163	-1.65299e-163	-1.6003e-164	0
2.37585e-163	1.22099e-162	2.07819e-163	-2.46428e-163	-8.19978e-163	-1.28441e-163	-5.12845e-163	3.07885e-163	-8.01368e-164	-1.02265e-163	-2.88796e-163	-3.69263e-163	9.81106e-164	6.73011e-164	-1.10636e-163	-4.95262e-164	-8.28758e-163	2.40911e-163	1.33241e-163	5.8282e-163	-3.91467e-164	1.72077e-163	4.13239e-163	5.46156e-165	-2.76573e-163	5.70082e-163	9.56166e-163	1.33251e-163	-1.65299e-163	-1.6003e-164	0
2.37585e-163	1.22099e-162	2.07819e-163	-2.46428e-163	-8.19978e-163	-1.28441e-163	-5.12845e-163	3.07885e-163	-8.01368e-164	-1.02265e-163	-2.88796e-163	-3.69263e-163	9.81106e-164	6.73011e-164	-1.10636e-163	-4.95262e-164	-8.28758e-163	2.40911e-163	1.33241e-163	5.8282e-163	-3.91467e-164	1.72077e-163	4.13239e-163	5.46156e-165	-2.76573e-163	5.70082e-163	9.56166e-163	1.33251e-163	-1.65299e-163	-1.6003e-164	0
2.37585e-163	1.22099e-162	2.07819e-163	-2.46428e-163	-8.19978e-163	-1.28441e-163	-5.12845e-163	3.07885e-163	-8.01368e-164	-1.02265e-163	-2.88796e-163	-3.69263e-163	9.81106e-164	6.73011e-164	-1.10636e-163	-4.95262e-164	-8.28758e-163	2.40911e-163	1.33241e-163	5.8282e-163	-3.91467e-164	1.72077e-163	4.13239e-163	5.46156e-165	-2.76573e-163	5.70082e-163	9.56166e-163	1.33251e-163	-1.65299e-163	-1.6003e-164	0
2.37585e-163	1.22099e-162	2.07819e-163	-2.46428e-163	-8.19978e-163	-1.28441e-163	-5.12845e-163	3.07885e-163	-8.01368e-164	-1.02265e-163	-2.88796e-163	-3.69263e-163	9.81106e-164	6.73011e-164	-1.10636e-163	-4.95262e-164	-8.28758e-163	2.40911e-163	1.33241e-163	5.8282e-163	-3.91467e-164	1.72077e-163	4.13239e-163	5.46156e-165	-2.76573e-163	5.70082e-163	9.56166e-163	1.33251e-163	-1.65299e-163	-1.6003e-164	0
2.37585e-163	1.22099e-162	2.07819e-163	-2.46428e-163	-8.19978e-163	-1.28441e-163	-5.12845e-163	3.07885e-163	-8.01368e-164	-1.02265e-163	-2.88796e-163	-3.69263e-163	9.81106e-164	6.73011e-164	-1.10636e-163	-4.95262e-164	-8.28758e-163	2.40911e-163	1.33241e-163	5.8282e-163	-3.91467e-164	1.72077e-163	4.13239e-163	5.46156e-165	-2.76573e-163	5.70082e-163	9.56166e-163	1.33251e-163	-1.65299e-163	-1.6003e-164	0
2.37585e-163	1.22099e-162	2.07819e-163	-2.46428e-163	-8.19978e-163	-1.28441e-163	-5.12845e-163	3.07885e-163	-8.01368e-164	-1.02265e-163	-2.88796e-163	-3.69263e-163	9.81106e-164	6.73011e-164	-1.10636e-163	-4.95262e-164	-8.28758e-163	2.40911e-163	1.33241e-163	5.8282e-163	-3.91467e-164	1.72077e-163	4.13239e-163	5.46156e-165	-2.76573e-163	5.70082e-163	9.56166e-163	1.33251e-163	-1.65299e-163	-1.6003e-164	0
2.37585e-163	1.22099e-162	2.07819e-163	-2.46428e-163	-8.19978e-163	-1.28441e-163	-5.12845e-163	3.07885e-163	-8.01368e-164	-1.02265e-163	-2.88796e-163	-3.69263e-163	9.81106e-164	6.73011e-164	-1.10636e-163	-4.95262e-164	-8.28758e-163	2.40911e-163	1.33241e-163	5.8282e-163	-3.91467e-164	1.72077e-163	4.13239e-163	5.46156e-165	-2.76573e-163	5.70082e-163	9.56166e-163	1.33251e-163	-1.65299e-163	-1.6003e-164	0
2.37585e-163	1.22099e-162	2.07819e-163	-2.46428e-163	-8.19978e-163	-1.28441e-163	-5.12845e-163	3.07885e-163	-8.01368e-164	-1.02265e-163	-2.88796e-163	-3.69263e-163	9.81106e-164	6.73011e-164	-1.10636e-163	-4.95262e-164	-8.28758e-163	2.40911e-163	1.33241e-163	5.8282e-163	-3.91467e-164	1.72077e-163	4.13239e-163	5.46156e-165	-2.76573e-163	5.70082e-163	9.56166e-163	1.33251e-163	-1.65299e-163	-1.6003e-164	0
2.37585e-163	1.22099e-162	2.07819e-163	-2.46428e-163	-8.19978e-163	-1.28441e-163	-5.12845e-163	3.07885e-163	-8.01368e-164	-1.02265e-163	-2.88796e-163	-3.69263e-163	9.81106e-164	6.73011e-164	-1.10636e-163	-4.95262e-164	-8.28758e-163	2.40911e-163	1.33241e-163	5.8282e-163	-3.91467e-164	1.72077e-163	4.13239e-163	5.46156e-165	-2.76573e-163	5.70082e-163	9.56166e-163	1.33251e-163	-1.65299e-163	-1.6003e-164	0
2.37585e-163	1.22099e-162	2.07819e-163	-2.46428e-163	-8.19978e-163	-1.28441e-163	-5.12845e-163	3.07885e-163	-8.01368e-164	-1.02265e-163	-2.88796e-163	-3.69263e-163	9.81106e-164	6.73011e-164	-1.10636e-163	-4.95262e-164	-8.28758e-163	2.40911e-163	1.33241e-163	5.8282e-163	-3.91467e-164	1.72077e-163	4.13239e-163	5.46156e-165	-2.76573e-163	5.70082e-163	9.56166e-163	1.33251e-163	-1.65299e-163	-1.6003e-164	0
2.37585e-163	1.22099e-162	2.07819e-163	-2.46428e-163	-8.19978e-163	-1.28441e-163	-5.12845e-163	3.07885e-163	-8.01368e-164	-1.02265e-163	-2.88796e-163	-3.69263e-163	9.81106e-164	6.73011e-164	-1.10636e-163	-4.95262e-164	-8.28758e-163	2.40911e-163	1.33241e-163	5.8282e-163	-3.91467e-164	1.72077e-163	4.13239e-163	5.46156e-165	-2.76573e-163	5.70082e-163	9.56166e-163	1.33251e-163	-1.65299e-163	-1.6003e-164	0
2.37585e-163	1.22099e-162	2.07819e-163	-2.46428e-163	-8.19978e-163	-1.28441e-163	-5.12845e-163	3.07885e-163	-8.01368e-164	-1.02265e-163	-2.88796e-163	-3.69263e-163	9.81106e-164	6.73011e-164	-1.10636e-163	-4.95262e-164	-8.28758e-163	2.40911e-163	1.33241e-163	5.8282e-163	-3.91467e-164	1.72077e-163	4.13239e-163	5.46156e-165	-2.76573e-163	5.70082e-163	9.56166e-163	1.33251e-163	-1.65299e-163	-1.6003e-164	0
2.37585e-163	1.22099e-162	2.07819e-163	-2.46428e-163	-8.19978e-163	-1.28441e-163	-5.12845e-163	3.07885e-163	-8.01368e-164	-1.02265e-163	-2.88796e-163	-3.69263e-163	9.81106e-164	6.73011e-164	-1.10636e-163	-4.95262e-164	-8.28758e-163	2.40911e-163	1.33241e-163	5.8282e-163	-3.91467e-164	1.72077e-163	4.13239e-163	5.46156e-165	-2.76573e-163	5.70082e-163	9.56166e-163	1.33251e-163	-1.65299e-163	-1.6003e-164	0
2.37585e-163	1.22099e-162	2.07819e-163	-2.46428e-163	-8.19978e-163	-1.28441e-163	-5.12845e-163	3.07885e-163	-8.01368e-164	-1.02265e-163	-2.88796e-163	-3.69263e-163	9.81106e-164	6.73011e-164	-1.10636e-163	-4.95262e-164	-8.28758e-163	2.40911e-163	1.33241e-163	5.8282e-163	-3.91467e-164	1.72077e-163	4.13239e-163	5.46156e-165	-2.76573e-163	5.70082e-163	9.56166e-163	1.33251e-163	-1.65299e-163	-1.6003e-164	0
2.37585e-163	1.22099e-162	2.07819e-163	-2.46428e-163	-8.19978e-163	-1.28441e-163	-5.12845e-163	3.07885e-163	-8.01368e-164	-1.02265e-163	-2.88796e-163	-3.69263e-163	9.81106e-164	6.73011e-164	-1.10636e-163	-4.95262e-164	-8.28758e-163	2.40911e-163	1.33241e-163	5.8282e-163	-3.91467e-164	1.72077e-163	4.13239e-163	5.46156e-165	-2.76573e-163	5.70082e-163	9.56166e-163	1.33251e-163	-1.65299e-163	-1.6003e-164	0
2.37585e-163	1.22099e-162	2.07819e-163	-2.46428e-163	-8.19978e-163	-1.28441e-163	-5.12845e-163	3.07885e-163	-8.01368e-164	-1.02265e-163	-2.88796e-163	-3.69263e-163	9.81106e-164	6.73011e-164	-1.10636e-163	-4.95262e-164	-8.28758e-163	2.40911e-163	1.33241e-163	5.8282e-163	-3.91467e-164	1.72077e-163	4.13239e-163	5.46156e-165	-2.76573e-163	5.70082e-163	9.56166e-163	1.33251e-163	-1.65299e-163	-1.6003e-164	0
2.37585e-163	1.22099e-162	2.07819e-163	-2.46428e-163	-8.19978e-163	-1.28441e-163	-5.12845e-163	3.07885e-163	-8.01368e-164	-1.02265e-163	-2.88796e-163	-3.69263e-163	9.81106e-164	6.73011e-164	-1.10636e-163	-4.95262e-164	-8.28758e-163	2.40911e-163	1.33241e-163	5.8282e-163	-3.91467e-164	1.72077e-163	4.13239e-163	5.46156e-165	-2.76573e-163	5.70082e-163	9.56166e-163	1.33251e-163	-1.65299e-163	-1.6003e-164	0
2.37585e-163	1.22099e-162	2.07819e-163	-2.46428e-163	-8.19978e-163	-1.28441e-163	-5.12845e-163	3.07885e-163	-8.01368e-164	-1.02265e-163	-2.88796e-163	-3.69263e-163	9.81106e-164	6.73011e-164	-1.10636e-163	-4.95262e-164	-8.28758e-163	2.40911e-163	1.33241e-163	5.8282e-163	-3.91467e-164	1.72077e-163	4.13239e-163	5.46156e-165	-2.76573e-163	5.70082e-163	9.56166e-163	1.33251e-163	-1.65299e-163	-1.6003e-164	0
2.37585e-163	1.22099e-162	2.07819e-163	-2.46428e-163	-8.19978e-163	-1.28441e-163	-5.12845e-163	3.07885e-163	-8.01368e-164	-1.02265e-163	-2.88796e-163	-3.69263e-163	9.81106e-164	6.73011e-164	-1.10636e-163	-4.95262e-164	-8.28758e-163	2.40911e-163	1.33241e-163	5.8282e-163	-3.91467e-164	1.72077e-163	4.13239e-163	5.46156e-165	-2.76573e-163	5.70082e-163	9.56166e-163	1.33251e-163	-1.65299e-163	-1.6003e-164	0
2.37585e-163	1.22099e-162	2.07819e-163	-2.46428e-163	-8.19978e-163	-1.28441e-163	-5.12845e-163	3.07885e-163	-8.01368e-164	-1.02265e-163	-2.88796e-163	-3.69263e-163	9.81106e-164	6.73011e-164	-1.10636e-163	-4.95262e-164	-8.28758e-163	2.40911e-163	1.33241e-163	5.8282e-163	-3.91467e-164	1.72077e-163	4.13239e-163	5.46156e-165	-2.76573e-163	5.70082e-163	9.56166e-163	1.33251e-163	-1.65299e-163	-1.6003e-164	0
2.37585e-163	1.22099e-162	2.07819e-163	-2.46428e-163	-8.19978e-163	-1.28441e-163	-5.12845e-163	3.07885e-163	-8.01368e-164	-1.02265e-163	-2.88796e-163	-3.69263e-163	9.81106e-164	6.73011e-164	-1.10636e-163	-4.95262e-164	-8.28758e-163	2.40911e-163	1.33241e-163	5.8282e-163	-3.91467e-164	1.72077e-163	4.13239e-163	5.46156e-165	-2.76573e-163	5.70082e-163	9.56166e-163	1.33251e-163	-1.65299e-163	-1.6003e-164	0
2.37585e-163	1.22099e-162	2.07819e-163	-2.46428e-163	-8.19978e-163	-1.28441e-163	-5.12845e-163	3.07885e-163	-8.01368e-164	-1.02265e-163	-2.88796e-163	-3.69263e-163	9.81106e-164	6.73011e-164	-1.10636e-163	-4.95262e-164	-8.28758e-163	2.40911e-163	1.33241e-163	5.8282e-163	-3.91467e-164	1.72077e-163	4.13239e-163	5.46156e-165	-2.76573e-163	5.70082e-163	9.56166e-163	1.33251e-163	-1.65299e-163	-1.6003e-164	0
2.37585e-163	1.22099e-162	2.07819e-163	-2.46428e-163	-8.19978e-163	-1.28441e-163	-5.12845e-163	3.07885e-163	-8.01368e-164	-1.02265e-163	-2.88796e-163	-3.69263e-163	9.81106e-164	6.73011e-164	-1.10636e-163	-4.95262e-164	-8.28758e-163	2.40911e-163	1.33241e-163	5.8282e-163	-3.91467e-164	1.72077e-163	4.13239e-163	5.46156e-165	-2.76573e-163	5.70082e-163	9.56166e-163	1.33251e-163	-1.65299e-163	-1.6003e-164	0
2.37585e-163	1.22099e-162	2.07819e-163	-2.46428e-163	-8.19978e-163	-1.28441e-163	-5.12845e-163	3.07885e-163	-8.01368e-164	-1.02265e-163	-2.88796e-163	-3.69263e-163	9.81106e-164	6.73011e-164	-1.10636e-163	-4.95262e-164	-8.28758e-163	2.40911e-163	1.33241e-163	5.8282e-163	-3.91467e-164	1.72077e-163	4.13239e-163	5.46156e-165	-2.76573e-163	5.70082e-163	9.56166e-163	1.33251e-163	-1.65299e-163	-1.6003e-164	0
2.37585e-163	1.22099e-162	2.07819e-163	-2.46428e-163	-8.19978e-163	-1.28441e-163	-5.12845e-163	3.07885e-163	-8.01368e-164	-1.02265e-163	-2.88796e-163	-3.69263e-163	9.81106e-164	6.73011e-164	-1.10636e-163	-4.95262e-164	-8.28758e-163	2.40911e-163	1.33241e-163	5.8282e-163	-3.91467e-164	1.72077e-163	4.13239e-163	5.46156e-165	-2.76573e-163	5.70082e-163	9.56166e-163	1.33251e-163	-1.65299e-163	-1.6003e-164	0
2.37585e-163	1.22099e-162	2.07819e-163	-2.46428e-163	-8.19978e-163	-1.28441e-163	-5.12845e-163	3.07885e-163	-8.01368e-164	-1.02265e-163	-2.88796e-163	-3.69263e-163	9.81106e-164	6.73011e-164	-1.10636e-163	-4.95262e-164	-8.28758e-163	2.40911e-163	1.33241e-163	5.8282e-163	-3.91467e-164	1.72077e-163	4.13239e-163	5.46156e-165	-2.76573e-163	5.70082e-163	9.56166e-163	1.33251e-163	-1.65299e-163	-1.6003e-164	0
2.37585e-163	1.22099e-162	2.07819e-163	-2.46428e-163	-8.19978e-163	-1.28441e-163	-5.12845e-163	3.07885e-163	-8.01368e-164	-1.02265e-163	-2.88796e-163	-3.69263e-163	9.81106e-164	6.73011e-164	-1.10636e-163	-4.95262e-164	-8.28758e-163	2.40911e-163	1.33241e-163	5.8282e-163	-3.91467e-164	1.72077e-163	4.13239e-163	5.46156e-165	-2.76573e-163	5.70082e-163	9.56166e-163	1.33251e-163	-1.65299e-163	-1.6003e-164	0
2.37585e-163	1.22099e-162	2.07819e-163	-2.46428e-163	-8.19978e-163	-1.28441e-163	-5.12845e-163	3.07885e-163	-8.01368e-164	-1.02265e-163	-2.88796e-163	-3.69263e-163	9.81106e-164	6.73011e-164	-1.10636e-163	-4.95262e-164	-8.28758e-163	2.40911e-163	1.33241e-163	5.8282e-163	-3.91467e-164	1.72077e-163	4.13239e-163	5.46156e-165	-2.76573e-163	5.70082e-163	9.56166e-163	1.33251e-163	-1.65299e-163	-1.6003e-164	0
2.37585e-163	1.22099e-162	2.07819e-163	-2.46428e-163	-8.19978e-163	-1.28441e-163	-5.12845e-163	3.07885e-163	-8.01368e-164	-1.02265e-163	-2.88796e-163	-3.69263e-163	9.81106e-164	6.73011e-164	-1.10636e-163	-4.95262e-164	-8.28758e-163	2.40911e-163	1.33241e-163	5.8282e-163	-3.91467e-164	1.72077e-163	4.13239e-163	5.46156e-165	-2.76573e-163	5.70082e-163	9.56166e-163	1.33251e-163	-1.65299e-163	-1.6003e-164	0
2.37585e-163	1.22099e-162	2.07819e-163	-2.46428e-163	-8.19978e-163	-1.28441e-163	-5.12845e-163	3.07885e-163	-8.01368e-164	-1.02265e-163	-2.88796e-163	-3.69263e-163	9.81106e-164	6.73011e-164	-1.10636e-163	-4.95262e-164	-8.28758e-163	2.40911e-163	1.33241e-163	5.8282e-163	-3.91467e-164	1.72077e-163	4.13239e-163	5.46156e-165	-2.76573e-163	5.70082e-163	9.56166e-163	1.33251e-163	-1.65299e-163	-1.6003e-164	0
2.37585e-163	1.22099e-162	2.07819e-163	-2.46428e-163	-8.19978e-163	-1.28441e-163	-5.12845e-163	3.07885e-163	-8.01368e-164	-1.02265e-163	-2.88796e-163	-3.69263e-163	9.81106e-164	6.73011e-164	-1.10636e-163	-4.95262e-164	-8.28758e-163	2.40911e-163	1.33241e-163	5.8282e-163	-3.91467e-164	1.72077e-163	4.13239e-163	5.46156e-165	-2.76573e-163	5.70082e-163	9.56166e-163	1.33251e-163	-1.65299e-163	-1.6003e-164	0
2.37585e-163	1.22099e-162	2.07819e-163	-2.46428e-163	-8.19978e-163	-1.28441e-163	-5.12845e-163	3.07885e-163	-8.01368e-164	-1.02265e-163	-2.88796e-163	-3.69263e-163	9.81106e-164	6.73011e-164	-1.10636e-163	-4.95262e-164	-8.28758e-163	2.40911e-163	1.33241e-163	5.8282e-163	-3.91467e-164	1.72077e-163	4.13239e-163	5.46156e-165	-2.76573e-163	5.70082e-163	9.56166e-163	1.33251e-163	-1.65299e-163	-1.6003e-164	0
2.37585e-163	1.22099e-162	2.07819e-163	-2.46428e-163	-8.19978e-163	-1.28441e-163	-5.12845e-163	3.07885e-163	-8.01368e-164	-1.02265e-163	-2.88796e-163	-3.69263e-163	9.81106e-164	6.73011e-164	-1.10636e-163	-4.95262e-164	-8.28758e-163	2.40911e-163	1.33241e-163	5.8282e-163	-3.91467e-164	1.72077e-163	4.13239e-163	5.46156e-165	-2.76573e-163	5.70082e-163	9.56166e-163	1.33251e-163	-1.65299e-163	-1.6003e-164	0
2.37585e-163	1.22099e-162	2.07819e-163	-2.46428e-163	-8.19978e-163	-1.28441e-163	-5.12845e-163	3.07885e-163	-8.01368e-164	-1.02265e-163	-2.88796e-163	-3.69263e-163	9.81106e-164	6.73011e-164	-1.10636e-163	-4.95262e-164	-8.28758e-163	2.40911e-163	1.33241e-163	5.8282e-163	-3.91467e-164	1.72077e-163	4.13239e-163	5.46156e-165	-2.76573e-163	5.70082e-163	9.56166e-163	1.33251e-163	-1.65299e-163	-1.6003e-164	0
2.37585e-163	1.22099e-162	2.07819e-163	-2.46428e-163	-8.19978e-163	-1.28441e-163	-5.12845e-163	3.07885e-163	-8.01368e-164	-1.02265e-163	-2.88796e-163	-3.69263e-163	9.81106e-164	6.73011e-164	-1.10636e-163	-4.95262e-164	-8.28758e-163	2.40911e-163	1.33241e-163	5.8282e-163	-3.91467e-164	1.72077e-163	4.13239e-163	5.46156e-165	-2.76573e-163	5.70082e-163	9.56166e-163	1.33251e-163	-1.65299e-163	-1.6003e-164	0
2.37585e-163	1.22099e-162	2.07819e-163	-2.46428e-163	-8.19978e-163	-1.28441e-163	-5.12845e-163	3.07885e-163	-8.01368e-164	-1.02265e-163	-2.88796e-163	-3.69263e-163	9.81106e-164	6.73011e-164	-1.10636e-163	-4.95262e-164	-8.28758e-163	2.40911e-163	1.33241e-163	5.8282e-163	-3.91467e-164	1.72077e-163	4.13239e-163	5.46156e-165	-2.76573e-163	5.70082e-163	9.56166e-163	1.33251e-163	-1.65299e-163	-1.6003e-164	0
2.37585e-163	1.22099e-162	2.07819e-163	-2.46428e-163	-8.19978e-163	-1.28441e-163	-5.12845e-163	3.07885e-163	-8.01368e-164	-1.02265e-163	-2.88796e-163	-3.69263e-163	9.81106e-164	6.73011e-164	-1.10636e-163	-4.95262e-164	-8.28758e-163	2.40911e-163	1.33241e-163	5.8282e-163	-3.91467e-164	1.72077e-163	4.13239e-163	5.46156e-165	-2.76573e-163	5.70082e-163	9.56166e-163	1.33251e-163	-1.65299e-163	-1.6003e-164	0
2.37585e-163	1.22099e-162	2.07819e-163	-2.46428e-163	-8.19978e-163	-1.28441e-163	-5.12845e-163	3.07885e-163	-8.01368e-164	-1.02265e-163	-2.88796e-163	-3.69263e-163	9.81106e-164	6.73011e-164	-1.10636e-163	-4.95262e-164	-8.28758e-163	2.40911e-163	1.33241e-163	5.8282e-163	-3.91467e-164	1.72077e-163	4.13239e-163	5.46156e-165	-2.76573e-163	5.70082e-163	9.56166e-163	1.33251e-163	-1.65299e-163	-1.6003e-164	0
2.37585e-163	1.22099e-162	2.07819e-163	-2.46428e-163	-8.19978e-163	-1.28441e-163	-5.12845e-163	3.07885e-163	-8.01368e-164	-1.02265e-163	-2.88796e-163	-3.69263e-163	9.81106e-164	6.73011e-164	-1.10636e-163	-4.95262e-164	-8.28758e-163	2.40911e-163	1.33241e-163	5.8282e-163	-3.91467e-164	1.72077e-163	4.13239e-163	5.46156e-165	-2.76573e-163	5.70082e-163	9.56166e-163	1.33251e-163	-1.65299e-163	-1.6003e-164	0
2.37585e-163	1.22099e-162	2.07819e-163	-2.46428e-163	-8.19978e-163	-1.28441e-163	-5.12845e-163	3.07885e-163	-8.01368e-164	-1.02265e-163	-2.88796e-163	-3.69263e-163	9.81106e-164	6.73011e-164	-1.10636e-163	-4.95262e-164	-8.28758e-163	2.40911e-163	1.33241e-163	5.8282e-163	-3.91467e-164	1.72077e-163	4.13239e-163	5.46156e-165	-2.76573e-163	5.70082e-163	9.56166e-163	1.33251e-163	-1.65299e-163	-1.6003e-164	0
2.37585e-163	1.22099e-162	2.07819e-163	-2.46428e-163	-8.19978e-163	-1.28441e-163	-5.12845e-163	3.07885e-163	-8.01368e-164	-1.02265e-163	-2.88796e-163	-3.69263e-163	9.81106e-164	6.73011e-164	-1.10636e-163	-4.95262e-164	-8.28758e-163	2.40911e-163	1.33241e-163	5.8282e-163	-3.91467e-164	1.72077e-163	4.13239e-163	5.46156e-165	-2.76573e-163	5.70082e-163	9.56166e-163	1.33251e-163	-1.65299e-163	-1.6003e-164	0
2.37585e-163	1.22099e-162	2.07819e-163	-2.46428e-163	-8.19978e-163	-1.28441e-163	-5.12845e-163	3.07885e-163	-8.01368e-164	-1.02265e-163	-2.88796e-163	-3.69263e-163	9.81106e-164	6.73011e-164	-1.10636e-163	-4.95262e-164	-8.28758e-163	2.40911e-163	1.33241e-163	5.8282e-163	-3.91467e-164	1.72077e-163	4.13239e-163	5.46156e-165	-2.76573e-163	5.70082e-163	9.56166e-163	1.33251e-163	-1.65299e-163	-1.6003e-164	0
2.37585e-163	1.22099e-162	2.07819e-163	-2.46428e-163	-8.19978e-163	-1.28441e-163	-5.12845e-163	3.07885e-163	-8.01368e-164	-1.02265e-163	-2.88796e-163	-3.69263e-163	9.81106e-164	6.73011e-164	-1.10636e-163	-4.95262e-164	-8.28758e-163	2.40911e-163	1.33241e-163	5.8282e-163	-3.91467e-164	1.72077e-163	4.13239e-163	5.46156e-165	-2.76573e-163	5.70082e-163	9.56166e-163	1.33251e-163	-1.65299e-163	-1.6003e-164	0
2.37585e-163	1.22099e-162	2.07819e-163	-2.46428e-163	-8.19978e-163	-1.28441e-163	-5.12845e-163	3.07885e-163	-8.01368e-164	-1.02265e-163	-2.88796e-163	-3.69263e-163	9.81106e-164	6.73011e-164	-1.10636e-163	-4.95262e-164	-8.28758e-163	2.40911e-163	1.33241e-163	5.8282e-163	-3.91467e-164	1.72077e-163	4.13239e-163	5.46156e-165	-2.76573e-163	5.70082e-163	9.56166e-163	1.33251e-163	-1.65299e-163	-1.6003e-164	0
2.37585e-163	1.22099e-162	2.07819e-163	-2.46428e-163	-8.19978e-163	-1.28441e-163	-5.12845e-163	3.07885e-163	-8.01368e-164	-1.02265e-163	-2.88796e-163	-3.69263e-163	9.81106e-164	6.73011e-164	-1.10636e-163	-4.95262e-164	-8.28758e-163	2.40911e-163	1.33241e-163	5.8282e-163	-3.91467e-164	1.72077e-163	4.13239e-163	5.46156e-165	-2.76573e-163	5.70082e-163	9.56166e-163	1.33251e-163	-1.65299e-163	-1.6003e-164	0
2.37585e-163	1.22099e-162	2.07819e-163	-2.46428e-163	-8.19978e-163	-1.28441e-163	-5.12845e-163	3.07885e-163	-8.01368e-164	-1.02265e-163	-2.88796e-163	-3.69263e-163	9.81106e-164	6.73011e-164	-1.10636e-163	-4.95262e-164	-8.28758e-163	2.40911e-163	1.33241e-163	5.8282e-163	-3.91467e-164	1.72077e-163	4.13239e-163	5.46156e-165	-2.76573e-163	5.70082e-163	9.56166e-163	1.33251e-163	-1.65299e-163	-1.6003e-164	0
2.37585e-163	1.22099e-162	2.07819e-163	-2.46428e-163	-8.19978e-163	-1.28441e-163	-5.12845e-163	3.07885e-163	-8.01368e-164	-1.02265e-163	-2.88796e-163	-3.69263e-163	9.81106e-164	6.73011e-164	-1.10636e-163	-4.95262e-164	-8.28758e-163	2.40911e-163	1.33241e-163	5.8282e-163	-3.91467e-164	1.72077e-163	4.13239e-163	5.46156e-165	-2.76573e-163	5.70082e-163	9.56166e-163	1.33251e-163	-1.65299e-163	-1.6003e-164	0
2.37585e-163	1.22099e-162	2.07819e-163	-2.46428e-163	-8.19978e-163	-1.28441e-163	-5.12845e-163	3.07885e-163	-8.01368e-164	-1.02265e-163	-2.88796e-163	-3.69263e-163	9.81106e-164	6.73011e-164	-1.10636e-163	-4.95262e-164	-8.28758e-163	2.40911e-163	1.33241e-163	5.8282e-163	-3.91467e-164	1.72077e-163	4.13239e-163	5.46156e-165	-2.76573e-163	5.70082e-163	9.56166e-163	1.33251e-163	-1.65299e-163	-1.6003e-164	0
2.37585e-163	1.22099e-162	2.07819e-163	-2.46428e-163	-8.19978e-163	-1.28441e-163	-5.12845e-163	3.07885e-163	-8.01368e-164	-1.02265e-163	-2.88796e-163	-3.69263e-163	9.81106e-164	6.73011e-164	-1.10636e-163	-4.95262e-164	-8.28758e-163	2.40911e-163	1.33241e-163	5.8282e-163	-3.91467e-164	1.72077e-163	4.13239e-163	5.46156e-165	-2.76573e-163	5.70082e-163	9.56166e-163	1.33251e-163	-1.65299e-163	-1.6003e-164	0
2.37585e-163	1.22099e-162	2.07819e-163	-2.46428e-163	-8.19978e-163	-1.28441e-163	-5.12845e-163	3.07885e-163	-8.01368e-164	-1.02265e-163	-2.88796e-163	-3.69263e-163	9.81106e-164	6.73011e-164	-1.10636e-163	-4.95262e-164	-8.28758e-163	2.40911e-163	1.33241e-163	5.8282e-163	-3.91467e-164	1.72077e-163	4.13239e-163	5.46156e-165	-2.76573e-163	5.70082e-163	9.56166e-163	1.33251e-163	-1.65299e-163	-1.6003e-164	0
2.37585e-163	1.22099e-162	2.07819e-163	-2.46428e-163	-8.19978e-163	-1.28441e-163	-5.12845e-163	3.07885e-163	-8.01368e-164	-1.02265e-163	-2.88796e-163	-3.69263e-163	9.81106e-164	6.73011e-164	-1.10636e-163	-4.95262e-164	-8.28758e-163	2.40911e-163	1.33241e-163	5.8282e-163	-3.91467e-164	1.72077e-163	4.13239e-163	5.46156e-165	-2.76573e-163	5.70082e-163	9.56166e-163	1.33251e-163	-1.65299e-163	-1.6003e-164	0
2.37585e-163	1.22099e-162	2.07819e-163	-2.46428e-163	-8.19978e-163	-1.28441e-163	-5.12845e-163	3.07885e-163	-8.01368e-164	-1.02265e-163	-2.88796e-163	-3.69263e-163	9.81106e-164	6.73011e-164	-1.10636e-163	-4.95262e-164	-8.28758e-163	2.40911e-163	1.33241e-163	5.8282e-163	-3.91467e-164	1.72077e-163	4.13239e-163	5.46156e-165	-2.76573e-163	5.70082e-163	9.56166e-163	1.33251e-163	-1.65299e-163	-1.6003e-164	0
2.37585e-163	1.22099e-162	2.07819e-163	-2.46428e-163	-8.19978e-163	-1.28441e-163	-5.12845e-163	3.07885e-163	-8.01368e-164	-1.02265e-163	-2.88796e-163	-3.69263e-163	9.81106e-164	6.73011e-164	-1.10636e-163	-4.95262e-164	-8.28758e-163	2.40911e-163	1.33241e-163	5.8282e-163	-3.91467e-164	1.72077e-163	4.13239e-163	5.46156e-165	-2.76573e-163	5.70082e-163	9.56166e-163	1.33251e-163	-1.65299e-163	-1.6003e-164	0
2.37585e-163	1.22099e-162	2.07819e-163	-2.46428e-163	-8.19978e-163	-1.28441e-163	-5.12845e-163	3.07885e-163	-8.01368e-164	-1.02265e-163	-2.88796e-163	-3.69263e-163	9.81106e-164	6.73011e-164	-1.10636e-163	-4.95262e-164	-8.28758e-163	2.40911e-163	1.33241e-163	5.8282e-163	-3.91467e-164	1.72077e-163	4.13239e-163	5.46156e-165	-2.76573e-163	5.70082e-163	9.56166e-163	1.33251e-163	-1.65299e-163	-1.6003e-164	0
2.37585e-163	1.22099e-162	2.07819e-163	-2.46428e-163	-8.19978e-163	-1.28441e-163	-5.12845e-163	3.07885e-163	-8.01368e-164	-1.02265e-163	-2.88796e-163	-3.69263e-163	9.81106e-164	6.73011e-164	-1.10636e-163	-4.95262e-164	-8.28758e-163	2.40911e-163	1.33241e-163	5.8282e-163	-3.91467e-164	1.72077e-163	4.13239e-163	5.46156e-165	-2.76573e-163	5.70082e-163	9.56166e-163	1.33251e-163	-1.65299e-163	-1.6003e-164	0
2.37585e-163	1.22099e-162	2.07819e-163	-2.46428e-163	-8.19978e-163	-1.28441e-163	-5.12845e-163	3.07885e-163	-8.01368e-164	-1.02265e-163	-2.88796e-163	-3.69263e-163	9.81106e-164	6.73011e-164	-1.10636e-163	-4.95262e-164	-8.28758e-163	2.40911e-163	1.33241e-163	5.8282e-163	-3.91467e-164	1.72077e-163	4.13239e-163	5.46156e-165	-2.76573e-163	5.70082e-163	9.56166e-163	1.33251e-163	-1.65299e-163	-1.6003e-164	0
2.37585e-163	1.22099e-162	2.07819e-163	-2.46428e-163	-8.19978e-163	-1.28441e-163	-5.12845e-163	3.07885e-163	-8.01368e-164	-1.02265e-163	-2.88796e-163	-3.69263e-163	9.81106e-164	6.73011e-164	-1.10636e-163	-4.95262e-164	-8.28758e-163	2.40911e-163	1.33241e-163	5.8282e-163	-3.91467e-164	1.72077e-163	4.13239e-163	5.46156e-165	-2.76573e-163	5.70082e-163	9.56166e-163	1.33251e-163	-1.65299e-163	-1.6003e-164	0
2.37585e-163	1.22099e-162	2.07819e-163	-2.46428e-163	-8.19978e-163	-1.28441e-163	-5.12845e-163	3.07885e-163	-8.01368e-164	-1.02265e-163	-2.88796e-163	-3.69263e-163	9.81106e-164	6.73011e-164	-1.10636e-163	-4.95262e-164	-8.28758e-163	2.40911e-163	1.33241e-163	5.8282e-163	-3.91467e-164	1.72077e-163	4.13239e-163	5.46156e-165	-2.76573e-163	5.70082e-163	9.56166e-163	1.33251e-163	-1.65299e-163	-1.6003e-164	0
2.37585e-163	1.22099e-162	2.07819e-163	-2.46428e-163	-8.19978e-163	-1.28441e-163	-5.12845e-163	3.07885e-163	-8.01368e-164	-1.02265e-163	-2.88796e-163	-3.69263e-163	9.81106e-164	6.73011e-164	-1.10636e-163	-4.95262e-164	-8.28758e-163	2.40911e-163	1.33241e-163	5.8282e-163	-3.91467e-164	1.72077e-163	4.13239e-163	5.46156e-165	-2.76573e-163	5.70082e-163	9.56166e-163	1.33251e-163	-1.65299e-163	-1.6003e-164	0
2.37585e-163	1.22099e-162	2.07819e-163	-2.46428e-163	-8.19978e-163	-1.28441e-163	-5.12845e-163	3.07885e-163	-8.01368e-164	-1.02265e-163	-2.88796e-163	-3.69263e-163	9.81106e-164	6.73011e-164	-1.10636e-163	-4.95262e-164	-8.28758e-163	2.40911e-163	1.33241e-163	5.8282e-163	-3.91467e-164	1.72077e-163	4.13239e-163	5.46156e-165	-2.76573e-163	5.70082e-163	9.56166e-163	1.33251e-163	-1.65299e-163	-1.6003e-164	0
2.37585e-163	1.22099e-162	2.07819e-163	-2.46428e-163	-8.19978e-163	-1.28441e-163	-5.12845e-163	3.07885e-163	-8.01368e-164	-1.02265e-163	-2.88796e-163	-3.69263e-163	9.81106e-164	6.73011e-164	-1.10636e-163	-4.95262e-164	-8.28758e-163	2.40911e-163	1.33241e-163	5.8282e-163	-3.91467e-164	1.72077e-163	4.13239e-163	5.46156e-165	-2.76573e-163	5.70082e-163	9.56166e-163	1.33251e-163	-1.65299e-163	-1.6003e-164	0
2.37585e-163	1.22099e-162	2.07819e-163	-2.46428e-163	-8.19978e-163	-1.28441e-163	-5.12845e-163	3.07885e-163	-8.01368e-164	-1.02265e-163	-2.88796e-163	-3.69263e-163	9.81106e-164	6.73011e-164	-1.10636e-163	-4.95262e-164	-8.28758e-163	2.40911e-163	1.33241e-163	5.8282e-163	-3.91467e-164	1.72077e-163	4.13239e-163	5.46156e-165	-2.76573e-163	5.70082e-163	9.56166e-163	1.33251e-163	-1.65299e-163	-1.6003e-164	0
2.37585e-163	1.22099e-162	2.07819e-163	-2.46428e-163	-8.19978e-163	-1.28441e-163	-5.12845e-163	3.07885e-163	-8.01368e-164	-1.02265e-163	-2.88796e-163	-3.69263e-163	9.81106e-164	6.73011e-164	-1.10636e-163	-4.95262e-164	-8.28758e-163	2.40911e-163	1.33241e-163	5.8282e-163	-3.91467e-164	1.72077e-163	4.13239e-163	5.46156e-165	-2.76573e-163	5.70082e-163	9.56166e-163	1.33251e-163	-1.65299e-163	-1.6003e-164	0
2.37585e-163	1.22099e-162	2.07819e-163	-2.46428e-163	-8.19978e-163	-1.28441e-163	-5.12845e-163	3.07885e-163	-8.01368e-164	-1.02265e-163	-2.88796e-163	-3.69263e-163	9.81106e-164	6.73011e-164	-1.10636e-163	-4.95262e-164	-8.28758e-163	2.40911e-163	1.33241e-163	5.8282e-163	-3.91467e-164	1.72077e-163	4.13239e-163	5.46156e-165	-2.76573e-163	5.70082e-163	9.56166e-163	1.33251e-163	-1.65299e-163	-1.6003e-164	0
2.37585e-163	1.22099e-162	2.07819e-163	-2.46428e-163	-8.19978e-163	-1.28441e-163	-5.12845e-163	3.07885e-163	-8.01368e-164	-1.02265e-163	-2.88796e-163	-3.69263e-163	9.81106e-164	6.73011e-164	-1.10636e-163	-4.95262e-164	-8.28758e-163	2.40911e-163	1.33241e-163	5.8282e-163	-3.91467e-164	1.72077e-163	4.13239e-163	5.46156e-165	-2.76573e-163	5.70082e-163	9.56166e-163	1.33251e-163	-1.65299e-163	-1.6003e-164	0
2.37585e-163	1.22099e-162	2.07819e-163	-2.46428e-163	-8.19978e-163	-1.28441e-163	-5.12845e-163	3.07885e-163	-8.01368e-164	-1.02265e-163	-2.88796e-163	-3.69263e-163	9.81106e-164	6.73011e-164	-1.10636e-163	-4.95262e-164	-8.28758e-163	2.40911e-163	1.33241e-163	5.8282e-163	-3.91467e-164	1.72077e-163	4.13239e-163	5.46156e-165	-2.76573e-163	5.70082e-163	9.56166e-163	1.33251e-163	-1.65299e-163	-1.6003e-164	0
2.37585e-163	1.22099e-162	2.07819e-163	-2.46428e-163	-8.19978e-163	-1.28441e-163	-5.12845e-163	3.07885e-163	-8.01368e-164	-1.02265e-163	-2.88796e-163	-3.69263e-163	9.81106e-164	6.73011e-164	-1.10636e-163	-4.95262e-164	-8.28758e-163	2.40911e-163	1.33241e-163	5.8282e-163	-3.91467e-164	1.72077e-163	4.13239e-163	5.46156e-165	-2.76573e-163	5.70082e-163	9.56166e-163	1.33251e-163	-1.65299e-163	-1.6003e-164	0
2.37585e-163	1.22099e-162	2.07819e-163	-2.46428e-163	-8.19978e-163	-1.28441e-163	-5.12845e-163	3.07885e-163	-8.01368e-164	-1.02265e-163	-2.88796e-163	-3.69263e-163	9.81106e-164	6.73011e-164	-1.10636e-163	-4.95262e-164	-8.28758e-163	2.40911e-163	1.33241e-163	5.8282e-163	-3.91467e-164	1.72077e-163	4.13239e-163	5.46156e-165	-2.76573e-163	5.70082e-163	9.56166e-163	1.33251e-163	-1.65299e-163	-1.6003e-164	0
2.37585e-163	1.22099e-162	2.07819e-163	-2.46428e-163	-8.19978e-163	-1.28441e-163	-5.12845e-163	3.07885e-163	-8.01368e-164	-1.02265e-163	-2.88796e-163	-3.69263e-163	9.81106e-164	6.73011e-164	-1.10636e-163	-4.95262e-164	-8.28758e-163	2.40911e-163	1.33241e-163	5.8282e-163	-3.91467e-164	1.72077e-163	4.13239e-163	5.46156e-165	-2.76573e-163	5.70082e-163	9.56166e-163	1.33251e-163	-1.65299e-163	-1.6003e-164	0
2.37585e-163	1.22099e-162	2.07819e-163	-2.46428e-163	-8.19978e-163	-1.28441e-163	-5.12845e-163	3.07885e-163	-8.01368e-164	-1.02265e-163	-2.88796e-163	-3.69263e-163	9.81106e-164	6.73011e-164	-1.10636e-163	-4.95262e-164	-8.28758e-163	2.40911e-163	1.33241e-163	5.8282e-163	-3.91467e-164	1.72077e-163	4.13239e-163	5.46156e-165	-2.76573e-163	5.70082e-163	9.56166e-163	1.33251e-163	-1.65299e-163	-1.6003e-164	0
2.37585e-163	1.22099e-162	2.07819e-163	-2.46428e-163	-8.19978e-163	-1.28441e-163	-5.12845e-163	3.07885e-163	-8.01368e-164	-1.02265e-163	-2.88796e-163	-3.69263e-163	9.81106e-164	6.73011e-164	-1.10636e-163	-4.95262e-164	-8.28758e-163	2.40911e-163	1.33241e-163	5.8282e-163	-3.91467e-164	1.72077e-163	4.13239e-163	5.46156e-165	-2.76573e-163	5.70082e-163	9.56166e-163	1.33251e-163	-1.65299e-163	-1.6003e-164	0
2.37585e-163	1.22099e-162	2.07819e-163	-2.46428e-163	-8.19978e-163	-1.28441e-163	-5.12845e-163	3.07885e-163	-8.01368e-164	-1.02265e-163	-2.88796e-163	-3.69263e-163	9.81106e-164	6.73011e-164	-1.10636e-163	-4.95262e-164	-8.28758e-163	2.40911e-163	1.33241e-163	5.8282e-163	-3.91467e-164	1.72077e-163	4.13239e-163	5.46156e-165	-2.76573e-163	5.70082e-163	9.56166e-163	1.33251e-163	-1.65299e-163	-1.6003e-164	0
2.37585e-163	1.22099e-162	2.07819e-163	-2.46428e-163	-8.19978e-163	-1.28441e-163	-5.12845e-163	3.07885e-163	-8.01368e-164	-1.02265e-163	-2.88796e-163	-3.69263e-163	9.81106e-164	6.73011e-164	-1.10636e-163	-4.95262e-164	-8.28758e-163	2.40911e-163	1.33241e-163	5.8282e-163	-3.91467e-164	1.72077e-163	4.13239e-163	5.46156e-165	-2.76573e-163	5.70082e-163	9.56166e-163	1.33251e-163	-1.65299e-163	-1.6003e-164	0
2.37585e-163	1.22099e-162	2.07819e-163	-2.46428e-163	-8.19978e-163	-1.28441e-163	-5.12845e-163	3.07885e-163	-8.01368e-164	-1.02265e-163	-2.88796e-163	-3.69263e-163	9.81106e-164	6.73011e-164	-1.10636e-163	-4.95262e-164	-8.28758e-163	2.40911e-163	1.33241e-163	5.8282e-163	-3.91467e-164	1.72077e-163	4.13239e-163	5.46156e-165	-2.76573e-163	5.70082e-163	9.56166e-163	1.33251e-163	-1.65299e-163	-1.6003e-164	0
2.37585e-163	1.22099e-162	2.07819e-163	-2.46428e-163	-8.19978e-163	-1.28441e-163	-5.12845e-163	3.07885e-163	-8.01368e-164	-1.02265e-163	-2.88796e-163	-3.69263e-163	9.81106e-164	6.73011e-164	-1.10636e-163	-4.95262e-164	-8.28758e-163	2.40911e-163	1.33241e-163	5.8282e-163	-3.91467e-164	1.72077e-163	4.13239e-163	5.46156e-165	-2.76573e-163	5.70082e-163	9.56166e-163	1.33251e-163	-1.65299e-163	-1.6003e-164	0
2.37585e-163	1.22099e-162	2.07819e-163	-2.46428e-163	-8.19978e-163	-1.28441e-163	-5.12845e-163	3.07885e-163	-8.01368e-164	-1.02265e-163	-2.88796e-163	-3.69263e-163	9.81106e-164	6.73011e-164	-1.10636e-163	-4.95262e-164	-8.28758e-163	2.40911e-163	1.33241e-163	5.8282e-163	-3.91467e-164	1.72077e-163	4.13239e-163	5.46156e-165	-2.76573e-163	5.70082e-163	9.56166e-163	1.33251e-163	-1.65299e-163	-1.6003e-164	0
2.37585e-163	1.22099e-162	2.07819e-163	-2.46428e-163	-8.19978e-163	-1.28441e-163	-5.12845e-163	3.07885e-163	-8.01368e-164	-1.02265e-163	-2.88796e-163	-3.69263e-163	9.81106e-164	6.73011e-164	-1.10636e-163	-4.95262e-164	-8.28758e-163	2.40911e-163	1.33241e-163	5.8282e-163	-3.91467e-164	1.72077e-163	4.13239e-163	5.46156e-165	-2.76573e-163	5.70082e-163	9.56166e-163	1.33251e-163	-1.65299e-163	-1.6003e-164	0
2.37585e-163	1.22099e-162	2.07819e-163	-2.46428e-163	-8.19978e-163	-1.28441e-163	-5.12845e-163	3.07885e-163	-8.01368e-164	-1.02265e-163	-2.88796e-163	-3.69263e-163	9.81106e-164	6.73011e-164	-1.10636e-163	-4.95262e-164	-8.28758e-163	2.40911e-163	1.33241e-163	5.8282e-163	-3.91467e-164	1.72077e-163	4.13239e-163	5.46156e-165	-2.76573e-163	5.70082e-163	9.56166e-163	1.33251e-163	-1.65299e-163	-1.6003e-164	0
2.37585e-163	1.22099e-162	2.07819e-163	-2.46428e-163	-8.19978e-163	-1.28441e-163	-5.12845e-163	3.07885e-163	-8.01368e-164	-1.02265e-163	-2.88796e-163	-3.69263e-163	9.81106e-164	6.73011e-164	-1.10636e-163	-4.95262e-164	-8.28758e-163	2.40911e-163	1.33241e-163	5.8282e-163	-3.91467e-164	1.72077e-163	4.13239e-163	5.46156e-165	-2.76573e-163	5.70082e-163	9.56166e-163	1.33251e-163	-1.65299e-163	-1.6003e-164	0
2.37585e-163	1.22099e-162	2.07819e-163	-2.46428e-163	-8.19978e-163	-1.28441e-163	-5.12845e-163	3.07885e-163	-8.01368e-164	-1.02265e-163	-2.88796e-163	-3.69263e-163	9.81106e-164	6.73011e-164	-1.10636e-163	-4.95262e-164	-8.28758e-163	2.40911e-163	1.33241e-163	5.8282e-163	-3.91467e-164	1.72077e-163	4.13239e-163	5.46156e-165	-2.76573e-163	5.70082e-163	9.56166e-163	1.33251e-163	-1.65299e-163	-1.6003e-164	0
2.37585e-163	1.22099e-162	2.07819e-163	-2.46428e-163	-8.19978e-163	-1.28441e-163	-5.12845e-163	3.07885e-163	-8.01368e-164	-1.02265e-163	-2.88796e-163	-3.69263e-163	9.81106e-164	6.73011e-164	-1.10636e-163	-4.95262e-164	-8.28758e-163	2.40911e-163	1.33241e-163	5.8282e-163	-3.91467e-164	1.72077e-163	4.13239e-163	5.46156e-165	-2.76573e-163	5.70082e-163	9.56166e-163	1.33251e-163	-1.65299e-163	-1.6003e-164	0
2.37585e-163	1.22099e-162	2.07819e-163	-2.46428e-163	-8.19978e-163	-1.28441e-163	-5.12845e-163	3.07885e-163	-8.01368e-164	-1.02265e-163	-2.88796e-163	-3.69263e-163	9.81106e-164	6.73011e-164	-1.10636e-163	-4.95262e-164	-8.28758e-163	2.40911e-163	1.33241e-163	5.8282e-163	-3.91467e-164	1.72077e-163	4.13239e-163	5.46156e-165	-2.76573e-163	5.70082e-163	9.56166e-163	1.33251e-163	-1.65299e-163	-1.6003e-164	0
2.37585e-163	1.22099e-162	2.07819e-163	-2.46428e-163	-8.19978e-163	-1.28441e-163	-5.12845e-163	3.07885e-163	-8.01368e-164	-1.02265e-163	-2.88796e-163	-3.69263e-163	9.81106e-164	6.73011e-164	-1.10636e-163	-4.95262e-164	-8.28758e-163	2.40911e-163	1.33241e-163	5.8282e-163	-3.91467e-164	1.72077e-163	4.13239e-163	5.46156e-165	-2.76573e-163	5.70082e-163	9.56166e-163	1.33251e-163	-1.65299e-163	-1.6003e-164	0
2.37585e-163	1.22099e-162	2.07819e-163	-2.46428e-163	-8.19978e-163	-1.28441e-163	-5.12845e-163	3.07885e-163	-8.01368e-164	-1.02265e-163	-2.88796e-163	-3.69263e-163	9.81106e-164	6.73011e-164	-1.10636e-163	-4.95262e-164	-8.28758e-163	2.40911e-163	1.33241e-163	5.8282e-163	-3.91467e-164	1.72077e-163	4.13239e-163	5.46156e-165	-2.76573e-163	5.70082e-163	9.56166e-163	1.33251e-163	-1.65299e-163	-1.6003e-164	0
2.37585e-163	1.22099e-162	2.07819e-163	-2.46428e-163	-8.19978e-163	-1.28441e-163	-5.12845e-163	3.07885e-163	-8.01368e-164	-1.02265e-163	-2.88796e-163	-3.69263e-163	9.81106e-164	6.73011e-164	-1.10636e-163	-4.95262e-164	-8.28758e-163	2.40911e-163	1.33241e-163	5.8282e-163	-3.91467e-164	1.72077e-163	4.13239e-163	5.46156e-165	-2.76573e-163	5.70082e-163	9.56166e-163	1.33251e-163	-1.65299e-163	-1.6003e-164	0
2.37585e-163	1.22099e-162	2.07819e-163	-2.46428e-163	-8.19978e-163	-1.28441e-163	-5.12845e-163	3.07885e-163	-8.01368e-164	-1.02265e-163	-2.88796e-163	-3.69263e-163	9.81106e-164	6.73011e-164	-1.10636e-163	-4.95262e-164	-8.28758e-163	2.40911e-163	1.33241e-163	5.8282e-163	-3.91467e-164	1.72077e-163	4.13239e-163	5.46156e-165	-2.76573e-163	5.70082e-163	9.56166e-163	1.33251e-163	-1.65299e-163	-1.6003e-164	0
2.37585e-163	1.22099e-162	2.07819e-163	-2.46428e-163	-8.19978e-163	-1.28441e-163	-5.12845e-163	3.07885e-163	-8.01368e-164	-1.02265e-163	-2.88796e-163	-3.69263e-163	9.81106e-164	6.73011e-164	-1.10636e-163	-4.95262e-164	-8.28758e-163	2.40911e-163	1.33241e-163	5.8282e-163	-3.91467e-164	1.72077e-163	4.13239e-163	5.46156e-165	-2.76573e-163	5.70082e-163	9.56166e-163	1.33251e-163	-1.65299e-163	-1.6003e-164	0
2.37585e-163	1.22099e-162	2.07819e-163	-2.46428e-163	-8.19978e-163	-1.28441e-163	-5.12845e-163	3.07885e-163	-8.01368e-164	-1.02265e-163	-2.88796e-163	-3.69263e-163	9.81106e-164	6.73011e-164	-1.10636e-163	-4.95262e-164	-8.28758e-163	2.40911e-163	1.33241e-163	5.8282e-163	-3.91467e-164	1.72077e-163	4.13239e-163	5.46156e-165	-2.76573e-163	5.70082e-163	9.56166e-163	1.33251e-163	-1.65299e-163	-1.6003e-164	0
2.37585e-163	1.22099e-162	2.07819e-163	-2.46428e-163	-8.19978e-163	-1.28441e-163	-5.12845e-163	3.07885e-163	-8.01368e-164	-1.02265e-163	-2.88796e-163	-3.69263e-163	9.81106e-164	6.73011e-164	-1.10636e-163	-4.95262e-164	-8.28758e-163	2.40911e-163	1.33241e-163	5.8282e-163	-3.91467e-164	1.72077e-163	4.13239e-163	5.46156e-165	-2.76573e-163	5.70082e-163	9.56166e-163	1.33251e-163	-1.65299e-163	-1.6003e-164	0
2.37585e-163	1.22099e-162	2.07819e-163	-2.46428e-163	-8.19978e-163	-1.28441e-163	-5.12845e-163	3.07885e-163	-8.01368e-164	-1.02265e-163	-2.88796e-163	-3.69263e-163	9.81106e-164	6.73011e-164	-1.10636e-163	-4.95262e-164	-8.28758e-163	2.40911e-163	1.33241e-163	5.8282e-163	-3.91467e-164	1.72077e-163	4.13239e-163	5.46156e-165	-2.76573e-163	5.70082e-163	9.56166e-163	1.33251e-163	-1.65299e-163	-1.6003e-164	0
2.37585e-163	1.22099e-162	2.07819e-163	-2.46428e-163	-8.19978e-163	-1.28441e-163	-5.12845e-163	3.07885e-163	-8.01368e-164	-1.02265e-163	-2.88796e-163	-3.69263e-163	9.81106e-164	6.73011e-164	-1.10636e-163	-4.95262e-164	-8.28758e-163	2.40911e-163	1.33241e-163	5.8282e-163	-3.91467e-164	1.72077e-163	4.13239e-163	5.46156e-165	-2.76573e-163	5.70082e-163	9.56166e-163	1.33251e-163	-1.65299e-163	-1.6003e-164	0
2.37585e-163	1.22099e-162	2.07819e-163	-2.46428e-163	-8.19978e-163	-1.28441e-163	-5.12845e-163	3.07885e-163	-8.01368e-164	-1.02265e-163	-2.88796e-163	-3.69263e-163	9.81106e-164	6.73011e-164	-1.10636e-163	-4.95262e-164	-8.28758e-163	2.40911e-163	1.33241e-163	5.8282e-163	-3.91467e-164	1.72077e-163	4.13239e-163	5.46156e-165	-2.76573e-163	5.70082e-163	9.56166e-163	1.33251e-163	-1.65299e-163	-1.6003e-164	0
2.37585e-163	1.22099e-162	2.07819e-163	-2.46428e-163	-8.19978e-163	-1.28441e-163	-5.12845e-163	3.07885e-163	-8.01368e-164	-1.02265e-163	-2.88796e-163	-3.69263e-163	9.81106e-164	6.73011e-164	-1.10636e-163	-4.95262e-164	-8.28758e-163	2.40911e-163	1.33241e-163	5.8282e-163	-3.91467e-164	1.72077e-163	4.13239e-163	5.46156e-165	-2.76573e-163	5.70082e-163	9.56166e-163	1.33251e-163	-1.65299e-163	-1.6003e-164	0
2.37585e-163	1.22099e-162	2.07819e-163	-2.46428e-163	-8.19978e-163	-1.28441e-163	-5.12845e-163	3.07885e-163	-8.01368e-164	-1.02265e-163	-2.88796e-163	-3.69263e-163	9.81106e-164	6.73011e-164	-1.10636e-163	-4.95262e-164	-8.28758e-163	2.40911e-163	1.33241e-163	5.8282e-163	-3.91467e-164	1.72077e-163	4.13239e-163	5.46156e-165	-2.76573e-163	5.70082e-163	9.56166e-163	1.33251e-163	-1.65299e-163	-1.6003e-164	0
2.37585e-163	1.22099e-162	2.07819e-163	-2.46428e-163	-8.19978e-163	-1.28441e-163	-5.12845e-163	3.07885e-163	-8.01368e-164	-1.02265e-163	-2.88796e-163	-3.69263e-163	9.81106e-164	6.73011e-164	-1.10636e-163	-4.95262e-164	-8.28758e-163	2.40911e-163	1.33241e-163	5.8282e-163	-3.91467e-164	1.72077e-163	4.13239e-163	5.46156e-165	-2.76573e-163	5.70082e-163	9.56166e-163	1.33251e-163	-1.65299e-163	-1.6003e-164	0
2.37585e-163	1.22099e-162	2.07819e-163	-2.46428e-163	-8.19978e-163	-1.28441e-163	-5.12845e-163	3.07885e-163	-8.01368e-164	-1.02265e-163	-2.88796e-163	-3.69263e-163	9.81106e-164	6.73011e-164	-1.10636e-163	-4.95262e-164	-8.28758e-163	2.40911e-163	1.33241e-163	5.8282e-163	-3.91467e-164	1.72077e-163	4.13239e-163	5.46156e-165	-2.76573e-163	5.70082e-163	9.56166e-163	1.33251e-163	-1.65299e-163	-1.6003e-164	0
2.37585e-163	1.22099e-162	2.07819e-163	-2.46428e-163	-8.19978e-163	-1.28441e-163	-5.12845e-163	3.07885e-163	-8.01368e-164	-1.02265e-163	-2.88796e-163	-3.69263e-163	9.81106e-164	6.73011e-164	-1.10636e-163	-4.95262e-164	-8.28758e-163	2.40911e-163	1.33241e-163	5.8282e-163	-3.91467e-164	1.72077e-163	4.13239e-163	5.46156e-165	-2.76573e-163	5.70082e-163	9.56166e-163	1.33251e-163	-1.65299e-163	-1.6003e-164	0
2.37585e-163	1.22099e-162	2.07819e-163	-2.46428e-163	-8.19978e-163	-1.28441e-163	-5.12845e-163	3.07885e-163	-8.01368e-164	-1.02265e-163	-2.88796e-163	-3.69263e-163	9.81106e-164	6.73011e-164	-1.10636e-163	-4.95262e-164	-8.28758e-163	2.40911e-163	1.33241e-163	5.8282e-163	-3.91467e-164	1.72077e-163	4.13239e-163	5.46156e-165	-2.76573e-163	5.70082e-163	9.56166e-163	1.33251e-163	-1.65299e-163	-1.6003e-164	0
2.37585e-163	1.22099e-162	2.07819e-163	-2.46428e-163	-8.19978e-163	-1.28441e-163	-5.12845e-163	3.07885e-163	-8.01368e-164	-1.02265e-163	-2.88796e-163	-3.69263e-163	9.81106e-164	6.73011e-164	-1.10636e-163	-4.95262e-164	-8.28758e-163	2.40911e-163	1.33241e-163	5.8282e-163	-3.91467e-164	1.72077e-163	4.13239e-163	5.46156e-165	-2.76573e-163	5.70082e-163	9.56166e-163	1.33251e-163	-1.65299e-163	-1.6003e-164	0
2.37585e-163	1.22099e-162	2.07819e-163	-2.46428e-163	-8.19978e-163	-1.28441e-163	-5.12845e-163	3.07885e-163	-8.01368e-164	-1.02265e-163	-2.88796e-163	-3.69263e-163	9.81106e-164	6.73011e-164	-1.10636e-163	-4.95262e-164	-8.28758e-163	2.40911e-163	1.33241e-163	5.8282e-163	-3.91467e-164	1.72077e-163	4.13239e-163	5.46156e-165	-2.76573e-163	5.70082e-163	9.56166e-163	1.33251e-163	-1.65299e-163	-1.6003e-164	0
2.37585e-163	1.22099e-162	2.07819e-163	-2.46428e-163	-8.19978e-163	-1.28441e-163	-5.12845e-163	3.07885e-163	-8.01368e-164	-1.02265e-163	-2.88796e-163	-3.69263e-163	9.81106e-164	6.73011e-164	-1.10636e-163	-4.95262e-164	-8.28758e-163	2.40911e-163	1.33241e-163	5.8282e-163	-3.91467e-164	1.72077e-163	4.13239e-163	5.46156e-165	-2.76573e-163	5.70082e-163	9.56166e-163	1.33251e-163	-1.65299e-163	-1.6003e-164	0
2.37585e-163	1.22099e-162	2.07819e-163	-2.46428e-163	-8.19978e-163	-1.28441e-163	-5.12845e-163	3.07885e-163	-8.01368e-164	-1.02265e-163	-2.88796e-163	-3.69263e-163	9.81106e-164	6.73011e-164	-1.10636e-163	-4.95262e-164	-8.28758e-163	2.40911e-163	1.33241e-163	5.8282e-163	-3.91467e-164	1.72077e-163	4.13239e-163	5.46156e-165	-2.76573e-163	5.70082e-163	9.56166e-163	1.33251e-163	-1.65299e-163	-1.6003e-164	0
2.37585e-163	1.22099e-162	2.07819e-163	-2.46428e-163	-8.19978e-163	-1.28441e-163	-5.12845e-163	3.07885e-163	-8.01368e-164	-1.02265e-163	-2.88796e-163	-3.69263e-163	9.81106e-164	6.73011e-164	-1.10636e-163	-4.95262e-164	-8.28758e-163	2.40911e-163	1.33241e-163	5.8282e-163	-3.91467e-164	1.72077e-163	4.13239e-163	5.46156e-165	-2.76573e-163	5.70082e-163	9.56166e-163	1.33251e-163	-1.65299e-163	-1.6003e-164	0
2.37585e-163	1.22099e-162	2.07819e-163	-2.46428e-163	-8.19978e-163	-1.28441e-163	-5.12845e-163	3.07885e-163	-8.01368e-164	-1.02265e-163	-2.88796e-163	-3.69263e-163	9.81106e-164	6.73011e-164	-1.10636e-163	-4.95262e-164	-8.28758e-163	2.40911e-163	1.33241e-163	5.8282e-163	-3.91467e-164	1.72077e-163	4.13239e-163	5.46156e-165	-2.76573e-163	5.70082e-163	9.56166e-163	1.33251e-163	-1.65299e-163	-1.6003e-164	0
2.37585e-163	1.22099e-162	2.07819e-163	-2.46428e-163	-8.19978e-163	-1.28441e-163	-5.12845e-163	3.07885e-163	-8.01368e-164	-1.02265e-163	-2.88796e-163	-3.69263e-163	9.81106e-164	6.73011e-164	-1.10636e-163	-4.95262e-164	-8.28758e-163	2.40911e-163	1.33241e-163	5.8282e-163	-3.91467e-164	1.72077e-163	4.13239e-163	5.46156e-165	-2.76573e-163	5.70082e-163	9.56166e-163	1.33251e-163	-1.65299e-163	-1.6003e-164	0
2.37585e-163	1.22099e-162	2.07819e-163	-2.46428e-163	-8.19978e-163	-1.28441e-163	-5.12845e-163	3.07885e-163	-8.01368e-164	-1.02265e-163	-2.88796e-163	-3.69263e-163	9.81106e-164	6.73011e-164	-1.10636e-163	-4.95262e-164	-8.28758e-163	2.40911e-163	1.33241e-163	5.8282e-163	-3.91467e-164	1.72077e-163	4.13239e-163	5.46156e-165	-2.76573e-163	5.70082e-163	9.56166e-163	1.33251e-163	-1.65299e-163	-1.6003e-164	0
2.37585e-163	1.22099e-162	2.07819e-163	-2.46428e-163	-8.19978e-163	-1.28441e-163	-5.12845e-163	3.07885e-163	-8.01368e-164	-1.02265e-163	-2.88796e-163	-3.69263e-163	9.81106e-164	6.73011e-164	-1.10636e-163	-4.95262e-164	-8.28758e-163	2.40911e-163	1.33241e-163	5.8282e-163	-3.91467e-164	1.72077e-163	4.13239e-163	5.46156e-165	-2.76573e-163	5.70082e-163	9.56166e-163	1.33251e-163	-1.65299e-163	-1.6003e-164	0
2.37585e-163	1.22099e-162	2.07819e-163	-2.46428e-163	-8.19978e-163	-1.28441e-163	-5.12845e-163	3.07885e-163	-8.01368e-164	-1.02265e-163	-2.88796e-163	-3.69263e-163	9.81106e-164	6.73011e-164	-1.10636e-163	-4.95262e-164	-8.28758e-163	2.40911e-163	1.33241e-163	5.8282e-163	-3.91467e-164	1.72077e-163	4.13239e-163	5.46156e-165	-2.76573e-163	5.70082e-163	9.56166e-163	1.33251e-163	-1.65299e-163	-1.6003e-164	0
2.37585e-163	1.22099e-162	2.07819e-163	-2.46428e-163	-8.19978e-163	-1.28441e-163	-5.12845e-163	3.07885e-163	-8.01368e-164	-1.02265e-163	-2.88796e-163	-3.69263e-163	9.81106e-164	6.73011e-164	-1.10636e-163	-4.95262e-164	-8.28758e-163	2.40911e-163	1.33241e-163	5.8282e-163	-3.91467e-164	1.72077e-163	4.13239e-163	5.46156e-165	-2.76573e-163	5.70082e-163	9.56166e-163	1.33251e-163	-1.65299e-163	-1.6003e-164	0
2.37585e-163	1.22099e-162	2.07819e-163	-2.46428e-163	-8.19978e-163	-1.28441e-163	-5.12845e-163	3.07885e-163	-8.01368e-164	-1.02265e-163	-2.88796e-163	-3.69263e-163	9.81106e-164	6.73011e-164	-1.10636e-163	-4.95262e-164	-8.28758e-163	2.40911e-163	1.33241e-163	5.8282e-163	-3.91467e-164	1.72077e-163	4.13239e-163	5.46156e-165	-2.76573e-163	5.70082e-163	9.56166e-163	1.33251e-163	-1.65299e-163	-1.6003e-164	0
2.37585e-163	1.22099e-162	2.07819e-163	-2.46428e-163	-8.19978e-163	-1.28441e-163	-5.12845e-163	3.07885e-163	-8.01368e-164	-1.02265e-163	-2.88796e-163	-3.69263e-163	9.81106e-164	6.73011e-164	-1.10636e-163	-4.95262e-164	-8.28758e-163	2.40911e-163	1.33241e-163	5.8282e-163	-3.91467e-164	1.72077e-163	4.13239e-163	5.46156e-165	-2.76573e-163	5.70082e-163	9.56166e-163	1.33251e-163	-1.65299e-163	-1.6003e-164	0
2.37585e-163	1.22099e-162	2.07819e-163	-2.46428e-163	-8.19978e-163	-1.28441e-163	-5.12845e-163	3.07885e-163	-8.01368e-164	-1.02265e-163	-2.88796e-163	-3.69263e-163	9.81106e-164	6.73011e-164	-1.10636e-163	-4.95262e-164	-8.28758e-163	2.40911e-163	1.33241e-163	5.8282e-163	-3.91467e-164	1.72077e-163	4.13239e-163	5.46156e-165	-2.76573e-163	5.70082e-163	9.56166e-163	1.33251e-163	-1.65299e-163	-1.6003e-164	0
2.37585e-163	1.22099e-162	2.07819e-163	-2.46428e-163	-8.19978e-163	-1.28441e-163	-5.12845e-163	3.07885e-163	-8.01368e-164	-1.02265e-163	-2.88796e-163	-3.69263e-163	9.81106e-164	6.73011e-164	-1.10636e-163	-4.95262e-164	-8.28758e-163	2.40911e-163	1.33241e-163	5.8282e-163	-3.91467e-164	1.72077e-163	4.13239e-163	5.46156e-165	-2.76573e-163	5.70082e-163	9.56166e-163	1.33251e-163	-1.65299e-163	-1.6003e-164	0
2.37585e-163	1.22099e-162	2.07819e-163	-2.46428e-163	-8.19978e-163	-1.28441e-163	-5.12845e-163	3.07885e-163	-8.01368e-164	-1.02265e-163	-2.88796e-163	-3.69263e-163	9.81106e-164	6.73011e-164	-1.10636e-163	-4.95262e-164	-8.28758e-163	2.40911e-163	1.33241e-163	5.8282e-163	-3.91467e-164	1.72077e-163	4.13239e-163	5.46156e-165	-2.76573e-163	5.70082e-163	9.56166e-163	1.33251e-163	-1.65299e-163	-1.6003e-164	0
2.37585e-163	1.22099e-162	2.07819e-163	-2.46428e-163	-8.19978e-163	-1.28441e-163	-5.12845e-163	3.07885e-163	-8.01368e-164	-1.02265e-163	-2.88796e-163	-3.69263e-163	9.81106e-164	6.73011e-164	-1.10636e-163	-4.95262e-164	-8.28758e-163	2.40911e-163	1.33241e-163	5.8282e-163	-3.91467e-164	1.72077e-163	4.13239e-163	5.46156e-165	-2.76573e-163	5.70082e-163	9.56166e-163	1.33251e-163	-1.65299e-163	-1.6003e-164	0
2.37585e-163	1.22099e-162	2.07819e-163	-2.46428e-163	-8.19978e-163	-1.28441e-163	-5.12845e-163	3.07885e-163	-8.01368e-164	-1.02265e-163	-2.88796e-163	-3.69263e-163	9.81106e-164	6.73011e-164	-1.10636e-163	-4.95262e-164	-8.28758e-163	2.40911e-163	1.33241e-163	5.8282e-163	-3.91467e-164	1.72077e-163	4.13239e-163	5.46156e-165	-2.76573e-163	5.70082e-163	9.56166e-163	1.33251e-163	-1.65299e-163	-1.6003e-164	0
2.37585e-163	1.22099e-162	2.07819e-163	-2.46428e-163	-8.19978e-163	-1.28441e-163	-5.12845e-163	3.07885e-163	-8.01368e-164	-1.02265e-163	-2.88796e-163	-3.69263e-163	9.81106e-164	6.73011e-164	-1.10636e-163	-4.95262e-164	-8.28758e-163	2.40911e-163	1.33241e-163	5.8282e-163	-3.91467e-164	1.72077e-163	4.13239e-163	5.46156e-165	-2.76573e-163	5.70082e-163	9.56166e-163	1.33251e-163	-1.65299e-163	-1.6003e-164	0
2.37585e-163	1.22099e-162	2.07819e-163	-2.46428e-163	-8.19978e-163	-1.28441e-163	-5.12845e-163	3.07885e-163	-8.01368e-164	-1.02265e-163	-2.88796e-163	-3.69263e-163	9.81106e-164	6.73011e-164	-1.10636e-163	-4.95262e-164	-8.28758e-163	2.40911e-163	1.33241e-163	5.8282e-163	-3.91467e-164	1.72077e-163	4.13239e-163	5.46156e-165	-2.76573e-163	5.70082e-163	9.56166e-163	1.33251e-163	-1.65299e-163	-1.6003e-164	0
2.37585e-163	1.22099e-162	2.07819e-163	-2.46428e-163	-8.19978e-163	-1.28441e-163	-5.12845e-163	3.07885e-163	-8.01368e-164	-1.02265e-163	-2.88796e-163	-3.69263e-163	9.81106e-164	6.73011e-164	-1.10636e-163	-4.95262e-164	-8.28758e-163	2.40911e-163	1.33241e-163	5.8282e-163	-3.91467e-164	1.72077e-163	4.13239e-163	5.46156e-165	-2.76573e-163	5.70082e-163	9.56166e-163	1.33251e-163	-1.65299e-163	-1.6003e-164	0
2.37585e-163	1.22099e-162	2.07819e-163	-2.46428e-163	-8.19978e-163	-1.28441e-163	-5.12845e-163	3.07885e-163	-8.01368e-164	-1.02265e-163	-2.88796e-163	-3.69263e-163	9.81106e-164	6.73011e-164	-1.10636e-163	-4.95262e-164	-8.28758e-163	2.40911e-163	1.33241e-163	5.8282e-163	-3.91467e-164	1.72077e-163	4.13239e-163	5.46156e-165	-2.76573e-163	5.70082e-163	9.56166e-163	1.33251e-163	-1.65299e-163	-1.6003e-164	0
2.37585e-163	1.22099e-162	2.07819e-163	-2.46428e-163	-8.19978e-163	-1.28441e-163	-5.12845e-163	3.07885e-163	-8.01368e-164	-1.02265e-163	-2.88796e-163	-3.69263e-163	9.81106e-164	6.73011e-164	-1.10636e-163	-4.95262e-164	-8.28758e-163	2.40911e-163	1.33241e-163	5.8282e-163	-3.91467e-164	1.72077e-163	4.13239e-163	5.46156e-165	-2.76573e-163	5.70082e-163	9.56166e-163	1.33251e-163	-1.65299e-163	-1.6003e-164	0
2.37585e-163	1.22099e-162	2.07819e-163	-2.46428e-163	-8.19978e-163	-1.28441e-163	-5.12845e-163	3.07885e-163	-8.01368e-164	-1.02265e-163	-2.88796e-163	-3.69263e-163	9.81106e-164	6.73011e-164	-1.10636e-163	-4.95262e-164	-8.28758e-163	2.40911e-163	1.33241e-163	5.8282e-163	-3.91467e-164	1.72077e-163	4.13239e-163	5.46156e-165	-2.76573e-163	5.70082e-163	9.56166e-163	1.33251e-163	-1.65299e-163	-1.6003e-164	0
2.37585e-163	1.22099e-162	2.07819e-163	-2.46428e-163	-8.19978e-163	-1.28441e-163	-5.12845e-163	3.07885e-163	-8.01368e-164	-1.02265e-163	-2.88796e-163	-3.69263e-163	9.81106e-164	6.73011e-164	-1.10636e-163	-4.95262e-164	-8.28758e-163	2.40911e-163	1.33241e-163	5.8282e-163	-3.91467e-164	1.72077e-163	4.13239e-163	5.46156e-165	-2.76573e-163	5.70082e-163	9.56166e-163	1.33251e-163	-1.65299e-163	-1.6003e-164	0
2.37585e-163	1.22099e-162	2.07819e-163	-2.46428e-163	-8.19978e-163	-1.28441e-163	-5.12845e-163	3.07885e-163	-8.01368e-164	-1.02265e-163	-2.88796e-163	-3.69263e-163	9.81106e-164	6.73011e-164	-1.10636e-163	-4.95262e-164	-8.28758e-163	2.40911e-163	1.33241e-163	5.8282e-163	-3.91467e-164	1.72077e-163	4.13239e-163	5.46156e-165	-2.76573e-163	5.70082e-163	9.56166e-163	1.33251e-163	-1.65299e-163	-1.6003e-164	0
2.37585e-163	1.22099e-162	2.07819e-163	-2.46428e-163	-8.19978e-163	-1.28441e-163	-5.12845e-163	3.07885e-163	-8.01368e-164	-1.02265e-163	-2.88796e-163	-3.69263e-163	9.81106e-164	6.73011e-164	-1.10636e-163	-4.95262e-164	-8.28758e-163	2.40911e-163	1.33241e-163	5.8282e-163	-3.91467e-164	1.72077e-163	4.13239e-163	5.46156e-165	-2.76573e-163	5.70082e-163	9.56166e-163	1.33251e-163	-1.65299e-163	-1.6003e-164	0
2.37585e-163	1.22099e-162	2.07819e-163	-2.46428e-163	-8.19978e-163	-1.28441e-163	-5.12845e-163	3.07885e-163	-8.01368e-164	-1.02265e-163	-2.88796e-163	-3.69263e-163	9.81106e-164	6.73011e-164	-1.10636e-163	-4.95262e-164	-8.28758e-163	2.40911e-163	1.33241e-163	5.8282e-163	-3.91467e-164	1.72077e-163	4.13239e-163	5.46156e-165	-2.76573e-163	5.70082e-163	9.56166e-163	1.33251e-163	-1.65299e-163	-1.6003e-164	0
2.37585e-163	1.22099e-162	2.07819e-163	-2.46428e-163	-8.19978e-163	-1.28441e-163	-5.12845e-163	3.07885e-163	-8.01368e-164	-1.02265e-163	-2.88796e-163	-3.69263e-163	9.81106e-164	6.73011e-164	-1.10636e-163	-4.95262e-164	-8.28758e-163	2.40911e-163	1.33241e-163	5.8282e-163	-3.91467e-164	1.72077e-163	4.13239e-163	5.46156e-165	-2.76573e-163	5.70082e-163	9.56166e-163	1.33251e-163	-1.65299e-163	-1.6003e-164	0
2.37585e-163	1.22099e-162	2.07819e-163	-2.46428e-163	-8.19978e-163	-1.28441e-163	-5.12845e-163	3.07885e-163	-8.01368e-164	-1.02265e-163	-2.88796e-163	-3.69263e-163	9.81106e-164	6.73011e-164	-1.10636e-163	-4.95262e-164	-8.28758e-163	2.40911e-163	1.33241e-163	5.8282e-163	-3.91467e-164	1.72077e-163	4.13239e-163	5.46156e-165	-2.76573e-163	5.70082e-163	9.56166e-163	1.33251e-163	-1.65299e-163	-1.6003e-164	0
2.37585e-163	1.22099e-162	2.07819e-163	-2.46428e-163	-8.19978e-163	-1.28441e-163	-5.12845e-163	3.07885e-163	-8.01368e-164	-1.02265e-163	-2.88796e-163	-3.69263e-163	9.81106e-164	6.73011e-164	-1.10636e-163	-4.95262e-164	-8.28758e-163	2.40911e-163	1.33241e-163	5.8282e-163	-3.91467e-164	1.72077e-163	4.13239e-163	5.46156e-165	-2.76573e-163	5.70082e-163	9.56166e-163	1.33251e-163	-1.65299e-163	-1.6003e-164	0
2.37585e-163	1.22099e-162	2.07819e-163	-2.46428e-163	-8.19978e-163	-1.28441e-163	-5.12845e-163	3.07885e-163	-8.01368e-164	-1.02265e-163	-2.88796e-163	-3.69263e-163	9.81106e-164	6.73011e-164	-1.10636e-163	-4.95262e-164	-8.28758e-163	2.40911e-163	1.33241e-163	5.8282e-163	-3.91467e-164	1.72077e-163	4.13239e-163	5.46156e-165	-2.76573e-163	5.70082e-163	9.56166e-163	1.33251e-163	-1.65299e-163	-1.6003e-164	0
2.37585e-163	1.22099e-162	2.07819e-163	-2.46428e-163	-8.19978e-163	-1.28441e-163	-5.12845e-163	3.07885e-163	-8.01368e-164	-1.02265e-163	-2.88796e-163	-3.69263e-163	9.81106e-164	6.73011e-164	-1.10636e-163	-4.95262e-164	-8.28758e-163	2.40911e-163	1.33241e-163	5.8282e-163	-3.91467e-164	1.72077e-163	4.13239e-163	5.46156e-165	-2.76573e-163	5.70082e-163	9.56166e-163	1.33251e-163	-1.65299e-163	-1.6003e-164	0
2.37585e-163	1.22099e-162	2.07819e-163	-2.46428e-163	-8.19978e-163	-1.28441e-163	-5.12845e-163	3.07885e-163	-8.01368e-164	-1.02265e-163	-2.88796e-163	-3.69263e-163	9.81106e-164	6.73011e-164	-1.10636e-163	-4.95262e-164	-8.28758e-163	2.40911e-163	1.33241e-163	5.8282e-163	-3.91467e-164	1.72077e-163	4.13239e-163	5.46156e-165	-2.76573e-163	5.70082e-163	9.56166e-163	1.33251e-163	-1.65299e-163	-1.6003e-164	0
2.37585e-163	1.22099e-162	2.07819e-163	-2.46428e-163	-8.19978e-163	-1.28441e-163	-5.12845e-163	3.07885e-163	-8.01368e-164	-1.02265e-163	-2.88796e-163	-3.69263e-163	9.81106e-164	6.73011e-164	-1.10636e-163	-4.95262e-164	-8.28758e-163	2.40911e-163	1.33241e-163	5.8282e-163	-3.91467e-164	1.72077e-163	4.13239e-163	5.46156e-165	-2.76573e-163	5.70082e-163	9.56166e-163	1.33251e-163	-1.65299e-163	-1.6003e-164	0
2.37585e-163	1.22099e-162	2.07819e-163	-2.46428e-163	-8.19978e-163	-1.28441e-163	-5.12845e-163	3.07885e-163	-8.01368e-164	-1.02265e-163	-2.88796e-163	-3.69263e-163	9.81106e-164	6.73011e-164	-1.10636e-163	-4.95262e-164	-8.28758e-163	2.40911e-163	1.33241e-163	5.8282e-163	-3.91467e-164	1.72077e-163	4.13239e-163	5.46156e-165	-2.76573e-163	5.70082e-163	9.56166e-163	1.33251e-163	-1.65299e-163	-1.6003e-164	0
2.37585e-163	1.22099e-162	2.07819e-163	-2.46428e-163	-8.19978e-163	-1.28441e-163	-5.12845e-163	3.07885e-163	-8.01368e-164	-1.02265e-163	-2.88796e-163	-3.69263e-163	9.81106e-164	6.73011e-164	-1.10636e-163	-4.95262e-164	-8.28758e-163	2.40911e-163	1.33241e-163	5.8282e-163	-3.91467e-164	1.72077e-163	4.13239e-163	5.46156e-165	-2.76573e-163	5.70082e-163	9.56166e-163	1.33251e-163	-1.65299e-163	-1.6003e-164	0
2.37585e-163	1.22099e-162	2.07819e-163	-2.46428e-163	-8.19978e-163	-1.28441e-163	-5.12845e-163	3.07885e-163	-8.01368e-164	-1.02265e-163	-2.88796e-163	-3.69263e-163	9.81106e-164	6.73011e-164	-1.10636e-163	-4.95262e-164	-8.28758e-163	2.40911e-163	1.33241e-163	5.8282e-163	-3.91467e-164	1.72077e-163	4.13239e-163	5.46156e-165	-2.76573e-163	5.70082e-163	9.56166e-163	1.33251e-163	-1.65299e-163	-1.6003e-164	0
2.37585e-163	1.22099e-162	2.07819e-163	-2.46428e-163	-8.19978e-163	-1.28441e-163	-5.12845e-163	3.07885e-163	-8.01368e-164	-1.02265e-163	-2.88796e-163	-3.69263e-163	9.81106e-164	6.73011e-164	-1.10636e-163	-4.95262e-164	-8.28758e-163	2.40911e-163	1.33241e-163	5.8282e-163	-3.91467e-164	1.72077e-163	4.13239e-163	5.46156e-165	-2.76573e-163	5.70082e-163	9.56166e-163	1.33251e-163	-1.65299e-163	-1.6003e-164	0
2.37585e-163	1.22099e-162	2.07819e-163	-2.46428e-163	-8.19978e-163	-1.28441e-163	-5.12845e-163	3.07885e-163	-8.01368e-164	-1.02265e-163	-2.88796e-163	-3.69263e-163	9.81106e-164	6.73011e-164	-1.10636e-163	-4.95262e-164	-8.28758e-163	2.40911e-163	1.33241e-163	5.8282e-163	-3.91467e-164	1.72077e-163	4.13239e-163	5.46156e-165	-2.76573e-163	5.70082e-163	9.56166e-163	1.33251e-163	-1.65299e-163	-1.6003e-164	0
2.37585e-163	1.22099e-162	2.07819e-163	-2.46428e-163	-8.19978e-163	-1.28441e-163	-5.12845e-163	3.07885e-163	-8.01368e-164	-1.02265e-163	-2.88796e-163	-3.69263e-163	9.81106e-164	6.73011e-164	-1.10636e-163	-4.95262e-164	-8.28758e-163	2.40911e-163	1.33241e-163	5.8282e-163	-3.91467e-164	1.72077e-163	4.13239e-163	5.46156e-165	-2.76573e-163	5.70082e-163	9.56166e-163	1.33251e-163	-1.65299e-163	-1.6003e-164	0
2.37585e-163	1.22099e-162	2.07819e-163	-2.46428e-163	-8.19978e-163	-1.28441e-163	-5.12845e-163	3.07885e-163	-8.01368e-164	-1.02265e-163	-2.88796e-163	-3.69263e-163	9.81106e-164	6.73011e-164	-1.10636e-163	-4.95262e-164	-8.28758e-163	2.40911e-163	1.33241e-163	5.8282e-163	-3.91467e-164	1.72077e-163	4.13239e-163	5.46156e-165	-2.76573e-163	5.70082e-163	9.56166e-163	1.33251e-163	-1.65299e-163	-1.6003e-164	0
2.37585e-163	1.22099e-162	2.07819e-163	-2.46428e-163	-8.19978e-163	-1.28441e-163	-5.12845e-163	3.07885e-163	-8.01368e-164	-1.02265e-163	-2.88796e-163	-3.69263e-163	9.81106e-164	6.73011e-164	-1.10636e-163	-4.95262e-164	-8.28758e-163	2.40911e-163	1.33241e-163	5.8282e-163	-3.91467e-164	1.72077e-163	4.13239e-163	5.46156e-165	-2.76573e-163	5.70082e-163	9.56166e-163	1.33251e-163	-1.65299e-163	-1.6003e-164	0
2.37585e-163	1.22099e-162	2.07819e-163	-2.46428e-163	-8.19978e-163	-1.28441e-163	-5.12845e-163	3.07885e-163	-8.01368e-164	-1.02265e-163	-2.88796e-163	-3.69263e-163	9.81106e-164	6.73011e-164	-1.10636e-163	-4.95262e-164	-8.28758e-163	2.40911e-163	1.33241e-163	5.8282e-163	-3.91467e-164	1.72077e-163	4.13239e-163	5.46156e-165	-2.76573e-163	5.70082e-163	9.56166e-163	1.33251e-163	-1.65299e-163	-1.6003e-164	0
2.37585e-163	1.22099e-162	2.07819e-163	-2.46428e-163	-8.19978e-163	-1.28441e-163	-5.12845e-163	3.07885e-163	-8.01368e-164	-1.02265e-163	-2.88796e-163	-3.69263e-163	9.81106e-164	6.73011e-164	-1.10636e-163	-4.95262e-164	-8.28758e-163	2.40911e-163	1.33241e-163	5.8282e-163	-3.91467e-164	1.72077e-163	4.13239e-163	5.46156e-165	-2.76573e-163	5.70082e-163	9.56166e-163	1.33251e-163	-1.65299e-163	-1.6003e-164	0
2.37585e-163	1.22099e-162	2.07819e-163	-2.46428e-163	-8.19978e-163	-1.28441e-163	-5.12845e-163	3.07885e-163	-8.01368e-164	-1.02265e-163	-2.88796e-163	-3.69263e-163	9.81106e-164	6.73011e-164	-1.10636e-163	-4.95262e-164	-8.28758e-163	2.40911e-163	1.33241e-163	5.8282e-163	-3.91467e-164	1.72077e-163	4.13239e-163	5.46156e-165	-2.76573e-163	5.70082e-163	9.56166e-163	1.33251e-163	-1.65299e-163	-1.6003e-164	0
2.37585e-163	1.22099e-162	2.07819e-163	-2.46428e-163	-8.19978e-163	-1.28441e-163	-5.12845e-163	3.07885e-163	-8.01368e-164	-1.02265e-163	-2.88796e-163	-3.69263e-163	9.81106e-164	6.73011e-164	-1.10636e-163	-4.95262e-164	-8.28758e-163	2.40911e-163	1.33241e-163	5.8282e-163	-3.91467e-164	1.72077e-163	4.13239e-163	5.46156e-165	-2.76573e-163	5.70082e-163	9.56166e-163	1.33251e-163	-1.65299e-163	-1.6003e-164	0
2.37585e-163	1.22099e-162	2.07819e-163	-2.46428e-163	-8.19978e-163	-1.28441e-163	-5.12845e-163	3.07885e-163	-8.01368e-164	-1.02265e-163	-2.88796e-163	-3.69263e-163	9.81106e-164	6.73011e-164	-1.10636e-163	-4.95262e-164	-8.28758e-163	2.40911e-163	1.33241e-163	5.8282e-163	-3.91467e-164	1.72077e-163	4.13239e-163	5.46156e-165	-2.76573e-163	5.70082e-163	9.56166e-163	1.33251e-163	-1.65299e-163	-1.6003e-164	0
2.37585e-163	1.22099e-162	2.07819e-163	-2.46428e-163	-8.19978e-163	-1.28441e-163	-5.12845e-163	3.07885e-163	-8.01368e-164	-1.02265e-163	-2.88796e-163	-3.69263e-163	9.81106e-164	6.73011e-164	-1.10636e-163	-4.95262e-164	-8.28758e-163	2.40911e-163	1.33241e-163	5.8282e-163	-3.91467e-164	1.72077e-163	4.13239e-163	5.46156e-165	-2.76573e-163	5.70082e-163	9.56166e-163	1.33251e-163	-1.65299e-163	-1.6003e-164	0
2.37585e-163	1.22099e-162	2.07819e-163	-2.46428e-163	-8.19978e-163	-1.28441e-163	-5.12845e-163	3.07885e-163	-8.01368e-164	-1.02265e-163	-2.88796e-163	-3.69263e-163	9.81106e-164	6.73011e-164	-1.10636e-163	-4.95262e-164	-8.28758e-163	2.40911e-163	1.33241e-163	5.8282e-163	-3.91467e-164	1.72077e-163	4.13239e-163	5.46156e-165	-2.76573e-163	5.70082e-163	9.56166e-163	1.33251e-163	-1.65299e-163	-1.6003e-164	0
2.37585e-163	1.22099e-162	2.07819e-163	-2.46428e-163	-8.19978e-163	-1.28441e-163	-5.12845e-163	3.07885e-163	-8.01368e-164	-1.02265e-163	-2.88796e-163	-3.69263e-163	9.81106e-164	6.73011e-164	-1.10636e-163	-4.95262e-164	-8.28758e-163	2.40911e-163	1.33241e-163	5.8282e-163	-3.91467e-164	1.72077e-163	4.13239e-163	5.46156e-165	-2.76573e-163	5.70082e-163	9.56166e-163	1.33251e-163	-1.65299e-163	-1.6003e-164	0
2.37585e-163	1.22099e-162	2.07819e-163	-2.46428e-163	-8.19978e-163	-1.28441e-163	-5.12845e-163	3.07885e-163	-8.01368e-164	-1.02265e-163	-2.88796e-163	-3.69263e-163	9.81106e-164	6.73011e-164	-1.10636e-163	-4.95262e-164	-8.28758e-163	2.40911e-163	1.33241e-163	5.8282e-163	-3.91467e-164	1.72077e-163	4.13239e-163	5.46156e-165	-2.76573e-163	5.70082e-163	9.56166e-163	1.33251e-163	-1.65299e-163	-1.6003e-164	0
2.37585e-163	1.22099e-162	2.07819e-163	-2.46428e-163	-8.19978e-163	-1.28441e-163	-5.12845e-163	3.07885e-163	-8.01368e-164	-1.02265e-163	-2.88796e-163	-3.69263e-163	9.81106e-164	6.73011e-164	-1.10636e-163	-4.95262e-164	-8.28758e-163	2.40911e-163	1.33241e-163	5.8282e-163	-3.91467e-164	1.72077e-163	4.13239e-163	5.46156e-165	-2.76573e-163	5.70082e-163	9.56166e-163	1.33251e-163	-1.65299e-163	-1.6003e-164	0
2.37585e-163	1.22099e-162	2.07819e-163	-2.46428e-163	-8.19978e-163	-1.28441e-163	-5.12845e-163	3.07885e-163	-8.01368e-164	-1.02265e-163	-2.88796e-163	-3.69263e-163	9.81106e-164	6.73011e-164	-1.10636e-163	-4.95262e-164	-8.28758e-163	2.40911e-163	1.33241e-163	5.8282e-163	-3.91467e-164	1.72077e-163	4.13239e-163	5.46156e-165	-2.76573e-163	5.70082e-163	9.56166e-163	1.33251e-163	-1.65299e-163	-1.6003e-164	0
2.37585e-163	1.22099e-162	2.07819e-163	-2.46428e-163	-8.19978e-163	-1.28441e-163	-5.12845e-163	3.07885e-163	-8.01368e-164	-1.02265e-163	-2.88796e-163	-3.69263e-163	9.81106e-164	6.73011e-164	-1.10636e-163	-4.95262e-164	-8.28758e-163	2.40911e-163	1.33241e-163	5.8282e-163	-3.91467e-164	1.72077e-163	4.13239e-163	5.46156e-165	-2.76573e-163	5.70082e-163	9.56166e-163	1.33251e-163	-1.65299e-163	-1.6003e-164	0
2.37585e-163	1.22099e-162	2.07819e-163	-2.46428e-163	-8.19978e-163	-1.28441e-163	-5.12845e-163	3.07885e-163	-8.01368e-164	-1.02265e-163	-2.88796e-163	-3.69263e-163	9.81106e-164	6.73011e-164	-1.10636e-163	-4.95262e-164	-8.28758e-163	2.40911e-163	1.33241e-163	5.8282e-163	-3.91467e-164	1.72077e-163	4.13239e-163	5.46156e-165	-2.76573e-163	5.70082e-163	9.56166e-163	1.33251e-163	-1.65299e-163	-1.6003e-164	0
2.37585e-163	1.22099e-162	2.07819e-163	-2.46428e-163	-8.19978e-163	-1.28441e-163	-5.12845e-163	3.07885e-163	-8.01368e-164	-1.02265e-163	-2.88796e-163	-3.69263e-163	9.81106e-164	6.73011e-164	-1.10636e-163	-4.95262e-164	-8.28758e-163	2.40911e-163	1.33241e-163	5.8282e-163	-3.91467e-164	1.72077e-163	4.13239e-163	5.46156e-165	-2.76573e-163	5.70082e-163	9.56166e-163	1.33251e-163	-1.65299e-163	-1.6003e-164	0
2.37585e-163	1.22099e-162	2.07819e-163	-2.46428e-163	-8.19978e-163	-1.28441e-163	-5.12845e-163	3.07885e-163	-8.01368e-164	-1.02265e-163	-2.88796e-163	-3.69263e-163	9.81106e-164	6.73011e-164	-1.10636e-163	-4.95262e-164	-8.28758e-163	2.40911e-163	1.33241e-163	5.8282e-163	-3.91467e-164	1.72077e-163	4.13239e-163	5.46156e-165	-2.76573e-163	5.70082e-163	9.56166e-163	1.33251e-163	-1.65299e-163	-1.6003e-164	0
2.37585e-163	1.22099e-162	2.07819e-163	-2.46428e-163	-8.19978e-163	-1.28441e-163	-5.12845e-163	3.07885e-163	-8.01368e-164	-1.02265e-163	-2.88796e-163	-3.69263e-163	9.81106e-164	6.73011e-164	-1.10636e-163	-4.95262e-164	-8.28758e-163	2.40911e-163	1.33241e-163	5.8282e-163	-3.91467e-164	1.72077e-163	4.13239e-163	5.46156e-165	-2.76573e-163	5.70082e-163	9.56166e-163	1.33251e-163	-1.65299e-163	-1.6003e-164	0
2.37585e-163	1.22099e-162	2.07819e-163	-2.46428e-163	-8.19978e-163	-1.28441e-163	-5.12845e-163	3.07885e-163	-8.01368e-164	-1.02265e-163	-2.88796e-163	-3.69263e-163	9.81106e-164	6.73011e-164	-1.10636e-163	-4.95262e-164	-8.28758e-163	2.40911e-163	1.33241e-163	5.8282e-163	-3.91467e-164	1.72077e-163	4.13239e-163	5.46156e-165	-2.76573e-163	5.70082e-163	9.56166e-163	1.33251e-163	-1.65299e-163	-1.6003e-164	0
2.37585e-163	1.22099e-162	2.07819e-163	-2.46428e-163	-8.19978e-163	-1.28441e-163	-5.12845e-163	3.07885e-163	-8.01368e-164	-1.02265e-163	-2.88796e-163	-3.69263e-163	9.81106e-164	6.73011e-164	-1.10636e-163	-4.95262e-164	-8.28758e-163	2.40911e-163	1.33241e-163	5.8282e-163	-3.91467e-164	1.72077e-163	4.13239e-163	5.46156e-165	-2.76573e-163	5.70082e-163	9.56166e-163	1.33251e-163	-1.65299e-163	-1.6003e-164	0
2.37585e-163	1.22099e-162	2.07819e-163	-2.46428e-163	-8.19978e-163	-1.28441e-163	-5.12845e-163	3.07885e-163	-8.01368e-164	-1.02265e-163	-2.88796e-163	-3.69263e-163	9.81106e-164	6.73011e-164	-1.10636e-163	-4.95262e-164	-8.28758e-163	2.40911e-163	1.33241e-163	5.8282e-163	-3.91467e-164	1.72077e-163	4.13239e-163	5.46156e-165	-2.76573e-163	5.70082e-163	9.56166e-163	1.33251e-163	-1.65299e-163	-1.6003e-164	0
2.37585e-163	1.22099e-162	2.07819e-163	-2.46428e-163	-8.19978e-163	-1.28441e-163	-5.12845e-163	3.07885e-163	-8.01368e-164	-1.02265e-163	-2.88796e-163	-3.69263e-163	9.81106e-164	6.73011e-164	-1.10636e-163	-4.95262e-164	-8.28758e-163	2.40911e-163	1.33241e-163	5.8282e-163	-3.91467e-164	1.72077e-163	4.13239e-163	5.46156e-165	-2.76573e-163	5.70082e-163	9.56166e-163	1.33251e-163	-1.65299e-163	-1.6003e-164	0
2.37585e-163	1.22099e-162	2.07819e-163	-2.46428e-163	-8.19978e-163	-1.28441e-163	-5.12845e-163	3.07885e-163	-8.01368e-164	-1.02265e-163	-2.88796e-163	-3.69263e-163	9.81106e-164	6.73011e-164	-1.10636e-163	-4.95262e-164	-8.28758e-163	2.40911e-163	1.33241e-163	5.8282e-163	-3.91467e-164	1.72077e-163	4.13239e-163	5.46156e-165	-2.76573e-163	5.70082e-163	9.56166e-163	1.33251e-163	-1.65299e-163	-1.6003e-164	0
2.37585e-163	1.22099e-162	2.07819e-163	-2.46428e-163	-8.19978e-163	-1.28441e-163	-5.12845e-163	3.07885e-163	-8.01368e-164	-1.02265e-163	-2.88796e-163	-3.69263e-163	9.81106e-164	6.73011e-164	-1.10636e-163	-4.95262e-164	-8.28758e-163	2.40911e-163	1.33241e-163	5.8282e-163	-3.91467e-164	1.72077e-163	4.13239e-163	5.46156e-165	-2.76573e-163	5.70082e-163	9.56166e-163	1.33251e-163	-1.65299e-163	-1.6003e-164	0
2.37585e-163	1.22099e-162	2.07819e-163	-2.46428e-163	-8.19978e-163	-1.28441e-163	-5.12845e-163	3.07885e-163	-8.01368e-164	-1.02265e-163	-2.88796e-163	-3.69263e-163	9.81106e-164	6.73011e-164	-1.10636e-163	-4.95262e-164	-8.28758e-163	2.40911e-163	1.33241e-163	5.8282e-163	-3.91467e-164	1.72077e-163	4.13239e-163	5.46156e-165	-2.76573e-163	5.70082e-163	9.56166e-163	1.33251e-163	-1.65299e-163	-1.6003e-164	0
2.37585e-163	1.22099e-162	2.07819e-163	-2.46428e-163	-8.19978e-163	-1.28441e-163	-5.12845e-163	3.07885e-163	-8.01368e-164	-1.02265e-163	-2.88796e-163	-3.69263e-163	9.81106e-164	6.73011e-164	-1.10636e-163	-4.95262e-164	-8.28758e-163	2.40911e-163	1.33241e-163	5.8282e-163	-3.91467e-164	1.72077e-163	4.13239e-163	5.46156e-165	-2.76573e-163	5.70082e-163	9.56166e-163	1.33251e-163	-1.65299e-163	-1.6003e-164	0
2.37585e-163	1.22099e-162	2.07819e-163	-2.46428e-163	-8.19978e-163	-1.28441e-163	-5.12845e-163	3.07885e-163	-8.01368e-164	-1.02265e-163	-2.88796e-163	-3.69263e-163	9.81106e-164	6.73011e-164	-1.10636e-163	-4.95262e-164	-8.28758e-163	2.40911e-163	1.33241e-163	5.8282e-163	-3.91467e-164	1.72077e-163	4.13239e-163	5.46156e-165	-2.76573e-163	5.70082e-163	9.56166e-163	1.33251e-163	-1.65299e-163	-1.6003e-164	0
2.37585e-163	1.22099e-162	2.07819e-163	-2.46428e-163	-8.19978e-163	-1.28441e-163	-5.12845e-163	3.07885e-163	-8.01368e-164	-1.02265e-163	-2.88796e-163	-3.69263e-163	9.81106e-164	6.73011e-164	-1.10636e-163	-4.95262e-164	-8.28758e-163	2.40911e-163	1.33241e-163	5.8282e-163	-3.91467e-164	1.72077e-163	4.13239e-163	5.46156e-165	-2.76573e-163	5.70082e-163	9.56166e-163	1.33251e-163	-1.65299e-163	-1.6003e-164	0
2.37585e-163	1.22099e-162	2.07819e-163	-2.46428e-163	-8.19978e-163	-1.28441e-163	-5.12845e-163	3.07885e-163	-8.01368e-164	-1.02265e-163	-2.88796e-163	-3.69263e-163	9.81106e-164	6.73011e-164	-1.10636e-163	-4.95262e-164	-8.28758e-163	2.40911e-163	1.33241e-163	5.8282e-163	-3.91467e-164	1.72077e-163	4.13239e-163	5.46156e-165	-2.76573e-163	5.70082e-163	9.56166e-163	1.33251e-163	-1.65299e-163	-1.6003e-164	0
2.37585e-163	1.22099e-162	2.07819e-163	-2.46428e-163	-8.19978e-163	-1.28441e-163	-5.12845e-163	3.07885e-163	-8.01368e-164	-1.02265e-163	-2.88796e-163	-3.69263e-163	9.81106e-164	6.73011e-164	-1.10636e-163	-4.95262e-164	-8.28758e-163	2.40911e-163	1.33241e-163	5.8282e-163	-3.91467e-164	1.72077e-163	4.13239e-163	5.46156e-165	-2.76573e-163	5.70082e-163	9.56166e-163	1.33251e-163	-1.65299e-163	-1.6003e-164	0
2.37585e-163	1.22099e-162	2.07819e-163	-2.46428e-163	-8.19978e-163	-1.28441e-163	-5.12845e-163	3.07885e-163	-8.01368e-164	-1.02265e-163	-2.88796e-163	-3.69263e-163	9.81106e-164	6.73011e-164	-1.10636e-163	-4.95262e-164	-8.28758e-163	2.40911e-163	1.33241e-163	5.8282e-163	-3.91467e-164	1.72077e-163	4.13239e-163	5.46156e-165	-2.76573e-163	5.70082e-163	9.56166e-163	1.33251e-163	-1.65299e-163	-1.6003e-164	0
2.37585e-163	1.22099e-162	2.07819e-163	-2.46428e-163	-8.19978e-163	-1.28441e-163	-5.12845e-163	3.07885e-163	-8.01368e-164	-1.02265e-163	-2.88796e-163	-3.69263e-163	9.81106e-164	6.73011e-164	-1.10636e-163	-4.95262e-164	-8.28758e-163	2.40911e-163	1.33241e-163	5.8282e-163	-3.91467e-164	1.72077e-163	4.13239e-163	5.46156e-165	-2.76573e-163	5.70082e-163	9.56166e-163	1.33251e-163	-1.65299e-163	-1.6003e-164	0
2.37585e-163	1.22099e-162	2.07819e-163	-2.46428e-163	-8.19978e-163	-1.28441e-163	-5.12845e-163	3.07885e-163	-8.01368e-164	-1.02265e-163	-2.88796e-163	-3.69263e-163	9.81106e-164	6.73011e-164	-1.10636e-163	-4.95262e-164	-8.28758e-163	2.40911e-163	1.33241e-163	5.8282e-163	-3.91467e-164	1.72077e-163	4.13239e-163	5.46156e-165	-2.76573e-163	5.70082e-163	9.56166e-163	1.33251e-163	-1.65299e-163	-1.6003e-164	0
2.37585e-163	1.22099e-162	2.07819e-163	-2.46428e-163	-8.19978e-163	-1.28441e-163	-5.12845e-163	3.07885e-163	-8.01368e-164	-1.02265e-163	-2.88796e-163	-3.69263e-163	9.81106e-164	6.73011e-164	-1.10636e-163	-4.95262e-164	-8.28758e-163	2.40911e-163	1.33241e-163	5.8282e-163	-3.91467e-164	1.72077e-163	4.13239e-163	5.46156e-165	-2.76573e-163	5.70082e-163	9.56166e-163	1.33251e-163	-1.65299e-163	-1.6003e-164	0
2.37585e-163	1.22099e-162	2.07819e-163	-2.46428e-163	-8.19978e-163	-1.28441e-163	-5.12845e-163	3.07885e-163	-8.01368e-164	-1.02265e-163	-2.88796e-163	-3.69263e-163	9.81106e-164	6.73011e-164	-1.10636e-163	-4.95262e-164	-8.28758e-163	2.40911e-163	1.33241e-163	5.8282e-163	-3.91467e-164	1.72077e-163	4.13239e-163	5.46156e-165	-2.76573e-163	5.70082e-163	9.56166e-163	1.33251e-163	-1.65299e-163	-1.6003e-164	0
2.37585e-163	1.22099e-162	2.07819e-163	-2.46428e-163	-8.19978e-163	-1.28441e-163	-5.12845e-163	3.07885e-163	-8.01368e-164	-1.02265e-163	-2.88796e-163	-3.69263e-163	9.81106e-164	6.73011e-164	-1.10636e-163	-4.95262e-164	-8.28758e-163	2.40911e-163	1.33241e-163	5.8282e-163	-3.91467e-164	1.72077e-163	4.13239e-163	5.46156e-165	-2.76573e-163	5.70082e-163	9.56166e-163	1.33251e-163	-1.65299e-163	-1.6003e-164	0
2.37585e-163	1.22099e-162	2.07819e-163	-2.46428e-163	-8.19978e-163	-1.28441e-163	-5.12845e-163	3.07885e-163	-8.01368e-164	-1.02265e-163	-2.88796e-163	-3.69263e-163	9.81106e-164	6.73011e-164	-1.10636e-163	-4.95262e-164	-8.28758e-163	2.40911e-163	1.33241e-163	5.8282e-163	-3.91467e-164	1.72077e-163	4.13239e-163	5.46156e-165	-2.76573e-163	5.70082e-163	9.56166e-163	1.33251e-163	-1.65299e-163	-1.6003e-164	0
2.37585e-163	1.22099e-162	2.07819e-163	-2.46428e-163	-8.19978e-163	-1.28441e-163	-5.12845e-163	3.07885e-163	-8.01368e-164	-1.02265e-163	-2.88796e-163	-3.69263e-163	9.81106e-164	6.73011e-164	-1.10636e-163	-4.95262e-164	-8.28758e-163	2.40911e-163	1.33241e-163	5.8282e-163	-3.91467e-164	1.72077e-163	4.13239e-163	5.46156e-165	-2.76573e-163	5.70082e-163	9.56166e-163	1.33251e-163	-1.65299e-163	-1.6003e-164	0
2.37585e-163	1.22099e-162	2.07819e-163	-2.46428e-163	-8.19978e-163	-1.28441e-163	-5.12845e-163	3.07885e-163	-8.01368e-164	-1.02265e-163	-2.88796e-163	-3.69263e-163	9.81106e-164	6.73011e-164	-1.10636e-163	-4.95262e-164	-8.28758e-163	2.40911e-163	1.33241e-163	5.8282e-163	-3.91467e-164	1.72077e-163	4.13239e-163	5.46156e-165	-2.76573e-163	5.70082e-163	9.56166e-163	1.33251e-163	-1.65299e-163	-1.6003e-164	0
2.37585e-163	1.22099e-162	2.07819e-163	-2.46428e-163	-8.19978e-163	-1.28441e-163	-5.12845e-163	3.07885e-163	-8.01368e-164	-1.02265e-163	-2.88796e-163	-3.69263e-163	9.81106e-164	6.73011e-164	-1.10636e-163	-4.95262e-164	-8.28758e-163	2.40911e-163	1.33241e-163	5.8282e-163	-3.91467e-164	1.72077e-163	4.13239e-163	5.46156e-165	-2.76573e-163	5.70082e-163	9.56166e-163	1.33251e-163	-1.65299e-163	-1.6003e-164	0
2.37585e-163	1.22099e-162	2.07819e-163	-2.46428e-163	-8.19978e-163	-1.28441e-163	-5.12845e-163	3.07885e-163	-8.01368e-164	-1.02265e-163	-2.88796e-163	-3.69263e-163	9.81106e-164	6.73011e-164	-1.10636e-163	-4.95262e-164	-8.28758e-163	2.40911e-163	1.33241e-163	5.8282e-163	-3.91467e-164	1.72077e-163	4.13239e-163	5.46156e-165	-2.76573e-163	5.70082e-163	9.56166e-163	1.33251e-163	-1.65299e-163	-1.6003e-164	0
2.37585e-163	1.22099e-162	2.07819e-163	-2.46428e-163	-8.19978e-163	-1.28441e-163	-5.12845e-163	3.07885e-163	-8.01368e-164	-1.02265e-163	-2.88796e-163	-3.69263e-163	9.81106e-164	6.73011e-164	-1.10636e-163	-4.95262e-164	-8.28758e-163	2.40911e-163	1.33241e-163	5.8282e-163	-3.91467e-164	1.72077e-163	4.13239e-163	5.46156e-165	-2.76573e-163	5.70082e-163	9.56166e-163	1.33251e-163	-1.65299e-163	-1.6003e-164	0
2.37585e-163	1.22099e-162	2.07819e-163	-2.46428e-163	-8.19978e-163	-1.28441e-163	-5.12845e-163	3.07885e-163	-8.01368e-164	-1.02265e-163	-2.88796e-163	-3.69263e-163	9.81106e-164	6.73011e-164	-1.10636e-163	-4.95262e-164	-8.28758e-163	2.40911e-163	1.33241e-163	5.8282e-163	-3.91467e-164	1.72077e-163	4.13239e-163	5.46156e-165	-2.76573e-163	5.70082e-163	9.56166e-163	1.33251e-163	-1.65299e-163	-1.6003e-164	0
2.37585e-163	1.22099e-162	2.07819e-163	-2.46428e-163	-8.19978e-163	-1.28441e-163	-5.12845e-163	3.07885e-163	-8.01368e-164	-1.02265e-163	-2.88796e-163	-3.69263e-163	9.81106e-164	6.73011e-164	-1.10636e-163	-4.95262e-164	-8.28758e-163	2.40911e-163	1.33241e-163	5.8282e-163	-3.91467e-164	1.72077e-163	4.13239e-163	5.46156e-165	-2.76573e-163	5.70082e-163	9.56166e-163	1.33251e-163	-1.65299e-163	-1.6003e-164	0
2.37585e-163	1.22099e-162	2.07819e-163	-2.46428e-163	-8.19978e-163	-1.28441e-163	-5.12845e-163	3.07885e-163	-8.01368e-164	-1.02265e-163	-2.88796e-163	-3.69263e-163	9.81106e-164	6.73011e-164	-1.10636e-163	-4.95262e-164	-8.28758e-163	2.40911e-163	1.33241e-163	5.8282e-163	-3.91467e-164	1.72077e-163	4.13239e-163	5.46156e-165	-2.76573e-163	5.70082e-163	9.56166e-163	1.33251e-163	-1.65299e-163	-1.6003e-164	0
2.37585e-163	1.22099e-162	2.07819e-163	-2.46428e-163	-8.19978e-163	-1.28441e-163	-5.12845e-163	3.07885e-163	-8.01368e-164	-1.02265e-163	-2.88796e-163	-3.69263e-163	9.81106e-164	6.73011e-164	-1.10636e-163	-4.95262e-164	-8.28758e-163	2.40911e-163	1.33241e-163	5.8282e-163	-3.91467e-164	1.72077e-163	4.13239e-163	5.46156e-165	-2.76573e-163	5.70082e-163	9.56166e-163	1.33251e-163	-1.65299e-163	-1.6003e-164	0
2.37585e-163	1.22099e-162	2.07819e-163	-2.46428e-163	-8.19978e-163	-1.28441e-163	-5.12845e-163	3.07885e-163	-8.01368e-164	-1.02265e-163	-2.88796e-163	-3.69263e-163	9.81106e-164	6.73011e-164	-1.10636e-163	-4.95262e-164	-8.28758e-163	2.40911e-163	1.33241e-163	5.8282e-163	-3.91467e-164	1.72077e-163	4.13239e-163	5.46156e-165	-2.76573e-163	5.70082e-163	9.56166e-163	1.33251e-163	-1.65299e-163	-1.6003e-164	0
2.37585e-163	1.22099e-162	2.07819e-163	-2.46428e-163	-8.19978e-163	-1.28441e-163	-5.12845e-163	3.07885e-163	-8.01368e-164	-1.02265e-163	-2.88796e-163	-3.69263e-163	9.81106e-164	6.73011e-164	-1.10636e-163	-4.95262e-164	-8.28758e-163	2.40911e-163	1.33241e-163	5.8282e-163	-3.91467e-164	1.72077e-163	4.13239e-163	5.46156e-165	-2.76573e-163	5.70082e-163	9.56166e-163	1.33251e-163	-1.65299e-163	-1.6003e-164	0
2.37585e-163	1.22099e-162	2.07819e-163	-2.46428e-163	-8.19978e-163	-1.28441e-163	-5.12845e-163	3.07885e-163	-8.01368e-164	-1.02265e-163	-2.88796e-163	-3.69263e-163	9.81106e-164	6.73011e-164	-1.10636e-163	-4.95262e-164	-8.28758e-163	2.40911e-163	1.33241e-163	5.8282e-163	-3.91467e-164	1.72077e-163	4.13239e-163	5.46156e-165	-2.76573e-163	5.70082e-163	9.56166e-163	1.33251e-163	-1.65299e-163	-1.6003e-164	0
2.37585e-163	1.22099e-162	2.07819e-163	-2.46428e-163	-8.19978e-163	-1.28441e-163	-5.12845e-163	3.07885e-163	-8.01368e-164	-1.02265e-163	-2.88796e-163	-3.69263e-163	9.81106e-164	6.73011e-164	-1.10636e-163	-4.95262e-164	-8.28758e-163	2.40911e-163	1.33241e-163	5.8282e-163	-3.91467e-164	1.72077e-163	4.13239e-163	5.46156e-165	-2.76573e-163	5.70082e-163	9.56166e-163	1.33251e-163	-1.65299e-163	-1.6003e-164	0
2.37585e-163	1.22099e-162	2.07819e-163	-2.46428e-163	-8.19978e-163	-1.28441e-163	-5.12845e-163	3.07885e-163	-8.01368e-164	-1.02265e-163	-2.88796e-163	-3.69263e-163	9.81106e-164	6.73011e-164	-1.10636e-163	-4.95262e-164	-8.28758e-163	2.40911e-163	1.33241e-163	5.8282e-163	-3.91467e-164	1.72077e-163	4.13239e-163	5.46156e-165	-2.76573e-163	5.70082e-163	9.56166e-163	1.33251e-163	-1.65299e-163	-1.6003e-164	0
2.37585e-163	1.22099e-162	2.07819e-163	-2.46428e-163	-8.19978e-163	-1.28441e-163	-5.12845e-163	3.07885e-163	-8.01368e-164	-1.02265e-163	-2.88796e-163	-3.69263e-163	9.81106e-164	6.73011e-164	-1.10636e-163	-4.95262e-164	-8.28758e-163	2.40911e-163	1.33241e-163	5.8282e-163	-3.91467e-164	1.72077e-163	4.13239e-163	5.46156e-165	-2.76573e-163	5.70082e-163	9.56166e-163	1.33251e-163	-1.65299e-163	-1.6003e-164	0
2.37585e-163	1.22099e-162	2.07819e-163	-2.46428e-163	-8.19978e-163	-1.28441e-163	-5.12845e-163	3.07885e-163	-8.01368e-164	-1.02265e-163	-2.88796e-163	-3.69263e-163	9.81106e-164	6.73011e-164	-1.10636e-163	-4.95262e-164	-8.28758e-163	2.40911e-163	1.33241e-163	5.8282e-163	-3.91467e-164	1.72077e-163	4.13239e-163	5.46156e-165	-2.76573e-163	5.70082e-163	9.56166e-163	1.33251e-163	-1.65299e-163	-1.6003e-164	0
2.37585e-163	1.22099e-162	2.07819e-163	-2.46428e-163	-8.19978e-163	-1.28441e-163	-5.12845e-163	3.07885e-163	-8.01368e-164	-1.02265e-163	-2.88796e-163	-3.69263e-163	9.81106e-164	6.73011e-164	-1.10636e-163	-4.95262e-164	-8.28758e-163	2.40911e-163	1.33241e-163	5.8282e-163	-3.91467e-164	1.72077e-163	4.13239e-163	5.46156e-165	-2.76573e-163	5.70082e-163	9.56166e-163	1.33251e-163	-1.65299e-163	-1.6003e-164	0
2.37585e-163	1.22099e-162	2.07819e-163	-2.46428e-163	-8.19978e-163	-1.28441e-163	-5.12845e-163	3.07885e-163	-8.01368e-164	-1.02265e-163	-2.88796e-163	-3.69263e-163	9.81106e-164	6.73011e-164	-1.10636e-163	-4.95262e-164	-8.28758e-163	2.40911e-163	1.33241e-163	5.8282e-163	-3.91467e-164	1.72077e-163	4.13239e-163	5.46156e-165	-2.76573e-163	5.70082e-163	9.56166e-163	1.33251e-163	-1.65299e-163	-1.6003e-164	0
2.37585e-163	1.22099e-162	2.07819e-163	-2.46428e-163	-8.19978e-163	-1.28441e-163	-5.12845e-163	3.07885e-163	-8.01368e-164	-1.02265e-163	-2.88796e-163	-3.69263e-163	9.81106e-164	6.73011e-164	-1.10636e-163	-4.95262e-164	-8.28758e-163	2.40911e-163	1.33241e-163	5.8282e-163	-3.91467e-164	1.72077e-163	4.13239e-163	5.46156e-165	-2.76573e-163	5.70082e-163	9.56166e-163	1.33251e-163	-1.65299e-163	-1.6003e-164	0
2.37585e-163	1.22099e-162	2.07819e-163	-2.46428e-163	-8.19978e-163	-1.28441e-163	-5.12845e-163	3.07885e-163	-8.01368e-164	-1.02265e-163	-2.88796e-163	-3.69263e-163	9.81106e-164	6.73011e-164	-1.10636e-163	-4.95262e-164	-8.28758e-163	2.40911e-163	1.33241e-163	5.8282e-163	-3.91467e-164	1.72077e-163	4.13239e-163	5.46156e-165	-2.76573e-163	5.70082e-163	9.56166e-163	1.33251e-163	-1.65299e-163	-1.6003e-164	0
2.37585e-163	1.22099e-162	2.07819e-163	-2.46428e-163	-8.19978e-163	-1.28441e-163	-5.12845e-163	3.07885e-163	-8.01368e-164	-1.02265e-163	-2.88796e-163	-3.69263e-163	9.81106e-164	6.73011e-164	-1.10636e-163	-4.95262e-164	-8.28758e-163	2.40911e-163	1.33241e-163	5.8282e-163	-3.91467e-164	1.72077e-163	4.13239e-163	5.46156e-165	-2.76573e-163	5.70082e-163	9.56166e-163	1.33251e-163	-1.65299e-163	-1.6003e-164	0
2.37585e-163	1.22099e-162	2.07819e-163	-2.46428e-163	-8.19978e-163	-1.28441e-163	-5.12845e-163	3.07885e-163	-8.01368e-164	-1.02265e-163	-2.88796e-163	-3.69263e-163	9.81106e-164	6.73011e-164	-1.10636e-163	-4.95262e-164	-8.28758e-163	2.40911e-163	1.33241e-163	5.8282e-163	-3.91467e-164	1.72077e-163	4.13239e-163	5.46156e-165	-2.76573e-163	5.70082e-163	9.56166e-163	1.33251e-163	-1.65299e-163	-1.6003e-164	0
2.37585e-163	1.22099e-162	2.07819e-163	-2.46428e-163	-8.19978e-163	-1.28441e-163	-5.12845e-163	3.07885e-163	-8.01368e-164	-1.02265e-163	-2.88796e-163	-3.69263e-163	9.81106e-164	6.73011e-164	-1.10636e-163	-4.95262e-164	-8.28758e-163	2.40911e-163	1.33241e-163	5.8282e-163	-3.91467e-164	1.72077e-163	4.13239e-163	5.46156e-165	-2.76573e-163	5.70082e-163	9.56166e-163	1.33251e-163	-1.65299e-163	-1.6003e-164	0
2.37585e-163	1.22099e-162	2.07819e-163	-2.46428e-163	-8.19978e-163	-1.28441e-163	-5.12845e-163	3.07885e-163	-8.01368e-164	-1.02265e-163	-2.88796e-163	-3.69263e-163	9.81106e-164	6.73011e-164	-1.10636e-163	-4.95262e-164	-8.28758e-163	2.40911e-163	1.33241e-163	5.8282e-163	-3.91467e-164	1.72077e-163	4.13239e-163	5.46156e-165	-2.76573e-163	5.70082e-163	9.56166e-163	1.33251e-163	-1.65299e-163	-1.6003e-164	0
2.37585e-163	1.22099e-162	2.07819e-163	-2.46428e-163	-8.19978e-163	-1.28441e-163	-5.12845e-163	3.07885e-163	-8.01368e-164	-1.02265e-163	-2.88796e-163	-3.69263e-163	9.81106e-164	6.73011e-164	-1.10636e-163	-4.95262e-164	-8.28758e-163	2.40911e-163	1.33241e-163	5.8282e-163	-3.91467e-164	1.72077e-163	4.13239e-163	5.46156e-165	-2.76573e-163	5.70082e-163	9.56166e-163	1.33251e-163	-1.65299e-163	-1.6003e-164	0
2.37585e-163	1.22099e-162	2.07819e-163	-2.46428e-163	-8.19978e-163	-1.28441e-163	-5.12845e-163	3.07885e-163	-8.01368e-164	-1.02265e-163	-2.88796e-163	-3.69263e-163	9.81106e-164	6.73011e-164	-1.10636e-163	-4.95262e-164	-8.28758e-163	2.40911e-163	1.33241e-163	5.8282e-163	-3.91467e-164	1.72077e-163	4.13239e-163	5.46156e-165	-2.76573e-163	5.70082e-163	9.56166e-163	1.33251e-163	-1.65299e-163	-1.6003e-164	0
2.37585e-163	1.22099e-162	2.07819e-163	-2.46428e-163	-8.19978e-163	-1.28441e-163	-5.12845e-163	3.07885e-163	-8.01368e-164	-1.02265e-163	-2.88796e-163	-3.69263e-163	9.81106e-164	6.73011e-164	-1.10636e-163	-4.95262e-164	-8.28758e-163	2.40911e-163	1.33241e-163	5.8282e-163	-3.91467e-164	1.72077e-163	4.13239e-163	5.46156e-165	-2.76573e-163	5.70082e-163	9.56166e-163	1.33251e-163	-1.65299e-163	-1.6003e-164	0
2.37585e-163	1.22099e-162	2.07819e-163	-2.46428e-163	-8.19978e-163	-1.28441e-163	-5.12845e-163	3.07885e-163	-8.01368e-164	-1.02265e-163	-2.88796e-163	-3.69263e-163	9.81106e-164	6.73011e-164	-1.10636e-163	-4.95262e-164	-8.28758e-163	2.40911e-163	1.33241e-163	5.8282e-163	-3.91467e-164	1.72077e-163	4.13239e-163	5.46156e-165	-2.76573e-163	5.70082e-163	9.56166e-163	1.33251e-163	-1.65299e-163	-1.6003e-164	0
2.37585e-163	1.22099e-162	2.07819e-163	-2.46428e-163	-8.19978e-163	-1.28441e-163	-5.12845e-163	3.07885e-163	-8.01368e-164	-1.02265e-163	-2.88796e-163	-3.69263e-163	9.81106e-164	6.73011e-164	-1.10636e-163	-4.95262e-164	-8.28758e-163	2.40911e-163	1.33241e-163	5.8282e-163	-3.91467e-164	1.72077e-163	4.13239e-163	5.46156e-165	-2.76573e-163	5.70082e-163	9.56166e-163	1.33251e-163	-1.65299e-163	-1.6003e-164	0
2.37585e-163	1.22099e-162	2.07819e-163	-2.46428e-163	-8.19978e-163	-1.28441e-163	-5.12845e-163	3.07885e-163	-8.01368e-164	-1.02265e-163	-2.88796e-163	-3.69263e-163	9.81106e-164	6.73011e-164	-1.10636e-163	-4.95262e-164	-8.28758e-163	2.40911e-163	1.33241e-163	5.8282e-163	-3.91467e-164	1.72077e-163	4.13239e-163	5.46156e-165	-2.76573e-163	5.70082e-163	9.56166e-163	1.33251e-163	-1.65299e-163	-1.6003e-164	0
2.37585e-163	1.22099e-162	2.07819e-163	-2.46428e-163	-8.19978e-163	-1.28441e-163	-5.12845e-163	3.07885e-163	-8.01368e-164	-1.02265e-163	-2.88796e-163	-3.69263e-163	9.81106e-164	6.73011e-164	-1.10636e-163	-4.95262e-164	-8.28758e-163	2.40911e-163	1.33241e-163	5.8282e-163	-3.91467e-164	1.72077e-163	4.13239e-163	5.46156e-165	-2.76573e-163	5.70082e-163	9.56166e-163	1.33251e-163	-1.65299e-163	-1.6003e-164	0
2.37585e-163	1.22099e-162	2.07819e-163	-2.46428e-163	-8.19978e-163	-1.28441e-163	-5.12845e-163	3.07885e-163	-8.01368e-164	-1.02265e-163	-2.88796e-163	-3.69263e-163	9.81106e-164	6.73011e-164	-1.10636e-163	-4.95262e-164	-8.28758e-163	2.40911e-163	1.33241e-163	5.8282e-163	-3.91467e-164	1.72077e-163	4.13239e-163	5.46156e-165	-2.76573e-163	5.70082e-163	9.56166e-163	1.33251e-163	-1.65299e-163	-1.6003e-164	0
2.37585e-163	1.22099e-162	2.07819e-163	-2.46428e-163	-8.19978e-163	-1.28441e-163	-5.12845e-163	3.07885e-163	-8.01368e-164	-1.02265e-163	-2.88796e-163	-3.69263e-163	9.81106e-164	6.73011e-164	-1.10636e-163	-4.95262e-164	-8.28758e-163	2.40911e-163	1.33241e-163	5.8282e-163	-3.91467e-164	1.72077e-163	4.13239e-163	5.46156e-165	-2.76573e-163	5.70082e-163	9.56166e-163	1.33251e-163	-1.65299e-163	-1.6003e-164	0
2.37585e-163	1.22099e-162	2.07819e-163	-2.46428e-163	-8.19978e-163	-1.28441e-163	-5.12845e-163	3.07885e-163	-8.01368e-164	-1.02265e-163	-2.88796e-163	-3.69263e-163	9.81106e-164	6.73011e-164	-1.10636e-163	-4.95262e-164	-8.28758e-163	2.40911e-163	1.33241e-163	5.8282e-163	-3.91467e-164	1.72077e-163	4.13239e-163	5.46156e-165	-2.76573e-163	5.70082e-163	9.56166e-163	1.33251e-163	-1.65299e-163	-1.6003e-164	0
2.37585e-163	1.22099e-162	2.07819e-163	-2.46428e-163	-8.19978e-163	-1.28441e-163	-5.12845e-163	3.07885e-163	-8.01368e-164	-1.02265e-163	-2.88796e-163	-3.69263e-163	9.81106e-164	6.73011e-164	-1.10636e-163	-4.95262e-164	-8.28758e-163	2.40911e-163	1.33241e-163	5.8282e-163	-3.91467e-164	1.72077e-163	4.13239e-163	5.46156e-165	-2.76573e-163	5.70082e-163	9.56166e-163	1.33251e-163	-1.65299e-163	-1.6003e-164	0
2.37585e-163	1.22099e-162	2.07819e-163	-2.46428e-163	-8.19978e-163	-1.28441e-163	-5.12845e-163	3.07885e-163	-8.01368e-164	-1.02265e-163	-2.88796e-163	-3.69263e-163	9.81106e-164	6.73011e-164	-1.10636e-163	-4.95262e-164	-8.28758e-163	2.40911e-163	1.33241e-163	5.8282e-163	-3.91467e-164	1.72077e-163	4.13239e-163	5.46156e-165	-2.76573e-163	5.70082e-163	9.56166e-163	1.33251e-163	-1.65299e-163	-1.6003e-164	0
2.37585e-163	1.22099e-162	2.07819e-163	-2.46428e-163	-8.19978e-163	-1.28441e-163	-5.12845e-163	3.07885e-163	-8.01368e-164	-1.02265e-163	-2.88796e-163	-3.69263e-163	9.81106e-164	6.73011e-164	-1.10636e-163	-4.95262e-164	-8.28758e-163	2.40911e-163	1.33241e-163	5.8282e-163	-3.91467e-164	1.72077e-163	4.13239e-163	5.46156e-165	-2.76573e-163	5.70082e-163	9.56166e-163	1.33251e-163	-1.65299e-163	-1.6003e-164	0
2.37585e-163	1.22099e-162	2.07819e-163	-2.46428e-163	-8.19978e-163	-1.28441e-163	-5.12845e-163	3.07885e-163	-8.01368e-164	-1.02265e-163	-2.88796e-163	-3.69263e-163	9.81106e-164	6.73011e-164	-1.10636e-163	-4.95262e-164	-8.28758e-163	2.40911e-163	1.33241e-163	5.8282e-163	-3.91467e-164	1.72077e-163	4.13239e-163	5.46156e-165	-2.76573e-163	5.70082e-163	9.56166e-163	1.33251e-163	-1.65299e-163	-1.6003e-164	0
2.37585e-163	1.22099e-162	2.07819e-163	-2.46428e-163	-8.19978e-163	-1.28441e-163	-5.12845e-163	3.07885e-163	-8.01368e-164	-1.02265e-163	-2.88796e-163	-3.69263e-163	9.81106e-164	6.73011e-164	-1.10636e-163	-4.95262e-164	-8.28758e-163	2.40911e-163	1.33241e-163	5.8282e-163	-3.91467e-164	1.72077e-163	4.13239e-163	5.46156e-165	-2.76573e-163	5.70082e-163	9.56166e-163	1.33251e-163	-1.65299e-163	-1.6003e-164	0
2.37585e-163	1.22099e-162	2.07819e-163	-2.46428e-163	-8.19978e-163	-1.28441e-163	-5.12845e-163	3.07885e-163	-8.01368e-164	-1.02265e-163	-2.88796e-163	-3.69263e-163	9.81106e-164	6.73011e-164	-1.10636e-163	-4.95262e-164	-8.28758e-163	2.40911e-163	1.33241e-163	5.8282e-163	-3.91467e-164	1.72077e-163	4.13239e-163	5.46156e-165	-2.76573e-163	5.70082e-163	9.56166e-163	1.33251e-163	-1.65299e-163	-1.6003e-164	0
2.37585e-163	1.22099e-162	2.07819e-163	-2.46428e-163	-8.19978e-163	-1.28441e-163	-5.12845e-163	3.07885e-163	-8.01368e-164	-1.02265e-163	-2.88796e-163	-3.69263e-163	9.81106e-164	6.73011e-164	-1.10636e-163	-4.95262e-164	-8.28758e-163	2.40911e-163	1.33241e-163	5.8282e-163	-3.91467e-164	1.72077e-163	4.13239e-163	5.46156e-165	-2.76573e-163	5.70082e-163	9.56166e-163	1.33251e-163	-1.65299e-163	-1.6003e-164	0
2.37585e-163	1.22099e-162	2.07819e-163	-2.46428e-163	-8.19978e-163	-1.28441e-163	-5.12845e-163	3.07885e-163	-8.01368e-164	-1.02265e-163	-2.88796e-163	-3.69263e-163	9.81106e-164	6.73011e-164	-1.10636e-163	-4.95262e-164	-8.28758e-163	2.40911e-163	1.33241e-163	5.8282e-163	-3.91467e-164	1.72077e-163	4.13239e-163	5.46156e-165	-2.76573e-163	5.70082e-163	9.56166e-163	1.33251e-163	-1.65299e-163	-1.6003e-164	0
2.37585e-163	1.22099e-162	2.07819e-163	-2.46428e-163	-8.19978e-163	-1.28441e-163	-5.12845e-163	3.07885e-163	-8.01368e-164	-1.02265e-163	-2.88796e-163	-3.69263e-163	9.81106e-164	6.73011e-164	-1.10636e-163	-4.95262e-164	-8.28758e-163	2.40911e-163	1.33241e-163	5.8282e-163	-3.91467e-164	1.72077e-163	4.13239e-163	5.46156e-165	-2.76573e-163	5.70082e-163	9.56166e-163	1.33251e-163	-1.65299e-163	-1.6003e-164	0
2.37585e-163	1.22099e-162	2.07819e-163	-2.46428e-163	-8.19978e-163	-1.28441e-163	-5.12845e-163	3.07885e-163	-8.01368e-164	-1.02265e-163	-2.88796e-163	-3.69263e-163	9.81106e-164	6.73011e-164	-1.10636e-163	-4.95262e-164	-8.28758e-163	2.40911e-163	1.33241e-163	5.8282e-163	-3.91467e-164	1.72077e-163	4.13239e-163	5.46156e-165	-2.76573e-163	5.70082e-163	9.56166e-163	1.33251e-163	-1.65299e-163	-1.6003e-164	0
2.37585e-163	1.22099e-162	2.07819e-163	-2.46428e-163	-8.19978e-163	-1.28441e-163	-5.12845e-163	3.07885e-163	-8.01368e-164	-1.02265e-163	-2.88796e-163	-3.69263e-163	9.81106e-164	6.73011e-164	-1.10636e-163	-4.95262e-164	-8.28758e-163	2.40911e-163	1.33241e-163	5.8282e-163	-3.91467e-164	1.72077e-163	4.13239e-163	5.46156e-165	-2.76573e-163	5.70082e-163	9.56166e-163	1.33251e-163	-1.65299e-163	-1.6003e-164	0
2.37585e-163	1.22099e-162	2.07819e-163	-2.46428e-163	-8.19978e-163	-1.28441e-163	-5.12845e-163	3.07885e-163	-8.01368e-164	-1.02265e-163	-2.88796e-163	-3.69263e-163	9.81106e-164	6.73011e-164	-1.10636e-163	-4.95262e-164	-8.28758e-163	2.40911e-163	1.33241e-163	5.8282e-163	-3.91467e-164	1.72077e-163	4.13239e-163	5.46156e-165	-2.76573e-163	5.70082e-163	9.56166e-163	1.33251e-163	-1.65299e-163	-1.6003e-164	0
2.37585e-163	1.22099e-162	2.07819e-163	-2.46428e-163	-8.19978e-163	-1.28441e-163	-5.12845e-163	3.07885e-163	-8.01368e-164	-1.02265e-163	-2.88796e-163	-3.69263e-163	9.81106e-164	6.73011e-164	-1.10636e-163	-4.95262e-164	-8.28758e-163	2.40911e-163	1.33241e-163	5.8282e-163	-3.91467e-164	1.72077e-163	4.13239e-163	5.46156e-165	-2.76573e-163	5.70082e-163	9.56166e-163	1.33251e-163	-1.65299e-163	-1.6003e-164	0
2.37585e-163	1.22099e-162	2.07819e-163	-2.46428e-163	-8.19978e-163	-1.28441e-163	-5.12845e-163	3.07885e-163	-8.01368e-164	-1.02265e-163	-2.88796e-163	-3.69263e-163	9.81106e-164	6.73011e-164	-1.10636e-163	-4.95262e-164	-8.28758e-163	2.40911e-163	1.33241e-163	5.8282e-163	-3.91467e-164	1.72077e-163	4.13239e-163	5.46156e-165	-2.76573e-163	5.70082e-163	9.56166e-163	1.33251e-163	-1.65299e-163	-1.6003e-164	0
2.37585e-163	1.22099e-162	2.07819e-163	-2.46428e-163	-8.19978e-163	-1.28441e-163	-5.12845e-163	3.07885e-163	-8.01368e-164	-1.02265e-163	-2.88796e-163	-3.69263e-163	9.81106e-164	6.73011e-164	-1.10636e-163	-4.95262e-164	-8.28758e-163	2.40911e-163	1.33241e-163	5.8282e-163	-3.91467e-164	1.72077e-163	4.13239e-163	5.46156e-165	-2.76573e-163	5.70082e-163	9.56166e-163	1.33251e-163	-1.65299e-163	-1.6003e-164	0
2.37585e-163	1.22099e-162	2.07819e-163	-2.46428e-163	-8.19978e-163	-1.28441e-163	-5.12845e-163	3.07885e-163	-8.01368e-164	-1.02265e-163	-2.88796e-163	-3.69263e-163	9.81106e-164	6.73011e-164	-1.10636e-163	-4.95262e-164	-8.28758e-163	2.40911e-163	1.33241e-163	5.8282e-163	-3.91467e-164	1.72077e-163	4.13239e-163	5.46156e-165	-2.76573e-163	5.70082e-163	9.56166e-163	1.33251e-163	-1.65299e-163	-1.6003e-164	0
2.37585e-163	1.22099e-162	2.07819e-163	-2.46428e-163	-8.19978e-163	-1.28441e-163	-5.12845e-163	3.07885e-163	-8.01368e-164	-1.02265e-163	-2.88796e-163	-3.69263e-163	9.81106e-164	6.73011e-164	-1.10636e-163	-4.95262e-164	-8.28758e-163	2.40911e-163	1.33241e-163	5.8282e-163	-3.91467e-164	1.72077e-163	4.13239e-163	5.46156e-165	-2.76573e-163	5.70082e-163	9.56166e-163	1.33251e-163	-1.65299e-163	-1.6003e-164	0
2.37585e-163	1.22099e-162	2.07819e-163	-2.46428e-163	-8.19978e-163	-1.28441e-163	-5.12845e-163	3.07885e-163	-8.01368e-164	-1.02265e-163	-2.88796e-163	-3.69263e-163	9.81106e-164	6.73011e-164	-1.10636e-163	-4.95262e-164	-8.28758e-163	2.40911e-163	1.33241e-163	5.8282e-163	-3.91467e-164	1.72077e-163	4.13239e-163	5.46156e-165	-2.76573e-163	5.70082e-163	9.56166e-163	1.33251e-163	-1.65299e-163	-1.6003e-164	0
2.37585e-163	1.22099e-162	2.07819e-163	-2.46428e-163	-8.19978e-163	-1.28441e-163	-5.12845e-163	3.07885e-163	-8.01368e-164	-1.02265e-163	-2.88796e-163	-3.69263e-163	9.81106e-164	6.73011e-164	-1.10636e-163	-4.95262e-164	-8.28758e-163	2.40911e-163	1.33241e-163	5.8282e-163	-3.91467e-164	1.72077e-163	4.13239e-163	5.46156e-165	-2.76573e-163	5.70082e-163	9.56166e-163	1.33251e-163	-1.65299e-163	-1.6003e-164	0
2.37585e-163	1.22099e-162	2.07819e-163	-2.46428e-163	-8.19978e-163	-1.28441e-163	-5.12845e-163	3.07885e-163	-8.01368e-164	-1.02265e-163	-2.88796e-163	-3.69263e-163	9.81106e-164	6.73011e-164	-1.10636e-163	-4.95262e-164	-8.28758e-163	2.40911e-163	1.33241e-163	5.8282e-163	-3.91467e-164	1.72077e-163	4.13239e-163	5.46156e-165	-2.76573e-163	5.70082e-163	9.56166e-163	1.33251e-163	-1.65299e-163	-1.6003e-164	0
2.37585e-163	1.22099e-162	2.07819e-163	-2.46428e-163	-8.19978e-163	-1.28441e-163	-5.12845e-163	3.07885e-163	-8.01368e-164	-1.02265e-163	-2.88796e-163	-3.69263e-163	9.81106e-164	6.73011e-164	-1.10636e-163	-4.95262e-164	-8.28758e-163	2.40911e-163	1.33241e-163	5.8282e-163	-3.91467e-164	1.72077e-163	4.13239e-163	5.46156e-165	-2.76573e-163	5.70082e-163	9.56166e-163	1.33251e-163	-1.65299e-163	-1.6003e-164	0
2.37585e-163	1.22099e-162	2.07819e-163	-2.46428e-163	-8.19978e-163	-1.28441e-163	-5.12845e-163	3.07885e-163	-8.01368e-164	-1.02265e-163	-2.88796e-163	-3.69263e-163	9.81106e-164	6.73011e-164	-1.10636e-163	-4.95262e-164	-8.28758e-163	2.40911e-163	1.33241e-163	5.8282e-163	-3.91467e-164	1.72077e-163	4.13239e-163	5.46156e-165	-2.76573e-163	5.70082e-163	9.56166e-163	1.33251e-163	-1.65299e-163	-1.6003e-164	0
2.37585e-163	1.22099e-162	2.07819e-163	-2.46428e-163	-8.19978e-163	-1.28441e-163	-5.12845e-163	3.07885e-163	-8.01368e-164	-1.02265e-163	-2.88796e-163	-3.69263e-163	9.81106e-164	6.73011e-164	-1.10636e-163	-4.95262e-164	-8.28758e-163	2.40911e-163	1.33241e-163	5.8282e-163	-3.91467e-164	1.72077e-163	4.13239e-163	5.46156e-165	-2.76573e-163	5.70082e-163	9.56166e-163	1.33251e-163	-1.65299e-163	-1.6003e-164	0
2.37585e-163	1.22099e-162	2.07819e-163	-2.46428e-163	-8.19978e-163	-1.28441e-163	-5.12845e-163	3.07885e-163	-8.01368e-164	-1.02265e-163	-2.88796e-163	-3.69263e-163	9.81106e-164	6.73011e-164	-1.10636e-163	-4.95262e-164	-8.28758e-163	2.40911e-163	1.33241e-163	5.8282e-163	-3.91467e-164	1.72077e-163	4.13239e-163	5.46156e-165	-2.76573e-163	5.70082e-163	9.56166e-163	1.33251e-163	-1.65299e-163	-1.6003e-164	0
2.37585e-163	1.22099e-162	2.07819e-163	-2.46428e-163	-8.19978e-163	-1.28441e-163	-5.12845e-163	3.07885e-163	-8.01368e-164	-1.02265e-163	-2.88796e-163	-3.69263e-163	9.81106e-164	6.73011e-164	-1.10636e-163	-4.95262e-164	-8.28758e-163	2.40911e-163	1.33241e-163	5.8282e-163	-3.91467e-164	1.72077e-163	4.13239e-163	5.46156e-165	-2.76573e-163	5.70082e-163	9.56166e-163	1.33251e-163	-1.65299e-163	-1.6003e-164	0
2.37585e-163	1.22099e-162	2.07819e-163	-2.46428e-163	-8.19978e-163	-1.28441e-163	-5.12845e-163	3.07885e-163	-8.01368e-164	-1.02265e-163	-2.88796e-163	-3.69263e-163	9.81106e-164	6.73011e-164	-1.10636e-163	-4.95262e-164	-8.28758e-163	2.40911e-163	1.33241e-163	5.8282e-163	-3.91467e-164	1.72077e-163	4.13239e-163	5.46156e-165	-2.76573e-163	5.70082e-163	9.56166e-163	1.33251e-163	-1.65299e-163	-1.6003e-164	0
2.37585e-163	1.22099e-162	2.07819e-163	-2.46428e-163	-8.19978e-163	-1.28441e-163	-5.12845e-163	3.07885e-163	-8.01368e-164	-1.02265e-163	-2.88796e-163	-3.69263e-163	9.81106e-164	6.73011e-164	-1.10636e-163	-4.95262e-164	-8.28758e-163	2.40911e-163	1.33241e-163	5.8282e-163	-3.91467e-164	1.72077e-163	4.13239e-163	5.46156e-165	-2.76573e-163	5.70082e-163	9.56166e-163	1.33251e-163	-1.65299e-163	-1.6003e-164	0
2.37585e-163	1.22099e-162	2.07819e-163	-2.46428e-163	-8.19978e-163	-1.28441e-163	-5.12845e-163	3.07885e-163	-8.01368e-164	-1.02265e-163	-2.88796e-163	-3.69263e-163	9.81106e-164	6.73011e-164	-1.10636e-163	-4.95262e-164	-8.28758e-163	2.40911e-163	1.33241e-163	5.8282e-163	-3.91467e-164	1.72077e-163	4.13239e-163	5.46156e-165	-2.76573e-163	5.70082e-163	9.56166e-163	1.33251e-163	-1.65299e-163	-1.6003e-164	0
2.37585e-163	1.22099e-162	2.07819e-163	-2.46428e-163	-8.19978e-163	-1.28441e-163	-5.12845e-163	3.07885e-163	-8.01368e-164	-1.02265e-163	-2.88796e-163	-3.69263e-163	9.81106e-164	6.73011e-164	-1.10636e-163	-4.95262e-164	-8.28758e-163	2.40911e-163	1.33241e-163	5.8282e-163	-3.91467e-164	1.72077e-163	4.13239e-163	5.46156e-165	-2.76573e-163	5.70082e-163	9.56166e-163	1.33251e-163	-1.65299e-163	-1.6003e-164	0
2.37585e-163	1.22099e-162	2.07819e-163	-2.46428e-163	-8.19978e-163	-1.28441e-163	-5.12845e-163	3.07885e-163	-8.01368e-164	-1.02265e-163	-2.88796e-163	-3.69263e-163	9.81106e-164	6.73011e-164	-1.10636e-163	-4.95262e-164	-8.28758e-163	2.40911e-163	1.33241e-163	5.8282e-163	-3.91467e-164	1.72077e-163	4.13239e-163	5.46156e-165	-2.76573e-163	5.70082e-163	9.56166e-163	1.33251e-163	-1.65299e-163	-1.6003e-164	0
2.37585e-163	1.22099e-162	2.07819e-163	-2.46428e-163	-8.19978e-163	-1.28441e-163	-5.12845e-163	3.07885e-163	-8.01368e-164	-1.02265e-163	-2.88796e-163	-3.69263e-163	9.81106e-164	6.73011e-164	-1.10636e-163	-4.95262e-164	-8.28758e-163	2.40911e-163	1.33241e-163	5.8282e-163	-3.91467e-164	1.72077e-163	4.13239e-163	5.46156e-165	-2.76573e-163	5.70082e-163	9.56166e-163	1.33251e-163	-1.65299e-163	-1.6003e-164	0
2.37585e-163	1.22099e-162	2.07819e-163	-2.46428e-163	-8.19978e-163	-1.28441e-163	-5.12845e-163	3.07885e-163	-8.01368e-164	-1.02265e-163	-2.88796e-163	-3.69263e-163	9.81106e-164	6.73011e-164	-1.10636e-163	-4.95262e-164	-8.28758e-163	2.40911e-163	1.33241e-163	5.8282e-163	-3.91467e-164	1.72077e-163	4.13239e-163	5.46156e-165	-2.76573e-163	5.70082e-163	9.56166e-163	1.33251e-163	-1.65299e-163	-1.6003e-164	0
2.37585e-163	1.22099e-162	2.07819e-163	-2.46428e-163	-8.19978e-163	-1.28441e-163	-5.12845e-163	3.07885e-163	-8.01368e-164	-1.02265e-163	-2.88796e-163	-3.69263e-163	9.81106e-164	6.73011e-164	-1.10636e-163	-4.95262e-164	-8.28758e-163	2.40911e-163	1.33241e-163	5.8282e-163	-3.91467e-164	1.72077e-163	4.13239e-163	5.46156e-165	-2.76573e-163	5.70082e-163	9.56166e-163	1.33251e-163	-1.65299e-163	-1.6003e-164	0
2.37585e-163	1.22099e-162	2.07819e-163	-2.46428e-163	-8.19978e-163	-1.28441e-163	-5.12845e-163	3.07885e-163	-8.01368e-164	-1.02265e-163	-2.88796e-163	-3.69263e-163	9.81106e-164	6.73011e-164	-1.10636e-163	-4.95262e-164	-8.28758e-163	2.40911e-163	1.33241e-163	5.8282e-163	-3.91467e-164	1.72077e-163	4.13239e-163	5.46156e-165	-2.76573e-163	5.70082e-163	9.56166e-163	1.33251e-163	-1.65299e-163	-1.6003e-164	0
2.37585e-163	1.22099e-162	2.07819e-163	-2.46428e-163	-8.19978e-163	-1.28441e-163	-5.12845e-163	3.07885e-163	-8.01368e-164	-1.02265e-163	-2.88796e-163	-3.69263e-163	9.81106e-164	6.73011e-164	-1.10636e-163	-4.95262e-164	-8.28758e-163	2.40911e-163	1.33241e-163	5.8282e-163	-3.91467e-164	1.72077e-163	4.13239e-163	5.46156e-165	-2.76573e-163	5.70082e-163	9.56166e-163	1.33251e-163	-1.65299e-163	-1.6003e-164	0
2.37585e-163	1.22099e-162	2.07819e-163	-2.46428e-163	-8.19978e-163	-1.28441e-163	-5.12845e-163	3.07885e-163	-8.01368e-164	-1.02265e-163	-2.88796e-163	-3.69263e-163	9.81106e-164	6.73011e-164	-1.10636e-163	-4.95262e-164	-8.28758e-163	2.40911e-163	1.33241e-163	5.8282e-163	-3.91467e-164	1.72077e-163	4.13239e-163	5.46156e-165	-2.76573e-163	5.70082e-163	9.56166e-163	1.33251e-163	-1.65299e-163	-1.6003e-164	0
2.37585e-163	1.22099e-162	2.07819e-163	-2.46428e-163	-8.19978e-163	-1.28441e-163	-5.12845e-163	3.07885e-163	-8.01368e-164	-1.02265e-163	-2.88796e-163	-3.69263e-163	9.81106e-164	6.73011e-164	-1.10636e-163	-4.95262e-164	-8.28758e-163	2.40911e-163	1.33241e-163	5.8282e-163	-3.91467e-164	1.72077e-163	4.13239e-163	5.46156e-165	-2.76573e-163	5.70082e-163	9.56166e-163	1.33251e-163	-1.65299e-163	-1.6003e-164	0
2.37585e-163	1.22099e-162	2.07819e-163	-2.46428e-163	-8.19978e-163	-1.28441e-163	-5.12845e-163	3.07885e-163	-8.01368e-164	-1.02265e-163	-2.88796e-163	-3.69263e-163	9.81106e-164	6.73011e-164	-1.10636e-163	-4.95262e-164	-8.28758e-163	2.40911e-163	1.33241e-163	5.8282e-163	-3.91467e-164	1.72077e-163	4.13239e-163	5.46156e-165	-2.76573e-163	5.70082e-163	9.56166e-163	1.33251e-163	-1.65299e-163	-1.6003e-164	0
2.37585e-163	1.22099e-162	2.07819e-163	-2.46428e-163	-8.19978e-163	-1.28441e-163	-5.12845e-163	3.07885e-163	-8.01368e-164	-1.02265e-163	-2.88796e-163	-3.69263e-163	9.81106e-164	6.73011e-164	-1.10636e-163	-4.95262e-164	-8.28758e-163	2.40911e-163	1.33241e-163	5.8282e-163	-3.91467e-164	1.72077e-163	4.13239e-163	5.46156e-165	-2.76573e-163	5.70082e-163	9.56166e-163	1.33251e-163	-1.65299e-163	-1.6003e-164	0
2.37585e-163	1.22099e-162	2.07819e-163	-2.46428e-163	-8.19978e-163	-1.28441e-163	-5.12845e-163	3.07885e-163	-8.01368e-164	-1.02265e-163	-2.88796e-163	-3.69263e-163	9.81106e-164	6.73011e-164	-1.10636e-163	-4.95262e-164	-8.28758e-163	2.40911e-163	1.33241e-163	5.8282e-163	-3.91467e-164	1.72077e-163	4.13239e-163	5.46156e-165	-2.76573e-163	5.70082e-163	9.56166e-163	1.33251e-163	-1.65299e-163	-1.6003e-164	0
2.37585e-163	1.22099e-162	2.07819e-163	-2.46428e-163	-8.19978e-163	-1.28441e-163	-5.12845e-163	3.07885e-163	-8.01368e-164	-1.02265e-163	-2.88796e-163	-3.69263e-163	9.81106e-164	6.73011e-164	-1.10636e-163	-4.95262e-164	-8.28758e-163	2.40911e-163	1.33241e-163	5.8282e-163	-3.91467e-164	1.72077e-163	4.13239e-163	5.46156e-165	-2.76573e-163	5.70082e-163	9.56166e-163	1.33251e-163	-1.65299e-163	-1.6003e-164	0
2.37585e-163	1.22099e-162	2.07819e-163	-2.46428e-163	-8.19978e-163	-1.28441e-163	-5.12845e-163	3.07885e-163	-8.01368e-164	-1.02265e-163	-2.88796e-163	-3.69263e-163	9.81106e-164	6.73011e-164	-1.10636e-163	-4.95262e-164	-8.28758e-163	2.40911e-163	1.33241e-163	5.8282e-163	-3.91467e-164	1.72077e-163	4.13239e-163	5.46156e-165	-2.76573e-163	5.70082e-163	9.56166e-163	1.33251e-163	-1.65299e-163	-1.6003e-164	0
2.37585e-163	1.22099e-162	2.07819e-163	-2.46428e-163	-8.19978e-163	-1.28441e-163	-5.12845e-163	3.07885e-163	-8.01368e-164	-1.02265e-163	-2.88796e-163	-3.69263e-163	9.81106e-164	6.73011e-164	-1.10636e-163	-4.95262e-164	-8.28758e-163	2.40911e-163	1.33241e-163	5.8282e-163	-3.91467e-164	1.72077e-163	4.13239e-163	5.46156e-165	-2.76573e-163	5.70082e-163	9.56166e-163	1.33251e-163	-1.65299e-163	-1.6003e-164	0
2.37585e-163	1.22099e-162	2.07819e-163	-2.46428e-163	-8.19978e-163	-1.28441e-163	-5.12845e-163	3.07885e-163	-8.01368e-164	-1.02265e-163	-2.88796e-163	-3.69263e-163	9.81106e-164	6.73011e-164	-1.10636e-163	-4.95262e-164	-8.28758e-163	2.40911e-163	1.33241e-163	5.8282e-163	-3.91467e-164	1.72077e-163	4.13239e-163	5.46156e-165	-2.76573e-163	5.70082e-163	9.56166e-163	1.33251e-163	-1.65299e-163	-1.6003e-164	0
2.37585e-163	1.22099e-162	2.07819e-163	-2.46428e-163	-8.19978e-163	-1.28441e-163	-5.12845e-163	3.07885e-163	-8.01368e-164	-1.02265e-163	-2.88796e-163	-3.69263e-163	9.81106e-164	6.73011e-164	-1.10636e-163	-4.95262e-164	-8.28758e-163	2.40911e-163	1.33241e-163	5.8282e-163	-3.91467e-164	1.72077e-163	4.13239e-163	5.46156e-165	-2.76573e-163	5.70082e-163	9.56166e-163	1.33251e-163	-1.65299e-163	-1.6003e-164	0
2.37585e-163	1.22099e-162	2.07819e-163	-2.46428e-163	-8.19978e-163	-1.28441e-163	-5.12845e-163	3.07885e-163	-8.01368e-164	-1.02265e-163	-2.88796e-163	-3.69263e-163	9.81106e-164	6.73011e-164	-1.10636e-163	-4.95262e-164	-8.28758e-163	2.40911e-163	1.33241e-163	5.8282e-163	-3.91467e-164	1.72077e-163	4.13239e-163	5.46156e-165	-2.76573e-163	5.70082e-163	9.56166e-163	1.33251e-163	-1.65299e-163	-1.6003e-164	0
2.37585e-163	1.22099e-162	2.07819e-163	-2.46428e-163	-8.19978e-163	-1.28441e-163	-5.12845e-163	3.07885e-163	-8.01368e-164	-1.02265e-163	-2.88796e-163	-3.69263e-163	9.81106e-164	6.73011e-164	-1.10636e-163	-4.95262e-164	-8.28758e-163	2.40911e-163	1.33241e-163	5.8282e-163	-3.91467e-164	1.72077e-163	4.13239e-163	5.46156e-165	-2.76573e-163	5.70082e-163	9.56166e-163	1.33251e-163	-1.65299e-163	-1.6003e-164	0
2.37585e-163	1.22099e-162	2.07819e-163	-2.46428e-163	-8.19978e-163	-1.28441e-163	-5.12845e-163	3.07885e-163	-8.01368e-164	-1.02265e-163	-2.88796e-163	-3.69263e-163	9.81106e-164	6.73011e-164	-1.10636e-163	-4.95262e-164	-8.28758e-163	2.40911e-163	1.33241e-163	5.8282e-163	-3.91467e-164	1.72077e-163	4.13239e-163	5.46156e-165	-2.76573e-163	5.70082e-163	9.56166e-163	1.33251e-163	-1.65299e-163	-1.6003e-164	0
2.37585e-163	1.22099e-162	2.07819e-163	-2.46428e-163	-8.19978e-163	-1.28441e-163	-5.12845e-163	3.07885e-163	-8.01368e-164	-1.02265e-163	-2.88796e-163	-3.69263e-163	9.81106e-164	6.73011e-164	-1.10636e-163	-4.95262e-164	-8.28758e-163	2.40911e-163	1.33241e-163	5.8282e-163	-3.91467e-164	1.72077e-163	4.13239e-163	5.46156e-165	-2.76573e-163	5.70082e-163	9.56166e-163	1.33251e-163	-1.65299e-163	-1.6003e-164	0
2.37585e-163	1.22099e-162	2.07819e-163	-2.46428e-163	-8.19978e-163	-1.28441e-163	-5.12845e-163	3.07885e-163	-8.01368e-164	-1.02265e-163	-2.88796e-163	-3.69263e-163	9.81106e-164	6.73011e-164	-1.10636e-163	-4.95262e-164	-8.28758e-163	2.40911e-163	1.33241e-163	5.8282e-163	-3.91467e-164	1.72077e-163	4.13239e-163	5.46156e-165	-2.76573e-163	5.70082e-163	9.56166e-163	1.33251e-163	-1.65299e-163	-1.6003e-164	0
2.37585e-163	1.22099e-162	2.07819e-163	-2.46428e-163	-8.19978e-163	-1.28441e-163	-5.12845e-163	3.07885e-163	-8.01368e-164	-1.02265e-163	-2.88796e-163	-3.69263e-163	9.81106e-164	6.73011e-164	-1.10636e-163	-4.95262e-164	-8.28758e-163	2.40911e-163	1.33241e-163	5.8282e-163	-3.91467e-164	1.72077e-163	4.13239e-163	5.46156e-165	-2.76573e-163	5.70082e-163	9.56166e-163	1.33251e-163	-1.65299e-163	-1.6003e-164	0
2.37585e-163	1.22099e-162	2.07819e-163	-2.46428e-163	-8.19978e-163	-1.28441e-163	-5.12845e-163	3.07885e-163	-8.01368e-164	-1.02265e-163	-2.88796e-163	-3.69263e-163	9.81106e-164	6.73011e-164	-1.10636e-163	-4.95262e-164	-8.28758e-163	2.40911e-163	1.33241e-163	5.8282e-163	-3.91467e-164	1.72077e-163	4.13239e-163	5.46156e-165	-2.76573e-163	5.70082e-163	9.56166e-163	1.33251e-163	-1.65299e-163	-1.6003e-164	0
2.37585e-163	1.22099e-162	2.07819e-163	-2.46428e-163	-8.19978e-163	-1.28441e-163	-5.12845e-163	3.07885e-163	-8.01368e-164	-1.02265e-163	-2.88796e-163	-3.69263e-163	9.81106e-164	6.73011e-164	-1.10636e-163	-4.95262e-164	-8.28758e-163	2.40911e-163	1.33241e-163	5.8282e-163	-3.91467e-164	1.72077e-163	4.13239e-163	5.46156e-165	-2.76573e-163	5.70082e-163	9.56166e-163	1.33251e-163	-1.65299e-163	-1.6003e-164	0
2.37585e-163	1.22099e-162	2.07819e-163	-2.46428e-163	-8.19978e-163	-1.28441e-163	-5.12845e-163	3.07885e-163	-8.01368e-164	-1.02265e-163	-2.88796e-163	-3.69263e-163	9.81106e-164	6.73011e-164	-1.10636e-163	-4.95262e-164	-8.28758e-163	2.40911e-163	1.33241e-163	5.8282e-163	-3.91467e-164	1.72077e-163	4.13239e-163	5.46156e-165	-2.76573e-163	5.70082e-163	9.56166e-163	1.33251e-163	-1.65299e-163	-1.6003e-164	0
2.37585e-163	1.22099e-162	2.07819e-163	-2.46428e-163	-8.19978e-163	-1.28441e-163	-5.12845e-163	3.07885e-163	-8.01368e-164	-1.02265e-163	-2.88796e-163	-3.69263e-163	9.81106e-164	6.73011e-164	-1.10636e-163	-4.95262e-164	-8.28758e-163	2.40911e-163	1.33241e-163	5.8282e-163	-3.91467e-164	1.72077e-163	4.13239e-163	5.46156e-165	-2.76573e-163	5.70082e-163	9.56166e-163	1.33251e-163	-1.65299e-163	-1.6003e-164	0
2.37585e-163	1.22099e-162	2.07819e-163	-2.46428e-163	-8.19978e-163	-1.28441e-163	-5.12845e-163	3.07885e-163	-8.01368e-164	-1.02265e-163	-2.88796e-163	-3.69263e-163	9.81106e-164	6.73011e-164	-1.10636e-163	-4.95262e-164	-8.28758e-163	2.40911e-163	1.33241e-163	5.8282e-163	-3.91467e-164	1.72077e-163	4.13239e-163	5.46156e-165	-2.76573e-163	5.70082e-163	9.56166e-163	1.33251e-163	-1.65299e-163	-1.6003e-164	0
2.37585e-163	1.22099e-162	2.07819e-163	-2.46428e-163	-8.19978e-163	-1.28441e-163	-5.12845e-163	3.07885e-163	-8.01368e-164	-1.02265e-163	-2.88796e-163	-3.69263e-163	9.81106e-164	6.73011e-164	-1.10636e-163	-4.95262e-164	-8.28758e-163	2.40911e-163	1.33241e-163	5.8282e-163	-3.91467e-164	1.72077e-163	4.13239e-163	5.46156e-165	-2.76573e-163	5.70082e-163	9.56166e-163	1.33251e-163	-1.65299e-163	-1.6003e-164	0
2.37585e-163	1.22099e-162	2.07819e-163	-2.46428e-163	-8.19978e-163	-1.28441e-163	-5.12845e-163	3.07885e-163	-8.01368e-164	-1.02265e-163	-2.88796e-163	-3.69263e-163	9.81106e-164	6.73011e-164	-1.10636e-163	-4.95262e-164	-8.28758e-163	2.40911e-163	1.33241e-163	5.8282e-163	-3.91467e-164	1.72077e-163	4.13239e-163	5.46156e-165	-2.76573e-163	5.70082e-163	9.56166e-163	1.33251e-163	-1.65299e-163	-1.6003e-164	0
2.37585e-163	1.22099e-162	2.07819e-163	-2.46428e-163	-8.19978e-163	-1.28441e-163	-5.12845e-163	3.07885e-163	-8.01368e-164	-1.02265e-163	-2.88796e-163	-3.69263e-163	9.81106e-164	6.73011e-164	-1.10636e-163	-4.95262e-164	-8.28758e-163	2.40911e-163	1.33241e-163	5.8282e-163	-3.91467e-164	1.72077e-163	4.13239e-163	5.46156e-165	-2.76573e-163	5.70082e-163	9.56166e-163	1.33251e-163	-1.65299e-163	-1.6003e-164	0
2.37585e-163	1.22099e-162	2.07819e-163	-2.46428e-163	-8.19978e-163	-1.28441e-163	-5.12845e-163	3.07885e-163	-8.01368e-164	-1.02265e-163	-2.88796e-163	-3.69263e-163	9.81106e-164	6.73011e-164	-1.10636e-163	-4.95262e-164	-8.28758e-163	2.40911e-163	1.33241e-163	5.8282e-163	-3.91467e-164	1.72077e-163	4.13239e-163	5.46156e-165	-2.76573e-163	5.70082e-163	9.56166e-163	1.33251e-163	-1.65299e-163	-1.6003e-164	0
2.37585e-163	1.22099e-162	2.07819e-163	-2.46428e-163	-8.19978e-163	-1.28441e-163	-5.12845e-163	3.07885e-163	-8.01368e-164	-1.02265e-163	-2.88796e-163	-3.69263e-163	9.81106e-164	6.73011e-164	-1.10636e-163	-4.95262e-164	-8.28758e-163	2.40911e-163	1.33241e-163	5.8282e-163	-3.91467e-164	1.72077e-163	4.13239e-163	5.46156e-165	-2.76573e-163	5.70082e-163	9.56166e-163	1.33251e-163	-1.65299e-163	-1.6003e-164	0
2.37585e-163	1.22099e-162	2.07819e-163	-2.46428e-163	-8.19978e-163	-1.28441e-163	-5.12845e-163	3.07885e-163	-8.01368e-164	-1.02265e-163	-2.88796e-163	-3.69263e-163	9.81106e-164	6.73011e-164	-1.10636e-163	-4.95262e-164	-8.28758e-163	2.40911e-163	1.33241e-163	5.8282e-163	-3.91467e-164	1.72077e-163	4.13239e-163	5.46156e-165	-2.76573e-163	5.70082e-163	9.56166e-163	1.33251e-163	-1.65299e-163	-1.6003e-164	0
2.37585e-163	1.22099e-162	2.07819e-163	-2.46428e-163	-8.19978e-163	-1.28441e-163	-5.12845e-163	3.07885e-163	-8.01368e-164	-1.02265e-163	-2.88796e-163	-3.69263e-163	9.81106e-164	6.73011e-164	-1.10636e-163	-4.95262e-164	-8.28758e-163	2.40911e-163	1.33241e-163	5.8282e-163	-3.91467e-164	1.72077e-163	4.13239e-163	5.46156e-165	-2.76573e-163	5.70082e-163	9.56166e-163	1.33251e-163	-1.65299e-163	-1.6003e-164	0
2.37585e-163	1.22099e-162	2.07819e-163	-2.46428e-163	-8.19978e-163	-1.28441e-163	-5.12845e-163	3.07885e-163	-8.01368e-164	-1.02265e-163	-2.88796e-163	-3.69263e-163	9.81106e-164	6.73011e-164	-1.10636e-163	-4.95262e-164	-8.28758e-163	2.40911e-163	1.33241e-163	5.8282e-163	-3.91467e-164	1.72077e-163	4.13239e-163	5.46156e-165	-2.76573e-163	5.70082e-163	9.56166e-163	1.33251e-163	-1.65299e-163	-1.6003e-164	0
2.37585e-163	1.22099e-162	2.07819e-163	-2.46428e-163	-8.19978e-163	-1.28441e-163	-5.12845e-163	3.07885e-163	-8.01368e-164	-1.02265e-163	-2.88796e-163	-3.69263e-163	9.81106e-164	6.73011e-164	-1.10636e-163	-4.95262e-164	-8.28758e-163	2.40911e-163	1.33241e-163	5.8282e-163	-3.91467e-164	1.72077e-163	4.13239e-163	5.46156e-165	-2.76573e-163	5.70082e-163	9.56166e-163	1.33251e-163	-1.65299e-163	-1.6003e-164	0
2.37585e-163	1.22099e-162	2.07819e-163	-2.46428e-163	-8.19978e-163	-1.28441e-163	-5.12845e-163	3.07885e-163	-8.01368e-164	-1.02265e-163	-2.88796e-163	-3.69263e-163	9.81106e-164	6.73011e-164	-1.10636e-163	-4.95262e-164	-8.28758e-163	2.40911e-163	1.33241e-163	5.8282e-163	-3.91467e-164	1.72077e-163	4.13239e-163	5.46156e-165	-2.76573e-163	5.70082e-163	9.56166e-163	1.33251e-163	-1.65299e-163	-1.6003e-164	0
2.37585e-163	1.22099e-162	2.07819e-163	-2.46428e-163	-8.19978e-163	-1.28441e-163	-5.12845e-163	3.07885e-163	-8.01368e-164	-1.02265e-163	-2.88796e-163	-3.69263e-163	9.81106e-164	6.73011e-164	-1.10636e-163	-4.95262e-164	-8.28758e-163	2.40911e-163	1.33241e-163	5.8282e-163	-3.91467e-164	1.72077e-163	4.13239e-163	5.46156e-165	-2.76573e-163	5.70082e-163	9.56166e-163	1.33251e-163	-1.65299e-163	-1.6003e-164	0
2.37585e-163	1.22099e-162	2.07819e-163	-2.46428e-163	-8.19978e-163	-1.28441e-163	-5.12845e-163	3.07885e-163	-8.01368e-164	-1.02265e-163	-2.88796e-163	-3.69263e-163	9.81106e-164	6.73011e-164	-1.10636e-163	-4.95262e-164	-8.28758e-163	2.40911e-163	1.33241e-163	5.8282e-163	-3.91467e-164	1.72077e-163	4.13239e-163	5.46156e-165	-2.76573e-163	5.70082e-163	9.56166e-163	1.33251e-163	-1.65299e-163	-1.6003e-164	0
2.37585e-163	1.22099e-162	2.07819e-163	-2.46428e-163	-8.19978e-163	-1.28441e-163	-5.12845e-163	3.07885e-163	-8.01368e-164	-1.02265e-163	-2.88796e-163	-3.69263e-163	9.81106e-164	6.73011e-164	-1.10636e-163	-4.95262e-164	-8.28758e-163	2.40911e-163	1.33241e-163	5.8282e-163	-3.91467e-164	1.72077e-163	4.13239e-163	5.46156e-165	-2.76573e-163	5.70082e-163	9.56166e-163	1.33251e-163	-1.65299e-163	-1.6003e-164	0
2.37585e-163	1.22099e-162	2.07819e-163	-2.46428e-163	-8.19978e-163	-1.28441e-163	-5.12845e-163	3.07885e-163	-8.01368e-164	-1.02265e-163	-2.88796e-163	-3.69263e-163	9.81106e-164	6.73011e-164	-1.10636e-163	-4.95262e-164	-8.28758e-163	2.40911e-163	1.33241e-163	5.8282e-163	-3.91467e-164	1.72077e-163	4.13239e-163	5.46156e-165	-2.76573e-163	5.70082e-163	9.56166e-163	1.33251e-163	-1.65299e-163	-1.6003e-164	0
2.37585e-163	1.22099e-162	2.07819e-163	-2.46428e-163	-8.19978e-163	-1.28441e-163	-5.12845e-163	3.07885e-163	-8.01368e-164	-1.02265e-163	-2.88796e-163	-3.69263e-163	9.81106e-164	6.73011e-164	-1.10636e-163	-4.95262e-164	-8.28758e-163	2.40911e-163	1.33241e-163	5.8282e-163	-3.91467e-164	1.72077e-163	4.13239e-163	5.46156e-165	-2.76573e-163	5.70082e-163	9.56166e-163	1.33251e-163	-1.65299e-163	-1.6003e-164	0
2.37585e-163	1.22099e-162	2.07819e-163	-2.46428e-163	-8.19978e-163	-1.28441e-163	-5.12845e-163	3.07885e-163	-8.01368e-164	-1.02265e-163	-2.88796e-163	-3.69263e-163	9.81106e-164	6.73011e-164	-1.10636e-163	-4.95262e-164	-8.28758e-163	2.40911e-163	1.33241e-163	5.8282e-163	-3.91467e-164	1.72077e-163	4.13239e-163	5.46156e-165	-2.76573e-163	5.70082e-163	9.56166e-163	1.33251e-163	-1.65299e-163	-1.6003e-164	0
2.37585e-163	1.22099e-162	2.07819e-163	-2.46428e-163	-8.19978e-163	-1.28441e-163	-5.12845e-163	3.07885e-163	-8.01368e-164	-1.02265e-163	-2.88796e-163	-3.69263e-163	9.81106e-164	6.73011e-164	-1.10636e-163	-4.95262e-164	-8.28758e-163	2.40911e-163	1.33241e-163	5.8282e-163	-3.91467e-164	1.72077e-163	4.13239e-163	5.46156e-165	-2.76573e-163	5.70082e-163	9.56166e-163	1.33251e-163	-1.65299e-163	-1.6003e-164	0
2.37585e-163	1.22099e-162	2.07819e-163	-2.46428e-163	-8.19978e-163	-1.28441e-163	-5.12845e-163	3.07885e-163	-8.01368e-164	-1.02265e-163	-2.88796e-163	-3.69263e-163	9.81106e-164	6.73011e-164	-1.10636e-163	-4.95262e-164	-8.28758e-163	2.40911e-163	1.33241e-163	5.8282e-163	-3.91467e-164	1.72077e-163	4.13239e-163	5.46156e-165	-2.76573e-163	5.70082e-163	9.56166e-163	1.33251e-163	-1.65299e-163	-1.6003e-164	0
2.37585e-163	1.22099e-162	2.07819e-163	-2.46428e-163	-8.19978e-163	-1.28441e-163	-5.12845e-163	3.07885e-163	-8.01368e-164	-1.02265e-163	-2.88796e-163	-3.69263e-163	9.81106e-164	6.73011e-164	-1.10636e-163	-4.95262e-164	-8.28758e-163	2.40911e-163	1.33241e-163	5.8282e-163	-3.91467e-164	1.72077e-163	4.13239e-163	5.46156e-165	-2.76573e-163	5.70082e-163	9.56166e-163	1.33251e-163	-1.65299e-163	-1.6003e-164	0
2.37585e-163	1.22099e-162	2.07819e-163	-2.46428e-163	-8.19978e-163	-1.28441e-163	-5.12845e-163	3.07885e-163	-8.01368e-164	-1.02265e-163	-2.88796e-163	-3.69263e-163	9.81106e-164	6.73011e-164	-1.10636e-163	-4.95262e-164	-8.28758e-163	2.40911e-163	1.33241e-163	5.8282e-163	-3.91467e-164	1.72077e-163	4.13239e-163	5.46156e-165	-2.76573e-163	5.70082e-163	9.56166e-163	1.33251e-163	-1.65299e-163	-1.6003e-164	0
2.37585e-163	1.22099e-162	2.07819e-163	-2.46428e-163	-8.19978e-163	-1.28441e-163	-5.12845e-163	3.07885e-163	-8.01368e-164	-1.02265e-163	-2.88796e-163	-3.69263e-163	9.81106e-164	6.73011e-164	-1.10636e-163	-4.95262e-164	-8.28758e-163	2.40911e-163	1.33241e-163	5.8282e-163	-3.91467e-164	1.72077e-163	4.13239e-163	5.46156e-165	-2.76573e-163	5.70082e-163	9.56166e-163	1.33251e-163	-1.65299e-163	-1.6003e-164	0
2.37585e-163	1.22099e-162	2.07819e-163	-2.46428e-163	-8.19978e-163	-1.28441e-163	-5.12845e-163	3.07885e-163	-8.01368e-164	-1.02265e-163	-2.88796e-163	-3.69263e-163	9.81106e-164	6.73011e-164	-1.10636e-163	-4.95262e-164	-8.28758e-163	2.40911e-163	1.33241e-163	5.8282e-163	-3.91467e-164	1.72077e-163	4.13239e-163	5.46156e-165	-2.76573e-163	5.70082e-163	9.56166e-163	1.33251e-163	-1.65299e-163	-1.6003e-164	0
2.37585e-163	1.22099e-162	2.07819e-163	-2.46428e-163	-8.19978e-163	-1.28441e-163	-5.12845e-163	3.07885e-163	-8.01368e-164	-1.02265e-163	-2.88796e-163	-3.69263e-163	9.81106e-164	6.73011e-164	-1.10636e-163	-4.95262e-164	-8.28758e-163	2.40911e-163	1.33241e-163	5.8282e-163	-3.91467e-164	1.72077e-163	4.13239e-163	5.46156e-165	-2.76573e-163	5.70082e-163	9.56166e-163	1.33251e-163	-1.65299e-163	-1.6003e-164	0
2.37585e-163	1.22099e-162	2.07819e-163	-2.46428e-163	-8.19978e-163	-1.28441e-163	-5.12845e-163	3.07885e-163	-8.01368e-164	-1.02265e-163	-2.88796e-163	-3.69263e-163	9.81106e-164	6.73011e-164	-1.10636e-163	-4.95262e-164	-8.28758e-163	2.40911e-163	1.33241e-163	5.8282e-163	-3.91467e-164	1.72077e-163	4.13239e-163	5.46156e-165	-2.76573e-163	5.70082e-163	9.56166e-163	1.33251e-163	-1.65299e-163	-1.6003e-164	0
2.37585e-163	1.22099e-162	2.07819e-163	-2.46428e-163	-8.19978e-163	-1.28441e-163	-5.12845e-163	3.07885e-163	-8.01368e-164	-1.02265e-163	-2.88796e-163	-3.69263e-163	9.81106e-164	6.73011e-164	-1.10636e-163	-4.95262e-164	-8.28758e-163	2.40911e-163	1.33241e-163	5.8282e-163	-3.91467e-164	1.72077e-163	4.13239e-163	5.46156e-165	-2.76573e-163	5.70082e-163	9.56166e-163	1.33251e-163	-1.65299e-163	-1.6003e-164	0
2.37585e-163	1.22099e-162	2.07819e-163	-2.46428e-163	-8.19978e-163	-1.28441e-163	-5.12845e-163	3.07885e-163	-8.01368e-164	-1.02265e-163	-2.88796e-163	-3.69263e-163	9.81106e-164	6.73011e-164	-1.10636e-163	-4.95262e-164	-8.28758e-163	2.40911e-163	1.33241e-163	5.8282e-163	-3.91467e-164	1.72077e-163	4.13239e-163	5.46156e-165	-2.76573e-163	5.70082e-163	9.56166e-163	1.33251e-163	-1.65299e-163	-1.6003e-164	0
2.37585e-163	1.22099e-162	2.07819e-163	-2.46428e-163	-8.19978e-163	-1.28441e-163	-5.12845e-163	3.07885e-163	-8.01368e-164	-1.02265e-163	-2.88796e-163	-3.69263e-163	9.81106e-164	6.73011e-164	-1.10636e-163	-4.95262e-164	-8.28758e-163	2.40911e-163	1.33241e-163	5.8282e-163	-3.91467e-164	1.72077e-163	4.13239e-163	5.46156e-165	-2.76573e-163	5.70082e-163	9.56166e-163	1.33251e-163	-1.65299e-163	-1.6003e-164	0
2.37585e-163	1.22099e-162	2.07819e-163	-2.46428e-163	-8.19978e-163	-1.28441e-163	-5.12845e-163	3.07885e-163	-8.01368e-164	-1.02265e-163	-2.88796e-163	-3.69263e-163	9.81106e-164	6.73011e-164	-1.10636e-163	-4.95262e-164	-8.28758e-163	2.40911e-163	1.33241e-163	5.8282e-163	-3.91467e-164	1.72077e-163	4.13239e-163	5.46156e-165	-2.76573e-163	5.70082e-163	9.56166e-163	1.33251e-163	-1.65299e-163	-1.6003e-164	0
2.37585e-163	1.22099e-162	2.07819e-163	-2.46428e-163	-8.19978e-163	-1.28441e-163	-5.12845e-163	3.07885e-163	-8.01368e-164	-1.02265e-163	-2.88796e-163	-3.69263e-163	9.81106e-164	6.73011e-164	-1.10636e-163	-4.95262e-164	-8.28758e-163	2.40911e-163	1.33241e-163	5.8282e-163	-3.91467e-164	1.72077e-163	4.13239e-163	5.46156e-165	-2.76573e-163	5.70082e-163	9.56166e-163	1.33251e-163	-1.65299e-163	-1.6003e-164	0
2.37585e-163	1.22099e-162	2.07819e-163	-2.46428e-163	-8.19978e-163	-1.28441e-163	-5.12845e-163	3.07885e-163	-8.01368e-164	-1.02265e-163	-2.88796e-163	-3.69263e-163	9.81106e-164	6.73011e-164	-1.10636e-163	-4.95262e-164	-8.28758e-163	2.40911e-163	1.33241e-163	5.8282e-163	-3.91467e-164	1.72077e-163	4.13239e-163	5.46156e-165	-2.76573e-163	5.70082e-163	9.56166e-163	1.33251e-163	-1.65299e-163	-1.6003e-164	0
2.37585e-163	1.22099e-162	2.07819e-163	-2.46428e-163	-8.19978e-163	-1.28441e-163	-5.12845e-163	3.07885e-163	-8.01368e-164	-1.02265e-163	-2.88796e-163	-3.69263e-163	9.81106e-164	6.73011e-164	-1.10636e-163	-4.95262e-164	-8.28758e-163	2.40911e-163	1.33241e-163	5.8282e-163	-3.91467e-164	1.72077e-163	4.13239e-163	5.46156e-165	-2.76573e-163	5.70082e-163	9.56166e-163	1.33251e-163	-1.65299e-163	-1.6003e-164	0
2.37585e-163	1.22099e-162	2.07819e-163	-2.46428e-163	-8.19978e-163	-1.28441e-163	-5.12845e-163	3.07885e-163	-8.01368e-164	-1.02265e-163	-2.88796e-163	-3.69263e-163	9.81106e-164	6.73011e-164	-1.10636e-163	-4.95262e-164	-8.28758e-163	2.40911e-163	1.33241e-163	5.8282e-163	-3.91467e-164	1.72077e-163	4.13239e-163	5.46156e-165	-2.76573e-163	5.70082e-163	9.56166e-163	1.33251e-163	-1.65299e-163	-1.6003e-164	0
2.37585e-163	1.22099e-162	2.07819e-163	-2.46428e-163	-8.19978e-163	-1.28441e-163	-5.12845e-163	3.07885e-163	-8.01368e-164	-1.02265e-163	-2.88796e-163	-3.69263e-163	9.81106e-164	6.73011e-164	-1.10636e-163	-4.95262e-164	-8.28758e-163	2.40911e-163	1.33241e-163	5.8282e-163	-3.91467e-164	1.72077e-163	4.13239e-163	5.46156e-165	-2.76573e-163	5.70082e-163	9.56166e-163	1.33251e-163	-1.65299e-163	-1.6003e-164	0
2.37585e-163	1.22099e-162	2.07819e-163	-2.46428e-163	-8.19978e-163	-1.28441e-163	-5.12845e-163	3.07885e-163	-8.01368e-164	-1.02265e-163	-2.88796e-163	-3.69263e-163	9.81106e-164	6.73011e-164	-1.10636e-163	-4.95262e-164	-8.28758e-163	2.40911e-163	1.33241e-163	5.8282e-163	-3.91467e-164	1.72077e-163	4.13239e-163	5.46156e-165	-2.76573e-163	5.70082e-163	9.56166e-163	1.33251e-163	-1.65299e-163	-1.6003e-164	0
2.37585e-163	1.22099e-162	2.07819e-163	-2.46428e-163	-8.19978e-163	-1.28441e-163	-5.12845e-163	3.07885e-163	-8.01368e-164	-1.02265e-163	-2.88796e-163	-3.69263e-163	9.81106e-164	6.73011e-164	-1.10636e-163	-4.95262e-164	-8.28758e-163	2.40911e-163	1.33241e-163	5.8282e-163	-3.91467e-164	1.72077e-163	4.13239e-163	5.46156e-165	-2.76573e-163	5.70082e-163	9.56166e-163	1.33251e-163	-1.65299e-163	-1.6003e-164	0
2.37585e-163	1.22099e-162	2.07819e-163	-2.46428e-163	-8.19978e-163	-1.28441e-163	-5.12845e-163	3.07885e-163	-8.01368e-164	-1.02265e-163	-2.88796e-163	-3.69263e-163	9.81106e-164	6.73011e-164	-1.10636e-163	-4.95262e-164	-8.28758e-163	2.40911e-163	1.33241e-163	5.8282e-163	-3.91467e-164	1.72077e-163	4.13239e-163	5.46156e-165	-2.76573e-163	5.70082e-163	9.56166e-163	1.33251e-163	-1.65299e-163	-1.6003e-164	0
2.37585e-163	1.22099e-162	2.07819e-163	-2.46428e-163	-8.19978e-163	-1.28441e-163	-5.12845e-163	3.07885e-163	-8.01368e-164	-1.02265e-163	-2.88796e-163	-3.69263e-163	9.81106e-164	6.73011e-164	-1.10636e-163	-4.95262e-164	-8.28758e-163	2.40911e-163	1.33241e-163	5.8282e-163	-3.91467e-164	1.72077e-163	4.13239e-163	5.46156e-165	-2.76573e-163	5.70082e-163	9.56166e-163	1.33251e-163	-1.65299e-163	-1.6003e-164	0
2.37585e-163	1.22099e-162	2.07819e-163	-2.46428e-163	-8.19978e-163	-1.28441e-163	-5.12845e-163	3.07885e-163	-8.01368e-164	-1.02265e-163	-2.88796e-163	-3.69263e-163	9.81106e-164	6.73011e-164	-1.10636e-163	-4.95262e-164	-8.28758e-163	2.40911e-163	1.33241e-163	5.8282e-163	-3.91467e-164	1.72077e-163	4.13239e-163	5.46156e-165	-2.76573e-163	5.70082e-163	9.56166e-163	1.33251e-163	-1.65299e-163	-1.6003e-164	0
2.37585e-163	1.22099e-162	2.07819e-163	-2.46428e-163	-8.19978e-163	-1.28441e-163	-5.12845e-163	3.07885e-163	-8.01368e-164	-1.02265e-163	-2.88796e-163	-3.69263e-163	9.81106e-164	6.73011e-164	-1.10636e-163	-4.95262e-164	-8.28758e-163	2.40911e-163	1.33241e-163	5.8282e-163	-3.91467e-164	1.72077e-163	4.13239e-163	5.46156e-165	-2.76573e-163	5.70082e-163	9.56166e-163	1.33251e-163	-1.65299e-163	-1.6003e-164	0
2.37585e-163	1.22099e-162	2.07819e-163	-2.46428e-163	-8.19978e-163	-1.28441e-163	-5.12845e-163	3.07885e-163	-8.01368e-164	-1.02265e-163	-2.88796e-163	-3.69263e-163	9.81106e-164	6.73011e-164	-1.10636e-163	-4.95262e-164	-8.28758e-163	2.40911e-163	1.33241e-163	5.8282e-163	-3.91467e-164	1.72077e-163	4.13239e-163	5.46156e-165	-2.76573e-163	5.70082e-163	9.56166e-163	1.33251e-163	-1.65299e-163	-1.6003e-164	0
2.37585e-163	1.22099e-162	2.07819e-163	-2.46428e-163	-8.19978e-163	-1.28441e-163	-5.12845e-163	3.07885e-163	-8.01368e-164	-1.02265e-163	-2.88796e-163	-3.69263e-163	9.81106e-164	6.73011e-164	-1.10636e-163	-4.95262e-164	-8.28758e-163	2.40911e-163	1.33241e-163	5.8282e-163	-3.91467e-164	1.72077e-163	4.13239e-163	5.46156e-165	-2.76573e-163	5.70082e-163	9.56166e-163	1.33251e-163	-1.65299e-163	-1.6003e-164	0
2.37585e-163	1.22099e-162	2.07819e-163	-2.46428e-163	-8.19978e-163	-1.28441e-163	-5.12845e-163	3.07885e-163	-8.01368e-164	-1.02265e-163	-2.88796e-163	-3.69263e-163	9.81106e-164	6.73011e-164	-1.10636e-163	-4.95262e-164	-8.28758e-163	2.40911e-163	1.33241e-163	5.8282e-163	-3.91467e-164	1.72077e-163	4.13239e-163	5.46156e-165	-2.76573e-163	5.70082e-163	9.56166e-163	1.33251e-163	-1.65299e-163	-1.6003e-164	0
2.37585e-163	1.22099e-162	2.07819e-163	-2.46428e-163	-8.19978e-163	-1.28441e-163	-5.12845e-163	3.07885e-163	-8.01368e-164	-1.02265e-163	-2.88796e-163	-3.69263e-163	9.81106e-164	6.73011e-164	-1.10636e-163	-4.95262e-164	-8.28758e-163	2.40911e-163	1.33241e-163	5.8282e-163	-3.91467e-164	1.72077e-163	4.13239e-163	5.46156e-165	-2.76573e-163	5.70082e-163	9.56166e-163	1.33251e-163	-1.65299e-163	-1.6003e-164	0
2.37585e-163	1.22099e-162	2.07819e-163	-2.46428e-163	-8.19978e-163	-1.28441e-163	-5.12845e-163	3.07885e-163	-8.01368e-164	-1.02265e-163	-2.88796e-163	-3.69263e-163	9.81106e-164	6.73011e-164	-1.10636e-163	-4.95262e-164	-8.28758e-163	2.40911e-163	1.33241e-163	5.8282e-163	-3.91467e-164	1.72077e-163	4.13239e-163	5.46156e-165	-2.76573e-163	5.70082e-163	9.56166e-163	1.33251e-163	-1.65299e-163	-1.6003e-164	0
2.37585e-163	1.22099e-162	2.07819e-163	-2.46428e-163	-8.19978e-163	-1.28441e-163	-5.12845e-163	3.07885e-163	-8.01368e-164	-1.02265e-163	-2.88796e-163	-3.69263e-163	9.81106e-164	6.73011e-164	-1.10636e-163	-4.95262e-164	-8.28758e-163	2.40911e-163	1.33241e-163	5.8282e-163	-3.91467e-164	1.72077e-163	4.13239e-163	5.46156e-165	-2.76573e-163	5.70082e-163	9.56166e-163	1.33251e-163	-1.65299e-163	-1.6003e-164	0
2.37585e-163	1.22099e-162	2.07819e-163	-2.46428e-163	-8.19978e-163	-1.28441e-163	-5.12845e-163	3.07885e-163	-8.01368e-164	-1.02265e-163	-2.88796e-163	-3.69263e-163	9.81106e-164	6.73011e-164	-1.10636e-163	-4.95262e-164	-8.28758e-163	2.40911e-163	1.33241e-163	5.8282e-163	-3.91467e-164	1.72077e-163	4.13239e-163	5.46156e-165	-2.76573e-163	5.70082e-163	9.56166e-163	1.33251e-163	-1.65299e-163	-1.6003e-164	0
2.37585e-163	1.22099e-162	2.07819e-163	-2.46428e-163	-8.19978e-163	-1.28441e-163	-5.12845e-163	3.07885e-163	-8.01368e-164	-1.02265e-163	-2.88796e-163	-3.69263e-163	9.81106e-164	6.73011e-164	-1.10636e-163	-4.95262e-164	-8.28758e-163	2.40911e-163	1.33241e-163	5.8282e-163	-3.91467e-164	1.72077e-163	4.13239e-163	5.46156e-165	-2.76573e-163	5.70082e-163	9.56166e-163	1.33251e-163	-1.65299e-163	-1.6003e-164	0
2.37585e-163	1.22099e-162	2.07819e-163	-2.46428e-163	-8.19978e-163	-1.28441e-163	-5.12845e-163	3.07885e-163	-8.01368e-164	-1.02265e-163	-2.88796e-163	-3.69263e-163	9.81106e-164	6.73011e-164	-1.10636e-163	-4.95262e-164	-8.28758e-163	2.40911e-163	1.33241e-163	5.8282e-163	-3.91467e-164	1.72077e-163	4.13239e-163	5.46156e-165	-2.76573e-163	5.70082e-163	9.56166e-163	1.33251e-163	-1.65299e-163	-1.6003e-164	0
2.37585e-163	1.22099e-162	2.07819e-163	-2.46428e-163	-8.19978e-163	-1.28441e-163	-5.12845e-163	3.07885e-163	-8.01368e-164	-1.02265e-163	-2.88796e-163	-3.69263e-163	9.81106e-164	6.73011e-164	-1.10636e-163	-4.95262e-164	-8.28758e-163	2.40911e-163	1.33241e-163	5.8282e-163	-3.91467e-164	1.72077e-163	4.13239e-163	5.46156e-165	-2.76573e-163	5.70082e-163	9.56166e-163	1.33251e-163	-1.65299e-163	-1.6003e-164	0
2.37585e-163	1.22099e-162	2.07819e-163	-2.46428e-163	-8.19978e-163	-1.28441e-163	-5.12845e-163	3.07885e-163	-8.01368e-164	-1.02265e-163	-2.88796e-163	-3.69263e-163	9.81106e-164	6.73011e-164	-1.10636e-163	-4.95262e-164	-8.28758e-163	2.40911e-163	1.33241e-163	5.8282e-163	-3.91467e-164	1.72077e-163	4.13239e-163	5.46156e-165	-2.76573e-163	5.70082e-163	9.56166e-163	1.33251e-163	-1.65299e-163	-1.6003e-164	0
2.37585e-163	1.22099e-162	2.07819e-163	-2.46428e-163	-8.19978e-163	-1.28441e-163	-5.12845e-163	3.07885e-163	-8.01368e-164	-1.02265e-163	-2.88796e-163	-3.69263e-163	9.81106e-164	6.73011e-164	-1.10636e-163	-4.95262e-164	-8.28758e-163	2.40911e-163	1.33241e-163	5.8282e-163	-3.91467e-164	1.72077e-163	4.13239e-163	5.46156e-165	-2.76573e-163	5.70082e-163	9.56166e-163	1.33251e-163	-1.65299e-163	-1.6003e-164	0
2.37585e-163	1.22099e-162	2.07819e-163	-2.46428e-163	-8.19978e-163	-1.28441e-163	-5.12845e-163	3.07885e-163	-8.01368e-164	-1.02265e-163	-2.88796e-163	-3.69263e-163	9.81106e-164	6.73011e-164	-1.10636e-163	-4.95262e-164	-8.28758e-163	2.40911e-163	1.33241e-163	5.8282e-163	-3.91467e-164	1.72077e-163	4.13239e-163	5.46156e-165	-2.76573e-163	5.70082e-163	9.56166e-163	1.33251e-163	-1.65299e-163	-1.6003e-164	0
2.37585e-163	1.22099e-162	2.07819e-163	-2.46428e-163	-8.19978e-163	-1.28441e-163	-5.12845e-163	3.07885e-163	-8.01368e-164	-1.02265e-163	-2.88796e-163	-3.69263e-163	9.81106e-164	6.73011e-164	-1.10636e-163	-4.95262e-164	-8.28758e-163	2.40911e-163	1.33241e-163	5.8282e-163	-3.91467e-164	1.72077e-163	4.13239e-163	5.46156e-165	-2.76573e-163	5.70082e-163	9.56166e-163	1.33251e-163	-1.65299e-163	-1.6003e-164	0
2.37585e-163	1.22099e-162	2.07819e-163	-2.46428e-163	-8.19978e-163	-1.28441e-163	-5.12845e-163	3.07885e-163	-8.01368e-164	-1.02265e-163	-2.88796e-163	-3.69263e-163	9.81106e-164	6.73011e-164	-1.10636e-163	-4.95262e-164	-8.28758e-163	2.40911e-163	1.33241e-163	5.8282e-163	-3.91467e-164	1.72077e-163	4.13239e-163	5.46156e-165	-2.76573e-163	5.70082e-163	9.56166e-163	1.33251e-163	-1.65299e-163	-1.6003e-164	0
2.37585e-163	1.22099e-162	2.07819e-163	-2.46428e-163	-8.19978e-163	-1.28441e-163	-5.12845e-163	3.07885e-163	-8.01368e-164	-1.02265e-163	-2.88796e-163	-3.69263e-163	9.81106e-164	6.73011e-164	-1.10636e-163	-4.95262e-164	-8.28758e-163	2.40911e-163	1.33241e-163	5.8282e-163	-3.91467e-164	1.72077e-163	4.13239e-163	5.46156e-165	-2.76573e-163	5.70082e-163	9.56166e-163	1.33251e-163	-1.65299e-163	-1.6003e-164	0
2.37585e-163	1.22099e-162	2.07819e-163	-2.46428e-163	-8.19978e-163	-1.28441e-163	-5.12845e-163	3.07885e-163	-8.01368e-164	-1.02265e-163	-2.88796e-163	-3.69263e-163	9.81106e-164	6.73011e-164	-1.10636e-163	-4.95262e-164	-8.28758e-163	2.40911e-163	1.33241e-163	5.8282e-163	-3.91467e-164	1.72077e-163	4.13239e-163	5.46156e-165	-2.76573e-163	5.70082e-163	9.56166e-163	1.33251e-163	-1.65299e-163	-1.6003e-164	0
2.37585e-163	1.22099e-162	2.07819e-163	-2.46428e-163	-8.19978e-163	-1.28441e-163	-5.12845e-163	3.07885e-163	-8.01368e-164	-1.02265e-163	-2.88796e-163	-3.69263e-163	9.81106e-164	6.73011e-164	-1.10636e-163	-4.95262e-164	-8.28758e-163	2.40911e-163	1.33241e-163	5.8282e-163	-3.91467e-164	1.72077e-163	4.13239e-163	5.46156e-165	-2.76573e-163	5.70082e-163	9.56166e-163	1.33251e-163	-1.65299e-163	-1.6003e-164	0
2.37585e-163	1.22099e-162	2.07819e-163	-2.46428e-163	-8.19978e-163	-1.28441e-163	-5.12845e-163	3.07885e-163	-8.01368e-164	-1.02265e-163	-2.88796e-163	-3.69263e-163	9.81106e-164	6.73011e-164	-1.10636e-163	-4.95262e-164	-8.28758e-163	2.40911e-163	1.33241e-163	5.8282e-163	-3.91467e-164	1.72077e-163	4.13239e-163	5.46156e-165	-2.76573e-163	5.70082e-163	9.56166e-163	1.33251e-163	-1.65299e-163	-1.6003e-164	0
2.37585e-163	1.22099e-162	2.07819e-163	-2.46428e-163	-8.19978e-163	-1.28441e-163	-5.12845e-163	3.07885e-163	-8.01368e-164	-1.02265e-163	-2.88796e-163	-3.69263e-163	9.81106e-164	6.73011e-164	-1.10636e-163	-4.95262e-164	-8.28758e-163	2.40911e-163	1.33241e-163	5.8282e-163	-3.91467e-164	1.72077e-163	4.13239e-163	5.46156e-165	-2.76573e-163	5.70082e-163	9.56166e-163	1.33251e-163	-1.65299e-163	-1.6003e-164	0
2.37585e-163	1.22099e-162	2.07819e-163	-2.46428e-163	-8.19978e-163	-1.28441e-163	-5.12845e-163	3.07885e-163	-8.01368e-164	-1.02265e-163	-2.88796e-163	-3.69263e-163	9.81106e-164	6.73011e-164	-1.10636e-163	-4.95262e-164	-8.28758e-163	2.40911e-163	1.33241e-163	5.8282e-163	-3.91467e-164	1.72077e-163	4.13239e-163	5.46156e-165	-2.76573e-163	5.70082e-163	9.56166e-163	1.33251e-163	-1.65299e-163	-1.6003e-164	0
2.37585e-163	1.22099e-162	2.07819e-163	-2.46428e-163	-8.19978e-163	-1.28441e-163	-5.12845e-163	3.07885e-163	-8.01368e-164	-1.02265e-163	-2.88796e-163	-3.69263e-163	9.81106e-164	6.73011e-164	-1.10636e-163	-4.95262e-164	-8.28758e-163	2.40911e-163	1.33241e-163	5.8282e-163	-3.91467e-164	1.72077e-163	4.13239e-163	5.46156e-165	-2.76573e-163	5.70082e-163	9.56166e-163	1.33251e-163	-1.65299e-163	-1.6003e-164	0
2.37585e-163	1.22099e-162	2.07819e-163	-2.46428e-163	-8.19978e-163	-1.28441e-163	-5.12845e-163	3.07885e-163	-8.01368e-164	-1.02265e-163	-2.88796e-163	-3.69263e-163	9.81106e-164	6.73011e-164	-1.10636e-163	-4.95262e-164	-8.28758e-163	2.40911e-163	1.33241e-163	5.8282e-163	-3.91467e-164	1.72077e-163	4.13239e-163	5.46156e-165	-2.76573e-163	5.70082e-163	9.56166e-163	1.33251e-163	-1.65299e-163	-1.6003e-164	0
2.37585e-163	1.22099e-162	2.07819e-163	-2.46428e-163	-8.19978e-163	-1.28441e-163	-5.12845e-163	3.07885e-163	-8.01368e-164	-1.02265e-163	-2.88796e-163	-3.69263e-163	9.81106e-164	6.73011e-164	-1.10636e-163	-4.95262e-164	-8.28758e-163	2.40911e-163	1.33241e-163	5.8282e-163	-3.91467e-164	1.72077e-163	4.13239e-163	5.46156e-165	-2.76573e-163	5.70082e-163	9.56166e-163	1.33251e-163	-1.65299e-163	-1.6003e-164	0
2.37585e-163	1.22099e-162	2.07819e-163	-2.46428e-163	-8.19978e-163	-1.28441e-163	-5.12845e-163	3.07885e-163	-8.01368e-164	-1.02265e-163	-2.88796e-163	-3.69263e-163	9.81106e-164	6.73011e-164	-1.10636e-163	-4.95262e-164	-8.28758e-163	2.40911e-163	1.33241e-163	5.8282e-163	-3.91467e-164	1.72077e-163	4.13239e-163	5.46156e-165	-2.76573e-163	5.70082e-163	9.56166e-163	1.33251e-163	-1.65299e-163	-1.6003e-164	0
2.37585e-163	1.22099e-162	2.07819e-163	-2.46428e-163	-8.19978e-163	-1.28441e-163	-5.12845e-163	3.07885e-163	-8.01368e-164	-1.02265e-163	-2.88796e-163	-3.69263e-163	9.81106e-164	6.73011e-164	-1.10636e-163	-4.95262e-164	-8.28758e-163	2.40911e-163	1.33241e-163	5.8282e-163	-3.91467e-164	1.72077e-163	4.13239e-163	5.46156e-165	-2.76573e-163	5.70082e-163	9.56166e-163	1.33251e-163	-1.65299e-163	-1.6003e-164	0
2.37585e-163	1.22099e-162	2.07819e-163	-2.46428e-163	-8.19978e-163	-1.28441e-163	-5.12845e-163	3.07885e-163	-8.01368e-164	-1.02265e-163	-2.88796e-163	-3.69263e-163	9.81106e-164	6.73011e-164	-1.10636e-163	-4.95262e-164	-8.28758e-163	2.40911e-163	1.33241e-163	5.8282e-163	-3.91467e-164	1.72077e-163	4.13239e-163	5.46156e-165	-2.76573e-163	5.70082e-163	9.56166e-163	1.33251e-163	-1.65299e-163	-1.6003e-164	0
2.37585e-163	1.22099e-162	2.07819e-163	-2.46428e-163	-8.19978e-163	-1.28441e-163	-5.12845e-163	3.07885e-163	-8.01368e-164	-1.02265e-163	-2.88796e-163	-3.69263e-163	9.81106e-164	6.73011e-164	-1.10636e-163	-4.95262e-164	-8.28758e-163	2.40911e-163	1.33241e-163	5.8282e-163	-3.91467e-164	1.72077e-163	4.13239e-163	5.46156e-165	-2.76573e-163	5.70082e-163	9.56166e-163	1.33251e-163	-1.65299e-163	-1.6003e-164	0
2.37585e-163	1.22099e-162	2.07819e-163	-2.46428e-163	-8.19978e-163	-1.28441e-163	-5.12845e-163	3.07885e-163	-8.01368e-164	-1.02265e-163	-2.88796e-163	-3.69263e-163	9.81106e-164	6.73011e-164	-1.10636e-163	-4.95262e-164	-8.28758e-163	2.40911e-163	1.33241e-163	5.8282e-163	-3.91467e-164	1.72077e-163	4.13239e-163	5.46156e-165	-2.76573e-163	5.70082e-163	9.56166e-163	1.33251e-163	-1.65299e-163	-1.6003e-164	0
2.37585e-163	1.22099e-162	2.07819e-163	-2.46428e-163	-8.19978e-163	-1.28441e-163	-5.12845e-163	3.07885e-163	-8.01368e-164	-1.02265e-163	-2.88796e-163	-3.69263e-163	9.81106e-164	6.73011e-164	-1.10636e-163	-4.95262e-164	-8.28758e-163	2.40911e-163	1.33241e-163	5.8282e-163	-3.91467e-164	1.72077e-163	4.13239e-163	5.46156e-165	-2.76573e-163	5.70082e-163	9.56166e-163	1.33251e-163	-1.65299e-163	-1.6003e-164	0
2.37585e-163	1.22099e-162	2.07819e-163	-2.46428e-163	-8.19978e-163	-1.28441e-163	-5.12845e-163	3.07885e-163	-8.01368e-164	-1.02265e-163	-2.88796e-163	-3.69263e-163	9.81106e-164	6.73011e-164	-1.10636e-163	-4.95262e-164	-8.28758e-163	2.40911e-163	1.33241e-163	5.8282e-163	-3.91467e-164	1.72077e-163	4.13239e-163	5.46156e-165	-2.76573e-163	5.70082e-163	9.56166e-163	1.33251e-163	-1.65299e-163	-1.6003e-164	0
2.37585e-163	1.22099e-162	2.07819e-163	-2.46428e-163	-8.19978e-163	-1.28441e-163	-5.12845e-163	3.07885e-163	-8.01368e-164	-1.02265e-163	-2.88796e-163	-3.69263e-163	9.81106e-164	6.73011e-164	-1.10636e-163	-4.95262e-164	-8.28758e-163	2.40911e-163	1.33241e-163	5.8282e-163	-3.91467e-164	1.72077e-163	4.13239e-163	5.46156e-165	-2.76573e-163	5.70082e-163	9.56166e-163	1.33251e-163	-1.65299e-163	-1.6003e-164	0
2.37585e-163	1.22099e-162	2.07819e-163	-2.46428e-163	-8.19978e-163	-1.28441e-163	-5.12845e-163	3.07885e-163	-8.01368e-164	-1.02265e-163	-2.88796e-163	-3.69263e-163	9.81106e-164	6.73011e-164	-1.10636e-163	-4.95262e-164	-8.28758e-163	2.40911e-163	1.33241e-163	5.8282e-163	-3.91467e-164	1.72077e-163	4.13239e-163	5.46156e-165	-2.76573e-163	5.70082e-163	9.56166e-163	1.33251e-163	-1.65299e-163	-1.6003e-164	0
2.37585e-163	1.22099e-162	2.07819e-163	-2.46428e-163	-8.19978e-163	-1.28441e-163	-5.12845e-163	3.07885e-163	-8.01368e-164	-1.02265e-163	-2.88796e-163	-3.69263e-163	9.81106e-164	6.73011e-164	-1.10636e-163	-4.95262e-164	-8.28758e-163	2.40911e-163	1.33241e-163	5.8282e-163	-3.91467e-164	1.72077e-163	4.13239e-163	5.46156e-165	-2.76573e-163	5.70082e-163	9.56166e-163	1.33251e-163	-1.65299e-163	-1.6003e-164	0
2.37585e-163	1.22099e-162	2.07819e-163	-2.46428e-163	-8.19978e-163	-1.28441e-163	-5.12845e-163	3.07885e-163	-8.01368e-164	-1.02265e-163	-2.88796e-163	-3.69263e-163	9.81106e-164	6.73011e-164	-1.10636e-163	-4.95262e-164	-8.28758e-163	2.40911e-163	1.33241e-163	5.8282e-163	-3.91467e-164	1.72077e-163	4.13239e-163	5.46156e-165	-2.76573e-163	5.70082e-163	9.56166e-163	1.33251e-163	-1.65299e-163	-1.6003e-164	0
2.37585e-163	1.22099e-162	2.07819e-163	-2.46428e-163	-8.19978e-163	-1.28441e-163	-5.12845e-163	3.07885e-163	-8.01368e-164	-1.02265e-163	-2.88796e-163	-3.69263e-163	9.81106e-164	6.73011e-164	-1.10636e-163	-4.95262e-164	-8.28758e-163	2.40911e-163	1.33241e-163	5.8282e-163	-3.91467e-164	1.72077e-163	4.13239e-163	5.46156e-165	-2.76573e-163	5.70082e-163	9.56166e-163	1.33251e-163	-1.65299e-163	-1.6003e-164	0
2.37585e-163	1.22099e-162	2.07819e-163	-2.46428e-163	-8.19978e-163	-1.28441e-163	-5.12845e-163	3.07885e-163	-8.01368e-164	-1.02265e-163	-2.88796e-163	-3.69263e-163	9.81106e-164	6.73011e-164	-1.10636e-163	-4.95262e-164	-8.28758e-163	2.40911e-163	1.33241e-163	5.8282e-163	-3.91467e-164	1.72077e-163	4.13239e-163	5.46156e-165	-2.76573e-163	5.70082e-163	9.56166e-163	1.33251e-163	-1.65299e-163	-1.6003e-164	0
2.37585e-163	1.22099e-162	2.07819e-163	-2.46428e-163	-8.19978e-163	-1.28441e-163	-5.12845e-163	3.07885e-163	-8.01368e-164	-1.02265e-163	-2.88796e-163	-3.69263e-163	9.81106e-164	6.73011e-164	-1.10636e-163	-4.95262e-164	-8.28758e-163	2.40911e-163	1.33241e-163	5.8282e-163	-3.91467e-164	1.72077e-163	4.13239e-163	5.46156e-165	-2.76573e-163	5.70082e-163	9.56166e-163	1.33251e-163	-1.65299e-163	-1.6003e-164	0
2.37585e-163	1.22099e-162	2.07819e-163	-2.46428e-163	-8.19978e-163	-1.28441e-163	-5.12845e-163	3.07885e-163	-8.01368e-164	-1.02265e-163	-2.88796e-163	-3.69263e-163	9.81106e-164	6.73011e-164	-1.10636e-163	-4.95262e-164	-8.28758e-163	2.40911e-163	1.33241e-163	5.8282e-163	-3.91467e-164	1.72077e-163	4.13239e-163	5.46156e-165	-2.76573e-163	5.70082e-163	9.56166e-163	1.33251e-163	-1.65299e-163	-1.6003e-164	0
2.37585e-163	1.22099e-162	2.07819e-163	-2.46428e-163	-8.19978e-163	-1.28441e-163	-5.12845e-163	3.07885e-163	-8.01368e-164	-1.02265e-163	-2.88796e-163	-3.69263e-163	9.81106e-164	6.73011e-164	-1.10636e-163	-4.95262e-164	-8.28758e-163	2.40911e-163	1.33241e-163	5.8282e-163	-3.91467e-164	1.72077e-163	4.13239e-163	5.46156e-165	-2.76573e-163	5.70082e-163	9.56166e-163	1.33251e-163	-1.65299e-163	-1.6003e-164	0
2.37585e-163	1.22099e-162	2.07819e-163	-2.46428e-163	-8.19978e-163	-1.28441e-163	-5.12845e-163	3.07885e-163	-8.01368e-164	-1.02265e-163	-2.88796e-163	-3.69263e-163	9.81106e-164	6.73011e-164	-1.10636e-163	-4.95262e-164	-8.28758e-163	2.40911e-163	1.33241e-163	5.8282e-163	-3.91467e-164	1.72077e-163	4.13239e-163	5.46156e-165	-2.76573e-163	5.70082e-163	9.56166e-163	1.33251e-163	-1.65299e-163	-1.6003e-164	0
2.37585e-163	1.22099e-162	2.07819e-163	-2.46428e-163	-8.19978e-163	-1.28441e-163	-5.12845e-163	3.07885e-163	-8.01368e-164	-1.02265e-163	-2.88796e-163	-3.69263e-163	9.81106e-164	6.73011e-164	-1.10636e-163	-4.95262e-164	-8.28758e-163	2.40911e-163	1.33241e-163	5.8282e-163	-3.91467e-164	1.72077e-163	4.13239e-163	5.46156e-165	-2.76573e-163	5.70082e-163	9.56166e-163	1.33251e-163	-1.65299e-163	-1.6003e-164	0
2.37585e-163	1.22099e-162	2.07819e-163	-2.46428e-163	-8.19978e-163	-1.28441e-163	-5.12845e-163	3.07885e-163	-8.01368e-164	-1.02265e-163	-2.88796e-163	-3.69263e-163	9.81106e-164	6.73011e-164	-1.10636e-163	-4.95262e-164	-8.28758e-163	2.40911e-163	1.33241e-163	5.8282e-163	-3.91467e-164	1.72077e-163	4.13239e-163	5.46156e-165	-2.76573e-163	5.70082e-163	9.56166e-163	1.33251e-163	-1.65299e-163	-1.6003e-164	0
2.37585e-163	1.22099e-162	2.07819e-163	-2.46428e-163	-8.19978e-163	-1.28441e-163	-5.12845e-163	3.07885e-163	-8.01368e-164	-1.02265e-163	-2.88796e-163	-3.69263e-163	9.81106e-164	6.73011e-164	-1.10636e-163	-4.95262e-164	-8.28758e-163	2.40911e-163	1.33241e-163	5.8282e-163	-3.91467e-164	1.72077e-163	4.13239e-163	5.46156e-165	-2.76573e-163	5.70082e-163	9.56166e-163	1.33251e-163	-1.65299e-163	-1.6003e-164	0
2.37585e-163	1.22099e-162	2.07819e-163	-2.46428e-163	-8.19978e-163	-1.28441e-163	-5.12845e-163	3.07885e-163	-8.01368e-164	-1.02265e-163	-2.88796e-163	-3.69263e-163	9.81106e-164	6.73011e-164	-1.10636e-163	-4.95262e-164	-8.28758e-163	2.40911e-163	1.33241e-163	5.8282e-163	-3.91467e-164	1.72077e-163	4.13239e-163	5.46156e-165	-2.76573e-163	5.70082e-163	9.56166e-163	1.33251e-163	-1.65299e-163	-1.6003e-164	0
2.37585e-163	1.22099e-162	2.07819e-163	-2.46428e-163	-8.19978e-163	-1.28441e-163	-5.12845e-163	3.07885e-163	-8.01368e-164	-1.02265e-163	-2.88796e-163	-3.69263e-163	9.81106e-164	6.73011e-164	-1.10636e-163	-4.95262e-164	-8.28758e-163	2.40911e-163	1.33241e-163	5.8282e-163	-3.91467e-164	1.72077e-163	4.13239e-163	5.46156e-165	-2.76573e-163	5.70082e-163	9.56166e-163	1.33251e-163	-1.65299e-163	-1.6003e-164	0
2.37585e-163	1.22099e-162	2.07819e-163	-2.46428e-163	-8.19978e-163	-1.28441e-163	-5.12845e-163	3.07885e-163	-8.01368e-164	-1.02265e-163	-2.88796e-163	-3.69263e-163	9.81106e-164	6.73011e-164	-1.10636e-163	-4.95262e-164	-8.28758e-163	2.40911e-163	1.33241e-163	5.8282e-163	-3.91467e-164	1.72077e-163	4.13239e-163	5.46156e-165	-2.76573e-163	5.70082e-163	9.56166e-163	1.33251e-163	-1.65299e-163	-1.6003e-164	0
2.37585e-163	1.22099e-162	2.07819e-163	-2.46428e-163	-8.19978e-163	-1.28441e-163	-5.12845e-163	3.07885e-163	-8.01368e-164	-1.02265e-163	-2.88796e-163	-3.69263e-163	9.81106e-164	6.73011e-164	-1.10636e-163	-4.95262e-164	-8.28758e-163	2.40911e-163	1.33241e-163	5.8282e-163	-3.91467e-164	1.72077e-163	4.13239e-163	5.46156e-165	-2.76573e-163	5.70082e-163	9.56166e-163	1.33251e-163	-1.65299e-163	-1.6003e-164	0
2.37585e-163	1.22099e-162	2.07819e-163	-2.46428e-163	-8.19978e-163	-1.28441e-163	-5.12845e-163	3.07885e-163	-8.01368e-164	-1.02265e-163	-2.88796e-163	-3.69263e-163	9.81106e-164	6.73011e-164	-1.10636e-163	-4.95262e-164	-8.28758e-163	2.40911e-163	1.33241e-163	5.8282e-163	-3.91467e-164	1.72077e-163	4.13239e-163	5.46156e-165	-2.76573e-163	5.70082e-163	9.56166e-163	1.33251e-163	-1.65299e-163	-1.6003e-164	0
2.37585e-163	1.22099e-162	2.07819e-163	-2.46428e-163	-8.19978e-163	-1.28441e-163	-5.12845e-163	3.07885e-163	-8.01368e-164	-1.02265e-163	-2.88796e-163	-3.69263e-163	9.81106e-164	6.73011e-164	-1.10636e-163	-4.95262e-164	-8.28758e-163	2.40911e-163	1.33241e-163	5.8282e-163	-3.91467e-164	1.72077e-163	4.13239e-163	5.46156e-165	-2.76573e-163	5.70082e-163	9.56166e-163	1.33251e-163	-1.65299e-163	-1.6003e-164	0
2.37585e-163	1.22099e-162	2.07819e-163	-2.46428e-163	-8.19978e-163	-1.28441e-163	-5.12845e-163	3.07885e-163	-8.01368e-164	-1.02265e-163	-2.88796e-163	-3.69263e-163	9.81106e-164	6.73011e-164	-1.10636e-163	-4.95262e-164	-8.28758e-163	2.40911e-163	1.33241e-163	5.8282e-163	-3.91467e-164	1.72077e-163	4.13239e-163	5.46156e-165	-2.76573e-163	5.70082e-163	9.56166e-163	1.33251e-163	-1.65299e-163	-1.6003e-164	0
2.37585e-163	1.22099e-162	2.07819e-163	-2.46428e-163	-8.19978e-163	-1.28441e-163	-5.12845e-163	3.07885e-163	-8.01368e-164	-1.02265e-163	-2.88796e-163	-3.69263e-163	9.81106e-164	6.73011e-164	-1.10636e-163	-4.95262e-164	-8.28758e-163	2.40911e-163	1.33241e-163	5.8282e-163	-3.91467e-164	1.72077e-163	4.13239e-163	5.46156e-165	-2.76573e-163	5.70082e-163	9.56166e-163	1.33251e-163	-1.65299e-163	-1.6003e-164	0
2.37585e-163	1.22099e-162	2.07819e-163	-2.46428e-163	-8.19978e-163	-1.28441e-163	-5.12845e-163	3.07885e-163	-8.01368e-164	-1.02265e-163	-2.88796e-163	-3.69263e-163	9.81106e-164	6.73011e-164	-1.10636e-163	-4.95262e-164	-8.28758e-163	2.40911e-163	1.33241e-163	5.8282e-163	-3.91467e-164	1.72077e-163	4.13239e-163	5.46156e-165	-2.76573e-163	5.70082e-163	9.56166e-163	1.33251e-163	-1.65299e-163	-1.6003e-164	0
2.37585e-163	1.22099e-162	2.07819e-163	-2.46428e-163	-8.19978e-163	-1.28441e-163	-5.12845e-163	3.07885e-163	-8.01368e-164	-1.02265e-163	-2.88796e-163	-3.69263e-163	9.81106e-164	6.73011e-164	-1.10636e-163	-4.95262e-164	-8.28758e-163	2.40911e-163	1.33241e-163	5.8282e-163	-3.91467e-164	1.72077e-163	4.13239e-163	5.46156e-165	-2.76573e-163	5.70082e-163	9.56166e-163	1.33251e-163	-1.65299e-163	-1.6003e-164	0
2.37585e-163	1.22099e-162	2.07819e-163	-2.46428e-163	-8.19978e-163	-1.28441e-163	-5.12845e-163	3.07885e-163	-8.01368e-164	-1.02265e-163	-2.88796e-163	-3.69263e-163	9.81106e-164	6.73011e-164	-1.10636e-163	-4.95262e-164	-8.28758e-163	2.40911e-163	1.33241e-163	5.8282e-163	-3.91467e-164	1.72077e-163	4.13239e-163	5.46156e-165	-2.76573e-163	5.70082e-163	9.56166e-163	1.33251e-163	-1.65299e-163	-1.6003e-164	0
2.37585e-163	1.22099e-162	2.07819e-163	-2.46428e-163	-8.19978e-163	-1.28441e-163	-5.12845e-163	3.07885e-163	-8.01368e-164	-1.02265e-163	-2.88796e-163	-3.69263e-163	9.81106e-164	6.73011e-164	-1.10636e-163	-4.95262e-164	-8.28758e-163	2.40911e-163	1.33241e-163	5.8282e-163	-3.91467e-164	1.72077e-163	4.13239e-163	5.46156e-165	-2.76573e-163	5.70082e-163	9.56166e-163	1.33251e-163	-1.65299e-163	-1.6003e-164	0
2.37585e-163	1.22099e-162	2.07819e-163	-2.46428e-163	-8.19978e-163	-1.28441e-163	-5.12845e-163	3.07885e-163	-8.01368e-164	-1.02265e-163	-2.88796e-163	-3.69263e-163	9.81106e-164	6.73011e-164	-1.10636e-163	-4.95262e-164	-8.28758e-163	2.40911e-163	1.33241e-163	5.8282e-163	-3.91467e-164	1.72077e-163	4.13239e-163	5.46156e-165	-2.76573e-163	5.70082e-163	9.56166e-163	1.33251e-163	-1.65299e-163	-1.6003e-164	0
2.37585e-163	1.22099e-162	2.07819e-163	-2.46428e-163	-8.19978e-163	-1.28441e-163	-5.12845e-163	3.07885e-163	-8.01368e-164	-1.02265e-163	-2.88796e-163	-3.69263e-163	9.81106e-164	6.73011e-164	-1.10636e-163	-4.95262e-164	-8.28758e-163	2.40911e-163	1.33241e-163	5.8282e-163	-3.91467e-164	1.72077e-163	4.13239e-163	5.46156e-165	-2.76573e-163	5.70082e-163	9.56166e-163	1.33251e-163	-1.65299e-163	-1.6003e-164	0
2.37585e-163	1.22099e-162	2.07819e-163	-2.46428e-163	-8.19978e-163	-1.28441e-163	-5.12845e-163	3.07885e-163	-8.01368e-164	-1.02265e-163	-2.88796e-163	-3.69263e-163	9.81106e-164	6.73011e-164	-1.10636e-163	-4.95262e-164	-8.28758e-163	2.40911e-163	1.33241e-163	5.8282e-163	-3.91467e-164	1.72077e-163	4.13239e-163	5.46156e-165	-2.76573e-163	5.70082e-163	9.56166e-163	1.33251e-163	-1.65299e-163	-1.6003e-164	0
2.37585e-163	1.22099e-162	2.07819e-163	-2.46428e-163	-8.19978e-163	-1.28441e-163	-5.12845e-163	3.07885e-163	-8.01368e-164	-1.02265e-163	-2.88796e-163	-3.69263e-163	9.81106e-164	6.73011e-164	-1.10636e-163	-4.95262e-164	-8.28758e-163	2.40911e-163	1.33241e-163	5.8282e-163	-3.91467e-164	1.72077e-163	4.13239e-163	5.46156e-165	-2.76573e-163	5.70082e-163	9.56166e-163	1.33251e-163	-1.65299e-163	-1.6003e-164	0
2.37585e-163	1.22099e-162	2.07819e-163	-2.46428e-163	-8.19978e-163	-1.28441e-163	-5.12845e-163	3.07885e-163	-8.01368e-164	-1.02265e-163	-2.88796e-163	-3.69263e-163	9.81106e-164	6.73011e-164	-1.10636e-163	-4.95262e-164	-8.28758e-163	2.40911e-163	1.33241e-163	5.8282e-163	-3.91467e-164	1.72077e-163	4.13239e-163	5.46156e-165	-2.76573e-163	5.70082e-163	9.56166e-163	1.33251e-163	-1.65299e-163	-1.6003e-164	0
2.37585e-163	1.22099e-162	2.07819e-163	-2.46428e-163	-8.19978e-163	-1.28441e-163	-5.12845e-163	3.07885e-163	-8.01368e-164	-1.02265e-163	-2.88796e-163	-3.69263e-163	9.81106e-164	6.73011e-164	-1.10636e-163	-4.95262e-164	-8.28758e-163	2.40911e-163	1.33241e-163	5.8282e-163	-3.91467e-164	1.72077e-163	4.13239e-163	5.46156e-165	-2.76573e-163	5.70082e-163	9.56166e-163	1.33251e-163	-1.65299e-163	-1.6003e-164	0
2.37585e-163	1.22099e-162	2.07819e-163	-2.46428e-163	-8.19978e-163	-1.28441e-163	-5.12845e-163	3.07885e-163	-8.01368e-164	-1.02265e-163	-2.88796e-163	-3.69263e-163	9.81106e-164	6.73011e-164	-1.10636e-163	-4.95262e-164	-8.28758e-163	2.40911e-163	1.33241e-163	5.8282e-163	-3.91467e-164	1.72077e-163	4.13239e-163	5.46156e-165	-2.76573e-163	5.70082e-163	9.56166e-163	1.33251e-163	-1.65299e-163	-1.6003e-164	0
2.37585e-163	1.22099e-162	2.07819e-163	-2.46428e-163	-8.19978e-163	-1.28441e-163	-5.12845e-163	3.07885e-163	-8.01368e-164	-1.02265e-163	-2.88796e-163	-3.69263e-163	9.81106e-164	6.73011e-164	-1.10636e-163	-4.95262e-164	-8.28758e-163	2.40911e-163	1.33241e-163	5.8282e-163	-3.91467e-164	1.72077e-163	4.13239e-163	5.46156e-165	-2.76573e-163	5.70082e-163	9.56166e-163	1.33251e-163	-1.65299e-163	-1.6003e-164	0
2.37585e-163	1.22099e-162	2.07819e-163	-2.46428e-163	-8.19978e-163	-1.28441e-163	-5.12845e-163	3.07885e-163	-8.01368e-164	-1.02265e-163	-2.88796e-163	-3.69263e-163	9.81106e-164	6.73011e-164	-1.10636e-163	-4.95262e-164	-8.28758e-163	2.40911e-163	1.33241e-163	5.8282e-163	-3.91467e-164	1.72077e-163	4.13239e-163	5.46156e-165	-2.76573e-163	5.70082e-163	9.56166e-163	1.33251e-163	-1.65299e-163	-1.6003e-164	0
2.37585e-163	1.22099e-162	2.07819e-163	-2.46428e-163	-8.19978e-163	-1.28441e-163	-5.12845e-163	3.07885e-163	-8.01368e-164	-1.02265e-163	-2.88796e-163	-3.69263e-163	9.81106e-164	6.73011e-164	-1.10636e-163	-4.95262e-164	-8.28758e-163	2.40911e-163	1.33241e-163	5.8282e-163	-3.91467e-164	1.72077e-163	4.13239e-163	5.46156e-165	-2.76573e-163	5.70082e-163	9.56166e-163	1.33251e-163	-1.65299e-163	-1.6003e-164	0
2.37585e-163	1.22099e-162	2.07819e-163	-2.46428e-163	-8.19978e-163	-1.28441e-163	-5.12845e-163	3.07885e-163	-8.01368e-164	-1.02265e-163	-2.88796e-163	-3.69263e-163	9.81106e-164	6.73011e-164	-1.10636e-163	-4.95262e-164	-8.28758e-163	2.40911e-163	1.33241e-163	5.8282e-163	-3.91467e-164	1.72077e-163	4.13239e-163	5.46156e-165	-2.76573e-163	5.70082e-163	9.56166e-163	1.33251e-163	-1.65299e-163	-1.6003e-164	0
2.37585e-163	1.22099e-162	2.07819e-163	-2.46428e-163	-8.19978e-163	-1.28441e-163	-5.12845e-163	3.07885e-163	-8.01368e-164	-1.02265e-163	-2.88796e-163	-3.69263e-163	9.81106e-164	6.73011e-164	-1.10636e-163	-4.95262e-164	-8.28758e-163	2.40911e-163	1.33241e-163	5.8282e-163	-3.91467e-164	1.72077e-163	4.13239e-163	5.46156e-165	-2.76573e-163	5.70082e-163	9.56166e-163	1.33251e-163	-1.65299e-163	-1.6003e-164	0
2.37585e-163	1.22099e-162	2.07819e-163	-2.46428e-163	-8.19978e-163	-1.28441e-163	-5.12845e-163	3.07885e-163	-8.01368e-164	-1.02265e-163	-2.88796e-163	-3.69263e-163	9.81106e-164	6.73011e-164	-1.10636e-163	-4.95262e-164	-8.28758e-163	2.40911e-163	1.33241e-163	5.8282e-163	-3.91467e-164	1.72077e-163	4.13239e-163	5.46156e-165	-2.76573e-163	5.70082e-163	9.56166e-163	1.33251e-163	-1.65299e-163	-1.6003e-164	0
2.37585e-163	1.22099e-162	2.07819e-163	-2.46428e-163	-8.19978e-163	-1.28441e-163	-5.12845e-163	3.07885e-163	-8.01368e-164	-1.02265e-163	-2.88796e-163	-3.69263e-163	9.81106e-164	6.73011e-164	-1.10636e-163	-4.95262e-164	-8.28758e-163	2.40911e-163	1.33241e-163	5.8282e-163	-3.91467e-164	1.72077e-163	4.13239e-163	5.46156e-165	-2.76573e-163	5.70082e-163	9.56166e-163	1.33251e-163	-1.65299e-163	-1.6003e-164	0
2.37585e-163	1.22099e-162	2.07819e-163	-2.46428e-163	-8.19978e-163	-1.28441e-163	-5.12845e-163	3.07885e-163	-8.01368e-164	-1.02265e-163	-2.88796e-163	-3.69263e-163	9.81106e-164	6.73011e-164	-1.10636e-163	-4.95262e-164	-8.28758e-163	2.40911e-163	1.33241e-163	5.8282e-163	-3.91467e-164	1.72077e-163	4.13239e-163	5.46156e-165	-2.76573e-163	5.70082e-163	9.56166e-163	1.33251e-163	-1.65299e-163	-1.6003e-164	0
2.37585e-163	1.22099e-162	2.07819e-163	-2.46428e-163	-8.19978e-163	-1.28441e-163	-5.12845e-163	3.07885e-163	-8.01368e-164	-1.02265e-163	-2.88796e-163	-3.69263e-163	9.81106e-164	6.73011e-164	-1.10636e-163	-4.95262e-164	-8.28758e-163	2.40911e-163	1.33241e-163	5.8282e-163	-3.91467e-164	1.72077e-163	4.13239e-163	5.46156e-165	-2.76573e-163	5.70082e-163	9.56166e-163	1.33251e-163	-1.65299e-163	-1.6003e-164	0
2.37585e-163	1.22099e-162	2.07819e-163	-2.46428e-163	-8.19978e-163	-1.28441e-163	-5.12845e-163	3.07885e-163	-8.01368e-164	-1.02265e-163	-2.88796e-163	-3.69263e-163	9.81106e-164	6.73011e-164	-1.10636e-163	-4.95262e-164	-8.28758e-163	2.40911e-163	1.33241e-163	5.8282e-163	-3.91467e-164	1.72077e-163	4.13239e-163	5.46156e-165	-2.76573e-163	5.70082e-163	9.56166e-163	1.33251e-163	-1.65299e-163	-1.6003e-164	0
2.37585e-163	1.22099e-162	2.07819e-163	-2.46428e-163	-8.19978e-163	-1.28441e-163	-5.12845e-163	3.07885e-163	-8.01368e-164	-1.02265e-163	-2.88796e-163	-3.69263e-163	9.81106e-164	6.73011e-164	-1.10636e-163	-4.95262e-164	-8.28758e-163	2.40911e-163	1.33241e-163	5.8282e-163	-3.91467e-164	1.72077e-163	4.13239e-163	5.46156e-165	-2.76573e-163	5.70082e-163	9.56166e-163	1.33251e-163	-1.65299e-163	-1.6003e-164	0
2.37585e-163	1.22099e-162	2.07819e-163	-2.46428e-163	-8.19978e-163	-1.28441e-163	-5.12845e-163	3.07885e-163	-8.01368e-164	-1.02265e-163	-2.88796e-163	-3.69263e-163	9.81106e-164	6.73011e-164	-1.10636e-163	-4.95262e-164	-8.28758e-163	2.40911e-163	1.33241e-163	5.8282e-163	-3.91467e-164	1.72077e-163	4.13239e-163	5.46156e-165	-2.76573e-163	5.70082e-163	9.56166e-163	1.33251e-163	-1.65299e-163	-1.6003e-164	0
2.37585e-163	1.22099e-162	2.07819e-163	-2.46428e-163	-8.19978e-163	-1.28441e-163	-5.12845e-163	3.07885e-163	-8.01368e-164	-1.02265e-163	-2.88796e-163	-3.69263e-163	9.81106e-164	6.73011e-164	-1.10636e-163	-4.95262e-164	-8.28758e-163	2.40911e-163	1.33241e-163	5.8282e-163	-3.91467e-164	1.72077e-163	4.13239e-163	5.46156e-165	-2.76573e-163	5.70082e-163	9.56166e-163	1.33251e-163	-1.65299e-163	-1.6003e-164	0
2.37585e-163	1.22099e-162	2.07819e-163	-2.46428e-163	-8.19978e-163	-1.28441e-163	-5.12845e-163	3.07885e-163	-8.01368e-164	-1.02265e-163	-2.88796e-163	-3.69263e-163	9.81106e-164	6.73011e-164	-1.10636e-163	-4.95262e-164	-8.28758e-163	2.40911e-163	1.33241e-163	5.8282e-163	-3.91467e-164	1.72077e-163	4.13239e-163	5.46156e-165	-2.76573e-163	5.70082e-163	9.56166e-163	1.33251e-163	-1.65299e-163	-1.6003e-164	0
2.37585e-163	1.22099e-162	2.07819e-163	-2.46428e-163	-8.19978e-163	-1.28441e-163	-5.12845e-163	3.07885e-163	-8.01368e-164	-1.02265e-163	-2.88796e-163	-3.69263e-163	9.81106e-164	6.73011e-164	-1.10636e-163	-4.95262e-164	-8.28758e-163	2.40911e-163	1.33241e-163	5.8282e-163	-3.91467e-164	1.72077e-163	4.13239e-163	5.46156e-165	-2.76573e-163	5.70082e-163	9.56166e-163	1.33251e-163	-1.65299e-163	-1.6003e-164	0
2.37585e-163	1.22099e-162	2.07819e-163	-2.46428e-163	-8.19978e-163	-1.28441e-163	-5.12845e-163	3.07885e-163	-8.01368e-164	-1.02265e-163	-2.88796e-163	-3.69263e-163	9.81106e-164	6.73011e-164	-1.10636e-163	-4.95262e-164	-8.28758e-163	2.40911e-163	1.33241e-163	5.8282e-163	-3.91467e-164	1.72077e-163	4.13239e-163	5.46156e-165	-2.76573e-163	5.70082e-163	9.56166e-163	1.33251e-163	-1.65299e-163	-1.6003e-164	0
2.37585e-163	1.22099e-162	2.07819e-163	-2.46428e-163	-8.19978e-163	-1.28441e-163	-5.12845e-163	3.07885e-163	-8.01368e-164	-1.02265e-163	-2.88796e-163	-3.69263e-163	9.81106e-164	6.73011e-164	-1.10636e-163	-4.95262e-164	-8.28758e-163	2.40911e-163	1.33241e-163	5.8282e-163	-3.91467e-164	1.72077e-163	4.13239e-163	5.46156e-165	-2.76573e-163	5.70082e-163	9.56166e-163	1.33251e-163	-1.65299e-163	-1.6003e-164	0
2.37585e-163	1.22099e-162	2.07819e-163	-2.46428e-163	-8.19978e-163	-1.28441e-163	-5.12845e-163	3.07885e-163	-8.01368e-164	-1.02265e-163	-2.88796e-163	-3.69263e-163	9.81106e-164	6.73011e-164	-1.10636e-163	-4.95262e-164	-8.28758e-163	2.40911e-163	1.33241e-163	5.8282e-163	-3.91467e-164	1.72077e-163	4.13239e-163	5.46156e-165	-2.76573e-163	5.70082e-163	9.56166e-163	1.33251e-163	-1.65299e-163	-1.6003e-164	0
2.37585e-163	1.22099e-162	2.07819e-163	-2.46428e-163	-8.19978e-163	-1.28441e-163	-5.12845e-163	3.07885e-163	-8.01368e-164	-1.02265e-163	-2.88796e-163	-3.69263e-163	9.81106e-164	6.73011e-164	-1.10636e-163	-4.95262e-164	-8.28758e-163	2.40911e-163	1.33241e-163	5.8282e-163	-3.91467e-164	1.72077e-163	4.13239e-163	5.46156e-165	-2.76573e-163	5.70082e-163	9.56166e-163	1.33251e-163	-1.65299e-163	-1.6003e-164	0
2.37585e-163	1.22099e-162	2.07819e-163	-2.46428e-163	-8.19978e-163	-1.28441e-163	-5.12845e-163	3.07885e-163	-8.01368e-164	-1.02265e-163	-2.88796e-163	-3.69263e-163	9.81106e-164	6.73011e-164	-1.10636e-163	-4.95262e-164	-8.28758e-163	2.40911e-163	1.33241e-163	5.8282e-163	-3.91467e-164	1.72077e-163	4.13239e-163	5.46156e-165	-2.76573e-163	5.70082e-163	9.56166e-163	1.33251e-163	-1.65299e-163	-1.6003e-164	0
2.37585e-163	1.22099e-162	2.07819e-163	-2.46428e-163	-8.19978e-163	-1.28441e-163	-5.12845e-163	3.07885e-163	-8.01368e-164	-1.02265e-163	-2.88796e-163	-3.69263e-163	9.81106e-164	6.73011e-164	-1.10636e-163	-4.95262e-164	-8.28758e-163	2.40911e-163	1.33241e-163	5.8282e-163	-3.91467e-164	1.72077e-163	4.13239e-163	5.46156e-165	-2.76573e-163	5.70082e-163	9.56166e-163	1.33251e-163	-1.65299e-163	-1.6003e-164	0
2.37585e-163	1.22099e-162	2.07819e-163	-2.46428e-163	-8.19978e-163	-1.28441e-163	-5.12845e-163	3.07885e-163	-8.01368e-164	-1.02265e-163	-2.88796e-163	-3.69263e-163	9.81106e-164	6.73011e-164	-1.10636e-163	-4.95262e-164	-8.28758e-163	2.40911e-163	1.33241e-163	5.8282e-163	-3.91467e-164	1.72077e-163	4.13239e-163	5.46156e-165	-2.76573e-163	5.70082e-163	9.56166e-163	1.33251e-163	-1.65299e-163	-1.6003e-164	0
2.37585e-163	1.22099e-162	2.07819e-163	-2.46428e-163	-8.19978e-163	-1.28441e-163	-5.12845e-163	3.07885e-163	-8.01368e-164	-1.02265e-163	-2.88796e-163	-3.69263e-163	9.81106e-164	6.73011e-164	-1.10636e-163	-4.95262e-164	-8.28758e-163	2.40911e-163	1.33241e-163	5.8282e-163	-3.91467e-164	1.72077e-163	4.13239e-163	5.46156e-165	-2.76573e-163	5.70082e-163	9.56166e-163	1.33251e-163	-1.65299e-163	-1.6003e-164	0
2.37585e-163	1.22099e-162	2.07819e-163	-2.46428e-163	-8.19978e-163	-1.28441e-163	-5.12845e-163	3.07885e-163	-8.01368e-164	-1.02265e-163	-2.88796e-163	-3.69263e-163	9.81106e-164	6.73011e-164	-1.10636e-163	-4.95262e-164	-8.28758e-163	2.40911e-163	1.33241e-163	5.8282e-163	-3.91467e-164	1.72077e-163	4.13239e-163	5.46156e-165	-2.76573e-163	5.70082e-163	9.56166e-163	1.33251e-163	-1.65299e-163	-1.6003e-164	0
2.37585e-163	1.22099e-162	2.07819e-163	-2.46428e-163	-8.19978e-163	-1.28441e-163	-5.12845e-163	3.07885e-163	-8.01368e-164	-1.02265e-163	-2.88796e-163	-3.69263e-163	9.81106e-164	6.73011e-164	-1.10636e-163	-4.95262e-164	-8.28758e-163	2.40911e-163	1.33241e-163	5.8282e-163	-3.91467e-164	1.72077e-163	4.13239e-163	5.46156e-165	-2.76573e-163	5.70082e-163	9.56166e-163	1.33251e-163	-1.65299e-163	-1.6003e-164	0
2.37585e-163	1.22099e-162	2.07819e-163	-2.46428e-163	-8.19978e-163	-1.28441e-163	-5.12845e-163	3.07885e-163	-8.01368e-164	-1.02265e-163	-2.88796e-163	-3.69263e-163	9.81106e-164	6.73011e-164	-1.10636e-163	-4.95262e-164	-8.28758e-163	2.40911e-163	1.33241e-163	5.8282e-163	-3.91467e-164	1.72077e-163	4.13239e-163	5.46156e-165	-2.76573e-163	5.70082e-163	9.56166e-163	1.33251e-163	-1.65299e-163	-1.6003e-164	0
2.37585e-163	1.22099e-162	2.07819e-163	-2.46428e-163	-8.19978e-163	-1.28441e-163	-5.12845e-163	3.07885e-163	-8.01368e-164	-1.02265e-163	-2.88796e-163	-3.69263e-163	9.81106e-164	6.73011e-164	-1.10636e-163	-4.95262e-164	-8.28758e-163	2.40911e-163	1.33241e-163	5.8282e-163	-3.91467e-164	1.72077e-163	4.13239e-163	5.46156e-165	-2.76573e-163	5.70082e-163	9.56166e-163	1.33251e-163	-1.65299e-163	-1.6003e-164	0
2.37585e-163	1.22099e-162	2.07819e-163	-2.46428e-163	-8.19978e-163	-1.28441e-163	-5.12845e-163	3.07885e-163	-8.01368e-164	-1.02265e-163	-2.88796e-163	-3.69263e-163	9.81106e-164	6.73011e-164	-1.10636e-163	-4.95262e-164	-8.28758e-163	2.40911e-163	1.33241e-163	5.8282e-163	-3.91467e-164	1.72077e-163	4.13239e-163	5.46156e-165	-2.76573e-163	5.70082e-163	9.56166e-163	1.33251e-163	-1.65299e-163	-1.6003e-164	0
2.37585e-163	1.22099e-162	2.07819e-163	-2.46428e-163	-8.19978e-163	-1.28441e-163	-5.12845e-163	3.07885e-163	-8.01368e-164	-1.02265e-163	-2.88796e-163	-3.69263e-163	9.81106e-164	6.73011e-164	-1.10636e-163	-4.95262e-164	-8.28758e-163	2.40911e-163	1.33241e-163	5.8282e-163	-3.91467e-164	1.72077e-163	4.13239e-163	5.46156e-165	-2.76573e-163	5.70082e-163	9.56166e-163	1.33251e-163	-1.65299e-163	-1.6003e-164	0
2.37585e-163	1.22099e-162	2.07819e-163	-2.46428e-163	-8.19978e-163	-1.28441e-163	-5.12845e-163	3.07885e-163	-8.01368e-164	-1.02265e-163	-2.88796e-163	-3.69263e-163	9.81106e-164	6.73011e-164	-1.10636e-163	-4.95262e-164	-8.28758e-163	2.40911e-163	1.33241e-163	5.8282e-163	-3.91467e-164	1.72077e-163	4.13239e-163	5.46156e-165	-2.76573e-163	5.70082e-163	9.56166e-163	1.33251e-163	-1.65299e-163	-1.6003e-164	0
2.37585e-163	1.22099e-162	2.07819e-163	-2.46428e-163	-8.19978e-163	-1.28441e-163	-5.12845e-163	3.07885e-163	-8.01368e-164	-1.02265e-163	-2.88796e-163	-3.69263e-163	9.81106e-164	6.73011e-164	-1.10636e-163	-4.95262e-164	-8.28758e-163	2.40911e-163	1.33241e-163	5.8282e-163	-3.91467e-164	1.72077e-163	4.13239e-163	5.46156e-165	-2.76573e-163	5.70082e-163	9.56166e-163	1.33251e-163	-1.65299e-163	-1.6003e-164	0
2.37585e-163	1.22099e-162	2.07819e-163	-2.46428e-163	-8.19978e-163	-1.28441e-163	-5.12845e-163	3.07885e-163	-8.01368e-164	-1.02265e-163	-2.88796e-163	-3.69263e-163	9.81106e-164	6.73011e-164	-1.10636e-163	-4.95262e-164	-8.28758e-163	2.40911e-163	1.33241e-163	5.8282e-163	-3.91467e-164	1.72077e-163	4.13239e-163	5.46156e-165	-2.76573e-163	5.70082e-163	9.56166e-163	1.33251e-163	-1.65299e-163	-1.6003e-164	0
2.37585e-163	1.22099e-162	2.07819e-163	-2.46428e-163	-8.19978e-163	-1.28441e-163	-5.12845e-163	3.07885e-163	-8.01368e-164	-1.02265e-163	-2.88796e-163	-3.69263e-163	9.81106e-164	6.73011e-164	-1.10636e-163	-4.95262e-164	-8.28758e-163	2.40911e-163	1.33241e-163	5.8282e-163	-3.91467e-164	1.72077e-163	4.13239e-163	5.46156e-165	-2.76573e-163	5.70082e-163	9.56166e-163	1.33251e-163	-1.65299e-163	-1.6003e-164	0
2.37585e-163	1.22099e-162	2.07819e-163	-2.46428e-163	-8.19978e-163	-1.28441e-163	-5.12845e-163	3.07885e-163	-8.01368e-164	-1.02265e-163	-2.88796e-163	-3.69263e-163	9.81106e-164	6.73011e-164	-1.10636e-163	-4.95262e-164	-8.28758e-163	2.40911e-163	1.33241e-163	5.8282e-163	-3.91467e-164	1.72077e-163	4.13239e-163	5.46156e-165	-2.76573e-163	5.70082e-163	9.56166e-163	1.33251e-163	-1.65299e-163	-1.6003e-164	0
2.37585e-163	1.22099e-162	2.07819e-163	-2.46428e-163	-8.19978e-163	-1.28441e-163	-5.12845e-163	3.07885e-163	-8.01368e-164	-1.02265e-163	-2.88796e-163	-3.69263e-163	9.81106e-164	6.73011e-164	-1.10636e-163	-4.95262e-164	-8.28758e-163	2.40911e-163	1.33241e-163	5.8282e-163	-3.91467e-164	1.72077e-163	4.13239e-163	5.46156e-165	-2.76573e-163	5.70082e-163	9.56166e-163	1.33251e-163	-1.65299e-163	-1.6003e-164	0
2.37585e-163	1.22099e-162	2.07819e-163	-2.46428e-163	-8.19978e-163	-1.28441e-163	-5.12845e-163	3.07885e-163	-8.01368e-164	-1.02265e-163	-2.88796e-163	-3.69263e-163	9.81106e-164	6.73011e-164	-1.10636e-163	-4.95262e-164	-8.28758e-163	2.40911e-163	1.33241e-163	5.8282e-163	-3.91467e-164	1.72077e-163	4.13239e-163	5.46156e-165	-2.76573e-163	5.70082e-163	9.56166e-163	1.33251e-163	-1.65299e-163	-1.6003e-164	0
2.37585e-163	1.22099e-162	2.07819e-163	-2.46428e-163	-8.19978e-163	-1.28441e-163	-5.12845e-163	3.07885e-163	-8.01368e-164	-1.02265e-163	-2.88796e-163	-3.69263e-163	9.81106e-164	6.73011e-164	-1.10636e-163	-4.95262e-164	-8.28758e-163	2.40911e-163	1.33241e-163	5.8282e-163	-3.91467e-164	1.72077e-163	4.13239e-163	5.46156e-165	-2.76573e-163	5.70082e-163	9.56166e-163	1.33251e-163	-1.65299e-163	-1.6003e-164	0
2.37585e-163	1.22099e-162	2.07819e-163	-2.46428e-163	-8.19978e-163	-1.28441e-163	-5.12845e-163	3.07885e-163	-8.01368e-164	-1.02265e-163	-2.88796e-163	-3.69263e-163	9.81106e-164	6.73011e-164	-1.10636e-163	-4.95262e-164	-8.28758e-163	2.40911e-163	1.33241e-163	5.8282e-163	-3.91467e-164	1.72077e-163	4.13239e-163	5.46156e-165	-2.76573e-163	5.70082e-163	9.56166e-163	1.33251e-163	-1.65299e-163	-1.6003e-164	0
2.37585e-163	1.22099e-162	2.07819e-163	-2.46428e-163	-8.19978e-163	-1.28441e-163	-5.12845e-163	3.07885e-163	-8.01368e-164	-1.02265e-163	-2.88796e-163	-3.69263e-163	9.81106e-164	6.73011e-164	-1.10636e-163	-4.95262e-164	-8.28758e-163	2.40911e-163	1.33241e-163	5.8282e-163	-3.91467e-164	1.72077e-163	4.13239e-163	5.46156e-165	-2.76573e-163	5.70082e-163	9.56166e-163	1.33251e-163	-1.65299e-163	-1.6003e-164	0
2.37585e-163	1.22099e-162	2.07819e-163	-2.46428e-163	-8.19978e-163	-1.28441e-163	-5.12845e-163	3.07885e-163	-8.01368e-164	-1.02265e-163	-2.88796e-163	-3.69263e-163	9.81106e-164	6.73011e-164	-1.10636e-163	-4.95262e-164	-8.28758e-163	2.40911e-163	1.33241e-163	5.8282e-163	-3.91467e-164	1.72077e-163	4.13239e-163	5.46156e-165	-2.76573e-163	5.70082e-163	9.56166e-163	1.33251e-163	-1.65299e-163	-1.6003e-164	0
2.37585e-163	1.22099e-162	2.07819e-163	-2.46428e-163	-8.19978e-163	-1.28441e-163	-5.12845e-163	3.07885e-163	-8.01368e-164	-1.02265e-163	-2.88796e-163	-3.69263e-163	9.81106e-164	6.73011e-164	-1.10636e-163	-4.95262e-164	-8.28758e-163	2.40911e-163	1.33241e-163	5.8282e-163	-3.91467e-164	1.72077e-163	4.13239e-163	5.46156e-165	-2.76573e-163	5.70082e-163	9.56166e-163	1.33251e-163	-1.65299e-163	-1.6003e-164	0
2.37585e-163	1.22099e-162	2.07819e-163	-2.46428e-163	-8.19978e-163	-1.28441e-163	-5.12845e-163	3.07885e-163	-8.01368e-164	-1.02265e-163	-2.88796e-163	-3.69263e-163	9.81106e-164	6.73011e-164	-1.10636e-163	-4.95262e-164	-8.28758e-163	2.40911e-163	1.33241e-163	5.8282e-163	-3.91467e-164	1.72077e-163	4.13239e-163	5.46156e-165	-2.76573e-163	5.70082e-163	9.56166e-163	1.33251e-163	-1.65299e-163	-1.6003e-164	0
2.37585e-163	1.22099e-162	2.07819e-163	-2.46428e-163	-8.19978e-163	-1.28441e-163	-5.12845e-163	3.07885e-163	-8.01368e-164	-1.02265e-163	-2.88796e-163	-3.69263e-163	9.81106e-164	6.73011e-164	-1.10636e-163	-4.95262e-164	-8.28758e-163	2.40911e-163	1.33241e-163	5.8282e-163	-3.91467e-164	1.72077e-163	4.13239e-163	5.46156e-165	-2.76573e-163	5.70082e-163	9.56166e-163	1.33251e-163	-1.65299e-163	-1.6003e-164	0
2.37585e-163	1.22099e-162	2.07819e-163	-2.46428e-163	-8.19978e-163	-1.28441e-163	-5.12845e-163	3.07885e-163	-8.01368e-164	-1.02265e-163	-2.88796e-163	-3.69263e-163	9.81106e-164	6.73011e-164	-1.10636e-163	-4.95262e-164	-8.28758e-163	2.40911e-163	1.33241e-163	5.8282e-163	-3.91467e-164	1.72077e-163	4.13239e-163	5.46156e-165	-2.76573e-163	5.70082e-163	9.56166e-163	1.33251e-163	-1.65299e-163	-1.6003e-164	0
2.37585e-163	1.22099e-162	2.07819e-163	-2.46428e-163	-8.19978e-163	-1.28441e-163	-5.12845e-163	3.07885e-163	-8.01368e-164	-1.02265e-163	-2.88796e-163	-3.69263e-163	9.81106e-164	6.73011e-164	-1.10636e-163	-4.95262e-164	-8.28758e-163	2.40911e-163	1.33241e-163	5.8282e-163	-3.91467e-164	1.72077e-163	4.13239e-163	5.46156e-165	-2.76573e-163	5.70082e-163	9.56166e-163	1.33251e-163	-1.65299e-163	-1.6003e-164	0
2.37585e-163	1.22099e-162	2.07819e-163	-2.46428e-163	-8.19978e-163	-1.28441e-163	-5.12845e-163	3.07885e-163	-8.01368e-164	-1.02265e-163	-2.88796e-163	-3.69263e-163	9.81106e-164	6.73011e-164	-1.10636e-163	-4.95262e-164	-8.28758e-163	2.40911e-163	1.33241e-163	5.8282e-163	-3.91467e-164	1.72077e-163	4.13239e-163	5.46156e-165	-2.76573e-163	5.70082e-163	9.56166e-163	1.33251e-163	-1.65299e-163	-1.6003e-164	0
2.37585e-163	1.22099e-162	2.07819e-163	-2.46428e-163	-8.19978e-163	-1.28441e-163	-5.12845e-163	3.07885e-163	-8.01368e-164	-1.02265e-163	-2.88796e-163	-3.69263e-163	9.81106e-164	6.73011e-164	-1.10636e-163	-4.95262e-164	-8.28758e-163	2.40911e-163	1.33241e-163	5.8282e-163	-3.91467e-164	1.72077e-163	4.13239e-163	5.46156e-165	-2.76573e-163	5.70082e-163	9.56166e-163	1.33251e-163	-1.65299e-163	-1.6003e-164	0
2.37585e-163	1.22099e-162	2.07819e-163	-2.46428e-163	-8.19978e-163	-1.28441e-163	-5.12845e-163	3.07885e-163	-8.01368e-164	-1.02265e-163	-2.88796e-163	-3.69263e-163	9.81106e-164	6.73011e-164	-1.10636e-163	-4.95262e-164	-8.28758e-163	2.40911e-163	1.33241e-163	5.8282e-163	-3.91467e-164	1.72077e-163	4.13239e-163	5.46156e-165	-2.76573e-163	5.70082e-163	9.56166e-163	1.33251e-163	-1.65299e-163	-1.6003e-164	0
2.37585e-163	1.22099e-162	2.07819e-163	-2.46428e-163	-8.19978e-163	-1.28441e-163	-5.12845e-163	3.07885e-163	-8.01368e-164	-1.02265e-163	-2.88796e-163	-3.69263e-163	9.81106e-164	6.73011e-164	-1.10636e-163	-4.95262e-164	-8.28758e-163	2.40911e-163	1.33241e-163	5.8282e-163	-3.91467e-164	1.72077e-163	4.13239e-163	5.46156e-165	-2.76573e-163	5.70082e-163	9.56166e-163	1.33251e-163	-1.65299e-163	-1.6003e-164	0
2.37585e-163	1.22099e-162	2.07819e-163	-2.46428e-163	-8.19978e-163	-1.28441e-163	-5.12845e-163	3.07885e-163	-8.01368e-164	-1.02265e-163	-2.88796e-163	-3.69263e-163	9.81106e-164	6.73011e-164	-1.10636e-163	-4.95262e-164	-8.28758e-163	2.40911e-163	1.33241e-163	5.8282e-163	-3.91467e-164	1.72077e-163	4.13239e-163	5.46156e-165	-2.76573e-163	5.70082e-163	9.56166e-163	1.33251e-163	-1.65299e-163	-1.6003e-164	0
2.37585e-163	1.22099e-162	2.07819e-163	-2.46428e-163	-8.19978e-163	-1.28441e-163	-5.12845e-163	3.07885e-163	-8.01368e-164	-1.02265e-163	-2.88796e-163	-3.69263e-163	9.81106e-164	6.73011e-164	-1.10636e-163	-4.95262e-164	-8.28758e-163	2.40911e-163	1.33241e-163	5.8282e-163	-3.91467e-164	1.72077e-163	4.13239e-163	5.46156e-165	-2.76573e-163	5.70082e-163	9.56166e-163	1.33251e-163	-1.65299e-163	-1.6003e-164	0
2.37585e-163	1.22099e-162	2.07819e-163	-2.46428e-163	-8.19978e-163	-1.28441e-163	-5.12845e-163	3.07885e-163	-8.01368e-164	-1.02265e-163	-2.88796e-163	-3.69263e-163	9.81106e-164	6.73011e-164	-1.10636e-163	-4.95262e-164	-8.28758e-163	2.40911e-163	1.33241e-163	5.8282e-163	-3.91467e-164	1.72077e-163	4.13239e-163	5.46156e-165	-2.76573e-163	5.70082e-163	9.56166e-163	1.33251e-163	-1.65299e-163	-1.6003e-164	0
2.37585e-163	1.22099e-162	2.07819e-163	-2.46428e-163	-8.19978e-163	-1.28441e-163	-5.12845e-163	3.07885e-163	-8.01368e-164	-1.02265e-163	-2.88796e-163	-3.69263e-163	9.81106e-164	6.73011e-164	-1.10636e-163	-4.95262e-164	-8.28758e-163	2.40911e-163	1.33241e-163	5.8282e-163	-3.91467e-164	1.72077e-163	4.13239e-163	5.46156e-165	-2.76573e-163	5.70082e-163	9.56166e-163	1.33251e-163	-1.65299e-163	-1.6003e-164	0
2.37585e-163	1.22099e-162	2.07819e-163	-2.46428e-163	-8.19978e-163	-1.28441e-163	-5.12845e-163	3.07885e-163	-8.01368e-164	-1.02265e-163	-2.88796e-163	-3.69263e-163	9.81106e-164	6.73011e-164	-1.10636e-163	-4.95262e-164	-8.28758e-163	2.40911e-163	1.33241e-163	5.8282e-163	-3.91467e-164	1.72077e-163	4.13239e-163	5.46156e-165	-2.76573e-163	5.70082e-163	9.56166e-163	1.33251e-163	-1.65299e-163	-1.6003e-164	0
2.37585e-163	1.22099e-162	2.07819e-163	-2.46428e-163	-8.19978e-163	-1.28441e-163	-5.12845e-163	3.07885e-163	-8.01368e-164	-1.02265e-163	-2.88796e-163	-3.69263e-163	9.81106e-164	6.73011e-164	-1.10636e-163	-4.95262e-164	-8.28758e-163	2.40911e-163	1.33241e-163	5.8282e-163	-3.91467e-164	1.72077e-163	4.13239e-163	5.46156e-165	-2.76573e-163	5.70082e-163	9.56166e-163	1.33251e-163	-1.65299e-163	-1.6003e-164	0
2.37585e-163	1.22099e-162	2.07819e-163	-2.46428e-163	-8.19978e-163	-1.28441e-163	-5.12845e-163	3.07885e-163	-8.01368e-164	-1.02265e-163	-2.88796e-163	-3.69263e-163	9.81106e-164	6.73011e-164	-1.10636e-163	-4.95262e-164	-8.28758e-163	2.40911e-163	1.33241e-163	5.8282e-163	-3.91467e-164	1.72077e-163	4.13239e-163	5.46156e-165	-2.76573e-163	5.70082e-163	9.56166e-163	1.33251e-163	-1.65299e-163	-1.6003e-164	0
2.37585e-163	1.22099e-162	2.07819e-163	-2.46428e-163	-8.19978e-163	-1.28441e-163	-5.12845e-163	3.07885e-163	-8.01368e-164	-1.02265e-163	-2.88796e-163	-3.69263e-163	9.81106e-164	6.73011e-164	-1.10636e-163	-4.95262e-164	-8.28758e-163	2.40911e-163	1.33241e-163	5.8282e-163	-3.91467e-164	1.72077e-163	4.13239e-163	5.46156e-165	-2.76573e-163	5.70082e-163	9.56166e-163	1.33251e-163	-1.65299e-163	-1.6003e-164	0
2.37585e-163	1.22099e-162	2.07819e-163	-2.46428e-163	-8.19978e-163	-1.28441e-163	-5.12845e-163	3.07885e-163	-8.01368e-164	-1.02265e-163	-2.88796e-163	-3.69263e-163	9.81106e-164	6.73011e-164	-1.10636e-163	-4.95262e-164	-8.28758e-163	2.40911e-163	1.33241e-163	5.8282e-163	-3.91467e-164	1.72077e-163	4.13239e-163	5.46156e-165	-2.76573e-163	5.70082e-163	9.56166e-163	1.33251e-163	-1.65299e-163	-1.6003e-164	0
2.37585e-163	1.22099e-162	2.07819e-163	-2.46428e-163	-8.19978e-163	-1.28441e-163	-5.12845e-163	3.07885e-163	-8.01368e-164	-1.02265e-163	-2.88796e-163	-3.69263e-163	9.81106e-164	6.73011e-164	-1.10636e-163	-4.95262e-164	-8.28758e-163	2.40911e-163	1.33241e-163	5.8282e-163	-3.91467e-164	1.72077e-163	4.13239e-163	5.46156e-165	-2.76573e-163	5.70082e-163	9.56166e-163	1.33251e-163	-1.65299e-163	-1.6003e-164	0
2.37585e-163	1.22099e-162	2.07819e-163	-2.46428e-163	-8.19978e-163	-1.28441e-163	-5.12845e-163	3.07885e-163	-8.01368e-164	-1.02265e-163	-2.88796e-163	-3.69263e-163	9.81106e-164	6.73011e-164	-1.10636e-163	-4.95262e-164	-8.28758e-163	2.40911e-163	1.33241e-163	5.8282e-163	-3.91467e-164	1.72077e-163	4.13239e-163	5.46156e-165	-2.76573e-163	5.70082e-163	9.56166e-163	1.33251e-163	-1.65299e-163	-1.6003e-164	0
2.37585e-163	1.22099e-162	2.07819e-163	-2.46428e-163	-8.19978e-163	-1.28441e-163	-5.12845e-163	3.07885e-163	-8.01368e-164	-1.02265e-163	-2.88796e-163	-3.69263e-163	9.81106e-164	6.73011e-164	-1.10636e-163	-4.95262e-164	-8.28758e-163	2.40911e-163	1.33241e-163	5.8282e-163	-3.91467e-164	1.72077e-163	4.13239e-163	5.46156e-165	-2.76573e-163	5.70082e-163	9.56166e-163	1.33251e-163	-1.65299e-163	-1.6003e-164	0
2.37585e-163	1.22099e-162	2.07819e-163	-2.46428e-163	-8.19978e-163	-1.28441e-163	-5.12845e-163	3.07885e-163	-8.01368e-164	-1.02265e-163	-2.88796e-163	-3.69263e-163	9.81106e-164	6.73011e-164	-1.10636e-163	-4.95262e-164	-8.28758e-163	2.40911e-163	1.33241e-163	5.8282e-163	-3.91467e-164	1.72077e-163	4.13239e-163	5.46156e-165	-2.76573e-163	5.70082e-163	9.56166e-163	1.33251e-163	-1.65299e-163	-1.6003e-164	0
2.37585e-163	1.22099e-162	2.07819e-163	-2.46428e-163	-8.19978e-163	-1.28441e-163	-5.12845e-163	3.07885e-163	-8.01368e-164	-1.02265e-163	-2.88796e-163	-3.69263e-163	9.81106e-164	6.73011e-164	-1.10636e-163	-4.95262e-164	-8.28758e-163	2.40911e-163	1.33241e-163	5.8282e-163	-3.91467e-164	1.72077e-163	4.13239e-163	5.46156e-165	-2.76573e-163	5.70082e-163	9.56166e-163	1.33251e-163	-1.65299e-163	-1.6003e-164	0
2.37585e-163	1.22099e-162	2.07819e-163	-2.46428e-163	-8.19978e-163	-1.28441e-163	-5.12845e-163	3.07885e-163	-8.01368e-164	-1.02265e-163	-2.88796e-163	-3.69263e-163	9.81106e-164	6.73011e-164	-1.10636e-163	-4.95262e-164	-8.28758e-163	2.40911e-163	1.33241e-163	5.8282e-163	-3.91467e-164	1.72077e-163	4.13239e-163	5.46156e-165	-2.76573e-163	5.70082e-163	9.56166e-163	1.33251e-163	-1.65299e-163	-1.6003e-164	0
2.37585e-163	1.22099e-162	2.07819e-163	-2.46428e-163	-8.19978e-163	-1.28441e-163	-5.12845e-163	3.07885e-163	-8.01368e-164	-1.02265e-163	-2.88796e-163	-3.69263e-163	9.81106e-164	6.73011e-164	-1.10636e-163	-4.95262e-164	-8.28758e-163	2.40911e-163	1.33241e-163	5.8282e-163	-3.91467e-164	1.72077e-163	4.13239e-163	5.46156e-165	-2.76573e-163	5.70082e-163	9.56166e-163	1.33251e-163	-1.65299e-163	-1.6003e-164	0
2.37585e-163	1.22099e-162	2.07819e-163	-2.46428e-163	-8.19978e-163	-1.28441e-163	-5.12845e-163	3.07885e-163	-8.01368e-164	-1.02265e-163	-2.88796e-163	-3.69263e-163	9.81106e-164	6.73011e-164	-1.10636e-163	-4.95262e-164	-8.28758e-163	2.40911e-163	1.33241e-163	5.8282e-163	-3.91467e-164	1.72077e-163	4.13239e-163	5.46156e-165	-2.76573e-163	5.70082e-163	9.56166e-163	1.33251e-163	-1.65299e-163	-1.6003e-164	0
2.37585e-163	1.22099e-162	2.07819e-163	-2.46428e-163	-8.19978e-163	-1.28441e-163	-5.12845e-163	3.07885e-163	-8.01368e-164	-1.02265e-163	-2.88796e-163	-3.69263e-163	9.81106e-164	6.73011e-164	-1.10636e-163	-4.95262e-164	-8.28758e-163	2.40911e-163	1.33241e-163	5.8282e-163	-3.91467e-164	1.72077e-163	4.13239e-163	5.46156e-165	-2.76573e-163	5.70082e-163	9.56166e-163	1.33251e-163	-1.65299e-163	-1.6003e-164	0
2.37585e-163	1.22099e-162	2.07819e-163	-2.46428e-163	-8.19978e-163	-1.28441e-163	-5.12845e-163	3.07885e-163	-8.01368e-164	-1.02265e-163	-2.88796e-163	-3.69263e-163	9.81106e-164	6.73011e-164	-1.10636e-163	-4.95262e-164	-8.28758e-163	2.40911e-163	1.33241e-163	5.8282e-163	-3.91467e-164	1.72077e-163	4.13239e-163	5.46156e-165	-2.76573e-163	5.70082e-163	9.56166e-163	1.33251e-163	-1.65299e-163	-1.6003e-164	0
2.37585e-163	1.22099e-162	2.07819e-163	-2.46428e-163	-8.19978e-163	-1.28441e-163	-5.12845e-163	3.07885e-163	-8.01368e-164	-1.02265e-163	-2.88796e-163	-3.69263e-163	9.81106e-164	6.73011e-164	-1.10636e-163	-4.95262e-164	-8.28758e-163	2.40911e-163	1.33241e-163	5.8282e-163	-3.91467e-164	1.72077e-163	4.13239e-163	5.46156e-165	-2.76573e-163	5.70082e-163	9.56166e-163	1.33251e-163	-1.65299e-163	-1.6003e-164	0
2.37585e-163	1.22099e-162	2.07819e-163	-2.46428e-163	-8.19978e-163	-1.28441e-163	-5.12845e-163	3.07885e-163	-8.01368e-164	-1.02265e-163	-2.88796e-163	-3.69263e-163	9.81106e-164	6.73011e-164	-1.10636e-163	-4.95262e-164	-8.28758e-163	2.40911e-163	1.33241e-163	5.8282e-163	-3.91467e-164	1.72077e-163	4.13239e-163	5.46156e-165	-2.76573e-163	5.70082e-163	9.56166e-163	1.33251e-163	-1.65299e-163	-1.6003e-164	0
2.37585e-163	1.22099e-162	2.07819e-163	-2.46428e-163	-8.19978e-163	-1.28441e-163	-5.12845e-163	3.07885e-163	-8.01368e-164	-1.02265e-163	-2.88796e-163	-3.69263e-163	9.81106e-164	6.73011e-164	-1.10636e-163	-4.95262e-164	-8.28758e-163	2.40911e-163	1.33241e-163	5.8282e-163	-3.91467e-164	1.72077e-163	4.13239e-163	5.46156e-165	-2.76573e-163	5.70082e-163	9.56166e-163	1.33251e-163	-1.65299e-163	-1.6003e-164	0
2.37585e-163	1.22099e-162	2.07819e-163	-2.46428e-163	-8.19978e-163	-1.28441e-163	-5.12845e-163	3.07885e-163	-8.01368e-164	-1.02265e-163	-2.88796e-163	-3.69263e-163	9.81106e-164	6.73011e-164	-1.10636e-163	-4.95262e-164	-8.28758e-163	2.40911e-163	1.33241e-163	5.8282e-163	-3.91467e-164	1.72077e-163	4.13239e-163	5.46156e-165	-2.76573e-163	5.70082e-163	9.56166e-163	1.33251e-163	-1.65299e-163	-1.6003e-164	0
2.37585e-163	1.22099e-162	2.07819e-163	-2.46428e-163	-8.19978e-163	-1.28441e-163	-5.12845e-163	3.07885e-163	-8.01368e-164	-1.02265e-163	-2.88796e-163	-3.69263e-163	9.81106e-164	6.73011e-164	-1.10636e-163	-4.95262e-164	-8.28758e-163	2.40911e-163	1.33241e-163	5.8282e-163	-3.91467e-164	1.72077e-163	4.13239e-163	5.46156e-165	-2.76573e-163	5.70082e-163	9.56166e-163	1.33251e-163	-1.65299e-163	-1.6003e-164	0
2.37585e-163	1.22099e-162	2.07819e-163	-2.46428e-163	-8.19978e-163	-1.28441e-163	-5.12845e-163	3.07885e-163	-8.01368e-164	-1.02265e-163	-2.88796e-163	-3.69263e-163	9.81106e-164	6.73011e-164	-1.10636e-163	-4.95262e-164	-8.28758e-163	2.40911e-163	1.33241e-163	5.8282e-163	-3.91467e-164	1.72077e-163	4.13239e-163	5.46156e-165	-2.76573e-163	5.70082e-163	9.56166e-163	1.33251e-163	-1.65299e-163	-1.6003e-164	0
2.37585e-163	1.22099e-162	2.07819e-163	-2.46428e-163	-8.19978e-163	-1.28441e-163	-5.12845e-163	3.07885e-163	-8.01368e-164	-1.02265e-163	-2.88796e-163	-3.69263e-163	9.81106e-164	6.73011e-164	-1.10636e-163	-4.95262e-164	-8.28758e-163	2.40911e-163	1.33241e-163	5.8282e-163	-3.91467e-164	1.72077e-163	4.13239e-163	5.46156e-165	-2.76573e-163	5.70082e-163	9.56166e-163	1.33251e-163	-1.65299e-163	-1.6003e-164	0
2.37585e-163	1.22099e-162	2.07819e-163	-2.46428e-163	-8.19978e-163	-1.28441e-163	-5.12845e-163	3.07885e-163	-8.01368e-164	-1.02265e-163	-2.88796e-163	-3.69263e-163	9.81106e-164	6.73011e-164	-1.10636e-163	-4.95262e-164	-8.28758e-163	2.40911e-163	1.33241e-163	5.8282e-163	-3.91467e-164	1.72077e-163	4.13239e-163	5.46156e-165	-2.76573e-163	5.70082e-163	9.56166e-163	1.33251e-163	-1.65299e-163	-1.6003e-164	0
2.37585e-163	1.22099e-162	2.07819e-163	-2.46428e-163	-8.19978e-163	-1.28441e-163	-5.12845e-163	3.07885e-163	-8.01368e-164	-1.02265e-163	-2.88796e-163	-3.69263e-163	9.81106e-164	6.73011e-164	-1.10636e-163	-4.95262e-164	-8.28758e-163	2.40911e-163	1.33241e-163	5.8282e-163	-3.91467e-164	1.72077e-163	4.13239e-163	5.46156e-165	-2.76573e-163	5.70082e-163	9.56166e-163	1.33251e-163	-1.65299e-163	-1.6003e-164	0
2.37585e-163	1.22099e-162	2.07819e-163	-2.46428e-163	-8.19978e-163	-1.28441e-163	-5.12845e-163	3.07885e-163	-8.01368e-164	-1.02265e-163	-2.88796e-163	-3.69263e-163	9.81106e-164	6.73011e-164	-1.10636e-163	-4.95262e-164	-8.28758e-163	2.40911e-163	1.33241e-163	5.8282e-163	-3.91467e-164	1.72077e-163	4.13239e-163	5.46156e-165	-2.76573e-163	5.70082e-163	9.56166e-163	1.33251e-163	-1.65299e-163	-1.6003e-164	0
2.37585e-163	1.22099e-162	2.07819e-163	-2.46428e-163	-8.19978e-163	-1.28441e-163	-5.12845e-163	3.07885e-163	-8.01368e-164	-1.02265e-163	-2.88796e-163	-3.69263e-163	9.81106e-164	6.73011e-164	-1.10636e-163	-4.95262e-164	-8.28758e-163	2.40911e-163	1.33241e-163	5.8282e-163	-3.91467e-164	1.72077e-163	4.13239e-163	5.46156e-165	-2.76573e-163	5.70082e-163	9.56166e-163	1.33251e-163	-1.65299e-163	-1.6003e-164	0
2.37585e-163	1.22099e-162	2.07819e-163	-2.46428e-163	-8.19978e-163	-1.28441e-163	-5.12845e-163	3.07885e-163	-8.01368e-164	-1.02265e-163	-2.88796e-163	-3.69263e-163	9.81106e-164	6.73011e-164	-1.10636e-163	-4.95262e-164	-8.28758e-163	2.40911e-163	1.33241e-163	5.8282e-163	-3.91467e-164	1.72077e-163	4.13239e-163	5.46156e-165	-2.76573e-163	5.70082e-163	9.56166e-163	1.33251e-163	-1.65299e-163	-1.6003e-164	0
2.37585e-163	1.22099e-162	2.07819e-163	-2.46428e-163	-8.19978e-163	-1.28441e-163	-5.12845e-163	3.07885e-163	-8.01368e-164	-1.02265e-163	-2.88796e-163	-3.69263e-163	9.81106e-164	6.73011e-164	-1.10636e-163	-4.95262e-164	-8.28758e-163	2.40911e-163	1.33241e-163	5.8282e-163	-3.91467e-164	1.72077e-163	4.13239e-163	5.46156e-165	-2.76573e-163	5.70082e-163	9.56166e-163	1.33251e-163	-1.65299e-163	-1.6003e-164	0
2.37585e-163	1.22099e-162	2.07819e-163	-2.46428e-163	-8.19978e-163	-1.28441e-163	-5.12845e-163	3.07885e-163	-8.01368e-164	-1.02265e-163	-2.88796e-163	-3.69263e-163	9.81106e-164	6.73011e-164	-1.10636e-163	-4.95262e-164	-8.28758e-163	2.40911e-163	1.33241e-163	5.8282e-163	-3.91467e-164	1.72077e-163	4.13239e-163	5.46156e-165	-2.76573e-163	5.70082e-163	9.56166e-163	1.33251e-163	-1.65299e-163	-1.6003e-164	0
2.37585e-163	1.22099e-162	2.07819e-163	-2.46428e-163	-8.19978e-163	-1.28441e-163	-5.12845e-163	3.07885e-163	-8.01368e-164	-1.02265e-163	-2.88796e-163	-3.69263e-163	9.81106e-164	6.73011e-164	-1.10636e-163	-4.95262e-164	-8.28758e-163	2.40911e-163	1.33241e-163	5.8282e-163	-3.91467e-164	1.72077e-163	4.13239e-163	5.46156e-165	-2.76573e-163	5.70082e-163	9.56166e-163	1.33251e-163	-1.65299e-163	-1.6003e-164	0
2.37585e-163	1.22099e-162	2.07819e-163	-2.46428e-163	-8.19978e-163	-1.28441e-163	-5.12845e-163	3.07885e-163	-8.01368e-164	-1.02265e-163	-2.88796e-163	-3.69263e-163	9.81106e-164	6.73011e-164	-1.10636e-163	-4.95262e-164	-8.28758e-163	2.40911e-163	1.33241e-163	5.8282e-163	-3.91467e-164	1.72077e-163	4.13239e-163	5.46156e-165	-2.76573e-163	5.70082e-163	9.56166e-163	1.33251e-163	-1.65299e-163	-1.6003e-164	0
2.37585e-163	1.22099e-162	2.07819e-163	-2.46428e-163	-8.19978e-163	-1.28441e-163	-5.12845e-163	3.07885e-163	-8.01368e-164	-1.02265e-163	-2.88796e-163	-3.69263e-163	9.81106e-164	6.73011e-164	-1.10636e-163	-4.95262e-164	-8.28758e-163	2.40911e-163	1.33241e-163	5.8282e-163	-3.91467e-164	1.72077e-163	4.13239e-163	5.46156e-165	-2.76573e-163	5.70082e-163	9.56166e-163	1.33251e-163	-1.65299e-163	-1.6003e-164	0
2.37585e-163	1.22099e-162	2.07819e-163	-2.46428e-163	-8.19978e-163	-1.28441e-163	-5.12845e-163	3.07885e-163	-8.01368e-164	-1.02265e-163	-2.88796e-163	-3.69263e-163	9.81106e-164	6.73011e-164	-1.10636e-163	-4.95262e-164	-8.28758e-163	2.40911e-163	1.33241e-163	5.8282e-163	-3.91467e-164	1.72077e-163	4.13239e-163	5.46156e-165	-2.76573e-163	5.70082e-163	9.56166e-163	1.33251e-163	-1.65299e-163	-1.6003e-164	0
2.37585e-163	1.22099e-162	2.07819e-163	-2.46428e-163	-8.19978e-163	-1.28441e-163	-5.12845e-163	3.07885e-163	-8.01368e-164	-1.02265e-163	-2.88796e-163	-3.69263e-163	9.81106e-164	6.73011e-164	-1.10636e-163	-4.95262e-164	-8.28758e-163	2.40911e-163	1.33241e-163	5.8282e-163	-3.91467e-164	1.72077e-163	4.13239e-163	5.46156e-165	-2.76573e-163	5.70082e-163	9.56166e-163	1.33251e-163	-1.65299e-163	-1.6003e-164	0
2.37585e-163	1.22099e-162	2.07819e-163	-2.46428e-163	-8.19978e-163	-1.28441e-163	-5.12845e-163	3.07885e-163	-8.01368e-164	-1.02265e-163	-2.88796e-163	-3.69263e-163	9.81106e-164	6.73011e-164	-1.10636e-163	-4.95262e-164	-8.28758e-163	2.40911e-163	1.33241e-163	5.8282e-163	-3.91467e-164	1.72077e-163	4.13239e-163	5.46156e-165	-2.76573e-163	5.70082e-163	9.56166e-163	1.33251e-163	-1.65299e-163	-1.6003e-164	0
2.37585e-163	1.22099e-162	2.07819e-163	-2.46428e-163	-8.19978e-163	-1.28441e-163	-5.12845e-163	3.07885e-163	-8.01368e-164	-1.02265e-163	-2.88796e-163	-3.69263e-163	9.81106e-164	6.73011e-164	-1.10636e-163	-4.95262e-164	-8.28758e-163	2.40911e-163	1.33241e-163	5.8282e-163	-3.91467e-164	1.72077e-163	4.13239e-163	5.46156e-165	-2.76573e-163	5.70082e-163	9.56166e-163	1.33251e-163	-1.65299e-163	-1.6003e-164	0
2.37585e-163	1.22099e-162	2.07819e-163	-2.46428e-163	-8.19978e-163	-1.28441e-163	-5.12845e-163	3.07885e-163	-8.01368e-164	-1.02265e-163	-2.88796e-163	-3.69263e-163	9.81106e-164	6.73011e-164	-1.10636e-163	-4.95262e-164	-8.28758e-163	2.40911e-163	1.33241e-163	5.8282e-163	-3.91467e-164	1.72077e-163	4.13239e-163	5.46156e-165	-2.76573e-163	5.70082e-163	9.56166e-163	1.33251e-163	-1.65299e-163	-1.6003e-164	0
2.37585e-163	1.22099e-162	2.07819e-163	-2.46428e-163	-8.19978e-163	-1.28441e-163	-5.12845e-163	3.07885e-163	-8.01368e-164	-1.02265e-163	-2.88796e-163	-3.69263e-163	9.81106e-164	6.73011e-164	-1.10636e-163	-4.95262e-164	-8.28758e-163	2.40911e-163	1.33241e-163	5.8282e-163	-3.91467e-164	1.72077e-163	4.13239e-163	5.46156e-165	-2.76573e-163	5.70082e-163	9.56166e-163	1.33251e-163	-1.65299e-163	-1.6003e-164	0
2.37585e-163	1.22099e-162	2.07819e-163	-2.46428e-163	-8.19978e-163	-1.28441e-163	-5.12845e-163	3.07885e-163	-8.01368e-164	-1.02265e-163	-2.88796e-163	-3.69263e-163	9.81106e-164	6.73011e-164	-1.10636e-163	-4.95262e-164	-8.28758e-163	2.40911e-163	1.33241e-163	5.8282e-163	-3.91467e-164	1.72077e-163	4.13239e-163	5.46156e-165	-2.76573e-163	5.70082e-163	9.56166e-163	1.33251e-163	-1.65299e-163	-1.6003e-164	0
2.37585e-163	1.22099e-162	2.07819e-163	-2.46428e-163	-8.19978e-163	-1.28441e-163	-5.12845e-163	3.07885e-163	-8.01368e-164	-1.02265e-163	-2.88796e-163	-3.69263e-163	9.81106e-164	6.73011e-164	-1.10636e-163	-4.95262e-164	-8.28758e-163	2.40911e-163	1.33241e-163	5.8282e-163	-3.91467e-164	1.72077e-163	4.13239e-163	5.46156e-165	-2.76573e-163	5.70082e-163	9.56166e-163	1.33251e-163	-1.65299e-163	-1.6003e-164	0
2.37585e-163	1.22099e-162	2.07819e-163	-2.46428e-163	-8.19978e-163	-1.28441e-163	-5.12845e-163	3.07885e-163	-8.01368e-164	-1.02265e-163	-2.88796e-163	-3.69263e-163	9.81106e-164	6.73011e-164	-1.10636e-163	-4.95262e-164	-8.28758e-163	2.40911e-163	1.33241e-163	5.8282e-163	-3.91467e-164	1.72077e-163	4.13239e-163	5.46156e-165	-2.76573e-163	5.70082e-163	9.56166e-163	1.33251e-163	-1.65299e-163	-1.6003e-164	0
2.37585e-163	1.22099e-162	2.07819e-163	-2.46428e-163	-8.19978e-163	-1.28441e-163	-5.12845e-163	3.07885e-163	-8.01368e-164	-1.02265e-163	-2.88796e-163	-3.69263e-163	9.81106e-164	6.73011e-164	-1.10636e-163	-4.95262e-164	-8.28758e-163	2.40911e-163	1.33241e-163	5.8282e-163	-3.91467e-164	1.72077e-163	4.13239e-163	5.46156e-165	-2.76573e-163	5.70082e-163	9.56166e-163	1.33251e-163	-1.65299e-163	-1.6003e-164	0
2.37585e-163	1.22099e-162	2.07819e-163	-2.46428e-163	-8.19978e-163	-1.28441e-163	-5.12845e-163	3.07885e-163	-8.01368e-164	-1.02265e-163	-2.88796e-163	-3.69263e-163	9.81106e-164	6.73011e-164	-1.10636e-163	-4.95262e-164	-8.28758e-163	2.40911e-163	1.33241e-163	5.8282e-163	-3.91467e-164	1.72077e-163	4.13239e-163	5.46156e-165	-2.76573e-163	5.70082e-163	9.56166e-163	1.33251e-163	-1.65299e-163	-1.6003e-164	0
2.37585e-163	1.22099e-162	2.07819e-163	-2.46428e-163	-8.19978e-163	-1.28441e-163	-5.12845e-163	3.07885e-163	-8.01368e-164	-1.02265e-163	-2.88796e-163	-3.69263e-163	9.81106e-164	6.73011e-164	-1.10636e-163	-4.95262e-164	-8.28758e-163	2.40911e-163	1.33241e-163	5.8282e-163	-3.91467e-164	1.72077e-163	4.13239e-163	5.46156e-165	-2.76573e-163	5.70082e-163	9.56166e-163	1.33251e-163	-1.65299e-163	-1.6003e-164	0
2.37585e-163	1.22099e-162	2.07819e-163	-2.46428e-163	-8.19978e-163	-1.28441e-163	-5.12845e-163	3.07885e-163	-8.01368e-164	-1.02265e-163	-2.88796e-163	-3.69263e-163	9.81106e-164	6.73011e-164	-1.10636e-163	-4.95262e-164	-8.28758e-163	2.40911e-163	1.33241e-163	5.8282e-163	-3.91467e-164	1.72077e-163	4.13239e-163	5.46156e-165	-2.76573e-163	5.70082e-163	9.56166e-163	1.33251e-163	-1.65299e-163	-1.6003e-164	0
2.37585e-163	1.22099e-162	2.07819e-163	-2.46428e-163	-8.19978e-163	-1.28441e-163	-5.12845e-163	3.07885e-163	-8.01368e-164	-1.02265e-163	-2.88796e-163	-3.69263e-163	9.81106e-164	6.73011e-164	-1.10636e-163	-4.95262e-164	-8.28758e-163	2.40911e-163	1.33241e-163	5.8282e-163	-3.91467e-164	1.72077e-163	4.13239e-163	5.46156e-165	-2.76573e-163	5.70082e-163	9.56166e-163	1.33251e-163	-1.65299e-163	-1.6003e-164	0
2.37585e-163	1.22099e-162	2.07819e-163	-2.46428e-163	-8.19978e-163	-1.28441e-163	-5.12845e-163	3.07885e-163	-8.01368e-164	-1.02265e-163	-2.88796e-163	-3.69263e-163	9.81106e-164	6.73011e-164	-1.10636e-163	-4.95262e-164	-8.28758e-163	2.40911e-163	1.33241e-163	5.8282e-163	-3.91467e-164	1.72077e-163	4.13239e-163	5.46156e-165	-2.76573e-163	5.70082e-163	9.56166e-163	1.33251e-163	-1.65299e-163	-1.6003e-164	0
2.37585e-163	1.22099e-162	2.07819e-163	-2.46428e-163	-8.19978e-163	-1.28441e-163	-5.12845e-163	3.07885e-163	-8.01368e-164	-1.02265e-163	-2.88796e-163	-3.69263e-163	9.81106e-164	6.73011e-164	-1.10636e-163	-4.95262e-164	-8.28758e-163	2.40911e-163	1.33241e-163	5.8282e-163	-3.91467e-164	1.72077e-163	4.13239e-163	5.46156e-165	-2.76573e-163	5.70082e-163	9.56166e-163	1.33251e-163	-1.65299e-163	-1.6003e-164	0
2.37585e-163	1.22099e-162	2.07819e-163	-2.46428e-163	-8.19978e-163	-1.28441e-163	-5.12845e-163	3.07885e-163	-8.01368e-164	-1.02265e-163	-2.88796e-163	-3.69263e-163	9.81106e-164	6.73011e-164	-1.10636e-163	-4.95262e-164	-8.28758e-163	2.40911e-163	1.33241e-163	5.8282e-163	-3.91467e-164	1.72077e-163	4.13239e-163	5.46156e-165	-2.76573e-163	5.70082e-163	9.56166e-163	1.33251e-163	-1.65299e-163	-1.6003e-164	0
2.37585e-163	1.22099e-162	2.07819e-163	-2.46428e-163	-8.19978e-163	-1.28441e-163	-5.12845e-163	3.07885e-163	-8.01368e-164	-1.02265e-163	-2.88796e-163	-3.69263e-163	9.81106e-164	6.73011e-164	-1.10636e-163	-4.95262e-164	-8.28758e-163	2.40911e-163	1.33241e-163	5.8282e-163	-3.91467e-164	1.72077e-163	4.13239e-163	5.46156e-165	-2.76573e-163	5.70082e-163	9.56166e-163	1.33251e-163	-1.65299e-163	-1.6003e-164	0
2.37585e-163	1.22099e-162	2.07819e-163	-2.46428e-163	-8.19978e-163	-1.28441e-163	-5.12845e-163	3.07885e-163	-8.01368e-164	-1.02265e-163	-2.88796e-163	-3.69263e-163	9.81106e-164	6.73011e-164	-1.10636e-163	-4.95262e-164	-8.28758e-163	2.40911e-163	1.33241e-163	5.8282e-163	-3.91467e-164	1.72077e-163	4.13239e-163	5.46156e-165	-2.76573e-163	5.70082e-163	9.56166e-163	1.33251e-163	-1.65299e-163	-1.6003e-164	0
2.37585e-163	1.22099e-162	2.07819e-163	-2.46428e-163	-8.19978e-163	-1.28441e-163	-5.12845e-163	3.07885e-163	-8.01368e-164	-1.02265e-163	-2.88796e-163	-3.69263e-163	9.81106e-164	6.73011e-164	-1.10636e-163	-4.95262e-164	-8.28758e-163	2.40911e-163	1.33241e-163	5.8282e-163	-3.91467e-164	1.72077e-163	4.13239e-163	5.46156e-165	-2.76573e-163	5.70082e-163	9.56166e-163	1.33251e-163	-1.65299e-163	-1.6003e-164	0
2.37585e-163	1.22099e-162	2.07819e-163	-2.46428e-163	-8.19978e-163	-1.28441e-163	-5.12845e-163	3.07885e-163	-8.01368e-164	-1.02265e-163	-2.88796e-163	-3.69263e-163	9.81106e-164	6.73011e-164	-1.10636e-163	-4.95262e-164	-8.28758e-163	2.40911e-163	1.33241e-163	5.8282e-163	-3.91467e-164	1.72077e-163	4.13239e-163	5.46156e-165	-2.76573e-163	5.70082e-163	9.56166e-163	1.33251e-163	-1.65299e-163	-1.6003e-164	0
2.37585e-163	1.22099e-162	2.07819e-163	-2.46428e-163	-8.19978e-163	-1.28441e-163	-5.12845e-163	3.07885e-163	-8.01368e-164	-1.02265e-163	-2.88796e-163	-3.69263e-163	9.81106e-164	6.73011e-164	-1.10636e-163	-4.95262e-164	-8.28758e-163	2.40911e-163	1.33241e-163	5.8282e-163	-3.91467e-164	1.72077e-163	4.13239e-163	5.46156e-165	-2.76573e-163	5.70082e-163	9.56166e-163	1.33251e-163	-1.65299e-163	-1.6003e-164	0
2.37585e-163	1.22099e-162	2.07819e-163	-2.46428e-163	-8.19978e-163	-1.28441e-163	-5.12845e-163	3.07885e-163	-8.01368e-164	-1.02265e-163	-2.88796e-163	-3.69263e-163	9.81106e-164	6.73011e-164	-1.10636e-163	-4.95262e-164	-8.28758e-163	2.40911e-163	1.33241e-163	5.8282e-163	-3.91467e-164	1.72077e-163	4.13239e-163	5.46156e-165	-2.76573e-163	5.70082e-163	9.56166e-163	1.33251e-163	-1.65299e-163	-1.6003e-164	0
2.37585e-163	1.22099e-162	2.07819e-163	-2.46428e-163	-8.19978e-163	-1.28441e-163	-5.12845e-163	3.07885e-163	-8.01368e-164	-1.02265e-163	-2.88796e-163	-3.69263e-163	9.81106e-164	6.73011e-164	-1.10636e-163	-4.95262e-164	-8.28758e-163	2.40911e-163	1.33241e-163	5.8282e-163	-3.91467e-164	1.72077e-163	4.13239e-163	5.46156e-165	-2.76573e-163	5.70082e-163	9.56166e-163	1.33251e-163	-1.65299e-163	-1.6003e-164	0
2.37585e-163	1.22099e-162	2.07819e-163	-2.46428e-163	-8.19978e-163	-1.28441e-163	-5.12845e-163	3.07885e-163	-8.01368e-164	-1.02265e-163	-2.88796e-163	-3.69263e-163	9.81106e-164	6.73011e-164	-1.10636e-163	-4.95262e-164	-8.28758e-163	2.40911e-163	1.33241e-163	5.8282e-163	-3.91467e-164	1.72077e-163	4.13239e-163	5.46156e-165	-2.76573e-163	5.70082e-163	9.56166e-163	1.33251e-163	-1.65299e-163	-1.6003e-164	0
2.37585e-163	1.22099e-162	2.07819e-163	-2.46428e-163	-8.19978e-163	-1.28441e-163	-5.12845e-163	3.07885e-163	-8.01368e-164	-1.02265e-163	-2.88796e-163	-3.69263e-163	9.81106e-164	6.73011e-164	-1.10636e-163	-4.95262e-164	-8.28758e-163	2.40911e-163	1.33241e-163	5.8282e-163	-3.91467e-164	1.72077e-163	4.13239e-163	5.46156e-165	-2.76573e-163	5.70082e-163	9.56166e-163	1.33251e-163	-1.65299e-163	-1.6003e-164	0
2.37585e-163	1.22099e-162	2.07819e-163	-2.46428e-163	-8.19978e-163	-1.28441e-163	-5.12845e-163	3.07885e-163	-8.01368e-164	-1.02265e-163	-2.88796e-163	-3.69263e-163	9.81106e-164	6.73011e-164	-1.10636e-163	-4.95262e-164	-8.28758e-163	2.40911e-163	1.33241e-163	5.8282e-163	-3.91467e-164	1.72077e-163	4.13239e-163	5.46156e-165	-2.76573e-163	5.70082e-163	9.56166e-163	1.33251e-163	-1.65299e-163	-1.6003e-164	0
2.37585e-163	1.22099e-162	2.07819e-163	-2.46428e-163	-8.19978e-163	-1.28441e-163	-5.12845e-163	3.07885e-163	-8.01368e-164	-1.02265e-163	-2.88796e-163	-3.69263e-163	9.81106e-164	6.73011e-164	-1.10636e-163	-4.95262e-164	-8.28758e-163	2.40911e-163	1.33241e-163	5.8282e-163	-3.91467e-164	1.72077e-163	4.13239e-163	5.46156e-165	-2.76573e-163	5.70082e-163	9.56166e-163	1.33251e-163	-1.65299e-163	-1.6003e-164	0
2.37585e-163	1.22099e-162	2.07819e-163	-2.46428e-163	-8.19978e-163	-1.28441e-163	-5.12845e-163	3.07885e-163	-8.01368e-164	-1.02265e-163	-2.88796e-163	-3.69263e-163	9.81106e-164	6.73011e-164	-1.10636e-163	-4.95262e-164	-8.28758e-163	2.40911e-163	1.33241e-163	5.8282e-163	-3.91467e-164	1.72077e-163	4.13239e-163	5.46156e-165	-2.76573e-163	5.70082e-163	9.56166e-163	1.33251e-163	-1.65299e-163	-1.6003e-164	0
2.37585e-163	1.22099e-162	2.07819e-163	-2.46428e-163	-8.19978e-163	-1.28441e-163	-5.12845e-163	3.07885e-163	-8.01368e-164	-1.02265e-163	-2.88796e-163	-3.69263e-163	9.81106e-164	6.73011e-164	-1.10636e-163	-4.95262e-164	-8.28758e-163	2.40911e-163	1.33241e-163	5.8282e-163	-3.91467e-164	1.72077e-163	4.13239e-163	5.46156e-165	-2.76573e-163	5.70082e-163	9.56166e-163	1.33251e-163	-1.65299e-163	-1.6003e-164	0
2.37585e-163	1.22099e-162	2.07819e-163	-2.46428e-163	-8.19978e-163	-1.28441e-163	-5.12845e-163	3.07885e-163	-8.01368e-164	-1.02265e-163	-2.88796e-163	-3.69263e-163	9.81106e-164	6.73011e-164	-1.10636e-163	-4.95262e-164	-8.28758e-163	2.40911e-163	1.33241e-163	5.8282e-163	-3.91467e-164	1.72077e-163	4.13239e-163	5.46156e-165	-2.76573e-163	5.70082e-163	9.56166e-163	1.33251e-163	-1.65299e-163	-1.6003e-164	0
2.37585e-163	1.22099e-162	2.07819e-163	-2.46428e-163	-8.19978e-163	-1.28441e-163	-5.12845e-163	3.07885e-163	-8.01368e-164	-1.02265e-163	-2.88796e-163	-3.69263e-163	9.81106e-164	6.73011e-164	-1.10636e-163	-4.95262e-164	-8.28758e-163	2.40911e-163	1.33241e-163	5.8282e-163	-3.91467e-164	1.72077e-163	4.13239e-163	5.46156e-165	-2.76573e-163	5.70082e-163	9.56166e-163	1.33251e-163	-1.65299e-163	-1.6003e-164	0
2.37585e-163	1.22099e-162	2.07819e-163	-2.46428e-163	-8.19978e-163	-1.28441e-163	-5.12845e-163	3.07885e-163	-8.01368e-164	-1.02265e-163	-2.88796e-163	-3.69263e-163	9.81106e-164	6.73011e-164	-1.10636e-163	-4.95262e-164	-8.28758e-163	2.40911e-163	1.33241e-163	5.8282e-163	-3.91467e-164	1.72077e-163	4.13239e-163	5.46156e-165	-2.76573e-163	5.70082e-163	9.56166e-163	1.33251e-163	-1.65299e-163	-1.6003e-164	0
2.37585e-163	1.22099e-162	2.07819e-163	-2.46428e-163	-8.19978e-163	-1.28441e-163	-5.12845e-163	3.07885e-163	-8.01368e-164	-1.02265e-163	-2.88796e-163	-3.69263e-163	9.81106e-164	6.73011e-164	-1.10636e-163	-4.95262e-164	-8.28758e-163	2.40911e-163	1.33241e-163	5.8282e-163	-3.91467e-164	1.72077e-163	4.13239e-163	5.46156e-165	-2.76573e-163	5.70082e-163	9.56166e-163	1.33251e-163	-1.65299e-163	-1.6003e-164	0
2.37585e-163	1.22099e-162	2.07819e-163	-2.46428e-163	-8.19978e-163	-1.28441e-163	-5.12845e-163	3.07885e-163	-8.01368e-164	-1.02265e-163	-2.88796e-163	-3.69263e-163	9.81106e-164	6.73011e-164	-1.10636e-163	-4.95262e-164	-8.28758e-163	2.40911e-163	1.33241e-163	5.8282e-163	-3.91467e-164	1.72077e-163	4.13239e-163	5.46156e-165	-2.76573e-163	5.70082e-163	9.56166e-163	1.33251e-163	-1.65299e-163	-1.6003e-164	0
2.37585e-163	1.22099e-162	2.07819e-163	-2.46428e-163	-8.19978e-163	-1.28441e-163	-5.12845e-163	3.07885e-163	-8.01368e-164	-1.02265e-163	-2.88796e-163	-3.69263e-163	9.81106e-164	6.73011e-164	-1.10636e-163	-4.95262e-164	-8.28758e-163	2.40911e-163	1.33241e-163	5.8282e-163	-3.91467e-164	1.72077e-163	4.13239e-163	5.46156e-165	-2.76573e-163	5.70082e-163	9.56166e-163	1.33251e-163	-1.65299e-163	-1.6003e-164	0
2.37585e-163	1.22099e-162	2.07819e-163	-2.46428e-163	-8.19978e-163	-1.28441e-163	-5.12845e-163	3.07885e-163	-8.01368e-164	-1.02265e-163	-2.88796e-163	-3.69263e-163	9.81106e-164	6.73011e-164	-1.10636e-163	-4.95262e-164	-8.28758e-163	2.40911e-163	1.33241e-163	5.8282e-163	-3.91467e-164	1.72077e-163	4.13239e-163	5.46156e-165	-2.76573e-163	5.70082e-163	9.56166e-163	1.33251e-163	-1.65299e-163	-1.6003e-164	0
2.37585e-163	1.22099e-162	2.07819e-163	-2.46428e-163	-8.19978e-163	-1.28441e-163	-5.12845e-163	3.07885e-163	-8.01368e-164	-1.02265e-163	-2.88796e-163	-3.69263e-163	9.81106e-164	6.73011e-164	-1.10636e-163	-4.95262e-164	-8.28758e-163	2.40911e-163	1.33241e-163	5.8282e-163	-3.91467e-164	1.72077e-163	4.13239e-163	5.46156e-165	-2.76573e-163	5.70082e-163	9.56166e-163	1.33251e-163	-1.65299e-163	-1.6003e-164	0
2.37585e-163	1.22099e-162	2.07819e-163	-2.46428e-163	-8.19978e-163	-1.28441e-163	-5.12845e-163	3.07885e-163	-8.01368e-164	-1.02265e-163	-2.88796e-163	-3.69263e-163	9.81106e-164	6.73011e-164	-1.10636e-163	-4.95262e-164	-8.28758e-163	2.40911e-163	1.33241e-163	5.8282e-163	-3.91467e-164	1.72077e-163	4.13239e-163	5.46156e-165	-2.76573e-163	5.70082e-163	9.56166e-163	1.33251e-163	-1.65299e-163	-1.6003e-164	0
2.37585e-163	1.22099e-162	2.07819e-163	-2.46428e-163	-8.19978e-163	-1.28441e-163	-5.12845e-163	3.07885e-163	-8.01368e-164	-1.02265e-163	-2.88796e-163	-3.69263e-163	9.81106e-164	6.73011e-164	-1.10636e-163	-4.95262e-164	-8.28758e-163	2.40911e-163	1.33241e-163	5.8282e-163	-3.91467e-164	1.72077e-163	4.13239e-163	5.46156e-165	-2.76573e-163	5.70082e-163	9.56166e-163	1.33251e-163	-1.65299e-163	-1.6003e-164	0
2.37585e-163	1.22099e-162	2.07819e-163	-2.46428e-163	-8.19978e-163	-1.28441e-163	-5.12845e-163	3.07885e-163	-8.01368e-164	-1.02265e-163	-2.88796e-163	-3.69263e-163	9.81106e-164	6.73011e-164	-1.10636e-163	-4.95262e-164	-8.28758e-163	2.40911e-163	1.33241e-163	5.8282e-163	-3.91467e-164	1.72077e-163	4.13239e-163	5.46156e-165	-2.76573e-163	5.70082e-163	9.56166e-163	1.33251e-163	-1.65299e-163	-1.6003e-164	0
2.37585e-163	1.22099e-162	2.07819e-163	-2.46428e-163	-8.19978e-163	-1.28441e-163	-5.12845e-163	3.07885e-163	-8.01368e-164	-1.02265e-163	-2.88796e-163	-3.69263e-163	9.81106e-164	6.73011e-164	-1.10636e-163	-4.95262e-164	-8.28758e-163	2.40911e-163	1.33241e-163	5.8282e-163	-3.91467e-164	1.72077e-163	4.13239e-163	5.46156e-165	-2.76573e-163	5.70082e-163	9.56166e-163	1.33251e-163	-1.65299e-163	-1.6003e-164	0
2.37585e-163	1.22099e-162	2.07819e-163	-2.46428e-163	-8.19978e-163	-1.28441e-163	-5.12845e-163	3.07885e-163	-8.01368e-164	-1.02265e-163	-2.88796e-163	-3.69263e-163	9.81106e-164	6.73011e-164	-1.10636e-163	-4.95262e-164	-8.28758e-163	2.40911e-163	1.33241e-163	5.8282e-163	-3.91467e-164	1.72077e-163	4.13239e-163	5.46156e-165	-2.76573e-163	5.70082e-163	9.56166e-163	1.33251e-163	-1.65299e-163	-1.6003e-164	0
2.37585e-163	1.22099e-162	2.07819e-163	-2.46428e-163	-8.19978e-163	-1.28441e-163	-5.12845e-163	3.07885e-163	-8.01368e-164	-1.02265e-163	-2.88796e-163	-3.69263e-163	9.81106e-164	6.73011e-164	-1.10636e-163	-4.95262e-164	-8.28758e-163	2.40911e-163	1.33241e-163	5.8282e-163	-3.91467e-164	1.72077e-163	4.13239e-163	5.46156e-165	-2.76573e-163	5.70082e-163	9.56166e-163	1.33251e-163	-1.65299e-163	-1.6003e-164	0
2.37585e-163	1.22099e-162	2.07819e-163	-2.46428e-163	-8.19978e-163	-1.28441e-163	-5.12845e-163	3.07885e-163	-8.01368e-164	-1.02265e-163	-2.88796e-163	-3.69263e-163	9.81106e-164	6.73011e-164	-1.10636e-163	-4.95262e-164	-8.28758e-163	2.40911e-163	1.33241e-163	5.8282e-163	-3.91467e-164	1.72077e-163	4.13239e-163	5.46156e-165	-2.76573e-163	5.70082e-163	9.56166e-163	1.33251e-163	-1.65299e-163	-1.6003e-164	0
2.37585e-163	1.22099e-162	2.07819e-163	-2.46428e-163	-8.19978e-163	-1.28441e-163	-5.12845e-163	3.07885e-163	-8.01368e-164	-1.02265e-163	-2.88796e-163	-3.69263e-163	9.81106e-164	6.73011e-164	-1.10636e-163	-4.95262e-164	-8.28758e-163	2.40911e-163	1.33241e-163	5.8282e-163	-3.91467e-164	1.72077e-163	4.13239e-163	5.46156e-165	-2.76573e-163	5.70082e-163	9.56166e-163	1.33251e-163	-1.65299e-163	-1.6003e-164	0
2.37585e-163	1.22099e-162	2.07819e-163	-2.46428e-163	-8.19978e-163	-1.28441e-163	-5.12845e-163	3.07885e-163	-8.01368e-164	-1.02265e-163	-2.88796e-163	-3.69263e-163	9.81106e-164	6.73011e-164	-1.10636e-163	-4.95262e-164	-8.28758e-163	2.40911e-163	1.33241e-163	5.8282e-163	-3.91467e-164	1.72077e-163	4.13239e-163	5.46156e-165	-2.76573e-163	5.70082e-163	9.56166e-163	1.33251e-163	-1.65299e-163	-1.6003e-164	0
2.37585e-163	1.22099e-162	2.07819e-163	-2.46428e-163	-8.19978e-163	-1.28441e-163	-5.12845e-163	3.07885e-163	-8.01368e-164	-1.02265e-163	-2.88796e-163	-3.69263e-163	9.81106e-164	6.73011e-164	-1.10636e-163	-4.95262e-164	-8.28758e-163	2.40911e-163	1.33241e-163	5.8282e-163	-3.91467e-164	1.72077e-163	4.13239e-163	5.46156e-165	-2.76573e-163	5.70082e-163	9.56166e-163	1.33251e-163	-1.65299e-163	-1.6003e-164	0
2.37585e-163	1.22099e-162	2.07819e-163	-2.46428e-163	-8.19978e-163	-1.28441e-163	-5.12845e-163	3.07885e-163	-8.01368e-164	-1.02265e-163	-2.88796e-163	-3.69263e-163	9.81106e-164	6.73011e-164	-1.10636e-163	-4.95262e-164	-8.28758e-163	2.40911e-163	1.33241e-163	5.8282e-163	-3.91467e-164	1.72077e-163	4.13239e-163	5.46156e-165	-2.76573e-163	5.70082e-163	9.56166e-163	1.33251e-163	-1.65299e-163	-1.6003e-164	0
2.37585e-163	1.22099e-162	2.07819e-163	-2.46428e-163	-8.19978e-163	-1.28441e-163	-5.12845e-163	3.07885e-163	-8.01368e-164	-1.02265e-163	-2.88796e-163	-3.69263e-163	9.81106e-164	6.73011e-164	-1.10636e-163	-4.95262e-164	-8.28758e-163	2.40911e-163	1.33241e-163	5.8282e-163	-3.91467e-164	1.72077e-163	4.13239e-163	5.46156e-165	-2.76573e-163	5.70082e-163	9.56166e-163	1.33251e-163	-1.65299e-163	-1.6003e-164	0
2.37585e-163	1.22099e-162	2.07819e-163	-2.46428e-163	-8.19978e-163	-1.28441e-163	-5.12845e-163	3.07885e-163	-8.01368e-164	-1.02265e-163	-2.88796e-163	-3.69263e-163	9.81106e-164	6.73011e-164	-1.10636e-163	-4.95262e-164	-8.28758e-163	2.40911e-163	1.33241e-163	5.8282e-163	-3.91467e-164	1.72077e-163	4.13239e-163	5.46156e-165	-2.76573e-163	5.70082e-163	9.56166e-163	1.33251e-163	-1.65299e-163	-1.6003e-164	0
2.37585e-163	1.22099e-162	2.07819e-163	-2.46428e-163	-8.19978e-163	-1.28441e-163	-5.12845e-163	3.07885e-163	-8.01368e-164	-1.02265e-163	-2.88796e-163	-3.69263e-163	9.81106e-164	6.73011e-164	-1.10636e-163	-4.95262e-164	-8.28758e-163	2.40911e-163	1.33241e-163	5.8282e-163	-3.91467e-164	1.72077e-163	4.13239e-163	5.46156e-165	-2.76573e-163	5.70082e-163	9.56166e-163	1.33251e-163	-1.65299e-163	-1.6003e-164	0
2.37585e-163	1.22099e-162	2.07819e-163	-2.46428e-163	-8.19978e-163	-1.28441e-163	-5.12845e-163	3.07885e-163	-8.01368e-164	-1.02265e-163	-2.88796e-163	-3.69263e-163	9.81106e-164	6.73011e-164	-1.10636e-163	-4.95262e-164	-8.28758e-163	2.40911e-163	1.33241e-163	5.8282e-163	-3.91467e-164	1.72077e-163	4.13239e-163	5.46156e-165	-2.76573e-163	5.70082e-163	9.56166e-163	1.33251e-163	-1.65299e-163	-1.6003e-164	0
2.37585e-163	1.22099e-162	2.07819e-163	-2.46428e-163	-8.19978e-163	-1.28441e-163	-5.12845e-163	3.07885e-163	-8.01368e-164	-1.02265e-163	-2.88796e-163	-3.69263e-163	9.81106e-164	6.73011e-164	-1.10636e-163	-4.95262e-164	-8.28758e-163	2.40911e-163	1.33241e-163	5.8282e-163	-3.91467e-164	1.72077e-163	4.13239e-163	5.46156e-165	-2.76573e-163	5.70082e-163	9.56166e-163	1.33251e-163	-1.65299e-163	-1.6003e-164	0
2.37585e-163	1.22099e-162	2.07819e-163	-2.46428e-163	-8.19978e-163	-1.28441e-163	-5.12845e-163	3.07885e-163	-8.01368e-164	-1.02265e-163	-2.88796e-163	-3.69263e-163	9.81106e-164	6.73011e-164	-1.10636e-163	-4.95262e-164	-8.28758e-163	2.40911e-163	1.33241e-163	5.8282e-163	-3.91467e-164	1.72077e-163	4.13239e-163	5.46156e-165	-2.76573e-163	5.70082e-163	9.56166e-163	1.33251e-163	-1.65299e-163	-1.6003e-164	0
2.37585e-163	1.22099e-162	2.07819e-163	-2.46428e-163	-8.19978e-163	-1.28441e-163	-5.12845e-163	3.07885e-163	-8.01368e-164	-1.02265e-163	-2.88796e-163	-3.69263e-163	9.81106e-164	6.73011e-164	-1.10636e-163	-4.95262e-164	-8.28758e-163	2.40911e-163	1.33241e-163	5.8282e-163	-3.91467e-164	1.72077e-163	4.13239e-163	5.46156e-165	-2.76573e-163	5.70082e-163	9.56166e-163	1.33251e-163	-1.65299e-163	-1.6003e-164	0
2.37585e-163	1.22099e-162	2.07819e-163	-2.46428e-163	-8.19978e-163	-1.28441e-163	-5.12845e-163	3.07885e-163	-8.01368e-164	-1.02265e-163	-2.88796e-163	-3.69263e-163	9.81106e-164	6.73011e-164	-1.10636e-163	-4.95262e-164	-8.28758e-163	2.40911e-163	1.33241e-163	5.8282e-163	-3.91467e-164	1.72077e-163	4.13239e-163	5.46156e-165	-2.76573e-163	5.70082e-163	9.56166e-163	1.33251e-163	-1.65299e-163	-1.6003e-164	0
2.37585e-163	1.22099e-162	2.07819e-163	-2.46428e-163	-8.19978e-163	-1.28441e-163	-5.12845e-163	3.07885e-163	-8.01368e-164	-1.02265e-163	-2.88796e-163	-3.69263e-163	9.81106e-164	6.73011e-164	-1.10636e-163	-4.95262e-164	-8.28758e-163	2.40911e-163	1.33241e-163	5.8282e-163	-3.91467e-164	1.72077e-163	4.13239e-163	5.46156e-165	-2.76573e-163	5.70082e-163	9.56166e-163	1.33251e-163	-1.65299e-163	-1.6003e-164	0
2.37585e-163	1.22099e-162	2.07819e-163	-2.46428e-163	-8.19978e-163	-1.28441e-163	-5.12845e-163	3.07885e-163	-8.01368e-164	-1.02265e-163	-2.88796e-163	-3.69263e-163	9.81106e-164	6.73011e-164	-1.10636e-163	-4.95262e-164	-8.28758e-163	2.40911e-163	1.33241e-163	5.8282e-163	-3.91467e-164	1.72077e-163	4.13239e-163	5.46156e-165	-2.76573e-163	5.70082e-163	9.56166e-163	1.33251e-163	-1.65299e-163	-1.6003e-164	0
2.37585e-163	1.22099e-162	2.07819e-163	-2.46428e-163	-8.19978e-163	-1.28441e-163	-5.12845e-163	3.07885e-163	-8.01368e-164	-1.02265e-163	-2.88796e-163	-3.69263e-163	9.81106e-164	6.73011e-164	-1.10636e-163	-4.95262e-164	-8.28758e-163	2.40911e-163	1.33241e-163	5.8282e-163	-3.91467e-164	1.72077e-163	4.13239e-163	5.46156e-165	-2.76573e-163	5.70082e-163	9.56166e-163	1.33251e-163	-1.65299e-163	-1.6003e-164	0
2.37585e-163	1.22099e-162	2.07819e-163	-2.46428e-163	-8.19978e-163	-1.28441e-163	-5.12845e-163	3.07885e-163	-8.01368e-164	-1.02265e-163	-2.88796e-163	-3.69263e-163	9.81106e-164	6.73011e-164	-1.10636e-163	-4.95262e-164	-8.28758e-163	2.40911e-163	1.33241e-163	5.8282e-163	-3.91467e-164	1.72077e-163	4.13239e-163	5.46156e-165	-2.76573e-163	5.70082e-163	9.56166e-163	1.33251e-163	-1.65299e-163	-1.6003e-164	0
2.37585e-163	1.22099e-162	2.07819e-163	-2.46428e-163	-8.19978e-163	-1.28441e-163	-5.12845e-163	3.07885e-163	-8.01368e-164	-1.02265e-163	-2.88796e-163	-3.69263e-163	9.81106e-164	6.73011e-164	-1.10636e-163	-4.95262e-164	-8.28758e-163	2.40911e-163	1.33241e-163	5.8282e-163	-3.91467e-164	1.72077e-163	4.13239e-163	5.46156e-165	-2.76573e-163	5.70082e-163	9.56166e-163	1.33251e-163	-1.65299e-163	-1.6003e-164	0
2.37585e-163	1.22099e-162	2.07819e-163	-2.46428e-163	-8.19978e-163	-1.28441e-163	-5.12845e-163	3.07885e-163	-8.01368e-164	-1.02265e-163	-2.88796e-163	-3.69263e-163	9.81106e-164	6.73011e-164	-1.10636e-163	-4.95262e-164	-8.28758e-163	2.40911e-163	1.33241e-163	5.8282e-163	-3.91467e-164	1.72077e-163	4.13239e-163	5.46156e-165	-2.76573e-163	5.70082e-163	9.56166e-163	1.33251e-163	-1.65299e-163	-1.6003e-164	0
2.37585e-163	1.22099e-162	2.07819e-163	-2.46428e-163	-8.19978e-163	-1.28441e-163	-5.12845e-163	3.07885e-163	-8.01368e-164	-1.02265e-163	-2.88796e-163	-3.69263e-163	9.81106e-164	6.73011e-164	-1.10636e-163	-4.95262e-164	-8.28758e-163	2.40911e-163	1.33241e-163	5.8282e-163	-3.91467e-164	1.72077e-163	4.13239e-163	5.46156e-165	-2.76573e-163	5.70082e-163	9.56166e-163	1.33251e-163	-1.65299e-163	-1.6003e-164	0
2.37585e-163	1.22099e-162	2.07819e-163	-2.46428e-163	-8.19978e-163	-1.28441e-163	-5.12845e-163	3.07885e-163	-8.01368e-164	-1.02265e-163	-2.88796e-163	-3.69263e-163	9.81106e-164	6.73011e-164	-1.10636e-163	-4.95262e-164	-8.28758e-163	2.40911e-163	1.33241e-163	5.8282e-163	-3.91467e-164	1.72077e-163	4.13239e-163	5.46156e-165	-2.76573e-163	5.70082e-163	9.56166e-163	1.33251e-163	-1.65299e-163	-1.6003e-164	0
2.37585e-163	1.22099e-162	2.07819e-163	-2.46428e-163	-8.19978e-163	-1.28441e-163	-5.12845e-163	3.07885e-163	-8.01368e-164	-1.02265e-163	-2.88796e-163	-3.69263e-163	9.81106e-164	6.73011e-164	-1.10636e-163	-4.95262e-164	-8.28758e-163	2.40911e-163	1.33241e-163	5.8282e-163	-3.91467e-164	1.72077e-163	4.13239e-163	5.46156e-165	-2.76573e-163	5.70082e-163	9.56166e-163	1.33251e-163	-1.65299e-163	-1.6003e-164	0
2.37585e-163	1.22099e-162	2.07819e-163	-2.46428e-163	-8.19978e-163	-1.28441e-163	-5.12845e-163	3.07885e-163	-8.01368e-164	-1.02265e-163	-2.88796e-163	-3.69263e-163	9.81106e-164	6.73011e-164	-1.10636e-163	-4.95262e-164	-8.28758e-163	2.40911e-163	1.33241e-163	5.8282e-163	-3.91467e-164	1.72077e-163	4.13239e-163	5.46156e-165	-2.76573e-163	5.70082e-163	9.56166e-163	1.33251e-163	-1.65299e-163	-1.6003e-164	0
2.37585e-163	1.22099e-162	2.07819e-163	-2.46428e-163	-8.19978e-163	-1.28441e-163	-5.12845e-163	3.07885e-163	-8.01368e-164	-1.02265e-163	-2.88796e-163	-3.69263e-163	9.81106e-164	6.73011e-164	-1.10636e-163	-4.95262e-164	-8.28758e-163	2.40911e-163	1.33241e-163	5.8282e-163	-3.91467e-164	1.72077e-163	4.13239e-163	5.46156e-165	-2.76573e-163	5.70082e-163	9.56166e-163	1.33251e-163	-1.65299e-163	-1.6003e-164	0
2.37585e-163	1.22099e-162	2.07819e-163	-2.46428e-163	-8.19978e-163	-1.28441e-163	-5.12845e-163	3.07885e-163	-8.01368e-164	-1.02265e-163	-2.88796e-163	-3.69263e-163	9.81106e-164	6.73011e-164	-1.10636e-163	-4.95262e-164	-8.28758e-163	2.40911e-163	1.33241e-163	5.8282e-163	-3.91467e-164	1.72077e-163	4.13239e-163	5.46156e-165	-2.76573e-163	5.70082e-163	9.56166e-163	1.33251e-163	-1.65299e-163	-1.6003e-164	0
2.37585e-163	1.22099e-162	2.07819e-163	-2.46428e-163	-8.19978e-163	-1.28441e-163	-5.12845e-163	3.07885e-163	-8.01368e-164	-1.02265e-163	-2.88796e-163	-3.69263e-163	9.81106e-164	6.73011e-164	-1.10636e-163	-4.95262e-164	-8.28758e-163	2.40911e-163	1.33241e-163	5.8282e-163	-3.91467e-164	1.72077e-163	4.13239e-163	5.46156e-165	-2.76573e-163	5.70082e-163	9.56166e-163	1.33251e-163	-1.65299e-163	-1.6003e-164	0
2.37585e-163	1.22099e-162	2.07819e-163	-2.46428e-163	-8.19978e-163	-1.28441e-163	-5.12845e-163	3.07885e-163	-8.01368e-164	-1.02265e-163	-2.88796e-163	-3.69263e-163	9.81106e-164	6.73011e-164	-1.10636e-163	-4.95262e-164	-8.28758e-163	2.40911e-163	1.33241e-163	5.8282e-163	-3.91467e-164	1.72077e-163	4.13239e-163	5.46156e-165	-2.76573e-163	5.70082e-163	9.56166e-163	1.33251e-163	-1.65299e-163	-1.6003e-164	0
2.37585e-163	1.22099e-162	2.07819e-163	-2.46428e-163	-8.19978e-163	-1.28441e-163	-5.12845e-163	3.07885e-163	-8.01368e-164	-1.02265e-163	-2.88796e-163	-3.69263e-163	9.81106e-164	6.73011e-164	-1.10636e-163	-4.95262e-164	-8.28758e-163	2.40911e-163	1.33241e-163	5.8282e-163	-3.91467e-164	1.72077e-163	4.13239e-163	5.46156e-165	-2.76573e-163	5.70082e-163	9.56166e-163	1.33251e-163	-1.65299e-163	-1.6003e-164	0
2.37585e-163	1.22099e-162	2.07819e-163	-2.46428e-163	-8.19978e-163	-1.28441e-163	-5.12845e-163	3.07885e-163	-8.01368e-164	-1.02265e-163	-2.88796e-163	-3.69263e-163	9.81106e-164	6.73011e-164	-1.10636e-163	-4.95262e-164	-8.28758e-163	2.40911e-163	1.33241e-163	5.8282e-163	-3.91467e-164	1.72077e-163	4.13239e-163	5.46156e-165	-2.76573e-163	5.70082e-163	9.56166e-163	1.33251e-163	-1.65299e-163	-1.6003e-164	0
2.37585e-163	1.22099e-162	2.07819e-163	-2.46428e-163	-8.19978e-163	-1.28441e-163	-5.12845e-163	3.07885e-163	-8.01368e-164	-1.02265e-163	-2.88796e-163	-3.69263e-163	9.81106e-164	6.73011e-164	-1.10636e-163	-4.95262e-164	-8.28758e-163	2.40911e-163	1.33241e-163	5.8282e-163	-3.91467e-164	1.72077e-163	4.13239e-163	5.46156e-165	-2.76573e-163	5.70082e-163	9.56166e-163	1.33251e-163	-1.65299e-163	-1.6003e-164	0
2.37585e-163	1.22099e-162	2.07819e-163	-2.46428e-163	-8.19978e-163	-1.28441e-163	-5.12845e-163	3.07885e-163	-8.01368e-164	-1.02265e-163	-2.88796e-163	-3.69263e-163	9.81106e-164	6.73011e-164	-1.10636e-163	-4.95262e-164	-8.28758e-163	2.40911e-163	1.33241e-163	5.8282e-163	-3.91467e-164	1.72077e-163	4.13239e-163	5.46156e-165	-2.76573e-163	5.70082e-163	9.56166e-163	1.33251e-163	-1.65299e-163	-1.6003e-164	0
2.37585e-163	1.22099e-162	2.07819e-163	-2.46428e-163	-8.19978e-163	-1.28441e-163	-5.12845e-163	3.07885e-163	-8.01368e-164	-1.02265e-163	-2.88796e-163	-3.69263e-163	9.81106e-164	6.73011e-164	-1.10636e-163	-4.95262e-164	-8.28758e-163	2.40911e-163	1.33241e-163	5.8282e-163	-3.91467e-164	1.72077e-163	4.13239e-163	5.46156e-165	-2.76573e-163	5.70082e-163	9.56166e-163	1.33251e-163	-1.65299e-163	-1.6003e-164	0
2.37585e-163	1.22099e-162	2.07819e-163	-2.46428e-163	-8.19978e-163	-1.28441e-163	-5.12845e-163	3.07885e-163	-8.01368e-164	-1.02265e-163	-2.88796e-163	-3.69263e-163	9.81106e-164	6.73011e-164	-1.10636e-163	-4.95262e-164	-8.28758e-163	2.40911e-163	1.33241e-163	5.8282e-163	-3.91467e-164	1.72077e-163	4.13239e-163	5.46156e-165	-2.76573e-163	5.70082e-163	9.56166e-163	1.33251e-163	-1.65299e-163	-1.6003e-164	0
2.37585e-163	1.22099e-162	2.07819e-163	-2.46428e-163	-8.19978e-163	-1.28441e-163	-5.12845e-163	3.07885e-163	-8.01368e-164	-1.02265e-163	-2.88796e-163	-3.69263e-163	9.81106e-164	6.73011e-164	-1.10636e-163	-4.95262e-164	-8.28758e-163	2.40911e-163	1.33241e-163	5.8282e-163	-3.91467e-164	1.72077e-163	4.13239e-163	5.46156e-165	-2.76573e-163	5.70082e-163	9.56166e-163	1.33251e-163	-1.65299e-163	-1.6003e-164	0
2.37585e-163	1.22099e-162	2.07819e-163	-2.46428e-163	-8.19978e-163	-1.28441e-163	-5.12845e-163	3.07885e-163	-8.01368e-164	-1.02265e-163	-2.88796e-163	-3.69263e-163	9.81106e-164	6.73011e-164	-1.10636e-163	-4.95262e-164	-8.28758e-163	2.40911e-163	1.33241e-163	5.8282e-163	-3.91467e-164	1.72077e-163	4.13239e-163	5.46156e-165	-2.76573e-163	5.70082e-163	9.56166e-163	1.33251e-163	-1.65299e-163	-1.6003e-164	0
2.37585e-163	1.22099e-162	2.07819e-163	-2.46428e-163	-8.19978e-163	-1.28441e-163	-5.12845e-163	3.07885e-163	-8.01368e-164	-1.02265e-163	-2.88796e-163	-3.69263e-163	9.81106e-164	6.73011e-164	-1.10636e-163	-4.95262e-164	-8.28758e-163	2.40911e-163	1.33241e-163	5.8282e-163	-3.91467e-164	1.72077e-163	4.13239e-163	5.46156e-165	-2.76573e-163	5.70082e-163	9.56166e-163	1.33251e-163	-1.65299e-163	-1.6003e-164	0
2.37585e-163	1.22099e-162	2.07819e-163	-2.46428e-163	-8.19978e-163	-1.28441e-163	-5.12845e-163	3.07885e-163	-8.01368e-164	-1.02265e-163	-2.88796e-163	-3.69263e-163	9.81106e-164	6.73011e-164	-1.10636e-163	-4.95262e-164	-8.28758e-163	2.40911e-163	1.33241e-163	5.8282e-163	-3.91467e-164	1.72077e-163	4.13239e-163	5.46156e-165	-2.76573e-163	5.70082e-163	9.56166e-163	1.33251e-163	-1.65299e-163	-1.6003e-164	0
2.37585e-163	1.22099e-162	2.07819e-163	-2.46428e-163	-8.19978e-163	-1.28441e-163	-5.12845e-163	3.07885e-163	-8.01368e-164	-1.02265e-163	-2.88796e-163	-3.69263e-163	9.81106e-164	6.73011e-164	-1.10636e-163	-4.95262e-164	-8.28758e-163	2.40911e-163	1.33241e-163	5.8282e-163	-3.91467e-164	1.72077e-163	4.13239e-163	5.46156e-165	-2.76573e-163	5.70082e-163	9.56166e-163	1.33251e-163	-1.65299e-163	-1.6003e-164	0
2.37585e-163	1.22099e-162	2.07819e-163	-2.46428e-163	-8.19978e-163	-1.28441e-163	-5.12845e-163	3.07885e-163	-8.01368e-164	-1.02265e-163	-2.88796e-163	-3.69263e-163	9.81106e-164	6.73011e-164	-1.10636e-163	-4.95262e-164	-8.28758e-163	2.40911e-163	1.33241e-163	5.8282e-163	-3.91467e-164	1.72077e-163	4.13239e-163	5.46156e-165	-2.76573e-163	5.70082e-163	9.56166e-163	1.33251e-163	-1.65299e-163	-1.6003e-164	0
2.37585e-163	1.22099e-162	2.07819e-163	-2.46428e-163	-8.19978e-163	-1.28441e-163	-5.12845e-163	3.07885e-163	-8.01368e-164	-1.02265e-163	-2.88796e-163	-3.69263e-163	9.81106e-164	6.73011e-164	-1.10636e-163	-4.95262e-164	-8.28758e-163	2.40911e-163	1.33241e-163	5.8282e-163	-3.91467e-164	1.72077e-163	4.13239e-163	5.46156e-165	-2.76573e-163	5.70082e-163	9.56166e-163	1.33251e-163	-1.65299e-163	-1.6003e-164	0
2.37585e-163	1.22099e-162	2.07819e-163	-2.46428e-163	-8.19978e-163	-1.28441e-163	-5.12845e-163	3.07885e-163	-8.01368e-164	-1.02265e-163	-2.88796e-163	-3.69263e-163	9.81106e-164	6.73011e-164	-1.10636e-163	-4.95262e-164	-8.28758e-163	2.40911e-163	1.33241e-163	5.8282e-163	-3.91467e-164	1.72077e-163	4.13239e-163	5.46156e-165	-2.76573e-163	5.70082e-163	9.56166e-163	1.33251e-163	-1.65299e-163	-1.6003e-164	0
2.37585e-163	1.22099e-162	2.07819e-163	-2.46428e-163	-8.19978e-163	-1.28441e-163	-5.12845e-163	3.07885e-163	-8.01368e-164	-1.02265e-163	-2.88796e-163	-3.69263e-163	9.81106e-164	6.73011e-164	-1.10636e-163	-4.95262e-164	-8.28758e-163	2.40911e-163	1.33241e-163	5.8282e-163	-3.91467e-164	1.72077e-163	4.13239e-163	5.46156e-165	-2.76573e-163	5.70082e-163	9.56166e-163	1.33251e-163	-1.65299e-163	-1.6003e-164	0
2.37585e-163	1.22099e-162	2.07819e-163	-2.46428e-163	-8.19978e-163	-1.28441e-163	-5.12845e-163	3.07885e-163	-8.01368e-164	-1.02265e-163	-2.88796e-163	-3.69263e-163	9.81106e-164	6.73011e-164	-1.10636e-163	-4.95262e-164	-8.28758e-163	2.40911e-163	1.33241e-163	5.8282e-163	-3.91467e-164	1.72077e-163	4.13239e-163	5.46156e-165	-2.76573e-163	5.70082e-163	9.56166e-163	1.33251e-163	-1.65299e-163	-1.6003e-164	0
2.37585e-163	1.22099e-162	2.07819e-163	-2.46428e-163	-8.19978e-163	-1.28441e-163	-5.12845e-163	3.07885e-163	-8.01368e-164	-1.02265e-163	-2.88796e-163	-3.69263e-163	9.81106e-164	6.73011e-164	-1.10636e-163	-4.95262e-164	-8.28758e-163	2.40911e-163	1.33241e-163	5.8282e-163	-3.91467e-164	1.72077e-163	4.13239e-163	5.46156e-165	-2.76573e-163	5.70082e-163	9.56166e-163	1.33251e-163	-1.65299e-163	-1.6003e-164	0
2.37585e-163	1.22099e-162	2.07819e-163	-2.46428e-163	-8.19978e-163	-1.28441e-163	-5.12845e-163	3.07885e-163	-8.01368e-164	-1.02265e-163	-2.88796e-163	-3.69263e-163	9.81106e-164	6.73011e-164	-1.10636e-163	-4.95262e-164	-8.28758e-163	2.40911e-163	1.33241e-163	5.8282e-163	-3.91467e-164	1.72077e-163	4.13239e-163	5.46156e-165	-2.76573e-163	5.70082e-163	9.56166e-163	1.33251e-163	-1.65299e-163	-1.6003e-164	0
2.37585e-163	1.22099e-162	2.07819e-163	-2.46428e-163	-8.19978e-163	-1.28441e-163	-5.12845e-163	3.07885e-163	-8.01368e-164	-1.02265e-163	-2.88796e-163	-3.69263e-163	9.81106e-164	6.73011e-164	-1.10636e-163	-4.95262e-164	-8.28758e-163	2.40911e-163	1.33241e-163	5.8282e-163	-3.91467e-164	1.72077e-163	4.13239e-163	5.46156e-165	-2.76573e-163	5.70082e-163	9.56166e-163	1.33251e-163	-1.65299e-163	-1.6003e-164	0
2.37585e-163	1.22099e-162	2.07819e-163	-2.46428e-163	-8.19978e-163	-1.28441e-163	-5.12845e-163	3.07885e-163	-8.01368e-164	-1.02265e-163	-2.88796e-163	-3.69263e-163	9.81106e-164	6.73011e-164	-1.10636e-163	-4.95262e-164	-8.28758e-163	2.40911e-163	1.33241e-163	5.8282e-163	-3.91467e-164	1.72077e-163	4.13239e-163	5.46156e-165	-2.76573e-163	5.70082e-163	9.56166e-163	1.33251e-163	-1.65299e-163	-1.6003e-164	0
2.37585e-163	1.22099e-162	2.07819e-163	-2.46428e-163	-8.19978e-163	-1.28441e-163	-5.12845e-163	3.07885e-163	-8.01368e-164	-1.02265e-163	-2.88796e-163	-3.69263e-163	9.81106e-164	6.73011e-164	-1.10636e-163	-4.95262e-164	-8.28758e-163	2.40911e-163	1.33241e-163	5.8282e-163	-3.91467e-164	1.72077e-163	4.13239e-163	5.46156e-165	-2.76573e-163	5.70082e-163	9.56166e-163	1.33251e-163	-1.65299e-163	-1.6003e-164	0
2.37585e-163	1.22099e-162	2.07819e-163	-2.46428e-163	-8.19978e-163	-1.28441e-163	-5.12845e-163	3.07885e-163	-8.01368e-164	-1.02265e-163	-2.88796e-163	-3.69263e-163	9.81106e-164	6.73011e-164	-1.10636e-163	-4.95262e-164	-8.28758e-163	2.40911e-163	1.33241e-163	5.8282e-163	-3.91467e-164	1.72077e-163	4.13239e-163	5.46156e-165	-2.76573e-163	5.70082e-163	9.56166e-163	1.33251e-163	-1.65299e-163	-1.6003e-164	0
2.37585e-163	1.22099e-162	2.07819e-163	-2.46428e-163	-8.19978e-163	-1.28441e-163	-5.12845e-163	3.07885e-163	-8.01368e-164	-1.02265e-163	-2.88796e-163	-3.69263e-163	9.81106e-164	6.73011e-164	-1.10636e-163	-4.95262e-164	-8.28758e-163	2.40911e-163	1.33241e-163	5.8282e-163	-3.91467e-164	1.72077e-163	4.13239e-163	5.46156e-165	-2.76573e-163	5.70082e-163	9.56166e-163	1.33251e-163	-1.65299e-163	-1.6003e-164	0
2.37585e-163	1.22099e-162	2.07819e-163	-2.46428e-163	-8.19978e-163	-1.28441e-163	-5.12845e-163	3.07885e-163	-8.01368e-164	-1.02265e-163	-2.88796e-163	-3.69263e-163	9.81106e-164	6.73011e-164	-1.10636e-163	-4.95262e-164	-8.28758e-163	2.40911e-163	1.33241e-163	5.8282e-163	-3.91467e-164	1.72077e-163	4.13239e-163	5.46156e-165	-2.76573e-163	5.70082e-163	9.56166e-163	1.33251e-163	-1.65299e-163	-1.6003e-164	0
2.37585e-163	1.22099e-162	2.07819e-163	-2.46428e-163	-8.19978e-163	-1.28441e-163	-5.12845e-163	3.07885e-163	-8.01368e-164	-1.02265e-163	-2.88796e-163	-3.69263e-163	9.81106e-164	6.73011e-164	-1.10636e-163	-4.95262e-164	-8.28758e-163	2.40911e-163	1.33241e-163	5.8282e-163	-3.91467e-164	1.72077e-163	4.13239e-163	5.46156e-165	-2.76573e-163	5.70082e-163	9.56166e-163	1.33251e-163	-1.65299e-163	-1.6003e-164	0
2.37585e-163	1.22099e-162	2.07819e-163	-2.46428e-163	-8.19978e-163	-1.28441e-163	-5.12845e-163	3.07885e-163	-8.01368e-164	-1.02265e-163	-2.88796e-163	-3.69263e-163	9.81106e-164	6.73011e-164	-1.10636e-163	-4.95262e-164	-8.28758e-163	2.40911e-163	1.33241e-163	5.8282e-163	-3.91467e-164	1.72077e-163	4.13239e-163	5.46156e-165	-2.76573e-163	5.70082e-163	9.56166e-163	1.33251e-163	-1.65299e-163	-1.6003e-164	0
2.37585e-163	1.22099e-162	2.07819e-163	-2.46428e-163	-8.19978e-163	-1.28441e-163	-5.12845e-163	3.07885e-163	-8.01368e-164	-1.02265e-163	-2.88796e-163	-3.69263e-163	9.81106e-164	6.73011e-164	-1.10636e-163	-4.95262e-164	-8.28758e-163	2.40911e-163	1.33241e-163	5.8282e-163	-3.91467e-164	1.72077e-163	4.13239e-163	5.46156e-165	-2.76573e-163	5.70082e-163	9.56166e-163	1.33251e-163	-1.65299e-163	-1.6003e-164	0
2.37585e-163	1.22099e-162	2.07819e-163	-2.46428e-163	-8.19978e-163	-1.28441e-163	-5.12845e-163	3.07885e-163	-8.01368e-164	-1.02265e-163	-2.88796e-163	-3.69263e-163	9.81106e-164	6.73011e-164	-1.10636e-163	-4.95262e-164	-8.28758e-163	2.40911e-163	1.33241e-163	5.8282e-163	-3.91467e-164	1.72077e-163	4.13239e-163	5.46156e-165	-2.76573e-163	5.70082e-163	9.56166e-163	1.33251e-163	-1.65299e-163	-1.6003e-164	0
2.37585e-163	1.22099e-162	2.07819e-163	-2.46428e-163	-8.19978e-163	-1.28441e-163	-5.12845e-163	3.07885e-163	-8.01368e-164	-1.02265e-163	-2.88796e-163	-3.69263e-163	9.81106e-164	6.73011e-164	-1.10636e-163	-4.95262e-164	-8.28758e-163	2.40911e-163	1.33241e-163	5.8282e-163	-3.91467e-164	1.72077e-163	4.13239e-163	5.46156e-165	-2.76573e-163	5.70082e-163	9.56166e-163	1.33251e-163	-1.65299e-163	-1.6003e-164	0
2.37585e-163	1.22099e-162	2.07819e-163	-2.46428e-163	-8.19978e-163	-1.28441e-163	-5.12845e-163	3.07885e-163	-8.01368e-164	-1.02265e-163	-2.88796e-163	-3.69263e-163	9.81106e-164	6.73011e-164	-1.10636e-163	-4.95262e-164	-8.28758e-163	2.40911e-163	1.33241e-163	5.8282e-163	-3.91467e-164	1.72077e-163	4.13239e-163	5.46156e-165	-2.76573e-163	5.70082e-163	9.56166e-163	1.33251e-163	-1.65299e-163	-1.6003e-164	0
2.37585e-163	1.22099e-162	2.07819e-163	-2.46428e-163	-8.19978e-163	-1.28441e-163	-5.12845e-163	3.07885e-163	-8.01368e-164	-1.02265e-163	-2.88796e-163	-3.69263e-163	9.81106e-164	6.73011e-164	-1.10636e-163	-4.95262e-164	-8.28758e-163	2.40911e-163	1.33241e-163	5.8282e-163	-3.91467e-164	1.72077e-163	4.13239e-163	5.46156e-165	-2.76573e-163	5.70082e-163	9.56166e-163	1.33251e-163	-1.65299e-163	-1.6003e-164	0
2.37585e-163	1.22099e-162	2.07819e-163	-2.46428e-163	-8.19978e-163	-1.28441e-163	-5.12845e-163	3.07885e-163	-8.01368e-164	-1.02265e-163	-2.88796e-163	-3.69263e-163	9.81106e-164	6.73011e-164	-1.10636e-163	-4.95262e-164	-8.28758e-163	2.40911e-163	1.33241e-163	5.8282e-163	-3.91467e-164	1.72077e-163	4.13239e-163	5.46156e-165	-2.76573e-163	5.70082e-163	9.56166e-163	1.33251e-163	-1.65299e-163	-1.6003e-164	0
2.37585e-163	1.22099e-162	2.07819e-163	-2.46428e-163	-8.19978e-163	-1.28441e-163	-5.12845e-163	3.07885e-163	-8.01368e-164	-1.02265e-163	-2.88796e-163	-3.69263e-163	9.81106e-164	6.73011e-164	-1.10636e-163	-4.95262e-164	-8.28758e-163	2.40911e-163	1.33241e-163	5.8282e-163	-3.91467e-164	1.72077e-163	4.13239e-163	5.46156e-165	-2.76573e-163	5.70082e-163	9.56166e-163	1.33251e-163	-1.65299e-163	-1.6003e-164	0
2.37585e-163	1.22099e-162	2.07819e-163	-2.46428e-163	-8.19978e-163	-1.28441e-163	-5.12845e-163	3.07885e-163	-8.01368e-164	-1.02265e-163	-2.88796e-163	-3.69263e-163	9.81106e-164	6.73011e-164	-1.10636e-163	-4.95262e-164	-8.28758e-163	2.40911e-163	1.33241e-163	5.8282e-163	-3.91467e-164	1.72077e-163	4.13239e-163	5.46156e-165	-2.76573e-163	5.70082e-163	9.56166e-163	1.33251e-163	-1.65299e-163	-1.6003e-164	0
2.37585e-163	1.22099e-162	2.07819e-163	-2.46428e-163	-8.19978e-163	-1.28441e-163	-5.12845e-163	3.07885e-163	-8.01368e-164	-1.02265e-163	-2.88796e-163	-3.69263e-163	9.81106e-164	6.73011e-164	-1.10636e-163	-4.95262e-164	-8.28758e-163	2.40911e-163	1.33241e-163	5.8282e-163	-3.91467e-164	1.72077e-163	4.13239e-163	5.46156e-165	-2.76573e-163	5.70082e-163	9.56166e-163	1.33251e-163	-1.65299e-163	-1.6003e-164	0
2.37585e-163	1.22099e-162	2.07819e-163	-2.46428e-163	-8.19978e-163	-1.28441e-163	-5.12845e-163	3.07885e-163	-8.01368e-164	-1.02265e-163	-2.88796e-163	-3.69263e-163	9.81106e-164	6.73011e-164	-1.10636e-163	-4.95262e-164	-8.28758e-163	2.40911e-163	1.33241e-163	5.8282e-163	-3.91467e-164	1.72077e-163	4.13239e-163	5.46156e-165	-2.76573e-163	5.70082e-163	9.56166e-163	1.33251e-163	-1.65299e-163	-1.6003e-164	0
2.37585e-163	1.22099e-162	2.07819e-163	-2.46428e-163	-8.19978e-163	-1.28441e-163	-5.12845e-163	3.07885e-163	-8.01368e-164	-1.02265e-163	-2.88796e-163	-3.69263e-163	9.81106e-164	6.73011e-164	-1.10636e-163	-4.95262e-164	-8.28758e-163	2.40911e-163	1.33241e-163	5.8282e-163	-3.91467e-164	1.72077e-163	4.13239e-163	5.46156e-165	-2.76573e-163	5.70082e-163	9.56166e-163	1.33251e-163	-1.65299e-163	-1.6003e-164	0
2.37585e-163	1.22099e-162	2.07819e-163	-2.46428e-163	-8.19978e-163	-1.28441e-163	-5.12845e-163	3.07885e-163	-8.01368e-164	-1.02265e-163	-2.88796e-163	-3.69263e-163	9.81106e-164	6.73011e-164	-1.10636e-163	-4.95262e-164	-8.28758e-163	2.40911e-163	1.33241e-163	5.8282e-163	-3.91467e-164	1.72077e-163	4.13239e-163	5.46156e-165	-2.76573e-163	5.70082e-163	9.56166e-163	1.33251e-163	-1.65299e-163	-1.6003e-164	0
2.37585e-163	1.22099e-162	2.07819e-163	-2.46428e-163	-8.19978e-163	-1.28441e-163	-5.12845e-163	3.07885e-163	-8.01368e-164	-1.02265e-163	-2.88796e-163	-3.69263e-163	9.81106e-164	6.73011e-164	-1.10636e-163	-4.95262e-164	-8.28758e-163	2.40911e-163	1.33241e-163	5.8282e-163	-3.91467e-164	1.72077e-163	4.13239e-163	5.46156e-165	-2.76573e-163	5.70082e-163	9.56166e-163	1.33251e-163	-1.65299e-163	-1.6003e-164	0
2.37585e-163	1.22099e-162	2.07819e-163	-2.46428e-163	-8.19978e-163	-1.28441e-163	-5.12845e-163	3.07885e-163	-8.01368e-164	-1.02265e-163	-2.88796e-163	-3.69263e-163	9.81106e-164	6.73011e-164	-1.10636e-163	-4.95262e-164	-8.28758e-163	2.40911e-163	1.33241e-163	5.8282e-163	-3.91467e-164	1.72077e-163	4.13239e-163	5.46156e-165	-2.76573e-163	5.70082e-163	9.56166e-163	1.33251e-163	-1.65299e-163	-1.6003e-164	0
2.37585e-163	1.22099e-162	2.07819e-163	-2.46428e-163	-8.19978e-163	-1.28441e-163	-5.12845e-163	3.07885e-163	-8.01368e-164	-1.02265e-163	-2.88796e-163	-3.69263e-163	9.81106e-164	6.73011e-164	-1.10636e-163	-4.95262e-164	-8.28758e-163	2.40911e-163	1.33241e-163	5.8282e-163	-3.91467e-164	1.72077e-163	4.13239e-163	5.46156e-165	-2.76573e-163	5.70082e-163	9.56166e-163	1.33251e-163	-1.65299e-163	-1.6003e-164	0
2.37585e-163	1.22099e-162	2.07819e-163	-2.46428e-163	-8.19978e-163	-1.28441e-163	-5.12845e-163	3.07885e-163	-8.01368e-164	-1.02265e-163	-2.88796e-163	-3.69263e-163	9.81106e-164	6.73011e-164	-1.10636e-163	-4.95262e-164	-8.28758e-163	2.40911e-163	1.33241e-163	5.8282e-163	-3.91467e-164	1.72077e-163	4.13239e-163	5.46156e-165	-2.76573e-163	5.70082e-163	9.56166e-163	1.33251e-163	-1.65299e-163	-1.6003e-164	0
2.37585e-163	1.22099e-162	2.07819e-163	-2.46428e-163	-8.19978e-163	-1.28441e-163	-5.12845e-163	3.07885e-163	-8.01368e-164	-1.02265e-163	-2.88796e-163	-3.69263e-163	9.81106e-164	6.73011e-164	-1.10636e-163	-4.95262e-164	-8.28758e-163	2.40911e-163	1.33241e-163	5.8282e-163	-3.91467e-164	1.72077e-163	4.13239e-163	5.46156e-165	-2.76573e-163	5.70082e-163	9.56166e-163	1.33251e-163	-1.65299e-163	-1.6003e-164	0
2.37585e-163	1.22099e-162	2.07819e-163	-2.46428e-163	-8.19978e-163	-1.28441e-163	-5.12845e-163	3.07885e-163	-8.01368e-164	-1.02265e-163	-2.88796e-163	-3.69263e-163	9.81106e-164	6.73011e-164	-1.10636e-163	-4.95262e-164	-8.28758e-163	2.40911e-163	1.33241e-163	5.8282e-163	-3.91467e-164	1.72077e-163	4.13239e-163	5.46156e-165	-2.76573e-163	5.70082e-163	9.56166e-163	1.33251e-163	-1.65299e-163	-1.6003e-164	0
2.37585e-163	1.22099e-162	2.07819e-163	-2.46428e-163	-8.19978e-163	-1.28441e-163	-5.12845e-163	3.07885e-163	-8.01368e-164	-1.02265e-163	-2.88796e-163	-3.69263e-163	9.81106e-164	6.73011e-164	-1.10636e-163	-4.95262e-164	-8.28758e-163	2.40911e-163	1.33241e-163	5.8282e-163	-3.91467e-164	1.72077e-163	4.13239e-163	5.46156e-165	-2.76573e-163	5.70082e-163	9.56166e-163	1.33251e-163	-1.65299e-163	-1.6003e-164	0
2.37585e-163	1.22099e-162	2.07819e-163	-2.46428e-163	-8.19978e-163	-1.28441e-163	-5.12845e-163	3.07885e-163	-8.01368e-164	-1.02265e-163	-2.88796e-163	-3.69263e-163	9.81106e-164	6.73011e-164	-1.10636e-163	-4.95262e-164	-8.28758e-163	2.40911e-163	1.33241e-163	5.8282e-163	-3.91467e-164	1.72077e-163	4.13239e-163	5.46156e-165	-2.76573e-163	5.70082e-163	9.56166e-163	1.33251e-163	-1.65299e-163	-1.6003e-164	0
2.37585e-163	1.22099e-162	2.07819e-163	-2.46428e-163	-8.19978e-163	-1.28441e-163	-5.12845e-163	3.07885e-163	-8.01368e-164	-1.02265e-163	-2.88796e-163	-3.69263e-163	9.81106e-164	6.73011e-164	-1.10636e-163	-4.95262e-164	-8.28758e-163	2.40911e-163	1.33241e-163	5.8282e-163	-3.91467e-164	1.72077e-163	4.13239e-163	5.46156e-165	-2.76573e-163	5.70082e-163	9.56166e-163	1.33251e-163	-1.65299e-163	-1.6003e-164	0
2.37585e-163	1.22099e-162	2.07819e-163	-2.46428e-163	-8.19978e-163	-1.28441e-163	-5.12845e-163	3.07885e-163	-8.01368e-164	-1.02265e-163	-2.88796e-163	-3.69263e-163	9.81106e-164	6.73011e-164	-1.10636e-163	-4.95262e-164	-8.28758e-163	2.40911e-163	1.33241e-163	5.8282e-163	-3.91467e-164	1.72077e-163	4.13239e-163	5.46156e-165	-2.76573e-163	5.70082e-163	9.56166e-163	1.33251e-163	-1.65299e-163	-1.6003e-164	0
2.37585e-163	1.22099e-162	2.07819e-163	-2.46428e-163	-8.19978e-163	-1.28441e-163	-5.12845e-163	3.07885e-163	-8.01368e-164	-1.02265e-163	-2.88796e-163	-3.69263e-163	9.81106e-164	6.73011e-164	-1.10636e-163	-4.95262e-164	-8.28758e-163	2.40911e-163	1.33241e-163	5.8282e-163	-3.91467e-164	1.72077e-163	4.13239e-163	5.46156e-165	-2.76573e-163	5.70082e-163	9.56166e-163	1.33251e-163	-1.65299e-163	-1.6003e-164	0
2.37585e-163	1.22099e-162	2.07819e-163	-2.46428e-163	-8.19978e-163	-1.28441e-163	-5.12845e-163	3.07885e-163	-8.01368e-164	-1.02265e-163	-2.88796e-163	-3.69263e-163	9.81106e-164	6.73011e-164	-1.10636e-163	-4.95262e-164	-8.28758e-163	2.40911e-163	1.33241e-163	5.8282e-163	-3.91467e-164	1.72077e-163	4.13239e-163	5.46156e-165	-2.76573e-163	5.70082e-163	9.56166e-163	1.33251e-163	-1.65299e-163	-1.6003e-164	0
2.37585e-163	1.22099e-162	2.07819e-163	-2.46428e-163	-8.19978e-163	-1.28441e-163	-5.12845e-163	3.07885e-163	-8.01368e-164	-1.02265e-163	-2.88796e-163	-3.69263e-163	9.81106e-164	6.73011e-164	-1.10636e-163	-4.95262e-164	-8.28758e-163	2.40911e-163	1.33241e-163	5.8282e-163	-3.91467e-164	1.72077e-163	4.13239e-163	5.46156e-165	-2.76573e-163	5.70082e-163	9.56166e-163	1.33251e-163	-1.65299e-163	-1.6003e-164	0
2.37585e-163	1.22099e-162	2.07819e-163	-2.46428e-163	-8.19978e-163	-1.28441e-163	-5.12845e-163	3.07885e-163	-8.01368e-164	-1.02265e-163	-2.88796e-163	-3.69263e-163	9.81106e-164	6.73011e-164	-1.10636e-163	-4.95262e-164	-8.28758e-163	2.40911e-163	1.33241e-163	5.8282e-163	-3.91467e-164	1.72077e-163	4.13239e-163	5.46156e-165	-2.76573e-163	5.70082e-163	9.56166e-163	1.33251e-163	-1.65299e-163	-1.6003e-164	0
2.37585e-163	1.22099e-162	2.07819e-163	-2.46428e-163	-8.19978e-163	-1.28441e-163	-5.12845e-163	3.07885e-163	-8.01368e-164	-1.02265e-163	-2.88796e-163	-3.69263e-163	9.81106e-164	6.73011e-164	-1.10636e-163	-4.95262e-164	-8.28758e-163	2.40911e-163	1.33241e-163	5.8282e-163	-3.91467e-164	1.72077e-163	4.13239e-163	5.46156e-165	-2.76573e-163	5.70082e-163	9.56166e-163	1.33251e-163	-1.65299e-163	-1.6003e-164	0
2.37585e-163	1.22099e-162	2.07819e-163	-2.46428e-163	-8.19978e-163	-1.28441e-163	-5.12845e-163	3.07885e-163	-8.01368e-164	-1.02265e-163	-2.88796e-163	-3.69263e-163	9.81106e-164	6.73011e-164	-1.10636e-163	-4.95262e-164	-8.28758e-163	2.40911e-163	1.33241e-163	5.8282e-163	-3.91467e-164	1.72077e-163	4.13239e-163	5.46156e-165	-2.76573e-163	5.70082e-163	9.56166e-163	1.33251e-163	-1.65299e-163	-1.6003e-164	0
2.37585e-163	1.22099e-162	2.07819e-163	-2.46428e-163	-8.19978e-163	-1.28441e-163	-5.12845e-163	3.07885e-163	-8.01368e-164	-1.02265e-163	-2.88796e-163	-3.69263e-163	9.81106e-164	6.73011e-164	-1.10636e-163	-4.95262e-164	-8.28758e-163	2.40911e-163	1.33241e-163	5.8282e-163	-3.91467e-164	1.72077e-163	4.13239e-163	5.46156e-165	-2.76573e-163	5.70082e-163	9.56166e-163	1.33251e-163	-1.65299e-163	-1.6003e-164	0
2.37585e-163	1.22099e-162	2.07819e-163	-2.46428e-163	-8.19978e-163	-1.28441e-163	-5.12845e-163	3.07885e-163	-8.01368e-164	-1.02265e-163	-2.88796e-163	-3.69263e-163	9.81106e-164	6.73011e-164	-1.10636e-163	-4.95262e-164	-8.28758e-163	2.40911e-163	1.33241e-163	5.8282e-163	-3.91467e-164	1.72077e-163	4.13239e-163	5.46156e-165	-2.76573e-163	5.70082e-163	9.56166e-163	1.33251e-163	-1.65299e-163	-1.6003e-164	0
2.37585e-163	1.22099e-162	2.07819e-163	-2.46428e-163	-8.19978e-163	-1.28441e-163	-5.12845e-163	3.07885e-163	-8.01368e-164	-1.02265e-163	-2.88796e-163	-3.69263e-163	9.81106e-164	6.73011e-164	-1.10636e-163	-4.95262e-164	-8.28758e-163	2.40911e-163	1.33241e-163	5.8282e-163	-3.91467e-164	1.72077e-163	4.13239e-163	5.46156e-165	-2.76573e-163	5.70082e-163	9.56166e-163	1.33251e-163	-1.65299e-163	-1.6003e-164	0
2.37585e-163	1.22099e-162	2.07819e-163	-2.46428e-163	-8.19978e-163	-1.28441e-163	-5.12845e-163	3.07885e-163	-8.01368e-164	-1.02265e-163	-2.88796e-163	-3.69263e-163	9.81106e-164	6.73011e-164	-1.10636e-163	-4.95262e-164	-8.28758e-163	2.40911e-163	1.33241e-163	5.8282e-163	-3.91467e-164	1.72077e-163	4.13239e-163	5.46156e-165	-2.76573e-163	5.70082e-163	9.56166e-163	1.33251e-163	-1.65299e-163	-1.6003e-164	0
2.37585e-163	1.22099e-162	2.07819e-163	-2.46428e-163	-8.19978e-163	-1.28441e-163	-5.12845e-163	3.07885e-163	-8.01368e-164	-1.02265e-163	-2.88796e-163	-3.69263e-163	9.81106e-164	6.73011e-164	-1.10636e-163	-4.95262e-164	-8.28758e-163	2.40911e-163	1.33241e-163	5.8282e-163	-3.91467e-164	1.72077e-163	4.13239e-163	5.46156e-165	-2.76573e-163	5.70082e-163	9.56166e-163	1.33251e-163	-1.65299e-163	-1.6003e-164	0
2.37585e-163	1.22099e-162	2.07819e-163	-2.46428e-163	-8.19978e-163	-1.28441e-163	-5.12845e-163	3.07885e-163	-8.01368e-164	-1.02265e-163	-2.88796e-163	-3.69263e-163	9.81106e-164	6.73011e-164	-1.10636e-163	-4.95262e-164	-8.28758e-163	2.40911e-163	1.33241e-163	5.8282e-163	-3.91467e-164	1.72077e-163	4.13239e-163	5.46156e-165	-2.76573e-163	5.70082e-163	9.56166e-163	1.33251e-163	-1.65299e-163	-1.6003e-164	0
2.37585e-163	1.22099e-162	2.07819e-163	-2.46428e-163	-8.19978e-163	-1.28441e-163	-5.12845e-163	3.07885e-163	-8.01368e-164	-1.02265e-163	-2.88796e-163	-3.69263e-163	9.81106e-164	6.73011e-164	-1.10636e-163	-4.95262e-164	-8.28758e-163	2.40911e-163	1.33241e-163	5.8282e-163	-3.91467e-164	1.72077e-163	4.13239e-163	5.46156e-165	-2.76573e-163	5.70082e-163	9.56166e-163	1.33251e-163	-1.65299e-163	-1.6003e-164	0
2.37585e-163	1.22099e-162	2.07819e-163	-2.46428e-163	-8.19978e-163	-1.28441e-163	-5.12845e-163	3.07885e-163	-8.01368e-164	-1.02265e-163	-2.88796e-163	-3.69263e-163	9.81106e-164	6.73011e-164	-1.10636e-163	-4.95262e-164	-8.28758e-163	2.40911e-163	1.33241e-163	5.8282e-163	-3.91467e-164	1.72077e-163	4.13239e-163	5.46156e-165	-2.76573e-163	5.70082e-163	9.56166e-163	1.33251e-163	-1.65299e-163	-1.6003e-164	0
2.37585e-163	1.22099e-162	2.07819e-163	-2.46428e-163	-8.19978e-163	-1.28441e-163	-5.12845e-163	3.07885e-163	-8.01368e-164	-1.02265e-163	-2.88796e-163	-3.69263e-163	9.81106e-164	6.73011e-164	-1.10636e-163	-4.95262e-164	-8.28758e-163	2.40911e-163	1.33241e-163	5.8282e-163	-3.91467e-164	1.72077e-163	4.13239e-163	5.46156e-165	-2.76573e-163	5.70082e-163	9.56166e-163	1.33251e-163	-1.65299e-163	-1.6003e-164	0
2.37585e-163	1.22099e-162	2.07819e-163	-2.46428e-163	-8.19978e-163	-1.28441e-163	-5.12845e-163	3.07885e-163	-8.01368e-164	-1.02265e-163	-2.88796e-163	-3.69263e-163	9.81106e-164	6.73011e-164	-1.10636e-163	-4.95262e-164	-8.28758e-163	2.40911e-163	1.33241e-163	5.8282e-163	-3.91467e-164	1.72077e-163	4.13239e-163	5.46156e-165	-2.76573e-163	5.70082e-163	9.56166e-163	1.33251e-163	-1.65299e-163	-1.6003e-164	0
2.37585e-163	1.22099e-162	2.07819e-163	-2.46428e-163	-8.19978e-163	-1.28441e-163	-5.12845e-163	3.07885e-163	-8.01368e-164	-1.02265e-163	-2.88796e-163	-3.69263e-163	9.81106e-164	6.73011e-164	-1.10636e-163	-4.95262e-164	-8.28758e-163	2.40911e-163	1.33241e-163	5.8282e-163	-3.91467e-164	1.72077e-163	4.13239e-163	5.46156e-165	-2.76573e-163	5.70082e-163	9.56166e-163	1.33251e-163	-1.65299e-163	-1.6003e-164	0
2.37585e-163	1.22099e-162	2.07819e-163	-2.46428e-163	-8.19978e-163	-1.28441e-163	-5.12845e-163	3.07885e-163	-8.01368e-164	-1.02265e-163	-2.88796e-163	-3.69263e-163	9.81106e-164	6.73011e-164	-1.10636e-163	-4.95262e-164	-8.28758e-163	2.40911e-163	1.33241e-163	5.8282e-163	-3.91467e-164	1.72077e-163	4.13239e-163	5.46156e-165	-2.76573e-163	5.70082e-163	9.56166e-163	1.33251e-163	-1.65299e-163	-1.6003e-164	0
2.37585e-163	1.22099e-162	2.07819e-163	-2.46428e-163	-8.19978e-163	-1.28441e-163	-5.12845e-163	3.07885e-163	-8.01368e-164	-1.02265e-163	-2.88796e-163	-3.69263e-163	9.81106e-164	6.73011e-164	-1.10636e-163	-4.95262e-164	-8.28758e-163	2.40911e-163	1.33241e-163	5.8282e-163	-3.91467e-164	1.72077e-163	4.13239e-163	5.46156e-165	-2.76573e-163	5.70082e-163	9.56166e-163	1.33251e-163	-1.65299e-163	-1.6003e-164	0
2.37585e-163	1.22099e-162	2.07819e-163	-2.46428e-163	-8.19978e-163	-1.28441e-163	-5.12845e-163	3.07885e-163	-8.01368e-164	-1.02265e-163	-2.88796e-163	-3.69263e-163	9.81106e-164	6.73011e-164	-1.10636e-163	-4.95262e-164	-8.28758e-163	2.40911e-163	1.33241e-163	5.8282e-163	-3.91467e-164	1.72077e-163	4.13239e-163	5.46156e-165	-2.76573e-163	5.70082e-163	9.56166e-163	1.33251e-163	-1.65299e-163	-1.6003e-164	0
2.37585e-163	1.22099e-162	2.07819e-163	-2.46428e-163	-8.19978e-163	-1.28441e-163	-5.12845e-163	3.07885e-163	-8.01368e-164	-1.02265e-163	-2.88796e-163	-3.69263e-163	9.81106e-164	6.73011e-164	-1.10636e-163	-4.95262e-164	-8.28758e-163	2.40911e-163	1.33241e-163	5.8282e-163	-3.91467e-164	1.72077e-163	4.13239e-163	5.46156e-165	-2.76573e-163	5.70082e-163	9.56166e-163	1.33251e-163	-1.65299e-163	-1.6003e-164	0
2.37585e-163	1.22099e-162	2.07819e-163	-2.46428e-163	-8.19978e-163	-1.28441e-163	-5.12845e-163	3.07885e-163	-8.01368e-164	-1.02265e-163	-2.88796e-163	-3.69263e-163	9.81106e-164	6.73011e-164	-1.10636e-163	-4.95262e-164	-8.28758e-163	2.40911e-163	1.33241e-163	5.8282e-163	-3.91467e-164	1.72077e-163	4.13239e-163	5.46156e-165	-2.76573e-163	5.70082e-163	9.56166e-163	1.33251e-163	-1.65299e-163	-1.6003e-164	0
2.37585e-163	1.22099e-162	2.07819e-163	-2.46428e-163	-8.19978e-163	-1.28441e-163	-5.12845e-163	3.07885e-163	-8.01368e-164	-1.02265e-163	-2.88796e-163	-3.69263e-163	9.81106e-164	6.73011e-164	-1.10636e-163	-4.95262e-164	-8.28758e-163	2.40911e-163	1.33241e-163	5.8282e-163	-3.91467e-164	1.72077e-163	4.13239e-163	5.46156e-165	-2.76573e-163	5.70082e-163	9.56166e-163	1.33251e-163	-1.65299e-163	-1.6003e-164	0
2.37585e-163	1.22099e-162	2.07819e-163	-2.46428e-163	-8.19978e-163	-1.28441e-163	-5.12845e-163	3.07885e-163	-8.01368e-164	-1.02265e-163	-2.88796e-163	-3.69263e-163	9.81106e-164	6.73011e-164	-1.10636e-163	-4.95262e-164	-8.28758e-163	2.40911e-163	1.33241e-163	5.8282e-163	-3.91467e-164	1.72077e-163	4.13239e-163	5.46156e-165	-2.76573e-163	5.70082e-163	9.56166e-163	1.33251e-163	-1.65299e-163	-1.6003e-164	0
2.37585e-163	1.22099e-162	2.07819e-163	-2.46428e-163	-8.19978e-163	-1.28441e-163	-5.12845e-163	3.07885e-163	-8.01368e-164	-1.02265e-163	-2.88796e-163	-3.69263e-163	9.81106e-164	6.73011e-164	-1.10636e-163	-4.95262e-164	-8.28758e-163	2.40911e-163	1.33241e-163	5.8282e-163	-3.91467e-164	1.72077e-163	4.13239e-163	5.46156e-165	-2.76573e-163	5.70082e-163	9.56166e-163	1.33251e-163	-1.65299e-163	-1.6003e-164	0
2.37585e-163	1.22099e-162	2.07819e-163	-2.46428e-163	-8.19978e-163	-1.28441e-163	-5.12845e-163	3.07885e-163	-8.01368e-164	-1.02265e-163	-2.88796e-163	-3.69263e-163	9.81106e-164	6.73011e-164	-1.10636e-163	-4.95262e-164	-8.28758e-163	2.40911e-163	1.33241e-163	5.8282e-163	-3.91467e-164	1.72077e-163	4.13239e-163	5.46156e-165	-2.76573e-163	5.70082e-163	9.56166e-163	1.33251e-163	-1.65299e-163	-1.6003e-164	0
2.37585e-163	1.22099e-162	2.07819e-163	-2.46428e-163	-8.19978e-163	-1.28441e-163	-5.12845e-163	3.07885e-163	-8.01368e-164	-1.02265e-163	-2.88796e-163	-3.69263e-163	9.81106e-164	6.73011e-164	-1.10636e-163	-4.95262e-164	-8.28758e-163	2.40911e-163	1.33241e-163	5.8282e-163	-3.91467e-164	1.72077e-163	4.13239e-163	5.46156e-165	-2.76573e-163	5.70082e-163	9.56166e-163	1.33251e-163	-1.65299e-163	-1.6003e-164	0
2.37585e-163	1.22099e-162	2.07819e-163	-2.46428e-163	-8.19978e-163	-1.28441e-163	-5.12845e-163	3.07885e-163	-8.01368e-164	-1.02265e-163	-2.88796e-163	-3.69263e-163	9.81106e-164	6.73011e-164	-1.10636e-163	-4.95262e-164	-8.28758e-163	2.40911e-163	1.33241e-163	5.8282e-163	-3.91467e-164	1.72077e-163	4.13239e-163	5.46156e-165	-2.76573e-163	5.70082e-163	9.56166e-163	1.33251e-163	-1.65299e-163	-1.6003e-164	0
2.37585e-163	1.22099e-162	2.07819e-163	-2.46428e-163	-8.19978e-163	-1.28441e-163	-5.12845e-163	3.07885e-163	-8.01368e-164	-1.02265e-163	-2.88796e-163	-3.69263e-163	9.81106e-164	6.73011e-164	-1.10636e-163	-4.95262e-164	-8.28758e-163	2.40911e-163	1.33241e-163	5.8282e-163	-3.91467e-164	1.72077e-163	4.13239e-163	5.46156e-165	-2.76573e-163	5.70082e-163	9.56166e-163	1.33251e-163	-1.65299e-163	-1.6003e-164	0
2.37585e-163	1.22099e-162	2.07819e-163	-2.46428e-163	-8.19978e-163	-1.28441e-163	-5.12845e-163	3.07885e-163	-8.01368e-164	-1.02265e-163	-2.88796e-163	-3.69263e-163	9.81106e-164	6.73011e-164	-1.10636e-163	-4.95262e-164	-8.28758e-163	2.40911e-163	1.33241e-163	5.8282e-163	-3.91467e-164	1.72077e-163	4.13239e-163	5.46156e-165	-2.76573e-163	5.70082e-163	9.56166e-163	1.33251e-163	-1.65299e-163	-1.6003e-164	0
2.37585e-163	1.22099e-162	2.07819e-163	-2.46428e-163	-8.19978e-163	-1.28441e-163	-5.12845e-163	3.07885e-163	-8.01368e-164	-1.02265e-163	-2.88796e-163	-3.69263e-163	9.81106e-164	6.73011e-164	-1.10636e-163	-4.95262e-164	-8.28758e-163	2.40911e-163	1.33241e-163	5.8282e-163	-3.91467e-164	1.72077e-163	4.13239e-163	5.46156e-165	-2.76573e-163	5.70082e-163	9.56166e-163	1.33251e-163	-1.65299e-163	-1.6003e-164	0
2.37585e-163	1.22099e-162	2.07819e-163	-2.46428e-163	-8.19978e-163	-1.28441e-163	-5.12845e-163	3.07885e-163	-8.01368e-164	-1.02265e-163	-2.88796e-163	-3.69263e-163	9.81106e-164	6.73011e-164	-1.10636e-163	-4.95262e-164	-8.28758e-163	2.40911e-163	1.33241e-163	5.8282e-163	-3.91467e-164	1.72077e-163	4.13239e-163	5.46156e-165	-2.76573e-163	5.70082e-163	9.56166e-163	1.33251e-163	-1.65299e-163	-1.6003e-164	0
2.37585e-163	1.22099e-162	2.07819e-163	-2.46428e-163	-8.19978e-163	-1.28441e-163	-5.12845e-163	3.07885e-163	-8.01368e-164	-1.02265e-163	-2.88796e-163	-3.69263e-163	9.81106e-164	6.73011e-164	-1.10636e-163	-4.95262e-164	-8.28758e-163	2.40911e-163	1.33241e-163	5.8282e-163	-3.91467e-164	1.72077e-163	4.13239e-163	5.46156e-165	-2.76573e-163	5.70082e-163	9.56166e-163	1.33251e-163	-1.65299e-163	-1.6003e-164	0
2.37585e-163	1.22099e-162	2.07819e-163	-2.46428e-163	-8.19978e-163	-1.28441e-163	-5.12845e-163	3.07885e-163	-8.01368e-164	-1.02265e-163	-2.88796e-163	-3.69263e-163	9.81106e-164	6.73011e-164	-1.10636e-163	-4.95262e-164	-8.28758e-163	2.40911e-163	1.33241e-163	5.8282e-163	-3.91467e-164	1.72077e-163	4.13239e-163	5.46156e-165	-2.76573e-163	5.70082e-163	9.56166e-163	1.33251e-163	-1.65299e-163	-1.6003e-164	0
2.37585e-163	1.22099e-162	2.07819e-163	-2.46428e-163	-8.19978e-163	-1.28441e-163	-5.12845e-163	3.07885e-163	-8.01368e-164	-1.02265e-163	-2.88796e-163	-3.69263e-163	9.81106e-164	6.73011e-164	-1.10636e-163	-4.95262e-164	-8.28758e-163	2.40911e-163	1.33241e-163	5.8282e-163	-3.91467e-164	1.72077e-163	4.13239e-163	5.46156e-165	-2.76573e-163	5.70082e-163	9.56166e-163	1.33251e-163	-1.65299e-163	-1.6003e-164	0
2.37585e-163	1.22099e-162	2.07819e-163	-2.46428e-163	-8.19978e-163	-1.28441e-163	-5.12845e-163	3.07885e-163	-8.01368e-164	-1.02265e-163	-2.88796e-163	-3.69263e-163	9.81106e-164	6.73011e-164	-1.10636e-163	-4.95262e-164	-8.28758e-163	2.40911e-163	1.33241e-163	5.8282e-163	-3.91467e-164	1.72077e-163	4.13239e-163	5.46156e-165	-2.76573e-163	5.70082e-163	9.56166e-163	1.33251e-163	-1.65299e-163	-1.6003e-164	0
2.37585e-163	1.22099e-162	2.07819e-163	-2.46428e-163	-8.19978e-163	-1.28441e-163	-5.12845e-163	3.07885e-163	-8.01368e-164	-1.02265e-163	-2.88796e-163	-3.69263e-163	9.81106e-164	6.73011e-164	-1.10636e-163	-4.95262e-164	-8.28758e-163	2.40911e-163	1.33241e-163	5.8282e-163	-3.91467e-164	1.72077e-163	4.13239e-163	5.46156e-165	-2.76573e-163	5.70082e-163	9.56166e-163	1.33251e-163	-1.65299e-163	-1.6003e-164	0
2.37585e-163	1.22099e-162	2.07819e-163	-2.46428e-163	-8.19978e-163	-1.28441e-163	-5.12845e-163	3.07885e-163	-8.01368e-164	-1.02265e-163	-2.88796e-163	-3.69263e-163	9.81106e-164	6.73011e-164	-1.10636e-163	-4.95262e-164	-8.28758e-163	2.40911e-163	1.33241e-163	5.8282e-163	-3.91467e-164	1.72077e-163	4.13239e-163	5.46156e-165	-2.76573e-163	5.70082e-163	9.56166e-163	1.33251e-163	-1.65299e-163	-1.6003e-164	0
2.37585e-163	1.22099e-162	2.07819e-163	-2.46428e-163	-8.19978e-163	-1.28441e-163	-5.12845e-163	3.07885e-163	-8.01368e-164	-1.02265e-163	-2.88796e-163	-3.69263e-163	9.81106e-164	6.73011e-164	-1.10636e-163	-4.95262e-164	-8.28758e-163	2.40911e-163	1.33241e-163	5.8282e-163	-3.91467e-164	1.72077e-163	4.13239e-163	5.46156e-165	-2.76573e-163	5.70082e-163	9.56166e-163	1.33251e-163	-1.65299e-163	-1.6003e-164	0
2.37585e-163	1.22099e-162	2.07819e-163	-2.46428e-163	-8.19978e-163	-1.28441e-163	-5.12845e-163	3.07885e-163	-8.01368e-164	-1.02265e-163	-2.88796e-163	-3.69263e-163	9.81106e-164	6.73011e-164	-1.10636e-163	-4.95262e-164	-8.28758e-163	2.40911e-163	1.33241e-163	5.8282e-163	-3.91467e-164	1.72077e-163	4.13239e-163	5.46156e-165	-2.76573e-163	5.70082e-163	9.56166e-163	1.33251e-163	-1.65299e-163	-1.6003e-164	0
2.37585e-163	1.22099e-162	2.07819e-163	-2.46428e-163	-8.19978e-163	-1.28441e-163	-5.12845e-163	3.07885e-163	-8.01368e-164	-1.02265e-163	-2.88796e-163	-3.69263e-163	9.81106e-164	6.73011e-164	-1.10636e-163	-4.95262e-164	-8.28758e-163	2.40911e-163	1.33241e-163	5.8282e-163	-3.91467e-164	1.72077e-163	4.13239e-163	5.46156e-165	-2.76573e-163	5.70082e-163	9.56166e-163	1.33251e-163	-1.65299e-163	-1.6003e-164	0
2.37585e-163	1.22099e-162	2.07819e-163	-2.46428e-163	-8.19978e-163	-1.28441e-163	-5.12845e-163	3.07885e-163	-8.01368e-164	-1.02265e-163	-2.88796e-163	-3.69263e-163	9.81106e-164	6.73011e-164	-1.10636e-163	-4.95262e-164	-8.28758e-163	2.40911e-163	1.33241e-163	5.8282e-163	-3.91467e-164	1.72077e-163	4.13239e-163	5.46156e-165	-2.76573e-163	5.70082e-163	9.56166e-163	1.33251e-163	-1.65299e-163	-1.6003e-164	0
2.37585e-163	1.22099e-162	2.07819e-163	-2.46428e-163	-8.19978e-163	-1.28441e-163	-5.12845e-163	3.07885e-163	-8.01368e-164	-1.02265e-163	-2.88796e-163	-3.69263e-163	9.81106e-164	6.73011e-164	-1.10636e-163	-4.95262e-164	-8.28758e-163	2.40911e-163	1.33241e-163	5.8282e-163	-3.91467e-164	1.72077e-163	4.13239e-163	5.46156e-165	-2.76573e-163	5.70082e-163	9.56166e-163	1.33251e-163	-1.65299e-163	-1.6003e-164	0
2.37585e-163	1.22099e-162	2.07819e-163	-2.46428e-163	-8.19978e-163	-1.28441e-163	-5.12845e-163	3.07885e-163	-8.01368e-164	-1.02265e-163	-2.88796e-163	-3.69263e-163	9.81106e-164	6.73011e-164	-1.10636e-163	-4.95262e-164	-8.28758e-163	2.40911e-163	1.33241e-163	5.8282e-163	-3.91467e-164	1.72077e-163	4.13239e-163	5.46156e-165	-2.76573e-163	5.70082e-163	9.56166e-163	1.33251e-163	-1.65299e-163	-1.6003e-164	0
2.37585e-163	1.22099e-162	2.07819e-163	-2.46428e-163	-8.19978e-163	-1.28441e-163	-5.12845e-163	3.07885e-163	-8.01368e-164	-1.02265e-163	-2.88796e-163	-3.69263e-163	9.81106e-164	6.73011e-164	-1.10636e-163	-4.95262e-164	-8.28758e-163	2.40911e-163	1.33241e-163	5.8282e-163	-3.91467e-164	1.72077e-163	4.13239e-163	5.46156e-165	-2.76573e-163	5.70082e-163	9.56166e-163	1.33251e-163	-1.65299e-163	-1.6003e-164	0
2.37585e-163	1.22099e-162	2.07819e-163	-2.46428e-163	-8.19978e-163	-1.28441e-163	-5.12845e-163	3.07885e-163	-8.01368e-164	-1.02265e-163	-2.88796e-163	-3.69263e-163	9.81106e-164	6.73011e-164	-1.10636e-163	-4.95262e-164	-8.28758e-163	2.40911e-163	1.33241e-163	5.8282e-163	-3.91467e-164	1.72077e-163	4.13239e-163	5.46156e-165	-2.76573e-163	5.70082e-163	9.56166e-163	1.33251e-163	-1.65299e-163	-1.6003e-164	0
2.37585e-163	1.22099e-162	2.07819e-163	-2.46428e-163	-8.19978e-163	-1.28441e-163	-5.12845e-163	3.07885e-163	-8.01368e-164	-1.02265e-163	-2.88796e-163	-3.69263e-163	9.81106e-164	6.73011e-164	-1.10636e-163	-4.95262e-164	-8.28758e-163	2.40911e-163	1.33241e-163	5.8282e-163	-3.91467e-164	1.72077e-163	4.13239e-163	5.46156e-165	-2.76573e-163	5.70082e-163	9.56166e-163	1.33251e-163	-1.65299e-163	-1.6003e-164	0
2.37585e-163	1.22099e-162	2.07819e-163	-2.46428e-163	-8.19978e-163	-1.28441e-163	-5.12845e-163	3.07885e-163	-8.01368e-164	-1.02265e-163	-2.88796e-163	-3.69263e-163	9.81106e-164	6.73011e-164	-1.10636e-163	-4.95262e-164	-8.28758e-163	2.40911e-163	1.33241e-163	5.8282e-163	-3.91467e-164	1.72077e-163	4.13239e-163	5.46156e-165	-2.76573e-163	5.70082e-163	9.56166e-163	1.33251e-163	-1.65299e-163	-1.6003e-164	0
2.37585e-163	1.22099e-162	2.07819e-163	-2.46428e-163	-8.19978e-163	-1.28441e-163	-5.12845e-163	3.07885e-163	-8.01368e-164	-1.02265e-163	-2.88796e-163	-3.69263e-163	9.81106e-164	6.73011e-164	-1.10636e-163	-4.95262e-164	-8.28758e-163	2.40911e-163	1.33241e-163	5.8282e-163	-3.91467e-164	1.72077e-163	4.13239e-163	5.46156e-165	-2.76573e-163	5.70082e-163	9.56166e-163	1.33251e-163	-1.65299e-163	-1.6003e-164	0
2.37585e-163	1.22099e-162	2.07819e-163	-2.46428e-163	-8.19978e-163	-1.28441e-163	-5.12845e-163	3.07885e-163	-8.01368e-164	-1.02265e-163	-2.88796e-163	-3.69263e-163	9.81106e-164	6.73011e-164	-1.10636e-163	-4.95262e-164	-8.28758e-163	2.40911e-163	1.33241e-163	5.8282e-163	-3.91467e-164	1.72077e-163	4.13239e-163	5.46156e-165	-2.76573e-163	5.70082e-163	9.56166e-163	1.33251e-163	-1.65299e-163	-1.6003e-164	0
2.37585e-163	1.22099e-162	2.07819e-163	-2.46428e-163	-8.19978e-163	-1.28441e-163	-5.12845e-163	3.07885e-163	-8.01368e-164	-1.02265e-163	-2.88796e-163	-3.69263e-163	9.81106e-164	6.73011e-164	-1.10636e-163	-4.95262e-164	-8.28758e-163	2.40911e-163	1.33241e-163	5.8282e-163	-3.91467e-164	1.72077e-163	4.13239e-163	5.46156e-165	-2.76573e-163	5.70082e-163	9.56166e-163	1.33251e-163	-1.65299e-163	-1.6003e-164	0
2.37585e-163	1.22099e-162	2.07819e-163	-2.46428e-163	-8.19978e-163	-1.28441e-163	-5.12845e-163	3.07885e-163	-8.01368e-164	-1.02265e-163	-2.88796e-163	-3.69263e-163	9.81106e-164	6.73011e-164	-1.10636e-163	-4.95262e-164	-8.28758e-163	2.40911e-163	1.33241e-163	5.8282e-163	-3.91467e-164	1.72077e-163	4.13239e-163	5.46156e-165	-2.76573e-163	5.70082e-163	9.56166e-163	1.33251e-163	-1.65299e-163	-1.6003e-164	0
2.37585e-163	1.22099e-162	2.07819e-163	-2.46428e-163	-8.19978e-163	-1.28441e-163	-5.12845e-163	3.07885e-163	-8.01368e-164	-1.02265e-163	-2.88796e-163	-3.69263e-163	9.81106e-164	6.73011e-164	-1.10636e-163	-4.95262e-164	-8.28758e-163	2.40911e-163	1.33241e-163	5.8282e-163	-3.91467e-164	1.72077e-163	4.13239e-163	5.46156e-165	-2.76573e-163	5.70082e-163	9.56166e-163	1.33251e-163	-1.65299e-163	-1.6003e-164	0
2.37585e-163	1.22099e-162	2.07819e-163	-2.46428e-163	-8.19978e-163	-1.28441e-163	-5.12845e-163	3.07885e-163	-8.01368e-164	-1.02265e-163	-2.88796e-163	-3.69263e-163	9.81106e-164	6.73011e-164	-1.10636e-163	-4.95262e-164	-8.28758e-163	2.40911e-163	1.33241e-163	5.8282e-163	-3.91467e-164	1.72077e-163	4.13239e-163	5.46156e-165	-2.76573e-163	5.70082e-163	9.56166e-163	1.33251e-163	-1.65299e-163	-1.6003e-164	0
2.37585e-163	1.22099e-162	2.07819e-163	-2.46428e-163	-8.19978e-163	-1.28441e-163	-5.12845e-163	3.07885e-163	-8.01368e-164	-1.02265e-163	-2.88796e-163	-3.69263e-163	9.81106e-164	6.73011e-164	-1.10636e-163	-4.95262e-164	-8.28758e-163	2.40911e-163	1.33241e-163	5.8282e-163	-3.91467e-164	1.72077e-163	4.13239e-163	5.46156e-165	-2.76573e-163	5.70082e-163	9.56166e-163	1.33251e-163	-1.65299e-163	-1.6003e-164	0
2.37585e-163	1.22099e-162	2.07819e-163	-2.46428e-163	-8.19978e-163	-1.28441e-163	-5.12845e-163	3.07885e-163	-8.01368e-164	-1.02265e-163	-2.88796e-163	-3.69263e-163	9.81106e-164	6.73011e-164	-1.10636e-163	-4.95262e-164	-8.28758e-163	2.40911e-163	1.33241e-163	5.8282e-163	-3.91467e-164	1.72077e-163	4.13239e-163	5.46156e-165	-2.76573e-163	5.70082e-163	9.56166e-163	1.33251e-163	-1.65299e-163	-1.6003e-164	0
2.37585e-163	1.22099e-162	2.07819e-163	-2.46428e-163	-8.19978e-163	-1.28441e-163	-5.12845e-163	3.07885e-163	-8.01368e-164	-1.02265e-163	-2.88796e-163	-3.69263e-163	9.81106e-164	6.73011e-164	-1.10636e-163	-4.95262e-164	-8.28758e-163	2.40911e-163	1.33241e-163	5.8282e-163	-3.91467e-164	1.72077e-163	4.13239e-163	5.46156e-165	-2.76573e-163	5.70082e-163	9.56166e-163	1.33251e-163	-1.65299e-163	-1.6003e-164	0
2.37585e-163	1.22099e-162	2.07819e-163	-2.46428e-163	-8.19978e-163	-1.28441e-163	-5.12845e-163	3.07885e-163	-8.01368e-164	-1.02265e-163	-2.88796e-163	-3.69263e-163	9.81106e-164	6.73011e-164	-1.10636e-163	-4.95262e-164	-8.28758e-163	2.40911e-163	1.33241e-163	5.8282e-163	-3.91467e-164	1.72077e-163	4.13239e-163	5.46156e-165	-2.76573e-163	5.70082e-163	9.56166e-163	1.33251e-163	-1.65299e-163	-1.6003e-164	0
2.37585e-163	1.22099e-162	2.07819e-163	-2.46428e-163	-8.19978e-163	-1.28441e-163	-5.12845e-163	3.07885e-163	-8.01368e-164	-1.02265e-163	-2.88796e-163	-3.69263e-163	9.81106e-164	6.73011e-164	-1.10636e-163	-4.95262e-164	-8.28758e-163	2.40911e-163	1.33241e-163	5.8282e-163	-3.91467e-164	1.72077e-163	4.13239e-163	5.46156e-165	-2.76573e-163	5.70082e-163	9.56166e-163	1.33251e-163	-1.65299e-163	-1.6003e-164	0
2.37585e-163	1.22099e-162	2.07819e-163	-2.46428e-163	-8.19978e-163	-1.28441e-163	-5.12845e-163	3.07885e-163	-8.01368e-164	-1.02265e-163	-2.88796e-163	-3.69263e-163	9.81106e-164	6.73011e-164	-1.10636e-163	-4.95262e-164	-8.28758e-163	2.40911e-163	1.33241e-163	5.8282e-163	-3.91467e-164	1.72077e-163	4.13239e-163	5.46156e-165	-2.76573e-163	5.70082e-163	9.56166e-163	1.33251e-163	-1.65299e-163	-1.6003e-164	0
2.37585e-163	1.22099e-162	2.07819e-163	-2.46428e-163	-8.19978e-163	-1.28441e-163	-5.12845e-163	3.07885e-163	-8.01368e-164	-1.02265e-163	-2.88796e-163	-3.69263e-163	9.81106e-164	6.73011e-164	-1.10636e-163	-4.95262e-164	-8.28758e-163	2.40911e-163	1.33241e-163	5.8282e-163	-3.91467e-164	1.72077e-163	4.13239e-163	5.46156e-165	-2.76573e-163	5.70082e-163	9.56166e-163	1.33251e-163	-1.65299e-163	-1.6003e-164	0
2.37585e-163	1.22099e-162	2.07819e-163	-2.46428e-163	-8.19978e-163	-1.28441e-163	-5.12845e-163	3.07885e-163	-8.01368e-164	-1.02265e-163	-2.88796e-163	-3.69263e-163	9.81106e-164	6.73011e-164	-1.10636e-163	-4.95262e-164	-8.28758e-163	2.40911e-163	1.33241e-163	5.8282e-163	-3.91467e-164	1.72077e-163	4.13239e-163	5.46156e-165	-2.76573e-163	5.70082e-163	9.56166e-163	1.33251e-163	-1.65299e-163	-1.6003e-164	0
2.37585e-163	1.22099e-162	2.07819e-163	-2.46428e-163	-8.19978e-163	-1.28441e-163	-5.12845e-163	3.07885e-163	-8.01368e-164	-1.02265e-163	-2.88796e-163	-3.69263e-163	9.81106e-164	6.73011e-164	-1.10636e-163	-4.95262e-164	-8.28758e-163	2.40911e-163	1.33241e-163	5.8282e-163	-3.91467e-164	1.72077e-163	4.13239e-163	5.46156e-165	-2.76573e-163	5.70082e-163	9.56166e-163	1.33251e-163	-1.65299e-163	-1.6003e-164	0
2.37585e-163	1.22099e-162	2.07819e-163	-2.46428e-163	-8.19978e-163	-1.28441e-163	-5.12845e-163	3.07885e-163	-8.01368e-164	-1.02265e-163	-2.88796e-163	-3.69263e-163	9.81106e-164	6.73011e-164	-1.10636e-163	-4.95262e-164	-8.28758e-163	2.40911e-163	1.33241e-163	5.8282e-163	-3.91467e-164	1.72077e-163	4.13239e-163	5.46156e-165	-2.76573e-163	5.70082e-163	9.56166e-163	1.33251e-163	-1.65299e-163	-1.6003e-164	0
2.37585e-163	1.22099e-162	2.07819e-163	-2.46428e-163	-8.19978e-163	-1.28441e-163	-5.12845e-163	3.07885e-163	-8.01368e-164	-1.02265e-163	-2.88796e-163	-3.69263e-163	9.81106e-164	6.73011e-164	-1.10636e-163	-4.95262e-164	-8.28758e-163	2.40911e-163	1.33241e-163	5.8282e-163	-3.91467e-164	1.72077e-163	4.13239e-163	5.46156e-165	-2.76573e-163	5.70082e-163	9.56166e-163	1.33251e-163	-1.65299e-163	-1.6003e-164	0
2.37585e-163	1.22099e-162	2.07819e-163	-2.46428e-163	-8.19978e-163	-1.28441e-163	-5.12845e-163	3.07885e-163	-8.01368e-164	-1.02265e-163	-2.88796e-163	-3.69263e-163	9.81106e-164	6.73011e-164	-1.10636e-163	-4.95262e-164	-8.28758e-163	2.40911e-163	1.33241e-163	5.8282e-163	-3.91467e-164	1.72077e-163	4.13239e-163	5.46156e-165	-2.76573e-163	5.70082e-163	9.56166e-163	1.33251e-163	-1.65299e-163	-1.6003e-164	0
2.37585e-163	1.22099e-162	2.07819e-163	-2.46428e-163	-8.19978e-163	-1.28441e-163	-5.12845e-163	3.07885e-163	-8.01368e-164	-1.02265e-163	-2.88796e-163	-3.69263e-163	9.81106e-164	6.73011e-164	-1.10636e-163	-4.95262e-164	-8.28758e-163	2.40911e-163	1.33241e-163	5.8282e-163	-3.91467e-164	1.72077e-163	4.13239e-163	5.46156e-165	-2.76573e-163	5.70082e-163	9.56166e-163	1.33251e-163	-1.65299e-163	-1.6003e-164	0
2.37585e-163	1.22099e-162	2.07819e-163	-2.46428e-163	-8.19978e-163	-1.28441e-163	-5.12845e-163	3.07885e-163	-8.01368e-164	-1.02265e-163	-2.88796e-163	-3.69263e-163	9.81106e-164	6.73011e-164	-1.10636e-163	-4.95262e-164	-8.28758e-163	2.40911e-163	1.33241e-163	5.8282e-163	-3.91467e-164	1.72077e-163	4.13239e-163	5.46156e-165	-2.76573e-163	5.70082e-163	9.56166e-163	1.33251e-163	-1.65299e-163	-1.6003e-164	0
2.37585e-163	1.22099e-162	2.07819e-163	-2.46428e-163	-8.19978e-163	-1.28441e-163	-5.12845e-163	3.07885e-163	-8.01368e-164	-1.02265e-163	-2.88796e-163	-3.69263e-163	9.81106e-164	6.73011e-164	-1.10636e-163	-4.95262e-164	-8.28758e-163	2.40911e-163	1.33241e-163	5.8282e-163	-3.91467e-164	1.72077e-163	4.13239e-163	5.46156e-165	-2.76573e-163	5.70082e-163	9.56166e-163	1.33251e-163	-1.65299e-163	-1.6003e-164	0
2.37585e-163	1.22099e-162	2.07819e-163	-2.46428e-163	-8.19978e-163	-1.28441e-163	-5.12845e-163	3.07885e-163	-8.01368e-164	-1.02265e-163	-2.88796e-163	-3.69263e-163	9.81106e-164	6.73011e-164	-1.10636e-163	-4.95262e-164	-8.28758e-163	2.40911e-163	1.33241e-163	5.8282e-163	-3.91467e-164	1.72077e-163	4.13239e-163	5.46156e-165	-2.76573e-163	5.70082e-163	9.56166e-163	1.33251e-163	-1.65299e-163	-1.6003e-164	0
2.37585e-163	1.22099e-162	2.07819e-163	-2.46428e-163	-8.19978e-163	-1.28441e-163	-5.12845e-163	3.07885e-163	-8.01368e-164	-1.02265e-163	-2.88796e-163	-3.69263e-163	9.81106e-164	6.73011e-164	-1.10636e-163	-4.95262e-164	-8.28758e-163	2.40911e-163	1.33241e-163	5.8282e-163	-3.91467e-164	1.72077e-163	4.13239e-163	5.46156e-165	-2.76573e-163	5.70082e-163	9.56166e-163	1.33251e-163	-1.65299e-163	-1.6003e-164	0
2.37585e-163	1.22099e-162	2.07819e-163	-2.46428e-163	-8.19978e-163	-1.28441e-163	-5.12845e-163	3.07885e-163	-8.01368e-164	-1.02265e-163	-2.88796e-163	-3.69263e-163	9.81106e-164	6.73011e-164	-1.10636e-163	-4.95262e-164	-8.28758e-163	2.40911e-163	1.33241e-163	5.8282e-163	-3.91467e-164	1.72077e-163	4.13239e-163	5.46156e-165	-2.76573e-163	5.70082e-163	9.56166e-163	1.33251e-163	-1.65299e-163	-1.6003e-164	0
2.37585e-163	1.22099e-162	2.07819e-163	-2.46428e-163	-8.19978e-163	-1.28441e-163	-5.12845e-163	3.07885e-163	-8.01368e-164	-1.02265e-163	-2.88796e-163	-3.69263e-163	9.81106e-164	6.73011e-164	-1.10636e-163	-4.95262e-164	-8.28758e-163	2.40911e-163	1.33241e-163	5.8282e-163	-3.91467e-164	1.72077e-163	4.13239e-163	5.46156e-165	-2.76573e-163	5.70082e-163	9.56166e-163	1.33251e-163	-1.65299e-163	-1.6003e-164	0
2.37585e-163	1.22099e-162	2.07819e-163	-2.46428e-163	-8.19978e-163	-1.28441e-163	-5.12845e-163	3.07885e-163	-8.01368e-164	-1.02265e-163	-2.88796e-163	-3.69263e-163	9.81106e-164	6.73011e-164	-1.10636e-163	-4.95262e-164	-8.28758e-163	2.40911e-163	1.33241e-163	5.8282e-163	-3.91467e-164	1.72077e-163	4.13239e-163	5.46156e-165	-2.76573e-163	5.70082e-163	9.56166e-163	1.33251e-163	-1.65299e-163	-1.6003e-164	0
2.37585e-163	1.22099e-162	2.07819e-163	-2.46428e-163	-8.19978e-163	-1.28441e-163	-5.12845e-163	3.07885e-163	-8.01368e-164	-1.02265e-163	-2.88796e-163	-3.69263e-163	9.81106e-164	6.73011e-164	-1.10636e-163	-4.95262e-164	-8.28758e-163	2.40911e-163	1.33241e-163	5.8282e-163	-3.91467e-164	1.72077e-163	4.13239e-163	5.46156e-165	-2.76573e-163	5.70082e-163	9.56166e-163	1.33251e-163	-1.65299e-163	-1.6003e-164	0
2.37585e-163	1.22099e-162	2.07819e-163	-2.46428e-163	-8.19978e-163	-1.28441e-163	-5.12845e-163	3.07885e-163	-8.01368e-164	-1.02265e-163	-2.88796e-163	-3.69263e-163	9.81106e-164	6.73011e-164	-1.10636e-163	-4.95262e-164	-8.28758e-163	2.40911e-163	1.33241e-163	5.8282e-163	-3.91467e-164	1.72077e-163	4.13239e-163	5.46156e-165	-2.76573e-163	5.70082e-163	9.56166e-163	1.33251e-163	-1.65299e-163	-1.6003e-164	0
2.37585e-163	1.22099e-162	2.07819e-163	-2.46428e-163	-8.19978e-163	-1.28441e-163	-5.12845e-163	3.07885e-163	-8.01368e-164	-1.02265e-163	-2.88796e-163	-3.69263e-163	9.81106e-164	6.73011e-164	-1.10636e-163	-4.95262e-164	-8.28758e-163	2.40911e-163	1.33241e-163	5.8282e-163	-3.91467e-164	1.72077e-163	4.13239e-163	5.46156e-165	-2.76573e-163	5.70082e-163	9.56166e-163	1.33251e-163	-1.65299e-163	-1.6003e-164	0
2.37585e-163	1.22099e-162	2.07819e-163	-2.46428e-163	-8.19978e-163	-1.28441e-163	-5.12845e-163	3.07885e-163	-8.01368e-164	-1.02265e-163	-2.88796e-163	-3.69263e-163	9.81106e-164	6.73011e-164	-1.10636e-163	-4.95262e-164	-8.28758e-163	2.40911e-163	1.33241e-163	5.8282e-163	-3.91467e-164	1.72077e-163	4.13239e-163	5.46156e-165	-2.76573e-163	5.70082e-163	9.56166e-163	1.33251e-163	-1.65299e-163	-1.6003e-164	0
2.37585e-163	1.22099e-162	2.07819e-163	-2.46428e-163	-8.19978e-163	-1.28441e-163	-5.12845e-163	3.07885e-163	-8.01368e-164	-1.02265e-163	-2.88796e-163	-3.69263e-163	9.81106e-164	6.73011e-164	-1.10636e-163	-4.95262e-164	-8.28758e-163	2.40911e-163	1.33241e-163	5.8282e-163	-3.91467e-164	1.72077e-163	4.13239e-163	5.46156e-165	-2.76573e-163	5.70082e-163	9.56166e-163	1.33251e-163	-1.65299e-163	-1.6003e-164	0
2.37585e-163	1.22099e-162	2.07819e-163	-2.46428e-163	-8.19978e-163	-1.28441e-163	-5.12845e-163	3.07885e-163	-8.01368e-164	-1.02265e-163	-2.88796e-163	-3.69263e-163	9.81106e-164	6.73011e-164	-1.10636e-163	-4.95262e-164	-8.28758e-163	2.40911e-163	1.33241e-163	5.8282e-163	-3.91467e-164	1.72077e-163	4.13239e-163	5.46156e-165	-2.76573e-163	5.70082e-163	9.56166e-163	1.33251e-163	-1.65299e-163	-1.6003e-164	0
2.37585e-163	1.22099e-162	2.07819e-163	-2.46428e-163	-8.19978e-163	-1.28441e-163	-5.12845e-163	3.07885e-163	-8.01368e-164	-1.02265e-163	-2.88796e-163	-3.69263e-163	9.81106e-164	6.73011e-164	-1.10636e-163	-4.95262e-164	-8.28758e-163	2.40911e-163	1.33241e-163	5.8282e-163	-3.91467e-164	1.72077e-163	4.13239e-163	5.46156e-165	-2.76573e-163	5.70082e-163	9.56166e-163	1.33251e-163	-1.65299e-163	-1.6003e-164	0
2.37585e-163	1.22099e-162	2.07819e-163	-2.46428e-163	-8.19978e-163	-1.28441e-163	-5.12845e-163	3.07885e-163	-8.01368e-164	-1.02265e-163	-2.88796e-163	-3.69263e-163	9.81106e-164	6.73011e-164	-1.10636e-163	-4.95262e-164	-8.28758e-163	2.40911e-163	1.33241e-163	5.8282e-163	-3.91467e-164	1.72077e-163	4.13239e-163	5.46156e-165	-2.76573e-163	5.70082e-163	9.56166e-163	1.33251e-163	-1.65299e-163	-1.6003e-164	0
2.37585e-163	1.22099e-162	2.07819e-163	-2.46428e-163	-8.19978e-163	-1.28441e-163	-5.12845e-163	3.07885e-163	-8.01368e-164	-1.02265e-163	-2.88796e-163	-3.69263e-163	9.81106e-164	6.73011e-164	-1.10636e-163	-4.95262e-164	-8.28758e-163	2.40911e-163	1.33241e-163	5.8282e-163	-3.91467e-164	1.72077e-163	4.13239e-163	5.46156e-165	-2.76573e-163	5.70082e-163	9.56166e-163	1.33251e-163	-1.65299e-163	-1.6003e-164	0
2.37585e-163	1.22099e-162	2.07819e-163	-2.46428e-163	-8.19978e-163	-1.28441e-163	-5.12845e-163	3.07885e-163	-8.01368e-164	-1.02265e-163	-2.88796e-163	-3.69263e-163	9.81106e-164	6.73011e-164	-1.10636e-163	-4.95262e-164	-8.28758e-163	2.40911e-163	1.33241e-163	5.8282e-163	-3.91467e-164	1.72077e-163	4.13239e-163	5.46156e-165	-2.76573e-163	5.70082e-163	9.56166e-163	1.33251e-163	-1.65299e-163	-1.6003e-164	0
2.37585e-163	1.22099e-162	2.07819e-163	-2.46428e-163	-8.19978e-163	-1.28441e-163	-5.12845e-163	3.07885e-163	-8.01368e-164	-1.02265e-163	-2.88796e-163	-3.69263e-163	9.81106e-164	6.73011e-164	-1.10636e-163	-4.95262e-164	-8.28758e-163	2.40911e-163	1.33241e-163	5.8282e-163	-3.91467e-164	1.72077e-163	4.13239e-163	5.46156e-165	-2.76573e-163	5.70082e-163	9.56166e-163	1.33251e-163	-1.65299e-163	-1.6003e-164	0
2.37585e-163	1.22099e-162	2.07819e-163	-2.46428e-163	-8.19978e-163	-1.28441e-163	-5.12845e-163	3.07885e-163	-8.01368e-164	-1.02265e-163	-2.88796e-163	-3.69263e-163	9.81106e-164	6.73011e-164	-1.10636e-163	-4.95262e-164	-8.28758e-163	2.40911e-163	1.33241e-163	5.8282e-163	-3.91467e-164	1.72077e-163	4.13239e-163	5.46156e-165	-2.76573e-163	5.70082e-163	9.56166e-163	1.33251e-163	-1.65299e-163	-1.6003e-164	0
2.37585e-163	1.22099e-162	2.07819e-163	-2.46428e-163	-8.19978e-163	-1.28441e-163	-5.12845e-163	3.07885e-163	-8.01368e-164	-1.02265e-163	-2.88796e-163	-3.69263e-163	9.81106e-164	6.73011e-164	-1.10636e-163	-4.95262e-164	-8.28758e-163	2.40911e-163	1.33241e-163	5.8282e-163	-3.91467e-164	1.72077e-163	4.13239e-163	5.46156e-165	-2.76573e-163	5.70082e-163	9.56166e-163	1.33251e-163	-1.65299e-163	-1.6003e-164	0
2.37585e-163	1.22099e-162	2.07819e-163	-2.46428e-163	-8.19978e-163	-1.28441e-163	-5.12845e-163	3.07885e-163	-8.01368e-164	-1.02265e-163	-2.88796e-163	-3.69263e-163	9.81106e-164	6.73011e-164	-1.10636e-163	-4.95262e-164	-8.28758e-163	2.40911e-163	1.33241e-163	5.8282e-163	-3.91467e-164	1.72077e-163	4.13239e-163	5.46156e-165	-2.76573e-163	5.70082e-163	9.56166e-163	1.33251e-163	-1.65299e-163	-1.6003e-164	0
2.37585e-163	1.22099e-162	2.07819e-163	-2.46428e-163	-8.19978e-163	-1.28441e-163	-5.12845e-163	3.07885e-163	-8.01368e-164	-1.02265e-163	-2.88796e-163	-3.69263e-163	9.81106e-164	6.73011e-164	-1.10636e-163	-4.95262e-164	-8.28758e-163	2.40911e-163	1.33241e-163	5.8282e-163	-3.91467e-164	1.72077e-163	4.13239e-163	5.46156e-165	-2.76573e-163	5.70082e-163	9.56166e-163	1.33251e-163	-1.65299e-163	-1.6003e-164	0
2.37585e-163	1.22099e-162	2.07819e-163	-2.46428e-163	-8.19978e-163	-1.28441e-163	-5.12845e-163	3.07885e-163	-8.01368e-164	-1.02265e-163	-2.88796e-163	-3.69263e-163	9.81106e-164	6.73011e-164	-1.10636e-163	-4.95262e-164	-8.28758e-163	2.40911e-163	1.33241e-163	5.8282e-163	-3.91467e-164	1.72077e-163	4.13239e-163	5.46156e-165	-2.76573e-163	5.70082e-163	9.56166e-163	1.33251e-163	-1.65299e-163	-1.6003e-164	0
2.37585e-163	1.22099e-162	2.07819e-163	-2.46428e-163	-8.19978e-163	-1.28441e-163	-5.12845e-163	3.07885e-163	-8.01368e-164	-1.02265e-163	-2.88796e-163	-3.69263e-163	9.81106e-164	6.73011e-164	-1.10636e-163	-4.95262e-164	-8.28758e-163	2.40911e-163	1.33241e-163	5.8282e-163	-3.91467e-164	1.72077e-163	4.13239e-163	5.46156e-165	-2.76573e-163	5.70082e-163	9.56166e-163	1.33251e-163	-1.65299e-163	-1.6003e-164	0
2.37585e-163	1.22099e-162	2.07819e-163	-2.46428e-163	-8.19978e-163	-1.28441e-163	-5.12845e-163	3.07885e-163	-8.01368e-164	-1.02265e-163	-2.88796e-163	-3.69263e-163	9.81106e-164	6.73011e-164	-1.10636e-163	-4.95262e-164	-8.28758e-163	2.40911e-163	1.33241e-163	5.8282e-163	-3.91467e-164	1.72077e-163	4.13239e-163	5.46156e-165	-2.76573e-163	5.70082e-163	9.56166e-163	1.33251e-163	-1.65299e-163	-1.6003e-164	0
2.37585e-163	1.22099e-162	2.07819e-163	-2.46428e-163	-8.19978e-163	-1.28441e-163	-5.12845e-163	3.07885e-163	-8.01368e-164	-1.02265e-163	-2.88796e-163	-3.69263e-163	9.81106e-164	6.73011e-164	-1.10636e-163	-4.95262e-164	-8.28758e-163	2.40911e-163	1.33241e-163	5.8282e-163	-3.91467e-164	1.72077e-163	4.13239e-163	5.46156e-165	-2.76573e-163	5.70082e-163	9.56166e-163	1.33251e-163	-1.65299e-163	-1.6003e-164	0
2.37585e-163	1.22099e-162	2.07819e-163	-2.46428e-163	-8.19978e-163	-1.28441e-163	-5.12845e-163	3.07885e-163	-8.01368e-164	-1.02265e-163	-2.88796e-163	-3.69263e-163	9.81106e-164	6.73011e-164	-1.10636e-163	-4.95262e-164	-8.28758e-163	2.40911e-163	1.33241e-163	5.8282e-163	-3.91467e-164	1.72077e-163	4.13239e-163	5.46156e-165	-2.76573e-163	5.70082e-163	9.56166e-163	1.33251e-163	-1.65299e-163	-1.6003e-164	0
2.37585e-163	1.22099e-162	2.07819e-163	-2.46428e-163	-8.19978e-163	-1.28441e-163	-5.12845e-163	3.07885e-163	-8.01368e-164	-1.02265e-163	-2.88796e-163	-3.69263e-163	9.81106e-164	6.73011e-164	-1.10636e-163	-4.95262e-164	-8.28758e-163	2.40911e-163	1.33241e-163	5.8282e-163	-3.91467e-164	1.72077e-163	4.13239e-163	5.46156e-165	-2.76573e-163	5.70082e-163	9.56166e-163	1.33251e-163	-1.65299e-163	-1.6003e-164	0
2.37585e-163	1.22099e-162	2.07819e-163	-2.46428e-163	-8.19978e-163	-1.28441e-163	-5.12845e-163	3.07885e-163	-8.01368e-164	-1.02265e-163	-2.88796e-163	-3.69263e-163	9.81106e-164	6.73011e-164	-1.10636e-163	-4.95262e-164	-8.28758e-163	2.40911e-163	1.33241e-163	5.8282e-163	-3.91467e-164	1.72077e-163	4.13239e-163	5.46156e-165	-2.76573e-163	5.70082e-163	9.56166e-163	1.33251e-163	-1.65299e-163	-1.6003e-164	0
2.37585e-163	1.22099e-162	2.07819e-163	-2.46428e-163	-8.19978e-163	-1.28441e-163	-5.12845e-163	3.07885e-163	-8.01368e-164	-1.02265e-163	-2.88796e-163	-3.69263e-163	9.81106e-164	6.73011e-164	-1.10636e-163	-4.95262e-164	-8.28758e-163	2.40911e-163	1.33241e-163	5.8282e-163	-3.91467e-164	1.72077e-163	4.13239e-163	5.46156e-165	-2.76573e-163	5.70082e-163	9.56166e-163	1.33251e-163	-1.65299e-163	-1.6003e-164	0
2.37585e-163	1.22099e-162	2.07819e-163	-2.46428e-163	-8.19978e-163	-1.28441e-163	-5.12845e-163	3.07885e-163	-8.01368e-164	-1.02265e-163	-2.88796e-163	-3.69263e-163	9.81106e-164	6.73011e-164	-1.10636e-163	-4.95262e-164	-8.28758e-163	2.40911e-163	1.33241e-163	5.8282e-163	-3.91467e-164	1.72077e-163	4.13239e-163	5.46156e-165	-2.76573e-163	5.70082e-163	9.56166e-163	1.33251e-163	-1.65299e-163	-1.6003e-164	0
2.37585e-163	1.22099e-162	2.07819e-163	-2.46428e-163	-8.19978e-163	-1.28441e-163	-5.12845e-163	3.07885e-163	-8.01368e-164	-1.02265e-163	-2.88796e-163	-3.69263e-163	9.81106e-164	6.73011e-164	-1.10636e-163	-4.95262e-164	-8.28758e-163	2.40911e-163	1.33241e-163	5.8282e-163	-3.91467e-164	1.72077e-163	4.13239e-163	5.46156e-165	-2.76573e-163	5.70082e-163	9.56166e-163	1.33251e-163	-1.65299e-163	-1.6003e-164	0
2.37585e-163	1.22099e-162	2.07819e-163	-2.46428e-163	-8.19978e-163	-1.28441e-163	-5.12845e-163	3.07885e-163	-8.01368e-164	-1.02265e-163	-2.88796e-163	-3.69263e-163	9.81106e-164	6.73011e-164	-1.10636e-163	-4.95262e-164	-8.28758e-163	2.40911e-163	1.33241e-163	5.8282e-163	-3.91467e-164	1.72077e-163	4.13239e-163	5.46156e-165	-2.76573e-163	5.70082e-163	9.56166e-163	1.33251e-163	-1.65299e-163	-1.6003e-164	0
2.37585e-163	1.22099e-162	2.07819e-163	-2.46428e-163	-8.19978e-163	-1.28441e-163	-5.12845e-163	3.07885e-163	-8.01368e-164	-1.02265e-163	-2.88796e-163	-3.69263e-163	9.81106e-164	6.73011e-164	-1.10636e-163	-4.95262e-164	-8.28758e-163	2.40911e-163	1.33241e-163	5.8282e-163	-3.91467e-164	1.72077e-163	4.13239e-163	5.46156e-165	-2.76573e-163	5.70082e-163	9.56166e-163	1.33251e-163	-1.65299e-163	-1.6003e-164	0
2.37585e-163	1.22099e-162	2.07819e-163	-2.46428e-163	-8.19978e-163	-1.28441e-163	-5.12845e-163	3.07885e-163	-8.01368e-164	-1.02265e-163	-2.88796e-163	-3.69263e-163	9.81106e-164	6.73011e-164	-1.10636e-163	-4.95262e-164	-8.28758e-163	2.40911e-163	1.33241e-163	5.8282e-163	-3.91467e-164	1.72077e-163	4.13239e-163	5.46156e-165	-2.76573e-163	5.70082e-163	9.56166e-163	1.33251e-163	-1.65299e-163	-1.6003e-164	0
2.37585e-163	1.22099e-162	2.07819e-163	-2.46428e-163	-8.19978e-163	-1.28441e-163	-5.12845e-163	3.07885e-163	-8.01368e-164	-1.02265e-163	-2.88796e-163	-3.69263e-163	9.81106e-164	6.73011e-164	-1.10636e-163	-4.95262e-164	-8.28758e-163	2.40911e-163	1.33241e-163	5.8282e-163	-3.91467e-164	1.72077e-163	4.13239e-163	5.46156e-165	-2.76573e-163	5.70082e-163	9.56166e-163	1.33251e-163	-1.65299e-163	-1.6003e-164	0
2.37585e-163	1.22099e-162	2.07819e-163	-2.46428e-163	-8.19978e-163	-1.28441e-163	-5.12845e-163	3.07885e-163	-8.01368e-164	-1.02265e-163	-2.88796e-163	-3.69263e-163	9.81106e-164	6.73011e-164	-1.10636e-163	-4.95262e-164	-8.28758e-163	2.40911e-163	1.33241e-163	5.8282e-163	-3.91467e-164	1.72077e-163	4.13239e-163	5.46156e-165	-2.76573e-163	5.70082e-163	9.56166e-163	1.33251e-163	-1.65299e-163	-1.6003e-164	0
2.37585e-163	1.22099e-162	2.07819e-163	-2.46428e-163	-8.19978e-163	-1.28441e-163	-5.12845e-163	3.07885e-163	-8.01368e-164	-1.02265e-163	-2.88796e-163	-3.69263e-163	9.81106e-164	6.73011e-164	-1.10636e-163	-4.95262e-164	-8.28758e-163	2.40911e-163	1.33241e-163	5.8282e-163	-3.91467e-164	1.72077e-163	4.13239e-163	5.46156e-165	-2.76573e-163	5.70082e-163	9.56166e-163	1.33251e-163	-1.65299e-163	-1.6003e-164	0
2.37585e-163	1.22099e-162	2.07819e-163	-2.46428e-163	-8.19978e-163	-1.28441e-163	-5.12845e-163	3.07885e-163	-8.01368e-164	-1.02265e-163	-2.88796e-163	-3.69263e-163	9.81106e-164	6.73011e-164	-1.10636e-163	-4.95262e-164	-8.28758e-163	2.40911e-163	1.33241e-163	5.8282e-163	-3.91467e-164	1.72077e-163	4.13239e-163	5.46156e-165	-2.76573e-163	5.70082e-163	9.56166e-163	1.33251e-163	-1.65299e-163	-1.6003e-164	0
2.37585e-163	1.22099e-162	2.07819e-163	-2.46428e-163	-8.19978e-163	-1.28441e-163	-5.12845e-163	3.07885e-163	-8.01368e-164	-1.02265e-163	-2.88796e-163	-3.69263e-163	9.81106e-164	6.73011e-164	-1.10636e-163	-4.95262e-164	-8.28758e-163	2.40911e-163	1.33241e-163	5.8282e-163	-3.91467e-164	1.72077e-163	4.13239e-163	5.46156e-165	-2.76573e-163	5.70082e-163	9.56166e-163	1.33251e-163	-1.65299e-163	-1.6003e-164	0
2.37585e-163	1.22099e-162	2.07819e-163	-2.46428e-163	-8.19978e-163	-1.28441e-163	-5.12845e-163	3.07885e-163	-8.01368e-164	-1.02265e-163	-2.88796e-163	-3.69263e-163	9.81106e-164	6.73011e-164	-1.10636e-163	-4.95262e-164	-8.28758e-163	2.40911e-163	1.33241e-163	5.8282e-163	-3.91467e-164	1.72077e-163	4.13239e-163	5.46156e-165	-2.76573e-163	5.70082e-163	9.56166e-163	1.33251e-163	-1.65299e-163	-1.6003e-164	0
2.37585e-163	1.22099e-162	2.07819e-163	-2.46428e-163	-8.19978e-163	-1.28441e-163	-5.12845e-163	3.07885e-163	-8.01368e-164	-1.02265e-163	-2.88796e-163	-3.69263e-163	9.81106e-164	6.73011e-164	-1.10636e-163	-4.95262e-164	-8.28758e-163	2.40911e-163	1.33241e-163	5.8282e-163	-3.91467e-164	1.72077e-163	4.13239e-163	5.46156e-165	-2.76573e-163	5.70082e-163	9.56166e-163	1.33251e-163	-1.65299e-163	-1.6003e-164	0
2.37585e-163	1.22099e-162	2.07819e-163	-2.46428e-163	-8.19978e-163	-1.28441e-163	-5.12845e-163	3.07885e-163	-8.01368e-164	-1.02265e-163	-2.88796e-163	-3.69263e-163	9.81106e-164	6.73011e-164	-1.10636e-163	-4.95262e-164	-8.28758e-163	2.40911e-163	1.33241e-163	5.8282e-163	-3.91467e-164	1.72077e-163	4.13239e-163	5.46156e-165	-2.76573e-163	5.70082e-163	9.56166e-163	1.33251e-163	-1.65299e-163	-1.6003e-164	0
2.37585e-163	1.22099e-162	2.07819e-163	-2.46428e-163	-8.19978e-163	-1.28441e-163	-5.12845e-163	3.07885e-163	-8.01368e-164	-1.02265e-163	-2.88796e-163	-3.69263e-163	9.81106e-164	6.73011e-164	-1.10636e-163	-4.95262e-164	-8.28758e-163	2.40911e-163	1.33241e-163	5.8282e-163	-3.91467e-164	1.72077e-163	4.13239e-163	5.46156e-165	-2.76573e-163	5.70082e-163	9.56166e-163	1.33251e-163	-1.65299e-163	-1.6003e-164	0
2.37585e-163	1.22099e-162	2.07819e-163	-2.46428e-163	-8.19978e-163	-1.28441e-163	-5.12845e-163	3.07885e-163	-8.01368e-164	-1.02265e-163	-2.88796e-163	-3.69263e-163	9.81106e-164	6.73011e-164	-1.10636e-163	-4.95262e-164	-8.28758e-163	2.40911e-163	1.33241e-163	5.8282e-163	-3.91467e-164	1.72077e-163	4.13239e-163	5.46156e-165	-2.76573e-163	5.70082e-163	9.56166e-163	1.33251e-163	-1.65299e-163	-1.6003e-164	0
2.37585e-163	1.22099e-162	2.07819e-163	-2.46428e-163	-8.19978e-163	-1.28441e-163	-5.12845e-163	3.07885e-163	-8.01368e-164	-1.02265e-163	-2.88796e-163	-3.69263e-163	9.81106e-164	6.73011e-164	-1.10636e-163	-4.95262e-164	-8.28758e-163	2.40911e-163	1.33241e-163	5.8282e-163	-3.91467e-164	1.72077e-163	4.13239e-163	5.46156e-165	-2.76573e-163	5.70082e-163	9.56166e-163	1.33251e-163	-1.65299e-163	-1.6003e-164	0
2.37585e-163	1.22099e-162	2.07819e-163	-2.46428e-163	-8.19978e-163	-1.28441e-163	-5.12845e-163	3.07885e-163	-8.01368e-164	-1.02265e-163	-2.88796e-163	-3.69263e-163	9.81106e-164	6.73011e-164	-1.10636e-163	-4.95262e-164	-8.28758e-163	2.40911e-163	1.33241e-163	5.8282e-163	-3.91467e-164	1.72077e-163	4.13239e-163	5.46156e-165	-2.76573e-163	5.70082e-163	9.56166e-163	1.33251e-163	-1.65299e-163	-1.6003e-164	0
2.37585e-163	1.22099e-162	2.07819e-163	-2.46428e-163	-8.19978e-163	-1.28441e-163	-5.12845e-163	3.07885e-163	-8.01368e-164	-1.02265e-163	-2.88796e-163	-3.69263e-163	9.81106e-164	6.73011e-164	-1.10636e-163	-4.95262e-164	-8.28758e-163	2.40911e-163	1.33241e-163	5.8282e-163	-3.91467e-164	1.72077e-163	4.13239e-163	5.46156e-165	-2.76573e-163	5.70082e-163	9.56166e-163	1.33251e-163	-1.65299e-163	-1.6003e-164	0
2.37585e-163	1.22099e-162	2.07819e-163	-2.46428e-163	-8.19978e-163	-1.28441e-163	-5.12845e-163	3.07885e-163	-8.01368e-164	-1.02265e-163	-2.88796e-163	-3.69263e-163	9.81106e-164	6.73011e-164	-1.10636e-163	-4.95262e-164	-8.28758e-163	2.40911e-163	1.33241e-163	5.8282e-163	-3.91467e-164	1.72077e-163	4.13239e-163	5.46156e-165	-2.76573e-163	5.70082e-163	9.56166e-163	1.33251e-163	-1.65299e-163	-1.6003e-164	0
2.37585e-163	1.22099e-162	2.07819e-163	-2.46428e-163	-8.19978e-163	-1.28441e-163	-5.12845e-163	3.07885e-163	-8.01368e-164	-1.02265e-163	-2.88796e-163	-3.69263e-163	9.81106e-164	6.73011e-164	-1.10636e-163	-4.95262e-164	-8.28758e-163	2.40911e-163	1.33241e-163	5.8282e-163	-3.91467e-164	1.72077e-163	4.13239e-163	5.46156e-165	-2.76573e-163	5.70082e-163	9.56166e-163	1.33251e-163	-1.65299e-163	-1.6003e-164	0
2.37585e-163	1.22099e-162	2.07819e-163	-2.46428e-163	-8.19978e-163	-1.28441e-163	-5.12845e-163	3.07885e-163	-8.01368e-164	-1.02265e-163	-2.88796e-163	-3.69263e-163	9.81106e-164	6.73011e-164	-1.10636e-163	-4.95262e-164	-8.28758e-163	2.40911e-163	1.33241e-163	5.8282e-163	-3.91467e-164	1.72077e-163	4.13239e-163	5.46156e-165	-2.76573e-163	5.70082e-163	9.56166e-163	1.33251e-163	-1.65299e-163	-1.6003e-164	0
2.37585e-163	1.22099e-162	2.07819e-163	-2.46428e-163	-8.19978e-163	-1.28441e-163	-5.12845e-163	3.07885e-163	-8.01368e-164	-1.02265e-163	-2.88796e-163	-3.69263e-163	9.81106e-164	6.73011e-164	-1.10636e-163	-4.95262e-164	-8.28758e-163	2.40911e-163	1.33241e-163	5.8282e-163	-3.91467e-164	1.72077e-163	4.13239e-163	5.46156e-165	-2.76573e-163	5.70082e-163	9.56166e-163	1.33251e-163	-1.65299e-163	-1.6003e-164	0
2.37585e-163	1.22099e-162	2.07819e-163	-2.46428e-163	-8.19978e-163	-1.28441e-163	-5.12845e-163	3.07885e-163	-8.01368e-164	-1.02265e-163	-2.88796e-163	-3.69263e-163	9.81106e-164	6.73011e-164	-1.10636e-163	-4.95262e-164	-8.28758e-163	2.40911e-163	1.33241e-163	5.8282e-163	-3.91467e-164	1.72077e-163	4.13239e-163	5.46156e-165	-2.76573e-163	5.70082e-163	9.56166e-163	1.33251e-163	-1.65299e-163	-1.6003e-164	0
2.37585e-163	1.22099e-162	2.07819e-163	-2.46428e-163	-8.19978e-163	-1.28441e-163	-5.12845e-163	3.07885e-163	-8.01368e-164	-1.02265e-163	-2.88796e-163	-3.69263e-163	9.81106e-164	6.73011e-164	-1.10636e-163	-4.95262e-164	-8.28758e-163	2.40911e-163	1.33241e-163	5.8282e-163	-3.91467e-164	1.72077e-163	4.13239e-163	5.46156e-165	-2.76573e-163	5.70082e-163	9.56166e-163	1.33251e-163	-1.65299e-163	-1.6003e-164	0
2.37585e-163	1.22099e-162	2.07819e-163	-2.46428e-163	-8.19978e-163	-1.28441e-163	-5.12845e-163	3.07885e-163	-8.01368e-164	-1.02265e-163	-2.88796e-163	-3.69263e-163	9.81106e-164	6.73011e-164	-1.10636e-163	-4.95262e-164	-8.28758e-163	2.40911e-163	1.33241e-163	5.8282e-163	-3.91467e-164	1.72077e-163	4.13239e-163	5.46156e-165	-2.76573e-163	5.70082e-163	9.56166e-163	1.33251e-163	-1.65299e-163	-1.6003e-164	0
2.37585e-163	1.22099e-162	2.07819e-163	-2.46428e-163	-8.19978e-163	-1.28441e-163	-5.12845e-163	3.07885e-163	-8.01368e-164	-1.02265e-163	-2.88796e-163	-3.69263e-163	9.81106e-164	6.73011e-164	-1.10636e-163	-4.95262e-164	-8.28758e-163	2.40911e-163	1.33241e-163	5.8282e-163	-3.91467e-164	1.72077e-163	4.13239e-163	5.46156e-165	-2.76573e-163	5.70082e-163	9.56166e-163	1.33251e-163	-1.65299e-163	-1.6003e-164	0
2.37585e-163	1.22099e-162	2.07819e-163	-2.46428e-163	-8.19978e-163	-1.28441e-163	-5.12845e-163	3.07885e-163	-8.01368e-164	-1.02265e-163	-2.88796e-163	-3.69263e-163	9.81106e-164	6.73011e-164	-1.10636e-163	-4.95262e-164	-8.28758e-163	2.40911e-163	1.33241e-163	5.8282e-163	-3.91467e-164	1.72077e-163	4.13239e-163	5.46156e-165	-2.76573e-163	5.70082e-163	9.56166e-163	1.33251e-163	-1.65299e-163	-1.6003e-164	0
2.37585e-163	1.22099e-162	2.07819e-163	-2.46428e-163	-8.19978e-163	-1.28441e-163	-5.12845e-163	3.07885e-163	-8.01368e-164	-1.02265e-163	-2.88796e-163	-3.69263e-163	9.81106e-164	6.73011e-164	-1.10636e-163	-4.95262e-164	-8.28758e-163	2.40911e-163	1.33241e-163	5.8282e-163	-3.91467e-164	1.72077e-163	4.13239e-163	5.46156e-165	-2.76573e-163	5.70082e-163	9.56166e-163	1.33251e-163	-1.65299e-163	-1.6003e-164	0
2.37585e-163	1.22099e-162	2.07819e-163	-2.46428e-163	-8.19978e-163	-1.28441e-163	-5.12845e-163	3.07885e-163	-8.01368e-164	-1.02265e-163	-2.88796e-163	-3.69263e-163	9.81106e-164	6.73011e-164	-1.10636e-163	-4.95262e-164	-8.28758e-163	2.40911e-163	1.33241e-163	5.8282e-163	-3.91467e-164	1.72077e-163	4.13239e-163	5.46156e-165	-2.76573e-163	5.70082e-163	9.56166e-163	1.33251e-163	-1.65299e-163	-1.6003e-164	0
2.37585e-163	1.22099e-162	2.07819e-163	-2.46428e-163	-8.19978e-163	-1.28441e-163	-5.12845e-163	3.07885e-163	-8.01368e-164	-1.02265e-163	-2.88796e-163	-3.69263e-163	9.81106e-164	6.73011e-164	-1.10636e-163	-4.95262e-164	-8.28758e-163	2.40911e-163	1.33241e-163	5.8282e-163	-3.91467e-164	1.72077e-163	4.13239e-163	5.46156e-165	-2.76573e-163	5.70082e-163	9.56166e-163	1.33251e-163	-1.65299e-163	-1.6003e-164	0
2.37585e-163	1.22099e-162	2.07819e-163	-2.46428e-163	-8.19978e-163	-1.28441e-163	-5.12845e-163	3.07885e-163	-8.01368e-164	-1.02265e-163	-2.88796e-163	-3.69263e-163	9.81106e-164	6.73011e-164	-1.10636e-163	-4.95262e-164	-8.28758e-163	2.40911e-163	1.33241e-163	5.8282e-163	-3.91467e-164	1.72077e-163	4.13239e-163	5.46156e-165	-2.76573e-163	5.70082e-163	9.56166e-163	1.33251e-163	-1.65299e-163	-1.6003e-164	0
2.37585e-163	1.22099e-162	2.07819e-163	-2.46428e-163	-8.19978e-163	-1.28441e-163	-5.12845e-163	3.07885e-163	-8.01368e-164	-1.02265e-163	-2.88796e-163	-3.69263e-163	9.81106e-164	6.73011e-164	-1.10636e-163	-4.95262e-164	-8.28758e-163	2.40911e-163	1.33241e-163	5.8282e-163	-3.91467e-164	1.72077e-163	4.13239e-163	5.46156e-165	-2.76573e-163	5.70082e-163	9.56166e-163	1.33251e-163	-1.65299e-163	-1.6003e-164	0
2.37585e-163	1.22099e-162	2.07819e-163	-2.46428e-163	-8.19978e-163	-1.28441e-163	-5.12845e-163	3.07885e-163	-8.01368e-164	-1.02265e-163	-2.88796e-163	-3.69263e-163	9.81106e-164	6.73011e-164	-1.10636e-163	-4.95262e-164	-8.28758e-163	2.40911e-163	1.33241e-163	5.8282e-163	-3.91467e-164	1.72077e-163	4.13239e-163	5.46156e-165	-2.76573e-163	5.70082e-163	9.56166e-163	1.33251e-163	-1.65299e-163	-1.6003e-164	0
2.37585e-163	1.22099e-162	2.07819e-163	-2.46428e-163	-8.19978e-163	-1.28441e-163	-5.12845e-163	3.07885e-163	-8.01368e-164	-1.02265e-163	-2.88796e-163	-3.69263e-163	9.81106e-164	6.73011e-164	-1.10636e-163	-4.95262e-164	-8.28758e-163	2.40911e-163	1.33241e-163	5.8282e-163	-3.91467e-164	1.72077e-163	4.13239e-163	5.46156e-165	-2.76573e-163	5.70082e-163	9.56166e-163	1.33251e-163	-1.65299e-163	-1.6003e-164	0
2.37585e-163	1.22099e-162	2.07819e-163	-2.46428e-163	-8.19978e-163	-1.28441e-163	-5.12845e-163	3.07885e-163	-8.01368e-164	-1.02265e-163	-2.88796e-163	-3.69263e-163	9.81106e-164	6.73011e-164	-1.10636e-163	-4.95262e-164	-8.28758e-163	2.40911e-163	1.33241e-163	5.8282e-163	-3.91467e-164	1.72077e-163	4.13239e-163	5.46156e-165	-2.76573e-163	5.70082e-163	9.56166e-163	1.33251e-163	-1.65299e-163	-1.6003e-164	0
2.37585e-163	1.22099e-162	2.07819e-163	-2.46428e-163	-8.19978e-163	-1.28441e-163	-5.12845e-163	3.07885e-163	-8.01368e-164	-1.02265e-163	-2.88796e-163	-3.69263e-163	9.81106e-164	6.73011e-164	-1.10636e-163	-4.95262e-164	-8.28758e-163	2.40911e-163	1.33241e-163	5.8282e-163	-3.91467e-164	1.72077e-163	4.13239e-163	5.46156e-165	-2.76573e-163	5.70082e-163	9.56166e-163	1.33251e-163	-1.65299e-163	-1.6003e-164	0
2.37585e-163	1.22099e-162	2.07819e-163	-2.46428e-163	-8.19978e-163	-1.28441e-163	-5.12845e-163	3.07885e-163	-8.01368e-164	-1.02265e-163	-2.88796e-163	-3.69263e-163	9.81106e-164	6.73011e-164	-1.10636e-163	-4.95262e-164	-8.28758e-163	2.40911e-163	1.33241e-163	5.8282e-163	-3.91467e-164	1.72077e-163	4.13239e-163	5.46156e-165	-2.76573e-163	5.70082e-163	9.56166e-163	1.33251e-163	-1.65299e-163	-1.6003e-164	0
2.37585e-163	1.22099e-162	2.07819e-163	-2.46428e-163	-8.19978e-163	-1.28441e-163	-5.12845e-163	3.07885e-163	-8.01368e-164	-1.02265e-163	-2.88796e-163	-3.69263e-163	9.81106e-164	6.73011e-164	-1.10636e-163	-4.95262e-164	-8.28758e-163	2.40911e-163	1.33241e-163	5.8282e-163	-3.91467e-164	1.72077e-163	4.13239e-163	5.46156e-165	-2.76573e-163	5.70082e-163	9.56166e-163	1.33251e-163	-1.65299e-163	-1.6003e-164	0
2.37585e-163	1.22099e-162	2.07819e-163	-2.46428e-163	-8.19978e-163	-1.28441e-163	-5.12845e-163	3.07885e-163	-8.01368e-164	-1.02265e-163	-2.88796e-163	-3.69263e-163	9.81106e-164	6.73011e-164	-1.10636e-163	-4.95262e-164	-8.28758e-163	2.40911e-163	1.33241e-163	5.8282e-163	-3.91467e-164	1.72077e-163	4.13239e-163	5.46156e-165	-2.76573e-163	5.70082e-163	9.56166e-163	1.33251e-163	-1.65299e-163	-1.6003e-164	0
2.37585e-163	1.22099e-162	2.07819e-163	-2.46428e-163	-8.19978e-163	-1.28441e-163	-5.12845e-163	3.07885e-163	-8.01368e-164	-1.02265e-163	-2.88796e-163	-3.69263e-163	9.81106e-164	6.73011e-164	-1.10636e-163	-4.95262e-164	-8.28758e-163	2.40911e-163	1.33241e-163	5.8282e-163	-3.91467e-164	1.72077e-163	4.13239e-163	5.46156e-165	-2.76573e-163	5.70082e-163	9.56166e-163	1.33251e-163	-1.65299e-163	-1.6003e-164	0
2.37585e-163	1.22099e-162	2.07819e-163	-2.46428e-163	-8.19978e-163	-1.28441e-163	-5.12845e-163	3.07885e-163	-8.01368e-164	-1.02265e-163	-2.88796e-163	-3.69263e-163	9.81106e-164	6.73011e-164	-1.10636e-163	-4.95262e-164	-8.28758e-163	2.40911e-163	1.33241e-163	5.8282e-163	-3.91467e-164	1.72077e-163	4.13239e-163	5.46156e-165	-2.76573e-163	5.70082e-163	9.56166e-163	1.33251e-163	-1.65299e-163	-1.6003e-164	0
2.37585e-163	1.22099e-162	2.07819e-163	-2.46428e-163	-8.19978e-163	-1.28441e-163	-5.12845e-163	3.07885e-163	-8.01368e-164	-1.02265e-163	-2.88796e-163	-3.69263e-163	9.81106e-164	6.73011e-164	-1.10636e-163	-4.95262e-164	-8.28758e-163	2.40911e-163	1.33241e-163	5.8282e-163	-3.91467e-164	1.72077e-163	4.13239e-163	5.46156e-165	-2.76573e-163	5.70082e-163	9.56166e-163	1.33251e-163	-1.65299e-163	-1.6003e-164	0
2.37585e-163	1.22099e-162	2.07819e-163	-2.46428e-163	-8.19978e-163	-1.28441e-163	-5.12845e-163	3.07885e-163	-8.01368e-164	-1.02265e-163	-2.88796e-163	-3.69263e-163	9.81106e-164	6.73011e-164	-1.10636e-163	-4.95262e-164	-8.28758e-163	2.40911e-163	1.33241e-163	5.8282e-163	-3.91467e-164	1.72077e-163	4.13239e-163	5.46156e-165	-2.76573e-163	5.70082e-163	9.56166e-163	1.33251e-163	-1.65299e-163	-1.6003e-164	0
2.37585e-163	1.22099e-162	2.07819e-163	-2.46428e-163	-8.19978e-163	-1.28441e-163	-5.12845e-163	3.07885e-163	-8.01368e-164	-1.02265e-163	-2.88796e-163	-3.69263e-163	9.81106e-164	6.73011e-164	-1.10636e-163	-4.95262e-164	-8.28758e-163	2.40911e-163	1.33241e-163	5.8282e-163	-3.91467e-164	1.72077e-163	4.13239e-163	5.46156e-165	-2.76573e-163	5.70082e-163	9.56166e-163	1.33251e-163	-1.65299e-163	-1.6003e-164	0
2.37585e-163	1.22099e-162	2.07819e-163	-2.46428e-163	-8.19978e-163	-1.28441e-163	-5.12845e-163	3.07885e-163	-8.01368e-164	-1.02265e-163	-2.88796e-163	-3.69263e-163	9.81106e-164	6.73011e-164	-1.10636e-163	-4.95262e-164	-8.28758e-163	2.40911e-163	1.33241e-163	5.8282e-163	-3.91467e-164	1.72077e-163	4.13239e-163	5.46156e-165	-2.76573e-163	5.70082e-163	9.56166e-163	1.33251e-163	-1.65299e-163	-1.6003e-164	0
2.37585e-163	1.22099e-162	2.07819e-163	-2.46428e-163	-8.19978e-163	-1.28441e-163	-5.12845e-163	3.07885e-163	-8.01368e-164	-1.02265e-163	-2.88796e-163	-3.69263e-163	9.81106e-164	6.73011e-164	-1.10636e-163	-4.95262e-164	-8.28758e-163	2.40911e-163	1.33241e-163	5.8282e-163	-3.91467e-164	1.72077e-163	4.13239e-163	5.46156e-165	-2.76573e-163	5.70082e-163	9.56166e-163	1.33251e-163	-1.65299e-163	-1.6003e-164	0
2.37585e-163	1.22099e-162	2.07819e-163	-2.46428e-163	-8.19978e-163	-1.28441e-163	-5.12845e-163	3.07885e-163	-8.01368e-164	-1.02265e-163	-2.88796e-163	-3.69263e-163	9.81106e-164	6.73011e-164	-1.10636e-163	-4.95262e-164	-8.28758e-163	2.40911e-163	1.33241e-163	5.8282e-163	-3.91467e-164	1.72077e-163	4.13239e-163	5.46156e-165	-2.76573e-163	5.70082e-163	9.56166e-163	1.33251e-163	-1.65299e-163	-1.6003e-164	0
2.37585e-163	1.22099e-162	2.07819e-163	-2.46428e-163	-8.19978e-163	-1.28441e-163	-5.12845e-163	3.07885e-163	-8.01368e-164	-1.02265e-163	-2.88796e-163	-3.69263e-163	9.81106e-164	6.73011e-164	-1.10636e-163	-4.95262e-164	-8.28758e-163	2.40911e-163	1.33241e-163	5.8282e-163	-3.91467e-164	1.72077e-163	4.13239e-163	5.46156e-165	-2.76573e-163	5.70082e-163	9.56166e-163	1.33251e-163	-1.65299e-163	-1.6003e-164	0
2.37585e-163	1.22099e-162	2.07819e-163	-2.46428e-163	-8.19978e-163	-1.28441e-163	-5.12845e-163	3.07885e-163	-8.01368e-164	-1.02265e-163	-2.88796e-163	-3.69263e-163	9.81106e-164	6.73011e-164	-1.10636e-163	-4.95262e-164	-8.28758e-163	2.40911e-163	1.33241e-163	5.8282e-163	-3.91467e-164	1.72077e-163	4.13239e-163	5.46156e-165	-2.76573e-163	5.70082e-163	9.56166e-163	1.33251e-163	-1.65299e-163	-1.6003e-164	0
2.37585e-163	1.22099e-162	2.07819e-163	-2.46428e-163	-8.19978e-163	-1.28441e-163	-5.12845e-163	3.07885e-163	-8.01368e-164	-1.02265e-163	-2.88796e-163	-3.69263e-163	9.81106e-164	6.73011e-164	-1.10636e-163	-4.95262e-164	-8.28758e-163	2.40911e-163	1.33241e-163	5.8282e-163	-3.91467e-164	1.72077e-163	4.13239e-163	5.46156e-165	-2.76573e-163	5.70082e-163	9.56166e-163	1.33251e-163	-1.65299e-163	-1.6003e-164	0
2.37585e-163	1.22099e-162	2.07819e-163	-2.46428e-163	-8.19978e-163	-1.28441e-163	-5.12845e-163	3.07885e-163	-8.01368e-164	-1.02265e-163	-2.88796e-163	-3.69263e-163	9.81106e-164	6.73011e-164	-1.10636e-163	-4.95262e-164	-8.28758e-163	2.40911e-163	1.33241e-163	5.8282e-163	-3.91467e-164	1.72077e-163	4.13239e-163	5.46156e-165	-2.76573e-163	5.70082e-163	9.56166e-163	1.33251e-163	-1.65299e-163	-1.6003e-164	0
2.37585e-163	1.22099e-162	2.07819e-163	-2.46428e-163	-8.19978e-163	-1.28441e-163	-5.12845e-163	3.07885e-163	-8.01368e-164	-1.02265e-163	-2.88796e-163	-3.69263e-163	9.81106e-164	6.73011e-164	-1.10636e-163	-4.95262e-164	-8.28758e-163	2.40911e-163	1.33241e-163	5.8282e-163	-3.91467e-164	1.72077e-163	4.13239e-163	5.46156e-165	-2.76573e-163	5.70082e-163	9.56166e-163	1.33251e-163	-1.65299e-163	-1.6003e-164	0
2.37585e-163	1.22099e-162	2.07819e-163	-2.46428e-163	-8.19978e-163	-1.28441e-163	-5.12845e-163	3.07885e-163	-8.01368e-164	-1.02265e-163	-2.88796e-163	-3.69263e-163	9.81106e-164	6.73011e-164	-1.10636e-163	-4.95262e-164	-8.28758e-163	2.40911e-163	1.33241e-163	5.8282e-163	-3.91467e-164	1.72077e-163	4.13239e-163	5.46156e-165	-2.76573e-163	5.70082e-163	9.56166e-163	1.33251e-163	-1.65299e-163	-1.6003e-164	0
2.37585e-163	1.22099e-162	2.07819e-163	-2.46428e-163	-8.19978e-163	-1.28441e-163	-5.12845e-163	3.07885e-163	-8.01368e-164	-1.02265e-163	-2.88796e-163	-3.69263e-163	9.81106e-164	6.73011e-164	-1.10636e-163	-4.95262e-164	-8.28758e-163	2.40911e-163	1.33241e-163	5.8282e-163	-3.91467e-164	1.72077e-163	4.13239e-163	5.46156e-165	-2.76573e-163	5.70082e-163	9.56166e-163	1.33251e-163	-1.65299e-163	-1.6003e-164	0
2.37585e-163	1.22099e-162	2.07819e-163	-2.46428e-163	-8.19978e-163	-1.28441e-163	-5.12845e-163	3.07885e-163	-8.01368e-164	-1.02265e-163	-2.88796e-163	-3.69263e-163	9.81106e-164	6.73011e-164	-1.10636e-163	-4.95262e-164	-8.28758e-163	2.40911e-163	1.33241e-163	5.8282e-163	-3.91467e-164	1.72077e-163	4.13239e-163	5.46156e-165	-2.76573e-163	5.70082e-163	9.56166e-163	1.33251e-163	-1.65299e-163	-1.6003e-164	0
2.37585e-163	1.22099e-162	2.07819e-163	-2.46428e-163	-8.19978e-163	-1.28441e-163	-5.12845e-163	3.07885e-163	-8.01368e-164	-1.02265e-163	-2.88796e-163	-3.69263e-163	9.81106e-164	6.73011e-164	-1.10636e-163	-4.95262e-164	-8.28758e-163	2.40911e-163	1.33241e-163	5.8282e-163	-3.91467e-164	1.72077e-163	4.13239e-163	5.46156e-165	-2.76573e-163	5.70082e-163	9.56166e-163	1.33251e-163	-1.65299e-163	-1.6003e-164	0
2.37585e-163	1.22099e-162	2.07819e-163	-2.46428e-163	-8.19978e-163	-1.28441e-163	-5.12845e-163	3.07885e-163	-8.01368e-164	-1.02265e-163	-2.88796e-163	-3.69263e-163	9.81106e-164	6.73011e-164	-1.10636e-163	-4.95262e-164	-8.28758e-163	2.40911e-163	1.33241e-163	5.8282e-163	-3.91467e-164	1.72077e-163	4.13239e-163	5.46156e-165	-2.76573e-163	5.70082e-163	9.56166e-163	1.33251e-163	-1.65299e-163	-1.6003e-164	0
2.37585e-163	1.22099e-162	2.07819e-163	-2.46428e-163	-8.19978e-163	-1.28441e-163	-5.12845e-163	3.07885e-163	-8.01368e-164	-1.02265e-163	-2.88796e-163	-3.69263e-163	9.81106e-164	6.73011e-164	-1.10636e-163	-4.95262e-164	-8.28758e-163	2.40911e-163	1.33241e-163	5.8282e-163	-3.91467e-164	1.72077e-163	4.13239e-163	5.46156e-165	-2.76573e-163	5.70082e-163	9.56166e-163	1.33251e-163	-1.65299e-163	-1.6003e-164	0
2.37585e-163	1.22099e-162	2.07819e-163	-2.46428e-163	-8.19978e-163	-1.28441e-163	-5.12845e-163	3.07885e-163	-8.01368e-164	-1.02265e-163	-2.88796e-163	-3.69263e-163	9.81106e-164	6.73011e-164	-1.10636e-163	-4.95262e-164	-8.28758e-163	2.40911e-163	1.33241e-163	5.8282e-163	-3.91467e-164	1.72077e-163	4.13239e-163	5.46156e-165	-2.76573e-163	5.70082e-163	9.56166e-163	1.33251e-163	-1.65299e-163	-1.6003e-164	0
2.37585e-163	1.22099e-162	2.07819e-163	-2.46428e-163	-8.19978e-163	-1.28441e-163	-5.12845e-163	3.07885e-163	-8.01368e-164	-1.02265e-163	-2.88796e-163	-3.69263e-163	9.81106e-164	6.73011e-164	-1.10636e-163	-4.95262e-164	-8.28758e-163	2.40911e-163	1.33241e-163	5.8282e-163	-3.91467e-164	1.72077e-163	4.13239e-163	5.46156e-165	-2.76573e-163	5.70082e-163	9.56166e-163	1.33251e-163	-1.65299e-163	-1.6003e-164	0
2.37585e-163	1.22099e-162	2.07819e-163	-2.46428e-163	-8.19978e-163	-1.28441e-163	-5.12845e-163	3.07885e-163	-8.01368e-164	-1.02265e-163	-2.88796e-163	-3.69263e-163	9.81106e-164	6.73011e-164	-1.10636e-163	-4.95262e-164	-8.28758e-163	2.40911e-163	1.33241e-163	5.8282e-163	-3.91467e-164	1.72077e-163	4.13239e-163	5.46156e-165	-2.76573e-163	5.70082e-163	9.56166e-163	1.33251e-163	-1.65299e-163	-1.6003e-164	0
2.37585e-163	1.22099e-162	2.07819e-163	-2.46428e-163	-8.19978e-163	-1.28441e-163	-5.12845e-163	3.07885e-163	-8.01368e-164	-1.02265e-163	-2.88796e-163	-3.69263e-163	9.81106e-164	6.73011e-164	-1.10636e-163	-4.95262e-164	-8.28758e-163	2.40911e-163	1.33241e-163	5.8282e-163	-3.91467e-164	1.72077e-163	4.13239e-163	5.46156e-165	-2.76573e-163	5.70082e-163	9.56166e-163	1.33251e-163	-1.65299e-163	-1.6003e-164	0
2.37585e-163	1.22099e-162	2.07819e-163	-2.46428e-163	-8.19978e-163	-1.28441e-163	-5.12845e-163	3.07885e-163	-8.01368e-164	-1.02265e-163	-2.88796e-163	-3.69263e-163	9.81106e-164	6.73011e-164	-1.10636e-163	-4.95262e-164	-8.28758e-163	2.40911e-163	1.33241e-163	5.8282e-163	-3.91467e-164	1.72077e-163	4.13239e-163	5.46156e-165	-2.76573e-163	5.70082e-163	9.56166e-163	1.33251e-163	-1.65299e-163	-1.6003e-164	0
2.37585e-163	1.22099e-162	2.07819e-163	-2.46428e-163	-8.19978e-163	-1.28441e-163	-5.12845e-163	3.07885e-163	-8.01368e-164	-1.02265e-163	-2.88796e-163	-3.69263e-163	9.81106e-164	6.73011e-164	-1.10636e-163	-4.95262e-164	-8.28758e-163	2.40911e-163	1.33241e-163	5.8282e-163	-3.91467e-164	1.72077e-163	4.13239e-163	5.46156e-165	-2.76573e-163	5.70082e-163	9.56166e-163	1.33251e-163	-1.65299e-163	-1.6003e-164	0
2.37585e-163	1.22099e-162	2.07819e-163	-2.46428e-163	-8.19978e-163	-1.28441e-163	-5.12845e-163	3.07885e-163	-8.01368e-164	-1.02265e-163	-2.88796e-163	-3.69263e-163	9.81106e-164	6.73011e-164	-1.10636e-163	-4.95262e-164	-8.28758e-163	2.40911e-163	1.33241e-163	5.8282e-163	-3.91467e-164	1.72077e-163	4.13239e-163	5.46156e-165	-2.76573e-163	5.70082e-163	9.56166e-163	1.33251e-163	-1.65299e-163	-1.6003e-164	0
2.37585e-163	1.22099e-162	2.07819e-163	-2.46428e-163	-8.19978e-163	-1.28441e-163	-5.12845e-163	3.07885e-163	-8.01368e-164	-1.02265e-163	-2.88796e-163	-3.69263e-163	9.81106e-164	6.73011e-164	-1.10636e-163	-4.95262e-164	-8.28758e-163	2.40911e-163	1.33241e-163	5.8282e-163	-3.91467e-164	1.72077e-163	4.13239e-163	5.46156e-165	-2.76573e-163	5.70082e-163	9.56166e-163	1.33251e-163	-1.65299e-163	-1.6003e-164	0
2.37585e-163	1.22099e-162	2.07819e-163	-2.46428e-163	-8.19978e-163	-1.28441e-163	-5.12845e-163	3.07885e-163	-8.01368e-164	-1.02265e-163	-2.88796e-163	-3.69263e-163	9.81106e-164	6.73011e-164	-1.10636e-163	-4.95262e-164	-8.28758e-163	2.40911e-163	1.33241e-163	5.8282e-163	-3.91467e-164	1.72077e-163	4.13239e-163	5.46156e-165	-2.76573e-163	5.70082e-163	9.56166e-163	1.33251e-163	-1.65299e-163	-1.6003e-164	0
2.37585e-163	1.22099e-162	2.07819e-163	-2.46428e-163	-8.19978e-163	-1.28441e-163	-5.12845e-163	3.07885e-163	-8.01368e-164	-1.02265e-163	-2.88796e-163	-3.69263e-163	9.81106e-164	6.73011e-164	-1.10636e-163	-4.95262e-164	-8.28758e-163	2.40911e-163	1.33241e-163	5.8282e-163	-3.91467e-164	1.72077e-163	4.13239e-163	5.46156e-165	-2.76573e-163	5.70082e-163	9.56166e-163	1.33251e-163	-1.65299e-163	-1.6003e-164	0
2.37585e-163	1.22099e-162	2.07819e-163	-2.46428e-163	-8.19978e-163	-1.28441e-163	-5.12845e-163	3.07885e-163	-8.01368e-164	-1.02265e-163	-2.88796e-163	-3.69263e-163	9.81106e-164	6.73011e-164	-1.10636e-163	-4.95262e-164	-8.28758e-163	2.40911e-163	1.33241e-163	5.8282e-163	-3.91467e-164	1.72077e-163	4.13239e-163	5.46156e-165	-2.76573e-163	5.70082e-163	9.56166e-163	1.33251e-163	-1.65299e-163	-1.6003e-164	0
2.37585e-163	1.22099e-162	2.07819e-163	-2.46428e-163	-8.19978e-163	-1.28441e-163	-5.12845e-163	3.07885e-163	-8.01368e-164	-1.02265e-163	-2.88796e-163	-3.69263e-163	9.81106e-164	6.73011e-164	-1.10636e-163	-4.95262e-164	-8.28758e-163	2.40911e-163	1.33241e-163	5.8282e-163	-3.91467e-164	1.72077e-163	4.13239e-163	5.46156e-165	-2.76573e-163	5.70082e-163	9.56166e-163	1.33251e-163	-1.65299e-163	-1.6003e-164	0
2.37585e-163	1.22099e-162	2.07819e-163	-2.46428e-163	-8.19978e-163	-1.28441e-163	-5.12845e-163	3.07885e-163	-8.01368e-164	-1.02265e-163	-2.88796e-163	-3.69263e-163	9.81106e-164	6.73011e-164	-1.10636e-163	-4.95262e-164	-8.28758e-163	2.40911e-163	1.33241e-163	5.8282e-163	-3.91467e-164	1.72077e-163	4.13239e-163	5.46156e-165	-2.76573e-163	5.70082e-163	9.56166e-163	1.33251e-163	-1.65299e-163	-1.6003e-164	0
2.37585e-163	1.22099e-162	2.07819e-163	-2.46428e-163	-8.19978e-163	-1.28441e-163	-5.12845e-163	3.07885e-163	-8.01368e-164	-1.02265e-163	-2.88796e-163	-3.69263e-163	9.81106e-164	6.73011e-164	-1.10636e-163	-4.95262e-164	-8.28758e-163	2.40911e-163	1.33241e-163	5.8282e-163	-3.91467e-164	1.72077e-163	4.13239e-163	5.46156e-165	-2.76573e-163	5.70082e-163	9.56166e-163	1.33251e-163	-1.65299e-163	-1.6003e-164	0
2.37585e-163	1.22099e-162	2.07819e-163	-2.46428e-163	-8.19978e-163	-1.28441e-163	-5.12845e-163	3.07885e-163	-8.01368e-164	-1.02265e-163	-2.88796e-163	-3.69263e-163	9.81106e-164	6.73011e-164	-1.10636e-163	-4.95262e-164	-8.28758e-163	2.40911e-163	1.33241e-163	5.8282e-163	-3.91467e-164	1.72077e-163	4.13239e-163	5.46156e-165	-2.76573e-163	5.70082e-163	9.56166e-163	1.33251e-163	-1.65299e-163	-1.6003e-164	0
2.37585e-163	1.22099e-162	2.07819e-163	-2.46428e-163	-8.19978e-163	-1.28441e-163	-5.12845e-163	3.07885e-163	-8.01368e-164	-1.02265e-163	-2.88796e-163	-3.69263e-163	9.81106e-164	6.73011e-164	-1.10636e-163	-4.95262e-164	-8.28758e-163	2.40911e-163	1.33241e-163	5.8282e-163	-3.91467e-164	1.72077e-163	4.13239e-163	5.46156e-165	-2.76573e-163	5.70082e-163	9.56166e-163	1.33251e-163	-1.65299e-163	-1.6003e-164	0
2.37585e-163	1.22099e-162	2.07819e-163	-2.46428e-163	-8.19978e-163	-1.28441e-163	-5.12845e-163	3.07885e-163	-8.01368e-164	-1.02265e-163	-2.88796e-163	-3.69263e-163	9.81106e-164	6.73011e-164	-1.10636e-163	-4.95262e-164	-8.28758e-163	2.40911e-163	1.33241e-163	5.8282e-163	-3.91467e-164	1.72077e-163	4.13239e-163	5.46156e-165	-2.76573e-163	5.70082e-163	9.56166e-163	1.33251e-163	-1.65299e-163	-1.6003e-164	0
2.37585e-163	1.22099e-162	2.07819e-163	-2.46428e-163	-8.19978e-163	-1.28441e-163	-5.12845e-163	3.07885e-163	-8.01368e-164	-1.02265e-163	-2.88796e-163	-3.69263e-163	9.81106e-164	6.73011e-164	-1.10636e-163	-4.95262e-164	-8.28758e-163	2.40911e-163	1.33241e-163	5.8282e-163	-3.91467e-164	1.72077e-163	4.13239e-163	5.46156e-165	-2.76573e-163	5.70082e-163	9.56166e-163	1.33251e-163	-1.65299e-163	-1.6003e-164	0
2.37585e-163	1.22099e-162	2.07819e-163	-2.46428e-163	-8.19978e-163	-1.28441e-163	-5.12845e-163	3.07885e-163	-8.01368e-164	-1.02265e-163	-2.88796e-163	-3.69263e-163	9.81106e-164	6.73011e-164	-1.10636e-163	-4.95262e-164	-8.28758e-163	2.40911e-163	1.33241e-163	5.8282e-163	-3.91467e-164	1.72077e-163	4.13239e-163	5.46156e-165	-2.76573e-163	5.70082e-163	9.56166e-163	1.33251e-163	-1.65299e-163	-1.6003e-164	0
2.37585e-163	1.22099e-162	2.07819e-163	-2.46428e-163	-8.19978e-163	-1.28441e-163	-5.12845e-163	3.07885e-163	-8.01368e-164	-1.02265e-163	-2.88796e-163	-3.69263e-163	9.81106e-164	6.73011e-164	-1.10636e-163	-4.95262e-164	-8.28758e-163	2.40911e-163	1.33241e-163	5.8282e-163	-3.91467e-164	1.72077e-163	4.13239e-163	5.46156e-165	-2.76573e-163	5.70082e-163	9.56166e-163	1.33251e-163	-1.65299e-163	-1.6003e-164	0
2.37585e-163	1.22099e-162	2.07819e-163	-2.46428e-163	-8.19978e-163	-1.28441e-163	-5.12845e-163	3.07885e-163	-8.01368e-164	-1.02265e-163	-2.88796e-163	-3.69263e-163	9.81106e-164	6.73011e-164	-1.10636e-163	-4.95262e-164	-8.28758e-163	2.40911e-163	1.33241e-163	5.8282e-163	-3.91467e-164	1.72077e-163	4.13239e-163	5.46156e-165	-2.76573e-163	5.70082e-163	9.56166e-163	1.33251e-163	-1.65299e-163	-1.6003e-164	0
2.37585e-163	1.22099e-162	2.07819e-163	-2.46428e-163	-8.19978e-163	-1.28441e-163	-5.12845e-163	3.07885e-163	-8.01368e-164	-1.02265e-163	-2.88796e-163	-3.69263e-163	9.81106e-164	6.73011e-164	-1.10636e-163	-4.95262e-164	-8.28758e-163	2.40911e-163	1.33241e-163	5.8282e-163	-3.91467e-164	1.72077e-163	4.13239e-163	5.46156e-165	-2.76573e-163	5.70082e-163	9.56166e-163	1.33251e-163	-1.65299e-163	-1.6003e-164	0
2.37585e-163	1.22099e-162	2.07819e-163	-2.46428e-163	-8.19978e-163	-1.28441e-163	-5.12845e-163	3.07885e-163	-8.01368e-164	-1.02265e-163	-2.88796e-163	-3.69263e-163	9.81106e-164	6.73011e-164	-1.10636e-163	-4.95262e-164	-8.28758e-163	2.40911e-163	1.33241e-163	5.8282e-163	-3.91467e-164	1.72077e-163	4.13239e-163	5.46156e-165	-2.76573e-163	5.70082e-163	9.56166e-163	1.33251e-163	-1.65299e-163	-1.6003e-164	0
2.37585e-163	1.22099e-162	2.07819e-163	-2.46428e-163	-8.19978e-163	-1.28441e-163	-5.12845e-163	3.07885e-163	-8.01368e-164	-1.02265e-163	-2.88796e-163	-3.69263e-163	9.81106e-164	6.73011e-164	-1.10636e-163	-4.95262e-164	-8.28758e-163	2.40911e-163	1.33241e-163	5.8282e-163	-3.91467e-164	1.72077e-163	4.13239e-163	5.46156e-165	-2.76573e-163	5.70082e-163	9.56166e-163	1.33251e-163	-1.65299e-163	-1.6003e-164	0
2.37585e-163	1.22099e-162	2.07819e-163	-2.46428e-163	-8.19978e-163	-1.28441e-163	-5.12845e-163	3.07885e-163	-8.01368e-164	-1.02265e-163	-2.88796e-163	-3.69263e-163	9.81106e-164	6.73011e-164	-1.10636e-163	-4.95262e-164	-8.28758e-163	2.40911e-163	1.33241e-163	5.8282e-163	-3.91467e-164	1.72077e-163	4.13239e-163	5.46156e-165	-2.76573e-163	5.70082e-163	9.56166e-163	1.33251e-163	-1.65299e-163	-1.6003e-164	0
2.37585e-163	1.22099e-162	2.07819e-163	-2.46428e-163	-8.19978e-163	-1.28441e-163	-5.12845e-163	3.07885e-163	-8.01368e-164	-1.02265e-163	-2.88796e-163	-3.69263e-163	9.81106e-164	6.73011e-164	-1.10636e-163	-4.95262e-164	-8.28758e-163	2.40911e-163	1.33241e-163	5.8282e-163	-3.91467e-164	1.72077e-163	4.13239e-163	5.46156e-165	-2.76573e-163	5.70082e-163	9.56166e-163	1.33251e-163	-1.65299e-163	-1.6003e-164	0
2.37585e-163	1.22099e-162	2.07819e-163	-2.46428e-163	-8.19978e-163	-1.28441e-163	-5.12845e-163	3.07885e-163	-8.01368e-164	-1.02265e-163	-2.88796e-163	-3.69263e-163	9.81106e-164	6.73011e-164	-1.10636e-163	-4.95262e-164	-8.28758e-163	2.40911e-163	1.33241e-163	5.8282e-163	-3.91467e-164	1.72077e-163	4.13239e-163	5.46156e-165	-2.76573e-163	5.70082e-163	9.56166e-163	1.33251e-163	-1.65299e-163	-1.6003e-164	0
2.37585e-163	1.22099e-162	2.07819e-163	-2.46428e-163	-8.19978e-163	-1.28441e-163	-5.12845e-163	3.07885e-163	-8.01368e-164	-1.02265e-163	-2.88796e-163	-3.69263e-163	9.81106e-164	6.73011e-164	-1.10636e-163	-4.95262e-164	-8.28758e-163	2.40911e-163	1.33241e-163	5.8282e-163	-3.91467e-164	1.72077e-163	4.13239e-163	5.46156e-165	-2.76573e-163	5.70082e-163	9.56166e-163	1.33251e-163	-1.65299e-163	-1.6003e-164	0
2.37585e-163	1.22099e-162	2.07819e-163	-2.46428e-163	-8.19978e-163	-1.28441e-163	-5.12845e-163	3.07885e-163	-8.01368e-164	-1.02265e-163	-2.88796e-163	-3.69263e-163	9.81106e-164	6.73011e-164	-1.10636e-163	-4.95262e-164	-8.28758e-163	2.40911e-163	1.33241e-163	5.8282e-163	-3.91467e-164	1.72077e-163	4.13239e-163	5.46156e-165	-2.76573e-163	5.70082e-163	9.56166e-163	1.33251e-163	-1.65299e-163	-1.6003e-164	0
2.37585e-163	1.22099e-162	2.07819e-163	-2.46428e-163	-8.19978e-163	-1.28441e-163	-5.12845e-163	3.07885e-163	-8.01368e-164	-1.02265e-163	-2.88796e-163	-3.69263e-163	9.81106e-164	6.73011e-164	-1.10636e-163	-4.95262e-164	-8.28758e-163	2.40911e-163	1.33241e-163	5.8282e-163	-3.91467e-164	1.72077e-163	4.13239e-163	5.46156e-165	-2.76573e-163	5.70082e-163	9.56166e-163	1.33251e-163	-1.65299e-163	-1.6003e-164	0
2.37585e-163	1.22099e-162	2.07819e-163	-2.46428e-163	-8.19978e-163	-1.28441e-163	-5.12845e-163	3.07885e-163	-8.01368e-164	-1.02265e-163	-2.88796e-163	-3.69263e-163	9.81106e-164	6.73011e-164	-1.10636e-163	-4.95262e-164	-8.28758e-163	2.40911e-163	1.33241e-163	5.8282e-163	-3.91467e-164	1.72077e-163	4.13239e-163	5.46156e-165	-2.76573e-163	5.70082e-163	9.56166e-163	1.33251e-163	-1.65299e-163	-1.6003e-164	0
2.37585e-163	1.22099e-162	2.07819e-163	-2.46428e-163	-8.19978e-163	-1.28441e-163	-5.12845e-163	3.07885e-163	-8.01368e-164	-1.02265e-163	-2.88796e-163	-3.69263e-163	9.81106e-164	6.73011e-164	-1.10636e-163	-4.95262e-164	-8.28758e-163	2.40911e-163	1.33241e-163	5.8282e-163	-3.91467e-164	1.72077e-163	4.13239e-163	5.46156e-165	-2.76573e-163	5.70082e-163	9.56166e-163	1.33251e-163	-1.65299e-163	-1.6003e-164	0
2.37585e-163	1.22099e-162	2.07819e-163	-2.46428e-163	-8.19978e-163	-1.28441e-163	-5.12845e-163	3.07885e-163	-8.01368e-164	-1.02265e-163	-2.88796e-163	-3.69263e-163	9.81106e-164	6.73011e-164	-1.10636e-163	-4.95262e-164	-8.28758e-163	2.40911e-163	1.33241e-163	5.8282e-163	-3.91467e-164	1.72077e-163	4.13239e-163	5.46156e-165	-2.76573e-163	5.70082e-163	9.56166e-163	1.33251e-163	-1.65299e-163	-1.6003e-164	0
2.37585e-163	1.22099e-162	2.07819e-163	-2.46428e-163	-8.19978e-163	-1.28441e-163	-5.12845e-163	3.07885e-163	-8.01368e-164	-1.02265e-163	-2.88796e-163	-3.69263e-163	9.81106e-164	6.73011e-164	-1.10636e-163	-4.95262e-164	-8.28758e-163	2.40911e-163	1.33241e-163	5.8282e-163	-3.91467e-164	1.72077e-163	4.13239e-163	5.46156e-165	-2.76573e-163	5.70082e-163	9.56166e-163	1.33251e-163	-1.65299e-163	-1.6003e-164	0
2.37585e-163	1.22099e-162	2.07819e-163	-2.46428e-163	-8.19978e-163	-1.28441e-163	-5.12845e-163	3.07885e-163	-8.01368e-164	-1.02265e-163	-2.88796e-163	-3.69263e-163	9.81106e-164	6.73011e-164	-1.10636e-163	-4.95262e-164	-8.28758e-163	2.40911e-163	1.33241e-163	5.8282e-163	-3.91467e-164	1.72077e-163	4.13239e-163	5.46156e-165	-2.76573e-163	5.70082e-163	9.56166e-163	1.33251e-163	-1.65299e-163	-1.6003e-164	0
2.37585e-163	1.22099e-162	2.07819e-163	-2.46428e-163	-8.19978e-163	-1.28441e-163	-5.12845e-163	3.07885e-163	-8.01368e-164	-1.02265e-163	-2.88796e-163	-3.69263e-163	9.81106e-164	6.73011e-164	-1.10636e-163	-4.95262e-164	-8.28758e-163	2.40911e-163	1.33241e-163	5.8282e-163	-3.91467e-164	1.72077e-163	4.13239e-163	5.46156e-165	-2.76573e-163	5.70082e-163	9.56166e-163	1.33251e-163	-1.65299e-163	-1.6003e-164	0
2.37585e-163	1.22099e-162	2.07819e-163	-2.46428e-163	-8.19978e-163	-1.28441e-163	-5.12845e-163	3.07885e-163	-8.01368e-164	-1.02265e-163	-2.88796e-163	-3.69263e-163	9.81106e-164	6.73011e-164	-1.10636e-163	-4.95262e-164	-8.28758e-163	2.40911e-163	1.33241e-163	5.8282e-163	-3.91467e-164	1.72077e-163	4.13239e-163	5.46156e-165	-2.76573e-163	5.70082e-163	9.56166e-163	1.33251e-163	-1.65299e-163	-1.6003e-164	0
2.37585e-163	1.22099e-162	2.07819e-163	-2.46428e-163	-8.19978e-163	-1.28441e-163	-5.12845e-163	3.07885e-163	-8.01368e-164	-1.02265e-163	-2.88796e-163	-3.69263e-163	9.81106e-164	6.73011e-164	-1.10636e-163	-4.95262e-164	-8.28758e-163	2.40911e-163	1.33241e-163	5.8282e-163	-3.91467e-164	1.72077e-163	4.13239e-163	5.46156e-165	-2.76573e-163	5.70082e-163	9.56166e-163	1.33251e-163	-1.65299e-163	-1.6003e-164	0
2.37585e-163	1.22099e-162	2.07819e-163	-2.46428e-163	-8.19978e-163	-1.28441e-163	-5.12845e-163	3.07885e-163	-8.01368e-164	-1.02265e-163	-2.88796e-163	-3.69263e-163	9.81106e-164	6.73011e-164	-1.10636e-163	-4.95262e-164	-8.28758e-163	2.40911e-163	1.33241e-163	5.8282e-163	-3.91467e-164	1.72077e-163	4.13239e-163	5.46156e-165	-2.76573e-163	5.70082e-163	9.56166e-163	1.33251e-163	-1.65299e-163	-1.6003e-164	0
2.37585e-163	1.22099e-162	2.07819e-163	-2.46428e-163	-8.19978e-163	-1.28441e-163	-5.12845e-163	3.07885e-163	-8.01368e-164	-1.02265e-163	-2.88796e-163	-3.69263e-163	9.81106e-164	6.73011e-164	-1.10636e-163	-4.95262e-164	-8.28758e-163	2.40911e-163	1.33241e-163	5.8282e-163	-3.91467e-164	1.72077e-163	4.13239e-163	5.46156e-165	-2.76573e-163	5.70082e-163	9.56166e-163	1.33251e-163	-1.65299e-163	-1.6003e-164	0
2.37585e-163	1.22099e-162	2.07819e-163	-2.46428e-163	-8.19978e-163	-1.28441e-163	-5.12845e-163	3.07885e-163	-8.01368e-164	-1.02265e-163	-2.88796e-163	-3.69263e-163	9.81106e-164	6.73011e-164	-1.10636e-163	-4.95262e-164	-8.28758e-163	2.40911e-163	1.33241e-163	5.8282e-163	-3.91467e-164	1.72077e-163	4.13239e-163	5.46156e-165	-2.76573e-163	5.70082e-163	9.56166e-163	1.33251e-163	-1.65299e-163	-1.6003e-164	0
2.37585e-163	1.22099e-162	2.07819e-163	-2.46428e-163	-8.19978e-163	-1.28441e-163	-5.12845e-163	3.07885e-163	-8.01368e-164	-1.02265e-163	-2.88796e-163	-3.69263e-163	9.81106e-164	6.73011e-164	-1.10636e-163	-4.95262e-164	-8.28758e-163	2.40911e-163	1.33241e-163	5.8282e-163	-3.91467e-164	1.72077e-163	4.13239e-163	5.46156e-165	-2.76573e-163	5.70082e-163	9.56166e-163	1.33251e-163	-1.65299e-163	-1.6003e-164	0
2.37585e-163	1.22099e-162	2.07819e-163	-2.46428e-163	-8.19978e-163	-1.28441e-163	-5.12845e-163	3.07885e-163	-8.01368e-164	-1.02265e-163	-2.88796e-163	-3.69263e-163	9.81106e-164	6.73011e-164	-1.10636e-163	-4.95262e-164	-8.28758e-163	2.40911e-163	1.33241e-163	5.8282e-163	-3.91467e-164	1.72077e-163	4.13239e-163	5.46156e-165	-2.76573e-163	5.70082e-163	9.56166e-163	1.33251e-163	-1.65299e-163	-1.6003e-164	0
2.37585e-163	1.22099e-162	2.07819e-163	-2.46428e-163	-8.19978e-163	-1.28441e-163	-5.12845e-163	3.07885e-163	-8.01368e-164	-1.02265e-163	-2.88796e-163	-3.69263e-163	9.81106e-164	6.73011e-164	-1.10636e-163	-4.95262e-164	-8.28758e-163	2.40911e-163	1.33241e-163	5.8282e-163	-3.91467e-164	1.72077e-163	4.13239e-163	5.46156e-165	-2.76573e-163	5.70082e-163	9.56166e-163	1.33251e-163	-1.65299e-163	-1.6003e-164	0
2.37585e-163	1.22099e-162	2.07819e-163	-2.46428e-163	-8.19978e-163	-1.28441e-163	-5.12845e-163	3.07885e-163	-8.01368e-164	-1.02265e-163	-2.88796e-163	-3.69263e-163	9.81106e-164	6.73011e-164	-1.10636e-163	-4.95262e-164	-8.28758e-163	2.40911e-163	1.33241e-163	5.8282e-163	-3.91467e-164	1.72077e-163	4.13239e-163	5.46156e-165	-2.76573e-163	5.70082e-163	9.56166e-163	1.33251e-163	-1.65299e-163	-1.6003e-164	0
2.37585e-163	1.22099e-162	2.07819e-163	-2.46428e-163	-8.19978e-163	-1.28441e-163	-5.12845e-163	3.07885e-163	-8.01368e-164	-1.02265e-163	-2.88796e-163	-3.69263e-163	9.81106e-164	6.73011e-164	-1.10636e-163	-4.95262e-164	-8.28758e-163	2.40911e-163	1.33241e-163	5.8282e-163	-3.91467e-164	1.72077e-163	4.13239e-163	5.46156e-165	-2.76573e-163	5.70082e-163	9.56166e-163	1.33251e-163	-1.65299e-163	-1.6003e-164	0
2.37585e-163	1.22099e-162	2.07819e-163	-2.46428e-163	-8.19978e-163	-1.28441e-163	-5.12845e-163	3.07885e-163	-8.01368e-164	-1.02265e-163	-2.88796e-163	-3.69263e-163	9.81106e-164	6.73011e-164	-1.10636e-163	-4.95262e-164	-8.28758e-163	2.40911e-163	1.33241e-163	5.8282e-163	-3.91467e-164	1.72077e-163	4.13239e-163	5.46156e-165	-2.76573e-163	5.70082e-163	9.56166e-163	1.33251e-163	-1.65299e-163	-1.6003e-164	0
2.37585e-163	1.22099e-162	2.07819e-163	-2.46428e-163	-8.19978e-163	-1.28441e-163	-5.12845e-163	3.07885e-163	-8.01368e-164	-1.02265e-163	-2.88796e-163	-3.69263e-163	9.81106e-164	6.73011e-164	-1.10636e-163	-4.95262e-164	-8.28758e-163	2.40911e-163	1.33241e-163	5.8282e-163	-3.91467e-164	1.72077e-163	4.13239e-163	5.46156e-165	-2.76573e-163	5.70082e-163	9.56166e-163	1.33251e-163	-1.65299e-163	-1.6003e-164	0
2.37585e-163	1.22099e-162	2.07819e-163	-2.46428e-163	-8.19978e-163	-1.28441e-163	-5.12845e-163	3.07885e-163	-8.01368e-164	-1.02265e-163	-2.88796e-163	-3.69263e-163	9.81106e-164	6.73011e-164	-1.10636e-163	-4.95262e-164	-8.28758e-163	2.40911e-163	1.33241e-163	5.8282e-163	-3.91467e-164	1.72077e-163	4.13239e-163	5.46156e-165	-2.76573e-163	5.70082e-163	9.56166e-163	1.33251e-163	-1.65299e-163	-1.6003e-164	0
2.37585e-163	1.22099e-162	2.07819e-163	-2.46428e-163	-8.19978e-163	-1.28441e-163	-5.12845e-163	3.07885e-163	-8.01368e-164	-1.02265e-163	-2.88796e-163	-3.69263e-163	9.81106e-164	6.73011e-164	-1.10636e-163	-4.95262e-164	-8.28758e-163	2.40911e-163	1.33241e-163	5.8282e-163	-3.91467e-164	1.72077e-163	4.13239e-163	5.46156e-165	-2.76573e-163	5.70082e-163	9.56166e-163	1.33251e-163	-1.65299e-163	-1.6003e-164	0
2.37585e-163	1.22099e-162	2.07819e-163	-2.46428e-163	-8.19978e-163	-1.28441e-163	-5.12845e-163	3.07885e-163	-8.01368e-164	-1.02265e-163	-2.88796e-163	-3.69263e-163	9.81106e-164	6.73011e-164	-1.10636e-163	-4.95262e-164	-8.28758e-163	2.40911e-163	1.33241e-163	5.8282e-163	-3.91467e-164	1.72077e-163	4.13239e-163	5.46156e-165	-2.76573e-163	5.70082e-163	9.56166e-163	1.33251e-163	-1.65299e-163	-1.6003e-164	0
2.37585e-163	1.22099e-162	2.07819e-163	-2.46428e-163	-8.19978e-163	-1.28441e-163	-5.12845e-163	3.07885e-163	-8.01368e-164	-1.02265e-163	-2.88796e-163	-3.69263e-163	9.81106e-164	6.73011e-164	-1.10636e-163	-4.95262e-164	-8.28758e-163	2.40911e-163	1.33241e-163	5.8282e-163	-3.91467e-164	1.72077e-163	4.13239e-163	5.46156e-165	-2.76573e-163	5.70082e-163	9.56166e-163	1.33251e-163	-1.65299e-163	-1.6003e-164	0
2.37585e-163	1.22099e-162	2.07819e-163	-2.46428e-163	-8.19978e-163	-1.28441e-163	-5.12845e-163	3.07885e-163	-8.01368e-164	-1.02265e-163	-2.88796e-163	-3.69263e-163	9.81106e-164	6.73011e-164	-1.10636e-163	-4.95262e-164	-8.28758e-163	2.40911e-163	1.33241e-163	5.8282e-163	-3.91467e-164	1.72077e-163	4.13239e-163	5.46156e-165	-2.76573e-163	5.70082e-163	9.56166e-163	1.33251e-163	-1.65299e-163	-1.6003e-164	0
2.37585e-163	1.22099e-162	2.07819e-163	-2.46428e-163	-8.19978e-163	-1.28441e-163	-5.12845e-163	3.07885e-163	-8.01368e-164	-1.02265e-163	-2.88796e-163	-3.69263e-163	9.81106e-164	6.73011e-164	-1.10636e-163	-4.95262e-164	-8.28758e-163	2.40911e-163	1.33241e-163	5.8282e-163	-3.91467e-164	1.72077e-163	4.13239e-163	5.46156e-165	-2.76573e-163	5.70082e-163	9.56166e-163	1.33251e-163	-1.65299e-163	-1.6003e-164	0
2.37585e-163	1.22099e-162	2.07819e-163	-2.46428e-163	-8.19978e-163	-1.28441e-163	-5.12845e-163	3.07885e-163	-8.01368e-164	-1.02265e-163	-2.88796e-163	-3.69263e-163	9.81106e-164	6.73011e-164	-1.10636e-163	-4.95262e-164	-8.28758e-163	2.40911e-163	1.33241e-163	5.8282e-163	-3.91467e-164	1.72077e-163	4.13239e-163	5.46156e-165	-2.76573e-163	5.70082e-163	9.56166e-163	1.33251e-163	-1.65299e-163	-1.6003e-164	0
2.37585e-163	1.22099e-162	2.07819e-163	-2.46428e-163	-8.19978e-163	-1.28441e-163	-5.12845e-163	3.07885e-163	-8.01368e-164	-1.02265e-163	-2.88796e-163	-3.69263e-163	9.81106e-164	6.73011e-164	-1.10636e-163	-4.95262e-164	-8.28758e-163	2.40911e-163	1.33241e-163	5.8282e-163	-3.91467e-164	1.72077e-163	4.13239e-163	5.46156e-165	-2.76573e-163	5.70082e-163	9.56166e-163	1.33251e-163	-1.65299e-163	-1.6003e-164	0
2.37585e-163	1.22099e-162	2.07819e-163	-2.46428e-163	-8.19978e-163	-1.28441e-163	-5.12845e-163	3.07885e-163	-8.01368e-164	-1.02265e-163	-2.88796e-163	-3.69263e-163	9.81106e-164	6.73011e-164	-1.10636e-163	-4.95262e-164	-8.28758e-163	2.40911e-163	1.33241e-163	5.8282e-163	-3.91467e-164	1.72077e-163	4.13239e-163	5.46156e-165	-2.76573e-163	5.70082e-163	9.56166e-163	1.33251e-163	-1.65299e-163	-1.6003e-164	0
2.37585e-163	1.22099e-162	2.07819e-163	-2.46428e-163	-8.19978e-163	-1.28441e-163	-5.12845e-163	3.07885e-163	-8.01368e-164	-1.02265e-163	-2.88796e-163	-3.69263e-163	9.81106e-164	6.73011e-164	-1.10636e-163	-4.95262e-164	-8.28758e-163	2.40911e-163	1.33241e-163	5.8282e-163	-3.91467e-164	1.72077e-163	4.13239e-163	5.46156e-165	-2.76573e-163	5.70082e-163	9.56166e-163	1.33251e-163	-1.65299e-163	-1.6003e-164	0
2.37585e-163	1.22099e-162	2.07819e-163	-2.46428e-163	-8.19978e-163	-1.28441e-163	-5.12845e-163	3.07885e-163	-8.01368e-164	-1.02265e-163	-2.88796e-163	-3.69263e-163	9.81106e-164	6.73011e-164	-1.10636e-163	-4.95262e-164	-8.28758e-163	2.40911e-163	1.33241e-163	5.8282e-163	-3.91467e-164	1.72077e-163	4.13239e-163	5.46156e-165	-2.76573e-163	5.70082e-163	9.56166e-163	1.33251e-163	-1.65299e-163	-1.6003e-164	0
2.37585e-163	1.22099e-162	2.07819e-163	-2.46428e-163	-8.19978e-163	-1.28441e-163	-5.12845e-163	3.07885e-163	-8.01368e-164	-1.02265e-163	-2.88796e-163	-3.69263e-163	9.81106e-164	6.73011e-164	-1.10636e-163	-4.95262e-164	-8.28758e-163	2.40911e-163	1.33241e-163	5.8282e-163	-3.91467e-164	1.72077e-163	4.13239e-163	5.46156e-165	-2.76573e-163	5.70082e-163	9.56166e-163	1.33251e-163	-1.65299e-163	-1.6003e-164	0
2.37585e-163	1.22099e-162	2.07819e-163	-2.46428e-163	-8.19978e-163	-1.28441e-163	-5.12845e-163	3.07885e-163	-8.01368e-164	-1.02265e-163	-2.88796e-163	-3.69263e-163	9.81106e-164	6.73011e-164	-1.10636e-163	-4.95262e-164	-8.28758e-163	2.40911e-163	1.33241e-163	5.8282e-163	-3.91467e-164	1.72077e-163	4.13239e-163	5.46156e-165	-2.76573e-163	5.70082e-163	9.56166e-163	1.33251e-163	-1.65299e-163	-1.6003e-164	0
2.37585e-163	1.22099e-162	2.07819e-163	-2.46428e-163	-8.19978e-163	-1.28441e-163	-5.12845e-163	3.07885e-163	-8.01368e-164	-1.02265e-163	-2.88796e-163	-3.69263e-163	9.81106e-164	6.73011e-164	-1.10636e-163	-4.95262e-164	-8.28758e-163	2.40911e-163	1.33241e-163	5.8282e-163	-3.91467e-164	1.72077e-163	4.13239e-163	5.46156e-165	-2.76573e-163	5.70082e-163	9.56166e-163	1.33251e-163	-1.65299e-163	-1.6003e-164	0
2.37585e-163	1.22099e-162	2.07819e-163	-2.46428e-163	-8.19978e-163	-1.28441e-163	-5.12845e-163	3.07885e-163	-8.01368e-164	-1.02265e-163	-2.88796e-163	-3.69263e-163	9.81106e-164	6.73011e-164	-1.10636e-163	-4.95262e-164	-8.28758e-163	2.40911e-163	1.33241e-163	5.8282e-163	-3.91467e-164	1.72077e-163	4.13239e-163	5.46156e-165	-2.76573e-163	5.70082e-163	9.56166e-163	1.33251e-163	-1.65299e-163	-1.6003e-164	0
2.37585e-163	1.22099e-162	2.07819e-163	-2.46428e-163	-8.19978e-163	-1.28441e-163	-5.12845e-163	3.07885e-163	-8.01368e-164	-1.02265e-163	-2.88796e-163	-3.69263e-163	9.81106e-164	6.73011e-164	-1.10636e-163	-4.95262e-164	-8.28758e-163	2.40911e-163	1.33241e-163	5.8282e-163	-3.91467e-164	1.72077e-163	4.13239e-163	5.46156e-165	-2.76573e-163	5.70082e-163	9.56166e-163	1.33251e-163	-1.65299e-163	-1.6003e-164	0
2.37585e-163	1.22099e-162	2.07819e-163	-2.46428e-163	-8.19978e-163	-1.28441e-163	-5.12845e-163	3.07885e-163	-8.01368e-164	-1.02265e-163	-2.88796e-163	-3.69263e-163	9.81106e-164	6.73011e-164	-1.10636e-163	-4.95262e-164	-8.28758e-163	2.40911e-163	1.33241e-163	5.8282e-163	-3.91467e-164	1.72077e-163	4.13239e-163	5.46156e-165	-2.76573e-163	5.70082e-163	9.56166e-163	1.33251e-163	-1.65299e-163	-1.6003e-164	0
2.37585e-163	1.22099e-162	2.07819e-163	-2.46428e-163	-8.19978e-163	-1.28441e-163	-5.12845e-163	3.07885e-163	-8.01368e-164	-1.02265e-163	-2.88796e-163	-3.69263e-163	9.81106e-164	6.73011e-164	-1.10636e-163	-4.95262e-164	-8.28758e-163	2.40911e-163	1.33241e-163	5.8282e-163	-3.91467e-164	1.72077e-163	4.13239e-163	5.46156e-165	-2.76573e-163	5.70082e-163	9.56166e-163	1.33251e-163	-1.65299e-163	-1.6003e-164	0
2.37585e-163	1.22099e-162	2.07819e-163	-2.46428e-163	-8.19978e-163	-1.28441e-163	-5.12845e-163	3.07885e-163	-8.01368e-164	-1.02265e-163	-2.88796e-163	-3.69263e-163	9.81106e-164	6.73011e-164	-1.10636e-163	-4.95262e-164	-8.28758e-163	2.40911e-163	1.33241e-163	5.8282e-163	-3.91467e-164	1.72077e-163	4.13239e-163	5.46156e-165	-2.76573e-163	5.70082e-163	9.56166e-163	1.33251e-163	-1.65299e-163	-1.6003e-164	0
2.37585e-163	1.22099e-162	2.07819e-163	-2.46428e-163	-8.19978e-163	-1.28441e-163	-5.12845e-163	3.07885e-163	-8.01368e-164	-1.02265e-163	-2.88796e-163	-3.69263e-163	9.81106e-164	6.73011e-164	-1.10636e-163	-4.95262e-164	-8.28758e-163	2.40911e-163	1.33241e-163	5.8282e-163	-3.91467e-164	1.72077e-163	4.13239e-163	5.46156e-165	-2.76573e-163	5.70082e-163	9.56166e-163	1.33251e-163	-1.65299e-163	-1.6003e-164	0
2.37585e-163	1.22099e-162	2.07819e-163	-2.46428e-163	-8.19978e-163	-1.28441e-163	-5.12845e-163	3.07885e-163	-8.01368e-164	-1.02265e-163	-2.88796e-163	-3.69263e-163	9.81106e-164	6.73011e-164	-1.10636e-163	-4.95262e-164	-8.28758e-163	2.40911e-163	1.33241e-163	5.8282e-163	-3.91467e-164	1.72077e-163	4.13239e-163	5.46156e-165	-2.76573e-163	5.70082e-163	9.56166e-163	1.33251e-163	-1.65299e-163	-1.6003e-164	0
2.37585e-163	1.22099e-162	2.07819e-163	-2.46428e-163	-8.19978e-163	-1.28441e-163	-5.12845e-163	3.07885e-163	-8.01368e-164	-1.02265e-163	-2.88796e-163	-3.69263e-163	9.81106e-164	6.73011e-164	-1.10636e-163	-4.95262e-164	-8.28758e-163	2.40911e-163	1.33241e-163	5.8282e-163	-3.91467e-164	1.72077e-163	4.13239e-163	5.46156e-165	-2.76573e-163	5.70082e-163	9.56166e-163	1.33251e-163	-1.65299e-163	-1.6003e-164	0
2.37585e-163	1.22099e-162	2.07819e-163	-2.46428e-163	-8.19978e-163	-1.28441e-163	-5.12845e-163	3.07885e-163	-8.01368e-164	-1.02265e-163	-2.88796e-163	-3.69263e-163	9.81106e-164	6.73011e-164	-1.10636e-163	-4.95262e-164	-8.28758e-163	2.40911e-163	1.33241e-163	5.8282e-163	-3.91467e-164	1.72077e-163	4.13239e-163	5.46156e-165	-2.76573e-163	5.70082e-163	9.56166e-163	1.33251e-163	-1.65299e-163	-1.6003e-164	0
2.37585e-163	1.22099e-162	2.07819e-163	-2.46428e-163	-8.19978e-163	-1.28441e-163	-5.12845e-163	3.07885e-163	-8.01368e-164	-1.02265e-163	-2.88796e-163	-3.69263e-163	9.81106e-164	6.73011e-164	-1.10636e-163	-4.95262e-164	-8.28758e-163	2.40911e-163	1.33241e-163	5.8282e-163	-3.91467e-164	1.72077e-163	4.13239e-163	5.46156e-165	-2.76573e-163	5.70082e-163	9.56166e-163	1.33251e-163	-1.65299e-163	-1.6003e-164	0
2.37585e-163	1.22099e-162	2.07819e-163	-2.46428e-163	-8.19978e-163	-1.28441e-163	-5.12845e-163	3.07885e-163	-8.01368e-164	-1.02265e-163	-2.88796e-163	-3.69263e-163	9.81106e-164	6.73011e-164	-1.10636e-163	-4.95262e-164	-8.28758e-163	2.40911e-163	1.33241e-163	5.8282e-163	-3.91467e-164	1.72077e-163	4.13239e-163	5.46156e-165	-2.76573e-163	5.70082e-163	9.56166e-163	1.33251e-163	-1.65299e-163	-1.6003e-164	0
2.37585e-163	1.22099e-162	2.07819e-163	-2.46428e-163	-8.19978e-163	-1.28441e-163	-5.12845e-163	3.07885e-163	-8.01368e-164	-1.02265e-163	-2.88796e-163	-3.69263e-163	9.81106e-164	6.73011e-164	-1.10636e-163	-4.95262e-164	-8.28758e-163	2.40911e-163	1.33241e-163	5.8282e-163	-3.91467e-164	1.72077e-163	4.13239e-163	5.46156e-165	-2.76573e-163	5.70082e-163	9.56166e-163	1.33251e-163	-1.65299e-163	-1.6003e-164	0
2.37585e-163	1.22099e-162	2.07819e-163	-2.46428e-163	-8.19978e-163	-1.28441e-163	-5.12845e-163	3.07885e-163	-8.01368e-164	-1.02265e-163	-2.88796e-163	-3.69263e-163	9.81106e-164	6.73011e-164	-1.10636e-163	-4.95262e-164	-8.28758e-163	2.40911e-163	1.33241e-163	5.8282e-163	-3.91467e-164	1.72077e-163	4.13239e-163	5.46156e-165	-2.76573e-163	5.70082e-163	9.56166e-163	1.33251e-163	-1.65299e-163	-1.6003e-164	0
2.37585e-163	1.22099e-162	2.07819e-163	-2.46428e-163	-8.19978e-163	-1.28441e-163	-5.12845e-163	3.07885e-163	-8.01368e-164	-1.02265e-163	-2.88796e-163	-3.69263e-163	9.81106e-164	6.73011e-164	-1.10636e-163	-4.95262e-164	-8.28758e-163	2.40911e-163	1.33241e-163	5.8282e-163	-3.91467e-164	1.72077e-163	4.13239e-163	5.46156e-165	-2.76573e-163	5.70082e-163	9.56166e-163	1.33251e-163	-1.65299e-163	-1.6003e-164	0
2.37585e-163	1.22099e-162	2.07819e-163	-2.46428e-163	-8.19978e-163	-1.28441e-163	-5.12845e-163	3.07885e-163	-8.01368e-164	-1.02265e-163	-2.88796e-163	-3.69263e-163	9.81106e-164	6.73011e-164	-1.10636e-163	-4.95262e-164	-8.28758e-163	2.40911e-163	1.33241e-163	5.8282e-163	-3.91467e-164	1.72077e-163	4.13239e-163	5.46156e-165	-2.76573e-163	5.70082e-163	9.56166e-163	1.33251e-163	-1.65299e-163	-1.6003e-164	0
2.37585e-163	1.22099e-162	2.07819e-163	-2.46428e-163	-8.19978e-163	-1.28441e-163	-5.12845e-163	3.07885e-163	-8.01368e-164	-1.02265e-163	-2.88796e-163	-3.69263e-163	9.81106e-164	6.73011e-164	-1.10636e-163	-4.95262e-164	-8.28758e-163	2.40911e-163	1.33241e-163	5.8282e-163	-3.91467e-164	1.72077e-163	4.13239e-163	5.46156e-165	-2.76573e-163	5.70082e-163	9.56166e-163	1.33251e-163	-1.65299e-163	-1.6003e-164	0
2.37585e-163	1.22099e-162	2.07819e-163	-2.46428e-163	-8.19978e-163	-1.28441e-163	-5.12845e-163	3.07885e-163	-8.01368e-164	-1.02265e-163	-2.88796e-163	-3.69263e-163	9.81106e-164	6.73011e-164	-1.10636e-163	-4.95262e-164	-8.28758e-163	2.40911e-163	1.33241e-163	5.8282e-163	-3.91467e-164	1.72077e-163	4.13239e-163	5.46156e-165	-2.76573e-163	5.70082e-163	9.56166e-163	1.33251e-163	-1.65299e-163	-1.6003e-164	0
[truncated: 2,019 more rows]
