# Supplementary material for: A modified shuffled frog leaping algorithm with inertia weight
Source: Sci Rep. 2024 Feb 20;14:4146. doi: 10.1038/s41598-024-51306-1 (PMC11224354; doi:10.1038/s41598-024-51306-1)
Supplement: Supplementary file 1 — Supplementary Information. [file 41598_2024_51306_MOESM1_ESM.zip › data/F1/MSFLA_L_2.xls]

## Sheet: Sheet1
-1.92855	-0.988748	1.79033	-0.776599	0.817856	0.578995	0.487323	0.601218	6.43831	-4.48288	2.3205	0.00420955	3.28117	8.02564	-0.699326	2.22882	-0.974679	-3.26025	-7.52687	-0.245089	1.15692	-0.650937	2.97744	0.583705	-2.7673	1.79355	-0.967632	3.1933	-0.121716	3.32704	270.028
-0.0177955	0.427248	-0.291349	0.140591	0.243843	-0.131994	0.161331	0.0352837	0.0276161	0.11941	0.186898	0.128392	0.0805248	-0.193792	-0.158503	0.0879845	-0.270206	0.476376	-0.755753	-0.0314848	-0.0384274	0.138466	0.124169	0.156885	-0.143048	-0.117593	0.0390286	-0.224251	-0.0402771	-0.325143	1.66123
-0.0133035	0.0216711	-0.0189495	-0.0101139	-0.0069544	-0.0116487	0.0013696	-0.0120438	-0.00527936	0.00714799	0.0374466	0.0364142	-0.0111579	-0.0105476	0.0164046	-0.015676	-0.0235562	0.011473	0.0116827	-0.023242	-0.0372122	-0.00641444	0.0115275	-0.0200851	0.0130737	0.0157413	-0.0258531	0.00683992	0.0488218	0.0032761	0.0118503
0.00183237	0.00145985	0.00108739	0.000105272	6.8616e-05	-0.000595169	0.00116025	-0.00533756	0.000934761	-0.0010133	0.00220585	0.00130888	0.000489983	0.00056166	0.00056409	-0.0016417	0.000692254	0.00102429	0.000370093	0.00469942	0.00125236	-0.00081233	0.00131656	-0.000385506	-0.000848896	0.000242467	-0.000529973	-0.000554009	5.10103e-05	-0.00178243	8.13323e-05
-4.71905e-05	0.000358826	-1.46511e-05	-1.7806e-05	0.000165171	5.68276e-05	1.18189e-05	-0.000121586	0.000494305	-0.000288653	-1.73058e-06	0.000130727	-0.000285042	0.000122786	-0.000118098	3.45234e-05	7.06283e-05	4.69158e-06	-1.78739e-05	-2.62364e-05	6.32403e-05	2.4184e-05	-1.89598e-06	-0.000140088	-0.000188674	-0.000245594	2.9418e-05	-9.64869e-05	3.0397e-06	0.000364572	9.02406e-07
1.44997e-05	3.68435e-06	1.01811e-05	7.96056e-07	8.97054e-06	6.67364e-06	6.03665e-06	1.69964e-05	1.17988e-05	-1.5731e-05	-7.06447e-06	-8.7241e-06	8.75388e-06	8.94791e-06	7.89191e-06	-4.13153e-08	-2.40345e-05	7.52652e-06	-5.7924e-06	5.43998e-05	1.36554e-06	6.98454e-07	1.14856e-07	3.45172e-06	-7.4971e-06	-4.17054e-06	1.36029e-05	4.56844e-06	6.75476e-06	-4.12053e-06	5.4937e-09
-3.51958e-07	-2.35318e-06	1.76408e-07	7.21632e-07	5.89033e-07	3.10836e-07	-3.29714e-06	-3.89244e-07	6.91025e-06	9.43783e-07	-9.67019e-08	1.12286e-06	6.1303e-07	-1.74356e-07	3.00769e-06	7.31354e-07	7.41183e-07	-4.13014e-06	-1.18261e-07	-2.41042e-06	1.80817e-06	3.60847e-07	1.0516e-06	-1.73519e-06	2.86526e-06	-1.81886e-06	3.0279e-06	2.96484e-06	1.56029e-06	6.32474e-07	1.40838e-10
8.32634e-08	-3.3586e-08	2.02624e-07	1.5446e-07	-1.6547e-08	-1.56142e-08	3.89644e-08	-6.04622e-09	-3.07862e-07	-1.37602e-07	2.77621e-08	-1.6714e-08	-3.02086e-07	-2.91092e-07	-4.6952e-08	2.57404e-08	-2.46622e-09	-9.78899e-08	-9.03599e-08	1.30003e-07	-3.1537e-08	-4.94592e-08	-5.5456e-07	-4.97655e-08	-3.34149e-08	-2.14354e-07	-2.88031e-07	-1.31611e-08	-2.93072e-08	1.00354e-07	8.57907e-13
-2.48916e-09	-1.76252e-08	-2.46883e-09	3.69705e-09	-6.35309e-09	-6.44836e-09	1.01622e-08	1.10686e-09	2.16338e-09	6.1418e-09	1.86358e-10	7.64519e-09	7.16125e-09	6.79125e-09	-8.37145e-09	2.91538e-08	-5.81666e-09	-5.88523e-09	1.89875e-09	-3.68556e-09	1.06896e-08	-1.34403e-08	-1.67128e-09	-5.57775e-10	-1.01024e-08	6.92706e-09	2.55656e-09	1.19211e-08	1.37853e-09	2.83794e-09	2.33368e-15
3.16255e-10	5.66192e-11	5.30971e-10	-1.71101e-10	9.09836e-10	-9.31547e-10	2.9712e-10	-1.28233e-10	-1.4456e-09	7.18533e-10	3.48806e-10	-3.90887e-09	6.99135e-10	5.08094e-10	-3.16269e-10	4.01944e-09	2.30063e-10	8.39213e-12	-5.48862e-10	-3.97592e-10	-5.34834e-10	-2.94797e-10	-4.56826e-10	-1.16664e-10	2.5197e-10	-1.89822e-09	1.43437e-10	-2.25132e-09	2.10911e-10	1.08186e-09	4.83028e-17
-9.071e-11	-3.92196e-11	-1.01587e-10	-7.75439e-11	2.8695e-11	-3.91565e-11	2.19062e-10	6.60528e-11	1.22104e-10	4.49729e-11	4.71818e-11	-8.44872e-11	3.79161e-11	-1.78959e-10	-1.42698e-11	-8.12701e-11	4.6209e-11	4.31476e-10	-2.65883e-10	2.80524e-11	-1.78859e-10	-2.69439e-11	5.74618e-11	7.50501e-12	1.56929e-10	9.09014e-11	-5.20246e-11	-6.06466e-12	5.27503e-11	-3.1833e-11	4.82668e-19
-4.64414e-12	1.8426e-11	-1.81539e-12	1.39454e-11	-4.03343e-12	-3.93803e-11	-4.1039e-12	1.73745e-12	6.38465e-12	-1.54979e-11	-5.67485e-12	3.39861e-12	-8.08943e-13	-1.52772e-12	1.41693e-12	2.85235e-12	1.42578e-12	-4.73044e-12	-7.96118e-13	-5.4472e-12	5.33297e-13	4.55711e-13	-2.04515e-11	1.00222e-11	-1.2915e-12	6.59705e-12	-3.44762e-12	5.76388e-12	-4.37997e-12	2.18886e-11	3.64613e-21
-5.06891e-13	-2.69476e-13	3.85447e-13	4.87931e-13	2.80225e-13	-3.97381e-13	-8.10069e-15	-3.24277e-12	7.63603e-13	1.7951e-12	1.82611e-14	-2.27022e-13	-3.99766e-13	-2.1641e-12	-3.63093e-13	2.09753e-13	1.18303e-12	-6.22268e-13	-4.73405e-13	4.13233e-13	6.33363e-13	-4.92252e-13	6.75548e-14	-1.43932e-12	-7.94542e-14	-1.17586e-12	-1.77157e-12	1.00134e-13	-5.52881e-15	2.37169e-13	2.98396e-23
1.55239e-14	1.0166e-13	-1.26738e-14	-5.5558e-14	-2.07918e-14	3.97761e-14	-8.70287e-14	-5.1685e-14	-8.43862e-14	4.59679e-14	3.503e-14	-1.26197e-13	4.26397e-14	5.87141e-14	-3.04715e-14	6.77438e-14	-2.72382e-14	-6.68248e-14	2.5818e-14	8.63987e-14	-8.66677e-14	-2.40734e-14	-1.23567e-14	-7.33144e-14	4.82641e-14	8.39912e-14	1.37901e-14	9.04242e-15	5.45168e-14	-2.19211e-14	1.03319e-25
-2.2084e-14	1.96959e-15	-8.00145e-15	-4.27018e-15	-2.82924e-15	-4.21065e-15	1.13199e-15	2.99098e-15	5.88307e-15	1.25458e-16	4.29018e-15	5.04607e-15	-1.57637e-14	-4.04108e-16	8.38102e-16	-1.74936e-15	-1.34023e-14	-2.55999e-15	-1.22224e-15	-1.49651e-15	1.96224e-16	-3.88488e-15	3.15413e-15	-6.42017e-16	-2.269e-15	-2.54593e-16	1.24991e-14	-2.1002e-15	1.10111e-14	6.54214e-15	1.48601e-27
-7.06887e-16	2.40324e-16	2.72602e-15	-2.74792e-16	3.90199e-16	-3.9594e-16	-1.3127e-16	-1.20471e-16	4.2087e-16	6.16859e-18	1.93682e-17	-4.70627e-16	2.41953e-16	-2.91007e-17	-6.34906e-16	1.80405e-16	-2.10735e-18	1.16513e-15	-1.9382e-16	9.74301e-17	-3.35521e-16	3.14855e-16	-5.27879e-17	2.04708e-16	-1.95842e-16	-1.04532e-15	-1.41433e-17	2.96743e-16	-5.75277e-17	1.9099e-16	1.22191e-29
5.16682e-17	4.20018e-17	1.02147e-16	1.01813e-18	7.84093e-17	3.36575e-17	-1.04135e-17	2.52698e-18	4.5622e-18	-3.86094e-17	-1.48032e-17	1.25927e-18	-4.48805e-17	1.41316e-17	-5.28028e-17	7.32606e-18	-4.47722e-17	3.03289e-17	-6.2721e-17	-4.98629e-18	5.35527e-17	-4.36797e-17	1.40591e-17	-7.24966e-17	-2.90893e-18	-1.73494e-17	-9.31078e-18	8.67566e-18	2.78374e-17	6.57396e-17	5.1733e-32
-4.77512e-18	1.76019e-18	4.01464e-18	-1.67503e-18	1.95722e-18	-1.74928e-18	5.47578e-18	2.77528e-18	7.72338e-18	-1.32498e-18	-8.23556e-18	-6.29728e-18	-4.20051e-18	-1.22647e-18	4.46379e-18	-5.58711e-19	4.27731e-19	-3.87826e-18	1.98735e-18	-2.70848e-18	-3.66512e-18	1.85891e-18	1.10898e-18	-2.8165e-18	2.28095e-18	-1.94108e-19	-6.21373e-18	2.06589e-18	-2.02323e-18	3.92989e-19	4.026e-34
-5.98972e-19	-4.96554e-19	8.23773e-19	1.23303e-20	3.88254e-19	1.08595e-20	9.97849e-19	3.10243e-20	-8.95112e-20	7.42829e-19	-7.42317e-19	5.83099e-19	4.50406e-19	-4.76884e-19	3.02999e-19	2.73301e-19	-1.58856e-19	9.49938e-19	-1.58053e-19	3.05636e-20	-1.69493e-19	2.00589e-19	-3.84182e-20	3.4639e-19	-7.12194e-19	-1.21525e-18	-8.40009e-19	-3.69749e-19	1.7728e-19	6.20523e-19	8.86606e-36
4.86301e-20	-6.13966e-21	-3.59257e-21	-7.3771e-21	3.34989e-21	-6.30453e-20	3.55835e-20	-2.68351e-21	2.90194e-20	1.13704e-20	-5.11256e-20	-6.71173e-21	-1.36786e-19	1.7438e-20	-4.15266e-20	1.29471e-19	-2.72226e-20	-4.88607e-21	-2.74397e-21	3.69878e-20	-4.19935e-21	9.47267e-21	-9.3964e-21	-3.38179e-20	-2.43103e-20	3.80359e-21	-4.49468e-20	-9.90758e-20	1.34464e-20	-5.20805e-20	6.7676e-38
6.51713e-22	2.74576e-21	6.46591e-22	-1.58836e-21	8.82272e-22	-1.70967e-21	-3.62146e-23	9.04615e-22	3.21742e-23	-1.31418e-21	3.91342e-22	5.98134e-21	2.83538e-21	-1.74476e-21	4.52821e-22	5.70286e-21	2.96649e-21	1.81339e-21	-1.30676e-20	1.53221e-21	-1.09335e-21	-1.75646e-21	1.42946e-21	8.83764e-21	7.1145e-22	-1.84855e-21	3.02456e-21	-6.04049e-21	-1.88255e-21	1.64439e-21	4.22329e-40
-6.98443e-23	-1.34253e-24	-1.19761e-22	1.98438e-22	-1.55382e-24	1.7588e-22	2.45249e-22	1.28758e-22	2.71752e-22	-3.97899e-22	-1.17241e-22	-9.49185e-23	-1.91454e-23	7.35534e-22	-3.5258e-23	8.76173e-23	7.4072e-24	6.61006e-22	-5.46683e-23	-1.24219e-22	-2.76132e-22	6.12674e-23	8.80069e-23	1.72576e-22	1.01126e-22	-2.1673e-22	3.65121e-22	-2.44491e-22	2.46501e-23	-9.59331e-23	1.80452e-42
-4.58425e-24	5.21325e-23	-2.30992e-23	-5.60133e-23	-8.78747e-23	-1.82321e-23	1.03611e-24	3.24144e-23	-1.44736e-23	5.47457e-24	-8.69484e-24	-8.25595e-24	-1.46413e-23	7.18103e-24	3.69575e-23	-7.41662e-23	4.79154e-23	-1.85879e-23	9.06456e-23	-8.64723e-23	-2.99116e-23	8.78089e-24	-2.38595e-23	-1.81324e-24	-1.0785e-24	-1.70125e-23	-5.50108e-23	-2.21785e-23	2.20841e-23	-1.72518e-23	4.75055e-44
3.44534e-24	-1.64374e-24	4.66102e-24	3.32281e-24	3.38951e-24	-2.16866e-25	-1.16412e-24	-2.65203e-24	3.39989e-24	-1.8685e-24	1.79395e-24	-4.94792e-24	-2.3314e-24	4.60021e-24	3.48343e-24	-2.50189e-25	3.36513e-24	-1.07028e-25	1.04663e-23	1.92276e-24	-3.14482e-25	5.09636e-24	-5.89328e-25	-3.30242e-25	-1.07522e-24	-1.14336e-25	-4.64915e-24	-3.94415e-25	-2.71081e-25	4.48331e-25	3.23125e-46
8.63534e-26	-5.31055e-25	4.33927e-26	3.0241e-25	9.44613e-27	-9.97301e-26	2.14708e-25	-5.9313e-26	-1.36076e-25	5.853e-25	-1.23835e-25	-1.40134e-25	6.54953e-26	-1.12788e-25	-1.97561e-26	5.92063e-26	1.07778e-26	-6.44287e-26	-9.92834e-26	-5.04146e-25	-2.65318e-25	-2.99137e-25	1.93093e-25	-1.26521e-25	5.98629e-26	-2.11962e-25	2.75418e-25	1.08413e-25	-2.02303e-26	7.82879e-26	1.48355e-48
2.6593e-26	-2.30452e-27	8.5718e-27	2.46557e-27	2.30576e-26	-1.97619e-27	-5.72193e-27	-3.57995e-26	1.08885e-26	-1.13313e-26	1.09153e-26	-6.45783e-27	-1.20134e-27	8.57449e-27	-3.916e-27	-2.49038e-26	1.71781e-26	3.85497e-26	3.36499e-26	-4.67478e-26	2.44433e-27	-1.51946e-27	5.14825e-27	-2.22933e-26	-5.84323e-26	-4.83235e-26	-6.48423e-27	2.32216e-26	9.31131e-27	3.14414e-26	1.67969e-50
-8.91635e-28	-6.1694e-28	3.01074e-27	1.58094e-27	9.2749e-28	-5.2087e-30	-2.29007e-27	6.34386e-27	2.8483e-28	-7.64054e-28	-3.63315e-27	8.24732e-28	2.20252e-27	-3.27563e-27	-1.82299e-29	-1.86254e-27	1.07227e-27	-3.11905e-27	4.11505e-27	5.62922e-28	8.34824e-29	5.01773e-28	-2.87691e-29	-4.63532e-27	-1.80502e-27	-1.2798e-27	4.43559e-28	2.0624e-27	-3.11778e-27	4.1443e-28	1.61797e-52
3.01295e-29	1.3068e-28	-1.52954e-29	-4.76547e-28	7.64376e-29	-3.34362e-28	1.16722e-28	-3.42591e-28	1.48055e-29	-8.36539e-30	6.18774e-29	-2.69032e-28	1.84282e-28	-8.90731e-29	-3.14686e-28	4.44675e-29	-4.59894e-29	-1.36336e-29	6.09765e-30	1.24114e-28	-3.25032e-29	3.37746e-29	-2.94518e-29	4.93452e-29	7.41806e-30	2.77511e-28	-4.35756e-29	-3.08672e-28	4.43563e-29	-3.31762e-28	1.02286e-54
-1.10589e-29	5.89378e-31	2.02583e-29	-1.47342e-29	-2.48708e-29	4.18276e-30	3.72764e-29	6.1868e-30	4.68614e-30	-1.68665e-29	-8.37564e-30	-3.4772e-30	-8.25739e-30	1.94557e-29	1.89802e-29	-7.76332e-30	-2.11354e-30	6.4312e-30	2.26201e-29	-1.51106e-29	-5.59867e-30	1.68518e-29	-1.27843e-29	3.13645e-29	3.5878e-30	4.79713e-30	1.14705e-29	1.66759e-30	3.95144e-29	1.66557e-30	8.05263e-57
5.27059e-31	2.7618e-30	1.11056e-30	-3.60289e-31	6.81762e-31	-9.1313e-31	1.26711e-31	1.12419e-30	8.87694e-31	-5.48785e-31	-1.15488e-30	2.16437e-31	2.16334e-30	7.75164e-31	-5.66657e-33	-1.03325e-30	-2.87796e-30	-1.29886e-31	8.19796e-31	-7.21141e-31	-1.11069e-30	8.22537e-31	8.73595e-32	-1.30703e-30	4.89436e-30	-1.95758e-31	-2.62203e-30	-1.29201e-32	-1.5815e-30	-1.56926e-31	6.71771e-59
1.59022e-31	7.21205e-32	1.75488e-31	1.92182e-32	-6.19031e-32	-5.52844e-32	-1.61449e-31	-3.78417e-32	6.78441e-32	-1.10811e-31	2.57007e-31	2.80775e-32	2.07364e-31	2.92832e-33	9.5752e-33	-3.05071e-33	1.58336e-31	-1.22246e-31	4.39173e-31	2.89988e-32	5.66282e-32	-7.23947e-32	4.90769e-32	2.32249e-32	9.2875e-32	4.60063e-32	-1.50073e-32	-1.76128e-32	5.70797e-32	-1.81583e-31	5.15506e-61
1.19995e-33	-3.76355e-33	5.45552e-33	1.82456e-33	2.72406e-33	4.05592e-33	-1.54791e-32	5.67302e-33	3.03977e-33	-2.54893e-33	1.42981e-32	8.24288e-33	-1.57369e-32	4.66783e-33	-7.09802e-33	-5.7287e-33	-3.91036e-33	-4.40714e-33	1.869e-32	1.26794e-33	-1.57702e-32	-4.54558e-34	-2.12006e-32	4.19354e-32	-1.23049e-32	3.69849e-32	6.24898e-34	8.17464e-35	-1.18258e-32	-1.94873e-32	5.86699e-63
-6.63197e-34	-6.12412e-34	-1.98478e-33	-1.14649e-33	4.49642e-34	3.58549e-34	4.14476e-34	-1.73634e-35	1.49139e-33	6.25842e-34	1.75395e-34	-7.75947e-34	1.45546e-33	-1.13088e-33	-6.46738e-34	2.17979e-33	-1.99869e-34	1.0966e-33	5.64395e-34	-1.95978e-33	5.7117e-34	4.3294e-34	-1.39387e-33	4.71382e-34	-1.07037e-34	-7.67867e-34	-2.49011e-35	2.03257e-34	3.2979e-33	-6.61545e-34	3.84246e-65
5.66901e-35	-2.0969e-36	2.06867e-34	7.86865e-38	8.36611e-36	-6.4342e-35	-8.90808e-35	1.37313e-35	2.07546e-34	2.21063e-35	-1.33912e-34	-1.2242e-34	1.0478e-34	-2.87766e-35	-2.86474e-35	2.20616e-35	1.37541e-34	-1.70056e-34	5.79424e-35	-4.98561e-34	3.47386e-36	2.04773e-35	-5.46346e-35	5.18324e-35	-6.20529e-35	-4.76778e-35	5.68055e-35	-1.15739e-34	1.00691e-34	-1.60844e-34	5.12559e-67
-3.22529e-36	2.26035e-35	-1.10049e-35	8.78607e-36	-1.72986e-35	2.08778e-36	-3.96724e-37	-1.53438e-35	-8.38595e-36	-1.26172e-36	-8.35437e-36	4.57275e-36	-2.6587e-36	-4.29726e-38	5.10862e-36	-4.65305e-37	-5.37233e-36	6.41591e-36	-2.33445e-37	-8.12058e-37	2.72622e-36	-1.69137e-36	-6.26769e-36	6.82479e-36	-1.39761e-35	8.75975e-36	-5.85555e-37	-4.59089e-36	2.03688e-36	4.05058e-36	1.93575e-69
4.00512e-37	-9.76067e-37	7.58778e-37	-9.14333e-37	-6.20144e-37	3.46133e-37	1.69955e-36	7.73738e-37	3.92e-37	5.57898e-37	3.67348e-37	-3.11078e-37	1.17524e-36	-1.29163e-37	2.83845e-37	-1.66618e-36	-1.08469e-37	3.12561e-37	-3.83828e-37	-1.18408e-36	-1.05371e-36	2.05177e-37	-5.37697e-37	-2.36058e-36	7.89704e-37	3.6315e-37	-9.58743e-38	-3.04097e-37	2.40044e-37	-2.62595e-37	2.11241e-71
-6.60783e-38	1.46378e-38	8.68823e-38	1.0558e-38	-2.19277e-37	1.79413e-38	1.31577e-37	-8.96591e-38	-5.3185e-38	-1.76261e-38	2.03113e-38	1.98229e-37	-2.38217e-38	1.36638e-37	5.47918e-39	7.236e-38	-6.58793e-38	7.422e-38	1.0319e-37	-7.89211e-38	-9.85081e-39	-1.57096e-38	4.81659e-38	1.49111e-38	7.39666e-38	-2.02084e-39	4.90486e-38	1.5819e-38	3.73394e-39	-1.5951e-38	1.91357e-73
7.81315e-40	3.94715e-39	4.71491e-39	3.32776e-40	-2.12621e-40	1.07417e-39	1.41258e-38	1.0343e-38	3.50765e-39	3.85439e-39	7.56333e-40	-2.30417e-38	8.98348e-39	-3.70844e-39	4.28893e-39	-1.84602e-39	-1.88623e-40	-2.87932e-39	2.25504e-41	-1.52951e-39	-8.70876e-39	7.28903e-39	-1.93695e-40	-7.61737e-39	4.00767e-39	-8.40671e-39	3.52257e-39	-2.74969e-39	5.50385e-39	-5.39518e-40	1.35614e-75
-4.48316e-40	-3.51534e-41	4.28301e-40	2.00037e-39	-2.2204e-40	-1.6887e-40	1.52898e-39	-1.07344e-39	-7.99287e-40	2.53786e-40	-1.70349e-40	4.29977e-40	9.34209e-40	-4.84597e-40	-6.45945e-41	1.11265e-40	7.42933e-40	-4.06689e-40	-5.10496e-40	9.71948e-40	2.17214e-40	-4.4015e-40	-9.33796e-41	-8.40987e-40	-8.5705e-40	-2.14281e-40	-3.50484e-41	9.45561e-40	9.20995e-41	-4.68826e-40	1.47799e-77
-1.20876e-41	2.88311e-41	3.58948e-41	-3.96082e-41	2.23094e-41	1.62421e-40	-3.24358e-41	-2.92003e-41	-2.65955e-41	-5.43482e-41	-3.52072e-41	-4.63426e-41	-1.40262e-41	-3.87143e-41	-2.50445e-41	1.29768e-41	1.58995e-41	9.44026e-41	4.30711e-41	1.19189e-41	1.09009e-41	3.18381e-41	7.65764e-41	-1.45553e-41	-1.70954e-40	1.00678e-40	-5.94748e-41	-5.53835e-41	-5.68043e-41	-3.81097e-41	1.11172e-79
-2.05828e-41	1.85827e-42	1.16306e-42	-6.40377e-42	-1.39774e-42	-9.171e-43	-4.55831e-43	1.08895e-41	8.29948e-42	9.86035e-42	-1.17493e-41	3.11008e-42	9.19064e-43	-3.12332e-42	8.98529e-42	-4.55471e-42	-2.32853e-42	2.42309e-42	1.62655e-42	5.637e-42	-3.48889e-44	-3.5098e-42	-2.40284e-42	5.4001e-42	-9.98518e-43	-3.45426e-42	-5.18468e-43	-4.77812e-42	-7.94382e-43	-1.56042e-42	1.14902e-81
3.31104e-43	-2.56914e-43	7.22784e-44	5.46944e-44	1.46683e-42	-8.6003e-43	3.67458e-44	7.88804e-44	-2.5727e-43	1.72458e-42	-7.61142e-43	1.63279e-42	1.57332e-43	-5.62027e-43	-2.2235e-43	-3.11923e-43	3.77495e-43	-2.83588e-44	3.25587e-43	-1.8901e-43	1.33782e-42	3.89272e-45	2.07535e-42	-3.37968e-43	7.36771e-45	-2.7648e-43	6.30445e-45	1.03162e-42	-3.72175e-44	-1.37037e-43	1.75128e-83
-7.04152e-45	-3.0416e-44	1.34038e-43	4.95765e-44	4.18997e-44	-3.43951e-44	-4.68092e-45	1.42374e-44	7.20768e-44	-1.47145e-44	-5.22781e-46	-7.35925e-44	-3.05552e-44	-1.11357e-44	2.21872e-45	-3.51582e-44	4.93351e-44	3.18671e-44	-2.29019e-44	-2.54333e-44	1.11114e-45	-1.64689e-44	-1.043e-45	2.48807e-44	-1.93233e-44	-1.0773e-43	-4.44487e-44	3.70976e-44	4.07271e-44	-3.54809e-44	6.14503e-86
1.37972e-45	2.27475e-48	-2.48416e-46	-1.74406e-45	-3.34001e-45	3.44201e-45	-6.84428e-45	2.252e-46	-8.19277e-45	3.08028e-45	-2.81166e-45	1.70405e-46	6.22537e-46	-7.5399e-45	3.22737e-45	5.89083e-46	2.1216e-45	1.00191e-44	3.79918e-46	-2.52736e-45	7.36114e-45	3.58673e-45	9.20405e-46	-1.31701e-45	3.94012e-46	-2.25358e-45	9.48083e-46	3.57185e-45	2.71636e-45	2.01239e-45	4.38816e-88
1.21811e-46	4.83434e-47	-3.87827e-46	3.72241e-46	-1.48256e-46	2.34997e-47	8.25932e-47	-5.4831e-46	3.25328e-46	-1.7994e-46	6.10495e-46	2.88789e-46	3.05811e-46	6.18533e-46	4.13835e-46	-3.53356e-47	-5.07046e-46	4.54274e-48	-1.67191e-48	2.29348e-46	-1.88877e-46	7.80249e-47	8.99208e-46	8.04955e-47	2.18239e-46	2.97597e-48	7.44048e-46	1.69172e-46	-1.21193e-46	-5.86494e-46	4.03414e-90
-2.7475e-48	-7.86677e-49	3.39114e-48	-2.32299e-47	1.0738e-47	-7.08738e-48	-1.63039e-47	-6.96892e-47	-1.72368e-47	-5.64123e-48	-8.21637e-48	1.6404e-47	-2.92414e-48	6.35993e-47	6.34976e-48	-9.1639e-48	1.97667e-47	5.95875e-47	2.42949e-47	1.56944e-47	-1.71508e-47	1.70045e-47	-5.67968e-47	-3.35208e-47	8.19071e-49	7.95663e-48	-6.83532e-47	-2.58596e-47	-1.1706e-47	9.60716e-47	3.51729e-92
2.00842e-48	9.67151e-49	-2.46133e-48	3.76635e-48	-6.90757e-49	6.27545e-48	1.21385e-49	-2.96267e-48	1.99909e-48	9.87992e-50	6.29858e-48	9.65861e-49	-8.2252e-49	-5.06613e-49	-1.15328e-48	1.82457e-48	-8.75511e-49	4.49053e-49	-1.48719e-49	-7.38872e-49	-2.13467e-48	3.16183e-49	4.31439e-49	5.65244e-49	2.67364e-49	-3.61165e-48	-1.19176e-48	-3.34457e-49	9.46701e-49	-2.33149e-48	1.51745e-94
-1.68115e-49	1.97747e-50	-1.31726e-49	-2.49276e-50	-5.53641e-50	-4.02001e-49	2.17823e-50	-1.03241e-49	1.19025e-49	3.1046e-49	-1.80869e-49	8.35549e-50	1.97199e-49	-1.32451e-49	-1.37371e-49	1.84934e-49	-7.52701e-49	-4.12313e-49	-1.94165e-49	2.14996e-49	-1.91472e-49	2.48064e-49	1.44165e-49	-5.23206e-50	5.44265e-49	-2.44632e-49	-6.90165e-50	-5.39943e-51	-5.48309e-49	-6.66217e-50	2.09032e-96
-3.16736e-50	1.77698e-52	4.5805e-50	1.23032e-50	4.5682e-50	-4.54914e-50	4.09164e-52	-1.88726e-51	1.5865e-50	-1.0877e-50	-4.38973e-50	-1.19712e-50	6.86257e-51	-5.57337e-51	3.7813e-50	2.01401e-50	-7.48987e-51	4.35377e-50	-1.26565e-51	-1.33311e-50	4.71858e-51	1.34023e-50	1.05411e-50	2.43508e-50	1.85887e-50	-1.63157e-50	2.95934e-50	-5.08007e-51	-2.58911e-50	3.00171e-50	1.78883e-98
1.58051e-51	-8.1037e-53	4.00416e-51	-1.0195e-51	-5.28753e-52	1.13414e-51	-1.9939e-51	-1.58271e-51	3.19991e-52	-1.00968e-51	-1.62443e-53	-1.20697e-51	-1.24347e-51	-1.08677e-52	1.21551e-51	5.12366e-52	6.60143e-52	6.17959e-52	1.45859e-51	2.04478e-51	-4.57022e-51	-1.3682e-53	6.89631e-53	-7.53058e-52	9.78725e-54	2.68364e-52	-2.13953e-51	-7.05269e-54	2.79672e-51	-1.31799e-52	7.45746e-101
1.0504e-52	1.46491e-53	-3.70663e-52	6.49014e-53	3.37555e-53	-1.58244e-52	1.6857e-52	7.5158e-53	2.01552e-52	8.98853e-53	5.88011e-53	-1.00143e-53	1.46549e-52	3.39899e-52	6.75949e-53	-6.52977e-53	-2.03823e-53	1.08765e-52	-4.6662e-53	-1.11418e-53	-1.33581e-52	-1.3586e-52	-8.0045e-55	3.67171e-53	2.28031e-52	4.0025e-52	3.72985e-53	-4.52595e-52	-6.01466e-54	-1.26389e-52	8.97837e-103
-1.84551e-53	-5.79274e-54	5.20017e-54	-2.2612e-54	1.66499e-53	-1.16684e-54	3.64804e-53	2.39382e-53	-9.69484e-54	2.03754e-53	3.42113e-53	-3.1587e-54	6.08908e-54	6.46936e-53	1.22294e-53	2.27825e-53	1.51292e-55	9.58206e-54	-1.41367e-53	-1.31317e-53	8.84526e-54	1.753e-53	-2.06467e-54	-2.00264e-53	-2.94518e-53	-1.13266e-54	1.32535e-53	2.45028e-54	1.52358e-54	-1.10468e-54	1.14781e-104
-1.79756e-54	-2.33696e-56	-9.23304e-55	1.04965e-54	7.06903e-55	4.87719e-55	1.81595e-55	-1.31751e-54	-9.21185e-55	2.81294e-55	4.98059e-55	-1.78622e-54	1.36484e-55	8.03545e-55	1.41084e-54	4.59989e-56	-3.45585e-55	-2.33215e-54	2.98363e-55	2.98188e-55	1.59825e-54	4.44989e-54	4.82432e-54	-2.0932e-54	-3.28581e-55	1.0172e-54	1.30145e-55	-1.22327e-54	-4.70221e-55	-7.96506e-55	7.3975e-107
-6.48448e-56	2.49559e-56	-1.38026e-56	-1.30692e-55	-9.70352e-56	1.65869e-55	-9.21375e-56	2.21896e-55	-2.18158e-55	-1.58316e-55	6.18477e-57	8.8519e-56	-1.81498e-56	-8.18633e-56	-1.99156e-55	3.40552e-56	-2.99987e-56	1.18747e-56	-5.03846e-56	-4.21494e-56	-3.89333e-56	1.83562e-55	2.7873e-56	1.85624e-56	1.28222e-55	2.12701e-55	1.17151e-55	1.19721e-57	-2.11946e-55	-5.0945e-56	4.09751e-109
-4.25332e-57	1.51021e-56	-1.55588e-57	-6.01289e-57	-1.85421e-58	5.84405e-57	4.67276e-57	1.38838e-56	-1.91777e-58	-1.30134e-56	8.34434e-57	2.04488e-56	-6.88642e-57	-1.70191e-56	3.67734e-57	-7.32116e-57	-7.2072e-58	-1.88421e-57	-1.8974e-56	-1.08332e-57	-7.9997e-57	-1.34088e-56	1.24675e-57	-7.32753e-57	1.68728e-57	3.92591e-56	7.94637e-57	-2.95433e-56	5.08732e-57	3.89547e-57	4.78031e-111
-1.16715e-57	-4.72191e-58	-7.15941e-58	-1.62351e-57	-1.02716e-58	-5.7331e-58	1.35759e-58	-1.78406e-58	1.47953e-57	1.62747e-57	1.69492e-57	7.02834e-58	9.2079e-58	-3.25821e-58	-5.17264e-58	-1.60362e-57	-8.34938e-58	-4.37245e-58	-1.83887e-57	-3.45265e-58	1.99171e-57	-1.40362e-57	-2.30189e-57	-1.30796e-58	-2.46844e-57	1.49769e-57	-1.37871e-57	2.10899e-58	1.43536e-58	-3.16111e-59	4.30656e-113
2.19856e-58	2.97897e-59	-2.39411e-59	-6.50088e-59	-9.63651e-60	-7.69493e-61	-3.07853e-59	-1.56042e-59	6.79796e-59	-1.98898e-59	2.20228e-58	3.79697e-60	-6.09448e-59	2.71597e-59	-2.29134e-59	-1.58853e-58	1.98293e-58	3.92715e-59	-1.75052e-58	-1.46261e-58	1.09005e-58	6.00074e-59	7.28678e-59	1.00319e-58	3.55303e-60	-5.08939e-60	7.51768e-59	-4.94717e-59	5.71176e-59	-2.05986e-59	2.7463e-115
2.35359e-60	1.47087e-60	1.66166e-59	-1.00789e-59	-4.55541e-60	-8.73996e-60	-1.07935e-59	2.81367e-59	-8.67051e-60	5.40237e-60	5.99623e-60	-2.24448e-61	-4.45683e-60	-1.05475e-60	-5.20134e-61	1.30217e-59	-1.50127e-60	-1.43813e-61	8.65514e-61	-8.23993e-60	1.60265e-59	1.12677e-59	7.48575e-60	-1.31216e-59	-9.8117e-61	-1.14658e-60	-1.91274e-61	-5.54492e-61	-2.18449e-60	-1.58862e-61	2.41225e-117
4.65415e-61	3.04819e-61	-4.87467e-61	1.43247e-60	3.00981e-61	-7.98261e-61	5.69435e-61	1.54573e-60	2.10971e-61	3.11504e-61	-4.19376e-62	-6.96717e-61	1.20602e-61	3.18795e-62	1.8971e-61	3.81821e-61	-5.71656e-61	1.22613e-61	-4.22963e-61	-1.50277e-61	2.76399e-61	-5.01389e-61	-1.98306e-61	-1.65937e-61	2.65738e-61	-8.42148e-62	-3.70972e-61	7.36037e-61	-4.6285e-61	-2.11431e-61	8.82052e-120
-5.33047e-63	-1.96181e-63	-6.38389e-62	5.12564e-62	-3.37043e-62	1.02764e-61	-8.06105e-62	7.82527e-62	-3.50096e-62	5.42787e-62	-3.283e-63	-5.1669e-63	3.67484e-62	1.05655e-61	1.27322e-62	2.42532e-62	-2.00669e-61	2.89467e-62	-6.80445e-63	7.43945e-63	7.44786e-63	-1.88587e-63	-5.11814e-64	-5.97699e-62	8.72896e-63	3.06817e-62	1.09882e-62	-3.25018e-62	5.63144e-62	-4.89919e-63	9.87555e-122
5.66677e-63	-1.60811e-63	-1.1183e-62	-1.17814e-62	-1.28366e-63	1.05548e-63	-2.65431e-63	3.09292e-63	5.63262e-64	1.73073e-63	2.59236e-63	1.0262e-62	-1.12615e-62	-8.4757e-63	1.61142e-63	2.31671e-63	6.66041e-63	-5.11608e-63	-1.04211e-62	2.94457e-63	-2.2551e-63	-5.88178e-64	-6.96613e-63	1.36572e-63	8.20838e-64	-1.2694e-62	-1.26227e-63	2.07505e-63	-6.17541e-63	2.95889e-63	1.09813e-123
-5.68386e-64	-1.29591e-65	-2.82378e-64	-3.72318e-64	-3.42199e-64	8.51056e-64	-6.45018e-66	1.73087e-64	7.86761e-65	6.00431e-66	9.32416e-64	2.79072e-64	-2.48006e-64	1.48348e-64	5.66864e-64	8.57534e-64	4.3733e-65	2.1241e-64	-4.32027e-64	5.95121e-64	-5.1486e-64	2.42515e-64	1.95944e-64	-1.88404e-64	-1.59143e-64	9.40783e-65	3.45278e-64	1.77305e-64	4.94145e-64	9.5173e-65	4.93041e-126
3.68764e-66	-2.80612e-65	2.71879e-66	1.09643e-64	4.03399e-65	6.43286e-65	-2.12175e-65	-2.7453e-65	-3.52194e-65	1.68276e-65	7.6516e-65	1.70424e-64	3.78999e-65	-8.13871e-66	-6.92632e-66	-2.1251e-65	2.56904e-65	-6.46682e-65	-5.73191e-66	-7.1657e-65	2.47219e-65	3.7578e-65	2.68958e-65	-3.78435e-65	-7.26e-66	2.8748e-65	6.38682e-65	3.37199e-65	1.33267e-65	6.74284e-66	7.87308e-128
-8.45063e-67	-7.59231e-67	-4.25998e-66	-1.30669e-65	-1.09642e-66	-6.50514e-66	4.09232e-67	-1.01293e-66	1.70514e-67	1.21624e-66	-5.83285e-66	1.60362e-66	8.20853e-67	-1.01015e-66	1.41983e-66	8.38049e-66	-5.27299e-67	8.13421e-66	-1.27471e-66	4.38391e-66	-8.33927e-66	-1.37346e-66	-2.68462e-66	-5.86005e-67	-5.07708e-67	-1.83042e-66	8.36748e-67	-1.19104e-65	1.00494e-66	-6.24237e-67	6.60772e-130
-5.90293e-67	-4.21631e-67	1.31809e-67	2.54325e-67	4.01337e-67	1.30121e-67	-5.64346e-67	-5.83787e-67	-1.06013e-66	-3.4122e-67	-3.63535e-68	5.46506e-69	1.09756e-67	-5.88588e-67	-1.00868e-67	8.81902e-68	-1.14767e-66	3.39329e-68	1.07321e-68	-2.86543e-67	-2.08767e-67	6.88581e-68	8.03839e-67	4.11847e-67	-1.90003e-67	-1.2046e-67	1.571e-67	8.10738e-69	4.51423e-67	-1.0075e-67	5.61757e-132
3.89667e-68	-5.97622e-68	3.63399e-69	2.23135e-68	2.84542e-68	-3.54109e-69	-2.85017e-68	2.04418e-68	-1.43348e-68	2.44975e-69	-7.03648e-68	2.22679e-68	-3.24771e-68	9.20951e-69	2.20435e-68	2.51757e-68	-1.27186e-68	-7.20394e-68	3.10573e-68	8.29627e-68	-1.07896e-68	-2.55557e-68	-7.53113e-69	1.24616e-68	7.22084e-69	-5.8685e-69	-5.11141e-68	-6.3217e-68	-3.18845e-68	1.13799e-68	3.75933e-134
7.87297e-69	6.33813e-69	9.85388e-70	3.19126e-69	-2.12044e-69	7.06172e-70	5.90916e-69	-2.62371e-69	6.40894e-69	7.9778e-69	4.41281e-70	2.61045e-69	1.60476e-69	3.88376e-70	-2.73959e-69	-2.47712e-69	6.35633e-69	-1.59419e-69	5.64627e-69	-2.31553e-69	6.98715e-70	-2.70083e-70	2.15344e-69	-2.42689e-69	-1.27257e-69	-3.47057e-71	-6.77523e-69	-1.60882e-69	-3.16881e-69	2.18528e-69	4.44408e-136
-3.38465e-71	1.63621e-70	-4.33344e-70	9.82392e-71	-5.27704e-70	-4.09467e-71	2.62072e-70	-1.62536e-70	-6.9075e-70	-3.67595e-71	6.21062e-71	5.87409e-70	-6.46616e-70	8.97828e-70	4.43683e-71	-3.87742e-71	-5.19873e-71	-1.04657e-70	1.11862e-70	-5.10891e-72	-3.29393e-71	-1.662e-70	1.20212e-71	9.86429e-70	4.92275e-70	6.75712e-70	1.06541e-70	-1.89954e-70	-3.60071e-71	5.44194e-70	4.72756e-138
-3.07139e-71	-3.06713e-71	-1.62698e-72	-7.67699e-72	2.45487e-71	6.16386e-72	1.81691e-71	1.28075e-71	-1.21141e-71	-4.03473e-71	-2.55097e-71	-1.62595e-71	7.12822e-72	3.94662e-72	-6.05274e-71	3.79305e-71	3.62874e-71	-2.96026e-71	9.47569e-72	-2.97814e-71	8.97087e-72	3.60555e-72	3.3416e-71	2.7418e-71	-7.24886e-72	3.62173e-71	-2.83789e-71	2.61912e-71	-2.15382e-71	7.22043e-71	2.46035e-140
-1.77216e-72	-9.92657e-73	-4.79368e-72	-2.53906e-72	8.08006e-73	-2.26798e-73	3.91272e-72	-5.22881e-72	-1.67483e-73	4.05788e-73	2.56756e-72	1.78138e-72	-5.14865e-72	-2.81237e-73	-2.0132e-73	-2.04759e-72	-1.49776e-72	-3.59183e-72	-3.67284e-72	-2.4435e-72	1.02648e-72	1.48705e-72	5.2943e-74	6.03147e-72	-2.36448e-73	-3.55208e-73	2.07154e-72	-7.86545e-74	1.52468e-72	4.94321e-73	1.98985e-142
1.44109e-73	-1.55023e-74	-4.7534e-73	3.26246e-73	-3.09566e-73	-1.07822e-73	1.2546e-75	6.02212e-74	-3.13073e-74	-4.08806e-75	-5.67104e-73	1.63333e-73	3.27879e-74	-2.2739e-74	8.66635e-74	3.6347e-73	-8.74338e-74	2.90558e-73	3.7156e-74	1.8974e-73	2.96996e-73	-2.5162e-73	-1.98103e-75	5.7702e-74	1.52208e-74	-9.53927e-73	1.12998e-73	3.19576e-74	-1.22998e-73	-8.77399e-74	2.1861e-144
1.38159e-74	5.44881e-74	2.29352e-74	-9.63591e-75	5.54842e-75	-1.89284e-74	-1.70341e-74	7.57711e-76	2.83846e-74	1.44938e-74	4.15043e-75	-4.74229e-74	-1.97543e-74	3.03734e-74	2.16558e-75	1.64346e-75	1.6368e-74	1.0963e-74	-3.22976e-74	8.4935e-75	-1.64143e-74	-1.07618e-74	5.46011e-75	-3.8312e-74	-2.46488e-74	7.60793e-75	-4.27492e-75	8.85941e-76	-9.60095e-75	-4.0879e-75	1.32402e-146
1.00469e-75	1.79004e-75	5.396e-76	-8.13655e-76	1.82969e-75	-2.01357e-75	-2.76993e-75	-7.91452e-76	7.04844e-76	9.2136e-77	-4.51034e-76	-7.80624e-76	-1.00661e-75	1.80462e-75	1.97543e-75	2.40277e-75	2.36524e-75	-3.21866e-76	-1.79581e-75	-1.03786e-75	5.64101e-76	1.21923e-75	-3.3762e-75	-1.7557e-75	1.13743e-76	1.61568e-75	-1.1138e-75	2.57914e-78	-1.51371e-75	6.81414e-76	6.90373e-149
2.20902e-77	-9.59503e-77	-7.79413e-78	3.50294e-77	-6.86374e-77	7.9809e-78	-3.51248e-76	2.99072e-77	-1.72477e-77	-1.17886e-76	-3.53232e-77	9.26205e-77	-3.33685e-77	-2.44089e-77	-8.77242e-77	5.39146e-77	-3.14586e-77	-6.39306e-78	-5.3674e-77	4.05646e-77	-1.78481e-76	2.05443e-76	-6.04802e-77	1.0183e-77	-1.58213e-76	3.59739e-77	3.08927e-77	1.17926e-76	-6.85388e-77	-4.08317e-76	4.72346e-151
3.63974e-78	9.93287e-78	9.61824e-78	2.23765e-78	3.8082e-78	1.29587e-77	1.24018e-77	-1.27834e-77	1.02381e-77	5.07867e-79	2.04883e-77	-1.7241e-77	-1.64483e-78	-7.00603e-78	4.44372e-78	-8.98832e-78	-2.25488e-78	-3.97264e-78	-2.11845e-77	3.47592e-78	-2.40169e-77	-4.81849e-77	3.35641e-78	-2.86998e-78	1.66971e-77	-1.49604e-78	3.37402e-78	6.52429e-78	7.37113e-79	4.92116e-77	7.84064e-153
-7.68638e-79	1.00357e-78	2.07574e-78	1.89897e-78	-3.59918e-78	-5.89215e-80	-2.30384e-78	-4.17988e-78	9.48844e-79	-4.74832e-78	6.69547e-79	2.8739e-78	-3.63477e-78	-3.74991e-79	1.49676e-78	6.62396e-79	-2.96518e-79	-1.31403e-78	-3.83583e-78	-9.66277e-79	8.34297e-79	6.51972e-79	-1.01783e-78	-1.5877e-79	1.22572e-78	-1.0217e-78	-4.14362e-79	-4.25086e-79	-1.28451e-78	-4.38657e-79	1.1782e-154
-3.69647e-79	-8.69773e-80	-1.06403e-79	-9.39982e-81	3.26286e-79	2.2904e-79	1.92097e-80	-1.68588e-79	2.49608e-79	2.58447e-80	4.49682e-81	8.22179e-80	3.87394e-81	-1.95664e-80	-4.19249e-80	-1.54932e-79	2.61062e-80	3.76936e-80	-8.56105e-80	3.89012e-81	5.02226e-80	7.36164e-81	-2.59107e-80	-3.7546e-81	-2.90129e-80	-1.43832e-79	-4.39021e-80	-3.83406e-80	2.25681e-80	-4.21886e-81	4.77401e-157
1.90124e-81	-1.28744e-81	6.8214e-81	-1.49934e-80	-4.40041e-81	-1.51845e-81	-6.61007e-81	-1.63302e-82	1.3396e-80	-2.23155e-80	3.20627e-81	1.39457e-80	-4.27241e-81	8.3783e-82	-1.94766e-80	-4.9079e-81	-1.02511e-81	-3.5946e-81	4.71388e-81	7.95158e-81	-1.00406e-80	7.4246e-81	-4.47461e-81	1.02121e-81	4.72957e-81	-8.6091e-82	2.97421e-80	-3.56729e-82	-9.07833e-81	-1.70333e-80	3.20338e-159
8.59201e-83	1.0172e-81	-1.31195e-81	-2.10324e-81	-1.31766e-82	-3.5924e-82	3.57432e-82	-8.07229e-82	1.46042e-81	3.12895e-82	1.07475e-81	1.01882e-82	-5.01584e-83	3.08945e-82	-4.76534e-84	3.3715e-82	1.34761e-82	-4.65297e-83	2.5828e-82	-5.41369e-82	1.23723e-81	-1.84286e-81	-2.69472e-82	7.77968e-82	-4.50083e-82	-3.66142e-81	-8.183e-82	2.02893e-82	9.61721e-82	-4.09941e-82	3.31177e-161
2.40957e-82	8.1821e-83	5.79627e-83	2.29996e-82	-3.97546e-83	8.64815e-84	-5.00846e-84	-1.80526e-83	-5.66896e-84	-2.54786e-82	3.55048e-83	4.00425e-83	-3.84521e-83	1.11101e-83	-6.09381e-84	-3.16441e-83	-1.56229e-83	6.99536e-83	-7.86378e-84	-8.43117e-83	9.13045e-85	-3.91011e-83	1.01456e-82	7.04018e-83	1.6896e-82	-9.5504e-84	-6.47912e-83	-1.02405e-82	-6.87294e-83	-9.15135e-83	2.7898e-163
1.13317e-84	-9.11732e-85	-2.94564e-83	-2.30643e-84	4.71375e-84	-4.55421e-88	1.21007e-83	-2.18404e-84	-8.32121e-84	3.92968e-85	3.16783e-85	8.66229e-84	1.11207e-83	6.3742e-84	1.47869e-83	-3.52119e-84	-6.72377e-85	3.04819e-85	-7.62148e-84	-4.2589e-84	2.58023e-84	5.71793e-84	6.01932e-85	-2.44097e-83	1.11339e-83	-5.79627e-85	9.95748e-85	3.54513e-84	-8.11651e-85	-1.08348e-84	2.44043e-165
1.92141e-85	-2.74653e-85	5.10763e-86	1.43055e-84	5.84881e-85	-1.37551e-85	4.55042e-86	-6.22104e-85	2.57447e-85	-2.66883e-85	-2.38391e-84	-8.32117e-85	-2.43233e-85	-7.54068e-85	-5.87427e-85	9.30452e-87	2.30608e-85	-6.34513e-85	-3.93063e-85	6.74698e-85	-5.56682e-85	-5.19627e-85	-4.06002e-86	-2.4634e-85	1.30285e-84	-1.10148e-84	3.3774e-85	2.66001e-88	-4.08875e-85	-9.64678e-85	1.62277e-167
-1.01433e-87	-4.54547e-86	-8.94962e-86	-7.18135e-86	8.91158e-86	2.09691e-85	-2.19182e-86	-3.6892e-86	-1.09759e-85	-3.86465e-87	-5.30796e-86	1.74911e-86	6.73626e-86	1.04456e-85	-1.56969e-85	2.57005e-85	-1.28402e-85	-1.37545e-85	-9.18038e-86	1.11777e-85	1.81772e-86	3.34981e-86	-7.49791e-86	1.16613e-85	-1.21795e-85	9.62667e-86	-6.45129e-89	-9.95093e-87	-1.18355e-86	-8.89173e-87	2.91733e-169
1.29616e-87	9.32388e-87	-5.33946e-87	8.67655e-87	1.8776e-87	-6.82675e-87	-8.55894e-87	-9.70265e-89	5.342e-87	-5.72614e-87	-9.60263e-87	-3.29347e-87	-2.05813e-87	-4.83889e-87	-3.8898e-87	3.76645e-87	2.17926e-87	1.23454e-86	8.58548e-87	-1.77646e-87	-4.52682e-87	-2.72714e-87	-3.13833e-87	8.26216e-87	5.27586e-87	-5.38695e-88	-1.81097e-87	1.88095e-87	-6.15032e-87	2.51624e-86	1.58313e-171
2.27006e-88	-1.25122e-88	-3.40595e-88	-3.18012e-88	-2.59225e-88	8.17422e-88	1.44205e-88	-8.21965e-88	4.10642e-88	9.1362e-89	1.60698e-88	1.37076e-87	7.69061e-88	1.138e-87	2.8391e-88	1.54779e-89	9.91592e-88	1.66115e-88	2.88655e-88	-3.85936e-88	-6.10097e-89	2.58629e-88	1.26093e-88	-1.52298e-87	1.16247e-87	-1.67689e-87	-1.87911e-89	-8.79204e-89	-2.83168e-88	5.15656e-88	1.39318e-173
-5.45298e-90	-2.16832e-89	-3.02145e-90	-5.14688e-89	-6.04437e-89	1.50252e-89	-4.7877e-90	2.30972e-89	9.78986e-89	-3.6256e-89	-8.21676e-90	1.3298e-88	-3.09027e-89	-9.58452e-89	-3.72711e-89	6.90839e-89	3.3572e-89	1.36135e-90	-3.1003e-89	-8.53298e-89	5.45959e-89	6.17991e-89	3.70271e-89	8.84998e-89	1.68178e-88	1.82863e-89	6.52246e-89	-5.88863e-89	-6.54948e-89	7.96385e-90	1.18614e-175
-1.91296e-89	-1.39626e-89	3.18621e-90	3.01739e-90	-4.98279e-90	-5.82491e-90	-1.60179e-91	-3.34999e-92	-6.00229e-93	-4.1329e-91	-4.75772e-90	-9.1151e-91	-1.69322e-90	-1.09396e-90	-4.76963e-91	-9.90369e-91	-1.84626e-90	-4.25352e-90	2.90964e-90	-3.10472e-90	-5.10474e-90	3.49803e-90	-1.61421e-90	5.51283e-90	7.97947e-90	-4.45439e-90	1.09829e-89	-1.95366e-91	-2.38599e-90	4.17253e-90	1.00602e-177
2.78749e-92	-4.14183e-91	-5.71631e-91	-1.55249e-91	3.51811e-91	5.41153e-91	-1.23789e-91	-5.94963e-91	-3.29471e-93	1.90403e-91	-3.95481e-91	-5.2906e-92	1.69557e-90	3.61167e-91	6.71762e-92	7.72961e-91	7.72904e-92	-1.61173e-91	-1.49922e-91	5.33921e-92	-7.86984e-91	4.94983e-92	-6.29859e-92	-1.82061e-91	2.8309e-92	-4.34386e-91	5.72439e-92	2.59721e-91	1.90529e-92	-1.52646e-91	6.11205e-180
-5.04578e-93	3.91398e-93	9.78131e-93	-3.44951e-92	-8.19172e-92	-4.39436e-92	1.00935e-92	-1.12115e-92	6.37021e-92	-2.89019e-95	-6.90571e-92	-2.79924e-92	-3.92136e-92	-9.37642e-92	9.0976e-93	-2.33825e-92	1.12495e-92	-1.3292e-91	4.58053e-92	1.39917e-91	3.42404e-93	-1.44014e-92	2.81058e-92	2.21104e-92	6.27779e-93	-3.24896e-92	-1.27356e-92	-2.55651e-94	5.1575e-94	-2.76614e-92	7.37544e-182
1.05691e-93	-7.59771e-94	1.8485e-93	1.54465e-93	-5.67136e-93	-3.92889e-93	1.1197e-94	-1.46286e-93	2.809e-93	3.10219e-93	-4.2091e-93	3.94693e-93	9.31068e-94	-2.78214e-93	-1.42179e-92	-1.25522e-93	2.65893e-93	2.50469e-94	-1.15325e-95	-1.16035e-93	-2.0429e-93	7.66107e-93	-1.55299e-93	3.10906e-93	-3.76293e-93	-7.78709e-94	5.97993e-93	-9.51539e-95	-1.07511e-93	-2.57076e-93	4.62113e-184
-2.83697e-94	-3.98773e-94	-4.98871e-95	2.88243e-94	2.83082e-95	4.75449e-95	-1.00561e-94	2.45997e-94	2.05026e-94	-8.40507e-95	2.61146e-94	-1.43753e-94	5.15418e-94	-1.01694e-93	5.47741e-95	7.03031e-94	-8.43102e-95	-2.41569e-94	-6.56175e-95	-6.25064e-94	-1.23465e-94	-2.92552e-94	-1.70753e-94	-8.30828e-94	2.35877e-95	3.49315e-94	2.13825e-94	-1.09357e-94	2.11891e-95	-2.41604e-94	3.85362e-186
2.39075e-95	1.56683e-95	4.78571e-95	-9.32398e-96	7.2729e-96	-4.24741e-96	-4.77049e-96	-1.42282e-95	-2.00617e-95	-5.86827e-96	1.33821e-95	9.43008e-97	1.3764e-95	9.58461e-96	-4.0863e-95	-1.68331e-95	-2.37847e-96	-1.82745e-95	-4.79216e-95	2.63915e-95	-4.64286e-95	-7.46002e-95	-9.66546e-95	-5.70352e-95	1.97169e-95	-1.02961e-95	3.39032e-96	8.45481e-96	5.86801e-95	6.61401e-95	3.83859e-188
-7.57491e-97	1.83176e-97	-6.11115e-96	4.77838e-96	-4.04809e-96	1.16855e-96	1.14691e-95	3.69877e-97	9.39452e-96	2.25995e-96	2.45388e-96	2.07494e-96	-3.10809e-97	4.35434e-96	6.64495e-97	2.75801e-97	-6.25314e-96	-9.11229e-98	-3.21669e-97	-2.98154e-96	2.03729e-97	2.88914e-98	2.59093e-96	-2.65966e-96	-1.74558e-96	-4.56109e-96	-1.55252e-96	1.31665e-97	-1.15886e-96	-3.20299e-96	4.33295e-190
3.78658e-98	2.2664e-97	1.32121e-97	5.57692e-97	-2.02782e-97	6.85747e-98	-1.0919e-97	-1.38089e-97	2.39979e-97	4.99979e-97	4.60563e-98	-2.9121e-97	-2.83379e-97	7.46625e-98	-3.03029e-98	6.24708e-98	7.3517e-97	-5.98316e-99	1.52883e-98	3.96001e-97	9.01059e-98	-8.42741e-98	-3.09156e-97	1.50946e-97	-6.12558e-98	-1.34013e-97	6.88431e-97	1.03991e-97	1.25545e-97	6.27282e-97	2.69013e-192
2.56736e-98	5.25042e-99	4.91181e-98	-6.42641e-99	1.18278e-98	2.02599e-98	1.40103e-98	-3.90232e-99	-5.97565e-99	4.12728e-99	-1.29464e-98	2.12296e-98	5.97706e-98	1.96561e-98	-2.83441e-98	-3.51671e-99	1.77975e-99	1.26429e-98	-3.44848e-98	1.08007e-97	-1.37771e-98	6.13178e-98	2.03796e-99	-1.93248e-99	2.80268e-98	-2.56893e-98	6.30209e-99	-1.50539e-98	-4.54683e-98	-1.84143e-98	3.04416e-194
-3.08938e-100	-4.25105e-100	1.17558e-100	8.47662e-100	-2.0076e-101	-1.62952e-99	1.55276e-99	1.30711e-100	-1.60333e-99	1.74357e-99	3.40518e-99	2.5356e-99	-5.85796e-99	-2.60465e-100	-7.63771e-100	3.01934e-100	1.64634e-100	3.14729e-101	2.73214e-99	2.65664e-100	5.42158e-100	-1.45209e-99	-3.91553e-100	-2.71124e-99	7.52108e-100	-9.30774e-100	1.9401e-99	-4.06911e-100	5.06268e-101	-4.03985e-100	8.77829e-197
2.44959e-100	2.02322e-101	-1.60878e-100	-1.72955e-100	3.00024e-101	2.42378e-100	-1.72768e-101	-6.64505e-101	-2.26998e-100	3.91358e-101	1.52468e-101	8.12363e-101	1.42196e-101	-6.57533e-101	3.79355e-101	-3.83239e-101	1.39559e-101	-2.33906e-100	-3.91764e-101	9.99107e-100	1.96685e-102	2.70176e-101	1.4595e-100	7.63679e-101	-1.6694e-100	-5.36003e-101	9.97703e-101	3.07916e-101	1.54364e-100	-2.16394e-101	1.39636e-198
-2.1474e-101	-3.63627e-102	-9.73722e-102	2.63357e-101	-2.47866e-101	3.96398e-101	9.47754e-103	-2.07319e-101	-3.16483e-101	-1.8651e-101	-2.59674e-102	-1.85663e-101	2.71466e-102	3.52938e-102	8.48468e-102	2.19376e-102	6.11625e-102	-4.03424e-101	-1.54474e-102	3.74452e-103	1.69697e-101	-2.05354e-102	-1.22666e-101	9.82063e-103	9.4932e-102	9.37272e-103	-2.50245e-102	-1.96188e-101	-7.38407e-102	-5.3656e-101	1.12034e-200
2.27042e-102	1.17188e-103	5.03545e-103	7.23297e-103	-9.32938e-103	2.69439e-103	-5.52418e-103	-4.23865e-102	1.27603e-102	-6.10198e-103	7.61564e-103	-1.86813e-102	-1.49492e-102	4.87165e-103	5.88056e-103	5.90546e-103	3.46422e-102	-3.56472e-104	2.55284e-102	-9.45899e-103	3.90939e-103	-2.88485e-102	-6.95666e-103	-6.86545e-103	-1.57296e-102	-7.47475e-102	-3.18573e-103	3.34107e-104	3.51838e-103	-1.0717e-103	1.21825e-202
-6.24909e-104	-3.25582e-104	1.93991e-103	-1.40498e-104	-1.30608e-103	1.77166e-103	-5.04295e-104	-1.10334e-104	-1.6213e-104	6.80414e-104	3.24432e-103	7.07113e-104	9.97157e-105	-1.70741e-103	4.40394e-105	-5.74217e-104	-2.7934e-103	3.21491e-103	4.18745e-103	1.10784e-103	5.11272e-104	4.90218e-104	-3.66095e-103	-1.30272e-103	-8.54172e-104	5.47193e-104	-2.15783e-104	-1.7102e-103	9.17581e-105	4.07753e-104	8.08395e-205
1.96827e-105	1.78902e-105	4.68637e-105	-1.77712e-105	-7.50555e-105	-1.00069e-104	1.62359e-104	-3.30561e-105	7.29515e-105	-4.10744e-104	-6.4713e-105	-3.38112e-105	-2.15966e-105	-2.04581e-104	2.07426e-105	1.27227e-104	-3.22521e-105	-2.31975e-105	1.1235e-105	-4.15497e-105	-9.80529e-105	-5.10108e-105	-5.98441e-106	-1.07194e-105	-1.29188e-104	2.48152e-104	1.25183e-104	6.05779e-105	-8.48311e-105	-1.02941e-104	4.15821e-207
1.57321e-106	1.66115e-105	-4.057e-106	-1.15175e-106	5.8134e-106	-5.07493e-106	2.44902e-106	-1.03922e-105	-2.30866e-105	2.38977e-106	1.95088e-105	6.05161e-106	9.20134e-106	-1.34188e-105	3.36362e-106	-4.42688e-106	9.47628e-106	4.86441e-106	1.7199e-105	-3.10524e-106	-1.84732e-106	6.60492e-106	-2.83516e-105	1.61866e-105	1.86439e-106	1.81411e-105	9.26192e-106	-1.19423e-105	1.78849e-105	7.32476e-106	4.18758e-209
-4.65513e-107	1.04131e-106	2.03442e-107	-2.31633e-107	-2.7296e-107	-1.31708e-107	-1.64428e-107	9.91979e-108	3.22268e-107	2.99833e-107	1.84867e-106	1.12431e-106	1.59202e-107	3.06179e-107	-2.64848e-107	3.79341e-107	-5.94396e-107	-6.40728e-107	2.09123e-107	7.41403e-108	-6.8991e-107	-4.59623e-107	7.53978e-107	7.91526e-108	-3.09201e-107	-4.62406e-107	1.02673e-106	2.31538e-106	-2.85189e-107	-1.64265e-107	1.56413e-211
8.80428e-108	7.99811e-108	-1.16821e-107	6.54588e-108	-5.26104e-108	3.28888e-108	2.23164e-107	4.54673e-108	4.8312e-108	5.98274e-108	-3.53013e-108	2.43107e-108	2.7239e-108	1.43363e-107	-3.14644e-107	8.80991e-109	-2.4749e-109	-6.9192e-109	9.19825e-108	4.38717e-108	-3.85554e-108	-2.83818e-110	7.63461e-108	-1.52629e-107	9.52151e-108	-2.17932e-108	9.78781e-108	4.67184e-108	-5.44549e-108	3.85386e-108	2.82728e-213
-3.08805e-109	-7.18972e-109	1.11575e-109	-3.03457e-109	8.04759e-109	5.62888e-109	3.09325e-109	5.67289e-109	-2.61221e-109	-1.69788e-109	2.91908e-110	2.50595e-109	-1.14279e-108	-7.76355e-109	-1.59738e-108	2.0966e-109	-5.94798e-109	2.89531e-109	-1.55949e-108	-3.34641e-109	5.34721e-109	-1.00588e-109	3.11928e-109	1.49014e-108	-3.0914e-109	2.27182e-109	-9.71244e-109	1.99921e-109	1.75321e-108	-4.59228e-109	1.67743e-215
8.54458e-110	-8.61587e-111	-1.7554e-110	7.17283e-110	5.63163e-111	-7.02171e-110	-2.70593e-110	4.9393e-110	5.44984e-110	1.93597e-110	-1.80741e-109	-9.53095e-110	6.86981e-110	2.86803e-110	-2.85733e-111	-4.31831e-110	4.59236e-110	-1.57123e-110	-4.79941e-110	4.02581e-110	-1.61342e-110	7.03233e-111	-2.13509e-110	1.02279e-109	9.36898e-112	3.48614e-110	-4.37692e-110	-8.30746e-110	-2.52718e-110	8.81982e-110	1.09431e-217
2.33465e-111	-1.41251e-110	-4.50693e-111	-8.28565e-111	2.1852e-111	6.0163e-111	3.54063e-112	3.73713e-111	3.08891e-111	-6.54846e-111	-5.47584e-111	-2.08303e-110	1.44014e-110	2.00964e-112	1.66519e-111	1.30052e-111	-7.79551e-112	3.24561e-111	-1.17747e-110	3.40415e-111	-7.3979e-112	4.95669e-111	6.94957e-111	1.23352e-112	-6.43062e-111	2.30519e-111	-4.06412e-111	-2.47002e-111	5.12222e-111	-2.81539e-111	1.41546e-219
1.68894e-111	6.78475e-112	-5.19854e-112	-2.21052e-113	1.16547e-111	2.17416e-111	-1.64117e-111	-1.55914e-112	1.90178e-112	-4.20782e-112	6.17146e-112	3.38929e-112	-5.00754e-112	8.1501e-112	2.51232e-112	-2.97406e-112	8.36022e-113	-4.81805e-112	5.55838e-112	7.63597e-113	-9.83568e-113	-2.67183e-113	1.61864e-111	5.51e-113	-2.87417e-113	1.25962e-111	5.7439e-112	1.45848e-111	-1.04467e-111	-9.21695e-113	2.24938e-221
1.3837e-112	-1.63708e-112	-3.00627e-113	-5.42352e-113	4.68273e-113	-1.46867e-113	-1.8835e-113	1.82685e-114	-1.12715e-113	2.6681e-113	3.50441e-113	-3.95398e-113	-1.63802e-113	-5.00066e-114	-8.21812e-113	3.96083e-113	4.15749e-114	-1.69185e-113	7.86315e-114	-6.61779e-113	-6.41374e-113	8.82059e-115	-9.33151e-113	-6.60875e-113	7.5159e-114	3.27793e-113	-6.51333e-114	4.30744e-113	1.94578e-113	1.19414e-113	9.02892e-224
-4.29629e-114	-2.63964e-116	1.40144e-114	-1.395e-114	6.80042e-114	-1.26911e-115	5.6788e-114	-6.08388e-114	-1.01757e-114	4.2936e-114	1.70976e-114	-4.63459e-114	-1.6809e-114	-8.71118e-114	-1.31651e-113	3.72288e-114	-3.09292e-115	3.82027e-114	-5.88705e-114	4.11355e-114	3.2036e-114	-3.41737e-114	4.13937e-115	-4.70455e-114	1.26652e-114	-2.69452e-114	-9.69766e-114	1.454e-114	3.19735e-114	-2.54359e-115	6.73481e-226
3.49226e-115	-2.55229e-115	3.13233e-115	6.06543e-115	2.38775e-115	1.88473e-115	9.31812e-116	-9.91092e-115	3.79894e-116	-3.1694e-115	-2.60643e-116	1.01892e-114	2.18403e-117	4.73343e-116	5.62798e-117	1.04848e-115	-1.09119e-114	-1.48653e-114	-9.25566e-116	-5.49379e-116	9.67744e-115	4.74288e-115	2.3595e-115	-1.00002e-115	-1.8434e-115	1.1974e-114	2.45474e-115	3.52247e-115	8.91573e-115	-1.27906e-116	9.977e-228
1.02604e-116	1.98085e-117	9.73475e-117	3.89375e-116	1.04876e-115	-4.24505e-116	1.88067e-116	4.45911e-116	-2.95076e-116	4.02301e-116	-3.2251e-116	2.10469e-116	3.26373e-116	2.37271e-116	-2.52354e-117	-2.09398e-116	2.68711e-116	-9.97215e-117	2.21994e-116	-7.7564e-117	-8.81734e-116	2.38988e-116	2.80622e-117	-5.16291e-116	1.92568e-116	3.3165e-116	-5.44698e-118	1.04058e-115	-3.41615e-117	2.38655e-116	4.81823e-230
6.61622e-117	-2.33403e-117	-1.69114e-117	-2.77352e-117	8.52616e-117	-1.188e-117	-1.61261e-117	3.69263e-117	4.9712e-118	1.22541e-117	-1.40447e-117	5.49e-117	-3.01065e-117	-1.99053e-117	-2.80053e-117	6.91938e-117	2.52303e-118	4.74852e-117	-5.11268e-117	1.06568e-117	-5.81708e-117	1.27798e-117	-6.5314e-117	-9.93629e-118	-1.82916e-117	-5.7642e-117	1.28383e-117	1.14829e-117	1.22825e-118	-6.63451e-117	4.65302e-232
2.09958e-118	1.12147e-118	6.13802e-119	2.42065e-118	-2.01197e-118	-2.63249e-118	-1.42475e-118	-7.97502e-118	4.03211e-118	2.14154e-119	-3.00306e-118	5.83436e-118	1.34628e-118	-1.33665e-118	1.06213e-118	9.23885e-119	1.05494e-118	6.53313e-120	3.2015e-118	-1.94483e-118	-2.65198e-119	1.86295e-118	6.20843e-118	-2.27035e-118	-1.17064e-117	3.49048e-121	-3.6204e-118	-1.21842e-118	-2.89765e-118	9.34492e-119	3.76745e-234
-1.35893e-119	1.30412e-119	1.46313e-120	-2.32838e-119	1.59424e-119	-1.05522e-120	6.3201e-120	-3.10025e-119	5.22648e-119	-2.54663e-119	-9.11185e-120	4.95928e-119	-6.07845e-120	1.05916e-119	-6.54077e-120	6.89847e-119	1.95723e-119	-7.91682e-120	-1.43092e-119	-4.76217e-119	-3.82569e-119	9.37904e-119	-6.16747e-120	5.22094e-122	1.91361e-119	4.62389e-119	-5.55065e-120	4.06191e-119	-5.90258e-120	-4.75769e-119	3.27288e-236
4.53706e-121	3.14892e-120	-3.78635e-120	-1.81408e-120	-1.99993e-120	3.1981e-120	1.08871e-120	4.54377e-121	1.6163e-121	-2.80941e-120	1.86825e-120	-3.4519e-120	-6.94799e-121	8.96011e-121	-2.72164e-120	-2.29189e-120	3.94703e-120	7.75619e-120	1.07567e-120	-5.58264e-121	-5.06804e-120	1.59189e-120	1.24616e-120	8.98987e-121	-2.83186e-120	-1.11471e-122	-7.58846e-121	-5.66482e-120	-7.49558e-120	1.11459e-120	2.86537e-238
-1.55943e-121	-1.36014e-121	-2.78424e-121	-2.24903e-121	-2.70793e-122	-3.95461e-121	4.03322e-121	2.79335e-121	7.68483e-122	-1.32605e-121	-1.01828e-120	-2.46422e-121	-7.51685e-121	-4.36439e-122	-8.02353e-122	1.27781e-121	-8.23419e-122	8.58342e-122	-7.64394e-122	-1.17002e-121	-3.35807e-122	-5.4084e-121	-6.80881e-122	4.86364e-122	-1.82773e-121	-2.22101e-122	-7.72357e-122	-5.1045e-122	3.51898e-122	1.07664e-121	2.66916e-240
5.66727e-123	5.23688e-122	-7.88154e-123	1.65145e-122	9.84687e-123	7.8696e-124	9.12399e-123	1.39393e-122	5.1633e-123	4.47071e-122	-2.07321e-122	5.96739e-123	-4.25294e-123	-3.98624e-123	4.44839e-123	1.24533e-122	1.01615e-123	-1.20579e-123	-1.6566e-122	-1.285e-122	-1.75565e-122	-1.38443e-122	-2.08265e-122	2.2327e-122	9.15505e-123	-1.92578e-123	5.80919e-123	2.41885e-122	1.28106e-122	-1.85757e-123	8.93235e-243
1.26855e-123	4.07081e-124	-2.01379e-123	-1.11892e-124	-2.21657e-123	-4.65068e-123	-5.32394e-123	-1.04374e-124	-1.06087e-123	-7.77973e-124	-5.8968e-124	-8.9986e-124	-1.96183e-123	1.0059e-123	-2.81913e-124	2.95045e-123	-3.06447e-123	-9.15626e-124	1.65451e-123	-1.16984e-123	4.26689e-124	7.88128e-124	3.22311e-123	-4.30511e-124	-2.23778e-124	-1.78367e-124	2.64112e-124	3.16257e-124	1.34068e-123	-2.03947e-123	1.09194e-244
2.80947e-124	-4.3355e-125	-9.6956e-125	4.96628e-125	6.49055e-125	1.50621e-124	-2.63269e-124	1.85841e-124	-7.67927e-126	3.94703e-125	-2.99819e-125	1.63109e-124	-6.35879e-125	-1.00931e-124	6.2307e-125	-3.07983e-125	2.37274e-126	-1.19493e-126	-2.17518e-124	1.31472e-124	2.2523e-125	-1.5602e-124	-3.21999e-125	6.67297e-124	2.05776e-125	1.17556e-125	1.68992e-125	-7.84817e-125	2.10976e-124	-7.04697e-125	8.63866e-247
-1.58142e-126	-1.44807e-125	-2.54377e-125	7.75474e-126	5.55222e-127	2.28456e-126	3.47162e-126	1.34011e-126	-2.45743e-125	1.67227e-125	1.45004e-126	-2.76761e-126	2.05329e-125	1.14531e-125	-2.79428e-125	2.18362e-126	-1.07913e-125	1.04657e-125	6.11081e-125	3.51208e-125	8.69234e-127	-2.86751e-125	8.96949e-126	2.20151e-125	3.10076e-125	-2.35041e-126	3.39033e-125	-8.31271e-126	8.64086e-126	1.69539e-125	1.22998e-248
2.6907e-126	-2.30725e-126	1.47211e-126	7.60032e-127	-2.002e-127	-1.96557e-126	1.90182e-126	-8.07564e-128	4.07548e-127	1.44299e-126	3.04508e-126	-1.79103e-126	-9.61065e-127	1.80097e-126	2.85475e-128	6.30125e-127	2.44497e-126	1.30455e-126	1.02259e-126	1.78499e-127	3.72295e-127	-4.15759e-128	-1.43012e-126	-4.15342e-127	-2.37166e-126	4.30512e-126	1.57791e-126	-5.14182e-127	-7.10156e-127	7.22884e-127	8.11839e-251
2.59743e-128	-1.48059e-127	-1.00363e-128	1.2313e-127	5.28878e-128	6.59197e-128	4.40107e-129	-4.27247e-128	-2.31674e-127	-7.31567e-128	9.5345e-128	-5.63779e-128	1.70766e-127	4.18766e-128	-4.42959e-130	-1.33878e-127	1.74959e-128	-1.5949e-127	-2.40688e-127	1.79976e-127	-3.78939e-128	-1.18594e-127	3.31373e-128	5.49486e-128	-3.00562e-127	3.42924e-128	-8.19468e-128	3.99949e-129	-1.81632e-127	1.13055e-128	4.34023e-253
1.77089e-129	-3.62523e-128	1.26433e-128	8.01378e-129	-1.95729e-128	-4.53604e-130	1.33784e-129	1.12818e-128	3.46104e-129	-2.96062e-129	8.60795e-131	-1.03324e-128	-4.06584e-129	5.2796e-130	1.09349e-129	2.71173e-129	4.63867e-129	-2.60489e-129	-3.09481e-129	-3.2022e-129	1.48685e-129	-1.56839e-128	3.40407e-130	2.16487e-129	2.59501e-129	1.1271e-128	-4.59216e-129	-1.65795e-128	2.25705e-130	-8.48327e-129	3.00957e-255
-5.4818e-130	1.01366e-129	1.78103e-129	-1.29414e-129	2.01096e-129	4.23287e-129	1.68323e-130	-2.9582e-130	6.70784e-131	-1.88412e-130	1.54849e-131	2.80561e-130	9.65995e-130	7.07656e-130	-1.81958e-130	-1.85501e-130	7.88724e-130	2.82002e-130	1.2167e-130	-1.05956e-129	1.64915e-131	-1.90534e-129	1.73089e-129	-5.25339e-130	7.66906e-130	-1.84847e-129	2.44874e-129	-9.77908e-130	5.32291e-130	3.89881e-130	5.00068e-257
8.58161e-131	3.57989e-131	3.83639e-132	2.84662e-131	-3.68232e-131	1.32644e-130	-4.08577e-131	-2.09872e-131	2.69827e-131	-7.43068e-131	-2.18442e-130	-4.36264e-130	3.85071e-131	9.02608e-132	1.65487e-131	-1.08241e-132	3.22214e-131	-1.12987e-131	3.31254e-131	5.62773e-131	4.2116e-131	2.15292e-132	1.01082e-130	-7.51888e-131	-1.86859e-130	-6.37387e-131	6.96448e-132	-3.6692e-131	7.14587e-131	4.59371e-131	3.47333e-259
-1.41035e-131	7.07384e-132	-4.02162e-132	5.6439e-132	-1.02989e-132	1.05008e-131	-9.55569e-133	-2.51914e-132	9.17633e-132	4.0783e-132	-1.2518e-132	-1.06684e-131	1.05041e-132	1.27805e-132	-4.54589e-134	1.70453e-131	-1.10653e-131	1.15718e-132	-2.31209e-133	1.6517e-131	-3.7719e-132	6.53451e-132	1.71223e-132	-1.0273e-131	8.05735e-132	-1.94019e-132	-7.38207e-132	4.49346e-132	7.32035e-132	-2.18841e-131	2.16297e-261
-1.58183e-132	2.21059e-133	1.72953e-132	3.45212e-133	-2.11635e-133	2.55437e-132	2.20965e-135	-5.00996e-133	5.03436e-133	3.04795e-134	5.20888e-133	4.07796e-133	6.83055e-133	5.30298e-135	4.75933e-133	-1.00278e-132	1.36982e-133	1.6369e-132	6.12886e-133	-3.91918e-134	4.27601e-133	4.56468e-134	-5.05744e-133	-1.63659e-133	-3.16297e-133	5.03131e-133	4.52875e-133	-1.43884e-133	1.08422e-132	1.95783e-132	2.40033e-263
1.45298e-134	-4.6435e-134	6.02141e-134	-1.1917e-134	2.89274e-135	-1.78317e-134	-9.66552e-134	-7.11088e-134	-6.64961e-134	3.22209e-134	3.69407e-136	-2.54806e-134	3.07436e-135	-4.92485e-134	1.40983e-133	-1.44944e-133	-4.08885e-134	1.51027e-134	5.94306e-134	-1.51559e-134	-1.01062e-134	-5.22133e-134	3.76556e-134	-2.20373e-134	9.01003e-135	-1.89764e-134	-7.74763e-134	-1.75853e-134	-3.98473e-135	-1.81667e-133	1.20455e-265
1.3982e-134	2.35886e-135	-1.50638e-135	-1.08245e-134	1.4491e-134	-1.82317e-135	-5.12201e-135	1.17574e-135	4.05521e-136	-9.97449e-135	-3.49004e-135	-5.18298e-135	-2.25709e-135	-1.10679e-134	6.92345e-135	-2.47274e-135	-3.43022e-136	-4.43329e-136	-5.31587e-135	-6.32167e-135	-1.4725e-134	3.68025e-135	2.14788e-136	1.23273e-134	-9.27979e-136	-1.86376e-134	-5.85258e-135	-4.21541e-136	3.09427e-135	-1.19231e-134	1.86707e-267
-7.15284e-137	3.16305e-136	4.61119e-138	-4.85881e-136	2.33786e-136	-4.61316e-136	5.75324e-136	-7.5532e-136	-1.46598e-136	3.3147e-136	1.34994e-136	5.43448e-136	-9.92653e-137	3.29498e-136	-1.77372e-136	-2.85709e-136	-6.36481e-136	7.99326e-137	-3.17827e-137	-2.02733e-138	6.83595e-136	6.8417e-136	-7.17636e-136	-3.73896e-136	-3.06356e-136	5.79298e-136	2.84432e-136	-8.4957e-136	2.85315e-136	-1.80563e-136	5.5355e-270
-5.82082e-137	4.94326e-137	1.20355e-137	2.55435e-137	-4.15204e-137	-5.067e-138	1.08789e-137	7.85615e-137	2.30455e-137	7.21619e-139	-2.25871e-137	4.11953e-137	3.33155e-137	3.48333e-137	-1.23992e-137	4.54786e-138	-4.53374e-137	-1.81737e-137	6.14914e-137	-5.76644e-138	-2.50954e-137	6.61725e-138	-7.37901e-137	4.32813e-138	-1.00369e-137	-2.65777e-137	2.62353e-137	2.23557e-137	-1.38443e-137	-8.68158e-137	4.19668e-272
6.73424e-138	-1.95926e-138	1.96333e-138	-2.87897e-138	-6.66519e-139	6.95946e-139	1.10064e-139	1.96157e-138	-2.88816e-138	-4.20255e-138	3.16461e-138	-2.45129e-138	-1.2478e-138	5.61308e-138	1.92885e-138	-1.43114e-137	2.27112e-138	6.51463e-138	3.93755e-139	7.58366e-139	7.64087e-139	4.83967e-139	-2.20612e-138	1.32592e-138	6.20935e-138	1.5092e-138	3.69718e-138	-1.30822e-138	1.48139e-138	-6.26828e-139	4.64321e-274
3.1448e-139	6.26954e-139	5.12811e-139	-1.59333e-139	1.99683e-139	-5.00524e-139	1.76991e-139	-2.86479e-139	2.86948e-139	-7.20882e-140	3.97829e-139	-1.44453e-139	-2.28057e-139	5.50704e-140	1.14853e-140	5.10442e-139	7.76472e-139	-2.86916e-139	-1.53264e-138	-3.4746e-139	5.24427e-139	-2.5965e-139	1.31578e-139	-5.00237e-139	3.92656e-139	7.63455e-139	8.13871e-139	2.78359e-139	7.60711e-143	-2.50582e-139	7.07117e-276
1.52422e-140	-2.12683e-140	-1.05395e-140	5.16071e-140	-2.27779e-140	2.80378e-140	-3.09048e-140	-2.32419e-140	-2.00778e-140	-2.23201e-140	-1.16381e-140	8.19418e-140	-4.10087e-140	-1.06717e-139	-6.54029e-141	5.11489e-140	3.81463e-141	-6.93106e-141	-1.43295e-140	-6.30462e-141	-4.59478e-141	-1.36043e-141	-1.73837e-140	-4.67332e-140	-7.56143e-140	1.75947e-141	-2.98397e-140	-3.27854e-140	8.91844e-141	-1.16965e-140	4.04587e-278
2.81672e-141	-5.75772e-141	-2.1529e-142	-2.04317e-141	2.06419e-142	2.8952e-141	-2.1339e-141	-1.82676e-141	-7.13603e-142	-2.34982e-141	-1.82272e-141	1.40549e-141	1.4946e-141	-5.98508e-142	7.2231e-142	-3.17855e-143	1.68947e-141	4.46856e-141	-1.86919e-141	-1.84192e-141	8.66002e-142	1.13963e-140	-1.54533e-141	1.41365e-142	4.35132e-141	3.08768e-142	4.44144e-142	-3.09433e-141	2.46812e-142	2.06902e-141	2.7195e-280
3.05007e-143	-2.11155e-142	3.69076e-142	5.3877e-143	4.07674e-142	-1.15719e-143	-5.86418e-143	3.3831e-142	-8.27443e-143	1.78347e-142	5.14439e-143	-1.85496e-142	2.18129e-142	-1.33914e-142	1.24626e-142	2.51206e-142	1.18756e-142	-2.72006e-143	1.37656e-142	-1.82666e-142	-1.09863e-141	2.10789e-142	-1.2412e-142	-1.31144e-142	3.04643e-142	-2.24975e-142	-3.29031e-144	9.3079e-142	2.89253e-142	-7.05565e-143	3.13835e-282
-1.45213e-143	2.43892e-144	7.16559e-144	9.92754e-144	7.9114e-144	1.76747e-143	1.18497e-143	1.18056e-144	1.49975e-143	5.96523e-145	-8.19365e-144	1.76633e-143	-3.96721e-145	-3.41233e-144	-6.16365e-144	2.58035e-143	6.13291e-144	-2.29925e-143	1.34718e-143	-1.2609e-143	-1.19314e-143	-1.30597e-144	4.71047e-144	3.17694e-144	-5.30924e-145	6.21883e-143	2.03976e-143	7.07525e-143	3.03484e-144	-2.05258e-144	1.25897e-284
2.05216e-144	-2.57903e-144	1.11199e-144	7.25631e-145	-2.24098e-144	-1.39615e-144	-8.60669e-144	-3.83052e-145	2.31216e-144	-3.04536e-144	-3.04857e-144	-4.17357e-145	2.33923e-144	4.38762e-144	-1.23612e-145	-1.85369e-144	9.17144e-145	-1.36018e-144	-2.94273e-144	-7.21754e-145	1.10911e-144	9.52955e-145	3.17768e-144	4.46024e-145	1.64613e-144	-3.04633e-144	-1.59091e-145	-4.42218e-144	6.5544e-145	-1.48555e-144	2.04596e-286
-3.48596e-146	-1.13491e-145	-6.10942e-146	2.19115e-145	-2.79869e-145	3.19286e-146	1.36628e-146	2.73986e-145	5.03043e-147	1.83937e-145	2.93192e-147	1.60847e-146	3.64583e-145	-1.12817e-145	-6.62666e-146	-2.27208e-145	-3.44392e-146	-8.81318e-146	-4.18962e-146	4.37772e-145	7.96854e-146	5.86778e-145	-3.81269e-145	2.43336e-145	-2.47506e-146	-6.6204e-146	4.73668e-146	8.85116e-146	3.11616e-145	1.19116e-145	1.34018e-288
-2.57401e-146	-2.46515e-147	1.32978e-146	6.29762e-147	-7.58694e-146	3.73402e-147	-1.30813e-147	6.62622e-147	-8.02481e-147	2.44836e-146	-3.22854e-147	-1.06818e-146	-1.95606e-147	-2.65567e-146	1.85062e-146	-1.2496e-146	-1.00637e-147	1.09393e-146	-7.49864e-147	2.86128e-146	-2.44362e-147	2.39628e-146	1.31272e-146	7.72215e-149	1.47699e-146	1.13763e-146	2.05165e-146	5.35997e-148	-6.67509e-146	4.86871e-146	1.804e-290
-7.45813e-148	-4.76857e-147	-1.67686e-147	-7.29537e-147	4.61603e-148	-3.61755e-148	-3.64834e-147	-2.50387e-148	1.9314e-147	-4.07209e-147	3.40827e-147	-2.57287e-148	-4.40543e-148	1.63608e-148	-2.39006e-148	2.14263e-148	-8.2482e-149	3.76363e-148	-4.75938e-148	-9.12654e-148	6.8209e-148	3.14107e-147	3.57829e-147	-1.3362e-147	-1.99926e-148	1.57836e-149	-1.58092e-147	3.58403e-148	1.3512e-147	-1.06333e-147	1.57119e-292
7.05764e-149	5.99825e-150	-6.77917e-149	-1.19946e-148	6.80501e-149	2.05754e-148	1.54592e-149	-3.32142e-149	9.54884e-149	1.33478e-148	-1.53425e-148	-7.71983e-149	3.78957e-148	-1.73035e-148	1.05141e-148	-1.46004e-148	1.12409e-148	1.10624e-148	-1.2985e-148	4.27277e-148	4.12774e-149	4.67473e-149	-5.31486e-148	1.20877e-148	-1.56412e-148	-3.48244e-149	2.33044e-148	1.8448e-149	-5.10874e-149	6.55317e-149	9.47172e-295
-1.23159e-149	-1.27625e-150	2.8337e-149	-8.83955e-150	-4.22496e-150	-3.1164e-150	-2.37439e-149	-4.38927e-150	-1.60795e-149	-1.25661e-149	-1.24768e-150	1.29111e-149	1.19076e-149	2.91325e-150	4.39084e-149	1.74363e-149	-6.68298e-150	1.20436e-149	8.10466e-150	-6.29946e-150	5.78407e-152	1.24148e-149	-3.41092e-149	-6.56132e-150	-2.83848e-149	-3.83709e-152	-5.26945e-150	-1.26416e-150	-4.64812e-149	2.08502e-150	9.26762e-297
4.71416e-152	4.05057e-151	1.25646e-150	2.78943e-151	3.82496e-151	5.40559e-150	2.08067e-150	-5.24165e-151	-2.59156e-152	-2.73579e-152	1.26746e-150	-9.54425e-151	-8.39503e-151	2.74201e-151	-1.32398e-150	2.89766e-150	-1.81382e-150	3.56567e-151	2.93107e-150	-9.39778e-151	1.16962e-151	-6.71776e-152	1.43483e-150	9.90367e-151	-9.30095e-151	-6.63473e-151	3.95552e-151	1.59174e-150	4.76431e-152	-5.0245e-151	6.94409e-299
5.01917e-152	4.00349e-152	6.7841e-152	-2.09124e-151	-1.82274e-151	1.63433e-151	-7.27649e-152	5.16556e-153	2.11033e-153	-3.97548e-153	1.6258e-152	-3.36733e-152	-1.84786e-152	-1.09324e-152	3.47272e-152	2.08276e-152	-1.24695e-152	-1.04029e-152	5.18259e-152	1.69681e-151	6.16071e-153	1.6355e-151	-6.34507e-152	6.60887e-152	1.37834e-151	-3.22644e-153	3.68121e-151	-4.33599e-151	-4.62963e-152	-1.01484e-151	5.43126e-301
-3.63143e-153	-5.26411e-153	-8.78771e-153	8.28879e-153	9.49387e-154	6.7389e-153	-1.18937e-152	-4.99458e-153	-7.04528e-153	-1.13131e-152	-6.97758e-153	1.11948e-152	4.61369e-153	-1.28702e-152	4.03683e-153	3.16146e-155	2.60837e-152	-3.02332e-153	4.58212e-153	1.24223e-152	1.42841e-153	3.30862e-153	-4.04795e-153	-1.39807e-154	-1.8339e-153	-1.87156e-153	-8.04196e-153	-1.98159e-152	-4.55306e-153	-1.78899e-153	2.33675e-303
9.51468e-154	-5.99845e-154	-3.00364e-153	-2.99241e-154	-4.18096e-154	2.46277e-154	-4.2958e-155	-1.14483e-154	4.10052e-154	-6.13234e-155	-1.232e-153	-1.87655e-153	-6.41698e-155	-1.28238e-153	3.88833e-153	5.94201e-154	7.31936e-155	1.3626e-153	4.38114e-154	-1.3814e-153	-6.47059e-154	1.18226e-153	1.91979e-153	1.35515e-153	5.69664e-154	1.12716e-153	4.07573e-154	-1.38553e-153	4.22392e-154	1.74994e-154	4.81495e-305
-1.65872e-154	8.40922e-155	5.59313e-155	-1.26612e-155	-1.18837e-154	-4.05984e-155	-2.85273e-156	7.89238e-155	2.45567e-155	3.63326e-156	-9.81231e-155	5.09351e-155	9.00375e-155	3.89214e-155	3.00823e-154	1.15325e-154	-4.7852e-156	-5.6576e-155	1.1467e-154	4.67321e-155	3.59329e-155	-3.4579e-155	-2.15753e-155	4.77374e-155	-3.39745e-155	2.17328e-154	-6.42497e-155	5.44974e-155	3.7164e-155	9.67069e-155	2.76141e-307
7.12107e-156	-1.34703e-156	-6.25392e-157	-1.77165e-155	4.18581e-156	-1.39798e-155	1.56009e-156	9.33719e-157	-9.04553e-156	1.51957e-156	-8.0201e-157	-2.43045e-156	8.50593e-156	-9.8442e-156	2.06006e-156	-4.24527e-156	3.02567e-157	1.89922e-155	1.56315e-155	-2.71858e-156	-6.3918e-157	-1.0937e-156	8.52903e-156	-2.90711e-155	-1.84212e-156	7.51503e-156	1.03374e-156	9.12936e-157	-9.12812e-156	-1.49467e-155	0
-5.74955e-157	2.40052e-156	-1.67728e-156	-1.51511e-157	4.30898e-158	1.47474e-157	9.9885e-157	3.42664e-157	-2.80194e-157	-2.515e-156	1.9144e-157	-4.07363e-157	-1.18978e-157	2.25511e-156	-3.69631e-157	-3.30025e-158	-4.16047e-157	-3.50157e-157	-8.4844e-157	1.4163e-156	6.13373e-157	3.77063e-157	5.03866e-158	6.88337e-157	6.22947e-157	-7.86039e-159	-2.69684e-157	5.99881e-157	3.12246e-157	4.05472e-157	0
-2.58513e-158	1.93666e-158	2.56074e-159	9.09329e-158	2.18715e-158	4.65676e-159	-3.39668e-158	3.12476e-158	-4.84245e-160	-1.68505e-158	-5.02987e-158	-1.30072e-158	1.02468e-157	-6.81686e-159	-2.56376e-158	8.16944e-159	3.55829e-159	-4.74404e-158	4.62475e-159	-5.51923e-158	7.84403e-158	-5.64692e-159	1.93235e-158	-8.96753e-158	-2.22518e-159	1.87088e-159	-1.07965e-158	3.45837e-158	1.19425e-157	-4.2012e-158	0
2.79698e-159	-3.74094e-159	8.47432e-159	-3.21806e-159	1.14628e-158	-1.63594e-158	5.40233e-159	1.43462e-159	-3.15882e-159	-6.35275e-160	1.74022e-160	2.21358e-158	2.54834e-160	1.11142e-160	-3.30905e-159	-9.19092e-159	1.19721e-158	-1.34853e-159	-2.76347e-159	-3.09665e-160	-1.64573e-158	9.99709e-159	-4.14289e-159	-1.13031e-158	2.54645e-159	-2.41716e-159	-1.0397e-158	-5.88468e-159	1.59964e-159	-7.51829e-160	0
5.20204e-160	-5.31262e-161	-1.53991e-160	-1.51027e-159	-7.99376e-160	1.25695e-160	8.18324e-160	-1.98435e-160	-1.06607e-159	-5.91914e-160	-1.80394e-161	-1.86184e-160	1.00485e-161	-2.35096e-160	1.2595e-160	2.30897e-160	3.02916e-160	-1.47978e-160	-1.22064e-159	3.62322e-160	-3.8052e-160	8.10215e-160	-4.07436e-160	-1.62882e-161	8.32134e-160	1.84897e-160	-6.35954e-160	9.13366e-160	-1.02088e-160	-1.15887e-159	0
7.23776e-161	5.26218e-161	-2.58831e-163	1.9351e-161	-9.19437e-162	1.05905e-160	-2.10446e-162	-1.17441e-161	-3.98416e-161	3.77805e-161	1.29765e-161	2.5352e-161	2.86079e-161	3.17038e-161	-1.49913e-161	-1.23005e-161	-4.0064e-161	-2.44988e-161	4.93199e-161	2.09917e-161	2.79954e-161	-2.25998e-161	-1.52214e-161	-1.05886e-161	-2.115e-161	-9.64082e-162	-1.70736e-160	7.09469e-162	1.16915e-161	-1.04029e-160	0
-1.152e-162	-8.05507e-163	-8.61155e-163	1.30276e-163	8.5177e-163	2.54416e-162	-9.71941e-163	-1.35514e-163	1.39692e-162	-3.09499e-162	-1.69696e-162	1.1338e-161	-1.32547e-162	-1.43893e-162	1.89146e-162	-1.94244e-163	-3.52481e-162	1.74092e-162	-2.1496e-162	-3.60594e-162	1.00629e-163	1.13231e-162	9.82372e-164	2.18314e-162	-2.27053e-162	1.23264e-162	-1.55496e-162	-5.25007e-162	1.37573e-161	6.34408e-163	0
1.07454e-162	3.3495e-164	9.66707e-164	4.02117e-163	5.95923e-164	-1.34146e-162	6.07137e-163	-4.32412e-163	-2.47571e-163	1.35765e-164	8.92873e-164	8.65841e-163	-1.39727e-163	8.78454e-164	-1.29139e-163	-2.50648e-164	7.12064e-164	-1.10154e-162	1.82553e-163	-1.36808e-162	3.55626e-163	7.13737e-163	-5.59626e-164	-1.99238e-163	-5.92108e-164	-1.04499e-162	1.46084e-162	3.07785e-163	1.26578e-162	-2.7183e-163	0
1.07454e-162	3.3495e-164	9.66707e-164	4.02117e-163	5.95923e-164	-1.34146e-162	6.07137e-163	-4.32412e-163	-2.47571e-163	1.35765e-164	8.92873e-164	8.65841e-163	-1.39727e-163	8.78454e-164	-1.29139e-163	-2.50648e-164	7.12064e-164	-1.10154e-162	1.82553e-163	-1.36808e-162	3.55626e-163	7.13737e-163	-5.59626e-164	-1.99238e-163	-5.92108e-164	-1.04499e-162	1.46084e-162	3.07785e-163	1.26578e-162	-2.7183e-163	0
1.07454e-162	3.3495e-164	9.66707e-164	4.02117e-163	5.95923e-164	-1.34146e-162	6.07137e-163	-4.32412e-163	-2.47571e-163	1.35765e-164	8.92873e-164	8.65841e-163	-1.39727e-163	8.78454e-164	-1.29139e-163	-2.50648e-164	7.12064e-164	-1.10154e-162	1.82553e-163	-1.36808e-162	3.55626e-163	7.13737e-163	-5.59626e-164	-1.99238e-163	-5.92108e-164	-1.04499e-162	1.46084e-162	3.07785e-163	1.26578e-162	-2.7183e-163	0
1.07454e-162	3.3495e-164	9.66707e-164	4.02117e-163	5.95923e-164	-1.34146e-162	6.07137e-163	-4.32412e-163	-2.47571e-163	1.35765e-164	8.92873e-164	8.65841e-163	-1.39727e-163	8.78454e-164	-1.29139e-163	-2.50648e-164	7.12064e-164	-1.10154e-162	1.82553e-163	-1.36808e-162	3.55626e-163	7.13737e-163	-5.59626e-164	-1.99238e-163	-5.92108e-164	-1.04499e-162	1.46084e-162	3.07785e-163	1.26578e-162	-2.7183e-163	0
1.07454e-162	3.3495e-164	9.66707e-164	4.02117e-163	5.95923e-164	-1.34146e-162	6.07137e-163	-4.32412e-163	-2.47571e-163	1.35765e-164	8.92873e-164	8.65841e-163	-1.39727e-163	8.78454e-164	-1.29139e-163	-2.50648e-164	7.12064e-164	-1.10154e-162	1.82553e-163	-1.36808e-162	3.55626e-163	7.13737e-163	-5.59626e-164	-1.99238e-163	-5.92108e-164	-1.04499e-162	1.46084e-162	3.07785e-163	1.26578e-162	-2.7183e-163	0
1.07454e-162	3.3495e-164	9.66707e-164	4.02117e-163	5.95923e-164	-1.34146e-162	6.07137e-163	-4.32412e-163	-2.47571e-163	1.35765e-164	8.92873e-164	8.65841e-163	-1.39727e-163	8.78454e-164	-1.29139e-163	-2.50648e-164	7.12064e-164	-1.10154e-162	1.82553e-163	-1.36808e-162	3.55626e-163	7.13737e-163	-5.59626e-164	-1.99238e-163	-5.92108e-164	-1.04499e-162	1.46084e-162	3.07785e-163	1.26578e-162	-2.7183e-163	0
1.07454e-162	3.3495e-164	9.66707e-164	4.02117e-163	5.95923e-164	-1.34146e-162	6.07137e-163	-4.32412e-163	-2.47571e-163	1.35765e-164	8.92873e-164	8.65841e-163	-1.39727e-163	8.78454e-164	-1.29139e-163	-2.50648e-164	7.12064e-164	-1.10154e-162	1.82553e-163	-1.36808e-162	3.55626e-163	7.13737e-163	-5.59626e-164	-1.99238e-163	-5.92108e-164	-1.04499e-162	1.46084e-162	3.07785e-163	1.26578e-162	-2.7183e-163	0
1.07454e-162	3.3495e-164	9.66707e-164	4.02117e-163	5.95923e-164	-1.34146e-162	6.07137e-163	-4.32412e-163	-2.47571e-163	1.35765e-164	8.92873e-164	8.65841e-163	-1.39727e-163	8.78454e-164	-1.29139e-163	-2.50648e-164	7.12064e-164	-1.10154e-162	1.82553e-163	-1.36808e-162	3.55626e-163	7.13737e-163	-5.59626e-164	-1.99238e-163	-5.92108e-164	-1.04499e-162	1.46084e-162	3.07785e-163	1.26578e-162	-2.7183e-163	0
1.07454e-162	3.3495e-164	9.66707e-164	4.02117e-163	5.95923e-164	-1.34146e-162	6.07137e-163	-4.32412e-163	-2.47571e-163	1.35765e-164	8.92873e-164	8.65841e-163	-1.39727e-163	8.78454e-164	-1.29139e-163	-2.50648e-164	7.12064e-164	-1.10154e-162	1.82553e-163	-1.36808e-162	3.55626e-163	7.13737e-163	-5.59626e-164	-1.99238e-163	-5.92108e-164	-1.04499e-162	1.46084e-162	3.07785e-163	1.26578e-162	-2.7183e-163	0
1.07454e-162	3.3495e-164	9.66707e-164	4.02117e-163	5.95923e-164	-1.34146e-162	6.07137e-163	-4.32412e-163	-2.47571e-163	1.35765e-164	8.92873e-164	8.65841e-163	-1.39727e-163	8.78454e-164	-1.29139e-163	-2.50648e-164	7.12064e-164	-1.10154e-162	1.82553e-163	-1.36808e-162	3.55626e-163	7.13737e-163	-5.59626e-164	-1.99238e-163	-5.92108e-164	-1.04499e-162	1.46084e-162	3.07785e-163	1.26578e-162	-2.7183e-163	0
1.07454e-162	3.3495e-164	9.66707e-164	4.02117e-163	5.95923e-164	-1.34146e-162	6.07137e-163	-4.32412e-163	-2.47571e-163	1.35765e-164	8.92873e-164	8.65841e-163	-1.39727e-163	8.78454e-164	-1.29139e-163	-2.50648e-164	7.12064e-164	-1.10154e-162	1.82553e-163	-1.36808e-162	3.55626e-163	7.13737e-163	-5.59626e-164	-1.99238e-163	-5.92108e-164	-1.04499e-162	1.46084e-162	3.07785e-163	1.26578e-162	-2.7183e-163	0
1.07454e-162	3.3495e-164	9.66707e-164	4.02117e-163	5.95923e-164	-1.34146e-162	6.07137e-163	-4.32412e-163	-2.47571e-163	1.35765e-164	8.92873e-164	8.65841e-163	-1.39727e-163	8.78454e-164	-1.29139e-163	-2.50648e-164	7.12064e-164	-1.10154e-162	1.82553e-163	-1.36808e-162	3.55626e-163	7.13737e-163	-5.59626e-164	-1.99238e-163	-5.92108e-164	-1.04499e-162	1.46084e-162	3.07785e-163	1.26578e-162	-2.7183e-163	0
1.07454e-162	3.3495e-164	9.66707e-164	4.02117e-163	5.95923e-164	-1.34146e-162	6.07137e-163	-4.32412e-163	-2.47571e-163	1.35765e-164	8.92873e-164	8.65841e-163	-1.39727e-163	8.78454e-164	-1.29139e-163	-2.50648e-164	7.12064e-164	-1.10154e-162	1.82553e-163	-1.36808e-162	3.55626e-163	7.13737e-163	-5.59626e-164	-1.99238e-163	-5.92108e-164	-1.04499e-162	1.46084e-162	3.07785e-163	1.26578e-162	-2.7183e-163	0
1.07454e-162	3.3495e-164	9.66707e-164	4.02117e-163	5.95923e-164	-1.34146e-162	6.07137e-163	-4.32412e-163	-2.47571e-163	1.35765e-164	8.92873e-164	8.65841e-163	-1.39727e-163	8.78454e-164	-1.29139e-163	-2.50648e-164	7.12064e-164	-1.10154e-162	1.82553e-163	-1.36808e-162	3.55626e-163	7.13737e-163	-5.59626e-164	-1.99238e-163	-5.92108e-164	-1.04499e-162	1.46084e-162	3.07785e-163	1.26578e-162	-2.7183e-163	0
1.07454e-162	3.3495e-164	9.66707e-164	4.02117e-163	5.95923e-164	-1.34146e-162	6.07137e-163	-4.32412e-163	-2.47571e-163	1.35765e-164	8.92873e-164	8.65841e-163	-1.39727e-163	8.78454e-164	-1.29139e-163	-2.50648e-164	7.12064e-164	-1.10154e-162	1.82553e-163	-1.36808e-162	3.55626e-163	7.13737e-163	-5.59626e-164	-1.99238e-163	-5.92108e-164	-1.04499e-162	1.46084e-162	3.07785e-163	1.26578e-162	-2.7183e-163	0
1.07454e-162	3.3495e-164	9.66707e-164	4.02117e-163	5.95923e-164	-1.34146e-162	6.07137e-163	-4.32412e-163	-2.47571e-163	1.35765e-164	8.92873e-164	8.65841e-163	-1.39727e-163	8.78454e-164	-1.29139e-163	-2.50648e-164	7.12064e-164	-1.10154e-162	1.82553e-163	-1.36808e-162	3.55626e-163	7.13737e-163	-5.59626e-164	-1.99238e-163	-5.92108e-164	-1.04499e-162	1.46084e-162	3.07785e-163	1.26578e-162	-2.7183e-163	0
1.07454e-162	3.3495e-164	9.66707e-164	4.02117e-163	5.95923e-164	-1.34146e-162	6.07137e-163	-4.32412e-163	-2.47571e-163	1.35765e-164	8.92873e-164	8.65841e-163	-1.39727e-163	8.78454e-164	-1.29139e-163	-2.50648e-164	7.12064e-164	-1.10154e-162	1.82553e-163	-1.36808e-162	3.55626e-163	7.13737e-163	-5.59626e-164	-1.99238e-163	-5.92108e-164	-1.04499e-162	1.46084e-162	3.07785e-163	1.26578e-162	-2.7183e-163	0
1.07454e-162	3.3495e-164	9.66707e-164	4.02117e-163	5.95923e-164	-1.34146e-162	6.07137e-163	-4.32412e-163	-2.47571e-163	1.35765e-164	8.92873e-164	8.65841e-163	-1.39727e-163	8.78454e-164	-1.29139e-163	-2.50648e-164	7.12064e-164	-1.10154e-162	1.82553e-163	-1.36808e-162	3.55626e-163	7.13737e-163	-5.59626e-164	-1.99238e-163	-5.92108e-164	-1.04499e-162	1.46084e-162	3.07785e-163	1.26578e-162	-2.7183e-163	0
1.07454e-162	3.3495e-164	9.66707e-164	4.02117e-163	5.95923e-164	-1.34146e-162	6.07137e-163	-4.32412e-163	-2.47571e-163	1.35765e-164	8.92873e-164	8.65841e-163	-1.39727e-163	8.78454e-164	-1.29139e-163	-2.50648e-164	7.12064e-164	-1.10154e-162	1.82553e-163	-1.36808e-162	3.55626e-163	7.13737e-163	-5.59626e-164	-1.99238e-163	-5.92108e-164	-1.04499e-162	1.46084e-162	3.07785e-163	1.26578e-162	-2.7183e-163	0
1.07454e-162	3.3495e-164	9.66707e-164	4.02117e-163	5.95923e-164	-1.34146e-162	6.07137e-163	-4.32412e-163	-2.47571e-163	1.35765e-164	8.92873e-164	8.65841e-163	-1.39727e-163	8.78454e-164	-1.29139e-163	-2.50648e-164	7.12064e-164	-1.10154e-162	1.82553e-163	-1.36808e-162	3.55626e-163	7.13737e-163	-5.59626e-164	-1.99238e-163	-5.92108e-164	-1.04499e-162	1.46084e-162	3.07785e-163	1.26578e-162	-2.7183e-163	0
1.07454e-162	3.3495e-164	9.66707e-164	4.02117e-163	5.95923e-164	-1.34146e-162	6.07137e-163	-4.32412e-163	-2.47571e-163	1.35765e-164	8.92873e-164	8.65841e-163	-1.39727e-163	8.78454e-164	-1.29139e-163	-2.50648e-164	7.12064e-164	-1.10154e-162	1.82553e-163	-1.36808e-162	3.55626e-163	7.13737e-163	-5.59626e-164	-1.99238e-163	-5.92108e-164	-1.04499e-162	1.46084e-162	3.07785e-163	1.26578e-162	-2.7183e-163	0
1.07454e-162	3.3495e-164	9.66707e-164	4.02117e-163	5.95923e-164	-1.34146e-162	6.07137e-163	-4.32412e-163	-2.47571e-163	1.35765e-164	8.92873e-164	8.65841e-163	-1.39727e-163	8.78454e-164	-1.29139e-163	-2.50648e-164	7.12064e-164	-1.10154e-162	1.82553e-163	-1.36808e-162	3.55626e-163	7.13737e-163	-5.59626e-164	-1.99238e-163	-5.92108e-164	-1.04499e-162	1.46084e-162	3.07785e-163	1.26578e-162	-2.7183e-163	0
1.07454e-162	3.3495e-164	9.66707e-164	4.02117e-163	5.95923e-164	-1.34146e-162	6.07137e-163	-4.32412e-163	-2.47571e-163	1.35765e-164	8.92873e-164	8.65841e-163	-1.39727e-163	8.78454e-164	-1.29139e-163	-2.50648e-164	7.12064e-164	-1.10154e-162	1.82553e-163	-1.36808e-162	3.55626e-163	7.13737e-163	-5.59626e-164	-1.99238e-163	-5.92108e-164	-1.04499e-162	1.46084e-162	3.07785e-163	1.26578e-162	-2.7183e-163	0
1.07454e-162	3.3495e-164	9.66707e-164	4.02117e-163	5.95923e-164	-1.34146e-162	6.07137e-163	-4.32412e-163	-2.47571e-163	1.35765e-164	8.92873e-164	8.65841e-163	-1.39727e-163	8.78454e-164	-1.29139e-163	-2.50648e-164	7.12064e-164	-1.10154e-162	1.82553e-163	-1.36808e-162	3.55626e-163	7.13737e-163	-5.59626e-164	-1.99238e-163	-5.92108e-164	-1.04499e-162	1.46084e-162	3.07785e-163	1.26578e-162	-2.7183e-163	0
1.07454e-162	3.3495e-164	9.66707e-164	4.02117e-163	5.95923e-164	-1.34146e-162	6.07137e-163	-4.32412e-163	-2.47571e-163	1.35765e-164	8.92873e-164	8.65841e-163	-1.39727e-163	8.78454e-164	-1.29139e-163	-2.50648e-164	7.12064e-164	-1.10154e-162	1.82553e-163	-1.36808e-162	3.55626e-163	7.13737e-163	-5.59626e-164	-1.99238e-163	-5.92108e-164	-1.04499e-162	1.46084e-162	3.07785e-163	1.26578e-162	-2.7183e-163	0
1.07454e-162	3.3495e-164	9.66707e-164	4.02117e-163	5.95923e-164	-1.34146e-162	6.07137e-163	-4.32412e-163	-2.47571e-163	1.35765e-164	8.92873e-164	8.65841e-163	-1.39727e-163	8.78454e-164	-1.29139e-163	-2.50648e-164	7.12064e-164	-1.10154e-162	1.82553e-163	-1.36808e-162	3.55626e-163	7.13737e-163	-5.59626e-164	-1.99238e-163	-5.92108e-164	-1.04499e-162	1.46084e-162	3.07785e-163	1.26578e-162	-2.7183e-163	0
1.07454e-162	3.3495e-164	9.66707e-164	4.02117e-163	5.95923e-164	-1.34146e-162	6.07137e-163	-4.32412e-163	-2.47571e-163	1.35765e-164	8.92873e-164	8.65841e-163	-1.39727e-163	8.78454e-164	-1.29139e-163	-2.50648e-164	7.12064e-164	-1.10154e-162	1.82553e-163	-1.36808e-162	3.55626e-163	7.13737e-163	-5.59626e-164	-1.99238e-163	-5.92108e-164	-1.04499e-162	1.46084e-162	3.07785e-163	1.26578e-162	-2.7183e-163	0
1.07454e-162	3.3495e-164	9.66707e-164	4.02117e-163	5.95923e-164	-1.34146e-162	6.07137e-163	-4.32412e-163	-2.47571e-163	1.35765e-164	8.92873e-164	8.65841e-163	-1.39727e-163	8.78454e-164	-1.29139e-163	-2.50648e-164	7.12064e-164	-1.10154e-162	1.82553e-163	-1.36808e-162	3.55626e-163	7.13737e-163	-5.59626e-164	-1.99238e-163	-5.92108e-164	-1.04499e-162	1.46084e-162	3.07785e-163	1.26578e-162	-2.7183e-163	0
1.07454e-162	3.3495e-164	9.66707e-164	4.02117e-163	5.95923e-164	-1.34146e-162	6.07137e-163	-4.32412e-163	-2.47571e-163	1.35765e-164	8.92873e-164	8.65841e-163	-1.39727e-163	8.78454e-164	-1.29139e-163	-2.50648e-164	7.12064e-164	-1.10154e-162	1.82553e-163	-1.36808e-162	3.55626e-163	7.13737e-163	-5.59626e-164	-1.99238e-163	-5.92108e-164	-1.04499e-162	1.46084e-162	3.07785e-163	1.26578e-162	-2.7183e-163	0
1.07454e-162	3.3495e-164	9.66707e-164	4.02117e-163	5.95923e-164	-1.34146e-162	6.07137e-163	-4.32412e-163	-2.47571e-163	1.35765e-164	8.92873e-164	8.65841e-163	-1.39727e-163	8.78454e-164	-1.29139e-163	-2.50648e-164	7.12064e-164	-1.10154e-162	1.82553e-163	-1.36808e-162	3.55626e-163	7.13737e-163	-5.59626e-164	-1.99238e-163	-5.92108e-164	-1.04499e-162	1.46084e-162	3.07785e-163	1.26578e-162	-2.7183e-163	0
1.07454e-162	3.3495e-164	9.66707e-164	4.02117e-163	5.95923e-164	-1.34146e-162	6.07137e-163	-4.32412e-163	-2.47571e-163	1.35765e-164	8.92873e-164	8.65841e-163	-1.39727e-163	8.78454e-164	-1.29139e-163	-2.50648e-164	7.12064e-164	-1.10154e-162	1.82553e-163	-1.36808e-162	3.55626e-163	7.13737e-163	-5.59626e-164	-1.99238e-163	-5.92108e-164	-1.04499e-162	1.46084e-162	3.07785e-163	1.26578e-162	-2.7183e-163	0
1.07454e-162	3.3495e-164	9.66707e-164	4.02117e-163	5.95923e-164	-1.34146e-162	6.07137e-163	-4.32412e-163	-2.47571e-163	1.35765e-164	8.92873e-164	8.65841e-163	-1.39727e-163	8.78454e-164	-1.29139e-163	-2.50648e-164	7.12064e-164	-1.10154e-162	1.82553e-163	-1.36808e-162	3.55626e-163	7.13737e-163	-5.59626e-164	-1.99238e-163	-5.92108e-164	-1.04499e-162	1.46084e-162	3.07785e-163	1.26578e-162	-2.7183e-163	0
1.07454e-162	3.3495e-164	9.66707e-164	4.02117e-163	5.95923e-164	-1.34146e-162	6.07137e-163	-4.32412e-163	-2.47571e-163	1.35765e-164	8.92873e-164	8.65841e-163	-1.39727e-163	8.78454e-164	-1.29139e-163	-2.50648e-164	7.12064e-164	-1.10154e-162	1.82553e-163	-1.36808e-162	3.55626e-163	7.13737e-163	-5.59626e-164	-1.99238e-163	-5.92108e-164	-1.04499e-162	1.46084e-162	3.07785e-163	1.26578e-162	-2.7183e-163	0
1.07454e-162	3.3495e-164	9.66707e-164	4.02117e-163	5.95923e-164	-1.34146e-162	6.07137e-163	-4.32412e-163	-2.47571e-163	1.35765e-164	8.92873e-164	8.65841e-163	-1.39727e-163	8.78454e-164	-1.29139e-163	-2.50648e-164	7.12064e-164	-1.10154e-162	1.82553e-163	-1.36808e-162	3.55626e-163	7.13737e-163	-5.59626e-164	-1.99238e-163	-5.92108e-164	-1.04499e-162	1.46084e-162	3.07785e-163	1.26578e-162	-2.7183e-163	0
1.07454e-162	3.3495e-164	9.66707e-164	4.02117e-163	5.95923e-164	-1.34146e-162	6.07137e-163	-4.32412e-163	-2.47571e-163	1.35765e-164	8.92873e-164	8.65841e-163	-1.39727e-163	8.78454e-164	-1.29139e-163	-2.50648e-164	7.12064e-164	-1.10154e-162	1.82553e-163	-1.36808e-162	3.55626e-163	7.13737e-163	-5.59626e-164	-1.99238e-163	-5.92108e-164	-1.04499e-162	1.46084e-162	3.07785e-163	1.26578e-162	-2.7183e-163	0
1.07454e-162	3.3495e-164	9.66707e-164	4.02117e-163	5.95923e-164	-1.34146e-162	6.07137e-163	-4.32412e-163	-2.47571e-163	1.35765e-164	8.92873e-164	8.65841e-163	-1.39727e-163	8.78454e-164	-1.29139e-163	-2.50648e-164	7.12064e-164	-1.10154e-162	1.82553e-163	-1.36808e-162	3.55626e-163	7.13737e-163	-5.59626e-164	-1.99238e-163	-5.92108e-164	-1.04499e-162	1.46084e-162	3.07785e-163	1.26578e-162	-2.7183e-163	0
1.07454e-162	3.3495e-164	9.66707e-164	4.02117e-163	5.95923e-164	-1.34146e-162	6.07137e-163	-4.32412e-163	-2.47571e-163	1.35765e-164	8.92873e-164	8.65841e-163	-1.39727e-163	8.78454e-164	-1.29139e-163	-2.50648e-164	7.12064e-164	-1.10154e-162	1.82553e-163	-1.36808e-162	3.55626e-163	7.13737e-163	-5.59626e-164	-1.99238e-163	-5.92108e-164	-1.04499e-162	1.46084e-162	3.07785e-163	1.26578e-162	-2.7183e-163	0
1.07454e-162	3.3495e-164	9.66707e-164	4.02117e-163	5.95923e-164	-1.34146e-162	6.07137e-163	-4.32412e-163	-2.47571e-163	1.35765e-164	8.92873e-164	8.65841e-163	-1.39727e-163	8.78454e-164	-1.29139e-163	-2.50648e-164	7.12064e-164	-1.10154e-162	1.82553e-163	-1.36808e-162	3.55626e-163	7.13737e-163	-5.59626e-164	-1.99238e-163	-5.92108e-164	-1.04499e-162	1.46084e-162	3.07785e-163	1.26578e-162	-2.7183e-163	0
1.07454e-162	3.3495e-164	9.66707e-164	4.02117e-163	5.95923e-164	-1.34146e-162	6.07137e-163	-4.32412e-163	-2.47571e-163	1.35765e-164	8.92873e-164	8.65841e-163	-1.39727e-163	8.78454e-164	-1.29139e-163	-2.50648e-164	7.12064e-164	-1.10154e-162	1.82553e-163	-1.36808e-162	3.55626e-163	7.13737e-163	-5.59626e-164	-1.99238e-163	-5.92108e-164	-1.04499e-162	1.46084e-162	3.07785e-163	1.26578e-162	-2.7183e-163	0
1.07454e-162	3.3495e-164	9.66707e-164	4.02117e-163	5.95923e-164	-1.34146e-162	6.07137e-163	-4.32412e-163	-2.47571e-163	1.35765e-164	8.92873e-164	8.65841e-163	-1.39727e-163	8.78454e-164	-1.29139e-163	-2.50648e-164	7.12064e-164	-1.10154e-162	1.82553e-163	-1.36808e-162	3.55626e-163	7.13737e-163	-5.59626e-164	-1.99238e-163	-5.92108e-164	-1.04499e-162	1.46084e-162	3.07785e-163	1.26578e-162	-2.7183e-163	0
1.07454e-162	3.3495e-164	9.66707e-164	4.02117e-163	5.95923e-164	-1.34146e-162	6.07137e-163	-4.32412e-163	-2.47571e-163	1.35765e-164	8.92873e-164	8.65841e-163	-1.39727e-163	8.78454e-164	-1.29139e-163	-2.50648e-164	7.12064e-164	-1.10154e-162	1.82553e-163	-1.36808e-162	3.55626e-163	7.13737e-163	-5.59626e-164	-1.99238e-163	-5.92108e-164	-1.04499e-162	1.46084e-162	3.07785e-163	1.26578e-162	-2.7183e-163	0
1.07454e-162	3.3495e-164	9.66707e-164	4.02117e-163	5.95923e-164	-1.34146e-162	6.07137e-163	-4.32412e-163	-2.47571e-163	1.35765e-164	8.92873e-164	8.65841e-163	-1.39727e-163	8.78454e-164	-1.29139e-163	-2.50648e-164	7.12064e-164	-1.10154e-162	1.82553e-163	-1.36808e-162	3.55626e-163	7.13737e-163	-5.59626e-164	-1.99238e-163	-5.92108e-164	-1.04499e-162	1.46084e-162	3.07785e-163	1.26578e-162	-2.7183e-163	0
1.07454e-162	3.3495e-164	9.66707e-164	4.02117e-163	5.95923e-164	-1.34146e-162	6.07137e-163	-4.32412e-163	-2.47571e-163	1.35765e-164	8.92873e-164	8.65841e-163	-1.39727e-163	8.78454e-164	-1.29139e-163	-2.50648e-164	7.12064e-164	-1.10154e-162	1.82553e-163	-1.36808e-162	3.55626e-163	7.13737e-163	-5.59626e-164	-1.99238e-163	-5.92108e-164	-1.04499e-162	1.46084e-162	3.07785e-163	1.26578e-162	-2.7183e-163	0
1.07454e-162	3.3495e-164	9.66707e-164	4.02117e-163	5.95923e-164	-1.34146e-162	6.07137e-163	-4.32412e-163	-2.47571e-163	1.35765e-164	8.92873e-164	8.65841e-163	-1.39727e-163	8.78454e-164	-1.29139e-163	-2.50648e-164	7.12064e-164	-1.10154e-162	1.82553e-163	-1.36808e-162	3.55626e-163	7.13737e-163	-5.59626e-164	-1.99238e-163	-5.92108e-164	-1.04499e-162	1.46084e-162	3.07785e-163	1.26578e-162	-2.7183e-163	0
1.07454e-162	3.3495e-164	9.66707e-164	4.02117e-163	5.95923e-164	-1.34146e-162	6.07137e-163	-4.32412e-163	-2.47571e-163	1.35765e-164	8.92873e-164	8.65841e-163	-1.39727e-163	8.78454e-164	-1.29139e-163	-2.50648e-164	7.12064e-164	-1.10154e-162	1.82553e-163	-1.36808e-162	3.55626e-163	7.13737e-163	-5.59626e-164	-1.99238e-163	-5.92108e-164	-1.04499e-162	1.46084e-162	3.07785e-163	1.26578e-162	-2.7183e-163	0
1.07454e-162	3.3495e-164	9.66707e-164	4.02117e-163	5.95923e-164	-1.34146e-162	6.07137e-163	-4.32412e-163	-2.47571e-163	1.35765e-164	8.92873e-164	8.65841e-163	-1.39727e-163	8.78454e-164	-1.29139e-163	-2.50648e-164	7.12064e-164	-1.10154e-162	1.82553e-163	-1.36808e-162	3.55626e-163	7.13737e-163	-5.59626e-164	-1.99238e-163	-5.92108e-164	-1.04499e-162	1.46084e-162	3.07785e-163	1.26578e-162	-2.7183e-163	0
1.07454e-162	3.3495e-164	9.66707e-164	4.02117e-163	5.95923e-164	-1.34146e-162	6.07137e-163	-4.32412e-163	-2.47571e-163	1.35765e-164	8.92873e-164	8.65841e-163	-1.39727e-163	8.78454e-164	-1.29139e-163	-2.50648e-164	7.12064e-164	-1.10154e-162	1.82553e-163	-1.36808e-162	3.55626e-163	7.13737e-163	-5.59626e-164	-1.99238e-163	-5.92108e-164	-1.04499e-162	1.46084e-162	3.07785e-163	1.26578e-162	-2.7183e-163	0
1.07454e-162	3.3495e-164	9.66707e-164	4.02117e-163	5.95923e-164	-1.34146e-162	6.07137e-163	-4.32412e-163	-2.47571e-163	1.35765e-164	8.92873e-164	8.65841e-163	-1.39727e-163	8.78454e-164	-1.29139e-163	-2.50648e-164	7.12064e-164	-1.10154e-162	1.82553e-163	-1.36808e-162	3.55626e-163	7.13737e-163	-5.59626e-164	-1.99238e-163	-5.92108e-164	-1.04499e-162	1.46084e-162	3.07785e-163	1.26578e-162	-2.7183e-163	0
1.07454e-162	3.3495e-164	9.66707e-164	4.02117e-163	5.95923e-164	-1.34146e-162	6.07137e-163	-4.32412e-163	-2.47571e-163	1.35765e-164	8.92873e-164	8.65841e-163	-1.39727e-163	8.78454e-164	-1.29139e-163	-2.50648e-164	7.12064e-164	-1.10154e-162	1.82553e-163	-1.36808e-162	3.55626e-163	7.13737e-163	-5.59626e-164	-1.99238e-163	-5.92108e-164	-1.04499e-162	1.46084e-162	3.07785e-163	1.26578e-162	-2.7183e-163	0
1.07454e-162	3.3495e-164	9.66707e-164	4.02117e-163	5.95923e-164	-1.34146e-162	6.07137e-163	-4.32412e-163	-2.47571e-163	1.35765e-164	8.92873e-164	8.65841e-163	-1.39727e-163	8.78454e-164	-1.29139e-163	-2.50648e-164	7.12064e-164	-1.10154e-162	1.82553e-163	-1.36808e-162	3.55626e-163	7.13737e-163	-5.59626e-164	-1.99238e-163	-5.92108e-164	-1.04499e-162	1.46084e-162	3.07785e-163	1.26578e-162	-2.7183e-163	0
1.07454e-162	3.3495e-164	9.66707e-164	4.02117e-163	5.95923e-164	-1.34146e-162	6.07137e-163	-4.32412e-163	-2.47571e-163	1.35765e-164	8.92873e-164	8.65841e-163	-1.39727e-163	8.78454e-164	-1.29139e-163	-2.50648e-164	7.12064e-164	-1.10154e-162	1.82553e-163	-1.36808e-162	3.55626e-163	7.13737e-163	-5.59626e-164	-1.99238e-163	-5.92108e-164	-1.04499e-162	1.46084e-162	3.07785e-163	1.26578e-162	-2.7183e-163	0
1.07454e-162	3.3495e-164	9.66707e-164	4.02117e-163	5.95923e-164	-1.34146e-162	6.07137e-163	-4.32412e-163	-2.47571e-163	1.35765e-164	8.92873e-164	8.65841e-163	-1.39727e-163	8.78454e-164	-1.29139e-163	-2.50648e-164	7.12064e-164	-1.10154e-162	1.82553e-163	-1.36808e-162	3.55626e-163	7.13737e-163	-5.59626e-164	-1.99238e-163	-5.92108e-164	-1.04499e-162	1.46084e-162	3.07785e-163	1.26578e-162	-2.7183e-163	0
1.07454e-162	3.3495e-164	9.66707e-164	4.02117e-163	5.95923e-164	-1.34146e-162	6.07137e-163	-4.32412e-163	-2.47571e-163	1.35765e-164	8.92873e-164	8.65841e-163	-1.39727e-163	8.78454e-164	-1.29139e-163	-2.50648e-164	7.12064e-164	-1.10154e-162	1.82553e-163	-1.36808e-162	3.55626e-163	7.13737e-163	-5.59626e-164	-1.99238e-163	-5.92108e-164	-1.04499e-162	1.46084e-162	3.07785e-163	1.26578e-162	-2.7183e-163	0
1.07454e-162	3.3495e-164	9.66707e-164	4.02117e-163	5.95923e-164	-1.34146e-162	6.07137e-163	-4.32412e-163	-2.47571e-163	1.35765e-164	8.92873e-164	8.65841e-163	-1.39727e-163	8.78454e-164	-1.29139e-163	-2.50648e-164	7.12064e-164	-1.10154e-162	1.82553e-163	-1.36808e-162	3.55626e-163	7.13737e-163	-5.59626e-164	-1.99238e-163	-5.92108e-164	-1.04499e-162	1.46084e-162	3.07785e-163	1.26578e-162	-2.7183e-163	0
1.07454e-162	3.3495e-164	9.66707e-164	4.02117e-163	5.95923e-164	-1.34146e-162	6.07137e-163	-4.32412e-163	-2.47571e-163	1.35765e-164	8.92873e-164	8.65841e-163	-1.39727e-163	8.78454e-164	-1.29139e-163	-2.50648e-164	7.12064e-164	-1.10154e-162	1.82553e-163	-1.36808e-162	3.55626e-163	7.13737e-163	-5.59626e-164	-1.99238e-163	-5.92108e-164	-1.04499e-162	1.46084e-162	3.07785e-163	1.26578e-162	-2.7183e-163	0
1.07454e-162	3.3495e-164	9.66707e-164	4.02117e-163	5.95923e-164	-1.34146e-162	6.07137e-163	-4.32412e-163	-2.47571e-163	1.35765e-164	8.92873e-164	8.65841e-163	-1.39727e-163	8.78454e-164	-1.29139e-163	-2.50648e-164	7.12064e-164	-1.10154e-162	1.82553e-163	-1.36808e-162	3.55626e-163	7.13737e-163	-5.59626e-164	-1.99238e-163	-5.92108e-164	-1.04499e-162	1.46084e-162	3.07785e-163	1.26578e-162	-2.7183e-163	0
1.07454e-162	3.3495e-164	9.66707e-164	4.02117e-163	5.95923e-164	-1.34146e-162	6.07137e-163	-4.32412e-163	-2.47571e-163	1.35765e-164	8.92873e-164	8.65841e-163	-1.39727e-163	8.78454e-164	-1.29139e-163	-2.50648e-164	7.12064e-164	-1.10154e-162	1.82553e-163	-1.36808e-162	3.55626e-163	7.13737e-163	-5.59626e-164	-1.99238e-163	-5.92108e-164	-1.04499e-162	1.46084e-162	3.07785e-163	1.26578e-162	-2.7183e-163	0
1.07454e-162	3.3495e-164	9.66707e-164	4.02117e-163	5.95923e-164	-1.34146e-162	6.07137e-163	-4.32412e-163	-2.47571e-163	1.35765e-164	8.92873e-164	8.65841e-163	-1.39727e-163	8.78454e-164	-1.29139e-163	-2.50648e-164	7.12064e-164	-1.10154e-162	1.82553e-163	-1.36808e-162	3.55626e-163	7.13737e-163	-5.59626e-164	-1.99238e-163	-5.92108e-164	-1.04499e-162	1.46084e-162	3.07785e-163	1.26578e-162	-2.7183e-163	0
1.07454e-162	3.3495e-164	9.66707e-164	4.02117e-163	5.95923e-164	-1.34146e-162	6.07137e-163	-4.32412e-163	-2.47571e-163	1.35765e-164	8.92873e-164	8.65841e-163	-1.39727e-163	8.78454e-164	-1.29139e-163	-2.50648e-164	7.12064e-164	-1.10154e-162	1.82553e-163	-1.36808e-162	3.55626e-163	7.13737e-163	-5.59626e-164	-1.99238e-163	-5.92108e-164	-1.04499e-162	1.46084e-162	3.07785e-163	1.26578e-162	-2.7183e-163	0
1.07454e-162	3.3495e-164	9.66707e-164	4.02117e-163	5.95923e-164	-1.34146e-162	6.07137e-163	-4.32412e-163	-2.47571e-163	1.35765e-164	8.92873e-164	8.65841e-163	-1.39727e-163	8.78454e-164	-1.29139e-163	-2.50648e-164	7.12064e-164	-1.10154e-162	1.82553e-163	-1.36808e-162	3.55626e-163	7.13737e-163	-5.59626e-164	-1.99238e-163	-5.92108e-164	-1.04499e-162	1.46084e-162	3.07785e-163	1.26578e-162	-2.7183e-163	0
1.07454e-162	3.3495e-164	9.66707e-164	4.02117e-163	5.95923e-164	-1.34146e-162	6.07137e-163	-4.32412e-163	-2.47571e-163	1.35765e-164	8.92873e-164	8.65841e-163	-1.39727e-163	8.78454e-164	-1.29139e-163	-2.50648e-164	7.12064e-164	-1.10154e-162	1.82553e-163	-1.36808e-162	3.55626e-163	7.13737e-163	-5.59626e-164	-1.99238e-163	-5.92108e-164	-1.04499e-162	1.46084e-162	3.07785e-163	1.26578e-162	-2.7183e-163	0
1.07454e-162	3.3495e-164	9.66707e-164	4.02117e-163	5.95923e-164	-1.34146e-162	6.07137e-163	-4.32412e-163	-2.47571e-163	1.35765e-164	8.92873e-164	8.65841e-163	-1.39727e-163	8.78454e-164	-1.29139e-163	-2.50648e-164	7.12064e-164	-1.10154e-162	1.82553e-163	-1.36808e-162	3.55626e-163	7.13737e-163	-5.59626e-164	-1.99238e-163	-5.92108e-164	-1.04499e-162	1.46084e-162	3.07785e-163	1.26578e-162	-2.7183e-163	0
1.07454e-162	3.3495e-164	9.66707e-164	4.02117e-163	5.95923e-164	-1.34146e-162	6.07137e-163	-4.32412e-163	-2.47571e-163	1.35765e-164	8.92873e-164	8.65841e-163	-1.39727e-163	8.78454e-164	-1.29139e-163	-2.50648e-164	7.12064e-164	-1.10154e-162	1.82553e-163	-1.36808e-162	3.55626e-163	7.13737e-163	-5.59626e-164	-1.99238e-163	-5.92108e-164	-1.04499e-162	1.46084e-162	3.07785e-163	1.26578e-162	-2.7183e-163	0
1.07454e-162	3.3495e-164	9.66707e-164	4.02117e-163	5.95923e-164	-1.34146e-162	6.07137e-163	-4.32412e-163	-2.47571e-163	1.35765e-164	8.92873e-164	8.65841e-163	-1.39727e-163	8.78454e-164	-1.29139e-163	-2.50648e-164	7.12064e-164	-1.10154e-162	1.82553e-163	-1.36808e-162	3.55626e-163	7.13737e-163	-5.59626e-164	-1.99238e-163	-5.92108e-164	-1.04499e-162	1.46084e-162	3.07785e-163	1.26578e-162	-2.7183e-163	0
1.07454e-162	3.3495e-164	9.66707e-164	4.02117e-163	5.95923e-164	-1.34146e-162	6.07137e-163	-4.32412e-163	-2.47571e-163	1.35765e-164	8.92873e-164	8.65841e-163	-1.39727e-163	8.78454e-164	-1.29139e-163	-2.50648e-164	7.12064e-164	-1.10154e-162	1.82553e-163	-1.36808e-162	3.55626e-163	7.13737e-163	-5.59626e-164	-1.99238e-163	-5.92108e-164	-1.04499e-162	1.46084e-162	3.07785e-163	1.26578e-162	-2.7183e-163	0
1.07454e-162	3.3495e-164	9.66707e-164	4.02117e-163	5.95923e-164	-1.34146e-162	6.07137e-163	-4.32412e-163	-2.47571e-163	1.35765e-164	8.92873e-164	8.65841e-163	-1.39727e-163	8.78454e-164	-1.29139e-163	-2.50648e-164	7.12064e-164	-1.10154e-162	1.82553e-163	-1.36808e-162	3.55626e-163	7.13737e-163	-5.59626e-164	-1.99238e-163	-5.92108e-164	-1.04499e-162	1.46084e-162	3.07785e-163	1.26578e-162	-2.7183e-163	0
1.07454e-162	3.3495e-164	9.66707e-164	4.02117e-163	5.95923e-164	-1.34146e-162	6.07137e-163	-4.32412e-163	-2.47571e-163	1.35765e-164	8.92873e-164	8.65841e-163	-1.39727e-163	8.78454e-164	-1.29139e-163	-2.50648e-164	7.12064e-164	-1.10154e-162	1.82553e-163	-1.36808e-162	3.55626e-163	7.13737e-163	-5.59626e-164	-1.99238e-163	-5.92108e-164	-1.04499e-162	1.46084e-162	3.07785e-163	1.26578e-162	-2.7183e-163	0
1.07454e-162	3.3495e-164	9.66707e-164	4.02117e-163	5.95923e-164	-1.34146e-162	6.07137e-163	-4.32412e-163	-2.47571e-163	1.35765e-164	8.92873e-164	8.65841e-163	-1.39727e-163	8.78454e-164	-1.29139e-163	-2.50648e-164	7.12064e-164	-1.10154e-162	1.82553e-163	-1.36808e-162	3.55626e-163	7.13737e-163	-5.59626e-164	-1.99238e-163	-5.92108e-164	-1.04499e-162	1.46084e-162	3.07785e-163	1.26578e-162	-2.7183e-163	0
1.07454e-162	3.3495e-164	9.66707e-164	4.02117e-163	5.95923e-164	-1.34146e-162	6.07137e-163	-4.32412e-163	-2.47571e-163	1.35765e-164	8.92873e-164	8.65841e-163	-1.39727e-163	8.78454e-164	-1.29139e-163	-2.50648e-164	7.12064e-164	-1.10154e-162	1.82553e-163	-1.36808e-162	3.55626e-163	7.13737e-163	-5.59626e-164	-1.99238e-163	-5.92108e-164	-1.04499e-162	1.46084e-162	3.07785e-163	1.26578e-162	-2.7183e-163	0
1.07454e-162	3.3495e-164	9.66707e-164	4.02117e-163	5.95923e-164	-1.34146e-162	6.07137e-163	-4.32412e-163	-2.47571e-163	1.35765e-164	8.92873e-164	8.65841e-163	-1.39727e-163	8.78454e-164	-1.29139e-163	-2.50648e-164	7.12064e-164	-1.10154e-162	1.82553e-163	-1.36808e-162	3.55626e-163	7.13737e-163	-5.59626e-164	-1.99238e-163	-5.92108e-164	-1.04499e-162	1.46084e-162	3.07785e-163	1.26578e-162	-2.7183e-163	0
1.07454e-162	3.3495e-164	9.66707e-164	4.02117e-163	5.95923e-164	-1.34146e-162	6.07137e-163	-4.32412e-163	-2.47571e-163	1.35765e-164	8.92873e-164	8.65841e-163	-1.39727e-163	8.78454e-164	-1.29139e-163	-2.50648e-164	7.12064e-164	-1.10154e-162	1.82553e-163	-1.36808e-162	3.55626e-163	7.13737e-163	-5.59626e-164	-1.99238e-163	-5.92108e-164	-1.04499e-162	1.46084e-162	3.07785e-163	1.26578e-162	-2.7183e-163	0
1.07454e-162	3.3495e-164	9.66707e-164	4.02117e-163	5.95923e-164	-1.34146e-162	6.07137e-163	-4.32412e-163	-2.47571e-163	1.35765e-164	8.92873e-164	8.65841e-163	-1.39727e-163	8.78454e-164	-1.29139e-163	-2.50648e-164	7.12064e-164	-1.10154e-162	1.82553e-163	-1.36808e-162	3.55626e-163	7.13737e-163	-5.59626e-164	-1.99238e-163	-5.92108e-164	-1.04499e-162	1.46084e-162	3.07785e-163	1.26578e-162	-2.7183e-163	0
1.07454e-162	3.3495e-164	9.66707e-164	4.02117e-163	5.95923e-164	-1.34146e-162	6.07137e-163	-4.32412e-163	-2.47571e-163	1.35765e-164	8.92873e-164	8.65841e-163	-1.39727e-163	8.78454e-164	-1.29139e-163	-2.50648e-164	7.12064e-164	-1.10154e-162	1.82553e-163	-1.36808e-162	3.55626e-163	7.13737e-163	-5.59626e-164	-1.99238e-163	-5.92108e-164	-1.04499e-162	1.46084e-162	3.07785e-163	1.26578e-162	-2.7183e-163	0
1.07454e-162	3.3495e-164	9.66707e-164	4.02117e-163	5.95923e-164	-1.34146e-162	6.07137e-163	-4.32412e-163	-2.47571e-163	1.35765e-164	8.92873e-164	8.65841e-163	-1.39727e-163	8.78454e-164	-1.29139e-163	-2.50648e-164	7.12064e-164	-1.10154e-162	1.82553e-163	-1.36808e-162	3.55626e-163	7.13737e-163	-5.59626e-164	-1.99238e-163	-5.92108e-164	-1.04499e-162	1.46084e-162	3.07785e-163	1.26578e-162	-2.7183e-163	0
1.07454e-162	3.3495e-164	9.66707e-164	4.02117e-163	5.95923e-164	-1.34146e-162	6.07137e-163	-4.32412e-163	-2.47571e-163	1.35765e-164	8.92873e-164	8.65841e-163	-1.39727e-163	8.78454e-164	-1.29139e-163	-2.50648e-164	7.12064e-164	-1.10154e-162	1.82553e-163	-1.36808e-162	3.55626e-163	7.13737e-163	-5.59626e-164	-1.99238e-163	-5.92108e-164	-1.04499e-162	1.46084e-162	3.07785e-163	1.26578e-162	-2.7183e-163	0
1.07454e-162	3.3495e-164	9.66707e-164	4.02117e-163	5.95923e-164	-1.34146e-162	6.07137e-163	-4.32412e-163	-2.47571e-163	1.35765e-164	8.92873e-164	8.65841e-163	-1.39727e-163	8.78454e-164	-1.29139e-163	-2.50648e-164	7.12064e-164	-1.10154e-162	1.82553e-163	-1.36808e-162	3.55626e-163	7.13737e-163	-5.59626e-164	-1.99238e-163	-5.92108e-164	-1.04499e-162	1.46084e-162	3.07785e-163	1.26578e-162	-2.7183e-163	0
1.07454e-162	3.3495e-164	9.66707e-164	4.02117e-163	5.95923e-164	-1.34146e-162	6.07137e-163	-4.32412e-163	-2.47571e-163	1.35765e-164	8.92873e-164	8.65841e-163	-1.39727e-163	8.78454e-164	-1.29139e-163	-2.50648e-164	7.12064e-164	-1.10154e-162	1.82553e-163	-1.36808e-162	3.55626e-163	7.13737e-163	-5.59626e-164	-1.99238e-163	-5.92108e-164	-1.04499e-162	1.46084e-162	3.07785e-163	1.26578e-162	-2.7183e-163	0
1.07454e-162	3.3495e-164	9.66707e-164	4.02117e-163	5.95923e-164	-1.34146e-162	6.07137e-163	-4.32412e-163	-2.47571e-163	1.35765e-164	8.92873e-164	8.65841e-163	-1.39727e-163	8.78454e-164	-1.29139e-163	-2.50648e-164	7.12064e-164	-1.10154e-162	1.82553e-163	-1.36808e-162	3.55626e-163	7.13737e-163	-5.59626e-164	-1.99238e-163	-5.92108e-164	-1.04499e-162	1.46084e-162	3.07785e-163	1.26578e-162	-2.7183e-163	0
1.07454e-162	3.3495e-164	9.66707e-164	4.02117e-163	5.95923e-164	-1.34146e-162	6.07137e-163	-4.32412e-163	-2.47571e-163	1.35765e-164	8.92873e-164	8.65841e-163	-1.39727e-163	8.78454e-164	-1.29139e-163	-2.50648e-164	7.12064e-164	-1.10154e-162	1.82553e-163	-1.36808e-162	3.55626e-163	7.13737e-163	-5.59626e-164	-1.99238e-163	-5.92108e-164	-1.04499e-162	1.46084e-162	3.07785e-163	1.26578e-162	-2.7183e-163	0
1.07454e-162	3.3495e-164	9.66707e-164	4.02117e-163	5.95923e-164	-1.34146e-162	6.07137e-163	-4.32412e-163	-2.47571e-163	1.35765e-164	8.92873e-164	8.65841e-163	-1.39727e-163	8.78454e-164	-1.29139e-163	-2.50648e-164	7.12064e-164	-1.10154e-162	1.82553e-163	-1.36808e-162	3.55626e-163	7.13737e-163	-5.59626e-164	-1.99238e-163	-5.92108e-164	-1.04499e-162	1.46084e-162	3.07785e-163	1.26578e-162	-2.7183e-163	0
1.07454e-162	3.3495e-164	9.66707e-164	4.02117e-163	5.95923e-164	-1.34146e-162	6.07137e-163	-4.32412e-163	-2.47571e-163	1.35765e-164	8.92873e-164	8.65841e-163	-1.39727e-163	8.78454e-164	-1.29139e-163	-2.50648e-164	7.12064e-164	-1.10154e-162	1.82553e-163	-1.36808e-162	3.55626e-163	7.13737e-163	-5.59626e-164	-1.99238e-163	-5.92108e-164	-1.04499e-162	1.46084e-162	3.07785e-163	1.26578e-162	-2.7183e-163	0
1.07454e-162	3.3495e-164	9.66707e-164	4.02117e-163	5.95923e-164	-1.34146e-162	6.07137e-163	-4.32412e-163	-2.47571e-163	1.35765e-164	8.92873e-164	8.65841e-163	-1.39727e-163	8.78454e-164	-1.29139e-163	-2.50648e-164	7.12064e-164	-1.10154e-162	1.82553e-163	-1.36808e-162	3.55626e-163	7.13737e-163	-5.59626e-164	-1.99238e-163	-5.92108e-164	-1.04499e-162	1.46084e-162	3.07785e-163	1.26578e-162	-2.7183e-163	0
1.07454e-162	3.3495e-164	9.66707e-164	4.02117e-163	5.95923e-164	-1.34146e-162	6.07137e-163	-4.32412e-163	-2.47571e-163	1.35765e-164	8.92873e-164	8.65841e-163	-1.39727e-163	8.78454e-164	-1.29139e-163	-2.50648e-164	7.12064e-164	-1.10154e-162	1.82553e-163	-1.36808e-162	3.55626e-163	7.13737e-163	-5.59626e-164	-1.99238e-163	-5.92108e-164	-1.04499e-162	1.46084e-162	3.07785e-163	1.26578e-162	-2.7183e-163	0
1.07454e-162	3.3495e-164	9.66707e-164	4.02117e-163	5.95923e-164	-1.34146e-162	6.07137e-163	-4.32412e-163	-2.47571e-163	1.35765e-164	8.92873e-164	8.65841e-163	-1.39727e-163	8.78454e-164	-1.29139e-163	-2.50648e-164	7.12064e-164	-1.10154e-162	1.82553e-163	-1.36808e-162	3.55626e-163	7.13737e-163	-5.59626e-164	-1.99238e-163	-5.92108e-164	-1.04499e-162	1.46084e-162	3.07785e-163	1.26578e-162	-2.7183e-163	0
1.07454e-162	3.3495e-164	9.66707e-164	4.02117e-163	5.95923e-164	-1.34146e-162	6.07137e-163	-4.32412e-163	-2.47571e-163	1.35765e-164	8.92873e-164	8.65841e-163	-1.39727e-163	8.78454e-164	-1.29139e-163	-2.50648e-164	7.12064e-164	-1.10154e-162	1.82553e-163	-1.36808e-162	3.55626e-163	7.13737e-163	-5.59626e-164	-1.99238e-163	-5.92108e-164	-1.04499e-162	1.46084e-162	3.07785e-163	1.26578e-162	-2.7183e-163	0
1.07454e-162	3.3495e-164	9.66707e-164	4.02117e-163	5.95923e-164	-1.34146e-162	6.07137e-163	-4.32412e-163	-2.47571e-163	1.35765e-164	8.92873e-164	8.65841e-163	-1.39727e-163	8.78454e-164	-1.29139e-163	-2.50648e-164	7.12064e-164	-1.10154e-162	1.82553e-163	-1.36808e-162	3.55626e-163	7.13737e-163	-5.59626e-164	-1.99238e-163	-5.92108e-164	-1.04499e-162	1.46084e-162	3.07785e-163	1.26578e-162	-2.7183e-163	0
1.07454e-162	3.3495e-164	9.66707e-164	4.02117e-163	5.95923e-164	-1.34146e-162	6.07137e-163	-4.32412e-163	-2.47571e-163	1.35765e-164	8.92873e-164	8.65841e-163	-1.39727e-163	8.78454e-164	-1.29139e-163	-2.50648e-164	7.12064e-164	-1.10154e-162	1.82553e-163	-1.36808e-162	3.55626e-163	7.13737e-163	-5.59626e-164	-1.99238e-163	-5.92108e-164	-1.04499e-162	1.46084e-162	3.07785e-163	1.26578e-162	-2.7183e-163	0
1.07454e-162	3.3495e-164	9.66707e-164	4.02117e-163	5.95923e-164	-1.34146e-162	6.07137e-163	-4.32412e-163	-2.47571e-163	1.35765e-164	8.92873e-164	8.65841e-163	-1.39727e-163	8.78454e-164	-1.29139e-163	-2.50648e-164	7.12064e-164	-1.10154e-162	1.82553e-163	-1.36808e-162	3.55626e-163	7.13737e-163	-5.59626e-164	-1.99238e-163	-5.92108e-164	-1.04499e-162	1.46084e-162	3.07785e-163	1.26578e-162	-2.7183e-163	0
1.07454e-162	3.3495e-164	9.66707e-164	4.02117e-163	5.95923e-164	-1.34146e-162	6.07137e-163	-4.32412e-163	-2.47571e-163	1.35765e-164	8.92873e-164	8.65841e-163	-1.39727e-163	8.78454e-164	-1.29139e-163	-2.50648e-164	7.12064e-164	-1.10154e-162	1.82553e-163	-1.36808e-162	3.55626e-163	7.13737e-163	-5.59626e-164	-1.99238e-163	-5.92108e-164	-1.04499e-162	1.46084e-162	3.07785e-163	1.26578e-162	-2.7183e-163	0
1.07454e-162	3.3495e-164	9.66707e-164	4.02117e-163	5.95923e-164	-1.34146e-162	6.07137e-163	-4.32412e-163	-2.47571e-163	1.35765e-164	8.92873e-164	8.65841e-163	-1.39727e-163	8.78454e-164	-1.29139e-163	-2.50648e-164	7.12064e-164	-1.10154e-162	1.82553e-163	-1.36808e-162	3.55626e-163	7.13737e-163	-5.59626e-164	-1.99238e-163	-5.92108e-164	-1.04499e-162	1.46084e-162	3.07785e-163	1.26578e-162	-2.7183e-163	0
1.07454e-162	3.3495e-164	9.66707e-164	4.02117e-163	5.95923e-164	-1.34146e-162	6.07137e-163	-4.32412e-163	-2.47571e-163	1.35765e-164	8.92873e-164	8.65841e-163	-1.39727e-163	8.78454e-164	-1.29139e-163	-2.50648e-164	7.12064e-164	-1.10154e-162	1.82553e-163	-1.36808e-162	3.55626e-163	7.13737e-163	-5.59626e-164	-1.99238e-163	-5.92108e-164	-1.04499e-162	1.46084e-162	3.07785e-163	1.26578e-162	-2.7183e-163	0
1.07454e-162	3.3495e-164	9.66707e-164	4.02117e-163	5.95923e-164	-1.34146e-162	6.07137e-163	-4.32412e-163	-2.47571e-163	1.35765e-164	8.92873e-164	8.65841e-163	-1.39727e-163	8.78454e-164	-1.29139e-163	-2.50648e-164	7.12064e-164	-1.10154e-162	1.82553e-163	-1.36808e-162	3.55626e-163	7.13737e-163	-5.59626e-164	-1.99238e-163	-5.92108e-164	-1.04499e-162	1.46084e-162	3.07785e-163	1.26578e-162	-2.7183e-163	0
1.07454e-162	3.3495e-164	9.66707e-164	4.02117e-163	5.95923e-164	-1.34146e-162	6.07137e-163	-4.32412e-163	-2.47571e-163	1.35765e-164	8.92873e-164	8.65841e-163	-1.39727e-163	8.78454e-164	-1.29139e-163	-2.50648e-164	7.12064e-164	-1.10154e-162	1.82553e-163	-1.36808e-162	3.55626e-163	7.13737e-163	-5.59626e-164	-1.99238e-163	-5.92108e-164	-1.04499e-162	1.46084e-162	3.07785e-163	1.26578e-162	-2.7183e-163	0
1.07454e-162	3.3495e-164	9.66707e-164	4.02117e-163	5.95923e-164	-1.34146e-162	6.07137e-163	-4.32412e-163	-2.47571e-163	1.35765e-164	8.92873e-164	8.65841e-163	-1.39727e-163	8.78454e-164	-1.29139e-163	-2.50648e-164	7.12064e-164	-1.10154e-162	1.82553e-163	-1.36808e-162	3.55626e-163	7.13737e-163	-5.59626e-164	-1.99238e-163	-5.92108e-164	-1.04499e-162	1.46084e-162	3.07785e-163	1.26578e-162	-2.7183e-163	0
1.07454e-162	3.3495e-164	9.66707e-164	4.02117e-163	5.95923e-164	-1.34146e-162	6.07137e-163	-4.32412e-163	-2.47571e-163	1.35765e-164	8.92873e-164	8.65841e-163	-1.39727e-163	8.78454e-164	-1.29139e-163	-2.50648e-164	7.12064e-164	-1.10154e-162	1.82553e-163	-1.36808e-162	3.55626e-163	7.13737e-163	-5.59626e-164	-1.99238e-163	-5.92108e-164	-1.04499e-162	1.46084e-162	3.07785e-163	1.26578e-162	-2.7183e-163	0
1.07454e-162	3.3495e-164	9.66707e-164	4.02117e-163	5.95923e-164	-1.34146e-162	6.07137e-163	-4.32412e-163	-2.47571e-163	1.35765e-164	8.92873e-164	8.65841e-163	-1.39727e-163	8.78454e-164	-1.29139e-163	-2.50648e-164	7.12064e-164	-1.10154e-162	1.82553e-163	-1.36808e-162	3.55626e-163	7.13737e-163	-5.59626e-164	-1.99238e-163	-5.92108e-164	-1.04499e-162	1.46084e-162	3.07785e-163	1.26578e-162	-2.7183e-163	0
1.07454e-162	3.3495e-164	9.66707e-164	4.02117e-163	5.95923e-164	-1.34146e-162	6.07137e-163	-4.32412e-163	-2.47571e-163	1.35765e-164	8.92873e-164	8.65841e-163	-1.39727e-163	8.78454e-164	-1.29139e-163	-2.50648e-164	7.12064e-164	-1.10154e-162	1.82553e-163	-1.36808e-162	3.55626e-163	7.13737e-163	-5.59626e-164	-1.99238e-163	-5.92108e-164	-1.04499e-162	1.46084e-162	3.07785e-163	1.26578e-162	-2.7183e-163	0
1.07454e-162	3.3495e-164	9.66707e-164	4.02117e-163	5.95923e-164	-1.34146e-162	6.07137e-163	-4.32412e-163	-2.47571e-163	1.35765e-164	8.92873e-164	8.65841e-163	-1.39727e-163	8.78454e-164	-1.29139e-163	-2.50648e-164	7.12064e-164	-1.10154e-162	1.82553e-163	-1.36808e-162	3.55626e-163	7.13737e-163	-5.59626e-164	-1.99238e-163	-5.92108e-164	-1.04499e-162	1.46084e-162	3.07785e-163	1.26578e-162	-2.7183e-163	0
1.07454e-162	3.3495e-164	9.66707e-164	4.02117e-163	5.95923e-164	-1.34146e-162	6.07137e-163	-4.32412e-163	-2.47571e-163	1.35765e-164	8.92873e-164	8.65841e-163	-1.39727e-163	8.78454e-164	-1.29139e-163	-2.50648e-164	7.12064e-164	-1.10154e-162	1.82553e-163	-1.36808e-162	3.55626e-163	7.13737e-163	-5.59626e-164	-1.99238e-163	-5.92108e-164	-1.04499e-162	1.46084e-162	3.07785e-163	1.26578e-162	-2.7183e-163	0
1.07454e-162	3.3495e-164	9.66707e-164	4.02117e-163	5.95923e-164	-1.34146e-162	6.07137e-163	-4.32412e-163	-2.47571e-163	1.35765e-164	8.92873e-164	8.65841e-163	-1.39727e-163	8.78454e-164	-1.29139e-163	-2.50648e-164	7.12064e-164	-1.10154e-162	1.82553e-163	-1.36808e-162	3.55626e-163	7.13737e-163	-5.59626e-164	-1.99238e-163	-5.92108e-164	-1.04499e-162	1.46084e-162	3.07785e-163	1.26578e-162	-2.7183e-163	0
1.07454e-162	3.3495e-164	9.66707e-164	4.02117e-163	5.95923e-164	-1.34146e-162	6.07137e-163	-4.32412e-163	-2.47571e-163	1.35765e-164	8.92873e-164	8.65841e-163	-1.39727e-163	8.78454e-164	-1.29139e-163	-2.50648e-164	7.12064e-164	-1.10154e-162	1.82553e-163	-1.36808e-162	3.55626e-163	7.13737e-163	-5.59626e-164	-1.99238e-163	-5.92108e-164	-1.04499e-162	1.46084e-162	3.07785e-163	1.26578e-162	-2.7183e-163	0
1.07454e-162	3.3495e-164	9.66707e-164	4.02117e-163	5.95923e-164	-1.34146e-162	6.07137e-163	-4.32412e-163	-2.47571e-163	1.35765e-164	8.92873e-164	8.65841e-163	-1.39727e-163	8.78454e-164	-1.29139e-163	-2.50648e-164	7.12064e-164	-1.10154e-162	1.82553e-163	-1.36808e-162	3.55626e-163	7.13737e-163	-5.59626e-164	-1.99238e-163	-5.92108e-164	-1.04499e-162	1.46084e-162	3.07785e-163	1.26578e-162	-2.7183e-163	0
1.07454e-162	3.3495e-164	9.66707e-164	4.02117e-163	5.95923e-164	-1.34146e-162	6.07137e-163	-4.32412e-163	-2.47571e-163	1.35765e-164	8.92873e-164	8.65841e-163	-1.39727e-163	8.78454e-164	-1.29139e-163	-2.50648e-164	7.12064e-164	-1.10154e-162	1.82553e-163	-1.36808e-162	3.55626e-163	7.13737e-163	-5.59626e-164	-1.99238e-163	-5.92108e-164	-1.04499e-162	1.46084e-162	3.07785e-163	1.26578e-162	-2.7183e-163	0
1.07454e-162	3.3495e-164	9.66707e-164	4.02117e-163	5.95923e-164	-1.34146e-162	6.07137e-163	-4.32412e-163	-2.47571e-163	1.35765e-164	8.92873e-164	8.65841e-163	-1.39727e-163	8.78454e-164	-1.29139e-163	-2.50648e-164	7.12064e-164	-1.10154e-162	1.82553e-163	-1.36808e-162	3.55626e-163	7.13737e-163	-5.59626e-164	-1.99238e-163	-5.92108e-164	-1.04499e-162	1.46084e-162	3.07785e-163	1.26578e-162	-2.7183e-163	0
1.07454e-162	3.3495e-164	9.66707e-164	4.02117e-163	5.95923e-164	-1.34146e-162	6.07137e-163	-4.32412e-163	-2.47571e-163	1.35765e-164	8.92873e-164	8.65841e-163	-1.39727e-163	8.78454e-164	-1.29139e-163	-2.50648e-164	7.12064e-164	-1.10154e-162	1.82553e-163	-1.36808e-162	3.55626e-163	7.13737e-163	-5.59626e-164	-1.99238e-163	-5.92108e-164	-1.04499e-162	1.46084e-162	3.07785e-163	1.26578e-162	-2.7183e-163	0
1.07454e-162	3.3495e-164	9.66707e-164	4.02117e-163	5.95923e-164	-1.34146e-162	6.07137e-163	-4.32412e-163	-2.47571e-163	1.35765e-164	8.92873e-164	8.65841e-163	-1.39727e-163	8.78454e-164	-1.29139e-163	-2.50648e-164	7.12064e-164	-1.10154e-162	1.82553e-163	-1.36808e-162	3.55626e-163	7.13737e-163	-5.59626e-164	-1.99238e-163	-5.92108e-164	-1.04499e-162	1.46084e-162	3.07785e-163	1.26578e-162	-2.7183e-163	0
1.07454e-162	3.3495e-164	9.66707e-164	4.02117e-163	5.95923e-164	-1.34146e-162	6.07137e-163	-4.32412e-163	-2.47571e-163	1.35765e-164	8.92873e-164	8.65841e-163	-1.39727e-163	8.78454e-164	-1.29139e-163	-2.50648e-164	7.12064e-164	-1.10154e-162	1.82553e-163	-1.36808e-162	3.55626e-163	7.13737e-163	-5.59626e-164	-1.99238e-163	-5.92108e-164	-1.04499e-162	1.46084e-162	3.07785e-163	1.26578e-162	-2.7183e-163	0
1.07454e-162	3.3495e-164	9.66707e-164	4.02117e-163	5.95923e-164	-1.34146e-162	6.07137e-163	-4.32412e-163	-2.47571e-163	1.35765e-164	8.92873e-164	8.65841e-163	-1.39727e-163	8.78454e-164	-1.29139e-163	-2.50648e-164	7.12064e-164	-1.10154e-162	1.82553e-163	-1.36808e-162	3.55626e-163	7.13737e-163	-5.59626e-164	-1.99238e-163	-5.92108e-164	-1.04499e-162	1.46084e-162	3.07785e-163	1.26578e-162	-2.7183e-163	0
1.07454e-162	3.3495e-164	9.66707e-164	4.02117e-163	5.95923e-164	-1.34146e-162	6.07137e-163	-4.32412e-163	-2.47571e-163	1.35765e-164	8.92873e-164	8.65841e-163	-1.39727e-163	8.78454e-164	-1.29139e-163	-2.50648e-164	7.12064e-164	-1.10154e-162	1.82553e-163	-1.36808e-162	3.55626e-163	7.13737e-163	-5.59626e-164	-1.99238e-163	-5.92108e-164	-1.04499e-162	1.46084e-162	3.07785e-163	1.26578e-162	-2.7183e-163	0
1.07454e-162	3.3495e-164	9.66707e-164	4.02117e-163	5.95923e-164	-1.34146e-162	6.07137e-163	-4.32412e-163	-2.47571e-163	1.35765e-164	8.92873e-164	8.65841e-163	-1.39727e-163	8.78454e-164	-1.29139e-163	-2.50648e-164	7.12064e-164	-1.10154e-162	1.82553e-163	-1.36808e-162	3.55626e-163	7.13737e-163	-5.59626e-164	-1.99238e-163	-5.92108e-164	-1.04499e-162	1.46084e-162	3.07785e-163	1.26578e-162	-2.7183e-163	0
1.07454e-162	3.3495e-164	9.66707e-164	4.02117e-163	5.95923e-164	-1.34146e-162	6.07137e-163	-4.32412e-163	-2.47571e-163	1.35765e-164	8.92873e-164	8.65841e-163	-1.39727e-163	8.78454e-164	-1.29139e-163	-2.50648e-164	7.12064e-164	-1.10154e-162	1.82553e-163	-1.36808e-162	3.55626e-163	7.13737e-163	-5.59626e-164	-1.99238e-163	-5.92108e-164	-1.04499e-162	1.46084e-162	3.07785e-163	1.26578e-162	-2.7183e-163	0
1.07454e-162	3.3495e-164	9.66707e-164	4.02117e-163	5.95923e-164	-1.34146e-162	6.07137e-163	-4.32412e-163	-2.47571e-163	1.35765e-164	8.92873e-164	8.65841e-163	-1.39727e-163	8.78454e-164	-1.29139e-163	-2.50648e-164	7.12064e-164	-1.10154e-162	1.82553e-163	-1.36808e-162	3.55626e-163	7.13737e-163	-5.59626e-164	-1.99238e-163	-5.92108e-164	-1.04499e-162	1.46084e-162	3.07785e-163	1.26578e-162	-2.7183e-163	0
1.07454e-162	3.3495e-164	9.66707e-164	4.02117e-163	5.95923e-164	-1.34146e-162	6.07137e-163	-4.32412e-163	-2.47571e-163	1.35765e-164	8.92873e-164	8.65841e-163	-1.39727e-163	8.78454e-164	-1.29139e-163	-2.50648e-164	7.12064e-164	-1.10154e-162	1.82553e-163	-1.36808e-162	3.55626e-163	7.13737e-163	-5.59626e-164	-1.99238e-163	-5.92108e-164	-1.04499e-162	1.46084e-162	3.07785e-163	1.26578e-162	-2.7183e-163	0
1.07454e-162	3.3495e-164	9.66707e-164	4.02117e-163	5.95923e-164	-1.34146e-162	6.07137e-163	-4.32412e-163	-2.47571e-163	1.35765e-164	8.92873e-164	8.65841e-163	-1.39727e-163	8.78454e-164	-1.29139e-163	-2.50648e-164	7.12064e-164	-1.10154e-162	1.82553e-163	-1.36808e-162	3.55626e-163	7.13737e-163	-5.59626e-164	-1.99238e-163	-5.92108e-164	-1.04499e-162	1.46084e-162	3.07785e-163	1.26578e-162	-2.7183e-163	0
1.07454e-162	3.3495e-164	9.66707e-164	4.02117e-163	5.95923e-164	-1.34146e-162	6.07137e-163	-4.32412e-163	-2.47571e-163	1.35765e-164	8.92873e-164	8.65841e-163	-1.39727e-163	8.78454e-164	-1.29139e-163	-2.50648e-164	7.12064e-164	-1.10154e-162	1.82553e-163	-1.36808e-162	3.55626e-163	7.13737e-163	-5.59626e-164	-1.99238e-163	-5.92108e-164	-1.04499e-162	1.46084e-162	3.07785e-163	1.26578e-162	-2.7183e-163	0
1.07454e-162	3.3495e-164	9.66707e-164	4.02117e-163	5.95923e-164	-1.34146e-162	6.07137e-163	-4.32412e-163	-2.47571e-163	1.35765e-164	8.92873e-164	8.65841e-163	-1.39727e-163	8.78454e-164	-1.29139e-163	-2.50648e-164	7.12064e-164	-1.10154e-162	1.82553e-163	-1.36808e-162	3.55626e-163	7.13737e-163	-5.59626e-164	-1.99238e-163	-5.92108e-164	-1.04499e-162	1.46084e-162	3.07785e-163	1.26578e-162	-2.7183e-163	0
1.07454e-162	3.3495e-164	9.66707e-164	4.02117e-163	5.95923e-164	-1.34146e-162	6.07137e-163	-4.32412e-163	-2.47571e-163	1.35765e-164	8.92873e-164	8.65841e-163	-1.39727e-163	8.78454e-164	-1.29139e-163	-2.50648e-164	7.12064e-164	-1.10154e-162	1.82553e-163	-1.36808e-162	3.55626e-163	7.13737e-163	-5.59626e-164	-1.99238e-163	-5.92108e-164	-1.04499e-162	1.46084e-162	3.07785e-163	1.26578e-162	-2.7183e-163	0
1.07454e-162	3.3495e-164	9.66707e-164	4.02117e-163	5.95923e-164	-1.34146e-162	6.07137e-163	-4.32412e-163	-2.47571e-163	1.35765e-164	8.92873e-164	8.65841e-163	-1.39727e-163	8.78454e-164	-1.29139e-163	-2.50648e-164	7.12064e-164	-1.10154e-162	1.82553e-163	-1.36808e-162	3.55626e-163	7.13737e-163	-5.59626e-164	-1.99238e-163	-5.92108e-164	-1.04499e-162	1.46084e-162	3.07785e-163	1.26578e-162	-2.7183e-163	0
1.07454e-162	3.3495e-164	9.66707e-164	4.02117e-163	5.95923e-164	-1.34146e-162	6.07137e-163	-4.32412e-163	-2.47571e-163	1.35765e-164	8.92873e-164	8.65841e-163	-1.39727e-163	8.78454e-164	-1.29139e-163	-2.50648e-164	7.12064e-164	-1.10154e-162	1.82553e-163	-1.36808e-162	3.55626e-163	7.13737e-163	-5.59626e-164	-1.99238e-163	-5.92108e-164	-1.04499e-162	1.46084e-162	3.07785e-163	1.26578e-162	-2.7183e-163	0
1.07454e-162	3.3495e-164	9.66707e-164	4.02117e-163	5.95923e-164	-1.34146e-162	6.07137e-163	-4.32412e-163	-2.47571e-163	1.35765e-164	8.92873e-164	8.65841e-163	-1.39727e-163	8.78454e-164	-1.29139e-163	-2.50648e-164	7.12064e-164	-1.10154e-162	1.82553e-163	-1.36808e-162	3.55626e-163	7.13737e-163	-5.59626e-164	-1.99238e-163	-5.92108e-164	-1.04499e-162	1.46084e-162	3.07785e-163	1.26578e-162	-2.7183e-163	0
1.07454e-162	3.3495e-164	9.66707e-164	4.02117e-163	5.95923e-164	-1.34146e-162	6.07137e-163	-4.32412e-163	-2.47571e-163	1.35765e-164	8.92873e-164	8.65841e-163	-1.39727e-163	8.78454e-164	-1.29139e-163	-2.50648e-164	7.12064e-164	-1.10154e-162	1.82553e-163	-1.36808e-162	3.55626e-163	7.13737e-163	-5.59626e-164	-1.99238e-163	-5.92108e-164	-1.04499e-162	1.46084e-162	3.07785e-163	1.26578e-162	-2.7183e-163	0
1.07454e-162	3.3495e-164	9.66707e-164	4.02117e-163	5.95923e-164	-1.34146e-162	6.07137e-163	-4.32412e-163	-2.47571e-163	1.35765e-164	8.92873e-164	8.65841e-163	-1.39727e-163	8.78454e-164	-1.29139e-163	-2.50648e-164	7.12064e-164	-1.10154e-162	1.82553e-163	-1.36808e-162	3.55626e-163	7.13737e-163	-5.59626e-164	-1.99238e-163	-5.92108e-164	-1.04499e-162	1.46084e-162	3.07785e-163	1.26578e-162	-2.7183e-163	0
1.07454e-162	3.3495e-164	9.66707e-164	4.02117e-163	5.95923e-164	-1.34146e-162	6.07137e-163	-4.32412e-163	-2.47571e-163	1.35765e-164	8.92873e-164	8.65841e-163	-1.39727e-163	8.78454e-164	-1.29139e-163	-2.50648e-164	7.12064e-164	-1.10154e-162	1.82553e-163	-1.36808e-162	3.55626e-163	7.13737e-163	-5.59626e-164	-1.99238e-163	-5.92108e-164	-1.04499e-162	1.46084e-162	3.07785e-163	1.26578e-162	-2.7183e-163	0
1.07454e-162	3.3495e-164	9.66707e-164	4.02117e-163	5.95923e-164	-1.34146e-162	6.07137e-163	-4.32412e-163	-2.47571e-163	1.35765e-164	8.92873e-164	8.65841e-163	-1.39727e-163	8.78454e-164	-1.29139e-163	-2.50648e-164	7.12064e-164	-1.10154e-162	1.82553e-163	-1.36808e-162	3.55626e-163	7.13737e-163	-5.59626e-164	-1.99238e-163	-5.92108e-164	-1.04499e-162	1.46084e-162	3.07785e-163	1.26578e-162	-2.7183e-163	0
1.07454e-162	3.3495e-164	9.66707e-164	4.02117e-163	5.95923e-164	-1.34146e-162	6.07137e-163	-4.32412e-163	-2.47571e-163	1.35765e-164	8.92873e-164	8.65841e-163	-1.39727e-163	8.78454e-164	-1.29139e-163	-2.50648e-164	7.12064e-164	-1.10154e-162	1.82553e-163	-1.36808e-162	3.55626e-163	7.13737e-163	-5.59626e-164	-1.99238e-163	-5.92108e-164	-1.04499e-162	1.46084e-162	3.07785e-163	1.26578e-162	-2.7183e-163	0
1.07454e-162	3.3495e-164	9.66707e-164	4.02117e-163	5.95923e-164	-1.34146e-162	6.07137e-163	-4.32412e-163	-2.47571e-163	1.35765e-164	8.92873e-164	8.65841e-163	-1.39727e-163	8.78454e-164	-1.29139e-163	-2.50648e-164	7.12064e-164	-1.10154e-162	1.82553e-163	-1.36808e-162	3.55626e-163	7.13737e-163	-5.59626e-164	-1.99238e-163	-5.92108e-164	-1.04499e-162	1.46084e-162	3.07785e-163	1.26578e-162	-2.7183e-163	0
1.07454e-162	3.3495e-164	9.66707e-164	4.02117e-163	5.95923e-164	-1.34146e-162	6.07137e-163	-4.32412e-163	-2.47571e-163	1.35765e-164	8.92873e-164	8.65841e-163	-1.39727e-163	8.78454e-164	-1.29139e-163	-2.50648e-164	7.12064e-164	-1.10154e-162	1.82553e-163	-1.36808e-162	3.55626e-163	7.13737e-163	-5.59626e-164	-1.99238e-163	-5.92108e-164	-1.04499e-162	1.46084e-162	3.07785e-163	1.26578e-162	-2.7183e-163	0
1.07454e-162	3.3495e-164	9.66707e-164	4.02117e-163	5.95923e-164	-1.34146e-162	6.07137e-163	-4.32412e-163	-2.47571e-163	1.35765e-164	8.92873e-164	8.65841e-163	-1.39727e-163	8.78454e-164	-1.29139e-163	-2.50648e-164	7.12064e-164	-1.10154e-162	1.82553e-163	-1.36808e-162	3.55626e-163	7.13737e-163	-5.59626e-164	-1.99238e-163	-5.92108e-164	-1.04499e-162	1.46084e-162	3.07785e-163	1.26578e-162	-2.7183e-163	0
1.07454e-162	3.3495e-164	9.66707e-164	4.02117e-163	5.95923e-164	-1.34146e-162	6.07137e-163	-4.32412e-163	-2.47571e-163	1.35765e-164	8.92873e-164	8.65841e-163	-1.39727e-163	8.78454e-164	-1.29139e-163	-2.50648e-164	7.12064e-164	-1.10154e-162	1.82553e-163	-1.36808e-162	3.55626e-163	7.13737e-163	-5.59626e-164	-1.99238e-163	-5.92108e-164	-1.04499e-162	1.46084e-162	3.07785e-163	1.26578e-162	-2.7183e-163	0
1.07454e-162	3.3495e-164	9.66707e-164	4.02117e-163	5.95923e-164	-1.34146e-162	6.07137e-163	-4.32412e-163	-2.47571e-163	1.35765e-164	8.92873e-164	8.65841e-163	-1.39727e-163	8.78454e-164	-1.29139e-163	-2.50648e-164	7.12064e-164	-1.10154e-162	1.82553e-163	-1.36808e-162	3.55626e-163	7.13737e-163	-5.59626e-164	-1.99238e-163	-5.92108e-164	-1.04499e-162	1.46084e-162	3.07785e-163	1.26578e-162	-2.7183e-163	0
1.07454e-162	3.3495e-164	9.66707e-164	4.02117e-163	5.95923e-164	-1.34146e-162	6.07137e-163	-4.32412e-163	-2.47571e-163	1.35765e-164	8.92873e-164	8.65841e-163	-1.39727e-163	8.78454e-164	-1.29139e-163	-2.50648e-164	7.12064e-164	-1.10154e-162	1.82553e-163	-1.36808e-162	3.55626e-163	7.13737e-163	-5.59626e-164	-1.99238e-163	-5.92108e-164	-1.04499e-162	1.46084e-162	3.07785e-163	1.26578e-162	-2.7183e-163	0
1.07454e-162	3.3495e-164	9.66707e-164	4.02117e-163	5.95923e-164	-1.34146e-162	6.07137e-163	-4.32412e-163	-2.47571e-163	1.35765e-164	8.92873e-164	8.65841e-163	-1.39727e-163	8.78454e-164	-1.29139e-163	-2.50648e-164	7.12064e-164	-1.10154e-162	1.82553e-163	-1.36808e-162	3.55626e-163	7.13737e-163	-5.59626e-164	-1.99238e-163	-5.92108e-164	-1.04499e-162	1.46084e-162	3.07785e-163	1.26578e-162	-2.7183e-163	0
1.07454e-162	3.3495e-164	9.66707e-164	4.02117e-163	5.95923e-164	-1.34146e-162	6.07137e-163	-4.32412e-163	-2.47571e-163	1.35765e-164	8.92873e-164	8.65841e-163	-1.39727e-163	8.78454e-164	-1.29139e-163	-2.50648e-164	7.12064e-164	-1.10154e-162	1.82553e-163	-1.36808e-162	3.55626e-163	7.13737e-163	-5.59626e-164	-1.99238e-163	-5.92108e-164	-1.04499e-162	1.46084e-162	3.07785e-163	1.26578e-162	-2.7183e-163	0
1.07454e-162	3.3495e-164	9.66707e-164	4.02117e-163	5.95923e-164	-1.34146e-162	6.07137e-163	-4.32412e-163	-2.47571e-163	1.35765e-164	8.92873e-164	8.65841e-163	-1.39727e-163	8.78454e-164	-1.29139e-163	-2.50648e-164	7.12064e-164	-1.10154e-162	1.82553e-163	-1.36808e-162	3.55626e-163	7.13737e-163	-5.59626e-164	-1.99238e-163	-5.92108e-164	-1.04499e-162	1.46084e-162	3.07785e-163	1.26578e-162	-2.7183e-163	0
1.07454e-162	3.3495e-164	9.66707e-164	4.02117e-163	5.95923e-164	-1.34146e-162	6.07137e-163	-4.32412e-163	-2.47571e-163	1.35765e-164	8.92873e-164	8.65841e-163	-1.39727e-163	8.78454e-164	-1.29139e-163	-2.50648e-164	7.12064e-164	-1.10154e-162	1.82553e-163	-1.36808e-162	3.55626e-163	7.13737e-163	-5.59626e-164	-1.99238e-163	-5.92108e-164	-1.04499e-162	1.46084e-162	3.07785e-163	1.26578e-162	-2.7183e-163	0
1.07454e-162	3.3495e-164	9.66707e-164	4.02117e-163	5.95923e-164	-1.34146e-162	6.07137e-163	-4.32412e-163	-2.47571e-163	1.35765e-164	8.92873e-164	8.65841e-163	-1.39727e-163	8.78454e-164	-1.29139e-163	-2.50648e-164	7.12064e-164	-1.10154e-162	1.82553e-163	-1.36808e-162	3.55626e-163	7.13737e-163	-5.59626e-164	-1.99238e-163	-5.92108e-164	-1.04499e-162	1.46084e-162	3.07785e-163	1.26578e-162	-2.7183e-163	0
1.07454e-162	3.3495e-164	9.66707e-164	4.02117e-163	5.95923e-164	-1.34146e-162	6.07137e-163	-4.32412e-163	-2.47571e-163	1.35765e-164	8.92873e-164	8.65841e-163	-1.39727e-163	8.78454e-164	-1.29139e-163	-2.50648e-164	7.12064e-164	-1.10154e-162	1.82553e-163	-1.36808e-162	3.55626e-163	7.13737e-163	-5.59626e-164	-1.99238e-163	-5.92108e-164	-1.04499e-162	1.46084e-162	3.07785e-163	1.26578e-162	-2.7183e-163	0
1.07454e-162	3.3495e-164	9.66707e-164	4.02117e-163	5.95923e-164	-1.34146e-162	6.07137e-163	-4.32412e-163	-2.47571e-163	1.35765e-164	8.92873e-164	8.65841e-163	-1.39727e-163	8.78454e-164	-1.29139e-163	-2.50648e-164	7.12064e-164	-1.10154e-162	1.82553e-163	-1.36808e-162	3.55626e-163	7.13737e-163	-5.59626e-164	-1.99238e-163	-5.92108e-164	-1.04499e-162	1.46084e-162	3.07785e-163	1.26578e-162	-2.7183e-163	0
1.07454e-162	3.3495e-164	9.66707e-164	4.02117e-163	5.95923e-164	-1.34146e-162	6.07137e-163	-4.32412e-163	-2.47571e-163	1.35765e-164	8.92873e-164	8.65841e-163	-1.39727e-163	8.78454e-164	-1.29139e-163	-2.50648e-164	7.12064e-164	-1.10154e-162	1.82553e-163	-1.36808e-162	3.55626e-163	7.13737e-163	-5.59626e-164	-1.99238e-163	-5.92108e-164	-1.04499e-162	1.46084e-162	3.07785e-163	1.26578e-162	-2.7183e-163	0
1.07454e-162	3.3495e-164	9.66707e-164	4.02117e-163	5.95923e-164	-1.34146e-162	6.07137e-163	-4.32412e-163	-2.47571e-163	1.35765e-164	8.92873e-164	8.65841e-163	-1.39727e-163	8.78454e-164	-1.29139e-163	-2.50648e-164	7.12064e-164	-1.10154e-162	1.82553e-163	-1.36808e-162	3.55626e-163	7.13737e-163	-5.59626e-164	-1.99238e-163	-5.92108e-164	-1.04499e-162	1.46084e-162	3.07785e-163	1.26578e-162	-2.7183e-163	0
1.07454e-162	3.3495e-164	9.66707e-164	4.02117e-163	5.95923e-164	-1.34146e-162	6.07137e-163	-4.32412e-163	-2.47571e-163	1.35765e-164	8.92873e-164	8.65841e-163	-1.39727e-163	8.78454e-164	-1.29139e-163	-2.50648e-164	7.12064e-164	-1.10154e-162	1.82553e-163	-1.36808e-162	3.55626e-163	7.13737e-163	-5.59626e-164	-1.99238e-163	-5.92108e-164	-1.04499e-162	1.46084e-162	3.07785e-163	1.26578e-162	-2.7183e-163	0
1.07454e-162	3.3495e-164	9.66707e-164	4.02117e-163	5.95923e-164	-1.34146e-162	6.07137e-163	-4.32412e-163	-2.47571e-163	1.35765e-164	8.92873e-164	8.65841e-163	-1.39727e-163	8.78454e-164	-1.29139e-163	-2.50648e-164	7.12064e-164	-1.10154e-162	1.82553e-163	-1.36808e-162	3.55626e-163	7.13737e-163	-5.59626e-164	-1.99238e-163	-5.92108e-164	-1.04499e-162	1.46084e-162	3.07785e-163	1.26578e-162	-2.7183e-163	0
1.07454e-162	3.3495e-164	9.66707e-164	4.02117e-163	5.95923e-164	-1.34146e-162	6.07137e-163	-4.32412e-163	-2.47571e-163	1.35765e-164	8.92873e-164	8.65841e-163	-1.39727e-163	8.78454e-164	-1.29139e-163	-2.50648e-164	7.12064e-164	-1.10154e-162	1.82553e-163	-1.36808e-162	3.55626e-163	7.13737e-163	-5.59626e-164	-1.99238e-163	-5.92108e-164	-1.04499e-162	1.46084e-162	3.07785e-163	1.26578e-162	-2.7183e-163	0
1.07454e-162	3.3495e-164	9.66707e-164	4.02117e-163	5.95923e-164	-1.34146e-162	6.07137e-163	-4.32412e-163	-2.47571e-163	1.35765e-164	8.92873e-164	8.65841e-163	-1.39727e-163	8.78454e-164	-1.29139e-163	-2.50648e-164	7.12064e-164	-1.10154e-162	1.82553e-163	-1.36808e-162	3.55626e-163	7.13737e-163	-5.59626e-164	-1.99238e-163	-5.92108e-164	-1.04499e-162	1.46084e-162	3.07785e-163	1.26578e-162	-2.7183e-163	0
1.07454e-162	3.3495e-164	9.66707e-164	4.02117e-163	5.95923e-164	-1.34146e-162	6.07137e-163	-4.32412e-163	-2.47571e-163	1.35765e-164	8.92873e-164	8.65841e-163	-1.39727e-163	8.78454e-164	-1.29139e-163	-2.50648e-164	7.12064e-164	-1.10154e-162	1.82553e-163	-1.36808e-162	3.55626e-163	7.13737e-163	-5.59626e-164	-1.99238e-163	-5.92108e-164	-1.04499e-162	1.46084e-162	3.07785e-163	1.26578e-162	-2.7183e-163	0
1.07454e-162	3.3495e-164	9.66707e-164	4.02117e-163	5.95923e-164	-1.34146e-162	6.07137e-163	-4.32412e-163	-2.47571e-163	1.35765e-164	8.92873e-164	8.65841e-163	-1.39727e-163	8.78454e-164	-1.29139e-163	-2.50648e-164	7.12064e-164	-1.10154e-162	1.82553e-163	-1.36808e-162	3.55626e-163	7.13737e-163	-5.59626e-164	-1.99238e-163	-5.92108e-164	-1.04499e-162	1.46084e-162	3.07785e-163	1.26578e-162	-2.7183e-163	0
1.07454e-162	3.3495e-164	9.66707e-164	4.02117e-163	5.95923e-164	-1.34146e-162	6.07137e-163	-4.32412e-163	-2.47571e-163	1.35765e-164	8.92873e-164	8.65841e-163	-1.39727e-163	8.78454e-164	-1.29139e-163	-2.50648e-164	7.12064e-164	-1.10154e-162	1.82553e-163	-1.36808e-162	3.55626e-163	7.13737e-163	-5.59626e-164	-1.99238e-163	-5.92108e-164	-1.04499e-162	1.46084e-162	3.07785e-163	1.26578e-162	-2.7183e-163	0
1.07454e-162	3.3495e-164	9.66707e-164	4.02117e-163	5.95923e-164	-1.34146e-162	6.07137e-163	-4.32412e-163	-2.47571e-163	1.35765e-164	8.92873e-164	8.65841e-163	-1.39727e-163	8.78454e-164	-1.29139e-163	-2.50648e-164	7.12064e-164	-1.10154e-162	1.82553e-163	-1.36808e-162	3.55626e-163	7.13737e-163	-5.59626e-164	-1.99238e-163	-5.92108e-164	-1.04499e-162	1.46084e-162	3.07785e-163	1.26578e-162	-2.7183e-163	0
1.07454e-162	3.3495e-164	9.66707e-164	4.02117e-163	5.95923e-164	-1.34146e-162	6.07137e-163	-4.32412e-163	-2.47571e-163	1.35765e-164	8.92873e-164	8.65841e-163	-1.39727e-163	8.78454e-164	-1.29139e-163	-2.50648e-164	7.12064e-164	-1.10154e-162	1.82553e-163	-1.36808e-162	3.55626e-163	7.13737e-163	-5.59626e-164	-1.99238e-163	-5.92108e-164	-1.04499e-162	1.46084e-162	3.07785e-163	1.26578e-162	-2.7183e-163	0
1.07454e-162	3.3495e-164	9.66707e-164	4.02117e-163	5.95923e-164	-1.34146e-162	6.07137e-163	-4.32412e-163	-2.47571e-163	1.35765e-164	8.92873e-164	8.65841e-163	-1.39727e-163	8.78454e-164	-1.29139e-163	-2.50648e-164	7.12064e-164	-1.10154e-162	1.82553e-163	-1.36808e-162	3.55626e-163	7.13737e-163	-5.59626e-164	-1.99238e-163	-5.92108e-164	-1.04499e-162	1.46084e-162	3.07785e-163	1.26578e-162	-2.7183e-163	0
1.07454e-162	3.3495e-164	9.66707e-164	4.02117e-163	5.95923e-164	-1.34146e-162	6.07137e-163	-4.32412e-163	-2.47571e-163	1.35765e-164	8.92873e-164	8.65841e-163	-1.39727e-163	8.78454e-164	-1.29139e-163	-2.50648e-164	7.12064e-164	-1.10154e-162	1.82553e-163	-1.36808e-162	3.55626e-163	7.13737e-163	-5.59626e-164	-1.99238e-163	-5.92108e-164	-1.04499e-162	1.46084e-162	3.07785e-163	1.26578e-162	-2.7183e-163	0
1.07454e-162	3.3495e-164	9.66707e-164	4.02117e-163	5.95923e-164	-1.34146e-162	6.07137e-163	-4.32412e-163	-2.47571e-163	1.35765e-164	8.92873e-164	8.65841e-163	-1.39727e-163	8.78454e-164	-1.29139e-163	-2.50648e-164	7.12064e-164	-1.10154e-162	1.82553e-163	-1.36808e-162	3.55626e-163	7.13737e-163	-5.59626e-164	-1.99238e-163	-5.92108e-164	-1.04499e-162	1.46084e-162	3.07785e-163	1.26578e-162	-2.7183e-163	0
1.07454e-162	3.3495e-164	9.66707e-164	4.02117e-163	5.95923e-164	-1.34146e-162	6.07137e-163	-4.32412e-163	-2.47571e-163	1.35765e-164	8.92873e-164	8.65841e-163	-1.39727e-163	8.78454e-164	-1.29139e-163	-2.50648e-164	7.12064e-164	-1.10154e-162	1.82553e-163	-1.36808e-162	3.55626e-163	7.13737e-163	-5.59626e-164	-1.99238e-163	-5.92108e-164	-1.04499e-162	1.46084e-162	3.07785e-163	1.26578e-162	-2.7183e-163	0
1.07454e-162	3.3495e-164	9.66707e-164	4.02117e-163	5.95923e-164	-1.34146e-162	6.07137e-163	-4.32412e-163	-2.47571e-163	1.35765e-164	8.92873e-164	8.65841e-163	-1.39727e-163	8.78454e-164	-1.29139e-163	-2.50648e-164	7.12064e-164	-1.10154e-162	1.82553e-163	-1.36808e-162	3.55626e-163	7.13737e-163	-5.59626e-164	-1.99238e-163	-5.92108e-164	-1.04499e-162	1.46084e-162	3.07785e-163	1.26578e-162	-2.7183e-163	0
1.07454e-162	3.3495e-164	9.66707e-164	4.02117e-163	5.95923e-164	-1.34146e-162	6.07137e-163	-4.32412e-163	-2.47571e-163	1.35765e-164	8.92873e-164	8.65841e-163	-1.39727e-163	8.78454e-164	-1.29139e-163	-2.50648e-164	7.12064e-164	-1.10154e-162	1.82553e-163	-1.36808e-162	3.55626e-163	7.13737e-163	-5.59626e-164	-1.99238e-163	-5.92108e-164	-1.04499e-162	1.46084e-162	3.07785e-163	1.26578e-162	-2.7183e-163	0
1.07454e-162	3.3495e-164	9.66707e-164	4.02117e-163	5.95923e-164	-1.34146e-162	6.07137e-163	-4.32412e-163	-2.47571e-163	1.35765e-164	8.92873e-164	8.65841e-163	-1.39727e-163	8.78454e-164	-1.29139e-163	-2.50648e-164	7.12064e-164	-1.10154e-162	1.82553e-163	-1.36808e-162	3.55626e-163	7.13737e-163	-5.59626e-164	-1.99238e-163	-5.92108e-164	-1.04499e-162	1.46084e-162	3.07785e-163	1.26578e-162	-2.7183e-163	0
1.07454e-162	3.3495e-164	9.66707e-164	4.02117e-163	5.95923e-164	-1.34146e-162	6.07137e-163	-4.32412e-163	-2.47571e-163	1.35765e-164	8.92873e-164	8.65841e-163	-1.39727e-163	8.78454e-164	-1.29139e-163	-2.50648e-164	7.12064e-164	-1.10154e-162	1.82553e-163	-1.36808e-162	3.55626e-163	7.13737e-163	-5.59626e-164	-1.99238e-163	-5.92108e-164	-1.04499e-162	1.46084e-162	3.07785e-163	1.26578e-162	-2.7183e-163	0
1.07454e-162	3.3495e-164	9.66707e-164	4.02117e-163	5.95923e-164	-1.34146e-162	6.07137e-163	-4.32412e-163	-2.47571e-163	1.35765e-164	8.92873e-164	8.65841e-163	-1.39727e-163	8.78454e-164	-1.29139e-163	-2.50648e-164	7.12064e-164	-1.10154e-162	1.82553e-163	-1.36808e-162	3.55626e-163	7.13737e-163	-5.59626e-164	-1.99238e-163	-5.92108e-164	-1.04499e-162	1.46084e-162	3.07785e-163	1.26578e-162	-2.7183e-163	0
1.07454e-162	3.3495e-164	9.66707e-164	4.02117e-163	5.95923e-164	-1.34146e-162	6.07137e-163	-4.32412e-163	-2.47571e-163	1.35765e-164	8.92873e-164	8.65841e-163	-1.39727e-163	8.78454e-164	-1.29139e-163	-2.50648e-164	7.12064e-164	-1.10154e-162	1.82553e-163	-1.36808e-162	3.55626e-163	7.13737e-163	-5.59626e-164	-1.99238e-163	-5.92108e-164	-1.04499e-162	1.46084e-162	3.07785e-163	1.26578e-162	-2.7183e-163	0
1.07454e-162	3.3495e-164	9.66707e-164	4.02117e-163	5.95923e-164	-1.34146e-162	6.07137e-163	-4.32412e-163	-2.47571e-163	1.35765e-164	8.92873e-164	8.65841e-163	-1.39727e-163	8.78454e-164	-1.29139e-163	-2.50648e-164	7.12064e-164	-1.10154e-162	1.82553e-163	-1.36808e-162	3.55626e-163	7.13737e-163	-5.59626e-164	-1.99238e-163	-5.92108e-164	-1.04499e-162	1.46084e-162	3.07785e-163	1.26578e-162	-2.7183e-163	0
1.07454e-162	3.3495e-164	9.66707e-164	4.02117e-163	5.95923e-164	-1.34146e-162	6.07137e-163	-4.32412e-163	-2.47571e-163	1.35765e-164	8.92873e-164	8.65841e-163	-1.39727e-163	8.78454e-164	-1.29139e-163	-2.50648e-164	7.12064e-164	-1.10154e-162	1.82553e-163	-1.36808e-162	3.55626e-163	7.13737e-163	-5.59626e-164	-1.99238e-163	-5.92108e-164	-1.04499e-162	1.46084e-162	3.07785e-163	1.26578e-162	-2.7183e-163	0
1.07454e-162	3.3495e-164	9.66707e-164	4.02117e-163	5.95923e-164	-1.34146e-162	6.07137e-163	-4.32412e-163	-2.47571e-163	1.35765e-164	8.92873e-164	8.65841e-163	-1.39727e-163	8.78454e-164	-1.29139e-163	-2.50648e-164	7.12064e-164	-1.10154e-162	1.82553e-163	-1.36808e-162	3.55626e-163	7.13737e-163	-5.59626e-164	-1.99238e-163	-5.92108e-164	-1.04499e-162	1.46084e-162	3.07785e-163	1.26578e-162	-2.7183e-163	0
1.07454e-162	3.3495e-164	9.66707e-164	4.02117e-163	5.95923e-164	-1.34146e-162	6.07137e-163	-4.32412e-163	-2.47571e-163	1.35765e-164	8.92873e-164	8.65841e-163	-1.39727e-163	8.78454e-164	-1.29139e-163	-2.50648e-164	7.12064e-164	-1.10154e-162	1.82553e-163	-1.36808e-162	3.55626e-163	7.13737e-163	-5.59626e-164	-1.99238e-163	-5.92108e-164	-1.04499e-162	1.46084e-162	3.07785e-163	1.26578e-162	-2.7183e-163	0
1.07454e-162	3.3495e-164	9.66707e-164	4.02117e-163	5.95923e-164	-1.34146e-162	6.07137e-163	-4.32412e-163	-2.47571e-163	1.35765e-164	8.92873e-164	8.65841e-163	-1.39727e-163	8.78454e-164	-1.29139e-163	-2.50648e-164	7.12064e-164	-1.10154e-162	1.82553e-163	-1.36808e-162	3.55626e-163	7.13737e-163	-5.59626e-164	-1.99238e-163	-5.92108e-164	-1.04499e-162	1.46084e-162	3.07785e-163	1.26578e-162	-2.7183e-163	0
1.07454e-162	3.3495e-164	9.66707e-164	4.02117e-163	5.95923e-164	-1.34146e-162	6.07137e-163	-4.32412e-163	-2.47571e-163	1.35765e-164	8.92873e-164	8.65841e-163	-1.39727e-163	8.78454e-164	-1.29139e-163	-2.50648e-164	7.12064e-164	-1.10154e-162	1.82553e-163	-1.36808e-162	3.55626e-163	7.13737e-163	-5.59626e-164	-1.99238e-163	-5.92108e-164	-1.04499e-162	1.46084e-162	3.07785e-163	1.26578e-162	-2.7183e-163	0
1.07454e-162	3.3495e-164	9.66707e-164	4.02117e-163	5.95923e-164	-1.34146e-162	6.07137e-163	-4.32412e-163	-2.47571e-163	1.35765e-164	8.92873e-164	8.65841e-163	-1.39727e-163	8.78454e-164	-1.29139e-163	-2.50648e-164	7.12064e-164	-1.10154e-162	1.82553e-163	-1.36808e-162	3.55626e-163	7.13737e-163	-5.59626e-164	-1.99238e-163	-5.92108e-164	-1.04499e-162	1.46084e-162	3.07785e-163	1.26578e-162	-2.7183e-163	0
1.07454e-162	3.3495e-164	9.66707e-164	4.02117e-163	5.95923e-164	-1.34146e-162	6.07137e-163	-4.32412e-163	-2.47571e-163	1.35765e-164	8.92873e-164	8.65841e-163	-1.39727e-163	8.78454e-164	-1.29139e-163	-2.50648e-164	7.12064e-164	-1.10154e-162	1.82553e-163	-1.36808e-162	3.55626e-163	7.13737e-163	-5.59626e-164	-1.99238e-163	-5.92108e-164	-1.04499e-162	1.46084e-162	3.07785e-163	1.26578e-162	-2.7183e-163	0
1.07454e-162	3.3495e-164	9.66707e-164	4.02117e-163	5.95923e-164	-1.34146e-162	6.07137e-163	-4.32412e-163	-2.47571e-163	1.35765e-164	8.92873e-164	8.65841e-163	-1.39727e-163	8.78454e-164	-1.29139e-163	-2.50648e-164	7.12064e-164	-1.10154e-162	1.82553e-163	-1.36808e-162	3.55626e-163	7.13737e-163	-5.59626e-164	-1.99238e-163	-5.92108e-164	-1.04499e-162	1.46084e-162	3.07785e-163	1.26578e-162	-2.7183e-163	0
1.07454e-162	3.3495e-164	9.66707e-164	4.02117e-163	5.95923e-164	-1.34146e-162	6.07137e-163	-4.32412e-163	-2.47571e-163	1.35765e-164	8.92873e-164	8.65841e-163	-1.39727e-163	8.78454e-164	-1.29139e-163	-2.50648e-164	7.12064e-164	-1.10154e-162	1.82553e-163	-1.36808e-162	3.55626e-163	7.13737e-163	-5.59626e-164	-1.99238e-163	-5.92108e-164	-1.04499e-162	1.46084e-162	3.07785e-163	1.26578e-162	-2.7183e-163	0
1.07454e-162	3.3495e-164	9.66707e-164	4.02117e-163	5.95923e-164	-1.34146e-162	6.07137e-163	-4.32412e-163	-2.47571e-163	1.35765e-164	8.92873e-164	8.65841e-163	-1.39727e-163	8.78454e-164	-1.29139e-163	-2.50648e-164	7.12064e-164	-1.10154e-162	1.82553e-163	-1.36808e-162	3.55626e-163	7.13737e-163	-5.59626e-164	-1.99238e-163	-5.92108e-164	-1.04499e-162	1.46084e-162	3.07785e-163	1.26578e-162	-2.7183e-163	0
1.07454e-162	3.3495e-164	9.66707e-164	4.02117e-163	5.95923e-164	-1.34146e-162	6.07137e-163	-4.32412e-163	-2.47571e-163	1.35765e-164	8.92873e-164	8.65841e-163	-1.39727e-163	8.78454e-164	-1.29139e-163	-2.50648e-164	7.12064e-164	-1.10154e-162	1.82553e-163	-1.36808e-162	3.55626e-163	7.13737e-163	-5.59626e-164	-1.99238e-163	-5.92108e-164	-1.04499e-162	1.46084e-162	3.07785e-163	1.26578e-162	-2.7183e-163	0
1.07454e-162	3.3495e-164	9.66707e-164	4.02117e-163	5.95923e-164	-1.34146e-162	6.07137e-163	-4.32412e-163	-2.47571e-163	1.35765e-164	8.92873e-164	8.65841e-163	-1.39727e-163	8.78454e-164	-1.29139e-163	-2.50648e-164	7.12064e-164	-1.10154e-162	1.82553e-163	-1.36808e-162	3.55626e-163	7.13737e-163	-5.59626e-164	-1.99238e-163	-5.92108e-164	-1.04499e-162	1.46084e-162	3.07785e-163	1.26578e-162	-2.7183e-163	0
1.07454e-162	3.3495e-164	9.66707e-164	4.02117e-163	5.95923e-164	-1.34146e-162	6.07137e-163	-4.32412e-163	-2.47571e-163	1.35765e-164	8.92873e-164	8.65841e-163	-1.39727e-163	8.78454e-164	-1.29139e-163	-2.50648e-164	7.12064e-164	-1.10154e-162	1.82553e-163	-1.36808e-162	3.55626e-163	7.13737e-163	-5.59626e-164	-1.99238e-163	-5.92108e-164	-1.04499e-162	1.46084e-162	3.07785e-163	1.26578e-162	-2.7183e-163	0
1.07454e-162	3.3495e-164	9.66707e-164	4.02117e-163	5.95923e-164	-1.34146e-162	6.07137e-163	-4.32412e-163	-2.47571e-163	1.35765e-164	8.92873e-164	8.65841e-163	-1.39727e-163	8.78454e-164	-1.29139e-163	-2.50648e-164	7.12064e-164	-1.10154e-162	1.82553e-163	-1.36808e-162	3.55626e-163	7.13737e-163	-5.59626e-164	-1.99238e-163	-5.92108e-164	-1.04499e-162	1.46084e-162	3.07785e-163	1.26578e-162	-2.7183e-163	0
1.07454e-162	3.3495e-164	9.66707e-164	4.02117e-163	5.95923e-164	-1.34146e-162	6.07137e-163	-4.32412e-163	-2.47571e-163	1.35765e-164	8.92873e-164	8.65841e-163	-1.39727e-163	8.78454e-164	-1.29139e-163	-2.50648e-164	7.12064e-164	-1.10154e-162	1.82553e-163	-1.36808e-162	3.55626e-163	7.13737e-163	-5.59626e-164	-1.99238e-163	-5.92108e-164	-1.04499e-162	1.46084e-162	3.07785e-163	1.26578e-162	-2.7183e-163	0
1.07454e-162	3.3495e-164	9.66707e-164	4.02117e-163	5.95923e-164	-1.34146e-162	6.07137e-163	-4.32412e-163	-2.47571e-163	1.35765e-164	8.92873e-164	8.65841e-163	-1.39727e-163	8.78454e-164	-1.29139e-163	-2.50648e-164	7.12064e-164	-1.10154e-162	1.82553e-163	-1.36808e-162	3.55626e-163	7.13737e-163	-5.59626e-164	-1.99238e-163	-5.92108e-164	-1.04499e-162	1.46084e-162	3.07785e-163	1.26578e-162	-2.7183e-163	0
1.07454e-162	3.3495e-164	9.66707e-164	4.02117e-163	5.95923e-164	-1.34146e-162	6.07137e-163	-4.32412e-163	-2.47571e-163	1.35765e-164	8.92873e-164	8.65841e-163	-1.39727e-163	8.78454e-164	-1.29139e-163	-2.50648e-164	7.12064e-164	-1.10154e-162	1.82553e-163	-1.36808e-162	3.55626e-163	7.13737e-163	-5.59626e-164	-1.99238e-163	-5.92108e-164	-1.04499e-162	1.46084e-162	3.07785e-163	1.26578e-162	-2.7183e-163	0
1.07454e-162	3.3495e-164	9.66707e-164	4.02117e-163	5.95923e-164	-1.34146e-162	6.07137e-163	-4.32412e-163	-2.47571e-163	1.35765e-164	8.92873e-164	8.65841e-163	-1.39727e-163	8.78454e-164	-1.29139e-163	-2.50648e-164	7.12064e-164	-1.10154e-162	1.82553e-163	-1.36808e-162	3.55626e-163	7.13737e-163	-5.59626e-164	-1.99238e-163	-5.92108e-164	-1.04499e-162	1.46084e-162	3.07785e-163	1.26578e-162	-2.7183e-163	0
1.07454e-162	3.3495e-164	9.66707e-164	4.02117e-163	5.95923e-164	-1.34146e-162	6.07137e-163	-4.32412e-163	-2.47571e-163	1.35765e-164	8.92873e-164	8.65841e-163	-1.39727e-163	8.78454e-164	-1.29139e-163	-2.50648e-164	7.12064e-164	-1.10154e-162	1.82553e-163	-1.36808e-162	3.55626e-163	7.13737e-163	-5.59626e-164	-1.99238e-163	-5.92108e-164	-1.04499e-162	1.46084e-162	3.07785e-163	1.26578e-162	-2.7183e-163	0
1.07454e-162	3.3495e-164	9.66707e-164	4.02117e-163	5.95923e-164	-1.34146e-162	6.07137e-163	-4.32412e-163	-2.47571e-163	1.35765e-164	8.92873e-164	8.65841e-163	-1.39727e-163	8.78454e-164	-1.29139e-163	-2.50648e-164	7.12064e-164	-1.10154e-162	1.82553e-163	-1.36808e-162	3.55626e-163	7.13737e-163	-5.59626e-164	-1.99238e-163	-5.92108e-164	-1.04499e-162	1.46084e-162	3.07785e-163	1.26578e-162	-2.7183e-163	0
1.07454e-162	3.3495e-164	9.66707e-164	4.02117e-163	5.95923e-164	-1.34146e-162	6.07137e-163	-4.32412e-163	-2.47571e-163	1.35765e-164	8.92873e-164	8.65841e-163	-1.39727e-163	8.78454e-164	-1.29139e-163	-2.50648e-164	7.12064e-164	-1.10154e-162	1.82553e-163	-1.36808e-162	3.55626e-163	7.13737e-163	-5.59626e-164	-1.99238e-163	-5.92108e-164	-1.04499e-162	1.46084e-162	3.07785e-163	1.26578e-162	-2.7183e-163	0
1.07454e-162	3.3495e-164	9.66707e-164	4.02117e-163	5.95923e-164	-1.34146e-162	6.07137e-163	-4.32412e-163	-2.47571e-163	1.35765e-164	8.92873e-164	8.65841e-163	-1.39727e-163	8.78454e-164	-1.29139e-163	-2.50648e-164	7.12064e-164	-1.10154e-162	1.82553e-163	-1.36808e-162	3.55626e-163	7.13737e-163	-5.59626e-164	-1.99238e-163	-5.92108e-164	-1.04499e-162	1.46084e-162	3.07785e-163	1.26578e-162	-2.7183e-163	0
1.07454e-162	3.3495e-164	9.66707e-164	4.02117e-163	5.95923e-164	-1.34146e-162	6.07137e-163	-4.32412e-163	-2.47571e-163	1.35765e-164	8.92873e-164	8.65841e-163	-1.39727e-163	8.78454e-164	-1.29139e-163	-2.50648e-164	7.12064e-164	-1.10154e-162	1.82553e-163	-1.36808e-162	3.55626e-163	7.13737e-163	-5.59626e-164	-1.99238e-163	-5.92108e-164	-1.04499e-162	1.46084e-162	3.07785e-163	1.26578e-162	-2.7183e-163	0
1.07454e-162	3.3495e-164	9.66707e-164	4.02117e-163	5.95923e-164	-1.34146e-162	6.07137e-163	-4.32412e-163	-2.47571e-163	1.35765e-164	8.92873e-164	8.65841e-163	-1.39727e-163	8.78454e-164	-1.29139e-163	-2.50648e-164	7.12064e-164	-1.10154e-162	1.82553e-163	-1.36808e-162	3.55626e-163	7.13737e-163	-5.59626e-164	-1.99238e-163	-5.92108e-164	-1.04499e-162	1.46084e-162	3.07785e-163	1.26578e-162	-2.7183e-163	0
1.07454e-162	3.3495e-164	9.66707e-164	4.02117e-163	5.95923e-164	-1.34146e-162	6.07137e-163	-4.32412e-163	-2.47571e-163	1.35765e-164	8.92873e-164	8.65841e-163	-1.39727e-163	8.78454e-164	-1.29139e-163	-2.50648e-164	7.12064e-164	-1.10154e-162	1.82553e-163	-1.36808e-162	3.55626e-163	7.13737e-163	-5.59626e-164	-1.99238e-163	-5.92108e-164	-1.04499e-162	1.46084e-162	3.07785e-163	1.26578e-162	-2.7183e-163	0
1.07454e-162	3.3495e-164	9.66707e-164	4.02117e-163	5.95923e-164	-1.34146e-162	6.07137e-163	-4.32412e-163	-2.47571e-163	1.35765e-164	8.92873e-164	8.65841e-163	-1.39727e-163	8.78454e-164	-1.29139e-163	-2.50648e-164	7.12064e-164	-1.10154e-162	1.82553e-163	-1.36808e-162	3.55626e-163	7.13737e-163	-5.59626e-164	-1.99238e-163	-5.92108e-164	-1.04499e-162	1.46084e-162	3.07785e-163	1.26578e-162	-2.7183e-163	0
1.07454e-162	3.3495e-164	9.66707e-164	4.02117e-163	5.95923e-164	-1.34146e-162	6.07137e-163	-4.32412e-163	-2.47571e-163	1.35765e-164	8.92873e-164	8.65841e-163	-1.39727e-163	8.78454e-164	-1.29139e-163	-2.50648e-164	7.12064e-164	-1.10154e-162	1.82553e-163	-1.36808e-162	3.55626e-163	7.13737e-163	-5.59626e-164	-1.99238e-163	-5.92108e-164	-1.04499e-162	1.46084e-162	3.07785e-163	1.26578e-162	-2.7183e-163	0
1.07454e-162	3.3495e-164	9.66707e-164	4.02117e-163	5.95923e-164	-1.34146e-162	6.07137e-163	-4.32412e-163	-2.47571e-163	1.35765e-164	8.92873e-164	8.65841e-163	-1.39727e-163	8.78454e-164	-1.29139e-163	-2.50648e-164	7.12064e-164	-1.10154e-162	1.82553e-163	-1.36808e-162	3.55626e-163	7.13737e-163	-5.59626e-164	-1.99238e-163	-5.92108e-164	-1.04499e-162	1.46084e-162	3.07785e-163	1.26578e-162	-2.7183e-163	0
1.07454e-162	3.3495e-164	9.66707e-164	4.02117e-163	5.95923e-164	-1.34146e-162	6.07137e-163	-4.32412e-163	-2.47571e-163	1.35765e-164	8.92873e-164	8.65841e-163	-1.39727e-163	8.78454e-164	-1.29139e-163	-2.50648e-164	7.12064e-164	-1.10154e-162	1.82553e-163	-1.36808e-162	3.55626e-163	7.13737e-163	-5.59626e-164	-1.99238e-163	-5.92108e-164	-1.04499e-162	1.46084e-162	3.07785e-163	1.26578e-162	-2.7183e-163	0
1.07454e-162	3.3495e-164	9.66707e-164	4.02117e-163	5.95923e-164	-1.34146e-162	6.07137e-163	-4.32412e-163	-2.47571e-163	1.35765e-164	8.92873e-164	8.65841e-163	-1.39727e-163	8.78454e-164	-1.29139e-163	-2.50648e-164	7.12064e-164	-1.10154e-162	1.82553e-163	-1.36808e-162	3.55626e-163	7.13737e-163	-5.59626e-164	-1.99238e-163	-5.92108e-164	-1.04499e-162	1.46084e-162	3.07785e-163	1.26578e-162	-2.7183e-163	0
1.07454e-162	3.3495e-164	9.66707e-164	4.02117e-163	5.95923e-164	-1.34146e-162	6.07137e-163	-4.32412e-163	-2.47571e-163	1.35765e-164	8.92873e-164	8.65841e-163	-1.39727e-163	8.78454e-164	-1.29139e-163	-2.50648e-164	7.12064e-164	-1.10154e-162	1.82553e-163	-1.36808e-162	3.55626e-163	7.13737e-163	-5.59626e-164	-1.99238e-163	-5.92108e-164	-1.04499e-162	1.46084e-162	3.07785e-163	1.26578e-162	-2.7183e-163	0
1.07454e-162	3.3495e-164	9.66707e-164	4.02117e-163	5.95923e-164	-1.34146e-162	6.07137e-163	-4.32412e-163	-2.47571e-163	1.35765e-164	8.92873e-164	8.65841e-163	-1.39727e-163	8.78454e-164	-1.29139e-163	-2.50648e-164	7.12064e-164	-1.10154e-162	1.82553e-163	-1.36808e-162	3.55626e-163	7.13737e-163	-5.59626e-164	-1.99238e-163	-5.92108e-164	-1.04499e-162	1.46084e-162	3.07785e-163	1.26578e-162	-2.7183e-163	0
1.07454e-162	3.3495e-164	9.66707e-164	4.02117e-163	5.95923e-164	-1.34146e-162	6.07137e-163	-4.32412e-163	-2.47571e-163	1.35765e-164	8.92873e-164	8.65841e-163	-1.39727e-163	8.78454e-164	-1.29139e-163	-2.50648e-164	7.12064e-164	-1.10154e-162	1.82553e-163	-1.36808e-162	3.55626e-163	7.13737e-163	-5.59626e-164	-1.99238e-163	-5.92108e-164	-1.04499e-162	1.46084e-162	3.07785e-163	1.26578e-162	-2.7183e-163	0
1.07454e-162	3.3495e-164	9.66707e-164	4.02117e-163	5.95923e-164	-1.34146e-162	6.07137e-163	-4.32412e-163	-2.47571e-163	1.35765e-164	8.92873e-164	8.65841e-163	-1.39727e-163	8.78454e-164	-1.29139e-163	-2.50648e-164	7.12064e-164	-1.10154e-162	1.82553e-163	-1.36808e-162	3.55626e-163	7.13737e-163	-5.59626e-164	-1.99238e-163	-5.92108e-164	-1.04499e-162	1.46084e-162	3.07785e-163	1.26578e-162	-2.7183e-163	0
1.07454e-162	3.3495e-164	9.66707e-164	4.02117e-163	5.95923e-164	-1.34146e-162	6.07137e-163	-4.32412e-163	-2.47571e-163	1.35765e-164	8.92873e-164	8.65841e-163	-1.39727e-163	8.78454e-164	-1.29139e-163	-2.50648e-164	7.12064e-164	-1.10154e-162	1.82553e-163	-1.36808e-162	3.55626e-163	7.13737e-163	-5.59626e-164	-1.99238e-163	-5.92108e-164	-1.04499e-162	1.46084e-162	3.07785e-163	1.26578e-162	-2.7183e-163	0
1.07454e-162	3.3495e-164	9.66707e-164	4.02117e-163	5.95923e-164	-1.34146e-162	6.07137e-163	-4.32412e-163	-2.47571e-163	1.35765e-164	8.92873e-164	8.65841e-163	-1.39727e-163	8.78454e-164	-1.29139e-163	-2.50648e-164	7.12064e-164	-1.10154e-162	1.82553e-163	-1.36808e-162	3.55626e-163	7.13737e-163	-5.59626e-164	-1.99238e-163	-5.92108e-164	-1.04499e-162	1.46084e-162	3.07785e-163	1.26578e-162	-2.7183e-163	0
1.07454e-162	3.3495e-164	9.66707e-164	4.02117e-163	5.95923e-164	-1.34146e-162	6.07137e-163	-4.32412e-163	-2.47571e-163	1.35765e-164	8.92873e-164	8.65841e-163	-1.39727e-163	8.78454e-164	-1.29139e-163	-2.50648e-164	7.12064e-164	-1.10154e-162	1.82553e-163	-1.36808e-162	3.55626e-163	7.13737e-163	-5.59626e-164	-1.99238e-163	-5.92108e-164	-1.04499e-162	1.46084e-162	3.07785e-163	1.26578e-162	-2.7183e-163	0
1.07454e-162	3.3495e-164	9.66707e-164	4.02117e-163	5.95923e-164	-1.34146e-162	6.07137e-163	-4.32412e-163	-2.47571e-163	1.35765e-164	8.92873e-164	8.65841e-163	-1.39727e-163	8.78454e-164	-1.29139e-163	-2.50648e-164	7.12064e-164	-1.10154e-162	1.82553e-163	-1.36808e-162	3.55626e-163	7.13737e-163	-5.59626e-164	-1.99238e-163	-5.92108e-164	-1.04499e-162	1.46084e-162	3.07785e-163	1.26578e-162	-2.7183e-163	0
1.07454e-162	3.3495e-164	9.66707e-164	4.02117e-163	5.95923e-164	-1.34146e-162	6.07137e-163	-4.32412e-163	-2.47571e-163	1.35765e-164	8.92873e-164	8.65841e-163	-1.39727e-163	8.78454e-164	-1.29139e-163	-2.50648e-164	7.12064e-164	-1.10154e-162	1.82553e-163	-1.36808e-162	3.55626e-163	7.13737e-163	-5.59626e-164	-1.99238e-163	-5.92108e-164	-1.04499e-162	1.46084e-162	3.07785e-163	1.26578e-162	-2.7183e-163	0
1.07454e-162	3.3495e-164	9.66707e-164	4.02117e-163	5.95923e-164	-1.34146e-162	6.07137e-163	-4.32412e-163	-2.47571e-163	1.35765e-164	8.92873e-164	8.65841e-163	-1.39727e-163	8.78454e-164	-1.29139e-163	-2.50648e-164	7.12064e-164	-1.10154e-162	1.82553e-163	-1.36808e-162	3.55626e-163	7.13737e-163	-5.59626e-164	-1.99238e-163	-5.92108e-164	-1.04499e-162	1.46084e-162	3.07785e-163	1.26578e-162	-2.7183e-163	0
1.07454e-162	3.3495e-164	9.66707e-164	4.02117e-163	5.95923e-164	-1.34146e-162	6.07137e-163	-4.32412e-163	-2.47571e-163	1.35765e-164	8.92873e-164	8.65841e-163	-1.39727e-163	8.78454e-164	-1.29139e-163	-2.50648e-164	7.12064e-164	-1.10154e-162	1.82553e-163	-1.36808e-162	3.55626e-163	7.13737e-163	-5.59626e-164	-1.99238e-163	-5.92108e-164	-1.04499e-162	1.46084e-162	3.07785e-163	1.26578e-162	-2.7183e-163	0
1.07454e-162	3.3495e-164	9.66707e-164	4.02117e-163	5.95923e-164	-1.34146e-162	6.07137e-163	-4.32412e-163	-2.47571e-163	1.35765e-164	8.92873e-164	8.65841e-163	-1.39727e-163	8.78454e-164	-1.29139e-163	-2.50648e-164	7.12064e-164	-1.10154e-162	1.82553e-163	-1.36808e-162	3.55626e-163	7.13737e-163	-5.59626e-164	-1.99238e-163	-5.92108e-164	-1.04499e-162	1.46084e-162	3.07785e-163	1.26578e-162	-2.7183e-163	0
1.07454e-162	3.3495e-164	9.66707e-164	4.02117e-163	5.95923e-164	-1.34146e-162	6.07137e-163	-4.32412e-163	-2.47571e-163	1.35765e-164	8.92873e-164	8.65841e-163	-1.39727e-163	8.78454e-164	-1.29139e-163	-2.50648e-164	7.12064e-164	-1.10154e-162	1.82553e-163	-1.36808e-162	3.55626e-163	7.13737e-163	-5.59626e-164	-1.99238e-163	-5.92108e-164	-1.04499e-162	1.46084e-162	3.07785e-163	1.26578e-162	-2.7183e-163	0
1.07454e-162	3.3495e-164	9.66707e-164	4.02117e-163	5.95923e-164	-1.34146e-162	6.07137e-163	-4.32412e-163	-2.47571e-163	1.35765e-164	8.92873e-164	8.65841e-163	-1.39727e-163	8.78454e-164	-1.29139e-163	-2.50648e-164	7.12064e-164	-1.10154e-162	1.82553e-163	-1.36808e-162	3.55626e-163	7.13737e-163	-5.59626e-164	-1.99238e-163	-5.92108e-164	-1.04499e-162	1.46084e-162	3.07785e-163	1.26578e-162	-2.7183e-163	0
1.07454e-162	3.3495e-164	9.66707e-164	4.02117e-163	5.95923e-164	-1.34146e-162	6.07137e-163	-4.32412e-163	-2.47571e-163	1.35765e-164	8.92873e-164	8.65841e-163	-1.39727e-163	8.78454e-164	-1.29139e-163	-2.50648e-164	7.12064e-164	-1.10154e-162	1.82553e-163	-1.36808e-162	3.55626e-163	7.13737e-163	-5.59626e-164	-1.99238e-163	-5.92108e-164	-1.04499e-162	1.46084e-162	3.07785e-163	1.26578e-162	-2.7183e-163	0
1.07454e-162	3.3495e-164	9.66707e-164	4.02117e-163	5.95923e-164	-1.34146e-162	6.07137e-163	-4.32412e-163	-2.47571e-163	1.35765e-164	8.92873e-164	8.65841e-163	-1.39727e-163	8.78454e-164	-1.29139e-163	-2.50648e-164	7.12064e-164	-1.10154e-162	1.82553e-163	-1.36808e-162	3.55626e-163	7.13737e-163	-5.59626e-164	-1.99238e-163	-5.92108e-164	-1.04499e-162	1.46084e-162	3.07785e-163	1.26578e-162	-2.7183e-163	0
1.07454e-162	3.3495e-164	9.66707e-164	4.02117e-163	5.95923e-164	-1.34146e-162	6.07137e-163	-4.32412e-163	-2.47571e-163	1.35765e-164	8.92873e-164	8.65841e-163	-1.39727e-163	8.78454e-164	-1.29139e-163	-2.50648e-164	7.12064e-164	-1.10154e-162	1.82553e-163	-1.36808e-162	3.55626e-163	7.13737e-163	-5.59626e-164	-1.99238e-163	-5.92108e-164	-1.04499e-162	1.46084e-162	3.07785e-163	1.26578e-162	-2.7183e-163	0
1.07454e-162	3.3495e-164	9.66707e-164	4.02117e-163	5.95923e-164	-1.34146e-162	6.07137e-163	-4.32412e-163	-2.47571e-163	1.35765e-164	8.92873e-164	8.65841e-163	-1.39727e-163	8.78454e-164	-1.29139e-163	-2.50648e-164	7.12064e-164	-1.10154e-162	1.82553e-163	-1.36808e-162	3.55626e-163	7.13737e-163	-5.59626e-164	-1.99238e-163	-5.92108e-164	-1.04499e-162	1.46084e-162	3.07785e-163	1.26578e-162	-2.7183e-163	0
1.07454e-162	3.3495e-164	9.66707e-164	4.02117e-163	5.95923e-164	-1.34146e-162	6.07137e-163	-4.32412e-163	-2.47571e-163	1.35765e-164	8.92873e-164	8.65841e-163	-1.39727e-163	8.78454e-164	-1.29139e-163	-2.50648e-164	7.12064e-164	-1.10154e-162	1.82553e-163	-1.36808e-162	3.55626e-163	7.13737e-163	-5.59626e-164	-1.99238e-163	-5.92108e-164	-1.04499e-162	1.46084e-162	3.07785e-163	1.26578e-162	-2.7183e-163	0
1.07454e-162	3.3495e-164	9.66707e-164	4.02117e-163	5.95923e-164	-1.34146e-162	6.07137e-163	-4.32412e-163	-2.47571e-163	1.35765e-164	8.92873e-164	8.65841e-163	-1.39727e-163	8.78454e-164	-1.29139e-163	-2.50648e-164	7.12064e-164	-1.10154e-162	1.82553e-163	-1.36808e-162	3.55626e-163	7.13737e-163	-5.59626e-164	-1.99238e-163	-5.92108e-164	-1.04499e-162	1.46084e-162	3.07785e-163	1.26578e-162	-2.7183e-163	0
1.07454e-162	3.3495e-164	9.66707e-164	4.02117e-163	5.95923e-164	-1.34146e-162	6.07137e-163	-4.32412e-163	-2.47571e-163	1.35765e-164	8.92873e-164	8.65841e-163	-1.39727e-163	8.78454e-164	-1.29139e-163	-2.50648e-164	7.12064e-164	-1.10154e-162	1.82553e-163	-1.36808e-162	3.55626e-163	7.13737e-163	-5.59626e-164	-1.99238e-163	-5.92108e-164	-1.04499e-162	1.46084e-162	3.07785e-163	1.26578e-162	-2.7183e-163	0
1.07454e-162	3.3495e-164	9.66707e-164	4.02117e-163	5.95923e-164	-1.34146e-162	6.07137e-163	-4.32412e-163	-2.47571e-163	1.35765e-164	8.92873e-164	8.65841e-163	-1.39727e-163	8.78454e-164	-1.29139e-163	-2.50648e-164	7.12064e-164	-1.10154e-162	1.82553e-163	-1.36808e-162	3.55626e-163	7.13737e-163	-5.59626e-164	-1.99238e-163	-5.92108e-164	-1.04499e-162	1.46084e-162	3.07785e-163	1.26578e-162	-2.7183e-163	0
1.07454e-162	3.3495e-164	9.66707e-164	4.02117e-163	5.95923e-164	-1.34146e-162	6.07137e-163	-4.32412e-163	-2.47571e-163	1.35765e-164	8.92873e-164	8.65841e-163	-1.39727e-163	8.78454e-164	-1.29139e-163	-2.50648e-164	7.12064e-164	-1.10154e-162	1.82553e-163	-1.36808e-162	3.55626e-163	7.13737e-163	-5.59626e-164	-1.99238e-163	-5.92108e-164	-1.04499e-162	1.46084e-162	3.07785e-163	1.26578e-162	-2.7183e-163	0
1.07454e-162	3.3495e-164	9.66707e-164	4.02117e-163	5.95923e-164	-1.34146e-162	6.07137e-163	-4.32412e-163	-2.47571e-163	1.35765e-164	8.92873e-164	8.65841e-163	-1.39727e-163	8.78454e-164	-1.29139e-163	-2.50648e-164	7.12064e-164	-1.10154e-162	1.82553e-163	-1.36808e-162	3.55626e-163	7.13737e-163	-5.59626e-164	-1.99238e-163	-5.92108e-164	-1.04499e-162	1.46084e-162	3.07785e-163	1.26578e-162	-2.7183e-163	0
1.07454e-162	3.3495e-164	9.66707e-164	4.02117e-163	5.95923e-164	-1.34146e-162	6.07137e-163	-4.32412e-163	-2.47571e-163	1.35765e-164	8.92873e-164	8.65841e-163	-1.39727e-163	8.78454e-164	-1.29139e-163	-2.50648e-164	7.12064e-164	-1.10154e-162	1.82553e-163	-1.36808e-162	3.55626e-163	7.13737e-163	-5.59626e-164	-1.99238e-163	-5.92108e-164	-1.04499e-162	1.46084e-162	3.07785e-163	1.26578e-162	-2.7183e-163	0
1.07454e-162	3.3495e-164	9.66707e-164	4.02117e-163	5.95923e-164	-1.34146e-162	6.07137e-163	-4.32412e-163	-2.47571e-163	1.35765e-164	8.92873e-164	8.65841e-163	-1.39727e-163	8.78454e-164	-1.29139e-163	-2.50648e-164	7.12064e-164	-1.10154e-162	1.82553e-163	-1.36808e-162	3.55626e-163	7.13737e-163	-5.59626e-164	-1.99238e-163	-5.92108e-164	-1.04499e-162	1.46084e-162	3.07785e-163	1.26578e-162	-2.7183e-163	0
1.07454e-162	3.3495e-164	9.66707e-164	4.02117e-163	5.95923e-164	-1.34146e-162	6.07137e-163	-4.32412e-163	-2.47571e-163	1.35765e-164	8.92873e-164	8.65841e-163	-1.39727e-163	8.78454e-164	-1.29139e-163	-2.50648e-164	7.12064e-164	-1.10154e-162	1.82553e-163	-1.36808e-162	3.55626e-163	7.13737e-163	-5.59626e-164	-1.99238e-163	-5.92108e-164	-1.04499e-162	1.46084e-162	3.07785e-163	1.26578e-162	-2.7183e-163	0
1.07454e-162	3.3495e-164	9.66707e-164	4.02117e-163	5.95923e-164	-1.34146e-162	6.07137e-163	-4.32412e-163	-2.47571e-163	1.35765e-164	8.92873e-164	8.65841e-163	-1.39727e-163	8.78454e-164	-1.29139e-163	-2.50648e-164	7.12064e-164	-1.10154e-162	1.82553e-163	-1.36808e-162	3.55626e-163	7.13737e-163	-5.59626e-164	-1.99238e-163	-5.92108e-164	-1.04499e-162	1.46084e-162	3.07785e-163	1.26578e-162	-2.7183e-163	0
1.07454e-162	3.3495e-164	9.66707e-164	4.02117e-163	5.95923e-164	-1.34146e-162	6.07137e-163	-4.32412e-163	-2.47571e-163	1.35765e-164	8.92873e-164	8.65841e-163	-1.39727e-163	8.78454e-164	-1.29139e-163	-2.50648e-164	7.12064e-164	-1.10154e-162	1.82553e-163	-1.36808e-162	3.55626e-163	7.13737e-163	-5.59626e-164	-1.99238e-163	-5.92108e-164	-1.04499e-162	1.46084e-162	3.07785e-163	1.26578e-162	-2.7183e-163	0
1.07454e-162	3.3495e-164	9.66707e-164	4.02117e-163	5.95923e-164	-1.34146e-162	6.07137e-163	-4.32412e-163	-2.47571e-163	1.35765e-164	8.92873e-164	8.65841e-163	-1.39727e-163	8.78454e-164	-1.29139e-163	-2.50648e-164	7.12064e-164	-1.10154e-162	1.82553e-163	-1.36808e-162	3.55626e-163	7.13737e-163	-5.59626e-164	-1.99238e-163	-5.92108e-164	-1.04499e-162	1.46084e-162	3.07785e-163	1.26578e-162	-2.7183e-163	0
1.07454e-162	3.3495e-164	9.66707e-164	4.02117e-163	5.95923e-164	-1.34146e-162	6.07137e-163	-4.32412e-163	-2.47571e-163	1.35765e-164	8.92873e-164	8.65841e-163	-1.39727e-163	8.78454e-164	-1.29139e-163	-2.50648e-164	7.12064e-164	-1.10154e-162	1.82553e-163	-1.36808e-162	3.55626e-163	7.13737e-163	-5.59626e-164	-1.99238e-163	-5.92108e-164	-1.04499e-162	1.46084e-162	3.07785e-163	1.26578e-162	-2.7183e-163	0
1.07454e-162	3.3495e-164	9.66707e-164	4.02117e-163	5.95923e-164	-1.34146e-162	6.07137e-163	-4.32412e-163	-2.47571e-163	1.35765e-164	8.92873e-164	8.65841e-163	-1.39727e-163	8.78454e-164	-1.29139e-163	-2.50648e-164	7.12064e-164	-1.10154e-162	1.82553e-163	-1.36808e-162	3.55626e-163	7.13737e-163	-5.59626e-164	-1.99238e-163	-5.92108e-164	-1.04499e-162	1.46084e-162	3.07785e-163	1.26578e-162	-2.7183e-163	0
1.07454e-162	3.3495e-164	9.66707e-164	4.02117e-163	5.95923e-164	-1.34146e-162	6.07137e-163	-4.32412e-163	-2.47571e-163	1.35765e-164	8.92873e-164	8.65841e-163	-1.39727e-163	8.78454e-164	-1.29139e-163	-2.50648e-164	7.12064e-164	-1.10154e-162	1.82553e-163	-1.36808e-162	3.55626e-163	7.13737e-163	-5.59626e-164	-1.99238e-163	-5.92108e-164	-1.04499e-162	1.46084e-162	3.07785e-163	1.26578e-162	-2.7183e-163	0
1.07454e-162	3.3495e-164	9.66707e-164	4.02117e-163	5.95923e-164	-1.34146e-162	6.07137e-163	-4.32412e-163	-2.47571e-163	1.35765e-164	8.92873e-164	8.65841e-163	-1.39727e-163	8.78454e-164	-1.29139e-163	-2.50648e-164	7.12064e-164	-1.10154e-162	1.82553e-163	-1.36808e-162	3.55626e-163	7.13737e-163	-5.59626e-164	-1.99238e-163	-5.92108e-164	-1.04499e-162	1.46084e-162	3.07785e-163	1.26578e-162	-2.7183e-163	0
1.07454e-162	3.3495e-164	9.66707e-164	4.02117e-163	5.95923e-164	-1.34146e-162	6.07137e-163	-4.32412e-163	-2.47571e-163	1.35765e-164	8.92873e-164	8.65841e-163	-1.39727e-163	8.78454e-164	-1.29139e-163	-2.50648e-164	7.12064e-164	-1.10154e-162	1.82553e-163	-1.36808e-162	3.55626e-163	7.13737e-163	-5.59626e-164	-1.99238e-163	-5.92108e-164	-1.04499e-162	1.46084e-162	3.07785e-163	1.26578e-162	-2.7183e-163	0
1.07454e-162	3.3495e-164	9.66707e-164	4.02117e-163	5.95923e-164	-1.34146e-162	6.07137e-163	-4.32412e-163	-2.47571e-163	1.35765e-164	8.92873e-164	8.65841e-163	-1.39727e-163	8.78454e-164	-1.29139e-163	-2.50648e-164	7.12064e-164	-1.10154e-162	1.82553e-163	-1.36808e-162	3.55626e-163	7.13737e-163	-5.59626e-164	-1.99238e-163	-5.92108e-164	-1.04499e-162	1.46084e-162	3.07785e-163	1.26578e-162	-2.7183e-163	0
1.07454e-162	3.3495e-164	9.66707e-164	4.02117e-163	5.95923e-164	-1.34146e-162	6.07137e-163	-4.32412e-163	-2.47571e-163	1.35765e-164	8.92873e-164	8.65841e-163	-1.39727e-163	8.78454e-164	-1.29139e-163	-2.50648e-164	7.12064e-164	-1.10154e-162	1.82553e-163	-1.36808e-162	3.55626e-163	7.13737e-163	-5.59626e-164	-1.99238e-163	-5.92108e-164	-1.04499e-162	1.46084e-162	3.07785e-163	1.26578e-162	-2.7183e-163	0
1.07454e-162	3.3495e-164	9.66707e-164	4.02117e-163	5.95923e-164	-1.34146e-162	6.07137e-163	-4.32412e-163	-2.47571e-163	1.35765e-164	8.92873e-164	8.65841e-163	-1.39727e-163	8.78454e-164	-1.29139e-163	-2.50648e-164	7.12064e-164	-1.10154e-162	1.82553e-163	-1.36808e-162	3.55626e-163	7.13737e-163	-5.59626e-164	-1.99238e-163	-5.92108e-164	-1.04499e-162	1.46084e-162	3.07785e-163	1.26578e-162	-2.7183e-163	0
1.07454e-162	3.3495e-164	9.66707e-164	4.02117e-163	5.95923e-164	-1.34146e-162	6.07137e-163	-4.32412e-163	-2.47571e-163	1.35765e-164	8.92873e-164	8.65841e-163	-1.39727e-163	8.78454e-164	-1.29139e-163	-2.50648e-164	7.12064e-164	-1.10154e-162	1.82553e-163	-1.36808e-162	3.55626e-163	7.13737e-163	-5.59626e-164	-1.99238e-163	-5.92108e-164	-1.04499e-162	1.46084e-162	3.07785e-163	1.26578e-162	-2.7183e-163	0
1.07454e-162	3.3495e-164	9.66707e-164	4.02117e-163	5.95923e-164	-1.34146e-162	6.07137e-163	-4.32412e-163	-2.47571e-163	1.35765e-164	8.92873e-164	8.65841e-163	-1.39727e-163	8.78454e-164	-1.29139e-163	-2.50648e-164	7.12064e-164	-1.10154e-162	1.82553e-163	-1.36808e-162	3.55626e-163	7.13737e-163	-5.59626e-164	-1.99238e-163	-5.92108e-164	-1.04499e-162	1.46084e-162	3.07785e-163	1.26578e-162	-2.7183e-163	0
1.07454e-162	3.3495e-164	9.66707e-164	4.02117e-163	5.95923e-164	-1.34146e-162	6.07137e-163	-4.32412e-163	-2.47571e-163	1.35765e-164	8.92873e-164	8.65841e-163	-1.39727e-163	8.78454e-164	-1.29139e-163	-2.50648e-164	7.12064e-164	-1.10154e-162	1.82553e-163	-1.36808e-162	3.55626e-163	7.13737e-163	-5.59626e-164	-1.99238e-163	-5.92108e-164	-1.04499e-162	1.46084e-162	3.07785e-163	1.26578e-162	-2.7183e-163	0
1.07454e-162	3.3495e-164	9.66707e-164	4.02117e-163	5.95923e-164	-1.34146e-162	6.07137e-163	-4.32412e-163	-2.47571e-163	1.35765e-164	8.92873e-164	8.65841e-163	-1.39727e-163	8.78454e-164	-1.29139e-163	-2.50648e-164	7.12064e-164	-1.10154e-162	1.82553e-163	-1.36808e-162	3.55626e-163	7.13737e-163	-5.59626e-164	-1.99238e-163	-5.92108e-164	-1.04499e-162	1.46084e-162	3.07785e-163	1.26578e-162	-2.7183e-163	0
1.07454e-162	3.3495e-164	9.66707e-164	4.02117e-163	5.95923e-164	-1.34146e-162	6.07137e-163	-4.32412e-163	-2.47571e-163	1.35765e-164	8.92873e-164	8.65841e-163	-1.39727e-163	8.78454e-164	-1.29139e-163	-2.50648e-164	7.12064e-164	-1.10154e-162	1.82553e-163	-1.36808e-162	3.55626e-163	7.13737e-163	-5.59626e-164	-1.99238e-163	-5.92108e-164	-1.04499e-162	1.46084e-162	3.07785e-163	1.26578e-162	-2.7183e-163	0
1.07454e-162	3.3495e-164	9.66707e-164	4.02117e-163	5.95923e-164	-1.34146e-162	6.07137e-163	-4.32412e-163	-2.47571e-163	1.35765e-164	8.92873e-164	8.65841e-163	-1.39727e-163	8.78454e-164	-1.29139e-163	-2.50648e-164	7.12064e-164	-1.10154e-162	1.82553e-163	-1.36808e-162	3.55626e-163	7.13737e-163	-5.59626e-164	-1.99238e-163	-5.92108e-164	-1.04499e-162	1.46084e-162	3.07785e-163	1.26578e-162	-2.7183e-163	0
1.07454e-162	3.3495e-164	9.66707e-164	4.02117e-163	5.95923e-164	-1.34146e-162	6.07137e-163	-4.32412e-163	-2.47571e-163	1.35765e-164	8.92873e-164	8.65841e-163	-1.39727e-163	8.78454e-164	-1.29139e-163	-2.50648e-164	7.12064e-164	-1.10154e-162	1.82553e-163	-1.36808e-162	3.55626e-163	7.13737e-163	-5.59626e-164	-1.99238e-163	-5.92108e-164	-1.04499e-162	1.46084e-162	3.07785e-163	1.26578e-162	-2.7183e-163	0
1.07454e-162	3.3495e-164	9.66707e-164	4.02117e-163	5.95923e-164	-1.34146e-162	6.07137e-163	-4.32412e-163	-2.47571e-163	1.35765e-164	8.92873e-164	8.65841e-163	-1.39727e-163	8.78454e-164	-1.29139e-163	-2.50648e-164	7.12064e-164	-1.10154e-162	1.82553e-163	-1.36808e-162	3.55626e-163	7.13737e-163	-5.59626e-164	-1.99238e-163	-5.92108e-164	-1.04499e-162	1.46084e-162	3.07785e-163	1.26578e-162	-2.7183e-163	0
1.07454e-162	3.3495e-164	9.66707e-164	4.02117e-163	5.95923e-164	-1.34146e-162	6.07137e-163	-4.32412e-163	-2.47571e-163	1.35765e-164	8.92873e-164	8.65841e-163	-1.39727e-163	8.78454e-164	-1.29139e-163	-2.50648e-164	7.12064e-164	-1.10154e-162	1.82553e-163	-1.36808e-162	3.55626e-163	7.13737e-163	-5.59626e-164	-1.99238e-163	-5.92108e-164	-1.04499e-162	1.46084e-162	3.07785e-163	1.26578e-162	-2.7183e-163	0
1.07454e-162	3.3495e-164	9.66707e-164	4.02117e-163	5.95923e-164	-1.34146e-162	6.07137e-163	-4.32412e-163	-2.47571e-163	1.35765e-164	8.92873e-164	8.65841e-163	-1.39727e-163	8.78454e-164	-1.29139e-163	-2.50648e-164	7.12064e-164	-1.10154e-162	1.82553e-163	-1.36808e-162	3.55626e-163	7.13737e-163	-5.59626e-164	-1.99238e-163	-5.92108e-164	-1.04499e-162	1.46084e-162	3.07785e-163	1.26578e-162	-2.7183e-163	0
1.07454e-162	3.3495e-164	9.66707e-164	4.02117e-163	5.95923e-164	-1.34146e-162	6.07137e-163	-4.32412e-163	-2.47571e-163	1.35765e-164	8.92873e-164	8.65841e-163	-1.39727e-163	8.78454e-164	-1.29139e-163	-2.50648e-164	7.12064e-164	-1.10154e-162	1.82553e-163	-1.36808e-162	3.55626e-163	7.13737e-163	-5.59626e-164	-1.99238e-163	-5.92108e-164	-1.04499e-162	1.46084e-162	3.07785e-163	1.26578e-162	-2.7183e-163	0
1.07454e-162	3.3495e-164	9.66707e-164	4.02117e-163	5.95923e-164	-1.34146e-162	6.07137e-163	-4.32412e-163	-2.47571e-163	1.35765e-164	8.92873e-164	8.65841e-163	-1.39727e-163	8.78454e-164	-1.29139e-163	-2.50648e-164	7.12064e-164	-1.10154e-162	1.82553e-163	-1.36808e-162	3.55626e-163	7.13737e-163	-5.59626e-164	-1.99238e-163	-5.92108e-164	-1.04499e-162	1.46084e-162	3.07785e-163	1.26578e-162	-2.7183e-163	0
1.07454e-162	3.3495e-164	9.66707e-164	4.02117e-163	5.95923e-164	-1.34146e-162	6.07137e-163	-4.32412e-163	-2.47571e-163	1.35765e-164	8.92873e-164	8.65841e-163	-1.39727e-163	8.78454e-164	-1.29139e-163	-2.50648e-164	7.12064e-164	-1.10154e-162	1.82553e-163	-1.36808e-162	3.55626e-163	7.13737e-163	-5.59626e-164	-1.99238e-163	-5.92108e-164	-1.04499e-162	1.46084e-162	3.07785e-163	1.26578e-162	-2.7183e-163	0
1.07454e-162	3.3495e-164	9.66707e-164	4.02117e-163	5.95923e-164	-1.34146e-162	6.07137e-163	-4.32412e-163	-2.47571e-163	1.35765e-164	8.92873e-164	8.65841e-163	-1.39727e-163	8.78454e-164	-1.29139e-163	-2.50648e-164	7.12064e-164	-1.10154e-162	1.82553e-163	-1.36808e-162	3.55626e-163	7.13737e-163	-5.59626e-164	-1.99238e-163	-5.92108e-164	-1.04499e-162	1.46084e-162	3.07785e-163	1.26578e-162	-2.7183e-163	0
1.07454e-162	3.3495e-164	9.66707e-164	4.02117e-163	5.95923e-164	-1.34146e-162	6.07137e-163	-4.32412e-163	-2.47571e-163	1.35765e-164	8.92873e-164	8.65841e-163	-1.39727e-163	8.78454e-164	-1.29139e-163	-2.50648e-164	7.12064e-164	-1.10154e-162	1.82553e-163	-1.36808e-162	3.55626e-163	7.13737e-163	-5.59626e-164	-1.99238e-163	-5.92108e-164	-1.04499e-162	1.46084e-162	3.07785e-163	1.26578e-162	-2.7183e-163	0
1.07454e-162	3.3495e-164	9.66707e-164	4.02117e-163	5.95923e-164	-1.34146e-162	6.07137e-163	-4.32412e-163	-2.47571e-163	1.35765e-164	8.92873e-164	8.65841e-163	-1.39727e-163	8.78454e-164	-1.29139e-163	-2.50648e-164	7.12064e-164	-1.10154e-162	1.82553e-163	-1.36808e-162	3.55626e-163	7.13737e-163	-5.59626e-164	-1.99238e-163	-5.92108e-164	-1.04499e-162	1.46084e-162	3.07785e-163	1.26578e-162	-2.7183e-163	0
1.07454e-162	3.3495e-164	9.66707e-164	4.02117e-163	5.95923e-164	-1.34146e-162	6.07137e-163	-4.32412e-163	-2.47571e-163	1.35765e-164	8.92873e-164	8.65841e-163	-1.39727e-163	8.78454e-164	-1.29139e-163	-2.50648e-164	7.12064e-164	-1.10154e-162	1.82553e-163	-1.36808e-162	3.55626e-163	7.13737e-163	-5.59626e-164	-1.99238e-163	-5.92108e-164	-1.04499e-162	1.46084e-162	3.07785e-163	1.26578e-162	-2.7183e-163	0
1.07454e-162	3.3495e-164	9.66707e-164	4.02117e-163	5.95923e-164	-1.34146e-162	6.07137e-163	-4.32412e-163	-2.47571e-163	1.35765e-164	8.92873e-164	8.65841e-163	-1.39727e-163	8.78454e-164	-1.29139e-163	-2.50648e-164	7.12064e-164	-1.10154e-162	1.82553e-163	-1.36808e-162	3.55626e-163	7.13737e-163	-5.59626e-164	-1.99238e-163	-5.92108e-164	-1.04499e-162	1.46084e-162	3.07785e-163	1.26578e-162	-2.7183e-163	0
1.07454e-162	3.3495e-164	9.66707e-164	4.02117e-163	5.95923e-164	-1.34146e-162	6.07137e-163	-4.32412e-163	-2.47571e-163	1.35765e-164	8.92873e-164	8.65841e-163	-1.39727e-163	8.78454e-164	-1.29139e-163	-2.50648e-164	7.12064e-164	-1.10154e-162	1.82553e-163	-1.36808e-162	3.55626e-163	7.13737e-163	-5.59626e-164	-1.99238e-163	-5.92108e-164	-1.04499e-162	1.46084e-162	3.07785e-163	1.26578e-162	-2.7183e-163	0
1.07454e-162	3.3495e-164	9.66707e-164	4.02117e-163	5.95923e-164	-1.34146e-162	6.07137e-163	-4.32412e-163	-2.47571e-163	1.35765e-164	8.92873e-164	8.65841e-163	-1.39727e-163	8.78454e-164	-1.29139e-163	-2.50648e-164	7.12064e-164	-1.10154e-162	1.82553e-163	-1.36808e-162	3.55626e-163	7.13737e-163	-5.59626e-164	-1.99238e-163	-5.92108e-164	-1.04499e-162	1.46084e-162	3.07785e-163	1.26578e-162	-2.7183e-163	0
1.07454e-162	3.3495e-164	9.66707e-164	4.02117e-163	5.95923e-164	-1.34146e-162	6.07137e-163	-4.32412e-163	-2.47571e-163	1.35765e-164	8.92873e-164	8.65841e-163	-1.39727e-163	8.78454e-164	-1.29139e-163	-2.50648e-164	7.12064e-164	-1.10154e-162	1.82553e-163	-1.36808e-162	3.55626e-163	7.13737e-163	-5.59626e-164	-1.99238e-163	-5.92108e-164	-1.04499e-162	1.46084e-162	3.07785e-163	1.26578e-162	-2.7183e-163	0
1.07454e-162	3.3495e-164	9.66707e-164	4.02117e-163	5.95923e-164	-1.34146e-162	6.07137e-163	-4.32412e-163	-2.47571e-163	1.35765e-164	8.92873e-164	8.65841e-163	-1.39727e-163	8.78454e-164	-1.29139e-163	-2.50648e-164	7.12064e-164	-1.10154e-162	1.82553e-163	-1.36808e-162	3.55626e-163	7.13737e-163	-5.59626e-164	-1.99238e-163	-5.92108e-164	-1.04499e-162	1.46084e-162	3.07785e-163	1.26578e-162	-2.7183e-163	0
1.07454e-162	3.3495e-164	9.66707e-164	4.02117e-163	5.95923e-164	-1.34146e-162	6.07137e-163	-4.32412e-163	-2.47571e-163	1.35765e-164	8.92873e-164	8.65841e-163	-1.39727e-163	8.78454e-164	-1.29139e-163	-2.50648e-164	7.12064e-164	-1.10154e-162	1.82553e-163	-1.36808e-162	3.55626e-163	7.13737e-163	-5.59626e-164	-1.99238e-163	-5.92108e-164	-1.04499e-162	1.46084e-162	3.07785e-163	1.26578e-162	-2.7183e-163	0
1.07454e-162	3.3495e-164	9.66707e-164	4.02117e-163	5.95923e-164	-1.34146e-162	6.07137e-163	-4.32412e-163	-2.47571e-163	1.35765e-164	8.92873e-164	8.65841e-163	-1.39727e-163	8.78454e-164	-1.29139e-163	-2.50648e-164	7.12064e-164	-1.10154e-162	1.82553e-163	-1.36808e-162	3.55626e-163	7.13737e-163	-5.59626e-164	-1.99238e-163	-5.92108e-164	-1.04499e-162	1.46084e-162	3.07785e-163	1.26578e-162	-2.7183e-163	0
1.07454e-162	3.3495e-164	9.66707e-164	4.02117e-163	5.95923e-164	-1.34146e-162	6.07137e-163	-4.32412e-163	-2.47571e-163	1.35765e-164	8.92873e-164	8.65841e-163	-1.39727e-163	8.78454e-164	-1.29139e-163	-2.50648e-164	7.12064e-164	-1.10154e-162	1.82553e-163	-1.36808e-162	3.55626e-163	7.13737e-163	-5.59626e-164	-1.99238e-163	-5.92108e-164	-1.04499e-162	1.46084e-162	3.07785e-163	1.26578e-162	-2.7183e-163	0
1.07454e-162	3.3495e-164	9.66707e-164	4.02117e-163	5.95923e-164	-1.34146e-162	6.07137e-163	-4.32412e-163	-2.47571e-163	1.35765e-164	8.92873e-164	8.65841e-163	-1.39727e-163	8.78454e-164	-1.29139e-163	-2.50648e-164	7.12064e-164	-1.10154e-162	1.82553e-163	-1.36808e-162	3.55626e-163	7.13737e-163	-5.59626e-164	-1.99238e-163	-5.92108e-164	-1.04499e-162	1.46084e-162	3.07785e-163	1.26578e-162	-2.7183e-163	0
1.07454e-162	3.3495e-164	9.66707e-164	4.02117e-163	5.95923e-164	-1.34146e-162	6.07137e-163	-4.32412e-163	-2.47571e-163	1.35765e-164	8.92873e-164	8.65841e-163	-1.39727e-163	8.78454e-164	-1.29139e-163	-2.50648e-164	7.12064e-164	-1.10154e-162	1.82553e-163	-1.36808e-162	3.55626e-163	7.13737e-163	-5.59626e-164	-1.99238e-163	-5.92108e-164	-1.04499e-162	1.46084e-162	3.07785e-163	1.26578e-162	-2.7183e-163	0
1.07454e-162	3.3495e-164	9.66707e-164	4.02117e-163	5.95923e-164	-1.34146e-162	6.07137e-163	-4.32412e-163	-2.47571e-163	1.35765e-164	8.92873e-164	8.65841e-163	-1.39727e-163	8.78454e-164	-1.29139e-163	-2.50648e-164	7.12064e-164	-1.10154e-162	1.82553e-163	-1.36808e-162	3.55626e-163	7.13737e-163	-5.59626e-164	-1.99238e-163	-5.92108e-164	-1.04499e-162	1.46084e-162	3.07785e-163	1.26578e-162	-2.7183e-163	0
1.07454e-162	3.3495e-164	9.66707e-164	4.02117e-163	5.95923e-164	-1.34146e-162	6.07137e-163	-4.32412e-163	-2.47571e-163	1.35765e-164	8.92873e-164	8.65841e-163	-1.39727e-163	8.78454e-164	-1.29139e-163	-2.50648e-164	7.12064e-164	-1.10154e-162	1.82553e-163	-1.36808e-162	3.55626e-163	7.13737e-163	-5.59626e-164	-1.99238e-163	-5.92108e-164	-1.04499e-162	1.46084e-162	3.07785e-163	1.26578e-162	-2.7183e-163	0
1.07454e-162	3.3495e-164	9.66707e-164	4.02117e-163	5.95923e-164	-1.34146e-162	6.07137e-163	-4.32412e-163	-2.47571e-163	1.35765e-164	8.92873e-164	8.65841e-163	-1.39727e-163	8.78454e-164	-1.29139e-163	-2.50648e-164	7.12064e-164	-1.10154e-162	1.82553e-163	-1.36808e-162	3.55626e-163	7.13737e-163	-5.59626e-164	-1.99238e-163	-5.92108e-164	-1.04499e-162	1.46084e-162	3.07785e-163	1.26578e-162	-2.7183e-163	0
1.07454e-162	3.3495e-164	9.66707e-164	4.02117e-163	5.95923e-164	-1.34146e-162	6.07137e-163	-4.32412e-163	-2.47571e-163	1.35765e-164	8.92873e-164	8.65841e-163	-1.39727e-163	8.78454e-164	-1.29139e-163	-2.50648e-164	7.12064e-164	-1.10154e-162	1.82553e-163	-1.36808e-162	3.55626e-163	7.13737e-163	-5.59626e-164	-1.99238e-163	-5.92108e-164	-1.04499e-162	1.46084e-162	3.07785e-163	1.26578e-162	-2.7183e-163	0
1.07454e-162	3.3495e-164	9.66707e-164	4.02117e-163	5.95923e-164	-1.34146e-162	6.07137e-163	-4.32412e-163	-2.47571e-163	1.35765e-164	8.92873e-164	8.65841e-163	-1.39727e-163	8.78454e-164	-1.29139e-163	-2.50648e-164	7.12064e-164	-1.10154e-162	1.82553e-163	-1.36808e-162	3.55626e-163	7.13737e-163	-5.59626e-164	-1.99238e-163	-5.92108e-164	-1.04499e-162	1.46084e-162	3.07785e-163	1.26578e-162	-2.7183e-163	0
1.07454e-162	3.3495e-164	9.66707e-164	4.02117e-163	5.95923e-164	-1.34146e-162	6.07137e-163	-4.32412e-163	-2.47571e-163	1.35765e-164	8.92873e-164	8.65841e-163	-1.39727e-163	8.78454e-164	-1.29139e-163	-2.50648e-164	7.12064e-164	-1.10154e-162	1.82553e-163	-1.36808e-162	3.55626e-163	7.13737e-163	-5.59626e-164	-1.99238e-163	-5.92108e-164	-1.04499e-162	1.46084e-162	3.07785e-163	1.26578e-162	-2.7183e-163	0
1.07454e-162	3.3495e-164	9.66707e-164	4.02117e-163	5.95923e-164	-1.34146e-162	6.07137e-163	-4.32412e-163	-2.47571e-163	1.35765e-164	8.92873e-164	8.65841e-163	-1.39727e-163	8.78454e-164	-1.29139e-163	-2.50648e-164	7.12064e-164	-1.10154e-162	1.82553e-163	-1.36808e-162	3.55626e-163	7.13737e-163	-5.59626e-164	-1.99238e-163	-5.92108e-164	-1.04499e-162	1.46084e-162	3.07785e-163	1.26578e-162	-2.7183e-163	0
1.07454e-162	3.3495e-164	9.66707e-164	4.02117e-163	5.95923e-164	-1.34146e-162	6.07137e-163	-4.32412e-163	-2.47571e-163	1.35765e-164	8.92873e-164	8.65841e-163	-1.39727e-163	8.78454e-164	-1.29139e-163	-2.50648e-164	7.12064e-164	-1.10154e-162	1.82553e-163	-1.36808e-162	3.55626e-163	7.13737e-163	-5.59626e-164	-1.99238e-163	-5.92108e-164	-1.04499e-162	1.46084e-162	3.07785e-163	1.26578e-162	-2.7183e-163	0
1.07454e-162	3.3495e-164	9.66707e-164	4.02117e-163	5.95923e-164	-1.34146e-162	6.07137e-163	-4.32412e-163	-2.47571e-163	1.35765e-164	8.92873e-164	8.65841e-163	-1.39727e-163	8.78454e-164	-1.29139e-163	-2.50648e-164	7.12064e-164	-1.10154e-162	1.82553e-163	-1.36808e-162	3.55626e-163	7.13737e-163	-5.59626e-164	-1.99238e-163	-5.92108e-164	-1.04499e-162	1.46084e-162	3.07785e-163	1.26578e-162	-2.7183e-163	0
1.07454e-162	3.3495e-164	9.66707e-164	4.02117e-163	5.95923e-164	-1.34146e-162	6.07137e-163	-4.32412e-163	-2.47571e-163	1.35765e-164	8.92873e-164	8.65841e-163	-1.39727e-163	8.78454e-164	-1.29139e-163	-2.50648e-164	7.12064e-164	-1.10154e-162	1.82553e-163	-1.36808e-162	3.55626e-163	7.13737e-163	-5.59626e-164	-1.99238e-163	-5.92108e-164	-1.04499e-162	1.46084e-162	3.07785e-163	1.26578e-162	-2.7183e-163	0
1.07454e-162	3.3495e-164	9.66707e-164	4.02117e-163	5.95923e-164	-1.34146e-162	6.07137e-163	-4.32412e-163	-2.47571e-163	1.35765e-164	8.92873e-164	8.65841e-163	-1.39727e-163	8.78454e-164	-1.29139e-163	-2.50648e-164	7.12064e-164	-1.10154e-162	1.82553e-163	-1.36808e-162	3.55626e-163	7.13737e-163	-5.59626e-164	-1.99238e-163	-5.92108e-164	-1.04499e-162	1.46084e-162	3.07785e-163	1.26578e-162	-2.7183e-163	0
1.07454e-162	3.3495e-164	9.66707e-164	4.02117e-163	5.95923e-164	-1.34146e-162	6.07137e-163	-4.32412e-163	-2.47571e-163	1.35765e-164	8.92873e-164	8.65841e-163	-1.39727e-163	8.78454e-164	-1.29139e-163	-2.50648e-164	7.12064e-164	-1.10154e-162	1.82553e-163	-1.36808e-162	3.55626e-163	7.13737e-163	-5.59626e-164	-1.99238e-163	-5.92108e-164	-1.04499e-162	1.46084e-162	3.07785e-163	1.26578e-162	-2.7183e-163	0
1.07454e-162	3.3495e-164	9.66707e-164	4.02117e-163	5.95923e-164	-1.34146e-162	6.07137e-163	-4.32412e-163	-2.47571e-163	1.35765e-164	8.92873e-164	8.65841e-163	-1.39727e-163	8.78454e-164	-1.29139e-163	-2.50648e-164	7.12064e-164	-1.10154e-162	1.82553e-163	-1.36808e-162	3.55626e-163	7.13737e-163	-5.59626e-164	-1.99238e-163	-5.92108e-164	-1.04499e-162	1.46084e-162	3.07785e-163	1.26578e-162	-2.7183e-163	0
1.07454e-162	3.3495e-164	9.66707e-164	4.02117e-163	5.95923e-164	-1.34146e-162	6.07137e-163	-4.32412e-163	-2.47571e-163	1.35765e-164	8.92873e-164	8.65841e-163	-1.39727e-163	8.78454e-164	-1.29139e-163	-2.50648e-164	7.12064e-164	-1.10154e-162	1.82553e-163	-1.36808e-162	3.55626e-163	7.13737e-163	-5.59626e-164	-1.99238e-163	-5.92108e-164	-1.04499e-162	1.46084e-162	3.07785e-163	1.26578e-162	-2.7183e-163	0
1.07454e-162	3.3495e-164	9.66707e-164	4.02117e-163	5.95923e-164	-1.34146e-162	6.07137e-163	-4.32412e-163	-2.47571e-163	1.35765e-164	8.92873e-164	8.65841e-163	-1.39727e-163	8.78454e-164	-1.29139e-163	-2.50648e-164	7.12064e-164	-1.10154e-162	1.82553e-163	-1.36808e-162	3.55626e-163	7.13737e-163	-5.59626e-164	-1.99238e-163	-5.92108e-164	-1.04499e-162	1.46084e-162	3.07785e-163	1.26578e-162	-2.7183e-163	0
1.07454e-162	3.3495e-164	9.66707e-164	4.02117e-163	5.95923e-164	-1.34146e-162	6.07137e-163	-4.32412e-163	-2.47571e-163	1.35765e-164	8.92873e-164	8.65841e-163	-1.39727e-163	8.78454e-164	-1.29139e-163	-2.50648e-164	7.12064e-164	-1.10154e-162	1.82553e-163	-1.36808e-162	3.55626e-163	7.13737e-163	-5.59626e-164	-1.99238e-163	-5.92108e-164	-1.04499e-162	1.46084e-162	3.07785e-163	1.26578e-162	-2.7183e-163	0
1.07454e-162	3.3495e-164	9.66707e-164	4.02117e-163	5.95923e-164	-1.34146e-162	6.07137e-163	-4.32412e-163	-2.47571e-163	1.35765e-164	8.92873e-164	8.65841e-163	-1.39727e-163	8.78454e-164	-1.29139e-163	-2.50648e-164	7.12064e-164	-1.10154e-162	1.82553e-163	-1.36808e-162	3.55626e-163	7.13737e-163	-5.59626e-164	-1.99238e-163	-5.92108e-164	-1.04499e-162	1.46084e-162	3.07785e-163	1.26578e-162	-2.7183e-163	0
1.07454e-162	3.3495e-164	9.66707e-164	4.02117e-163	5.95923e-164	-1.34146e-162	6.07137e-163	-4.32412e-163	-2.47571e-163	1.35765e-164	8.92873e-164	8.65841e-163	-1.39727e-163	8.78454e-164	-1.29139e-163	-2.50648e-164	7.12064e-164	-1.10154e-162	1.82553e-163	-1.36808e-162	3.55626e-163	7.13737e-163	-5.59626e-164	-1.99238e-163	-5.92108e-164	-1.04499e-162	1.46084e-162	3.07785e-163	1.26578e-162	-2.7183e-163	0
1.07454e-162	3.3495e-164	9.66707e-164	4.02117e-163	5.95923e-164	-1.34146e-162	6.07137e-163	-4.32412e-163	-2.47571e-163	1.35765e-164	8.92873e-164	8.65841e-163	-1.39727e-163	8.78454e-164	-1.29139e-163	-2.50648e-164	7.12064e-164	-1.10154e-162	1.82553e-163	-1.36808e-162	3.55626e-163	7.13737e-163	-5.59626e-164	-1.99238e-163	-5.92108e-164	-1.04499e-162	1.46084e-162	3.07785e-163	1.26578e-162	-2.7183e-163	0
1.07454e-162	3.3495e-164	9.66707e-164	4.02117e-163	5.95923e-164	-1.34146e-162	6.07137e-163	-4.32412e-163	-2.47571e-163	1.35765e-164	8.92873e-164	8.65841e-163	-1.39727e-163	8.78454e-164	-1.29139e-163	-2.50648e-164	7.12064e-164	-1.10154e-162	1.82553e-163	-1.36808e-162	3.55626e-163	7.13737e-163	-5.59626e-164	-1.99238e-163	-5.92108e-164	-1.04499e-162	1.46084e-162	3.07785e-163	1.26578e-162	-2.7183e-163	0
1.07454e-162	3.3495e-164	9.66707e-164	4.02117e-163	5.95923e-164	-1.34146e-162	6.07137e-163	-4.32412e-163	-2.47571e-163	1.35765e-164	8.92873e-164	8.65841e-163	-1.39727e-163	8.78454e-164	-1.29139e-163	-2.50648e-164	7.12064e-164	-1.10154e-162	1.82553e-163	-1.36808e-162	3.55626e-163	7.13737e-163	-5.59626e-164	-1.99238e-163	-5.92108e-164	-1.04499e-162	1.46084e-162	3.07785e-163	1.26578e-162	-2.7183e-163	0
1.07454e-162	3.3495e-164	9.66707e-164	4.02117e-163	5.95923e-164	-1.34146e-162	6.07137e-163	-4.32412e-163	-2.47571e-163	1.35765e-164	8.92873e-164	8.65841e-163	-1.39727e-163	8.78454e-164	-1.29139e-163	-2.50648e-164	7.12064e-164	-1.10154e-162	1.82553e-163	-1.36808e-162	3.55626e-163	7.13737e-163	-5.59626e-164	-1.99238e-163	-5.92108e-164	-1.04499e-162	1.46084e-162	3.07785e-163	1.26578e-162	-2.7183e-163	0
1.07454e-162	3.3495e-164	9.66707e-164	4.02117e-163	5.95923e-164	-1.34146e-162	6.07137e-163	-4.32412e-163	-2.47571e-163	1.35765e-164	8.92873e-164	8.65841e-163	-1.39727e-163	8.78454e-164	-1.29139e-163	-2.50648e-164	7.12064e-164	-1.10154e-162	1.82553e-163	-1.36808e-162	3.55626e-163	7.13737e-163	-5.59626e-164	-1.99238e-163	-5.92108e-164	-1.04499e-162	1.46084e-162	3.07785e-163	1.26578e-162	-2.7183e-163	0
1.07454e-162	3.3495e-164	9.66707e-164	4.02117e-163	5.95923e-164	-1.34146e-162	6.07137e-163	-4.32412e-163	-2.47571e-163	1.35765e-164	8.92873e-164	8.65841e-163	-1.39727e-163	8.78454e-164	-1.29139e-163	-2.50648e-164	7.12064e-164	-1.10154e-162	1.82553e-163	-1.36808e-162	3.55626e-163	7.13737e-163	-5.59626e-164	-1.99238e-163	-5.92108e-164	-1.04499e-162	1.46084e-162	3.07785e-163	1.26578e-162	-2.7183e-163	0
1.07454e-162	3.3495e-164	9.66707e-164	4.02117e-163	5.95923e-164	-1.34146e-162	6.07137e-163	-4.32412e-163	-2.47571e-163	1.35765e-164	8.92873e-164	8.65841e-163	-1.39727e-163	8.78454e-164	-1.29139e-163	-2.50648e-164	7.12064e-164	-1.10154e-162	1.82553e-163	-1.36808e-162	3.55626e-163	7.13737e-163	-5.59626e-164	-1.99238e-163	-5.92108e-164	-1.04499e-162	1.46084e-162	3.07785e-163	1.26578e-162	-2.7183e-163	0
1.07454e-162	3.3495e-164	9.66707e-164	4.02117e-163	5.95923e-164	-1.34146e-162	6.07137e-163	-4.32412e-163	-2.47571e-163	1.35765e-164	8.92873e-164	8.65841e-163	-1.39727e-163	8.78454e-164	-1.29139e-163	-2.50648e-164	7.12064e-164	-1.10154e-162	1.82553e-163	-1.36808e-162	3.55626e-163	7.13737e-163	-5.59626e-164	-1.99238e-163	-5.92108e-164	-1.04499e-162	1.46084e-162	3.07785e-163	1.26578e-162	-2.7183e-163	0
1.07454e-162	3.3495e-164	9.66707e-164	4.02117e-163	5.95923e-164	-1.34146e-162	6.07137e-163	-4.32412e-163	-2.47571e-163	1.35765e-164	8.92873e-164	8.65841e-163	-1.39727e-163	8.78454e-164	-1.29139e-163	-2.50648e-164	7.12064e-164	-1.10154e-162	1.82553e-163	-1.36808e-162	3.55626e-163	7.13737e-163	-5.59626e-164	-1.99238e-163	-5.92108e-164	-1.04499e-162	1.46084e-162	3.07785e-163	1.26578e-162	-2.7183e-163	0
1.07454e-162	3.3495e-164	9.66707e-164	4.02117e-163	5.95923e-164	-1.34146e-162	6.07137e-163	-4.32412e-163	-2.47571e-163	1.35765e-164	8.92873e-164	8.65841e-163	-1.39727e-163	8.78454e-164	-1.29139e-163	-2.50648e-164	7.12064e-164	-1.10154e-162	1.82553e-163	-1.36808e-162	3.55626e-163	7.13737e-163	-5.59626e-164	-1.99238e-163	-5.92108e-164	-1.04499e-162	1.46084e-162	3.07785e-163	1.26578e-162	-2.7183e-163	0
1.07454e-162	3.3495e-164	9.66707e-164	4.02117e-163	5.95923e-164	-1.34146e-162	6.07137e-163	-4.32412e-163	-2.47571e-163	1.35765e-164	8.92873e-164	8.65841e-163	-1.39727e-163	8.78454e-164	-1.29139e-163	-2.50648e-164	7.12064e-164	-1.10154e-162	1.82553e-163	-1.36808e-162	3.55626e-163	7.13737e-163	-5.59626e-164	-1.99238e-163	-5.92108e-164	-1.04499e-162	1.46084e-162	3.07785e-163	1.26578e-162	-2.7183e-163	0
1.07454e-162	3.3495e-164	9.66707e-164	4.02117e-163	5.95923e-164	-1.34146e-162	6.07137e-163	-4.32412e-163	-2.47571e-163	1.35765e-164	8.92873e-164	8.65841e-163	-1.39727e-163	8.78454e-164	-1.29139e-163	-2.50648e-164	7.12064e-164	-1.10154e-162	1.82553e-163	-1.36808e-162	3.55626e-163	7.13737e-163	-5.59626e-164	-1.99238e-163	-5.92108e-164	-1.04499e-162	1.46084e-162	3.07785e-163	1.26578e-162	-2.7183e-163	0
1.07454e-162	3.3495e-164	9.66707e-164	4.02117e-163	5.95923e-164	-1.34146e-162	6.07137e-163	-4.32412e-163	-2.47571e-163	1.35765e-164	8.92873e-164	8.65841e-163	-1.39727e-163	8.78454e-164	-1.29139e-163	-2.50648e-164	7.12064e-164	-1.10154e-162	1.82553e-163	-1.36808e-162	3.55626e-163	7.13737e-163	-5.59626e-164	-1.99238e-163	-5.92108e-164	-1.04499e-162	1.46084e-162	3.07785e-163	1.26578e-162	-2.7183e-163	0
1.07454e-162	3.3495e-164	9.66707e-164	4.02117e-163	5.95923e-164	-1.34146e-162	6.07137e-163	-4.32412e-163	-2.47571e-163	1.35765e-164	8.92873e-164	8.65841e-163	-1.39727e-163	8.78454e-164	-1.29139e-163	-2.50648e-164	7.12064e-164	-1.10154e-162	1.82553e-163	-1.36808e-162	3.55626e-163	7.13737e-163	-5.59626e-164	-1.99238e-163	-5.92108e-164	-1.04499e-162	1.46084e-162	3.07785e-163	1.26578e-162	-2.7183e-163	0
1.07454e-162	3.3495e-164	9.66707e-164	4.02117e-163	5.95923e-164	-1.34146e-162	6.07137e-163	-4.32412e-163	-2.47571e-163	1.35765e-164	8.92873e-164	8.65841e-163	-1.39727e-163	8.78454e-164	-1.29139e-163	-2.50648e-164	7.12064e-164	-1.10154e-162	1.82553e-163	-1.36808e-162	3.55626e-163	7.13737e-163	-5.59626e-164	-1.99238e-163	-5.92108e-164	-1.04499e-162	1.46084e-162	3.07785e-163	1.26578e-162	-2.7183e-163	0
1.07454e-162	3.3495e-164	9.66707e-164	4.02117e-163	5.95923e-164	-1.34146e-162	6.07137e-163	-4.32412e-163	-2.47571e-163	1.35765e-164	8.92873e-164	8.65841e-163	-1.39727e-163	8.78454e-164	-1.29139e-163	-2.50648e-164	7.12064e-164	-1.10154e-162	1.82553e-163	-1.36808e-162	3.55626e-163	7.13737e-163	-5.59626e-164	-1.99238e-163	-5.92108e-164	-1.04499e-162	1.46084e-162	3.07785e-163	1.26578e-162	-2.7183e-163	0
1.07454e-162	3.3495e-164	9.66707e-164	4.02117e-163	5.95923e-164	-1.34146e-162	6.07137e-163	-4.32412e-163	-2.47571e-163	1.35765e-164	8.92873e-164	8.65841e-163	-1.39727e-163	8.78454e-164	-1.29139e-163	-2.50648e-164	7.12064e-164	-1.10154e-162	1.82553e-163	-1.36808e-162	3.55626e-163	7.13737e-163	-5.59626e-164	-1.99238e-163	-5.92108e-164	-1.04499e-162	1.46084e-162	3.07785e-163	1.26578e-162	-2.7183e-163	0
1.07454e-162	3.3495e-164	9.66707e-164	4.02117e-163	5.95923e-164	-1.34146e-162	6.07137e-163	-4.32412e-163	-2.47571e-163	1.35765e-164	8.92873e-164	8.65841e-163	-1.39727e-163	8.78454e-164	-1.29139e-163	-2.50648e-164	7.12064e-164	-1.10154e-162	1.82553e-163	-1.36808e-162	3.55626e-163	7.13737e-163	-5.59626e-164	-1.99238e-163	-5.92108e-164	-1.04499e-162	1.46084e-162	3.07785e-163	1.26578e-162	-2.7183e-163	0
1.07454e-162	3.3495e-164	9.66707e-164	4.02117e-163	5.95923e-164	-1.34146e-162	6.07137e-163	-4.32412e-163	-2.47571e-163	1.35765e-164	8.92873e-164	8.65841e-163	-1.39727e-163	8.78454e-164	-1.29139e-163	-2.50648e-164	7.12064e-164	-1.10154e-162	1.82553e-163	-1.36808e-162	3.55626e-163	7.13737e-163	-5.59626e-164	-1.99238e-163	-5.92108e-164	-1.04499e-162	1.46084e-162	3.07785e-163	1.26578e-162	-2.7183e-163	0
1.07454e-162	3.3495e-164	9.66707e-164	4.02117e-163	5.95923e-164	-1.34146e-162	6.07137e-163	-4.32412e-163	-2.47571e-163	1.35765e-164	8.92873e-164	8.65841e-163	-1.39727e-163	8.78454e-164	-1.29139e-163	-2.50648e-164	7.12064e-164	-1.10154e-162	1.82553e-163	-1.36808e-162	3.55626e-163	7.13737e-163	-5.59626e-164	-1.99238e-163	-5.92108e-164	-1.04499e-162	1.46084e-162	3.07785e-163	1.26578e-162	-2.7183e-163	0
1.07454e-162	3.3495e-164	9.66707e-164	4.02117e-163	5.95923e-164	-1.34146e-162	6.07137e-163	-4.32412e-163	-2.47571e-163	1.35765e-164	8.92873e-164	8.65841e-163	-1.39727e-163	8.78454e-164	-1.29139e-163	-2.50648e-164	7.12064e-164	-1.10154e-162	1.82553e-163	-1.36808e-162	3.55626e-163	7.13737e-163	-5.59626e-164	-1.99238e-163	-5.92108e-164	-1.04499e-162	1.46084e-162	3.07785e-163	1.26578e-162	-2.7183e-163	0
1.07454e-162	3.3495e-164	9.66707e-164	4.02117e-163	5.95923e-164	-1.34146e-162	6.07137e-163	-4.32412e-163	-2.47571e-163	1.35765e-164	8.92873e-164	8.65841e-163	-1.39727e-163	8.78454e-164	-1.29139e-163	-2.50648e-164	7.12064e-164	-1.10154e-162	1.82553e-163	-1.36808e-162	3.55626e-163	7.13737e-163	-5.59626e-164	-1.99238e-163	-5.92108e-164	-1.04499e-162	1.46084e-162	3.07785e-163	1.26578e-162	-2.7183e-163	0
1.07454e-162	3.3495e-164	9.66707e-164	4.02117e-163	5.95923e-164	-1.34146e-162	6.07137e-163	-4.32412e-163	-2.47571e-163	1.35765e-164	8.92873e-164	8.65841e-163	-1.39727e-163	8.78454e-164	-1.29139e-163	-2.50648e-164	7.12064e-164	-1.10154e-162	1.82553e-163	-1.36808e-162	3.55626e-163	7.13737e-163	-5.59626e-164	-1.99238e-163	-5.92108e-164	-1.04499e-162	1.46084e-162	3.07785e-163	1.26578e-162	-2.7183e-163	0
1.07454e-162	3.3495e-164	9.66707e-164	4.02117e-163	5.95923e-164	-1.34146e-162	6.07137e-163	-4.32412e-163	-2.47571e-163	1.35765e-164	8.92873e-164	8.65841e-163	-1.39727e-163	8.78454e-164	-1.29139e-163	-2.50648e-164	7.12064e-164	-1.10154e-162	1.82553e-163	-1.36808e-162	3.55626e-163	7.13737e-163	-5.59626e-164	-1.99238e-163	-5.92108e-164	-1.04499e-162	1.46084e-162	3.07785e-163	1.26578e-162	-2.7183e-163	0
1.07454e-162	3.3495e-164	9.66707e-164	4.02117e-163	5.95923e-164	-1.34146e-162	6.07137e-163	-4.32412e-163	-2.47571e-163	1.35765e-164	8.92873e-164	8.65841e-163	-1.39727e-163	8.78454e-164	-1.29139e-163	-2.50648e-164	7.12064e-164	-1.10154e-162	1.82553e-163	-1.36808e-162	3.55626e-163	7.13737e-163	-5.59626e-164	-1.99238e-163	-5.92108e-164	-1.04499e-162	1.46084e-162	3.07785e-163	1.26578e-162	-2.7183e-163	0
1.07454e-162	3.3495e-164	9.66707e-164	4.02117e-163	5.95923e-164	-1.34146e-162	6.07137e-163	-4.32412e-163	-2.47571e-163	1.35765e-164	8.92873e-164	8.65841e-163	-1.39727e-163	8.78454e-164	-1.29139e-163	-2.50648e-164	7.12064e-164	-1.10154e-162	1.82553e-163	-1.36808e-162	3.55626e-163	7.13737e-163	-5.59626e-164	-1.99238e-163	-5.92108e-164	-1.04499e-162	1.46084e-162	3.07785e-163	1.26578e-162	-2.7183e-163	0
1.07454e-162	3.3495e-164	9.66707e-164	4.02117e-163	5.95923e-164	-1.34146e-162	6.07137e-163	-4.32412e-163	-2.47571e-163	1.35765e-164	8.92873e-164	8.65841e-163	-1.39727e-163	8.78454e-164	-1.29139e-163	-2.50648e-164	7.12064e-164	-1.10154e-162	1.82553e-163	-1.36808e-162	3.55626e-163	7.13737e-163	-5.59626e-164	-1.99238e-163	-5.92108e-164	-1.04499e-162	1.46084e-162	3.07785e-163	1.26578e-162	-2.7183e-163	0
1.07454e-162	3.3495e-164	9.66707e-164	4.02117e-163	5.95923e-164	-1.34146e-162	6.07137e-163	-4.32412e-163	-2.47571e-163	1.35765e-164	8.92873e-164	8.65841e-163	-1.39727e-163	8.78454e-164	-1.29139e-163	-2.50648e-164	7.12064e-164	-1.10154e-162	1.82553e-163	-1.36808e-162	3.55626e-163	7.13737e-163	-5.59626e-164	-1.99238e-163	-5.92108e-164	-1.04499e-162	1.46084e-162	3.07785e-163	1.26578e-162	-2.7183e-163	0
1.07454e-162	3.3495e-164	9.66707e-164	4.02117e-163	5.95923e-164	-1.34146e-162	6.07137e-163	-4.32412e-163	-2.47571e-163	1.35765e-164	8.92873e-164	8.65841e-163	-1.39727e-163	8.78454e-164	-1.29139e-163	-2.50648e-164	7.12064e-164	-1.10154e-162	1.82553e-163	-1.36808e-162	3.55626e-163	7.13737e-163	-5.59626e-164	-1.99238e-163	-5.92108e-164	-1.04499e-162	1.46084e-162	3.07785e-163	1.26578e-162	-2.7183e-163	0
1.07454e-162	3.3495e-164	9.66707e-164	4.02117e-163	5.95923e-164	-1.34146e-162	6.07137e-163	-4.32412e-163	-2.47571e-163	1.35765e-164	8.92873e-164	8.65841e-163	-1.39727e-163	8.78454e-164	-1.29139e-163	-2.50648e-164	7.12064e-164	-1.10154e-162	1.82553e-163	-1.36808e-162	3.55626e-163	7.13737e-163	-5.59626e-164	-1.99238e-163	-5.92108e-164	-1.04499e-162	1.46084e-162	3.07785e-163	1.26578e-162	-2.7183e-163	0
1.07454e-162	3.3495e-164	9.66707e-164	4.02117e-163	5.95923e-164	-1.34146e-162	6.07137e-163	-4.32412e-163	-2.47571e-163	1.35765e-164	8.92873e-164	8.65841e-163	-1.39727e-163	8.78454e-164	-1.29139e-163	-2.50648e-164	7.12064e-164	-1.10154e-162	1.82553e-163	-1.36808e-162	3.55626e-163	7.13737e-163	-5.59626e-164	-1.99238e-163	-5.92108e-164	-1.04499e-162	1.46084e-162	3.07785e-163	1.26578e-162	-2.7183e-163	0
1.07454e-162	3.3495e-164	9.66707e-164	4.02117e-163	5.95923e-164	-1.34146e-162	6.07137e-163	-4.32412e-163	-2.47571e-163	1.35765e-164	8.92873e-164	8.65841e-163	-1.39727e-163	8.78454e-164	-1.29139e-163	-2.50648e-164	7.12064e-164	-1.10154e-162	1.82553e-163	-1.36808e-162	3.55626e-163	7.13737e-163	-5.59626e-164	-1.99238e-163	-5.92108e-164	-1.04499e-162	1.46084e-162	3.07785e-163	1.26578e-162	-2.7183e-163	0
1.07454e-162	3.3495e-164	9.66707e-164	4.02117e-163	5.95923e-164	-1.34146e-162	6.07137e-163	-4.32412e-163	-2.47571e-163	1.35765e-164	8.92873e-164	8.65841e-163	-1.39727e-163	8.78454e-164	-1.29139e-163	-2.50648e-164	7.12064e-164	-1.10154e-162	1.82553e-163	-1.36808e-162	3.55626e-163	7.13737e-163	-5.59626e-164	-1.99238e-163	-5.92108e-164	-1.04499e-162	1.46084e-162	3.07785e-163	1.26578e-162	-2.7183e-163	0
1.07454e-162	3.3495e-164	9.66707e-164	4.02117e-163	5.95923e-164	-1.34146e-162	6.07137e-163	-4.32412e-163	-2.47571e-163	1.35765e-164	8.92873e-164	8.65841e-163	-1.39727e-163	8.78454e-164	-1.29139e-163	-2.50648e-164	7.12064e-164	-1.10154e-162	1.82553e-163	-1.36808e-162	3.55626e-163	7.13737e-163	-5.59626e-164	-1.99238e-163	-5.92108e-164	-1.04499e-162	1.46084e-162	3.07785e-163	1.26578e-162	-2.7183e-163	0
1.07454e-162	3.3495e-164	9.66707e-164	4.02117e-163	5.95923e-164	-1.34146e-162	6.07137e-163	-4.32412e-163	-2.47571e-163	1.35765e-164	8.92873e-164	8.65841e-163	-1.39727e-163	8.78454e-164	-1.29139e-163	-2.50648e-164	7.12064e-164	-1.10154e-162	1.82553e-163	-1.36808e-162	3.55626e-163	7.13737e-163	-5.59626e-164	-1.99238e-163	-5.92108e-164	-1.04499e-162	1.46084e-162	3.07785e-163	1.26578e-162	-2.7183e-163	0
1.07454e-162	3.3495e-164	9.66707e-164	4.02117e-163	5.95923e-164	-1.34146e-162	6.07137e-163	-4.32412e-163	-2.47571e-163	1.35765e-164	8.92873e-164	8.65841e-163	-1.39727e-163	8.78454e-164	-1.29139e-163	-2.50648e-164	7.12064e-164	-1.10154e-162	1.82553e-163	-1.36808e-162	3.55626e-163	7.13737e-163	-5.59626e-164	-1.99238e-163	-5.92108e-164	-1.04499e-162	1.46084e-162	3.07785e-163	1.26578e-162	-2.7183e-163	0
1.07454e-162	3.3495e-164	9.66707e-164	4.02117e-163	5.95923e-164	-1.34146e-162	6.07137e-163	-4.32412e-163	-2.47571e-163	1.35765e-164	8.92873e-164	8.65841e-163	-1.39727e-163	8.78454e-164	-1.29139e-163	-2.50648e-164	7.12064e-164	-1.10154e-162	1.82553e-163	-1.36808e-162	3.55626e-163	7.13737e-163	-5.59626e-164	-1.99238e-163	-5.92108e-164	-1.04499e-162	1.46084e-162	3.07785e-163	1.26578e-162	-2.7183e-163	0
1.07454e-162	3.3495e-164	9.66707e-164	4.02117e-163	5.95923e-164	-1.34146e-162	6.07137e-163	-4.32412e-163	-2.47571e-163	1.35765e-164	8.92873e-164	8.65841e-163	-1.39727e-163	8.78454e-164	-1.29139e-163	-2.50648e-164	7.12064e-164	-1.10154e-162	1.82553e-163	-1.36808e-162	3.55626e-163	7.13737e-163	-5.59626e-164	-1.99238e-163	-5.92108e-164	-1.04499e-162	1.46084e-162	3.07785e-163	1.26578e-162	-2.7183e-163	0
1.07454e-162	3.3495e-164	9.66707e-164	4.02117e-163	5.95923e-164	-1.34146e-162	6.07137e-163	-4.32412e-163	-2.47571e-163	1.35765e-164	8.92873e-164	8.65841e-163	-1.39727e-163	8.78454e-164	-1.29139e-163	-2.50648e-164	7.12064e-164	-1.10154e-162	1.82553e-163	-1.36808e-162	3.55626e-163	7.13737e-163	-5.59626e-164	-1.99238e-163	-5.92108e-164	-1.04499e-162	1.46084e-162	3.07785e-163	1.26578e-162	-2.7183e-163	0
1.07454e-162	3.3495e-164	9.66707e-164	4.02117e-163	5.95923e-164	-1.34146e-162	6.07137e-163	-4.32412e-163	-2.47571e-163	1.35765e-164	8.92873e-164	8.65841e-163	-1.39727e-163	8.78454e-164	-1.29139e-163	-2.50648e-164	7.12064e-164	-1.10154e-162	1.82553e-163	-1.36808e-162	3.55626e-163	7.13737e-163	-5.59626e-164	-1.99238e-163	-5.92108e-164	-1.04499e-162	1.46084e-162	3.07785e-163	1.26578e-162	-2.7183e-163	0
1.07454e-162	3.3495e-164	9.66707e-164	4.02117e-163	5.95923e-164	-1.34146e-162	6.07137e-163	-4.32412e-163	-2.47571e-163	1.35765e-164	8.92873e-164	8.65841e-163	-1.39727e-163	8.78454e-164	-1.29139e-163	-2.50648e-164	7.12064e-164	-1.10154e-162	1.82553e-163	-1.36808e-162	3.55626e-163	7.13737e-163	-5.59626e-164	-1.99238e-163	-5.92108e-164	-1.04499e-162	1.46084e-162	3.07785e-163	1.26578e-162	-2.7183e-163	0
1.07454e-162	3.3495e-164	9.66707e-164	4.02117e-163	5.95923e-164	-1.34146e-162	6.07137e-163	-4.32412e-163	-2.47571e-163	1.35765e-164	8.92873e-164	8.65841e-163	-1.39727e-163	8.78454e-164	-1.29139e-163	-2.50648e-164	7.12064e-164	-1.10154e-162	1.82553e-163	-1.36808e-162	3.55626e-163	7.13737e-163	-5.59626e-164	-1.99238e-163	-5.92108e-164	-1.04499e-162	1.46084e-162	3.07785e-163	1.26578e-162	-2.7183e-163	0
1.07454e-162	3.3495e-164	9.66707e-164	4.02117e-163	5.95923e-164	-1.34146e-162	6.07137e-163	-4.32412e-163	-2.47571e-163	1.35765e-164	8.92873e-164	8.65841e-163	-1.39727e-163	8.78454e-164	-1.29139e-163	-2.50648e-164	7.12064e-164	-1.10154e-162	1.82553e-163	-1.36808e-162	3.55626e-163	7.13737e-163	-5.59626e-164	-1.99238e-163	-5.92108e-164	-1.04499e-162	1.46084e-162	3.07785e-163	1.26578e-162	-2.7183e-163	0
1.07454e-162	3.3495e-164	9.66707e-164	4.02117e-163	5.95923e-164	-1.34146e-162	6.07137e-163	-4.32412e-163	-2.47571e-163	1.35765e-164	8.92873e-164	8.65841e-163	-1.39727e-163	8.78454e-164	-1.29139e-163	-2.50648e-164	7.12064e-164	-1.10154e-162	1.82553e-163	-1.36808e-162	3.55626e-163	7.13737e-163	-5.59626e-164	-1.99238e-163	-5.92108e-164	-1.04499e-162	1.46084e-162	3.07785e-163	1.26578e-162	-2.7183e-163	0
1.07454e-162	3.3495e-164	9.66707e-164	4.02117e-163	5.95923e-164	-1.34146e-162	6.07137e-163	-4.32412e-163	-2.47571e-163	1.35765e-164	8.92873e-164	8.65841e-163	-1.39727e-163	8.78454e-164	-1.29139e-163	-2.50648e-164	7.12064e-164	-1.10154e-162	1.82553e-163	-1.36808e-162	3.55626e-163	7.13737e-163	-5.59626e-164	-1.99238e-163	-5.92108e-164	-1.04499e-162	1.46084e-162	3.07785e-163	1.26578e-162	-2.7183e-163	0
1.07454e-162	3.3495e-164	9.66707e-164	4.02117e-163	5.95923e-164	-1.34146e-162	6.07137e-163	-4.32412e-163	-2.47571e-163	1.35765e-164	8.92873e-164	8.65841e-163	-1.39727e-163	8.78454e-164	-1.29139e-163	-2.50648e-164	7.12064e-164	-1.10154e-162	1.82553e-163	-1.36808e-162	3.55626e-163	7.13737e-163	-5.59626e-164	-1.99238e-163	-5.92108e-164	-1.04499e-162	1.46084e-162	3.07785e-163	1.26578e-162	-2.7183e-163	0
1.07454e-162	3.3495e-164	9.66707e-164	4.02117e-163	5.95923e-164	-1.34146e-162	6.07137e-163	-4.32412e-163	-2.47571e-163	1.35765e-164	8.92873e-164	8.65841e-163	-1.39727e-163	8.78454e-164	-1.29139e-163	-2.50648e-164	7.12064e-164	-1.10154e-162	1.82553e-163	-1.36808e-162	3.55626e-163	7.13737e-163	-5.59626e-164	-1.99238e-163	-5.92108e-164	-1.04499e-162	1.46084e-162	3.07785e-163	1.26578e-162	-2.7183e-163	0
1.07454e-162	3.3495e-164	9.66707e-164	4.02117e-163	5.95923e-164	-1.34146e-162	6.07137e-163	-4.32412e-163	-2.47571e-163	1.35765e-164	8.92873e-164	8.65841e-163	-1.39727e-163	8.78454e-164	-1.29139e-163	-2.50648e-164	7.12064e-164	-1.10154e-162	1.82553e-163	-1.36808e-162	3.55626e-163	7.13737e-163	-5.59626e-164	-1.99238e-163	-5.92108e-164	-1.04499e-162	1.46084e-162	3.07785e-163	1.26578e-162	-2.7183e-163	0
1.07454e-162	3.3495e-164	9.66707e-164	4.02117e-163	5.95923e-164	-1.34146e-162	6.07137e-163	-4.32412e-163	-2.47571e-163	1.35765e-164	8.92873e-164	8.65841e-163	-1.39727e-163	8.78454e-164	-1.29139e-163	-2.50648e-164	7.12064e-164	-1.10154e-162	1.82553e-163	-1.36808e-162	3.55626e-163	7.13737e-163	-5.59626e-164	-1.99238e-163	-5.92108e-164	-1.04499e-162	1.46084e-162	3.07785e-163	1.26578e-162	-2.7183e-163	0
1.07454e-162	3.3495e-164	9.66707e-164	4.02117e-163	5.95923e-164	-1.34146e-162	6.07137e-163	-4.32412e-163	-2.47571e-163	1.35765e-164	8.92873e-164	8.65841e-163	-1.39727e-163	8.78454e-164	-1.29139e-163	-2.50648e-164	7.12064e-164	-1.10154e-162	1.82553e-163	-1.36808e-162	3.55626e-163	7.13737e-163	-5.59626e-164	-1.99238e-163	-5.92108e-164	-1.04499e-162	1.46084e-162	3.07785e-163	1.26578e-162	-2.7183e-163	0
1.07454e-162	3.3495e-164	9.66707e-164	4.02117e-163	5.95923e-164	-1.34146e-162	6.07137e-163	-4.32412e-163	-2.47571e-163	1.35765e-164	8.92873e-164	8.65841e-163	-1.39727e-163	8.78454e-164	-1.29139e-163	-2.50648e-164	7.12064e-164	-1.10154e-162	1.82553e-163	-1.36808e-162	3.55626e-163	7.13737e-163	-5.59626e-164	-1.99238e-163	-5.92108e-164	-1.04499e-162	1.46084e-162	3.07785e-163	1.26578e-162	-2.7183e-163	0
1.07454e-162	3.3495e-164	9.66707e-164	4.02117e-163	5.95923e-164	-1.34146e-162	6.07137e-163	-4.32412e-163	-2.47571e-163	1.35765e-164	8.92873e-164	8.65841e-163	-1.39727e-163	8.78454e-164	-1.29139e-163	-2.50648e-164	7.12064e-164	-1.10154e-162	1.82553e-163	-1.36808e-162	3.55626e-163	7.13737e-163	-5.59626e-164	-1.99238e-163	-5.92108e-164	-1.04499e-162	1.46084e-162	3.07785e-163	1.26578e-162	-2.7183e-163	0
1.07454e-162	3.3495e-164	9.66707e-164	4.02117e-163	5.95923e-164	-1.34146e-162	6.07137e-163	-4.32412e-163	-2.47571e-163	1.35765e-164	8.92873e-164	8.65841e-163	-1.39727e-163	8.78454e-164	-1.29139e-163	-2.50648e-164	7.12064e-164	-1.10154e-162	1.82553e-163	-1.36808e-162	3.55626e-163	7.13737e-163	-5.59626e-164	-1.99238e-163	-5.92108e-164	-1.04499e-162	1.46084e-162	3.07785e-163	1.26578e-162	-2.7183e-163	0
1.07454e-162	3.3495e-164	9.66707e-164	4.02117e-163	5.95923e-164	-1.34146e-162	6.07137e-163	-4.32412e-163	-2.47571e-163	1.35765e-164	8.92873e-164	8.65841e-163	-1.39727e-163	8.78454e-164	-1.29139e-163	-2.50648e-164	7.12064e-164	-1.10154e-162	1.82553e-163	-1.36808e-162	3.55626e-163	7.13737e-163	-5.59626e-164	-1.99238e-163	-5.92108e-164	-1.04499e-162	1.46084e-162	3.07785e-163	1.26578e-162	-2.7183e-163	0
1.07454e-162	3.3495e-164	9.66707e-164	4.02117e-163	5.95923e-164	-1.34146e-162	6.07137e-163	-4.32412e-163	-2.47571e-163	1.35765e-164	8.92873e-164	8.65841e-163	-1.39727e-163	8.78454e-164	-1.29139e-163	-2.50648e-164	7.12064e-164	-1.10154e-162	1.82553e-163	-1.36808e-162	3.55626e-163	7.13737e-163	-5.59626e-164	-1.99238e-163	-5.92108e-164	-1.04499e-162	1.46084e-162	3.07785e-163	1.26578e-162	-2.7183e-163	0
1.07454e-162	3.3495e-164	9.66707e-164	4.02117e-163	5.95923e-164	-1.34146e-162	6.07137e-163	-4.32412e-163	-2.47571e-163	1.35765e-164	8.92873e-164	8.65841e-163	-1.39727e-163	8.78454e-164	-1.29139e-163	-2.50648e-164	7.12064e-164	-1.10154e-162	1.82553e-163	-1.36808e-162	3.55626e-163	7.13737e-163	-5.59626e-164	-1.99238e-163	-5.92108e-164	-1.04499e-162	1.46084e-162	3.07785e-163	1.26578e-162	-2.7183e-163	0
1.07454e-162	3.3495e-164	9.66707e-164	4.02117e-163	5.95923e-164	-1.34146e-162	6.07137e-163	-4.32412e-163	-2.47571e-163	1.35765e-164	8.92873e-164	8.65841e-163	-1.39727e-163	8.78454e-164	-1.29139e-163	-2.50648e-164	7.12064e-164	-1.10154e-162	1.82553e-163	-1.36808e-162	3.55626e-163	7.13737e-163	-5.59626e-164	-1.99238e-163	-5.92108e-164	-1.04499e-162	1.46084e-162	3.07785e-163	1.26578e-162	-2.7183e-163	0
1.07454e-162	3.3495e-164	9.66707e-164	4.02117e-163	5.95923e-164	-1.34146e-162	6.07137e-163	-4.32412e-163	-2.47571e-163	1.35765e-164	8.92873e-164	8.65841e-163	-1.39727e-163	8.78454e-164	-1.29139e-163	-2.50648e-164	7.12064e-164	-1.10154e-162	1.82553e-163	-1.36808e-162	3.55626e-163	7.13737e-163	-5.59626e-164	-1.99238e-163	-5.92108e-164	-1.04499e-162	1.46084e-162	3.07785e-163	1.26578e-162	-2.7183e-163	0
1.07454e-162	3.3495e-164	9.66707e-164	4.02117e-163	5.95923e-164	-1.34146e-162	6.07137e-163	-4.32412e-163	-2.47571e-163	1.35765e-164	8.92873e-164	8.65841e-163	-1.39727e-163	8.78454e-164	-1.29139e-163	-2.50648e-164	7.12064e-164	-1.10154e-162	1.82553e-163	-1.36808e-162	3.55626e-163	7.13737e-163	-5.59626e-164	-1.99238e-163	-5.92108e-164	-1.04499e-162	1.46084e-162	3.07785e-163	1.26578e-162	-2.7183e-163	0
1.07454e-162	3.3495e-164	9.66707e-164	4.02117e-163	5.95923e-164	-1.34146e-162	6.07137e-163	-4.32412e-163	-2.47571e-163	1.35765e-164	8.92873e-164	8.65841e-163	-1.39727e-163	8.78454e-164	-1.29139e-163	-2.50648e-164	7.12064e-164	-1.10154e-162	1.82553e-163	-1.36808e-162	3.55626e-163	7.13737e-163	-5.59626e-164	-1.99238e-163	-5.92108e-164	-1.04499e-162	1.46084e-162	3.07785e-163	1.26578e-162	-2.7183e-163	0
1.07454e-162	3.3495e-164	9.66707e-164	4.02117e-163	5.95923e-164	-1.34146e-162	6.07137e-163	-4.32412e-163	-2.47571e-163	1.35765e-164	8.92873e-164	8.65841e-163	-1.39727e-163	8.78454e-164	-1.29139e-163	-2.50648e-164	7.12064e-164	-1.10154e-162	1.82553e-163	-1.36808e-162	3.55626e-163	7.13737e-163	-5.59626e-164	-1.99238e-163	-5.92108e-164	-1.04499e-162	1.46084e-162	3.07785e-163	1.26578e-162	-2.7183e-163	0
1.07454e-162	3.3495e-164	9.66707e-164	4.02117e-163	5.95923e-164	-1.34146e-162	6.07137e-163	-4.32412e-163	-2.47571e-163	1.35765e-164	8.92873e-164	8.65841e-163	-1.39727e-163	8.78454e-164	-1.29139e-163	-2.50648e-164	7.12064e-164	-1.10154e-162	1.82553e-163	-1.36808e-162	3.55626e-163	7.13737e-163	-5.59626e-164	-1.99238e-163	-5.92108e-164	-1.04499e-162	1.46084e-162	3.07785e-163	1.26578e-162	-2.7183e-163	0
1.07454e-162	3.3495e-164	9.66707e-164	4.02117e-163	5.95923e-164	-1.34146e-162	6.07137e-163	-4.32412e-163	-2.47571e-163	1.35765e-164	8.92873e-164	8.65841e-163	-1.39727e-163	8.78454e-164	-1.29139e-163	-2.50648e-164	7.12064e-164	-1.10154e-162	1.82553e-163	-1.36808e-162	3.55626e-163	7.13737e-163	-5.59626e-164	-1.99238e-163	-5.92108e-164	-1.04499e-162	1.46084e-162	3.07785e-163	1.26578e-162	-2.7183e-163	0
1.07454e-162	3.3495e-164	9.66707e-164	4.02117e-163	5.95923e-164	-1.34146e-162	6.07137e-163	-4.32412e-163	-2.47571e-163	1.35765e-164	8.92873e-164	8.65841e-163	-1.39727e-163	8.78454e-164	-1.29139e-163	-2.50648e-164	7.12064e-164	-1.10154e-162	1.82553e-163	-1.36808e-162	3.55626e-163	7.13737e-163	-5.59626e-164	-1.99238e-163	-5.92108e-164	-1.04499e-162	1.46084e-162	3.07785e-163	1.26578e-162	-2.7183e-163	0
1.07454e-162	3.3495e-164	9.66707e-164	4.02117e-163	5.95923e-164	-1.34146e-162	6.07137e-163	-4.32412e-163	-2.47571e-163	1.35765e-164	8.92873e-164	8.65841e-163	-1.39727e-163	8.78454e-164	-1.29139e-163	-2.50648e-164	7.12064e-164	-1.10154e-162	1.82553e-163	-1.36808e-162	3.55626e-163	7.13737e-163	-5.59626e-164	-1.99238e-163	-5.92108e-164	-1.04499e-162	1.46084e-162	3.07785e-163	1.26578e-162	-2.7183e-163	0
1.07454e-162	3.3495e-164	9.66707e-164	4.02117e-163	5.95923e-164	-1.34146e-162	6.07137e-163	-4.32412e-163	-2.47571e-163	1.35765e-164	8.92873e-164	8.65841e-163	-1.39727e-163	8.78454e-164	-1.29139e-163	-2.50648e-164	7.12064e-164	-1.10154e-162	1.82553e-163	-1.36808e-162	3.55626e-163	7.13737e-163	-5.59626e-164	-1.99238e-163	-5.92108e-164	-1.04499e-162	1.46084e-162	3.07785e-163	1.26578e-162	-2.7183e-163	0
1.07454e-162	3.3495e-164	9.66707e-164	4.02117e-163	5.95923e-164	-1.34146e-162	6.07137e-163	-4.32412e-163	-2.47571e-163	1.35765e-164	8.92873e-164	8.65841e-163	-1.39727e-163	8.78454e-164	-1.29139e-163	-2.50648e-164	7.12064e-164	-1.10154e-162	1.82553e-163	-1.36808e-162	3.55626e-163	7.13737e-163	-5.59626e-164	-1.99238e-163	-5.92108e-164	-1.04499e-162	1.46084e-162	3.07785e-163	1.26578e-162	-2.7183e-163	0
1.07454e-162	3.3495e-164	9.66707e-164	4.02117e-163	5.95923e-164	-1.34146e-162	6.07137e-163	-4.32412e-163	-2.47571e-163	1.35765e-164	8.92873e-164	8.65841e-163	-1.39727e-163	8.78454e-164	-1.29139e-163	-2.50648e-164	7.12064e-164	-1.10154e-162	1.82553e-163	-1.36808e-162	3.55626e-163	7.13737e-163	-5.59626e-164	-1.99238e-163	-5.92108e-164	-1.04499e-162	1.46084e-162	3.07785e-163	1.26578e-162	-2.7183e-163	0
1.07454e-162	3.3495e-164	9.66707e-164	4.02117e-163	5.95923e-164	-1.34146e-162	6.07137e-163	-4.32412e-163	-2.47571e-163	1.35765e-164	8.92873e-164	8.65841e-163	-1.39727e-163	8.78454e-164	-1.29139e-163	-2.50648e-164	7.12064e-164	-1.10154e-162	1.82553e-163	-1.36808e-162	3.55626e-163	7.13737e-163	-5.59626e-164	-1.99238e-163	-5.92108e-164	-1.04499e-162	1.46084e-162	3.07785e-163	1.26578e-162	-2.7183e-163	0
1.07454e-162	3.3495e-164	9.66707e-164	4.02117e-163	5.95923e-164	-1.34146e-162	6.07137e-163	-4.32412e-163	-2.47571e-163	1.35765e-164	8.92873e-164	8.65841e-163	-1.39727e-163	8.78454e-164	-1.29139e-163	-2.50648e-164	7.12064e-164	-1.10154e-162	1.82553e-163	-1.36808e-162	3.55626e-163	7.13737e-163	-5.59626e-164	-1.99238e-163	-5.92108e-164	-1.04499e-162	1.46084e-162	3.07785e-163	1.26578e-162	-2.7183e-163	0
1.07454e-162	3.3495e-164	9.66707e-164	4.02117e-163	5.95923e-164	-1.34146e-162	6.07137e-163	-4.32412e-163	-2.47571e-163	1.35765e-164	8.92873e-164	8.65841e-163	-1.39727e-163	8.78454e-164	-1.29139e-163	-2.50648e-164	7.12064e-164	-1.10154e-162	1.82553e-163	-1.36808e-162	3.55626e-163	7.13737e-163	-5.59626e-164	-1.99238e-163	-5.92108e-164	-1.04499e-162	1.46084e-162	3.07785e-163	1.26578e-162	-2.7183e-163	0
1.07454e-162	3.3495e-164	9.66707e-164	4.02117e-163	5.95923e-164	-1.34146e-162	6.07137e-163	-4.32412e-163	-2.47571e-163	1.35765e-164	8.92873e-164	8.65841e-163	-1.39727e-163	8.78454e-164	-1.29139e-163	-2.50648e-164	7.12064e-164	-1.10154e-162	1.82553e-163	-1.36808e-162	3.55626e-163	7.13737e-163	-5.59626e-164	-1.99238e-163	-5.92108e-164	-1.04499e-162	1.46084e-162	3.07785e-163	1.26578e-162	-2.7183e-163	0
1.07454e-162	3.3495e-164	9.66707e-164	4.02117e-163	5.95923e-164	-1.34146e-162	6.07137e-163	-4.32412e-163	-2.47571e-163	1.35765e-164	8.92873e-164	8.65841e-163	-1.39727e-163	8.78454e-164	-1.29139e-163	-2.50648e-164	7.12064e-164	-1.10154e-162	1.82553e-163	-1.36808e-162	3.55626e-163	7.13737e-163	-5.59626e-164	-1.99238e-163	-5.92108e-164	-1.04499e-162	1.46084e-162	3.07785e-163	1.26578e-162	-2.7183e-163	0
1.07454e-162	3.3495e-164	9.66707e-164	4.02117e-163	5.95923e-164	-1.34146e-162	6.07137e-163	-4.32412e-163	-2.47571e-163	1.35765e-164	8.92873e-164	8.65841e-163	-1.39727e-163	8.78454e-164	-1.29139e-163	-2.50648e-164	7.12064e-164	-1.10154e-162	1.82553e-163	-1.36808e-162	3.55626e-163	7.13737e-163	-5.59626e-164	-1.99238e-163	-5.92108e-164	-1.04499e-162	1.46084e-162	3.07785e-163	1.26578e-162	-2.7183e-163	0
1.07454e-162	3.3495e-164	9.66707e-164	4.02117e-163	5.95923e-164	-1.34146e-162	6.07137e-163	-4.32412e-163	-2.47571e-163	1.35765e-164	8.92873e-164	8.65841e-163	-1.39727e-163	8.78454e-164	-1.29139e-163	-2.50648e-164	7.12064e-164	-1.10154e-162	1.82553e-163	-1.36808e-162	3.55626e-163	7.13737e-163	-5.59626e-164	-1.99238e-163	-5.92108e-164	-1.04499e-162	1.46084e-162	3.07785e-163	1.26578e-162	-2.7183e-163	0
1.07454e-162	3.3495e-164	9.66707e-164	4.02117e-163	5.95923e-164	-1.34146e-162	6.07137e-163	-4.32412e-163	-2.47571e-163	1.35765e-164	8.92873e-164	8.65841e-163	-1.39727e-163	8.78454e-164	-1.29139e-163	-2.50648e-164	7.12064e-164	-1.10154e-162	1.82553e-163	-1.36808e-162	3.55626e-163	7.13737e-163	-5.59626e-164	-1.99238e-163	-5.92108e-164	-1.04499e-162	1.46084e-162	3.07785e-163	1.26578e-162	-2.7183e-163	0
1.07454e-162	3.3495e-164	9.66707e-164	4.02117e-163	5.95923e-164	-1.34146e-162	6.07137e-163	-4.32412e-163	-2.47571e-163	1.35765e-164	8.92873e-164	8.65841e-163	-1.39727e-163	8.78454e-164	-1.29139e-163	-2.50648e-164	7.12064e-164	-1.10154e-162	1.82553e-163	-1.36808e-162	3.55626e-163	7.13737e-163	-5.59626e-164	-1.99238e-163	-5.92108e-164	-1.04499e-162	1.46084e-162	3.07785e-163	1.26578e-162	-2.7183e-163	0
1.07454e-162	3.3495e-164	9.66707e-164	4.02117e-163	5.95923e-164	-1.34146e-162	6.07137e-163	-4.32412e-163	-2.47571e-163	1.35765e-164	8.92873e-164	8.65841e-163	-1.39727e-163	8.78454e-164	-1.29139e-163	-2.50648e-164	7.12064e-164	-1.10154e-162	1.82553e-163	-1.36808e-162	3.55626e-163	7.13737e-163	-5.59626e-164	-1.99238e-163	-5.92108e-164	-1.04499e-162	1.46084e-162	3.07785e-163	1.26578e-162	-2.7183e-163	0
1.07454e-162	3.3495e-164	9.66707e-164	4.02117e-163	5.95923e-164	-1.34146e-162	6.07137e-163	-4.32412e-163	-2.47571e-163	1.35765e-164	8.92873e-164	8.65841e-163	-1.39727e-163	8.78454e-164	-1.29139e-163	-2.50648e-164	7.12064e-164	-1.10154e-162	1.82553e-163	-1.36808e-162	3.55626e-163	7.13737e-163	-5.59626e-164	-1.99238e-163	-5.92108e-164	-1.04499e-162	1.46084e-162	3.07785e-163	1.26578e-162	-2.7183e-163	0
1.07454e-162	3.3495e-164	9.66707e-164	4.02117e-163	5.95923e-164	-1.34146e-162	6.07137e-163	-4.32412e-163	-2.47571e-163	1.35765e-164	8.92873e-164	8.65841e-163	-1.39727e-163	8.78454e-164	-1.29139e-163	-2.50648e-164	7.12064e-164	-1.10154e-162	1.82553e-163	-1.36808e-162	3.55626e-163	7.13737e-163	-5.59626e-164	-1.99238e-163	-5.92108e-164	-1.04499e-162	1.46084e-162	3.07785e-163	1.26578e-162	-2.7183e-163	0
1.07454e-162	3.3495e-164	9.66707e-164	4.02117e-163	5.95923e-164	-1.34146e-162	6.07137e-163	-4.32412e-163	-2.47571e-163	1.35765e-164	8.92873e-164	8.65841e-163	-1.39727e-163	8.78454e-164	-1.29139e-163	-2.50648e-164	7.12064e-164	-1.10154e-162	1.82553e-163	-1.36808e-162	3.55626e-163	7.13737e-163	-5.59626e-164	-1.99238e-163	-5.92108e-164	-1.04499e-162	1.46084e-162	3.07785e-163	1.26578e-162	-2.7183e-163	0
1.07454e-162	3.3495e-164	9.66707e-164	4.02117e-163	5.95923e-164	-1.34146e-162	6.07137e-163	-4.32412e-163	-2.47571e-163	1.35765e-164	8.92873e-164	8.65841e-163	-1.39727e-163	8.78454e-164	-1.29139e-163	-2.50648e-164	7.12064e-164	-1.10154e-162	1.82553e-163	-1.36808e-162	3.55626e-163	7.13737e-163	-5.59626e-164	-1.99238e-163	-5.92108e-164	-1.04499e-162	1.46084e-162	3.07785e-163	1.26578e-162	-2.7183e-163	0
1.07454e-162	3.3495e-164	9.66707e-164	4.02117e-163	5.95923e-164	-1.34146e-162	6.07137e-163	-4.32412e-163	-2.47571e-163	1.35765e-164	8.92873e-164	8.65841e-163	-1.39727e-163	8.78454e-164	-1.29139e-163	-2.50648e-164	7.12064e-164	-1.10154e-162	1.82553e-163	-1.36808e-162	3.55626e-163	7.13737e-163	-5.59626e-164	-1.99238e-163	-5.92108e-164	-1.04499e-162	1.46084e-162	3.07785e-163	1.26578e-162	-2.7183e-163	0
1.07454e-162	3.3495e-164	9.66707e-164	4.02117e-163	5.95923e-164	-1.34146e-162	6.07137e-163	-4.32412e-163	-2.47571e-163	1.35765e-164	8.92873e-164	8.65841e-163	-1.39727e-163	8.78454e-164	-1.29139e-163	-2.50648e-164	7.12064e-164	-1.10154e-162	1.82553e-163	-1.36808e-162	3.55626e-163	7.13737e-163	-5.59626e-164	-1.99238e-163	-5.92108e-164	-1.04499e-162	1.46084e-162	3.07785e-163	1.26578e-162	-2.7183e-163	0
1.07454e-162	3.3495e-164	9.66707e-164	4.02117e-163	5.95923e-164	-1.34146e-162	6.07137e-163	-4.32412e-163	-2.47571e-163	1.35765e-164	8.92873e-164	8.65841e-163	-1.39727e-163	8.78454e-164	-1.29139e-163	-2.50648e-164	7.12064e-164	-1.10154e-162	1.82553e-163	-1.36808e-162	3.55626e-163	7.13737e-163	-5.59626e-164	-1.99238e-163	-5.92108e-164	-1.04499e-162	1.46084e-162	3.07785e-163	1.26578e-162	-2.7183e-163	0
1.07454e-162	3.3495e-164	9.66707e-164	4.02117e-163	5.95923e-164	-1.34146e-162	6.07137e-163	-4.32412e-163	-2.47571e-163	1.35765e-164	8.92873e-164	8.65841e-163	-1.39727e-163	8.78454e-164	-1.29139e-163	-2.50648e-164	7.12064e-164	-1.10154e-162	1.82553e-163	-1.36808e-162	3.55626e-163	7.13737e-163	-5.59626e-164	-1.99238e-163	-5.92108e-164	-1.04499e-162	1.46084e-162	3.07785e-163	1.26578e-162	-2.7183e-163	0
1.07454e-162	3.3495e-164	9.66707e-164	4.02117e-163	5.95923e-164	-1.34146e-162	6.07137e-163	-4.32412e-163	-2.47571e-163	1.35765e-164	8.92873e-164	8.65841e-163	-1.39727e-163	8.78454e-164	-1.29139e-163	-2.50648e-164	7.12064e-164	-1.10154e-162	1.82553e-163	-1.36808e-162	3.55626e-163	7.13737e-163	-5.59626e-164	-1.99238e-163	-5.92108e-164	-1.04499e-162	1.46084e-162	3.07785e-163	1.26578e-162	-2.7183e-163	0
1.07454e-162	3.3495e-164	9.66707e-164	4.02117e-163	5.95923e-164	-1.34146e-162	6.07137e-163	-4.32412e-163	-2.47571e-163	1.35765e-164	8.92873e-164	8.65841e-163	-1.39727e-163	8.78454e-164	-1.29139e-163	-2.50648e-164	7.12064e-164	-1.10154e-162	1.82553e-163	-1.36808e-162	3.55626e-163	7.13737e-163	-5.59626e-164	-1.99238e-163	-5.92108e-164	-1.04499e-162	1.46084e-162	3.07785e-163	1.26578e-162	-2.7183e-163	0
1.07454e-162	3.3495e-164	9.66707e-164	4.02117e-163	5.95923e-164	-1.34146e-162	6.07137e-163	-4.32412e-163	-2.47571e-163	1.35765e-164	8.92873e-164	8.65841e-163	-1.39727e-163	8.78454e-164	-1.29139e-163	-2.50648e-164	7.12064e-164	-1.10154e-162	1.82553e-163	-1.36808e-162	3.55626e-163	7.13737e-163	-5.59626e-164	-1.99238e-163	-5.92108e-164	-1.04499e-162	1.46084e-162	3.07785e-163	1.26578e-162	-2.7183e-163	0
1.07454e-162	3.3495e-164	9.66707e-164	4.02117e-163	5.95923e-164	-1.34146e-162	6.07137e-163	-4.32412e-163	-2.47571e-163	1.35765e-164	8.92873e-164	8.65841e-163	-1.39727e-163	8.78454e-164	-1.29139e-163	-2.50648e-164	7.12064e-164	-1.10154e-162	1.82553e-163	-1.36808e-162	3.55626e-163	7.13737e-163	-5.59626e-164	-1.99238e-163	-5.92108e-164	-1.04499e-162	1.46084e-162	3.07785e-163	1.26578e-162	-2.7183e-163	0
1.07454e-162	3.3495e-164	9.66707e-164	4.02117e-163	5.95923e-164	-1.34146e-162	6.07137e-163	-4.32412e-163	-2.47571e-163	1.35765e-164	8.92873e-164	8.65841e-163	-1.39727e-163	8.78454e-164	-1.29139e-163	-2.50648e-164	7.12064e-164	-1.10154e-162	1.82553e-163	-1.36808e-162	3.55626e-163	7.13737e-163	-5.59626e-164	-1.99238e-163	-5.92108e-164	-1.04499e-162	1.46084e-162	3.07785e-163	1.26578e-162	-2.7183e-163	0
1.07454e-162	3.3495e-164	9.66707e-164	4.02117e-163	5.95923e-164	-1.34146e-162	6.07137e-163	-4.32412e-163	-2.47571e-163	1.35765e-164	8.92873e-164	8.65841e-163	-1.39727e-163	8.78454e-164	-1.29139e-163	-2.50648e-164	7.12064e-164	-1.10154e-162	1.82553e-163	-1.36808e-162	3.55626e-163	7.13737e-163	-5.59626e-164	-1.99238e-163	-5.92108e-164	-1.04499e-162	1.46084e-162	3.07785e-163	1.26578e-162	-2.7183e-163	0
1.07454e-162	3.3495e-164	9.66707e-164	4.02117e-163	5.95923e-164	-1.34146e-162	6.07137e-163	-4.32412e-163	-2.47571e-163	1.35765e-164	8.92873e-164	8.65841e-163	-1.39727e-163	8.78454e-164	-1.29139e-163	-2.50648e-164	7.12064e-164	-1.10154e-162	1.82553e-163	-1.36808e-162	3.55626e-163	7.13737e-163	-5.59626e-164	-1.99238e-163	-5.92108e-164	-1.04499e-162	1.46084e-162	3.07785e-163	1.26578e-162	-2.7183e-163	0
1.07454e-162	3.3495e-164	9.66707e-164	4.02117e-163	5.95923e-164	-1.34146e-162	6.07137e-163	-4.32412e-163	-2.47571e-163	1.35765e-164	8.92873e-164	8.65841e-163	-1.39727e-163	8.78454e-164	-1.29139e-163	-2.50648e-164	7.12064e-164	-1.10154e-162	1.82553e-163	-1.36808e-162	3.55626e-163	7.13737e-163	-5.59626e-164	-1.99238e-163	-5.92108e-164	-1.04499e-162	1.46084e-162	3.07785e-163	1.26578e-162	-2.7183e-163	0
1.07454e-162	3.3495e-164	9.66707e-164	4.02117e-163	5.95923e-164	-1.34146e-162	6.07137e-163	-4.32412e-163	-2.47571e-163	1.35765e-164	8.92873e-164	8.65841e-163	-1.39727e-163	8.78454e-164	-1.29139e-163	-2.50648e-164	7.12064e-164	-1.10154e-162	1.82553e-163	-1.36808e-162	3.55626e-163	7.13737e-163	-5.59626e-164	-1.99238e-163	-5.92108e-164	-1.04499e-162	1.46084e-162	3.07785e-163	1.26578e-162	-2.7183e-163	0
1.07454e-162	3.3495e-164	9.66707e-164	4.02117e-163	5.95923e-164	-1.34146e-162	6.07137e-163	-4.32412e-163	-2.47571e-163	1.35765e-164	8.92873e-164	8.65841e-163	-1.39727e-163	8.78454e-164	-1.29139e-163	-2.50648e-164	7.12064e-164	-1.10154e-162	1.82553e-163	-1.36808e-162	3.55626e-163	7.13737e-163	-5.59626e-164	-1.99238e-163	-5.92108e-164	-1.04499e-162	1.46084e-162	3.07785e-163	1.26578e-162	-2.7183e-163	0
1.07454e-162	3.3495e-164	9.66707e-164	4.02117e-163	5.95923e-164	-1.34146e-162	6.07137e-163	-4.32412e-163	-2.47571e-163	1.35765e-164	8.92873e-164	8.65841e-163	-1.39727e-163	8.78454e-164	-1.29139e-163	-2.50648e-164	7.12064e-164	-1.10154e-162	1.82553e-163	-1.36808e-162	3.55626e-163	7.13737e-163	-5.59626e-164	-1.99238e-163	-5.92108e-164	-1.04499e-162	1.46084e-162	3.07785e-163	1.26578e-162	-2.7183e-163	0
1.07454e-162	3.3495e-164	9.66707e-164	4.02117e-163	5.95923e-164	-1.34146e-162	6.07137e-163	-4.32412e-163	-2.47571e-163	1.35765e-164	8.92873e-164	8.65841e-163	-1.39727e-163	8.78454e-164	-1.29139e-163	-2.50648e-164	7.12064e-164	-1.10154e-162	1.82553e-163	-1.36808e-162	3.55626e-163	7.13737e-163	-5.59626e-164	-1.99238e-163	-5.92108e-164	-1.04499e-162	1.46084e-162	3.07785e-163	1.26578e-162	-2.7183e-163	0
1.07454e-162	3.3495e-164	9.66707e-164	4.02117e-163	5.95923e-164	-1.34146e-162	6.07137e-163	-4.32412e-163	-2.47571e-163	1.35765e-164	8.92873e-164	8.65841e-163	-1.39727e-163	8.78454e-164	-1.29139e-163	-2.50648e-164	7.12064e-164	-1.10154e-162	1.82553e-163	-1.36808e-162	3.55626e-163	7.13737e-163	-5.59626e-164	-1.99238e-163	-5.92108e-164	-1.04499e-162	1.46084e-162	3.07785e-163	1.26578e-162	-2.7183e-163	0
1.07454e-162	3.3495e-164	9.66707e-164	4.02117e-163	5.95923e-164	-1.34146e-162	6.07137e-163	-4.32412e-163	-2.47571e-163	1.35765e-164	8.92873e-164	8.65841e-163	-1.39727e-163	8.78454e-164	-1.29139e-163	-2.50648e-164	7.12064e-164	-1.10154e-162	1.82553e-163	-1.36808e-162	3.55626e-163	7.13737e-163	-5.59626e-164	-1.99238e-163	-5.92108e-164	-1.04499e-162	1.46084e-162	3.07785e-163	1.26578e-162	-2.7183e-163	0
1.07454e-162	3.3495e-164	9.66707e-164	4.02117e-163	5.95923e-164	-1.34146e-162	6.07137e-163	-4.32412e-163	-2.47571e-163	1.35765e-164	8.92873e-164	8.65841e-163	-1.39727e-163	8.78454e-164	-1.29139e-163	-2.50648e-164	7.12064e-164	-1.10154e-162	1.82553e-163	-1.36808e-162	3.55626e-163	7.13737e-163	-5.59626e-164	-1.99238e-163	-5.92108e-164	-1.04499e-162	1.46084e-162	3.07785e-163	1.26578e-162	-2.7183e-163	0
1.07454e-162	3.3495e-164	9.66707e-164	4.02117e-163	5.95923e-164	-1.34146e-162	6.07137e-163	-4.32412e-163	-2.47571e-163	1.35765e-164	8.92873e-164	8.65841e-163	-1.39727e-163	8.78454e-164	-1.29139e-163	-2.50648e-164	7.12064e-164	-1.10154e-162	1.82553e-163	-1.36808e-162	3.55626e-163	7.13737e-163	-5.59626e-164	-1.99238e-163	-5.92108e-164	-1.04499e-162	1.46084e-162	3.07785e-163	1.26578e-162	-2.7183e-163	0
1.07454e-162	3.3495e-164	9.66707e-164	4.02117e-163	5.95923e-164	-1.34146e-162	6.07137e-163	-4.32412e-163	-2.47571e-163	1.35765e-164	8.92873e-164	8.65841e-163	-1.39727e-163	8.78454e-164	-1.29139e-163	-2.50648e-164	7.12064e-164	-1.10154e-162	1.82553e-163	-1.36808e-162	3.55626e-163	7.13737e-163	-5.59626e-164	-1.99238e-163	-5.92108e-164	-1.04499e-162	1.46084e-162	3.07785e-163	1.26578e-162	-2.7183e-163	0
1.07454e-162	3.3495e-164	9.66707e-164	4.02117e-163	5.95923e-164	-1.34146e-162	6.07137e-163	-4.32412e-163	-2.47571e-163	1.35765e-164	8.92873e-164	8.65841e-163	-1.39727e-163	8.78454e-164	-1.29139e-163	-2.50648e-164	7.12064e-164	-1.10154e-162	1.82553e-163	-1.36808e-162	3.55626e-163	7.13737e-163	-5.59626e-164	-1.99238e-163	-5.92108e-164	-1.04499e-162	1.46084e-162	3.07785e-163	1.26578e-162	-2.7183e-163	0
1.07454e-162	3.3495e-164	9.66707e-164	4.02117e-163	5.95923e-164	-1.34146e-162	6.07137e-163	-4.32412e-163	-2.47571e-163	1.35765e-164	8.92873e-164	8.65841e-163	-1.39727e-163	8.78454e-164	-1.29139e-163	-2.50648e-164	7.12064e-164	-1.10154e-162	1.82553e-163	-1.36808e-162	3.55626e-163	7.13737e-163	-5.59626e-164	-1.99238e-163	-5.92108e-164	-1.04499e-162	1.46084e-162	3.07785e-163	1.26578e-162	-2.7183e-163	0
1.07454e-162	3.3495e-164	9.66707e-164	4.02117e-163	5.95923e-164	-1.34146e-162	6.07137e-163	-4.32412e-163	-2.47571e-163	1.35765e-164	8.92873e-164	8.65841e-163	-1.39727e-163	8.78454e-164	-1.29139e-163	-2.50648e-164	7.12064e-164	-1.10154e-162	1.82553e-163	-1.36808e-162	3.55626e-163	7.13737e-163	-5.59626e-164	-1.99238e-163	-5.92108e-164	-1.04499e-162	1.46084e-162	3.07785e-163	1.26578e-162	-2.7183e-163	0
1.07454e-162	3.3495e-164	9.66707e-164	4.02117e-163	5.95923e-164	-1.34146e-162	6.07137e-163	-4.32412e-163	-2.47571e-163	1.35765e-164	8.92873e-164	8.65841e-163	-1.39727e-163	8.78454e-164	-1.29139e-163	-2.50648e-164	7.12064e-164	-1.10154e-162	1.82553e-163	-1.36808e-162	3.55626e-163	7.13737e-163	-5.59626e-164	-1.99238e-163	-5.92108e-164	-1.04499e-162	1.46084e-162	3.07785e-163	1.26578e-162	-2.7183e-163	0
1.07454e-162	3.3495e-164	9.66707e-164	4.02117e-163	5.95923e-164	-1.34146e-162	6.07137e-163	-4.32412e-163	-2.47571e-163	1.35765e-164	8.92873e-164	8.65841e-163	-1.39727e-163	8.78454e-164	-1.29139e-163	-2.50648e-164	7.12064e-164	-1.10154e-162	1.82553e-163	-1.36808e-162	3.55626e-163	7.13737e-163	-5.59626e-164	-1.99238e-163	-5.92108e-164	-1.04499e-162	1.46084e-162	3.07785e-163	1.26578e-162	-2.7183e-163	0
1.07454e-162	3.3495e-164	9.66707e-164	4.02117e-163	5.95923e-164	-1.34146e-162	6.07137e-163	-4.32412e-163	-2.47571e-163	1.35765e-164	8.92873e-164	8.65841e-163	-1.39727e-163	8.78454e-164	-1.29139e-163	-2.50648e-164	7.12064e-164	-1.10154e-162	1.82553e-163	-1.36808e-162	3.55626e-163	7.13737e-163	-5.59626e-164	-1.99238e-163	-5.92108e-164	-1.04499e-162	1.46084e-162	3.07785e-163	1.26578e-162	-2.7183e-163	0
1.07454e-162	3.3495e-164	9.66707e-164	4.02117e-163	5.95923e-164	-1.34146e-162	6.07137e-163	-4.32412e-163	-2.47571e-163	1.35765e-164	8.92873e-164	8.65841e-163	-1.39727e-163	8.78454e-164	-1.29139e-163	-2.50648e-164	7.12064e-164	-1.10154e-162	1.82553e-163	-1.36808e-162	3.55626e-163	7.13737e-163	-5.59626e-164	-1.99238e-163	-5.92108e-164	-1.04499e-162	1.46084e-162	3.07785e-163	1.26578e-162	-2.7183e-163	0
1.07454e-162	3.3495e-164	9.66707e-164	4.02117e-163	5.95923e-164	-1.34146e-162	6.07137e-163	-4.32412e-163	-2.47571e-163	1.35765e-164	8.92873e-164	8.65841e-163	-1.39727e-163	8.78454e-164	-1.29139e-163	-2.50648e-164	7.12064e-164	-1.10154e-162	1.82553e-163	-1.36808e-162	3.55626e-163	7.13737e-163	-5.59626e-164	-1.99238e-163	-5.92108e-164	-1.04499e-162	1.46084e-162	3.07785e-163	1.26578e-162	-2.7183e-163	0
1.07454e-162	3.3495e-164	9.66707e-164	4.02117e-163	5.95923e-164	-1.34146e-162	6.07137e-163	-4.32412e-163	-2.47571e-163	1.35765e-164	8.92873e-164	8.65841e-163	-1.39727e-163	8.78454e-164	-1.29139e-163	-2.50648e-164	7.12064e-164	-1.10154e-162	1.82553e-163	-1.36808e-162	3.55626e-163	7.13737e-163	-5.59626e-164	-1.99238e-163	-5.92108e-164	-1.04499e-162	1.46084e-162	3.07785e-163	1.26578e-162	-2.7183e-163	0
1.07454e-162	3.3495e-164	9.66707e-164	4.02117e-163	5.95923e-164	-1.34146e-162	6.07137e-163	-4.32412e-163	-2.47571e-163	1.35765e-164	8.92873e-164	8.65841e-163	-1.39727e-163	8.78454e-164	-1.29139e-163	-2.50648e-164	7.12064e-164	-1.10154e-162	1.82553e-163	-1.36808e-162	3.55626e-163	7.13737e-163	-5.59626e-164	-1.99238e-163	-5.92108e-164	-1.04499e-162	1.46084e-162	3.07785e-163	1.26578e-162	-2.7183e-163	0
1.07454e-162	3.3495e-164	9.66707e-164	4.02117e-163	5.95923e-164	-1.34146e-162	6.07137e-163	-4.32412e-163	-2.47571e-163	1.35765e-164	8.92873e-164	8.65841e-163	-1.39727e-163	8.78454e-164	-1.29139e-163	-2.50648e-164	7.12064e-164	-1.10154e-162	1.82553e-163	-1.36808e-162	3.55626e-163	7.13737e-163	-5.59626e-164	-1.99238e-163	-5.92108e-164	-1.04499e-162	1.46084e-162	3.07785e-163	1.26578e-162	-2.7183e-163	0
1.07454e-162	3.3495e-164	9.66707e-164	4.02117e-163	5.95923e-164	-1.34146e-162	6.07137e-163	-4.32412e-163	-2.47571e-163	1.35765e-164	8.92873e-164	8.65841e-163	-1.39727e-163	8.78454e-164	-1.29139e-163	-2.50648e-164	7.12064e-164	-1.10154e-162	1.82553e-163	-1.36808e-162	3.55626e-163	7.13737e-163	-5.59626e-164	-1.99238e-163	-5.92108e-164	-1.04499e-162	1.46084e-162	3.07785e-163	1.26578e-162	-2.7183e-163	0
1.07454e-162	3.3495e-164	9.66707e-164	4.02117e-163	5.95923e-164	-1.34146e-162	6.07137e-163	-4.32412e-163	-2.47571e-163	1.35765e-164	8.92873e-164	8.65841e-163	-1.39727e-163	8.78454e-164	-1.29139e-163	-2.50648e-164	7.12064e-164	-1.10154e-162	1.82553e-163	-1.36808e-162	3.55626e-163	7.13737e-163	-5.59626e-164	-1.99238e-163	-5.92108e-164	-1.04499e-162	1.46084e-162	3.07785e-163	1.26578e-162	-2.7183e-163	0
1.07454e-162	3.3495e-164	9.66707e-164	4.02117e-163	5.95923e-164	-1.34146e-162	6.07137e-163	-4.32412e-163	-2.47571e-163	1.35765e-164	8.92873e-164	8.65841e-163	-1.39727e-163	8.78454e-164	-1.29139e-163	-2.50648e-164	7.12064e-164	-1.10154e-162	1.82553e-163	-1.36808e-162	3.55626e-163	7.13737e-163	-5.59626e-164	-1.99238e-163	-5.92108e-164	-1.04499e-162	1.46084e-162	3.07785e-163	1.26578e-162	-2.7183e-163	0
1.07454e-162	3.3495e-164	9.66707e-164	4.02117e-163	5.95923e-164	-1.34146e-162	6.07137e-163	-4.32412e-163	-2.47571e-163	1.35765e-164	8.92873e-164	8.65841e-163	-1.39727e-163	8.78454e-164	-1.29139e-163	-2.50648e-164	7.12064e-164	-1.10154e-162	1.82553e-163	-1.36808e-162	3.55626e-163	7.13737e-163	-5.59626e-164	-1.99238e-163	-5.92108e-164	-1.04499e-162	1.46084e-162	3.07785e-163	1.26578e-162	-2.7183e-163	0
1.07454e-162	3.3495e-164	9.66707e-164	4.02117e-163	5.95923e-164	-1.34146e-162	6.07137e-163	-4.32412e-163	-2.47571e-163	1.35765e-164	8.92873e-164	8.65841e-163	-1.39727e-163	8.78454e-164	-1.29139e-163	-2.50648e-164	7.12064e-164	-1.10154e-162	1.82553e-163	-1.36808e-162	3.55626e-163	7.13737e-163	-5.59626e-164	-1.99238e-163	-5.92108e-164	-1.04499e-162	1.46084e-162	3.07785e-163	1.26578e-162	-2.7183e-163	0
1.07454e-162	3.3495e-164	9.66707e-164	4.02117e-163	5.95923e-164	-1.34146e-162	6.07137e-163	-4.32412e-163	-2.47571e-163	1.35765e-164	8.92873e-164	8.65841e-163	-1.39727e-163	8.78454e-164	-1.29139e-163	-2.50648e-164	7.12064e-164	-1.10154e-162	1.82553e-163	-1.36808e-162	3.55626e-163	7.13737e-163	-5.59626e-164	-1.99238e-163	-5.92108e-164	-1.04499e-162	1.46084e-162	3.07785e-163	1.26578e-162	-2.7183e-163	0
1.07454e-162	3.3495e-164	9.66707e-164	4.02117e-163	5.95923e-164	-1.34146e-162	6.07137e-163	-4.32412e-163	-2.47571e-163	1.35765e-164	8.92873e-164	8.65841e-163	-1.39727e-163	8.78454e-164	-1.29139e-163	-2.50648e-164	7.12064e-164	-1.10154e-162	1.82553e-163	-1.36808e-162	3.55626e-163	7.13737e-163	-5.59626e-164	-1.99238e-163	-5.92108e-164	-1.04499e-162	1.46084e-162	3.07785e-163	1.26578e-162	-2.7183e-163	0
1.07454e-162	3.3495e-164	9.66707e-164	4.02117e-163	5.95923e-164	-1.34146e-162	6.07137e-163	-4.32412e-163	-2.47571e-163	1.35765e-164	8.92873e-164	8.65841e-163	-1.39727e-163	8.78454e-164	-1.29139e-163	-2.50648e-164	7.12064e-164	-1.10154e-162	1.82553e-163	-1.36808e-162	3.55626e-163	7.13737e-163	-5.59626e-164	-1.99238e-163	-5.92108e-164	-1.04499e-162	1.46084e-162	3.07785e-163	1.26578e-162	-2.7183e-163	0
1.07454e-162	3.3495e-164	9.66707e-164	4.02117e-163	5.95923e-164	-1.34146e-162	6.07137e-163	-4.32412e-163	-2.47571e-163	1.35765e-164	8.92873e-164	8.65841e-163	-1.39727e-163	8.78454e-164	-1.29139e-163	-2.50648e-164	7.12064e-164	-1.10154e-162	1.82553e-163	-1.36808e-162	3.55626e-163	7.13737e-163	-5.59626e-164	-1.99238e-163	-5.92108e-164	-1.04499e-162	1.46084e-162	3.07785e-163	1.26578e-162	-2.7183e-163	0
1.07454e-162	3.3495e-164	9.66707e-164	4.02117e-163	5.95923e-164	-1.34146e-162	6.07137e-163	-4.32412e-163	-2.47571e-163	1.35765e-164	8.92873e-164	8.65841e-163	-1.39727e-163	8.78454e-164	-1.29139e-163	-2.50648e-164	7.12064e-164	-1.10154e-162	1.82553e-163	-1.36808e-162	3.55626e-163	7.13737e-163	-5.59626e-164	-1.99238e-163	-5.92108e-164	-1.04499e-162	1.46084e-162	3.07785e-163	1.26578e-162	-2.7183e-163	0
1.07454e-162	3.3495e-164	9.66707e-164	4.02117e-163	5.95923e-164	-1.34146e-162	6.07137e-163	-4.32412e-163	-2.47571e-163	1.35765e-164	8.92873e-164	8.65841e-163	-1.39727e-163	8.78454e-164	-1.29139e-163	-2.50648e-164	7.12064e-164	-1.10154e-162	1.82553e-163	-1.36808e-162	3.55626e-163	7.13737e-163	-5.59626e-164	-1.99238e-163	-5.92108e-164	-1.04499e-162	1.46084e-162	3.07785e-163	1.26578e-162	-2.7183e-163	0
1.07454e-162	3.3495e-164	9.66707e-164	4.02117e-163	5.95923e-164	-1.34146e-162	6.07137e-163	-4.32412e-163	-2.47571e-163	1.35765e-164	8.92873e-164	8.65841e-163	-1.39727e-163	8.78454e-164	-1.29139e-163	-2.50648e-164	7.12064e-164	-1.10154e-162	1.82553e-163	-1.36808e-162	3.55626e-163	7.13737e-163	-5.59626e-164	-1.99238e-163	-5.92108e-164	-1.04499e-162	1.46084e-162	3.07785e-163	1.26578e-162	-2.7183e-163	0
1.07454e-162	3.3495e-164	9.66707e-164	4.02117e-163	5.95923e-164	-1.34146e-162	6.07137e-163	-4.32412e-163	-2.47571e-163	1.35765e-164	8.92873e-164	8.65841e-163	-1.39727e-163	8.78454e-164	-1.29139e-163	-2.50648e-164	7.12064e-164	-1.10154e-162	1.82553e-163	-1.36808e-162	3.55626e-163	7.13737e-163	-5.59626e-164	-1.99238e-163	-5.92108e-164	-1.04499e-162	1.46084e-162	3.07785e-163	1.26578e-162	-2.7183e-163	0
1.07454e-162	3.3495e-164	9.66707e-164	4.02117e-163	5.95923e-164	-1.34146e-162	6.07137e-163	-4.32412e-163	-2.47571e-163	1.35765e-164	8.92873e-164	8.65841e-163	-1.39727e-163	8.78454e-164	-1.29139e-163	-2.50648e-164	7.12064e-164	-1.10154e-162	1.82553e-163	-1.36808e-162	3.55626e-163	7.13737e-163	-5.59626e-164	-1.99238e-163	-5.92108e-164	-1.04499e-162	1.46084e-162	3.07785e-163	1.26578e-162	-2.7183e-163	0
1.07454e-162	3.3495e-164	9.66707e-164	4.02117e-163	5.95923e-164	-1.34146e-162	6.07137e-163	-4.32412e-163	-2.47571e-163	1.35765e-164	8.92873e-164	8.65841e-163	-1.39727e-163	8.78454e-164	-1.29139e-163	-2.50648e-164	7.12064e-164	-1.10154e-162	1.82553e-163	-1.36808e-162	3.55626e-163	7.13737e-163	-5.59626e-164	-1.99238e-163	-5.92108e-164	-1.04499e-162	1.46084e-162	3.07785e-163	1.26578e-162	-2.7183e-163	0
1.07454e-162	3.3495e-164	9.66707e-164	4.02117e-163	5.95923e-164	-1.34146e-162	6.07137e-163	-4.32412e-163	-2.47571e-163	1.35765e-164	8.92873e-164	8.65841e-163	-1.39727e-163	8.78454e-164	-1.29139e-163	-2.50648e-164	7.12064e-164	-1.10154e-162	1.82553e-163	-1.36808e-162	3.55626e-163	7.13737e-163	-5.59626e-164	-1.99238e-163	-5.92108e-164	-1.04499e-162	1.46084e-162	3.07785e-163	1.26578e-162	-2.7183e-163	0
1.07454e-162	3.3495e-164	9.66707e-164	4.02117e-163	5.95923e-164	-1.34146e-162	6.07137e-163	-4.32412e-163	-2.47571e-163	1.35765e-164	8.92873e-164	8.65841e-163	-1.39727e-163	8.78454e-164	-1.29139e-163	-2.50648e-164	7.12064e-164	-1.10154e-162	1.82553e-163	-1.36808e-162	3.55626e-163	7.13737e-163	-5.59626e-164	-1.99238e-163	-5.92108e-164	-1.04499e-162	1.46084e-162	3.07785e-163	1.26578e-162	-2.7183e-163	0
1.07454e-162	3.3495e-164	9.66707e-164	4.02117e-163	5.95923e-164	-1.34146e-162	6.07137e-163	-4.32412e-163	-2.47571e-163	1.35765e-164	8.92873e-164	8.65841e-163	-1.39727e-163	8.78454e-164	-1.29139e-163	-2.50648e-164	7.12064e-164	-1.10154e-162	1.82553e-163	-1.36808e-162	3.55626e-163	7.13737e-163	-5.59626e-164	-1.99238e-163	-5.92108e-164	-1.04499e-162	1.46084e-162	3.07785e-163	1.26578e-162	-2.7183e-163	0
1.07454e-162	3.3495e-164	9.66707e-164	4.02117e-163	5.95923e-164	-1.34146e-162	6.07137e-163	-4.32412e-163	-2.47571e-163	1.35765e-164	8.92873e-164	8.65841e-163	-1.39727e-163	8.78454e-164	-1.29139e-163	-2.50648e-164	7.12064e-164	-1.10154e-162	1.82553e-163	-1.36808e-162	3.55626e-163	7.13737e-163	-5.59626e-164	-1.99238e-163	-5.92108e-164	-1.04499e-162	1.46084e-162	3.07785e-163	1.26578e-162	-2.7183e-163	0
1.07454e-162	3.3495e-164	9.66707e-164	4.02117e-163	5.95923e-164	-1.34146e-162	6.07137e-163	-4.32412e-163	-2.47571e-163	1.35765e-164	8.92873e-164	8.65841e-163	-1.39727e-163	8.78454e-164	-1.29139e-163	-2.50648e-164	7.12064e-164	-1.10154e-162	1.82553e-163	-1.36808e-162	3.55626e-163	7.13737e-163	-5.59626e-164	-1.99238e-163	-5.92108e-164	-1.04499e-162	1.46084e-162	3.07785e-163	1.26578e-162	-2.7183e-163	0
1.07454e-162	3.3495e-164	9.66707e-164	4.02117e-163	5.95923e-164	-1.34146e-162	6.07137e-163	-4.32412e-163	-2.47571e-163	1.35765e-164	8.92873e-164	8.65841e-163	-1.39727e-163	8.78454e-164	-1.29139e-163	-2.50648e-164	7.12064e-164	-1.10154e-162	1.82553e-163	-1.36808e-162	3.55626e-163	7.13737e-163	-5.59626e-164	-1.99238e-163	-5.92108e-164	-1.04499e-162	1.46084e-162	3.07785e-163	1.26578e-162	-2.7183e-163	0
1.07454e-162	3.3495e-164	9.66707e-164	4.02117e-163	5.95923e-164	-1.34146e-162	6.07137e-163	-4.32412e-163	-2.47571e-163	1.35765e-164	8.92873e-164	8.65841e-163	-1.39727e-163	8.78454e-164	-1.29139e-163	-2.50648e-164	7.12064e-164	-1.10154e-162	1.82553e-163	-1.36808e-162	3.55626e-163	7.13737e-163	-5.59626e-164	-1.99238e-163	-5.92108e-164	-1.04499e-162	1.46084e-162	3.07785e-163	1.26578e-162	-2.7183e-163	0
1.07454e-162	3.3495e-164	9.66707e-164	4.02117e-163	5.95923e-164	-1.34146e-162	6.07137e-163	-4.32412e-163	-2.47571e-163	1.35765e-164	8.92873e-164	8.65841e-163	-1.39727e-163	8.78454e-164	-1.29139e-163	-2.50648e-164	7.12064e-164	-1.10154e-162	1.82553e-163	-1.36808e-162	3.55626e-163	7.13737e-163	-5.59626e-164	-1.99238e-163	-5.92108e-164	-1.04499e-162	1.46084e-162	3.07785e-163	1.26578e-162	-2.7183e-163	0
1.07454e-162	3.3495e-164	9.66707e-164	4.02117e-163	5.95923e-164	-1.34146e-162	6.07137e-163	-4.32412e-163	-2.47571e-163	1.35765e-164	8.92873e-164	8.65841e-163	-1.39727e-163	8.78454e-164	-1.29139e-163	-2.50648e-164	7.12064e-164	-1.10154e-162	1.82553e-163	-1.36808e-162	3.55626e-163	7.13737e-163	-5.59626e-164	-1.99238e-163	-5.92108e-164	-1.04499e-162	1.46084e-162	3.07785e-163	1.26578e-162	-2.7183e-163	0
1.07454e-162	3.3495e-164	9.66707e-164	4.02117e-163	5.95923e-164	-1.34146e-162	6.07137e-163	-4.32412e-163	-2.47571e-163	1.35765e-164	8.92873e-164	8.65841e-163	-1.39727e-163	8.78454e-164	-1.29139e-163	-2.50648e-164	7.12064e-164	-1.10154e-162	1.82553e-163	-1.36808e-162	3.55626e-163	7.13737e-163	-5.59626e-164	-1.99238e-163	-5.92108e-164	-1.04499e-162	1.46084e-162	3.07785e-163	1.26578e-162	-2.7183e-163	0
1.07454e-162	3.3495e-164	9.66707e-164	4.02117e-163	5.95923e-164	-1.34146e-162	6.07137e-163	-4.32412e-163	-2.47571e-163	1.35765e-164	8.92873e-164	8.65841e-163	-1.39727e-163	8.78454e-164	-1.29139e-163	-2.50648e-164	7.12064e-164	-1.10154e-162	1.82553e-163	-1.36808e-162	3.55626e-163	7.13737e-163	-5.59626e-164	-1.99238e-163	-5.92108e-164	-1.04499e-162	1.46084e-162	3.07785e-163	1.26578e-162	-2.7183e-163	0
1.07454e-162	3.3495e-164	9.66707e-164	4.02117e-163	5.95923e-164	-1.34146e-162	6.07137e-163	-4.32412e-163	-2.47571e-163	1.35765e-164	8.92873e-164	8.65841e-163	-1.39727e-163	8.78454e-164	-1.29139e-163	-2.50648e-164	7.12064e-164	-1.10154e-162	1.82553e-163	-1.36808e-162	3.55626e-163	7.13737e-163	-5.59626e-164	-1.99238e-163	-5.92108e-164	-1.04499e-162	1.46084e-162	3.07785e-163	1.26578e-162	-2.7183e-163	0
1.07454e-162	3.3495e-164	9.66707e-164	4.02117e-163	5.95923e-164	-1.34146e-162	6.07137e-163	-4.32412e-163	-2.47571e-163	1.35765e-164	8.92873e-164	8.65841e-163	-1.39727e-163	8.78454e-164	-1.29139e-163	-2.50648e-164	7.12064e-164	-1.10154e-162	1.82553e-163	-1.36808e-162	3.55626e-163	7.13737e-163	-5.59626e-164	-1.99238e-163	-5.92108e-164	-1.04499e-162	1.46084e-162	3.07785e-163	1.26578e-162	-2.7183e-163	0
1.07454e-162	3.3495e-164	9.66707e-164	4.02117e-163	5.95923e-164	-1.34146e-162	6.07137e-163	-4.32412e-163	-2.47571e-163	1.35765e-164	8.92873e-164	8.65841e-163	-1.39727e-163	8.78454e-164	-1.29139e-163	-2.50648e-164	7.12064e-164	-1.10154e-162	1.82553e-163	-1.36808e-162	3.55626e-163	7.13737e-163	-5.59626e-164	-1.99238e-163	-5.92108e-164	-1.04499e-162	1.46084e-162	3.07785e-163	1.26578e-162	-2.7183e-163	0
1.07454e-162	3.3495e-164	9.66707e-164	4.02117e-163	5.95923e-164	-1.34146e-162	6.07137e-163	-4.32412e-163	-2.47571e-163	1.35765e-164	8.92873e-164	8.65841e-163	-1.39727e-163	8.78454e-164	-1.29139e-163	-2.50648e-164	7.12064e-164	-1.10154e-162	1.82553e-163	-1.36808e-162	3.55626e-163	7.13737e-163	-5.59626e-164	-1.99238e-163	-5.92108e-164	-1.04499e-162	1.46084e-162	3.07785e-163	1.26578e-162	-2.7183e-163	0
1.07454e-162	3.3495e-164	9.66707e-164	4.02117e-163	5.95923e-164	-1.34146e-162	6.07137e-163	-4.32412e-163	-2.47571e-163	1.35765e-164	8.92873e-164	8.65841e-163	-1.39727e-163	8.78454e-164	-1.29139e-163	-2.50648e-164	7.12064e-164	-1.10154e-162	1.82553e-163	-1.36808e-162	3.55626e-163	7.13737e-163	-5.59626e-164	-1.99238e-163	-5.92108e-164	-1.04499e-162	1.46084e-162	3.07785e-163	1.26578e-162	-2.7183e-163	0
1.07454e-162	3.3495e-164	9.66707e-164	4.02117e-163	5.95923e-164	-1.34146e-162	6.07137e-163	-4.32412e-163	-2.47571e-163	1.35765e-164	8.92873e-164	8.65841e-163	-1.39727e-163	8.78454e-164	-1.29139e-163	-2.50648e-164	7.12064e-164	-1.10154e-162	1.82553e-163	-1.36808e-162	3.55626e-163	7.13737e-163	-5.59626e-164	-1.99238e-163	-5.92108e-164	-1.04499e-162	1.46084e-162	3.07785e-163	1.26578e-162	-2.7183e-163	0
1.07454e-162	3.3495e-164	9.66707e-164	4.02117e-163	5.95923e-164	-1.34146e-162	6.07137e-163	-4.32412e-163	-2.47571e-163	1.35765e-164	8.92873e-164	8.65841e-163	-1.39727e-163	8.78454e-164	-1.29139e-163	-2.50648e-164	7.12064e-164	-1.10154e-162	1.82553e-163	-1.36808e-162	3.55626e-163	7.13737e-163	-5.59626e-164	-1.99238e-163	-5.92108e-164	-1.04499e-162	1.46084e-162	3.07785e-163	1.26578e-162	-2.7183e-163	0
1.07454e-162	3.3495e-164	9.66707e-164	4.02117e-163	5.95923e-164	-1.34146e-162	6.07137e-163	-4.32412e-163	-2.47571e-163	1.35765e-164	8.92873e-164	8.65841e-163	-1.39727e-163	8.78454e-164	-1.29139e-163	-2.50648e-164	7.12064e-164	-1.10154e-162	1.82553e-163	-1.36808e-162	3.55626e-163	7.13737e-163	-5.59626e-164	-1.99238e-163	-5.92108e-164	-1.04499e-162	1.46084e-162	3.07785e-163	1.26578e-162	-2.7183e-163	0
1.07454e-162	3.3495e-164	9.66707e-164	4.02117e-163	5.95923e-164	-1.34146e-162	6.07137e-163	-4.32412e-163	-2.47571e-163	1.35765e-164	8.92873e-164	8.65841e-163	-1.39727e-163	8.78454e-164	-1.29139e-163	-2.50648e-164	7.12064e-164	-1.10154e-162	1.82553e-163	-1.36808e-162	3.55626e-163	7.13737e-163	-5.59626e-164	-1.99238e-163	-5.92108e-164	-1.04499e-162	1.46084e-162	3.07785e-163	1.26578e-162	-2.7183e-163	0
1.07454e-162	3.3495e-164	9.66707e-164	4.02117e-163	5.95923e-164	-1.34146e-162	6.07137e-163	-4.32412e-163	-2.47571e-163	1.35765e-164	8.92873e-164	8.65841e-163	-1.39727e-163	8.78454e-164	-1.29139e-163	-2.50648e-164	7.12064e-164	-1.10154e-162	1.82553e-163	-1.36808e-162	3.55626e-163	7.13737e-163	-5.59626e-164	-1.99238e-163	-5.92108e-164	-1.04499e-162	1.46084e-162	3.07785e-163	1.26578e-162	-2.7183e-163	0
1.07454e-162	3.3495e-164	9.66707e-164	4.02117e-163	5.95923e-164	-1.34146e-162	6.07137e-163	-4.32412e-163	-2.47571e-163	1.35765e-164	8.92873e-164	8.65841e-163	-1.39727e-163	8.78454e-164	-1.29139e-163	-2.50648e-164	7.12064e-164	-1.10154e-162	1.82553e-163	-1.36808e-162	3.55626e-163	7.13737e-163	-5.59626e-164	-1.99238e-163	-5.92108e-164	-1.04499e-162	1.46084e-162	3.07785e-163	1.26578e-162	-2.7183e-163	0
1.07454e-162	3.3495e-164	9.66707e-164	4.02117e-163	5.95923e-164	-1.34146e-162	6.07137e-163	-4.32412e-163	-2.47571e-163	1.35765e-164	8.92873e-164	8.65841e-163	-1.39727e-163	8.78454e-164	-1.29139e-163	-2.50648e-164	7.12064e-164	-1.10154e-162	1.82553e-163	-1.36808e-162	3.55626e-163	7.13737e-163	-5.59626e-164	-1.99238e-163	-5.92108e-164	-1.04499e-162	1.46084e-162	3.07785e-163	1.26578e-162	-2.7183e-163	0
1.07454e-162	3.3495e-164	9.66707e-164	4.02117e-163	5.95923e-164	-1.34146e-162	6.07137e-163	-4.32412e-163	-2.47571e-163	1.35765e-164	8.92873e-164	8.65841e-163	-1.39727e-163	8.78454e-164	-1.29139e-163	-2.50648e-164	7.12064e-164	-1.10154e-162	1.82553e-163	-1.36808e-162	3.55626e-163	7.13737e-163	-5.59626e-164	-1.99238e-163	-5.92108e-164	-1.04499e-162	1.46084e-162	3.07785e-163	1.26578e-162	-2.7183e-163	0
1.07454e-162	3.3495e-164	9.66707e-164	4.02117e-163	5.95923e-164	-1.34146e-162	6.07137e-163	-4.32412e-163	-2.47571e-163	1.35765e-164	8.92873e-164	8.65841e-163	-1.39727e-163	8.78454e-164	-1.29139e-163	-2.50648e-164	7.12064e-164	-1.10154e-162	1.82553e-163	-1.36808e-162	3.55626e-163	7.13737e-163	-5.59626e-164	-1.99238e-163	-5.92108e-164	-1.04499e-162	1.46084e-162	3.07785e-163	1.26578e-162	-2.7183e-163	0
1.07454e-162	3.3495e-164	9.66707e-164	4.02117e-163	5.95923e-164	-1.34146e-162	6.07137e-163	-4.32412e-163	-2.47571e-163	1.35765e-164	8.92873e-164	8.65841e-163	-1.39727e-163	8.78454e-164	-1.29139e-163	-2.50648e-164	7.12064e-164	-1.10154e-162	1.82553e-163	-1.36808e-162	3.55626e-163	7.13737e-163	-5.59626e-164	-1.99238e-163	-5.92108e-164	-1.04499e-162	1.46084e-162	3.07785e-163	1.26578e-162	-2.7183e-163	0
1.07454e-162	3.3495e-164	9.66707e-164	4.02117e-163	5.95923e-164	-1.34146e-162	6.07137e-163	-4.32412e-163	-2.47571e-163	1.35765e-164	8.92873e-164	8.65841e-163	-1.39727e-163	8.78454e-164	-1.29139e-163	-2.50648e-164	7.12064e-164	-1.10154e-162	1.82553e-163	-1.36808e-162	3.55626e-163	7.13737e-163	-5.59626e-164	-1.99238e-163	-5.92108e-164	-1.04499e-162	1.46084e-162	3.07785e-163	1.26578e-162	-2.7183e-163	0
1.07454e-162	3.3495e-164	9.66707e-164	4.02117e-163	5.95923e-164	-1.34146e-162	6.07137e-163	-4.32412e-163	-2.47571e-163	1.35765e-164	8.92873e-164	8.65841e-163	-1.39727e-163	8.78454e-164	-1.29139e-163	-2.50648e-164	7.12064e-164	-1.10154e-162	1.82553e-163	-1.36808e-162	3.55626e-163	7.13737e-163	-5.59626e-164	-1.99238e-163	-5.92108e-164	-1.04499e-162	1.46084e-162	3.07785e-163	1.26578e-162	-2.7183e-163	0
1.07454e-162	3.3495e-164	9.66707e-164	4.02117e-163	5.95923e-164	-1.34146e-162	6.07137e-163	-4.32412e-163	-2.47571e-163	1.35765e-164	8.92873e-164	8.65841e-163	-1.39727e-163	8.78454e-164	-1.29139e-163	-2.50648e-164	7.12064e-164	-1.10154e-162	1.82553e-163	-1.36808e-162	3.55626e-163	7.13737e-163	-5.59626e-164	-1.99238e-163	-5.92108e-164	-1.04499e-162	1.46084e-162	3.07785e-163	1.26578e-162	-2.7183e-163	0
1.07454e-162	3.3495e-164	9.66707e-164	4.02117e-163	5.95923e-164	-1.34146e-162	6.07137e-163	-4.32412e-163	-2.47571e-163	1.35765e-164	8.92873e-164	8.65841e-163	-1.39727e-163	8.78454e-164	-1.29139e-163	-2.50648e-164	7.12064e-164	-1.10154e-162	1.82553e-163	-1.36808e-162	3.55626e-163	7.13737e-163	-5.59626e-164	-1.99238e-163	-5.92108e-164	-1.04499e-162	1.46084e-162	3.07785e-163	1.26578e-162	-2.7183e-163	0
1.07454e-162	3.3495e-164	9.66707e-164	4.02117e-163	5.95923e-164	-1.34146e-162	6.07137e-163	-4.32412e-163	-2.47571e-163	1.35765e-164	8.92873e-164	8.65841e-163	-1.39727e-163	8.78454e-164	-1.29139e-163	-2.50648e-164	7.12064e-164	-1.10154e-162	1.82553e-163	-1.36808e-162	3.55626e-163	7.13737e-163	-5.59626e-164	-1.99238e-163	-5.92108e-164	-1.04499e-162	1.46084e-162	3.07785e-163	1.26578e-162	-2.7183e-163	0
1.07454e-162	3.3495e-164	9.66707e-164	4.02117e-163	5.95923e-164	-1.34146e-162	6.07137e-163	-4.32412e-163	-2.47571e-163	1.35765e-164	8.92873e-164	8.65841e-163	-1.39727e-163	8.78454e-164	-1.29139e-163	-2.50648e-164	7.12064e-164	-1.10154e-162	1.82553e-163	-1.36808e-162	3.55626e-163	7.13737e-163	-5.59626e-164	-1.99238e-163	-5.92108e-164	-1.04499e-162	1.46084e-162	3.07785e-163	1.26578e-162	-2.7183e-163	0
1.07454e-162	3.3495e-164	9.66707e-164	4.02117e-163	5.95923e-164	-1.34146e-162	6.07137e-163	-4.32412e-163	-2.47571e-163	1.35765e-164	8.92873e-164	8.65841e-163	-1.39727e-163	8.78454e-164	-1.29139e-163	-2.50648e-164	7.12064e-164	-1.10154e-162	1.82553e-163	-1.36808e-162	3.55626e-163	7.13737e-163	-5.59626e-164	-1.99238e-163	-5.92108e-164	-1.04499e-162	1.46084e-162	3.07785e-163	1.26578e-162	-2.7183e-163	0
1.07454e-162	3.3495e-164	9.66707e-164	4.02117e-163	5.95923e-164	-1.34146e-162	6.07137e-163	-4.32412e-163	-2.47571e-163	1.35765e-164	8.92873e-164	8.65841e-163	-1.39727e-163	8.78454e-164	-1.29139e-163	-2.50648e-164	7.12064e-164	-1.10154e-162	1.82553e-163	-1.36808e-162	3.55626e-163	7.13737e-163	-5.59626e-164	-1.99238e-163	-5.92108e-164	-1.04499e-162	1.46084e-162	3.07785e-163	1.26578e-162	-2.7183e-163	0
1.07454e-162	3.3495e-164	9.66707e-164	4.02117e-163	5.95923e-164	-1.34146e-162	6.07137e-163	-4.32412e-163	-2.47571e-163	1.35765e-164	8.92873e-164	8.65841e-163	-1.39727e-163	8.78454e-164	-1.29139e-163	-2.50648e-164	7.12064e-164	-1.10154e-162	1.82553e-163	-1.36808e-162	3.55626e-163	7.13737e-163	-5.59626e-164	-1.99238e-163	-5.92108e-164	-1.04499e-162	1.46084e-162	3.07785e-163	1.26578e-162	-2.7183e-163	0
1.07454e-162	3.3495e-164	9.66707e-164	4.02117e-163	5.95923e-164	-1.34146e-162	6.07137e-163	-4.32412e-163	-2.47571e-163	1.35765e-164	8.92873e-164	8.65841e-163	-1.39727e-163	8.78454e-164	-1.29139e-163	-2.50648e-164	7.12064e-164	-1.10154e-162	1.82553e-163	-1.36808e-162	3.55626e-163	7.13737e-163	-5.59626e-164	-1.99238e-163	-5.92108e-164	-1.04499e-162	1.46084e-162	3.07785e-163	1.26578e-162	-2.7183e-163	0
1.07454e-162	3.3495e-164	9.66707e-164	4.02117e-163	5.95923e-164	-1.34146e-162	6.07137e-163	-4.32412e-163	-2.47571e-163	1.35765e-164	8.92873e-164	8.65841e-163	-1.39727e-163	8.78454e-164	-1.29139e-163	-2.50648e-164	7.12064e-164	-1.10154e-162	1.82553e-163	-1.36808e-162	3.55626e-163	7.13737e-163	-5.59626e-164	-1.99238e-163	-5.92108e-164	-1.04499e-162	1.46084e-162	3.07785e-163	1.26578e-162	-2.7183e-163	0
1.07454e-162	3.3495e-164	9.66707e-164	4.02117e-163	5.95923e-164	-1.34146e-162	6.07137e-163	-4.32412e-163	-2.47571e-163	1.35765e-164	8.92873e-164	8.65841e-163	-1.39727e-163	8.78454e-164	-1.29139e-163	-2.50648e-164	7.12064e-164	-1.10154e-162	1.82553e-163	-1.36808e-162	3.55626e-163	7.13737e-163	-5.59626e-164	-1.99238e-163	-5.92108e-164	-1.04499e-162	1.46084e-162	3.07785e-163	1.26578e-162	-2.7183e-163	0
1.07454e-162	3.3495e-164	9.66707e-164	4.02117e-163	5.95923e-164	-1.34146e-162	6.07137e-163	-4.32412e-163	-2.47571e-163	1.35765e-164	8.92873e-164	8.65841e-163	-1.39727e-163	8.78454e-164	-1.29139e-163	-2.50648e-164	7.12064e-164	-1.10154e-162	1.82553e-163	-1.36808e-162	3.55626e-163	7.13737e-163	-5.59626e-164	-1.99238e-163	-5.92108e-164	-1.04499e-162	1.46084e-162	3.07785e-163	1.26578e-162	-2.7183e-163	0
1.07454e-162	3.3495e-164	9.66707e-164	4.02117e-163	5.95923e-164	-1.34146e-162	6.07137e-163	-4.32412e-163	-2.47571e-163	1.35765e-164	8.92873e-164	8.65841e-163	-1.39727e-163	8.78454e-164	-1.29139e-163	-2.50648e-164	7.12064e-164	-1.10154e-162	1.82553e-163	-1.36808e-162	3.55626e-163	7.13737e-163	-5.59626e-164	-1.99238e-163	-5.92108e-164	-1.04499e-162	1.46084e-162	3.07785e-163	1.26578e-162	-2.7183e-163	0
1.07454e-162	3.3495e-164	9.66707e-164	4.02117e-163	5.95923e-164	-1.34146e-162	6.07137e-163	-4.32412e-163	-2.47571e-163	1.35765e-164	8.92873e-164	8.65841e-163	-1.39727e-163	8.78454e-164	-1.29139e-163	-2.50648e-164	7.12064e-164	-1.10154e-162	1.82553e-163	-1.36808e-162	3.55626e-163	7.13737e-163	-5.59626e-164	-1.99238e-163	-5.92108e-164	-1.04499e-162	1.46084e-162	3.07785e-163	1.26578e-162	-2.7183e-163	0
1.07454e-162	3.3495e-164	9.66707e-164	4.02117e-163	5.95923e-164	-1.34146e-162	6.07137e-163	-4.32412e-163	-2.47571e-163	1.35765e-164	8.92873e-164	8.65841e-163	-1.39727e-163	8.78454e-164	-1.29139e-163	-2.50648e-164	7.12064e-164	-1.10154e-162	1.82553e-163	-1.36808e-162	3.55626e-163	7.13737e-163	-5.59626e-164	-1.99238e-163	-5.92108e-164	-1.04499e-162	1.46084e-162	3.07785e-163	1.26578e-162	-2.7183e-163	0
1.07454e-162	3.3495e-164	9.66707e-164	4.02117e-163	5.95923e-164	-1.34146e-162	6.07137e-163	-4.32412e-163	-2.47571e-163	1.35765e-164	8.92873e-164	8.65841e-163	-1.39727e-163	8.78454e-164	-1.29139e-163	-2.50648e-164	7.12064e-164	-1.10154e-162	1.82553e-163	-1.36808e-162	3.55626e-163	7.13737e-163	-5.59626e-164	-1.99238e-163	-5.92108e-164	-1.04499e-162	1.46084e-162	3.07785e-163	1.26578e-162	-2.7183e-163	0
1.07454e-162	3.3495e-164	9.66707e-164	4.02117e-163	5.95923e-164	-1.34146e-162	6.07137e-163	-4.32412e-163	-2.47571e-163	1.35765e-164	8.92873e-164	8.65841e-163	-1.39727e-163	8.78454e-164	-1.29139e-163	-2.50648e-164	7.12064e-164	-1.10154e-162	1.82553e-163	-1.36808e-162	3.55626e-163	7.13737e-163	-5.59626e-164	-1.99238e-163	-5.92108e-164	-1.04499e-162	1.46084e-162	3.07785e-163	1.26578e-162	-2.7183e-163	0
1.07454e-162	3.3495e-164	9.66707e-164	4.02117e-163	5.95923e-164	-1.34146e-162	6.07137e-163	-4.32412e-163	-2.47571e-163	1.35765e-164	8.92873e-164	8.65841e-163	-1.39727e-163	8.78454e-164	-1.29139e-163	-2.50648e-164	7.12064e-164	-1.10154e-162	1.82553e-163	-1.36808e-162	3.55626e-163	7.13737e-163	-5.59626e-164	-1.99238e-163	-5.92108e-164	-1.04499e-162	1.46084e-162	3.07785e-163	1.26578e-162	-2.7183e-163	0
1.07454e-162	3.3495e-164	9.66707e-164	4.02117e-163	5.95923e-164	-1.34146e-162	6.07137e-163	-4.32412e-163	-2.47571e-163	1.35765e-164	8.92873e-164	8.65841e-163	-1.39727e-163	8.78454e-164	-1.29139e-163	-2.50648e-164	7.12064e-164	-1.10154e-162	1.82553e-163	-1.36808e-162	3.55626e-163	7.13737e-163	-5.59626e-164	-1.99238e-163	-5.92108e-164	-1.04499e-162	1.46084e-162	3.07785e-163	1.26578e-162	-2.7183e-163	0
1.07454e-162	3.3495e-164	9.66707e-164	4.02117e-163	5.95923e-164	-1.34146e-162	6.07137e-163	-4.32412e-163	-2.47571e-163	1.35765e-164	8.92873e-164	8.65841e-163	-1.39727e-163	8.78454e-164	-1.29139e-163	-2.50648e-164	7.12064e-164	-1.10154e-162	1.82553e-163	-1.36808e-162	3.55626e-163	7.13737e-163	-5.59626e-164	-1.99238e-163	-5.92108e-164	-1.04499e-162	1.46084e-162	3.07785e-163	1.26578e-162	-2.7183e-163	0
1.07454e-162	3.3495e-164	9.66707e-164	4.02117e-163	5.95923e-164	-1.34146e-162	6.07137e-163	-4.32412e-163	-2.47571e-163	1.35765e-164	8.92873e-164	8.65841e-163	-1.39727e-163	8.78454e-164	-1.29139e-163	-2.50648e-164	7.12064e-164	-1.10154e-162	1.82553e-163	-1.36808e-162	3.55626e-163	7.13737e-163	-5.59626e-164	-1.99238e-163	-5.92108e-164	-1.04499e-162	1.46084e-162	3.07785e-163	1.26578e-162	-2.7183e-163	0
1.07454e-162	3.3495e-164	9.66707e-164	4.02117e-163	5.95923e-164	-1.34146e-162	6.07137e-163	-4.32412e-163	-2.47571e-163	1.35765e-164	8.92873e-164	8.65841e-163	-1.39727e-163	8.78454e-164	-1.29139e-163	-2.50648e-164	7.12064e-164	-1.10154e-162	1.82553e-163	-1.36808e-162	3.55626e-163	7.13737e-163	-5.59626e-164	-1.99238e-163	-5.92108e-164	-1.04499e-162	1.46084e-162	3.07785e-163	1.26578e-162	-2.7183e-163	0
1.07454e-162	3.3495e-164	9.66707e-164	4.02117e-163	5.95923e-164	-1.34146e-162	6.07137e-163	-4.32412e-163	-2.47571e-163	1.35765e-164	8.92873e-164	8.65841e-163	-1.39727e-163	8.78454e-164	-1.29139e-163	-2.50648e-164	7.12064e-164	-1.10154e-162	1.82553e-163	-1.36808e-162	3.55626e-163	7.13737e-163	-5.59626e-164	-1.99238e-163	-5.92108e-164	-1.04499e-162	1.46084e-162	3.07785e-163	1.26578e-162	-2.7183e-163	0
1.07454e-162	3.3495e-164	9.66707e-164	4.02117e-163	5.95923e-164	-1.34146e-162	6.07137e-163	-4.32412e-163	-2.47571e-163	1.35765e-164	8.92873e-164	8.65841e-163	-1.39727e-163	8.78454e-164	-1.29139e-163	-2.50648e-164	7.12064e-164	-1.10154e-162	1.82553e-163	-1.36808e-162	3.55626e-163	7.13737e-163	-5.59626e-164	-1.99238e-163	-5.92108e-164	-1.04499e-162	1.46084e-162	3.07785e-163	1.26578e-162	-2.7183e-163	0
1.07454e-162	3.3495e-164	9.66707e-164	4.02117e-163	5.95923e-164	-1.34146e-162	6.07137e-163	-4.32412e-163	-2.47571e-163	1.35765e-164	8.92873e-164	8.65841e-163	-1.39727e-163	8.78454e-164	-1.29139e-163	-2.50648e-164	7.12064e-164	-1.10154e-162	1.82553e-163	-1.36808e-162	3.55626e-163	7.13737e-163	-5.59626e-164	-1.99238e-163	-5.92108e-164	-1.04499e-162	1.46084e-162	3.07785e-163	1.26578e-162	-2.7183e-163	0
1.07454e-162	3.3495e-164	9.66707e-164	4.02117e-163	5.95923e-164	-1.34146e-162	6.07137e-163	-4.32412e-163	-2.47571e-163	1.35765e-164	8.92873e-164	8.65841e-163	-1.39727e-163	8.78454e-164	-1.29139e-163	-2.50648e-164	7.12064e-164	-1.10154e-162	1.82553e-163	-1.36808e-162	3.55626e-163	7.13737e-163	-5.59626e-164	-1.99238e-163	-5.92108e-164	-1.04499e-162	1.46084e-162	3.07785e-163	1.26578e-162	-2.7183e-163	0
1.07454e-162	3.3495e-164	9.66707e-164	4.02117e-163	5.95923e-164	-1.34146e-162	6.07137e-163	-4.32412e-163	-2.47571e-163	1.35765e-164	8.92873e-164	8.65841e-163	-1.39727e-163	8.78454e-164	-1.29139e-163	-2.50648e-164	7.12064e-164	-1.10154e-162	1.82553e-163	-1.36808e-162	3.55626e-163	7.13737e-163	-5.59626e-164	-1.99238e-163	-5.92108e-164	-1.04499e-162	1.46084e-162	3.07785e-163	1.26578e-162	-2.7183e-163	0
1.07454e-162	3.3495e-164	9.66707e-164	4.02117e-163	5.95923e-164	-1.34146e-162	6.07137e-163	-4.32412e-163	-2.47571e-163	1.35765e-164	8.92873e-164	8.65841e-163	-1.39727e-163	8.78454e-164	-1.29139e-163	-2.50648e-164	7.12064e-164	-1.10154e-162	1.82553e-163	-1.36808e-162	3.55626e-163	7.13737e-163	-5.59626e-164	-1.99238e-163	-5.92108e-164	-1.04499e-162	1.46084e-162	3.07785e-163	1.26578e-162	-2.7183e-163	0
1.07454e-162	3.3495e-164	9.66707e-164	4.02117e-163	5.95923e-164	-1.34146e-162	6.07137e-163	-4.32412e-163	-2.47571e-163	1.35765e-164	8.92873e-164	8.65841e-163	-1.39727e-163	8.78454e-164	-1.29139e-163	-2.50648e-164	7.12064e-164	-1.10154e-162	1.82553e-163	-1.36808e-162	3.55626e-163	7.13737e-163	-5.59626e-164	-1.99238e-163	-5.92108e-164	-1.04499e-162	1.46084e-162	3.07785e-163	1.26578e-162	-2.7183e-163	0
1.07454e-162	3.3495e-164	9.66707e-164	4.02117e-163	5.95923e-164	-1.34146e-162	6.07137e-163	-4.32412e-163	-2.47571e-163	1.35765e-164	8.92873e-164	8.65841e-163	-1.39727e-163	8.78454e-164	-1.29139e-163	-2.50648e-164	7.12064e-164	-1.10154e-162	1.82553e-163	-1.36808e-162	3.55626e-163	7.13737e-163	-5.59626e-164	-1.99238e-163	-5.92108e-164	-1.04499e-162	1.46084e-162	3.07785e-163	1.26578e-162	-2.7183e-163	0
1.07454e-162	3.3495e-164	9.66707e-164	4.02117e-163	5.95923e-164	-1.34146e-162	6.07137e-163	-4.32412e-163	-2.47571e-163	1.35765e-164	8.92873e-164	8.65841e-163	-1.39727e-163	8.78454e-164	-1.29139e-163	-2.50648e-164	7.12064e-164	-1.10154e-162	1.82553e-163	-1.36808e-162	3.55626e-163	7.13737e-163	-5.59626e-164	-1.99238e-163	-5.92108e-164	-1.04499e-162	1.46084e-162	3.07785e-163	1.26578e-162	-2.7183e-163	0
1.07454e-162	3.3495e-164	9.66707e-164	4.02117e-163	5.95923e-164	-1.34146e-162	6.07137e-163	-4.32412e-163	-2.47571e-163	1.35765e-164	8.92873e-164	8.65841e-163	-1.39727e-163	8.78454e-164	-1.29139e-163	-2.50648e-164	7.12064e-164	-1.10154e-162	1.82553e-163	-1.36808e-162	3.55626e-163	7.13737e-163	-5.59626e-164	-1.99238e-163	-5.92108e-164	-1.04499e-162	1.46084e-162	3.07785e-163	1.26578e-162	-2.7183e-163	0
1.07454e-162	3.3495e-164	9.66707e-164	4.02117e-163	5.95923e-164	-1.34146e-162	6.07137e-163	-4.32412e-163	-2.47571e-163	1.35765e-164	8.92873e-164	8.65841e-163	-1.39727e-163	8.78454e-164	-1.29139e-163	-2.50648e-164	7.12064e-164	-1.10154e-162	1.82553e-163	-1.36808e-162	3.55626e-163	7.13737e-163	-5.59626e-164	-1.99238e-163	-5.92108e-164	-1.04499e-162	1.46084e-162	3.07785e-163	1.26578e-162	-2.7183e-163	0
1.07454e-162	3.3495e-164	9.66707e-164	4.02117e-163	5.95923e-164	-1.34146e-162	6.07137e-163	-4.32412e-163	-2.47571e-163	1.35765e-164	8.92873e-164	8.65841e-163	-1.39727e-163	8.78454e-164	-1.29139e-163	-2.50648e-164	7.12064e-164	-1.10154e-162	1.82553e-163	-1.36808e-162	3.55626e-163	7.13737e-163	-5.59626e-164	-1.99238e-163	-5.92108e-164	-1.04499e-162	1.46084e-162	3.07785e-163	1.26578e-162	-2.7183e-163	0
1.07454e-162	3.3495e-164	9.66707e-164	4.02117e-163	5.95923e-164	-1.34146e-162	6.07137e-163	-4.32412e-163	-2.47571e-163	1.35765e-164	8.92873e-164	8.65841e-163	-1.39727e-163	8.78454e-164	-1.29139e-163	-2.50648e-164	7.12064e-164	-1.10154e-162	1.82553e-163	-1.36808e-162	3.55626e-163	7.13737e-163	-5.59626e-164	-1.99238e-163	-5.92108e-164	-1.04499e-162	1.46084e-162	3.07785e-163	1.26578e-162	-2.7183e-163	0
1.07454e-162	3.3495e-164	9.66707e-164	4.02117e-163	5.95923e-164	-1.34146e-162	6.07137e-163	-4.32412e-163	-2.47571e-163	1.35765e-164	8.92873e-164	8.65841e-163	-1.39727e-163	8.78454e-164	-1.29139e-163	-2.50648e-164	7.12064e-164	-1.10154e-162	1.82553e-163	-1.36808e-162	3.55626e-163	7.13737e-163	-5.59626e-164	-1.99238e-163	-5.92108e-164	-1.04499e-162	1.46084e-162	3.07785e-163	1.26578e-162	-2.7183e-163	0
1.07454e-162	3.3495e-164	9.66707e-164	4.02117e-163	5.95923e-164	-1.34146e-162	6.07137e-163	-4.32412e-163	-2.47571e-163	1.35765e-164	8.92873e-164	8.65841e-163	-1.39727e-163	8.78454e-164	-1.29139e-163	-2.50648e-164	7.12064e-164	-1.10154e-162	1.82553e-163	-1.36808e-162	3.55626e-163	7.13737e-163	-5.59626e-164	-1.99238e-163	-5.92108e-164	-1.04499e-162	1.46084e-162	3.07785e-163	1.26578e-162	-2.7183e-163	0
1.07454e-162	3.3495e-164	9.66707e-164	4.02117e-163	5.95923e-164	-1.34146e-162	6.07137e-163	-4.32412e-163	-2.47571e-163	1.35765e-164	8.92873e-164	8.65841e-163	-1.39727e-163	8.78454e-164	-1.29139e-163	-2.50648e-164	7.12064e-164	-1.10154e-162	1.82553e-163	-1.36808e-162	3.55626e-163	7.13737e-163	-5.59626e-164	-1.99238e-163	-5.92108e-164	-1.04499e-162	1.46084e-162	3.07785e-163	1.26578e-162	-2.7183e-163	0
1.07454e-162	3.3495e-164	9.66707e-164	4.02117e-163	5.95923e-164	-1.34146e-162	6.07137e-163	-4.32412e-163	-2.47571e-163	1.35765e-164	8.92873e-164	8.65841e-163	-1.39727e-163	8.78454e-164	-1.29139e-163	-2.50648e-164	7.12064e-164	-1.10154e-162	1.82553e-163	-1.36808e-162	3.55626e-163	7.13737e-163	-5.59626e-164	-1.99238e-163	-5.92108e-164	-1.04499e-162	1.46084e-162	3.07785e-163	1.26578e-162	-2.7183e-163	0
1.07454e-162	3.3495e-164	9.66707e-164	4.02117e-163	5.95923e-164	-1.34146e-162	6.07137e-163	-4.32412e-163	-2.47571e-163	1.35765e-164	8.92873e-164	8.65841e-163	-1.39727e-163	8.78454e-164	-1.29139e-163	-2.50648e-164	7.12064e-164	-1.10154e-162	1.82553e-163	-1.36808e-162	3.55626e-163	7.13737e-163	-5.59626e-164	-1.99238e-163	-5.92108e-164	-1.04499e-162	1.46084e-162	3.07785e-163	1.26578e-162	-2.7183e-163	0
1.07454e-162	3.3495e-164	9.66707e-164	4.02117e-163	5.95923e-164	-1.34146e-162	6.07137e-163	-4.32412e-163	-2.47571e-163	1.35765e-164	8.92873e-164	8.65841e-163	-1.39727e-163	8.78454e-164	-1.29139e-163	-2.50648e-164	7.12064e-164	-1.10154e-162	1.82553e-163	-1.36808e-162	3.55626e-163	7.13737e-163	-5.59626e-164	-1.99238e-163	-5.92108e-164	-1.04499e-162	1.46084e-162	3.07785e-163	1.26578e-162	-2.7183e-163	0
1.07454e-162	3.3495e-164	9.66707e-164	4.02117e-163	5.95923e-164	-1.34146e-162	6.07137e-163	-4.32412e-163	-2.47571e-163	1.35765e-164	8.92873e-164	8.65841e-163	-1.39727e-163	8.78454e-164	-1.29139e-163	-2.50648e-164	7.12064e-164	-1.10154e-162	1.82553e-163	-1.36808e-162	3.55626e-163	7.13737e-163	-5.59626e-164	-1.99238e-163	-5.92108e-164	-1.04499e-162	1.46084e-162	3.07785e-163	1.26578e-162	-2.7183e-163	0
1.07454e-162	3.3495e-164	9.66707e-164	4.02117e-163	5.95923e-164	-1.34146e-162	6.07137e-163	-4.32412e-163	-2.47571e-163	1.35765e-164	8.92873e-164	8.65841e-163	-1.39727e-163	8.78454e-164	-1.29139e-163	-2.50648e-164	7.12064e-164	-1.10154e-162	1.82553e-163	-1.36808e-162	3.55626e-163	7.13737e-163	-5.59626e-164	-1.99238e-163	-5.92108e-164	-1.04499e-162	1.46084e-162	3.07785e-163	1.26578e-162	-2.7183e-163	0
1.07454e-162	3.3495e-164	9.66707e-164	4.02117e-163	5.95923e-164	-1.34146e-162	6.07137e-163	-4.32412e-163	-2.47571e-163	1.35765e-164	8.92873e-164	8.65841e-163	-1.39727e-163	8.78454e-164	-1.29139e-163	-2.50648e-164	7.12064e-164	-1.10154e-162	1.82553e-163	-1.36808e-162	3.55626e-163	7.13737e-163	-5.59626e-164	-1.99238e-163	-5.92108e-164	-1.04499e-162	1.46084e-162	3.07785e-163	1.26578e-162	-2.7183e-163	0
1.07454e-162	3.3495e-164	9.66707e-164	4.02117e-163	5.95923e-164	-1.34146e-162	6.07137e-163	-4.32412e-163	-2.47571e-163	1.35765e-164	8.92873e-164	8.65841e-163	-1.39727e-163	8.78454e-164	-1.29139e-163	-2.50648e-164	7.12064e-164	-1.10154e-162	1.82553e-163	-1.36808e-162	3.55626e-163	7.13737e-163	-5.59626e-164	-1.99238e-163	-5.92108e-164	-1.04499e-162	1.46084e-162	3.07785e-163	1.26578e-162	-2.7183e-163	0
1.07454e-162	3.3495e-164	9.66707e-164	4.02117e-163	5.95923e-164	-1.34146e-162	6.07137e-163	-4.32412e-163	-2.47571e-163	1.35765e-164	8.92873e-164	8.65841e-163	-1.39727e-163	8.78454e-164	-1.29139e-163	-2.50648e-164	7.12064e-164	-1.10154e-162	1.82553e-163	-1.36808e-162	3.55626e-163	7.13737e-163	-5.59626e-164	-1.99238e-163	-5.92108e-164	-1.04499e-162	1.46084e-162	3.07785e-163	1.26578e-162	-2.7183e-163	0
1.07454e-162	3.3495e-164	9.66707e-164	4.02117e-163	5.95923e-164	-1.34146e-162	6.07137e-163	-4.32412e-163	-2.47571e-163	1.35765e-164	8.92873e-164	8.65841e-163	-1.39727e-163	8.78454e-164	-1.29139e-163	-2.50648e-164	7.12064e-164	-1.10154e-162	1.82553e-163	-1.36808e-162	3.55626e-163	7.13737e-163	-5.59626e-164	-1.99238e-163	-5.92108e-164	-1.04499e-162	1.46084e-162	3.07785e-163	1.26578e-162	-2.7183e-163	0
1.07454e-162	3.3495e-164	9.66707e-164	4.02117e-163	5.95923e-164	-1.34146e-162	6.07137e-163	-4.32412e-163	-2.47571e-163	1.35765e-164	8.92873e-164	8.65841e-163	-1.39727e-163	8.78454e-164	-1.29139e-163	-2.50648e-164	7.12064e-164	-1.10154e-162	1.82553e-163	-1.36808e-162	3.55626e-163	7.13737e-163	-5.59626e-164	-1.99238e-163	-5.92108e-164	-1.04499e-162	1.46084e-162	3.07785e-163	1.26578e-162	-2.7183e-163	0
1.07454e-162	3.3495e-164	9.66707e-164	4.02117e-163	5.95923e-164	-1.34146e-162	6.07137e-163	-4.32412e-163	-2.47571e-163	1.35765e-164	8.92873e-164	8.65841e-163	-1.39727e-163	8.78454e-164	-1.29139e-163	-2.50648e-164	7.12064e-164	-1.10154e-162	1.82553e-163	-1.36808e-162	3.55626e-163	7.13737e-163	-5.59626e-164	-1.99238e-163	-5.92108e-164	-1.04499e-162	1.46084e-162	3.07785e-163	1.26578e-162	-2.7183e-163	0
1.07454e-162	3.3495e-164	9.66707e-164	4.02117e-163	5.95923e-164	-1.34146e-162	6.07137e-163	-4.32412e-163	-2.47571e-163	1.35765e-164	8.92873e-164	8.65841e-163	-1.39727e-163	8.78454e-164	-1.29139e-163	-2.50648e-164	7.12064e-164	-1.10154e-162	1.82553e-163	-1.36808e-162	3.55626e-163	7.13737e-163	-5.59626e-164	-1.99238e-163	-5.92108e-164	-1.04499e-162	1.46084e-162	3.07785e-163	1.26578e-162	-2.7183e-163	0
1.07454e-162	3.3495e-164	9.66707e-164	4.02117e-163	5.95923e-164	-1.34146e-162	6.07137e-163	-4.32412e-163	-2.47571e-163	1.35765e-164	8.92873e-164	8.65841e-163	-1.39727e-163	8.78454e-164	-1.29139e-163	-2.50648e-164	7.12064e-164	-1.10154e-162	1.82553e-163	-1.36808e-162	3.55626e-163	7.13737e-163	-5.59626e-164	-1.99238e-163	-5.92108e-164	-1.04499e-162	1.46084e-162	3.07785e-163	1.26578e-162	-2.7183e-163	0
1.07454e-162	3.3495e-164	9.66707e-164	4.02117e-163	5.95923e-164	-1.34146e-162	6.07137e-163	-4.32412e-163	-2.47571e-163	1.35765e-164	8.92873e-164	8.65841e-163	-1.39727e-163	8.78454e-164	-1.29139e-163	-2.50648e-164	7.12064e-164	-1.10154e-162	1.82553e-163	-1.36808e-162	3.55626e-163	7.13737e-163	-5.59626e-164	-1.99238e-163	-5.92108e-164	-1.04499e-162	1.46084e-162	3.07785e-163	1.26578e-162	-2.7183e-163	0
1.07454e-162	3.3495e-164	9.66707e-164	4.02117e-163	5.95923e-164	-1.34146e-162	6.07137e-163	-4.32412e-163	-2.47571e-163	1.35765e-164	8.92873e-164	8.65841e-163	-1.39727e-163	8.78454e-164	-1.29139e-163	-2.50648e-164	7.12064e-164	-1.10154e-162	1.82553e-163	-1.36808e-162	3.55626e-163	7.13737e-163	-5.59626e-164	-1.99238e-163	-5.92108e-164	-1.04499e-162	1.46084e-162	3.07785e-163	1.26578e-162	-2.7183e-163	0
1.07454e-162	3.3495e-164	9.66707e-164	4.02117e-163	5.95923e-164	-1.34146e-162	6.07137e-163	-4.32412e-163	-2.47571e-163	1.35765e-164	8.92873e-164	8.65841e-163	-1.39727e-163	8.78454e-164	-1.29139e-163	-2.50648e-164	7.12064e-164	-1.10154e-162	1.82553e-163	-1.36808e-162	3.55626e-163	7.13737e-163	-5.59626e-164	-1.99238e-163	-5.92108e-164	-1.04499e-162	1.46084e-162	3.07785e-163	1.26578e-162	-2.7183e-163	0
1.07454e-162	3.3495e-164	9.66707e-164	4.02117e-163	5.95923e-164	-1.34146e-162	6.07137e-163	-4.32412e-163	-2.47571e-163	1.35765e-164	8.92873e-164	8.65841e-163	-1.39727e-163	8.78454e-164	-1.29139e-163	-2.50648e-164	7.12064e-164	-1.10154e-162	1.82553e-163	-1.36808e-162	3.55626e-163	7.13737e-163	-5.59626e-164	-1.99238e-163	-5.92108e-164	-1.04499e-162	1.46084e-162	3.07785e-163	1.26578e-162	-2.7183e-163	0
1.07454e-162	3.3495e-164	9.66707e-164	4.02117e-163	5.95923e-164	-1.34146e-162	6.07137e-163	-4.32412e-163	-2.47571e-163	1.35765e-164	8.92873e-164	8.65841e-163	-1.39727e-163	8.78454e-164	-1.29139e-163	-2.50648e-164	7.12064e-164	-1.10154e-162	1.82553e-163	-1.36808e-162	3.55626e-163	7.13737e-163	-5.59626e-164	-1.99238e-163	-5.92108e-164	-1.04499e-162	1.46084e-162	3.07785e-163	1.26578e-162	-2.7183e-163	0
1.07454e-162	3.3495e-164	9.66707e-164	4.02117e-163	5.95923e-164	-1.34146e-162	6.07137e-163	-4.32412e-163	-2.47571e-163	1.35765e-164	8.92873e-164	8.65841e-163	-1.39727e-163	8.78454e-164	-1.29139e-163	-2.50648e-164	7.12064e-164	-1.10154e-162	1.82553e-163	-1.36808e-162	3.55626e-163	7.13737e-163	-5.59626e-164	-1.99238e-163	-5.92108e-164	-1.04499e-162	1.46084e-162	3.07785e-163	1.26578e-162	-2.7183e-163	0
1.07454e-162	3.3495e-164	9.66707e-164	4.02117e-163	5.95923e-164	-1.34146e-162	6.07137e-163	-4.32412e-163	-2.47571e-163	1.35765e-164	8.92873e-164	8.65841e-163	-1.39727e-163	8.78454e-164	-1.29139e-163	-2.50648e-164	7.12064e-164	-1.10154e-162	1.82553e-163	-1.36808e-162	3.55626e-163	7.13737e-163	-5.59626e-164	-1.99238e-163	-5.92108e-164	-1.04499e-162	1.46084e-162	3.07785e-163	1.26578e-162	-2.7183e-163	0
1.07454e-162	3.3495e-164	9.66707e-164	4.02117e-163	5.95923e-164	-1.34146e-162	6.07137e-163	-4.32412e-163	-2.47571e-163	1.35765e-164	8.92873e-164	8.65841e-163	-1.39727e-163	8.78454e-164	-1.29139e-163	-2.50648e-164	7.12064e-164	-1.10154e-162	1.82553e-163	-1.36808e-162	3.55626e-163	7.13737e-163	-5.59626e-164	-1.99238e-163	-5.92108e-164	-1.04499e-162	1.46084e-162	3.07785e-163	1.26578e-162	-2.7183e-163	0
1.07454e-162	3.3495e-164	9.66707e-164	4.02117e-163	5.95923e-164	-1.34146e-162	6.07137e-163	-4.32412e-163	-2.47571e-163	1.35765e-164	8.92873e-164	8.65841e-163	-1.39727e-163	8.78454e-164	-1.29139e-163	-2.50648e-164	7.12064e-164	-1.10154e-162	1.82553e-163	-1.36808e-162	3.55626e-163	7.13737e-163	-5.59626e-164	-1.99238e-163	-5.92108e-164	-1.04499e-162	1.46084e-162	3.07785e-163	1.26578e-162	-2.7183e-163	0
1.07454e-162	3.3495e-164	9.66707e-164	4.02117e-163	5.95923e-164	-1.34146e-162	6.07137e-163	-4.32412e-163	-2.47571e-163	1.35765e-164	8.92873e-164	8.65841e-163	-1.39727e-163	8.78454e-164	-1.29139e-163	-2.50648e-164	7.12064e-164	-1.10154e-162	1.82553e-163	-1.36808e-162	3.55626e-163	7.13737e-163	-5.59626e-164	-1.99238e-163	-5.92108e-164	-1.04499e-162	1.46084e-162	3.07785e-163	1.26578e-162	-2.7183e-163	0
1.07454e-162	3.3495e-164	9.66707e-164	4.02117e-163	5.95923e-164	-1.34146e-162	6.07137e-163	-4.32412e-163	-2.47571e-163	1.35765e-164	8.92873e-164	8.65841e-163	-1.39727e-163	8.78454e-164	-1.29139e-163	-2.50648e-164	7.12064e-164	-1.10154e-162	1.82553e-163	-1.36808e-162	3.55626e-163	7.13737e-163	-5.59626e-164	-1.99238e-163	-5.92108e-164	-1.04499e-162	1.46084e-162	3.07785e-163	1.26578e-162	-2.7183e-163	0
1.07454e-162	3.3495e-164	9.66707e-164	4.02117e-163	5.95923e-164	-1.34146e-162	6.07137e-163	-4.32412e-163	-2.47571e-163	1.35765e-164	8.92873e-164	8.65841e-163	-1.39727e-163	8.78454e-164	-1.29139e-163	-2.50648e-164	7.12064e-164	-1.10154e-162	1.82553e-163	-1.36808e-162	3.55626e-163	7.13737e-163	-5.59626e-164	-1.99238e-163	-5.92108e-164	-1.04499e-162	1.46084e-162	3.07785e-163	1.26578e-162	-2.7183e-163	0
1.07454e-162	3.3495e-164	9.66707e-164	4.02117e-163	5.95923e-164	-1.34146e-162	6.07137e-163	-4.32412e-163	-2.47571e-163	1.35765e-164	8.92873e-164	8.65841e-163	-1.39727e-163	8.78454e-164	-1.29139e-163	-2.50648e-164	7.12064e-164	-1.10154e-162	1.82553e-163	-1.36808e-162	3.55626e-163	7.13737e-163	-5.59626e-164	-1.99238e-163	-5.92108e-164	-1.04499e-162	1.46084e-162	3.07785e-163	1.26578e-162	-2.7183e-163	0
1.07454e-162	3.3495e-164	9.66707e-164	4.02117e-163	5.95923e-164	-1.34146e-162	6.07137e-163	-4.32412e-163	-2.47571e-163	1.35765e-164	8.92873e-164	8.65841e-163	-1.39727e-163	8.78454e-164	-1.29139e-163	-2.50648e-164	7.12064e-164	-1.10154e-162	1.82553e-163	-1.36808e-162	3.55626e-163	7.13737e-163	-5.59626e-164	-1.99238e-163	-5.92108e-164	-1.04499e-162	1.46084e-162	3.07785e-163	1.26578e-162	-2.7183e-163	0
1.07454e-162	3.3495e-164	9.66707e-164	4.02117e-163	5.95923e-164	-1.34146e-162	6.07137e-163	-4.32412e-163	-2.47571e-163	1.35765e-164	8.92873e-164	8.65841e-163	-1.39727e-163	8.78454e-164	-1.29139e-163	-2.50648e-164	7.12064e-164	-1.10154e-162	1.82553e-163	-1.36808e-162	3.55626e-163	7.13737e-163	-5.59626e-164	-1.99238e-163	-5.92108e-164	-1.04499e-162	1.46084e-162	3.07785e-163	1.26578e-162	-2.7183e-163	0
1.07454e-162	3.3495e-164	9.66707e-164	4.02117e-163	5.95923e-164	-1.34146e-162	6.07137e-163	-4.32412e-163	-2.47571e-163	1.35765e-164	8.92873e-164	8.65841e-163	-1.39727e-163	8.78454e-164	-1.29139e-163	-2.50648e-164	7.12064e-164	-1.10154e-162	1.82553e-163	-1.36808e-162	3.55626e-163	7.13737e-163	-5.59626e-164	-1.99238e-163	-5.92108e-164	-1.04499e-162	1.46084e-162	3.07785e-163	1.26578e-162	-2.7183e-163	0
1.07454e-162	3.3495e-164	9.66707e-164	4.02117e-163	5.95923e-164	-1.34146e-162	6.07137e-163	-4.32412e-163	-2.47571e-163	1.35765e-164	8.92873e-164	8.65841e-163	-1.39727e-163	8.78454e-164	-1.29139e-163	-2.50648e-164	7.12064e-164	-1.10154e-162	1.82553e-163	-1.36808e-162	3.55626e-163	7.13737e-163	-5.59626e-164	-1.99238e-163	-5.92108e-164	-1.04499e-162	1.46084e-162	3.07785e-163	1.26578e-162	-2.7183e-163	0
1.07454e-162	3.3495e-164	9.66707e-164	4.02117e-163	5.95923e-164	-1.34146e-162	6.07137e-163	-4.32412e-163	-2.47571e-163	1.35765e-164	8.92873e-164	8.65841e-163	-1.39727e-163	8.78454e-164	-1.29139e-163	-2.50648e-164	7.12064e-164	-1.10154e-162	1.82553e-163	-1.36808e-162	3.55626e-163	7.13737e-163	-5.59626e-164	-1.99238e-163	-5.92108e-164	-1.04499e-162	1.46084e-162	3.07785e-163	1.26578e-162	-2.7183e-163	0
1.07454e-162	3.3495e-164	9.66707e-164	4.02117e-163	5.95923e-164	-1.34146e-162	6.07137e-163	-4.32412e-163	-2.47571e-163	1.35765e-164	8.92873e-164	8.65841e-163	-1.39727e-163	8.78454e-164	-1.29139e-163	-2.50648e-164	7.12064e-164	-1.10154e-162	1.82553e-163	-1.36808e-162	3.55626e-163	7.13737e-163	-5.59626e-164	-1.99238e-163	-5.92108e-164	-1.04499e-162	1.46084e-162	3.07785e-163	1.26578e-162	-2.7183e-163	0
1.07454e-162	3.3495e-164	9.66707e-164	4.02117e-163	5.95923e-164	-1.34146e-162	6.07137e-163	-4.32412e-163	-2.47571e-163	1.35765e-164	8.92873e-164	8.65841e-163	-1.39727e-163	8.78454e-164	-1.29139e-163	-2.50648e-164	7.12064e-164	-1.10154e-162	1.82553e-163	-1.36808e-162	3.55626e-163	7.13737e-163	-5.59626e-164	-1.99238e-163	-5.92108e-164	-1.04499e-162	1.46084e-162	3.07785e-163	1.26578e-162	-2.7183e-163	0
1.07454e-162	3.3495e-164	9.66707e-164	4.02117e-163	5.95923e-164	-1.34146e-162	6.07137e-163	-4.32412e-163	-2.47571e-163	1.35765e-164	8.92873e-164	8.65841e-163	-1.39727e-163	8.78454e-164	-1.29139e-163	-2.50648e-164	7.12064e-164	-1.10154e-162	1.82553e-163	-1.36808e-162	3.55626e-163	7.13737e-163	-5.59626e-164	-1.99238e-163	-5.92108e-164	-1.04499e-162	1.46084e-162	3.07785e-163	1.26578e-162	-2.7183e-163	0
1.07454e-162	3.3495e-164	9.66707e-164	4.02117e-163	5.95923e-164	-1.34146e-162	6.07137e-163	-4.32412e-163	-2.47571e-163	1.35765e-164	8.92873e-164	8.65841e-163	-1.39727e-163	8.78454e-164	-1.29139e-163	-2.50648e-164	7.12064e-164	-1.10154e-162	1.82553e-163	-1.36808e-162	3.55626e-163	7.13737e-163	-5.59626e-164	-1.99238e-163	-5.92108e-164	-1.04499e-162	1.46084e-162	3.07785e-163	1.26578e-162	-2.7183e-163	0
1.07454e-162	3.3495e-164	9.66707e-164	4.02117e-163	5.95923e-164	-1.34146e-162	6.07137e-163	-4.32412e-163	-2.47571e-163	1.35765e-164	8.92873e-164	8.65841e-163	-1.39727e-163	8.78454e-164	-1.29139e-163	-2.50648e-164	7.12064e-164	-1.10154e-162	1.82553e-163	-1.36808e-162	3.55626e-163	7.13737e-163	-5.59626e-164	-1.99238e-163	-5.92108e-164	-1.04499e-162	1.46084e-162	3.07785e-163	1.26578e-162	-2.7183e-163	0
1.07454e-162	3.3495e-164	9.66707e-164	4.02117e-163	5.95923e-164	-1.34146e-162	6.07137e-163	-4.32412e-163	-2.47571e-163	1.35765e-164	8.92873e-164	8.65841e-163	-1.39727e-163	8.78454e-164	-1.29139e-163	-2.50648e-164	7.12064e-164	-1.10154e-162	1.82553e-163	-1.36808e-162	3.55626e-163	7.13737e-163	-5.59626e-164	-1.99238e-163	-5.92108e-164	-1.04499e-162	1.46084e-162	3.07785e-163	1.26578e-162	-2.7183e-163	0
1.07454e-162	3.3495e-164	9.66707e-164	4.02117e-163	5.95923e-164	-1.34146e-162	6.07137e-163	-4.32412e-163	-2.47571e-163	1.35765e-164	8.92873e-164	8.65841e-163	-1.39727e-163	8.78454e-164	-1.29139e-163	-2.50648e-164	7.12064e-164	-1.10154e-162	1.82553e-163	-1.36808e-162	3.55626e-163	7.13737e-163	-5.59626e-164	-1.99238e-163	-5.92108e-164	-1.04499e-162	1.46084e-162	3.07785e-163	1.26578e-162	-2.7183e-163	0
1.07454e-162	3.3495e-164	9.66707e-164	4.02117e-163	5.95923e-164	-1.34146e-162	6.07137e-163	-4.32412e-163	-2.47571e-163	1.35765e-164	8.92873e-164	8.65841e-163	-1.39727e-163	8.78454e-164	-1.29139e-163	-2.50648e-164	7.12064e-164	-1.10154e-162	1.82553e-163	-1.36808e-162	3.55626e-163	7.13737e-163	-5.59626e-164	-1.99238e-163	-5.92108e-164	-1.04499e-162	1.46084e-162	3.07785e-163	1.26578e-162	-2.7183e-163	0
1.07454e-162	3.3495e-164	9.66707e-164	4.02117e-163	5.95923e-164	-1.34146e-162	6.07137e-163	-4.32412e-163	-2.47571e-163	1.35765e-164	8.92873e-164	8.65841e-163	-1.39727e-163	8.78454e-164	-1.29139e-163	-2.50648e-164	7.12064e-164	-1.10154e-162	1.82553e-163	-1.36808e-162	3.55626e-163	7.13737e-163	-5.59626e-164	-1.99238e-163	-5.92108e-164	-1.04499e-162	1.46084e-162	3.07785e-163	1.26578e-162	-2.7183e-163	0
1.07454e-162	3.3495e-164	9.66707e-164	4.02117e-163	5.95923e-164	-1.34146e-162	6.07137e-163	-4.32412e-163	-2.47571e-163	1.35765e-164	8.92873e-164	8.65841e-163	-1.39727e-163	8.78454e-164	-1.29139e-163	-2.50648e-164	7.12064e-164	-1.10154e-162	1.82553e-163	-1.36808e-162	3.55626e-163	7.13737e-163	-5.59626e-164	-1.99238e-163	-5.92108e-164	-1.04499e-162	1.46084e-162	3.07785e-163	1.26578e-162	-2.7183e-163	0
1.07454e-162	3.3495e-164	9.66707e-164	4.02117e-163	5.95923e-164	-1.34146e-162	6.07137e-163	-4.32412e-163	-2.47571e-163	1.35765e-164	8.92873e-164	8.65841e-163	-1.39727e-163	8.78454e-164	-1.29139e-163	-2.50648e-164	7.12064e-164	-1.10154e-162	1.82553e-163	-1.36808e-162	3.55626e-163	7.13737e-163	-5.59626e-164	-1.99238e-163	-5.92108e-164	-1.04499e-162	1.46084e-162	3.07785e-163	1.26578e-162	-2.7183e-163	0
1.07454e-162	3.3495e-164	9.66707e-164	4.02117e-163	5.95923e-164	-1.34146e-162	6.07137e-163	-4.32412e-163	-2.47571e-163	1.35765e-164	8.92873e-164	8.65841e-163	-1.39727e-163	8.78454e-164	-1.29139e-163	-2.50648e-164	7.12064e-164	-1.10154e-162	1.82553e-163	-1.36808e-162	3.55626e-163	7.13737e-163	-5.59626e-164	-1.99238e-163	-5.92108e-164	-1.04499e-162	1.46084e-162	3.07785e-163	1.26578e-162	-2.7183e-163	0
1.07454e-162	3.3495e-164	9.66707e-164	4.02117e-163	5.95923e-164	-1.34146e-162	6.07137e-163	-4.32412e-163	-2.47571e-163	1.35765e-164	8.92873e-164	8.65841e-163	-1.39727e-163	8.78454e-164	-1.29139e-163	-2.50648e-164	7.12064e-164	-1.10154e-162	1.82553e-163	-1.36808e-162	3.55626e-163	7.13737e-163	-5.59626e-164	-1.99238e-163	-5.92108e-164	-1.04499e-162	1.46084e-162	3.07785e-163	1.26578e-162	-2.7183e-163	0
1.07454e-162	3.3495e-164	9.66707e-164	4.02117e-163	5.95923e-164	-1.34146e-162	6.07137e-163	-4.32412e-163	-2.47571e-163	1.35765e-164	8.92873e-164	8.65841e-163	-1.39727e-163	8.78454e-164	-1.29139e-163	-2.50648e-164	7.12064e-164	-1.10154e-162	1.82553e-163	-1.36808e-162	3.55626e-163	7.13737e-163	-5.59626e-164	-1.99238e-163	-5.92108e-164	-1.04499e-162	1.46084e-162	3.07785e-163	1.26578e-162	-2.7183e-163	0
1.07454e-162	3.3495e-164	9.66707e-164	4.02117e-163	5.95923e-164	-1.34146e-162	6.07137e-163	-4.32412e-163	-2.47571e-163	1.35765e-164	8.92873e-164	8.65841e-163	-1.39727e-163	8.78454e-164	-1.29139e-163	-2.50648e-164	7.12064e-164	-1.10154e-162	1.82553e-163	-1.36808e-162	3.55626e-163	7.13737e-163	-5.59626e-164	-1.99238e-163	-5.92108e-164	-1.04499e-162	1.46084e-162	3.07785e-163	1.26578e-162	-2.7183e-163	0
1.07454e-162	3.3495e-164	9.66707e-164	4.02117e-163	5.95923e-164	-1.34146e-162	6.07137e-163	-4.32412e-163	-2.47571e-163	1.35765e-164	8.92873e-164	8.65841e-163	-1.39727e-163	8.78454e-164	-1.29139e-163	-2.50648e-164	7.12064e-164	-1.10154e-162	1.82553e-163	-1.36808e-162	3.55626e-163	7.13737e-163	-5.59626e-164	-1.99238e-163	-5.92108e-164	-1.04499e-162	1.46084e-162	3.07785e-163	1.26578e-162	-2.7183e-163	0
1.07454e-162	3.3495e-164	9.66707e-164	4.02117e-163	5.95923e-164	-1.34146e-162	6.07137e-163	-4.32412e-163	-2.47571e-163	1.35765e-164	8.92873e-164	8.65841e-163	-1.39727e-163	8.78454e-164	-1.29139e-163	-2.50648e-164	7.12064e-164	-1.10154e-162	1.82553e-163	-1.36808e-162	3.55626e-163	7.13737e-163	-5.59626e-164	-1.99238e-163	-5.92108e-164	-1.04499e-162	1.46084e-162	3.07785e-163	1.26578e-162	-2.7183e-163	0
1.07454e-162	3.3495e-164	9.66707e-164	4.02117e-163	5.95923e-164	-1.34146e-162	6.07137e-163	-4.32412e-163	-2.47571e-163	1.35765e-164	8.92873e-164	8.65841e-163	-1.39727e-163	8.78454e-164	-1.29139e-163	-2.50648e-164	7.12064e-164	-1.10154e-162	1.82553e-163	-1.36808e-162	3.55626e-163	7.13737e-163	-5.59626e-164	-1.99238e-163	-5.92108e-164	-1.04499e-162	1.46084e-162	3.07785e-163	1.26578e-162	-2.7183e-163	0
1.07454e-162	3.3495e-164	9.66707e-164	4.02117e-163	5.95923e-164	-1.34146e-162	6.07137e-163	-4.32412e-163	-2.47571e-163	1.35765e-164	8.92873e-164	8.65841e-163	-1.39727e-163	8.78454e-164	-1.29139e-163	-2.50648e-164	7.12064e-164	-1.10154e-162	1.82553e-163	-1.36808e-162	3.55626e-163	7.13737e-163	-5.59626e-164	-1.99238e-163	-5.92108e-164	-1.04499e-162	1.46084e-162	3.07785e-163	1.26578e-162	-2.7183e-163	0
1.07454e-162	3.3495e-164	9.66707e-164	4.02117e-163	5.95923e-164	-1.34146e-162	6.07137e-163	-4.32412e-163	-2.47571e-163	1.35765e-164	8.92873e-164	8.65841e-163	-1.39727e-163	8.78454e-164	-1.29139e-163	-2.50648e-164	7.12064e-164	-1.10154e-162	1.82553e-163	-1.36808e-162	3.55626e-163	7.13737e-163	-5.59626e-164	-1.99238e-163	-5.92108e-164	-1.04499e-162	1.46084e-162	3.07785e-163	1.26578e-162	-2.7183e-163	0
1.07454e-162	3.3495e-164	9.66707e-164	4.02117e-163	5.95923e-164	-1.34146e-162	6.07137e-163	-4.32412e-163	-2.47571e-163	1.35765e-164	8.92873e-164	8.65841e-163	-1.39727e-163	8.78454e-164	-1.29139e-163	-2.50648e-164	7.12064e-164	-1.10154e-162	1.82553e-163	-1.36808e-162	3.55626e-163	7.13737e-163	-5.59626e-164	-1.99238e-163	-5.92108e-164	-1.04499e-162	1.46084e-162	3.07785e-163	1.26578e-162	-2.7183e-163	0
1.07454e-162	3.3495e-164	9.66707e-164	4.02117e-163	5.95923e-164	-1.34146e-162	6.07137e-163	-4.32412e-163	-2.47571e-163	1.35765e-164	8.92873e-164	8.65841e-163	-1.39727e-163	8.78454e-164	-1.29139e-163	-2.50648e-164	7.12064e-164	-1.10154e-162	1.82553e-163	-1.36808e-162	3.55626e-163	7.13737e-163	-5.59626e-164	-1.99238e-163	-5.92108e-164	-1.04499e-162	1.46084e-162	3.07785e-163	1.26578e-162	-2.7183e-163	0
1.07454e-162	3.3495e-164	9.66707e-164	4.02117e-163	5.95923e-164	-1.34146e-162	6.07137e-163	-4.32412e-163	-2.47571e-163	1.35765e-164	8.92873e-164	8.65841e-163	-1.39727e-163	8.78454e-164	-1.29139e-163	-2.50648e-164	7.12064e-164	-1.10154e-162	1.82553e-163	-1.36808e-162	3.55626e-163	7.13737e-163	-5.59626e-164	-1.99238e-163	-5.92108e-164	-1.04499e-162	1.46084e-162	3.07785e-163	1.26578e-162	-2.7183e-163	0
1.07454e-162	3.3495e-164	9.66707e-164	4.02117e-163	5.95923e-164	-1.34146e-162	6.07137e-163	-4.32412e-163	-2.47571e-163	1.35765e-164	8.92873e-164	8.65841e-163	-1.39727e-163	8.78454e-164	-1.29139e-163	-2.50648e-164	7.12064e-164	-1.10154e-162	1.82553e-163	-1.36808e-162	3.55626e-163	7.13737e-163	-5.59626e-164	-1.99238e-163	-5.92108e-164	-1.04499e-162	1.46084e-162	3.07785e-163	1.26578e-162	-2.7183e-163	0
1.07454e-162	3.3495e-164	9.66707e-164	4.02117e-163	5.95923e-164	-1.34146e-162	6.07137e-163	-4.32412e-163	-2.47571e-163	1.35765e-164	8.92873e-164	8.65841e-163	-1.39727e-163	8.78454e-164	-1.29139e-163	-2.50648e-164	7.12064e-164	-1.10154e-162	1.82553e-163	-1.36808e-162	3.55626e-163	7.13737e-163	-5.59626e-164	-1.99238e-163	-5.92108e-164	-1.04499e-162	1.46084e-162	3.07785e-163	1.26578e-162	-2.7183e-163	0
1.07454e-162	3.3495e-164	9.66707e-164	4.02117e-163	5.95923e-164	-1.34146e-162	6.07137e-163	-4.32412e-163	-2.47571e-163	1.35765e-164	8.92873e-164	8.65841e-163	-1.39727e-163	8.78454e-164	-1.29139e-163	-2.50648e-164	7.12064e-164	-1.10154e-162	1.82553e-163	-1.36808e-162	3.55626e-163	7.13737e-163	-5.59626e-164	-1.99238e-163	-5.92108e-164	-1.04499e-162	1.46084e-162	3.07785e-163	1.26578e-162	-2.7183e-163	0
1.07454e-162	3.3495e-164	9.66707e-164	4.02117e-163	5.95923e-164	-1.34146e-162	6.07137e-163	-4.32412e-163	-2.47571e-163	1.35765e-164	8.92873e-164	8.65841e-163	-1.39727e-163	8.78454e-164	-1.29139e-163	-2.50648e-164	7.12064e-164	-1.10154e-162	1.82553e-163	-1.36808e-162	3.55626e-163	7.13737e-163	-5.59626e-164	-1.99238e-163	-5.92108e-164	-1.04499e-162	1.46084e-162	3.07785e-163	1.26578e-162	-2.7183e-163	0
1.07454e-162	3.3495e-164	9.66707e-164	4.02117e-163	5.95923e-164	-1.34146e-162	6.07137e-163	-4.32412e-163	-2.47571e-163	1.35765e-164	8.92873e-164	8.65841e-163	-1.39727e-163	8.78454e-164	-1.29139e-163	-2.50648e-164	7.12064e-164	-1.10154e-162	1.82553e-163	-1.36808e-162	3.55626e-163	7.13737e-163	-5.59626e-164	-1.99238e-163	-5.92108e-164	-1.04499e-162	1.46084e-162	3.07785e-163	1.26578e-162	-2.7183e-163	0
1.07454e-162	3.3495e-164	9.66707e-164	4.02117e-163	5.95923e-164	-1.34146e-162	6.07137e-163	-4.32412e-163	-2.47571e-163	1.35765e-164	8.92873e-164	8.65841e-163	-1.39727e-163	8.78454e-164	-1.29139e-163	-2.50648e-164	7.12064e-164	-1.10154e-162	1.82553e-163	-1.36808e-162	3.55626e-163	7.13737e-163	-5.59626e-164	-1.99238e-163	-5.92108e-164	-1.04499e-162	1.46084e-162	3.07785e-163	1.26578e-162	-2.7183e-163	0
1.07454e-162	3.3495e-164	9.66707e-164	4.02117e-163	5.95923e-164	-1.34146e-162	6.07137e-163	-4.32412e-163	-2.47571e-163	1.35765e-164	8.92873e-164	8.65841e-163	-1.39727e-163	8.78454e-164	-1.29139e-163	-2.50648e-164	7.12064e-164	-1.10154e-162	1.82553e-163	-1.36808e-162	3.55626e-163	7.13737e-163	-5.59626e-164	-1.99238e-163	-5.92108e-164	-1.04499e-162	1.46084e-162	3.07785e-163	1.26578e-162	-2.7183e-163	0
1.07454e-162	3.3495e-164	9.66707e-164	4.02117e-163	5.95923e-164	-1.34146e-162	6.07137e-163	-4.32412e-163	-2.47571e-163	1.35765e-164	8.92873e-164	8.65841e-163	-1.39727e-163	8.78454e-164	-1.29139e-163	-2.50648e-164	7.12064e-164	-1.10154e-162	1.82553e-163	-1.36808e-162	3.55626e-163	7.13737e-163	-5.59626e-164	-1.99238e-163	-5.92108e-164	-1.04499e-162	1.46084e-162	3.07785e-163	1.26578e-162	-2.7183e-163	0
1.07454e-162	3.3495e-164	9.66707e-164	4.02117e-163	5.95923e-164	-1.34146e-162	6.07137e-163	-4.32412e-163	-2.47571e-163	1.35765e-164	8.92873e-164	8.65841e-163	-1.39727e-163	8.78454e-164	-1.29139e-163	-2.50648e-164	7.12064e-164	-1.10154e-162	1.82553e-163	-1.36808e-162	3.55626e-163	7.13737e-163	-5.59626e-164	-1.99238e-163	-5.92108e-164	-1.04499e-162	1.46084e-162	3.07785e-163	1.26578e-162	-2.7183e-163	0
1.07454e-162	3.3495e-164	9.66707e-164	4.02117e-163	5.95923e-164	-1.34146e-162	6.07137e-163	-4.32412e-163	-2.47571e-163	1.35765e-164	8.92873e-164	8.65841e-163	-1.39727e-163	8.78454e-164	-1.29139e-163	-2.50648e-164	7.12064e-164	-1.10154e-162	1.82553e-163	-1.36808e-162	3.55626e-163	7.13737e-163	-5.59626e-164	-1.99238e-163	-5.92108e-164	-1.04499e-162	1.46084e-162	3.07785e-163	1.26578e-162	-2.7183e-163	0
1.07454e-162	3.3495e-164	9.66707e-164	4.02117e-163	5.95923e-164	-1.34146e-162	6.07137e-163	-4.32412e-163	-2.47571e-163	1.35765e-164	8.92873e-164	8.65841e-163	-1.39727e-163	8.78454e-164	-1.29139e-163	-2.50648e-164	7.12064e-164	-1.10154e-162	1.82553e-163	-1.36808e-162	3.55626e-163	7.13737e-163	-5.59626e-164	-1.99238e-163	-5.92108e-164	-1.04499e-162	1.46084e-162	3.07785e-163	1.26578e-162	-2.7183e-163	0
1.07454e-162	3.3495e-164	9.66707e-164	4.02117e-163	5.95923e-164	-1.34146e-162	6.07137e-163	-4.32412e-163	-2.47571e-163	1.35765e-164	8.92873e-164	8.65841e-163	-1.39727e-163	8.78454e-164	-1.29139e-163	-2.50648e-164	7.12064e-164	-1.10154e-162	1.82553e-163	-1.36808e-162	3.55626e-163	7.13737e-163	-5.59626e-164	-1.99238e-163	-5.92108e-164	-1.04499e-162	1.46084e-162	3.07785e-163	1.26578e-162	-2.7183e-163	0
1.07454e-162	3.3495e-164	9.66707e-164	4.02117e-163	5.95923e-164	-1.34146e-162	6.07137e-163	-4.32412e-163	-2.47571e-163	1.35765e-164	8.92873e-164	8.65841e-163	-1.39727e-163	8.78454e-164	-1.29139e-163	-2.50648e-164	7.12064e-164	-1.10154e-162	1.82553e-163	-1.36808e-162	3.55626e-163	7.13737e-163	-5.59626e-164	-1.99238e-163	-5.92108e-164	-1.04499e-162	1.46084e-162	3.07785e-163	1.26578e-162	-2.7183e-163	0
1.07454e-162	3.3495e-164	9.66707e-164	4.02117e-163	5.95923e-164	-1.34146e-162	6.07137e-163	-4.32412e-163	-2.47571e-163	1.35765e-164	8.92873e-164	8.65841e-163	-1.39727e-163	8.78454e-164	-1.29139e-163	-2.50648e-164	7.12064e-164	-1.10154e-162	1.82553e-163	-1.36808e-162	3.55626e-163	7.13737e-163	-5.59626e-164	-1.99238e-163	-5.92108e-164	-1.04499e-162	1.46084e-162	3.07785e-163	1.26578e-162	-2.7183e-163	0
1.07454e-162	3.3495e-164	9.66707e-164	4.02117e-163	5.95923e-164	-1.34146e-162	6.07137e-163	-4.32412e-163	-2.47571e-163	1.35765e-164	8.92873e-164	8.65841e-163	-1.39727e-163	8.78454e-164	-1.29139e-163	-2.50648e-164	7.12064e-164	-1.10154e-162	1.82553e-163	-1.36808e-162	3.55626e-163	7.13737e-163	-5.59626e-164	-1.99238e-163	-5.92108e-164	-1.04499e-162	1.46084e-162	3.07785e-163	1.26578e-162	-2.7183e-163	0
1.07454e-162	3.3495e-164	9.66707e-164	4.02117e-163	5.95923e-164	-1.34146e-162	6.07137e-163	-4.32412e-163	-2.47571e-163	1.35765e-164	8.92873e-164	8.65841e-163	-1.39727e-163	8.78454e-164	-1.29139e-163	-2.50648e-164	7.12064e-164	-1.10154e-162	1.82553e-163	-1.36808e-162	3.55626e-163	7.13737e-163	-5.59626e-164	-1.99238e-163	-5.92108e-164	-1.04499e-162	1.46084e-162	3.07785e-163	1.26578e-162	-2.7183e-163	0
1.07454e-162	3.3495e-164	9.66707e-164	4.02117e-163	5.95923e-164	-1.34146e-162	6.07137e-163	-4.32412e-163	-2.47571e-163	1.35765e-164	8.92873e-164	8.65841e-163	-1.39727e-163	8.78454e-164	-1.29139e-163	-2.50648e-164	7.12064e-164	-1.10154e-162	1.82553e-163	-1.36808e-162	3.55626e-163	7.13737e-163	-5.59626e-164	-1.99238e-163	-5.92108e-164	-1.04499e-162	1.46084e-162	3.07785e-163	1.26578e-162	-2.7183e-163	0
1.07454e-162	3.3495e-164	9.66707e-164	4.02117e-163	5.95923e-164	-1.34146e-162	6.07137e-163	-4.32412e-163	-2.47571e-163	1.35765e-164	8.92873e-164	8.65841e-163	-1.39727e-163	8.78454e-164	-1.29139e-163	-2.50648e-164	7.12064e-164	-1.10154e-162	1.82553e-163	-1.36808e-162	3.55626e-163	7.13737e-163	-5.59626e-164	-1.99238e-163	-5.92108e-164	-1.04499e-162	1.46084e-162	3.07785e-163	1.26578e-162	-2.7183e-163	0
1.07454e-162	3.3495e-164	9.66707e-164	4.02117e-163	5.95923e-164	-1.34146e-162	6.07137e-163	-4.32412e-163	-2.47571e-163	1.35765e-164	8.92873e-164	8.65841e-163	-1.39727e-163	8.78454e-164	-1.29139e-163	-2.50648e-164	7.12064e-164	-1.10154e-162	1.82553e-163	-1.36808e-162	3.55626e-163	7.13737e-163	-5.59626e-164	-1.99238e-163	-5.92108e-164	-1.04499e-162	1.46084e-162	3.07785e-163	1.26578e-162	-2.7183e-163	0
1.07454e-162	3.3495e-164	9.66707e-164	4.02117e-163	5.95923e-164	-1.34146e-162	6.07137e-163	-4.32412e-163	-2.47571e-163	1.35765e-164	8.92873e-164	8.65841e-163	-1.39727e-163	8.78454e-164	-1.29139e-163	-2.50648e-164	7.12064e-164	-1.10154e-162	1.82553e-163	-1.36808e-162	3.55626e-163	7.13737e-163	-5.59626e-164	-1.99238e-163	-5.92108e-164	-1.04499e-162	1.46084e-162	3.07785e-163	1.26578e-162	-2.7183e-163	0
1.07454e-162	3.3495e-164	9.66707e-164	4.02117e-163	5.95923e-164	-1.34146e-162	6.07137e-163	-4.32412e-163	-2.47571e-163	1.35765e-164	8.92873e-164	8.65841e-163	-1.39727e-163	8.78454e-164	-1.29139e-163	-2.50648e-164	7.12064e-164	-1.10154e-162	1.82553e-163	-1.36808e-162	3.55626e-163	7.13737e-163	-5.59626e-164	-1.99238e-163	-5.92108e-164	-1.04499e-162	1.46084e-162	3.07785e-163	1.26578e-162	-2.7183e-163	0
1.07454e-162	3.3495e-164	9.66707e-164	4.02117e-163	5.95923e-164	-1.34146e-162	6.07137e-163	-4.32412e-163	-2.47571e-163	1.35765e-164	8.92873e-164	8.65841e-163	-1.39727e-163	8.78454e-164	-1.29139e-163	-2.50648e-164	7.12064e-164	-1.10154e-162	1.82553e-163	-1.36808e-162	3.55626e-163	7.13737e-163	-5.59626e-164	-1.99238e-163	-5.92108e-164	-1.04499e-162	1.46084e-162	3.07785e-163	1.26578e-162	-2.7183e-163	0
1.07454e-162	3.3495e-164	9.66707e-164	4.02117e-163	5.95923e-164	-1.34146e-162	6.07137e-163	-4.32412e-163	-2.47571e-163	1.35765e-164	8.92873e-164	8.65841e-163	-1.39727e-163	8.78454e-164	-1.29139e-163	-2.50648e-164	7.12064e-164	-1.10154e-162	1.82553e-163	-1.36808e-162	3.55626e-163	7.13737e-163	-5.59626e-164	-1.99238e-163	-5.92108e-164	-1.04499e-162	1.46084e-162	3.07785e-163	1.26578e-162	-2.7183e-163	0
1.07454e-162	3.3495e-164	9.66707e-164	4.02117e-163	5.95923e-164	-1.34146e-162	6.07137e-163	-4.32412e-163	-2.47571e-163	1.35765e-164	8.92873e-164	8.65841e-163	-1.39727e-163	8.78454e-164	-1.29139e-163	-2.50648e-164	7.12064e-164	-1.10154e-162	1.82553e-163	-1.36808e-162	3.55626e-163	7.13737e-163	-5.59626e-164	-1.99238e-163	-5.92108e-164	-1.04499e-162	1.46084e-162	3.07785e-163	1.26578e-162	-2.7183e-163	0
1.07454e-162	3.3495e-164	9.66707e-164	4.02117e-163	5.95923e-164	-1.34146e-162	6.07137e-163	-4.32412e-163	-2.47571e-163	1.35765e-164	8.92873e-164	8.65841e-163	-1.39727e-163	8.78454e-164	-1.29139e-163	-2.50648e-164	7.12064e-164	-1.10154e-162	1.82553e-163	-1.36808e-162	3.55626e-163	7.13737e-163	-5.59626e-164	-1.99238e-163	-5.92108e-164	-1.04499e-162	1.46084e-162	3.07785e-163	1.26578e-162	-2.7183e-163	0
1.07454e-162	3.3495e-164	9.66707e-164	4.02117e-163	5.95923e-164	-1.34146e-162	6.07137e-163	-4.32412e-163	-2.47571e-163	1.35765e-164	8.92873e-164	8.65841e-163	-1.39727e-163	8.78454e-164	-1.29139e-163	-2.50648e-164	7.12064e-164	-1.10154e-162	1.82553e-163	-1.36808e-162	3.55626e-163	7.13737e-163	-5.59626e-164	-1.99238e-163	-5.92108e-164	-1.04499e-162	1.46084e-162	3.07785e-163	1.26578e-162	-2.7183e-163	0
1.07454e-162	3.3495e-164	9.66707e-164	4.02117e-163	5.95923e-164	-1.34146e-162	6.07137e-163	-4.32412e-163	-2.47571e-163	1.35765e-164	8.92873e-164	8.65841e-163	-1.39727e-163	8.78454e-164	-1.29139e-163	-2.50648e-164	7.12064e-164	-1.10154e-162	1.82553e-163	-1.36808e-162	3.55626e-163	7.13737e-163	-5.59626e-164	-1.99238e-163	-5.92108e-164	-1.04499e-162	1.46084e-162	3.07785e-163	1.26578e-162	-2.7183e-163	0
1.07454e-162	3.3495e-164	9.66707e-164	4.02117e-163	5.95923e-164	-1.34146e-162	6.07137e-163	-4.32412e-163	-2.47571e-163	1.35765e-164	8.92873e-164	8.65841e-163	-1.39727e-163	8.78454e-164	-1.29139e-163	-2.50648e-164	7.12064e-164	-1.10154e-162	1.82553e-163	-1.36808e-162	3.55626e-163	7.13737e-163	-5.59626e-164	-1.99238e-163	-5.92108e-164	-1.04499e-162	1.46084e-162	3.07785e-163	1.26578e-162	-2.7183e-163	0
1.07454e-162	3.3495e-164	9.66707e-164	4.02117e-163	5.95923e-164	-1.34146e-162	6.07137e-163	-4.32412e-163	-2.47571e-163	1.35765e-164	8.92873e-164	8.65841e-163	-1.39727e-163	8.78454e-164	-1.29139e-163	-2.50648e-164	7.12064e-164	-1.10154e-162	1.82553e-163	-1.36808e-162	3.55626e-163	7.13737e-163	-5.59626e-164	-1.99238e-163	-5.92108e-164	-1.04499e-162	1.46084e-162	3.07785e-163	1.26578e-162	-2.7183e-163	0
1.07454e-162	3.3495e-164	9.66707e-164	4.02117e-163	5.95923e-164	-1.34146e-162	6.07137e-163	-4.32412e-163	-2.47571e-163	1.35765e-164	8.92873e-164	8.65841e-163	-1.39727e-163	8.78454e-164	-1.29139e-163	-2.50648e-164	7.12064e-164	-1.10154e-162	1.82553e-163	-1.36808e-162	3.55626e-163	7.13737e-163	-5.59626e-164	-1.99238e-163	-5.92108e-164	-1.04499e-162	1.46084e-162	3.07785e-163	1.26578e-162	-2.7183e-163	0
1.07454e-162	3.3495e-164	9.66707e-164	4.02117e-163	5.95923e-164	-1.34146e-162	6.07137e-163	-4.32412e-163	-2.47571e-163	1.35765e-164	8.92873e-164	8.65841e-163	-1.39727e-163	8.78454e-164	-1.29139e-163	-2.50648e-164	7.12064e-164	-1.10154e-162	1.82553e-163	-1.36808e-162	3.55626e-163	7.13737e-163	-5.59626e-164	-1.99238e-163	-5.92108e-164	-1.04499e-162	1.46084e-162	3.07785e-163	1.26578e-162	-2.7183e-163	0
1.07454e-162	3.3495e-164	9.66707e-164	4.02117e-163	5.95923e-164	-1.34146e-162	6.07137e-163	-4.32412e-163	-2.47571e-163	1.35765e-164	8.92873e-164	8.65841e-163	-1.39727e-163	8.78454e-164	-1.29139e-163	-2.50648e-164	7.12064e-164	-1.10154e-162	1.82553e-163	-1.36808e-162	3.55626e-163	7.13737e-163	-5.59626e-164	-1.99238e-163	-5.92108e-164	-1.04499e-162	1.46084e-162	3.07785e-163	1.26578e-162	-2.7183e-163	0
1.07454e-162	3.3495e-164	9.66707e-164	4.02117e-163	5.95923e-164	-1.34146e-162	6.07137e-163	-4.32412e-163	-2.47571e-163	1.35765e-164	8.92873e-164	8.65841e-163	-1.39727e-163	8.78454e-164	-1.29139e-163	-2.50648e-164	7.12064e-164	-1.10154e-162	1.82553e-163	-1.36808e-162	3.55626e-163	7.13737e-163	-5.59626e-164	-1.99238e-163	-5.92108e-164	-1.04499e-162	1.46084e-162	3.07785e-163	1.26578e-162	-2.7183e-163	0
1.07454e-162	3.3495e-164	9.66707e-164	4.02117e-163	5.95923e-164	-1.34146e-162	6.07137e-163	-4.32412e-163	-2.47571e-163	1.35765e-164	8.92873e-164	8.65841e-163	-1.39727e-163	8.78454e-164	-1.29139e-163	-2.50648e-164	7.12064e-164	-1.10154e-162	1.82553e-163	-1.36808e-162	3.55626e-163	7.13737e-163	-5.59626e-164	-1.99238e-163	-5.92108e-164	-1.04499e-162	1.46084e-162	3.07785e-163	1.26578e-162	-2.7183e-163	0
1.07454e-162	3.3495e-164	9.66707e-164	4.02117e-163	5.95923e-164	-1.34146e-162	6.07137e-163	-4.32412e-163	-2.47571e-163	1.35765e-164	8.92873e-164	8.65841e-163	-1.39727e-163	8.78454e-164	-1.29139e-163	-2.50648e-164	7.12064e-164	-1.10154e-162	1.82553e-163	-1.36808e-162	3.55626e-163	7.13737e-163	-5.59626e-164	-1.99238e-163	-5.92108e-164	-1.04499e-162	1.46084e-162	3.07785e-163	1.26578e-162	-2.7183e-163	0
1.07454e-162	3.3495e-164	9.66707e-164	4.02117e-163	5.95923e-164	-1.34146e-162	6.07137e-163	-4.32412e-163	-2.47571e-163	1.35765e-164	8.92873e-164	8.65841e-163	-1.39727e-163	8.78454e-164	-1.29139e-163	-2.50648e-164	7.12064e-164	-1.10154e-162	1.82553e-163	-1.36808e-162	3.55626e-163	7.13737e-163	-5.59626e-164	-1.99238e-163	-5.92108e-164	-1.04499e-162	1.46084e-162	3.07785e-163	1.26578e-162	-2.7183e-163	0
1.07454e-162	3.3495e-164	9.66707e-164	4.02117e-163	5.95923e-164	-1.34146e-162	6.07137e-163	-4.32412e-163	-2.47571e-163	1.35765e-164	8.92873e-164	8.65841e-163	-1.39727e-163	8.78454e-164	-1.29139e-163	-2.50648e-164	7.12064e-164	-1.10154e-162	1.82553e-163	-1.36808e-162	3.55626e-163	7.13737e-163	-5.59626e-164	-1.99238e-163	-5.92108e-164	-1.04499e-162	1.46084e-162	3.07785e-163	1.26578e-162	-2.7183e-163	0
1.07454e-162	3.3495e-164	9.66707e-164	4.02117e-163	5.95923e-164	-1.34146e-162	6.07137e-163	-4.32412e-163	-2.47571e-163	1.35765e-164	8.92873e-164	8.65841e-163	-1.39727e-163	8.78454e-164	-1.29139e-163	-2.50648e-164	7.12064e-164	-1.10154e-162	1.82553e-163	-1.36808e-162	3.55626e-163	7.13737e-163	-5.59626e-164	-1.99238e-163	-5.92108e-164	-1.04499e-162	1.46084e-162	3.07785e-163	1.26578e-162	-2.7183e-163	0
1.07454e-162	3.3495e-164	9.66707e-164	4.02117e-163	5.95923e-164	-1.34146e-162	6.07137e-163	-4.32412e-163	-2.47571e-163	1.35765e-164	8.92873e-164	8.65841e-163	-1.39727e-163	8.78454e-164	-1.29139e-163	-2.50648e-164	7.12064e-164	-1.10154e-162	1.82553e-163	-1.36808e-162	3.55626e-163	7.13737e-163	-5.59626e-164	-1.99238e-163	-5.92108e-164	-1.04499e-162	1.46084e-162	3.07785e-163	1.26578e-162	-2.7183e-163	0
1.07454e-162	3.3495e-164	9.66707e-164	4.02117e-163	5.95923e-164	-1.34146e-162	6.07137e-163	-4.32412e-163	-2.47571e-163	1.35765e-164	8.92873e-164	8.65841e-163	-1.39727e-163	8.78454e-164	-1.29139e-163	-2.50648e-164	7.12064e-164	-1.10154e-162	1.82553e-163	-1.36808e-162	3.55626e-163	7.13737e-163	-5.59626e-164	-1.99238e-163	-5.92108e-164	-1.04499e-162	1.46084e-162	3.07785e-163	1.26578e-162	-2.7183e-163	0
1.07454e-162	3.3495e-164	9.66707e-164	4.02117e-163	5.95923e-164	-1.34146e-162	6.07137e-163	-4.32412e-163	-2.47571e-163	1.35765e-164	8.92873e-164	8.65841e-163	-1.39727e-163	8.78454e-164	-1.29139e-163	-2.50648e-164	7.12064e-164	-1.10154e-162	1.82553e-163	-1.36808e-162	3.55626e-163	7.13737e-163	-5.59626e-164	-1.99238e-163	-5.92108e-164	-1.04499e-162	1.46084e-162	3.07785e-163	1.26578e-162	-2.7183e-163	0
1.07454e-162	3.3495e-164	9.66707e-164	4.02117e-163	5.95923e-164	-1.34146e-162	6.07137e-163	-4.32412e-163	-2.47571e-163	1.35765e-164	8.92873e-164	8.65841e-163	-1.39727e-163	8.78454e-164	-1.29139e-163	-2.50648e-164	7.12064e-164	-1.10154e-162	1.82553e-163	-1.36808e-162	3.55626e-163	7.13737e-163	-5.59626e-164	-1.99238e-163	-5.92108e-164	-1.04499e-162	1.46084e-162	3.07785e-163	1.26578e-162	-2.7183e-163	0
1.07454e-162	3.3495e-164	9.66707e-164	4.02117e-163	5.95923e-164	-1.34146e-162	6.07137e-163	-4.32412e-163	-2.47571e-163	1.35765e-164	8.92873e-164	8.65841e-163	-1.39727e-163	8.78454e-164	-1.29139e-163	-2.50648e-164	7.12064e-164	-1.10154e-162	1.82553e-163	-1.36808e-162	3.55626e-163	7.13737e-163	-5.59626e-164	-1.99238e-163	-5.92108e-164	-1.04499e-162	1.46084e-162	3.07785e-163	1.26578e-162	-2.7183e-163	0
1.07454e-162	3.3495e-164	9.66707e-164	4.02117e-163	5.95923e-164	-1.34146e-162	6.07137e-163	-4.32412e-163	-2.47571e-163	1.35765e-164	8.92873e-164	8.65841e-163	-1.39727e-163	8.78454e-164	-1.29139e-163	-2.50648e-164	7.12064e-164	-1.10154e-162	1.82553e-163	-1.36808e-162	3.55626e-163	7.13737e-163	-5.59626e-164	-1.99238e-163	-5.92108e-164	-1.04499e-162	1.46084e-162	3.07785e-163	1.26578e-162	-2.7183e-163	0
1.07454e-162	3.3495e-164	9.66707e-164	4.02117e-163	5.95923e-164	-1.34146e-162	6.07137e-163	-4.32412e-163	-2.47571e-163	1.35765e-164	8.92873e-164	8.65841e-163	-1.39727e-163	8.78454e-164	-1.29139e-163	-2.50648e-164	7.12064e-164	-1.10154e-162	1.82553e-163	-1.36808e-162	3.55626e-163	7.13737e-163	-5.59626e-164	-1.99238e-163	-5.92108e-164	-1.04499e-162	1.46084e-162	3.07785e-163	1.26578e-162	-2.7183e-163	0
1.07454e-162	3.3495e-164	9.66707e-164	4.02117e-163	5.95923e-164	-1.34146e-162	6.07137e-163	-4.32412e-163	-2.47571e-163	1.35765e-164	8.92873e-164	8.65841e-163	-1.39727e-163	8.78454e-164	-1.29139e-163	-2.50648e-164	7.12064e-164	-1.10154e-162	1.82553e-163	-1.36808e-162	3.55626e-163	7.13737e-163	-5.59626e-164	-1.99238e-163	-5.92108e-164	-1.04499e-162	1.46084e-162	3.07785e-163	1.26578e-162	-2.7183e-163	0
1.07454e-162	3.3495e-164	9.66707e-164	4.02117e-163	5.95923e-164	-1.34146e-162	6.07137e-163	-4.32412e-163	-2.47571e-163	1.35765e-164	8.92873e-164	8.65841e-163	-1.39727e-163	8.78454e-164	-1.29139e-163	-2.50648e-164	7.12064e-164	-1.10154e-162	1.82553e-163	-1.36808e-162	3.55626e-163	7.13737e-163	-5.59626e-164	-1.99238e-163	-5.92108e-164	-1.04499e-162	1.46084e-162	3.07785e-163	1.26578e-162	-2.7183e-163	0
1.07454e-162	3.3495e-164	9.66707e-164	4.02117e-163	5.95923e-164	-1.34146e-162	6.07137e-163	-4.32412e-163	-2.47571e-163	1.35765e-164	8.92873e-164	8.65841e-163	-1.39727e-163	8.78454e-164	-1.29139e-163	-2.50648e-164	7.12064e-164	-1.10154e-162	1.82553e-163	-1.36808e-162	3.55626e-163	7.13737e-163	-5.59626e-164	-1.99238e-163	-5.92108e-164	-1.04499e-162	1.46084e-162	3.07785e-163	1.26578e-162	-2.7183e-163	0
1.07454e-162	3.3495e-164	9.66707e-164	4.02117e-163	5.95923e-164	-1.34146e-162	6.07137e-163	-4.32412e-163	-2.47571e-163	1.35765e-164	8.92873e-164	8.65841e-163	-1.39727e-163	8.78454e-164	-1.29139e-163	-2.50648e-164	7.12064e-164	-1.10154e-162	1.82553e-163	-1.36808e-162	3.55626e-163	7.13737e-163	-5.59626e-164	-1.99238e-163	-5.92108e-164	-1.04499e-162	1.46084e-162	3.07785e-163	1.26578e-162	-2.7183e-163	0
1.07454e-162	3.3495e-164	9.66707e-164	4.02117e-163	5.95923e-164	-1.34146e-162	6.07137e-163	-4.32412e-163	-2.47571e-163	1.35765e-164	8.92873e-164	8.65841e-163	-1.39727e-163	8.78454e-164	-1.29139e-163	-2.50648e-164	7.12064e-164	-1.10154e-162	1.82553e-163	-1.36808e-162	3.55626e-163	7.13737e-163	-5.59626e-164	-1.99238e-163	-5.92108e-164	-1.04499e-162	1.46084e-162	3.07785e-163	1.26578e-162	-2.7183e-163	0
1.07454e-162	3.3495e-164	9.66707e-164	4.02117e-163	5.95923e-164	-1.34146e-162	6.07137e-163	-4.32412e-163	-2.47571e-163	1.35765e-164	8.92873e-164	8.65841e-163	-1.39727e-163	8.78454e-164	-1.29139e-163	-2.50648e-164	7.12064e-164	-1.10154e-162	1.82553e-163	-1.36808e-162	3.55626e-163	7.13737e-163	-5.59626e-164	-1.99238e-163	-5.92108e-164	-1.04499e-162	1.46084e-162	3.07785e-163	1.26578e-162	-2.7183e-163	0
1.07454e-162	3.3495e-164	9.66707e-164	4.02117e-163	5.95923e-164	-1.34146e-162	6.07137e-163	-4.32412e-163	-2.47571e-163	1.35765e-164	8.92873e-164	8.65841e-163	-1.39727e-163	8.78454e-164	-1.29139e-163	-2.50648e-164	7.12064e-164	-1.10154e-162	1.82553e-163	-1.36808e-162	3.55626e-163	7.13737e-163	-5.59626e-164	-1.99238e-163	-5.92108e-164	-1.04499e-162	1.46084e-162	3.07785e-163	1.26578e-162	-2.7183e-163	0
1.07454e-162	3.3495e-164	9.66707e-164	4.02117e-163	5.95923e-164	-1.34146e-162	6.07137e-163	-4.32412e-163	-2.47571e-163	1.35765e-164	8.92873e-164	8.65841e-163	-1.39727e-163	8.78454e-164	-1.29139e-163	-2.50648e-164	7.12064e-164	-1.10154e-162	1.82553e-163	-1.36808e-162	3.55626e-163	7.13737e-163	-5.59626e-164	-1.99238e-163	-5.92108e-164	-1.04499e-162	1.46084e-162	3.07785e-163	1.26578e-162	-2.7183e-163	0
1.07454e-162	3.3495e-164	9.66707e-164	4.02117e-163	5.95923e-164	-1.34146e-162	6.07137e-163	-4.32412e-163	-2.47571e-163	1.35765e-164	8.92873e-164	8.65841e-163	-1.39727e-163	8.78454e-164	-1.29139e-163	-2.50648e-164	7.12064e-164	-1.10154e-162	1.82553e-163	-1.36808e-162	3.55626e-163	7.13737e-163	-5.59626e-164	-1.99238e-163	-5.92108e-164	-1.04499e-162	1.46084e-162	3.07785e-163	1.26578e-162	-2.7183e-163	0
1.07454e-162	3.3495e-164	9.66707e-164	4.02117e-163	5.95923e-164	-1.34146e-162	6.07137e-163	-4.32412e-163	-2.47571e-163	1.35765e-164	8.92873e-164	8.65841e-163	-1.39727e-163	8.78454e-164	-1.29139e-163	-2.50648e-164	7.12064e-164	-1.10154e-162	1.82553e-163	-1.36808e-162	3.55626e-163	7.13737e-163	-5.59626e-164	-1.99238e-163	-5.92108e-164	-1.04499e-162	1.46084e-162	3.07785e-163	1.26578e-162	-2.7183e-163	0
1.07454e-162	3.3495e-164	9.66707e-164	4.02117e-163	5.95923e-164	-1.34146e-162	6.07137e-163	-4.32412e-163	-2.47571e-163	1.35765e-164	8.92873e-164	8.65841e-163	-1.39727e-163	8.78454e-164	-1.29139e-163	-2.50648e-164	7.12064e-164	-1.10154e-162	1.82553e-163	-1.36808e-162	3.55626e-163	7.13737e-163	-5.59626e-164	-1.99238e-163	-5.92108e-164	-1.04499e-162	1.46084e-162	3.07785e-163	1.26578e-162	-2.7183e-163	0
1.07454e-162	3.3495e-164	9.66707e-164	4.02117e-163	5.95923e-164	-1.34146e-162	6.07137e-163	-4.32412e-163	-2.47571e-163	1.35765e-164	8.92873e-164	8.65841e-163	-1.39727e-163	8.78454e-164	-1.29139e-163	-2.50648e-164	7.12064e-164	-1.10154e-162	1.82553e-163	-1.36808e-162	3.55626e-163	7.13737e-163	-5.59626e-164	-1.99238e-163	-5.92108e-164	-1.04499e-162	1.46084e-162	3.07785e-163	1.26578e-162	-2.7183e-163	0
1.07454e-162	3.3495e-164	9.66707e-164	4.02117e-163	5.95923e-164	-1.34146e-162	6.07137e-163	-4.32412e-163	-2.47571e-163	1.35765e-164	8.92873e-164	8.65841e-163	-1.39727e-163	8.78454e-164	-1.29139e-163	-2.50648e-164	7.12064e-164	-1.10154e-162	1.82553e-163	-1.36808e-162	3.55626e-163	7.13737e-163	-5.59626e-164	-1.99238e-163	-5.92108e-164	-1.04499e-162	1.46084e-162	3.07785e-163	1.26578e-162	-2.7183e-163	0
1.07454e-162	3.3495e-164	9.66707e-164	4.02117e-163	5.95923e-164	-1.34146e-162	6.07137e-163	-4.32412e-163	-2.47571e-163	1.35765e-164	8.92873e-164	8.65841e-163	-1.39727e-163	8.78454e-164	-1.29139e-163	-2.50648e-164	7.12064e-164	-1.10154e-162	1.82553e-163	-1.36808e-162	3.55626e-163	7.13737e-163	-5.59626e-164	-1.99238e-163	-5.92108e-164	-1.04499e-162	1.46084e-162	3.07785e-163	1.26578e-162	-2.7183e-163	0
1.07454e-162	3.3495e-164	9.66707e-164	4.02117e-163	5.95923e-164	-1.34146e-162	6.07137e-163	-4.32412e-163	-2.47571e-163	1.35765e-164	8.92873e-164	8.65841e-163	-1.39727e-163	8.78454e-164	-1.29139e-163	-2.50648e-164	7.12064e-164	-1.10154e-162	1.82553e-163	-1.36808e-162	3.55626e-163	7.13737e-163	-5.59626e-164	-1.99238e-163	-5.92108e-164	-1.04499e-162	1.46084e-162	3.07785e-163	1.26578e-162	-2.7183e-163	0
1.07454e-162	3.3495e-164	9.66707e-164	4.02117e-163	5.95923e-164	-1.34146e-162	6.07137e-163	-4.32412e-163	-2.47571e-163	1.35765e-164	8.92873e-164	8.65841e-163	-1.39727e-163	8.78454e-164	-1.29139e-163	-2.50648e-164	7.12064e-164	-1.10154e-162	1.82553e-163	-1.36808e-162	3.55626e-163	7.13737e-163	-5.59626e-164	-1.99238e-163	-5.92108e-164	-1.04499e-162	1.46084e-162	3.07785e-163	1.26578e-162	-2.7183e-163	0
1.07454e-162	3.3495e-164	9.66707e-164	4.02117e-163	5.95923e-164	-1.34146e-162	6.07137e-163	-4.32412e-163	-2.47571e-163	1.35765e-164	8.92873e-164	8.65841e-163	-1.39727e-163	8.78454e-164	-1.29139e-163	-2.50648e-164	7.12064e-164	-1.10154e-162	1.82553e-163	-1.36808e-162	3.55626e-163	7.13737e-163	-5.59626e-164	-1.99238e-163	-5.92108e-164	-1.04499e-162	1.46084e-162	3.07785e-163	1.26578e-162	-2.7183e-163	0
1.07454e-162	3.3495e-164	9.66707e-164	4.02117e-163	5.95923e-164	-1.34146e-162	6.07137e-163	-4.32412e-163	-2.47571e-163	1.35765e-164	8.92873e-164	8.65841e-163	-1.39727e-163	8.78454e-164	-1.29139e-163	-2.50648e-164	7.12064e-164	-1.10154e-162	1.82553e-163	-1.36808e-162	3.55626e-163	7.13737e-163	-5.59626e-164	-1.99238e-163	-5.92108e-164	-1.04499e-162	1.46084e-162	3.07785e-163	1.26578e-162	-2.7183e-163	0
1.07454e-162	3.3495e-164	9.66707e-164	4.02117e-163	5.95923e-164	-1.34146e-162	6.07137e-163	-4.32412e-163	-2.47571e-163	1.35765e-164	8.92873e-164	8.65841e-163	-1.39727e-163	8.78454e-164	-1.29139e-163	-2.50648e-164	7.12064e-164	-1.10154e-162	1.82553e-163	-1.36808e-162	3.55626e-163	7.13737e-163	-5.59626e-164	-1.99238e-163	-5.92108e-164	-1.04499e-162	1.46084e-162	3.07785e-163	1.26578e-162	-2.7183e-163	0
1.07454e-162	3.3495e-164	9.66707e-164	4.02117e-163	5.95923e-164	-1.34146e-162	6.07137e-163	-4.32412e-163	-2.47571e-163	1.35765e-164	8.92873e-164	8.65841e-163	-1.39727e-163	8.78454e-164	-1.29139e-163	-2.50648e-164	7.12064e-164	-1.10154e-162	1.82553e-163	-1.36808e-162	3.55626e-163	7.13737e-163	-5.59626e-164	-1.99238e-163	-5.92108e-164	-1.04499e-162	1.46084e-162	3.07785e-163	1.26578e-162	-2.7183e-163	0
1.07454e-162	3.3495e-164	9.66707e-164	4.02117e-163	5.95923e-164	-1.34146e-162	6.07137e-163	-4.32412e-163	-2.47571e-163	1.35765e-164	8.92873e-164	8.65841e-163	-1.39727e-163	8.78454e-164	-1.29139e-163	-2.50648e-164	7.12064e-164	-1.10154e-162	1.82553e-163	-1.36808e-162	3.55626e-163	7.13737e-163	-5.59626e-164	-1.99238e-163	-5.92108e-164	-1.04499e-162	1.46084e-162	3.07785e-163	1.26578e-162	-2.7183e-163	0
1.07454e-162	3.3495e-164	9.66707e-164	4.02117e-163	5.95923e-164	-1.34146e-162	6.07137e-163	-4.32412e-163	-2.47571e-163	1.35765e-164	8.92873e-164	8.65841e-163	-1.39727e-163	8.78454e-164	-1.29139e-163	-2.50648e-164	7.12064e-164	-1.10154e-162	1.82553e-163	-1.36808e-162	3.55626e-163	7.13737e-163	-5.59626e-164	-1.99238e-163	-5.92108e-164	-1.04499e-162	1.46084e-162	3.07785e-163	1.26578e-162	-2.7183e-163	0
1.07454e-162	3.3495e-164	9.66707e-164	4.02117e-163	5.95923e-164	-1.34146e-162	6.07137e-163	-4.32412e-163	-2.47571e-163	1.35765e-164	8.92873e-164	8.65841e-163	-1.39727e-163	8.78454e-164	-1.29139e-163	-2.50648e-164	7.12064e-164	-1.10154e-162	1.82553e-163	-1.36808e-162	3.55626e-163	7.13737e-163	-5.59626e-164	-1.99238e-163	-5.92108e-164	-1.04499e-162	1.46084e-162	3.07785e-163	1.26578e-162	-2.7183e-163	0
1.07454e-162	3.3495e-164	9.66707e-164	4.02117e-163	5.95923e-164	-1.34146e-162	6.07137e-163	-4.32412e-163	-2.47571e-163	1.35765e-164	8.92873e-164	8.65841e-163	-1.39727e-163	8.78454e-164	-1.29139e-163	-2.50648e-164	7.12064e-164	-1.10154e-162	1.82553e-163	-1.36808e-162	3.55626e-163	7.13737e-163	-5.59626e-164	-1.99238e-163	-5.92108e-164	-1.04499e-162	1.46084e-162	3.07785e-163	1.26578e-162	-2.7183e-163	0
1.07454e-162	3.3495e-164	9.66707e-164	4.02117e-163	5.95923e-164	-1.34146e-162	6.07137e-163	-4.32412e-163	-2.47571e-163	1.35765e-164	8.92873e-164	8.65841e-163	-1.39727e-163	8.78454e-164	-1.29139e-163	-2.50648e-164	7.12064e-164	-1.10154e-162	1.82553e-163	-1.36808e-162	3.55626e-163	7.13737e-163	-5.59626e-164	-1.99238e-163	-5.92108e-164	-1.04499e-162	1.46084e-162	3.07785e-163	1.26578e-162	-2.7183e-163	0
1.07454e-162	3.3495e-164	9.66707e-164	4.02117e-163	5.95923e-164	-1.34146e-162	6.07137e-163	-4.32412e-163	-2.47571e-163	1.35765e-164	8.92873e-164	8.65841e-163	-1.39727e-163	8.78454e-164	-1.29139e-163	-2.50648e-164	7.12064e-164	-1.10154e-162	1.82553e-163	-1.36808e-162	3.55626e-163	7.13737e-163	-5.59626e-164	-1.99238e-163	-5.92108e-164	-1.04499e-162	1.46084e-162	3.07785e-163	1.26578e-162	-2.7183e-163	0
1.07454e-162	3.3495e-164	9.66707e-164	4.02117e-163	5.95923e-164	-1.34146e-162	6.07137e-163	-4.32412e-163	-2.47571e-163	1.35765e-164	8.92873e-164	8.65841e-163	-1.39727e-163	8.78454e-164	-1.29139e-163	-2.50648e-164	7.12064e-164	-1.10154e-162	1.82553e-163	-1.36808e-162	3.55626e-163	7.13737e-163	-5.59626e-164	-1.99238e-163	-5.92108e-164	-1.04499e-162	1.46084e-162	3.07785e-163	1.26578e-162	-2.7183e-163	0
1.07454e-162	3.3495e-164	9.66707e-164	4.02117e-163	5.95923e-164	-1.34146e-162	6.07137e-163	-4.32412e-163	-2.47571e-163	1.35765e-164	8.92873e-164	8.65841e-163	-1.39727e-163	8.78454e-164	-1.29139e-163	-2.50648e-164	7.12064e-164	-1.10154e-162	1.82553e-163	-1.36808e-162	3.55626e-163	7.13737e-163	-5.59626e-164	-1.99238e-163	-5.92108e-164	-1.04499e-162	1.46084e-162	3.07785e-163	1.26578e-162	-2.7183e-163	0
1.07454e-162	3.3495e-164	9.66707e-164	4.02117e-163	5.95923e-164	-1.34146e-162	6.07137e-163	-4.32412e-163	-2.47571e-163	1.35765e-164	8.92873e-164	8.65841e-163	-1.39727e-163	8.78454e-164	-1.29139e-163	-2.50648e-164	7.12064e-164	-1.10154e-162	1.82553e-163	-1.36808e-162	3.55626e-163	7.13737e-163	-5.59626e-164	-1.99238e-163	-5.92108e-164	-1.04499e-162	1.46084e-162	3.07785e-163	1.26578e-162	-2.7183e-163	0
1.07454e-162	3.3495e-164	9.66707e-164	4.02117e-163	5.95923e-164	-1.34146e-162	6.07137e-163	-4.32412e-163	-2.47571e-163	1.35765e-164	8.92873e-164	8.65841e-163	-1.39727e-163	8.78454e-164	-1.29139e-163	-2.50648e-164	7.12064e-164	-1.10154e-162	1.82553e-163	-1.36808e-162	3.55626e-163	7.13737e-163	-5.59626e-164	-1.99238e-163	-5.92108e-164	-1.04499e-162	1.46084e-162	3.07785e-163	1.26578e-162	-2.7183e-163	0
1.07454e-162	3.3495e-164	9.66707e-164	4.02117e-163	5.95923e-164	-1.34146e-162	6.07137e-163	-4.32412e-163	-2.47571e-163	1.35765e-164	8.92873e-164	8.65841e-163	-1.39727e-163	8.78454e-164	-1.29139e-163	-2.50648e-164	7.12064e-164	-1.10154e-162	1.82553e-163	-1.36808e-162	3.55626e-163	7.13737e-163	-5.59626e-164	-1.99238e-163	-5.92108e-164	-1.04499e-162	1.46084e-162	3.07785e-163	1.26578e-162	-2.7183e-163	0
1.07454e-162	3.3495e-164	9.66707e-164	4.02117e-163	5.95923e-164	-1.34146e-162	6.07137e-163	-4.32412e-163	-2.47571e-163	1.35765e-164	8.92873e-164	8.65841e-163	-1.39727e-163	8.78454e-164	-1.29139e-163	-2.50648e-164	7.12064e-164	-1.10154e-162	1.82553e-163	-1.36808e-162	3.55626e-163	7.13737e-163	-5.59626e-164	-1.99238e-163	-5.92108e-164	-1.04499e-162	1.46084e-162	3.07785e-163	1.26578e-162	-2.7183e-163	0
1.07454e-162	3.3495e-164	9.66707e-164	4.02117e-163	5.95923e-164	-1.34146e-162	6.07137e-163	-4.32412e-163	-2.47571e-163	1.35765e-164	8.92873e-164	8.65841e-163	-1.39727e-163	8.78454e-164	-1.29139e-163	-2.50648e-164	7.12064e-164	-1.10154e-162	1.82553e-163	-1.36808e-162	3.55626e-163	7.13737e-163	-5.59626e-164	-1.99238e-163	-5.92108e-164	-1.04499e-162	1.46084e-162	3.07785e-163	1.26578e-162	-2.7183e-163	0
1.07454e-162	3.3495e-164	9.66707e-164	4.02117e-163	5.95923e-164	-1.34146e-162	6.07137e-163	-4.32412e-163	-2.47571e-163	1.35765e-164	8.92873e-164	8.65841e-163	-1.39727e-163	8.78454e-164	-1.29139e-163	-2.50648e-164	7.12064e-164	-1.10154e-162	1.82553e-163	-1.36808e-162	3.55626e-163	7.13737e-163	-5.59626e-164	-1.99238e-163	-5.92108e-164	-1.04499e-162	1.46084e-162	3.07785e-163	1.26578e-162	-2.7183e-163	0
1.07454e-162	3.3495e-164	9.66707e-164	4.02117e-163	5.95923e-164	-1.34146e-162	6.07137e-163	-4.32412e-163	-2.47571e-163	1.35765e-164	8.92873e-164	8.65841e-163	-1.39727e-163	8.78454e-164	-1.29139e-163	-2.50648e-164	7.12064e-164	-1.10154e-162	1.82553e-163	-1.36808e-162	3.55626e-163	7.13737e-163	-5.59626e-164	-1.99238e-163	-5.92108e-164	-1.04499e-162	1.46084e-162	3.07785e-163	1.26578e-162	-2.7183e-163	0
1.07454e-162	3.3495e-164	9.66707e-164	4.02117e-163	5.95923e-164	-1.34146e-162	6.07137e-163	-4.32412e-163	-2.47571e-163	1.35765e-164	8.92873e-164	8.65841e-163	-1.39727e-163	8.78454e-164	-1.29139e-163	-2.50648e-164	7.12064e-164	-1.10154e-162	1.82553e-163	-1.36808e-162	3.55626e-163	7.13737e-163	-5.59626e-164	-1.99238e-163	-5.92108e-164	-1.04499e-162	1.46084e-162	3.07785e-163	1.26578e-162	-2.7183e-163	0
1.07454e-162	3.3495e-164	9.66707e-164	4.02117e-163	5.95923e-164	-1.34146e-162	6.07137e-163	-4.32412e-163	-2.47571e-163	1.35765e-164	8.92873e-164	8.65841e-163	-1.39727e-163	8.78454e-164	-1.29139e-163	-2.50648e-164	7.12064e-164	-1.10154e-162	1.82553e-163	-1.36808e-162	3.55626e-163	7.13737e-163	-5.59626e-164	-1.99238e-163	-5.92108e-164	-1.04499e-162	1.46084e-162	3.07785e-163	1.26578e-162	-2.7183e-163	0
1.07454e-162	3.3495e-164	9.66707e-164	4.02117e-163	5.95923e-164	-1.34146e-162	6.07137e-163	-4.32412e-163	-2.47571e-163	1.35765e-164	8.92873e-164	8.65841e-163	-1.39727e-163	8.78454e-164	-1.29139e-163	-2.50648e-164	7.12064e-164	-1.10154e-162	1.82553e-163	-1.36808e-162	3.55626e-163	7.13737e-163	-5.59626e-164	-1.99238e-163	-5.92108e-164	-1.04499e-162	1.46084e-162	3.07785e-163	1.26578e-162	-2.7183e-163	0
1.07454e-162	3.3495e-164	9.66707e-164	4.02117e-163	5.95923e-164	-1.34146e-162	6.07137e-163	-4.32412e-163	-2.47571e-163	1.35765e-164	8.92873e-164	8.65841e-163	-1.39727e-163	8.78454e-164	-1.29139e-163	-2.50648e-164	7.12064e-164	-1.10154e-162	1.82553e-163	-1.36808e-162	3.55626e-163	7.13737e-163	-5.59626e-164	-1.99238e-163	-5.92108e-164	-1.04499e-162	1.46084e-162	3.07785e-163	1.26578e-162	-2.7183e-163	0
1.07454e-162	3.3495e-164	9.66707e-164	4.02117e-163	5.95923e-164	-1.34146e-162	6.07137e-163	-4.32412e-163	-2.47571e-163	1.35765e-164	8.92873e-164	8.65841e-163	-1.39727e-163	8.78454e-164	-1.29139e-163	-2.50648e-164	7.12064e-164	-1.10154e-162	1.82553e-163	-1.36808e-162	3.55626e-163	7.13737e-163	-5.59626e-164	-1.99238e-163	-5.92108e-164	-1.04499e-162	1.46084e-162	3.07785e-163	1.26578e-162	-2.7183e-163	0
1.07454e-162	3.3495e-164	9.66707e-164	4.02117e-163	5.95923e-164	-1.34146e-162	6.07137e-163	-4.32412e-163	-2.47571e-163	1.35765e-164	8.92873e-164	8.65841e-163	-1.39727e-163	8.78454e-164	-1.29139e-163	-2.50648e-164	7.12064e-164	-1.10154e-162	1.82553e-163	-1.36808e-162	3.55626e-163	7.13737e-163	-5.59626e-164	-1.99238e-163	-5.92108e-164	-1.04499e-162	1.46084e-162	3.07785e-163	1.26578e-162	-2.7183e-163	0
1.07454e-162	3.3495e-164	9.66707e-164	4.02117e-163	5.95923e-164	-1.34146e-162	6.07137e-163	-4.32412e-163	-2.47571e-163	1.35765e-164	8.92873e-164	8.65841e-163	-1.39727e-163	8.78454e-164	-1.29139e-163	-2.50648e-164	7.12064e-164	-1.10154e-162	1.82553e-163	-1.36808e-162	3.55626e-163	7.13737e-163	-5.59626e-164	-1.99238e-163	-5.92108e-164	-1.04499e-162	1.46084e-162	3.07785e-163	1.26578e-162	-2.7183e-163	0
1.07454e-162	3.3495e-164	9.66707e-164	4.02117e-163	5.95923e-164	-1.34146e-162	6.07137e-163	-4.32412e-163	-2.47571e-163	1.35765e-164	8.92873e-164	8.65841e-163	-1.39727e-163	8.78454e-164	-1.29139e-163	-2.50648e-164	7.12064e-164	-1.10154e-162	1.82553e-163	-1.36808e-162	3.55626e-163	7.13737e-163	-5.59626e-164	-1.99238e-163	-5.92108e-164	-1.04499e-162	1.46084e-162	3.07785e-163	1.26578e-162	-2.7183e-163	0
1.07454e-162	3.3495e-164	9.66707e-164	4.02117e-163	5.95923e-164	-1.34146e-162	6.07137e-163	-4.32412e-163	-2.47571e-163	1.35765e-164	8.92873e-164	8.65841e-163	-1.39727e-163	8.78454e-164	-1.29139e-163	-2.50648e-164	7.12064e-164	-1.10154e-162	1.82553e-163	-1.36808e-162	3.55626e-163	7.13737e-163	-5.59626e-164	-1.99238e-163	-5.92108e-164	-1.04499e-162	1.46084e-162	3.07785e-163	1.26578e-162	-2.7183e-163	0
1.07454e-162	3.3495e-164	9.66707e-164	4.02117e-163	5.95923e-164	-1.34146e-162	6.07137e-163	-4.32412e-163	-2.47571e-163	1.35765e-164	8.92873e-164	8.65841e-163	-1.39727e-163	8.78454e-164	-1.29139e-163	-2.50648e-164	7.12064e-164	-1.10154e-162	1.82553e-163	-1.36808e-162	3.55626e-163	7.13737e-163	-5.59626e-164	-1.99238e-163	-5.92108e-164	-1.04499e-162	1.46084e-162	3.07785e-163	1.26578e-162	-2.7183e-163	0
1.07454e-162	3.3495e-164	9.66707e-164	4.02117e-163	5.95923e-164	-1.34146e-162	6.07137e-163	-4.32412e-163	-2.47571e-163	1.35765e-164	8.92873e-164	8.65841e-163	-1.39727e-163	8.78454e-164	-1.29139e-163	-2.50648e-164	7.12064e-164	-1.10154e-162	1.82553e-163	-1.36808e-162	3.55626e-163	7.13737e-163	-5.59626e-164	-1.99238e-163	-5.92108e-164	-1.04499e-162	1.46084e-162	3.07785e-163	1.26578e-162	-2.7183e-163	0
1.07454e-162	3.3495e-164	9.66707e-164	4.02117e-163	5.95923e-164	-1.34146e-162	6.07137e-163	-4.32412e-163	-2.47571e-163	1.35765e-164	8.92873e-164	8.65841e-163	-1.39727e-163	8.78454e-164	-1.29139e-163	-2.50648e-164	7.12064e-164	-1.10154e-162	1.82553e-163	-1.36808e-162	3.55626e-163	7.13737e-163	-5.59626e-164	-1.99238e-163	-5.92108e-164	-1.04499e-162	1.46084e-162	3.07785e-163	1.26578e-162	-2.7183e-163	0
1.07454e-162	3.3495e-164	9.66707e-164	4.02117e-163	5.95923e-164	-1.34146e-162	6.07137e-163	-4.32412e-163	-2.47571e-163	1.35765e-164	8.92873e-164	8.65841e-163	-1.39727e-163	8.78454e-164	-1.29139e-163	-2.50648e-164	7.12064e-164	-1.10154e-162	1.82553e-163	-1.36808e-162	3.55626e-163	7.13737e-163	-5.59626e-164	-1.99238e-163	-5.92108e-164	-1.04499e-162	1.46084e-162	3.07785e-163	1.26578e-162	-2.7183e-163	0
1.07454e-162	3.3495e-164	9.66707e-164	4.02117e-163	5.95923e-164	-1.34146e-162	6.07137e-163	-4.32412e-163	-2.47571e-163	1.35765e-164	8.92873e-164	8.65841e-163	-1.39727e-163	8.78454e-164	-1.29139e-163	-2.50648e-164	7.12064e-164	-1.10154e-162	1.82553e-163	-1.36808e-162	3.55626e-163	7.13737e-163	-5.59626e-164	-1.99238e-163	-5.92108e-164	-1.04499e-162	1.46084e-162	3.07785e-163	1.26578e-162	-2.7183e-163	0
1.07454e-162	3.3495e-164	9.66707e-164	4.02117e-163	5.95923e-164	-1.34146e-162	6.07137e-163	-4.32412e-163	-2.47571e-163	1.35765e-164	8.92873e-164	8.65841e-163	-1.39727e-163	8.78454e-164	-1.29139e-163	-2.50648e-164	7.12064e-164	-1.10154e-162	1.82553e-163	-1.36808e-162	3.55626e-163	7.13737e-163	-5.59626e-164	-1.99238e-163	-5.92108e-164	-1.04499e-162	1.46084e-162	3.07785e-163	1.26578e-162	-2.7183e-163	0
1.07454e-162	3.3495e-164	9.66707e-164	4.02117e-163	5.95923e-164	-1.34146e-162	6.07137e-163	-4.32412e-163	-2.47571e-163	1.35765e-164	8.92873e-164	8.65841e-163	-1.39727e-163	8.78454e-164	-1.29139e-163	-2.50648e-164	7.12064e-164	-1.10154e-162	1.82553e-163	-1.36808e-162	3.55626e-163	7.13737e-163	-5.59626e-164	-1.99238e-163	-5.92108e-164	-1.04499e-162	1.46084e-162	3.07785e-163	1.26578e-162	-2.7183e-163	0
1.07454e-162	3.3495e-164	9.66707e-164	4.02117e-163	5.95923e-164	-1.34146e-162	6.07137e-163	-4.32412e-163	-2.47571e-163	1.35765e-164	8.92873e-164	8.65841e-163	-1.39727e-163	8.78454e-164	-1.29139e-163	-2.50648e-164	7.12064e-164	-1.10154e-162	1.82553e-163	-1.36808e-162	3.55626e-163	7.13737e-163	-5.59626e-164	-1.99238e-163	-5.92108e-164	-1.04499e-162	1.46084e-162	3.07785e-163	1.26578e-162	-2.7183e-163	0
1.07454e-162	3.3495e-164	9.66707e-164	4.02117e-163	5.95923e-164	-1.34146e-162	6.07137e-163	-4.32412e-163	-2.47571e-163	1.35765e-164	8.92873e-164	8.65841e-163	-1.39727e-163	8.78454e-164	-1.29139e-163	-2.50648e-164	7.12064e-164	-1.10154e-162	1.82553e-163	-1.36808e-162	3.55626e-163	7.13737e-163	-5.59626e-164	-1.99238e-163	-5.92108e-164	-1.04499e-162	1.46084e-162	3.07785e-163	1.26578e-162	-2.7183e-163	0
1.07454e-162	3.3495e-164	9.66707e-164	4.02117e-163	5.95923e-164	-1.34146e-162	6.07137e-163	-4.32412e-163	-2.47571e-163	1.35765e-164	8.92873e-164	8.65841e-163	-1.39727e-163	8.78454e-164	-1.29139e-163	-2.50648e-164	7.12064e-164	-1.10154e-162	1.82553e-163	-1.36808e-162	3.55626e-163	7.13737e-163	-5.59626e-164	-1.99238e-163	-5.92108e-164	-1.04499e-162	1.46084e-162	3.07785e-163	1.26578e-162	-2.7183e-163	0
1.07454e-162	3.3495e-164	9.66707e-164	4.02117e-163	5.95923e-164	-1.34146e-162	6.07137e-163	-4.32412e-163	-2.47571e-163	1.35765e-164	8.92873e-164	8.65841e-163	-1.39727e-163	8.78454e-164	-1.29139e-163	-2.50648e-164	7.12064e-164	-1.10154e-162	1.82553e-163	-1.36808e-162	3.55626e-163	7.13737e-163	-5.59626e-164	-1.99238e-163	-5.92108e-164	-1.04499e-162	1.46084e-162	3.07785e-163	1.26578e-162	-2.7183e-163	0
1.07454e-162	3.3495e-164	9.66707e-164	4.02117e-163	5.95923e-164	-1.34146e-162	6.07137e-163	-4.32412e-163	-2.47571e-163	1.35765e-164	8.92873e-164	8.65841e-163	-1.39727e-163	8.78454e-164	-1.29139e-163	-2.50648e-164	7.12064e-164	-1.10154e-162	1.82553e-163	-1.36808e-162	3.55626e-163	7.13737e-163	-5.59626e-164	-1.99238e-163	-5.92108e-164	-1.04499e-162	1.46084e-162	3.07785e-163	1.26578e-162	-2.7183e-163	0
1.07454e-162	3.3495e-164	9.66707e-164	4.02117e-163	5.95923e-164	-1.34146e-162	6.07137e-163	-4.32412e-163	-2.47571e-163	1.35765e-164	8.92873e-164	8.65841e-163	-1.39727e-163	8.78454e-164	-1.29139e-163	-2.50648e-164	7.12064e-164	-1.10154e-162	1.82553e-163	-1.36808e-162	3.55626e-163	7.13737e-163	-5.59626e-164	-1.99238e-163	-5.92108e-164	-1.04499e-162	1.46084e-162	3.07785e-163	1.26578e-162	-2.7183e-163	0
1.07454e-162	3.3495e-164	9.66707e-164	4.02117e-163	5.95923e-164	-1.34146e-162	6.07137e-163	-4.32412e-163	-2.47571e-163	1.35765e-164	8.92873e-164	8.65841e-163	-1.39727e-163	8.78454e-164	-1.29139e-163	-2.50648e-164	7.12064e-164	-1.10154e-162	1.82553e-163	-1.36808e-162	3.55626e-163	7.13737e-163	-5.59626e-164	-1.99238e-163	-5.92108e-164	-1.04499e-162	1.46084e-162	3.07785e-163	1.26578e-162	-2.7183e-163	0
1.07454e-162	3.3495e-164	9.66707e-164	4.02117e-163	5.95923e-164	-1.34146e-162	6.07137e-163	-4.32412e-163	-2.47571e-163	1.35765e-164	8.92873e-164	8.65841e-163	-1.39727e-163	8.78454e-164	-1.29139e-163	-2.50648e-164	7.12064e-164	-1.10154e-162	1.82553e-163	-1.36808e-162	3.55626e-163	7.13737e-163	-5.59626e-164	-1.99238e-163	-5.92108e-164	-1.04499e-162	1.46084e-162	3.07785e-163	1.26578e-162	-2.7183e-163	0
1.07454e-162	3.3495e-164	9.66707e-164	4.02117e-163	5.95923e-164	-1.34146e-162	6.07137e-163	-4.32412e-163	-2.47571e-163	1.35765e-164	8.92873e-164	8.65841e-163	-1.39727e-163	8.78454e-164	-1.29139e-163	-2.50648e-164	7.12064e-164	-1.10154e-162	1.82553e-163	-1.36808e-162	3.55626e-163	7.13737e-163	-5.59626e-164	-1.99238e-163	-5.92108e-164	-1.04499e-162	1.46084e-162	3.07785e-163	1.26578e-162	-2.7183e-163	0
1.07454e-162	3.3495e-164	9.66707e-164	4.02117e-163	5.95923e-164	-1.34146e-162	6.07137e-163	-4.32412e-163	-2.47571e-163	1.35765e-164	8.92873e-164	8.65841e-163	-1.39727e-163	8.78454e-164	-1.29139e-163	-2.50648e-164	7.12064e-164	-1.10154e-162	1.82553e-163	-1.36808e-162	3.55626e-163	7.13737e-163	-5.59626e-164	-1.99238e-163	-5.92108e-164	-1.04499e-162	1.46084e-162	3.07785e-163	1.26578e-162	-2.7183e-163	0
1.07454e-162	3.3495e-164	9.66707e-164	4.02117e-163	5.95923e-164	-1.34146e-162	6.07137e-163	-4.32412e-163	-2.47571e-163	1.35765e-164	8.92873e-164	8.65841e-163	-1.39727e-163	8.78454e-164	-1.29139e-163	-2.50648e-164	7.12064e-164	-1.10154e-162	1.82553e-163	-1.36808e-162	3.55626e-163	7.13737e-163	-5.59626e-164	-1.99238e-163	-5.92108e-164	-1.04499e-162	1.46084e-162	3.07785e-163	1.26578e-162	-2.7183e-163	0
1.07454e-162	3.3495e-164	9.66707e-164	4.02117e-163	5.95923e-164	-1.34146e-162	6.07137e-163	-4.32412e-163	-2.47571e-163	1.35765e-164	8.92873e-164	8.65841e-163	-1.39727e-163	8.78454e-164	-1.29139e-163	-2.50648e-164	7.12064e-164	-1.10154e-162	1.82553e-163	-1.36808e-162	3.55626e-163	7.13737e-163	-5.59626e-164	-1.99238e-163	-5.92108e-164	-1.04499e-162	1.46084e-162	3.07785e-163	1.26578e-162	-2.7183e-163	0
1.07454e-162	3.3495e-164	9.66707e-164	4.02117e-163	5.95923e-164	-1.34146e-162	6.07137e-163	-4.32412e-163	-2.47571e-163	1.35765e-164	8.92873e-164	8.65841e-163	-1.39727e-163	8.78454e-164	-1.29139e-163	-2.50648e-164	7.12064e-164	-1.10154e-162	1.82553e-163	-1.36808e-162	3.55626e-163	7.13737e-163	-5.59626e-164	-1.99238e-163	-5.92108e-164	-1.04499e-162	1.46084e-162	3.07785e-163	1.26578e-162	-2.7183e-163	0
1.07454e-162	3.3495e-164	9.66707e-164	4.02117e-163	5.95923e-164	-1.34146e-162	6.07137e-163	-4.32412e-163	-2.47571e-163	1.35765e-164	8.92873e-164	8.65841e-163	-1.39727e-163	8.78454e-164	-1.29139e-163	-2.50648e-164	7.12064e-164	-1.10154e-162	1.82553e-163	-1.36808e-162	3.55626e-163	7.13737e-163	-5.59626e-164	-1.99238e-163	-5.92108e-164	-1.04499e-162	1.46084e-162	3.07785e-163	1.26578e-162	-2.7183e-163	0
1.07454e-162	3.3495e-164	9.66707e-164	4.02117e-163	5.95923e-164	-1.34146e-162	6.07137e-163	-4.32412e-163	-2.47571e-163	1.35765e-164	8.92873e-164	8.65841e-163	-1.39727e-163	8.78454e-164	-1.29139e-163	-2.50648e-164	7.12064e-164	-1.10154e-162	1.82553e-163	-1.36808e-162	3.55626e-163	7.13737e-163	-5.59626e-164	-1.99238e-163	-5.92108e-164	-1.04499e-162	1.46084e-162	3.07785e-163	1.26578e-162	-2.7183e-163	0
1.07454e-162	3.3495e-164	9.66707e-164	4.02117e-163	5.95923e-164	-1.34146e-162	6.07137e-163	-4.32412e-163	-2.47571e-163	1.35765e-164	8.92873e-164	8.65841e-163	-1.39727e-163	8.78454e-164	-1.29139e-163	-2.50648e-164	7.12064e-164	-1.10154e-162	1.82553e-163	-1.36808e-162	3.55626e-163	7.13737e-163	-5.59626e-164	-1.99238e-163	-5.92108e-164	-1.04499e-162	1.46084e-162	3.07785e-163	1.26578e-162	-2.7183e-163	0
1.07454e-162	3.3495e-164	9.66707e-164	4.02117e-163	5.95923e-164	-1.34146e-162	6.07137e-163	-4.32412e-163	-2.47571e-163	1.35765e-164	8.92873e-164	8.65841e-163	-1.39727e-163	8.78454e-164	-1.29139e-163	-2.50648e-164	7.12064e-164	-1.10154e-162	1.82553e-163	-1.36808e-162	3.55626e-163	7.13737e-163	-5.59626e-164	-1.99238e-163	-5.92108e-164	-1.04499e-162	1.46084e-162	3.07785e-163	1.26578e-162	-2.7183e-163	0
1.07454e-162	3.3495e-164	9.66707e-164	4.02117e-163	5.95923e-164	-1.34146e-162	6.07137e-163	-4.32412e-163	-2.47571e-163	1.35765e-164	8.92873e-164	8.65841e-163	-1.39727e-163	8.78454e-164	-1.29139e-163	-2.50648e-164	7.12064e-164	-1.10154e-162	1.82553e-163	-1.36808e-162	3.55626e-163	7.13737e-163	-5.59626e-164	-1.99238e-163	-5.92108e-164	-1.04499e-162	1.46084e-162	3.07785e-163	1.26578e-162	-2.7183e-163	0
1.07454e-162	3.3495e-164	9.66707e-164	4.02117e-163	5.95923e-164	-1.34146e-162	6.07137e-163	-4.32412e-163	-2.47571e-163	1.35765e-164	8.92873e-164	8.65841e-163	-1.39727e-163	8.78454e-164	-1.29139e-163	-2.50648e-164	7.12064e-164	-1.10154e-162	1.82553e-163	-1.36808e-162	3.55626e-163	7.13737e-163	-5.59626e-164	-1.99238e-163	-5.92108e-164	-1.04499e-162	1.46084e-162	3.07785e-163	1.26578e-162	-2.7183e-163	0
1.07454e-162	3.3495e-164	9.66707e-164	4.02117e-163	5.95923e-164	-1.34146e-162	6.07137e-163	-4.32412e-163	-2.47571e-163	1.35765e-164	8.92873e-164	8.65841e-163	-1.39727e-163	8.78454e-164	-1.29139e-163	-2.50648e-164	7.12064e-164	-1.10154e-162	1.82553e-163	-1.36808e-162	3.55626e-163	7.13737e-163	-5.59626e-164	-1.99238e-163	-5.92108e-164	-1.04499e-162	1.46084e-162	3.07785e-163	1.26578e-162	-2.7183e-163	0
1.07454e-162	3.3495e-164	9.66707e-164	4.02117e-163	5.95923e-164	-1.34146e-162	6.07137e-163	-4.32412e-163	-2.47571e-163	1.35765e-164	8.92873e-164	8.65841e-163	-1.39727e-163	8.78454e-164	-1.29139e-163	-2.50648e-164	7.12064e-164	-1.10154e-162	1.82553e-163	-1.36808e-162	3.55626e-163	7.13737e-163	-5.59626e-164	-1.99238e-163	-5.92108e-164	-1.04499e-162	1.46084e-162	3.07785e-163	1.26578e-162	-2.7183e-163	0
1.07454e-162	3.3495e-164	9.66707e-164	4.02117e-163	5.95923e-164	-1.34146e-162	6.07137e-163	-4.32412e-163	-2.47571e-163	1.35765e-164	8.92873e-164	8.65841e-163	-1.39727e-163	8.78454e-164	-1.29139e-163	-2.50648e-164	7.12064e-164	-1.10154e-162	1.82553e-163	-1.36808e-162	3.55626e-163	7.13737e-163	-5.59626e-164	-1.99238e-163	-5.92108e-164	-1.04499e-162	1.46084e-162	3.07785e-163	1.26578e-162	-2.7183e-163	0
1.07454e-162	3.3495e-164	9.66707e-164	4.02117e-163	5.95923e-164	-1.34146e-162	6.07137e-163	-4.32412e-163	-2.47571e-163	1.35765e-164	8.92873e-164	8.65841e-163	-1.39727e-163	8.78454e-164	-1.29139e-163	-2.50648e-164	7.12064e-164	-1.10154e-162	1.82553e-163	-1.36808e-162	3.55626e-163	7.13737e-163	-5.59626e-164	-1.99238e-163	-5.92108e-164	-1.04499e-162	1.46084e-162	3.07785e-163	1.26578e-162	-2.7183e-163	0
1.07454e-162	3.3495e-164	9.66707e-164	4.02117e-163	5.95923e-164	-1.34146e-162	6.07137e-163	-4.32412e-163	-2.47571e-163	1.35765e-164	8.92873e-164	8.65841e-163	-1.39727e-163	8.78454e-164	-1.29139e-163	-2.50648e-164	7.12064e-164	-1.10154e-162	1.82553e-163	-1.36808e-162	3.55626e-163	7.13737e-163	-5.59626e-164	-1.99238e-163	-5.92108e-164	-1.04499e-162	1.46084e-162	3.07785e-163	1.26578e-162	-2.7183e-163	0
1.07454e-162	3.3495e-164	9.66707e-164	4.02117e-163	5.95923e-164	-1.34146e-162	6.07137e-163	-4.32412e-163	-2.47571e-163	1.35765e-164	8.92873e-164	8.65841e-163	-1.39727e-163	8.78454e-164	-1.29139e-163	-2.50648e-164	7.12064e-164	-1.10154e-162	1.82553e-163	-1.36808e-162	3.55626e-163	7.13737e-163	-5.59626e-164	-1.99238e-163	-5.92108e-164	-1.04499e-162	1.46084e-162	3.07785e-163	1.26578e-162	-2.7183e-163	0
1.07454e-162	3.3495e-164	9.66707e-164	4.02117e-163	5.95923e-164	-1.34146e-162	6.07137e-163	-4.32412e-163	-2.47571e-163	1.35765e-164	8.92873e-164	8.65841e-163	-1.39727e-163	8.78454e-164	-1.29139e-163	-2.50648e-164	7.12064e-164	-1.10154e-162	1.82553e-163	-1.36808e-162	3.55626e-163	7.13737e-163	-5.59626e-164	-1.99238e-163	-5.92108e-164	-1.04499e-162	1.46084e-162	3.07785e-163	1.26578e-162	-2.7183e-163	0
1.07454e-162	3.3495e-164	9.66707e-164	4.02117e-163	5.95923e-164	-1.34146e-162	6.07137e-163	-4.32412e-163	-2.47571e-163	1.35765e-164	8.92873e-164	8.65841e-163	-1.39727e-163	8.78454e-164	-1.29139e-163	-2.50648e-164	7.12064e-164	-1.10154e-162	1.82553e-163	-1.36808e-162	3.55626e-163	7.13737e-163	-5.59626e-164	-1.99238e-163	-5.92108e-164	-1.04499e-162	1.46084e-162	3.07785e-163	1.26578e-162	-2.7183e-163	0
1.07454e-162	3.3495e-164	9.66707e-164	4.02117e-163	5.95923e-164	-1.34146e-162	6.07137e-163	-4.32412e-163	-2.47571e-163	1.35765e-164	8.92873e-164	8.65841e-163	-1.39727e-163	8.78454e-164	-1.29139e-163	-2.50648e-164	7.12064e-164	-1.10154e-162	1.82553e-163	-1.36808e-162	3.55626e-163	7.13737e-163	-5.59626e-164	-1.99238e-163	-5.92108e-164	-1.04499e-162	1.46084e-162	3.07785e-163	1.26578e-162	-2.7183e-163	0
1.07454e-162	3.3495e-164	9.66707e-164	4.02117e-163	5.95923e-164	-1.34146e-162	6.07137e-163	-4.32412e-163	-2.47571e-163	1.35765e-164	8.92873e-164	8.65841e-163	-1.39727e-163	8.78454e-164	-1.29139e-163	-2.50648e-164	7.12064e-164	-1.10154e-162	1.82553e-163	-1.36808e-162	3.55626e-163	7.13737e-163	-5.59626e-164	-1.99238e-163	-5.92108e-164	-1.04499e-162	1.46084e-162	3.07785e-163	1.26578e-162	-2.7183e-163	0
1.07454e-162	3.3495e-164	9.66707e-164	4.02117e-163	5.95923e-164	-1.34146e-162	6.07137e-163	-4.32412e-163	-2.47571e-163	1.35765e-164	8.92873e-164	8.65841e-163	-1.39727e-163	8.78454e-164	-1.29139e-163	-2.50648e-164	7.12064e-164	-1.10154e-162	1.82553e-163	-1.36808e-162	3.55626e-163	7.13737e-163	-5.59626e-164	-1.99238e-163	-5.92108e-164	-1.04499e-162	1.46084e-162	3.07785e-163	1.26578e-162	-2.7183e-163	0
1.07454e-162	3.3495e-164	9.66707e-164	4.02117e-163	5.95923e-164	-1.34146e-162	6.07137e-163	-4.32412e-163	-2.47571e-163	1.35765e-164	8.92873e-164	8.65841e-163	-1.39727e-163	8.78454e-164	-1.29139e-163	-2.50648e-164	7.12064e-164	-1.10154e-162	1.82553e-163	-1.36808e-162	3.55626e-163	7.13737e-163	-5.59626e-164	-1.99238e-163	-5.92108e-164	-1.04499e-162	1.46084e-162	3.07785e-163	1.26578e-162	-2.7183e-163	0
1.07454e-162	3.3495e-164	9.66707e-164	4.02117e-163	5.95923e-164	-1.34146e-162	6.07137e-163	-4.32412e-163	-2.47571e-163	1.35765e-164	8.92873e-164	8.65841e-163	-1.39727e-163	8.78454e-164	-1.29139e-163	-2.50648e-164	7.12064e-164	-1.10154e-162	1.82553e-163	-1.36808e-162	3.55626e-163	7.13737e-163	-5.59626e-164	-1.99238e-163	-5.92108e-164	-1.04499e-162	1.46084e-162	3.07785e-163	1.26578e-162	-2.7183e-163	0
1.07454e-162	3.3495e-164	9.66707e-164	4.02117e-163	5.95923e-164	-1.34146e-162	6.07137e-163	-4.32412e-163	-2.47571e-163	1.35765e-164	8.92873e-164	8.65841e-163	-1.39727e-163	8.78454e-164	-1.29139e-163	-2.50648e-164	7.12064e-164	-1.10154e-162	1.82553e-163	-1.36808e-162	3.55626e-163	7.13737e-163	-5.59626e-164	-1.99238e-163	-5.92108e-164	-1.04499e-162	1.46084e-162	3.07785e-163	1.26578e-162	-2.7183e-163	0
1.07454e-162	3.3495e-164	9.66707e-164	4.02117e-163	5.95923e-164	-1.34146e-162	6.07137e-163	-4.32412e-163	-2.47571e-163	1.35765e-164	8.92873e-164	8.65841e-163	-1.39727e-163	8.78454e-164	-1.29139e-163	-2.50648e-164	7.12064e-164	-1.10154e-162	1.82553e-163	-1.36808e-162	3.55626e-163	7.13737e-163	-5.59626e-164	-1.99238e-163	-5.92108e-164	-1.04499e-162	1.46084e-162	3.07785e-163	1.26578e-162	-2.7183e-163	0
1.07454e-162	3.3495e-164	9.66707e-164	4.02117e-163	5.95923e-164	-1.34146e-162	6.07137e-163	-4.32412e-163	-2.47571e-163	1.35765e-164	8.92873e-164	8.65841e-163	-1.39727e-163	8.78454e-164	-1.29139e-163	-2.50648e-164	7.12064e-164	-1.10154e-162	1.82553e-163	-1.36808e-162	3.55626e-163	7.13737e-163	-5.59626e-164	-1.99238e-163	-5.92108e-164	-1.04499e-162	1.46084e-162	3.07785e-163	1.26578e-162	-2.7183e-163	0
1.07454e-162	3.3495e-164	9.66707e-164	4.02117e-163	5.95923e-164	-1.34146e-162	6.07137e-163	-4.32412e-163	-2.47571e-163	1.35765e-164	8.92873e-164	8.65841e-163	-1.39727e-163	8.78454e-164	-1.29139e-163	-2.50648e-164	7.12064e-164	-1.10154e-162	1.82553e-163	-1.36808e-162	3.55626e-163	7.13737e-163	-5.59626e-164	-1.99238e-163	-5.92108e-164	-1.04499e-162	1.46084e-162	3.07785e-163	1.26578e-162	-2.7183e-163	0
1.07454e-162	3.3495e-164	9.66707e-164	4.02117e-163	5.95923e-164	-1.34146e-162	6.07137e-163	-4.32412e-163	-2.47571e-163	1.35765e-164	8.92873e-164	8.65841e-163	-1.39727e-163	8.78454e-164	-1.29139e-163	-2.50648e-164	7.12064e-164	-1.10154e-162	1.82553e-163	-1.36808e-162	3.55626e-163	7.13737e-163	-5.59626e-164	-1.99238e-163	-5.92108e-164	-1.04499e-162	1.46084e-162	3.07785e-163	1.26578e-162	-2.7183e-163	0
1.07454e-162	3.3495e-164	9.66707e-164	4.02117e-163	5.95923e-164	-1.34146e-162	6.07137e-163	-4.32412e-163	-2.47571e-163	1.35765e-164	8.92873e-164	8.65841e-163	-1.39727e-163	8.78454e-164	-1.29139e-163	-2.50648e-164	7.12064e-164	-1.10154e-162	1.82553e-163	-1.36808e-162	3.55626e-163	7.13737e-163	-5.59626e-164	-1.99238e-163	-5.92108e-164	-1.04499e-162	1.46084e-162	3.07785e-163	1.26578e-162	-2.7183e-163	0
1.07454e-162	3.3495e-164	9.66707e-164	4.02117e-163	5.95923e-164	-1.34146e-162	6.07137e-163	-4.32412e-163	-2.47571e-163	1.35765e-164	8.92873e-164	8.65841e-163	-1.39727e-163	8.78454e-164	-1.29139e-163	-2.50648e-164	7.12064e-164	-1.10154e-162	1.82553e-163	-1.36808e-162	3.55626e-163	7.13737e-163	-5.59626e-164	-1.99238e-163	-5.92108e-164	-1.04499e-162	1.46084e-162	3.07785e-163	1.26578e-162	-2.7183e-163	0
1.07454e-162	3.3495e-164	9.66707e-164	4.02117e-163	5.95923e-164	-1.34146e-162	6.07137e-163	-4.32412e-163	-2.47571e-163	1.35765e-164	8.92873e-164	8.65841e-163	-1.39727e-163	8.78454e-164	-1.29139e-163	-2.50648e-164	7.12064e-164	-1.10154e-162	1.82553e-163	-1.36808e-162	3.55626e-163	7.13737e-163	-5.59626e-164	-1.99238e-163	-5.92108e-164	-1.04499e-162	1.46084e-162	3.07785e-163	1.26578e-162	-2.7183e-163	0
1.07454e-162	3.3495e-164	9.66707e-164	4.02117e-163	5.95923e-164	-1.34146e-162	6.07137e-163	-4.32412e-163	-2.47571e-163	1.35765e-164	8.92873e-164	8.65841e-163	-1.39727e-163	8.78454e-164	-1.29139e-163	-2.50648e-164	7.12064e-164	-1.10154e-162	1.82553e-163	-1.36808e-162	3.55626e-163	7.13737e-163	-5.59626e-164	-1.99238e-163	-5.92108e-164	-1.04499e-162	1.46084e-162	3.07785e-163	1.26578e-162	-2.7183e-163	0
1.07454e-162	3.3495e-164	9.66707e-164	4.02117e-163	5.95923e-164	-1.34146e-162	6.07137e-163	-4.32412e-163	-2.47571e-163	1.35765e-164	8.92873e-164	8.65841e-163	-1.39727e-163	8.78454e-164	-1.29139e-163	-2.50648e-164	7.12064e-164	-1.10154e-162	1.82553e-163	-1.36808e-162	3.55626e-163	7.13737e-163	-5.59626e-164	-1.99238e-163	-5.92108e-164	-1.04499e-162	1.46084e-162	3.07785e-163	1.26578e-162	-2.7183e-163	0
1.07454e-162	3.3495e-164	9.66707e-164	4.02117e-163	5.95923e-164	-1.34146e-162	6.07137e-163	-4.32412e-163	-2.47571e-163	1.35765e-164	8.92873e-164	8.65841e-163	-1.39727e-163	8.78454e-164	-1.29139e-163	-2.50648e-164	7.12064e-164	-1.10154e-162	1.82553e-163	-1.36808e-162	3.55626e-163	7.13737e-163	-5.59626e-164	-1.99238e-163	-5.92108e-164	-1.04499e-162	1.46084e-162	3.07785e-163	1.26578e-162	-2.7183e-163	0
1.07454e-162	3.3495e-164	9.66707e-164	4.02117e-163	5.95923e-164	-1.34146e-162	6.07137e-163	-4.32412e-163	-2.47571e-163	1.35765e-164	8.92873e-164	8.65841e-163	-1.39727e-163	8.78454e-164	-1.29139e-163	-2.50648e-164	7.12064e-164	-1.10154e-162	1.82553e-163	-1.36808e-162	3.55626e-163	7.13737e-163	-5.59626e-164	-1.99238e-163	-5.92108e-164	-1.04499e-162	1.46084e-162	3.07785e-163	1.26578e-162	-2.7183e-163	0
1.07454e-162	3.3495e-164	9.66707e-164	4.02117e-163	5.95923e-164	-1.34146e-162	6.07137e-163	-4.32412e-163	-2.47571e-163	1.35765e-164	8.92873e-164	8.65841e-163	-1.39727e-163	8.78454e-164	-1.29139e-163	-2.50648e-164	7.12064e-164	-1.10154e-162	1.82553e-163	-1.36808e-162	3.55626e-163	7.13737e-163	-5.59626e-164	-1.99238e-163	-5.92108e-164	-1.04499e-162	1.46084e-162	3.07785e-163	1.26578e-162	-2.7183e-163	0
1.07454e-162	3.3495e-164	9.66707e-164	4.02117e-163	5.95923e-164	-1.34146e-162	6.07137e-163	-4.32412e-163	-2.47571e-163	1.35765e-164	8.92873e-164	8.65841e-163	-1.39727e-163	8.78454e-164	-1.29139e-163	-2.50648e-164	7.12064e-164	-1.10154e-162	1.82553e-163	-1.36808e-162	3.55626e-163	7.13737e-163	-5.59626e-164	-1.99238e-163	-5.92108e-164	-1.04499e-162	1.46084e-162	3.07785e-163	1.26578e-162	-2.7183e-163	0
1.07454e-162	3.3495e-164	9.66707e-164	4.02117e-163	5.95923e-164	-1.34146e-162	6.07137e-163	-4.32412e-163	-2.47571e-163	1.35765e-164	8.92873e-164	8.65841e-163	-1.39727e-163	8.78454e-164	-1.29139e-163	-2.50648e-164	7.12064e-164	-1.10154e-162	1.82553e-163	-1.36808e-162	3.55626e-163	7.13737e-163	-5.59626e-164	-1.99238e-163	-5.92108e-164	-1.04499e-162	1.46084e-162	3.07785e-163	1.26578e-162	-2.7183e-163	0
1.07454e-162	3.3495e-164	9.66707e-164	4.02117e-163	5.95923e-164	-1.34146e-162	6.07137e-163	-4.32412e-163	-2.47571e-163	1.35765e-164	8.92873e-164	8.65841e-163	-1.39727e-163	8.78454e-164	-1.29139e-163	-2.50648e-164	7.12064e-164	-1.10154e-162	1.82553e-163	-1.36808e-162	3.55626e-163	7.13737e-163	-5.59626e-164	-1.99238e-163	-5.92108e-164	-1.04499e-162	1.46084e-162	3.07785e-163	1.26578e-162	-2.7183e-163	0
1.07454e-162	3.3495e-164	9.66707e-164	4.02117e-163	5.95923e-164	-1.34146e-162	6.07137e-163	-4.32412e-163	-2.47571e-163	1.35765e-164	8.92873e-164	8.65841e-163	-1.39727e-163	8.78454e-164	-1.29139e-163	-2.50648e-164	7.12064e-164	-1.10154e-162	1.82553e-163	-1.36808e-162	3.55626e-163	7.13737e-163	-5.59626e-164	-1.99238e-163	-5.92108e-164	-1.04499e-162	1.46084e-162	3.07785e-163	1.26578e-162	-2.7183e-163	0
1.07454e-162	3.3495e-164	9.66707e-164	4.02117e-163	5.95923e-164	-1.34146e-162	6.07137e-163	-4.32412e-163	-2.47571e-163	1.35765e-164	8.92873e-164	8.65841e-163	-1.39727e-163	8.78454e-164	-1.29139e-163	-2.50648e-164	7.12064e-164	-1.10154e-162	1.82553e-163	-1.36808e-162	3.55626e-163	7.13737e-163	-5.59626e-164	-1.99238e-163	-5.92108e-164	-1.04499e-162	1.46084e-162	3.07785e-163	1.26578e-162	-2.7183e-163	0
1.07454e-162	3.3495e-164	9.66707e-164	4.02117e-163	5.95923e-164	-1.34146e-162	6.07137e-163	-4.32412e-163	-2.47571e-163	1.35765e-164	8.92873e-164	8.65841e-163	-1.39727e-163	8.78454e-164	-1.29139e-163	-2.50648e-164	7.12064e-164	-1.10154e-162	1.82553e-163	-1.36808e-162	3.55626e-163	7.13737e-163	-5.59626e-164	-1.99238e-163	-5.92108e-164	-1.04499e-162	1.46084e-162	3.07785e-163	1.26578e-162	-2.7183e-163	0
1.07454e-162	3.3495e-164	9.66707e-164	4.02117e-163	5.95923e-164	-1.34146e-162	6.07137e-163	-4.32412e-163	-2.47571e-163	1.35765e-164	8.92873e-164	8.65841e-163	-1.39727e-163	8.78454e-164	-1.29139e-163	-2.50648e-164	7.12064e-164	-1.10154e-162	1.82553e-163	-1.36808e-162	3.55626e-163	7.13737e-163	-5.59626e-164	-1.99238e-163	-5.92108e-164	-1.04499e-162	1.46084e-162	3.07785e-163	1.26578e-162	-2.7183e-163	0
1.07454e-162	3.3495e-164	9.66707e-164	4.02117e-163	5.95923e-164	-1.34146e-162	6.07137e-163	-4.32412e-163	-2.47571e-163	1.35765e-164	8.92873e-164	8.65841e-163	-1.39727e-163	8.78454e-164	-1.29139e-163	-2.50648e-164	7.12064e-164	-1.10154e-162	1.82553e-163	-1.36808e-162	3.55626e-163	7.13737e-163	-5.59626e-164	-1.99238e-163	-5.92108e-164	-1.04499e-162	1.46084e-162	3.07785e-163	1.26578e-162	-2.7183e-163	0
1.07454e-162	3.3495e-164	9.66707e-164	4.02117e-163	5.95923e-164	-1.34146e-162	6.07137e-163	-4.32412e-163	-2.47571e-163	1.35765e-164	8.92873e-164	8.65841e-163	-1.39727e-163	8.78454e-164	-1.29139e-163	-2.50648e-164	7.12064e-164	-1.10154e-162	1.82553e-163	-1.36808e-162	3.55626e-163	7.13737e-163	-5.59626e-164	-1.99238e-163	-5.92108e-164	-1.04499e-162	1.46084e-162	3.07785e-163	1.26578e-162	-2.7183e-163	0
1.07454e-162	3.3495e-164	9.66707e-164	4.02117e-163	5.95923e-164	-1.34146e-162	6.07137e-163	-4.32412e-163	-2.47571e-163	1.35765e-164	8.92873e-164	8.65841e-163	-1.39727e-163	8.78454e-164	-1.29139e-163	-2.50648e-164	7.12064e-164	-1.10154e-162	1.82553e-163	-1.36808e-162	3.55626e-163	7.13737e-163	-5.59626e-164	-1.99238e-163	-5.92108e-164	-1.04499e-162	1.46084e-162	3.07785e-163	1.26578e-162	-2.7183e-163	0
1.07454e-162	3.3495e-164	9.66707e-164	4.02117e-163	5.95923e-164	-1.34146e-162	6.07137e-163	-4.32412e-163	-2.47571e-163	1.35765e-164	8.92873e-164	8.65841e-163	-1.39727e-163	8.78454e-164	-1.29139e-163	-2.50648e-164	7.12064e-164	-1.10154e-162	1.82553e-163	-1.36808e-162	3.55626e-163	7.13737e-163	-5.59626e-164	-1.99238e-163	-5.92108e-164	-1.04499e-162	1.46084e-162	3.07785e-163	1.26578e-162	-2.7183e-163	0
1.07454e-162	3.3495e-164	9.66707e-164	4.02117e-163	5.95923e-164	-1.34146e-162	6.07137e-163	-4.32412e-163	-2.47571e-163	1.35765e-164	8.92873e-164	8.65841e-163	-1.39727e-163	8.78454e-164	-1.29139e-163	-2.50648e-164	7.12064e-164	-1.10154e-162	1.82553e-163	-1.36808e-162	3.55626e-163	7.13737e-163	-5.59626e-164	-1.99238e-163	-5.92108e-164	-1.04499e-162	1.46084e-162	3.07785e-163	1.26578e-162	-2.7183e-163	0
1.07454e-162	3.3495e-164	9.66707e-164	4.02117e-163	5.95923e-164	-1.34146e-162	6.07137e-163	-4.32412e-163	-2.47571e-163	1.35765e-164	8.92873e-164	8.65841e-163	-1.39727e-163	8.78454e-164	-1.29139e-163	-2.50648e-164	7.12064e-164	-1.10154e-162	1.82553e-163	-1.36808e-162	3.55626e-163	7.13737e-163	-5.59626e-164	-1.99238e-163	-5.92108e-164	-1.04499e-162	1.46084e-162	3.07785e-163	1.26578e-162	-2.7183e-163	0
1.07454e-162	3.3495e-164	9.66707e-164	4.02117e-163	5.95923e-164	-1.34146e-162	6.07137e-163	-4.32412e-163	-2.47571e-163	1.35765e-164	8.92873e-164	8.65841e-163	-1.39727e-163	8.78454e-164	-1.29139e-163	-2.50648e-164	7.12064e-164	-1.10154e-162	1.82553e-163	-1.36808e-162	3.55626e-163	7.13737e-163	-5.59626e-164	-1.99238e-163	-5.92108e-164	-1.04499e-162	1.46084e-162	3.07785e-163	1.26578e-162	-2.7183e-163	0
1.07454e-162	3.3495e-164	9.66707e-164	4.02117e-163	5.95923e-164	-1.34146e-162	6.07137e-163	-4.32412e-163	-2.47571e-163	1.35765e-164	8.92873e-164	8.65841e-163	-1.39727e-163	8.78454e-164	-1.29139e-163	-2.50648e-164	7.12064e-164	-1.10154e-162	1.82553e-163	-1.36808e-162	3.55626e-163	7.13737e-163	-5.59626e-164	-1.99238e-163	-5.92108e-164	-1.04499e-162	1.46084e-162	3.07785e-163	1.26578e-162	-2.7183e-163	0
1.07454e-162	3.3495e-164	9.66707e-164	4.02117e-163	5.95923e-164	-1.34146e-162	6.07137e-163	-4.32412e-163	-2.47571e-163	1.35765e-164	8.92873e-164	8.65841e-163	-1.39727e-163	8.78454e-164	-1.29139e-163	-2.50648e-164	7.12064e-164	-1.10154e-162	1.82553e-163	-1.36808e-162	3.55626e-163	7.13737e-163	-5.59626e-164	-1.99238e-163	-5.92108e-164	-1.04499e-162	1.46084e-162	3.07785e-163	1.26578e-162	-2.7183e-163	0
1.07454e-162	3.3495e-164	9.66707e-164	4.02117e-163	5.95923e-164	-1.34146e-162	6.07137e-163	-4.32412e-163	-2.47571e-163	1.35765e-164	8.92873e-164	8.65841e-163	-1.39727e-163	8.78454e-164	-1.29139e-163	-2.50648e-164	7.12064e-164	-1.10154e-162	1.82553e-163	-1.36808e-162	3.55626e-163	7.13737e-163	-5.59626e-164	-1.99238e-163	-5.92108e-164	-1.04499e-162	1.46084e-162	3.07785e-163	1.26578e-162	-2.7183e-163	0
1.07454e-162	3.3495e-164	9.66707e-164	4.02117e-163	5.95923e-164	-1.34146e-162	6.07137e-163	-4.32412e-163	-2.47571e-163	1.35765e-164	8.92873e-164	8.65841e-163	-1.39727e-163	8.78454e-164	-1.29139e-163	-2.50648e-164	7.12064e-164	-1.10154e-162	1.82553e-163	-1.36808e-162	3.55626e-163	7.13737e-163	-5.59626e-164	-1.99238e-163	-5.92108e-164	-1.04499e-162	1.46084e-162	3.07785e-163	1.26578e-162	-2.7183e-163	0
1.07454e-162	3.3495e-164	9.66707e-164	4.02117e-163	5.95923e-164	-1.34146e-162	6.07137e-163	-4.32412e-163	-2.47571e-163	1.35765e-164	8.92873e-164	8.65841e-163	-1.39727e-163	8.78454e-164	-1.29139e-163	-2.50648e-164	7.12064e-164	-1.10154e-162	1.82553e-163	-1.36808e-162	3.55626e-163	7.13737e-163	-5.59626e-164	-1.99238e-163	-5.92108e-164	-1.04499e-162	1.46084e-162	3.07785e-163	1.26578e-162	-2.7183e-163	0
1.07454e-162	3.3495e-164	9.66707e-164	4.02117e-163	5.95923e-164	-1.34146e-162	6.07137e-163	-4.32412e-163	-2.47571e-163	1.35765e-164	8.92873e-164	8.65841e-163	-1.39727e-163	8.78454e-164	-1.29139e-163	-2.50648e-164	7.12064e-164	-1.10154e-162	1.82553e-163	-1.36808e-162	3.55626e-163	7.13737e-163	-5.59626e-164	-1.99238e-163	-5.92108e-164	-1.04499e-162	1.46084e-162	3.07785e-163	1.26578e-162	-2.7183e-163	0
1.07454e-162	3.3495e-164	9.66707e-164	4.02117e-163	5.95923e-164	-1.34146e-162	6.07137e-163	-4.32412e-163	-2.47571e-163	1.35765e-164	8.92873e-164	8.65841e-163	-1.39727e-163	8.78454e-164	-1.29139e-163	-2.50648e-164	7.12064e-164	-1.10154e-162	1.82553e-163	-1.36808e-162	3.55626e-163	7.13737e-163	-5.59626e-164	-1.99238e-163	-5.92108e-164	-1.04499e-162	1.46084e-162	3.07785e-163	1.26578e-162	-2.7183e-163	0
1.07454e-162	3.3495e-164	9.66707e-164	4.02117e-163	5.95923e-164	-1.34146e-162	6.07137e-163	-4.32412e-163	-2.47571e-163	1.35765e-164	8.92873e-164	8.65841e-163	-1.39727e-163	8.78454e-164	-1.29139e-163	-2.50648e-164	7.12064e-164	-1.10154e-162	1.82553e-163	-1.36808e-162	3.55626e-163	7.13737e-163	-5.59626e-164	-1.99238e-163	-5.92108e-164	-1.04499e-162	1.46084e-162	3.07785e-163	1.26578e-162	-2.7183e-163	0
1.07454e-162	3.3495e-164	9.66707e-164	4.02117e-163	5.95923e-164	-1.34146e-162	6.07137e-163	-4.32412e-163	-2.47571e-163	1.35765e-164	8.92873e-164	8.65841e-163	-1.39727e-163	8.78454e-164	-1.29139e-163	-2.50648e-164	7.12064e-164	-1.10154e-162	1.82553e-163	-1.36808e-162	3.55626e-163	7.13737e-163	-5.59626e-164	-1.99238e-163	-5.92108e-164	-1.04499e-162	1.46084e-162	3.07785e-163	1.26578e-162	-2.7183e-163	0
1.07454e-162	3.3495e-164	9.66707e-164	4.02117e-163	5.95923e-164	-1.34146e-162	6.07137e-163	-4.32412e-163	-2.47571e-163	1.35765e-164	8.92873e-164	8.65841e-163	-1.39727e-163	8.78454e-164	-1.29139e-163	-2.50648e-164	7.12064e-164	-1.10154e-162	1.82553e-163	-1.36808e-162	3.55626e-163	7.13737e-163	-5.59626e-164	-1.99238e-163	-5.92108e-164	-1.04499e-162	1.46084e-162	3.07785e-163	1.26578e-162	-2.7183e-163	0
1.07454e-162	3.3495e-164	9.66707e-164	4.02117e-163	5.95923e-164	-1.34146e-162	6.07137e-163	-4.32412e-163	-2.47571e-163	1.35765e-164	8.92873e-164	8.65841e-163	-1.39727e-163	8.78454e-164	-1.29139e-163	-2.50648e-164	7.12064e-164	-1.10154e-162	1.82553e-163	-1.36808e-162	3.55626e-163	7.13737e-163	-5.59626e-164	-1.99238e-163	-5.92108e-164	-1.04499e-162	1.46084e-162	3.07785e-163	1.26578e-162	-2.7183e-163	0
1.07454e-162	3.3495e-164	9.66707e-164	4.02117e-163	5.95923e-164	-1.34146e-162	6.07137e-163	-4.32412e-163	-2.47571e-163	1.35765e-164	8.92873e-164	8.65841e-163	-1.39727e-163	8.78454e-164	-1.29139e-163	-2.50648e-164	7.12064e-164	-1.10154e-162	1.82553e-163	-1.36808e-162	3.55626e-163	7.13737e-163	-5.59626e-164	-1.99238e-163	-5.92108e-164	-1.04499e-162	1.46084e-162	3.07785e-163	1.26578e-162	-2.7183e-163	0
1.07454e-162	3.3495e-164	9.66707e-164	4.02117e-163	5.95923e-164	-1.34146e-162	6.07137e-163	-4.32412e-163	-2.47571e-163	1.35765e-164	8.92873e-164	8.65841e-163	-1.39727e-163	8.78454e-164	-1.29139e-163	-2.50648e-164	7.12064e-164	-1.10154e-162	1.82553e-163	-1.36808e-162	3.55626e-163	7.13737e-163	-5.59626e-164	-1.99238e-163	-5.92108e-164	-1.04499e-162	1.46084e-162	3.07785e-163	1.26578e-162	-2.7183e-163	0
1.07454e-162	3.3495e-164	9.66707e-164	4.02117e-163	5.95923e-164	-1.34146e-162	6.07137e-163	-4.32412e-163	-2.47571e-163	1.35765e-164	8.92873e-164	8.65841e-163	-1.39727e-163	8.78454e-164	-1.29139e-163	-2.50648e-164	7.12064e-164	-1.10154e-162	1.82553e-163	-1.36808e-162	3.55626e-163	7.13737e-163	-5.59626e-164	-1.99238e-163	-5.92108e-164	-1.04499e-162	1.46084e-162	3.07785e-163	1.26578e-162	-2.7183e-163	0
1.07454e-162	3.3495e-164	9.66707e-164	4.02117e-163	5.95923e-164	-1.34146e-162	6.07137e-163	-4.32412e-163	-2.47571e-163	1.35765e-164	8.92873e-164	8.65841e-163	-1.39727e-163	8.78454e-164	-1.29139e-163	-2.50648e-164	7.12064e-164	-1.10154e-162	1.82553e-163	-1.36808e-162	3.55626e-163	7.13737e-163	-5.59626e-164	-1.99238e-163	-5.92108e-164	-1.04499e-162	1.46084e-162	3.07785e-163	1.26578e-162	-2.7183e-163	0
1.07454e-162	3.3495e-164	9.66707e-164	4.02117e-163	5.95923e-164	-1.34146e-162	6.07137e-163	-4.32412e-163	-2.47571e-163	1.35765e-164	8.92873e-164	8.65841e-163	-1.39727e-163	8.78454e-164	-1.29139e-163	-2.50648e-164	7.12064e-164	-1.10154e-162	1.82553e-163	-1.36808e-162	3.55626e-163	7.13737e-163	-5.59626e-164	-1.99238e-163	-5.92108e-164	-1.04499e-162	1.46084e-162	3.07785e-163	1.26578e-162	-2.7183e-163	0
1.07454e-162	3.3495e-164	9.66707e-164	4.02117e-163	5.95923e-164	-1.34146e-162	6.07137e-163	-4.32412e-163	-2.47571e-163	1.35765e-164	8.92873e-164	8.65841e-163	-1.39727e-163	8.78454e-164	-1.29139e-163	-2.50648e-164	7.12064e-164	-1.10154e-162	1.82553e-163	-1.36808e-162	3.55626e-163	7.13737e-163	-5.59626e-164	-1.99238e-163	-5.92108e-164	-1.04499e-162	1.46084e-162	3.07785e-163	1.26578e-162	-2.7183e-163	0
1.07454e-162	3.3495e-164	9.66707e-164	4.02117e-163	5.95923e-164	-1.34146e-162	6.07137e-163	-4.32412e-163	-2.47571e-163	1.35765e-164	8.92873e-164	8.65841e-163	-1.39727e-163	8.78454e-164	-1.29139e-163	-2.50648e-164	7.12064e-164	-1.10154e-162	1.82553e-163	-1.36808e-162	3.55626e-163	7.13737e-163	-5.59626e-164	-1.99238e-163	-5.92108e-164	-1.04499e-162	1.46084e-162	3.07785e-163	1.26578e-162	-2.7183e-163	0
1.07454e-162	3.3495e-164	9.66707e-164	4.02117e-163	5.95923e-164	-1.34146e-162	6.07137e-163	-4.32412e-163	-2.47571e-163	1.35765e-164	8.92873e-164	8.65841e-163	-1.39727e-163	8.78454e-164	-1.29139e-163	-2.50648e-164	7.12064e-164	-1.10154e-162	1.82553e-163	-1.36808e-162	3.55626e-163	7.13737e-163	-5.59626e-164	-1.99238e-163	-5.92108e-164	-1.04499e-162	1.46084e-162	3.07785e-163	1.26578e-162	-2.7183e-163	0
1.07454e-162	3.3495e-164	9.66707e-164	4.02117e-163	5.95923e-164	-1.34146e-162	6.07137e-163	-4.32412e-163	-2.47571e-163	1.35765e-164	8.92873e-164	8.65841e-163	-1.39727e-163	8.78454e-164	-1.29139e-163	-2.50648e-164	7.12064e-164	-1.10154e-162	1.82553e-163	-1.36808e-162	3.55626e-163	7.13737e-163	-5.59626e-164	-1.99238e-163	-5.92108e-164	-1.04499e-162	1.46084e-162	3.07785e-163	1.26578e-162	-2.7183e-163	0
1.07454e-162	3.3495e-164	9.66707e-164	4.02117e-163	5.95923e-164	-1.34146e-162	6.07137e-163	-4.32412e-163	-2.47571e-163	1.35765e-164	8.92873e-164	8.65841e-163	-1.39727e-163	8.78454e-164	-1.29139e-163	-2.50648e-164	7.12064e-164	-1.10154e-162	1.82553e-163	-1.36808e-162	3.55626e-163	7.13737e-163	-5.59626e-164	-1.99238e-163	-5.92108e-164	-1.04499e-162	1.46084e-162	3.07785e-163	1.26578e-162	-2.7183e-163	0
1.07454e-162	3.3495e-164	9.66707e-164	4.02117e-163	5.95923e-164	-1.34146e-162	6.07137e-163	-4.32412e-163	-2.47571e-163	1.35765e-164	8.92873e-164	8.65841e-163	-1.39727e-163	8.78454e-164	-1.29139e-163	-2.50648e-164	7.12064e-164	-1.10154e-162	1.82553e-163	-1.36808e-162	3.55626e-163	7.13737e-163	-5.59626e-164	-1.99238e-163	-5.92108e-164	-1.04499e-162	1.46084e-162	3.07785e-163	1.26578e-162	-2.7183e-163	0
1.07454e-162	3.3495e-164	9.66707e-164	4.02117e-163	5.95923e-164	-1.34146e-162	6.07137e-163	-4.32412e-163	-2.47571e-163	1.35765e-164	8.92873e-164	8.65841e-163	-1.39727e-163	8.78454e-164	-1.29139e-163	-2.50648e-164	7.12064e-164	-1.10154e-162	1.82553e-163	-1.36808e-162	3.55626e-163	7.13737e-163	-5.59626e-164	-1.99238e-163	-5.92108e-164	-1.04499e-162	1.46084e-162	3.07785e-163	1.26578e-162	-2.7183e-163	0
1.07454e-162	3.3495e-164	9.66707e-164	4.02117e-163	5.95923e-164	-1.34146e-162	6.07137e-163	-4.32412e-163	-2.47571e-163	1.35765e-164	8.92873e-164	8.65841e-163	-1.39727e-163	8.78454e-164	-1.29139e-163	-2.50648e-164	7.12064e-164	-1.10154e-162	1.82553e-163	-1.36808e-162	3.55626e-163	7.13737e-163	-5.59626e-164	-1.99238e-163	-5.92108e-164	-1.04499e-162	1.46084e-162	3.07785e-163	1.26578e-162	-2.7183e-163	0
1.07454e-162	3.3495e-164	9.66707e-164	4.02117e-163	5.95923e-164	-1.34146e-162	6.07137e-163	-4.32412e-163	-2.47571e-163	1.35765e-164	8.92873e-164	8.65841e-163	-1.39727e-163	8.78454e-164	-1.29139e-163	-2.50648e-164	7.12064e-164	-1.10154e-162	1.82553e-163	-1.36808e-162	3.55626e-163	7.13737e-163	-5.59626e-164	-1.99238e-163	-5.92108e-164	-1.04499e-162	1.46084e-162	3.07785e-163	1.26578e-162	-2.7183e-163	0
1.07454e-162	3.3495e-164	9.66707e-164	4.02117e-163	5.95923e-164	-1.34146e-162	6.07137e-163	-4.32412e-163	-2.47571e-163	1.35765e-164	8.92873e-164	8.65841e-163	-1.39727e-163	8.78454e-164	-1.29139e-163	-2.50648e-164	7.12064e-164	-1.10154e-162	1.82553e-163	-1.36808e-162	3.55626e-163	7.13737e-163	-5.59626e-164	-1.99238e-163	-5.92108e-164	-1.04499e-162	1.46084e-162	3.07785e-163	1.26578e-162	-2.7183e-163	0
1.07454e-162	3.3495e-164	9.66707e-164	4.02117e-163	5.95923e-164	-1.34146e-162	6.07137e-163	-4.32412e-163	-2.47571e-163	1.35765e-164	8.92873e-164	8.65841e-163	-1.39727e-163	8.78454e-164	-1.29139e-163	-2.50648e-164	7.12064e-164	-1.10154e-162	1.82553e-163	-1.36808e-162	3.55626e-163	7.13737e-163	-5.59626e-164	-1.99238e-163	-5.92108e-164	-1.04499e-162	1.46084e-162	3.07785e-163	1.26578e-162	-2.7183e-163	0
1.07454e-162	3.3495e-164	9.66707e-164	4.02117e-163	5.95923e-164	-1.34146e-162	6.07137e-163	-4.32412e-163	-2.47571e-163	1.35765e-164	8.92873e-164	8.65841e-163	-1.39727e-163	8.78454e-164	-1.29139e-163	-2.50648e-164	7.12064e-164	-1.10154e-162	1.82553e-163	-1.36808e-162	3.55626e-163	7.13737e-163	-5.59626e-164	-1.99238e-163	-5.92108e-164	-1.04499e-162	1.46084e-162	3.07785e-163	1.26578e-162	-2.7183e-163	0
1.07454e-162	3.3495e-164	9.66707e-164	4.02117e-163	5.95923e-164	-1.34146e-162	6.07137e-163	-4.32412e-163	-2.47571e-163	1.35765e-164	8.92873e-164	8.65841e-163	-1.39727e-163	8.78454e-164	-1.29139e-163	-2.50648e-164	7.12064e-164	-1.10154e-162	1.82553e-163	-1.36808e-162	3.55626e-163	7.13737e-163	-5.59626e-164	-1.99238e-163	-5.92108e-164	-1.04499e-162	1.46084e-162	3.07785e-163	1.26578e-162	-2.7183e-163	0
1.07454e-162	3.3495e-164	9.66707e-164	4.02117e-163	5.95923e-164	-1.34146e-162	6.07137e-163	-4.32412e-163	-2.47571e-163	1.35765e-164	8.92873e-164	8.65841e-163	-1.39727e-163	8.78454e-164	-1.29139e-163	-2.50648e-164	7.12064e-164	-1.10154e-162	1.82553e-163	-1.36808e-162	3.55626e-163	7.13737e-163	-5.59626e-164	-1.99238e-163	-5.92108e-164	-1.04499e-162	1.46084e-162	3.07785e-163	1.26578e-162	-2.7183e-163	0
1.07454e-162	3.3495e-164	9.66707e-164	4.02117e-163	5.95923e-164	-1.34146e-162	6.07137e-163	-4.32412e-163	-2.47571e-163	1.35765e-164	8.92873e-164	8.65841e-163	-1.39727e-163	8.78454e-164	-1.29139e-163	-2.50648e-164	7.12064e-164	-1.10154e-162	1.82553e-163	-1.36808e-162	3.55626e-163	7.13737e-163	-5.59626e-164	-1.99238e-163	-5.92108e-164	-1.04499e-162	1.46084e-162	3.07785e-163	1.26578e-162	-2.7183e-163	0
1.07454e-162	3.3495e-164	9.66707e-164	4.02117e-163	5.95923e-164	-1.34146e-162	6.07137e-163	-4.32412e-163	-2.47571e-163	1.35765e-164	8.92873e-164	8.65841e-163	-1.39727e-163	8.78454e-164	-1.29139e-163	-2.50648e-164	7.12064e-164	-1.10154e-162	1.82553e-163	-1.36808e-162	3.55626e-163	7.13737e-163	-5.59626e-164	-1.99238e-163	-5.92108e-164	-1.04499e-162	1.46084e-162	3.07785e-163	1.26578e-162	-2.7183e-163	0
1.07454e-162	3.3495e-164	9.66707e-164	4.02117e-163	5.95923e-164	-1.34146e-162	6.07137e-163	-4.32412e-163	-2.47571e-163	1.35765e-164	8.92873e-164	8.65841e-163	-1.39727e-163	8.78454e-164	-1.29139e-163	-2.50648e-164	7.12064e-164	-1.10154e-162	1.82553e-163	-1.36808e-162	3.55626e-163	7.13737e-163	-5.59626e-164	-1.99238e-163	-5.92108e-164	-1.04499e-162	1.46084e-162	3.07785e-163	1.26578e-162	-2.7183e-163	0
1.07454e-162	3.3495e-164	9.66707e-164	4.02117e-163	5.95923e-164	-1.34146e-162	6.07137e-163	-4.32412e-163	-2.47571e-163	1.35765e-164	8.92873e-164	8.65841e-163	-1.39727e-163	8.78454e-164	-1.29139e-163	-2.50648e-164	7.12064e-164	-1.10154e-162	1.82553e-163	-1.36808e-162	3.55626e-163	7.13737e-163	-5.59626e-164	-1.99238e-163	-5.92108e-164	-1.04499e-162	1.46084e-162	3.07785e-163	1.26578e-162	-2.7183e-163	0
1.07454e-162	3.3495e-164	9.66707e-164	4.02117e-163	5.95923e-164	-1.34146e-162	6.07137e-163	-4.32412e-163	-2.47571e-163	1.35765e-164	8.92873e-164	8.65841e-163	-1.39727e-163	8.78454e-164	-1.29139e-163	-2.50648e-164	7.12064e-164	-1.10154e-162	1.82553e-163	-1.36808e-162	3.55626e-163	7.13737e-163	-5.59626e-164	-1.99238e-163	-5.92108e-164	-1.04499e-162	1.46084e-162	3.07785e-163	1.26578e-162	-2.7183e-163	0
1.07454e-162	3.3495e-164	9.66707e-164	4.02117e-163	5.95923e-164	-1.34146e-162	6.07137e-163	-4.32412e-163	-2.47571e-163	1.35765e-164	8.92873e-164	8.65841e-163	-1.39727e-163	8.78454e-164	-1.29139e-163	-2.50648e-164	7.12064e-164	-1.10154e-162	1.82553e-163	-1.36808e-162	3.55626e-163	7.13737e-163	-5.59626e-164	-1.99238e-163	-5.92108e-164	-1.04499e-162	1.46084e-162	3.07785e-163	1.26578e-162	-2.7183e-163	0
1.07454e-162	3.3495e-164	9.66707e-164	4.02117e-163	5.95923e-164	-1.34146e-162	6.07137e-163	-4.32412e-163	-2.47571e-163	1.35765e-164	8.92873e-164	8.65841e-163	-1.39727e-163	8.78454e-164	-1.29139e-163	-2.50648e-164	7.12064e-164	-1.10154e-162	1.82553e-163	-1.36808e-162	3.55626e-163	7.13737e-163	-5.59626e-164	-1.99238e-163	-5.92108e-164	-1.04499e-162	1.46084e-162	3.07785e-163	1.26578e-162	-2.7183e-163	0
1.07454e-162	3.3495e-164	9.66707e-164	4.02117e-163	5.95923e-164	-1.34146e-162	6.07137e-163	-4.32412e-163	-2.47571e-163	1.35765e-164	8.92873e-164	8.65841e-163	-1.39727e-163	8.78454e-164	-1.29139e-163	-2.50648e-164	7.12064e-164	-1.10154e-162	1.82553e-163	-1.36808e-162	3.55626e-163	7.13737e-163	-5.59626e-164	-1.99238e-163	-5.92108e-164	-1.04499e-162	1.46084e-162	3.07785e-163	1.26578e-162	-2.7183e-163	0
1.07454e-162	3.3495e-164	9.66707e-164	4.02117e-163	5.95923e-164	-1.34146e-162	6.07137e-163	-4.32412e-163	-2.47571e-163	1.35765e-164	8.92873e-164	8.65841e-163	-1.39727e-163	8.78454e-164	-1.29139e-163	-2.50648e-164	7.12064e-164	-1.10154e-162	1.82553e-163	-1.36808e-162	3.55626e-163	7.13737e-163	-5.59626e-164	-1.99238e-163	-5.92108e-164	-1.04499e-162	1.46084e-162	3.07785e-163	1.26578e-162	-2.7183e-163	0
1.07454e-162	3.3495e-164	9.66707e-164	4.02117e-163	5.95923e-164	-1.34146e-162	6.07137e-163	-4.32412e-163	-2.47571e-163	1.35765e-164	8.92873e-164	8.65841e-163	-1.39727e-163	8.78454e-164	-1.29139e-163	-2.50648e-164	7.12064e-164	-1.10154e-162	1.82553e-163	-1.36808e-162	3.55626e-163	7.13737e-163	-5.59626e-164	-1.99238e-163	-5.92108e-164	-1.04499e-162	1.46084e-162	3.07785e-163	1.26578e-162	-2.7183e-163	0
1.07454e-162	3.3495e-164	9.66707e-164	4.02117e-163	5.95923e-164	-1.34146e-162	6.07137e-163	-4.32412e-163	-2.47571e-163	1.35765e-164	8.92873e-164	8.65841e-163	-1.39727e-163	8.78454e-164	-1.29139e-163	-2.50648e-164	7.12064e-164	-1.10154e-162	1.82553e-163	-1.36808e-162	3.55626e-163	7.13737e-163	-5.59626e-164	-1.99238e-163	-5.92108e-164	-1.04499e-162	1.46084e-162	3.07785e-163	1.26578e-162	-2.7183e-163	0
1.07454e-162	3.3495e-164	9.66707e-164	4.02117e-163	5.95923e-164	-1.34146e-162	6.07137e-163	-4.32412e-163	-2.47571e-163	1.35765e-164	8.92873e-164	8.65841e-163	-1.39727e-163	8.78454e-164	-1.29139e-163	-2.50648e-164	7.12064e-164	-1.10154e-162	1.82553e-163	-1.36808e-162	3.55626e-163	7.13737e-163	-5.59626e-164	-1.99238e-163	-5.92108e-164	-1.04499e-162	1.46084e-162	3.07785e-163	1.26578e-162	-2.7183e-163	0
1.07454e-162	3.3495e-164	9.66707e-164	4.02117e-163	5.95923e-164	-1.34146e-162	6.07137e-163	-4.32412e-163	-2.47571e-163	1.35765e-164	8.92873e-164	8.65841e-163	-1.39727e-163	8.78454e-164	-1.29139e-163	-2.50648e-164	7.12064e-164	-1.10154e-162	1.82553e-163	-1.36808e-162	3.55626e-163	7.13737e-163	-5.59626e-164	-1.99238e-163	-5.92108e-164	-1.04499e-162	1.46084e-162	3.07785e-163	1.26578e-162	-2.7183e-163	0
1.07454e-162	3.3495e-164	9.66707e-164	4.02117e-163	5.95923e-164	-1.34146e-162	6.07137e-163	-4.32412e-163	-2.47571e-163	1.35765e-164	8.92873e-164	8.65841e-163	-1.39727e-163	8.78454e-164	-1.29139e-163	-2.50648e-164	7.12064e-164	-1.10154e-162	1.82553e-163	-1.36808e-162	3.55626e-163	7.13737e-163	-5.59626e-164	-1.99238e-163	-5.92108e-164	-1.04499e-162	1.46084e-162	3.07785e-163	1.26578e-162	-2.7183e-163	0
1.07454e-162	3.3495e-164	9.66707e-164	4.02117e-163	5.95923e-164	-1.34146e-162	6.07137e-163	-4.32412e-163	-2.47571e-163	1.35765e-164	8.92873e-164	8.65841e-163	-1.39727e-163	8.78454e-164	-1.29139e-163	-2.50648e-164	7.12064e-164	-1.10154e-162	1.82553e-163	-1.36808e-162	3.55626e-163	7.13737e-163	-5.59626e-164	-1.99238e-163	-5.92108e-164	-1.04499e-162	1.46084e-162	3.07785e-163	1.26578e-162	-2.7183e-163	0
1.07454e-162	3.3495e-164	9.66707e-164	4.02117e-163	5.95923e-164	-1.34146e-162	6.07137e-163	-4.32412e-163	-2.47571e-163	1.35765e-164	8.92873e-164	8.65841e-163	-1.39727e-163	8.78454e-164	-1.29139e-163	-2.50648e-164	7.12064e-164	-1.10154e-162	1.82553e-163	-1.36808e-162	3.55626e-163	7.13737e-163	-5.59626e-164	-1.99238e-163	-5.92108e-164	-1.04499e-162	1.46084e-162	3.07785e-163	1.26578e-162	-2.7183e-163	0
1.07454e-162	3.3495e-164	9.66707e-164	4.02117e-163	5.95923e-164	-1.34146e-162	6.07137e-163	-4.32412e-163	-2.47571e-163	1.35765e-164	8.92873e-164	8.65841e-163	-1.39727e-163	8.78454e-164	-1.29139e-163	-2.50648e-164	7.12064e-164	-1.10154e-162	1.82553e-163	-1.36808e-162	3.55626e-163	7.13737e-163	-5.59626e-164	-1.99238e-163	-5.92108e-164	-1.04499e-162	1.46084e-162	3.07785e-163	1.26578e-162	-2.7183e-163	0
1.07454e-162	3.3495e-164	9.66707e-164	4.02117e-163	5.95923e-164	-1.34146e-162	6.07137e-163	-4.32412e-163	-2.47571e-163	1.35765e-164	8.92873e-164	8.65841e-163	-1.39727e-163	8.78454e-164	-1.29139e-163	-2.50648e-164	7.12064e-164	-1.10154e-162	1.82553e-163	-1.36808e-162	3.55626e-163	7.13737e-163	-5.59626e-164	-1.99238e-163	-5.92108e-164	-1.04499e-162	1.46084e-162	3.07785e-163	1.26578e-162	-2.7183e-163	0
1.07454e-162	3.3495e-164	9.66707e-164	4.02117e-163	5.95923e-164	-1.34146e-162	6.07137e-163	-4.32412e-163	-2.47571e-163	1.35765e-164	8.92873e-164	8.65841e-163	-1.39727e-163	8.78454e-164	-1.29139e-163	-2.50648e-164	7.12064e-164	-1.10154e-162	1.82553e-163	-1.36808e-162	3.55626e-163	7.13737e-163	-5.59626e-164	-1.99238e-163	-5.92108e-164	-1.04499e-162	1.46084e-162	3.07785e-163	1.26578e-162	-2.7183e-163	0
1.07454e-162	3.3495e-164	9.66707e-164	4.02117e-163	5.95923e-164	-1.34146e-162	6.07137e-163	-4.32412e-163	-2.47571e-163	1.35765e-164	8.92873e-164	8.65841e-163	-1.39727e-163	8.78454e-164	-1.29139e-163	-2.50648e-164	7.12064e-164	-1.10154e-162	1.82553e-163	-1.36808e-162	3.55626e-163	7.13737e-163	-5.59626e-164	-1.99238e-163	-5.92108e-164	-1.04499e-162	1.46084e-162	3.07785e-163	1.26578e-162	-2.7183e-163	0
1.07454e-162	3.3495e-164	9.66707e-164	4.02117e-163	5.95923e-164	-1.34146e-162	6.07137e-163	-4.32412e-163	-2.47571e-163	1.35765e-164	8.92873e-164	8.65841e-163	-1.39727e-163	8.78454e-164	-1.29139e-163	-2.50648e-164	7.12064e-164	-1.10154e-162	1.82553e-163	-1.36808e-162	3.55626e-163	7.13737e-163	-5.59626e-164	-1.99238e-163	-5.92108e-164	-1.04499e-162	1.46084e-162	3.07785e-163	1.26578e-162	-2.7183e-163	0
1.07454e-162	3.3495e-164	9.66707e-164	4.02117e-163	5.95923e-164	-1.34146e-162	6.07137e-163	-4.32412e-163	-2.47571e-163	1.35765e-164	8.92873e-164	8.65841e-163	-1.39727e-163	8.78454e-164	-1.29139e-163	-2.50648e-164	7.12064e-164	-1.10154e-162	1.82553e-163	-1.36808e-162	3.55626e-163	7.13737e-163	-5.59626e-164	-1.99238e-163	-5.92108e-164	-1.04499e-162	1.46084e-162	3.07785e-163	1.26578e-162	-2.7183e-163	0
1.07454e-162	3.3495e-164	9.66707e-164	4.02117e-163	5.95923e-164	-1.34146e-162	6.07137e-163	-4.32412e-163	-2.47571e-163	1.35765e-164	8.92873e-164	8.65841e-163	-1.39727e-163	8.78454e-164	-1.29139e-163	-2.50648e-164	7.12064e-164	-1.10154e-162	1.82553e-163	-1.36808e-162	3.55626e-163	7.13737e-163	-5.59626e-164	-1.99238e-163	-5.92108e-164	-1.04499e-162	1.46084e-162	3.07785e-163	1.26578e-162	-2.7183e-163	0
1.07454e-162	3.3495e-164	9.66707e-164	4.02117e-163	5.95923e-164	-1.34146e-162	6.07137e-163	-4.32412e-163	-2.47571e-163	1.35765e-164	8.92873e-164	8.65841e-163	-1.39727e-163	8.78454e-164	-1.29139e-163	-2.50648e-164	7.12064e-164	-1.10154e-162	1.82553e-163	-1.36808e-162	3.55626e-163	7.13737e-163	-5.59626e-164	-1.99238e-163	-5.92108e-164	-1.04499e-162	1.46084e-162	3.07785e-163	1.26578e-162	-2.7183e-163	0
1.07454e-162	3.3495e-164	9.66707e-164	4.02117e-163	5.95923e-164	-1.34146e-162	6.07137e-163	-4.32412e-163	-2.47571e-163	1.35765e-164	8.92873e-164	8.65841e-163	-1.39727e-163	8.78454e-164	-1.29139e-163	-2.50648e-164	7.12064e-164	-1.10154e-162	1.82553e-163	-1.36808e-162	3.55626e-163	7.13737e-163	-5.59626e-164	-1.99238e-163	-5.92108e-164	-1.04499e-162	1.46084e-162	3.07785e-163	1.26578e-162	-2.7183e-163	0
1.07454e-162	3.3495e-164	9.66707e-164	4.02117e-163	5.95923e-164	-1.34146e-162	6.07137e-163	-4.32412e-163	-2.47571e-163	1.35765e-164	8.92873e-164	8.65841e-163	-1.39727e-163	8.78454e-164	-1.29139e-163	-2.50648e-164	7.12064e-164	-1.10154e-162	1.82553e-163	-1.36808e-162	3.55626e-163	7.13737e-163	-5.59626e-164	-1.99238e-163	-5.92108e-164	-1.04499e-162	1.46084e-162	3.07785e-163	1.26578e-162	-2.7183e-163	0
1.07454e-162	3.3495e-164	9.66707e-164	4.02117e-163	5.95923e-164	-1.34146e-162	6.07137e-163	-4.32412e-163	-2.47571e-163	1.35765e-164	8.92873e-164	8.65841e-163	-1.39727e-163	8.78454e-164	-1.29139e-163	-2.50648e-164	7.12064e-164	-1.10154e-162	1.82553e-163	-1.36808e-162	3.55626e-163	7.13737e-163	-5.59626e-164	-1.99238e-163	-5.92108e-164	-1.04499e-162	1.46084e-162	3.07785e-163	1.26578e-162	-2.7183e-163	0
1.07454e-162	3.3495e-164	9.66707e-164	4.02117e-163	5.95923e-164	-1.34146e-162	6.07137e-163	-4.32412e-163	-2.47571e-163	1.35765e-164	8.92873e-164	8.65841e-163	-1.39727e-163	8.78454e-164	-1.29139e-163	-2.50648e-164	7.12064e-164	-1.10154e-162	1.82553e-163	-1.36808e-162	3.55626e-163	7.13737e-163	-5.59626e-164	-1.99238e-163	-5.92108e-164	-1.04499e-162	1.46084e-162	3.07785e-163	1.26578e-162	-2.7183e-163	0
1.07454e-162	3.3495e-164	9.66707e-164	4.02117e-163	5.95923e-164	-1.34146e-162	6.07137e-163	-4.32412e-163	-2.47571e-163	1.35765e-164	8.92873e-164	8.65841e-163	-1.39727e-163	8.78454e-164	-1.29139e-163	-2.50648e-164	7.12064e-164	-1.10154e-162	1.82553e-163	-1.36808e-162	3.55626e-163	7.13737e-163	-5.59626e-164	-1.99238e-163	-5.92108e-164	-1.04499e-162	1.46084e-162	3.07785e-163	1.26578e-162	-2.7183e-163	0
1.07454e-162	3.3495e-164	9.66707e-164	4.02117e-163	5.95923e-164	-1.34146e-162	6.07137e-163	-4.32412e-163	-2.47571e-163	1.35765e-164	8.92873e-164	8.65841e-163	-1.39727e-163	8.78454e-164	-1.29139e-163	-2.50648e-164	7.12064e-164	-1.10154e-162	1.82553e-163	-1.36808e-162	3.55626e-163	7.13737e-163	-5.59626e-164	-1.99238e-163	-5.92108e-164	-1.04499e-162	1.46084e-162	3.07785e-163	1.26578e-162	-2.7183e-163	0
1.07454e-162	3.3495e-164	9.66707e-164	4.02117e-163	5.95923e-164	-1.34146e-162	6.07137e-163	-4.32412e-163	-2.47571e-163	1.35765e-164	8.92873e-164	8.65841e-163	-1.39727e-163	8.78454e-164	-1.29139e-163	-2.50648e-164	7.12064e-164	-1.10154e-162	1.82553e-163	-1.36808e-162	3.55626e-163	7.13737e-163	-5.59626e-164	-1.99238e-163	-5.92108e-164	-1.04499e-162	1.46084e-162	3.07785e-163	1.26578e-162	-2.7183e-163	0
1.07454e-162	3.3495e-164	9.66707e-164	4.02117e-163	5.95923e-164	-1.34146e-162	6.07137e-163	-4.32412e-163	-2.47571e-163	1.35765e-164	8.92873e-164	8.65841e-163	-1.39727e-163	8.78454e-164	-1.29139e-163	-2.50648e-164	7.12064e-164	-1.10154e-162	1.82553e-163	-1.36808e-162	3.55626e-163	7.13737e-163	-5.59626e-164	-1.99238e-163	-5.92108e-164	-1.04499e-162	1.46084e-162	3.07785e-163	1.26578e-162	-2.7183e-163	0
1.07454e-162	3.3495e-164	9.66707e-164	4.02117e-163	5.95923e-164	-1.34146e-162	6.07137e-163	-4.32412e-163	-2.47571e-163	1.35765e-164	8.92873e-164	8.65841e-163	-1.39727e-163	8.78454e-164	-1.29139e-163	-2.50648e-164	7.12064e-164	-1.10154e-162	1.82553e-163	-1.36808e-162	3.55626e-163	7.13737e-163	-5.59626e-164	-1.99238e-163	-5.92108e-164	-1.04499e-162	1.46084e-162	3.07785e-163	1.26578e-162	-2.7183e-163	0
1.07454e-162	3.3495e-164	9.66707e-164	4.02117e-163	5.95923e-164	-1.34146e-162	6.07137e-163	-4.32412e-163	-2.47571e-163	1.35765e-164	8.92873e-164	8.65841e-163	-1.39727e-163	8.78454e-164	-1.29139e-163	-2.50648e-164	7.12064e-164	-1.10154e-162	1.82553e-163	-1.36808e-162	3.55626e-163	7.13737e-163	-5.59626e-164	-1.99238e-163	-5.92108e-164	-1.04499e-162	1.46084e-162	3.07785e-163	1.26578e-162	-2.7183e-163	0
1.07454e-162	3.3495e-164	9.66707e-164	4.02117e-163	5.95923e-164	-1.34146e-162	6.07137e-163	-4.32412e-163	-2.47571e-163	1.35765e-164	8.92873e-164	8.65841e-163	-1.39727e-163	8.78454e-164	-1.29139e-163	-2.50648e-164	7.12064e-164	-1.10154e-162	1.82553e-163	-1.36808e-162	3.55626e-163	7.13737e-163	-5.59626e-164	-1.99238e-163	-5.92108e-164	-1.04499e-162	1.46084e-162	3.07785e-163	1.26578e-162	-2.7183e-163	0
1.07454e-162	3.3495e-164	9.66707e-164	4.02117e-163	5.95923e-164	-1.34146e-162	6.07137e-163	-4.32412e-163	-2.47571e-163	1.35765e-164	8.92873e-164	8.65841e-163	-1.39727e-163	8.78454e-164	-1.29139e-163	-2.50648e-164	7.12064e-164	-1.10154e-162	1.82553e-163	-1.36808e-162	3.55626e-163	7.13737e-163	-5.59626e-164	-1.99238e-163	-5.92108e-164	-1.04499e-162	1.46084e-162	3.07785e-163	1.26578e-162	-2.7183e-163	0
1.07454e-162	3.3495e-164	9.66707e-164	4.02117e-163	5.95923e-164	-1.34146e-162	6.07137e-163	-4.32412e-163	-2.47571e-163	1.35765e-164	8.92873e-164	8.65841e-163	-1.39727e-163	8.78454e-164	-1.29139e-163	-2.50648e-164	7.12064e-164	-1.10154e-162	1.82553e-163	-1.36808e-162	3.55626e-163	7.13737e-163	-5.59626e-164	-1.99238e-163	-5.92108e-164	-1.04499e-162	1.46084e-162	3.07785e-163	1.26578e-162	-2.7183e-163	0
1.07454e-162	3.3495e-164	9.66707e-164	4.02117e-163	5.95923e-164	-1.34146e-162	6.07137e-163	-4.32412e-163	-2.47571e-163	1.35765e-164	8.92873e-164	8.65841e-163	-1.39727e-163	8.78454e-164	-1.29139e-163	-2.50648e-164	7.12064e-164	-1.10154e-162	1.82553e-163	-1.36808e-162	3.55626e-163	7.13737e-163	-5.59626e-164	-1.99238e-163	-5.92108e-164	-1.04499e-162	1.46084e-162	3.07785e-163	1.26578e-162	-2.7183e-163	0
1.07454e-162	3.3495e-164	9.66707e-164	4.02117e-163	5.95923e-164	-1.34146e-162	6.07137e-163	-4.32412e-163	-2.47571e-163	1.35765e-164	8.92873e-164	8.65841e-163	-1.39727e-163	8.78454e-164	-1.29139e-163	-2.50648e-164	7.12064e-164	-1.10154e-162	1.82553e-163	-1.36808e-162	3.55626e-163	7.13737e-163	-5.59626e-164	-1.99238e-163	-5.92108e-164	-1.04499e-162	1.46084e-162	3.07785e-163	1.26578e-162	-2.7183e-163	0
1.07454e-162	3.3495e-164	9.66707e-164	4.02117e-163	5.95923e-164	-1.34146e-162	6.07137e-163	-4.32412e-163	-2.47571e-163	1.35765e-164	8.92873e-164	8.65841e-163	-1.39727e-163	8.78454e-164	-1.29139e-163	-2.50648e-164	7.12064e-164	-1.10154e-162	1.82553e-163	-1.36808e-162	3.55626e-163	7.13737e-163	-5.59626e-164	-1.99238e-163	-5.92108e-164	-1.04499e-162	1.46084e-162	3.07785e-163	1.26578e-162	-2.7183e-163	0
1.07454e-162	3.3495e-164	9.66707e-164	4.02117e-163	5.95923e-164	-1.34146e-162	6.07137e-163	-4.32412e-163	-2.47571e-163	1.35765e-164	8.92873e-164	8.65841e-163	-1.39727e-163	8.78454e-164	-1.29139e-163	-2.50648e-164	7.12064e-164	-1.10154e-162	1.82553e-163	-1.36808e-162	3.55626e-163	7.13737e-163	-5.59626e-164	-1.99238e-163	-5.92108e-164	-1.04499e-162	1.46084e-162	3.07785e-163	1.26578e-162	-2.7183e-163	0
1.07454e-162	3.3495e-164	9.66707e-164	4.02117e-163	5.95923e-164	-1.34146e-162	6.07137e-163	-4.32412e-163	-2.47571e-163	1.35765e-164	8.92873e-164	8.65841e-163	-1.39727e-163	8.78454e-164	-1.29139e-163	-2.50648e-164	7.12064e-164	-1.10154e-162	1.82553e-163	-1.36808e-162	3.55626e-163	7.13737e-163	-5.59626e-164	-1.99238e-163	-5.92108e-164	-1.04499e-162	1.46084e-162	3.07785e-163	1.26578e-162	-2.7183e-163	0
1.07454e-162	3.3495e-164	9.66707e-164	4.02117e-163	5.95923e-164	-1.34146e-162	6.07137e-163	-4.32412e-163	-2.47571e-163	1.35765e-164	8.92873e-164	8.65841e-163	-1.39727e-163	8.78454e-164	-1.29139e-163	-2.50648e-164	7.12064e-164	-1.10154e-162	1.82553e-163	-1.36808e-162	3.55626e-163	7.13737e-163	-5.59626e-164	-1.99238e-163	-5.92108e-164	-1.04499e-162	1.46084e-162	3.07785e-163	1.26578e-162	-2.7183e-163	0
1.07454e-162	3.3495e-164	9.66707e-164	4.02117e-163	5.95923e-164	-1.34146e-162	6.07137e-163	-4.32412e-163	-2.47571e-163	1.35765e-164	8.92873e-164	8.65841e-163	-1.39727e-163	8.78454e-164	-1.29139e-163	-2.50648e-164	7.12064e-164	-1.10154e-162	1.82553e-163	-1.36808e-162	3.55626e-163	7.13737e-163	-5.59626e-164	-1.99238e-163	-5.92108e-164	-1.04499e-162	1.46084e-162	3.07785e-163	1.26578e-162	-2.7183e-163	0
1.07454e-162	3.3495e-164	9.66707e-164	4.02117e-163	5.95923e-164	-1.34146e-162	6.07137e-163	-4.32412e-163	-2.47571e-163	1.35765e-164	8.92873e-164	8.65841e-163	-1.39727e-163	8.78454e-164	-1.29139e-163	-2.50648e-164	7.12064e-164	-1.10154e-162	1.82553e-163	-1.36808e-162	3.55626e-163	7.13737e-163	-5.59626e-164	-1.99238e-163	-5.92108e-164	-1.04499e-162	1.46084e-162	3.07785e-163	1.26578e-162	-2.7183e-163	0
1.07454e-162	3.3495e-164	9.66707e-164	4.02117e-163	5.95923e-164	-1.34146e-162	6.07137e-163	-4.32412e-163	-2.47571e-163	1.35765e-164	8.92873e-164	8.65841e-163	-1.39727e-163	8.78454e-164	-1.29139e-163	-2.50648e-164	7.12064e-164	-1.10154e-162	1.82553e-163	-1.36808e-162	3.55626e-163	7.13737e-163	-5.59626e-164	-1.99238e-163	-5.92108e-164	-1.04499e-162	1.46084e-162	3.07785e-163	1.26578e-162	-2.7183e-163	0
1.07454e-162	3.3495e-164	9.66707e-164	4.02117e-163	5.95923e-164	-1.34146e-162	6.07137e-163	-4.32412e-163	-2.47571e-163	1.35765e-164	8.92873e-164	8.65841e-163	-1.39727e-163	8.78454e-164	-1.29139e-163	-2.50648e-164	7.12064e-164	-1.10154e-162	1.82553e-163	-1.36808e-162	3.55626e-163	7.13737e-163	-5.59626e-164	-1.99238e-163	-5.92108e-164	-1.04499e-162	1.46084e-162	3.07785e-163	1.26578e-162	-2.7183e-163	0
1.07454e-162	3.3495e-164	9.66707e-164	4.02117e-163	5.95923e-164	-1.34146e-162	6.07137e-163	-4.32412e-163	-2.47571e-163	1.35765e-164	8.92873e-164	8.65841e-163	-1.39727e-163	8.78454e-164	-1.29139e-163	-2.50648e-164	7.12064e-164	-1.10154e-162	1.82553e-163	-1.36808e-162	3.55626e-163	7.13737e-163	-5.59626e-164	-1.99238e-163	-5.92108e-164	-1.04499e-162	1.46084e-162	3.07785e-163	1.26578e-162	-2.7183e-163	0
1.07454e-162	3.3495e-164	9.66707e-164	4.02117e-163	5.95923e-164	-1.34146e-162	6.07137e-163	-4.32412e-163	-2.47571e-163	1.35765e-164	8.92873e-164	8.65841e-163	-1.39727e-163	8.78454e-164	-1.29139e-163	-2.50648e-164	7.12064e-164	-1.10154e-162	1.82553e-163	-1.36808e-162	3.55626e-163	7.13737e-163	-5.59626e-164	-1.99238e-163	-5.92108e-164	-1.04499e-162	1.46084e-162	3.07785e-163	1.26578e-162	-2.7183e-163	0
1.07454e-162	3.3495e-164	9.66707e-164	4.02117e-163	5.95923e-164	-1.34146e-162	6.07137e-163	-4.32412e-163	-2.47571e-163	1.35765e-164	8.92873e-164	8.65841e-163	-1.39727e-163	8.78454e-164	-1.29139e-163	-2.50648e-164	7.12064e-164	-1.10154e-162	1.82553e-163	-1.36808e-162	3.55626e-163	7.13737e-163	-5.59626e-164	-1.99238e-163	-5.92108e-164	-1.04499e-162	1.46084e-162	3.07785e-163	1.26578e-162	-2.7183e-163	0
1.07454e-162	3.3495e-164	9.66707e-164	4.02117e-163	5.95923e-164	-1.34146e-162	6.07137e-163	-4.32412e-163	-2.47571e-163	1.35765e-164	8.92873e-164	8.65841e-163	-1.39727e-163	8.78454e-164	-1.29139e-163	-2.50648e-164	7.12064e-164	-1.10154e-162	1.82553e-163	-1.36808e-162	3.55626e-163	7.13737e-163	-5.59626e-164	-1.99238e-163	-5.92108e-164	-1.04499e-162	1.46084e-162	3.07785e-163	1.26578e-162	-2.7183e-163	0
1.07454e-162	3.3495e-164	9.66707e-164	4.02117e-163	5.95923e-164	-1.34146e-162	6.07137e-163	-4.32412e-163	-2.47571e-163	1.35765e-164	8.92873e-164	8.65841e-163	-1.39727e-163	8.78454e-164	-1.29139e-163	-2.50648e-164	7.12064e-164	-1.10154e-162	1.82553e-163	-1.36808e-162	3.55626e-163	7.13737e-163	-5.59626e-164	-1.99238e-163	-5.92108e-164	-1.04499e-162	1.46084e-162	3.07785e-163	1.26578e-162	-2.7183e-163	0
1.07454e-162	3.3495e-164	9.66707e-164	4.02117e-163	5.95923e-164	-1.34146e-162	6.07137e-163	-4.32412e-163	-2.47571e-163	1.35765e-164	8.92873e-164	8.65841e-163	-1.39727e-163	8.78454e-164	-1.29139e-163	-2.50648e-164	7.12064e-164	-1.10154e-162	1.82553e-163	-1.36808e-162	3.55626e-163	7.13737e-163	-5.59626e-164	-1.99238e-163	-5.92108e-164	-1.04499e-162	1.46084e-162	3.07785e-163	1.26578e-162	-2.7183e-163	0
1.07454e-162	3.3495e-164	9.66707e-164	4.02117e-163	5.95923e-164	-1.34146e-162	6.07137e-163	-4.32412e-163	-2.47571e-163	1.35765e-164	8.92873e-164	8.65841e-163	-1.39727e-163	8.78454e-164	-1.29139e-163	-2.50648e-164	7.12064e-164	-1.10154e-162	1.82553e-163	-1.36808e-162	3.55626e-163	7.13737e-163	-5.59626e-164	-1.99238e-163	-5.92108e-164	-1.04499e-162	1.46084e-162	3.07785e-163	1.26578e-162	-2.7183e-163	0
1.07454e-162	3.3495e-164	9.66707e-164	4.02117e-163	5.95923e-164	-1.34146e-162	6.07137e-163	-4.32412e-163	-2.47571e-163	1.35765e-164	8.92873e-164	8.65841e-163	-1.39727e-163	8.78454e-164	-1.29139e-163	-2.50648e-164	7.12064e-164	-1.10154e-162	1.82553e-163	-1.36808e-162	3.55626e-163	7.13737e-163	-5.59626e-164	-1.99238e-163	-5.92108e-164	-1.04499e-162	1.46084e-162	3.07785e-163	1.26578e-162	-2.7183e-163	0
1.07454e-162	3.3495e-164	9.66707e-164	4.02117e-163	5.95923e-164	-1.34146e-162	6.07137e-163	-4.32412e-163	-2.47571e-163	1.35765e-164	8.92873e-164	8.65841e-163	-1.39727e-163	8.78454e-164	-1.29139e-163	-2.50648e-164	7.12064e-164	-1.10154e-162	1.82553e-163	-1.36808e-162	3.55626e-163	7.13737e-163	-5.59626e-164	-1.99238e-163	-5.92108e-164	-1.04499e-162	1.46084e-162	3.07785e-163	1.26578e-162	-2.7183e-163	0
1.07454e-162	3.3495e-164	9.66707e-164	4.02117e-163	5.95923e-164	-1.34146e-162	6.07137e-163	-4.32412e-163	-2.47571e-163	1.35765e-164	8.92873e-164	8.65841e-163	-1.39727e-163	8.78454e-164	-1.29139e-163	-2.50648e-164	7.12064e-164	-1.10154e-162	1.82553e-163	-1.36808e-162	3.55626e-163	7.13737e-163	-5.59626e-164	-1.99238e-163	-5.92108e-164	-1.04499e-162	1.46084e-162	3.07785e-163	1.26578e-162	-2.7183e-163	0
1.07454e-162	3.3495e-164	9.66707e-164	4.02117e-163	5.95923e-164	-1.34146e-162	6.07137e-163	-4.32412e-163	-2.47571e-163	1.35765e-164	8.92873e-164	8.65841e-163	-1.39727e-163	8.78454e-164	-1.29139e-163	-2.50648e-164	7.12064e-164	-1.10154e-162	1.82553e-163	-1.36808e-162	3.55626e-163	7.13737e-163	-5.59626e-164	-1.99238e-163	-5.92108e-164	-1.04499e-162	1.46084e-162	3.07785e-163	1.26578e-162	-2.7183e-163	0
1.07454e-162	3.3495e-164	9.66707e-164	4.02117e-163	5.95923e-164	-1.34146e-162	6.07137e-163	-4.32412e-163	-2.47571e-163	1.35765e-164	8.92873e-164	8.65841e-163	-1.39727e-163	8.78454e-164	-1.29139e-163	-2.50648e-164	7.12064e-164	-1.10154e-162	1.82553e-163	-1.36808e-162	3.55626e-163	7.13737e-163	-5.59626e-164	-1.99238e-163	-5.92108e-164	-1.04499e-162	1.46084e-162	3.07785e-163	1.26578e-162	-2.7183e-163	0
1.07454e-162	3.3495e-164	9.66707e-164	4.02117e-163	5.95923e-164	-1.34146e-162	6.07137e-163	-4.32412e-163	-2.47571e-163	1.35765e-164	8.92873e-164	8.65841e-163	-1.39727e-163	8.78454e-164	-1.29139e-163	-2.50648e-164	7.12064e-164	-1.10154e-162	1.82553e-163	-1.36808e-162	3.55626e-163	7.13737e-163	-5.59626e-164	-1.99238e-163	-5.92108e-164	-1.04499e-162	1.46084e-162	3.07785e-163	1.26578e-162	-2.7183e-163	0
1.07454e-162	3.3495e-164	9.66707e-164	4.02117e-163	5.95923e-164	-1.34146e-162	6.07137e-163	-4.32412e-163	-2.47571e-163	1.35765e-164	8.92873e-164	8.65841e-163	-1.39727e-163	8.78454e-164	-1.29139e-163	-2.50648e-164	7.12064e-164	-1.10154e-162	1.82553e-163	-1.36808e-162	3.55626e-163	7.13737e-163	-5.59626e-164	-1.99238e-163	-5.92108e-164	-1.04499e-162	1.46084e-162	3.07785e-163	1.26578e-162	-2.7183e-163	0
1.07454e-162	3.3495e-164	9.66707e-164	4.02117e-163	5.95923e-164	-1.34146e-162	6.07137e-163	-4.32412e-163	-2.47571e-163	1.35765e-164	8.92873e-164	8.65841e-163	-1.39727e-163	8.78454e-164	-1.29139e-163	-2.50648e-164	7.12064e-164	-1.10154e-162	1.82553e-163	-1.36808e-162	3.55626e-163	7.13737e-163	-5.59626e-164	-1.99238e-163	-5.92108e-164	-1.04499e-162	1.46084e-162	3.07785e-163	1.26578e-162	-2.7183e-163	0
1.07454e-162	3.3495e-164	9.66707e-164	4.02117e-163	5.95923e-164	-1.34146e-162	6.07137e-163	-4.32412e-163	-2.47571e-163	1.35765e-164	8.92873e-164	8.65841e-163	-1.39727e-163	8.78454e-164	-1.29139e-163	-2.50648e-164	7.12064e-164	-1.10154e-162	1.82553e-163	-1.36808e-162	3.55626e-163	7.13737e-163	-5.59626e-164	-1.99238e-163	-5.92108e-164	-1.04499e-162	1.46084e-162	3.07785e-163	1.26578e-162	-2.7183e-163	0
1.07454e-162	3.3495e-164	9.66707e-164	4.02117e-163	5.95923e-164	-1.34146e-162	6.07137e-163	-4.32412e-163	-2.47571e-163	1.35765e-164	8.92873e-164	8.65841e-163	-1.39727e-163	8.78454e-164	-1.29139e-163	-2.50648e-164	7.12064e-164	-1.10154e-162	1.82553e-163	-1.36808e-162	3.55626e-163	7.13737e-163	-5.59626e-164	-1.99238e-163	-5.92108e-164	-1.04499e-162	1.46084e-162	3.07785e-163	1.26578e-162	-2.7183e-163	0
1.07454e-162	3.3495e-164	9.66707e-164	4.02117e-163	5.95923e-164	-1.34146e-162	6.07137e-163	-4.32412e-163	-2.47571e-163	1.35765e-164	8.92873e-164	8.65841e-163	-1.39727e-163	8.78454e-164	-1.29139e-163	-2.50648e-164	7.12064e-164	-1.10154e-162	1.82553e-163	-1.36808e-162	3.55626e-163	7.13737e-163	-5.59626e-164	-1.99238e-163	-5.92108e-164	-1.04499e-162	1.46084e-162	3.07785e-163	1.26578e-162	-2.7183e-163	0
1.07454e-162	3.3495e-164	9.66707e-164	4.02117e-163	5.95923e-164	-1.34146e-162	6.07137e-163	-4.32412e-163	-2.47571e-163	1.35765e-164	8.92873e-164	8.65841e-163	-1.39727e-163	8.78454e-164	-1.29139e-163	-2.50648e-164	7.12064e-164	-1.10154e-162	1.82553e-163	-1.36808e-162	3.55626e-163	7.13737e-163	-5.59626e-164	-1.99238e-163	-5.92108e-164	-1.04499e-162	1.46084e-162	3.07785e-163	1.26578e-162	-2.7183e-163	0
1.07454e-162	3.3495e-164	9.66707e-164	4.02117e-163	5.95923e-164	-1.34146e-162	6.07137e-163	-4.32412e-163	-2.47571e-163	1.35765e-164	8.92873e-164	8.65841e-163	-1.39727e-163	8.78454e-164	-1.29139e-163	-2.50648e-164	7.12064e-164	-1.10154e-162	1.82553e-163	-1.36808e-162	3.55626e-163	7.13737e-163	-5.59626e-164	-1.99238e-163	-5.92108e-164	-1.04499e-162	1.46084e-162	3.07785e-163	1.26578e-162	-2.7183e-163	0
1.07454e-162	3.3495e-164	9.66707e-164	4.02117e-163	5.95923e-164	-1.34146e-162	6.07137e-163	-4.32412e-163	-2.47571e-163	1.35765e-164	8.92873e-164	8.65841e-163	-1.39727e-163	8.78454e-164	-1.29139e-163	-2.50648e-164	7.12064e-164	-1.10154e-162	1.82553e-163	-1.36808e-162	3.55626e-163	7.13737e-163	-5.59626e-164	-1.99238e-163	-5.92108e-164	-1.04499e-162	1.46084e-162	3.07785e-163	1.26578e-162	-2.7183e-163	0
1.07454e-162	3.3495e-164	9.66707e-164	4.02117e-163	5.95923e-164	-1.34146e-162	6.07137e-163	-4.32412e-163	-2.47571e-163	1.35765e-164	8.92873e-164	8.65841e-163	-1.39727e-163	8.78454e-164	-1.29139e-163	-2.50648e-164	7.12064e-164	-1.10154e-162	1.82553e-163	-1.36808e-162	3.55626e-163	7.13737e-163	-5.59626e-164	-1.99238e-163	-5.92108e-164	-1.04499e-162	1.46084e-162	3.07785e-163	1.26578e-162	-2.7183e-163	0
1.07454e-162	3.3495e-164	9.66707e-164	4.02117e-163	5.95923e-164	-1.34146e-162	6.07137e-163	-4.32412e-163	-2.47571e-163	1.35765e-164	8.92873e-164	8.65841e-163	-1.39727e-163	8.78454e-164	-1.29139e-163	-2.50648e-164	7.12064e-164	-1.10154e-162	1.82553e-163	-1.36808e-162	3.55626e-163	7.13737e-163	-5.59626e-164	-1.99238e-163	-5.92108e-164	-1.04499e-162	1.46084e-162	3.07785e-163	1.26578e-162	-2.7183e-163	0
1.07454e-162	3.3495e-164	9.66707e-164	4.02117e-163	5.95923e-164	-1.34146e-162	6.07137e-163	-4.32412e-163	-2.47571e-163	1.35765e-164	8.92873e-164	8.65841e-163	-1.39727e-163	8.78454e-164	-1.29139e-163	-2.50648e-164	7.12064e-164	-1.10154e-162	1.82553e-163	-1.36808e-162	3.55626e-163	7.13737e-163	-5.59626e-164	-1.99238e-163	-5.92108e-164	-1.04499e-162	1.46084e-162	3.07785e-163	1.26578e-162	-2.7183e-163	0
1.07454e-162	3.3495e-164	9.66707e-164	4.02117e-163	5.95923e-164	-1.34146e-162	6.07137e-163	-4.32412e-163	-2.47571e-163	1.35765e-164	8.92873e-164	8.65841e-163	-1.39727e-163	8.78454e-164	-1.29139e-163	-2.50648e-164	7.12064e-164	-1.10154e-162	1.82553e-163	-1.36808e-162	3.55626e-163	7.13737e-163	-5.59626e-164	-1.99238e-163	-5.92108e-164	-1.04499e-162	1.46084e-162	3.07785e-163	1.26578e-162	-2.7183e-163	0
1.07454e-162	3.3495e-164	9.66707e-164	4.02117e-163	5.95923e-164	-1.34146e-162	6.07137e-163	-4.32412e-163	-2.47571e-163	1.35765e-164	8.92873e-164	8.65841e-163	-1.39727e-163	8.78454e-164	-1.29139e-163	-2.50648e-164	7.12064e-164	-1.10154e-162	1.82553e-163	-1.36808e-162	3.55626e-163	7.13737e-163	-5.59626e-164	-1.99238e-163	-5.92108e-164	-1.04499e-162	1.46084e-162	3.07785e-163	1.26578e-162	-2.7183e-163	0
1.07454e-162	3.3495e-164	9.66707e-164	4.02117e-163	5.95923e-164	-1.34146e-162	6.07137e-163	-4.32412e-163	-2.47571e-163	1.35765e-164	8.92873e-164	8.65841e-163	-1.39727e-163	8.78454e-164	-1.29139e-163	-2.50648e-164	7.12064e-164	-1.10154e-162	1.82553e-163	-1.36808e-162	3.55626e-163	7.13737e-163	-5.59626e-164	-1.99238e-163	-5.92108e-164	-1.04499e-162	1.46084e-162	3.07785e-163	1.26578e-162	-2.7183e-163	0
1.07454e-162	3.3495e-164	9.66707e-164	4.02117e-163	5.95923e-164	-1.34146e-162	6.07137e-163	-4.32412e-163	-2.47571e-163	1.35765e-164	8.92873e-164	8.65841e-163	-1.39727e-163	8.78454e-164	-1.29139e-163	-2.50648e-164	7.12064e-164	-1.10154e-162	1.82553e-163	-1.36808e-162	3.55626e-163	7.13737e-163	-5.59626e-164	-1.99238e-163	-5.92108e-164	-1.04499e-162	1.46084e-162	3.07785e-163	1.26578e-162	-2.7183e-163	0
1.07454e-162	3.3495e-164	9.66707e-164	4.02117e-163	5.95923e-164	-1.34146e-162	6.07137e-163	-4.32412e-163	-2.47571e-163	1.35765e-164	8.92873e-164	8.65841e-163	-1.39727e-163	8.78454e-164	-1.29139e-163	-2.50648e-164	7.12064e-164	-1.10154e-162	1.82553e-163	-1.36808e-162	3.55626e-163	7.13737e-163	-5.59626e-164	-1.99238e-163	-5.92108e-164	-1.04499e-162	1.46084e-162	3.07785e-163	1.26578e-162	-2.7183e-163	0
1.07454e-162	3.3495e-164	9.66707e-164	4.02117e-163	5.95923e-164	-1.34146e-162	6.07137e-163	-4.32412e-163	-2.47571e-163	1.35765e-164	8.92873e-164	8.65841e-163	-1.39727e-163	8.78454e-164	-1.29139e-163	-2.50648e-164	7.12064e-164	-1.10154e-162	1.82553e-163	-1.36808e-162	3.55626e-163	7.13737e-163	-5.59626e-164	-1.99238e-163	-5.92108e-164	-1.04499e-162	1.46084e-162	3.07785e-163	1.26578e-162	-2.7183e-163	0
1.07454e-162	3.3495e-164	9.66707e-164	4.02117e-163	5.95923e-164	-1.34146e-162	6.07137e-163	-4.32412e-163	-2.47571e-163	1.35765e-164	8.92873e-164	8.65841e-163	-1.39727e-163	8.78454e-164	-1.29139e-163	-2.50648e-164	7.12064e-164	-1.10154e-162	1.82553e-163	-1.36808e-162	3.55626e-163	7.13737e-163	-5.59626e-164	-1.99238e-163	-5.92108e-164	-1.04499e-162	1.46084e-162	3.07785e-163	1.26578e-162	-2.7183e-163	0
1.07454e-162	3.3495e-164	9.66707e-164	4.02117e-163	5.95923e-164	-1.34146e-162	6.07137e-163	-4.32412e-163	-2.47571e-163	1.35765e-164	8.92873e-164	8.65841e-163	-1.39727e-163	8.78454e-164	-1.29139e-163	-2.50648e-164	7.12064e-164	-1.10154e-162	1.82553e-163	-1.36808e-162	3.55626e-163	7.13737e-163	-5.59626e-164	-1.99238e-163	-5.92108e-164	-1.04499e-162	1.46084e-162	3.07785e-163	1.26578e-162	-2.7183e-163	0
1.07454e-162	3.3495e-164	9.66707e-164	4.02117e-163	5.95923e-164	-1.34146e-162	6.07137e-163	-4.32412e-163	-2.47571e-163	1.35765e-164	8.92873e-164	8.65841e-163	-1.39727e-163	8.78454e-164	-1.29139e-163	-2.50648e-164	7.12064e-164	-1.10154e-162	1.82553e-163	-1.36808e-162	3.55626e-163	7.13737e-163	-5.59626e-164	-1.99238e-163	-5.92108e-164	-1.04499e-162	1.46084e-162	3.07785e-163	1.26578e-162	-2.7183e-163	0
1.07454e-162	3.3495e-164	9.66707e-164	4.02117e-163	5.95923e-164	-1.34146e-162	6.07137e-163	-4.32412e-163	-2.47571e-163	1.35765e-164	8.92873e-164	8.65841e-163	-1.39727e-163	8.78454e-164	-1.29139e-163	-2.50648e-164	7.12064e-164	-1.10154e-162	1.82553e-163	-1.36808e-162	3.55626e-163	7.13737e-163	-5.59626e-164	-1.99238e-163	-5.92108e-164	-1.04499e-162	1.46084e-162	3.07785e-163	1.26578e-162	-2.7183e-163	0
1.07454e-162	3.3495e-164	9.66707e-164	4.02117e-163	5.95923e-164	-1.34146e-162	6.07137e-163	-4.32412e-163	-2.47571e-163	1.35765e-164	8.92873e-164	8.65841e-163	-1.39727e-163	8.78454e-164	-1.29139e-163	-2.50648e-164	7.12064e-164	-1.10154e-162	1.82553e-163	-1.36808e-162	3.55626e-163	7.13737e-163	-5.59626e-164	-1.99238e-163	-5.92108e-164	-1.04499e-162	1.46084e-162	3.07785e-163	1.26578e-162	-2.7183e-163	0
1.07454e-162	3.3495e-164	9.66707e-164	4.02117e-163	5.95923e-164	-1.34146e-162	6.07137e-163	-4.32412e-163	-2.47571e-163	1.35765e-164	8.92873e-164	8.65841e-163	-1.39727e-163	8.78454e-164	-1.29139e-163	-2.50648e-164	7.12064e-164	-1.10154e-162	1.82553e-163	-1.36808e-162	3.55626e-163	7.13737e-163	-5.59626e-164	-1.99238e-163	-5.92108e-164	-1.04499e-162	1.46084e-162	3.07785e-163	1.26578e-162	-2.7183e-163	0
1.07454e-162	3.3495e-164	9.66707e-164	4.02117e-163	5.95923e-164	-1.34146e-162	6.07137e-163	-4.32412e-163	-2.47571e-163	1.35765e-164	8.92873e-164	8.65841e-163	-1.39727e-163	8.78454e-164	-1.29139e-163	-2.50648e-164	7.12064e-164	-1.10154e-162	1.82553e-163	-1.36808e-162	3.55626e-163	7.13737e-163	-5.59626e-164	-1.99238e-163	-5.92108e-164	-1.04499e-162	1.46084e-162	3.07785e-163	1.26578e-162	-2.7183e-163	0
1.07454e-162	3.3495e-164	9.66707e-164	4.02117e-163	5.95923e-164	-1.34146e-162	6.07137e-163	-4.32412e-163	-2.47571e-163	1.35765e-164	8.92873e-164	8.65841e-163	-1.39727e-163	8.78454e-164	-1.29139e-163	-2.50648e-164	7.12064e-164	-1.10154e-162	1.82553e-163	-1.36808e-162	3.55626e-163	7.13737e-163	-5.59626e-164	-1.99238e-163	-5.92108e-164	-1.04499e-162	1.46084e-162	3.07785e-163	1.26578e-162	-2.7183e-163	0
1.07454e-162	3.3495e-164	9.66707e-164	4.02117e-163	5.95923e-164	-1.34146e-162	6.07137e-163	-4.32412e-163	-2.47571e-163	1.35765e-164	8.92873e-164	8.65841e-163	-1.39727e-163	8.78454e-164	-1.29139e-163	-2.50648e-164	7.12064e-164	-1.10154e-162	1.82553e-163	-1.36808e-162	3.55626e-163	7.13737e-163	-5.59626e-164	-1.99238e-163	-5.92108e-164	-1.04499e-162	1.46084e-162	3.07785e-163	1.26578e-162	-2.7183e-163	0
1.07454e-162	3.3495e-164	9.66707e-164	4.02117e-163	5.95923e-164	-1.34146e-162	6.07137e-163	-4.32412e-163	-2.47571e-163	1.35765e-164	8.92873e-164	8.65841e-163	-1.39727e-163	8.78454e-164	-1.29139e-163	-2.50648e-164	7.12064e-164	-1.10154e-162	1.82553e-163	-1.36808e-162	3.55626e-163	7.13737e-163	-5.59626e-164	-1.99238e-163	-5.92108e-164	-1.04499e-162	1.46084e-162	3.07785e-163	1.26578e-162	-2.7183e-163	0
1.07454e-162	3.3495e-164	9.66707e-164	4.02117e-163	5.95923e-164	-1.34146e-162	6.07137e-163	-4.32412e-163	-2.47571e-163	1.35765e-164	8.92873e-164	8.65841e-163	-1.39727e-163	8.78454e-164	-1.29139e-163	-2.50648e-164	7.12064e-164	-1.10154e-162	1.82553e-163	-1.36808e-162	3.55626e-163	7.13737e-163	-5.59626e-164	-1.99238e-163	-5.92108e-164	-1.04499e-162	1.46084e-162	3.07785e-163	1.26578e-162	-2.7183e-163	0
1.07454e-162	3.3495e-164	9.66707e-164	4.02117e-163	5.95923e-164	-1.34146e-162	6.07137e-163	-4.32412e-163	-2.47571e-163	1.35765e-164	8.92873e-164	8.65841e-163	-1.39727e-163	8.78454e-164	-1.29139e-163	-2.50648e-164	7.12064e-164	-1.10154e-162	1.82553e-163	-1.36808e-162	3.55626e-163	7.13737e-163	-5.59626e-164	-1.99238e-163	-5.92108e-164	-1.04499e-162	1.46084e-162	3.07785e-163	1.26578e-162	-2.7183e-163	0
1.07454e-162	3.3495e-164	9.66707e-164	4.02117e-163	5.95923e-164	-1.34146e-162	6.07137e-163	-4.32412e-163	-2.47571e-163	1.35765e-164	8.92873e-164	8.65841e-163	-1.39727e-163	8.78454e-164	-1.29139e-163	-2.50648e-164	7.12064e-164	-1.10154e-162	1.82553e-163	-1.36808e-162	3.55626e-163	7.13737e-163	-5.59626e-164	-1.99238e-163	-5.92108e-164	-1.04499e-162	1.46084e-162	3.07785e-163	1.26578e-162	-2.7183e-163	0
1.07454e-162	3.3495e-164	9.66707e-164	4.02117e-163	5.95923e-164	-1.34146e-162	6.07137e-163	-4.32412e-163	-2.47571e-163	1.35765e-164	8.92873e-164	8.65841e-163	-1.39727e-163	8.78454e-164	-1.29139e-163	-2.50648e-164	7.12064e-164	-1.10154e-162	1.82553e-163	-1.36808e-162	3.55626e-163	7.13737e-163	-5.59626e-164	-1.99238e-163	-5.92108e-164	-1.04499e-162	1.46084e-162	3.07785e-163	1.26578e-162	-2.7183e-163	0
1.07454e-162	3.3495e-164	9.66707e-164	4.02117e-163	5.95923e-164	-1.34146e-162	6.07137e-163	-4.32412e-163	-2.47571e-163	1.35765e-164	8.92873e-164	8.65841e-163	-1.39727e-163	8.78454e-164	-1.29139e-163	-2.50648e-164	7.12064e-164	-1.10154e-162	1.82553e-163	-1.36808e-162	3.55626e-163	7.13737e-163	-5.59626e-164	-1.99238e-163	-5.92108e-164	-1.04499e-162	1.46084e-162	3.07785e-163	1.26578e-162	-2.7183e-163	0
1.07454e-162	3.3495e-164	9.66707e-164	4.02117e-163	5.95923e-164	-1.34146e-162	6.07137e-163	-4.32412e-163	-2.47571e-163	1.35765e-164	8.92873e-164	8.65841e-163	-1.39727e-163	8.78454e-164	-1.29139e-163	-2.50648e-164	7.12064e-164	-1.10154e-162	1.82553e-163	-1.36808e-162	3.55626e-163	7.13737e-163	-5.59626e-164	-1.99238e-163	-5.92108e-164	-1.04499e-162	1.46084e-162	3.07785e-163	1.26578e-162	-2.7183e-163	0
1.07454e-162	3.3495e-164	9.66707e-164	4.02117e-163	5.95923e-164	-1.34146e-162	6.07137e-163	-4.32412e-163	-2.47571e-163	1.35765e-164	8.92873e-164	8.65841e-163	-1.39727e-163	8.78454e-164	-1.29139e-163	-2.50648e-164	7.12064e-164	-1.10154e-162	1.82553e-163	-1.36808e-162	3.55626e-163	7.13737e-163	-5.59626e-164	-1.99238e-163	-5.92108e-164	-1.04499e-162	1.46084e-162	3.07785e-163	1.26578e-162	-2.7183e-163	0
1.07454e-162	3.3495e-164	9.66707e-164	4.02117e-163	5.95923e-164	-1.34146e-162	6.07137e-163	-4.32412e-163	-2.47571e-163	1.35765e-164	8.92873e-164	8.65841e-163	-1.39727e-163	8.78454e-164	-1.29139e-163	-2.50648e-164	7.12064e-164	-1.10154e-162	1.82553e-163	-1.36808e-162	3.55626e-163	7.13737e-163	-5.59626e-164	-1.99238e-163	-5.92108e-164	-1.04499e-162	1.46084e-162	3.07785e-163	1.26578e-162	-2.7183e-163	0
1.07454e-162	3.3495e-164	9.66707e-164	4.02117e-163	5.95923e-164	-1.34146e-162	6.07137e-163	-4.32412e-163	-2.47571e-163	1.35765e-164	8.92873e-164	8.65841e-163	-1.39727e-163	8.78454e-164	-1.29139e-163	-2.50648e-164	7.12064e-164	-1.10154e-162	1.82553e-163	-1.36808e-162	3.55626e-163	7.13737e-163	-5.59626e-164	-1.99238e-163	-5.92108e-164	-1.04499e-162	1.46084e-162	3.07785e-163	1.26578e-162	-2.7183e-163	0
1.07454e-162	3.3495e-164	9.66707e-164	4.02117e-163	5.95923e-164	-1.34146e-162	6.07137e-163	-4.32412e-163	-2.47571e-163	1.35765e-164	8.92873e-164	8.65841e-163	-1.39727e-163	8.78454e-164	-1.29139e-163	-2.50648e-164	7.12064e-164	-1.10154e-162	1.82553e-163	-1.36808e-162	3.55626e-163	7.13737e-163	-5.59626e-164	-1.99238e-163	-5.92108e-164	-1.04499e-162	1.46084e-162	3.07785e-163	1.26578e-162	-2.7183e-163	0
1.07454e-162	3.3495e-164	9.66707e-164	4.02117e-163	5.95923e-164	-1.34146e-162	6.07137e-163	-4.32412e-163	-2.47571e-163	1.35765e-164	8.92873e-164	8.65841e-163	-1.39727e-163	8.78454e-164	-1.29139e-163	-2.50648e-164	7.12064e-164	-1.10154e-162	1.82553e-163	-1.36808e-162	3.55626e-163	7.13737e-163	-5.59626e-164	-1.99238e-163	-5.92108e-164	-1.04499e-162	1.46084e-162	3.07785e-163	1.26578e-162	-2.7183e-163	0
1.07454e-162	3.3495e-164	9.66707e-164	4.02117e-163	5.95923e-164	-1.34146e-162	6.07137e-163	-4.32412e-163	-2.47571e-163	1.35765e-164	8.92873e-164	8.65841e-163	-1.39727e-163	8.78454e-164	-1.29139e-163	-2.50648e-164	7.12064e-164	-1.10154e-162	1.82553e-163	-1.36808e-162	3.55626e-163	7.13737e-163	-5.59626e-164	-1.99238e-163	-5.92108e-164	-1.04499e-162	1.46084e-162	3.07785e-163	1.26578e-162	-2.7183e-163	0
1.07454e-162	3.3495e-164	9.66707e-164	4.02117e-163	5.95923e-164	-1.34146e-162	6.07137e-163	-4.32412e-163	-2.47571e-163	1.35765e-164	8.92873e-164	8.65841e-163	-1.39727e-163	8.78454e-164	-1.29139e-163	-2.50648e-164	7.12064e-164	-1.10154e-162	1.82553e-163	-1.36808e-162	3.55626e-163	7.13737e-163	-5.59626e-164	-1.99238e-163	-5.92108e-164	-1.04499e-162	1.46084e-162	3.07785e-163	1.26578e-162	-2.7183e-163	0
1.07454e-162	3.3495e-164	9.66707e-164	4.02117e-163	5.95923e-164	-1.34146e-162	6.07137e-163	-4.32412e-163	-2.47571e-163	1.35765e-164	8.92873e-164	8.65841e-163	-1.39727e-163	8.78454e-164	-1.29139e-163	-2.50648e-164	7.12064e-164	-1.10154e-162	1.82553e-163	-1.36808e-162	3.55626e-163	7.13737e-163	-5.59626e-164	-1.99238e-163	-5.92108e-164	-1.04499e-162	1.46084e-162	3.07785e-163	1.26578e-162	-2.7183e-163	0
1.07454e-162	3.3495e-164	9.66707e-164	4.02117e-163	5.95923e-164	-1.34146e-162	6.07137e-163	-4.32412e-163	-2.47571e-163	1.35765e-164	8.92873e-164	8.65841e-163	-1.39727e-163	8.78454e-164	-1.29139e-163	-2.50648e-164	7.12064e-164	-1.10154e-162	1.82553e-163	-1.36808e-162	3.55626e-163	7.13737e-163	-5.59626e-164	-1.99238e-163	-5.92108e-164	-1.04499e-162	1.46084e-162	3.07785e-163	1.26578e-162	-2.7183e-163	0
1.07454e-162	3.3495e-164	9.66707e-164	4.02117e-163	5.95923e-164	-1.34146e-162	6.07137e-163	-4.32412e-163	-2.47571e-163	1.35765e-164	8.92873e-164	8.65841e-163	-1.39727e-163	8.78454e-164	-1.29139e-163	-2.50648e-164	7.12064e-164	-1.10154e-162	1.82553e-163	-1.36808e-162	3.55626e-163	7.13737e-163	-5.59626e-164	-1.99238e-163	-5.92108e-164	-1.04499e-162	1.46084e-162	3.07785e-163	1.26578e-162	-2.7183e-163	0
1.07454e-162	3.3495e-164	9.66707e-164	4.02117e-163	5.95923e-164	-1.34146e-162	6.07137e-163	-4.32412e-163	-2.47571e-163	1.35765e-164	8.92873e-164	8.65841e-163	-1.39727e-163	8.78454e-164	-1.29139e-163	-2.50648e-164	7.12064e-164	-1.10154e-162	1.82553e-163	-1.36808e-162	3.55626e-163	7.13737e-163	-5.59626e-164	-1.99238e-163	-5.92108e-164	-1.04499e-162	1.46084e-162	3.07785e-163	1.26578e-162	-2.7183e-163	0
1.07454e-162	3.3495e-164	9.66707e-164	4.02117e-163	5.95923e-164	-1.34146e-162	6.07137e-163	-4.32412e-163	-2.47571e-163	1.35765e-164	8.92873e-164	8.65841e-163	-1.39727e-163	8.78454e-164	-1.29139e-163	-2.50648e-164	7.12064e-164	-1.10154e-162	1.82553e-163	-1.36808e-162	3.55626e-163	7.13737e-163	-5.59626e-164	-1.99238e-163	-5.92108e-164	-1.04499e-162	1.46084e-162	3.07785e-163	1.26578e-162	-2.7183e-163	0
1.07454e-162	3.3495e-164	9.66707e-164	4.02117e-163	5.95923e-164	-1.34146e-162	6.07137e-163	-4.32412e-163	-2.47571e-163	1.35765e-164	8.92873e-164	8.65841e-163	-1.39727e-163	8.78454e-164	-1.29139e-163	-2.50648e-164	7.12064e-164	-1.10154e-162	1.82553e-163	-1.36808e-162	3.55626e-163	7.13737e-163	-5.59626e-164	-1.99238e-163	-5.92108e-164	-1.04499e-162	1.46084e-162	3.07785e-163	1.26578e-162	-2.7183e-163	0
1.07454e-162	3.3495e-164	9.66707e-164	4.02117e-163	5.95923e-164	-1.34146e-162	6.07137e-163	-4.32412e-163	-2.47571e-163	1.35765e-164	8.92873e-164	8.65841e-163	-1.39727e-163	8.78454e-164	-1.29139e-163	-2.50648e-164	7.12064e-164	-1.10154e-162	1.82553e-163	-1.36808e-162	3.55626e-163	7.13737e-163	-5.59626e-164	-1.99238e-163	-5.92108e-164	-1.04499e-162	1.46084e-162	3.07785e-163	1.26578e-162	-2.7183e-163	0
1.07454e-162	3.3495e-164	9.66707e-164	4.02117e-163	5.95923e-164	-1.34146e-162	6.07137e-163	-4.32412e-163	-2.47571e-163	1.35765e-164	8.92873e-164	8.65841e-163	-1.39727e-163	8.78454e-164	-1.29139e-163	-2.50648e-164	7.12064e-164	-1.10154e-162	1.82553e-163	-1.36808e-162	3.55626e-163	7.13737e-163	-5.59626e-164	-1.99238e-163	-5.92108e-164	-1.04499e-162	1.46084e-162	3.07785e-163	1.26578e-162	-2.7183e-163	0
1.07454e-162	3.3495e-164	9.66707e-164	4.02117e-163	5.95923e-164	-1.34146e-162	6.07137e-163	-4.32412e-163	-2.47571e-163	1.35765e-164	8.92873e-164	8.65841e-163	-1.39727e-163	8.78454e-164	-1.29139e-163	-2.50648e-164	7.12064e-164	-1.10154e-162	1.82553e-163	-1.36808e-162	3.55626e-163	7.13737e-163	-5.59626e-164	-1.99238e-163	-5.92108e-164	-1.04499e-162	1.46084e-162	3.07785e-163	1.26578e-162	-2.7183e-163	0
1.07454e-162	3.3495e-164	9.66707e-164	4.02117e-163	5.95923e-164	-1.34146e-162	6.07137e-163	-4.32412e-163	-2.47571e-163	1.35765e-164	8.92873e-164	8.65841e-163	-1.39727e-163	8.78454e-164	-1.29139e-163	-2.50648e-164	7.12064e-164	-1.10154e-162	1.82553e-163	-1.36808e-162	3.55626e-163	7.13737e-163	-5.59626e-164	-1.99238e-163	-5.92108e-164	-1.04499e-162	1.46084e-162	3.07785e-163	1.26578e-162	-2.7183e-163	0
1.07454e-162	3.3495e-164	9.66707e-164	4.02117e-163	5.95923e-164	-1.34146e-162	6.07137e-163	-4.32412e-163	-2.47571e-163	1.35765e-164	8.92873e-164	8.65841e-163	-1.39727e-163	8.78454e-164	-1.29139e-163	-2.50648e-164	7.12064e-164	-1.10154e-162	1.82553e-163	-1.36808e-162	3.55626e-163	7.13737e-163	-5.59626e-164	-1.99238e-163	-5.92108e-164	-1.04499e-162	1.46084e-162	3.07785e-163	1.26578e-162	-2.7183e-163	0
1.07454e-162	3.3495e-164	9.66707e-164	4.02117e-163	5.95923e-164	-1.34146e-162	6.07137e-163	-4.32412e-163	-2.47571e-163	1.35765e-164	8.92873e-164	8.65841e-163	-1.39727e-163	8.78454e-164	-1.29139e-163	-2.50648e-164	7.12064e-164	-1.10154e-162	1.82553e-163	-1.36808e-162	3.55626e-163	7.13737e-163	-5.59626e-164	-1.99238e-163	-5.92108e-164	-1.04499e-162	1.46084e-162	3.07785e-163	1.26578e-162	-2.7183e-163	0
1.07454e-162	3.3495e-164	9.66707e-164	4.02117e-163	5.95923e-164	-1.34146e-162	6.07137e-163	-4.32412e-163	-2.47571e-163	1.35765e-164	8.92873e-164	8.65841e-163	-1.39727e-163	8.78454e-164	-1.29139e-163	-2.50648e-164	7.12064e-164	-1.10154e-162	1.82553e-163	-1.36808e-162	3.55626e-163	7.13737e-163	-5.59626e-164	-1.99238e-163	-5.92108e-164	-1.04499e-162	1.46084e-162	3.07785e-163	1.26578e-162	-2.7183e-163	0
1.07454e-162	3.3495e-164	9.66707e-164	4.02117e-163	5.95923e-164	-1.34146e-162	6.07137e-163	-4.32412e-163	-2.47571e-163	1.35765e-164	8.92873e-164	8.65841e-163	-1.39727e-163	8.78454e-164	-1.29139e-163	-2.50648e-164	7.12064e-164	-1.10154e-162	1.82553e-163	-1.36808e-162	3.55626e-163	7.13737e-163	-5.59626e-164	-1.99238e-163	-5.92108e-164	-1.04499e-162	1.46084e-162	3.07785e-163	1.26578e-162	-2.7183e-163	0
1.07454e-162	3.3495e-164	9.66707e-164	4.02117e-163	5.95923e-164	-1.34146e-162	6.07137e-163	-4.32412e-163	-2.47571e-163	1.35765e-164	8.92873e-164	8.65841e-163	-1.39727e-163	8.78454e-164	-1.29139e-163	-2.50648e-164	7.12064e-164	-1.10154e-162	1.82553e-163	-1.36808e-162	3.55626e-163	7.13737e-163	-5.59626e-164	-1.99238e-163	-5.92108e-164	-1.04499e-162	1.46084e-162	3.07785e-163	1.26578e-162	-2.7183e-163	0
1.07454e-162	3.3495e-164	9.66707e-164	4.02117e-163	5.95923e-164	-1.34146e-162	6.07137e-163	-4.32412e-163	-2.47571e-163	1.35765e-164	8.92873e-164	8.65841e-163	-1.39727e-163	8.78454e-164	-1.29139e-163	-2.50648e-164	7.12064e-164	-1.10154e-162	1.82553e-163	-1.36808e-162	3.55626e-163	7.13737e-163	-5.59626e-164	-1.99238e-163	-5.92108e-164	-1.04499e-162	1.46084e-162	3.07785e-163	1.26578e-162	-2.7183e-163	0
1.07454e-162	3.3495e-164	9.66707e-164	4.02117e-163	5.95923e-164	-1.34146e-162	6.07137e-163	-4.32412e-163	-2.47571e-163	1.35765e-164	8.92873e-164	8.65841e-163	-1.39727e-163	8.78454e-164	-1.29139e-163	-2.50648e-164	7.12064e-164	-1.10154e-162	1.82553e-163	-1.36808e-162	3.55626e-163	7.13737e-163	-5.59626e-164	-1.99238e-163	-5.92108e-164	-1.04499e-162	1.46084e-162	3.07785e-163	1.26578e-162	-2.7183e-163	0
1.07454e-162	3.3495e-164	9.66707e-164	4.02117e-163	5.95923e-164	-1.34146e-162	6.07137e-163	-4.32412e-163	-2.47571e-163	1.35765e-164	8.92873e-164	8.65841e-163	-1.39727e-163	8.78454e-164	-1.29139e-163	-2.50648e-164	7.12064e-164	-1.10154e-162	1.82553e-163	-1.36808e-162	3.55626e-163	7.13737e-163	-5.59626e-164	-1.99238e-163	-5.92108e-164	-1.04499e-162	1.46084e-162	3.07785e-163	1.26578e-162	-2.7183e-163	0
1.07454e-162	3.3495e-164	9.66707e-164	4.02117e-163	5.95923e-164	-1.34146e-162	6.07137e-163	-4.32412e-163	-2.47571e-163	1.35765e-164	8.92873e-164	8.65841e-163	-1.39727e-163	8.78454e-164	-1.29139e-163	-2.50648e-164	7.12064e-164	-1.10154e-162	1.82553e-163	-1.36808e-162	3.55626e-163	7.13737e-163	-5.59626e-164	-1.99238e-163	-5.92108e-164	-1.04499e-162	1.46084e-162	3.07785e-163	1.26578e-162	-2.7183e-163	0
1.07454e-162	3.3495e-164	9.66707e-164	4.02117e-163	5.95923e-164	-1.34146e-162	6.07137e-163	-4.32412e-163	-2.47571e-163	1.35765e-164	8.92873e-164	8.65841e-163	-1.39727e-163	8.78454e-164	-1.29139e-163	-2.50648e-164	7.12064e-164	-1.10154e-162	1.82553e-163	-1.36808e-162	3.55626e-163	7.13737e-163	-5.59626e-164	-1.99238e-163	-5.92108e-164	-1.04499e-162	1.46084e-162	3.07785e-163	1.26578e-162	-2.7183e-163	0
1.07454e-162	3.3495e-164	9.66707e-164	4.02117e-163	5.95923e-164	-1.34146e-162	6.07137e-163	-4.32412e-163	-2.47571e-163	1.35765e-164	8.92873e-164	8.65841e-163	-1.39727e-163	8.78454e-164	-1.29139e-163	-2.50648e-164	7.12064e-164	-1.10154e-162	1.82553e-163	-1.36808e-162	3.55626e-163	7.13737e-163	-5.59626e-164	-1.99238e-163	-5.92108e-164	-1.04499e-162	1.46084e-162	3.07785e-163	1.26578e-162	-2.7183e-163	0
1.07454e-162	3.3495e-164	9.66707e-164	4.02117e-163	5.95923e-164	-1.34146e-162	6.07137e-163	-4.32412e-163	-2.47571e-163	1.35765e-164	8.92873e-164	8.65841e-163	-1.39727e-163	8.78454e-164	-1.29139e-163	-2.50648e-164	7.12064e-164	-1.10154e-162	1.82553e-163	-1.36808e-162	3.55626e-163	7.13737e-163	-5.59626e-164	-1.99238e-163	-5.92108e-164	-1.04499e-162	1.46084e-162	3.07785e-163	1.26578e-162	-2.7183e-163	0
1.07454e-162	3.3495e-164	9.66707e-164	4.02117e-163	5.95923e-164	-1.34146e-162	6.07137e-163	-4.32412e-163	-2.47571e-163	1.35765e-164	8.92873e-164	8.65841e-163	-1.39727e-163	8.78454e-164	-1.29139e-163	-2.50648e-164	7.12064e-164	-1.10154e-162	1.82553e-163	-1.36808e-162	3.55626e-163	7.13737e-163	-5.59626e-164	-1.99238e-163	-5.92108e-164	-1.04499e-162	1.46084e-162	3.07785e-163	1.26578e-162	-2.7183e-163	0
[truncated: 2,015 more rows]
