# Supplementary material for: A modified shuffled frog leaping algorithm with inertia weight
Source: Sci Rep. 2024 Feb 20;14:4146. doi: 10.1038/s41598-024-51306-1 (PMC11224354; doi:10.1038/s41598-024-51306-1)
Supplement: Supplementary file 1 — Supplementary Information. [file 41598_2024_51306_MOESM1_ESM.zip › data/F1/MSFLA_L_20.xls]

## Sheet: Sheet1
-2.07104	0.892364	-2.11719	4.73467	-0.594666	-2.74695	1.45211	0.872936	3.80656	1.24564	-5.61648	-0.284321	0.469301	0.08475	-2.30225	0.125605	0.786122	-3.07729	0.894273	-1.46915	3.44005	0.634082	0.47521	-6.04363	-5.69385	2.3276	2.21245	1.69884	0.295665	-1.0848	204.882
-0.00141506	-0.0425201	0.0207758	0.117253	0.251884	-0.124492	0.206697	-0.0623351	0.279164	-0.170666	-0.0129447	0.0191475	-0.140722	0.070332	-0.739053	0.0504456	-0.304256	-0.120057	-0.0504714	0.248032	-0.099489	-0.73973	-0.243632	0.183717	0.0208124	0.0158144	-0.0281149	-0.0972999	-0.206038	0.37071	1.83471
-0.00397002	0.0360088	-0.0167	0.00882627	0.00446852	-0.0027144	0.0324687	-0.0187522	0.034444	0.00609353	0.00374713	0.0183409	-0.00588422	-0.011076	-0.0132667	0.0131654	0.0172195	0.0777663	-0.0122549	0.0238223	0.0299722	0.0116315	-0.0114464	-0.0111421	-0.00665723	-0.015925	0.0474048	-0.0294583	-0.00434499	0.0050542	0.0169909
0.00158564	0.00200457	-0.000835991	0.00245533	0.000745132	0.000137915	-0.000747372	0.000363691	0.0016052	0.000645618	-0.000858978	0.000383684	9.97835e-05	-0.000650352	-0.00116512	0.0011024	-0.00190828	-0.000475703	0.00241889	-0.0014523	-0.00126607	0.000600045	-0.00077661	0.00189024	-0.00254282	0.00425973	-0.000982216	0.00218562	-0.000437378	-0.00347676	8.20087e-05
9.6292e-05	9.26166e-05	-0.000630303	-6.34718e-05	0.000136576	8.22406e-06	0.00015083	3.42601e-05	-0.00016348	0.000123031	-8.31917e-05	5.53035e-05	-0.000236219	-6.51665e-05	1.22715e-05	0.00012834	-3.53394e-05	1.78291e-05	2.30056e-05	1.54924e-05	4.61476e-05	-2.45535e-05	9.90009e-05	-4.92449e-05	3.27573e-06	-0.000137962	1.99907e-05	5.26451e-05	-6.81142e-05	-8.79846e-05	6.42205e-07
2.07191e-05	-9.2652e-06	1.62479e-06	3.11411e-07	-6.68007e-06	-4.89179e-06	-6.06506e-07	-3.25158e-06	7.47372e-06	1.90265e-06	-1.97601e-05	-4.50813e-06	-5.97437e-06	1.64872e-05	-6.68426e-06	-1.85758e-05	-7.06156e-06	-1.89079e-06	2.44378e-05	2.84047e-06	-3.50928e-05	3.48282e-06	1.80938e-07	-5.59147e-06	1.47371e-06	-2.39682e-06	-4.47376e-06	1.8254e-05	8.88171e-06	-6.01679e-06	4.17475e-09
4.15086e-07	9.11934e-07	-1.63467e-06	-3.04466e-06	4.08199e-08	-9.88735e-07	-2.48757e-07	1.4512e-06	-1.07986e-06	-5.40843e-07	-4.31699e-07	4.83099e-07	-3.53931e-06	1.56439e-06	-3.42381e-07	4.39966e-07	2.21615e-06	-9.42721e-07	-9.18043e-07	5.69262e-07	-1.19382e-06	-4.88057e-07	-5.60779e-07	-6.57652e-09	-3.61282e-06	1.12098e-06	-2.89956e-06	9.27736e-08	-2.26633e-06	2.70137e-08	7.00633e-11
-4.33397e-08	2.06776e-08	9.49523e-08	4.05465e-08	1.24795e-08	5.39513e-08	3.43607e-08	6.25154e-08	-2.90875e-07	5.83605e-08	-1.17425e-07	-2.20734e-08	2.77284e-08	6.00763e-08	-1.58152e-07	8.98916e-08	-7.263e-08	-1.02084e-07	3.69333e-08	-1.24576e-08	2.73612e-07	4.77614e-10	1.37795e-07	-6.08544e-08	1.52871e-08	-4.03073e-09	-6.65219e-08	5.5286e-10	2.99886e-08	-3.04499e-07	3.73946e-13
-4.89178e-09	1.42861e-08	2.04309e-09	3.2531e-08	-1.00671e-08	2.26143e-09	1.5965e-09	1.04479e-08	-3.36179e-09	-7.94663e-10	2.61448e-09	1.80129e-09	2.26088e-09	-2.64725e-09	2.62299e-09	-2.26374e-09	4.15176e-09	1.25419e-09	-1.54106e-08	-1.7335e-08	4.91153e-10	1.54846e-09	1.12265e-08	-1.7764e-09	-1.28288e-08	1.02502e-09	-5.61827e-10	2.56814e-09	8.26932e-09	1.09456e-08	2.60413e-15
1.41857e-10	-1.15656e-09	-7.10608e-10	1.80172e-10	3.98778e-10	2.24895e-09	-1.6509e-09	-5.47419e-10	-2.7831e-10	1.76306e-11	2.7884e-10	-2.04243e-10	-4.08174e-09	2.19279e-09	-1.2554e-10	-2.67592e-10	-3.18582e-10	9.80206e-10	1.87376e-09	1.03277e-09	-3.29908e-10	-4.93265e-11	2.52444e-10	-3.42726e-11	-8.60639e-10	-1.25862e-09	9.56953e-10	1.65847e-09	-2.30701e-10	-3.5736e-10	4.38788e-17
-5.66836e-11	-1.69726e-12	-7.01522e-12	3.33459e-11	-7.04763e-11	-8.2516e-11	6.36048e-11	5.39827e-11	4.81999e-11	-8.63378e-11	6.272e-11	2.23233e-13	9.95069e-12	9.25866e-12	-4.29486e-11	-1.08049e-10	-4.108e-11	4.48123e-11	8.42453e-11	-2.03726e-11	1.84658e-11	-8.1369e-12	-9.80118e-12	5.33642e-11	9.86772e-11	-2.08503e-10	-6.82022e-11	-6.31564e-11	4.66104e-11	-1.88573e-11	1.29466e-19
-3.49811e-12	9.86931e-12	-8.22969e-12	-2.69851e-12	-1.9285e-13	1.72283e-11	-1.65827e-11	8.95313e-12	7.14884e-12	-9.987e-12	-1.00449e-11	-1.07484e-11	-1.55777e-11	5.69479e-12	3.34241e-11	-9.91933e-12	1.09378e-11	-4.7762e-12	-5.12523e-13	4.90917e-12	-3.35169e-12	-5.73519e-12	-8.11446e-12	-1.05953e-11	1.26466e-12	-2.20105e-12	-3.3773e-12	5.50095e-12	4.15781e-13	1.84634e-11	3.4728e-21
1.23931e-12	-1.71933e-12	5.62922e-13	-1.27643e-12	1.47651e-13	-4.3052e-13	-5.2359e-13	1.68743e-13	-6.83283e-13	3.26264e-13	6.37652e-13	7.33398e-13	-1.52354e-12	-3.36583e-13	-1.02672e-12	9.11589e-13	2.71392e-13	-6.40666e-13	1.92165e-12	-4.16414e-13	-6.01838e-13	1.47735e-13	-1.41392e-13	8.09667e-13	-4.16611e-13	-3.9736e-13	6.34352e-13	2.59213e-13	-4.10164e-13	-3.31281e-13	1.92742e-23
-6.64101e-14	-8.58621e-14	-5.95637e-15	-2.08218e-14	-3.31472e-14	9.90101e-14	1.00861e-14	1.08131e-13	-1.44209e-14	2.8957e-14	-2.76793e-14	-6.36934e-15	1.96513e-14	2.04355e-16	-1.23316e-14	2.61364e-15	4.33601e-14	8.21512e-14	-7.551e-15	4.21363e-14	-3.75116e-14	1.08815e-15	6.78735e-14	-1.77423e-14	-1.26642e-14	-3.10475e-14	7.59018e-14	3.12858e-16	3.5917e-14	9.47578e-15	6.24024e-26
-6.75096e-15	1.56964e-14	5.42931e-15	9.62758e-16	7.06496e-15	-3.66833e-15	2.4341e-16	-2.62488e-15	-2.20572e-15	-8.03878e-15	1.55507e-15	1.99221e-15	-1.14159e-14	3.16793e-15	-6.01682e-15	-1.59568e-15	-3.02626e-15	3.03911e-15	5.79245e-15	-1.34395e-14	-9.47416e-16	1.39157e-15	1.15418e-14	1.03394e-15	-5.80327e-15	1.3923e-15	-2.61654e-15	-2.73743e-15	-6.75954e-15	-1.56907e-15	1.11545e-27
7.59136e-17	6.51985e-16	3.87154e-16	-2.19283e-16	9.60699e-16	-2.26527e-18	8.74083e-16	3.32507e-16	-2.58549e-18	1.96885e-16	2.05264e-16	3.06646e-17	4.38891e-16	-9.56247e-17	-4.42967e-16	-2.03104e-16	-7.29735e-16	4.13511e-16	3.82231e-16	-4.00237e-16	9.04167e-16	2.67913e-16	6.68353e-16	1.39979e-16	-6.14549e-16	1.41778e-15	-8.94795e-16	2.20912e-16	1.41455e-16	-1.59469e-16	8.59549e-30
6.96224e-17	4.29463e-17	-5.40499e-18	-2.62893e-17	-7.57151e-17	-1.2422e-16	-2.87974e-17	-2.16539e-17	-4.10585e-18	-1.11392e-17	-3.01637e-17	-1.05011e-17	2.31431e-17	-2.22588e-17	2.38578e-17	8.27452e-17	-4.12448e-18	3.73353e-17	3.36561e-17	8.89823e-17	2.18057e-17	-4.61245e-17	-1.86346e-17	2.1589e-17	2.82996e-17	7.84315e-18	-3.1417e-17	1.38059e-16	1.5075e-18	-2.451e-17	7.48721e-32
-3.14046e-18	-2.06048e-18	1.60905e-18	6.41528e-18	-3.96365e-18	6.7982e-19	-2.61483e-18	1.43236e-19	5.35245e-18	1.77729e-18	3.90168e-18	6.47294e-19	-3.22082e-19	-1.16763e-17	1.06366e-17	-1.81512e-18	7.4587e-18	3.29003e-18	-4.5093e-18	2.05878e-19	3.25524e-18	5.23472e-19	-1.91663e-18	1.03694e-18	5.82168e-19	2.53538e-18	6.14598e-18	1.34791e-18	-3.10794e-18	-2.02157e-18	5.43761e-34
3.72333e-20	7.87015e-19	-6.74034e-20	-1.56505e-19	-2.99994e-19	-2.35757e-19	-3.72065e-19	1.61689e-19	-3.66524e-19	1.11686e-19	1.01578e-19	1.9677e-19	-2.42328e-19	5.57738e-19	-8.98114e-20	-1.15489e-19	7.14645e-20	-2.76306e-19	6.07734e-19	-2.74402e-21	1.59466e-20	1.08263e-19	-1.83587e-19	6.1262e-19	-1.09029e-18	-1.07873e-19	-1.10282e-18	2.23672e-19	2.87642e-19	7.28016e-20	4.97346e-36
-1.33714e-19	2.77675e-21	-3.37842e-20	4.75349e-20	-8.49576e-22	-3.04272e-20	3.08198e-20	-3.95065e-20	6.08268e-20	2.01803e-20	-1.3495e-20	9.55085e-20	-1.48256e-20	3.4901e-21	5.21635e-20	1.93969e-20	1.76343e-20	-4.15846e-21	4.7546e-20	5.41706e-21	-8.6697e-20	-7.75985e-21	-1.8969e-20	3.82533e-20	2.5968e-21	-8.29013e-21	-3.9469e-21	6.27653e-20	-1.48274e-20	3.93066e-20	5.92789e-38
-1.165e-21	1.39512e-21	1.28846e-21	6.87666e-21	1.41447e-21	-1.38143e-21	1.15097e-21	1.17587e-22	-1.09134e-22	-6.38195e-21	-7.12001e-21	8.34431e-22	-1.04558e-21	1.67824e-21	-1.41187e-22	-1.48179e-21	-1.62798e-21	-1.36932e-21	3.7087e-21	-4.57316e-22	-1.51386e-21	1.69773e-21	5.50548e-23	4.95137e-22	1.00019e-21	-5.4679e-21	7.36949e-21	3.84511e-21	-1.03343e-22	1.70619e-21	2.82583e-40
3.48204e-23	-4.55469e-23	2.30916e-22	6.88956e-23	-1.10929e-22	-1.65424e-22	-1.12771e-22	6.06272e-24	2.68032e-22	-3.47025e-22	-1.84429e-22	-1.58012e-22	-3.32084e-22	1.65304e-22	2.20183e-23	1.3281e-22	3.26272e-22	-8.47219e-22	-2.69213e-22	-1.29863e-22	-2.3516e-22	4.71989e-23	2.77224e-22	5.49799e-23	7.97124e-23	1.23395e-22	-1.54951e-22	3.58658e-22	-3.67708e-22	1.5896e-22	1.90644e-42
5.8318e-23	-2.47917e-23	-2.37887e-24	-3.35703e-25	3.24199e-23	2.21657e-25	-1.89458e-23	-2.35232e-23	-6.48956e-25	1.58565e-23	8.19182e-24	-1.78533e-24	1.19792e-23	8.73829e-24	3.53844e-23	4.29117e-24	4.80513e-24	5.12077e-24	-2.72811e-24	-8.30464e-24	-7.35323e-23	3.01962e-23	2.4983e-23	2.54524e-24	1.4328e-23	7.06565e-24	2.01562e-23	1.27617e-22	-2.4375e-23	5.15696e-24	3.24407e-44
-3.234e-24	5.12358e-25	2.14444e-25	-1.74063e-24	5.48066e-24	1.23843e-24	2.1114e-24	3.51556e-25	8.61533e-25	1.11471e-25	1.87636e-24	1.68717e-25	3.79139e-24	-2.44338e-24	2.83152e-25	-9.41199e-25	-1.70347e-24	1.70729e-24	-8.7211e-25	-1.16281e-24	-8.0645e-25	-8.46174e-25	-1.69731e-24	4.22456e-25	8.25896e-25	2.32221e-24	-1.11818e-24	9.74814e-25	7.7558e-25	-1.4306e-24	9.88431e-47
-1.35363e-25	1.62751e-25	-4.73542e-25	1.84276e-26	2.22742e-25	-1.1448e-26	4.08577e-25	2.08355e-25	-6.87618e-26	-1.52314e-26	3.15616e-25	8.83343e-26	-5.35959e-26	3.84697e-25	-3.03073e-25	3.64056e-26	-1.62362e-25	-1.89706e-25	-4.02804e-27	3.0805e-25	-6.72795e-26	-3.95925e-25	1.35788e-25	-7.42546e-25	-1.45095e-25	-2.12983e-26	-2.25453e-26	2.11216e-25	4.15702e-26	1.17963e-25	1.85653e-48
-1.2864e-26	-6.46955e-29	-5.18586e-27	2.32848e-27	-8.54116e-27	-1.76845e-26	3.35794e-26	-1.14559e-27	-2.02733e-27	-4.85905e-27	8.2045e-28	-4.37395e-27	-1.40612e-26	1.08015e-26	-2.43277e-27	4.27237e-27	-7.04257e-27	-1.87553e-26	1.80541e-28	-5.17325e-28	2.56784e-26	-7.83936e-27	2.43482e-27	5.43037e-27	1.38366e-26	2.56856e-27	-4.31554e-26	-6.63368e-27	1.28204e-26	1.72435e-27	5.52816e-51
-3.76874e-29	1.50903e-28	-3.12028e-28	-6.73791e-28	9.48089e-28	2.68768e-27	-2.92272e-28	-2.61261e-28	-2.16012e-28	4.05113e-28	-2.00597e-27	-6.50803e-28	-5.75084e-28	8.82229e-28	9.89743e-28	-1.14389e-29	-3.52451e-29	3.37924e-28	-2.53759e-27	3.77424e-28	1.26105e-27	1.54191e-27	2.9484e-27	1.90459e-29	-4.11844e-27	-6.13456e-28	-8.41179e-28	3.06489e-29	5.54771e-28	1.61217e-27	5.59104e-53
-7.80218e-29	-6.48578e-30	1.5989e-28	-4.17576e-28	-6.3094e-29	-2.10109e-28	3.96308e-29	2.59712e-28	-3.8379e-28	2.92839e-29	1.04787e-28	5.36367e-28	4.05423e-29	1.34112e-28	5.36286e-29	-2.60357e-29	8.3421e-29	-1.55703e-30	-4.69563e-29	-6.65805e-29	1.66806e-28	1.28673e-29	-2.32873e-28	2.03318e-29	-2.36232e-28	3.264e-29	1.86698e-28	6.24582e-29	-5.62206e-29	-9.04629e-29	9.96422e-55
-1.82584e-30	-1.87246e-29	2.17025e-30	-8.89063e-30	-7.0929e-31	-2.76835e-29	1.77945e-29	-1.62625e-29	4.91159e-30	-1.02222e-29	5.36346e-30	2.08579e-29	-1.34342e-29	-3.12792e-29	5.00403e-31	-1.22031e-29	-7.73373e-30	-4.89303e-31	-7.73289e-30	1.05275e-29	8.38675e-30	-4.52204e-30	2.25792e-29	-4.25781e-30	1.41824e-29	8.32456e-30	-5.12419e-30	2.76522e-29	2.16707e-29	-1.33217e-30	6.0683e-57
-1.18812e-30	1.27125e-30	2.48344e-30	-2.55135e-31	-7.72781e-31	1.71434e-31	-6.72054e-30	-3.43878e-30	2.32481e-31	-4.61135e-31	5.64388e-31	1.28756e-30	-3.52143e-30	1.55303e-30	1.10178e-30	4.60406e-30	-1.30916e-31	-1.72693e-32	5.80515e-31	-7.73027e-31	2.96942e-31	1.96023e-31	2.66957e-30	-2.89905e-32	1.6543e-30	-2.35636e-31	-3.29834e-31	-3.7336e-31	1.71534e-31	-7.99064e-31	1.18259e-58
9.27376e-32	-2.55181e-31	-3.40007e-31	-7.03393e-32	-3.62961e-31	-2.86232e-32	1.5811e-33	-3.79838e-33	-9.65233e-32	-1.28142e-31	1.23766e-31	1.16082e-33	4.35951e-32	-1.46222e-31	3.69855e-31	-7.5685e-32	1.0817e-31	-4.50461e-34	5.00493e-32	-3.77138e-32	-1.13252e-32	9.70278e-32	6.4665e-32	-4.85283e-32	-2.70643e-32	9.50548e-32	-7.10689e-33	2.87606e-32	-9.38332e-32	-3.6405e-32	5.86188e-61
6.87217e-33	-5.18804e-34	-6.65639e-33	-1.89304e-33	-1.65281e-32	-3.85037e-33	-2.96026e-33	-8.02566e-34	-9.08417e-33	-1.30853e-33	3.56022e-33	-5.9017e-33	-9.76139e-34	-1.73563e-33	3.37335e-34	1.20545e-32	-1.2729e-32	2.68888e-33	-4.62874e-33	-3.05282e-33	7.02386e-34	6.83838e-33	1.67222e-32	-3.88781e-32	2.62979e-33	3.52624e-33	1.23212e-32	-1.32887e-32	4.9291e-33	-2.32445e-33	3.08978e-63
-1.23888e-33	-1.78806e-34	-3.37602e-33	-3.05192e-34	3.80238e-34	-1.0323e-34	1.56707e-34	1.14551e-34	1.25689e-33	-7.31581e-35	1.00267e-33	1.62277e-35	2.08415e-33	5.25529e-34	6.97333e-35	3.19039e-34	1.55276e-33	9.44829e-35	4.12835e-34	-1.74931e-33	4.37141e-34	1.30772e-33	9.91482e-34	-7.86897e-35	7.4351e-34	-5.95119e-34	1.67543e-33	-5.49076e-34	8.08127e-34	5.00049e-34	3.40272e-65
-5.44804e-35	4.88065e-35	-7.83334e-35	4.59426e-35	1.28886e-34	-3.04141e-35	-2.67136e-34	1.0695e-34	5.39359e-35	-1.40907e-36	1.39198e-34	3.86164e-35	-2.27285e-35	1.04032e-35	-4.99675e-35	-1.48706e-35	-5.80652e-36	-1.11765e-36	4.20566e-35	-2.38087e-35	-5.15417e-35	5.30875e-35	-7.62016e-36	-9.02117e-35	-6.08234e-35	-1.56475e-34	9.53106e-35	9.2503e-35	1.17569e-34	2.24816e-35	2.17249e-67
-3.41026e-36	-8.64391e-37	1.62359e-35	1.40414e-35	-1.05908e-36	-2.06214e-36	-9.23758e-36	-7.70176e-36	7.14983e-36	-6.06352e-36	4.97928e-36	-2.04058e-35	5.32071e-36	3.3499e-36	9.74399e-36	3.98219e-37	-2.73198e-36	-8.28205e-36	-1.1873e-36	-9.32608e-36	-1.00382e-35	-3.33498e-36	-7.13453e-36	4.57427e-36	6.67549e-36	-3.61059e-36	-8.0387e-36	-7.4306e-36	5.7433e-37	1.91584e-35	2.17984e-69
5.08679e-37	4.70713e-37	-2.33256e-36	-2.72226e-37	6.37716e-38	-5.389e-38	9.1514e-37	-5.36798e-37	4.113e-39	4.11615e-37	5.06566e-37	1.01127e-36	-4.49068e-38	-1.04731e-36	9.93909e-37	8.42039e-37	-2.86618e-37	6.01538e-37	-1.11158e-36	-2.94232e-38	3.72114e-39	1.87751e-37	-8.36042e-37	-2.49897e-37	3.15824e-37	-9.00035e-37	6.78561e-37	1.0794e-36	-4.65675e-37	3.89272e-37	1.67533e-71
-1.38568e-38	-2.62093e-38	-3.88386e-38	4.80556e-38	6.72664e-38	-5.76949e-39	2.9525e-38	8.39764e-38	-1.58745e-37	-7.76381e-38	1.53123e-38	4.31175e-38	-2.23834e-37	2.48789e-38	2.80323e-38	6.2942e-38	7.76107e-39	-1.9082e-37	-1.7537e-38	-6.5039e-38	2.90223e-38	2.91476e-38	6.81068e-38	7.69715e-39	-4.4233e-38	-2.12364e-38	1.68871e-38	3.2464e-38	6.41719e-39	8.06227e-40	1.57156e-73
-1.49558e-38	2.22092e-39	-7.93946e-39	2.73853e-39	-3.71212e-39	-3.27362e-40	2.22015e-39	3.80605e-39	3.46066e-40	6.15857e-39	-2.25164e-39	-1.42855e-38	-1.27378e-39	-2.65244e-41	-1.68876e-38	-5.30567e-39	-4.7398e-39	-1.23857e-39	-1.44953e-39	-9.38743e-39	-2.8981e-39	-5.27947e-41	4.19465e-39	1.75001e-40	-3.41008e-39	6.22228e-39	-8.11776e-39	2.84815e-41	-2.49472e-41	-7.30097e-39	1.2044e-75
-5.1671e-41	-2.59567e-40	-6.5153e-40	-9.9854e-42	-2.55879e-40	3.15102e-40	2.06988e-40	-1.30216e-40	1.09221e-40	6.8738e-41	-2.31827e-40	4.72413e-40	-5.58369e-40	-7.83589e-40	-3.36897e-41	-9.77733e-41	-4.84383e-41	-2.17532e-40	2.07037e-39	-7.97528e-41	2.40014e-40	4.45745e-41	-4.33339e-40	-8.92341e-41	9.05558e-40	-1.86534e-40	2.97426e-40	-8.98028e-41	1.95595e-41	-1.57461e-39	9.97818e-78
-8.61189e-41	9.36886e-41	2.54105e-41	2.22645e-41	-3.22478e-42	-1.12425e-41	5.00047e-44	6.30454e-41	-5.61823e-41	2.20679e-41	-5.57752e-41	4.29578e-41	4.30843e-42	-1.49319e-41	-6.74487e-41	-6.42877e-41	-3.53727e-42	4.01189e-41	-5.15002e-41	7.3013e-42	-7.10938e-42	-3.38429e-41	-5.24354e-41	-4.32152e-42	-1.08758e-41	8.66185e-43	5.43421e-42	5.08462e-41	-1.29436e-41	-6.27098e-41	5.4096e-80
-1.31586e-42	-1.63019e-42	5.08096e-43	-3.06789e-42	-1.26195e-42	-3.43006e-42	5.54051e-42	-3.6753e-42	7.43233e-43	6.17411e-42	1.32011e-42	4.30998e-43	1.83625e-43	7.65573e-42	2.94838e-43	5.20153e-43	3.45336e-42	-1.39358e-42	8.99422e-43	2.82905e-43	-2.52313e-42	8.22022e-42	1.24752e-43	1.39088e-41	-1.35725e-42	-9.71998e-42	-7.07745e-44	1.5516e-42	-1.84439e-42	1.36304e-42	5.57382e-82
-6.42284e-44	-1.94195e-44	2.60389e-43	4.78421e-44	1.56987e-44	-1.96097e-43	-5.72535e-44	3.50313e-43	-4.11477e-43	-4.99051e-44	5.12723e-43	2.15823e-43	9.63696e-44	4.88818e-43	-1.52326e-45	-2.29208e-43	-1.00232e-43	-1.01259e-42	2.11311e-43	-7.06353e-43	-2.77278e-43	-7.26623e-43	2.6326e-43	-8.2932e-44	3.83937e-44	4.09492e-43	-9.29816e-44	1.68102e-43	-6.88739e-45	5.12709e-43	3.75032e-84
-5.32161e-45	4.38881e-45	-2.0177e-44	4.65401e-44	-2.46553e-44	-2.46336e-44	3.71525e-44	-2.58474e-44	-4.82964e-45	-4.01872e-44	3.84088e-44	8.24585e-44	1.86144e-45	-1.19157e-44	-1.4354e-44	-7.03294e-45	-8.16085e-45	6.06373e-45	-8.10662e-45	5.87722e-45	-2.83242e-46	-6.0341e-45	-4.50421e-44	-2.03213e-44	4.80793e-44	1.83294e-44	-1.48511e-44	9.18603e-45	4.86598e-45	-7.89429e-45	2.19181e-86
-1.27895e-45	1.11206e-45	-8.75405e-46	5.23213e-46	1.0664e-45	3.12012e-46	-1.37676e-46	-7.63994e-46	4.14876e-47	-7.68221e-46	3.808e-45	-6.7439e-46	1.9968e-45	5.15994e-46	-9.78227e-45	-1.10597e-45	2.32274e-45	-1.34461e-45	8.45371e-45	-5.26596e-45	-3.85523e-47	1.07736e-45	6.56462e-46	4.69881e-46	-6.36598e-45	6.06879e-45	8.2463e-46	-1.64797e-45	9.32432e-47	2.25767e-45	3.16537e-88
-2.01077e-47	-2.22748e-47	-1.10099e-47	1.20472e-46	-3.96833e-46	2.40439e-46	-4.43928e-47	-1.76969e-46	-2.87057e-47	-3.01053e-46	-2.77955e-46	2.58025e-48	-7.64045e-46	-8.54464e-47	-2.91612e-47	4.30551e-46	-1.45095e-46	-1.7725e-46	-5.37415e-46	8.30569e-48	3.17151e-46	1.6743e-46	-3.0924e-46	5.26322e-47	-8.68048e-47	6.84378e-46	3.17361e-46	1.77201e-46	9.69583e-47	-2.12017e-46	2.44087e-90
-4.04727e-48	7.59757e-48	-1.0607e-47	-3.49931e-47	-9.93652e-48	-5.01018e-47	-6.7107e-48	6.01113e-48	-9.58617e-49	2.36244e-47	-3.95212e-48	2.28974e-48	1.04453e-47	1.93529e-47	-8.91279e-48	4.50158e-48	-4.55611e-48	-7.61728e-48	-2.22949e-48	-1.37192e-47	6.03981e-47	-1.20462e-47	-2.45837e-47	-3.02346e-47	3.89554e-48	6.73801e-47	-1.75633e-47	7.4589e-48	-5.54509e-48	3.49177e-48	1.58103e-92
9.42573e-49	-9.70123e-50	5.18866e-48	2.26967e-48	1.10511e-49	8.22457e-49	-2.21538e-48	6.68643e-49	2.42503e-48	-1.11229e-47	2.35985e-48	-2.65157e-48	-8.23806e-49	-5.24034e-49	-1.84749e-48	-3.88473e-49	3.64019e-48	2.01481e-48	2.26067e-48	-3.70281e-48	9.99945e-49	7.60587e-49	1.32236e-48	5.28981e-49	5.95786e-49	2.10338e-48	4.81547e-49	2.76693e-48	5.74558e-49	-1.05274e-48	2.39577e-94
-1.8051e-51	-4.63573e-49	-1.68286e-49	2.58452e-49	-3.50523e-50	-1.99656e-50	3.98243e-49	1.95176e-49	2.3854e-49	1.07863e-49	5.74343e-50	3.27239e-49	6.30185e-50	4.59745e-49	-2.77907e-49	-1.99985e-49	-4.43127e-50	-3.38774e-49	-2.74324e-49	-4.24909e-50	7.94075e-50	2.07939e-49	2.61411e-50	4.90351e-49	1.04472e-51	-1.50555e-50	-3.13597e-50	-2.18391e-49	6.96862e-50	2.01231e-50	1.55845e-96
-7.00674e-52	-9.47777e-52	3.42124e-51	1.47934e-50	-6.21538e-52	-2.21555e-51	-1.24424e-50	1.50841e-51	1.56319e-50	-3.15572e-52	-2.64631e-53	9.34867e-52	-1.01395e-50	-1.87568e-50	-1.91899e-50	3.39386e-50	6.60542e-51	2.43504e-50	-4.31243e-51	-6.69737e-51	-8.11906e-51	4.14907e-52	-3.61914e-50	2.82864e-50	1.06266e-50	2.20392e-50	5.96094e-51	9.9687e-51	-1.89188e-52	5.42366e-51	6.25342e-99
3.62314e-53	-7.78797e-54	1.1868e-51	-9.19155e-52	4.91059e-52	-3.84161e-53	-4.28222e-52	1.53174e-52	7.27136e-52	3.73258e-52	-1.29881e-51	2.67236e-52	-1.11137e-51	3.54794e-52	-1.41489e-51	9.92395e-52	-2.32411e-52	-3.23231e-52	1.55809e-52	-3.75782e-53	-6.11453e-51	-1.24066e-51	-4.37372e-52	-4.67728e-51	-2.80924e-51	1.28071e-51	2.28726e-52	5.04732e-52	-1.54909e-51	2.16704e-52	8.29432e-101
-1.49357e-52	6.39029e-53	-9.42843e-54	5.1793e-52	7.32495e-53	2.44557e-53	-7.15768e-53	2.29069e-53	8.50047e-53	4.86698e-53	6.02951e-54	1.71969e-52	6.72831e-53	2.70912e-53	1.34153e-52	-1.17656e-52	1.21414e-52	-1.27621e-52	-2.71325e-53	-1.51376e-52	-3.12613e-52	-6.17146e-53	1.11411e-52	-2.74873e-53	1.05899e-52	6.40943e-53	-1.84821e-53	-3.35968e-52	-4.58477e-54	-1.04071e-52	6.91421e-103
-1.3651e-53	-4.89839e-55	-7.75434e-55	2.18344e-53	2.24079e-53	-5.76389e-54	-1.88321e-54	5.3771e-54	-8.08305e-54	-1.06852e-53	-5.86673e-54	-2.08954e-53	1.54202e-54	-6.21129e-54	6.461e-54	-8.26725e-54	4.44067e-54	-3.74281e-53	1.06213e-53	8.04928e-54	-6.37132e-54	-1.745e-53	3.28432e-54	1.54494e-53	-4.73385e-55	4.65286e-54	2.04108e-54	-7.57815e-54	7.53068e-54	-2.55399e-54	4.37278e-105
2.37116e-54	2.38691e-55	-1.78738e-55	2.64743e-56	1.34488e-55	-3.63639e-55	-1.68157e-55	-1.13607e-55	-3.01863e-54	1.15751e-54	1.92903e-54	-2.99458e-55	3.99958e-55	2.17283e-55	7.71492e-55	-4.85131e-56	2.02098e-55	-1.56894e-54	2.68028e-55	9.23592e-55	-1.04951e-54	-2.71302e-54	-8.07443e-55	2.61562e-54	1.28839e-54	3.69666e-55	1.53536e-54	-1.18054e-56	2.36364e-54	2.90592e-55	5.01791e-107
-1.28402e-56	8.19623e-56	2.0541e-56	1.12479e-56	1.95071e-56	1.73687e-56	1.13179e-56	2.03956e-56	-5.57147e-56	-3.46103e-56	-4.63363e-56	-4.72643e-55	-5.28066e-56	5.34307e-56	1.21148e-55	5.07088e-56	2.24405e-56	1.11465e-56	-9.60427e-56	1.00466e-56	4.55403e-56	-1.67299e-55	1.13961e-55	-4.86878e-57	5.92152e-56	-5.96141e-56	2.55577e-55	-6.85789e-56	1.13517e-55	-1.93402e-55	4.4179e-109
7.24481e-57	-4.81959e-57	-2.25341e-57	-7.67212e-57	1.17769e-56	8.67929e-57	1.94453e-57	6.7316e-57	1.11474e-56	-3.01605e-56	1.11522e-56	4.9677e-57	-5.77294e-58	3.73753e-61	-7.7914e-57	2.53446e-56	-3.009e-56	-1.81023e-56	-5.99176e-57	1.08543e-57	-3.54002e-57	9.64182e-57	-2.42963e-59	-1.60643e-57	-2.04843e-57	-1.1948e-57	-5.29705e-57	1.83238e-56	-4.32886e-56	-1.37582e-58	5.91076e-111
2.03069e-57	3.98908e-58	1.1449e-57	6.84857e-58	4.41469e-58	-2.15471e-59	2.30948e-57	5.86221e-58	3.72457e-58	3.11536e-57	8.21779e-58	5.35916e-58	-3.25214e-58	-1.05431e-57	-2.67516e-58	-5.15522e-58	-9.24511e-58	-2.95103e-58	4.44019e-58	-7.76894e-58	5.41417e-58	8.20191e-59	4.8767e-59	-1.31395e-57	-3.46922e-58	1.2127e-57	-1.75637e-58	-1.90028e-57	2.51186e-57	-1.12075e-58	3.96229e-113
-4.84866e-59	-1.91449e-59	-1.5787e-58	6.75038e-60	-5.01289e-59	-9.53903e-60	-2.23251e-58	-4.78828e-59	1.50216e-58	3.2806e-60	-1.19921e-58	1.37048e-58	5.64155e-59	1.63662e-58	-8.62044e-59	2.93779e-59	-1.75477e-59	-2.22139e-58	-2.42413e-58	-4.92224e-59	-1.06656e-58	3.36661e-60	-6.35637e-59	1.66792e-58	-1.4466e-59	-1.45057e-59	-1.63971e-59	6.57033e-59	-5.10851e-59	7.52055e-59	3.43783e-115
1.35216e-59	1.05421e-60	6.07417e-60	1.08216e-59	-1.72257e-60	2.71205e-60	-1.27929e-60	2.32452e-60	-1.15647e-60	5.11236e-61	3.41645e-60	9.00742e-61	1.77418e-60	4.00206e-61	-1.6591e-59	4.88926e-60	9.54006e-61	-1.78776e-60	2.52691e-60	8.53631e-60	-3.3357e-60	1.34522e-60	-1.33414e-60	5.25367e-61	-5.72995e-60	7.28433e-60	-7.75592e-60	-1.10484e-60	-4.71843e-61	-1.55595e-60	9.2013e-118
-2.11793e-61	-8.56887e-61	-1.86615e-60	-1.49489e-60	2.20755e-62	-1.17024e-60	1.17057e-60	4.69477e-61	-2.01646e-61	-6.36585e-62	1.31091e-61	1.22436e-61	-6.46978e-62	-2.36067e-62	3.57053e-61	-6.61005e-61	3.68385e-62	-6.22041e-61	3.61764e-61	-1.31268e-60	2.11328e-61	3.60558e-61	-1.15322e-61	1.11623e-61	8.28621e-61	-6.09826e-61	1.02823e-60	-1.15475e-61	-1.03872e-61	-1.10795e-62	1.46857e-119
7.18259e-63	2.49938e-63	-5.92176e-62	-9.31728e-62	-4.25012e-63	1.85741e-62	-8.34154e-63	-9.65159e-62	1.25726e-62	-5.19414e-62	-6.23534e-64	5.52634e-62	-6.69462e-62	2.00185e-62	-2.81046e-63	2.18167e-63	-9.84908e-62	8.04578e-64	-1.35149e-63	1.1508e-62	-6.72696e-62	3.26147e-62	6.82877e-62	-1.09171e-61	1.86061e-62	-2.68736e-62	5.25357e-63	-9.02704e-62	-3.69571e-62	4.67817e-62	7.76042e-122
-5.47046e-63	-1.81155e-63	8.38794e-63	7.46007e-63	2.39966e-63	2.82701e-63	6.36914e-63	-5.21905e-63	1.21249e-63	-7.0099e-64	1.08967e-63	1.94613e-63	-9.29595e-63	-6.67686e-64	3.98761e-63	1.02146e-63	3.64275e-63	-1.41779e-63	2.37639e-63	1.47846e-63	-7.1073e-63	-5.94288e-63	-6.5895e-63	4.59986e-63	-8.67437e-64	3.11702e-64	9.20542e-64	1.31836e-63	1.36282e-63	6.12688e-64	5.30706e-124
-3.682e-64	1.07e-63	4.20612e-64	-1.15333e-63	3.33637e-64	-3.46235e-64	5.66287e-64	5.4884e-64	-7.55611e-64	-1.44577e-64	4.65533e-64	-5.37158e-64	-8.79815e-64	3.06911e-64	-3.69056e-64	3.01653e-64	-1.18184e-64	3.87152e-64	1.58179e-64	1.35179e-63	-3.31927e-65	-6.24214e-64	-1.20984e-63	-7.3163e-64	7.48277e-65	1.70691e-64	-2.29251e-64	-1.93686e-64	5.2974e-64	-1.20029e-64	1.0659e-125
-6.31488e-65	8.05566e-65	1.72535e-65	-1.34263e-64	2.273e-65	-4.22948e-67	-1.71749e-64	6.60482e-65	-2.37785e-65	-1.0417e-65	-2.69396e-65	1.59445e-64	2.80068e-66	2.02331e-64	5.03484e-65	-2.31909e-65	1.05033e-64	-6.09367e-65	-1.29895e-64	-9.43188e-65	-1.51955e-65	-7.26692e-66	-6.72442e-66	-1.4057e-65	1.24512e-64	1.2722e-65	-2.35558e-65	1.95828e-65	-5.52002e-65	1.55038e-65	1.9495e-127
2.96416e-66	-9.60308e-68	-2.47096e-66	-2.38051e-67	-1.92609e-66	-3.30988e-66	8.02558e-66	-1.93229e-66	-2.49052e-67	-1.70564e-66	-1.35658e-66	9.3622e-66	-1.01716e-65	-1.31246e-66	1.92288e-67	-9.46811e-68	-1.34026e-66	9.14119e-66	-3.6308e-66	-3.65793e-67	-1.24246e-66	-2.26151e-66	1.95712e-66	-1.41776e-65	-7.84473e-66	2.06818e-66	4.7567e-67	1.391e-66	2.93936e-66	2.05791e-66	6.8648e-130
-7.06606e-68	-1.15337e-67	1.31163e-67	-2.88326e-67	-3.49648e-68	-1.3007e-67	1.05555e-67	-6.29676e-68	-1.32352e-68	1.90999e-67	-9.72289e-68	2.54063e-67	-6.04557e-67	1.84799e-67	2.42224e-67	6.28323e-67	-1.76189e-68	-1.2971e-66	2.27011e-68	2.82168e-67	9.53575e-68	-3.21371e-67	-2.38769e-67	-2.4879e-68	-3.83846e-67	2.67166e-67	1.19879e-67	-3.33859e-67	-3.31706e-67	-3.10904e-67	3.59978e-132
1.581e-68	-4.98201e-68	4.7928e-69	-6.17765e-68	4.13648e-69	8.87016e-69	6.71596e-69	2.31168e-68	7.43999e-69	-1.17367e-68	3.25393e-68	-4.93825e-68	4.84328e-68	3.03496e-68	-1.04865e-68	-3.55556e-68	-7.29998e-69	-2.18712e-68	2.25621e-68	1.41549e-68	5.67743e-69	2.0429e-68	-7.85703e-68	-2.65857e-68	3.62558e-68	1.41025e-68	-1.37965e-68	-2.47185e-68	1.4153e-68	2.01081e-68	2.70682e-134
3.3135e-69	1.49813e-69	-1.13713e-69	4.69229e-71	7.47175e-69	-1.41855e-70	1.23212e-69	-6.40212e-69	-1.16736e-70	1.10391e-69	-4.68795e-69	-5.55533e-70	-5.35377e-69	5.58311e-69	6.0159e-70	-6.07846e-70	5.61223e-69	2.34493e-69	2.16254e-69	-1.03237e-69	-3.51138e-70	-5.3636e-69	1.59414e-69	-1.37238e-69	8.11933e-71	-7.28229e-69	-2.65757e-69	1.56086e-69	-1.05459e-69	-7.4988e-70	3.37221e-136
-8.93689e-72	-4.31704e-71	-6.77573e-70	-2.14743e-70	-8.86862e-72	-7.54139e-71	-2.05693e-71	1.35512e-70	1.02473e-70	-1.10309e-70	-4.25278e-71	1.46526e-70	-1.96947e-70	6.73879e-71	1.08903e-71	-7.58325e-71	-1.28888e-70	1.03061e-70	-9.41907e-71	-1.70887e-70	2.59056e-70	5.22113e-71	9.10093e-71	3.56371e-70	-1.08891e-70	-2.83602e-70	-2.78801e-70	3.26138e-71	6.65803e-70	-2.35903e-70	1.56731e-138
-3.36645e-71	-7.16068e-72	-2.08519e-72	-1.34678e-71	-1.16955e-71	2.16338e-72	1.51835e-71	1.77445e-71	5.47359e-72	2.05417e-71	3.37441e-71	-2.36664e-72	1.7866e-71	-3.23404e-72	-2.34812e-71	-1.78312e-71	4.35999e-73	-1.21252e-71	5.84803e-72	-4.73785e-71	2.23483e-71	-4.36796e-71	9.35281e-72	-4.06984e-71	-2.98753e-72	2.79717e-71	1.14659e-71	-2.5653e-71	4.14037e-71	6.70338e-71	1.92183e-140
-3.80362e-73	2.13563e-72	-2.82114e-72	1.0475e-72	-3.32163e-73	-1.50898e-72	9.45416e-73	-2.54462e-72	7.14013e-73	2.46225e-72	3.37851e-73	4.07917e-73	-3.18951e-73	-1.2007e-72	8.86138e-73	3.49511e-72	2.04508e-72	-2.43773e-72	8.64501e-72	4.48488e-73	-1.27513e-72	2.00217e-72	-3.03485e-72	-6.79009e-73	7.16209e-73	-2.50149e-72	7.37095e-73	-1.02132e-73	-5.3798e-72	3.67117e-72	1.95028e-142
1.48115e-73	1.60905e-73	1.42595e-73	2.9065e-73	-2.05918e-73	-2.29517e-74	-1.36452e-73	3.4165e-74	-2.83477e-73	1.84919e-73	9.58523e-74	-2.25916e-74	2.93767e-74	-5.37413e-74	-9.66939e-77	-8.18863e-73	-8.91113e-76	-2.50647e-74	-1.70175e-73	8.5534e-74	-1.02942e-73	1.55935e-73	9.06139e-74	-2.62187e-73	-2.85662e-74	-1.92924e-73	4.32963e-74	6.5571e-74	2.16391e-74	-1.80362e-73	1.23987e-144
-3.01117e-74	7.08182e-75	3.75713e-74	-1.02993e-74	2.38837e-75	4.47997e-74	1.50865e-74	3.87908e-75	2.69614e-75	-1.27675e-75	-4.68002e-75	4.59925e-75	-2.82303e-74	-2.76851e-74	4.49929e-75	1.75955e-75	-2.52946e-74	-2.00192e-74	1.45706e-74	-2.42418e-74	-7.39443e-75	-2.46336e-74	-4.90663e-75	5.79014e-75	-8.41265e-76	9.57931e-75	-2.89893e-74	9.7141e-75	4.01873e-75	6.68266e-74	1.44374e-146
-1.97248e-76	1.79139e-75	-3.55701e-76	7.12569e-76	1.09669e-75	-9.29134e-76	-2.49709e-76	-1.2133e-75	6.48278e-76	6.31005e-76	-8.42795e-76	1.38175e-76	1.09116e-75	1.15927e-75	5.98492e-76	2.01697e-75	1.97516e-75	-3.26175e-75	1.36896e-75	-1.13667e-75	-2.924e-75	5.79605e-76	1.41098e-76	5.58894e-75	7.64614e-76	-9.99599e-76	4.56064e-76	-1.2422e-75	2.85859e-75	1.28711e-75	8.70027e-149
-1.53038e-77	-7.35205e-77	1.38389e-76	-2.955e-77	1.71835e-76	1.27265e-76	5.5265e-77	1.60763e-78	2.90262e-76	2.87966e-76	-1.57254e-77	2.98014e-77	4.99528e-77	-2.6458e-76	-5.87441e-77	4.59922e-76	2.12736e-77	-1.51804e-76	1.30039e-76	-6.09509e-77	-3.3663e-77	1.0817e-76	5.94345e-77	4.30571e-77	9.43982e-77	-1.18373e-76	5.12158e-77	2.06968e-77	1.18102e-76	-7.48988e-78	6.32555e-151
2.77703e-77	3.63758e-78	-1.56335e-77	-5.92923e-77	-2.15465e-77	5.08604e-78	-1.2095e-77	2.85491e-77	-8.3791e-78	-5.42669e-78	-6.7426e-78	2.62035e-77	-4.26301e-78	3.3437e-77	-4.83253e-77	1.03533e-77	-8.65922e-79	-2.49356e-77	-3.26159e-78	1.09757e-78	-4.52453e-77	-3.95713e-78	-8.49876e-78	-3.21387e-78	-1.73745e-78	1.16628e-77	1.7828e-78	1.18094e-77	-3.53811e-78	4.86775e-78	1.3504e-152
2.04418e-78	1.41058e-78	1.94322e-79	-1.3817e-78	1.21653e-78	-3.74757e-79	-1.28256e-78	-7.91946e-79	-9.76385e-79	3.49495e-79	1.34084e-78	2.71314e-78	-1.01912e-78	-1.41521e-78	8.26548e-80	-3.65089e-79	-3.75833e-78	5.43957e-79	-1.73577e-79	1.29706e-79	5.96716e-79	-8.02628e-79	8.02023e-80	-6.60103e-80	-6.25847e-79	1.87647e-78	-1.07735e-78	1.33948e-78	-7.32111e-79	-1.00087e-78	4.93082e-155
5.28322e-80	-2.32678e-79	4.45604e-80	1.34404e-80	9.59759e-80	-1.7969e-80	-3.07032e-80	5.75403e-80	-1.46882e-79	1.1867e-79	6.62534e-80	2.39256e-79	-5.27847e-81	1.24002e-80	-4.86971e-80	1.94367e-79	-2.39647e-79	5.50485e-80	-2.39976e-80	2.34156e-80	-3.4946e-80	6.62384e-80	2.58226e-80	9.36773e-81	-2.6515e-80	1.44493e-79	1.54334e-80	9.79947e-80	7.03798e-81	4.39436e-79	5.0303e-157
-5.10718e-81	-9.22301e-81	-5.61327e-81	-8.53991e-81	-1.07993e-80	-1.93871e-80	1.41012e-81	-1.13936e-81	4.65667e-81	-8.05849e-81	1.68727e-80	-7.09422e-81	1.78224e-81	-6.86017e-81	-1.071e-80	-1.34954e-80	1.21064e-80	-6.30772e-81	-8.25067e-81	2.47169e-81	-8.02735e-81	1.69854e-80	6.1828e-81	5.0458e-81	1.07614e-80	2.96553e-81	4.29351e-81	5.3437e-81	1.53752e-81	1.94741e-81	2.33498e-159
-1.97607e-82	-9.02774e-82	-6.26561e-82	6.07319e-82	-8.96265e-83	1.86574e-82	-4.49794e-82	2.28668e-82	-1.44132e-81	-8.87755e-83	-1.12751e-82	-6.60523e-82	-1.23213e-84	1.29251e-82	-8.7523e-82	-9.31661e-82	-7.2276e-82	-2.51208e-82	8.22611e-82	2.45522e-82	-3.44303e-83	-3.7989e-82	-1.02418e-81	-7.80467e-82	3.27726e-82	-1.09222e-81	2.67691e-82	-7.12139e-82	-1.52892e-81	-1.32141e-82	1.34581e-161
-4.47858e-85	-3.84586e-83	-2.40383e-83	-1.33456e-83	-8.0078e-83	-1.35237e-84	-7.90799e-83	-7.15876e-83	-2.70312e-82	1.50198e-82	-6.86337e-85	1.11099e-82	2.81683e-83	-5.31872e-83	-1.82604e-83	-2.22471e-83	5.67835e-83	3.97808e-83	5.53072e-83	3.93847e-83	-1.66202e-82	9.19939e-84	2.21622e-83	3.20742e-83	-1.17847e-82	3.43614e-84	9.73544e-84	-4.78476e-83	9.93551e-83	-7.25747e-83	2.02517e-163
8.07579e-84	1.87534e-84	-5.52071e-84	-5.88997e-84	-3.51942e-84	-4.06872e-84	9.17341e-84	-1.87142e-84	-2.36465e-84	-9.93718e-85	2.88917e-84	-3.75491e-85	2.08075e-84	3.07824e-84	-2.81772e-84	1.01199e-84	4.6485e-84	-4.6998e-84	-3.91676e-85	4.46056e-84	-5.78115e-84	-3.31289e-83	-1.25539e-83	-3.17232e-85	-1.70331e-84	-1.44361e-83	-3.29447e-84	-3.41946e-84	1.53603e-84	1.99304e-84	1.88091e-165
-2.64228e-85	-9.49723e-85	6.75406e-85	2.12569e-85	1.26007e-84	-6.35602e-85	-4.74816e-85	-4.49363e-86	-2.25554e-85	-5.33254e-86	1.51167e-84	1.66531e-85	-4.68938e-85	9.5542e-85	-2.61233e-85	-5.79086e-86	-7.08737e-86	-8.74001e-85	4.72623e-85	-2.56711e-85	-4.74732e-85	1.06403e-84	1.1746e-85	2.17573e-85	-2.04965e-85	-4.31878e-85	5.77612e-85	-1.27113e-85	1.20284e-85	-3.7387e-85	1.04727e-167
-6.43853e-87	-1.88014e-86	2.86849e-86	1.47048e-87	2.29423e-86	-4.25565e-86	-1.31494e-86	-9.82609e-87	5.13186e-88	-1.38192e-85	4.69717e-86	4.98524e-86	-1.17247e-85	-2.90306e-86	-1.16826e-86	7.9419e-87	1.48672e-85	-5.69939e-86	-1.41284e-86	1.86135e-86	-1.18127e-86	7.87487e-88	4.16649e-87	-2.33529e-86	4.14705e-86	-4.32921e-86	-1.18591e-85	7.051e-86	-1.45155e-86	1.95812e-86	9.22291e-170
-1.88571e-86	1.4351e-88	-3.47013e-90	2.09112e-87	4.85234e-88	-2.06288e-88	1.0031e-86	5.3618e-87	-1.15476e-87	-8.25214e-87	-3.59645e-88	-2.46243e-87	-2.11366e-87	1.42013e-87	-5.42167e-88	-2.29473e-87	1.53682e-87	4.22136e-87	-3.98514e-87	4.60971e-87	-1.32612e-87	-1.26855e-86	-3.83261e-88	1.58968e-86	-1.31619e-87	-3.19789e-87	3.29796e-87	4.62983e-88	-2.87311e-87	-2.6962e-87	1.08872e-171
-1.6139e-89	1.93356e-88	4.52368e-88	1.47303e-88	1.55232e-88	5.37789e-89	1.5633e-87	1.87599e-88	-1.08365e-87	1.29232e-88	-3.30554e-89	6.45187e-89	-6.83753e-89	-5.64277e-88	-3.3954e-88	2.20127e-88	2.74423e-88	3.74633e-89	6.115e-88	7.30755e-89	1.96924e-88	-1.6027e-87	-1.77695e-88	1.75477e-88	1.33185e-87	7.5125e-88	-5.21399e-88	3.91204e-88	-4.32483e-89	1.7363e-88	1.03741e-173
6.15494e-89	-1.25639e-88	-1.8479e-89	-8.78437e-91	2.72481e-89	8.31225e-89	-5.60464e-90	1.32166e-89	-4.68017e-89	-4.26013e-89	1.27621e-90	7.43464e-90	1.86806e-90	6.01594e-90	-6.32812e-89	3.8242e-91	-5.45532e-90	-2.28572e-89	1.44055e-88	2.8182e-89	1.37512e-90	6.83181e-89	7.92918e-90	1.03721e-89	2.06466e-90	4.60678e-90	1.58381e-89	-3.27835e-89	7.09927e-90	-2.71326e-89	6.49559e-176
-1.26824e-90	1.20204e-90	5.97118e-90	-3.90239e-90	-5.97296e-90	-3.83007e-91	7.35547e-91	-4.05921e-90	7.07076e-92	1.38336e-90	-1.33967e-90	-3.86971e-90	-3.62098e-90	6.12268e-90	-2.94362e-90	1.52774e-90	5.94112e-91	8.27035e-91	1.26548e-90	-6.90671e-90	-4.54606e-90	-2.17807e-90	-2.41922e-90	-5.08368e-91	-1.98916e-91	2.68e-90	-1.6483e-90	-7.03508e-91	-7.06741e-90	-4.87422e-90	3.53067e-178
3.95636e-92	1.70659e-91	1.46151e-92	1.06591e-91	1.60725e-91	-3.34559e-91	1.0479e-90	9.6849e-92	2.92522e-91	1.76589e-91	1.92001e-91	-2.79071e-91	3.64189e-91	-5.48542e-91	2.86779e-91	9.84712e-92	2.17227e-92	-1.45565e-91	-1.19603e-91	1.03648e-91	-5.03441e-91	1.3544e-91	9.32904e-92	5.24423e-91	3.43402e-91	3.74163e-91	2.85674e-91	-4.10184e-91	-4.44396e-91	2.03156e-91	3.39325e-180
-1.54681e-92	5.98146e-93	-1.02145e-92	3.95573e-92	6.89398e-92	-1.72699e-92	-2.26103e-92	1.54541e-92	-1.36773e-93	-5.55547e-92	-5.01662e-93	4.80554e-93	6.17944e-93	2.91467e-92	-4.95408e-92	-2.71246e-92	1.32725e-92	9.04471e-93	-5.17359e-92	5.84302e-93	-3.73913e-92	1.28056e-94	-2.05929e-93	-2.24109e-92	-2.04227e-92	1.24303e-92	-8.50206e-93	-1.66697e-92	3.35663e-92	1.15025e-92	2.20135e-182
-1.65177e-93	-2.12706e-93	-4.52624e-93	9.77629e-95	-2.49753e-93	1.43547e-93	-1.25118e-93	2.35928e-93	-1.22203e-93	3.15403e-93	6.88847e-94	4.05358e-93	-6.49116e-94	-3.18263e-93	7.17027e-94	6.22595e-94	4.64566e-94	-1.43363e-93	-1.1642e-93	-2.18245e-93	-6.93028e-94	2.75499e-93	-2.2963e-93	-6.29587e-93	-1.20254e-93	-2.79722e-93	3.16167e-93	-4.14856e-93	-1.09581e-93	-1.14127e-93	1.8333e-184
1.66891e-94	-1.70744e-95	5.40939e-95	-9.10225e-96	-1.18071e-94	7.82901e-94	1.83523e-94	9.76344e-96	6.01741e-94	5.11261e-94	6.825e-94	6.51836e-95	9.33315e-96	8.17459e-94	2.25229e-95	6.40954e-96	-5.49145e-95	-4.13095e-94	2.04781e-94	1.02951e-95	1.70034e-94	-2.24788e-95	-6.8891e-95	1.81976e-94	-4.39224e-94	-2.84864e-95	2.74487e-95	-1.41518e-95	-8.30881e-95	-3.75002e-95	2.94019e-186
9.49311e-95	3.82689e-95	3.63995e-96	-4.67601e-96	-1.39719e-95	-1.88549e-95	-7.79429e-96	-5.59881e-95	-1.60155e-95	1.11455e-96	-1.58103e-95	6.17459e-96	-3.32031e-95	-3.22774e-95	1.20248e-96	-6.8327e-96	-1.02911e-95	4.63226e-96	3.13181e-95	-9.6775e-96	-3.1283e-96	1.62985e-96	-5.26556e-95	5.23126e-95	1.79178e-95	-6.4519e-95	2.35177e-95	-3.26391e-96	-1.21639e-95	9.85718e-95	3.86313e-188
-1.08864e-95	7.89763e-97	4.73588e-97	3.47046e-97	4.75343e-97	-2.10687e-97	-2.00606e-96	4.10464e-96	3.87324e-97	-3.13999e-96	-6.37826e-97	-6.50939e-97	2.06608e-96	3.60331e-96	5.99602e-96	8.71103e-97	-1.16748e-96	4.36969e-96	6.93074e-97	1.96506e-96	6.55892e-98	-3.43848e-97	3.65447e-97	3.18269e-98	-1.03337e-96	1.36835e-96	2.05473e-96	1.03042e-96	3.44694e-97	1.80911e-96	2.42099e-190
2.61168e-97	1.38521e-97	-2.47317e-97	4.47748e-98	6.43617e-97	-1.28469e-97	-5.17616e-97	8.99211e-98	-2.15577e-97	3.41798e-97	3.7918e-97	-3.00773e-97	-4.07747e-98	1.92144e-97	2.61292e-97	7.39505e-98	-8.59891e-98	-4.28285e-98	-2.70793e-97	-9.72235e-98	-1.75233e-97	-4.82595e-97	2.87682e-97	-3.28804e-97	4.22107e-98	-2.58529e-97	-5.51996e-97	-2.0471e-98	-1.4563e-97	4.04382e-97	2.47215e-192
-2.29392e-99	-3.16594e-98	1.51693e-98	-9.69695e-100	1.71309e-98	3.04741e-99	5.81327e-100	-6.84181e-98	1.33415e-98	-6.92939e-99	-1.35961e-98	-2.65431e-99	-1.08272e-100	-3.7023e-98	-1.86879e-98	1.13133e-98	4.04103e-99	-2.90417e-100	1.38528e-99	-6.70223e-99	7.83784e-99	-7.38064e-99	9.28878e-99	2.89716e-98	-1.73928e-98	3.18254e-98	-5.17167e-100	-4.16266e-99	-3.12224e-99	-4.07068e-100	1.09363e-194
-2.32831e-99	-3.3334e-100	-1.35822e-99	6.95195e-100	-1.28227e-99	2.56875e-100	1.74647e-99	5.49428e-100	-3.4555e-99	4.12772e-101	-8.99559e-100	-1.90622e-99	3.29743e-100	-1.48137e-100	-6.7094e-100	-1.71898e-101	1.62489e-100	-3.24732e-99	-1.03982e-100	-1.00183e-99	-3.22781e-100	6.72648e-100	-1.30567e-100	-2.57723e-100	1.03891e-99	-9.10961e-100	3.04271e-100	5.83763e-100	-2.91996e-99	-1.38062e-99	5.48895e-197
-3.89914e-101	-7.36074e-101	-7.1607e-102	-6.3415e-101	-2.00482e-101	-4.54143e-100	1.71762e-101	-2.87778e-100	1.01134e-100	-2.45783e-101	-5.6568e-101	3.77995e-101	-3.62659e-101	-2.20135e-102	-3.56427e-101	-5.13821e-101	-1.11743e-100	-3.66932e-100	5.1846e-102	-4.6398e-101	-2.77145e-101	4.52091e-101	-1.59425e-100	-4.15188e-102	-3.07328e-100	1.21768e-100	-8.85477e-101	-2.09575e-100	3.25031e-100	-1.26999e-100	7.81827e-199
-1.57233e-101	2.78112e-102	1.97773e-102	-7.47846e-102	1.3072e-102	-1.26015e-102	1.80623e-101	2.18853e-103	1.51521e-101	2.23893e-101	6.37388e-102	5.55109e-102	-1.89266e-101	3.40737e-102	4.14018e-102	2.06803e-101	-1.49332e-101	5.19965e-102	4.90833e-102	2.04546e-101	-1.7054e-101	1.07406e-101	1.56763e-101	-3.64902e-102	7.33086e-102	3.29876e-101	-3.35541e-101	-6.64175e-102	2.39673e-101	-3.06361e-101	7.44403e-201
3.92998e-103	-6.02915e-103	2.35623e-102	1.4199e-104	-8.08129e-105	3.88701e-103	-5.03822e-103	1.32643e-102	-1.05951e-102	-1.01402e-103	2.21098e-103	1.49211e-102	-4.34019e-103	-4.95137e-103	4.4009e-103	5.08195e-103	2.30561e-102	5.37244e-103	-1.04186e-102	-8.87949e-103	-1.06748e-102	4.15806e-103	2.23339e-103	-3.67278e-103	1.84753e-103	7.79734e-103	-1.03019e-102	-1.08908e-102	-4.92477e-103	4.29543e-102	4.30863e-203
1.11518e-103	-2.3377e-103	-1.96456e-104	1.67381e-104	4.50974e-104	1.90215e-103	5.71787e-104	-2.82502e-104	-2.46246e-104	3.13312e-104	3.01149e-104	-7.95435e-105	-4.47792e-104	-8.55625e-104	-3.31226e-104	1.44134e-104	-2.05271e-103	-7.51846e-104	1.7709e-103	-6.10779e-104	-3.77171e-104	2.06872e-103	4.50094e-104	1.24779e-103	7.54053e-104	-1.38476e-106	1.86833e-104	-2.08948e-103	-5.52403e-104	-2.83435e-104	3.21467e-205
1.51989e-104	4.01109e-105	-6.05534e-106	-9.07763e-105	-1.62073e-104	-5.51373e-106	-2.12943e-105	1.35088e-104	-1.33568e-106	5.17887e-105	3.35635e-104	5.39455e-105	4.33269e-105	2.07805e-104	-6.65823e-106	-7.91991e-105	6.60285e-105	1.0053e-104	2.3261e-105	-1.44717e-105	6.16748e-105	2.60213e-105	1.19304e-104	-6.00024e-105	7.39766e-105	2.41069e-105	-4.14502e-105	2.47896e-105	-1.73566e-105	6.7059e-105	2.98324e-207
1.29792e-105	-2.10342e-107	-2.37395e-105	1.50029e-105	1.9195e-105	-4.0193e-106	6.46126e-106	-1.35196e-105	8.11975e-107	-5.54666e-106	7.78622e-106	-1.46936e-107	-1.47087e-105	5.4405e-107	1.22989e-106	2.8324e-106	-2.72266e-106	-7.26907e-107	-1.59345e-105	1.04938e-105	1.77028e-106	-7.27837e-106	1.73602e-106	-7.20326e-106	-6.58117e-106	-1.38145e-105	1.20551e-105	-1.34984e-106	-1.1692e-105	-2.74395e-106	2.89305e-209
-3.69091e-107	-1.50329e-107	7.27095e-107	6.69389e-107	6.64825e-107	-2.11585e-107	7.04403e-107	5.4913e-107	4.54891e-107	-2.28958e-107	2.75923e-107	5.51767e-108	1.78548e-107	-1.10136e-107	-2.60405e-107	3.8338e-107	-8.86718e-107	1.13254e-106	-4.60124e-107	1.61406e-107	2.03827e-107	1.66753e-107	-9.46575e-107	-4.52207e-108	2.90927e-107	-3.9778e-108	-5.19239e-107	-3.8888e-108	6.02078e-107	1.042e-106	8.09706e-212
1.88377e-108	-3.37232e-108	-2.09543e-107	-1.1388e-107	6.7083e-108	-2.85827e-108	-1.12634e-107	6.84066e-108	-3.59168e-108	-1.83879e-108	-2.43449e-109	1.99753e-109	-8.68632e-108	-4.95211e-109	-4.27243e-108	-1.44125e-108	1.15852e-107	-7.97082e-108	-4.19901e-108	1.15775e-107	-1.54189e-108	-2.75788e-109	5.81123e-108	-3.56759e-108	8.12684e-108	-6.8974e-109	2.10824e-107	9.97005e-109	-2.4982e-108	-2.49119e-108	1.84573e-213
1.05968e-109	-2.12455e-109	5.74302e-110	1.41507e-108	5.77001e-109	-8.82642e-109	1.84428e-109	-7.34794e-109	1.84239e-109	-6.08329e-109	4.74052e-109	2.47261e-109	-8.28008e-109	9.09894e-109	5.20708e-109	-1.24507e-110	-2.23596e-109	-5.22939e-109	2.57583e-109	5.03046e-110	5.46077e-109	-3.78857e-109	3.4892e-109	-1.95257e-108	7.28166e-110	-1.0924e-108	3.43291e-109	1.31633e-108	1.2578e-108	1.79947e-110	1.56226e-215
-1.11936e-109	5.73831e-110	1.37148e-110	1.11831e-110	-1.69392e-110	4.35076e-110	-2.10882e-110	2.00324e-110	-7.62237e-111	6.63986e-110	8.63061e-110	-6.50805e-111	-6.03794e-111	-4.21348e-110	1.3418e-109	-3.07388e-110	-1.38708e-110	9.32881e-110	-9.19431e-110	-8.46004e-110	-1.89283e-110	2.8772e-109	-4.56743e-110	8.41659e-110	4.89773e-110	8.47028e-110	1.09471e-109	4.97723e-110	-4.55941e-111	-2.67614e-111	1.9276e-217
-3.86392e-111	-1.19569e-111	8.18985e-112	-4.04552e-111	9.15604e-111	2.37834e-111	3.62956e-111	1.10896e-110	-7.27292e-111	-7.14946e-111	3.87136e-114	3.79003e-113	1.41805e-110	-5.81536e-111	9.41068e-112	3.47792e-112	-4.46783e-111	-5.46372e-111	-1.04854e-112	-5.74674e-111	7.81248e-111	-4.01952e-111	4.12142e-111	-2.32637e-111	-2.43968e-111	3.8894e-111	9.89097e-111	-1.09046e-110	1.38843e-111	1.5765e-111	1.02364e-219
3.27311e-112	1.38927e-112	3.30007e-113	4.88107e-112	-5.42757e-114	5.21093e-113	-7.69146e-112	9.67138e-113	2.02202e-113	6.05952e-112	9.51537e-113	-3.12294e-113	6.99606e-112	7.80712e-113	6.87306e-112	6.20188e-113	-1.00627e-112	-3.09457e-112	3.47759e-113	-1.62574e-112	-4.67029e-112	6.90069e-113	1.85973e-112	-3.19413e-113	8.81594e-112	-7.83644e-112	3.03406e-112	2.47097e-112	-2.39545e-112	-1.58845e-111	6.83584e-222
-2.52258e-113	5.83041e-113	4.72535e-113	2.51257e-113	7.50763e-114	1.09446e-113	-2.2784e-113	7.2738e-114	-7.75834e-113	4.43914e-113	1.63318e-113	3.70533e-113	5.20661e-113	-3.20021e-113	1.8737e-113	5.1e-113	-6.01949e-113	6.43817e-113	4.55112e-113	7.90668e-114	-2.42105e-113	5.53779e-113	3.28187e-114	-2.83316e-113	-5.87738e-114	1.1272e-112	-9.52472e-113	-1.6544e-114	7.10879e-114	-3.02112e-113	6.11115e-224
3.8001e-114	1.08287e-114	-3.32107e-114	2.87245e-114	-5.19897e-114	-1.53049e-114	-1.79561e-114	8.36663e-115	-9.93986e-114	6.48926e-114	1.51265e-114	7.79537e-114	-2.73513e-114	7.16569e-114	-5.07725e-114	-2.37001e-114	4.89422e-114	-1.69175e-114	4.3879e-114	3.94218e-115	-4.71265e-114	-4.17081e-114	-6.0857e-114	-2.41791e-114	2.9027e-114	-9.75775e-114	7.52322e-114	-1.16852e-114	2.45178e-114	-1.69503e-115	6.58736e-226
-8.70093e-116	5.7149e-115	1.06199e-115	3.32035e-116	1.18433e-115	5.90394e-116	1.95627e-115	-7.85813e-115	-4.06394e-115	-4.67879e-115	3.67905e-115	-7.34221e-117	5.23722e-116	-2.37291e-115	1.02678e-115	-1.06091e-116	-1.78346e-115	3.23892e-115	-7.99824e-116	-1.74168e-117	4.24969e-115	-1.87172e-115	-2.99908e-115	2.17602e-115	8.74287e-115	1.49089e-115	7.67649e-116	2.08293e-115	1.30221e-115	-7.46112e-117	2.95795e-228
-8.64225e-117	2.45731e-116	-2.24589e-116	-3.29592e-116	-1.17267e-116	8.94539e-117	-6.09124e-117	9.10423e-117	5.35046e-117	2.37541e-116	-1.71559e-116	-1.13405e-116	6.02227e-116	1.632e-116	8.92665e-118	-1.74932e-117	1.17486e-116	1.42662e-116	5.58296e-117	5.93108e-116	2.27956e-116	2.52154e-116	1.18814e-116	3.04278e-116	-2.19619e-116	5.08673e-116	-5.12495e-116	7.1251e-117	-1.10217e-118	5.0098e-117	1.94047e-230
1.2272e-117	-5.03927e-117	-3.62489e-118	-2.11255e-117	3.48365e-117	-4.11592e-117	8.55912e-118	-8.13033e-117	-2.31162e-118	1.07761e-117	2.63904e-118	-5.68634e-118	-4.38396e-118	4.61093e-118	-4.41957e-117	-4.82671e-118	-4.74102e-117	5.16625e-117	-9.39225e-118	1.32072e-117	-4.10043e-119	-1.37715e-117	8.63147e-118	1.02388e-116	-8.61556e-118	2.46119e-117	7.43842e-117	-5.12759e-117	2.56221e-118	5.36732e-117	4.2575e-232
-6.16101e-119	7.64155e-119	1.59522e-118	-1.22575e-117	3.68871e-119	3.2218e-118	4.04749e-118	1.88809e-118	-2.01186e-119	-1.24878e-118	-9.37158e-119	3.0219e-120	2.06628e-119	-1.67015e-118	-6.02018e-118	-4.43725e-118	-2.38431e-120	4.50776e-119	-1.97247e-118	-1.0822e-117	4.74735e-118	-4.60114e-118	-3.53781e-118	7.20692e-119	1.39075e-118	-1.0475e-118	-7.44212e-119	-5.54248e-118	-4.04325e-118	6.09073e-119	4.74436e-234
1.20094e-119	-3.23219e-119	1.60143e-120	1.94775e-119	-3.21277e-120	-9.41269e-120	6.87182e-119	-7.33292e-120	5.5846e-120	-2.0251e-119	3.41243e-119	4.2604e-119	5.28345e-120	-3.01717e-120	4.34013e-119	4.96374e-120	2.77018e-120	-3.33314e-119	1.33798e-119	1.9478e-119	-5.25748e-119	2.09019e-119	-4.95474e-120	-3.93984e-119	-2.77004e-119	2.52563e-119	1.27514e-119	9.815e-120	2.60106e-119	-1.49674e-119	2.08315e-236
-2.67425e-120	-9.15254e-121	-8.61934e-121	-2.76877e-120	-3.52395e-120	-5.32079e-120	7.97572e-121	1.3492e-120	1.08232e-120	2.65512e-120	3.98744e-120	-7.46088e-122	-2.26172e-121	4.63725e-121	-2.06923e-120	9.93498e-122	2.81008e-121	-9.72922e-121	-5.95738e-121	-8.41298e-122	1.36003e-120	-4.53173e-121	7.09379e-121	-2.13333e-120	2.63456e-120	-4.29317e-120	-1.42878e-120	-1.76451e-120	8.21464e-121	-7.21682e-121	1.28488e-238
4.61824e-121	2.22107e-121	-2.28903e-121	-3.38099e-121	5.57961e-121	-3.25689e-121	2.59391e-122	-2.08016e-122	6.2386e-122	1.02074e-121	2.19827e-121	9.27078e-122	-1.60742e-121	2.74526e-121	-3.08079e-121	-1.08506e-121	3.25256e-121	-8.54527e-122	1.54674e-121	2.72331e-121	-7.98759e-122	2.91999e-123	1.5451e-121	7.36677e-122	2.38933e-121	-1.66274e-121	1.71253e-121	-1.12854e-122	8.16015e-122	-1.16361e-121	1.5082e-240
6.85272e-124	-2.17633e-122	4.08925e-122	3.41003e-122	1.47922e-122	9.17633e-123	1.24173e-122	2.63467e-122	2.87131e-122	-2.42703e-122	1.78906e-122	1.85615e-122	2.43238e-122	-9.08498e-123	5.90266e-123	-1.80468e-123	-2.3573e-124	9.65254e-123	2.40778e-122	7.81068e-123	1.24601e-122	3.47975e-122	5.37623e-123	2.23846e-122	-2.12924e-122	1.39116e-122	9.63648e-123	-4.86089e-123	-2.30906e-123	-5.86436e-123	1.0684e-242
4.73025e-123	-4.95177e-123	-1.15882e-123	5.82795e-124	-6.66467e-125	1.84432e-124	2.60955e-124	-2.02133e-123	-1.7378e-125	1.51664e-123	-1.80407e-123	2.75434e-123	1.73612e-123	1.72784e-124	-3.04214e-123	-5.38056e-124	-1.03297e-123	-2.82677e-123	-8.07858e-124	1.60562e-123	6.745e-125	-9.10745e-124	-2.04298e-123	3.15486e-123	1.10512e-123	-3.68951e-123	2.90093e-124	-2.53759e-123	-9.67242e-124	-3.22423e-123	1.38438e-244
-3.98036e-125	1.74036e-125	5.0783e-125	-2.35526e-124	-6.67238e-128	-2.99636e-124	-6.11306e-125	1.2117e-124	-1.2929e-124	2.29787e-125	3.34814e-125	1.88582e-125	8.10605e-126	-5.85421e-125	1.39814e-124	5.6502e-125	-4.01635e-124	6.00479e-125	-4.716e-125	9.71879e-125	-4.78735e-124	-4.25008e-125	-2.29778e-125	-1.51361e-124	-1.48273e-124	-2.8023e-124	-9.10552e-125	7.79738e-125	1.02409e-125	-2.93932e-125	7.59965e-247
4.33147e-126	8.41481e-126	-7.70408e-127	1.11813e-125	-1.59945e-125	2.52817e-126	1.16877e-127	6.64247e-126	-1.19072e-125	2.81988e-126	-3.07031e-126	-1.20878e-126	2.16853e-125	1.13325e-125	1.91895e-126	-2.89002e-127	-2.19765e-125	-5.0682e-125	-1.8484e-125	-2.17668e-125	6.57077e-126	1.78489e-125	-1.72913e-126	1.91646e-125	1.84968e-125	-4.0405e-126	2.90917e-125	-6.36288e-127	-3.82703e-126	2.96088e-126	7.11233e-249
1.49561e-126	3.60583e-127	4.83993e-127	-6.29101e-127	-7.20528e-127	-8.07099e-127	-1.18691e-126	-1.33983e-126	-2.29899e-126	-6.6243e-127	8.77436e-127	-2.37362e-127	7.02993e-127	3.20526e-126	4.37133e-126	5.83113e-127	-1.26211e-126	7.08258e-127	2.2596e-127	-8.37049e-127	5.4564e-127	-3.26095e-127	2.79906e-126	1.47713e-126	5.83658e-127	2.78144e-126	2.26352e-127	1.14394e-128	6.57148e-127	-7.50991e-127	6.65295e-251
-7.5081e-128	-9.59818e-128	-6.02799e-128	-2.10317e-127	-1.84787e-128	-2.93323e-128	3.43286e-127	-1.59361e-127	2.67868e-128	-8.99404e-128	-2.11737e-127	-1.31143e-127	-4.10818e-128	2.92481e-127	1.85493e-128	2.77855e-128	-1.06543e-128	7.10562e-128	-1.84626e-128	5.65645e-128	-4.25887e-128	-1.27423e-128	2.86351e-129	5.50915e-128	-3.82708e-128	-2.42439e-127	-1.32016e-127	-2.30516e-128	2.71052e-128	-8.08473e-129	4.5907e-253
7.01718e-129	3.24464e-129	5.16587e-129	7.92924e-129	7.71752e-129	1.75617e-129	1.74805e-129	9.7001e-130	-7.14198e-129	1.91503e-128	2.43525e-130	3.64331e-129	-3.06032e-129	8.04662e-129	7.2983e-129	-1.37565e-129	-2.95947e-129	3.7224e-128	1.75413e-128	-4.41115e-129	5.42685e-129	5.6059e-129	1.34034e-128	2.13547e-128	1.95095e-128	3.66684e-128	6.93642e-129	-2.12903e-129	1.59815e-128	-6.62183e-129	5.2715e-255
-1.31972e-129	-9.58387e-131	-1.3348e-131	1.06156e-130	1.39359e-130	-4.69442e-130	-2.59671e-130	6.05628e-130	3.20772e-129	2.17521e-129	-5.82598e-131	1.85847e-130	4.61569e-132	1.84401e-130	-1.06723e-129	3.30078e-130	-6.82039e-130	9.21215e-131	-1.25958e-129	8.23346e-130	-1.29926e-129	-6.14673e-130	-7.84016e-131	7.15258e-131	-3.83925e-130	-2.30314e-130	1.63637e-129	-2.58384e-130	-1.90296e-130	-1.93409e-129	3.03143e-257
4.92146e-131	7.78431e-131	-1.95026e-131	-1.11963e-131	-9.49987e-132	4.2338e-131	3.6158e-131	3.14817e-131	-6.61751e-132	7.45754e-131	3.26132e-131	7.36182e-131	6.15409e-131	3.51116e-131	4.994e-131	-6.37955e-132	-5.38331e-131	-3.65545e-131	-1.50766e-130	7.33896e-132	-2.504e-131	-6.30779e-131	1.14681e-131	-2.02989e-130	-1.57935e-130	5.41806e-131	-9.55545e-131	-1.71711e-131	1.17048e-130	2.04837e-131	1.57197e-259
4.52232e-132	-6.18502e-132	5.89206e-132	1.5892e-131	2.92839e-132	1.23376e-132	6.71353e-132	-2.06185e-131	-1.39223e-132	9.78571e-133	-8.68455e-132	8.7507e-134	7.24011e-132	6.03557e-134	-8.14615e-132	1.01417e-131	4.93852e-132	-3.79458e-132	5.79855e-132	6.73977e-132	-3.07699e-132	6.49179e-132	-1.4217e-131	4.0306e-132	2.3769e-132	-1.10083e-131	-3.35084e-132	-7.21492e-132	-6.49626e-133	2.40391e-132	1.71036e-261
3.82843e-135	6.22685e-133	5.44362e-133	-7.61569e-133	-1.04252e-133	-2.19258e-133	1.8538e-133	1.12145e-133	1.72774e-132	1.88456e-133	-1.41917e-133	4.1655e-133	1.79364e-132	5.02328e-133	6.69126e-134	-1.91008e-133	1.01714e-132	1.23107e-134	-1.59605e-132	-8.13879e-134	1.35931e-133	4.0512e-133	-9.45505e-133	1.05819e-132	5.86345e-133	-1.04889e-132	2.85127e-133	-1.09216e-133	-4.69286e-133	-2.45661e-134	1.56377e-263
-1.2449e-133	1.13763e-133	-7.21683e-134	-2.9923e-134	-1.30966e-134	-1.24491e-135	-9.66697e-135	1.3977e-134	-1.61267e-134	-5.22821e-134	4.27643e-134	-3.62071e-134	6.14734e-134	-1.42118e-134	4.11031e-134	7.79087e-134	-1.66421e-134	1.2801e-133	5.76014e-134	1.20403e-135	3.53172e-134	-1.62704e-133	2.91898e-133	1.19506e-134	3.54248e-134	1.50362e-135	-3.46892e-134	-1.51871e-133	9.28429e-135	-6.07081e-135	2.11578e-265
3.22622e-135	7.93346e-135	2.37658e-134	-8.30036e-136	3.00488e-135	1.86597e-135	2.6572e-135	2.18984e-135	-2.36865e-135	6.22789e-135	-8.78367e-135	6.0262e-135	-1.21045e-134	5.8276e-135	-3.92189e-135	-2.01312e-135	-5.54555e-135	-1.24326e-134	4.57263e-135	-7.20721e-136	-8.44478e-135	-1.0294e-135	-2.93156e-135	-1.11996e-135	1.46947e-135	4.76603e-135	4.44594e-135	-1.1486e-134	3.7228e-135	-3.86933e-136	1.50055e-267
4.24241e-136	6.59136e-136	-5.21143e-136	5.00466e-137	-7.33986e-137	-6.3222e-137	3.42611e-136	1.18277e-136	1.32743e-135	-2.74091e-136	7.87762e-137	1.10916e-136	-8.34532e-136	-2.61531e-136	7.83623e-136	1.28309e-136	-5.85674e-136	-3.09064e-136	-8.37625e-136	2.268e-136	-5.5556e-137	-6.5405e-137	-9.25059e-136	-5.80582e-137	-2.57081e-136	1.5302e-135	-1.82608e-136	-2.75234e-138	1.79616e-136	-1.11245e-136	8.82399e-270
2.21372e-137	1.06971e-136	2.22918e-137	2.2682e-137	6.80194e-139	8.20783e-138	6.32862e-137	1.19421e-137	-1.69771e-137	4.76129e-137	-7.61824e-137	1.23411e-137	2.10385e-137	-4.6541e-137	2.92097e-137	1.23762e-138	-3.56677e-137	1.30798e-137	5.81975e-137	-5.62466e-138	-7.83787e-137	-3.50408e-137	3.00547e-138	6.27668e-139	1.23536e-136	-9.34088e-137	2.03881e-138	6.64583e-137	2.32102e-137	1.08765e-137	7.04411e-272
-4.78164e-138	6.71049e-139	-4.24388e-138	2.49987e-138	-1.11381e-137	1.06743e-138	-4.47914e-139	-6.56243e-139	-1.32402e-138	4.08909e-138	2.88078e-138	-9.73477e-139	-9.60386e-138	-5.20046e-138	-4.49963e-138	2.08306e-138	7.99148e-138	2.84495e-139	2.19743e-138	3.67667e-138	-3.30422e-139	-1.03497e-138	1.35508e-137	4.11714e-138	4.06878e-139	1.93979e-138	7.37546e-138	-1.72946e-138	8.98942e-138	1.1089e-138	7.72391e-274
-2.95602e-139	1.75932e-139	-1.05159e-140	1.74383e-139	2.19569e-139	1.18381e-139	-4.28974e-139	-1.49799e-140	-2.34473e-139	-4.93296e-139	1.33246e-139	-2.48651e-139	-5.96387e-139	-3.78976e-140	-1.28819e-140	9.13879e-140	1.03515e-138	-8.9261e-139	-9.09935e-141	5.06768e-140	-8.7789e-139	-5.93557e-139	2.44842e-139	1.46893e-139	-3.01958e-139	3.6431e-140	1.09714e-139	4.65158e-140	4.93531e-140	-3.60132e-140	4.32476e-276
-3.18505e-140	-1.76506e-141	3.50738e-140	2.26055e-141	-9.47198e-140	2.38092e-140	-5.38656e-140	-5.54997e-142	-1.63802e-141	-2.06549e-140	-2.17569e-140	3.09468e-141	2.53244e-140	4.2083e-140	5.21202e-140	-7.66094e-141	-3.63922e-141	3.72867e-140	-1.22112e-140	-1.04468e-140	-3.79102e-140	1.36339e-140	2.31871e-140	4.8574e-141	-1.86675e-140	-3.53518e-141	6.43579e-140	-1.23653e-140	6.81891e-141	-1.31307e-140	2.9514e-278
-2.30826e-141	-6.40472e-141	-2.52587e-141	-5.26109e-143	1.66918e-141	2.011e-141	-3.88019e-141	-9.9097e-142	-7.79979e-141	2.29283e-143	1.28967e-141	-1.28009e-141	-9.27755e-142	-3.73266e-141	-8.34662e-142	-8.74945e-141	5.93448e-142	7.51083e-142	-4.77256e-141	-3.72121e-141	6.62168e-142	-2.4001e-141	8.30381e-142	4.5558e-142	-2.09073e-141	-2.47219e-141	-1.60813e-141	3.76007e-141	1.76351e-141	3.83005e-141	3.21405e-280
1.50446e-142	9.8477e-143	2.2826e-142	2.17763e-142	1.00391e-143	-5.65976e-143	-8.44234e-143	4.15718e-142	-6.97389e-142	-1.04061e-142	-3.73117e-142	-1.76774e-143	4.66896e-142	-1.47225e-142	-8.53473e-143	1.68641e-142	-3.7524e-143	2.62928e-142	-7.52994e-142	2.82159e-143	-3.59843e-142	7.86302e-143	-5.355e-143	-1.19646e-142	-2.39897e-142	2.81857e-143	-2.94571e-142	-4.30278e-143	2.60846e-142	1.01143e-142	2.24363e-282
-3.26329e-145	-1.02022e-143	-7.33541e-144	5.24327e-144	-2.58345e-145	3.42535e-143	3.67007e-145	-2.36296e-144	-8.9955e-144	-3.95954e-143	1.14076e-144	-3.61829e-143	-5.3899e-144	3.99432e-143	3.81071e-145	-1.51207e-143	7.63105e-143	-6.26742e-144	4.58404e-144	4.40099e-143	-3.13035e-143	7.3077e-144	3.34581e-143	-5.18247e-144	-6.721e-144	3.76278e-144	3.9904e-143	2.31664e-143	7.1402e-143	-2.95294e-143	2.43357e-284
-5.8409e-145	1.23091e-144	-7.2046e-145	2.18841e-144	4.48349e-144	1.29135e-144	-1.92179e-144	-1.44606e-144	1.1896e-144	-9.65472e-144	2.17427e-144	3.12525e-144	2.64513e-145	-8.48937e-145	-1.58753e-144	2.22724e-145	1.77188e-145	-5.13106e-144	3.82011e-144	1.10294e-144	1.49223e-144	-7.1487e-145	-1.86958e-144	-2.41022e-145	-2.46452e-144	-2.27289e-144	-1.2719e-144	-2.35532e-144	-7.45066e-144	-1.40684e-148	2.6958e-286
-1.7716e-145	4.61897e-146	4.48251e-145	4.18638e-145	-7.47949e-146	5.70889e-146	-1.55434e-146	-1.17468e-145	-1.48499e-146	-3.58341e-145	-1.17434e-145	-7.70877e-146	-4.23863e-145	-1.7956e-146	2.49953e-145	1.29565e-145	-4.3559e-146	-2.38266e-146	1.14559e-145	1.08382e-145	1.28687e-146	-2.34168e-145	-1.71494e-145	2.50213e-146	1.41282e-145	9.54117e-146	-1.54751e-145	-9.82332e-146	3.50093e-145	1.10294e-145	1.14997e-288
9.7768e-147	-7.68205e-147	4.3378e-147	2.59867e-146	1.52746e-146	-1.34526e-146	-1.03732e-147	1.98e-147	2.00568e-146	-1.71791e-146	-4.40106e-146	-1.11747e-147	-1.31345e-146	-2.06669e-147	5.01898e-147	3.04398e-147	-6.53879e-147	-9.47845e-147	9.25929e-147	7.36939e-149	2.71955e-146	-4.0555e-147	-5.58328e-146	-1.09088e-146	-2.54421e-146	1.12539e-146	-4.60861e-146	4.17827e-147	-1.02956e-146	-2.75537e-146	1.21061e-290
-2.27574e-147	-1.50841e-147	-3.27576e-149	-8.53768e-148	2.34292e-148	-1.80732e-148	-1.85562e-147	-6.32751e-147	-3.14791e-147	1.98899e-147	1.59904e-147	-3.74911e-148	5.29244e-148	2.04759e-148	3.54977e-148	8.05048e-148	2.09248e-147	-1.17309e-147	-4.8256e-148	7.71371e-148	4.63744e-148	-5.20278e-147	6.80533e-148	-7.00476e-148	3.87642e-148	-5.19991e-148	-5.5227e-148	-1.08639e-148	-4.55319e-149	2.07655e-147	1.09283e-292
-2.76246e-148	5.33023e-150	1.69331e-149	-4.35591e-149	-2.63102e-149	-1.23064e-148	1.61922e-148	6.96589e-149	8.45351e-149	5.4169e-150	-7.61993e-149	-4.25098e-149	-4.7995e-150	-2.31487e-148	2.93082e-149	1.20436e-148	1.13657e-148	1.34646e-148	9.44563e-149	4.15644e-150	-6.07009e-149	-9.61173e-149	1.53171e-148	3.15041e-148	1.61867e-148	4.4694e-149	2.47858e-148	-3.30719e-149	4.40383e-149	3.2458e-149	4.78535e-295
-2.83987e-149	-2.34304e-150	1.91367e-150	-2.52992e-149	-2.20203e-150	5.3328e-150	-1.13828e-149	8.48248e-150	-5.18591e-151	7.14748e-151	-1.56642e-149	3.50821e-150	-4.7479e-150	6.6566e-150	5.51399e-150	-3.81457e-150	1.10528e-150	2.91524e-149	9.31704e-150	1.27171e-150	4.20251e-150	2.63603e-149	-4.08981e-150	5.63529e-149	-3.67427e-149	-8.37966e-150	-9.15355e-150	-1.89856e-150	1.24465e-149	-5.26871e-150	8.59548e-297
-7.44787e-151	-1.1311e-150	1.74232e-150	3.79536e-152	1.99161e-151	1.10362e-150	-6.4141e-151	-1.5775e-151	6.93443e-151	-1.92015e-151	1.96657e-150	5.96402e-151	-1.20645e-151	1.64548e-151	8.24475e-151	5.68708e-154	-5.70718e-151	1.86889e-150	2.13711e-151	-3.66975e-151	-3.97612e-151	4.81867e-151	-5.6013e-151	-2.98529e-151	1.31671e-151	1.39238e-150	4.3802e-151	2.46066e-151	8.17466e-151	-6.42235e-151	2.01085e-299
3.38623e-151	-7.41984e-152	-2.40588e-152	7.2335e-152	-5.55023e-152	3.68281e-152	1.03384e-151	5.92469e-152	-1.57531e-152	2.153e-151	2.48873e-152	-1.03368e-151	2.45178e-152	-1.96211e-151	2.70277e-152	-4.26472e-152	-4.87891e-152	-2.54749e-151	1.51406e-151	4.39662e-153	1.72647e-152	-1.88676e-152	1.38257e-152	-2.66016e-151	-3.32876e-152	6.06737e-152	-8.51302e-152	1.9542e-152	2.15625e-152	-1.8168e-152	4.19217e-301
-3.74225e-153	-3.50968e-155	1.14415e-152	8.25371e-154	2.06451e-153	-4.02274e-153	5.13308e-153	-1.66498e-152	1.98238e-153	8.46949e-153	4.17241e-155	1.27207e-152	1.55602e-153	2.1349e-153	1.00394e-154	2.98898e-153	-1.60939e-154	7.7091e-153	4.19174e-153	1.06425e-152	-9.29978e-154	-7.64447e-154	3.20336e-152	-1.17765e-152	1.20265e-153	-4.10951e-154	8.3061e-153	6.69637e-153	-6.33042e-153	-1.57076e-152	2.48183e-303
7.73581e-154	1.98962e-154	1.67114e-154	1.22806e-153	9.25437e-155	-4.54808e-154	3.11167e-154	1.19825e-153	5.70515e-154	5.85284e-154	1.80812e-153	8.38381e-154	-3.41105e-154	1.06889e-153	1.11754e-154	1.66295e-153	1.07463e-153	-9.45446e-154	-5.38055e-154	-2.57415e-154	-6.172e-155	-2.79486e-154	-9.9807e-156	-3.76705e-154	-4.00284e-153	-2.7332e-155	-1.03559e-153	-2.39701e-154	4.45823e-155	6.84032e-156	3.23829e-305
-1.13032e-155	-3.8163e-155	-6.20497e-155	-3.42963e-155	-9.49323e-155	-7.00666e-155	2.0888e-156	1.80956e-155	-1.33676e-155	6.67865e-155	3.49012e-155	1.33244e-154	-8.76254e-156	-9.65619e-155	3.7196e-155	2.84962e-155	-1.26481e-154	-1.00229e-155	3.0408e-155	-9.60908e-155	1.14411e-155	-7.91599e-156	-3.20945e-155	4.2771e-155	-1.57989e-154	-3.00228e-154	3.17252e-155	-2.57048e-156	-1.10941e-154	-8.57261e-155	2.21148e-307
1.21593e-156	1.31395e-155	1.31338e-155	-2.86836e-156	-1.50361e-156	-6.13088e-156	-6.25424e-156	-3.39283e-156	-9.79243e-158	-3.80696e-156	-4.77785e-156	-4.91174e-156	-6.24875e-156	-2.74063e-156	3.23767e-156	1.68562e-156	-2.2149e-156	1.74757e-156	1.29624e-156	2.46841e-157	1.58675e-156	2.47403e-156	1.20024e-156	4.049e-156	-3.75407e-156	2.93854e-156	1.55441e-155	-6.12299e-156	6.87679e-156	1.58318e-155	0
5.558e-158	1.97039e-156	1.73049e-157	1.25788e-156	-6.60922e-157	-3.58236e-157	-1.18619e-156	-1.06124e-156	2.52429e-158	-6.31362e-157	-5.90054e-158	-5.02007e-157	3.06356e-157	9.12819e-158	2.38483e-157	6.21298e-157	6.18123e-157	-2.66823e-157	-2.94837e-158	2.58516e-157	-4.13992e-157	-2.79622e-157	5.80237e-159	6.69661e-157	1.04999e-157	-3.49144e-158	1.33046e-156	7.82337e-157	-1.09231e-157	-3.78997e-157	0
-2.17869e-158	-1.39963e-158	8.76233e-158	4.39793e-158	-1.22641e-158	2.87821e-158	6.33907e-160	-1.6769e-158	-2.78483e-158	4.78041e-158	-6.36471e-158	1.71285e-158	-5.03602e-160	-7.40035e-159	6.97546e-158	1.5154e-158	4.699e-158	1.41142e-159	-8.70214e-158	1.11047e-157	1.57312e-158	1.13201e-158	1.01864e-157	1.50314e-158	-2.57927e-158	4.32755e-158	-9.41168e-159	-9.53203e-159	-2.40297e-158	1.22898e-158	0
1.58543e-159	-4.09466e-159	-4.06653e-160	7.06467e-160	2.65001e-159	-2.93607e-159	6.14751e-160	9.4287e-160	1.00031e-159	5.04077e-159	3.17485e-159	6.22959e-159	3.479e-159	-6.96947e-159	2.73685e-159	-1.59357e-159	4.45499e-160	-5.08702e-159	-1.94382e-159	-4.86939e-160	-2.53915e-159	2.00208e-159	-4.41511e-159	-2.47776e-159	4.75402e-160	-9.34207e-159	-2.73332e-159	2.60695e-159	-1.04427e-158	-1.30173e-159	0
1.17488e-160	-2.33532e-160	9.31357e-161	1.05212e-160	-2.12114e-161	-3.38239e-160	-8.20589e-160	2.49169e-160	3.91073e-160	-2.01114e-160	8.21402e-161	7.64738e-160	4.01091e-160	5.80877e-161	1.92001e-160	3.20056e-160	5.7336e-160	4.70292e-160	-4.71959e-162	-1.28786e-160	-2.58921e-160	3.00883e-160	4.06783e-161	1.05119e-159	-2.05995e-161	1.2613e-160	2.84041e-162	1.9735e-160	8.89026e-161	4.49089e-162	0
6.49545e-161	-1.19559e-160	6.83971e-162	3.27315e-161	-2.87161e-161	-2.55283e-161	-4.64119e-161	-3.36823e-162	6.63621e-162	-3.27089e-161	5.66727e-161	5.63023e-162	-2.22447e-161	6.30182e-161	1.12158e-160	7.73705e-162	3.98978e-162	7.70958e-161	1.24094e-160	-4.72841e-161	6.29592e-162	-3.65269e-161	-4.74591e-161	2.73666e-162	-3.08282e-161	-7.63486e-161	-7.51546e-162	-2.23258e-161	-2.05491e-161	3.45159e-161	0
2.12989e-162	1.91755e-163	2.81827e-162	2.51727e-162	3.80843e-164	3.68476e-162	-6.31896e-163	-1.43841e-162	1.96333e-162	-1.3203e-161	8.56547e-163	6.55096e-162	-3.69098e-162	-1.76395e-162	-6.82906e-163	-3.92957e-163	-5.69312e-163	1.17789e-162	-3.53767e-163	1.66413e-162	-1.59322e-163	-2.12235e-162	-2.08671e-162	-1.91433e-162	-2.19857e-162	-5.45591e-163	-3.06125e-162	1.44107e-162	8.54818e-162	8.8297e-162	0
-6.83811e-163	4.4819e-164	-2.67707e-163	1.05726e-162	1.7742e-163	1.19235e-163	-8.92194e-164	2.36549e-163	-4.08419e-163	-3.0712e-163	-3.73743e-163	2.31507e-163	-6.24408e-164	1.74645e-163	-6.33258e-164	-6.06955e-163	8.93761e-163	3.38768e-163	9.70635e-163	-3.44793e-163	-6.2436e-163	2.93901e-163	6.17571e-163	-1.0786e-163	-4.25991e-163	-1.46957e-163	-2.73047e-163	2.86414e-163	-6.89327e-164	1.08864e-162	0
-6.83811e-163	4.4819e-164	-2.67707e-163	1.05726e-162	1.7742e-163	1.19235e-163	-8.92194e-164	2.36549e-163	-4.08419e-163	-3.0712e-163	-3.73743e-163	2.31507e-163	-6.24408e-164	1.74645e-163	-6.33258e-164	-6.06955e-163	8.93761e-163	3.38768e-163	9.70635e-163	-3.44793e-163	-6.2436e-163	2.93901e-163	6.17571e-163	-1.0786e-163	-4.25991e-163	-1.46957e-163	-2.73047e-163	2.86414e-163	-6.89327e-164	1.08864e-162	0
-6.83811e-163	4.4819e-164	-2.67707e-163	1.05726e-162	1.7742e-163	1.19235e-163	-8.92194e-164	2.36549e-163	-4.08419e-163	-3.0712e-163	-3.73743e-163	2.31507e-163	-6.24408e-164	1.74645e-163	-6.33258e-164	-6.06955e-163	8.93761e-163	3.38768e-163	9.70635e-163	-3.44793e-163	-6.2436e-163	2.93901e-163	6.17571e-163	-1.0786e-163	-4.25991e-163	-1.46957e-163	-2.73047e-163	2.86414e-163	-6.89327e-164	1.08864e-162	0
-6.83811e-163	4.4819e-164	-2.67707e-163	1.05726e-162	1.7742e-163	1.19235e-163	-8.92194e-164	2.36549e-163	-4.08419e-163	-3.0712e-163	-3.73743e-163	2.31507e-163	-6.24408e-164	1.74645e-163	-6.33258e-164	-6.06955e-163	8.93761e-163	3.38768e-163	9.70635e-163	-3.44793e-163	-6.2436e-163	2.93901e-163	6.17571e-163	-1.0786e-163	-4.25991e-163	-1.46957e-163	-2.73047e-163	2.86414e-163	-6.89327e-164	1.08864e-162	0
-6.83811e-163	4.4819e-164	-2.67707e-163	1.05726e-162	1.7742e-163	1.19235e-163	-8.92194e-164	2.36549e-163	-4.08419e-163	-3.0712e-163	-3.73743e-163	2.31507e-163	-6.24408e-164	1.74645e-163	-6.33258e-164	-6.06955e-163	8.93761e-163	3.38768e-163	9.70635e-163	-3.44793e-163	-6.2436e-163	2.93901e-163	6.17571e-163	-1.0786e-163	-4.25991e-163	-1.46957e-163	-2.73047e-163	2.86414e-163	-6.89327e-164	1.08864e-162	0
-6.83811e-163	4.4819e-164	-2.67707e-163	1.05726e-162	1.7742e-163	1.19235e-163	-8.92194e-164	2.36549e-163	-4.08419e-163	-3.0712e-163	-3.73743e-163	2.31507e-163	-6.24408e-164	1.74645e-163	-6.33258e-164	-6.06955e-163	8.93761e-163	3.38768e-163	9.70635e-163	-3.44793e-163	-6.2436e-163	2.93901e-163	6.17571e-163	-1.0786e-163	-4.25991e-163	-1.46957e-163	-2.73047e-163	2.86414e-163	-6.89327e-164	1.08864e-162	0
-6.83811e-163	4.4819e-164	-2.67707e-163	1.05726e-162	1.7742e-163	1.19235e-163	-8.92194e-164	2.36549e-163	-4.08419e-163	-3.0712e-163	-3.73743e-163	2.31507e-163	-6.24408e-164	1.74645e-163	-6.33258e-164	-6.06955e-163	8.93761e-163	3.38768e-163	9.70635e-163	-3.44793e-163	-6.2436e-163	2.93901e-163	6.17571e-163	-1.0786e-163	-4.25991e-163	-1.46957e-163	-2.73047e-163	2.86414e-163	-6.89327e-164	1.08864e-162	0
-6.83811e-163	4.4819e-164	-2.67707e-163	1.05726e-162	1.7742e-163	1.19235e-163	-8.92194e-164	2.36549e-163	-4.08419e-163	-3.0712e-163	-3.73743e-163	2.31507e-163	-6.24408e-164	1.74645e-163	-6.33258e-164	-6.06955e-163	8.93761e-163	3.38768e-163	9.70635e-163	-3.44793e-163	-6.2436e-163	2.93901e-163	6.17571e-163	-1.0786e-163	-4.25991e-163	-1.46957e-163	-2.73047e-163	2.86414e-163	-6.89327e-164	1.08864e-162	0
-6.83811e-163	4.4819e-164	-2.67707e-163	1.05726e-162	1.7742e-163	1.19235e-163	-8.92194e-164	2.36549e-163	-4.08419e-163	-3.0712e-163	-3.73743e-163	2.31507e-163	-6.24408e-164	1.74645e-163	-6.33258e-164	-6.06955e-163	8.93761e-163	3.38768e-163	9.70635e-163	-3.44793e-163	-6.2436e-163	2.93901e-163	6.17571e-163	-1.0786e-163	-4.25991e-163	-1.46957e-163	-2.73047e-163	2.86414e-163	-6.89327e-164	1.08864e-162	0
-6.83811e-163	4.4819e-164	-2.67707e-163	1.05726e-162	1.7742e-163	1.19235e-163	-8.92194e-164	2.36549e-163	-4.08419e-163	-3.0712e-163	-3.73743e-163	2.31507e-163	-6.24408e-164	1.74645e-163	-6.33258e-164	-6.06955e-163	8.93761e-163	3.38768e-163	9.70635e-163	-3.44793e-163	-6.2436e-163	2.93901e-163	6.17571e-163	-1.0786e-163	-4.25991e-163	-1.46957e-163	-2.73047e-163	2.86414e-163	-6.89327e-164	1.08864e-162	0
-6.83811e-163	4.4819e-164	-2.67707e-163	1.05726e-162	1.7742e-163	1.19235e-163	-8.92194e-164	2.36549e-163	-4.08419e-163	-3.0712e-163	-3.73743e-163	2.31507e-163	-6.24408e-164	1.74645e-163	-6.33258e-164	-6.06955e-163	8.93761e-163	3.38768e-163	9.70635e-163	-3.44793e-163	-6.2436e-163	2.93901e-163	6.17571e-163	-1.0786e-163	-4.25991e-163	-1.46957e-163	-2.73047e-163	2.86414e-163	-6.89327e-164	1.08864e-162	0
-6.83811e-163	4.4819e-164	-2.67707e-163	1.05726e-162	1.7742e-163	1.19235e-163	-8.92194e-164	2.36549e-163	-4.08419e-163	-3.0712e-163	-3.73743e-163	2.31507e-163	-6.24408e-164	1.74645e-163	-6.33258e-164	-6.06955e-163	8.93761e-163	3.38768e-163	9.70635e-163	-3.44793e-163	-6.2436e-163	2.93901e-163	6.17571e-163	-1.0786e-163	-4.25991e-163	-1.46957e-163	-2.73047e-163	2.86414e-163	-6.89327e-164	1.08864e-162	0
-6.83811e-163	4.4819e-164	-2.67707e-163	1.05726e-162	1.7742e-163	1.19235e-163	-8.92194e-164	2.36549e-163	-4.08419e-163	-3.0712e-163	-3.73743e-163	2.31507e-163	-6.24408e-164	1.74645e-163	-6.33258e-164	-6.06955e-163	8.93761e-163	3.38768e-163	9.70635e-163	-3.44793e-163	-6.2436e-163	2.93901e-163	6.17571e-163	-1.0786e-163	-4.25991e-163	-1.46957e-163	-2.73047e-163	2.86414e-163	-6.89327e-164	1.08864e-162	0
-6.83811e-163	4.4819e-164	-2.67707e-163	1.05726e-162	1.7742e-163	1.19235e-163	-8.92194e-164	2.36549e-163	-4.08419e-163	-3.0712e-163	-3.73743e-163	2.31507e-163	-6.24408e-164	1.74645e-163	-6.33258e-164	-6.06955e-163	8.93761e-163	3.38768e-163	9.70635e-163	-3.44793e-163	-6.2436e-163	2.93901e-163	6.17571e-163	-1.0786e-163	-4.25991e-163	-1.46957e-163	-2.73047e-163	2.86414e-163	-6.89327e-164	1.08864e-162	0
-6.83811e-163	4.4819e-164	-2.67707e-163	1.05726e-162	1.7742e-163	1.19235e-163	-8.92194e-164	2.36549e-163	-4.08419e-163	-3.0712e-163	-3.73743e-163	2.31507e-163	-6.24408e-164	1.74645e-163	-6.33258e-164	-6.06955e-163	8.93761e-163	3.38768e-163	9.70635e-163	-3.44793e-163	-6.2436e-163	2.93901e-163	6.17571e-163	-1.0786e-163	-4.25991e-163	-1.46957e-163	-2.73047e-163	2.86414e-163	-6.89327e-164	1.08864e-162	0
-6.83811e-163	4.4819e-164	-2.67707e-163	1.05726e-162	1.7742e-163	1.19235e-163	-8.92194e-164	2.36549e-163	-4.08419e-163	-3.0712e-163	-3.73743e-163	2.31507e-163	-6.24408e-164	1.74645e-163	-6.33258e-164	-6.06955e-163	8.93761e-163	3.38768e-163	9.70635e-163	-3.44793e-163	-6.2436e-163	2.93901e-163	6.17571e-163	-1.0786e-163	-4.25991e-163	-1.46957e-163	-2.73047e-163	2.86414e-163	-6.89327e-164	1.08864e-162	0
-6.83811e-163	4.4819e-164	-2.67707e-163	1.05726e-162	1.7742e-163	1.19235e-163	-8.92194e-164	2.36549e-163	-4.08419e-163	-3.0712e-163	-3.73743e-163	2.31507e-163	-6.24408e-164	1.74645e-163	-6.33258e-164	-6.06955e-163	8.93761e-163	3.38768e-163	9.70635e-163	-3.44793e-163	-6.2436e-163	2.93901e-163	6.17571e-163	-1.0786e-163	-4.25991e-163	-1.46957e-163	-2.73047e-163	2.86414e-163	-6.89327e-164	1.08864e-162	0
-6.83811e-163	4.4819e-164	-2.67707e-163	1.05726e-162	1.7742e-163	1.19235e-163	-8.92194e-164	2.36549e-163	-4.08419e-163	-3.0712e-163	-3.73743e-163	2.31507e-163	-6.24408e-164	1.74645e-163	-6.33258e-164	-6.06955e-163	8.93761e-163	3.38768e-163	9.70635e-163	-3.44793e-163	-6.2436e-163	2.93901e-163	6.17571e-163	-1.0786e-163	-4.25991e-163	-1.46957e-163	-2.73047e-163	2.86414e-163	-6.89327e-164	1.08864e-162	0
-6.83811e-163	4.4819e-164	-2.67707e-163	1.05726e-162	1.7742e-163	1.19235e-163	-8.92194e-164	2.36549e-163	-4.08419e-163	-3.0712e-163	-3.73743e-163	2.31507e-163	-6.24408e-164	1.74645e-163	-6.33258e-164	-6.06955e-163	8.93761e-163	3.38768e-163	9.70635e-163	-3.44793e-163	-6.2436e-163	2.93901e-163	6.17571e-163	-1.0786e-163	-4.25991e-163	-1.46957e-163	-2.73047e-163	2.86414e-163	-6.89327e-164	1.08864e-162	0
-6.83811e-163	4.4819e-164	-2.67707e-163	1.05726e-162	1.7742e-163	1.19235e-163	-8.92194e-164	2.36549e-163	-4.08419e-163	-3.0712e-163	-3.73743e-163	2.31507e-163	-6.24408e-164	1.74645e-163	-6.33258e-164	-6.06955e-163	8.93761e-163	3.38768e-163	9.70635e-163	-3.44793e-163	-6.2436e-163	2.93901e-163	6.17571e-163	-1.0786e-163	-4.25991e-163	-1.46957e-163	-2.73047e-163	2.86414e-163	-6.89327e-164	1.08864e-162	0
-6.83811e-163	4.4819e-164	-2.67707e-163	1.05726e-162	1.7742e-163	1.19235e-163	-8.92194e-164	2.36549e-163	-4.08419e-163	-3.0712e-163	-3.73743e-163	2.31507e-163	-6.24408e-164	1.74645e-163	-6.33258e-164	-6.06955e-163	8.93761e-163	3.38768e-163	9.70635e-163	-3.44793e-163	-6.2436e-163	2.93901e-163	6.17571e-163	-1.0786e-163	-4.25991e-163	-1.46957e-163	-2.73047e-163	2.86414e-163	-6.89327e-164	1.08864e-162	0
-6.83811e-163	4.4819e-164	-2.67707e-163	1.05726e-162	1.7742e-163	1.19235e-163	-8.92194e-164	2.36549e-163	-4.08419e-163	-3.0712e-163	-3.73743e-163	2.31507e-163	-6.24408e-164	1.74645e-163	-6.33258e-164	-6.06955e-163	8.93761e-163	3.38768e-163	9.70635e-163	-3.44793e-163	-6.2436e-163	2.93901e-163	6.17571e-163	-1.0786e-163	-4.25991e-163	-1.46957e-163	-2.73047e-163	2.86414e-163	-6.89327e-164	1.08864e-162	0
-6.83811e-163	4.4819e-164	-2.67707e-163	1.05726e-162	1.7742e-163	1.19235e-163	-8.92194e-164	2.36549e-163	-4.08419e-163	-3.0712e-163	-3.73743e-163	2.31507e-163	-6.24408e-164	1.74645e-163	-6.33258e-164	-6.06955e-163	8.93761e-163	3.38768e-163	9.70635e-163	-3.44793e-163	-6.2436e-163	2.93901e-163	6.17571e-163	-1.0786e-163	-4.25991e-163	-1.46957e-163	-2.73047e-163	2.86414e-163	-6.89327e-164	1.08864e-162	0
-6.83811e-163	4.4819e-164	-2.67707e-163	1.05726e-162	1.7742e-163	1.19235e-163	-8.92194e-164	2.36549e-163	-4.08419e-163	-3.0712e-163	-3.73743e-163	2.31507e-163	-6.24408e-164	1.74645e-163	-6.33258e-164	-6.06955e-163	8.93761e-163	3.38768e-163	9.70635e-163	-3.44793e-163	-6.2436e-163	2.93901e-163	6.17571e-163	-1.0786e-163	-4.25991e-163	-1.46957e-163	-2.73047e-163	2.86414e-163	-6.89327e-164	1.08864e-162	0
-6.83811e-163	4.4819e-164	-2.67707e-163	1.05726e-162	1.7742e-163	1.19235e-163	-8.92194e-164	2.36549e-163	-4.08419e-163	-3.0712e-163	-3.73743e-163	2.31507e-163	-6.24408e-164	1.74645e-163	-6.33258e-164	-6.06955e-163	8.93761e-163	3.38768e-163	9.70635e-163	-3.44793e-163	-6.2436e-163	2.93901e-163	6.17571e-163	-1.0786e-163	-4.25991e-163	-1.46957e-163	-2.73047e-163	2.86414e-163	-6.89327e-164	1.08864e-162	0
-6.83811e-163	4.4819e-164	-2.67707e-163	1.05726e-162	1.7742e-163	1.19235e-163	-8.92194e-164	2.36549e-163	-4.08419e-163	-3.0712e-163	-3.73743e-163	2.31507e-163	-6.24408e-164	1.74645e-163	-6.33258e-164	-6.06955e-163	8.93761e-163	3.38768e-163	9.70635e-163	-3.44793e-163	-6.2436e-163	2.93901e-163	6.17571e-163	-1.0786e-163	-4.25991e-163	-1.46957e-163	-2.73047e-163	2.86414e-163	-6.89327e-164	1.08864e-162	0
-6.83811e-163	4.4819e-164	-2.67707e-163	1.05726e-162	1.7742e-163	1.19235e-163	-8.92194e-164	2.36549e-163	-4.08419e-163	-3.0712e-163	-3.73743e-163	2.31507e-163	-6.24408e-164	1.74645e-163	-6.33258e-164	-6.06955e-163	8.93761e-163	3.38768e-163	9.70635e-163	-3.44793e-163	-6.2436e-163	2.93901e-163	6.17571e-163	-1.0786e-163	-4.25991e-163	-1.46957e-163	-2.73047e-163	2.86414e-163	-6.89327e-164	1.08864e-162	0
-6.83811e-163	4.4819e-164	-2.67707e-163	1.05726e-162	1.7742e-163	1.19235e-163	-8.92194e-164	2.36549e-163	-4.08419e-163	-3.0712e-163	-3.73743e-163	2.31507e-163	-6.24408e-164	1.74645e-163	-6.33258e-164	-6.06955e-163	8.93761e-163	3.38768e-163	9.70635e-163	-3.44793e-163	-6.2436e-163	2.93901e-163	6.17571e-163	-1.0786e-163	-4.25991e-163	-1.46957e-163	-2.73047e-163	2.86414e-163	-6.89327e-164	1.08864e-162	0
-6.83811e-163	4.4819e-164	-2.67707e-163	1.05726e-162	1.7742e-163	1.19235e-163	-8.92194e-164	2.36549e-163	-4.08419e-163	-3.0712e-163	-3.73743e-163	2.31507e-163	-6.24408e-164	1.74645e-163	-6.33258e-164	-6.06955e-163	8.93761e-163	3.38768e-163	9.70635e-163	-3.44793e-163	-6.2436e-163	2.93901e-163	6.17571e-163	-1.0786e-163	-4.25991e-163	-1.46957e-163	-2.73047e-163	2.86414e-163	-6.89327e-164	1.08864e-162	0
-6.83811e-163	4.4819e-164	-2.67707e-163	1.05726e-162	1.7742e-163	1.19235e-163	-8.92194e-164	2.36549e-163	-4.08419e-163	-3.0712e-163	-3.73743e-163	2.31507e-163	-6.24408e-164	1.74645e-163	-6.33258e-164	-6.06955e-163	8.93761e-163	3.38768e-163	9.70635e-163	-3.44793e-163	-6.2436e-163	2.93901e-163	6.17571e-163	-1.0786e-163	-4.25991e-163	-1.46957e-163	-2.73047e-163	2.86414e-163	-6.89327e-164	1.08864e-162	0
-6.83811e-163	4.4819e-164	-2.67707e-163	1.05726e-162	1.7742e-163	1.19235e-163	-8.92194e-164	2.36549e-163	-4.08419e-163	-3.0712e-163	-3.73743e-163	2.31507e-163	-6.24408e-164	1.74645e-163	-6.33258e-164	-6.06955e-163	8.93761e-163	3.38768e-163	9.70635e-163	-3.44793e-163	-6.2436e-163	2.93901e-163	6.17571e-163	-1.0786e-163	-4.25991e-163	-1.46957e-163	-2.73047e-163	2.86414e-163	-6.89327e-164	1.08864e-162	0
-6.83811e-163	4.4819e-164	-2.67707e-163	1.05726e-162	1.7742e-163	1.19235e-163	-8.92194e-164	2.36549e-163	-4.08419e-163	-3.0712e-163	-3.73743e-163	2.31507e-163	-6.24408e-164	1.74645e-163	-6.33258e-164	-6.06955e-163	8.93761e-163	3.38768e-163	9.70635e-163	-3.44793e-163	-6.2436e-163	2.93901e-163	6.17571e-163	-1.0786e-163	-4.25991e-163	-1.46957e-163	-2.73047e-163	2.86414e-163	-6.89327e-164	1.08864e-162	0
-6.83811e-163	4.4819e-164	-2.67707e-163	1.05726e-162	1.7742e-163	1.19235e-163	-8.92194e-164	2.36549e-163	-4.08419e-163	-3.0712e-163	-3.73743e-163	2.31507e-163	-6.24408e-164	1.74645e-163	-6.33258e-164	-6.06955e-163	8.93761e-163	3.38768e-163	9.70635e-163	-3.44793e-163	-6.2436e-163	2.93901e-163	6.17571e-163	-1.0786e-163	-4.25991e-163	-1.46957e-163	-2.73047e-163	2.86414e-163	-6.89327e-164	1.08864e-162	0
-6.83811e-163	4.4819e-164	-2.67707e-163	1.05726e-162	1.7742e-163	1.19235e-163	-8.92194e-164	2.36549e-163	-4.08419e-163	-3.0712e-163	-3.73743e-163	2.31507e-163	-6.24408e-164	1.74645e-163	-6.33258e-164	-6.06955e-163	8.93761e-163	3.38768e-163	9.70635e-163	-3.44793e-163	-6.2436e-163	2.93901e-163	6.17571e-163	-1.0786e-163	-4.25991e-163	-1.46957e-163	-2.73047e-163	2.86414e-163	-6.89327e-164	1.08864e-162	0
-6.83811e-163	4.4819e-164	-2.67707e-163	1.05726e-162	1.7742e-163	1.19235e-163	-8.92194e-164	2.36549e-163	-4.08419e-163	-3.0712e-163	-3.73743e-163	2.31507e-163	-6.24408e-164	1.74645e-163	-6.33258e-164	-6.06955e-163	8.93761e-163	3.38768e-163	9.70635e-163	-3.44793e-163	-6.2436e-163	2.93901e-163	6.17571e-163	-1.0786e-163	-4.25991e-163	-1.46957e-163	-2.73047e-163	2.86414e-163	-6.89327e-164	1.08864e-162	0
-6.83811e-163	4.4819e-164	-2.67707e-163	1.05726e-162	1.7742e-163	1.19235e-163	-8.92194e-164	2.36549e-163	-4.08419e-163	-3.0712e-163	-3.73743e-163	2.31507e-163	-6.24408e-164	1.74645e-163	-6.33258e-164	-6.06955e-163	8.93761e-163	3.38768e-163	9.70635e-163	-3.44793e-163	-6.2436e-163	2.93901e-163	6.17571e-163	-1.0786e-163	-4.25991e-163	-1.46957e-163	-2.73047e-163	2.86414e-163	-6.89327e-164	1.08864e-162	0
-6.83811e-163	4.4819e-164	-2.67707e-163	1.05726e-162	1.7742e-163	1.19235e-163	-8.92194e-164	2.36549e-163	-4.08419e-163	-3.0712e-163	-3.73743e-163	2.31507e-163	-6.24408e-164	1.74645e-163	-6.33258e-164	-6.06955e-163	8.93761e-163	3.38768e-163	9.70635e-163	-3.44793e-163	-6.2436e-163	2.93901e-163	6.17571e-163	-1.0786e-163	-4.25991e-163	-1.46957e-163	-2.73047e-163	2.86414e-163	-6.89327e-164	1.08864e-162	0
-6.83811e-163	4.4819e-164	-2.67707e-163	1.05726e-162	1.7742e-163	1.19235e-163	-8.92194e-164	2.36549e-163	-4.08419e-163	-3.0712e-163	-3.73743e-163	2.31507e-163	-6.24408e-164	1.74645e-163	-6.33258e-164	-6.06955e-163	8.93761e-163	3.38768e-163	9.70635e-163	-3.44793e-163	-6.2436e-163	2.93901e-163	6.17571e-163	-1.0786e-163	-4.25991e-163	-1.46957e-163	-2.73047e-163	2.86414e-163	-6.89327e-164	1.08864e-162	0
-6.83811e-163	4.4819e-164	-2.67707e-163	1.05726e-162	1.7742e-163	1.19235e-163	-8.92194e-164	2.36549e-163	-4.08419e-163	-3.0712e-163	-3.73743e-163	2.31507e-163	-6.24408e-164	1.74645e-163	-6.33258e-164	-6.06955e-163	8.93761e-163	3.38768e-163	9.70635e-163	-3.44793e-163	-6.2436e-163	2.93901e-163	6.17571e-163	-1.0786e-163	-4.25991e-163	-1.46957e-163	-2.73047e-163	2.86414e-163	-6.89327e-164	1.08864e-162	0
-6.83811e-163	4.4819e-164	-2.67707e-163	1.05726e-162	1.7742e-163	1.19235e-163	-8.92194e-164	2.36549e-163	-4.08419e-163	-3.0712e-163	-3.73743e-163	2.31507e-163	-6.24408e-164	1.74645e-163	-6.33258e-164	-6.06955e-163	8.93761e-163	3.38768e-163	9.70635e-163	-3.44793e-163	-6.2436e-163	2.93901e-163	6.17571e-163	-1.0786e-163	-4.25991e-163	-1.46957e-163	-2.73047e-163	2.86414e-163	-6.89327e-164	1.08864e-162	0
-6.83811e-163	4.4819e-164	-2.67707e-163	1.05726e-162	1.7742e-163	1.19235e-163	-8.92194e-164	2.36549e-163	-4.08419e-163	-3.0712e-163	-3.73743e-163	2.31507e-163	-6.24408e-164	1.74645e-163	-6.33258e-164	-6.06955e-163	8.93761e-163	3.38768e-163	9.70635e-163	-3.44793e-163	-6.2436e-163	2.93901e-163	6.17571e-163	-1.0786e-163	-4.25991e-163	-1.46957e-163	-2.73047e-163	2.86414e-163	-6.89327e-164	1.08864e-162	0
-6.83811e-163	4.4819e-164	-2.67707e-163	1.05726e-162	1.7742e-163	1.19235e-163	-8.92194e-164	2.36549e-163	-4.08419e-163	-3.0712e-163	-3.73743e-163	2.31507e-163	-6.24408e-164	1.74645e-163	-6.33258e-164	-6.06955e-163	8.93761e-163	3.38768e-163	9.70635e-163	-3.44793e-163	-6.2436e-163	2.93901e-163	6.17571e-163	-1.0786e-163	-4.25991e-163	-1.46957e-163	-2.73047e-163	2.86414e-163	-6.89327e-164	1.08864e-162	0
-6.83811e-163	4.4819e-164	-2.67707e-163	1.05726e-162	1.7742e-163	1.19235e-163	-8.92194e-164	2.36549e-163	-4.08419e-163	-3.0712e-163	-3.73743e-163	2.31507e-163	-6.24408e-164	1.74645e-163	-6.33258e-164	-6.06955e-163	8.93761e-163	3.38768e-163	9.70635e-163	-3.44793e-163	-6.2436e-163	2.93901e-163	6.17571e-163	-1.0786e-163	-4.25991e-163	-1.46957e-163	-2.73047e-163	2.86414e-163	-6.89327e-164	1.08864e-162	0
-6.83811e-163	4.4819e-164	-2.67707e-163	1.05726e-162	1.7742e-163	1.19235e-163	-8.92194e-164	2.36549e-163	-4.08419e-163	-3.0712e-163	-3.73743e-163	2.31507e-163	-6.24408e-164	1.74645e-163	-6.33258e-164	-6.06955e-163	8.93761e-163	3.38768e-163	9.70635e-163	-3.44793e-163	-6.2436e-163	2.93901e-163	6.17571e-163	-1.0786e-163	-4.25991e-163	-1.46957e-163	-2.73047e-163	2.86414e-163	-6.89327e-164	1.08864e-162	0
-6.83811e-163	4.4819e-164	-2.67707e-163	1.05726e-162	1.7742e-163	1.19235e-163	-8.92194e-164	2.36549e-163	-4.08419e-163	-3.0712e-163	-3.73743e-163	2.31507e-163	-6.24408e-164	1.74645e-163	-6.33258e-164	-6.06955e-163	8.93761e-163	3.38768e-163	9.70635e-163	-3.44793e-163	-6.2436e-163	2.93901e-163	6.17571e-163	-1.0786e-163	-4.25991e-163	-1.46957e-163	-2.73047e-163	2.86414e-163	-6.89327e-164	1.08864e-162	0
-6.83811e-163	4.4819e-164	-2.67707e-163	1.05726e-162	1.7742e-163	1.19235e-163	-8.92194e-164	2.36549e-163	-4.08419e-163	-3.0712e-163	-3.73743e-163	2.31507e-163	-6.24408e-164	1.74645e-163	-6.33258e-164	-6.06955e-163	8.93761e-163	3.38768e-163	9.70635e-163	-3.44793e-163	-6.2436e-163	2.93901e-163	6.17571e-163	-1.0786e-163	-4.25991e-163	-1.46957e-163	-2.73047e-163	2.86414e-163	-6.89327e-164	1.08864e-162	0
-6.83811e-163	4.4819e-164	-2.67707e-163	1.05726e-162	1.7742e-163	1.19235e-163	-8.92194e-164	2.36549e-163	-4.08419e-163	-3.0712e-163	-3.73743e-163	2.31507e-163	-6.24408e-164	1.74645e-163	-6.33258e-164	-6.06955e-163	8.93761e-163	3.38768e-163	9.70635e-163	-3.44793e-163	-6.2436e-163	2.93901e-163	6.17571e-163	-1.0786e-163	-4.25991e-163	-1.46957e-163	-2.73047e-163	2.86414e-163	-6.89327e-164	1.08864e-162	0
-6.83811e-163	4.4819e-164	-2.67707e-163	1.05726e-162	1.7742e-163	1.19235e-163	-8.92194e-164	2.36549e-163	-4.08419e-163	-3.0712e-163	-3.73743e-163	2.31507e-163	-6.24408e-164	1.74645e-163	-6.33258e-164	-6.06955e-163	8.93761e-163	3.38768e-163	9.70635e-163	-3.44793e-163	-6.2436e-163	2.93901e-163	6.17571e-163	-1.0786e-163	-4.25991e-163	-1.46957e-163	-2.73047e-163	2.86414e-163	-6.89327e-164	1.08864e-162	0
-6.83811e-163	4.4819e-164	-2.67707e-163	1.05726e-162	1.7742e-163	1.19235e-163	-8.92194e-164	2.36549e-163	-4.08419e-163	-3.0712e-163	-3.73743e-163	2.31507e-163	-6.24408e-164	1.74645e-163	-6.33258e-164	-6.06955e-163	8.93761e-163	3.38768e-163	9.70635e-163	-3.44793e-163	-6.2436e-163	2.93901e-163	6.17571e-163	-1.0786e-163	-4.25991e-163	-1.46957e-163	-2.73047e-163	2.86414e-163	-6.89327e-164	1.08864e-162	0
-6.83811e-163	4.4819e-164	-2.67707e-163	1.05726e-162	1.7742e-163	1.19235e-163	-8.92194e-164	2.36549e-163	-4.08419e-163	-3.0712e-163	-3.73743e-163	2.31507e-163	-6.24408e-164	1.74645e-163	-6.33258e-164	-6.06955e-163	8.93761e-163	3.38768e-163	9.70635e-163	-3.44793e-163	-6.2436e-163	2.93901e-163	6.17571e-163	-1.0786e-163	-4.25991e-163	-1.46957e-163	-2.73047e-163	2.86414e-163	-6.89327e-164	1.08864e-162	0
-6.83811e-163	4.4819e-164	-2.67707e-163	1.05726e-162	1.7742e-163	1.19235e-163	-8.92194e-164	2.36549e-163	-4.08419e-163	-3.0712e-163	-3.73743e-163	2.31507e-163	-6.24408e-164	1.74645e-163	-6.33258e-164	-6.06955e-163	8.93761e-163	3.38768e-163	9.70635e-163	-3.44793e-163	-6.2436e-163	2.93901e-163	6.17571e-163	-1.0786e-163	-4.25991e-163	-1.46957e-163	-2.73047e-163	2.86414e-163	-6.89327e-164	1.08864e-162	0
-6.83811e-163	4.4819e-164	-2.67707e-163	1.05726e-162	1.7742e-163	1.19235e-163	-8.92194e-164	2.36549e-163	-4.08419e-163	-3.0712e-163	-3.73743e-163	2.31507e-163	-6.24408e-164	1.74645e-163	-6.33258e-164	-6.06955e-163	8.93761e-163	3.38768e-163	9.70635e-163	-3.44793e-163	-6.2436e-163	2.93901e-163	6.17571e-163	-1.0786e-163	-4.25991e-163	-1.46957e-163	-2.73047e-163	2.86414e-163	-6.89327e-164	1.08864e-162	0
-6.83811e-163	4.4819e-164	-2.67707e-163	1.05726e-162	1.7742e-163	1.19235e-163	-8.92194e-164	2.36549e-163	-4.08419e-163	-3.0712e-163	-3.73743e-163	2.31507e-163	-6.24408e-164	1.74645e-163	-6.33258e-164	-6.06955e-163	8.93761e-163	3.38768e-163	9.70635e-163	-3.44793e-163	-6.2436e-163	2.93901e-163	6.17571e-163	-1.0786e-163	-4.25991e-163	-1.46957e-163	-2.73047e-163	2.86414e-163	-6.89327e-164	1.08864e-162	0
-6.83811e-163	4.4819e-164	-2.67707e-163	1.05726e-162	1.7742e-163	1.19235e-163	-8.92194e-164	2.36549e-163	-4.08419e-163	-3.0712e-163	-3.73743e-163	2.31507e-163	-6.24408e-164	1.74645e-163	-6.33258e-164	-6.06955e-163	8.93761e-163	3.38768e-163	9.70635e-163	-3.44793e-163	-6.2436e-163	2.93901e-163	6.17571e-163	-1.0786e-163	-4.25991e-163	-1.46957e-163	-2.73047e-163	2.86414e-163	-6.89327e-164	1.08864e-162	0
-6.83811e-163	4.4819e-164	-2.67707e-163	1.05726e-162	1.7742e-163	1.19235e-163	-8.92194e-164	2.36549e-163	-4.08419e-163	-3.0712e-163	-3.73743e-163	2.31507e-163	-6.24408e-164	1.74645e-163	-6.33258e-164	-6.06955e-163	8.93761e-163	3.38768e-163	9.70635e-163	-3.44793e-163	-6.2436e-163	2.93901e-163	6.17571e-163	-1.0786e-163	-4.25991e-163	-1.46957e-163	-2.73047e-163	2.86414e-163	-6.89327e-164	1.08864e-162	0
-6.83811e-163	4.4819e-164	-2.67707e-163	1.05726e-162	1.7742e-163	1.19235e-163	-8.92194e-164	2.36549e-163	-4.08419e-163	-3.0712e-163	-3.73743e-163	2.31507e-163	-6.24408e-164	1.74645e-163	-6.33258e-164	-6.06955e-163	8.93761e-163	3.38768e-163	9.70635e-163	-3.44793e-163	-6.2436e-163	2.93901e-163	6.17571e-163	-1.0786e-163	-4.25991e-163	-1.46957e-163	-2.73047e-163	2.86414e-163	-6.89327e-164	1.08864e-162	0
-6.83811e-163	4.4819e-164	-2.67707e-163	1.05726e-162	1.7742e-163	1.19235e-163	-8.92194e-164	2.36549e-163	-4.08419e-163	-3.0712e-163	-3.73743e-163	2.31507e-163	-6.24408e-164	1.74645e-163	-6.33258e-164	-6.06955e-163	8.93761e-163	3.38768e-163	9.70635e-163	-3.44793e-163	-6.2436e-163	2.93901e-163	6.17571e-163	-1.0786e-163	-4.25991e-163	-1.46957e-163	-2.73047e-163	2.86414e-163	-6.89327e-164	1.08864e-162	0
-6.83811e-163	4.4819e-164	-2.67707e-163	1.05726e-162	1.7742e-163	1.19235e-163	-8.92194e-164	2.36549e-163	-4.08419e-163	-3.0712e-163	-3.73743e-163	2.31507e-163	-6.24408e-164	1.74645e-163	-6.33258e-164	-6.06955e-163	8.93761e-163	3.38768e-163	9.70635e-163	-3.44793e-163	-6.2436e-163	2.93901e-163	6.17571e-163	-1.0786e-163	-4.25991e-163	-1.46957e-163	-2.73047e-163	2.86414e-163	-6.89327e-164	1.08864e-162	0
-6.83811e-163	4.4819e-164	-2.67707e-163	1.05726e-162	1.7742e-163	1.19235e-163	-8.92194e-164	2.36549e-163	-4.08419e-163	-3.0712e-163	-3.73743e-163	2.31507e-163	-6.24408e-164	1.74645e-163	-6.33258e-164	-6.06955e-163	8.93761e-163	3.38768e-163	9.70635e-163	-3.44793e-163	-6.2436e-163	2.93901e-163	6.17571e-163	-1.0786e-163	-4.25991e-163	-1.46957e-163	-2.73047e-163	2.86414e-163	-6.89327e-164	1.08864e-162	0
-6.83811e-163	4.4819e-164	-2.67707e-163	1.05726e-162	1.7742e-163	1.19235e-163	-8.92194e-164	2.36549e-163	-4.08419e-163	-3.0712e-163	-3.73743e-163	2.31507e-163	-6.24408e-164	1.74645e-163	-6.33258e-164	-6.06955e-163	8.93761e-163	3.38768e-163	9.70635e-163	-3.44793e-163	-6.2436e-163	2.93901e-163	6.17571e-163	-1.0786e-163	-4.25991e-163	-1.46957e-163	-2.73047e-163	2.86414e-163	-6.89327e-164	1.08864e-162	0
-6.83811e-163	4.4819e-164	-2.67707e-163	1.05726e-162	1.7742e-163	1.19235e-163	-8.92194e-164	2.36549e-163	-4.08419e-163	-3.0712e-163	-3.73743e-163	2.31507e-163	-6.24408e-164	1.74645e-163	-6.33258e-164	-6.06955e-163	8.93761e-163	3.38768e-163	9.70635e-163	-3.44793e-163	-6.2436e-163	2.93901e-163	6.17571e-163	-1.0786e-163	-4.25991e-163	-1.46957e-163	-2.73047e-163	2.86414e-163	-6.89327e-164	1.08864e-162	0
-6.83811e-163	4.4819e-164	-2.67707e-163	1.05726e-162	1.7742e-163	1.19235e-163	-8.92194e-164	2.36549e-163	-4.08419e-163	-3.0712e-163	-3.73743e-163	2.31507e-163	-6.24408e-164	1.74645e-163	-6.33258e-164	-6.06955e-163	8.93761e-163	3.38768e-163	9.70635e-163	-3.44793e-163	-6.2436e-163	2.93901e-163	6.17571e-163	-1.0786e-163	-4.25991e-163	-1.46957e-163	-2.73047e-163	2.86414e-163	-6.89327e-164	1.08864e-162	0
-6.83811e-163	4.4819e-164	-2.67707e-163	1.05726e-162	1.7742e-163	1.19235e-163	-8.92194e-164	2.36549e-163	-4.08419e-163	-3.0712e-163	-3.73743e-163	2.31507e-163	-6.24408e-164	1.74645e-163	-6.33258e-164	-6.06955e-163	8.93761e-163	3.38768e-163	9.70635e-163	-3.44793e-163	-6.2436e-163	2.93901e-163	6.17571e-163	-1.0786e-163	-4.25991e-163	-1.46957e-163	-2.73047e-163	2.86414e-163	-6.89327e-164	1.08864e-162	0
-6.83811e-163	4.4819e-164	-2.67707e-163	1.05726e-162	1.7742e-163	1.19235e-163	-8.92194e-164	2.36549e-163	-4.08419e-163	-3.0712e-163	-3.73743e-163	2.31507e-163	-6.24408e-164	1.74645e-163	-6.33258e-164	-6.06955e-163	8.93761e-163	3.38768e-163	9.70635e-163	-3.44793e-163	-6.2436e-163	2.93901e-163	6.17571e-163	-1.0786e-163	-4.25991e-163	-1.46957e-163	-2.73047e-163	2.86414e-163	-6.89327e-164	1.08864e-162	0
-6.83811e-163	4.4819e-164	-2.67707e-163	1.05726e-162	1.7742e-163	1.19235e-163	-8.92194e-164	2.36549e-163	-4.08419e-163	-3.0712e-163	-3.73743e-163	2.31507e-163	-6.24408e-164	1.74645e-163	-6.33258e-164	-6.06955e-163	8.93761e-163	3.38768e-163	9.70635e-163	-3.44793e-163	-6.2436e-163	2.93901e-163	6.17571e-163	-1.0786e-163	-4.25991e-163	-1.46957e-163	-2.73047e-163	2.86414e-163	-6.89327e-164	1.08864e-162	0
-6.83811e-163	4.4819e-164	-2.67707e-163	1.05726e-162	1.7742e-163	1.19235e-163	-8.92194e-164	2.36549e-163	-4.08419e-163	-3.0712e-163	-3.73743e-163	2.31507e-163	-6.24408e-164	1.74645e-163	-6.33258e-164	-6.06955e-163	8.93761e-163	3.38768e-163	9.70635e-163	-3.44793e-163	-6.2436e-163	2.93901e-163	6.17571e-163	-1.0786e-163	-4.25991e-163	-1.46957e-163	-2.73047e-163	2.86414e-163	-6.89327e-164	1.08864e-162	0
-6.83811e-163	4.4819e-164	-2.67707e-163	1.05726e-162	1.7742e-163	1.19235e-163	-8.92194e-164	2.36549e-163	-4.08419e-163	-3.0712e-163	-3.73743e-163	2.31507e-163	-6.24408e-164	1.74645e-163	-6.33258e-164	-6.06955e-163	8.93761e-163	3.38768e-163	9.70635e-163	-3.44793e-163	-6.2436e-163	2.93901e-163	6.17571e-163	-1.0786e-163	-4.25991e-163	-1.46957e-163	-2.73047e-163	2.86414e-163	-6.89327e-164	1.08864e-162	0
-6.83811e-163	4.4819e-164	-2.67707e-163	1.05726e-162	1.7742e-163	1.19235e-163	-8.92194e-164	2.36549e-163	-4.08419e-163	-3.0712e-163	-3.73743e-163	2.31507e-163	-6.24408e-164	1.74645e-163	-6.33258e-164	-6.06955e-163	8.93761e-163	3.38768e-163	9.70635e-163	-3.44793e-163	-6.2436e-163	2.93901e-163	6.17571e-163	-1.0786e-163	-4.25991e-163	-1.46957e-163	-2.73047e-163	2.86414e-163	-6.89327e-164	1.08864e-162	0
-6.83811e-163	4.4819e-164	-2.67707e-163	1.05726e-162	1.7742e-163	1.19235e-163	-8.92194e-164	2.36549e-163	-4.08419e-163	-3.0712e-163	-3.73743e-163	2.31507e-163	-6.24408e-164	1.74645e-163	-6.33258e-164	-6.06955e-163	8.93761e-163	3.38768e-163	9.70635e-163	-3.44793e-163	-6.2436e-163	2.93901e-163	6.17571e-163	-1.0786e-163	-4.25991e-163	-1.46957e-163	-2.73047e-163	2.86414e-163	-6.89327e-164	1.08864e-162	0
-6.83811e-163	4.4819e-164	-2.67707e-163	1.05726e-162	1.7742e-163	1.19235e-163	-8.92194e-164	2.36549e-163	-4.08419e-163	-3.0712e-163	-3.73743e-163	2.31507e-163	-6.24408e-164	1.74645e-163	-6.33258e-164	-6.06955e-163	8.93761e-163	3.38768e-163	9.70635e-163	-3.44793e-163	-6.2436e-163	2.93901e-163	6.17571e-163	-1.0786e-163	-4.25991e-163	-1.46957e-163	-2.73047e-163	2.86414e-163	-6.89327e-164	1.08864e-162	0
-6.83811e-163	4.4819e-164	-2.67707e-163	1.05726e-162	1.7742e-163	1.19235e-163	-8.92194e-164	2.36549e-163	-4.08419e-163	-3.0712e-163	-3.73743e-163	2.31507e-163	-6.24408e-164	1.74645e-163	-6.33258e-164	-6.06955e-163	8.93761e-163	3.38768e-163	9.70635e-163	-3.44793e-163	-6.2436e-163	2.93901e-163	6.17571e-163	-1.0786e-163	-4.25991e-163	-1.46957e-163	-2.73047e-163	2.86414e-163	-6.89327e-164	1.08864e-162	0
-6.83811e-163	4.4819e-164	-2.67707e-163	1.05726e-162	1.7742e-163	1.19235e-163	-8.92194e-164	2.36549e-163	-4.08419e-163	-3.0712e-163	-3.73743e-163	2.31507e-163	-6.24408e-164	1.74645e-163	-6.33258e-164	-6.06955e-163	8.93761e-163	3.38768e-163	9.70635e-163	-3.44793e-163	-6.2436e-163	2.93901e-163	6.17571e-163	-1.0786e-163	-4.25991e-163	-1.46957e-163	-2.73047e-163	2.86414e-163	-6.89327e-164	1.08864e-162	0
-6.83811e-163	4.4819e-164	-2.67707e-163	1.05726e-162	1.7742e-163	1.19235e-163	-8.92194e-164	2.36549e-163	-4.08419e-163	-3.0712e-163	-3.73743e-163	2.31507e-163	-6.24408e-164	1.74645e-163	-6.33258e-164	-6.06955e-163	8.93761e-163	3.38768e-163	9.70635e-163	-3.44793e-163	-6.2436e-163	2.93901e-163	6.17571e-163	-1.0786e-163	-4.25991e-163	-1.46957e-163	-2.73047e-163	2.86414e-163	-6.89327e-164	1.08864e-162	0
-6.83811e-163	4.4819e-164	-2.67707e-163	1.05726e-162	1.7742e-163	1.19235e-163	-8.92194e-164	2.36549e-163	-4.08419e-163	-3.0712e-163	-3.73743e-163	2.31507e-163	-6.24408e-164	1.74645e-163	-6.33258e-164	-6.06955e-163	8.93761e-163	3.38768e-163	9.70635e-163	-3.44793e-163	-6.2436e-163	2.93901e-163	6.17571e-163	-1.0786e-163	-4.25991e-163	-1.46957e-163	-2.73047e-163	2.86414e-163	-6.89327e-164	1.08864e-162	0
-6.83811e-163	4.4819e-164	-2.67707e-163	1.05726e-162	1.7742e-163	1.19235e-163	-8.92194e-164	2.36549e-163	-4.08419e-163	-3.0712e-163	-3.73743e-163	2.31507e-163	-6.24408e-164	1.74645e-163	-6.33258e-164	-6.06955e-163	8.93761e-163	3.38768e-163	9.70635e-163	-3.44793e-163	-6.2436e-163	2.93901e-163	6.17571e-163	-1.0786e-163	-4.25991e-163	-1.46957e-163	-2.73047e-163	2.86414e-163	-6.89327e-164	1.08864e-162	0
-6.83811e-163	4.4819e-164	-2.67707e-163	1.05726e-162	1.7742e-163	1.19235e-163	-8.92194e-164	2.36549e-163	-4.08419e-163	-3.0712e-163	-3.73743e-163	2.31507e-163	-6.24408e-164	1.74645e-163	-6.33258e-164	-6.06955e-163	8.93761e-163	3.38768e-163	9.70635e-163	-3.44793e-163	-6.2436e-163	2.93901e-163	6.17571e-163	-1.0786e-163	-4.25991e-163	-1.46957e-163	-2.73047e-163	2.86414e-163	-6.89327e-164	1.08864e-162	0
-6.83811e-163	4.4819e-164	-2.67707e-163	1.05726e-162	1.7742e-163	1.19235e-163	-8.92194e-164	2.36549e-163	-4.08419e-163	-3.0712e-163	-3.73743e-163	2.31507e-163	-6.24408e-164	1.74645e-163	-6.33258e-164	-6.06955e-163	8.93761e-163	3.38768e-163	9.70635e-163	-3.44793e-163	-6.2436e-163	2.93901e-163	6.17571e-163	-1.0786e-163	-4.25991e-163	-1.46957e-163	-2.73047e-163	2.86414e-163	-6.89327e-164	1.08864e-162	0
-6.83811e-163	4.4819e-164	-2.67707e-163	1.05726e-162	1.7742e-163	1.19235e-163	-8.92194e-164	2.36549e-163	-4.08419e-163	-3.0712e-163	-3.73743e-163	2.31507e-163	-6.24408e-164	1.74645e-163	-6.33258e-164	-6.06955e-163	8.93761e-163	3.38768e-163	9.70635e-163	-3.44793e-163	-6.2436e-163	2.93901e-163	6.17571e-163	-1.0786e-163	-4.25991e-163	-1.46957e-163	-2.73047e-163	2.86414e-163	-6.89327e-164	1.08864e-162	0
-6.83811e-163	4.4819e-164	-2.67707e-163	1.05726e-162	1.7742e-163	1.19235e-163	-8.92194e-164	2.36549e-163	-4.08419e-163	-3.0712e-163	-3.73743e-163	2.31507e-163	-6.24408e-164	1.74645e-163	-6.33258e-164	-6.06955e-163	8.93761e-163	3.38768e-163	9.70635e-163	-3.44793e-163	-6.2436e-163	2.93901e-163	6.17571e-163	-1.0786e-163	-4.25991e-163	-1.46957e-163	-2.73047e-163	2.86414e-163	-6.89327e-164	1.08864e-162	0
-6.83811e-163	4.4819e-164	-2.67707e-163	1.05726e-162	1.7742e-163	1.19235e-163	-8.92194e-164	2.36549e-163	-4.08419e-163	-3.0712e-163	-3.73743e-163	2.31507e-163	-6.24408e-164	1.74645e-163	-6.33258e-164	-6.06955e-163	8.93761e-163	3.38768e-163	9.70635e-163	-3.44793e-163	-6.2436e-163	2.93901e-163	6.17571e-163	-1.0786e-163	-4.25991e-163	-1.46957e-163	-2.73047e-163	2.86414e-163	-6.89327e-164	1.08864e-162	0
-6.83811e-163	4.4819e-164	-2.67707e-163	1.05726e-162	1.7742e-163	1.19235e-163	-8.92194e-164	2.36549e-163	-4.08419e-163	-3.0712e-163	-3.73743e-163	2.31507e-163	-6.24408e-164	1.74645e-163	-6.33258e-164	-6.06955e-163	8.93761e-163	3.38768e-163	9.70635e-163	-3.44793e-163	-6.2436e-163	2.93901e-163	6.17571e-163	-1.0786e-163	-4.25991e-163	-1.46957e-163	-2.73047e-163	2.86414e-163	-6.89327e-164	1.08864e-162	0
-6.83811e-163	4.4819e-164	-2.67707e-163	1.05726e-162	1.7742e-163	1.19235e-163	-8.92194e-164	2.36549e-163	-4.08419e-163	-3.0712e-163	-3.73743e-163	2.31507e-163	-6.24408e-164	1.74645e-163	-6.33258e-164	-6.06955e-163	8.93761e-163	3.38768e-163	9.70635e-163	-3.44793e-163	-6.2436e-163	2.93901e-163	6.17571e-163	-1.0786e-163	-4.25991e-163	-1.46957e-163	-2.73047e-163	2.86414e-163	-6.89327e-164	1.08864e-162	0
-6.83811e-163	4.4819e-164	-2.67707e-163	1.05726e-162	1.7742e-163	1.19235e-163	-8.92194e-164	2.36549e-163	-4.08419e-163	-3.0712e-163	-3.73743e-163	2.31507e-163	-6.24408e-164	1.74645e-163	-6.33258e-164	-6.06955e-163	8.93761e-163	3.38768e-163	9.70635e-163	-3.44793e-163	-6.2436e-163	2.93901e-163	6.17571e-163	-1.0786e-163	-4.25991e-163	-1.46957e-163	-2.73047e-163	2.86414e-163	-6.89327e-164	1.08864e-162	0
-6.83811e-163	4.4819e-164	-2.67707e-163	1.05726e-162	1.7742e-163	1.19235e-163	-8.92194e-164	2.36549e-163	-4.08419e-163	-3.0712e-163	-3.73743e-163	2.31507e-163	-6.24408e-164	1.74645e-163	-6.33258e-164	-6.06955e-163	8.93761e-163	3.38768e-163	9.70635e-163	-3.44793e-163	-6.2436e-163	2.93901e-163	6.17571e-163	-1.0786e-163	-4.25991e-163	-1.46957e-163	-2.73047e-163	2.86414e-163	-6.89327e-164	1.08864e-162	0
-6.83811e-163	4.4819e-164	-2.67707e-163	1.05726e-162	1.7742e-163	1.19235e-163	-8.92194e-164	2.36549e-163	-4.08419e-163	-3.0712e-163	-3.73743e-163	2.31507e-163	-6.24408e-164	1.74645e-163	-6.33258e-164	-6.06955e-163	8.93761e-163	3.38768e-163	9.70635e-163	-3.44793e-163	-6.2436e-163	2.93901e-163	6.17571e-163	-1.0786e-163	-4.25991e-163	-1.46957e-163	-2.73047e-163	2.86414e-163	-6.89327e-164	1.08864e-162	0
-6.83811e-163	4.4819e-164	-2.67707e-163	1.05726e-162	1.7742e-163	1.19235e-163	-8.92194e-164	2.36549e-163	-4.08419e-163	-3.0712e-163	-3.73743e-163	2.31507e-163	-6.24408e-164	1.74645e-163	-6.33258e-164	-6.06955e-163	8.93761e-163	3.38768e-163	9.70635e-163	-3.44793e-163	-6.2436e-163	2.93901e-163	6.17571e-163	-1.0786e-163	-4.25991e-163	-1.46957e-163	-2.73047e-163	2.86414e-163	-6.89327e-164	1.08864e-162	0
-6.83811e-163	4.4819e-164	-2.67707e-163	1.05726e-162	1.7742e-163	1.19235e-163	-8.92194e-164	2.36549e-163	-4.08419e-163	-3.0712e-163	-3.73743e-163	2.31507e-163	-6.24408e-164	1.74645e-163	-6.33258e-164	-6.06955e-163	8.93761e-163	3.38768e-163	9.70635e-163	-3.44793e-163	-6.2436e-163	2.93901e-163	6.17571e-163	-1.0786e-163	-4.25991e-163	-1.46957e-163	-2.73047e-163	2.86414e-163	-6.89327e-164	1.08864e-162	0
-6.83811e-163	4.4819e-164	-2.67707e-163	1.05726e-162	1.7742e-163	1.19235e-163	-8.92194e-164	2.36549e-163	-4.08419e-163	-3.0712e-163	-3.73743e-163	2.31507e-163	-6.24408e-164	1.74645e-163	-6.33258e-164	-6.06955e-163	8.93761e-163	3.38768e-163	9.70635e-163	-3.44793e-163	-6.2436e-163	2.93901e-163	6.17571e-163	-1.0786e-163	-4.25991e-163	-1.46957e-163	-2.73047e-163	2.86414e-163	-6.89327e-164	1.08864e-162	0
-6.83811e-163	4.4819e-164	-2.67707e-163	1.05726e-162	1.7742e-163	1.19235e-163	-8.92194e-164	2.36549e-163	-4.08419e-163	-3.0712e-163	-3.73743e-163	2.31507e-163	-6.24408e-164	1.74645e-163	-6.33258e-164	-6.06955e-163	8.93761e-163	3.38768e-163	9.70635e-163	-3.44793e-163	-6.2436e-163	2.93901e-163	6.17571e-163	-1.0786e-163	-4.25991e-163	-1.46957e-163	-2.73047e-163	2.86414e-163	-6.89327e-164	1.08864e-162	0
-6.83811e-163	4.4819e-164	-2.67707e-163	1.05726e-162	1.7742e-163	1.19235e-163	-8.92194e-164	2.36549e-163	-4.08419e-163	-3.0712e-163	-3.73743e-163	2.31507e-163	-6.24408e-164	1.74645e-163	-6.33258e-164	-6.06955e-163	8.93761e-163	3.38768e-163	9.70635e-163	-3.44793e-163	-6.2436e-163	2.93901e-163	6.17571e-163	-1.0786e-163	-4.25991e-163	-1.46957e-163	-2.73047e-163	2.86414e-163	-6.89327e-164	1.08864e-162	0
-6.83811e-163	4.4819e-164	-2.67707e-163	1.05726e-162	1.7742e-163	1.19235e-163	-8.92194e-164	2.36549e-163	-4.08419e-163	-3.0712e-163	-3.73743e-163	2.31507e-163	-6.24408e-164	1.74645e-163	-6.33258e-164	-6.06955e-163	8.93761e-163	3.38768e-163	9.70635e-163	-3.44793e-163	-6.2436e-163	2.93901e-163	6.17571e-163	-1.0786e-163	-4.25991e-163	-1.46957e-163	-2.73047e-163	2.86414e-163	-6.89327e-164	1.08864e-162	0
-6.83811e-163	4.4819e-164	-2.67707e-163	1.05726e-162	1.7742e-163	1.19235e-163	-8.92194e-164	2.36549e-163	-4.08419e-163	-3.0712e-163	-3.73743e-163	2.31507e-163	-6.24408e-164	1.74645e-163	-6.33258e-164	-6.06955e-163	8.93761e-163	3.38768e-163	9.70635e-163	-3.44793e-163	-6.2436e-163	2.93901e-163	6.17571e-163	-1.0786e-163	-4.25991e-163	-1.46957e-163	-2.73047e-163	2.86414e-163	-6.89327e-164	1.08864e-162	0
-6.83811e-163	4.4819e-164	-2.67707e-163	1.05726e-162	1.7742e-163	1.19235e-163	-8.92194e-164	2.36549e-163	-4.08419e-163	-3.0712e-163	-3.73743e-163	2.31507e-163	-6.24408e-164	1.74645e-163	-6.33258e-164	-6.06955e-163	8.93761e-163	3.38768e-163	9.70635e-163	-3.44793e-163	-6.2436e-163	2.93901e-163	6.17571e-163	-1.0786e-163	-4.25991e-163	-1.46957e-163	-2.73047e-163	2.86414e-163	-6.89327e-164	1.08864e-162	0
-6.83811e-163	4.4819e-164	-2.67707e-163	1.05726e-162	1.7742e-163	1.19235e-163	-8.92194e-164	2.36549e-163	-4.08419e-163	-3.0712e-163	-3.73743e-163	2.31507e-163	-6.24408e-164	1.74645e-163	-6.33258e-164	-6.06955e-163	8.93761e-163	3.38768e-163	9.70635e-163	-3.44793e-163	-6.2436e-163	2.93901e-163	6.17571e-163	-1.0786e-163	-4.25991e-163	-1.46957e-163	-2.73047e-163	2.86414e-163	-6.89327e-164	1.08864e-162	0
-6.83811e-163	4.4819e-164	-2.67707e-163	1.05726e-162	1.7742e-163	1.19235e-163	-8.92194e-164	2.36549e-163	-4.08419e-163	-3.0712e-163	-3.73743e-163	2.31507e-163	-6.24408e-164	1.74645e-163	-6.33258e-164	-6.06955e-163	8.93761e-163	3.38768e-163	9.70635e-163	-3.44793e-163	-6.2436e-163	2.93901e-163	6.17571e-163	-1.0786e-163	-4.25991e-163	-1.46957e-163	-2.73047e-163	2.86414e-163	-6.89327e-164	1.08864e-162	0
-6.83811e-163	4.4819e-164	-2.67707e-163	1.05726e-162	1.7742e-163	1.19235e-163	-8.92194e-164	2.36549e-163	-4.08419e-163	-3.0712e-163	-3.73743e-163	2.31507e-163	-6.24408e-164	1.74645e-163	-6.33258e-164	-6.06955e-163	8.93761e-163	3.38768e-163	9.70635e-163	-3.44793e-163	-6.2436e-163	2.93901e-163	6.17571e-163	-1.0786e-163	-4.25991e-163	-1.46957e-163	-2.73047e-163	2.86414e-163	-6.89327e-164	1.08864e-162	0
-6.83811e-163	4.4819e-164	-2.67707e-163	1.05726e-162	1.7742e-163	1.19235e-163	-8.92194e-164	2.36549e-163	-4.08419e-163	-3.0712e-163	-3.73743e-163	2.31507e-163	-6.24408e-164	1.74645e-163	-6.33258e-164	-6.06955e-163	8.93761e-163	3.38768e-163	9.70635e-163	-3.44793e-163	-6.2436e-163	2.93901e-163	6.17571e-163	-1.0786e-163	-4.25991e-163	-1.46957e-163	-2.73047e-163	2.86414e-163	-6.89327e-164	1.08864e-162	0
-6.83811e-163	4.4819e-164	-2.67707e-163	1.05726e-162	1.7742e-163	1.19235e-163	-8.92194e-164	2.36549e-163	-4.08419e-163	-3.0712e-163	-3.73743e-163	2.31507e-163	-6.24408e-164	1.74645e-163	-6.33258e-164	-6.06955e-163	8.93761e-163	3.38768e-163	9.70635e-163	-3.44793e-163	-6.2436e-163	2.93901e-163	6.17571e-163	-1.0786e-163	-4.25991e-163	-1.46957e-163	-2.73047e-163	2.86414e-163	-6.89327e-164	1.08864e-162	0
-6.83811e-163	4.4819e-164	-2.67707e-163	1.05726e-162	1.7742e-163	1.19235e-163	-8.92194e-164	2.36549e-163	-4.08419e-163	-3.0712e-163	-3.73743e-163	2.31507e-163	-6.24408e-164	1.74645e-163	-6.33258e-164	-6.06955e-163	8.93761e-163	3.38768e-163	9.70635e-163	-3.44793e-163	-6.2436e-163	2.93901e-163	6.17571e-163	-1.0786e-163	-4.25991e-163	-1.46957e-163	-2.73047e-163	2.86414e-163	-6.89327e-164	1.08864e-162	0
-6.83811e-163	4.4819e-164	-2.67707e-163	1.05726e-162	1.7742e-163	1.19235e-163	-8.92194e-164	2.36549e-163	-4.08419e-163	-3.0712e-163	-3.73743e-163	2.31507e-163	-6.24408e-164	1.74645e-163	-6.33258e-164	-6.06955e-163	8.93761e-163	3.38768e-163	9.70635e-163	-3.44793e-163	-6.2436e-163	2.93901e-163	6.17571e-163	-1.0786e-163	-4.25991e-163	-1.46957e-163	-2.73047e-163	2.86414e-163	-6.89327e-164	1.08864e-162	0
-6.83811e-163	4.4819e-164	-2.67707e-163	1.05726e-162	1.7742e-163	1.19235e-163	-8.92194e-164	2.36549e-163	-4.08419e-163	-3.0712e-163	-3.73743e-163	2.31507e-163	-6.24408e-164	1.74645e-163	-6.33258e-164	-6.06955e-163	8.93761e-163	3.38768e-163	9.70635e-163	-3.44793e-163	-6.2436e-163	2.93901e-163	6.17571e-163	-1.0786e-163	-4.25991e-163	-1.46957e-163	-2.73047e-163	2.86414e-163	-6.89327e-164	1.08864e-162	0
-6.83811e-163	4.4819e-164	-2.67707e-163	1.05726e-162	1.7742e-163	1.19235e-163	-8.92194e-164	2.36549e-163	-4.08419e-163	-3.0712e-163	-3.73743e-163	2.31507e-163	-6.24408e-164	1.74645e-163	-6.33258e-164	-6.06955e-163	8.93761e-163	3.38768e-163	9.70635e-163	-3.44793e-163	-6.2436e-163	2.93901e-163	6.17571e-163	-1.0786e-163	-4.25991e-163	-1.46957e-163	-2.73047e-163	2.86414e-163	-6.89327e-164	1.08864e-162	0
-6.83811e-163	4.4819e-164	-2.67707e-163	1.05726e-162	1.7742e-163	1.19235e-163	-8.92194e-164	2.36549e-163	-4.08419e-163	-3.0712e-163	-3.73743e-163	2.31507e-163	-6.24408e-164	1.74645e-163	-6.33258e-164	-6.06955e-163	8.93761e-163	3.38768e-163	9.70635e-163	-3.44793e-163	-6.2436e-163	2.93901e-163	6.17571e-163	-1.0786e-163	-4.25991e-163	-1.46957e-163	-2.73047e-163	2.86414e-163	-6.89327e-164	1.08864e-162	0
-6.83811e-163	4.4819e-164	-2.67707e-163	1.05726e-162	1.7742e-163	1.19235e-163	-8.92194e-164	2.36549e-163	-4.08419e-163	-3.0712e-163	-3.73743e-163	2.31507e-163	-6.24408e-164	1.74645e-163	-6.33258e-164	-6.06955e-163	8.93761e-163	3.38768e-163	9.70635e-163	-3.44793e-163	-6.2436e-163	2.93901e-163	6.17571e-163	-1.0786e-163	-4.25991e-163	-1.46957e-163	-2.73047e-163	2.86414e-163	-6.89327e-164	1.08864e-162	0
-6.83811e-163	4.4819e-164	-2.67707e-163	1.05726e-162	1.7742e-163	1.19235e-163	-8.92194e-164	2.36549e-163	-4.08419e-163	-3.0712e-163	-3.73743e-163	2.31507e-163	-6.24408e-164	1.74645e-163	-6.33258e-164	-6.06955e-163	8.93761e-163	3.38768e-163	9.70635e-163	-3.44793e-163	-6.2436e-163	2.93901e-163	6.17571e-163	-1.0786e-163	-4.25991e-163	-1.46957e-163	-2.73047e-163	2.86414e-163	-6.89327e-164	1.08864e-162	0
-6.83811e-163	4.4819e-164	-2.67707e-163	1.05726e-162	1.7742e-163	1.19235e-163	-8.92194e-164	2.36549e-163	-4.08419e-163	-3.0712e-163	-3.73743e-163	2.31507e-163	-6.24408e-164	1.74645e-163	-6.33258e-164	-6.06955e-163	8.93761e-163	3.38768e-163	9.70635e-163	-3.44793e-163	-6.2436e-163	2.93901e-163	6.17571e-163	-1.0786e-163	-4.25991e-163	-1.46957e-163	-2.73047e-163	2.86414e-163	-6.89327e-164	1.08864e-162	0
-6.83811e-163	4.4819e-164	-2.67707e-163	1.05726e-162	1.7742e-163	1.19235e-163	-8.92194e-164	2.36549e-163	-4.08419e-163	-3.0712e-163	-3.73743e-163	2.31507e-163	-6.24408e-164	1.74645e-163	-6.33258e-164	-6.06955e-163	8.93761e-163	3.38768e-163	9.70635e-163	-3.44793e-163	-6.2436e-163	2.93901e-163	6.17571e-163	-1.0786e-163	-4.25991e-163	-1.46957e-163	-2.73047e-163	2.86414e-163	-6.89327e-164	1.08864e-162	0
-6.83811e-163	4.4819e-164	-2.67707e-163	1.05726e-162	1.7742e-163	1.19235e-163	-8.92194e-164	2.36549e-163	-4.08419e-163	-3.0712e-163	-3.73743e-163	2.31507e-163	-6.24408e-164	1.74645e-163	-6.33258e-164	-6.06955e-163	8.93761e-163	3.38768e-163	9.70635e-163	-3.44793e-163	-6.2436e-163	2.93901e-163	6.17571e-163	-1.0786e-163	-4.25991e-163	-1.46957e-163	-2.73047e-163	2.86414e-163	-6.89327e-164	1.08864e-162	0
-6.83811e-163	4.4819e-164	-2.67707e-163	1.05726e-162	1.7742e-163	1.19235e-163	-8.92194e-164	2.36549e-163	-4.08419e-163	-3.0712e-163	-3.73743e-163	2.31507e-163	-6.24408e-164	1.74645e-163	-6.33258e-164	-6.06955e-163	8.93761e-163	3.38768e-163	9.70635e-163	-3.44793e-163	-6.2436e-163	2.93901e-163	6.17571e-163	-1.0786e-163	-4.25991e-163	-1.46957e-163	-2.73047e-163	2.86414e-163	-6.89327e-164	1.08864e-162	0
-6.83811e-163	4.4819e-164	-2.67707e-163	1.05726e-162	1.7742e-163	1.19235e-163	-8.92194e-164	2.36549e-163	-4.08419e-163	-3.0712e-163	-3.73743e-163	2.31507e-163	-6.24408e-164	1.74645e-163	-6.33258e-164	-6.06955e-163	8.93761e-163	3.38768e-163	9.70635e-163	-3.44793e-163	-6.2436e-163	2.93901e-163	6.17571e-163	-1.0786e-163	-4.25991e-163	-1.46957e-163	-2.73047e-163	2.86414e-163	-6.89327e-164	1.08864e-162	0
-6.83811e-163	4.4819e-164	-2.67707e-163	1.05726e-162	1.7742e-163	1.19235e-163	-8.92194e-164	2.36549e-163	-4.08419e-163	-3.0712e-163	-3.73743e-163	2.31507e-163	-6.24408e-164	1.74645e-163	-6.33258e-164	-6.06955e-163	8.93761e-163	3.38768e-163	9.70635e-163	-3.44793e-163	-6.2436e-163	2.93901e-163	6.17571e-163	-1.0786e-163	-4.25991e-163	-1.46957e-163	-2.73047e-163	2.86414e-163	-6.89327e-164	1.08864e-162	0
-6.83811e-163	4.4819e-164	-2.67707e-163	1.05726e-162	1.7742e-163	1.19235e-163	-8.92194e-164	2.36549e-163	-4.08419e-163	-3.0712e-163	-3.73743e-163	2.31507e-163	-6.24408e-164	1.74645e-163	-6.33258e-164	-6.06955e-163	8.93761e-163	3.38768e-163	9.70635e-163	-3.44793e-163	-6.2436e-163	2.93901e-163	6.17571e-163	-1.0786e-163	-4.25991e-163	-1.46957e-163	-2.73047e-163	2.86414e-163	-6.89327e-164	1.08864e-162	0
-6.83811e-163	4.4819e-164	-2.67707e-163	1.05726e-162	1.7742e-163	1.19235e-163	-8.92194e-164	2.36549e-163	-4.08419e-163	-3.0712e-163	-3.73743e-163	2.31507e-163	-6.24408e-164	1.74645e-163	-6.33258e-164	-6.06955e-163	8.93761e-163	3.38768e-163	9.70635e-163	-3.44793e-163	-6.2436e-163	2.93901e-163	6.17571e-163	-1.0786e-163	-4.25991e-163	-1.46957e-163	-2.73047e-163	2.86414e-163	-6.89327e-164	1.08864e-162	0
-6.83811e-163	4.4819e-164	-2.67707e-163	1.05726e-162	1.7742e-163	1.19235e-163	-8.92194e-164	2.36549e-163	-4.08419e-163	-3.0712e-163	-3.73743e-163	2.31507e-163	-6.24408e-164	1.74645e-163	-6.33258e-164	-6.06955e-163	8.93761e-163	3.38768e-163	9.70635e-163	-3.44793e-163	-6.2436e-163	2.93901e-163	6.17571e-163	-1.0786e-163	-4.25991e-163	-1.46957e-163	-2.73047e-163	2.86414e-163	-6.89327e-164	1.08864e-162	0
-6.83811e-163	4.4819e-164	-2.67707e-163	1.05726e-162	1.7742e-163	1.19235e-163	-8.92194e-164	2.36549e-163	-4.08419e-163	-3.0712e-163	-3.73743e-163	2.31507e-163	-6.24408e-164	1.74645e-163	-6.33258e-164	-6.06955e-163	8.93761e-163	3.38768e-163	9.70635e-163	-3.44793e-163	-6.2436e-163	2.93901e-163	6.17571e-163	-1.0786e-163	-4.25991e-163	-1.46957e-163	-2.73047e-163	2.86414e-163	-6.89327e-164	1.08864e-162	0
-6.83811e-163	4.4819e-164	-2.67707e-163	1.05726e-162	1.7742e-163	1.19235e-163	-8.92194e-164	2.36549e-163	-4.08419e-163	-3.0712e-163	-3.73743e-163	2.31507e-163	-6.24408e-164	1.74645e-163	-6.33258e-164	-6.06955e-163	8.93761e-163	3.38768e-163	9.70635e-163	-3.44793e-163	-6.2436e-163	2.93901e-163	6.17571e-163	-1.0786e-163	-4.25991e-163	-1.46957e-163	-2.73047e-163	2.86414e-163	-6.89327e-164	1.08864e-162	0
-6.83811e-163	4.4819e-164	-2.67707e-163	1.05726e-162	1.7742e-163	1.19235e-163	-8.92194e-164	2.36549e-163	-4.08419e-163	-3.0712e-163	-3.73743e-163	2.31507e-163	-6.24408e-164	1.74645e-163	-6.33258e-164	-6.06955e-163	8.93761e-163	3.38768e-163	9.70635e-163	-3.44793e-163	-6.2436e-163	2.93901e-163	6.17571e-163	-1.0786e-163	-4.25991e-163	-1.46957e-163	-2.73047e-163	2.86414e-163	-6.89327e-164	1.08864e-162	0
-6.83811e-163	4.4819e-164	-2.67707e-163	1.05726e-162	1.7742e-163	1.19235e-163	-8.92194e-164	2.36549e-163	-4.08419e-163	-3.0712e-163	-3.73743e-163	2.31507e-163	-6.24408e-164	1.74645e-163	-6.33258e-164	-6.06955e-163	8.93761e-163	3.38768e-163	9.70635e-163	-3.44793e-163	-6.2436e-163	2.93901e-163	6.17571e-163	-1.0786e-163	-4.25991e-163	-1.46957e-163	-2.73047e-163	2.86414e-163	-6.89327e-164	1.08864e-162	0
-6.83811e-163	4.4819e-164	-2.67707e-163	1.05726e-162	1.7742e-163	1.19235e-163	-8.92194e-164	2.36549e-163	-4.08419e-163	-3.0712e-163	-3.73743e-163	2.31507e-163	-6.24408e-164	1.74645e-163	-6.33258e-164	-6.06955e-163	8.93761e-163	3.38768e-163	9.70635e-163	-3.44793e-163	-6.2436e-163	2.93901e-163	6.17571e-163	-1.0786e-163	-4.25991e-163	-1.46957e-163	-2.73047e-163	2.86414e-163	-6.89327e-164	1.08864e-162	0
-6.83811e-163	4.4819e-164	-2.67707e-163	1.05726e-162	1.7742e-163	1.19235e-163	-8.92194e-164	2.36549e-163	-4.08419e-163	-3.0712e-163	-3.73743e-163	2.31507e-163	-6.24408e-164	1.74645e-163	-6.33258e-164	-6.06955e-163	8.93761e-163	3.38768e-163	9.70635e-163	-3.44793e-163	-6.2436e-163	2.93901e-163	6.17571e-163	-1.0786e-163	-4.25991e-163	-1.46957e-163	-2.73047e-163	2.86414e-163	-6.89327e-164	1.08864e-162	0
-6.83811e-163	4.4819e-164	-2.67707e-163	1.05726e-162	1.7742e-163	1.19235e-163	-8.92194e-164	2.36549e-163	-4.08419e-163	-3.0712e-163	-3.73743e-163	2.31507e-163	-6.24408e-164	1.74645e-163	-6.33258e-164	-6.06955e-163	8.93761e-163	3.38768e-163	9.70635e-163	-3.44793e-163	-6.2436e-163	2.93901e-163	6.17571e-163	-1.0786e-163	-4.25991e-163	-1.46957e-163	-2.73047e-163	2.86414e-163	-6.89327e-164	1.08864e-162	0
-6.83811e-163	4.4819e-164	-2.67707e-163	1.05726e-162	1.7742e-163	1.19235e-163	-8.92194e-164	2.36549e-163	-4.08419e-163	-3.0712e-163	-3.73743e-163	2.31507e-163	-6.24408e-164	1.74645e-163	-6.33258e-164	-6.06955e-163	8.93761e-163	3.38768e-163	9.70635e-163	-3.44793e-163	-6.2436e-163	2.93901e-163	6.17571e-163	-1.0786e-163	-4.25991e-163	-1.46957e-163	-2.73047e-163	2.86414e-163	-6.89327e-164	1.08864e-162	0
-6.83811e-163	4.4819e-164	-2.67707e-163	1.05726e-162	1.7742e-163	1.19235e-163	-8.92194e-164	2.36549e-163	-4.08419e-163	-3.0712e-163	-3.73743e-163	2.31507e-163	-6.24408e-164	1.74645e-163	-6.33258e-164	-6.06955e-163	8.93761e-163	3.38768e-163	9.70635e-163	-3.44793e-163	-6.2436e-163	2.93901e-163	6.17571e-163	-1.0786e-163	-4.25991e-163	-1.46957e-163	-2.73047e-163	2.86414e-163	-6.89327e-164	1.08864e-162	0
-6.83811e-163	4.4819e-164	-2.67707e-163	1.05726e-162	1.7742e-163	1.19235e-163	-8.92194e-164	2.36549e-163	-4.08419e-163	-3.0712e-163	-3.73743e-163	2.31507e-163	-6.24408e-164	1.74645e-163	-6.33258e-164	-6.06955e-163	8.93761e-163	3.38768e-163	9.70635e-163	-3.44793e-163	-6.2436e-163	2.93901e-163	6.17571e-163	-1.0786e-163	-4.25991e-163	-1.46957e-163	-2.73047e-163	2.86414e-163	-6.89327e-164	1.08864e-162	0
-6.83811e-163	4.4819e-164	-2.67707e-163	1.05726e-162	1.7742e-163	1.19235e-163	-8.92194e-164	2.36549e-163	-4.08419e-163	-3.0712e-163	-3.73743e-163	2.31507e-163	-6.24408e-164	1.74645e-163	-6.33258e-164	-6.06955e-163	8.93761e-163	3.38768e-163	9.70635e-163	-3.44793e-163	-6.2436e-163	2.93901e-163	6.17571e-163	-1.0786e-163	-4.25991e-163	-1.46957e-163	-2.73047e-163	2.86414e-163	-6.89327e-164	1.08864e-162	0
-6.83811e-163	4.4819e-164	-2.67707e-163	1.05726e-162	1.7742e-163	1.19235e-163	-8.92194e-164	2.36549e-163	-4.08419e-163	-3.0712e-163	-3.73743e-163	2.31507e-163	-6.24408e-164	1.74645e-163	-6.33258e-164	-6.06955e-163	8.93761e-163	3.38768e-163	9.70635e-163	-3.44793e-163	-6.2436e-163	2.93901e-163	6.17571e-163	-1.0786e-163	-4.25991e-163	-1.46957e-163	-2.73047e-163	2.86414e-163	-6.89327e-164	1.08864e-162	0
-6.83811e-163	4.4819e-164	-2.67707e-163	1.05726e-162	1.7742e-163	1.19235e-163	-8.92194e-164	2.36549e-163	-4.08419e-163	-3.0712e-163	-3.73743e-163	2.31507e-163	-6.24408e-164	1.74645e-163	-6.33258e-164	-6.06955e-163	8.93761e-163	3.38768e-163	9.70635e-163	-3.44793e-163	-6.2436e-163	2.93901e-163	6.17571e-163	-1.0786e-163	-4.25991e-163	-1.46957e-163	-2.73047e-163	2.86414e-163	-6.89327e-164	1.08864e-162	0
-6.83811e-163	4.4819e-164	-2.67707e-163	1.05726e-162	1.7742e-163	1.19235e-163	-8.92194e-164	2.36549e-163	-4.08419e-163	-3.0712e-163	-3.73743e-163	2.31507e-163	-6.24408e-164	1.74645e-163	-6.33258e-164	-6.06955e-163	8.93761e-163	3.38768e-163	9.70635e-163	-3.44793e-163	-6.2436e-163	2.93901e-163	6.17571e-163	-1.0786e-163	-4.25991e-163	-1.46957e-163	-2.73047e-163	2.86414e-163	-6.89327e-164	1.08864e-162	0
-6.83811e-163	4.4819e-164	-2.67707e-163	1.05726e-162	1.7742e-163	1.19235e-163	-8.92194e-164	2.36549e-163	-4.08419e-163	-3.0712e-163	-3.73743e-163	2.31507e-163	-6.24408e-164	1.74645e-163	-6.33258e-164	-6.06955e-163	8.93761e-163	3.38768e-163	9.70635e-163	-3.44793e-163	-6.2436e-163	2.93901e-163	6.17571e-163	-1.0786e-163	-4.25991e-163	-1.46957e-163	-2.73047e-163	2.86414e-163	-6.89327e-164	1.08864e-162	0
-6.83811e-163	4.4819e-164	-2.67707e-163	1.05726e-162	1.7742e-163	1.19235e-163	-8.92194e-164	2.36549e-163	-4.08419e-163	-3.0712e-163	-3.73743e-163	2.31507e-163	-6.24408e-164	1.74645e-163	-6.33258e-164	-6.06955e-163	8.93761e-163	3.38768e-163	9.70635e-163	-3.44793e-163	-6.2436e-163	2.93901e-163	6.17571e-163	-1.0786e-163	-4.25991e-163	-1.46957e-163	-2.73047e-163	2.86414e-163	-6.89327e-164	1.08864e-162	0
-6.83811e-163	4.4819e-164	-2.67707e-163	1.05726e-162	1.7742e-163	1.19235e-163	-8.92194e-164	2.36549e-163	-4.08419e-163	-3.0712e-163	-3.73743e-163	2.31507e-163	-6.24408e-164	1.74645e-163	-6.33258e-164	-6.06955e-163	8.93761e-163	3.38768e-163	9.70635e-163	-3.44793e-163	-6.2436e-163	2.93901e-163	6.17571e-163	-1.0786e-163	-4.25991e-163	-1.46957e-163	-2.73047e-163	2.86414e-163	-6.89327e-164	1.08864e-162	0
-6.83811e-163	4.4819e-164	-2.67707e-163	1.05726e-162	1.7742e-163	1.19235e-163	-8.92194e-164	2.36549e-163	-4.08419e-163	-3.0712e-163	-3.73743e-163	2.31507e-163	-6.24408e-164	1.74645e-163	-6.33258e-164	-6.06955e-163	8.93761e-163	3.38768e-163	9.70635e-163	-3.44793e-163	-6.2436e-163	2.93901e-163	6.17571e-163	-1.0786e-163	-4.25991e-163	-1.46957e-163	-2.73047e-163	2.86414e-163	-6.89327e-164	1.08864e-162	0
-6.83811e-163	4.4819e-164	-2.67707e-163	1.05726e-162	1.7742e-163	1.19235e-163	-8.92194e-164	2.36549e-163	-4.08419e-163	-3.0712e-163	-3.73743e-163	2.31507e-163	-6.24408e-164	1.74645e-163	-6.33258e-164	-6.06955e-163	8.93761e-163	3.38768e-163	9.70635e-163	-3.44793e-163	-6.2436e-163	2.93901e-163	6.17571e-163	-1.0786e-163	-4.25991e-163	-1.46957e-163	-2.73047e-163	2.86414e-163	-6.89327e-164	1.08864e-162	0
-6.83811e-163	4.4819e-164	-2.67707e-163	1.05726e-162	1.7742e-163	1.19235e-163	-8.92194e-164	2.36549e-163	-4.08419e-163	-3.0712e-163	-3.73743e-163	2.31507e-163	-6.24408e-164	1.74645e-163	-6.33258e-164	-6.06955e-163	8.93761e-163	3.38768e-163	9.70635e-163	-3.44793e-163	-6.2436e-163	2.93901e-163	6.17571e-163	-1.0786e-163	-4.25991e-163	-1.46957e-163	-2.73047e-163	2.86414e-163	-6.89327e-164	1.08864e-162	0
-6.83811e-163	4.4819e-164	-2.67707e-163	1.05726e-162	1.7742e-163	1.19235e-163	-8.92194e-164	2.36549e-163	-4.08419e-163	-3.0712e-163	-3.73743e-163	2.31507e-163	-6.24408e-164	1.74645e-163	-6.33258e-164	-6.06955e-163	8.93761e-163	3.38768e-163	9.70635e-163	-3.44793e-163	-6.2436e-163	2.93901e-163	6.17571e-163	-1.0786e-163	-4.25991e-163	-1.46957e-163	-2.73047e-163	2.86414e-163	-6.89327e-164	1.08864e-162	0
-6.83811e-163	4.4819e-164	-2.67707e-163	1.05726e-162	1.7742e-163	1.19235e-163	-8.92194e-164	2.36549e-163	-4.08419e-163	-3.0712e-163	-3.73743e-163	2.31507e-163	-6.24408e-164	1.74645e-163	-6.33258e-164	-6.06955e-163	8.93761e-163	3.38768e-163	9.70635e-163	-3.44793e-163	-6.2436e-163	2.93901e-163	6.17571e-163	-1.0786e-163	-4.25991e-163	-1.46957e-163	-2.73047e-163	2.86414e-163	-6.89327e-164	1.08864e-162	0
-6.83811e-163	4.4819e-164	-2.67707e-163	1.05726e-162	1.7742e-163	1.19235e-163	-8.92194e-164	2.36549e-163	-4.08419e-163	-3.0712e-163	-3.73743e-163	2.31507e-163	-6.24408e-164	1.74645e-163	-6.33258e-164	-6.06955e-163	8.93761e-163	3.38768e-163	9.70635e-163	-3.44793e-163	-6.2436e-163	2.93901e-163	6.17571e-163	-1.0786e-163	-4.25991e-163	-1.46957e-163	-2.73047e-163	2.86414e-163	-6.89327e-164	1.08864e-162	0
-6.83811e-163	4.4819e-164	-2.67707e-163	1.05726e-162	1.7742e-163	1.19235e-163	-8.92194e-164	2.36549e-163	-4.08419e-163	-3.0712e-163	-3.73743e-163	2.31507e-163	-6.24408e-164	1.74645e-163	-6.33258e-164	-6.06955e-163	8.93761e-163	3.38768e-163	9.70635e-163	-3.44793e-163	-6.2436e-163	2.93901e-163	6.17571e-163	-1.0786e-163	-4.25991e-163	-1.46957e-163	-2.73047e-163	2.86414e-163	-6.89327e-164	1.08864e-162	0
-6.83811e-163	4.4819e-164	-2.67707e-163	1.05726e-162	1.7742e-163	1.19235e-163	-8.92194e-164	2.36549e-163	-4.08419e-163	-3.0712e-163	-3.73743e-163	2.31507e-163	-6.24408e-164	1.74645e-163	-6.33258e-164	-6.06955e-163	8.93761e-163	3.38768e-163	9.70635e-163	-3.44793e-163	-6.2436e-163	2.93901e-163	6.17571e-163	-1.0786e-163	-4.25991e-163	-1.46957e-163	-2.73047e-163	2.86414e-163	-6.89327e-164	1.08864e-162	0
-6.83811e-163	4.4819e-164	-2.67707e-163	1.05726e-162	1.7742e-163	1.19235e-163	-8.92194e-164	2.36549e-163	-4.08419e-163	-3.0712e-163	-3.73743e-163	2.31507e-163	-6.24408e-164	1.74645e-163	-6.33258e-164	-6.06955e-163	8.93761e-163	3.38768e-163	9.70635e-163	-3.44793e-163	-6.2436e-163	2.93901e-163	6.17571e-163	-1.0786e-163	-4.25991e-163	-1.46957e-163	-2.73047e-163	2.86414e-163	-6.89327e-164	1.08864e-162	0
-6.83811e-163	4.4819e-164	-2.67707e-163	1.05726e-162	1.7742e-163	1.19235e-163	-8.92194e-164	2.36549e-163	-4.08419e-163	-3.0712e-163	-3.73743e-163	2.31507e-163	-6.24408e-164	1.74645e-163	-6.33258e-164	-6.06955e-163	8.93761e-163	3.38768e-163	9.70635e-163	-3.44793e-163	-6.2436e-163	2.93901e-163	6.17571e-163	-1.0786e-163	-4.25991e-163	-1.46957e-163	-2.73047e-163	2.86414e-163	-6.89327e-164	1.08864e-162	0
-6.83811e-163	4.4819e-164	-2.67707e-163	1.05726e-162	1.7742e-163	1.19235e-163	-8.92194e-164	2.36549e-163	-4.08419e-163	-3.0712e-163	-3.73743e-163	2.31507e-163	-6.24408e-164	1.74645e-163	-6.33258e-164	-6.06955e-163	8.93761e-163	3.38768e-163	9.70635e-163	-3.44793e-163	-6.2436e-163	2.93901e-163	6.17571e-163	-1.0786e-163	-4.25991e-163	-1.46957e-163	-2.73047e-163	2.86414e-163	-6.89327e-164	1.08864e-162	0
-6.83811e-163	4.4819e-164	-2.67707e-163	1.05726e-162	1.7742e-163	1.19235e-163	-8.92194e-164	2.36549e-163	-4.08419e-163	-3.0712e-163	-3.73743e-163	2.31507e-163	-6.24408e-164	1.74645e-163	-6.33258e-164	-6.06955e-163	8.93761e-163	3.38768e-163	9.70635e-163	-3.44793e-163	-6.2436e-163	2.93901e-163	6.17571e-163	-1.0786e-163	-4.25991e-163	-1.46957e-163	-2.73047e-163	2.86414e-163	-6.89327e-164	1.08864e-162	0
-6.83811e-163	4.4819e-164	-2.67707e-163	1.05726e-162	1.7742e-163	1.19235e-163	-8.92194e-164	2.36549e-163	-4.08419e-163	-3.0712e-163	-3.73743e-163	2.31507e-163	-6.24408e-164	1.74645e-163	-6.33258e-164	-6.06955e-163	8.93761e-163	3.38768e-163	9.70635e-163	-3.44793e-163	-6.2436e-163	2.93901e-163	6.17571e-163	-1.0786e-163	-4.25991e-163	-1.46957e-163	-2.73047e-163	2.86414e-163	-6.89327e-164	1.08864e-162	0
-6.83811e-163	4.4819e-164	-2.67707e-163	1.05726e-162	1.7742e-163	1.19235e-163	-8.92194e-164	2.36549e-163	-4.08419e-163	-3.0712e-163	-3.73743e-163	2.31507e-163	-6.24408e-164	1.74645e-163	-6.33258e-164	-6.06955e-163	8.93761e-163	3.38768e-163	9.70635e-163	-3.44793e-163	-6.2436e-163	2.93901e-163	6.17571e-163	-1.0786e-163	-4.25991e-163	-1.46957e-163	-2.73047e-163	2.86414e-163	-6.89327e-164	1.08864e-162	0
-6.83811e-163	4.4819e-164	-2.67707e-163	1.05726e-162	1.7742e-163	1.19235e-163	-8.92194e-164	2.36549e-163	-4.08419e-163	-3.0712e-163	-3.73743e-163	2.31507e-163	-6.24408e-164	1.74645e-163	-6.33258e-164	-6.06955e-163	8.93761e-163	3.38768e-163	9.70635e-163	-3.44793e-163	-6.2436e-163	2.93901e-163	6.17571e-163	-1.0786e-163	-4.25991e-163	-1.46957e-163	-2.73047e-163	2.86414e-163	-6.89327e-164	1.08864e-162	0
-6.83811e-163	4.4819e-164	-2.67707e-163	1.05726e-162	1.7742e-163	1.19235e-163	-8.92194e-164	2.36549e-163	-4.08419e-163	-3.0712e-163	-3.73743e-163	2.31507e-163	-6.24408e-164	1.74645e-163	-6.33258e-164	-6.06955e-163	8.93761e-163	3.38768e-163	9.70635e-163	-3.44793e-163	-6.2436e-163	2.93901e-163	6.17571e-163	-1.0786e-163	-4.25991e-163	-1.46957e-163	-2.73047e-163	2.86414e-163	-6.89327e-164	1.08864e-162	0
-6.83811e-163	4.4819e-164	-2.67707e-163	1.05726e-162	1.7742e-163	1.19235e-163	-8.92194e-164	2.36549e-163	-4.08419e-163	-3.0712e-163	-3.73743e-163	2.31507e-163	-6.24408e-164	1.74645e-163	-6.33258e-164	-6.06955e-163	8.93761e-163	3.38768e-163	9.70635e-163	-3.44793e-163	-6.2436e-163	2.93901e-163	6.17571e-163	-1.0786e-163	-4.25991e-163	-1.46957e-163	-2.73047e-163	2.86414e-163	-6.89327e-164	1.08864e-162	0
-6.83811e-163	4.4819e-164	-2.67707e-163	1.05726e-162	1.7742e-163	1.19235e-163	-8.92194e-164	2.36549e-163	-4.08419e-163	-3.0712e-163	-3.73743e-163	2.31507e-163	-6.24408e-164	1.74645e-163	-6.33258e-164	-6.06955e-163	8.93761e-163	3.38768e-163	9.70635e-163	-3.44793e-163	-6.2436e-163	2.93901e-163	6.17571e-163	-1.0786e-163	-4.25991e-163	-1.46957e-163	-2.73047e-163	2.86414e-163	-6.89327e-164	1.08864e-162	0
-6.83811e-163	4.4819e-164	-2.67707e-163	1.05726e-162	1.7742e-163	1.19235e-163	-8.92194e-164	2.36549e-163	-4.08419e-163	-3.0712e-163	-3.73743e-163	2.31507e-163	-6.24408e-164	1.74645e-163	-6.33258e-164	-6.06955e-163	8.93761e-163	3.38768e-163	9.70635e-163	-3.44793e-163	-6.2436e-163	2.93901e-163	6.17571e-163	-1.0786e-163	-4.25991e-163	-1.46957e-163	-2.73047e-163	2.86414e-163	-6.89327e-164	1.08864e-162	0
-6.83811e-163	4.4819e-164	-2.67707e-163	1.05726e-162	1.7742e-163	1.19235e-163	-8.92194e-164	2.36549e-163	-4.08419e-163	-3.0712e-163	-3.73743e-163	2.31507e-163	-6.24408e-164	1.74645e-163	-6.33258e-164	-6.06955e-163	8.93761e-163	3.38768e-163	9.70635e-163	-3.44793e-163	-6.2436e-163	2.93901e-163	6.17571e-163	-1.0786e-163	-4.25991e-163	-1.46957e-163	-2.73047e-163	2.86414e-163	-6.89327e-164	1.08864e-162	0
-6.83811e-163	4.4819e-164	-2.67707e-163	1.05726e-162	1.7742e-163	1.19235e-163	-8.92194e-164	2.36549e-163	-4.08419e-163	-3.0712e-163	-3.73743e-163	2.31507e-163	-6.24408e-164	1.74645e-163	-6.33258e-164	-6.06955e-163	8.93761e-163	3.38768e-163	9.70635e-163	-3.44793e-163	-6.2436e-163	2.93901e-163	6.17571e-163	-1.0786e-163	-4.25991e-163	-1.46957e-163	-2.73047e-163	2.86414e-163	-6.89327e-164	1.08864e-162	0
-6.83811e-163	4.4819e-164	-2.67707e-163	1.05726e-162	1.7742e-163	1.19235e-163	-8.92194e-164	2.36549e-163	-4.08419e-163	-3.0712e-163	-3.73743e-163	2.31507e-163	-6.24408e-164	1.74645e-163	-6.33258e-164	-6.06955e-163	8.93761e-163	3.38768e-163	9.70635e-163	-3.44793e-163	-6.2436e-163	2.93901e-163	6.17571e-163	-1.0786e-163	-4.25991e-163	-1.46957e-163	-2.73047e-163	2.86414e-163	-6.89327e-164	1.08864e-162	0
-6.83811e-163	4.4819e-164	-2.67707e-163	1.05726e-162	1.7742e-163	1.19235e-163	-8.92194e-164	2.36549e-163	-4.08419e-163	-3.0712e-163	-3.73743e-163	2.31507e-163	-6.24408e-164	1.74645e-163	-6.33258e-164	-6.06955e-163	8.93761e-163	3.38768e-163	9.70635e-163	-3.44793e-163	-6.2436e-163	2.93901e-163	6.17571e-163	-1.0786e-163	-4.25991e-163	-1.46957e-163	-2.73047e-163	2.86414e-163	-6.89327e-164	1.08864e-162	0
-6.83811e-163	4.4819e-164	-2.67707e-163	1.05726e-162	1.7742e-163	1.19235e-163	-8.92194e-164	2.36549e-163	-4.08419e-163	-3.0712e-163	-3.73743e-163	2.31507e-163	-6.24408e-164	1.74645e-163	-6.33258e-164	-6.06955e-163	8.93761e-163	3.38768e-163	9.70635e-163	-3.44793e-163	-6.2436e-163	2.93901e-163	6.17571e-163	-1.0786e-163	-4.25991e-163	-1.46957e-163	-2.73047e-163	2.86414e-163	-6.89327e-164	1.08864e-162	0
-6.83811e-163	4.4819e-164	-2.67707e-163	1.05726e-162	1.7742e-163	1.19235e-163	-8.92194e-164	2.36549e-163	-4.08419e-163	-3.0712e-163	-3.73743e-163	2.31507e-163	-6.24408e-164	1.74645e-163	-6.33258e-164	-6.06955e-163	8.93761e-163	3.38768e-163	9.70635e-163	-3.44793e-163	-6.2436e-163	2.93901e-163	6.17571e-163	-1.0786e-163	-4.25991e-163	-1.46957e-163	-2.73047e-163	2.86414e-163	-6.89327e-164	1.08864e-162	0
-6.83811e-163	4.4819e-164	-2.67707e-163	1.05726e-162	1.7742e-163	1.19235e-163	-8.92194e-164	2.36549e-163	-4.08419e-163	-3.0712e-163	-3.73743e-163	2.31507e-163	-6.24408e-164	1.74645e-163	-6.33258e-164	-6.06955e-163	8.93761e-163	3.38768e-163	9.70635e-163	-3.44793e-163	-6.2436e-163	2.93901e-163	6.17571e-163	-1.0786e-163	-4.25991e-163	-1.46957e-163	-2.73047e-163	2.86414e-163	-6.89327e-164	1.08864e-162	0
-6.83811e-163	4.4819e-164	-2.67707e-163	1.05726e-162	1.7742e-163	1.19235e-163	-8.92194e-164	2.36549e-163	-4.08419e-163	-3.0712e-163	-3.73743e-163	2.31507e-163	-6.24408e-164	1.74645e-163	-6.33258e-164	-6.06955e-163	8.93761e-163	3.38768e-163	9.70635e-163	-3.44793e-163	-6.2436e-163	2.93901e-163	6.17571e-163	-1.0786e-163	-4.25991e-163	-1.46957e-163	-2.73047e-163	2.86414e-163	-6.89327e-164	1.08864e-162	0
-6.83811e-163	4.4819e-164	-2.67707e-163	1.05726e-162	1.7742e-163	1.19235e-163	-8.92194e-164	2.36549e-163	-4.08419e-163	-3.0712e-163	-3.73743e-163	2.31507e-163	-6.24408e-164	1.74645e-163	-6.33258e-164	-6.06955e-163	8.93761e-163	3.38768e-163	9.70635e-163	-3.44793e-163	-6.2436e-163	2.93901e-163	6.17571e-163	-1.0786e-163	-4.25991e-163	-1.46957e-163	-2.73047e-163	2.86414e-163	-6.89327e-164	1.08864e-162	0
-6.83811e-163	4.4819e-164	-2.67707e-163	1.05726e-162	1.7742e-163	1.19235e-163	-8.92194e-164	2.36549e-163	-4.08419e-163	-3.0712e-163	-3.73743e-163	2.31507e-163	-6.24408e-164	1.74645e-163	-6.33258e-164	-6.06955e-163	8.93761e-163	3.38768e-163	9.70635e-163	-3.44793e-163	-6.2436e-163	2.93901e-163	6.17571e-163	-1.0786e-163	-4.25991e-163	-1.46957e-163	-2.73047e-163	2.86414e-163	-6.89327e-164	1.08864e-162	0
-6.83811e-163	4.4819e-164	-2.67707e-163	1.05726e-162	1.7742e-163	1.19235e-163	-8.92194e-164	2.36549e-163	-4.08419e-163	-3.0712e-163	-3.73743e-163	2.31507e-163	-6.24408e-164	1.74645e-163	-6.33258e-164	-6.06955e-163	8.93761e-163	3.38768e-163	9.70635e-163	-3.44793e-163	-6.2436e-163	2.93901e-163	6.17571e-163	-1.0786e-163	-4.25991e-163	-1.46957e-163	-2.73047e-163	2.86414e-163	-6.89327e-164	1.08864e-162	0
-6.83811e-163	4.4819e-164	-2.67707e-163	1.05726e-162	1.7742e-163	1.19235e-163	-8.92194e-164	2.36549e-163	-4.08419e-163	-3.0712e-163	-3.73743e-163	2.31507e-163	-6.24408e-164	1.74645e-163	-6.33258e-164	-6.06955e-163	8.93761e-163	3.38768e-163	9.70635e-163	-3.44793e-163	-6.2436e-163	2.93901e-163	6.17571e-163	-1.0786e-163	-4.25991e-163	-1.46957e-163	-2.73047e-163	2.86414e-163	-6.89327e-164	1.08864e-162	0
-6.83811e-163	4.4819e-164	-2.67707e-163	1.05726e-162	1.7742e-163	1.19235e-163	-8.92194e-164	2.36549e-163	-4.08419e-163	-3.0712e-163	-3.73743e-163	2.31507e-163	-6.24408e-164	1.74645e-163	-6.33258e-164	-6.06955e-163	8.93761e-163	3.38768e-163	9.70635e-163	-3.44793e-163	-6.2436e-163	2.93901e-163	6.17571e-163	-1.0786e-163	-4.25991e-163	-1.46957e-163	-2.73047e-163	2.86414e-163	-6.89327e-164	1.08864e-162	0
-6.83811e-163	4.4819e-164	-2.67707e-163	1.05726e-162	1.7742e-163	1.19235e-163	-8.92194e-164	2.36549e-163	-4.08419e-163	-3.0712e-163	-3.73743e-163	2.31507e-163	-6.24408e-164	1.74645e-163	-6.33258e-164	-6.06955e-163	8.93761e-163	3.38768e-163	9.70635e-163	-3.44793e-163	-6.2436e-163	2.93901e-163	6.17571e-163	-1.0786e-163	-4.25991e-163	-1.46957e-163	-2.73047e-163	2.86414e-163	-6.89327e-164	1.08864e-162	0
-6.83811e-163	4.4819e-164	-2.67707e-163	1.05726e-162	1.7742e-163	1.19235e-163	-8.92194e-164	2.36549e-163	-4.08419e-163	-3.0712e-163	-3.73743e-163	2.31507e-163	-6.24408e-164	1.74645e-163	-6.33258e-164	-6.06955e-163	8.93761e-163	3.38768e-163	9.70635e-163	-3.44793e-163	-6.2436e-163	2.93901e-163	6.17571e-163	-1.0786e-163	-4.25991e-163	-1.46957e-163	-2.73047e-163	2.86414e-163	-6.89327e-164	1.08864e-162	0
-6.83811e-163	4.4819e-164	-2.67707e-163	1.05726e-162	1.7742e-163	1.19235e-163	-8.92194e-164	2.36549e-163	-4.08419e-163	-3.0712e-163	-3.73743e-163	2.31507e-163	-6.24408e-164	1.74645e-163	-6.33258e-164	-6.06955e-163	8.93761e-163	3.38768e-163	9.70635e-163	-3.44793e-163	-6.2436e-163	2.93901e-163	6.17571e-163	-1.0786e-163	-4.25991e-163	-1.46957e-163	-2.73047e-163	2.86414e-163	-6.89327e-164	1.08864e-162	0
-6.83811e-163	4.4819e-164	-2.67707e-163	1.05726e-162	1.7742e-163	1.19235e-163	-8.92194e-164	2.36549e-163	-4.08419e-163	-3.0712e-163	-3.73743e-163	2.31507e-163	-6.24408e-164	1.74645e-163	-6.33258e-164	-6.06955e-163	8.93761e-163	3.38768e-163	9.70635e-163	-3.44793e-163	-6.2436e-163	2.93901e-163	6.17571e-163	-1.0786e-163	-4.25991e-163	-1.46957e-163	-2.73047e-163	2.86414e-163	-6.89327e-164	1.08864e-162	0
-6.83811e-163	4.4819e-164	-2.67707e-163	1.05726e-162	1.7742e-163	1.19235e-163	-8.92194e-164	2.36549e-163	-4.08419e-163	-3.0712e-163	-3.73743e-163	2.31507e-163	-6.24408e-164	1.74645e-163	-6.33258e-164	-6.06955e-163	8.93761e-163	3.38768e-163	9.70635e-163	-3.44793e-163	-6.2436e-163	2.93901e-163	6.17571e-163	-1.0786e-163	-4.25991e-163	-1.46957e-163	-2.73047e-163	2.86414e-163	-6.89327e-164	1.08864e-162	0
-6.83811e-163	4.4819e-164	-2.67707e-163	1.05726e-162	1.7742e-163	1.19235e-163	-8.92194e-164	2.36549e-163	-4.08419e-163	-3.0712e-163	-3.73743e-163	2.31507e-163	-6.24408e-164	1.74645e-163	-6.33258e-164	-6.06955e-163	8.93761e-163	3.38768e-163	9.70635e-163	-3.44793e-163	-6.2436e-163	2.93901e-163	6.17571e-163	-1.0786e-163	-4.25991e-163	-1.46957e-163	-2.73047e-163	2.86414e-163	-6.89327e-164	1.08864e-162	0
-6.83811e-163	4.4819e-164	-2.67707e-163	1.05726e-162	1.7742e-163	1.19235e-163	-8.92194e-164	2.36549e-163	-4.08419e-163	-3.0712e-163	-3.73743e-163	2.31507e-163	-6.24408e-164	1.74645e-163	-6.33258e-164	-6.06955e-163	8.93761e-163	3.38768e-163	9.70635e-163	-3.44793e-163	-6.2436e-163	2.93901e-163	6.17571e-163	-1.0786e-163	-4.25991e-163	-1.46957e-163	-2.73047e-163	2.86414e-163	-6.89327e-164	1.08864e-162	0
-6.83811e-163	4.4819e-164	-2.67707e-163	1.05726e-162	1.7742e-163	1.19235e-163	-8.92194e-164	2.36549e-163	-4.08419e-163	-3.0712e-163	-3.73743e-163	2.31507e-163	-6.24408e-164	1.74645e-163	-6.33258e-164	-6.06955e-163	8.93761e-163	3.38768e-163	9.70635e-163	-3.44793e-163	-6.2436e-163	2.93901e-163	6.17571e-163	-1.0786e-163	-4.25991e-163	-1.46957e-163	-2.73047e-163	2.86414e-163	-6.89327e-164	1.08864e-162	0
-6.83811e-163	4.4819e-164	-2.67707e-163	1.05726e-162	1.7742e-163	1.19235e-163	-8.92194e-164	2.36549e-163	-4.08419e-163	-3.0712e-163	-3.73743e-163	2.31507e-163	-6.24408e-164	1.74645e-163	-6.33258e-164	-6.06955e-163	8.93761e-163	3.38768e-163	9.70635e-163	-3.44793e-163	-6.2436e-163	2.93901e-163	6.17571e-163	-1.0786e-163	-4.25991e-163	-1.46957e-163	-2.73047e-163	2.86414e-163	-6.89327e-164	1.08864e-162	0
-6.83811e-163	4.4819e-164	-2.67707e-163	1.05726e-162	1.7742e-163	1.19235e-163	-8.92194e-164	2.36549e-163	-4.08419e-163	-3.0712e-163	-3.73743e-163	2.31507e-163	-6.24408e-164	1.74645e-163	-6.33258e-164	-6.06955e-163	8.93761e-163	3.38768e-163	9.70635e-163	-3.44793e-163	-6.2436e-163	2.93901e-163	6.17571e-163	-1.0786e-163	-4.25991e-163	-1.46957e-163	-2.73047e-163	2.86414e-163	-6.89327e-164	1.08864e-162	0
-6.83811e-163	4.4819e-164	-2.67707e-163	1.05726e-162	1.7742e-163	1.19235e-163	-8.92194e-164	2.36549e-163	-4.08419e-163	-3.0712e-163	-3.73743e-163	2.31507e-163	-6.24408e-164	1.74645e-163	-6.33258e-164	-6.06955e-163	8.93761e-163	3.38768e-163	9.70635e-163	-3.44793e-163	-6.2436e-163	2.93901e-163	6.17571e-163	-1.0786e-163	-4.25991e-163	-1.46957e-163	-2.73047e-163	2.86414e-163	-6.89327e-164	1.08864e-162	0
-6.83811e-163	4.4819e-164	-2.67707e-163	1.05726e-162	1.7742e-163	1.19235e-163	-8.92194e-164	2.36549e-163	-4.08419e-163	-3.0712e-163	-3.73743e-163	2.31507e-163	-6.24408e-164	1.74645e-163	-6.33258e-164	-6.06955e-163	8.93761e-163	3.38768e-163	9.70635e-163	-3.44793e-163	-6.2436e-163	2.93901e-163	6.17571e-163	-1.0786e-163	-4.25991e-163	-1.46957e-163	-2.73047e-163	2.86414e-163	-6.89327e-164	1.08864e-162	0
-6.83811e-163	4.4819e-164	-2.67707e-163	1.05726e-162	1.7742e-163	1.19235e-163	-8.92194e-164	2.36549e-163	-4.08419e-163	-3.0712e-163	-3.73743e-163	2.31507e-163	-6.24408e-164	1.74645e-163	-6.33258e-164	-6.06955e-163	8.93761e-163	3.38768e-163	9.70635e-163	-3.44793e-163	-6.2436e-163	2.93901e-163	6.17571e-163	-1.0786e-163	-4.25991e-163	-1.46957e-163	-2.73047e-163	2.86414e-163	-6.89327e-164	1.08864e-162	0
-6.83811e-163	4.4819e-164	-2.67707e-163	1.05726e-162	1.7742e-163	1.19235e-163	-8.92194e-164	2.36549e-163	-4.08419e-163	-3.0712e-163	-3.73743e-163	2.31507e-163	-6.24408e-164	1.74645e-163	-6.33258e-164	-6.06955e-163	8.93761e-163	3.38768e-163	9.70635e-163	-3.44793e-163	-6.2436e-163	2.93901e-163	6.17571e-163	-1.0786e-163	-4.25991e-163	-1.46957e-163	-2.73047e-163	2.86414e-163	-6.89327e-164	1.08864e-162	0
-6.83811e-163	4.4819e-164	-2.67707e-163	1.05726e-162	1.7742e-163	1.19235e-163	-8.92194e-164	2.36549e-163	-4.08419e-163	-3.0712e-163	-3.73743e-163	2.31507e-163	-6.24408e-164	1.74645e-163	-6.33258e-164	-6.06955e-163	8.93761e-163	3.38768e-163	9.70635e-163	-3.44793e-163	-6.2436e-163	2.93901e-163	6.17571e-163	-1.0786e-163	-4.25991e-163	-1.46957e-163	-2.73047e-163	2.86414e-163	-6.89327e-164	1.08864e-162	0
-6.83811e-163	4.4819e-164	-2.67707e-163	1.05726e-162	1.7742e-163	1.19235e-163	-8.92194e-164	2.36549e-163	-4.08419e-163	-3.0712e-163	-3.73743e-163	2.31507e-163	-6.24408e-164	1.74645e-163	-6.33258e-164	-6.06955e-163	8.93761e-163	3.38768e-163	9.70635e-163	-3.44793e-163	-6.2436e-163	2.93901e-163	6.17571e-163	-1.0786e-163	-4.25991e-163	-1.46957e-163	-2.73047e-163	2.86414e-163	-6.89327e-164	1.08864e-162	0
-6.83811e-163	4.4819e-164	-2.67707e-163	1.05726e-162	1.7742e-163	1.19235e-163	-8.92194e-164	2.36549e-163	-4.08419e-163	-3.0712e-163	-3.73743e-163	2.31507e-163	-6.24408e-164	1.74645e-163	-6.33258e-164	-6.06955e-163	8.93761e-163	3.38768e-163	9.70635e-163	-3.44793e-163	-6.2436e-163	2.93901e-163	6.17571e-163	-1.0786e-163	-4.25991e-163	-1.46957e-163	-2.73047e-163	2.86414e-163	-6.89327e-164	1.08864e-162	0
-6.83811e-163	4.4819e-164	-2.67707e-163	1.05726e-162	1.7742e-163	1.19235e-163	-8.92194e-164	2.36549e-163	-4.08419e-163	-3.0712e-163	-3.73743e-163	2.31507e-163	-6.24408e-164	1.74645e-163	-6.33258e-164	-6.06955e-163	8.93761e-163	3.38768e-163	9.70635e-163	-3.44793e-163	-6.2436e-163	2.93901e-163	6.17571e-163	-1.0786e-163	-4.25991e-163	-1.46957e-163	-2.73047e-163	2.86414e-163	-6.89327e-164	1.08864e-162	0
-6.83811e-163	4.4819e-164	-2.67707e-163	1.05726e-162	1.7742e-163	1.19235e-163	-8.92194e-164	2.36549e-163	-4.08419e-163	-3.0712e-163	-3.73743e-163	2.31507e-163	-6.24408e-164	1.74645e-163	-6.33258e-164	-6.06955e-163	8.93761e-163	3.38768e-163	9.70635e-163	-3.44793e-163	-6.2436e-163	2.93901e-163	6.17571e-163	-1.0786e-163	-4.25991e-163	-1.46957e-163	-2.73047e-163	2.86414e-163	-6.89327e-164	1.08864e-162	0
-6.83811e-163	4.4819e-164	-2.67707e-163	1.05726e-162	1.7742e-163	1.19235e-163	-8.92194e-164	2.36549e-163	-4.08419e-163	-3.0712e-163	-3.73743e-163	2.31507e-163	-6.24408e-164	1.74645e-163	-6.33258e-164	-6.06955e-163	8.93761e-163	3.38768e-163	9.70635e-163	-3.44793e-163	-6.2436e-163	2.93901e-163	6.17571e-163	-1.0786e-163	-4.25991e-163	-1.46957e-163	-2.73047e-163	2.86414e-163	-6.89327e-164	1.08864e-162	0
-6.83811e-163	4.4819e-164	-2.67707e-163	1.05726e-162	1.7742e-163	1.19235e-163	-8.92194e-164	2.36549e-163	-4.08419e-163	-3.0712e-163	-3.73743e-163	2.31507e-163	-6.24408e-164	1.74645e-163	-6.33258e-164	-6.06955e-163	8.93761e-163	3.38768e-163	9.70635e-163	-3.44793e-163	-6.2436e-163	2.93901e-163	6.17571e-163	-1.0786e-163	-4.25991e-163	-1.46957e-163	-2.73047e-163	2.86414e-163	-6.89327e-164	1.08864e-162	0
-6.83811e-163	4.4819e-164	-2.67707e-163	1.05726e-162	1.7742e-163	1.19235e-163	-8.92194e-164	2.36549e-163	-4.08419e-163	-3.0712e-163	-3.73743e-163	2.31507e-163	-6.24408e-164	1.74645e-163	-6.33258e-164	-6.06955e-163	8.93761e-163	3.38768e-163	9.70635e-163	-3.44793e-163	-6.2436e-163	2.93901e-163	6.17571e-163	-1.0786e-163	-4.25991e-163	-1.46957e-163	-2.73047e-163	2.86414e-163	-6.89327e-164	1.08864e-162	0
-6.83811e-163	4.4819e-164	-2.67707e-163	1.05726e-162	1.7742e-163	1.19235e-163	-8.92194e-164	2.36549e-163	-4.08419e-163	-3.0712e-163	-3.73743e-163	2.31507e-163	-6.24408e-164	1.74645e-163	-6.33258e-164	-6.06955e-163	8.93761e-163	3.38768e-163	9.70635e-163	-3.44793e-163	-6.2436e-163	2.93901e-163	6.17571e-163	-1.0786e-163	-4.25991e-163	-1.46957e-163	-2.73047e-163	2.86414e-163	-6.89327e-164	1.08864e-162	0
-6.83811e-163	4.4819e-164	-2.67707e-163	1.05726e-162	1.7742e-163	1.19235e-163	-8.92194e-164	2.36549e-163	-4.08419e-163	-3.0712e-163	-3.73743e-163	2.31507e-163	-6.24408e-164	1.74645e-163	-6.33258e-164	-6.06955e-163	8.93761e-163	3.38768e-163	9.70635e-163	-3.44793e-163	-6.2436e-163	2.93901e-163	6.17571e-163	-1.0786e-163	-4.25991e-163	-1.46957e-163	-2.73047e-163	2.86414e-163	-6.89327e-164	1.08864e-162	0
-6.83811e-163	4.4819e-164	-2.67707e-163	1.05726e-162	1.7742e-163	1.19235e-163	-8.92194e-164	2.36549e-163	-4.08419e-163	-3.0712e-163	-3.73743e-163	2.31507e-163	-6.24408e-164	1.74645e-163	-6.33258e-164	-6.06955e-163	8.93761e-163	3.38768e-163	9.70635e-163	-3.44793e-163	-6.2436e-163	2.93901e-163	6.17571e-163	-1.0786e-163	-4.25991e-163	-1.46957e-163	-2.73047e-163	2.86414e-163	-6.89327e-164	1.08864e-162	0
-6.83811e-163	4.4819e-164	-2.67707e-163	1.05726e-162	1.7742e-163	1.19235e-163	-8.92194e-164	2.36549e-163	-4.08419e-163	-3.0712e-163	-3.73743e-163	2.31507e-163	-6.24408e-164	1.74645e-163	-6.33258e-164	-6.06955e-163	8.93761e-163	3.38768e-163	9.70635e-163	-3.44793e-163	-6.2436e-163	2.93901e-163	6.17571e-163	-1.0786e-163	-4.25991e-163	-1.46957e-163	-2.73047e-163	2.86414e-163	-6.89327e-164	1.08864e-162	0
-6.83811e-163	4.4819e-164	-2.67707e-163	1.05726e-162	1.7742e-163	1.19235e-163	-8.92194e-164	2.36549e-163	-4.08419e-163	-3.0712e-163	-3.73743e-163	2.31507e-163	-6.24408e-164	1.74645e-163	-6.33258e-164	-6.06955e-163	8.93761e-163	3.38768e-163	9.70635e-163	-3.44793e-163	-6.2436e-163	2.93901e-163	6.17571e-163	-1.0786e-163	-4.25991e-163	-1.46957e-163	-2.73047e-163	2.86414e-163	-6.89327e-164	1.08864e-162	0
-6.83811e-163	4.4819e-164	-2.67707e-163	1.05726e-162	1.7742e-163	1.19235e-163	-8.92194e-164	2.36549e-163	-4.08419e-163	-3.0712e-163	-3.73743e-163	2.31507e-163	-6.24408e-164	1.74645e-163	-6.33258e-164	-6.06955e-163	8.93761e-163	3.38768e-163	9.70635e-163	-3.44793e-163	-6.2436e-163	2.93901e-163	6.17571e-163	-1.0786e-163	-4.25991e-163	-1.46957e-163	-2.73047e-163	2.86414e-163	-6.89327e-164	1.08864e-162	0
-6.83811e-163	4.4819e-164	-2.67707e-163	1.05726e-162	1.7742e-163	1.19235e-163	-8.92194e-164	2.36549e-163	-4.08419e-163	-3.0712e-163	-3.73743e-163	2.31507e-163	-6.24408e-164	1.74645e-163	-6.33258e-164	-6.06955e-163	8.93761e-163	3.38768e-163	9.70635e-163	-3.44793e-163	-6.2436e-163	2.93901e-163	6.17571e-163	-1.0786e-163	-4.25991e-163	-1.46957e-163	-2.73047e-163	2.86414e-163	-6.89327e-164	1.08864e-162	0
-6.83811e-163	4.4819e-164	-2.67707e-163	1.05726e-162	1.7742e-163	1.19235e-163	-8.92194e-164	2.36549e-163	-4.08419e-163	-3.0712e-163	-3.73743e-163	2.31507e-163	-6.24408e-164	1.74645e-163	-6.33258e-164	-6.06955e-163	8.93761e-163	3.38768e-163	9.70635e-163	-3.44793e-163	-6.2436e-163	2.93901e-163	6.17571e-163	-1.0786e-163	-4.25991e-163	-1.46957e-163	-2.73047e-163	2.86414e-163	-6.89327e-164	1.08864e-162	0
-6.83811e-163	4.4819e-164	-2.67707e-163	1.05726e-162	1.7742e-163	1.19235e-163	-8.92194e-164	2.36549e-163	-4.08419e-163	-3.0712e-163	-3.73743e-163	2.31507e-163	-6.24408e-164	1.74645e-163	-6.33258e-164	-6.06955e-163	8.93761e-163	3.38768e-163	9.70635e-163	-3.44793e-163	-6.2436e-163	2.93901e-163	6.17571e-163	-1.0786e-163	-4.25991e-163	-1.46957e-163	-2.73047e-163	2.86414e-163	-6.89327e-164	1.08864e-162	0
-6.83811e-163	4.4819e-164	-2.67707e-163	1.05726e-162	1.7742e-163	1.19235e-163	-8.92194e-164	2.36549e-163	-4.08419e-163	-3.0712e-163	-3.73743e-163	2.31507e-163	-6.24408e-164	1.74645e-163	-6.33258e-164	-6.06955e-163	8.93761e-163	3.38768e-163	9.70635e-163	-3.44793e-163	-6.2436e-163	2.93901e-163	6.17571e-163	-1.0786e-163	-4.25991e-163	-1.46957e-163	-2.73047e-163	2.86414e-163	-6.89327e-164	1.08864e-162	0
-6.83811e-163	4.4819e-164	-2.67707e-163	1.05726e-162	1.7742e-163	1.19235e-163	-8.92194e-164	2.36549e-163	-4.08419e-163	-3.0712e-163	-3.73743e-163	2.31507e-163	-6.24408e-164	1.74645e-163	-6.33258e-164	-6.06955e-163	8.93761e-163	3.38768e-163	9.70635e-163	-3.44793e-163	-6.2436e-163	2.93901e-163	6.17571e-163	-1.0786e-163	-4.25991e-163	-1.46957e-163	-2.73047e-163	2.86414e-163	-6.89327e-164	1.08864e-162	0
-6.83811e-163	4.4819e-164	-2.67707e-163	1.05726e-162	1.7742e-163	1.19235e-163	-8.92194e-164	2.36549e-163	-4.08419e-163	-3.0712e-163	-3.73743e-163	2.31507e-163	-6.24408e-164	1.74645e-163	-6.33258e-164	-6.06955e-163	8.93761e-163	3.38768e-163	9.70635e-163	-3.44793e-163	-6.2436e-163	2.93901e-163	6.17571e-163	-1.0786e-163	-4.25991e-163	-1.46957e-163	-2.73047e-163	2.86414e-163	-6.89327e-164	1.08864e-162	0
-6.83811e-163	4.4819e-164	-2.67707e-163	1.05726e-162	1.7742e-163	1.19235e-163	-8.92194e-164	2.36549e-163	-4.08419e-163	-3.0712e-163	-3.73743e-163	2.31507e-163	-6.24408e-164	1.74645e-163	-6.33258e-164	-6.06955e-163	8.93761e-163	3.38768e-163	9.70635e-163	-3.44793e-163	-6.2436e-163	2.93901e-163	6.17571e-163	-1.0786e-163	-4.25991e-163	-1.46957e-163	-2.73047e-163	2.86414e-163	-6.89327e-164	1.08864e-162	0
-6.83811e-163	4.4819e-164	-2.67707e-163	1.05726e-162	1.7742e-163	1.19235e-163	-8.92194e-164	2.36549e-163	-4.08419e-163	-3.0712e-163	-3.73743e-163	2.31507e-163	-6.24408e-164	1.74645e-163	-6.33258e-164	-6.06955e-163	8.93761e-163	3.38768e-163	9.70635e-163	-3.44793e-163	-6.2436e-163	2.93901e-163	6.17571e-163	-1.0786e-163	-4.25991e-163	-1.46957e-163	-2.73047e-163	2.86414e-163	-6.89327e-164	1.08864e-162	0
-6.83811e-163	4.4819e-164	-2.67707e-163	1.05726e-162	1.7742e-163	1.19235e-163	-8.92194e-164	2.36549e-163	-4.08419e-163	-3.0712e-163	-3.73743e-163	2.31507e-163	-6.24408e-164	1.74645e-163	-6.33258e-164	-6.06955e-163	8.93761e-163	3.38768e-163	9.70635e-163	-3.44793e-163	-6.2436e-163	2.93901e-163	6.17571e-163	-1.0786e-163	-4.25991e-163	-1.46957e-163	-2.73047e-163	2.86414e-163	-6.89327e-164	1.08864e-162	0
-6.83811e-163	4.4819e-164	-2.67707e-163	1.05726e-162	1.7742e-163	1.19235e-163	-8.92194e-164	2.36549e-163	-4.08419e-163	-3.0712e-163	-3.73743e-163	2.31507e-163	-6.24408e-164	1.74645e-163	-6.33258e-164	-6.06955e-163	8.93761e-163	3.38768e-163	9.70635e-163	-3.44793e-163	-6.2436e-163	2.93901e-163	6.17571e-163	-1.0786e-163	-4.25991e-163	-1.46957e-163	-2.73047e-163	2.86414e-163	-6.89327e-164	1.08864e-162	0
-6.83811e-163	4.4819e-164	-2.67707e-163	1.05726e-162	1.7742e-163	1.19235e-163	-8.92194e-164	2.36549e-163	-4.08419e-163	-3.0712e-163	-3.73743e-163	2.31507e-163	-6.24408e-164	1.74645e-163	-6.33258e-164	-6.06955e-163	8.93761e-163	3.38768e-163	9.70635e-163	-3.44793e-163	-6.2436e-163	2.93901e-163	6.17571e-163	-1.0786e-163	-4.25991e-163	-1.46957e-163	-2.73047e-163	2.86414e-163	-6.89327e-164	1.08864e-162	0
-6.83811e-163	4.4819e-164	-2.67707e-163	1.05726e-162	1.7742e-163	1.19235e-163	-8.92194e-164	2.36549e-163	-4.08419e-163	-3.0712e-163	-3.73743e-163	2.31507e-163	-6.24408e-164	1.74645e-163	-6.33258e-164	-6.06955e-163	8.93761e-163	3.38768e-163	9.70635e-163	-3.44793e-163	-6.2436e-163	2.93901e-163	6.17571e-163	-1.0786e-163	-4.25991e-163	-1.46957e-163	-2.73047e-163	2.86414e-163	-6.89327e-164	1.08864e-162	0
-6.83811e-163	4.4819e-164	-2.67707e-163	1.05726e-162	1.7742e-163	1.19235e-163	-8.92194e-164	2.36549e-163	-4.08419e-163	-3.0712e-163	-3.73743e-163	2.31507e-163	-6.24408e-164	1.74645e-163	-6.33258e-164	-6.06955e-163	8.93761e-163	3.38768e-163	9.70635e-163	-3.44793e-163	-6.2436e-163	2.93901e-163	6.17571e-163	-1.0786e-163	-4.25991e-163	-1.46957e-163	-2.73047e-163	2.86414e-163	-6.89327e-164	1.08864e-162	0
-6.83811e-163	4.4819e-164	-2.67707e-163	1.05726e-162	1.7742e-163	1.19235e-163	-8.92194e-164	2.36549e-163	-4.08419e-163	-3.0712e-163	-3.73743e-163	2.31507e-163	-6.24408e-164	1.74645e-163	-6.33258e-164	-6.06955e-163	8.93761e-163	3.38768e-163	9.70635e-163	-3.44793e-163	-6.2436e-163	2.93901e-163	6.17571e-163	-1.0786e-163	-4.25991e-163	-1.46957e-163	-2.73047e-163	2.86414e-163	-6.89327e-164	1.08864e-162	0
-6.83811e-163	4.4819e-164	-2.67707e-163	1.05726e-162	1.7742e-163	1.19235e-163	-8.92194e-164	2.36549e-163	-4.08419e-163	-3.0712e-163	-3.73743e-163	2.31507e-163	-6.24408e-164	1.74645e-163	-6.33258e-164	-6.06955e-163	8.93761e-163	3.38768e-163	9.70635e-163	-3.44793e-163	-6.2436e-163	2.93901e-163	6.17571e-163	-1.0786e-163	-4.25991e-163	-1.46957e-163	-2.73047e-163	2.86414e-163	-6.89327e-164	1.08864e-162	0
-6.83811e-163	4.4819e-164	-2.67707e-163	1.05726e-162	1.7742e-163	1.19235e-163	-8.92194e-164	2.36549e-163	-4.08419e-163	-3.0712e-163	-3.73743e-163	2.31507e-163	-6.24408e-164	1.74645e-163	-6.33258e-164	-6.06955e-163	8.93761e-163	3.38768e-163	9.70635e-163	-3.44793e-163	-6.2436e-163	2.93901e-163	6.17571e-163	-1.0786e-163	-4.25991e-163	-1.46957e-163	-2.73047e-163	2.86414e-163	-6.89327e-164	1.08864e-162	0
-6.83811e-163	4.4819e-164	-2.67707e-163	1.05726e-162	1.7742e-163	1.19235e-163	-8.92194e-164	2.36549e-163	-4.08419e-163	-3.0712e-163	-3.73743e-163	2.31507e-163	-6.24408e-164	1.74645e-163	-6.33258e-164	-6.06955e-163	8.93761e-163	3.38768e-163	9.70635e-163	-3.44793e-163	-6.2436e-163	2.93901e-163	6.17571e-163	-1.0786e-163	-4.25991e-163	-1.46957e-163	-2.73047e-163	2.86414e-163	-6.89327e-164	1.08864e-162	0
-6.83811e-163	4.4819e-164	-2.67707e-163	1.05726e-162	1.7742e-163	1.19235e-163	-8.92194e-164	2.36549e-163	-4.08419e-163	-3.0712e-163	-3.73743e-163	2.31507e-163	-6.24408e-164	1.74645e-163	-6.33258e-164	-6.06955e-163	8.93761e-163	3.38768e-163	9.70635e-163	-3.44793e-163	-6.2436e-163	2.93901e-163	6.17571e-163	-1.0786e-163	-4.25991e-163	-1.46957e-163	-2.73047e-163	2.86414e-163	-6.89327e-164	1.08864e-162	0
-6.83811e-163	4.4819e-164	-2.67707e-163	1.05726e-162	1.7742e-163	1.19235e-163	-8.92194e-164	2.36549e-163	-4.08419e-163	-3.0712e-163	-3.73743e-163	2.31507e-163	-6.24408e-164	1.74645e-163	-6.33258e-164	-6.06955e-163	8.93761e-163	3.38768e-163	9.70635e-163	-3.44793e-163	-6.2436e-163	2.93901e-163	6.17571e-163	-1.0786e-163	-4.25991e-163	-1.46957e-163	-2.73047e-163	2.86414e-163	-6.89327e-164	1.08864e-162	0
-6.83811e-163	4.4819e-164	-2.67707e-163	1.05726e-162	1.7742e-163	1.19235e-163	-8.92194e-164	2.36549e-163	-4.08419e-163	-3.0712e-163	-3.73743e-163	2.31507e-163	-6.24408e-164	1.74645e-163	-6.33258e-164	-6.06955e-163	8.93761e-163	3.38768e-163	9.70635e-163	-3.44793e-163	-6.2436e-163	2.93901e-163	6.17571e-163	-1.0786e-163	-4.25991e-163	-1.46957e-163	-2.73047e-163	2.86414e-163	-6.89327e-164	1.08864e-162	0
-6.83811e-163	4.4819e-164	-2.67707e-163	1.05726e-162	1.7742e-163	1.19235e-163	-8.92194e-164	2.36549e-163	-4.08419e-163	-3.0712e-163	-3.73743e-163	2.31507e-163	-6.24408e-164	1.74645e-163	-6.33258e-164	-6.06955e-163	8.93761e-163	3.38768e-163	9.70635e-163	-3.44793e-163	-6.2436e-163	2.93901e-163	6.17571e-163	-1.0786e-163	-4.25991e-163	-1.46957e-163	-2.73047e-163	2.86414e-163	-6.89327e-164	1.08864e-162	0
-6.83811e-163	4.4819e-164	-2.67707e-163	1.05726e-162	1.7742e-163	1.19235e-163	-8.92194e-164	2.36549e-163	-4.08419e-163	-3.0712e-163	-3.73743e-163	2.31507e-163	-6.24408e-164	1.74645e-163	-6.33258e-164	-6.06955e-163	8.93761e-163	3.38768e-163	9.70635e-163	-3.44793e-163	-6.2436e-163	2.93901e-163	6.17571e-163	-1.0786e-163	-4.25991e-163	-1.46957e-163	-2.73047e-163	2.86414e-163	-6.89327e-164	1.08864e-162	0
-6.83811e-163	4.4819e-164	-2.67707e-163	1.05726e-162	1.7742e-163	1.19235e-163	-8.92194e-164	2.36549e-163	-4.08419e-163	-3.0712e-163	-3.73743e-163	2.31507e-163	-6.24408e-164	1.74645e-163	-6.33258e-164	-6.06955e-163	8.93761e-163	3.38768e-163	9.70635e-163	-3.44793e-163	-6.2436e-163	2.93901e-163	6.17571e-163	-1.0786e-163	-4.25991e-163	-1.46957e-163	-2.73047e-163	2.86414e-163	-6.89327e-164	1.08864e-162	0
-6.83811e-163	4.4819e-164	-2.67707e-163	1.05726e-162	1.7742e-163	1.19235e-163	-8.92194e-164	2.36549e-163	-4.08419e-163	-3.0712e-163	-3.73743e-163	2.31507e-163	-6.24408e-164	1.74645e-163	-6.33258e-164	-6.06955e-163	8.93761e-163	3.38768e-163	9.70635e-163	-3.44793e-163	-6.2436e-163	2.93901e-163	6.17571e-163	-1.0786e-163	-4.25991e-163	-1.46957e-163	-2.73047e-163	2.86414e-163	-6.89327e-164	1.08864e-162	0
-6.83811e-163	4.4819e-164	-2.67707e-163	1.05726e-162	1.7742e-163	1.19235e-163	-8.92194e-164	2.36549e-163	-4.08419e-163	-3.0712e-163	-3.73743e-163	2.31507e-163	-6.24408e-164	1.74645e-163	-6.33258e-164	-6.06955e-163	8.93761e-163	3.38768e-163	9.70635e-163	-3.44793e-163	-6.2436e-163	2.93901e-163	6.17571e-163	-1.0786e-163	-4.25991e-163	-1.46957e-163	-2.73047e-163	2.86414e-163	-6.89327e-164	1.08864e-162	0
-6.83811e-163	4.4819e-164	-2.67707e-163	1.05726e-162	1.7742e-163	1.19235e-163	-8.92194e-164	2.36549e-163	-4.08419e-163	-3.0712e-163	-3.73743e-163	2.31507e-163	-6.24408e-164	1.74645e-163	-6.33258e-164	-6.06955e-163	8.93761e-163	3.38768e-163	9.70635e-163	-3.44793e-163	-6.2436e-163	2.93901e-163	6.17571e-163	-1.0786e-163	-4.25991e-163	-1.46957e-163	-2.73047e-163	2.86414e-163	-6.89327e-164	1.08864e-162	0
-6.83811e-163	4.4819e-164	-2.67707e-163	1.05726e-162	1.7742e-163	1.19235e-163	-8.92194e-164	2.36549e-163	-4.08419e-163	-3.0712e-163	-3.73743e-163	2.31507e-163	-6.24408e-164	1.74645e-163	-6.33258e-164	-6.06955e-163	8.93761e-163	3.38768e-163	9.70635e-163	-3.44793e-163	-6.2436e-163	2.93901e-163	6.17571e-163	-1.0786e-163	-4.25991e-163	-1.46957e-163	-2.73047e-163	2.86414e-163	-6.89327e-164	1.08864e-162	0
-6.83811e-163	4.4819e-164	-2.67707e-163	1.05726e-162	1.7742e-163	1.19235e-163	-8.92194e-164	2.36549e-163	-4.08419e-163	-3.0712e-163	-3.73743e-163	2.31507e-163	-6.24408e-164	1.74645e-163	-6.33258e-164	-6.06955e-163	8.93761e-163	3.38768e-163	9.70635e-163	-3.44793e-163	-6.2436e-163	2.93901e-163	6.17571e-163	-1.0786e-163	-4.25991e-163	-1.46957e-163	-2.73047e-163	2.86414e-163	-6.89327e-164	1.08864e-162	0
-6.83811e-163	4.4819e-164	-2.67707e-163	1.05726e-162	1.7742e-163	1.19235e-163	-8.92194e-164	2.36549e-163	-4.08419e-163	-3.0712e-163	-3.73743e-163	2.31507e-163	-6.24408e-164	1.74645e-163	-6.33258e-164	-6.06955e-163	8.93761e-163	3.38768e-163	9.70635e-163	-3.44793e-163	-6.2436e-163	2.93901e-163	6.17571e-163	-1.0786e-163	-4.25991e-163	-1.46957e-163	-2.73047e-163	2.86414e-163	-6.89327e-164	1.08864e-162	0
-6.83811e-163	4.4819e-164	-2.67707e-163	1.05726e-162	1.7742e-163	1.19235e-163	-8.92194e-164	2.36549e-163	-4.08419e-163	-3.0712e-163	-3.73743e-163	2.31507e-163	-6.24408e-164	1.74645e-163	-6.33258e-164	-6.06955e-163	8.93761e-163	3.38768e-163	9.70635e-163	-3.44793e-163	-6.2436e-163	2.93901e-163	6.17571e-163	-1.0786e-163	-4.25991e-163	-1.46957e-163	-2.73047e-163	2.86414e-163	-6.89327e-164	1.08864e-162	0
-6.83811e-163	4.4819e-164	-2.67707e-163	1.05726e-162	1.7742e-163	1.19235e-163	-8.92194e-164	2.36549e-163	-4.08419e-163	-3.0712e-163	-3.73743e-163	2.31507e-163	-6.24408e-164	1.74645e-163	-6.33258e-164	-6.06955e-163	8.93761e-163	3.38768e-163	9.70635e-163	-3.44793e-163	-6.2436e-163	2.93901e-163	6.17571e-163	-1.0786e-163	-4.25991e-163	-1.46957e-163	-2.73047e-163	2.86414e-163	-6.89327e-164	1.08864e-162	0
-6.83811e-163	4.4819e-164	-2.67707e-163	1.05726e-162	1.7742e-163	1.19235e-163	-8.92194e-164	2.36549e-163	-4.08419e-163	-3.0712e-163	-3.73743e-163	2.31507e-163	-6.24408e-164	1.74645e-163	-6.33258e-164	-6.06955e-163	8.93761e-163	3.38768e-163	9.70635e-163	-3.44793e-163	-6.2436e-163	2.93901e-163	6.17571e-163	-1.0786e-163	-4.25991e-163	-1.46957e-163	-2.73047e-163	2.86414e-163	-6.89327e-164	1.08864e-162	0
-6.83811e-163	4.4819e-164	-2.67707e-163	1.05726e-162	1.7742e-163	1.19235e-163	-8.92194e-164	2.36549e-163	-4.08419e-163	-3.0712e-163	-3.73743e-163	2.31507e-163	-6.24408e-164	1.74645e-163	-6.33258e-164	-6.06955e-163	8.93761e-163	3.38768e-163	9.70635e-163	-3.44793e-163	-6.2436e-163	2.93901e-163	6.17571e-163	-1.0786e-163	-4.25991e-163	-1.46957e-163	-2.73047e-163	2.86414e-163	-6.89327e-164	1.08864e-162	0
-6.83811e-163	4.4819e-164	-2.67707e-163	1.05726e-162	1.7742e-163	1.19235e-163	-8.92194e-164	2.36549e-163	-4.08419e-163	-3.0712e-163	-3.73743e-163	2.31507e-163	-6.24408e-164	1.74645e-163	-6.33258e-164	-6.06955e-163	8.93761e-163	3.38768e-163	9.70635e-163	-3.44793e-163	-6.2436e-163	2.93901e-163	6.17571e-163	-1.0786e-163	-4.25991e-163	-1.46957e-163	-2.73047e-163	2.86414e-163	-6.89327e-164	1.08864e-162	0
-6.83811e-163	4.4819e-164	-2.67707e-163	1.05726e-162	1.7742e-163	1.19235e-163	-8.92194e-164	2.36549e-163	-4.08419e-163	-3.0712e-163	-3.73743e-163	2.31507e-163	-6.24408e-164	1.74645e-163	-6.33258e-164	-6.06955e-163	8.93761e-163	3.38768e-163	9.70635e-163	-3.44793e-163	-6.2436e-163	2.93901e-163	6.17571e-163	-1.0786e-163	-4.25991e-163	-1.46957e-163	-2.73047e-163	2.86414e-163	-6.89327e-164	1.08864e-162	0
-6.83811e-163	4.4819e-164	-2.67707e-163	1.05726e-162	1.7742e-163	1.19235e-163	-8.92194e-164	2.36549e-163	-4.08419e-163	-3.0712e-163	-3.73743e-163	2.31507e-163	-6.24408e-164	1.74645e-163	-6.33258e-164	-6.06955e-163	8.93761e-163	3.38768e-163	9.70635e-163	-3.44793e-163	-6.2436e-163	2.93901e-163	6.17571e-163	-1.0786e-163	-4.25991e-163	-1.46957e-163	-2.73047e-163	2.86414e-163	-6.89327e-164	1.08864e-162	0
-6.83811e-163	4.4819e-164	-2.67707e-163	1.05726e-162	1.7742e-163	1.19235e-163	-8.92194e-164	2.36549e-163	-4.08419e-163	-3.0712e-163	-3.73743e-163	2.31507e-163	-6.24408e-164	1.74645e-163	-6.33258e-164	-6.06955e-163	8.93761e-163	3.38768e-163	9.70635e-163	-3.44793e-163	-6.2436e-163	2.93901e-163	6.17571e-163	-1.0786e-163	-4.25991e-163	-1.46957e-163	-2.73047e-163	2.86414e-163	-6.89327e-164	1.08864e-162	0
-6.83811e-163	4.4819e-164	-2.67707e-163	1.05726e-162	1.7742e-163	1.19235e-163	-8.92194e-164	2.36549e-163	-4.08419e-163	-3.0712e-163	-3.73743e-163	2.31507e-163	-6.24408e-164	1.74645e-163	-6.33258e-164	-6.06955e-163	8.93761e-163	3.38768e-163	9.70635e-163	-3.44793e-163	-6.2436e-163	2.93901e-163	6.17571e-163	-1.0786e-163	-4.25991e-163	-1.46957e-163	-2.73047e-163	2.86414e-163	-6.89327e-164	1.08864e-162	0
-6.83811e-163	4.4819e-164	-2.67707e-163	1.05726e-162	1.7742e-163	1.19235e-163	-8.92194e-164	2.36549e-163	-4.08419e-163	-3.0712e-163	-3.73743e-163	2.31507e-163	-6.24408e-164	1.74645e-163	-6.33258e-164	-6.06955e-163	8.93761e-163	3.38768e-163	9.70635e-163	-3.44793e-163	-6.2436e-163	2.93901e-163	6.17571e-163	-1.0786e-163	-4.25991e-163	-1.46957e-163	-2.73047e-163	2.86414e-163	-6.89327e-164	1.08864e-162	0
-6.83811e-163	4.4819e-164	-2.67707e-163	1.05726e-162	1.7742e-163	1.19235e-163	-8.92194e-164	2.36549e-163	-4.08419e-163	-3.0712e-163	-3.73743e-163	2.31507e-163	-6.24408e-164	1.74645e-163	-6.33258e-164	-6.06955e-163	8.93761e-163	3.38768e-163	9.70635e-163	-3.44793e-163	-6.2436e-163	2.93901e-163	6.17571e-163	-1.0786e-163	-4.25991e-163	-1.46957e-163	-2.73047e-163	2.86414e-163	-6.89327e-164	1.08864e-162	0
-6.83811e-163	4.4819e-164	-2.67707e-163	1.05726e-162	1.7742e-163	1.19235e-163	-8.92194e-164	2.36549e-163	-4.08419e-163	-3.0712e-163	-3.73743e-163	2.31507e-163	-6.24408e-164	1.74645e-163	-6.33258e-164	-6.06955e-163	8.93761e-163	3.38768e-163	9.70635e-163	-3.44793e-163	-6.2436e-163	2.93901e-163	6.17571e-163	-1.0786e-163	-4.25991e-163	-1.46957e-163	-2.73047e-163	2.86414e-163	-6.89327e-164	1.08864e-162	0
-6.83811e-163	4.4819e-164	-2.67707e-163	1.05726e-162	1.7742e-163	1.19235e-163	-8.92194e-164	2.36549e-163	-4.08419e-163	-3.0712e-163	-3.73743e-163	2.31507e-163	-6.24408e-164	1.74645e-163	-6.33258e-164	-6.06955e-163	8.93761e-163	3.38768e-163	9.70635e-163	-3.44793e-163	-6.2436e-163	2.93901e-163	6.17571e-163	-1.0786e-163	-4.25991e-163	-1.46957e-163	-2.73047e-163	2.86414e-163	-6.89327e-164	1.08864e-162	0
-6.83811e-163	4.4819e-164	-2.67707e-163	1.05726e-162	1.7742e-163	1.19235e-163	-8.92194e-164	2.36549e-163	-4.08419e-163	-3.0712e-163	-3.73743e-163	2.31507e-163	-6.24408e-164	1.74645e-163	-6.33258e-164	-6.06955e-163	8.93761e-163	3.38768e-163	9.70635e-163	-3.44793e-163	-6.2436e-163	2.93901e-163	6.17571e-163	-1.0786e-163	-4.25991e-163	-1.46957e-163	-2.73047e-163	2.86414e-163	-6.89327e-164	1.08864e-162	0
-6.83811e-163	4.4819e-164	-2.67707e-163	1.05726e-162	1.7742e-163	1.19235e-163	-8.92194e-164	2.36549e-163	-4.08419e-163	-3.0712e-163	-3.73743e-163	2.31507e-163	-6.24408e-164	1.74645e-163	-6.33258e-164	-6.06955e-163	8.93761e-163	3.38768e-163	9.70635e-163	-3.44793e-163	-6.2436e-163	2.93901e-163	6.17571e-163	-1.0786e-163	-4.25991e-163	-1.46957e-163	-2.73047e-163	2.86414e-163	-6.89327e-164	1.08864e-162	0
-6.83811e-163	4.4819e-164	-2.67707e-163	1.05726e-162	1.7742e-163	1.19235e-163	-8.92194e-164	2.36549e-163	-4.08419e-163	-3.0712e-163	-3.73743e-163	2.31507e-163	-6.24408e-164	1.74645e-163	-6.33258e-164	-6.06955e-163	8.93761e-163	3.38768e-163	9.70635e-163	-3.44793e-163	-6.2436e-163	2.93901e-163	6.17571e-163	-1.0786e-163	-4.25991e-163	-1.46957e-163	-2.73047e-163	2.86414e-163	-6.89327e-164	1.08864e-162	0
-6.83811e-163	4.4819e-164	-2.67707e-163	1.05726e-162	1.7742e-163	1.19235e-163	-8.92194e-164	2.36549e-163	-4.08419e-163	-3.0712e-163	-3.73743e-163	2.31507e-163	-6.24408e-164	1.74645e-163	-6.33258e-164	-6.06955e-163	8.93761e-163	3.38768e-163	9.70635e-163	-3.44793e-163	-6.2436e-163	2.93901e-163	6.17571e-163	-1.0786e-163	-4.25991e-163	-1.46957e-163	-2.73047e-163	2.86414e-163	-6.89327e-164	1.08864e-162	0
-6.83811e-163	4.4819e-164	-2.67707e-163	1.05726e-162	1.7742e-163	1.19235e-163	-8.92194e-164	2.36549e-163	-4.08419e-163	-3.0712e-163	-3.73743e-163	2.31507e-163	-6.24408e-164	1.74645e-163	-6.33258e-164	-6.06955e-163	8.93761e-163	3.38768e-163	9.70635e-163	-3.44793e-163	-6.2436e-163	2.93901e-163	6.17571e-163	-1.0786e-163	-4.25991e-163	-1.46957e-163	-2.73047e-163	2.86414e-163	-6.89327e-164	1.08864e-162	0
-6.83811e-163	4.4819e-164	-2.67707e-163	1.05726e-162	1.7742e-163	1.19235e-163	-8.92194e-164	2.36549e-163	-4.08419e-163	-3.0712e-163	-3.73743e-163	2.31507e-163	-6.24408e-164	1.74645e-163	-6.33258e-164	-6.06955e-163	8.93761e-163	3.38768e-163	9.70635e-163	-3.44793e-163	-6.2436e-163	2.93901e-163	6.17571e-163	-1.0786e-163	-4.25991e-163	-1.46957e-163	-2.73047e-163	2.86414e-163	-6.89327e-164	1.08864e-162	0
-6.83811e-163	4.4819e-164	-2.67707e-163	1.05726e-162	1.7742e-163	1.19235e-163	-8.92194e-164	2.36549e-163	-4.08419e-163	-3.0712e-163	-3.73743e-163	2.31507e-163	-6.24408e-164	1.74645e-163	-6.33258e-164	-6.06955e-163	8.93761e-163	3.38768e-163	9.70635e-163	-3.44793e-163	-6.2436e-163	2.93901e-163	6.17571e-163	-1.0786e-163	-4.25991e-163	-1.46957e-163	-2.73047e-163	2.86414e-163	-6.89327e-164	1.08864e-162	0
-6.83811e-163	4.4819e-164	-2.67707e-163	1.05726e-162	1.7742e-163	1.19235e-163	-8.92194e-164	2.36549e-163	-4.08419e-163	-3.0712e-163	-3.73743e-163	2.31507e-163	-6.24408e-164	1.74645e-163	-6.33258e-164	-6.06955e-163	8.93761e-163	3.38768e-163	9.70635e-163	-3.44793e-163	-6.2436e-163	2.93901e-163	6.17571e-163	-1.0786e-163	-4.25991e-163	-1.46957e-163	-2.73047e-163	2.86414e-163	-6.89327e-164	1.08864e-162	0
-6.83811e-163	4.4819e-164	-2.67707e-163	1.05726e-162	1.7742e-163	1.19235e-163	-8.92194e-164	2.36549e-163	-4.08419e-163	-3.0712e-163	-3.73743e-163	2.31507e-163	-6.24408e-164	1.74645e-163	-6.33258e-164	-6.06955e-163	8.93761e-163	3.38768e-163	9.70635e-163	-3.44793e-163	-6.2436e-163	2.93901e-163	6.17571e-163	-1.0786e-163	-4.25991e-163	-1.46957e-163	-2.73047e-163	2.86414e-163	-6.89327e-164	1.08864e-162	0
-6.83811e-163	4.4819e-164	-2.67707e-163	1.05726e-162	1.7742e-163	1.19235e-163	-8.92194e-164	2.36549e-163	-4.08419e-163	-3.0712e-163	-3.73743e-163	2.31507e-163	-6.24408e-164	1.74645e-163	-6.33258e-164	-6.06955e-163	8.93761e-163	3.38768e-163	9.70635e-163	-3.44793e-163	-6.2436e-163	2.93901e-163	6.17571e-163	-1.0786e-163	-4.25991e-163	-1.46957e-163	-2.73047e-163	2.86414e-163	-6.89327e-164	1.08864e-162	0
-6.83811e-163	4.4819e-164	-2.67707e-163	1.05726e-162	1.7742e-163	1.19235e-163	-8.92194e-164	2.36549e-163	-4.08419e-163	-3.0712e-163	-3.73743e-163	2.31507e-163	-6.24408e-164	1.74645e-163	-6.33258e-164	-6.06955e-163	8.93761e-163	3.38768e-163	9.70635e-163	-3.44793e-163	-6.2436e-163	2.93901e-163	6.17571e-163	-1.0786e-163	-4.25991e-163	-1.46957e-163	-2.73047e-163	2.86414e-163	-6.89327e-164	1.08864e-162	0
-6.83811e-163	4.4819e-164	-2.67707e-163	1.05726e-162	1.7742e-163	1.19235e-163	-8.92194e-164	2.36549e-163	-4.08419e-163	-3.0712e-163	-3.73743e-163	2.31507e-163	-6.24408e-164	1.74645e-163	-6.33258e-164	-6.06955e-163	8.93761e-163	3.38768e-163	9.70635e-163	-3.44793e-163	-6.2436e-163	2.93901e-163	6.17571e-163	-1.0786e-163	-4.25991e-163	-1.46957e-163	-2.73047e-163	2.86414e-163	-6.89327e-164	1.08864e-162	0
-6.83811e-163	4.4819e-164	-2.67707e-163	1.05726e-162	1.7742e-163	1.19235e-163	-8.92194e-164	2.36549e-163	-4.08419e-163	-3.0712e-163	-3.73743e-163	2.31507e-163	-6.24408e-164	1.74645e-163	-6.33258e-164	-6.06955e-163	8.93761e-163	3.38768e-163	9.70635e-163	-3.44793e-163	-6.2436e-163	2.93901e-163	6.17571e-163	-1.0786e-163	-4.25991e-163	-1.46957e-163	-2.73047e-163	2.86414e-163	-6.89327e-164	1.08864e-162	0
-6.83811e-163	4.4819e-164	-2.67707e-163	1.05726e-162	1.7742e-163	1.19235e-163	-8.92194e-164	2.36549e-163	-4.08419e-163	-3.0712e-163	-3.73743e-163	2.31507e-163	-6.24408e-164	1.74645e-163	-6.33258e-164	-6.06955e-163	8.93761e-163	3.38768e-163	9.70635e-163	-3.44793e-163	-6.2436e-163	2.93901e-163	6.17571e-163	-1.0786e-163	-4.25991e-163	-1.46957e-163	-2.73047e-163	2.86414e-163	-6.89327e-164	1.08864e-162	0
-6.83811e-163	4.4819e-164	-2.67707e-163	1.05726e-162	1.7742e-163	1.19235e-163	-8.92194e-164	2.36549e-163	-4.08419e-163	-3.0712e-163	-3.73743e-163	2.31507e-163	-6.24408e-164	1.74645e-163	-6.33258e-164	-6.06955e-163	8.93761e-163	3.38768e-163	9.70635e-163	-3.44793e-163	-6.2436e-163	2.93901e-163	6.17571e-163	-1.0786e-163	-4.25991e-163	-1.46957e-163	-2.73047e-163	2.86414e-163	-6.89327e-164	1.08864e-162	0
-6.83811e-163	4.4819e-164	-2.67707e-163	1.05726e-162	1.7742e-163	1.19235e-163	-8.92194e-164	2.36549e-163	-4.08419e-163	-3.0712e-163	-3.73743e-163	2.31507e-163	-6.24408e-164	1.74645e-163	-6.33258e-164	-6.06955e-163	8.93761e-163	3.38768e-163	9.70635e-163	-3.44793e-163	-6.2436e-163	2.93901e-163	6.17571e-163	-1.0786e-163	-4.25991e-163	-1.46957e-163	-2.73047e-163	2.86414e-163	-6.89327e-164	1.08864e-162	0
-6.83811e-163	4.4819e-164	-2.67707e-163	1.05726e-162	1.7742e-163	1.19235e-163	-8.92194e-164	2.36549e-163	-4.08419e-163	-3.0712e-163	-3.73743e-163	2.31507e-163	-6.24408e-164	1.74645e-163	-6.33258e-164	-6.06955e-163	8.93761e-163	3.38768e-163	9.70635e-163	-3.44793e-163	-6.2436e-163	2.93901e-163	6.17571e-163	-1.0786e-163	-4.25991e-163	-1.46957e-163	-2.73047e-163	2.86414e-163	-6.89327e-164	1.08864e-162	0
-6.83811e-163	4.4819e-164	-2.67707e-163	1.05726e-162	1.7742e-163	1.19235e-163	-8.92194e-164	2.36549e-163	-4.08419e-163	-3.0712e-163	-3.73743e-163	2.31507e-163	-6.24408e-164	1.74645e-163	-6.33258e-164	-6.06955e-163	8.93761e-163	3.38768e-163	9.70635e-163	-3.44793e-163	-6.2436e-163	2.93901e-163	6.17571e-163	-1.0786e-163	-4.25991e-163	-1.46957e-163	-2.73047e-163	2.86414e-163	-6.89327e-164	1.08864e-162	0
-6.83811e-163	4.4819e-164	-2.67707e-163	1.05726e-162	1.7742e-163	1.19235e-163	-8.92194e-164	2.36549e-163	-4.08419e-163	-3.0712e-163	-3.73743e-163	2.31507e-163	-6.24408e-164	1.74645e-163	-6.33258e-164	-6.06955e-163	8.93761e-163	3.38768e-163	9.70635e-163	-3.44793e-163	-6.2436e-163	2.93901e-163	6.17571e-163	-1.0786e-163	-4.25991e-163	-1.46957e-163	-2.73047e-163	2.86414e-163	-6.89327e-164	1.08864e-162	0
-6.83811e-163	4.4819e-164	-2.67707e-163	1.05726e-162	1.7742e-163	1.19235e-163	-8.92194e-164	2.36549e-163	-4.08419e-163	-3.0712e-163	-3.73743e-163	2.31507e-163	-6.24408e-164	1.74645e-163	-6.33258e-164	-6.06955e-163	8.93761e-163	3.38768e-163	9.70635e-163	-3.44793e-163	-6.2436e-163	2.93901e-163	6.17571e-163	-1.0786e-163	-4.25991e-163	-1.46957e-163	-2.73047e-163	2.86414e-163	-6.89327e-164	1.08864e-162	0
-6.83811e-163	4.4819e-164	-2.67707e-163	1.05726e-162	1.7742e-163	1.19235e-163	-8.92194e-164	2.36549e-163	-4.08419e-163	-3.0712e-163	-3.73743e-163	2.31507e-163	-6.24408e-164	1.74645e-163	-6.33258e-164	-6.06955e-163	8.93761e-163	3.38768e-163	9.70635e-163	-3.44793e-163	-6.2436e-163	2.93901e-163	6.17571e-163	-1.0786e-163	-4.25991e-163	-1.46957e-163	-2.73047e-163	2.86414e-163	-6.89327e-164	1.08864e-162	0
-6.83811e-163	4.4819e-164	-2.67707e-163	1.05726e-162	1.7742e-163	1.19235e-163	-8.92194e-164	2.36549e-163	-4.08419e-163	-3.0712e-163	-3.73743e-163	2.31507e-163	-6.24408e-164	1.74645e-163	-6.33258e-164	-6.06955e-163	8.93761e-163	3.38768e-163	9.70635e-163	-3.44793e-163	-6.2436e-163	2.93901e-163	6.17571e-163	-1.0786e-163	-4.25991e-163	-1.46957e-163	-2.73047e-163	2.86414e-163	-6.89327e-164	1.08864e-162	0
-6.83811e-163	4.4819e-164	-2.67707e-163	1.05726e-162	1.7742e-163	1.19235e-163	-8.92194e-164	2.36549e-163	-4.08419e-163	-3.0712e-163	-3.73743e-163	2.31507e-163	-6.24408e-164	1.74645e-163	-6.33258e-164	-6.06955e-163	8.93761e-163	3.38768e-163	9.70635e-163	-3.44793e-163	-6.2436e-163	2.93901e-163	6.17571e-163	-1.0786e-163	-4.25991e-163	-1.46957e-163	-2.73047e-163	2.86414e-163	-6.89327e-164	1.08864e-162	0
-6.83811e-163	4.4819e-164	-2.67707e-163	1.05726e-162	1.7742e-163	1.19235e-163	-8.92194e-164	2.36549e-163	-4.08419e-163	-3.0712e-163	-3.73743e-163	2.31507e-163	-6.24408e-164	1.74645e-163	-6.33258e-164	-6.06955e-163	8.93761e-163	3.38768e-163	9.70635e-163	-3.44793e-163	-6.2436e-163	2.93901e-163	6.17571e-163	-1.0786e-163	-4.25991e-163	-1.46957e-163	-2.73047e-163	2.86414e-163	-6.89327e-164	1.08864e-162	0
-6.83811e-163	4.4819e-164	-2.67707e-163	1.05726e-162	1.7742e-163	1.19235e-163	-8.92194e-164	2.36549e-163	-4.08419e-163	-3.0712e-163	-3.73743e-163	2.31507e-163	-6.24408e-164	1.74645e-163	-6.33258e-164	-6.06955e-163	8.93761e-163	3.38768e-163	9.70635e-163	-3.44793e-163	-6.2436e-163	2.93901e-163	6.17571e-163	-1.0786e-163	-4.25991e-163	-1.46957e-163	-2.73047e-163	2.86414e-163	-6.89327e-164	1.08864e-162	0
-6.83811e-163	4.4819e-164	-2.67707e-163	1.05726e-162	1.7742e-163	1.19235e-163	-8.92194e-164	2.36549e-163	-4.08419e-163	-3.0712e-163	-3.73743e-163	2.31507e-163	-6.24408e-164	1.74645e-163	-6.33258e-164	-6.06955e-163	8.93761e-163	3.38768e-163	9.70635e-163	-3.44793e-163	-6.2436e-163	2.93901e-163	6.17571e-163	-1.0786e-163	-4.25991e-163	-1.46957e-163	-2.73047e-163	2.86414e-163	-6.89327e-164	1.08864e-162	0
-6.83811e-163	4.4819e-164	-2.67707e-163	1.05726e-162	1.7742e-163	1.19235e-163	-8.92194e-164	2.36549e-163	-4.08419e-163	-3.0712e-163	-3.73743e-163	2.31507e-163	-6.24408e-164	1.74645e-163	-6.33258e-164	-6.06955e-163	8.93761e-163	3.38768e-163	9.70635e-163	-3.44793e-163	-6.2436e-163	2.93901e-163	6.17571e-163	-1.0786e-163	-4.25991e-163	-1.46957e-163	-2.73047e-163	2.86414e-163	-6.89327e-164	1.08864e-162	0
-6.83811e-163	4.4819e-164	-2.67707e-163	1.05726e-162	1.7742e-163	1.19235e-163	-8.92194e-164	2.36549e-163	-4.08419e-163	-3.0712e-163	-3.73743e-163	2.31507e-163	-6.24408e-164	1.74645e-163	-6.33258e-164	-6.06955e-163	8.93761e-163	3.38768e-163	9.70635e-163	-3.44793e-163	-6.2436e-163	2.93901e-163	6.17571e-163	-1.0786e-163	-4.25991e-163	-1.46957e-163	-2.73047e-163	2.86414e-163	-6.89327e-164	1.08864e-162	0
-6.83811e-163	4.4819e-164	-2.67707e-163	1.05726e-162	1.7742e-163	1.19235e-163	-8.92194e-164	2.36549e-163	-4.08419e-163	-3.0712e-163	-3.73743e-163	2.31507e-163	-6.24408e-164	1.74645e-163	-6.33258e-164	-6.06955e-163	8.93761e-163	3.38768e-163	9.70635e-163	-3.44793e-163	-6.2436e-163	2.93901e-163	6.17571e-163	-1.0786e-163	-4.25991e-163	-1.46957e-163	-2.73047e-163	2.86414e-163	-6.89327e-164	1.08864e-162	0
-6.83811e-163	4.4819e-164	-2.67707e-163	1.05726e-162	1.7742e-163	1.19235e-163	-8.92194e-164	2.36549e-163	-4.08419e-163	-3.0712e-163	-3.73743e-163	2.31507e-163	-6.24408e-164	1.74645e-163	-6.33258e-164	-6.06955e-163	8.93761e-163	3.38768e-163	9.70635e-163	-3.44793e-163	-6.2436e-163	2.93901e-163	6.17571e-163	-1.0786e-163	-4.25991e-163	-1.46957e-163	-2.73047e-163	2.86414e-163	-6.89327e-164	1.08864e-162	0
-6.83811e-163	4.4819e-164	-2.67707e-163	1.05726e-162	1.7742e-163	1.19235e-163	-8.92194e-164	2.36549e-163	-4.08419e-163	-3.0712e-163	-3.73743e-163	2.31507e-163	-6.24408e-164	1.74645e-163	-6.33258e-164	-6.06955e-163	8.93761e-163	3.38768e-163	9.70635e-163	-3.44793e-163	-6.2436e-163	2.93901e-163	6.17571e-163	-1.0786e-163	-4.25991e-163	-1.46957e-163	-2.73047e-163	2.86414e-163	-6.89327e-164	1.08864e-162	0
-6.83811e-163	4.4819e-164	-2.67707e-163	1.05726e-162	1.7742e-163	1.19235e-163	-8.92194e-164	2.36549e-163	-4.08419e-163	-3.0712e-163	-3.73743e-163	2.31507e-163	-6.24408e-164	1.74645e-163	-6.33258e-164	-6.06955e-163	8.93761e-163	3.38768e-163	9.70635e-163	-3.44793e-163	-6.2436e-163	2.93901e-163	6.17571e-163	-1.0786e-163	-4.25991e-163	-1.46957e-163	-2.73047e-163	2.86414e-163	-6.89327e-164	1.08864e-162	0
-6.83811e-163	4.4819e-164	-2.67707e-163	1.05726e-162	1.7742e-163	1.19235e-163	-8.92194e-164	2.36549e-163	-4.08419e-163	-3.0712e-163	-3.73743e-163	2.31507e-163	-6.24408e-164	1.74645e-163	-6.33258e-164	-6.06955e-163	8.93761e-163	3.38768e-163	9.70635e-163	-3.44793e-163	-6.2436e-163	2.93901e-163	6.17571e-163	-1.0786e-163	-4.25991e-163	-1.46957e-163	-2.73047e-163	2.86414e-163	-6.89327e-164	1.08864e-162	0
-6.83811e-163	4.4819e-164	-2.67707e-163	1.05726e-162	1.7742e-163	1.19235e-163	-8.92194e-164	2.36549e-163	-4.08419e-163	-3.0712e-163	-3.73743e-163	2.31507e-163	-6.24408e-164	1.74645e-163	-6.33258e-164	-6.06955e-163	8.93761e-163	3.38768e-163	9.70635e-163	-3.44793e-163	-6.2436e-163	2.93901e-163	6.17571e-163	-1.0786e-163	-4.25991e-163	-1.46957e-163	-2.73047e-163	2.86414e-163	-6.89327e-164	1.08864e-162	0
-6.83811e-163	4.4819e-164	-2.67707e-163	1.05726e-162	1.7742e-163	1.19235e-163	-8.92194e-164	2.36549e-163	-4.08419e-163	-3.0712e-163	-3.73743e-163	2.31507e-163	-6.24408e-164	1.74645e-163	-6.33258e-164	-6.06955e-163	8.93761e-163	3.38768e-163	9.70635e-163	-3.44793e-163	-6.2436e-163	2.93901e-163	6.17571e-163	-1.0786e-163	-4.25991e-163	-1.46957e-163	-2.73047e-163	2.86414e-163	-6.89327e-164	1.08864e-162	0
-6.83811e-163	4.4819e-164	-2.67707e-163	1.05726e-162	1.7742e-163	1.19235e-163	-8.92194e-164	2.36549e-163	-4.08419e-163	-3.0712e-163	-3.73743e-163	2.31507e-163	-6.24408e-164	1.74645e-163	-6.33258e-164	-6.06955e-163	8.93761e-163	3.38768e-163	9.70635e-163	-3.44793e-163	-6.2436e-163	2.93901e-163	6.17571e-163	-1.0786e-163	-4.25991e-163	-1.46957e-163	-2.73047e-163	2.86414e-163	-6.89327e-164	1.08864e-162	0
-6.83811e-163	4.4819e-164	-2.67707e-163	1.05726e-162	1.7742e-163	1.19235e-163	-8.92194e-164	2.36549e-163	-4.08419e-163	-3.0712e-163	-3.73743e-163	2.31507e-163	-6.24408e-164	1.74645e-163	-6.33258e-164	-6.06955e-163	8.93761e-163	3.38768e-163	9.70635e-163	-3.44793e-163	-6.2436e-163	2.93901e-163	6.17571e-163	-1.0786e-163	-4.25991e-163	-1.46957e-163	-2.73047e-163	2.86414e-163	-6.89327e-164	1.08864e-162	0
-6.83811e-163	4.4819e-164	-2.67707e-163	1.05726e-162	1.7742e-163	1.19235e-163	-8.92194e-164	2.36549e-163	-4.08419e-163	-3.0712e-163	-3.73743e-163	2.31507e-163	-6.24408e-164	1.74645e-163	-6.33258e-164	-6.06955e-163	8.93761e-163	3.38768e-163	9.70635e-163	-3.44793e-163	-6.2436e-163	2.93901e-163	6.17571e-163	-1.0786e-163	-4.25991e-163	-1.46957e-163	-2.73047e-163	2.86414e-163	-6.89327e-164	1.08864e-162	0
-6.83811e-163	4.4819e-164	-2.67707e-163	1.05726e-162	1.7742e-163	1.19235e-163	-8.92194e-164	2.36549e-163	-4.08419e-163	-3.0712e-163	-3.73743e-163	2.31507e-163	-6.24408e-164	1.74645e-163	-6.33258e-164	-6.06955e-163	8.93761e-163	3.38768e-163	9.70635e-163	-3.44793e-163	-6.2436e-163	2.93901e-163	6.17571e-163	-1.0786e-163	-4.25991e-163	-1.46957e-163	-2.73047e-163	2.86414e-163	-6.89327e-164	1.08864e-162	0
-6.83811e-163	4.4819e-164	-2.67707e-163	1.05726e-162	1.7742e-163	1.19235e-163	-8.92194e-164	2.36549e-163	-4.08419e-163	-3.0712e-163	-3.73743e-163	2.31507e-163	-6.24408e-164	1.74645e-163	-6.33258e-164	-6.06955e-163	8.93761e-163	3.38768e-163	9.70635e-163	-3.44793e-163	-6.2436e-163	2.93901e-163	6.17571e-163	-1.0786e-163	-4.25991e-163	-1.46957e-163	-2.73047e-163	2.86414e-163	-6.89327e-164	1.08864e-162	0
-6.83811e-163	4.4819e-164	-2.67707e-163	1.05726e-162	1.7742e-163	1.19235e-163	-8.92194e-164	2.36549e-163	-4.08419e-163	-3.0712e-163	-3.73743e-163	2.31507e-163	-6.24408e-164	1.74645e-163	-6.33258e-164	-6.06955e-163	8.93761e-163	3.38768e-163	9.70635e-163	-3.44793e-163	-6.2436e-163	2.93901e-163	6.17571e-163	-1.0786e-163	-4.25991e-163	-1.46957e-163	-2.73047e-163	2.86414e-163	-6.89327e-164	1.08864e-162	0
-6.83811e-163	4.4819e-164	-2.67707e-163	1.05726e-162	1.7742e-163	1.19235e-163	-8.92194e-164	2.36549e-163	-4.08419e-163	-3.0712e-163	-3.73743e-163	2.31507e-163	-6.24408e-164	1.74645e-163	-6.33258e-164	-6.06955e-163	8.93761e-163	3.38768e-163	9.70635e-163	-3.44793e-163	-6.2436e-163	2.93901e-163	6.17571e-163	-1.0786e-163	-4.25991e-163	-1.46957e-163	-2.73047e-163	2.86414e-163	-6.89327e-164	1.08864e-162	0
-6.83811e-163	4.4819e-164	-2.67707e-163	1.05726e-162	1.7742e-163	1.19235e-163	-8.92194e-164	2.36549e-163	-4.08419e-163	-3.0712e-163	-3.73743e-163	2.31507e-163	-6.24408e-164	1.74645e-163	-6.33258e-164	-6.06955e-163	8.93761e-163	3.38768e-163	9.70635e-163	-3.44793e-163	-6.2436e-163	2.93901e-163	6.17571e-163	-1.0786e-163	-4.25991e-163	-1.46957e-163	-2.73047e-163	2.86414e-163	-6.89327e-164	1.08864e-162	0
-6.83811e-163	4.4819e-164	-2.67707e-163	1.05726e-162	1.7742e-163	1.19235e-163	-8.92194e-164	2.36549e-163	-4.08419e-163	-3.0712e-163	-3.73743e-163	2.31507e-163	-6.24408e-164	1.74645e-163	-6.33258e-164	-6.06955e-163	8.93761e-163	3.38768e-163	9.70635e-163	-3.44793e-163	-6.2436e-163	2.93901e-163	6.17571e-163	-1.0786e-163	-4.25991e-163	-1.46957e-163	-2.73047e-163	2.86414e-163	-6.89327e-164	1.08864e-162	0
-6.83811e-163	4.4819e-164	-2.67707e-163	1.05726e-162	1.7742e-163	1.19235e-163	-8.92194e-164	2.36549e-163	-4.08419e-163	-3.0712e-163	-3.73743e-163	2.31507e-163	-6.24408e-164	1.74645e-163	-6.33258e-164	-6.06955e-163	8.93761e-163	3.38768e-163	9.70635e-163	-3.44793e-163	-6.2436e-163	2.93901e-163	6.17571e-163	-1.0786e-163	-4.25991e-163	-1.46957e-163	-2.73047e-163	2.86414e-163	-6.89327e-164	1.08864e-162	0
-6.83811e-163	4.4819e-164	-2.67707e-163	1.05726e-162	1.7742e-163	1.19235e-163	-8.92194e-164	2.36549e-163	-4.08419e-163	-3.0712e-163	-3.73743e-163	2.31507e-163	-6.24408e-164	1.74645e-163	-6.33258e-164	-6.06955e-163	8.93761e-163	3.38768e-163	9.70635e-163	-3.44793e-163	-6.2436e-163	2.93901e-163	6.17571e-163	-1.0786e-163	-4.25991e-163	-1.46957e-163	-2.73047e-163	2.86414e-163	-6.89327e-164	1.08864e-162	0
-6.83811e-163	4.4819e-164	-2.67707e-163	1.05726e-162	1.7742e-163	1.19235e-163	-8.92194e-164	2.36549e-163	-4.08419e-163	-3.0712e-163	-3.73743e-163	2.31507e-163	-6.24408e-164	1.74645e-163	-6.33258e-164	-6.06955e-163	8.93761e-163	3.38768e-163	9.70635e-163	-3.44793e-163	-6.2436e-163	2.93901e-163	6.17571e-163	-1.0786e-163	-4.25991e-163	-1.46957e-163	-2.73047e-163	2.86414e-163	-6.89327e-164	1.08864e-162	0
-6.83811e-163	4.4819e-164	-2.67707e-163	1.05726e-162	1.7742e-163	1.19235e-163	-8.92194e-164	2.36549e-163	-4.08419e-163	-3.0712e-163	-3.73743e-163	2.31507e-163	-6.24408e-164	1.74645e-163	-6.33258e-164	-6.06955e-163	8.93761e-163	3.38768e-163	9.70635e-163	-3.44793e-163	-6.2436e-163	2.93901e-163	6.17571e-163	-1.0786e-163	-4.25991e-163	-1.46957e-163	-2.73047e-163	2.86414e-163	-6.89327e-164	1.08864e-162	0
-6.83811e-163	4.4819e-164	-2.67707e-163	1.05726e-162	1.7742e-163	1.19235e-163	-8.92194e-164	2.36549e-163	-4.08419e-163	-3.0712e-163	-3.73743e-163	2.31507e-163	-6.24408e-164	1.74645e-163	-6.33258e-164	-6.06955e-163	8.93761e-163	3.38768e-163	9.70635e-163	-3.44793e-163	-6.2436e-163	2.93901e-163	6.17571e-163	-1.0786e-163	-4.25991e-163	-1.46957e-163	-2.73047e-163	2.86414e-163	-6.89327e-164	1.08864e-162	0
-6.83811e-163	4.4819e-164	-2.67707e-163	1.05726e-162	1.7742e-163	1.19235e-163	-8.92194e-164	2.36549e-163	-4.08419e-163	-3.0712e-163	-3.73743e-163	2.31507e-163	-6.24408e-164	1.74645e-163	-6.33258e-164	-6.06955e-163	8.93761e-163	3.38768e-163	9.70635e-163	-3.44793e-163	-6.2436e-163	2.93901e-163	6.17571e-163	-1.0786e-163	-4.25991e-163	-1.46957e-163	-2.73047e-163	2.86414e-163	-6.89327e-164	1.08864e-162	0
-6.83811e-163	4.4819e-164	-2.67707e-163	1.05726e-162	1.7742e-163	1.19235e-163	-8.92194e-164	2.36549e-163	-4.08419e-163	-3.0712e-163	-3.73743e-163	2.31507e-163	-6.24408e-164	1.74645e-163	-6.33258e-164	-6.06955e-163	8.93761e-163	3.38768e-163	9.70635e-163	-3.44793e-163	-6.2436e-163	2.93901e-163	6.17571e-163	-1.0786e-163	-4.25991e-163	-1.46957e-163	-2.73047e-163	2.86414e-163	-6.89327e-164	1.08864e-162	0
-6.83811e-163	4.4819e-164	-2.67707e-163	1.05726e-162	1.7742e-163	1.19235e-163	-8.92194e-164	2.36549e-163	-4.08419e-163	-3.0712e-163	-3.73743e-163	2.31507e-163	-6.24408e-164	1.74645e-163	-6.33258e-164	-6.06955e-163	8.93761e-163	3.38768e-163	9.70635e-163	-3.44793e-163	-6.2436e-163	2.93901e-163	6.17571e-163	-1.0786e-163	-4.25991e-163	-1.46957e-163	-2.73047e-163	2.86414e-163	-6.89327e-164	1.08864e-162	0
-6.83811e-163	4.4819e-164	-2.67707e-163	1.05726e-162	1.7742e-163	1.19235e-163	-8.92194e-164	2.36549e-163	-4.08419e-163	-3.0712e-163	-3.73743e-163	2.31507e-163	-6.24408e-164	1.74645e-163	-6.33258e-164	-6.06955e-163	8.93761e-163	3.38768e-163	9.70635e-163	-3.44793e-163	-6.2436e-163	2.93901e-163	6.17571e-163	-1.0786e-163	-4.25991e-163	-1.46957e-163	-2.73047e-163	2.86414e-163	-6.89327e-164	1.08864e-162	0
-6.83811e-163	4.4819e-164	-2.67707e-163	1.05726e-162	1.7742e-163	1.19235e-163	-8.92194e-164	2.36549e-163	-4.08419e-163	-3.0712e-163	-3.73743e-163	2.31507e-163	-6.24408e-164	1.74645e-163	-6.33258e-164	-6.06955e-163	8.93761e-163	3.38768e-163	9.70635e-163	-3.44793e-163	-6.2436e-163	2.93901e-163	6.17571e-163	-1.0786e-163	-4.25991e-163	-1.46957e-163	-2.73047e-163	2.86414e-163	-6.89327e-164	1.08864e-162	0
-6.83811e-163	4.4819e-164	-2.67707e-163	1.05726e-162	1.7742e-163	1.19235e-163	-8.92194e-164	2.36549e-163	-4.08419e-163	-3.0712e-163	-3.73743e-163	2.31507e-163	-6.24408e-164	1.74645e-163	-6.33258e-164	-6.06955e-163	8.93761e-163	3.38768e-163	9.70635e-163	-3.44793e-163	-6.2436e-163	2.93901e-163	6.17571e-163	-1.0786e-163	-4.25991e-163	-1.46957e-163	-2.73047e-163	2.86414e-163	-6.89327e-164	1.08864e-162	0
-6.83811e-163	4.4819e-164	-2.67707e-163	1.05726e-162	1.7742e-163	1.19235e-163	-8.92194e-164	2.36549e-163	-4.08419e-163	-3.0712e-163	-3.73743e-163	2.31507e-163	-6.24408e-164	1.74645e-163	-6.33258e-164	-6.06955e-163	8.93761e-163	3.38768e-163	9.70635e-163	-3.44793e-163	-6.2436e-163	2.93901e-163	6.17571e-163	-1.0786e-163	-4.25991e-163	-1.46957e-163	-2.73047e-163	2.86414e-163	-6.89327e-164	1.08864e-162	0
-6.83811e-163	4.4819e-164	-2.67707e-163	1.05726e-162	1.7742e-163	1.19235e-163	-8.92194e-164	2.36549e-163	-4.08419e-163	-3.0712e-163	-3.73743e-163	2.31507e-163	-6.24408e-164	1.74645e-163	-6.33258e-164	-6.06955e-163	8.93761e-163	3.38768e-163	9.70635e-163	-3.44793e-163	-6.2436e-163	2.93901e-163	6.17571e-163	-1.0786e-163	-4.25991e-163	-1.46957e-163	-2.73047e-163	2.86414e-163	-6.89327e-164	1.08864e-162	0
-6.83811e-163	4.4819e-164	-2.67707e-163	1.05726e-162	1.7742e-163	1.19235e-163	-8.92194e-164	2.36549e-163	-4.08419e-163	-3.0712e-163	-3.73743e-163	2.31507e-163	-6.24408e-164	1.74645e-163	-6.33258e-164	-6.06955e-163	8.93761e-163	3.38768e-163	9.70635e-163	-3.44793e-163	-6.2436e-163	2.93901e-163	6.17571e-163	-1.0786e-163	-4.25991e-163	-1.46957e-163	-2.73047e-163	2.86414e-163	-6.89327e-164	1.08864e-162	0
-6.83811e-163	4.4819e-164	-2.67707e-163	1.05726e-162	1.7742e-163	1.19235e-163	-8.92194e-164	2.36549e-163	-4.08419e-163	-3.0712e-163	-3.73743e-163	2.31507e-163	-6.24408e-164	1.74645e-163	-6.33258e-164	-6.06955e-163	8.93761e-163	3.38768e-163	9.70635e-163	-3.44793e-163	-6.2436e-163	2.93901e-163	6.17571e-163	-1.0786e-163	-4.25991e-163	-1.46957e-163	-2.73047e-163	2.86414e-163	-6.89327e-164	1.08864e-162	0
-6.83811e-163	4.4819e-164	-2.67707e-163	1.05726e-162	1.7742e-163	1.19235e-163	-8.92194e-164	2.36549e-163	-4.08419e-163	-3.0712e-163	-3.73743e-163	2.31507e-163	-6.24408e-164	1.74645e-163	-6.33258e-164	-6.06955e-163	8.93761e-163	3.38768e-163	9.70635e-163	-3.44793e-163	-6.2436e-163	2.93901e-163	6.17571e-163	-1.0786e-163	-4.25991e-163	-1.46957e-163	-2.73047e-163	2.86414e-163	-6.89327e-164	1.08864e-162	0
-6.83811e-163	4.4819e-164	-2.67707e-163	1.05726e-162	1.7742e-163	1.19235e-163	-8.92194e-164	2.36549e-163	-4.08419e-163	-3.0712e-163	-3.73743e-163	2.31507e-163	-6.24408e-164	1.74645e-163	-6.33258e-164	-6.06955e-163	8.93761e-163	3.38768e-163	9.70635e-163	-3.44793e-163	-6.2436e-163	2.93901e-163	6.17571e-163	-1.0786e-163	-4.25991e-163	-1.46957e-163	-2.73047e-163	2.86414e-163	-6.89327e-164	1.08864e-162	0
-6.83811e-163	4.4819e-164	-2.67707e-163	1.05726e-162	1.7742e-163	1.19235e-163	-8.92194e-164	2.36549e-163	-4.08419e-163	-3.0712e-163	-3.73743e-163	2.31507e-163	-6.24408e-164	1.74645e-163	-6.33258e-164	-6.06955e-163	8.93761e-163	3.38768e-163	9.70635e-163	-3.44793e-163	-6.2436e-163	2.93901e-163	6.17571e-163	-1.0786e-163	-4.25991e-163	-1.46957e-163	-2.73047e-163	2.86414e-163	-6.89327e-164	1.08864e-162	0
-6.83811e-163	4.4819e-164	-2.67707e-163	1.05726e-162	1.7742e-163	1.19235e-163	-8.92194e-164	2.36549e-163	-4.08419e-163	-3.0712e-163	-3.73743e-163	2.31507e-163	-6.24408e-164	1.74645e-163	-6.33258e-164	-6.06955e-163	8.93761e-163	3.38768e-163	9.70635e-163	-3.44793e-163	-6.2436e-163	2.93901e-163	6.17571e-163	-1.0786e-163	-4.25991e-163	-1.46957e-163	-2.73047e-163	2.86414e-163	-6.89327e-164	1.08864e-162	0
-6.83811e-163	4.4819e-164	-2.67707e-163	1.05726e-162	1.7742e-163	1.19235e-163	-8.92194e-164	2.36549e-163	-4.08419e-163	-3.0712e-163	-3.73743e-163	2.31507e-163	-6.24408e-164	1.74645e-163	-6.33258e-164	-6.06955e-163	8.93761e-163	3.38768e-163	9.70635e-163	-3.44793e-163	-6.2436e-163	2.93901e-163	6.17571e-163	-1.0786e-163	-4.25991e-163	-1.46957e-163	-2.73047e-163	2.86414e-163	-6.89327e-164	1.08864e-162	0
-6.83811e-163	4.4819e-164	-2.67707e-163	1.05726e-162	1.7742e-163	1.19235e-163	-8.92194e-164	2.36549e-163	-4.08419e-163	-3.0712e-163	-3.73743e-163	2.31507e-163	-6.24408e-164	1.74645e-163	-6.33258e-164	-6.06955e-163	8.93761e-163	3.38768e-163	9.70635e-163	-3.44793e-163	-6.2436e-163	2.93901e-163	6.17571e-163	-1.0786e-163	-4.25991e-163	-1.46957e-163	-2.73047e-163	2.86414e-163	-6.89327e-164	1.08864e-162	0
-6.83811e-163	4.4819e-164	-2.67707e-163	1.05726e-162	1.7742e-163	1.19235e-163	-8.92194e-164	2.36549e-163	-4.08419e-163	-3.0712e-163	-3.73743e-163	2.31507e-163	-6.24408e-164	1.74645e-163	-6.33258e-164	-6.06955e-163	8.93761e-163	3.38768e-163	9.70635e-163	-3.44793e-163	-6.2436e-163	2.93901e-163	6.17571e-163	-1.0786e-163	-4.25991e-163	-1.46957e-163	-2.73047e-163	2.86414e-163	-6.89327e-164	1.08864e-162	0
-6.83811e-163	4.4819e-164	-2.67707e-163	1.05726e-162	1.7742e-163	1.19235e-163	-8.92194e-164	2.36549e-163	-4.08419e-163	-3.0712e-163	-3.73743e-163	2.31507e-163	-6.24408e-164	1.74645e-163	-6.33258e-164	-6.06955e-163	8.93761e-163	3.38768e-163	9.70635e-163	-3.44793e-163	-6.2436e-163	2.93901e-163	6.17571e-163	-1.0786e-163	-4.25991e-163	-1.46957e-163	-2.73047e-163	2.86414e-163	-6.89327e-164	1.08864e-162	0
-6.83811e-163	4.4819e-164	-2.67707e-163	1.05726e-162	1.7742e-163	1.19235e-163	-8.92194e-164	2.36549e-163	-4.08419e-163	-3.0712e-163	-3.73743e-163	2.31507e-163	-6.24408e-164	1.74645e-163	-6.33258e-164	-6.06955e-163	8.93761e-163	3.38768e-163	9.70635e-163	-3.44793e-163	-6.2436e-163	2.93901e-163	6.17571e-163	-1.0786e-163	-4.25991e-163	-1.46957e-163	-2.73047e-163	2.86414e-163	-6.89327e-164	1.08864e-162	0
-6.83811e-163	4.4819e-164	-2.67707e-163	1.05726e-162	1.7742e-163	1.19235e-163	-8.92194e-164	2.36549e-163	-4.08419e-163	-3.0712e-163	-3.73743e-163	2.31507e-163	-6.24408e-164	1.74645e-163	-6.33258e-164	-6.06955e-163	8.93761e-163	3.38768e-163	9.70635e-163	-3.44793e-163	-6.2436e-163	2.93901e-163	6.17571e-163	-1.0786e-163	-4.25991e-163	-1.46957e-163	-2.73047e-163	2.86414e-163	-6.89327e-164	1.08864e-162	0
-6.83811e-163	4.4819e-164	-2.67707e-163	1.05726e-162	1.7742e-163	1.19235e-163	-8.92194e-164	2.36549e-163	-4.08419e-163	-3.0712e-163	-3.73743e-163	2.31507e-163	-6.24408e-164	1.74645e-163	-6.33258e-164	-6.06955e-163	8.93761e-163	3.38768e-163	9.70635e-163	-3.44793e-163	-6.2436e-163	2.93901e-163	6.17571e-163	-1.0786e-163	-4.25991e-163	-1.46957e-163	-2.73047e-163	2.86414e-163	-6.89327e-164	1.08864e-162	0
-6.83811e-163	4.4819e-164	-2.67707e-163	1.05726e-162	1.7742e-163	1.19235e-163	-8.92194e-164	2.36549e-163	-4.08419e-163	-3.0712e-163	-3.73743e-163	2.31507e-163	-6.24408e-164	1.74645e-163	-6.33258e-164	-6.06955e-163	8.93761e-163	3.38768e-163	9.70635e-163	-3.44793e-163	-6.2436e-163	2.93901e-163	6.17571e-163	-1.0786e-163	-4.25991e-163	-1.46957e-163	-2.73047e-163	2.86414e-163	-6.89327e-164	1.08864e-162	0
-6.83811e-163	4.4819e-164	-2.67707e-163	1.05726e-162	1.7742e-163	1.19235e-163	-8.92194e-164	2.36549e-163	-4.08419e-163	-3.0712e-163	-3.73743e-163	2.31507e-163	-6.24408e-164	1.74645e-163	-6.33258e-164	-6.06955e-163	8.93761e-163	3.38768e-163	9.70635e-163	-3.44793e-163	-6.2436e-163	2.93901e-163	6.17571e-163	-1.0786e-163	-4.25991e-163	-1.46957e-163	-2.73047e-163	2.86414e-163	-6.89327e-164	1.08864e-162	0
-6.83811e-163	4.4819e-164	-2.67707e-163	1.05726e-162	1.7742e-163	1.19235e-163	-8.92194e-164	2.36549e-163	-4.08419e-163	-3.0712e-163	-3.73743e-163	2.31507e-163	-6.24408e-164	1.74645e-163	-6.33258e-164	-6.06955e-163	8.93761e-163	3.38768e-163	9.70635e-163	-3.44793e-163	-6.2436e-163	2.93901e-163	6.17571e-163	-1.0786e-163	-4.25991e-163	-1.46957e-163	-2.73047e-163	2.86414e-163	-6.89327e-164	1.08864e-162	0
-6.83811e-163	4.4819e-164	-2.67707e-163	1.05726e-162	1.7742e-163	1.19235e-163	-8.92194e-164	2.36549e-163	-4.08419e-163	-3.0712e-163	-3.73743e-163	2.31507e-163	-6.24408e-164	1.74645e-163	-6.33258e-164	-6.06955e-163	8.93761e-163	3.38768e-163	9.70635e-163	-3.44793e-163	-6.2436e-163	2.93901e-163	6.17571e-163	-1.0786e-163	-4.25991e-163	-1.46957e-163	-2.73047e-163	2.86414e-163	-6.89327e-164	1.08864e-162	0
-6.83811e-163	4.4819e-164	-2.67707e-163	1.05726e-162	1.7742e-163	1.19235e-163	-8.92194e-164	2.36549e-163	-4.08419e-163	-3.0712e-163	-3.73743e-163	2.31507e-163	-6.24408e-164	1.74645e-163	-6.33258e-164	-6.06955e-163	8.93761e-163	3.38768e-163	9.70635e-163	-3.44793e-163	-6.2436e-163	2.93901e-163	6.17571e-163	-1.0786e-163	-4.25991e-163	-1.46957e-163	-2.73047e-163	2.86414e-163	-6.89327e-164	1.08864e-162	0
-6.83811e-163	4.4819e-164	-2.67707e-163	1.05726e-162	1.7742e-163	1.19235e-163	-8.92194e-164	2.36549e-163	-4.08419e-163	-3.0712e-163	-3.73743e-163	2.31507e-163	-6.24408e-164	1.74645e-163	-6.33258e-164	-6.06955e-163	8.93761e-163	3.38768e-163	9.70635e-163	-3.44793e-163	-6.2436e-163	2.93901e-163	6.17571e-163	-1.0786e-163	-4.25991e-163	-1.46957e-163	-2.73047e-163	2.86414e-163	-6.89327e-164	1.08864e-162	0
-6.83811e-163	4.4819e-164	-2.67707e-163	1.05726e-162	1.7742e-163	1.19235e-163	-8.92194e-164	2.36549e-163	-4.08419e-163	-3.0712e-163	-3.73743e-163	2.31507e-163	-6.24408e-164	1.74645e-163	-6.33258e-164	-6.06955e-163	8.93761e-163	3.38768e-163	9.70635e-163	-3.44793e-163	-6.2436e-163	2.93901e-163	6.17571e-163	-1.0786e-163	-4.25991e-163	-1.46957e-163	-2.73047e-163	2.86414e-163	-6.89327e-164	1.08864e-162	0
-6.83811e-163	4.4819e-164	-2.67707e-163	1.05726e-162	1.7742e-163	1.19235e-163	-8.92194e-164	2.36549e-163	-4.08419e-163	-3.0712e-163	-3.73743e-163	2.31507e-163	-6.24408e-164	1.74645e-163	-6.33258e-164	-6.06955e-163	8.93761e-163	3.38768e-163	9.70635e-163	-3.44793e-163	-6.2436e-163	2.93901e-163	6.17571e-163	-1.0786e-163	-4.25991e-163	-1.46957e-163	-2.73047e-163	2.86414e-163	-6.89327e-164	1.08864e-162	0
-6.83811e-163	4.4819e-164	-2.67707e-163	1.05726e-162	1.7742e-163	1.19235e-163	-8.92194e-164	2.36549e-163	-4.08419e-163	-3.0712e-163	-3.73743e-163	2.31507e-163	-6.24408e-164	1.74645e-163	-6.33258e-164	-6.06955e-163	8.93761e-163	3.38768e-163	9.70635e-163	-3.44793e-163	-6.2436e-163	2.93901e-163	6.17571e-163	-1.0786e-163	-4.25991e-163	-1.46957e-163	-2.73047e-163	2.86414e-163	-6.89327e-164	1.08864e-162	0
-6.83811e-163	4.4819e-164	-2.67707e-163	1.05726e-162	1.7742e-163	1.19235e-163	-8.92194e-164	2.36549e-163	-4.08419e-163	-3.0712e-163	-3.73743e-163	2.31507e-163	-6.24408e-164	1.74645e-163	-6.33258e-164	-6.06955e-163	8.93761e-163	3.38768e-163	9.70635e-163	-3.44793e-163	-6.2436e-163	2.93901e-163	6.17571e-163	-1.0786e-163	-4.25991e-163	-1.46957e-163	-2.73047e-163	2.86414e-163	-6.89327e-164	1.08864e-162	0
-6.83811e-163	4.4819e-164	-2.67707e-163	1.05726e-162	1.7742e-163	1.19235e-163	-8.92194e-164	2.36549e-163	-4.08419e-163	-3.0712e-163	-3.73743e-163	2.31507e-163	-6.24408e-164	1.74645e-163	-6.33258e-164	-6.06955e-163	8.93761e-163	3.38768e-163	9.70635e-163	-3.44793e-163	-6.2436e-163	2.93901e-163	6.17571e-163	-1.0786e-163	-4.25991e-163	-1.46957e-163	-2.73047e-163	2.86414e-163	-6.89327e-164	1.08864e-162	0
-6.83811e-163	4.4819e-164	-2.67707e-163	1.05726e-162	1.7742e-163	1.19235e-163	-8.92194e-164	2.36549e-163	-4.08419e-163	-3.0712e-163	-3.73743e-163	2.31507e-163	-6.24408e-164	1.74645e-163	-6.33258e-164	-6.06955e-163	8.93761e-163	3.38768e-163	9.70635e-163	-3.44793e-163	-6.2436e-163	2.93901e-163	6.17571e-163	-1.0786e-163	-4.25991e-163	-1.46957e-163	-2.73047e-163	2.86414e-163	-6.89327e-164	1.08864e-162	0
-6.83811e-163	4.4819e-164	-2.67707e-163	1.05726e-162	1.7742e-163	1.19235e-163	-8.92194e-164	2.36549e-163	-4.08419e-163	-3.0712e-163	-3.73743e-163	2.31507e-163	-6.24408e-164	1.74645e-163	-6.33258e-164	-6.06955e-163	8.93761e-163	3.38768e-163	9.70635e-163	-3.44793e-163	-6.2436e-163	2.93901e-163	6.17571e-163	-1.0786e-163	-4.25991e-163	-1.46957e-163	-2.73047e-163	2.86414e-163	-6.89327e-164	1.08864e-162	0
-6.83811e-163	4.4819e-164	-2.67707e-163	1.05726e-162	1.7742e-163	1.19235e-163	-8.92194e-164	2.36549e-163	-4.08419e-163	-3.0712e-163	-3.73743e-163	2.31507e-163	-6.24408e-164	1.74645e-163	-6.33258e-164	-6.06955e-163	8.93761e-163	3.38768e-163	9.70635e-163	-3.44793e-163	-6.2436e-163	2.93901e-163	6.17571e-163	-1.0786e-163	-4.25991e-163	-1.46957e-163	-2.73047e-163	2.86414e-163	-6.89327e-164	1.08864e-162	0
-6.83811e-163	4.4819e-164	-2.67707e-163	1.05726e-162	1.7742e-163	1.19235e-163	-8.92194e-164	2.36549e-163	-4.08419e-163	-3.0712e-163	-3.73743e-163	2.31507e-163	-6.24408e-164	1.74645e-163	-6.33258e-164	-6.06955e-163	8.93761e-163	3.38768e-163	9.70635e-163	-3.44793e-163	-6.2436e-163	2.93901e-163	6.17571e-163	-1.0786e-163	-4.25991e-163	-1.46957e-163	-2.73047e-163	2.86414e-163	-6.89327e-164	1.08864e-162	0
-6.83811e-163	4.4819e-164	-2.67707e-163	1.05726e-162	1.7742e-163	1.19235e-163	-8.92194e-164	2.36549e-163	-4.08419e-163	-3.0712e-163	-3.73743e-163	2.31507e-163	-6.24408e-164	1.74645e-163	-6.33258e-164	-6.06955e-163	8.93761e-163	3.38768e-163	9.70635e-163	-3.44793e-163	-6.2436e-163	2.93901e-163	6.17571e-163	-1.0786e-163	-4.25991e-163	-1.46957e-163	-2.73047e-163	2.86414e-163	-6.89327e-164	1.08864e-162	0
-6.83811e-163	4.4819e-164	-2.67707e-163	1.05726e-162	1.7742e-163	1.19235e-163	-8.92194e-164	2.36549e-163	-4.08419e-163	-3.0712e-163	-3.73743e-163	2.31507e-163	-6.24408e-164	1.74645e-163	-6.33258e-164	-6.06955e-163	8.93761e-163	3.38768e-163	9.70635e-163	-3.44793e-163	-6.2436e-163	2.93901e-163	6.17571e-163	-1.0786e-163	-4.25991e-163	-1.46957e-163	-2.73047e-163	2.86414e-163	-6.89327e-164	1.08864e-162	0
-6.83811e-163	4.4819e-164	-2.67707e-163	1.05726e-162	1.7742e-163	1.19235e-163	-8.92194e-164	2.36549e-163	-4.08419e-163	-3.0712e-163	-3.73743e-163	2.31507e-163	-6.24408e-164	1.74645e-163	-6.33258e-164	-6.06955e-163	8.93761e-163	3.38768e-163	9.70635e-163	-3.44793e-163	-6.2436e-163	2.93901e-163	6.17571e-163	-1.0786e-163	-4.25991e-163	-1.46957e-163	-2.73047e-163	2.86414e-163	-6.89327e-164	1.08864e-162	0
-6.83811e-163	4.4819e-164	-2.67707e-163	1.05726e-162	1.7742e-163	1.19235e-163	-8.92194e-164	2.36549e-163	-4.08419e-163	-3.0712e-163	-3.73743e-163	2.31507e-163	-6.24408e-164	1.74645e-163	-6.33258e-164	-6.06955e-163	8.93761e-163	3.38768e-163	9.70635e-163	-3.44793e-163	-6.2436e-163	2.93901e-163	6.17571e-163	-1.0786e-163	-4.25991e-163	-1.46957e-163	-2.73047e-163	2.86414e-163	-6.89327e-164	1.08864e-162	0
-6.83811e-163	4.4819e-164	-2.67707e-163	1.05726e-162	1.7742e-163	1.19235e-163	-8.92194e-164	2.36549e-163	-4.08419e-163	-3.0712e-163	-3.73743e-163	2.31507e-163	-6.24408e-164	1.74645e-163	-6.33258e-164	-6.06955e-163	8.93761e-163	3.38768e-163	9.70635e-163	-3.44793e-163	-6.2436e-163	2.93901e-163	6.17571e-163	-1.0786e-163	-4.25991e-163	-1.46957e-163	-2.73047e-163	2.86414e-163	-6.89327e-164	1.08864e-162	0
-6.83811e-163	4.4819e-164	-2.67707e-163	1.05726e-162	1.7742e-163	1.19235e-163	-8.92194e-164	2.36549e-163	-4.08419e-163	-3.0712e-163	-3.73743e-163	2.31507e-163	-6.24408e-164	1.74645e-163	-6.33258e-164	-6.06955e-163	8.93761e-163	3.38768e-163	9.70635e-163	-3.44793e-163	-6.2436e-163	2.93901e-163	6.17571e-163	-1.0786e-163	-4.25991e-163	-1.46957e-163	-2.73047e-163	2.86414e-163	-6.89327e-164	1.08864e-162	0
-6.83811e-163	4.4819e-164	-2.67707e-163	1.05726e-162	1.7742e-163	1.19235e-163	-8.92194e-164	2.36549e-163	-4.08419e-163	-3.0712e-163	-3.73743e-163	2.31507e-163	-6.24408e-164	1.74645e-163	-6.33258e-164	-6.06955e-163	8.93761e-163	3.38768e-163	9.70635e-163	-3.44793e-163	-6.2436e-163	2.93901e-163	6.17571e-163	-1.0786e-163	-4.25991e-163	-1.46957e-163	-2.73047e-163	2.86414e-163	-6.89327e-164	1.08864e-162	0
-6.83811e-163	4.4819e-164	-2.67707e-163	1.05726e-162	1.7742e-163	1.19235e-163	-8.92194e-164	2.36549e-163	-4.08419e-163	-3.0712e-163	-3.73743e-163	2.31507e-163	-6.24408e-164	1.74645e-163	-6.33258e-164	-6.06955e-163	8.93761e-163	3.38768e-163	9.70635e-163	-3.44793e-163	-6.2436e-163	2.93901e-163	6.17571e-163	-1.0786e-163	-4.25991e-163	-1.46957e-163	-2.73047e-163	2.86414e-163	-6.89327e-164	1.08864e-162	0
-6.83811e-163	4.4819e-164	-2.67707e-163	1.05726e-162	1.7742e-163	1.19235e-163	-8.92194e-164	2.36549e-163	-4.08419e-163	-3.0712e-163	-3.73743e-163	2.31507e-163	-6.24408e-164	1.74645e-163	-6.33258e-164	-6.06955e-163	8.93761e-163	3.38768e-163	9.70635e-163	-3.44793e-163	-6.2436e-163	2.93901e-163	6.17571e-163	-1.0786e-163	-4.25991e-163	-1.46957e-163	-2.73047e-163	2.86414e-163	-6.89327e-164	1.08864e-162	0
-6.83811e-163	4.4819e-164	-2.67707e-163	1.05726e-162	1.7742e-163	1.19235e-163	-8.92194e-164	2.36549e-163	-4.08419e-163	-3.0712e-163	-3.73743e-163	2.31507e-163	-6.24408e-164	1.74645e-163	-6.33258e-164	-6.06955e-163	8.93761e-163	3.38768e-163	9.70635e-163	-3.44793e-163	-6.2436e-163	2.93901e-163	6.17571e-163	-1.0786e-163	-4.25991e-163	-1.46957e-163	-2.73047e-163	2.86414e-163	-6.89327e-164	1.08864e-162	0
-6.83811e-163	4.4819e-164	-2.67707e-163	1.05726e-162	1.7742e-163	1.19235e-163	-8.92194e-164	2.36549e-163	-4.08419e-163	-3.0712e-163	-3.73743e-163	2.31507e-163	-6.24408e-164	1.74645e-163	-6.33258e-164	-6.06955e-163	8.93761e-163	3.38768e-163	9.70635e-163	-3.44793e-163	-6.2436e-163	2.93901e-163	6.17571e-163	-1.0786e-163	-4.25991e-163	-1.46957e-163	-2.73047e-163	2.86414e-163	-6.89327e-164	1.08864e-162	0
-6.83811e-163	4.4819e-164	-2.67707e-163	1.05726e-162	1.7742e-163	1.19235e-163	-8.92194e-164	2.36549e-163	-4.08419e-163	-3.0712e-163	-3.73743e-163	2.31507e-163	-6.24408e-164	1.74645e-163	-6.33258e-164	-6.06955e-163	8.93761e-163	3.38768e-163	9.70635e-163	-3.44793e-163	-6.2436e-163	2.93901e-163	6.17571e-163	-1.0786e-163	-4.25991e-163	-1.46957e-163	-2.73047e-163	2.86414e-163	-6.89327e-164	1.08864e-162	0
-6.83811e-163	4.4819e-164	-2.67707e-163	1.05726e-162	1.7742e-163	1.19235e-163	-8.92194e-164	2.36549e-163	-4.08419e-163	-3.0712e-163	-3.73743e-163	2.31507e-163	-6.24408e-164	1.74645e-163	-6.33258e-164	-6.06955e-163	8.93761e-163	3.38768e-163	9.70635e-163	-3.44793e-163	-6.2436e-163	2.93901e-163	6.17571e-163	-1.0786e-163	-4.25991e-163	-1.46957e-163	-2.73047e-163	2.86414e-163	-6.89327e-164	1.08864e-162	0
-6.83811e-163	4.4819e-164	-2.67707e-163	1.05726e-162	1.7742e-163	1.19235e-163	-8.92194e-164	2.36549e-163	-4.08419e-163	-3.0712e-163	-3.73743e-163	2.31507e-163	-6.24408e-164	1.74645e-163	-6.33258e-164	-6.06955e-163	8.93761e-163	3.38768e-163	9.70635e-163	-3.44793e-163	-6.2436e-163	2.93901e-163	6.17571e-163	-1.0786e-163	-4.25991e-163	-1.46957e-163	-2.73047e-163	2.86414e-163	-6.89327e-164	1.08864e-162	0
-6.83811e-163	4.4819e-164	-2.67707e-163	1.05726e-162	1.7742e-163	1.19235e-163	-8.92194e-164	2.36549e-163	-4.08419e-163	-3.0712e-163	-3.73743e-163	2.31507e-163	-6.24408e-164	1.74645e-163	-6.33258e-164	-6.06955e-163	8.93761e-163	3.38768e-163	9.70635e-163	-3.44793e-163	-6.2436e-163	2.93901e-163	6.17571e-163	-1.0786e-163	-4.25991e-163	-1.46957e-163	-2.73047e-163	2.86414e-163	-6.89327e-164	1.08864e-162	0
-6.83811e-163	4.4819e-164	-2.67707e-163	1.05726e-162	1.7742e-163	1.19235e-163	-8.92194e-164	2.36549e-163	-4.08419e-163	-3.0712e-163	-3.73743e-163	2.31507e-163	-6.24408e-164	1.74645e-163	-6.33258e-164	-6.06955e-163	8.93761e-163	3.38768e-163	9.70635e-163	-3.44793e-163	-6.2436e-163	2.93901e-163	6.17571e-163	-1.0786e-163	-4.25991e-163	-1.46957e-163	-2.73047e-163	2.86414e-163	-6.89327e-164	1.08864e-162	0
-6.83811e-163	4.4819e-164	-2.67707e-163	1.05726e-162	1.7742e-163	1.19235e-163	-8.92194e-164	2.36549e-163	-4.08419e-163	-3.0712e-163	-3.73743e-163	2.31507e-163	-6.24408e-164	1.74645e-163	-6.33258e-164	-6.06955e-163	8.93761e-163	3.38768e-163	9.70635e-163	-3.44793e-163	-6.2436e-163	2.93901e-163	6.17571e-163	-1.0786e-163	-4.25991e-163	-1.46957e-163	-2.73047e-163	2.86414e-163	-6.89327e-164	1.08864e-162	0
-6.83811e-163	4.4819e-164	-2.67707e-163	1.05726e-162	1.7742e-163	1.19235e-163	-8.92194e-164	2.36549e-163	-4.08419e-163	-3.0712e-163	-3.73743e-163	2.31507e-163	-6.24408e-164	1.74645e-163	-6.33258e-164	-6.06955e-163	8.93761e-163	3.38768e-163	9.70635e-163	-3.44793e-163	-6.2436e-163	2.93901e-163	6.17571e-163	-1.0786e-163	-4.25991e-163	-1.46957e-163	-2.73047e-163	2.86414e-163	-6.89327e-164	1.08864e-162	0
-6.83811e-163	4.4819e-164	-2.67707e-163	1.05726e-162	1.7742e-163	1.19235e-163	-8.92194e-164	2.36549e-163	-4.08419e-163	-3.0712e-163	-3.73743e-163	2.31507e-163	-6.24408e-164	1.74645e-163	-6.33258e-164	-6.06955e-163	8.93761e-163	3.38768e-163	9.70635e-163	-3.44793e-163	-6.2436e-163	2.93901e-163	6.17571e-163	-1.0786e-163	-4.25991e-163	-1.46957e-163	-2.73047e-163	2.86414e-163	-6.89327e-164	1.08864e-162	0
-6.83811e-163	4.4819e-164	-2.67707e-163	1.05726e-162	1.7742e-163	1.19235e-163	-8.92194e-164	2.36549e-163	-4.08419e-163	-3.0712e-163	-3.73743e-163	2.31507e-163	-6.24408e-164	1.74645e-163	-6.33258e-164	-6.06955e-163	8.93761e-163	3.38768e-163	9.70635e-163	-3.44793e-163	-6.2436e-163	2.93901e-163	6.17571e-163	-1.0786e-163	-4.25991e-163	-1.46957e-163	-2.73047e-163	2.86414e-163	-6.89327e-164	1.08864e-162	0
-6.83811e-163	4.4819e-164	-2.67707e-163	1.05726e-162	1.7742e-163	1.19235e-163	-8.92194e-164	2.36549e-163	-4.08419e-163	-3.0712e-163	-3.73743e-163	2.31507e-163	-6.24408e-164	1.74645e-163	-6.33258e-164	-6.06955e-163	8.93761e-163	3.38768e-163	9.70635e-163	-3.44793e-163	-6.2436e-163	2.93901e-163	6.17571e-163	-1.0786e-163	-4.25991e-163	-1.46957e-163	-2.73047e-163	2.86414e-163	-6.89327e-164	1.08864e-162	0
-6.83811e-163	4.4819e-164	-2.67707e-163	1.05726e-162	1.7742e-163	1.19235e-163	-8.92194e-164	2.36549e-163	-4.08419e-163	-3.0712e-163	-3.73743e-163	2.31507e-163	-6.24408e-164	1.74645e-163	-6.33258e-164	-6.06955e-163	8.93761e-163	3.38768e-163	9.70635e-163	-3.44793e-163	-6.2436e-163	2.93901e-163	6.17571e-163	-1.0786e-163	-4.25991e-163	-1.46957e-163	-2.73047e-163	2.86414e-163	-6.89327e-164	1.08864e-162	0
-6.83811e-163	4.4819e-164	-2.67707e-163	1.05726e-162	1.7742e-163	1.19235e-163	-8.92194e-164	2.36549e-163	-4.08419e-163	-3.0712e-163	-3.73743e-163	2.31507e-163	-6.24408e-164	1.74645e-163	-6.33258e-164	-6.06955e-163	8.93761e-163	3.38768e-163	9.70635e-163	-3.44793e-163	-6.2436e-163	2.93901e-163	6.17571e-163	-1.0786e-163	-4.25991e-163	-1.46957e-163	-2.73047e-163	2.86414e-163	-6.89327e-164	1.08864e-162	0
-6.83811e-163	4.4819e-164	-2.67707e-163	1.05726e-162	1.7742e-163	1.19235e-163	-8.92194e-164	2.36549e-163	-4.08419e-163	-3.0712e-163	-3.73743e-163	2.31507e-163	-6.24408e-164	1.74645e-163	-6.33258e-164	-6.06955e-163	8.93761e-163	3.38768e-163	9.70635e-163	-3.44793e-163	-6.2436e-163	2.93901e-163	6.17571e-163	-1.0786e-163	-4.25991e-163	-1.46957e-163	-2.73047e-163	2.86414e-163	-6.89327e-164	1.08864e-162	0
-6.83811e-163	4.4819e-164	-2.67707e-163	1.05726e-162	1.7742e-163	1.19235e-163	-8.92194e-164	2.36549e-163	-4.08419e-163	-3.0712e-163	-3.73743e-163	2.31507e-163	-6.24408e-164	1.74645e-163	-6.33258e-164	-6.06955e-163	8.93761e-163	3.38768e-163	9.70635e-163	-3.44793e-163	-6.2436e-163	2.93901e-163	6.17571e-163	-1.0786e-163	-4.25991e-163	-1.46957e-163	-2.73047e-163	2.86414e-163	-6.89327e-164	1.08864e-162	0
-6.83811e-163	4.4819e-164	-2.67707e-163	1.05726e-162	1.7742e-163	1.19235e-163	-8.92194e-164	2.36549e-163	-4.08419e-163	-3.0712e-163	-3.73743e-163	2.31507e-163	-6.24408e-164	1.74645e-163	-6.33258e-164	-6.06955e-163	8.93761e-163	3.38768e-163	9.70635e-163	-3.44793e-163	-6.2436e-163	2.93901e-163	6.17571e-163	-1.0786e-163	-4.25991e-163	-1.46957e-163	-2.73047e-163	2.86414e-163	-6.89327e-164	1.08864e-162	0
-6.83811e-163	4.4819e-164	-2.67707e-163	1.05726e-162	1.7742e-163	1.19235e-163	-8.92194e-164	2.36549e-163	-4.08419e-163	-3.0712e-163	-3.73743e-163	2.31507e-163	-6.24408e-164	1.74645e-163	-6.33258e-164	-6.06955e-163	8.93761e-163	3.38768e-163	9.70635e-163	-3.44793e-163	-6.2436e-163	2.93901e-163	6.17571e-163	-1.0786e-163	-4.25991e-163	-1.46957e-163	-2.73047e-163	2.86414e-163	-6.89327e-164	1.08864e-162	0
-6.83811e-163	4.4819e-164	-2.67707e-163	1.05726e-162	1.7742e-163	1.19235e-163	-8.92194e-164	2.36549e-163	-4.08419e-163	-3.0712e-163	-3.73743e-163	2.31507e-163	-6.24408e-164	1.74645e-163	-6.33258e-164	-6.06955e-163	8.93761e-163	3.38768e-163	9.70635e-163	-3.44793e-163	-6.2436e-163	2.93901e-163	6.17571e-163	-1.0786e-163	-4.25991e-163	-1.46957e-163	-2.73047e-163	2.86414e-163	-6.89327e-164	1.08864e-162	0
-6.83811e-163	4.4819e-164	-2.67707e-163	1.05726e-162	1.7742e-163	1.19235e-163	-8.92194e-164	2.36549e-163	-4.08419e-163	-3.0712e-163	-3.73743e-163	2.31507e-163	-6.24408e-164	1.74645e-163	-6.33258e-164	-6.06955e-163	8.93761e-163	3.38768e-163	9.70635e-163	-3.44793e-163	-6.2436e-163	2.93901e-163	6.17571e-163	-1.0786e-163	-4.25991e-163	-1.46957e-163	-2.73047e-163	2.86414e-163	-6.89327e-164	1.08864e-162	0
-6.83811e-163	4.4819e-164	-2.67707e-163	1.05726e-162	1.7742e-163	1.19235e-163	-8.92194e-164	2.36549e-163	-4.08419e-163	-3.0712e-163	-3.73743e-163	2.31507e-163	-6.24408e-164	1.74645e-163	-6.33258e-164	-6.06955e-163	8.93761e-163	3.38768e-163	9.70635e-163	-3.44793e-163	-6.2436e-163	2.93901e-163	6.17571e-163	-1.0786e-163	-4.25991e-163	-1.46957e-163	-2.73047e-163	2.86414e-163	-6.89327e-164	1.08864e-162	0
-6.83811e-163	4.4819e-164	-2.67707e-163	1.05726e-162	1.7742e-163	1.19235e-163	-8.92194e-164	2.36549e-163	-4.08419e-163	-3.0712e-163	-3.73743e-163	2.31507e-163	-6.24408e-164	1.74645e-163	-6.33258e-164	-6.06955e-163	8.93761e-163	3.38768e-163	9.70635e-163	-3.44793e-163	-6.2436e-163	2.93901e-163	6.17571e-163	-1.0786e-163	-4.25991e-163	-1.46957e-163	-2.73047e-163	2.86414e-163	-6.89327e-164	1.08864e-162	0
-6.83811e-163	4.4819e-164	-2.67707e-163	1.05726e-162	1.7742e-163	1.19235e-163	-8.92194e-164	2.36549e-163	-4.08419e-163	-3.0712e-163	-3.73743e-163	2.31507e-163	-6.24408e-164	1.74645e-163	-6.33258e-164	-6.06955e-163	8.93761e-163	3.38768e-163	9.70635e-163	-3.44793e-163	-6.2436e-163	2.93901e-163	6.17571e-163	-1.0786e-163	-4.25991e-163	-1.46957e-163	-2.73047e-163	2.86414e-163	-6.89327e-164	1.08864e-162	0
-6.83811e-163	4.4819e-164	-2.67707e-163	1.05726e-162	1.7742e-163	1.19235e-163	-8.92194e-164	2.36549e-163	-4.08419e-163	-3.0712e-163	-3.73743e-163	2.31507e-163	-6.24408e-164	1.74645e-163	-6.33258e-164	-6.06955e-163	8.93761e-163	3.38768e-163	9.70635e-163	-3.44793e-163	-6.2436e-163	2.93901e-163	6.17571e-163	-1.0786e-163	-4.25991e-163	-1.46957e-163	-2.73047e-163	2.86414e-163	-6.89327e-164	1.08864e-162	0
-6.83811e-163	4.4819e-164	-2.67707e-163	1.05726e-162	1.7742e-163	1.19235e-163	-8.92194e-164	2.36549e-163	-4.08419e-163	-3.0712e-163	-3.73743e-163	2.31507e-163	-6.24408e-164	1.74645e-163	-6.33258e-164	-6.06955e-163	8.93761e-163	3.38768e-163	9.70635e-163	-3.44793e-163	-6.2436e-163	2.93901e-163	6.17571e-163	-1.0786e-163	-4.25991e-163	-1.46957e-163	-2.73047e-163	2.86414e-163	-6.89327e-164	1.08864e-162	0
-6.83811e-163	4.4819e-164	-2.67707e-163	1.05726e-162	1.7742e-163	1.19235e-163	-8.92194e-164	2.36549e-163	-4.08419e-163	-3.0712e-163	-3.73743e-163	2.31507e-163	-6.24408e-164	1.74645e-163	-6.33258e-164	-6.06955e-163	8.93761e-163	3.38768e-163	9.70635e-163	-3.44793e-163	-6.2436e-163	2.93901e-163	6.17571e-163	-1.0786e-163	-4.25991e-163	-1.46957e-163	-2.73047e-163	2.86414e-163	-6.89327e-164	1.08864e-162	0
-6.83811e-163	4.4819e-164	-2.67707e-163	1.05726e-162	1.7742e-163	1.19235e-163	-8.92194e-164	2.36549e-163	-4.08419e-163	-3.0712e-163	-3.73743e-163	2.31507e-163	-6.24408e-164	1.74645e-163	-6.33258e-164	-6.06955e-163	8.93761e-163	3.38768e-163	9.70635e-163	-3.44793e-163	-6.2436e-163	2.93901e-163	6.17571e-163	-1.0786e-163	-4.25991e-163	-1.46957e-163	-2.73047e-163	2.86414e-163	-6.89327e-164	1.08864e-162	0
-6.83811e-163	4.4819e-164	-2.67707e-163	1.05726e-162	1.7742e-163	1.19235e-163	-8.92194e-164	2.36549e-163	-4.08419e-163	-3.0712e-163	-3.73743e-163	2.31507e-163	-6.24408e-164	1.74645e-163	-6.33258e-164	-6.06955e-163	8.93761e-163	3.38768e-163	9.70635e-163	-3.44793e-163	-6.2436e-163	2.93901e-163	6.17571e-163	-1.0786e-163	-4.25991e-163	-1.46957e-163	-2.73047e-163	2.86414e-163	-6.89327e-164	1.08864e-162	0
-6.83811e-163	4.4819e-164	-2.67707e-163	1.05726e-162	1.7742e-163	1.19235e-163	-8.92194e-164	2.36549e-163	-4.08419e-163	-3.0712e-163	-3.73743e-163	2.31507e-163	-6.24408e-164	1.74645e-163	-6.33258e-164	-6.06955e-163	8.93761e-163	3.38768e-163	9.70635e-163	-3.44793e-163	-6.2436e-163	2.93901e-163	6.17571e-163	-1.0786e-163	-4.25991e-163	-1.46957e-163	-2.73047e-163	2.86414e-163	-6.89327e-164	1.08864e-162	0
-6.83811e-163	4.4819e-164	-2.67707e-163	1.05726e-162	1.7742e-163	1.19235e-163	-8.92194e-164	2.36549e-163	-4.08419e-163	-3.0712e-163	-3.73743e-163	2.31507e-163	-6.24408e-164	1.74645e-163	-6.33258e-164	-6.06955e-163	8.93761e-163	3.38768e-163	9.70635e-163	-3.44793e-163	-6.2436e-163	2.93901e-163	6.17571e-163	-1.0786e-163	-4.25991e-163	-1.46957e-163	-2.73047e-163	2.86414e-163	-6.89327e-164	1.08864e-162	0
-6.83811e-163	4.4819e-164	-2.67707e-163	1.05726e-162	1.7742e-163	1.19235e-163	-8.92194e-164	2.36549e-163	-4.08419e-163	-3.0712e-163	-3.73743e-163	2.31507e-163	-6.24408e-164	1.74645e-163	-6.33258e-164	-6.06955e-163	8.93761e-163	3.38768e-163	9.70635e-163	-3.44793e-163	-6.2436e-163	2.93901e-163	6.17571e-163	-1.0786e-163	-4.25991e-163	-1.46957e-163	-2.73047e-163	2.86414e-163	-6.89327e-164	1.08864e-162	0
-6.83811e-163	4.4819e-164	-2.67707e-163	1.05726e-162	1.7742e-163	1.19235e-163	-8.92194e-164	2.36549e-163	-4.08419e-163	-3.0712e-163	-3.73743e-163	2.31507e-163	-6.24408e-164	1.74645e-163	-6.33258e-164	-6.06955e-163	8.93761e-163	3.38768e-163	9.70635e-163	-3.44793e-163	-6.2436e-163	2.93901e-163	6.17571e-163	-1.0786e-163	-4.25991e-163	-1.46957e-163	-2.73047e-163	2.86414e-163	-6.89327e-164	1.08864e-162	0
-6.83811e-163	4.4819e-164	-2.67707e-163	1.05726e-162	1.7742e-163	1.19235e-163	-8.92194e-164	2.36549e-163	-4.08419e-163	-3.0712e-163	-3.73743e-163	2.31507e-163	-6.24408e-164	1.74645e-163	-6.33258e-164	-6.06955e-163	8.93761e-163	3.38768e-163	9.70635e-163	-3.44793e-163	-6.2436e-163	2.93901e-163	6.17571e-163	-1.0786e-163	-4.25991e-163	-1.46957e-163	-2.73047e-163	2.86414e-163	-6.89327e-164	1.08864e-162	0
-6.83811e-163	4.4819e-164	-2.67707e-163	1.05726e-162	1.7742e-163	1.19235e-163	-8.92194e-164	2.36549e-163	-4.08419e-163	-3.0712e-163	-3.73743e-163	2.31507e-163	-6.24408e-164	1.74645e-163	-6.33258e-164	-6.06955e-163	8.93761e-163	3.38768e-163	9.70635e-163	-3.44793e-163	-6.2436e-163	2.93901e-163	6.17571e-163	-1.0786e-163	-4.25991e-163	-1.46957e-163	-2.73047e-163	2.86414e-163	-6.89327e-164	1.08864e-162	0
-6.83811e-163	4.4819e-164	-2.67707e-163	1.05726e-162	1.7742e-163	1.19235e-163	-8.92194e-164	2.36549e-163	-4.08419e-163	-3.0712e-163	-3.73743e-163	2.31507e-163	-6.24408e-164	1.74645e-163	-6.33258e-164	-6.06955e-163	8.93761e-163	3.38768e-163	9.70635e-163	-3.44793e-163	-6.2436e-163	2.93901e-163	6.17571e-163	-1.0786e-163	-4.25991e-163	-1.46957e-163	-2.73047e-163	2.86414e-163	-6.89327e-164	1.08864e-162	0
-6.83811e-163	4.4819e-164	-2.67707e-163	1.05726e-162	1.7742e-163	1.19235e-163	-8.92194e-164	2.36549e-163	-4.08419e-163	-3.0712e-163	-3.73743e-163	2.31507e-163	-6.24408e-164	1.74645e-163	-6.33258e-164	-6.06955e-163	8.93761e-163	3.38768e-163	9.70635e-163	-3.44793e-163	-6.2436e-163	2.93901e-163	6.17571e-163	-1.0786e-163	-4.25991e-163	-1.46957e-163	-2.73047e-163	2.86414e-163	-6.89327e-164	1.08864e-162	0
-6.83811e-163	4.4819e-164	-2.67707e-163	1.05726e-162	1.7742e-163	1.19235e-163	-8.92194e-164	2.36549e-163	-4.08419e-163	-3.0712e-163	-3.73743e-163	2.31507e-163	-6.24408e-164	1.74645e-163	-6.33258e-164	-6.06955e-163	8.93761e-163	3.38768e-163	9.70635e-163	-3.44793e-163	-6.2436e-163	2.93901e-163	6.17571e-163	-1.0786e-163	-4.25991e-163	-1.46957e-163	-2.73047e-163	2.86414e-163	-6.89327e-164	1.08864e-162	0
-6.83811e-163	4.4819e-164	-2.67707e-163	1.05726e-162	1.7742e-163	1.19235e-163	-8.92194e-164	2.36549e-163	-4.08419e-163	-3.0712e-163	-3.73743e-163	2.31507e-163	-6.24408e-164	1.74645e-163	-6.33258e-164	-6.06955e-163	8.93761e-163	3.38768e-163	9.70635e-163	-3.44793e-163	-6.2436e-163	2.93901e-163	6.17571e-163	-1.0786e-163	-4.25991e-163	-1.46957e-163	-2.73047e-163	2.86414e-163	-6.89327e-164	1.08864e-162	0
-6.83811e-163	4.4819e-164	-2.67707e-163	1.05726e-162	1.7742e-163	1.19235e-163	-8.92194e-164	2.36549e-163	-4.08419e-163	-3.0712e-163	-3.73743e-163	2.31507e-163	-6.24408e-164	1.74645e-163	-6.33258e-164	-6.06955e-163	8.93761e-163	3.38768e-163	9.70635e-163	-3.44793e-163	-6.2436e-163	2.93901e-163	6.17571e-163	-1.0786e-163	-4.25991e-163	-1.46957e-163	-2.73047e-163	2.86414e-163	-6.89327e-164	1.08864e-162	0
-6.83811e-163	4.4819e-164	-2.67707e-163	1.05726e-162	1.7742e-163	1.19235e-163	-8.92194e-164	2.36549e-163	-4.08419e-163	-3.0712e-163	-3.73743e-163	2.31507e-163	-6.24408e-164	1.74645e-163	-6.33258e-164	-6.06955e-163	8.93761e-163	3.38768e-163	9.70635e-163	-3.44793e-163	-6.2436e-163	2.93901e-163	6.17571e-163	-1.0786e-163	-4.25991e-163	-1.46957e-163	-2.73047e-163	2.86414e-163	-6.89327e-164	1.08864e-162	0
-6.83811e-163	4.4819e-164	-2.67707e-163	1.05726e-162	1.7742e-163	1.19235e-163	-8.92194e-164	2.36549e-163	-4.08419e-163	-3.0712e-163	-3.73743e-163	2.31507e-163	-6.24408e-164	1.74645e-163	-6.33258e-164	-6.06955e-163	8.93761e-163	3.38768e-163	9.70635e-163	-3.44793e-163	-6.2436e-163	2.93901e-163	6.17571e-163	-1.0786e-163	-4.25991e-163	-1.46957e-163	-2.73047e-163	2.86414e-163	-6.89327e-164	1.08864e-162	0
-6.83811e-163	4.4819e-164	-2.67707e-163	1.05726e-162	1.7742e-163	1.19235e-163	-8.92194e-164	2.36549e-163	-4.08419e-163	-3.0712e-163	-3.73743e-163	2.31507e-163	-6.24408e-164	1.74645e-163	-6.33258e-164	-6.06955e-163	8.93761e-163	3.38768e-163	9.70635e-163	-3.44793e-163	-6.2436e-163	2.93901e-163	6.17571e-163	-1.0786e-163	-4.25991e-163	-1.46957e-163	-2.73047e-163	2.86414e-163	-6.89327e-164	1.08864e-162	0
-6.83811e-163	4.4819e-164	-2.67707e-163	1.05726e-162	1.7742e-163	1.19235e-163	-8.92194e-164	2.36549e-163	-4.08419e-163	-3.0712e-163	-3.73743e-163	2.31507e-163	-6.24408e-164	1.74645e-163	-6.33258e-164	-6.06955e-163	8.93761e-163	3.38768e-163	9.70635e-163	-3.44793e-163	-6.2436e-163	2.93901e-163	6.17571e-163	-1.0786e-163	-4.25991e-163	-1.46957e-163	-2.73047e-163	2.86414e-163	-6.89327e-164	1.08864e-162	0
-6.83811e-163	4.4819e-164	-2.67707e-163	1.05726e-162	1.7742e-163	1.19235e-163	-8.92194e-164	2.36549e-163	-4.08419e-163	-3.0712e-163	-3.73743e-163	2.31507e-163	-6.24408e-164	1.74645e-163	-6.33258e-164	-6.06955e-163	8.93761e-163	3.38768e-163	9.70635e-163	-3.44793e-163	-6.2436e-163	2.93901e-163	6.17571e-163	-1.0786e-163	-4.25991e-163	-1.46957e-163	-2.73047e-163	2.86414e-163	-6.89327e-164	1.08864e-162	0
-6.83811e-163	4.4819e-164	-2.67707e-163	1.05726e-162	1.7742e-163	1.19235e-163	-8.92194e-164	2.36549e-163	-4.08419e-163	-3.0712e-163	-3.73743e-163	2.31507e-163	-6.24408e-164	1.74645e-163	-6.33258e-164	-6.06955e-163	8.93761e-163	3.38768e-163	9.70635e-163	-3.44793e-163	-6.2436e-163	2.93901e-163	6.17571e-163	-1.0786e-163	-4.25991e-163	-1.46957e-163	-2.73047e-163	2.86414e-163	-6.89327e-164	1.08864e-162	0
-6.83811e-163	4.4819e-164	-2.67707e-163	1.05726e-162	1.7742e-163	1.19235e-163	-8.92194e-164	2.36549e-163	-4.08419e-163	-3.0712e-163	-3.73743e-163	2.31507e-163	-6.24408e-164	1.74645e-163	-6.33258e-164	-6.06955e-163	8.93761e-163	3.38768e-163	9.70635e-163	-3.44793e-163	-6.2436e-163	2.93901e-163	6.17571e-163	-1.0786e-163	-4.25991e-163	-1.46957e-163	-2.73047e-163	2.86414e-163	-6.89327e-164	1.08864e-162	0
-6.83811e-163	4.4819e-164	-2.67707e-163	1.05726e-162	1.7742e-163	1.19235e-163	-8.92194e-164	2.36549e-163	-4.08419e-163	-3.0712e-163	-3.73743e-163	2.31507e-163	-6.24408e-164	1.74645e-163	-6.33258e-164	-6.06955e-163	8.93761e-163	3.38768e-163	9.70635e-163	-3.44793e-163	-6.2436e-163	2.93901e-163	6.17571e-163	-1.0786e-163	-4.25991e-163	-1.46957e-163	-2.73047e-163	2.86414e-163	-6.89327e-164	1.08864e-162	0
-6.83811e-163	4.4819e-164	-2.67707e-163	1.05726e-162	1.7742e-163	1.19235e-163	-8.92194e-164	2.36549e-163	-4.08419e-163	-3.0712e-163	-3.73743e-163	2.31507e-163	-6.24408e-164	1.74645e-163	-6.33258e-164	-6.06955e-163	8.93761e-163	3.38768e-163	9.70635e-163	-3.44793e-163	-6.2436e-163	2.93901e-163	6.17571e-163	-1.0786e-163	-4.25991e-163	-1.46957e-163	-2.73047e-163	2.86414e-163	-6.89327e-164	1.08864e-162	0
-6.83811e-163	4.4819e-164	-2.67707e-163	1.05726e-162	1.7742e-163	1.19235e-163	-8.92194e-164	2.36549e-163	-4.08419e-163	-3.0712e-163	-3.73743e-163	2.31507e-163	-6.24408e-164	1.74645e-163	-6.33258e-164	-6.06955e-163	8.93761e-163	3.38768e-163	9.70635e-163	-3.44793e-163	-6.2436e-163	2.93901e-163	6.17571e-163	-1.0786e-163	-4.25991e-163	-1.46957e-163	-2.73047e-163	2.86414e-163	-6.89327e-164	1.08864e-162	0
-6.83811e-163	4.4819e-164	-2.67707e-163	1.05726e-162	1.7742e-163	1.19235e-163	-8.92194e-164	2.36549e-163	-4.08419e-163	-3.0712e-163	-3.73743e-163	2.31507e-163	-6.24408e-164	1.74645e-163	-6.33258e-164	-6.06955e-163	8.93761e-163	3.38768e-163	9.70635e-163	-3.44793e-163	-6.2436e-163	2.93901e-163	6.17571e-163	-1.0786e-163	-4.25991e-163	-1.46957e-163	-2.73047e-163	2.86414e-163	-6.89327e-164	1.08864e-162	0
-6.83811e-163	4.4819e-164	-2.67707e-163	1.05726e-162	1.7742e-163	1.19235e-163	-8.92194e-164	2.36549e-163	-4.08419e-163	-3.0712e-163	-3.73743e-163	2.31507e-163	-6.24408e-164	1.74645e-163	-6.33258e-164	-6.06955e-163	8.93761e-163	3.38768e-163	9.70635e-163	-3.44793e-163	-6.2436e-163	2.93901e-163	6.17571e-163	-1.0786e-163	-4.25991e-163	-1.46957e-163	-2.73047e-163	2.86414e-163	-6.89327e-164	1.08864e-162	0
-6.83811e-163	4.4819e-164	-2.67707e-163	1.05726e-162	1.7742e-163	1.19235e-163	-8.92194e-164	2.36549e-163	-4.08419e-163	-3.0712e-163	-3.73743e-163	2.31507e-163	-6.24408e-164	1.74645e-163	-6.33258e-164	-6.06955e-163	8.93761e-163	3.38768e-163	9.70635e-163	-3.44793e-163	-6.2436e-163	2.93901e-163	6.17571e-163	-1.0786e-163	-4.25991e-163	-1.46957e-163	-2.73047e-163	2.86414e-163	-6.89327e-164	1.08864e-162	0
-6.83811e-163	4.4819e-164	-2.67707e-163	1.05726e-162	1.7742e-163	1.19235e-163	-8.92194e-164	2.36549e-163	-4.08419e-163	-3.0712e-163	-3.73743e-163	2.31507e-163	-6.24408e-164	1.74645e-163	-6.33258e-164	-6.06955e-163	8.93761e-163	3.38768e-163	9.70635e-163	-3.44793e-163	-6.2436e-163	2.93901e-163	6.17571e-163	-1.0786e-163	-4.25991e-163	-1.46957e-163	-2.73047e-163	2.86414e-163	-6.89327e-164	1.08864e-162	0
-6.83811e-163	4.4819e-164	-2.67707e-163	1.05726e-162	1.7742e-163	1.19235e-163	-8.92194e-164	2.36549e-163	-4.08419e-163	-3.0712e-163	-3.73743e-163	2.31507e-163	-6.24408e-164	1.74645e-163	-6.33258e-164	-6.06955e-163	8.93761e-163	3.38768e-163	9.70635e-163	-3.44793e-163	-6.2436e-163	2.93901e-163	6.17571e-163	-1.0786e-163	-4.25991e-163	-1.46957e-163	-2.73047e-163	2.86414e-163	-6.89327e-164	1.08864e-162	0
-6.83811e-163	4.4819e-164	-2.67707e-163	1.05726e-162	1.7742e-163	1.19235e-163	-8.92194e-164	2.36549e-163	-4.08419e-163	-3.0712e-163	-3.73743e-163	2.31507e-163	-6.24408e-164	1.74645e-163	-6.33258e-164	-6.06955e-163	8.93761e-163	3.38768e-163	9.70635e-163	-3.44793e-163	-6.2436e-163	2.93901e-163	6.17571e-163	-1.0786e-163	-4.25991e-163	-1.46957e-163	-2.73047e-163	2.86414e-163	-6.89327e-164	1.08864e-162	0
-6.83811e-163	4.4819e-164	-2.67707e-163	1.05726e-162	1.7742e-163	1.19235e-163	-8.92194e-164	2.36549e-163	-4.08419e-163	-3.0712e-163	-3.73743e-163	2.31507e-163	-6.24408e-164	1.74645e-163	-6.33258e-164	-6.06955e-163	8.93761e-163	3.38768e-163	9.70635e-163	-3.44793e-163	-6.2436e-163	2.93901e-163	6.17571e-163	-1.0786e-163	-4.25991e-163	-1.46957e-163	-2.73047e-163	2.86414e-163	-6.89327e-164	1.08864e-162	0
-6.83811e-163	4.4819e-164	-2.67707e-163	1.05726e-162	1.7742e-163	1.19235e-163	-8.92194e-164	2.36549e-163	-4.08419e-163	-3.0712e-163	-3.73743e-163	2.31507e-163	-6.24408e-164	1.74645e-163	-6.33258e-164	-6.06955e-163	8.93761e-163	3.38768e-163	9.70635e-163	-3.44793e-163	-6.2436e-163	2.93901e-163	6.17571e-163	-1.0786e-163	-4.25991e-163	-1.46957e-163	-2.73047e-163	2.86414e-163	-6.89327e-164	1.08864e-162	0
-6.83811e-163	4.4819e-164	-2.67707e-163	1.05726e-162	1.7742e-163	1.19235e-163	-8.92194e-164	2.36549e-163	-4.08419e-163	-3.0712e-163	-3.73743e-163	2.31507e-163	-6.24408e-164	1.74645e-163	-6.33258e-164	-6.06955e-163	8.93761e-163	3.38768e-163	9.70635e-163	-3.44793e-163	-6.2436e-163	2.93901e-163	6.17571e-163	-1.0786e-163	-4.25991e-163	-1.46957e-163	-2.73047e-163	2.86414e-163	-6.89327e-164	1.08864e-162	0
-6.83811e-163	4.4819e-164	-2.67707e-163	1.05726e-162	1.7742e-163	1.19235e-163	-8.92194e-164	2.36549e-163	-4.08419e-163	-3.0712e-163	-3.73743e-163	2.31507e-163	-6.24408e-164	1.74645e-163	-6.33258e-164	-6.06955e-163	8.93761e-163	3.38768e-163	9.70635e-163	-3.44793e-163	-6.2436e-163	2.93901e-163	6.17571e-163	-1.0786e-163	-4.25991e-163	-1.46957e-163	-2.73047e-163	2.86414e-163	-6.89327e-164	1.08864e-162	0
-6.83811e-163	4.4819e-164	-2.67707e-163	1.05726e-162	1.7742e-163	1.19235e-163	-8.92194e-164	2.36549e-163	-4.08419e-163	-3.0712e-163	-3.73743e-163	2.31507e-163	-6.24408e-164	1.74645e-163	-6.33258e-164	-6.06955e-163	8.93761e-163	3.38768e-163	9.70635e-163	-3.44793e-163	-6.2436e-163	2.93901e-163	6.17571e-163	-1.0786e-163	-4.25991e-163	-1.46957e-163	-2.73047e-163	2.86414e-163	-6.89327e-164	1.08864e-162	0
-6.83811e-163	4.4819e-164	-2.67707e-163	1.05726e-162	1.7742e-163	1.19235e-163	-8.92194e-164	2.36549e-163	-4.08419e-163	-3.0712e-163	-3.73743e-163	2.31507e-163	-6.24408e-164	1.74645e-163	-6.33258e-164	-6.06955e-163	8.93761e-163	3.38768e-163	9.70635e-163	-3.44793e-163	-6.2436e-163	2.93901e-163	6.17571e-163	-1.0786e-163	-4.25991e-163	-1.46957e-163	-2.73047e-163	2.86414e-163	-6.89327e-164	1.08864e-162	0
-6.83811e-163	4.4819e-164	-2.67707e-163	1.05726e-162	1.7742e-163	1.19235e-163	-8.92194e-164	2.36549e-163	-4.08419e-163	-3.0712e-163	-3.73743e-163	2.31507e-163	-6.24408e-164	1.74645e-163	-6.33258e-164	-6.06955e-163	8.93761e-163	3.38768e-163	9.70635e-163	-3.44793e-163	-6.2436e-163	2.93901e-163	6.17571e-163	-1.0786e-163	-4.25991e-163	-1.46957e-163	-2.73047e-163	2.86414e-163	-6.89327e-164	1.08864e-162	0
-6.83811e-163	4.4819e-164	-2.67707e-163	1.05726e-162	1.7742e-163	1.19235e-163	-8.92194e-164	2.36549e-163	-4.08419e-163	-3.0712e-163	-3.73743e-163	2.31507e-163	-6.24408e-164	1.74645e-163	-6.33258e-164	-6.06955e-163	8.93761e-163	3.38768e-163	9.70635e-163	-3.44793e-163	-6.2436e-163	2.93901e-163	6.17571e-163	-1.0786e-163	-4.25991e-163	-1.46957e-163	-2.73047e-163	2.86414e-163	-6.89327e-164	1.08864e-162	0
-6.83811e-163	4.4819e-164	-2.67707e-163	1.05726e-162	1.7742e-163	1.19235e-163	-8.92194e-164	2.36549e-163	-4.08419e-163	-3.0712e-163	-3.73743e-163	2.31507e-163	-6.24408e-164	1.74645e-163	-6.33258e-164	-6.06955e-163	8.93761e-163	3.38768e-163	9.70635e-163	-3.44793e-163	-6.2436e-163	2.93901e-163	6.17571e-163	-1.0786e-163	-4.25991e-163	-1.46957e-163	-2.73047e-163	2.86414e-163	-6.89327e-164	1.08864e-162	0
-6.83811e-163	4.4819e-164	-2.67707e-163	1.05726e-162	1.7742e-163	1.19235e-163	-8.92194e-164	2.36549e-163	-4.08419e-163	-3.0712e-163	-3.73743e-163	2.31507e-163	-6.24408e-164	1.74645e-163	-6.33258e-164	-6.06955e-163	8.93761e-163	3.38768e-163	9.70635e-163	-3.44793e-163	-6.2436e-163	2.93901e-163	6.17571e-163	-1.0786e-163	-4.25991e-163	-1.46957e-163	-2.73047e-163	2.86414e-163	-6.89327e-164	1.08864e-162	0
-6.83811e-163	4.4819e-164	-2.67707e-163	1.05726e-162	1.7742e-163	1.19235e-163	-8.92194e-164	2.36549e-163	-4.08419e-163	-3.0712e-163	-3.73743e-163	2.31507e-163	-6.24408e-164	1.74645e-163	-6.33258e-164	-6.06955e-163	8.93761e-163	3.38768e-163	9.70635e-163	-3.44793e-163	-6.2436e-163	2.93901e-163	6.17571e-163	-1.0786e-163	-4.25991e-163	-1.46957e-163	-2.73047e-163	2.86414e-163	-6.89327e-164	1.08864e-162	0
-6.83811e-163	4.4819e-164	-2.67707e-163	1.05726e-162	1.7742e-163	1.19235e-163	-8.92194e-164	2.36549e-163	-4.08419e-163	-3.0712e-163	-3.73743e-163	2.31507e-163	-6.24408e-164	1.74645e-163	-6.33258e-164	-6.06955e-163	8.93761e-163	3.38768e-163	9.70635e-163	-3.44793e-163	-6.2436e-163	2.93901e-163	6.17571e-163	-1.0786e-163	-4.25991e-163	-1.46957e-163	-2.73047e-163	2.86414e-163	-6.89327e-164	1.08864e-162	0
-6.83811e-163	4.4819e-164	-2.67707e-163	1.05726e-162	1.7742e-163	1.19235e-163	-8.92194e-164	2.36549e-163	-4.08419e-163	-3.0712e-163	-3.73743e-163	2.31507e-163	-6.24408e-164	1.74645e-163	-6.33258e-164	-6.06955e-163	8.93761e-163	3.38768e-163	9.70635e-163	-3.44793e-163	-6.2436e-163	2.93901e-163	6.17571e-163	-1.0786e-163	-4.25991e-163	-1.46957e-163	-2.73047e-163	2.86414e-163	-6.89327e-164	1.08864e-162	0
-6.83811e-163	4.4819e-164	-2.67707e-163	1.05726e-162	1.7742e-163	1.19235e-163	-8.92194e-164	2.36549e-163	-4.08419e-163	-3.0712e-163	-3.73743e-163	2.31507e-163	-6.24408e-164	1.74645e-163	-6.33258e-164	-6.06955e-163	8.93761e-163	3.38768e-163	9.70635e-163	-3.44793e-163	-6.2436e-163	2.93901e-163	6.17571e-163	-1.0786e-163	-4.25991e-163	-1.46957e-163	-2.73047e-163	2.86414e-163	-6.89327e-164	1.08864e-162	0
-6.83811e-163	4.4819e-164	-2.67707e-163	1.05726e-162	1.7742e-163	1.19235e-163	-8.92194e-164	2.36549e-163	-4.08419e-163	-3.0712e-163	-3.73743e-163	2.31507e-163	-6.24408e-164	1.74645e-163	-6.33258e-164	-6.06955e-163	8.93761e-163	3.38768e-163	9.70635e-163	-3.44793e-163	-6.2436e-163	2.93901e-163	6.17571e-163	-1.0786e-163	-4.25991e-163	-1.46957e-163	-2.73047e-163	2.86414e-163	-6.89327e-164	1.08864e-162	0
-6.83811e-163	4.4819e-164	-2.67707e-163	1.05726e-162	1.7742e-163	1.19235e-163	-8.92194e-164	2.36549e-163	-4.08419e-163	-3.0712e-163	-3.73743e-163	2.31507e-163	-6.24408e-164	1.74645e-163	-6.33258e-164	-6.06955e-163	8.93761e-163	3.38768e-163	9.70635e-163	-3.44793e-163	-6.2436e-163	2.93901e-163	6.17571e-163	-1.0786e-163	-4.25991e-163	-1.46957e-163	-2.73047e-163	2.86414e-163	-6.89327e-164	1.08864e-162	0
-6.83811e-163	4.4819e-164	-2.67707e-163	1.05726e-162	1.7742e-163	1.19235e-163	-8.92194e-164	2.36549e-163	-4.08419e-163	-3.0712e-163	-3.73743e-163	2.31507e-163	-6.24408e-164	1.74645e-163	-6.33258e-164	-6.06955e-163	8.93761e-163	3.38768e-163	9.70635e-163	-3.44793e-163	-6.2436e-163	2.93901e-163	6.17571e-163	-1.0786e-163	-4.25991e-163	-1.46957e-163	-2.73047e-163	2.86414e-163	-6.89327e-164	1.08864e-162	0
-6.83811e-163	4.4819e-164	-2.67707e-163	1.05726e-162	1.7742e-163	1.19235e-163	-8.92194e-164	2.36549e-163	-4.08419e-163	-3.0712e-163	-3.73743e-163	2.31507e-163	-6.24408e-164	1.74645e-163	-6.33258e-164	-6.06955e-163	8.93761e-163	3.38768e-163	9.70635e-163	-3.44793e-163	-6.2436e-163	2.93901e-163	6.17571e-163	-1.0786e-163	-4.25991e-163	-1.46957e-163	-2.73047e-163	2.86414e-163	-6.89327e-164	1.08864e-162	0
-6.83811e-163	4.4819e-164	-2.67707e-163	1.05726e-162	1.7742e-163	1.19235e-163	-8.92194e-164	2.36549e-163	-4.08419e-163	-3.0712e-163	-3.73743e-163	2.31507e-163	-6.24408e-164	1.74645e-163	-6.33258e-164	-6.06955e-163	8.93761e-163	3.38768e-163	9.70635e-163	-3.44793e-163	-6.2436e-163	2.93901e-163	6.17571e-163	-1.0786e-163	-4.25991e-163	-1.46957e-163	-2.73047e-163	2.86414e-163	-6.89327e-164	1.08864e-162	0
-6.83811e-163	4.4819e-164	-2.67707e-163	1.05726e-162	1.7742e-163	1.19235e-163	-8.92194e-164	2.36549e-163	-4.08419e-163	-3.0712e-163	-3.73743e-163	2.31507e-163	-6.24408e-164	1.74645e-163	-6.33258e-164	-6.06955e-163	8.93761e-163	3.38768e-163	9.70635e-163	-3.44793e-163	-6.2436e-163	2.93901e-163	6.17571e-163	-1.0786e-163	-4.25991e-163	-1.46957e-163	-2.73047e-163	2.86414e-163	-6.89327e-164	1.08864e-162	0
-6.83811e-163	4.4819e-164	-2.67707e-163	1.05726e-162	1.7742e-163	1.19235e-163	-8.92194e-164	2.36549e-163	-4.08419e-163	-3.0712e-163	-3.73743e-163	2.31507e-163	-6.24408e-164	1.74645e-163	-6.33258e-164	-6.06955e-163	8.93761e-163	3.38768e-163	9.70635e-163	-3.44793e-163	-6.2436e-163	2.93901e-163	6.17571e-163	-1.0786e-163	-4.25991e-163	-1.46957e-163	-2.73047e-163	2.86414e-163	-6.89327e-164	1.08864e-162	0
-6.83811e-163	4.4819e-164	-2.67707e-163	1.05726e-162	1.7742e-163	1.19235e-163	-8.92194e-164	2.36549e-163	-4.08419e-163	-3.0712e-163	-3.73743e-163	2.31507e-163	-6.24408e-164	1.74645e-163	-6.33258e-164	-6.06955e-163	8.93761e-163	3.38768e-163	9.70635e-163	-3.44793e-163	-6.2436e-163	2.93901e-163	6.17571e-163	-1.0786e-163	-4.25991e-163	-1.46957e-163	-2.73047e-163	2.86414e-163	-6.89327e-164	1.08864e-162	0
-6.83811e-163	4.4819e-164	-2.67707e-163	1.05726e-162	1.7742e-163	1.19235e-163	-8.92194e-164	2.36549e-163	-4.08419e-163	-3.0712e-163	-3.73743e-163	2.31507e-163	-6.24408e-164	1.74645e-163	-6.33258e-164	-6.06955e-163	8.93761e-163	3.38768e-163	9.70635e-163	-3.44793e-163	-6.2436e-163	2.93901e-163	6.17571e-163	-1.0786e-163	-4.25991e-163	-1.46957e-163	-2.73047e-163	2.86414e-163	-6.89327e-164	1.08864e-162	0
-6.83811e-163	4.4819e-164	-2.67707e-163	1.05726e-162	1.7742e-163	1.19235e-163	-8.92194e-164	2.36549e-163	-4.08419e-163	-3.0712e-163	-3.73743e-163	2.31507e-163	-6.24408e-164	1.74645e-163	-6.33258e-164	-6.06955e-163	8.93761e-163	3.38768e-163	9.70635e-163	-3.44793e-163	-6.2436e-163	2.93901e-163	6.17571e-163	-1.0786e-163	-4.25991e-163	-1.46957e-163	-2.73047e-163	2.86414e-163	-6.89327e-164	1.08864e-162	0
-6.83811e-163	4.4819e-164	-2.67707e-163	1.05726e-162	1.7742e-163	1.19235e-163	-8.92194e-164	2.36549e-163	-4.08419e-163	-3.0712e-163	-3.73743e-163	2.31507e-163	-6.24408e-164	1.74645e-163	-6.33258e-164	-6.06955e-163	8.93761e-163	3.38768e-163	9.70635e-163	-3.44793e-163	-6.2436e-163	2.93901e-163	6.17571e-163	-1.0786e-163	-4.25991e-163	-1.46957e-163	-2.73047e-163	2.86414e-163	-6.89327e-164	1.08864e-162	0
-6.83811e-163	4.4819e-164	-2.67707e-163	1.05726e-162	1.7742e-163	1.19235e-163	-8.92194e-164	2.36549e-163	-4.08419e-163	-3.0712e-163	-3.73743e-163	2.31507e-163	-6.24408e-164	1.74645e-163	-6.33258e-164	-6.06955e-163	8.93761e-163	3.38768e-163	9.70635e-163	-3.44793e-163	-6.2436e-163	2.93901e-163	6.17571e-163	-1.0786e-163	-4.25991e-163	-1.46957e-163	-2.73047e-163	2.86414e-163	-6.89327e-164	1.08864e-162	0
-6.83811e-163	4.4819e-164	-2.67707e-163	1.05726e-162	1.7742e-163	1.19235e-163	-8.92194e-164	2.36549e-163	-4.08419e-163	-3.0712e-163	-3.73743e-163	2.31507e-163	-6.24408e-164	1.74645e-163	-6.33258e-164	-6.06955e-163	8.93761e-163	3.38768e-163	9.70635e-163	-3.44793e-163	-6.2436e-163	2.93901e-163	6.17571e-163	-1.0786e-163	-4.25991e-163	-1.46957e-163	-2.73047e-163	2.86414e-163	-6.89327e-164	1.08864e-162	0
-6.83811e-163	4.4819e-164	-2.67707e-163	1.05726e-162	1.7742e-163	1.19235e-163	-8.92194e-164	2.36549e-163	-4.08419e-163	-3.0712e-163	-3.73743e-163	2.31507e-163	-6.24408e-164	1.74645e-163	-6.33258e-164	-6.06955e-163	8.93761e-163	3.38768e-163	9.70635e-163	-3.44793e-163	-6.2436e-163	2.93901e-163	6.17571e-163	-1.0786e-163	-4.25991e-163	-1.46957e-163	-2.73047e-163	2.86414e-163	-6.89327e-164	1.08864e-162	0
-6.83811e-163	4.4819e-164	-2.67707e-163	1.05726e-162	1.7742e-163	1.19235e-163	-8.92194e-164	2.36549e-163	-4.08419e-163	-3.0712e-163	-3.73743e-163	2.31507e-163	-6.24408e-164	1.74645e-163	-6.33258e-164	-6.06955e-163	8.93761e-163	3.38768e-163	9.70635e-163	-3.44793e-163	-6.2436e-163	2.93901e-163	6.17571e-163	-1.0786e-163	-4.25991e-163	-1.46957e-163	-2.73047e-163	2.86414e-163	-6.89327e-164	1.08864e-162	0
-6.83811e-163	4.4819e-164	-2.67707e-163	1.05726e-162	1.7742e-163	1.19235e-163	-8.92194e-164	2.36549e-163	-4.08419e-163	-3.0712e-163	-3.73743e-163	2.31507e-163	-6.24408e-164	1.74645e-163	-6.33258e-164	-6.06955e-163	8.93761e-163	3.38768e-163	9.70635e-163	-3.44793e-163	-6.2436e-163	2.93901e-163	6.17571e-163	-1.0786e-163	-4.25991e-163	-1.46957e-163	-2.73047e-163	2.86414e-163	-6.89327e-164	1.08864e-162	0
-6.83811e-163	4.4819e-164	-2.67707e-163	1.05726e-162	1.7742e-163	1.19235e-163	-8.92194e-164	2.36549e-163	-4.08419e-163	-3.0712e-163	-3.73743e-163	2.31507e-163	-6.24408e-164	1.74645e-163	-6.33258e-164	-6.06955e-163	8.93761e-163	3.38768e-163	9.70635e-163	-3.44793e-163	-6.2436e-163	2.93901e-163	6.17571e-163	-1.0786e-163	-4.25991e-163	-1.46957e-163	-2.73047e-163	2.86414e-163	-6.89327e-164	1.08864e-162	0
-6.83811e-163	4.4819e-164	-2.67707e-163	1.05726e-162	1.7742e-163	1.19235e-163	-8.92194e-164	2.36549e-163	-4.08419e-163	-3.0712e-163	-3.73743e-163	2.31507e-163	-6.24408e-164	1.74645e-163	-6.33258e-164	-6.06955e-163	8.93761e-163	3.38768e-163	9.70635e-163	-3.44793e-163	-6.2436e-163	2.93901e-163	6.17571e-163	-1.0786e-163	-4.25991e-163	-1.46957e-163	-2.73047e-163	2.86414e-163	-6.89327e-164	1.08864e-162	0
-6.83811e-163	4.4819e-164	-2.67707e-163	1.05726e-162	1.7742e-163	1.19235e-163	-8.92194e-164	2.36549e-163	-4.08419e-163	-3.0712e-163	-3.73743e-163	2.31507e-163	-6.24408e-164	1.74645e-163	-6.33258e-164	-6.06955e-163	8.93761e-163	3.38768e-163	9.70635e-163	-3.44793e-163	-6.2436e-163	2.93901e-163	6.17571e-163	-1.0786e-163	-4.25991e-163	-1.46957e-163	-2.73047e-163	2.86414e-163	-6.89327e-164	1.08864e-162	0
-6.83811e-163	4.4819e-164	-2.67707e-163	1.05726e-162	1.7742e-163	1.19235e-163	-8.92194e-164	2.36549e-163	-4.08419e-163	-3.0712e-163	-3.73743e-163	2.31507e-163	-6.24408e-164	1.74645e-163	-6.33258e-164	-6.06955e-163	8.93761e-163	3.38768e-163	9.70635e-163	-3.44793e-163	-6.2436e-163	2.93901e-163	6.17571e-163	-1.0786e-163	-4.25991e-163	-1.46957e-163	-2.73047e-163	2.86414e-163	-6.89327e-164	1.08864e-162	0
-6.83811e-163	4.4819e-164	-2.67707e-163	1.05726e-162	1.7742e-163	1.19235e-163	-8.92194e-164	2.36549e-163	-4.08419e-163	-3.0712e-163	-3.73743e-163	2.31507e-163	-6.24408e-164	1.74645e-163	-6.33258e-164	-6.06955e-163	8.93761e-163	3.38768e-163	9.70635e-163	-3.44793e-163	-6.2436e-163	2.93901e-163	6.17571e-163	-1.0786e-163	-4.25991e-163	-1.46957e-163	-2.73047e-163	2.86414e-163	-6.89327e-164	1.08864e-162	0
-6.83811e-163	4.4819e-164	-2.67707e-163	1.05726e-162	1.7742e-163	1.19235e-163	-8.92194e-164	2.36549e-163	-4.08419e-163	-3.0712e-163	-3.73743e-163	2.31507e-163	-6.24408e-164	1.74645e-163	-6.33258e-164	-6.06955e-163	8.93761e-163	3.38768e-163	9.70635e-163	-3.44793e-163	-6.2436e-163	2.93901e-163	6.17571e-163	-1.0786e-163	-4.25991e-163	-1.46957e-163	-2.73047e-163	2.86414e-163	-6.89327e-164	1.08864e-162	0
-6.83811e-163	4.4819e-164	-2.67707e-163	1.05726e-162	1.7742e-163	1.19235e-163	-8.92194e-164	2.36549e-163	-4.08419e-163	-3.0712e-163	-3.73743e-163	2.31507e-163	-6.24408e-164	1.74645e-163	-6.33258e-164	-6.06955e-163	8.93761e-163	3.38768e-163	9.70635e-163	-3.44793e-163	-6.2436e-163	2.93901e-163	6.17571e-163	-1.0786e-163	-4.25991e-163	-1.46957e-163	-2.73047e-163	2.86414e-163	-6.89327e-164	1.08864e-162	0
-6.83811e-163	4.4819e-164	-2.67707e-163	1.05726e-162	1.7742e-163	1.19235e-163	-8.92194e-164	2.36549e-163	-4.08419e-163	-3.0712e-163	-3.73743e-163	2.31507e-163	-6.24408e-164	1.74645e-163	-6.33258e-164	-6.06955e-163	8.93761e-163	3.38768e-163	9.70635e-163	-3.44793e-163	-6.2436e-163	2.93901e-163	6.17571e-163	-1.0786e-163	-4.25991e-163	-1.46957e-163	-2.73047e-163	2.86414e-163	-6.89327e-164	1.08864e-162	0
-6.83811e-163	4.4819e-164	-2.67707e-163	1.05726e-162	1.7742e-163	1.19235e-163	-8.92194e-164	2.36549e-163	-4.08419e-163	-3.0712e-163	-3.73743e-163	2.31507e-163	-6.24408e-164	1.74645e-163	-6.33258e-164	-6.06955e-163	8.93761e-163	3.38768e-163	9.70635e-163	-3.44793e-163	-6.2436e-163	2.93901e-163	6.17571e-163	-1.0786e-163	-4.25991e-163	-1.46957e-163	-2.73047e-163	2.86414e-163	-6.89327e-164	1.08864e-162	0
-6.83811e-163	4.4819e-164	-2.67707e-163	1.05726e-162	1.7742e-163	1.19235e-163	-8.92194e-164	2.36549e-163	-4.08419e-163	-3.0712e-163	-3.73743e-163	2.31507e-163	-6.24408e-164	1.74645e-163	-6.33258e-164	-6.06955e-163	8.93761e-163	3.38768e-163	9.70635e-163	-3.44793e-163	-6.2436e-163	2.93901e-163	6.17571e-163	-1.0786e-163	-4.25991e-163	-1.46957e-163	-2.73047e-163	2.86414e-163	-6.89327e-164	1.08864e-162	0
-6.83811e-163	4.4819e-164	-2.67707e-163	1.05726e-162	1.7742e-163	1.19235e-163	-8.92194e-164	2.36549e-163	-4.08419e-163	-3.0712e-163	-3.73743e-163	2.31507e-163	-6.24408e-164	1.74645e-163	-6.33258e-164	-6.06955e-163	8.93761e-163	3.38768e-163	9.70635e-163	-3.44793e-163	-6.2436e-163	2.93901e-163	6.17571e-163	-1.0786e-163	-4.25991e-163	-1.46957e-163	-2.73047e-163	2.86414e-163	-6.89327e-164	1.08864e-162	0
-6.83811e-163	4.4819e-164	-2.67707e-163	1.05726e-162	1.7742e-163	1.19235e-163	-8.92194e-164	2.36549e-163	-4.08419e-163	-3.0712e-163	-3.73743e-163	2.31507e-163	-6.24408e-164	1.74645e-163	-6.33258e-164	-6.06955e-163	8.93761e-163	3.38768e-163	9.70635e-163	-3.44793e-163	-6.2436e-163	2.93901e-163	6.17571e-163	-1.0786e-163	-4.25991e-163	-1.46957e-163	-2.73047e-163	2.86414e-163	-6.89327e-164	1.08864e-162	0
-6.83811e-163	4.4819e-164	-2.67707e-163	1.05726e-162	1.7742e-163	1.19235e-163	-8.92194e-164	2.36549e-163	-4.08419e-163	-3.0712e-163	-3.73743e-163	2.31507e-163	-6.24408e-164	1.74645e-163	-6.33258e-164	-6.06955e-163	8.93761e-163	3.38768e-163	9.70635e-163	-3.44793e-163	-6.2436e-163	2.93901e-163	6.17571e-163	-1.0786e-163	-4.25991e-163	-1.46957e-163	-2.73047e-163	2.86414e-163	-6.89327e-164	1.08864e-162	0
-6.83811e-163	4.4819e-164	-2.67707e-163	1.05726e-162	1.7742e-163	1.19235e-163	-8.92194e-164	2.36549e-163	-4.08419e-163	-3.0712e-163	-3.73743e-163	2.31507e-163	-6.24408e-164	1.74645e-163	-6.33258e-164	-6.06955e-163	8.93761e-163	3.38768e-163	9.70635e-163	-3.44793e-163	-6.2436e-163	2.93901e-163	6.17571e-163	-1.0786e-163	-4.25991e-163	-1.46957e-163	-2.73047e-163	2.86414e-163	-6.89327e-164	1.08864e-162	0
-6.83811e-163	4.4819e-164	-2.67707e-163	1.05726e-162	1.7742e-163	1.19235e-163	-8.92194e-164	2.36549e-163	-4.08419e-163	-3.0712e-163	-3.73743e-163	2.31507e-163	-6.24408e-164	1.74645e-163	-6.33258e-164	-6.06955e-163	8.93761e-163	3.38768e-163	9.70635e-163	-3.44793e-163	-6.2436e-163	2.93901e-163	6.17571e-163	-1.0786e-163	-4.25991e-163	-1.46957e-163	-2.73047e-163	2.86414e-163	-6.89327e-164	1.08864e-162	0
-6.83811e-163	4.4819e-164	-2.67707e-163	1.05726e-162	1.7742e-163	1.19235e-163	-8.92194e-164	2.36549e-163	-4.08419e-163	-3.0712e-163	-3.73743e-163	2.31507e-163	-6.24408e-164	1.74645e-163	-6.33258e-164	-6.06955e-163	8.93761e-163	3.38768e-163	9.70635e-163	-3.44793e-163	-6.2436e-163	2.93901e-163	6.17571e-163	-1.0786e-163	-4.25991e-163	-1.46957e-163	-2.73047e-163	2.86414e-163	-6.89327e-164	1.08864e-162	0
-6.83811e-163	4.4819e-164	-2.67707e-163	1.05726e-162	1.7742e-163	1.19235e-163	-8.92194e-164	2.36549e-163	-4.08419e-163	-3.0712e-163	-3.73743e-163	2.31507e-163	-6.24408e-164	1.74645e-163	-6.33258e-164	-6.06955e-163	8.93761e-163	3.38768e-163	9.70635e-163	-3.44793e-163	-6.2436e-163	2.93901e-163	6.17571e-163	-1.0786e-163	-4.25991e-163	-1.46957e-163	-2.73047e-163	2.86414e-163	-6.89327e-164	1.08864e-162	0
-6.83811e-163	4.4819e-164	-2.67707e-163	1.05726e-162	1.7742e-163	1.19235e-163	-8.92194e-164	2.36549e-163	-4.08419e-163	-3.0712e-163	-3.73743e-163	2.31507e-163	-6.24408e-164	1.74645e-163	-6.33258e-164	-6.06955e-163	8.93761e-163	3.38768e-163	9.70635e-163	-3.44793e-163	-6.2436e-163	2.93901e-163	6.17571e-163	-1.0786e-163	-4.25991e-163	-1.46957e-163	-2.73047e-163	2.86414e-163	-6.89327e-164	1.08864e-162	0
-6.83811e-163	4.4819e-164	-2.67707e-163	1.05726e-162	1.7742e-163	1.19235e-163	-8.92194e-164	2.36549e-163	-4.08419e-163	-3.0712e-163	-3.73743e-163	2.31507e-163	-6.24408e-164	1.74645e-163	-6.33258e-164	-6.06955e-163	8.93761e-163	3.38768e-163	9.70635e-163	-3.44793e-163	-6.2436e-163	2.93901e-163	6.17571e-163	-1.0786e-163	-4.25991e-163	-1.46957e-163	-2.73047e-163	2.86414e-163	-6.89327e-164	1.08864e-162	0
-6.83811e-163	4.4819e-164	-2.67707e-163	1.05726e-162	1.7742e-163	1.19235e-163	-8.92194e-164	2.36549e-163	-4.08419e-163	-3.0712e-163	-3.73743e-163	2.31507e-163	-6.24408e-164	1.74645e-163	-6.33258e-164	-6.06955e-163	8.93761e-163	3.38768e-163	9.70635e-163	-3.44793e-163	-6.2436e-163	2.93901e-163	6.17571e-163	-1.0786e-163	-4.25991e-163	-1.46957e-163	-2.73047e-163	2.86414e-163	-6.89327e-164	1.08864e-162	0
-6.83811e-163	4.4819e-164	-2.67707e-163	1.05726e-162	1.7742e-163	1.19235e-163	-8.92194e-164	2.36549e-163	-4.08419e-163	-3.0712e-163	-3.73743e-163	2.31507e-163	-6.24408e-164	1.74645e-163	-6.33258e-164	-6.06955e-163	8.93761e-163	3.38768e-163	9.70635e-163	-3.44793e-163	-6.2436e-163	2.93901e-163	6.17571e-163	-1.0786e-163	-4.25991e-163	-1.46957e-163	-2.73047e-163	2.86414e-163	-6.89327e-164	1.08864e-162	0
-6.83811e-163	4.4819e-164	-2.67707e-163	1.05726e-162	1.7742e-163	1.19235e-163	-8.92194e-164	2.36549e-163	-4.08419e-163	-3.0712e-163	-3.73743e-163	2.31507e-163	-6.24408e-164	1.74645e-163	-6.33258e-164	-6.06955e-163	8.93761e-163	3.38768e-163	9.70635e-163	-3.44793e-163	-6.2436e-163	2.93901e-163	6.17571e-163	-1.0786e-163	-4.25991e-163	-1.46957e-163	-2.73047e-163	2.86414e-163	-6.89327e-164	1.08864e-162	0
-6.83811e-163	4.4819e-164	-2.67707e-163	1.05726e-162	1.7742e-163	1.19235e-163	-8.92194e-164	2.36549e-163	-4.08419e-163	-3.0712e-163	-3.73743e-163	2.31507e-163	-6.24408e-164	1.74645e-163	-6.33258e-164	-6.06955e-163	8.93761e-163	3.38768e-163	9.70635e-163	-3.44793e-163	-6.2436e-163	2.93901e-163	6.17571e-163	-1.0786e-163	-4.25991e-163	-1.46957e-163	-2.73047e-163	2.86414e-163	-6.89327e-164	1.08864e-162	0
-6.83811e-163	4.4819e-164	-2.67707e-163	1.05726e-162	1.7742e-163	1.19235e-163	-8.92194e-164	2.36549e-163	-4.08419e-163	-3.0712e-163	-3.73743e-163	2.31507e-163	-6.24408e-164	1.74645e-163	-6.33258e-164	-6.06955e-163	8.93761e-163	3.38768e-163	9.70635e-163	-3.44793e-163	-6.2436e-163	2.93901e-163	6.17571e-163	-1.0786e-163	-4.25991e-163	-1.46957e-163	-2.73047e-163	2.86414e-163	-6.89327e-164	1.08864e-162	0
-6.83811e-163	4.4819e-164	-2.67707e-163	1.05726e-162	1.7742e-163	1.19235e-163	-8.92194e-164	2.36549e-163	-4.08419e-163	-3.0712e-163	-3.73743e-163	2.31507e-163	-6.24408e-164	1.74645e-163	-6.33258e-164	-6.06955e-163	8.93761e-163	3.38768e-163	9.70635e-163	-3.44793e-163	-6.2436e-163	2.93901e-163	6.17571e-163	-1.0786e-163	-4.25991e-163	-1.46957e-163	-2.73047e-163	2.86414e-163	-6.89327e-164	1.08864e-162	0
-6.83811e-163	4.4819e-164	-2.67707e-163	1.05726e-162	1.7742e-163	1.19235e-163	-8.92194e-164	2.36549e-163	-4.08419e-163	-3.0712e-163	-3.73743e-163	2.31507e-163	-6.24408e-164	1.74645e-163	-6.33258e-164	-6.06955e-163	8.93761e-163	3.38768e-163	9.70635e-163	-3.44793e-163	-6.2436e-163	2.93901e-163	6.17571e-163	-1.0786e-163	-4.25991e-163	-1.46957e-163	-2.73047e-163	2.86414e-163	-6.89327e-164	1.08864e-162	0
-6.83811e-163	4.4819e-164	-2.67707e-163	1.05726e-162	1.7742e-163	1.19235e-163	-8.92194e-164	2.36549e-163	-4.08419e-163	-3.0712e-163	-3.73743e-163	2.31507e-163	-6.24408e-164	1.74645e-163	-6.33258e-164	-6.06955e-163	8.93761e-163	3.38768e-163	9.70635e-163	-3.44793e-163	-6.2436e-163	2.93901e-163	6.17571e-163	-1.0786e-163	-4.25991e-163	-1.46957e-163	-2.73047e-163	2.86414e-163	-6.89327e-164	1.08864e-162	0
-6.83811e-163	4.4819e-164	-2.67707e-163	1.05726e-162	1.7742e-163	1.19235e-163	-8.92194e-164	2.36549e-163	-4.08419e-163	-3.0712e-163	-3.73743e-163	2.31507e-163	-6.24408e-164	1.74645e-163	-6.33258e-164	-6.06955e-163	8.93761e-163	3.38768e-163	9.70635e-163	-3.44793e-163	-6.2436e-163	2.93901e-163	6.17571e-163	-1.0786e-163	-4.25991e-163	-1.46957e-163	-2.73047e-163	2.86414e-163	-6.89327e-164	1.08864e-162	0
-6.83811e-163	4.4819e-164	-2.67707e-163	1.05726e-162	1.7742e-163	1.19235e-163	-8.92194e-164	2.36549e-163	-4.08419e-163	-3.0712e-163	-3.73743e-163	2.31507e-163	-6.24408e-164	1.74645e-163	-6.33258e-164	-6.06955e-163	8.93761e-163	3.38768e-163	9.70635e-163	-3.44793e-163	-6.2436e-163	2.93901e-163	6.17571e-163	-1.0786e-163	-4.25991e-163	-1.46957e-163	-2.73047e-163	2.86414e-163	-6.89327e-164	1.08864e-162	0
-6.83811e-163	4.4819e-164	-2.67707e-163	1.05726e-162	1.7742e-163	1.19235e-163	-8.92194e-164	2.36549e-163	-4.08419e-163	-3.0712e-163	-3.73743e-163	2.31507e-163	-6.24408e-164	1.74645e-163	-6.33258e-164	-6.06955e-163	8.93761e-163	3.38768e-163	9.70635e-163	-3.44793e-163	-6.2436e-163	2.93901e-163	6.17571e-163	-1.0786e-163	-4.25991e-163	-1.46957e-163	-2.73047e-163	2.86414e-163	-6.89327e-164	1.08864e-162	0
-6.83811e-163	4.4819e-164	-2.67707e-163	1.05726e-162	1.7742e-163	1.19235e-163	-8.92194e-164	2.36549e-163	-4.08419e-163	-3.0712e-163	-3.73743e-163	2.31507e-163	-6.24408e-164	1.74645e-163	-6.33258e-164	-6.06955e-163	8.93761e-163	3.38768e-163	9.70635e-163	-3.44793e-163	-6.2436e-163	2.93901e-163	6.17571e-163	-1.0786e-163	-4.25991e-163	-1.46957e-163	-2.73047e-163	2.86414e-163	-6.89327e-164	1.08864e-162	0
-6.83811e-163	4.4819e-164	-2.67707e-163	1.05726e-162	1.7742e-163	1.19235e-163	-8.92194e-164	2.36549e-163	-4.08419e-163	-3.0712e-163	-3.73743e-163	2.31507e-163	-6.24408e-164	1.74645e-163	-6.33258e-164	-6.06955e-163	8.93761e-163	3.38768e-163	9.70635e-163	-3.44793e-163	-6.2436e-163	2.93901e-163	6.17571e-163	-1.0786e-163	-4.25991e-163	-1.46957e-163	-2.73047e-163	2.86414e-163	-6.89327e-164	1.08864e-162	0
-6.83811e-163	4.4819e-164	-2.67707e-163	1.05726e-162	1.7742e-163	1.19235e-163	-8.92194e-164	2.36549e-163	-4.08419e-163	-3.0712e-163	-3.73743e-163	2.31507e-163	-6.24408e-164	1.74645e-163	-6.33258e-164	-6.06955e-163	8.93761e-163	3.38768e-163	9.70635e-163	-3.44793e-163	-6.2436e-163	2.93901e-163	6.17571e-163	-1.0786e-163	-4.25991e-163	-1.46957e-163	-2.73047e-163	2.86414e-163	-6.89327e-164	1.08864e-162	0
-6.83811e-163	4.4819e-164	-2.67707e-163	1.05726e-162	1.7742e-163	1.19235e-163	-8.92194e-164	2.36549e-163	-4.08419e-163	-3.0712e-163	-3.73743e-163	2.31507e-163	-6.24408e-164	1.74645e-163	-6.33258e-164	-6.06955e-163	8.93761e-163	3.38768e-163	9.70635e-163	-3.44793e-163	-6.2436e-163	2.93901e-163	6.17571e-163	-1.0786e-163	-4.25991e-163	-1.46957e-163	-2.73047e-163	2.86414e-163	-6.89327e-164	1.08864e-162	0
-6.83811e-163	4.4819e-164	-2.67707e-163	1.05726e-162	1.7742e-163	1.19235e-163	-8.92194e-164	2.36549e-163	-4.08419e-163	-3.0712e-163	-3.73743e-163	2.31507e-163	-6.24408e-164	1.74645e-163	-6.33258e-164	-6.06955e-163	8.93761e-163	3.38768e-163	9.70635e-163	-3.44793e-163	-6.2436e-163	2.93901e-163	6.17571e-163	-1.0786e-163	-4.25991e-163	-1.46957e-163	-2.73047e-163	2.86414e-163	-6.89327e-164	1.08864e-162	0
-6.83811e-163	4.4819e-164	-2.67707e-163	1.05726e-162	1.7742e-163	1.19235e-163	-8.92194e-164	2.36549e-163	-4.08419e-163	-3.0712e-163	-3.73743e-163	2.31507e-163	-6.24408e-164	1.74645e-163	-6.33258e-164	-6.06955e-163	8.93761e-163	3.38768e-163	9.70635e-163	-3.44793e-163	-6.2436e-163	2.93901e-163	6.17571e-163	-1.0786e-163	-4.25991e-163	-1.46957e-163	-2.73047e-163	2.86414e-163	-6.89327e-164	1.08864e-162	0
-6.83811e-163	4.4819e-164	-2.67707e-163	1.05726e-162	1.7742e-163	1.19235e-163	-8.92194e-164	2.36549e-163	-4.08419e-163	-3.0712e-163	-3.73743e-163	2.31507e-163	-6.24408e-164	1.74645e-163	-6.33258e-164	-6.06955e-163	8.93761e-163	3.38768e-163	9.70635e-163	-3.44793e-163	-6.2436e-163	2.93901e-163	6.17571e-163	-1.0786e-163	-4.25991e-163	-1.46957e-163	-2.73047e-163	2.86414e-163	-6.89327e-164	1.08864e-162	0
-6.83811e-163	4.4819e-164	-2.67707e-163	1.05726e-162	1.7742e-163	1.19235e-163	-8.92194e-164	2.36549e-163	-4.08419e-163	-3.0712e-163	-3.73743e-163	2.31507e-163	-6.24408e-164	1.74645e-163	-6.33258e-164	-6.06955e-163	8.93761e-163	3.38768e-163	9.70635e-163	-3.44793e-163	-6.2436e-163	2.93901e-163	6.17571e-163	-1.0786e-163	-4.25991e-163	-1.46957e-163	-2.73047e-163	2.86414e-163	-6.89327e-164	1.08864e-162	0
-6.83811e-163	4.4819e-164	-2.67707e-163	1.05726e-162	1.7742e-163	1.19235e-163	-8.92194e-164	2.36549e-163	-4.08419e-163	-3.0712e-163	-3.73743e-163	2.31507e-163	-6.24408e-164	1.74645e-163	-6.33258e-164	-6.06955e-163	8.93761e-163	3.38768e-163	9.70635e-163	-3.44793e-163	-6.2436e-163	2.93901e-163	6.17571e-163	-1.0786e-163	-4.25991e-163	-1.46957e-163	-2.73047e-163	2.86414e-163	-6.89327e-164	1.08864e-162	0
-6.83811e-163	4.4819e-164	-2.67707e-163	1.05726e-162	1.7742e-163	1.19235e-163	-8.92194e-164	2.36549e-163	-4.08419e-163	-3.0712e-163	-3.73743e-163	2.31507e-163	-6.24408e-164	1.74645e-163	-6.33258e-164	-6.06955e-163	8.93761e-163	3.38768e-163	9.70635e-163	-3.44793e-163	-6.2436e-163	2.93901e-163	6.17571e-163	-1.0786e-163	-4.25991e-163	-1.46957e-163	-2.73047e-163	2.86414e-163	-6.89327e-164	1.08864e-162	0
-6.83811e-163	4.4819e-164	-2.67707e-163	1.05726e-162	1.7742e-163	1.19235e-163	-8.92194e-164	2.36549e-163	-4.08419e-163	-3.0712e-163	-3.73743e-163	2.31507e-163	-6.24408e-164	1.74645e-163	-6.33258e-164	-6.06955e-163	8.93761e-163	3.38768e-163	9.70635e-163	-3.44793e-163	-6.2436e-163	2.93901e-163	6.17571e-163	-1.0786e-163	-4.25991e-163	-1.46957e-163	-2.73047e-163	2.86414e-163	-6.89327e-164	1.08864e-162	0
-6.83811e-163	4.4819e-164	-2.67707e-163	1.05726e-162	1.7742e-163	1.19235e-163	-8.92194e-164	2.36549e-163	-4.08419e-163	-3.0712e-163	-3.73743e-163	2.31507e-163	-6.24408e-164	1.74645e-163	-6.33258e-164	-6.06955e-163	8.93761e-163	3.38768e-163	9.70635e-163	-3.44793e-163	-6.2436e-163	2.93901e-163	6.17571e-163	-1.0786e-163	-4.25991e-163	-1.46957e-163	-2.73047e-163	2.86414e-163	-6.89327e-164	1.08864e-162	0
-6.83811e-163	4.4819e-164	-2.67707e-163	1.05726e-162	1.7742e-163	1.19235e-163	-8.92194e-164	2.36549e-163	-4.08419e-163	-3.0712e-163	-3.73743e-163	2.31507e-163	-6.24408e-164	1.74645e-163	-6.33258e-164	-6.06955e-163	8.93761e-163	3.38768e-163	9.70635e-163	-3.44793e-163	-6.2436e-163	2.93901e-163	6.17571e-163	-1.0786e-163	-4.25991e-163	-1.46957e-163	-2.73047e-163	2.86414e-163	-6.89327e-164	1.08864e-162	0
-6.83811e-163	4.4819e-164	-2.67707e-163	1.05726e-162	1.7742e-163	1.19235e-163	-8.92194e-164	2.36549e-163	-4.08419e-163	-3.0712e-163	-3.73743e-163	2.31507e-163	-6.24408e-164	1.74645e-163	-6.33258e-164	-6.06955e-163	8.93761e-163	3.38768e-163	9.70635e-163	-3.44793e-163	-6.2436e-163	2.93901e-163	6.17571e-163	-1.0786e-163	-4.25991e-163	-1.46957e-163	-2.73047e-163	2.86414e-163	-6.89327e-164	1.08864e-162	0
-6.83811e-163	4.4819e-164	-2.67707e-163	1.05726e-162	1.7742e-163	1.19235e-163	-8.92194e-164	2.36549e-163	-4.08419e-163	-3.0712e-163	-3.73743e-163	2.31507e-163	-6.24408e-164	1.74645e-163	-6.33258e-164	-6.06955e-163	8.93761e-163	3.38768e-163	9.70635e-163	-3.44793e-163	-6.2436e-163	2.93901e-163	6.17571e-163	-1.0786e-163	-4.25991e-163	-1.46957e-163	-2.73047e-163	2.86414e-163	-6.89327e-164	1.08864e-162	0
-6.83811e-163	4.4819e-164	-2.67707e-163	1.05726e-162	1.7742e-163	1.19235e-163	-8.92194e-164	2.36549e-163	-4.08419e-163	-3.0712e-163	-3.73743e-163	2.31507e-163	-6.24408e-164	1.74645e-163	-6.33258e-164	-6.06955e-163	8.93761e-163	3.38768e-163	9.70635e-163	-3.44793e-163	-6.2436e-163	2.93901e-163	6.17571e-163	-1.0786e-163	-4.25991e-163	-1.46957e-163	-2.73047e-163	2.86414e-163	-6.89327e-164	1.08864e-162	0
-6.83811e-163	4.4819e-164	-2.67707e-163	1.05726e-162	1.7742e-163	1.19235e-163	-8.92194e-164	2.36549e-163	-4.08419e-163	-3.0712e-163	-3.73743e-163	2.31507e-163	-6.24408e-164	1.74645e-163	-6.33258e-164	-6.06955e-163	8.93761e-163	3.38768e-163	9.70635e-163	-3.44793e-163	-6.2436e-163	2.93901e-163	6.17571e-163	-1.0786e-163	-4.25991e-163	-1.46957e-163	-2.73047e-163	2.86414e-163	-6.89327e-164	1.08864e-162	0
-6.83811e-163	4.4819e-164	-2.67707e-163	1.05726e-162	1.7742e-163	1.19235e-163	-8.92194e-164	2.36549e-163	-4.08419e-163	-3.0712e-163	-3.73743e-163	2.31507e-163	-6.24408e-164	1.74645e-163	-6.33258e-164	-6.06955e-163	8.93761e-163	3.38768e-163	9.70635e-163	-3.44793e-163	-6.2436e-163	2.93901e-163	6.17571e-163	-1.0786e-163	-4.25991e-163	-1.46957e-163	-2.73047e-163	2.86414e-163	-6.89327e-164	1.08864e-162	0
-6.83811e-163	4.4819e-164	-2.67707e-163	1.05726e-162	1.7742e-163	1.19235e-163	-8.92194e-164	2.36549e-163	-4.08419e-163	-3.0712e-163	-3.73743e-163	2.31507e-163	-6.24408e-164	1.74645e-163	-6.33258e-164	-6.06955e-163	8.93761e-163	3.38768e-163	9.70635e-163	-3.44793e-163	-6.2436e-163	2.93901e-163	6.17571e-163	-1.0786e-163	-4.25991e-163	-1.46957e-163	-2.73047e-163	2.86414e-163	-6.89327e-164	1.08864e-162	0
-6.83811e-163	4.4819e-164	-2.67707e-163	1.05726e-162	1.7742e-163	1.19235e-163	-8.92194e-164	2.36549e-163	-4.08419e-163	-3.0712e-163	-3.73743e-163	2.31507e-163	-6.24408e-164	1.74645e-163	-6.33258e-164	-6.06955e-163	8.93761e-163	3.38768e-163	9.70635e-163	-3.44793e-163	-6.2436e-163	2.93901e-163	6.17571e-163	-1.0786e-163	-4.25991e-163	-1.46957e-163	-2.73047e-163	2.86414e-163	-6.89327e-164	1.08864e-162	0
-6.83811e-163	4.4819e-164	-2.67707e-163	1.05726e-162	1.7742e-163	1.19235e-163	-8.92194e-164	2.36549e-163	-4.08419e-163	-3.0712e-163	-3.73743e-163	2.31507e-163	-6.24408e-164	1.74645e-163	-6.33258e-164	-6.06955e-163	8.93761e-163	3.38768e-163	9.70635e-163	-3.44793e-163	-6.2436e-163	2.93901e-163	6.17571e-163	-1.0786e-163	-4.25991e-163	-1.46957e-163	-2.73047e-163	2.86414e-163	-6.89327e-164	1.08864e-162	0
-6.83811e-163	4.4819e-164	-2.67707e-163	1.05726e-162	1.7742e-163	1.19235e-163	-8.92194e-164	2.36549e-163	-4.08419e-163	-3.0712e-163	-3.73743e-163	2.31507e-163	-6.24408e-164	1.74645e-163	-6.33258e-164	-6.06955e-163	8.93761e-163	3.38768e-163	9.70635e-163	-3.44793e-163	-6.2436e-163	2.93901e-163	6.17571e-163	-1.0786e-163	-4.25991e-163	-1.46957e-163	-2.73047e-163	2.86414e-163	-6.89327e-164	1.08864e-162	0
-6.83811e-163	4.4819e-164	-2.67707e-163	1.05726e-162	1.7742e-163	1.19235e-163	-8.92194e-164	2.36549e-163	-4.08419e-163	-3.0712e-163	-3.73743e-163	2.31507e-163	-6.24408e-164	1.74645e-163	-6.33258e-164	-6.06955e-163	8.93761e-163	3.38768e-163	9.70635e-163	-3.44793e-163	-6.2436e-163	2.93901e-163	6.17571e-163	-1.0786e-163	-4.25991e-163	-1.46957e-163	-2.73047e-163	2.86414e-163	-6.89327e-164	1.08864e-162	0
-6.83811e-163	4.4819e-164	-2.67707e-163	1.05726e-162	1.7742e-163	1.19235e-163	-8.92194e-164	2.36549e-163	-4.08419e-163	-3.0712e-163	-3.73743e-163	2.31507e-163	-6.24408e-164	1.74645e-163	-6.33258e-164	-6.06955e-163	8.93761e-163	3.38768e-163	9.70635e-163	-3.44793e-163	-6.2436e-163	2.93901e-163	6.17571e-163	-1.0786e-163	-4.25991e-163	-1.46957e-163	-2.73047e-163	2.86414e-163	-6.89327e-164	1.08864e-162	0
-6.83811e-163	4.4819e-164	-2.67707e-163	1.05726e-162	1.7742e-163	1.19235e-163	-8.92194e-164	2.36549e-163	-4.08419e-163	-3.0712e-163	-3.73743e-163	2.31507e-163	-6.24408e-164	1.74645e-163	-6.33258e-164	-6.06955e-163	8.93761e-163	3.38768e-163	9.70635e-163	-3.44793e-163	-6.2436e-163	2.93901e-163	6.17571e-163	-1.0786e-163	-4.25991e-163	-1.46957e-163	-2.73047e-163	2.86414e-163	-6.89327e-164	1.08864e-162	0
-6.83811e-163	4.4819e-164	-2.67707e-163	1.05726e-162	1.7742e-163	1.19235e-163	-8.92194e-164	2.36549e-163	-4.08419e-163	-3.0712e-163	-3.73743e-163	2.31507e-163	-6.24408e-164	1.74645e-163	-6.33258e-164	-6.06955e-163	8.93761e-163	3.38768e-163	9.70635e-163	-3.44793e-163	-6.2436e-163	2.93901e-163	6.17571e-163	-1.0786e-163	-4.25991e-163	-1.46957e-163	-2.73047e-163	2.86414e-163	-6.89327e-164	1.08864e-162	0
-6.83811e-163	4.4819e-164	-2.67707e-163	1.05726e-162	1.7742e-163	1.19235e-163	-8.92194e-164	2.36549e-163	-4.08419e-163	-3.0712e-163	-3.73743e-163	2.31507e-163	-6.24408e-164	1.74645e-163	-6.33258e-164	-6.06955e-163	8.93761e-163	3.38768e-163	9.70635e-163	-3.44793e-163	-6.2436e-163	2.93901e-163	6.17571e-163	-1.0786e-163	-4.25991e-163	-1.46957e-163	-2.73047e-163	2.86414e-163	-6.89327e-164	1.08864e-162	0
-6.83811e-163	4.4819e-164	-2.67707e-163	1.05726e-162	1.7742e-163	1.19235e-163	-8.92194e-164	2.36549e-163	-4.08419e-163	-3.0712e-163	-3.73743e-163	2.31507e-163	-6.24408e-164	1.74645e-163	-6.33258e-164	-6.06955e-163	8.93761e-163	3.38768e-163	9.70635e-163	-3.44793e-163	-6.2436e-163	2.93901e-163	6.17571e-163	-1.0786e-163	-4.25991e-163	-1.46957e-163	-2.73047e-163	2.86414e-163	-6.89327e-164	1.08864e-162	0
-6.83811e-163	4.4819e-164	-2.67707e-163	1.05726e-162	1.7742e-163	1.19235e-163	-8.92194e-164	2.36549e-163	-4.08419e-163	-3.0712e-163	-3.73743e-163	2.31507e-163	-6.24408e-164	1.74645e-163	-6.33258e-164	-6.06955e-163	8.93761e-163	3.38768e-163	9.70635e-163	-3.44793e-163	-6.2436e-163	2.93901e-163	6.17571e-163	-1.0786e-163	-4.25991e-163	-1.46957e-163	-2.73047e-163	2.86414e-163	-6.89327e-164	1.08864e-162	0
-6.83811e-163	4.4819e-164	-2.67707e-163	1.05726e-162	1.7742e-163	1.19235e-163	-8.92194e-164	2.36549e-163	-4.08419e-163	-3.0712e-163	-3.73743e-163	2.31507e-163	-6.24408e-164	1.74645e-163	-6.33258e-164	-6.06955e-163	8.93761e-163	3.38768e-163	9.70635e-163	-3.44793e-163	-6.2436e-163	2.93901e-163	6.17571e-163	-1.0786e-163	-4.25991e-163	-1.46957e-163	-2.73047e-163	2.86414e-163	-6.89327e-164	1.08864e-162	0
-6.83811e-163	4.4819e-164	-2.67707e-163	1.05726e-162	1.7742e-163	1.19235e-163	-8.92194e-164	2.36549e-163	-4.08419e-163	-3.0712e-163	-3.73743e-163	2.31507e-163	-6.24408e-164	1.74645e-163	-6.33258e-164	-6.06955e-163	8.93761e-163	3.38768e-163	9.70635e-163	-3.44793e-163	-6.2436e-163	2.93901e-163	6.17571e-163	-1.0786e-163	-4.25991e-163	-1.46957e-163	-2.73047e-163	2.86414e-163	-6.89327e-164	1.08864e-162	0
-6.83811e-163	4.4819e-164	-2.67707e-163	1.05726e-162	1.7742e-163	1.19235e-163	-8.92194e-164	2.36549e-163	-4.08419e-163	-3.0712e-163	-3.73743e-163	2.31507e-163	-6.24408e-164	1.74645e-163	-6.33258e-164	-6.06955e-163	8.93761e-163	3.38768e-163	9.70635e-163	-3.44793e-163	-6.2436e-163	2.93901e-163	6.17571e-163	-1.0786e-163	-4.25991e-163	-1.46957e-163	-2.73047e-163	2.86414e-163	-6.89327e-164	1.08864e-162	0
-6.83811e-163	4.4819e-164	-2.67707e-163	1.05726e-162	1.7742e-163	1.19235e-163	-8.92194e-164	2.36549e-163	-4.08419e-163	-3.0712e-163	-3.73743e-163	2.31507e-163	-6.24408e-164	1.74645e-163	-6.33258e-164	-6.06955e-163	8.93761e-163	3.38768e-163	9.70635e-163	-3.44793e-163	-6.2436e-163	2.93901e-163	6.17571e-163	-1.0786e-163	-4.25991e-163	-1.46957e-163	-2.73047e-163	2.86414e-163	-6.89327e-164	1.08864e-162	0
-6.83811e-163	4.4819e-164	-2.67707e-163	1.05726e-162	1.7742e-163	1.19235e-163	-8.92194e-164	2.36549e-163	-4.08419e-163	-3.0712e-163	-3.73743e-163	2.31507e-163	-6.24408e-164	1.74645e-163	-6.33258e-164	-6.06955e-163	8.93761e-163	3.38768e-163	9.70635e-163	-3.44793e-163	-6.2436e-163	2.93901e-163	6.17571e-163	-1.0786e-163	-4.25991e-163	-1.46957e-163	-2.73047e-163	2.86414e-163	-6.89327e-164	1.08864e-162	0
-6.83811e-163	4.4819e-164	-2.67707e-163	1.05726e-162	1.7742e-163	1.19235e-163	-8.92194e-164	2.36549e-163	-4.08419e-163	-3.0712e-163	-3.73743e-163	2.31507e-163	-6.24408e-164	1.74645e-163	-6.33258e-164	-6.06955e-163	8.93761e-163	3.38768e-163	9.70635e-163	-3.44793e-163	-6.2436e-163	2.93901e-163	6.17571e-163	-1.0786e-163	-4.25991e-163	-1.46957e-163	-2.73047e-163	2.86414e-163	-6.89327e-164	1.08864e-162	0
-6.83811e-163	4.4819e-164	-2.67707e-163	1.05726e-162	1.7742e-163	1.19235e-163	-8.92194e-164	2.36549e-163	-4.08419e-163	-3.0712e-163	-3.73743e-163	2.31507e-163	-6.24408e-164	1.74645e-163	-6.33258e-164	-6.06955e-163	8.93761e-163	3.38768e-163	9.70635e-163	-3.44793e-163	-6.2436e-163	2.93901e-163	6.17571e-163	-1.0786e-163	-4.25991e-163	-1.46957e-163	-2.73047e-163	2.86414e-163	-6.89327e-164	1.08864e-162	0
-6.83811e-163	4.4819e-164	-2.67707e-163	1.05726e-162	1.7742e-163	1.19235e-163	-8.92194e-164	2.36549e-163	-4.08419e-163	-3.0712e-163	-3.73743e-163	2.31507e-163	-6.24408e-164	1.74645e-163	-6.33258e-164	-6.06955e-163	8.93761e-163	3.38768e-163	9.70635e-163	-3.44793e-163	-6.2436e-163	2.93901e-163	6.17571e-163	-1.0786e-163	-4.25991e-163	-1.46957e-163	-2.73047e-163	2.86414e-163	-6.89327e-164	1.08864e-162	0
-6.83811e-163	4.4819e-164	-2.67707e-163	1.05726e-162	1.7742e-163	1.19235e-163	-8.92194e-164	2.36549e-163	-4.08419e-163	-3.0712e-163	-3.73743e-163	2.31507e-163	-6.24408e-164	1.74645e-163	-6.33258e-164	-6.06955e-163	8.93761e-163	3.38768e-163	9.70635e-163	-3.44793e-163	-6.2436e-163	2.93901e-163	6.17571e-163	-1.0786e-163	-4.25991e-163	-1.46957e-163	-2.73047e-163	2.86414e-163	-6.89327e-164	1.08864e-162	0
-6.83811e-163	4.4819e-164	-2.67707e-163	1.05726e-162	1.7742e-163	1.19235e-163	-8.92194e-164	2.36549e-163	-4.08419e-163	-3.0712e-163	-3.73743e-163	2.31507e-163	-6.24408e-164	1.74645e-163	-6.33258e-164	-6.06955e-163	8.93761e-163	3.38768e-163	9.70635e-163	-3.44793e-163	-6.2436e-163	2.93901e-163	6.17571e-163	-1.0786e-163	-4.25991e-163	-1.46957e-163	-2.73047e-163	2.86414e-163	-6.89327e-164	1.08864e-162	0
-6.83811e-163	4.4819e-164	-2.67707e-163	1.05726e-162	1.7742e-163	1.19235e-163	-8.92194e-164	2.36549e-163	-4.08419e-163	-3.0712e-163	-3.73743e-163	2.31507e-163	-6.24408e-164	1.74645e-163	-6.33258e-164	-6.06955e-163	8.93761e-163	3.38768e-163	9.70635e-163	-3.44793e-163	-6.2436e-163	2.93901e-163	6.17571e-163	-1.0786e-163	-4.25991e-163	-1.46957e-163	-2.73047e-163	2.86414e-163	-6.89327e-164	1.08864e-162	0
-6.83811e-163	4.4819e-164	-2.67707e-163	1.05726e-162	1.7742e-163	1.19235e-163	-8.92194e-164	2.36549e-163	-4.08419e-163	-3.0712e-163	-3.73743e-163	2.31507e-163	-6.24408e-164	1.74645e-163	-6.33258e-164	-6.06955e-163	8.93761e-163	3.38768e-163	9.70635e-163	-3.44793e-163	-6.2436e-163	2.93901e-163	6.17571e-163	-1.0786e-163	-4.25991e-163	-1.46957e-163	-2.73047e-163	2.86414e-163	-6.89327e-164	1.08864e-162	0
-6.83811e-163	4.4819e-164	-2.67707e-163	1.05726e-162	1.7742e-163	1.19235e-163	-8.92194e-164	2.36549e-163	-4.08419e-163	-3.0712e-163	-3.73743e-163	2.31507e-163	-6.24408e-164	1.74645e-163	-6.33258e-164	-6.06955e-163	8.93761e-163	3.38768e-163	9.70635e-163	-3.44793e-163	-6.2436e-163	2.93901e-163	6.17571e-163	-1.0786e-163	-4.25991e-163	-1.46957e-163	-2.73047e-163	2.86414e-163	-6.89327e-164	1.08864e-162	0
-6.83811e-163	4.4819e-164	-2.67707e-163	1.05726e-162	1.7742e-163	1.19235e-163	-8.92194e-164	2.36549e-163	-4.08419e-163	-3.0712e-163	-3.73743e-163	2.31507e-163	-6.24408e-164	1.74645e-163	-6.33258e-164	-6.06955e-163	8.93761e-163	3.38768e-163	9.70635e-163	-3.44793e-163	-6.2436e-163	2.93901e-163	6.17571e-163	-1.0786e-163	-4.25991e-163	-1.46957e-163	-2.73047e-163	2.86414e-163	-6.89327e-164	1.08864e-162	0
-6.83811e-163	4.4819e-164	-2.67707e-163	1.05726e-162	1.7742e-163	1.19235e-163	-8.92194e-164	2.36549e-163	-4.08419e-163	-3.0712e-163	-3.73743e-163	2.31507e-163	-6.24408e-164	1.74645e-163	-6.33258e-164	-6.06955e-163	8.93761e-163	3.38768e-163	9.70635e-163	-3.44793e-163	-6.2436e-163	2.93901e-163	6.17571e-163	-1.0786e-163	-4.25991e-163	-1.46957e-163	-2.73047e-163	2.86414e-163	-6.89327e-164	1.08864e-162	0
-6.83811e-163	4.4819e-164	-2.67707e-163	1.05726e-162	1.7742e-163	1.19235e-163	-8.92194e-164	2.36549e-163	-4.08419e-163	-3.0712e-163	-3.73743e-163	2.31507e-163	-6.24408e-164	1.74645e-163	-6.33258e-164	-6.06955e-163	8.93761e-163	3.38768e-163	9.70635e-163	-3.44793e-163	-6.2436e-163	2.93901e-163	6.17571e-163	-1.0786e-163	-4.25991e-163	-1.46957e-163	-2.73047e-163	2.86414e-163	-6.89327e-164	1.08864e-162	0
-6.83811e-163	4.4819e-164	-2.67707e-163	1.05726e-162	1.7742e-163	1.19235e-163	-8.92194e-164	2.36549e-163	-4.08419e-163	-3.0712e-163	-3.73743e-163	2.31507e-163	-6.24408e-164	1.74645e-163	-6.33258e-164	-6.06955e-163	8.93761e-163	3.38768e-163	9.70635e-163	-3.44793e-163	-6.2436e-163	2.93901e-163	6.17571e-163	-1.0786e-163	-4.25991e-163	-1.46957e-163	-2.73047e-163	2.86414e-163	-6.89327e-164	1.08864e-162	0
-6.83811e-163	4.4819e-164	-2.67707e-163	1.05726e-162	1.7742e-163	1.19235e-163	-8.92194e-164	2.36549e-163	-4.08419e-163	-3.0712e-163	-3.73743e-163	2.31507e-163	-6.24408e-164	1.74645e-163	-6.33258e-164	-6.06955e-163	8.93761e-163	3.38768e-163	9.70635e-163	-3.44793e-163	-6.2436e-163	2.93901e-163	6.17571e-163	-1.0786e-163	-4.25991e-163	-1.46957e-163	-2.73047e-163	2.86414e-163	-6.89327e-164	1.08864e-162	0
-6.83811e-163	4.4819e-164	-2.67707e-163	1.05726e-162	1.7742e-163	1.19235e-163	-8.92194e-164	2.36549e-163	-4.08419e-163	-3.0712e-163	-3.73743e-163	2.31507e-163	-6.24408e-164	1.74645e-163	-6.33258e-164	-6.06955e-163	8.93761e-163	3.38768e-163	9.70635e-163	-3.44793e-163	-6.2436e-163	2.93901e-163	6.17571e-163	-1.0786e-163	-4.25991e-163	-1.46957e-163	-2.73047e-163	2.86414e-163	-6.89327e-164	1.08864e-162	0
-6.83811e-163	4.4819e-164	-2.67707e-163	1.05726e-162	1.7742e-163	1.19235e-163	-8.92194e-164	2.36549e-163	-4.08419e-163	-3.0712e-163	-3.73743e-163	2.31507e-163	-6.24408e-164	1.74645e-163	-6.33258e-164	-6.06955e-163	8.93761e-163	3.38768e-163	9.70635e-163	-3.44793e-163	-6.2436e-163	2.93901e-163	6.17571e-163	-1.0786e-163	-4.25991e-163	-1.46957e-163	-2.73047e-163	2.86414e-163	-6.89327e-164	1.08864e-162	0
-6.83811e-163	4.4819e-164	-2.67707e-163	1.05726e-162	1.7742e-163	1.19235e-163	-8.92194e-164	2.36549e-163	-4.08419e-163	-3.0712e-163	-3.73743e-163	2.31507e-163	-6.24408e-164	1.74645e-163	-6.33258e-164	-6.06955e-163	8.93761e-163	3.38768e-163	9.70635e-163	-3.44793e-163	-6.2436e-163	2.93901e-163	6.17571e-163	-1.0786e-163	-4.25991e-163	-1.46957e-163	-2.73047e-163	2.86414e-163	-6.89327e-164	1.08864e-162	0
-6.83811e-163	4.4819e-164	-2.67707e-163	1.05726e-162	1.7742e-163	1.19235e-163	-8.92194e-164	2.36549e-163	-4.08419e-163	-3.0712e-163	-3.73743e-163	2.31507e-163	-6.24408e-164	1.74645e-163	-6.33258e-164	-6.06955e-163	8.93761e-163	3.38768e-163	9.70635e-163	-3.44793e-163	-6.2436e-163	2.93901e-163	6.17571e-163	-1.0786e-163	-4.25991e-163	-1.46957e-163	-2.73047e-163	2.86414e-163	-6.89327e-164	1.08864e-162	0
-6.83811e-163	4.4819e-164	-2.67707e-163	1.05726e-162	1.7742e-163	1.19235e-163	-8.92194e-164	2.36549e-163	-4.08419e-163	-3.0712e-163	-3.73743e-163	2.31507e-163	-6.24408e-164	1.74645e-163	-6.33258e-164	-6.06955e-163	8.93761e-163	3.38768e-163	9.70635e-163	-3.44793e-163	-6.2436e-163	2.93901e-163	6.17571e-163	-1.0786e-163	-4.25991e-163	-1.46957e-163	-2.73047e-163	2.86414e-163	-6.89327e-164	1.08864e-162	0
-6.83811e-163	4.4819e-164	-2.67707e-163	1.05726e-162	1.7742e-163	1.19235e-163	-8.92194e-164	2.36549e-163	-4.08419e-163	-3.0712e-163	-3.73743e-163	2.31507e-163	-6.24408e-164	1.74645e-163	-6.33258e-164	-6.06955e-163	8.93761e-163	3.38768e-163	9.70635e-163	-3.44793e-163	-6.2436e-163	2.93901e-163	6.17571e-163	-1.0786e-163	-4.25991e-163	-1.46957e-163	-2.73047e-163	2.86414e-163	-6.89327e-164	1.08864e-162	0
-6.83811e-163	4.4819e-164	-2.67707e-163	1.05726e-162	1.7742e-163	1.19235e-163	-8.92194e-164	2.36549e-163	-4.08419e-163	-3.0712e-163	-3.73743e-163	2.31507e-163	-6.24408e-164	1.74645e-163	-6.33258e-164	-6.06955e-163	8.93761e-163	3.38768e-163	9.70635e-163	-3.44793e-163	-6.2436e-163	2.93901e-163	6.17571e-163	-1.0786e-163	-4.25991e-163	-1.46957e-163	-2.73047e-163	2.86414e-163	-6.89327e-164	1.08864e-162	0
-6.83811e-163	4.4819e-164	-2.67707e-163	1.05726e-162	1.7742e-163	1.19235e-163	-8.92194e-164	2.36549e-163	-4.08419e-163	-3.0712e-163	-3.73743e-163	2.31507e-163	-6.24408e-164	1.74645e-163	-6.33258e-164	-6.06955e-163	8.93761e-163	3.38768e-163	9.70635e-163	-3.44793e-163	-6.2436e-163	2.93901e-163	6.17571e-163	-1.0786e-163	-4.25991e-163	-1.46957e-163	-2.73047e-163	2.86414e-163	-6.89327e-164	1.08864e-162	0
-6.83811e-163	4.4819e-164	-2.67707e-163	1.05726e-162	1.7742e-163	1.19235e-163	-8.92194e-164	2.36549e-163	-4.08419e-163	-3.0712e-163	-3.73743e-163	2.31507e-163	-6.24408e-164	1.74645e-163	-6.33258e-164	-6.06955e-163	8.93761e-163	3.38768e-163	9.70635e-163	-3.44793e-163	-6.2436e-163	2.93901e-163	6.17571e-163	-1.0786e-163	-4.25991e-163	-1.46957e-163	-2.73047e-163	2.86414e-163	-6.89327e-164	1.08864e-162	0
-6.83811e-163	4.4819e-164	-2.67707e-163	1.05726e-162	1.7742e-163	1.19235e-163	-8.92194e-164	2.36549e-163	-4.08419e-163	-3.0712e-163	-3.73743e-163	2.31507e-163	-6.24408e-164	1.74645e-163	-6.33258e-164	-6.06955e-163	8.93761e-163	3.38768e-163	9.70635e-163	-3.44793e-163	-6.2436e-163	2.93901e-163	6.17571e-163	-1.0786e-163	-4.25991e-163	-1.46957e-163	-2.73047e-163	2.86414e-163	-6.89327e-164	1.08864e-162	0
-6.83811e-163	4.4819e-164	-2.67707e-163	1.05726e-162	1.7742e-163	1.19235e-163	-8.92194e-164	2.36549e-163	-4.08419e-163	-3.0712e-163	-3.73743e-163	2.31507e-163	-6.24408e-164	1.74645e-163	-6.33258e-164	-6.06955e-163	8.93761e-163	3.38768e-163	9.70635e-163	-3.44793e-163	-6.2436e-163	2.93901e-163	6.17571e-163	-1.0786e-163	-4.25991e-163	-1.46957e-163	-2.73047e-163	2.86414e-163	-6.89327e-164	1.08864e-162	0
-6.83811e-163	4.4819e-164	-2.67707e-163	1.05726e-162	1.7742e-163	1.19235e-163	-8.92194e-164	2.36549e-163	-4.08419e-163	-3.0712e-163	-3.73743e-163	2.31507e-163	-6.24408e-164	1.74645e-163	-6.33258e-164	-6.06955e-163	8.93761e-163	3.38768e-163	9.70635e-163	-3.44793e-163	-6.2436e-163	2.93901e-163	6.17571e-163	-1.0786e-163	-4.25991e-163	-1.46957e-163	-2.73047e-163	2.86414e-163	-6.89327e-164	1.08864e-162	0
-6.83811e-163	4.4819e-164	-2.67707e-163	1.05726e-162	1.7742e-163	1.19235e-163	-8.92194e-164	2.36549e-163	-4.08419e-163	-3.0712e-163	-3.73743e-163	2.31507e-163	-6.24408e-164	1.74645e-163	-6.33258e-164	-6.06955e-163	8.93761e-163	3.38768e-163	9.70635e-163	-3.44793e-163	-6.2436e-163	2.93901e-163	6.17571e-163	-1.0786e-163	-4.25991e-163	-1.46957e-163	-2.73047e-163	2.86414e-163	-6.89327e-164	1.08864e-162	0
-6.83811e-163	4.4819e-164	-2.67707e-163	1.05726e-162	1.7742e-163	1.19235e-163	-8.92194e-164	2.36549e-163	-4.08419e-163	-3.0712e-163	-3.73743e-163	2.31507e-163	-6.24408e-164	1.74645e-163	-6.33258e-164	-6.06955e-163	8.93761e-163	3.38768e-163	9.70635e-163	-3.44793e-163	-6.2436e-163	2.93901e-163	6.17571e-163	-1.0786e-163	-4.25991e-163	-1.46957e-163	-2.73047e-163	2.86414e-163	-6.89327e-164	1.08864e-162	0
-6.83811e-163	4.4819e-164	-2.67707e-163	1.05726e-162	1.7742e-163	1.19235e-163	-8.92194e-164	2.36549e-163	-4.08419e-163	-3.0712e-163	-3.73743e-163	2.31507e-163	-6.24408e-164	1.74645e-163	-6.33258e-164	-6.06955e-163	8.93761e-163	3.38768e-163	9.70635e-163	-3.44793e-163	-6.2436e-163	2.93901e-163	6.17571e-163	-1.0786e-163	-4.25991e-163	-1.46957e-163	-2.73047e-163	2.86414e-163	-6.89327e-164	1.08864e-162	0
-6.83811e-163	4.4819e-164	-2.67707e-163	1.05726e-162	1.7742e-163	1.19235e-163	-8.92194e-164	2.36549e-163	-4.08419e-163	-3.0712e-163	-3.73743e-163	2.31507e-163	-6.24408e-164	1.74645e-163	-6.33258e-164	-6.06955e-163	8.93761e-163	3.38768e-163	9.70635e-163	-3.44793e-163	-6.2436e-163	2.93901e-163	6.17571e-163	-1.0786e-163	-4.25991e-163	-1.46957e-163	-2.73047e-163	2.86414e-163	-6.89327e-164	1.08864e-162	0
-6.83811e-163	4.4819e-164	-2.67707e-163	1.05726e-162	1.7742e-163	1.19235e-163	-8.92194e-164	2.36549e-163	-4.08419e-163	-3.0712e-163	-3.73743e-163	2.31507e-163	-6.24408e-164	1.74645e-163	-6.33258e-164	-6.06955e-163	8.93761e-163	3.38768e-163	9.70635e-163	-3.44793e-163	-6.2436e-163	2.93901e-163	6.17571e-163	-1.0786e-163	-4.25991e-163	-1.46957e-163	-2.73047e-163	2.86414e-163	-6.89327e-164	1.08864e-162	0
-6.83811e-163	4.4819e-164	-2.67707e-163	1.05726e-162	1.7742e-163	1.19235e-163	-8.92194e-164	2.36549e-163	-4.08419e-163	-3.0712e-163	-3.73743e-163	2.31507e-163	-6.24408e-164	1.74645e-163	-6.33258e-164	-6.06955e-163	8.93761e-163	3.38768e-163	9.70635e-163	-3.44793e-163	-6.2436e-163	2.93901e-163	6.17571e-163	-1.0786e-163	-4.25991e-163	-1.46957e-163	-2.73047e-163	2.86414e-163	-6.89327e-164	1.08864e-162	0
-6.83811e-163	4.4819e-164	-2.67707e-163	1.05726e-162	1.7742e-163	1.19235e-163	-8.92194e-164	2.36549e-163	-4.08419e-163	-3.0712e-163	-3.73743e-163	2.31507e-163	-6.24408e-164	1.74645e-163	-6.33258e-164	-6.06955e-163	8.93761e-163	3.38768e-163	9.70635e-163	-3.44793e-163	-6.2436e-163	2.93901e-163	6.17571e-163	-1.0786e-163	-4.25991e-163	-1.46957e-163	-2.73047e-163	2.86414e-163	-6.89327e-164	1.08864e-162	0
-6.83811e-163	4.4819e-164	-2.67707e-163	1.05726e-162	1.7742e-163	1.19235e-163	-8.92194e-164	2.36549e-163	-4.08419e-163	-3.0712e-163	-3.73743e-163	2.31507e-163	-6.24408e-164	1.74645e-163	-6.33258e-164	-6.06955e-163	8.93761e-163	3.38768e-163	9.70635e-163	-3.44793e-163	-6.2436e-163	2.93901e-163	6.17571e-163	-1.0786e-163	-4.25991e-163	-1.46957e-163	-2.73047e-163	2.86414e-163	-6.89327e-164	1.08864e-162	0
-6.83811e-163	4.4819e-164	-2.67707e-163	1.05726e-162	1.7742e-163	1.19235e-163	-8.92194e-164	2.36549e-163	-4.08419e-163	-3.0712e-163	-3.73743e-163	2.31507e-163	-6.24408e-164	1.74645e-163	-6.33258e-164	-6.06955e-163	8.93761e-163	3.38768e-163	9.70635e-163	-3.44793e-163	-6.2436e-163	2.93901e-163	6.17571e-163	-1.0786e-163	-4.25991e-163	-1.46957e-163	-2.73047e-163	2.86414e-163	-6.89327e-164	1.08864e-162	0
-6.83811e-163	4.4819e-164	-2.67707e-163	1.05726e-162	1.7742e-163	1.19235e-163	-8.92194e-164	2.36549e-163	-4.08419e-163	-3.0712e-163	-3.73743e-163	2.31507e-163	-6.24408e-164	1.74645e-163	-6.33258e-164	-6.06955e-163	8.93761e-163	3.38768e-163	9.70635e-163	-3.44793e-163	-6.2436e-163	2.93901e-163	6.17571e-163	-1.0786e-163	-4.25991e-163	-1.46957e-163	-2.73047e-163	2.86414e-163	-6.89327e-164	1.08864e-162	0
-6.83811e-163	4.4819e-164	-2.67707e-163	1.05726e-162	1.7742e-163	1.19235e-163	-8.92194e-164	2.36549e-163	-4.08419e-163	-3.0712e-163	-3.73743e-163	2.31507e-163	-6.24408e-164	1.74645e-163	-6.33258e-164	-6.06955e-163	8.93761e-163	3.38768e-163	9.70635e-163	-3.44793e-163	-6.2436e-163	2.93901e-163	6.17571e-163	-1.0786e-163	-4.25991e-163	-1.46957e-163	-2.73047e-163	2.86414e-163	-6.89327e-164	1.08864e-162	0
-6.83811e-163	4.4819e-164	-2.67707e-163	1.05726e-162	1.7742e-163	1.19235e-163	-8.92194e-164	2.36549e-163	-4.08419e-163	-3.0712e-163	-3.73743e-163	2.31507e-163	-6.24408e-164	1.74645e-163	-6.33258e-164	-6.06955e-163	8.93761e-163	3.38768e-163	9.70635e-163	-3.44793e-163	-6.2436e-163	2.93901e-163	6.17571e-163	-1.0786e-163	-4.25991e-163	-1.46957e-163	-2.73047e-163	2.86414e-163	-6.89327e-164	1.08864e-162	0
-6.83811e-163	4.4819e-164	-2.67707e-163	1.05726e-162	1.7742e-163	1.19235e-163	-8.92194e-164	2.36549e-163	-4.08419e-163	-3.0712e-163	-3.73743e-163	2.31507e-163	-6.24408e-164	1.74645e-163	-6.33258e-164	-6.06955e-163	8.93761e-163	3.38768e-163	9.70635e-163	-3.44793e-163	-6.2436e-163	2.93901e-163	6.17571e-163	-1.0786e-163	-4.25991e-163	-1.46957e-163	-2.73047e-163	2.86414e-163	-6.89327e-164	1.08864e-162	0
-6.83811e-163	4.4819e-164	-2.67707e-163	1.05726e-162	1.7742e-163	1.19235e-163	-8.92194e-164	2.36549e-163	-4.08419e-163	-3.0712e-163	-3.73743e-163	2.31507e-163	-6.24408e-164	1.74645e-163	-6.33258e-164	-6.06955e-163	8.93761e-163	3.38768e-163	9.70635e-163	-3.44793e-163	-6.2436e-163	2.93901e-163	6.17571e-163	-1.0786e-163	-4.25991e-163	-1.46957e-163	-2.73047e-163	2.86414e-163	-6.89327e-164	1.08864e-162	0
-6.83811e-163	4.4819e-164	-2.67707e-163	1.05726e-162	1.7742e-163	1.19235e-163	-8.92194e-164	2.36549e-163	-4.08419e-163	-3.0712e-163	-3.73743e-163	2.31507e-163	-6.24408e-164	1.74645e-163	-6.33258e-164	-6.06955e-163	8.93761e-163	3.38768e-163	9.70635e-163	-3.44793e-163	-6.2436e-163	2.93901e-163	6.17571e-163	-1.0786e-163	-4.25991e-163	-1.46957e-163	-2.73047e-163	2.86414e-163	-6.89327e-164	1.08864e-162	0
-6.83811e-163	4.4819e-164	-2.67707e-163	1.05726e-162	1.7742e-163	1.19235e-163	-8.92194e-164	2.36549e-163	-4.08419e-163	-3.0712e-163	-3.73743e-163	2.31507e-163	-6.24408e-164	1.74645e-163	-6.33258e-164	-6.06955e-163	8.93761e-163	3.38768e-163	9.70635e-163	-3.44793e-163	-6.2436e-163	2.93901e-163	6.17571e-163	-1.0786e-163	-4.25991e-163	-1.46957e-163	-2.73047e-163	2.86414e-163	-6.89327e-164	1.08864e-162	0
-6.83811e-163	4.4819e-164	-2.67707e-163	1.05726e-162	1.7742e-163	1.19235e-163	-8.92194e-164	2.36549e-163	-4.08419e-163	-3.0712e-163	-3.73743e-163	2.31507e-163	-6.24408e-164	1.74645e-163	-6.33258e-164	-6.06955e-163	8.93761e-163	3.38768e-163	9.70635e-163	-3.44793e-163	-6.2436e-163	2.93901e-163	6.17571e-163	-1.0786e-163	-4.25991e-163	-1.46957e-163	-2.73047e-163	2.86414e-163	-6.89327e-164	1.08864e-162	0
-6.83811e-163	4.4819e-164	-2.67707e-163	1.05726e-162	1.7742e-163	1.19235e-163	-8.92194e-164	2.36549e-163	-4.08419e-163	-3.0712e-163	-3.73743e-163	2.31507e-163	-6.24408e-164	1.74645e-163	-6.33258e-164	-6.06955e-163	8.93761e-163	3.38768e-163	9.70635e-163	-3.44793e-163	-6.2436e-163	2.93901e-163	6.17571e-163	-1.0786e-163	-4.25991e-163	-1.46957e-163	-2.73047e-163	2.86414e-163	-6.89327e-164	1.08864e-162	0
-6.83811e-163	4.4819e-164	-2.67707e-163	1.05726e-162	1.7742e-163	1.19235e-163	-8.92194e-164	2.36549e-163	-4.08419e-163	-3.0712e-163	-3.73743e-163	2.31507e-163	-6.24408e-164	1.74645e-163	-6.33258e-164	-6.06955e-163	8.93761e-163	3.38768e-163	9.70635e-163	-3.44793e-163	-6.2436e-163	2.93901e-163	6.17571e-163	-1.0786e-163	-4.25991e-163	-1.46957e-163	-2.73047e-163	2.86414e-163	-6.89327e-164	1.08864e-162	0
-6.83811e-163	4.4819e-164	-2.67707e-163	1.05726e-162	1.7742e-163	1.19235e-163	-8.92194e-164	2.36549e-163	-4.08419e-163	-3.0712e-163	-3.73743e-163	2.31507e-163	-6.24408e-164	1.74645e-163	-6.33258e-164	-6.06955e-163	8.93761e-163	3.38768e-163	9.70635e-163	-3.44793e-163	-6.2436e-163	2.93901e-163	6.17571e-163	-1.0786e-163	-4.25991e-163	-1.46957e-163	-2.73047e-163	2.86414e-163	-6.89327e-164	1.08864e-162	0
-6.83811e-163	4.4819e-164	-2.67707e-163	1.05726e-162	1.7742e-163	1.19235e-163	-8.92194e-164	2.36549e-163	-4.08419e-163	-3.0712e-163	-3.73743e-163	2.31507e-163	-6.24408e-164	1.74645e-163	-6.33258e-164	-6.06955e-163	8.93761e-163	3.38768e-163	9.70635e-163	-3.44793e-163	-6.2436e-163	2.93901e-163	6.17571e-163	-1.0786e-163	-4.25991e-163	-1.46957e-163	-2.73047e-163	2.86414e-163	-6.89327e-164	1.08864e-162	0
-6.83811e-163	4.4819e-164	-2.67707e-163	1.05726e-162	1.7742e-163	1.19235e-163	-8.92194e-164	2.36549e-163	-4.08419e-163	-3.0712e-163	-3.73743e-163	2.31507e-163	-6.24408e-164	1.74645e-163	-6.33258e-164	-6.06955e-163	8.93761e-163	3.38768e-163	9.70635e-163	-3.44793e-163	-6.2436e-163	2.93901e-163	6.17571e-163	-1.0786e-163	-4.25991e-163	-1.46957e-163	-2.73047e-163	2.86414e-163	-6.89327e-164	1.08864e-162	0
-6.83811e-163	4.4819e-164	-2.67707e-163	1.05726e-162	1.7742e-163	1.19235e-163	-8.92194e-164	2.36549e-163	-4.08419e-163	-3.0712e-163	-3.73743e-163	2.31507e-163	-6.24408e-164	1.74645e-163	-6.33258e-164	-6.06955e-163	8.93761e-163	3.38768e-163	9.70635e-163	-3.44793e-163	-6.2436e-163	2.93901e-163	6.17571e-163	-1.0786e-163	-4.25991e-163	-1.46957e-163	-2.73047e-163	2.86414e-163	-6.89327e-164	1.08864e-162	0
-6.83811e-163	4.4819e-164	-2.67707e-163	1.05726e-162	1.7742e-163	1.19235e-163	-8.92194e-164	2.36549e-163	-4.08419e-163	-3.0712e-163	-3.73743e-163	2.31507e-163	-6.24408e-164	1.74645e-163	-6.33258e-164	-6.06955e-163	8.93761e-163	3.38768e-163	9.70635e-163	-3.44793e-163	-6.2436e-163	2.93901e-163	6.17571e-163	-1.0786e-163	-4.25991e-163	-1.46957e-163	-2.73047e-163	2.86414e-163	-6.89327e-164	1.08864e-162	0
-6.83811e-163	4.4819e-164	-2.67707e-163	1.05726e-162	1.7742e-163	1.19235e-163	-8.92194e-164	2.36549e-163	-4.08419e-163	-3.0712e-163	-3.73743e-163	2.31507e-163	-6.24408e-164	1.74645e-163	-6.33258e-164	-6.06955e-163	8.93761e-163	3.38768e-163	9.70635e-163	-3.44793e-163	-6.2436e-163	2.93901e-163	6.17571e-163	-1.0786e-163	-4.25991e-163	-1.46957e-163	-2.73047e-163	2.86414e-163	-6.89327e-164	1.08864e-162	0
-6.83811e-163	4.4819e-164	-2.67707e-163	1.05726e-162	1.7742e-163	1.19235e-163	-8.92194e-164	2.36549e-163	-4.08419e-163	-3.0712e-163	-3.73743e-163	2.31507e-163	-6.24408e-164	1.74645e-163	-6.33258e-164	-6.06955e-163	8.93761e-163	3.38768e-163	9.70635e-163	-3.44793e-163	-6.2436e-163	2.93901e-163	6.17571e-163	-1.0786e-163	-4.25991e-163	-1.46957e-163	-2.73047e-163	2.86414e-163	-6.89327e-164	1.08864e-162	0
-6.83811e-163	4.4819e-164	-2.67707e-163	1.05726e-162	1.7742e-163	1.19235e-163	-8.92194e-164	2.36549e-163	-4.08419e-163	-3.0712e-163	-3.73743e-163	2.31507e-163	-6.24408e-164	1.74645e-163	-6.33258e-164	-6.06955e-163	8.93761e-163	3.38768e-163	9.70635e-163	-3.44793e-163	-6.2436e-163	2.93901e-163	6.17571e-163	-1.0786e-163	-4.25991e-163	-1.46957e-163	-2.73047e-163	2.86414e-163	-6.89327e-164	1.08864e-162	0
-6.83811e-163	4.4819e-164	-2.67707e-163	1.05726e-162	1.7742e-163	1.19235e-163	-8.92194e-164	2.36549e-163	-4.08419e-163	-3.0712e-163	-3.73743e-163	2.31507e-163	-6.24408e-164	1.74645e-163	-6.33258e-164	-6.06955e-163	8.93761e-163	3.38768e-163	9.70635e-163	-3.44793e-163	-6.2436e-163	2.93901e-163	6.17571e-163	-1.0786e-163	-4.25991e-163	-1.46957e-163	-2.73047e-163	2.86414e-163	-6.89327e-164	1.08864e-162	0
-6.83811e-163	4.4819e-164	-2.67707e-163	1.05726e-162	1.7742e-163	1.19235e-163	-8.92194e-164	2.36549e-163	-4.08419e-163	-3.0712e-163	-3.73743e-163	2.31507e-163	-6.24408e-164	1.74645e-163	-6.33258e-164	-6.06955e-163	8.93761e-163	3.38768e-163	9.70635e-163	-3.44793e-163	-6.2436e-163	2.93901e-163	6.17571e-163	-1.0786e-163	-4.25991e-163	-1.46957e-163	-2.73047e-163	2.86414e-163	-6.89327e-164	1.08864e-162	0
-6.83811e-163	4.4819e-164	-2.67707e-163	1.05726e-162	1.7742e-163	1.19235e-163	-8.92194e-164	2.36549e-163	-4.08419e-163	-3.0712e-163	-3.73743e-163	2.31507e-163	-6.24408e-164	1.74645e-163	-6.33258e-164	-6.06955e-163	8.93761e-163	3.38768e-163	9.70635e-163	-3.44793e-163	-6.2436e-163	2.93901e-163	6.17571e-163	-1.0786e-163	-4.25991e-163	-1.46957e-163	-2.73047e-163	2.86414e-163	-6.89327e-164	1.08864e-162	0
-6.83811e-163	4.4819e-164	-2.67707e-163	1.05726e-162	1.7742e-163	1.19235e-163	-8.92194e-164	2.36549e-163	-4.08419e-163	-3.0712e-163	-3.73743e-163	2.31507e-163	-6.24408e-164	1.74645e-163	-6.33258e-164	-6.06955e-163	8.93761e-163	3.38768e-163	9.70635e-163	-3.44793e-163	-6.2436e-163	2.93901e-163	6.17571e-163	-1.0786e-163	-4.25991e-163	-1.46957e-163	-2.73047e-163	2.86414e-163	-6.89327e-164	1.08864e-162	0
-6.83811e-163	4.4819e-164	-2.67707e-163	1.05726e-162	1.7742e-163	1.19235e-163	-8.92194e-164	2.36549e-163	-4.08419e-163	-3.0712e-163	-3.73743e-163	2.31507e-163	-6.24408e-164	1.74645e-163	-6.33258e-164	-6.06955e-163	8.93761e-163	3.38768e-163	9.70635e-163	-3.44793e-163	-6.2436e-163	2.93901e-163	6.17571e-163	-1.0786e-163	-4.25991e-163	-1.46957e-163	-2.73047e-163	2.86414e-163	-6.89327e-164	1.08864e-162	0
-6.83811e-163	4.4819e-164	-2.67707e-163	1.05726e-162	1.7742e-163	1.19235e-163	-8.92194e-164	2.36549e-163	-4.08419e-163	-3.0712e-163	-3.73743e-163	2.31507e-163	-6.24408e-164	1.74645e-163	-6.33258e-164	-6.06955e-163	8.93761e-163	3.38768e-163	9.70635e-163	-3.44793e-163	-6.2436e-163	2.93901e-163	6.17571e-163	-1.0786e-163	-4.25991e-163	-1.46957e-163	-2.73047e-163	2.86414e-163	-6.89327e-164	1.08864e-162	0
-6.83811e-163	4.4819e-164	-2.67707e-163	1.05726e-162	1.7742e-163	1.19235e-163	-8.92194e-164	2.36549e-163	-4.08419e-163	-3.0712e-163	-3.73743e-163	2.31507e-163	-6.24408e-164	1.74645e-163	-6.33258e-164	-6.06955e-163	8.93761e-163	3.38768e-163	9.70635e-163	-3.44793e-163	-6.2436e-163	2.93901e-163	6.17571e-163	-1.0786e-163	-4.25991e-163	-1.46957e-163	-2.73047e-163	2.86414e-163	-6.89327e-164	1.08864e-162	0
-6.83811e-163	4.4819e-164	-2.67707e-163	1.05726e-162	1.7742e-163	1.19235e-163	-8.92194e-164	2.36549e-163	-4.08419e-163	-3.0712e-163	-3.73743e-163	2.31507e-163	-6.24408e-164	1.74645e-163	-6.33258e-164	-6.06955e-163	8.93761e-163	3.38768e-163	9.70635e-163	-3.44793e-163	-6.2436e-163	2.93901e-163	6.17571e-163	-1.0786e-163	-4.25991e-163	-1.46957e-163	-2.73047e-163	2.86414e-163	-6.89327e-164	1.08864e-162	0
-6.83811e-163	4.4819e-164	-2.67707e-163	1.05726e-162	1.7742e-163	1.19235e-163	-8.92194e-164	2.36549e-163	-4.08419e-163	-3.0712e-163	-3.73743e-163	2.31507e-163	-6.24408e-164	1.74645e-163	-6.33258e-164	-6.06955e-163	8.93761e-163	3.38768e-163	9.70635e-163	-3.44793e-163	-6.2436e-163	2.93901e-163	6.17571e-163	-1.0786e-163	-4.25991e-163	-1.46957e-163	-2.73047e-163	2.86414e-163	-6.89327e-164	1.08864e-162	0
-6.83811e-163	4.4819e-164	-2.67707e-163	1.05726e-162	1.7742e-163	1.19235e-163	-8.92194e-164	2.36549e-163	-4.08419e-163	-3.0712e-163	-3.73743e-163	2.31507e-163	-6.24408e-164	1.74645e-163	-6.33258e-164	-6.06955e-163	8.93761e-163	3.38768e-163	9.70635e-163	-3.44793e-163	-6.2436e-163	2.93901e-163	6.17571e-163	-1.0786e-163	-4.25991e-163	-1.46957e-163	-2.73047e-163	2.86414e-163	-6.89327e-164	1.08864e-162	0
-6.83811e-163	4.4819e-164	-2.67707e-163	1.05726e-162	1.7742e-163	1.19235e-163	-8.92194e-164	2.36549e-163	-4.08419e-163	-3.0712e-163	-3.73743e-163	2.31507e-163	-6.24408e-164	1.74645e-163	-6.33258e-164	-6.06955e-163	8.93761e-163	3.38768e-163	9.70635e-163	-3.44793e-163	-6.2436e-163	2.93901e-163	6.17571e-163	-1.0786e-163	-4.25991e-163	-1.46957e-163	-2.73047e-163	2.86414e-163	-6.89327e-164	1.08864e-162	0
-6.83811e-163	4.4819e-164	-2.67707e-163	1.05726e-162	1.7742e-163	1.19235e-163	-8.92194e-164	2.36549e-163	-4.08419e-163	-3.0712e-163	-3.73743e-163	2.31507e-163	-6.24408e-164	1.74645e-163	-6.33258e-164	-6.06955e-163	8.93761e-163	3.38768e-163	9.70635e-163	-3.44793e-163	-6.2436e-163	2.93901e-163	6.17571e-163	-1.0786e-163	-4.25991e-163	-1.46957e-163	-2.73047e-163	2.86414e-163	-6.89327e-164	1.08864e-162	0
-6.83811e-163	4.4819e-164	-2.67707e-163	1.05726e-162	1.7742e-163	1.19235e-163	-8.92194e-164	2.36549e-163	-4.08419e-163	-3.0712e-163	-3.73743e-163	2.31507e-163	-6.24408e-164	1.74645e-163	-6.33258e-164	-6.06955e-163	8.93761e-163	3.38768e-163	9.70635e-163	-3.44793e-163	-6.2436e-163	2.93901e-163	6.17571e-163	-1.0786e-163	-4.25991e-163	-1.46957e-163	-2.73047e-163	2.86414e-163	-6.89327e-164	1.08864e-162	0
-6.83811e-163	4.4819e-164	-2.67707e-163	1.05726e-162	1.7742e-163	1.19235e-163	-8.92194e-164	2.36549e-163	-4.08419e-163	-3.0712e-163	-3.73743e-163	2.31507e-163	-6.24408e-164	1.74645e-163	-6.33258e-164	-6.06955e-163	8.93761e-163	3.38768e-163	9.70635e-163	-3.44793e-163	-6.2436e-163	2.93901e-163	6.17571e-163	-1.0786e-163	-4.25991e-163	-1.46957e-163	-2.73047e-163	2.86414e-163	-6.89327e-164	1.08864e-162	0
-6.83811e-163	4.4819e-164	-2.67707e-163	1.05726e-162	1.7742e-163	1.19235e-163	-8.92194e-164	2.36549e-163	-4.08419e-163	-3.0712e-163	-3.73743e-163	2.31507e-163	-6.24408e-164	1.74645e-163	-6.33258e-164	-6.06955e-163	8.93761e-163	3.38768e-163	9.70635e-163	-3.44793e-163	-6.2436e-163	2.93901e-163	6.17571e-163	-1.0786e-163	-4.25991e-163	-1.46957e-163	-2.73047e-163	2.86414e-163	-6.89327e-164	1.08864e-162	0
-6.83811e-163	4.4819e-164	-2.67707e-163	1.05726e-162	1.7742e-163	1.19235e-163	-8.92194e-164	2.36549e-163	-4.08419e-163	-3.0712e-163	-3.73743e-163	2.31507e-163	-6.24408e-164	1.74645e-163	-6.33258e-164	-6.06955e-163	8.93761e-163	3.38768e-163	9.70635e-163	-3.44793e-163	-6.2436e-163	2.93901e-163	6.17571e-163	-1.0786e-163	-4.25991e-163	-1.46957e-163	-2.73047e-163	2.86414e-163	-6.89327e-164	1.08864e-162	0
-6.83811e-163	4.4819e-164	-2.67707e-163	1.05726e-162	1.7742e-163	1.19235e-163	-8.92194e-164	2.36549e-163	-4.08419e-163	-3.0712e-163	-3.73743e-163	2.31507e-163	-6.24408e-164	1.74645e-163	-6.33258e-164	-6.06955e-163	8.93761e-163	3.38768e-163	9.70635e-163	-3.44793e-163	-6.2436e-163	2.93901e-163	6.17571e-163	-1.0786e-163	-4.25991e-163	-1.46957e-163	-2.73047e-163	2.86414e-163	-6.89327e-164	1.08864e-162	0
-6.83811e-163	4.4819e-164	-2.67707e-163	1.05726e-162	1.7742e-163	1.19235e-163	-8.92194e-164	2.36549e-163	-4.08419e-163	-3.0712e-163	-3.73743e-163	2.31507e-163	-6.24408e-164	1.74645e-163	-6.33258e-164	-6.06955e-163	8.93761e-163	3.38768e-163	9.70635e-163	-3.44793e-163	-6.2436e-163	2.93901e-163	6.17571e-163	-1.0786e-163	-4.25991e-163	-1.46957e-163	-2.73047e-163	2.86414e-163	-6.89327e-164	1.08864e-162	0
-6.83811e-163	4.4819e-164	-2.67707e-163	1.05726e-162	1.7742e-163	1.19235e-163	-8.92194e-164	2.36549e-163	-4.08419e-163	-3.0712e-163	-3.73743e-163	2.31507e-163	-6.24408e-164	1.74645e-163	-6.33258e-164	-6.06955e-163	8.93761e-163	3.38768e-163	9.70635e-163	-3.44793e-163	-6.2436e-163	2.93901e-163	6.17571e-163	-1.0786e-163	-4.25991e-163	-1.46957e-163	-2.73047e-163	2.86414e-163	-6.89327e-164	1.08864e-162	0
-6.83811e-163	4.4819e-164	-2.67707e-163	1.05726e-162	1.7742e-163	1.19235e-163	-8.92194e-164	2.36549e-163	-4.08419e-163	-3.0712e-163	-3.73743e-163	2.31507e-163	-6.24408e-164	1.74645e-163	-6.33258e-164	-6.06955e-163	8.93761e-163	3.38768e-163	9.70635e-163	-3.44793e-163	-6.2436e-163	2.93901e-163	6.17571e-163	-1.0786e-163	-4.25991e-163	-1.46957e-163	-2.73047e-163	2.86414e-163	-6.89327e-164	1.08864e-162	0
-6.83811e-163	4.4819e-164	-2.67707e-163	1.05726e-162	1.7742e-163	1.19235e-163	-8.92194e-164	2.36549e-163	-4.08419e-163	-3.0712e-163	-3.73743e-163	2.31507e-163	-6.24408e-164	1.74645e-163	-6.33258e-164	-6.06955e-163	8.93761e-163	3.38768e-163	9.70635e-163	-3.44793e-163	-6.2436e-163	2.93901e-163	6.17571e-163	-1.0786e-163	-4.25991e-163	-1.46957e-163	-2.73047e-163	2.86414e-163	-6.89327e-164	1.08864e-162	0
-6.83811e-163	4.4819e-164	-2.67707e-163	1.05726e-162	1.7742e-163	1.19235e-163	-8.92194e-164	2.36549e-163	-4.08419e-163	-3.0712e-163	-3.73743e-163	2.31507e-163	-6.24408e-164	1.74645e-163	-6.33258e-164	-6.06955e-163	8.93761e-163	3.38768e-163	9.70635e-163	-3.44793e-163	-6.2436e-163	2.93901e-163	6.17571e-163	-1.0786e-163	-4.25991e-163	-1.46957e-163	-2.73047e-163	2.86414e-163	-6.89327e-164	1.08864e-162	0
-6.83811e-163	4.4819e-164	-2.67707e-163	1.05726e-162	1.7742e-163	1.19235e-163	-8.92194e-164	2.36549e-163	-4.08419e-163	-3.0712e-163	-3.73743e-163	2.31507e-163	-6.24408e-164	1.74645e-163	-6.33258e-164	-6.06955e-163	8.93761e-163	3.38768e-163	9.70635e-163	-3.44793e-163	-6.2436e-163	2.93901e-163	6.17571e-163	-1.0786e-163	-4.25991e-163	-1.46957e-163	-2.73047e-163	2.86414e-163	-6.89327e-164	1.08864e-162	0
-6.83811e-163	4.4819e-164	-2.67707e-163	1.05726e-162	1.7742e-163	1.19235e-163	-8.92194e-164	2.36549e-163	-4.08419e-163	-3.0712e-163	-3.73743e-163	2.31507e-163	-6.24408e-164	1.74645e-163	-6.33258e-164	-6.06955e-163	8.93761e-163	3.38768e-163	9.70635e-163	-3.44793e-163	-6.2436e-163	2.93901e-163	6.17571e-163	-1.0786e-163	-4.25991e-163	-1.46957e-163	-2.73047e-163	2.86414e-163	-6.89327e-164	1.08864e-162	0
-6.83811e-163	4.4819e-164	-2.67707e-163	1.05726e-162	1.7742e-163	1.19235e-163	-8.92194e-164	2.36549e-163	-4.08419e-163	-3.0712e-163	-3.73743e-163	2.31507e-163	-6.24408e-164	1.74645e-163	-6.33258e-164	-6.06955e-163	8.93761e-163	3.38768e-163	9.70635e-163	-3.44793e-163	-6.2436e-163	2.93901e-163	6.17571e-163	-1.0786e-163	-4.25991e-163	-1.46957e-163	-2.73047e-163	2.86414e-163	-6.89327e-164	1.08864e-162	0
-6.83811e-163	4.4819e-164	-2.67707e-163	1.05726e-162	1.7742e-163	1.19235e-163	-8.92194e-164	2.36549e-163	-4.08419e-163	-3.0712e-163	-3.73743e-163	2.31507e-163	-6.24408e-164	1.74645e-163	-6.33258e-164	-6.06955e-163	8.93761e-163	3.38768e-163	9.70635e-163	-3.44793e-163	-6.2436e-163	2.93901e-163	6.17571e-163	-1.0786e-163	-4.25991e-163	-1.46957e-163	-2.73047e-163	2.86414e-163	-6.89327e-164	1.08864e-162	0
-6.83811e-163	4.4819e-164	-2.67707e-163	1.05726e-162	1.7742e-163	1.19235e-163	-8.92194e-164	2.36549e-163	-4.08419e-163	-3.0712e-163	-3.73743e-163	2.31507e-163	-6.24408e-164	1.74645e-163	-6.33258e-164	-6.06955e-163	8.93761e-163	3.38768e-163	9.70635e-163	-3.44793e-163	-6.2436e-163	2.93901e-163	6.17571e-163	-1.0786e-163	-4.25991e-163	-1.46957e-163	-2.73047e-163	2.86414e-163	-6.89327e-164	1.08864e-162	0
-6.83811e-163	4.4819e-164	-2.67707e-163	1.05726e-162	1.7742e-163	1.19235e-163	-8.92194e-164	2.36549e-163	-4.08419e-163	-3.0712e-163	-3.73743e-163	2.31507e-163	-6.24408e-164	1.74645e-163	-6.33258e-164	-6.06955e-163	8.93761e-163	3.38768e-163	9.70635e-163	-3.44793e-163	-6.2436e-163	2.93901e-163	6.17571e-163	-1.0786e-163	-4.25991e-163	-1.46957e-163	-2.73047e-163	2.86414e-163	-6.89327e-164	1.08864e-162	0
-6.83811e-163	4.4819e-164	-2.67707e-163	1.05726e-162	1.7742e-163	1.19235e-163	-8.92194e-164	2.36549e-163	-4.08419e-163	-3.0712e-163	-3.73743e-163	2.31507e-163	-6.24408e-164	1.74645e-163	-6.33258e-164	-6.06955e-163	8.93761e-163	3.38768e-163	9.70635e-163	-3.44793e-163	-6.2436e-163	2.93901e-163	6.17571e-163	-1.0786e-163	-4.25991e-163	-1.46957e-163	-2.73047e-163	2.86414e-163	-6.89327e-164	1.08864e-162	0
-6.83811e-163	4.4819e-164	-2.67707e-163	1.05726e-162	1.7742e-163	1.19235e-163	-8.92194e-164	2.36549e-163	-4.08419e-163	-3.0712e-163	-3.73743e-163	2.31507e-163	-6.24408e-164	1.74645e-163	-6.33258e-164	-6.06955e-163	8.93761e-163	3.38768e-163	9.70635e-163	-3.44793e-163	-6.2436e-163	2.93901e-163	6.17571e-163	-1.0786e-163	-4.25991e-163	-1.46957e-163	-2.73047e-163	2.86414e-163	-6.89327e-164	1.08864e-162	0
-6.83811e-163	4.4819e-164	-2.67707e-163	1.05726e-162	1.7742e-163	1.19235e-163	-8.92194e-164	2.36549e-163	-4.08419e-163	-3.0712e-163	-3.73743e-163	2.31507e-163	-6.24408e-164	1.74645e-163	-6.33258e-164	-6.06955e-163	8.93761e-163	3.38768e-163	9.70635e-163	-3.44793e-163	-6.2436e-163	2.93901e-163	6.17571e-163	-1.0786e-163	-4.25991e-163	-1.46957e-163	-2.73047e-163	2.86414e-163	-6.89327e-164	1.08864e-162	0
-6.83811e-163	4.4819e-164	-2.67707e-163	1.05726e-162	1.7742e-163	1.19235e-163	-8.92194e-164	2.36549e-163	-4.08419e-163	-3.0712e-163	-3.73743e-163	2.31507e-163	-6.24408e-164	1.74645e-163	-6.33258e-164	-6.06955e-163	8.93761e-163	3.38768e-163	9.70635e-163	-3.44793e-163	-6.2436e-163	2.93901e-163	6.17571e-163	-1.0786e-163	-4.25991e-163	-1.46957e-163	-2.73047e-163	2.86414e-163	-6.89327e-164	1.08864e-162	0
-6.83811e-163	4.4819e-164	-2.67707e-163	1.05726e-162	1.7742e-163	1.19235e-163	-8.92194e-164	2.36549e-163	-4.08419e-163	-3.0712e-163	-3.73743e-163	2.31507e-163	-6.24408e-164	1.74645e-163	-6.33258e-164	-6.06955e-163	8.93761e-163	3.38768e-163	9.70635e-163	-3.44793e-163	-6.2436e-163	2.93901e-163	6.17571e-163	-1.0786e-163	-4.25991e-163	-1.46957e-163	-2.73047e-163	2.86414e-163	-6.89327e-164	1.08864e-162	0
-6.83811e-163	4.4819e-164	-2.67707e-163	1.05726e-162	1.7742e-163	1.19235e-163	-8.92194e-164	2.36549e-163	-4.08419e-163	-3.0712e-163	-3.73743e-163	2.31507e-163	-6.24408e-164	1.74645e-163	-6.33258e-164	-6.06955e-163	8.93761e-163	3.38768e-163	9.70635e-163	-3.44793e-163	-6.2436e-163	2.93901e-163	6.17571e-163	-1.0786e-163	-4.25991e-163	-1.46957e-163	-2.73047e-163	2.86414e-163	-6.89327e-164	1.08864e-162	0
-6.83811e-163	4.4819e-164	-2.67707e-163	1.05726e-162	1.7742e-163	1.19235e-163	-8.92194e-164	2.36549e-163	-4.08419e-163	-3.0712e-163	-3.73743e-163	2.31507e-163	-6.24408e-164	1.74645e-163	-6.33258e-164	-6.06955e-163	8.93761e-163	3.38768e-163	9.70635e-163	-3.44793e-163	-6.2436e-163	2.93901e-163	6.17571e-163	-1.0786e-163	-4.25991e-163	-1.46957e-163	-2.73047e-163	2.86414e-163	-6.89327e-164	1.08864e-162	0
-6.83811e-163	4.4819e-164	-2.67707e-163	1.05726e-162	1.7742e-163	1.19235e-163	-8.92194e-164	2.36549e-163	-4.08419e-163	-3.0712e-163	-3.73743e-163	2.31507e-163	-6.24408e-164	1.74645e-163	-6.33258e-164	-6.06955e-163	8.93761e-163	3.38768e-163	9.70635e-163	-3.44793e-163	-6.2436e-163	2.93901e-163	6.17571e-163	-1.0786e-163	-4.25991e-163	-1.46957e-163	-2.73047e-163	2.86414e-163	-6.89327e-164	1.08864e-162	0
-6.83811e-163	4.4819e-164	-2.67707e-163	1.05726e-162	1.7742e-163	1.19235e-163	-8.92194e-164	2.36549e-163	-4.08419e-163	-3.0712e-163	-3.73743e-163	2.31507e-163	-6.24408e-164	1.74645e-163	-6.33258e-164	-6.06955e-163	8.93761e-163	3.38768e-163	9.70635e-163	-3.44793e-163	-6.2436e-163	2.93901e-163	6.17571e-163	-1.0786e-163	-4.25991e-163	-1.46957e-163	-2.73047e-163	2.86414e-163	-6.89327e-164	1.08864e-162	0
-6.83811e-163	4.4819e-164	-2.67707e-163	1.05726e-162	1.7742e-163	1.19235e-163	-8.92194e-164	2.36549e-163	-4.08419e-163	-3.0712e-163	-3.73743e-163	2.31507e-163	-6.24408e-164	1.74645e-163	-6.33258e-164	-6.06955e-163	8.93761e-163	3.38768e-163	9.70635e-163	-3.44793e-163	-6.2436e-163	2.93901e-163	6.17571e-163	-1.0786e-163	-4.25991e-163	-1.46957e-163	-2.73047e-163	2.86414e-163	-6.89327e-164	1.08864e-162	0
-6.83811e-163	4.4819e-164	-2.67707e-163	1.05726e-162	1.7742e-163	1.19235e-163	-8.92194e-164	2.36549e-163	-4.08419e-163	-3.0712e-163	-3.73743e-163	2.31507e-163	-6.24408e-164	1.74645e-163	-6.33258e-164	-6.06955e-163	8.93761e-163	3.38768e-163	9.70635e-163	-3.44793e-163	-6.2436e-163	2.93901e-163	6.17571e-163	-1.0786e-163	-4.25991e-163	-1.46957e-163	-2.73047e-163	2.86414e-163	-6.89327e-164	1.08864e-162	0
-6.83811e-163	4.4819e-164	-2.67707e-163	1.05726e-162	1.7742e-163	1.19235e-163	-8.92194e-164	2.36549e-163	-4.08419e-163	-3.0712e-163	-3.73743e-163	2.31507e-163	-6.24408e-164	1.74645e-163	-6.33258e-164	-6.06955e-163	8.93761e-163	3.38768e-163	9.70635e-163	-3.44793e-163	-6.2436e-163	2.93901e-163	6.17571e-163	-1.0786e-163	-4.25991e-163	-1.46957e-163	-2.73047e-163	2.86414e-163	-6.89327e-164	1.08864e-162	0
-6.83811e-163	4.4819e-164	-2.67707e-163	1.05726e-162	1.7742e-163	1.19235e-163	-8.92194e-164	2.36549e-163	-4.08419e-163	-3.0712e-163	-3.73743e-163	2.31507e-163	-6.24408e-164	1.74645e-163	-6.33258e-164	-6.06955e-163	8.93761e-163	3.38768e-163	9.70635e-163	-3.44793e-163	-6.2436e-163	2.93901e-163	6.17571e-163	-1.0786e-163	-4.25991e-163	-1.46957e-163	-2.73047e-163	2.86414e-163	-6.89327e-164	1.08864e-162	0
-6.83811e-163	4.4819e-164	-2.67707e-163	1.05726e-162	1.7742e-163	1.19235e-163	-8.92194e-164	2.36549e-163	-4.08419e-163	-3.0712e-163	-3.73743e-163	2.31507e-163	-6.24408e-164	1.74645e-163	-6.33258e-164	-6.06955e-163	8.93761e-163	3.38768e-163	9.70635e-163	-3.44793e-163	-6.2436e-163	2.93901e-163	6.17571e-163	-1.0786e-163	-4.25991e-163	-1.46957e-163	-2.73047e-163	2.86414e-163	-6.89327e-164	1.08864e-162	0
-6.83811e-163	4.4819e-164	-2.67707e-163	1.05726e-162	1.7742e-163	1.19235e-163	-8.92194e-164	2.36549e-163	-4.08419e-163	-3.0712e-163	-3.73743e-163	2.31507e-163	-6.24408e-164	1.74645e-163	-6.33258e-164	-6.06955e-163	8.93761e-163	3.38768e-163	9.70635e-163	-3.44793e-163	-6.2436e-163	2.93901e-163	6.17571e-163	-1.0786e-163	-4.25991e-163	-1.46957e-163	-2.73047e-163	2.86414e-163	-6.89327e-164	1.08864e-162	0
-6.83811e-163	4.4819e-164	-2.67707e-163	1.05726e-162	1.7742e-163	1.19235e-163	-8.92194e-164	2.36549e-163	-4.08419e-163	-3.0712e-163	-3.73743e-163	2.31507e-163	-6.24408e-164	1.74645e-163	-6.33258e-164	-6.06955e-163	8.93761e-163	3.38768e-163	9.70635e-163	-3.44793e-163	-6.2436e-163	2.93901e-163	6.17571e-163	-1.0786e-163	-4.25991e-163	-1.46957e-163	-2.73047e-163	2.86414e-163	-6.89327e-164	1.08864e-162	0
-6.83811e-163	4.4819e-164	-2.67707e-163	1.05726e-162	1.7742e-163	1.19235e-163	-8.92194e-164	2.36549e-163	-4.08419e-163	-3.0712e-163	-3.73743e-163	2.31507e-163	-6.24408e-164	1.74645e-163	-6.33258e-164	-6.06955e-163	8.93761e-163	3.38768e-163	9.70635e-163	-3.44793e-163	-6.2436e-163	2.93901e-163	6.17571e-163	-1.0786e-163	-4.25991e-163	-1.46957e-163	-2.73047e-163	2.86414e-163	-6.89327e-164	1.08864e-162	0
-6.83811e-163	4.4819e-164	-2.67707e-163	1.05726e-162	1.7742e-163	1.19235e-163	-8.92194e-164	2.36549e-163	-4.08419e-163	-3.0712e-163	-3.73743e-163	2.31507e-163	-6.24408e-164	1.74645e-163	-6.33258e-164	-6.06955e-163	8.93761e-163	3.38768e-163	9.70635e-163	-3.44793e-163	-6.2436e-163	2.93901e-163	6.17571e-163	-1.0786e-163	-4.25991e-163	-1.46957e-163	-2.73047e-163	2.86414e-163	-6.89327e-164	1.08864e-162	0
-6.83811e-163	4.4819e-164	-2.67707e-163	1.05726e-162	1.7742e-163	1.19235e-163	-8.92194e-164	2.36549e-163	-4.08419e-163	-3.0712e-163	-3.73743e-163	2.31507e-163	-6.24408e-164	1.74645e-163	-6.33258e-164	-6.06955e-163	8.93761e-163	3.38768e-163	9.70635e-163	-3.44793e-163	-6.2436e-163	2.93901e-163	6.17571e-163	-1.0786e-163	-4.25991e-163	-1.46957e-163	-2.73047e-163	2.86414e-163	-6.89327e-164	1.08864e-162	0
-6.83811e-163	4.4819e-164	-2.67707e-163	1.05726e-162	1.7742e-163	1.19235e-163	-8.92194e-164	2.36549e-163	-4.08419e-163	-3.0712e-163	-3.73743e-163	2.31507e-163	-6.24408e-164	1.74645e-163	-6.33258e-164	-6.06955e-163	8.93761e-163	3.38768e-163	9.70635e-163	-3.44793e-163	-6.2436e-163	2.93901e-163	6.17571e-163	-1.0786e-163	-4.25991e-163	-1.46957e-163	-2.73047e-163	2.86414e-163	-6.89327e-164	1.08864e-162	0
-6.83811e-163	4.4819e-164	-2.67707e-163	1.05726e-162	1.7742e-163	1.19235e-163	-8.92194e-164	2.36549e-163	-4.08419e-163	-3.0712e-163	-3.73743e-163	2.31507e-163	-6.24408e-164	1.74645e-163	-6.33258e-164	-6.06955e-163	8.93761e-163	3.38768e-163	9.70635e-163	-3.44793e-163	-6.2436e-163	2.93901e-163	6.17571e-163	-1.0786e-163	-4.25991e-163	-1.46957e-163	-2.73047e-163	2.86414e-163	-6.89327e-164	1.08864e-162	0
-6.83811e-163	4.4819e-164	-2.67707e-163	1.05726e-162	1.7742e-163	1.19235e-163	-8.92194e-164	2.36549e-163	-4.08419e-163	-3.0712e-163	-3.73743e-163	2.31507e-163	-6.24408e-164	1.74645e-163	-6.33258e-164	-6.06955e-163	8.93761e-163	3.38768e-163	9.70635e-163	-3.44793e-163	-6.2436e-163	2.93901e-163	6.17571e-163	-1.0786e-163	-4.25991e-163	-1.46957e-163	-2.73047e-163	2.86414e-163	-6.89327e-164	1.08864e-162	0
-6.83811e-163	4.4819e-164	-2.67707e-163	1.05726e-162	1.7742e-163	1.19235e-163	-8.92194e-164	2.36549e-163	-4.08419e-163	-3.0712e-163	-3.73743e-163	2.31507e-163	-6.24408e-164	1.74645e-163	-6.33258e-164	-6.06955e-163	8.93761e-163	3.38768e-163	9.70635e-163	-3.44793e-163	-6.2436e-163	2.93901e-163	6.17571e-163	-1.0786e-163	-4.25991e-163	-1.46957e-163	-2.73047e-163	2.86414e-163	-6.89327e-164	1.08864e-162	0
-6.83811e-163	4.4819e-164	-2.67707e-163	1.05726e-162	1.7742e-163	1.19235e-163	-8.92194e-164	2.36549e-163	-4.08419e-163	-3.0712e-163	-3.73743e-163	2.31507e-163	-6.24408e-164	1.74645e-163	-6.33258e-164	-6.06955e-163	8.93761e-163	3.38768e-163	9.70635e-163	-3.44793e-163	-6.2436e-163	2.93901e-163	6.17571e-163	-1.0786e-163	-4.25991e-163	-1.46957e-163	-2.73047e-163	2.86414e-163	-6.89327e-164	1.08864e-162	0
-6.83811e-163	4.4819e-164	-2.67707e-163	1.05726e-162	1.7742e-163	1.19235e-163	-8.92194e-164	2.36549e-163	-4.08419e-163	-3.0712e-163	-3.73743e-163	2.31507e-163	-6.24408e-164	1.74645e-163	-6.33258e-164	-6.06955e-163	8.93761e-163	3.38768e-163	9.70635e-163	-3.44793e-163	-6.2436e-163	2.93901e-163	6.17571e-163	-1.0786e-163	-4.25991e-163	-1.46957e-163	-2.73047e-163	2.86414e-163	-6.89327e-164	1.08864e-162	0
-6.83811e-163	4.4819e-164	-2.67707e-163	1.05726e-162	1.7742e-163	1.19235e-163	-8.92194e-164	2.36549e-163	-4.08419e-163	-3.0712e-163	-3.73743e-163	2.31507e-163	-6.24408e-164	1.74645e-163	-6.33258e-164	-6.06955e-163	8.93761e-163	3.38768e-163	9.70635e-163	-3.44793e-163	-6.2436e-163	2.93901e-163	6.17571e-163	-1.0786e-163	-4.25991e-163	-1.46957e-163	-2.73047e-163	2.86414e-163	-6.89327e-164	1.08864e-162	0
-6.83811e-163	4.4819e-164	-2.67707e-163	1.05726e-162	1.7742e-163	1.19235e-163	-8.92194e-164	2.36549e-163	-4.08419e-163	-3.0712e-163	-3.73743e-163	2.31507e-163	-6.24408e-164	1.74645e-163	-6.33258e-164	-6.06955e-163	8.93761e-163	3.38768e-163	9.70635e-163	-3.44793e-163	-6.2436e-163	2.93901e-163	6.17571e-163	-1.0786e-163	-4.25991e-163	-1.46957e-163	-2.73047e-163	2.86414e-163	-6.89327e-164	1.08864e-162	0
-6.83811e-163	4.4819e-164	-2.67707e-163	1.05726e-162	1.7742e-163	1.19235e-163	-8.92194e-164	2.36549e-163	-4.08419e-163	-3.0712e-163	-3.73743e-163	2.31507e-163	-6.24408e-164	1.74645e-163	-6.33258e-164	-6.06955e-163	8.93761e-163	3.38768e-163	9.70635e-163	-3.44793e-163	-6.2436e-163	2.93901e-163	6.17571e-163	-1.0786e-163	-4.25991e-163	-1.46957e-163	-2.73047e-163	2.86414e-163	-6.89327e-164	1.08864e-162	0
-6.83811e-163	4.4819e-164	-2.67707e-163	1.05726e-162	1.7742e-163	1.19235e-163	-8.92194e-164	2.36549e-163	-4.08419e-163	-3.0712e-163	-3.73743e-163	2.31507e-163	-6.24408e-164	1.74645e-163	-6.33258e-164	-6.06955e-163	8.93761e-163	3.38768e-163	9.70635e-163	-3.44793e-163	-6.2436e-163	2.93901e-163	6.17571e-163	-1.0786e-163	-4.25991e-163	-1.46957e-163	-2.73047e-163	2.86414e-163	-6.89327e-164	1.08864e-162	0
-6.83811e-163	4.4819e-164	-2.67707e-163	1.05726e-162	1.7742e-163	1.19235e-163	-8.92194e-164	2.36549e-163	-4.08419e-163	-3.0712e-163	-3.73743e-163	2.31507e-163	-6.24408e-164	1.74645e-163	-6.33258e-164	-6.06955e-163	8.93761e-163	3.38768e-163	9.70635e-163	-3.44793e-163	-6.2436e-163	2.93901e-163	6.17571e-163	-1.0786e-163	-4.25991e-163	-1.46957e-163	-2.73047e-163	2.86414e-163	-6.89327e-164	1.08864e-162	0
-6.83811e-163	4.4819e-164	-2.67707e-163	1.05726e-162	1.7742e-163	1.19235e-163	-8.92194e-164	2.36549e-163	-4.08419e-163	-3.0712e-163	-3.73743e-163	2.31507e-163	-6.24408e-164	1.74645e-163	-6.33258e-164	-6.06955e-163	8.93761e-163	3.38768e-163	9.70635e-163	-3.44793e-163	-6.2436e-163	2.93901e-163	6.17571e-163	-1.0786e-163	-4.25991e-163	-1.46957e-163	-2.73047e-163	2.86414e-163	-6.89327e-164	1.08864e-162	0
-6.83811e-163	4.4819e-164	-2.67707e-163	1.05726e-162	1.7742e-163	1.19235e-163	-8.92194e-164	2.36549e-163	-4.08419e-163	-3.0712e-163	-3.73743e-163	2.31507e-163	-6.24408e-164	1.74645e-163	-6.33258e-164	-6.06955e-163	8.93761e-163	3.38768e-163	9.70635e-163	-3.44793e-163	-6.2436e-163	2.93901e-163	6.17571e-163	-1.0786e-163	-4.25991e-163	-1.46957e-163	-2.73047e-163	2.86414e-163	-6.89327e-164	1.08864e-162	0
-6.83811e-163	4.4819e-164	-2.67707e-163	1.05726e-162	1.7742e-163	1.19235e-163	-8.92194e-164	2.36549e-163	-4.08419e-163	-3.0712e-163	-3.73743e-163	2.31507e-163	-6.24408e-164	1.74645e-163	-6.33258e-164	-6.06955e-163	8.93761e-163	3.38768e-163	9.70635e-163	-3.44793e-163	-6.2436e-163	2.93901e-163	6.17571e-163	-1.0786e-163	-4.25991e-163	-1.46957e-163	-2.73047e-163	2.86414e-163	-6.89327e-164	1.08864e-162	0
-6.83811e-163	4.4819e-164	-2.67707e-163	1.05726e-162	1.7742e-163	1.19235e-163	-8.92194e-164	2.36549e-163	-4.08419e-163	-3.0712e-163	-3.73743e-163	2.31507e-163	-6.24408e-164	1.74645e-163	-6.33258e-164	-6.06955e-163	8.93761e-163	3.38768e-163	9.70635e-163	-3.44793e-163	-6.2436e-163	2.93901e-163	6.17571e-163	-1.0786e-163	-4.25991e-163	-1.46957e-163	-2.73047e-163	2.86414e-163	-6.89327e-164	1.08864e-162	0
-6.83811e-163	4.4819e-164	-2.67707e-163	1.05726e-162	1.7742e-163	1.19235e-163	-8.92194e-164	2.36549e-163	-4.08419e-163	-3.0712e-163	-3.73743e-163	2.31507e-163	-6.24408e-164	1.74645e-163	-6.33258e-164	-6.06955e-163	8.93761e-163	3.38768e-163	9.70635e-163	-3.44793e-163	-6.2436e-163	2.93901e-163	6.17571e-163	-1.0786e-163	-4.25991e-163	-1.46957e-163	-2.73047e-163	2.86414e-163	-6.89327e-164	1.08864e-162	0
-6.83811e-163	4.4819e-164	-2.67707e-163	1.05726e-162	1.7742e-163	1.19235e-163	-8.92194e-164	2.36549e-163	-4.08419e-163	-3.0712e-163	-3.73743e-163	2.31507e-163	-6.24408e-164	1.74645e-163	-6.33258e-164	-6.06955e-163	8.93761e-163	3.38768e-163	9.70635e-163	-3.44793e-163	-6.2436e-163	2.93901e-163	6.17571e-163	-1.0786e-163	-4.25991e-163	-1.46957e-163	-2.73047e-163	2.86414e-163	-6.89327e-164	1.08864e-162	0
-6.83811e-163	4.4819e-164	-2.67707e-163	1.05726e-162	1.7742e-163	1.19235e-163	-8.92194e-164	2.36549e-163	-4.08419e-163	-3.0712e-163	-3.73743e-163	2.31507e-163	-6.24408e-164	1.74645e-163	-6.33258e-164	-6.06955e-163	8.93761e-163	3.38768e-163	9.70635e-163	-3.44793e-163	-6.2436e-163	2.93901e-163	6.17571e-163	-1.0786e-163	-4.25991e-163	-1.46957e-163	-2.73047e-163	2.86414e-163	-6.89327e-164	1.08864e-162	0
-6.83811e-163	4.4819e-164	-2.67707e-163	1.05726e-162	1.7742e-163	1.19235e-163	-8.92194e-164	2.36549e-163	-4.08419e-163	-3.0712e-163	-3.73743e-163	2.31507e-163	-6.24408e-164	1.74645e-163	-6.33258e-164	-6.06955e-163	8.93761e-163	3.38768e-163	9.70635e-163	-3.44793e-163	-6.2436e-163	2.93901e-163	6.17571e-163	-1.0786e-163	-4.25991e-163	-1.46957e-163	-2.73047e-163	2.86414e-163	-6.89327e-164	1.08864e-162	0
-6.83811e-163	4.4819e-164	-2.67707e-163	1.05726e-162	1.7742e-163	1.19235e-163	-8.92194e-164	2.36549e-163	-4.08419e-163	-3.0712e-163	-3.73743e-163	2.31507e-163	-6.24408e-164	1.74645e-163	-6.33258e-164	-6.06955e-163	8.93761e-163	3.38768e-163	9.70635e-163	-3.44793e-163	-6.2436e-163	2.93901e-163	6.17571e-163	-1.0786e-163	-4.25991e-163	-1.46957e-163	-2.73047e-163	2.86414e-163	-6.89327e-164	1.08864e-162	0
-6.83811e-163	4.4819e-164	-2.67707e-163	1.05726e-162	1.7742e-163	1.19235e-163	-8.92194e-164	2.36549e-163	-4.08419e-163	-3.0712e-163	-3.73743e-163	2.31507e-163	-6.24408e-164	1.74645e-163	-6.33258e-164	-6.06955e-163	8.93761e-163	3.38768e-163	9.70635e-163	-3.44793e-163	-6.2436e-163	2.93901e-163	6.17571e-163	-1.0786e-163	-4.25991e-163	-1.46957e-163	-2.73047e-163	2.86414e-163	-6.89327e-164	1.08864e-162	0
-6.83811e-163	4.4819e-164	-2.67707e-163	1.05726e-162	1.7742e-163	1.19235e-163	-8.92194e-164	2.36549e-163	-4.08419e-163	-3.0712e-163	-3.73743e-163	2.31507e-163	-6.24408e-164	1.74645e-163	-6.33258e-164	-6.06955e-163	8.93761e-163	3.38768e-163	9.70635e-163	-3.44793e-163	-6.2436e-163	2.93901e-163	6.17571e-163	-1.0786e-163	-4.25991e-163	-1.46957e-163	-2.73047e-163	2.86414e-163	-6.89327e-164	1.08864e-162	0
-6.83811e-163	4.4819e-164	-2.67707e-163	1.05726e-162	1.7742e-163	1.19235e-163	-8.92194e-164	2.36549e-163	-4.08419e-163	-3.0712e-163	-3.73743e-163	2.31507e-163	-6.24408e-164	1.74645e-163	-6.33258e-164	-6.06955e-163	8.93761e-163	3.38768e-163	9.70635e-163	-3.44793e-163	-6.2436e-163	2.93901e-163	6.17571e-163	-1.0786e-163	-4.25991e-163	-1.46957e-163	-2.73047e-163	2.86414e-163	-6.89327e-164	1.08864e-162	0
-6.83811e-163	4.4819e-164	-2.67707e-163	1.05726e-162	1.7742e-163	1.19235e-163	-8.92194e-164	2.36549e-163	-4.08419e-163	-3.0712e-163	-3.73743e-163	2.31507e-163	-6.24408e-164	1.74645e-163	-6.33258e-164	-6.06955e-163	8.93761e-163	3.38768e-163	9.70635e-163	-3.44793e-163	-6.2436e-163	2.93901e-163	6.17571e-163	-1.0786e-163	-4.25991e-163	-1.46957e-163	-2.73047e-163	2.86414e-163	-6.89327e-164	1.08864e-162	0
-6.83811e-163	4.4819e-164	-2.67707e-163	1.05726e-162	1.7742e-163	1.19235e-163	-8.92194e-164	2.36549e-163	-4.08419e-163	-3.0712e-163	-3.73743e-163	2.31507e-163	-6.24408e-164	1.74645e-163	-6.33258e-164	-6.06955e-163	8.93761e-163	3.38768e-163	9.70635e-163	-3.44793e-163	-6.2436e-163	2.93901e-163	6.17571e-163	-1.0786e-163	-4.25991e-163	-1.46957e-163	-2.73047e-163	2.86414e-163	-6.89327e-164	1.08864e-162	0
-6.83811e-163	4.4819e-164	-2.67707e-163	1.05726e-162	1.7742e-163	1.19235e-163	-8.92194e-164	2.36549e-163	-4.08419e-163	-3.0712e-163	-3.73743e-163	2.31507e-163	-6.24408e-164	1.74645e-163	-6.33258e-164	-6.06955e-163	8.93761e-163	3.38768e-163	9.70635e-163	-3.44793e-163	-6.2436e-163	2.93901e-163	6.17571e-163	-1.0786e-163	-4.25991e-163	-1.46957e-163	-2.73047e-163	2.86414e-163	-6.89327e-164	1.08864e-162	0
-6.83811e-163	4.4819e-164	-2.67707e-163	1.05726e-162	1.7742e-163	1.19235e-163	-8.92194e-164	2.36549e-163	-4.08419e-163	-3.0712e-163	-3.73743e-163	2.31507e-163	-6.24408e-164	1.74645e-163	-6.33258e-164	-6.06955e-163	8.93761e-163	3.38768e-163	9.70635e-163	-3.44793e-163	-6.2436e-163	2.93901e-163	6.17571e-163	-1.0786e-163	-4.25991e-163	-1.46957e-163	-2.73047e-163	2.86414e-163	-6.89327e-164	1.08864e-162	0
-6.83811e-163	4.4819e-164	-2.67707e-163	1.05726e-162	1.7742e-163	1.19235e-163	-8.92194e-164	2.36549e-163	-4.08419e-163	-3.0712e-163	-3.73743e-163	2.31507e-163	-6.24408e-164	1.74645e-163	-6.33258e-164	-6.06955e-163	8.93761e-163	3.38768e-163	9.70635e-163	-3.44793e-163	-6.2436e-163	2.93901e-163	6.17571e-163	-1.0786e-163	-4.25991e-163	-1.46957e-163	-2.73047e-163	2.86414e-163	-6.89327e-164	1.08864e-162	0
-6.83811e-163	4.4819e-164	-2.67707e-163	1.05726e-162	1.7742e-163	1.19235e-163	-8.92194e-164	2.36549e-163	-4.08419e-163	-3.0712e-163	-3.73743e-163	2.31507e-163	-6.24408e-164	1.74645e-163	-6.33258e-164	-6.06955e-163	8.93761e-163	3.38768e-163	9.70635e-163	-3.44793e-163	-6.2436e-163	2.93901e-163	6.17571e-163	-1.0786e-163	-4.25991e-163	-1.46957e-163	-2.73047e-163	2.86414e-163	-6.89327e-164	1.08864e-162	0
-6.83811e-163	4.4819e-164	-2.67707e-163	1.05726e-162	1.7742e-163	1.19235e-163	-8.92194e-164	2.36549e-163	-4.08419e-163	-3.0712e-163	-3.73743e-163	2.31507e-163	-6.24408e-164	1.74645e-163	-6.33258e-164	-6.06955e-163	8.93761e-163	3.38768e-163	9.70635e-163	-3.44793e-163	-6.2436e-163	2.93901e-163	6.17571e-163	-1.0786e-163	-4.25991e-163	-1.46957e-163	-2.73047e-163	2.86414e-163	-6.89327e-164	1.08864e-162	0
-6.83811e-163	4.4819e-164	-2.67707e-163	1.05726e-162	1.7742e-163	1.19235e-163	-8.92194e-164	2.36549e-163	-4.08419e-163	-3.0712e-163	-3.73743e-163	2.31507e-163	-6.24408e-164	1.74645e-163	-6.33258e-164	-6.06955e-163	8.93761e-163	3.38768e-163	9.70635e-163	-3.44793e-163	-6.2436e-163	2.93901e-163	6.17571e-163	-1.0786e-163	-4.25991e-163	-1.46957e-163	-2.73047e-163	2.86414e-163	-6.89327e-164	1.08864e-162	0
-6.83811e-163	4.4819e-164	-2.67707e-163	1.05726e-162	1.7742e-163	1.19235e-163	-8.92194e-164	2.36549e-163	-4.08419e-163	-3.0712e-163	-3.73743e-163	2.31507e-163	-6.24408e-164	1.74645e-163	-6.33258e-164	-6.06955e-163	8.93761e-163	3.38768e-163	9.70635e-163	-3.44793e-163	-6.2436e-163	2.93901e-163	6.17571e-163	-1.0786e-163	-4.25991e-163	-1.46957e-163	-2.73047e-163	2.86414e-163	-6.89327e-164	1.08864e-162	0
-6.83811e-163	4.4819e-164	-2.67707e-163	1.05726e-162	1.7742e-163	1.19235e-163	-8.92194e-164	2.36549e-163	-4.08419e-163	-3.0712e-163	-3.73743e-163	2.31507e-163	-6.24408e-164	1.74645e-163	-6.33258e-164	-6.06955e-163	8.93761e-163	3.38768e-163	9.70635e-163	-3.44793e-163	-6.2436e-163	2.93901e-163	6.17571e-163	-1.0786e-163	-4.25991e-163	-1.46957e-163	-2.73047e-163	2.86414e-163	-6.89327e-164	1.08864e-162	0
-6.83811e-163	4.4819e-164	-2.67707e-163	1.05726e-162	1.7742e-163	1.19235e-163	-8.92194e-164	2.36549e-163	-4.08419e-163	-3.0712e-163	-3.73743e-163	2.31507e-163	-6.24408e-164	1.74645e-163	-6.33258e-164	-6.06955e-163	8.93761e-163	3.38768e-163	9.70635e-163	-3.44793e-163	-6.2436e-163	2.93901e-163	6.17571e-163	-1.0786e-163	-4.25991e-163	-1.46957e-163	-2.73047e-163	2.86414e-163	-6.89327e-164	1.08864e-162	0
-6.83811e-163	4.4819e-164	-2.67707e-163	1.05726e-162	1.7742e-163	1.19235e-163	-8.92194e-164	2.36549e-163	-4.08419e-163	-3.0712e-163	-3.73743e-163	2.31507e-163	-6.24408e-164	1.74645e-163	-6.33258e-164	-6.06955e-163	8.93761e-163	3.38768e-163	9.70635e-163	-3.44793e-163	-6.2436e-163	2.93901e-163	6.17571e-163	-1.0786e-163	-4.25991e-163	-1.46957e-163	-2.73047e-163	2.86414e-163	-6.89327e-164	1.08864e-162	0
-6.83811e-163	4.4819e-164	-2.67707e-163	1.05726e-162	1.7742e-163	1.19235e-163	-8.92194e-164	2.36549e-163	-4.08419e-163	-3.0712e-163	-3.73743e-163	2.31507e-163	-6.24408e-164	1.74645e-163	-6.33258e-164	-6.06955e-163	8.93761e-163	3.38768e-163	9.70635e-163	-3.44793e-163	-6.2436e-163	2.93901e-163	6.17571e-163	-1.0786e-163	-4.25991e-163	-1.46957e-163	-2.73047e-163	2.86414e-163	-6.89327e-164	1.08864e-162	0
-6.83811e-163	4.4819e-164	-2.67707e-163	1.05726e-162	1.7742e-163	1.19235e-163	-8.92194e-164	2.36549e-163	-4.08419e-163	-3.0712e-163	-3.73743e-163	2.31507e-163	-6.24408e-164	1.74645e-163	-6.33258e-164	-6.06955e-163	8.93761e-163	3.38768e-163	9.70635e-163	-3.44793e-163	-6.2436e-163	2.93901e-163	6.17571e-163	-1.0786e-163	-4.25991e-163	-1.46957e-163	-2.73047e-163	2.86414e-163	-6.89327e-164	1.08864e-162	0
-6.83811e-163	4.4819e-164	-2.67707e-163	1.05726e-162	1.7742e-163	1.19235e-163	-8.92194e-164	2.36549e-163	-4.08419e-163	-3.0712e-163	-3.73743e-163	2.31507e-163	-6.24408e-164	1.74645e-163	-6.33258e-164	-6.06955e-163	8.93761e-163	3.38768e-163	9.70635e-163	-3.44793e-163	-6.2436e-163	2.93901e-163	6.17571e-163	-1.0786e-163	-4.25991e-163	-1.46957e-163	-2.73047e-163	2.86414e-163	-6.89327e-164	1.08864e-162	0
-6.83811e-163	4.4819e-164	-2.67707e-163	1.05726e-162	1.7742e-163	1.19235e-163	-8.92194e-164	2.36549e-163	-4.08419e-163	-3.0712e-163	-3.73743e-163	2.31507e-163	-6.24408e-164	1.74645e-163	-6.33258e-164	-6.06955e-163	8.93761e-163	3.38768e-163	9.70635e-163	-3.44793e-163	-6.2436e-163	2.93901e-163	6.17571e-163	-1.0786e-163	-4.25991e-163	-1.46957e-163	-2.73047e-163	2.86414e-163	-6.89327e-164	1.08864e-162	0
-6.83811e-163	4.4819e-164	-2.67707e-163	1.05726e-162	1.7742e-163	1.19235e-163	-8.92194e-164	2.36549e-163	-4.08419e-163	-3.0712e-163	-3.73743e-163	2.31507e-163	-6.24408e-164	1.74645e-163	-6.33258e-164	-6.06955e-163	8.93761e-163	3.38768e-163	9.70635e-163	-3.44793e-163	-6.2436e-163	2.93901e-163	6.17571e-163	-1.0786e-163	-4.25991e-163	-1.46957e-163	-2.73047e-163	2.86414e-163	-6.89327e-164	1.08864e-162	0
-6.83811e-163	4.4819e-164	-2.67707e-163	1.05726e-162	1.7742e-163	1.19235e-163	-8.92194e-164	2.36549e-163	-4.08419e-163	-3.0712e-163	-3.73743e-163	2.31507e-163	-6.24408e-164	1.74645e-163	-6.33258e-164	-6.06955e-163	8.93761e-163	3.38768e-163	9.70635e-163	-3.44793e-163	-6.2436e-163	2.93901e-163	6.17571e-163	-1.0786e-163	-4.25991e-163	-1.46957e-163	-2.73047e-163	2.86414e-163	-6.89327e-164	1.08864e-162	0
-6.83811e-163	4.4819e-164	-2.67707e-163	1.05726e-162	1.7742e-163	1.19235e-163	-8.92194e-164	2.36549e-163	-4.08419e-163	-3.0712e-163	-3.73743e-163	2.31507e-163	-6.24408e-164	1.74645e-163	-6.33258e-164	-6.06955e-163	8.93761e-163	3.38768e-163	9.70635e-163	-3.44793e-163	-6.2436e-163	2.93901e-163	6.17571e-163	-1.0786e-163	-4.25991e-163	-1.46957e-163	-2.73047e-163	2.86414e-163	-6.89327e-164	1.08864e-162	0
-6.83811e-163	4.4819e-164	-2.67707e-163	1.05726e-162	1.7742e-163	1.19235e-163	-8.92194e-164	2.36549e-163	-4.08419e-163	-3.0712e-163	-3.73743e-163	2.31507e-163	-6.24408e-164	1.74645e-163	-6.33258e-164	-6.06955e-163	8.93761e-163	3.38768e-163	9.70635e-163	-3.44793e-163	-6.2436e-163	2.93901e-163	6.17571e-163	-1.0786e-163	-4.25991e-163	-1.46957e-163	-2.73047e-163	2.86414e-163	-6.89327e-164	1.08864e-162	0
-6.83811e-163	4.4819e-164	-2.67707e-163	1.05726e-162	1.7742e-163	1.19235e-163	-8.92194e-164	2.36549e-163	-4.08419e-163	-3.0712e-163	-3.73743e-163	2.31507e-163	-6.24408e-164	1.74645e-163	-6.33258e-164	-6.06955e-163	8.93761e-163	3.38768e-163	9.70635e-163	-3.44793e-163	-6.2436e-163	2.93901e-163	6.17571e-163	-1.0786e-163	-4.25991e-163	-1.46957e-163	-2.73047e-163	2.86414e-163	-6.89327e-164	1.08864e-162	0
-6.83811e-163	4.4819e-164	-2.67707e-163	1.05726e-162	1.7742e-163	1.19235e-163	-8.92194e-164	2.36549e-163	-4.08419e-163	-3.0712e-163	-3.73743e-163	2.31507e-163	-6.24408e-164	1.74645e-163	-6.33258e-164	-6.06955e-163	8.93761e-163	3.38768e-163	9.70635e-163	-3.44793e-163	-6.2436e-163	2.93901e-163	6.17571e-163	-1.0786e-163	-4.25991e-163	-1.46957e-163	-2.73047e-163	2.86414e-163	-6.89327e-164	1.08864e-162	0
-6.83811e-163	4.4819e-164	-2.67707e-163	1.05726e-162	1.7742e-163	1.19235e-163	-8.92194e-164	2.36549e-163	-4.08419e-163	-3.0712e-163	-3.73743e-163	2.31507e-163	-6.24408e-164	1.74645e-163	-6.33258e-164	-6.06955e-163	8.93761e-163	3.38768e-163	9.70635e-163	-3.44793e-163	-6.2436e-163	2.93901e-163	6.17571e-163	-1.0786e-163	-4.25991e-163	-1.46957e-163	-2.73047e-163	2.86414e-163	-6.89327e-164	1.08864e-162	0
-6.83811e-163	4.4819e-164	-2.67707e-163	1.05726e-162	1.7742e-163	1.19235e-163	-8.92194e-164	2.36549e-163	-4.08419e-163	-3.0712e-163	-3.73743e-163	2.31507e-163	-6.24408e-164	1.74645e-163	-6.33258e-164	-6.06955e-163	8.93761e-163	3.38768e-163	9.70635e-163	-3.44793e-163	-6.2436e-163	2.93901e-163	6.17571e-163	-1.0786e-163	-4.25991e-163	-1.46957e-163	-2.73047e-163	2.86414e-163	-6.89327e-164	1.08864e-162	0
-6.83811e-163	4.4819e-164	-2.67707e-163	1.05726e-162	1.7742e-163	1.19235e-163	-8.92194e-164	2.36549e-163	-4.08419e-163	-3.0712e-163	-3.73743e-163	2.31507e-163	-6.24408e-164	1.74645e-163	-6.33258e-164	-6.06955e-163	8.93761e-163	3.38768e-163	9.70635e-163	-3.44793e-163	-6.2436e-163	2.93901e-163	6.17571e-163	-1.0786e-163	-4.25991e-163	-1.46957e-163	-2.73047e-163	2.86414e-163	-6.89327e-164	1.08864e-162	0
-6.83811e-163	4.4819e-164	-2.67707e-163	1.05726e-162	1.7742e-163	1.19235e-163	-8.92194e-164	2.36549e-163	-4.08419e-163	-3.0712e-163	-3.73743e-163	2.31507e-163	-6.24408e-164	1.74645e-163	-6.33258e-164	-6.06955e-163	8.93761e-163	3.38768e-163	9.70635e-163	-3.44793e-163	-6.2436e-163	2.93901e-163	6.17571e-163	-1.0786e-163	-4.25991e-163	-1.46957e-163	-2.73047e-163	2.86414e-163	-6.89327e-164	1.08864e-162	0
-6.83811e-163	4.4819e-164	-2.67707e-163	1.05726e-162	1.7742e-163	1.19235e-163	-8.92194e-164	2.36549e-163	-4.08419e-163	-3.0712e-163	-3.73743e-163	2.31507e-163	-6.24408e-164	1.74645e-163	-6.33258e-164	-6.06955e-163	8.93761e-163	3.38768e-163	9.70635e-163	-3.44793e-163	-6.2436e-163	2.93901e-163	6.17571e-163	-1.0786e-163	-4.25991e-163	-1.46957e-163	-2.73047e-163	2.86414e-163	-6.89327e-164	1.08864e-162	0
-6.83811e-163	4.4819e-164	-2.67707e-163	1.05726e-162	1.7742e-163	1.19235e-163	-8.92194e-164	2.36549e-163	-4.08419e-163	-3.0712e-163	-3.73743e-163	2.31507e-163	-6.24408e-164	1.74645e-163	-6.33258e-164	-6.06955e-163	8.93761e-163	3.38768e-163	9.70635e-163	-3.44793e-163	-6.2436e-163	2.93901e-163	6.17571e-163	-1.0786e-163	-4.25991e-163	-1.46957e-163	-2.73047e-163	2.86414e-163	-6.89327e-164	1.08864e-162	0
-6.83811e-163	4.4819e-164	-2.67707e-163	1.05726e-162	1.7742e-163	1.19235e-163	-8.92194e-164	2.36549e-163	-4.08419e-163	-3.0712e-163	-3.73743e-163	2.31507e-163	-6.24408e-164	1.74645e-163	-6.33258e-164	-6.06955e-163	8.93761e-163	3.38768e-163	9.70635e-163	-3.44793e-163	-6.2436e-163	2.93901e-163	6.17571e-163	-1.0786e-163	-4.25991e-163	-1.46957e-163	-2.73047e-163	2.86414e-163	-6.89327e-164	1.08864e-162	0
-6.83811e-163	4.4819e-164	-2.67707e-163	1.05726e-162	1.7742e-163	1.19235e-163	-8.92194e-164	2.36549e-163	-4.08419e-163	-3.0712e-163	-3.73743e-163	2.31507e-163	-6.24408e-164	1.74645e-163	-6.33258e-164	-6.06955e-163	8.93761e-163	3.38768e-163	9.70635e-163	-3.44793e-163	-6.2436e-163	2.93901e-163	6.17571e-163	-1.0786e-163	-4.25991e-163	-1.46957e-163	-2.73047e-163	2.86414e-163	-6.89327e-164	1.08864e-162	0
-6.83811e-163	4.4819e-164	-2.67707e-163	1.05726e-162	1.7742e-163	1.19235e-163	-8.92194e-164	2.36549e-163	-4.08419e-163	-3.0712e-163	-3.73743e-163	2.31507e-163	-6.24408e-164	1.74645e-163	-6.33258e-164	-6.06955e-163	8.93761e-163	3.38768e-163	9.70635e-163	-3.44793e-163	-6.2436e-163	2.93901e-163	6.17571e-163	-1.0786e-163	-4.25991e-163	-1.46957e-163	-2.73047e-163	2.86414e-163	-6.89327e-164	1.08864e-162	0
-6.83811e-163	4.4819e-164	-2.67707e-163	1.05726e-162	1.7742e-163	1.19235e-163	-8.92194e-164	2.36549e-163	-4.08419e-163	-3.0712e-163	-3.73743e-163	2.31507e-163	-6.24408e-164	1.74645e-163	-6.33258e-164	-6.06955e-163	8.93761e-163	3.38768e-163	9.70635e-163	-3.44793e-163	-6.2436e-163	2.93901e-163	6.17571e-163	-1.0786e-163	-4.25991e-163	-1.46957e-163	-2.73047e-163	2.86414e-163	-6.89327e-164	1.08864e-162	0
-6.83811e-163	4.4819e-164	-2.67707e-163	1.05726e-162	1.7742e-163	1.19235e-163	-8.92194e-164	2.36549e-163	-4.08419e-163	-3.0712e-163	-3.73743e-163	2.31507e-163	-6.24408e-164	1.74645e-163	-6.33258e-164	-6.06955e-163	8.93761e-163	3.38768e-163	9.70635e-163	-3.44793e-163	-6.2436e-163	2.93901e-163	6.17571e-163	-1.0786e-163	-4.25991e-163	-1.46957e-163	-2.73047e-163	2.86414e-163	-6.89327e-164	1.08864e-162	0
-6.83811e-163	4.4819e-164	-2.67707e-163	1.05726e-162	1.7742e-163	1.19235e-163	-8.92194e-164	2.36549e-163	-4.08419e-163	-3.0712e-163	-3.73743e-163	2.31507e-163	-6.24408e-164	1.74645e-163	-6.33258e-164	-6.06955e-163	8.93761e-163	3.38768e-163	9.70635e-163	-3.44793e-163	-6.2436e-163	2.93901e-163	6.17571e-163	-1.0786e-163	-4.25991e-163	-1.46957e-163	-2.73047e-163	2.86414e-163	-6.89327e-164	1.08864e-162	0
-6.83811e-163	4.4819e-164	-2.67707e-163	1.05726e-162	1.7742e-163	1.19235e-163	-8.92194e-164	2.36549e-163	-4.08419e-163	-3.0712e-163	-3.73743e-163	2.31507e-163	-6.24408e-164	1.74645e-163	-6.33258e-164	-6.06955e-163	8.93761e-163	3.38768e-163	9.70635e-163	-3.44793e-163	-6.2436e-163	2.93901e-163	6.17571e-163	-1.0786e-163	-4.25991e-163	-1.46957e-163	-2.73047e-163	2.86414e-163	-6.89327e-164	1.08864e-162	0
-6.83811e-163	4.4819e-164	-2.67707e-163	1.05726e-162	1.7742e-163	1.19235e-163	-8.92194e-164	2.36549e-163	-4.08419e-163	-3.0712e-163	-3.73743e-163	2.31507e-163	-6.24408e-164	1.74645e-163	-6.33258e-164	-6.06955e-163	8.93761e-163	3.38768e-163	9.70635e-163	-3.44793e-163	-6.2436e-163	2.93901e-163	6.17571e-163	-1.0786e-163	-4.25991e-163	-1.46957e-163	-2.73047e-163	2.86414e-163	-6.89327e-164	1.08864e-162	0
-6.83811e-163	4.4819e-164	-2.67707e-163	1.05726e-162	1.7742e-163	1.19235e-163	-8.92194e-164	2.36549e-163	-4.08419e-163	-3.0712e-163	-3.73743e-163	2.31507e-163	-6.24408e-164	1.74645e-163	-6.33258e-164	-6.06955e-163	8.93761e-163	3.38768e-163	9.70635e-163	-3.44793e-163	-6.2436e-163	2.93901e-163	6.17571e-163	-1.0786e-163	-4.25991e-163	-1.46957e-163	-2.73047e-163	2.86414e-163	-6.89327e-164	1.08864e-162	0
-6.83811e-163	4.4819e-164	-2.67707e-163	1.05726e-162	1.7742e-163	1.19235e-163	-8.92194e-164	2.36549e-163	-4.08419e-163	-3.0712e-163	-3.73743e-163	2.31507e-163	-6.24408e-164	1.74645e-163	-6.33258e-164	-6.06955e-163	8.93761e-163	3.38768e-163	9.70635e-163	-3.44793e-163	-6.2436e-163	2.93901e-163	6.17571e-163	-1.0786e-163	-4.25991e-163	-1.46957e-163	-2.73047e-163	2.86414e-163	-6.89327e-164	1.08864e-162	0
-6.83811e-163	4.4819e-164	-2.67707e-163	1.05726e-162	1.7742e-163	1.19235e-163	-8.92194e-164	2.36549e-163	-4.08419e-163	-3.0712e-163	-3.73743e-163	2.31507e-163	-6.24408e-164	1.74645e-163	-6.33258e-164	-6.06955e-163	8.93761e-163	3.38768e-163	9.70635e-163	-3.44793e-163	-6.2436e-163	2.93901e-163	6.17571e-163	-1.0786e-163	-4.25991e-163	-1.46957e-163	-2.73047e-163	2.86414e-163	-6.89327e-164	1.08864e-162	0
-6.83811e-163	4.4819e-164	-2.67707e-163	1.05726e-162	1.7742e-163	1.19235e-163	-8.92194e-164	2.36549e-163	-4.08419e-163	-3.0712e-163	-3.73743e-163	2.31507e-163	-6.24408e-164	1.74645e-163	-6.33258e-164	-6.06955e-163	8.93761e-163	3.38768e-163	9.70635e-163	-3.44793e-163	-6.2436e-163	2.93901e-163	6.17571e-163	-1.0786e-163	-4.25991e-163	-1.46957e-163	-2.73047e-163	2.86414e-163	-6.89327e-164	1.08864e-162	0
-6.83811e-163	4.4819e-164	-2.67707e-163	1.05726e-162	1.7742e-163	1.19235e-163	-8.92194e-164	2.36549e-163	-4.08419e-163	-3.0712e-163	-3.73743e-163	2.31507e-163	-6.24408e-164	1.74645e-163	-6.33258e-164	-6.06955e-163	8.93761e-163	3.38768e-163	9.70635e-163	-3.44793e-163	-6.2436e-163	2.93901e-163	6.17571e-163	-1.0786e-163	-4.25991e-163	-1.46957e-163	-2.73047e-163	2.86414e-163	-6.89327e-164	1.08864e-162	0
-6.83811e-163	4.4819e-164	-2.67707e-163	1.05726e-162	1.7742e-163	1.19235e-163	-8.92194e-164	2.36549e-163	-4.08419e-163	-3.0712e-163	-3.73743e-163	2.31507e-163	-6.24408e-164	1.74645e-163	-6.33258e-164	-6.06955e-163	8.93761e-163	3.38768e-163	9.70635e-163	-3.44793e-163	-6.2436e-163	2.93901e-163	6.17571e-163	-1.0786e-163	-4.25991e-163	-1.46957e-163	-2.73047e-163	2.86414e-163	-6.89327e-164	1.08864e-162	0
-6.83811e-163	4.4819e-164	-2.67707e-163	1.05726e-162	1.7742e-163	1.19235e-163	-8.92194e-164	2.36549e-163	-4.08419e-163	-3.0712e-163	-3.73743e-163	2.31507e-163	-6.24408e-164	1.74645e-163	-6.33258e-164	-6.06955e-163	8.93761e-163	3.38768e-163	9.70635e-163	-3.44793e-163	-6.2436e-163	2.93901e-163	6.17571e-163	-1.0786e-163	-4.25991e-163	-1.46957e-163	-2.73047e-163	2.86414e-163	-6.89327e-164	1.08864e-162	0
-6.83811e-163	4.4819e-164	-2.67707e-163	1.05726e-162	1.7742e-163	1.19235e-163	-8.92194e-164	2.36549e-163	-4.08419e-163	-3.0712e-163	-3.73743e-163	2.31507e-163	-6.24408e-164	1.74645e-163	-6.33258e-164	-6.06955e-163	8.93761e-163	3.38768e-163	9.70635e-163	-3.44793e-163	-6.2436e-163	2.93901e-163	6.17571e-163	-1.0786e-163	-4.25991e-163	-1.46957e-163	-2.73047e-163	2.86414e-163	-6.89327e-164	1.08864e-162	0
-6.83811e-163	4.4819e-164	-2.67707e-163	1.05726e-162	1.7742e-163	1.19235e-163	-8.92194e-164	2.36549e-163	-4.08419e-163	-3.0712e-163	-3.73743e-163	2.31507e-163	-6.24408e-164	1.74645e-163	-6.33258e-164	-6.06955e-163	8.93761e-163	3.38768e-163	9.70635e-163	-3.44793e-163	-6.2436e-163	2.93901e-163	6.17571e-163	-1.0786e-163	-4.25991e-163	-1.46957e-163	-2.73047e-163	2.86414e-163	-6.89327e-164	1.08864e-162	0
-6.83811e-163	4.4819e-164	-2.67707e-163	1.05726e-162	1.7742e-163	1.19235e-163	-8.92194e-164	2.36549e-163	-4.08419e-163	-3.0712e-163	-3.73743e-163	2.31507e-163	-6.24408e-164	1.74645e-163	-6.33258e-164	-6.06955e-163	8.93761e-163	3.38768e-163	9.70635e-163	-3.44793e-163	-6.2436e-163	2.93901e-163	6.17571e-163	-1.0786e-163	-4.25991e-163	-1.46957e-163	-2.73047e-163	2.86414e-163	-6.89327e-164	1.08864e-162	0
-6.83811e-163	4.4819e-164	-2.67707e-163	1.05726e-162	1.7742e-163	1.19235e-163	-8.92194e-164	2.36549e-163	-4.08419e-163	-3.0712e-163	-3.73743e-163	2.31507e-163	-6.24408e-164	1.74645e-163	-6.33258e-164	-6.06955e-163	8.93761e-163	3.38768e-163	9.70635e-163	-3.44793e-163	-6.2436e-163	2.93901e-163	6.17571e-163	-1.0786e-163	-4.25991e-163	-1.46957e-163	-2.73047e-163	2.86414e-163	-6.89327e-164	1.08864e-162	0
-6.83811e-163	4.4819e-164	-2.67707e-163	1.05726e-162	1.7742e-163	1.19235e-163	-8.92194e-164	2.36549e-163	-4.08419e-163	-3.0712e-163	-3.73743e-163	2.31507e-163	-6.24408e-164	1.74645e-163	-6.33258e-164	-6.06955e-163	8.93761e-163	3.38768e-163	9.70635e-163	-3.44793e-163	-6.2436e-163	2.93901e-163	6.17571e-163	-1.0786e-163	-4.25991e-163	-1.46957e-163	-2.73047e-163	2.86414e-163	-6.89327e-164	1.08864e-162	0
-6.83811e-163	4.4819e-164	-2.67707e-163	1.05726e-162	1.7742e-163	1.19235e-163	-8.92194e-164	2.36549e-163	-4.08419e-163	-3.0712e-163	-3.73743e-163	2.31507e-163	-6.24408e-164	1.74645e-163	-6.33258e-164	-6.06955e-163	8.93761e-163	3.38768e-163	9.70635e-163	-3.44793e-163	-6.2436e-163	2.93901e-163	6.17571e-163	-1.0786e-163	-4.25991e-163	-1.46957e-163	-2.73047e-163	2.86414e-163	-6.89327e-164	1.08864e-162	0
-6.83811e-163	4.4819e-164	-2.67707e-163	1.05726e-162	1.7742e-163	1.19235e-163	-8.92194e-164	2.36549e-163	-4.08419e-163	-3.0712e-163	-3.73743e-163	2.31507e-163	-6.24408e-164	1.74645e-163	-6.33258e-164	-6.06955e-163	8.93761e-163	3.38768e-163	9.70635e-163	-3.44793e-163	-6.2436e-163	2.93901e-163	6.17571e-163	-1.0786e-163	-4.25991e-163	-1.46957e-163	-2.73047e-163	2.86414e-163	-6.89327e-164	1.08864e-162	0
-6.83811e-163	4.4819e-164	-2.67707e-163	1.05726e-162	1.7742e-163	1.19235e-163	-8.92194e-164	2.36549e-163	-4.08419e-163	-3.0712e-163	-3.73743e-163	2.31507e-163	-6.24408e-164	1.74645e-163	-6.33258e-164	-6.06955e-163	8.93761e-163	3.38768e-163	9.70635e-163	-3.44793e-163	-6.2436e-163	2.93901e-163	6.17571e-163	-1.0786e-163	-4.25991e-163	-1.46957e-163	-2.73047e-163	2.86414e-163	-6.89327e-164	1.08864e-162	0
-6.83811e-163	4.4819e-164	-2.67707e-163	1.05726e-162	1.7742e-163	1.19235e-163	-8.92194e-164	2.36549e-163	-4.08419e-163	-3.0712e-163	-3.73743e-163	2.31507e-163	-6.24408e-164	1.74645e-163	-6.33258e-164	-6.06955e-163	8.93761e-163	3.38768e-163	9.70635e-163	-3.44793e-163	-6.2436e-163	2.93901e-163	6.17571e-163	-1.0786e-163	-4.25991e-163	-1.46957e-163	-2.73047e-163	2.86414e-163	-6.89327e-164	1.08864e-162	0
-6.83811e-163	4.4819e-164	-2.67707e-163	1.05726e-162	1.7742e-163	1.19235e-163	-8.92194e-164	2.36549e-163	-4.08419e-163	-3.0712e-163	-3.73743e-163	2.31507e-163	-6.24408e-164	1.74645e-163	-6.33258e-164	-6.06955e-163	8.93761e-163	3.38768e-163	9.70635e-163	-3.44793e-163	-6.2436e-163	2.93901e-163	6.17571e-163	-1.0786e-163	-4.25991e-163	-1.46957e-163	-2.73047e-163	2.86414e-163	-6.89327e-164	1.08864e-162	0
-6.83811e-163	4.4819e-164	-2.67707e-163	1.05726e-162	1.7742e-163	1.19235e-163	-8.92194e-164	2.36549e-163	-4.08419e-163	-3.0712e-163	-3.73743e-163	2.31507e-163	-6.24408e-164	1.74645e-163	-6.33258e-164	-6.06955e-163	8.93761e-163	3.38768e-163	9.70635e-163	-3.44793e-163	-6.2436e-163	2.93901e-163	6.17571e-163	-1.0786e-163	-4.25991e-163	-1.46957e-163	-2.73047e-163	2.86414e-163	-6.89327e-164	1.08864e-162	0
-6.83811e-163	4.4819e-164	-2.67707e-163	1.05726e-162	1.7742e-163	1.19235e-163	-8.92194e-164	2.36549e-163	-4.08419e-163	-3.0712e-163	-3.73743e-163	2.31507e-163	-6.24408e-164	1.74645e-163	-6.33258e-164	-6.06955e-163	8.93761e-163	3.38768e-163	9.70635e-163	-3.44793e-163	-6.2436e-163	2.93901e-163	6.17571e-163	-1.0786e-163	-4.25991e-163	-1.46957e-163	-2.73047e-163	2.86414e-163	-6.89327e-164	1.08864e-162	0
-6.83811e-163	4.4819e-164	-2.67707e-163	1.05726e-162	1.7742e-163	1.19235e-163	-8.92194e-164	2.36549e-163	-4.08419e-163	-3.0712e-163	-3.73743e-163	2.31507e-163	-6.24408e-164	1.74645e-163	-6.33258e-164	-6.06955e-163	8.93761e-163	3.38768e-163	9.70635e-163	-3.44793e-163	-6.2436e-163	2.93901e-163	6.17571e-163	-1.0786e-163	-4.25991e-163	-1.46957e-163	-2.73047e-163	2.86414e-163	-6.89327e-164	1.08864e-162	0
-6.83811e-163	4.4819e-164	-2.67707e-163	1.05726e-162	1.7742e-163	1.19235e-163	-8.92194e-164	2.36549e-163	-4.08419e-163	-3.0712e-163	-3.73743e-163	2.31507e-163	-6.24408e-164	1.74645e-163	-6.33258e-164	-6.06955e-163	8.93761e-163	3.38768e-163	9.70635e-163	-3.44793e-163	-6.2436e-163	2.93901e-163	6.17571e-163	-1.0786e-163	-4.25991e-163	-1.46957e-163	-2.73047e-163	2.86414e-163	-6.89327e-164	1.08864e-162	0
-6.83811e-163	4.4819e-164	-2.67707e-163	1.05726e-162	1.7742e-163	1.19235e-163	-8.92194e-164	2.36549e-163	-4.08419e-163	-3.0712e-163	-3.73743e-163	2.31507e-163	-6.24408e-164	1.74645e-163	-6.33258e-164	-6.06955e-163	8.93761e-163	3.38768e-163	9.70635e-163	-3.44793e-163	-6.2436e-163	2.93901e-163	6.17571e-163	-1.0786e-163	-4.25991e-163	-1.46957e-163	-2.73047e-163	2.86414e-163	-6.89327e-164	1.08864e-162	0
-6.83811e-163	4.4819e-164	-2.67707e-163	1.05726e-162	1.7742e-163	1.19235e-163	-8.92194e-164	2.36549e-163	-4.08419e-163	-3.0712e-163	-3.73743e-163	2.31507e-163	-6.24408e-164	1.74645e-163	-6.33258e-164	-6.06955e-163	8.93761e-163	3.38768e-163	9.70635e-163	-3.44793e-163	-6.2436e-163	2.93901e-163	6.17571e-163	-1.0786e-163	-4.25991e-163	-1.46957e-163	-2.73047e-163	2.86414e-163	-6.89327e-164	1.08864e-162	0
-6.83811e-163	4.4819e-164	-2.67707e-163	1.05726e-162	1.7742e-163	1.19235e-163	-8.92194e-164	2.36549e-163	-4.08419e-163	-3.0712e-163	-3.73743e-163	2.31507e-163	-6.24408e-164	1.74645e-163	-6.33258e-164	-6.06955e-163	8.93761e-163	3.38768e-163	9.70635e-163	-3.44793e-163	-6.2436e-163	2.93901e-163	6.17571e-163	-1.0786e-163	-4.25991e-163	-1.46957e-163	-2.73047e-163	2.86414e-163	-6.89327e-164	1.08864e-162	0
-6.83811e-163	4.4819e-164	-2.67707e-163	1.05726e-162	1.7742e-163	1.19235e-163	-8.92194e-164	2.36549e-163	-4.08419e-163	-3.0712e-163	-3.73743e-163	2.31507e-163	-6.24408e-164	1.74645e-163	-6.33258e-164	-6.06955e-163	8.93761e-163	3.38768e-163	9.70635e-163	-3.44793e-163	-6.2436e-163	2.93901e-163	6.17571e-163	-1.0786e-163	-4.25991e-163	-1.46957e-163	-2.73047e-163	2.86414e-163	-6.89327e-164	1.08864e-162	0
-6.83811e-163	4.4819e-164	-2.67707e-163	1.05726e-162	1.7742e-163	1.19235e-163	-8.92194e-164	2.36549e-163	-4.08419e-163	-3.0712e-163	-3.73743e-163	2.31507e-163	-6.24408e-164	1.74645e-163	-6.33258e-164	-6.06955e-163	8.93761e-163	3.38768e-163	9.70635e-163	-3.44793e-163	-6.2436e-163	2.93901e-163	6.17571e-163	-1.0786e-163	-4.25991e-163	-1.46957e-163	-2.73047e-163	2.86414e-163	-6.89327e-164	1.08864e-162	0
-6.83811e-163	4.4819e-164	-2.67707e-163	1.05726e-162	1.7742e-163	1.19235e-163	-8.92194e-164	2.36549e-163	-4.08419e-163	-3.0712e-163	-3.73743e-163	2.31507e-163	-6.24408e-164	1.74645e-163	-6.33258e-164	-6.06955e-163	8.93761e-163	3.38768e-163	9.70635e-163	-3.44793e-163	-6.2436e-163	2.93901e-163	6.17571e-163	-1.0786e-163	-4.25991e-163	-1.46957e-163	-2.73047e-163	2.86414e-163	-6.89327e-164	1.08864e-162	0
-6.83811e-163	4.4819e-164	-2.67707e-163	1.05726e-162	1.7742e-163	1.19235e-163	-8.92194e-164	2.36549e-163	-4.08419e-163	-3.0712e-163	-3.73743e-163	2.31507e-163	-6.24408e-164	1.74645e-163	-6.33258e-164	-6.06955e-163	8.93761e-163	3.38768e-163	9.70635e-163	-3.44793e-163	-6.2436e-163	2.93901e-163	6.17571e-163	-1.0786e-163	-4.25991e-163	-1.46957e-163	-2.73047e-163	2.86414e-163	-6.89327e-164	1.08864e-162	0
-6.83811e-163	4.4819e-164	-2.67707e-163	1.05726e-162	1.7742e-163	1.19235e-163	-8.92194e-164	2.36549e-163	-4.08419e-163	-3.0712e-163	-3.73743e-163	2.31507e-163	-6.24408e-164	1.74645e-163	-6.33258e-164	-6.06955e-163	8.93761e-163	3.38768e-163	9.70635e-163	-3.44793e-163	-6.2436e-163	2.93901e-163	6.17571e-163	-1.0786e-163	-4.25991e-163	-1.46957e-163	-2.73047e-163	2.86414e-163	-6.89327e-164	1.08864e-162	0
-6.83811e-163	4.4819e-164	-2.67707e-163	1.05726e-162	1.7742e-163	1.19235e-163	-8.92194e-164	2.36549e-163	-4.08419e-163	-3.0712e-163	-3.73743e-163	2.31507e-163	-6.24408e-164	1.74645e-163	-6.33258e-164	-6.06955e-163	8.93761e-163	3.38768e-163	9.70635e-163	-3.44793e-163	-6.2436e-163	2.93901e-163	6.17571e-163	-1.0786e-163	-4.25991e-163	-1.46957e-163	-2.73047e-163	2.86414e-163	-6.89327e-164	1.08864e-162	0
-6.83811e-163	4.4819e-164	-2.67707e-163	1.05726e-162	1.7742e-163	1.19235e-163	-8.92194e-164	2.36549e-163	-4.08419e-163	-3.0712e-163	-3.73743e-163	2.31507e-163	-6.24408e-164	1.74645e-163	-6.33258e-164	-6.06955e-163	8.93761e-163	3.38768e-163	9.70635e-163	-3.44793e-163	-6.2436e-163	2.93901e-163	6.17571e-163	-1.0786e-163	-4.25991e-163	-1.46957e-163	-2.73047e-163	2.86414e-163	-6.89327e-164	1.08864e-162	0
-6.83811e-163	4.4819e-164	-2.67707e-163	1.05726e-162	1.7742e-163	1.19235e-163	-8.92194e-164	2.36549e-163	-4.08419e-163	-3.0712e-163	-3.73743e-163	2.31507e-163	-6.24408e-164	1.74645e-163	-6.33258e-164	-6.06955e-163	8.93761e-163	3.38768e-163	9.70635e-163	-3.44793e-163	-6.2436e-163	2.93901e-163	6.17571e-163	-1.0786e-163	-4.25991e-163	-1.46957e-163	-2.73047e-163	2.86414e-163	-6.89327e-164	1.08864e-162	0
-6.83811e-163	4.4819e-164	-2.67707e-163	1.05726e-162	1.7742e-163	1.19235e-163	-8.92194e-164	2.36549e-163	-4.08419e-163	-3.0712e-163	-3.73743e-163	2.31507e-163	-6.24408e-164	1.74645e-163	-6.33258e-164	-6.06955e-163	8.93761e-163	3.38768e-163	9.70635e-163	-3.44793e-163	-6.2436e-163	2.93901e-163	6.17571e-163	-1.0786e-163	-4.25991e-163	-1.46957e-163	-2.73047e-163	2.86414e-163	-6.89327e-164	1.08864e-162	0
-6.83811e-163	4.4819e-164	-2.67707e-163	1.05726e-162	1.7742e-163	1.19235e-163	-8.92194e-164	2.36549e-163	-4.08419e-163	-3.0712e-163	-3.73743e-163	2.31507e-163	-6.24408e-164	1.74645e-163	-6.33258e-164	-6.06955e-163	8.93761e-163	3.38768e-163	9.70635e-163	-3.44793e-163	-6.2436e-163	2.93901e-163	6.17571e-163	-1.0786e-163	-4.25991e-163	-1.46957e-163	-2.73047e-163	2.86414e-163	-6.89327e-164	1.08864e-162	0
-6.83811e-163	4.4819e-164	-2.67707e-163	1.05726e-162	1.7742e-163	1.19235e-163	-8.92194e-164	2.36549e-163	-4.08419e-163	-3.0712e-163	-3.73743e-163	2.31507e-163	-6.24408e-164	1.74645e-163	-6.33258e-164	-6.06955e-163	8.93761e-163	3.38768e-163	9.70635e-163	-3.44793e-163	-6.2436e-163	2.93901e-163	6.17571e-163	-1.0786e-163	-4.25991e-163	-1.46957e-163	-2.73047e-163	2.86414e-163	-6.89327e-164	1.08864e-162	0
-6.83811e-163	4.4819e-164	-2.67707e-163	1.05726e-162	1.7742e-163	1.19235e-163	-8.92194e-164	2.36549e-163	-4.08419e-163	-3.0712e-163	-3.73743e-163	2.31507e-163	-6.24408e-164	1.74645e-163	-6.33258e-164	-6.06955e-163	8.93761e-163	3.38768e-163	9.70635e-163	-3.44793e-163	-6.2436e-163	2.93901e-163	6.17571e-163	-1.0786e-163	-4.25991e-163	-1.46957e-163	-2.73047e-163	2.86414e-163	-6.89327e-164	1.08864e-162	0
-6.83811e-163	4.4819e-164	-2.67707e-163	1.05726e-162	1.7742e-163	1.19235e-163	-8.92194e-164	2.36549e-163	-4.08419e-163	-3.0712e-163	-3.73743e-163	2.31507e-163	-6.24408e-164	1.74645e-163	-6.33258e-164	-6.06955e-163	8.93761e-163	3.38768e-163	9.70635e-163	-3.44793e-163	-6.2436e-163	2.93901e-163	6.17571e-163	-1.0786e-163	-4.25991e-163	-1.46957e-163	-2.73047e-163	2.86414e-163	-6.89327e-164	1.08864e-162	0
-6.83811e-163	4.4819e-164	-2.67707e-163	1.05726e-162	1.7742e-163	1.19235e-163	-8.92194e-164	2.36549e-163	-4.08419e-163	-3.0712e-163	-3.73743e-163	2.31507e-163	-6.24408e-164	1.74645e-163	-6.33258e-164	-6.06955e-163	8.93761e-163	3.38768e-163	9.70635e-163	-3.44793e-163	-6.2436e-163	2.93901e-163	6.17571e-163	-1.0786e-163	-4.25991e-163	-1.46957e-163	-2.73047e-163	2.86414e-163	-6.89327e-164	1.08864e-162	0
-6.83811e-163	4.4819e-164	-2.67707e-163	1.05726e-162	1.7742e-163	1.19235e-163	-8.92194e-164	2.36549e-163	-4.08419e-163	-3.0712e-163	-3.73743e-163	2.31507e-163	-6.24408e-164	1.74645e-163	-6.33258e-164	-6.06955e-163	8.93761e-163	3.38768e-163	9.70635e-163	-3.44793e-163	-6.2436e-163	2.93901e-163	6.17571e-163	-1.0786e-163	-4.25991e-163	-1.46957e-163	-2.73047e-163	2.86414e-163	-6.89327e-164	1.08864e-162	0
-6.83811e-163	4.4819e-164	-2.67707e-163	1.05726e-162	1.7742e-163	1.19235e-163	-8.92194e-164	2.36549e-163	-4.08419e-163	-3.0712e-163	-3.73743e-163	2.31507e-163	-6.24408e-164	1.74645e-163	-6.33258e-164	-6.06955e-163	8.93761e-163	3.38768e-163	9.70635e-163	-3.44793e-163	-6.2436e-163	2.93901e-163	6.17571e-163	-1.0786e-163	-4.25991e-163	-1.46957e-163	-2.73047e-163	2.86414e-163	-6.89327e-164	1.08864e-162	0
-6.83811e-163	4.4819e-164	-2.67707e-163	1.05726e-162	1.7742e-163	1.19235e-163	-8.92194e-164	2.36549e-163	-4.08419e-163	-3.0712e-163	-3.73743e-163	2.31507e-163	-6.24408e-164	1.74645e-163	-6.33258e-164	-6.06955e-163	8.93761e-163	3.38768e-163	9.70635e-163	-3.44793e-163	-6.2436e-163	2.93901e-163	6.17571e-163	-1.0786e-163	-4.25991e-163	-1.46957e-163	-2.73047e-163	2.86414e-163	-6.89327e-164	1.08864e-162	0
-6.83811e-163	4.4819e-164	-2.67707e-163	1.05726e-162	1.7742e-163	1.19235e-163	-8.92194e-164	2.36549e-163	-4.08419e-163	-3.0712e-163	-3.73743e-163	2.31507e-163	-6.24408e-164	1.74645e-163	-6.33258e-164	-6.06955e-163	8.93761e-163	3.38768e-163	9.70635e-163	-3.44793e-163	-6.2436e-163	2.93901e-163	6.17571e-163	-1.0786e-163	-4.25991e-163	-1.46957e-163	-2.73047e-163	2.86414e-163	-6.89327e-164	1.08864e-162	0
-6.83811e-163	4.4819e-164	-2.67707e-163	1.05726e-162	1.7742e-163	1.19235e-163	-8.92194e-164	2.36549e-163	-4.08419e-163	-3.0712e-163	-3.73743e-163	2.31507e-163	-6.24408e-164	1.74645e-163	-6.33258e-164	-6.06955e-163	8.93761e-163	3.38768e-163	9.70635e-163	-3.44793e-163	-6.2436e-163	2.93901e-163	6.17571e-163	-1.0786e-163	-4.25991e-163	-1.46957e-163	-2.73047e-163	2.86414e-163	-6.89327e-164	1.08864e-162	0
-6.83811e-163	4.4819e-164	-2.67707e-163	1.05726e-162	1.7742e-163	1.19235e-163	-8.92194e-164	2.36549e-163	-4.08419e-163	-3.0712e-163	-3.73743e-163	2.31507e-163	-6.24408e-164	1.74645e-163	-6.33258e-164	-6.06955e-163	8.93761e-163	3.38768e-163	9.70635e-163	-3.44793e-163	-6.2436e-163	2.93901e-163	6.17571e-163	-1.0786e-163	-4.25991e-163	-1.46957e-163	-2.73047e-163	2.86414e-163	-6.89327e-164	1.08864e-162	0
-6.83811e-163	4.4819e-164	-2.67707e-163	1.05726e-162	1.7742e-163	1.19235e-163	-8.92194e-164	2.36549e-163	-4.08419e-163	-3.0712e-163	-3.73743e-163	2.31507e-163	-6.24408e-164	1.74645e-163	-6.33258e-164	-6.06955e-163	8.93761e-163	3.38768e-163	9.70635e-163	-3.44793e-163	-6.2436e-163	2.93901e-163	6.17571e-163	-1.0786e-163	-4.25991e-163	-1.46957e-163	-2.73047e-163	2.86414e-163	-6.89327e-164	1.08864e-162	0
-6.83811e-163	4.4819e-164	-2.67707e-163	1.05726e-162	1.7742e-163	1.19235e-163	-8.92194e-164	2.36549e-163	-4.08419e-163	-3.0712e-163	-3.73743e-163	2.31507e-163	-6.24408e-164	1.74645e-163	-6.33258e-164	-6.06955e-163	8.93761e-163	3.38768e-163	9.70635e-163	-3.44793e-163	-6.2436e-163	2.93901e-163	6.17571e-163	-1.0786e-163	-4.25991e-163	-1.46957e-163	-2.73047e-163	2.86414e-163	-6.89327e-164	1.08864e-162	0
-6.83811e-163	4.4819e-164	-2.67707e-163	1.05726e-162	1.7742e-163	1.19235e-163	-8.92194e-164	2.36549e-163	-4.08419e-163	-3.0712e-163	-3.73743e-163	2.31507e-163	-6.24408e-164	1.74645e-163	-6.33258e-164	-6.06955e-163	8.93761e-163	3.38768e-163	9.70635e-163	-3.44793e-163	-6.2436e-163	2.93901e-163	6.17571e-163	-1.0786e-163	-4.25991e-163	-1.46957e-163	-2.73047e-163	2.86414e-163	-6.89327e-164	1.08864e-162	0
-6.83811e-163	4.4819e-164	-2.67707e-163	1.05726e-162	1.7742e-163	1.19235e-163	-8.92194e-164	2.36549e-163	-4.08419e-163	-3.0712e-163	-3.73743e-163	2.31507e-163	-6.24408e-164	1.74645e-163	-6.33258e-164	-6.06955e-163	8.93761e-163	3.38768e-163	9.70635e-163	-3.44793e-163	-6.2436e-163	2.93901e-163	6.17571e-163	-1.0786e-163	-4.25991e-163	-1.46957e-163	-2.73047e-163	2.86414e-163	-6.89327e-164	1.08864e-162	0
-6.83811e-163	4.4819e-164	-2.67707e-163	1.05726e-162	1.7742e-163	1.19235e-163	-8.92194e-164	2.36549e-163	-4.08419e-163	-3.0712e-163	-3.73743e-163	2.31507e-163	-6.24408e-164	1.74645e-163	-6.33258e-164	-6.06955e-163	8.93761e-163	3.38768e-163	9.70635e-163	-3.44793e-163	-6.2436e-163	2.93901e-163	6.17571e-163	-1.0786e-163	-4.25991e-163	-1.46957e-163	-2.73047e-163	2.86414e-163	-6.89327e-164	1.08864e-162	0
-6.83811e-163	4.4819e-164	-2.67707e-163	1.05726e-162	1.7742e-163	1.19235e-163	-8.92194e-164	2.36549e-163	-4.08419e-163	-3.0712e-163	-3.73743e-163	2.31507e-163	-6.24408e-164	1.74645e-163	-6.33258e-164	-6.06955e-163	8.93761e-163	3.38768e-163	9.70635e-163	-3.44793e-163	-6.2436e-163	2.93901e-163	6.17571e-163	-1.0786e-163	-4.25991e-163	-1.46957e-163	-2.73047e-163	2.86414e-163	-6.89327e-164	1.08864e-162	0
-6.83811e-163	4.4819e-164	-2.67707e-163	1.05726e-162	1.7742e-163	1.19235e-163	-8.92194e-164	2.36549e-163	-4.08419e-163	-3.0712e-163	-3.73743e-163	2.31507e-163	-6.24408e-164	1.74645e-163	-6.33258e-164	-6.06955e-163	8.93761e-163	3.38768e-163	9.70635e-163	-3.44793e-163	-6.2436e-163	2.93901e-163	6.17571e-163	-1.0786e-163	-4.25991e-163	-1.46957e-163	-2.73047e-163	2.86414e-163	-6.89327e-164	1.08864e-162	0
-6.83811e-163	4.4819e-164	-2.67707e-163	1.05726e-162	1.7742e-163	1.19235e-163	-8.92194e-164	2.36549e-163	-4.08419e-163	-3.0712e-163	-3.73743e-163	2.31507e-163	-6.24408e-164	1.74645e-163	-6.33258e-164	-6.06955e-163	8.93761e-163	3.38768e-163	9.70635e-163	-3.44793e-163	-6.2436e-163	2.93901e-163	6.17571e-163	-1.0786e-163	-4.25991e-163	-1.46957e-163	-2.73047e-163	2.86414e-163	-6.89327e-164	1.08864e-162	0
-6.83811e-163	4.4819e-164	-2.67707e-163	1.05726e-162	1.7742e-163	1.19235e-163	-8.92194e-164	2.36549e-163	-4.08419e-163	-3.0712e-163	-3.73743e-163	2.31507e-163	-6.24408e-164	1.74645e-163	-6.33258e-164	-6.06955e-163	8.93761e-163	3.38768e-163	9.70635e-163	-3.44793e-163	-6.2436e-163	2.93901e-163	6.17571e-163	-1.0786e-163	-4.25991e-163	-1.46957e-163	-2.73047e-163	2.86414e-163	-6.89327e-164	1.08864e-162	0
-6.83811e-163	4.4819e-164	-2.67707e-163	1.05726e-162	1.7742e-163	1.19235e-163	-8.92194e-164	2.36549e-163	-4.08419e-163	-3.0712e-163	-3.73743e-163	2.31507e-163	-6.24408e-164	1.74645e-163	-6.33258e-164	-6.06955e-163	8.93761e-163	3.38768e-163	9.70635e-163	-3.44793e-163	-6.2436e-163	2.93901e-163	6.17571e-163	-1.0786e-163	-4.25991e-163	-1.46957e-163	-2.73047e-163	2.86414e-163	-6.89327e-164	1.08864e-162	0
-6.83811e-163	4.4819e-164	-2.67707e-163	1.05726e-162	1.7742e-163	1.19235e-163	-8.92194e-164	2.36549e-163	-4.08419e-163	-3.0712e-163	-3.73743e-163	2.31507e-163	-6.24408e-164	1.74645e-163	-6.33258e-164	-6.06955e-163	8.93761e-163	3.38768e-163	9.70635e-163	-3.44793e-163	-6.2436e-163	2.93901e-163	6.17571e-163	-1.0786e-163	-4.25991e-163	-1.46957e-163	-2.73047e-163	2.86414e-163	-6.89327e-164	1.08864e-162	0
-6.83811e-163	4.4819e-164	-2.67707e-163	1.05726e-162	1.7742e-163	1.19235e-163	-8.92194e-164	2.36549e-163	-4.08419e-163	-3.0712e-163	-3.73743e-163	2.31507e-163	-6.24408e-164	1.74645e-163	-6.33258e-164	-6.06955e-163	8.93761e-163	3.38768e-163	9.70635e-163	-3.44793e-163	-6.2436e-163	2.93901e-163	6.17571e-163	-1.0786e-163	-4.25991e-163	-1.46957e-163	-2.73047e-163	2.86414e-163	-6.89327e-164	1.08864e-162	0
-6.83811e-163	4.4819e-164	-2.67707e-163	1.05726e-162	1.7742e-163	1.19235e-163	-8.92194e-164	2.36549e-163	-4.08419e-163	-3.0712e-163	-3.73743e-163	2.31507e-163	-6.24408e-164	1.74645e-163	-6.33258e-164	-6.06955e-163	8.93761e-163	3.38768e-163	9.70635e-163	-3.44793e-163	-6.2436e-163	2.93901e-163	6.17571e-163	-1.0786e-163	-4.25991e-163	-1.46957e-163	-2.73047e-163	2.86414e-163	-6.89327e-164	1.08864e-162	0
-6.83811e-163	4.4819e-164	-2.67707e-163	1.05726e-162	1.7742e-163	1.19235e-163	-8.92194e-164	2.36549e-163	-4.08419e-163	-3.0712e-163	-3.73743e-163	2.31507e-163	-6.24408e-164	1.74645e-163	-6.33258e-164	-6.06955e-163	8.93761e-163	3.38768e-163	9.70635e-163	-3.44793e-163	-6.2436e-163	2.93901e-163	6.17571e-163	-1.0786e-163	-4.25991e-163	-1.46957e-163	-2.73047e-163	2.86414e-163	-6.89327e-164	1.08864e-162	0
-6.83811e-163	4.4819e-164	-2.67707e-163	1.05726e-162	1.7742e-163	1.19235e-163	-8.92194e-164	2.36549e-163	-4.08419e-163	-3.0712e-163	-3.73743e-163	2.31507e-163	-6.24408e-164	1.74645e-163	-6.33258e-164	-6.06955e-163	8.93761e-163	3.38768e-163	9.70635e-163	-3.44793e-163	-6.2436e-163	2.93901e-163	6.17571e-163	-1.0786e-163	-4.25991e-163	-1.46957e-163	-2.73047e-163	2.86414e-163	-6.89327e-164	1.08864e-162	0
-6.83811e-163	4.4819e-164	-2.67707e-163	1.05726e-162	1.7742e-163	1.19235e-163	-8.92194e-164	2.36549e-163	-4.08419e-163	-3.0712e-163	-3.73743e-163	2.31507e-163	-6.24408e-164	1.74645e-163	-6.33258e-164	-6.06955e-163	8.93761e-163	3.38768e-163	9.70635e-163	-3.44793e-163	-6.2436e-163	2.93901e-163	6.17571e-163	-1.0786e-163	-4.25991e-163	-1.46957e-163	-2.73047e-163	2.86414e-163	-6.89327e-164	1.08864e-162	0
-6.83811e-163	4.4819e-164	-2.67707e-163	1.05726e-162	1.7742e-163	1.19235e-163	-8.92194e-164	2.36549e-163	-4.08419e-163	-3.0712e-163	-3.73743e-163	2.31507e-163	-6.24408e-164	1.74645e-163	-6.33258e-164	-6.06955e-163	8.93761e-163	3.38768e-163	9.70635e-163	-3.44793e-163	-6.2436e-163	2.93901e-163	6.17571e-163	-1.0786e-163	-4.25991e-163	-1.46957e-163	-2.73047e-163	2.86414e-163	-6.89327e-164	1.08864e-162	0
-6.83811e-163	4.4819e-164	-2.67707e-163	1.05726e-162	1.7742e-163	1.19235e-163	-8.92194e-164	2.36549e-163	-4.08419e-163	-3.0712e-163	-3.73743e-163	2.31507e-163	-6.24408e-164	1.74645e-163	-6.33258e-164	-6.06955e-163	8.93761e-163	3.38768e-163	9.70635e-163	-3.44793e-163	-6.2436e-163	2.93901e-163	6.17571e-163	-1.0786e-163	-4.25991e-163	-1.46957e-163	-2.73047e-163	2.86414e-163	-6.89327e-164	1.08864e-162	0
-6.83811e-163	4.4819e-164	-2.67707e-163	1.05726e-162	1.7742e-163	1.19235e-163	-8.92194e-164	2.36549e-163	-4.08419e-163	-3.0712e-163	-3.73743e-163	2.31507e-163	-6.24408e-164	1.74645e-163	-6.33258e-164	-6.06955e-163	8.93761e-163	3.38768e-163	9.70635e-163	-3.44793e-163	-6.2436e-163	2.93901e-163	6.17571e-163	-1.0786e-163	-4.25991e-163	-1.46957e-163	-2.73047e-163	2.86414e-163	-6.89327e-164	1.08864e-162	0
-6.83811e-163	4.4819e-164	-2.67707e-163	1.05726e-162	1.7742e-163	1.19235e-163	-8.92194e-164	2.36549e-163	-4.08419e-163	-3.0712e-163	-3.73743e-163	2.31507e-163	-6.24408e-164	1.74645e-163	-6.33258e-164	-6.06955e-163	8.93761e-163	3.38768e-163	9.70635e-163	-3.44793e-163	-6.2436e-163	2.93901e-163	6.17571e-163	-1.0786e-163	-4.25991e-163	-1.46957e-163	-2.73047e-163	2.86414e-163	-6.89327e-164	1.08864e-162	0
-6.83811e-163	4.4819e-164	-2.67707e-163	1.05726e-162	1.7742e-163	1.19235e-163	-8.92194e-164	2.36549e-163	-4.08419e-163	-3.0712e-163	-3.73743e-163	2.31507e-163	-6.24408e-164	1.74645e-163	-6.33258e-164	-6.06955e-163	8.93761e-163	3.38768e-163	9.70635e-163	-3.44793e-163	-6.2436e-163	2.93901e-163	6.17571e-163	-1.0786e-163	-4.25991e-163	-1.46957e-163	-2.73047e-163	2.86414e-163	-6.89327e-164	1.08864e-162	0
-6.83811e-163	4.4819e-164	-2.67707e-163	1.05726e-162	1.7742e-163	1.19235e-163	-8.92194e-164	2.36549e-163	-4.08419e-163	-3.0712e-163	-3.73743e-163	2.31507e-163	-6.24408e-164	1.74645e-163	-6.33258e-164	-6.06955e-163	8.93761e-163	3.38768e-163	9.70635e-163	-3.44793e-163	-6.2436e-163	2.93901e-163	6.17571e-163	-1.0786e-163	-4.25991e-163	-1.46957e-163	-2.73047e-163	2.86414e-163	-6.89327e-164	1.08864e-162	0
-6.83811e-163	4.4819e-164	-2.67707e-163	1.05726e-162	1.7742e-163	1.19235e-163	-8.92194e-164	2.36549e-163	-4.08419e-163	-3.0712e-163	-3.73743e-163	2.31507e-163	-6.24408e-164	1.74645e-163	-6.33258e-164	-6.06955e-163	8.93761e-163	3.38768e-163	9.70635e-163	-3.44793e-163	-6.2436e-163	2.93901e-163	6.17571e-163	-1.0786e-163	-4.25991e-163	-1.46957e-163	-2.73047e-163	2.86414e-163	-6.89327e-164	1.08864e-162	0
-6.83811e-163	4.4819e-164	-2.67707e-163	1.05726e-162	1.7742e-163	1.19235e-163	-8.92194e-164	2.36549e-163	-4.08419e-163	-3.0712e-163	-3.73743e-163	2.31507e-163	-6.24408e-164	1.74645e-163	-6.33258e-164	-6.06955e-163	8.93761e-163	3.38768e-163	9.70635e-163	-3.44793e-163	-6.2436e-163	2.93901e-163	6.17571e-163	-1.0786e-163	-4.25991e-163	-1.46957e-163	-2.73047e-163	2.86414e-163	-6.89327e-164	1.08864e-162	0
-6.83811e-163	4.4819e-164	-2.67707e-163	1.05726e-162	1.7742e-163	1.19235e-163	-8.92194e-164	2.36549e-163	-4.08419e-163	-3.0712e-163	-3.73743e-163	2.31507e-163	-6.24408e-164	1.74645e-163	-6.33258e-164	-6.06955e-163	8.93761e-163	3.38768e-163	9.70635e-163	-3.44793e-163	-6.2436e-163	2.93901e-163	6.17571e-163	-1.0786e-163	-4.25991e-163	-1.46957e-163	-2.73047e-163	2.86414e-163	-6.89327e-164	1.08864e-162	0
-6.83811e-163	4.4819e-164	-2.67707e-163	1.05726e-162	1.7742e-163	1.19235e-163	-8.92194e-164	2.36549e-163	-4.08419e-163	-3.0712e-163	-3.73743e-163	2.31507e-163	-6.24408e-164	1.74645e-163	-6.33258e-164	-6.06955e-163	8.93761e-163	3.38768e-163	9.70635e-163	-3.44793e-163	-6.2436e-163	2.93901e-163	6.17571e-163	-1.0786e-163	-4.25991e-163	-1.46957e-163	-2.73047e-163	2.86414e-163	-6.89327e-164	1.08864e-162	0
-6.83811e-163	4.4819e-164	-2.67707e-163	1.05726e-162	1.7742e-163	1.19235e-163	-8.92194e-164	2.36549e-163	-4.08419e-163	-3.0712e-163	-3.73743e-163	2.31507e-163	-6.24408e-164	1.74645e-163	-6.33258e-164	-6.06955e-163	8.93761e-163	3.38768e-163	9.70635e-163	-3.44793e-163	-6.2436e-163	2.93901e-163	6.17571e-163	-1.0786e-163	-4.25991e-163	-1.46957e-163	-2.73047e-163	2.86414e-163	-6.89327e-164	1.08864e-162	0
-6.83811e-163	4.4819e-164	-2.67707e-163	1.05726e-162	1.7742e-163	1.19235e-163	-8.92194e-164	2.36549e-163	-4.08419e-163	-3.0712e-163	-3.73743e-163	2.31507e-163	-6.24408e-164	1.74645e-163	-6.33258e-164	-6.06955e-163	8.93761e-163	3.38768e-163	9.70635e-163	-3.44793e-163	-6.2436e-163	2.93901e-163	6.17571e-163	-1.0786e-163	-4.25991e-163	-1.46957e-163	-2.73047e-163	2.86414e-163	-6.89327e-164	1.08864e-162	0
-6.83811e-163	4.4819e-164	-2.67707e-163	1.05726e-162	1.7742e-163	1.19235e-163	-8.92194e-164	2.36549e-163	-4.08419e-163	-3.0712e-163	-3.73743e-163	2.31507e-163	-6.24408e-164	1.74645e-163	-6.33258e-164	-6.06955e-163	8.93761e-163	3.38768e-163	9.70635e-163	-3.44793e-163	-6.2436e-163	2.93901e-163	6.17571e-163	-1.0786e-163	-4.25991e-163	-1.46957e-163	-2.73047e-163	2.86414e-163	-6.89327e-164	1.08864e-162	0
-6.83811e-163	4.4819e-164	-2.67707e-163	1.05726e-162	1.7742e-163	1.19235e-163	-8.92194e-164	2.36549e-163	-4.08419e-163	-3.0712e-163	-3.73743e-163	2.31507e-163	-6.24408e-164	1.74645e-163	-6.33258e-164	-6.06955e-163	8.93761e-163	3.38768e-163	9.70635e-163	-3.44793e-163	-6.2436e-163	2.93901e-163	6.17571e-163	-1.0786e-163	-4.25991e-163	-1.46957e-163	-2.73047e-163	2.86414e-163	-6.89327e-164	1.08864e-162	0
-6.83811e-163	4.4819e-164	-2.67707e-163	1.05726e-162	1.7742e-163	1.19235e-163	-8.92194e-164	2.36549e-163	-4.08419e-163	-3.0712e-163	-3.73743e-163	2.31507e-163	-6.24408e-164	1.74645e-163	-6.33258e-164	-6.06955e-163	8.93761e-163	3.38768e-163	9.70635e-163	-3.44793e-163	-6.2436e-163	2.93901e-163	6.17571e-163	-1.0786e-163	-4.25991e-163	-1.46957e-163	-2.73047e-163	2.86414e-163	-6.89327e-164	1.08864e-162	0
-6.83811e-163	4.4819e-164	-2.67707e-163	1.05726e-162	1.7742e-163	1.19235e-163	-8.92194e-164	2.36549e-163	-4.08419e-163	-3.0712e-163	-3.73743e-163	2.31507e-163	-6.24408e-164	1.74645e-163	-6.33258e-164	-6.06955e-163	8.93761e-163	3.38768e-163	9.70635e-163	-3.44793e-163	-6.2436e-163	2.93901e-163	6.17571e-163	-1.0786e-163	-4.25991e-163	-1.46957e-163	-2.73047e-163	2.86414e-163	-6.89327e-164	1.08864e-162	0
-6.83811e-163	4.4819e-164	-2.67707e-163	1.05726e-162	1.7742e-163	1.19235e-163	-8.92194e-164	2.36549e-163	-4.08419e-163	-3.0712e-163	-3.73743e-163	2.31507e-163	-6.24408e-164	1.74645e-163	-6.33258e-164	-6.06955e-163	8.93761e-163	3.38768e-163	9.70635e-163	-3.44793e-163	-6.2436e-163	2.93901e-163	6.17571e-163	-1.0786e-163	-4.25991e-163	-1.46957e-163	-2.73047e-163	2.86414e-163	-6.89327e-164	1.08864e-162	0
-6.83811e-163	4.4819e-164	-2.67707e-163	1.05726e-162	1.7742e-163	1.19235e-163	-8.92194e-164	2.36549e-163	-4.08419e-163	-3.0712e-163	-3.73743e-163	2.31507e-163	-6.24408e-164	1.74645e-163	-6.33258e-164	-6.06955e-163	8.93761e-163	3.38768e-163	9.70635e-163	-3.44793e-163	-6.2436e-163	2.93901e-163	6.17571e-163	-1.0786e-163	-4.25991e-163	-1.46957e-163	-2.73047e-163	2.86414e-163	-6.89327e-164	1.08864e-162	0
-6.83811e-163	4.4819e-164	-2.67707e-163	1.05726e-162	1.7742e-163	1.19235e-163	-8.92194e-164	2.36549e-163	-4.08419e-163	-3.0712e-163	-3.73743e-163	2.31507e-163	-6.24408e-164	1.74645e-163	-6.33258e-164	-6.06955e-163	8.93761e-163	3.38768e-163	9.70635e-163	-3.44793e-163	-6.2436e-163	2.93901e-163	6.17571e-163	-1.0786e-163	-4.25991e-163	-1.46957e-163	-2.73047e-163	2.86414e-163	-6.89327e-164	1.08864e-162	0
-6.83811e-163	4.4819e-164	-2.67707e-163	1.05726e-162	1.7742e-163	1.19235e-163	-8.92194e-164	2.36549e-163	-4.08419e-163	-3.0712e-163	-3.73743e-163	2.31507e-163	-6.24408e-164	1.74645e-163	-6.33258e-164	-6.06955e-163	8.93761e-163	3.38768e-163	9.70635e-163	-3.44793e-163	-6.2436e-163	2.93901e-163	6.17571e-163	-1.0786e-163	-4.25991e-163	-1.46957e-163	-2.73047e-163	2.86414e-163	-6.89327e-164	1.08864e-162	0
-6.83811e-163	4.4819e-164	-2.67707e-163	1.05726e-162	1.7742e-163	1.19235e-163	-8.92194e-164	2.36549e-163	-4.08419e-163	-3.0712e-163	-3.73743e-163	2.31507e-163	-6.24408e-164	1.74645e-163	-6.33258e-164	-6.06955e-163	8.93761e-163	3.38768e-163	9.70635e-163	-3.44793e-163	-6.2436e-163	2.93901e-163	6.17571e-163	-1.0786e-163	-4.25991e-163	-1.46957e-163	-2.73047e-163	2.86414e-163	-6.89327e-164	1.08864e-162	0
-6.83811e-163	4.4819e-164	-2.67707e-163	1.05726e-162	1.7742e-163	1.19235e-163	-8.92194e-164	2.36549e-163	-4.08419e-163	-3.0712e-163	-3.73743e-163	2.31507e-163	-6.24408e-164	1.74645e-163	-6.33258e-164	-6.06955e-163	8.93761e-163	3.38768e-163	9.70635e-163	-3.44793e-163	-6.2436e-163	2.93901e-163	6.17571e-163	-1.0786e-163	-4.25991e-163	-1.46957e-163	-2.73047e-163	2.86414e-163	-6.89327e-164	1.08864e-162	0
-6.83811e-163	4.4819e-164	-2.67707e-163	1.05726e-162	1.7742e-163	1.19235e-163	-8.92194e-164	2.36549e-163	-4.08419e-163	-3.0712e-163	-3.73743e-163	2.31507e-163	-6.24408e-164	1.74645e-163	-6.33258e-164	-6.06955e-163	8.93761e-163	3.38768e-163	9.70635e-163	-3.44793e-163	-6.2436e-163	2.93901e-163	6.17571e-163	-1.0786e-163	-4.25991e-163	-1.46957e-163	-2.73047e-163	2.86414e-163	-6.89327e-164	1.08864e-162	0
-6.83811e-163	4.4819e-164	-2.67707e-163	1.05726e-162	1.7742e-163	1.19235e-163	-8.92194e-164	2.36549e-163	-4.08419e-163	-3.0712e-163	-3.73743e-163	2.31507e-163	-6.24408e-164	1.74645e-163	-6.33258e-164	-6.06955e-163	8.93761e-163	3.38768e-163	9.70635e-163	-3.44793e-163	-6.2436e-163	2.93901e-163	6.17571e-163	-1.0786e-163	-4.25991e-163	-1.46957e-163	-2.73047e-163	2.86414e-163	-6.89327e-164	1.08864e-162	0
-6.83811e-163	4.4819e-164	-2.67707e-163	1.05726e-162	1.7742e-163	1.19235e-163	-8.92194e-164	2.36549e-163	-4.08419e-163	-3.0712e-163	-3.73743e-163	2.31507e-163	-6.24408e-164	1.74645e-163	-6.33258e-164	-6.06955e-163	8.93761e-163	3.38768e-163	9.70635e-163	-3.44793e-163	-6.2436e-163	2.93901e-163	6.17571e-163	-1.0786e-163	-4.25991e-163	-1.46957e-163	-2.73047e-163	2.86414e-163	-6.89327e-164	1.08864e-162	0
-6.83811e-163	4.4819e-164	-2.67707e-163	1.05726e-162	1.7742e-163	1.19235e-163	-8.92194e-164	2.36549e-163	-4.08419e-163	-3.0712e-163	-3.73743e-163	2.31507e-163	-6.24408e-164	1.74645e-163	-6.33258e-164	-6.06955e-163	8.93761e-163	3.38768e-163	9.70635e-163	-3.44793e-163	-6.2436e-163	2.93901e-163	6.17571e-163	-1.0786e-163	-4.25991e-163	-1.46957e-163	-2.73047e-163	2.86414e-163	-6.89327e-164	1.08864e-162	0
-6.83811e-163	4.4819e-164	-2.67707e-163	1.05726e-162	1.7742e-163	1.19235e-163	-8.92194e-164	2.36549e-163	-4.08419e-163	-3.0712e-163	-3.73743e-163	2.31507e-163	-6.24408e-164	1.74645e-163	-6.33258e-164	-6.06955e-163	8.93761e-163	3.38768e-163	9.70635e-163	-3.44793e-163	-6.2436e-163	2.93901e-163	6.17571e-163	-1.0786e-163	-4.25991e-163	-1.46957e-163	-2.73047e-163	2.86414e-163	-6.89327e-164	1.08864e-162	0
-6.83811e-163	4.4819e-164	-2.67707e-163	1.05726e-162	1.7742e-163	1.19235e-163	-8.92194e-164	2.36549e-163	-4.08419e-163	-3.0712e-163	-3.73743e-163	2.31507e-163	-6.24408e-164	1.74645e-163	-6.33258e-164	-6.06955e-163	8.93761e-163	3.38768e-163	9.70635e-163	-3.44793e-163	-6.2436e-163	2.93901e-163	6.17571e-163	-1.0786e-163	-4.25991e-163	-1.46957e-163	-2.73047e-163	2.86414e-163	-6.89327e-164	1.08864e-162	0
-6.83811e-163	4.4819e-164	-2.67707e-163	1.05726e-162	1.7742e-163	1.19235e-163	-8.92194e-164	2.36549e-163	-4.08419e-163	-3.0712e-163	-3.73743e-163	2.31507e-163	-6.24408e-164	1.74645e-163	-6.33258e-164	-6.06955e-163	8.93761e-163	3.38768e-163	9.70635e-163	-3.44793e-163	-6.2436e-163	2.93901e-163	6.17571e-163	-1.0786e-163	-4.25991e-163	-1.46957e-163	-2.73047e-163	2.86414e-163	-6.89327e-164	1.08864e-162	0
-6.83811e-163	4.4819e-164	-2.67707e-163	1.05726e-162	1.7742e-163	1.19235e-163	-8.92194e-164	2.36549e-163	-4.08419e-163	-3.0712e-163	-3.73743e-163	2.31507e-163	-6.24408e-164	1.74645e-163	-6.33258e-164	-6.06955e-163	8.93761e-163	3.38768e-163	9.70635e-163	-3.44793e-163	-6.2436e-163	2.93901e-163	6.17571e-163	-1.0786e-163	-4.25991e-163	-1.46957e-163	-2.73047e-163	2.86414e-163	-6.89327e-164	1.08864e-162	0
-6.83811e-163	4.4819e-164	-2.67707e-163	1.05726e-162	1.7742e-163	1.19235e-163	-8.92194e-164	2.36549e-163	-4.08419e-163	-3.0712e-163	-3.73743e-163	2.31507e-163	-6.24408e-164	1.74645e-163	-6.33258e-164	-6.06955e-163	8.93761e-163	3.38768e-163	9.70635e-163	-3.44793e-163	-6.2436e-163	2.93901e-163	6.17571e-163	-1.0786e-163	-4.25991e-163	-1.46957e-163	-2.73047e-163	2.86414e-163	-6.89327e-164	1.08864e-162	0
-6.83811e-163	4.4819e-164	-2.67707e-163	1.05726e-162	1.7742e-163	1.19235e-163	-8.92194e-164	2.36549e-163	-4.08419e-163	-3.0712e-163	-3.73743e-163	2.31507e-163	-6.24408e-164	1.74645e-163	-6.33258e-164	-6.06955e-163	8.93761e-163	3.38768e-163	9.70635e-163	-3.44793e-163	-6.2436e-163	2.93901e-163	6.17571e-163	-1.0786e-163	-4.25991e-163	-1.46957e-163	-2.73047e-163	2.86414e-163	-6.89327e-164	1.08864e-162	0
-6.83811e-163	4.4819e-164	-2.67707e-163	1.05726e-162	1.7742e-163	1.19235e-163	-8.92194e-164	2.36549e-163	-4.08419e-163	-3.0712e-163	-3.73743e-163	2.31507e-163	-6.24408e-164	1.74645e-163	-6.33258e-164	-6.06955e-163	8.93761e-163	3.38768e-163	9.70635e-163	-3.44793e-163	-6.2436e-163	2.93901e-163	6.17571e-163	-1.0786e-163	-4.25991e-163	-1.46957e-163	-2.73047e-163	2.86414e-163	-6.89327e-164	1.08864e-162	0
-6.83811e-163	4.4819e-164	-2.67707e-163	1.05726e-162	1.7742e-163	1.19235e-163	-8.92194e-164	2.36549e-163	-4.08419e-163	-3.0712e-163	-3.73743e-163	2.31507e-163	-6.24408e-164	1.74645e-163	-6.33258e-164	-6.06955e-163	8.93761e-163	3.38768e-163	9.70635e-163	-3.44793e-163	-6.2436e-163	2.93901e-163	6.17571e-163	-1.0786e-163	-4.25991e-163	-1.46957e-163	-2.73047e-163	2.86414e-163	-6.89327e-164	1.08864e-162	0
-6.83811e-163	4.4819e-164	-2.67707e-163	1.05726e-162	1.7742e-163	1.19235e-163	-8.92194e-164	2.36549e-163	-4.08419e-163	-3.0712e-163	-3.73743e-163	2.31507e-163	-6.24408e-164	1.74645e-163	-6.33258e-164	-6.06955e-163	8.93761e-163	3.38768e-163	9.70635e-163	-3.44793e-163	-6.2436e-163	2.93901e-163	6.17571e-163	-1.0786e-163	-4.25991e-163	-1.46957e-163	-2.73047e-163	2.86414e-163	-6.89327e-164	1.08864e-162	0
-6.83811e-163	4.4819e-164	-2.67707e-163	1.05726e-162	1.7742e-163	1.19235e-163	-8.92194e-164	2.36549e-163	-4.08419e-163	-3.0712e-163	-3.73743e-163	2.31507e-163	-6.24408e-164	1.74645e-163	-6.33258e-164	-6.06955e-163	8.93761e-163	3.38768e-163	9.70635e-163	-3.44793e-163	-6.2436e-163	2.93901e-163	6.17571e-163	-1.0786e-163	-4.25991e-163	-1.46957e-163	-2.73047e-163	2.86414e-163	-6.89327e-164	1.08864e-162	0
-6.83811e-163	4.4819e-164	-2.67707e-163	1.05726e-162	1.7742e-163	1.19235e-163	-8.92194e-164	2.36549e-163	-4.08419e-163	-3.0712e-163	-3.73743e-163	2.31507e-163	-6.24408e-164	1.74645e-163	-6.33258e-164	-6.06955e-163	8.93761e-163	3.38768e-163	9.70635e-163	-3.44793e-163	-6.2436e-163	2.93901e-163	6.17571e-163	-1.0786e-163	-4.25991e-163	-1.46957e-163	-2.73047e-163	2.86414e-163	-6.89327e-164	1.08864e-162	0
-6.83811e-163	4.4819e-164	-2.67707e-163	1.05726e-162	1.7742e-163	1.19235e-163	-8.92194e-164	2.36549e-163	-4.08419e-163	-3.0712e-163	-3.73743e-163	2.31507e-163	-6.24408e-164	1.74645e-163	-6.33258e-164	-6.06955e-163	8.93761e-163	3.38768e-163	9.70635e-163	-3.44793e-163	-6.2436e-163	2.93901e-163	6.17571e-163	-1.0786e-163	-4.25991e-163	-1.46957e-163	-2.73047e-163	2.86414e-163	-6.89327e-164	1.08864e-162	0
-6.83811e-163	4.4819e-164	-2.67707e-163	1.05726e-162	1.7742e-163	1.19235e-163	-8.92194e-164	2.36549e-163	-4.08419e-163	-3.0712e-163	-3.73743e-163	2.31507e-163	-6.24408e-164	1.74645e-163	-6.33258e-164	-6.06955e-163	8.93761e-163	3.38768e-163	9.70635e-163	-3.44793e-163	-6.2436e-163	2.93901e-163	6.17571e-163	-1.0786e-163	-4.25991e-163	-1.46957e-163	-2.73047e-163	2.86414e-163	-6.89327e-164	1.08864e-162	0
-6.83811e-163	4.4819e-164	-2.67707e-163	1.05726e-162	1.7742e-163	1.19235e-163	-8.92194e-164	2.36549e-163	-4.08419e-163	-3.0712e-163	-3.73743e-163	2.31507e-163	-6.24408e-164	1.74645e-163	-6.33258e-164	-6.06955e-163	8.93761e-163	3.38768e-163	9.70635e-163	-3.44793e-163	-6.2436e-163	2.93901e-163	6.17571e-163	-1.0786e-163	-4.25991e-163	-1.46957e-163	-2.73047e-163	2.86414e-163	-6.89327e-164	1.08864e-162	0
-6.83811e-163	4.4819e-164	-2.67707e-163	1.05726e-162	1.7742e-163	1.19235e-163	-8.92194e-164	2.36549e-163	-4.08419e-163	-3.0712e-163	-3.73743e-163	2.31507e-163	-6.24408e-164	1.74645e-163	-6.33258e-164	-6.06955e-163	8.93761e-163	3.38768e-163	9.70635e-163	-3.44793e-163	-6.2436e-163	2.93901e-163	6.17571e-163	-1.0786e-163	-4.25991e-163	-1.46957e-163	-2.73047e-163	2.86414e-163	-6.89327e-164	1.08864e-162	0
-6.83811e-163	4.4819e-164	-2.67707e-163	1.05726e-162	1.7742e-163	1.19235e-163	-8.92194e-164	2.36549e-163	-4.08419e-163	-3.0712e-163	-3.73743e-163	2.31507e-163	-6.24408e-164	1.74645e-163	-6.33258e-164	-6.06955e-163	8.93761e-163	3.38768e-163	9.70635e-163	-3.44793e-163	-6.2436e-163	2.93901e-163	6.17571e-163	-1.0786e-163	-4.25991e-163	-1.46957e-163	-2.73047e-163	2.86414e-163	-6.89327e-164	1.08864e-162	0
-6.83811e-163	4.4819e-164	-2.67707e-163	1.05726e-162	1.7742e-163	1.19235e-163	-8.92194e-164	2.36549e-163	-4.08419e-163	-3.0712e-163	-3.73743e-163	2.31507e-163	-6.24408e-164	1.74645e-163	-6.33258e-164	-6.06955e-163	8.93761e-163	3.38768e-163	9.70635e-163	-3.44793e-163	-6.2436e-163	2.93901e-163	6.17571e-163	-1.0786e-163	-4.25991e-163	-1.46957e-163	-2.73047e-163	2.86414e-163	-6.89327e-164	1.08864e-162	0
-6.83811e-163	4.4819e-164	-2.67707e-163	1.05726e-162	1.7742e-163	1.19235e-163	-8.92194e-164	2.36549e-163	-4.08419e-163	-3.0712e-163	-3.73743e-163	2.31507e-163	-6.24408e-164	1.74645e-163	-6.33258e-164	-6.06955e-163	8.93761e-163	3.38768e-163	9.70635e-163	-3.44793e-163	-6.2436e-163	2.93901e-163	6.17571e-163	-1.0786e-163	-4.25991e-163	-1.46957e-163	-2.73047e-163	2.86414e-163	-6.89327e-164	1.08864e-162	0
-6.83811e-163	4.4819e-164	-2.67707e-163	1.05726e-162	1.7742e-163	1.19235e-163	-8.92194e-164	2.36549e-163	-4.08419e-163	-3.0712e-163	-3.73743e-163	2.31507e-163	-6.24408e-164	1.74645e-163	-6.33258e-164	-6.06955e-163	8.93761e-163	3.38768e-163	9.70635e-163	-3.44793e-163	-6.2436e-163	2.93901e-163	6.17571e-163	-1.0786e-163	-4.25991e-163	-1.46957e-163	-2.73047e-163	2.86414e-163	-6.89327e-164	1.08864e-162	0
-6.83811e-163	4.4819e-164	-2.67707e-163	1.05726e-162	1.7742e-163	1.19235e-163	-8.92194e-164	2.36549e-163	-4.08419e-163	-3.0712e-163	-3.73743e-163	2.31507e-163	-6.24408e-164	1.74645e-163	-6.33258e-164	-6.06955e-163	8.93761e-163	3.38768e-163	9.70635e-163	-3.44793e-163	-6.2436e-163	2.93901e-163	6.17571e-163	-1.0786e-163	-4.25991e-163	-1.46957e-163	-2.73047e-163	2.86414e-163	-6.89327e-164	1.08864e-162	0
-6.83811e-163	4.4819e-164	-2.67707e-163	1.05726e-162	1.7742e-163	1.19235e-163	-8.92194e-164	2.36549e-163	-4.08419e-163	-3.0712e-163	-3.73743e-163	2.31507e-163	-6.24408e-164	1.74645e-163	-6.33258e-164	-6.06955e-163	8.93761e-163	3.38768e-163	9.70635e-163	-3.44793e-163	-6.2436e-163	2.93901e-163	6.17571e-163	-1.0786e-163	-4.25991e-163	-1.46957e-163	-2.73047e-163	2.86414e-163	-6.89327e-164	1.08864e-162	0
-6.83811e-163	4.4819e-164	-2.67707e-163	1.05726e-162	1.7742e-163	1.19235e-163	-8.92194e-164	2.36549e-163	-4.08419e-163	-3.0712e-163	-3.73743e-163	2.31507e-163	-6.24408e-164	1.74645e-163	-6.33258e-164	-6.06955e-163	8.93761e-163	3.38768e-163	9.70635e-163	-3.44793e-163	-6.2436e-163	2.93901e-163	6.17571e-163	-1.0786e-163	-4.25991e-163	-1.46957e-163	-2.73047e-163	2.86414e-163	-6.89327e-164	1.08864e-162	0
-6.83811e-163	4.4819e-164	-2.67707e-163	1.05726e-162	1.7742e-163	1.19235e-163	-8.92194e-164	2.36549e-163	-4.08419e-163	-3.0712e-163	-3.73743e-163	2.31507e-163	-6.24408e-164	1.74645e-163	-6.33258e-164	-6.06955e-163	8.93761e-163	3.38768e-163	9.70635e-163	-3.44793e-163	-6.2436e-163	2.93901e-163	6.17571e-163	-1.0786e-163	-4.25991e-163	-1.46957e-163	-2.73047e-163	2.86414e-163	-6.89327e-164	1.08864e-162	0
-6.83811e-163	4.4819e-164	-2.67707e-163	1.05726e-162	1.7742e-163	1.19235e-163	-8.92194e-164	2.36549e-163	-4.08419e-163	-3.0712e-163	-3.73743e-163	2.31507e-163	-6.24408e-164	1.74645e-163	-6.33258e-164	-6.06955e-163	8.93761e-163	3.38768e-163	9.70635e-163	-3.44793e-163	-6.2436e-163	2.93901e-163	6.17571e-163	-1.0786e-163	-4.25991e-163	-1.46957e-163	-2.73047e-163	2.86414e-163	-6.89327e-164	1.08864e-162	0
-6.83811e-163	4.4819e-164	-2.67707e-163	1.05726e-162	1.7742e-163	1.19235e-163	-8.92194e-164	2.36549e-163	-4.08419e-163	-3.0712e-163	-3.73743e-163	2.31507e-163	-6.24408e-164	1.74645e-163	-6.33258e-164	-6.06955e-163	8.93761e-163	3.38768e-163	9.70635e-163	-3.44793e-163	-6.2436e-163	2.93901e-163	6.17571e-163	-1.0786e-163	-4.25991e-163	-1.46957e-163	-2.73047e-163	2.86414e-163	-6.89327e-164	1.08864e-162	0
-6.83811e-163	4.4819e-164	-2.67707e-163	1.05726e-162	1.7742e-163	1.19235e-163	-8.92194e-164	2.36549e-163	-4.08419e-163	-3.0712e-163	-3.73743e-163	2.31507e-163	-6.24408e-164	1.74645e-163	-6.33258e-164	-6.06955e-163	8.93761e-163	3.38768e-163	9.70635e-163	-3.44793e-163	-6.2436e-163	2.93901e-163	6.17571e-163	-1.0786e-163	-4.25991e-163	-1.46957e-163	-2.73047e-163	2.86414e-163	-6.89327e-164	1.08864e-162	0
-6.83811e-163	4.4819e-164	-2.67707e-163	1.05726e-162	1.7742e-163	1.19235e-163	-8.92194e-164	2.36549e-163	-4.08419e-163	-3.0712e-163	-3.73743e-163	2.31507e-163	-6.24408e-164	1.74645e-163	-6.33258e-164	-6.06955e-163	8.93761e-163	3.38768e-163	9.70635e-163	-3.44793e-163	-6.2436e-163	2.93901e-163	6.17571e-163	-1.0786e-163	-4.25991e-163	-1.46957e-163	-2.73047e-163	2.86414e-163	-6.89327e-164	1.08864e-162	0
-6.83811e-163	4.4819e-164	-2.67707e-163	1.05726e-162	1.7742e-163	1.19235e-163	-8.92194e-164	2.36549e-163	-4.08419e-163	-3.0712e-163	-3.73743e-163	2.31507e-163	-6.24408e-164	1.74645e-163	-6.33258e-164	-6.06955e-163	8.93761e-163	3.38768e-163	9.70635e-163	-3.44793e-163	-6.2436e-163	2.93901e-163	6.17571e-163	-1.0786e-163	-4.25991e-163	-1.46957e-163	-2.73047e-163	2.86414e-163	-6.89327e-164	1.08864e-162	0
-6.83811e-163	4.4819e-164	-2.67707e-163	1.05726e-162	1.7742e-163	1.19235e-163	-8.92194e-164	2.36549e-163	-4.08419e-163	-3.0712e-163	-3.73743e-163	2.31507e-163	-6.24408e-164	1.74645e-163	-6.33258e-164	-6.06955e-163	8.93761e-163	3.38768e-163	9.70635e-163	-3.44793e-163	-6.2436e-163	2.93901e-163	6.17571e-163	-1.0786e-163	-4.25991e-163	-1.46957e-163	-2.73047e-163	2.86414e-163	-6.89327e-164	1.08864e-162	0
-6.83811e-163	4.4819e-164	-2.67707e-163	1.05726e-162	1.7742e-163	1.19235e-163	-8.92194e-164	2.36549e-163	-4.08419e-163	-3.0712e-163	-3.73743e-163	2.31507e-163	-6.24408e-164	1.74645e-163	-6.33258e-164	-6.06955e-163	8.93761e-163	3.38768e-163	9.70635e-163	-3.44793e-163	-6.2436e-163	2.93901e-163	6.17571e-163	-1.0786e-163	-4.25991e-163	-1.46957e-163	-2.73047e-163	2.86414e-163	-6.89327e-164	1.08864e-162	0
-6.83811e-163	4.4819e-164	-2.67707e-163	1.05726e-162	1.7742e-163	1.19235e-163	-8.92194e-164	2.36549e-163	-4.08419e-163	-3.0712e-163	-3.73743e-163	2.31507e-163	-6.24408e-164	1.74645e-163	-6.33258e-164	-6.06955e-163	8.93761e-163	3.38768e-163	9.70635e-163	-3.44793e-163	-6.2436e-163	2.93901e-163	6.17571e-163	-1.0786e-163	-4.25991e-163	-1.46957e-163	-2.73047e-163	2.86414e-163	-6.89327e-164	1.08864e-162	0
-6.83811e-163	4.4819e-164	-2.67707e-163	1.05726e-162	1.7742e-163	1.19235e-163	-8.92194e-164	2.36549e-163	-4.08419e-163	-3.0712e-163	-3.73743e-163	2.31507e-163	-6.24408e-164	1.74645e-163	-6.33258e-164	-6.06955e-163	8.93761e-163	3.38768e-163	9.70635e-163	-3.44793e-163	-6.2436e-163	2.93901e-163	6.17571e-163	-1.0786e-163	-4.25991e-163	-1.46957e-163	-2.73047e-163	2.86414e-163	-6.89327e-164	1.08864e-162	0
-6.83811e-163	4.4819e-164	-2.67707e-163	1.05726e-162	1.7742e-163	1.19235e-163	-8.92194e-164	2.36549e-163	-4.08419e-163	-3.0712e-163	-3.73743e-163	2.31507e-163	-6.24408e-164	1.74645e-163	-6.33258e-164	-6.06955e-163	8.93761e-163	3.38768e-163	9.70635e-163	-3.44793e-163	-6.2436e-163	2.93901e-163	6.17571e-163	-1.0786e-163	-4.25991e-163	-1.46957e-163	-2.73047e-163	2.86414e-163	-6.89327e-164	1.08864e-162	0
-6.83811e-163	4.4819e-164	-2.67707e-163	1.05726e-162	1.7742e-163	1.19235e-163	-8.92194e-164	2.36549e-163	-4.08419e-163	-3.0712e-163	-3.73743e-163	2.31507e-163	-6.24408e-164	1.74645e-163	-6.33258e-164	-6.06955e-163	8.93761e-163	3.38768e-163	9.70635e-163	-3.44793e-163	-6.2436e-163	2.93901e-163	6.17571e-163	-1.0786e-163	-4.25991e-163	-1.46957e-163	-2.73047e-163	2.86414e-163	-6.89327e-164	1.08864e-162	0
-6.83811e-163	4.4819e-164	-2.67707e-163	1.05726e-162	1.7742e-163	1.19235e-163	-8.92194e-164	2.36549e-163	-4.08419e-163	-3.0712e-163	-3.73743e-163	2.31507e-163	-6.24408e-164	1.74645e-163	-6.33258e-164	-6.06955e-163	8.93761e-163	3.38768e-163	9.70635e-163	-3.44793e-163	-6.2436e-163	2.93901e-163	6.17571e-163	-1.0786e-163	-4.25991e-163	-1.46957e-163	-2.73047e-163	2.86414e-163	-6.89327e-164	1.08864e-162	0
-6.83811e-163	4.4819e-164	-2.67707e-163	1.05726e-162	1.7742e-163	1.19235e-163	-8.92194e-164	2.36549e-163	-4.08419e-163	-3.0712e-163	-3.73743e-163	2.31507e-163	-6.24408e-164	1.74645e-163	-6.33258e-164	-6.06955e-163	8.93761e-163	3.38768e-163	9.70635e-163	-3.44793e-163	-6.2436e-163	2.93901e-163	6.17571e-163	-1.0786e-163	-4.25991e-163	-1.46957e-163	-2.73047e-163	2.86414e-163	-6.89327e-164	1.08864e-162	0
-6.83811e-163	4.4819e-164	-2.67707e-163	1.05726e-162	1.7742e-163	1.19235e-163	-8.92194e-164	2.36549e-163	-4.08419e-163	-3.0712e-163	-3.73743e-163	2.31507e-163	-6.24408e-164	1.74645e-163	-6.33258e-164	-6.06955e-163	8.93761e-163	3.38768e-163	9.70635e-163	-3.44793e-163	-6.2436e-163	2.93901e-163	6.17571e-163	-1.0786e-163	-4.25991e-163	-1.46957e-163	-2.73047e-163	2.86414e-163	-6.89327e-164	1.08864e-162	0
-6.83811e-163	4.4819e-164	-2.67707e-163	1.05726e-162	1.7742e-163	1.19235e-163	-8.92194e-164	2.36549e-163	-4.08419e-163	-3.0712e-163	-3.73743e-163	2.31507e-163	-6.24408e-164	1.74645e-163	-6.33258e-164	-6.06955e-163	8.93761e-163	3.38768e-163	9.70635e-163	-3.44793e-163	-6.2436e-163	2.93901e-163	6.17571e-163	-1.0786e-163	-4.25991e-163	-1.46957e-163	-2.73047e-163	2.86414e-163	-6.89327e-164	1.08864e-162	0
-6.83811e-163	4.4819e-164	-2.67707e-163	1.05726e-162	1.7742e-163	1.19235e-163	-8.92194e-164	2.36549e-163	-4.08419e-163	-3.0712e-163	-3.73743e-163	2.31507e-163	-6.24408e-164	1.74645e-163	-6.33258e-164	-6.06955e-163	8.93761e-163	3.38768e-163	9.70635e-163	-3.44793e-163	-6.2436e-163	2.93901e-163	6.17571e-163	-1.0786e-163	-4.25991e-163	-1.46957e-163	-2.73047e-163	2.86414e-163	-6.89327e-164	1.08864e-162	0
-6.83811e-163	4.4819e-164	-2.67707e-163	1.05726e-162	1.7742e-163	1.19235e-163	-8.92194e-164	2.36549e-163	-4.08419e-163	-3.0712e-163	-3.73743e-163	2.31507e-163	-6.24408e-164	1.74645e-163	-6.33258e-164	-6.06955e-163	8.93761e-163	3.38768e-163	9.70635e-163	-3.44793e-163	-6.2436e-163	2.93901e-163	6.17571e-163	-1.0786e-163	-4.25991e-163	-1.46957e-163	-2.73047e-163	2.86414e-163	-6.89327e-164	1.08864e-162	0
-6.83811e-163	4.4819e-164	-2.67707e-163	1.05726e-162	1.7742e-163	1.19235e-163	-8.92194e-164	2.36549e-163	-4.08419e-163	-3.0712e-163	-3.73743e-163	2.31507e-163	-6.24408e-164	1.74645e-163	-6.33258e-164	-6.06955e-163	8.93761e-163	3.38768e-163	9.70635e-163	-3.44793e-163	-6.2436e-163	2.93901e-163	6.17571e-163	-1.0786e-163	-4.25991e-163	-1.46957e-163	-2.73047e-163	2.86414e-163	-6.89327e-164	1.08864e-162	0
-6.83811e-163	4.4819e-164	-2.67707e-163	1.05726e-162	1.7742e-163	1.19235e-163	-8.92194e-164	2.36549e-163	-4.08419e-163	-3.0712e-163	-3.73743e-163	2.31507e-163	-6.24408e-164	1.74645e-163	-6.33258e-164	-6.06955e-163	8.93761e-163	3.38768e-163	9.70635e-163	-3.44793e-163	-6.2436e-163	2.93901e-163	6.17571e-163	-1.0786e-163	-4.25991e-163	-1.46957e-163	-2.73047e-163	2.86414e-163	-6.89327e-164	1.08864e-162	0
-6.83811e-163	4.4819e-164	-2.67707e-163	1.05726e-162	1.7742e-163	1.19235e-163	-8.92194e-164	2.36549e-163	-4.08419e-163	-3.0712e-163	-3.73743e-163	2.31507e-163	-6.24408e-164	1.74645e-163	-6.33258e-164	-6.06955e-163	8.93761e-163	3.38768e-163	9.70635e-163	-3.44793e-163	-6.2436e-163	2.93901e-163	6.17571e-163	-1.0786e-163	-4.25991e-163	-1.46957e-163	-2.73047e-163	2.86414e-163	-6.89327e-164	1.08864e-162	0
-6.83811e-163	4.4819e-164	-2.67707e-163	1.05726e-162	1.7742e-163	1.19235e-163	-8.92194e-164	2.36549e-163	-4.08419e-163	-3.0712e-163	-3.73743e-163	2.31507e-163	-6.24408e-164	1.74645e-163	-6.33258e-164	-6.06955e-163	8.93761e-163	3.38768e-163	9.70635e-163	-3.44793e-163	-6.2436e-163	2.93901e-163	6.17571e-163	-1.0786e-163	-4.25991e-163	-1.46957e-163	-2.73047e-163	2.86414e-163	-6.89327e-164	1.08864e-162	0
-6.83811e-163	4.4819e-164	-2.67707e-163	1.05726e-162	1.7742e-163	1.19235e-163	-8.92194e-164	2.36549e-163	-4.08419e-163	-3.0712e-163	-3.73743e-163	2.31507e-163	-6.24408e-164	1.74645e-163	-6.33258e-164	-6.06955e-163	8.93761e-163	3.38768e-163	9.70635e-163	-3.44793e-163	-6.2436e-163	2.93901e-163	6.17571e-163	-1.0786e-163	-4.25991e-163	-1.46957e-163	-2.73047e-163	2.86414e-163	-6.89327e-164	1.08864e-162	0
-6.83811e-163	4.4819e-164	-2.67707e-163	1.05726e-162	1.7742e-163	1.19235e-163	-8.92194e-164	2.36549e-163	-4.08419e-163	-3.0712e-163	-3.73743e-163	2.31507e-163	-6.24408e-164	1.74645e-163	-6.33258e-164	-6.06955e-163	8.93761e-163	3.38768e-163	9.70635e-163	-3.44793e-163	-6.2436e-163	2.93901e-163	6.17571e-163	-1.0786e-163	-4.25991e-163	-1.46957e-163	-2.73047e-163	2.86414e-163	-6.89327e-164	1.08864e-162	0
-6.83811e-163	4.4819e-164	-2.67707e-163	1.05726e-162	1.7742e-163	1.19235e-163	-8.92194e-164	2.36549e-163	-4.08419e-163	-3.0712e-163	-3.73743e-163	2.31507e-163	-6.24408e-164	1.74645e-163	-6.33258e-164	-6.06955e-163	8.93761e-163	3.38768e-163	9.70635e-163	-3.44793e-163	-6.2436e-163	2.93901e-163	6.17571e-163	-1.0786e-163	-4.25991e-163	-1.46957e-163	-2.73047e-163	2.86414e-163	-6.89327e-164	1.08864e-162	0
-6.83811e-163	4.4819e-164	-2.67707e-163	1.05726e-162	1.7742e-163	1.19235e-163	-8.92194e-164	2.36549e-163	-4.08419e-163	-3.0712e-163	-3.73743e-163	2.31507e-163	-6.24408e-164	1.74645e-163	-6.33258e-164	-6.06955e-163	8.93761e-163	3.38768e-163	9.70635e-163	-3.44793e-163	-6.2436e-163	2.93901e-163	6.17571e-163	-1.0786e-163	-4.25991e-163	-1.46957e-163	-2.73047e-163	2.86414e-163	-6.89327e-164	1.08864e-162	0
-6.83811e-163	4.4819e-164	-2.67707e-163	1.05726e-162	1.7742e-163	1.19235e-163	-8.92194e-164	2.36549e-163	-4.08419e-163	-3.0712e-163	-3.73743e-163	2.31507e-163	-6.24408e-164	1.74645e-163	-6.33258e-164	-6.06955e-163	8.93761e-163	3.38768e-163	9.70635e-163	-3.44793e-163	-6.2436e-163	2.93901e-163	6.17571e-163	-1.0786e-163	-4.25991e-163	-1.46957e-163	-2.73047e-163	2.86414e-163	-6.89327e-164	1.08864e-162	0
-6.83811e-163	4.4819e-164	-2.67707e-163	1.05726e-162	1.7742e-163	1.19235e-163	-8.92194e-164	2.36549e-163	-4.08419e-163	-3.0712e-163	-3.73743e-163	2.31507e-163	-6.24408e-164	1.74645e-163	-6.33258e-164	-6.06955e-163	8.93761e-163	3.38768e-163	9.70635e-163	-3.44793e-163	-6.2436e-163	2.93901e-163	6.17571e-163	-1.0786e-163	-4.25991e-163	-1.46957e-163	-2.73047e-163	2.86414e-163	-6.89327e-164	1.08864e-162	0
-6.83811e-163	4.4819e-164	-2.67707e-163	1.05726e-162	1.7742e-163	1.19235e-163	-8.92194e-164	2.36549e-163	-4.08419e-163	-3.0712e-163	-3.73743e-163	2.31507e-163	-6.24408e-164	1.74645e-163	-6.33258e-164	-6.06955e-163	8.93761e-163	3.38768e-163	9.70635e-163	-3.44793e-163	-6.2436e-163	2.93901e-163	6.17571e-163	-1.0786e-163	-4.25991e-163	-1.46957e-163	-2.73047e-163	2.86414e-163	-6.89327e-164	1.08864e-162	0
-6.83811e-163	4.4819e-164	-2.67707e-163	1.05726e-162	1.7742e-163	1.19235e-163	-8.92194e-164	2.36549e-163	-4.08419e-163	-3.0712e-163	-3.73743e-163	2.31507e-163	-6.24408e-164	1.74645e-163	-6.33258e-164	-6.06955e-163	8.93761e-163	3.38768e-163	9.70635e-163	-3.44793e-163	-6.2436e-163	2.93901e-163	6.17571e-163	-1.0786e-163	-4.25991e-163	-1.46957e-163	-2.73047e-163	2.86414e-163	-6.89327e-164	1.08864e-162	0
-6.83811e-163	4.4819e-164	-2.67707e-163	1.05726e-162	1.7742e-163	1.19235e-163	-8.92194e-164	2.36549e-163	-4.08419e-163	-3.0712e-163	-3.73743e-163	2.31507e-163	-6.24408e-164	1.74645e-163	-6.33258e-164	-6.06955e-163	8.93761e-163	3.38768e-163	9.70635e-163	-3.44793e-163	-6.2436e-163	2.93901e-163	6.17571e-163	-1.0786e-163	-4.25991e-163	-1.46957e-163	-2.73047e-163	2.86414e-163	-6.89327e-164	1.08864e-162	0
-6.83811e-163	4.4819e-164	-2.67707e-163	1.05726e-162	1.7742e-163	1.19235e-163	-8.92194e-164	2.36549e-163	-4.08419e-163	-3.0712e-163	-3.73743e-163	2.31507e-163	-6.24408e-164	1.74645e-163	-6.33258e-164	-6.06955e-163	8.93761e-163	3.38768e-163	9.70635e-163	-3.44793e-163	-6.2436e-163	2.93901e-163	6.17571e-163	-1.0786e-163	-4.25991e-163	-1.46957e-163	-2.73047e-163	2.86414e-163	-6.89327e-164	1.08864e-162	0
-6.83811e-163	4.4819e-164	-2.67707e-163	1.05726e-162	1.7742e-163	1.19235e-163	-8.92194e-164	2.36549e-163	-4.08419e-163	-3.0712e-163	-3.73743e-163	2.31507e-163	-6.24408e-164	1.74645e-163	-6.33258e-164	-6.06955e-163	8.93761e-163	3.38768e-163	9.70635e-163	-3.44793e-163	-6.2436e-163	2.93901e-163	6.17571e-163	-1.0786e-163	-4.25991e-163	-1.46957e-163	-2.73047e-163	2.86414e-163	-6.89327e-164	1.08864e-162	0
-6.83811e-163	4.4819e-164	-2.67707e-163	1.05726e-162	1.7742e-163	1.19235e-163	-8.92194e-164	2.36549e-163	-4.08419e-163	-3.0712e-163	-3.73743e-163	2.31507e-163	-6.24408e-164	1.74645e-163	-6.33258e-164	-6.06955e-163	8.93761e-163	3.38768e-163	9.70635e-163	-3.44793e-163	-6.2436e-163	2.93901e-163	6.17571e-163	-1.0786e-163	-4.25991e-163	-1.46957e-163	-2.73047e-163	2.86414e-163	-6.89327e-164	1.08864e-162	0
-6.83811e-163	4.4819e-164	-2.67707e-163	1.05726e-162	1.7742e-163	1.19235e-163	-8.92194e-164	2.36549e-163	-4.08419e-163	-3.0712e-163	-3.73743e-163	2.31507e-163	-6.24408e-164	1.74645e-163	-6.33258e-164	-6.06955e-163	8.93761e-163	3.38768e-163	9.70635e-163	-3.44793e-163	-6.2436e-163	2.93901e-163	6.17571e-163	-1.0786e-163	-4.25991e-163	-1.46957e-163	-2.73047e-163	2.86414e-163	-6.89327e-164	1.08864e-162	0
-6.83811e-163	4.4819e-164	-2.67707e-163	1.05726e-162	1.7742e-163	1.19235e-163	-8.92194e-164	2.36549e-163	-4.08419e-163	-3.0712e-163	-3.73743e-163	2.31507e-163	-6.24408e-164	1.74645e-163	-6.33258e-164	-6.06955e-163	8.93761e-163	3.38768e-163	9.70635e-163	-3.44793e-163	-6.2436e-163	2.93901e-163	6.17571e-163	-1.0786e-163	-4.25991e-163	-1.46957e-163	-2.73047e-163	2.86414e-163	-6.89327e-164	1.08864e-162	0
-6.83811e-163	4.4819e-164	-2.67707e-163	1.05726e-162	1.7742e-163	1.19235e-163	-8.92194e-164	2.36549e-163	-4.08419e-163	-3.0712e-163	-3.73743e-163	2.31507e-163	-6.24408e-164	1.74645e-163	-6.33258e-164	-6.06955e-163	8.93761e-163	3.38768e-163	9.70635e-163	-3.44793e-163	-6.2436e-163	2.93901e-163	6.17571e-163	-1.0786e-163	-4.25991e-163	-1.46957e-163	-2.73047e-163	2.86414e-163	-6.89327e-164	1.08864e-162	0
-6.83811e-163	4.4819e-164	-2.67707e-163	1.05726e-162	1.7742e-163	1.19235e-163	-8.92194e-164	2.36549e-163	-4.08419e-163	-3.0712e-163	-3.73743e-163	2.31507e-163	-6.24408e-164	1.74645e-163	-6.33258e-164	-6.06955e-163	8.93761e-163	3.38768e-163	9.70635e-163	-3.44793e-163	-6.2436e-163	2.93901e-163	6.17571e-163	-1.0786e-163	-4.25991e-163	-1.46957e-163	-2.73047e-163	2.86414e-163	-6.89327e-164	1.08864e-162	0
-6.83811e-163	4.4819e-164	-2.67707e-163	1.05726e-162	1.7742e-163	1.19235e-163	-8.92194e-164	2.36549e-163	-4.08419e-163	-3.0712e-163	-3.73743e-163	2.31507e-163	-6.24408e-164	1.74645e-163	-6.33258e-164	-6.06955e-163	8.93761e-163	3.38768e-163	9.70635e-163	-3.44793e-163	-6.2436e-163	2.93901e-163	6.17571e-163	-1.0786e-163	-4.25991e-163	-1.46957e-163	-2.73047e-163	2.86414e-163	-6.89327e-164	1.08864e-162	0
-6.83811e-163	4.4819e-164	-2.67707e-163	1.05726e-162	1.7742e-163	1.19235e-163	-8.92194e-164	2.36549e-163	-4.08419e-163	-3.0712e-163	-3.73743e-163	2.31507e-163	-6.24408e-164	1.74645e-163	-6.33258e-164	-6.06955e-163	8.93761e-163	3.38768e-163	9.70635e-163	-3.44793e-163	-6.2436e-163	2.93901e-163	6.17571e-163	-1.0786e-163	-4.25991e-163	-1.46957e-163	-2.73047e-163	2.86414e-163	-6.89327e-164	1.08864e-162	0
-6.83811e-163	4.4819e-164	-2.67707e-163	1.05726e-162	1.7742e-163	1.19235e-163	-8.92194e-164	2.36549e-163	-4.08419e-163	-3.0712e-163	-3.73743e-163	2.31507e-163	-6.24408e-164	1.74645e-163	-6.33258e-164	-6.06955e-163	8.93761e-163	3.38768e-163	9.70635e-163	-3.44793e-163	-6.2436e-163	2.93901e-163	6.17571e-163	-1.0786e-163	-4.25991e-163	-1.46957e-163	-2.73047e-163	2.86414e-163	-6.89327e-164	1.08864e-162	0
-6.83811e-163	4.4819e-164	-2.67707e-163	1.05726e-162	1.7742e-163	1.19235e-163	-8.92194e-164	2.36549e-163	-4.08419e-163	-3.0712e-163	-3.73743e-163	2.31507e-163	-6.24408e-164	1.74645e-163	-6.33258e-164	-6.06955e-163	8.93761e-163	3.38768e-163	9.70635e-163	-3.44793e-163	-6.2436e-163	2.93901e-163	6.17571e-163	-1.0786e-163	-4.25991e-163	-1.46957e-163	-2.73047e-163	2.86414e-163	-6.89327e-164	1.08864e-162	0
-6.83811e-163	4.4819e-164	-2.67707e-163	1.05726e-162	1.7742e-163	1.19235e-163	-8.92194e-164	2.36549e-163	-4.08419e-163	-3.0712e-163	-3.73743e-163	2.31507e-163	-6.24408e-164	1.74645e-163	-6.33258e-164	-6.06955e-163	8.93761e-163	3.38768e-163	9.70635e-163	-3.44793e-163	-6.2436e-163	2.93901e-163	6.17571e-163	-1.0786e-163	-4.25991e-163	-1.46957e-163	-2.73047e-163	2.86414e-163	-6.89327e-164	1.08864e-162	0
-6.83811e-163	4.4819e-164	-2.67707e-163	1.05726e-162	1.7742e-163	1.19235e-163	-8.92194e-164	2.36549e-163	-4.08419e-163	-3.0712e-163	-3.73743e-163	2.31507e-163	-6.24408e-164	1.74645e-163	-6.33258e-164	-6.06955e-163	8.93761e-163	3.38768e-163	9.70635e-163	-3.44793e-163	-6.2436e-163	2.93901e-163	6.17571e-163	-1.0786e-163	-4.25991e-163	-1.46957e-163	-2.73047e-163	2.86414e-163	-6.89327e-164	1.08864e-162	0
-6.83811e-163	4.4819e-164	-2.67707e-163	1.05726e-162	1.7742e-163	1.19235e-163	-8.92194e-164	2.36549e-163	-4.08419e-163	-3.0712e-163	-3.73743e-163	2.31507e-163	-6.24408e-164	1.74645e-163	-6.33258e-164	-6.06955e-163	8.93761e-163	3.38768e-163	9.70635e-163	-3.44793e-163	-6.2436e-163	2.93901e-163	6.17571e-163	-1.0786e-163	-4.25991e-163	-1.46957e-163	-2.73047e-163	2.86414e-163	-6.89327e-164	1.08864e-162	0
-6.83811e-163	4.4819e-164	-2.67707e-163	1.05726e-162	1.7742e-163	1.19235e-163	-8.92194e-164	2.36549e-163	-4.08419e-163	-3.0712e-163	-3.73743e-163	2.31507e-163	-6.24408e-164	1.74645e-163	-6.33258e-164	-6.06955e-163	8.93761e-163	3.38768e-163	9.70635e-163	-3.44793e-163	-6.2436e-163	2.93901e-163	6.17571e-163	-1.0786e-163	-4.25991e-163	-1.46957e-163	-2.73047e-163	2.86414e-163	-6.89327e-164	1.08864e-162	0
-6.83811e-163	4.4819e-164	-2.67707e-163	1.05726e-162	1.7742e-163	1.19235e-163	-8.92194e-164	2.36549e-163	-4.08419e-163	-3.0712e-163	-3.73743e-163	2.31507e-163	-6.24408e-164	1.74645e-163	-6.33258e-164	-6.06955e-163	8.93761e-163	3.38768e-163	9.70635e-163	-3.44793e-163	-6.2436e-163	2.93901e-163	6.17571e-163	-1.0786e-163	-4.25991e-163	-1.46957e-163	-2.73047e-163	2.86414e-163	-6.89327e-164	1.08864e-162	0
-6.83811e-163	4.4819e-164	-2.67707e-163	1.05726e-162	1.7742e-163	1.19235e-163	-8.92194e-164	2.36549e-163	-4.08419e-163	-3.0712e-163	-3.73743e-163	2.31507e-163	-6.24408e-164	1.74645e-163	-6.33258e-164	-6.06955e-163	8.93761e-163	3.38768e-163	9.70635e-163	-3.44793e-163	-6.2436e-163	2.93901e-163	6.17571e-163	-1.0786e-163	-4.25991e-163	-1.46957e-163	-2.73047e-163	2.86414e-163	-6.89327e-164	1.08864e-162	0
-6.83811e-163	4.4819e-164	-2.67707e-163	1.05726e-162	1.7742e-163	1.19235e-163	-8.92194e-164	2.36549e-163	-4.08419e-163	-3.0712e-163	-3.73743e-163	2.31507e-163	-6.24408e-164	1.74645e-163	-6.33258e-164	-6.06955e-163	8.93761e-163	3.38768e-163	9.70635e-163	-3.44793e-163	-6.2436e-163	2.93901e-163	6.17571e-163	-1.0786e-163	-4.25991e-163	-1.46957e-163	-2.73047e-163	2.86414e-163	-6.89327e-164	1.08864e-162	0
-6.83811e-163	4.4819e-164	-2.67707e-163	1.05726e-162	1.7742e-163	1.19235e-163	-8.92194e-164	2.36549e-163	-4.08419e-163	-3.0712e-163	-3.73743e-163	2.31507e-163	-6.24408e-164	1.74645e-163	-6.33258e-164	-6.06955e-163	8.93761e-163	3.38768e-163	9.70635e-163	-3.44793e-163	-6.2436e-163	2.93901e-163	6.17571e-163	-1.0786e-163	-4.25991e-163	-1.46957e-163	-2.73047e-163	2.86414e-163	-6.89327e-164	1.08864e-162	0
-6.83811e-163	4.4819e-164	-2.67707e-163	1.05726e-162	1.7742e-163	1.19235e-163	-8.92194e-164	2.36549e-163	-4.08419e-163	-3.0712e-163	-3.73743e-163	2.31507e-163	-6.24408e-164	1.74645e-163	-6.33258e-164	-6.06955e-163	8.93761e-163	3.38768e-163	9.70635e-163	-3.44793e-163	-6.2436e-163	2.93901e-163	6.17571e-163	-1.0786e-163	-4.25991e-163	-1.46957e-163	-2.73047e-163	2.86414e-163	-6.89327e-164	1.08864e-162	0
-6.83811e-163	4.4819e-164	-2.67707e-163	1.05726e-162	1.7742e-163	1.19235e-163	-8.92194e-164	2.36549e-163	-4.08419e-163	-3.0712e-163	-3.73743e-163	2.31507e-163	-6.24408e-164	1.74645e-163	-6.33258e-164	-6.06955e-163	8.93761e-163	3.38768e-163	9.70635e-163	-3.44793e-163	-6.2436e-163	2.93901e-163	6.17571e-163	-1.0786e-163	-4.25991e-163	-1.46957e-163	-2.73047e-163	2.86414e-163	-6.89327e-164	1.08864e-162	0
-6.83811e-163	4.4819e-164	-2.67707e-163	1.05726e-162	1.7742e-163	1.19235e-163	-8.92194e-164	2.36549e-163	-4.08419e-163	-3.0712e-163	-3.73743e-163	2.31507e-163	-6.24408e-164	1.74645e-163	-6.33258e-164	-6.06955e-163	8.93761e-163	3.38768e-163	9.70635e-163	-3.44793e-163	-6.2436e-163	2.93901e-163	6.17571e-163	-1.0786e-163	-4.25991e-163	-1.46957e-163	-2.73047e-163	2.86414e-163	-6.89327e-164	1.08864e-162	0
-6.83811e-163	4.4819e-164	-2.67707e-163	1.05726e-162	1.7742e-163	1.19235e-163	-8.92194e-164	2.36549e-163	-4.08419e-163	-3.0712e-163	-3.73743e-163	2.31507e-163	-6.24408e-164	1.74645e-163	-6.33258e-164	-6.06955e-163	8.93761e-163	3.38768e-163	9.70635e-163	-3.44793e-163	-6.2436e-163	2.93901e-163	6.17571e-163	-1.0786e-163	-4.25991e-163	-1.46957e-163	-2.73047e-163	2.86414e-163	-6.89327e-164	1.08864e-162	0
-6.83811e-163	4.4819e-164	-2.67707e-163	1.05726e-162	1.7742e-163	1.19235e-163	-8.92194e-164	2.36549e-163	-4.08419e-163	-3.0712e-163	-3.73743e-163	2.31507e-163	-6.24408e-164	1.74645e-163	-6.33258e-164	-6.06955e-163	8.93761e-163	3.38768e-163	9.70635e-163	-3.44793e-163	-6.2436e-163	2.93901e-163	6.17571e-163	-1.0786e-163	-4.25991e-163	-1.46957e-163	-2.73047e-163	2.86414e-163	-6.89327e-164	1.08864e-162	0
-6.83811e-163	4.4819e-164	-2.67707e-163	1.05726e-162	1.7742e-163	1.19235e-163	-8.92194e-164	2.36549e-163	-4.08419e-163	-3.0712e-163	-3.73743e-163	2.31507e-163	-6.24408e-164	1.74645e-163	-6.33258e-164	-6.06955e-163	8.93761e-163	3.38768e-163	9.70635e-163	-3.44793e-163	-6.2436e-163	2.93901e-163	6.17571e-163	-1.0786e-163	-4.25991e-163	-1.46957e-163	-2.73047e-163	2.86414e-163	-6.89327e-164	1.08864e-162	0
-6.83811e-163	4.4819e-164	-2.67707e-163	1.05726e-162	1.7742e-163	1.19235e-163	-8.92194e-164	2.36549e-163	-4.08419e-163	-3.0712e-163	-3.73743e-163	2.31507e-163	-6.24408e-164	1.74645e-163	-6.33258e-164	-6.06955e-163	8.93761e-163	3.38768e-163	9.70635e-163	-3.44793e-163	-6.2436e-163	2.93901e-163	6.17571e-163	-1.0786e-163	-4.25991e-163	-1.46957e-163	-2.73047e-163	2.86414e-163	-6.89327e-164	1.08864e-162	0
-6.83811e-163	4.4819e-164	-2.67707e-163	1.05726e-162	1.7742e-163	1.19235e-163	-8.92194e-164	2.36549e-163	-4.08419e-163	-3.0712e-163	-3.73743e-163	2.31507e-163	-6.24408e-164	1.74645e-163	-6.33258e-164	-6.06955e-163	8.93761e-163	3.38768e-163	9.70635e-163	-3.44793e-163	-6.2436e-163	2.93901e-163	6.17571e-163	-1.0786e-163	-4.25991e-163	-1.46957e-163	-2.73047e-163	2.86414e-163	-6.89327e-164	1.08864e-162	0
-6.83811e-163	4.4819e-164	-2.67707e-163	1.05726e-162	1.7742e-163	1.19235e-163	-8.92194e-164	2.36549e-163	-4.08419e-163	-3.0712e-163	-3.73743e-163	2.31507e-163	-6.24408e-164	1.74645e-163	-6.33258e-164	-6.06955e-163	8.93761e-163	3.38768e-163	9.70635e-163	-3.44793e-163	-6.2436e-163	2.93901e-163	6.17571e-163	-1.0786e-163	-4.25991e-163	-1.46957e-163	-2.73047e-163	2.86414e-163	-6.89327e-164	1.08864e-162	0
-6.83811e-163	4.4819e-164	-2.67707e-163	1.05726e-162	1.7742e-163	1.19235e-163	-8.92194e-164	2.36549e-163	-4.08419e-163	-3.0712e-163	-3.73743e-163	2.31507e-163	-6.24408e-164	1.74645e-163	-6.33258e-164	-6.06955e-163	8.93761e-163	3.38768e-163	9.70635e-163	-3.44793e-163	-6.2436e-163	2.93901e-163	6.17571e-163	-1.0786e-163	-4.25991e-163	-1.46957e-163	-2.73047e-163	2.86414e-163	-6.89327e-164	1.08864e-162	0
-6.83811e-163	4.4819e-164	-2.67707e-163	1.05726e-162	1.7742e-163	1.19235e-163	-8.92194e-164	2.36549e-163	-4.08419e-163	-3.0712e-163	-3.73743e-163	2.31507e-163	-6.24408e-164	1.74645e-163	-6.33258e-164	-6.06955e-163	8.93761e-163	3.38768e-163	9.70635e-163	-3.44793e-163	-6.2436e-163	2.93901e-163	6.17571e-163	-1.0786e-163	-4.25991e-163	-1.46957e-163	-2.73047e-163	2.86414e-163	-6.89327e-164	1.08864e-162	0
-6.83811e-163	4.4819e-164	-2.67707e-163	1.05726e-162	1.7742e-163	1.19235e-163	-8.92194e-164	2.36549e-163	-4.08419e-163	-3.0712e-163	-3.73743e-163	2.31507e-163	-6.24408e-164	1.74645e-163	-6.33258e-164	-6.06955e-163	8.93761e-163	3.38768e-163	9.70635e-163	-3.44793e-163	-6.2436e-163	2.93901e-163	6.17571e-163	-1.0786e-163	-4.25991e-163	-1.46957e-163	-2.73047e-163	2.86414e-163	-6.89327e-164	1.08864e-162	0
-6.83811e-163	4.4819e-164	-2.67707e-163	1.05726e-162	1.7742e-163	1.19235e-163	-8.92194e-164	2.36549e-163	-4.08419e-163	-3.0712e-163	-3.73743e-163	2.31507e-163	-6.24408e-164	1.74645e-163	-6.33258e-164	-6.06955e-163	8.93761e-163	3.38768e-163	9.70635e-163	-3.44793e-163	-6.2436e-163	2.93901e-163	6.17571e-163	-1.0786e-163	-4.25991e-163	-1.46957e-163	-2.73047e-163	2.86414e-163	-6.89327e-164	1.08864e-162	0
-6.83811e-163	4.4819e-164	-2.67707e-163	1.05726e-162	1.7742e-163	1.19235e-163	-8.92194e-164	2.36549e-163	-4.08419e-163	-3.0712e-163	-3.73743e-163	2.31507e-163	-6.24408e-164	1.74645e-163	-6.33258e-164	-6.06955e-163	8.93761e-163	3.38768e-163	9.70635e-163	-3.44793e-163	-6.2436e-163	2.93901e-163	6.17571e-163	-1.0786e-163	-4.25991e-163	-1.46957e-163	-2.73047e-163	2.86414e-163	-6.89327e-164	1.08864e-162	0
-6.83811e-163	4.4819e-164	-2.67707e-163	1.05726e-162	1.7742e-163	1.19235e-163	-8.92194e-164	2.36549e-163	-4.08419e-163	-3.0712e-163	-3.73743e-163	2.31507e-163	-6.24408e-164	1.74645e-163	-6.33258e-164	-6.06955e-163	8.93761e-163	3.38768e-163	9.70635e-163	-3.44793e-163	-6.2436e-163	2.93901e-163	6.17571e-163	-1.0786e-163	-4.25991e-163	-1.46957e-163	-2.73047e-163	2.86414e-163	-6.89327e-164	1.08864e-162	0
-6.83811e-163	4.4819e-164	-2.67707e-163	1.05726e-162	1.7742e-163	1.19235e-163	-8.92194e-164	2.36549e-163	-4.08419e-163	-3.0712e-163	-3.73743e-163	2.31507e-163	-6.24408e-164	1.74645e-163	-6.33258e-164	-6.06955e-163	8.93761e-163	3.38768e-163	9.70635e-163	-3.44793e-163	-6.2436e-163	2.93901e-163	6.17571e-163	-1.0786e-163	-4.25991e-163	-1.46957e-163	-2.73047e-163	2.86414e-163	-6.89327e-164	1.08864e-162	0
-6.83811e-163	4.4819e-164	-2.67707e-163	1.05726e-162	1.7742e-163	1.19235e-163	-8.92194e-164	2.36549e-163	-4.08419e-163	-3.0712e-163	-3.73743e-163	2.31507e-163	-6.24408e-164	1.74645e-163	-6.33258e-164	-6.06955e-163	8.93761e-163	3.38768e-163	9.70635e-163	-3.44793e-163	-6.2436e-163	2.93901e-163	6.17571e-163	-1.0786e-163	-4.25991e-163	-1.46957e-163	-2.73047e-163	2.86414e-163	-6.89327e-164	1.08864e-162	0
-6.83811e-163	4.4819e-164	-2.67707e-163	1.05726e-162	1.7742e-163	1.19235e-163	-8.92194e-164	2.36549e-163	-4.08419e-163	-3.0712e-163	-3.73743e-163	2.31507e-163	-6.24408e-164	1.74645e-163	-6.33258e-164	-6.06955e-163	8.93761e-163	3.38768e-163	9.70635e-163	-3.44793e-163	-6.2436e-163	2.93901e-163	6.17571e-163	-1.0786e-163	-4.25991e-163	-1.46957e-163	-2.73047e-163	2.86414e-163	-6.89327e-164	1.08864e-162	0
-6.83811e-163	4.4819e-164	-2.67707e-163	1.05726e-162	1.7742e-163	1.19235e-163	-8.92194e-164	2.36549e-163	-4.08419e-163	-3.0712e-163	-3.73743e-163	2.31507e-163	-6.24408e-164	1.74645e-163	-6.33258e-164	-6.06955e-163	8.93761e-163	3.38768e-163	9.70635e-163	-3.44793e-163	-6.2436e-163	2.93901e-163	6.17571e-163	-1.0786e-163	-4.25991e-163	-1.46957e-163	-2.73047e-163	2.86414e-163	-6.89327e-164	1.08864e-162	0
-6.83811e-163	4.4819e-164	-2.67707e-163	1.05726e-162	1.7742e-163	1.19235e-163	-8.92194e-164	2.36549e-163	-4.08419e-163	-3.0712e-163	-3.73743e-163	2.31507e-163	-6.24408e-164	1.74645e-163	-6.33258e-164	-6.06955e-163	8.93761e-163	3.38768e-163	9.70635e-163	-3.44793e-163	-6.2436e-163	2.93901e-163	6.17571e-163	-1.0786e-163	-4.25991e-163	-1.46957e-163	-2.73047e-163	2.86414e-163	-6.89327e-164	1.08864e-162	0
-6.83811e-163	4.4819e-164	-2.67707e-163	1.05726e-162	1.7742e-163	1.19235e-163	-8.92194e-164	2.36549e-163	-4.08419e-163	-3.0712e-163	-3.73743e-163	2.31507e-163	-6.24408e-164	1.74645e-163	-6.33258e-164	-6.06955e-163	8.93761e-163	3.38768e-163	9.70635e-163	-3.44793e-163	-6.2436e-163	2.93901e-163	6.17571e-163	-1.0786e-163	-4.25991e-163	-1.46957e-163	-2.73047e-163	2.86414e-163	-6.89327e-164	1.08864e-162	0
-6.83811e-163	4.4819e-164	-2.67707e-163	1.05726e-162	1.7742e-163	1.19235e-163	-8.92194e-164	2.36549e-163	-4.08419e-163	-3.0712e-163	-3.73743e-163	2.31507e-163	-6.24408e-164	1.74645e-163	-6.33258e-164	-6.06955e-163	8.93761e-163	3.38768e-163	9.70635e-163	-3.44793e-163	-6.2436e-163	2.93901e-163	6.17571e-163	-1.0786e-163	-4.25991e-163	-1.46957e-163	-2.73047e-163	2.86414e-163	-6.89327e-164	1.08864e-162	0
-6.83811e-163	4.4819e-164	-2.67707e-163	1.05726e-162	1.7742e-163	1.19235e-163	-8.92194e-164	2.36549e-163	-4.08419e-163	-3.0712e-163	-3.73743e-163	2.31507e-163	-6.24408e-164	1.74645e-163	-6.33258e-164	-6.06955e-163	8.93761e-163	3.38768e-163	9.70635e-163	-3.44793e-163	-6.2436e-163	2.93901e-163	6.17571e-163	-1.0786e-163	-4.25991e-163	-1.46957e-163	-2.73047e-163	2.86414e-163	-6.89327e-164	1.08864e-162	0
-6.83811e-163	4.4819e-164	-2.67707e-163	1.05726e-162	1.7742e-163	1.19235e-163	-8.92194e-164	2.36549e-163	-4.08419e-163	-3.0712e-163	-3.73743e-163	2.31507e-163	-6.24408e-164	1.74645e-163	-6.33258e-164	-6.06955e-163	8.93761e-163	3.38768e-163	9.70635e-163	-3.44793e-163	-6.2436e-163	2.93901e-163	6.17571e-163	-1.0786e-163	-4.25991e-163	-1.46957e-163	-2.73047e-163	2.86414e-163	-6.89327e-164	1.08864e-162	0
-6.83811e-163	4.4819e-164	-2.67707e-163	1.05726e-162	1.7742e-163	1.19235e-163	-8.92194e-164	2.36549e-163	-4.08419e-163	-3.0712e-163	-3.73743e-163	2.31507e-163	-6.24408e-164	1.74645e-163	-6.33258e-164	-6.06955e-163	8.93761e-163	3.38768e-163	9.70635e-163	-3.44793e-163	-6.2436e-163	2.93901e-163	6.17571e-163	-1.0786e-163	-4.25991e-163	-1.46957e-163	-2.73047e-163	2.86414e-163	-6.89327e-164	1.08864e-162	0
-6.83811e-163	4.4819e-164	-2.67707e-163	1.05726e-162	1.7742e-163	1.19235e-163	-8.92194e-164	2.36549e-163	-4.08419e-163	-3.0712e-163	-3.73743e-163	2.31507e-163	-6.24408e-164	1.74645e-163	-6.33258e-164	-6.06955e-163	8.93761e-163	3.38768e-163	9.70635e-163	-3.44793e-163	-6.2436e-163	2.93901e-163	6.17571e-163	-1.0786e-163	-4.25991e-163	-1.46957e-163	-2.73047e-163	2.86414e-163	-6.89327e-164	1.08864e-162	0
-6.83811e-163	4.4819e-164	-2.67707e-163	1.05726e-162	1.7742e-163	1.19235e-163	-8.92194e-164	2.36549e-163	-4.08419e-163	-3.0712e-163	-3.73743e-163	2.31507e-163	-6.24408e-164	1.74645e-163	-6.33258e-164	-6.06955e-163	8.93761e-163	3.38768e-163	9.70635e-163	-3.44793e-163	-6.2436e-163	2.93901e-163	6.17571e-163	-1.0786e-163	-4.25991e-163	-1.46957e-163	-2.73047e-163	2.86414e-163	-6.89327e-164	1.08864e-162	0
-6.83811e-163	4.4819e-164	-2.67707e-163	1.05726e-162	1.7742e-163	1.19235e-163	-8.92194e-164	2.36549e-163	-4.08419e-163	-3.0712e-163	-3.73743e-163	2.31507e-163	-6.24408e-164	1.74645e-163	-6.33258e-164	-6.06955e-163	8.93761e-163	3.38768e-163	9.70635e-163	-3.44793e-163	-6.2436e-163	2.93901e-163	6.17571e-163	-1.0786e-163	-4.25991e-163	-1.46957e-163	-2.73047e-163	2.86414e-163	-6.89327e-164	1.08864e-162	0
-6.83811e-163	4.4819e-164	-2.67707e-163	1.05726e-162	1.7742e-163	1.19235e-163	-8.92194e-164	2.36549e-163	-4.08419e-163	-3.0712e-163	-3.73743e-163	2.31507e-163	-6.24408e-164	1.74645e-163	-6.33258e-164	-6.06955e-163	8.93761e-163	3.38768e-163	9.70635e-163	-3.44793e-163	-6.2436e-163	2.93901e-163	6.17571e-163	-1.0786e-163	-4.25991e-163	-1.46957e-163	-2.73047e-163	2.86414e-163	-6.89327e-164	1.08864e-162	0
-6.83811e-163	4.4819e-164	-2.67707e-163	1.05726e-162	1.7742e-163	1.19235e-163	-8.92194e-164	2.36549e-163	-4.08419e-163	-3.0712e-163	-3.73743e-163	2.31507e-163	-6.24408e-164	1.74645e-163	-6.33258e-164	-6.06955e-163	8.93761e-163	3.38768e-163	9.70635e-163	-3.44793e-163	-6.2436e-163	2.93901e-163	6.17571e-163	-1.0786e-163	-4.25991e-163	-1.46957e-163	-2.73047e-163	2.86414e-163	-6.89327e-164	1.08864e-162	0
-6.83811e-163	4.4819e-164	-2.67707e-163	1.05726e-162	1.7742e-163	1.19235e-163	-8.92194e-164	2.36549e-163	-4.08419e-163	-3.0712e-163	-3.73743e-163	2.31507e-163	-6.24408e-164	1.74645e-163	-6.33258e-164	-6.06955e-163	8.93761e-163	3.38768e-163	9.70635e-163	-3.44793e-163	-6.2436e-163	2.93901e-163	6.17571e-163	-1.0786e-163	-4.25991e-163	-1.46957e-163	-2.73047e-163	2.86414e-163	-6.89327e-164	1.08864e-162	0
-6.83811e-163	4.4819e-164	-2.67707e-163	1.05726e-162	1.7742e-163	1.19235e-163	-8.92194e-164	2.36549e-163	-4.08419e-163	-3.0712e-163	-3.73743e-163	2.31507e-163	-6.24408e-164	1.74645e-163	-6.33258e-164	-6.06955e-163	8.93761e-163	3.38768e-163	9.70635e-163	-3.44793e-163	-6.2436e-163	2.93901e-163	6.17571e-163	-1.0786e-163	-4.25991e-163	-1.46957e-163	-2.73047e-163	2.86414e-163	-6.89327e-164	1.08864e-162	0
-6.83811e-163	4.4819e-164	-2.67707e-163	1.05726e-162	1.7742e-163	1.19235e-163	-8.92194e-164	2.36549e-163	-4.08419e-163	-3.0712e-163	-3.73743e-163	2.31507e-163	-6.24408e-164	1.74645e-163	-6.33258e-164	-6.06955e-163	8.93761e-163	3.38768e-163	9.70635e-163	-3.44793e-163	-6.2436e-163	2.93901e-163	6.17571e-163	-1.0786e-163	-4.25991e-163	-1.46957e-163	-2.73047e-163	2.86414e-163	-6.89327e-164	1.08864e-162	0
-6.83811e-163	4.4819e-164	-2.67707e-163	1.05726e-162	1.7742e-163	1.19235e-163	-8.92194e-164	2.36549e-163	-4.08419e-163	-3.0712e-163	-3.73743e-163	2.31507e-163	-6.24408e-164	1.74645e-163	-6.33258e-164	-6.06955e-163	8.93761e-163	3.38768e-163	9.70635e-163	-3.44793e-163	-6.2436e-163	2.93901e-163	6.17571e-163	-1.0786e-163	-4.25991e-163	-1.46957e-163	-2.73047e-163	2.86414e-163	-6.89327e-164	1.08864e-162	0
-6.83811e-163	4.4819e-164	-2.67707e-163	1.05726e-162	1.7742e-163	1.19235e-163	-8.92194e-164	2.36549e-163	-4.08419e-163	-3.0712e-163	-3.73743e-163	2.31507e-163	-6.24408e-164	1.74645e-163	-6.33258e-164	-6.06955e-163	8.93761e-163	3.38768e-163	9.70635e-163	-3.44793e-163	-6.2436e-163	2.93901e-163	6.17571e-163	-1.0786e-163	-4.25991e-163	-1.46957e-163	-2.73047e-163	2.86414e-163	-6.89327e-164	1.08864e-162	0
-6.83811e-163	4.4819e-164	-2.67707e-163	1.05726e-162	1.7742e-163	1.19235e-163	-8.92194e-164	2.36549e-163	-4.08419e-163	-3.0712e-163	-3.73743e-163	2.31507e-163	-6.24408e-164	1.74645e-163	-6.33258e-164	-6.06955e-163	8.93761e-163	3.38768e-163	9.70635e-163	-3.44793e-163	-6.2436e-163	2.93901e-163	6.17571e-163	-1.0786e-163	-4.25991e-163	-1.46957e-163	-2.73047e-163	2.86414e-163	-6.89327e-164	1.08864e-162	0
-6.83811e-163	4.4819e-164	-2.67707e-163	1.05726e-162	1.7742e-163	1.19235e-163	-8.92194e-164	2.36549e-163	-4.08419e-163	-3.0712e-163	-3.73743e-163	2.31507e-163	-6.24408e-164	1.74645e-163	-6.33258e-164	-6.06955e-163	8.93761e-163	3.38768e-163	9.70635e-163	-3.44793e-163	-6.2436e-163	2.93901e-163	6.17571e-163	-1.0786e-163	-4.25991e-163	-1.46957e-163	-2.73047e-163	2.86414e-163	-6.89327e-164	1.08864e-162	0
-6.83811e-163	4.4819e-164	-2.67707e-163	1.05726e-162	1.7742e-163	1.19235e-163	-8.92194e-164	2.36549e-163	-4.08419e-163	-3.0712e-163	-3.73743e-163	2.31507e-163	-6.24408e-164	1.74645e-163	-6.33258e-164	-6.06955e-163	8.93761e-163	3.38768e-163	9.70635e-163	-3.44793e-163	-6.2436e-163	2.93901e-163	6.17571e-163	-1.0786e-163	-4.25991e-163	-1.46957e-163	-2.73047e-163	2.86414e-163	-6.89327e-164	1.08864e-162	0
[truncated: 2,014 more rows]
