# Supplementary material for: A modified shuffled frog leaping algorithm with inertia weight
Source: Sci Rep. 2024 Feb 20;14:4146. doi: 10.1038/s41598-024-51306-1 (PMC11224354; doi:10.1038/s41598-024-51306-1)
Supplement: Supplementary file 1 — Supplementary Information. [file 41598_2024_51306_MOESM1_ESM.zip › data/F1/MSFLA_L_21.xls]

## Sheet: Sheet1
0.23452	-0.782946	5.24855	1.55592	-0.886152	2.03809	1.20341	0.357057	8.32757	-1.8004	-1.9684	11.2802	-0.568614	0.988575	-0.945381	0.324802	1.70488	-1.20082	3.05758	-0.78214	-1.87245	-3.5099	0.722208	-1.39195	1.8623	-0.399739	-6.75498	0.848713	1.45694	0.2976	327.942
-0.00236002	0.170829	0.143366	-0.0789324	-0.350436	0.023309	-0.000142248	-0.0709995	-0.500696	0.1958	0.0645638	-0.0141374	-0.293032	-0.22088	-0.001922	-0.24632	0.0468106	-0.0264462	-0.398048	-0.0497457	0.33139	-0.298833	-0.0651737	-0.0941843	-0.0614614	0.209568	-0.31028	0.0586942	0.0632447	0.222836	1.25021
-0.0239628	-0.0245893	-0.0454388	0.0206136	-0.000252249	-0.0274168	-0.0269573	0.0188203	-0.00521844	0.0373449	-0.00256074	0.00754116	-0.0391032	0.00455773	0.000270376	-0.00666825	-0.0429214	0.0227446	-0.00353666	-0.0327048	-0.0529642	0.000558436	-0.0079456	0.0249096	0.0748484	-0.00672528	0.0405824	-0.00459606	0.00224763	-0.00976814	0.0229276
0.000415183	-0.000693802	-0.00183978	-0.00169578	-0.000198823	-0.000205599	-0.00377387	-2.92301e-05	-0.00147811	0.00113627	-0.000972757	0.00207165	0.00153933	0.000239294	0.000719392	-0.00495155	0.000480726	-0.00195943	-0.00132648	0.00146471	0.00011884	-0.00161879	-6.57929e-06	-0.00115122	-0.000385012	0.00487744	-0.00247307	0.000393242	0.00456667	-0.000248333	0.000120475
-0.000689765	-2.64192e-05	-0.00014323	3.10819e-05	5.54542e-07	0.000267204	7.38008e-06	0.000322384	-0.00024339	4.50833e-05	1.59363e-05	-0.000101579	7.68198e-05	-3.28869e-07	2.57338e-05	-9.85847e-05	0.000210726	-0.000121376	-0.000110647	0.000238871	0.000276492	6.31787e-06	-2.05819e-05	0.000176439	1.95088e-05	-0.000117239	-9.42539e-05	-9.66785e-05	4.68883e-05	-7.11226e-06	1.03255e-06
-3.18051e-06	2.25775e-06	3.05412e-06	1.24794e-06	-6.644e-06	1.50827e-05	3.72881e-05	-9.24758e-06	-1.00984e-05	3.51383e-06	-5.73585e-06	-1.27197e-05	-4.29029e-05	3.42453e-06	-1.48182e-06	-1.22101e-07	1.86083e-05	6.15916e-07	-3.04129e-06	2.22886e-05	-1.7528e-05	-2.16171e-05	1.27116e-05	-1.22157e-05	-1.10738e-05	-1.43551e-05	-6.7874e-06	-3.56734e-05	7.25717e-06	8.97932e-06	7.65593e-09
-1.94258e-07	7.9892e-07	6.55961e-09	-7.62292e-08	-2.69818e-07	2.77918e-07	2.10122e-06	4.03106e-07	-1.73587e-06	3.64012e-06	1.78539e-07	-1.43776e-06	-1.19695e-07	-2.89194e-06	6.07551e-07	-1.066e-06	-4.36474e-06	-1.38631e-06	-6.64711e-07	-1.25501e-06	-3.67399e-07	1.99691e-07	-5.84743e-07	-3.90771e-06	-8.85756e-07	9.75579e-07	-3.33967e-07	-5.71197e-07	9.77396e-08	5.08995e-07	7.48748e-11
5.14599e-08	-6.20393e-08	-1.09727e-07	5.96749e-08	1.75614e-07	6.8737e-08	5.51504e-08	1.64333e-08	1.41257e-08	9.12161e-08	3.15085e-08	4.65713e-08	-6.58359e-08	2.44154e-08	-8.54485e-08	-7.1123e-08	-1.29907e-07	-4.73462e-09	7.11691e-08	-7.74594e-09	-4.40025e-08	1.35973e-07	-2.15138e-07	4.18554e-07	1.05391e-07	2.68432e-08	8.78405e-09	2.34009e-07	9.61668e-09	-2.21708e-08	4.21116e-13
3.0442e-09	-3.13122e-08	-9.59194e-09	-7.27676e-09	-7.63456e-09	1.66933e-08	4.49141e-09	6.50344e-09	4.03333e-09	-3.18676e-09	-1.00136e-09	1.94963e-08	2.26379e-09	-2.81496e-08	-1.61761e-08	1.92392e-09	-8.72043e-10	8.5808e-09	-2.58559e-08	-4.05409e-09	-1.9128e-08	3.72723e-08	-5.39993e-09	-1.39227e-09	2.91684e-09	-2.9242e-09	2.75864e-08	1.91336e-08	1.315e-08	6.97756e-10	6.86765e-15
1.58865e-09	8.2622e-10	7.20073e-11	-7.64367e-10	-4.35749e-10	6.46573e-11	-5.17084e-10	8.61404e-10	-3.7381e-11	1.29519e-09	2.89246e-10	-1.03799e-09	9.00343e-11	5.83273e-10	-1.43598e-10	3.98024e-10	6.00117e-11	-1.43295e-09	-5.45169e-10	-1.7107e-09	6.36516e-10	1.0879e-10	-5.14439e-10	9.84896e-12	-1.11166e-10	6.16291e-11	-1.29602e-10	-1.35634e-11	2.38965e-10	-4.73302e-10	1.46433e-17
-7.13534e-11	4.37636e-11	-7.2854e-11	3.11287e-11	-1.10479e-12	5.55355e-11	3.29358e-11	-2.78176e-11	2.90821e-11	4.55149e-11	2.35491e-10	2.02232e-10	-5.5326e-11	3.27563e-11	3.26762e-12	6.33908e-11	4.78151e-11	-1.2416e-10	5.14724e-12	5.24775e-11	-2.03577e-11	-1.33484e-10	5.73237e-11	6.69774e-11	1.35231e-11	-5.48664e-11	-8.93674e-11	3.60311e-11	3.47512e-12	2.24883e-11	1.85143e-19
4.32023e-12	5.12409e-12	7.45802e-12	-1.15279e-12	-1.79146e-12	-1.15625e-12	-5.15518e-12	-1.22934e-11	5.57391e-13	-5.63597e-12	1.01353e-11	-2.3075e-11	-5.06427e-13	1.61503e-11	1.7137e-12	1.36484e-11	-7.70008e-12	8.44321e-12	1.86996e-13	-3.71018e-12	-3.39367e-12	-5.09094e-13	-1.04417e-11	-2.62131e-12	1.35979e-11	-2.83099e-12	1.69858e-12	1.26274e-11	-2.73706e-12	-1.38528e-12	2.0384e-21
-1.28885e-12	-1.71801e-13	1.54247e-13	1.01658e-12	1.07792e-12	1.40507e-12	-1.62823e-13	4.19719e-13	-2.87429e-13	-2.10805e-13	1.5924e-13	-1.51332e-13	9.36435e-13	-2.84879e-13	-1.72868e-13	2.33633e-12	-7.22695e-13	5.91131e-13	-7.54879e-14	-6.42806e-13	-5.77714e-13	-1.73963e-12	1.63584e-13	1.07835e-13	-6.52039e-13	-1.48265e-12	-1.31053e-12	-6.80971e-14	-2.58064e-13	-2.73144e-13	2.18842e-23
-1.43262e-14	6.98078e-15	1.75879e-14	-1.56165e-14	2.39791e-14	3.64429e-15	7.46469e-14	9.23412e-14	8.45231e-15	-3.86836e-14	3.61554e-14	-1.85696e-14	-1.49531e-14	-1.02022e-13	3.89807e-14	-8.32431e-14	-4.23963e-14	2.74192e-14	1.45038e-13	-5.82662e-14	9.71705e-16	5.68607e-14	-2.76588e-14	-1.83939e-14	2.07424e-14	-4.71307e-14	5.54059e-14	3.60181e-14	4.29643e-14	4.78226e-14	8.02646e-26
6.65743e-15	1.86069e-15	1.72141e-15	-3.63126e-15	-2.17357e-15	9.93425e-16	3.3974e-15	1.66484e-15	4.86932e-15	3.67396e-15	4.95759e-15	4.23753e-15	-5.70638e-15	-2.59918e-14	-2.47964e-16	-9.04052e-16	-8.99073e-15	5.91111e-15	1.67544e-15	1.26575e-14	6.71257e-15	2.93573e-15	3.90066e-15	-6.46996e-16	-1.71493e-14	-2.00506e-15	9.97019e-15	1.73021e-14	-6.76785e-15	7.47182e-16	1.96407e-27
-3.70778e-17	-1.34071e-16	8.58481e-17	-2.89054e-16	-3.01209e-17	-2.82559e-16	7.74951e-17	-7.61234e-16	2.85106e-16	-1.57596e-18	5.45611e-16	-2.17304e-16	-2.24742e-16	-3.30472e-16	-1.74341e-16	-4.20647e-17	6.35712e-16	4.83513e-16	2.0583e-16	-8.74665e-17	7.94457e-16	-3.23292e-16	2.77122e-16	1.01299e-15	2.36682e-16	2.60933e-16	3.22011e-16	1.4245e-17	-2.5458e-16	1.7619e-15	7.31826e-30
-1.21224e-16	1.36831e-17	1.70932e-17	3.66116e-17	1.52345e-17	4.45607e-17	-4.31966e-17	1.93478e-17	-2.12251e-18	4.6159e-17	1.14639e-17	9.22447e-19	-9.5996e-17	2.2971e-17	-7.06184e-17	1.14223e-17	1.02592e-17	1.36421e-16	-3.61235e-18	-2.89707e-17	4.71003e-17	5.61445e-18	8.35954e-17	-1.18525e-17	2.40023e-17	-9.41314e-18	3.59428e-17	-1.58153e-16	-3.14987e-17	-3.0723e-17	9.59526e-32
-1.03398e-18	-2.82665e-18	8.97548e-19	-1.86898e-18	-4.0483e-18	3.59042e-19	8.18681e-19	1.12534e-18	-3.93242e-18	-3.02841e-18	3.73881e-18	-8.82221e-20	-1.07416e-18	4.38435e-18	-2.1396e-18	1.75946e-18	1.82681e-18	-5.83416e-19	4.94546e-18	3.20342e-18	4.57884e-18	-1.17782e-17	3.94433e-20	-1.51023e-18	8.10952e-19	-1.13175e-18	-3.97279e-18	9.68557e-18	2.2937e-18	-8.22128e-18	4.83238e-34
-6.64435e-20	-8.901e-22	-5.91432e-20	-6.78766e-19	4.00027e-19	-1.97339e-19	-1.4454e-19	4.56168e-19	-4.68616e-20	1.72992e-19	-1.19805e-18	3.94726e-19	-6.89009e-20	9.67712e-19	-1.16724e-20	8.14357e-22	3.67233e-19	2.56455e-20	4.29138e-20	-1.37397e-19	2.16387e-19	-1.00891e-18	3.8342e-19	-8.02879e-20	-1.19296e-19	-1.34485e-19	9.96704e-19	-7.64796e-20	1.54838e-19	-3.98575e-19	6.05002e-36
-9.75311e-22	3.62221e-20	2.32519e-21	-7.56545e-21	-2.18287e-20	4.6392e-22	1.9366e-20	-4.01208e-20	4.75575e-22	-1.93479e-20	-2.53066e-20	2.22828e-20	2.84788e-21	1.32921e-19	-3.68121e-20	-4.98738e-20	1.08032e-20	1.85226e-20	-1.07847e-20	-7.02005e-21	2.76807e-20	-3.65253e-20	-2.0298e-21	-4.25655e-20	1.20353e-20	3.40597e-20	4.61782e-21	4.85518e-20	-4.76185e-20	3.51434e-20	3.8595e-38
1.90445e-21	4.65483e-21	-5.00488e-21	1.28318e-20	-1.30586e-21	1.92522e-21	2.35243e-22	2.88133e-21	-2.37615e-21	-1.49393e-20	-2.55684e-21	-4.99534e-22	-5.67002e-22	-3.63358e-22	-4.40683e-22	-1.65937e-21	-3.91831e-21	-7.08657e-21	-3.95979e-22	7.67099e-21	5.57564e-21	8.71439e-21	-4.52386e-21	-9.7117e-21	5.14751e-22	3.67118e-22	3.71211e-21	1.69627e-21	-1.20119e-21	5.58415e-21	8.63852e-40
2.44917e-23	6.91229e-23	1.0123e-22	-3.17663e-23	-2.11873e-22	4.99387e-22	5.28425e-23	-2.91302e-23	-1.51083e-22	2.41756e-22	-6.35983e-23	-7.44809e-22	-7.8048e-22	-1.04095e-22	5.3862e-23	-5.12593e-22	-2.77976e-23	1.20312e-22	-3.1208e-22	-5.96621e-23	-2.30257e-22	-1.57833e-22	-2.64121e-22	-1.42297e-22	-7.84813e-23	-3.28188e-22	1.1052e-22	3.26095e-24	5.52274e-23	1.47728e-22	2.27535e-42
-1.7987e-23	-1.3227e-23	1.1982e-23	7.5351e-24	1.785e-23	2.31749e-23	1.05482e-23	6.23869e-23	2.17069e-23	4.8368e-24	2.3198e-23	-2.19207e-23	-1.87046e-23	1.49701e-23	1.31282e-25	1.39134e-23	-1.66181e-23	2.66133e-23	-2.48243e-23	-2.76479e-23	-5.37013e-24	5.95348e-25	-3.31185e-23	2.8568e-23	1.72284e-23	1.2904e-23	-3.62212e-23	1.66746e-23	1.26193e-23	-1.76034e-23	1.46684e-44
-6.35284e-25	9.42366e-25	-3.11791e-25	-1.10914e-24	9.9969e-25	-1.37096e-24	1.94788e-24	7.07324e-25	2.50325e-24	1.15923e-24	-1.46175e-24	3.44555e-24	-1.58593e-24	-1.09086e-24	7.44711e-25	-9.76153e-25	-3.40533e-25	-4.0154e-24	1.44509e-23	-3.00667e-24	2.04497e-24	-6.37226e-25	1.34175e-24	2.40839e-24	5.38501e-25	2.22211e-24	5.44414e-26	-4.48173e-25	-2.63594e-24	4.6688e-24	3.17097e-46
8.28412e-26	-1.4875e-25	1.17563e-25	-2.87513e-25	-3.44585e-25	1.48092e-25	8.48519e-26	5.76841e-25	3.84395e-26	3.26912e-26	-1.40082e-25	-9.40401e-26	2.3273e-25	-4.77994e-26	-1.26973e-25	-1.47835e-25	-2.51418e-26	-2.06017e-27	-1.06711e-25	4.51746e-26	1.58328e-25	4.74521e-25	2.90286e-25	-1.05756e-25	6.69606e-26	3.54925e-25	7.09596e-25	-1.8302e-25	1.785e-25	4.67345e-25	2.00903e-48
2.41885e-26	-2.4098e-26	1.57132e-26	1.121e-26	4.0418e-26	-6.61242e-26	7.31363e-27	-2.99165e-26	-4.12298e-26	2.5523e-30	2.2623e-26	6.83625e-27	1.28708e-26	-3.96989e-27	1.04828e-26	4.99342e-27	-1.2045e-26	1.51166e-26	9.8848e-27	9.59196e-27	2.23741e-26	-2.09224e-26	-1.36196e-26	-5.96398e-27	1.72413e-26	-1.68514e-26	8.41032e-27	3.32283e-27	-5.20969e-26	4.33483e-27	1.61861e-50
-2.11337e-28	1.67573e-28	-9.76948e-29	-1.57121e-27	2.18148e-27	2.37881e-29	2.59573e-27	7.83274e-28	5.94566e-29	3.09104e-27	-5.40573e-28	6.43178e-28	1.69683e-27	-2.02935e-28	-4.71345e-28	-4.77209e-28	-4.36521e-28	1.84681e-27	-1.95209e-27	9.13984e-28	1.87117e-27	-2.73092e-27	-6.39453e-29	-3.13483e-27	2.65008e-27	-1.67428e-27	6.83909e-28	2.57104e-28	-6.20859e-28	-5.20597e-28	6.83502e-53
-2.76651e-28	-1.27271e-28	1.24236e-28	3.58614e-28	5.22209e-29	-2.00702e-28	2.13562e-28	5.51984e-29	-2.87035e-29	-3.69822e-28	2.33983e-28	-1.30946e-28	2.62873e-28	2.57026e-29	3.59767e-28	-7.6312e-29	-7.16842e-28	-1.34008e-28	2.03175e-28	-7.57975e-29	-3.41202e-29	5.00084e-28	-3.49028e-29	4.97278e-29	3.84205e-29	-1.07998e-28	-2.30922e-29	-1.63962e-28	2.16762e-28	-6.92165e-29	1.66906e-54
-2.09236e-30	4.1276e-30	-4.00088e-30	1.43024e-29	-1.58946e-29	-3.13553e-31	3.70196e-29	-1.5268e-30	-8.99016e-31	-9.08258e-31	-4.35976e-30	-8.53454e-30	1.708e-30	1.83308e-29	-1.74959e-29	-3.30501e-30	3.55781e-30	-1.6562e-29	2.02158e-29	6.31797e-31	2.00762e-29	2.37276e-29	1.70418e-29	2.00082e-30	2.12164e-30	-3.49516e-29	2.43825e-29	1.02227e-29	-1.1141e-29	-3.43688e-30	6.63452e-57
4.85518e-31	1.97588e-31	-3.70596e-32	3.64922e-31	-1.16487e-30	-5.93023e-31	-2.56263e-31	-1.20898e-31	2.76082e-30	-2.69368e-30	4.2667e-31	-5.35321e-32	7.41592e-32	2.36907e-31	-8.16027e-31	2.38346e-30	2.79601e-31	6.75494e-31	-1.47188e-30	5.00075e-32	8.16101e-31	-3.26515e-31	-2.25698e-30	7.1098e-31	3.2114e-32	-2.22565e-30	-7.01134e-31	-3.62084e-31	1.10274e-30	-1.6082e-30	4.21247e-59
3.73971e-32	-9.04828e-32	2.78483e-32	-1.15381e-33	-1.29809e-32	-1.49612e-31	3.40304e-33	4.39012e-32	-5.05534e-32	9.45398e-32	-4.56998e-33	-3.73609e-32	-7.28453e-32	-3.44349e-32	-3.08951e-32	-9.2456e-32	9.6893e-32	-6.09431e-32	-1.05171e-31	-9.76604e-32	-1.83565e-31	2.48636e-32	-5.053e-32	1.87189e-31	-3.90026e-32	5.9781e-33	-2.10371e-31	-1.87304e-31	4.66929e-32	1.62873e-31	2.7897e-61
-4.93276e-33	1.27799e-32	3.63574e-33	1.77674e-33	-2.29966e-32	1.90736e-32	6.8716e-34	1.42558e-32	1.77792e-32	-1.61564e-32	-1.13086e-32	7.62406e-34	-3.52418e-33	7.38511e-34	-4.15032e-33	2.15274e-32	2.72693e-33	8.68385e-33	-1.3569e-32	5.03697e-33	1.09972e-32	-2.25668e-32	1.54766e-32	4.31254e-33	-3.41065e-33	2.47177e-33	-4.36024e-33	-7.00986e-34	2.44884e-33	4.04598e-33	3.73986e-63
-5.02373e-33	3.04581e-34	1.33831e-33	6.28839e-34	-1.03428e-35	7.76784e-34	-6.04349e-34	-1.327e-33	-1.09515e-36	1.47301e-34	8.66883e-34	3.3119e-34	2.16629e-34	-7.34674e-34	1.06076e-33	4.81762e-34	1.34293e-34	1.11898e-34	2.79673e-34	5.30154e-35	-1.26482e-34	-3.57433e-34	1.17748e-33	-1.17043e-33	7.28962e-34	6.55971e-34	1.8864e-33	-7.17594e-34	-4.1359e-33	9.94965e-34	5.92161e-65
6.89833e-36	1.5913e-34	1.28524e-35	6.31325e-35	2.82579e-35	2.53299e-34	-5.98357e-36	7.09214e-36	-1.3489e-35	-1.412e-34	5.99576e-35	7.2027e-36	2.62717e-36	-2.87049e-35	-4.68572e-35	4.17208e-35	2.06655e-36	-7.87607e-36	-1.43361e-34	-1.76972e-34	2.36553e-35	-1.45332e-34	-8.75491e-36	-3.55642e-35	1.04494e-34	-2.30038e-35	3.64503e-34	8.59844e-35	-4.784e-35	4.21131e-35	3.53825e-67
-3.11832e-36	4.09069e-37	1.8146e-36	2.71495e-36	5.98946e-37	4.7656e-36	-3.89576e-36	-2.29948e-35	1.66782e-35	4.95597e-36	1.46543e-36	8.93782e-36	3.68744e-36	2.29996e-36	1.17503e-35	-4.81463e-36	-1.70462e-35	-2.5272e-36	-7.14226e-36	-9.29342e-37	-8.17607e-36	4.03939e-36	-2.56521e-37	1.53842e-35	-8.12339e-36	3.70472e-36	-2.54034e-36	1.75218e-35	7.64341e-36	-3.15342e-37	2.2729e-69
-9.49996e-37	-6.28438e-37	6.47417e-38	-7.50678e-37	3.35462e-37	-5.55292e-37	9.71074e-38	-1.29826e-37	-4.97498e-38	3.40847e-37	1.75564e-37	7.07026e-37	5.15569e-37	-1.25017e-37	-8.31558e-37	-2.94607e-37	-9.322e-37	-7.25646e-37	1.22075e-36	1.17423e-37	3.3621e-37	-8.05984e-37	1.11094e-36	-2.49719e-37	2.88114e-38	1.23191e-36	-8.99304e-37	5.59459e-37	-5.68065e-37	1.49071e-36	1.41652e-71
3.56605e-38	-4.98208e-38	4.84846e-38	-3.99957e-38	1.55346e-38	-1.84402e-38	6.41767e-39	-2.56403e-38	-1.61744e-38	-9.17651e-39	-1.7974e-38	6.51804e-38	6.38348e-38	1.67222e-38	2.35319e-39	-1.4373e-37	-6.2276e-38	-6.29295e-39	-1.16387e-37	1.06435e-38	5.54642e-38	-1.32606e-37	-1.26925e-37	-6.27048e-38	-1.74286e-38	-7.29696e-38	-1.17706e-38	-1.16254e-37	1.21059e-40	-1.46612e-38	1.16696e-73
-2.92564e-40	9.55582e-39	-9.16286e-39	-8.80319e-39	5.93091e-39	8.21341e-40	-4.1527e-39	-2.46769e-39	6.74043e-39	-1.11809e-38	-1.15861e-39	-2.95996e-39	1.26663e-38	-4.31649e-39	1.09659e-39	2.19233e-39	5.94895e-39	-1.42503e-39	-3.70432e-40	-8.21745e-40	-2.08315e-39	5.23367e-39	2.3002e-38	-6.80566e-40	-3.64315e-40	8.93866e-39	4.76403e-39	8.89075e-39	7.81652e-40	-1.10131e-39	1.46078e-75
5.5527e-40	-2.41177e-40	1.6137e-40	-5.14598e-40	-7.56485e-41	1.18522e-39	-2.3369e-40	2.92964e-40	-4.7846e-42	-1.18368e-39	-6.54166e-41	8.64183e-41	-1.98376e-39	-7.12288e-41	7.24122e-40	5.78078e-41	4.24319e-40	9.45781e-42	-3.03057e-40	2.11358e-40	-2.29284e-40	-1.26013e-40	3.60296e-40	-1.4578e-40	-6.22113e-40	-1.32596e-41	-1.55452e-40	-1.33911e-40	1.67121e-42	-2.05926e-40	9.09708e-78
-4.09978e-42	4.94075e-41	-5.44278e-41	-1.31702e-43	1.567e-41	-3.28291e-41	-8.36326e-42	-5.96392e-41	1.91244e-41	-2.42448e-42	-1.96293e-41	-2.00969e-41	6.86958e-42	-1.46112e-40	4.65953e-41	1.4718e-41	5.43726e-41	-4.30825e-41	3.76757e-41	3.26394e-42	2.67366e-41	2.12596e-41	-8.83395e-42	1.16928e-41	9.32039e-43	-6.85275e-41	3.02842e-41	-1.0977e-40	3.7211e-41	-1.1728e-41	6.21246e-80
1.17352e-41	1.14159e-42	2.63135e-43	7.74072e-42	1.76682e-42	3.5733e-42	-6.49907e-43	-3.25459e-42	5.56766e-43	-7.14075e-42	-5.72389e-42	5.07324e-42	-2.52719e-42	6.42107e-43	-4.82726e-42	-1.45039e-42	9.11951e-43	1.85357e-42	-1.80385e-42	1.14865e-42	-1.70542e-42	9.02996e-42	-3.57238e-43	-4.69098e-42	-3.00162e-42	-2.85435e-42	1.93919e-42	5.87145e-42	6.43871e-42	-1.24627e-42	5.8174e-82
3.52587e-43	8.49958e-44	3.26071e-43	1.20274e-43	1.22871e-43	-2.99196e-43	1.8597e-43	-1.78388e-43	4.5789e-44	-3.0068e-43	2.34756e-44	-7.80118e-43	1.20618e-42	-1.94083e-43	7.32589e-43	5.43312e-43	3.3548e-43	1.29112e-43	3.02499e-43	9.75525e-44	2.57905e-43	6.64193e-43	5.70141e-43	4.67769e-44	4.25118e-43	4.10919e-43	1.21885e-43	1.08628e-43	-2.77769e-44	5.95435e-43	5.24611e-84
1.13056e-44	-9.66944e-45	4.09536e-45	-1.01819e-44	-4.10676e-44	2.06432e-44	8.91056e-44	5.63785e-45	3.02407e-45	-5.5035e-45	2.24726e-44	-9.43667e-45	-5.00794e-45	-1.1389e-44	-2.46639e-44	-3.78032e-45	-4.81027e-44	7.79923e-45	1.94019e-44	4.28361e-45	5.80892e-44	-1.0217e-44	-2.56798e-44	-9.87221e-44	-7.81527e-45	-1.01041e-44	2.0598e-44	2.48524e-44	7.94827e-45	-4.5129e-45	2.97793e-86
-1.32666e-45	-5.49881e-47	-1.08157e-46	-3.46729e-46	5.12888e-47	-5.52949e-45	1.37636e-45	1.8585e-45	-3.81884e-45	7.89124e-45	-4.09412e-45	-5.64415e-47	8.49729e-46	-5.22768e-45	1.04752e-45	2.42767e-45	-1.29288e-45	-6.62479e-47	3.67842e-45	-9.62157e-47	-1.22757e-45	-3.55057e-45	-4.93066e-47	8.55683e-46	-2.77901e-45	-3.04789e-45	-1.76408e-45	-4.39923e-46	3.45277e-45	4.64245e-45	2.50339e-88
5.70515e-47	4.47902e-46	2.95557e-46	5.10783e-47	4.05225e-47	-7.06881e-46	-2.81842e-47	1.43589e-46	-6.21203e-47	1.62844e-47	6.06979e-47	1.91508e-47	-9.12609e-47	4.58646e-47	8.49875e-46	6.27566e-47	6.15879e-47	1.75785e-46	1.23964e-46	-4.91945e-47	-1.57231e-46	1.78905e-46	-1.11656e-46	8.53735e-47	7.19134e-47	6.88024e-47	-2.32891e-47	-6.89027e-47	4.07291e-46	1.92736e-46	1.90859e-90
2.52746e-47	2.25244e-48	-1.47725e-47	3.73371e-47	-2.99034e-48	3.3372e-47	4.92545e-47	4.83689e-47	-9.34393e-48	7.066e-48	1.00374e-48	-1.65048e-47	-2.63771e-48	-1.06257e-47	4.77004e-47	-1.93186e-47	-5.64397e-47	4.99043e-47	3.47794e-47	-3.4591e-48	-8.13416e-47	2.83744e-47	-1.99125e-47	-2.30312e-48	-4.19793e-47	-4.43604e-47	-2.6368e-47	-1.21089e-48	-1.32804e-47	-7.75472e-48	3.07076e-92
2.4833e-48	-5.01413e-50	5.29272e-49	2.63452e-48	2.11853e-48	-7.19643e-49	5.24456e-48	2.45842e-48	-1.49821e-48	-5.58525e-49	7.25699e-49	5.66216e-49	3.20405e-48	4.62657e-49	6.64324e-49	-7.58385e-49	-1.09835e-48	3.11872e-48	4.12222e-48	-4.57381e-48	-3.55316e-48	-1.80724e-48	6.73776e-49	8.38489e-49	-6.66171e-49	-1.18197e-48	3.70768e-48	-2.14375e-48	-7.04816e-49	-8.05427e-49	1.54068e-94
1.25462e-49	4.41748e-51	-2.34972e-49	1.20558e-49	1.88177e-50	-8.58112e-50	4.02694e-50	-3.38863e-50	-5.03777e-51	-4.36623e-49	1.53736e-50	-1.5858e-49	1.85705e-50	-6.41204e-49	4.10801e-50	1.00346e-48	-1.74322e-49	-3.61795e-49	-1.81045e-49	3.85373e-49	2.44045e-49	-1.50751e-49	1.43692e-50	9.94089e-50	3.08703e-50	3.87224e-49	-5.46087e-50	3.21713e-50	-1.39631e-49	-7.05216e-52	2.3415e-96
-1.4107e-50	5.72437e-51	1.53908e-50	5.16789e-51	-5.06355e-51	9.04987e-51	3.35135e-50	7.67206e-51	2.755e-50	-6.52702e-51	1.93872e-51	4.10664e-50	-4.43972e-50	4.33009e-50	-1.92508e-50	3.43207e-52	-1.105e-50	-1.10984e-50	8.08945e-51	-3.27749e-51	-5.08801e-52	-1.51433e-50	2.79433e-50	3.78913e-50	1.35922e-51	8.06327e-52	4.1402e-51	1.83572e-50	2.0563e-51	3.32071e-52	1.16221e-98
7.96105e-52	-8.93943e-53	1.51662e-51	-2.06767e-52	2.61532e-51	-6.29129e-52	8.49797e-52	2.1678e-51	4.77837e-52	6.88376e-52	-1.26455e-52	3.08369e-52	-3.30621e-51	1.59488e-52	-4.87623e-51	-1.2913e-52	-1.17678e-51	5.86201e-52	-8.39512e-52	1.9393e-51	1.2511e-51	-1.37904e-51	7.38894e-52	-9.88607e-52	5.39193e-53	3.13501e-51	-4.54428e-52	-6.27983e-52	2.48367e-51	-2.18793e-51	8.3778e-101
2.0638e-52	5.68417e-53	-3.55106e-52	1.99677e-52	1.89955e-53	-3.26729e-52	1.30458e-52	-2.60003e-52	-4.03985e-53	-3.00185e-52	2.84818e-52	6.9433e-53	1.93964e-53	1.82162e-53	7.95945e-53	-8.24813e-53	-1.02071e-52	-9.52139e-53	-3.80239e-53	-5.64021e-53	-7.35771e-53	1.04483e-52	1.48999e-53	1.26786e-52	-1.68046e-53	-1.70611e-52	-9.26223e-53	-9.77948e-53	5.25762e-53	-1.39756e-52	7.21627e-103
-8.02743e-54	3.25736e-53	-3.82517e-54	1.86514e-53	2.76329e-54	2.19405e-53	7.86776e-54	-4.32225e-54	-3.79843e-54	-3.93202e-54	-7.90046e-54	-5.15327e-54	9.59032e-54	-2.84449e-54	1.27059e-53	1.12807e-53	-6.59441e-54	3.02891e-53	5.78434e-54	-2.4433e-53	2.29637e-53	2.64589e-53	-2.62754e-54	-4.9835e-54	3.32021e-53	-2.36048e-53	9.93653e-54	-2.07585e-53	-4.36582e-54	3.27251e-54	7.63469e-105
-3.89322e-56	-8.13922e-55	-4.71919e-54	4.13592e-55	-1.38375e-54	-1.0079e-54	1.8276e-54	1.52655e-54	-1.03267e-54	-1.01513e-54	-2.85846e-55	3.86799e-56	3.87979e-55	1.38297e-54	-1.86433e-55	-3.12104e-55	-7.17982e-55	-2.36472e-54	-4.79783e-55	-8.25967e-55	-4.41002e-55	1.60871e-55	-8.47291e-55	2.30699e-54	-2.24412e-55	1.51137e-55	4.28566e-55	-7.45629e-55	-1.63497e-54	-3.4745e-55	5.29693e-107
-2.62167e-56	-1.14873e-55	-1.10757e-56	1.44595e-55	9.76836e-56	-6.04071e-56	1.77609e-55	1.17387e-55	-3.56999e-56	-3.84867e-56	-2.64982e-56	-4.67536e-56	-5.08521e-56	-3.21327e-56	-8.74042e-56	3.45329e-56	2.10898e-56	7.4979e-56	-1.81705e-56	4.06338e-56	-1.57533e-55	-1.08196e-55	1.59668e-55	1.21078e-55	-2.37322e-55	4.89668e-56	-4.14925e-56	7.25406e-56	1.62515e-56	-1.9164e-55	2.98941e-109
1.29112e-57	-6.1334e-57	4.71374e-58	-2.10308e-56	7.88395e-58	-1.22265e-56	9.97266e-57	8.42679e-57	3.62812e-56	3.68691e-57	9.33565e-57	-1.5656e-57	-3.89476e-57	1.10803e-56	3.41922e-57	-1.63803e-56	6.24766e-57	1.33664e-56	-2.23925e-57	9.52864e-57	1.06203e-56	-9.50221e-57	-7.21484e-57	-2.09113e-56	1.08507e-57	-3.30515e-57	-5.83508e-57	-2.89001e-56	-3.02331e-58	2.40196e-57	4.533e-111
3.92581e-58	-5.55457e-58	2.42586e-58	2.18402e-57	-6.74853e-58	1.00716e-57	1.93923e-58	-5.09882e-58	9.87062e-59	-1.40439e-58	1.62368e-57	6.86293e-58	4.70071e-58	5.15353e-58	1.86371e-58	1.62864e-58	3.53304e-58	5.30711e-58	1.64631e-58	2.6125e-58	-7.00277e-58	1.28639e-57	2.5962e-57	1.98696e-57	-5.08563e-58	-1.82949e-58	-1.02839e-57	-1.09513e-57	-1.66032e-58	3.96199e-58	2.68123e-113
-1.61727e-59	2.32266e-58	-2.4338e-59	1.89092e-59	-4.97482e-60	1.54361e-59	-1.56761e-59	-1.50184e-59	4.91733e-60	-2.32759e-59	4.30257e-59	-2.12779e-61	-1.1244e-60	-8.6563e-59	3.07525e-59	-4.86752e-59	1.49484e-59	6.89018e-59	-1.21401e-58	-3.7292e-61	-1.07917e-58	3.14957e-59	-1.50135e-58	1.86161e-59	-1.93817e-60	2.68671e-59	-1.67776e-58	-5.33429e-59	1.76257e-58	-2.93198e-58	2.73105e-115
1.73638e-60	-6.73926e-60	-7.85524e-60	-1.12814e-60	9.5358e-61	7.54721e-61	-2.46594e-60	3.63155e-60	-3.29068e-61	-7.46844e-60	-5.63553e-61	6.57547e-60	8.69069e-60	1.84239e-60	3.22959e-61	5.42412e-61	-1.07371e-59	7.72567e-61	7.76248e-60	1.46216e-60	-1.66015e-60	-4.13186e-60	-7.55402e-60	-1.19213e-59	1.21923e-60	6.92018e-61	-8.96513e-60	-2.57142e-60	1.78131e-61	6.74321e-60	8.42658e-118
4.03653e-61	-5.09247e-61	1.13783e-60	-2.77337e-61	-5.93297e-62	-2.60754e-62	4.06639e-61	-8.59627e-61	-2.13852e-60	9.53449e-61	2.19911e-61	3.51616e-61	3.35977e-61	4.71454e-61	1.98057e-61	8.20886e-62	-3.24589e-61	-2.4676e-61	-6.98951e-61	-7.24722e-63	1.15879e-60	-1.63171e-61	4.04549e-61	4.6857e-61	2.11246e-62	-1.13911e-61	5.26145e-61	-1.38063e-61	9.78365e-62	-1.09819e-61	1.14762e-119
-1.013e-61	-6.1173e-63	5.99061e-62	-5.52264e-63	7.18419e-62	-1.90721e-62	5.5412e-62	-3.63052e-62	-4.16187e-62	2.49202e-62	8.49473e-62	5.22681e-62	-1.92462e-62	3.77671e-62	-9.93172e-63	1.8596e-62	-1.15358e-63	-4.5538e-62	-2.81944e-62	9.66223e-64	-3.53351e-62	-4.63291e-62	-6.24891e-63	1.84123e-62	-8.2893e-62	-6.87289e-62	-3.98092e-62	7.15988e-62	1.4792e-63	-3.92734e-62	6.48689e-122
5.18289e-63	1.09895e-62	-9.24289e-64	-3.0533e-63	3.25148e-64	-3.89895e-63	4.87992e-63	-6.09372e-64	-9.44985e-63	-1.45345e-63	1.49808e-63	1.94144e-63	-1.77345e-63	8.54052e-64	-6.51357e-63	3.19562e-63	-1.01576e-64	-1.12521e-63	1.24613e-62	3.97773e-63	1.90477e-63	-1.03021e-62	-7.61563e-63	1.12881e-63	4.92096e-63	1.40069e-63	-6.08298e-63	-1.49488e-63	7.29906e-64	8.22818e-63	8.26307e-124
2.63202e-64	5.1571e-64	-2.32859e-64	-4.90875e-64	2.74543e-64	-3.86414e-66	7.4558e-64	-2.44938e-64	-4.70672e-64	4.27194e-64	3.48685e-64	7.07649e-64	1.74393e-65	8.91943e-65	-8.05428e-64	-5.63038e-64	-3.08587e-64	-1.11845e-64	-7.87835e-64	-3.45299e-64	2.698e-64	3.99804e-64	4.05135e-64	-7.4034e-64	1.33422e-64	3.55607e-65	1.19579e-64	1.40152e-63	4.14794e-66	7.16951e-65	7.11736e-126
3.38422e-65	-4.01896e-66	-1.28655e-64	4.26942e-65	-5.5435e-65	2.97352e-65	8.62863e-66	4.52883e-65	-1.04777e-64	-1.74417e-65	6.29622e-65	9.04055e-65	1.94241e-65	-3.3441e-65	-7.46247e-66	1.22158e-65	-4.71588e-65	1.02301e-65	1.10551e-66	8.45161e-65	-2.20557e-65	-4.63773e-65	2.5024e-66	1.5794e-66	9.87221e-65	-3.46965e-65	3.88527e-66	9.12485e-65	-1.23431e-65	-1.89468e-65	8.26608e-128
-7.09859e-66	6.37983e-67	-6.21191e-67	-5.85769e-67	-5.86638e-67	-4.59944e-67	-1.6046e-68	2.76644e-67	1.89549e-66	2.31988e-65	1.79231e-66	-3.06189e-66	-1.9385e-66	-2.61934e-66	-7.11409e-67	-4.91726e-66	6.01732e-66	4.72568e-69	8.00563e-66	4.72052e-67	1.42441e-65	6.88628e-66	5.72609e-66	-5.21087e-66	-2.81635e-67	-7.20822e-66	1.21193e-67	3.15514e-68	1.2984e-66	-4.112e-66	1.12326e-129
2.95803e-68	4.47179e-67	3.85554e-67	-1.52302e-67	1.40531e-67	-2.88997e-67	-7.13274e-67	-5.273e-68	-2.27977e-67	-2.74121e-67	-9.32191e-67	-3.6672e-68	-3.30936e-67	3.50736e-68	-5.83409e-68	-2.4472e-67	5.41132e-67	-1.39899e-67	-5.20307e-67	6.21198e-67	2.97526e-68	1.69127e-68	-1.72071e-67	-1.01533e-67	2.31458e-67	-1.96238e-67	1.86846e-67	2.29839e-67	1.76387e-67	2.00542e-68	3.38041e-132
2.91678e-69	-2.01354e-68	-7.54202e-68	2.428e-69	8.26125e-68	4.9707e-69	2.6017e-68	-1.49835e-68	-1.32822e-68	-7.02577e-68	1.42633e-68	2.78029e-68	4.69124e-68	1.23553e-68	-3.79145e-68	2.16429e-68	3.09564e-68	2.17855e-69	-3.01445e-68	8.50837e-69	8.56646e-70	-1.43528e-68	5.60209e-68	-2.1697e-71	-1.8952e-68	-6.88778e-69	7.9479e-68	3.73537e-68	-5.53316e-68	-6.74994e-69	4.07225e-134
-1.85699e-69	-3.74733e-70	-5.9252e-69	1.83211e-69	2.58766e-69	5.18781e-70	3.06246e-70	-1.70835e-69	7.39139e-70	4.66776e-70	-6.32624e-70	6.99133e-69	-6.66813e-70	6.16027e-70	4.94094e-71	-1.33838e-69	3.59135e-69	5.09485e-70	1.47482e-69	-1.60079e-69	-7.65297e-70	-2.29632e-70	2.61429e-70	2.53368e-69	-2.40105e-69	-2.93643e-69	1.4077e-69	-1.77246e-69	3.41008e-69	8.14101e-70	1.61515e-136
9.87863e-71	6.36987e-71	3.92489e-70	1.74235e-71	1.34334e-70	-3.31845e-70	-6.37451e-71	-1.23465e-70	-5.90316e-71	2.8932e-70	-4.2096e-70	1.01524e-70	-8.55596e-71	-1.59473e-70	3.07755e-70	2.39859e-70	2.24554e-70	1.53376e-71	3.65121e-70	2.8641e-70	2.69971e-70	-3.68429e-72	1.02434e-70	-2.60056e-70	-5.1436e-70	-9.549e-71	-8.15884e-72	6.04924e-71	-1.03298e-70	-8.24486e-70	2.16023e-138
-5.41434e-72	-9.90064e-72	7.32159e-71	-2.45156e-71	-9.03973e-72	4.67759e-72	1.13961e-71	-6.14071e-73	-8.79722e-72	-7.50467e-71	1.50618e-71	-9.11057e-72	2.39167e-71	-1.19213e-71	-9.226e-72	-2.78549e-71	-3.12344e-71	-6.48889e-71	-3.23482e-71	1.4155e-71	-1.35264e-71	2.03599e-71	7.16382e-71	4.55079e-71	3.06503e-71	-2.4283e-72	3.94635e-71	-2.09103e-72	-8.18188e-72	2.72347e-72	3.0732e-140
1.01291e-72	-3.05863e-72	-7.73202e-72	-4.43164e-72	-2.34779e-73	3.4179e-72	-9.53252e-73	-2.44762e-72	-2.74046e-72	8.12565e-73	-2.04459e-72	3.91391e-73	1.01724e-72	1.35536e-72	-2.96978e-72	-8.23254e-75	3.44581e-72	-5.59772e-73	-1.67642e-72	-8.84885e-73	9.77587e-73	6.82915e-73	7.53871e-72	2.47783e-72	-6.81017e-73	-4.3028e-72	1.37138e-72	-1.21662e-72	2.39807e-73	-8.34671e-73	2.35904e-142
2.57116e-73	1.21113e-73	-1.12536e-73	-6.34673e-74	1.2906e-73	2.52533e-75	-7.10071e-74	-7.90961e-74	9.55329e-75	-1.65579e-73	-3.76293e-74	2.63092e-74	6.39288e-74	-5.59843e-74	1.64158e-73	2.55981e-73	-4.3509e-73	4.09626e-73	-3.00467e-73	6.02212e-74	-3.95339e-73	7.10232e-74	-5.4571e-74	-6.35099e-74	6.11181e-73	-8.33898e-74	4.11533e-74	1.30592e-73	1.50085e-74	1.42793e-73	1.29395e-144
-1.61039e-74	-6.80673e-75	3.23722e-75	-9.31237e-75	2.79317e-74	-3.33464e-74	-4.37949e-74	-8.60747e-75	2.92782e-75	-1.16688e-74	4.62109e-74	-3.30631e-75	2.56975e-74	-3.48956e-75	-4.4348e-74	1.43109e-74	-2.1688e-75	2.72138e-74	1.9931e-76	-5.44878e-75	2.14059e-74	-2.2145e-74	-5.29145e-75	-1.69403e-74	-1.40763e-75	-2.90008e-75	2.99809e-75	-2.29125e-74	2.33756e-74	5.02642e-75	1.2577e-146
6.77658e-76	2.13654e-77	-3.29868e-76	-4.62452e-76	1.4665e-75	3.18571e-76	-1.03838e-75	-1.03981e-75	9.53775e-76	6.90096e-76	8.10282e-76	1.71252e-75	-3.4873e-77	-3.16506e-76	2.75924e-76	-3.62486e-75	-4.88742e-76	-9.75716e-76	3.09898e-75	-6.87785e-76	-1.68355e-75	1.75196e-76	3.13727e-77	6.21457e-76	5.93946e-76	-1.00424e-75	3.72162e-75	9.88963e-76	-1.6797e-75	-1.51825e-75	5.93223e-149
3.33512e-76	5.71047e-76	3.58845e-76	-7.85834e-77	-1.28255e-76	4.25474e-77	-8.0893e-77	3.8764e-77	2.56489e-77	4.22915e-77	5.28946e-77	1.3442e-76	-3.19206e-77	8.60785e-77	-1.54383e-76	-1.08574e-76	-4.01031e-78	2.10676e-76	3.98972e-77	-9.42505e-77	-4.00607e-77	-3.65071e-76	4.46493e-77	8.15573e-77	2.02321e-76	-1.0832e-76	-5.25937e-77	1.01116e-76	3.03605e-77	6.09486e-77	9.34636e-151
-8.50883e-78	2.77101e-77	8.6496e-79	5.23287e-78	-1.1819e-77	6.85625e-78	-1.18321e-77	-1.31522e-77	-1.94198e-78	1.44028e-77	1.19633e-77	1.17691e-77	7.3293e-78	1.40924e-78	5.97813e-78	4.06043e-78	-3.14765e-77	-3.61174e-77	-9.10227e-78	6.75812e-78	-3.37069e-77	-1.82744e-77	-3.53986e-78	-1.66158e-77	3.57834e-78	1.94082e-77	5.16289e-78	-1.7012e-77	5.88389e-79	1.55449e-77	7.09885e-153
-2.09785e-78	7.95196e-80	-4.55183e-79	-3.90779e-80	2.50724e-79	-3.90257e-79	-1.56484e-79	3.34609e-80	-2.88748e-78	1.49438e-78	6.26808e-79	1.63194e-78	-1.15058e-78	3.0193e-80	2.05576e-79	1.09064e-78	-9.6346e-79	-3.36009e-78	3.61792e-79	1.18731e-78	2.73212e-79	7.60933e-81	-1.61824e-78	-2.54923e-79	-1.40885e-78	-2.56683e-78	8.73124e-79	8.86803e-79	-4.34559e-79	1.14043e-79	4.78816e-155
-9.56255e-81	6.41434e-80	5.98755e-80	-3.29003e-80	4.10096e-80	-3.5511e-80	6.99876e-80	-1.25427e-80	-1.21092e-79	1.61851e-80	-2.58822e-81	3.74736e-80	-6.22377e-81	1.79878e-80	-4.09324e-81	3.10763e-79	1.03024e-79	-1.93793e-80	9.54765e-80	-1.85726e-79	1.18e-79	-3.40098e-80	-7.82195e-80	-2.20559e-79	-1.83925e-80	-1.11444e-79	-2.55046e-79	2.95075e-80	-4.1767e-79	-1.66737e-79	5.35532e-157
-4.19399e-81	-1.3387e-81	-7.50195e-81	-4.39867e-81	-2.87102e-81	-8.65674e-81	1.04036e-81	8.35499e-81	-4.11737e-81	4.35818e-81	-2.65314e-81	2.21343e-81	9.62406e-81	-1.27733e-80	-2.11936e-82	1.96015e-80	2.60961e-80	-7.24184e-83	-5.08907e-81	-3.00864e-80	-8.69544e-81	7.35289e-81	-6.3054e-81	4.47679e-81	1.9953e-81	3.75034e-81	-1.40814e-81	1.87464e-80	6.23935e-81	1.17276e-80	3.28651e-159
1.22707e-81	-7.53891e-83	-1.05585e-82	6.99395e-82	-7.94641e-82	7.53359e-82	-1.63178e-81	-3.5801e-82	-5.69154e-82	1.08434e-81	-1.71308e-81	4.12735e-83	-1.53786e-82	7.16985e-83	-1.03651e-81	-6.64526e-82	3.40815e-83	-1.02307e-81	2.96263e-82	1.0217e-82	1.25218e-81	3.13163e-81	-2.46257e-81	-8.90643e-82	2.38342e-81	1.00702e-81	2.29505e-82	-1.46317e-81	5.08861e-82	2.80745e-82	4.05871e-161
-7.48326e-84	-3.25309e-83	3.00208e-84	-1.70411e-83	-7.82384e-83	6.11181e-83	-2.39874e-83	1.05588e-84	-1.28907e-83	-2.58916e-84	-1.04251e-82	-7.67555e-83	-6.32571e-84	3.54694e-82	5.26073e-83	-3.43222e-83	4.13787e-83	-2.95122e-83	8.61637e-83	3.19091e-83	1.12189e-83	-4.38078e-83	-1.58266e-83	-1.78622e-83	-4.02747e-83	2.85119e-83	6.43169e-83	2.13142e-83	-9.53489e-84	-8.91495e-83	1.87277e-163
-2.87437e-85	8.93619e-84	6.65982e-84	4.42133e-85	4.54903e-84	-2.08191e-83	4.37014e-84	9.80186e-85	-5.69852e-84	-6.55312e-84	8.90112e-84	-1.02492e-83	-3.65203e-85	5.31831e-84	-9.38476e-85	-1.58196e-84	-2.09287e-83	7.11046e-84	-8.17528e-85	1.25436e-83	2.95974e-84	-1.48093e-84	5.46886e-84	1.22538e-84	-2.47797e-85	8.858e-84	-3.26977e-85	-1.45868e-85	-3.9574e-84	1.69954e-83	1.96227e-165
4.09595e-85	4.14815e-85	-2.01879e-85	1.12532e-85	5.10235e-86	-8.77826e-85	-1.26875e-84	1.96347e-84	1.43361e-84	3.0345e-85	7.32272e-85	-1.48568e-85	1.56442e-85	2.61521e-85	-1.76293e-85	-2.73573e-86	-6.99608e-86	-6.52292e-85	-1.24585e-84	-1.36206e-85	-7.03774e-85	-2.0306e-85	1.80275e-85	4.37019e-85	5.0769e-85	-3.27042e-85	-1.49677e-84	2.59612e-84	-6.85252e-85	-5.07285e-85	2.22946e-167
-2.6944e-86	4.84352e-86	-1.39252e-86	-1.18462e-86	-1.36144e-85	-3.08189e-86	1.81417e-86	3.18635e-86	-1.35696e-85	-1.07739e-87	1.37831e-85	5.84134e-87	-2.83801e-86	6.9517e-86	-8.98982e-86	-5.33746e-86	-2.01405e-86	-1.4256e-86	-9.48721e-86	4.39363e-86	-4.26341e-86	1.59754e-86	-3.89294e-86	5.63326e-86	-9.0038e-86	1.63973e-86	-3.43834e-86	1.57544e-86	-9.52177e-88	-7.78664e-86	1.12422e-169
3.19601e-87	3.98024e-87	-5.66593e-87	2.86782e-87	-4.77269e-87	5.48581e-87	-9.29508e-89	-2.68947e-87	1.85167e-88	2.68332e-87	-6.42324e-87	5.14175e-87	-1.39307e-86	-2.63874e-87	2.48585e-87	-7.6132e-87	-2.86071e-87	-5.99357e-87	-3.61903e-87	-3.76117e-88	9.15613e-87	-1.97733e-88	1.72206e-87	2.92042e-87	1.32649e-87	5.88203e-87	-2.22498e-87	4.01228e-87	-3.21665e-87	-1.6448e-86	9.57603e-172
1.69649e-88	-3.09414e-88	-6.19181e-88	1.81929e-91	3.1647e-88	1.78595e-89	-4.53981e-88	-5.57237e-88	1.77099e-88	-6.71224e-88	4.24144e-88	-4.19758e-88	2.12793e-88	3.67392e-89	-3.19329e-89	1.52665e-88	-9.60319e-88	-1.5552e-88	1.11766e-88	4.71556e-88	4.77266e-88	-2.06465e-88	-6.40723e-88	2.07981e-88	-2.42571e-88	-3.24493e-88	-5.33501e-88	-3.50465e-88	-2.58788e-87	1.71821e-88	1.12376e-173
-1.06886e-89	-5.71254e-90	-7.54403e-90	2.51941e-89	1.55124e-88	-2.93859e-89	3.35631e-89	-6.42943e-89	2.12318e-90	2.47547e-90	4.77087e-89	1.24626e-89	-1.89835e-88	8.03115e-89	-6.05254e-90	1.97548e-89	-1.16784e-89	1.07686e-90	-7.32493e-90	-4.78292e-90	8.03105e-91	-2.78088e-89	5.92398e-89	1.49069e-89	2.60089e-89	-1.36625e-89	-1.78072e-89	6.44779e-90	9.31043e-89	1.61454e-89	9.12524e-176
-6.6125e-90	2.68233e-90	-4.62004e-90	-1.08241e-90	6.86866e-91	-2.74502e-90	1.55605e-90	3.39122e-90	1.245e-90	1.71582e-90	6.04923e-91	6.63464e-92	-1.8915e-90	4.91331e-90	-1.38921e-90	-3.93091e-90	4.50571e-91	-1.0977e-90	-9.73595e-91	1.32158e-90	1.33263e-90	5.90193e-90	2.88953e-90	2.39086e-90	4.97291e-91	1.67461e-90	-2.59225e-90	-7.50692e-90	3.12035e-90	-3.5429e-91	2.76094e-178
-2.14616e-91	-8.50192e-92	-5.83944e-91	1.49642e-91	2.50748e-91	1.51986e-91	2.61298e-91	4.9248e-91	3.61511e-91	2.05893e-91	5.641e-91	-8.82006e-91	7.58589e-91	-3.76781e-91	8.35652e-91	4.52435e-91	3.13858e-92	3.7876e-91	-1.05605e-91	1.66095e-91	1.4046e-91	1.82932e-91	-1.74033e-91	-5.26065e-91	1.85095e-92	1.97941e-91	5.69259e-91	4.90077e-91	-4.61838e-91	1.02207e-92	5.06368e-180
-1.815e-92	-6.77851e-92	6.5458e-93	4.44735e-93	1.42511e-93	-9.69853e-93	8.4366e-94	4.30385e-93	-3.86606e-92	2.66612e-93	3.05042e-93	-3.31949e-92	1.24108e-92	2.0881e-92	5.04655e-92	-5.23853e-92	1.05501e-91	7.52979e-93	3.17126e-92	7.40245e-93	2.32933e-92	4.37199e-92	1.88514e-92	4.60489e-92	1.20505e-92	-1.75381e-94	-9.82786e-93	-1.24967e-92	7.55839e-92	-4.27e-92	3.87078e-182
-4.39621e-94	1.07441e-93	9.61051e-94	2.0698e-94	4.00522e-93	-1.8258e-93	5.4279e-94	-7.40996e-94	-5.30322e-93	3.93236e-93	2.31708e-94	1.11971e-93	6.11554e-94	-2.86659e-93	-1.32517e-93	-3.81006e-94	-6.17962e-94	-4.022e-93	-1.67839e-93	1.41484e-93	-7.30977e-94	-3.46799e-93	-2.72994e-94	-2.58113e-93	-3.00418e-93	2.6897e-93	8.25259e-94	-1.73629e-94	-1.47062e-93	-7.18883e-94	1.38246e-184
1.39544e-94	-1.67245e-94	8.9858e-95	-6.35085e-94	-1.90892e-94	3.4839e-94	1.11106e-95	1.59806e-94	3.27476e-94	1.17719e-94	4.03397e-95	-1.88686e-94	-2.2418e-94	7.45999e-94	-1.16925e-95	-3.00873e-94	1.06141e-93	-2.83174e-94	-4.64083e-95	1.07896e-94	-2.24191e-94	-1.84844e-94	1.30798e-94	1.3708e-94	1.80076e-94	6.4488e-94	-3.34971e-95	1.6237e-95	-1.11475e-94	1.60283e-94	3.3268e-186
-1.31599e-95	-3.99917e-95	-1.78469e-95	-4.97874e-95	-1.05703e-95	1.11413e-96	9.35285e-96	8.13494e-96	-1.02794e-94	-3.84751e-95	-4.83224e-96	1.5577e-96	7.78427e-96	-1.99525e-95	2.83674e-97	-3.42262e-95	7.82698e-96	-1.22904e-95	1.13161e-95	7.92116e-97	3.70514e-95	-4.86316e-95	-4.64444e-95	7.97924e-96	-9.03881e-96	-5.29867e-96	-2.10083e-95	-5.08861e-96	1.2094e-95	-9.31925e-95	3.4247e-188
3.65582e-97	-4.62643e-97	6.65442e-96	-1.96166e-96	-3.43896e-97	5.20537e-97	3.15746e-96	-1.21758e-96	-3.40201e-96	-3.73459e-96	-4.08192e-97	-5.32376e-96	2.48538e-96	-2.9559e-97	-5.89325e-96	-5.25167e-97	4.66124e-96	1.98092e-96	2.09875e-96	3.44549e-96	-1.86834e-96	2.37926e-97	-2.56769e-96	-2.39876e-98	1.74401e-96	4.60669e-96	2.59867e-96	7.80035e-97	-6.46674e-96	1.1774e-96	2.82517e-190
5.68774e-97	2.9814e-97	2.23388e-97	1.65374e-99	1.01344e-97	2.46645e-97	6.32548e-98	-5.56178e-98	2.12268e-97	2.61856e-99	2.33073e-97	-4.86597e-98	2.76309e-98	4.51758e-98	-1.29802e-97	-1.54467e-97	8.75267e-98	-6.73717e-99	7.55549e-98	1.97079e-97	2.26108e-97	-2.06962e-97	-1.24044e-98	-5.78016e-97	7.99272e-98	-7.27882e-98	2.01939e-97	1.35396e-97	-6.01088e-98	4.62593e-98	1.24278e-192
6.35043e-99	-1.60104e-98	-2.50435e-99	3.75832e-98	7.23757e-100	-1.37772e-98	-2.62958e-99	-1.78885e-98	9.37437e-99	8.06075e-100	-1.67898e-98	7.71235e-99	-2.39598e-98	-3.01336e-99	9.05359e-99	-8.49347e-99	-1.26223e-98	-4.14634e-98	1.39476e-98	-1.66546e-98	2.31008e-98	8.4062e-99	-6.86171e-99	7.37636e-99	8.08466e-99	2.56495e-98	1.98785e-98	-1.85168e-98	-1.84868e-98	-9.33727e-99	8.34632e-195
1.48484e-100	-1.04784e-99	-1.02852e-99	-3.93422e-101	-1.23378e-99	6.89605e-100	-7.36003e-100	-5.25444e-100	7.74113e-100	-1.29776e-100	1.87068e-99	-5.36417e-100	-2.99202e-100	5.27119e-100	4.2401e-99	-1.87967e-99	-3.69942e-99	8.39962e-100	-1.8038e-99	-3.98625e-100	-5.65096e-100	-6.98799e-100	-1.05863e-99	-3.40063e-99	-3.12172e-101	2.628e-102	-8.52935e-100	9.6718e-100	-6.30874e-100	4.6639e-100	6.48532e-197
-9.24873e-101	-7.78535e-102	2.77821e-101	-4.11966e-101	3.14913e-101	-4.9279e-101	1.29065e-100	1.60351e-100	3.88104e-101	6.46905e-101	-1.43112e-100	5.14299e-101	2.66281e-100	4.55673e-101	1.72964e-101	1.52932e-100	7.88965e-101	3.53885e-101	-2.95104e-101	1.34665e-100	3.85247e-100	-3.04062e-101	-2.93526e-101	-5.79854e-102	-3.89246e-101	9.20523e-101	-2.65182e-101	-6.02647e-101	4.43241e-101	-1.93627e-101	3.75742e-199
-9.73509e-103	-3.44906e-102	5.8034e-102	1.70566e-101	1.19104e-101	1.32746e-101	1.9667e-102	-5.56312e-101	-4.24522e-102	-1.49861e-101	1.90939e-101	-8.29582e-102	-2.70274e-102	8.63155e-102	-1.12591e-101	-3.63353e-102	-1.6992e-102	2.25615e-101	-7.16036e-102	1.67583e-102	9.83294e-102	9.73892e-102	7.13654e-102	3.8673e-102	-2.52812e-101	-3.99429e-102	-3.44846e-102	-1.11122e-102	3.76791e-102	-5.9461e-102	6.19318e-201
-8.46955e-103	-1.51063e-102	2.90809e-103	-3.16346e-102	-2.48479e-104	-1.81451e-103	2.46308e-103	8.91976e-103	6.17018e-103	6.97065e-105	-1.78947e-102	4.04778e-102	-9.99847e-103	-7.23425e-103	-2.31056e-103	-2.51782e-103	-5.98747e-103	-6.70543e-103	-8.32274e-104	-8.35393e-103	2.94007e-103	9.2335e-105	-2.218e-103	-3.10877e-102	1.54561e-103	-1.03824e-102	2.76043e-104	7.49177e-103	1.15128e-102	-8.83655e-103	5.06717e-203
2.84194e-104	-2.89778e-104	1.45493e-103	9.28107e-104	1.20238e-103	-7.39716e-104	5.69139e-105	3.23493e-103	1.72757e-103	-9.00492e-104	-4.04571e-104	-2.03889e-104	1.66245e-103	7.17411e-104	2.47607e-103	-2.77397e-103	1.42753e-103	-1.19158e-103	-4.79921e-104	-1.13207e-103	-7.30048e-104	2.28544e-103	-1.88007e-104	6.46671e-104	-8.29846e-104	-1.9561e-104	-1.37078e-103	-1.33688e-104	3.09796e-103	3.77215e-104	6.02516e-205
-1.69667e-105	-6.36484e-105	-9.16444e-105	9.59991e-106	-1.98485e-104	-1.25086e-104	-7.52404e-105	-1.45694e-104	-6.98901e-105	2.80769e-104	-7.84126e-106	-1.33319e-105	-5.44718e-105	-5.60654e-105	2.68964e-104	-3.76294e-105	3.37866e-105	-4.68332e-105	7.44137e-106	3.96565e-105	-1.42556e-104	3.50026e-105	2.25765e-106	-8.12178e-105	9.11754e-105	-1.43167e-104	2.03124e-104	-2.578e-105	-8.23167e-105	2.30495e-105	3.69736e-207
-2.77345e-105	-1.32029e-106	5.50979e-107	7.22738e-106	6.21502e-107	-1.35867e-105	3.10019e-106	-4.87057e-106	-7.89682e-106	-4.72348e-107	-4.08613e-106	-9.19341e-106	-1.0857e-106	-6.29731e-107	4.47653e-106	-5.94236e-106	5.95279e-106	-4.7909e-106	-4.09309e-106	6.41813e-106	-2.35666e-106	-1.43886e-106	-3.03671e-107	-3.84915e-107	2.22296e-107	-6.78463e-106	1.22898e-105	1.14218e-106	-2.64661e-106	1.85447e-105	1.93606e-209
3.21832e-107	7.52078e-108	-1.06806e-106	9.9907e-107	1.89318e-107	-1.07338e-106	-2.02592e-107	5.27725e-107	6.75003e-107	-3.56546e-107	-1.6944e-108	-5.27288e-108	-2.02367e-107	2.97676e-107	3.332e-107	-2.22544e-107	-1.37235e-106	-1.9562e-107	1.21297e-106	2.21623e-106	1.30447e-106	9.69459e-107	2.16114e-107	-2.06252e-107	-2.29959e-106	9.57492e-108	1.49426e-107	-1.25362e-107	-1.40835e-107	2.6786e-106	2.8197e-211
-2.94363e-108	1.5778e-107	-8.30604e-109	5.82363e-108	8.40388e-108	-1.79932e-107	6.90474e-108	-6.15964e-109	-1.22026e-108	-2.35826e-107	3.30014e-108	8.92823e-108	-4.9186e-108	-1.49145e-108	3.53953e-108	9.33685e-108	6.20453e-108	9.67094e-108	-7.58623e-108	-2.03618e-107	-1.12647e-107	-3.61223e-108	8.57427e-108	2.945e-109	-8.33436e-108	2.91045e-108	-9.0971e-109	2.49263e-108	3.18308e-108	4.17985e-109	2.42201e-213
2.94064e-109	1.32258e-109	-6.0195e-109	-1.90613e-108	-5.08553e-109	-8.42086e-109	-1.66013e-109	1.81482e-109	-1.69747e-109	2.9608e-109	-1.66451e-109	6.39366e-109	9.38794e-109	4.36247e-109	-3.01961e-109	7.71524e-109	4.50715e-109	-1.8023e-109	1.67313e-110	8.53514e-110	9.57773e-109	8.36278e-110	9.68098e-109	-7.12969e-109	7.32415e-109	1.68562e-108	4.2931e-109	-2.59449e-110	1.47242e-109	1.5939e-108	1.61769e-215
-5.43043e-110	-2.19442e-109	-3.03671e-110	-7.34274e-111	3.24656e-110	-1.2861e-109	5.63909e-110	-9.54732e-110	-4.46942e-110	1.09792e-109	1.03104e-110	-2.37541e-110	9.29557e-110	3.7893e-110	-3.64658e-110	2.68789e-110	-2.14869e-111	-5.58527e-111	-3.06549e-110	-3.09528e-110	-2.22051e-109	-5.42626e-110	-7.95658e-110	-2.60542e-110	-2.80992e-110	-9.01479e-111	-3.38232e-110	6.94614e-110	6.75417e-110	1.62676e-110	1.81681e-217
2.86619e-111	2.84644e-111	2.72705e-111	6.78636e-111	1.25895e-110	9.22834e-111	6.20144e-111	2.10798e-111	5.2296e-111	8.32624e-111	2.45429e-111	1.44529e-112	-2.83971e-111	1.95497e-111	1.6521e-110	2.88484e-111	-6.71806e-111	8.03373e-111	-5.82085e-112	7.49649e-111	-8.34377e-111	1.97229e-111	2.90678e-112	1.02034e-110	-1.08181e-111	2.73214e-111	-4.18932e-112	1.15448e-112	-1.30565e-111	1.95933e-111	1.11052e-219
5.04216e-113	-2.31046e-114	-1.259e-112	2.319e-112	1.12027e-112	7.05129e-112	1.32228e-113	1.04959e-112	-7.76688e-113	-6.99527e-113	3.15829e-112	1.23671e-112	2.43452e-113	-7.80896e-112	1.28927e-113	1.40297e-112	-4.2173e-113	1.67661e-113	-3.94912e-113	-2.15734e-112	1.7817e-112	-1.0432e-111	-1.77117e-112	1.75182e-112	-8.4523e-113	9.98069e-112	-1.74863e-111	1.25832e-112	3.89293e-112	-1.99566e-112	6.84977e-222
1.47616e-113	-2.72384e-113	2.16296e-113	-4.77144e-113	-5.64067e-113	9.96788e-113	-1.00365e-113	-2.85051e-115	-1.34702e-114	4.19796e-113	1.06457e-113	9.5192e-113	5.80207e-113	-1.42073e-114	-3.52572e-113	7.71101e-114	3.69405e-113	1.575e-113	-4.60838e-114	-5.5013e-114	-4.74081e-113	4.45614e-113	-8.26257e-113	1.60479e-113	-2.27576e-113	1.79416e-113	1.12905e-113	5.65748e-113	-3.03466e-113	-1.39532e-113	5.07982e-224
-3.08937e-114	-2.10493e-114	-2.84399e-114	-2.87237e-114	5.99174e-115	-5.1735e-114	7.54515e-115	7.03813e-114	1.45196e-113	1.36997e-115	-1.47761e-114	3.13511e-114	-9.93256e-115	1.81124e-114	1.29721e-114	6.50155e-115	3.53087e-114	3.212e-114	-3.4048e-115	-1.76242e-113	1.39116e-114	-5.53251e-115	3.87336e-114	-1.54324e-115	2.70487e-114	8.36887e-114	3.31707e-115	-5.33804e-114	-1.1022e-114	-4.2172e-114	8.12502e-226
7.05967e-116	-9.32757e-116	-1.28622e-115	-2.35705e-116	7.37576e-117	4.06639e-115	1.17912e-114	-8.84836e-117	-2.66281e-115	-2.18095e-115	-1.56275e-115	1.30933e-115	3.06993e-116	-5.54153e-115	-7.05211e-116	-3.61889e-115	2.26987e-115	1.55792e-116	-5.59291e-115	-6.15466e-115	-1.54396e-115	9.59517e-115	-2.5731e-115	-1.20631e-115	2.69755e-116	4.18857e-115	-1.93322e-115	1.09869e-114	-5.62605e-115	2.11277e-116	5.69688e-228
5.08182e-116	-2.23827e-117	7.64988e-117	-1.9644e-116	7.25189e-116	-3.37001e-116	-1.33819e-116	-3.51091e-116	-1.01276e-116	-2.67302e-118	-1.15219e-116	3.67644e-116	-1.03406e-115	2.9221e-116	4.02071e-116	5.6739e-117	-2.30072e-116	-5.30004e-118	2.94459e-117	-3.52938e-116	1.11772e-117	1.82337e-118	4.45166e-117	2.30548e-116	-7.41158e-117	-1.25597e-116	-4.23641e-116	2.37532e-116	-2.82337e-117	-8.42204e-117	3.06079e-230
-1.32562e-117	1.99812e-117	-3.51921e-117	6.52121e-117	1.82381e-117	1.02811e-119	-7.4605e-117	2.03646e-117	2.59916e-118	7.19678e-118	-7.32962e-118	-2.30362e-118	7.35113e-117	3.19645e-117	-2.98534e-118	3.13974e-118	-2.84992e-117	3.29846e-117	-6.02103e-118	1.58475e-117	5.23741e-117	-7.16458e-118	2.3098e-117	-1.51064e-117	2.85492e-118	-4.70957e-117	-3.25033e-117	-3.16139e-117	4.41542e-118	2.35712e-117	2.95422e-232
2.74177e-118	-2.73418e-118	-5.8555e-118	7.81539e-119	1.82178e-118	-1.38626e-119	-6.50269e-118	-8.97809e-119	1.51414e-118	3.56523e-118	-8.52329e-118	-1.95515e-118	-2.60949e-118	2.0447e-118	-3.79972e-118	-4.98381e-119	-8.05545e-119	-4.44269e-118	-3.18067e-118	-1.85537e-118	2.1516e-118	-3.62922e-118	-8.35061e-120	3.27637e-118	1.00169e-118	-1.94751e-119	1.58843e-118	1.07539e-118	2.53257e-119	5.75356e-119	2.81073e-234
-1.62241e-119	-1.86663e-119	-5.85335e-120	5.29622e-119	6.68409e-120	5.31252e-120	-1.72078e-119	-4.79912e-120	-2.53724e-119	-8.12822e-120	-4.58485e-120	6.77058e-119	2.09875e-119	-2.83354e-120	6.08569e-120	2.4936e-119	8.74964e-120	1.5504e-119	-2.83872e-119	3.05501e-119	6.25906e-120	1.22866e-119	1.66119e-119	3.2304e-120	-1.20827e-119	1.70348e-119	5.037e-120	-1.02646e-120	1.87844e-119	-2.78113e-119	1.43867e-236
-4.79946e-121	1.15928e-120	-1.34838e-120	4.10588e-120	8.26454e-121	1.58353e-120	8.16724e-122	5.312e-121	1.58743e-121	-1.5011e-121	3.01654e-120	8.49579e-121	1.01811e-120	2.38277e-120	3.69485e-120	-6.31758e-120	1.40671e-120	5.26009e-121	1.67874e-120	1.23143e-120	1.3918e-120	4.95576e-121	-6.62307e-122	7.04619e-121	-3.6438e-120	3.4088e-121	-1.07338e-121	5.75334e-121	-6.02504e-121	1.36008e-120	1.191e-238
1.13722e-121	1.80783e-121	-2.48783e-121	2.35298e-121	-9.86892e-122	-2.31295e-122	-2.25768e-121	5.13131e-121	-1.81441e-121	2.41455e-121	2.17077e-121	1.01525e-121	2.60569e-122	5.59129e-123	2.11697e-121	1.24635e-121	-2.03818e-122	-3.17439e-121	-1.65424e-121	-2.42244e-121	-6.73174e-122	2.78676e-121	3.21511e-121	2.66492e-121	2.11024e-123	-1.32122e-121	1.23353e-121	9.32595e-122	-6.82164e-122	1.74176e-122	1.18727e-240
1.79875e-122	-2.97821e-122	1.90788e-122	-2.01695e-122	-1.2556e-122	2.78377e-122	6.54351e-123	-9.50763e-123	-4.91041e-122	5.61106e-123	-1.10605e-122	-1.15155e-122	1.2614e-122	1.11868e-122	-8.71348e-123	-1.85065e-122	-1.67399e-123	-1.53535e-122	1.14315e-122	-2.32188e-122	-8.36837e-123	-8.0525e-125	-1.41636e-122	9.9775e-123	8.10027e-123	8.46616e-123	2.03363e-122	-1.87148e-123	2.49942e-122	1.61563e-122	9.16606e-243
-1.26589e-123	1.32354e-124	-1.23818e-124	2.72721e-123	-1.0654e-123	1.66196e-123	5.49759e-124	-4.76029e-123	-1.70557e-124	1.08807e-123	-2.16205e-123	-1.03524e-124	-9.38169e-125	-2.63045e-123	-1.61184e-123	-3.45108e-124	8.31015e-124	1.82235e-123	-5.83075e-125	1.89915e-124	-2.53842e-124	3.56962e-124	-3.15284e-123	-5.97342e-123	-2.11223e-124	-9.5098e-125	-1.57148e-123	9.32367e-124	-2.08261e-124	1.24659e-124	1.04793e-244
-1.81641e-124	7.74634e-125	6.3369e-125	2.67925e-124	2.23574e-126	1.90247e-125	9.74895e-125	-1.69783e-125	-1.48337e-126	-2.42604e-124	-3.32949e-125	3.73734e-125	7.79097e-125	-1.0105e-124	-1.45381e-124	-4.35266e-125	7.86857e-125	4.28304e-126	-8.17321e-125	-4.12078e-125	-6.63078e-125	-2.42544e-125	-2.70339e-125	2.0165e-124	3.04649e-124	-2.11214e-125	-2.26989e-124	-2.2515e-125	-1.08936e-125	-1.49171e-124	4.54253e-247
6.9225e-127	4.95104e-126	-7.42662e-126	8.97986e-126	8.40159e-126	-1.22506e-126	1.56037e-125	-9.61808e-127	1.04057e-125	-7.63556e-126	1.13577e-125	3.69383e-125	4.8831e-126	-2.47756e-125	-9.2928e-126	-2.87905e-126	1.57665e-125	1.32657e-125	-7.21127e-128	1.96346e-125	-5.53449e-125	-7.53434e-126	5.42974e-126	3.9517e-127	-6.09855e-126	8.54507e-126	8.28055e-126	-2.17454e-126	-1.27959e-125	1.6933e-125	7.46312e-249
-2.67929e-127	1.18962e-126	-1.52614e-126	-4.18911e-127	2.96895e-127	2.14353e-126	2.72143e-127	-3.95669e-127	-9.3396e-128	-5.53881e-128	-5.01797e-127	1.84181e-127	-6.4326e-127	-1.4499e-126	-5.05864e-127	8.44197e-127	-3.14214e-126	3.51391e-127	-1.638e-127	-1.19117e-127	1.29647e-127	8.0487e-127	7.21801e-127	-1.07479e-126	1.20089e-126	2.15565e-126	6.09157e-127	-1.58097e-126	2.4811e-128	-7.32443e-127	3.4562e-251
1.27851e-129	1.21984e-127	2.39357e-128	-3.42855e-127	-3.61466e-128	-2.60727e-128	-4.06563e-128	1.18055e-127	-1.01506e-127	-4.61604e-128	2.11699e-128	4.66888e-128	1.52902e-127	-4.03229e-128	1.51206e-127	-3.08565e-127	-2.83184e-129	-6.81945e-128	1.2844e-127	2.43234e-127	-3.52864e-129	1.77175e-128	3.63054e-128	-6.23491e-128	7.18096e-128	-5.69262e-128	-5.1523e-129	-1.65922e-128	6.51592e-128	2.17651e-127	4.5489e-253
-3.49155e-129	2.29787e-128	-6.63731e-129	-7.88098e-129	-5.27859e-130	-1.05822e-128	4.21741e-129	1.01983e-128	2.1835e-129	7.28596e-129	-7.1867e-130	5.90637e-129	-1.51023e-128	-1.02591e-129	2.50316e-129	7.71709e-129	-1.25913e-128	1.67768e-129	1.21397e-128	1.72849e-128	1.42934e-129	-1.89543e-128	4.98489e-131	-2.80987e-129	8.43493e-129	1.28528e-129	4.52349e-129	-2.97119e-129	-7.91779e-130	3.15689e-128	3.34464e-255
4.96048e-130	3.78052e-130	1.47264e-130	-2.73342e-130	4.07213e-130	-1.69984e-130	8.98949e-130	-1.85747e-129	2.4118e-130	2.13058e-130	4.34798e-130	6.07465e-130	4.72104e-131	1.41375e-130	1.33928e-129	-1.25417e-129	4.64944e-130	1.24129e-130	9.01518e-131	-7.52735e-130	2.14231e-130	-4.4862e-130	5.82091e-130	1.35515e-129	-2.62735e-129	-1.57012e-129	-2.02515e-130	-1.09458e-129	8.19804e-131	1.2922e-130	2.28484e-257
9.08211e-131	4.13829e-131	8.73538e-131	-6.91345e-131	1.70357e-131	4.86363e-131	1.60738e-131	9.98836e-132	2.82708e-131	-2.0493e-131	-5.05574e-131	7.41877e-131	5.86408e-132	-2.07764e-131	5.77641e-131	-1.51252e-131	3.2241e-131	-1.74929e-130	-8.03483e-131	-1.25506e-130	4.0692e-131	-2.52174e-132	1.13221e-130	-1.98655e-132	1.79333e-130	3.02749e-131	-9.47101e-132	7.10217e-131	-1.68601e-130	-5.2812e-131	1.76454e-259
1.74492e-132	-3.49231e-133	-5.87778e-132	-9.13963e-132	9.86761e-132	-6.93746e-133	9.77594e-133	2.37594e-132	-2.71032e-132	1.7198e-132	-7.36054e-132	-2.06781e-132	-4.00296e-132	3.71614e-132	9.86096e-132	-3.77622e-132	1.62002e-132	-7.41733e-132	-5.68057e-132	-8.80853e-132	-2.39963e-131	1.07632e-131	3.91228e-132	-3.60414e-132	-4.37963e-133	9.29629e-132	-8.13313e-132	1.95501e-132	-6.33451e-133	9.9917e-132	1.58007e-261
-6.32484e-133	-3.77963e-133	-1.12149e-133	-1.15758e-132	7.84999e-133	2.07525e-133	-2.32677e-133	1.39968e-133	1.40635e-133	1.84223e-133	2.33883e-132	1.75705e-134	-8.32159e-134	1.95832e-133	-5.50704e-133	-4.4119e-133	4.47749e-134	-2.36167e-133	4.78434e-133	-7.87138e-135	-1.15468e-132	-3.60284e-133	3.53763e-133	3.3879e-133	4.7651e-133	-2.6752e-133	-1.39431e-133	-1.67925e-132	4.0825e-133	-5.40205e-133	1.4282e-263
1.75115e-134	-2.85928e-134	1.09162e-134	-6.78909e-135	-1.84509e-133	5.01805e-134	4.17188e-134	-3.54318e-134	-6.46109e-134	6.07254e-134	-2.29375e-134	-6.50248e-135	-3.94145e-135	8.04445e-134	-8.36276e-134	4.55937e-134	8.58728e-134	-7.66872e-134	-4.22263e-134	4.99025e-134	-7.82705e-134	-4.1243e-134	-2.27246e-134	-2.47721e-134	1.67e-134	4.26041e-134	1.93667e-134	-3.33877e-134	-2.15368e-134	4.32366e-134	9.72394e-266
-6.56654e-135	-1.72272e-135	6.96366e-136	-3.44564e-135	-1.54758e-134	9.45106e-136	-4.35656e-135	-4.21192e-136	-2.81151e-136	-5.68182e-135	-4.94849e-135	1.51702e-136	5.51187e-135	2.51036e-135	9.44602e-136	-1.15677e-134	-3.39872e-136	-4.76872e-136	-7.49285e-135	2.09781e-135	3.08511e-135	-7.68486e-135	4.48874e-135	-7.17776e-135	1.0612e-134	-1.52268e-134	-9.21997e-136	-7.54895e-135	2.91946e-135	2.40183e-135	1.16398e-267
-8.44012e-136	-1.33158e-136	1.51858e-136	1.78999e-137	-2.8959e-136	-1.07842e-135	5.11218e-137	-4.89083e-136	7.05898e-136	2.75132e-136	-7.21009e-137	-6.84633e-138	-7.44909e-137	-2.04843e-135	1.214e-136	-3.99794e-137	-2.02975e-136	-1.75929e-136	5.05721e-136	-9.3136e-137	-7.32967e-136	-1.50191e-136	1.49879e-137	-2.07288e-136	2.09951e-137	6.84358e-136	-1.08955e-136	-2.29031e-136	-8.24466e-136	-1.23276e-136	9.20695e-270
1.88792e-137	4.24889e-137	2.448e-139	6.00679e-138	-1.62136e-137	-3.28963e-138	8.00081e-138	-5.66375e-137	4.77835e-137	-1.91215e-138	2.97602e-137	-1.07244e-137	-1.65302e-137	2.86899e-138	1.76884e-137	-3.60304e-137	-4.14292e-137	1.11829e-136	-7.90208e-139	2.7013e-137	-1.06273e-137	5.95957e-138	-1.07364e-136	5.27193e-137	-3.44786e-137	2.72665e-137	-9.86204e-137	-2.93005e-138	-4.84772e-138	1.50262e-138	5.20235e-272
-1.19943e-139	5.62226e-138	7.59004e-139	2.43456e-138	2.90577e-138	9.10694e-139	-4.63432e-139	-1.82961e-138	4.90786e-139	3.51241e-138	-1.06036e-137	-7.6612e-138	1.33425e-138	7.10498e-139	9.74224e-138	-1.03726e-138	-4.73776e-139	2.86769e-138	-4.38221e-138	-2.33159e-139	-1.86485e-138	-2.05479e-138	7.68162e-139	8.16214e-138	-1.14162e-138	-4.05581e-139	-1.78534e-138	5.69888e-139	-1.13934e-137	-5.01896e-138	5.95539e-274
-1.47705e-139	-4.22091e-139	2.18957e-139	-5.26114e-140	1.44256e-139	-4.14008e-139	-1.58712e-140	5.4093e-139	-4.49724e-140	-1.26427e-140	-1.50283e-139	6.66556e-139	-3.00691e-139	-9.76921e-139	1.70864e-140	8.11401e-139	-1.25896e-139	-3.23578e-139	5.97958e-140	-6.62801e-139	5.60014e-139	-2.92354e-139	-4.14657e-139	-1.68434e-139	1.26297e-139	3.52126e-139	-2.2769e-140	3.88853e-140	1.46164e-138	2.19815e-139	6.39778e-276
-1.32015e-140	1.01293e-140	-5.34887e-140	-8.41294e-141	-2.00763e-141	-2.68095e-141	-4.9974e-141	-1.86397e-140	1.10525e-140	-6.63441e-140	1.09166e-140	1.83328e-140	8.40021e-141	-2.61344e-140	-3.06133e-140	-6.05686e-141	1.08046e-140	-3.59123e-140	-7.6517e-142	5.54859e-141	3.57668e-140	-6.49801e-141	-3.95921e-140	1.98943e-141	2.77473e-140	3.4734e-140	-3.35888e-141	5.06584e-140	-1.08396e-141	1.61367e-142	1.91846e-278
-1.61279e-141	4.47109e-142	3.93675e-141	9.92325e-142	1.73077e-142	5.18521e-141	-3.33242e-142	1.54666e-141	7.27106e-142	-7.60061e-142	-6.0233e-141	-3.01285e-141	-8.77702e-142	-5.50556e-142	-3.45497e-142	-1.81128e-141	4.10881e-141	-1.57623e-141	-5.00867e-142	-3.9933e-141	1.1285e-141	2.27691e-141	-1.23531e-141	1.70349e-142	-3.432e-142	-9.64628e-143	3.46738e-141	-6.98044e-142	-8.71116e-142	1.02907e-141	1.57673e-280
-1.44188e-142	2.73091e-142	-8.77747e-143	3.26545e-142	2.08164e-142	1.92383e-142	5.85371e-143	1.7874e-143	1.17635e-142	-3.88785e-143	-1.38923e-142	-7.43258e-143	-1.7404e-142	1.2839e-142	1.51659e-141	-3.84165e-142	-2.02833e-142	-4.30492e-142	9.41739e-144	3.65854e-142	3.89661e-142	-4.19488e-143	3.19021e-143	5.40659e-142	3.62495e-142	-6.33871e-143	-4.93155e-142	-4.31776e-143	4.12573e-143	-8.3471e-143	4.02486e-282
1.30455e-145	1.73132e-143	-9.26418e-144	-2.16156e-143	6.35258e-144	-9.77958e-144	-1.89766e-144	6.99433e-144	-4.3202e-144	-4.93999e-144	-4.47152e-143	-2.72767e-143	3.67108e-143	-6.26702e-144	1.93333e-143	-5.0879e-144	3.35762e-144	1.55092e-143	5.87475e-145	-1.01861e-143	1.20377e-143	1.19634e-143	2.19698e-143	-1.76336e-143	-2.69318e-143	1.99733e-143	6.74137e-144	-2.14466e-144	2.30662e-148	-1.5051e-143	8.45288e-285
-1.39965e-144	7.87525e-145	3.15139e-144	1.78372e-144	9.56653e-145	-5.53966e-145	-1.80337e-144	8.78054e-145	-2.91713e-144	5.71152e-146	3.22094e-144	1.04349e-144	7.43976e-146	-7.66197e-146	4.3844e-145	3.05078e-145	6.22497e-146	3.54789e-144	-1.53433e-146	-3.31664e-144	-2.22253e-145	2.23612e-146	-4.56155e-144	-3.76757e-144	3.16462e-145	2.06378e-144	3.09713e-144	-3.14262e-145	-6.38223e-145	-6.68777e-145	1.14759e-286
7.49658e-147	-9.68544e-146	2.92587e-145	1.04769e-145	2.2733e-146	-1.01573e-145	-2.29298e-145	2.64893e-146	-5.35076e-146	4.60986e-145	-1.67833e-146	4.17439e-146	-2.73128e-145	1.03379e-145	1.15924e-146	3.64321e-146	5.60496e-146	1.36857e-145	-1.94201e-145	1.95632e-145	1.61976e-145	3.3041e-148	5.49101e-145	-1.49279e-145	-4.05393e-146	1.10328e-146	-1.16137e-146	7.66067e-147	2.27776e-146	1.31922e-147	9.24646e-289
5.50305e-148	-4.46057e-146	2.55191e-146	4.37677e-147	-1.15589e-146	-2.34922e-146	-2.25082e-146	-1.13745e-148	3.80653e-147	-2.56142e-147	-5.67062e-147	-5.0378e-147	-2.36242e-147	2.41167e-147	9.12416e-147	-8.27521e-148	-1.31889e-146	2.31406e-147	2.29808e-148	4.2388e-147	1.08297e-146	-3.1833e-147	-7.89889e-147	-2.59e-147	7.59114e-147	-1.5902e-146	-5.35963e-147	-4.23027e-147	-1.12671e-146	-8.05237e-147	4.96914e-291
-6.27779e-148	-2.44039e-148	9.27849e-148	1.50525e-148	-2.85269e-147	4.33564e-148	4.46129e-148	1.7246e-148	6.94961e-148	4.99103e-148	1.5109e-147	-1.03188e-147	1.92757e-149	-4.73719e-149	-7.791e-148	-2.13595e-148	4.1747e-148	5.84812e-148	8.77147e-148	5.32691e-148	1.2851e-147	3.08376e-149	3.04865e-147	-2.10153e-147	6.12819e-148	-1.38715e-148	-6.42172e-148	9.31679e-148	8.10161e-148	-2.15667e-147	3.85421e-293
2.34625e-149	-1.42944e-148	-3.10232e-148	1.21204e-149	5.78032e-149	-2.68853e-149	3.08046e-149	-2.00535e-148	1.87592e-149	1.13091e-148	-1.43674e-148	9.59498e-150	-1.33171e-148	1.04296e-148	1.26429e-148	4.01347e-149	-1.72096e-148	1.51031e-149	-1.61448e-149	-6.54069e-149	1.18191e-148	-3.97473e-149	-1.12551e-148	-1.57923e-148	1.2329e-148	2.34921e-148	-7.57392e-149	-1.30535e-149	6.27022e-149	-2.12341e-148	4.5554e-295
1.19825e-149	1.11202e-149	8.49173e-150	6.96595e-150	-1.00167e-149	2.9748e-151	-6.04681e-150	6.61312e-150	1.50865e-149	1.35855e-149	3.05764e-150	-2.45932e-149	-4.61973e-150	-2.48722e-150	-3.0549e-149	7.303e-150	8.13271e-150	-6.03294e-150	-5.19527e-151	8.63406e-150	2.32235e-149	3.46465e-149	5.2098e-150	1.23793e-150	2.20322e-150	-3.33195e-150	-7.54444e-151	6.78525e-150	3.76943e-150	-3.63956e-150	4.6448e-297
1.46499e-152	6.18003e-151	-7.49407e-152	-4.2447e-151	-8.80566e-151	2.74863e-151	-1.18948e-152	4.50426e-151	2.07558e-151	1.53403e-150	-1.30859e-150	-1.44046e-150	-7.31468e-152	5.51822e-151	1.91627e-151	1.38706e-150	1.58662e-150	-7.41372e-151	-5.42561e-152	-6.35269e-152	6.96353e-151	-7.77129e-151	3.85861e-151	7.65402e-152	1.74375e-151	-3.01561e-151	-1.68314e-151	2.23617e-150	7.64913e-152	6.56965e-151	1.99812e-299
8.59466e-152	-2.91904e-151	-9.12163e-152	7.36392e-153	4.87026e-152	-4.46844e-152	-7.72995e-152	-2.36059e-151	-2.04524e-152	-4.59708e-153	-1.2635e-151	-7.39557e-153	2.72555e-152	4.99266e-155	-9.84732e-152	-3.63518e-152	-1.26513e-151	6.67098e-152	-1.99669e-151	-5.30605e-152	-5.33658e-152	-2.04647e-152	-1.08864e-153	5.55123e-152	1.26287e-152	-1.17986e-151	2.29792e-153	-1.24652e-151	-5.25199e-152	3.07586e-152	2.98073e-301
-2.91883e-153	2.60068e-153	6.57652e-153	-1.27104e-152	-1.58753e-154	-8.05327e-154	2.00326e-153	-8.46709e-153	-1.51901e-152	-1.55896e-153	4.60493e-153	-3.08824e-153	-3.4865e-153	-6.9105e-153	7.10417e-153	8.95645e-153	1.70976e-152	3.6024e-153	-2.01851e-153	-6.79797e-153	-1.96314e-152	1.95941e-153	-8.83397e-153	-7.64606e-153	-4.12405e-153	-4.96782e-153	3.07927e-153	2.11806e-152	-1.78126e-152	-1.10539e-154	2.44939e-303
-2.718e-154	1.47579e-154	-6.75795e-154	3.70753e-153	-3.10421e-154	1.09144e-154	-4.86878e-154	-9.9817e-155	-9.1368e-155	2.89394e-154	3.5309e-154	-5.7206e-154	-8.22151e-154	-4.7062e-154	-2.63602e-155	2.84036e-155	1.10085e-154	8.88566e-155	-7.1774e-155	3.30705e-154	1.19039e-153	-5.18314e-154	2.18281e-154	-2.75211e-153	-1.9258e-153	-9.02619e-154	-5.60933e-154	-5.36051e-154	1.91373e-153	9.82895e-155	3.43357e-305
-7.50782e-155	-5.97585e-155	8.51283e-156	-4.66466e-156	-2.34662e-155	-7.30824e-156	-1.12335e-155	-2.94061e-155	-1.57547e-155	4.15376e-156	-1.13667e-154	-2.65836e-155	-4.03331e-155	2.76419e-155	2.92381e-155	-7.09557e-155	-1.16188e-154	-7.2288e-155	-7.35432e-156	-2.62659e-155	3.85905e-155	-6.2721e-155	-3.60404e-155	-2.44327e-156	1.36811e-156	-8.24365e-156	1.72831e-154	6.98886e-156	5.29226e-155	-1.05224e-155	9.21678e-308
-1.36639e-155	5.73777e-157	-1.10402e-155	7.12458e-156	4.20616e-156	-9.24189e-156	4.91439e-156	3.24433e-156	-2.40296e-156	1.6175e-156	6.6856e-156	-2.63939e-156	-4.18869e-156	1.11725e-156	5.58647e-156	-5.70076e-156	-2.25389e-155	3.91879e-156	-1.47177e-155	-5.0781e-156	-1.57729e-157	3.99808e-157	-1.51504e-156	4.26422e-156	-7.32709e-156	-6.18977e-157	1.66268e-156	7.77447e-156	7.19202e-156	-9.42312e-156	0
2.73971e-157	2.32722e-157	-8.09776e-158	-1.10413e-157	-1.04073e-156	4.01204e-157	-4.70744e-157	4.60258e-158	4.89165e-157	-3.92893e-157	-3.57462e-157	8.09114e-157	-5.55137e-157	1.12431e-157	1.23005e-157	9.78052e-157	2.66275e-157	2.28677e-157	1.62652e-157	-7.76778e-157	1.8672e-157	6.62712e-158	1.27021e-156	9.57779e-158	1.13657e-157	3.81535e-157	3.86743e-157	1.18429e-157	-2.05752e-157	4.48814e-160	0
1.95315e-158	3.06987e-158	5.07706e-158	-7.96842e-158	7.33266e-158	-9.92287e-158	7.52334e-158	3.6344e-159	-3.4142e-158	2.1449e-158	-2.97966e-158	-1.45602e-158	3.57664e-159	-5.97407e-158	3.27714e-158	4.59361e-159	-5.13893e-158	-1.71377e-158	-5.15552e-158	6.92725e-160	7.79669e-158	1.2647e-157	-2.07271e-157	-1.96698e-158	4.54951e-158	-1.25014e-158	6.68941e-158	-3.5535e-158	-1.37412e-158	-9.00309e-159	0
2.77603e-160	-6.71579e-160	1.1784e-158	2.26162e-159	7.02098e-159	7.24334e-160	-1.10818e-158	4.56952e-159	-2.93501e-160	3.99741e-160	3.29217e-159	-3.16921e-159	9.12814e-160	1.62274e-159	-2.68827e-159	-5.80128e-160	-5.35608e-159	2.99893e-159	-4.69481e-159	8.51832e-159	3.48082e-159	-1.08551e-159	-4.89259e-159	1.04807e-159	2.66042e-159	1.34524e-159	-5.8286e-159	2.56307e-159	3.89892e-159	4.57087e-159	0
-5.94638e-161	6.45214e-161	-3.76297e-160	2.40927e-160	-8.88952e-162	-1.57073e-160	1.3699e-159	2.41272e-160	-3.23103e-160	1.38526e-160	5.78963e-160	-1.18887e-159	2.85237e-160	4.06386e-160	-2.89903e-160	3.91732e-160	4.22892e-160	1.0007e-159	1.6342e-160	-6.03512e-161	-2.3954e-161	-2.30035e-160	-8.65911e-161	4.83863e-160	-2.7933e-160	2.7103e-160	1.55392e-161	-1.18117e-160	6.92859e-161	-5.39856e-160	0
-8.05709e-161	-1.43557e-161	-1.12086e-161	2.66403e-161	-1.92842e-161	-2.28057e-161	-3.40667e-161	-9.78859e-162	-6.81817e-161	-3.35581e-161	-1.68817e-162	2.41756e-162	-2.16827e-161	3.17502e-161	-6.05418e-162	-1.2064e-162	1.88052e-161	2.45922e-161	-3.42463e-161	-7.46897e-161	1.35902e-161	-1.73309e-160	-2.17724e-161	-9.96095e-162	-6.87445e-162	-2.6454e-161	-2.37575e-161	-3.92465e-161	-1.13011e-160	5.10666e-162	0
-2.1103e-162	-7.50625e-163	-2.59349e-162	1.20151e-162	5.46201e-163	2.25948e-162	2.52708e-162	1.08893e-161	1.76757e-162	2.77084e-162	-1.73232e-162	2.68954e-162	3.49611e-162	9.05911e-163	3.61838e-163	-4.17698e-162	6.26391e-163	2.27326e-163	2.34903e-162	-3.06592e-162	-3.33771e-163	-1.88294e-162	7.53885e-163	1.63236e-163	1.0696e-162	4.33204e-163	1.98982e-162	1.07526e-161	2.9222e-163	3.88154e-163	0
-7.08794e-163	-3.28427e-164	7.48277e-163	-3.83543e-163	1.35766e-163	7.71683e-163	-4.70451e-163	3.70458e-163	-8.19049e-163	-4.14127e-163	2.56094e-163	-2.28457e-164	-3.00857e-163	7.92725e-164	-1.06985e-163	-5.30966e-163	8.92258e-163	-5.64967e-163	-1.38366e-162	1.24713e-163	-3.3446e-163	-3.8916e-163	1.22302e-163	-2.36535e-163	9.37951e-164	-4.60966e-163	2.35005e-163	-2.1707e-163	2.29974e-164	8.44893e-164	0
-7.08794e-163	-3.28427e-164	7.48277e-163	-3.83543e-163	1.35766e-163	7.71683e-163	-4.70451e-163	3.70458e-163	-8.19049e-163	-4.14127e-163	2.56094e-163	-2.28457e-164	-3.00857e-163	7.92725e-164	-1.06985e-163	-5.30966e-163	8.92258e-163	-5.64967e-163	-1.38366e-162	1.24713e-163	-3.3446e-163	-3.8916e-163	1.22302e-163	-2.36535e-163	9.37951e-164	-4.60966e-163	2.35005e-163	-2.1707e-163	2.29974e-164	8.44893e-164	0
-7.08794e-163	-3.28427e-164	7.48277e-163	-3.83543e-163	1.35766e-163	7.71683e-163	-4.70451e-163	3.70458e-163	-8.19049e-163	-4.14127e-163	2.56094e-163	-2.28457e-164	-3.00857e-163	7.92725e-164	-1.06985e-163	-5.30966e-163	8.92258e-163	-5.64967e-163	-1.38366e-162	1.24713e-163	-3.3446e-163	-3.8916e-163	1.22302e-163	-2.36535e-163	9.37951e-164	-4.60966e-163	2.35005e-163	-2.1707e-163	2.29974e-164	8.44893e-164	0
-7.08794e-163	-3.28427e-164	7.48277e-163	-3.83543e-163	1.35766e-163	7.71683e-163	-4.70451e-163	3.70458e-163	-8.19049e-163	-4.14127e-163	2.56094e-163	-2.28457e-164	-3.00857e-163	7.92725e-164	-1.06985e-163	-5.30966e-163	8.92258e-163	-5.64967e-163	-1.38366e-162	1.24713e-163	-3.3446e-163	-3.8916e-163	1.22302e-163	-2.36535e-163	9.37951e-164	-4.60966e-163	2.35005e-163	-2.1707e-163	2.29974e-164	8.44893e-164	0
-7.08794e-163	-3.28427e-164	7.48277e-163	-3.83543e-163	1.35766e-163	7.71683e-163	-4.70451e-163	3.70458e-163	-8.19049e-163	-4.14127e-163	2.56094e-163	-2.28457e-164	-3.00857e-163	7.92725e-164	-1.06985e-163	-5.30966e-163	8.92258e-163	-5.64967e-163	-1.38366e-162	1.24713e-163	-3.3446e-163	-3.8916e-163	1.22302e-163	-2.36535e-163	9.37951e-164	-4.60966e-163	2.35005e-163	-2.1707e-163	2.29974e-164	8.44893e-164	0
-7.08794e-163	-3.28427e-164	7.48277e-163	-3.83543e-163	1.35766e-163	7.71683e-163	-4.70451e-163	3.70458e-163	-8.19049e-163	-4.14127e-163	2.56094e-163	-2.28457e-164	-3.00857e-163	7.92725e-164	-1.06985e-163	-5.30966e-163	8.92258e-163	-5.64967e-163	-1.38366e-162	1.24713e-163	-3.3446e-163	-3.8916e-163	1.22302e-163	-2.36535e-163	9.37951e-164	-4.60966e-163	2.35005e-163	-2.1707e-163	2.29974e-164	8.44893e-164	0
-7.08794e-163	-3.28427e-164	7.48277e-163	-3.83543e-163	1.35766e-163	7.71683e-163	-4.70451e-163	3.70458e-163	-8.19049e-163	-4.14127e-163	2.56094e-163	-2.28457e-164	-3.00857e-163	7.92725e-164	-1.06985e-163	-5.30966e-163	8.92258e-163	-5.64967e-163	-1.38366e-162	1.24713e-163	-3.3446e-163	-3.8916e-163	1.22302e-163	-2.36535e-163	9.37951e-164	-4.60966e-163	2.35005e-163	-2.1707e-163	2.29974e-164	8.44893e-164	0
-7.08794e-163	-3.28427e-164	7.48277e-163	-3.83543e-163	1.35766e-163	7.71683e-163	-4.70451e-163	3.70458e-163	-8.19049e-163	-4.14127e-163	2.56094e-163	-2.28457e-164	-3.00857e-163	7.92725e-164	-1.06985e-163	-5.30966e-163	8.92258e-163	-5.64967e-163	-1.38366e-162	1.24713e-163	-3.3446e-163	-3.8916e-163	1.22302e-163	-2.36535e-163	9.37951e-164	-4.60966e-163	2.35005e-163	-2.1707e-163	2.29974e-164	8.44893e-164	0
-7.08794e-163	-3.28427e-164	7.48277e-163	-3.83543e-163	1.35766e-163	7.71683e-163	-4.70451e-163	3.70458e-163	-8.19049e-163	-4.14127e-163	2.56094e-163	-2.28457e-164	-3.00857e-163	7.92725e-164	-1.06985e-163	-5.30966e-163	8.92258e-163	-5.64967e-163	-1.38366e-162	1.24713e-163	-3.3446e-163	-3.8916e-163	1.22302e-163	-2.36535e-163	9.37951e-164	-4.60966e-163	2.35005e-163	-2.1707e-163	2.29974e-164	8.44893e-164	0
-7.08794e-163	-3.28427e-164	7.48277e-163	-3.83543e-163	1.35766e-163	7.71683e-163	-4.70451e-163	3.70458e-163	-8.19049e-163	-4.14127e-163	2.56094e-163	-2.28457e-164	-3.00857e-163	7.92725e-164	-1.06985e-163	-5.30966e-163	8.92258e-163	-5.64967e-163	-1.38366e-162	1.24713e-163	-3.3446e-163	-3.8916e-163	1.22302e-163	-2.36535e-163	9.37951e-164	-4.60966e-163	2.35005e-163	-2.1707e-163	2.29974e-164	8.44893e-164	0
-7.08794e-163	-3.28427e-164	7.48277e-163	-3.83543e-163	1.35766e-163	7.71683e-163	-4.70451e-163	3.70458e-163	-8.19049e-163	-4.14127e-163	2.56094e-163	-2.28457e-164	-3.00857e-163	7.92725e-164	-1.06985e-163	-5.30966e-163	8.92258e-163	-5.64967e-163	-1.38366e-162	1.24713e-163	-3.3446e-163	-3.8916e-163	1.22302e-163	-2.36535e-163	9.37951e-164	-4.60966e-163	2.35005e-163	-2.1707e-163	2.29974e-164	8.44893e-164	0
-7.08794e-163	-3.28427e-164	7.48277e-163	-3.83543e-163	1.35766e-163	7.71683e-163	-4.70451e-163	3.70458e-163	-8.19049e-163	-4.14127e-163	2.56094e-163	-2.28457e-164	-3.00857e-163	7.92725e-164	-1.06985e-163	-5.30966e-163	8.92258e-163	-5.64967e-163	-1.38366e-162	1.24713e-163	-3.3446e-163	-3.8916e-163	1.22302e-163	-2.36535e-163	9.37951e-164	-4.60966e-163	2.35005e-163	-2.1707e-163	2.29974e-164	8.44893e-164	0
-7.08794e-163	-3.28427e-164	7.48277e-163	-3.83543e-163	1.35766e-163	7.71683e-163	-4.70451e-163	3.70458e-163	-8.19049e-163	-4.14127e-163	2.56094e-163	-2.28457e-164	-3.00857e-163	7.92725e-164	-1.06985e-163	-5.30966e-163	8.92258e-163	-5.64967e-163	-1.38366e-162	1.24713e-163	-3.3446e-163	-3.8916e-163	1.22302e-163	-2.36535e-163	9.37951e-164	-4.60966e-163	2.35005e-163	-2.1707e-163	2.29974e-164	8.44893e-164	0
-7.08794e-163	-3.28427e-164	7.48277e-163	-3.83543e-163	1.35766e-163	7.71683e-163	-4.70451e-163	3.70458e-163	-8.19049e-163	-4.14127e-163	2.56094e-163	-2.28457e-164	-3.00857e-163	7.92725e-164	-1.06985e-163	-5.30966e-163	8.92258e-163	-5.64967e-163	-1.38366e-162	1.24713e-163	-3.3446e-163	-3.8916e-163	1.22302e-163	-2.36535e-163	9.37951e-164	-4.60966e-163	2.35005e-163	-2.1707e-163	2.29974e-164	8.44893e-164	0
-7.08794e-163	-3.28427e-164	7.48277e-163	-3.83543e-163	1.35766e-163	7.71683e-163	-4.70451e-163	3.70458e-163	-8.19049e-163	-4.14127e-163	2.56094e-163	-2.28457e-164	-3.00857e-163	7.92725e-164	-1.06985e-163	-5.30966e-163	8.92258e-163	-5.64967e-163	-1.38366e-162	1.24713e-163	-3.3446e-163	-3.8916e-163	1.22302e-163	-2.36535e-163	9.37951e-164	-4.60966e-163	2.35005e-163	-2.1707e-163	2.29974e-164	8.44893e-164	0
-7.08794e-163	-3.28427e-164	7.48277e-163	-3.83543e-163	1.35766e-163	7.71683e-163	-4.70451e-163	3.70458e-163	-8.19049e-163	-4.14127e-163	2.56094e-163	-2.28457e-164	-3.00857e-163	7.92725e-164	-1.06985e-163	-5.30966e-163	8.92258e-163	-5.64967e-163	-1.38366e-162	1.24713e-163	-3.3446e-163	-3.8916e-163	1.22302e-163	-2.36535e-163	9.37951e-164	-4.60966e-163	2.35005e-163	-2.1707e-163	2.29974e-164	8.44893e-164	0
-7.08794e-163	-3.28427e-164	7.48277e-163	-3.83543e-163	1.35766e-163	7.71683e-163	-4.70451e-163	3.70458e-163	-8.19049e-163	-4.14127e-163	2.56094e-163	-2.28457e-164	-3.00857e-163	7.92725e-164	-1.06985e-163	-5.30966e-163	8.92258e-163	-5.64967e-163	-1.38366e-162	1.24713e-163	-3.3446e-163	-3.8916e-163	1.22302e-163	-2.36535e-163	9.37951e-164	-4.60966e-163	2.35005e-163	-2.1707e-163	2.29974e-164	8.44893e-164	0
-7.08794e-163	-3.28427e-164	7.48277e-163	-3.83543e-163	1.35766e-163	7.71683e-163	-4.70451e-163	3.70458e-163	-8.19049e-163	-4.14127e-163	2.56094e-163	-2.28457e-164	-3.00857e-163	7.92725e-164	-1.06985e-163	-5.30966e-163	8.92258e-163	-5.64967e-163	-1.38366e-162	1.24713e-163	-3.3446e-163	-3.8916e-163	1.22302e-163	-2.36535e-163	9.37951e-164	-4.60966e-163	2.35005e-163	-2.1707e-163	2.29974e-164	8.44893e-164	0
-7.08794e-163	-3.28427e-164	7.48277e-163	-3.83543e-163	1.35766e-163	7.71683e-163	-4.70451e-163	3.70458e-163	-8.19049e-163	-4.14127e-163	2.56094e-163	-2.28457e-164	-3.00857e-163	7.92725e-164	-1.06985e-163	-5.30966e-163	8.92258e-163	-5.64967e-163	-1.38366e-162	1.24713e-163	-3.3446e-163	-3.8916e-163	1.22302e-163	-2.36535e-163	9.37951e-164	-4.60966e-163	2.35005e-163	-2.1707e-163	2.29974e-164	8.44893e-164	0
-7.08794e-163	-3.28427e-164	7.48277e-163	-3.83543e-163	1.35766e-163	7.71683e-163	-4.70451e-163	3.70458e-163	-8.19049e-163	-4.14127e-163	2.56094e-163	-2.28457e-164	-3.00857e-163	7.92725e-164	-1.06985e-163	-5.30966e-163	8.92258e-163	-5.64967e-163	-1.38366e-162	1.24713e-163	-3.3446e-163	-3.8916e-163	1.22302e-163	-2.36535e-163	9.37951e-164	-4.60966e-163	2.35005e-163	-2.1707e-163	2.29974e-164	8.44893e-164	0
-7.08794e-163	-3.28427e-164	7.48277e-163	-3.83543e-163	1.35766e-163	7.71683e-163	-4.70451e-163	3.70458e-163	-8.19049e-163	-4.14127e-163	2.56094e-163	-2.28457e-164	-3.00857e-163	7.92725e-164	-1.06985e-163	-5.30966e-163	8.92258e-163	-5.64967e-163	-1.38366e-162	1.24713e-163	-3.3446e-163	-3.8916e-163	1.22302e-163	-2.36535e-163	9.37951e-164	-4.60966e-163	2.35005e-163	-2.1707e-163	2.29974e-164	8.44893e-164	0
-7.08794e-163	-3.28427e-164	7.48277e-163	-3.83543e-163	1.35766e-163	7.71683e-163	-4.70451e-163	3.70458e-163	-8.19049e-163	-4.14127e-163	2.56094e-163	-2.28457e-164	-3.00857e-163	7.92725e-164	-1.06985e-163	-5.30966e-163	8.92258e-163	-5.64967e-163	-1.38366e-162	1.24713e-163	-3.3446e-163	-3.8916e-163	1.22302e-163	-2.36535e-163	9.37951e-164	-4.60966e-163	2.35005e-163	-2.1707e-163	2.29974e-164	8.44893e-164	0
-7.08794e-163	-3.28427e-164	7.48277e-163	-3.83543e-163	1.35766e-163	7.71683e-163	-4.70451e-163	3.70458e-163	-8.19049e-163	-4.14127e-163	2.56094e-163	-2.28457e-164	-3.00857e-163	7.92725e-164	-1.06985e-163	-5.30966e-163	8.92258e-163	-5.64967e-163	-1.38366e-162	1.24713e-163	-3.3446e-163	-3.8916e-163	1.22302e-163	-2.36535e-163	9.37951e-164	-4.60966e-163	2.35005e-163	-2.1707e-163	2.29974e-164	8.44893e-164	0
-7.08794e-163	-3.28427e-164	7.48277e-163	-3.83543e-163	1.35766e-163	7.71683e-163	-4.70451e-163	3.70458e-163	-8.19049e-163	-4.14127e-163	2.56094e-163	-2.28457e-164	-3.00857e-163	7.92725e-164	-1.06985e-163	-5.30966e-163	8.92258e-163	-5.64967e-163	-1.38366e-162	1.24713e-163	-3.3446e-163	-3.8916e-163	1.22302e-163	-2.36535e-163	9.37951e-164	-4.60966e-163	2.35005e-163	-2.1707e-163	2.29974e-164	8.44893e-164	0
-7.08794e-163	-3.28427e-164	7.48277e-163	-3.83543e-163	1.35766e-163	7.71683e-163	-4.70451e-163	3.70458e-163	-8.19049e-163	-4.14127e-163	2.56094e-163	-2.28457e-164	-3.00857e-163	7.92725e-164	-1.06985e-163	-5.30966e-163	8.92258e-163	-5.64967e-163	-1.38366e-162	1.24713e-163	-3.3446e-163	-3.8916e-163	1.22302e-163	-2.36535e-163	9.37951e-164	-4.60966e-163	2.35005e-163	-2.1707e-163	2.29974e-164	8.44893e-164	0
-7.08794e-163	-3.28427e-164	7.48277e-163	-3.83543e-163	1.35766e-163	7.71683e-163	-4.70451e-163	3.70458e-163	-8.19049e-163	-4.14127e-163	2.56094e-163	-2.28457e-164	-3.00857e-163	7.92725e-164	-1.06985e-163	-5.30966e-163	8.92258e-163	-5.64967e-163	-1.38366e-162	1.24713e-163	-3.3446e-163	-3.8916e-163	1.22302e-163	-2.36535e-163	9.37951e-164	-4.60966e-163	2.35005e-163	-2.1707e-163	2.29974e-164	8.44893e-164	0
-7.08794e-163	-3.28427e-164	7.48277e-163	-3.83543e-163	1.35766e-163	7.71683e-163	-4.70451e-163	3.70458e-163	-8.19049e-163	-4.14127e-163	2.56094e-163	-2.28457e-164	-3.00857e-163	7.92725e-164	-1.06985e-163	-5.30966e-163	8.92258e-163	-5.64967e-163	-1.38366e-162	1.24713e-163	-3.3446e-163	-3.8916e-163	1.22302e-163	-2.36535e-163	9.37951e-164	-4.60966e-163	2.35005e-163	-2.1707e-163	2.29974e-164	8.44893e-164	0
-7.08794e-163	-3.28427e-164	7.48277e-163	-3.83543e-163	1.35766e-163	7.71683e-163	-4.70451e-163	3.70458e-163	-8.19049e-163	-4.14127e-163	2.56094e-163	-2.28457e-164	-3.00857e-163	7.92725e-164	-1.06985e-163	-5.30966e-163	8.92258e-163	-5.64967e-163	-1.38366e-162	1.24713e-163	-3.3446e-163	-3.8916e-163	1.22302e-163	-2.36535e-163	9.37951e-164	-4.60966e-163	2.35005e-163	-2.1707e-163	2.29974e-164	8.44893e-164	0
-7.08794e-163	-3.28427e-164	7.48277e-163	-3.83543e-163	1.35766e-163	7.71683e-163	-4.70451e-163	3.70458e-163	-8.19049e-163	-4.14127e-163	2.56094e-163	-2.28457e-164	-3.00857e-163	7.92725e-164	-1.06985e-163	-5.30966e-163	8.92258e-163	-5.64967e-163	-1.38366e-162	1.24713e-163	-3.3446e-163	-3.8916e-163	1.22302e-163	-2.36535e-163	9.37951e-164	-4.60966e-163	2.35005e-163	-2.1707e-163	2.29974e-164	8.44893e-164	0
-7.08794e-163	-3.28427e-164	7.48277e-163	-3.83543e-163	1.35766e-163	7.71683e-163	-4.70451e-163	3.70458e-163	-8.19049e-163	-4.14127e-163	2.56094e-163	-2.28457e-164	-3.00857e-163	7.92725e-164	-1.06985e-163	-5.30966e-163	8.92258e-163	-5.64967e-163	-1.38366e-162	1.24713e-163	-3.3446e-163	-3.8916e-163	1.22302e-163	-2.36535e-163	9.37951e-164	-4.60966e-163	2.35005e-163	-2.1707e-163	2.29974e-164	8.44893e-164	0
-7.08794e-163	-3.28427e-164	7.48277e-163	-3.83543e-163	1.35766e-163	7.71683e-163	-4.70451e-163	3.70458e-163	-8.19049e-163	-4.14127e-163	2.56094e-163	-2.28457e-164	-3.00857e-163	7.92725e-164	-1.06985e-163	-5.30966e-163	8.92258e-163	-5.64967e-163	-1.38366e-162	1.24713e-163	-3.3446e-163	-3.8916e-163	1.22302e-163	-2.36535e-163	9.37951e-164	-4.60966e-163	2.35005e-163	-2.1707e-163	2.29974e-164	8.44893e-164	0
-7.08794e-163	-3.28427e-164	7.48277e-163	-3.83543e-163	1.35766e-163	7.71683e-163	-4.70451e-163	3.70458e-163	-8.19049e-163	-4.14127e-163	2.56094e-163	-2.28457e-164	-3.00857e-163	7.92725e-164	-1.06985e-163	-5.30966e-163	8.92258e-163	-5.64967e-163	-1.38366e-162	1.24713e-163	-3.3446e-163	-3.8916e-163	1.22302e-163	-2.36535e-163	9.37951e-164	-4.60966e-163	2.35005e-163	-2.1707e-163	2.29974e-164	8.44893e-164	0
-7.08794e-163	-3.28427e-164	7.48277e-163	-3.83543e-163	1.35766e-163	7.71683e-163	-4.70451e-163	3.70458e-163	-8.19049e-163	-4.14127e-163	2.56094e-163	-2.28457e-164	-3.00857e-163	7.92725e-164	-1.06985e-163	-5.30966e-163	8.92258e-163	-5.64967e-163	-1.38366e-162	1.24713e-163	-3.3446e-163	-3.8916e-163	1.22302e-163	-2.36535e-163	9.37951e-164	-4.60966e-163	2.35005e-163	-2.1707e-163	2.29974e-164	8.44893e-164	0
-7.08794e-163	-3.28427e-164	7.48277e-163	-3.83543e-163	1.35766e-163	7.71683e-163	-4.70451e-163	3.70458e-163	-8.19049e-163	-4.14127e-163	2.56094e-163	-2.28457e-164	-3.00857e-163	7.92725e-164	-1.06985e-163	-5.30966e-163	8.92258e-163	-5.64967e-163	-1.38366e-162	1.24713e-163	-3.3446e-163	-3.8916e-163	1.22302e-163	-2.36535e-163	9.37951e-164	-4.60966e-163	2.35005e-163	-2.1707e-163	2.29974e-164	8.44893e-164	0
-7.08794e-163	-3.28427e-164	7.48277e-163	-3.83543e-163	1.35766e-163	7.71683e-163	-4.70451e-163	3.70458e-163	-8.19049e-163	-4.14127e-163	2.56094e-163	-2.28457e-164	-3.00857e-163	7.92725e-164	-1.06985e-163	-5.30966e-163	8.92258e-163	-5.64967e-163	-1.38366e-162	1.24713e-163	-3.3446e-163	-3.8916e-163	1.22302e-163	-2.36535e-163	9.37951e-164	-4.60966e-163	2.35005e-163	-2.1707e-163	2.29974e-164	8.44893e-164	0
-7.08794e-163	-3.28427e-164	7.48277e-163	-3.83543e-163	1.35766e-163	7.71683e-163	-4.70451e-163	3.70458e-163	-8.19049e-163	-4.14127e-163	2.56094e-163	-2.28457e-164	-3.00857e-163	7.92725e-164	-1.06985e-163	-5.30966e-163	8.92258e-163	-5.64967e-163	-1.38366e-162	1.24713e-163	-3.3446e-163	-3.8916e-163	1.22302e-163	-2.36535e-163	9.37951e-164	-4.60966e-163	2.35005e-163	-2.1707e-163	2.29974e-164	8.44893e-164	0
-7.08794e-163	-3.28427e-164	7.48277e-163	-3.83543e-163	1.35766e-163	7.71683e-163	-4.70451e-163	3.70458e-163	-8.19049e-163	-4.14127e-163	2.56094e-163	-2.28457e-164	-3.00857e-163	7.92725e-164	-1.06985e-163	-5.30966e-163	8.92258e-163	-5.64967e-163	-1.38366e-162	1.24713e-163	-3.3446e-163	-3.8916e-163	1.22302e-163	-2.36535e-163	9.37951e-164	-4.60966e-163	2.35005e-163	-2.1707e-163	2.29974e-164	8.44893e-164	0
-7.08794e-163	-3.28427e-164	7.48277e-163	-3.83543e-163	1.35766e-163	7.71683e-163	-4.70451e-163	3.70458e-163	-8.19049e-163	-4.14127e-163	2.56094e-163	-2.28457e-164	-3.00857e-163	7.92725e-164	-1.06985e-163	-5.30966e-163	8.92258e-163	-5.64967e-163	-1.38366e-162	1.24713e-163	-3.3446e-163	-3.8916e-163	1.22302e-163	-2.36535e-163	9.37951e-164	-4.60966e-163	2.35005e-163	-2.1707e-163	2.29974e-164	8.44893e-164	0
-7.08794e-163	-3.28427e-164	7.48277e-163	-3.83543e-163	1.35766e-163	7.71683e-163	-4.70451e-163	3.70458e-163	-8.19049e-163	-4.14127e-163	2.56094e-163	-2.28457e-164	-3.00857e-163	7.92725e-164	-1.06985e-163	-5.30966e-163	8.92258e-163	-5.64967e-163	-1.38366e-162	1.24713e-163	-3.3446e-163	-3.8916e-163	1.22302e-163	-2.36535e-163	9.37951e-164	-4.60966e-163	2.35005e-163	-2.1707e-163	2.29974e-164	8.44893e-164	0
-7.08794e-163	-3.28427e-164	7.48277e-163	-3.83543e-163	1.35766e-163	7.71683e-163	-4.70451e-163	3.70458e-163	-8.19049e-163	-4.14127e-163	2.56094e-163	-2.28457e-164	-3.00857e-163	7.92725e-164	-1.06985e-163	-5.30966e-163	8.92258e-163	-5.64967e-163	-1.38366e-162	1.24713e-163	-3.3446e-163	-3.8916e-163	1.22302e-163	-2.36535e-163	9.37951e-164	-4.60966e-163	2.35005e-163	-2.1707e-163	2.29974e-164	8.44893e-164	0
-7.08794e-163	-3.28427e-164	7.48277e-163	-3.83543e-163	1.35766e-163	7.71683e-163	-4.70451e-163	3.70458e-163	-8.19049e-163	-4.14127e-163	2.56094e-163	-2.28457e-164	-3.00857e-163	7.92725e-164	-1.06985e-163	-5.30966e-163	8.92258e-163	-5.64967e-163	-1.38366e-162	1.24713e-163	-3.3446e-163	-3.8916e-163	1.22302e-163	-2.36535e-163	9.37951e-164	-4.60966e-163	2.35005e-163	-2.1707e-163	2.29974e-164	8.44893e-164	0
-7.08794e-163	-3.28427e-164	7.48277e-163	-3.83543e-163	1.35766e-163	7.71683e-163	-4.70451e-163	3.70458e-163	-8.19049e-163	-4.14127e-163	2.56094e-163	-2.28457e-164	-3.00857e-163	7.92725e-164	-1.06985e-163	-5.30966e-163	8.92258e-163	-5.64967e-163	-1.38366e-162	1.24713e-163	-3.3446e-163	-3.8916e-163	1.22302e-163	-2.36535e-163	9.37951e-164	-4.60966e-163	2.35005e-163	-2.1707e-163	2.29974e-164	8.44893e-164	0
-7.08794e-163	-3.28427e-164	7.48277e-163	-3.83543e-163	1.35766e-163	7.71683e-163	-4.70451e-163	3.70458e-163	-8.19049e-163	-4.14127e-163	2.56094e-163	-2.28457e-164	-3.00857e-163	7.92725e-164	-1.06985e-163	-5.30966e-163	8.92258e-163	-5.64967e-163	-1.38366e-162	1.24713e-163	-3.3446e-163	-3.8916e-163	1.22302e-163	-2.36535e-163	9.37951e-164	-4.60966e-163	2.35005e-163	-2.1707e-163	2.29974e-164	8.44893e-164	0
-7.08794e-163	-3.28427e-164	7.48277e-163	-3.83543e-163	1.35766e-163	7.71683e-163	-4.70451e-163	3.70458e-163	-8.19049e-163	-4.14127e-163	2.56094e-163	-2.28457e-164	-3.00857e-163	7.92725e-164	-1.06985e-163	-5.30966e-163	8.92258e-163	-5.64967e-163	-1.38366e-162	1.24713e-163	-3.3446e-163	-3.8916e-163	1.22302e-163	-2.36535e-163	9.37951e-164	-4.60966e-163	2.35005e-163	-2.1707e-163	2.29974e-164	8.44893e-164	0
-7.08794e-163	-3.28427e-164	7.48277e-163	-3.83543e-163	1.35766e-163	7.71683e-163	-4.70451e-163	3.70458e-163	-8.19049e-163	-4.14127e-163	2.56094e-163	-2.28457e-164	-3.00857e-163	7.92725e-164	-1.06985e-163	-5.30966e-163	8.92258e-163	-5.64967e-163	-1.38366e-162	1.24713e-163	-3.3446e-163	-3.8916e-163	1.22302e-163	-2.36535e-163	9.37951e-164	-4.60966e-163	2.35005e-163	-2.1707e-163	2.29974e-164	8.44893e-164	0
-7.08794e-163	-3.28427e-164	7.48277e-163	-3.83543e-163	1.35766e-163	7.71683e-163	-4.70451e-163	3.70458e-163	-8.19049e-163	-4.14127e-163	2.56094e-163	-2.28457e-164	-3.00857e-163	7.92725e-164	-1.06985e-163	-5.30966e-163	8.92258e-163	-5.64967e-163	-1.38366e-162	1.24713e-163	-3.3446e-163	-3.8916e-163	1.22302e-163	-2.36535e-163	9.37951e-164	-4.60966e-163	2.35005e-163	-2.1707e-163	2.29974e-164	8.44893e-164	0
-7.08794e-163	-3.28427e-164	7.48277e-163	-3.83543e-163	1.35766e-163	7.71683e-163	-4.70451e-163	3.70458e-163	-8.19049e-163	-4.14127e-163	2.56094e-163	-2.28457e-164	-3.00857e-163	7.92725e-164	-1.06985e-163	-5.30966e-163	8.92258e-163	-5.64967e-163	-1.38366e-162	1.24713e-163	-3.3446e-163	-3.8916e-163	1.22302e-163	-2.36535e-163	9.37951e-164	-4.60966e-163	2.35005e-163	-2.1707e-163	2.29974e-164	8.44893e-164	0
-7.08794e-163	-3.28427e-164	7.48277e-163	-3.83543e-163	1.35766e-163	7.71683e-163	-4.70451e-163	3.70458e-163	-8.19049e-163	-4.14127e-163	2.56094e-163	-2.28457e-164	-3.00857e-163	7.92725e-164	-1.06985e-163	-5.30966e-163	8.92258e-163	-5.64967e-163	-1.38366e-162	1.24713e-163	-3.3446e-163	-3.8916e-163	1.22302e-163	-2.36535e-163	9.37951e-164	-4.60966e-163	2.35005e-163	-2.1707e-163	2.29974e-164	8.44893e-164	0
-7.08794e-163	-3.28427e-164	7.48277e-163	-3.83543e-163	1.35766e-163	7.71683e-163	-4.70451e-163	3.70458e-163	-8.19049e-163	-4.14127e-163	2.56094e-163	-2.28457e-164	-3.00857e-163	7.92725e-164	-1.06985e-163	-5.30966e-163	8.92258e-163	-5.64967e-163	-1.38366e-162	1.24713e-163	-3.3446e-163	-3.8916e-163	1.22302e-163	-2.36535e-163	9.37951e-164	-4.60966e-163	2.35005e-163	-2.1707e-163	2.29974e-164	8.44893e-164	0
-7.08794e-163	-3.28427e-164	7.48277e-163	-3.83543e-163	1.35766e-163	7.71683e-163	-4.70451e-163	3.70458e-163	-8.19049e-163	-4.14127e-163	2.56094e-163	-2.28457e-164	-3.00857e-163	7.92725e-164	-1.06985e-163	-5.30966e-163	8.92258e-163	-5.64967e-163	-1.38366e-162	1.24713e-163	-3.3446e-163	-3.8916e-163	1.22302e-163	-2.36535e-163	9.37951e-164	-4.60966e-163	2.35005e-163	-2.1707e-163	2.29974e-164	8.44893e-164	0
-7.08794e-163	-3.28427e-164	7.48277e-163	-3.83543e-163	1.35766e-163	7.71683e-163	-4.70451e-163	3.70458e-163	-8.19049e-163	-4.14127e-163	2.56094e-163	-2.28457e-164	-3.00857e-163	7.92725e-164	-1.06985e-163	-5.30966e-163	8.92258e-163	-5.64967e-163	-1.38366e-162	1.24713e-163	-3.3446e-163	-3.8916e-163	1.22302e-163	-2.36535e-163	9.37951e-164	-4.60966e-163	2.35005e-163	-2.1707e-163	2.29974e-164	8.44893e-164	0
-7.08794e-163	-3.28427e-164	7.48277e-163	-3.83543e-163	1.35766e-163	7.71683e-163	-4.70451e-163	3.70458e-163	-8.19049e-163	-4.14127e-163	2.56094e-163	-2.28457e-164	-3.00857e-163	7.92725e-164	-1.06985e-163	-5.30966e-163	8.92258e-163	-5.64967e-163	-1.38366e-162	1.24713e-163	-3.3446e-163	-3.8916e-163	1.22302e-163	-2.36535e-163	9.37951e-164	-4.60966e-163	2.35005e-163	-2.1707e-163	2.29974e-164	8.44893e-164	0
-7.08794e-163	-3.28427e-164	7.48277e-163	-3.83543e-163	1.35766e-163	7.71683e-163	-4.70451e-163	3.70458e-163	-8.19049e-163	-4.14127e-163	2.56094e-163	-2.28457e-164	-3.00857e-163	7.92725e-164	-1.06985e-163	-5.30966e-163	8.92258e-163	-5.64967e-163	-1.38366e-162	1.24713e-163	-3.3446e-163	-3.8916e-163	1.22302e-163	-2.36535e-163	9.37951e-164	-4.60966e-163	2.35005e-163	-2.1707e-163	2.29974e-164	8.44893e-164	0
-7.08794e-163	-3.28427e-164	7.48277e-163	-3.83543e-163	1.35766e-163	7.71683e-163	-4.70451e-163	3.70458e-163	-8.19049e-163	-4.14127e-163	2.56094e-163	-2.28457e-164	-3.00857e-163	7.92725e-164	-1.06985e-163	-5.30966e-163	8.92258e-163	-5.64967e-163	-1.38366e-162	1.24713e-163	-3.3446e-163	-3.8916e-163	1.22302e-163	-2.36535e-163	9.37951e-164	-4.60966e-163	2.35005e-163	-2.1707e-163	2.29974e-164	8.44893e-164	0
-7.08794e-163	-3.28427e-164	7.48277e-163	-3.83543e-163	1.35766e-163	7.71683e-163	-4.70451e-163	3.70458e-163	-8.19049e-163	-4.14127e-163	2.56094e-163	-2.28457e-164	-3.00857e-163	7.92725e-164	-1.06985e-163	-5.30966e-163	8.92258e-163	-5.64967e-163	-1.38366e-162	1.24713e-163	-3.3446e-163	-3.8916e-163	1.22302e-163	-2.36535e-163	9.37951e-164	-4.60966e-163	2.35005e-163	-2.1707e-163	2.29974e-164	8.44893e-164	0
-7.08794e-163	-3.28427e-164	7.48277e-163	-3.83543e-163	1.35766e-163	7.71683e-163	-4.70451e-163	3.70458e-163	-8.19049e-163	-4.14127e-163	2.56094e-163	-2.28457e-164	-3.00857e-163	7.92725e-164	-1.06985e-163	-5.30966e-163	8.92258e-163	-5.64967e-163	-1.38366e-162	1.24713e-163	-3.3446e-163	-3.8916e-163	1.22302e-163	-2.36535e-163	9.37951e-164	-4.60966e-163	2.35005e-163	-2.1707e-163	2.29974e-164	8.44893e-164	0
-7.08794e-163	-3.28427e-164	7.48277e-163	-3.83543e-163	1.35766e-163	7.71683e-163	-4.70451e-163	3.70458e-163	-8.19049e-163	-4.14127e-163	2.56094e-163	-2.28457e-164	-3.00857e-163	7.92725e-164	-1.06985e-163	-5.30966e-163	8.92258e-163	-5.64967e-163	-1.38366e-162	1.24713e-163	-3.3446e-163	-3.8916e-163	1.22302e-163	-2.36535e-163	9.37951e-164	-4.60966e-163	2.35005e-163	-2.1707e-163	2.29974e-164	8.44893e-164	0
-7.08794e-163	-3.28427e-164	7.48277e-163	-3.83543e-163	1.35766e-163	7.71683e-163	-4.70451e-163	3.70458e-163	-8.19049e-163	-4.14127e-163	2.56094e-163	-2.28457e-164	-3.00857e-163	7.92725e-164	-1.06985e-163	-5.30966e-163	8.92258e-163	-5.64967e-163	-1.38366e-162	1.24713e-163	-3.3446e-163	-3.8916e-163	1.22302e-163	-2.36535e-163	9.37951e-164	-4.60966e-163	2.35005e-163	-2.1707e-163	2.29974e-164	8.44893e-164	0
-7.08794e-163	-3.28427e-164	7.48277e-163	-3.83543e-163	1.35766e-163	7.71683e-163	-4.70451e-163	3.70458e-163	-8.19049e-163	-4.14127e-163	2.56094e-163	-2.28457e-164	-3.00857e-163	7.92725e-164	-1.06985e-163	-5.30966e-163	8.92258e-163	-5.64967e-163	-1.38366e-162	1.24713e-163	-3.3446e-163	-3.8916e-163	1.22302e-163	-2.36535e-163	9.37951e-164	-4.60966e-163	2.35005e-163	-2.1707e-163	2.29974e-164	8.44893e-164	0
-7.08794e-163	-3.28427e-164	7.48277e-163	-3.83543e-163	1.35766e-163	7.71683e-163	-4.70451e-163	3.70458e-163	-8.19049e-163	-4.14127e-163	2.56094e-163	-2.28457e-164	-3.00857e-163	7.92725e-164	-1.06985e-163	-5.30966e-163	8.92258e-163	-5.64967e-163	-1.38366e-162	1.24713e-163	-3.3446e-163	-3.8916e-163	1.22302e-163	-2.36535e-163	9.37951e-164	-4.60966e-163	2.35005e-163	-2.1707e-163	2.29974e-164	8.44893e-164	0
-7.08794e-163	-3.28427e-164	7.48277e-163	-3.83543e-163	1.35766e-163	7.71683e-163	-4.70451e-163	3.70458e-163	-8.19049e-163	-4.14127e-163	2.56094e-163	-2.28457e-164	-3.00857e-163	7.92725e-164	-1.06985e-163	-5.30966e-163	8.92258e-163	-5.64967e-163	-1.38366e-162	1.24713e-163	-3.3446e-163	-3.8916e-163	1.22302e-163	-2.36535e-163	9.37951e-164	-4.60966e-163	2.35005e-163	-2.1707e-163	2.29974e-164	8.44893e-164	0
-7.08794e-163	-3.28427e-164	7.48277e-163	-3.83543e-163	1.35766e-163	7.71683e-163	-4.70451e-163	3.70458e-163	-8.19049e-163	-4.14127e-163	2.56094e-163	-2.28457e-164	-3.00857e-163	7.92725e-164	-1.06985e-163	-5.30966e-163	8.92258e-163	-5.64967e-163	-1.38366e-162	1.24713e-163	-3.3446e-163	-3.8916e-163	1.22302e-163	-2.36535e-163	9.37951e-164	-4.60966e-163	2.35005e-163	-2.1707e-163	2.29974e-164	8.44893e-164	0
-7.08794e-163	-3.28427e-164	7.48277e-163	-3.83543e-163	1.35766e-163	7.71683e-163	-4.70451e-163	3.70458e-163	-8.19049e-163	-4.14127e-163	2.56094e-163	-2.28457e-164	-3.00857e-163	7.92725e-164	-1.06985e-163	-5.30966e-163	8.92258e-163	-5.64967e-163	-1.38366e-162	1.24713e-163	-3.3446e-163	-3.8916e-163	1.22302e-163	-2.36535e-163	9.37951e-164	-4.60966e-163	2.35005e-163	-2.1707e-163	2.29974e-164	8.44893e-164	0
-7.08794e-163	-3.28427e-164	7.48277e-163	-3.83543e-163	1.35766e-163	7.71683e-163	-4.70451e-163	3.70458e-163	-8.19049e-163	-4.14127e-163	2.56094e-163	-2.28457e-164	-3.00857e-163	7.92725e-164	-1.06985e-163	-5.30966e-163	8.92258e-163	-5.64967e-163	-1.38366e-162	1.24713e-163	-3.3446e-163	-3.8916e-163	1.22302e-163	-2.36535e-163	9.37951e-164	-4.60966e-163	2.35005e-163	-2.1707e-163	2.29974e-164	8.44893e-164	0
-7.08794e-163	-3.28427e-164	7.48277e-163	-3.83543e-163	1.35766e-163	7.71683e-163	-4.70451e-163	3.70458e-163	-8.19049e-163	-4.14127e-163	2.56094e-163	-2.28457e-164	-3.00857e-163	7.92725e-164	-1.06985e-163	-5.30966e-163	8.92258e-163	-5.64967e-163	-1.38366e-162	1.24713e-163	-3.3446e-163	-3.8916e-163	1.22302e-163	-2.36535e-163	9.37951e-164	-4.60966e-163	2.35005e-163	-2.1707e-163	2.29974e-164	8.44893e-164	0
-7.08794e-163	-3.28427e-164	7.48277e-163	-3.83543e-163	1.35766e-163	7.71683e-163	-4.70451e-163	3.70458e-163	-8.19049e-163	-4.14127e-163	2.56094e-163	-2.28457e-164	-3.00857e-163	7.92725e-164	-1.06985e-163	-5.30966e-163	8.92258e-163	-5.64967e-163	-1.38366e-162	1.24713e-163	-3.3446e-163	-3.8916e-163	1.22302e-163	-2.36535e-163	9.37951e-164	-4.60966e-163	2.35005e-163	-2.1707e-163	2.29974e-164	8.44893e-164	0
-7.08794e-163	-3.28427e-164	7.48277e-163	-3.83543e-163	1.35766e-163	7.71683e-163	-4.70451e-163	3.70458e-163	-8.19049e-163	-4.14127e-163	2.56094e-163	-2.28457e-164	-3.00857e-163	7.92725e-164	-1.06985e-163	-5.30966e-163	8.92258e-163	-5.64967e-163	-1.38366e-162	1.24713e-163	-3.3446e-163	-3.8916e-163	1.22302e-163	-2.36535e-163	9.37951e-164	-4.60966e-163	2.35005e-163	-2.1707e-163	2.29974e-164	8.44893e-164	0
-7.08794e-163	-3.28427e-164	7.48277e-163	-3.83543e-163	1.35766e-163	7.71683e-163	-4.70451e-163	3.70458e-163	-8.19049e-163	-4.14127e-163	2.56094e-163	-2.28457e-164	-3.00857e-163	7.92725e-164	-1.06985e-163	-5.30966e-163	8.92258e-163	-5.64967e-163	-1.38366e-162	1.24713e-163	-3.3446e-163	-3.8916e-163	1.22302e-163	-2.36535e-163	9.37951e-164	-4.60966e-163	2.35005e-163	-2.1707e-163	2.29974e-164	8.44893e-164	0
-7.08794e-163	-3.28427e-164	7.48277e-163	-3.83543e-163	1.35766e-163	7.71683e-163	-4.70451e-163	3.70458e-163	-8.19049e-163	-4.14127e-163	2.56094e-163	-2.28457e-164	-3.00857e-163	7.92725e-164	-1.06985e-163	-5.30966e-163	8.92258e-163	-5.64967e-163	-1.38366e-162	1.24713e-163	-3.3446e-163	-3.8916e-163	1.22302e-163	-2.36535e-163	9.37951e-164	-4.60966e-163	2.35005e-163	-2.1707e-163	2.29974e-164	8.44893e-164	0
-7.08794e-163	-3.28427e-164	7.48277e-163	-3.83543e-163	1.35766e-163	7.71683e-163	-4.70451e-163	3.70458e-163	-8.19049e-163	-4.14127e-163	2.56094e-163	-2.28457e-164	-3.00857e-163	7.92725e-164	-1.06985e-163	-5.30966e-163	8.92258e-163	-5.64967e-163	-1.38366e-162	1.24713e-163	-3.3446e-163	-3.8916e-163	1.22302e-163	-2.36535e-163	9.37951e-164	-4.60966e-163	2.35005e-163	-2.1707e-163	2.29974e-164	8.44893e-164	0
-7.08794e-163	-3.28427e-164	7.48277e-163	-3.83543e-163	1.35766e-163	7.71683e-163	-4.70451e-163	3.70458e-163	-8.19049e-163	-4.14127e-163	2.56094e-163	-2.28457e-164	-3.00857e-163	7.92725e-164	-1.06985e-163	-5.30966e-163	8.92258e-163	-5.64967e-163	-1.38366e-162	1.24713e-163	-3.3446e-163	-3.8916e-163	1.22302e-163	-2.36535e-163	9.37951e-164	-4.60966e-163	2.35005e-163	-2.1707e-163	2.29974e-164	8.44893e-164	0
-7.08794e-163	-3.28427e-164	7.48277e-163	-3.83543e-163	1.35766e-163	7.71683e-163	-4.70451e-163	3.70458e-163	-8.19049e-163	-4.14127e-163	2.56094e-163	-2.28457e-164	-3.00857e-163	7.92725e-164	-1.06985e-163	-5.30966e-163	8.92258e-163	-5.64967e-163	-1.38366e-162	1.24713e-163	-3.3446e-163	-3.8916e-163	1.22302e-163	-2.36535e-163	9.37951e-164	-4.60966e-163	2.35005e-163	-2.1707e-163	2.29974e-164	8.44893e-164	0
-7.08794e-163	-3.28427e-164	7.48277e-163	-3.83543e-163	1.35766e-163	7.71683e-163	-4.70451e-163	3.70458e-163	-8.19049e-163	-4.14127e-163	2.56094e-163	-2.28457e-164	-3.00857e-163	7.92725e-164	-1.06985e-163	-5.30966e-163	8.92258e-163	-5.64967e-163	-1.38366e-162	1.24713e-163	-3.3446e-163	-3.8916e-163	1.22302e-163	-2.36535e-163	9.37951e-164	-4.60966e-163	2.35005e-163	-2.1707e-163	2.29974e-164	8.44893e-164	0
-7.08794e-163	-3.28427e-164	7.48277e-163	-3.83543e-163	1.35766e-163	7.71683e-163	-4.70451e-163	3.70458e-163	-8.19049e-163	-4.14127e-163	2.56094e-163	-2.28457e-164	-3.00857e-163	7.92725e-164	-1.06985e-163	-5.30966e-163	8.92258e-163	-5.64967e-163	-1.38366e-162	1.24713e-163	-3.3446e-163	-3.8916e-163	1.22302e-163	-2.36535e-163	9.37951e-164	-4.60966e-163	2.35005e-163	-2.1707e-163	2.29974e-164	8.44893e-164	0
-7.08794e-163	-3.28427e-164	7.48277e-163	-3.83543e-163	1.35766e-163	7.71683e-163	-4.70451e-163	3.70458e-163	-8.19049e-163	-4.14127e-163	2.56094e-163	-2.28457e-164	-3.00857e-163	7.92725e-164	-1.06985e-163	-5.30966e-163	8.92258e-163	-5.64967e-163	-1.38366e-162	1.24713e-163	-3.3446e-163	-3.8916e-163	1.22302e-163	-2.36535e-163	9.37951e-164	-4.60966e-163	2.35005e-163	-2.1707e-163	2.29974e-164	8.44893e-164	0
-7.08794e-163	-3.28427e-164	7.48277e-163	-3.83543e-163	1.35766e-163	7.71683e-163	-4.70451e-163	3.70458e-163	-8.19049e-163	-4.14127e-163	2.56094e-163	-2.28457e-164	-3.00857e-163	7.92725e-164	-1.06985e-163	-5.30966e-163	8.92258e-163	-5.64967e-163	-1.38366e-162	1.24713e-163	-3.3446e-163	-3.8916e-163	1.22302e-163	-2.36535e-163	9.37951e-164	-4.60966e-163	2.35005e-163	-2.1707e-163	2.29974e-164	8.44893e-164	0
-7.08794e-163	-3.28427e-164	7.48277e-163	-3.83543e-163	1.35766e-163	7.71683e-163	-4.70451e-163	3.70458e-163	-8.19049e-163	-4.14127e-163	2.56094e-163	-2.28457e-164	-3.00857e-163	7.92725e-164	-1.06985e-163	-5.30966e-163	8.92258e-163	-5.64967e-163	-1.38366e-162	1.24713e-163	-3.3446e-163	-3.8916e-163	1.22302e-163	-2.36535e-163	9.37951e-164	-4.60966e-163	2.35005e-163	-2.1707e-163	2.29974e-164	8.44893e-164	0
-7.08794e-163	-3.28427e-164	7.48277e-163	-3.83543e-163	1.35766e-163	7.71683e-163	-4.70451e-163	3.70458e-163	-8.19049e-163	-4.14127e-163	2.56094e-163	-2.28457e-164	-3.00857e-163	7.92725e-164	-1.06985e-163	-5.30966e-163	8.92258e-163	-5.64967e-163	-1.38366e-162	1.24713e-163	-3.3446e-163	-3.8916e-163	1.22302e-163	-2.36535e-163	9.37951e-164	-4.60966e-163	2.35005e-163	-2.1707e-163	2.29974e-164	8.44893e-164	0
-7.08794e-163	-3.28427e-164	7.48277e-163	-3.83543e-163	1.35766e-163	7.71683e-163	-4.70451e-163	3.70458e-163	-8.19049e-163	-4.14127e-163	2.56094e-163	-2.28457e-164	-3.00857e-163	7.92725e-164	-1.06985e-163	-5.30966e-163	8.92258e-163	-5.64967e-163	-1.38366e-162	1.24713e-163	-3.3446e-163	-3.8916e-163	1.22302e-163	-2.36535e-163	9.37951e-164	-4.60966e-163	2.35005e-163	-2.1707e-163	2.29974e-164	8.44893e-164	0
-7.08794e-163	-3.28427e-164	7.48277e-163	-3.83543e-163	1.35766e-163	7.71683e-163	-4.70451e-163	3.70458e-163	-8.19049e-163	-4.14127e-163	2.56094e-163	-2.28457e-164	-3.00857e-163	7.92725e-164	-1.06985e-163	-5.30966e-163	8.92258e-163	-5.64967e-163	-1.38366e-162	1.24713e-163	-3.3446e-163	-3.8916e-163	1.22302e-163	-2.36535e-163	9.37951e-164	-4.60966e-163	2.35005e-163	-2.1707e-163	2.29974e-164	8.44893e-164	0
-7.08794e-163	-3.28427e-164	7.48277e-163	-3.83543e-163	1.35766e-163	7.71683e-163	-4.70451e-163	3.70458e-163	-8.19049e-163	-4.14127e-163	2.56094e-163	-2.28457e-164	-3.00857e-163	7.92725e-164	-1.06985e-163	-5.30966e-163	8.92258e-163	-5.64967e-163	-1.38366e-162	1.24713e-163	-3.3446e-163	-3.8916e-163	1.22302e-163	-2.36535e-163	9.37951e-164	-4.60966e-163	2.35005e-163	-2.1707e-163	2.29974e-164	8.44893e-164	0
-7.08794e-163	-3.28427e-164	7.48277e-163	-3.83543e-163	1.35766e-163	7.71683e-163	-4.70451e-163	3.70458e-163	-8.19049e-163	-4.14127e-163	2.56094e-163	-2.28457e-164	-3.00857e-163	7.92725e-164	-1.06985e-163	-5.30966e-163	8.92258e-163	-5.64967e-163	-1.38366e-162	1.24713e-163	-3.3446e-163	-3.8916e-163	1.22302e-163	-2.36535e-163	9.37951e-164	-4.60966e-163	2.35005e-163	-2.1707e-163	2.29974e-164	8.44893e-164	0
-7.08794e-163	-3.28427e-164	7.48277e-163	-3.83543e-163	1.35766e-163	7.71683e-163	-4.70451e-163	3.70458e-163	-8.19049e-163	-4.14127e-163	2.56094e-163	-2.28457e-164	-3.00857e-163	7.92725e-164	-1.06985e-163	-5.30966e-163	8.92258e-163	-5.64967e-163	-1.38366e-162	1.24713e-163	-3.3446e-163	-3.8916e-163	1.22302e-163	-2.36535e-163	9.37951e-164	-4.60966e-163	2.35005e-163	-2.1707e-163	2.29974e-164	8.44893e-164	0
-7.08794e-163	-3.28427e-164	7.48277e-163	-3.83543e-163	1.35766e-163	7.71683e-163	-4.70451e-163	3.70458e-163	-8.19049e-163	-4.14127e-163	2.56094e-163	-2.28457e-164	-3.00857e-163	7.92725e-164	-1.06985e-163	-5.30966e-163	8.92258e-163	-5.64967e-163	-1.38366e-162	1.24713e-163	-3.3446e-163	-3.8916e-163	1.22302e-163	-2.36535e-163	9.37951e-164	-4.60966e-163	2.35005e-163	-2.1707e-163	2.29974e-164	8.44893e-164	0
-7.08794e-163	-3.28427e-164	7.48277e-163	-3.83543e-163	1.35766e-163	7.71683e-163	-4.70451e-163	3.70458e-163	-8.19049e-163	-4.14127e-163	2.56094e-163	-2.28457e-164	-3.00857e-163	7.92725e-164	-1.06985e-163	-5.30966e-163	8.92258e-163	-5.64967e-163	-1.38366e-162	1.24713e-163	-3.3446e-163	-3.8916e-163	1.22302e-163	-2.36535e-163	9.37951e-164	-4.60966e-163	2.35005e-163	-2.1707e-163	2.29974e-164	8.44893e-164	0
-7.08794e-163	-3.28427e-164	7.48277e-163	-3.83543e-163	1.35766e-163	7.71683e-163	-4.70451e-163	3.70458e-163	-8.19049e-163	-4.14127e-163	2.56094e-163	-2.28457e-164	-3.00857e-163	7.92725e-164	-1.06985e-163	-5.30966e-163	8.92258e-163	-5.64967e-163	-1.38366e-162	1.24713e-163	-3.3446e-163	-3.8916e-163	1.22302e-163	-2.36535e-163	9.37951e-164	-4.60966e-163	2.35005e-163	-2.1707e-163	2.29974e-164	8.44893e-164	0
-7.08794e-163	-3.28427e-164	7.48277e-163	-3.83543e-163	1.35766e-163	7.71683e-163	-4.70451e-163	3.70458e-163	-8.19049e-163	-4.14127e-163	2.56094e-163	-2.28457e-164	-3.00857e-163	7.92725e-164	-1.06985e-163	-5.30966e-163	8.92258e-163	-5.64967e-163	-1.38366e-162	1.24713e-163	-3.3446e-163	-3.8916e-163	1.22302e-163	-2.36535e-163	9.37951e-164	-4.60966e-163	2.35005e-163	-2.1707e-163	2.29974e-164	8.44893e-164	0
-7.08794e-163	-3.28427e-164	7.48277e-163	-3.83543e-163	1.35766e-163	7.71683e-163	-4.70451e-163	3.70458e-163	-8.19049e-163	-4.14127e-163	2.56094e-163	-2.28457e-164	-3.00857e-163	7.92725e-164	-1.06985e-163	-5.30966e-163	8.92258e-163	-5.64967e-163	-1.38366e-162	1.24713e-163	-3.3446e-163	-3.8916e-163	1.22302e-163	-2.36535e-163	9.37951e-164	-4.60966e-163	2.35005e-163	-2.1707e-163	2.29974e-164	8.44893e-164	0
-7.08794e-163	-3.28427e-164	7.48277e-163	-3.83543e-163	1.35766e-163	7.71683e-163	-4.70451e-163	3.70458e-163	-8.19049e-163	-4.14127e-163	2.56094e-163	-2.28457e-164	-3.00857e-163	7.92725e-164	-1.06985e-163	-5.30966e-163	8.92258e-163	-5.64967e-163	-1.38366e-162	1.24713e-163	-3.3446e-163	-3.8916e-163	1.22302e-163	-2.36535e-163	9.37951e-164	-4.60966e-163	2.35005e-163	-2.1707e-163	2.29974e-164	8.44893e-164	0
-7.08794e-163	-3.28427e-164	7.48277e-163	-3.83543e-163	1.35766e-163	7.71683e-163	-4.70451e-163	3.70458e-163	-8.19049e-163	-4.14127e-163	2.56094e-163	-2.28457e-164	-3.00857e-163	7.92725e-164	-1.06985e-163	-5.30966e-163	8.92258e-163	-5.64967e-163	-1.38366e-162	1.24713e-163	-3.3446e-163	-3.8916e-163	1.22302e-163	-2.36535e-163	9.37951e-164	-4.60966e-163	2.35005e-163	-2.1707e-163	2.29974e-164	8.44893e-164	0
-7.08794e-163	-3.28427e-164	7.48277e-163	-3.83543e-163	1.35766e-163	7.71683e-163	-4.70451e-163	3.70458e-163	-8.19049e-163	-4.14127e-163	2.56094e-163	-2.28457e-164	-3.00857e-163	7.92725e-164	-1.06985e-163	-5.30966e-163	8.92258e-163	-5.64967e-163	-1.38366e-162	1.24713e-163	-3.3446e-163	-3.8916e-163	1.22302e-163	-2.36535e-163	9.37951e-164	-4.60966e-163	2.35005e-163	-2.1707e-163	2.29974e-164	8.44893e-164	0
-7.08794e-163	-3.28427e-164	7.48277e-163	-3.83543e-163	1.35766e-163	7.71683e-163	-4.70451e-163	3.70458e-163	-8.19049e-163	-4.14127e-163	2.56094e-163	-2.28457e-164	-3.00857e-163	7.92725e-164	-1.06985e-163	-5.30966e-163	8.92258e-163	-5.64967e-163	-1.38366e-162	1.24713e-163	-3.3446e-163	-3.8916e-163	1.22302e-163	-2.36535e-163	9.37951e-164	-4.60966e-163	2.35005e-163	-2.1707e-163	2.29974e-164	8.44893e-164	0
-7.08794e-163	-3.28427e-164	7.48277e-163	-3.83543e-163	1.35766e-163	7.71683e-163	-4.70451e-163	3.70458e-163	-8.19049e-163	-4.14127e-163	2.56094e-163	-2.28457e-164	-3.00857e-163	7.92725e-164	-1.06985e-163	-5.30966e-163	8.92258e-163	-5.64967e-163	-1.38366e-162	1.24713e-163	-3.3446e-163	-3.8916e-163	1.22302e-163	-2.36535e-163	9.37951e-164	-4.60966e-163	2.35005e-163	-2.1707e-163	2.29974e-164	8.44893e-164	0
-7.08794e-163	-3.28427e-164	7.48277e-163	-3.83543e-163	1.35766e-163	7.71683e-163	-4.70451e-163	3.70458e-163	-8.19049e-163	-4.14127e-163	2.56094e-163	-2.28457e-164	-3.00857e-163	7.92725e-164	-1.06985e-163	-5.30966e-163	8.92258e-163	-5.64967e-163	-1.38366e-162	1.24713e-163	-3.3446e-163	-3.8916e-163	1.22302e-163	-2.36535e-163	9.37951e-164	-4.60966e-163	2.35005e-163	-2.1707e-163	2.29974e-164	8.44893e-164	0
-7.08794e-163	-3.28427e-164	7.48277e-163	-3.83543e-163	1.35766e-163	7.71683e-163	-4.70451e-163	3.70458e-163	-8.19049e-163	-4.14127e-163	2.56094e-163	-2.28457e-164	-3.00857e-163	7.92725e-164	-1.06985e-163	-5.30966e-163	8.92258e-163	-5.64967e-163	-1.38366e-162	1.24713e-163	-3.3446e-163	-3.8916e-163	1.22302e-163	-2.36535e-163	9.37951e-164	-4.60966e-163	2.35005e-163	-2.1707e-163	2.29974e-164	8.44893e-164	0
-7.08794e-163	-3.28427e-164	7.48277e-163	-3.83543e-163	1.35766e-163	7.71683e-163	-4.70451e-163	3.70458e-163	-8.19049e-163	-4.14127e-163	2.56094e-163	-2.28457e-164	-3.00857e-163	7.92725e-164	-1.06985e-163	-5.30966e-163	8.92258e-163	-5.64967e-163	-1.38366e-162	1.24713e-163	-3.3446e-163	-3.8916e-163	1.22302e-163	-2.36535e-163	9.37951e-164	-4.60966e-163	2.35005e-163	-2.1707e-163	2.29974e-164	8.44893e-164	0
-7.08794e-163	-3.28427e-164	7.48277e-163	-3.83543e-163	1.35766e-163	7.71683e-163	-4.70451e-163	3.70458e-163	-8.19049e-163	-4.14127e-163	2.56094e-163	-2.28457e-164	-3.00857e-163	7.92725e-164	-1.06985e-163	-5.30966e-163	8.92258e-163	-5.64967e-163	-1.38366e-162	1.24713e-163	-3.3446e-163	-3.8916e-163	1.22302e-163	-2.36535e-163	9.37951e-164	-4.60966e-163	2.35005e-163	-2.1707e-163	2.29974e-164	8.44893e-164	0
-7.08794e-163	-3.28427e-164	7.48277e-163	-3.83543e-163	1.35766e-163	7.71683e-163	-4.70451e-163	3.70458e-163	-8.19049e-163	-4.14127e-163	2.56094e-163	-2.28457e-164	-3.00857e-163	7.92725e-164	-1.06985e-163	-5.30966e-163	8.92258e-163	-5.64967e-163	-1.38366e-162	1.24713e-163	-3.3446e-163	-3.8916e-163	1.22302e-163	-2.36535e-163	9.37951e-164	-4.60966e-163	2.35005e-163	-2.1707e-163	2.29974e-164	8.44893e-164	0
-7.08794e-163	-3.28427e-164	7.48277e-163	-3.83543e-163	1.35766e-163	7.71683e-163	-4.70451e-163	3.70458e-163	-8.19049e-163	-4.14127e-163	2.56094e-163	-2.28457e-164	-3.00857e-163	7.92725e-164	-1.06985e-163	-5.30966e-163	8.92258e-163	-5.64967e-163	-1.38366e-162	1.24713e-163	-3.3446e-163	-3.8916e-163	1.22302e-163	-2.36535e-163	9.37951e-164	-4.60966e-163	2.35005e-163	-2.1707e-163	2.29974e-164	8.44893e-164	0
-7.08794e-163	-3.28427e-164	7.48277e-163	-3.83543e-163	1.35766e-163	7.71683e-163	-4.70451e-163	3.70458e-163	-8.19049e-163	-4.14127e-163	2.56094e-163	-2.28457e-164	-3.00857e-163	7.92725e-164	-1.06985e-163	-5.30966e-163	8.92258e-163	-5.64967e-163	-1.38366e-162	1.24713e-163	-3.3446e-163	-3.8916e-163	1.22302e-163	-2.36535e-163	9.37951e-164	-4.60966e-163	2.35005e-163	-2.1707e-163	2.29974e-164	8.44893e-164	0
-7.08794e-163	-3.28427e-164	7.48277e-163	-3.83543e-163	1.35766e-163	7.71683e-163	-4.70451e-163	3.70458e-163	-8.19049e-163	-4.14127e-163	2.56094e-163	-2.28457e-164	-3.00857e-163	7.92725e-164	-1.06985e-163	-5.30966e-163	8.92258e-163	-5.64967e-163	-1.38366e-162	1.24713e-163	-3.3446e-163	-3.8916e-163	1.22302e-163	-2.36535e-163	9.37951e-164	-4.60966e-163	2.35005e-163	-2.1707e-163	2.29974e-164	8.44893e-164	0
-7.08794e-163	-3.28427e-164	7.48277e-163	-3.83543e-163	1.35766e-163	7.71683e-163	-4.70451e-163	3.70458e-163	-8.19049e-163	-4.14127e-163	2.56094e-163	-2.28457e-164	-3.00857e-163	7.92725e-164	-1.06985e-163	-5.30966e-163	8.92258e-163	-5.64967e-163	-1.38366e-162	1.24713e-163	-3.3446e-163	-3.8916e-163	1.22302e-163	-2.36535e-163	9.37951e-164	-4.60966e-163	2.35005e-163	-2.1707e-163	2.29974e-164	8.44893e-164	0
-7.08794e-163	-3.28427e-164	7.48277e-163	-3.83543e-163	1.35766e-163	7.71683e-163	-4.70451e-163	3.70458e-163	-8.19049e-163	-4.14127e-163	2.56094e-163	-2.28457e-164	-3.00857e-163	7.92725e-164	-1.06985e-163	-5.30966e-163	8.92258e-163	-5.64967e-163	-1.38366e-162	1.24713e-163	-3.3446e-163	-3.8916e-163	1.22302e-163	-2.36535e-163	9.37951e-164	-4.60966e-163	2.35005e-163	-2.1707e-163	2.29974e-164	8.44893e-164	0
-7.08794e-163	-3.28427e-164	7.48277e-163	-3.83543e-163	1.35766e-163	7.71683e-163	-4.70451e-163	3.70458e-163	-8.19049e-163	-4.14127e-163	2.56094e-163	-2.28457e-164	-3.00857e-163	7.92725e-164	-1.06985e-163	-5.30966e-163	8.92258e-163	-5.64967e-163	-1.38366e-162	1.24713e-163	-3.3446e-163	-3.8916e-163	1.22302e-163	-2.36535e-163	9.37951e-164	-4.60966e-163	2.35005e-163	-2.1707e-163	2.29974e-164	8.44893e-164	0
-7.08794e-163	-3.28427e-164	7.48277e-163	-3.83543e-163	1.35766e-163	7.71683e-163	-4.70451e-163	3.70458e-163	-8.19049e-163	-4.14127e-163	2.56094e-163	-2.28457e-164	-3.00857e-163	7.92725e-164	-1.06985e-163	-5.30966e-163	8.92258e-163	-5.64967e-163	-1.38366e-162	1.24713e-163	-3.3446e-163	-3.8916e-163	1.22302e-163	-2.36535e-163	9.37951e-164	-4.60966e-163	2.35005e-163	-2.1707e-163	2.29974e-164	8.44893e-164	0
-7.08794e-163	-3.28427e-164	7.48277e-163	-3.83543e-163	1.35766e-163	7.71683e-163	-4.70451e-163	3.70458e-163	-8.19049e-163	-4.14127e-163	2.56094e-163	-2.28457e-164	-3.00857e-163	7.92725e-164	-1.06985e-163	-5.30966e-163	8.92258e-163	-5.64967e-163	-1.38366e-162	1.24713e-163	-3.3446e-163	-3.8916e-163	1.22302e-163	-2.36535e-163	9.37951e-164	-4.60966e-163	2.35005e-163	-2.1707e-163	2.29974e-164	8.44893e-164	0
-7.08794e-163	-3.28427e-164	7.48277e-163	-3.83543e-163	1.35766e-163	7.71683e-163	-4.70451e-163	3.70458e-163	-8.19049e-163	-4.14127e-163	2.56094e-163	-2.28457e-164	-3.00857e-163	7.92725e-164	-1.06985e-163	-5.30966e-163	8.92258e-163	-5.64967e-163	-1.38366e-162	1.24713e-163	-3.3446e-163	-3.8916e-163	1.22302e-163	-2.36535e-163	9.37951e-164	-4.60966e-163	2.35005e-163	-2.1707e-163	2.29974e-164	8.44893e-164	0
-7.08794e-163	-3.28427e-164	7.48277e-163	-3.83543e-163	1.35766e-163	7.71683e-163	-4.70451e-163	3.70458e-163	-8.19049e-163	-4.14127e-163	2.56094e-163	-2.28457e-164	-3.00857e-163	7.92725e-164	-1.06985e-163	-5.30966e-163	8.92258e-163	-5.64967e-163	-1.38366e-162	1.24713e-163	-3.3446e-163	-3.8916e-163	1.22302e-163	-2.36535e-163	9.37951e-164	-4.60966e-163	2.35005e-163	-2.1707e-163	2.29974e-164	8.44893e-164	0
-7.08794e-163	-3.28427e-164	7.48277e-163	-3.83543e-163	1.35766e-163	7.71683e-163	-4.70451e-163	3.70458e-163	-8.19049e-163	-4.14127e-163	2.56094e-163	-2.28457e-164	-3.00857e-163	7.92725e-164	-1.06985e-163	-5.30966e-163	8.92258e-163	-5.64967e-163	-1.38366e-162	1.24713e-163	-3.3446e-163	-3.8916e-163	1.22302e-163	-2.36535e-163	9.37951e-164	-4.60966e-163	2.35005e-163	-2.1707e-163	2.29974e-164	8.44893e-164	0
-7.08794e-163	-3.28427e-164	7.48277e-163	-3.83543e-163	1.35766e-163	7.71683e-163	-4.70451e-163	3.70458e-163	-8.19049e-163	-4.14127e-163	2.56094e-163	-2.28457e-164	-3.00857e-163	7.92725e-164	-1.06985e-163	-5.30966e-163	8.92258e-163	-5.64967e-163	-1.38366e-162	1.24713e-163	-3.3446e-163	-3.8916e-163	1.22302e-163	-2.36535e-163	9.37951e-164	-4.60966e-163	2.35005e-163	-2.1707e-163	2.29974e-164	8.44893e-164	0
-7.08794e-163	-3.28427e-164	7.48277e-163	-3.83543e-163	1.35766e-163	7.71683e-163	-4.70451e-163	3.70458e-163	-8.19049e-163	-4.14127e-163	2.56094e-163	-2.28457e-164	-3.00857e-163	7.92725e-164	-1.06985e-163	-5.30966e-163	8.92258e-163	-5.64967e-163	-1.38366e-162	1.24713e-163	-3.3446e-163	-3.8916e-163	1.22302e-163	-2.36535e-163	9.37951e-164	-4.60966e-163	2.35005e-163	-2.1707e-163	2.29974e-164	8.44893e-164	0
-7.08794e-163	-3.28427e-164	7.48277e-163	-3.83543e-163	1.35766e-163	7.71683e-163	-4.70451e-163	3.70458e-163	-8.19049e-163	-4.14127e-163	2.56094e-163	-2.28457e-164	-3.00857e-163	7.92725e-164	-1.06985e-163	-5.30966e-163	8.92258e-163	-5.64967e-163	-1.38366e-162	1.24713e-163	-3.3446e-163	-3.8916e-163	1.22302e-163	-2.36535e-163	9.37951e-164	-4.60966e-163	2.35005e-163	-2.1707e-163	2.29974e-164	8.44893e-164	0
-7.08794e-163	-3.28427e-164	7.48277e-163	-3.83543e-163	1.35766e-163	7.71683e-163	-4.70451e-163	3.70458e-163	-8.19049e-163	-4.14127e-163	2.56094e-163	-2.28457e-164	-3.00857e-163	7.92725e-164	-1.06985e-163	-5.30966e-163	8.92258e-163	-5.64967e-163	-1.38366e-162	1.24713e-163	-3.3446e-163	-3.8916e-163	1.22302e-163	-2.36535e-163	9.37951e-164	-4.60966e-163	2.35005e-163	-2.1707e-163	2.29974e-164	8.44893e-164	0
-7.08794e-163	-3.28427e-164	7.48277e-163	-3.83543e-163	1.35766e-163	7.71683e-163	-4.70451e-163	3.70458e-163	-8.19049e-163	-4.14127e-163	2.56094e-163	-2.28457e-164	-3.00857e-163	7.92725e-164	-1.06985e-163	-5.30966e-163	8.92258e-163	-5.64967e-163	-1.38366e-162	1.24713e-163	-3.3446e-163	-3.8916e-163	1.22302e-163	-2.36535e-163	9.37951e-164	-4.60966e-163	2.35005e-163	-2.1707e-163	2.29974e-164	8.44893e-164	0
-7.08794e-163	-3.28427e-164	7.48277e-163	-3.83543e-163	1.35766e-163	7.71683e-163	-4.70451e-163	3.70458e-163	-8.19049e-163	-4.14127e-163	2.56094e-163	-2.28457e-164	-3.00857e-163	7.92725e-164	-1.06985e-163	-5.30966e-163	8.92258e-163	-5.64967e-163	-1.38366e-162	1.24713e-163	-3.3446e-163	-3.8916e-163	1.22302e-163	-2.36535e-163	9.37951e-164	-4.60966e-163	2.35005e-163	-2.1707e-163	2.29974e-164	8.44893e-164	0
-7.08794e-163	-3.28427e-164	7.48277e-163	-3.83543e-163	1.35766e-163	7.71683e-163	-4.70451e-163	3.70458e-163	-8.19049e-163	-4.14127e-163	2.56094e-163	-2.28457e-164	-3.00857e-163	7.92725e-164	-1.06985e-163	-5.30966e-163	8.92258e-163	-5.64967e-163	-1.38366e-162	1.24713e-163	-3.3446e-163	-3.8916e-163	1.22302e-163	-2.36535e-163	9.37951e-164	-4.60966e-163	2.35005e-163	-2.1707e-163	2.29974e-164	8.44893e-164	0
-7.08794e-163	-3.28427e-164	7.48277e-163	-3.83543e-163	1.35766e-163	7.71683e-163	-4.70451e-163	3.70458e-163	-8.19049e-163	-4.14127e-163	2.56094e-163	-2.28457e-164	-3.00857e-163	7.92725e-164	-1.06985e-163	-5.30966e-163	8.92258e-163	-5.64967e-163	-1.38366e-162	1.24713e-163	-3.3446e-163	-3.8916e-163	1.22302e-163	-2.36535e-163	9.37951e-164	-4.60966e-163	2.35005e-163	-2.1707e-163	2.29974e-164	8.44893e-164	0
-7.08794e-163	-3.28427e-164	7.48277e-163	-3.83543e-163	1.35766e-163	7.71683e-163	-4.70451e-163	3.70458e-163	-8.19049e-163	-4.14127e-163	2.56094e-163	-2.28457e-164	-3.00857e-163	7.92725e-164	-1.06985e-163	-5.30966e-163	8.92258e-163	-5.64967e-163	-1.38366e-162	1.24713e-163	-3.3446e-163	-3.8916e-163	1.22302e-163	-2.36535e-163	9.37951e-164	-4.60966e-163	2.35005e-163	-2.1707e-163	2.29974e-164	8.44893e-164	0
-7.08794e-163	-3.28427e-164	7.48277e-163	-3.83543e-163	1.35766e-163	7.71683e-163	-4.70451e-163	3.70458e-163	-8.19049e-163	-4.14127e-163	2.56094e-163	-2.28457e-164	-3.00857e-163	7.92725e-164	-1.06985e-163	-5.30966e-163	8.92258e-163	-5.64967e-163	-1.38366e-162	1.24713e-163	-3.3446e-163	-3.8916e-163	1.22302e-163	-2.36535e-163	9.37951e-164	-4.60966e-163	2.35005e-163	-2.1707e-163	2.29974e-164	8.44893e-164	0
-7.08794e-163	-3.28427e-164	7.48277e-163	-3.83543e-163	1.35766e-163	7.71683e-163	-4.70451e-163	3.70458e-163	-8.19049e-163	-4.14127e-163	2.56094e-163	-2.28457e-164	-3.00857e-163	7.92725e-164	-1.06985e-163	-5.30966e-163	8.92258e-163	-5.64967e-163	-1.38366e-162	1.24713e-163	-3.3446e-163	-3.8916e-163	1.22302e-163	-2.36535e-163	9.37951e-164	-4.60966e-163	2.35005e-163	-2.1707e-163	2.29974e-164	8.44893e-164	0
-7.08794e-163	-3.28427e-164	7.48277e-163	-3.83543e-163	1.35766e-163	7.71683e-163	-4.70451e-163	3.70458e-163	-8.19049e-163	-4.14127e-163	2.56094e-163	-2.28457e-164	-3.00857e-163	7.92725e-164	-1.06985e-163	-5.30966e-163	8.92258e-163	-5.64967e-163	-1.38366e-162	1.24713e-163	-3.3446e-163	-3.8916e-163	1.22302e-163	-2.36535e-163	9.37951e-164	-4.60966e-163	2.35005e-163	-2.1707e-163	2.29974e-164	8.44893e-164	0
-7.08794e-163	-3.28427e-164	7.48277e-163	-3.83543e-163	1.35766e-163	7.71683e-163	-4.70451e-163	3.70458e-163	-8.19049e-163	-4.14127e-163	2.56094e-163	-2.28457e-164	-3.00857e-163	7.92725e-164	-1.06985e-163	-5.30966e-163	8.92258e-163	-5.64967e-163	-1.38366e-162	1.24713e-163	-3.3446e-163	-3.8916e-163	1.22302e-163	-2.36535e-163	9.37951e-164	-4.60966e-163	2.35005e-163	-2.1707e-163	2.29974e-164	8.44893e-164	0
-7.08794e-163	-3.28427e-164	7.48277e-163	-3.83543e-163	1.35766e-163	7.71683e-163	-4.70451e-163	3.70458e-163	-8.19049e-163	-4.14127e-163	2.56094e-163	-2.28457e-164	-3.00857e-163	7.92725e-164	-1.06985e-163	-5.30966e-163	8.92258e-163	-5.64967e-163	-1.38366e-162	1.24713e-163	-3.3446e-163	-3.8916e-163	1.22302e-163	-2.36535e-163	9.37951e-164	-4.60966e-163	2.35005e-163	-2.1707e-163	2.29974e-164	8.44893e-164	0
-7.08794e-163	-3.28427e-164	7.48277e-163	-3.83543e-163	1.35766e-163	7.71683e-163	-4.70451e-163	3.70458e-163	-8.19049e-163	-4.14127e-163	2.56094e-163	-2.28457e-164	-3.00857e-163	7.92725e-164	-1.06985e-163	-5.30966e-163	8.92258e-163	-5.64967e-163	-1.38366e-162	1.24713e-163	-3.3446e-163	-3.8916e-163	1.22302e-163	-2.36535e-163	9.37951e-164	-4.60966e-163	2.35005e-163	-2.1707e-163	2.29974e-164	8.44893e-164	0
-7.08794e-163	-3.28427e-164	7.48277e-163	-3.83543e-163	1.35766e-163	7.71683e-163	-4.70451e-163	3.70458e-163	-8.19049e-163	-4.14127e-163	2.56094e-163	-2.28457e-164	-3.00857e-163	7.92725e-164	-1.06985e-163	-5.30966e-163	8.92258e-163	-5.64967e-163	-1.38366e-162	1.24713e-163	-3.3446e-163	-3.8916e-163	1.22302e-163	-2.36535e-163	9.37951e-164	-4.60966e-163	2.35005e-163	-2.1707e-163	2.29974e-164	8.44893e-164	0
-7.08794e-163	-3.28427e-164	7.48277e-163	-3.83543e-163	1.35766e-163	7.71683e-163	-4.70451e-163	3.70458e-163	-8.19049e-163	-4.14127e-163	2.56094e-163	-2.28457e-164	-3.00857e-163	7.92725e-164	-1.06985e-163	-5.30966e-163	8.92258e-163	-5.64967e-163	-1.38366e-162	1.24713e-163	-3.3446e-163	-3.8916e-163	1.22302e-163	-2.36535e-163	9.37951e-164	-4.60966e-163	2.35005e-163	-2.1707e-163	2.29974e-164	8.44893e-164	0
-7.08794e-163	-3.28427e-164	7.48277e-163	-3.83543e-163	1.35766e-163	7.71683e-163	-4.70451e-163	3.70458e-163	-8.19049e-163	-4.14127e-163	2.56094e-163	-2.28457e-164	-3.00857e-163	7.92725e-164	-1.06985e-163	-5.30966e-163	8.92258e-163	-5.64967e-163	-1.38366e-162	1.24713e-163	-3.3446e-163	-3.8916e-163	1.22302e-163	-2.36535e-163	9.37951e-164	-4.60966e-163	2.35005e-163	-2.1707e-163	2.29974e-164	8.44893e-164	0
-7.08794e-163	-3.28427e-164	7.48277e-163	-3.83543e-163	1.35766e-163	7.71683e-163	-4.70451e-163	3.70458e-163	-8.19049e-163	-4.14127e-163	2.56094e-163	-2.28457e-164	-3.00857e-163	7.92725e-164	-1.06985e-163	-5.30966e-163	8.92258e-163	-5.64967e-163	-1.38366e-162	1.24713e-163	-3.3446e-163	-3.8916e-163	1.22302e-163	-2.36535e-163	9.37951e-164	-4.60966e-163	2.35005e-163	-2.1707e-163	2.29974e-164	8.44893e-164	0
-7.08794e-163	-3.28427e-164	7.48277e-163	-3.83543e-163	1.35766e-163	7.71683e-163	-4.70451e-163	3.70458e-163	-8.19049e-163	-4.14127e-163	2.56094e-163	-2.28457e-164	-3.00857e-163	7.92725e-164	-1.06985e-163	-5.30966e-163	8.92258e-163	-5.64967e-163	-1.38366e-162	1.24713e-163	-3.3446e-163	-3.8916e-163	1.22302e-163	-2.36535e-163	9.37951e-164	-4.60966e-163	2.35005e-163	-2.1707e-163	2.29974e-164	8.44893e-164	0
-7.08794e-163	-3.28427e-164	7.48277e-163	-3.83543e-163	1.35766e-163	7.71683e-163	-4.70451e-163	3.70458e-163	-8.19049e-163	-4.14127e-163	2.56094e-163	-2.28457e-164	-3.00857e-163	7.92725e-164	-1.06985e-163	-5.30966e-163	8.92258e-163	-5.64967e-163	-1.38366e-162	1.24713e-163	-3.3446e-163	-3.8916e-163	1.22302e-163	-2.36535e-163	9.37951e-164	-4.60966e-163	2.35005e-163	-2.1707e-163	2.29974e-164	8.44893e-164	0
-7.08794e-163	-3.28427e-164	7.48277e-163	-3.83543e-163	1.35766e-163	7.71683e-163	-4.70451e-163	3.70458e-163	-8.19049e-163	-4.14127e-163	2.56094e-163	-2.28457e-164	-3.00857e-163	7.92725e-164	-1.06985e-163	-5.30966e-163	8.92258e-163	-5.64967e-163	-1.38366e-162	1.24713e-163	-3.3446e-163	-3.8916e-163	1.22302e-163	-2.36535e-163	9.37951e-164	-4.60966e-163	2.35005e-163	-2.1707e-163	2.29974e-164	8.44893e-164	0
-7.08794e-163	-3.28427e-164	7.48277e-163	-3.83543e-163	1.35766e-163	7.71683e-163	-4.70451e-163	3.70458e-163	-8.19049e-163	-4.14127e-163	2.56094e-163	-2.28457e-164	-3.00857e-163	7.92725e-164	-1.06985e-163	-5.30966e-163	8.92258e-163	-5.64967e-163	-1.38366e-162	1.24713e-163	-3.3446e-163	-3.8916e-163	1.22302e-163	-2.36535e-163	9.37951e-164	-4.60966e-163	2.35005e-163	-2.1707e-163	2.29974e-164	8.44893e-164	0
-7.08794e-163	-3.28427e-164	7.48277e-163	-3.83543e-163	1.35766e-163	7.71683e-163	-4.70451e-163	3.70458e-163	-8.19049e-163	-4.14127e-163	2.56094e-163	-2.28457e-164	-3.00857e-163	7.92725e-164	-1.06985e-163	-5.30966e-163	8.92258e-163	-5.64967e-163	-1.38366e-162	1.24713e-163	-3.3446e-163	-3.8916e-163	1.22302e-163	-2.36535e-163	9.37951e-164	-4.60966e-163	2.35005e-163	-2.1707e-163	2.29974e-164	8.44893e-164	0
-7.08794e-163	-3.28427e-164	7.48277e-163	-3.83543e-163	1.35766e-163	7.71683e-163	-4.70451e-163	3.70458e-163	-8.19049e-163	-4.14127e-163	2.56094e-163	-2.28457e-164	-3.00857e-163	7.92725e-164	-1.06985e-163	-5.30966e-163	8.92258e-163	-5.64967e-163	-1.38366e-162	1.24713e-163	-3.3446e-163	-3.8916e-163	1.22302e-163	-2.36535e-163	9.37951e-164	-4.60966e-163	2.35005e-163	-2.1707e-163	2.29974e-164	8.44893e-164	0
-7.08794e-163	-3.28427e-164	7.48277e-163	-3.83543e-163	1.35766e-163	7.71683e-163	-4.70451e-163	3.70458e-163	-8.19049e-163	-4.14127e-163	2.56094e-163	-2.28457e-164	-3.00857e-163	7.92725e-164	-1.06985e-163	-5.30966e-163	8.92258e-163	-5.64967e-163	-1.38366e-162	1.24713e-163	-3.3446e-163	-3.8916e-163	1.22302e-163	-2.36535e-163	9.37951e-164	-4.60966e-163	2.35005e-163	-2.1707e-163	2.29974e-164	8.44893e-164	0
-7.08794e-163	-3.28427e-164	7.48277e-163	-3.83543e-163	1.35766e-163	7.71683e-163	-4.70451e-163	3.70458e-163	-8.19049e-163	-4.14127e-163	2.56094e-163	-2.28457e-164	-3.00857e-163	7.92725e-164	-1.06985e-163	-5.30966e-163	8.92258e-163	-5.64967e-163	-1.38366e-162	1.24713e-163	-3.3446e-163	-3.8916e-163	1.22302e-163	-2.36535e-163	9.37951e-164	-4.60966e-163	2.35005e-163	-2.1707e-163	2.29974e-164	8.44893e-164	0
-7.08794e-163	-3.28427e-164	7.48277e-163	-3.83543e-163	1.35766e-163	7.71683e-163	-4.70451e-163	3.70458e-163	-8.19049e-163	-4.14127e-163	2.56094e-163	-2.28457e-164	-3.00857e-163	7.92725e-164	-1.06985e-163	-5.30966e-163	8.92258e-163	-5.64967e-163	-1.38366e-162	1.24713e-163	-3.3446e-163	-3.8916e-163	1.22302e-163	-2.36535e-163	9.37951e-164	-4.60966e-163	2.35005e-163	-2.1707e-163	2.29974e-164	8.44893e-164	0
-7.08794e-163	-3.28427e-164	7.48277e-163	-3.83543e-163	1.35766e-163	7.71683e-163	-4.70451e-163	3.70458e-163	-8.19049e-163	-4.14127e-163	2.56094e-163	-2.28457e-164	-3.00857e-163	7.92725e-164	-1.06985e-163	-5.30966e-163	8.92258e-163	-5.64967e-163	-1.38366e-162	1.24713e-163	-3.3446e-163	-3.8916e-163	1.22302e-163	-2.36535e-163	9.37951e-164	-4.60966e-163	2.35005e-163	-2.1707e-163	2.29974e-164	8.44893e-164	0
-7.08794e-163	-3.28427e-164	7.48277e-163	-3.83543e-163	1.35766e-163	7.71683e-163	-4.70451e-163	3.70458e-163	-8.19049e-163	-4.14127e-163	2.56094e-163	-2.28457e-164	-3.00857e-163	7.92725e-164	-1.06985e-163	-5.30966e-163	8.92258e-163	-5.64967e-163	-1.38366e-162	1.24713e-163	-3.3446e-163	-3.8916e-163	1.22302e-163	-2.36535e-163	9.37951e-164	-4.60966e-163	2.35005e-163	-2.1707e-163	2.29974e-164	8.44893e-164	0
-7.08794e-163	-3.28427e-164	7.48277e-163	-3.83543e-163	1.35766e-163	7.71683e-163	-4.70451e-163	3.70458e-163	-8.19049e-163	-4.14127e-163	2.56094e-163	-2.28457e-164	-3.00857e-163	7.92725e-164	-1.06985e-163	-5.30966e-163	8.92258e-163	-5.64967e-163	-1.38366e-162	1.24713e-163	-3.3446e-163	-3.8916e-163	1.22302e-163	-2.36535e-163	9.37951e-164	-4.60966e-163	2.35005e-163	-2.1707e-163	2.29974e-164	8.44893e-164	0
-7.08794e-163	-3.28427e-164	7.48277e-163	-3.83543e-163	1.35766e-163	7.71683e-163	-4.70451e-163	3.70458e-163	-8.19049e-163	-4.14127e-163	2.56094e-163	-2.28457e-164	-3.00857e-163	7.92725e-164	-1.06985e-163	-5.30966e-163	8.92258e-163	-5.64967e-163	-1.38366e-162	1.24713e-163	-3.3446e-163	-3.8916e-163	1.22302e-163	-2.36535e-163	9.37951e-164	-4.60966e-163	2.35005e-163	-2.1707e-163	2.29974e-164	8.44893e-164	0
-7.08794e-163	-3.28427e-164	7.48277e-163	-3.83543e-163	1.35766e-163	7.71683e-163	-4.70451e-163	3.70458e-163	-8.19049e-163	-4.14127e-163	2.56094e-163	-2.28457e-164	-3.00857e-163	7.92725e-164	-1.06985e-163	-5.30966e-163	8.92258e-163	-5.64967e-163	-1.38366e-162	1.24713e-163	-3.3446e-163	-3.8916e-163	1.22302e-163	-2.36535e-163	9.37951e-164	-4.60966e-163	2.35005e-163	-2.1707e-163	2.29974e-164	8.44893e-164	0
-7.08794e-163	-3.28427e-164	7.48277e-163	-3.83543e-163	1.35766e-163	7.71683e-163	-4.70451e-163	3.70458e-163	-8.19049e-163	-4.14127e-163	2.56094e-163	-2.28457e-164	-3.00857e-163	7.92725e-164	-1.06985e-163	-5.30966e-163	8.92258e-163	-5.64967e-163	-1.38366e-162	1.24713e-163	-3.3446e-163	-3.8916e-163	1.22302e-163	-2.36535e-163	9.37951e-164	-4.60966e-163	2.35005e-163	-2.1707e-163	2.29974e-164	8.44893e-164	0
-7.08794e-163	-3.28427e-164	7.48277e-163	-3.83543e-163	1.35766e-163	7.71683e-163	-4.70451e-163	3.70458e-163	-8.19049e-163	-4.14127e-163	2.56094e-163	-2.28457e-164	-3.00857e-163	7.92725e-164	-1.06985e-163	-5.30966e-163	8.92258e-163	-5.64967e-163	-1.38366e-162	1.24713e-163	-3.3446e-163	-3.8916e-163	1.22302e-163	-2.36535e-163	9.37951e-164	-4.60966e-163	2.35005e-163	-2.1707e-163	2.29974e-164	8.44893e-164	0
-7.08794e-163	-3.28427e-164	7.48277e-163	-3.83543e-163	1.35766e-163	7.71683e-163	-4.70451e-163	3.70458e-163	-8.19049e-163	-4.14127e-163	2.56094e-163	-2.28457e-164	-3.00857e-163	7.92725e-164	-1.06985e-163	-5.30966e-163	8.92258e-163	-5.64967e-163	-1.38366e-162	1.24713e-163	-3.3446e-163	-3.8916e-163	1.22302e-163	-2.36535e-163	9.37951e-164	-4.60966e-163	2.35005e-163	-2.1707e-163	2.29974e-164	8.44893e-164	0
-7.08794e-163	-3.28427e-164	7.48277e-163	-3.83543e-163	1.35766e-163	7.71683e-163	-4.70451e-163	3.70458e-163	-8.19049e-163	-4.14127e-163	2.56094e-163	-2.28457e-164	-3.00857e-163	7.92725e-164	-1.06985e-163	-5.30966e-163	8.92258e-163	-5.64967e-163	-1.38366e-162	1.24713e-163	-3.3446e-163	-3.8916e-163	1.22302e-163	-2.36535e-163	9.37951e-164	-4.60966e-163	2.35005e-163	-2.1707e-163	2.29974e-164	8.44893e-164	0
-7.08794e-163	-3.28427e-164	7.48277e-163	-3.83543e-163	1.35766e-163	7.71683e-163	-4.70451e-163	3.70458e-163	-8.19049e-163	-4.14127e-163	2.56094e-163	-2.28457e-164	-3.00857e-163	7.92725e-164	-1.06985e-163	-5.30966e-163	8.92258e-163	-5.64967e-163	-1.38366e-162	1.24713e-163	-3.3446e-163	-3.8916e-163	1.22302e-163	-2.36535e-163	9.37951e-164	-4.60966e-163	2.35005e-163	-2.1707e-163	2.29974e-164	8.44893e-164	0
-7.08794e-163	-3.28427e-164	7.48277e-163	-3.83543e-163	1.35766e-163	7.71683e-163	-4.70451e-163	3.70458e-163	-8.19049e-163	-4.14127e-163	2.56094e-163	-2.28457e-164	-3.00857e-163	7.92725e-164	-1.06985e-163	-5.30966e-163	8.92258e-163	-5.64967e-163	-1.38366e-162	1.24713e-163	-3.3446e-163	-3.8916e-163	1.22302e-163	-2.36535e-163	9.37951e-164	-4.60966e-163	2.35005e-163	-2.1707e-163	2.29974e-164	8.44893e-164	0
-7.08794e-163	-3.28427e-164	7.48277e-163	-3.83543e-163	1.35766e-163	7.71683e-163	-4.70451e-163	3.70458e-163	-8.19049e-163	-4.14127e-163	2.56094e-163	-2.28457e-164	-3.00857e-163	7.92725e-164	-1.06985e-163	-5.30966e-163	8.92258e-163	-5.64967e-163	-1.38366e-162	1.24713e-163	-3.3446e-163	-3.8916e-163	1.22302e-163	-2.36535e-163	9.37951e-164	-4.60966e-163	2.35005e-163	-2.1707e-163	2.29974e-164	8.44893e-164	0
-7.08794e-163	-3.28427e-164	7.48277e-163	-3.83543e-163	1.35766e-163	7.71683e-163	-4.70451e-163	3.70458e-163	-8.19049e-163	-4.14127e-163	2.56094e-163	-2.28457e-164	-3.00857e-163	7.92725e-164	-1.06985e-163	-5.30966e-163	8.92258e-163	-5.64967e-163	-1.38366e-162	1.24713e-163	-3.3446e-163	-3.8916e-163	1.22302e-163	-2.36535e-163	9.37951e-164	-4.60966e-163	2.35005e-163	-2.1707e-163	2.29974e-164	8.44893e-164	0
-7.08794e-163	-3.28427e-164	7.48277e-163	-3.83543e-163	1.35766e-163	7.71683e-163	-4.70451e-163	3.70458e-163	-8.19049e-163	-4.14127e-163	2.56094e-163	-2.28457e-164	-3.00857e-163	7.92725e-164	-1.06985e-163	-5.30966e-163	8.92258e-163	-5.64967e-163	-1.38366e-162	1.24713e-163	-3.3446e-163	-3.8916e-163	1.22302e-163	-2.36535e-163	9.37951e-164	-4.60966e-163	2.35005e-163	-2.1707e-163	2.29974e-164	8.44893e-164	0
-7.08794e-163	-3.28427e-164	7.48277e-163	-3.83543e-163	1.35766e-163	7.71683e-163	-4.70451e-163	3.70458e-163	-8.19049e-163	-4.14127e-163	2.56094e-163	-2.28457e-164	-3.00857e-163	7.92725e-164	-1.06985e-163	-5.30966e-163	8.92258e-163	-5.64967e-163	-1.38366e-162	1.24713e-163	-3.3446e-163	-3.8916e-163	1.22302e-163	-2.36535e-163	9.37951e-164	-4.60966e-163	2.35005e-163	-2.1707e-163	2.29974e-164	8.44893e-164	0
-7.08794e-163	-3.28427e-164	7.48277e-163	-3.83543e-163	1.35766e-163	7.71683e-163	-4.70451e-163	3.70458e-163	-8.19049e-163	-4.14127e-163	2.56094e-163	-2.28457e-164	-3.00857e-163	7.92725e-164	-1.06985e-163	-5.30966e-163	8.92258e-163	-5.64967e-163	-1.38366e-162	1.24713e-163	-3.3446e-163	-3.8916e-163	1.22302e-163	-2.36535e-163	9.37951e-164	-4.60966e-163	2.35005e-163	-2.1707e-163	2.29974e-164	8.44893e-164	0
-7.08794e-163	-3.28427e-164	7.48277e-163	-3.83543e-163	1.35766e-163	7.71683e-163	-4.70451e-163	3.70458e-163	-8.19049e-163	-4.14127e-163	2.56094e-163	-2.28457e-164	-3.00857e-163	7.92725e-164	-1.06985e-163	-5.30966e-163	8.92258e-163	-5.64967e-163	-1.38366e-162	1.24713e-163	-3.3446e-163	-3.8916e-163	1.22302e-163	-2.36535e-163	9.37951e-164	-4.60966e-163	2.35005e-163	-2.1707e-163	2.29974e-164	8.44893e-164	0
-7.08794e-163	-3.28427e-164	7.48277e-163	-3.83543e-163	1.35766e-163	7.71683e-163	-4.70451e-163	3.70458e-163	-8.19049e-163	-4.14127e-163	2.56094e-163	-2.28457e-164	-3.00857e-163	7.92725e-164	-1.06985e-163	-5.30966e-163	8.92258e-163	-5.64967e-163	-1.38366e-162	1.24713e-163	-3.3446e-163	-3.8916e-163	1.22302e-163	-2.36535e-163	9.37951e-164	-4.60966e-163	2.35005e-163	-2.1707e-163	2.29974e-164	8.44893e-164	0
-7.08794e-163	-3.28427e-164	7.48277e-163	-3.83543e-163	1.35766e-163	7.71683e-163	-4.70451e-163	3.70458e-163	-8.19049e-163	-4.14127e-163	2.56094e-163	-2.28457e-164	-3.00857e-163	7.92725e-164	-1.06985e-163	-5.30966e-163	8.92258e-163	-5.64967e-163	-1.38366e-162	1.24713e-163	-3.3446e-163	-3.8916e-163	1.22302e-163	-2.36535e-163	9.37951e-164	-4.60966e-163	2.35005e-163	-2.1707e-163	2.29974e-164	8.44893e-164	0
-7.08794e-163	-3.28427e-164	7.48277e-163	-3.83543e-163	1.35766e-163	7.71683e-163	-4.70451e-163	3.70458e-163	-8.19049e-163	-4.14127e-163	2.56094e-163	-2.28457e-164	-3.00857e-163	7.92725e-164	-1.06985e-163	-5.30966e-163	8.92258e-163	-5.64967e-163	-1.38366e-162	1.24713e-163	-3.3446e-163	-3.8916e-163	1.22302e-163	-2.36535e-163	9.37951e-164	-4.60966e-163	2.35005e-163	-2.1707e-163	2.29974e-164	8.44893e-164	0
-7.08794e-163	-3.28427e-164	7.48277e-163	-3.83543e-163	1.35766e-163	7.71683e-163	-4.70451e-163	3.70458e-163	-8.19049e-163	-4.14127e-163	2.56094e-163	-2.28457e-164	-3.00857e-163	7.92725e-164	-1.06985e-163	-5.30966e-163	8.92258e-163	-5.64967e-163	-1.38366e-162	1.24713e-163	-3.3446e-163	-3.8916e-163	1.22302e-163	-2.36535e-163	9.37951e-164	-4.60966e-163	2.35005e-163	-2.1707e-163	2.29974e-164	8.44893e-164	0
-7.08794e-163	-3.28427e-164	7.48277e-163	-3.83543e-163	1.35766e-163	7.71683e-163	-4.70451e-163	3.70458e-163	-8.19049e-163	-4.14127e-163	2.56094e-163	-2.28457e-164	-3.00857e-163	7.92725e-164	-1.06985e-163	-5.30966e-163	8.92258e-163	-5.64967e-163	-1.38366e-162	1.24713e-163	-3.3446e-163	-3.8916e-163	1.22302e-163	-2.36535e-163	9.37951e-164	-4.60966e-163	2.35005e-163	-2.1707e-163	2.29974e-164	8.44893e-164	0
-7.08794e-163	-3.28427e-164	7.48277e-163	-3.83543e-163	1.35766e-163	7.71683e-163	-4.70451e-163	3.70458e-163	-8.19049e-163	-4.14127e-163	2.56094e-163	-2.28457e-164	-3.00857e-163	7.92725e-164	-1.06985e-163	-5.30966e-163	8.92258e-163	-5.64967e-163	-1.38366e-162	1.24713e-163	-3.3446e-163	-3.8916e-163	1.22302e-163	-2.36535e-163	9.37951e-164	-4.60966e-163	2.35005e-163	-2.1707e-163	2.29974e-164	8.44893e-164	0
-7.08794e-163	-3.28427e-164	7.48277e-163	-3.83543e-163	1.35766e-163	7.71683e-163	-4.70451e-163	3.70458e-163	-8.19049e-163	-4.14127e-163	2.56094e-163	-2.28457e-164	-3.00857e-163	7.92725e-164	-1.06985e-163	-5.30966e-163	8.92258e-163	-5.64967e-163	-1.38366e-162	1.24713e-163	-3.3446e-163	-3.8916e-163	1.22302e-163	-2.36535e-163	9.37951e-164	-4.60966e-163	2.35005e-163	-2.1707e-163	2.29974e-164	8.44893e-164	0
-7.08794e-163	-3.28427e-164	7.48277e-163	-3.83543e-163	1.35766e-163	7.71683e-163	-4.70451e-163	3.70458e-163	-8.19049e-163	-4.14127e-163	2.56094e-163	-2.28457e-164	-3.00857e-163	7.92725e-164	-1.06985e-163	-5.30966e-163	8.92258e-163	-5.64967e-163	-1.38366e-162	1.24713e-163	-3.3446e-163	-3.8916e-163	1.22302e-163	-2.36535e-163	9.37951e-164	-4.60966e-163	2.35005e-163	-2.1707e-163	2.29974e-164	8.44893e-164	0
-7.08794e-163	-3.28427e-164	7.48277e-163	-3.83543e-163	1.35766e-163	7.71683e-163	-4.70451e-163	3.70458e-163	-8.19049e-163	-4.14127e-163	2.56094e-163	-2.28457e-164	-3.00857e-163	7.92725e-164	-1.06985e-163	-5.30966e-163	8.92258e-163	-5.64967e-163	-1.38366e-162	1.24713e-163	-3.3446e-163	-3.8916e-163	1.22302e-163	-2.36535e-163	9.37951e-164	-4.60966e-163	2.35005e-163	-2.1707e-163	2.29974e-164	8.44893e-164	0
-7.08794e-163	-3.28427e-164	7.48277e-163	-3.83543e-163	1.35766e-163	7.71683e-163	-4.70451e-163	3.70458e-163	-8.19049e-163	-4.14127e-163	2.56094e-163	-2.28457e-164	-3.00857e-163	7.92725e-164	-1.06985e-163	-5.30966e-163	8.92258e-163	-5.64967e-163	-1.38366e-162	1.24713e-163	-3.3446e-163	-3.8916e-163	1.22302e-163	-2.36535e-163	9.37951e-164	-4.60966e-163	2.35005e-163	-2.1707e-163	2.29974e-164	8.44893e-164	0
-7.08794e-163	-3.28427e-164	7.48277e-163	-3.83543e-163	1.35766e-163	7.71683e-163	-4.70451e-163	3.70458e-163	-8.19049e-163	-4.14127e-163	2.56094e-163	-2.28457e-164	-3.00857e-163	7.92725e-164	-1.06985e-163	-5.30966e-163	8.92258e-163	-5.64967e-163	-1.38366e-162	1.24713e-163	-3.3446e-163	-3.8916e-163	1.22302e-163	-2.36535e-163	9.37951e-164	-4.60966e-163	2.35005e-163	-2.1707e-163	2.29974e-164	8.44893e-164	0
-7.08794e-163	-3.28427e-164	7.48277e-163	-3.83543e-163	1.35766e-163	7.71683e-163	-4.70451e-163	3.70458e-163	-8.19049e-163	-4.14127e-163	2.56094e-163	-2.28457e-164	-3.00857e-163	7.92725e-164	-1.06985e-163	-5.30966e-163	8.92258e-163	-5.64967e-163	-1.38366e-162	1.24713e-163	-3.3446e-163	-3.8916e-163	1.22302e-163	-2.36535e-163	9.37951e-164	-4.60966e-163	2.35005e-163	-2.1707e-163	2.29974e-164	8.44893e-164	0
-7.08794e-163	-3.28427e-164	7.48277e-163	-3.83543e-163	1.35766e-163	7.71683e-163	-4.70451e-163	3.70458e-163	-8.19049e-163	-4.14127e-163	2.56094e-163	-2.28457e-164	-3.00857e-163	7.92725e-164	-1.06985e-163	-5.30966e-163	8.92258e-163	-5.64967e-163	-1.38366e-162	1.24713e-163	-3.3446e-163	-3.8916e-163	1.22302e-163	-2.36535e-163	9.37951e-164	-4.60966e-163	2.35005e-163	-2.1707e-163	2.29974e-164	8.44893e-164	0
-7.08794e-163	-3.28427e-164	7.48277e-163	-3.83543e-163	1.35766e-163	7.71683e-163	-4.70451e-163	3.70458e-163	-8.19049e-163	-4.14127e-163	2.56094e-163	-2.28457e-164	-3.00857e-163	7.92725e-164	-1.06985e-163	-5.30966e-163	8.92258e-163	-5.64967e-163	-1.38366e-162	1.24713e-163	-3.3446e-163	-3.8916e-163	1.22302e-163	-2.36535e-163	9.37951e-164	-4.60966e-163	2.35005e-163	-2.1707e-163	2.29974e-164	8.44893e-164	0
-7.08794e-163	-3.28427e-164	7.48277e-163	-3.83543e-163	1.35766e-163	7.71683e-163	-4.70451e-163	3.70458e-163	-8.19049e-163	-4.14127e-163	2.56094e-163	-2.28457e-164	-3.00857e-163	7.92725e-164	-1.06985e-163	-5.30966e-163	8.92258e-163	-5.64967e-163	-1.38366e-162	1.24713e-163	-3.3446e-163	-3.8916e-163	1.22302e-163	-2.36535e-163	9.37951e-164	-4.60966e-163	2.35005e-163	-2.1707e-163	2.29974e-164	8.44893e-164	0
-7.08794e-163	-3.28427e-164	7.48277e-163	-3.83543e-163	1.35766e-163	7.71683e-163	-4.70451e-163	3.70458e-163	-8.19049e-163	-4.14127e-163	2.56094e-163	-2.28457e-164	-3.00857e-163	7.92725e-164	-1.06985e-163	-5.30966e-163	8.92258e-163	-5.64967e-163	-1.38366e-162	1.24713e-163	-3.3446e-163	-3.8916e-163	1.22302e-163	-2.36535e-163	9.37951e-164	-4.60966e-163	2.35005e-163	-2.1707e-163	2.29974e-164	8.44893e-164	0
-7.08794e-163	-3.28427e-164	7.48277e-163	-3.83543e-163	1.35766e-163	7.71683e-163	-4.70451e-163	3.70458e-163	-8.19049e-163	-4.14127e-163	2.56094e-163	-2.28457e-164	-3.00857e-163	7.92725e-164	-1.06985e-163	-5.30966e-163	8.92258e-163	-5.64967e-163	-1.38366e-162	1.24713e-163	-3.3446e-163	-3.8916e-163	1.22302e-163	-2.36535e-163	9.37951e-164	-4.60966e-163	2.35005e-163	-2.1707e-163	2.29974e-164	8.44893e-164	0
-7.08794e-163	-3.28427e-164	7.48277e-163	-3.83543e-163	1.35766e-163	7.71683e-163	-4.70451e-163	3.70458e-163	-8.19049e-163	-4.14127e-163	2.56094e-163	-2.28457e-164	-3.00857e-163	7.92725e-164	-1.06985e-163	-5.30966e-163	8.92258e-163	-5.64967e-163	-1.38366e-162	1.24713e-163	-3.3446e-163	-3.8916e-163	1.22302e-163	-2.36535e-163	9.37951e-164	-4.60966e-163	2.35005e-163	-2.1707e-163	2.29974e-164	8.44893e-164	0
-7.08794e-163	-3.28427e-164	7.48277e-163	-3.83543e-163	1.35766e-163	7.71683e-163	-4.70451e-163	3.70458e-163	-8.19049e-163	-4.14127e-163	2.56094e-163	-2.28457e-164	-3.00857e-163	7.92725e-164	-1.06985e-163	-5.30966e-163	8.92258e-163	-5.64967e-163	-1.38366e-162	1.24713e-163	-3.3446e-163	-3.8916e-163	1.22302e-163	-2.36535e-163	9.37951e-164	-4.60966e-163	2.35005e-163	-2.1707e-163	2.29974e-164	8.44893e-164	0
-7.08794e-163	-3.28427e-164	7.48277e-163	-3.83543e-163	1.35766e-163	7.71683e-163	-4.70451e-163	3.70458e-163	-8.19049e-163	-4.14127e-163	2.56094e-163	-2.28457e-164	-3.00857e-163	7.92725e-164	-1.06985e-163	-5.30966e-163	8.92258e-163	-5.64967e-163	-1.38366e-162	1.24713e-163	-3.3446e-163	-3.8916e-163	1.22302e-163	-2.36535e-163	9.37951e-164	-4.60966e-163	2.35005e-163	-2.1707e-163	2.29974e-164	8.44893e-164	0
-7.08794e-163	-3.28427e-164	7.48277e-163	-3.83543e-163	1.35766e-163	7.71683e-163	-4.70451e-163	3.70458e-163	-8.19049e-163	-4.14127e-163	2.56094e-163	-2.28457e-164	-3.00857e-163	7.92725e-164	-1.06985e-163	-5.30966e-163	8.92258e-163	-5.64967e-163	-1.38366e-162	1.24713e-163	-3.3446e-163	-3.8916e-163	1.22302e-163	-2.36535e-163	9.37951e-164	-4.60966e-163	2.35005e-163	-2.1707e-163	2.29974e-164	8.44893e-164	0
-7.08794e-163	-3.28427e-164	7.48277e-163	-3.83543e-163	1.35766e-163	7.71683e-163	-4.70451e-163	3.70458e-163	-8.19049e-163	-4.14127e-163	2.56094e-163	-2.28457e-164	-3.00857e-163	7.92725e-164	-1.06985e-163	-5.30966e-163	8.92258e-163	-5.64967e-163	-1.38366e-162	1.24713e-163	-3.3446e-163	-3.8916e-163	1.22302e-163	-2.36535e-163	9.37951e-164	-4.60966e-163	2.35005e-163	-2.1707e-163	2.29974e-164	8.44893e-164	0
-7.08794e-163	-3.28427e-164	7.48277e-163	-3.83543e-163	1.35766e-163	7.71683e-163	-4.70451e-163	3.70458e-163	-8.19049e-163	-4.14127e-163	2.56094e-163	-2.28457e-164	-3.00857e-163	7.92725e-164	-1.06985e-163	-5.30966e-163	8.92258e-163	-5.64967e-163	-1.38366e-162	1.24713e-163	-3.3446e-163	-3.8916e-163	1.22302e-163	-2.36535e-163	9.37951e-164	-4.60966e-163	2.35005e-163	-2.1707e-163	2.29974e-164	8.44893e-164	0
-7.08794e-163	-3.28427e-164	7.48277e-163	-3.83543e-163	1.35766e-163	7.71683e-163	-4.70451e-163	3.70458e-163	-8.19049e-163	-4.14127e-163	2.56094e-163	-2.28457e-164	-3.00857e-163	7.92725e-164	-1.06985e-163	-5.30966e-163	8.92258e-163	-5.64967e-163	-1.38366e-162	1.24713e-163	-3.3446e-163	-3.8916e-163	1.22302e-163	-2.36535e-163	9.37951e-164	-4.60966e-163	2.35005e-163	-2.1707e-163	2.29974e-164	8.44893e-164	0
-7.08794e-163	-3.28427e-164	7.48277e-163	-3.83543e-163	1.35766e-163	7.71683e-163	-4.70451e-163	3.70458e-163	-8.19049e-163	-4.14127e-163	2.56094e-163	-2.28457e-164	-3.00857e-163	7.92725e-164	-1.06985e-163	-5.30966e-163	8.92258e-163	-5.64967e-163	-1.38366e-162	1.24713e-163	-3.3446e-163	-3.8916e-163	1.22302e-163	-2.36535e-163	9.37951e-164	-4.60966e-163	2.35005e-163	-2.1707e-163	2.29974e-164	8.44893e-164	0
-7.08794e-163	-3.28427e-164	7.48277e-163	-3.83543e-163	1.35766e-163	7.71683e-163	-4.70451e-163	3.70458e-163	-8.19049e-163	-4.14127e-163	2.56094e-163	-2.28457e-164	-3.00857e-163	7.92725e-164	-1.06985e-163	-5.30966e-163	8.92258e-163	-5.64967e-163	-1.38366e-162	1.24713e-163	-3.3446e-163	-3.8916e-163	1.22302e-163	-2.36535e-163	9.37951e-164	-4.60966e-163	2.35005e-163	-2.1707e-163	2.29974e-164	8.44893e-164	0
-7.08794e-163	-3.28427e-164	7.48277e-163	-3.83543e-163	1.35766e-163	7.71683e-163	-4.70451e-163	3.70458e-163	-8.19049e-163	-4.14127e-163	2.56094e-163	-2.28457e-164	-3.00857e-163	7.92725e-164	-1.06985e-163	-5.30966e-163	8.92258e-163	-5.64967e-163	-1.38366e-162	1.24713e-163	-3.3446e-163	-3.8916e-163	1.22302e-163	-2.36535e-163	9.37951e-164	-4.60966e-163	2.35005e-163	-2.1707e-163	2.29974e-164	8.44893e-164	0
-7.08794e-163	-3.28427e-164	7.48277e-163	-3.83543e-163	1.35766e-163	7.71683e-163	-4.70451e-163	3.70458e-163	-8.19049e-163	-4.14127e-163	2.56094e-163	-2.28457e-164	-3.00857e-163	7.92725e-164	-1.06985e-163	-5.30966e-163	8.92258e-163	-5.64967e-163	-1.38366e-162	1.24713e-163	-3.3446e-163	-3.8916e-163	1.22302e-163	-2.36535e-163	9.37951e-164	-4.60966e-163	2.35005e-163	-2.1707e-163	2.29974e-164	8.44893e-164	0
-7.08794e-163	-3.28427e-164	7.48277e-163	-3.83543e-163	1.35766e-163	7.71683e-163	-4.70451e-163	3.70458e-163	-8.19049e-163	-4.14127e-163	2.56094e-163	-2.28457e-164	-3.00857e-163	7.92725e-164	-1.06985e-163	-5.30966e-163	8.92258e-163	-5.64967e-163	-1.38366e-162	1.24713e-163	-3.3446e-163	-3.8916e-163	1.22302e-163	-2.36535e-163	9.37951e-164	-4.60966e-163	2.35005e-163	-2.1707e-163	2.29974e-164	8.44893e-164	0
-7.08794e-163	-3.28427e-164	7.48277e-163	-3.83543e-163	1.35766e-163	7.71683e-163	-4.70451e-163	3.70458e-163	-8.19049e-163	-4.14127e-163	2.56094e-163	-2.28457e-164	-3.00857e-163	7.92725e-164	-1.06985e-163	-5.30966e-163	8.92258e-163	-5.64967e-163	-1.38366e-162	1.24713e-163	-3.3446e-163	-3.8916e-163	1.22302e-163	-2.36535e-163	9.37951e-164	-4.60966e-163	2.35005e-163	-2.1707e-163	2.29974e-164	8.44893e-164	0
-7.08794e-163	-3.28427e-164	7.48277e-163	-3.83543e-163	1.35766e-163	7.71683e-163	-4.70451e-163	3.70458e-163	-8.19049e-163	-4.14127e-163	2.56094e-163	-2.28457e-164	-3.00857e-163	7.92725e-164	-1.06985e-163	-5.30966e-163	8.92258e-163	-5.64967e-163	-1.38366e-162	1.24713e-163	-3.3446e-163	-3.8916e-163	1.22302e-163	-2.36535e-163	9.37951e-164	-4.60966e-163	2.35005e-163	-2.1707e-163	2.29974e-164	8.44893e-164	0
-7.08794e-163	-3.28427e-164	7.48277e-163	-3.83543e-163	1.35766e-163	7.71683e-163	-4.70451e-163	3.70458e-163	-8.19049e-163	-4.14127e-163	2.56094e-163	-2.28457e-164	-3.00857e-163	7.92725e-164	-1.06985e-163	-5.30966e-163	8.92258e-163	-5.64967e-163	-1.38366e-162	1.24713e-163	-3.3446e-163	-3.8916e-163	1.22302e-163	-2.36535e-163	9.37951e-164	-4.60966e-163	2.35005e-163	-2.1707e-163	2.29974e-164	8.44893e-164	0
-7.08794e-163	-3.28427e-164	7.48277e-163	-3.83543e-163	1.35766e-163	7.71683e-163	-4.70451e-163	3.70458e-163	-8.19049e-163	-4.14127e-163	2.56094e-163	-2.28457e-164	-3.00857e-163	7.92725e-164	-1.06985e-163	-5.30966e-163	8.92258e-163	-5.64967e-163	-1.38366e-162	1.24713e-163	-3.3446e-163	-3.8916e-163	1.22302e-163	-2.36535e-163	9.37951e-164	-4.60966e-163	2.35005e-163	-2.1707e-163	2.29974e-164	8.44893e-164	0
-7.08794e-163	-3.28427e-164	7.48277e-163	-3.83543e-163	1.35766e-163	7.71683e-163	-4.70451e-163	3.70458e-163	-8.19049e-163	-4.14127e-163	2.56094e-163	-2.28457e-164	-3.00857e-163	7.92725e-164	-1.06985e-163	-5.30966e-163	8.92258e-163	-5.64967e-163	-1.38366e-162	1.24713e-163	-3.3446e-163	-3.8916e-163	1.22302e-163	-2.36535e-163	9.37951e-164	-4.60966e-163	2.35005e-163	-2.1707e-163	2.29974e-164	8.44893e-164	0
-7.08794e-163	-3.28427e-164	7.48277e-163	-3.83543e-163	1.35766e-163	7.71683e-163	-4.70451e-163	3.70458e-163	-8.19049e-163	-4.14127e-163	2.56094e-163	-2.28457e-164	-3.00857e-163	7.92725e-164	-1.06985e-163	-5.30966e-163	8.92258e-163	-5.64967e-163	-1.38366e-162	1.24713e-163	-3.3446e-163	-3.8916e-163	1.22302e-163	-2.36535e-163	9.37951e-164	-4.60966e-163	2.35005e-163	-2.1707e-163	2.29974e-164	8.44893e-164	0
-7.08794e-163	-3.28427e-164	7.48277e-163	-3.83543e-163	1.35766e-163	7.71683e-163	-4.70451e-163	3.70458e-163	-8.19049e-163	-4.14127e-163	2.56094e-163	-2.28457e-164	-3.00857e-163	7.92725e-164	-1.06985e-163	-5.30966e-163	8.92258e-163	-5.64967e-163	-1.38366e-162	1.24713e-163	-3.3446e-163	-3.8916e-163	1.22302e-163	-2.36535e-163	9.37951e-164	-4.60966e-163	2.35005e-163	-2.1707e-163	2.29974e-164	8.44893e-164	0
-7.08794e-163	-3.28427e-164	7.48277e-163	-3.83543e-163	1.35766e-163	7.71683e-163	-4.70451e-163	3.70458e-163	-8.19049e-163	-4.14127e-163	2.56094e-163	-2.28457e-164	-3.00857e-163	7.92725e-164	-1.06985e-163	-5.30966e-163	8.92258e-163	-5.64967e-163	-1.38366e-162	1.24713e-163	-3.3446e-163	-3.8916e-163	1.22302e-163	-2.36535e-163	9.37951e-164	-4.60966e-163	2.35005e-163	-2.1707e-163	2.29974e-164	8.44893e-164	0
-7.08794e-163	-3.28427e-164	7.48277e-163	-3.83543e-163	1.35766e-163	7.71683e-163	-4.70451e-163	3.70458e-163	-8.19049e-163	-4.14127e-163	2.56094e-163	-2.28457e-164	-3.00857e-163	7.92725e-164	-1.06985e-163	-5.30966e-163	8.92258e-163	-5.64967e-163	-1.38366e-162	1.24713e-163	-3.3446e-163	-3.8916e-163	1.22302e-163	-2.36535e-163	9.37951e-164	-4.60966e-163	2.35005e-163	-2.1707e-163	2.29974e-164	8.44893e-164	0
-7.08794e-163	-3.28427e-164	7.48277e-163	-3.83543e-163	1.35766e-163	7.71683e-163	-4.70451e-163	3.70458e-163	-8.19049e-163	-4.14127e-163	2.56094e-163	-2.28457e-164	-3.00857e-163	7.92725e-164	-1.06985e-163	-5.30966e-163	8.92258e-163	-5.64967e-163	-1.38366e-162	1.24713e-163	-3.3446e-163	-3.8916e-163	1.22302e-163	-2.36535e-163	9.37951e-164	-4.60966e-163	2.35005e-163	-2.1707e-163	2.29974e-164	8.44893e-164	0
-7.08794e-163	-3.28427e-164	7.48277e-163	-3.83543e-163	1.35766e-163	7.71683e-163	-4.70451e-163	3.70458e-163	-8.19049e-163	-4.14127e-163	2.56094e-163	-2.28457e-164	-3.00857e-163	7.92725e-164	-1.06985e-163	-5.30966e-163	8.92258e-163	-5.64967e-163	-1.38366e-162	1.24713e-163	-3.3446e-163	-3.8916e-163	1.22302e-163	-2.36535e-163	9.37951e-164	-4.60966e-163	2.35005e-163	-2.1707e-163	2.29974e-164	8.44893e-164	0
-7.08794e-163	-3.28427e-164	7.48277e-163	-3.83543e-163	1.35766e-163	7.71683e-163	-4.70451e-163	3.70458e-163	-8.19049e-163	-4.14127e-163	2.56094e-163	-2.28457e-164	-3.00857e-163	7.92725e-164	-1.06985e-163	-5.30966e-163	8.92258e-163	-5.64967e-163	-1.38366e-162	1.24713e-163	-3.3446e-163	-3.8916e-163	1.22302e-163	-2.36535e-163	9.37951e-164	-4.60966e-163	2.35005e-163	-2.1707e-163	2.29974e-164	8.44893e-164	0
-7.08794e-163	-3.28427e-164	7.48277e-163	-3.83543e-163	1.35766e-163	7.71683e-163	-4.70451e-163	3.70458e-163	-8.19049e-163	-4.14127e-163	2.56094e-163	-2.28457e-164	-3.00857e-163	7.92725e-164	-1.06985e-163	-5.30966e-163	8.92258e-163	-5.64967e-163	-1.38366e-162	1.24713e-163	-3.3446e-163	-3.8916e-163	1.22302e-163	-2.36535e-163	9.37951e-164	-4.60966e-163	2.35005e-163	-2.1707e-163	2.29974e-164	8.44893e-164	0
-7.08794e-163	-3.28427e-164	7.48277e-163	-3.83543e-163	1.35766e-163	7.71683e-163	-4.70451e-163	3.70458e-163	-8.19049e-163	-4.14127e-163	2.56094e-163	-2.28457e-164	-3.00857e-163	7.92725e-164	-1.06985e-163	-5.30966e-163	8.92258e-163	-5.64967e-163	-1.38366e-162	1.24713e-163	-3.3446e-163	-3.8916e-163	1.22302e-163	-2.36535e-163	9.37951e-164	-4.60966e-163	2.35005e-163	-2.1707e-163	2.29974e-164	8.44893e-164	0
-7.08794e-163	-3.28427e-164	7.48277e-163	-3.83543e-163	1.35766e-163	7.71683e-163	-4.70451e-163	3.70458e-163	-8.19049e-163	-4.14127e-163	2.56094e-163	-2.28457e-164	-3.00857e-163	7.92725e-164	-1.06985e-163	-5.30966e-163	8.92258e-163	-5.64967e-163	-1.38366e-162	1.24713e-163	-3.3446e-163	-3.8916e-163	1.22302e-163	-2.36535e-163	9.37951e-164	-4.60966e-163	2.35005e-163	-2.1707e-163	2.29974e-164	8.44893e-164	0
-7.08794e-163	-3.28427e-164	7.48277e-163	-3.83543e-163	1.35766e-163	7.71683e-163	-4.70451e-163	3.70458e-163	-8.19049e-163	-4.14127e-163	2.56094e-163	-2.28457e-164	-3.00857e-163	7.92725e-164	-1.06985e-163	-5.30966e-163	8.92258e-163	-5.64967e-163	-1.38366e-162	1.24713e-163	-3.3446e-163	-3.8916e-163	1.22302e-163	-2.36535e-163	9.37951e-164	-4.60966e-163	2.35005e-163	-2.1707e-163	2.29974e-164	8.44893e-164	0
-7.08794e-163	-3.28427e-164	7.48277e-163	-3.83543e-163	1.35766e-163	7.71683e-163	-4.70451e-163	3.70458e-163	-8.19049e-163	-4.14127e-163	2.56094e-163	-2.28457e-164	-3.00857e-163	7.92725e-164	-1.06985e-163	-5.30966e-163	8.92258e-163	-5.64967e-163	-1.38366e-162	1.24713e-163	-3.3446e-163	-3.8916e-163	1.22302e-163	-2.36535e-163	9.37951e-164	-4.60966e-163	2.35005e-163	-2.1707e-163	2.29974e-164	8.44893e-164	0
-7.08794e-163	-3.28427e-164	7.48277e-163	-3.83543e-163	1.35766e-163	7.71683e-163	-4.70451e-163	3.70458e-163	-8.19049e-163	-4.14127e-163	2.56094e-163	-2.28457e-164	-3.00857e-163	7.92725e-164	-1.06985e-163	-5.30966e-163	8.92258e-163	-5.64967e-163	-1.38366e-162	1.24713e-163	-3.3446e-163	-3.8916e-163	1.22302e-163	-2.36535e-163	9.37951e-164	-4.60966e-163	2.35005e-163	-2.1707e-163	2.29974e-164	8.44893e-164	0
-7.08794e-163	-3.28427e-164	7.48277e-163	-3.83543e-163	1.35766e-163	7.71683e-163	-4.70451e-163	3.70458e-163	-8.19049e-163	-4.14127e-163	2.56094e-163	-2.28457e-164	-3.00857e-163	7.92725e-164	-1.06985e-163	-5.30966e-163	8.92258e-163	-5.64967e-163	-1.38366e-162	1.24713e-163	-3.3446e-163	-3.8916e-163	1.22302e-163	-2.36535e-163	9.37951e-164	-4.60966e-163	2.35005e-163	-2.1707e-163	2.29974e-164	8.44893e-164	0
-7.08794e-163	-3.28427e-164	7.48277e-163	-3.83543e-163	1.35766e-163	7.71683e-163	-4.70451e-163	3.70458e-163	-8.19049e-163	-4.14127e-163	2.56094e-163	-2.28457e-164	-3.00857e-163	7.92725e-164	-1.06985e-163	-5.30966e-163	8.92258e-163	-5.64967e-163	-1.38366e-162	1.24713e-163	-3.3446e-163	-3.8916e-163	1.22302e-163	-2.36535e-163	9.37951e-164	-4.60966e-163	2.35005e-163	-2.1707e-163	2.29974e-164	8.44893e-164	0
-7.08794e-163	-3.28427e-164	7.48277e-163	-3.83543e-163	1.35766e-163	7.71683e-163	-4.70451e-163	3.70458e-163	-8.19049e-163	-4.14127e-163	2.56094e-163	-2.28457e-164	-3.00857e-163	7.92725e-164	-1.06985e-163	-5.30966e-163	8.92258e-163	-5.64967e-163	-1.38366e-162	1.24713e-163	-3.3446e-163	-3.8916e-163	1.22302e-163	-2.36535e-163	9.37951e-164	-4.60966e-163	2.35005e-163	-2.1707e-163	2.29974e-164	8.44893e-164	0
-7.08794e-163	-3.28427e-164	7.48277e-163	-3.83543e-163	1.35766e-163	7.71683e-163	-4.70451e-163	3.70458e-163	-8.19049e-163	-4.14127e-163	2.56094e-163	-2.28457e-164	-3.00857e-163	7.92725e-164	-1.06985e-163	-5.30966e-163	8.92258e-163	-5.64967e-163	-1.38366e-162	1.24713e-163	-3.3446e-163	-3.8916e-163	1.22302e-163	-2.36535e-163	9.37951e-164	-4.60966e-163	2.35005e-163	-2.1707e-163	2.29974e-164	8.44893e-164	0
-7.08794e-163	-3.28427e-164	7.48277e-163	-3.83543e-163	1.35766e-163	7.71683e-163	-4.70451e-163	3.70458e-163	-8.19049e-163	-4.14127e-163	2.56094e-163	-2.28457e-164	-3.00857e-163	7.92725e-164	-1.06985e-163	-5.30966e-163	8.92258e-163	-5.64967e-163	-1.38366e-162	1.24713e-163	-3.3446e-163	-3.8916e-163	1.22302e-163	-2.36535e-163	9.37951e-164	-4.60966e-163	2.35005e-163	-2.1707e-163	2.29974e-164	8.44893e-164	0
-7.08794e-163	-3.28427e-164	7.48277e-163	-3.83543e-163	1.35766e-163	7.71683e-163	-4.70451e-163	3.70458e-163	-8.19049e-163	-4.14127e-163	2.56094e-163	-2.28457e-164	-3.00857e-163	7.92725e-164	-1.06985e-163	-5.30966e-163	8.92258e-163	-5.64967e-163	-1.38366e-162	1.24713e-163	-3.3446e-163	-3.8916e-163	1.22302e-163	-2.36535e-163	9.37951e-164	-4.60966e-163	2.35005e-163	-2.1707e-163	2.29974e-164	8.44893e-164	0
-7.08794e-163	-3.28427e-164	7.48277e-163	-3.83543e-163	1.35766e-163	7.71683e-163	-4.70451e-163	3.70458e-163	-8.19049e-163	-4.14127e-163	2.56094e-163	-2.28457e-164	-3.00857e-163	7.92725e-164	-1.06985e-163	-5.30966e-163	8.92258e-163	-5.64967e-163	-1.38366e-162	1.24713e-163	-3.3446e-163	-3.8916e-163	1.22302e-163	-2.36535e-163	9.37951e-164	-4.60966e-163	2.35005e-163	-2.1707e-163	2.29974e-164	8.44893e-164	0
-7.08794e-163	-3.28427e-164	7.48277e-163	-3.83543e-163	1.35766e-163	7.71683e-163	-4.70451e-163	3.70458e-163	-8.19049e-163	-4.14127e-163	2.56094e-163	-2.28457e-164	-3.00857e-163	7.92725e-164	-1.06985e-163	-5.30966e-163	8.92258e-163	-5.64967e-163	-1.38366e-162	1.24713e-163	-3.3446e-163	-3.8916e-163	1.22302e-163	-2.36535e-163	9.37951e-164	-4.60966e-163	2.35005e-163	-2.1707e-163	2.29974e-164	8.44893e-164	0
-7.08794e-163	-3.28427e-164	7.48277e-163	-3.83543e-163	1.35766e-163	7.71683e-163	-4.70451e-163	3.70458e-163	-8.19049e-163	-4.14127e-163	2.56094e-163	-2.28457e-164	-3.00857e-163	7.92725e-164	-1.06985e-163	-5.30966e-163	8.92258e-163	-5.64967e-163	-1.38366e-162	1.24713e-163	-3.3446e-163	-3.8916e-163	1.22302e-163	-2.36535e-163	9.37951e-164	-4.60966e-163	2.35005e-163	-2.1707e-163	2.29974e-164	8.44893e-164	0
-7.08794e-163	-3.28427e-164	7.48277e-163	-3.83543e-163	1.35766e-163	7.71683e-163	-4.70451e-163	3.70458e-163	-8.19049e-163	-4.14127e-163	2.56094e-163	-2.28457e-164	-3.00857e-163	7.92725e-164	-1.06985e-163	-5.30966e-163	8.92258e-163	-5.64967e-163	-1.38366e-162	1.24713e-163	-3.3446e-163	-3.8916e-163	1.22302e-163	-2.36535e-163	9.37951e-164	-4.60966e-163	2.35005e-163	-2.1707e-163	2.29974e-164	8.44893e-164	0
-7.08794e-163	-3.28427e-164	7.48277e-163	-3.83543e-163	1.35766e-163	7.71683e-163	-4.70451e-163	3.70458e-163	-8.19049e-163	-4.14127e-163	2.56094e-163	-2.28457e-164	-3.00857e-163	7.92725e-164	-1.06985e-163	-5.30966e-163	8.92258e-163	-5.64967e-163	-1.38366e-162	1.24713e-163	-3.3446e-163	-3.8916e-163	1.22302e-163	-2.36535e-163	9.37951e-164	-4.60966e-163	2.35005e-163	-2.1707e-163	2.29974e-164	8.44893e-164	0
-7.08794e-163	-3.28427e-164	7.48277e-163	-3.83543e-163	1.35766e-163	7.71683e-163	-4.70451e-163	3.70458e-163	-8.19049e-163	-4.14127e-163	2.56094e-163	-2.28457e-164	-3.00857e-163	7.92725e-164	-1.06985e-163	-5.30966e-163	8.92258e-163	-5.64967e-163	-1.38366e-162	1.24713e-163	-3.3446e-163	-3.8916e-163	1.22302e-163	-2.36535e-163	9.37951e-164	-4.60966e-163	2.35005e-163	-2.1707e-163	2.29974e-164	8.44893e-164	0
-7.08794e-163	-3.28427e-164	7.48277e-163	-3.83543e-163	1.35766e-163	7.71683e-163	-4.70451e-163	3.70458e-163	-8.19049e-163	-4.14127e-163	2.56094e-163	-2.28457e-164	-3.00857e-163	7.92725e-164	-1.06985e-163	-5.30966e-163	8.92258e-163	-5.64967e-163	-1.38366e-162	1.24713e-163	-3.3446e-163	-3.8916e-163	1.22302e-163	-2.36535e-163	9.37951e-164	-4.60966e-163	2.35005e-163	-2.1707e-163	2.29974e-164	8.44893e-164	0
-7.08794e-163	-3.28427e-164	7.48277e-163	-3.83543e-163	1.35766e-163	7.71683e-163	-4.70451e-163	3.70458e-163	-8.19049e-163	-4.14127e-163	2.56094e-163	-2.28457e-164	-3.00857e-163	7.92725e-164	-1.06985e-163	-5.30966e-163	8.92258e-163	-5.64967e-163	-1.38366e-162	1.24713e-163	-3.3446e-163	-3.8916e-163	1.22302e-163	-2.36535e-163	9.37951e-164	-4.60966e-163	2.35005e-163	-2.1707e-163	2.29974e-164	8.44893e-164	0
-7.08794e-163	-3.28427e-164	7.48277e-163	-3.83543e-163	1.35766e-163	7.71683e-163	-4.70451e-163	3.70458e-163	-8.19049e-163	-4.14127e-163	2.56094e-163	-2.28457e-164	-3.00857e-163	7.92725e-164	-1.06985e-163	-5.30966e-163	8.92258e-163	-5.64967e-163	-1.38366e-162	1.24713e-163	-3.3446e-163	-3.8916e-163	1.22302e-163	-2.36535e-163	9.37951e-164	-4.60966e-163	2.35005e-163	-2.1707e-163	2.29974e-164	8.44893e-164	0
-7.08794e-163	-3.28427e-164	7.48277e-163	-3.83543e-163	1.35766e-163	7.71683e-163	-4.70451e-163	3.70458e-163	-8.19049e-163	-4.14127e-163	2.56094e-163	-2.28457e-164	-3.00857e-163	7.92725e-164	-1.06985e-163	-5.30966e-163	8.92258e-163	-5.64967e-163	-1.38366e-162	1.24713e-163	-3.3446e-163	-3.8916e-163	1.22302e-163	-2.36535e-163	9.37951e-164	-4.60966e-163	2.35005e-163	-2.1707e-163	2.29974e-164	8.44893e-164	0
-7.08794e-163	-3.28427e-164	7.48277e-163	-3.83543e-163	1.35766e-163	7.71683e-163	-4.70451e-163	3.70458e-163	-8.19049e-163	-4.14127e-163	2.56094e-163	-2.28457e-164	-3.00857e-163	7.92725e-164	-1.06985e-163	-5.30966e-163	8.92258e-163	-5.64967e-163	-1.38366e-162	1.24713e-163	-3.3446e-163	-3.8916e-163	1.22302e-163	-2.36535e-163	9.37951e-164	-4.60966e-163	2.35005e-163	-2.1707e-163	2.29974e-164	8.44893e-164	0
-7.08794e-163	-3.28427e-164	7.48277e-163	-3.83543e-163	1.35766e-163	7.71683e-163	-4.70451e-163	3.70458e-163	-8.19049e-163	-4.14127e-163	2.56094e-163	-2.28457e-164	-3.00857e-163	7.92725e-164	-1.06985e-163	-5.30966e-163	8.92258e-163	-5.64967e-163	-1.38366e-162	1.24713e-163	-3.3446e-163	-3.8916e-163	1.22302e-163	-2.36535e-163	9.37951e-164	-4.60966e-163	2.35005e-163	-2.1707e-163	2.29974e-164	8.44893e-164	0
-7.08794e-163	-3.28427e-164	7.48277e-163	-3.83543e-163	1.35766e-163	7.71683e-163	-4.70451e-163	3.70458e-163	-8.19049e-163	-4.14127e-163	2.56094e-163	-2.28457e-164	-3.00857e-163	7.92725e-164	-1.06985e-163	-5.30966e-163	8.92258e-163	-5.64967e-163	-1.38366e-162	1.24713e-163	-3.3446e-163	-3.8916e-163	1.22302e-163	-2.36535e-163	9.37951e-164	-4.60966e-163	2.35005e-163	-2.1707e-163	2.29974e-164	8.44893e-164	0
-7.08794e-163	-3.28427e-164	7.48277e-163	-3.83543e-163	1.35766e-163	7.71683e-163	-4.70451e-163	3.70458e-163	-8.19049e-163	-4.14127e-163	2.56094e-163	-2.28457e-164	-3.00857e-163	7.92725e-164	-1.06985e-163	-5.30966e-163	8.92258e-163	-5.64967e-163	-1.38366e-162	1.24713e-163	-3.3446e-163	-3.8916e-163	1.22302e-163	-2.36535e-163	9.37951e-164	-4.60966e-163	2.35005e-163	-2.1707e-163	2.29974e-164	8.44893e-164	0
-7.08794e-163	-3.28427e-164	7.48277e-163	-3.83543e-163	1.35766e-163	7.71683e-163	-4.70451e-163	3.70458e-163	-8.19049e-163	-4.14127e-163	2.56094e-163	-2.28457e-164	-3.00857e-163	7.92725e-164	-1.06985e-163	-5.30966e-163	8.92258e-163	-5.64967e-163	-1.38366e-162	1.24713e-163	-3.3446e-163	-3.8916e-163	1.22302e-163	-2.36535e-163	9.37951e-164	-4.60966e-163	2.35005e-163	-2.1707e-163	2.29974e-164	8.44893e-164	0
-7.08794e-163	-3.28427e-164	7.48277e-163	-3.83543e-163	1.35766e-163	7.71683e-163	-4.70451e-163	3.70458e-163	-8.19049e-163	-4.14127e-163	2.56094e-163	-2.28457e-164	-3.00857e-163	7.92725e-164	-1.06985e-163	-5.30966e-163	8.92258e-163	-5.64967e-163	-1.38366e-162	1.24713e-163	-3.3446e-163	-3.8916e-163	1.22302e-163	-2.36535e-163	9.37951e-164	-4.60966e-163	2.35005e-163	-2.1707e-163	2.29974e-164	8.44893e-164	0
-7.08794e-163	-3.28427e-164	7.48277e-163	-3.83543e-163	1.35766e-163	7.71683e-163	-4.70451e-163	3.70458e-163	-8.19049e-163	-4.14127e-163	2.56094e-163	-2.28457e-164	-3.00857e-163	7.92725e-164	-1.06985e-163	-5.30966e-163	8.92258e-163	-5.64967e-163	-1.38366e-162	1.24713e-163	-3.3446e-163	-3.8916e-163	1.22302e-163	-2.36535e-163	9.37951e-164	-4.60966e-163	2.35005e-163	-2.1707e-163	2.29974e-164	8.44893e-164	0
-7.08794e-163	-3.28427e-164	7.48277e-163	-3.83543e-163	1.35766e-163	7.71683e-163	-4.70451e-163	3.70458e-163	-8.19049e-163	-4.14127e-163	2.56094e-163	-2.28457e-164	-3.00857e-163	7.92725e-164	-1.06985e-163	-5.30966e-163	8.92258e-163	-5.64967e-163	-1.38366e-162	1.24713e-163	-3.3446e-163	-3.8916e-163	1.22302e-163	-2.36535e-163	9.37951e-164	-4.60966e-163	2.35005e-163	-2.1707e-163	2.29974e-164	8.44893e-164	0
-7.08794e-163	-3.28427e-164	7.48277e-163	-3.83543e-163	1.35766e-163	7.71683e-163	-4.70451e-163	3.70458e-163	-8.19049e-163	-4.14127e-163	2.56094e-163	-2.28457e-164	-3.00857e-163	7.92725e-164	-1.06985e-163	-5.30966e-163	8.92258e-163	-5.64967e-163	-1.38366e-162	1.24713e-163	-3.3446e-163	-3.8916e-163	1.22302e-163	-2.36535e-163	9.37951e-164	-4.60966e-163	2.35005e-163	-2.1707e-163	2.29974e-164	8.44893e-164	0
-7.08794e-163	-3.28427e-164	7.48277e-163	-3.83543e-163	1.35766e-163	7.71683e-163	-4.70451e-163	3.70458e-163	-8.19049e-163	-4.14127e-163	2.56094e-163	-2.28457e-164	-3.00857e-163	7.92725e-164	-1.06985e-163	-5.30966e-163	8.92258e-163	-5.64967e-163	-1.38366e-162	1.24713e-163	-3.3446e-163	-3.8916e-163	1.22302e-163	-2.36535e-163	9.37951e-164	-4.60966e-163	2.35005e-163	-2.1707e-163	2.29974e-164	8.44893e-164	0
-7.08794e-163	-3.28427e-164	7.48277e-163	-3.83543e-163	1.35766e-163	7.71683e-163	-4.70451e-163	3.70458e-163	-8.19049e-163	-4.14127e-163	2.56094e-163	-2.28457e-164	-3.00857e-163	7.92725e-164	-1.06985e-163	-5.30966e-163	8.92258e-163	-5.64967e-163	-1.38366e-162	1.24713e-163	-3.3446e-163	-3.8916e-163	1.22302e-163	-2.36535e-163	9.37951e-164	-4.60966e-163	2.35005e-163	-2.1707e-163	2.29974e-164	8.44893e-164	0
-7.08794e-163	-3.28427e-164	7.48277e-163	-3.83543e-163	1.35766e-163	7.71683e-163	-4.70451e-163	3.70458e-163	-8.19049e-163	-4.14127e-163	2.56094e-163	-2.28457e-164	-3.00857e-163	7.92725e-164	-1.06985e-163	-5.30966e-163	8.92258e-163	-5.64967e-163	-1.38366e-162	1.24713e-163	-3.3446e-163	-3.8916e-163	1.22302e-163	-2.36535e-163	9.37951e-164	-4.60966e-163	2.35005e-163	-2.1707e-163	2.29974e-164	8.44893e-164	0
-7.08794e-163	-3.28427e-164	7.48277e-163	-3.83543e-163	1.35766e-163	7.71683e-163	-4.70451e-163	3.70458e-163	-8.19049e-163	-4.14127e-163	2.56094e-163	-2.28457e-164	-3.00857e-163	7.92725e-164	-1.06985e-163	-5.30966e-163	8.92258e-163	-5.64967e-163	-1.38366e-162	1.24713e-163	-3.3446e-163	-3.8916e-163	1.22302e-163	-2.36535e-163	9.37951e-164	-4.60966e-163	2.35005e-163	-2.1707e-163	2.29974e-164	8.44893e-164	0
-7.08794e-163	-3.28427e-164	7.48277e-163	-3.83543e-163	1.35766e-163	7.71683e-163	-4.70451e-163	3.70458e-163	-8.19049e-163	-4.14127e-163	2.56094e-163	-2.28457e-164	-3.00857e-163	7.92725e-164	-1.06985e-163	-5.30966e-163	8.92258e-163	-5.64967e-163	-1.38366e-162	1.24713e-163	-3.3446e-163	-3.8916e-163	1.22302e-163	-2.36535e-163	9.37951e-164	-4.60966e-163	2.35005e-163	-2.1707e-163	2.29974e-164	8.44893e-164	0
-7.08794e-163	-3.28427e-164	7.48277e-163	-3.83543e-163	1.35766e-163	7.71683e-163	-4.70451e-163	3.70458e-163	-8.19049e-163	-4.14127e-163	2.56094e-163	-2.28457e-164	-3.00857e-163	7.92725e-164	-1.06985e-163	-5.30966e-163	8.92258e-163	-5.64967e-163	-1.38366e-162	1.24713e-163	-3.3446e-163	-3.8916e-163	1.22302e-163	-2.36535e-163	9.37951e-164	-4.60966e-163	2.35005e-163	-2.1707e-163	2.29974e-164	8.44893e-164	0
-7.08794e-163	-3.28427e-164	7.48277e-163	-3.83543e-163	1.35766e-163	7.71683e-163	-4.70451e-163	3.70458e-163	-8.19049e-163	-4.14127e-163	2.56094e-163	-2.28457e-164	-3.00857e-163	7.92725e-164	-1.06985e-163	-5.30966e-163	8.92258e-163	-5.64967e-163	-1.38366e-162	1.24713e-163	-3.3446e-163	-3.8916e-163	1.22302e-163	-2.36535e-163	9.37951e-164	-4.60966e-163	2.35005e-163	-2.1707e-163	2.29974e-164	8.44893e-164	0
-7.08794e-163	-3.28427e-164	7.48277e-163	-3.83543e-163	1.35766e-163	7.71683e-163	-4.70451e-163	3.70458e-163	-8.19049e-163	-4.14127e-163	2.56094e-163	-2.28457e-164	-3.00857e-163	7.92725e-164	-1.06985e-163	-5.30966e-163	8.92258e-163	-5.64967e-163	-1.38366e-162	1.24713e-163	-3.3446e-163	-3.8916e-163	1.22302e-163	-2.36535e-163	9.37951e-164	-4.60966e-163	2.35005e-163	-2.1707e-163	2.29974e-164	8.44893e-164	0
-7.08794e-163	-3.28427e-164	7.48277e-163	-3.83543e-163	1.35766e-163	7.71683e-163	-4.70451e-163	3.70458e-163	-8.19049e-163	-4.14127e-163	2.56094e-163	-2.28457e-164	-3.00857e-163	7.92725e-164	-1.06985e-163	-5.30966e-163	8.92258e-163	-5.64967e-163	-1.38366e-162	1.24713e-163	-3.3446e-163	-3.8916e-163	1.22302e-163	-2.36535e-163	9.37951e-164	-4.60966e-163	2.35005e-163	-2.1707e-163	2.29974e-164	8.44893e-164	0
-7.08794e-163	-3.28427e-164	7.48277e-163	-3.83543e-163	1.35766e-163	7.71683e-163	-4.70451e-163	3.70458e-163	-8.19049e-163	-4.14127e-163	2.56094e-163	-2.28457e-164	-3.00857e-163	7.92725e-164	-1.06985e-163	-5.30966e-163	8.92258e-163	-5.64967e-163	-1.38366e-162	1.24713e-163	-3.3446e-163	-3.8916e-163	1.22302e-163	-2.36535e-163	9.37951e-164	-4.60966e-163	2.35005e-163	-2.1707e-163	2.29974e-164	8.44893e-164	0
-7.08794e-163	-3.28427e-164	7.48277e-163	-3.83543e-163	1.35766e-163	7.71683e-163	-4.70451e-163	3.70458e-163	-8.19049e-163	-4.14127e-163	2.56094e-163	-2.28457e-164	-3.00857e-163	7.92725e-164	-1.06985e-163	-5.30966e-163	8.92258e-163	-5.64967e-163	-1.38366e-162	1.24713e-163	-3.3446e-163	-3.8916e-163	1.22302e-163	-2.36535e-163	9.37951e-164	-4.60966e-163	2.35005e-163	-2.1707e-163	2.29974e-164	8.44893e-164	0
-7.08794e-163	-3.28427e-164	7.48277e-163	-3.83543e-163	1.35766e-163	7.71683e-163	-4.70451e-163	3.70458e-163	-8.19049e-163	-4.14127e-163	2.56094e-163	-2.28457e-164	-3.00857e-163	7.92725e-164	-1.06985e-163	-5.30966e-163	8.92258e-163	-5.64967e-163	-1.38366e-162	1.24713e-163	-3.3446e-163	-3.8916e-163	1.22302e-163	-2.36535e-163	9.37951e-164	-4.60966e-163	2.35005e-163	-2.1707e-163	2.29974e-164	8.44893e-164	0
-7.08794e-163	-3.28427e-164	7.48277e-163	-3.83543e-163	1.35766e-163	7.71683e-163	-4.70451e-163	3.70458e-163	-8.19049e-163	-4.14127e-163	2.56094e-163	-2.28457e-164	-3.00857e-163	7.92725e-164	-1.06985e-163	-5.30966e-163	8.92258e-163	-5.64967e-163	-1.38366e-162	1.24713e-163	-3.3446e-163	-3.8916e-163	1.22302e-163	-2.36535e-163	9.37951e-164	-4.60966e-163	2.35005e-163	-2.1707e-163	2.29974e-164	8.44893e-164	0
-7.08794e-163	-3.28427e-164	7.48277e-163	-3.83543e-163	1.35766e-163	7.71683e-163	-4.70451e-163	3.70458e-163	-8.19049e-163	-4.14127e-163	2.56094e-163	-2.28457e-164	-3.00857e-163	7.92725e-164	-1.06985e-163	-5.30966e-163	8.92258e-163	-5.64967e-163	-1.38366e-162	1.24713e-163	-3.3446e-163	-3.8916e-163	1.22302e-163	-2.36535e-163	9.37951e-164	-4.60966e-163	2.35005e-163	-2.1707e-163	2.29974e-164	8.44893e-164	0
-7.08794e-163	-3.28427e-164	7.48277e-163	-3.83543e-163	1.35766e-163	7.71683e-163	-4.70451e-163	3.70458e-163	-8.19049e-163	-4.14127e-163	2.56094e-163	-2.28457e-164	-3.00857e-163	7.92725e-164	-1.06985e-163	-5.30966e-163	8.92258e-163	-5.64967e-163	-1.38366e-162	1.24713e-163	-3.3446e-163	-3.8916e-163	1.22302e-163	-2.36535e-163	9.37951e-164	-4.60966e-163	2.35005e-163	-2.1707e-163	2.29974e-164	8.44893e-164	0
-7.08794e-163	-3.28427e-164	7.48277e-163	-3.83543e-163	1.35766e-163	7.71683e-163	-4.70451e-163	3.70458e-163	-8.19049e-163	-4.14127e-163	2.56094e-163	-2.28457e-164	-3.00857e-163	7.92725e-164	-1.06985e-163	-5.30966e-163	8.92258e-163	-5.64967e-163	-1.38366e-162	1.24713e-163	-3.3446e-163	-3.8916e-163	1.22302e-163	-2.36535e-163	9.37951e-164	-4.60966e-163	2.35005e-163	-2.1707e-163	2.29974e-164	8.44893e-164	0
-7.08794e-163	-3.28427e-164	7.48277e-163	-3.83543e-163	1.35766e-163	7.71683e-163	-4.70451e-163	3.70458e-163	-8.19049e-163	-4.14127e-163	2.56094e-163	-2.28457e-164	-3.00857e-163	7.92725e-164	-1.06985e-163	-5.30966e-163	8.92258e-163	-5.64967e-163	-1.38366e-162	1.24713e-163	-3.3446e-163	-3.8916e-163	1.22302e-163	-2.36535e-163	9.37951e-164	-4.60966e-163	2.35005e-163	-2.1707e-163	2.29974e-164	8.44893e-164	0
-7.08794e-163	-3.28427e-164	7.48277e-163	-3.83543e-163	1.35766e-163	7.71683e-163	-4.70451e-163	3.70458e-163	-8.19049e-163	-4.14127e-163	2.56094e-163	-2.28457e-164	-3.00857e-163	7.92725e-164	-1.06985e-163	-5.30966e-163	8.92258e-163	-5.64967e-163	-1.38366e-162	1.24713e-163	-3.3446e-163	-3.8916e-163	1.22302e-163	-2.36535e-163	9.37951e-164	-4.60966e-163	2.35005e-163	-2.1707e-163	2.29974e-164	8.44893e-164	0
-7.08794e-163	-3.28427e-164	7.48277e-163	-3.83543e-163	1.35766e-163	7.71683e-163	-4.70451e-163	3.70458e-163	-8.19049e-163	-4.14127e-163	2.56094e-163	-2.28457e-164	-3.00857e-163	7.92725e-164	-1.06985e-163	-5.30966e-163	8.92258e-163	-5.64967e-163	-1.38366e-162	1.24713e-163	-3.3446e-163	-3.8916e-163	1.22302e-163	-2.36535e-163	9.37951e-164	-4.60966e-163	2.35005e-163	-2.1707e-163	2.29974e-164	8.44893e-164	0
-7.08794e-163	-3.28427e-164	7.48277e-163	-3.83543e-163	1.35766e-163	7.71683e-163	-4.70451e-163	3.70458e-163	-8.19049e-163	-4.14127e-163	2.56094e-163	-2.28457e-164	-3.00857e-163	7.92725e-164	-1.06985e-163	-5.30966e-163	8.92258e-163	-5.64967e-163	-1.38366e-162	1.24713e-163	-3.3446e-163	-3.8916e-163	1.22302e-163	-2.36535e-163	9.37951e-164	-4.60966e-163	2.35005e-163	-2.1707e-163	2.29974e-164	8.44893e-164	0
-7.08794e-163	-3.28427e-164	7.48277e-163	-3.83543e-163	1.35766e-163	7.71683e-163	-4.70451e-163	3.70458e-163	-8.19049e-163	-4.14127e-163	2.56094e-163	-2.28457e-164	-3.00857e-163	7.92725e-164	-1.06985e-163	-5.30966e-163	8.92258e-163	-5.64967e-163	-1.38366e-162	1.24713e-163	-3.3446e-163	-3.8916e-163	1.22302e-163	-2.36535e-163	9.37951e-164	-4.60966e-163	2.35005e-163	-2.1707e-163	2.29974e-164	8.44893e-164	0
-7.08794e-163	-3.28427e-164	7.48277e-163	-3.83543e-163	1.35766e-163	7.71683e-163	-4.70451e-163	3.70458e-163	-8.19049e-163	-4.14127e-163	2.56094e-163	-2.28457e-164	-3.00857e-163	7.92725e-164	-1.06985e-163	-5.30966e-163	8.92258e-163	-5.64967e-163	-1.38366e-162	1.24713e-163	-3.3446e-163	-3.8916e-163	1.22302e-163	-2.36535e-163	9.37951e-164	-4.60966e-163	2.35005e-163	-2.1707e-163	2.29974e-164	8.44893e-164	0
-7.08794e-163	-3.28427e-164	7.48277e-163	-3.83543e-163	1.35766e-163	7.71683e-163	-4.70451e-163	3.70458e-163	-8.19049e-163	-4.14127e-163	2.56094e-163	-2.28457e-164	-3.00857e-163	7.92725e-164	-1.06985e-163	-5.30966e-163	8.92258e-163	-5.64967e-163	-1.38366e-162	1.24713e-163	-3.3446e-163	-3.8916e-163	1.22302e-163	-2.36535e-163	9.37951e-164	-4.60966e-163	2.35005e-163	-2.1707e-163	2.29974e-164	8.44893e-164	0
-7.08794e-163	-3.28427e-164	7.48277e-163	-3.83543e-163	1.35766e-163	7.71683e-163	-4.70451e-163	3.70458e-163	-8.19049e-163	-4.14127e-163	2.56094e-163	-2.28457e-164	-3.00857e-163	7.92725e-164	-1.06985e-163	-5.30966e-163	8.92258e-163	-5.64967e-163	-1.38366e-162	1.24713e-163	-3.3446e-163	-3.8916e-163	1.22302e-163	-2.36535e-163	9.37951e-164	-4.60966e-163	2.35005e-163	-2.1707e-163	2.29974e-164	8.44893e-164	0
-7.08794e-163	-3.28427e-164	7.48277e-163	-3.83543e-163	1.35766e-163	7.71683e-163	-4.70451e-163	3.70458e-163	-8.19049e-163	-4.14127e-163	2.56094e-163	-2.28457e-164	-3.00857e-163	7.92725e-164	-1.06985e-163	-5.30966e-163	8.92258e-163	-5.64967e-163	-1.38366e-162	1.24713e-163	-3.3446e-163	-3.8916e-163	1.22302e-163	-2.36535e-163	9.37951e-164	-4.60966e-163	2.35005e-163	-2.1707e-163	2.29974e-164	8.44893e-164	0
-7.08794e-163	-3.28427e-164	7.48277e-163	-3.83543e-163	1.35766e-163	7.71683e-163	-4.70451e-163	3.70458e-163	-8.19049e-163	-4.14127e-163	2.56094e-163	-2.28457e-164	-3.00857e-163	7.92725e-164	-1.06985e-163	-5.30966e-163	8.92258e-163	-5.64967e-163	-1.38366e-162	1.24713e-163	-3.3446e-163	-3.8916e-163	1.22302e-163	-2.36535e-163	9.37951e-164	-4.60966e-163	2.35005e-163	-2.1707e-163	2.29974e-164	8.44893e-164	0
-7.08794e-163	-3.28427e-164	7.48277e-163	-3.83543e-163	1.35766e-163	7.71683e-163	-4.70451e-163	3.70458e-163	-8.19049e-163	-4.14127e-163	2.56094e-163	-2.28457e-164	-3.00857e-163	7.92725e-164	-1.06985e-163	-5.30966e-163	8.92258e-163	-5.64967e-163	-1.38366e-162	1.24713e-163	-3.3446e-163	-3.8916e-163	1.22302e-163	-2.36535e-163	9.37951e-164	-4.60966e-163	2.35005e-163	-2.1707e-163	2.29974e-164	8.44893e-164	0
-7.08794e-163	-3.28427e-164	7.48277e-163	-3.83543e-163	1.35766e-163	7.71683e-163	-4.70451e-163	3.70458e-163	-8.19049e-163	-4.14127e-163	2.56094e-163	-2.28457e-164	-3.00857e-163	7.92725e-164	-1.06985e-163	-5.30966e-163	8.92258e-163	-5.64967e-163	-1.38366e-162	1.24713e-163	-3.3446e-163	-3.8916e-163	1.22302e-163	-2.36535e-163	9.37951e-164	-4.60966e-163	2.35005e-163	-2.1707e-163	2.29974e-164	8.44893e-164	0
-7.08794e-163	-3.28427e-164	7.48277e-163	-3.83543e-163	1.35766e-163	7.71683e-163	-4.70451e-163	3.70458e-163	-8.19049e-163	-4.14127e-163	2.56094e-163	-2.28457e-164	-3.00857e-163	7.92725e-164	-1.06985e-163	-5.30966e-163	8.92258e-163	-5.64967e-163	-1.38366e-162	1.24713e-163	-3.3446e-163	-3.8916e-163	1.22302e-163	-2.36535e-163	9.37951e-164	-4.60966e-163	2.35005e-163	-2.1707e-163	2.29974e-164	8.44893e-164	0
-7.08794e-163	-3.28427e-164	7.48277e-163	-3.83543e-163	1.35766e-163	7.71683e-163	-4.70451e-163	3.70458e-163	-8.19049e-163	-4.14127e-163	2.56094e-163	-2.28457e-164	-3.00857e-163	7.92725e-164	-1.06985e-163	-5.30966e-163	8.92258e-163	-5.64967e-163	-1.38366e-162	1.24713e-163	-3.3446e-163	-3.8916e-163	1.22302e-163	-2.36535e-163	9.37951e-164	-4.60966e-163	2.35005e-163	-2.1707e-163	2.29974e-164	8.44893e-164	0
-7.08794e-163	-3.28427e-164	7.48277e-163	-3.83543e-163	1.35766e-163	7.71683e-163	-4.70451e-163	3.70458e-163	-8.19049e-163	-4.14127e-163	2.56094e-163	-2.28457e-164	-3.00857e-163	7.92725e-164	-1.06985e-163	-5.30966e-163	8.92258e-163	-5.64967e-163	-1.38366e-162	1.24713e-163	-3.3446e-163	-3.8916e-163	1.22302e-163	-2.36535e-163	9.37951e-164	-4.60966e-163	2.35005e-163	-2.1707e-163	2.29974e-164	8.44893e-164	0
-7.08794e-163	-3.28427e-164	7.48277e-163	-3.83543e-163	1.35766e-163	7.71683e-163	-4.70451e-163	3.70458e-163	-8.19049e-163	-4.14127e-163	2.56094e-163	-2.28457e-164	-3.00857e-163	7.92725e-164	-1.06985e-163	-5.30966e-163	8.92258e-163	-5.64967e-163	-1.38366e-162	1.24713e-163	-3.3446e-163	-3.8916e-163	1.22302e-163	-2.36535e-163	9.37951e-164	-4.60966e-163	2.35005e-163	-2.1707e-163	2.29974e-164	8.44893e-164	0
-7.08794e-163	-3.28427e-164	7.48277e-163	-3.83543e-163	1.35766e-163	7.71683e-163	-4.70451e-163	3.70458e-163	-8.19049e-163	-4.14127e-163	2.56094e-163	-2.28457e-164	-3.00857e-163	7.92725e-164	-1.06985e-163	-5.30966e-163	8.92258e-163	-5.64967e-163	-1.38366e-162	1.24713e-163	-3.3446e-163	-3.8916e-163	1.22302e-163	-2.36535e-163	9.37951e-164	-4.60966e-163	2.35005e-163	-2.1707e-163	2.29974e-164	8.44893e-164	0
-7.08794e-163	-3.28427e-164	7.48277e-163	-3.83543e-163	1.35766e-163	7.71683e-163	-4.70451e-163	3.70458e-163	-8.19049e-163	-4.14127e-163	2.56094e-163	-2.28457e-164	-3.00857e-163	7.92725e-164	-1.06985e-163	-5.30966e-163	8.92258e-163	-5.64967e-163	-1.38366e-162	1.24713e-163	-3.3446e-163	-3.8916e-163	1.22302e-163	-2.36535e-163	9.37951e-164	-4.60966e-163	2.35005e-163	-2.1707e-163	2.29974e-164	8.44893e-164	0
-7.08794e-163	-3.28427e-164	7.48277e-163	-3.83543e-163	1.35766e-163	7.71683e-163	-4.70451e-163	3.70458e-163	-8.19049e-163	-4.14127e-163	2.56094e-163	-2.28457e-164	-3.00857e-163	7.92725e-164	-1.06985e-163	-5.30966e-163	8.92258e-163	-5.64967e-163	-1.38366e-162	1.24713e-163	-3.3446e-163	-3.8916e-163	1.22302e-163	-2.36535e-163	9.37951e-164	-4.60966e-163	2.35005e-163	-2.1707e-163	2.29974e-164	8.44893e-164	0
-7.08794e-163	-3.28427e-164	7.48277e-163	-3.83543e-163	1.35766e-163	7.71683e-163	-4.70451e-163	3.70458e-163	-8.19049e-163	-4.14127e-163	2.56094e-163	-2.28457e-164	-3.00857e-163	7.92725e-164	-1.06985e-163	-5.30966e-163	8.92258e-163	-5.64967e-163	-1.38366e-162	1.24713e-163	-3.3446e-163	-3.8916e-163	1.22302e-163	-2.36535e-163	9.37951e-164	-4.60966e-163	2.35005e-163	-2.1707e-163	2.29974e-164	8.44893e-164	0
-7.08794e-163	-3.28427e-164	7.48277e-163	-3.83543e-163	1.35766e-163	7.71683e-163	-4.70451e-163	3.70458e-163	-8.19049e-163	-4.14127e-163	2.56094e-163	-2.28457e-164	-3.00857e-163	7.92725e-164	-1.06985e-163	-5.30966e-163	8.92258e-163	-5.64967e-163	-1.38366e-162	1.24713e-163	-3.3446e-163	-3.8916e-163	1.22302e-163	-2.36535e-163	9.37951e-164	-4.60966e-163	2.35005e-163	-2.1707e-163	2.29974e-164	8.44893e-164	0
-7.08794e-163	-3.28427e-164	7.48277e-163	-3.83543e-163	1.35766e-163	7.71683e-163	-4.70451e-163	3.70458e-163	-8.19049e-163	-4.14127e-163	2.56094e-163	-2.28457e-164	-3.00857e-163	7.92725e-164	-1.06985e-163	-5.30966e-163	8.92258e-163	-5.64967e-163	-1.38366e-162	1.24713e-163	-3.3446e-163	-3.8916e-163	1.22302e-163	-2.36535e-163	9.37951e-164	-4.60966e-163	2.35005e-163	-2.1707e-163	2.29974e-164	8.44893e-164	0
-7.08794e-163	-3.28427e-164	7.48277e-163	-3.83543e-163	1.35766e-163	7.71683e-163	-4.70451e-163	3.70458e-163	-8.19049e-163	-4.14127e-163	2.56094e-163	-2.28457e-164	-3.00857e-163	7.92725e-164	-1.06985e-163	-5.30966e-163	8.92258e-163	-5.64967e-163	-1.38366e-162	1.24713e-163	-3.3446e-163	-3.8916e-163	1.22302e-163	-2.36535e-163	9.37951e-164	-4.60966e-163	2.35005e-163	-2.1707e-163	2.29974e-164	8.44893e-164	0
-7.08794e-163	-3.28427e-164	7.48277e-163	-3.83543e-163	1.35766e-163	7.71683e-163	-4.70451e-163	3.70458e-163	-8.19049e-163	-4.14127e-163	2.56094e-163	-2.28457e-164	-3.00857e-163	7.92725e-164	-1.06985e-163	-5.30966e-163	8.92258e-163	-5.64967e-163	-1.38366e-162	1.24713e-163	-3.3446e-163	-3.8916e-163	1.22302e-163	-2.36535e-163	9.37951e-164	-4.60966e-163	2.35005e-163	-2.1707e-163	2.29974e-164	8.44893e-164	0
-7.08794e-163	-3.28427e-164	7.48277e-163	-3.83543e-163	1.35766e-163	7.71683e-163	-4.70451e-163	3.70458e-163	-8.19049e-163	-4.14127e-163	2.56094e-163	-2.28457e-164	-3.00857e-163	7.92725e-164	-1.06985e-163	-5.30966e-163	8.92258e-163	-5.64967e-163	-1.38366e-162	1.24713e-163	-3.3446e-163	-3.8916e-163	1.22302e-163	-2.36535e-163	9.37951e-164	-4.60966e-163	2.35005e-163	-2.1707e-163	2.29974e-164	8.44893e-164	0
-7.08794e-163	-3.28427e-164	7.48277e-163	-3.83543e-163	1.35766e-163	7.71683e-163	-4.70451e-163	3.70458e-163	-8.19049e-163	-4.14127e-163	2.56094e-163	-2.28457e-164	-3.00857e-163	7.92725e-164	-1.06985e-163	-5.30966e-163	8.92258e-163	-5.64967e-163	-1.38366e-162	1.24713e-163	-3.3446e-163	-3.8916e-163	1.22302e-163	-2.36535e-163	9.37951e-164	-4.60966e-163	2.35005e-163	-2.1707e-163	2.29974e-164	8.44893e-164	0
-7.08794e-163	-3.28427e-164	7.48277e-163	-3.83543e-163	1.35766e-163	7.71683e-163	-4.70451e-163	3.70458e-163	-8.19049e-163	-4.14127e-163	2.56094e-163	-2.28457e-164	-3.00857e-163	7.92725e-164	-1.06985e-163	-5.30966e-163	8.92258e-163	-5.64967e-163	-1.38366e-162	1.24713e-163	-3.3446e-163	-3.8916e-163	1.22302e-163	-2.36535e-163	9.37951e-164	-4.60966e-163	2.35005e-163	-2.1707e-163	2.29974e-164	8.44893e-164	0
-7.08794e-163	-3.28427e-164	7.48277e-163	-3.83543e-163	1.35766e-163	7.71683e-163	-4.70451e-163	3.70458e-163	-8.19049e-163	-4.14127e-163	2.56094e-163	-2.28457e-164	-3.00857e-163	7.92725e-164	-1.06985e-163	-5.30966e-163	8.92258e-163	-5.64967e-163	-1.38366e-162	1.24713e-163	-3.3446e-163	-3.8916e-163	1.22302e-163	-2.36535e-163	9.37951e-164	-4.60966e-163	2.35005e-163	-2.1707e-163	2.29974e-164	8.44893e-164	0
-7.08794e-163	-3.28427e-164	7.48277e-163	-3.83543e-163	1.35766e-163	7.71683e-163	-4.70451e-163	3.70458e-163	-8.19049e-163	-4.14127e-163	2.56094e-163	-2.28457e-164	-3.00857e-163	7.92725e-164	-1.06985e-163	-5.30966e-163	8.92258e-163	-5.64967e-163	-1.38366e-162	1.24713e-163	-3.3446e-163	-3.8916e-163	1.22302e-163	-2.36535e-163	9.37951e-164	-4.60966e-163	2.35005e-163	-2.1707e-163	2.29974e-164	8.44893e-164	0
-7.08794e-163	-3.28427e-164	7.48277e-163	-3.83543e-163	1.35766e-163	7.71683e-163	-4.70451e-163	3.70458e-163	-8.19049e-163	-4.14127e-163	2.56094e-163	-2.28457e-164	-3.00857e-163	7.92725e-164	-1.06985e-163	-5.30966e-163	8.92258e-163	-5.64967e-163	-1.38366e-162	1.24713e-163	-3.3446e-163	-3.8916e-163	1.22302e-163	-2.36535e-163	9.37951e-164	-4.60966e-163	2.35005e-163	-2.1707e-163	2.29974e-164	8.44893e-164	0
-7.08794e-163	-3.28427e-164	7.48277e-163	-3.83543e-163	1.35766e-163	7.71683e-163	-4.70451e-163	3.70458e-163	-8.19049e-163	-4.14127e-163	2.56094e-163	-2.28457e-164	-3.00857e-163	7.92725e-164	-1.06985e-163	-5.30966e-163	8.92258e-163	-5.64967e-163	-1.38366e-162	1.24713e-163	-3.3446e-163	-3.8916e-163	1.22302e-163	-2.36535e-163	9.37951e-164	-4.60966e-163	2.35005e-163	-2.1707e-163	2.29974e-164	8.44893e-164	0
-7.08794e-163	-3.28427e-164	7.48277e-163	-3.83543e-163	1.35766e-163	7.71683e-163	-4.70451e-163	3.70458e-163	-8.19049e-163	-4.14127e-163	2.56094e-163	-2.28457e-164	-3.00857e-163	7.92725e-164	-1.06985e-163	-5.30966e-163	8.92258e-163	-5.64967e-163	-1.38366e-162	1.24713e-163	-3.3446e-163	-3.8916e-163	1.22302e-163	-2.36535e-163	9.37951e-164	-4.60966e-163	2.35005e-163	-2.1707e-163	2.29974e-164	8.44893e-164	0
-7.08794e-163	-3.28427e-164	7.48277e-163	-3.83543e-163	1.35766e-163	7.71683e-163	-4.70451e-163	3.70458e-163	-8.19049e-163	-4.14127e-163	2.56094e-163	-2.28457e-164	-3.00857e-163	7.92725e-164	-1.06985e-163	-5.30966e-163	8.92258e-163	-5.64967e-163	-1.38366e-162	1.24713e-163	-3.3446e-163	-3.8916e-163	1.22302e-163	-2.36535e-163	9.37951e-164	-4.60966e-163	2.35005e-163	-2.1707e-163	2.29974e-164	8.44893e-164	0
-7.08794e-163	-3.28427e-164	7.48277e-163	-3.83543e-163	1.35766e-163	7.71683e-163	-4.70451e-163	3.70458e-163	-8.19049e-163	-4.14127e-163	2.56094e-163	-2.28457e-164	-3.00857e-163	7.92725e-164	-1.06985e-163	-5.30966e-163	8.92258e-163	-5.64967e-163	-1.38366e-162	1.24713e-163	-3.3446e-163	-3.8916e-163	1.22302e-163	-2.36535e-163	9.37951e-164	-4.60966e-163	2.35005e-163	-2.1707e-163	2.29974e-164	8.44893e-164	0
-7.08794e-163	-3.28427e-164	7.48277e-163	-3.83543e-163	1.35766e-163	7.71683e-163	-4.70451e-163	3.70458e-163	-8.19049e-163	-4.14127e-163	2.56094e-163	-2.28457e-164	-3.00857e-163	7.92725e-164	-1.06985e-163	-5.30966e-163	8.92258e-163	-5.64967e-163	-1.38366e-162	1.24713e-163	-3.3446e-163	-3.8916e-163	1.22302e-163	-2.36535e-163	9.37951e-164	-4.60966e-163	2.35005e-163	-2.1707e-163	2.29974e-164	8.44893e-164	0
-7.08794e-163	-3.28427e-164	7.48277e-163	-3.83543e-163	1.35766e-163	7.71683e-163	-4.70451e-163	3.70458e-163	-8.19049e-163	-4.14127e-163	2.56094e-163	-2.28457e-164	-3.00857e-163	7.92725e-164	-1.06985e-163	-5.30966e-163	8.92258e-163	-5.64967e-163	-1.38366e-162	1.24713e-163	-3.3446e-163	-3.8916e-163	1.22302e-163	-2.36535e-163	9.37951e-164	-4.60966e-163	2.35005e-163	-2.1707e-163	2.29974e-164	8.44893e-164	0
-7.08794e-163	-3.28427e-164	7.48277e-163	-3.83543e-163	1.35766e-163	7.71683e-163	-4.70451e-163	3.70458e-163	-8.19049e-163	-4.14127e-163	2.56094e-163	-2.28457e-164	-3.00857e-163	7.92725e-164	-1.06985e-163	-5.30966e-163	8.92258e-163	-5.64967e-163	-1.38366e-162	1.24713e-163	-3.3446e-163	-3.8916e-163	1.22302e-163	-2.36535e-163	9.37951e-164	-4.60966e-163	2.35005e-163	-2.1707e-163	2.29974e-164	8.44893e-164	0
-7.08794e-163	-3.28427e-164	7.48277e-163	-3.83543e-163	1.35766e-163	7.71683e-163	-4.70451e-163	3.70458e-163	-8.19049e-163	-4.14127e-163	2.56094e-163	-2.28457e-164	-3.00857e-163	7.92725e-164	-1.06985e-163	-5.30966e-163	8.92258e-163	-5.64967e-163	-1.38366e-162	1.24713e-163	-3.3446e-163	-3.8916e-163	1.22302e-163	-2.36535e-163	9.37951e-164	-4.60966e-163	2.35005e-163	-2.1707e-163	2.29974e-164	8.44893e-164	0
-7.08794e-163	-3.28427e-164	7.48277e-163	-3.83543e-163	1.35766e-163	7.71683e-163	-4.70451e-163	3.70458e-163	-8.19049e-163	-4.14127e-163	2.56094e-163	-2.28457e-164	-3.00857e-163	7.92725e-164	-1.06985e-163	-5.30966e-163	8.92258e-163	-5.64967e-163	-1.38366e-162	1.24713e-163	-3.3446e-163	-3.8916e-163	1.22302e-163	-2.36535e-163	9.37951e-164	-4.60966e-163	2.35005e-163	-2.1707e-163	2.29974e-164	8.44893e-164	0
-7.08794e-163	-3.28427e-164	7.48277e-163	-3.83543e-163	1.35766e-163	7.71683e-163	-4.70451e-163	3.70458e-163	-8.19049e-163	-4.14127e-163	2.56094e-163	-2.28457e-164	-3.00857e-163	7.92725e-164	-1.06985e-163	-5.30966e-163	8.92258e-163	-5.64967e-163	-1.38366e-162	1.24713e-163	-3.3446e-163	-3.8916e-163	1.22302e-163	-2.36535e-163	9.37951e-164	-4.60966e-163	2.35005e-163	-2.1707e-163	2.29974e-164	8.44893e-164	0
-7.08794e-163	-3.28427e-164	7.48277e-163	-3.83543e-163	1.35766e-163	7.71683e-163	-4.70451e-163	3.70458e-163	-8.19049e-163	-4.14127e-163	2.56094e-163	-2.28457e-164	-3.00857e-163	7.92725e-164	-1.06985e-163	-5.30966e-163	8.92258e-163	-5.64967e-163	-1.38366e-162	1.24713e-163	-3.3446e-163	-3.8916e-163	1.22302e-163	-2.36535e-163	9.37951e-164	-4.60966e-163	2.35005e-163	-2.1707e-163	2.29974e-164	8.44893e-164	0
-7.08794e-163	-3.28427e-164	7.48277e-163	-3.83543e-163	1.35766e-163	7.71683e-163	-4.70451e-163	3.70458e-163	-8.19049e-163	-4.14127e-163	2.56094e-163	-2.28457e-164	-3.00857e-163	7.92725e-164	-1.06985e-163	-5.30966e-163	8.92258e-163	-5.64967e-163	-1.38366e-162	1.24713e-163	-3.3446e-163	-3.8916e-163	1.22302e-163	-2.36535e-163	9.37951e-164	-4.60966e-163	2.35005e-163	-2.1707e-163	2.29974e-164	8.44893e-164	0
-7.08794e-163	-3.28427e-164	7.48277e-163	-3.83543e-163	1.35766e-163	7.71683e-163	-4.70451e-163	3.70458e-163	-8.19049e-163	-4.14127e-163	2.56094e-163	-2.28457e-164	-3.00857e-163	7.92725e-164	-1.06985e-163	-5.30966e-163	8.92258e-163	-5.64967e-163	-1.38366e-162	1.24713e-163	-3.3446e-163	-3.8916e-163	1.22302e-163	-2.36535e-163	9.37951e-164	-4.60966e-163	2.35005e-163	-2.1707e-163	2.29974e-164	8.44893e-164	0
-7.08794e-163	-3.28427e-164	7.48277e-163	-3.83543e-163	1.35766e-163	7.71683e-163	-4.70451e-163	3.70458e-163	-8.19049e-163	-4.14127e-163	2.56094e-163	-2.28457e-164	-3.00857e-163	7.92725e-164	-1.06985e-163	-5.30966e-163	8.92258e-163	-5.64967e-163	-1.38366e-162	1.24713e-163	-3.3446e-163	-3.8916e-163	1.22302e-163	-2.36535e-163	9.37951e-164	-4.60966e-163	2.35005e-163	-2.1707e-163	2.29974e-164	8.44893e-164	0
-7.08794e-163	-3.28427e-164	7.48277e-163	-3.83543e-163	1.35766e-163	7.71683e-163	-4.70451e-163	3.70458e-163	-8.19049e-163	-4.14127e-163	2.56094e-163	-2.28457e-164	-3.00857e-163	7.92725e-164	-1.06985e-163	-5.30966e-163	8.92258e-163	-5.64967e-163	-1.38366e-162	1.24713e-163	-3.3446e-163	-3.8916e-163	1.22302e-163	-2.36535e-163	9.37951e-164	-4.60966e-163	2.35005e-163	-2.1707e-163	2.29974e-164	8.44893e-164	0
-7.08794e-163	-3.28427e-164	7.48277e-163	-3.83543e-163	1.35766e-163	7.71683e-163	-4.70451e-163	3.70458e-163	-8.19049e-163	-4.14127e-163	2.56094e-163	-2.28457e-164	-3.00857e-163	7.92725e-164	-1.06985e-163	-5.30966e-163	8.92258e-163	-5.64967e-163	-1.38366e-162	1.24713e-163	-3.3446e-163	-3.8916e-163	1.22302e-163	-2.36535e-163	9.37951e-164	-4.60966e-163	2.35005e-163	-2.1707e-163	2.29974e-164	8.44893e-164	0
-7.08794e-163	-3.28427e-164	7.48277e-163	-3.83543e-163	1.35766e-163	7.71683e-163	-4.70451e-163	3.70458e-163	-8.19049e-163	-4.14127e-163	2.56094e-163	-2.28457e-164	-3.00857e-163	7.92725e-164	-1.06985e-163	-5.30966e-163	8.92258e-163	-5.64967e-163	-1.38366e-162	1.24713e-163	-3.3446e-163	-3.8916e-163	1.22302e-163	-2.36535e-163	9.37951e-164	-4.60966e-163	2.35005e-163	-2.1707e-163	2.29974e-164	8.44893e-164	0
-7.08794e-163	-3.28427e-164	7.48277e-163	-3.83543e-163	1.35766e-163	7.71683e-163	-4.70451e-163	3.70458e-163	-8.19049e-163	-4.14127e-163	2.56094e-163	-2.28457e-164	-3.00857e-163	7.92725e-164	-1.06985e-163	-5.30966e-163	8.92258e-163	-5.64967e-163	-1.38366e-162	1.24713e-163	-3.3446e-163	-3.8916e-163	1.22302e-163	-2.36535e-163	9.37951e-164	-4.60966e-163	2.35005e-163	-2.1707e-163	2.29974e-164	8.44893e-164	0
-7.08794e-163	-3.28427e-164	7.48277e-163	-3.83543e-163	1.35766e-163	7.71683e-163	-4.70451e-163	3.70458e-163	-8.19049e-163	-4.14127e-163	2.56094e-163	-2.28457e-164	-3.00857e-163	7.92725e-164	-1.06985e-163	-5.30966e-163	8.92258e-163	-5.64967e-163	-1.38366e-162	1.24713e-163	-3.3446e-163	-3.8916e-163	1.22302e-163	-2.36535e-163	9.37951e-164	-4.60966e-163	2.35005e-163	-2.1707e-163	2.29974e-164	8.44893e-164	0
-7.08794e-163	-3.28427e-164	7.48277e-163	-3.83543e-163	1.35766e-163	7.71683e-163	-4.70451e-163	3.70458e-163	-8.19049e-163	-4.14127e-163	2.56094e-163	-2.28457e-164	-3.00857e-163	7.92725e-164	-1.06985e-163	-5.30966e-163	8.92258e-163	-5.64967e-163	-1.38366e-162	1.24713e-163	-3.3446e-163	-3.8916e-163	1.22302e-163	-2.36535e-163	9.37951e-164	-4.60966e-163	2.35005e-163	-2.1707e-163	2.29974e-164	8.44893e-164	0
-7.08794e-163	-3.28427e-164	7.48277e-163	-3.83543e-163	1.35766e-163	7.71683e-163	-4.70451e-163	3.70458e-163	-8.19049e-163	-4.14127e-163	2.56094e-163	-2.28457e-164	-3.00857e-163	7.92725e-164	-1.06985e-163	-5.30966e-163	8.92258e-163	-5.64967e-163	-1.38366e-162	1.24713e-163	-3.3446e-163	-3.8916e-163	1.22302e-163	-2.36535e-163	9.37951e-164	-4.60966e-163	2.35005e-163	-2.1707e-163	2.29974e-164	8.44893e-164	0
-7.08794e-163	-3.28427e-164	7.48277e-163	-3.83543e-163	1.35766e-163	7.71683e-163	-4.70451e-163	3.70458e-163	-8.19049e-163	-4.14127e-163	2.56094e-163	-2.28457e-164	-3.00857e-163	7.92725e-164	-1.06985e-163	-5.30966e-163	8.92258e-163	-5.64967e-163	-1.38366e-162	1.24713e-163	-3.3446e-163	-3.8916e-163	1.22302e-163	-2.36535e-163	9.37951e-164	-4.60966e-163	2.35005e-163	-2.1707e-163	2.29974e-164	8.44893e-164	0
-7.08794e-163	-3.28427e-164	7.48277e-163	-3.83543e-163	1.35766e-163	7.71683e-163	-4.70451e-163	3.70458e-163	-8.19049e-163	-4.14127e-163	2.56094e-163	-2.28457e-164	-3.00857e-163	7.92725e-164	-1.06985e-163	-5.30966e-163	8.92258e-163	-5.64967e-163	-1.38366e-162	1.24713e-163	-3.3446e-163	-3.8916e-163	1.22302e-163	-2.36535e-163	9.37951e-164	-4.60966e-163	2.35005e-163	-2.1707e-163	2.29974e-164	8.44893e-164	0
-7.08794e-163	-3.28427e-164	7.48277e-163	-3.83543e-163	1.35766e-163	7.71683e-163	-4.70451e-163	3.70458e-163	-8.19049e-163	-4.14127e-163	2.56094e-163	-2.28457e-164	-3.00857e-163	7.92725e-164	-1.06985e-163	-5.30966e-163	8.92258e-163	-5.64967e-163	-1.38366e-162	1.24713e-163	-3.3446e-163	-3.8916e-163	1.22302e-163	-2.36535e-163	9.37951e-164	-4.60966e-163	2.35005e-163	-2.1707e-163	2.29974e-164	8.44893e-164	0
-7.08794e-163	-3.28427e-164	7.48277e-163	-3.83543e-163	1.35766e-163	7.71683e-163	-4.70451e-163	3.70458e-163	-8.19049e-163	-4.14127e-163	2.56094e-163	-2.28457e-164	-3.00857e-163	7.92725e-164	-1.06985e-163	-5.30966e-163	8.92258e-163	-5.64967e-163	-1.38366e-162	1.24713e-163	-3.3446e-163	-3.8916e-163	1.22302e-163	-2.36535e-163	9.37951e-164	-4.60966e-163	2.35005e-163	-2.1707e-163	2.29974e-164	8.44893e-164	0
-7.08794e-163	-3.28427e-164	7.48277e-163	-3.83543e-163	1.35766e-163	7.71683e-163	-4.70451e-163	3.70458e-163	-8.19049e-163	-4.14127e-163	2.56094e-163	-2.28457e-164	-3.00857e-163	7.92725e-164	-1.06985e-163	-5.30966e-163	8.92258e-163	-5.64967e-163	-1.38366e-162	1.24713e-163	-3.3446e-163	-3.8916e-163	1.22302e-163	-2.36535e-163	9.37951e-164	-4.60966e-163	2.35005e-163	-2.1707e-163	2.29974e-164	8.44893e-164	0
-7.08794e-163	-3.28427e-164	7.48277e-163	-3.83543e-163	1.35766e-163	7.71683e-163	-4.70451e-163	3.70458e-163	-8.19049e-163	-4.14127e-163	2.56094e-163	-2.28457e-164	-3.00857e-163	7.92725e-164	-1.06985e-163	-5.30966e-163	8.92258e-163	-5.64967e-163	-1.38366e-162	1.24713e-163	-3.3446e-163	-3.8916e-163	1.22302e-163	-2.36535e-163	9.37951e-164	-4.60966e-163	2.35005e-163	-2.1707e-163	2.29974e-164	8.44893e-164	0
-7.08794e-163	-3.28427e-164	7.48277e-163	-3.83543e-163	1.35766e-163	7.71683e-163	-4.70451e-163	3.70458e-163	-8.19049e-163	-4.14127e-163	2.56094e-163	-2.28457e-164	-3.00857e-163	7.92725e-164	-1.06985e-163	-5.30966e-163	8.92258e-163	-5.64967e-163	-1.38366e-162	1.24713e-163	-3.3446e-163	-3.8916e-163	1.22302e-163	-2.36535e-163	9.37951e-164	-4.60966e-163	2.35005e-163	-2.1707e-163	2.29974e-164	8.44893e-164	0
-7.08794e-163	-3.28427e-164	7.48277e-163	-3.83543e-163	1.35766e-163	7.71683e-163	-4.70451e-163	3.70458e-163	-8.19049e-163	-4.14127e-163	2.56094e-163	-2.28457e-164	-3.00857e-163	7.92725e-164	-1.06985e-163	-5.30966e-163	8.92258e-163	-5.64967e-163	-1.38366e-162	1.24713e-163	-3.3446e-163	-3.8916e-163	1.22302e-163	-2.36535e-163	9.37951e-164	-4.60966e-163	2.35005e-163	-2.1707e-163	2.29974e-164	8.44893e-164	0
-7.08794e-163	-3.28427e-164	7.48277e-163	-3.83543e-163	1.35766e-163	7.71683e-163	-4.70451e-163	3.70458e-163	-8.19049e-163	-4.14127e-163	2.56094e-163	-2.28457e-164	-3.00857e-163	7.92725e-164	-1.06985e-163	-5.30966e-163	8.92258e-163	-5.64967e-163	-1.38366e-162	1.24713e-163	-3.3446e-163	-3.8916e-163	1.22302e-163	-2.36535e-163	9.37951e-164	-4.60966e-163	2.35005e-163	-2.1707e-163	2.29974e-164	8.44893e-164	0
-7.08794e-163	-3.28427e-164	7.48277e-163	-3.83543e-163	1.35766e-163	7.71683e-163	-4.70451e-163	3.70458e-163	-8.19049e-163	-4.14127e-163	2.56094e-163	-2.28457e-164	-3.00857e-163	7.92725e-164	-1.06985e-163	-5.30966e-163	8.92258e-163	-5.64967e-163	-1.38366e-162	1.24713e-163	-3.3446e-163	-3.8916e-163	1.22302e-163	-2.36535e-163	9.37951e-164	-4.60966e-163	2.35005e-163	-2.1707e-163	2.29974e-164	8.44893e-164	0
-7.08794e-163	-3.28427e-164	7.48277e-163	-3.83543e-163	1.35766e-163	7.71683e-163	-4.70451e-163	3.70458e-163	-8.19049e-163	-4.14127e-163	2.56094e-163	-2.28457e-164	-3.00857e-163	7.92725e-164	-1.06985e-163	-5.30966e-163	8.92258e-163	-5.64967e-163	-1.38366e-162	1.24713e-163	-3.3446e-163	-3.8916e-163	1.22302e-163	-2.36535e-163	9.37951e-164	-4.60966e-163	2.35005e-163	-2.1707e-163	2.29974e-164	8.44893e-164	0
-7.08794e-163	-3.28427e-164	7.48277e-163	-3.83543e-163	1.35766e-163	7.71683e-163	-4.70451e-163	3.70458e-163	-8.19049e-163	-4.14127e-163	2.56094e-163	-2.28457e-164	-3.00857e-163	7.92725e-164	-1.06985e-163	-5.30966e-163	8.92258e-163	-5.64967e-163	-1.38366e-162	1.24713e-163	-3.3446e-163	-3.8916e-163	1.22302e-163	-2.36535e-163	9.37951e-164	-4.60966e-163	2.35005e-163	-2.1707e-163	2.29974e-164	8.44893e-164	0
-7.08794e-163	-3.28427e-164	7.48277e-163	-3.83543e-163	1.35766e-163	7.71683e-163	-4.70451e-163	3.70458e-163	-8.19049e-163	-4.14127e-163	2.56094e-163	-2.28457e-164	-3.00857e-163	7.92725e-164	-1.06985e-163	-5.30966e-163	8.92258e-163	-5.64967e-163	-1.38366e-162	1.24713e-163	-3.3446e-163	-3.8916e-163	1.22302e-163	-2.36535e-163	9.37951e-164	-4.60966e-163	2.35005e-163	-2.1707e-163	2.29974e-164	8.44893e-164	0
-7.08794e-163	-3.28427e-164	7.48277e-163	-3.83543e-163	1.35766e-163	7.71683e-163	-4.70451e-163	3.70458e-163	-8.19049e-163	-4.14127e-163	2.56094e-163	-2.28457e-164	-3.00857e-163	7.92725e-164	-1.06985e-163	-5.30966e-163	8.92258e-163	-5.64967e-163	-1.38366e-162	1.24713e-163	-3.3446e-163	-3.8916e-163	1.22302e-163	-2.36535e-163	9.37951e-164	-4.60966e-163	2.35005e-163	-2.1707e-163	2.29974e-164	8.44893e-164	0
-7.08794e-163	-3.28427e-164	7.48277e-163	-3.83543e-163	1.35766e-163	7.71683e-163	-4.70451e-163	3.70458e-163	-8.19049e-163	-4.14127e-163	2.56094e-163	-2.28457e-164	-3.00857e-163	7.92725e-164	-1.06985e-163	-5.30966e-163	8.92258e-163	-5.64967e-163	-1.38366e-162	1.24713e-163	-3.3446e-163	-3.8916e-163	1.22302e-163	-2.36535e-163	9.37951e-164	-4.60966e-163	2.35005e-163	-2.1707e-163	2.29974e-164	8.44893e-164	0
-7.08794e-163	-3.28427e-164	7.48277e-163	-3.83543e-163	1.35766e-163	7.71683e-163	-4.70451e-163	3.70458e-163	-8.19049e-163	-4.14127e-163	2.56094e-163	-2.28457e-164	-3.00857e-163	7.92725e-164	-1.06985e-163	-5.30966e-163	8.92258e-163	-5.64967e-163	-1.38366e-162	1.24713e-163	-3.3446e-163	-3.8916e-163	1.22302e-163	-2.36535e-163	9.37951e-164	-4.60966e-163	2.35005e-163	-2.1707e-163	2.29974e-164	8.44893e-164	0
-7.08794e-163	-3.28427e-164	7.48277e-163	-3.83543e-163	1.35766e-163	7.71683e-163	-4.70451e-163	3.70458e-163	-8.19049e-163	-4.14127e-163	2.56094e-163	-2.28457e-164	-3.00857e-163	7.92725e-164	-1.06985e-163	-5.30966e-163	8.92258e-163	-5.64967e-163	-1.38366e-162	1.24713e-163	-3.3446e-163	-3.8916e-163	1.22302e-163	-2.36535e-163	9.37951e-164	-4.60966e-163	2.35005e-163	-2.1707e-163	2.29974e-164	8.44893e-164	0
-7.08794e-163	-3.28427e-164	7.48277e-163	-3.83543e-163	1.35766e-163	7.71683e-163	-4.70451e-163	3.70458e-163	-8.19049e-163	-4.14127e-163	2.56094e-163	-2.28457e-164	-3.00857e-163	7.92725e-164	-1.06985e-163	-5.30966e-163	8.92258e-163	-5.64967e-163	-1.38366e-162	1.24713e-163	-3.3446e-163	-3.8916e-163	1.22302e-163	-2.36535e-163	9.37951e-164	-4.60966e-163	2.35005e-163	-2.1707e-163	2.29974e-164	8.44893e-164	0
-7.08794e-163	-3.28427e-164	7.48277e-163	-3.83543e-163	1.35766e-163	7.71683e-163	-4.70451e-163	3.70458e-163	-8.19049e-163	-4.14127e-163	2.56094e-163	-2.28457e-164	-3.00857e-163	7.92725e-164	-1.06985e-163	-5.30966e-163	8.92258e-163	-5.64967e-163	-1.38366e-162	1.24713e-163	-3.3446e-163	-3.8916e-163	1.22302e-163	-2.36535e-163	9.37951e-164	-4.60966e-163	2.35005e-163	-2.1707e-163	2.29974e-164	8.44893e-164	0
-7.08794e-163	-3.28427e-164	7.48277e-163	-3.83543e-163	1.35766e-163	7.71683e-163	-4.70451e-163	3.70458e-163	-8.19049e-163	-4.14127e-163	2.56094e-163	-2.28457e-164	-3.00857e-163	7.92725e-164	-1.06985e-163	-5.30966e-163	8.92258e-163	-5.64967e-163	-1.38366e-162	1.24713e-163	-3.3446e-163	-3.8916e-163	1.22302e-163	-2.36535e-163	9.37951e-164	-4.60966e-163	2.35005e-163	-2.1707e-163	2.29974e-164	8.44893e-164	0
-7.08794e-163	-3.28427e-164	7.48277e-163	-3.83543e-163	1.35766e-163	7.71683e-163	-4.70451e-163	3.70458e-163	-8.19049e-163	-4.14127e-163	2.56094e-163	-2.28457e-164	-3.00857e-163	7.92725e-164	-1.06985e-163	-5.30966e-163	8.92258e-163	-5.64967e-163	-1.38366e-162	1.24713e-163	-3.3446e-163	-3.8916e-163	1.22302e-163	-2.36535e-163	9.37951e-164	-4.60966e-163	2.35005e-163	-2.1707e-163	2.29974e-164	8.44893e-164	0
-7.08794e-163	-3.28427e-164	7.48277e-163	-3.83543e-163	1.35766e-163	7.71683e-163	-4.70451e-163	3.70458e-163	-8.19049e-163	-4.14127e-163	2.56094e-163	-2.28457e-164	-3.00857e-163	7.92725e-164	-1.06985e-163	-5.30966e-163	8.92258e-163	-5.64967e-163	-1.38366e-162	1.24713e-163	-3.3446e-163	-3.8916e-163	1.22302e-163	-2.36535e-163	9.37951e-164	-4.60966e-163	2.35005e-163	-2.1707e-163	2.29974e-164	8.44893e-164	0
-7.08794e-163	-3.28427e-164	7.48277e-163	-3.83543e-163	1.35766e-163	7.71683e-163	-4.70451e-163	3.70458e-163	-8.19049e-163	-4.14127e-163	2.56094e-163	-2.28457e-164	-3.00857e-163	7.92725e-164	-1.06985e-163	-5.30966e-163	8.92258e-163	-5.64967e-163	-1.38366e-162	1.24713e-163	-3.3446e-163	-3.8916e-163	1.22302e-163	-2.36535e-163	9.37951e-164	-4.60966e-163	2.35005e-163	-2.1707e-163	2.29974e-164	8.44893e-164	0
-7.08794e-163	-3.28427e-164	7.48277e-163	-3.83543e-163	1.35766e-163	7.71683e-163	-4.70451e-163	3.70458e-163	-8.19049e-163	-4.14127e-163	2.56094e-163	-2.28457e-164	-3.00857e-163	7.92725e-164	-1.06985e-163	-5.30966e-163	8.92258e-163	-5.64967e-163	-1.38366e-162	1.24713e-163	-3.3446e-163	-3.8916e-163	1.22302e-163	-2.36535e-163	9.37951e-164	-4.60966e-163	2.35005e-163	-2.1707e-163	2.29974e-164	8.44893e-164	0
-7.08794e-163	-3.28427e-164	7.48277e-163	-3.83543e-163	1.35766e-163	7.71683e-163	-4.70451e-163	3.70458e-163	-8.19049e-163	-4.14127e-163	2.56094e-163	-2.28457e-164	-3.00857e-163	7.92725e-164	-1.06985e-163	-5.30966e-163	8.92258e-163	-5.64967e-163	-1.38366e-162	1.24713e-163	-3.3446e-163	-3.8916e-163	1.22302e-163	-2.36535e-163	9.37951e-164	-4.60966e-163	2.35005e-163	-2.1707e-163	2.29974e-164	8.44893e-164	0
-7.08794e-163	-3.28427e-164	7.48277e-163	-3.83543e-163	1.35766e-163	7.71683e-163	-4.70451e-163	3.70458e-163	-8.19049e-163	-4.14127e-163	2.56094e-163	-2.28457e-164	-3.00857e-163	7.92725e-164	-1.06985e-163	-5.30966e-163	8.92258e-163	-5.64967e-163	-1.38366e-162	1.24713e-163	-3.3446e-163	-3.8916e-163	1.22302e-163	-2.36535e-163	9.37951e-164	-4.60966e-163	2.35005e-163	-2.1707e-163	2.29974e-164	8.44893e-164	0
-7.08794e-163	-3.28427e-164	7.48277e-163	-3.83543e-163	1.35766e-163	7.71683e-163	-4.70451e-163	3.70458e-163	-8.19049e-163	-4.14127e-163	2.56094e-163	-2.28457e-164	-3.00857e-163	7.92725e-164	-1.06985e-163	-5.30966e-163	8.92258e-163	-5.64967e-163	-1.38366e-162	1.24713e-163	-3.3446e-163	-3.8916e-163	1.22302e-163	-2.36535e-163	9.37951e-164	-4.60966e-163	2.35005e-163	-2.1707e-163	2.29974e-164	8.44893e-164	0
-7.08794e-163	-3.28427e-164	7.48277e-163	-3.83543e-163	1.35766e-163	7.71683e-163	-4.70451e-163	3.70458e-163	-8.19049e-163	-4.14127e-163	2.56094e-163	-2.28457e-164	-3.00857e-163	7.92725e-164	-1.06985e-163	-5.30966e-163	8.92258e-163	-5.64967e-163	-1.38366e-162	1.24713e-163	-3.3446e-163	-3.8916e-163	1.22302e-163	-2.36535e-163	9.37951e-164	-4.60966e-163	2.35005e-163	-2.1707e-163	2.29974e-164	8.44893e-164	0
-7.08794e-163	-3.28427e-164	7.48277e-163	-3.83543e-163	1.35766e-163	7.71683e-163	-4.70451e-163	3.70458e-163	-8.19049e-163	-4.14127e-163	2.56094e-163	-2.28457e-164	-3.00857e-163	7.92725e-164	-1.06985e-163	-5.30966e-163	8.92258e-163	-5.64967e-163	-1.38366e-162	1.24713e-163	-3.3446e-163	-3.8916e-163	1.22302e-163	-2.36535e-163	9.37951e-164	-4.60966e-163	2.35005e-163	-2.1707e-163	2.29974e-164	8.44893e-164	0
-7.08794e-163	-3.28427e-164	7.48277e-163	-3.83543e-163	1.35766e-163	7.71683e-163	-4.70451e-163	3.70458e-163	-8.19049e-163	-4.14127e-163	2.56094e-163	-2.28457e-164	-3.00857e-163	7.92725e-164	-1.06985e-163	-5.30966e-163	8.92258e-163	-5.64967e-163	-1.38366e-162	1.24713e-163	-3.3446e-163	-3.8916e-163	1.22302e-163	-2.36535e-163	9.37951e-164	-4.60966e-163	2.35005e-163	-2.1707e-163	2.29974e-164	8.44893e-164	0
-7.08794e-163	-3.28427e-164	7.48277e-163	-3.83543e-163	1.35766e-163	7.71683e-163	-4.70451e-163	3.70458e-163	-8.19049e-163	-4.14127e-163	2.56094e-163	-2.28457e-164	-3.00857e-163	7.92725e-164	-1.06985e-163	-5.30966e-163	8.92258e-163	-5.64967e-163	-1.38366e-162	1.24713e-163	-3.3446e-163	-3.8916e-163	1.22302e-163	-2.36535e-163	9.37951e-164	-4.60966e-163	2.35005e-163	-2.1707e-163	2.29974e-164	8.44893e-164	0
-7.08794e-163	-3.28427e-164	7.48277e-163	-3.83543e-163	1.35766e-163	7.71683e-163	-4.70451e-163	3.70458e-163	-8.19049e-163	-4.14127e-163	2.56094e-163	-2.28457e-164	-3.00857e-163	7.92725e-164	-1.06985e-163	-5.30966e-163	8.92258e-163	-5.64967e-163	-1.38366e-162	1.24713e-163	-3.3446e-163	-3.8916e-163	1.22302e-163	-2.36535e-163	9.37951e-164	-4.60966e-163	2.35005e-163	-2.1707e-163	2.29974e-164	8.44893e-164	0
-7.08794e-163	-3.28427e-164	7.48277e-163	-3.83543e-163	1.35766e-163	7.71683e-163	-4.70451e-163	3.70458e-163	-8.19049e-163	-4.14127e-163	2.56094e-163	-2.28457e-164	-3.00857e-163	7.92725e-164	-1.06985e-163	-5.30966e-163	8.92258e-163	-5.64967e-163	-1.38366e-162	1.24713e-163	-3.3446e-163	-3.8916e-163	1.22302e-163	-2.36535e-163	9.37951e-164	-4.60966e-163	2.35005e-163	-2.1707e-163	2.29974e-164	8.44893e-164	0
-7.08794e-163	-3.28427e-164	7.48277e-163	-3.83543e-163	1.35766e-163	7.71683e-163	-4.70451e-163	3.70458e-163	-8.19049e-163	-4.14127e-163	2.56094e-163	-2.28457e-164	-3.00857e-163	7.92725e-164	-1.06985e-163	-5.30966e-163	8.92258e-163	-5.64967e-163	-1.38366e-162	1.24713e-163	-3.3446e-163	-3.8916e-163	1.22302e-163	-2.36535e-163	9.37951e-164	-4.60966e-163	2.35005e-163	-2.1707e-163	2.29974e-164	8.44893e-164	0
-7.08794e-163	-3.28427e-164	7.48277e-163	-3.83543e-163	1.35766e-163	7.71683e-163	-4.70451e-163	3.70458e-163	-8.19049e-163	-4.14127e-163	2.56094e-163	-2.28457e-164	-3.00857e-163	7.92725e-164	-1.06985e-163	-5.30966e-163	8.92258e-163	-5.64967e-163	-1.38366e-162	1.24713e-163	-3.3446e-163	-3.8916e-163	1.22302e-163	-2.36535e-163	9.37951e-164	-4.60966e-163	2.35005e-163	-2.1707e-163	2.29974e-164	8.44893e-164	0
-7.08794e-163	-3.28427e-164	7.48277e-163	-3.83543e-163	1.35766e-163	7.71683e-163	-4.70451e-163	3.70458e-163	-8.19049e-163	-4.14127e-163	2.56094e-163	-2.28457e-164	-3.00857e-163	7.92725e-164	-1.06985e-163	-5.30966e-163	8.92258e-163	-5.64967e-163	-1.38366e-162	1.24713e-163	-3.3446e-163	-3.8916e-163	1.22302e-163	-2.36535e-163	9.37951e-164	-4.60966e-163	2.35005e-163	-2.1707e-163	2.29974e-164	8.44893e-164	0
-7.08794e-163	-3.28427e-164	7.48277e-163	-3.83543e-163	1.35766e-163	7.71683e-163	-4.70451e-163	3.70458e-163	-8.19049e-163	-4.14127e-163	2.56094e-163	-2.28457e-164	-3.00857e-163	7.92725e-164	-1.06985e-163	-5.30966e-163	8.92258e-163	-5.64967e-163	-1.38366e-162	1.24713e-163	-3.3446e-163	-3.8916e-163	1.22302e-163	-2.36535e-163	9.37951e-164	-4.60966e-163	2.35005e-163	-2.1707e-163	2.29974e-164	8.44893e-164	0
-7.08794e-163	-3.28427e-164	7.48277e-163	-3.83543e-163	1.35766e-163	7.71683e-163	-4.70451e-163	3.70458e-163	-8.19049e-163	-4.14127e-163	2.56094e-163	-2.28457e-164	-3.00857e-163	7.92725e-164	-1.06985e-163	-5.30966e-163	8.92258e-163	-5.64967e-163	-1.38366e-162	1.24713e-163	-3.3446e-163	-3.8916e-163	1.22302e-163	-2.36535e-163	9.37951e-164	-4.60966e-163	2.35005e-163	-2.1707e-163	2.29974e-164	8.44893e-164	0
-7.08794e-163	-3.28427e-164	7.48277e-163	-3.83543e-163	1.35766e-163	7.71683e-163	-4.70451e-163	3.70458e-163	-8.19049e-163	-4.14127e-163	2.56094e-163	-2.28457e-164	-3.00857e-163	7.92725e-164	-1.06985e-163	-5.30966e-163	8.92258e-163	-5.64967e-163	-1.38366e-162	1.24713e-163	-3.3446e-163	-3.8916e-163	1.22302e-163	-2.36535e-163	9.37951e-164	-4.60966e-163	2.35005e-163	-2.1707e-163	2.29974e-164	8.44893e-164	0
-7.08794e-163	-3.28427e-164	7.48277e-163	-3.83543e-163	1.35766e-163	7.71683e-163	-4.70451e-163	3.70458e-163	-8.19049e-163	-4.14127e-163	2.56094e-163	-2.28457e-164	-3.00857e-163	7.92725e-164	-1.06985e-163	-5.30966e-163	8.92258e-163	-5.64967e-163	-1.38366e-162	1.24713e-163	-3.3446e-163	-3.8916e-163	1.22302e-163	-2.36535e-163	9.37951e-164	-4.60966e-163	2.35005e-163	-2.1707e-163	2.29974e-164	8.44893e-164	0
-7.08794e-163	-3.28427e-164	7.48277e-163	-3.83543e-163	1.35766e-163	7.71683e-163	-4.70451e-163	3.70458e-163	-8.19049e-163	-4.14127e-163	2.56094e-163	-2.28457e-164	-3.00857e-163	7.92725e-164	-1.06985e-163	-5.30966e-163	8.92258e-163	-5.64967e-163	-1.38366e-162	1.24713e-163	-3.3446e-163	-3.8916e-163	1.22302e-163	-2.36535e-163	9.37951e-164	-4.60966e-163	2.35005e-163	-2.1707e-163	2.29974e-164	8.44893e-164	0
-7.08794e-163	-3.28427e-164	7.48277e-163	-3.83543e-163	1.35766e-163	7.71683e-163	-4.70451e-163	3.70458e-163	-8.19049e-163	-4.14127e-163	2.56094e-163	-2.28457e-164	-3.00857e-163	7.92725e-164	-1.06985e-163	-5.30966e-163	8.92258e-163	-5.64967e-163	-1.38366e-162	1.24713e-163	-3.3446e-163	-3.8916e-163	1.22302e-163	-2.36535e-163	9.37951e-164	-4.60966e-163	2.35005e-163	-2.1707e-163	2.29974e-164	8.44893e-164	0
-7.08794e-163	-3.28427e-164	7.48277e-163	-3.83543e-163	1.35766e-163	7.71683e-163	-4.70451e-163	3.70458e-163	-8.19049e-163	-4.14127e-163	2.56094e-163	-2.28457e-164	-3.00857e-163	7.92725e-164	-1.06985e-163	-5.30966e-163	8.92258e-163	-5.64967e-163	-1.38366e-162	1.24713e-163	-3.3446e-163	-3.8916e-163	1.22302e-163	-2.36535e-163	9.37951e-164	-4.60966e-163	2.35005e-163	-2.1707e-163	2.29974e-164	8.44893e-164	0
-7.08794e-163	-3.28427e-164	7.48277e-163	-3.83543e-163	1.35766e-163	7.71683e-163	-4.70451e-163	3.70458e-163	-8.19049e-163	-4.14127e-163	2.56094e-163	-2.28457e-164	-3.00857e-163	7.92725e-164	-1.06985e-163	-5.30966e-163	8.92258e-163	-5.64967e-163	-1.38366e-162	1.24713e-163	-3.3446e-163	-3.8916e-163	1.22302e-163	-2.36535e-163	9.37951e-164	-4.60966e-163	2.35005e-163	-2.1707e-163	2.29974e-164	8.44893e-164	0
-7.08794e-163	-3.28427e-164	7.48277e-163	-3.83543e-163	1.35766e-163	7.71683e-163	-4.70451e-163	3.70458e-163	-8.19049e-163	-4.14127e-163	2.56094e-163	-2.28457e-164	-3.00857e-163	7.92725e-164	-1.06985e-163	-5.30966e-163	8.92258e-163	-5.64967e-163	-1.38366e-162	1.24713e-163	-3.3446e-163	-3.8916e-163	1.22302e-163	-2.36535e-163	9.37951e-164	-4.60966e-163	2.35005e-163	-2.1707e-163	2.29974e-164	8.44893e-164	0
-7.08794e-163	-3.28427e-164	7.48277e-163	-3.83543e-163	1.35766e-163	7.71683e-163	-4.70451e-163	3.70458e-163	-8.19049e-163	-4.14127e-163	2.56094e-163	-2.28457e-164	-3.00857e-163	7.92725e-164	-1.06985e-163	-5.30966e-163	8.92258e-163	-5.64967e-163	-1.38366e-162	1.24713e-163	-3.3446e-163	-3.8916e-163	1.22302e-163	-2.36535e-163	9.37951e-164	-4.60966e-163	2.35005e-163	-2.1707e-163	2.29974e-164	8.44893e-164	0
-7.08794e-163	-3.28427e-164	7.48277e-163	-3.83543e-163	1.35766e-163	7.71683e-163	-4.70451e-163	3.70458e-163	-8.19049e-163	-4.14127e-163	2.56094e-163	-2.28457e-164	-3.00857e-163	7.92725e-164	-1.06985e-163	-5.30966e-163	8.92258e-163	-5.64967e-163	-1.38366e-162	1.24713e-163	-3.3446e-163	-3.8916e-163	1.22302e-163	-2.36535e-163	9.37951e-164	-4.60966e-163	2.35005e-163	-2.1707e-163	2.29974e-164	8.44893e-164	0
-7.08794e-163	-3.28427e-164	7.48277e-163	-3.83543e-163	1.35766e-163	7.71683e-163	-4.70451e-163	3.70458e-163	-8.19049e-163	-4.14127e-163	2.56094e-163	-2.28457e-164	-3.00857e-163	7.92725e-164	-1.06985e-163	-5.30966e-163	8.92258e-163	-5.64967e-163	-1.38366e-162	1.24713e-163	-3.3446e-163	-3.8916e-163	1.22302e-163	-2.36535e-163	9.37951e-164	-4.60966e-163	2.35005e-163	-2.1707e-163	2.29974e-164	8.44893e-164	0
-7.08794e-163	-3.28427e-164	7.48277e-163	-3.83543e-163	1.35766e-163	7.71683e-163	-4.70451e-163	3.70458e-163	-8.19049e-163	-4.14127e-163	2.56094e-163	-2.28457e-164	-3.00857e-163	7.92725e-164	-1.06985e-163	-5.30966e-163	8.92258e-163	-5.64967e-163	-1.38366e-162	1.24713e-163	-3.3446e-163	-3.8916e-163	1.22302e-163	-2.36535e-163	9.37951e-164	-4.60966e-163	2.35005e-163	-2.1707e-163	2.29974e-164	8.44893e-164	0
-7.08794e-163	-3.28427e-164	7.48277e-163	-3.83543e-163	1.35766e-163	7.71683e-163	-4.70451e-163	3.70458e-163	-8.19049e-163	-4.14127e-163	2.56094e-163	-2.28457e-164	-3.00857e-163	7.92725e-164	-1.06985e-163	-5.30966e-163	8.92258e-163	-5.64967e-163	-1.38366e-162	1.24713e-163	-3.3446e-163	-3.8916e-163	1.22302e-163	-2.36535e-163	9.37951e-164	-4.60966e-163	2.35005e-163	-2.1707e-163	2.29974e-164	8.44893e-164	0
-7.08794e-163	-3.28427e-164	7.48277e-163	-3.83543e-163	1.35766e-163	7.71683e-163	-4.70451e-163	3.70458e-163	-8.19049e-163	-4.14127e-163	2.56094e-163	-2.28457e-164	-3.00857e-163	7.92725e-164	-1.06985e-163	-5.30966e-163	8.92258e-163	-5.64967e-163	-1.38366e-162	1.24713e-163	-3.3446e-163	-3.8916e-163	1.22302e-163	-2.36535e-163	9.37951e-164	-4.60966e-163	2.35005e-163	-2.1707e-163	2.29974e-164	8.44893e-164	0
-7.08794e-163	-3.28427e-164	7.48277e-163	-3.83543e-163	1.35766e-163	7.71683e-163	-4.70451e-163	3.70458e-163	-8.19049e-163	-4.14127e-163	2.56094e-163	-2.28457e-164	-3.00857e-163	7.92725e-164	-1.06985e-163	-5.30966e-163	8.92258e-163	-5.64967e-163	-1.38366e-162	1.24713e-163	-3.3446e-163	-3.8916e-163	1.22302e-163	-2.36535e-163	9.37951e-164	-4.60966e-163	2.35005e-163	-2.1707e-163	2.29974e-164	8.44893e-164	0
-7.08794e-163	-3.28427e-164	7.48277e-163	-3.83543e-163	1.35766e-163	7.71683e-163	-4.70451e-163	3.70458e-163	-8.19049e-163	-4.14127e-163	2.56094e-163	-2.28457e-164	-3.00857e-163	7.92725e-164	-1.06985e-163	-5.30966e-163	8.92258e-163	-5.64967e-163	-1.38366e-162	1.24713e-163	-3.3446e-163	-3.8916e-163	1.22302e-163	-2.36535e-163	9.37951e-164	-4.60966e-163	2.35005e-163	-2.1707e-163	2.29974e-164	8.44893e-164	0
-7.08794e-163	-3.28427e-164	7.48277e-163	-3.83543e-163	1.35766e-163	7.71683e-163	-4.70451e-163	3.70458e-163	-8.19049e-163	-4.14127e-163	2.56094e-163	-2.28457e-164	-3.00857e-163	7.92725e-164	-1.06985e-163	-5.30966e-163	8.92258e-163	-5.64967e-163	-1.38366e-162	1.24713e-163	-3.3446e-163	-3.8916e-163	1.22302e-163	-2.36535e-163	9.37951e-164	-4.60966e-163	2.35005e-163	-2.1707e-163	2.29974e-164	8.44893e-164	0
-7.08794e-163	-3.28427e-164	7.48277e-163	-3.83543e-163	1.35766e-163	7.71683e-163	-4.70451e-163	3.70458e-163	-8.19049e-163	-4.14127e-163	2.56094e-163	-2.28457e-164	-3.00857e-163	7.92725e-164	-1.06985e-163	-5.30966e-163	8.92258e-163	-5.64967e-163	-1.38366e-162	1.24713e-163	-3.3446e-163	-3.8916e-163	1.22302e-163	-2.36535e-163	9.37951e-164	-4.60966e-163	2.35005e-163	-2.1707e-163	2.29974e-164	8.44893e-164	0
-7.08794e-163	-3.28427e-164	7.48277e-163	-3.83543e-163	1.35766e-163	7.71683e-163	-4.70451e-163	3.70458e-163	-8.19049e-163	-4.14127e-163	2.56094e-163	-2.28457e-164	-3.00857e-163	7.92725e-164	-1.06985e-163	-5.30966e-163	8.92258e-163	-5.64967e-163	-1.38366e-162	1.24713e-163	-3.3446e-163	-3.8916e-163	1.22302e-163	-2.36535e-163	9.37951e-164	-4.60966e-163	2.35005e-163	-2.1707e-163	2.29974e-164	8.44893e-164	0
-7.08794e-163	-3.28427e-164	7.48277e-163	-3.83543e-163	1.35766e-163	7.71683e-163	-4.70451e-163	3.70458e-163	-8.19049e-163	-4.14127e-163	2.56094e-163	-2.28457e-164	-3.00857e-163	7.92725e-164	-1.06985e-163	-5.30966e-163	8.92258e-163	-5.64967e-163	-1.38366e-162	1.24713e-163	-3.3446e-163	-3.8916e-163	1.22302e-163	-2.36535e-163	9.37951e-164	-4.60966e-163	2.35005e-163	-2.1707e-163	2.29974e-164	8.44893e-164	0
-7.08794e-163	-3.28427e-164	7.48277e-163	-3.83543e-163	1.35766e-163	7.71683e-163	-4.70451e-163	3.70458e-163	-8.19049e-163	-4.14127e-163	2.56094e-163	-2.28457e-164	-3.00857e-163	7.92725e-164	-1.06985e-163	-5.30966e-163	8.92258e-163	-5.64967e-163	-1.38366e-162	1.24713e-163	-3.3446e-163	-3.8916e-163	1.22302e-163	-2.36535e-163	9.37951e-164	-4.60966e-163	2.35005e-163	-2.1707e-163	2.29974e-164	8.44893e-164	0
-7.08794e-163	-3.28427e-164	7.48277e-163	-3.83543e-163	1.35766e-163	7.71683e-163	-4.70451e-163	3.70458e-163	-8.19049e-163	-4.14127e-163	2.56094e-163	-2.28457e-164	-3.00857e-163	7.92725e-164	-1.06985e-163	-5.30966e-163	8.92258e-163	-5.64967e-163	-1.38366e-162	1.24713e-163	-3.3446e-163	-3.8916e-163	1.22302e-163	-2.36535e-163	9.37951e-164	-4.60966e-163	2.35005e-163	-2.1707e-163	2.29974e-164	8.44893e-164	0
-7.08794e-163	-3.28427e-164	7.48277e-163	-3.83543e-163	1.35766e-163	7.71683e-163	-4.70451e-163	3.70458e-163	-8.19049e-163	-4.14127e-163	2.56094e-163	-2.28457e-164	-3.00857e-163	7.92725e-164	-1.06985e-163	-5.30966e-163	8.92258e-163	-5.64967e-163	-1.38366e-162	1.24713e-163	-3.3446e-163	-3.8916e-163	1.22302e-163	-2.36535e-163	9.37951e-164	-4.60966e-163	2.35005e-163	-2.1707e-163	2.29974e-164	8.44893e-164	0
-7.08794e-163	-3.28427e-164	7.48277e-163	-3.83543e-163	1.35766e-163	7.71683e-163	-4.70451e-163	3.70458e-163	-8.19049e-163	-4.14127e-163	2.56094e-163	-2.28457e-164	-3.00857e-163	7.92725e-164	-1.06985e-163	-5.30966e-163	8.92258e-163	-5.64967e-163	-1.38366e-162	1.24713e-163	-3.3446e-163	-3.8916e-163	1.22302e-163	-2.36535e-163	9.37951e-164	-4.60966e-163	2.35005e-163	-2.1707e-163	2.29974e-164	8.44893e-164	0
-7.08794e-163	-3.28427e-164	7.48277e-163	-3.83543e-163	1.35766e-163	7.71683e-163	-4.70451e-163	3.70458e-163	-8.19049e-163	-4.14127e-163	2.56094e-163	-2.28457e-164	-3.00857e-163	7.92725e-164	-1.06985e-163	-5.30966e-163	8.92258e-163	-5.64967e-163	-1.38366e-162	1.24713e-163	-3.3446e-163	-3.8916e-163	1.22302e-163	-2.36535e-163	9.37951e-164	-4.60966e-163	2.35005e-163	-2.1707e-163	2.29974e-164	8.44893e-164	0
-7.08794e-163	-3.28427e-164	7.48277e-163	-3.83543e-163	1.35766e-163	7.71683e-163	-4.70451e-163	3.70458e-163	-8.19049e-163	-4.14127e-163	2.56094e-163	-2.28457e-164	-3.00857e-163	7.92725e-164	-1.06985e-163	-5.30966e-163	8.92258e-163	-5.64967e-163	-1.38366e-162	1.24713e-163	-3.3446e-163	-3.8916e-163	1.22302e-163	-2.36535e-163	9.37951e-164	-4.60966e-163	2.35005e-163	-2.1707e-163	2.29974e-164	8.44893e-164	0
-7.08794e-163	-3.28427e-164	7.48277e-163	-3.83543e-163	1.35766e-163	7.71683e-163	-4.70451e-163	3.70458e-163	-8.19049e-163	-4.14127e-163	2.56094e-163	-2.28457e-164	-3.00857e-163	7.92725e-164	-1.06985e-163	-5.30966e-163	8.92258e-163	-5.64967e-163	-1.38366e-162	1.24713e-163	-3.3446e-163	-3.8916e-163	1.22302e-163	-2.36535e-163	9.37951e-164	-4.60966e-163	2.35005e-163	-2.1707e-163	2.29974e-164	8.44893e-164	0
-7.08794e-163	-3.28427e-164	7.48277e-163	-3.83543e-163	1.35766e-163	7.71683e-163	-4.70451e-163	3.70458e-163	-8.19049e-163	-4.14127e-163	2.56094e-163	-2.28457e-164	-3.00857e-163	7.92725e-164	-1.06985e-163	-5.30966e-163	8.92258e-163	-5.64967e-163	-1.38366e-162	1.24713e-163	-3.3446e-163	-3.8916e-163	1.22302e-163	-2.36535e-163	9.37951e-164	-4.60966e-163	2.35005e-163	-2.1707e-163	2.29974e-164	8.44893e-164	0
-7.08794e-163	-3.28427e-164	7.48277e-163	-3.83543e-163	1.35766e-163	7.71683e-163	-4.70451e-163	3.70458e-163	-8.19049e-163	-4.14127e-163	2.56094e-163	-2.28457e-164	-3.00857e-163	7.92725e-164	-1.06985e-163	-5.30966e-163	8.92258e-163	-5.64967e-163	-1.38366e-162	1.24713e-163	-3.3446e-163	-3.8916e-163	1.22302e-163	-2.36535e-163	9.37951e-164	-4.60966e-163	2.35005e-163	-2.1707e-163	2.29974e-164	8.44893e-164	0
-7.08794e-163	-3.28427e-164	7.48277e-163	-3.83543e-163	1.35766e-163	7.71683e-163	-4.70451e-163	3.70458e-163	-8.19049e-163	-4.14127e-163	2.56094e-163	-2.28457e-164	-3.00857e-163	7.92725e-164	-1.06985e-163	-5.30966e-163	8.92258e-163	-5.64967e-163	-1.38366e-162	1.24713e-163	-3.3446e-163	-3.8916e-163	1.22302e-163	-2.36535e-163	9.37951e-164	-4.60966e-163	2.35005e-163	-2.1707e-163	2.29974e-164	8.44893e-164	0
-7.08794e-163	-3.28427e-164	7.48277e-163	-3.83543e-163	1.35766e-163	7.71683e-163	-4.70451e-163	3.70458e-163	-8.19049e-163	-4.14127e-163	2.56094e-163	-2.28457e-164	-3.00857e-163	7.92725e-164	-1.06985e-163	-5.30966e-163	8.92258e-163	-5.64967e-163	-1.38366e-162	1.24713e-163	-3.3446e-163	-3.8916e-163	1.22302e-163	-2.36535e-163	9.37951e-164	-4.60966e-163	2.35005e-163	-2.1707e-163	2.29974e-164	8.44893e-164	0
-7.08794e-163	-3.28427e-164	7.48277e-163	-3.83543e-163	1.35766e-163	7.71683e-163	-4.70451e-163	3.70458e-163	-8.19049e-163	-4.14127e-163	2.56094e-163	-2.28457e-164	-3.00857e-163	7.92725e-164	-1.06985e-163	-5.30966e-163	8.92258e-163	-5.64967e-163	-1.38366e-162	1.24713e-163	-3.3446e-163	-3.8916e-163	1.22302e-163	-2.36535e-163	9.37951e-164	-4.60966e-163	2.35005e-163	-2.1707e-163	2.29974e-164	8.44893e-164	0
-7.08794e-163	-3.28427e-164	7.48277e-163	-3.83543e-163	1.35766e-163	7.71683e-163	-4.70451e-163	3.70458e-163	-8.19049e-163	-4.14127e-163	2.56094e-163	-2.28457e-164	-3.00857e-163	7.92725e-164	-1.06985e-163	-5.30966e-163	8.92258e-163	-5.64967e-163	-1.38366e-162	1.24713e-163	-3.3446e-163	-3.8916e-163	1.22302e-163	-2.36535e-163	9.37951e-164	-4.60966e-163	2.35005e-163	-2.1707e-163	2.29974e-164	8.44893e-164	0
-7.08794e-163	-3.28427e-164	7.48277e-163	-3.83543e-163	1.35766e-163	7.71683e-163	-4.70451e-163	3.70458e-163	-8.19049e-163	-4.14127e-163	2.56094e-163	-2.28457e-164	-3.00857e-163	7.92725e-164	-1.06985e-163	-5.30966e-163	8.92258e-163	-5.64967e-163	-1.38366e-162	1.24713e-163	-3.3446e-163	-3.8916e-163	1.22302e-163	-2.36535e-163	9.37951e-164	-4.60966e-163	2.35005e-163	-2.1707e-163	2.29974e-164	8.44893e-164	0
-7.08794e-163	-3.28427e-164	7.48277e-163	-3.83543e-163	1.35766e-163	7.71683e-163	-4.70451e-163	3.70458e-163	-8.19049e-163	-4.14127e-163	2.56094e-163	-2.28457e-164	-3.00857e-163	7.92725e-164	-1.06985e-163	-5.30966e-163	8.92258e-163	-5.64967e-163	-1.38366e-162	1.24713e-163	-3.3446e-163	-3.8916e-163	1.22302e-163	-2.36535e-163	9.37951e-164	-4.60966e-163	2.35005e-163	-2.1707e-163	2.29974e-164	8.44893e-164	0
-7.08794e-163	-3.28427e-164	7.48277e-163	-3.83543e-163	1.35766e-163	7.71683e-163	-4.70451e-163	3.70458e-163	-8.19049e-163	-4.14127e-163	2.56094e-163	-2.28457e-164	-3.00857e-163	7.92725e-164	-1.06985e-163	-5.30966e-163	8.92258e-163	-5.64967e-163	-1.38366e-162	1.24713e-163	-3.3446e-163	-3.8916e-163	1.22302e-163	-2.36535e-163	9.37951e-164	-4.60966e-163	2.35005e-163	-2.1707e-163	2.29974e-164	8.44893e-164	0
-7.08794e-163	-3.28427e-164	7.48277e-163	-3.83543e-163	1.35766e-163	7.71683e-163	-4.70451e-163	3.70458e-163	-8.19049e-163	-4.14127e-163	2.56094e-163	-2.28457e-164	-3.00857e-163	7.92725e-164	-1.06985e-163	-5.30966e-163	8.92258e-163	-5.64967e-163	-1.38366e-162	1.24713e-163	-3.3446e-163	-3.8916e-163	1.22302e-163	-2.36535e-163	9.37951e-164	-4.60966e-163	2.35005e-163	-2.1707e-163	2.29974e-164	8.44893e-164	0
-7.08794e-163	-3.28427e-164	7.48277e-163	-3.83543e-163	1.35766e-163	7.71683e-163	-4.70451e-163	3.70458e-163	-8.19049e-163	-4.14127e-163	2.56094e-163	-2.28457e-164	-3.00857e-163	7.92725e-164	-1.06985e-163	-5.30966e-163	8.92258e-163	-5.64967e-163	-1.38366e-162	1.24713e-163	-3.3446e-163	-3.8916e-163	1.22302e-163	-2.36535e-163	9.37951e-164	-4.60966e-163	2.35005e-163	-2.1707e-163	2.29974e-164	8.44893e-164	0
-7.08794e-163	-3.28427e-164	7.48277e-163	-3.83543e-163	1.35766e-163	7.71683e-163	-4.70451e-163	3.70458e-163	-8.19049e-163	-4.14127e-163	2.56094e-163	-2.28457e-164	-3.00857e-163	7.92725e-164	-1.06985e-163	-5.30966e-163	8.92258e-163	-5.64967e-163	-1.38366e-162	1.24713e-163	-3.3446e-163	-3.8916e-163	1.22302e-163	-2.36535e-163	9.37951e-164	-4.60966e-163	2.35005e-163	-2.1707e-163	2.29974e-164	8.44893e-164	0
-7.08794e-163	-3.28427e-164	7.48277e-163	-3.83543e-163	1.35766e-163	7.71683e-163	-4.70451e-163	3.70458e-163	-8.19049e-163	-4.14127e-163	2.56094e-163	-2.28457e-164	-3.00857e-163	7.92725e-164	-1.06985e-163	-5.30966e-163	8.92258e-163	-5.64967e-163	-1.38366e-162	1.24713e-163	-3.3446e-163	-3.8916e-163	1.22302e-163	-2.36535e-163	9.37951e-164	-4.60966e-163	2.35005e-163	-2.1707e-163	2.29974e-164	8.44893e-164	0
-7.08794e-163	-3.28427e-164	7.48277e-163	-3.83543e-163	1.35766e-163	7.71683e-163	-4.70451e-163	3.70458e-163	-8.19049e-163	-4.14127e-163	2.56094e-163	-2.28457e-164	-3.00857e-163	7.92725e-164	-1.06985e-163	-5.30966e-163	8.92258e-163	-5.64967e-163	-1.38366e-162	1.24713e-163	-3.3446e-163	-3.8916e-163	1.22302e-163	-2.36535e-163	9.37951e-164	-4.60966e-163	2.35005e-163	-2.1707e-163	2.29974e-164	8.44893e-164	0
-7.08794e-163	-3.28427e-164	7.48277e-163	-3.83543e-163	1.35766e-163	7.71683e-163	-4.70451e-163	3.70458e-163	-8.19049e-163	-4.14127e-163	2.56094e-163	-2.28457e-164	-3.00857e-163	7.92725e-164	-1.06985e-163	-5.30966e-163	8.92258e-163	-5.64967e-163	-1.38366e-162	1.24713e-163	-3.3446e-163	-3.8916e-163	1.22302e-163	-2.36535e-163	9.37951e-164	-4.60966e-163	2.35005e-163	-2.1707e-163	2.29974e-164	8.44893e-164	0
-7.08794e-163	-3.28427e-164	7.48277e-163	-3.83543e-163	1.35766e-163	7.71683e-163	-4.70451e-163	3.70458e-163	-8.19049e-163	-4.14127e-163	2.56094e-163	-2.28457e-164	-3.00857e-163	7.92725e-164	-1.06985e-163	-5.30966e-163	8.92258e-163	-5.64967e-163	-1.38366e-162	1.24713e-163	-3.3446e-163	-3.8916e-163	1.22302e-163	-2.36535e-163	9.37951e-164	-4.60966e-163	2.35005e-163	-2.1707e-163	2.29974e-164	8.44893e-164	0
-7.08794e-163	-3.28427e-164	7.48277e-163	-3.83543e-163	1.35766e-163	7.71683e-163	-4.70451e-163	3.70458e-163	-8.19049e-163	-4.14127e-163	2.56094e-163	-2.28457e-164	-3.00857e-163	7.92725e-164	-1.06985e-163	-5.30966e-163	8.92258e-163	-5.64967e-163	-1.38366e-162	1.24713e-163	-3.3446e-163	-3.8916e-163	1.22302e-163	-2.36535e-163	9.37951e-164	-4.60966e-163	2.35005e-163	-2.1707e-163	2.29974e-164	8.44893e-164	0
-7.08794e-163	-3.28427e-164	7.48277e-163	-3.83543e-163	1.35766e-163	7.71683e-163	-4.70451e-163	3.70458e-163	-8.19049e-163	-4.14127e-163	2.56094e-163	-2.28457e-164	-3.00857e-163	7.92725e-164	-1.06985e-163	-5.30966e-163	8.92258e-163	-5.64967e-163	-1.38366e-162	1.24713e-163	-3.3446e-163	-3.8916e-163	1.22302e-163	-2.36535e-163	9.37951e-164	-4.60966e-163	2.35005e-163	-2.1707e-163	2.29974e-164	8.44893e-164	0
-7.08794e-163	-3.28427e-164	7.48277e-163	-3.83543e-163	1.35766e-163	7.71683e-163	-4.70451e-163	3.70458e-163	-8.19049e-163	-4.14127e-163	2.56094e-163	-2.28457e-164	-3.00857e-163	7.92725e-164	-1.06985e-163	-5.30966e-163	8.92258e-163	-5.64967e-163	-1.38366e-162	1.24713e-163	-3.3446e-163	-3.8916e-163	1.22302e-163	-2.36535e-163	9.37951e-164	-4.60966e-163	2.35005e-163	-2.1707e-163	2.29974e-164	8.44893e-164	0
-7.08794e-163	-3.28427e-164	7.48277e-163	-3.83543e-163	1.35766e-163	7.71683e-163	-4.70451e-163	3.70458e-163	-8.19049e-163	-4.14127e-163	2.56094e-163	-2.28457e-164	-3.00857e-163	7.92725e-164	-1.06985e-163	-5.30966e-163	8.92258e-163	-5.64967e-163	-1.38366e-162	1.24713e-163	-3.3446e-163	-3.8916e-163	1.22302e-163	-2.36535e-163	9.37951e-164	-4.60966e-163	2.35005e-163	-2.1707e-163	2.29974e-164	8.44893e-164	0
-7.08794e-163	-3.28427e-164	7.48277e-163	-3.83543e-163	1.35766e-163	7.71683e-163	-4.70451e-163	3.70458e-163	-8.19049e-163	-4.14127e-163	2.56094e-163	-2.28457e-164	-3.00857e-163	7.92725e-164	-1.06985e-163	-5.30966e-163	8.92258e-163	-5.64967e-163	-1.38366e-162	1.24713e-163	-3.3446e-163	-3.8916e-163	1.22302e-163	-2.36535e-163	9.37951e-164	-4.60966e-163	2.35005e-163	-2.1707e-163	2.29974e-164	8.44893e-164	0
-7.08794e-163	-3.28427e-164	7.48277e-163	-3.83543e-163	1.35766e-163	7.71683e-163	-4.70451e-163	3.70458e-163	-8.19049e-163	-4.14127e-163	2.56094e-163	-2.28457e-164	-3.00857e-163	7.92725e-164	-1.06985e-163	-5.30966e-163	8.92258e-163	-5.64967e-163	-1.38366e-162	1.24713e-163	-3.3446e-163	-3.8916e-163	1.22302e-163	-2.36535e-163	9.37951e-164	-4.60966e-163	2.35005e-163	-2.1707e-163	2.29974e-164	8.44893e-164	0
-7.08794e-163	-3.28427e-164	7.48277e-163	-3.83543e-163	1.35766e-163	7.71683e-163	-4.70451e-163	3.70458e-163	-8.19049e-163	-4.14127e-163	2.56094e-163	-2.28457e-164	-3.00857e-163	7.92725e-164	-1.06985e-163	-5.30966e-163	8.92258e-163	-5.64967e-163	-1.38366e-162	1.24713e-163	-3.3446e-163	-3.8916e-163	1.22302e-163	-2.36535e-163	9.37951e-164	-4.60966e-163	2.35005e-163	-2.1707e-163	2.29974e-164	8.44893e-164	0
-7.08794e-163	-3.28427e-164	7.48277e-163	-3.83543e-163	1.35766e-163	7.71683e-163	-4.70451e-163	3.70458e-163	-8.19049e-163	-4.14127e-163	2.56094e-163	-2.28457e-164	-3.00857e-163	7.92725e-164	-1.06985e-163	-5.30966e-163	8.92258e-163	-5.64967e-163	-1.38366e-162	1.24713e-163	-3.3446e-163	-3.8916e-163	1.22302e-163	-2.36535e-163	9.37951e-164	-4.60966e-163	2.35005e-163	-2.1707e-163	2.29974e-164	8.44893e-164	0
-7.08794e-163	-3.28427e-164	7.48277e-163	-3.83543e-163	1.35766e-163	7.71683e-163	-4.70451e-163	3.70458e-163	-8.19049e-163	-4.14127e-163	2.56094e-163	-2.28457e-164	-3.00857e-163	7.92725e-164	-1.06985e-163	-5.30966e-163	8.92258e-163	-5.64967e-163	-1.38366e-162	1.24713e-163	-3.3446e-163	-3.8916e-163	1.22302e-163	-2.36535e-163	9.37951e-164	-4.60966e-163	2.35005e-163	-2.1707e-163	2.29974e-164	8.44893e-164	0
-7.08794e-163	-3.28427e-164	7.48277e-163	-3.83543e-163	1.35766e-163	7.71683e-163	-4.70451e-163	3.70458e-163	-8.19049e-163	-4.14127e-163	2.56094e-163	-2.28457e-164	-3.00857e-163	7.92725e-164	-1.06985e-163	-5.30966e-163	8.92258e-163	-5.64967e-163	-1.38366e-162	1.24713e-163	-3.3446e-163	-3.8916e-163	1.22302e-163	-2.36535e-163	9.37951e-164	-4.60966e-163	2.35005e-163	-2.1707e-163	2.29974e-164	8.44893e-164	0
-7.08794e-163	-3.28427e-164	7.48277e-163	-3.83543e-163	1.35766e-163	7.71683e-163	-4.70451e-163	3.70458e-163	-8.19049e-163	-4.14127e-163	2.56094e-163	-2.28457e-164	-3.00857e-163	7.92725e-164	-1.06985e-163	-5.30966e-163	8.92258e-163	-5.64967e-163	-1.38366e-162	1.24713e-163	-3.3446e-163	-3.8916e-163	1.22302e-163	-2.36535e-163	9.37951e-164	-4.60966e-163	2.35005e-163	-2.1707e-163	2.29974e-164	8.44893e-164	0
-7.08794e-163	-3.28427e-164	7.48277e-163	-3.83543e-163	1.35766e-163	7.71683e-163	-4.70451e-163	3.70458e-163	-8.19049e-163	-4.14127e-163	2.56094e-163	-2.28457e-164	-3.00857e-163	7.92725e-164	-1.06985e-163	-5.30966e-163	8.92258e-163	-5.64967e-163	-1.38366e-162	1.24713e-163	-3.3446e-163	-3.8916e-163	1.22302e-163	-2.36535e-163	9.37951e-164	-4.60966e-163	2.35005e-163	-2.1707e-163	2.29974e-164	8.44893e-164	0
-7.08794e-163	-3.28427e-164	7.48277e-163	-3.83543e-163	1.35766e-163	7.71683e-163	-4.70451e-163	3.70458e-163	-8.19049e-163	-4.14127e-163	2.56094e-163	-2.28457e-164	-3.00857e-163	7.92725e-164	-1.06985e-163	-5.30966e-163	8.92258e-163	-5.64967e-163	-1.38366e-162	1.24713e-163	-3.3446e-163	-3.8916e-163	1.22302e-163	-2.36535e-163	9.37951e-164	-4.60966e-163	2.35005e-163	-2.1707e-163	2.29974e-164	8.44893e-164	0
-7.08794e-163	-3.28427e-164	7.48277e-163	-3.83543e-163	1.35766e-163	7.71683e-163	-4.70451e-163	3.70458e-163	-8.19049e-163	-4.14127e-163	2.56094e-163	-2.28457e-164	-3.00857e-163	7.92725e-164	-1.06985e-163	-5.30966e-163	8.92258e-163	-5.64967e-163	-1.38366e-162	1.24713e-163	-3.3446e-163	-3.8916e-163	1.22302e-163	-2.36535e-163	9.37951e-164	-4.60966e-163	2.35005e-163	-2.1707e-163	2.29974e-164	8.44893e-164	0
-7.08794e-163	-3.28427e-164	7.48277e-163	-3.83543e-163	1.35766e-163	7.71683e-163	-4.70451e-163	3.70458e-163	-8.19049e-163	-4.14127e-163	2.56094e-163	-2.28457e-164	-3.00857e-163	7.92725e-164	-1.06985e-163	-5.30966e-163	8.92258e-163	-5.64967e-163	-1.38366e-162	1.24713e-163	-3.3446e-163	-3.8916e-163	1.22302e-163	-2.36535e-163	9.37951e-164	-4.60966e-163	2.35005e-163	-2.1707e-163	2.29974e-164	8.44893e-164	0
-7.08794e-163	-3.28427e-164	7.48277e-163	-3.83543e-163	1.35766e-163	7.71683e-163	-4.70451e-163	3.70458e-163	-8.19049e-163	-4.14127e-163	2.56094e-163	-2.28457e-164	-3.00857e-163	7.92725e-164	-1.06985e-163	-5.30966e-163	8.92258e-163	-5.64967e-163	-1.38366e-162	1.24713e-163	-3.3446e-163	-3.8916e-163	1.22302e-163	-2.36535e-163	9.37951e-164	-4.60966e-163	2.35005e-163	-2.1707e-163	2.29974e-164	8.44893e-164	0
-7.08794e-163	-3.28427e-164	7.48277e-163	-3.83543e-163	1.35766e-163	7.71683e-163	-4.70451e-163	3.70458e-163	-8.19049e-163	-4.14127e-163	2.56094e-163	-2.28457e-164	-3.00857e-163	7.92725e-164	-1.06985e-163	-5.30966e-163	8.92258e-163	-5.64967e-163	-1.38366e-162	1.24713e-163	-3.3446e-163	-3.8916e-163	1.22302e-163	-2.36535e-163	9.37951e-164	-4.60966e-163	2.35005e-163	-2.1707e-163	2.29974e-164	8.44893e-164	0
-7.08794e-163	-3.28427e-164	7.48277e-163	-3.83543e-163	1.35766e-163	7.71683e-163	-4.70451e-163	3.70458e-163	-8.19049e-163	-4.14127e-163	2.56094e-163	-2.28457e-164	-3.00857e-163	7.92725e-164	-1.06985e-163	-5.30966e-163	8.92258e-163	-5.64967e-163	-1.38366e-162	1.24713e-163	-3.3446e-163	-3.8916e-163	1.22302e-163	-2.36535e-163	9.37951e-164	-4.60966e-163	2.35005e-163	-2.1707e-163	2.29974e-164	8.44893e-164	0
-7.08794e-163	-3.28427e-164	7.48277e-163	-3.83543e-163	1.35766e-163	7.71683e-163	-4.70451e-163	3.70458e-163	-8.19049e-163	-4.14127e-163	2.56094e-163	-2.28457e-164	-3.00857e-163	7.92725e-164	-1.06985e-163	-5.30966e-163	8.92258e-163	-5.64967e-163	-1.38366e-162	1.24713e-163	-3.3446e-163	-3.8916e-163	1.22302e-163	-2.36535e-163	9.37951e-164	-4.60966e-163	2.35005e-163	-2.1707e-163	2.29974e-164	8.44893e-164	0
-7.08794e-163	-3.28427e-164	7.48277e-163	-3.83543e-163	1.35766e-163	7.71683e-163	-4.70451e-163	3.70458e-163	-8.19049e-163	-4.14127e-163	2.56094e-163	-2.28457e-164	-3.00857e-163	7.92725e-164	-1.06985e-163	-5.30966e-163	8.92258e-163	-5.64967e-163	-1.38366e-162	1.24713e-163	-3.3446e-163	-3.8916e-163	1.22302e-163	-2.36535e-163	9.37951e-164	-4.60966e-163	2.35005e-163	-2.1707e-163	2.29974e-164	8.44893e-164	0
-7.08794e-163	-3.28427e-164	7.48277e-163	-3.83543e-163	1.35766e-163	7.71683e-163	-4.70451e-163	3.70458e-163	-8.19049e-163	-4.14127e-163	2.56094e-163	-2.28457e-164	-3.00857e-163	7.92725e-164	-1.06985e-163	-5.30966e-163	8.92258e-163	-5.64967e-163	-1.38366e-162	1.24713e-163	-3.3446e-163	-3.8916e-163	1.22302e-163	-2.36535e-163	9.37951e-164	-4.60966e-163	2.35005e-163	-2.1707e-163	2.29974e-164	8.44893e-164	0
-7.08794e-163	-3.28427e-164	7.48277e-163	-3.83543e-163	1.35766e-163	7.71683e-163	-4.70451e-163	3.70458e-163	-8.19049e-163	-4.14127e-163	2.56094e-163	-2.28457e-164	-3.00857e-163	7.92725e-164	-1.06985e-163	-5.30966e-163	8.92258e-163	-5.64967e-163	-1.38366e-162	1.24713e-163	-3.3446e-163	-3.8916e-163	1.22302e-163	-2.36535e-163	9.37951e-164	-4.60966e-163	2.35005e-163	-2.1707e-163	2.29974e-164	8.44893e-164	0
-7.08794e-163	-3.28427e-164	7.48277e-163	-3.83543e-163	1.35766e-163	7.71683e-163	-4.70451e-163	3.70458e-163	-8.19049e-163	-4.14127e-163	2.56094e-163	-2.28457e-164	-3.00857e-163	7.92725e-164	-1.06985e-163	-5.30966e-163	8.92258e-163	-5.64967e-163	-1.38366e-162	1.24713e-163	-3.3446e-163	-3.8916e-163	1.22302e-163	-2.36535e-163	9.37951e-164	-4.60966e-163	2.35005e-163	-2.1707e-163	2.29974e-164	8.44893e-164	0
-7.08794e-163	-3.28427e-164	7.48277e-163	-3.83543e-163	1.35766e-163	7.71683e-163	-4.70451e-163	3.70458e-163	-8.19049e-163	-4.14127e-163	2.56094e-163	-2.28457e-164	-3.00857e-163	7.92725e-164	-1.06985e-163	-5.30966e-163	8.92258e-163	-5.64967e-163	-1.38366e-162	1.24713e-163	-3.3446e-163	-3.8916e-163	1.22302e-163	-2.36535e-163	9.37951e-164	-4.60966e-163	2.35005e-163	-2.1707e-163	2.29974e-164	8.44893e-164	0
-7.08794e-163	-3.28427e-164	7.48277e-163	-3.83543e-163	1.35766e-163	7.71683e-163	-4.70451e-163	3.70458e-163	-8.19049e-163	-4.14127e-163	2.56094e-163	-2.28457e-164	-3.00857e-163	7.92725e-164	-1.06985e-163	-5.30966e-163	8.92258e-163	-5.64967e-163	-1.38366e-162	1.24713e-163	-3.3446e-163	-3.8916e-163	1.22302e-163	-2.36535e-163	9.37951e-164	-4.60966e-163	2.35005e-163	-2.1707e-163	2.29974e-164	8.44893e-164	0
-7.08794e-163	-3.28427e-164	7.48277e-163	-3.83543e-163	1.35766e-163	7.71683e-163	-4.70451e-163	3.70458e-163	-8.19049e-163	-4.14127e-163	2.56094e-163	-2.28457e-164	-3.00857e-163	7.92725e-164	-1.06985e-163	-5.30966e-163	8.92258e-163	-5.64967e-163	-1.38366e-162	1.24713e-163	-3.3446e-163	-3.8916e-163	1.22302e-163	-2.36535e-163	9.37951e-164	-4.60966e-163	2.35005e-163	-2.1707e-163	2.29974e-164	8.44893e-164	0
-7.08794e-163	-3.28427e-164	7.48277e-163	-3.83543e-163	1.35766e-163	7.71683e-163	-4.70451e-163	3.70458e-163	-8.19049e-163	-4.14127e-163	2.56094e-163	-2.28457e-164	-3.00857e-163	7.92725e-164	-1.06985e-163	-5.30966e-163	8.92258e-163	-5.64967e-163	-1.38366e-162	1.24713e-163	-3.3446e-163	-3.8916e-163	1.22302e-163	-2.36535e-163	9.37951e-164	-4.60966e-163	2.35005e-163	-2.1707e-163	2.29974e-164	8.44893e-164	0
-7.08794e-163	-3.28427e-164	7.48277e-163	-3.83543e-163	1.35766e-163	7.71683e-163	-4.70451e-163	3.70458e-163	-8.19049e-163	-4.14127e-163	2.56094e-163	-2.28457e-164	-3.00857e-163	7.92725e-164	-1.06985e-163	-5.30966e-163	8.92258e-163	-5.64967e-163	-1.38366e-162	1.24713e-163	-3.3446e-163	-3.8916e-163	1.22302e-163	-2.36535e-163	9.37951e-164	-4.60966e-163	2.35005e-163	-2.1707e-163	2.29974e-164	8.44893e-164	0
-7.08794e-163	-3.28427e-164	7.48277e-163	-3.83543e-163	1.35766e-163	7.71683e-163	-4.70451e-163	3.70458e-163	-8.19049e-163	-4.14127e-163	2.56094e-163	-2.28457e-164	-3.00857e-163	7.92725e-164	-1.06985e-163	-5.30966e-163	8.92258e-163	-5.64967e-163	-1.38366e-162	1.24713e-163	-3.3446e-163	-3.8916e-163	1.22302e-163	-2.36535e-163	9.37951e-164	-4.60966e-163	2.35005e-163	-2.1707e-163	2.29974e-164	8.44893e-164	0
-7.08794e-163	-3.28427e-164	7.48277e-163	-3.83543e-163	1.35766e-163	7.71683e-163	-4.70451e-163	3.70458e-163	-8.19049e-163	-4.14127e-163	2.56094e-163	-2.28457e-164	-3.00857e-163	7.92725e-164	-1.06985e-163	-5.30966e-163	8.92258e-163	-5.64967e-163	-1.38366e-162	1.24713e-163	-3.3446e-163	-3.8916e-163	1.22302e-163	-2.36535e-163	9.37951e-164	-4.60966e-163	2.35005e-163	-2.1707e-163	2.29974e-164	8.44893e-164	0
-7.08794e-163	-3.28427e-164	7.48277e-163	-3.83543e-163	1.35766e-163	7.71683e-163	-4.70451e-163	3.70458e-163	-8.19049e-163	-4.14127e-163	2.56094e-163	-2.28457e-164	-3.00857e-163	7.92725e-164	-1.06985e-163	-5.30966e-163	8.92258e-163	-5.64967e-163	-1.38366e-162	1.24713e-163	-3.3446e-163	-3.8916e-163	1.22302e-163	-2.36535e-163	9.37951e-164	-4.60966e-163	2.35005e-163	-2.1707e-163	2.29974e-164	8.44893e-164	0
-7.08794e-163	-3.28427e-164	7.48277e-163	-3.83543e-163	1.35766e-163	7.71683e-163	-4.70451e-163	3.70458e-163	-8.19049e-163	-4.14127e-163	2.56094e-163	-2.28457e-164	-3.00857e-163	7.92725e-164	-1.06985e-163	-5.30966e-163	8.92258e-163	-5.64967e-163	-1.38366e-162	1.24713e-163	-3.3446e-163	-3.8916e-163	1.22302e-163	-2.36535e-163	9.37951e-164	-4.60966e-163	2.35005e-163	-2.1707e-163	2.29974e-164	8.44893e-164	0
-7.08794e-163	-3.28427e-164	7.48277e-163	-3.83543e-163	1.35766e-163	7.71683e-163	-4.70451e-163	3.70458e-163	-8.19049e-163	-4.14127e-163	2.56094e-163	-2.28457e-164	-3.00857e-163	7.92725e-164	-1.06985e-163	-5.30966e-163	8.92258e-163	-5.64967e-163	-1.38366e-162	1.24713e-163	-3.3446e-163	-3.8916e-163	1.22302e-163	-2.36535e-163	9.37951e-164	-4.60966e-163	2.35005e-163	-2.1707e-163	2.29974e-164	8.44893e-164	0
-7.08794e-163	-3.28427e-164	7.48277e-163	-3.83543e-163	1.35766e-163	7.71683e-163	-4.70451e-163	3.70458e-163	-8.19049e-163	-4.14127e-163	2.56094e-163	-2.28457e-164	-3.00857e-163	7.92725e-164	-1.06985e-163	-5.30966e-163	8.92258e-163	-5.64967e-163	-1.38366e-162	1.24713e-163	-3.3446e-163	-3.8916e-163	1.22302e-163	-2.36535e-163	9.37951e-164	-4.60966e-163	2.35005e-163	-2.1707e-163	2.29974e-164	8.44893e-164	0
-7.08794e-163	-3.28427e-164	7.48277e-163	-3.83543e-163	1.35766e-163	7.71683e-163	-4.70451e-163	3.70458e-163	-8.19049e-163	-4.14127e-163	2.56094e-163	-2.28457e-164	-3.00857e-163	7.92725e-164	-1.06985e-163	-5.30966e-163	8.92258e-163	-5.64967e-163	-1.38366e-162	1.24713e-163	-3.3446e-163	-3.8916e-163	1.22302e-163	-2.36535e-163	9.37951e-164	-4.60966e-163	2.35005e-163	-2.1707e-163	2.29974e-164	8.44893e-164	0
-7.08794e-163	-3.28427e-164	7.48277e-163	-3.83543e-163	1.35766e-163	7.71683e-163	-4.70451e-163	3.70458e-163	-8.19049e-163	-4.14127e-163	2.56094e-163	-2.28457e-164	-3.00857e-163	7.92725e-164	-1.06985e-163	-5.30966e-163	8.92258e-163	-5.64967e-163	-1.38366e-162	1.24713e-163	-3.3446e-163	-3.8916e-163	1.22302e-163	-2.36535e-163	9.37951e-164	-4.60966e-163	2.35005e-163	-2.1707e-163	2.29974e-164	8.44893e-164	0
-7.08794e-163	-3.28427e-164	7.48277e-163	-3.83543e-163	1.35766e-163	7.71683e-163	-4.70451e-163	3.70458e-163	-8.19049e-163	-4.14127e-163	2.56094e-163	-2.28457e-164	-3.00857e-163	7.92725e-164	-1.06985e-163	-5.30966e-163	8.92258e-163	-5.64967e-163	-1.38366e-162	1.24713e-163	-3.3446e-163	-3.8916e-163	1.22302e-163	-2.36535e-163	9.37951e-164	-4.60966e-163	2.35005e-163	-2.1707e-163	2.29974e-164	8.44893e-164	0
-7.08794e-163	-3.28427e-164	7.48277e-163	-3.83543e-163	1.35766e-163	7.71683e-163	-4.70451e-163	3.70458e-163	-8.19049e-163	-4.14127e-163	2.56094e-163	-2.28457e-164	-3.00857e-163	7.92725e-164	-1.06985e-163	-5.30966e-163	8.92258e-163	-5.64967e-163	-1.38366e-162	1.24713e-163	-3.3446e-163	-3.8916e-163	1.22302e-163	-2.36535e-163	9.37951e-164	-4.60966e-163	2.35005e-163	-2.1707e-163	2.29974e-164	8.44893e-164	0
-7.08794e-163	-3.28427e-164	7.48277e-163	-3.83543e-163	1.35766e-163	7.71683e-163	-4.70451e-163	3.70458e-163	-8.19049e-163	-4.14127e-163	2.56094e-163	-2.28457e-164	-3.00857e-163	7.92725e-164	-1.06985e-163	-5.30966e-163	8.92258e-163	-5.64967e-163	-1.38366e-162	1.24713e-163	-3.3446e-163	-3.8916e-163	1.22302e-163	-2.36535e-163	9.37951e-164	-4.60966e-163	2.35005e-163	-2.1707e-163	2.29974e-164	8.44893e-164	0
-7.08794e-163	-3.28427e-164	7.48277e-163	-3.83543e-163	1.35766e-163	7.71683e-163	-4.70451e-163	3.70458e-163	-8.19049e-163	-4.14127e-163	2.56094e-163	-2.28457e-164	-3.00857e-163	7.92725e-164	-1.06985e-163	-5.30966e-163	8.92258e-163	-5.64967e-163	-1.38366e-162	1.24713e-163	-3.3446e-163	-3.8916e-163	1.22302e-163	-2.36535e-163	9.37951e-164	-4.60966e-163	2.35005e-163	-2.1707e-163	2.29974e-164	8.44893e-164	0
-7.08794e-163	-3.28427e-164	7.48277e-163	-3.83543e-163	1.35766e-163	7.71683e-163	-4.70451e-163	3.70458e-163	-8.19049e-163	-4.14127e-163	2.56094e-163	-2.28457e-164	-3.00857e-163	7.92725e-164	-1.06985e-163	-5.30966e-163	8.92258e-163	-5.64967e-163	-1.38366e-162	1.24713e-163	-3.3446e-163	-3.8916e-163	1.22302e-163	-2.36535e-163	9.37951e-164	-4.60966e-163	2.35005e-163	-2.1707e-163	2.29974e-164	8.44893e-164	0
-7.08794e-163	-3.28427e-164	7.48277e-163	-3.83543e-163	1.35766e-163	7.71683e-163	-4.70451e-163	3.70458e-163	-8.19049e-163	-4.14127e-163	2.56094e-163	-2.28457e-164	-3.00857e-163	7.92725e-164	-1.06985e-163	-5.30966e-163	8.92258e-163	-5.64967e-163	-1.38366e-162	1.24713e-163	-3.3446e-163	-3.8916e-163	1.22302e-163	-2.36535e-163	9.37951e-164	-4.60966e-163	2.35005e-163	-2.1707e-163	2.29974e-164	8.44893e-164	0
-7.08794e-163	-3.28427e-164	7.48277e-163	-3.83543e-163	1.35766e-163	7.71683e-163	-4.70451e-163	3.70458e-163	-8.19049e-163	-4.14127e-163	2.56094e-163	-2.28457e-164	-3.00857e-163	7.92725e-164	-1.06985e-163	-5.30966e-163	8.92258e-163	-5.64967e-163	-1.38366e-162	1.24713e-163	-3.3446e-163	-3.8916e-163	1.22302e-163	-2.36535e-163	9.37951e-164	-4.60966e-163	2.35005e-163	-2.1707e-163	2.29974e-164	8.44893e-164	0
-7.08794e-163	-3.28427e-164	7.48277e-163	-3.83543e-163	1.35766e-163	7.71683e-163	-4.70451e-163	3.70458e-163	-8.19049e-163	-4.14127e-163	2.56094e-163	-2.28457e-164	-3.00857e-163	7.92725e-164	-1.06985e-163	-5.30966e-163	8.92258e-163	-5.64967e-163	-1.38366e-162	1.24713e-163	-3.3446e-163	-3.8916e-163	1.22302e-163	-2.36535e-163	9.37951e-164	-4.60966e-163	2.35005e-163	-2.1707e-163	2.29974e-164	8.44893e-164	0
-7.08794e-163	-3.28427e-164	7.48277e-163	-3.83543e-163	1.35766e-163	7.71683e-163	-4.70451e-163	3.70458e-163	-8.19049e-163	-4.14127e-163	2.56094e-163	-2.28457e-164	-3.00857e-163	7.92725e-164	-1.06985e-163	-5.30966e-163	8.92258e-163	-5.64967e-163	-1.38366e-162	1.24713e-163	-3.3446e-163	-3.8916e-163	1.22302e-163	-2.36535e-163	9.37951e-164	-4.60966e-163	2.35005e-163	-2.1707e-163	2.29974e-164	8.44893e-164	0
-7.08794e-163	-3.28427e-164	7.48277e-163	-3.83543e-163	1.35766e-163	7.71683e-163	-4.70451e-163	3.70458e-163	-8.19049e-163	-4.14127e-163	2.56094e-163	-2.28457e-164	-3.00857e-163	7.92725e-164	-1.06985e-163	-5.30966e-163	8.92258e-163	-5.64967e-163	-1.38366e-162	1.24713e-163	-3.3446e-163	-3.8916e-163	1.22302e-163	-2.36535e-163	9.37951e-164	-4.60966e-163	2.35005e-163	-2.1707e-163	2.29974e-164	8.44893e-164	0
-7.08794e-163	-3.28427e-164	7.48277e-163	-3.83543e-163	1.35766e-163	7.71683e-163	-4.70451e-163	3.70458e-163	-8.19049e-163	-4.14127e-163	2.56094e-163	-2.28457e-164	-3.00857e-163	7.92725e-164	-1.06985e-163	-5.30966e-163	8.92258e-163	-5.64967e-163	-1.38366e-162	1.24713e-163	-3.3446e-163	-3.8916e-163	1.22302e-163	-2.36535e-163	9.37951e-164	-4.60966e-163	2.35005e-163	-2.1707e-163	2.29974e-164	8.44893e-164	0
-7.08794e-163	-3.28427e-164	7.48277e-163	-3.83543e-163	1.35766e-163	7.71683e-163	-4.70451e-163	3.70458e-163	-8.19049e-163	-4.14127e-163	2.56094e-163	-2.28457e-164	-3.00857e-163	7.92725e-164	-1.06985e-163	-5.30966e-163	8.92258e-163	-5.64967e-163	-1.38366e-162	1.24713e-163	-3.3446e-163	-3.8916e-163	1.22302e-163	-2.36535e-163	9.37951e-164	-4.60966e-163	2.35005e-163	-2.1707e-163	2.29974e-164	8.44893e-164	0
-7.08794e-163	-3.28427e-164	7.48277e-163	-3.83543e-163	1.35766e-163	7.71683e-163	-4.70451e-163	3.70458e-163	-8.19049e-163	-4.14127e-163	2.56094e-163	-2.28457e-164	-3.00857e-163	7.92725e-164	-1.06985e-163	-5.30966e-163	8.92258e-163	-5.64967e-163	-1.38366e-162	1.24713e-163	-3.3446e-163	-3.8916e-163	1.22302e-163	-2.36535e-163	9.37951e-164	-4.60966e-163	2.35005e-163	-2.1707e-163	2.29974e-164	8.44893e-164	0
-7.08794e-163	-3.28427e-164	7.48277e-163	-3.83543e-163	1.35766e-163	7.71683e-163	-4.70451e-163	3.70458e-163	-8.19049e-163	-4.14127e-163	2.56094e-163	-2.28457e-164	-3.00857e-163	7.92725e-164	-1.06985e-163	-5.30966e-163	8.92258e-163	-5.64967e-163	-1.38366e-162	1.24713e-163	-3.3446e-163	-3.8916e-163	1.22302e-163	-2.36535e-163	9.37951e-164	-4.60966e-163	2.35005e-163	-2.1707e-163	2.29974e-164	8.44893e-164	0
-7.08794e-163	-3.28427e-164	7.48277e-163	-3.83543e-163	1.35766e-163	7.71683e-163	-4.70451e-163	3.70458e-163	-8.19049e-163	-4.14127e-163	2.56094e-163	-2.28457e-164	-3.00857e-163	7.92725e-164	-1.06985e-163	-5.30966e-163	8.92258e-163	-5.64967e-163	-1.38366e-162	1.24713e-163	-3.3446e-163	-3.8916e-163	1.22302e-163	-2.36535e-163	9.37951e-164	-4.60966e-163	2.35005e-163	-2.1707e-163	2.29974e-164	8.44893e-164	0
-7.08794e-163	-3.28427e-164	7.48277e-163	-3.83543e-163	1.35766e-163	7.71683e-163	-4.70451e-163	3.70458e-163	-8.19049e-163	-4.14127e-163	2.56094e-163	-2.28457e-164	-3.00857e-163	7.92725e-164	-1.06985e-163	-5.30966e-163	8.92258e-163	-5.64967e-163	-1.38366e-162	1.24713e-163	-3.3446e-163	-3.8916e-163	1.22302e-163	-2.36535e-163	9.37951e-164	-4.60966e-163	2.35005e-163	-2.1707e-163	2.29974e-164	8.44893e-164	0
-7.08794e-163	-3.28427e-164	7.48277e-163	-3.83543e-163	1.35766e-163	7.71683e-163	-4.70451e-163	3.70458e-163	-8.19049e-163	-4.14127e-163	2.56094e-163	-2.28457e-164	-3.00857e-163	7.92725e-164	-1.06985e-163	-5.30966e-163	8.92258e-163	-5.64967e-163	-1.38366e-162	1.24713e-163	-3.3446e-163	-3.8916e-163	1.22302e-163	-2.36535e-163	9.37951e-164	-4.60966e-163	2.35005e-163	-2.1707e-163	2.29974e-164	8.44893e-164	0
-7.08794e-163	-3.28427e-164	7.48277e-163	-3.83543e-163	1.35766e-163	7.71683e-163	-4.70451e-163	3.70458e-163	-8.19049e-163	-4.14127e-163	2.56094e-163	-2.28457e-164	-3.00857e-163	7.92725e-164	-1.06985e-163	-5.30966e-163	8.92258e-163	-5.64967e-163	-1.38366e-162	1.24713e-163	-3.3446e-163	-3.8916e-163	1.22302e-163	-2.36535e-163	9.37951e-164	-4.60966e-163	2.35005e-163	-2.1707e-163	2.29974e-164	8.44893e-164	0
-7.08794e-163	-3.28427e-164	7.48277e-163	-3.83543e-163	1.35766e-163	7.71683e-163	-4.70451e-163	3.70458e-163	-8.19049e-163	-4.14127e-163	2.56094e-163	-2.28457e-164	-3.00857e-163	7.92725e-164	-1.06985e-163	-5.30966e-163	8.92258e-163	-5.64967e-163	-1.38366e-162	1.24713e-163	-3.3446e-163	-3.8916e-163	1.22302e-163	-2.36535e-163	9.37951e-164	-4.60966e-163	2.35005e-163	-2.1707e-163	2.29974e-164	8.44893e-164	0
-7.08794e-163	-3.28427e-164	7.48277e-163	-3.83543e-163	1.35766e-163	7.71683e-163	-4.70451e-163	3.70458e-163	-8.19049e-163	-4.14127e-163	2.56094e-163	-2.28457e-164	-3.00857e-163	7.92725e-164	-1.06985e-163	-5.30966e-163	8.92258e-163	-5.64967e-163	-1.38366e-162	1.24713e-163	-3.3446e-163	-3.8916e-163	1.22302e-163	-2.36535e-163	9.37951e-164	-4.60966e-163	2.35005e-163	-2.1707e-163	2.29974e-164	8.44893e-164	0
-7.08794e-163	-3.28427e-164	7.48277e-163	-3.83543e-163	1.35766e-163	7.71683e-163	-4.70451e-163	3.70458e-163	-8.19049e-163	-4.14127e-163	2.56094e-163	-2.28457e-164	-3.00857e-163	7.92725e-164	-1.06985e-163	-5.30966e-163	8.92258e-163	-5.64967e-163	-1.38366e-162	1.24713e-163	-3.3446e-163	-3.8916e-163	1.22302e-163	-2.36535e-163	9.37951e-164	-4.60966e-163	2.35005e-163	-2.1707e-163	2.29974e-164	8.44893e-164	0
-7.08794e-163	-3.28427e-164	7.48277e-163	-3.83543e-163	1.35766e-163	7.71683e-163	-4.70451e-163	3.70458e-163	-8.19049e-163	-4.14127e-163	2.56094e-163	-2.28457e-164	-3.00857e-163	7.92725e-164	-1.06985e-163	-5.30966e-163	8.92258e-163	-5.64967e-163	-1.38366e-162	1.24713e-163	-3.3446e-163	-3.8916e-163	1.22302e-163	-2.36535e-163	9.37951e-164	-4.60966e-163	2.35005e-163	-2.1707e-163	2.29974e-164	8.44893e-164	0
-7.08794e-163	-3.28427e-164	7.48277e-163	-3.83543e-163	1.35766e-163	7.71683e-163	-4.70451e-163	3.70458e-163	-8.19049e-163	-4.14127e-163	2.56094e-163	-2.28457e-164	-3.00857e-163	7.92725e-164	-1.06985e-163	-5.30966e-163	8.92258e-163	-5.64967e-163	-1.38366e-162	1.24713e-163	-3.3446e-163	-3.8916e-163	1.22302e-163	-2.36535e-163	9.37951e-164	-4.60966e-163	2.35005e-163	-2.1707e-163	2.29974e-164	8.44893e-164	0
-7.08794e-163	-3.28427e-164	7.48277e-163	-3.83543e-163	1.35766e-163	7.71683e-163	-4.70451e-163	3.70458e-163	-8.19049e-163	-4.14127e-163	2.56094e-163	-2.28457e-164	-3.00857e-163	7.92725e-164	-1.06985e-163	-5.30966e-163	8.92258e-163	-5.64967e-163	-1.38366e-162	1.24713e-163	-3.3446e-163	-3.8916e-163	1.22302e-163	-2.36535e-163	9.37951e-164	-4.60966e-163	2.35005e-163	-2.1707e-163	2.29974e-164	8.44893e-164	0
-7.08794e-163	-3.28427e-164	7.48277e-163	-3.83543e-163	1.35766e-163	7.71683e-163	-4.70451e-163	3.70458e-163	-8.19049e-163	-4.14127e-163	2.56094e-163	-2.28457e-164	-3.00857e-163	7.92725e-164	-1.06985e-163	-5.30966e-163	8.92258e-163	-5.64967e-163	-1.38366e-162	1.24713e-163	-3.3446e-163	-3.8916e-163	1.22302e-163	-2.36535e-163	9.37951e-164	-4.60966e-163	2.35005e-163	-2.1707e-163	2.29974e-164	8.44893e-164	0
-7.08794e-163	-3.28427e-164	7.48277e-163	-3.83543e-163	1.35766e-163	7.71683e-163	-4.70451e-163	3.70458e-163	-8.19049e-163	-4.14127e-163	2.56094e-163	-2.28457e-164	-3.00857e-163	7.92725e-164	-1.06985e-163	-5.30966e-163	8.92258e-163	-5.64967e-163	-1.38366e-162	1.24713e-163	-3.3446e-163	-3.8916e-163	1.22302e-163	-2.36535e-163	9.37951e-164	-4.60966e-163	2.35005e-163	-2.1707e-163	2.29974e-164	8.44893e-164	0
-7.08794e-163	-3.28427e-164	7.48277e-163	-3.83543e-163	1.35766e-163	7.71683e-163	-4.70451e-163	3.70458e-163	-8.19049e-163	-4.14127e-163	2.56094e-163	-2.28457e-164	-3.00857e-163	7.92725e-164	-1.06985e-163	-5.30966e-163	8.92258e-163	-5.64967e-163	-1.38366e-162	1.24713e-163	-3.3446e-163	-3.8916e-163	1.22302e-163	-2.36535e-163	9.37951e-164	-4.60966e-163	2.35005e-163	-2.1707e-163	2.29974e-164	8.44893e-164	0
-7.08794e-163	-3.28427e-164	7.48277e-163	-3.83543e-163	1.35766e-163	7.71683e-163	-4.70451e-163	3.70458e-163	-8.19049e-163	-4.14127e-163	2.56094e-163	-2.28457e-164	-3.00857e-163	7.92725e-164	-1.06985e-163	-5.30966e-163	8.92258e-163	-5.64967e-163	-1.38366e-162	1.24713e-163	-3.3446e-163	-3.8916e-163	1.22302e-163	-2.36535e-163	9.37951e-164	-4.60966e-163	2.35005e-163	-2.1707e-163	2.29974e-164	8.44893e-164	0
-7.08794e-163	-3.28427e-164	7.48277e-163	-3.83543e-163	1.35766e-163	7.71683e-163	-4.70451e-163	3.70458e-163	-8.19049e-163	-4.14127e-163	2.56094e-163	-2.28457e-164	-3.00857e-163	7.92725e-164	-1.06985e-163	-5.30966e-163	8.92258e-163	-5.64967e-163	-1.38366e-162	1.24713e-163	-3.3446e-163	-3.8916e-163	1.22302e-163	-2.36535e-163	9.37951e-164	-4.60966e-163	2.35005e-163	-2.1707e-163	2.29974e-164	8.44893e-164	0
-7.08794e-163	-3.28427e-164	7.48277e-163	-3.83543e-163	1.35766e-163	7.71683e-163	-4.70451e-163	3.70458e-163	-8.19049e-163	-4.14127e-163	2.56094e-163	-2.28457e-164	-3.00857e-163	7.92725e-164	-1.06985e-163	-5.30966e-163	8.92258e-163	-5.64967e-163	-1.38366e-162	1.24713e-163	-3.3446e-163	-3.8916e-163	1.22302e-163	-2.36535e-163	9.37951e-164	-4.60966e-163	2.35005e-163	-2.1707e-163	2.29974e-164	8.44893e-164	0
-7.08794e-163	-3.28427e-164	7.48277e-163	-3.83543e-163	1.35766e-163	7.71683e-163	-4.70451e-163	3.70458e-163	-8.19049e-163	-4.14127e-163	2.56094e-163	-2.28457e-164	-3.00857e-163	7.92725e-164	-1.06985e-163	-5.30966e-163	8.92258e-163	-5.64967e-163	-1.38366e-162	1.24713e-163	-3.3446e-163	-3.8916e-163	1.22302e-163	-2.36535e-163	9.37951e-164	-4.60966e-163	2.35005e-163	-2.1707e-163	2.29974e-164	8.44893e-164	0
-7.08794e-163	-3.28427e-164	7.48277e-163	-3.83543e-163	1.35766e-163	7.71683e-163	-4.70451e-163	3.70458e-163	-8.19049e-163	-4.14127e-163	2.56094e-163	-2.28457e-164	-3.00857e-163	7.92725e-164	-1.06985e-163	-5.30966e-163	8.92258e-163	-5.64967e-163	-1.38366e-162	1.24713e-163	-3.3446e-163	-3.8916e-163	1.22302e-163	-2.36535e-163	9.37951e-164	-4.60966e-163	2.35005e-163	-2.1707e-163	2.29974e-164	8.44893e-164	0
-7.08794e-163	-3.28427e-164	7.48277e-163	-3.83543e-163	1.35766e-163	7.71683e-163	-4.70451e-163	3.70458e-163	-8.19049e-163	-4.14127e-163	2.56094e-163	-2.28457e-164	-3.00857e-163	7.92725e-164	-1.06985e-163	-5.30966e-163	8.92258e-163	-5.64967e-163	-1.38366e-162	1.24713e-163	-3.3446e-163	-3.8916e-163	1.22302e-163	-2.36535e-163	9.37951e-164	-4.60966e-163	2.35005e-163	-2.1707e-163	2.29974e-164	8.44893e-164	0
-7.08794e-163	-3.28427e-164	7.48277e-163	-3.83543e-163	1.35766e-163	7.71683e-163	-4.70451e-163	3.70458e-163	-8.19049e-163	-4.14127e-163	2.56094e-163	-2.28457e-164	-3.00857e-163	7.92725e-164	-1.06985e-163	-5.30966e-163	8.92258e-163	-5.64967e-163	-1.38366e-162	1.24713e-163	-3.3446e-163	-3.8916e-163	1.22302e-163	-2.36535e-163	9.37951e-164	-4.60966e-163	2.35005e-163	-2.1707e-163	2.29974e-164	8.44893e-164	0
-7.08794e-163	-3.28427e-164	7.48277e-163	-3.83543e-163	1.35766e-163	7.71683e-163	-4.70451e-163	3.70458e-163	-8.19049e-163	-4.14127e-163	2.56094e-163	-2.28457e-164	-3.00857e-163	7.92725e-164	-1.06985e-163	-5.30966e-163	8.92258e-163	-5.64967e-163	-1.38366e-162	1.24713e-163	-3.3446e-163	-3.8916e-163	1.22302e-163	-2.36535e-163	9.37951e-164	-4.60966e-163	2.35005e-163	-2.1707e-163	2.29974e-164	8.44893e-164	0
-7.08794e-163	-3.28427e-164	7.48277e-163	-3.83543e-163	1.35766e-163	7.71683e-163	-4.70451e-163	3.70458e-163	-8.19049e-163	-4.14127e-163	2.56094e-163	-2.28457e-164	-3.00857e-163	7.92725e-164	-1.06985e-163	-5.30966e-163	8.92258e-163	-5.64967e-163	-1.38366e-162	1.24713e-163	-3.3446e-163	-3.8916e-163	1.22302e-163	-2.36535e-163	9.37951e-164	-4.60966e-163	2.35005e-163	-2.1707e-163	2.29974e-164	8.44893e-164	0
-7.08794e-163	-3.28427e-164	7.48277e-163	-3.83543e-163	1.35766e-163	7.71683e-163	-4.70451e-163	3.70458e-163	-8.19049e-163	-4.14127e-163	2.56094e-163	-2.28457e-164	-3.00857e-163	7.92725e-164	-1.06985e-163	-5.30966e-163	8.92258e-163	-5.64967e-163	-1.38366e-162	1.24713e-163	-3.3446e-163	-3.8916e-163	1.22302e-163	-2.36535e-163	9.37951e-164	-4.60966e-163	2.35005e-163	-2.1707e-163	2.29974e-164	8.44893e-164	0
-7.08794e-163	-3.28427e-164	7.48277e-163	-3.83543e-163	1.35766e-163	7.71683e-163	-4.70451e-163	3.70458e-163	-8.19049e-163	-4.14127e-163	2.56094e-163	-2.28457e-164	-3.00857e-163	7.92725e-164	-1.06985e-163	-5.30966e-163	8.92258e-163	-5.64967e-163	-1.38366e-162	1.24713e-163	-3.3446e-163	-3.8916e-163	1.22302e-163	-2.36535e-163	9.37951e-164	-4.60966e-163	2.35005e-163	-2.1707e-163	2.29974e-164	8.44893e-164	0
-7.08794e-163	-3.28427e-164	7.48277e-163	-3.83543e-163	1.35766e-163	7.71683e-163	-4.70451e-163	3.70458e-163	-8.19049e-163	-4.14127e-163	2.56094e-163	-2.28457e-164	-3.00857e-163	7.92725e-164	-1.06985e-163	-5.30966e-163	8.92258e-163	-5.64967e-163	-1.38366e-162	1.24713e-163	-3.3446e-163	-3.8916e-163	1.22302e-163	-2.36535e-163	9.37951e-164	-4.60966e-163	2.35005e-163	-2.1707e-163	2.29974e-164	8.44893e-164	0
-7.08794e-163	-3.28427e-164	7.48277e-163	-3.83543e-163	1.35766e-163	7.71683e-163	-4.70451e-163	3.70458e-163	-8.19049e-163	-4.14127e-163	2.56094e-163	-2.28457e-164	-3.00857e-163	7.92725e-164	-1.06985e-163	-5.30966e-163	8.92258e-163	-5.64967e-163	-1.38366e-162	1.24713e-163	-3.3446e-163	-3.8916e-163	1.22302e-163	-2.36535e-163	9.37951e-164	-4.60966e-163	2.35005e-163	-2.1707e-163	2.29974e-164	8.44893e-164	0
-7.08794e-163	-3.28427e-164	7.48277e-163	-3.83543e-163	1.35766e-163	7.71683e-163	-4.70451e-163	3.70458e-163	-8.19049e-163	-4.14127e-163	2.56094e-163	-2.28457e-164	-3.00857e-163	7.92725e-164	-1.06985e-163	-5.30966e-163	8.92258e-163	-5.64967e-163	-1.38366e-162	1.24713e-163	-3.3446e-163	-3.8916e-163	1.22302e-163	-2.36535e-163	9.37951e-164	-4.60966e-163	2.35005e-163	-2.1707e-163	2.29974e-164	8.44893e-164	0
-7.08794e-163	-3.28427e-164	7.48277e-163	-3.83543e-163	1.35766e-163	7.71683e-163	-4.70451e-163	3.70458e-163	-8.19049e-163	-4.14127e-163	2.56094e-163	-2.28457e-164	-3.00857e-163	7.92725e-164	-1.06985e-163	-5.30966e-163	8.92258e-163	-5.64967e-163	-1.38366e-162	1.24713e-163	-3.3446e-163	-3.8916e-163	1.22302e-163	-2.36535e-163	9.37951e-164	-4.60966e-163	2.35005e-163	-2.1707e-163	2.29974e-164	8.44893e-164	0
-7.08794e-163	-3.28427e-164	7.48277e-163	-3.83543e-163	1.35766e-163	7.71683e-163	-4.70451e-163	3.70458e-163	-8.19049e-163	-4.14127e-163	2.56094e-163	-2.28457e-164	-3.00857e-163	7.92725e-164	-1.06985e-163	-5.30966e-163	8.92258e-163	-5.64967e-163	-1.38366e-162	1.24713e-163	-3.3446e-163	-3.8916e-163	1.22302e-163	-2.36535e-163	9.37951e-164	-4.60966e-163	2.35005e-163	-2.1707e-163	2.29974e-164	8.44893e-164	0
-7.08794e-163	-3.28427e-164	7.48277e-163	-3.83543e-163	1.35766e-163	7.71683e-163	-4.70451e-163	3.70458e-163	-8.19049e-163	-4.14127e-163	2.56094e-163	-2.28457e-164	-3.00857e-163	7.92725e-164	-1.06985e-163	-5.30966e-163	8.92258e-163	-5.64967e-163	-1.38366e-162	1.24713e-163	-3.3446e-163	-3.8916e-163	1.22302e-163	-2.36535e-163	9.37951e-164	-4.60966e-163	2.35005e-163	-2.1707e-163	2.29974e-164	8.44893e-164	0
-7.08794e-163	-3.28427e-164	7.48277e-163	-3.83543e-163	1.35766e-163	7.71683e-163	-4.70451e-163	3.70458e-163	-8.19049e-163	-4.14127e-163	2.56094e-163	-2.28457e-164	-3.00857e-163	7.92725e-164	-1.06985e-163	-5.30966e-163	8.92258e-163	-5.64967e-163	-1.38366e-162	1.24713e-163	-3.3446e-163	-3.8916e-163	1.22302e-163	-2.36535e-163	9.37951e-164	-4.60966e-163	2.35005e-163	-2.1707e-163	2.29974e-164	8.44893e-164	0
-7.08794e-163	-3.28427e-164	7.48277e-163	-3.83543e-163	1.35766e-163	7.71683e-163	-4.70451e-163	3.70458e-163	-8.19049e-163	-4.14127e-163	2.56094e-163	-2.28457e-164	-3.00857e-163	7.92725e-164	-1.06985e-163	-5.30966e-163	8.92258e-163	-5.64967e-163	-1.38366e-162	1.24713e-163	-3.3446e-163	-3.8916e-163	1.22302e-163	-2.36535e-163	9.37951e-164	-4.60966e-163	2.35005e-163	-2.1707e-163	2.29974e-164	8.44893e-164	0
-7.08794e-163	-3.28427e-164	7.48277e-163	-3.83543e-163	1.35766e-163	7.71683e-163	-4.70451e-163	3.70458e-163	-8.19049e-163	-4.14127e-163	2.56094e-163	-2.28457e-164	-3.00857e-163	7.92725e-164	-1.06985e-163	-5.30966e-163	8.92258e-163	-5.64967e-163	-1.38366e-162	1.24713e-163	-3.3446e-163	-3.8916e-163	1.22302e-163	-2.36535e-163	9.37951e-164	-4.60966e-163	2.35005e-163	-2.1707e-163	2.29974e-164	8.44893e-164	0
-7.08794e-163	-3.28427e-164	7.48277e-163	-3.83543e-163	1.35766e-163	7.71683e-163	-4.70451e-163	3.70458e-163	-8.19049e-163	-4.14127e-163	2.56094e-163	-2.28457e-164	-3.00857e-163	7.92725e-164	-1.06985e-163	-5.30966e-163	8.92258e-163	-5.64967e-163	-1.38366e-162	1.24713e-163	-3.3446e-163	-3.8916e-163	1.22302e-163	-2.36535e-163	9.37951e-164	-4.60966e-163	2.35005e-163	-2.1707e-163	2.29974e-164	8.44893e-164	0
-7.08794e-163	-3.28427e-164	7.48277e-163	-3.83543e-163	1.35766e-163	7.71683e-163	-4.70451e-163	3.70458e-163	-8.19049e-163	-4.14127e-163	2.56094e-163	-2.28457e-164	-3.00857e-163	7.92725e-164	-1.06985e-163	-5.30966e-163	8.92258e-163	-5.64967e-163	-1.38366e-162	1.24713e-163	-3.3446e-163	-3.8916e-163	1.22302e-163	-2.36535e-163	9.37951e-164	-4.60966e-163	2.35005e-163	-2.1707e-163	2.29974e-164	8.44893e-164	0
-7.08794e-163	-3.28427e-164	7.48277e-163	-3.83543e-163	1.35766e-163	7.71683e-163	-4.70451e-163	3.70458e-163	-8.19049e-163	-4.14127e-163	2.56094e-163	-2.28457e-164	-3.00857e-163	7.92725e-164	-1.06985e-163	-5.30966e-163	8.92258e-163	-5.64967e-163	-1.38366e-162	1.24713e-163	-3.3446e-163	-3.8916e-163	1.22302e-163	-2.36535e-163	9.37951e-164	-4.60966e-163	2.35005e-163	-2.1707e-163	2.29974e-164	8.44893e-164	0
-7.08794e-163	-3.28427e-164	7.48277e-163	-3.83543e-163	1.35766e-163	7.71683e-163	-4.70451e-163	3.70458e-163	-8.19049e-163	-4.14127e-163	2.56094e-163	-2.28457e-164	-3.00857e-163	7.92725e-164	-1.06985e-163	-5.30966e-163	8.92258e-163	-5.64967e-163	-1.38366e-162	1.24713e-163	-3.3446e-163	-3.8916e-163	1.22302e-163	-2.36535e-163	9.37951e-164	-4.60966e-163	2.35005e-163	-2.1707e-163	2.29974e-164	8.44893e-164	0
-7.08794e-163	-3.28427e-164	7.48277e-163	-3.83543e-163	1.35766e-163	7.71683e-163	-4.70451e-163	3.70458e-163	-8.19049e-163	-4.14127e-163	2.56094e-163	-2.28457e-164	-3.00857e-163	7.92725e-164	-1.06985e-163	-5.30966e-163	8.92258e-163	-5.64967e-163	-1.38366e-162	1.24713e-163	-3.3446e-163	-3.8916e-163	1.22302e-163	-2.36535e-163	9.37951e-164	-4.60966e-163	2.35005e-163	-2.1707e-163	2.29974e-164	8.44893e-164	0
-7.08794e-163	-3.28427e-164	7.48277e-163	-3.83543e-163	1.35766e-163	7.71683e-163	-4.70451e-163	3.70458e-163	-8.19049e-163	-4.14127e-163	2.56094e-163	-2.28457e-164	-3.00857e-163	7.92725e-164	-1.06985e-163	-5.30966e-163	8.92258e-163	-5.64967e-163	-1.38366e-162	1.24713e-163	-3.3446e-163	-3.8916e-163	1.22302e-163	-2.36535e-163	9.37951e-164	-4.60966e-163	2.35005e-163	-2.1707e-163	2.29974e-164	8.44893e-164	0
-7.08794e-163	-3.28427e-164	7.48277e-163	-3.83543e-163	1.35766e-163	7.71683e-163	-4.70451e-163	3.70458e-163	-8.19049e-163	-4.14127e-163	2.56094e-163	-2.28457e-164	-3.00857e-163	7.92725e-164	-1.06985e-163	-5.30966e-163	8.92258e-163	-5.64967e-163	-1.38366e-162	1.24713e-163	-3.3446e-163	-3.8916e-163	1.22302e-163	-2.36535e-163	9.37951e-164	-4.60966e-163	2.35005e-163	-2.1707e-163	2.29974e-164	8.44893e-164	0
-7.08794e-163	-3.28427e-164	7.48277e-163	-3.83543e-163	1.35766e-163	7.71683e-163	-4.70451e-163	3.70458e-163	-8.19049e-163	-4.14127e-163	2.56094e-163	-2.28457e-164	-3.00857e-163	7.92725e-164	-1.06985e-163	-5.30966e-163	8.92258e-163	-5.64967e-163	-1.38366e-162	1.24713e-163	-3.3446e-163	-3.8916e-163	1.22302e-163	-2.36535e-163	9.37951e-164	-4.60966e-163	2.35005e-163	-2.1707e-163	2.29974e-164	8.44893e-164	0
-7.08794e-163	-3.28427e-164	7.48277e-163	-3.83543e-163	1.35766e-163	7.71683e-163	-4.70451e-163	3.70458e-163	-8.19049e-163	-4.14127e-163	2.56094e-163	-2.28457e-164	-3.00857e-163	7.92725e-164	-1.06985e-163	-5.30966e-163	8.92258e-163	-5.64967e-163	-1.38366e-162	1.24713e-163	-3.3446e-163	-3.8916e-163	1.22302e-163	-2.36535e-163	9.37951e-164	-4.60966e-163	2.35005e-163	-2.1707e-163	2.29974e-164	8.44893e-164	0
-7.08794e-163	-3.28427e-164	7.48277e-163	-3.83543e-163	1.35766e-163	7.71683e-163	-4.70451e-163	3.70458e-163	-8.19049e-163	-4.14127e-163	2.56094e-163	-2.28457e-164	-3.00857e-163	7.92725e-164	-1.06985e-163	-5.30966e-163	8.92258e-163	-5.64967e-163	-1.38366e-162	1.24713e-163	-3.3446e-163	-3.8916e-163	1.22302e-163	-2.36535e-163	9.37951e-164	-4.60966e-163	2.35005e-163	-2.1707e-163	2.29974e-164	8.44893e-164	0
-7.08794e-163	-3.28427e-164	7.48277e-163	-3.83543e-163	1.35766e-163	7.71683e-163	-4.70451e-163	3.70458e-163	-8.19049e-163	-4.14127e-163	2.56094e-163	-2.28457e-164	-3.00857e-163	7.92725e-164	-1.06985e-163	-5.30966e-163	8.92258e-163	-5.64967e-163	-1.38366e-162	1.24713e-163	-3.3446e-163	-3.8916e-163	1.22302e-163	-2.36535e-163	9.37951e-164	-4.60966e-163	2.35005e-163	-2.1707e-163	2.29974e-164	8.44893e-164	0
-7.08794e-163	-3.28427e-164	7.48277e-163	-3.83543e-163	1.35766e-163	7.71683e-163	-4.70451e-163	3.70458e-163	-8.19049e-163	-4.14127e-163	2.56094e-163	-2.28457e-164	-3.00857e-163	7.92725e-164	-1.06985e-163	-5.30966e-163	8.92258e-163	-5.64967e-163	-1.38366e-162	1.24713e-163	-3.3446e-163	-3.8916e-163	1.22302e-163	-2.36535e-163	9.37951e-164	-4.60966e-163	2.35005e-163	-2.1707e-163	2.29974e-164	8.44893e-164	0
-7.08794e-163	-3.28427e-164	7.48277e-163	-3.83543e-163	1.35766e-163	7.71683e-163	-4.70451e-163	3.70458e-163	-8.19049e-163	-4.14127e-163	2.56094e-163	-2.28457e-164	-3.00857e-163	7.92725e-164	-1.06985e-163	-5.30966e-163	8.92258e-163	-5.64967e-163	-1.38366e-162	1.24713e-163	-3.3446e-163	-3.8916e-163	1.22302e-163	-2.36535e-163	9.37951e-164	-4.60966e-163	2.35005e-163	-2.1707e-163	2.29974e-164	8.44893e-164	0
-7.08794e-163	-3.28427e-164	7.48277e-163	-3.83543e-163	1.35766e-163	7.71683e-163	-4.70451e-163	3.70458e-163	-8.19049e-163	-4.14127e-163	2.56094e-163	-2.28457e-164	-3.00857e-163	7.92725e-164	-1.06985e-163	-5.30966e-163	8.92258e-163	-5.64967e-163	-1.38366e-162	1.24713e-163	-3.3446e-163	-3.8916e-163	1.22302e-163	-2.36535e-163	9.37951e-164	-4.60966e-163	2.35005e-163	-2.1707e-163	2.29974e-164	8.44893e-164	0
-7.08794e-163	-3.28427e-164	7.48277e-163	-3.83543e-163	1.35766e-163	7.71683e-163	-4.70451e-163	3.70458e-163	-8.19049e-163	-4.14127e-163	2.56094e-163	-2.28457e-164	-3.00857e-163	7.92725e-164	-1.06985e-163	-5.30966e-163	8.92258e-163	-5.64967e-163	-1.38366e-162	1.24713e-163	-3.3446e-163	-3.8916e-163	1.22302e-163	-2.36535e-163	9.37951e-164	-4.60966e-163	2.35005e-163	-2.1707e-163	2.29974e-164	8.44893e-164	0
-7.08794e-163	-3.28427e-164	7.48277e-163	-3.83543e-163	1.35766e-163	7.71683e-163	-4.70451e-163	3.70458e-163	-8.19049e-163	-4.14127e-163	2.56094e-163	-2.28457e-164	-3.00857e-163	7.92725e-164	-1.06985e-163	-5.30966e-163	8.92258e-163	-5.64967e-163	-1.38366e-162	1.24713e-163	-3.3446e-163	-3.8916e-163	1.22302e-163	-2.36535e-163	9.37951e-164	-4.60966e-163	2.35005e-163	-2.1707e-163	2.29974e-164	8.44893e-164	0
-7.08794e-163	-3.28427e-164	7.48277e-163	-3.83543e-163	1.35766e-163	7.71683e-163	-4.70451e-163	3.70458e-163	-8.19049e-163	-4.14127e-163	2.56094e-163	-2.28457e-164	-3.00857e-163	7.92725e-164	-1.06985e-163	-5.30966e-163	8.92258e-163	-5.64967e-163	-1.38366e-162	1.24713e-163	-3.3446e-163	-3.8916e-163	1.22302e-163	-2.36535e-163	9.37951e-164	-4.60966e-163	2.35005e-163	-2.1707e-163	2.29974e-164	8.44893e-164	0
-7.08794e-163	-3.28427e-164	7.48277e-163	-3.83543e-163	1.35766e-163	7.71683e-163	-4.70451e-163	3.70458e-163	-8.19049e-163	-4.14127e-163	2.56094e-163	-2.28457e-164	-3.00857e-163	7.92725e-164	-1.06985e-163	-5.30966e-163	8.92258e-163	-5.64967e-163	-1.38366e-162	1.24713e-163	-3.3446e-163	-3.8916e-163	1.22302e-163	-2.36535e-163	9.37951e-164	-4.60966e-163	2.35005e-163	-2.1707e-163	2.29974e-164	8.44893e-164	0
-7.08794e-163	-3.28427e-164	7.48277e-163	-3.83543e-163	1.35766e-163	7.71683e-163	-4.70451e-163	3.70458e-163	-8.19049e-163	-4.14127e-163	2.56094e-163	-2.28457e-164	-3.00857e-163	7.92725e-164	-1.06985e-163	-5.30966e-163	8.92258e-163	-5.64967e-163	-1.38366e-162	1.24713e-163	-3.3446e-163	-3.8916e-163	1.22302e-163	-2.36535e-163	9.37951e-164	-4.60966e-163	2.35005e-163	-2.1707e-163	2.29974e-164	8.44893e-164	0
-7.08794e-163	-3.28427e-164	7.48277e-163	-3.83543e-163	1.35766e-163	7.71683e-163	-4.70451e-163	3.70458e-163	-8.19049e-163	-4.14127e-163	2.56094e-163	-2.28457e-164	-3.00857e-163	7.92725e-164	-1.06985e-163	-5.30966e-163	8.92258e-163	-5.64967e-163	-1.38366e-162	1.24713e-163	-3.3446e-163	-3.8916e-163	1.22302e-163	-2.36535e-163	9.37951e-164	-4.60966e-163	2.35005e-163	-2.1707e-163	2.29974e-164	8.44893e-164	0
-7.08794e-163	-3.28427e-164	7.48277e-163	-3.83543e-163	1.35766e-163	7.71683e-163	-4.70451e-163	3.70458e-163	-8.19049e-163	-4.14127e-163	2.56094e-163	-2.28457e-164	-3.00857e-163	7.92725e-164	-1.06985e-163	-5.30966e-163	8.92258e-163	-5.64967e-163	-1.38366e-162	1.24713e-163	-3.3446e-163	-3.8916e-163	1.22302e-163	-2.36535e-163	9.37951e-164	-4.60966e-163	2.35005e-163	-2.1707e-163	2.29974e-164	8.44893e-164	0
-7.08794e-163	-3.28427e-164	7.48277e-163	-3.83543e-163	1.35766e-163	7.71683e-163	-4.70451e-163	3.70458e-163	-8.19049e-163	-4.14127e-163	2.56094e-163	-2.28457e-164	-3.00857e-163	7.92725e-164	-1.06985e-163	-5.30966e-163	8.92258e-163	-5.64967e-163	-1.38366e-162	1.24713e-163	-3.3446e-163	-3.8916e-163	1.22302e-163	-2.36535e-163	9.37951e-164	-4.60966e-163	2.35005e-163	-2.1707e-163	2.29974e-164	8.44893e-164	0
-7.08794e-163	-3.28427e-164	7.48277e-163	-3.83543e-163	1.35766e-163	7.71683e-163	-4.70451e-163	3.70458e-163	-8.19049e-163	-4.14127e-163	2.56094e-163	-2.28457e-164	-3.00857e-163	7.92725e-164	-1.06985e-163	-5.30966e-163	8.92258e-163	-5.64967e-163	-1.38366e-162	1.24713e-163	-3.3446e-163	-3.8916e-163	1.22302e-163	-2.36535e-163	9.37951e-164	-4.60966e-163	2.35005e-163	-2.1707e-163	2.29974e-164	8.44893e-164	0
-7.08794e-163	-3.28427e-164	7.48277e-163	-3.83543e-163	1.35766e-163	7.71683e-163	-4.70451e-163	3.70458e-163	-8.19049e-163	-4.14127e-163	2.56094e-163	-2.28457e-164	-3.00857e-163	7.92725e-164	-1.06985e-163	-5.30966e-163	8.92258e-163	-5.64967e-163	-1.38366e-162	1.24713e-163	-3.3446e-163	-3.8916e-163	1.22302e-163	-2.36535e-163	9.37951e-164	-4.60966e-163	2.35005e-163	-2.1707e-163	2.29974e-164	8.44893e-164	0
-7.08794e-163	-3.28427e-164	7.48277e-163	-3.83543e-163	1.35766e-163	7.71683e-163	-4.70451e-163	3.70458e-163	-8.19049e-163	-4.14127e-163	2.56094e-163	-2.28457e-164	-3.00857e-163	7.92725e-164	-1.06985e-163	-5.30966e-163	8.92258e-163	-5.64967e-163	-1.38366e-162	1.24713e-163	-3.3446e-163	-3.8916e-163	1.22302e-163	-2.36535e-163	9.37951e-164	-4.60966e-163	2.35005e-163	-2.1707e-163	2.29974e-164	8.44893e-164	0
-7.08794e-163	-3.28427e-164	7.48277e-163	-3.83543e-163	1.35766e-163	7.71683e-163	-4.70451e-163	3.70458e-163	-8.19049e-163	-4.14127e-163	2.56094e-163	-2.28457e-164	-3.00857e-163	7.92725e-164	-1.06985e-163	-5.30966e-163	8.92258e-163	-5.64967e-163	-1.38366e-162	1.24713e-163	-3.3446e-163	-3.8916e-163	1.22302e-163	-2.36535e-163	9.37951e-164	-4.60966e-163	2.35005e-163	-2.1707e-163	2.29974e-164	8.44893e-164	0
-7.08794e-163	-3.28427e-164	7.48277e-163	-3.83543e-163	1.35766e-163	7.71683e-163	-4.70451e-163	3.70458e-163	-8.19049e-163	-4.14127e-163	2.56094e-163	-2.28457e-164	-3.00857e-163	7.92725e-164	-1.06985e-163	-5.30966e-163	8.92258e-163	-5.64967e-163	-1.38366e-162	1.24713e-163	-3.3446e-163	-3.8916e-163	1.22302e-163	-2.36535e-163	9.37951e-164	-4.60966e-163	2.35005e-163	-2.1707e-163	2.29974e-164	8.44893e-164	0
-7.08794e-163	-3.28427e-164	7.48277e-163	-3.83543e-163	1.35766e-163	7.71683e-163	-4.70451e-163	3.70458e-163	-8.19049e-163	-4.14127e-163	2.56094e-163	-2.28457e-164	-3.00857e-163	7.92725e-164	-1.06985e-163	-5.30966e-163	8.92258e-163	-5.64967e-163	-1.38366e-162	1.24713e-163	-3.3446e-163	-3.8916e-163	1.22302e-163	-2.36535e-163	9.37951e-164	-4.60966e-163	2.35005e-163	-2.1707e-163	2.29974e-164	8.44893e-164	0
-7.08794e-163	-3.28427e-164	7.48277e-163	-3.83543e-163	1.35766e-163	7.71683e-163	-4.70451e-163	3.70458e-163	-8.19049e-163	-4.14127e-163	2.56094e-163	-2.28457e-164	-3.00857e-163	7.92725e-164	-1.06985e-163	-5.30966e-163	8.92258e-163	-5.64967e-163	-1.38366e-162	1.24713e-163	-3.3446e-163	-3.8916e-163	1.22302e-163	-2.36535e-163	9.37951e-164	-4.60966e-163	2.35005e-163	-2.1707e-163	2.29974e-164	8.44893e-164	0
-7.08794e-163	-3.28427e-164	7.48277e-163	-3.83543e-163	1.35766e-163	7.71683e-163	-4.70451e-163	3.70458e-163	-8.19049e-163	-4.14127e-163	2.56094e-163	-2.28457e-164	-3.00857e-163	7.92725e-164	-1.06985e-163	-5.30966e-163	8.92258e-163	-5.64967e-163	-1.38366e-162	1.24713e-163	-3.3446e-163	-3.8916e-163	1.22302e-163	-2.36535e-163	9.37951e-164	-4.60966e-163	2.35005e-163	-2.1707e-163	2.29974e-164	8.44893e-164	0
-7.08794e-163	-3.28427e-164	7.48277e-163	-3.83543e-163	1.35766e-163	7.71683e-163	-4.70451e-163	3.70458e-163	-8.19049e-163	-4.14127e-163	2.56094e-163	-2.28457e-164	-3.00857e-163	7.92725e-164	-1.06985e-163	-5.30966e-163	8.92258e-163	-5.64967e-163	-1.38366e-162	1.24713e-163	-3.3446e-163	-3.8916e-163	1.22302e-163	-2.36535e-163	9.37951e-164	-4.60966e-163	2.35005e-163	-2.1707e-163	2.29974e-164	8.44893e-164	0
-7.08794e-163	-3.28427e-164	7.48277e-163	-3.83543e-163	1.35766e-163	7.71683e-163	-4.70451e-163	3.70458e-163	-8.19049e-163	-4.14127e-163	2.56094e-163	-2.28457e-164	-3.00857e-163	7.92725e-164	-1.06985e-163	-5.30966e-163	8.92258e-163	-5.64967e-163	-1.38366e-162	1.24713e-163	-3.3446e-163	-3.8916e-163	1.22302e-163	-2.36535e-163	9.37951e-164	-4.60966e-163	2.35005e-163	-2.1707e-163	2.29974e-164	8.44893e-164	0
-7.08794e-163	-3.28427e-164	7.48277e-163	-3.83543e-163	1.35766e-163	7.71683e-163	-4.70451e-163	3.70458e-163	-8.19049e-163	-4.14127e-163	2.56094e-163	-2.28457e-164	-3.00857e-163	7.92725e-164	-1.06985e-163	-5.30966e-163	8.92258e-163	-5.64967e-163	-1.38366e-162	1.24713e-163	-3.3446e-163	-3.8916e-163	1.22302e-163	-2.36535e-163	9.37951e-164	-4.60966e-163	2.35005e-163	-2.1707e-163	2.29974e-164	8.44893e-164	0
-7.08794e-163	-3.28427e-164	7.48277e-163	-3.83543e-163	1.35766e-163	7.71683e-163	-4.70451e-163	3.70458e-163	-8.19049e-163	-4.14127e-163	2.56094e-163	-2.28457e-164	-3.00857e-163	7.92725e-164	-1.06985e-163	-5.30966e-163	8.92258e-163	-5.64967e-163	-1.38366e-162	1.24713e-163	-3.3446e-163	-3.8916e-163	1.22302e-163	-2.36535e-163	9.37951e-164	-4.60966e-163	2.35005e-163	-2.1707e-163	2.29974e-164	8.44893e-164	0
-7.08794e-163	-3.28427e-164	7.48277e-163	-3.83543e-163	1.35766e-163	7.71683e-163	-4.70451e-163	3.70458e-163	-8.19049e-163	-4.14127e-163	2.56094e-163	-2.28457e-164	-3.00857e-163	7.92725e-164	-1.06985e-163	-5.30966e-163	8.92258e-163	-5.64967e-163	-1.38366e-162	1.24713e-163	-3.3446e-163	-3.8916e-163	1.22302e-163	-2.36535e-163	9.37951e-164	-4.60966e-163	2.35005e-163	-2.1707e-163	2.29974e-164	8.44893e-164	0
-7.08794e-163	-3.28427e-164	7.48277e-163	-3.83543e-163	1.35766e-163	7.71683e-163	-4.70451e-163	3.70458e-163	-8.19049e-163	-4.14127e-163	2.56094e-163	-2.28457e-164	-3.00857e-163	7.92725e-164	-1.06985e-163	-5.30966e-163	8.92258e-163	-5.64967e-163	-1.38366e-162	1.24713e-163	-3.3446e-163	-3.8916e-163	1.22302e-163	-2.36535e-163	9.37951e-164	-4.60966e-163	2.35005e-163	-2.1707e-163	2.29974e-164	8.44893e-164	0
-7.08794e-163	-3.28427e-164	7.48277e-163	-3.83543e-163	1.35766e-163	7.71683e-163	-4.70451e-163	3.70458e-163	-8.19049e-163	-4.14127e-163	2.56094e-163	-2.28457e-164	-3.00857e-163	7.92725e-164	-1.06985e-163	-5.30966e-163	8.92258e-163	-5.64967e-163	-1.38366e-162	1.24713e-163	-3.3446e-163	-3.8916e-163	1.22302e-163	-2.36535e-163	9.37951e-164	-4.60966e-163	2.35005e-163	-2.1707e-163	2.29974e-164	8.44893e-164	0
-7.08794e-163	-3.28427e-164	7.48277e-163	-3.83543e-163	1.35766e-163	7.71683e-163	-4.70451e-163	3.70458e-163	-8.19049e-163	-4.14127e-163	2.56094e-163	-2.28457e-164	-3.00857e-163	7.92725e-164	-1.06985e-163	-5.30966e-163	8.92258e-163	-5.64967e-163	-1.38366e-162	1.24713e-163	-3.3446e-163	-3.8916e-163	1.22302e-163	-2.36535e-163	9.37951e-164	-4.60966e-163	2.35005e-163	-2.1707e-163	2.29974e-164	8.44893e-164	0
-7.08794e-163	-3.28427e-164	7.48277e-163	-3.83543e-163	1.35766e-163	7.71683e-163	-4.70451e-163	3.70458e-163	-8.19049e-163	-4.14127e-163	2.56094e-163	-2.28457e-164	-3.00857e-163	7.92725e-164	-1.06985e-163	-5.30966e-163	8.92258e-163	-5.64967e-163	-1.38366e-162	1.24713e-163	-3.3446e-163	-3.8916e-163	1.22302e-163	-2.36535e-163	9.37951e-164	-4.60966e-163	2.35005e-163	-2.1707e-163	2.29974e-164	8.44893e-164	0
-7.08794e-163	-3.28427e-164	7.48277e-163	-3.83543e-163	1.35766e-163	7.71683e-163	-4.70451e-163	3.70458e-163	-8.19049e-163	-4.14127e-163	2.56094e-163	-2.28457e-164	-3.00857e-163	7.92725e-164	-1.06985e-163	-5.30966e-163	8.92258e-163	-5.64967e-163	-1.38366e-162	1.24713e-163	-3.3446e-163	-3.8916e-163	1.22302e-163	-2.36535e-163	9.37951e-164	-4.60966e-163	2.35005e-163	-2.1707e-163	2.29974e-164	8.44893e-164	0
-7.08794e-163	-3.28427e-164	7.48277e-163	-3.83543e-163	1.35766e-163	7.71683e-163	-4.70451e-163	3.70458e-163	-8.19049e-163	-4.14127e-163	2.56094e-163	-2.28457e-164	-3.00857e-163	7.92725e-164	-1.06985e-163	-5.30966e-163	8.92258e-163	-5.64967e-163	-1.38366e-162	1.24713e-163	-3.3446e-163	-3.8916e-163	1.22302e-163	-2.36535e-163	9.37951e-164	-4.60966e-163	2.35005e-163	-2.1707e-163	2.29974e-164	8.44893e-164	0
-7.08794e-163	-3.28427e-164	7.48277e-163	-3.83543e-163	1.35766e-163	7.71683e-163	-4.70451e-163	3.70458e-163	-8.19049e-163	-4.14127e-163	2.56094e-163	-2.28457e-164	-3.00857e-163	7.92725e-164	-1.06985e-163	-5.30966e-163	8.92258e-163	-5.64967e-163	-1.38366e-162	1.24713e-163	-3.3446e-163	-3.8916e-163	1.22302e-163	-2.36535e-163	9.37951e-164	-4.60966e-163	2.35005e-163	-2.1707e-163	2.29974e-164	8.44893e-164	0
-7.08794e-163	-3.28427e-164	7.48277e-163	-3.83543e-163	1.35766e-163	7.71683e-163	-4.70451e-163	3.70458e-163	-8.19049e-163	-4.14127e-163	2.56094e-163	-2.28457e-164	-3.00857e-163	7.92725e-164	-1.06985e-163	-5.30966e-163	8.92258e-163	-5.64967e-163	-1.38366e-162	1.24713e-163	-3.3446e-163	-3.8916e-163	1.22302e-163	-2.36535e-163	9.37951e-164	-4.60966e-163	2.35005e-163	-2.1707e-163	2.29974e-164	8.44893e-164	0
-7.08794e-163	-3.28427e-164	7.48277e-163	-3.83543e-163	1.35766e-163	7.71683e-163	-4.70451e-163	3.70458e-163	-8.19049e-163	-4.14127e-163	2.56094e-163	-2.28457e-164	-3.00857e-163	7.92725e-164	-1.06985e-163	-5.30966e-163	8.92258e-163	-5.64967e-163	-1.38366e-162	1.24713e-163	-3.3446e-163	-3.8916e-163	1.22302e-163	-2.36535e-163	9.37951e-164	-4.60966e-163	2.35005e-163	-2.1707e-163	2.29974e-164	8.44893e-164	0
-7.08794e-163	-3.28427e-164	7.48277e-163	-3.83543e-163	1.35766e-163	7.71683e-163	-4.70451e-163	3.70458e-163	-8.19049e-163	-4.14127e-163	2.56094e-163	-2.28457e-164	-3.00857e-163	7.92725e-164	-1.06985e-163	-5.30966e-163	8.92258e-163	-5.64967e-163	-1.38366e-162	1.24713e-163	-3.3446e-163	-3.8916e-163	1.22302e-163	-2.36535e-163	9.37951e-164	-4.60966e-163	2.35005e-163	-2.1707e-163	2.29974e-164	8.44893e-164	0
-7.08794e-163	-3.28427e-164	7.48277e-163	-3.83543e-163	1.35766e-163	7.71683e-163	-4.70451e-163	3.70458e-163	-8.19049e-163	-4.14127e-163	2.56094e-163	-2.28457e-164	-3.00857e-163	7.92725e-164	-1.06985e-163	-5.30966e-163	8.92258e-163	-5.64967e-163	-1.38366e-162	1.24713e-163	-3.3446e-163	-3.8916e-163	1.22302e-163	-2.36535e-163	9.37951e-164	-4.60966e-163	2.35005e-163	-2.1707e-163	2.29974e-164	8.44893e-164	0
-7.08794e-163	-3.28427e-164	7.48277e-163	-3.83543e-163	1.35766e-163	7.71683e-163	-4.70451e-163	3.70458e-163	-8.19049e-163	-4.14127e-163	2.56094e-163	-2.28457e-164	-3.00857e-163	7.92725e-164	-1.06985e-163	-5.30966e-163	8.92258e-163	-5.64967e-163	-1.38366e-162	1.24713e-163	-3.3446e-163	-3.8916e-163	1.22302e-163	-2.36535e-163	9.37951e-164	-4.60966e-163	2.35005e-163	-2.1707e-163	2.29974e-164	8.44893e-164	0
-7.08794e-163	-3.28427e-164	7.48277e-163	-3.83543e-163	1.35766e-163	7.71683e-163	-4.70451e-163	3.70458e-163	-8.19049e-163	-4.14127e-163	2.56094e-163	-2.28457e-164	-3.00857e-163	7.92725e-164	-1.06985e-163	-5.30966e-163	8.92258e-163	-5.64967e-163	-1.38366e-162	1.24713e-163	-3.3446e-163	-3.8916e-163	1.22302e-163	-2.36535e-163	9.37951e-164	-4.60966e-163	2.35005e-163	-2.1707e-163	2.29974e-164	8.44893e-164	0
-7.08794e-163	-3.28427e-164	7.48277e-163	-3.83543e-163	1.35766e-163	7.71683e-163	-4.70451e-163	3.70458e-163	-8.19049e-163	-4.14127e-163	2.56094e-163	-2.28457e-164	-3.00857e-163	7.92725e-164	-1.06985e-163	-5.30966e-163	8.92258e-163	-5.64967e-163	-1.38366e-162	1.24713e-163	-3.3446e-163	-3.8916e-163	1.22302e-163	-2.36535e-163	9.37951e-164	-4.60966e-163	2.35005e-163	-2.1707e-163	2.29974e-164	8.44893e-164	0
-7.08794e-163	-3.28427e-164	7.48277e-163	-3.83543e-163	1.35766e-163	7.71683e-163	-4.70451e-163	3.70458e-163	-8.19049e-163	-4.14127e-163	2.56094e-163	-2.28457e-164	-3.00857e-163	7.92725e-164	-1.06985e-163	-5.30966e-163	8.92258e-163	-5.64967e-163	-1.38366e-162	1.24713e-163	-3.3446e-163	-3.8916e-163	1.22302e-163	-2.36535e-163	9.37951e-164	-4.60966e-163	2.35005e-163	-2.1707e-163	2.29974e-164	8.44893e-164	0
-7.08794e-163	-3.28427e-164	7.48277e-163	-3.83543e-163	1.35766e-163	7.71683e-163	-4.70451e-163	3.70458e-163	-8.19049e-163	-4.14127e-163	2.56094e-163	-2.28457e-164	-3.00857e-163	7.92725e-164	-1.06985e-163	-5.30966e-163	8.92258e-163	-5.64967e-163	-1.38366e-162	1.24713e-163	-3.3446e-163	-3.8916e-163	1.22302e-163	-2.36535e-163	9.37951e-164	-4.60966e-163	2.35005e-163	-2.1707e-163	2.29974e-164	8.44893e-164	0
-7.08794e-163	-3.28427e-164	7.48277e-163	-3.83543e-163	1.35766e-163	7.71683e-163	-4.70451e-163	3.70458e-163	-8.19049e-163	-4.14127e-163	2.56094e-163	-2.28457e-164	-3.00857e-163	7.92725e-164	-1.06985e-163	-5.30966e-163	8.92258e-163	-5.64967e-163	-1.38366e-162	1.24713e-163	-3.3446e-163	-3.8916e-163	1.22302e-163	-2.36535e-163	9.37951e-164	-4.60966e-163	2.35005e-163	-2.1707e-163	2.29974e-164	8.44893e-164	0
-7.08794e-163	-3.28427e-164	7.48277e-163	-3.83543e-163	1.35766e-163	7.71683e-163	-4.70451e-163	3.70458e-163	-8.19049e-163	-4.14127e-163	2.56094e-163	-2.28457e-164	-3.00857e-163	7.92725e-164	-1.06985e-163	-5.30966e-163	8.92258e-163	-5.64967e-163	-1.38366e-162	1.24713e-163	-3.3446e-163	-3.8916e-163	1.22302e-163	-2.36535e-163	9.37951e-164	-4.60966e-163	2.35005e-163	-2.1707e-163	2.29974e-164	8.44893e-164	0
-7.08794e-163	-3.28427e-164	7.48277e-163	-3.83543e-163	1.35766e-163	7.71683e-163	-4.70451e-163	3.70458e-163	-8.19049e-163	-4.14127e-163	2.56094e-163	-2.28457e-164	-3.00857e-163	7.92725e-164	-1.06985e-163	-5.30966e-163	8.92258e-163	-5.64967e-163	-1.38366e-162	1.24713e-163	-3.3446e-163	-3.8916e-163	1.22302e-163	-2.36535e-163	9.37951e-164	-4.60966e-163	2.35005e-163	-2.1707e-163	2.29974e-164	8.44893e-164	0
-7.08794e-163	-3.28427e-164	7.48277e-163	-3.83543e-163	1.35766e-163	7.71683e-163	-4.70451e-163	3.70458e-163	-8.19049e-163	-4.14127e-163	2.56094e-163	-2.28457e-164	-3.00857e-163	7.92725e-164	-1.06985e-163	-5.30966e-163	8.92258e-163	-5.64967e-163	-1.38366e-162	1.24713e-163	-3.3446e-163	-3.8916e-163	1.22302e-163	-2.36535e-163	9.37951e-164	-4.60966e-163	2.35005e-163	-2.1707e-163	2.29974e-164	8.44893e-164	0
-7.08794e-163	-3.28427e-164	7.48277e-163	-3.83543e-163	1.35766e-163	7.71683e-163	-4.70451e-163	3.70458e-163	-8.19049e-163	-4.14127e-163	2.56094e-163	-2.28457e-164	-3.00857e-163	7.92725e-164	-1.06985e-163	-5.30966e-163	8.92258e-163	-5.64967e-163	-1.38366e-162	1.24713e-163	-3.3446e-163	-3.8916e-163	1.22302e-163	-2.36535e-163	9.37951e-164	-4.60966e-163	2.35005e-163	-2.1707e-163	2.29974e-164	8.44893e-164	0
-7.08794e-163	-3.28427e-164	7.48277e-163	-3.83543e-163	1.35766e-163	7.71683e-163	-4.70451e-163	3.70458e-163	-8.19049e-163	-4.14127e-163	2.56094e-163	-2.28457e-164	-3.00857e-163	7.92725e-164	-1.06985e-163	-5.30966e-163	8.92258e-163	-5.64967e-163	-1.38366e-162	1.24713e-163	-3.3446e-163	-3.8916e-163	1.22302e-163	-2.36535e-163	9.37951e-164	-4.60966e-163	2.35005e-163	-2.1707e-163	2.29974e-164	8.44893e-164	0
-7.08794e-163	-3.28427e-164	7.48277e-163	-3.83543e-163	1.35766e-163	7.71683e-163	-4.70451e-163	3.70458e-163	-8.19049e-163	-4.14127e-163	2.56094e-163	-2.28457e-164	-3.00857e-163	7.92725e-164	-1.06985e-163	-5.30966e-163	8.92258e-163	-5.64967e-163	-1.38366e-162	1.24713e-163	-3.3446e-163	-3.8916e-163	1.22302e-163	-2.36535e-163	9.37951e-164	-4.60966e-163	2.35005e-163	-2.1707e-163	2.29974e-164	8.44893e-164	0
-7.08794e-163	-3.28427e-164	7.48277e-163	-3.83543e-163	1.35766e-163	7.71683e-163	-4.70451e-163	3.70458e-163	-8.19049e-163	-4.14127e-163	2.56094e-163	-2.28457e-164	-3.00857e-163	7.92725e-164	-1.06985e-163	-5.30966e-163	8.92258e-163	-5.64967e-163	-1.38366e-162	1.24713e-163	-3.3446e-163	-3.8916e-163	1.22302e-163	-2.36535e-163	9.37951e-164	-4.60966e-163	2.35005e-163	-2.1707e-163	2.29974e-164	8.44893e-164	0
-7.08794e-163	-3.28427e-164	7.48277e-163	-3.83543e-163	1.35766e-163	7.71683e-163	-4.70451e-163	3.70458e-163	-8.19049e-163	-4.14127e-163	2.56094e-163	-2.28457e-164	-3.00857e-163	7.92725e-164	-1.06985e-163	-5.30966e-163	8.92258e-163	-5.64967e-163	-1.38366e-162	1.24713e-163	-3.3446e-163	-3.8916e-163	1.22302e-163	-2.36535e-163	9.37951e-164	-4.60966e-163	2.35005e-163	-2.1707e-163	2.29974e-164	8.44893e-164	0
-7.08794e-163	-3.28427e-164	7.48277e-163	-3.83543e-163	1.35766e-163	7.71683e-163	-4.70451e-163	3.70458e-163	-8.19049e-163	-4.14127e-163	2.56094e-163	-2.28457e-164	-3.00857e-163	7.92725e-164	-1.06985e-163	-5.30966e-163	8.92258e-163	-5.64967e-163	-1.38366e-162	1.24713e-163	-3.3446e-163	-3.8916e-163	1.22302e-163	-2.36535e-163	9.37951e-164	-4.60966e-163	2.35005e-163	-2.1707e-163	2.29974e-164	8.44893e-164	0
-7.08794e-163	-3.28427e-164	7.48277e-163	-3.83543e-163	1.35766e-163	7.71683e-163	-4.70451e-163	3.70458e-163	-8.19049e-163	-4.14127e-163	2.56094e-163	-2.28457e-164	-3.00857e-163	7.92725e-164	-1.06985e-163	-5.30966e-163	8.92258e-163	-5.64967e-163	-1.38366e-162	1.24713e-163	-3.3446e-163	-3.8916e-163	1.22302e-163	-2.36535e-163	9.37951e-164	-4.60966e-163	2.35005e-163	-2.1707e-163	2.29974e-164	8.44893e-164	0
-7.08794e-163	-3.28427e-164	7.48277e-163	-3.83543e-163	1.35766e-163	7.71683e-163	-4.70451e-163	3.70458e-163	-8.19049e-163	-4.14127e-163	2.56094e-163	-2.28457e-164	-3.00857e-163	7.92725e-164	-1.06985e-163	-5.30966e-163	8.92258e-163	-5.64967e-163	-1.38366e-162	1.24713e-163	-3.3446e-163	-3.8916e-163	1.22302e-163	-2.36535e-163	9.37951e-164	-4.60966e-163	2.35005e-163	-2.1707e-163	2.29974e-164	8.44893e-164	0
-7.08794e-163	-3.28427e-164	7.48277e-163	-3.83543e-163	1.35766e-163	7.71683e-163	-4.70451e-163	3.70458e-163	-8.19049e-163	-4.14127e-163	2.56094e-163	-2.28457e-164	-3.00857e-163	7.92725e-164	-1.06985e-163	-5.30966e-163	8.92258e-163	-5.64967e-163	-1.38366e-162	1.24713e-163	-3.3446e-163	-3.8916e-163	1.22302e-163	-2.36535e-163	9.37951e-164	-4.60966e-163	2.35005e-163	-2.1707e-163	2.29974e-164	8.44893e-164	0
-7.08794e-163	-3.28427e-164	7.48277e-163	-3.83543e-163	1.35766e-163	7.71683e-163	-4.70451e-163	3.70458e-163	-8.19049e-163	-4.14127e-163	2.56094e-163	-2.28457e-164	-3.00857e-163	7.92725e-164	-1.06985e-163	-5.30966e-163	8.92258e-163	-5.64967e-163	-1.38366e-162	1.24713e-163	-3.3446e-163	-3.8916e-163	1.22302e-163	-2.36535e-163	9.37951e-164	-4.60966e-163	2.35005e-163	-2.1707e-163	2.29974e-164	8.44893e-164	0
-7.08794e-163	-3.28427e-164	7.48277e-163	-3.83543e-163	1.35766e-163	7.71683e-163	-4.70451e-163	3.70458e-163	-8.19049e-163	-4.14127e-163	2.56094e-163	-2.28457e-164	-3.00857e-163	7.92725e-164	-1.06985e-163	-5.30966e-163	8.92258e-163	-5.64967e-163	-1.38366e-162	1.24713e-163	-3.3446e-163	-3.8916e-163	1.22302e-163	-2.36535e-163	9.37951e-164	-4.60966e-163	2.35005e-163	-2.1707e-163	2.29974e-164	8.44893e-164	0
-7.08794e-163	-3.28427e-164	7.48277e-163	-3.83543e-163	1.35766e-163	7.71683e-163	-4.70451e-163	3.70458e-163	-8.19049e-163	-4.14127e-163	2.56094e-163	-2.28457e-164	-3.00857e-163	7.92725e-164	-1.06985e-163	-5.30966e-163	8.92258e-163	-5.64967e-163	-1.38366e-162	1.24713e-163	-3.3446e-163	-3.8916e-163	1.22302e-163	-2.36535e-163	9.37951e-164	-4.60966e-163	2.35005e-163	-2.1707e-163	2.29974e-164	8.44893e-164	0
-7.08794e-163	-3.28427e-164	7.48277e-163	-3.83543e-163	1.35766e-163	7.71683e-163	-4.70451e-163	3.70458e-163	-8.19049e-163	-4.14127e-163	2.56094e-163	-2.28457e-164	-3.00857e-163	7.92725e-164	-1.06985e-163	-5.30966e-163	8.92258e-163	-5.64967e-163	-1.38366e-162	1.24713e-163	-3.3446e-163	-3.8916e-163	1.22302e-163	-2.36535e-163	9.37951e-164	-4.60966e-163	2.35005e-163	-2.1707e-163	2.29974e-164	8.44893e-164	0
-7.08794e-163	-3.28427e-164	7.48277e-163	-3.83543e-163	1.35766e-163	7.71683e-163	-4.70451e-163	3.70458e-163	-8.19049e-163	-4.14127e-163	2.56094e-163	-2.28457e-164	-3.00857e-163	7.92725e-164	-1.06985e-163	-5.30966e-163	8.92258e-163	-5.64967e-163	-1.38366e-162	1.24713e-163	-3.3446e-163	-3.8916e-163	1.22302e-163	-2.36535e-163	9.37951e-164	-4.60966e-163	2.35005e-163	-2.1707e-163	2.29974e-164	8.44893e-164	0
-7.08794e-163	-3.28427e-164	7.48277e-163	-3.83543e-163	1.35766e-163	7.71683e-163	-4.70451e-163	3.70458e-163	-8.19049e-163	-4.14127e-163	2.56094e-163	-2.28457e-164	-3.00857e-163	7.92725e-164	-1.06985e-163	-5.30966e-163	8.92258e-163	-5.64967e-163	-1.38366e-162	1.24713e-163	-3.3446e-163	-3.8916e-163	1.22302e-163	-2.36535e-163	9.37951e-164	-4.60966e-163	2.35005e-163	-2.1707e-163	2.29974e-164	8.44893e-164	0
-7.08794e-163	-3.28427e-164	7.48277e-163	-3.83543e-163	1.35766e-163	7.71683e-163	-4.70451e-163	3.70458e-163	-8.19049e-163	-4.14127e-163	2.56094e-163	-2.28457e-164	-3.00857e-163	7.92725e-164	-1.06985e-163	-5.30966e-163	8.92258e-163	-5.64967e-163	-1.38366e-162	1.24713e-163	-3.3446e-163	-3.8916e-163	1.22302e-163	-2.36535e-163	9.37951e-164	-4.60966e-163	2.35005e-163	-2.1707e-163	2.29974e-164	8.44893e-164	0
-7.08794e-163	-3.28427e-164	7.48277e-163	-3.83543e-163	1.35766e-163	7.71683e-163	-4.70451e-163	3.70458e-163	-8.19049e-163	-4.14127e-163	2.56094e-163	-2.28457e-164	-3.00857e-163	7.92725e-164	-1.06985e-163	-5.30966e-163	8.92258e-163	-5.64967e-163	-1.38366e-162	1.24713e-163	-3.3446e-163	-3.8916e-163	1.22302e-163	-2.36535e-163	9.37951e-164	-4.60966e-163	2.35005e-163	-2.1707e-163	2.29974e-164	8.44893e-164	0
-7.08794e-163	-3.28427e-164	7.48277e-163	-3.83543e-163	1.35766e-163	7.71683e-163	-4.70451e-163	3.70458e-163	-8.19049e-163	-4.14127e-163	2.56094e-163	-2.28457e-164	-3.00857e-163	7.92725e-164	-1.06985e-163	-5.30966e-163	8.92258e-163	-5.64967e-163	-1.38366e-162	1.24713e-163	-3.3446e-163	-3.8916e-163	1.22302e-163	-2.36535e-163	9.37951e-164	-4.60966e-163	2.35005e-163	-2.1707e-163	2.29974e-164	8.44893e-164	0
-7.08794e-163	-3.28427e-164	7.48277e-163	-3.83543e-163	1.35766e-163	7.71683e-163	-4.70451e-163	3.70458e-163	-8.19049e-163	-4.14127e-163	2.56094e-163	-2.28457e-164	-3.00857e-163	7.92725e-164	-1.06985e-163	-5.30966e-163	8.92258e-163	-5.64967e-163	-1.38366e-162	1.24713e-163	-3.3446e-163	-3.8916e-163	1.22302e-163	-2.36535e-163	9.37951e-164	-4.60966e-163	2.35005e-163	-2.1707e-163	2.29974e-164	8.44893e-164	0
-7.08794e-163	-3.28427e-164	7.48277e-163	-3.83543e-163	1.35766e-163	7.71683e-163	-4.70451e-163	3.70458e-163	-8.19049e-163	-4.14127e-163	2.56094e-163	-2.28457e-164	-3.00857e-163	7.92725e-164	-1.06985e-163	-5.30966e-163	8.92258e-163	-5.64967e-163	-1.38366e-162	1.24713e-163	-3.3446e-163	-3.8916e-163	1.22302e-163	-2.36535e-163	9.37951e-164	-4.60966e-163	2.35005e-163	-2.1707e-163	2.29974e-164	8.44893e-164	0
-7.08794e-163	-3.28427e-164	7.48277e-163	-3.83543e-163	1.35766e-163	7.71683e-163	-4.70451e-163	3.70458e-163	-8.19049e-163	-4.14127e-163	2.56094e-163	-2.28457e-164	-3.00857e-163	7.92725e-164	-1.06985e-163	-5.30966e-163	8.92258e-163	-5.64967e-163	-1.38366e-162	1.24713e-163	-3.3446e-163	-3.8916e-163	1.22302e-163	-2.36535e-163	9.37951e-164	-4.60966e-163	2.35005e-163	-2.1707e-163	2.29974e-164	8.44893e-164	0
-7.08794e-163	-3.28427e-164	7.48277e-163	-3.83543e-163	1.35766e-163	7.71683e-163	-4.70451e-163	3.70458e-163	-8.19049e-163	-4.14127e-163	2.56094e-163	-2.28457e-164	-3.00857e-163	7.92725e-164	-1.06985e-163	-5.30966e-163	8.92258e-163	-5.64967e-163	-1.38366e-162	1.24713e-163	-3.3446e-163	-3.8916e-163	1.22302e-163	-2.36535e-163	9.37951e-164	-4.60966e-163	2.35005e-163	-2.1707e-163	2.29974e-164	8.44893e-164	0
-7.08794e-163	-3.28427e-164	7.48277e-163	-3.83543e-163	1.35766e-163	7.71683e-163	-4.70451e-163	3.70458e-163	-8.19049e-163	-4.14127e-163	2.56094e-163	-2.28457e-164	-3.00857e-163	7.92725e-164	-1.06985e-163	-5.30966e-163	8.92258e-163	-5.64967e-163	-1.38366e-162	1.24713e-163	-3.3446e-163	-3.8916e-163	1.22302e-163	-2.36535e-163	9.37951e-164	-4.60966e-163	2.35005e-163	-2.1707e-163	2.29974e-164	8.44893e-164	0
-7.08794e-163	-3.28427e-164	7.48277e-163	-3.83543e-163	1.35766e-163	7.71683e-163	-4.70451e-163	3.70458e-163	-8.19049e-163	-4.14127e-163	2.56094e-163	-2.28457e-164	-3.00857e-163	7.92725e-164	-1.06985e-163	-5.30966e-163	8.92258e-163	-5.64967e-163	-1.38366e-162	1.24713e-163	-3.3446e-163	-3.8916e-163	1.22302e-163	-2.36535e-163	9.37951e-164	-4.60966e-163	2.35005e-163	-2.1707e-163	2.29974e-164	8.44893e-164	0
-7.08794e-163	-3.28427e-164	7.48277e-163	-3.83543e-163	1.35766e-163	7.71683e-163	-4.70451e-163	3.70458e-163	-8.19049e-163	-4.14127e-163	2.56094e-163	-2.28457e-164	-3.00857e-163	7.92725e-164	-1.06985e-163	-5.30966e-163	8.92258e-163	-5.64967e-163	-1.38366e-162	1.24713e-163	-3.3446e-163	-3.8916e-163	1.22302e-163	-2.36535e-163	9.37951e-164	-4.60966e-163	2.35005e-163	-2.1707e-163	2.29974e-164	8.44893e-164	0
-7.08794e-163	-3.28427e-164	7.48277e-163	-3.83543e-163	1.35766e-163	7.71683e-163	-4.70451e-163	3.70458e-163	-8.19049e-163	-4.14127e-163	2.56094e-163	-2.28457e-164	-3.00857e-163	7.92725e-164	-1.06985e-163	-5.30966e-163	8.92258e-163	-5.64967e-163	-1.38366e-162	1.24713e-163	-3.3446e-163	-3.8916e-163	1.22302e-163	-2.36535e-163	9.37951e-164	-4.60966e-163	2.35005e-163	-2.1707e-163	2.29974e-164	8.44893e-164	0
-7.08794e-163	-3.28427e-164	7.48277e-163	-3.83543e-163	1.35766e-163	7.71683e-163	-4.70451e-163	3.70458e-163	-8.19049e-163	-4.14127e-163	2.56094e-163	-2.28457e-164	-3.00857e-163	7.92725e-164	-1.06985e-163	-5.30966e-163	8.92258e-163	-5.64967e-163	-1.38366e-162	1.24713e-163	-3.3446e-163	-3.8916e-163	1.22302e-163	-2.36535e-163	9.37951e-164	-4.60966e-163	2.35005e-163	-2.1707e-163	2.29974e-164	8.44893e-164	0
-7.08794e-163	-3.28427e-164	7.48277e-163	-3.83543e-163	1.35766e-163	7.71683e-163	-4.70451e-163	3.70458e-163	-8.19049e-163	-4.14127e-163	2.56094e-163	-2.28457e-164	-3.00857e-163	7.92725e-164	-1.06985e-163	-5.30966e-163	8.92258e-163	-5.64967e-163	-1.38366e-162	1.24713e-163	-3.3446e-163	-3.8916e-163	1.22302e-163	-2.36535e-163	9.37951e-164	-4.60966e-163	2.35005e-163	-2.1707e-163	2.29974e-164	8.44893e-164	0
-7.08794e-163	-3.28427e-164	7.48277e-163	-3.83543e-163	1.35766e-163	7.71683e-163	-4.70451e-163	3.70458e-163	-8.19049e-163	-4.14127e-163	2.56094e-163	-2.28457e-164	-3.00857e-163	7.92725e-164	-1.06985e-163	-5.30966e-163	8.92258e-163	-5.64967e-163	-1.38366e-162	1.24713e-163	-3.3446e-163	-3.8916e-163	1.22302e-163	-2.36535e-163	9.37951e-164	-4.60966e-163	2.35005e-163	-2.1707e-163	2.29974e-164	8.44893e-164	0
-7.08794e-163	-3.28427e-164	7.48277e-163	-3.83543e-163	1.35766e-163	7.71683e-163	-4.70451e-163	3.70458e-163	-8.19049e-163	-4.14127e-163	2.56094e-163	-2.28457e-164	-3.00857e-163	7.92725e-164	-1.06985e-163	-5.30966e-163	8.92258e-163	-5.64967e-163	-1.38366e-162	1.24713e-163	-3.3446e-163	-3.8916e-163	1.22302e-163	-2.36535e-163	9.37951e-164	-4.60966e-163	2.35005e-163	-2.1707e-163	2.29974e-164	8.44893e-164	0
-7.08794e-163	-3.28427e-164	7.48277e-163	-3.83543e-163	1.35766e-163	7.71683e-163	-4.70451e-163	3.70458e-163	-8.19049e-163	-4.14127e-163	2.56094e-163	-2.28457e-164	-3.00857e-163	7.92725e-164	-1.06985e-163	-5.30966e-163	8.92258e-163	-5.64967e-163	-1.38366e-162	1.24713e-163	-3.3446e-163	-3.8916e-163	1.22302e-163	-2.36535e-163	9.37951e-164	-4.60966e-163	2.35005e-163	-2.1707e-163	2.29974e-164	8.44893e-164	0
-7.08794e-163	-3.28427e-164	7.48277e-163	-3.83543e-163	1.35766e-163	7.71683e-163	-4.70451e-163	3.70458e-163	-8.19049e-163	-4.14127e-163	2.56094e-163	-2.28457e-164	-3.00857e-163	7.92725e-164	-1.06985e-163	-5.30966e-163	8.92258e-163	-5.64967e-163	-1.38366e-162	1.24713e-163	-3.3446e-163	-3.8916e-163	1.22302e-163	-2.36535e-163	9.37951e-164	-4.60966e-163	2.35005e-163	-2.1707e-163	2.29974e-164	8.44893e-164	0
-7.08794e-163	-3.28427e-164	7.48277e-163	-3.83543e-163	1.35766e-163	7.71683e-163	-4.70451e-163	3.70458e-163	-8.19049e-163	-4.14127e-163	2.56094e-163	-2.28457e-164	-3.00857e-163	7.92725e-164	-1.06985e-163	-5.30966e-163	8.92258e-163	-5.64967e-163	-1.38366e-162	1.24713e-163	-3.3446e-163	-3.8916e-163	1.22302e-163	-2.36535e-163	9.37951e-164	-4.60966e-163	2.35005e-163	-2.1707e-163	2.29974e-164	8.44893e-164	0
-7.08794e-163	-3.28427e-164	7.48277e-163	-3.83543e-163	1.35766e-163	7.71683e-163	-4.70451e-163	3.70458e-163	-8.19049e-163	-4.14127e-163	2.56094e-163	-2.28457e-164	-3.00857e-163	7.92725e-164	-1.06985e-163	-5.30966e-163	8.92258e-163	-5.64967e-163	-1.38366e-162	1.24713e-163	-3.3446e-163	-3.8916e-163	1.22302e-163	-2.36535e-163	9.37951e-164	-4.60966e-163	2.35005e-163	-2.1707e-163	2.29974e-164	8.44893e-164	0
-7.08794e-163	-3.28427e-164	7.48277e-163	-3.83543e-163	1.35766e-163	7.71683e-163	-4.70451e-163	3.70458e-163	-8.19049e-163	-4.14127e-163	2.56094e-163	-2.28457e-164	-3.00857e-163	7.92725e-164	-1.06985e-163	-5.30966e-163	8.92258e-163	-5.64967e-163	-1.38366e-162	1.24713e-163	-3.3446e-163	-3.8916e-163	1.22302e-163	-2.36535e-163	9.37951e-164	-4.60966e-163	2.35005e-163	-2.1707e-163	2.29974e-164	8.44893e-164	0
-7.08794e-163	-3.28427e-164	7.48277e-163	-3.83543e-163	1.35766e-163	7.71683e-163	-4.70451e-163	3.70458e-163	-8.19049e-163	-4.14127e-163	2.56094e-163	-2.28457e-164	-3.00857e-163	7.92725e-164	-1.06985e-163	-5.30966e-163	8.92258e-163	-5.64967e-163	-1.38366e-162	1.24713e-163	-3.3446e-163	-3.8916e-163	1.22302e-163	-2.36535e-163	9.37951e-164	-4.60966e-163	2.35005e-163	-2.1707e-163	2.29974e-164	8.44893e-164	0
-7.08794e-163	-3.28427e-164	7.48277e-163	-3.83543e-163	1.35766e-163	7.71683e-163	-4.70451e-163	3.70458e-163	-8.19049e-163	-4.14127e-163	2.56094e-163	-2.28457e-164	-3.00857e-163	7.92725e-164	-1.06985e-163	-5.30966e-163	8.92258e-163	-5.64967e-163	-1.38366e-162	1.24713e-163	-3.3446e-163	-3.8916e-163	1.22302e-163	-2.36535e-163	9.37951e-164	-4.60966e-163	2.35005e-163	-2.1707e-163	2.29974e-164	8.44893e-164	0
-7.08794e-163	-3.28427e-164	7.48277e-163	-3.83543e-163	1.35766e-163	7.71683e-163	-4.70451e-163	3.70458e-163	-8.19049e-163	-4.14127e-163	2.56094e-163	-2.28457e-164	-3.00857e-163	7.92725e-164	-1.06985e-163	-5.30966e-163	8.92258e-163	-5.64967e-163	-1.38366e-162	1.24713e-163	-3.3446e-163	-3.8916e-163	1.22302e-163	-2.36535e-163	9.37951e-164	-4.60966e-163	2.35005e-163	-2.1707e-163	2.29974e-164	8.44893e-164	0
-7.08794e-163	-3.28427e-164	7.48277e-163	-3.83543e-163	1.35766e-163	7.71683e-163	-4.70451e-163	3.70458e-163	-8.19049e-163	-4.14127e-163	2.56094e-163	-2.28457e-164	-3.00857e-163	7.92725e-164	-1.06985e-163	-5.30966e-163	8.92258e-163	-5.64967e-163	-1.38366e-162	1.24713e-163	-3.3446e-163	-3.8916e-163	1.22302e-163	-2.36535e-163	9.37951e-164	-4.60966e-163	2.35005e-163	-2.1707e-163	2.29974e-164	8.44893e-164	0
-7.08794e-163	-3.28427e-164	7.48277e-163	-3.83543e-163	1.35766e-163	7.71683e-163	-4.70451e-163	3.70458e-163	-8.19049e-163	-4.14127e-163	2.56094e-163	-2.28457e-164	-3.00857e-163	7.92725e-164	-1.06985e-163	-5.30966e-163	8.92258e-163	-5.64967e-163	-1.38366e-162	1.24713e-163	-3.3446e-163	-3.8916e-163	1.22302e-163	-2.36535e-163	9.37951e-164	-4.60966e-163	2.35005e-163	-2.1707e-163	2.29974e-164	8.44893e-164	0
-7.08794e-163	-3.28427e-164	7.48277e-163	-3.83543e-163	1.35766e-163	7.71683e-163	-4.70451e-163	3.70458e-163	-8.19049e-163	-4.14127e-163	2.56094e-163	-2.28457e-164	-3.00857e-163	7.92725e-164	-1.06985e-163	-5.30966e-163	8.92258e-163	-5.64967e-163	-1.38366e-162	1.24713e-163	-3.3446e-163	-3.8916e-163	1.22302e-163	-2.36535e-163	9.37951e-164	-4.60966e-163	2.35005e-163	-2.1707e-163	2.29974e-164	8.44893e-164	0
-7.08794e-163	-3.28427e-164	7.48277e-163	-3.83543e-163	1.35766e-163	7.71683e-163	-4.70451e-163	3.70458e-163	-8.19049e-163	-4.14127e-163	2.56094e-163	-2.28457e-164	-3.00857e-163	7.92725e-164	-1.06985e-163	-5.30966e-163	8.92258e-163	-5.64967e-163	-1.38366e-162	1.24713e-163	-3.3446e-163	-3.8916e-163	1.22302e-163	-2.36535e-163	9.37951e-164	-4.60966e-163	2.35005e-163	-2.1707e-163	2.29974e-164	8.44893e-164	0
-7.08794e-163	-3.28427e-164	7.48277e-163	-3.83543e-163	1.35766e-163	7.71683e-163	-4.70451e-163	3.70458e-163	-8.19049e-163	-4.14127e-163	2.56094e-163	-2.28457e-164	-3.00857e-163	7.92725e-164	-1.06985e-163	-5.30966e-163	8.92258e-163	-5.64967e-163	-1.38366e-162	1.24713e-163	-3.3446e-163	-3.8916e-163	1.22302e-163	-2.36535e-163	9.37951e-164	-4.60966e-163	2.35005e-163	-2.1707e-163	2.29974e-164	8.44893e-164	0
-7.08794e-163	-3.28427e-164	7.48277e-163	-3.83543e-163	1.35766e-163	7.71683e-163	-4.70451e-163	3.70458e-163	-8.19049e-163	-4.14127e-163	2.56094e-163	-2.28457e-164	-3.00857e-163	7.92725e-164	-1.06985e-163	-5.30966e-163	8.92258e-163	-5.64967e-163	-1.38366e-162	1.24713e-163	-3.3446e-163	-3.8916e-163	1.22302e-163	-2.36535e-163	9.37951e-164	-4.60966e-163	2.35005e-163	-2.1707e-163	2.29974e-164	8.44893e-164	0
-7.08794e-163	-3.28427e-164	7.48277e-163	-3.83543e-163	1.35766e-163	7.71683e-163	-4.70451e-163	3.70458e-163	-8.19049e-163	-4.14127e-163	2.56094e-163	-2.28457e-164	-3.00857e-163	7.92725e-164	-1.06985e-163	-5.30966e-163	8.92258e-163	-5.64967e-163	-1.38366e-162	1.24713e-163	-3.3446e-163	-3.8916e-163	1.22302e-163	-2.36535e-163	9.37951e-164	-4.60966e-163	2.35005e-163	-2.1707e-163	2.29974e-164	8.44893e-164	0
-7.08794e-163	-3.28427e-164	7.48277e-163	-3.83543e-163	1.35766e-163	7.71683e-163	-4.70451e-163	3.70458e-163	-8.19049e-163	-4.14127e-163	2.56094e-163	-2.28457e-164	-3.00857e-163	7.92725e-164	-1.06985e-163	-5.30966e-163	8.92258e-163	-5.64967e-163	-1.38366e-162	1.24713e-163	-3.3446e-163	-3.8916e-163	1.22302e-163	-2.36535e-163	9.37951e-164	-4.60966e-163	2.35005e-163	-2.1707e-163	2.29974e-164	8.44893e-164	0
-7.08794e-163	-3.28427e-164	7.48277e-163	-3.83543e-163	1.35766e-163	7.71683e-163	-4.70451e-163	3.70458e-163	-8.19049e-163	-4.14127e-163	2.56094e-163	-2.28457e-164	-3.00857e-163	7.92725e-164	-1.06985e-163	-5.30966e-163	8.92258e-163	-5.64967e-163	-1.38366e-162	1.24713e-163	-3.3446e-163	-3.8916e-163	1.22302e-163	-2.36535e-163	9.37951e-164	-4.60966e-163	2.35005e-163	-2.1707e-163	2.29974e-164	8.44893e-164	0
-7.08794e-163	-3.28427e-164	7.48277e-163	-3.83543e-163	1.35766e-163	7.71683e-163	-4.70451e-163	3.70458e-163	-8.19049e-163	-4.14127e-163	2.56094e-163	-2.28457e-164	-3.00857e-163	7.92725e-164	-1.06985e-163	-5.30966e-163	8.92258e-163	-5.64967e-163	-1.38366e-162	1.24713e-163	-3.3446e-163	-3.8916e-163	1.22302e-163	-2.36535e-163	9.37951e-164	-4.60966e-163	2.35005e-163	-2.1707e-163	2.29974e-164	8.44893e-164	0
-7.08794e-163	-3.28427e-164	7.48277e-163	-3.83543e-163	1.35766e-163	7.71683e-163	-4.70451e-163	3.70458e-163	-8.19049e-163	-4.14127e-163	2.56094e-163	-2.28457e-164	-3.00857e-163	7.92725e-164	-1.06985e-163	-5.30966e-163	8.92258e-163	-5.64967e-163	-1.38366e-162	1.24713e-163	-3.3446e-163	-3.8916e-163	1.22302e-163	-2.36535e-163	9.37951e-164	-4.60966e-163	2.35005e-163	-2.1707e-163	2.29974e-164	8.44893e-164	0
-7.08794e-163	-3.28427e-164	7.48277e-163	-3.83543e-163	1.35766e-163	7.71683e-163	-4.70451e-163	3.70458e-163	-8.19049e-163	-4.14127e-163	2.56094e-163	-2.28457e-164	-3.00857e-163	7.92725e-164	-1.06985e-163	-5.30966e-163	8.92258e-163	-5.64967e-163	-1.38366e-162	1.24713e-163	-3.3446e-163	-3.8916e-163	1.22302e-163	-2.36535e-163	9.37951e-164	-4.60966e-163	2.35005e-163	-2.1707e-163	2.29974e-164	8.44893e-164	0
-7.08794e-163	-3.28427e-164	7.48277e-163	-3.83543e-163	1.35766e-163	7.71683e-163	-4.70451e-163	3.70458e-163	-8.19049e-163	-4.14127e-163	2.56094e-163	-2.28457e-164	-3.00857e-163	7.92725e-164	-1.06985e-163	-5.30966e-163	8.92258e-163	-5.64967e-163	-1.38366e-162	1.24713e-163	-3.3446e-163	-3.8916e-163	1.22302e-163	-2.36535e-163	9.37951e-164	-4.60966e-163	2.35005e-163	-2.1707e-163	2.29974e-164	8.44893e-164	0
-7.08794e-163	-3.28427e-164	7.48277e-163	-3.83543e-163	1.35766e-163	7.71683e-163	-4.70451e-163	3.70458e-163	-8.19049e-163	-4.14127e-163	2.56094e-163	-2.28457e-164	-3.00857e-163	7.92725e-164	-1.06985e-163	-5.30966e-163	8.92258e-163	-5.64967e-163	-1.38366e-162	1.24713e-163	-3.3446e-163	-3.8916e-163	1.22302e-163	-2.36535e-163	9.37951e-164	-4.60966e-163	2.35005e-163	-2.1707e-163	2.29974e-164	8.44893e-164	0
-7.08794e-163	-3.28427e-164	7.48277e-163	-3.83543e-163	1.35766e-163	7.71683e-163	-4.70451e-163	3.70458e-163	-8.19049e-163	-4.14127e-163	2.56094e-163	-2.28457e-164	-3.00857e-163	7.92725e-164	-1.06985e-163	-5.30966e-163	8.92258e-163	-5.64967e-163	-1.38366e-162	1.24713e-163	-3.3446e-163	-3.8916e-163	1.22302e-163	-2.36535e-163	9.37951e-164	-4.60966e-163	2.35005e-163	-2.1707e-163	2.29974e-164	8.44893e-164	0
-7.08794e-163	-3.28427e-164	7.48277e-163	-3.83543e-163	1.35766e-163	7.71683e-163	-4.70451e-163	3.70458e-163	-8.19049e-163	-4.14127e-163	2.56094e-163	-2.28457e-164	-3.00857e-163	7.92725e-164	-1.06985e-163	-5.30966e-163	8.92258e-163	-5.64967e-163	-1.38366e-162	1.24713e-163	-3.3446e-163	-3.8916e-163	1.22302e-163	-2.36535e-163	9.37951e-164	-4.60966e-163	2.35005e-163	-2.1707e-163	2.29974e-164	8.44893e-164	0
-7.08794e-163	-3.28427e-164	7.48277e-163	-3.83543e-163	1.35766e-163	7.71683e-163	-4.70451e-163	3.70458e-163	-8.19049e-163	-4.14127e-163	2.56094e-163	-2.28457e-164	-3.00857e-163	7.92725e-164	-1.06985e-163	-5.30966e-163	8.92258e-163	-5.64967e-163	-1.38366e-162	1.24713e-163	-3.3446e-163	-3.8916e-163	1.22302e-163	-2.36535e-163	9.37951e-164	-4.60966e-163	2.35005e-163	-2.1707e-163	2.29974e-164	8.44893e-164	0
-7.08794e-163	-3.28427e-164	7.48277e-163	-3.83543e-163	1.35766e-163	7.71683e-163	-4.70451e-163	3.70458e-163	-8.19049e-163	-4.14127e-163	2.56094e-163	-2.28457e-164	-3.00857e-163	7.92725e-164	-1.06985e-163	-5.30966e-163	8.92258e-163	-5.64967e-163	-1.38366e-162	1.24713e-163	-3.3446e-163	-3.8916e-163	1.22302e-163	-2.36535e-163	9.37951e-164	-4.60966e-163	2.35005e-163	-2.1707e-163	2.29974e-164	8.44893e-164	0
-7.08794e-163	-3.28427e-164	7.48277e-163	-3.83543e-163	1.35766e-163	7.71683e-163	-4.70451e-163	3.70458e-163	-8.19049e-163	-4.14127e-163	2.56094e-163	-2.28457e-164	-3.00857e-163	7.92725e-164	-1.06985e-163	-5.30966e-163	8.92258e-163	-5.64967e-163	-1.38366e-162	1.24713e-163	-3.3446e-163	-3.8916e-163	1.22302e-163	-2.36535e-163	9.37951e-164	-4.60966e-163	2.35005e-163	-2.1707e-163	2.29974e-164	8.44893e-164	0
-7.08794e-163	-3.28427e-164	7.48277e-163	-3.83543e-163	1.35766e-163	7.71683e-163	-4.70451e-163	3.70458e-163	-8.19049e-163	-4.14127e-163	2.56094e-163	-2.28457e-164	-3.00857e-163	7.92725e-164	-1.06985e-163	-5.30966e-163	8.92258e-163	-5.64967e-163	-1.38366e-162	1.24713e-163	-3.3446e-163	-3.8916e-163	1.22302e-163	-2.36535e-163	9.37951e-164	-4.60966e-163	2.35005e-163	-2.1707e-163	2.29974e-164	8.44893e-164	0
-7.08794e-163	-3.28427e-164	7.48277e-163	-3.83543e-163	1.35766e-163	7.71683e-163	-4.70451e-163	3.70458e-163	-8.19049e-163	-4.14127e-163	2.56094e-163	-2.28457e-164	-3.00857e-163	7.92725e-164	-1.06985e-163	-5.30966e-163	8.92258e-163	-5.64967e-163	-1.38366e-162	1.24713e-163	-3.3446e-163	-3.8916e-163	1.22302e-163	-2.36535e-163	9.37951e-164	-4.60966e-163	2.35005e-163	-2.1707e-163	2.29974e-164	8.44893e-164	0
-7.08794e-163	-3.28427e-164	7.48277e-163	-3.83543e-163	1.35766e-163	7.71683e-163	-4.70451e-163	3.70458e-163	-8.19049e-163	-4.14127e-163	2.56094e-163	-2.28457e-164	-3.00857e-163	7.92725e-164	-1.06985e-163	-5.30966e-163	8.92258e-163	-5.64967e-163	-1.38366e-162	1.24713e-163	-3.3446e-163	-3.8916e-163	1.22302e-163	-2.36535e-163	9.37951e-164	-4.60966e-163	2.35005e-163	-2.1707e-163	2.29974e-164	8.44893e-164	0
-7.08794e-163	-3.28427e-164	7.48277e-163	-3.83543e-163	1.35766e-163	7.71683e-163	-4.70451e-163	3.70458e-163	-8.19049e-163	-4.14127e-163	2.56094e-163	-2.28457e-164	-3.00857e-163	7.92725e-164	-1.06985e-163	-5.30966e-163	8.92258e-163	-5.64967e-163	-1.38366e-162	1.24713e-163	-3.3446e-163	-3.8916e-163	1.22302e-163	-2.36535e-163	9.37951e-164	-4.60966e-163	2.35005e-163	-2.1707e-163	2.29974e-164	8.44893e-164	0
-7.08794e-163	-3.28427e-164	7.48277e-163	-3.83543e-163	1.35766e-163	7.71683e-163	-4.70451e-163	3.70458e-163	-8.19049e-163	-4.14127e-163	2.56094e-163	-2.28457e-164	-3.00857e-163	7.92725e-164	-1.06985e-163	-5.30966e-163	8.92258e-163	-5.64967e-163	-1.38366e-162	1.24713e-163	-3.3446e-163	-3.8916e-163	1.22302e-163	-2.36535e-163	9.37951e-164	-4.60966e-163	2.35005e-163	-2.1707e-163	2.29974e-164	8.44893e-164	0
-7.08794e-163	-3.28427e-164	7.48277e-163	-3.83543e-163	1.35766e-163	7.71683e-163	-4.70451e-163	3.70458e-163	-8.19049e-163	-4.14127e-163	2.56094e-163	-2.28457e-164	-3.00857e-163	7.92725e-164	-1.06985e-163	-5.30966e-163	8.92258e-163	-5.64967e-163	-1.38366e-162	1.24713e-163	-3.3446e-163	-3.8916e-163	1.22302e-163	-2.36535e-163	9.37951e-164	-4.60966e-163	2.35005e-163	-2.1707e-163	2.29974e-164	8.44893e-164	0
-7.08794e-163	-3.28427e-164	7.48277e-163	-3.83543e-163	1.35766e-163	7.71683e-163	-4.70451e-163	3.70458e-163	-8.19049e-163	-4.14127e-163	2.56094e-163	-2.28457e-164	-3.00857e-163	7.92725e-164	-1.06985e-163	-5.30966e-163	8.92258e-163	-5.64967e-163	-1.38366e-162	1.24713e-163	-3.3446e-163	-3.8916e-163	1.22302e-163	-2.36535e-163	9.37951e-164	-4.60966e-163	2.35005e-163	-2.1707e-163	2.29974e-164	8.44893e-164	0
-7.08794e-163	-3.28427e-164	7.48277e-163	-3.83543e-163	1.35766e-163	7.71683e-163	-4.70451e-163	3.70458e-163	-8.19049e-163	-4.14127e-163	2.56094e-163	-2.28457e-164	-3.00857e-163	7.92725e-164	-1.06985e-163	-5.30966e-163	8.92258e-163	-5.64967e-163	-1.38366e-162	1.24713e-163	-3.3446e-163	-3.8916e-163	1.22302e-163	-2.36535e-163	9.37951e-164	-4.60966e-163	2.35005e-163	-2.1707e-163	2.29974e-164	8.44893e-164	0
-7.08794e-163	-3.28427e-164	7.48277e-163	-3.83543e-163	1.35766e-163	7.71683e-163	-4.70451e-163	3.70458e-163	-8.19049e-163	-4.14127e-163	2.56094e-163	-2.28457e-164	-3.00857e-163	7.92725e-164	-1.06985e-163	-5.30966e-163	8.92258e-163	-5.64967e-163	-1.38366e-162	1.24713e-163	-3.3446e-163	-3.8916e-163	1.22302e-163	-2.36535e-163	9.37951e-164	-4.60966e-163	2.35005e-163	-2.1707e-163	2.29974e-164	8.44893e-164	0
-7.08794e-163	-3.28427e-164	7.48277e-163	-3.83543e-163	1.35766e-163	7.71683e-163	-4.70451e-163	3.70458e-163	-8.19049e-163	-4.14127e-163	2.56094e-163	-2.28457e-164	-3.00857e-163	7.92725e-164	-1.06985e-163	-5.30966e-163	8.92258e-163	-5.64967e-163	-1.38366e-162	1.24713e-163	-3.3446e-163	-3.8916e-163	1.22302e-163	-2.36535e-163	9.37951e-164	-4.60966e-163	2.35005e-163	-2.1707e-163	2.29974e-164	8.44893e-164	0
-7.08794e-163	-3.28427e-164	7.48277e-163	-3.83543e-163	1.35766e-163	7.71683e-163	-4.70451e-163	3.70458e-163	-8.19049e-163	-4.14127e-163	2.56094e-163	-2.28457e-164	-3.00857e-163	7.92725e-164	-1.06985e-163	-5.30966e-163	8.92258e-163	-5.64967e-163	-1.38366e-162	1.24713e-163	-3.3446e-163	-3.8916e-163	1.22302e-163	-2.36535e-163	9.37951e-164	-4.60966e-163	2.35005e-163	-2.1707e-163	2.29974e-164	8.44893e-164	0
-7.08794e-163	-3.28427e-164	7.48277e-163	-3.83543e-163	1.35766e-163	7.71683e-163	-4.70451e-163	3.70458e-163	-8.19049e-163	-4.14127e-163	2.56094e-163	-2.28457e-164	-3.00857e-163	7.92725e-164	-1.06985e-163	-5.30966e-163	8.92258e-163	-5.64967e-163	-1.38366e-162	1.24713e-163	-3.3446e-163	-3.8916e-163	1.22302e-163	-2.36535e-163	9.37951e-164	-4.60966e-163	2.35005e-163	-2.1707e-163	2.29974e-164	8.44893e-164	0
-7.08794e-163	-3.28427e-164	7.48277e-163	-3.83543e-163	1.35766e-163	7.71683e-163	-4.70451e-163	3.70458e-163	-8.19049e-163	-4.14127e-163	2.56094e-163	-2.28457e-164	-3.00857e-163	7.92725e-164	-1.06985e-163	-5.30966e-163	8.92258e-163	-5.64967e-163	-1.38366e-162	1.24713e-163	-3.3446e-163	-3.8916e-163	1.22302e-163	-2.36535e-163	9.37951e-164	-4.60966e-163	2.35005e-163	-2.1707e-163	2.29974e-164	8.44893e-164	0
-7.08794e-163	-3.28427e-164	7.48277e-163	-3.83543e-163	1.35766e-163	7.71683e-163	-4.70451e-163	3.70458e-163	-8.19049e-163	-4.14127e-163	2.56094e-163	-2.28457e-164	-3.00857e-163	7.92725e-164	-1.06985e-163	-5.30966e-163	8.92258e-163	-5.64967e-163	-1.38366e-162	1.24713e-163	-3.3446e-163	-3.8916e-163	1.22302e-163	-2.36535e-163	9.37951e-164	-4.60966e-163	2.35005e-163	-2.1707e-163	2.29974e-164	8.44893e-164	0
-7.08794e-163	-3.28427e-164	7.48277e-163	-3.83543e-163	1.35766e-163	7.71683e-163	-4.70451e-163	3.70458e-163	-8.19049e-163	-4.14127e-163	2.56094e-163	-2.28457e-164	-3.00857e-163	7.92725e-164	-1.06985e-163	-5.30966e-163	8.92258e-163	-5.64967e-163	-1.38366e-162	1.24713e-163	-3.3446e-163	-3.8916e-163	1.22302e-163	-2.36535e-163	9.37951e-164	-4.60966e-163	2.35005e-163	-2.1707e-163	2.29974e-164	8.44893e-164	0
-7.08794e-163	-3.28427e-164	7.48277e-163	-3.83543e-163	1.35766e-163	7.71683e-163	-4.70451e-163	3.70458e-163	-8.19049e-163	-4.14127e-163	2.56094e-163	-2.28457e-164	-3.00857e-163	7.92725e-164	-1.06985e-163	-5.30966e-163	8.92258e-163	-5.64967e-163	-1.38366e-162	1.24713e-163	-3.3446e-163	-3.8916e-163	1.22302e-163	-2.36535e-163	9.37951e-164	-4.60966e-163	2.35005e-163	-2.1707e-163	2.29974e-164	8.44893e-164	0
-7.08794e-163	-3.28427e-164	7.48277e-163	-3.83543e-163	1.35766e-163	7.71683e-163	-4.70451e-163	3.70458e-163	-8.19049e-163	-4.14127e-163	2.56094e-163	-2.28457e-164	-3.00857e-163	7.92725e-164	-1.06985e-163	-5.30966e-163	8.92258e-163	-5.64967e-163	-1.38366e-162	1.24713e-163	-3.3446e-163	-3.8916e-163	1.22302e-163	-2.36535e-163	9.37951e-164	-4.60966e-163	2.35005e-163	-2.1707e-163	2.29974e-164	8.44893e-164	0
-7.08794e-163	-3.28427e-164	7.48277e-163	-3.83543e-163	1.35766e-163	7.71683e-163	-4.70451e-163	3.70458e-163	-8.19049e-163	-4.14127e-163	2.56094e-163	-2.28457e-164	-3.00857e-163	7.92725e-164	-1.06985e-163	-5.30966e-163	8.92258e-163	-5.64967e-163	-1.38366e-162	1.24713e-163	-3.3446e-163	-3.8916e-163	1.22302e-163	-2.36535e-163	9.37951e-164	-4.60966e-163	2.35005e-163	-2.1707e-163	2.29974e-164	8.44893e-164	0
-7.08794e-163	-3.28427e-164	7.48277e-163	-3.83543e-163	1.35766e-163	7.71683e-163	-4.70451e-163	3.70458e-163	-8.19049e-163	-4.14127e-163	2.56094e-163	-2.28457e-164	-3.00857e-163	7.92725e-164	-1.06985e-163	-5.30966e-163	8.92258e-163	-5.64967e-163	-1.38366e-162	1.24713e-163	-3.3446e-163	-3.8916e-163	1.22302e-163	-2.36535e-163	9.37951e-164	-4.60966e-163	2.35005e-163	-2.1707e-163	2.29974e-164	8.44893e-164	0
-7.08794e-163	-3.28427e-164	7.48277e-163	-3.83543e-163	1.35766e-163	7.71683e-163	-4.70451e-163	3.70458e-163	-8.19049e-163	-4.14127e-163	2.56094e-163	-2.28457e-164	-3.00857e-163	7.92725e-164	-1.06985e-163	-5.30966e-163	8.92258e-163	-5.64967e-163	-1.38366e-162	1.24713e-163	-3.3446e-163	-3.8916e-163	1.22302e-163	-2.36535e-163	9.37951e-164	-4.60966e-163	2.35005e-163	-2.1707e-163	2.29974e-164	8.44893e-164	0
-7.08794e-163	-3.28427e-164	7.48277e-163	-3.83543e-163	1.35766e-163	7.71683e-163	-4.70451e-163	3.70458e-163	-8.19049e-163	-4.14127e-163	2.56094e-163	-2.28457e-164	-3.00857e-163	7.92725e-164	-1.06985e-163	-5.30966e-163	8.92258e-163	-5.64967e-163	-1.38366e-162	1.24713e-163	-3.3446e-163	-3.8916e-163	1.22302e-163	-2.36535e-163	9.37951e-164	-4.60966e-163	2.35005e-163	-2.1707e-163	2.29974e-164	8.44893e-164	0
-7.08794e-163	-3.28427e-164	7.48277e-163	-3.83543e-163	1.35766e-163	7.71683e-163	-4.70451e-163	3.70458e-163	-8.19049e-163	-4.14127e-163	2.56094e-163	-2.28457e-164	-3.00857e-163	7.92725e-164	-1.06985e-163	-5.30966e-163	8.92258e-163	-5.64967e-163	-1.38366e-162	1.24713e-163	-3.3446e-163	-3.8916e-163	1.22302e-163	-2.36535e-163	9.37951e-164	-4.60966e-163	2.35005e-163	-2.1707e-163	2.29974e-164	8.44893e-164	0
-7.08794e-163	-3.28427e-164	7.48277e-163	-3.83543e-163	1.35766e-163	7.71683e-163	-4.70451e-163	3.70458e-163	-8.19049e-163	-4.14127e-163	2.56094e-163	-2.28457e-164	-3.00857e-163	7.92725e-164	-1.06985e-163	-5.30966e-163	8.92258e-163	-5.64967e-163	-1.38366e-162	1.24713e-163	-3.3446e-163	-3.8916e-163	1.22302e-163	-2.36535e-163	9.37951e-164	-4.60966e-163	2.35005e-163	-2.1707e-163	2.29974e-164	8.44893e-164	0
-7.08794e-163	-3.28427e-164	7.48277e-163	-3.83543e-163	1.35766e-163	7.71683e-163	-4.70451e-163	3.70458e-163	-8.19049e-163	-4.14127e-163	2.56094e-163	-2.28457e-164	-3.00857e-163	7.92725e-164	-1.06985e-163	-5.30966e-163	8.92258e-163	-5.64967e-163	-1.38366e-162	1.24713e-163	-3.3446e-163	-3.8916e-163	1.22302e-163	-2.36535e-163	9.37951e-164	-4.60966e-163	2.35005e-163	-2.1707e-163	2.29974e-164	8.44893e-164	0
-7.08794e-163	-3.28427e-164	7.48277e-163	-3.83543e-163	1.35766e-163	7.71683e-163	-4.70451e-163	3.70458e-163	-8.19049e-163	-4.14127e-163	2.56094e-163	-2.28457e-164	-3.00857e-163	7.92725e-164	-1.06985e-163	-5.30966e-163	8.92258e-163	-5.64967e-163	-1.38366e-162	1.24713e-163	-3.3446e-163	-3.8916e-163	1.22302e-163	-2.36535e-163	9.37951e-164	-4.60966e-163	2.35005e-163	-2.1707e-163	2.29974e-164	8.44893e-164	0
-7.08794e-163	-3.28427e-164	7.48277e-163	-3.83543e-163	1.35766e-163	7.71683e-163	-4.70451e-163	3.70458e-163	-8.19049e-163	-4.14127e-163	2.56094e-163	-2.28457e-164	-3.00857e-163	7.92725e-164	-1.06985e-163	-5.30966e-163	8.92258e-163	-5.64967e-163	-1.38366e-162	1.24713e-163	-3.3446e-163	-3.8916e-163	1.22302e-163	-2.36535e-163	9.37951e-164	-4.60966e-163	2.35005e-163	-2.1707e-163	2.29974e-164	8.44893e-164	0
-7.08794e-163	-3.28427e-164	7.48277e-163	-3.83543e-163	1.35766e-163	7.71683e-163	-4.70451e-163	3.70458e-163	-8.19049e-163	-4.14127e-163	2.56094e-163	-2.28457e-164	-3.00857e-163	7.92725e-164	-1.06985e-163	-5.30966e-163	8.92258e-163	-5.64967e-163	-1.38366e-162	1.24713e-163	-3.3446e-163	-3.8916e-163	1.22302e-163	-2.36535e-163	9.37951e-164	-4.60966e-163	2.35005e-163	-2.1707e-163	2.29974e-164	8.44893e-164	0
-7.08794e-163	-3.28427e-164	7.48277e-163	-3.83543e-163	1.35766e-163	7.71683e-163	-4.70451e-163	3.70458e-163	-8.19049e-163	-4.14127e-163	2.56094e-163	-2.28457e-164	-3.00857e-163	7.92725e-164	-1.06985e-163	-5.30966e-163	8.92258e-163	-5.64967e-163	-1.38366e-162	1.24713e-163	-3.3446e-163	-3.8916e-163	1.22302e-163	-2.36535e-163	9.37951e-164	-4.60966e-163	2.35005e-163	-2.1707e-163	2.29974e-164	8.44893e-164	0
-7.08794e-163	-3.28427e-164	7.48277e-163	-3.83543e-163	1.35766e-163	7.71683e-163	-4.70451e-163	3.70458e-163	-8.19049e-163	-4.14127e-163	2.56094e-163	-2.28457e-164	-3.00857e-163	7.92725e-164	-1.06985e-163	-5.30966e-163	8.92258e-163	-5.64967e-163	-1.38366e-162	1.24713e-163	-3.3446e-163	-3.8916e-163	1.22302e-163	-2.36535e-163	9.37951e-164	-4.60966e-163	2.35005e-163	-2.1707e-163	2.29974e-164	8.44893e-164	0
-7.08794e-163	-3.28427e-164	7.48277e-163	-3.83543e-163	1.35766e-163	7.71683e-163	-4.70451e-163	3.70458e-163	-8.19049e-163	-4.14127e-163	2.56094e-163	-2.28457e-164	-3.00857e-163	7.92725e-164	-1.06985e-163	-5.30966e-163	8.92258e-163	-5.64967e-163	-1.38366e-162	1.24713e-163	-3.3446e-163	-3.8916e-163	1.22302e-163	-2.36535e-163	9.37951e-164	-4.60966e-163	2.35005e-163	-2.1707e-163	2.29974e-164	8.44893e-164	0
-7.08794e-163	-3.28427e-164	7.48277e-163	-3.83543e-163	1.35766e-163	7.71683e-163	-4.70451e-163	3.70458e-163	-8.19049e-163	-4.14127e-163	2.56094e-163	-2.28457e-164	-3.00857e-163	7.92725e-164	-1.06985e-163	-5.30966e-163	8.92258e-163	-5.64967e-163	-1.38366e-162	1.24713e-163	-3.3446e-163	-3.8916e-163	1.22302e-163	-2.36535e-163	9.37951e-164	-4.60966e-163	2.35005e-163	-2.1707e-163	2.29974e-164	8.44893e-164	0
-7.08794e-163	-3.28427e-164	7.48277e-163	-3.83543e-163	1.35766e-163	7.71683e-163	-4.70451e-163	3.70458e-163	-8.19049e-163	-4.14127e-163	2.56094e-163	-2.28457e-164	-3.00857e-163	7.92725e-164	-1.06985e-163	-5.30966e-163	8.92258e-163	-5.64967e-163	-1.38366e-162	1.24713e-163	-3.3446e-163	-3.8916e-163	1.22302e-163	-2.36535e-163	9.37951e-164	-4.60966e-163	2.35005e-163	-2.1707e-163	2.29974e-164	8.44893e-164	0
-7.08794e-163	-3.28427e-164	7.48277e-163	-3.83543e-163	1.35766e-163	7.71683e-163	-4.70451e-163	3.70458e-163	-8.19049e-163	-4.14127e-163	2.56094e-163	-2.28457e-164	-3.00857e-163	7.92725e-164	-1.06985e-163	-5.30966e-163	8.92258e-163	-5.64967e-163	-1.38366e-162	1.24713e-163	-3.3446e-163	-3.8916e-163	1.22302e-163	-2.36535e-163	9.37951e-164	-4.60966e-163	2.35005e-163	-2.1707e-163	2.29974e-164	8.44893e-164	0
-7.08794e-163	-3.28427e-164	7.48277e-163	-3.83543e-163	1.35766e-163	7.71683e-163	-4.70451e-163	3.70458e-163	-8.19049e-163	-4.14127e-163	2.56094e-163	-2.28457e-164	-3.00857e-163	7.92725e-164	-1.06985e-163	-5.30966e-163	8.92258e-163	-5.64967e-163	-1.38366e-162	1.24713e-163	-3.3446e-163	-3.8916e-163	1.22302e-163	-2.36535e-163	9.37951e-164	-4.60966e-163	2.35005e-163	-2.1707e-163	2.29974e-164	8.44893e-164	0
-7.08794e-163	-3.28427e-164	7.48277e-163	-3.83543e-163	1.35766e-163	7.71683e-163	-4.70451e-163	3.70458e-163	-8.19049e-163	-4.14127e-163	2.56094e-163	-2.28457e-164	-3.00857e-163	7.92725e-164	-1.06985e-163	-5.30966e-163	8.92258e-163	-5.64967e-163	-1.38366e-162	1.24713e-163	-3.3446e-163	-3.8916e-163	1.22302e-163	-2.36535e-163	9.37951e-164	-4.60966e-163	2.35005e-163	-2.1707e-163	2.29974e-164	8.44893e-164	0
-7.08794e-163	-3.28427e-164	7.48277e-163	-3.83543e-163	1.35766e-163	7.71683e-163	-4.70451e-163	3.70458e-163	-8.19049e-163	-4.14127e-163	2.56094e-163	-2.28457e-164	-3.00857e-163	7.92725e-164	-1.06985e-163	-5.30966e-163	8.92258e-163	-5.64967e-163	-1.38366e-162	1.24713e-163	-3.3446e-163	-3.8916e-163	1.22302e-163	-2.36535e-163	9.37951e-164	-4.60966e-163	2.35005e-163	-2.1707e-163	2.29974e-164	8.44893e-164	0
-7.08794e-163	-3.28427e-164	7.48277e-163	-3.83543e-163	1.35766e-163	7.71683e-163	-4.70451e-163	3.70458e-163	-8.19049e-163	-4.14127e-163	2.56094e-163	-2.28457e-164	-3.00857e-163	7.92725e-164	-1.06985e-163	-5.30966e-163	8.92258e-163	-5.64967e-163	-1.38366e-162	1.24713e-163	-3.3446e-163	-3.8916e-163	1.22302e-163	-2.36535e-163	9.37951e-164	-4.60966e-163	2.35005e-163	-2.1707e-163	2.29974e-164	8.44893e-164	0
-7.08794e-163	-3.28427e-164	7.48277e-163	-3.83543e-163	1.35766e-163	7.71683e-163	-4.70451e-163	3.70458e-163	-8.19049e-163	-4.14127e-163	2.56094e-163	-2.28457e-164	-3.00857e-163	7.92725e-164	-1.06985e-163	-5.30966e-163	8.92258e-163	-5.64967e-163	-1.38366e-162	1.24713e-163	-3.3446e-163	-3.8916e-163	1.22302e-163	-2.36535e-163	9.37951e-164	-4.60966e-163	2.35005e-163	-2.1707e-163	2.29974e-164	8.44893e-164	0
-7.08794e-163	-3.28427e-164	7.48277e-163	-3.83543e-163	1.35766e-163	7.71683e-163	-4.70451e-163	3.70458e-163	-8.19049e-163	-4.14127e-163	2.56094e-163	-2.28457e-164	-3.00857e-163	7.92725e-164	-1.06985e-163	-5.30966e-163	8.92258e-163	-5.64967e-163	-1.38366e-162	1.24713e-163	-3.3446e-163	-3.8916e-163	1.22302e-163	-2.36535e-163	9.37951e-164	-4.60966e-163	2.35005e-163	-2.1707e-163	2.29974e-164	8.44893e-164	0
-7.08794e-163	-3.28427e-164	7.48277e-163	-3.83543e-163	1.35766e-163	7.71683e-163	-4.70451e-163	3.70458e-163	-8.19049e-163	-4.14127e-163	2.56094e-163	-2.28457e-164	-3.00857e-163	7.92725e-164	-1.06985e-163	-5.30966e-163	8.92258e-163	-5.64967e-163	-1.38366e-162	1.24713e-163	-3.3446e-163	-3.8916e-163	1.22302e-163	-2.36535e-163	9.37951e-164	-4.60966e-163	2.35005e-163	-2.1707e-163	2.29974e-164	8.44893e-164	0
-7.08794e-163	-3.28427e-164	7.48277e-163	-3.83543e-163	1.35766e-163	7.71683e-163	-4.70451e-163	3.70458e-163	-8.19049e-163	-4.14127e-163	2.56094e-163	-2.28457e-164	-3.00857e-163	7.92725e-164	-1.06985e-163	-5.30966e-163	8.92258e-163	-5.64967e-163	-1.38366e-162	1.24713e-163	-3.3446e-163	-3.8916e-163	1.22302e-163	-2.36535e-163	9.37951e-164	-4.60966e-163	2.35005e-163	-2.1707e-163	2.29974e-164	8.44893e-164	0
-7.08794e-163	-3.28427e-164	7.48277e-163	-3.83543e-163	1.35766e-163	7.71683e-163	-4.70451e-163	3.70458e-163	-8.19049e-163	-4.14127e-163	2.56094e-163	-2.28457e-164	-3.00857e-163	7.92725e-164	-1.06985e-163	-5.30966e-163	8.92258e-163	-5.64967e-163	-1.38366e-162	1.24713e-163	-3.3446e-163	-3.8916e-163	1.22302e-163	-2.36535e-163	9.37951e-164	-4.60966e-163	2.35005e-163	-2.1707e-163	2.29974e-164	8.44893e-164	0
-7.08794e-163	-3.28427e-164	7.48277e-163	-3.83543e-163	1.35766e-163	7.71683e-163	-4.70451e-163	3.70458e-163	-8.19049e-163	-4.14127e-163	2.56094e-163	-2.28457e-164	-3.00857e-163	7.92725e-164	-1.06985e-163	-5.30966e-163	8.92258e-163	-5.64967e-163	-1.38366e-162	1.24713e-163	-3.3446e-163	-3.8916e-163	1.22302e-163	-2.36535e-163	9.37951e-164	-4.60966e-163	2.35005e-163	-2.1707e-163	2.29974e-164	8.44893e-164	0
-7.08794e-163	-3.28427e-164	7.48277e-163	-3.83543e-163	1.35766e-163	7.71683e-163	-4.70451e-163	3.70458e-163	-8.19049e-163	-4.14127e-163	2.56094e-163	-2.28457e-164	-3.00857e-163	7.92725e-164	-1.06985e-163	-5.30966e-163	8.92258e-163	-5.64967e-163	-1.38366e-162	1.24713e-163	-3.3446e-163	-3.8916e-163	1.22302e-163	-2.36535e-163	9.37951e-164	-4.60966e-163	2.35005e-163	-2.1707e-163	2.29974e-164	8.44893e-164	0
-7.08794e-163	-3.28427e-164	7.48277e-163	-3.83543e-163	1.35766e-163	7.71683e-163	-4.70451e-163	3.70458e-163	-8.19049e-163	-4.14127e-163	2.56094e-163	-2.28457e-164	-3.00857e-163	7.92725e-164	-1.06985e-163	-5.30966e-163	8.92258e-163	-5.64967e-163	-1.38366e-162	1.24713e-163	-3.3446e-163	-3.8916e-163	1.22302e-163	-2.36535e-163	9.37951e-164	-4.60966e-163	2.35005e-163	-2.1707e-163	2.29974e-164	8.44893e-164	0
-7.08794e-163	-3.28427e-164	7.48277e-163	-3.83543e-163	1.35766e-163	7.71683e-163	-4.70451e-163	3.70458e-163	-8.19049e-163	-4.14127e-163	2.56094e-163	-2.28457e-164	-3.00857e-163	7.92725e-164	-1.06985e-163	-5.30966e-163	8.92258e-163	-5.64967e-163	-1.38366e-162	1.24713e-163	-3.3446e-163	-3.8916e-163	1.22302e-163	-2.36535e-163	9.37951e-164	-4.60966e-163	2.35005e-163	-2.1707e-163	2.29974e-164	8.44893e-164	0
-7.08794e-163	-3.28427e-164	7.48277e-163	-3.83543e-163	1.35766e-163	7.71683e-163	-4.70451e-163	3.70458e-163	-8.19049e-163	-4.14127e-163	2.56094e-163	-2.28457e-164	-3.00857e-163	7.92725e-164	-1.06985e-163	-5.30966e-163	8.92258e-163	-5.64967e-163	-1.38366e-162	1.24713e-163	-3.3446e-163	-3.8916e-163	1.22302e-163	-2.36535e-163	9.37951e-164	-4.60966e-163	2.35005e-163	-2.1707e-163	2.29974e-164	8.44893e-164	0
-7.08794e-163	-3.28427e-164	7.48277e-163	-3.83543e-163	1.35766e-163	7.71683e-163	-4.70451e-163	3.70458e-163	-8.19049e-163	-4.14127e-163	2.56094e-163	-2.28457e-164	-3.00857e-163	7.92725e-164	-1.06985e-163	-5.30966e-163	8.92258e-163	-5.64967e-163	-1.38366e-162	1.24713e-163	-3.3446e-163	-3.8916e-163	1.22302e-163	-2.36535e-163	9.37951e-164	-4.60966e-163	2.35005e-163	-2.1707e-163	2.29974e-164	8.44893e-164	0
-7.08794e-163	-3.28427e-164	7.48277e-163	-3.83543e-163	1.35766e-163	7.71683e-163	-4.70451e-163	3.70458e-163	-8.19049e-163	-4.14127e-163	2.56094e-163	-2.28457e-164	-3.00857e-163	7.92725e-164	-1.06985e-163	-5.30966e-163	8.92258e-163	-5.64967e-163	-1.38366e-162	1.24713e-163	-3.3446e-163	-3.8916e-163	1.22302e-163	-2.36535e-163	9.37951e-164	-4.60966e-163	2.35005e-163	-2.1707e-163	2.29974e-164	8.44893e-164	0
-7.08794e-163	-3.28427e-164	7.48277e-163	-3.83543e-163	1.35766e-163	7.71683e-163	-4.70451e-163	3.70458e-163	-8.19049e-163	-4.14127e-163	2.56094e-163	-2.28457e-164	-3.00857e-163	7.92725e-164	-1.06985e-163	-5.30966e-163	8.92258e-163	-5.64967e-163	-1.38366e-162	1.24713e-163	-3.3446e-163	-3.8916e-163	1.22302e-163	-2.36535e-163	9.37951e-164	-4.60966e-163	2.35005e-163	-2.1707e-163	2.29974e-164	8.44893e-164	0
-7.08794e-163	-3.28427e-164	7.48277e-163	-3.83543e-163	1.35766e-163	7.71683e-163	-4.70451e-163	3.70458e-163	-8.19049e-163	-4.14127e-163	2.56094e-163	-2.28457e-164	-3.00857e-163	7.92725e-164	-1.06985e-163	-5.30966e-163	8.92258e-163	-5.64967e-163	-1.38366e-162	1.24713e-163	-3.3446e-163	-3.8916e-163	1.22302e-163	-2.36535e-163	9.37951e-164	-4.60966e-163	2.35005e-163	-2.1707e-163	2.29974e-164	8.44893e-164	0
-7.08794e-163	-3.28427e-164	7.48277e-163	-3.83543e-163	1.35766e-163	7.71683e-163	-4.70451e-163	3.70458e-163	-8.19049e-163	-4.14127e-163	2.56094e-163	-2.28457e-164	-3.00857e-163	7.92725e-164	-1.06985e-163	-5.30966e-163	8.92258e-163	-5.64967e-163	-1.38366e-162	1.24713e-163	-3.3446e-163	-3.8916e-163	1.22302e-163	-2.36535e-163	9.37951e-164	-4.60966e-163	2.35005e-163	-2.1707e-163	2.29974e-164	8.44893e-164	0
-7.08794e-163	-3.28427e-164	7.48277e-163	-3.83543e-163	1.35766e-163	7.71683e-163	-4.70451e-163	3.70458e-163	-8.19049e-163	-4.14127e-163	2.56094e-163	-2.28457e-164	-3.00857e-163	7.92725e-164	-1.06985e-163	-5.30966e-163	8.92258e-163	-5.64967e-163	-1.38366e-162	1.24713e-163	-3.3446e-163	-3.8916e-163	1.22302e-163	-2.36535e-163	9.37951e-164	-4.60966e-163	2.35005e-163	-2.1707e-163	2.29974e-164	8.44893e-164	0
-7.08794e-163	-3.28427e-164	7.48277e-163	-3.83543e-163	1.35766e-163	7.71683e-163	-4.70451e-163	3.70458e-163	-8.19049e-163	-4.14127e-163	2.56094e-163	-2.28457e-164	-3.00857e-163	7.92725e-164	-1.06985e-163	-5.30966e-163	8.92258e-163	-5.64967e-163	-1.38366e-162	1.24713e-163	-3.3446e-163	-3.8916e-163	1.22302e-163	-2.36535e-163	9.37951e-164	-4.60966e-163	2.35005e-163	-2.1707e-163	2.29974e-164	8.44893e-164	0
-7.08794e-163	-3.28427e-164	7.48277e-163	-3.83543e-163	1.35766e-163	7.71683e-163	-4.70451e-163	3.70458e-163	-8.19049e-163	-4.14127e-163	2.56094e-163	-2.28457e-164	-3.00857e-163	7.92725e-164	-1.06985e-163	-5.30966e-163	8.92258e-163	-5.64967e-163	-1.38366e-162	1.24713e-163	-3.3446e-163	-3.8916e-163	1.22302e-163	-2.36535e-163	9.37951e-164	-4.60966e-163	2.35005e-163	-2.1707e-163	2.29974e-164	8.44893e-164	0
-7.08794e-163	-3.28427e-164	7.48277e-163	-3.83543e-163	1.35766e-163	7.71683e-163	-4.70451e-163	3.70458e-163	-8.19049e-163	-4.14127e-163	2.56094e-163	-2.28457e-164	-3.00857e-163	7.92725e-164	-1.06985e-163	-5.30966e-163	8.92258e-163	-5.64967e-163	-1.38366e-162	1.24713e-163	-3.3446e-163	-3.8916e-163	1.22302e-163	-2.36535e-163	9.37951e-164	-4.60966e-163	2.35005e-163	-2.1707e-163	2.29974e-164	8.44893e-164	0
-7.08794e-163	-3.28427e-164	7.48277e-163	-3.83543e-163	1.35766e-163	7.71683e-163	-4.70451e-163	3.70458e-163	-8.19049e-163	-4.14127e-163	2.56094e-163	-2.28457e-164	-3.00857e-163	7.92725e-164	-1.06985e-163	-5.30966e-163	8.92258e-163	-5.64967e-163	-1.38366e-162	1.24713e-163	-3.3446e-163	-3.8916e-163	1.22302e-163	-2.36535e-163	9.37951e-164	-4.60966e-163	2.35005e-163	-2.1707e-163	2.29974e-164	8.44893e-164	0
-7.08794e-163	-3.28427e-164	7.48277e-163	-3.83543e-163	1.35766e-163	7.71683e-163	-4.70451e-163	3.70458e-163	-8.19049e-163	-4.14127e-163	2.56094e-163	-2.28457e-164	-3.00857e-163	7.92725e-164	-1.06985e-163	-5.30966e-163	8.92258e-163	-5.64967e-163	-1.38366e-162	1.24713e-163	-3.3446e-163	-3.8916e-163	1.22302e-163	-2.36535e-163	9.37951e-164	-4.60966e-163	2.35005e-163	-2.1707e-163	2.29974e-164	8.44893e-164	0
-7.08794e-163	-3.28427e-164	7.48277e-163	-3.83543e-163	1.35766e-163	7.71683e-163	-4.70451e-163	3.70458e-163	-8.19049e-163	-4.14127e-163	2.56094e-163	-2.28457e-164	-3.00857e-163	7.92725e-164	-1.06985e-163	-5.30966e-163	8.92258e-163	-5.64967e-163	-1.38366e-162	1.24713e-163	-3.3446e-163	-3.8916e-163	1.22302e-163	-2.36535e-163	9.37951e-164	-4.60966e-163	2.35005e-163	-2.1707e-163	2.29974e-164	8.44893e-164	0
-7.08794e-163	-3.28427e-164	7.48277e-163	-3.83543e-163	1.35766e-163	7.71683e-163	-4.70451e-163	3.70458e-163	-8.19049e-163	-4.14127e-163	2.56094e-163	-2.28457e-164	-3.00857e-163	7.92725e-164	-1.06985e-163	-5.30966e-163	8.92258e-163	-5.64967e-163	-1.38366e-162	1.24713e-163	-3.3446e-163	-3.8916e-163	1.22302e-163	-2.36535e-163	9.37951e-164	-4.60966e-163	2.35005e-163	-2.1707e-163	2.29974e-164	8.44893e-164	0
-7.08794e-163	-3.28427e-164	7.48277e-163	-3.83543e-163	1.35766e-163	7.71683e-163	-4.70451e-163	3.70458e-163	-8.19049e-163	-4.14127e-163	2.56094e-163	-2.28457e-164	-3.00857e-163	7.92725e-164	-1.06985e-163	-5.30966e-163	8.92258e-163	-5.64967e-163	-1.38366e-162	1.24713e-163	-3.3446e-163	-3.8916e-163	1.22302e-163	-2.36535e-163	9.37951e-164	-4.60966e-163	2.35005e-163	-2.1707e-163	2.29974e-164	8.44893e-164	0
-7.08794e-163	-3.28427e-164	7.48277e-163	-3.83543e-163	1.35766e-163	7.71683e-163	-4.70451e-163	3.70458e-163	-8.19049e-163	-4.14127e-163	2.56094e-163	-2.28457e-164	-3.00857e-163	7.92725e-164	-1.06985e-163	-5.30966e-163	8.92258e-163	-5.64967e-163	-1.38366e-162	1.24713e-163	-3.3446e-163	-3.8916e-163	1.22302e-163	-2.36535e-163	9.37951e-164	-4.60966e-163	2.35005e-163	-2.1707e-163	2.29974e-164	8.44893e-164	0
-7.08794e-163	-3.28427e-164	7.48277e-163	-3.83543e-163	1.35766e-163	7.71683e-163	-4.70451e-163	3.70458e-163	-8.19049e-163	-4.14127e-163	2.56094e-163	-2.28457e-164	-3.00857e-163	7.92725e-164	-1.06985e-163	-5.30966e-163	8.92258e-163	-5.64967e-163	-1.38366e-162	1.24713e-163	-3.3446e-163	-3.8916e-163	1.22302e-163	-2.36535e-163	9.37951e-164	-4.60966e-163	2.35005e-163	-2.1707e-163	2.29974e-164	8.44893e-164	0
-7.08794e-163	-3.28427e-164	7.48277e-163	-3.83543e-163	1.35766e-163	7.71683e-163	-4.70451e-163	3.70458e-163	-8.19049e-163	-4.14127e-163	2.56094e-163	-2.28457e-164	-3.00857e-163	7.92725e-164	-1.06985e-163	-5.30966e-163	8.92258e-163	-5.64967e-163	-1.38366e-162	1.24713e-163	-3.3446e-163	-3.8916e-163	1.22302e-163	-2.36535e-163	9.37951e-164	-4.60966e-163	2.35005e-163	-2.1707e-163	2.29974e-164	8.44893e-164	0
-7.08794e-163	-3.28427e-164	7.48277e-163	-3.83543e-163	1.35766e-163	7.71683e-163	-4.70451e-163	3.70458e-163	-8.19049e-163	-4.14127e-163	2.56094e-163	-2.28457e-164	-3.00857e-163	7.92725e-164	-1.06985e-163	-5.30966e-163	8.92258e-163	-5.64967e-163	-1.38366e-162	1.24713e-163	-3.3446e-163	-3.8916e-163	1.22302e-163	-2.36535e-163	9.37951e-164	-4.60966e-163	2.35005e-163	-2.1707e-163	2.29974e-164	8.44893e-164	0
-7.08794e-163	-3.28427e-164	7.48277e-163	-3.83543e-163	1.35766e-163	7.71683e-163	-4.70451e-163	3.70458e-163	-8.19049e-163	-4.14127e-163	2.56094e-163	-2.28457e-164	-3.00857e-163	7.92725e-164	-1.06985e-163	-5.30966e-163	8.92258e-163	-5.64967e-163	-1.38366e-162	1.24713e-163	-3.3446e-163	-3.8916e-163	1.22302e-163	-2.36535e-163	9.37951e-164	-4.60966e-163	2.35005e-163	-2.1707e-163	2.29974e-164	8.44893e-164	0
-7.08794e-163	-3.28427e-164	7.48277e-163	-3.83543e-163	1.35766e-163	7.71683e-163	-4.70451e-163	3.70458e-163	-8.19049e-163	-4.14127e-163	2.56094e-163	-2.28457e-164	-3.00857e-163	7.92725e-164	-1.06985e-163	-5.30966e-163	8.92258e-163	-5.64967e-163	-1.38366e-162	1.24713e-163	-3.3446e-163	-3.8916e-163	1.22302e-163	-2.36535e-163	9.37951e-164	-4.60966e-163	2.35005e-163	-2.1707e-163	2.29974e-164	8.44893e-164	0
-7.08794e-163	-3.28427e-164	7.48277e-163	-3.83543e-163	1.35766e-163	7.71683e-163	-4.70451e-163	3.70458e-163	-8.19049e-163	-4.14127e-163	2.56094e-163	-2.28457e-164	-3.00857e-163	7.92725e-164	-1.06985e-163	-5.30966e-163	8.92258e-163	-5.64967e-163	-1.38366e-162	1.24713e-163	-3.3446e-163	-3.8916e-163	1.22302e-163	-2.36535e-163	9.37951e-164	-4.60966e-163	2.35005e-163	-2.1707e-163	2.29974e-164	8.44893e-164	0
-7.08794e-163	-3.28427e-164	7.48277e-163	-3.83543e-163	1.35766e-163	7.71683e-163	-4.70451e-163	3.70458e-163	-8.19049e-163	-4.14127e-163	2.56094e-163	-2.28457e-164	-3.00857e-163	7.92725e-164	-1.06985e-163	-5.30966e-163	8.92258e-163	-5.64967e-163	-1.38366e-162	1.24713e-163	-3.3446e-163	-3.8916e-163	1.22302e-163	-2.36535e-163	9.37951e-164	-4.60966e-163	2.35005e-163	-2.1707e-163	2.29974e-164	8.44893e-164	0
-7.08794e-163	-3.28427e-164	7.48277e-163	-3.83543e-163	1.35766e-163	7.71683e-163	-4.70451e-163	3.70458e-163	-8.19049e-163	-4.14127e-163	2.56094e-163	-2.28457e-164	-3.00857e-163	7.92725e-164	-1.06985e-163	-5.30966e-163	8.92258e-163	-5.64967e-163	-1.38366e-162	1.24713e-163	-3.3446e-163	-3.8916e-163	1.22302e-163	-2.36535e-163	9.37951e-164	-4.60966e-163	2.35005e-163	-2.1707e-163	2.29974e-164	8.44893e-164	0
-7.08794e-163	-3.28427e-164	7.48277e-163	-3.83543e-163	1.35766e-163	7.71683e-163	-4.70451e-163	3.70458e-163	-8.19049e-163	-4.14127e-163	2.56094e-163	-2.28457e-164	-3.00857e-163	7.92725e-164	-1.06985e-163	-5.30966e-163	8.92258e-163	-5.64967e-163	-1.38366e-162	1.24713e-163	-3.3446e-163	-3.8916e-163	1.22302e-163	-2.36535e-163	9.37951e-164	-4.60966e-163	2.35005e-163	-2.1707e-163	2.29974e-164	8.44893e-164	0
-7.08794e-163	-3.28427e-164	7.48277e-163	-3.83543e-163	1.35766e-163	7.71683e-163	-4.70451e-163	3.70458e-163	-8.19049e-163	-4.14127e-163	2.56094e-163	-2.28457e-164	-3.00857e-163	7.92725e-164	-1.06985e-163	-5.30966e-163	8.92258e-163	-5.64967e-163	-1.38366e-162	1.24713e-163	-3.3446e-163	-3.8916e-163	1.22302e-163	-2.36535e-163	9.37951e-164	-4.60966e-163	2.35005e-163	-2.1707e-163	2.29974e-164	8.44893e-164	0
-7.08794e-163	-3.28427e-164	7.48277e-163	-3.83543e-163	1.35766e-163	7.71683e-163	-4.70451e-163	3.70458e-163	-8.19049e-163	-4.14127e-163	2.56094e-163	-2.28457e-164	-3.00857e-163	7.92725e-164	-1.06985e-163	-5.30966e-163	8.92258e-163	-5.64967e-163	-1.38366e-162	1.24713e-163	-3.3446e-163	-3.8916e-163	1.22302e-163	-2.36535e-163	9.37951e-164	-4.60966e-163	2.35005e-163	-2.1707e-163	2.29974e-164	8.44893e-164	0
-7.08794e-163	-3.28427e-164	7.48277e-163	-3.83543e-163	1.35766e-163	7.71683e-163	-4.70451e-163	3.70458e-163	-8.19049e-163	-4.14127e-163	2.56094e-163	-2.28457e-164	-3.00857e-163	7.92725e-164	-1.06985e-163	-5.30966e-163	8.92258e-163	-5.64967e-163	-1.38366e-162	1.24713e-163	-3.3446e-163	-3.8916e-163	1.22302e-163	-2.36535e-163	9.37951e-164	-4.60966e-163	2.35005e-163	-2.1707e-163	2.29974e-164	8.44893e-164	0
-7.08794e-163	-3.28427e-164	7.48277e-163	-3.83543e-163	1.35766e-163	7.71683e-163	-4.70451e-163	3.70458e-163	-8.19049e-163	-4.14127e-163	2.56094e-163	-2.28457e-164	-3.00857e-163	7.92725e-164	-1.06985e-163	-5.30966e-163	8.92258e-163	-5.64967e-163	-1.38366e-162	1.24713e-163	-3.3446e-163	-3.8916e-163	1.22302e-163	-2.36535e-163	9.37951e-164	-4.60966e-163	2.35005e-163	-2.1707e-163	2.29974e-164	8.44893e-164	0
-7.08794e-163	-3.28427e-164	7.48277e-163	-3.83543e-163	1.35766e-163	7.71683e-163	-4.70451e-163	3.70458e-163	-8.19049e-163	-4.14127e-163	2.56094e-163	-2.28457e-164	-3.00857e-163	7.92725e-164	-1.06985e-163	-5.30966e-163	8.92258e-163	-5.64967e-163	-1.38366e-162	1.24713e-163	-3.3446e-163	-3.8916e-163	1.22302e-163	-2.36535e-163	9.37951e-164	-4.60966e-163	2.35005e-163	-2.1707e-163	2.29974e-164	8.44893e-164	0
-7.08794e-163	-3.28427e-164	7.48277e-163	-3.83543e-163	1.35766e-163	7.71683e-163	-4.70451e-163	3.70458e-163	-8.19049e-163	-4.14127e-163	2.56094e-163	-2.28457e-164	-3.00857e-163	7.92725e-164	-1.06985e-163	-5.30966e-163	8.92258e-163	-5.64967e-163	-1.38366e-162	1.24713e-163	-3.3446e-163	-3.8916e-163	1.22302e-163	-2.36535e-163	9.37951e-164	-4.60966e-163	2.35005e-163	-2.1707e-163	2.29974e-164	8.44893e-164	0
-7.08794e-163	-3.28427e-164	7.48277e-163	-3.83543e-163	1.35766e-163	7.71683e-163	-4.70451e-163	3.70458e-163	-8.19049e-163	-4.14127e-163	2.56094e-163	-2.28457e-164	-3.00857e-163	7.92725e-164	-1.06985e-163	-5.30966e-163	8.92258e-163	-5.64967e-163	-1.38366e-162	1.24713e-163	-3.3446e-163	-3.8916e-163	1.22302e-163	-2.36535e-163	9.37951e-164	-4.60966e-163	2.35005e-163	-2.1707e-163	2.29974e-164	8.44893e-164	0
-7.08794e-163	-3.28427e-164	7.48277e-163	-3.83543e-163	1.35766e-163	7.71683e-163	-4.70451e-163	3.70458e-163	-8.19049e-163	-4.14127e-163	2.56094e-163	-2.28457e-164	-3.00857e-163	7.92725e-164	-1.06985e-163	-5.30966e-163	8.92258e-163	-5.64967e-163	-1.38366e-162	1.24713e-163	-3.3446e-163	-3.8916e-163	1.22302e-163	-2.36535e-163	9.37951e-164	-4.60966e-163	2.35005e-163	-2.1707e-163	2.29974e-164	8.44893e-164	0
-7.08794e-163	-3.28427e-164	7.48277e-163	-3.83543e-163	1.35766e-163	7.71683e-163	-4.70451e-163	3.70458e-163	-8.19049e-163	-4.14127e-163	2.56094e-163	-2.28457e-164	-3.00857e-163	7.92725e-164	-1.06985e-163	-5.30966e-163	8.92258e-163	-5.64967e-163	-1.38366e-162	1.24713e-163	-3.3446e-163	-3.8916e-163	1.22302e-163	-2.36535e-163	9.37951e-164	-4.60966e-163	2.35005e-163	-2.1707e-163	2.29974e-164	8.44893e-164	0
-7.08794e-163	-3.28427e-164	7.48277e-163	-3.83543e-163	1.35766e-163	7.71683e-163	-4.70451e-163	3.70458e-163	-8.19049e-163	-4.14127e-163	2.56094e-163	-2.28457e-164	-3.00857e-163	7.92725e-164	-1.06985e-163	-5.30966e-163	8.92258e-163	-5.64967e-163	-1.38366e-162	1.24713e-163	-3.3446e-163	-3.8916e-163	1.22302e-163	-2.36535e-163	9.37951e-164	-4.60966e-163	2.35005e-163	-2.1707e-163	2.29974e-164	8.44893e-164	0
-7.08794e-163	-3.28427e-164	7.48277e-163	-3.83543e-163	1.35766e-163	7.71683e-163	-4.70451e-163	3.70458e-163	-8.19049e-163	-4.14127e-163	2.56094e-163	-2.28457e-164	-3.00857e-163	7.92725e-164	-1.06985e-163	-5.30966e-163	8.92258e-163	-5.64967e-163	-1.38366e-162	1.24713e-163	-3.3446e-163	-3.8916e-163	1.22302e-163	-2.36535e-163	9.37951e-164	-4.60966e-163	2.35005e-163	-2.1707e-163	2.29974e-164	8.44893e-164	0
-7.08794e-163	-3.28427e-164	7.48277e-163	-3.83543e-163	1.35766e-163	7.71683e-163	-4.70451e-163	3.70458e-163	-8.19049e-163	-4.14127e-163	2.56094e-163	-2.28457e-164	-3.00857e-163	7.92725e-164	-1.06985e-163	-5.30966e-163	8.92258e-163	-5.64967e-163	-1.38366e-162	1.24713e-163	-3.3446e-163	-3.8916e-163	1.22302e-163	-2.36535e-163	9.37951e-164	-4.60966e-163	2.35005e-163	-2.1707e-163	2.29974e-164	8.44893e-164	0
-7.08794e-163	-3.28427e-164	7.48277e-163	-3.83543e-163	1.35766e-163	7.71683e-163	-4.70451e-163	3.70458e-163	-8.19049e-163	-4.14127e-163	2.56094e-163	-2.28457e-164	-3.00857e-163	7.92725e-164	-1.06985e-163	-5.30966e-163	8.92258e-163	-5.64967e-163	-1.38366e-162	1.24713e-163	-3.3446e-163	-3.8916e-163	1.22302e-163	-2.36535e-163	9.37951e-164	-4.60966e-163	2.35005e-163	-2.1707e-163	2.29974e-164	8.44893e-164	0
-7.08794e-163	-3.28427e-164	7.48277e-163	-3.83543e-163	1.35766e-163	7.71683e-163	-4.70451e-163	3.70458e-163	-8.19049e-163	-4.14127e-163	2.56094e-163	-2.28457e-164	-3.00857e-163	7.92725e-164	-1.06985e-163	-5.30966e-163	8.92258e-163	-5.64967e-163	-1.38366e-162	1.24713e-163	-3.3446e-163	-3.8916e-163	1.22302e-163	-2.36535e-163	9.37951e-164	-4.60966e-163	2.35005e-163	-2.1707e-163	2.29974e-164	8.44893e-164	0
-7.08794e-163	-3.28427e-164	7.48277e-163	-3.83543e-163	1.35766e-163	7.71683e-163	-4.70451e-163	3.70458e-163	-8.19049e-163	-4.14127e-163	2.56094e-163	-2.28457e-164	-3.00857e-163	7.92725e-164	-1.06985e-163	-5.30966e-163	8.92258e-163	-5.64967e-163	-1.38366e-162	1.24713e-163	-3.3446e-163	-3.8916e-163	1.22302e-163	-2.36535e-163	9.37951e-164	-4.60966e-163	2.35005e-163	-2.1707e-163	2.29974e-164	8.44893e-164	0
-7.08794e-163	-3.28427e-164	7.48277e-163	-3.83543e-163	1.35766e-163	7.71683e-163	-4.70451e-163	3.70458e-163	-8.19049e-163	-4.14127e-163	2.56094e-163	-2.28457e-164	-3.00857e-163	7.92725e-164	-1.06985e-163	-5.30966e-163	8.92258e-163	-5.64967e-163	-1.38366e-162	1.24713e-163	-3.3446e-163	-3.8916e-163	1.22302e-163	-2.36535e-163	9.37951e-164	-4.60966e-163	2.35005e-163	-2.1707e-163	2.29974e-164	8.44893e-164	0
-7.08794e-163	-3.28427e-164	7.48277e-163	-3.83543e-163	1.35766e-163	7.71683e-163	-4.70451e-163	3.70458e-163	-8.19049e-163	-4.14127e-163	2.56094e-163	-2.28457e-164	-3.00857e-163	7.92725e-164	-1.06985e-163	-5.30966e-163	8.92258e-163	-5.64967e-163	-1.38366e-162	1.24713e-163	-3.3446e-163	-3.8916e-163	1.22302e-163	-2.36535e-163	9.37951e-164	-4.60966e-163	2.35005e-163	-2.1707e-163	2.29974e-164	8.44893e-164	0
-7.08794e-163	-3.28427e-164	7.48277e-163	-3.83543e-163	1.35766e-163	7.71683e-163	-4.70451e-163	3.70458e-163	-8.19049e-163	-4.14127e-163	2.56094e-163	-2.28457e-164	-3.00857e-163	7.92725e-164	-1.06985e-163	-5.30966e-163	8.92258e-163	-5.64967e-163	-1.38366e-162	1.24713e-163	-3.3446e-163	-3.8916e-163	1.22302e-163	-2.36535e-163	9.37951e-164	-4.60966e-163	2.35005e-163	-2.1707e-163	2.29974e-164	8.44893e-164	0
-7.08794e-163	-3.28427e-164	7.48277e-163	-3.83543e-163	1.35766e-163	7.71683e-163	-4.70451e-163	3.70458e-163	-8.19049e-163	-4.14127e-163	2.56094e-163	-2.28457e-164	-3.00857e-163	7.92725e-164	-1.06985e-163	-5.30966e-163	8.92258e-163	-5.64967e-163	-1.38366e-162	1.24713e-163	-3.3446e-163	-3.8916e-163	1.22302e-163	-2.36535e-163	9.37951e-164	-4.60966e-163	2.35005e-163	-2.1707e-163	2.29974e-164	8.44893e-164	0
-7.08794e-163	-3.28427e-164	7.48277e-163	-3.83543e-163	1.35766e-163	7.71683e-163	-4.70451e-163	3.70458e-163	-8.19049e-163	-4.14127e-163	2.56094e-163	-2.28457e-164	-3.00857e-163	7.92725e-164	-1.06985e-163	-5.30966e-163	8.92258e-163	-5.64967e-163	-1.38366e-162	1.24713e-163	-3.3446e-163	-3.8916e-163	1.22302e-163	-2.36535e-163	9.37951e-164	-4.60966e-163	2.35005e-163	-2.1707e-163	2.29974e-164	8.44893e-164	0
-7.08794e-163	-3.28427e-164	7.48277e-163	-3.83543e-163	1.35766e-163	7.71683e-163	-4.70451e-163	3.70458e-163	-8.19049e-163	-4.14127e-163	2.56094e-163	-2.28457e-164	-3.00857e-163	7.92725e-164	-1.06985e-163	-5.30966e-163	8.92258e-163	-5.64967e-163	-1.38366e-162	1.24713e-163	-3.3446e-163	-3.8916e-163	1.22302e-163	-2.36535e-163	9.37951e-164	-4.60966e-163	2.35005e-163	-2.1707e-163	2.29974e-164	8.44893e-164	0
-7.08794e-163	-3.28427e-164	7.48277e-163	-3.83543e-163	1.35766e-163	7.71683e-163	-4.70451e-163	3.70458e-163	-8.19049e-163	-4.14127e-163	2.56094e-163	-2.28457e-164	-3.00857e-163	7.92725e-164	-1.06985e-163	-5.30966e-163	8.92258e-163	-5.64967e-163	-1.38366e-162	1.24713e-163	-3.3446e-163	-3.8916e-163	1.22302e-163	-2.36535e-163	9.37951e-164	-4.60966e-163	2.35005e-163	-2.1707e-163	2.29974e-164	8.44893e-164	0
-7.08794e-163	-3.28427e-164	7.48277e-163	-3.83543e-163	1.35766e-163	7.71683e-163	-4.70451e-163	3.70458e-163	-8.19049e-163	-4.14127e-163	2.56094e-163	-2.28457e-164	-3.00857e-163	7.92725e-164	-1.06985e-163	-5.30966e-163	8.92258e-163	-5.64967e-163	-1.38366e-162	1.24713e-163	-3.3446e-163	-3.8916e-163	1.22302e-163	-2.36535e-163	9.37951e-164	-4.60966e-163	2.35005e-163	-2.1707e-163	2.29974e-164	8.44893e-164	0
-7.08794e-163	-3.28427e-164	7.48277e-163	-3.83543e-163	1.35766e-163	7.71683e-163	-4.70451e-163	3.70458e-163	-8.19049e-163	-4.14127e-163	2.56094e-163	-2.28457e-164	-3.00857e-163	7.92725e-164	-1.06985e-163	-5.30966e-163	8.92258e-163	-5.64967e-163	-1.38366e-162	1.24713e-163	-3.3446e-163	-3.8916e-163	1.22302e-163	-2.36535e-163	9.37951e-164	-4.60966e-163	2.35005e-163	-2.1707e-163	2.29974e-164	8.44893e-164	0
-7.08794e-163	-3.28427e-164	7.48277e-163	-3.83543e-163	1.35766e-163	7.71683e-163	-4.70451e-163	3.70458e-163	-8.19049e-163	-4.14127e-163	2.56094e-163	-2.28457e-164	-3.00857e-163	7.92725e-164	-1.06985e-163	-5.30966e-163	8.92258e-163	-5.64967e-163	-1.38366e-162	1.24713e-163	-3.3446e-163	-3.8916e-163	1.22302e-163	-2.36535e-163	9.37951e-164	-4.60966e-163	2.35005e-163	-2.1707e-163	2.29974e-164	8.44893e-164	0
-7.08794e-163	-3.28427e-164	7.48277e-163	-3.83543e-163	1.35766e-163	7.71683e-163	-4.70451e-163	3.70458e-163	-8.19049e-163	-4.14127e-163	2.56094e-163	-2.28457e-164	-3.00857e-163	7.92725e-164	-1.06985e-163	-5.30966e-163	8.92258e-163	-5.64967e-163	-1.38366e-162	1.24713e-163	-3.3446e-163	-3.8916e-163	1.22302e-163	-2.36535e-163	9.37951e-164	-4.60966e-163	2.35005e-163	-2.1707e-163	2.29974e-164	8.44893e-164	0
-7.08794e-163	-3.28427e-164	7.48277e-163	-3.83543e-163	1.35766e-163	7.71683e-163	-4.70451e-163	3.70458e-163	-8.19049e-163	-4.14127e-163	2.56094e-163	-2.28457e-164	-3.00857e-163	7.92725e-164	-1.06985e-163	-5.30966e-163	8.92258e-163	-5.64967e-163	-1.38366e-162	1.24713e-163	-3.3446e-163	-3.8916e-163	1.22302e-163	-2.36535e-163	9.37951e-164	-4.60966e-163	2.35005e-163	-2.1707e-163	2.29974e-164	8.44893e-164	0
-7.08794e-163	-3.28427e-164	7.48277e-163	-3.83543e-163	1.35766e-163	7.71683e-163	-4.70451e-163	3.70458e-163	-8.19049e-163	-4.14127e-163	2.56094e-163	-2.28457e-164	-3.00857e-163	7.92725e-164	-1.06985e-163	-5.30966e-163	8.92258e-163	-5.64967e-163	-1.38366e-162	1.24713e-163	-3.3446e-163	-3.8916e-163	1.22302e-163	-2.36535e-163	9.37951e-164	-4.60966e-163	2.35005e-163	-2.1707e-163	2.29974e-164	8.44893e-164	0
-7.08794e-163	-3.28427e-164	7.48277e-163	-3.83543e-163	1.35766e-163	7.71683e-163	-4.70451e-163	3.70458e-163	-8.19049e-163	-4.14127e-163	2.56094e-163	-2.28457e-164	-3.00857e-163	7.92725e-164	-1.06985e-163	-5.30966e-163	8.92258e-163	-5.64967e-163	-1.38366e-162	1.24713e-163	-3.3446e-163	-3.8916e-163	1.22302e-163	-2.36535e-163	9.37951e-164	-4.60966e-163	2.35005e-163	-2.1707e-163	2.29974e-164	8.44893e-164	0
-7.08794e-163	-3.28427e-164	7.48277e-163	-3.83543e-163	1.35766e-163	7.71683e-163	-4.70451e-163	3.70458e-163	-8.19049e-163	-4.14127e-163	2.56094e-163	-2.28457e-164	-3.00857e-163	7.92725e-164	-1.06985e-163	-5.30966e-163	8.92258e-163	-5.64967e-163	-1.38366e-162	1.24713e-163	-3.3446e-163	-3.8916e-163	1.22302e-163	-2.36535e-163	9.37951e-164	-4.60966e-163	2.35005e-163	-2.1707e-163	2.29974e-164	8.44893e-164	0
-7.08794e-163	-3.28427e-164	7.48277e-163	-3.83543e-163	1.35766e-163	7.71683e-163	-4.70451e-163	3.70458e-163	-8.19049e-163	-4.14127e-163	2.56094e-163	-2.28457e-164	-3.00857e-163	7.92725e-164	-1.06985e-163	-5.30966e-163	8.92258e-163	-5.64967e-163	-1.38366e-162	1.24713e-163	-3.3446e-163	-3.8916e-163	1.22302e-163	-2.36535e-163	9.37951e-164	-4.60966e-163	2.35005e-163	-2.1707e-163	2.29974e-164	8.44893e-164	0
-7.08794e-163	-3.28427e-164	7.48277e-163	-3.83543e-163	1.35766e-163	7.71683e-163	-4.70451e-163	3.70458e-163	-8.19049e-163	-4.14127e-163	2.56094e-163	-2.28457e-164	-3.00857e-163	7.92725e-164	-1.06985e-163	-5.30966e-163	8.92258e-163	-5.64967e-163	-1.38366e-162	1.24713e-163	-3.3446e-163	-3.8916e-163	1.22302e-163	-2.36535e-163	9.37951e-164	-4.60966e-163	2.35005e-163	-2.1707e-163	2.29974e-164	8.44893e-164	0
-7.08794e-163	-3.28427e-164	7.48277e-163	-3.83543e-163	1.35766e-163	7.71683e-163	-4.70451e-163	3.70458e-163	-8.19049e-163	-4.14127e-163	2.56094e-163	-2.28457e-164	-3.00857e-163	7.92725e-164	-1.06985e-163	-5.30966e-163	8.92258e-163	-5.64967e-163	-1.38366e-162	1.24713e-163	-3.3446e-163	-3.8916e-163	1.22302e-163	-2.36535e-163	9.37951e-164	-4.60966e-163	2.35005e-163	-2.1707e-163	2.29974e-164	8.44893e-164	0
-7.08794e-163	-3.28427e-164	7.48277e-163	-3.83543e-163	1.35766e-163	7.71683e-163	-4.70451e-163	3.70458e-163	-8.19049e-163	-4.14127e-163	2.56094e-163	-2.28457e-164	-3.00857e-163	7.92725e-164	-1.06985e-163	-5.30966e-163	8.92258e-163	-5.64967e-163	-1.38366e-162	1.24713e-163	-3.3446e-163	-3.8916e-163	1.22302e-163	-2.36535e-163	9.37951e-164	-4.60966e-163	2.35005e-163	-2.1707e-163	2.29974e-164	8.44893e-164	0
-7.08794e-163	-3.28427e-164	7.48277e-163	-3.83543e-163	1.35766e-163	7.71683e-163	-4.70451e-163	3.70458e-163	-8.19049e-163	-4.14127e-163	2.56094e-163	-2.28457e-164	-3.00857e-163	7.92725e-164	-1.06985e-163	-5.30966e-163	8.92258e-163	-5.64967e-163	-1.38366e-162	1.24713e-163	-3.3446e-163	-3.8916e-163	1.22302e-163	-2.36535e-163	9.37951e-164	-4.60966e-163	2.35005e-163	-2.1707e-163	2.29974e-164	8.44893e-164	0
-7.08794e-163	-3.28427e-164	7.48277e-163	-3.83543e-163	1.35766e-163	7.71683e-163	-4.70451e-163	3.70458e-163	-8.19049e-163	-4.14127e-163	2.56094e-163	-2.28457e-164	-3.00857e-163	7.92725e-164	-1.06985e-163	-5.30966e-163	8.92258e-163	-5.64967e-163	-1.38366e-162	1.24713e-163	-3.3446e-163	-3.8916e-163	1.22302e-163	-2.36535e-163	9.37951e-164	-4.60966e-163	2.35005e-163	-2.1707e-163	2.29974e-164	8.44893e-164	0
-7.08794e-163	-3.28427e-164	7.48277e-163	-3.83543e-163	1.35766e-163	7.71683e-163	-4.70451e-163	3.70458e-163	-8.19049e-163	-4.14127e-163	2.56094e-163	-2.28457e-164	-3.00857e-163	7.92725e-164	-1.06985e-163	-5.30966e-163	8.92258e-163	-5.64967e-163	-1.38366e-162	1.24713e-163	-3.3446e-163	-3.8916e-163	1.22302e-163	-2.36535e-163	9.37951e-164	-4.60966e-163	2.35005e-163	-2.1707e-163	2.29974e-164	8.44893e-164	0
-7.08794e-163	-3.28427e-164	7.48277e-163	-3.83543e-163	1.35766e-163	7.71683e-163	-4.70451e-163	3.70458e-163	-8.19049e-163	-4.14127e-163	2.56094e-163	-2.28457e-164	-3.00857e-163	7.92725e-164	-1.06985e-163	-5.30966e-163	8.92258e-163	-5.64967e-163	-1.38366e-162	1.24713e-163	-3.3446e-163	-3.8916e-163	1.22302e-163	-2.36535e-163	9.37951e-164	-4.60966e-163	2.35005e-163	-2.1707e-163	2.29974e-164	8.44893e-164	0
-7.08794e-163	-3.28427e-164	7.48277e-163	-3.83543e-163	1.35766e-163	7.71683e-163	-4.70451e-163	3.70458e-163	-8.19049e-163	-4.14127e-163	2.56094e-163	-2.28457e-164	-3.00857e-163	7.92725e-164	-1.06985e-163	-5.30966e-163	8.92258e-163	-5.64967e-163	-1.38366e-162	1.24713e-163	-3.3446e-163	-3.8916e-163	1.22302e-163	-2.36535e-163	9.37951e-164	-4.60966e-163	2.35005e-163	-2.1707e-163	2.29974e-164	8.44893e-164	0
-7.08794e-163	-3.28427e-164	7.48277e-163	-3.83543e-163	1.35766e-163	7.71683e-163	-4.70451e-163	3.70458e-163	-8.19049e-163	-4.14127e-163	2.56094e-163	-2.28457e-164	-3.00857e-163	7.92725e-164	-1.06985e-163	-5.30966e-163	8.92258e-163	-5.64967e-163	-1.38366e-162	1.24713e-163	-3.3446e-163	-3.8916e-163	1.22302e-163	-2.36535e-163	9.37951e-164	-4.60966e-163	2.35005e-163	-2.1707e-163	2.29974e-164	8.44893e-164	0
-7.08794e-163	-3.28427e-164	7.48277e-163	-3.83543e-163	1.35766e-163	7.71683e-163	-4.70451e-163	3.70458e-163	-8.19049e-163	-4.14127e-163	2.56094e-163	-2.28457e-164	-3.00857e-163	7.92725e-164	-1.06985e-163	-5.30966e-163	8.92258e-163	-5.64967e-163	-1.38366e-162	1.24713e-163	-3.3446e-163	-3.8916e-163	1.22302e-163	-2.36535e-163	9.37951e-164	-4.60966e-163	2.35005e-163	-2.1707e-163	2.29974e-164	8.44893e-164	0
-7.08794e-163	-3.28427e-164	7.48277e-163	-3.83543e-163	1.35766e-163	7.71683e-163	-4.70451e-163	3.70458e-163	-8.19049e-163	-4.14127e-163	2.56094e-163	-2.28457e-164	-3.00857e-163	7.92725e-164	-1.06985e-163	-5.30966e-163	8.92258e-163	-5.64967e-163	-1.38366e-162	1.24713e-163	-3.3446e-163	-3.8916e-163	1.22302e-163	-2.36535e-163	9.37951e-164	-4.60966e-163	2.35005e-163	-2.1707e-163	2.29974e-164	8.44893e-164	0
-7.08794e-163	-3.28427e-164	7.48277e-163	-3.83543e-163	1.35766e-163	7.71683e-163	-4.70451e-163	3.70458e-163	-8.19049e-163	-4.14127e-163	2.56094e-163	-2.28457e-164	-3.00857e-163	7.92725e-164	-1.06985e-163	-5.30966e-163	8.92258e-163	-5.64967e-163	-1.38366e-162	1.24713e-163	-3.3446e-163	-3.8916e-163	1.22302e-163	-2.36535e-163	9.37951e-164	-4.60966e-163	2.35005e-163	-2.1707e-163	2.29974e-164	8.44893e-164	0
-7.08794e-163	-3.28427e-164	7.48277e-163	-3.83543e-163	1.35766e-163	7.71683e-163	-4.70451e-163	3.70458e-163	-8.19049e-163	-4.14127e-163	2.56094e-163	-2.28457e-164	-3.00857e-163	7.92725e-164	-1.06985e-163	-5.30966e-163	8.92258e-163	-5.64967e-163	-1.38366e-162	1.24713e-163	-3.3446e-163	-3.8916e-163	1.22302e-163	-2.36535e-163	9.37951e-164	-4.60966e-163	2.35005e-163	-2.1707e-163	2.29974e-164	8.44893e-164	0
-7.08794e-163	-3.28427e-164	7.48277e-163	-3.83543e-163	1.35766e-163	7.71683e-163	-4.70451e-163	3.70458e-163	-8.19049e-163	-4.14127e-163	2.56094e-163	-2.28457e-164	-3.00857e-163	7.92725e-164	-1.06985e-163	-5.30966e-163	8.92258e-163	-5.64967e-163	-1.38366e-162	1.24713e-163	-3.3446e-163	-3.8916e-163	1.22302e-163	-2.36535e-163	9.37951e-164	-4.60966e-163	2.35005e-163	-2.1707e-163	2.29974e-164	8.44893e-164	0
-7.08794e-163	-3.28427e-164	7.48277e-163	-3.83543e-163	1.35766e-163	7.71683e-163	-4.70451e-163	3.70458e-163	-8.19049e-163	-4.14127e-163	2.56094e-163	-2.28457e-164	-3.00857e-163	7.92725e-164	-1.06985e-163	-5.30966e-163	8.92258e-163	-5.64967e-163	-1.38366e-162	1.24713e-163	-3.3446e-163	-3.8916e-163	1.22302e-163	-2.36535e-163	9.37951e-164	-4.60966e-163	2.35005e-163	-2.1707e-163	2.29974e-164	8.44893e-164	0
-7.08794e-163	-3.28427e-164	7.48277e-163	-3.83543e-163	1.35766e-163	7.71683e-163	-4.70451e-163	3.70458e-163	-8.19049e-163	-4.14127e-163	2.56094e-163	-2.28457e-164	-3.00857e-163	7.92725e-164	-1.06985e-163	-5.30966e-163	8.92258e-163	-5.64967e-163	-1.38366e-162	1.24713e-163	-3.3446e-163	-3.8916e-163	1.22302e-163	-2.36535e-163	9.37951e-164	-4.60966e-163	2.35005e-163	-2.1707e-163	2.29974e-164	8.44893e-164	0
-7.08794e-163	-3.28427e-164	7.48277e-163	-3.83543e-163	1.35766e-163	7.71683e-163	-4.70451e-163	3.70458e-163	-8.19049e-163	-4.14127e-163	2.56094e-163	-2.28457e-164	-3.00857e-163	7.92725e-164	-1.06985e-163	-5.30966e-163	8.92258e-163	-5.64967e-163	-1.38366e-162	1.24713e-163	-3.3446e-163	-3.8916e-163	1.22302e-163	-2.36535e-163	9.37951e-164	-4.60966e-163	2.35005e-163	-2.1707e-163	2.29974e-164	8.44893e-164	0
-7.08794e-163	-3.28427e-164	7.48277e-163	-3.83543e-163	1.35766e-163	7.71683e-163	-4.70451e-163	3.70458e-163	-8.19049e-163	-4.14127e-163	2.56094e-163	-2.28457e-164	-3.00857e-163	7.92725e-164	-1.06985e-163	-5.30966e-163	8.92258e-163	-5.64967e-163	-1.38366e-162	1.24713e-163	-3.3446e-163	-3.8916e-163	1.22302e-163	-2.36535e-163	9.37951e-164	-4.60966e-163	2.35005e-163	-2.1707e-163	2.29974e-164	8.44893e-164	0
-7.08794e-163	-3.28427e-164	7.48277e-163	-3.83543e-163	1.35766e-163	7.71683e-163	-4.70451e-163	3.70458e-163	-8.19049e-163	-4.14127e-163	2.56094e-163	-2.28457e-164	-3.00857e-163	7.92725e-164	-1.06985e-163	-5.30966e-163	8.92258e-163	-5.64967e-163	-1.38366e-162	1.24713e-163	-3.3446e-163	-3.8916e-163	1.22302e-163	-2.36535e-163	9.37951e-164	-4.60966e-163	2.35005e-163	-2.1707e-163	2.29974e-164	8.44893e-164	0
-7.08794e-163	-3.28427e-164	7.48277e-163	-3.83543e-163	1.35766e-163	7.71683e-163	-4.70451e-163	3.70458e-163	-8.19049e-163	-4.14127e-163	2.56094e-163	-2.28457e-164	-3.00857e-163	7.92725e-164	-1.06985e-163	-5.30966e-163	8.92258e-163	-5.64967e-163	-1.38366e-162	1.24713e-163	-3.3446e-163	-3.8916e-163	1.22302e-163	-2.36535e-163	9.37951e-164	-4.60966e-163	2.35005e-163	-2.1707e-163	2.29974e-164	8.44893e-164	0
-7.08794e-163	-3.28427e-164	7.48277e-163	-3.83543e-163	1.35766e-163	7.71683e-163	-4.70451e-163	3.70458e-163	-8.19049e-163	-4.14127e-163	2.56094e-163	-2.28457e-164	-3.00857e-163	7.92725e-164	-1.06985e-163	-5.30966e-163	8.92258e-163	-5.64967e-163	-1.38366e-162	1.24713e-163	-3.3446e-163	-3.8916e-163	1.22302e-163	-2.36535e-163	9.37951e-164	-4.60966e-163	2.35005e-163	-2.1707e-163	2.29974e-164	8.44893e-164	0
-7.08794e-163	-3.28427e-164	7.48277e-163	-3.83543e-163	1.35766e-163	7.71683e-163	-4.70451e-163	3.70458e-163	-8.19049e-163	-4.14127e-163	2.56094e-163	-2.28457e-164	-3.00857e-163	7.92725e-164	-1.06985e-163	-5.30966e-163	8.92258e-163	-5.64967e-163	-1.38366e-162	1.24713e-163	-3.3446e-163	-3.8916e-163	1.22302e-163	-2.36535e-163	9.37951e-164	-4.60966e-163	2.35005e-163	-2.1707e-163	2.29974e-164	8.44893e-164	0
-7.08794e-163	-3.28427e-164	7.48277e-163	-3.83543e-163	1.35766e-163	7.71683e-163	-4.70451e-163	3.70458e-163	-8.19049e-163	-4.14127e-163	2.56094e-163	-2.28457e-164	-3.00857e-163	7.92725e-164	-1.06985e-163	-5.30966e-163	8.92258e-163	-5.64967e-163	-1.38366e-162	1.24713e-163	-3.3446e-163	-3.8916e-163	1.22302e-163	-2.36535e-163	9.37951e-164	-4.60966e-163	2.35005e-163	-2.1707e-163	2.29974e-164	8.44893e-164	0
-7.08794e-163	-3.28427e-164	7.48277e-163	-3.83543e-163	1.35766e-163	7.71683e-163	-4.70451e-163	3.70458e-163	-8.19049e-163	-4.14127e-163	2.56094e-163	-2.28457e-164	-3.00857e-163	7.92725e-164	-1.06985e-163	-5.30966e-163	8.92258e-163	-5.64967e-163	-1.38366e-162	1.24713e-163	-3.3446e-163	-3.8916e-163	1.22302e-163	-2.36535e-163	9.37951e-164	-4.60966e-163	2.35005e-163	-2.1707e-163	2.29974e-164	8.44893e-164	0
-7.08794e-163	-3.28427e-164	7.48277e-163	-3.83543e-163	1.35766e-163	7.71683e-163	-4.70451e-163	3.70458e-163	-8.19049e-163	-4.14127e-163	2.56094e-163	-2.28457e-164	-3.00857e-163	7.92725e-164	-1.06985e-163	-5.30966e-163	8.92258e-163	-5.64967e-163	-1.38366e-162	1.24713e-163	-3.3446e-163	-3.8916e-163	1.22302e-163	-2.36535e-163	9.37951e-164	-4.60966e-163	2.35005e-163	-2.1707e-163	2.29974e-164	8.44893e-164	0
-7.08794e-163	-3.28427e-164	7.48277e-163	-3.83543e-163	1.35766e-163	7.71683e-163	-4.70451e-163	3.70458e-163	-8.19049e-163	-4.14127e-163	2.56094e-163	-2.28457e-164	-3.00857e-163	7.92725e-164	-1.06985e-163	-5.30966e-163	8.92258e-163	-5.64967e-163	-1.38366e-162	1.24713e-163	-3.3446e-163	-3.8916e-163	1.22302e-163	-2.36535e-163	9.37951e-164	-4.60966e-163	2.35005e-163	-2.1707e-163	2.29974e-164	8.44893e-164	0
-7.08794e-163	-3.28427e-164	7.48277e-163	-3.83543e-163	1.35766e-163	7.71683e-163	-4.70451e-163	3.70458e-163	-8.19049e-163	-4.14127e-163	2.56094e-163	-2.28457e-164	-3.00857e-163	7.92725e-164	-1.06985e-163	-5.30966e-163	8.92258e-163	-5.64967e-163	-1.38366e-162	1.24713e-163	-3.3446e-163	-3.8916e-163	1.22302e-163	-2.36535e-163	9.37951e-164	-4.60966e-163	2.35005e-163	-2.1707e-163	2.29974e-164	8.44893e-164	0
-7.08794e-163	-3.28427e-164	7.48277e-163	-3.83543e-163	1.35766e-163	7.71683e-163	-4.70451e-163	3.70458e-163	-8.19049e-163	-4.14127e-163	2.56094e-163	-2.28457e-164	-3.00857e-163	7.92725e-164	-1.06985e-163	-5.30966e-163	8.92258e-163	-5.64967e-163	-1.38366e-162	1.24713e-163	-3.3446e-163	-3.8916e-163	1.22302e-163	-2.36535e-163	9.37951e-164	-4.60966e-163	2.35005e-163	-2.1707e-163	2.29974e-164	8.44893e-164	0
-7.08794e-163	-3.28427e-164	7.48277e-163	-3.83543e-163	1.35766e-163	7.71683e-163	-4.70451e-163	3.70458e-163	-8.19049e-163	-4.14127e-163	2.56094e-163	-2.28457e-164	-3.00857e-163	7.92725e-164	-1.06985e-163	-5.30966e-163	8.92258e-163	-5.64967e-163	-1.38366e-162	1.24713e-163	-3.3446e-163	-3.8916e-163	1.22302e-163	-2.36535e-163	9.37951e-164	-4.60966e-163	2.35005e-163	-2.1707e-163	2.29974e-164	8.44893e-164	0
-7.08794e-163	-3.28427e-164	7.48277e-163	-3.83543e-163	1.35766e-163	7.71683e-163	-4.70451e-163	3.70458e-163	-8.19049e-163	-4.14127e-163	2.56094e-163	-2.28457e-164	-3.00857e-163	7.92725e-164	-1.06985e-163	-5.30966e-163	8.92258e-163	-5.64967e-163	-1.38366e-162	1.24713e-163	-3.3446e-163	-3.8916e-163	1.22302e-163	-2.36535e-163	9.37951e-164	-4.60966e-163	2.35005e-163	-2.1707e-163	2.29974e-164	8.44893e-164	0
-7.08794e-163	-3.28427e-164	7.48277e-163	-3.83543e-163	1.35766e-163	7.71683e-163	-4.70451e-163	3.70458e-163	-8.19049e-163	-4.14127e-163	2.56094e-163	-2.28457e-164	-3.00857e-163	7.92725e-164	-1.06985e-163	-5.30966e-163	8.92258e-163	-5.64967e-163	-1.38366e-162	1.24713e-163	-3.3446e-163	-3.8916e-163	1.22302e-163	-2.36535e-163	9.37951e-164	-4.60966e-163	2.35005e-163	-2.1707e-163	2.29974e-164	8.44893e-164	0
-7.08794e-163	-3.28427e-164	7.48277e-163	-3.83543e-163	1.35766e-163	7.71683e-163	-4.70451e-163	3.70458e-163	-8.19049e-163	-4.14127e-163	2.56094e-163	-2.28457e-164	-3.00857e-163	7.92725e-164	-1.06985e-163	-5.30966e-163	8.92258e-163	-5.64967e-163	-1.38366e-162	1.24713e-163	-3.3446e-163	-3.8916e-163	1.22302e-163	-2.36535e-163	9.37951e-164	-4.60966e-163	2.35005e-163	-2.1707e-163	2.29974e-164	8.44893e-164	0
-7.08794e-163	-3.28427e-164	7.48277e-163	-3.83543e-163	1.35766e-163	7.71683e-163	-4.70451e-163	3.70458e-163	-8.19049e-163	-4.14127e-163	2.56094e-163	-2.28457e-164	-3.00857e-163	7.92725e-164	-1.06985e-163	-5.30966e-163	8.92258e-163	-5.64967e-163	-1.38366e-162	1.24713e-163	-3.3446e-163	-3.8916e-163	1.22302e-163	-2.36535e-163	9.37951e-164	-4.60966e-163	2.35005e-163	-2.1707e-163	2.29974e-164	8.44893e-164	0
-7.08794e-163	-3.28427e-164	7.48277e-163	-3.83543e-163	1.35766e-163	7.71683e-163	-4.70451e-163	3.70458e-163	-8.19049e-163	-4.14127e-163	2.56094e-163	-2.28457e-164	-3.00857e-163	7.92725e-164	-1.06985e-163	-5.30966e-163	8.92258e-163	-5.64967e-163	-1.38366e-162	1.24713e-163	-3.3446e-163	-3.8916e-163	1.22302e-163	-2.36535e-163	9.37951e-164	-4.60966e-163	2.35005e-163	-2.1707e-163	2.29974e-164	8.44893e-164	0
-7.08794e-163	-3.28427e-164	7.48277e-163	-3.83543e-163	1.35766e-163	7.71683e-163	-4.70451e-163	3.70458e-163	-8.19049e-163	-4.14127e-163	2.56094e-163	-2.28457e-164	-3.00857e-163	7.92725e-164	-1.06985e-163	-5.30966e-163	8.92258e-163	-5.64967e-163	-1.38366e-162	1.24713e-163	-3.3446e-163	-3.8916e-163	1.22302e-163	-2.36535e-163	9.37951e-164	-4.60966e-163	2.35005e-163	-2.1707e-163	2.29974e-164	8.44893e-164	0
-7.08794e-163	-3.28427e-164	7.48277e-163	-3.83543e-163	1.35766e-163	7.71683e-163	-4.70451e-163	3.70458e-163	-8.19049e-163	-4.14127e-163	2.56094e-163	-2.28457e-164	-3.00857e-163	7.92725e-164	-1.06985e-163	-5.30966e-163	8.92258e-163	-5.64967e-163	-1.38366e-162	1.24713e-163	-3.3446e-163	-3.8916e-163	1.22302e-163	-2.36535e-163	9.37951e-164	-4.60966e-163	2.35005e-163	-2.1707e-163	2.29974e-164	8.44893e-164	0
-7.08794e-163	-3.28427e-164	7.48277e-163	-3.83543e-163	1.35766e-163	7.71683e-163	-4.70451e-163	3.70458e-163	-8.19049e-163	-4.14127e-163	2.56094e-163	-2.28457e-164	-3.00857e-163	7.92725e-164	-1.06985e-163	-5.30966e-163	8.92258e-163	-5.64967e-163	-1.38366e-162	1.24713e-163	-3.3446e-163	-3.8916e-163	1.22302e-163	-2.36535e-163	9.37951e-164	-4.60966e-163	2.35005e-163	-2.1707e-163	2.29974e-164	8.44893e-164	0
-7.08794e-163	-3.28427e-164	7.48277e-163	-3.83543e-163	1.35766e-163	7.71683e-163	-4.70451e-163	3.70458e-163	-8.19049e-163	-4.14127e-163	2.56094e-163	-2.28457e-164	-3.00857e-163	7.92725e-164	-1.06985e-163	-5.30966e-163	8.92258e-163	-5.64967e-163	-1.38366e-162	1.24713e-163	-3.3446e-163	-3.8916e-163	1.22302e-163	-2.36535e-163	9.37951e-164	-4.60966e-163	2.35005e-163	-2.1707e-163	2.29974e-164	8.44893e-164	0
-7.08794e-163	-3.28427e-164	7.48277e-163	-3.83543e-163	1.35766e-163	7.71683e-163	-4.70451e-163	3.70458e-163	-8.19049e-163	-4.14127e-163	2.56094e-163	-2.28457e-164	-3.00857e-163	7.92725e-164	-1.06985e-163	-5.30966e-163	8.92258e-163	-5.64967e-163	-1.38366e-162	1.24713e-163	-3.3446e-163	-3.8916e-163	1.22302e-163	-2.36535e-163	9.37951e-164	-4.60966e-163	2.35005e-163	-2.1707e-163	2.29974e-164	8.44893e-164	0
-7.08794e-163	-3.28427e-164	7.48277e-163	-3.83543e-163	1.35766e-163	7.71683e-163	-4.70451e-163	3.70458e-163	-8.19049e-163	-4.14127e-163	2.56094e-163	-2.28457e-164	-3.00857e-163	7.92725e-164	-1.06985e-163	-5.30966e-163	8.92258e-163	-5.64967e-163	-1.38366e-162	1.24713e-163	-3.3446e-163	-3.8916e-163	1.22302e-163	-2.36535e-163	9.37951e-164	-4.60966e-163	2.35005e-163	-2.1707e-163	2.29974e-164	8.44893e-164	0
-7.08794e-163	-3.28427e-164	7.48277e-163	-3.83543e-163	1.35766e-163	7.71683e-163	-4.70451e-163	3.70458e-163	-8.19049e-163	-4.14127e-163	2.56094e-163	-2.28457e-164	-3.00857e-163	7.92725e-164	-1.06985e-163	-5.30966e-163	8.92258e-163	-5.64967e-163	-1.38366e-162	1.24713e-163	-3.3446e-163	-3.8916e-163	1.22302e-163	-2.36535e-163	9.37951e-164	-4.60966e-163	2.35005e-163	-2.1707e-163	2.29974e-164	8.44893e-164	0
-7.08794e-163	-3.28427e-164	7.48277e-163	-3.83543e-163	1.35766e-163	7.71683e-163	-4.70451e-163	3.70458e-163	-8.19049e-163	-4.14127e-163	2.56094e-163	-2.28457e-164	-3.00857e-163	7.92725e-164	-1.06985e-163	-5.30966e-163	8.92258e-163	-5.64967e-163	-1.38366e-162	1.24713e-163	-3.3446e-163	-3.8916e-163	1.22302e-163	-2.36535e-163	9.37951e-164	-4.60966e-163	2.35005e-163	-2.1707e-163	2.29974e-164	8.44893e-164	0
-7.08794e-163	-3.28427e-164	7.48277e-163	-3.83543e-163	1.35766e-163	7.71683e-163	-4.70451e-163	3.70458e-163	-8.19049e-163	-4.14127e-163	2.56094e-163	-2.28457e-164	-3.00857e-163	7.92725e-164	-1.06985e-163	-5.30966e-163	8.92258e-163	-5.64967e-163	-1.38366e-162	1.24713e-163	-3.3446e-163	-3.8916e-163	1.22302e-163	-2.36535e-163	9.37951e-164	-4.60966e-163	2.35005e-163	-2.1707e-163	2.29974e-164	8.44893e-164	0
-7.08794e-163	-3.28427e-164	7.48277e-163	-3.83543e-163	1.35766e-163	7.71683e-163	-4.70451e-163	3.70458e-163	-8.19049e-163	-4.14127e-163	2.56094e-163	-2.28457e-164	-3.00857e-163	7.92725e-164	-1.06985e-163	-5.30966e-163	8.92258e-163	-5.64967e-163	-1.38366e-162	1.24713e-163	-3.3446e-163	-3.8916e-163	1.22302e-163	-2.36535e-163	9.37951e-164	-4.60966e-163	2.35005e-163	-2.1707e-163	2.29974e-164	8.44893e-164	0
-7.08794e-163	-3.28427e-164	7.48277e-163	-3.83543e-163	1.35766e-163	7.71683e-163	-4.70451e-163	3.70458e-163	-8.19049e-163	-4.14127e-163	2.56094e-163	-2.28457e-164	-3.00857e-163	7.92725e-164	-1.06985e-163	-5.30966e-163	8.92258e-163	-5.64967e-163	-1.38366e-162	1.24713e-163	-3.3446e-163	-3.8916e-163	1.22302e-163	-2.36535e-163	9.37951e-164	-4.60966e-163	2.35005e-163	-2.1707e-163	2.29974e-164	8.44893e-164	0
-7.08794e-163	-3.28427e-164	7.48277e-163	-3.83543e-163	1.35766e-163	7.71683e-163	-4.70451e-163	3.70458e-163	-8.19049e-163	-4.14127e-163	2.56094e-163	-2.28457e-164	-3.00857e-163	7.92725e-164	-1.06985e-163	-5.30966e-163	8.92258e-163	-5.64967e-163	-1.38366e-162	1.24713e-163	-3.3446e-163	-3.8916e-163	1.22302e-163	-2.36535e-163	9.37951e-164	-4.60966e-163	2.35005e-163	-2.1707e-163	2.29974e-164	8.44893e-164	0
-7.08794e-163	-3.28427e-164	7.48277e-163	-3.83543e-163	1.35766e-163	7.71683e-163	-4.70451e-163	3.70458e-163	-8.19049e-163	-4.14127e-163	2.56094e-163	-2.28457e-164	-3.00857e-163	7.92725e-164	-1.06985e-163	-5.30966e-163	8.92258e-163	-5.64967e-163	-1.38366e-162	1.24713e-163	-3.3446e-163	-3.8916e-163	1.22302e-163	-2.36535e-163	9.37951e-164	-4.60966e-163	2.35005e-163	-2.1707e-163	2.29974e-164	8.44893e-164	0
-7.08794e-163	-3.28427e-164	7.48277e-163	-3.83543e-163	1.35766e-163	7.71683e-163	-4.70451e-163	3.70458e-163	-8.19049e-163	-4.14127e-163	2.56094e-163	-2.28457e-164	-3.00857e-163	7.92725e-164	-1.06985e-163	-5.30966e-163	8.92258e-163	-5.64967e-163	-1.38366e-162	1.24713e-163	-3.3446e-163	-3.8916e-163	1.22302e-163	-2.36535e-163	9.37951e-164	-4.60966e-163	2.35005e-163	-2.1707e-163	2.29974e-164	8.44893e-164	0
-7.08794e-163	-3.28427e-164	7.48277e-163	-3.83543e-163	1.35766e-163	7.71683e-163	-4.70451e-163	3.70458e-163	-8.19049e-163	-4.14127e-163	2.56094e-163	-2.28457e-164	-3.00857e-163	7.92725e-164	-1.06985e-163	-5.30966e-163	8.92258e-163	-5.64967e-163	-1.38366e-162	1.24713e-163	-3.3446e-163	-3.8916e-163	1.22302e-163	-2.36535e-163	9.37951e-164	-4.60966e-163	2.35005e-163	-2.1707e-163	2.29974e-164	8.44893e-164	0
-7.08794e-163	-3.28427e-164	7.48277e-163	-3.83543e-163	1.35766e-163	7.71683e-163	-4.70451e-163	3.70458e-163	-8.19049e-163	-4.14127e-163	2.56094e-163	-2.28457e-164	-3.00857e-163	7.92725e-164	-1.06985e-163	-5.30966e-163	8.92258e-163	-5.64967e-163	-1.38366e-162	1.24713e-163	-3.3446e-163	-3.8916e-163	1.22302e-163	-2.36535e-163	9.37951e-164	-4.60966e-163	2.35005e-163	-2.1707e-163	2.29974e-164	8.44893e-164	0
-7.08794e-163	-3.28427e-164	7.48277e-163	-3.83543e-163	1.35766e-163	7.71683e-163	-4.70451e-163	3.70458e-163	-8.19049e-163	-4.14127e-163	2.56094e-163	-2.28457e-164	-3.00857e-163	7.92725e-164	-1.06985e-163	-5.30966e-163	8.92258e-163	-5.64967e-163	-1.38366e-162	1.24713e-163	-3.3446e-163	-3.8916e-163	1.22302e-163	-2.36535e-163	9.37951e-164	-4.60966e-163	2.35005e-163	-2.1707e-163	2.29974e-164	8.44893e-164	0
-7.08794e-163	-3.28427e-164	7.48277e-163	-3.83543e-163	1.35766e-163	7.71683e-163	-4.70451e-163	3.70458e-163	-8.19049e-163	-4.14127e-163	2.56094e-163	-2.28457e-164	-3.00857e-163	7.92725e-164	-1.06985e-163	-5.30966e-163	8.92258e-163	-5.64967e-163	-1.38366e-162	1.24713e-163	-3.3446e-163	-3.8916e-163	1.22302e-163	-2.36535e-163	9.37951e-164	-4.60966e-163	2.35005e-163	-2.1707e-163	2.29974e-164	8.44893e-164	0
-7.08794e-163	-3.28427e-164	7.48277e-163	-3.83543e-163	1.35766e-163	7.71683e-163	-4.70451e-163	3.70458e-163	-8.19049e-163	-4.14127e-163	2.56094e-163	-2.28457e-164	-3.00857e-163	7.92725e-164	-1.06985e-163	-5.30966e-163	8.92258e-163	-5.64967e-163	-1.38366e-162	1.24713e-163	-3.3446e-163	-3.8916e-163	1.22302e-163	-2.36535e-163	9.37951e-164	-4.60966e-163	2.35005e-163	-2.1707e-163	2.29974e-164	8.44893e-164	0
-7.08794e-163	-3.28427e-164	7.48277e-163	-3.83543e-163	1.35766e-163	7.71683e-163	-4.70451e-163	3.70458e-163	-8.19049e-163	-4.14127e-163	2.56094e-163	-2.28457e-164	-3.00857e-163	7.92725e-164	-1.06985e-163	-5.30966e-163	8.92258e-163	-5.64967e-163	-1.38366e-162	1.24713e-163	-3.3446e-163	-3.8916e-163	1.22302e-163	-2.36535e-163	9.37951e-164	-4.60966e-163	2.35005e-163	-2.1707e-163	2.29974e-164	8.44893e-164	0
-7.08794e-163	-3.28427e-164	7.48277e-163	-3.83543e-163	1.35766e-163	7.71683e-163	-4.70451e-163	3.70458e-163	-8.19049e-163	-4.14127e-163	2.56094e-163	-2.28457e-164	-3.00857e-163	7.92725e-164	-1.06985e-163	-5.30966e-163	8.92258e-163	-5.64967e-163	-1.38366e-162	1.24713e-163	-3.3446e-163	-3.8916e-163	1.22302e-163	-2.36535e-163	9.37951e-164	-4.60966e-163	2.35005e-163	-2.1707e-163	2.29974e-164	8.44893e-164	0
-7.08794e-163	-3.28427e-164	7.48277e-163	-3.83543e-163	1.35766e-163	7.71683e-163	-4.70451e-163	3.70458e-163	-8.19049e-163	-4.14127e-163	2.56094e-163	-2.28457e-164	-3.00857e-163	7.92725e-164	-1.06985e-163	-5.30966e-163	8.92258e-163	-5.64967e-163	-1.38366e-162	1.24713e-163	-3.3446e-163	-3.8916e-163	1.22302e-163	-2.36535e-163	9.37951e-164	-4.60966e-163	2.35005e-163	-2.1707e-163	2.29974e-164	8.44893e-164	0
-7.08794e-163	-3.28427e-164	7.48277e-163	-3.83543e-163	1.35766e-163	7.71683e-163	-4.70451e-163	3.70458e-163	-8.19049e-163	-4.14127e-163	2.56094e-163	-2.28457e-164	-3.00857e-163	7.92725e-164	-1.06985e-163	-5.30966e-163	8.92258e-163	-5.64967e-163	-1.38366e-162	1.24713e-163	-3.3446e-163	-3.8916e-163	1.22302e-163	-2.36535e-163	9.37951e-164	-4.60966e-163	2.35005e-163	-2.1707e-163	2.29974e-164	8.44893e-164	0
-7.08794e-163	-3.28427e-164	7.48277e-163	-3.83543e-163	1.35766e-163	7.71683e-163	-4.70451e-163	3.70458e-163	-8.19049e-163	-4.14127e-163	2.56094e-163	-2.28457e-164	-3.00857e-163	7.92725e-164	-1.06985e-163	-5.30966e-163	8.92258e-163	-5.64967e-163	-1.38366e-162	1.24713e-163	-3.3446e-163	-3.8916e-163	1.22302e-163	-2.36535e-163	9.37951e-164	-4.60966e-163	2.35005e-163	-2.1707e-163	2.29974e-164	8.44893e-164	0
-7.08794e-163	-3.28427e-164	7.48277e-163	-3.83543e-163	1.35766e-163	7.71683e-163	-4.70451e-163	3.70458e-163	-8.19049e-163	-4.14127e-163	2.56094e-163	-2.28457e-164	-3.00857e-163	7.92725e-164	-1.06985e-163	-5.30966e-163	8.92258e-163	-5.64967e-163	-1.38366e-162	1.24713e-163	-3.3446e-163	-3.8916e-163	1.22302e-163	-2.36535e-163	9.37951e-164	-4.60966e-163	2.35005e-163	-2.1707e-163	2.29974e-164	8.44893e-164	0
-7.08794e-163	-3.28427e-164	7.48277e-163	-3.83543e-163	1.35766e-163	7.71683e-163	-4.70451e-163	3.70458e-163	-8.19049e-163	-4.14127e-163	2.56094e-163	-2.28457e-164	-3.00857e-163	7.92725e-164	-1.06985e-163	-5.30966e-163	8.92258e-163	-5.64967e-163	-1.38366e-162	1.24713e-163	-3.3446e-163	-3.8916e-163	1.22302e-163	-2.36535e-163	9.37951e-164	-4.60966e-163	2.35005e-163	-2.1707e-163	2.29974e-164	8.44893e-164	0
-7.08794e-163	-3.28427e-164	7.48277e-163	-3.83543e-163	1.35766e-163	7.71683e-163	-4.70451e-163	3.70458e-163	-8.19049e-163	-4.14127e-163	2.56094e-163	-2.28457e-164	-3.00857e-163	7.92725e-164	-1.06985e-163	-5.30966e-163	8.92258e-163	-5.64967e-163	-1.38366e-162	1.24713e-163	-3.3446e-163	-3.8916e-163	1.22302e-163	-2.36535e-163	9.37951e-164	-4.60966e-163	2.35005e-163	-2.1707e-163	2.29974e-164	8.44893e-164	0
-7.08794e-163	-3.28427e-164	7.48277e-163	-3.83543e-163	1.35766e-163	7.71683e-163	-4.70451e-163	3.70458e-163	-8.19049e-163	-4.14127e-163	2.56094e-163	-2.28457e-164	-3.00857e-163	7.92725e-164	-1.06985e-163	-5.30966e-163	8.92258e-163	-5.64967e-163	-1.38366e-162	1.24713e-163	-3.3446e-163	-3.8916e-163	1.22302e-163	-2.36535e-163	9.37951e-164	-4.60966e-163	2.35005e-163	-2.1707e-163	2.29974e-164	8.44893e-164	0
-7.08794e-163	-3.28427e-164	7.48277e-163	-3.83543e-163	1.35766e-163	7.71683e-163	-4.70451e-163	3.70458e-163	-8.19049e-163	-4.14127e-163	2.56094e-163	-2.28457e-164	-3.00857e-163	7.92725e-164	-1.06985e-163	-5.30966e-163	8.92258e-163	-5.64967e-163	-1.38366e-162	1.24713e-163	-3.3446e-163	-3.8916e-163	1.22302e-163	-2.36535e-163	9.37951e-164	-4.60966e-163	2.35005e-163	-2.1707e-163	2.29974e-164	8.44893e-164	0
-7.08794e-163	-3.28427e-164	7.48277e-163	-3.83543e-163	1.35766e-163	7.71683e-163	-4.70451e-163	3.70458e-163	-8.19049e-163	-4.14127e-163	2.56094e-163	-2.28457e-164	-3.00857e-163	7.92725e-164	-1.06985e-163	-5.30966e-163	8.92258e-163	-5.64967e-163	-1.38366e-162	1.24713e-163	-3.3446e-163	-3.8916e-163	1.22302e-163	-2.36535e-163	9.37951e-164	-4.60966e-163	2.35005e-163	-2.1707e-163	2.29974e-164	8.44893e-164	0
-7.08794e-163	-3.28427e-164	7.48277e-163	-3.83543e-163	1.35766e-163	7.71683e-163	-4.70451e-163	3.70458e-163	-8.19049e-163	-4.14127e-163	2.56094e-163	-2.28457e-164	-3.00857e-163	7.92725e-164	-1.06985e-163	-5.30966e-163	8.92258e-163	-5.64967e-163	-1.38366e-162	1.24713e-163	-3.3446e-163	-3.8916e-163	1.22302e-163	-2.36535e-163	9.37951e-164	-4.60966e-163	2.35005e-163	-2.1707e-163	2.29974e-164	8.44893e-164	0
-7.08794e-163	-3.28427e-164	7.48277e-163	-3.83543e-163	1.35766e-163	7.71683e-163	-4.70451e-163	3.70458e-163	-8.19049e-163	-4.14127e-163	2.56094e-163	-2.28457e-164	-3.00857e-163	7.92725e-164	-1.06985e-163	-5.30966e-163	8.92258e-163	-5.64967e-163	-1.38366e-162	1.24713e-163	-3.3446e-163	-3.8916e-163	1.22302e-163	-2.36535e-163	9.37951e-164	-4.60966e-163	2.35005e-163	-2.1707e-163	2.29974e-164	8.44893e-164	0
-7.08794e-163	-3.28427e-164	7.48277e-163	-3.83543e-163	1.35766e-163	7.71683e-163	-4.70451e-163	3.70458e-163	-8.19049e-163	-4.14127e-163	2.56094e-163	-2.28457e-164	-3.00857e-163	7.92725e-164	-1.06985e-163	-5.30966e-163	8.92258e-163	-5.64967e-163	-1.38366e-162	1.24713e-163	-3.3446e-163	-3.8916e-163	1.22302e-163	-2.36535e-163	9.37951e-164	-4.60966e-163	2.35005e-163	-2.1707e-163	2.29974e-164	8.44893e-164	0
-7.08794e-163	-3.28427e-164	7.48277e-163	-3.83543e-163	1.35766e-163	7.71683e-163	-4.70451e-163	3.70458e-163	-8.19049e-163	-4.14127e-163	2.56094e-163	-2.28457e-164	-3.00857e-163	7.92725e-164	-1.06985e-163	-5.30966e-163	8.92258e-163	-5.64967e-163	-1.38366e-162	1.24713e-163	-3.3446e-163	-3.8916e-163	1.22302e-163	-2.36535e-163	9.37951e-164	-4.60966e-163	2.35005e-163	-2.1707e-163	2.29974e-164	8.44893e-164	0
-7.08794e-163	-3.28427e-164	7.48277e-163	-3.83543e-163	1.35766e-163	7.71683e-163	-4.70451e-163	3.70458e-163	-8.19049e-163	-4.14127e-163	2.56094e-163	-2.28457e-164	-3.00857e-163	7.92725e-164	-1.06985e-163	-5.30966e-163	8.92258e-163	-5.64967e-163	-1.38366e-162	1.24713e-163	-3.3446e-163	-3.8916e-163	1.22302e-163	-2.36535e-163	9.37951e-164	-4.60966e-163	2.35005e-163	-2.1707e-163	2.29974e-164	8.44893e-164	0
-7.08794e-163	-3.28427e-164	7.48277e-163	-3.83543e-163	1.35766e-163	7.71683e-163	-4.70451e-163	3.70458e-163	-8.19049e-163	-4.14127e-163	2.56094e-163	-2.28457e-164	-3.00857e-163	7.92725e-164	-1.06985e-163	-5.30966e-163	8.92258e-163	-5.64967e-163	-1.38366e-162	1.24713e-163	-3.3446e-163	-3.8916e-163	1.22302e-163	-2.36535e-163	9.37951e-164	-4.60966e-163	2.35005e-163	-2.1707e-163	2.29974e-164	8.44893e-164	0
-7.08794e-163	-3.28427e-164	7.48277e-163	-3.83543e-163	1.35766e-163	7.71683e-163	-4.70451e-163	3.70458e-163	-8.19049e-163	-4.14127e-163	2.56094e-163	-2.28457e-164	-3.00857e-163	7.92725e-164	-1.06985e-163	-5.30966e-163	8.92258e-163	-5.64967e-163	-1.38366e-162	1.24713e-163	-3.3446e-163	-3.8916e-163	1.22302e-163	-2.36535e-163	9.37951e-164	-4.60966e-163	2.35005e-163	-2.1707e-163	2.29974e-164	8.44893e-164	0
-7.08794e-163	-3.28427e-164	7.48277e-163	-3.83543e-163	1.35766e-163	7.71683e-163	-4.70451e-163	3.70458e-163	-8.19049e-163	-4.14127e-163	2.56094e-163	-2.28457e-164	-3.00857e-163	7.92725e-164	-1.06985e-163	-5.30966e-163	8.92258e-163	-5.64967e-163	-1.38366e-162	1.24713e-163	-3.3446e-163	-3.8916e-163	1.22302e-163	-2.36535e-163	9.37951e-164	-4.60966e-163	2.35005e-163	-2.1707e-163	2.29974e-164	8.44893e-164	0
-7.08794e-163	-3.28427e-164	7.48277e-163	-3.83543e-163	1.35766e-163	7.71683e-163	-4.70451e-163	3.70458e-163	-8.19049e-163	-4.14127e-163	2.56094e-163	-2.28457e-164	-3.00857e-163	7.92725e-164	-1.06985e-163	-5.30966e-163	8.92258e-163	-5.64967e-163	-1.38366e-162	1.24713e-163	-3.3446e-163	-3.8916e-163	1.22302e-163	-2.36535e-163	9.37951e-164	-4.60966e-163	2.35005e-163	-2.1707e-163	2.29974e-164	8.44893e-164	0
-7.08794e-163	-3.28427e-164	7.48277e-163	-3.83543e-163	1.35766e-163	7.71683e-163	-4.70451e-163	3.70458e-163	-8.19049e-163	-4.14127e-163	2.56094e-163	-2.28457e-164	-3.00857e-163	7.92725e-164	-1.06985e-163	-5.30966e-163	8.92258e-163	-5.64967e-163	-1.38366e-162	1.24713e-163	-3.3446e-163	-3.8916e-163	1.22302e-163	-2.36535e-163	9.37951e-164	-4.60966e-163	2.35005e-163	-2.1707e-163	2.29974e-164	8.44893e-164	0
-7.08794e-163	-3.28427e-164	7.48277e-163	-3.83543e-163	1.35766e-163	7.71683e-163	-4.70451e-163	3.70458e-163	-8.19049e-163	-4.14127e-163	2.56094e-163	-2.28457e-164	-3.00857e-163	7.92725e-164	-1.06985e-163	-5.30966e-163	8.92258e-163	-5.64967e-163	-1.38366e-162	1.24713e-163	-3.3446e-163	-3.8916e-163	1.22302e-163	-2.36535e-163	9.37951e-164	-4.60966e-163	2.35005e-163	-2.1707e-163	2.29974e-164	8.44893e-164	0
-7.08794e-163	-3.28427e-164	7.48277e-163	-3.83543e-163	1.35766e-163	7.71683e-163	-4.70451e-163	3.70458e-163	-8.19049e-163	-4.14127e-163	2.56094e-163	-2.28457e-164	-3.00857e-163	7.92725e-164	-1.06985e-163	-5.30966e-163	8.92258e-163	-5.64967e-163	-1.38366e-162	1.24713e-163	-3.3446e-163	-3.8916e-163	1.22302e-163	-2.36535e-163	9.37951e-164	-4.60966e-163	2.35005e-163	-2.1707e-163	2.29974e-164	8.44893e-164	0
-7.08794e-163	-3.28427e-164	7.48277e-163	-3.83543e-163	1.35766e-163	7.71683e-163	-4.70451e-163	3.70458e-163	-8.19049e-163	-4.14127e-163	2.56094e-163	-2.28457e-164	-3.00857e-163	7.92725e-164	-1.06985e-163	-5.30966e-163	8.92258e-163	-5.64967e-163	-1.38366e-162	1.24713e-163	-3.3446e-163	-3.8916e-163	1.22302e-163	-2.36535e-163	9.37951e-164	-4.60966e-163	2.35005e-163	-2.1707e-163	2.29974e-164	8.44893e-164	0
-7.08794e-163	-3.28427e-164	7.48277e-163	-3.83543e-163	1.35766e-163	7.71683e-163	-4.70451e-163	3.70458e-163	-8.19049e-163	-4.14127e-163	2.56094e-163	-2.28457e-164	-3.00857e-163	7.92725e-164	-1.06985e-163	-5.30966e-163	8.92258e-163	-5.64967e-163	-1.38366e-162	1.24713e-163	-3.3446e-163	-3.8916e-163	1.22302e-163	-2.36535e-163	9.37951e-164	-4.60966e-163	2.35005e-163	-2.1707e-163	2.29974e-164	8.44893e-164	0
-7.08794e-163	-3.28427e-164	7.48277e-163	-3.83543e-163	1.35766e-163	7.71683e-163	-4.70451e-163	3.70458e-163	-8.19049e-163	-4.14127e-163	2.56094e-163	-2.28457e-164	-3.00857e-163	7.92725e-164	-1.06985e-163	-5.30966e-163	8.92258e-163	-5.64967e-163	-1.38366e-162	1.24713e-163	-3.3446e-163	-3.8916e-163	1.22302e-163	-2.36535e-163	9.37951e-164	-4.60966e-163	2.35005e-163	-2.1707e-163	2.29974e-164	8.44893e-164	0
-7.08794e-163	-3.28427e-164	7.48277e-163	-3.83543e-163	1.35766e-163	7.71683e-163	-4.70451e-163	3.70458e-163	-8.19049e-163	-4.14127e-163	2.56094e-163	-2.28457e-164	-3.00857e-163	7.92725e-164	-1.06985e-163	-5.30966e-163	8.92258e-163	-5.64967e-163	-1.38366e-162	1.24713e-163	-3.3446e-163	-3.8916e-163	1.22302e-163	-2.36535e-163	9.37951e-164	-4.60966e-163	2.35005e-163	-2.1707e-163	2.29974e-164	8.44893e-164	0
-7.08794e-163	-3.28427e-164	7.48277e-163	-3.83543e-163	1.35766e-163	7.71683e-163	-4.70451e-163	3.70458e-163	-8.19049e-163	-4.14127e-163	2.56094e-163	-2.28457e-164	-3.00857e-163	7.92725e-164	-1.06985e-163	-5.30966e-163	8.92258e-163	-5.64967e-163	-1.38366e-162	1.24713e-163	-3.3446e-163	-3.8916e-163	1.22302e-163	-2.36535e-163	9.37951e-164	-4.60966e-163	2.35005e-163	-2.1707e-163	2.29974e-164	8.44893e-164	0
-7.08794e-163	-3.28427e-164	7.48277e-163	-3.83543e-163	1.35766e-163	7.71683e-163	-4.70451e-163	3.70458e-163	-8.19049e-163	-4.14127e-163	2.56094e-163	-2.28457e-164	-3.00857e-163	7.92725e-164	-1.06985e-163	-5.30966e-163	8.92258e-163	-5.64967e-163	-1.38366e-162	1.24713e-163	-3.3446e-163	-3.8916e-163	1.22302e-163	-2.36535e-163	9.37951e-164	-4.60966e-163	2.35005e-163	-2.1707e-163	2.29974e-164	8.44893e-164	0
-7.08794e-163	-3.28427e-164	7.48277e-163	-3.83543e-163	1.35766e-163	7.71683e-163	-4.70451e-163	3.70458e-163	-8.19049e-163	-4.14127e-163	2.56094e-163	-2.28457e-164	-3.00857e-163	7.92725e-164	-1.06985e-163	-5.30966e-163	8.92258e-163	-5.64967e-163	-1.38366e-162	1.24713e-163	-3.3446e-163	-3.8916e-163	1.22302e-163	-2.36535e-163	9.37951e-164	-4.60966e-163	2.35005e-163	-2.1707e-163	2.29974e-164	8.44893e-164	0
-7.08794e-163	-3.28427e-164	7.48277e-163	-3.83543e-163	1.35766e-163	7.71683e-163	-4.70451e-163	3.70458e-163	-8.19049e-163	-4.14127e-163	2.56094e-163	-2.28457e-164	-3.00857e-163	7.92725e-164	-1.06985e-163	-5.30966e-163	8.92258e-163	-5.64967e-163	-1.38366e-162	1.24713e-163	-3.3446e-163	-3.8916e-163	1.22302e-163	-2.36535e-163	9.37951e-164	-4.60966e-163	2.35005e-163	-2.1707e-163	2.29974e-164	8.44893e-164	0
-7.08794e-163	-3.28427e-164	7.48277e-163	-3.83543e-163	1.35766e-163	7.71683e-163	-4.70451e-163	3.70458e-163	-8.19049e-163	-4.14127e-163	2.56094e-163	-2.28457e-164	-3.00857e-163	7.92725e-164	-1.06985e-163	-5.30966e-163	8.92258e-163	-5.64967e-163	-1.38366e-162	1.24713e-163	-3.3446e-163	-3.8916e-163	1.22302e-163	-2.36535e-163	9.37951e-164	-4.60966e-163	2.35005e-163	-2.1707e-163	2.29974e-164	8.44893e-164	0
-7.08794e-163	-3.28427e-164	7.48277e-163	-3.83543e-163	1.35766e-163	7.71683e-163	-4.70451e-163	3.70458e-163	-8.19049e-163	-4.14127e-163	2.56094e-163	-2.28457e-164	-3.00857e-163	7.92725e-164	-1.06985e-163	-5.30966e-163	8.92258e-163	-5.64967e-163	-1.38366e-162	1.24713e-163	-3.3446e-163	-3.8916e-163	1.22302e-163	-2.36535e-163	9.37951e-164	-4.60966e-163	2.35005e-163	-2.1707e-163	2.29974e-164	8.44893e-164	0
-7.08794e-163	-3.28427e-164	7.48277e-163	-3.83543e-163	1.35766e-163	7.71683e-163	-4.70451e-163	3.70458e-163	-8.19049e-163	-4.14127e-163	2.56094e-163	-2.28457e-164	-3.00857e-163	7.92725e-164	-1.06985e-163	-5.30966e-163	8.92258e-163	-5.64967e-163	-1.38366e-162	1.24713e-163	-3.3446e-163	-3.8916e-163	1.22302e-163	-2.36535e-163	9.37951e-164	-4.60966e-163	2.35005e-163	-2.1707e-163	2.29974e-164	8.44893e-164	0
-7.08794e-163	-3.28427e-164	7.48277e-163	-3.83543e-163	1.35766e-163	7.71683e-163	-4.70451e-163	3.70458e-163	-8.19049e-163	-4.14127e-163	2.56094e-163	-2.28457e-164	-3.00857e-163	7.92725e-164	-1.06985e-163	-5.30966e-163	8.92258e-163	-5.64967e-163	-1.38366e-162	1.24713e-163	-3.3446e-163	-3.8916e-163	1.22302e-163	-2.36535e-163	9.37951e-164	-4.60966e-163	2.35005e-163	-2.1707e-163	2.29974e-164	8.44893e-164	0
-7.08794e-163	-3.28427e-164	7.48277e-163	-3.83543e-163	1.35766e-163	7.71683e-163	-4.70451e-163	3.70458e-163	-8.19049e-163	-4.14127e-163	2.56094e-163	-2.28457e-164	-3.00857e-163	7.92725e-164	-1.06985e-163	-5.30966e-163	8.92258e-163	-5.64967e-163	-1.38366e-162	1.24713e-163	-3.3446e-163	-3.8916e-163	1.22302e-163	-2.36535e-163	9.37951e-164	-4.60966e-163	2.35005e-163	-2.1707e-163	2.29974e-164	8.44893e-164	0
-7.08794e-163	-3.28427e-164	7.48277e-163	-3.83543e-163	1.35766e-163	7.71683e-163	-4.70451e-163	3.70458e-163	-8.19049e-163	-4.14127e-163	2.56094e-163	-2.28457e-164	-3.00857e-163	7.92725e-164	-1.06985e-163	-5.30966e-163	8.92258e-163	-5.64967e-163	-1.38366e-162	1.24713e-163	-3.3446e-163	-3.8916e-163	1.22302e-163	-2.36535e-163	9.37951e-164	-4.60966e-163	2.35005e-163	-2.1707e-163	2.29974e-164	8.44893e-164	0
-7.08794e-163	-3.28427e-164	7.48277e-163	-3.83543e-163	1.35766e-163	7.71683e-163	-4.70451e-163	3.70458e-163	-8.19049e-163	-4.14127e-163	2.56094e-163	-2.28457e-164	-3.00857e-163	7.92725e-164	-1.06985e-163	-5.30966e-163	8.92258e-163	-5.64967e-163	-1.38366e-162	1.24713e-163	-3.3446e-163	-3.8916e-163	1.22302e-163	-2.36535e-163	9.37951e-164	-4.60966e-163	2.35005e-163	-2.1707e-163	2.29974e-164	8.44893e-164	0
-7.08794e-163	-3.28427e-164	7.48277e-163	-3.83543e-163	1.35766e-163	7.71683e-163	-4.70451e-163	3.70458e-163	-8.19049e-163	-4.14127e-163	2.56094e-163	-2.28457e-164	-3.00857e-163	7.92725e-164	-1.06985e-163	-5.30966e-163	8.92258e-163	-5.64967e-163	-1.38366e-162	1.24713e-163	-3.3446e-163	-3.8916e-163	1.22302e-163	-2.36535e-163	9.37951e-164	-4.60966e-163	2.35005e-163	-2.1707e-163	2.29974e-164	8.44893e-164	0
-7.08794e-163	-3.28427e-164	7.48277e-163	-3.83543e-163	1.35766e-163	7.71683e-163	-4.70451e-163	3.70458e-163	-8.19049e-163	-4.14127e-163	2.56094e-163	-2.28457e-164	-3.00857e-163	7.92725e-164	-1.06985e-163	-5.30966e-163	8.92258e-163	-5.64967e-163	-1.38366e-162	1.24713e-163	-3.3446e-163	-3.8916e-163	1.22302e-163	-2.36535e-163	9.37951e-164	-4.60966e-163	2.35005e-163	-2.1707e-163	2.29974e-164	8.44893e-164	0
-7.08794e-163	-3.28427e-164	7.48277e-163	-3.83543e-163	1.35766e-163	7.71683e-163	-4.70451e-163	3.70458e-163	-8.19049e-163	-4.14127e-163	2.56094e-163	-2.28457e-164	-3.00857e-163	7.92725e-164	-1.06985e-163	-5.30966e-163	8.92258e-163	-5.64967e-163	-1.38366e-162	1.24713e-163	-3.3446e-163	-3.8916e-163	1.22302e-163	-2.36535e-163	9.37951e-164	-4.60966e-163	2.35005e-163	-2.1707e-163	2.29974e-164	8.44893e-164	0
-7.08794e-163	-3.28427e-164	7.48277e-163	-3.83543e-163	1.35766e-163	7.71683e-163	-4.70451e-163	3.70458e-163	-8.19049e-163	-4.14127e-163	2.56094e-163	-2.28457e-164	-3.00857e-163	7.92725e-164	-1.06985e-163	-5.30966e-163	8.92258e-163	-5.64967e-163	-1.38366e-162	1.24713e-163	-3.3446e-163	-3.8916e-163	1.22302e-163	-2.36535e-163	9.37951e-164	-4.60966e-163	2.35005e-163	-2.1707e-163	2.29974e-164	8.44893e-164	0
-7.08794e-163	-3.28427e-164	7.48277e-163	-3.83543e-163	1.35766e-163	7.71683e-163	-4.70451e-163	3.70458e-163	-8.19049e-163	-4.14127e-163	2.56094e-163	-2.28457e-164	-3.00857e-163	7.92725e-164	-1.06985e-163	-5.30966e-163	8.92258e-163	-5.64967e-163	-1.38366e-162	1.24713e-163	-3.3446e-163	-3.8916e-163	1.22302e-163	-2.36535e-163	9.37951e-164	-4.60966e-163	2.35005e-163	-2.1707e-163	2.29974e-164	8.44893e-164	0
-7.08794e-163	-3.28427e-164	7.48277e-163	-3.83543e-163	1.35766e-163	7.71683e-163	-4.70451e-163	3.70458e-163	-8.19049e-163	-4.14127e-163	2.56094e-163	-2.28457e-164	-3.00857e-163	7.92725e-164	-1.06985e-163	-5.30966e-163	8.92258e-163	-5.64967e-163	-1.38366e-162	1.24713e-163	-3.3446e-163	-3.8916e-163	1.22302e-163	-2.36535e-163	9.37951e-164	-4.60966e-163	2.35005e-163	-2.1707e-163	2.29974e-164	8.44893e-164	0
-7.08794e-163	-3.28427e-164	7.48277e-163	-3.83543e-163	1.35766e-163	7.71683e-163	-4.70451e-163	3.70458e-163	-8.19049e-163	-4.14127e-163	2.56094e-163	-2.28457e-164	-3.00857e-163	7.92725e-164	-1.06985e-163	-5.30966e-163	8.92258e-163	-5.64967e-163	-1.38366e-162	1.24713e-163	-3.3446e-163	-3.8916e-163	1.22302e-163	-2.36535e-163	9.37951e-164	-4.60966e-163	2.35005e-163	-2.1707e-163	2.29974e-164	8.44893e-164	0
-7.08794e-163	-3.28427e-164	7.48277e-163	-3.83543e-163	1.35766e-163	7.71683e-163	-4.70451e-163	3.70458e-163	-8.19049e-163	-4.14127e-163	2.56094e-163	-2.28457e-164	-3.00857e-163	7.92725e-164	-1.06985e-163	-5.30966e-163	8.92258e-163	-5.64967e-163	-1.38366e-162	1.24713e-163	-3.3446e-163	-3.8916e-163	1.22302e-163	-2.36535e-163	9.37951e-164	-4.60966e-163	2.35005e-163	-2.1707e-163	2.29974e-164	8.44893e-164	0
-7.08794e-163	-3.28427e-164	7.48277e-163	-3.83543e-163	1.35766e-163	7.71683e-163	-4.70451e-163	3.70458e-163	-8.19049e-163	-4.14127e-163	2.56094e-163	-2.28457e-164	-3.00857e-163	7.92725e-164	-1.06985e-163	-5.30966e-163	8.92258e-163	-5.64967e-163	-1.38366e-162	1.24713e-163	-3.3446e-163	-3.8916e-163	1.22302e-163	-2.36535e-163	9.37951e-164	-4.60966e-163	2.35005e-163	-2.1707e-163	2.29974e-164	8.44893e-164	0
-7.08794e-163	-3.28427e-164	7.48277e-163	-3.83543e-163	1.35766e-163	7.71683e-163	-4.70451e-163	3.70458e-163	-8.19049e-163	-4.14127e-163	2.56094e-163	-2.28457e-164	-3.00857e-163	7.92725e-164	-1.06985e-163	-5.30966e-163	8.92258e-163	-5.64967e-163	-1.38366e-162	1.24713e-163	-3.3446e-163	-3.8916e-163	1.22302e-163	-2.36535e-163	9.37951e-164	-4.60966e-163	2.35005e-163	-2.1707e-163	2.29974e-164	8.44893e-164	0
-7.08794e-163	-3.28427e-164	7.48277e-163	-3.83543e-163	1.35766e-163	7.71683e-163	-4.70451e-163	3.70458e-163	-8.19049e-163	-4.14127e-163	2.56094e-163	-2.28457e-164	-3.00857e-163	7.92725e-164	-1.06985e-163	-5.30966e-163	8.92258e-163	-5.64967e-163	-1.38366e-162	1.24713e-163	-3.3446e-163	-3.8916e-163	1.22302e-163	-2.36535e-163	9.37951e-164	-4.60966e-163	2.35005e-163	-2.1707e-163	2.29974e-164	8.44893e-164	0
-7.08794e-163	-3.28427e-164	7.48277e-163	-3.83543e-163	1.35766e-163	7.71683e-163	-4.70451e-163	3.70458e-163	-8.19049e-163	-4.14127e-163	2.56094e-163	-2.28457e-164	-3.00857e-163	7.92725e-164	-1.06985e-163	-5.30966e-163	8.92258e-163	-5.64967e-163	-1.38366e-162	1.24713e-163	-3.3446e-163	-3.8916e-163	1.22302e-163	-2.36535e-163	9.37951e-164	-4.60966e-163	2.35005e-163	-2.1707e-163	2.29974e-164	8.44893e-164	0
-7.08794e-163	-3.28427e-164	7.48277e-163	-3.83543e-163	1.35766e-163	7.71683e-163	-4.70451e-163	3.70458e-163	-8.19049e-163	-4.14127e-163	2.56094e-163	-2.28457e-164	-3.00857e-163	7.92725e-164	-1.06985e-163	-5.30966e-163	8.92258e-163	-5.64967e-163	-1.38366e-162	1.24713e-163	-3.3446e-163	-3.8916e-163	1.22302e-163	-2.36535e-163	9.37951e-164	-4.60966e-163	2.35005e-163	-2.1707e-163	2.29974e-164	8.44893e-164	0
-7.08794e-163	-3.28427e-164	7.48277e-163	-3.83543e-163	1.35766e-163	7.71683e-163	-4.70451e-163	3.70458e-163	-8.19049e-163	-4.14127e-163	2.56094e-163	-2.28457e-164	-3.00857e-163	7.92725e-164	-1.06985e-163	-5.30966e-163	8.92258e-163	-5.64967e-163	-1.38366e-162	1.24713e-163	-3.3446e-163	-3.8916e-163	1.22302e-163	-2.36535e-163	9.37951e-164	-4.60966e-163	2.35005e-163	-2.1707e-163	2.29974e-164	8.44893e-164	0
-7.08794e-163	-3.28427e-164	7.48277e-163	-3.83543e-163	1.35766e-163	7.71683e-163	-4.70451e-163	3.70458e-163	-8.19049e-163	-4.14127e-163	2.56094e-163	-2.28457e-164	-3.00857e-163	7.92725e-164	-1.06985e-163	-5.30966e-163	8.92258e-163	-5.64967e-163	-1.38366e-162	1.24713e-163	-3.3446e-163	-3.8916e-163	1.22302e-163	-2.36535e-163	9.37951e-164	-4.60966e-163	2.35005e-163	-2.1707e-163	2.29974e-164	8.44893e-164	0
-7.08794e-163	-3.28427e-164	7.48277e-163	-3.83543e-163	1.35766e-163	7.71683e-163	-4.70451e-163	3.70458e-163	-8.19049e-163	-4.14127e-163	2.56094e-163	-2.28457e-164	-3.00857e-163	7.92725e-164	-1.06985e-163	-5.30966e-163	8.92258e-163	-5.64967e-163	-1.38366e-162	1.24713e-163	-3.3446e-163	-3.8916e-163	1.22302e-163	-2.36535e-163	9.37951e-164	-4.60966e-163	2.35005e-163	-2.1707e-163	2.29974e-164	8.44893e-164	0
-7.08794e-163	-3.28427e-164	7.48277e-163	-3.83543e-163	1.35766e-163	7.71683e-163	-4.70451e-163	3.70458e-163	-8.19049e-163	-4.14127e-163	2.56094e-163	-2.28457e-164	-3.00857e-163	7.92725e-164	-1.06985e-163	-5.30966e-163	8.92258e-163	-5.64967e-163	-1.38366e-162	1.24713e-163	-3.3446e-163	-3.8916e-163	1.22302e-163	-2.36535e-163	9.37951e-164	-4.60966e-163	2.35005e-163	-2.1707e-163	2.29974e-164	8.44893e-164	0
-7.08794e-163	-3.28427e-164	7.48277e-163	-3.83543e-163	1.35766e-163	7.71683e-163	-4.70451e-163	3.70458e-163	-8.19049e-163	-4.14127e-163	2.56094e-163	-2.28457e-164	-3.00857e-163	7.92725e-164	-1.06985e-163	-5.30966e-163	8.92258e-163	-5.64967e-163	-1.38366e-162	1.24713e-163	-3.3446e-163	-3.8916e-163	1.22302e-163	-2.36535e-163	9.37951e-164	-4.60966e-163	2.35005e-163	-2.1707e-163	2.29974e-164	8.44893e-164	0
-7.08794e-163	-3.28427e-164	7.48277e-163	-3.83543e-163	1.35766e-163	7.71683e-163	-4.70451e-163	3.70458e-163	-8.19049e-163	-4.14127e-163	2.56094e-163	-2.28457e-164	-3.00857e-163	7.92725e-164	-1.06985e-163	-5.30966e-163	8.92258e-163	-5.64967e-163	-1.38366e-162	1.24713e-163	-3.3446e-163	-3.8916e-163	1.22302e-163	-2.36535e-163	9.37951e-164	-4.60966e-163	2.35005e-163	-2.1707e-163	2.29974e-164	8.44893e-164	0
-7.08794e-163	-3.28427e-164	7.48277e-163	-3.83543e-163	1.35766e-163	7.71683e-163	-4.70451e-163	3.70458e-163	-8.19049e-163	-4.14127e-163	2.56094e-163	-2.28457e-164	-3.00857e-163	7.92725e-164	-1.06985e-163	-5.30966e-163	8.92258e-163	-5.64967e-163	-1.38366e-162	1.24713e-163	-3.3446e-163	-3.8916e-163	1.22302e-163	-2.36535e-163	9.37951e-164	-4.60966e-163	2.35005e-163	-2.1707e-163	2.29974e-164	8.44893e-164	0
-7.08794e-163	-3.28427e-164	7.48277e-163	-3.83543e-163	1.35766e-163	7.71683e-163	-4.70451e-163	3.70458e-163	-8.19049e-163	-4.14127e-163	2.56094e-163	-2.28457e-164	-3.00857e-163	7.92725e-164	-1.06985e-163	-5.30966e-163	8.92258e-163	-5.64967e-163	-1.38366e-162	1.24713e-163	-3.3446e-163	-3.8916e-163	1.22302e-163	-2.36535e-163	9.37951e-164	-4.60966e-163	2.35005e-163	-2.1707e-163	2.29974e-164	8.44893e-164	0
-7.08794e-163	-3.28427e-164	7.48277e-163	-3.83543e-163	1.35766e-163	7.71683e-163	-4.70451e-163	3.70458e-163	-8.19049e-163	-4.14127e-163	2.56094e-163	-2.28457e-164	-3.00857e-163	7.92725e-164	-1.06985e-163	-5.30966e-163	8.92258e-163	-5.64967e-163	-1.38366e-162	1.24713e-163	-3.3446e-163	-3.8916e-163	1.22302e-163	-2.36535e-163	9.37951e-164	-4.60966e-163	2.35005e-163	-2.1707e-163	2.29974e-164	8.44893e-164	0
-7.08794e-163	-3.28427e-164	7.48277e-163	-3.83543e-163	1.35766e-163	7.71683e-163	-4.70451e-163	3.70458e-163	-8.19049e-163	-4.14127e-163	2.56094e-163	-2.28457e-164	-3.00857e-163	7.92725e-164	-1.06985e-163	-5.30966e-163	8.92258e-163	-5.64967e-163	-1.38366e-162	1.24713e-163	-3.3446e-163	-3.8916e-163	1.22302e-163	-2.36535e-163	9.37951e-164	-4.60966e-163	2.35005e-163	-2.1707e-163	2.29974e-164	8.44893e-164	0
-7.08794e-163	-3.28427e-164	7.48277e-163	-3.83543e-163	1.35766e-163	7.71683e-163	-4.70451e-163	3.70458e-163	-8.19049e-163	-4.14127e-163	2.56094e-163	-2.28457e-164	-3.00857e-163	7.92725e-164	-1.06985e-163	-5.30966e-163	8.92258e-163	-5.64967e-163	-1.38366e-162	1.24713e-163	-3.3446e-163	-3.8916e-163	1.22302e-163	-2.36535e-163	9.37951e-164	-4.60966e-163	2.35005e-163	-2.1707e-163	2.29974e-164	8.44893e-164	0
-7.08794e-163	-3.28427e-164	7.48277e-163	-3.83543e-163	1.35766e-163	7.71683e-163	-4.70451e-163	3.70458e-163	-8.19049e-163	-4.14127e-163	2.56094e-163	-2.28457e-164	-3.00857e-163	7.92725e-164	-1.06985e-163	-5.30966e-163	8.92258e-163	-5.64967e-163	-1.38366e-162	1.24713e-163	-3.3446e-163	-3.8916e-163	1.22302e-163	-2.36535e-163	9.37951e-164	-4.60966e-163	2.35005e-163	-2.1707e-163	2.29974e-164	8.44893e-164	0
-7.08794e-163	-3.28427e-164	7.48277e-163	-3.83543e-163	1.35766e-163	7.71683e-163	-4.70451e-163	3.70458e-163	-8.19049e-163	-4.14127e-163	2.56094e-163	-2.28457e-164	-3.00857e-163	7.92725e-164	-1.06985e-163	-5.30966e-163	8.92258e-163	-5.64967e-163	-1.38366e-162	1.24713e-163	-3.3446e-163	-3.8916e-163	1.22302e-163	-2.36535e-163	9.37951e-164	-4.60966e-163	2.35005e-163	-2.1707e-163	2.29974e-164	8.44893e-164	0
-7.08794e-163	-3.28427e-164	7.48277e-163	-3.83543e-163	1.35766e-163	7.71683e-163	-4.70451e-163	3.70458e-163	-8.19049e-163	-4.14127e-163	2.56094e-163	-2.28457e-164	-3.00857e-163	7.92725e-164	-1.06985e-163	-5.30966e-163	8.92258e-163	-5.64967e-163	-1.38366e-162	1.24713e-163	-3.3446e-163	-3.8916e-163	1.22302e-163	-2.36535e-163	9.37951e-164	-4.60966e-163	2.35005e-163	-2.1707e-163	2.29974e-164	8.44893e-164	0
-7.08794e-163	-3.28427e-164	7.48277e-163	-3.83543e-163	1.35766e-163	7.71683e-163	-4.70451e-163	3.70458e-163	-8.19049e-163	-4.14127e-163	2.56094e-163	-2.28457e-164	-3.00857e-163	7.92725e-164	-1.06985e-163	-5.30966e-163	8.92258e-163	-5.64967e-163	-1.38366e-162	1.24713e-163	-3.3446e-163	-3.8916e-163	1.22302e-163	-2.36535e-163	9.37951e-164	-4.60966e-163	2.35005e-163	-2.1707e-163	2.29974e-164	8.44893e-164	0
-7.08794e-163	-3.28427e-164	7.48277e-163	-3.83543e-163	1.35766e-163	7.71683e-163	-4.70451e-163	3.70458e-163	-8.19049e-163	-4.14127e-163	2.56094e-163	-2.28457e-164	-3.00857e-163	7.92725e-164	-1.06985e-163	-5.30966e-163	8.92258e-163	-5.64967e-163	-1.38366e-162	1.24713e-163	-3.3446e-163	-3.8916e-163	1.22302e-163	-2.36535e-163	9.37951e-164	-4.60966e-163	2.35005e-163	-2.1707e-163	2.29974e-164	8.44893e-164	0
-7.08794e-163	-3.28427e-164	7.48277e-163	-3.83543e-163	1.35766e-163	7.71683e-163	-4.70451e-163	3.70458e-163	-8.19049e-163	-4.14127e-163	2.56094e-163	-2.28457e-164	-3.00857e-163	7.92725e-164	-1.06985e-163	-5.30966e-163	8.92258e-163	-5.64967e-163	-1.38366e-162	1.24713e-163	-3.3446e-163	-3.8916e-163	1.22302e-163	-2.36535e-163	9.37951e-164	-4.60966e-163	2.35005e-163	-2.1707e-163	2.29974e-164	8.44893e-164	0
-7.08794e-163	-3.28427e-164	7.48277e-163	-3.83543e-163	1.35766e-163	7.71683e-163	-4.70451e-163	3.70458e-163	-8.19049e-163	-4.14127e-163	2.56094e-163	-2.28457e-164	-3.00857e-163	7.92725e-164	-1.06985e-163	-5.30966e-163	8.92258e-163	-5.64967e-163	-1.38366e-162	1.24713e-163	-3.3446e-163	-3.8916e-163	1.22302e-163	-2.36535e-163	9.37951e-164	-4.60966e-163	2.35005e-163	-2.1707e-163	2.29974e-164	8.44893e-164	0
-7.08794e-163	-3.28427e-164	7.48277e-163	-3.83543e-163	1.35766e-163	7.71683e-163	-4.70451e-163	3.70458e-163	-8.19049e-163	-4.14127e-163	2.56094e-163	-2.28457e-164	-3.00857e-163	7.92725e-164	-1.06985e-163	-5.30966e-163	8.92258e-163	-5.64967e-163	-1.38366e-162	1.24713e-163	-3.3446e-163	-3.8916e-163	1.22302e-163	-2.36535e-163	9.37951e-164	-4.60966e-163	2.35005e-163	-2.1707e-163	2.29974e-164	8.44893e-164	0
-7.08794e-163	-3.28427e-164	7.48277e-163	-3.83543e-163	1.35766e-163	7.71683e-163	-4.70451e-163	3.70458e-163	-8.19049e-163	-4.14127e-163	2.56094e-163	-2.28457e-164	-3.00857e-163	7.92725e-164	-1.06985e-163	-5.30966e-163	8.92258e-163	-5.64967e-163	-1.38366e-162	1.24713e-163	-3.3446e-163	-3.8916e-163	1.22302e-163	-2.36535e-163	9.37951e-164	-4.60966e-163	2.35005e-163	-2.1707e-163	2.29974e-164	8.44893e-164	0
-7.08794e-163	-3.28427e-164	7.48277e-163	-3.83543e-163	1.35766e-163	7.71683e-163	-4.70451e-163	3.70458e-163	-8.19049e-163	-4.14127e-163	2.56094e-163	-2.28457e-164	-3.00857e-163	7.92725e-164	-1.06985e-163	-5.30966e-163	8.92258e-163	-5.64967e-163	-1.38366e-162	1.24713e-163	-3.3446e-163	-3.8916e-163	1.22302e-163	-2.36535e-163	9.37951e-164	-4.60966e-163	2.35005e-163	-2.1707e-163	2.29974e-164	8.44893e-164	0
-7.08794e-163	-3.28427e-164	7.48277e-163	-3.83543e-163	1.35766e-163	7.71683e-163	-4.70451e-163	3.70458e-163	-8.19049e-163	-4.14127e-163	2.56094e-163	-2.28457e-164	-3.00857e-163	7.92725e-164	-1.06985e-163	-5.30966e-163	8.92258e-163	-5.64967e-163	-1.38366e-162	1.24713e-163	-3.3446e-163	-3.8916e-163	1.22302e-163	-2.36535e-163	9.37951e-164	-4.60966e-163	2.35005e-163	-2.1707e-163	2.29974e-164	8.44893e-164	0
-7.08794e-163	-3.28427e-164	7.48277e-163	-3.83543e-163	1.35766e-163	7.71683e-163	-4.70451e-163	3.70458e-163	-8.19049e-163	-4.14127e-163	2.56094e-163	-2.28457e-164	-3.00857e-163	7.92725e-164	-1.06985e-163	-5.30966e-163	8.92258e-163	-5.64967e-163	-1.38366e-162	1.24713e-163	-3.3446e-163	-3.8916e-163	1.22302e-163	-2.36535e-163	9.37951e-164	-4.60966e-163	2.35005e-163	-2.1707e-163	2.29974e-164	8.44893e-164	0
-7.08794e-163	-3.28427e-164	7.48277e-163	-3.83543e-163	1.35766e-163	7.71683e-163	-4.70451e-163	3.70458e-163	-8.19049e-163	-4.14127e-163	2.56094e-163	-2.28457e-164	-3.00857e-163	7.92725e-164	-1.06985e-163	-5.30966e-163	8.92258e-163	-5.64967e-163	-1.38366e-162	1.24713e-163	-3.3446e-163	-3.8916e-163	1.22302e-163	-2.36535e-163	9.37951e-164	-4.60966e-163	2.35005e-163	-2.1707e-163	2.29974e-164	8.44893e-164	0
-7.08794e-163	-3.28427e-164	7.48277e-163	-3.83543e-163	1.35766e-163	7.71683e-163	-4.70451e-163	3.70458e-163	-8.19049e-163	-4.14127e-163	2.56094e-163	-2.28457e-164	-3.00857e-163	7.92725e-164	-1.06985e-163	-5.30966e-163	8.92258e-163	-5.64967e-163	-1.38366e-162	1.24713e-163	-3.3446e-163	-3.8916e-163	1.22302e-163	-2.36535e-163	9.37951e-164	-4.60966e-163	2.35005e-163	-2.1707e-163	2.29974e-164	8.44893e-164	0
-7.08794e-163	-3.28427e-164	7.48277e-163	-3.83543e-163	1.35766e-163	7.71683e-163	-4.70451e-163	3.70458e-163	-8.19049e-163	-4.14127e-163	2.56094e-163	-2.28457e-164	-3.00857e-163	7.92725e-164	-1.06985e-163	-5.30966e-163	8.92258e-163	-5.64967e-163	-1.38366e-162	1.24713e-163	-3.3446e-163	-3.8916e-163	1.22302e-163	-2.36535e-163	9.37951e-164	-4.60966e-163	2.35005e-163	-2.1707e-163	2.29974e-164	8.44893e-164	0
-7.08794e-163	-3.28427e-164	7.48277e-163	-3.83543e-163	1.35766e-163	7.71683e-163	-4.70451e-163	3.70458e-163	-8.19049e-163	-4.14127e-163	2.56094e-163	-2.28457e-164	-3.00857e-163	7.92725e-164	-1.06985e-163	-5.30966e-163	8.92258e-163	-5.64967e-163	-1.38366e-162	1.24713e-163	-3.3446e-163	-3.8916e-163	1.22302e-163	-2.36535e-163	9.37951e-164	-4.60966e-163	2.35005e-163	-2.1707e-163	2.29974e-164	8.44893e-164	0
-7.08794e-163	-3.28427e-164	7.48277e-163	-3.83543e-163	1.35766e-163	7.71683e-163	-4.70451e-163	3.70458e-163	-8.19049e-163	-4.14127e-163	2.56094e-163	-2.28457e-164	-3.00857e-163	7.92725e-164	-1.06985e-163	-5.30966e-163	8.92258e-163	-5.64967e-163	-1.38366e-162	1.24713e-163	-3.3446e-163	-3.8916e-163	1.22302e-163	-2.36535e-163	9.37951e-164	-4.60966e-163	2.35005e-163	-2.1707e-163	2.29974e-164	8.44893e-164	0
-7.08794e-163	-3.28427e-164	7.48277e-163	-3.83543e-163	1.35766e-163	7.71683e-163	-4.70451e-163	3.70458e-163	-8.19049e-163	-4.14127e-163	2.56094e-163	-2.28457e-164	-3.00857e-163	7.92725e-164	-1.06985e-163	-5.30966e-163	8.92258e-163	-5.64967e-163	-1.38366e-162	1.24713e-163	-3.3446e-163	-3.8916e-163	1.22302e-163	-2.36535e-163	9.37951e-164	-4.60966e-163	2.35005e-163	-2.1707e-163	2.29974e-164	8.44893e-164	0
-7.08794e-163	-3.28427e-164	7.48277e-163	-3.83543e-163	1.35766e-163	7.71683e-163	-4.70451e-163	3.70458e-163	-8.19049e-163	-4.14127e-163	2.56094e-163	-2.28457e-164	-3.00857e-163	7.92725e-164	-1.06985e-163	-5.30966e-163	8.92258e-163	-5.64967e-163	-1.38366e-162	1.24713e-163	-3.3446e-163	-3.8916e-163	1.22302e-163	-2.36535e-163	9.37951e-164	-4.60966e-163	2.35005e-163	-2.1707e-163	2.29974e-164	8.44893e-164	0
-7.08794e-163	-3.28427e-164	7.48277e-163	-3.83543e-163	1.35766e-163	7.71683e-163	-4.70451e-163	3.70458e-163	-8.19049e-163	-4.14127e-163	2.56094e-163	-2.28457e-164	-3.00857e-163	7.92725e-164	-1.06985e-163	-5.30966e-163	8.92258e-163	-5.64967e-163	-1.38366e-162	1.24713e-163	-3.3446e-163	-3.8916e-163	1.22302e-163	-2.36535e-163	9.37951e-164	-4.60966e-163	2.35005e-163	-2.1707e-163	2.29974e-164	8.44893e-164	0
-7.08794e-163	-3.28427e-164	7.48277e-163	-3.83543e-163	1.35766e-163	7.71683e-163	-4.70451e-163	3.70458e-163	-8.19049e-163	-4.14127e-163	2.56094e-163	-2.28457e-164	-3.00857e-163	7.92725e-164	-1.06985e-163	-5.30966e-163	8.92258e-163	-5.64967e-163	-1.38366e-162	1.24713e-163	-3.3446e-163	-3.8916e-163	1.22302e-163	-2.36535e-163	9.37951e-164	-4.60966e-163	2.35005e-163	-2.1707e-163	2.29974e-164	8.44893e-164	0
-7.08794e-163	-3.28427e-164	7.48277e-163	-3.83543e-163	1.35766e-163	7.71683e-163	-4.70451e-163	3.70458e-163	-8.19049e-163	-4.14127e-163	2.56094e-163	-2.28457e-164	-3.00857e-163	7.92725e-164	-1.06985e-163	-5.30966e-163	8.92258e-163	-5.64967e-163	-1.38366e-162	1.24713e-163	-3.3446e-163	-3.8916e-163	1.22302e-163	-2.36535e-163	9.37951e-164	-4.60966e-163	2.35005e-163	-2.1707e-163	2.29974e-164	8.44893e-164	0
-7.08794e-163	-3.28427e-164	7.48277e-163	-3.83543e-163	1.35766e-163	7.71683e-163	-4.70451e-163	3.70458e-163	-8.19049e-163	-4.14127e-163	2.56094e-163	-2.28457e-164	-3.00857e-163	7.92725e-164	-1.06985e-163	-5.30966e-163	8.92258e-163	-5.64967e-163	-1.38366e-162	1.24713e-163	-3.3446e-163	-3.8916e-163	1.22302e-163	-2.36535e-163	9.37951e-164	-4.60966e-163	2.35005e-163	-2.1707e-163	2.29974e-164	8.44893e-164	0
-7.08794e-163	-3.28427e-164	7.48277e-163	-3.83543e-163	1.35766e-163	7.71683e-163	-4.70451e-163	3.70458e-163	-8.19049e-163	-4.14127e-163	2.56094e-163	-2.28457e-164	-3.00857e-163	7.92725e-164	-1.06985e-163	-5.30966e-163	8.92258e-163	-5.64967e-163	-1.38366e-162	1.24713e-163	-3.3446e-163	-3.8916e-163	1.22302e-163	-2.36535e-163	9.37951e-164	-4.60966e-163	2.35005e-163	-2.1707e-163	2.29974e-164	8.44893e-164	0
-7.08794e-163	-3.28427e-164	7.48277e-163	-3.83543e-163	1.35766e-163	7.71683e-163	-4.70451e-163	3.70458e-163	-8.19049e-163	-4.14127e-163	2.56094e-163	-2.28457e-164	-3.00857e-163	7.92725e-164	-1.06985e-163	-5.30966e-163	8.92258e-163	-5.64967e-163	-1.38366e-162	1.24713e-163	-3.3446e-163	-3.8916e-163	1.22302e-163	-2.36535e-163	9.37951e-164	-4.60966e-163	2.35005e-163	-2.1707e-163	2.29974e-164	8.44893e-164	0
-7.08794e-163	-3.28427e-164	7.48277e-163	-3.83543e-163	1.35766e-163	7.71683e-163	-4.70451e-163	3.70458e-163	-8.19049e-163	-4.14127e-163	2.56094e-163	-2.28457e-164	-3.00857e-163	7.92725e-164	-1.06985e-163	-5.30966e-163	8.92258e-163	-5.64967e-163	-1.38366e-162	1.24713e-163	-3.3446e-163	-3.8916e-163	1.22302e-163	-2.36535e-163	9.37951e-164	-4.60966e-163	2.35005e-163	-2.1707e-163	2.29974e-164	8.44893e-164	0
-7.08794e-163	-3.28427e-164	7.48277e-163	-3.83543e-163	1.35766e-163	7.71683e-163	-4.70451e-163	3.70458e-163	-8.19049e-163	-4.14127e-163	2.56094e-163	-2.28457e-164	-3.00857e-163	7.92725e-164	-1.06985e-163	-5.30966e-163	8.92258e-163	-5.64967e-163	-1.38366e-162	1.24713e-163	-3.3446e-163	-3.8916e-163	1.22302e-163	-2.36535e-163	9.37951e-164	-4.60966e-163	2.35005e-163	-2.1707e-163	2.29974e-164	8.44893e-164	0
-7.08794e-163	-3.28427e-164	7.48277e-163	-3.83543e-163	1.35766e-163	7.71683e-163	-4.70451e-163	3.70458e-163	-8.19049e-163	-4.14127e-163	2.56094e-163	-2.28457e-164	-3.00857e-163	7.92725e-164	-1.06985e-163	-5.30966e-163	8.92258e-163	-5.64967e-163	-1.38366e-162	1.24713e-163	-3.3446e-163	-3.8916e-163	1.22302e-163	-2.36535e-163	9.37951e-164	-4.60966e-163	2.35005e-163	-2.1707e-163	2.29974e-164	8.44893e-164	0
-7.08794e-163	-3.28427e-164	7.48277e-163	-3.83543e-163	1.35766e-163	7.71683e-163	-4.70451e-163	3.70458e-163	-8.19049e-163	-4.14127e-163	2.56094e-163	-2.28457e-164	-3.00857e-163	7.92725e-164	-1.06985e-163	-5.30966e-163	8.92258e-163	-5.64967e-163	-1.38366e-162	1.24713e-163	-3.3446e-163	-3.8916e-163	1.22302e-163	-2.36535e-163	9.37951e-164	-4.60966e-163	2.35005e-163	-2.1707e-163	2.29974e-164	8.44893e-164	0
-7.08794e-163	-3.28427e-164	7.48277e-163	-3.83543e-163	1.35766e-163	7.71683e-163	-4.70451e-163	3.70458e-163	-8.19049e-163	-4.14127e-163	2.56094e-163	-2.28457e-164	-3.00857e-163	7.92725e-164	-1.06985e-163	-5.30966e-163	8.92258e-163	-5.64967e-163	-1.38366e-162	1.24713e-163	-3.3446e-163	-3.8916e-163	1.22302e-163	-2.36535e-163	9.37951e-164	-4.60966e-163	2.35005e-163	-2.1707e-163	2.29974e-164	8.44893e-164	0
-7.08794e-163	-3.28427e-164	7.48277e-163	-3.83543e-163	1.35766e-163	7.71683e-163	-4.70451e-163	3.70458e-163	-8.19049e-163	-4.14127e-163	2.56094e-163	-2.28457e-164	-3.00857e-163	7.92725e-164	-1.06985e-163	-5.30966e-163	8.92258e-163	-5.64967e-163	-1.38366e-162	1.24713e-163	-3.3446e-163	-3.8916e-163	1.22302e-163	-2.36535e-163	9.37951e-164	-4.60966e-163	2.35005e-163	-2.1707e-163	2.29974e-164	8.44893e-164	0
-7.08794e-163	-3.28427e-164	7.48277e-163	-3.83543e-163	1.35766e-163	7.71683e-163	-4.70451e-163	3.70458e-163	-8.19049e-163	-4.14127e-163	2.56094e-163	-2.28457e-164	-3.00857e-163	7.92725e-164	-1.06985e-163	-5.30966e-163	8.92258e-163	-5.64967e-163	-1.38366e-162	1.24713e-163	-3.3446e-163	-3.8916e-163	1.22302e-163	-2.36535e-163	9.37951e-164	-4.60966e-163	2.35005e-163	-2.1707e-163	2.29974e-164	8.44893e-164	0
-7.08794e-163	-3.28427e-164	7.48277e-163	-3.83543e-163	1.35766e-163	7.71683e-163	-4.70451e-163	3.70458e-163	-8.19049e-163	-4.14127e-163	2.56094e-163	-2.28457e-164	-3.00857e-163	7.92725e-164	-1.06985e-163	-5.30966e-163	8.92258e-163	-5.64967e-163	-1.38366e-162	1.24713e-163	-3.3446e-163	-3.8916e-163	1.22302e-163	-2.36535e-163	9.37951e-164	-4.60966e-163	2.35005e-163	-2.1707e-163	2.29974e-164	8.44893e-164	0
-7.08794e-163	-3.28427e-164	7.48277e-163	-3.83543e-163	1.35766e-163	7.71683e-163	-4.70451e-163	3.70458e-163	-8.19049e-163	-4.14127e-163	2.56094e-163	-2.28457e-164	-3.00857e-163	7.92725e-164	-1.06985e-163	-5.30966e-163	8.92258e-163	-5.64967e-163	-1.38366e-162	1.24713e-163	-3.3446e-163	-3.8916e-163	1.22302e-163	-2.36535e-163	9.37951e-164	-4.60966e-163	2.35005e-163	-2.1707e-163	2.29974e-164	8.44893e-164	0
-7.08794e-163	-3.28427e-164	7.48277e-163	-3.83543e-163	1.35766e-163	7.71683e-163	-4.70451e-163	3.70458e-163	-8.19049e-163	-4.14127e-163	2.56094e-163	-2.28457e-164	-3.00857e-163	7.92725e-164	-1.06985e-163	-5.30966e-163	8.92258e-163	-5.64967e-163	-1.38366e-162	1.24713e-163	-3.3446e-163	-3.8916e-163	1.22302e-163	-2.36535e-163	9.37951e-164	-4.60966e-163	2.35005e-163	-2.1707e-163	2.29974e-164	8.44893e-164	0
-7.08794e-163	-3.28427e-164	7.48277e-163	-3.83543e-163	1.35766e-163	7.71683e-163	-4.70451e-163	3.70458e-163	-8.19049e-163	-4.14127e-163	2.56094e-163	-2.28457e-164	-3.00857e-163	7.92725e-164	-1.06985e-163	-5.30966e-163	8.92258e-163	-5.64967e-163	-1.38366e-162	1.24713e-163	-3.3446e-163	-3.8916e-163	1.22302e-163	-2.36535e-163	9.37951e-164	-4.60966e-163	2.35005e-163	-2.1707e-163	2.29974e-164	8.44893e-164	0
-7.08794e-163	-3.28427e-164	7.48277e-163	-3.83543e-163	1.35766e-163	7.71683e-163	-4.70451e-163	3.70458e-163	-8.19049e-163	-4.14127e-163	2.56094e-163	-2.28457e-164	-3.00857e-163	7.92725e-164	-1.06985e-163	-5.30966e-163	8.92258e-163	-5.64967e-163	-1.38366e-162	1.24713e-163	-3.3446e-163	-3.8916e-163	1.22302e-163	-2.36535e-163	9.37951e-164	-4.60966e-163	2.35005e-163	-2.1707e-163	2.29974e-164	8.44893e-164	0
-7.08794e-163	-3.28427e-164	7.48277e-163	-3.83543e-163	1.35766e-163	7.71683e-163	-4.70451e-163	3.70458e-163	-8.19049e-163	-4.14127e-163	2.56094e-163	-2.28457e-164	-3.00857e-163	7.92725e-164	-1.06985e-163	-5.30966e-163	8.92258e-163	-5.64967e-163	-1.38366e-162	1.24713e-163	-3.3446e-163	-3.8916e-163	1.22302e-163	-2.36535e-163	9.37951e-164	-4.60966e-163	2.35005e-163	-2.1707e-163	2.29974e-164	8.44893e-164	0
[truncated: 2,021 more rows]
