# Supplementary material for: A modified shuffled frog leaping algorithm with inertia weight
Source: Sci Rep. 2024 Feb 20;14:4146. doi: 10.1038/s41598-024-51306-1 (PMC11224354; doi:10.1038/s41598-024-51306-1)
Supplement: Supplementary file 1 — Supplementary Information. [file 41598_2024_51306_MOESM1_ESM.zip › data/F1/MSFLA_L_22.xls]

## Sheet: Sheet1
-3.45152	-8.76936	4.81574	1.73383	-1.89694	0.93066	-1.80514	12.4888	1.38746	-0.155289	1.64675	0.668298	-0.161404	0.544345	-0.161273	-0.384768	7.02018	0.96253	-0.973971	-0.870593	0.536242	0.785512	-0.406884	2.60185	-4.99274	0.974406	-0.596181	-0.957268	1.79019	-1.90014	378.03
0.0451244	0.265942	-0.0793	0.613414	-0.0859899	-0.298487	-0.192152	0.636664	-0.234913	-0.169752	0.122687	0.259753	-0.325699	-0.11041	-0.318364	-0.667743	0.0433955	-0.186341	-0.374233	-0.176678	-0.0216078	0.19693	0.0697061	0.459075	-0.233372	0.0741378	-0.467117	-0.202227	-0.139055	-0.0168952	2.62751
-0.00312044	-0.0403083	-0.0408801	-0.0164681	-0.00179702	0.0420813	0.00442693	0.0241209	-0.00367741	0.00316947	0.0107792	-0.00577333	-0.0032945	-0.0123413	0.0203918	-0.0299408	-0.00943548	-0.0280912	0.00314914	0.000135615	0.037067	0.0106557	-0.00343378	0.0572022	-0.0493448	0.0182822	-0.0464566	-0.00217495	-0.00414222	0.00209304	0.018214
-0.000381819	0.0043675	-0.00175178	0.00169292	-0.00078484	-0.00248373	-0.00539706	0.00141813	-0.00123411	-0.000816128	-0.000653317	0.000939679	0.000256989	-0.0014055	-0.00296013	0.00630632	-0.000313924	-0.000951668	-0.00311864	0.000954745	0.000746004	-0.00388212	-0.00754137	0.000242742	0.000499191	-0.00184524	-0.00117941	0.000731554	0.000407381	0.00209446	0.000211486
0.000378733	0.000185698	-2.50521e-05	-0.000118058	-7.03428e-06	-0.000148454	-1.25477e-05	0.000133369	-0.000201043	-8.29286e-05	6.38788e-05	0.000264236	0.000231641	-0.00061224	-0.000137074	0.000173295	0.000148443	-0.000202673	-4.80034e-05	3.02923e-05	1.15724e-05	-0.000188423	-0.000192521	-6.95731e-05	-0.000127015	5.7293e-05	3.372e-05	2.84365e-05	-0.00029599	-7.02883e-05	1.08882e-06
-6.28513e-06	-1.06671e-05	2.87271e-06	1.94117e-06	2.80126e-06	-6.81137e-07	-5.56477e-05	-1.00912e-06	9.58137e-06	-5.77834e-06	-2.91517e-05	-1.44973e-05	3.7494e-06	-3.41992e-07	2.94815e-07	-3.90563e-06	-2.41703e-06	2.207e-05	-8.6878e-06	5.52102e-05	-1.21569e-05	-1.25867e-06	1.34059e-05	-1.23096e-05	1.25797e-06	-1.12231e-05	2.08657e-06	-3.95587e-05	-8.59455e-06	2.82203e-06	1.03618e-08
6.97647e-07	4.02123e-07	8.57825e-08	-1.05341e-06	4.87687e-06	1.55607e-06	1.93151e-06	-3.02208e-08	-6.79345e-07	-2.17562e-06	-3.91355e-07	-1.81984e-06	-5.09008e-07	3.77423e-06	5.71939e-07	4.35725e-07	-5.39868e-07	2.79873e-08	-2.36192e-07	2.43764e-06	5.72634e-07	3.73991e-07	-9.01003e-07	2.3106e-06	1.60271e-06	2.46853e-06	1.36201e-06	-2.45517e-07	-1.83158e-06	1.07658e-06	8.3383e-11
-7.4546e-08	3.99408e-08	5.44561e-08	2.62483e-07	-1.18774e-07	1.71505e-07	-1.54673e-07	-4.14539e-08	1.48895e-07	7.16919e-08	-3.02614e-09	-1.46111e-07	7.1993e-08	-7.10301e-08	-2.36944e-09	-8.13512e-09	2.21228e-08	-6.66626e-08	1.83901e-07	2.33153e-08	-1.2646e-07	1.38349e-08	-8.8106e-08	-7.69411e-08	-1.35976e-07	-2.40881e-07	-4.50534e-07	1.46681e-07	7.92484e-08	-2.09733e-07	6.27585e-13
-1.65041e-09	-5.16995e-10	-2.81041e-09	3.62956e-09	3.82663e-09	-7.09932e-09	-1.01961e-08	-1.58478e-08	1.24309e-08	-9.32009e-09	4.73652e-09	-2.47379e-08	1.13816e-09	-3.66322e-10	-1.55246e-08	4.62251e-09	6.52982e-10	4.14804e-09	5.17517e-09	-1.48941e-09	-6.78333e-09	-3.82966e-09	-2.39268e-08	4.80617e-08	-3.89701e-08	4.96379e-09	-1.69736e-10	5.22097e-09	7.6157e-09	-2.8253e-09	6.21012e-15
-7.1441e-10	-7.13198e-10	1.02584e-09	3.45368e-10	4.07268e-09	-2.59318e-09	2.55961e-11	2.29656e-10	5.188e-10	6.13263e-10	-2.78516e-11	-2.90766e-09	-2.99061e-09	6.88984e-10	6.61891e-12	6.96608e-10	1.58107e-09	1.44692e-09	-7.1955e-10	1.22964e-09	8.60183e-10	1.31377e-09	1.68075e-09	-2.01498e-09	-7.03047e-10	1.31696e-09	-1.6991e-10	-3.39532e-09	-4.7296e-10	-1.10123e-09	7.57558e-17
-5.73899e-12	4.2024e-11	-3.21781e-11	-7.2132e-11	-8.14773e-11	1.98286e-10	1.82282e-11	-1.03032e-10	-9.31177e-11	-8.81999e-11	-1.66858e-11	-3.05248e-11	1.83302e-11	-2.08091e-10	-1.44556e-11	1.36225e-11	6.19895e-11	5.90168e-11	1.31055e-10	2.04832e-11	1.21357e-11	-6.8195e-11	8.73967e-11	3.51293e-11	-1.32347e-10	-8.56101e-11	4.81696e-11	5.10909e-11	9.22884e-11	5.8819e-11	2.06977e-19
-4.30414e-13	8.26578e-12	1.73851e-11	8.81204e-12	-1.25746e-11	7.8229e-12	6.8859e-12	-8.74163e-12	6.61253e-12	3.71373e-12	4.56065e-13	1.44995e-13	2.34356e-11	-1.15907e-11	-1.54977e-12	-3.16912e-12	-1.72356e-13	-3.10933e-11	-1.11572e-12	-8.83034e-12	-6.31752e-12	-1.56743e-13	-1.26593e-11	-2.55116e-12	7.58403e-12	-2.57944e-12	9.10345e-13	-2.01352e-11	-1.63106e-12	-3.26241e-12	3.28179e-21
-2.64692e-13	-1.96065e-12	4.08826e-13	-3.00171e-13	1.30556e-12	-3.14149e-13	4.51208e-13	1.58441e-13	5.42589e-13	3.72906e-13	-6.58629e-14	-4.71703e-13	-2.42495e-12	-2.51906e-12	-3.8626e-14	-7.0117e-13	-6.85085e-14	-3.9618e-13	3.06117e-12	3.41532e-12	1.22241e-12	-7.93347e-13	-5.09369e-13	4.33323e-12	-2.90648e-13	1.39452e-13	-3.41428e-13	4.11896e-13	-4.72648e-13	3.16282e-13	6.26532e-23
6.2292e-14	3.60667e-14	-5.87366e-13	-1.25784e-13	4.52835e-14	-8.43463e-15	3.09769e-14	-2.04173e-14	7.54892e-15	-7.32727e-14	-1.92645e-13	-5.66361e-15	-6.36061e-14	-2.34211e-14	-3.69597e-14	5.6919e-14	-7.24221e-14	1.44387e-13	-3.00358e-14	6.27009e-14	3.97785e-14	5.90561e-14	1.2834e-13	9.82575e-15	5.01738e-14	-9.22074e-14	4.57645e-14	-1.84191e-13	1.54491e-13	-2.40456e-15	5.44748e-25
3.35948e-16	-1.96359e-14	-3.23747e-17	-1.79306e-16	-1.42798e-15	4.76643e-15	-1.62029e-15	-3.98283e-15	2.79916e-15	9.60595e-15	-5.65353e-16	5.54456e-15	-3.02184e-15	-6.7436e-15	-9.79408e-16	6.56671e-16	2.62439e-15	-5.77988e-15	5.58583e-15	-2.87741e-15	-4.25168e-15	8.67284e-16	1.39908e-14	-1.89801e-15	3.01934e-15	2.05158e-15	-6.29278e-16	3.17785e-15	2.24637e-16	-3.40424e-16	9.38066e-28
1.33119e-16	-1.30377e-15	-4.65986e-16	-3.63238e-17	4.26152e-16	-3.2956e-16	1.86973e-16	-1.94332e-17	-1.7186e-16	-8.08493e-17	2.49291e-16	-1.14424e-16	-3.38725e-17	-2.69121e-16	-1.78067e-16	1.88595e-16	-3.19726e-16	-2.53426e-16	-2.58417e-17	1.33611e-16	3.11599e-16	6.7213e-16	1.38162e-16	8.13035e-16	-1.02937e-15	1.70275e-15	-5.57259e-16	-3.7538e-16	-4.27468e-17	-3.11745e-16	8.43706e-30
-3.0723e-17	4.13621e-17	-3.09358e-17	-4.70206e-17	7.2662e-17	8.32134e-17	2.38493e-17	-4.82887e-17	9.90733e-17	4.25132e-18	4.20593e-17	1.32219e-16	9.25425e-18	-5.92728e-18	-2.84946e-17	-2.2578e-17	-3.35172e-17	1.0748e-16	2.6749e-17	2.63127e-17	-2.42847e-17	2.39387e-17	-1.37483e-16	1.3966e-17	-1.17504e-17	-6.33981e-18	-1.96051e-17	-3.37967e-17	7.96787e-17	-1.11189e-16	1.06214e-31
-5.74075e-18	2.4547e-18	-3.60818e-18	-1.04234e-18	5.55977e-18	-2.7239e-18	-1.04227e-17	-4.75699e-18	1.05529e-18	-3.8581e-18	-3.45903e-18	1.15567e-18	-4.42713e-18	1.61097e-18	-2.00978e-18	3.34306e-18	-9.92315e-19	3.01113e-18	-8.3233e-18	-4.18703e-18	-7.70135e-18	-6.08122e-18	-2.00336e-18	-6.45615e-18	8.19998e-18	1.4325e-18	-4.13616e-18	-6.90455e-18	2.24314e-18	2.50861e-18	6.73632e-34
-7.65323e-20	-5.55081e-19	3.7225e-19	6.42919e-19	-1.31377e-18	8.27802e-20	4.40927e-20	-1.52715e-18	-9.15688e-19	-8.04852e-19	2.04088e-19	6.78462e-19	5.54937e-19	2.80644e-20	-5.21325e-21	8.70278e-20	-1.98724e-19	3.07597e-19	2.21224e-19	-4.93223e-19	7.27861e-19	-1.19393e-19	-5.87559e-19	2.79766e-20	-1.42977e-19	-3.72179e-19	-2.121e-19	-3.93665e-20	1.17325e-19	1.1979e-18	1.0208e-35
2.73411e-20	-4.6392e-20	-2.03319e-21	-3.70996e-20	1.52788e-20	-2.92217e-20	-1.1038e-20	1.20367e-19	-1.56872e-20	-9.83909e-21	-1.07339e-19	-1.26837e-21	6.56405e-20	5.1684e-20	-1.93815e-21	1.32301e-19	8.89768e-21	-6.89388e-20	1.36291e-19	-1.2994e-21	9.57963e-20	-2.76257e-20	-2.06112e-22	-1.22619e-21	3.62e-20	5.84988e-20	-2.05471e-20	-1.72789e-20	-3.86048e-21	1.25546e-20	9.5307e-38
8.15521e-21	-2.02908e-22	-9.64136e-21	2.44313e-21	-8.63493e-22	4.58151e-21	-4.42899e-22	-4.49037e-21	-2.56521e-21	-1.65595e-21	6.21657e-22	-9.31504e-22	-3.96224e-21	-6.76704e-22	2.34612e-22	9.0709e-22	6.50975e-21	-2.4074e-21	2.85583e-21	-7.73267e-21	5.46669e-22	6.11769e-21	1.27149e-21	8.57327e-23	4.11138e-21	1.92088e-21	-3.09564e-22	-9.13285e-21	-1.17492e-21	-1.04083e-21	4.97213e-40
-1.62329e-22	3.1761e-22	-7.07682e-22	1.1758e-22	-1.74883e-25	6.11511e-24	2.76829e-22	2.06753e-22	1.34449e-22	-3.9033e-23	1.47318e-23	4.03216e-22	-4.8627e-23	4.0149e-22	-1.44882e-23	4.10093e-22	8.98095e-22	-7.90577e-22	7.08012e-22	-1.131e-22	-2.77495e-22	2.77554e-23	-2.22065e-22	3.98539e-25	9.63313e-23	5.92512e-22	2.01991e-22	1.05952e-22	-5.11116e-22	1.83136e-22	4.05553e-42
1.49018e-23	1.06192e-22	2.09095e-23	-4.5696e-24	-6.74394e-24	-1.65321e-23	3.73484e-25	1.49142e-23	-6.32853e-23	-1.25042e-24	-6.23822e-24	-5.5116e-23	7.2153e-24	9.95207e-24	4.2068e-23	-1.63765e-23	1.73118e-23	-1.84173e-24	3.1659e-24	-4.77436e-23	-1.41949e-23	4.89053e-23	-2.0016e-23	-1.37767e-23	1.59968e-23	4.50475e-24	1.97724e-23	-2.24319e-23	-4.43494e-24	1.90752e-23	2.91006e-44
4.3311e-25	9.16914e-25	5.24794e-25	5.9728e-24	3.24715e-24	1.34365e-24	-4.31268e-24	-1.28203e-24	1.00205e-25	2.37949e-24	3.21107e-24	1.24938e-24	1.60865e-24	-1.53236e-24	1.64773e-26	9.65033e-25	5.83659e-25	-6.3134e-26	-1.9023e-25	1.88038e-24	-3.40579e-25	1.09509e-25	1.82652e-25	1.9265e-24	1.9666e-24	-1.29789e-24	-2.5037e-24	1.62844e-24	-1.25666e-24	-4.86596e-25	1.17059e-46
-1.25885e-25	-3.70138e-26	-4.25435e-26	-4.38771e-25	4.33281e-25	-6.0124e-25	2.76488e-26	1.32003e-25	-1.45387e-26	7.15977e-26	-1.82944e-26	1.1644e-25	-1.31688e-26	3.71818e-25	2.83858e-25	8.43566e-26	-3.5994e-26	-1.78728e-25	3.70464e-25	-3.41793e-25	4.69246e-26	-1.02512e-25	-9.21065e-27	-1.42383e-25	3.40766e-26	-4.79171e-26	-2.76582e-25	-9.64926e-27	-3.55676e-25	-8.38571e-25	2.25443e-48
1.07179e-26	-2.87367e-26	9.0984e-26	-3.35165e-26	-1.95017e-27	-6.55702e-27	-6.58351e-27	2.25367e-26	-4.49053e-26	-3.48936e-27	-4.58014e-27	2.21488e-26	4.28882e-27	3.78845e-26	-4.70662e-27	6.93015e-26	-3.5917e-26	-2.01489e-26	6.40029e-26	-3.52946e-26	4.35532e-26	-7.23997e-27	2.85865e-26	-2.83146e-26	-3.06377e-27	-2.07862e-26	2.14192e-27	1.02199e-26	3.88458e-26	2.16543e-26	3.28935e-50
3.34343e-27	6.29658e-28	-6.75942e-28	2.32533e-29	-1.29995e-27	2.90736e-27	-1.69222e-27	2.38845e-27	3.34325e-28	2.5319e-28	-8.14417e-28	2.61145e-27	2.97842e-29	-9.17968e-28	4.26221e-27	3.84755e-28	-8.73288e-28	2.59267e-27	-1.56834e-27	-1.50913e-28	-2.16882e-27	1.81776e-27	4.81533e-28	1.76942e-27	1.82172e-28	-1.01488e-29	-9.30797e-30	3.53448e-27	-1.1259e-28	3.1656e-29	9.14375e-53
-6.66075e-29	-2.00067e-28	-3.76424e-29	2.28999e-30	-1.71683e-29	-2.73256e-28	4.04768e-29	-3.34197e-29	1.29824e-29	-1.58567e-28	-1.12489e-28	-1.3065e-28	-1.0911e-29	-6.63468e-29	-3.3727e-28	1.75565e-28	-3.73878e-29	1.03357e-28	-7.14849e-28	-3.06457e-28	2.48081e-30	6.39442e-29	-3.50277e-29	-1.90405e-28	2.58425e-28	1.71412e-29	-2.23637e-28	1.94369e-28	3.22452e-28	2.36854e-28	1.30126e-54
-3.26997e-29	-6.12937e-30	-3.77817e-29	1.05138e-29	4.24852e-30	-4.5555e-31	4.88735e-30	2.14562e-29	-2.31279e-30	-4.4118e-29	-3.1874e-30	1.66703e-30	-7.99781e-30	-9.44986e-32	-3.18348e-30	-1.4039e-29	-3.81782e-29	-1.36602e-30	1.32887e-29	1.27027e-29	5.17499e-30	1.73306e-29	1.85479e-29	1.78539e-29	5.53254e-30	3.56466e-30	1.41054e-29	3.24334e-30	1.01657e-30	1.41488e-30	8.42638e-57
-1.0916e-30	2.55291e-31	9.50417e-31	-3.38579e-31	-2.285e-30	-4.26751e-31	-6.24061e-31	3.78297e-31	2.96898e-31	9.13322e-31	-3.11958e-31	2.65644e-31	1.51779e-30	-9.69682e-31	1.94065e-30	-6.50777e-31	8.99661e-31	3.04113e-31	-6.44592e-31	5.07115e-31	1.62769e-30	5.30315e-32	8.30065e-31	3.29161e-31	2.14306e-30	-5.38858e-31	-3.02046e-31	2.5014e-30	1.09303e-31	9.92979e-31	3.39877e-59
1.04024e-31	-1.49732e-32	3.49429e-32	1.14452e-31	3.94743e-32	5.8787e-32	9.27471e-34	-6.40868e-32	-1.20497e-32	-9.89513e-32	1.07985e-32	-9.76032e-32	2.42933e-31	6.60982e-32	-2.30727e-31	-1.70823e-32	1.55312e-31	-9.41161e-34	-2.69451e-32	-1.56407e-32	-1.02701e-31	-2.26981e-32	-1.99116e-33	-6.9798e-33	-1.39032e-31	3.36832e-32	2.64643e-31	8.75536e-33	1.0759e-32	-9.0097e-32	3.05999e-61
-1.96157e-32	9.03872e-33	-1.95084e-32	2.39315e-32	7.15428e-33	-1.05631e-32	3.88823e-32	-2.19708e-32	-2.22244e-33	-5.45767e-33	-3.68828e-33	1.65184e-32	3.05134e-32	-8.12314e-33	-6.11704e-33	7.14943e-33	4.85096e-33	2.94704e-33	1.43941e-32	5.05494e-33	1.40252e-33	2.67724e-32	-2.04254e-33	8.83804e-34	-2.52643e-32	5.68525e-34	-2.06268e-32	-1.13543e-32	4.39482e-33	2.67857e-33	7.19197e-63
-1.45332e-33	1.00745e-33	2.36838e-33	-9.67281e-34	-2.8149e-34	3.05032e-33	9.5055e-35	8.2644e-35	5.6174e-35	-6.69245e-34	1.35172e-33	1.1085e-33	-2.54222e-33	-1.59857e-33	-2.93233e-34	-1.43818e-33	1.0213e-34	-3.17131e-34	-3.64609e-34	-9.14469e-34	8.68702e-34	9.68036e-35	1.16082e-33	4.18887e-34	3.00102e-33	-6.71738e-35	-2.88142e-34	4.93996e-34	-3.00147e-34	-1.08306e-33	4.77191e-65
-6.7138e-35	5.02725e-35	-9.04332e-35	1.603e-35	6.46607e-35	3.7112e-35	-1.93146e-35	-2.51337e-34	7.21526e-35	-1.08025e-34	-5.93548e-35	3.5367e-35	-3.12833e-35	9.06581e-36	-1.87163e-34	-1.90106e-34	-9.44786e-35	-7.25227e-35	-1.73098e-34	-1.52411e-34	-1.54071e-34	2.19232e-35	-1.26087e-35	2.72353e-34	4.15777e-35	-1.53611e-34	2.17539e-35	5.34402e-35	2.85823e-35	-6.55425e-35	3.7815e-67
-4.08366e-36	9.1114e-36	-2.09909e-36	3.32653e-35	-2.61004e-36	-8.34515e-36	-1.35657e-35	3.05971e-36	4.5405e-36	-6.4885e-36	3.61921e-36	-1.74946e-35	1.19745e-36	-1.7691e-36	1.21978e-35	-1.08877e-35	6.4287e-37	-3.86078e-35	7.35449e-37	-1.53706e-36	1.03077e-35	5.16275e-36	-1.42472e-35	7.93631e-38	5.76052e-36	4.83013e-37	-8.86591e-36	3.63306e-36	-1.70713e-36	3.98683e-36	4.10809e-69
-8.57847e-37	7.29541e-37	6.13051e-37	-2.4892e-38	-5.15284e-37	-2.50583e-38	-7.97422e-37	-1.60955e-36	-7.97052e-37	-2.87583e-37	-8.9089e-38	-2.19187e-37	5.52024e-37	1.15735e-36	-2.18188e-36	-8.07161e-37	-8.08457e-38	-9.8835e-37	4.15941e-37	3.9027e-37	-4.31591e-37	-2.41834e-38	4.11885e-37	-2.89837e-37	-7.14216e-37	-1.41506e-36	1.06777e-38	-1.93714e-37	3.22824e-38	-4.8551e-37	1.75036e-71
-5.32669e-38	1.67738e-37	4.79504e-38	1.14714e-38	4.63911e-38	2.20446e-38	-2.84838e-38	3.96571e-38	-1.91808e-37	-4.62096e-38	1.38359e-37	-3.31975e-38	6.5743e-38	3.1361e-38	8.0756e-38	5.79189e-39	-7.71764e-39	2.79442e-38	-5.60624e-38	-3.69242e-38	-4.37697e-39	2.3611e-38	3.25473e-38	-2.23061e-38	-4.45546e-38	-5.93748e-39	-2.73893e-39	-4.89341e-40	-1.01396e-37	-3.18407e-38	1.30262e-73
4.63558e-39	-9.16509e-40	-4.76507e-40	-6.564e-40	2.42614e-39	-8.52151e-41	-7.12712e-39	5.30461e-40	4.42751e-39	1.96363e-39	-3.14178e-39	4.2494e-39	5.1907e-39	-2.24573e-39	8.33157e-39	-1.51006e-40	-1.22186e-38	3.94812e-39	-3.61081e-39	-9.40779e-40	1.71301e-38	-1.82745e-39	2.66171e-39	-4.46785e-39	-4.48766e-39	-1.18034e-38	7.12332e-39	-6.99741e-39	-1.18277e-39	1.51119e-39	9.98247e-76
-5.71836e-40	6.0147e-40	1.88037e-39	-1.53499e-40	-4.82425e-40	1.11894e-39	9.54852e-41	-4.9519e-40	2.00371e-40	7.72273e-42	-4.96904e-40	-5.20998e-40	1.41296e-40	-1.36064e-39	-3.80767e-40	-2.85637e-40	-3.0928e-41	-4.15083e-41	1.34677e-39	2.06094e-40	-9.05185e-40	3.89248e-40	6.14683e-41	-1.85614e-40	5.21995e-40	7.37502e-40	5.16886e-41	1.05216e-40	2.53276e-40	-2.14885e-40	1.24521e-77
6.34379e-41	-8.51189e-41	-1.13462e-41	-3.25673e-41	-2.13025e-41	5.83779e-42	1.88342e-41	1.46505e-41	4.52368e-41	1.16522e-41	5.70254e-42	-3.15622e-41	1.95823e-41	-6.56235e-42	-6.57514e-41	-8.56896e-42	-1.49442e-41	9.26606e-41	1.23137e-41	-1.42863e-40	-1.1627e-40	-5.29409e-41	3.20181e-41	-1.13469e-41	-9.378e-42	6.12573e-41	-8.36755e-41	1.97512e-40	-9.04993e-42	1.90637e-41	1.18695e-79
-3.90833e-42	-9.76394e-44	1.59543e-42	4.45034e-43	-2.21001e-42	1.26366e-43	1.11214e-42	-1.109e-42	-2.77201e-43	-2.69742e-42	2.30288e-42	-1.31294e-43	4.26198e-43	-3.6819e-42	4.50983e-42	-6.86129e-43	-1.9176e-42	3.00487e-42	1.64754e-42	-1.70448e-41	2.48381e-42	2.13642e-42	-3.52749e-42	1.87078e-42	3.11946e-42	-6.31762e-42	2.04188e-42	5.77627e-43	2.44239e-42	7.18803e-43	4.65868e-82
2.7544e-43	9.54315e-44	-3.52933e-43	-2.40789e-43	1.73472e-43	9.28488e-44	2.47908e-43	5.55396e-43	1.1265e-43	2.52559e-44	9.01467e-43	-1.96737e-44	-1.30252e-43	-3.16558e-43	6.03511e-43	1.14524e-44	-8.92148e-43	-7.49715e-43	3.32368e-43	-1.9519e-43	-7.53924e-44	-1.27503e-43	5.31005e-44	7.67601e-43	4.79175e-43	-8.25987e-44	-5.46983e-44	-1.61238e-43	-8.08919e-44	-8.21765e-46	4.37655e-84
-1.75696e-44	1.69333e-44	7.879e-44	-8.98415e-45	1.13756e-44	1.04834e-44	-1.45505e-44	-2.85993e-44	2.05047e-44	-4.51307e-44	2.85976e-44	1.9225e-44	-4.92164e-46	2.15343e-44	-7.86661e-45	-3.34915e-44	-6.56009e-44	4.71192e-44	2.0141e-44	-7.31243e-44	2.23488e-44	4.16607e-44	7.91335e-44	-8.93592e-45	1.27501e-44	-7.49342e-45	6.38057e-45	4.01953e-45	-9.60859e-45	2.14035e-44	3.51247e-86
1.60164e-45	2.19587e-45	1.32634e-45	-3.98485e-46	5.81875e-46	-2.49762e-45	-1.3235e-45	-1.33228e-45	2.28136e-45	5.36813e-45	-1.18615e-44	4.63484e-45	3.52432e-45	-3.30144e-46	3.01452e-45	-4.24295e-45	1.34332e-45	-2.25291e-46	-2.36772e-45	-9.28428e-46	5.18582e-45	-2.50266e-47	9.76521e-46	-2.74944e-45	-5.34229e-46	2.01606e-46	-1.50371e-45	-8.82178e-45	-4.35803e-46	6.91759e-45	4.27409e-88
-1.62919e-47	9.12988e-47	-5.14292e-46	-5.97309e-47	-7.94893e-47	7.67105e-46	6.90715e-47	-3.27761e-46	-1.12095e-46	-6.66813e-47	2.3031e-46	4.71747e-47	-1.45066e-47	-2.82945e-48	-1.68908e-46	-1.99879e-46	1.19133e-47	3.20354e-48	-2.0872e-46	-5.84511e-46	-5.42585e-46	-4.14581e-46	-1.90038e-47	3.22584e-46	-7.7777e-46	1.25373e-46	-7.34556e-46	-8.00699e-47	-1.21623e-46	-1.12123e-46	3.27467e-90
1.47552e-47	-1.0008e-47	-5.5248e-47	-1.60713e-47	3.81699e-47	6.80651e-47	-1.79433e-48	3.15808e-47	2.4903e-47	5.73692e-48	-3.18047e-47	9.23176e-48	1.18445e-47	1.64647e-47	-5.15925e-48	-5.26237e-48	6.12851e-48	2.09454e-47	-3.52168e-48	4.34423e-47	4.19691e-47	5.42669e-47	2.05397e-47	-3.84339e-49	-2.66039e-47	3.79609e-47	-3.0566e-47	-4.22771e-47	1.14864e-47	1.19366e-48	2.54424e-92
-5.35619e-51	8.67594e-49	2.35097e-48	1.25679e-48	-4.02311e-48	-1.72376e-48	6.08384e-48	3.11032e-48	-2.4643e-49	-2.21991e-48	3.07578e-48	1.52453e-48	-4.64355e-49	-5.96042e-49	-1.9601e-48	7.12861e-48	-1.16148e-48	1.76148e-48	-4.76483e-48	4.77334e-48	1.03084e-48	-2.86484e-49	9.45865e-48	-1.69266e-48	1.85776e-48	6.74199e-48	-1.85652e-48	1.86419e-48	3.8079e-48	1.2556e-48	3.61027e-94
-6.58852e-50	-2.8753e-50	3.46495e-50	3.1985e-49	-1.76542e-49	-1.65639e-50	5.14877e-50	5.79765e-49	-7.31678e-50	-8.50991e-50	-1.82236e-50	-1.57941e-49	-1.36013e-49	1.64673e-49	-2.77693e-49	-2.2343e-49	1.82559e-49	-5.96468e-49	1.35255e-49	-1.92613e-49	-9.69119e-50	6.98375e-50	-9.30037e-50	-5.87274e-49	2.49881e-50	-4.44775e-49	-3.97996e-49	2.39465e-50	-3.92242e-49	5.12641e-49	2.2758e-96
-4.02933e-50	7.66647e-54	9.63615e-51	-1.06524e-50	4.28456e-50	-4.64196e-52	-2.20068e-51	-6.53578e-52	-4.36121e-50	7.24681e-51	1.90212e-50	3.32102e-51	1.28493e-50	-5.62111e-51	-4.15484e-50	2.10405e-50	-8.92644e-52	-5.3949e-50	-5.85538e-51	1.45696e-50	-4.09123e-51	-3.53504e-50	1.01355e-50	-5.24339e-51	-1.52416e-50	-1.8433e-50	-2.89257e-50	3.81302e-52	-6.67263e-51	-7.21871e-51	1.44242e-98
1.54351e-51	-1.23089e-51	-2.63878e-51	9.41664e-52	1.95623e-51	3.94545e-51	1.02578e-51	-1.0409e-51	-2.41657e-51	8.66677e-54	-2.65635e-51	-1.15708e-51	7.75417e-51	-2.0783e-51	-5.11598e-51	4.17694e-52	-5.24811e-53	-8.68995e-52	-2.59251e-52	5.2473e-52	-1.25824e-51	1.04112e-51	6.15692e-53	-1.78216e-51	-1.46961e-51	7.17464e-52	5.85488e-51	2.49049e-51	1.43133e-51	6.14341e-51	2.282e-100
-1.15904e-52	-5.72559e-52	1.59645e-52	4.62855e-53	3.24859e-52	3.44063e-53	1.01707e-52	1.76022e-53	8.41611e-53	-2.043e-52	-1.06447e-52	3.76683e-53	-2.6601e-52	-1.55601e-54	1.06606e-52	1.25054e-52	-2.72244e-52	-3.13783e-52	-1.39205e-52	-4.79879e-53	-1.45416e-53	5.74579e-53	4.24129e-52	-1.10336e-52	5.68669e-54	1.78785e-52	-1.43492e-53	-3.76955e-53	1.53697e-53	2.55471e-52	1.13455e-102
2.93661e-54	-7.78747e-54	2.761e-53	-1.06219e-54	1.12716e-53	5.91453e-55	-4.63912e-54	1.86153e-53	-1.0942e-53	8.59069e-54	1.41599e-53	-3.39088e-54	5.46052e-53	-3.22852e-53	1.57892e-53	9.78342e-54	-2.46344e-53	1.57684e-53	8.24842e-56	-1.15298e-54	6.12864e-54	2.15471e-53	4.49539e-54	-9.00544e-55	-3.72193e-53	-1.08726e-53	6.55185e-54	1.38295e-54	3.14388e-54	-9.20305e-54	9.12537e-105
1.28615e-55	-3.87534e-55	1.05324e-54	-1.53722e-54	-3.38409e-54	7.38291e-55	-4.78417e-55	-9.84647e-55	-2.2903e-55	-8.09993e-55	-8.76714e-55	-4.03585e-55	7.41362e-55	2.10446e-54	4.89724e-55	1.42352e-55	2.51367e-54	-3.84307e-55	-3.49327e-55	6.71e-55	2.66732e-55	1.92843e-55	-8.03167e-55	-4.57294e-55	8.33884e-55	1.47432e-54	4.40475e-55	3.25679e-55	7.05234e-55	-2.38929e-54	4.10893e-107
-1.44373e-55	-5.64429e-56	-4.86503e-56	8.99203e-56	1.10364e-55	2.10301e-55	6.89515e-56	-2.40297e-56	-4.8457e-56	5.38452e-56	1.6355e-56	-4.17813e-55	1.04666e-55	6.16141e-56	-9.85063e-56	-1.68341e-55	1.12021e-56	-2.41899e-56	1.4364e-56	1.03183e-56	2.03072e-56	7.14553e-56	-5.38925e-56	1.1909e-55	-3.05134e-56	-2.49005e-55	4.49777e-56	-3.85117e-56	2.51775e-55	1.82184e-56	4.82887e-109
3.57066e-57	-1.92219e-56	6.30918e-57	1.56286e-56	2.49699e-57	7.86563e-57	-7.79333e-58	1.24434e-56	7.24073e-57	-9.86262e-58	9.45871e-57	-2.99511e-56	7.94172e-57	2.52722e-56	-3.28703e-57	-2.01592e-57	9.22199e-57	-1.63723e-56	4.5574e-57	-8.13989e-57	1.31961e-56	-1.06511e-56	-1.49675e-56	1.29505e-56	3.77148e-57	-1.08881e-57	-1.30128e-56	-3.37376e-57	1.12813e-56	2.43423e-57	4.09517e-111
6.21156e-58	-8.25737e-58	5.53793e-58	-4.07185e-58	-4.57636e-58	-4.882e-58	-2.00407e-58	1.48319e-57	-3.7591e-58	1.42547e-57	6.5835e-59	1.99816e-59	-1.46022e-58	5.24171e-58	-7.41259e-58	-5.04025e-60	2.49505e-58	-2.88226e-57	-6.38192e-58	2.25585e-59	3.77657e-58	1.11155e-57	4.83614e-58	2.99431e-58	-2.47219e-58	5.82021e-58	-4.11605e-58	-1.878e-58	1.63189e-57	-2.19639e-58	2.10466e-113
1.75149e-59	-3.03454e-59	2.35748e-59	2.36413e-59	-2.21345e-60	9.00824e-61	1.77432e-59	9.34075e-59	-2.46562e-58	6.47394e-59	-4.99335e-59	-3.09055e-59	1.35492e-58	8.89028e-59	-1.47835e-59	2.05272e-60	-1.95445e-59	5.46044e-60	8.99427e-60	1.71523e-59	1.14218e-58	-1.34788e-59	9.16388e-59	-2.40091e-59	-4.98953e-59	9.10225e-60	-4.32822e-60	-1.37352e-59	-2.97916e-59	-1.41689e-58	1.53036e-115
-2.29933e-59	7.74952e-60	-1.02661e-59	-1.588e-60	-4.40196e-60	-1.02377e-59	4.1254e-60	-5.98712e-60	1.16973e-60	-9.76717e-60	2.46756e-60	3.97189e-60	4.88242e-60	-1.10042e-59	-7.10145e-60	1.85855e-59	-5.3296e-60	1.84246e-60	-3.08904e-60	2.15867e-60	4.58045e-60	-1.96748e-60	1.45551e-60	3.39149e-60	-2.46642e-60	-1.1572e-60	3.63794e-60	-7.04487e-60	1.70305e-59	-1.76615e-60	1.98104e-117
-1.1751e-60	-2.04681e-60	-5.60145e-61	1.97266e-61	-1.50897e-61	-1.20667e-62	-1.46317e-60	-5.03932e-61	2.8749e-62	-5.69705e-62	-1.07712e-61	2.12741e-61	-2.06251e-61	1.7669e-60	2.04475e-61	-8.10769e-61	1.96668e-60	1.52293e-60	-6.47445e-61	-8.64056e-62	-1.03752e-60	1.895e-61	4.14851e-63	-1.52223e-60	1.04431e-61	-3.9868e-61	-1.28046e-60	1.16977e-61	-3.91796e-61	1.74035e-60	2.73141e-119
4.79925e-63	-6.39584e-62	-6.14948e-62	1.59048e-62	-6.80537e-63	-1.50336e-61	3.63355e-63	5.71686e-62	1.05089e-62	2.05618e-64	-2.36902e-62	-2.64269e-62	-3.32639e-62	1.01199e-61	-1.44001e-62	-4.29059e-62	5.53038e-62	-2.46728e-62	1.1212e-62	3.78039e-62	1.18979e-62	4.38917e-62	-2.09836e-63	-1.07687e-62	4.54166e-62	-1.35793e-61	-2.08512e-62	-5.30469e-62	7.7914e-63	3.74843e-62	8.14704e-122
-1.35071e-62	3.9892e-63	-4.18376e-64	3.11922e-62	1.89246e-63	-7.3441e-63	2.28249e-63	3.12225e-63	2.17613e-64	-4.93339e-63	1.41934e-62	2.99181e-63	3.83382e-63	3.74568e-63	1.23624e-63	2.19837e-63	-4.50454e-63	-5.11598e-63	3.86403e-64	3.96736e-63	2.00391e-63	-5.45908e-63	1.32446e-62	7.84794e-63	5.44742e-64	2.29341e-62	-1.10229e-63	7.53251e-64	-1.66016e-63	-2.15635e-63	2.38247e-123
-3.71714e-64	-6.61036e-64	-2.1009e-63	3.48276e-65	2.19387e-64	5.9809e-64	2.19587e-64	-2.26674e-64	1.13361e-63	1.29267e-64	-3.32752e-64	-7.07881e-65	-2.04129e-63	6.26315e-65	-2.53434e-67	-1.21195e-64	-2.33553e-64	2.30268e-64	7.94053e-65	-1.52827e-64	-4.03867e-64	7.65014e-65	1.31071e-64	5.80197e-64	-4.47067e-64	1.59744e-64	-5.24745e-64	-9.05178e-65	-1.43529e-65	-7.28532e-64	1.27985e-125
7.30102e-65	5.32922e-65	-3.41625e-65	6.81729e-65	1.85648e-65	2.06565e-65	7.42441e-65	-4.51716e-65	-9.534e-66	-9.08627e-67	9.60308e-65	3.03519e-65	-1.17872e-65	2.15304e-64	-7.89417e-65	-4.401e-65	-6.04879e-66	-5.65819e-65	2.74652e-65	5.47932e-65	1.07988e-65	6.507e-66	-2.3188e-65	6.21093e-65	-9.39138e-65	3.08586e-65	-1.9291e-65	-2.79038e-65	-2.10927e-67	1.09424e-64	1.21653e-127
-1.5731e-66	-1.34411e-67	-1.48615e-66	2.10305e-66	-1.23471e-65	2.52501e-66	-1.90633e-66	3.47126e-67	1.61275e-66	-3.50926e-68	-4.95588e-66	-3.41827e-67	1.10831e-65	3.55119e-66	-1.77373e-66	-8.07461e-67	-4.77539e-66	1.59419e-66	6.63634e-67	1.16722e-68	2.17624e-66	-6.96829e-66	-5.83972e-67	4.09262e-66	-1.86582e-66	4.95411e-66	-1.67879e-66	4.68825e-66	2.06178e-66	2.1451e-66	4.96075e-130
-4.04355e-67	8.21674e-68	4.2938e-68	2.23189e-67	1.43967e-67	-1.25489e-67	1.85626e-67	-1.27361e-67	-5.93461e-67	1.55878e-67	6.33967e-68	-9.16575e-68	7.54646e-70	-1.05018e-67	-8.28477e-67	-1.10741e-67	-6.27332e-67	-2.16117e-67	-3.06337e-67	1.75179e-67	-1.16766e-67	3.06914e-67	5.8849e-68	-5.14252e-68	-9.11795e-68	5.29217e-68	3.96726e-68	6.06474e-68	4.80169e-68	4.24483e-67	2.28522e-132
-1.78778e-68	2.5192e-68	1.55754e-70	3.50142e-69	1.25512e-68	-2.14902e-69	1.50935e-68	-4.5393e-69	-1.94347e-68	-2.4155e-68	-3.17412e-68	-2.52633e-68	-3.52196e-68	1.66877e-68	6.97994e-68	1.85104e-68	-8.1494e-69	1.38203e-68	4.50623e-68	1.1284e-68	2.26616e-68	4.85566e-68	1.37418e-68	-1.65504e-68	-3.53128e-68	-8.02114e-69	4.69019e-68	3.56308e-69	2.03336e-69	-5.67189e-68	2.32119e-134
1.38921e-69	-7.98931e-70	1.63164e-69	-3.40395e-69	-2.63339e-70	-1.28221e-69	-4.94894e-70	4.53132e-70	9.64213e-70	5.38739e-69	1.19376e-69	2.39647e-69	-2.62016e-70	3.31214e-69	6.98377e-70	-6.90958e-70	1.34477e-69	-3.61114e-70	6.46018e-69	-5.23601e-70	-2.09547e-69	6.58705e-70	-5.77482e-70	2.26998e-69	-5.31583e-71	1.75788e-69	1.3611e-70	1.6691e-69	8.57684e-69	1.59735e-69	2.04376e-136
7.85665e-71	1.43811e-70	-4.54612e-70	-4.43086e-70	-3.35364e-70	1.88346e-71	-5.97875e-71	-2.66813e-70	6.65425e-71	-1.939e-71	2.89502e-70	3.72934e-70	-1.22084e-70	4.96239e-70	-7.07634e-72	3.17993e-70	-5.35023e-70	-5.075e-71	5.45739e-72	-8.19806e-71	1.18427e-70	5.2682e-70	8.15929e-71	-2.37422e-70	-5.88843e-70	2.48893e-70	3.68133e-71	4.57676e-70	-1.10158e-70	-6.6816e-70	2.93571e-138
2.27023e-71	4.00694e-71	5.3224e-72	8.45869e-72	2.09661e-71	6.65803e-72	-1.37936e-73	-1.12941e-70	-4.85382e-72	-2.97495e-71	-1.90755e-71	1.38508e-72	3.03892e-71	-2.92527e-71	-8.39568e-71	5.08218e-71	6.80087e-72	-2.17591e-71	6.56952e-72	2.90147e-71	3.81631e-71	9.9481e-72	9.25934e-71	8.11673e-72	3.92279e-72	5.42242e-72	4.68705e-72	-4.40863e-72	9.22662e-72	5.51913e-72	3.9947e-140
3.34741e-72	1.39437e-72	-9.59542e-73	-3.36806e-73	1.488e-72	2.83908e-73	3.01374e-72	6.10818e-73	-4.75857e-72	2.75747e-72	1.13772e-72	1.07661e-72	-2.27838e-72	-7.83693e-73	6.15042e-73	-1.60539e-72	2.07293e-73	-1.39065e-72	-3.28651e-72	-2.28623e-72	-1.30825e-72	-8.54093e-73	-5.75155e-72	-1.61095e-73	-2.32836e-72	1.56903e-72	4.95296e-72	3.92171e-72	-1.03494e-71	-3.86881e-72	2.9082e-142
-3.13201e-74	-7.20071e-74	-1.46392e-73	1.56136e-73	2.93456e-73	3.00891e-73	7.94776e-74	1.15174e-73	1.79383e-73	1.58338e-73	-7.41393e-75	5.31266e-73	1.11067e-73	-4.14164e-73	5.63647e-74	1.85578e-74	5.80861e-74	-1.1004e-73	-4.05937e-74	2.58238e-73	-9.64353e-75	-7.91395e-74	-9.7134e-74	1.15649e-73	-3.06425e-73	-1.22953e-73	4.10078e-74	-6.5776e-74	-5.50831e-73	7.32154e-74	1.31192e-144
2.23758e-74	2.19402e-75	1.58327e-75	-4.66573e-75	-8.57378e-75	2.88027e-74	-5.51134e-75	-6.99643e-76	2.18535e-74	-1.01115e-74	-4.7876e-74	-4.44511e-74	1.11036e-75	6.75133e-75	-6.17708e-75	-2.66933e-76	1.36317e-74	-2.60009e-74	5.12365e-76	8.32162e-75	1.20216e-74	2.36561e-74	-1.15379e-74	2.66471e-74	-4.23515e-75	-8.14137e-75	-1.25232e-74	-1.06529e-74	-4.26921e-75	7.0748e-75	9.29812e-147
3.41294e-75	3.34221e-76	2.5172e-76	3.20685e-75	2.9615e-75	-4.57797e-75	2.9253e-76	2.56122e-75	2.86787e-76	4.68805e-76	1.74818e-75	1.91972e-75	9.04238e-76	2.73164e-75	2.84218e-75	1.09251e-75	1.06208e-75	1.76734e-75	9.64745e-76	4.91605e-76	-5.13952e-76	2.08249e-75	-6.31115e-76	-3.29193e-76	-3.17763e-75	-5.87975e-76	1.41448e-76	5.57903e-76	8.38191e-76	1.23137e-75	1.066e-148
1.04823e-76	-5.58962e-78	3.06211e-76	-1.63398e-76	-2.91657e-77	-1.40983e-77	-2.59986e-77	-9.93165e-77	5.72961e-77	-3.09961e-76	-2.67717e-76	9.30745e-77	-1.53475e-77	-2.06881e-76	1.25167e-77	-4.01089e-77	2.40192e-76	3.28015e-77	-1.6963e-76	-3.11073e-76	1.28825e-76	3.10576e-76	-2.67741e-76	1.71825e-77	-6.95928e-77	4.38935e-77	-3.85383e-77	4.59519e-77	-1.71174e-76	1.14043e-76	7.89583e-151
-2.92363e-78	-2.54772e-77	-3.10366e-78	-1.79466e-77	4.04203e-78	-1.67932e-77	5.04733e-78	-3.87821e-78	-4.99395e-78	-8.38423e-78	1.82931e-78	-6.17729e-78	-7.2843e-79	-3.96489e-77	-6.03183e-79	-3.97127e-78	1.08811e-77	-2.55872e-79	1.77629e-77	-9.0275e-79	-8.06444e-78	-5.70003e-78	-1.1874e-77	-7.39407e-78	3.67974e-78	2.52201e-78	6.20162e-78	-1.42501e-78	-7.18438e-78	-1.82706e-77	4.22747e-153
4.48931e-78	-6.39065e-81	-4.91925e-79	-1.49296e-79	5.31003e-80	-7.1597e-80	6.02884e-79	-1.04608e-78	-4.74484e-79	2.84983e-79	1.99897e-79	1.04827e-78	2.19117e-78	-1.09053e-79	2.68739e-79	8.09002e-80	3.02463e-79	1.12603e-78	1.7192e-79	-1.22031e-79	5.0045e-79	1.22966e-79	-2.17513e-79	1.32983e-78	-8.34101e-79	1.63775e-78	6.19264e-80	-1.06594e-78	-2.79231e-78	-6.71278e-80	4.40257e-155
6.4873e-81	8.81551e-80	7.44101e-80	-3.23005e-79	1.8402e-79	-2.98955e-80	-3.85634e-80	2.8538e-80	-3.45096e-80	1.02499e-79	-1.94106e-80	8.4674e-80	-4.84321e-80	-2.06791e-82	-1.09372e-79	1.17222e-79	2.72615e-80	-1.7063e-80	-7.80291e-80	9.79428e-81	2.72914e-79	8.53609e-81	-7.24841e-80	-9.97795e-81	-1.826e-79	-8.23276e-80	1.08977e-79	5.00084e-80	2.12394e-80	-3.83713e-80	3.45581e-157
4.19864e-82	-3.40313e-81	5.46162e-81	1.29215e-81	3.65514e-81	8.44594e-81	-7.36789e-81	1.67644e-81	-4.20811e-81	1.19867e-80	1.10954e-81	7.34092e-81	1.30955e-81	1.54881e-81	1.56158e-81	7.66612e-81	-7.18235e-82	-1.5758e-81	-4.25344e-81	-1.49924e-80	-3.58981e-82	1.38038e-80	-3.90341e-80	-2.80287e-81	-2.16197e-81	5.69335e-82	2.84431e-81	-1.85803e-80	4.11336e-81	-5.85048e-81	2.8444e-159
-1.15087e-81	7.35737e-82	1.03773e-82	-7.15059e-82	-1.39944e-81	-4.80091e-84	-1.65788e-81	6.81101e-82	-8.79376e-82	-6.38176e-82	-1.10497e-81	4.13533e-81	-1.83859e-82	-8.92287e-82	1.54227e-82	-5.93467e-82	-1.02412e-82	-1.04021e-83	-2.22533e-81	-1.93646e-82	2.05895e-83	-1.99929e-82	-4.82574e-82	-1.52839e-81	1.48328e-81	-2.37386e-82	-2.62325e-82	-3.74901e-82	-1.556e-82	-3.05429e-82	3.846e-161
-1.81294e-82	-4.34629e-83	2.85315e-83	2.79412e-83	-4.3495e-83	-2.09095e-82	-2.8981e-82	2.87675e-83	1.9349e-82	9.78908e-83	8.60927e-83	3.77512e-83	4.16127e-83	2.25369e-82	-5.48378e-83	-7.02153e-83	1.86953e-82	1.48775e-82	1.36309e-82	-2.61062e-83	-2.74808e-83	5.27152e-83	-3.00505e-83	-1.725e-82	2.28191e-83	-6.95658e-83	-1.96734e-83	-8.19226e-84	5.41451e-83	-4.79999e-83	4.0469e-163
-4.45144e-84	3.39992e-84	4.51883e-84	-8.6541e-84	-1.2668e-83	3.0939e-84	2.48081e-84	-1.13981e-83	1.77547e-84	2.6891e-83	6.24038e-84	-3.82182e-84	-3.13247e-84	1.05675e-83	-2.73126e-84	1.79796e-84	6.51665e-85	8.37764e-84	2.35478e-83	-2.12001e-84	1.299e-84	-1.05179e-83	-2.43969e-83	-3.16428e-85	8.13731e-85	1.37068e-84	-1.51364e-84	1.49945e-84	8.3519e-84	8.97553e-84	2.83943e-165
-1.97779e-85	2.44421e-85	-1.73146e-84	-2.10572e-84	3.54048e-85	3.11907e-85	1.75314e-85	-3.14093e-85	1.75454e-85	-3.43487e-86	-2.05403e-85	-7.37211e-86	-7.59324e-86	4.97011e-85	-2.91987e-85	-1.04256e-85	7.51338e-85	-5.23761e-86	1.54967e-85	5.72815e-85	4.04675e-86	2.07509e-86	1.61177e-85	2.29784e-85	-4.47346e-85	8.18024e-85	-2.1491e-85	-5.67928e-85	2.72274e-85	1.69336e-85	1.06524e-167
-1.42814e-86	-1.32548e-86	-3.44115e-85	-6.84043e-86	-1.19131e-86	-7.57849e-86	-4.41002e-87	2.09704e-86	-6.71721e-87	1.3937e-86	-7.37812e-86	1.22741e-87	-1.52843e-85	-2.3127e-85	-2.40914e-86	-7.40743e-87	2.79382e-86	3.7049e-86	5.13765e-87	-3.60123e-86	3.76687e-87	-1.54048e-87	-7.34306e-86	-3.35701e-86	2.25066e-86	4.29416e-86	4.41522e-86	4.75293e-86	-1.20774e-86	8.44164e-86	2.36828e-169
2.98791e-87	-2.17182e-88	-1.69598e-87	8.54195e-87	-6.22565e-88	-2.6165e-87	4.47866e-87	3.12731e-88	5.23301e-87	9.81211e-89	-5.65501e-87	1.52146e-87	-5.70431e-87	-2.29481e-86	1.16106e-88	-9.35661e-88	6.97759e-87	8.41638e-87	-2.12287e-87	4.16914e-87	6.07015e-87	9.91472e-88	3.66598e-87	-1.37997e-87	-2.74878e-88	4.81544e-87	-1.66899e-88	-7.73999e-89	6.31217e-87	-1.41662e-87	9.93668e-172
6.65737e-89	-7.63773e-88	5.68099e-88	-7.46202e-89	2.00299e-88	-2.2642e-88	4.67382e-89	5.99271e-88	1.128e-87	-8.2984e-90	5.99056e-88	1.49664e-89	2.11807e-87	-6.38785e-89	1.10757e-90	-2.05605e-88	1.0206e-87	-2.37248e-88	-3.34844e-88	-4.03675e-88	-2.00048e-88	-3.84855e-88	-4.7857e-88	2.14124e-88	-8.34926e-89	-3.78513e-88	4.35934e-88	3.16875e-89	3.44763e-89	-2.67363e-88	9.78285e-174
-1.0523e-89	-1.27357e-88	1.49682e-90	3.18419e-89	-9.11737e-90	2.68958e-89	-1.19603e-90	-7.6842e-89	-7.10145e-89	2.35594e-89	1.00816e-88	5.79203e-89	3.76366e-89	-2.53418e-89	2.83574e-90	1.65929e-89	-5.15246e-90	-9.49879e-90	7.18166e-90	-4.11168e-91	-3.15792e-89	6.13709e-90	1.44256e-88	-6.8141e-89	-2.39855e-89	-2.59302e-89	3.57387e-89	-1.20718e-89	2.10298e-89	5.99705e-89	7.8884e-176
3.14366e-90	-4.67111e-91	-1.40208e-89	-1.30047e-90	-7.47464e-91	3.78225e-90	-5.34067e-91	1.12895e-89	3.03364e-90	3.00575e-90	2.51245e-90	-3.87899e-90	3.21752e-91	1.97611e-90	-4.03514e-90	2.0303e-90	-5.97097e-91	1.24312e-90	3.96887e-91	-1.40485e-90	2.93049e-91	4.08018e-92	9.33977e-91	-5.9838e-91	9.84164e-92	-1.57e-90	2.02396e-90	6.94319e-90	1.16802e-90	1.65153e-90	4.79208e-178
5.99415e-91	-8.42422e-92	-8.96571e-92	-6.60437e-91	-4.23741e-91	-1.50613e-91	-1.51962e-90	5.52001e-91	-6.45471e-92	-1.46421e-91	9.67616e-92	-5.7367e-91	6.71008e-91	9.47723e-92	-3.83873e-91	-1.45831e-91	-1.51102e-91	-1.05287e-91	-4.66679e-91	-2.77489e-92	-3.98393e-92	-3.04259e-92	-1.21373e-91	-2.47504e-91	-5.33219e-92	-3.08188e-92	-1.40114e-91	4.45557e-91	-7.63085e-92	-3.49052e-91	5.29932e-180
-1.67079e-93	1.77453e-92	-5.34802e-92	7.77383e-93	-5.07977e-93	-4.84259e-92	2.14017e-93	-3.93695e-93	5.27398e-92	-1.22626e-92	2.98416e-93	1.57579e-92	1.28601e-92	-2.10393e-93	2.37383e-93	5.81767e-93	-3.77539e-92	-2.12941e-92	-5.09302e-92	-3.07919e-93	2.75013e-93	1.11418e-92	1.32444e-92	-7.28622e-93	8.70417e-92	1.11363e-92	2.99024e-92	-4.4637e-92	-3.27341e-93	1.89855e-93	2.44712e-182
6.99501e-94	1.29555e-93	5.12651e-94	-5.16605e-93	1.63204e-94	2.83474e-93	-1.20895e-93	-4.37192e-95	9.65772e-94	7.06384e-94	2.80692e-94	7.20196e-93	2.79446e-94	2.75881e-93	1.65117e-93	-1.70295e-93	-6.09254e-94	-6.96414e-95	4.04065e-93	-7.08824e-94	-3.1871e-94	1.94401e-93	8.95019e-95	-2.24096e-93	3.71772e-95	1.94326e-93	2.06721e-93	-3.90042e-93	3.97245e-94	-9.38066e-94	1.55757e-184
-2.0422e-95	5.98062e-95	-2.68463e-94	-2.09674e-94	-9.1981e-95	-4.08476e-94	1.14162e-94	-7.86537e-95	-1.34079e-94	-1.92295e-94	6.27144e-95	-1.92897e-94	-8.91755e-95	-4.43011e-94	-8.40582e-95	1.56686e-94	1.01104e-94	5.26347e-94	8.34794e-95	-1.14552e-94	2.28245e-94	2.59688e-94	-7.19058e-95	2.23069e-94	-1.08965e-94	-8.13919e-95	1.12296e-93	5.45481e-94	-9.79195e-95	-1.36895e-94	2.73372e-186
1.76715e-95	1.93136e-95	5.40607e-96	9.17843e-96	-6.69431e-96	2.60396e-96	-7.64957e-96	-2.37543e-95	-1.05863e-94	-3.36006e-95	-1.9709e-95	3.11093e-95	-2.04028e-95	1.38364e-95	-2.38589e-97	-3.88568e-95	3.9405e-96	-6.64398e-97	-4.01283e-97	-6.27966e-96	3.06232e-95	-5.3691e-96	1.67376e-96	-2.44298e-95	5.48004e-95	-4.2403e-95	-1.18745e-95	1.36169e-95	1.4297e-95	-1.82331e-95	2.45691e-188
1.76913e-96	-1.94474e-96	-2.727e-97	-1.6048e-96	1.0863e-96	-6.65043e-96	5.38827e-96	6.48279e-96	-6.75549e-97	-2.20522e-96	1.27826e-97	-1.18592e-97	-1.30385e-96	-1.72313e-96	1.04458e-96	-2.51833e-96	-2.76843e-97	-9.68161e-97	1.61228e-96	1.52618e-96	6.48633e-97	2.46642e-96	2.93255e-97	3.63185e-96	3.4129e-96	-8.85189e-97	-2.38333e-96	-1.80835e-96	1.27817e-96	-1.60662e-96	1.94802e-190
-4.72584e-98	-1.22326e-97	5.8733e-98	-6.09806e-98	1.5261e-97	-1.99742e-99	-2.39182e-97	-4.7337e-99	-1.34467e-97	-1.56354e-97	9.07624e-99	-3.53298e-97	-5.65486e-98	1.63077e-98	6.74341e-98	-1.08236e-97	9.3535e-98	-6.69148e-97	3.89683e-98	1.13272e-97	-6.96962e-98	-1.38491e-97	1.39418e-97	2.05352e-97	7.53681e-98	-1.95134e-97	-6.05155e-97	-8.51951e-97	-1.11996e-99	1.12639e-97	1.99703e-192
-3.10231e-98	8.18425e-99	-5.01552e-100	-7.06378e-99	6.91905e-99	-2.34171e-98	-7.7238e-99	5.94976e-99	-1.43238e-98	2.09057e-98	9.69945e-99	5.81014e-98	-1.37077e-98	-2.09317e-98	-8.49864e-99	-1.05669e-98	2.61595e-98	-3.02895e-98	7.43676e-99	2.45486e-98	-3.36158e-99	1.57528e-98	4.85326e-99	3.91962e-98	2.50652e-99	-2.90175e-98	3.41928e-99	6.62391e-99	7.84055e-99	-4.5209e-98	1.37811e-194
-1.98278e-100	-5.86939e-100	7.2248e-101	1.7922e-99	-4.01692e-100	1.66545e-99	4.59933e-100	5.04046e-99	1.07357e-99	-2.50538e-100	-6.37314e-100	-1.69289e-100	1.12204e-99	3.5466e-99	1.14042e-100	7.4258e-100	3.2207e-99	-1.0717e-99	-1.96553e-99	-1.60725e-99	-2.89373e-100	7.18014e-100	-9.12004e-100	-1.48533e-99	9.14666e-100	2.35454e-99	9.07633e-100	-9.5724e-100	9.0491e-100	-5.33135e-100	7.90348e-197
-3.26095e-100	-4.1939e-101	-5.4477e-102	2.98412e-101	8.95095e-102	-5.08533e-101	-7.53265e-101	4.46538e-101	-1.11145e-101	-5.05282e-101	4.3226e-101	1.60325e-101	-3.22987e-101	-1.57894e-100	4.86887e-102	4.60777e-100	-5.36755e-101	6.17886e-101	-8.0115e-101	-1.12598e-100	-7.14797e-102	7.35134e-101	-3.85743e-101	-1.28705e-100	-1.02023e-100	7.65028e-101	2.93934e-100	-3.81087e-101	-1.2189e-100	6.36809e-102	5.30779e-199
2.37456e-102	-7.66444e-102	4.48618e-102	2.46821e-102	-3.52239e-102	1.1336e-101	-1.20406e-101	3.20959e-102	4.40759e-102	-2.97131e-101	-1.44959e-101	-2.2624e-102	-6.41084e-101	2.51152e-102	-2.97165e-102	-2.90308e-101	-4.07008e-102	1.13745e-101	-2.88099e-101	-5.79105e-102	-1.12082e-104	-4.93186e-102	8.47976e-102	-1.49259e-102	7.00548e-103	2.40782e-101	2.24973e-101	7.94257e-102	8.31128e-102	-1.73256e-102	8.80164e-201
-6.23444e-104	1.8513e-104	-2.07122e-102	5.75858e-104	-2.69775e-102	2.19901e-103	5.63364e-103	-4.45684e-103	-1.65765e-102	3.04583e-103	-2.59669e-104	2.97325e-102	-4.31633e-103	5.08736e-103	-6.59058e-103	-1.00038e-103	1.35242e-102	-1.1529e-102	-1.66369e-102	9.47698e-104	6.37318e-104	-3.97961e-105	3.86695e-103	6.37278e-103	-1.53686e-102	9.34355e-103	-5.63031e-103	-1.60258e-102	4.63616e-103	-1.00202e-102	3.85446e-203
1.85279e-103	9.66438e-105	1.48965e-103	1.97584e-103	-2.8293e-104	-1.23703e-103	1.5214e-104	-2.91063e-103	-4.97371e-104	-9.04643e-104	7.42296e-104	6.73752e-104	-8.84362e-104	-5.26405e-104	-3.83394e-104	4.56803e-104	8.49835e-104	5.64136e-104	2.47342e-104	7.16172e-104	4.93625e-105	3.57884e-104	7.72629e-104	-3.76981e-104	2.80839e-103	1.03855e-104	-1.63839e-103	-1.2416e-104	3.89686e-104	-7.07426e-104	3.689e-205
6.73061e-106	6.98394e-105	-1.68692e-105	3.74829e-106	-3.38753e-105	-1.49292e-104	7.21764e-105	-1.11518e-105	2.63182e-105	3.46048e-106	9.48326e-106	1.14253e-104	2.78768e-105	3.6562e-105	2.24023e-105	-1.11283e-104	1.07789e-104	-1.80533e-105	9.70712e-106	-1.0521e-106	-2.36532e-106	-5.35635e-106	-1.82672e-105	1.6663e-105	-5.13188e-105	-8.6461e-106	-4.26222e-105	1.78933e-104	-3.20357e-105	2.69004e-105	1.13816e-207
1.43467e-106	1.0398e-105	8.23112e-106	6.76612e-106	-2.11713e-105	-3.58345e-105	2.45258e-105	7.36371e-106	-7.18838e-107	-6.32869e-106	-2.58384e-106	3.32282e-106	-9.18717e-107	7.58819e-107	2.30318e-106	1.29744e-105	1.93548e-106	1.5164e-106	1.54902e-105	2.35104e-107	3.08938e-106	-5.39626e-107	-3.20689e-106	-1.10804e-106	-2.1317e-106	6.50157e-107	-6.68864e-107	-5.39802e-106	-3.21594e-106	-2.5081e-106	3.1637e-209
-8.4483e-107	3.42e-107	7.77906e-107	-2.02639e-107	-1.78872e-107	4.14729e-107	-1.1276e-108	-5.63855e-108	-4.18138e-107	-3.22924e-108	2.08139e-107	3.93804e-107	-2.29216e-107	4.74385e-108	6.15077e-108	6.62677e-107	4.80708e-107	6.15273e-107	-1.75736e-107	1.42118e-106	3.05145e-107	3.68994e-106	-6.7e-107	3.33689e-106	-4.94773e-107	-6.48802e-108	9.0437e-108	-1.14116e-106	4.48862e-107	4.67546e-107	3.24885e-211
1.94389e-108	4.12368e-108	-4.93433e-108	-1.8123e-108	1.32699e-107	9.81023e-109	1.31116e-107	2.15528e-108	1.95088e-108	-6.9175e-108	-1.19397e-107	-3.63446e-108	-7.84234e-108	-7.61168e-108	-1.00383e-108	-2.23813e-108	3.40779e-108	-8.0577e-109	-1.03182e-107	-1.64688e-108	5.00739e-109	-3.76516e-108	-2.21516e-108	-6.25812e-108	1.48459e-107	-9.2318e-108	-8.8608e-108	-4.84127e-108	3.3297e-108	1.61545e-108	1.33612e-213
8.06744e-109	-9.90648e-110	2.69534e-109	2.82109e-110	-1.28625e-109	1.99098e-109	1.34189e-109	9.60127e-110	2.21284e-109	7.72951e-109	-2.04484e-109	-4.16822e-109	-2.91178e-109	-1.80022e-109	-5.34777e-109	-4.76552e-110	2.52584e-109	-6.38758e-109	-1.81063e-109	-1.81113e-108	1.40047e-108	4.56157e-109	-6.04133e-109	-3.21609e-109	1.0404e-108	2.4085e-109	2.47651e-110	-4.28351e-110	3.89109e-109	-8.92294e-109	1.0598e-215
-5.9679e-110	-1.50902e-110	6.16551e-111	-2.99422e-110	4.03843e-110	-4.74739e-111	3.93571e-110	-2.3033e-110	-1.27217e-111	1.92619e-110	-6.10972e-110	4.20685e-110	7.4498e-110	-4.83547e-110	2.23525e-110	-7.91956e-111	-1.99894e-110	1.1589e-109	-5.00915e-110	1.56642e-110	-8.66315e-111	-8.99629e-110	-4.15553e-111	7.87157e-111	3.2751e-110	-3.62707e-110	1.4526e-110	7.47748e-110	-4.50852e-111	2.29152e-110	5.63506e-218
8.4133e-111	2.25266e-111	5.04502e-111	-3.44696e-111	8.97596e-111	-8.22691e-111	5.85665e-112	-5.67079e-111	3.03001e-111	-2.12472e-112	1.16244e-110	6.58326e-111	2.18492e-111	-4.0256e-111	2.89564e-111	-7.1902e-113	-8.09113e-111	1.48672e-112	-8.0879e-111	-9.49527e-112	3.47423e-111	-7.80793e-111	-2.34638e-111	-1.74603e-111	-9.78058e-111	-2.82034e-111	-3.00919e-111	1.46679e-110	3.25492e-112	2.73218e-112	1.05239e-219
-2.94843e-112	-8.82863e-113	6.09385e-112	-4.87318e-112	-5.13896e-112	-2.85453e-112	1.48994e-112	5.17673e-112	2.23623e-112	1.86789e-112	-4.15366e-112	3.70441e-112	7.58781e-112	1.87738e-112	-2.04693e-112	2.88556e-112	-1.81901e-112	2.31564e-112	2.043e-112	3.83742e-112	6.77363e-112	-2.55768e-112	2.38844e-112	-2.79762e-112	-3.29661e-112	-1.99465e-112	1.35135e-111	-2.41391e-112	6.68274e-113	-1.1056e-111	6.66508e-222
-4.14525e-113	-1.48856e-113	-4.60808e-114	-7.23997e-115	1.64463e-113	-3.13616e-113	-1.71641e-113	-1.18795e-112	2.26587e-113	3.28214e-114	-6.42027e-113	-2.17407e-113	9.01475e-113	-3.42057e-113	1.04243e-112	-9.27223e-113	-3.58175e-114	1.46169e-113	-1.60015e-113	8.40156e-113	1.27462e-113	-2.41337e-113	-3.20711e-113	-1.51144e-113	1.27087e-113	4.11413e-113	1.37536e-112	1.57846e-114	-1.19841e-112	-3.22232e-113	9.72181e-224
-4.59758e-114	1.00326e-114	-4.16948e-115	1.45648e-114	-3.3722e-114	-1.18241e-113	-8.72508e-114	-2.32292e-115	-2.64923e-114	2.19329e-117	-4.68252e-114	3.15224e-115	-1.16298e-114	2.2353e-114	-8.38539e-115	-2.31053e-115	9.02021e-115	-1.03277e-114	-2.62612e-114	6.30299e-114	-2.54338e-114	-2.06988e-114	1.02723e-114	-3.91277e-114	1.33727e-114	-8.75159e-116	1.21528e-113	-1.56036e-115	5.02612e-114	-5.1613e-115	5.38613e-226
-1.68398e-115	4.74356e-116	1.03625e-115	1.8689e-115	1.37459e-115	1.03824e-115	1.22875e-115	-2.8083e-115	-1.06534e-115	9.00445e-116	-1.39146e-115	-4.33597e-115	-2.18771e-115	1.05251e-115	7.24966e-116	7.66366e-115	-8.57574e-115	-1.11704e-115	6.10079e-115	7.75265e-117	2.70214e-116	-6.2988e-115	1.97728e-115	-3.71428e-115	1.41139e-115	-3.40221e-116	-1.20437e-115	-4.70341e-115	-3.02236e-115	-2.81643e-115	3.20042e-228
-1.10104e-117	-8.90912e-118	1.05683e-117	2.38347e-116	9.51146e-117	5.8514e-116	-1.59006e-117	1.87145e-116	-3.89311e-116	-8.81928e-117	-5.58794e-117	9.08767e-118	1.35466e-116	2.67593e-116	2.10428e-117	-5.21804e-117	1.33263e-116	9.07811e-117	1.83117e-116	-6.91542e-117	7.40079e-118	-9.52048e-117	-9.53309e-117	-1.57318e-116	9.7704e-117	-3.3756e-117	1.31253e-116	1.36982e-116	4.72182e-116	3.0279e-117	1.07732e-230
-1.08443e-117	-4.17963e-117	-5.97728e-117	4.36844e-117	-2.50493e-117	-2.04726e-117	-2.23853e-117	-1.77759e-118	-1.28911e-117	-2.44801e-117	8.94287e-119	1.67541e-117	-6.09304e-117	-1.75435e-117	4.92432e-117	1.49232e-117	1.793e-117	2.12234e-117	1.19143e-117	-1.06686e-118	-2.89554e-117	5.92802e-118	-8.20155e-118	-2.21306e-117	1.13425e-117	5.59156e-117	-9.05152e-118	3.11386e-117	3.00583e-117	1.62372e-117	2.44308e-232
-2.22913e-119	5.96215e-118	2.17478e-118	-4.43891e-119	4.17495e-119	2.26862e-119	-4.52013e-118	-1.78718e-118	6.9114e-119	2.65866e-119	-1.78004e-118	2.36937e-118	1.21752e-118	1.10131e-117	-1.22285e-118	-1.69211e-118	2.27961e-118	-7.87137e-119	6.04719e-119	4.25326e-118	-1.04348e-119	9.19878e-119	-1.34084e-118	-2.99916e-118	-2.19909e-118	4.257e-119	-4.08867e-118	-7.36815e-118	-1.86322e-118	4.75503e-119	3.1648e-234
-1.89074e-119	-5.82133e-120	2.52448e-119	5.94591e-120	-3.88307e-119	1.75569e-120	-7.63775e-120	-3.38923e-119	-1.18431e-119	3.56798e-119	4.5465e-119	2.42274e-119	7.13168e-120	-4.86733e-119	5.00873e-119	2.8237e-120	6.3463e-120	-2.25426e-120	-1.46128e-119	-1.03393e-119	2.59992e-120	7.34634e-120	-4.22839e-119	1.23811e-119	1.36146e-120	2.08226e-119	2.17576e-121	-1.48168e-120	2.15563e-122	-2.77726e-120	1.55991e-236
-6.36639e-121	1.62093e-121	-5.87809e-120	4.61338e-121	-2.54353e-121	4.21126e-121	-1.68576e-120	3.91397e-121	9.51191e-121	-3.96145e-120	-1.18101e-120	1.87863e-120	1.24055e-120	2.9974e-121	-1.20154e-120	-1.46263e-120	-7.46192e-121	-3.63726e-120	-2.54843e-121	-8.70252e-121	3.7045e-121	-7.39722e-121	2.54052e-121	3.12312e-121	2.85933e-121	3.03407e-121	-2.35053e-121	-2.79973e-120	5.71112e-120	-6.20904e-121	1.21692e-238
-4.54175e-122	9.11999e-122	4.52934e-122	-2.11271e-121	-6.54054e-122	-8.20956e-121	3.98102e-122	-2.59264e-121	1.21147e-121	1.40072e-122	-5.58712e-122	1.37307e-121	2.41231e-121	5.14835e-121	1.30798e-121	9.11268e-123	1.11634e-121	2.07239e-121	-1.64016e-121	-7.82164e-122	-1.08781e-121	-3.26328e-121	-6.3088e-122	2.33434e-121	-3.13108e-122	-1.90382e-121	-2.57989e-121	4.88571e-122	3.67306e-122	-6.59896e-122	1.5585e-240
1.40288e-122	-9.37533e-124	1.9069e-123	8.9694e-125	-1.12665e-123	-1.1106e-122	-2.95269e-122	-1.32898e-122	6.68679e-124	-1.09714e-122	1.06794e-122	2.11051e-122	-3.06676e-122	-4.3573e-123	1.11659e-122	-6.62954e-123	2.16809e-122	-3.85758e-123	-2.59843e-122	8.92278e-123	-1.17166e-122	1.2771e-122	3.54646e-123	4.88501e-122	-5.18884e-123	4.65809e-122	-1.76245e-123	-2.75364e-122	-1.23384e-122	-5.99924e-123	1.02681e-242
6.45676e-124	-8.53584e-125	-2.43839e-123	-4.20269e-124	3.70425e-123	-7.81728e-124	6.0649e-124	-6.67323e-124	-1.0145e-123	-1.11405e-124	2.29151e-123	-1.89249e-123	1.97154e-124	-1.34385e-123	-1.47869e-123	-2.30329e-124	-3.08964e-123	7.93324e-124	-5.52467e-124	-5.85497e-124	-7.91146e-124	1.15991e-126	8.43903e-124	-1.40704e-123	1.0995e-123	-9.76166e-124	1.159e-124	-1.26609e-123	1.64173e-123	1.10662e-123	5.749e-245
-2.28661e-124	-6.55098e-126	-2.38329e-124	-1.65427e-125	-3.42862e-124	-1.83563e-124	1.88063e-125	-1.92416e-124	1.83221e-124	-9.61359e-125	1.37054e-124	4.15951e-125	1.08543e-125	-2.53663e-124	-1.16027e-124	-1.58576e-124	2.91133e-124	-1.0672e-124	4.71723e-124	1.69984e-124	8.55491e-126	-7.03414e-124	-9.06166e-125	-2.88149e-124	1.37659e-124	2.32032e-124	-5.2125e-125	1.18319e-124	-5.58326e-125	2.56578e-124	1.55655e-246
-1.71868e-126	-1.58526e-126	4.5422e-126	-1.04835e-125	1.528e-125	-1.18446e-125	1.89997e-125	1.06571e-125	-1.35292e-126	-9.47122e-126	-4.10998e-126	3.32356e-125	-1.23438e-125	-5.41917e-126	-1.40979e-125	-1.30382e-125	3.57411e-125	-5.03823e-126	2.68629e-126	1.40544e-125	3.56258e-127	-5.76622e-127	-1.40861e-125	-1.07252e-125	-2.34079e-125	2.50001e-126	3.45861e-126	-2.31556e-125	-1.83303e-127	8.93978e-126	5.75159e-249
6.37403e-127	-8.45801e-127	1.73433e-127	-1.51787e-126	4.16518e-127	1.43962e-127	-1.45737e-127	6.70592e-128	9.05707e-127	-3.18218e-128	-9.76935e-127	3.76709e-127	-2.19006e-127	4.70112e-127	-5.25566e-126	-1.57e-126	2.56479e-127	-1.68963e-126	8.52648e-127	1.01074e-126	1.86586e-126	1.85113e-126	-4.39017e-127	-8.32754e-127	-3.28085e-127	1.19655e-128	-2.51089e-128	6.86604e-128	5.33444e-127	-2.32427e-127	4.88643e-251
8.02498e-128	2.11747e-127	-1.13158e-127	3.63606e-128	2.63062e-127	-5.18586e-127	4.95297e-128	-1.00528e-129	-1.43227e-128	2.85718e-128	4.30369e-130	-5.89102e-129	2.54078e-129	1.82488e-128	-3.05647e-128	2.22088e-128	7.36632e-128	7.29294e-128	-7.00441e-128	5.82613e-128	4.82565e-128	5.65536e-128	2.28999e-127	2.54137e-128	3.63464e-128	4.7614e-128	-4.17306e-128	-3.39845e-128	1.94519e-127	-4.28427e-130	5.30796e-253
1.40177e-128	-1.16997e-128	-3.66888e-129	-5.95213e-129	-2.86872e-130	8.98199e-129	-4.20706e-129	1.06574e-129	-4.26925e-129	-2.0047e-129	1.38562e-129	-3.42654e-130	4.42104e-129	9.54424e-129	4.10472e-129	3.1932e-130	-1.49742e-128	7.9222e-129	2.38681e-128	1.08473e-128	-1.91925e-129	-8.85e-129	2.32477e-129	-2.82817e-129	-3.15448e-128	9.64595e-130	-2.16339e-129	-4.05692e-129	-2.37933e-129	-3.41048e-129	2.73792e-255
2.82294e-130	-1.01611e-129	4.38008e-130	-1.21646e-130	1.60531e-130	-2.62648e-130	3.40148e-130	3.27895e-130	-2.12424e-131	4.64323e-130	-2.23921e-131	1.30376e-130	-2.14003e-130	4.77805e-130	2.94409e-130	-5.02378e-130	1.39068e-129	-1.8873e-130	1.14843e-130	-8.85952e-130	2.15573e-130	7.63365e-131	-1.21035e-130	-4.99423e-130	6.27937e-130	-1.25889e-129	1.27908e-129	2.92604e-130	-2.14602e-131	-6.87957e-130	9.7421e-258
6.0208e-131	2.33345e-132	-4.3491e-131	2.24279e-132	-2.9454e-131	4.59241e-131	-1.21536e-131	-1.25637e-131	1.99179e-130	1.67304e-131	1.0893e-131	4.92445e-131	1.61434e-130	-1.58342e-130	-3.89786e-131	9.12458e-132	-5.66684e-131	-4.90678e-131	-1.81808e-130	-7.61206e-131	-8.97842e-132	3.47348e-132	7.73752e-132	-3.43011e-131	-3.654e-131	-7.64429e-131	-1.0145e-131	-1.95853e-131	2.41204e-131	-1.0795e-132	1.58085e-259
1.04985e-133	3.03801e-131	6.53396e-132	-5.89355e-132	6.90747e-132	2.64953e-132	4.03305e-133	3.16702e-132	1.31426e-132	3.43136e-132	9.22785e-132	-1.25168e-131	-2.59285e-132	-2.04926e-131	1.82853e-133	-7.5898e-132	-1.25683e-131	-4.93249e-132	-7.6009e-132	-7.97301e-133	-1.72486e-133	5.90509e-132	-5.96025e-132	-4.98521e-132	2.8138e-133	2.44221e-132	6.94502e-133	-9.14224e-133	-1.32235e-133	3.16527e-132	2.15832e-261
5.91835e-134	-2.4692e-133	1.5802e-132	-2.78737e-135	1.36008e-133	-8.74864e-133	-5.52514e-133	1.62402e-133	2.20766e-133	-3.52611e-133	-1.82457e-133	3.22874e-133	2.49618e-133	-5.85312e-133	-9.93435e-133	3.48434e-133	-1.97952e-133	-3.39841e-133	-2.43172e-133	-1.02797e-132	3.97877e-133	-3.28362e-133	2.17226e-132	7.06226e-133	1.9051e-132	-1.63541e-133	7.3886e-134	4.58448e-133	2.14161e-133	2.30862e-133	1.62259e-263
2.711e-134	-2.25049e-134	-1.08532e-133	-4.21119e-134	1.81569e-134	-1.23594e-133	-1.2821e-134	1.70271e-134	-5.44659e-134	-5.17151e-134	-6.66585e-134	1.5773e-133	-7.98829e-135	8.62725e-134	-8.74353e-136	-3.88222e-134	-3.46998e-134	-8.94384e-134	5.52063e-134	3.99222e-134	-5.79645e-134	2.2816e-134	-6.45504e-134	6.38816e-134	2.42486e-134	5.93621e-135	6.24296e-134	4.96799e-134	4.05997e-134	-2.50039e-134	1.10067e-265
1.07119e-134	-1.10339e-134	5.38537e-135	4.12299e-135	9.37775e-136	1.03397e-135	4.71338e-135	-2.27754e-135	1.06536e-135	-2.13514e-135	-6.62019e-137	1.34639e-136	1.58776e-134	3.62932e-135	-3.81277e-135	1.1611e-134	1.00169e-134	-6.86454e-135	-9.76084e-136	-2.44581e-135	1.93839e-135	-1.05311e-134	8.86219e-136	5.62211e-135	-4.40607e-135	2.59508e-136	4.48178e-135	-1.18751e-135	3.46649e-135	2.68214e-135	1.09382e-267
-6.41381e-136	1.15212e-136	2.12091e-137	6.05431e-136	-5.39041e-137	-1.9334e-136	-2.00366e-136	-8.2247e-136	2.58747e-136	-1.80058e-136	4.25763e-136	-5.26988e-138	-2.12382e-136	4.63074e-136	7.25654e-137	1.49765e-136	-2.83208e-136	3.78677e-136	-6.00584e-137	-3.54895e-136	5.90545e-136	5.81585e-136	1.38127e-136	1.11813e-136	1.57207e-136	-1.64955e-136	4.27624e-137	1.14218e-136	2.52452e-137	-8.30261e-136	3.94494e-270
1.33678e-137	2.79317e-137	2.0215e-138	-2.8792e-138	-6.40572e-137	-3.57692e-137	-1.1467e-136	-3.15567e-138	4.67367e-137	2.9584e-137	8.90422e-138	4.17589e-137	-2.44806e-137	1.34872e-137	-2.14224e-137	-2.31633e-138	7.89648e-138	2.41589e-137	-8.45486e-138	1.06907e-136	-1.4451e-137	2.27804e-137	-3.45536e-137	-8.28445e-137	-1.72456e-137	-1.28129e-137	4.20343e-137	3.51766e-138	4.55989e-137	-2.4658e-137	5.15011e-272
-3.09714e-139	6.8692e-139	-7.39079e-139	5.23892e-138	6.61937e-139	1.60053e-138	1.12184e-138	1.05754e-138	1.58739e-138	8.92975e-139	-1.06536e-138	-5.42686e-138	7.90929e-139	-2.32854e-138	-8.17446e-139	-3.94545e-138	-2.82206e-138	-5.04374e-138	-4.89969e-139	-6.79332e-139	-6.38583e-138	7.21599e-138	6.39652e-139	1.4132e-138	-1.7436e-139	4.30604e-138	1.01689e-139	-8.13979e-139	1.99267e-138	-1.45935e-138	2.44829e-274
-1.34593e-139	-3.60913e-140	-1.01025e-139	-7.73632e-139	1.17834e-140	1.46772e-139	-1.93999e-139	1.40773e-139	-6.56846e-139	-6.72077e-139	-9.36674e-140	-5.60388e-140	1.84075e-139	-5.35149e-140	-1.95356e-139	8.40083e-139	-2.99419e-139	-1.45652e-139	2.04367e-140	-7.46927e-140	-2.63372e-139	5.06817e-139	-2.44012e-139	9.56577e-140	1.46209e-139	1.23292e-141	-6.06102e-141	2.94672e-140	1.14353e-139	1.26766e-139	2.94618e-276
-1.77326e-140	-5.38116e-140	-3.7852e-142	8.49435e-141	-2.73892e-141	2.89351e-140	-4.62913e-140	-1.27997e-140	-9.03027e-141	2.83433e-140	6.44718e-141	3.36174e-140	-3.62567e-141	-1.42763e-141	2.8736e-140	-7.11024e-141	3.1005e-141	-1.97602e-140	-1.62277e-141	2.66066e-140	-3.71875e-141	2.54723e-140	4.51194e-140	-5.95416e-142	1.78242e-141	1.09774e-139	3.34815e-141	-1.41584e-140	-2.09142e-140	9.17716e-141	2.59781e-278
4.75475e-141	6.71331e-141	1.18143e-142	8.49796e-142	3.31001e-142	-8.74128e-141	-2.30563e-141	-2.16285e-141	1.42799e-141	8.5358e-143	9.77792e-142	-3.62425e-142	6.49102e-142	-5.45676e-142	1.57361e-141	5.75051e-141	-2.66205e-142	-3.28214e-141	2.09356e-141	-2.4438e-142	9.94346e-142	-1.9119e-141	4.24841e-141	1.52422e-141	4.89347e-142	-4.40192e-141	5.23194e-141	3.88713e-142	-3.67803e-142	-2.40316e-141	2.87677e-280
-2.63702e-142	-3.00183e-142	-5.70194e-142	1.01875e-142	9.82001e-143	2.41404e-142	-6.45639e-143	9.39136e-145	5.32633e-142	-2.82236e-142	1.76544e-142	5.38087e-142	4.11749e-143	1.93021e-143	-8.22367e-143	4.98708e-144	-4.67069e-143	-1.35721e-142	6.77317e-142	7.43874e-143	1.67536e-142	-2.52663e-144	4.18146e-142	2.79587e-143	1.20195e-142	-1.73669e-142	-8.1135e-143	1.48765e-142	-5.44942e-143	6.8684e-142	2.49679e-282
3.74253e-143	-3.03161e-143	8.59426e-143	-2.08703e-143	4.94702e-144	-6.58959e-143	-1.64376e-143	-4.57655e-144	1.28167e-143	-2.19749e-143	1.34804e-143	1.13027e-143	-6.1622e-144	1.24539e-143	2.35178e-143	-2.4238e-143	-1.0533e-144	-2.53556e-143	-2.32448e-144	-2.77436e-143	-1.40149e-143	5.38656e-143	-4.67787e-144	-8.96391e-144	-7.40312e-144	-3.28637e-143	1.00425e-143	-3.1882e-144	-2.28955e-143	-4.70765e-144	2.35011e-284
-1.58314e-144	4.71364e-146	-1.99814e-144	8.31233e-145	8.20072e-145	2.98797e-144	2.45057e-146	5.21273e-145	3.25305e-146	3.06088e-144	1.46062e-144	-4.61903e-145	2.28363e-144	1.35163e-145	-5.78356e-145	1.76479e-145	1.08166e-144	5.91856e-144	-3.61907e-144	8.26009e-145	3.32559e-145	1.98265e-144	1.92653e-145	-4.97928e-144	2.39115e-144	1.65085e-145	2.26348e-144	3.60514e-145	3.10474e-145	1.40215e-145	1.24346e-286
-3.52752e-145	1.64502e-145	-1.9845e-145	3.97812e-146	1.35918e-145	1.99742e-145	7.45428e-146	5.11357e-145	3.99823e-145	-9.31372e-146	1.58215e-145	-5.70171e-146	-1.86124e-146	1.52073e-145	5.22464e-147	-1.73513e-145	2.75162e-146	1.66846e-145	-1.23831e-146	3.6788e-146	-3.36123e-145	2.80047e-146	-9.37507e-146	-4.63223e-146	1.36678e-146	-1.69471e-145	8.87762e-146	8.00235e-146	-1.43221e-145	3.30603e-147	9.86811e-289
-1.16072e-146	1.68323e-146	9.30013e-148	2.39179e-147	1.73612e-147	-3.30465e-148	-1.04027e-146	3.97639e-148	-8.63508e-147	-1.13459e-146	-6.0435e-147	-1.22905e-146	2.53178e-146	-2.52674e-147	8.97796e-147	-3.00792e-147	-6.90735e-148	-5.49878e-147	-3.87506e-147	-7.01961e-147	1.44217e-146	-9.49306e-147	3.09968e-147	2.91139e-146	-2.24093e-148	4.97638e-147	4.75626e-147	-2.08485e-146	8.7635e-148	-2.0212e-147	3.40133e-291
1.19389e-148	1.75448e-149	-2.59424e-147	7.35889e-149	5.24949e-148	9.48799e-148	6.90382e-148	-2.1668e-147	-2.98777e-148	-1.89832e-148	7.66881e-148	-6.82969e-148	-1.64559e-147	3.51467e-148	-4.09042e-147	-1.57816e-148	3.97462e-148	8.3621e-148	-2.98164e-147	-2.4551e-148	2.59959e-148	1.3409e-147	-1.02759e-147	2.73504e-147	-2.20812e-148	-9.93607e-149	6.86157e-148	-3.52758e-147	-9.69431e-148	2.65463e-147	7.50351e-293
-1.00845e-148	-1.12108e-148	-6.50566e-149	1.92888e-149	6.46202e-150	-9.45814e-149	-7.62625e-149	7.9592e-150	-2.44425e-149	3.64709e-149	1.44367e-149	1.78959e-149	-2.48853e-148	1.08531e-148	-7.40907e-150	7.13991e-149	1.66614e-148	9.25623e-149	-3.57681e-149	1.92197e-149	-4.6311e-149	-3.31939e-150	-8.56995e-149	6.04724e-149	1.05939e-148	-2.80952e-148	-8.61356e-149	-3.44378e-149	4.34014e-148	-6.4576e-149	4.6596e-295
-7.39732e-150	1.24011e-149	1.19189e-149	2.17465e-150	1.23198e-149	-1.4227e-149	6.53252e-150	4.72514e-150	9.01298e-150	-3.28551e-150	1.26608e-149	-2.68054e-150	3.41062e-149	-1.38711e-149	-3.04854e-150	-4.52847e-150	5.91657e-150	2.79562e-150	-3.76761e-149	8.43045e-150	-2.23997e-149	-1.39242e-149	1.05148e-149	9.95126e-150	-1.21126e-149	9.25104e-150	1.29906e-149	-1.78337e-149	5.51583e-150	-3.10501e-149	6.57167e-297
1.92393e-151	-1.42405e-150	8.48952e-151	-4.29901e-151	-2.63713e-151	-3.33759e-151	-1.56163e-150	-6.8938e-152	1.32952e-150	-2.20795e-151	9.7761e-151	8.19893e-151	-3.77099e-152	3.52589e-151	-6.23235e-151	-8.86324e-151	-8.35838e-152	-2.1193e-150	-5.09248e-151	1.19323e-150	2.32695e-150	-9.61163e-151	-5.45979e-153	-3.0809e-151	7.49979e-151	6.20524e-151	3.12833e-151	-2.49638e-150	5.13619e-151	-6.69676e-151	3.09435e-299
-1.54929e-152	-9.21046e-153	-1.5495e-152	-1.57502e-152	-4.03206e-152	-4.41421e-152	2.01818e-151	-4.27311e-151	6.92032e-152	1.5494e-151	-8.0158e-152	6.21138e-152	4.77879e-151	4.7979e-152	2.07535e-152	5.96225e-153	1.56259e-151	7.02173e-152	9.53276e-152	3.704e-152	4.00049e-152	8.36898e-153	-7.41569e-152	-2.79536e-152	2.4958e-151	2.64494e-152	4.16104e-152	-1.3056e-151	-4.33539e-152	5.37403e-152	6.32221e-301
-4.93842e-153	-8.73851e-153	-8.12321e-153	-1.63019e-152	-6.22725e-153	1.42607e-152	-6.32262e-153	1.99777e-153	7.13267e-154	-2.40207e-152	1.43404e-153	1.47128e-152	-2.61504e-153	-6.4727e-153	-5.83939e-153	-6.6322e-153	-3.89918e-153	1.03353e-152	-1.78665e-154	2.81063e-153	7.95861e-153	-3.53829e-153	-1.10959e-152	8.11835e-154	-9.53264e-153	1.96083e-152	-1.06044e-153	6.31508e-153	9.40323e-153	4.90933e-153	2.59992e-303
4.00846e-154	-1.12152e-154	1.07376e-154	-1.66087e-154	-2.73076e-153	-1.36599e-154	-4.28292e-154	-2.07077e-154	1.85606e-154	1.73838e-153	1.66683e-153	-2.04158e-154	-1.96193e-154	3.12198e-154	4.15878e-154	-6.17301e-154	5.97054e-154	-9.13494e-154	8.59959e-155	5.73502e-154	4.12511e-154	-4.51811e-154	1.5431e-154	-3.64463e-155	-4.22899e-154	-4.35723e-154	7.38755e-154	-3.16469e-154	4.41911e-155	-2.12143e-153	2.19245e-305
5.51014e-156	9.35807e-155	2.19617e-155	-3.89369e-155	-3.46799e-155	1.57054e-154	-9.53516e-155	1.96035e-154	-9.89184e-155	-1.72095e-155	-3.19675e-156	-8.82477e-155	2.01341e-154	-5.48762e-155	6.55791e-155	1.72354e-154	4.88048e-155	-4.24797e-155	-1.10837e-155	2.41149e-155	8.88627e-155	1.71722e-155	-8.18457e-155	4.23567e-155	-9.00126e-155	-1.90836e-154	6.47653e-156	-1.21227e-155	2.02356e-154	1.96443e-155	2.8723e-307
-1.70468e-156	-4.94332e-156	2.57766e-157	2.10394e-155	-1.31152e-156	-4.9489e-156	-2.63115e-156	6.74943e-156	4.40467e-156	-6.27182e-156	4.22265e-156	4.93803e-156	1.39779e-155	-9.43629e-156	-5.46036e-156	9.23908e-157	-2.22587e-156	-1.66537e-155	-8.09922e-157	6.48199e-156	-4.28206e-156	1.01822e-156	-9.86954e-156	1.16366e-156	4.00633e-156	5.42371e-156	-1.99424e-155	-1.96847e-157	-2.44031e-156	-1.43321e-156	0
1.13583e-157	9.15629e-157	5.89943e-157	1.81324e-157	2.46157e-157	2.30903e-156	-3.51381e-157	3.09471e-158	-2.98853e-157	2.68335e-157	-3.84237e-157	6.56103e-157	3.92298e-157	-1.40619e-157	3.67831e-157	7.32154e-157	6.88316e-158	-1.7185e-159	4.55879e-157	1.58682e-157	-4.28823e-157	-2.12559e-156	4.41607e-157	-3.95644e-157	-2.67614e-157	-5.83651e-158	-4.07223e-157	-2.11089e-157	1.12663e-156	3.57158e-157	0
1.04787e-158	6.45616e-158	-3.21041e-158	-2.68828e-158	8.92079e-158	-5.66526e-158	2.63042e-158	4.55579e-158	5.28758e-158	3.82041e-158	1.62929e-158	7.21372e-158	1.73505e-158	7.74322e-158	-1.43757e-157	2.67397e-158	1.00329e-157	5.86409e-158	-2.17968e-158	1.57522e-157	1.27573e-157	1.2081e-157	3.39158e-158	2.4118e-158	-5.50422e-158	9.33769e-158	-5.2506e-158	-3.54934e-158	-6.82225e-159	-1.11882e-158	0
1.59652e-159	9.62425e-161	5.36824e-159	-4.51435e-159	5.35283e-159	-1.99677e-159	-1.71554e-159	1.93246e-159	2.79812e-159	-8.20878e-160	2.95442e-159	2.72272e-159	-1.73383e-159	1.33235e-158	1.81372e-159	1.36962e-159	-1.09637e-158	8.18304e-159	-1.10384e-159	-8.44994e-160	1.37863e-159	-2.01325e-159	-6.6433e-159	-5.12155e-159	1.6764e-159	-2.08579e-159	-6.92371e-159	1.62262e-159	-1.0114e-159	2.06089e-159	0
1.76871e-160	-6.47109e-160	8.54275e-160	4.92199e-160	1.92403e-160	1.18022e-159	2.0481e-160	-9.42518e-160	8.06565e-161	-2.31927e-160	-5.19518e-162	-1.12783e-160	3.49706e-160	2.98997e-160	2.14227e-159	-1.21175e-159	5.07578e-162	-8.54007e-161	5.19095e-161	-5.65641e-160	4.41435e-160	2.64919e-161	1.23049e-160	1.05358e-160	4.66983e-160	1.94561e-161	1.20804e-160	-1.81839e-160	8.04422e-160	4.39274e-161	0
-6.03457e-162	-6.48085e-161	-3.8597e-162	3.12816e-161	-7.78849e-161	-8.10463e-162	3.14796e-161	-1.54667e-161	1.56301e-162	-1.00938e-160	4.88113e-162	1.50822e-161	-1.24688e-161	6.23013e-161	4.32896e-161	-2.22833e-161	1.55624e-162	-1.58618e-161	-8.57423e-162	3.64774e-161	-4.15931e-161	2.72254e-161	-2.95307e-161	-5.91031e-162	3.81451e-161	-2.85759e-162	2.96957e-162	3.34269e-161	-6.43217e-161	2.2437e-162	0
-8.40057e-163	2.09946e-162	-1.2557e-162	1.84785e-161	-2.39497e-162	-9.88722e-163	7.65262e-162	4.3681e-162	-1.33869e-162	5.23601e-162	-4.58563e-162	-9.51758e-162	-7.30383e-162	-2.28461e-162	3.31529e-162	-2.8176e-162	-6.53315e-162	1.61702e-163	1.31129e-162	-5.24735e-164	-3.01819e-162	-2.83142e-162	-2.11162e-162	-3.56108e-162	1.01719e-163	4.8886e-163	-1.23272e-163	-4.57605e-162	-1.63955e-162	-1.2855e-162	0
2.20392e-163	6.25087e-164	-2.04392e-164	-5.4755e-164	2.73251e-163	7.7029e-164	-1.24467e-162	-1.95112e-163	7.77881e-163	9.27666e-163	-1.78612e-163	-5.22001e-163	7.36701e-163	2.49891e-163	1.7516e-163	-1.40974e-162	-1.31457e-163	-5.9557e-164	-1.7205e-163	-5.86692e-164	-1.17688e-162	-6.1327e-163	4.0393e-163	-3.06409e-163	-3.22676e-164	6.53669e-163	1.18788e-162	-4.31521e-165	-3.85327e-164	1.0213e-162	0
2.20392e-163	6.25087e-164	-2.04392e-164	-5.4755e-164	2.73251e-163	7.7029e-164	-1.24467e-162	-1.95112e-163	7.77881e-163	9.27666e-163	-1.78612e-163	-5.22001e-163	7.36701e-163	2.49891e-163	1.7516e-163	-1.40974e-162	-1.31457e-163	-5.9557e-164	-1.7205e-163	-5.86692e-164	-1.17688e-162	-6.1327e-163	4.0393e-163	-3.06409e-163	-3.22676e-164	6.53669e-163	1.18788e-162	-4.31521e-165	-3.85327e-164	1.0213e-162	0
2.20392e-163	6.25087e-164	-2.04392e-164	-5.4755e-164	2.73251e-163	7.7029e-164	-1.24467e-162	-1.95112e-163	7.77881e-163	9.27666e-163	-1.78612e-163	-5.22001e-163	7.36701e-163	2.49891e-163	1.7516e-163	-1.40974e-162	-1.31457e-163	-5.9557e-164	-1.7205e-163	-5.86692e-164	-1.17688e-162	-6.1327e-163	4.0393e-163	-3.06409e-163	-3.22676e-164	6.53669e-163	1.18788e-162	-4.31521e-165	-3.85327e-164	1.0213e-162	0
2.20392e-163	6.25087e-164	-2.04392e-164	-5.4755e-164	2.73251e-163	7.7029e-164	-1.24467e-162	-1.95112e-163	7.77881e-163	9.27666e-163	-1.78612e-163	-5.22001e-163	7.36701e-163	2.49891e-163	1.7516e-163	-1.40974e-162	-1.31457e-163	-5.9557e-164	-1.7205e-163	-5.86692e-164	-1.17688e-162	-6.1327e-163	4.0393e-163	-3.06409e-163	-3.22676e-164	6.53669e-163	1.18788e-162	-4.31521e-165	-3.85327e-164	1.0213e-162	0
2.20392e-163	6.25087e-164	-2.04392e-164	-5.4755e-164	2.73251e-163	7.7029e-164	-1.24467e-162	-1.95112e-163	7.77881e-163	9.27666e-163	-1.78612e-163	-5.22001e-163	7.36701e-163	2.49891e-163	1.7516e-163	-1.40974e-162	-1.31457e-163	-5.9557e-164	-1.7205e-163	-5.86692e-164	-1.17688e-162	-6.1327e-163	4.0393e-163	-3.06409e-163	-3.22676e-164	6.53669e-163	1.18788e-162	-4.31521e-165	-3.85327e-164	1.0213e-162	0
2.20392e-163	6.25087e-164	-2.04392e-164	-5.4755e-164	2.73251e-163	7.7029e-164	-1.24467e-162	-1.95112e-163	7.77881e-163	9.27666e-163	-1.78612e-163	-5.22001e-163	7.36701e-163	2.49891e-163	1.7516e-163	-1.40974e-162	-1.31457e-163	-5.9557e-164	-1.7205e-163	-5.86692e-164	-1.17688e-162	-6.1327e-163	4.0393e-163	-3.06409e-163	-3.22676e-164	6.53669e-163	1.18788e-162	-4.31521e-165	-3.85327e-164	1.0213e-162	0
2.20392e-163	6.25087e-164	-2.04392e-164	-5.4755e-164	2.73251e-163	7.7029e-164	-1.24467e-162	-1.95112e-163	7.77881e-163	9.27666e-163	-1.78612e-163	-5.22001e-163	7.36701e-163	2.49891e-163	1.7516e-163	-1.40974e-162	-1.31457e-163	-5.9557e-164	-1.7205e-163	-5.86692e-164	-1.17688e-162	-6.1327e-163	4.0393e-163	-3.06409e-163	-3.22676e-164	6.53669e-163	1.18788e-162	-4.31521e-165	-3.85327e-164	1.0213e-162	0
2.20392e-163	6.25087e-164	-2.04392e-164	-5.4755e-164	2.73251e-163	7.7029e-164	-1.24467e-162	-1.95112e-163	7.77881e-163	9.27666e-163	-1.78612e-163	-5.22001e-163	7.36701e-163	2.49891e-163	1.7516e-163	-1.40974e-162	-1.31457e-163	-5.9557e-164	-1.7205e-163	-5.86692e-164	-1.17688e-162	-6.1327e-163	4.0393e-163	-3.06409e-163	-3.22676e-164	6.53669e-163	1.18788e-162	-4.31521e-165	-3.85327e-164	1.0213e-162	0
2.20392e-163	6.25087e-164	-2.04392e-164	-5.4755e-164	2.73251e-163	7.7029e-164	-1.24467e-162	-1.95112e-163	7.77881e-163	9.27666e-163	-1.78612e-163	-5.22001e-163	7.36701e-163	2.49891e-163	1.7516e-163	-1.40974e-162	-1.31457e-163	-5.9557e-164	-1.7205e-163	-5.86692e-164	-1.17688e-162	-6.1327e-163	4.0393e-163	-3.06409e-163	-3.22676e-164	6.53669e-163	1.18788e-162	-4.31521e-165	-3.85327e-164	1.0213e-162	0
2.20392e-163	6.25087e-164	-2.04392e-164	-5.4755e-164	2.73251e-163	7.7029e-164	-1.24467e-162	-1.95112e-163	7.77881e-163	9.27666e-163	-1.78612e-163	-5.22001e-163	7.36701e-163	2.49891e-163	1.7516e-163	-1.40974e-162	-1.31457e-163	-5.9557e-164	-1.7205e-163	-5.86692e-164	-1.17688e-162	-6.1327e-163	4.0393e-163	-3.06409e-163	-3.22676e-164	6.53669e-163	1.18788e-162	-4.31521e-165	-3.85327e-164	1.0213e-162	0
2.20392e-163	6.25087e-164	-2.04392e-164	-5.4755e-164	2.73251e-163	7.7029e-164	-1.24467e-162	-1.95112e-163	7.77881e-163	9.27666e-163	-1.78612e-163	-5.22001e-163	7.36701e-163	2.49891e-163	1.7516e-163	-1.40974e-162	-1.31457e-163	-5.9557e-164	-1.7205e-163	-5.86692e-164	-1.17688e-162	-6.1327e-163	4.0393e-163	-3.06409e-163	-3.22676e-164	6.53669e-163	1.18788e-162	-4.31521e-165	-3.85327e-164	1.0213e-162	0
2.20392e-163	6.25087e-164	-2.04392e-164	-5.4755e-164	2.73251e-163	7.7029e-164	-1.24467e-162	-1.95112e-163	7.77881e-163	9.27666e-163	-1.78612e-163	-5.22001e-163	7.36701e-163	2.49891e-163	1.7516e-163	-1.40974e-162	-1.31457e-163	-5.9557e-164	-1.7205e-163	-5.86692e-164	-1.17688e-162	-6.1327e-163	4.0393e-163	-3.06409e-163	-3.22676e-164	6.53669e-163	1.18788e-162	-4.31521e-165	-3.85327e-164	1.0213e-162	0
2.20392e-163	6.25087e-164	-2.04392e-164	-5.4755e-164	2.73251e-163	7.7029e-164	-1.24467e-162	-1.95112e-163	7.77881e-163	9.27666e-163	-1.78612e-163	-5.22001e-163	7.36701e-163	2.49891e-163	1.7516e-163	-1.40974e-162	-1.31457e-163	-5.9557e-164	-1.7205e-163	-5.86692e-164	-1.17688e-162	-6.1327e-163	4.0393e-163	-3.06409e-163	-3.22676e-164	6.53669e-163	1.18788e-162	-4.31521e-165	-3.85327e-164	1.0213e-162	0
2.20392e-163	6.25087e-164	-2.04392e-164	-5.4755e-164	2.73251e-163	7.7029e-164	-1.24467e-162	-1.95112e-163	7.77881e-163	9.27666e-163	-1.78612e-163	-5.22001e-163	7.36701e-163	2.49891e-163	1.7516e-163	-1.40974e-162	-1.31457e-163	-5.9557e-164	-1.7205e-163	-5.86692e-164	-1.17688e-162	-6.1327e-163	4.0393e-163	-3.06409e-163	-3.22676e-164	6.53669e-163	1.18788e-162	-4.31521e-165	-3.85327e-164	1.0213e-162	0
2.20392e-163	6.25087e-164	-2.04392e-164	-5.4755e-164	2.73251e-163	7.7029e-164	-1.24467e-162	-1.95112e-163	7.77881e-163	9.27666e-163	-1.78612e-163	-5.22001e-163	7.36701e-163	2.49891e-163	1.7516e-163	-1.40974e-162	-1.31457e-163	-5.9557e-164	-1.7205e-163	-5.86692e-164	-1.17688e-162	-6.1327e-163	4.0393e-163	-3.06409e-163	-3.22676e-164	6.53669e-163	1.18788e-162	-4.31521e-165	-3.85327e-164	1.0213e-162	0
2.20392e-163	6.25087e-164	-2.04392e-164	-5.4755e-164	2.73251e-163	7.7029e-164	-1.24467e-162	-1.95112e-163	7.77881e-163	9.27666e-163	-1.78612e-163	-5.22001e-163	7.36701e-163	2.49891e-163	1.7516e-163	-1.40974e-162	-1.31457e-163	-5.9557e-164	-1.7205e-163	-5.86692e-164	-1.17688e-162	-6.1327e-163	4.0393e-163	-3.06409e-163	-3.22676e-164	6.53669e-163	1.18788e-162	-4.31521e-165	-3.85327e-164	1.0213e-162	0
2.20392e-163	6.25087e-164	-2.04392e-164	-5.4755e-164	2.73251e-163	7.7029e-164	-1.24467e-162	-1.95112e-163	7.77881e-163	9.27666e-163	-1.78612e-163	-5.22001e-163	7.36701e-163	2.49891e-163	1.7516e-163	-1.40974e-162	-1.31457e-163	-5.9557e-164	-1.7205e-163	-5.86692e-164	-1.17688e-162	-6.1327e-163	4.0393e-163	-3.06409e-163	-3.22676e-164	6.53669e-163	1.18788e-162	-4.31521e-165	-3.85327e-164	1.0213e-162	0
2.20392e-163	6.25087e-164	-2.04392e-164	-5.4755e-164	2.73251e-163	7.7029e-164	-1.24467e-162	-1.95112e-163	7.77881e-163	9.27666e-163	-1.78612e-163	-5.22001e-163	7.36701e-163	2.49891e-163	1.7516e-163	-1.40974e-162	-1.31457e-163	-5.9557e-164	-1.7205e-163	-5.86692e-164	-1.17688e-162	-6.1327e-163	4.0393e-163	-3.06409e-163	-3.22676e-164	6.53669e-163	1.18788e-162	-4.31521e-165	-3.85327e-164	1.0213e-162	0
2.20392e-163	6.25087e-164	-2.04392e-164	-5.4755e-164	2.73251e-163	7.7029e-164	-1.24467e-162	-1.95112e-163	7.77881e-163	9.27666e-163	-1.78612e-163	-5.22001e-163	7.36701e-163	2.49891e-163	1.7516e-163	-1.40974e-162	-1.31457e-163	-5.9557e-164	-1.7205e-163	-5.86692e-164	-1.17688e-162	-6.1327e-163	4.0393e-163	-3.06409e-163	-3.22676e-164	6.53669e-163	1.18788e-162	-4.31521e-165	-3.85327e-164	1.0213e-162	0
2.20392e-163	6.25087e-164	-2.04392e-164	-5.4755e-164	2.73251e-163	7.7029e-164	-1.24467e-162	-1.95112e-163	7.77881e-163	9.27666e-163	-1.78612e-163	-5.22001e-163	7.36701e-163	2.49891e-163	1.7516e-163	-1.40974e-162	-1.31457e-163	-5.9557e-164	-1.7205e-163	-5.86692e-164	-1.17688e-162	-6.1327e-163	4.0393e-163	-3.06409e-163	-3.22676e-164	6.53669e-163	1.18788e-162	-4.31521e-165	-3.85327e-164	1.0213e-162	0
2.20392e-163	6.25087e-164	-2.04392e-164	-5.4755e-164	2.73251e-163	7.7029e-164	-1.24467e-162	-1.95112e-163	7.77881e-163	9.27666e-163	-1.78612e-163	-5.22001e-163	7.36701e-163	2.49891e-163	1.7516e-163	-1.40974e-162	-1.31457e-163	-5.9557e-164	-1.7205e-163	-5.86692e-164	-1.17688e-162	-6.1327e-163	4.0393e-163	-3.06409e-163	-3.22676e-164	6.53669e-163	1.18788e-162	-4.31521e-165	-3.85327e-164	1.0213e-162	0
2.20392e-163	6.25087e-164	-2.04392e-164	-5.4755e-164	2.73251e-163	7.7029e-164	-1.24467e-162	-1.95112e-163	7.77881e-163	9.27666e-163	-1.78612e-163	-5.22001e-163	7.36701e-163	2.49891e-163	1.7516e-163	-1.40974e-162	-1.31457e-163	-5.9557e-164	-1.7205e-163	-5.86692e-164	-1.17688e-162	-6.1327e-163	4.0393e-163	-3.06409e-163	-3.22676e-164	6.53669e-163	1.18788e-162	-4.31521e-165	-3.85327e-164	1.0213e-162	0
2.20392e-163	6.25087e-164	-2.04392e-164	-5.4755e-164	2.73251e-163	7.7029e-164	-1.24467e-162	-1.95112e-163	7.77881e-163	9.27666e-163	-1.78612e-163	-5.22001e-163	7.36701e-163	2.49891e-163	1.7516e-163	-1.40974e-162	-1.31457e-163	-5.9557e-164	-1.7205e-163	-5.86692e-164	-1.17688e-162	-6.1327e-163	4.0393e-163	-3.06409e-163	-3.22676e-164	6.53669e-163	1.18788e-162	-4.31521e-165	-3.85327e-164	1.0213e-162	0
2.20392e-163	6.25087e-164	-2.04392e-164	-5.4755e-164	2.73251e-163	7.7029e-164	-1.24467e-162	-1.95112e-163	7.77881e-163	9.27666e-163	-1.78612e-163	-5.22001e-163	7.36701e-163	2.49891e-163	1.7516e-163	-1.40974e-162	-1.31457e-163	-5.9557e-164	-1.7205e-163	-5.86692e-164	-1.17688e-162	-6.1327e-163	4.0393e-163	-3.06409e-163	-3.22676e-164	6.53669e-163	1.18788e-162	-4.31521e-165	-3.85327e-164	1.0213e-162	0
2.20392e-163	6.25087e-164	-2.04392e-164	-5.4755e-164	2.73251e-163	7.7029e-164	-1.24467e-162	-1.95112e-163	7.77881e-163	9.27666e-163	-1.78612e-163	-5.22001e-163	7.36701e-163	2.49891e-163	1.7516e-163	-1.40974e-162	-1.31457e-163	-5.9557e-164	-1.7205e-163	-5.86692e-164	-1.17688e-162	-6.1327e-163	4.0393e-163	-3.06409e-163	-3.22676e-164	6.53669e-163	1.18788e-162	-4.31521e-165	-3.85327e-164	1.0213e-162	0
2.20392e-163	6.25087e-164	-2.04392e-164	-5.4755e-164	2.73251e-163	7.7029e-164	-1.24467e-162	-1.95112e-163	7.77881e-163	9.27666e-163	-1.78612e-163	-5.22001e-163	7.36701e-163	2.49891e-163	1.7516e-163	-1.40974e-162	-1.31457e-163	-5.9557e-164	-1.7205e-163	-5.86692e-164	-1.17688e-162	-6.1327e-163	4.0393e-163	-3.06409e-163	-3.22676e-164	6.53669e-163	1.18788e-162	-4.31521e-165	-3.85327e-164	1.0213e-162	0
2.20392e-163	6.25087e-164	-2.04392e-164	-5.4755e-164	2.73251e-163	7.7029e-164	-1.24467e-162	-1.95112e-163	7.77881e-163	9.27666e-163	-1.78612e-163	-5.22001e-163	7.36701e-163	2.49891e-163	1.7516e-163	-1.40974e-162	-1.31457e-163	-5.9557e-164	-1.7205e-163	-5.86692e-164	-1.17688e-162	-6.1327e-163	4.0393e-163	-3.06409e-163	-3.22676e-164	6.53669e-163	1.18788e-162	-4.31521e-165	-3.85327e-164	1.0213e-162	0
2.20392e-163	6.25087e-164	-2.04392e-164	-5.4755e-164	2.73251e-163	7.7029e-164	-1.24467e-162	-1.95112e-163	7.77881e-163	9.27666e-163	-1.78612e-163	-5.22001e-163	7.36701e-163	2.49891e-163	1.7516e-163	-1.40974e-162	-1.31457e-163	-5.9557e-164	-1.7205e-163	-5.86692e-164	-1.17688e-162	-6.1327e-163	4.0393e-163	-3.06409e-163	-3.22676e-164	6.53669e-163	1.18788e-162	-4.31521e-165	-3.85327e-164	1.0213e-162	0
2.20392e-163	6.25087e-164	-2.04392e-164	-5.4755e-164	2.73251e-163	7.7029e-164	-1.24467e-162	-1.95112e-163	7.77881e-163	9.27666e-163	-1.78612e-163	-5.22001e-163	7.36701e-163	2.49891e-163	1.7516e-163	-1.40974e-162	-1.31457e-163	-5.9557e-164	-1.7205e-163	-5.86692e-164	-1.17688e-162	-6.1327e-163	4.0393e-163	-3.06409e-163	-3.22676e-164	6.53669e-163	1.18788e-162	-4.31521e-165	-3.85327e-164	1.0213e-162	0
2.20392e-163	6.25087e-164	-2.04392e-164	-5.4755e-164	2.73251e-163	7.7029e-164	-1.24467e-162	-1.95112e-163	7.77881e-163	9.27666e-163	-1.78612e-163	-5.22001e-163	7.36701e-163	2.49891e-163	1.7516e-163	-1.40974e-162	-1.31457e-163	-5.9557e-164	-1.7205e-163	-5.86692e-164	-1.17688e-162	-6.1327e-163	4.0393e-163	-3.06409e-163	-3.22676e-164	6.53669e-163	1.18788e-162	-4.31521e-165	-3.85327e-164	1.0213e-162	0
2.20392e-163	6.25087e-164	-2.04392e-164	-5.4755e-164	2.73251e-163	7.7029e-164	-1.24467e-162	-1.95112e-163	7.77881e-163	9.27666e-163	-1.78612e-163	-5.22001e-163	7.36701e-163	2.49891e-163	1.7516e-163	-1.40974e-162	-1.31457e-163	-5.9557e-164	-1.7205e-163	-5.86692e-164	-1.17688e-162	-6.1327e-163	4.0393e-163	-3.06409e-163	-3.22676e-164	6.53669e-163	1.18788e-162	-4.31521e-165	-3.85327e-164	1.0213e-162	0
2.20392e-163	6.25087e-164	-2.04392e-164	-5.4755e-164	2.73251e-163	7.7029e-164	-1.24467e-162	-1.95112e-163	7.77881e-163	9.27666e-163	-1.78612e-163	-5.22001e-163	7.36701e-163	2.49891e-163	1.7516e-163	-1.40974e-162	-1.31457e-163	-5.9557e-164	-1.7205e-163	-5.86692e-164	-1.17688e-162	-6.1327e-163	4.0393e-163	-3.06409e-163	-3.22676e-164	6.53669e-163	1.18788e-162	-4.31521e-165	-3.85327e-164	1.0213e-162	0
2.20392e-163	6.25087e-164	-2.04392e-164	-5.4755e-164	2.73251e-163	7.7029e-164	-1.24467e-162	-1.95112e-163	7.77881e-163	9.27666e-163	-1.78612e-163	-5.22001e-163	7.36701e-163	2.49891e-163	1.7516e-163	-1.40974e-162	-1.31457e-163	-5.9557e-164	-1.7205e-163	-5.86692e-164	-1.17688e-162	-6.1327e-163	4.0393e-163	-3.06409e-163	-3.22676e-164	6.53669e-163	1.18788e-162	-4.31521e-165	-3.85327e-164	1.0213e-162	0
2.20392e-163	6.25087e-164	-2.04392e-164	-5.4755e-164	2.73251e-163	7.7029e-164	-1.24467e-162	-1.95112e-163	7.77881e-163	9.27666e-163	-1.78612e-163	-5.22001e-163	7.36701e-163	2.49891e-163	1.7516e-163	-1.40974e-162	-1.31457e-163	-5.9557e-164	-1.7205e-163	-5.86692e-164	-1.17688e-162	-6.1327e-163	4.0393e-163	-3.06409e-163	-3.22676e-164	6.53669e-163	1.18788e-162	-4.31521e-165	-3.85327e-164	1.0213e-162	0
2.20392e-163	6.25087e-164	-2.04392e-164	-5.4755e-164	2.73251e-163	7.7029e-164	-1.24467e-162	-1.95112e-163	7.77881e-163	9.27666e-163	-1.78612e-163	-5.22001e-163	7.36701e-163	2.49891e-163	1.7516e-163	-1.40974e-162	-1.31457e-163	-5.9557e-164	-1.7205e-163	-5.86692e-164	-1.17688e-162	-6.1327e-163	4.0393e-163	-3.06409e-163	-3.22676e-164	6.53669e-163	1.18788e-162	-4.31521e-165	-3.85327e-164	1.0213e-162	0
2.20392e-163	6.25087e-164	-2.04392e-164	-5.4755e-164	2.73251e-163	7.7029e-164	-1.24467e-162	-1.95112e-163	7.77881e-163	9.27666e-163	-1.78612e-163	-5.22001e-163	7.36701e-163	2.49891e-163	1.7516e-163	-1.40974e-162	-1.31457e-163	-5.9557e-164	-1.7205e-163	-5.86692e-164	-1.17688e-162	-6.1327e-163	4.0393e-163	-3.06409e-163	-3.22676e-164	6.53669e-163	1.18788e-162	-4.31521e-165	-3.85327e-164	1.0213e-162	0
2.20392e-163	6.25087e-164	-2.04392e-164	-5.4755e-164	2.73251e-163	7.7029e-164	-1.24467e-162	-1.95112e-163	7.77881e-163	9.27666e-163	-1.78612e-163	-5.22001e-163	7.36701e-163	2.49891e-163	1.7516e-163	-1.40974e-162	-1.31457e-163	-5.9557e-164	-1.7205e-163	-5.86692e-164	-1.17688e-162	-6.1327e-163	4.0393e-163	-3.06409e-163	-3.22676e-164	6.53669e-163	1.18788e-162	-4.31521e-165	-3.85327e-164	1.0213e-162	0
2.20392e-163	6.25087e-164	-2.04392e-164	-5.4755e-164	2.73251e-163	7.7029e-164	-1.24467e-162	-1.95112e-163	7.77881e-163	9.27666e-163	-1.78612e-163	-5.22001e-163	7.36701e-163	2.49891e-163	1.7516e-163	-1.40974e-162	-1.31457e-163	-5.9557e-164	-1.7205e-163	-5.86692e-164	-1.17688e-162	-6.1327e-163	4.0393e-163	-3.06409e-163	-3.22676e-164	6.53669e-163	1.18788e-162	-4.31521e-165	-3.85327e-164	1.0213e-162	0
2.20392e-163	6.25087e-164	-2.04392e-164	-5.4755e-164	2.73251e-163	7.7029e-164	-1.24467e-162	-1.95112e-163	7.77881e-163	9.27666e-163	-1.78612e-163	-5.22001e-163	7.36701e-163	2.49891e-163	1.7516e-163	-1.40974e-162	-1.31457e-163	-5.9557e-164	-1.7205e-163	-5.86692e-164	-1.17688e-162	-6.1327e-163	4.0393e-163	-3.06409e-163	-3.22676e-164	6.53669e-163	1.18788e-162	-4.31521e-165	-3.85327e-164	1.0213e-162	0
2.20392e-163	6.25087e-164	-2.04392e-164	-5.4755e-164	2.73251e-163	7.7029e-164	-1.24467e-162	-1.95112e-163	7.77881e-163	9.27666e-163	-1.78612e-163	-5.22001e-163	7.36701e-163	2.49891e-163	1.7516e-163	-1.40974e-162	-1.31457e-163	-5.9557e-164	-1.7205e-163	-5.86692e-164	-1.17688e-162	-6.1327e-163	4.0393e-163	-3.06409e-163	-3.22676e-164	6.53669e-163	1.18788e-162	-4.31521e-165	-3.85327e-164	1.0213e-162	0
2.20392e-163	6.25087e-164	-2.04392e-164	-5.4755e-164	2.73251e-163	7.7029e-164	-1.24467e-162	-1.95112e-163	7.77881e-163	9.27666e-163	-1.78612e-163	-5.22001e-163	7.36701e-163	2.49891e-163	1.7516e-163	-1.40974e-162	-1.31457e-163	-5.9557e-164	-1.7205e-163	-5.86692e-164	-1.17688e-162	-6.1327e-163	4.0393e-163	-3.06409e-163	-3.22676e-164	6.53669e-163	1.18788e-162	-4.31521e-165	-3.85327e-164	1.0213e-162	0
2.20392e-163	6.25087e-164	-2.04392e-164	-5.4755e-164	2.73251e-163	7.7029e-164	-1.24467e-162	-1.95112e-163	7.77881e-163	9.27666e-163	-1.78612e-163	-5.22001e-163	7.36701e-163	2.49891e-163	1.7516e-163	-1.40974e-162	-1.31457e-163	-5.9557e-164	-1.7205e-163	-5.86692e-164	-1.17688e-162	-6.1327e-163	4.0393e-163	-3.06409e-163	-3.22676e-164	6.53669e-163	1.18788e-162	-4.31521e-165	-3.85327e-164	1.0213e-162	0
2.20392e-163	6.25087e-164	-2.04392e-164	-5.4755e-164	2.73251e-163	7.7029e-164	-1.24467e-162	-1.95112e-163	7.77881e-163	9.27666e-163	-1.78612e-163	-5.22001e-163	7.36701e-163	2.49891e-163	1.7516e-163	-1.40974e-162	-1.31457e-163	-5.9557e-164	-1.7205e-163	-5.86692e-164	-1.17688e-162	-6.1327e-163	4.0393e-163	-3.06409e-163	-3.22676e-164	6.53669e-163	1.18788e-162	-4.31521e-165	-3.85327e-164	1.0213e-162	0
2.20392e-163	6.25087e-164	-2.04392e-164	-5.4755e-164	2.73251e-163	7.7029e-164	-1.24467e-162	-1.95112e-163	7.77881e-163	9.27666e-163	-1.78612e-163	-5.22001e-163	7.36701e-163	2.49891e-163	1.7516e-163	-1.40974e-162	-1.31457e-163	-5.9557e-164	-1.7205e-163	-5.86692e-164	-1.17688e-162	-6.1327e-163	4.0393e-163	-3.06409e-163	-3.22676e-164	6.53669e-163	1.18788e-162	-4.31521e-165	-3.85327e-164	1.0213e-162	0
2.20392e-163	6.25087e-164	-2.04392e-164	-5.4755e-164	2.73251e-163	7.7029e-164	-1.24467e-162	-1.95112e-163	7.77881e-163	9.27666e-163	-1.78612e-163	-5.22001e-163	7.36701e-163	2.49891e-163	1.7516e-163	-1.40974e-162	-1.31457e-163	-5.9557e-164	-1.7205e-163	-5.86692e-164	-1.17688e-162	-6.1327e-163	4.0393e-163	-3.06409e-163	-3.22676e-164	6.53669e-163	1.18788e-162	-4.31521e-165	-3.85327e-164	1.0213e-162	0
2.20392e-163	6.25087e-164	-2.04392e-164	-5.4755e-164	2.73251e-163	7.7029e-164	-1.24467e-162	-1.95112e-163	7.77881e-163	9.27666e-163	-1.78612e-163	-5.22001e-163	7.36701e-163	2.49891e-163	1.7516e-163	-1.40974e-162	-1.31457e-163	-5.9557e-164	-1.7205e-163	-5.86692e-164	-1.17688e-162	-6.1327e-163	4.0393e-163	-3.06409e-163	-3.22676e-164	6.53669e-163	1.18788e-162	-4.31521e-165	-3.85327e-164	1.0213e-162	0
2.20392e-163	6.25087e-164	-2.04392e-164	-5.4755e-164	2.73251e-163	7.7029e-164	-1.24467e-162	-1.95112e-163	7.77881e-163	9.27666e-163	-1.78612e-163	-5.22001e-163	7.36701e-163	2.49891e-163	1.7516e-163	-1.40974e-162	-1.31457e-163	-5.9557e-164	-1.7205e-163	-5.86692e-164	-1.17688e-162	-6.1327e-163	4.0393e-163	-3.06409e-163	-3.22676e-164	6.53669e-163	1.18788e-162	-4.31521e-165	-3.85327e-164	1.0213e-162	0
2.20392e-163	6.25087e-164	-2.04392e-164	-5.4755e-164	2.73251e-163	7.7029e-164	-1.24467e-162	-1.95112e-163	7.77881e-163	9.27666e-163	-1.78612e-163	-5.22001e-163	7.36701e-163	2.49891e-163	1.7516e-163	-1.40974e-162	-1.31457e-163	-5.9557e-164	-1.7205e-163	-5.86692e-164	-1.17688e-162	-6.1327e-163	4.0393e-163	-3.06409e-163	-3.22676e-164	6.53669e-163	1.18788e-162	-4.31521e-165	-3.85327e-164	1.0213e-162	0
2.20392e-163	6.25087e-164	-2.04392e-164	-5.4755e-164	2.73251e-163	7.7029e-164	-1.24467e-162	-1.95112e-163	7.77881e-163	9.27666e-163	-1.78612e-163	-5.22001e-163	7.36701e-163	2.49891e-163	1.7516e-163	-1.40974e-162	-1.31457e-163	-5.9557e-164	-1.7205e-163	-5.86692e-164	-1.17688e-162	-6.1327e-163	4.0393e-163	-3.06409e-163	-3.22676e-164	6.53669e-163	1.18788e-162	-4.31521e-165	-3.85327e-164	1.0213e-162	0
2.20392e-163	6.25087e-164	-2.04392e-164	-5.4755e-164	2.73251e-163	7.7029e-164	-1.24467e-162	-1.95112e-163	7.77881e-163	9.27666e-163	-1.78612e-163	-5.22001e-163	7.36701e-163	2.49891e-163	1.7516e-163	-1.40974e-162	-1.31457e-163	-5.9557e-164	-1.7205e-163	-5.86692e-164	-1.17688e-162	-6.1327e-163	4.0393e-163	-3.06409e-163	-3.22676e-164	6.53669e-163	1.18788e-162	-4.31521e-165	-3.85327e-164	1.0213e-162	0
2.20392e-163	6.25087e-164	-2.04392e-164	-5.4755e-164	2.73251e-163	7.7029e-164	-1.24467e-162	-1.95112e-163	7.77881e-163	9.27666e-163	-1.78612e-163	-5.22001e-163	7.36701e-163	2.49891e-163	1.7516e-163	-1.40974e-162	-1.31457e-163	-5.9557e-164	-1.7205e-163	-5.86692e-164	-1.17688e-162	-6.1327e-163	4.0393e-163	-3.06409e-163	-3.22676e-164	6.53669e-163	1.18788e-162	-4.31521e-165	-3.85327e-164	1.0213e-162	0
2.20392e-163	6.25087e-164	-2.04392e-164	-5.4755e-164	2.73251e-163	7.7029e-164	-1.24467e-162	-1.95112e-163	7.77881e-163	9.27666e-163	-1.78612e-163	-5.22001e-163	7.36701e-163	2.49891e-163	1.7516e-163	-1.40974e-162	-1.31457e-163	-5.9557e-164	-1.7205e-163	-5.86692e-164	-1.17688e-162	-6.1327e-163	4.0393e-163	-3.06409e-163	-3.22676e-164	6.53669e-163	1.18788e-162	-4.31521e-165	-3.85327e-164	1.0213e-162	0
2.20392e-163	6.25087e-164	-2.04392e-164	-5.4755e-164	2.73251e-163	7.7029e-164	-1.24467e-162	-1.95112e-163	7.77881e-163	9.27666e-163	-1.78612e-163	-5.22001e-163	7.36701e-163	2.49891e-163	1.7516e-163	-1.40974e-162	-1.31457e-163	-5.9557e-164	-1.7205e-163	-5.86692e-164	-1.17688e-162	-6.1327e-163	4.0393e-163	-3.06409e-163	-3.22676e-164	6.53669e-163	1.18788e-162	-4.31521e-165	-3.85327e-164	1.0213e-162	0
2.20392e-163	6.25087e-164	-2.04392e-164	-5.4755e-164	2.73251e-163	7.7029e-164	-1.24467e-162	-1.95112e-163	7.77881e-163	9.27666e-163	-1.78612e-163	-5.22001e-163	7.36701e-163	2.49891e-163	1.7516e-163	-1.40974e-162	-1.31457e-163	-5.9557e-164	-1.7205e-163	-5.86692e-164	-1.17688e-162	-6.1327e-163	4.0393e-163	-3.06409e-163	-3.22676e-164	6.53669e-163	1.18788e-162	-4.31521e-165	-3.85327e-164	1.0213e-162	0
2.20392e-163	6.25087e-164	-2.04392e-164	-5.4755e-164	2.73251e-163	7.7029e-164	-1.24467e-162	-1.95112e-163	7.77881e-163	9.27666e-163	-1.78612e-163	-5.22001e-163	7.36701e-163	2.49891e-163	1.7516e-163	-1.40974e-162	-1.31457e-163	-5.9557e-164	-1.7205e-163	-5.86692e-164	-1.17688e-162	-6.1327e-163	4.0393e-163	-3.06409e-163	-3.22676e-164	6.53669e-163	1.18788e-162	-4.31521e-165	-3.85327e-164	1.0213e-162	0
2.20392e-163	6.25087e-164	-2.04392e-164	-5.4755e-164	2.73251e-163	7.7029e-164	-1.24467e-162	-1.95112e-163	7.77881e-163	9.27666e-163	-1.78612e-163	-5.22001e-163	7.36701e-163	2.49891e-163	1.7516e-163	-1.40974e-162	-1.31457e-163	-5.9557e-164	-1.7205e-163	-5.86692e-164	-1.17688e-162	-6.1327e-163	4.0393e-163	-3.06409e-163	-3.22676e-164	6.53669e-163	1.18788e-162	-4.31521e-165	-3.85327e-164	1.0213e-162	0
2.20392e-163	6.25087e-164	-2.04392e-164	-5.4755e-164	2.73251e-163	7.7029e-164	-1.24467e-162	-1.95112e-163	7.77881e-163	9.27666e-163	-1.78612e-163	-5.22001e-163	7.36701e-163	2.49891e-163	1.7516e-163	-1.40974e-162	-1.31457e-163	-5.9557e-164	-1.7205e-163	-5.86692e-164	-1.17688e-162	-6.1327e-163	4.0393e-163	-3.06409e-163	-3.22676e-164	6.53669e-163	1.18788e-162	-4.31521e-165	-3.85327e-164	1.0213e-162	0
2.20392e-163	6.25087e-164	-2.04392e-164	-5.4755e-164	2.73251e-163	7.7029e-164	-1.24467e-162	-1.95112e-163	7.77881e-163	9.27666e-163	-1.78612e-163	-5.22001e-163	7.36701e-163	2.49891e-163	1.7516e-163	-1.40974e-162	-1.31457e-163	-5.9557e-164	-1.7205e-163	-5.86692e-164	-1.17688e-162	-6.1327e-163	4.0393e-163	-3.06409e-163	-3.22676e-164	6.53669e-163	1.18788e-162	-4.31521e-165	-3.85327e-164	1.0213e-162	0
2.20392e-163	6.25087e-164	-2.04392e-164	-5.4755e-164	2.73251e-163	7.7029e-164	-1.24467e-162	-1.95112e-163	7.77881e-163	9.27666e-163	-1.78612e-163	-5.22001e-163	7.36701e-163	2.49891e-163	1.7516e-163	-1.40974e-162	-1.31457e-163	-5.9557e-164	-1.7205e-163	-5.86692e-164	-1.17688e-162	-6.1327e-163	4.0393e-163	-3.06409e-163	-3.22676e-164	6.53669e-163	1.18788e-162	-4.31521e-165	-3.85327e-164	1.0213e-162	0
2.20392e-163	6.25087e-164	-2.04392e-164	-5.4755e-164	2.73251e-163	7.7029e-164	-1.24467e-162	-1.95112e-163	7.77881e-163	9.27666e-163	-1.78612e-163	-5.22001e-163	7.36701e-163	2.49891e-163	1.7516e-163	-1.40974e-162	-1.31457e-163	-5.9557e-164	-1.7205e-163	-5.86692e-164	-1.17688e-162	-6.1327e-163	4.0393e-163	-3.06409e-163	-3.22676e-164	6.53669e-163	1.18788e-162	-4.31521e-165	-3.85327e-164	1.0213e-162	0
2.20392e-163	6.25087e-164	-2.04392e-164	-5.4755e-164	2.73251e-163	7.7029e-164	-1.24467e-162	-1.95112e-163	7.77881e-163	9.27666e-163	-1.78612e-163	-5.22001e-163	7.36701e-163	2.49891e-163	1.7516e-163	-1.40974e-162	-1.31457e-163	-5.9557e-164	-1.7205e-163	-5.86692e-164	-1.17688e-162	-6.1327e-163	4.0393e-163	-3.06409e-163	-3.22676e-164	6.53669e-163	1.18788e-162	-4.31521e-165	-3.85327e-164	1.0213e-162	0
2.20392e-163	6.25087e-164	-2.04392e-164	-5.4755e-164	2.73251e-163	7.7029e-164	-1.24467e-162	-1.95112e-163	7.77881e-163	9.27666e-163	-1.78612e-163	-5.22001e-163	7.36701e-163	2.49891e-163	1.7516e-163	-1.40974e-162	-1.31457e-163	-5.9557e-164	-1.7205e-163	-5.86692e-164	-1.17688e-162	-6.1327e-163	4.0393e-163	-3.06409e-163	-3.22676e-164	6.53669e-163	1.18788e-162	-4.31521e-165	-3.85327e-164	1.0213e-162	0
2.20392e-163	6.25087e-164	-2.04392e-164	-5.4755e-164	2.73251e-163	7.7029e-164	-1.24467e-162	-1.95112e-163	7.77881e-163	9.27666e-163	-1.78612e-163	-5.22001e-163	7.36701e-163	2.49891e-163	1.7516e-163	-1.40974e-162	-1.31457e-163	-5.9557e-164	-1.7205e-163	-5.86692e-164	-1.17688e-162	-6.1327e-163	4.0393e-163	-3.06409e-163	-3.22676e-164	6.53669e-163	1.18788e-162	-4.31521e-165	-3.85327e-164	1.0213e-162	0
2.20392e-163	6.25087e-164	-2.04392e-164	-5.4755e-164	2.73251e-163	7.7029e-164	-1.24467e-162	-1.95112e-163	7.77881e-163	9.27666e-163	-1.78612e-163	-5.22001e-163	7.36701e-163	2.49891e-163	1.7516e-163	-1.40974e-162	-1.31457e-163	-5.9557e-164	-1.7205e-163	-5.86692e-164	-1.17688e-162	-6.1327e-163	4.0393e-163	-3.06409e-163	-3.22676e-164	6.53669e-163	1.18788e-162	-4.31521e-165	-3.85327e-164	1.0213e-162	0
2.20392e-163	6.25087e-164	-2.04392e-164	-5.4755e-164	2.73251e-163	7.7029e-164	-1.24467e-162	-1.95112e-163	7.77881e-163	9.27666e-163	-1.78612e-163	-5.22001e-163	7.36701e-163	2.49891e-163	1.7516e-163	-1.40974e-162	-1.31457e-163	-5.9557e-164	-1.7205e-163	-5.86692e-164	-1.17688e-162	-6.1327e-163	4.0393e-163	-3.06409e-163	-3.22676e-164	6.53669e-163	1.18788e-162	-4.31521e-165	-3.85327e-164	1.0213e-162	0
2.20392e-163	6.25087e-164	-2.04392e-164	-5.4755e-164	2.73251e-163	7.7029e-164	-1.24467e-162	-1.95112e-163	7.77881e-163	9.27666e-163	-1.78612e-163	-5.22001e-163	7.36701e-163	2.49891e-163	1.7516e-163	-1.40974e-162	-1.31457e-163	-5.9557e-164	-1.7205e-163	-5.86692e-164	-1.17688e-162	-6.1327e-163	4.0393e-163	-3.06409e-163	-3.22676e-164	6.53669e-163	1.18788e-162	-4.31521e-165	-3.85327e-164	1.0213e-162	0
2.20392e-163	6.25087e-164	-2.04392e-164	-5.4755e-164	2.73251e-163	7.7029e-164	-1.24467e-162	-1.95112e-163	7.77881e-163	9.27666e-163	-1.78612e-163	-5.22001e-163	7.36701e-163	2.49891e-163	1.7516e-163	-1.40974e-162	-1.31457e-163	-5.9557e-164	-1.7205e-163	-5.86692e-164	-1.17688e-162	-6.1327e-163	4.0393e-163	-3.06409e-163	-3.22676e-164	6.53669e-163	1.18788e-162	-4.31521e-165	-3.85327e-164	1.0213e-162	0
2.20392e-163	6.25087e-164	-2.04392e-164	-5.4755e-164	2.73251e-163	7.7029e-164	-1.24467e-162	-1.95112e-163	7.77881e-163	9.27666e-163	-1.78612e-163	-5.22001e-163	7.36701e-163	2.49891e-163	1.7516e-163	-1.40974e-162	-1.31457e-163	-5.9557e-164	-1.7205e-163	-5.86692e-164	-1.17688e-162	-6.1327e-163	4.0393e-163	-3.06409e-163	-3.22676e-164	6.53669e-163	1.18788e-162	-4.31521e-165	-3.85327e-164	1.0213e-162	0
2.20392e-163	6.25087e-164	-2.04392e-164	-5.4755e-164	2.73251e-163	7.7029e-164	-1.24467e-162	-1.95112e-163	7.77881e-163	9.27666e-163	-1.78612e-163	-5.22001e-163	7.36701e-163	2.49891e-163	1.7516e-163	-1.40974e-162	-1.31457e-163	-5.9557e-164	-1.7205e-163	-5.86692e-164	-1.17688e-162	-6.1327e-163	4.0393e-163	-3.06409e-163	-3.22676e-164	6.53669e-163	1.18788e-162	-4.31521e-165	-3.85327e-164	1.0213e-162	0
2.20392e-163	6.25087e-164	-2.04392e-164	-5.4755e-164	2.73251e-163	7.7029e-164	-1.24467e-162	-1.95112e-163	7.77881e-163	9.27666e-163	-1.78612e-163	-5.22001e-163	7.36701e-163	2.49891e-163	1.7516e-163	-1.40974e-162	-1.31457e-163	-5.9557e-164	-1.7205e-163	-5.86692e-164	-1.17688e-162	-6.1327e-163	4.0393e-163	-3.06409e-163	-3.22676e-164	6.53669e-163	1.18788e-162	-4.31521e-165	-3.85327e-164	1.0213e-162	0
2.20392e-163	6.25087e-164	-2.04392e-164	-5.4755e-164	2.73251e-163	7.7029e-164	-1.24467e-162	-1.95112e-163	7.77881e-163	9.27666e-163	-1.78612e-163	-5.22001e-163	7.36701e-163	2.49891e-163	1.7516e-163	-1.40974e-162	-1.31457e-163	-5.9557e-164	-1.7205e-163	-5.86692e-164	-1.17688e-162	-6.1327e-163	4.0393e-163	-3.06409e-163	-3.22676e-164	6.53669e-163	1.18788e-162	-4.31521e-165	-3.85327e-164	1.0213e-162	0
2.20392e-163	6.25087e-164	-2.04392e-164	-5.4755e-164	2.73251e-163	7.7029e-164	-1.24467e-162	-1.95112e-163	7.77881e-163	9.27666e-163	-1.78612e-163	-5.22001e-163	7.36701e-163	2.49891e-163	1.7516e-163	-1.40974e-162	-1.31457e-163	-5.9557e-164	-1.7205e-163	-5.86692e-164	-1.17688e-162	-6.1327e-163	4.0393e-163	-3.06409e-163	-3.22676e-164	6.53669e-163	1.18788e-162	-4.31521e-165	-3.85327e-164	1.0213e-162	0
2.20392e-163	6.25087e-164	-2.04392e-164	-5.4755e-164	2.73251e-163	7.7029e-164	-1.24467e-162	-1.95112e-163	7.77881e-163	9.27666e-163	-1.78612e-163	-5.22001e-163	7.36701e-163	2.49891e-163	1.7516e-163	-1.40974e-162	-1.31457e-163	-5.9557e-164	-1.7205e-163	-5.86692e-164	-1.17688e-162	-6.1327e-163	4.0393e-163	-3.06409e-163	-3.22676e-164	6.53669e-163	1.18788e-162	-4.31521e-165	-3.85327e-164	1.0213e-162	0
2.20392e-163	6.25087e-164	-2.04392e-164	-5.4755e-164	2.73251e-163	7.7029e-164	-1.24467e-162	-1.95112e-163	7.77881e-163	9.27666e-163	-1.78612e-163	-5.22001e-163	7.36701e-163	2.49891e-163	1.7516e-163	-1.40974e-162	-1.31457e-163	-5.9557e-164	-1.7205e-163	-5.86692e-164	-1.17688e-162	-6.1327e-163	4.0393e-163	-3.06409e-163	-3.22676e-164	6.53669e-163	1.18788e-162	-4.31521e-165	-3.85327e-164	1.0213e-162	0
2.20392e-163	6.25087e-164	-2.04392e-164	-5.4755e-164	2.73251e-163	7.7029e-164	-1.24467e-162	-1.95112e-163	7.77881e-163	9.27666e-163	-1.78612e-163	-5.22001e-163	7.36701e-163	2.49891e-163	1.7516e-163	-1.40974e-162	-1.31457e-163	-5.9557e-164	-1.7205e-163	-5.86692e-164	-1.17688e-162	-6.1327e-163	4.0393e-163	-3.06409e-163	-3.22676e-164	6.53669e-163	1.18788e-162	-4.31521e-165	-3.85327e-164	1.0213e-162	0
2.20392e-163	6.25087e-164	-2.04392e-164	-5.4755e-164	2.73251e-163	7.7029e-164	-1.24467e-162	-1.95112e-163	7.77881e-163	9.27666e-163	-1.78612e-163	-5.22001e-163	7.36701e-163	2.49891e-163	1.7516e-163	-1.40974e-162	-1.31457e-163	-5.9557e-164	-1.7205e-163	-5.86692e-164	-1.17688e-162	-6.1327e-163	4.0393e-163	-3.06409e-163	-3.22676e-164	6.53669e-163	1.18788e-162	-4.31521e-165	-3.85327e-164	1.0213e-162	0
2.20392e-163	6.25087e-164	-2.04392e-164	-5.4755e-164	2.73251e-163	7.7029e-164	-1.24467e-162	-1.95112e-163	7.77881e-163	9.27666e-163	-1.78612e-163	-5.22001e-163	7.36701e-163	2.49891e-163	1.7516e-163	-1.40974e-162	-1.31457e-163	-5.9557e-164	-1.7205e-163	-5.86692e-164	-1.17688e-162	-6.1327e-163	4.0393e-163	-3.06409e-163	-3.22676e-164	6.53669e-163	1.18788e-162	-4.31521e-165	-3.85327e-164	1.0213e-162	0
2.20392e-163	6.25087e-164	-2.04392e-164	-5.4755e-164	2.73251e-163	7.7029e-164	-1.24467e-162	-1.95112e-163	7.77881e-163	9.27666e-163	-1.78612e-163	-5.22001e-163	7.36701e-163	2.49891e-163	1.7516e-163	-1.40974e-162	-1.31457e-163	-5.9557e-164	-1.7205e-163	-5.86692e-164	-1.17688e-162	-6.1327e-163	4.0393e-163	-3.06409e-163	-3.22676e-164	6.53669e-163	1.18788e-162	-4.31521e-165	-3.85327e-164	1.0213e-162	0
2.20392e-163	6.25087e-164	-2.04392e-164	-5.4755e-164	2.73251e-163	7.7029e-164	-1.24467e-162	-1.95112e-163	7.77881e-163	9.27666e-163	-1.78612e-163	-5.22001e-163	7.36701e-163	2.49891e-163	1.7516e-163	-1.40974e-162	-1.31457e-163	-5.9557e-164	-1.7205e-163	-5.86692e-164	-1.17688e-162	-6.1327e-163	4.0393e-163	-3.06409e-163	-3.22676e-164	6.53669e-163	1.18788e-162	-4.31521e-165	-3.85327e-164	1.0213e-162	0
2.20392e-163	6.25087e-164	-2.04392e-164	-5.4755e-164	2.73251e-163	7.7029e-164	-1.24467e-162	-1.95112e-163	7.77881e-163	9.27666e-163	-1.78612e-163	-5.22001e-163	7.36701e-163	2.49891e-163	1.7516e-163	-1.40974e-162	-1.31457e-163	-5.9557e-164	-1.7205e-163	-5.86692e-164	-1.17688e-162	-6.1327e-163	4.0393e-163	-3.06409e-163	-3.22676e-164	6.53669e-163	1.18788e-162	-4.31521e-165	-3.85327e-164	1.0213e-162	0
2.20392e-163	6.25087e-164	-2.04392e-164	-5.4755e-164	2.73251e-163	7.7029e-164	-1.24467e-162	-1.95112e-163	7.77881e-163	9.27666e-163	-1.78612e-163	-5.22001e-163	7.36701e-163	2.49891e-163	1.7516e-163	-1.40974e-162	-1.31457e-163	-5.9557e-164	-1.7205e-163	-5.86692e-164	-1.17688e-162	-6.1327e-163	4.0393e-163	-3.06409e-163	-3.22676e-164	6.53669e-163	1.18788e-162	-4.31521e-165	-3.85327e-164	1.0213e-162	0
2.20392e-163	6.25087e-164	-2.04392e-164	-5.4755e-164	2.73251e-163	7.7029e-164	-1.24467e-162	-1.95112e-163	7.77881e-163	9.27666e-163	-1.78612e-163	-5.22001e-163	7.36701e-163	2.49891e-163	1.7516e-163	-1.40974e-162	-1.31457e-163	-5.9557e-164	-1.7205e-163	-5.86692e-164	-1.17688e-162	-6.1327e-163	4.0393e-163	-3.06409e-163	-3.22676e-164	6.53669e-163	1.18788e-162	-4.31521e-165	-3.85327e-164	1.0213e-162	0
2.20392e-163	6.25087e-164	-2.04392e-164	-5.4755e-164	2.73251e-163	7.7029e-164	-1.24467e-162	-1.95112e-163	7.77881e-163	9.27666e-163	-1.78612e-163	-5.22001e-163	7.36701e-163	2.49891e-163	1.7516e-163	-1.40974e-162	-1.31457e-163	-5.9557e-164	-1.7205e-163	-5.86692e-164	-1.17688e-162	-6.1327e-163	4.0393e-163	-3.06409e-163	-3.22676e-164	6.53669e-163	1.18788e-162	-4.31521e-165	-3.85327e-164	1.0213e-162	0
2.20392e-163	6.25087e-164	-2.04392e-164	-5.4755e-164	2.73251e-163	7.7029e-164	-1.24467e-162	-1.95112e-163	7.77881e-163	9.27666e-163	-1.78612e-163	-5.22001e-163	7.36701e-163	2.49891e-163	1.7516e-163	-1.40974e-162	-1.31457e-163	-5.9557e-164	-1.7205e-163	-5.86692e-164	-1.17688e-162	-6.1327e-163	4.0393e-163	-3.06409e-163	-3.22676e-164	6.53669e-163	1.18788e-162	-4.31521e-165	-3.85327e-164	1.0213e-162	0
2.20392e-163	6.25087e-164	-2.04392e-164	-5.4755e-164	2.73251e-163	7.7029e-164	-1.24467e-162	-1.95112e-163	7.77881e-163	9.27666e-163	-1.78612e-163	-5.22001e-163	7.36701e-163	2.49891e-163	1.7516e-163	-1.40974e-162	-1.31457e-163	-5.9557e-164	-1.7205e-163	-5.86692e-164	-1.17688e-162	-6.1327e-163	4.0393e-163	-3.06409e-163	-3.22676e-164	6.53669e-163	1.18788e-162	-4.31521e-165	-3.85327e-164	1.0213e-162	0
2.20392e-163	6.25087e-164	-2.04392e-164	-5.4755e-164	2.73251e-163	7.7029e-164	-1.24467e-162	-1.95112e-163	7.77881e-163	9.27666e-163	-1.78612e-163	-5.22001e-163	7.36701e-163	2.49891e-163	1.7516e-163	-1.40974e-162	-1.31457e-163	-5.9557e-164	-1.7205e-163	-5.86692e-164	-1.17688e-162	-6.1327e-163	4.0393e-163	-3.06409e-163	-3.22676e-164	6.53669e-163	1.18788e-162	-4.31521e-165	-3.85327e-164	1.0213e-162	0
2.20392e-163	6.25087e-164	-2.04392e-164	-5.4755e-164	2.73251e-163	7.7029e-164	-1.24467e-162	-1.95112e-163	7.77881e-163	9.27666e-163	-1.78612e-163	-5.22001e-163	7.36701e-163	2.49891e-163	1.7516e-163	-1.40974e-162	-1.31457e-163	-5.9557e-164	-1.7205e-163	-5.86692e-164	-1.17688e-162	-6.1327e-163	4.0393e-163	-3.06409e-163	-3.22676e-164	6.53669e-163	1.18788e-162	-4.31521e-165	-3.85327e-164	1.0213e-162	0
2.20392e-163	6.25087e-164	-2.04392e-164	-5.4755e-164	2.73251e-163	7.7029e-164	-1.24467e-162	-1.95112e-163	7.77881e-163	9.27666e-163	-1.78612e-163	-5.22001e-163	7.36701e-163	2.49891e-163	1.7516e-163	-1.40974e-162	-1.31457e-163	-5.9557e-164	-1.7205e-163	-5.86692e-164	-1.17688e-162	-6.1327e-163	4.0393e-163	-3.06409e-163	-3.22676e-164	6.53669e-163	1.18788e-162	-4.31521e-165	-3.85327e-164	1.0213e-162	0
2.20392e-163	6.25087e-164	-2.04392e-164	-5.4755e-164	2.73251e-163	7.7029e-164	-1.24467e-162	-1.95112e-163	7.77881e-163	9.27666e-163	-1.78612e-163	-5.22001e-163	7.36701e-163	2.49891e-163	1.7516e-163	-1.40974e-162	-1.31457e-163	-5.9557e-164	-1.7205e-163	-5.86692e-164	-1.17688e-162	-6.1327e-163	4.0393e-163	-3.06409e-163	-3.22676e-164	6.53669e-163	1.18788e-162	-4.31521e-165	-3.85327e-164	1.0213e-162	0
2.20392e-163	6.25087e-164	-2.04392e-164	-5.4755e-164	2.73251e-163	7.7029e-164	-1.24467e-162	-1.95112e-163	7.77881e-163	9.27666e-163	-1.78612e-163	-5.22001e-163	7.36701e-163	2.49891e-163	1.7516e-163	-1.40974e-162	-1.31457e-163	-5.9557e-164	-1.7205e-163	-5.86692e-164	-1.17688e-162	-6.1327e-163	4.0393e-163	-3.06409e-163	-3.22676e-164	6.53669e-163	1.18788e-162	-4.31521e-165	-3.85327e-164	1.0213e-162	0
2.20392e-163	6.25087e-164	-2.04392e-164	-5.4755e-164	2.73251e-163	7.7029e-164	-1.24467e-162	-1.95112e-163	7.77881e-163	9.27666e-163	-1.78612e-163	-5.22001e-163	7.36701e-163	2.49891e-163	1.7516e-163	-1.40974e-162	-1.31457e-163	-5.9557e-164	-1.7205e-163	-5.86692e-164	-1.17688e-162	-6.1327e-163	4.0393e-163	-3.06409e-163	-3.22676e-164	6.53669e-163	1.18788e-162	-4.31521e-165	-3.85327e-164	1.0213e-162	0
2.20392e-163	6.25087e-164	-2.04392e-164	-5.4755e-164	2.73251e-163	7.7029e-164	-1.24467e-162	-1.95112e-163	7.77881e-163	9.27666e-163	-1.78612e-163	-5.22001e-163	7.36701e-163	2.49891e-163	1.7516e-163	-1.40974e-162	-1.31457e-163	-5.9557e-164	-1.7205e-163	-5.86692e-164	-1.17688e-162	-6.1327e-163	4.0393e-163	-3.06409e-163	-3.22676e-164	6.53669e-163	1.18788e-162	-4.31521e-165	-3.85327e-164	1.0213e-162	0
2.20392e-163	6.25087e-164	-2.04392e-164	-5.4755e-164	2.73251e-163	7.7029e-164	-1.24467e-162	-1.95112e-163	7.77881e-163	9.27666e-163	-1.78612e-163	-5.22001e-163	7.36701e-163	2.49891e-163	1.7516e-163	-1.40974e-162	-1.31457e-163	-5.9557e-164	-1.7205e-163	-5.86692e-164	-1.17688e-162	-6.1327e-163	4.0393e-163	-3.06409e-163	-3.22676e-164	6.53669e-163	1.18788e-162	-4.31521e-165	-3.85327e-164	1.0213e-162	0
2.20392e-163	6.25087e-164	-2.04392e-164	-5.4755e-164	2.73251e-163	7.7029e-164	-1.24467e-162	-1.95112e-163	7.77881e-163	9.27666e-163	-1.78612e-163	-5.22001e-163	7.36701e-163	2.49891e-163	1.7516e-163	-1.40974e-162	-1.31457e-163	-5.9557e-164	-1.7205e-163	-5.86692e-164	-1.17688e-162	-6.1327e-163	4.0393e-163	-3.06409e-163	-3.22676e-164	6.53669e-163	1.18788e-162	-4.31521e-165	-3.85327e-164	1.0213e-162	0
2.20392e-163	6.25087e-164	-2.04392e-164	-5.4755e-164	2.73251e-163	7.7029e-164	-1.24467e-162	-1.95112e-163	7.77881e-163	9.27666e-163	-1.78612e-163	-5.22001e-163	7.36701e-163	2.49891e-163	1.7516e-163	-1.40974e-162	-1.31457e-163	-5.9557e-164	-1.7205e-163	-5.86692e-164	-1.17688e-162	-6.1327e-163	4.0393e-163	-3.06409e-163	-3.22676e-164	6.53669e-163	1.18788e-162	-4.31521e-165	-3.85327e-164	1.0213e-162	0
2.20392e-163	6.25087e-164	-2.04392e-164	-5.4755e-164	2.73251e-163	7.7029e-164	-1.24467e-162	-1.95112e-163	7.77881e-163	9.27666e-163	-1.78612e-163	-5.22001e-163	7.36701e-163	2.49891e-163	1.7516e-163	-1.40974e-162	-1.31457e-163	-5.9557e-164	-1.7205e-163	-5.86692e-164	-1.17688e-162	-6.1327e-163	4.0393e-163	-3.06409e-163	-3.22676e-164	6.53669e-163	1.18788e-162	-4.31521e-165	-3.85327e-164	1.0213e-162	0
2.20392e-163	6.25087e-164	-2.04392e-164	-5.4755e-164	2.73251e-163	7.7029e-164	-1.24467e-162	-1.95112e-163	7.77881e-163	9.27666e-163	-1.78612e-163	-5.22001e-163	7.36701e-163	2.49891e-163	1.7516e-163	-1.40974e-162	-1.31457e-163	-5.9557e-164	-1.7205e-163	-5.86692e-164	-1.17688e-162	-6.1327e-163	4.0393e-163	-3.06409e-163	-3.22676e-164	6.53669e-163	1.18788e-162	-4.31521e-165	-3.85327e-164	1.0213e-162	0
2.20392e-163	6.25087e-164	-2.04392e-164	-5.4755e-164	2.73251e-163	7.7029e-164	-1.24467e-162	-1.95112e-163	7.77881e-163	9.27666e-163	-1.78612e-163	-5.22001e-163	7.36701e-163	2.49891e-163	1.7516e-163	-1.40974e-162	-1.31457e-163	-5.9557e-164	-1.7205e-163	-5.86692e-164	-1.17688e-162	-6.1327e-163	4.0393e-163	-3.06409e-163	-3.22676e-164	6.53669e-163	1.18788e-162	-4.31521e-165	-3.85327e-164	1.0213e-162	0
2.20392e-163	6.25087e-164	-2.04392e-164	-5.4755e-164	2.73251e-163	7.7029e-164	-1.24467e-162	-1.95112e-163	7.77881e-163	9.27666e-163	-1.78612e-163	-5.22001e-163	7.36701e-163	2.49891e-163	1.7516e-163	-1.40974e-162	-1.31457e-163	-5.9557e-164	-1.7205e-163	-5.86692e-164	-1.17688e-162	-6.1327e-163	4.0393e-163	-3.06409e-163	-3.22676e-164	6.53669e-163	1.18788e-162	-4.31521e-165	-3.85327e-164	1.0213e-162	0
2.20392e-163	6.25087e-164	-2.04392e-164	-5.4755e-164	2.73251e-163	7.7029e-164	-1.24467e-162	-1.95112e-163	7.77881e-163	9.27666e-163	-1.78612e-163	-5.22001e-163	7.36701e-163	2.49891e-163	1.7516e-163	-1.40974e-162	-1.31457e-163	-5.9557e-164	-1.7205e-163	-5.86692e-164	-1.17688e-162	-6.1327e-163	4.0393e-163	-3.06409e-163	-3.22676e-164	6.53669e-163	1.18788e-162	-4.31521e-165	-3.85327e-164	1.0213e-162	0
2.20392e-163	6.25087e-164	-2.04392e-164	-5.4755e-164	2.73251e-163	7.7029e-164	-1.24467e-162	-1.95112e-163	7.77881e-163	9.27666e-163	-1.78612e-163	-5.22001e-163	7.36701e-163	2.49891e-163	1.7516e-163	-1.40974e-162	-1.31457e-163	-5.9557e-164	-1.7205e-163	-5.86692e-164	-1.17688e-162	-6.1327e-163	4.0393e-163	-3.06409e-163	-3.22676e-164	6.53669e-163	1.18788e-162	-4.31521e-165	-3.85327e-164	1.0213e-162	0
2.20392e-163	6.25087e-164	-2.04392e-164	-5.4755e-164	2.73251e-163	7.7029e-164	-1.24467e-162	-1.95112e-163	7.77881e-163	9.27666e-163	-1.78612e-163	-5.22001e-163	7.36701e-163	2.49891e-163	1.7516e-163	-1.40974e-162	-1.31457e-163	-5.9557e-164	-1.7205e-163	-5.86692e-164	-1.17688e-162	-6.1327e-163	4.0393e-163	-3.06409e-163	-3.22676e-164	6.53669e-163	1.18788e-162	-4.31521e-165	-3.85327e-164	1.0213e-162	0
2.20392e-163	6.25087e-164	-2.04392e-164	-5.4755e-164	2.73251e-163	7.7029e-164	-1.24467e-162	-1.95112e-163	7.77881e-163	9.27666e-163	-1.78612e-163	-5.22001e-163	7.36701e-163	2.49891e-163	1.7516e-163	-1.40974e-162	-1.31457e-163	-5.9557e-164	-1.7205e-163	-5.86692e-164	-1.17688e-162	-6.1327e-163	4.0393e-163	-3.06409e-163	-3.22676e-164	6.53669e-163	1.18788e-162	-4.31521e-165	-3.85327e-164	1.0213e-162	0
2.20392e-163	6.25087e-164	-2.04392e-164	-5.4755e-164	2.73251e-163	7.7029e-164	-1.24467e-162	-1.95112e-163	7.77881e-163	9.27666e-163	-1.78612e-163	-5.22001e-163	7.36701e-163	2.49891e-163	1.7516e-163	-1.40974e-162	-1.31457e-163	-5.9557e-164	-1.7205e-163	-5.86692e-164	-1.17688e-162	-6.1327e-163	4.0393e-163	-3.06409e-163	-3.22676e-164	6.53669e-163	1.18788e-162	-4.31521e-165	-3.85327e-164	1.0213e-162	0
2.20392e-163	6.25087e-164	-2.04392e-164	-5.4755e-164	2.73251e-163	7.7029e-164	-1.24467e-162	-1.95112e-163	7.77881e-163	9.27666e-163	-1.78612e-163	-5.22001e-163	7.36701e-163	2.49891e-163	1.7516e-163	-1.40974e-162	-1.31457e-163	-5.9557e-164	-1.7205e-163	-5.86692e-164	-1.17688e-162	-6.1327e-163	4.0393e-163	-3.06409e-163	-3.22676e-164	6.53669e-163	1.18788e-162	-4.31521e-165	-3.85327e-164	1.0213e-162	0
2.20392e-163	6.25087e-164	-2.04392e-164	-5.4755e-164	2.73251e-163	7.7029e-164	-1.24467e-162	-1.95112e-163	7.77881e-163	9.27666e-163	-1.78612e-163	-5.22001e-163	7.36701e-163	2.49891e-163	1.7516e-163	-1.40974e-162	-1.31457e-163	-5.9557e-164	-1.7205e-163	-5.86692e-164	-1.17688e-162	-6.1327e-163	4.0393e-163	-3.06409e-163	-3.22676e-164	6.53669e-163	1.18788e-162	-4.31521e-165	-3.85327e-164	1.0213e-162	0
2.20392e-163	6.25087e-164	-2.04392e-164	-5.4755e-164	2.73251e-163	7.7029e-164	-1.24467e-162	-1.95112e-163	7.77881e-163	9.27666e-163	-1.78612e-163	-5.22001e-163	7.36701e-163	2.49891e-163	1.7516e-163	-1.40974e-162	-1.31457e-163	-5.9557e-164	-1.7205e-163	-5.86692e-164	-1.17688e-162	-6.1327e-163	4.0393e-163	-3.06409e-163	-3.22676e-164	6.53669e-163	1.18788e-162	-4.31521e-165	-3.85327e-164	1.0213e-162	0
2.20392e-163	6.25087e-164	-2.04392e-164	-5.4755e-164	2.73251e-163	7.7029e-164	-1.24467e-162	-1.95112e-163	7.77881e-163	9.27666e-163	-1.78612e-163	-5.22001e-163	7.36701e-163	2.49891e-163	1.7516e-163	-1.40974e-162	-1.31457e-163	-5.9557e-164	-1.7205e-163	-5.86692e-164	-1.17688e-162	-6.1327e-163	4.0393e-163	-3.06409e-163	-3.22676e-164	6.53669e-163	1.18788e-162	-4.31521e-165	-3.85327e-164	1.0213e-162	0
2.20392e-163	6.25087e-164	-2.04392e-164	-5.4755e-164	2.73251e-163	7.7029e-164	-1.24467e-162	-1.95112e-163	7.77881e-163	9.27666e-163	-1.78612e-163	-5.22001e-163	7.36701e-163	2.49891e-163	1.7516e-163	-1.40974e-162	-1.31457e-163	-5.9557e-164	-1.7205e-163	-5.86692e-164	-1.17688e-162	-6.1327e-163	4.0393e-163	-3.06409e-163	-3.22676e-164	6.53669e-163	1.18788e-162	-4.31521e-165	-3.85327e-164	1.0213e-162	0
2.20392e-163	6.25087e-164	-2.04392e-164	-5.4755e-164	2.73251e-163	7.7029e-164	-1.24467e-162	-1.95112e-163	7.77881e-163	9.27666e-163	-1.78612e-163	-5.22001e-163	7.36701e-163	2.49891e-163	1.7516e-163	-1.40974e-162	-1.31457e-163	-5.9557e-164	-1.7205e-163	-5.86692e-164	-1.17688e-162	-6.1327e-163	4.0393e-163	-3.06409e-163	-3.22676e-164	6.53669e-163	1.18788e-162	-4.31521e-165	-3.85327e-164	1.0213e-162	0
2.20392e-163	6.25087e-164	-2.04392e-164	-5.4755e-164	2.73251e-163	7.7029e-164	-1.24467e-162	-1.95112e-163	7.77881e-163	9.27666e-163	-1.78612e-163	-5.22001e-163	7.36701e-163	2.49891e-163	1.7516e-163	-1.40974e-162	-1.31457e-163	-5.9557e-164	-1.7205e-163	-5.86692e-164	-1.17688e-162	-6.1327e-163	4.0393e-163	-3.06409e-163	-3.22676e-164	6.53669e-163	1.18788e-162	-4.31521e-165	-3.85327e-164	1.0213e-162	0
2.20392e-163	6.25087e-164	-2.04392e-164	-5.4755e-164	2.73251e-163	7.7029e-164	-1.24467e-162	-1.95112e-163	7.77881e-163	9.27666e-163	-1.78612e-163	-5.22001e-163	7.36701e-163	2.49891e-163	1.7516e-163	-1.40974e-162	-1.31457e-163	-5.9557e-164	-1.7205e-163	-5.86692e-164	-1.17688e-162	-6.1327e-163	4.0393e-163	-3.06409e-163	-3.22676e-164	6.53669e-163	1.18788e-162	-4.31521e-165	-3.85327e-164	1.0213e-162	0
2.20392e-163	6.25087e-164	-2.04392e-164	-5.4755e-164	2.73251e-163	7.7029e-164	-1.24467e-162	-1.95112e-163	7.77881e-163	9.27666e-163	-1.78612e-163	-5.22001e-163	7.36701e-163	2.49891e-163	1.7516e-163	-1.40974e-162	-1.31457e-163	-5.9557e-164	-1.7205e-163	-5.86692e-164	-1.17688e-162	-6.1327e-163	4.0393e-163	-3.06409e-163	-3.22676e-164	6.53669e-163	1.18788e-162	-4.31521e-165	-3.85327e-164	1.0213e-162	0
2.20392e-163	6.25087e-164	-2.04392e-164	-5.4755e-164	2.73251e-163	7.7029e-164	-1.24467e-162	-1.95112e-163	7.77881e-163	9.27666e-163	-1.78612e-163	-5.22001e-163	7.36701e-163	2.49891e-163	1.7516e-163	-1.40974e-162	-1.31457e-163	-5.9557e-164	-1.7205e-163	-5.86692e-164	-1.17688e-162	-6.1327e-163	4.0393e-163	-3.06409e-163	-3.22676e-164	6.53669e-163	1.18788e-162	-4.31521e-165	-3.85327e-164	1.0213e-162	0
2.20392e-163	6.25087e-164	-2.04392e-164	-5.4755e-164	2.73251e-163	7.7029e-164	-1.24467e-162	-1.95112e-163	7.77881e-163	9.27666e-163	-1.78612e-163	-5.22001e-163	7.36701e-163	2.49891e-163	1.7516e-163	-1.40974e-162	-1.31457e-163	-5.9557e-164	-1.7205e-163	-5.86692e-164	-1.17688e-162	-6.1327e-163	4.0393e-163	-3.06409e-163	-3.22676e-164	6.53669e-163	1.18788e-162	-4.31521e-165	-3.85327e-164	1.0213e-162	0
2.20392e-163	6.25087e-164	-2.04392e-164	-5.4755e-164	2.73251e-163	7.7029e-164	-1.24467e-162	-1.95112e-163	7.77881e-163	9.27666e-163	-1.78612e-163	-5.22001e-163	7.36701e-163	2.49891e-163	1.7516e-163	-1.40974e-162	-1.31457e-163	-5.9557e-164	-1.7205e-163	-5.86692e-164	-1.17688e-162	-6.1327e-163	4.0393e-163	-3.06409e-163	-3.22676e-164	6.53669e-163	1.18788e-162	-4.31521e-165	-3.85327e-164	1.0213e-162	0
2.20392e-163	6.25087e-164	-2.04392e-164	-5.4755e-164	2.73251e-163	7.7029e-164	-1.24467e-162	-1.95112e-163	7.77881e-163	9.27666e-163	-1.78612e-163	-5.22001e-163	7.36701e-163	2.49891e-163	1.7516e-163	-1.40974e-162	-1.31457e-163	-5.9557e-164	-1.7205e-163	-5.86692e-164	-1.17688e-162	-6.1327e-163	4.0393e-163	-3.06409e-163	-3.22676e-164	6.53669e-163	1.18788e-162	-4.31521e-165	-3.85327e-164	1.0213e-162	0
2.20392e-163	6.25087e-164	-2.04392e-164	-5.4755e-164	2.73251e-163	7.7029e-164	-1.24467e-162	-1.95112e-163	7.77881e-163	9.27666e-163	-1.78612e-163	-5.22001e-163	7.36701e-163	2.49891e-163	1.7516e-163	-1.40974e-162	-1.31457e-163	-5.9557e-164	-1.7205e-163	-5.86692e-164	-1.17688e-162	-6.1327e-163	4.0393e-163	-3.06409e-163	-3.22676e-164	6.53669e-163	1.18788e-162	-4.31521e-165	-3.85327e-164	1.0213e-162	0
2.20392e-163	6.25087e-164	-2.04392e-164	-5.4755e-164	2.73251e-163	7.7029e-164	-1.24467e-162	-1.95112e-163	7.77881e-163	9.27666e-163	-1.78612e-163	-5.22001e-163	7.36701e-163	2.49891e-163	1.7516e-163	-1.40974e-162	-1.31457e-163	-5.9557e-164	-1.7205e-163	-5.86692e-164	-1.17688e-162	-6.1327e-163	4.0393e-163	-3.06409e-163	-3.22676e-164	6.53669e-163	1.18788e-162	-4.31521e-165	-3.85327e-164	1.0213e-162	0
2.20392e-163	6.25087e-164	-2.04392e-164	-5.4755e-164	2.73251e-163	7.7029e-164	-1.24467e-162	-1.95112e-163	7.77881e-163	9.27666e-163	-1.78612e-163	-5.22001e-163	7.36701e-163	2.49891e-163	1.7516e-163	-1.40974e-162	-1.31457e-163	-5.9557e-164	-1.7205e-163	-5.86692e-164	-1.17688e-162	-6.1327e-163	4.0393e-163	-3.06409e-163	-3.22676e-164	6.53669e-163	1.18788e-162	-4.31521e-165	-3.85327e-164	1.0213e-162	0
2.20392e-163	6.25087e-164	-2.04392e-164	-5.4755e-164	2.73251e-163	7.7029e-164	-1.24467e-162	-1.95112e-163	7.77881e-163	9.27666e-163	-1.78612e-163	-5.22001e-163	7.36701e-163	2.49891e-163	1.7516e-163	-1.40974e-162	-1.31457e-163	-5.9557e-164	-1.7205e-163	-5.86692e-164	-1.17688e-162	-6.1327e-163	4.0393e-163	-3.06409e-163	-3.22676e-164	6.53669e-163	1.18788e-162	-4.31521e-165	-3.85327e-164	1.0213e-162	0
2.20392e-163	6.25087e-164	-2.04392e-164	-5.4755e-164	2.73251e-163	7.7029e-164	-1.24467e-162	-1.95112e-163	7.77881e-163	9.27666e-163	-1.78612e-163	-5.22001e-163	7.36701e-163	2.49891e-163	1.7516e-163	-1.40974e-162	-1.31457e-163	-5.9557e-164	-1.7205e-163	-5.86692e-164	-1.17688e-162	-6.1327e-163	4.0393e-163	-3.06409e-163	-3.22676e-164	6.53669e-163	1.18788e-162	-4.31521e-165	-3.85327e-164	1.0213e-162	0
2.20392e-163	6.25087e-164	-2.04392e-164	-5.4755e-164	2.73251e-163	7.7029e-164	-1.24467e-162	-1.95112e-163	7.77881e-163	9.27666e-163	-1.78612e-163	-5.22001e-163	7.36701e-163	2.49891e-163	1.7516e-163	-1.40974e-162	-1.31457e-163	-5.9557e-164	-1.7205e-163	-5.86692e-164	-1.17688e-162	-6.1327e-163	4.0393e-163	-3.06409e-163	-3.22676e-164	6.53669e-163	1.18788e-162	-4.31521e-165	-3.85327e-164	1.0213e-162	0
2.20392e-163	6.25087e-164	-2.04392e-164	-5.4755e-164	2.73251e-163	7.7029e-164	-1.24467e-162	-1.95112e-163	7.77881e-163	9.27666e-163	-1.78612e-163	-5.22001e-163	7.36701e-163	2.49891e-163	1.7516e-163	-1.40974e-162	-1.31457e-163	-5.9557e-164	-1.7205e-163	-5.86692e-164	-1.17688e-162	-6.1327e-163	4.0393e-163	-3.06409e-163	-3.22676e-164	6.53669e-163	1.18788e-162	-4.31521e-165	-3.85327e-164	1.0213e-162	0
2.20392e-163	6.25087e-164	-2.04392e-164	-5.4755e-164	2.73251e-163	7.7029e-164	-1.24467e-162	-1.95112e-163	7.77881e-163	9.27666e-163	-1.78612e-163	-5.22001e-163	7.36701e-163	2.49891e-163	1.7516e-163	-1.40974e-162	-1.31457e-163	-5.9557e-164	-1.7205e-163	-5.86692e-164	-1.17688e-162	-6.1327e-163	4.0393e-163	-3.06409e-163	-3.22676e-164	6.53669e-163	1.18788e-162	-4.31521e-165	-3.85327e-164	1.0213e-162	0
2.20392e-163	6.25087e-164	-2.04392e-164	-5.4755e-164	2.73251e-163	7.7029e-164	-1.24467e-162	-1.95112e-163	7.77881e-163	9.27666e-163	-1.78612e-163	-5.22001e-163	7.36701e-163	2.49891e-163	1.7516e-163	-1.40974e-162	-1.31457e-163	-5.9557e-164	-1.7205e-163	-5.86692e-164	-1.17688e-162	-6.1327e-163	4.0393e-163	-3.06409e-163	-3.22676e-164	6.53669e-163	1.18788e-162	-4.31521e-165	-3.85327e-164	1.0213e-162	0
2.20392e-163	6.25087e-164	-2.04392e-164	-5.4755e-164	2.73251e-163	7.7029e-164	-1.24467e-162	-1.95112e-163	7.77881e-163	9.27666e-163	-1.78612e-163	-5.22001e-163	7.36701e-163	2.49891e-163	1.7516e-163	-1.40974e-162	-1.31457e-163	-5.9557e-164	-1.7205e-163	-5.86692e-164	-1.17688e-162	-6.1327e-163	4.0393e-163	-3.06409e-163	-3.22676e-164	6.53669e-163	1.18788e-162	-4.31521e-165	-3.85327e-164	1.0213e-162	0
2.20392e-163	6.25087e-164	-2.04392e-164	-5.4755e-164	2.73251e-163	7.7029e-164	-1.24467e-162	-1.95112e-163	7.77881e-163	9.27666e-163	-1.78612e-163	-5.22001e-163	7.36701e-163	2.49891e-163	1.7516e-163	-1.40974e-162	-1.31457e-163	-5.9557e-164	-1.7205e-163	-5.86692e-164	-1.17688e-162	-6.1327e-163	4.0393e-163	-3.06409e-163	-3.22676e-164	6.53669e-163	1.18788e-162	-4.31521e-165	-3.85327e-164	1.0213e-162	0
2.20392e-163	6.25087e-164	-2.04392e-164	-5.4755e-164	2.73251e-163	7.7029e-164	-1.24467e-162	-1.95112e-163	7.77881e-163	9.27666e-163	-1.78612e-163	-5.22001e-163	7.36701e-163	2.49891e-163	1.7516e-163	-1.40974e-162	-1.31457e-163	-5.9557e-164	-1.7205e-163	-5.86692e-164	-1.17688e-162	-6.1327e-163	4.0393e-163	-3.06409e-163	-3.22676e-164	6.53669e-163	1.18788e-162	-4.31521e-165	-3.85327e-164	1.0213e-162	0
2.20392e-163	6.25087e-164	-2.04392e-164	-5.4755e-164	2.73251e-163	7.7029e-164	-1.24467e-162	-1.95112e-163	7.77881e-163	9.27666e-163	-1.78612e-163	-5.22001e-163	7.36701e-163	2.49891e-163	1.7516e-163	-1.40974e-162	-1.31457e-163	-5.9557e-164	-1.7205e-163	-5.86692e-164	-1.17688e-162	-6.1327e-163	4.0393e-163	-3.06409e-163	-3.22676e-164	6.53669e-163	1.18788e-162	-4.31521e-165	-3.85327e-164	1.0213e-162	0
2.20392e-163	6.25087e-164	-2.04392e-164	-5.4755e-164	2.73251e-163	7.7029e-164	-1.24467e-162	-1.95112e-163	7.77881e-163	9.27666e-163	-1.78612e-163	-5.22001e-163	7.36701e-163	2.49891e-163	1.7516e-163	-1.40974e-162	-1.31457e-163	-5.9557e-164	-1.7205e-163	-5.86692e-164	-1.17688e-162	-6.1327e-163	4.0393e-163	-3.06409e-163	-3.22676e-164	6.53669e-163	1.18788e-162	-4.31521e-165	-3.85327e-164	1.0213e-162	0
2.20392e-163	6.25087e-164	-2.04392e-164	-5.4755e-164	2.73251e-163	7.7029e-164	-1.24467e-162	-1.95112e-163	7.77881e-163	9.27666e-163	-1.78612e-163	-5.22001e-163	7.36701e-163	2.49891e-163	1.7516e-163	-1.40974e-162	-1.31457e-163	-5.9557e-164	-1.7205e-163	-5.86692e-164	-1.17688e-162	-6.1327e-163	4.0393e-163	-3.06409e-163	-3.22676e-164	6.53669e-163	1.18788e-162	-4.31521e-165	-3.85327e-164	1.0213e-162	0
2.20392e-163	6.25087e-164	-2.04392e-164	-5.4755e-164	2.73251e-163	7.7029e-164	-1.24467e-162	-1.95112e-163	7.77881e-163	9.27666e-163	-1.78612e-163	-5.22001e-163	7.36701e-163	2.49891e-163	1.7516e-163	-1.40974e-162	-1.31457e-163	-5.9557e-164	-1.7205e-163	-5.86692e-164	-1.17688e-162	-6.1327e-163	4.0393e-163	-3.06409e-163	-3.22676e-164	6.53669e-163	1.18788e-162	-4.31521e-165	-3.85327e-164	1.0213e-162	0
2.20392e-163	6.25087e-164	-2.04392e-164	-5.4755e-164	2.73251e-163	7.7029e-164	-1.24467e-162	-1.95112e-163	7.77881e-163	9.27666e-163	-1.78612e-163	-5.22001e-163	7.36701e-163	2.49891e-163	1.7516e-163	-1.40974e-162	-1.31457e-163	-5.9557e-164	-1.7205e-163	-5.86692e-164	-1.17688e-162	-6.1327e-163	4.0393e-163	-3.06409e-163	-3.22676e-164	6.53669e-163	1.18788e-162	-4.31521e-165	-3.85327e-164	1.0213e-162	0
2.20392e-163	6.25087e-164	-2.04392e-164	-5.4755e-164	2.73251e-163	7.7029e-164	-1.24467e-162	-1.95112e-163	7.77881e-163	9.27666e-163	-1.78612e-163	-5.22001e-163	7.36701e-163	2.49891e-163	1.7516e-163	-1.40974e-162	-1.31457e-163	-5.9557e-164	-1.7205e-163	-5.86692e-164	-1.17688e-162	-6.1327e-163	4.0393e-163	-3.06409e-163	-3.22676e-164	6.53669e-163	1.18788e-162	-4.31521e-165	-3.85327e-164	1.0213e-162	0
2.20392e-163	6.25087e-164	-2.04392e-164	-5.4755e-164	2.73251e-163	7.7029e-164	-1.24467e-162	-1.95112e-163	7.77881e-163	9.27666e-163	-1.78612e-163	-5.22001e-163	7.36701e-163	2.49891e-163	1.7516e-163	-1.40974e-162	-1.31457e-163	-5.9557e-164	-1.7205e-163	-5.86692e-164	-1.17688e-162	-6.1327e-163	4.0393e-163	-3.06409e-163	-3.22676e-164	6.53669e-163	1.18788e-162	-4.31521e-165	-3.85327e-164	1.0213e-162	0
2.20392e-163	6.25087e-164	-2.04392e-164	-5.4755e-164	2.73251e-163	7.7029e-164	-1.24467e-162	-1.95112e-163	7.77881e-163	9.27666e-163	-1.78612e-163	-5.22001e-163	7.36701e-163	2.49891e-163	1.7516e-163	-1.40974e-162	-1.31457e-163	-5.9557e-164	-1.7205e-163	-5.86692e-164	-1.17688e-162	-6.1327e-163	4.0393e-163	-3.06409e-163	-3.22676e-164	6.53669e-163	1.18788e-162	-4.31521e-165	-3.85327e-164	1.0213e-162	0
2.20392e-163	6.25087e-164	-2.04392e-164	-5.4755e-164	2.73251e-163	7.7029e-164	-1.24467e-162	-1.95112e-163	7.77881e-163	9.27666e-163	-1.78612e-163	-5.22001e-163	7.36701e-163	2.49891e-163	1.7516e-163	-1.40974e-162	-1.31457e-163	-5.9557e-164	-1.7205e-163	-5.86692e-164	-1.17688e-162	-6.1327e-163	4.0393e-163	-3.06409e-163	-3.22676e-164	6.53669e-163	1.18788e-162	-4.31521e-165	-3.85327e-164	1.0213e-162	0
2.20392e-163	6.25087e-164	-2.04392e-164	-5.4755e-164	2.73251e-163	7.7029e-164	-1.24467e-162	-1.95112e-163	7.77881e-163	9.27666e-163	-1.78612e-163	-5.22001e-163	7.36701e-163	2.49891e-163	1.7516e-163	-1.40974e-162	-1.31457e-163	-5.9557e-164	-1.7205e-163	-5.86692e-164	-1.17688e-162	-6.1327e-163	4.0393e-163	-3.06409e-163	-3.22676e-164	6.53669e-163	1.18788e-162	-4.31521e-165	-3.85327e-164	1.0213e-162	0
2.20392e-163	6.25087e-164	-2.04392e-164	-5.4755e-164	2.73251e-163	7.7029e-164	-1.24467e-162	-1.95112e-163	7.77881e-163	9.27666e-163	-1.78612e-163	-5.22001e-163	7.36701e-163	2.49891e-163	1.7516e-163	-1.40974e-162	-1.31457e-163	-5.9557e-164	-1.7205e-163	-5.86692e-164	-1.17688e-162	-6.1327e-163	4.0393e-163	-3.06409e-163	-3.22676e-164	6.53669e-163	1.18788e-162	-4.31521e-165	-3.85327e-164	1.0213e-162	0
2.20392e-163	6.25087e-164	-2.04392e-164	-5.4755e-164	2.73251e-163	7.7029e-164	-1.24467e-162	-1.95112e-163	7.77881e-163	9.27666e-163	-1.78612e-163	-5.22001e-163	7.36701e-163	2.49891e-163	1.7516e-163	-1.40974e-162	-1.31457e-163	-5.9557e-164	-1.7205e-163	-5.86692e-164	-1.17688e-162	-6.1327e-163	4.0393e-163	-3.06409e-163	-3.22676e-164	6.53669e-163	1.18788e-162	-4.31521e-165	-3.85327e-164	1.0213e-162	0
2.20392e-163	6.25087e-164	-2.04392e-164	-5.4755e-164	2.73251e-163	7.7029e-164	-1.24467e-162	-1.95112e-163	7.77881e-163	9.27666e-163	-1.78612e-163	-5.22001e-163	7.36701e-163	2.49891e-163	1.7516e-163	-1.40974e-162	-1.31457e-163	-5.9557e-164	-1.7205e-163	-5.86692e-164	-1.17688e-162	-6.1327e-163	4.0393e-163	-3.06409e-163	-3.22676e-164	6.53669e-163	1.18788e-162	-4.31521e-165	-3.85327e-164	1.0213e-162	0
2.20392e-163	6.25087e-164	-2.04392e-164	-5.4755e-164	2.73251e-163	7.7029e-164	-1.24467e-162	-1.95112e-163	7.77881e-163	9.27666e-163	-1.78612e-163	-5.22001e-163	7.36701e-163	2.49891e-163	1.7516e-163	-1.40974e-162	-1.31457e-163	-5.9557e-164	-1.7205e-163	-5.86692e-164	-1.17688e-162	-6.1327e-163	4.0393e-163	-3.06409e-163	-3.22676e-164	6.53669e-163	1.18788e-162	-4.31521e-165	-3.85327e-164	1.0213e-162	0
2.20392e-163	6.25087e-164	-2.04392e-164	-5.4755e-164	2.73251e-163	7.7029e-164	-1.24467e-162	-1.95112e-163	7.77881e-163	9.27666e-163	-1.78612e-163	-5.22001e-163	7.36701e-163	2.49891e-163	1.7516e-163	-1.40974e-162	-1.31457e-163	-5.9557e-164	-1.7205e-163	-5.86692e-164	-1.17688e-162	-6.1327e-163	4.0393e-163	-3.06409e-163	-3.22676e-164	6.53669e-163	1.18788e-162	-4.31521e-165	-3.85327e-164	1.0213e-162	0
2.20392e-163	6.25087e-164	-2.04392e-164	-5.4755e-164	2.73251e-163	7.7029e-164	-1.24467e-162	-1.95112e-163	7.77881e-163	9.27666e-163	-1.78612e-163	-5.22001e-163	7.36701e-163	2.49891e-163	1.7516e-163	-1.40974e-162	-1.31457e-163	-5.9557e-164	-1.7205e-163	-5.86692e-164	-1.17688e-162	-6.1327e-163	4.0393e-163	-3.06409e-163	-3.22676e-164	6.53669e-163	1.18788e-162	-4.31521e-165	-3.85327e-164	1.0213e-162	0
2.20392e-163	6.25087e-164	-2.04392e-164	-5.4755e-164	2.73251e-163	7.7029e-164	-1.24467e-162	-1.95112e-163	7.77881e-163	9.27666e-163	-1.78612e-163	-5.22001e-163	7.36701e-163	2.49891e-163	1.7516e-163	-1.40974e-162	-1.31457e-163	-5.9557e-164	-1.7205e-163	-5.86692e-164	-1.17688e-162	-6.1327e-163	4.0393e-163	-3.06409e-163	-3.22676e-164	6.53669e-163	1.18788e-162	-4.31521e-165	-3.85327e-164	1.0213e-162	0
2.20392e-163	6.25087e-164	-2.04392e-164	-5.4755e-164	2.73251e-163	7.7029e-164	-1.24467e-162	-1.95112e-163	7.77881e-163	9.27666e-163	-1.78612e-163	-5.22001e-163	7.36701e-163	2.49891e-163	1.7516e-163	-1.40974e-162	-1.31457e-163	-5.9557e-164	-1.7205e-163	-5.86692e-164	-1.17688e-162	-6.1327e-163	4.0393e-163	-3.06409e-163	-3.22676e-164	6.53669e-163	1.18788e-162	-4.31521e-165	-3.85327e-164	1.0213e-162	0
2.20392e-163	6.25087e-164	-2.04392e-164	-5.4755e-164	2.73251e-163	7.7029e-164	-1.24467e-162	-1.95112e-163	7.77881e-163	9.27666e-163	-1.78612e-163	-5.22001e-163	7.36701e-163	2.49891e-163	1.7516e-163	-1.40974e-162	-1.31457e-163	-5.9557e-164	-1.7205e-163	-5.86692e-164	-1.17688e-162	-6.1327e-163	4.0393e-163	-3.06409e-163	-3.22676e-164	6.53669e-163	1.18788e-162	-4.31521e-165	-3.85327e-164	1.0213e-162	0
2.20392e-163	6.25087e-164	-2.04392e-164	-5.4755e-164	2.73251e-163	7.7029e-164	-1.24467e-162	-1.95112e-163	7.77881e-163	9.27666e-163	-1.78612e-163	-5.22001e-163	7.36701e-163	2.49891e-163	1.7516e-163	-1.40974e-162	-1.31457e-163	-5.9557e-164	-1.7205e-163	-5.86692e-164	-1.17688e-162	-6.1327e-163	4.0393e-163	-3.06409e-163	-3.22676e-164	6.53669e-163	1.18788e-162	-4.31521e-165	-3.85327e-164	1.0213e-162	0
2.20392e-163	6.25087e-164	-2.04392e-164	-5.4755e-164	2.73251e-163	7.7029e-164	-1.24467e-162	-1.95112e-163	7.77881e-163	9.27666e-163	-1.78612e-163	-5.22001e-163	7.36701e-163	2.49891e-163	1.7516e-163	-1.40974e-162	-1.31457e-163	-5.9557e-164	-1.7205e-163	-5.86692e-164	-1.17688e-162	-6.1327e-163	4.0393e-163	-3.06409e-163	-3.22676e-164	6.53669e-163	1.18788e-162	-4.31521e-165	-3.85327e-164	1.0213e-162	0
2.20392e-163	6.25087e-164	-2.04392e-164	-5.4755e-164	2.73251e-163	7.7029e-164	-1.24467e-162	-1.95112e-163	7.77881e-163	9.27666e-163	-1.78612e-163	-5.22001e-163	7.36701e-163	2.49891e-163	1.7516e-163	-1.40974e-162	-1.31457e-163	-5.9557e-164	-1.7205e-163	-5.86692e-164	-1.17688e-162	-6.1327e-163	4.0393e-163	-3.06409e-163	-3.22676e-164	6.53669e-163	1.18788e-162	-4.31521e-165	-3.85327e-164	1.0213e-162	0
2.20392e-163	6.25087e-164	-2.04392e-164	-5.4755e-164	2.73251e-163	7.7029e-164	-1.24467e-162	-1.95112e-163	7.77881e-163	9.27666e-163	-1.78612e-163	-5.22001e-163	7.36701e-163	2.49891e-163	1.7516e-163	-1.40974e-162	-1.31457e-163	-5.9557e-164	-1.7205e-163	-5.86692e-164	-1.17688e-162	-6.1327e-163	4.0393e-163	-3.06409e-163	-3.22676e-164	6.53669e-163	1.18788e-162	-4.31521e-165	-3.85327e-164	1.0213e-162	0
2.20392e-163	6.25087e-164	-2.04392e-164	-5.4755e-164	2.73251e-163	7.7029e-164	-1.24467e-162	-1.95112e-163	7.77881e-163	9.27666e-163	-1.78612e-163	-5.22001e-163	7.36701e-163	2.49891e-163	1.7516e-163	-1.40974e-162	-1.31457e-163	-5.9557e-164	-1.7205e-163	-5.86692e-164	-1.17688e-162	-6.1327e-163	4.0393e-163	-3.06409e-163	-3.22676e-164	6.53669e-163	1.18788e-162	-4.31521e-165	-3.85327e-164	1.0213e-162	0
2.20392e-163	6.25087e-164	-2.04392e-164	-5.4755e-164	2.73251e-163	7.7029e-164	-1.24467e-162	-1.95112e-163	7.77881e-163	9.27666e-163	-1.78612e-163	-5.22001e-163	7.36701e-163	2.49891e-163	1.7516e-163	-1.40974e-162	-1.31457e-163	-5.9557e-164	-1.7205e-163	-5.86692e-164	-1.17688e-162	-6.1327e-163	4.0393e-163	-3.06409e-163	-3.22676e-164	6.53669e-163	1.18788e-162	-4.31521e-165	-3.85327e-164	1.0213e-162	0
2.20392e-163	6.25087e-164	-2.04392e-164	-5.4755e-164	2.73251e-163	7.7029e-164	-1.24467e-162	-1.95112e-163	7.77881e-163	9.27666e-163	-1.78612e-163	-5.22001e-163	7.36701e-163	2.49891e-163	1.7516e-163	-1.40974e-162	-1.31457e-163	-5.9557e-164	-1.7205e-163	-5.86692e-164	-1.17688e-162	-6.1327e-163	4.0393e-163	-3.06409e-163	-3.22676e-164	6.53669e-163	1.18788e-162	-4.31521e-165	-3.85327e-164	1.0213e-162	0
2.20392e-163	6.25087e-164	-2.04392e-164	-5.4755e-164	2.73251e-163	7.7029e-164	-1.24467e-162	-1.95112e-163	7.77881e-163	9.27666e-163	-1.78612e-163	-5.22001e-163	7.36701e-163	2.49891e-163	1.7516e-163	-1.40974e-162	-1.31457e-163	-5.9557e-164	-1.7205e-163	-5.86692e-164	-1.17688e-162	-6.1327e-163	4.0393e-163	-3.06409e-163	-3.22676e-164	6.53669e-163	1.18788e-162	-4.31521e-165	-3.85327e-164	1.0213e-162	0
2.20392e-163	6.25087e-164	-2.04392e-164	-5.4755e-164	2.73251e-163	7.7029e-164	-1.24467e-162	-1.95112e-163	7.77881e-163	9.27666e-163	-1.78612e-163	-5.22001e-163	7.36701e-163	2.49891e-163	1.7516e-163	-1.40974e-162	-1.31457e-163	-5.9557e-164	-1.7205e-163	-5.86692e-164	-1.17688e-162	-6.1327e-163	4.0393e-163	-3.06409e-163	-3.22676e-164	6.53669e-163	1.18788e-162	-4.31521e-165	-3.85327e-164	1.0213e-162	0
2.20392e-163	6.25087e-164	-2.04392e-164	-5.4755e-164	2.73251e-163	7.7029e-164	-1.24467e-162	-1.95112e-163	7.77881e-163	9.27666e-163	-1.78612e-163	-5.22001e-163	7.36701e-163	2.49891e-163	1.7516e-163	-1.40974e-162	-1.31457e-163	-5.9557e-164	-1.7205e-163	-5.86692e-164	-1.17688e-162	-6.1327e-163	4.0393e-163	-3.06409e-163	-3.22676e-164	6.53669e-163	1.18788e-162	-4.31521e-165	-3.85327e-164	1.0213e-162	0
2.20392e-163	6.25087e-164	-2.04392e-164	-5.4755e-164	2.73251e-163	7.7029e-164	-1.24467e-162	-1.95112e-163	7.77881e-163	9.27666e-163	-1.78612e-163	-5.22001e-163	7.36701e-163	2.49891e-163	1.7516e-163	-1.40974e-162	-1.31457e-163	-5.9557e-164	-1.7205e-163	-5.86692e-164	-1.17688e-162	-6.1327e-163	4.0393e-163	-3.06409e-163	-3.22676e-164	6.53669e-163	1.18788e-162	-4.31521e-165	-3.85327e-164	1.0213e-162	0
2.20392e-163	6.25087e-164	-2.04392e-164	-5.4755e-164	2.73251e-163	7.7029e-164	-1.24467e-162	-1.95112e-163	7.77881e-163	9.27666e-163	-1.78612e-163	-5.22001e-163	7.36701e-163	2.49891e-163	1.7516e-163	-1.40974e-162	-1.31457e-163	-5.9557e-164	-1.7205e-163	-5.86692e-164	-1.17688e-162	-6.1327e-163	4.0393e-163	-3.06409e-163	-3.22676e-164	6.53669e-163	1.18788e-162	-4.31521e-165	-3.85327e-164	1.0213e-162	0
2.20392e-163	6.25087e-164	-2.04392e-164	-5.4755e-164	2.73251e-163	7.7029e-164	-1.24467e-162	-1.95112e-163	7.77881e-163	9.27666e-163	-1.78612e-163	-5.22001e-163	7.36701e-163	2.49891e-163	1.7516e-163	-1.40974e-162	-1.31457e-163	-5.9557e-164	-1.7205e-163	-5.86692e-164	-1.17688e-162	-6.1327e-163	4.0393e-163	-3.06409e-163	-3.22676e-164	6.53669e-163	1.18788e-162	-4.31521e-165	-3.85327e-164	1.0213e-162	0
2.20392e-163	6.25087e-164	-2.04392e-164	-5.4755e-164	2.73251e-163	7.7029e-164	-1.24467e-162	-1.95112e-163	7.77881e-163	9.27666e-163	-1.78612e-163	-5.22001e-163	7.36701e-163	2.49891e-163	1.7516e-163	-1.40974e-162	-1.31457e-163	-5.9557e-164	-1.7205e-163	-5.86692e-164	-1.17688e-162	-6.1327e-163	4.0393e-163	-3.06409e-163	-3.22676e-164	6.53669e-163	1.18788e-162	-4.31521e-165	-3.85327e-164	1.0213e-162	0
2.20392e-163	6.25087e-164	-2.04392e-164	-5.4755e-164	2.73251e-163	7.7029e-164	-1.24467e-162	-1.95112e-163	7.77881e-163	9.27666e-163	-1.78612e-163	-5.22001e-163	7.36701e-163	2.49891e-163	1.7516e-163	-1.40974e-162	-1.31457e-163	-5.9557e-164	-1.7205e-163	-5.86692e-164	-1.17688e-162	-6.1327e-163	4.0393e-163	-3.06409e-163	-3.22676e-164	6.53669e-163	1.18788e-162	-4.31521e-165	-3.85327e-164	1.0213e-162	0
2.20392e-163	6.25087e-164	-2.04392e-164	-5.4755e-164	2.73251e-163	7.7029e-164	-1.24467e-162	-1.95112e-163	7.77881e-163	9.27666e-163	-1.78612e-163	-5.22001e-163	7.36701e-163	2.49891e-163	1.7516e-163	-1.40974e-162	-1.31457e-163	-5.9557e-164	-1.7205e-163	-5.86692e-164	-1.17688e-162	-6.1327e-163	4.0393e-163	-3.06409e-163	-3.22676e-164	6.53669e-163	1.18788e-162	-4.31521e-165	-3.85327e-164	1.0213e-162	0
2.20392e-163	6.25087e-164	-2.04392e-164	-5.4755e-164	2.73251e-163	7.7029e-164	-1.24467e-162	-1.95112e-163	7.77881e-163	9.27666e-163	-1.78612e-163	-5.22001e-163	7.36701e-163	2.49891e-163	1.7516e-163	-1.40974e-162	-1.31457e-163	-5.9557e-164	-1.7205e-163	-5.86692e-164	-1.17688e-162	-6.1327e-163	4.0393e-163	-3.06409e-163	-3.22676e-164	6.53669e-163	1.18788e-162	-4.31521e-165	-3.85327e-164	1.0213e-162	0
2.20392e-163	6.25087e-164	-2.04392e-164	-5.4755e-164	2.73251e-163	7.7029e-164	-1.24467e-162	-1.95112e-163	7.77881e-163	9.27666e-163	-1.78612e-163	-5.22001e-163	7.36701e-163	2.49891e-163	1.7516e-163	-1.40974e-162	-1.31457e-163	-5.9557e-164	-1.7205e-163	-5.86692e-164	-1.17688e-162	-6.1327e-163	4.0393e-163	-3.06409e-163	-3.22676e-164	6.53669e-163	1.18788e-162	-4.31521e-165	-3.85327e-164	1.0213e-162	0
2.20392e-163	6.25087e-164	-2.04392e-164	-5.4755e-164	2.73251e-163	7.7029e-164	-1.24467e-162	-1.95112e-163	7.77881e-163	9.27666e-163	-1.78612e-163	-5.22001e-163	7.36701e-163	2.49891e-163	1.7516e-163	-1.40974e-162	-1.31457e-163	-5.9557e-164	-1.7205e-163	-5.86692e-164	-1.17688e-162	-6.1327e-163	4.0393e-163	-3.06409e-163	-3.22676e-164	6.53669e-163	1.18788e-162	-4.31521e-165	-3.85327e-164	1.0213e-162	0
2.20392e-163	6.25087e-164	-2.04392e-164	-5.4755e-164	2.73251e-163	7.7029e-164	-1.24467e-162	-1.95112e-163	7.77881e-163	9.27666e-163	-1.78612e-163	-5.22001e-163	7.36701e-163	2.49891e-163	1.7516e-163	-1.40974e-162	-1.31457e-163	-5.9557e-164	-1.7205e-163	-5.86692e-164	-1.17688e-162	-6.1327e-163	4.0393e-163	-3.06409e-163	-3.22676e-164	6.53669e-163	1.18788e-162	-4.31521e-165	-3.85327e-164	1.0213e-162	0
2.20392e-163	6.25087e-164	-2.04392e-164	-5.4755e-164	2.73251e-163	7.7029e-164	-1.24467e-162	-1.95112e-163	7.77881e-163	9.27666e-163	-1.78612e-163	-5.22001e-163	7.36701e-163	2.49891e-163	1.7516e-163	-1.40974e-162	-1.31457e-163	-5.9557e-164	-1.7205e-163	-5.86692e-164	-1.17688e-162	-6.1327e-163	4.0393e-163	-3.06409e-163	-3.22676e-164	6.53669e-163	1.18788e-162	-4.31521e-165	-3.85327e-164	1.0213e-162	0
2.20392e-163	6.25087e-164	-2.04392e-164	-5.4755e-164	2.73251e-163	7.7029e-164	-1.24467e-162	-1.95112e-163	7.77881e-163	9.27666e-163	-1.78612e-163	-5.22001e-163	7.36701e-163	2.49891e-163	1.7516e-163	-1.40974e-162	-1.31457e-163	-5.9557e-164	-1.7205e-163	-5.86692e-164	-1.17688e-162	-6.1327e-163	4.0393e-163	-3.06409e-163	-3.22676e-164	6.53669e-163	1.18788e-162	-4.31521e-165	-3.85327e-164	1.0213e-162	0
2.20392e-163	6.25087e-164	-2.04392e-164	-5.4755e-164	2.73251e-163	7.7029e-164	-1.24467e-162	-1.95112e-163	7.77881e-163	9.27666e-163	-1.78612e-163	-5.22001e-163	7.36701e-163	2.49891e-163	1.7516e-163	-1.40974e-162	-1.31457e-163	-5.9557e-164	-1.7205e-163	-5.86692e-164	-1.17688e-162	-6.1327e-163	4.0393e-163	-3.06409e-163	-3.22676e-164	6.53669e-163	1.18788e-162	-4.31521e-165	-3.85327e-164	1.0213e-162	0
2.20392e-163	6.25087e-164	-2.04392e-164	-5.4755e-164	2.73251e-163	7.7029e-164	-1.24467e-162	-1.95112e-163	7.77881e-163	9.27666e-163	-1.78612e-163	-5.22001e-163	7.36701e-163	2.49891e-163	1.7516e-163	-1.40974e-162	-1.31457e-163	-5.9557e-164	-1.7205e-163	-5.86692e-164	-1.17688e-162	-6.1327e-163	4.0393e-163	-3.06409e-163	-3.22676e-164	6.53669e-163	1.18788e-162	-4.31521e-165	-3.85327e-164	1.0213e-162	0
2.20392e-163	6.25087e-164	-2.04392e-164	-5.4755e-164	2.73251e-163	7.7029e-164	-1.24467e-162	-1.95112e-163	7.77881e-163	9.27666e-163	-1.78612e-163	-5.22001e-163	7.36701e-163	2.49891e-163	1.7516e-163	-1.40974e-162	-1.31457e-163	-5.9557e-164	-1.7205e-163	-5.86692e-164	-1.17688e-162	-6.1327e-163	4.0393e-163	-3.06409e-163	-3.22676e-164	6.53669e-163	1.18788e-162	-4.31521e-165	-3.85327e-164	1.0213e-162	0
2.20392e-163	6.25087e-164	-2.04392e-164	-5.4755e-164	2.73251e-163	7.7029e-164	-1.24467e-162	-1.95112e-163	7.77881e-163	9.27666e-163	-1.78612e-163	-5.22001e-163	7.36701e-163	2.49891e-163	1.7516e-163	-1.40974e-162	-1.31457e-163	-5.9557e-164	-1.7205e-163	-5.86692e-164	-1.17688e-162	-6.1327e-163	4.0393e-163	-3.06409e-163	-3.22676e-164	6.53669e-163	1.18788e-162	-4.31521e-165	-3.85327e-164	1.0213e-162	0
2.20392e-163	6.25087e-164	-2.04392e-164	-5.4755e-164	2.73251e-163	7.7029e-164	-1.24467e-162	-1.95112e-163	7.77881e-163	9.27666e-163	-1.78612e-163	-5.22001e-163	7.36701e-163	2.49891e-163	1.7516e-163	-1.40974e-162	-1.31457e-163	-5.9557e-164	-1.7205e-163	-5.86692e-164	-1.17688e-162	-6.1327e-163	4.0393e-163	-3.06409e-163	-3.22676e-164	6.53669e-163	1.18788e-162	-4.31521e-165	-3.85327e-164	1.0213e-162	0
2.20392e-163	6.25087e-164	-2.04392e-164	-5.4755e-164	2.73251e-163	7.7029e-164	-1.24467e-162	-1.95112e-163	7.77881e-163	9.27666e-163	-1.78612e-163	-5.22001e-163	7.36701e-163	2.49891e-163	1.7516e-163	-1.40974e-162	-1.31457e-163	-5.9557e-164	-1.7205e-163	-5.86692e-164	-1.17688e-162	-6.1327e-163	4.0393e-163	-3.06409e-163	-3.22676e-164	6.53669e-163	1.18788e-162	-4.31521e-165	-3.85327e-164	1.0213e-162	0
2.20392e-163	6.25087e-164	-2.04392e-164	-5.4755e-164	2.73251e-163	7.7029e-164	-1.24467e-162	-1.95112e-163	7.77881e-163	9.27666e-163	-1.78612e-163	-5.22001e-163	7.36701e-163	2.49891e-163	1.7516e-163	-1.40974e-162	-1.31457e-163	-5.9557e-164	-1.7205e-163	-5.86692e-164	-1.17688e-162	-6.1327e-163	4.0393e-163	-3.06409e-163	-3.22676e-164	6.53669e-163	1.18788e-162	-4.31521e-165	-3.85327e-164	1.0213e-162	0
2.20392e-163	6.25087e-164	-2.04392e-164	-5.4755e-164	2.73251e-163	7.7029e-164	-1.24467e-162	-1.95112e-163	7.77881e-163	9.27666e-163	-1.78612e-163	-5.22001e-163	7.36701e-163	2.49891e-163	1.7516e-163	-1.40974e-162	-1.31457e-163	-5.9557e-164	-1.7205e-163	-5.86692e-164	-1.17688e-162	-6.1327e-163	4.0393e-163	-3.06409e-163	-3.22676e-164	6.53669e-163	1.18788e-162	-4.31521e-165	-3.85327e-164	1.0213e-162	0
2.20392e-163	6.25087e-164	-2.04392e-164	-5.4755e-164	2.73251e-163	7.7029e-164	-1.24467e-162	-1.95112e-163	7.77881e-163	9.27666e-163	-1.78612e-163	-5.22001e-163	7.36701e-163	2.49891e-163	1.7516e-163	-1.40974e-162	-1.31457e-163	-5.9557e-164	-1.7205e-163	-5.86692e-164	-1.17688e-162	-6.1327e-163	4.0393e-163	-3.06409e-163	-3.22676e-164	6.53669e-163	1.18788e-162	-4.31521e-165	-3.85327e-164	1.0213e-162	0
2.20392e-163	6.25087e-164	-2.04392e-164	-5.4755e-164	2.73251e-163	7.7029e-164	-1.24467e-162	-1.95112e-163	7.77881e-163	9.27666e-163	-1.78612e-163	-5.22001e-163	7.36701e-163	2.49891e-163	1.7516e-163	-1.40974e-162	-1.31457e-163	-5.9557e-164	-1.7205e-163	-5.86692e-164	-1.17688e-162	-6.1327e-163	4.0393e-163	-3.06409e-163	-3.22676e-164	6.53669e-163	1.18788e-162	-4.31521e-165	-3.85327e-164	1.0213e-162	0
2.20392e-163	6.25087e-164	-2.04392e-164	-5.4755e-164	2.73251e-163	7.7029e-164	-1.24467e-162	-1.95112e-163	7.77881e-163	9.27666e-163	-1.78612e-163	-5.22001e-163	7.36701e-163	2.49891e-163	1.7516e-163	-1.40974e-162	-1.31457e-163	-5.9557e-164	-1.7205e-163	-5.86692e-164	-1.17688e-162	-6.1327e-163	4.0393e-163	-3.06409e-163	-3.22676e-164	6.53669e-163	1.18788e-162	-4.31521e-165	-3.85327e-164	1.0213e-162	0
2.20392e-163	6.25087e-164	-2.04392e-164	-5.4755e-164	2.73251e-163	7.7029e-164	-1.24467e-162	-1.95112e-163	7.77881e-163	9.27666e-163	-1.78612e-163	-5.22001e-163	7.36701e-163	2.49891e-163	1.7516e-163	-1.40974e-162	-1.31457e-163	-5.9557e-164	-1.7205e-163	-5.86692e-164	-1.17688e-162	-6.1327e-163	4.0393e-163	-3.06409e-163	-3.22676e-164	6.53669e-163	1.18788e-162	-4.31521e-165	-3.85327e-164	1.0213e-162	0
2.20392e-163	6.25087e-164	-2.04392e-164	-5.4755e-164	2.73251e-163	7.7029e-164	-1.24467e-162	-1.95112e-163	7.77881e-163	9.27666e-163	-1.78612e-163	-5.22001e-163	7.36701e-163	2.49891e-163	1.7516e-163	-1.40974e-162	-1.31457e-163	-5.9557e-164	-1.7205e-163	-5.86692e-164	-1.17688e-162	-6.1327e-163	4.0393e-163	-3.06409e-163	-3.22676e-164	6.53669e-163	1.18788e-162	-4.31521e-165	-3.85327e-164	1.0213e-162	0
2.20392e-163	6.25087e-164	-2.04392e-164	-5.4755e-164	2.73251e-163	7.7029e-164	-1.24467e-162	-1.95112e-163	7.77881e-163	9.27666e-163	-1.78612e-163	-5.22001e-163	7.36701e-163	2.49891e-163	1.7516e-163	-1.40974e-162	-1.31457e-163	-5.9557e-164	-1.7205e-163	-5.86692e-164	-1.17688e-162	-6.1327e-163	4.0393e-163	-3.06409e-163	-3.22676e-164	6.53669e-163	1.18788e-162	-4.31521e-165	-3.85327e-164	1.0213e-162	0
2.20392e-163	6.25087e-164	-2.04392e-164	-5.4755e-164	2.73251e-163	7.7029e-164	-1.24467e-162	-1.95112e-163	7.77881e-163	9.27666e-163	-1.78612e-163	-5.22001e-163	7.36701e-163	2.49891e-163	1.7516e-163	-1.40974e-162	-1.31457e-163	-5.9557e-164	-1.7205e-163	-5.86692e-164	-1.17688e-162	-6.1327e-163	4.0393e-163	-3.06409e-163	-3.22676e-164	6.53669e-163	1.18788e-162	-4.31521e-165	-3.85327e-164	1.0213e-162	0
2.20392e-163	6.25087e-164	-2.04392e-164	-5.4755e-164	2.73251e-163	7.7029e-164	-1.24467e-162	-1.95112e-163	7.77881e-163	9.27666e-163	-1.78612e-163	-5.22001e-163	7.36701e-163	2.49891e-163	1.7516e-163	-1.40974e-162	-1.31457e-163	-5.9557e-164	-1.7205e-163	-5.86692e-164	-1.17688e-162	-6.1327e-163	4.0393e-163	-3.06409e-163	-3.22676e-164	6.53669e-163	1.18788e-162	-4.31521e-165	-3.85327e-164	1.0213e-162	0
2.20392e-163	6.25087e-164	-2.04392e-164	-5.4755e-164	2.73251e-163	7.7029e-164	-1.24467e-162	-1.95112e-163	7.77881e-163	9.27666e-163	-1.78612e-163	-5.22001e-163	7.36701e-163	2.49891e-163	1.7516e-163	-1.40974e-162	-1.31457e-163	-5.9557e-164	-1.7205e-163	-5.86692e-164	-1.17688e-162	-6.1327e-163	4.0393e-163	-3.06409e-163	-3.22676e-164	6.53669e-163	1.18788e-162	-4.31521e-165	-3.85327e-164	1.0213e-162	0
2.20392e-163	6.25087e-164	-2.04392e-164	-5.4755e-164	2.73251e-163	7.7029e-164	-1.24467e-162	-1.95112e-163	7.77881e-163	9.27666e-163	-1.78612e-163	-5.22001e-163	7.36701e-163	2.49891e-163	1.7516e-163	-1.40974e-162	-1.31457e-163	-5.9557e-164	-1.7205e-163	-5.86692e-164	-1.17688e-162	-6.1327e-163	4.0393e-163	-3.06409e-163	-3.22676e-164	6.53669e-163	1.18788e-162	-4.31521e-165	-3.85327e-164	1.0213e-162	0
2.20392e-163	6.25087e-164	-2.04392e-164	-5.4755e-164	2.73251e-163	7.7029e-164	-1.24467e-162	-1.95112e-163	7.77881e-163	9.27666e-163	-1.78612e-163	-5.22001e-163	7.36701e-163	2.49891e-163	1.7516e-163	-1.40974e-162	-1.31457e-163	-5.9557e-164	-1.7205e-163	-5.86692e-164	-1.17688e-162	-6.1327e-163	4.0393e-163	-3.06409e-163	-3.22676e-164	6.53669e-163	1.18788e-162	-4.31521e-165	-3.85327e-164	1.0213e-162	0
2.20392e-163	6.25087e-164	-2.04392e-164	-5.4755e-164	2.73251e-163	7.7029e-164	-1.24467e-162	-1.95112e-163	7.77881e-163	9.27666e-163	-1.78612e-163	-5.22001e-163	7.36701e-163	2.49891e-163	1.7516e-163	-1.40974e-162	-1.31457e-163	-5.9557e-164	-1.7205e-163	-5.86692e-164	-1.17688e-162	-6.1327e-163	4.0393e-163	-3.06409e-163	-3.22676e-164	6.53669e-163	1.18788e-162	-4.31521e-165	-3.85327e-164	1.0213e-162	0
2.20392e-163	6.25087e-164	-2.04392e-164	-5.4755e-164	2.73251e-163	7.7029e-164	-1.24467e-162	-1.95112e-163	7.77881e-163	9.27666e-163	-1.78612e-163	-5.22001e-163	7.36701e-163	2.49891e-163	1.7516e-163	-1.40974e-162	-1.31457e-163	-5.9557e-164	-1.7205e-163	-5.86692e-164	-1.17688e-162	-6.1327e-163	4.0393e-163	-3.06409e-163	-3.22676e-164	6.53669e-163	1.18788e-162	-4.31521e-165	-3.85327e-164	1.0213e-162	0
2.20392e-163	6.25087e-164	-2.04392e-164	-5.4755e-164	2.73251e-163	7.7029e-164	-1.24467e-162	-1.95112e-163	7.77881e-163	9.27666e-163	-1.78612e-163	-5.22001e-163	7.36701e-163	2.49891e-163	1.7516e-163	-1.40974e-162	-1.31457e-163	-5.9557e-164	-1.7205e-163	-5.86692e-164	-1.17688e-162	-6.1327e-163	4.0393e-163	-3.06409e-163	-3.22676e-164	6.53669e-163	1.18788e-162	-4.31521e-165	-3.85327e-164	1.0213e-162	0
2.20392e-163	6.25087e-164	-2.04392e-164	-5.4755e-164	2.73251e-163	7.7029e-164	-1.24467e-162	-1.95112e-163	7.77881e-163	9.27666e-163	-1.78612e-163	-5.22001e-163	7.36701e-163	2.49891e-163	1.7516e-163	-1.40974e-162	-1.31457e-163	-5.9557e-164	-1.7205e-163	-5.86692e-164	-1.17688e-162	-6.1327e-163	4.0393e-163	-3.06409e-163	-3.22676e-164	6.53669e-163	1.18788e-162	-4.31521e-165	-3.85327e-164	1.0213e-162	0
2.20392e-163	6.25087e-164	-2.04392e-164	-5.4755e-164	2.73251e-163	7.7029e-164	-1.24467e-162	-1.95112e-163	7.77881e-163	9.27666e-163	-1.78612e-163	-5.22001e-163	7.36701e-163	2.49891e-163	1.7516e-163	-1.40974e-162	-1.31457e-163	-5.9557e-164	-1.7205e-163	-5.86692e-164	-1.17688e-162	-6.1327e-163	4.0393e-163	-3.06409e-163	-3.22676e-164	6.53669e-163	1.18788e-162	-4.31521e-165	-3.85327e-164	1.0213e-162	0
2.20392e-163	6.25087e-164	-2.04392e-164	-5.4755e-164	2.73251e-163	7.7029e-164	-1.24467e-162	-1.95112e-163	7.77881e-163	9.27666e-163	-1.78612e-163	-5.22001e-163	7.36701e-163	2.49891e-163	1.7516e-163	-1.40974e-162	-1.31457e-163	-5.9557e-164	-1.7205e-163	-5.86692e-164	-1.17688e-162	-6.1327e-163	4.0393e-163	-3.06409e-163	-3.22676e-164	6.53669e-163	1.18788e-162	-4.31521e-165	-3.85327e-164	1.0213e-162	0
2.20392e-163	6.25087e-164	-2.04392e-164	-5.4755e-164	2.73251e-163	7.7029e-164	-1.24467e-162	-1.95112e-163	7.77881e-163	9.27666e-163	-1.78612e-163	-5.22001e-163	7.36701e-163	2.49891e-163	1.7516e-163	-1.40974e-162	-1.31457e-163	-5.9557e-164	-1.7205e-163	-5.86692e-164	-1.17688e-162	-6.1327e-163	4.0393e-163	-3.06409e-163	-3.22676e-164	6.53669e-163	1.18788e-162	-4.31521e-165	-3.85327e-164	1.0213e-162	0
2.20392e-163	6.25087e-164	-2.04392e-164	-5.4755e-164	2.73251e-163	7.7029e-164	-1.24467e-162	-1.95112e-163	7.77881e-163	9.27666e-163	-1.78612e-163	-5.22001e-163	7.36701e-163	2.49891e-163	1.7516e-163	-1.40974e-162	-1.31457e-163	-5.9557e-164	-1.7205e-163	-5.86692e-164	-1.17688e-162	-6.1327e-163	4.0393e-163	-3.06409e-163	-3.22676e-164	6.53669e-163	1.18788e-162	-4.31521e-165	-3.85327e-164	1.0213e-162	0
2.20392e-163	6.25087e-164	-2.04392e-164	-5.4755e-164	2.73251e-163	7.7029e-164	-1.24467e-162	-1.95112e-163	7.77881e-163	9.27666e-163	-1.78612e-163	-5.22001e-163	7.36701e-163	2.49891e-163	1.7516e-163	-1.40974e-162	-1.31457e-163	-5.9557e-164	-1.7205e-163	-5.86692e-164	-1.17688e-162	-6.1327e-163	4.0393e-163	-3.06409e-163	-3.22676e-164	6.53669e-163	1.18788e-162	-4.31521e-165	-3.85327e-164	1.0213e-162	0
2.20392e-163	6.25087e-164	-2.04392e-164	-5.4755e-164	2.73251e-163	7.7029e-164	-1.24467e-162	-1.95112e-163	7.77881e-163	9.27666e-163	-1.78612e-163	-5.22001e-163	7.36701e-163	2.49891e-163	1.7516e-163	-1.40974e-162	-1.31457e-163	-5.9557e-164	-1.7205e-163	-5.86692e-164	-1.17688e-162	-6.1327e-163	4.0393e-163	-3.06409e-163	-3.22676e-164	6.53669e-163	1.18788e-162	-4.31521e-165	-3.85327e-164	1.0213e-162	0
2.20392e-163	6.25087e-164	-2.04392e-164	-5.4755e-164	2.73251e-163	7.7029e-164	-1.24467e-162	-1.95112e-163	7.77881e-163	9.27666e-163	-1.78612e-163	-5.22001e-163	7.36701e-163	2.49891e-163	1.7516e-163	-1.40974e-162	-1.31457e-163	-5.9557e-164	-1.7205e-163	-5.86692e-164	-1.17688e-162	-6.1327e-163	4.0393e-163	-3.06409e-163	-3.22676e-164	6.53669e-163	1.18788e-162	-4.31521e-165	-3.85327e-164	1.0213e-162	0
2.20392e-163	6.25087e-164	-2.04392e-164	-5.4755e-164	2.73251e-163	7.7029e-164	-1.24467e-162	-1.95112e-163	7.77881e-163	9.27666e-163	-1.78612e-163	-5.22001e-163	7.36701e-163	2.49891e-163	1.7516e-163	-1.40974e-162	-1.31457e-163	-5.9557e-164	-1.7205e-163	-5.86692e-164	-1.17688e-162	-6.1327e-163	4.0393e-163	-3.06409e-163	-3.22676e-164	6.53669e-163	1.18788e-162	-4.31521e-165	-3.85327e-164	1.0213e-162	0
2.20392e-163	6.25087e-164	-2.04392e-164	-5.4755e-164	2.73251e-163	7.7029e-164	-1.24467e-162	-1.95112e-163	7.77881e-163	9.27666e-163	-1.78612e-163	-5.22001e-163	7.36701e-163	2.49891e-163	1.7516e-163	-1.40974e-162	-1.31457e-163	-5.9557e-164	-1.7205e-163	-5.86692e-164	-1.17688e-162	-6.1327e-163	4.0393e-163	-3.06409e-163	-3.22676e-164	6.53669e-163	1.18788e-162	-4.31521e-165	-3.85327e-164	1.0213e-162	0
2.20392e-163	6.25087e-164	-2.04392e-164	-5.4755e-164	2.73251e-163	7.7029e-164	-1.24467e-162	-1.95112e-163	7.77881e-163	9.27666e-163	-1.78612e-163	-5.22001e-163	7.36701e-163	2.49891e-163	1.7516e-163	-1.40974e-162	-1.31457e-163	-5.9557e-164	-1.7205e-163	-5.86692e-164	-1.17688e-162	-6.1327e-163	4.0393e-163	-3.06409e-163	-3.22676e-164	6.53669e-163	1.18788e-162	-4.31521e-165	-3.85327e-164	1.0213e-162	0
2.20392e-163	6.25087e-164	-2.04392e-164	-5.4755e-164	2.73251e-163	7.7029e-164	-1.24467e-162	-1.95112e-163	7.77881e-163	9.27666e-163	-1.78612e-163	-5.22001e-163	7.36701e-163	2.49891e-163	1.7516e-163	-1.40974e-162	-1.31457e-163	-5.9557e-164	-1.7205e-163	-5.86692e-164	-1.17688e-162	-6.1327e-163	4.0393e-163	-3.06409e-163	-3.22676e-164	6.53669e-163	1.18788e-162	-4.31521e-165	-3.85327e-164	1.0213e-162	0
2.20392e-163	6.25087e-164	-2.04392e-164	-5.4755e-164	2.73251e-163	7.7029e-164	-1.24467e-162	-1.95112e-163	7.77881e-163	9.27666e-163	-1.78612e-163	-5.22001e-163	7.36701e-163	2.49891e-163	1.7516e-163	-1.40974e-162	-1.31457e-163	-5.9557e-164	-1.7205e-163	-5.86692e-164	-1.17688e-162	-6.1327e-163	4.0393e-163	-3.06409e-163	-3.22676e-164	6.53669e-163	1.18788e-162	-4.31521e-165	-3.85327e-164	1.0213e-162	0
2.20392e-163	6.25087e-164	-2.04392e-164	-5.4755e-164	2.73251e-163	7.7029e-164	-1.24467e-162	-1.95112e-163	7.77881e-163	9.27666e-163	-1.78612e-163	-5.22001e-163	7.36701e-163	2.49891e-163	1.7516e-163	-1.40974e-162	-1.31457e-163	-5.9557e-164	-1.7205e-163	-5.86692e-164	-1.17688e-162	-6.1327e-163	4.0393e-163	-3.06409e-163	-3.22676e-164	6.53669e-163	1.18788e-162	-4.31521e-165	-3.85327e-164	1.0213e-162	0
2.20392e-163	6.25087e-164	-2.04392e-164	-5.4755e-164	2.73251e-163	7.7029e-164	-1.24467e-162	-1.95112e-163	7.77881e-163	9.27666e-163	-1.78612e-163	-5.22001e-163	7.36701e-163	2.49891e-163	1.7516e-163	-1.40974e-162	-1.31457e-163	-5.9557e-164	-1.7205e-163	-5.86692e-164	-1.17688e-162	-6.1327e-163	4.0393e-163	-3.06409e-163	-3.22676e-164	6.53669e-163	1.18788e-162	-4.31521e-165	-3.85327e-164	1.0213e-162	0
2.20392e-163	6.25087e-164	-2.04392e-164	-5.4755e-164	2.73251e-163	7.7029e-164	-1.24467e-162	-1.95112e-163	7.77881e-163	9.27666e-163	-1.78612e-163	-5.22001e-163	7.36701e-163	2.49891e-163	1.7516e-163	-1.40974e-162	-1.31457e-163	-5.9557e-164	-1.7205e-163	-5.86692e-164	-1.17688e-162	-6.1327e-163	4.0393e-163	-3.06409e-163	-3.22676e-164	6.53669e-163	1.18788e-162	-4.31521e-165	-3.85327e-164	1.0213e-162	0
2.20392e-163	6.25087e-164	-2.04392e-164	-5.4755e-164	2.73251e-163	7.7029e-164	-1.24467e-162	-1.95112e-163	7.77881e-163	9.27666e-163	-1.78612e-163	-5.22001e-163	7.36701e-163	2.49891e-163	1.7516e-163	-1.40974e-162	-1.31457e-163	-5.9557e-164	-1.7205e-163	-5.86692e-164	-1.17688e-162	-6.1327e-163	4.0393e-163	-3.06409e-163	-3.22676e-164	6.53669e-163	1.18788e-162	-4.31521e-165	-3.85327e-164	1.0213e-162	0
2.20392e-163	6.25087e-164	-2.04392e-164	-5.4755e-164	2.73251e-163	7.7029e-164	-1.24467e-162	-1.95112e-163	7.77881e-163	9.27666e-163	-1.78612e-163	-5.22001e-163	7.36701e-163	2.49891e-163	1.7516e-163	-1.40974e-162	-1.31457e-163	-5.9557e-164	-1.7205e-163	-5.86692e-164	-1.17688e-162	-6.1327e-163	4.0393e-163	-3.06409e-163	-3.22676e-164	6.53669e-163	1.18788e-162	-4.31521e-165	-3.85327e-164	1.0213e-162	0
2.20392e-163	6.25087e-164	-2.04392e-164	-5.4755e-164	2.73251e-163	7.7029e-164	-1.24467e-162	-1.95112e-163	7.77881e-163	9.27666e-163	-1.78612e-163	-5.22001e-163	7.36701e-163	2.49891e-163	1.7516e-163	-1.40974e-162	-1.31457e-163	-5.9557e-164	-1.7205e-163	-5.86692e-164	-1.17688e-162	-6.1327e-163	4.0393e-163	-3.06409e-163	-3.22676e-164	6.53669e-163	1.18788e-162	-4.31521e-165	-3.85327e-164	1.0213e-162	0
2.20392e-163	6.25087e-164	-2.04392e-164	-5.4755e-164	2.73251e-163	7.7029e-164	-1.24467e-162	-1.95112e-163	7.77881e-163	9.27666e-163	-1.78612e-163	-5.22001e-163	7.36701e-163	2.49891e-163	1.7516e-163	-1.40974e-162	-1.31457e-163	-5.9557e-164	-1.7205e-163	-5.86692e-164	-1.17688e-162	-6.1327e-163	4.0393e-163	-3.06409e-163	-3.22676e-164	6.53669e-163	1.18788e-162	-4.31521e-165	-3.85327e-164	1.0213e-162	0
2.20392e-163	6.25087e-164	-2.04392e-164	-5.4755e-164	2.73251e-163	7.7029e-164	-1.24467e-162	-1.95112e-163	7.77881e-163	9.27666e-163	-1.78612e-163	-5.22001e-163	7.36701e-163	2.49891e-163	1.7516e-163	-1.40974e-162	-1.31457e-163	-5.9557e-164	-1.7205e-163	-5.86692e-164	-1.17688e-162	-6.1327e-163	4.0393e-163	-3.06409e-163	-3.22676e-164	6.53669e-163	1.18788e-162	-4.31521e-165	-3.85327e-164	1.0213e-162	0
2.20392e-163	6.25087e-164	-2.04392e-164	-5.4755e-164	2.73251e-163	7.7029e-164	-1.24467e-162	-1.95112e-163	7.77881e-163	9.27666e-163	-1.78612e-163	-5.22001e-163	7.36701e-163	2.49891e-163	1.7516e-163	-1.40974e-162	-1.31457e-163	-5.9557e-164	-1.7205e-163	-5.86692e-164	-1.17688e-162	-6.1327e-163	4.0393e-163	-3.06409e-163	-3.22676e-164	6.53669e-163	1.18788e-162	-4.31521e-165	-3.85327e-164	1.0213e-162	0
2.20392e-163	6.25087e-164	-2.04392e-164	-5.4755e-164	2.73251e-163	7.7029e-164	-1.24467e-162	-1.95112e-163	7.77881e-163	9.27666e-163	-1.78612e-163	-5.22001e-163	7.36701e-163	2.49891e-163	1.7516e-163	-1.40974e-162	-1.31457e-163	-5.9557e-164	-1.7205e-163	-5.86692e-164	-1.17688e-162	-6.1327e-163	4.0393e-163	-3.06409e-163	-3.22676e-164	6.53669e-163	1.18788e-162	-4.31521e-165	-3.85327e-164	1.0213e-162	0
2.20392e-163	6.25087e-164	-2.04392e-164	-5.4755e-164	2.73251e-163	7.7029e-164	-1.24467e-162	-1.95112e-163	7.77881e-163	9.27666e-163	-1.78612e-163	-5.22001e-163	7.36701e-163	2.49891e-163	1.7516e-163	-1.40974e-162	-1.31457e-163	-5.9557e-164	-1.7205e-163	-5.86692e-164	-1.17688e-162	-6.1327e-163	4.0393e-163	-3.06409e-163	-3.22676e-164	6.53669e-163	1.18788e-162	-4.31521e-165	-3.85327e-164	1.0213e-162	0
2.20392e-163	6.25087e-164	-2.04392e-164	-5.4755e-164	2.73251e-163	7.7029e-164	-1.24467e-162	-1.95112e-163	7.77881e-163	9.27666e-163	-1.78612e-163	-5.22001e-163	7.36701e-163	2.49891e-163	1.7516e-163	-1.40974e-162	-1.31457e-163	-5.9557e-164	-1.7205e-163	-5.86692e-164	-1.17688e-162	-6.1327e-163	4.0393e-163	-3.06409e-163	-3.22676e-164	6.53669e-163	1.18788e-162	-4.31521e-165	-3.85327e-164	1.0213e-162	0
2.20392e-163	6.25087e-164	-2.04392e-164	-5.4755e-164	2.73251e-163	7.7029e-164	-1.24467e-162	-1.95112e-163	7.77881e-163	9.27666e-163	-1.78612e-163	-5.22001e-163	7.36701e-163	2.49891e-163	1.7516e-163	-1.40974e-162	-1.31457e-163	-5.9557e-164	-1.7205e-163	-5.86692e-164	-1.17688e-162	-6.1327e-163	4.0393e-163	-3.06409e-163	-3.22676e-164	6.53669e-163	1.18788e-162	-4.31521e-165	-3.85327e-164	1.0213e-162	0
2.20392e-163	6.25087e-164	-2.04392e-164	-5.4755e-164	2.73251e-163	7.7029e-164	-1.24467e-162	-1.95112e-163	7.77881e-163	9.27666e-163	-1.78612e-163	-5.22001e-163	7.36701e-163	2.49891e-163	1.7516e-163	-1.40974e-162	-1.31457e-163	-5.9557e-164	-1.7205e-163	-5.86692e-164	-1.17688e-162	-6.1327e-163	4.0393e-163	-3.06409e-163	-3.22676e-164	6.53669e-163	1.18788e-162	-4.31521e-165	-3.85327e-164	1.0213e-162	0
2.20392e-163	6.25087e-164	-2.04392e-164	-5.4755e-164	2.73251e-163	7.7029e-164	-1.24467e-162	-1.95112e-163	7.77881e-163	9.27666e-163	-1.78612e-163	-5.22001e-163	7.36701e-163	2.49891e-163	1.7516e-163	-1.40974e-162	-1.31457e-163	-5.9557e-164	-1.7205e-163	-5.86692e-164	-1.17688e-162	-6.1327e-163	4.0393e-163	-3.06409e-163	-3.22676e-164	6.53669e-163	1.18788e-162	-4.31521e-165	-3.85327e-164	1.0213e-162	0
2.20392e-163	6.25087e-164	-2.04392e-164	-5.4755e-164	2.73251e-163	7.7029e-164	-1.24467e-162	-1.95112e-163	7.77881e-163	9.27666e-163	-1.78612e-163	-5.22001e-163	7.36701e-163	2.49891e-163	1.7516e-163	-1.40974e-162	-1.31457e-163	-5.9557e-164	-1.7205e-163	-5.86692e-164	-1.17688e-162	-6.1327e-163	4.0393e-163	-3.06409e-163	-3.22676e-164	6.53669e-163	1.18788e-162	-4.31521e-165	-3.85327e-164	1.0213e-162	0
2.20392e-163	6.25087e-164	-2.04392e-164	-5.4755e-164	2.73251e-163	7.7029e-164	-1.24467e-162	-1.95112e-163	7.77881e-163	9.27666e-163	-1.78612e-163	-5.22001e-163	7.36701e-163	2.49891e-163	1.7516e-163	-1.40974e-162	-1.31457e-163	-5.9557e-164	-1.7205e-163	-5.86692e-164	-1.17688e-162	-6.1327e-163	4.0393e-163	-3.06409e-163	-3.22676e-164	6.53669e-163	1.18788e-162	-4.31521e-165	-3.85327e-164	1.0213e-162	0
2.20392e-163	6.25087e-164	-2.04392e-164	-5.4755e-164	2.73251e-163	7.7029e-164	-1.24467e-162	-1.95112e-163	7.77881e-163	9.27666e-163	-1.78612e-163	-5.22001e-163	7.36701e-163	2.49891e-163	1.7516e-163	-1.40974e-162	-1.31457e-163	-5.9557e-164	-1.7205e-163	-5.86692e-164	-1.17688e-162	-6.1327e-163	4.0393e-163	-3.06409e-163	-3.22676e-164	6.53669e-163	1.18788e-162	-4.31521e-165	-3.85327e-164	1.0213e-162	0
2.20392e-163	6.25087e-164	-2.04392e-164	-5.4755e-164	2.73251e-163	7.7029e-164	-1.24467e-162	-1.95112e-163	7.77881e-163	9.27666e-163	-1.78612e-163	-5.22001e-163	7.36701e-163	2.49891e-163	1.7516e-163	-1.40974e-162	-1.31457e-163	-5.9557e-164	-1.7205e-163	-5.86692e-164	-1.17688e-162	-6.1327e-163	4.0393e-163	-3.06409e-163	-3.22676e-164	6.53669e-163	1.18788e-162	-4.31521e-165	-3.85327e-164	1.0213e-162	0
2.20392e-163	6.25087e-164	-2.04392e-164	-5.4755e-164	2.73251e-163	7.7029e-164	-1.24467e-162	-1.95112e-163	7.77881e-163	9.27666e-163	-1.78612e-163	-5.22001e-163	7.36701e-163	2.49891e-163	1.7516e-163	-1.40974e-162	-1.31457e-163	-5.9557e-164	-1.7205e-163	-5.86692e-164	-1.17688e-162	-6.1327e-163	4.0393e-163	-3.06409e-163	-3.22676e-164	6.53669e-163	1.18788e-162	-4.31521e-165	-3.85327e-164	1.0213e-162	0
2.20392e-163	6.25087e-164	-2.04392e-164	-5.4755e-164	2.73251e-163	7.7029e-164	-1.24467e-162	-1.95112e-163	7.77881e-163	9.27666e-163	-1.78612e-163	-5.22001e-163	7.36701e-163	2.49891e-163	1.7516e-163	-1.40974e-162	-1.31457e-163	-5.9557e-164	-1.7205e-163	-5.86692e-164	-1.17688e-162	-6.1327e-163	4.0393e-163	-3.06409e-163	-3.22676e-164	6.53669e-163	1.18788e-162	-4.31521e-165	-3.85327e-164	1.0213e-162	0
2.20392e-163	6.25087e-164	-2.04392e-164	-5.4755e-164	2.73251e-163	7.7029e-164	-1.24467e-162	-1.95112e-163	7.77881e-163	9.27666e-163	-1.78612e-163	-5.22001e-163	7.36701e-163	2.49891e-163	1.7516e-163	-1.40974e-162	-1.31457e-163	-5.9557e-164	-1.7205e-163	-5.86692e-164	-1.17688e-162	-6.1327e-163	4.0393e-163	-3.06409e-163	-3.22676e-164	6.53669e-163	1.18788e-162	-4.31521e-165	-3.85327e-164	1.0213e-162	0
2.20392e-163	6.25087e-164	-2.04392e-164	-5.4755e-164	2.73251e-163	7.7029e-164	-1.24467e-162	-1.95112e-163	7.77881e-163	9.27666e-163	-1.78612e-163	-5.22001e-163	7.36701e-163	2.49891e-163	1.7516e-163	-1.40974e-162	-1.31457e-163	-5.9557e-164	-1.7205e-163	-5.86692e-164	-1.17688e-162	-6.1327e-163	4.0393e-163	-3.06409e-163	-3.22676e-164	6.53669e-163	1.18788e-162	-4.31521e-165	-3.85327e-164	1.0213e-162	0
2.20392e-163	6.25087e-164	-2.04392e-164	-5.4755e-164	2.73251e-163	7.7029e-164	-1.24467e-162	-1.95112e-163	7.77881e-163	9.27666e-163	-1.78612e-163	-5.22001e-163	7.36701e-163	2.49891e-163	1.7516e-163	-1.40974e-162	-1.31457e-163	-5.9557e-164	-1.7205e-163	-5.86692e-164	-1.17688e-162	-6.1327e-163	4.0393e-163	-3.06409e-163	-3.22676e-164	6.53669e-163	1.18788e-162	-4.31521e-165	-3.85327e-164	1.0213e-162	0
2.20392e-163	6.25087e-164	-2.04392e-164	-5.4755e-164	2.73251e-163	7.7029e-164	-1.24467e-162	-1.95112e-163	7.77881e-163	9.27666e-163	-1.78612e-163	-5.22001e-163	7.36701e-163	2.49891e-163	1.7516e-163	-1.40974e-162	-1.31457e-163	-5.9557e-164	-1.7205e-163	-5.86692e-164	-1.17688e-162	-6.1327e-163	4.0393e-163	-3.06409e-163	-3.22676e-164	6.53669e-163	1.18788e-162	-4.31521e-165	-3.85327e-164	1.0213e-162	0
2.20392e-163	6.25087e-164	-2.04392e-164	-5.4755e-164	2.73251e-163	7.7029e-164	-1.24467e-162	-1.95112e-163	7.77881e-163	9.27666e-163	-1.78612e-163	-5.22001e-163	7.36701e-163	2.49891e-163	1.7516e-163	-1.40974e-162	-1.31457e-163	-5.9557e-164	-1.7205e-163	-5.86692e-164	-1.17688e-162	-6.1327e-163	4.0393e-163	-3.06409e-163	-3.22676e-164	6.53669e-163	1.18788e-162	-4.31521e-165	-3.85327e-164	1.0213e-162	0
2.20392e-163	6.25087e-164	-2.04392e-164	-5.4755e-164	2.73251e-163	7.7029e-164	-1.24467e-162	-1.95112e-163	7.77881e-163	9.27666e-163	-1.78612e-163	-5.22001e-163	7.36701e-163	2.49891e-163	1.7516e-163	-1.40974e-162	-1.31457e-163	-5.9557e-164	-1.7205e-163	-5.86692e-164	-1.17688e-162	-6.1327e-163	4.0393e-163	-3.06409e-163	-3.22676e-164	6.53669e-163	1.18788e-162	-4.31521e-165	-3.85327e-164	1.0213e-162	0
2.20392e-163	6.25087e-164	-2.04392e-164	-5.4755e-164	2.73251e-163	7.7029e-164	-1.24467e-162	-1.95112e-163	7.77881e-163	9.27666e-163	-1.78612e-163	-5.22001e-163	7.36701e-163	2.49891e-163	1.7516e-163	-1.40974e-162	-1.31457e-163	-5.9557e-164	-1.7205e-163	-5.86692e-164	-1.17688e-162	-6.1327e-163	4.0393e-163	-3.06409e-163	-3.22676e-164	6.53669e-163	1.18788e-162	-4.31521e-165	-3.85327e-164	1.0213e-162	0
2.20392e-163	6.25087e-164	-2.04392e-164	-5.4755e-164	2.73251e-163	7.7029e-164	-1.24467e-162	-1.95112e-163	7.77881e-163	9.27666e-163	-1.78612e-163	-5.22001e-163	7.36701e-163	2.49891e-163	1.7516e-163	-1.40974e-162	-1.31457e-163	-5.9557e-164	-1.7205e-163	-5.86692e-164	-1.17688e-162	-6.1327e-163	4.0393e-163	-3.06409e-163	-3.22676e-164	6.53669e-163	1.18788e-162	-4.31521e-165	-3.85327e-164	1.0213e-162	0
2.20392e-163	6.25087e-164	-2.04392e-164	-5.4755e-164	2.73251e-163	7.7029e-164	-1.24467e-162	-1.95112e-163	7.77881e-163	9.27666e-163	-1.78612e-163	-5.22001e-163	7.36701e-163	2.49891e-163	1.7516e-163	-1.40974e-162	-1.31457e-163	-5.9557e-164	-1.7205e-163	-5.86692e-164	-1.17688e-162	-6.1327e-163	4.0393e-163	-3.06409e-163	-3.22676e-164	6.53669e-163	1.18788e-162	-4.31521e-165	-3.85327e-164	1.0213e-162	0
2.20392e-163	6.25087e-164	-2.04392e-164	-5.4755e-164	2.73251e-163	7.7029e-164	-1.24467e-162	-1.95112e-163	7.77881e-163	9.27666e-163	-1.78612e-163	-5.22001e-163	7.36701e-163	2.49891e-163	1.7516e-163	-1.40974e-162	-1.31457e-163	-5.9557e-164	-1.7205e-163	-5.86692e-164	-1.17688e-162	-6.1327e-163	4.0393e-163	-3.06409e-163	-3.22676e-164	6.53669e-163	1.18788e-162	-4.31521e-165	-3.85327e-164	1.0213e-162	0
2.20392e-163	6.25087e-164	-2.04392e-164	-5.4755e-164	2.73251e-163	7.7029e-164	-1.24467e-162	-1.95112e-163	7.77881e-163	9.27666e-163	-1.78612e-163	-5.22001e-163	7.36701e-163	2.49891e-163	1.7516e-163	-1.40974e-162	-1.31457e-163	-5.9557e-164	-1.7205e-163	-5.86692e-164	-1.17688e-162	-6.1327e-163	4.0393e-163	-3.06409e-163	-3.22676e-164	6.53669e-163	1.18788e-162	-4.31521e-165	-3.85327e-164	1.0213e-162	0
2.20392e-163	6.25087e-164	-2.04392e-164	-5.4755e-164	2.73251e-163	7.7029e-164	-1.24467e-162	-1.95112e-163	7.77881e-163	9.27666e-163	-1.78612e-163	-5.22001e-163	7.36701e-163	2.49891e-163	1.7516e-163	-1.40974e-162	-1.31457e-163	-5.9557e-164	-1.7205e-163	-5.86692e-164	-1.17688e-162	-6.1327e-163	4.0393e-163	-3.06409e-163	-3.22676e-164	6.53669e-163	1.18788e-162	-4.31521e-165	-3.85327e-164	1.0213e-162	0
2.20392e-163	6.25087e-164	-2.04392e-164	-5.4755e-164	2.73251e-163	7.7029e-164	-1.24467e-162	-1.95112e-163	7.77881e-163	9.27666e-163	-1.78612e-163	-5.22001e-163	7.36701e-163	2.49891e-163	1.7516e-163	-1.40974e-162	-1.31457e-163	-5.9557e-164	-1.7205e-163	-5.86692e-164	-1.17688e-162	-6.1327e-163	4.0393e-163	-3.06409e-163	-3.22676e-164	6.53669e-163	1.18788e-162	-4.31521e-165	-3.85327e-164	1.0213e-162	0
2.20392e-163	6.25087e-164	-2.04392e-164	-5.4755e-164	2.73251e-163	7.7029e-164	-1.24467e-162	-1.95112e-163	7.77881e-163	9.27666e-163	-1.78612e-163	-5.22001e-163	7.36701e-163	2.49891e-163	1.7516e-163	-1.40974e-162	-1.31457e-163	-5.9557e-164	-1.7205e-163	-5.86692e-164	-1.17688e-162	-6.1327e-163	4.0393e-163	-3.06409e-163	-3.22676e-164	6.53669e-163	1.18788e-162	-4.31521e-165	-3.85327e-164	1.0213e-162	0
2.20392e-163	6.25087e-164	-2.04392e-164	-5.4755e-164	2.73251e-163	7.7029e-164	-1.24467e-162	-1.95112e-163	7.77881e-163	9.27666e-163	-1.78612e-163	-5.22001e-163	7.36701e-163	2.49891e-163	1.7516e-163	-1.40974e-162	-1.31457e-163	-5.9557e-164	-1.7205e-163	-5.86692e-164	-1.17688e-162	-6.1327e-163	4.0393e-163	-3.06409e-163	-3.22676e-164	6.53669e-163	1.18788e-162	-4.31521e-165	-3.85327e-164	1.0213e-162	0
2.20392e-163	6.25087e-164	-2.04392e-164	-5.4755e-164	2.73251e-163	7.7029e-164	-1.24467e-162	-1.95112e-163	7.77881e-163	9.27666e-163	-1.78612e-163	-5.22001e-163	7.36701e-163	2.49891e-163	1.7516e-163	-1.40974e-162	-1.31457e-163	-5.9557e-164	-1.7205e-163	-5.86692e-164	-1.17688e-162	-6.1327e-163	4.0393e-163	-3.06409e-163	-3.22676e-164	6.53669e-163	1.18788e-162	-4.31521e-165	-3.85327e-164	1.0213e-162	0
2.20392e-163	6.25087e-164	-2.04392e-164	-5.4755e-164	2.73251e-163	7.7029e-164	-1.24467e-162	-1.95112e-163	7.77881e-163	9.27666e-163	-1.78612e-163	-5.22001e-163	7.36701e-163	2.49891e-163	1.7516e-163	-1.40974e-162	-1.31457e-163	-5.9557e-164	-1.7205e-163	-5.86692e-164	-1.17688e-162	-6.1327e-163	4.0393e-163	-3.06409e-163	-3.22676e-164	6.53669e-163	1.18788e-162	-4.31521e-165	-3.85327e-164	1.0213e-162	0
2.20392e-163	6.25087e-164	-2.04392e-164	-5.4755e-164	2.73251e-163	7.7029e-164	-1.24467e-162	-1.95112e-163	7.77881e-163	9.27666e-163	-1.78612e-163	-5.22001e-163	7.36701e-163	2.49891e-163	1.7516e-163	-1.40974e-162	-1.31457e-163	-5.9557e-164	-1.7205e-163	-5.86692e-164	-1.17688e-162	-6.1327e-163	4.0393e-163	-3.06409e-163	-3.22676e-164	6.53669e-163	1.18788e-162	-4.31521e-165	-3.85327e-164	1.0213e-162	0
2.20392e-163	6.25087e-164	-2.04392e-164	-5.4755e-164	2.73251e-163	7.7029e-164	-1.24467e-162	-1.95112e-163	7.77881e-163	9.27666e-163	-1.78612e-163	-5.22001e-163	7.36701e-163	2.49891e-163	1.7516e-163	-1.40974e-162	-1.31457e-163	-5.9557e-164	-1.7205e-163	-5.86692e-164	-1.17688e-162	-6.1327e-163	4.0393e-163	-3.06409e-163	-3.22676e-164	6.53669e-163	1.18788e-162	-4.31521e-165	-3.85327e-164	1.0213e-162	0
2.20392e-163	6.25087e-164	-2.04392e-164	-5.4755e-164	2.73251e-163	7.7029e-164	-1.24467e-162	-1.95112e-163	7.77881e-163	9.27666e-163	-1.78612e-163	-5.22001e-163	7.36701e-163	2.49891e-163	1.7516e-163	-1.40974e-162	-1.31457e-163	-5.9557e-164	-1.7205e-163	-5.86692e-164	-1.17688e-162	-6.1327e-163	4.0393e-163	-3.06409e-163	-3.22676e-164	6.53669e-163	1.18788e-162	-4.31521e-165	-3.85327e-164	1.0213e-162	0
2.20392e-163	6.25087e-164	-2.04392e-164	-5.4755e-164	2.73251e-163	7.7029e-164	-1.24467e-162	-1.95112e-163	7.77881e-163	9.27666e-163	-1.78612e-163	-5.22001e-163	7.36701e-163	2.49891e-163	1.7516e-163	-1.40974e-162	-1.31457e-163	-5.9557e-164	-1.7205e-163	-5.86692e-164	-1.17688e-162	-6.1327e-163	4.0393e-163	-3.06409e-163	-3.22676e-164	6.53669e-163	1.18788e-162	-4.31521e-165	-3.85327e-164	1.0213e-162	0
2.20392e-163	6.25087e-164	-2.04392e-164	-5.4755e-164	2.73251e-163	7.7029e-164	-1.24467e-162	-1.95112e-163	7.77881e-163	9.27666e-163	-1.78612e-163	-5.22001e-163	7.36701e-163	2.49891e-163	1.7516e-163	-1.40974e-162	-1.31457e-163	-5.9557e-164	-1.7205e-163	-5.86692e-164	-1.17688e-162	-6.1327e-163	4.0393e-163	-3.06409e-163	-3.22676e-164	6.53669e-163	1.18788e-162	-4.31521e-165	-3.85327e-164	1.0213e-162	0
2.20392e-163	6.25087e-164	-2.04392e-164	-5.4755e-164	2.73251e-163	7.7029e-164	-1.24467e-162	-1.95112e-163	7.77881e-163	9.27666e-163	-1.78612e-163	-5.22001e-163	7.36701e-163	2.49891e-163	1.7516e-163	-1.40974e-162	-1.31457e-163	-5.9557e-164	-1.7205e-163	-5.86692e-164	-1.17688e-162	-6.1327e-163	4.0393e-163	-3.06409e-163	-3.22676e-164	6.53669e-163	1.18788e-162	-4.31521e-165	-3.85327e-164	1.0213e-162	0
2.20392e-163	6.25087e-164	-2.04392e-164	-5.4755e-164	2.73251e-163	7.7029e-164	-1.24467e-162	-1.95112e-163	7.77881e-163	9.27666e-163	-1.78612e-163	-5.22001e-163	7.36701e-163	2.49891e-163	1.7516e-163	-1.40974e-162	-1.31457e-163	-5.9557e-164	-1.7205e-163	-5.86692e-164	-1.17688e-162	-6.1327e-163	4.0393e-163	-3.06409e-163	-3.22676e-164	6.53669e-163	1.18788e-162	-4.31521e-165	-3.85327e-164	1.0213e-162	0
2.20392e-163	6.25087e-164	-2.04392e-164	-5.4755e-164	2.73251e-163	7.7029e-164	-1.24467e-162	-1.95112e-163	7.77881e-163	9.27666e-163	-1.78612e-163	-5.22001e-163	7.36701e-163	2.49891e-163	1.7516e-163	-1.40974e-162	-1.31457e-163	-5.9557e-164	-1.7205e-163	-5.86692e-164	-1.17688e-162	-6.1327e-163	4.0393e-163	-3.06409e-163	-3.22676e-164	6.53669e-163	1.18788e-162	-4.31521e-165	-3.85327e-164	1.0213e-162	0
2.20392e-163	6.25087e-164	-2.04392e-164	-5.4755e-164	2.73251e-163	7.7029e-164	-1.24467e-162	-1.95112e-163	7.77881e-163	9.27666e-163	-1.78612e-163	-5.22001e-163	7.36701e-163	2.49891e-163	1.7516e-163	-1.40974e-162	-1.31457e-163	-5.9557e-164	-1.7205e-163	-5.86692e-164	-1.17688e-162	-6.1327e-163	4.0393e-163	-3.06409e-163	-3.22676e-164	6.53669e-163	1.18788e-162	-4.31521e-165	-3.85327e-164	1.0213e-162	0
2.20392e-163	6.25087e-164	-2.04392e-164	-5.4755e-164	2.73251e-163	7.7029e-164	-1.24467e-162	-1.95112e-163	7.77881e-163	9.27666e-163	-1.78612e-163	-5.22001e-163	7.36701e-163	2.49891e-163	1.7516e-163	-1.40974e-162	-1.31457e-163	-5.9557e-164	-1.7205e-163	-5.86692e-164	-1.17688e-162	-6.1327e-163	4.0393e-163	-3.06409e-163	-3.22676e-164	6.53669e-163	1.18788e-162	-4.31521e-165	-3.85327e-164	1.0213e-162	0
2.20392e-163	6.25087e-164	-2.04392e-164	-5.4755e-164	2.73251e-163	7.7029e-164	-1.24467e-162	-1.95112e-163	7.77881e-163	9.27666e-163	-1.78612e-163	-5.22001e-163	7.36701e-163	2.49891e-163	1.7516e-163	-1.40974e-162	-1.31457e-163	-5.9557e-164	-1.7205e-163	-5.86692e-164	-1.17688e-162	-6.1327e-163	4.0393e-163	-3.06409e-163	-3.22676e-164	6.53669e-163	1.18788e-162	-4.31521e-165	-3.85327e-164	1.0213e-162	0
2.20392e-163	6.25087e-164	-2.04392e-164	-5.4755e-164	2.73251e-163	7.7029e-164	-1.24467e-162	-1.95112e-163	7.77881e-163	9.27666e-163	-1.78612e-163	-5.22001e-163	7.36701e-163	2.49891e-163	1.7516e-163	-1.40974e-162	-1.31457e-163	-5.9557e-164	-1.7205e-163	-5.86692e-164	-1.17688e-162	-6.1327e-163	4.0393e-163	-3.06409e-163	-3.22676e-164	6.53669e-163	1.18788e-162	-4.31521e-165	-3.85327e-164	1.0213e-162	0
2.20392e-163	6.25087e-164	-2.04392e-164	-5.4755e-164	2.73251e-163	7.7029e-164	-1.24467e-162	-1.95112e-163	7.77881e-163	9.27666e-163	-1.78612e-163	-5.22001e-163	7.36701e-163	2.49891e-163	1.7516e-163	-1.40974e-162	-1.31457e-163	-5.9557e-164	-1.7205e-163	-5.86692e-164	-1.17688e-162	-6.1327e-163	4.0393e-163	-3.06409e-163	-3.22676e-164	6.53669e-163	1.18788e-162	-4.31521e-165	-3.85327e-164	1.0213e-162	0
2.20392e-163	6.25087e-164	-2.04392e-164	-5.4755e-164	2.73251e-163	7.7029e-164	-1.24467e-162	-1.95112e-163	7.77881e-163	9.27666e-163	-1.78612e-163	-5.22001e-163	7.36701e-163	2.49891e-163	1.7516e-163	-1.40974e-162	-1.31457e-163	-5.9557e-164	-1.7205e-163	-5.86692e-164	-1.17688e-162	-6.1327e-163	4.0393e-163	-3.06409e-163	-3.22676e-164	6.53669e-163	1.18788e-162	-4.31521e-165	-3.85327e-164	1.0213e-162	0
2.20392e-163	6.25087e-164	-2.04392e-164	-5.4755e-164	2.73251e-163	7.7029e-164	-1.24467e-162	-1.95112e-163	7.77881e-163	9.27666e-163	-1.78612e-163	-5.22001e-163	7.36701e-163	2.49891e-163	1.7516e-163	-1.40974e-162	-1.31457e-163	-5.9557e-164	-1.7205e-163	-5.86692e-164	-1.17688e-162	-6.1327e-163	4.0393e-163	-3.06409e-163	-3.22676e-164	6.53669e-163	1.18788e-162	-4.31521e-165	-3.85327e-164	1.0213e-162	0
2.20392e-163	6.25087e-164	-2.04392e-164	-5.4755e-164	2.73251e-163	7.7029e-164	-1.24467e-162	-1.95112e-163	7.77881e-163	9.27666e-163	-1.78612e-163	-5.22001e-163	7.36701e-163	2.49891e-163	1.7516e-163	-1.40974e-162	-1.31457e-163	-5.9557e-164	-1.7205e-163	-5.86692e-164	-1.17688e-162	-6.1327e-163	4.0393e-163	-3.06409e-163	-3.22676e-164	6.53669e-163	1.18788e-162	-4.31521e-165	-3.85327e-164	1.0213e-162	0
2.20392e-163	6.25087e-164	-2.04392e-164	-5.4755e-164	2.73251e-163	7.7029e-164	-1.24467e-162	-1.95112e-163	7.77881e-163	9.27666e-163	-1.78612e-163	-5.22001e-163	7.36701e-163	2.49891e-163	1.7516e-163	-1.40974e-162	-1.31457e-163	-5.9557e-164	-1.7205e-163	-5.86692e-164	-1.17688e-162	-6.1327e-163	4.0393e-163	-3.06409e-163	-3.22676e-164	6.53669e-163	1.18788e-162	-4.31521e-165	-3.85327e-164	1.0213e-162	0
2.20392e-163	6.25087e-164	-2.04392e-164	-5.4755e-164	2.73251e-163	7.7029e-164	-1.24467e-162	-1.95112e-163	7.77881e-163	9.27666e-163	-1.78612e-163	-5.22001e-163	7.36701e-163	2.49891e-163	1.7516e-163	-1.40974e-162	-1.31457e-163	-5.9557e-164	-1.7205e-163	-5.86692e-164	-1.17688e-162	-6.1327e-163	4.0393e-163	-3.06409e-163	-3.22676e-164	6.53669e-163	1.18788e-162	-4.31521e-165	-3.85327e-164	1.0213e-162	0
2.20392e-163	6.25087e-164	-2.04392e-164	-5.4755e-164	2.73251e-163	7.7029e-164	-1.24467e-162	-1.95112e-163	7.77881e-163	9.27666e-163	-1.78612e-163	-5.22001e-163	7.36701e-163	2.49891e-163	1.7516e-163	-1.40974e-162	-1.31457e-163	-5.9557e-164	-1.7205e-163	-5.86692e-164	-1.17688e-162	-6.1327e-163	4.0393e-163	-3.06409e-163	-3.22676e-164	6.53669e-163	1.18788e-162	-4.31521e-165	-3.85327e-164	1.0213e-162	0
2.20392e-163	6.25087e-164	-2.04392e-164	-5.4755e-164	2.73251e-163	7.7029e-164	-1.24467e-162	-1.95112e-163	7.77881e-163	9.27666e-163	-1.78612e-163	-5.22001e-163	7.36701e-163	2.49891e-163	1.7516e-163	-1.40974e-162	-1.31457e-163	-5.9557e-164	-1.7205e-163	-5.86692e-164	-1.17688e-162	-6.1327e-163	4.0393e-163	-3.06409e-163	-3.22676e-164	6.53669e-163	1.18788e-162	-4.31521e-165	-3.85327e-164	1.0213e-162	0
2.20392e-163	6.25087e-164	-2.04392e-164	-5.4755e-164	2.73251e-163	7.7029e-164	-1.24467e-162	-1.95112e-163	7.77881e-163	9.27666e-163	-1.78612e-163	-5.22001e-163	7.36701e-163	2.49891e-163	1.7516e-163	-1.40974e-162	-1.31457e-163	-5.9557e-164	-1.7205e-163	-5.86692e-164	-1.17688e-162	-6.1327e-163	4.0393e-163	-3.06409e-163	-3.22676e-164	6.53669e-163	1.18788e-162	-4.31521e-165	-3.85327e-164	1.0213e-162	0
2.20392e-163	6.25087e-164	-2.04392e-164	-5.4755e-164	2.73251e-163	7.7029e-164	-1.24467e-162	-1.95112e-163	7.77881e-163	9.27666e-163	-1.78612e-163	-5.22001e-163	7.36701e-163	2.49891e-163	1.7516e-163	-1.40974e-162	-1.31457e-163	-5.9557e-164	-1.7205e-163	-5.86692e-164	-1.17688e-162	-6.1327e-163	4.0393e-163	-3.06409e-163	-3.22676e-164	6.53669e-163	1.18788e-162	-4.31521e-165	-3.85327e-164	1.0213e-162	0
2.20392e-163	6.25087e-164	-2.04392e-164	-5.4755e-164	2.73251e-163	7.7029e-164	-1.24467e-162	-1.95112e-163	7.77881e-163	9.27666e-163	-1.78612e-163	-5.22001e-163	7.36701e-163	2.49891e-163	1.7516e-163	-1.40974e-162	-1.31457e-163	-5.9557e-164	-1.7205e-163	-5.86692e-164	-1.17688e-162	-6.1327e-163	4.0393e-163	-3.06409e-163	-3.22676e-164	6.53669e-163	1.18788e-162	-4.31521e-165	-3.85327e-164	1.0213e-162	0
2.20392e-163	6.25087e-164	-2.04392e-164	-5.4755e-164	2.73251e-163	7.7029e-164	-1.24467e-162	-1.95112e-163	7.77881e-163	9.27666e-163	-1.78612e-163	-5.22001e-163	7.36701e-163	2.49891e-163	1.7516e-163	-1.40974e-162	-1.31457e-163	-5.9557e-164	-1.7205e-163	-5.86692e-164	-1.17688e-162	-6.1327e-163	4.0393e-163	-3.06409e-163	-3.22676e-164	6.53669e-163	1.18788e-162	-4.31521e-165	-3.85327e-164	1.0213e-162	0
2.20392e-163	6.25087e-164	-2.04392e-164	-5.4755e-164	2.73251e-163	7.7029e-164	-1.24467e-162	-1.95112e-163	7.77881e-163	9.27666e-163	-1.78612e-163	-5.22001e-163	7.36701e-163	2.49891e-163	1.7516e-163	-1.40974e-162	-1.31457e-163	-5.9557e-164	-1.7205e-163	-5.86692e-164	-1.17688e-162	-6.1327e-163	4.0393e-163	-3.06409e-163	-3.22676e-164	6.53669e-163	1.18788e-162	-4.31521e-165	-3.85327e-164	1.0213e-162	0
2.20392e-163	6.25087e-164	-2.04392e-164	-5.4755e-164	2.73251e-163	7.7029e-164	-1.24467e-162	-1.95112e-163	7.77881e-163	9.27666e-163	-1.78612e-163	-5.22001e-163	7.36701e-163	2.49891e-163	1.7516e-163	-1.40974e-162	-1.31457e-163	-5.9557e-164	-1.7205e-163	-5.86692e-164	-1.17688e-162	-6.1327e-163	4.0393e-163	-3.06409e-163	-3.22676e-164	6.53669e-163	1.18788e-162	-4.31521e-165	-3.85327e-164	1.0213e-162	0
2.20392e-163	6.25087e-164	-2.04392e-164	-5.4755e-164	2.73251e-163	7.7029e-164	-1.24467e-162	-1.95112e-163	7.77881e-163	9.27666e-163	-1.78612e-163	-5.22001e-163	7.36701e-163	2.49891e-163	1.7516e-163	-1.40974e-162	-1.31457e-163	-5.9557e-164	-1.7205e-163	-5.86692e-164	-1.17688e-162	-6.1327e-163	4.0393e-163	-3.06409e-163	-3.22676e-164	6.53669e-163	1.18788e-162	-4.31521e-165	-3.85327e-164	1.0213e-162	0
2.20392e-163	6.25087e-164	-2.04392e-164	-5.4755e-164	2.73251e-163	7.7029e-164	-1.24467e-162	-1.95112e-163	7.77881e-163	9.27666e-163	-1.78612e-163	-5.22001e-163	7.36701e-163	2.49891e-163	1.7516e-163	-1.40974e-162	-1.31457e-163	-5.9557e-164	-1.7205e-163	-5.86692e-164	-1.17688e-162	-6.1327e-163	4.0393e-163	-3.06409e-163	-3.22676e-164	6.53669e-163	1.18788e-162	-4.31521e-165	-3.85327e-164	1.0213e-162	0
2.20392e-163	6.25087e-164	-2.04392e-164	-5.4755e-164	2.73251e-163	7.7029e-164	-1.24467e-162	-1.95112e-163	7.77881e-163	9.27666e-163	-1.78612e-163	-5.22001e-163	7.36701e-163	2.49891e-163	1.7516e-163	-1.40974e-162	-1.31457e-163	-5.9557e-164	-1.7205e-163	-5.86692e-164	-1.17688e-162	-6.1327e-163	4.0393e-163	-3.06409e-163	-3.22676e-164	6.53669e-163	1.18788e-162	-4.31521e-165	-3.85327e-164	1.0213e-162	0
2.20392e-163	6.25087e-164	-2.04392e-164	-5.4755e-164	2.73251e-163	7.7029e-164	-1.24467e-162	-1.95112e-163	7.77881e-163	9.27666e-163	-1.78612e-163	-5.22001e-163	7.36701e-163	2.49891e-163	1.7516e-163	-1.40974e-162	-1.31457e-163	-5.9557e-164	-1.7205e-163	-5.86692e-164	-1.17688e-162	-6.1327e-163	4.0393e-163	-3.06409e-163	-3.22676e-164	6.53669e-163	1.18788e-162	-4.31521e-165	-3.85327e-164	1.0213e-162	0
2.20392e-163	6.25087e-164	-2.04392e-164	-5.4755e-164	2.73251e-163	7.7029e-164	-1.24467e-162	-1.95112e-163	7.77881e-163	9.27666e-163	-1.78612e-163	-5.22001e-163	7.36701e-163	2.49891e-163	1.7516e-163	-1.40974e-162	-1.31457e-163	-5.9557e-164	-1.7205e-163	-5.86692e-164	-1.17688e-162	-6.1327e-163	4.0393e-163	-3.06409e-163	-3.22676e-164	6.53669e-163	1.18788e-162	-4.31521e-165	-3.85327e-164	1.0213e-162	0
2.20392e-163	6.25087e-164	-2.04392e-164	-5.4755e-164	2.73251e-163	7.7029e-164	-1.24467e-162	-1.95112e-163	7.77881e-163	9.27666e-163	-1.78612e-163	-5.22001e-163	7.36701e-163	2.49891e-163	1.7516e-163	-1.40974e-162	-1.31457e-163	-5.9557e-164	-1.7205e-163	-5.86692e-164	-1.17688e-162	-6.1327e-163	4.0393e-163	-3.06409e-163	-3.22676e-164	6.53669e-163	1.18788e-162	-4.31521e-165	-3.85327e-164	1.0213e-162	0
2.20392e-163	6.25087e-164	-2.04392e-164	-5.4755e-164	2.73251e-163	7.7029e-164	-1.24467e-162	-1.95112e-163	7.77881e-163	9.27666e-163	-1.78612e-163	-5.22001e-163	7.36701e-163	2.49891e-163	1.7516e-163	-1.40974e-162	-1.31457e-163	-5.9557e-164	-1.7205e-163	-5.86692e-164	-1.17688e-162	-6.1327e-163	4.0393e-163	-3.06409e-163	-3.22676e-164	6.53669e-163	1.18788e-162	-4.31521e-165	-3.85327e-164	1.0213e-162	0
2.20392e-163	6.25087e-164	-2.04392e-164	-5.4755e-164	2.73251e-163	7.7029e-164	-1.24467e-162	-1.95112e-163	7.77881e-163	9.27666e-163	-1.78612e-163	-5.22001e-163	7.36701e-163	2.49891e-163	1.7516e-163	-1.40974e-162	-1.31457e-163	-5.9557e-164	-1.7205e-163	-5.86692e-164	-1.17688e-162	-6.1327e-163	4.0393e-163	-3.06409e-163	-3.22676e-164	6.53669e-163	1.18788e-162	-4.31521e-165	-3.85327e-164	1.0213e-162	0
2.20392e-163	6.25087e-164	-2.04392e-164	-5.4755e-164	2.73251e-163	7.7029e-164	-1.24467e-162	-1.95112e-163	7.77881e-163	9.27666e-163	-1.78612e-163	-5.22001e-163	7.36701e-163	2.49891e-163	1.7516e-163	-1.40974e-162	-1.31457e-163	-5.9557e-164	-1.7205e-163	-5.86692e-164	-1.17688e-162	-6.1327e-163	4.0393e-163	-3.06409e-163	-3.22676e-164	6.53669e-163	1.18788e-162	-4.31521e-165	-3.85327e-164	1.0213e-162	0
2.20392e-163	6.25087e-164	-2.04392e-164	-5.4755e-164	2.73251e-163	7.7029e-164	-1.24467e-162	-1.95112e-163	7.77881e-163	9.27666e-163	-1.78612e-163	-5.22001e-163	7.36701e-163	2.49891e-163	1.7516e-163	-1.40974e-162	-1.31457e-163	-5.9557e-164	-1.7205e-163	-5.86692e-164	-1.17688e-162	-6.1327e-163	4.0393e-163	-3.06409e-163	-3.22676e-164	6.53669e-163	1.18788e-162	-4.31521e-165	-3.85327e-164	1.0213e-162	0
2.20392e-163	6.25087e-164	-2.04392e-164	-5.4755e-164	2.73251e-163	7.7029e-164	-1.24467e-162	-1.95112e-163	7.77881e-163	9.27666e-163	-1.78612e-163	-5.22001e-163	7.36701e-163	2.49891e-163	1.7516e-163	-1.40974e-162	-1.31457e-163	-5.9557e-164	-1.7205e-163	-5.86692e-164	-1.17688e-162	-6.1327e-163	4.0393e-163	-3.06409e-163	-3.22676e-164	6.53669e-163	1.18788e-162	-4.31521e-165	-3.85327e-164	1.0213e-162	0
2.20392e-163	6.25087e-164	-2.04392e-164	-5.4755e-164	2.73251e-163	7.7029e-164	-1.24467e-162	-1.95112e-163	7.77881e-163	9.27666e-163	-1.78612e-163	-5.22001e-163	7.36701e-163	2.49891e-163	1.7516e-163	-1.40974e-162	-1.31457e-163	-5.9557e-164	-1.7205e-163	-5.86692e-164	-1.17688e-162	-6.1327e-163	4.0393e-163	-3.06409e-163	-3.22676e-164	6.53669e-163	1.18788e-162	-4.31521e-165	-3.85327e-164	1.0213e-162	0
2.20392e-163	6.25087e-164	-2.04392e-164	-5.4755e-164	2.73251e-163	7.7029e-164	-1.24467e-162	-1.95112e-163	7.77881e-163	9.27666e-163	-1.78612e-163	-5.22001e-163	7.36701e-163	2.49891e-163	1.7516e-163	-1.40974e-162	-1.31457e-163	-5.9557e-164	-1.7205e-163	-5.86692e-164	-1.17688e-162	-6.1327e-163	4.0393e-163	-3.06409e-163	-3.22676e-164	6.53669e-163	1.18788e-162	-4.31521e-165	-3.85327e-164	1.0213e-162	0
2.20392e-163	6.25087e-164	-2.04392e-164	-5.4755e-164	2.73251e-163	7.7029e-164	-1.24467e-162	-1.95112e-163	7.77881e-163	9.27666e-163	-1.78612e-163	-5.22001e-163	7.36701e-163	2.49891e-163	1.7516e-163	-1.40974e-162	-1.31457e-163	-5.9557e-164	-1.7205e-163	-5.86692e-164	-1.17688e-162	-6.1327e-163	4.0393e-163	-3.06409e-163	-3.22676e-164	6.53669e-163	1.18788e-162	-4.31521e-165	-3.85327e-164	1.0213e-162	0
2.20392e-163	6.25087e-164	-2.04392e-164	-5.4755e-164	2.73251e-163	7.7029e-164	-1.24467e-162	-1.95112e-163	7.77881e-163	9.27666e-163	-1.78612e-163	-5.22001e-163	7.36701e-163	2.49891e-163	1.7516e-163	-1.40974e-162	-1.31457e-163	-5.9557e-164	-1.7205e-163	-5.86692e-164	-1.17688e-162	-6.1327e-163	4.0393e-163	-3.06409e-163	-3.22676e-164	6.53669e-163	1.18788e-162	-4.31521e-165	-3.85327e-164	1.0213e-162	0
2.20392e-163	6.25087e-164	-2.04392e-164	-5.4755e-164	2.73251e-163	7.7029e-164	-1.24467e-162	-1.95112e-163	7.77881e-163	9.27666e-163	-1.78612e-163	-5.22001e-163	7.36701e-163	2.49891e-163	1.7516e-163	-1.40974e-162	-1.31457e-163	-5.9557e-164	-1.7205e-163	-5.86692e-164	-1.17688e-162	-6.1327e-163	4.0393e-163	-3.06409e-163	-3.22676e-164	6.53669e-163	1.18788e-162	-4.31521e-165	-3.85327e-164	1.0213e-162	0
2.20392e-163	6.25087e-164	-2.04392e-164	-5.4755e-164	2.73251e-163	7.7029e-164	-1.24467e-162	-1.95112e-163	7.77881e-163	9.27666e-163	-1.78612e-163	-5.22001e-163	7.36701e-163	2.49891e-163	1.7516e-163	-1.40974e-162	-1.31457e-163	-5.9557e-164	-1.7205e-163	-5.86692e-164	-1.17688e-162	-6.1327e-163	4.0393e-163	-3.06409e-163	-3.22676e-164	6.53669e-163	1.18788e-162	-4.31521e-165	-3.85327e-164	1.0213e-162	0
2.20392e-163	6.25087e-164	-2.04392e-164	-5.4755e-164	2.73251e-163	7.7029e-164	-1.24467e-162	-1.95112e-163	7.77881e-163	9.27666e-163	-1.78612e-163	-5.22001e-163	7.36701e-163	2.49891e-163	1.7516e-163	-1.40974e-162	-1.31457e-163	-5.9557e-164	-1.7205e-163	-5.86692e-164	-1.17688e-162	-6.1327e-163	4.0393e-163	-3.06409e-163	-3.22676e-164	6.53669e-163	1.18788e-162	-4.31521e-165	-3.85327e-164	1.0213e-162	0
2.20392e-163	6.25087e-164	-2.04392e-164	-5.4755e-164	2.73251e-163	7.7029e-164	-1.24467e-162	-1.95112e-163	7.77881e-163	9.27666e-163	-1.78612e-163	-5.22001e-163	7.36701e-163	2.49891e-163	1.7516e-163	-1.40974e-162	-1.31457e-163	-5.9557e-164	-1.7205e-163	-5.86692e-164	-1.17688e-162	-6.1327e-163	4.0393e-163	-3.06409e-163	-3.22676e-164	6.53669e-163	1.18788e-162	-4.31521e-165	-3.85327e-164	1.0213e-162	0
2.20392e-163	6.25087e-164	-2.04392e-164	-5.4755e-164	2.73251e-163	7.7029e-164	-1.24467e-162	-1.95112e-163	7.77881e-163	9.27666e-163	-1.78612e-163	-5.22001e-163	7.36701e-163	2.49891e-163	1.7516e-163	-1.40974e-162	-1.31457e-163	-5.9557e-164	-1.7205e-163	-5.86692e-164	-1.17688e-162	-6.1327e-163	4.0393e-163	-3.06409e-163	-3.22676e-164	6.53669e-163	1.18788e-162	-4.31521e-165	-3.85327e-164	1.0213e-162	0
2.20392e-163	6.25087e-164	-2.04392e-164	-5.4755e-164	2.73251e-163	7.7029e-164	-1.24467e-162	-1.95112e-163	7.77881e-163	9.27666e-163	-1.78612e-163	-5.22001e-163	7.36701e-163	2.49891e-163	1.7516e-163	-1.40974e-162	-1.31457e-163	-5.9557e-164	-1.7205e-163	-5.86692e-164	-1.17688e-162	-6.1327e-163	4.0393e-163	-3.06409e-163	-3.22676e-164	6.53669e-163	1.18788e-162	-4.31521e-165	-3.85327e-164	1.0213e-162	0
2.20392e-163	6.25087e-164	-2.04392e-164	-5.4755e-164	2.73251e-163	7.7029e-164	-1.24467e-162	-1.95112e-163	7.77881e-163	9.27666e-163	-1.78612e-163	-5.22001e-163	7.36701e-163	2.49891e-163	1.7516e-163	-1.40974e-162	-1.31457e-163	-5.9557e-164	-1.7205e-163	-5.86692e-164	-1.17688e-162	-6.1327e-163	4.0393e-163	-3.06409e-163	-3.22676e-164	6.53669e-163	1.18788e-162	-4.31521e-165	-3.85327e-164	1.0213e-162	0
2.20392e-163	6.25087e-164	-2.04392e-164	-5.4755e-164	2.73251e-163	7.7029e-164	-1.24467e-162	-1.95112e-163	7.77881e-163	9.27666e-163	-1.78612e-163	-5.22001e-163	7.36701e-163	2.49891e-163	1.7516e-163	-1.40974e-162	-1.31457e-163	-5.9557e-164	-1.7205e-163	-5.86692e-164	-1.17688e-162	-6.1327e-163	4.0393e-163	-3.06409e-163	-3.22676e-164	6.53669e-163	1.18788e-162	-4.31521e-165	-3.85327e-164	1.0213e-162	0
2.20392e-163	6.25087e-164	-2.04392e-164	-5.4755e-164	2.73251e-163	7.7029e-164	-1.24467e-162	-1.95112e-163	7.77881e-163	9.27666e-163	-1.78612e-163	-5.22001e-163	7.36701e-163	2.49891e-163	1.7516e-163	-1.40974e-162	-1.31457e-163	-5.9557e-164	-1.7205e-163	-5.86692e-164	-1.17688e-162	-6.1327e-163	4.0393e-163	-3.06409e-163	-3.22676e-164	6.53669e-163	1.18788e-162	-4.31521e-165	-3.85327e-164	1.0213e-162	0
2.20392e-163	6.25087e-164	-2.04392e-164	-5.4755e-164	2.73251e-163	7.7029e-164	-1.24467e-162	-1.95112e-163	7.77881e-163	9.27666e-163	-1.78612e-163	-5.22001e-163	7.36701e-163	2.49891e-163	1.7516e-163	-1.40974e-162	-1.31457e-163	-5.9557e-164	-1.7205e-163	-5.86692e-164	-1.17688e-162	-6.1327e-163	4.0393e-163	-3.06409e-163	-3.22676e-164	6.53669e-163	1.18788e-162	-4.31521e-165	-3.85327e-164	1.0213e-162	0
2.20392e-163	6.25087e-164	-2.04392e-164	-5.4755e-164	2.73251e-163	7.7029e-164	-1.24467e-162	-1.95112e-163	7.77881e-163	9.27666e-163	-1.78612e-163	-5.22001e-163	7.36701e-163	2.49891e-163	1.7516e-163	-1.40974e-162	-1.31457e-163	-5.9557e-164	-1.7205e-163	-5.86692e-164	-1.17688e-162	-6.1327e-163	4.0393e-163	-3.06409e-163	-3.22676e-164	6.53669e-163	1.18788e-162	-4.31521e-165	-3.85327e-164	1.0213e-162	0
2.20392e-163	6.25087e-164	-2.04392e-164	-5.4755e-164	2.73251e-163	7.7029e-164	-1.24467e-162	-1.95112e-163	7.77881e-163	9.27666e-163	-1.78612e-163	-5.22001e-163	7.36701e-163	2.49891e-163	1.7516e-163	-1.40974e-162	-1.31457e-163	-5.9557e-164	-1.7205e-163	-5.86692e-164	-1.17688e-162	-6.1327e-163	4.0393e-163	-3.06409e-163	-3.22676e-164	6.53669e-163	1.18788e-162	-4.31521e-165	-3.85327e-164	1.0213e-162	0
2.20392e-163	6.25087e-164	-2.04392e-164	-5.4755e-164	2.73251e-163	7.7029e-164	-1.24467e-162	-1.95112e-163	7.77881e-163	9.27666e-163	-1.78612e-163	-5.22001e-163	7.36701e-163	2.49891e-163	1.7516e-163	-1.40974e-162	-1.31457e-163	-5.9557e-164	-1.7205e-163	-5.86692e-164	-1.17688e-162	-6.1327e-163	4.0393e-163	-3.06409e-163	-3.22676e-164	6.53669e-163	1.18788e-162	-4.31521e-165	-3.85327e-164	1.0213e-162	0
2.20392e-163	6.25087e-164	-2.04392e-164	-5.4755e-164	2.73251e-163	7.7029e-164	-1.24467e-162	-1.95112e-163	7.77881e-163	9.27666e-163	-1.78612e-163	-5.22001e-163	7.36701e-163	2.49891e-163	1.7516e-163	-1.40974e-162	-1.31457e-163	-5.9557e-164	-1.7205e-163	-5.86692e-164	-1.17688e-162	-6.1327e-163	4.0393e-163	-3.06409e-163	-3.22676e-164	6.53669e-163	1.18788e-162	-4.31521e-165	-3.85327e-164	1.0213e-162	0
2.20392e-163	6.25087e-164	-2.04392e-164	-5.4755e-164	2.73251e-163	7.7029e-164	-1.24467e-162	-1.95112e-163	7.77881e-163	9.27666e-163	-1.78612e-163	-5.22001e-163	7.36701e-163	2.49891e-163	1.7516e-163	-1.40974e-162	-1.31457e-163	-5.9557e-164	-1.7205e-163	-5.86692e-164	-1.17688e-162	-6.1327e-163	4.0393e-163	-3.06409e-163	-3.22676e-164	6.53669e-163	1.18788e-162	-4.31521e-165	-3.85327e-164	1.0213e-162	0
2.20392e-163	6.25087e-164	-2.04392e-164	-5.4755e-164	2.73251e-163	7.7029e-164	-1.24467e-162	-1.95112e-163	7.77881e-163	9.27666e-163	-1.78612e-163	-5.22001e-163	7.36701e-163	2.49891e-163	1.7516e-163	-1.40974e-162	-1.31457e-163	-5.9557e-164	-1.7205e-163	-5.86692e-164	-1.17688e-162	-6.1327e-163	4.0393e-163	-3.06409e-163	-3.22676e-164	6.53669e-163	1.18788e-162	-4.31521e-165	-3.85327e-164	1.0213e-162	0
2.20392e-163	6.25087e-164	-2.04392e-164	-5.4755e-164	2.73251e-163	7.7029e-164	-1.24467e-162	-1.95112e-163	7.77881e-163	9.27666e-163	-1.78612e-163	-5.22001e-163	7.36701e-163	2.49891e-163	1.7516e-163	-1.40974e-162	-1.31457e-163	-5.9557e-164	-1.7205e-163	-5.86692e-164	-1.17688e-162	-6.1327e-163	4.0393e-163	-3.06409e-163	-3.22676e-164	6.53669e-163	1.18788e-162	-4.31521e-165	-3.85327e-164	1.0213e-162	0
2.20392e-163	6.25087e-164	-2.04392e-164	-5.4755e-164	2.73251e-163	7.7029e-164	-1.24467e-162	-1.95112e-163	7.77881e-163	9.27666e-163	-1.78612e-163	-5.22001e-163	7.36701e-163	2.49891e-163	1.7516e-163	-1.40974e-162	-1.31457e-163	-5.9557e-164	-1.7205e-163	-5.86692e-164	-1.17688e-162	-6.1327e-163	4.0393e-163	-3.06409e-163	-3.22676e-164	6.53669e-163	1.18788e-162	-4.31521e-165	-3.85327e-164	1.0213e-162	0
2.20392e-163	6.25087e-164	-2.04392e-164	-5.4755e-164	2.73251e-163	7.7029e-164	-1.24467e-162	-1.95112e-163	7.77881e-163	9.27666e-163	-1.78612e-163	-5.22001e-163	7.36701e-163	2.49891e-163	1.7516e-163	-1.40974e-162	-1.31457e-163	-5.9557e-164	-1.7205e-163	-5.86692e-164	-1.17688e-162	-6.1327e-163	4.0393e-163	-3.06409e-163	-3.22676e-164	6.53669e-163	1.18788e-162	-4.31521e-165	-3.85327e-164	1.0213e-162	0
2.20392e-163	6.25087e-164	-2.04392e-164	-5.4755e-164	2.73251e-163	7.7029e-164	-1.24467e-162	-1.95112e-163	7.77881e-163	9.27666e-163	-1.78612e-163	-5.22001e-163	7.36701e-163	2.49891e-163	1.7516e-163	-1.40974e-162	-1.31457e-163	-5.9557e-164	-1.7205e-163	-5.86692e-164	-1.17688e-162	-6.1327e-163	4.0393e-163	-3.06409e-163	-3.22676e-164	6.53669e-163	1.18788e-162	-4.31521e-165	-3.85327e-164	1.0213e-162	0
2.20392e-163	6.25087e-164	-2.04392e-164	-5.4755e-164	2.73251e-163	7.7029e-164	-1.24467e-162	-1.95112e-163	7.77881e-163	9.27666e-163	-1.78612e-163	-5.22001e-163	7.36701e-163	2.49891e-163	1.7516e-163	-1.40974e-162	-1.31457e-163	-5.9557e-164	-1.7205e-163	-5.86692e-164	-1.17688e-162	-6.1327e-163	4.0393e-163	-3.06409e-163	-3.22676e-164	6.53669e-163	1.18788e-162	-4.31521e-165	-3.85327e-164	1.0213e-162	0
2.20392e-163	6.25087e-164	-2.04392e-164	-5.4755e-164	2.73251e-163	7.7029e-164	-1.24467e-162	-1.95112e-163	7.77881e-163	9.27666e-163	-1.78612e-163	-5.22001e-163	7.36701e-163	2.49891e-163	1.7516e-163	-1.40974e-162	-1.31457e-163	-5.9557e-164	-1.7205e-163	-5.86692e-164	-1.17688e-162	-6.1327e-163	4.0393e-163	-3.06409e-163	-3.22676e-164	6.53669e-163	1.18788e-162	-4.31521e-165	-3.85327e-164	1.0213e-162	0
2.20392e-163	6.25087e-164	-2.04392e-164	-5.4755e-164	2.73251e-163	7.7029e-164	-1.24467e-162	-1.95112e-163	7.77881e-163	9.27666e-163	-1.78612e-163	-5.22001e-163	7.36701e-163	2.49891e-163	1.7516e-163	-1.40974e-162	-1.31457e-163	-5.9557e-164	-1.7205e-163	-5.86692e-164	-1.17688e-162	-6.1327e-163	4.0393e-163	-3.06409e-163	-3.22676e-164	6.53669e-163	1.18788e-162	-4.31521e-165	-3.85327e-164	1.0213e-162	0
2.20392e-163	6.25087e-164	-2.04392e-164	-5.4755e-164	2.73251e-163	7.7029e-164	-1.24467e-162	-1.95112e-163	7.77881e-163	9.27666e-163	-1.78612e-163	-5.22001e-163	7.36701e-163	2.49891e-163	1.7516e-163	-1.40974e-162	-1.31457e-163	-5.9557e-164	-1.7205e-163	-5.86692e-164	-1.17688e-162	-6.1327e-163	4.0393e-163	-3.06409e-163	-3.22676e-164	6.53669e-163	1.18788e-162	-4.31521e-165	-3.85327e-164	1.0213e-162	0
2.20392e-163	6.25087e-164	-2.04392e-164	-5.4755e-164	2.73251e-163	7.7029e-164	-1.24467e-162	-1.95112e-163	7.77881e-163	9.27666e-163	-1.78612e-163	-5.22001e-163	7.36701e-163	2.49891e-163	1.7516e-163	-1.40974e-162	-1.31457e-163	-5.9557e-164	-1.7205e-163	-5.86692e-164	-1.17688e-162	-6.1327e-163	4.0393e-163	-3.06409e-163	-3.22676e-164	6.53669e-163	1.18788e-162	-4.31521e-165	-3.85327e-164	1.0213e-162	0
2.20392e-163	6.25087e-164	-2.04392e-164	-5.4755e-164	2.73251e-163	7.7029e-164	-1.24467e-162	-1.95112e-163	7.77881e-163	9.27666e-163	-1.78612e-163	-5.22001e-163	7.36701e-163	2.49891e-163	1.7516e-163	-1.40974e-162	-1.31457e-163	-5.9557e-164	-1.7205e-163	-5.86692e-164	-1.17688e-162	-6.1327e-163	4.0393e-163	-3.06409e-163	-3.22676e-164	6.53669e-163	1.18788e-162	-4.31521e-165	-3.85327e-164	1.0213e-162	0
2.20392e-163	6.25087e-164	-2.04392e-164	-5.4755e-164	2.73251e-163	7.7029e-164	-1.24467e-162	-1.95112e-163	7.77881e-163	9.27666e-163	-1.78612e-163	-5.22001e-163	7.36701e-163	2.49891e-163	1.7516e-163	-1.40974e-162	-1.31457e-163	-5.9557e-164	-1.7205e-163	-5.86692e-164	-1.17688e-162	-6.1327e-163	4.0393e-163	-3.06409e-163	-3.22676e-164	6.53669e-163	1.18788e-162	-4.31521e-165	-3.85327e-164	1.0213e-162	0
2.20392e-163	6.25087e-164	-2.04392e-164	-5.4755e-164	2.73251e-163	7.7029e-164	-1.24467e-162	-1.95112e-163	7.77881e-163	9.27666e-163	-1.78612e-163	-5.22001e-163	7.36701e-163	2.49891e-163	1.7516e-163	-1.40974e-162	-1.31457e-163	-5.9557e-164	-1.7205e-163	-5.86692e-164	-1.17688e-162	-6.1327e-163	4.0393e-163	-3.06409e-163	-3.22676e-164	6.53669e-163	1.18788e-162	-4.31521e-165	-3.85327e-164	1.0213e-162	0
2.20392e-163	6.25087e-164	-2.04392e-164	-5.4755e-164	2.73251e-163	7.7029e-164	-1.24467e-162	-1.95112e-163	7.77881e-163	9.27666e-163	-1.78612e-163	-5.22001e-163	7.36701e-163	2.49891e-163	1.7516e-163	-1.40974e-162	-1.31457e-163	-5.9557e-164	-1.7205e-163	-5.86692e-164	-1.17688e-162	-6.1327e-163	4.0393e-163	-3.06409e-163	-3.22676e-164	6.53669e-163	1.18788e-162	-4.31521e-165	-3.85327e-164	1.0213e-162	0
2.20392e-163	6.25087e-164	-2.04392e-164	-5.4755e-164	2.73251e-163	7.7029e-164	-1.24467e-162	-1.95112e-163	7.77881e-163	9.27666e-163	-1.78612e-163	-5.22001e-163	7.36701e-163	2.49891e-163	1.7516e-163	-1.40974e-162	-1.31457e-163	-5.9557e-164	-1.7205e-163	-5.86692e-164	-1.17688e-162	-6.1327e-163	4.0393e-163	-3.06409e-163	-3.22676e-164	6.53669e-163	1.18788e-162	-4.31521e-165	-3.85327e-164	1.0213e-162	0
2.20392e-163	6.25087e-164	-2.04392e-164	-5.4755e-164	2.73251e-163	7.7029e-164	-1.24467e-162	-1.95112e-163	7.77881e-163	9.27666e-163	-1.78612e-163	-5.22001e-163	7.36701e-163	2.49891e-163	1.7516e-163	-1.40974e-162	-1.31457e-163	-5.9557e-164	-1.7205e-163	-5.86692e-164	-1.17688e-162	-6.1327e-163	4.0393e-163	-3.06409e-163	-3.22676e-164	6.53669e-163	1.18788e-162	-4.31521e-165	-3.85327e-164	1.0213e-162	0
2.20392e-163	6.25087e-164	-2.04392e-164	-5.4755e-164	2.73251e-163	7.7029e-164	-1.24467e-162	-1.95112e-163	7.77881e-163	9.27666e-163	-1.78612e-163	-5.22001e-163	7.36701e-163	2.49891e-163	1.7516e-163	-1.40974e-162	-1.31457e-163	-5.9557e-164	-1.7205e-163	-5.86692e-164	-1.17688e-162	-6.1327e-163	4.0393e-163	-3.06409e-163	-3.22676e-164	6.53669e-163	1.18788e-162	-4.31521e-165	-3.85327e-164	1.0213e-162	0
2.20392e-163	6.25087e-164	-2.04392e-164	-5.4755e-164	2.73251e-163	7.7029e-164	-1.24467e-162	-1.95112e-163	7.77881e-163	9.27666e-163	-1.78612e-163	-5.22001e-163	7.36701e-163	2.49891e-163	1.7516e-163	-1.40974e-162	-1.31457e-163	-5.9557e-164	-1.7205e-163	-5.86692e-164	-1.17688e-162	-6.1327e-163	4.0393e-163	-3.06409e-163	-3.22676e-164	6.53669e-163	1.18788e-162	-4.31521e-165	-3.85327e-164	1.0213e-162	0
2.20392e-163	6.25087e-164	-2.04392e-164	-5.4755e-164	2.73251e-163	7.7029e-164	-1.24467e-162	-1.95112e-163	7.77881e-163	9.27666e-163	-1.78612e-163	-5.22001e-163	7.36701e-163	2.49891e-163	1.7516e-163	-1.40974e-162	-1.31457e-163	-5.9557e-164	-1.7205e-163	-5.86692e-164	-1.17688e-162	-6.1327e-163	4.0393e-163	-3.06409e-163	-3.22676e-164	6.53669e-163	1.18788e-162	-4.31521e-165	-3.85327e-164	1.0213e-162	0
2.20392e-163	6.25087e-164	-2.04392e-164	-5.4755e-164	2.73251e-163	7.7029e-164	-1.24467e-162	-1.95112e-163	7.77881e-163	9.27666e-163	-1.78612e-163	-5.22001e-163	7.36701e-163	2.49891e-163	1.7516e-163	-1.40974e-162	-1.31457e-163	-5.9557e-164	-1.7205e-163	-5.86692e-164	-1.17688e-162	-6.1327e-163	4.0393e-163	-3.06409e-163	-3.22676e-164	6.53669e-163	1.18788e-162	-4.31521e-165	-3.85327e-164	1.0213e-162	0
2.20392e-163	6.25087e-164	-2.04392e-164	-5.4755e-164	2.73251e-163	7.7029e-164	-1.24467e-162	-1.95112e-163	7.77881e-163	9.27666e-163	-1.78612e-163	-5.22001e-163	7.36701e-163	2.49891e-163	1.7516e-163	-1.40974e-162	-1.31457e-163	-5.9557e-164	-1.7205e-163	-5.86692e-164	-1.17688e-162	-6.1327e-163	4.0393e-163	-3.06409e-163	-3.22676e-164	6.53669e-163	1.18788e-162	-4.31521e-165	-3.85327e-164	1.0213e-162	0
2.20392e-163	6.25087e-164	-2.04392e-164	-5.4755e-164	2.73251e-163	7.7029e-164	-1.24467e-162	-1.95112e-163	7.77881e-163	9.27666e-163	-1.78612e-163	-5.22001e-163	7.36701e-163	2.49891e-163	1.7516e-163	-1.40974e-162	-1.31457e-163	-5.9557e-164	-1.7205e-163	-5.86692e-164	-1.17688e-162	-6.1327e-163	4.0393e-163	-3.06409e-163	-3.22676e-164	6.53669e-163	1.18788e-162	-4.31521e-165	-3.85327e-164	1.0213e-162	0
2.20392e-163	6.25087e-164	-2.04392e-164	-5.4755e-164	2.73251e-163	7.7029e-164	-1.24467e-162	-1.95112e-163	7.77881e-163	9.27666e-163	-1.78612e-163	-5.22001e-163	7.36701e-163	2.49891e-163	1.7516e-163	-1.40974e-162	-1.31457e-163	-5.9557e-164	-1.7205e-163	-5.86692e-164	-1.17688e-162	-6.1327e-163	4.0393e-163	-3.06409e-163	-3.22676e-164	6.53669e-163	1.18788e-162	-4.31521e-165	-3.85327e-164	1.0213e-162	0
2.20392e-163	6.25087e-164	-2.04392e-164	-5.4755e-164	2.73251e-163	7.7029e-164	-1.24467e-162	-1.95112e-163	7.77881e-163	9.27666e-163	-1.78612e-163	-5.22001e-163	7.36701e-163	2.49891e-163	1.7516e-163	-1.40974e-162	-1.31457e-163	-5.9557e-164	-1.7205e-163	-5.86692e-164	-1.17688e-162	-6.1327e-163	4.0393e-163	-3.06409e-163	-3.22676e-164	6.53669e-163	1.18788e-162	-4.31521e-165	-3.85327e-164	1.0213e-162	0
2.20392e-163	6.25087e-164	-2.04392e-164	-5.4755e-164	2.73251e-163	7.7029e-164	-1.24467e-162	-1.95112e-163	7.77881e-163	9.27666e-163	-1.78612e-163	-5.22001e-163	7.36701e-163	2.49891e-163	1.7516e-163	-1.40974e-162	-1.31457e-163	-5.9557e-164	-1.7205e-163	-5.86692e-164	-1.17688e-162	-6.1327e-163	4.0393e-163	-3.06409e-163	-3.22676e-164	6.53669e-163	1.18788e-162	-4.31521e-165	-3.85327e-164	1.0213e-162	0
2.20392e-163	6.25087e-164	-2.04392e-164	-5.4755e-164	2.73251e-163	7.7029e-164	-1.24467e-162	-1.95112e-163	7.77881e-163	9.27666e-163	-1.78612e-163	-5.22001e-163	7.36701e-163	2.49891e-163	1.7516e-163	-1.40974e-162	-1.31457e-163	-5.9557e-164	-1.7205e-163	-5.86692e-164	-1.17688e-162	-6.1327e-163	4.0393e-163	-3.06409e-163	-3.22676e-164	6.53669e-163	1.18788e-162	-4.31521e-165	-3.85327e-164	1.0213e-162	0
2.20392e-163	6.25087e-164	-2.04392e-164	-5.4755e-164	2.73251e-163	7.7029e-164	-1.24467e-162	-1.95112e-163	7.77881e-163	9.27666e-163	-1.78612e-163	-5.22001e-163	7.36701e-163	2.49891e-163	1.7516e-163	-1.40974e-162	-1.31457e-163	-5.9557e-164	-1.7205e-163	-5.86692e-164	-1.17688e-162	-6.1327e-163	4.0393e-163	-3.06409e-163	-3.22676e-164	6.53669e-163	1.18788e-162	-4.31521e-165	-3.85327e-164	1.0213e-162	0
2.20392e-163	6.25087e-164	-2.04392e-164	-5.4755e-164	2.73251e-163	7.7029e-164	-1.24467e-162	-1.95112e-163	7.77881e-163	9.27666e-163	-1.78612e-163	-5.22001e-163	7.36701e-163	2.49891e-163	1.7516e-163	-1.40974e-162	-1.31457e-163	-5.9557e-164	-1.7205e-163	-5.86692e-164	-1.17688e-162	-6.1327e-163	4.0393e-163	-3.06409e-163	-3.22676e-164	6.53669e-163	1.18788e-162	-4.31521e-165	-3.85327e-164	1.0213e-162	0
2.20392e-163	6.25087e-164	-2.04392e-164	-5.4755e-164	2.73251e-163	7.7029e-164	-1.24467e-162	-1.95112e-163	7.77881e-163	9.27666e-163	-1.78612e-163	-5.22001e-163	7.36701e-163	2.49891e-163	1.7516e-163	-1.40974e-162	-1.31457e-163	-5.9557e-164	-1.7205e-163	-5.86692e-164	-1.17688e-162	-6.1327e-163	4.0393e-163	-3.06409e-163	-3.22676e-164	6.53669e-163	1.18788e-162	-4.31521e-165	-3.85327e-164	1.0213e-162	0
2.20392e-163	6.25087e-164	-2.04392e-164	-5.4755e-164	2.73251e-163	7.7029e-164	-1.24467e-162	-1.95112e-163	7.77881e-163	9.27666e-163	-1.78612e-163	-5.22001e-163	7.36701e-163	2.49891e-163	1.7516e-163	-1.40974e-162	-1.31457e-163	-5.9557e-164	-1.7205e-163	-5.86692e-164	-1.17688e-162	-6.1327e-163	4.0393e-163	-3.06409e-163	-3.22676e-164	6.53669e-163	1.18788e-162	-4.31521e-165	-3.85327e-164	1.0213e-162	0
2.20392e-163	6.25087e-164	-2.04392e-164	-5.4755e-164	2.73251e-163	7.7029e-164	-1.24467e-162	-1.95112e-163	7.77881e-163	9.27666e-163	-1.78612e-163	-5.22001e-163	7.36701e-163	2.49891e-163	1.7516e-163	-1.40974e-162	-1.31457e-163	-5.9557e-164	-1.7205e-163	-5.86692e-164	-1.17688e-162	-6.1327e-163	4.0393e-163	-3.06409e-163	-3.22676e-164	6.53669e-163	1.18788e-162	-4.31521e-165	-3.85327e-164	1.0213e-162	0
2.20392e-163	6.25087e-164	-2.04392e-164	-5.4755e-164	2.73251e-163	7.7029e-164	-1.24467e-162	-1.95112e-163	7.77881e-163	9.27666e-163	-1.78612e-163	-5.22001e-163	7.36701e-163	2.49891e-163	1.7516e-163	-1.40974e-162	-1.31457e-163	-5.9557e-164	-1.7205e-163	-5.86692e-164	-1.17688e-162	-6.1327e-163	4.0393e-163	-3.06409e-163	-3.22676e-164	6.53669e-163	1.18788e-162	-4.31521e-165	-3.85327e-164	1.0213e-162	0
2.20392e-163	6.25087e-164	-2.04392e-164	-5.4755e-164	2.73251e-163	7.7029e-164	-1.24467e-162	-1.95112e-163	7.77881e-163	9.27666e-163	-1.78612e-163	-5.22001e-163	7.36701e-163	2.49891e-163	1.7516e-163	-1.40974e-162	-1.31457e-163	-5.9557e-164	-1.7205e-163	-5.86692e-164	-1.17688e-162	-6.1327e-163	4.0393e-163	-3.06409e-163	-3.22676e-164	6.53669e-163	1.18788e-162	-4.31521e-165	-3.85327e-164	1.0213e-162	0
2.20392e-163	6.25087e-164	-2.04392e-164	-5.4755e-164	2.73251e-163	7.7029e-164	-1.24467e-162	-1.95112e-163	7.77881e-163	9.27666e-163	-1.78612e-163	-5.22001e-163	7.36701e-163	2.49891e-163	1.7516e-163	-1.40974e-162	-1.31457e-163	-5.9557e-164	-1.7205e-163	-5.86692e-164	-1.17688e-162	-6.1327e-163	4.0393e-163	-3.06409e-163	-3.22676e-164	6.53669e-163	1.18788e-162	-4.31521e-165	-3.85327e-164	1.0213e-162	0
2.20392e-163	6.25087e-164	-2.04392e-164	-5.4755e-164	2.73251e-163	7.7029e-164	-1.24467e-162	-1.95112e-163	7.77881e-163	9.27666e-163	-1.78612e-163	-5.22001e-163	7.36701e-163	2.49891e-163	1.7516e-163	-1.40974e-162	-1.31457e-163	-5.9557e-164	-1.7205e-163	-5.86692e-164	-1.17688e-162	-6.1327e-163	4.0393e-163	-3.06409e-163	-3.22676e-164	6.53669e-163	1.18788e-162	-4.31521e-165	-3.85327e-164	1.0213e-162	0
2.20392e-163	6.25087e-164	-2.04392e-164	-5.4755e-164	2.73251e-163	7.7029e-164	-1.24467e-162	-1.95112e-163	7.77881e-163	9.27666e-163	-1.78612e-163	-5.22001e-163	7.36701e-163	2.49891e-163	1.7516e-163	-1.40974e-162	-1.31457e-163	-5.9557e-164	-1.7205e-163	-5.86692e-164	-1.17688e-162	-6.1327e-163	4.0393e-163	-3.06409e-163	-3.22676e-164	6.53669e-163	1.18788e-162	-4.31521e-165	-3.85327e-164	1.0213e-162	0
2.20392e-163	6.25087e-164	-2.04392e-164	-5.4755e-164	2.73251e-163	7.7029e-164	-1.24467e-162	-1.95112e-163	7.77881e-163	9.27666e-163	-1.78612e-163	-5.22001e-163	7.36701e-163	2.49891e-163	1.7516e-163	-1.40974e-162	-1.31457e-163	-5.9557e-164	-1.7205e-163	-5.86692e-164	-1.17688e-162	-6.1327e-163	4.0393e-163	-3.06409e-163	-3.22676e-164	6.53669e-163	1.18788e-162	-4.31521e-165	-3.85327e-164	1.0213e-162	0
2.20392e-163	6.25087e-164	-2.04392e-164	-5.4755e-164	2.73251e-163	7.7029e-164	-1.24467e-162	-1.95112e-163	7.77881e-163	9.27666e-163	-1.78612e-163	-5.22001e-163	7.36701e-163	2.49891e-163	1.7516e-163	-1.40974e-162	-1.31457e-163	-5.9557e-164	-1.7205e-163	-5.86692e-164	-1.17688e-162	-6.1327e-163	4.0393e-163	-3.06409e-163	-3.22676e-164	6.53669e-163	1.18788e-162	-4.31521e-165	-3.85327e-164	1.0213e-162	0
2.20392e-163	6.25087e-164	-2.04392e-164	-5.4755e-164	2.73251e-163	7.7029e-164	-1.24467e-162	-1.95112e-163	7.77881e-163	9.27666e-163	-1.78612e-163	-5.22001e-163	7.36701e-163	2.49891e-163	1.7516e-163	-1.40974e-162	-1.31457e-163	-5.9557e-164	-1.7205e-163	-5.86692e-164	-1.17688e-162	-6.1327e-163	4.0393e-163	-3.06409e-163	-3.22676e-164	6.53669e-163	1.18788e-162	-4.31521e-165	-3.85327e-164	1.0213e-162	0
2.20392e-163	6.25087e-164	-2.04392e-164	-5.4755e-164	2.73251e-163	7.7029e-164	-1.24467e-162	-1.95112e-163	7.77881e-163	9.27666e-163	-1.78612e-163	-5.22001e-163	7.36701e-163	2.49891e-163	1.7516e-163	-1.40974e-162	-1.31457e-163	-5.9557e-164	-1.7205e-163	-5.86692e-164	-1.17688e-162	-6.1327e-163	4.0393e-163	-3.06409e-163	-3.22676e-164	6.53669e-163	1.18788e-162	-4.31521e-165	-3.85327e-164	1.0213e-162	0
2.20392e-163	6.25087e-164	-2.04392e-164	-5.4755e-164	2.73251e-163	7.7029e-164	-1.24467e-162	-1.95112e-163	7.77881e-163	9.27666e-163	-1.78612e-163	-5.22001e-163	7.36701e-163	2.49891e-163	1.7516e-163	-1.40974e-162	-1.31457e-163	-5.9557e-164	-1.7205e-163	-5.86692e-164	-1.17688e-162	-6.1327e-163	4.0393e-163	-3.06409e-163	-3.22676e-164	6.53669e-163	1.18788e-162	-4.31521e-165	-3.85327e-164	1.0213e-162	0
2.20392e-163	6.25087e-164	-2.04392e-164	-5.4755e-164	2.73251e-163	7.7029e-164	-1.24467e-162	-1.95112e-163	7.77881e-163	9.27666e-163	-1.78612e-163	-5.22001e-163	7.36701e-163	2.49891e-163	1.7516e-163	-1.40974e-162	-1.31457e-163	-5.9557e-164	-1.7205e-163	-5.86692e-164	-1.17688e-162	-6.1327e-163	4.0393e-163	-3.06409e-163	-3.22676e-164	6.53669e-163	1.18788e-162	-4.31521e-165	-3.85327e-164	1.0213e-162	0
2.20392e-163	6.25087e-164	-2.04392e-164	-5.4755e-164	2.73251e-163	7.7029e-164	-1.24467e-162	-1.95112e-163	7.77881e-163	9.27666e-163	-1.78612e-163	-5.22001e-163	7.36701e-163	2.49891e-163	1.7516e-163	-1.40974e-162	-1.31457e-163	-5.9557e-164	-1.7205e-163	-5.86692e-164	-1.17688e-162	-6.1327e-163	4.0393e-163	-3.06409e-163	-3.22676e-164	6.53669e-163	1.18788e-162	-4.31521e-165	-3.85327e-164	1.0213e-162	0
2.20392e-163	6.25087e-164	-2.04392e-164	-5.4755e-164	2.73251e-163	7.7029e-164	-1.24467e-162	-1.95112e-163	7.77881e-163	9.27666e-163	-1.78612e-163	-5.22001e-163	7.36701e-163	2.49891e-163	1.7516e-163	-1.40974e-162	-1.31457e-163	-5.9557e-164	-1.7205e-163	-5.86692e-164	-1.17688e-162	-6.1327e-163	4.0393e-163	-3.06409e-163	-3.22676e-164	6.53669e-163	1.18788e-162	-4.31521e-165	-3.85327e-164	1.0213e-162	0
2.20392e-163	6.25087e-164	-2.04392e-164	-5.4755e-164	2.73251e-163	7.7029e-164	-1.24467e-162	-1.95112e-163	7.77881e-163	9.27666e-163	-1.78612e-163	-5.22001e-163	7.36701e-163	2.49891e-163	1.7516e-163	-1.40974e-162	-1.31457e-163	-5.9557e-164	-1.7205e-163	-5.86692e-164	-1.17688e-162	-6.1327e-163	4.0393e-163	-3.06409e-163	-3.22676e-164	6.53669e-163	1.18788e-162	-4.31521e-165	-3.85327e-164	1.0213e-162	0
2.20392e-163	6.25087e-164	-2.04392e-164	-5.4755e-164	2.73251e-163	7.7029e-164	-1.24467e-162	-1.95112e-163	7.77881e-163	9.27666e-163	-1.78612e-163	-5.22001e-163	7.36701e-163	2.49891e-163	1.7516e-163	-1.40974e-162	-1.31457e-163	-5.9557e-164	-1.7205e-163	-5.86692e-164	-1.17688e-162	-6.1327e-163	4.0393e-163	-3.06409e-163	-3.22676e-164	6.53669e-163	1.18788e-162	-4.31521e-165	-3.85327e-164	1.0213e-162	0
2.20392e-163	6.25087e-164	-2.04392e-164	-5.4755e-164	2.73251e-163	7.7029e-164	-1.24467e-162	-1.95112e-163	7.77881e-163	9.27666e-163	-1.78612e-163	-5.22001e-163	7.36701e-163	2.49891e-163	1.7516e-163	-1.40974e-162	-1.31457e-163	-5.9557e-164	-1.7205e-163	-5.86692e-164	-1.17688e-162	-6.1327e-163	4.0393e-163	-3.06409e-163	-3.22676e-164	6.53669e-163	1.18788e-162	-4.31521e-165	-3.85327e-164	1.0213e-162	0
2.20392e-163	6.25087e-164	-2.04392e-164	-5.4755e-164	2.73251e-163	7.7029e-164	-1.24467e-162	-1.95112e-163	7.77881e-163	9.27666e-163	-1.78612e-163	-5.22001e-163	7.36701e-163	2.49891e-163	1.7516e-163	-1.40974e-162	-1.31457e-163	-5.9557e-164	-1.7205e-163	-5.86692e-164	-1.17688e-162	-6.1327e-163	4.0393e-163	-3.06409e-163	-3.22676e-164	6.53669e-163	1.18788e-162	-4.31521e-165	-3.85327e-164	1.0213e-162	0
2.20392e-163	6.25087e-164	-2.04392e-164	-5.4755e-164	2.73251e-163	7.7029e-164	-1.24467e-162	-1.95112e-163	7.77881e-163	9.27666e-163	-1.78612e-163	-5.22001e-163	7.36701e-163	2.49891e-163	1.7516e-163	-1.40974e-162	-1.31457e-163	-5.9557e-164	-1.7205e-163	-5.86692e-164	-1.17688e-162	-6.1327e-163	4.0393e-163	-3.06409e-163	-3.22676e-164	6.53669e-163	1.18788e-162	-4.31521e-165	-3.85327e-164	1.0213e-162	0
2.20392e-163	6.25087e-164	-2.04392e-164	-5.4755e-164	2.73251e-163	7.7029e-164	-1.24467e-162	-1.95112e-163	7.77881e-163	9.27666e-163	-1.78612e-163	-5.22001e-163	7.36701e-163	2.49891e-163	1.7516e-163	-1.40974e-162	-1.31457e-163	-5.9557e-164	-1.7205e-163	-5.86692e-164	-1.17688e-162	-6.1327e-163	4.0393e-163	-3.06409e-163	-3.22676e-164	6.53669e-163	1.18788e-162	-4.31521e-165	-3.85327e-164	1.0213e-162	0
2.20392e-163	6.25087e-164	-2.04392e-164	-5.4755e-164	2.73251e-163	7.7029e-164	-1.24467e-162	-1.95112e-163	7.77881e-163	9.27666e-163	-1.78612e-163	-5.22001e-163	7.36701e-163	2.49891e-163	1.7516e-163	-1.40974e-162	-1.31457e-163	-5.9557e-164	-1.7205e-163	-5.86692e-164	-1.17688e-162	-6.1327e-163	4.0393e-163	-3.06409e-163	-3.22676e-164	6.53669e-163	1.18788e-162	-4.31521e-165	-3.85327e-164	1.0213e-162	0
2.20392e-163	6.25087e-164	-2.04392e-164	-5.4755e-164	2.73251e-163	7.7029e-164	-1.24467e-162	-1.95112e-163	7.77881e-163	9.27666e-163	-1.78612e-163	-5.22001e-163	7.36701e-163	2.49891e-163	1.7516e-163	-1.40974e-162	-1.31457e-163	-5.9557e-164	-1.7205e-163	-5.86692e-164	-1.17688e-162	-6.1327e-163	4.0393e-163	-3.06409e-163	-3.22676e-164	6.53669e-163	1.18788e-162	-4.31521e-165	-3.85327e-164	1.0213e-162	0
2.20392e-163	6.25087e-164	-2.04392e-164	-5.4755e-164	2.73251e-163	7.7029e-164	-1.24467e-162	-1.95112e-163	7.77881e-163	9.27666e-163	-1.78612e-163	-5.22001e-163	7.36701e-163	2.49891e-163	1.7516e-163	-1.40974e-162	-1.31457e-163	-5.9557e-164	-1.7205e-163	-5.86692e-164	-1.17688e-162	-6.1327e-163	4.0393e-163	-3.06409e-163	-3.22676e-164	6.53669e-163	1.18788e-162	-4.31521e-165	-3.85327e-164	1.0213e-162	0
2.20392e-163	6.25087e-164	-2.04392e-164	-5.4755e-164	2.73251e-163	7.7029e-164	-1.24467e-162	-1.95112e-163	7.77881e-163	9.27666e-163	-1.78612e-163	-5.22001e-163	7.36701e-163	2.49891e-163	1.7516e-163	-1.40974e-162	-1.31457e-163	-5.9557e-164	-1.7205e-163	-5.86692e-164	-1.17688e-162	-6.1327e-163	4.0393e-163	-3.06409e-163	-3.22676e-164	6.53669e-163	1.18788e-162	-4.31521e-165	-3.85327e-164	1.0213e-162	0
2.20392e-163	6.25087e-164	-2.04392e-164	-5.4755e-164	2.73251e-163	7.7029e-164	-1.24467e-162	-1.95112e-163	7.77881e-163	9.27666e-163	-1.78612e-163	-5.22001e-163	7.36701e-163	2.49891e-163	1.7516e-163	-1.40974e-162	-1.31457e-163	-5.9557e-164	-1.7205e-163	-5.86692e-164	-1.17688e-162	-6.1327e-163	4.0393e-163	-3.06409e-163	-3.22676e-164	6.53669e-163	1.18788e-162	-4.31521e-165	-3.85327e-164	1.0213e-162	0
2.20392e-163	6.25087e-164	-2.04392e-164	-5.4755e-164	2.73251e-163	7.7029e-164	-1.24467e-162	-1.95112e-163	7.77881e-163	9.27666e-163	-1.78612e-163	-5.22001e-163	7.36701e-163	2.49891e-163	1.7516e-163	-1.40974e-162	-1.31457e-163	-5.9557e-164	-1.7205e-163	-5.86692e-164	-1.17688e-162	-6.1327e-163	4.0393e-163	-3.06409e-163	-3.22676e-164	6.53669e-163	1.18788e-162	-4.31521e-165	-3.85327e-164	1.0213e-162	0
2.20392e-163	6.25087e-164	-2.04392e-164	-5.4755e-164	2.73251e-163	7.7029e-164	-1.24467e-162	-1.95112e-163	7.77881e-163	9.27666e-163	-1.78612e-163	-5.22001e-163	7.36701e-163	2.49891e-163	1.7516e-163	-1.40974e-162	-1.31457e-163	-5.9557e-164	-1.7205e-163	-5.86692e-164	-1.17688e-162	-6.1327e-163	4.0393e-163	-3.06409e-163	-3.22676e-164	6.53669e-163	1.18788e-162	-4.31521e-165	-3.85327e-164	1.0213e-162	0
2.20392e-163	6.25087e-164	-2.04392e-164	-5.4755e-164	2.73251e-163	7.7029e-164	-1.24467e-162	-1.95112e-163	7.77881e-163	9.27666e-163	-1.78612e-163	-5.22001e-163	7.36701e-163	2.49891e-163	1.7516e-163	-1.40974e-162	-1.31457e-163	-5.9557e-164	-1.7205e-163	-5.86692e-164	-1.17688e-162	-6.1327e-163	4.0393e-163	-3.06409e-163	-3.22676e-164	6.53669e-163	1.18788e-162	-4.31521e-165	-3.85327e-164	1.0213e-162	0
2.20392e-163	6.25087e-164	-2.04392e-164	-5.4755e-164	2.73251e-163	7.7029e-164	-1.24467e-162	-1.95112e-163	7.77881e-163	9.27666e-163	-1.78612e-163	-5.22001e-163	7.36701e-163	2.49891e-163	1.7516e-163	-1.40974e-162	-1.31457e-163	-5.9557e-164	-1.7205e-163	-5.86692e-164	-1.17688e-162	-6.1327e-163	4.0393e-163	-3.06409e-163	-3.22676e-164	6.53669e-163	1.18788e-162	-4.31521e-165	-3.85327e-164	1.0213e-162	0
2.20392e-163	6.25087e-164	-2.04392e-164	-5.4755e-164	2.73251e-163	7.7029e-164	-1.24467e-162	-1.95112e-163	7.77881e-163	9.27666e-163	-1.78612e-163	-5.22001e-163	7.36701e-163	2.49891e-163	1.7516e-163	-1.40974e-162	-1.31457e-163	-5.9557e-164	-1.7205e-163	-5.86692e-164	-1.17688e-162	-6.1327e-163	4.0393e-163	-3.06409e-163	-3.22676e-164	6.53669e-163	1.18788e-162	-4.31521e-165	-3.85327e-164	1.0213e-162	0
2.20392e-163	6.25087e-164	-2.04392e-164	-5.4755e-164	2.73251e-163	7.7029e-164	-1.24467e-162	-1.95112e-163	7.77881e-163	9.27666e-163	-1.78612e-163	-5.22001e-163	7.36701e-163	2.49891e-163	1.7516e-163	-1.40974e-162	-1.31457e-163	-5.9557e-164	-1.7205e-163	-5.86692e-164	-1.17688e-162	-6.1327e-163	4.0393e-163	-3.06409e-163	-3.22676e-164	6.53669e-163	1.18788e-162	-4.31521e-165	-3.85327e-164	1.0213e-162	0
2.20392e-163	6.25087e-164	-2.04392e-164	-5.4755e-164	2.73251e-163	7.7029e-164	-1.24467e-162	-1.95112e-163	7.77881e-163	9.27666e-163	-1.78612e-163	-5.22001e-163	7.36701e-163	2.49891e-163	1.7516e-163	-1.40974e-162	-1.31457e-163	-5.9557e-164	-1.7205e-163	-5.86692e-164	-1.17688e-162	-6.1327e-163	4.0393e-163	-3.06409e-163	-3.22676e-164	6.53669e-163	1.18788e-162	-4.31521e-165	-3.85327e-164	1.0213e-162	0
2.20392e-163	6.25087e-164	-2.04392e-164	-5.4755e-164	2.73251e-163	7.7029e-164	-1.24467e-162	-1.95112e-163	7.77881e-163	9.27666e-163	-1.78612e-163	-5.22001e-163	7.36701e-163	2.49891e-163	1.7516e-163	-1.40974e-162	-1.31457e-163	-5.9557e-164	-1.7205e-163	-5.86692e-164	-1.17688e-162	-6.1327e-163	4.0393e-163	-3.06409e-163	-3.22676e-164	6.53669e-163	1.18788e-162	-4.31521e-165	-3.85327e-164	1.0213e-162	0
2.20392e-163	6.25087e-164	-2.04392e-164	-5.4755e-164	2.73251e-163	7.7029e-164	-1.24467e-162	-1.95112e-163	7.77881e-163	9.27666e-163	-1.78612e-163	-5.22001e-163	7.36701e-163	2.49891e-163	1.7516e-163	-1.40974e-162	-1.31457e-163	-5.9557e-164	-1.7205e-163	-5.86692e-164	-1.17688e-162	-6.1327e-163	4.0393e-163	-3.06409e-163	-3.22676e-164	6.53669e-163	1.18788e-162	-4.31521e-165	-3.85327e-164	1.0213e-162	0
2.20392e-163	6.25087e-164	-2.04392e-164	-5.4755e-164	2.73251e-163	7.7029e-164	-1.24467e-162	-1.95112e-163	7.77881e-163	9.27666e-163	-1.78612e-163	-5.22001e-163	7.36701e-163	2.49891e-163	1.7516e-163	-1.40974e-162	-1.31457e-163	-5.9557e-164	-1.7205e-163	-5.86692e-164	-1.17688e-162	-6.1327e-163	4.0393e-163	-3.06409e-163	-3.22676e-164	6.53669e-163	1.18788e-162	-4.31521e-165	-3.85327e-164	1.0213e-162	0
2.20392e-163	6.25087e-164	-2.04392e-164	-5.4755e-164	2.73251e-163	7.7029e-164	-1.24467e-162	-1.95112e-163	7.77881e-163	9.27666e-163	-1.78612e-163	-5.22001e-163	7.36701e-163	2.49891e-163	1.7516e-163	-1.40974e-162	-1.31457e-163	-5.9557e-164	-1.7205e-163	-5.86692e-164	-1.17688e-162	-6.1327e-163	4.0393e-163	-3.06409e-163	-3.22676e-164	6.53669e-163	1.18788e-162	-4.31521e-165	-3.85327e-164	1.0213e-162	0
2.20392e-163	6.25087e-164	-2.04392e-164	-5.4755e-164	2.73251e-163	7.7029e-164	-1.24467e-162	-1.95112e-163	7.77881e-163	9.27666e-163	-1.78612e-163	-5.22001e-163	7.36701e-163	2.49891e-163	1.7516e-163	-1.40974e-162	-1.31457e-163	-5.9557e-164	-1.7205e-163	-5.86692e-164	-1.17688e-162	-6.1327e-163	4.0393e-163	-3.06409e-163	-3.22676e-164	6.53669e-163	1.18788e-162	-4.31521e-165	-3.85327e-164	1.0213e-162	0
2.20392e-163	6.25087e-164	-2.04392e-164	-5.4755e-164	2.73251e-163	7.7029e-164	-1.24467e-162	-1.95112e-163	7.77881e-163	9.27666e-163	-1.78612e-163	-5.22001e-163	7.36701e-163	2.49891e-163	1.7516e-163	-1.40974e-162	-1.31457e-163	-5.9557e-164	-1.7205e-163	-5.86692e-164	-1.17688e-162	-6.1327e-163	4.0393e-163	-3.06409e-163	-3.22676e-164	6.53669e-163	1.18788e-162	-4.31521e-165	-3.85327e-164	1.0213e-162	0
2.20392e-163	6.25087e-164	-2.04392e-164	-5.4755e-164	2.73251e-163	7.7029e-164	-1.24467e-162	-1.95112e-163	7.77881e-163	9.27666e-163	-1.78612e-163	-5.22001e-163	7.36701e-163	2.49891e-163	1.7516e-163	-1.40974e-162	-1.31457e-163	-5.9557e-164	-1.7205e-163	-5.86692e-164	-1.17688e-162	-6.1327e-163	4.0393e-163	-3.06409e-163	-3.22676e-164	6.53669e-163	1.18788e-162	-4.31521e-165	-3.85327e-164	1.0213e-162	0
2.20392e-163	6.25087e-164	-2.04392e-164	-5.4755e-164	2.73251e-163	7.7029e-164	-1.24467e-162	-1.95112e-163	7.77881e-163	9.27666e-163	-1.78612e-163	-5.22001e-163	7.36701e-163	2.49891e-163	1.7516e-163	-1.40974e-162	-1.31457e-163	-5.9557e-164	-1.7205e-163	-5.86692e-164	-1.17688e-162	-6.1327e-163	4.0393e-163	-3.06409e-163	-3.22676e-164	6.53669e-163	1.18788e-162	-4.31521e-165	-3.85327e-164	1.0213e-162	0
2.20392e-163	6.25087e-164	-2.04392e-164	-5.4755e-164	2.73251e-163	7.7029e-164	-1.24467e-162	-1.95112e-163	7.77881e-163	9.27666e-163	-1.78612e-163	-5.22001e-163	7.36701e-163	2.49891e-163	1.7516e-163	-1.40974e-162	-1.31457e-163	-5.9557e-164	-1.7205e-163	-5.86692e-164	-1.17688e-162	-6.1327e-163	4.0393e-163	-3.06409e-163	-3.22676e-164	6.53669e-163	1.18788e-162	-4.31521e-165	-3.85327e-164	1.0213e-162	0
2.20392e-163	6.25087e-164	-2.04392e-164	-5.4755e-164	2.73251e-163	7.7029e-164	-1.24467e-162	-1.95112e-163	7.77881e-163	9.27666e-163	-1.78612e-163	-5.22001e-163	7.36701e-163	2.49891e-163	1.7516e-163	-1.40974e-162	-1.31457e-163	-5.9557e-164	-1.7205e-163	-5.86692e-164	-1.17688e-162	-6.1327e-163	4.0393e-163	-3.06409e-163	-3.22676e-164	6.53669e-163	1.18788e-162	-4.31521e-165	-3.85327e-164	1.0213e-162	0
2.20392e-163	6.25087e-164	-2.04392e-164	-5.4755e-164	2.73251e-163	7.7029e-164	-1.24467e-162	-1.95112e-163	7.77881e-163	9.27666e-163	-1.78612e-163	-5.22001e-163	7.36701e-163	2.49891e-163	1.7516e-163	-1.40974e-162	-1.31457e-163	-5.9557e-164	-1.7205e-163	-5.86692e-164	-1.17688e-162	-6.1327e-163	4.0393e-163	-3.06409e-163	-3.22676e-164	6.53669e-163	1.18788e-162	-4.31521e-165	-3.85327e-164	1.0213e-162	0
2.20392e-163	6.25087e-164	-2.04392e-164	-5.4755e-164	2.73251e-163	7.7029e-164	-1.24467e-162	-1.95112e-163	7.77881e-163	9.27666e-163	-1.78612e-163	-5.22001e-163	7.36701e-163	2.49891e-163	1.7516e-163	-1.40974e-162	-1.31457e-163	-5.9557e-164	-1.7205e-163	-5.86692e-164	-1.17688e-162	-6.1327e-163	4.0393e-163	-3.06409e-163	-3.22676e-164	6.53669e-163	1.18788e-162	-4.31521e-165	-3.85327e-164	1.0213e-162	0
2.20392e-163	6.25087e-164	-2.04392e-164	-5.4755e-164	2.73251e-163	7.7029e-164	-1.24467e-162	-1.95112e-163	7.77881e-163	9.27666e-163	-1.78612e-163	-5.22001e-163	7.36701e-163	2.49891e-163	1.7516e-163	-1.40974e-162	-1.31457e-163	-5.9557e-164	-1.7205e-163	-5.86692e-164	-1.17688e-162	-6.1327e-163	4.0393e-163	-3.06409e-163	-3.22676e-164	6.53669e-163	1.18788e-162	-4.31521e-165	-3.85327e-164	1.0213e-162	0
2.20392e-163	6.25087e-164	-2.04392e-164	-5.4755e-164	2.73251e-163	7.7029e-164	-1.24467e-162	-1.95112e-163	7.77881e-163	9.27666e-163	-1.78612e-163	-5.22001e-163	7.36701e-163	2.49891e-163	1.7516e-163	-1.40974e-162	-1.31457e-163	-5.9557e-164	-1.7205e-163	-5.86692e-164	-1.17688e-162	-6.1327e-163	4.0393e-163	-3.06409e-163	-3.22676e-164	6.53669e-163	1.18788e-162	-4.31521e-165	-3.85327e-164	1.0213e-162	0
2.20392e-163	6.25087e-164	-2.04392e-164	-5.4755e-164	2.73251e-163	7.7029e-164	-1.24467e-162	-1.95112e-163	7.77881e-163	9.27666e-163	-1.78612e-163	-5.22001e-163	7.36701e-163	2.49891e-163	1.7516e-163	-1.40974e-162	-1.31457e-163	-5.9557e-164	-1.7205e-163	-5.86692e-164	-1.17688e-162	-6.1327e-163	4.0393e-163	-3.06409e-163	-3.22676e-164	6.53669e-163	1.18788e-162	-4.31521e-165	-3.85327e-164	1.0213e-162	0
2.20392e-163	6.25087e-164	-2.04392e-164	-5.4755e-164	2.73251e-163	7.7029e-164	-1.24467e-162	-1.95112e-163	7.77881e-163	9.27666e-163	-1.78612e-163	-5.22001e-163	7.36701e-163	2.49891e-163	1.7516e-163	-1.40974e-162	-1.31457e-163	-5.9557e-164	-1.7205e-163	-5.86692e-164	-1.17688e-162	-6.1327e-163	4.0393e-163	-3.06409e-163	-3.22676e-164	6.53669e-163	1.18788e-162	-4.31521e-165	-3.85327e-164	1.0213e-162	0
2.20392e-163	6.25087e-164	-2.04392e-164	-5.4755e-164	2.73251e-163	7.7029e-164	-1.24467e-162	-1.95112e-163	7.77881e-163	9.27666e-163	-1.78612e-163	-5.22001e-163	7.36701e-163	2.49891e-163	1.7516e-163	-1.40974e-162	-1.31457e-163	-5.9557e-164	-1.7205e-163	-5.86692e-164	-1.17688e-162	-6.1327e-163	4.0393e-163	-3.06409e-163	-3.22676e-164	6.53669e-163	1.18788e-162	-4.31521e-165	-3.85327e-164	1.0213e-162	0
2.20392e-163	6.25087e-164	-2.04392e-164	-5.4755e-164	2.73251e-163	7.7029e-164	-1.24467e-162	-1.95112e-163	7.77881e-163	9.27666e-163	-1.78612e-163	-5.22001e-163	7.36701e-163	2.49891e-163	1.7516e-163	-1.40974e-162	-1.31457e-163	-5.9557e-164	-1.7205e-163	-5.86692e-164	-1.17688e-162	-6.1327e-163	4.0393e-163	-3.06409e-163	-3.22676e-164	6.53669e-163	1.18788e-162	-4.31521e-165	-3.85327e-164	1.0213e-162	0
2.20392e-163	6.25087e-164	-2.04392e-164	-5.4755e-164	2.73251e-163	7.7029e-164	-1.24467e-162	-1.95112e-163	7.77881e-163	9.27666e-163	-1.78612e-163	-5.22001e-163	7.36701e-163	2.49891e-163	1.7516e-163	-1.40974e-162	-1.31457e-163	-5.9557e-164	-1.7205e-163	-5.86692e-164	-1.17688e-162	-6.1327e-163	4.0393e-163	-3.06409e-163	-3.22676e-164	6.53669e-163	1.18788e-162	-4.31521e-165	-3.85327e-164	1.0213e-162	0
2.20392e-163	6.25087e-164	-2.04392e-164	-5.4755e-164	2.73251e-163	7.7029e-164	-1.24467e-162	-1.95112e-163	7.77881e-163	9.27666e-163	-1.78612e-163	-5.22001e-163	7.36701e-163	2.49891e-163	1.7516e-163	-1.40974e-162	-1.31457e-163	-5.9557e-164	-1.7205e-163	-5.86692e-164	-1.17688e-162	-6.1327e-163	4.0393e-163	-3.06409e-163	-3.22676e-164	6.53669e-163	1.18788e-162	-4.31521e-165	-3.85327e-164	1.0213e-162	0
2.20392e-163	6.25087e-164	-2.04392e-164	-5.4755e-164	2.73251e-163	7.7029e-164	-1.24467e-162	-1.95112e-163	7.77881e-163	9.27666e-163	-1.78612e-163	-5.22001e-163	7.36701e-163	2.49891e-163	1.7516e-163	-1.40974e-162	-1.31457e-163	-5.9557e-164	-1.7205e-163	-5.86692e-164	-1.17688e-162	-6.1327e-163	4.0393e-163	-3.06409e-163	-3.22676e-164	6.53669e-163	1.18788e-162	-4.31521e-165	-3.85327e-164	1.0213e-162	0
2.20392e-163	6.25087e-164	-2.04392e-164	-5.4755e-164	2.73251e-163	7.7029e-164	-1.24467e-162	-1.95112e-163	7.77881e-163	9.27666e-163	-1.78612e-163	-5.22001e-163	7.36701e-163	2.49891e-163	1.7516e-163	-1.40974e-162	-1.31457e-163	-5.9557e-164	-1.7205e-163	-5.86692e-164	-1.17688e-162	-6.1327e-163	4.0393e-163	-3.06409e-163	-3.22676e-164	6.53669e-163	1.18788e-162	-4.31521e-165	-3.85327e-164	1.0213e-162	0
2.20392e-163	6.25087e-164	-2.04392e-164	-5.4755e-164	2.73251e-163	7.7029e-164	-1.24467e-162	-1.95112e-163	7.77881e-163	9.27666e-163	-1.78612e-163	-5.22001e-163	7.36701e-163	2.49891e-163	1.7516e-163	-1.40974e-162	-1.31457e-163	-5.9557e-164	-1.7205e-163	-5.86692e-164	-1.17688e-162	-6.1327e-163	4.0393e-163	-3.06409e-163	-3.22676e-164	6.53669e-163	1.18788e-162	-4.31521e-165	-3.85327e-164	1.0213e-162	0
2.20392e-163	6.25087e-164	-2.04392e-164	-5.4755e-164	2.73251e-163	7.7029e-164	-1.24467e-162	-1.95112e-163	7.77881e-163	9.27666e-163	-1.78612e-163	-5.22001e-163	7.36701e-163	2.49891e-163	1.7516e-163	-1.40974e-162	-1.31457e-163	-5.9557e-164	-1.7205e-163	-5.86692e-164	-1.17688e-162	-6.1327e-163	4.0393e-163	-3.06409e-163	-3.22676e-164	6.53669e-163	1.18788e-162	-4.31521e-165	-3.85327e-164	1.0213e-162	0
2.20392e-163	6.25087e-164	-2.04392e-164	-5.4755e-164	2.73251e-163	7.7029e-164	-1.24467e-162	-1.95112e-163	7.77881e-163	9.27666e-163	-1.78612e-163	-5.22001e-163	7.36701e-163	2.49891e-163	1.7516e-163	-1.40974e-162	-1.31457e-163	-5.9557e-164	-1.7205e-163	-5.86692e-164	-1.17688e-162	-6.1327e-163	4.0393e-163	-3.06409e-163	-3.22676e-164	6.53669e-163	1.18788e-162	-4.31521e-165	-3.85327e-164	1.0213e-162	0
2.20392e-163	6.25087e-164	-2.04392e-164	-5.4755e-164	2.73251e-163	7.7029e-164	-1.24467e-162	-1.95112e-163	7.77881e-163	9.27666e-163	-1.78612e-163	-5.22001e-163	7.36701e-163	2.49891e-163	1.7516e-163	-1.40974e-162	-1.31457e-163	-5.9557e-164	-1.7205e-163	-5.86692e-164	-1.17688e-162	-6.1327e-163	4.0393e-163	-3.06409e-163	-3.22676e-164	6.53669e-163	1.18788e-162	-4.31521e-165	-3.85327e-164	1.0213e-162	0
2.20392e-163	6.25087e-164	-2.04392e-164	-5.4755e-164	2.73251e-163	7.7029e-164	-1.24467e-162	-1.95112e-163	7.77881e-163	9.27666e-163	-1.78612e-163	-5.22001e-163	7.36701e-163	2.49891e-163	1.7516e-163	-1.40974e-162	-1.31457e-163	-5.9557e-164	-1.7205e-163	-5.86692e-164	-1.17688e-162	-6.1327e-163	4.0393e-163	-3.06409e-163	-3.22676e-164	6.53669e-163	1.18788e-162	-4.31521e-165	-3.85327e-164	1.0213e-162	0
2.20392e-163	6.25087e-164	-2.04392e-164	-5.4755e-164	2.73251e-163	7.7029e-164	-1.24467e-162	-1.95112e-163	7.77881e-163	9.27666e-163	-1.78612e-163	-5.22001e-163	7.36701e-163	2.49891e-163	1.7516e-163	-1.40974e-162	-1.31457e-163	-5.9557e-164	-1.7205e-163	-5.86692e-164	-1.17688e-162	-6.1327e-163	4.0393e-163	-3.06409e-163	-3.22676e-164	6.53669e-163	1.18788e-162	-4.31521e-165	-3.85327e-164	1.0213e-162	0
2.20392e-163	6.25087e-164	-2.04392e-164	-5.4755e-164	2.73251e-163	7.7029e-164	-1.24467e-162	-1.95112e-163	7.77881e-163	9.27666e-163	-1.78612e-163	-5.22001e-163	7.36701e-163	2.49891e-163	1.7516e-163	-1.40974e-162	-1.31457e-163	-5.9557e-164	-1.7205e-163	-5.86692e-164	-1.17688e-162	-6.1327e-163	4.0393e-163	-3.06409e-163	-3.22676e-164	6.53669e-163	1.18788e-162	-4.31521e-165	-3.85327e-164	1.0213e-162	0
2.20392e-163	6.25087e-164	-2.04392e-164	-5.4755e-164	2.73251e-163	7.7029e-164	-1.24467e-162	-1.95112e-163	7.77881e-163	9.27666e-163	-1.78612e-163	-5.22001e-163	7.36701e-163	2.49891e-163	1.7516e-163	-1.40974e-162	-1.31457e-163	-5.9557e-164	-1.7205e-163	-5.86692e-164	-1.17688e-162	-6.1327e-163	4.0393e-163	-3.06409e-163	-3.22676e-164	6.53669e-163	1.18788e-162	-4.31521e-165	-3.85327e-164	1.0213e-162	0
2.20392e-163	6.25087e-164	-2.04392e-164	-5.4755e-164	2.73251e-163	7.7029e-164	-1.24467e-162	-1.95112e-163	7.77881e-163	9.27666e-163	-1.78612e-163	-5.22001e-163	7.36701e-163	2.49891e-163	1.7516e-163	-1.40974e-162	-1.31457e-163	-5.9557e-164	-1.7205e-163	-5.86692e-164	-1.17688e-162	-6.1327e-163	4.0393e-163	-3.06409e-163	-3.22676e-164	6.53669e-163	1.18788e-162	-4.31521e-165	-3.85327e-164	1.0213e-162	0
2.20392e-163	6.25087e-164	-2.04392e-164	-5.4755e-164	2.73251e-163	7.7029e-164	-1.24467e-162	-1.95112e-163	7.77881e-163	9.27666e-163	-1.78612e-163	-5.22001e-163	7.36701e-163	2.49891e-163	1.7516e-163	-1.40974e-162	-1.31457e-163	-5.9557e-164	-1.7205e-163	-5.86692e-164	-1.17688e-162	-6.1327e-163	4.0393e-163	-3.06409e-163	-3.22676e-164	6.53669e-163	1.18788e-162	-4.31521e-165	-3.85327e-164	1.0213e-162	0
2.20392e-163	6.25087e-164	-2.04392e-164	-5.4755e-164	2.73251e-163	7.7029e-164	-1.24467e-162	-1.95112e-163	7.77881e-163	9.27666e-163	-1.78612e-163	-5.22001e-163	7.36701e-163	2.49891e-163	1.7516e-163	-1.40974e-162	-1.31457e-163	-5.9557e-164	-1.7205e-163	-5.86692e-164	-1.17688e-162	-6.1327e-163	4.0393e-163	-3.06409e-163	-3.22676e-164	6.53669e-163	1.18788e-162	-4.31521e-165	-3.85327e-164	1.0213e-162	0
2.20392e-163	6.25087e-164	-2.04392e-164	-5.4755e-164	2.73251e-163	7.7029e-164	-1.24467e-162	-1.95112e-163	7.77881e-163	9.27666e-163	-1.78612e-163	-5.22001e-163	7.36701e-163	2.49891e-163	1.7516e-163	-1.40974e-162	-1.31457e-163	-5.9557e-164	-1.7205e-163	-5.86692e-164	-1.17688e-162	-6.1327e-163	4.0393e-163	-3.06409e-163	-3.22676e-164	6.53669e-163	1.18788e-162	-4.31521e-165	-3.85327e-164	1.0213e-162	0
2.20392e-163	6.25087e-164	-2.04392e-164	-5.4755e-164	2.73251e-163	7.7029e-164	-1.24467e-162	-1.95112e-163	7.77881e-163	9.27666e-163	-1.78612e-163	-5.22001e-163	7.36701e-163	2.49891e-163	1.7516e-163	-1.40974e-162	-1.31457e-163	-5.9557e-164	-1.7205e-163	-5.86692e-164	-1.17688e-162	-6.1327e-163	4.0393e-163	-3.06409e-163	-3.22676e-164	6.53669e-163	1.18788e-162	-4.31521e-165	-3.85327e-164	1.0213e-162	0
2.20392e-163	6.25087e-164	-2.04392e-164	-5.4755e-164	2.73251e-163	7.7029e-164	-1.24467e-162	-1.95112e-163	7.77881e-163	9.27666e-163	-1.78612e-163	-5.22001e-163	7.36701e-163	2.49891e-163	1.7516e-163	-1.40974e-162	-1.31457e-163	-5.9557e-164	-1.7205e-163	-5.86692e-164	-1.17688e-162	-6.1327e-163	4.0393e-163	-3.06409e-163	-3.22676e-164	6.53669e-163	1.18788e-162	-4.31521e-165	-3.85327e-164	1.0213e-162	0
2.20392e-163	6.25087e-164	-2.04392e-164	-5.4755e-164	2.73251e-163	7.7029e-164	-1.24467e-162	-1.95112e-163	7.77881e-163	9.27666e-163	-1.78612e-163	-5.22001e-163	7.36701e-163	2.49891e-163	1.7516e-163	-1.40974e-162	-1.31457e-163	-5.9557e-164	-1.7205e-163	-5.86692e-164	-1.17688e-162	-6.1327e-163	4.0393e-163	-3.06409e-163	-3.22676e-164	6.53669e-163	1.18788e-162	-4.31521e-165	-3.85327e-164	1.0213e-162	0
2.20392e-163	6.25087e-164	-2.04392e-164	-5.4755e-164	2.73251e-163	7.7029e-164	-1.24467e-162	-1.95112e-163	7.77881e-163	9.27666e-163	-1.78612e-163	-5.22001e-163	7.36701e-163	2.49891e-163	1.7516e-163	-1.40974e-162	-1.31457e-163	-5.9557e-164	-1.7205e-163	-5.86692e-164	-1.17688e-162	-6.1327e-163	4.0393e-163	-3.06409e-163	-3.22676e-164	6.53669e-163	1.18788e-162	-4.31521e-165	-3.85327e-164	1.0213e-162	0
2.20392e-163	6.25087e-164	-2.04392e-164	-5.4755e-164	2.73251e-163	7.7029e-164	-1.24467e-162	-1.95112e-163	7.77881e-163	9.27666e-163	-1.78612e-163	-5.22001e-163	7.36701e-163	2.49891e-163	1.7516e-163	-1.40974e-162	-1.31457e-163	-5.9557e-164	-1.7205e-163	-5.86692e-164	-1.17688e-162	-6.1327e-163	4.0393e-163	-3.06409e-163	-3.22676e-164	6.53669e-163	1.18788e-162	-4.31521e-165	-3.85327e-164	1.0213e-162	0
2.20392e-163	6.25087e-164	-2.04392e-164	-5.4755e-164	2.73251e-163	7.7029e-164	-1.24467e-162	-1.95112e-163	7.77881e-163	9.27666e-163	-1.78612e-163	-5.22001e-163	7.36701e-163	2.49891e-163	1.7516e-163	-1.40974e-162	-1.31457e-163	-5.9557e-164	-1.7205e-163	-5.86692e-164	-1.17688e-162	-6.1327e-163	4.0393e-163	-3.06409e-163	-3.22676e-164	6.53669e-163	1.18788e-162	-4.31521e-165	-3.85327e-164	1.0213e-162	0
2.20392e-163	6.25087e-164	-2.04392e-164	-5.4755e-164	2.73251e-163	7.7029e-164	-1.24467e-162	-1.95112e-163	7.77881e-163	9.27666e-163	-1.78612e-163	-5.22001e-163	7.36701e-163	2.49891e-163	1.7516e-163	-1.40974e-162	-1.31457e-163	-5.9557e-164	-1.7205e-163	-5.86692e-164	-1.17688e-162	-6.1327e-163	4.0393e-163	-3.06409e-163	-3.22676e-164	6.53669e-163	1.18788e-162	-4.31521e-165	-3.85327e-164	1.0213e-162	0
2.20392e-163	6.25087e-164	-2.04392e-164	-5.4755e-164	2.73251e-163	7.7029e-164	-1.24467e-162	-1.95112e-163	7.77881e-163	9.27666e-163	-1.78612e-163	-5.22001e-163	7.36701e-163	2.49891e-163	1.7516e-163	-1.40974e-162	-1.31457e-163	-5.9557e-164	-1.7205e-163	-5.86692e-164	-1.17688e-162	-6.1327e-163	4.0393e-163	-3.06409e-163	-3.22676e-164	6.53669e-163	1.18788e-162	-4.31521e-165	-3.85327e-164	1.0213e-162	0
2.20392e-163	6.25087e-164	-2.04392e-164	-5.4755e-164	2.73251e-163	7.7029e-164	-1.24467e-162	-1.95112e-163	7.77881e-163	9.27666e-163	-1.78612e-163	-5.22001e-163	7.36701e-163	2.49891e-163	1.7516e-163	-1.40974e-162	-1.31457e-163	-5.9557e-164	-1.7205e-163	-5.86692e-164	-1.17688e-162	-6.1327e-163	4.0393e-163	-3.06409e-163	-3.22676e-164	6.53669e-163	1.18788e-162	-4.31521e-165	-3.85327e-164	1.0213e-162	0
2.20392e-163	6.25087e-164	-2.04392e-164	-5.4755e-164	2.73251e-163	7.7029e-164	-1.24467e-162	-1.95112e-163	7.77881e-163	9.27666e-163	-1.78612e-163	-5.22001e-163	7.36701e-163	2.49891e-163	1.7516e-163	-1.40974e-162	-1.31457e-163	-5.9557e-164	-1.7205e-163	-5.86692e-164	-1.17688e-162	-6.1327e-163	4.0393e-163	-3.06409e-163	-3.22676e-164	6.53669e-163	1.18788e-162	-4.31521e-165	-3.85327e-164	1.0213e-162	0
2.20392e-163	6.25087e-164	-2.04392e-164	-5.4755e-164	2.73251e-163	7.7029e-164	-1.24467e-162	-1.95112e-163	7.77881e-163	9.27666e-163	-1.78612e-163	-5.22001e-163	7.36701e-163	2.49891e-163	1.7516e-163	-1.40974e-162	-1.31457e-163	-5.9557e-164	-1.7205e-163	-5.86692e-164	-1.17688e-162	-6.1327e-163	4.0393e-163	-3.06409e-163	-3.22676e-164	6.53669e-163	1.18788e-162	-4.31521e-165	-3.85327e-164	1.0213e-162	0
2.20392e-163	6.25087e-164	-2.04392e-164	-5.4755e-164	2.73251e-163	7.7029e-164	-1.24467e-162	-1.95112e-163	7.77881e-163	9.27666e-163	-1.78612e-163	-5.22001e-163	7.36701e-163	2.49891e-163	1.7516e-163	-1.40974e-162	-1.31457e-163	-5.9557e-164	-1.7205e-163	-5.86692e-164	-1.17688e-162	-6.1327e-163	4.0393e-163	-3.06409e-163	-3.22676e-164	6.53669e-163	1.18788e-162	-4.31521e-165	-3.85327e-164	1.0213e-162	0
2.20392e-163	6.25087e-164	-2.04392e-164	-5.4755e-164	2.73251e-163	7.7029e-164	-1.24467e-162	-1.95112e-163	7.77881e-163	9.27666e-163	-1.78612e-163	-5.22001e-163	7.36701e-163	2.49891e-163	1.7516e-163	-1.40974e-162	-1.31457e-163	-5.9557e-164	-1.7205e-163	-5.86692e-164	-1.17688e-162	-6.1327e-163	4.0393e-163	-3.06409e-163	-3.22676e-164	6.53669e-163	1.18788e-162	-4.31521e-165	-3.85327e-164	1.0213e-162	0
2.20392e-163	6.25087e-164	-2.04392e-164	-5.4755e-164	2.73251e-163	7.7029e-164	-1.24467e-162	-1.95112e-163	7.77881e-163	9.27666e-163	-1.78612e-163	-5.22001e-163	7.36701e-163	2.49891e-163	1.7516e-163	-1.40974e-162	-1.31457e-163	-5.9557e-164	-1.7205e-163	-5.86692e-164	-1.17688e-162	-6.1327e-163	4.0393e-163	-3.06409e-163	-3.22676e-164	6.53669e-163	1.18788e-162	-4.31521e-165	-3.85327e-164	1.0213e-162	0
2.20392e-163	6.25087e-164	-2.04392e-164	-5.4755e-164	2.73251e-163	7.7029e-164	-1.24467e-162	-1.95112e-163	7.77881e-163	9.27666e-163	-1.78612e-163	-5.22001e-163	7.36701e-163	2.49891e-163	1.7516e-163	-1.40974e-162	-1.31457e-163	-5.9557e-164	-1.7205e-163	-5.86692e-164	-1.17688e-162	-6.1327e-163	4.0393e-163	-3.06409e-163	-3.22676e-164	6.53669e-163	1.18788e-162	-4.31521e-165	-3.85327e-164	1.0213e-162	0
2.20392e-163	6.25087e-164	-2.04392e-164	-5.4755e-164	2.73251e-163	7.7029e-164	-1.24467e-162	-1.95112e-163	7.77881e-163	9.27666e-163	-1.78612e-163	-5.22001e-163	7.36701e-163	2.49891e-163	1.7516e-163	-1.40974e-162	-1.31457e-163	-5.9557e-164	-1.7205e-163	-5.86692e-164	-1.17688e-162	-6.1327e-163	4.0393e-163	-3.06409e-163	-3.22676e-164	6.53669e-163	1.18788e-162	-4.31521e-165	-3.85327e-164	1.0213e-162	0
2.20392e-163	6.25087e-164	-2.04392e-164	-5.4755e-164	2.73251e-163	7.7029e-164	-1.24467e-162	-1.95112e-163	7.77881e-163	9.27666e-163	-1.78612e-163	-5.22001e-163	7.36701e-163	2.49891e-163	1.7516e-163	-1.40974e-162	-1.31457e-163	-5.9557e-164	-1.7205e-163	-5.86692e-164	-1.17688e-162	-6.1327e-163	4.0393e-163	-3.06409e-163	-3.22676e-164	6.53669e-163	1.18788e-162	-4.31521e-165	-3.85327e-164	1.0213e-162	0
2.20392e-163	6.25087e-164	-2.04392e-164	-5.4755e-164	2.73251e-163	7.7029e-164	-1.24467e-162	-1.95112e-163	7.77881e-163	9.27666e-163	-1.78612e-163	-5.22001e-163	7.36701e-163	2.49891e-163	1.7516e-163	-1.40974e-162	-1.31457e-163	-5.9557e-164	-1.7205e-163	-5.86692e-164	-1.17688e-162	-6.1327e-163	4.0393e-163	-3.06409e-163	-3.22676e-164	6.53669e-163	1.18788e-162	-4.31521e-165	-3.85327e-164	1.0213e-162	0
2.20392e-163	6.25087e-164	-2.04392e-164	-5.4755e-164	2.73251e-163	7.7029e-164	-1.24467e-162	-1.95112e-163	7.77881e-163	9.27666e-163	-1.78612e-163	-5.22001e-163	7.36701e-163	2.49891e-163	1.7516e-163	-1.40974e-162	-1.31457e-163	-5.9557e-164	-1.7205e-163	-5.86692e-164	-1.17688e-162	-6.1327e-163	4.0393e-163	-3.06409e-163	-3.22676e-164	6.53669e-163	1.18788e-162	-4.31521e-165	-3.85327e-164	1.0213e-162	0
2.20392e-163	6.25087e-164	-2.04392e-164	-5.4755e-164	2.73251e-163	7.7029e-164	-1.24467e-162	-1.95112e-163	7.77881e-163	9.27666e-163	-1.78612e-163	-5.22001e-163	7.36701e-163	2.49891e-163	1.7516e-163	-1.40974e-162	-1.31457e-163	-5.9557e-164	-1.7205e-163	-5.86692e-164	-1.17688e-162	-6.1327e-163	4.0393e-163	-3.06409e-163	-3.22676e-164	6.53669e-163	1.18788e-162	-4.31521e-165	-3.85327e-164	1.0213e-162	0
2.20392e-163	6.25087e-164	-2.04392e-164	-5.4755e-164	2.73251e-163	7.7029e-164	-1.24467e-162	-1.95112e-163	7.77881e-163	9.27666e-163	-1.78612e-163	-5.22001e-163	7.36701e-163	2.49891e-163	1.7516e-163	-1.40974e-162	-1.31457e-163	-5.9557e-164	-1.7205e-163	-5.86692e-164	-1.17688e-162	-6.1327e-163	4.0393e-163	-3.06409e-163	-3.22676e-164	6.53669e-163	1.18788e-162	-4.31521e-165	-3.85327e-164	1.0213e-162	0
2.20392e-163	6.25087e-164	-2.04392e-164	-5.4755e-164	2.73251e-163	7.7029e-164	-1.24467e-162	-1.95112e-163	7.77881e-163	9.27666e-163	-1.78612e-163	-5.22001e-163	7.36701e-163	2.49891e-163	1.7516e-163	-1.40974e-162	-1.31457e-163	-5.9557e-164	-1.7205e-163	-5.86692e-164	-1.17688e-162	-6.1327e-163	4.0393e-163	-3.06409e-163	-3.22676e-164	6.53669e-163	1.18788e-162	-4.31521e-165	-3.85327e-164	1.0213e-162	0
2.20392e-163	6.25087e-164	-2.04392e-164	-5.4755e-164	2.73251e-163	7.7029e-164	-1.24467e-162	-1.95112e-163	7.77881e-163	9.27666e-163	-1.78612e-163	-5.22001e-163	7.36701e-163	2.49891e-163	1.7516e-163	-1.40974e-162	-1.31457e-163	-5.9557e-164	-1.7205e-163	-5.86692e-164	-1.17688e-162	-6.1327e-163	4.0393e-163	-3.06409e-163	-3.22676e-164	6.53669e-163	1.18788e-162	-4.31521e-165	-3.85327e-164	1.0213e-162	0
2.20392e-163	6.25087e-164	-2.04392e-164	-5.4755e-164	2.73251e-163	7.7029e-164	-1.24467e-162	-1.95112e-163	7.77881e-163	9.27666e-163	-1.78612e-163	-5.22001e-163	7.36701e-163	2.49891e-163	1.7516e-163	-1.40974e-162	-1.31457e-163	-5.9557e-164	-1.7205e-163	-5.86692e-164	-1.17688e-162	-6.1327e-163	4.0393e-163	-3.06409e-163	-3.22676e-164	6.53669e-163	1.18788e-162	-4.31521e-165	-3.85327e-164	1.0213e-162	0
2.20392e-163	6.25087e-164	-2.04392e-164	-5.4755e-164	2.73251e-163	7.7029e-164	-1.24467e-162	-1.95112e-163	7.77881e-163	9.27666e-163	-1.78612e-163	-5.22001e-163	7.36701e-163	2.49891e-163	1.7516e-163	-1.40974e-162	-1.31457e-163	-5.9557e-164	-1.7205e-163	-5.86692e-164	-1.17688e-162	-6.1327e-163	4.0393e-163	-3.06409e-163	-3.22676e-164	6.53669e-163	1.18788e-162	-4.31521e-165	-3.85327e-164	1.0213e-162	0
2.20392e-163	6.25087e-164	-2.04392e-164	-5.4755e-164	2.73251e-163	7.7029e-164	-1.24467e-162	-1.95112e-163	7.77881e-163	9.27666e-163	-1.78612e-163	-5.22001e-163	7.36701e-163	2.49891e-163	1.7516e-163	-1.40974e-162	-1.31457e-163	-5.9557e-164	-1.7205e-163	-5.86692e-164	-1.17688e-162	-6.1327e-163	4.0393e-163	-3.06409e-163	-3.22676e-164	6.53669e-163	1.18788e-162	-4.31521e-165	-3.85327e-164	1.0213e-162	0
2.20392e-163	6.25087e-164	-2.04392e-164	-5.4755e-164	2.73251e-163	7.7029e-164	-1.24467e-162	-1.95112e-163	7.77881e-163	9.27666e-163	-1.78612e-163	-5.22001e-163	7.36701e-163	2.49891e-163	1.7516e-163	-1.40974e-162	-1.31457e-163	-5.9557e-164	-1.7205e-163	-5.86692e-164	-1.17688e-162	-6.1327e-163	4.0393e-163	-3.06409e-163	-3.22676e-164	6.53669e-163	1.18788e-162	-4.31521e-165	-3.85327e-164	1.0213e-162	0
2.20392e-163	6.25087e-164	-2.04392e-164	-5.4755e-164	2.73251e-163	7.7029e-164	-1.24467e-162	-1.95112e-163	7.77881e-163	9.27666e-163	-1.78612e-163	-5.22001e-163	7.36701e-163	2.49891e-163	1.7516e-163	-1.40974e-162	-1.31457e-163	-5.9557e-164	-1.7205e-163	-5.86692e-164	-1.17688e-162	-6.1327e-163	4.0393e-163	-3.06409e-163	-3.22676e-164	6.53669e-163	1.18788e-162	-4.31521e-165	-3.85327e-164	1.0213e-162	0
2.20392e-163	6.25087e-164	-2.04392e-164	-5.4755e-164	2.73251e-163	7.7029e-164	-1.24467e-162	-1.95112e-163	7.77881e-163	9.27666e-163	-1.78612e-163	-5.22001e-163	7.36701e-163	2.49891e-163	1.7516e-163	-1.40974e-162	-1.31457e-163	-5.9557e-164	-1.7205e-163	-5.86692e-164	-1.17688e-162	-6.1327e-163	4.0393e-163	-3.06409e-163	-3.22676e-164	6.53669e-163	1.18788e-162	-4.31521e-165	-3.85327e-164	1.0213e-162	0
2.20392e-163	6.25087e-164	-2.04392e-164	-5.4755e-164	2.73251e-163	7.7029e-164	-1.24467e-162	-1.95112e-163	7.77881e-163	9.27666e-163	-1.78612e-163	-5.22001e-163	7.36701e-163	2.49891e-163	1.7516e-163	-1.40974e-162	-1.31457e-163	-5.9557e-164	-1.7205e-163	-5.86692e-164	-1.17688e-162	-6.1327e-163	4.0393e-163	-3.06409e-163	-3.22676e-164	6.53669e-163	1.18788e-162	-4.31521e-165	-3.85327e-164	1.0213e-162	0
2.20392e-163	6.25087e-164	-2.04392e-164	-5.4755e-164	2.73251e-163	7.7029e-164	-1.24467e-162	-1.95112e-163	7.77881e-163	9.27666e-163	-1.78612e-163	-5.22001e-163	7.36701e-163	2.49891e-163	1.7516e-163	-1.40974e-162	-1.31457e-163	-5.9557e-164	-1.7205e-163	-5.86692e-164	-1.17688e-162	-6.1327e-163	4.0393e-163	-3.06409e-163	-3.22676e-164	6.53669e-163	1.18788e-162	-4.31521e-165	-3.85327e-164	1.0213e-162	0
2.20392e-163	6.25087e-164	-2.04392e-164	-5.4755e-164	2.73251e-163	7.7029e-164	-1.24467e-162	-1.95112e-163	7.77881e-163	9.27666e-163	-1.78612e-163	-5.22001e-163	7.36701e-163	2.49891e-163	1.7516e-163	-1.40974e-162	-1.31457e-163	-5.9557e-164	-1.7205e-163	-5.86692e-164	-1.17688e-162	-6.1327e-163	4.0393e-163	-3.06409e-163	-3.22676e-164	6.53669e-163	1.18788e-162	-4.31521e-165	-3.85327e-164	1.0213e-162	0
2.20392e-163	6.25087e-164	-2.04392e-164	-5.4755e-164	2.73251e-163	7.7029e-164	-1.24467e-162	-1.95112e-163	7.77881e-163	9.27666e-163	-1.78612e-163	-5.22001e-163	7.36701e-163	2.49891e-163	1.7516e-163	-1.40974e-162	-1.31457e-163	-5.9557e-164	-1.7205e-163	-5.86692e-164	-1.17688e-162	-6.1327e-163	4.0393e-163	-3.06409e-163	-3.22676e-164	6.53669e-163	1.18788e-162	-4.31521e-165	-3.85327e-164	1.0213e-162	0
2.20392e-163	6.25087e-164	-2.04392e-164	-5.4755e-164	2.73251e-163	7.7029e-164	-1.24467e-162	-1.95112e-163	7.77881e-163	9.27666e-163	-1.78612e-163	-5.22001e-163	7.36701e-163	2.49891e-163	1.7516e-163	-1.40974e-162	-1.31457e-163	-5.9557e-164	-1.7205e-163	-5.86692e-164	-1.17688e-162	-6.1327e-163	4.0393e-163	-3.06409e-163	-3.22676e-164	6.53669e-163	1.18788e-162	-4.31521e-165	-3.85327e-164	1.0213e-162	0
2.20392e-163	6.25087e-164	-2.04392e-164	-5.4755e-164	2.73251e-163	7.7029e-164	-1.24467e-162	-1.95112e-163	7.77881e-163	9.27666e-163	-1.78612e-163	-5.22001e-163	7.36701e-163	2.49891e-163	1.7516e-163	-1.40974e-162	-1.31457e-163	-5.9557e-164	-1.7205e-163	-5.86692e-164	-1.17688e-162	-6.1327e-163	4.0393e-163	-3.06409e-163	-3.22676e-164	6.53669e-163	1.18788e-162	-4.31521e-165	-3.85327e-164	1.0213e-162	0
2.20392e-163	6.25087e-164	-2.04392e-164	-5.4755e-164	2.73251e-163	7.7029e-164	-1.24467e-162	-1.95112e-163	7.77881e-163	9.27666e-163	-1.78612e-163	-5.22001e-163	7.36701e-163	2.49891e-163	1.7516e-163	-1.40974e-162	-1.31457e-163	-5.9557e-164	-1.7205e-163	-5.86692e-164	-1.17688e-162	-6.1327e-163	4.0393e-163	-3.06409e-163	-3.22676e-164	6.53669e-163	1.18788e-162	-4.31521e-165	-3.85327e-164	1.0213e-162	0
2.20392e-163	6.25087e-164	-2.04392e-164	-5.4755e-164	2.73251e-163	7.7029e-164	-1.24467e-162	-1.95112e-163	7.77881e-163	9.27666e-163	-1.78612e-163	-5.22001e-163	7.36701e-163	2.49891e-163	1.7516e-163	-1.40974e-162	-1.31457e-163	-5.9557e-164	-1.7205e-163	-5.86692e-164	-1.17688e-162	-6.1327e-163	4.0393e-163	-3.06409e-163	-3.22676e-164	6.53669e-163	1.18788e-162	-4.31521e-165	-3.85327e-164	1.0213e-162	0
2.20392e-163	6.25087e-164	-2.04392e-164	-5.4755e-164	2.73251e-163	7.7029e-164	-1.24467e-162	-1.95112e-163	7.77881e-163	9.27666e-163	-1.78612e-163	-5.22001e-163	7.36701e-163	2.49891e-163	1.7516e-163	-1.40974e-162	-1.31457e-163	-5.9557e-164	-1.7205e-163	-5.86692e-164	-1.17688e-162	-6.1327e-163	4.0393e-163	-3.06409e-163	-3.22676e-164	6.53669e-163	1.18788e-162	-4.31521e-165	-3.85327e-164	1.0213e-162	0
2.20392e-163	6.25087e-164	-2.04392e-164	-5.4755e-164	2.73251e-163	7.7029e-164	-1.24467e-162	-1.95112e-163	7.77881e-163	9.27666e-163	-1.78612e-163	-5.22001e-163	7.36701e-163	2.49891e-163	1.7516e-163	-1.40974e-162	-1.31457e-163	-5.9557e-164	-1.7205e-163	-5.86692e-164	-1.17688e-162	-6.1327e-163	4.0393e-163	-3.06409e-163	-3.22676e-164	6.53669e-163	1.18788e-162	-4.31521e-165	-3.85327e-164	1.0213e-162	0
2.20392e-163	6.25087e-164	-2.04392e-164	-5.4755e-164	2.73251e-163	7.7029e-164	-1.24467e-162	-1.95112e-163	7.77881e-163	9.27666e-163	-1.78612e-163	-5.22001e-163	7.36701e-163	2.49891e-163	1.7516e-163	-1.40974e-162	-1.31457e-163	-5.9557e-164	-1.7205e-163	-5.86692e-164	-1.17688e-162	-6.1327e-163	4.0393e-163	-3.06409e-163	-3.22676e-164	6.53669e-163	1.18788e-162	-4.31521e-165	-3.85327e-164	1.0213e-162	0
2.20392e-163	6.25087e-164	-2.04392e-164	-5.4755e-164	2.73251e-163	7.7029e-164	-1.24467e-162	-1.95112e-163	7.77881e-163	9.27666e-163	-1.78612e-163	-5.22001e-163	7.36701e-163	2.49891e-163	1.7516e-163	-1.40974e-162	-1.31457e-163	-5.9557e-164	-1.7205e-163	-5.86692e-164	-1.17688e-162	-6.1327e-163	4.0393e-163	-3.06409e-163	-3.22676e-164	6.53669e-163	1.18788e-162	-4.31521e-165	-3.85327e-164	1.0213e-162	0
2.20392e-163	6.25087e-164	-2.04392e-164	-5.4755e-164	2.73251e-163	7.7029e-164	-1.24467e-162	-1.95112e-163	7.77881e-163	9.27666e-163	-1.78612e-163	-5.22001e-163	7.36701e-163	2.49891e-163	1.7516e-163	-1.40974e-162	-1.31457e-163	-5.9557e-164	-1.7205e-163	-5.86692e-164	-1.17688e-162	-6.1327e-163	4.0393e-163	-3.06409e-163	-3.22676e-164	6.53669e-163	1.18788e-162	-4.31521e-165	-3.85327e-164	1.0213e-162	0
2.20392e-163	6.25087e-164	-2.04392e-164	-5.4755e-164	2.73251e-163	7.7029e-164	-1.24467e-162	-1.95112e-163	7.77881e-163	9.27666e-163	-1.78612e-163	-5.22001e-163	7.36701e-163	2.49891e-163	1.7516e-163	-1.40974e-162	-1.31457e-163	-5.9557e-164	-1.7205e-163	-5.86692e-164	-1.17688e-162	-6.1327e-163	4.0393e-163	-3.06409e-163	-3.22676e-164	6.53669e-163	1.18788e-162	-4.31521e-165	-3.85327e-164	1.0213e-162	0
2.20392e-163	6.25087e-164	-2.04392e-164	-5.4755e-164	2.73251e-163	7.7029e-164	-1.24467e-162	-1.95112e-163	7.77881e-163	9.27666e-163	-1.78612e-163	-5.22001e-163	7.36701e-163	2.49891e-163	1.7516e-163	-1.40974e-162	-1.31457e-163	-5.9557e-164	-1.7205e-163	-5.86692e-164	-1.17688e-162	-6.1327e-163	4.0393e-163	-3.06409e-163	-3.22676e-164	6.53669e-163	1.18788e-162	-4.31521e-165	-3.85327e-164	1.0213e-162	0
2.20392e-163	6.25087e-164	-2.04392e-164	-5.4755e-164	2.73251e-163	7.7029e-164	-1.24467e-162	-1.95112e-163	7.77881e-163	9.27666e-163	-1.78612e-163	-5.22001e-163	7.36701e-163	2.49891e-163	1.7516e-163	-1.40974e-162	-1.31457e-163	-5.9557e-164	-1.7205e-163	-5.86692e-164	-1.17688e-162	-6.1327e-163	4.0393e-163	-3.06409e-163	-3.22676e-164	6.53669e-163	1.18788e-162	-4.31521e-165	-3.85327e-164	1.0213e-162	0
2.20392e-163	6.25087e-164	-2.04392e-164	-5.4755e-164	2.73251e-163	7.7029e-164	-1.24467e-162	-1.95112e-163	7.77881e-163	9.27666e-163	-1.78612e-163	-5.22001e-163	7.36701e-163	2.49891e-163	1.7516e-163	-1.40974e-162	-1.31457e-163	-5.9557e-164	-1.7205e-163	-5.86692e-164	-1.17688e-162	-6.1327e-163	4.0393e-163	-3.06409e-163	-3.22676e-164	6.53669e-163	1.18788e-162	-4.31521e-165	-3.85327e-164	1.0213e-162	0
2.20392e-163	6.25087e-164	-2.04392e-164	-5.4755e-164	2.73251e-163	7.7029e-164	-1.24467e-162	-1.95112e-163	7.77881e-163	9.27666e-163	-1.78612e-163	-5.22001e-163	7.36701e-163	2.49891e-163	1.7516e-163	-1.40974e-162	-1.31457e-163	-5.9557e-164	-1.7205e-163	-5.86692e-164	-1.17688e-162	-6.1327e-163	4.0393e-163	-3.06409e-163	-3.22676e-164	6.53669e-163	1.18788e-162	-4.31521e-165	-3.85327e-164	1.0213e-162	0
2.20392e-163	6.25087e-164	-2.04392e-164	-5.4755e-164	2.73251e-163	7.7029e-164	-1.24467e-162	-1.95112e-163	7.77881e-163	9.27666e-163	-1.78612e-163	-5.22001e-163	7.36701e-163	2.49891e-163	1.7516e-163	-1.40974e-162	-1.31457e-163	-5.9557e-164	-1.7205e-163	-5.86692e-164	-1.17688e-162	-6.1327e-163	4.0393e-163	-3.06409e-163	-3.22676e-164	6.53669e-163	1.18788e-162	-4.31521e-165	-3.85327e-164	1.0213e-162	0
2.20392e-163	6.25087e-164	-2.04392e-164	-5.4755e-164	2.73251e-163	7.7029e-164	-1.24467e-162	-1.95112e-163	7.77881e-163	9.27666e-163	-1.78612e-163	-5.22001e-163	7.36701e-163	2.49891e-163	1.7516e-163	-1.40974e-162	-1.31457e-163	-5.9557e-164	-1.7205e-163	-5.86692e-164	-1.17688e-162	-6.1327e-163	4.0393e-163	-3.06409e-163	-3.22676e-164	6.53669e-163	1.18788e-162	-4.31521e-165	-3.85327e-164	1.0213e-162	0
2.20392e-163	6.25087e-164	-2.04392e-164	-5.4755e-164	2.73251e-163	7.7029e-164	-1.24467e-162	-1.95112e-163	7.77881e-163	9.27666e-163	-1.78612e-163	-5.22001e-163	7.36701e-163	2.49891e-163	1.7516e-163	-1.40974e-162	-1.31457e-163	-5.9557e-164	-1.7205e-163	-5.86692e-164	-1.17688e-162	-6.1327e-163	4.0393e-163	-3.06409e-163	-3.22676e-164	6.53669e-163	1.18788e-162	-4.31521e-165	-3.85327e-164	1.0213e-162	0
2.20392e-163	6.25087e-164	-2.04392e-164	-5.4755e-164	2.73251e-163	7.7029e-164	-1.24467e-162	-1.95112e-163	7.77881e-163	9.27666e-163	-1.78612e-163	-5.22001e-163	7.36701e-163	2.49891e-163	1.7516e-163	-1.40974e-162	-1.31457e-163	-5.9557e-164	-1.7205e-163	-5.86692e-164	-1.17688e-162	-6.1327e-163	4.0393e-163	-3.06409e-163	-3.22676e-164	6.53669e-163	1.18788e-162	-4.31521e-165	-3.85327e-164	1.0213e-162	0
2.20392e-163	6.25087e-164	-2.04392e-164	-5.4755e-164	2.73251e-163	7.7029e-164	-1.24467e-162	-1.95112e-163	7.77881e-163	9.27666e-163	-1.78612e-163	-5.22001e-163	7.36701e-163	2.49891e-163	1.7516e-163	-1.40974e-162	-1.31457e-163	-5.9557e-164	-1.7205e-163	-5.86692e-164	-1.17688e-162	-6.1327e-163	4.0393e-163	-3.06409e-163	-3.22676e-164	6.53669e-163	1.18788e-162	-4.31521e-165	-3.85327e-164	1.0213e-162	0
2.20392e-163	6.25087e-164	-2.04392e-164	-5.4755e-164	2.73251e-163	7.7029e-164	-1.24467e-162	-1.95112e-163	7.77881e-163	9.27666e-163	-1.78612e-163	-5.22001e-163	7.36701e-163	2.49891e-163	1.7516e-163	-1.40974e-162	-1.31457e-163	-5.9557e-164	-1.7205e-163	-5.86692e-164	-1.17688e-162	-6.1327e-163	4.0393e-163	-3.06409e-163	-3.22676e-164	6.53669e-163	1.18788e-162	-4.31521e-165	-3.85327e-164	1.0213e-162	0
2.20392e-163	6.25087e-164	-2.04392e-164	-5.4755e-164	2.73251e-163	7.7029e-164	-1.24467e-162	-1.95112e-163	7.77881e-163	9.27666e-163	-1.78612e-163	-5.22001e-163	7.36701e-163	2.49891e-163	1.7516e-163	-1.40974e-162	-1.31457e-163	-5.9557e-164	-1.7205e-163	-5.86692e-164	-1.17688e-162	-6.1327e-163	4.0393e-163	-3.06409e-163	-3.22676e-164	6.53669e-163	1.18788e-162	-4.31521e-165	-3.85327e-164	1.0213e-162	0
2.20392e-163	6.25087e-164	-2.04392e-164	-5.4755e-164	2.73251e-163	7.7029e-164	-1.24467e-162	-1.95112e-163	7.77881e-163	9.27666e-163	-1.78612e-163	-5.22001e-163	7.36701e-163	2.49891e-163	1.7516e-163	-1.40974e-162	-1.31457e-163	-5.9557e-164	-1.7205e-163	-5.86692e-164	-1.17688e-162	-6.1327e-163	4.0393e-163	-3.06409e-163	-3.22676e-164	6.53669e-163	1.18788e-162	-4.31521e-165	-3.85327e-164	1.0213e-162	0
2.20392e-163	6.25087e-164	-2.04392e-164	-5.4755e-164	2.73251e-163	7.7029e-164	-1.24467e-162	-1.95112e-163	7.77881e-163	9.27666e-163	-1.78612e-163	-5.22001e-163	7.36701e-163	2.49891e-163	1.7516e-163	-1.40974e-162	-1.31457e-163	-5.9557e-164	-1.7205e-163	-5.86692e-164	-1.17688e-162	-6.1327e-163	4.0393e-163	-3.06409e-163	-3.22676e-164	6.53669e-163	1.18788e-162	-4.31521e-165	-3.85327e-164	1.0213e-162	0
2.20392e-163	6.25087e-164	-2.04392e-164	-5.4755e-164	2.73251e-163	7.7029e-164	-1.24467e-162	-1.95112e-163	7.77881e-163	9.27666e-163	-1.78612e-163	-5.22001e-163	7.36701e-163	2.49891e-163	1.7516e-163	-1.40974e-162	-1.31457e-163	-5.9557e-164	-1.7205e-163	-5.86692e-164	-1.17688e-162	-6.1327e-163	4.0393e-163	-3.06409e-163	-3.22676e-164	6.53669e-163	1.18788e-162	-4.31521e-165	-3.85327e-164	1.0213e-162	0
2.20392e-163	6.25087e-164	-2.04392e-164	-5.4755e-164	2.73251e-163	7.7029e-164	-1.24467e-162	-1.95112e-163	7.77881e-163	9.27666e-163	-1.78612e-163	-5.22001e-163	7.36701e-163	2.49891e-163	1.7516e-163	-1.40974e-162	-1.31457e-163	-5.9557e-164	-1.7205e-163	-5.86692e-164	-1.17688e-162	-6.1327e-163	4.0393e-163	-3.06409e-163	-3.22676e-164	6.53669e-163	1.18788e-162	-4.31521e-165	-3.85327e-164	1.0213e-162	0
2.20392e-163	6.25087e-164	-2.04392e-164	-5.4755e-164	2.73251e-163	7.7029e-164	-1.24467e-162	-1.95112e-163	7.77881e-163	9.27666e-163	-1.78612e-163	-5.22001e-163	7.36701e-163	2.49891e-163	1.7516e-163	-1.40974e-162	-1.31457e-163	-5.9557e-164	-1.7205e-163	-5.86692e-164	-1.17688e-162	-6.1327e-163	4.0393e-163	-3.06409e-163	-3.22676e-164	6.53669e-163	1.18788e-162	-4.31521e-165	-3.85327e-164	1.0213e-162	0
2.20392e-163	6.25087e-164	-2.04392e-164	-5.4755e-164	2.73251e-163	7.7029e-164	-1.24467e-162	-1.95112e-163	7.77881e-163	9.27666e-163	-1.78612e-163	-5.22001e-163	7.36701e-163	2.49891e-163	1.7516e-163	-1.40974e-162	-1.31457e-163	-5.9557e-164	-1.7205e-163	-5.86692e-164	-1.17688e-162	-6.1327e-163	4.0393e-163	-3.06409e-163	-3.22676e-164	6.53669e-163	1.18788e-162	-4.31521e-165	-3.85327e-164	1.0213e-162	0
2.20392e-163	6.25087e-164	-2.04392e-164	-5.4755e-164	2.73251e-163	7.7029e-164	-1.24467e-162	-1.95112e-163	7.77881e-163	9.27666e-163	-1.78612e-163	-5.22001e-163	7.36701e-163	2.49891e-163	1.7516e-163	-1.40974e-162	-1.31457e-163	-5.9557e-164	-1.7205e-163	-5.86692e-164	-1.17688e-162	-6.1327e-163	4.0393e-163	-3.06409e-163	-3.22676e-164	6.53669e-163	1.18788e-162	-4.31521e-165	-3.85327e-164	1.0213e-162	0
2.20392e-163	6.25087e-164	-2.04392e-164	-5.4755e-164	2.73251e-163	7.7029e-164	-1.24467e-162	-1.95112e-163	7.77881e-163	9.27666e-163	-1.78612e-163	-5.22001e-163	7.36701e-163	2.49891e-163	1.7516e-163	-1.40974e-162	-1.31457e-163	-5.9557e-164	-1.7205e-163	-5.86692e-164	-1.17688e-162	-6.1327e-163	4.0393e-163	-3.06409e-163	-3.22676e-164	6.53669e-163	1.18788e-162	-4.31521e-165	-3.85327e-164	1.0213e-162	0
2.20392e-163	6.25087e-164	-2.04392e-164	-5.4755e-164	2.73251e-163	7.7029e-164	-1.24467e-162	-1.95112e-163	7.77881e-163	9.27666e-163	-1.78612e-163	-5.22001e-163	7.36701e-163	2.49891e-163	1.7516e-163	-1.40974e-162	-1.31457e-163	-5.9557e-164	-1.7205e-163	-5.86692e-164	-1.17688e-162	-6.1327e-163	4.0393e-163	-3.06409e-163	-3.22676e-164	6.53669e-163	1.18788e-162	-4.31521e-165	-3.85327e-164	1.0213e-162	0
2.20392e-163	6.25087e-164	-2.04392e-164	-5.4755e-164	2.73251e-163	7.7029e-164	-1.24467e-162	-1.95112e-163	7.77881e-163	9.27666e-163	-1.78612e-163	-5.22001e-163	7.36701e-163	2.49891e-163	1.7516e-163	-1.40974e-162	-1.31457e-163	-5.9557e-164	-1.7205e-163	-5.86692e-164	-1.17688e-162	-6.1327e-163	4.0393e-163	-3.06409e-163	-3.22676e-164	6.53669e-163	1.18788e-162	-4.31521e-165	-3.85327e-164	1.0213e-162	0
2.20392e-163	6.25087e-164	-2.04392e-164	-5.4755e-164	2.73251e-163	7.7029e-164	-1.24467e-162	-1.95112e-163	7.77881e-163	9.27666e-163	-1.78612e-163	-5.22001e-163	7.36701e-163	2.49891e-163	1.7516e-163	-1.40974e-162	-1.31457e-163	-5.9557e-164	-1.7205e-163	-5.86692e-164	-1.17688e-162	-6.1327e-163	4.0393e-163	-3.06409e-163	-3.22676e-164	6.53669e-163	1.18788e-162	-4.31521e-165	-3.85327e-164	1.0213e-162	0
2.20392e-163	6.25087e-164	-2.04392e-164	-5.4755e-164	2.73251e-163	7.7029e-164	-1.24467e-162	-1.95112e-163	7.77881e-163	9.27666e-163	-1.78612e-163	-5.22001e-163	7.36701e-163	2.49891e-163	1.7516e-163	-1.40974e-162	-1.31457e-163	-5.9557e-164	-1.7205e-163	-5.86692e-164	-1.17688e-162	-6.1327e-163	4.0393e-163	-3.06409e-163	-3.22676e-164	6.53669e-163	1.18788e-162	-4.31521e-165	-3.85327e-164	1.0213e-162	0
2.20392e-163	6.25087e-164	-2.04392e-164	-5.4755e-164	2.73251e-163	7.7029e-164	-1.24467e-162	-1.95112e-163	7.77881e-163	9.27666e-163	-1.78612e-163	-5.22001e-163	7.36701e-163	2.49891e-163	1.7516e-163	-1.40974e-162	-1.31457e-163	-5.9557e-164	-1.7205e-163	-5.86692e-164	-1.17688e-162	-6.1327e-163	4.0393e-163	-3.06409e-163	-3.22676e-164	6.53669e-163	1.18788e-162	-4.31521e-165	-3.85327e-164	1.0213e-162	0
2.20392e-163	6.25087e-164	-2.04392e-164	-5.4755e-164	2.73251e-163	7.7029e-164	-1.24467e-162	-1.95112e-163	7.77881e-163	9.27666e-163	-1.78612e-163	-5.22001e-163	7.36701e-163	2.49891e-163	1.7516e-163	-1.40974e-162	-1.31457e-163	-5.9557e-164	-1.7205e-163	-5.86692e-164	-1.17688e-162	-6.1327e-163	4.0393e-163	-3.06409e-163	-3.22676e-164	6.53669e-163	1.18788e-162	-4.31521e-165	-3.85327e-164	1.0213e-162	0
2.20392e-163	6.25087e-164	-2.04392e-164	-5.4755e-164	2.73251e-163	7.7029e-164	-1.24467e-162	-1.95112e-163	7.77881e-163	9.27666e-163	-1.78612e-163	-5.22001e-163	7.36701e-163	2.49891e-163	1.7516e-163	-1.40974e-162	-1.31457e-163	-5.9557e-164	-1.7205e-163	-5.86692e-164	-1.17688e-162	-6.1327e-163	4.0393e-163	-3.06409e-163	-3.22676e-164	6.53669e-163	1.18788e-162	-4.31521e-165	-3.85327e-164	1.0213e-162	0
2.20392e-163	6.25087e-164	-2.04392e-164	-5.4755e-164	2.73251e-163	7.7029e-164	-1.24467e-162	-1.95112e-163	7.77881e-163	9.27666e-163	-1.78612e-163	-5.22001e-163	7.36701e-163	2.49891e-163	1.7516e-163	-1.40974e-162	-1.31457e-163	-5.9557e-164	-1.7205e-163	-5.86692e-164	-1.17688e-162	-6.1327e-163	4.0393e-163	-3.06409e-163	-3.22676e-164	6.53669e-163	1.18788e-162	-4.31521e-165	-3.85327e-164	1.0213e-162	0
2.20392e-163	6.25087e-164	-2.04392e-164	-5.4755e-164	2.73251e-163	7.7029e-164	-1.24467e-162	-1.95112e-163	7.77881e-163	9.27666e-163	-1.78612e-163	-5.22001e-163	7.36701e-163	2.49891e-163	1.7516e-163	-1.40974e-162	-1.31457e-163	-5.9557e-164	-1.7205e-163	-5.86692e-164	-1.17688e-162	-6.1327e-163	4.0393e-163	-3.06409e-163	-3.22676e-164	6.53669e-163	1.18788e-162	-4.31521e-165	-3.85327e-164	1.0213e-162	0
2.20392e-163	6.25087e-164	-2.04392e-164	-5.4755e-164	2.73251e-163	7.7029e-164	-1.24467e-162	-1.95112e-163	7.77881e-163	9.27666e-163	-1.78612e-163	-5.22001e-163	7.36701e-163	2.49891e-163	1.7516e-163	-1.40974e-162	-1.31457e-163	-5.9557e-164	-1.7205e-163	-5.86692e-164	-1.17688e-162	-6.1327e-163	4.0393e-163	-3.06409e-163	-3.22676e-164	6.53669e-163	1.18788e-162	-4.31521e-165	-3.85327e-164	1.0213e-162	0
2.20392e-163	6.25087e-164	-2.04392e-164	-5.4755e-164	2.73251e-163	7.7029e-164	-1.24467e-162	-1.95112e-163	7.77881e-163	9.27666e-163	-1.78612e-163	-5.22001e-163	7.36701e-163	2.49891e-163	1.7516e-163	-1.40974e-162	-1.31457e-163	-5.9557e-164	-1.7205e-163	-5.86692e-164	-1.17688e-162	-6.1327e-163	4.0393e-163	-3.06409e-163	-3.22676e-164	6.53669e-163	1.18788e-162	-4.31521e-165	-3.85327e-164	1.0213e-162	0
2.20392e-163	6.25087e-164	-2.04392e-164	-5.4755e-164	2.73251e-163	7.7029e-164	-1.24467e-162	-1.95112e-163	7.77881e-163	9.27666e-163	-1.78612e-163	-5.22001e-163	7.36701e-163	2.49891e-163	1.7516e-163	-1.40974e-162	-1.31457e-163	-5.9557e-164	-1.7205e-163	-5.86692e-164	-1.17688e-162	-6.1327e-163	4.0393e-163	-3.06409e-163	-3.22676e-164	6.53669e-163	1.18788e-162	-4.31521e-165	-3.85327e-164	1.0213e-162	0
2.20392e-163	6.25087e-164	-2.04392e-164	-5.4755e-164	2.73251e-163	7.7029e-164	-1.24467e-162	-1.95112e-163	7.77881e-163	9.27666e-163	-1.78612e-163	-5.22001e-163	7.36701e-163	2.49891e-163	1.7516e-163	-1.40974e-162	-1.31457e-163	-5.9557e-164	-1.7205e-163	-5.86692e-164	-1.17688e-162	-6.1327e-163	4.0393e-163	-3.06409e-163	-3.22676e-164	6.53669e-163	1.18788e-162	-4.31521e-165	-3.85327e-164	1.0213e-162	0
2.20392e-163	6.25087e-164	-2.04392e-164	-5.4755e-164	2.73251e-163	7.7029e-164	-1.24467e-162	-1.95112e-163	7.77881e-163	9.27666e-163	-1.78612e-163	-5.22001e-163	7.36701e-163	2.49891e-163	1.7516e-163	-1.40974e-162	-1.31457e-163	-5.9557e-164	-1.7205e-163	-5.86692e-164	-1.17688e-162	-6.1327e-163	4.0393e-163	-3.06409e-163	-3.22676e-164	6.53669e-163	1.18788e-162	-4.31521e-165	-3.85327e-164	1.0213e-162	0
2.20392e-163	6.25087e-164	-2.04392e-164	-5.4755e-164	2.73251e-163	7.7029e-164	-1.24467e-162	-1.95112e-163	7.77881e-163	9.27666e-163	-1.78612e-163	-5.22001e-163	7.36701e-163	2.49891e-163	1.7516e-163	-1.40974e-162	-1.31457e-163	-5.9557e-164	-1.7205e-163	-5.86692e-164	-1.17688e-162	-6.1327e-163	4.0393e-163	-3.06409e-163	-3.22676e-164	6.53669e-163	1.18788e-162	-4.31521e-165	-3.85327e-164	1.0213e-162	0
2.20392e-163	6.25087e-164	-2.04392e-164	-5.4755e-164	2.73251e-163	7.7029e-164	-1.24467e-162	-1.95112e-163	7.77881e-163	9.27666e-163	-1.78612e-163	-5.22001e-163	7.36701e-163	2.49891e-163	1.7516e-163	-1.40974e-162	-1.31457e-163	-5.9557e-164	-1.7205e-163	-5.86692e-164	-1.17688e-162	-6.1327e-163	4.0393e-163	-3.06409e-163	-3.22676e-164	6.53669e-163	1.18788e-162	-4.31521e-165	-3.85327e-164	1.0213e-162	0
2.20392e-163	6.25087e-164	-2.04392e-164	-5.4755e-164	2.73251e-163	7.7029e-164	-1.24467e-162	-1.95112e-163	7.77881e-163	9.27666e-163	-1.78612e-163	-5.22001e-163	7.36701e-163	2.49891e-163	1.7516e-163	-1.40974e-162	-1.31457e-163	-5.9557e-164	-1.7205e-163	-5.86692e-164	-1.17688e-162	-6.1327e-163	4.0393e-163	-3.06409e-163	-3.22676e-164	6.53669e-163	1.18788e-162	-4.31521e-165	-3.85327e-164	1.0213e-162	0
2.20392e-163	6.25087e-164	-2.04392e-164	-5.4755e-164	2.73251e-163	7.7029e-164	-1.24467e-162	-1.95112e-163	7.77881e-163	9.27666e-163	-1.78612e-163	-5.22001e-163	7.36701e-163	2.49891e-163	1.7516e-163	-1.40974e-162	-1.31457e-163	-5.9557e-164	-1.7205e-163	-5.86692e-164	-1.17688e-162	-6.1327e-163	4.0393e-163	-3.06409e-163	-3.22676e-164	6.53669e-163	1.18788e-162	-4.31521e-165	-3.85327e-164	1.0213e-162	0
2.20392e-163	6.25087e-164	-2.04392e-164	-5.4755e-164	2.73251e-163	7.7029e-164	-1.24467e-162	-1.95112e-163	7.77881e-163	9.27666e-163	-1.78612e-163	-5.22001e-163	7.36701e-163	2.49891e-163	1.7516e-163	-1.40974e-162	-1.31457e-163	-5.9557e-164	-1.7205e-163	-5.86692e-164	-1.17688e-162	-6.1327e-163	4.0393e-163	-3.06409e-163	-3.22676e-164	6.53669e-163	1.18788e-162	-4.31521e-165	-3.85327e-164	1.0213e-162	0
2.20392e-163	6.25087e-164	-2.04392e-164	-5.4755e-164	2.73251e-163	7.7029e-164	-1.24467e-162	-1.95112e-163	7.77881e-163	9.27666e-163	-1.78612e-163	-5.22001e-163	7.36701e-163	2.49891e-163	1.7516e-163	-1.40974e-162	-1.31457e-163	-5.9557e-164	-1.7205e-163	-5.86692e-164	-1.17688e-162	-6.1327e-163	4.0393e-163	-3.06409e-163	-3.22676e-164	6.53669e-163	1.18788e-162	-4.31521e-165	-3.85327e-164	1.0213e-162	0
2.20392e-163	6.25087e-164	-2.04392e-164	-5.4755e-164	2.73251e-163	7.7029e-164	-1.24467e-162	-1.95112e-163	7.77881e-163	9.27666e-163	-1.78612e-163	-5.22001e-163	7.36701e-163	2.49891e-163	1.7516e-163	-1.40974e-162	-1.31457e-163	-5.9557e-164	-1.7205e-163	-5.86692e-164	-1.17688e-162	-6.1327e-163	4.0393e-163	-3.06409e-163	-3.22676e-164	6.53669e-163	1.18788e-162	-4.31521e-165	-3.85327e-164	1.0213e-162	0
2.20392e-163	6.25087e-164	-2.04392e-164	-5.4755e-164	2.73251e-163	7.7029e-164	-1.24467e-162	-1.95112e-163	7.77881e-163	9.27666e-163	-1.78612e-163	-5.22001e-163	7.36701e-163	2.49891e-163	1.7516e-163	-1.40974e-162	-1.31457e-163	-5.9557e-164	-1.7205e-163	-5.86692e-164	-1.17688e-162	-6.1327e-163	4.0393e-163	-3.06409e-163	-3.22676e-164	6.53669e-163	1.18788e-162	-4.31521e-165	-3.85327e-164	1.0213e-162	0
2.20392e-163	6.25087e-164	-2.04392e-164	-5.4755e-164	2.73251e-163	7.7029e-164	-1.24467e-162	-1.95112e-163	7.77881e-163	9.27666e-163	-1.78612e-163	-5.22001e-163	7.36701e-163	2.49891e-163	1.7516e-163	-1.40974e-162	-1.31457e-163	-5.9557e-164	-1.7205e-163	-5.86692e-164	-1.17688e-162	-6.1327e-163	4.0393e-163	-3.06409e-163	-3.22676e-164	6.53669e-163	1.18788e-162	-4.31521e-165	-3.85327e-164	1.0213e-162	0
2.20392e-163	6.25087e-164	-2.04392e-164	-5.4755e-164	2.73251e-163	7.7029e-164	-1.24467e-162	-1.95112e-163	7.77881e-163	9.27666e-163	-1.78612e-163	-5.22001e-163	7.36701e-163	2.49891e-163	1.7516e-163	-1.40974e-162	-1.31457e-163	-5.9557e-164	-1.7205e-163	-5.86692e-164	-1.17688e-162	-6.1327e-163	4.0393e-163	-3.06409e-163	-3.22676e-164	6.53669e-163	1.18788e-162	-4.31521e-165	-3.85327e-164	1.0213e-162	0
2.20392e-163	6.25087e-164	-2.04392e-164	-5.4755e-164	2.73251e-163	7.7029e-164	-1.24467e-162	-1.95112e-163	7.77881e-163	9.27666e-163	-1.78612e-163	-5.22001e-163	7.36701e-163	2.49891e-163	1.7516e-163	-1.40974e-162	-1.31457e-163	-5.9557e-164	-1.7205e-163	-5.86692e-164	-1.17688e-162	-6.1327e-163	4.0393e-163	-3.06409e-163	-3.22676e-164	6.53669e-163	1.18788e-162	-4.31521e-165	-3.85327e-164	1.0213e-162	0
2.20392e-163	6.25087e-164	-2.04392e-164	-5.4755e-164	2.73251e-163	7.7029e-164	-1.24467e-162	-1.95112e-163	7.77881e-163	9.27666e-163	-1.78612e-163	-5.22001e-163	7.36701e-163	2.49891e-163	1.7516e-163	-1.40974e-162	-1.31457e-163	-5.9557e-164	-1.7205e-163	-5.86692e-164	-1.17688e-162	-6.1327e-163	4.0393e-163	-3.06409e-163	-3.22676e-164	6.53669e-163	1.18788e-162	-4.31521e-165	-3.85327e-164	1.0213e-162	0
2.20392e-163	6.25087e-164	-2.04392e-164	-5.4755e-164	2.73251e-163	7.7029e-164	-1.24467e-162	-1.95112e-163	7.77881e-163	9.27666e-163	-1.78612e-163	-5.22001e-163	7.36701e-163	2.49891e-163	1.7516e-163	-1.40974e-162	-1.31457e-163	-5.9557e-164	-1.7205e-163	-5.86692e-164	-1.17688e-162	-6.1327e-163	4.0393e-163	-3.06409e-163	-3.22676e-164	6.53669e-163	1.18788e-162	-4.31521e-165	-3.85327e-164	1.0213e-162	0
2.20392e-163	6.25087e-164	-2.04392e-164	-5.4755e-164	2.73251e-163	7.7029e-164	-1.24467e-162	-1.95112e-163	7.77881e-163	9.27666e-163	-1.78612e-163	-5.22001e-163	7.36701e-163	2.49891e-163	1.7516e-163	-1.40974e-162	-1.31457e-163	-5.9557e-164	-1.7205e-163	-5.86692e-164	-1.17688e-162	-6.1327e-163	4.0393e-163	-3.06409e-163	-3.22676e-164	6.53669e-163	1.18788e-162	-4.31521e-165	-3.85327e-164	1.0213e-162	0
2.20392e-163	6.25087e-164	-2.04392e-164	-5.4755e-164	2.73251e-163	7.7029e-164	-1.24467e-162	-1.95112e-163	7.77881e-163	9.27666e-163	-1.78612e-163	-5.22001e-163	7.36701e-163	2.49891e-163	1.7516e-163	-1.40974e-162	-1.31457e-163	-5.9557e-164	-1.7205e-163	-5.86692e-164	-1.17688e-162	-6.1327e-163	4.0393e-163	-3.06409e-163	-3.22676e-164	6.53669e-163	1.18788e-162	-4.31521e-165	-3.85327e-164	1.0213e-162	0
2.20392e-163	6.25087e-164	-2.04392e-164	-5.4755e-164	2.73251e-163	7.7029e-164	-1.24467e-162	-1.95112e-163	7.77881e-163	9.27666e-163	-1.78612e-163	-5.22001e-163	7.36701e-163	2.49891e-163	1.7516e-163	-1.40974e-162	-1.31457e-163	-5.9557e-164	-1.7205e-163	-5.86692e-164	-1.17688e-162	-6.1327e-163	4.0393e-163	-3.06409e-163	-3.22676e-164	6.53669e-163	1.18788e-162	-4.31521e-165	-3.85327e-164	1.0213e-162	0
2.20392e-163	6.25087e-164	-2.04392e-164	-5.4755e-164	2.73251e-163	7.7029e-164	-1.24467e-162	-1.95112e-163	7.77881e-163	9.27666e-163	-1.78612e-163	-5.22001e-163	7.36701e-163	2.49891e-163	1.7516e-163	-1.40974e-162	-1.31457e-163	-5.9557e-164	-1.7205e-163	-5.86692e-164	-1.17688e-162	-6.1327e-163	4.0393e-163	-3.06409e-163	-3.22676e-164	6.53669e-163	1.18788e-162	-4.31521e-165	-3.85327e-164	1.0213e-162	0
2.20392e-163	6.25087e-164	-2.04392e-164	-5.4755e-164	2.73251e-163	7.7029e-164	-1.24467e-162	-1.95112e-163	7.77881e-163	9.27666e-163	-1.78612e-163	-5.22001e-163	7.36701e-163	2.49891e-163	1.7516e-163	-1.40974e-162	-1.31457e-163	-5.9557e-164	-1.7205e-163	-5.86692e-164	-1.17688e-162	-6.1327e-163	4.0393e-163	-3.06409e-163	-3.22676e-164	6.53669e-163	1.18788e-162	-4.31521e-165	-3.85327e-164	1.0213e-162	0
2.20392e-163	6.25087e-164	-2.04392e-164	-5.4755e-164	2.73251e-163	7.7029e-164	-1.24467e-162	-1.95112e-163	7.77881e-163	9.27666e-163	-1.78612e-163	-5.22001e-163	7.36701e-163	2.49891e-163	1.7516e-163	-1.40974e-162	-1.31457e-163	-5.9557e-164	-1.7205e-163	-5.86692e-164	-1.17688e-162	-6.1327e-163	4.0393e-163	-3.06409e-163	-3.22676e-164	6.53669e-163	1.18788e-162	-4.31521e-165	-3.85327e-164	1.0213e-162	0
2.20392e-163	6.25087e-164	-2.04392e-164	-5.4755e-164	2.73251e-163	7.7029e-164	-1.24467e-162	-1.95112e-163	7.77881e-163	9.27666e-163	-1.78612e-163	-5.22001e-163	7.36701e-163	2.49891e-163	1.7516e-163	-1.40974e-162	-1.31457e-163	-5.9557e-164	-1.7205e-163	-5.86692e-164	-1.17688e-162	-6.1327e-163	4.0393e-163	-3.06409e-163	-3.22676e-164	6.53669e-163	1.18788e-162	-4.31521e-165	-3.85327e-164	1.0213e-162	0
2.20392e-163	6.25087e-164	-2.04392e-164	-5.4755e-164	2.73251e-163	7.7029e-164	-1.24467e-162	-1.95112e-163	7.77881e-163	9.27666e-163	-1.78612e-163	-5.22001e-163	7.36701e-163	2.49891e-163	1.7516e-163	-1.40974e-162	-1.31457e-163	-5.9557e-164	-1.7205e-163	-5.86692e-164	-1.17688e-162	-6.1327e-163	4.0393e-163	-3.06409e-163	-3.22676e-164	6.53669e-163	1.18788e-162	-4.31521e-165	-3.85327e-164	1.0213e-162	0
2.20392e-163	6.25087e-164	-2.04392e-164	-5.4755e-164	2.73251e-163	7.7029e-164	-1.24467e-162	-1.95112e-163	7.77881e-163	9.27666e-163	-1.78612e-163	-5.22001e-163	7.36701e-163	2.49891e-163	1.7516e-163	-1.40974e-162	-1.31457e-163	-5.9557e-164	-1.7205e-163	-5.86692e-164	-1.17688e-162	-6.1327e-163	4.0393e-163	-3.06409e-163	-3.22676e-164	6.53669e-163	1.18788e-162	-4.31521e-165	-3.85327e-164	1.0213e-162	0
2.20392e-163	6.25087e-164	-2.04392e-164	-5.4755e-164	2.73251e-163	7.7029e-164	-1.24467e-162	-1.95112e-163	7.77881e-163	9.27666e-163	-1.78612e-163	-5.22001e-163	7.36701e-163	2.49891e-163	1.7516e-163	-1.40974e-162	-1.31457e-163	-5.9557e-164	-1.7205e-163	-5.86692e-164	-1.17688e-162	-6.1327e-163	4.0393e-163	-3.06409e-163	-3.22676e-164	6.53669e-163	1.18788e-162	-4.31521e-165	-3.85327e-164	1.0213e-162	0
2.20392e-163	6.25087e-164	-2.04392e-164	-5.4755e-164	2.73251e-163	7.7029e-164	-1.24467e-162	-1.95112e-163	7.77881e-163	9.27666e-163	-1.78612e-163	-5.22001e-163	7.36701e-163	2.49891e-163	1.7516e-163	-1.40974e-162	-1.31457e-163	-5.9557e-164	-1.7205e-163	-5.86692e-164	-1.17688e-162	-6.1327e-163	4.0393e-163	-3.06409e-163	-3.22676e-164	6.53669e-163	1.18788e-162	-4.31521e-165	-3.85327e-164	1.0213e-162	0
2.20392e-163	6.25087e-164	-2.04392e-164	-5.4755e-164	2.73251e-163	7.7029e-164	-1.24467e-162	-1.95112e-163	7.77881e-163	9.27666e-163	-1.78612e-163	-5.22001e-163	7.36701e-163	2.49891e-163	1.7516e-163	-1.40974e-162	-1.31457e-163	-5.9557e-164	-1.7205e-163	-5.86692e-164	-1.17688e-162	-6.1327e-163	4.0393e-163	-3.06409e-163	-3.22676e-164	6.53669e-163	1.18788e-162	-4.31521e-165	-3.85327e-164	1.0213e-162	0
2.20392e-163	6.25087e-164	-2.04392e-164	-5.4755e-164	2.73251e-163	7.7029e-164	-1.24467e-162	-1.95112e-163	7.77881e-163	9.27666e-163	-1.78612e-163	-5.22001e-163	7.36701e-163	2.49891e-163	1.7516e-163	-1.40974e-162	-1.31457e-163	-5.9557e-164	-1.7205e-163	-5.86692e-164	-1.17688e-162	-6.1327e-163	4.0393e-163	-3.06409e-163	-3.22676e-164	6.53669e-163	1.18788e-162	-4.31521e-165	-3.85327e-164	1.0213e-162	0
2.20392e-163	6.25087e-164	-2.04392e-164	-5.4755e-164	2.73251e-163	7.7029e-164	-1.24467e-162	-1.95112e-163	7.77881e-163	9.27666e-163	-1.78612e-163	-5.22001e-163	7.36701e-163	2.49891e-163	1.7516e-163	-1.40974e-162	-1.31457e-163	-5.9557e-164	-1.7205e-163	-5.86692e-164	-1.17688e-162	-6.1327e-163	4.0393e-163	-3.06409e-163	-3.22676e-164	6.53669e-163	1.18788e-162	-4.31521e-165	-3.85327e-164	1.0213e-162	0
2.20392e-163	6.25087e-164	-2.04392e-164	-5.4755e-164	2.73251e-163	7.7029e-164	-1.24467e-162	-1.95112e-163	7.77881e-163	9.27666e-163	-1.78612e-163	-5.22001e-163	7.36701e-163	2.49891e-163	1.7516e-163	-1.40974e-162	-1.31457e-163	-5.9557e-164	-1.7205e-163	-5.86692e-164	-1.17688e-162	-6.1327e-163	4.0393e-163	-3.06409e-163	-3.22676e-164	6.53669e-163	1.18788e-162	-4.31521e-165	-3.85327e-164	1.0213e-162	0
2.20392e-163	6.25087e-164	-2.04392e-164	-5.4755e-164	2.73251e-163	7.7029e-164	-1.24467e-162	-1.95112e-163	7.77881e-163	9.27666e-163	-1.78612e-163	-5.22001e-163	7.36701e-163	2.49891e-163	1.7516e-163	-1.40974e-162	-1.31457e-163	-5.9557e-164	-1.7205e-163	-5.86692e-164	-1.17688e-162	-6.1327e-163	4.0393e-163	-3.06409e-163	-3.22676e-164	6.53669e-163	1.18788e-162	-4.31521e-165	-3.85327e-164	1.0213e-162	0
2.20392e-163	6.25087e-164	-2.04392e-164	-5.4755e-164	2.73251e-163	7.7029e-164	-1.24467e-162	-1.95112e-163	7.77881e-163	9.27666e-163	-1.78612e-163	-5.22001e-163	7.36701e-163	2.49891e-163	1.7516e-163	-1.40974e-162	-1.31457e-163	-5.9557e-164	-1.7205e-163	-5.86692e-164	-1.17688e-162	-6.1327e-163	4.0393e-163	-3.06409e-163	-3.22676e-164	6.53669e-163	1.18788e-162	-4.31521e-165	-3.85327e-164	1.0213e-162	0
2.20392e-163	6.25087e-164	-2.04392e-164	-5.4755e-164	2.73251e-163	7.7029e-164	-1.24467e-162	-1.95112e-163	7.77881e-163	9.27666e-163	-1.78612e-163	-5.22001e-163	7.36701e-163	2.49891e-163	1.7516e-163	-1.40974e-162	-1.31457e-163	-5.9557e-164	-1.7205e-163	-5.86692e-164	-1.17688e-162	-6.1327e-163	4.0393e-163	-3.06409e-163	-3.22676e-164	6.53669e-163	1.18788e-162	-4.31521e-165	-3.85327e-164	1.0213e-162	0
2.20392e-163	6.25087e-164	-2.04392e-164	-5.4755e-164	2.73251e-163	7.7029e-164	-1.24467e-162	-1.95112e-163	7.77881e-163	9.27666e-163	-1.78612e-163	-5.22001e-163	7.36701e-163	2.49891e-163	1.7516e-163	-1.40974e-162	-1.31457e-163	-5.9557e-164	-1.7205e-163	-5.86692e-164	-1.17688e-162	-6.1327e-163	4.0393e-163	-3.06409e-163	-3.22676e-164	6.53669e-163	1.18788e-162	-4.31521e-165	-3.85327e-164	1.0213e-162	0
2.20392e-163	6.25087e-164	-2.04392e-164	-5.4755e-164	2.73251e-163	7.7029e-164	-1.24467e-162	-1.95112e-163	7.77881e-163	9.27666e-163	-1.78612e-163	-5.22001e-163	7.36701e-163	2.49891e-163	1.7516e-163	-1.40974e-162	-1.31457e-163	-5.9557e-164	-1.7205e-163	-5.86692e-164	-1.17688e-162	-6.1327e-163	4.0393e-163	-3.06409e-163	-3.22676e-164	6.53669e-163	1.18788e-162	-4.31521e-165	-3.85327e-164	1.0213e-162	0
2.20392e-163	6.25087e-164	-2.04392e-164	-5.4755e-164	2.73251e-163	7.7029e-164	-1.24467e-162	-1.95112e-163	7.77881e-163	9.27666e-163	-1.78612e-163	-5.22001e-163	7.36701e-163	2.49891e-163	1.7516e-163	-1.40974e-162	-1.31457e-163	-5.9557e-164	-1.7205e-163	-5.86692e-164	-1.17688e-162	-6.1327e-163	4.0393e-163	-3.06409e-163	-3.22676e-164	6.53669e-163	1.18788e-162	-4.31521e-165	-3.85327e-164	1.0213e-162	0
2.20392e-163	6.25087e-164	-2.04392e-164	-5.4755e-164	2.73251e-163	7.7029e-164	-1.24467e-162	-1.95112e-163	7.77881e-163	9.27666e-163	-1.78612e-163	-5.22001e-163	7.36701e-163	2.49891e-163	1.7516e-163	-1.40974e-162	-1.31457e-163	-5.9557e-164	-1.7205e-163	-5.86692e-164	-1.17688e-162	-6.1327e-163	4.0393e-163	-3.06409e-163	-3.22676e-164	6.53669e-163	1.18788e-162	-4.31521e-165	-3.85327e-164	1.0213e-162	0
2.20392e-163	6.25087e-164	-2.04392e-164	-5.4755e-164	2.73251e-163	7.7029e-164	-1.24467e-162	-1.95112e-163	7.77881e-163	9.27666e-163	-1.78612e-163	-5.22001e-163	7.36701e-163	2.49891e-163	1.7516e-163	-1.40974e-162	-1.31457e-163	-5.9557e-164	-1.7205e-163	-5.86692e-164	-1.17688e-162	-6.1327e-163	4.0393e-163	-3.06409e-163	-3.22676e-164	6.53669e-163	1.18788e-162	-4.31521e-165	-3.85327e-164	1.0213e-162	0
2.20392e-163	6.25087e-164	-2.04392e-164	-5.4755e-164	2.73251e-163	7.7029e-164	-1.24467e-162	-1.95112e-163	7.77881e-163	9.27666e-163	-1.78612e-163	-5.22001e-163	7.36701e-163	2.49891e-163	1.7516e-163	-1.40974e-162	-1.31457e-163	-5.9557e-164	-1.7205e-163	-5.86692e-164	-1.17688e-162	-6.1327e-163	4.0393e-163	-3.06409e-163	-3.22676e-164	6.53669e-163	1.18788e-162	-4.31521e-165	-3.85327e-164	1.0213e-162	0
2.20392e-163	6.25087e-164	-2.04392e-164	-5.4755e-164	2.73251e-163	7.7029e-164	-1.24467e-162	-1.95112e-163	7.77881e-163	9.27666e-163	-1.78612e-163	-5.22001e-163	7.36701e-163	2.49891e-163	1.7516e-163	-1.40974e-162	-1.31457e-163	-5.9557e-164	-1.7205e-163	-5.86692e-164	-1.17688e-162	-6.1327e-163	4.0393e-163	-3.06409e-163	-3.22676e-164	6.53669e-163	1.18788e-162	-4.31521e-165	-3.85327e-164	1.0213e-162	0
2.20392e-163	6.25087e-164	-2.04392e-164	-5.4755e-164	2.73251e-163	7.7029e-164	-1.24467e-162	-1.95112e-163	7.77881e-163	9.27666e-163	-1.78612e-163	-5.22001e-163	7.36701e-163	2.49891e-163	1.7516e-163	-1.40974e-162	-1.31457e-163	-5.9557e-164	-1.7205e-163	-5.86692e-164	-1.17688e-162	-6.1327e-163	4.0393e-163	-3.06409e-163	-3.22676e-164	6.53669e-163	1.18788e-162	-4.31521e-165	-3.85327e-164	1.0213e-162	0
2.20392e-163	6.25087e-164	-2.04392e-164	-5.4755e-164	2.73251e-163	7.7029e-164	-1.24467e-162	-1.95112e-163	7.77881e-163	9.27666e-163	-1.78612e-163	-5.22001e-163	7.36701e-163	2.49891e-163	1.7516e-163	-1.40974e-162	-1.31457e-163	-5.9557e-164	-1.7205e-163	-5.86692e-164	-1.17688e-162	-6.1327e-163	4.0393e-163	-3.06409e-163	-3.22676e-164	6.53669e-163	1.18788e-162	-4.31521e-165	-3.85327e-164	1.0213e-162	0
2.20392e-163	6.25087e-164	-2.04392e-164	-5.4755e-164	2.73251e-163	7.7029e-164	-1.24467e-162	-1.95112e-163	7.77881e-163	9.27666e-163	-1.78612e-163	-5.22001e-163	7.36701e-163	2.49891e-163	1.7516e-163	-1.40974e-162	-1.31457e-163	-5.9557e-164	-1.7205e-163	-5.86692e-164	-1.17688e-162	-6.1327e-163	4.0393e-163	-3.06409e-163	-3.22676e-164	6.53669e-163	1.18788e-162	-4.31521e-165	-3.85327e-164	1.0213e-162	0
2.20392e-163	6.25087e-164	-2.04392e-164	-5.4755e-164	2.73251e-163	7.7029e-164	-1.24467e-162	-1.95112e-163	7.77881e-163	9.27666e-163	-1.78612e-163	-5.22001e-163	7.36701e-163	2.49891e-163	1.7516e-163	-1.40974e-162	-1.31457e-163	-5.9557e-164	-1.7205e-163	-5.86692e-164	-1.17688e-162	-6.1327e-163	4.0393e-163	-3.06409e-163	-3.22676e-164	6.53669e-163	1.18788e-162	-4.31521e-165	-3.85327e-164	1.0213e-162	0
2.20392e-163	6.25087e-164	-2.04392e-164	-5.4755e-164	2.73251e-163	7.7029e-164	-1.24467e-162	-1.95112e-163	7.77881e-163	9.27666e-163	-1.78612e-163	-5.22001e-163	7.36701e-163	2.49891e-163	1.7516e-163	-1.40974e-162	-1.31457e-163	-5.9557e-164	-1.7205e-163	-5.86692e-164	-1.17688e-162	-6.1327e-163	4.0393e-163	-3.06409e-163	-3.22676e-164	6.53669e-163	1.18788e-162	-4.31521e-165	-3.85327e-164	1.0213e-162	0
2.20392e-163	6.25087e-164	-2.04392e-164	-5.4755e-164	2.73251e-163	7.7029e-164	-1.24467e-162	-1.95112e-163	7.77881e-163	9.27666e-163	-1.78612e-163	-5.22001e-163	7.36701e-163	2.49891e-163	1.7516e-163	-1.40974e-162	-1.31457e-163	-5.9557e-164	-1.7205e-163	-5.86692e-164	-1.17688e-162	-6.1327e-163	4.0393e-163	-3.06409e-163	-3.22676e-164	6.53669e-163	1.18788e-162	-4.31521e-165	-3.85327e-164	1.0213e-162	0
2.20392e-163	6.25087e-164	-2.04392e-164	-5.4755e-164	2.73251e-163	7.7029e-164	-1.24467e-162	-1.95112e-163	7.77881e-163	9.27666e-163	-1.78612e-163	-5.22001e-163	7.36701e-163	2.49891e-163	1.7516e-163	-1.40974e-162	-1.31457e-163	-5.9557e-164	-1.7205e-163	-5.86692e-164	-1.17688e-162	-6.1327e-163	4.0393e-163	-3.06409e-163	-3.22676e-164	6.53669e-163	1.18788e-162	-4.31521e-165	-3.85327e-164	1.0213e-162	0
2.20392e-163	6.25087e-164	-2.04392e-164	-5.4755e-164	2.73251e-163	7.7029e-164	-1.24467e-162	-1.95112e-163	7.77881e-163	9.27666e-163	-1.78612e-163	-5.22001e-163	7.36701e-163	2.49891e-163	1.7516e-163	-1.40974e-162	-1.31457e-163	-5.9557e-164	-1.7205e-163	-5.86692e-164	-1.17688e-162	-6.1327e-163	4.0393e-163	-3.06409e-163	-3.22676e-164	6.53669e-163	1.18788e-162	-4.31521e-165	-3.85327e-164	1.0213e-162	0
2.20392e-163	6.25087e-164	-2.04392e-164	-5.4755e-164	2.73251e-163	7.7029e-164	-1.24467e-162	-1.95112e-163	7.77881e-163	9.27666e-163	-1.78612e-163	-5.22001e-163	7.36701e-163	2.49891e-163	1.7516e-163	-1.40974e-162	-1.31457e-163	-5.9557e-164	-1.7205e-163	-5.86692e-164	-1.17688e-162	-6.1327e-163	4.0393e-163	-3.06409e-163	-3.22676e-164	6.53669e-163	1.18788e-162	-4.31521e-165	-3.85327e-164	1.0213e-162	0
2.20392e-163	6.25087e-164	-2.04392e-164	-5.4755e-164	2.73251e-163	7.7029e-164	-1.24467e-162	-1.95112e-163	7.77881e-163	9.27666e-163	-1.78612e-163	-5.22001e-163	7.36701e-163	2.49891e-163	1.7516e-163	-1.40974e-162	-1.31457e-163	-5.9557e-164	-1.7205e-163	-5.86692e-164	-1.17688e-162	-6.1327e-163	4.0393e-163	-3.06409e-163	-3.22676e-164	6.53669e-163	1.18788e-162	-4.31521e-165	-3.85327e-164	1.0213e-162	0
2.20392e-163	6.25087e-164	-2.04392e-164	-5.4755e-164	2.73251e-163	7.7029e-164	-1.24467e-162	-1.95112e-163	7.77881e-163	9.27666e-163	-1.78612e-163	-5.22001e-163	7.36701e-163	2.49891e-163	1.7516e-163	-1.40974e-162	-1.31457e-163	-5.9557e-164	-1.7205e-163	-5.86692e-164	-1.17688e-162	-6.1327e-163	4.0393e-163	-3.06409e-163	-3.22676e-164	6.53669e-163	1.18788e-162	-4.31521e-165	-3.85327e-164	1.0213e-162	0
2.20392e-163	6.25087e-164	-2.04392e-164	-5.4755e-164	2.73251e-163	7.7029e-164	-1.24467e-162	-1.95112e-163	7.77881e-163	9.27666e-163	-1.78612e-163	-5.22001e-163	7.36701e-163	2.49891e-163	1.7516e-163	-1.40974e-162	-1.31457e-163	-5.9557e-164	-1.7205e-163	-5.86692e-164	-1.17688e-162	-6.1327e-163	4.0393e-163	-3.06409e-163	-3.22676e-164	6.53669e-163	1.18788e-162	-4.31521e-165	-3.85327e-164	1.0213e-162	0
2.20392e-163	6.25087e-164	-2.04392e-164	-5.4755e-164	2.73251e-163	7.7029e-164	-1.24467e-162	-1.95112e-163	7.77881e-163	9.27666e-163	-1.78612e-163	-5.22001e-163	7.36701e-163	2.49891e-163	1.7516e-163	-1.40974e-162	-1.31457e-163	-5.9557e-164	-1.7205e-163	-5.86692e-164	-1.17688e-162	-6.1327e-163	4.0393e-163	-3.06409e-163	-3.22676e-164	6.53669e-163	1.18788e-162	-4.31521e-165	-3.85327e-164	1.0213e-162	0
2.20392e-163	6.25087e-164	-2.04392e-164	-5.4755e-164	2.73251e-163	7.7029e-164	-1.24467e-162	-1.95112e-163	7.77881e-163	9.27666e-163	-1.78612e-163	-5.22001e-163	7.36701e-163	2.49891e-163	1.7516e-163	-1.40974e-162	-1.31457e-163	-5.9557e-164	-1.7205e-163	-5.86692e-164	-1.17688e-162	-6.1327e-163	4.0393e-163	-3.06409e-163	-3.22676e-164	6.53669e-163	1.18788e-162	-4.31521e-165	-3.85327e-164	1.0213e-162	0
2.20392e-163	6.25087e-164	-2.04392e-164	-5.4755e-164	2.73251e-163	7.7029e-164	-1.24467e-162	-1.95112e-163	7.77881e-163	9.27666e-163	-1.78612e-163	-5.22001e-163	7.36701e-163	2.49891e-163	1.7516e-163	-1.40974e-162	-1.31457e-163	-5.9557e-164	-1.7205e-163	-5.86692e-164	-1.17688e-162	-6.1327e-163	4.0393e-163	-3.06409e-163	-3.22676e-164	6.53669e-163	1.18788e-162	-4.31521e-165	-3.85327e-164	1.0213e-162	0
2.20392e-163	6.25087e-164	-2.04392e-164	-5.4755e-164	2.73251e-163	7.7029e-164	-1.24467e-162	-1.95112e-163	7.77881e-163	9.27666e-163	-1.78612e-163	-5.22001e-163	7.36701e-163	2.49891e-163	1.7516e-163	-1.40974e-162	-1.31457e-163	-5.9557e-164	-1.7205e-163	-5.86692e-164	-1.17688e-162	-6.1327e-163	4.0393e-163	-3.06409e-163	-3.22676e-164	6.53669e-163	1.18788e-162	-4.31521e-165	-3.85327e-164	1.0213e-162	0
2.20392e-163	6.25087e-164	-2.04392e-164	-5.4755e-164	2.73251e-163	7.7029e-164	-1.24467e-162	-1.95112e-163	7.77881e-163	9.27666e-163	-1.78612e-163	-5.22001e-163	7.36701e-163	2.49891e-163	1.7516e-163	-1.40974e-162	-1.31457e-163	-5.9557e-164	-1.7205e-163	-5.86692e-164	-1.17688e-162	-6.1327e-163	4.0393e-163	-3.06409e-163	-3.22676e-164	6.53669e-163	1.18788e-162	-4.31521e-165	-3.85327e-164	1.0213e-162	0
2.20392e-163	6.25087e-164	-2.04392e-164	-5.4755e-164	2.73251e-163	7.7029e-164	-1.24467e-162	-1.95112e-163	7.77881e-163	9.27666e-163	-1.78612e-163	-5.22001e-163	7.36701e-163	2.49891e-163	1.7516e-163	-1.40974e-162	-1.31457e-163	-5.9557e-164	-1.7205e-163	-5.86692e-164	-1.17688e-162	-6.1327e-163	4.0393e-163	-3.06409e-163	-3.22676e-164	6.53669e-163	1.18788e-162	-4.31521e-165	-3.85327e-164	1.0213e-162	0
2.20392e-163	6.25087e-164	-2.04392e-164	-5.4755e-164	2.73251e-163	7.7029e-164	-1.24467e-162	-1.95112e-163	7.77881e-163	9.27666e-163	-1.78612e-163	-5.22001e-163	7.36701e-163	2.49891e-163	1.7516e-163	-1.40974e-162	-1.31457e-163	-5.9557e-164	-1.7205e-163	-5.86692e-164	-1.17688e-162	-6.1327e-163	4.0393e-163	-3.06409e-163	-3.22676e-164	6.53669e-163	1.18788e-162	-4.31521e-165	-3.85327e-164	1.0213e-162	0
2.20392e-163	6.25087e-164	-2.04392e-164	-5.4755e-164	2.73251e-163	7.7029e-164	-1.24467e-162	-1.95112e-163	7.77881e-163	9.27666e-163	-1.78612e-163	-5.22001e-163	7.36701e-163	2.49891e-163	1.7516e-163	-1.40974e-162	-1.31457e-163	-5.9557e-164	-1.7205e-163	-5.86692e-164	-1.17688e-162	-6.1327e-163	4.0393e-163	-3.06409e-163	-3.22676e-164	6.53669e-163	1.18788e-162	-4.31521e-165	-3.85327e-164	1.0213e-162	0
2.20392e-163	6.25087e-164	-2.04392e-164	-5.4755e-164	2.73251e-163	7.7029e-164	-1.24467e-162	-1.95112e-163	7.77881e-163	9.27666e-163	-1.78612e-163	-5.22001e-163	7.36701e-163	2.49891e-163	1.7516e-163	-1.40974e-162	-1.31457e-163	-5.9557e-164	-1.7205e-163	-5.86692e-164	-1.17688e-162	-6.1327e-163	4.0393e-163	-3.06409e-163	-3.22676e-164	6.53669e-163	1.18788e-162	-4.31521e-165	-3.85327e-164	1.0213e-162	0
2.20392e-163	6.25087e-164	-2.04392e-164	-5.4755e-164	2.73251e-163	7.7029e-164	-1.24467e-162	-1.95112e-163	7.77881e-163	9.27666e-163	-1.78612e-163	-5.22001e-163	7.36701e-163	2.49891e-163	1.7516e-163	-1.40974e-162	-1.31457e-163	-5.9557e-164	-1.7205e-163	-5.86692e-164	-1.17688e-162	-6.1327e-163	4.0393e-163	-3.06409e-163	-3.22676e-164	6.53669e-163	1.18788e-162	-4.31521e-165	-3.85327e-164	1.0213e-162	0
2.20392e-163	6.25087e-164	-2.04392e-164	-5.4755e-164	2.73251e-163	7.7029e-164	-1.24467e-162	-1.95112e-163	7.77881e-163	9.27666e-163	-1.78612e-163	-5.22001e-163	7.36701e-163	2.49891e-163	1.7516e-163	-1.40974e-162	-1.31457e-163	-5.9557e-164	-1.7205e-163	-5.86692e-164	-1.17688e-162	-6.1327e-163	4.0393e-163	-3.06409e-163	-3.22676e-164	6.53669e-163	1.18788e-162	-4.31521e-165	-3.85327e-164	1.0213e-162	0
2.20392e-163	6.25087e-164	-2.04392e-164	-5.4755e-164	2.73251e-163	7.7029e-164	-1.24467e-162	-1.95112e-163	7.77881e-163	9.27666e-163	-1.78612e-163	-5.22001e-163	7.36701e-163	2.49891e-163	1.7516e-163	-1.40974e-162	-1.31457e-163	-5.9557e-164	-1.7205e-163	-5.86692e-164	-1.17688e-162	-6.1327e-163	4.0393e-163	-3.06409e-163	-3.22676e-164	6.53669e-163	1.18788e-162	-4.31521e-165	-3.85327e-164	1.0213e-162	0
2.20392e-163	6.25087e-164	-2.04392e-164	-5.4755e-164	2.73251e-163	7.7029e-164	-1.24467e-162	-1.95112e-163	7.77881e-163	9.27666e-163	-1.78612e-163	-5.22001e-163	7.36701e-163	2.49891e-163	1.7516e-163	-1.40974e-162	-1.31457e-163	-5.9557e-164	-1.7205e-163	-5.86692e-164	-1.17688e-162	-6.1327e-163	4.0393e-163	-3.06409e-163	-3.22676e-164	6.53669e-163	1.18788e-162	-4.31521e-165	-3.85327e-164	1.0213e-162	0
2.20392e-163	6.25087e-164	-2.04392e-164	-5.4755e-164	2.73251e-163	7.7029e-164	-1.24467e-162	-1.95112e-163	7.77881e-163	9.27666e-163	-1.78612e-163	-5.22001e-163	7.36701e-163	2.49891e-163	1.7516e-163	-1.40974e-162	-1.31457e-163	-5.9557e-164	-1.7205e-163	-5.86692e-164	-1.17688e-162	-6.1327e-163	4.0393e-163	-3.06409e-163	-3.22676e-164	6.53669e-163	1.18788e-162	-4.31521e-165	-3.85327e-164	1.0213e-162	0
2.20392e-163	6.25087e-164	-2.04392e-164	-5.4755e-164	2.73251e-163	7.7029e-164	-1.24467e-162	-1.95112e-163	7.77881e-163	9.27666e-163	-1.78612e-163	-5.22001e-163	7.36701e-163	2.49891e-163	1.7516e-163	-1.40974e-162	-1.31457e-163	-5.9557e-164	-1.7205e-163	-5.86692e-164	-1.17688e-162	-6.1327e-163	4.0393e-163	-3.06409e-163	-3.22676e-164	6.53669e-163	1.18788e-162	-4.31521e-165	-3.85327e-164	1.0213e-162	0
2.20392e-163	6.25087e-164	-2.04392e-164	-5.4755e-164	2.73251e-163	7.7029e-164	-1.24467e-162	-1.95112e-163	7.77881e-163	9.27666e-163	-1.78612e-163	-5.22001e-163	7.36701e-163	2.49891e-163	1.7516e-163	-1.40974e-162	-1.31457e-163	-5.9557e-164	-1.7205e-163	-5.86692e-164	-1.17688e-162	-6.1327e-163	4.0393e-163	-3.06409e-163	-3.22676e-164	6.53669e-163	1.18788e-162	-4.31521e-165	-3.85327e-164	1.0213e-162	0
2.20392e-163	6.25087e-164	-2.04392e-164	-5.4755e-164	2.73251e-163	7.7029e-164	-1.24467e-162	-1.95112e-163	7.77881e-163	9.27666e-163	-1.78612e-163	-5.22001e-163	7.36701e-163	2.49891e-163	1.7516e-163	-1.40974e-162	-1.31457e-163	-5.9557e-164	-1.7205e-163	-5.86692e-164	-1.17688e-162	-6.1327e-163	4.0393e-163	-3.06409e-163	-3.22676e-164	6.53669e-163	1.18788e-162	-4.31521e-165	-3.85327e-164	1.0213e-162	0
2.20392e-163	6.25087e-164	-2.04392e-164	-5.4755e-164	2.73251e-163	7.7029e-164	-1.24467e-162	-1.95112e-163	7.77881e-163	9.27666e-163	-1.78612e-163	-5.22001e-163	7.36701e-163	2.49891e-163	1.7516e-163	-1.40974e-162	-1.31457e-163	-5.9557e-164	-1.7205e-163	-5.86692e-164	-1.17688e-162	-6.1327e-163	4.0393e-163	-3.06409e-163	-3.22676e-164	6.53669e-163	1.18788e-162	-4.31521e-165	-3.85327e-164	1.0213e-162	0
2.20392e-163	6.25087e-164	-2.04392e-164	-5.4755e-164	2.73251e-163	7.7029e-164	-1.24467e-162	-1.95112e-163	7.77881e-163	9.27666e-163	-1.78612e-163	-5.22001e-163	7.36701e-163	2.49891e-163	1.7516e-163	-1.40974e-162	-1.31457e-163	-5.9557e-164	-1.7205e-163	-5.86692e-164	-1.17688e-162	-6.1327e-163	4.0393e-163	-3.06409e-163	-3.22676e-164	6.53669e-163	1.18788e-162	-4.31521e-165	-3.85327e-164	1.0213e-162	0
2.20392e-163	6.25087e-164	-2.04392e-164	-5.4755e-164	2.73251e-163	7.7029e-164	-1.24467e-162	-1.95112e-163	7.77881e-163	9.27666e-163	-1.78612e-163	-5.22001e-163	7.36701e-163	2.49891e-163	1.7516e-163	-1.40974e-162	-1.31457e-163	-5.9557e-164	-1.7205e-163	-5.86692e-164	-1.17688e-162	-6.1327e-163	4.0393e-163	-3.06409e-163	-3.22676e-164	6.53669e-163	1.18788e-162	-4.31521e-165	-3.85327e-164	1.0213e-162	0
2.20392e-163	6.25087e-164	-2.04392e-164	-5.4755e-164	2.73251e-163	7.7029e-164	-1.24467e-162	-1.95112e-163	7.77881e-163	9.27666e-163	-1.78612e-163	-5.22001e-163	7.36701e-163	2.49891e-163	1.7516e-163	-1.40974e-162	-1.31457e-163	-5.9557e-164	-1.7205e-163	-5.86692e-164	-1.17688e-162	-6.1327e-163	4.0393e-163	-3.06409e-163	-3.22676e-164	6.53669e-163	1.18788e-162	-4.31521e-165	-3.85327e-164	1.0213e-162	0
2.20392e-163	6.25087e-164	-2.04392e-164	-5.4755e-164	2.73251e-163	7.7029e-164	-1.24467e-162	-1.95112e-163	7.77881e-163	9.27666e-163	-1.78612e-163	-5.22001e-163	7.36701e-163	2.49891e-163	1.7516e-163	-1.40974e-162	-1.31457e-163	-5.9557e-164	-1.7205e-163	-5.86692e-164	-1.17688e-162	-6.1327e-163	4.0393e-163	-3.06409e-163	-3.22676e-164	6.53669e-163	1.18788e-162	-4.31521e-165	-3.85327e-164	1.0213e-162	0
2.20392e-163	6.25087e-164	-2.04392e-164	-5.4755e-164	2.73251e-163	7.7029e-164	-1.24467e-162	-1.95112e-163	7.77881e-163	9.27666e-163	-1.78612e-163	-5.22001e-163	7.36701e-163	2.49891e-163	1.7516e-163	-1.40974e-162	-1.31457e-163	-5.9557e-164	-1.7205e-163	-5.86692e-164	-1.17688e-162	-6.1327e-163	4.0393e-163	-3.06409e-163	-3.22676e-164	6.53669e-163	1.18788e-162	-4.31521e-165	-3.85327e-164	1.0213e-162	0
2.20392e-163	6.25087e-164	-2.04392e-164	-5.4755e-164	2.73251e-163	7.7029e-164	-1.24467e-162	-1.95112e-163	7.77881e-163	9.27666e-163	-1.78612e-163	-5.22001e-163	7.36701e-163	2.49891e-163	1.7516e-163	-1.40974e-162	-1.31457e-163	-5.9557e-164	-1.7205e-163	-5.86692e-164	-1.17688e-162	-6.1327e-163	4.0393e-163	-3.06409e-163	-3.22676e-164	6.53669e-163	1.18788e-162	-4.31521e-165	-3.85327e-164	1.0213e-162	0
2.20392e-163	6.25087e-164	-2.04392e-164	-5.4755e-164	2.73251e-163	7.7029e-164	-1.24467e-162	-1.95112e-163	7.77881e-163	9.27666e-163	-1.78612e-163	-5.22001e-163	7.36701e-163	2.49891e-163	1.7516e-163	-1.40974e-162	-1.31457e-163	-5.9557e-164	-1.7205e-163	-5.86692e-164	-1.17688e-162	-6.1327e-163	4.0393e-163	-3.06409e-163	-3.22676e-164	6.53669e-163	1.18788e-162	-4.31521e-165	-3.85327e-164	1.0213e-162	0
2.20392e-163	6.25087e-164	-2.04392e-164	-5.4755e-164	2.73251e-163	7.7029e-164	-1.24467e-162	-1.95112e-163	7.77881e-163	9.27666e-163	-1.78612e-163	-5.22001e-163	7.36701e-163	2.49891e-163	1.7516e-163	-1.40974e-162	-1.31457e-163	-5.9557e-164	-1.7205e-163	-5.86692e-164	-1.17688e-162	-6.1327e-163	4.0393e-163	-3.06409e-163	-3.22676e-164	6.53669e-163	1.18788e-162	-4.31521e-165	-3.85327e-164	1.0213e-162	0
2.20392e-163	6.25087e-164	-2.04392e-164	-5.4755e-164	2.73251e-163	7.7029e-164	-1.24467e-162	-1.95112e-163	7.77881e-163	9.27666e-163	-1.78612e-163	-5.22001e-163	7.36701e-163	2.49891e-163	1.7516e-163	-1.40974e-162	-1.31457e-163	-5.9557e-164	-1.7205e-163	-5.86692e-164	-1.17688e-162	-6.1327e-163	4.0393e-163	-3.06409e-163	-3.22676e-164	6.53669e-163	1.18788e-162	-4.31521e-165	-3.85327e-164	1.0213e-162	0
2.20392e-163	6.25087e-164	-2.04392e-164	-5.4755e-164	2.73251e-163	7.7029e-164	-1.24467e-162	-1.95112e-163	7.77881e-163	9.27666e-163	-1.78612e-163	-5.22001e-163	7.36701e-163	2.49891e-163	1.7516e-163	-1.40974e-162	-1.31457e-163	-5.9557e-164	-1.7205e-163	-5.86692e-164	-1.17688e-162	-6.1327e-163	4.0393e-163	-3.06409e-163	-3.22676e-164	6.53669e-163	1.18788e-162	-4.31521e-165	-3.85327e-164	1.0213e-162	0
2.20392e-163	6.25087e-164	-2.04392e-164	-5.4755e-164	2.73251e-163	7.7029e-164	-1.24467e-162	-1.95112e-163	7.77881e-163	9.27666e-163	-1.78612e-163	-5.22001e-163	7.36701e-163	2.49891e-163	1.7516e-163	-1.40974e-162	-1.31457e-163	-5.9557e-164	-1.7205e-163	-5.86692e-164	-1.17688e-162	-6.1327e-163	4.0393e-163	-3.06409e-163	-3.22676e-164	6.53669e-163	1.18788e-162	-4.31521e-165	-3.85327e-164	1.0213e-162	0
2.20392e-163	6.25087e-164	-2.04392e-164	-5.4755e-164	2.73251e-163	7.7029e-164	-1.24467e-162	-1.95112e-163	7.77881e-163	9.27666e-163	-1.78612e-163	-5.22001e-163	7.36701e-163	2.49891e-163	1.7516e-163	-1.40974e-162	-1.31457e-163	-5.9557e-164	-1.7205e-163	-5.86692e-164	-1.17688e-162	-6.1327e-163	4.0393e-163	-3.06409e-163	-3.22676e-164	6.53669e-163	1.18788e-162	-4.31521e-165	-3.85327e-164	1.0213e-162	0
2.20392e-163	6.25087e-164	-2.04392e-164	-5.4755e-164	2.73251e-163	7.7029e-164	-1.24467e-162	-1.95112e-163	7.77881e-163	9.27666e-163	-1.78612e-163	-5.22001e-163	7.36701e-163	2.49891e-163	1.7516e-163	-1.40974e-162	-1.31457e-163	-5.9557e-164	-1.7205e-163	-5.86692e-164	-1.17688e-162	-6.1327e-163	4.0393e-163	-3.06409e-163	-3.22676e-164	6.53669e-163	1.18788e-162	-4.31521e-165	-3.85327e-164	1.0213e-162	0
2.20392e-163	6.25087e-164	-2.04392e-164	-5.4755e-164	2.73251e-163	7.7029e-164	-1.24467e-162	-1.95112e-163	7.77881e-163	9.27666e-163	-1.78612e-163	-5.22001e-163	7.36701e-163	2.49891e-163	1.7516e-163	-1.40974e-162	-1.31457e-163	-5.9557e-164	-1.7205e-163	-5.86692e-164	-1.17688e-162	-6.1327e-163	4.0393e-163	-3.06409e-163	-3.22676e-164	6.53669e-163	1.18788e-162	-4.31521e-165	-3.85327e-164	1.0213e-162	0
2.20392e-163	6.25087e-164	-2.04392e-164	-5.4755e-164	2.73251e-163	7.7029e-164	-1.24467e-162	-1.95112e-163	7.77881e-163	9.27666e-163	-1.78612e-163	-5.22001e-163	7.36701e-163	2.49891e-163	1.7516e-163	-1.40974e-162	-1.31457e-163	-5.9557e-164	-1.7205e-163	-5.86692e-164	-1.17688e-162	-6.1327e-163	4.0393e-163	-3.06409e-163	-3.22676e-164	6.53669e-163	1.18788e-162	-4.31521e-165	-3.85327e-164	1.0213e-162	0
2.20392e-163	6.25087e-164	-2.04392e-164	-5.4755e-164	2.73251e-163	7.7029e-164	-1.24467e-162	-1.95112e-163	7.77881e-163	9.27666e-163	-1.78612e-163	-5.22001e-163	7.36701e-163	2.49891e-163	1.7516e-163	-1.40974e-162	-1.31457e-163	-5.9557e-164	-1.7205e-163	-5.86692e-164	-1.17688e-162	-6.1327e-163	4.0393e-163	-3.06409e-163	-3.22676e-164	6.53669e-163	1.18788e-162	-4.31521e-165	-3.85327e-164	1.0213e-162	0
2.20392e-163	6.25087e-164	-2.04392e-164	-5.4755e-164	2.73251e-163	7.7029e-164	-1.24467e-162	-1.95112e-163	7.77881e-163	9.27666e-163	-1.78612e-163	-5.22001e-163	7.36701e-163	2.49891e-163	1.7516e-163	-1.40974e-162	-1.31457e-163	-5.9557e-164	-1.7205e-163	-5.86692e-164	-1.17688e-162	-6.1327e-163	4.0393e-163	-3.06409e-163	-3.22676e-164	6.53669e-163	1.18788e-162	-4.31521e-165	-3.85327e-164	1.0213e-162	0
2.20392e-163	6.25087e-164	-2.04392e-164	-5.4755e-164	2.73251e-163	7.7029e-164	-1.24467e-162	-1.95112e-163	7.77881e-163	9.27666e-163	-1.78612e-163	-5.22001e-163	7.36701e-163	2.49891e-163	1.7516e-163	-1.40974e-162	-1.31457e-163	-5.9557e-164	-1.7205e-163	-5.86692e-164	-1.17688e-162	-6.1327e-163	4.0393e-163	-3.06409e-163	-3.22676e-164	6.53669e-163	1.18788e-162	-4.31521e-165	-3.85327e-164	1.0213e-162	0
2.20392e-163	6.25087e-164	-2.04392e-164	-5.4755e-164	2.73251e-163	7.7029e-164	-1.24467e-162	-1.95112e-163	7.77881e-163	9.27666e-163	-1.78612e-163	-5.22001e-163	7.36701e-163	2.49891e-163	1.7516e-163	-1.40974e-162	-1.31457e-163	-5.9557e-164	-1.7205e-163	-5.86692e-164	-1.17688e-162	-6.1327e-163	4.0393e-163	-3.06409e-163	-3.22676e-164	6.53669e-163	1.18788e-162	-4.31521e-165	-3.85327e-164	1.0213e-162	0
2.20392e-163	6.25087e-164	-2.04392e-164	-5.4755e-164	2.73251e-163	7.7029e-164	-1.24467e-162	-1.95112e-163	7.77881e-163	9.27666e-163	-1.78612e-163	-5.22001e-163	7.36701e-163	2.49891e-163	1.7516e-163	-1.40974e-162	-1.31457e-163	-5.9557e-164	-1.7205e-163	-5.86692e-164	-1.17688e-162	-6.1327e-163	4.0393e-163	-3.06409e-163	-3.22676e-164	6.53669e-163	1.18788e-162	-4.31521e-165	-3.85327e-164	1.0213e-162	0
2.20392e-163	6.25087e-164	-2.04392e-164	-5.4755e-164	2.73251e-163	7.7029e-164	-1.24467e-162	-1.95112e-163	7.77881e-163	9.27666e-163	-1.78612e-163	-5.22001e-163	7.36701e-163	2.49891e-163	1.7516e-163	-1.40974e-162	-1.31457e-163	-5.9557e-164	-1.7205e-163	-5.86692e-164	-1.17688e-162	-6.1327e-163	4.0393e-163	-3.06409e-163	-3.22676e-164	6.53669e-163	1.18788e-162	-4.31521e-165	-3.85327e-164	1.0213e-162	0
2.20392e-163	6.25087e-164	-2.04392e-164	-5.4755e-164	2.73251e-163	7.7029e-164	-1.24467e-162	-1.95112e-163	7.77881e-163	9.27666e-163	-1.78612e-163	-5.22001e-163	7.36701e-163	2.49891e-163	1.7516e-163	-1.40974e-162	-1.31457e-163	-5.9557e-164	-1.7205e-163	-5.86692e-164	-1.17688e-162	-6.1327e-163	4.0393e-163	-3.06409e-163	-3.22676e-164	6.53669e-163	1.18788e-162	-4.31521e-165	-3.85327e-164	1.0213e-162	0
2.20392e-163	6.25087e-164	-2.04392e-164	-5.4755e-164	2.73251e-163	7.7029e-164	-1.24467e-162	-1.95112e-163	7.77881e-163	9.27666e-163	-1.78612e-163	-5.22001e-163	7.36701e-163	2.49891e-163	1.7516e-163	-1.40974e-162	-1.31457e-163	-5.9557e-164	-1.7205e-163	-5.86692e-164	-1.17688e-162	-6.1327e-163	4.0393e-163	-3.06409e-163	-3.22676e-164	6.53669e-163	1.18788e-162	-4.31521e-165	-3.85327e-164	1.0213e-162	0
2.20392e-163	6.25087e-164	-2.04392e-164	-5.4755e-164	2.73251e-163	7.7029e-164	-1.24467e-162	-1.95112e-163	7.77881e-163	9.27666e-163	-1.78612e-163	-5.22001e-163	7.36701e-163	2.49891e-163	1.7516e-163	-1.40974e-162	-1.31457e-163	-5.9557e-164	-1.7205e-163	-5.86692e-164	-1.17688e-162	-6.1327e-163	4.0393e-163	-3.06409e-163	-3.22676e-164	6.53669e-163	1.18788e-162	-4.31521e-165	-3.85327e-164	1.0213e-162	0
2.20392e-163	6.25087e-164	-2.04392e-164	-5.4755e-164	2.73251e-163	7.7029e-164	-1.24467e-162	-1.95112e-163	7.77881e-163	9.27666e-163	-1.78612e-163	-5.22001e-163	7.36701e-163	2.49891e-163	1.7516e-163	-1.40974e-162	-1.31457e-163	-5.9557e-164	-1.7205e-163	-5.86692e-164	-1.17688e-162	-6.1327e-163	4.0393e-163	-3.06409e-163	-3.22676e-164	6.53669e-163	1.18788e-162	-4.31521e-165	-3.85327e-164	1.0213e-162	0
2.20392e-163	6.25087e-164	-2.04392e-164	-5.4755e-164	2.73251e-163	7.7029e-164	-1.24467e-162	-1.95112e-163	7.77881e-163	9.27666e-163	-1.78612e-163	-5.22001e-163	7.36701e-163	2.49891e-163	1.7516e-163	-1.40974e-162	-1.31457e-163	-5.9557e-164	-1.7205e-163	-5.86692e-164	-1.17688e-162	-6.1327e-163	4.0393e-163	-3.06409e-163	-3.22676e-164	6.53669e-163	1.18788e-162	-4.31521e-165	-3.85327e-164	1.0213e-162	0
2.20392e-163	6.25087e-164	-2.04392e-164	-5.4755e-164	2.73251e-163	7.7029e-164	-1.24467e-162	-1.95112e-163	7.77881e-163	9.27666e-163	-1.78612e-163	-5.22001e-163	7.36701e-163	2.49891e-163	1.7516e-163	-1.40974e-162	-1.31457e-163	-5.9557e-164	-1.7205e-163	-5.86692e-164	-1.17688e-162	-6.1327e-163	4.0393e-163	-3.06409e-163	-3.22676e-164	6.53669e-163	1.18788e-162	-4.31521e-165	-3.85327e-164	1.0213e-162	0
2.20392e-163	6.25087e-164	-2.04392e-164	-5.4755e-164	2.73251e-163	7.7029e-164	-1.24467e-162	-1.95112e-163	7.77881e-163	9.27666e-163	-1.78612e-163	-5.22001e-163	7.36701e-163	2.49891e-163	1.7516e-163	-1.40974e-162	-1.31457e-163	-5.9557e-164	-1.7205e-163	-5.86692e-164	-1.17688e-162	-6.1327e-163	4.0393e-163	-3.06409e-163	-3.22676e-164	6.53669e-163	1.18788e-162	-4.31521e-165	-3.85327e-164	1.0213e-162	0
2.20392e-163	6.25087e-164	-2.04392e-164	-5.4755e-164	2.73251e-163	7.7029e-164	-1.24467e-162	-1.95112e-163	7.77881e-163	9.27666e-163	-1.78612e-163	-5.22001e-163	7.36701e-163	2.49891e-163	1.7516e-163	-1.40974e-162	-1.31457e-163	-5.9557e-164	-1.7205e-163	-5.86692e-164	-1.17688e-162	-6.1327e-163	4.0393e-163	-3.06409e-163	-3.22676e-164	6.53669e-163	1.18788e-162	-4.31521e-165	-3.85327e-164	1.0213e-162	0
2.20392e-163	6.25087e-164	-2.04392e-164	-5.4755e-164	2.73251e-163	7.7029e-164	-1.24467e-162	-1.95112e-163	7.77881e-163	9.27666e-163	-1.78612e-163	-5.22001e-163	7.36701e-163	2.49891e-163	1.7516e-163	-1.40974e-162	-1.31457e-163	-5.9557e-164	-1.7205e-163	-5.86692e-164	-1.17688e-162	-6.1327e-163	4.0393e-163	-3.06409e-163	-3.22676e-164	6.53669e-163	1.18788e-162	-4.31521e-165	-3.85327e-164	1.0213e-162	0
2.20392e-163	6.25087e-164	-2.04392e-164	-5.4755e-164	2.73251e-163	7.7029e-164	-1.24467e-162	-1.95112e-163	7.77881e-163	9.27666e-163	-1.78612e-163	-5.22001e-163	7.36701e-163	2.49891e-163	1.7516e-163	-1.40974e-162	-1.31457e-163	-5.9557e-164	-1.7205e-163	-5.86692e-164	-1.17688e-162	-6.1327e-163	4.0393e-163	-3.06409e-163	-3.22676e-164	6.53669e-163	1.18788e-162	-4.31521e-165	-3.85327e-164	1.0213e-162	0
2.20392e-163	6.25087e-164	-2.04392e-164	-5.4755e-164	2.73251e-163	7.7029e-164	-1.24467e-162	-1.95112e-163	7.77881e-163	9.27666e-163	-1.78612e-163	-5.22001e-163	7.36701e-163	2.49891e-163	1.7516e-163	-1.40974e-162	-1.31457e-163	-5.9557e-164	-1.7205e-163	-5.86692e-164	-1.17688e-162	-6.1327e-163	4.0393e-163	-3.06409e-163	-3.22676e-164	6.53669e-163	1.18788e-162	-4.31521e-165	-3.85327e-164	1.0213e-162	0
2.20392e-163	6.25087e-164	-2.04392e-164	-5.4755e-164	2.73251e-163	7.7029e-164	-1.24467e-162	-1.95112e-163	7.77881e-163	9.27666e-163	-1.78612e-163	-5.22001e-163	7.36701e-163	2.49891e-163	1.7516e-163	-1.40974e-162	-1.31457e-163	-5.9557e-164	-1.7205e-163	-5.86692e-164	-1.17688e-162	-6.1327e-163	4.0393e-163	-3.06409e-163	-3.22676e-164	6.53669e-163	1.18788e-162	-4.31521e-165	-3.85327e-164	1.0213e-162	0
2.20392e-163	6.25087e-164	-2.04392e-164	-5.4755e-164	2.73251e-163	7.7029e-164	-1.24467e-162	-1.95112e-163	7.77881e-163	9.27666e-163	-1.78612e-163	-5.22001e-163	7.36701e-163	2.49891e-163	1.7516e-163	-1.40974e-162	-1.31457e-163	-5.9557e-164	-1.7205e-163	-5.86692e-164	-1.17688e-162	-6.1327e-163	4.0393e-163	-3.06409e-163	-3.22676e-164	6.53669e-163	1.18788e-162	-4.31521e-165	-3.85327e-164	1.0213e-162	0
2.20392e-163	6.25087e-164	-2.04392e-164	-5.4755e-164	2.73251e-163	7.7029e-164	-1.24467e-162	-1.95112e-163	7.77881e-163	9.27666e-163	-1.78612e-163	-5.22001e-163	7.36701e-163	2.49891e-163	1.7516e-163	-1.40974e-162	-1.31457e-163	-5.9557e-164	-1.7205e-163	-5.86692e-164	-1.17688e-162	-6.1327e-163	4.0393e-163	-3.06409e-163	-3.22676e-164	6.53669e-163	1.18788e-162	-4.31521e-165	-3.85327e-164	1.0213e-162	0
2.20392e-163	6.25087e-164	-2.04392e-164	-5.4755e-164	2.73251e-163	7.7029e-164	-1.24467e-162	-1.95112e-163	7.77881e-163	9.27666e-163	-1.78612e-163	-5.22001e-163	7.36701e-163	2.49891e-163	1.7516e-163	-1.40974e-162	-1.31457e-163	-5.9557e-164	-1.7205e-163	-5.86692e-164	-1.17688e-162	-6.1327e-163	4.0393e-163	-3.06409e-163	-3.22676e-164	6.53669e-163	1.18788e-162	-4.31521e-165	-3.85327e-164	1.0213e-162	0
2.20392e-163	6.25087e-164	-2.04392e-164	-5.4755e-164	2.73251e-163	7.7029e-164	-1.24467e-162	-1.95112e-163	7.77881e-163	9.27666e-163	-1.78612e-163	-5.22001e-163	7.36701e-163	2.49891e-163	1.7516e-163	-1.40974e-162	-1.31457e-163	-5.9557e-164	-1.7205e-163	-5.86692e-164	-1.17688e-162	-6.1327e-163	4.0393e-163	-3.06409e-163	-3.22676e-164	6.53669e-163	1.18788e-162	-4.31521e-165	-3.85327e-164	1.0213e-162	0
2.20392e-163	6.25087e-164	-2.04392e-164	-5.4755e-164	2.73251e-163	7.7029e-164	-1.24467e-162	-1.95112e-163	7.77881e-163	9.27666e-163	-1.78612e-163	-5.22001e-163	7.36701e-163	2.49891e-163	1.7516e-163	-1.40974e-162	-1.31457e-163	-5.9557e-164	-1.7205e-163	-5.86692e-164	-1.17688e-162	-6.1327e-163	4.0393e-163	-3.06409e-163	-3.22676e-164	6.53669e-163	1.18788e-162	-4.31521e-165	-3.85327e-164	1.0213e-162	0
2.20392e-163	6.25087e-164	-2.04392e-164	-5.4755e-164	2.73251e-163	7.7029e-164	-1.24467e-162	-1.95112e-163	7.77881e-163	9.27666e-163	-1.78612e-163	-5.22001e-163	7.36701e-163	2.49891e-163	1.7516e-163	-1.40974e-162	-1.31457e-163	-5.9557e-164	-1.7205e-163	-5.86692e-164	-1.17688e-162	-6.1327e-163	4.0393e-163	-3.06409e-163	-3.22676e-164	6.53669e-163	1.18788e-162	-4.31521e-165	-3.85327e-164	1.0213e-162	0
2.20392e-163	6.25087e-164	-2.04392e-164	-5.4755e-164	2.73251e-163	7.7029e-164	-1.24467e-162	-1.95112e-163	7.77881e-163	9.27666e-163	-1.78612e-163	-5.22001e-163	7.36701e-163	2.49891e-163	1.7516e-163	-1.40974e-162	-1.31457e-163	-5.9557e-164	-1.7205e-163	-5.86692e-164	-1.17688e-162	-6.1327e-163	4.0393e-163	-3.06409e-163	-3.22676e-164	6.53669e-163	1.18788e-162	-4.31521e-165	-3.85327e-164	1.0213e-162	0
2.20392e-163	6.25087e-164	-2.04392e-164	-5.4755e-164	2.73251e-163	7.7029e-164	-1.24467e-162	-1.95112e-163	7.77881e-163	9.27666e-163	-1.78612e-163	-5.22001e-163	7.36701e-163	2.49891e-163	1.7516e-163	-1.40974e-162	-1.31457e-163	-5.9557e-164	-1.7205e-163	-5.86692e-164	-1.17688e-162	-6.1327e-163	4.0393e-163	-3.06409e-163	-3.22676e-164	6.53669e-163	1.18788e-162	-4.31521e-165	-3.85327e-164	1.0213e-162	0
2.20392e-163	6.25087e-164	-2.04392e-164	-5.4755e-164	2.73251e-163	7.7029e-164	-1.24467e-162	-1.95112e-163	7.77881e-163	9.27666e-163	-1.78612e-163	-5.22001e-163	7.36701e-163	2.49891e-163	1.7516e-163	-1.40974e-162	-1.31457e-163	-5.9557e-164	-1.7205e-163	-5.86692e-164	-1.17688e-162	-6.1327e-163	4.0393e-163	-3.06409e-163	-3.22676e-164	6.53669e-163	1.18788e-162	-4.31521e-165	-3.85327e-164	1.0213e-162	0
2.20392e-163	6.25087e-164	-2.04392e-164	-5.4755e-164	2.73251e-163	7.7029e-164	-1.24467e-162	-1.95112e-163	7.77881e-163	9.27666e-163	-1.78612e-163	-5.22001e-163	7.36701e-163	2.49891e-163	1.7516e-163	-1.40974e-162	-1.31457e-163	-5.9557e-164	-1.7205e-163	-5.86692e-164	-1.17688e-162	-6.1327e-163	4.0393e-163	-3.06409e-163	-3.22676e-164	6.53669e-163	1.18788e-162	-4.31521e-165	-3.85327e-164	1.0213e-162	0
2.20392e-163	6.25087e-164	-2.04392e-164	-5.4755e-164	2.73251e-163	7.7029e-164	-1.24467e-162	-1.95112e-163	7.77881e-163	9.27666e-163	-1.78612e-163	-5.22001e-163	7.36701e-163	2.49891e-163	1.7516e-163	-1.40974e-162	-1.31457e-163	-5.9557e-164	-1.7205e-163	-5.86692e-164	-1.17688e-162	-6.1327e-163	4.0393e-163	-3.06409e-163	-3.22676e-164	6.53669e-163	1.18788e-162	-4.31521e-165	-3.85327e-164	1.0213e-162	0
2.20392e-163	6.25087e-164	-2.04392e-164	-5.4755e-164	2.73251e-163	7.7029e-164	-1.24467e-162	-1.95112e-163	7.77881e-163	9.27666e-163	-1.78612e-163	-5.22001e-163	7.36701e-163	2.49891e-163	1.7516e-163	-1.40974e-162	-1.31457e-163	-5.9557e-164	-1.7205e-163	-5.86692e-164	-1.17688e-162	-6.1327e-163	4.0393e-163	-3.06409e-163	-3.22676e-164	6.53669e-163	1.18788e-162	-4.31521e-165	-3.85327e-164	1.0213e-162	0
2.20392e-163	6.25087e-164	-2.04392e-164	-5.4755e-164	2.73251e-163	7.7029e-164	-1.24467e-162	-1.95112e-163	7.77881e-163	9.27666e-163	-1.78612e-163	-5.22001e-163	7.36701e-163	2.49891e-163	1.7516e-163	-1.40974e-162	-1.31457e-163	-5.9557e-164	-1.7205e-163	-5.86692e-164	-1.17688e-162	-6.1327e-163	4.0393e-163	-3.06409e-163	-3.22676e-164	6.53669e-163	1.18788e-162	-4.31521e-165	-3.85327e-164	1.0213e-162	0
2.20392e-163	6.25087e-164	-2.04392e-164	-5.4755e-164	2.73251e-163	7.7029e-164	-1.24467e-162	-1.95112e-163	7.77881e-163	9.27666e-163	-1.78612e-163	-5.22001e-163	7.36701e-163	2.49891e-163	1.7516e-163	-1.40974e-162	-1.31457e-163	-5.9557e-164	-1.7205e-163	-5.86692e-164	-1.17688e-162	-6.1327e-163	4.0393e-163	-3.06409e-163	-3.22676e-164	6.53669e-163	1.18788e-162	-4.31521e-165	-3.85327e-164	1.0213e-162	0
2.20392e-163	6.25087e-164	-2.04392e-164	-5.4755e-164	2.73251e-163	7.7029e-164	-1.24467e-162	-1.95112e-163	7.77881e-163	9.27666e-163	-1.78612e-163	-5.22001e-163	7.36701e-163	2.49891e-163	1.7516e-163	-1.40974e-162	-1.31457e-163	-5.9557e-164	-1.7205e-163	-5.86692e-164	-1.17688e-162	-6.1327e-163	4.0393e-163	-3.06409e-163	-3.22676e-164	6.53669e-163	1.18788e-162	-4.31521e-165	-3.85327e-164	1.0213e-162	0
2.20392e-163	6.25087e-164	-2.04392e-164	-5.4755e-164	2.73251e-163	7.7029e-164	-1.24467e-162	-1.95112e-163	7.77881e-163	9.27666e-163	-1.78612e-163	-5.22001e-163	7.36701e-163	2.49891e-163	1.7516e-163	-1.40974e-162	-1.31457e-163	-5.9557e-164	-1.7205e-163	-5.86692e-164	-1.17688e-162	-6.1327e-163	4.0393e-163	-3.06409e-163	-3.22676e-164	6.53669e-163	1.18788e-162	-4.31521e-165	-3.85327e-164	1.0213e-162	0
2.20392e-163	6.25087e-164	-2.04392e-164	-5.4755e-164	2.73251e-163	7.7029e-164	-1.24467e-162	-1.95112e-163	7.77881e-163	9.27666e-163	-1.78612e-163	-5.22001e-163	7.36701e-163	2.49891e-163	1.7516e-163	-1.40974e-162	-1.31457e-163	-5.9557e-164	-1.7205e-163	-5.86692e-164	-1.17688e-162	-6.1327e-163	4.0393e-163	-3.06409e-163	-3.22676e-164	6.53669e-163	1.18788e-162	-4.31521e-165	-3.85327e-164	1.0213e-162	0
2.20392e-163	6.25087e-164	-2.04392e-164	-5.4755e-164	2.73251e-163	7.7029e-164	-1.24467e-162	-1.95112e-163	7.77881e-163	9.27666e-163	-1.78612e-163	-5.22001e-163	7.36701e-163	2.49891e-163	1.7516e-163	-1.40974e-162	-1.31457e-163	-5.9557e-164	-1.7205e-163	-5.86692e-164	-1.17688e-162	-6.1327e-163	4.0393e-163	-3.06409e-163	-3.22676e-164	6.53669e-163	1.18788e-162	-4.31521e-165	-3.85327e-164	1.0213e-162	0
2.20392e-163	6.25087e-164	-2.04392e-164	-5.4755e-164	2.73251e-163	7.7029e-164	-1.24467e-162	-1.95112e-163	7.77881e-163	9.27666e-163	-1.78612e-163	-5.22001e-163	7.36701e-163	2.49891e-163	1.7516e-163	-1.40974e-162	-1.31457e-163	-5.9557e-164	-1.7205e-163	-5.86692e-164	-1.17688e-162	-6.1327e-163	4.0393e-163	-3.06409e-163	-3.22676e-164	6.53669e-163	1.18788e-162	-4.31521e-165	-3.85327e-164	1.0213e-162	0
2.20392e-163	6.25087e-164	-2.04392e-164	-5.4755e-164	2.73251e-163	7.7029e-164	-1.24467e-162	-1.95112e-163	7.77881e-163	9.27666e-163	-1.78612e-163	-5.22001e-163	7.36701e-163	2.49891e-163	1.7516e-163	-1.40974e-162	-1.31457e-163	-5.9557e-164	-1.7205e-163	-5.86692e-164	-1.17688e-162	-6.1327e-163	4.0393e-163	-3.06409e-163	-3.22676e-164	6.53669e-163	1.18788e-162	-4.31521e-165	-3.85327e-164	1.0213e-162	0
2.20392e-163	6.25087e-164	-2.04392e-164	-5.4755e-164	2.73251e-163	7.7029e-164	-1.24467e-162	-1.95112e-163	7.77881e-163	9.27666e-163	-1.78612e-163	-5.22001e-163	7.36701e-163	2.49891e-163	1.7516e-163	-1.40974e-162	-1.31457e-163	-5.9557e-164	-1.7205e-163	-5.86692e-164	-1.17688e-162	-6.1327e-163	4.0393e-163	-3.06409e-163	-3.22676e-164	6.53669e-163	1.18788e-162	-4.31521e-165	-3.85327e-164	1.0213e-162	0
2.20392e-163	6.25087e-164	-2.04392e-164	-5.4755e-164	2.73251e-163	7.7029e-164	-1.24467e-162	-1.95112e-163	7.77881e-163	9.27666e-163	-1.78612e-163	-5.22001e-163	7.36701e-163	2.49891e-163	1.7516e-163	-1.40974e-162	-1.31457e-163	-5.9557e-164	-1.7205e-163	-5.86692e-164	-1.17688e-162	-6.1327e-163	4.0393e-163	-3.06409e-163	-3.22676e-164	6.53669e-163	1.18788e-162	-4.31521e-165	-3.85327e-164	1.0213e-162	0
2.20392e-163	6.25087e-164	-2.04392e-164	-5.4755e-164	2.73251e-163	7.7029e-164	-1.24467e-162	-1.95112e-163	7.77881e-163	9.27666e-163	-1.78612e-163	-5.22001e-163	7.36701e-163	2.49891e-163	1.7516e-163	-1.40974e-162	-1.31457e-163	-5.9557e-164	-1.7205e-163	-5.86692e-164	-1.17688e-162	-6.1327e-163	4.0393e-163	-3.06409e-163	-3.22676e-164	6.53669e-163	1.18788e-162	-4.31521e-165	-3.85327e-164	1.0213e-162	0
2.20392e-163	6.25087e-164	-2.04392e-164	-5.4755e-164	2.73251e-163	7.7029e-164	-1.24467e-162	-1.95112e-163	7.77881e-163	9.27666e-163	-1.78612e-163	-5.22001e-163	7.36701e-163	2.49891e-163	1.7516e-163	-1.40974e-162	-1.31457e-163	-5.9557e-164	-1.7205e-163	-5.86692e-164	-1.17688e-162	-6.1327e-163	4.0393e-163	-3.06409e-163	-3.22676e-164	6.53669e-163	1.18788e-162	-4.31521e-165	-3.85327e-164	1.0213e-162	0
2.20392e-163	6.25087e-164	-2.04392e-164	-5.4755e-164	2.73251e-163	7.7029e-164	-1.24467e-162	-1.95112e-163	7.77881e-163	9.27666e-163	-1.78612e-163	-5.22001e-163	7.36701e-163	2.49891e-163	1.7516e-163	-1.40974e-162	-1.31457e-163	-5.9557e-164	-1.7205e-163	-5.86692e-164	-1.17688e-162	-6.1327e-163	4.0393e-163	-3.06409e-163	-3.22676e-164	6.53669e-163	1.18788e-162	-4.31521e-165	-3.85327e-164	1.0213e-162	0
2.20392e-163	6.25087e-164	-2.04392e-164	-5.4755e-164	2.73251e-163	7.7029e-164	-1.24467e-162	-1.95112e-163	7.77881e-163	9.27666e-163	-1.78612e-163	-5.22001e-163	7.36701e-163	2.49891e-163	1.7516e-163	-1.40974e-162	-1.31457e-163	-5.9557e-164	-1.7205e-163	-5.86692e-164	-1.17688e-162	-6.1327e-163	4.0393e-163	-3.06409e-163	-3.22676e-164	6.53669e-163	1.18788e-162	-4.31521e-165	-3.85327e-164	1.0213e-162	0
2.20392e-163	6.25087e-164	-2.04392e-164	-5.4755e-164	2.73251e-163	7.7029e-164	-1.24467e-162	-1.95112e-163	7.77881e-163	9.27666e-163	-1.78612e-163	-5.22001e-163	7.36701e-163	2.49891e-163	1.7516e-163	-1.40974e-162	-1.31457e-163	-5.9557e-164	-1.7205e-163	-5.86692e-164	-1.17688e-162	-6.1327e-163	4.0393e-163	-3.06409e-163	-3.22676e-164	6.53669e-163	1.18788e-162	-4.31521e-165	-3.85327e-164	1.0213e-162	0
2.20392e-163	6.25087e-164	-2.04392e-164	-5.4755e-164	2.73251e-163	7.7029e-164	-1.24467e-162	-1.95112e-163	7.77881e-163	9.27666e-163	-1.78612e-163	-5.22001e-163	7.36701e-163	2.49891e-163	1.7516e-163	-1.40974e-162	-1.31457e-163	-5.9557e-164	-1.7205e-163	-5.86692e-164	-1.17688e-162	-6.1327e-163	4.0393e-163	-3.06409e-163	-3.22676e-164	6.53669e-163	1.18788e-162	-4.31521e-165	-3.85327e-164	1.0213e-162	0
2.20392e-163	6.25087e-164	-2.04392e-164	-5.4755e-164	2.73251e-163	7.7029e-164	-1.24467e-162	-1.95112e-163	7.77881e-163	9.27666e-163	-1.78612e-163	-5.22001e-163	7.36701e-163	2.49891e-163	1.7516e-163	-1.40974e-162	-1.31457e-163	-5.9557e-164	-1.7205e-163	-5.86692e-164	-1.17688e-162	-6.1327e-163	4.0393e-163	-3.06409e-163	-3.22676e-164	6.53669e-163	1.18788e-162	-4.31521e-165	-3.85327e-164	1.0213e-162	0
2.20392e-163	6.25087e-164	-2.04392e-164	-5.4755e-164	2.73251e-163	7.7029e-164	-1.24467e-162	-1.95112e-163	7.77881e-163	9.27666e-163	-1.78612e-163	-5.22001e-163	7.36701e-163	2.49891e-163	1.7516e-163	-1.40974e-162	-1.31457e-163	-5.9557e-164	-1.7205e-163	-5.86692e-164	-1.17688e-162	-6.1327e-163	4.0393e-163	-3.06409e-163	-3.22676e-164	6.53669e-163	1.18788e-162	-4.31521e-165	-3.85327e-164	1.0213e-162	0
2.20392e-163	6.25087e-164	-2.04392e-164	-5.4755e-164	2.73251e-163	7.7029e-164	-1.24467e-162	-1.95112e-163	7.77881e-163	9.27666e-163	-1.78612e-163	-5.22001e-163	7.36701e-163	2.49891e-163	1.7516e-163	-1.40974e-162	-1.31457e-163	-5.9557e-164	-1.7205e-163	-5.86692e-164	-1.17688e-162	-6.1327e-163	4.0393e-163	-3.06409e-163	-3.22676e-164	6.53669e-163	1.18788e-162	-4.31521e-165	-3.85327e-164	1.0213e-162	0
2.20392e-163	6.25087e-164	-2.04392e-164	-5.4755e-164	2.73251e-163	7.7029e-164	-1.24467e-162	-1.95112e-163	7.77881e-163	9.27666e-163	-1.78612e-163	-5.22001e-163	7.36701e-163	2.49891e-163	1.7516e-163	-1.40974e-162	-1.31457e-163	-5.9557e-164	-1.7205e-163	-5.86692e-164	-1.17688e-162	-6.1327e-163	4.0393e-163	-3.06409e-163	-3.22676e-164	6.53669e-163	1.18788e-162	-4.31521e-165	-3.85327e-164	1.0213e-162	0
2.20392e-163	6.25087e-164	-2.04392e-164	-5.4755e-164	2.73251e-163	7.7029e-164	-1.24467e-162	-1.95112e-163	7.77881e-163	9.27666e-163	-1.78612e-163	-5.22001e-163	7.36701e-163	2.49891e-163	1.7516e-163	-1.40974e-162	-1.31457e-163	-5.9557e-164	-1.7205e-163	-5.86692e-164	-1.17688e-162	-6.1327e-163	4.0393e-163	-3.06409e-163	-3.22676e-164	6.53669e-163	1.18788e-162	-4.31521e-165	-3.85327e-164	1.0213e-162	0
2.20392e-163	6.25087e-164	-2.04392e-164	-5.4755e-164	2.73251e-163	7.7029e-164	-1.24467e-162	-1.95112e-163	7.77881e-163	9.27666e-163	-1.78612e-163	-5.22001e-163	7.36701e-163	2.49891e-163	1.7516e-163	-1.40974e-162	-1.31457e-163	-5.9557e-164	-1.7205e-163	-5.86692e-164	-1.17688e-162	-6.1327e-163	4.0393e-163	-3.06409e-163	-3.22676e-164	6.53669e-163	1.18788e-162	-4.31521e-165	-3.85327e-164	1.0213e-162	0
2.20392e-163	6.25087e-164	-2.04392e-164	-5.4755e-164	2.73251e-163	7.7029e-164	-1.24467e-162	-1.95112e-163	7.77881e-163	9.27666e-163	-1.78612e-163	-5.22001e-163	7.36701e-163	2.49891e-163	1.7516e-163	-1.40974e-162	-1.31457e-163	-5.9557e-164	-1.7205e-163	-5.86692e-164	-1.17688e-162	-6.1327e-163	4.0393e-163	-3.06409e-163	-3.22676e-164	6.53669e-163	1.18788e-162	-4.31521e-165	-3.85327e-164	1.0213e-162	0
2.20392e-163	6.25087e-164	-2.04392e-164	-5.4755e-164	2.73251e-163	7.7029e-164	-1.24467e-162	-1.95112e-163	7.77881e-163	9.27666e-163	-1.78612e-163	-5.22001e-163	7.36701e-163	2.49891e-163	1.7516e-163	-1.40974e-162	-1.31457e-163	-5.9557e-164	-1.7205e-163	-5.86692e-164	-1.17688e-162	-6.1327e-163	4.0393e-163	-3.06409e-163	-3.22676e-164	6.53669e-163	1.18788e-162	-4.31521e-165	-3.85327e-164	1.0213e-162	0
2.20392e-163	6.25087e-164	-2.04392e-164	-5.4755e-164	2.73251e-163	7.7029e-164	-1.24467e-162	-1.95112e-163	7.77881e-163	9.27666e-163	-1.78612e-163	-5.22001e-163	7.36701e-163	2.49891e-163	1.7516e-163	-1.40974e-162	-1.31457e-163	-5.9557e-164	-1.7205e-163	-5.86692e-164	-1.17688e-162	-6.1327e-163	4.0393e-163	-3.06409e-163	-3.22676e-164	6.53669e-163	1.18788e-162	-4.31521e-165	-3.85327e-164	1.0213e-162	0
2.20392e-163	6.25087e-164	-2.04392e-164	-5.4755e-164	2.73251e-163	7.7029e-164	-1.24467e-162	-1.95112e-163	7.77881e-163	9.27666e-163	-1.78612e-163	-5.22001e-163	7.36701e-163	2.49891e-163	1.7516e-163	-1.40974e-162	-1.31457e-163	-5.9557e-164	-1.7205e-163	-5.86692e-164	-1.17688e-162	-6.1327e-163	4.0393e-163	-3.06409e-163	-3.22676e-164	6.53669e-163	1.18788e-162	-4.31521e-165	-3.85327e-164	1.0213e-162	0
2.20392e-163	6.25087e-164	-2.04392e-164	-5.4755e-164	2.73251e-163	7.7029e-164	-1.24467e-162	-1.95112e-163	7.77881e-163	9.27666e-163	-1.78612e-163	-5.22001e-163	7.36701e-163	2.49891e-163	1.7516e-163	-1.40974e-162	-1.31457e-163	-5.9557e-164	-1.7205e-163	-5.86692e-164	-1.17688e-162	-6.1327e-163	4.0393e-163	-3.06409e-163	-3.22676e-164	6.53669e-163	1.18788e-162	-4.31521e-165	-3.85327e-164	1.0213e-162	0
2.20392e-163	6.25087e-164	-2.04392e-164	-5.4755e-164	2.73251e-163	7.7029e-164	-1.24467e-162	-1.95112e-163	7.77881e-163	9.27666e-163	-1.78612e-163	-5.22001e-163	7.36701e-163	2.49891e-163	1.7516e-163	-1.40974e-162	-1.31457e-163	-5.9557e-164	-1.7205e-163	-5.86692e-164	-1.17688e-162	-6.1327e-163	4.0393e-163	-3.06409e-163	-3.22676e-164	6.53669e-163	1.18788e-162	-4.31521e-165	-3.85327e-164	1.0213e-162	0
2.20392e-163	6.25087e-164	-2.04392e-164	-5.4755e-164	2.73251e-163	7.7029e-164	-1.24467e-162	-1.95112e-163	7.77881e-163	9.27666e-163	-1.78612e-163	-5.22001e-163	7.36701e-163	2.49891e-163	1.7516e-163	-1.40974e-162	-1.31457e-163	-5.9557e-164	-1.7205e-163	-5.86692e-164	-1.17688e-162	-6.1327e-163	4.0393e-163	-3.06409e-163	-3.22676e-164	6.53669e-163	1.18788e-162	-4.31521e-165	-3.85327e-164	1.0213e-162	0
2.20392e-163	6.25087e-164	-2.04392e-164	-5.4755e-164	2.73251e-163	7.7029e-164	-1.24467e-162	-1.95112e-163	7.77881e-163	9.27666e-163	-1.78612e-163	-5.22001e-163	7.36701e-163	2.49891e-163	1.7516e-163	-1.40974e-162	-1.31457e-163	-5.9557e-164	-1.7205e-163	-5.86692e-164	-1.17688e-162	-6.1327e-163	4.0393e-163	-3.06409e-163	-3.22676e-164	6.53669e-163	1.18788e-162	-4.31521e-165	-3.85327e-164	1.0213e-162	0
2.20392e-163	6.25087e-164	-2.04392e-164	-5.4755e-164	2.73251e-163	7.7029e-164	-1.24467e-162	-1.95112e-163	7.77881e-163	9.27666e-163	-1.78612e-163	-5.22001e-163	7.36701e-163	2.49891e-163	1.7516e-163	-1.40974e-162	-1.31457e-163	-5.9557e-164	-1.7205e-163	-5.86692e-164	-1.17688e-162	-6.1327e-163	4.0393e-163	-3.06409e-163	-3.22676e-164	6.53669e-163	1.18788e-162	-4.31521e-165	-3.85327e-164	1.0213e-162	0
2.20392e-163	6.25087e-164	-2.04392e-164	-5.4755e-164	2.73251e-163	7.7029e-164	-1.24467e-162	-1.95112e-163	7.77881e-163	9.27666e-163	-1.78612e-163	-5.22001e-163	7.36701e-163	2.49891e-163	1.7516e-163	-1.40974e-162	-1.31457e-163	-5.9557e-164	-1.7205e-163	-5.86692e-164	-1.17688e-162	-6.1327e-163	4.0393e-163	-3.06409e-163	-3.22676e-164	6.53669e-163	1.18788e-162	-4.31521e-165	-3.85327e-164	1.0213e-162	0
2.20392e-163	6.25087e-164	-2.04392e-164	-5.4755e-164	2.73251e-163	7.7029e-164	-1.24467e-162	-1.95112e-163	7.77881e-163	9.27666e-163	-1.78612e-163	-5.22001e-163	7.36701e-163	2.49891e-163	1.7516e-163	-1.40974e-162	-1.31457e-163	-5.9557e-164	-1.7205e-163	-5.86692e-164	-1.17688e-162	-6.1327e-163	4.0393e-163	-3.06409e-163	-3.22676e-164	6.53669e-163	1.18788e-162	-4.31521e-165	-3.85327e-164	1.0213e-162	0
2.20392e-163	6.25087e-164	-2.04392e-164	-5.4755e-164	2.73251e-163	7.7029e-164	-1.24467e-162	-1.95112e-163	7.77881e-163	9.27666e-163	-1.78612e-163	-5.22001e-163	7.36701e-163	2.49891e-163	1.7516e-163	-1.40974e-162	-1.31457e-163	-5.9557e-164	-1.7205e-163	-5.86692e-164	-1.17688e-162	-6.1327e-163	4.0393e-163	-3.06409e-163	-3.22676e-164	6.53669e-163	1.18788e-162	-4.31521e-165	-3.85327e-164	1.0213e-162	0
2.20392e-163	6.25087e-164	-2.04392e-164	-5.4755e-164	2.73251e-163	7.7029e-164	-1.24467e-162	-1.95112e-163	7.77881e-163	9.27666e-163	-1.78612e-163	-5.22001e-163	7.36701e-163	2.49891e-163	1.7516e-163	-1.40974e-162	-1.31457e-163	-5.9557e-164	-1.7205e-163	-5.86692e-164	-1.17688e-162	-6.1327e-163	4.0393e-163	-3.06409e-163	-3.22676e-164	6.53669e-163	1.18788e-162	-4.31521e-165	-3.85327e-164	1.0213e-162	0
2.20392e-163	6.25087e-164	-2.04392e-164	-5.4755e-164	2.73251e-163	7.7029e-164	-1.24467e-162	-1.95112e-163	7.77881e-163	9.27666e-163	-1.78612e-163	-5.22001e-163	7.36701e-163	2.49891e-163	1.7516e-163	-1.40974e-162	-1.31457e-163	-5.9557e-164	-1.7205e-163	-5.86692e-164	-1.17688e-162	-6.1327e-163	4.0393e-163	-3.06409e-163	-3.22676e-164	6.53669e-163	1.18788e-162	-4.31521e-165	-3.85327e-164	1.0213e-162	0
2.20392e-163	6.25087e-164	-2.04392e-164	-5.4755e-164	2.73251e-163	7.7029e-164	-1.24467e-162	-1.95112e-163	7.77881e-163	9.27666e-163	-1.78612e-163	-5.22001e-163	7.36701e-163	2.49891e-163	1.7516e-163	-1.40974e-162	-1.31457e-163	-5.9557e-164	-1.7205e-163	-5.86692e-164	-1.17688e-162	-6.1327e-163	4.0393e-163	-3.06409e-163	-3.22676e-164	6.53669e-163	1.18788e-162	-4.31521e-165	-3.85327e-164	1.0213e-162	0
2.20392e-163	6.25087e-164	-2.04392e-164	-5.4755e-164	2.73251e-163	7.7029e-164	-1.24467e-162	-1.95112e-163	7.77881e-163	9.27666e-163	-1.78612e-163	-5.22001e-163	7.36701e-163	2.49891e-163	1.7516e-163	-1.40974e-162	-1.31457e-163	-5.9557e-164	-1.7205e-163	-5.86692e-164	-1.17688e-162	-6.1327e-163	4.0393e-163	-3.06409e-163	-3.22676e-164	6.53669e-163	1.18788e-162	-4.31521e-165	-3.85327e-164	1.0213e-162	0
2.20392e-163	6.25087e-164	-2.04392e-164	-5.4755e-164	2.73251e-163	7.7029e-164	-1.24467e-162	-1.95112e-163	7.77881e-163	9.27666e-163	-1.78612e-163	-5.22001e-163	7.36701e-163	2.49891e-163	1.7516e-163	-1.40974e-162	-1.31457e-163	-5.9557e-164	-1.7205e-163	-5.86692e-164	-1.17688e-162	-6.1327e-163	4.0393e-163	-3.06409e-163	-3.22676e-164	6.53669e-163	1.18788e-162	-4.31521e-165	-3.85327e-164	1.0213e-162	0
2.20392e-163	6.25087e-164	-2.04392e-164	-5.4755e-164	2.73251e-163	7.7029e-164	-1.24467e-162	-1.95112e-163	7.77881e-163	9.27666e-163	-1.78612e-163	-5.22001e-163	7.36701e-163	2.49891e-163	1.7516e-163	-1.40974e-162	-1.31457e-163	-5.9557e-164	-1.7205e-163	-5.86692e-164	-1.17688e-162	-6.1327e-163	4.0393e-163	-3.06409e-163	-3.22676e-164	6.53669e-163	1.18788e-162	-4.31521e-165	-3.85327e-164	1.0213e-162	0
2.20392e-163	6.25087e-164	-2.04392e-164	-5.4755e-164	2.73251e-163	7.7029e-164	-1.24467e-162	-1.95112e-163	7.77881e-163	9.27666e-163	-1.78612e-163	-5.22001e-163	7.36701e-163	2.49891e-163	1.7516e-163	-1.40974e-162	-1.31457e-163	-5.9557e-164	-1.7205e-163	-5.86692e-164	-1.17688e-162	-6.1327e-163	4.0393e-163	-3.06409e-163	-3.22676e-164	6.53669e-163	1.18788e-162	-4.31521e-165	-3.85327e-164	1.0213e-162	0
2.20392e-163	6.25087e-164	-2.04392e-164	-5.4755e-164	2.73251e-163	7.7029e-164	-1.24467e-162	-1.95112e-163	7.77881e-163	9.27666e-163	-1.78612e-163	-5.22001e-163	7.36701e-163	2.49891e-163	1.7516e-163	-1.40974e-162	-1.31457e-163	-5.9557e-164	-1.7205e-163	-5.86692e-164	-1.17688e-162	-6.1327e-163	4.0393e-163	-3.06409e-163	-3.22676e-164	6.53669e-163	1.18788e-162	-4.31521e-165	-3.85327e-164	1.0213e-162	0
2.20392e-163	6.25087e-164	-2.04392e-164	-5.4755e-164	2.73251e-163	7.7029e-164	-1.24467e-162	-1.95112e-163	7.77881e-163	9.27666e-163	-1.78612e-163	-5.22001e-163	7.36701e-163	2.49891e-163	1.7516e-163	-1.40974e-162	-1.31457e-163	-5.9557e-164	-1.7205e-163	-5.86692e-164	-1.17688e-162	-6.1327e-163	4.0393e-163	-3.06409e-163	-3.22676e-164	6.53669e-163	1.18788e-162	-4.31521e-165	-3.85327e-164	1.0213e-162	0
2.20392e-163	6.25087e-164	-2.04392e-164	-5.4755e-164	2.73251e-163	7.7029e-164	-1.24467e-162	-1.95112e-163	7.77881e-163	9.27666e-163	-1.78612e-163	-5.22001e-163	7.36701e-163	2.49891e-163	1.7516e-163	-1.40974e-162	-1.31457e-163	-5.9557e-164	-1.7205e-163	-5.86692e-164	-1.17688e-162	-6.1327e-163	4.0393e-163	-3.06409e-163	-3.22676e-164	6.53669e-163	1.18788e-162	-4.31521e-165	-3.85327e-164	1.0213e-162	0
2.20392e-163	6.25087e-164	-2.04392e-164	-5.4755e-164	2.73251e-163	7.7029e-164	-1.24467e-162	-1.95112e-163	7.77881e-163	9.27666e-163	-1.78612e-163	-5.22001e-163	7.36701e-163	2.49891e-163	1.7516e-163	-1.40974e-162	-1.31457e-163	-5.9557e-164	-1.7205e-163	-5.86692e-164	-1.17688e-162	-6.1327e-163	4.0393e-163	-3.06409e-163	-3.22676e-164	6.53669e-163	1.18788e-162	-4.31521e-165	-3.85327e-164	1.0213e-162	0
2.20392e-163	6.25087e-164	-2.04392e-164	-5.4755e-164	2.73251e-163	7.7029e-164	-1.24467e-162	-1.95112e-163	7.77881e-163	9.27666e-163	-1.78612e-163	-5.22001e-163	7.36701e-163	2.49891e-163	1.7516e-163	-1.40974e-162	-1.31457e-163	-5.9557e-164	-1.7205e-163	-5.86692e-164	-1.17688e-162	-6.1327e-163	4.0393e-163	-3.06409e-163	-3.22676e-164	6.53669e-163	1.18788e-162	-4.31521e-165	-3.85327e-164	1.0213e-162	0
2.20392e-163	6.25087e-164	-2.04392e-164	-5.4755e-164	2.73251e-163	7.7029e-164	-1.24467e-162	-1.95112e-163	7.77881e-163	9.27666e-163	-1.78612e-163	-5.22001e-163	7.36701e-163	2.49891e-163	1.7516e-163	-1.40974e-162	-1.31457e-163	-5.9557e-164	-1.7205e-163	-5.86692e-164	-1.17688e-162	-6.1327e-163	4.0393e-163	-3.06409e-163	-3.22676e-164	6.53669e-163	1.18788e-162	-4.31521e-165	-3.85327e-164	1.0213e-162	0
2.20392e-163	6.25087e-164	-2.04392e-164	-5.4755e-164	2.73251e-163	7.7029e-164	-1.24467e-162	-1.95112e-163	7.77881e-163	9.27666e-163	-1.78612e-163	-5.22001e-163	7.36701e-163	2.49891e-163	1.7516e-163	-1.40974e-162	-1.31457e-163	-5.9557e-164	-1.7205e-163	-5.86692e-164	-1.17688e-162	-6.1327e-163	4.0393e-163	-3.06409e-163	-3.22676e-164	6.53669e-163	1.18788e-162	-4.31521e-165	-3.85327e-164	1.0213e-162	0
2.20392e-163	6.25087e-164	-2.04392e-164	-5.4755e-164	2.73251e-163	7.7029e-164	-1.24467e-162	-1.95112e-163	7.77881e-163	9.27666e-163	-1.78612e-163	-5.22001e-163	7.36701e-163	2.49891e-163	1.7516e-163	-1.40974e-162	-1.31457e-163	-5.9557e-164	-1.7205e-163	-5.86692e-164	-1.17688e-162	-6.1327e-163	4.0393e-163	-3.06409e-163	-3.22676e-164	6.53669e-163	1.18788e-162	-4.31521e-165	-3.85327e-164	1.0213e-162	0
2.20392e-163	6.25087e-164	-2.04392e-164	-5.4755e-164	2.73251e-163	7.7029e-164	-1.24467e-162	-1.95112e-163	7.77881e-163	9.27666e-163	-1.78612e-163	-5.22001e-163	7.36701e-163	2.49891e-163	1.7516e-163	-1.40974e-162	-1.31457e-163	-5.9557e-164	-1.7205e-163	-5.86692e-164	-1.17688e-162	-6.1327e-163	4.0393e-163	-3.06409e-163	-3.22676e-164	6.53669e-163	1.18788e-162	-4.31521e-165	-3.85327e-164	1.0213e-162	0
2.20392e-163	6.25087e-164	-2.04392e-164	-5.4755e-164	2.73251e-163	7.7029e-164	-1.24467e-162	-1.95112e-163	7.77881e-163	9.27666e-163	-1.78612e-163	-5.22001e-163	7.36701e-163	2.49891e-163	1.7516e-163	-1.40974e-162	-1.31457e-163	-5.9557e-164	-1.7205e-163	-5.86692e-164	-1.17688e-162	-6.1327e-163	4.0393e-163	-3.06409e-163	-3.22676e-164	6.53669e-163	1.18788e-162	-4.31521e-165	-3.85327e-164	1.0213e-162	0
2.20392e-163	6.25087e-164	-2.04392e-164	-5.4755e-164	2.73251e-163	7.7029e-164	-1.24467e-162	-1.95112e-163	7.77881e-163	9.27666e-163	-1.78612e-163	-5.22001e-163	7.36701e-163	2.49891e-163	1.7516e-163	-1.40974e-162	-1.31457e-163	-5.9557e-164	-1.7205e-163	-5.86692e-164	-1.17688e-162	-6.1327e-163	4.0393e-163	-3.06409e-163	-3.22676e-164	6.53669e-163	1.18788e-162	-4.31521e-165	-3.85327e-164	1.0213e-162	0
2.20392e-163	6.25087e-164	-2.04392e-164	-5.4755e-164	2.73251e-163	7.7029e-164	-1.24467e-162	-1.95112e-163	7.77881e-163	9.27666e-163	-1.78612e-163	-5.22001e-163	7.36701e-163	2.49891e-163	1.7516e-163	-1.40974e-162	-1.31457e-163	-5.9557e-164	-1.7205e-163	-5.86692e-164	-1.17688e-162	-6.1327e-163	4.0393e-163	-3.06409e-163	-3.22676e-164	6.53669e-163	1.18788e-162	-4.31521e-165	-3.85327e-164	1.0213e-162	0
2.20392e-163	6.25087e-164	-2.04392e-164	-5.4755e-164	2.73251e-163	7.7029e-164	-1.24467e-162	-1.95112e-163	7.77881e-163	9.27666e-163	-1.78612e-163	-5.22001e-163	7.36701e-163	2.49891e-163	1.7516e-163	-1.40974e-162	-1.31457e-163	-5.9557e-164	-1.7205e-163	-5.86692e-164	-1.17688e-162	-6.1327e-163	4.0393e-163	-3.06409e-163	-3.22676e-164	6.53669e-163	1.18788e-162	-4.31521e-165	-3.85327e-164	1.0213e-162	0
2.20392e-163	6.25087e-164	-2.04392e-164	-5.4755e-164	2.73251e-163	7.7029e-164	-1.24467e-162	-1.95112e-163	7.77881e-163	9.27666e-163	-1.78612e-163	-5.22001e-163	7.36701e-163	2.49891e-163	1.7516e-163	-1.40974e-162	-1.31457e-163	-5.9557e-164	-1.7205e-163	-5.86692e-164	-1.17688e-162	-6.1327e-163	4.0393e-163	-3.06409e-163	-3.22676e-164	6.53669e-163	1.18788e-162	-4.31521e-165	-3.85327e-164	1.0213e-162	0
2.20392e-163	6.25087e-164	-2.04392e-164	-5.4755e-164	2.73251e-163	7.7029e-164	-1.24467e-162	-1.95112e-163	7.77881e-163	9.27666e-163	-1.78612e-163	-5.22001e-163	7.36701e-163	2.49891e-163	1.7516e-163	-1.40974e-162	-1.31457e-163	-5.9557e-164	-1.7205e-163	-5.86692e-164	-1.17688e-162	-6.1327e-163	4.0393e-163	-3.06409e-163	-3.22676e-164	6.53669e-163	1.18788e-162	-4.31521e-165	-3.85327e-164	1.0213e-162	0
2.20392e-163	6.25087e-164	-2.04392e-164	-5.4755e-164	2.73251e-163	7.7029e-164	-1.24467e-162	-1.95112e-163	7.77881e-163	9.27666e-163	-1.78612e-163	-5.22001e-163	7.36701e-163	2.49891e-163	1.7516e-163	-1.40974e-162	-1.31457e-163	-5.9557e-164	-1.7205e-163	-5.86692e-164	-1.17688e-162	-6.1327e-163	4.0393e-163	-3.06409e-163	-3.22676e-164	6.53669e-163	1.18788e-162	-4.31521e-165	-3.85327e-164	1.0213e-162	0
2.20392e-163	6.25087e-164	-2.04392e-164	-5.4755e-164	2.73251e-163	7.7029e-164	-1.24467e-162	-1.95112e-163	7.77881e-163	9.27666e-163	-1.78612e-163	-5.22001e-163	7.36701e-163	2.49891e-163	1.7516e-163	-1.40974e-162	-1.31457e-163	-5.9557e-164	-1.7205e-163	-5.86692e-164	-1.17688e-162	-6.1327e-163	4.0393e-163	-3.06409e-163	-3.22676e-164	6.53669e-163	1.18788e-162	-4.31521e-165	-3.85327e-164	1.0213e-162	0
2.20392e-163	6.25087e-164	-2.04392e-164	-5.4755e-164	2.73251e-163	7.7029e-164	-1.24467e-162	-1.95112e-163	7.77881e-163	9.27666e-163	-1.78612e-163	-5.22001e-163	7.36701e-163	2.49891e-163	1.7516e-163	-1.40974e-162	-1.31457e-163	-5.9557e-164	-1.7205e-163	-5.86692e-164	-1.17688e-162	-6.1327e-163	4.0393e-163	-3.06409e-163	-3.22676e-164	6.53669e-163	1.18788e-162	-4.31521e-165	-3.85327e-164	1.0213e-162	0
2.20392e-163	6.25087e-164	-2.04392e-164	-5.4755e-164	2.73251e-163	7.7029e-164	-1.24467e-162	-1.95112e-163	7.77881e-163	9.27666e-163	-1.78612e-163	-5.22001e-163	7.36701e-163	2.49891e-163	1.7516e-163	-1.40974e-162	-1.31457e-163	-5.9557e-164	-1.7205e-163	-5.86692e-164	-1.17688e-162	-6.1327e-163	4.0393e-163	-3.06409e-163	-3.22676e-164	6.53669e-163	1.18788e-162	-4.31521e-165	-3.85327e-164	1.0213e-162	0
2.20392e-163	6.25087e-164	-2.04392e-164	-5.4755e-164	2.73251e-163	7.7029e-164	-1.24467e-162	-1.95112e-163	7.77881e-163	9.27666e-163	-1.78612e-163	-5.22001e-163	7.36701e-163	2.49891e-163	1.7516e-163	-1.40974e-162	-1.31457e-163	-5.9557e-164	-1.7205e-163	-5.86692e-164	-1.17688e-162	-6.1327e-163	4.0393e-163	-3.06409e-163	-3.22676e-164	6.53669e-163	1.18788e-162	-4.31521e-165	-3.85327e-164	1.0213e-162	0
2.20392e-163	6.25087e-164	-2.04392e-164	-5.4755e-164	2.73251e-163	7.7029e-164	-1.24467e-162	-1.95112e-163	7.77881e-163	9.27666e-163	-1.78612e-163	-5.22001e-163	7.36701e-163	2.49891e-163	1.7516e-163	-1.40974e-162	-1.31457e-163	-5.9557e-164	-1.7205e-163	-5.86692e-164	-1.17688e-162	-6.1327e-163	4.0393e-163	-3.06409e-163	-3.22676e-164	6.53669e-163	1.18788e-162	-4.31521e-165	-3.85327e-164	1.0213e-162	0
2.20392e-163	6.25087e-164	-2.04392e-164	-5.4755e-164	2.73251e-163	7.7029e-164	-1.24467e-162	-1.95112e-163	7.77881e-163	9.27666e-163	-1.78612e-163	-5.22001e-163	7.36701e-163	2.49891e-163	1.7516e-163	-1.40974e-162	-1.31457e-163	-5.9557e-164	-1.7205e-163	-5.86692e-164	-1.17688e-162	-6.1327e-163	4.0393e-163	-3.06409e-163	-3.22676e-164	6.53669e-163	1.18788e-162	-4.31521e-165	-3.85327e-164	1.0213e-162	0
2.20392e-163	6.25087e-164	-2.04392e-164	-5.4755e-164	2.73251e-163	7.7029e-164	-1.24467e-162	-1.95112e-163	7.77881e-163	9.27666e-163	-1.78612e-163	-5.22001e-163	7.36701e-163	2.49891e-163	1.7516e-163	-1.40974e-162	-1.31457e-163	-5.9557e-164	-1.7205e-163	-5.86692e-164	-1.17688e-162	-6.1327e-163	4.0393e-163	-3.06409e-163	-3.22676e-164	6.53669e-163	1.18788e-162	-4.31521e-165	-3.85327e-164	1.0213e-162	0
2.20392e-163	6.25087e-164	-2.04392e-164	-5.4755e-164	2.73251e-163	7.7029e-164	-1.24467e-162	-1.95112e-163	7.77881e-163	9.27666e-163	-1.78612e-163	-5.22001e-163	7.36701e-163	2.49891e-163	1.7516e-163	-1.40974e-162	-1.31457e-163	-5.9557e-164	-1.7205e-163	-5.86692e-164	-1.17688e-162	-6.1327e-163	4.0393e-163	-3.06409e-163	-3.22676e-164	6.53669e-163	1.18788e-162	-4.31521e-165	-3.85327e-164	1.0213e-162	0
2.20392e-163	6.25087e-164	-2.04392e-164	-5.4755e-164	2.73251e-163	7.7029e-164	-1.24467e-162	-1.95112e-163	7.77881e-163	9.27666e-163	-1.78612e-163	-5.22001e-163	7.36701e-163	2.49891e-163	1.7516e-163	-1.40974e-162	-1.31457e-163	-5.9557e-164	-1.7205e-163	-5.86692e-164	-1.17688e-162	-6.1327e-163	4.0393e-163	-3.06409e-163	-3.22676e-164	6.53669e-163	1.18788e-162	-4.31521e-165	-3.85327e-164	1.0213e-162	0
2.20392e-163	6.25087e-164	-2.04392e-164	-5.4755e-164	2.73251e-163	7.7029e-164	-1.24467e-162	-1.95112e-163	7.77881e-163	9.27666e-163	-1.78612e-163	-5.22001e-163	7.36701e-163	2.49891e-163	1.7516e-163	-1.40974e-162	-1.31457e-163	-5.9557e-164	-1.7205e-163	-5.86692e-164	-1.17688e-162	-6.1327e-163	4.0393e-163	-3.06409e-163	-3.22676e-164	6.53669e-163	1.18788e-162	-4.31521e-165	-3.85327e-164	1.0213e-162	0
2.20392e-163	6.25087e-164	-2.04392e-164	-5.4755e-164	2.73251e-163	7.7029e-164	-1.24467e-162	-1.95112e-163	7.77881e-163	9.27666e-163	-1.78612e-163	-5.22001e-163	7.36701e-163	2.49891e-163	1.7516e-163	-1.40974e-162	-1.31457e-163	-5.9557e-164	-1.7205e-163	-5.86692e-164	-1.17688e-162	-6.1327e-163	4.0393e-163	-3.06409e-163	-3.22676e-164	6.53669e-163	1.18788e-162	-4.31521e-165	-3.85327e-164	1.0213e-162	0
2.20392e-163	6.25087e-164	-2.04392e-164	-5.4755e-164	2.73251e-163	7.7029e-164	-1.24467e-162	-1.95112e-163	7.77881e-163	9.27666e-163	-1.78612e-163	-5.22001e-163	7.36701e-163	2.49891e-163	1.7516e-163	-1.40974e-162	-1.31457e-163	-5.9557e-164	-1.7205e-163	-5.86692e-164	-1.17688e-162	-6.1327e-163	4.0393e-163	-3.06409e-163	-3.22676e-164	6.53669e-163	1.18788e-162	-4.31521e-165	-3.85327e-164	1.0213e-162	0
2.20392e-163	6.25087e-164	-2.04392e-164	-5.4755e-164	2.73251e-163	7.7029e-164	-1.24467e-162	-1.95112e-163	7.77881e-163	9.27666e-163	-1.78612e-163	-5.22001e-163	7.36701e-163	2.49891e-163	1.7516e-163	-1.40974e-162	-1.31457e-163	-5.9557e-164	-1.7205e-163	-5.86692e-164	-1.17688e-162	-6.1327e-163	4.0393e-163	-3.06409e-163	-3.22676e-164	6.53669e-163	1.18788e-162	-4.31521e-165	-3.85327e-164	1.0213e-162	0
2.20392e-163	6.25087e-164	-2.04392e-164	-5.4755e-164	2.73251e-163	7.7029e-164	-1.24467e-162	-1.95112e-163	7.77881e-163	9.27666e-163	-1.78612e-163	-5.22001e-163	7.36701e-163	2.49891e-163	1.7516e-163	-1.40974e-162	-1.31457e-163	-5.9557e-164	-1.7205e-163	-5.86692e-164	-1.17688e-162	-6.1327e-163	4.0393e-163	-3.06409e-163	-3.22676e-164	6.53669e-163	1.18788e-162	-4.31521e-165	-3.85327e-164	1.0213e-162	0
2.20392e-163	6.25087e-164	-2.04392e-164	-5.4755e-164	2.73251e-163	7.7029e-164	-1.24467e-162	-1.95112e-163	7.77881e-163	9.27666e-163	-1.78612e-163	-5.22001e-163	7.36701e-163	2.49891e-163	1.7516e-163	-1.40974e-162	-1.31457e-163	-5.9557e-164	-1.7205e-163	-5.86692e-164	-1.17688e-162	-6.1327e-163	4.0393e-163	-3.06409e-163	-3.22676e-164	6.53669e-163	1.18788e-162	-4.31521e-165	-3.85327e-164	1.0213e-162	0
2.20392e-163	6.25087e-164	-2.04392e-164	-5.4755e-164	2.73251e-163	7.7029e-164	-1.24467e-162	-1.95112e-163	7.77881e-163	9.27666e-163	-1.78612e-163	-5.22001e-163	7.36701e-163	2.49891e-163	1.7516e-163	-1.40974e-162	-1.31457e-163	-5.9557e-164	-1.7205e-163	-5.86692e-164	-1.17688e-162	-6.1327e-163	4.0393e-163	-3.06409e-163	-3.22676e-164	6.53669e-163	1.18788e-162	-4.31521e-165	-3.85327e-164	1.0213e-162	0
2.20392e-163	6.25087e-164	-2.04392e-164	-5.4755e-164	2.73251e-163	7.7029e-164	-1.24467e-162	-1.95112e-163	7.77881e-163	9.27666e-163	-1.78612e-163	-5.22001e-163	7.36701e-163	2.49891e-163	1.7516e-163	-1.40974e-162	-1.31457e-163	-5.9557e-164	-1.7205e-163	-5.86692e-164	-1.17688e-162	-6.1327e-163	4.0393e-163	-3.06409e-163	-3.22676e-164	6.53669e-163	1.18788e-162	-4.31521e-165	-3.85327e-164	1.0213e-162	0
2.20392e-163	6.25087e-164	-2.04392e-164	-5.4755e-164	2.73251e-163	7.7029e-164	-1.24467e-162	-1.95112e-163	7.77881e-163	9.27666e-163	-1.78612e-163	-5.22001e-163	7.36701e-163	2.49891e-163	1.7516e-163	-1.40974e-162	-1.31457e-163	-5.9557e-164	-1.7205e-163	-5.86692e-164	-1.17688e-162	-6.1327e-163	4.0393e-163	-3.06409e-163	-3.22676e-164	6.53669e-163	1.18788e-162	-4.31521e-165	-3.85327e-164	1.0213e-162	0
2.20392e-163	6.25087e-164	-2.04392e-164	-5.4755e-164	2.73251e-163	7.7029e-164	-1.24467e-162	-1.95112e-163	7.77881e-163	9.27666e-163	-1.78612e-163	-5.22001e-163	7.36701e-163	2.49891e-163	1.7516e-163	-1.40974e-162	-1.31457e-163	-5.9557e-164	-1.7205e-163	-5.86692e-164	-1.17688e-162	-6.1327e-163	4.0393e-163	-3.06409e-163	-3.22676e-164	6.53669e-163	1.18788e-162	-4.31521e-165	-3.85327e-164	1.0213e-162	0
2.20392e-163	6.25087e-164	-2.04392e-164	-5.4755e-164	2.73251e-163	7.7029e-164	-1.24467e-162	-1.95112e-163	7.77881e-163	9.27666e-163	-1.78612e-163	-5.22001e-163	7.36701e-163	2.49891e-163	1.7516e-163	-1.40974e-162	-1.31457e-163	-5.9557e-164	-1.7205e-163	-5.86692e-164	-1.17688e-162	-6.1327e-163	4.0393e-163	-3.06409e-163	-3.22676e-164	6.53669e-163	1.18788e-162	-4.31521e-165	-3.85327e-164	1.0213e-162	0
2.20392e-163	6.25087e-164	-2.04392e-164	-5.4755e-164	2.73251e-163	7.7029e-164	-1.24467e-162	-1.95112e-163	7.77881e-163	9.27666e-163	-1.78612e-163	-5.22001e-163	7.36701e-163	2.49891e-163	1.7516e-163	-1.40974e-162	-1.31457e-163	-5.9557e-164	-1.7205e-163	-5.86692e-164	-1.17688e-162	-6.1327e-163	4.0393e-163	-3.06409e-163	-3.22676e-164	6.53669e-163	1.18788e-162	-4.31521e-165	-3.85327e-164	1.0213e-162	0
2.20392e-163	6.25087e-164	-2.04392e-164	-5.4755e-164	2.73251e-163	7.7029e-164	-1.24467e-162	-1.95112e-163	7.77881e-163	9.27666e-163	-1.78612e-163	-5.22001e-163	7.36701e-163	2.49891e-163	1.7516e-163	-1.40974e-162	-1.31457e-163	-5.9557e-164	-1.7205e-163	-5.86692e-164	-1.17688e-162	-6.1327e-163	4.0393e-163	-3.06409e-163	-3.22676e-164	6.53669e-163	1.18788e-162	-4.31521e-165	-3.85327e-164	1.0213e-162	0
2.20392e-163	6.25087e-164	-2.04392e-164	-5.4755e-164	2.73251e-163	7.7029e-164	-1.24467e-162	-1.95112e-163	7.77881e-163	9.27666e-163	-1.78612e-163	-5.22001e-163	7.36701e-163	2.49891e-163	1.7516e-163	-1.40974e-162	-1.31457e-163	-5.9557e-164	-1.7205e-163	-5.86692e-164	-1.17688e-162	-6.1327e-163	4.0393e-163	-3.06409e-163	-3.22676e-164	6.53669e-163	1.18788e-162	-4.31521e-165	-3.85327e-164	1.0213e-162	0
2.20392e-163	6.25087e-164	-2.04392e-164	-5.4755e-164	2.73251e-163	7.7029e-164	-1.24467e-162	-1.95112e-163	7.77881e-163	9.27666e-163	-1.78612e-163	-5.22001e-163	7.36701e-163	2.49891e-163	1.7516e-163	-1.40974e-162	-1.31457e-163	-5.9557e-164	-1.7205e-163	-5.86692e-164	-1.17688e-162	-6.1327e-163	4.0393e-163	-3.06409e-163	-3.22676e-164	6.53669e-163	1.18788e-162	-4.31521e-165	-3.85327e-164	1.0213e-162	0
2.20392e-163	6.25087e-164	-2.04392e-164	-5.4755e-164	2.73251e-163	7.7029e-164	-1.24467e-162	-1.95112e-163	7.77881e-163	9.27666e-163	-1.78612e-163	-5.22001e-163	7.36701e-163	2.49891e-163	1.7516e-163	-1.40974e-162	-1.31457e-163	-5.9557e-164	-1.7205e-163	-5.86692e-164	-1.17688e-162	-6.1327e-163	4.0393e-163	-3.06409e-163	-3.22676e-164	6.53669e-163	1.18788e-162	-4.31521e-165	-3.85327e-164	1.0213e-162	0
2.20392e-163	6.25087e-164	-2.04392e-164	-5.4755e-164	2.73251e-163	7.7029e-164	-1.24467e-162	-1.95112e-163	7.77881e-163	9.27666e-163	-1.78612e-163	-5.22001e-163	7.36701e-163	2.49891e-163	1.7516e-163	-1.40974e-162	-1.31457e-163	-5.9557e-164	-1.7205e-163	-5.86692e-164	-1.17688e-162	-6.1327e-163	4.0393e-163	-3.06409e-163	-3.22676e-164	6.53669e-163	1.18788e-162	-4.31521e-165	-3.85327e-164	1.0213e-162	0
2.20392e-163	6.25087e-164	-2.04392e-164	-5.4755e-164	2.73251e-163	7.7029e-164	-1.24467e-162	-1.95112e-163	7.77881e-163	9.27666e-163	-1.78612e-163	-5.22001e-163	7.36701e-163	2.49891e-163	1.7516e-163	-1.40974e-162	-1.31457e-163	-5.9557e-164	-1.7205e-163	-5.86692e-164	-1.17688e-162	-6.1327e-163	4.0393e-163	-3.06409e-163	-3.22676e-164	6.53669e-163	1.18788e-162	-4.31521e-165	-3.85327e-164	1.0213e-162	0
2.20392e-163	6.25087e-164	-2.04392e-164	-5.4755e-164	2.73251e-163	7.7029e-164	-1.24467e-162	-1.95112e-163	7.77881e-163	9.27666e-163	-1.78612e-163	-5.22001e-163	7.36701e-163	2.49891e-163	1.7516e-163	-1.40974e-162	-1.31457e-163	-5.9557e-164	-1.7205e-163	-5.86692e-164	-1.17688e-162	-6.1327e-163	4.0393e-163	-3.06409e-163	-3.22676e-164	6.53669e-163	1.18788e-162	-4.31521e-165	-3.85327e-164	1.0213e-162	0
2.20392e-163	6.25087e-164	-2.04392e-164	-5.4755e-164	2.73251e-163	7.7029e-164	-1.24467e-162	-1.95112e-163	7.77881e-163	9.27666e-163	-1.78612e-163	-5.22001e-163	7.36701e-163	2.49891e-163	1.7516e-163	-1.40974e-162	-1.31457e-163	-5.9557e-164	-1.7205e-163	-5.86692e-164	-1.17688e-162	-6.1327e-163	4.0393e-163	-3.06409e-163	-3.22676e-164	6.53669e-163	1.18788e-162	-4.31521e-165	-3.85327e-164	1.0213e-162	0
2.20392e-163	6.25087e-164	-2.04392e-164	-5.4755e-164	2.73251e-163	7.7029e-164	-1.24467e-162	-1.95112e-163	7.77881e-163	9.27666e-163	-1.78612e-163	-5.22001e-163	7.36701e-163	2.49891e-163	1.7516e-163	-1.40974e-162	-1.31457e-163	-5.9557e-164	-1.7205e-163	-5.86692e-164	-1.17688e-162	-6.1327e-163	4.0393e-163	-3.06409e-163	-3.22676e-164	6.53669e-163	1.18788e-162	-4.31521e-165	-3.85327e-164	1.0213e-162	0
2.20392e-163	6.25087e-164	-2.04392e-164	-5.4755e-164	2.73251e-163	7.7029e-164	-1.24467e-162	-1.95112e-163	7.77881e-163	9.27666e-163	-1.78612e-163	-5.22001e-163	7.36701e-163	2.49891e-163	1.7516e-163	-1.40974e-162	-1.31457e-163	-5.9557e-164	-1.7205e-163	-5.86692e-164	-1.17688e-162	-6.1327e-163	4.0393e-163	-3.06409e-163	-3.22676e-164	6.53669e-163	1.18788e-162	-4.31521e-165	-3.85327e-164	1.0213e-162	0
2.20392e-163	6.25087e-164	-2.04392e-164	-5.4755e-164	2.73251e-163	7.7029e-164	-1.24467e-162	-1.95112e-163	7.77881e-163	9.27666e-163	-1.78612e-163	-5.22001e-163	7.36701e-163	2.49891e-163	1.7516e-163	-1.40974e-162	-1.31457e-163	-5.9557e-164	-1.7205e-163	-5.86692e-164	-1.17688e-162	-6.1327e-163	4.0393e-163	-3.06409e-163	-3.22676e-164	6.53669e-163	1.18788e-162	-4.31521e-165	-3.85327e-164	1.0213e-162	0
2.20392e-163	6.25087e-164	-2.04392e-164	-5.4755e-164	2.73251e-163	7.7029e-164	-1.24467e-162	-1.95112e-163	7.77881e-163	9.27666e-163	-1.78612e-163	-5.22001e-163	7.36701e-163	2.49891e-163	1.7516e-163	-1.40974e-162	-1.31457e-163	-5.9557e-164	-1.7205e-163	-5.86692e-164	-1.17688e-162	-6.1327e-163	4.0393e-163	-3.06409e-163	-3.22676e-164	6.53669e-163	1.18788e-162	-4.31521e-165	-3.85327e-164	1.0213e-162	0
2.20392e-163	6.25087e-164	-2.04392e-164	-5.4755e-164	2.73251e-163	7.7029e-164	-1.24467e-162	-1.95112e-163	7.77881e-163	9.27666e-163	-1.78612e-163	-5.22001e-163	7.36701e-163	2.49891e-163	1.7516e-163	-1.40974e-162	-1.31457e-163	-5.9557e-164	-1.7205e-163	-5.86692e-164	-1.17688e-162	-6.1327e-163	4.0393e-163	-3.06409e-163	-3.22676e-164	6.53669e-163	1.18788e-162	-4.31521e-165	-3.85327e-164	1.0213e-162	0
2.20392e-163	6.25087e-164	-2.04392e-164	-5.4755e-164	2.73251e-163	7.7029e-164	-1.24467e-162	-1.95112e-163	7.77881e-163	9.27666e-163	-1.78612e-163	-5.22001e-163	7.36701e-163	2.49891e-163	1.7516e-163	-1.40974e-162	-1.31457e-163	-5.9557e-164	-1.7205e-163	-5.86692e-164	-1.17688e-162	-6.1327e-163	4.0393e-163	-3.06409e-163	-3.22676e-164	6.53669e-163	1.18788e-162	-4.31521e-165	-3.85327e-164	1.0213e-162	0
2.20392e-163	6.25087e-164	-2.04392e-164	-5.4755e-164	2.73251e-163	7.7029e-164	-1.24467e-162	-1.95112e-163	7.77881e-163	9.27666e-163	-1.78612e-163	-5.22001e-163	7.36701e-163	2.49891e-163	1.7516e-163	-1.40974e-162	-1.31457e-163	-5.9557e-164	-1.7205e-163	-5.86692e-164	-1.17688e-162	-6.1327e-163	4.0393e-163	-3.06409e-163	-3.22676e-164	6.53669e-163	1.18788e-162	-4.31521e-165	-3.85327e-164	1.0213e-162	0
2.20392e-163	6.25087e-164	-2.04392e-164	-5.4755e-164	2.73251e-163	7.7029e-164	-1.24467e-162	-1.95112e-163	7.77881e-163	9.27666e-163	-1.78612e-163	-5.22001e-163	7.36701e-163	2.49891e-163	1.7516e-163	-1.40974e-162	-1.31457e-163	-5.9557e-164	-1.7205e-163	-5.86692e-164	-1.17688e-162	-6.1327e-163	4.0393e-163	-3.06409e-163	-3.22676e-164	6.53669e-163	1.18788e-162	-4.31521e-165	-3.85327e-164	1.0213e-162	0
2.20392e-163	6.25087e-164	-2.04392e-164	-5.4755e-164	2.73251e-163	7.7029e-164	-1.24467e-162	-1.95112e-163	7.77881e-163	9.27666e-163	-1.78612e-163	-5.22001e-163	7.36701e-163	2.49891e-163	1.7516e-163	-1.40974e-162	-1.31457e-163	-5.9557e-164	-1.7205e-163	-5.86692e-164	-1.17688e-162	-6.1327e-163	4.0393e-163	-3.06409e-163	-3.22676e-164	6.53669e-163	1.18788e-162	-4.31521e-165	-3.85327e-164	1.0213e-162	0
2.20392e-163	6.25087e-164	-2.04392e-164	-5.4755e-164	2.73251e-163	7.7029e-164	-1.24467e-162	-1.95112e-163	7.77881e-163	9.27666e-163	-1.78612e-163	-5.22001e-163	7.36701e-163	2.49891e-163	1.7516e-163	-1.40974e-162	-1.31457e-163	-5.9557e-164	-1.7205e-163	-5.86692e-164	-1.17688e-162	-6.1327e-163	4.0393e-163	-3.06409e-163	-3.22676e-164	6.53669e-163	1.18788e-162	-4.31521e-165	-3.85327e-164	1.0213e-162	0
2.20392e-163	6.25087e-164	-2.04392e-164	-5.4755e-164	2.73251e-163	7.7029e-164	-1.24467e-162	-1.95112e-163	7.77881e-163	9.27666e-163	-1.78612e-163	-5.22001e-163	7.36701e-163	2.49891e-163	1.7516e-163	-1.40974e-162	-1.31457e-163	-5.9557e-164	-1.7205e-163	-5.86692e-164	-1.17688e-162	-6.1327e-163	4.0393e-163	-3.06409e-163	-3.22676e-164	6.53669e-163	1.18788e-162	-4.31521e-165	-3.85327e-164	1.0213e-162	0
2.20392e-163	6.25087e-164	-2.04392e-164	-5.4755e-164	2.73251e-163	7.7029e-164	-1.24467e-162	-1.95112e-163	7.77881e-163	9.27666e-163	-1.78612e-163	-5.22001e-163	7.36701e-163	2.49891e-163	1.7516e-163	-1.40974e-162	-1.31457e-163	-5.9557e-164	-1.7205e-163	-5.86692e-164	-1.17688e-162	-6.1327e-163	4.0393e-163	-3.06409e-163	-3.22676e-164	6.53669e-163	1.18788e-162	-4.31521e-165	-3.85327e-164	1.0213e-162	0
2.20392e-163	6.25087e-164	-2.04392e-164	-5.4755e-164	2.73251e-163	7.7029e-164	-1.24467e-162	-1.95112e-163	7.77881e-163	9.27666e-163	-1.78612e-163	-5.22001e-163	7.36701e-163	2.49891e-163	1.7516e-163	-1.40974e-162	-1.31457e-163	-5.9557e-164	-1.7205e-163	-5.86692e-164	-1.17688e-162	-6.1327e-163	4.0393e-163	-3.06409e-163	-3.22676e-164	6.53669e-163	1.18788e-162	-4.31521e-165	-3.85327e-164	1.0213e-162	0
2.20392e-163	6.25087e-164	-2.04392e-164	-5.4755e-164	2.73251e-163	7.7029e-164	-1.24467e-162	-1.95112e-163	7.77881e-163	9.27666e-163	-1.78612e-163	-5.22001e-163	7.36701e-163	2.49891e-163	1.7516e-163	-1.40974e-162	-1.31457e-163	-5.9557e-164	-1.7205e-163	-5.86692e-164	-1.17688e-162	-6.1327e-163	4.0393e-163	-3.06409e-163	-3.22676e-164	6.53669e-163	1.18788e-162	-4.31521e-165	-3.85327e-164	1.0213e-162	0
2.20392e-163	6.25087e-164	-2.04392e-164	-5.4755e-164	2.73251e-163	7.7029e-164	-1.24467e-162	-1.95112e-163	7.77881e-163	9.27666e-163	-1.78612e-163	-5.22001e-163	7.36701e-163	2.49891e-163	1.7516e-163	-1.40974e-162	-1.31457e-163	-5.9557e-164	-1.7205e-163	-5.86692e-164	-1.17688e-162	-6.1327e-163	4.0393e-163	-3.06409e-163	-3.22676e-164	6.53669e-163	1.18788e-162	-4.31521e-165	-3.85327e-164	1.0213e-162	0
2.20392e-163	6.25087e-164	-2.04392e-164	-5.4755e-164	2.73251e-163	7.7029e-164	-1.24467e-162	-1.95112e-163	7.77881e-163	9.27666e-163	-1.78612e-163	-5.22001e-163	7.36701e-163	2.49891e-163	1.7516e-163	-1.40974e-162	-1.31457e-163	-5.9557e-164	-1.7205e-163	-5.86692e-164	-1.17688e-162	-6.1327e-163	4.0393e-163	-3.06409e-163	-3.22676e-164	6.53669e-163	1.18788e-162	-4.31521e-165	-3.85327e-164	1.0213e-162	0
2.20392e-163	6.25087e-164	-2.04392e-164	-5.4755e-164	2.73251e-163	7.7029e-164	-1.24467e-162	-1.95112e-163	7.77881e-163	9.27666e-163	-1.78612e-163	-5.22001e-163	7.36701e-163	2.49891e-163	1.7516e-163	-1.40974e-162	-1.31457e-163	-5.9557e-164	-1.7205e-163	-5.86692e-164	-1.17688e-162	-6.1327e-163	4.0393e-163	-3.06409e-163	-3.22676e-164	6.53669e-163	1.18788e-162	-4.31521e-165	-3.85327e-164	1.0213e-162	0
2.20392e-163	6.25087e-164	-2.04392e-164	-5.4755e-164	2.73251e-163	7.7029e-164	-1.24467e-162	-1.95112e-163	7.77881e-163	9.27666e-163	-1.78612e-163	-5.22001e-163	7.36701e-163	2.49891e-163	1.7516e-163	-1.40974e-162	-1.31457e-163	-5.9557e-164	-1.7205e-163	-5.86692e-164	-1.17688e-162	-6.1327e-163	4.0393e-163	-3.06409e-163	-3.22676e-164	6.53669e-163	1.18788e-162	-4.31521e-165	-3.85327e-164	1.0213e-162	0
2.20392e-163	6.25087e-164	-2.04392e-164	-5.4755e-164	2.73251e-163	7.7029e-164	-1.24467e-162	-1.95112e-163	7.77881e-163	9.27666e-163	-1.78612e-163	-5.22001e-163	7.36701e-163	2.49891e-163	1.7516e-163	-1.40974e-162	-1.31457e-163	-5.9557e-164	-1.7205e-163	-5.86692e-164	-1.17688e-162	-6.1327e-163	4.0393e-163	-3.06409e-163	-3.22676e-164	6.53669e-163	1.18788e-162	-4.31521e-165	-3.85327e-164	1.0213e-162	0
2.20392e-163	6.25087e-164	-2.04392e-164	-5.4755e-164	2.73251e-163	7.7029e-164	-1.24467e-162	-1.95112e-163	7.77881e-163	9.27666e-163	-1.78612e-163	-5.22001e-163	7.36701e-163	2.49891e-163	1.7516e-163	-1.40974e-162	-1.31457e-163	-5.9557e-164	-1.7205e-163	-5.86692e-164	-1.17688e-162	-6.1327e-163	4.0393e-163	-3.06409e-163	-3.22676e-164	6.53669e-163	1.18788e-162	-4.31521e-165	-3.85327e-164	1.0213e-162	0
2.20392e-163	6.25087e-164	-2.04392e-164	-5.4755e-164	2.73251e-163	7.7029e-164	-1.24467e-162	-1.95112e-163	7.77881e-163	9.27666e-163	-1.78612e-163	-5.22001e-163	7.36701e-163	2.49891e-163	1.7516e-163	-1.40974e-162	-1.31457e-163	-5.9557e-164	-1.7205e-163	-5.86692e-164	-1.17688e-162	-6.1327e-163	4.0393e-163	-3.06409e-163	-3.22676e-164	6.53669e-163	1.18788e-162	-4.31521e-165	-3.85327e-164	1.0213e-162	0
2.20392e-163	6.25087e-164	-2.04392e-164	-5.4755e-164	2.73251e-163	7.7029e-164	-1.24467e-162	-1.95112e-163	7.77881e-163	9.27666e-163	-1.78612e-163	-5.22001e-163	7.36701e-163	2.49891e-163	1.7516e-163	-1.40974e-162	-1.31457e-163	-5.9557e-164	-1.7205e-163	-5.86692e-164	-1.17688e-162	-6.1327e-163	4.0393e-163	-3.06409e-163	-3.22676e-164	6.53669e-163	1.18788e-162	-4.31521e-165	-3.85327e-164	1.0213e-162	0
2.20392e-163	6.25087e-164	-2.04392e-164	-5.4755e-164	2.73251e-163	7.7029e-164	-1.24467e-162	-1.95112e-163	7.77881e-163	9.27666e-163	-1.78612e-163	-5.22001e-163	7.36701e-163	2.49891e-163	1.7516e-163	-1.40974e-162	-1.31457e-163	-5.9557e-164	-1.7205e-163	-5.86692e-164	-1.17688e-162	-6.1327e-163	4.0393e-163	-3.06409e-163	-3.22676e-164	6.53669e-163	1.18788e-162	-4.31521e-165	-3.85327e-164	1.0213e-162	0
2.20392e-163	6.25087e-164	-2.04392e-164	-5.4755e-164	2.73251e-163	7.7029e-164	-1.24467e-162	-1.95112e-163	7.77881e-163	9.27666e-163	-1.78612e-163	-5.22001e-163	7.36701e-163	2.49891e-163	1.7516e-163	-1.40974e-162	-1.31457e-163	-5.9557e-164	-1.7205e-163	-5.86692e-164	-1.17688e-162	-6.1327e-163	4.0393e-163	-3.06409e-163	-3.22676e-164	6.53669e-163	1.18788e-162	-4.31521e-165	-3.85327e-164	1.0213e-162	0
2.20392e-163	6.25087e-164	-2.04392e-164	-5.4755e-164	2.73251e-163	7.7029e-164	-1.24467e-162	-1.95112e-163	7.77881e-163	9.27666e-163	-1.78612e-163	-5.22001e-163	7.36701e-163	2.49891e-163	1.7516e-163	-1.40974e-162	-1.31457e-163	-5.9557e-164	-1.7205e-163	-5.86692e-164	-1.17688e-162	-6.1327e-163	4.0393e-163	-3.06409e-163	-3.22676e-164	6.53669e-163	1.18788e-162	-4.31521e-165	-3.85327e-164	1.0213e-162	0
2.20392e-163	6.25087e-164	-2.04392e-164	-5.4755e-164	2.73251e-163	7.7029e-164	-1.24467e-162	-1.95112e-163	7.77881e-163	9.27666e-163	-1.78612e-163	-5.22001e-163	7.36701e-163	2.49891e-163	1.7516e-163	-1.40974e-162	-1.31457e-163	-5.9557e-164	-1.7205e-163	-5.86692e-164	-1.17688e-162	-6.1327e-163	4.0393e-163	-3.06409e-163	-3.22676e-164	6.53669e-163	1.18788e-162	-4.31521e-165	-3.85327e-164	1.0213e-162	0
2.20392e-163	6.25087e-164	-2.04392e-164	-5.4755e-164	2.73251e-163	7.7029e-164	-1.24467e-162	-1.95112e-163	7.77881e-163	9.27666e-163	-1.78612e-163	-5.22001e-163	7.36701e-163	2.49891e-163	1.7516e-163	-1.40974e-162	-1.31457e-163	-5.9557e-164	-1.7205e-163	-5.86692e-164	-1.17688e-162	-6.1327e-163	4.0393e-163	-3.06409e-163	-3.22676e-164	6.53669e-163	1.18788e-162	-4.31521e-165	-3.85327e-164	1.0213e-162	0
2.20392e-163	6.25087e-164	-2.04392e-164	-5.4755e-164	2.73251e-163	7.7029e-164	-1.24467e-162	-1.95112e-163	7.77881e-163	9.27666e-163	-1.78612e-163	-5.22001e-163	7.36701e-163	2.49891e-163	1.7516e-163	-1.40974e-162	-1.31457e-163	-5.9557e-164	-1.7205e-163	-5.86692e-164	-1.17688e-162	-6.1327e-163	4.0393e-163	-3.06409e-163	-3.22676e-164	6.53669e-163	1.18788e-162	-4.31521e-165	-3.85327e-164	1.0213e-162	0
2.20392e-163	6.25087e-164	-2.04392e-164	-5.4755e-164	2.73251e-163	7.7029e-164	-1.24467e-162	-1.95112e-163	7.77881e-163	9.27666e-163	-1.78612e-163	-5.22001e-163	7.36701e-163	2.49891e-163	1.7516e-163	-1.40974e-162	-1.31457e-163	-5.9557e-164	-1.7205e-163	-5.86692e-164	-1.17688e-162	-6.1327e-163	4.0393e-163	-3.06409e-163	-3.22676e-164	6.53669e-163	1.18788e-162	-4.31521e-165	-3.85327e-164	1.0213e-162	0
2.20392e-163	6.25087e-164	-2.04392e-164	-5.4755e-164	2.73251e-163	7.7029e-164	-1.24467e-162	-1.95112e-163	7.77881e-163	9.27666e-163	-1.78612e-163	-5.22001e-163	7.36701e-163	2.49891e-163	1.7516e-163	-1.40974e-162	-1.31457e-163	-5.9557e-164	-1.7205e-163	-5.86692e-164	-1.17688e-162	-6.1327e-163	4.0393e-163	-3.06409e-163	-3.22676e-164	6.53669e-163	1.18788e-162	-4.31521e-165	-3.85327e-164	1.0213e-162	0
2.20392e-163	6.25087e-164	-2.04392e-164	-5.4755e-164	2.73251e-163	7.7029e-164	-1.24467e-162	-1.95112e-163	7.77881e-163	9.27666e-163	-1.78612e-163	-5.22001e-163	7.36701e-163	2.49891e-163	1.7516e-163	-1.40974e-162	-1.31457e-163	-5.9557e-164	-1.7205e-163	-5.86692e-164	-1.17688e-162	-6.1327e-163	4.0393e-163	-3.06409e-163	-3.22676e-164	6.53669e-163	1.18788e-162	-4.31521e-165	-3.85327e-164	1.0213e-162	0
2.20392e-163	6.25087e-164	-2.04392e-164	-5.4755e-164	2.73251e-163	7.7029e-164	-1.24467e-162	-1.95112e-163	7.77881e-163	9.27666e-163	-1.78612e-163	-5.22001e-163	7.36701e-163	2.49891e-163	1.7516e-163	-1.40974e-162	-1.31457e-163	-5.9557e-164	-1.7205e-163	-5.86692e-164	-1.17688e-162	-6.1327e-163	4.0393e-163	-3.06409e-163	-3.22676e-164	6.53669e-163	1.18788e-162	-4.31521e-165	-3.85327e-164	1.0213e-162	0
2.20392e-163	6.25087e-164	-2.04392e-164	-5.4755e-164	2.73251e-163	7.7029e-164	-1.24467e-162	-1.95112e-163	7.77881e-163	9.27666e-163	-1.78612e-163	-5.22001e-163	7.36701e-163	2.49891e-163	1.7516e-163	-1.40974e-162	-1.31457e-163	-5.9557e-164	-1.7205e-163	-5.86692e-164	-1.17688e-162	-6.1327e-163	4.0393e-163	-3.06409e-163	-3.22676e-164	6.53669e-163	1.18788e-162	-4.31521e-165	-3.85327e-164	1.0213e-162	0
2.20392e-163	6.25087e-164	-2.04392e-164	-5.4755e-164	2.73251e-163	7.7029e-164	-1.24467e-162	-1.95112e-163	7.77881e-163	9.27666e-163	-1.78612e-163	-5.22001e-163	7.36701e-163	2.49891e-163	1.7516e-163	-1.40974e-162	-1.31457e-163	-5.9557e-164	-1.7205e-163	-5.86692e-164	-1.17688e-162	-6.1327e-163	4.0393e-163	-3.06409e-163	-3.22676e-164	6.53669e-163	1.18788e-162	-4.31521e-165	-3.85327e-164	1.0213e-162	0
2.20392e-163	6.25087e-164	-2.04392e-164	-5.4755e-164	2.73251e-163	7.7029e-164	-1.24467e-162	-1.95112e-163	7.77881e-163	9.27666e-163	-1.78612e-163	-5.22001e-163	7.36701e-163	2.49891e-163	1.7516e-163	-1.40974e-162	-1.31457e-163	-5.9557e-164	-1.7205e-163	-5.86692e-164	-1.17688e-162	-6.1327e-163	4.0393e-163	-3.06409e-163	-3.22676e-164	6.53669e-163	1.18788e-162	-4.31521e-165	-3.85327e-164	1.0213e-162	0
2.20392e-163	6.25087e-164	-2.04392e-164	-5.4755e-164	2.73251e-163	7.7029e-164	-1.24467e-162	-1.95112e-163	7.77881e-163	9.27666e-163	-1.78612e-163	-5.22001e-163	7.36701e-163	2.49891e-163	1.7516e-163	-1.40974e-162	-1.31457e-163	-5.9557e-164	-1.7205e-163	-5.86692e-164	-1.17688e-162	-6.1327e-163	4.0393e-163	-3.06409e-163	-3.22676e-164	6.53669e-163	1.18788e-162	-4.31521e-165	-3.85327e-164	1.0213e-162	0
2.20392e-163	6.25087e-164	-2.04392e-164	-5.4755e-164	2.73251e-163	7.7029e-164	-1.24467e-162	-1.95112e-163	7.77881e-163	9.27666e-163	-1.78612e-163	-5.22001e-163	7.36701e-163	2.49891e-163	1.7516e-163	-1.40974e-162	-1.31457e-163	-5.9557e-164	-1.7205e-163	-5.86692e-164	-1.17688e-162	-6.1327e-163	4.0393e-163	-3.06409e-163	-3.22676e-164	6.53669e-163	1.18788e-162	-4.31521e-165	-3.85327e-164	1.0213e-162	0
2.20392e-163	6.25087e-164	-2.04392e-164	-5.4755e-164	2.73251e-163	7.7029e-164	-1.24467e-162	-1.95112e-163	7.77881e-163	9.27666e-163	-1.78612e-163	-5.22001e-163	7.36701e-163	2.49891e-163	1.7516e-163	-1.40974e-162	-1.31457e-163	-5.9557e-164	-1.7205e-163	-5.86692e-164	-1.17688e-162	-6.1327e-163	4.0393e-163	-3.06409e-163	-3.22676e-164	6.53669e-163	1.18788e-162	-4.31521e-165	-3.85327e-164	1.0213e-162	0
2.20392e-163	6.25087e-164	-2.04392e-164	-5.4755e-164	2.73251e-163	7.7029e-164	-1.24467e-162	-1.95112e-163	7.77881e-163	9.27666e-163	-1.78612e-163	-5.22001e-163	7.36701e-163	2.49891e-163	1.7516e-163	-1.40974e-162	-1.31457e-163	-5.9557e-164	-1.7205e-163	-5.86692e-164	-1.17688e-162	-6.1327e-163	4.0393e-163	-3.06409e-163	-3.22676e-164	6.53669e-163	1.18788e-162	-4.31521e-165	-3.85327e-164	1.0213e-162	0
2.20392e-163	6.25087e-164	-2.04392e-164	-5.4755e-164	2.73251e-163	7.7029e-164	-1.24467e-162	-1.95112e-163	7.77881e-163	9.27666e-163	-1.78612e-163	-5.22001e-163	7.36701e-163	2.49891e-163	1.7516e-163	-1.40974e-162	-1.31457e-163	-5.9557e-164	-1.7205e-163	-5.86692e-164	-1.17688e-162	-6.1327e-163	4.0393e-163	-3.06409e-163	-3.22676e-164	6.53669e-163	1.18788e-162	-4.31521e-165	-3.85327e-164	1.0213e-162	0
2.20392e-163	6.25087e-164	-2.04392e-164	-5.4755e-164	2.73251e-163	7.7029e-164	-1.24467e-162	-1.95112e-163	7.77881e-163	9.27666e-163	-1.78612e-163	-5.22001e-163	7.36701e-163	2.49891e-163	1.7516e-163	-1.40974e-162	-1.31457e-163	-5.9557e-164	-1.7205e-163	-5.86692e-164	-1.17688e-162	-6.1327e-163	4.0393e-163	-3.06409e-163	-3.22676e-164	6.53669e-163	1.18788e-162	-4.31521e-165	-3.85327e-164	1.0213e-162	0
2.20392e-163	6.25087e-164	-2.04392e-164	-5.4755e-164	2.73251e-163	7.7029e-164	-1.24467e-162	-1.95112e-163	7.77881e-163	9.27666e-163	-1.78612e-163	-5.22001e-163	7.36701e-163	2.49891e-163	1.7516e-163	-1.40974e-162	-1.31457e-163	-5.9557e-164	-1.7205e-163	-5.86692e-164	-1.17688e-162	-6.1327e-163	4.0393e-163	-3.06409e-163	-3.22676e-164	6.53669e-163	1.18788e-162	-4.31521e-165	-3.85327e-164	1.0213e-162	0
2.20392e-163	6.25087e-164	-2.04392e-164	-5.4755e-164	2.73251e-163	7.7029e-164	-1.24467e-162	-1.95112e-163	7.77881e-163	9.27666e-163	-1.78612e-163	-5.22001e-163	7.36701e-163	2.49891e-163	1.7516e-163	-1.40974e-162	-1.31457e-163	-5.9557e-164	-1.7205e-163	-5.86692e-164	-1.17688e-162	-6.1327e-163	4.0393e-163	-3.06409e-163	-3.22676e-164	6.53669e-163	1.18788e-162	-4.31521e-165	-3.85327e-164	1.0213e-162	0
2.20392e-163	6.25087e-164	-2.04392e-164	-5.4755e-164	2.73251e-163	7.7029e-164	-1.24467e-162	-1.95112e-163	7.77881e-163	9.27666e-163	-1.78612e-163	-5.22001e-163	7.36701e-163	2.49891e-163	1.7516e-163	-1.40974e-162	-1.31457e-163	-5.9557e-164	-1.7205e-163	-5.86692e-164	-1.17688e-162	-6.1327e-163	4.0393e-163	-3.06409e-163	-3.22676e-164	6.53669e-163	1.18788e-162	-4.31521e-165	-3.85327e-164	1.0213e-162	0
2.20392e-163	6.25087e-164	-2.04392e-164	-5.4755e-164	2.73251e-163	7.7029e-164	-1.24467e-162	-1.95112e-163	7.77881e-163	9.27666e-163	-1.78612e-163	-5.22001e-163	7.36701e-163	2.49891e-163	1.7516e-163	-1.40974e-162	-1.31457e-163	-5.9557e-164	-1.7205e-163	-5.86692e-164	-1.17688e-162	-6.1327e-163	4.0393e-163	-3.06409e-163	-3.22676e-164	6.53669e-163	1.18788e-162	-4.31521e-165	-3.85327e-164	1.0213e-162	0
2.20392e-163	6.25087e-164	-2.04392e-164	-5.4755e-164	2.73251e-163	7.7029e-164	-1.24467e-162	-1.95112e-163	7.77881e-163	9.27666e-163	-1.78612e-163	-5.22001e-163	7.36701e-163	2.49891e-163	1.7516e-163	-1.40974e-162	-1.31457e-163	-5.9557e-164	-1.7205e-163	-5.86692e-164	-1.17688e-162	-6.1327e-163	4.0393e-163	-3.06409e-163	-3.22676e-164	6.53669e-163	1.18788e-162	-4.31521e-165	-3.85327e-164	1.0213e-162	0
2.20392e-163	6.25087e-164	-2.04392e-164	-5.4755e-164	2.73251e-163	7.7029e-164	-1.24467e-162	-1.95112e-163	7.77881e-163	9.27666e-163	-1.78612e-163	-5.22001e-163	7.36701e-163	2.49891e-163	1.7516e-163	-1.40974e-162	-1.31457e-163	-5.9557e-164	-1.7205e-163	-5.86692e-164	-1.17688e-162	-6.1327e-163	4.0393e-163	-3.06409e-163	-3.22676e-164	6.53669e-163	1.18788e-162	-4.31521e-165	-3.85327e-164	1.0213e-162	0
2.20392e-163	6.25087e-164	-2.04392e-164	-5.4755e-164	2.73251e-163	7.7029e-164	-1.24467e-162	-1.95112e-163	7.77881e-163	9.27666e-163	-1.78612e-163	-5.22001e-163	7.36701e-163	2.49891e-163	1.7516e-163	-1.40974e-162	-1.31457e-163	-5.9557e-164	-1.7205e-163	-5.86692e-164	-1.17688e-162	-6.1327e-163	4.0393e-163	-3.06409e-163	-3.22676e-164	6.53669e-163	1.18788e-162	-4.31521e-165	-3.85327e-164	1.0213e-162	0
2.20392e-163	6.25087e-164	-2.04392e-164	-5.4755e-164	2.73251e-163	7.7029e-164	-1.24467e-162	-1.95112e-163	7.77881e-163	9.27666e-163	-1.78612e-163	-5.22001e-163	7.36701e-163	2.49891e-163	1.7516e-163	-1.40974e-162	-1.31457e-163	-5.9557e-164	-1.7205e-163	-5.86692e-164	-1.17688e-162	-6.1327e-163	4.0393e-163	-3.06409e-163	-3.22676e-164	6.53669e-163	1.18788e-162	-4.31521e-165	-3.85327e-164	1.0213e-162	0
2.20392e-163	6.25087e-164	-2.04392e-164	-5.4755e-164	2.73251e-163	7.7029e-164	-1.24467e-162	-1.95112e-163	7.77881e-163	9.27666e-163	-1.78612e-163	-5.22001e-163	7.36701e-163	2.49891e-163	1.7516e-163	-1.40974e-162	-1.31457e-163	-5.9557e-164	-1.7205e-163	-5.86692e-164	-1.17688e-162	-6.1327e-163	4.0393e-163	-3.06409e-163	-3.22676e-164	6.53669e-163	1.18788e-162	-4.31521e-165	-3.85327e-164	1.0213e-162	0
2.20392e-163	6.25087e-164	-2.04392e-164	-5.4755e-164	2.73251e-163	7.7029e-164	-1.24467e-162	-1.95112e-163	7.77881e-163	9.27666e-163	-1.78612e-163	-5.22001e-163	7.36701e-163	2.49891e-163	1.7516e-163	-1.40974e-162	-1.31457e-163	-5.9557e-164	-1.7205e-163	-5.86692e-164	-1.17688e-162	-6.1327e-163	4.0393e-163	-3.06409e-163	-3.22676e-164	6.53669e-163	1.18788e-162	-4.31521e-165	-3.85327e-164	1.0213e-162	0
2.20392e-163	6.25087e-164	-2.04392e-164	-5.4755e-164	2.73251e-163	7.7029e-164	-1.24467e-162	-1.95112e-163	7.77881e-163	9.27666e-163	-1.78612e-163	-5.22001e-163	7.36701e-163	2.49891e-163	1.7516e-163	-1.40974e-162	-1.31457e-163	-5.9557e-164	-1.7205e-163	-5.86692e-164	-1.17688e-162	-6.1327e-163	4.0393e-163	-3.06409e-163	-3.22676e-164	6.53669e-163	1.18788e-162	-4.31521e-165	-3.85327e-164	1.0213e-162	0
2.20392e-163	6.25087e-164	-2.04392e-164	-5.4755e-164	2.73251e-163	7.7029e-164	-1.24467e-162	-1.95112e-163	7.77881e-163	9.27666e-163	-1.78612e-163	-5.22001e-163	7.36701e-163	2.49891e-163	1.7516e-163	-1.40974e-162	-1.31457e-163	-5.9557e-164	-1.7205e-163	-5.86692e-164	-1.17688e-162	-6.1327e-163	4.0393e-163	-3.06409e-163	-3.22676e-164	6.53669e-163	1.18788e-162	-4.31521e-165	-3.85327e-164	1.0213e-162	0
2.20392e-163	6.25087e-164	-2.04392e-164	-5.4755e-164	2.73251e-163	7.7029e-164	-1.24467e-162	-1.95112e-163	7.77881e-163	9.27666e-163	-1.78612e-163	-5.22001e-163	7.36701e-163	2.49891e-163	1.7516e-163	-1.40974e-162	-1.31457e-163	-5.9557e-164	-1.7205e-163	-5.86692e-164	-1.17688e-162	-6.1327e-163	4.0393e-163	-3.06409e-163	-3.22676e-164	6.53669e-163	1.18788e-162	-4.31521e-165	-3.85327e-164	1.0213e-162	0
2.20392e-163	6.25087e-164	-2.04392e-164	-5.4755e-164	2.73251e-163	7.7029e-164	-1.24467e-162	-1.95112e-163	7.77881e-163	9.27666e-163	-1.78612e-163	-5.22001e-163	7.36701e-163	2.49891e-163	1.7516e-163	-1.40974e-162	-1.31457e-163	-5.9557e-164	-1.7205e-163	-5.86692e-164	-1.17688e-162	-6.1327e-163	4.0393e-163	-3.06409e-163	-3.22676e-164	6.53669e-163	1.18788e-162	-4.31521e-165	-3.85327e-164	1.0213e-162	0
2.20392e-163	6.25087e-164	-2.04392e-164	-5.4755e-164	2.73251e-163	7.7029e-164	-1.24467e-162	-1.95112e-163	7.77881e-163	9.27666e-163	-1.78612e-163	-5.22001e-163	7.36701e-163	2.49891e-163	1.7516e-163	-1.40974e-162	-1.31457e-163	-5.9557e-164	-1.7205e-163	-5.86692e-164	-1.17688e-162	-6.1327e-163	4.0393e-163	-3.06409e-163	-3.22676e-164	6.53669e-163	1.18788e-162	-4.31521e-165	-3.85327e-164	1.0213e-162	0
2.20392e-163	6.25087e-164	-2.04392e-164	-5.4755e-164	2.73251e-163	7.7029e-164	-1.24467e-162	-1.95112e-163	7.77881e-163	9.27666e-163	-1.78612e-163	-5.22001e-163	7.36701e-163	2.49891e-163	1.7516e-163	-1.40974e-162	-1.31457e-163	-5.9557e-164	-1.7205e-163	-5.86692e-164	-1.17688e-162	-6.1327e-163	4.0393e-163	-3.06409e-163	-3.22676e-164	6.53669e-163	1.18788e-162	-4.31521e-165	-3.85327e-164	1.0213e-162	0
2.20392e-163	6.25087e-164	-2.04392e-164	-5.4755e-164	2.73251e-163	7.7029e-164	-1.24467e-162	-1.95112e-163	7.77881e-163	9.27666e-163	-1.78612e-163	-5.22001e-163	7.36701e-163	2.49891e-163	1.7516e-163	-1.40974e-162	-1.31457e-163	-5.9557e-164	-1.7205e-163	-5.86692e-164	-1.17688e-162	-6.1327e-163	4.0393e-163	-3.06409e-163	-3.22676e-164	6.53669e-163	1.18788e-162	-4.31521e-165	-3.85327e-164	1.0213e-162	0
2.20392e-163	6.25087e-164	-2.04392e-164	-5.4755e-164	2.73251e-163	7.7029e-164	-1.24467e-162	-1.95112e-163	7.77881e-163	9.27666e-163	-1.78612e-163	-5.22001e-163	7.36701e-163	2.49891e-163	1.7516e-163	-1.40974e-162	-1.31457e-163	-5.9557e-164	-1.7205e-163	-5.86692e-164	-1.17688e-162	-6.1327e-163	4.0393e-163	-3.06409e-163	-3.22676e-164	6.53669e-163	1.18788e-162	-4.31521e-165	-3.85327e-164	1.0213e-162	0
2.20392e-163	6.25087e-164	-2.04392e-164	-5.4755e-164	2.73251e-163	7.7029e-164	-1.24467e-162	-1.95112e-163	7.77881e-163	9.27666e-163	-1.78612e-163	-5.22001e-163	7.36701e-163	2.49891e-163	1.7516e-163	-1.40974e-162	-1.31457e-163	-5.9557e-164	-1.7205e-163	-5.86692e-164	-1.17688e-162	-6.1327e-163	4.0393e-163	-3.06409e-163	-3.22676e-164	6.53669e-163	1.18788e-162	-4.31521e-165	-3.85327e-164	1.0213e-162	0
2.20392e-163	6.25087e-164	-2.04392e-164	-5.4755e-164	2.73251e-163	7.7029e-164	-1.24467e-162	-1.95112e-163	7.77881e-163	9.27666e-163	-1.78612e-163	-5.22001e-163	7.36701e-163	2.49891e-163	1.7516e-163	-1.40974e-162	-1.31457e-163	-5.9557e-164	-1.7205e-163	-5.86692e-164	-1.17688e-162	-6.1327e-163	4.0393e-163	-3.06409e-163	-3.22676e-164	6.53669e-163	1.18788e-162	-4.31521e-165	-3.85327e-164	1.0213e-162	0
2.20392e-163	6.25087e-164	-2.04392e-164	-5.4755e-164	2.73251e-163	7.7029e-164	-1.24467e-162	-1.95112e-163	7.77881e-163	9.27666e-163	-1.78612e-163	-5.22001e-163	7.36701e-163	2.49891e-163	1.7516e-163	-1.40974e-162	-1.31457e-163	-5.9557e-164	-1.7205e-163	-5.86692e-164	-1.17688e-162	-6.1327e-163	4.0393e-163	-3.06409e-163	-3.22676e-164	6.53669e-163	1.18788e-162	-4.31521e-165	-3.85327e-164	1.0213e-162	0
2.20392e-163	6.25087e-164	-2.04392e-164	-5.4755e-164	2.73251e-163	7.7029e-164	-1.24467e-162	-1.95112e-163	7.77881e-163	9.27666e-163	-1.78612e-163	-5.22001e-163	7.36701e-163	2.49891e-163	1.7516e-163	-1.40974e-162	-1.31457e-163	-5.9557e-164	-1.7205e-163	-5.86692e-164	-1.17688e-162	-6.1327e-163	4.0393e-163	-3.06409e-163	-3.22676e-164	6.53669e-163	1.18788e-162	-4.31521e-165	-3.85327e-164	1.0213e-162	0
2.20392e-163	6.25087e-164	-2.04392e-164	-5.4755e-164	2.73251e-163	7.7029e-164	-1.24467e-162	-1.95112e-163	7.77881e-163	9.27666e-163	-1.78612e-163	-5.22001e-163	7.36701e-163	2.49891e-163	1.7516e-163	-1.40974e-162	-1.31457e-163	-5.9557e-164	-1.7205e-163	-5.86692e-164	-1.17688e-162	-6.1327e-163	4.0393e-163	-3.06409e-163	-3.22676e-164	6.53669e-163	1.18788e-162	-4.31521e-165	-3.85327e-164	1.0213e-162	0
2.20392e-163	6.25087e-164	-2.04392e-164	-5.4755e-164	2.73251e-163	7.7029e-164	-1.24467e-162	-1.95112e-163	7.77881e-163	9.27666e-163	-1.78612e-163	-5.22001e-163	7.36701e-163	2.49891e-163	1.7516e-163	-1.40974e-162	-1.31457e-163	-5.9557e-164	-1.7205e-163	-5.86692e-164	-1.17688e-162	-6.1327e-163	4.0393e-163	-3.06409e-163	-3.22676e-164	6.53669e-163	1.18788e-162	-4.31521e-165	-3.85327e-164	1.0213e-162	0
2.20392e-163	6.25087e-164	-2.04392e-164	-5.4755e-164	2.73251e-163	7.7029e-164	-1.24467e-162	-1.95112e-163	7.77881e-163	9.27666e-163	-1.78612e-163	-5.22001e-163	7.36701e-163	2.49891e-163	1.7516e-163	-1.40974e-162	-1.31457e-163	-5.9557e-164	-1.7205e-163	-5.86692e-164	-1.17688e-162	-6.1327e-163	4.0393e-163	-3.06409e-163	-3.22676e-164	6.53669e-163	1.18788e-162	-4.31521e-165	-3.85327e-164	1.0213e-162	0
2.20392e-163	6.25087e-164	-2.04392e-164	-5.4755e-164	2.73251e-163	7.7029e-164	-1.24467e-162	-1.95112e-163	7.77881e-163	9.27666e-163	-1.78612e-163	-5.22001e-163	7.36701e-163	2.49891e-163	1.7516e-163	-1.40974e-162	-1.31457e-163	-5.9557e-164	-1.7205e-163	-5.86692e-164	-1.17688e-162	-6.1327e-163	4.0393e-163	-3.06409e-163	-3.22676e-164	6.53669e-163	1.18788e-162	-4.31521e-165	-3.85327e-164	1.0213e-162	0
2.20392e-163	6.25087e-164	-2.04392e-164	-5.4755e-164	2.73251e-163	7.7029e-164	-1.24467e-162	-1.95112e-163	7.77881e-163	9.27666e-163	-1.78612e-163	-5.22001e-163	7.36701e-163	2.49891e-163	1.7516e-163	-1.40974e-162	-1.31457e-163	-5.9557e-164	-1.7205e-163	-5.86692e-164	-1.17688e-162	-6.1327e-163	4.0393e-163	-3.06409e-163	-3.22676e-164	6.53669e-163	1.18788e-162	-4.31521e-165	-3.85327e-164	1.0213e-162	0
2.20392e-163	6.25087e-164	-2.04392e-164	-5.4755e-164	2.73251e-163	7.7029e-164	-1.24467e-162	-1.95112e-163	7.77881e-163	9.27666e-163	-1.78612e-163	-5.22001e-163	7.36701e-163	2.49891e-163	1.7516e-163	-1.40974e-162	-1.31457e-163	-5.9557e-164	-1.7205e-163	-5.86692e-164	-1.17688e-162	-6.1327e-163	4.0393e-163	-3.06409e-163	-3.22676e-164	6.53669e-163	1.18788e-162	-4.31521e-165	-3.85327e-164	1.0213e-162	0
2.20392e-163	6.25087e-164	-2.04392e-164	-5.4755e-164	2.73251e-163	7.7029e-164	-1.24467e-162	-1.95112e-163	7.77881e-163	9.27666e-163	-1.78612e-163	-5.22001e-163	7.36701e-163	2.49891e-163	1.7516e-163	-1.40974e-162	-1.31457e-163	-5.9557e-164	-1.7205e-163	-5.86692e-164	-1.17688e-162	-6.1327e-163	4.0393e-163	-3.06409e-163	-3.22676e-164	6.53669e-163	1.18788e-162	-4.31521e-165	-3.85327e-164	1.0213e-162	0
2.20392e-163	6.25087e-164	-2.04392e-164	-5.4755e-164	2.73251e-163	7.7029e-164	-1.24467e-162	-1.95112e-163	7.77881e-163	9.27666e-163	-1.78612e-163	-5.22001e-163	7.36701e-163	2.49891e-163	1.7516e-163	-1.40974e-162	-1.31457e-163	-5.9557e-164	-1.7205e-163	-5.86692e-164	-1.17688e-162	-6.1327e-163	4.0393e-163	-3.06409e-163	-3.22676e-164	6.53669e-163	1.18788e-162	-4.31521e-165	-3.85327e-164	1.0213e-162	0
2.20392e-163	6.25087e-164	-2.04392e-164	-5.4755e-164	2.73251e-163	7.7029e-164	-1.24467e-162	-1.95112e-163	7.77881e-163	9.27666e-163	-1.78612e-163	-5.22001e-163	7.36701e-163	2.49891e-163	1.7516e-163	-1.40974e-162	-1.31457e-163	-5.9557e-164	-1.7205e-163	-5.86692e-164	-1.17688e-162	-6.1327e-163	4.0393e-163	-3.06409e-163	-3.22676e-164	6.53669e-163	1.18788e-162	-4.31521e-165	-3.85327e-164	1.0213e-162	0
2.20392e-163	6.25087e-164	-2.04392e-164	-5.4755e-164	2.73251e-163	7.7029e-164	-1.24467e-162	-1.95112e-163	7.77881e-163	9.27666e-163	-1.78612e-163	-5.22001e-163	7.36701e-163	2.49891e-163	1.7516e-163	-1.40974e-162	-1.31457e-163	-5.9557e-164	-1.7205e-163	-5.86692e-164	-1.17688e-162	-6.1327e-163	4.0393e-163	-3.06409e-163	-3.22676e-164	6.53669e-163	1.18788e-162	-4.31521e-165	-3.85327e-164	1.0213e-162	0
2.20392e-163	6.25087e-164	-2.04392e-164	-5.4755e-164	2.73251e-163	7.7029e-164	-1.24467e-162	-1.95112e-163	7.77881e-163	9.27666e-163	-1.78612e-163	-5.22001e-163	7.36701e-163	2.49891e-163	1.7516e-163	-1.40974e-162	-1.31457e-163	-5.9557e-164	-1.7205e-163	-5.86692e-164	-1.17688e-162	-6.1327e-163	4.0393e-163	-3.06409e-163	-3.22676e-164	6.53669e-163	1.18788e-162	-4.31521e-165	-3.85327e-164	1.0213e-162	0
2.20392e-163	6.25087e-164	-2.04392e-164	-5.4755e-164	2.73251e-163	7.7029e-164	-1.24467e-162	-1.95112e-163	7.77881e-163	9.27666e-163	-1.78612e-163	-5.22001e-163	7.36701e-163	2.49891e-163	1.7516e-163	-1.40974e-162	-1.31457e-163	-5.9557e-164	-1.7205e-163	-5.86692e-164	-1.17688e-162	-6.1327e-163	4.0393e-163	-3.06409e-163	-3.22676e-164	6.53669e-163	1.18788e-162	-4.31521e-165	-3.85327e-164	1.0213e-162	0
2.20392e-163	6.25087e-164	-2.04392e-164	-5.4755e-164	2.73251e-163	7.7029e-164	-1.24467e-162	-1.95112e-163	7.77881e-163	9.27666e-163	-1.78612e-163	-5.22001e-163	7.36701e-163	2.49891e-163	1.7516e-163	-1.40974e-162	-1.31457e-163	-5.9557e-164	-1.7205e-163	-5.86692e-164	-1.17688e-162	-6.1327e-163	4.0393e-163	-3.06409e-163	-3.22676e-164	6.53669e-163	1.18788e-162	-4.31521e-165	-3.85327e-164	1.0213e-162	0
2.20392e-163	6.25087e-164	-2.04392e-164	-5.4755e-164	2.73251e-163	7.7029e-164	-1.24467e-162	-1.95112e-163	7.77881e-163	9.27666e-163	-1.78612e-163	-5.22001e-163	7.36701e-163	2.49891e-163	1.7516e-163	-1.40974e-162	-1.31457e-163	-5.9557e-164	-1.7205e-163	-5.86692e-164	-1.17688e-162	-6.1327e-163	4.0393e-163	-3.06409e-163	-3.22676e-164	6.53669e-163	1.18788e-162	-4.31521e-165	-3.85327e-164	1.0213e-162	0
2.20392e-163	6.25087e-164	-2.04392e-164	-5.4755e-164	2.73251e-163	7.7029e-164	-1.24467e-162	-1.95112e-163	7.77881e-163	9.27666e-163	-1.78612e-163	-5.22001e-163	7.36701e-163	2.49891e-163	1.7516e-163	-1.40974e-162	-1.31457e-163	-5.9557e-164	-1.7205e-163	-5.86692e-164	-1.17688e-162	-6.1327e-163	4.0393e-163	-3.06409e-163	-3.22676e-164	6.53669e-163	1.18788e-162	-4.31521e-165	-3.85327e-164	1.0213e-162	0
2.20392e-163	6.25087e-164	-2.04392e-164	-5.4755e-164	2.73251e-163	7.7029e-164	-1.24467e-162	-1.95112e-163	7.77881e-163	9.27666e-163	-1.78612e-163	-5.22001e-163	7.36701e-163	2.49891e-163	1.7516e-163	-1.40974e-162	-1.31457e-163	-5.9557e-164	-1.7205e-163	-5.86692e-164	-1.17688e-162	-6.1327e-163	4.0393e-163	-3.06409e-163	-3.22676e-164	6.53669e-163	1.18788e-162	-4.31521e-165	-3.85327e-164	1.0213e-162	0
2.20392e-163	6.25087e-164	-2.04392e-164	-5.4755e-164	2.73251e-163	7.7029e-164	-1.24467e-162	-1.95112e-163	7.77881e-163	9.27666e-163	-1.78612e-163	-5.22001e-163	7.36701e-163	2.49891e-163	1.7516e-163	-1.40974e-162	-1.31457e-163	-5.9557e-164	-1.7205e-163	-5.86692e-164	-1.17688e-162	-6.1327e-163	4.0393e-163	-3.06409e-163	-3.22676e-164	6.53669e-163	1.18788e-162	-4.31521e-165	-3.85327e-164	1.0213e-162	0
2.20392e-163	6.25087e-164	-2.04392e-164	-5.4755e-164	2.73251e-163	7.7029e-164	-1.24467e-162	-1.95112e-163	7.77881e-163	9.27666e-163	-1.78612e-163	-5.22001e-163	7.36701e-163	2.49891e-163	1.7516e-163	-1.40974e-162	-1.31457e-163	-5.9557e-164	-1.7205e-163	-5.86692e-164	-1.17688e-162	-6.1327e-163	4.0393e-163	-3.06409e-163	-3.22676e-164	6.53669e-163	1.18788e-162	-4.31521e-165	-3.85327e-164	1.0213e-162	0
2.20392e-163	6.25087e-164	-2.04392e-164	-5.4755e-164	2.73251e-163	7.7029e-164	-1.24467e-162	-1.95112e-163	7.77881e-163	9.27666e-163	-1.78612e-163	-5.22001e-163	7.36701e-163	2.49891e-163	1.7516e-163	-1.40974e-162	-1.31457e-163	-5.9557e-164	-1.7205e-163	-5.86692e-164	-1.17688e-162	-6.1327e-163	4.0393e-163	-3.06409e-163	-3.22676e-164	6.53669e-163	1.18788e-162	-4.31521e-165	-3.85327e-164	1.0213e-162	0
2.20392e-163	6.25087e-164	-2.04392e-164	-5.4755e-164	2.73251e-163	7.7029e-164	-1.24467e-162	-1.95112e-163	7.77881e-163	9.27666e-163	-1.78612e-163	-5.22001e-163	7.36701e-163	2.49891e-163	1.7516e-163	-1.40974e-162	-1.31457e-163	-5.9557e-164	-1.7205e-163	-5.86692e-164	-1.17688e-162	-6.1327e-163	4.0393e-163	-3.06409e-163	-3.22676e-164	6.53669e-163	1.18788e-162	-4.31521e-165	-3.85327e-164	1.0213e-162	0
2.20392e-163	6.25087e-164	-2.04392e-164	-5.4755e-164	2.73251e-163	7.7029e-164	-1.24467e-162	-1.95112e-163	7.77881e-163	9.27666e-163	-1.78612e-163	-5.22001e-163	7.36701e-163	2.49891e-163	1.7516e-163	-1.40974e-162	-1.31457e-163	-5.9557e-164	-1.7205e-163	-5.86692e-164	-1.17688e-162	-6.1327e-163	4.0393e-163	-3.06409e-163	-3.22676e-164	6.53669e-163	1.18788e-162	-4.31521e-165	-3.85327e-164	1.0213e-162	0
2.20392e-163	6.25087e-164	-2.04392e-164	-5.4755e-164	2.73251e-163	7.7029e-164	-1.24467e-162	-1.95112e-163	7.77881e-163	9.27666e-163	-1.78612e-163	-5.22001e-163	7.36701e-163	2.49891e-163	1.7516e-163	-1.40974e-162	-1.31457e-163	-5.9557e-164	-1.7205e-163	-5.86692e-164	-1.17688e-162	-6.1327e-163	4.0393e-163	-3.06409e-163	-3.22676e-164	6.53669e-163	1.18788e-162	-4.31521e-165	-3.85327e-164	1.0213e-162	0
2.20392e-163	6.25087e-164	-2.04392e-164	-5.4755e-164	2.73251e-163	7.7029e-164	-1.24467e-162	-1.95112e-163	7.77881e-163	9.27666e-163	-1.78612e-163	-5.22001e-163	7.36701e-163	2.49891e-163	1.7516e-163	-1.40974e-162	-1.31457e-163	-5.9557e-164	-1.7205e-163	-5.86692e-164	-1.17688e-162	-6.1327e-163	4.0393e-163	-3.06409e-163	-3.22676e-164	6.53669e-163	1.18788e-162	-4.31521e-165	-3.85327e-164	1.0213e-162	0
2.20392e-163	6.25087e-164	-2.04392e-164	-5.4755e-164	2.73251e-163	7.7029e-164	-1.24467e-162	-1.95112e-163	7.77881e-163	9.27666e-163	-1.78612e-163	-5.22001e-163	7.36701e-163	2.49891e-163	1.7516e-163	-1.40974e-162	-1.31457e-163	-5.9557e-164	-1.7205e-163	-5.86692e-164	-1.17688e-162	-6.1327e-163	4.0393e-163	-3.06409e-163	-3.22676e-164	6.53669e-163	1.18788e-162	-4.31521e-165	-3.85327e-164	1.0213e-162	0
2.20392e-163	6.25087e-164	-2.04392e-164	-5.4755e-164	2.73251e-163	7.7029e-164	-1.24467e-162	-1.95112e-163	7.77881e-163	9.27666e-163	-1.78612e-163	-5.22001e-163	7.36701e-163	2.49891e-163	1.7516e-163	-1.40974e-162	-1.31457e-163	-5.9557e-164	-1.7205e-163	-5.86692e-164	-1.17688e-162	-6.1327e-163	4.0393e-163	-3.06409e-163	-3.22676e-164	6.53669e-163	1.18788e-162	-4.31521e-165	-3.85327e-164	1.0213e-162	0
2.20392e-163	6.25087e-164	-2.04392e-164	-5.4755e-164	2.73251e-163	7.7029e-164	-1.24467e-162	-1.95112e-163	7.77881e-163	9.27666e-163	-1.78612e-163	-5.22001e-163	7.36701e-163	2.49891e-163	1.7516e-163	-1.40974e-162	-1.31457e-163	-5.9557e-164	-1.7205e-163	-5.86692e-164	-1.17688e-162	-6.1327e-163	4.0393e-163	-3.06409e-163	-3.22676e-164	6.53669e-163	1.18788e-162	-4.31521e-165	-3.85327e-164	1.0213e-162	0
2.20392e-163	6.25087e-164	-2.04392e-164	-5.4755e-164	2.73251e-163	7.7029e-164	-1.24467e-162	-1.95112e-163	7.77881e-163	9.27666e-163	-1.78612e-163	-5.22001e-163	7.36701e-163	2.49891e-163	1.7516e-163	-1.40974e-162	-1.31457e-163	-5.9557e-164	-1.7205e-163	-5.86692e-164	-1.17688e-162	-6.1327e-163	4.0393e-163	-3.06409e-163	-3.22676e-164	6.53669e-163	1.18788e-162	-4.31521e-165	-3.85327e-164	1.0213e-162	0
2.20392e-163	6.25087e-164	-2.04392e-164	-5.4755e-164	2.73251e-163	7.7029e-164	-1.24467e-162	-1.95112e-163	7.77881e-163	9.27666e-163	-1.78612e-163	-5.22001e-163	7.36701e-163	2.49891e-163	1.7516e-163	-1.40974e-162	-1.31457e-163	-5.9557e-164	-1.7205e-163	-5.86692e-164	-1.17688e-162	-6.1327e-163	4.0393e-163	-3.06409e-163	-3.22676e-164	6.53669e-163	1.18788e-162	-4.31521e-165	-3.85327e-164	1.0213e-162	0
2.20392e-163	6.25087e-164	-2.04392e-164	-5.4755e-164	2.73251e-163	7.7029e-164	-1.24467e-162	-1.95112e-163	7.77881e-163	9.27666e-163	-1.78612e-163	-5.22001e-163	7.36701e-163	2.49891e-163	1.7516e-163	-1.40974e-162	-1.31457e-163	-5.9557e-164	-1.7205e-163	-5.86692e-164	-1.17688e-162	-6.1327e-163	4.0393e-163	-3.06409e-163	-3.22676e-164	6.53669e-163	1.18788e-162	-4.31521e-165	-3.85327e-164	1.0213e-162	0
2.20392e-163	6.25087e-164	-2.04392e-164	-5.4755e-164	2.73251e-163	7.7029e-164	-1.24467e-162	-1.95112e-163	7.77881e-163	9.27666e-163	-1.78612e-163	-5.22001e-163	7.36701e-163	2.49891e-163	1.7516e-163	-1.40974e-162	-1.31457e-163	-5.9557e-164	-1.7205e-163	-5.86692e-164	-1.17688e-162	-6.1327e-163	4.0393e-163	-3.06409e-163	-3.22676e-164	6.53669e-163	1.18788e-162	-4.31521e-165	-3.85327e-164	1.0213e-162	0
2.20392e-163	6.25087e-164	-2.04392e-164	-5.4755e-164	2.73251e-163	7.7029e-164	-1.24467e-162	-1.95112e-163	7.77881e-163	9.27666e-163	-1.78612e-163	-5.22001e-163	7.36701e-163	2.49891e-163	1.7516e-163	-1.40974e-162	-1.31457e-163	-5.9557e-164	-1.7205e-163	-5.86692e-164	-1.17688e-162	-6.1327e-163	4.0393e-163	-3.06409e-163	-3.22676e-164	6.53669e-163	1.18788e-162	-4.31521e-165	-3.85327e-164	1.0213e-162	0
2.20392e-163	6.25087e-164	-2.04392e-164	-5.4755e-164	2.73251e-163	7.7029e-164	-1.24467e-162	-1.95112e-163	7.77881e-163	9.27666e-163	-1.78612e-163	-5.22001e-163	7.36701e-163	2.49891e-163	1.7516e-163	-1.40974e-162	-1.31457e-163	-5.9557e-164	-1.7205e-163	-5.86692e-164	-1.17688e-162	-6.1327e-163	4.0393e-163	-3.06409e-163	-3.22676e-164	6.53669e-163	1.18788e-162	-4.31521e-165	-3.85327e-164	1.0213e-162	0
2.20392e-163	6.25087e-164	-2.04392e-164	-5.4755e-164	2.73251e-163	7.7029e-164	-1.24467e-162	-1.95112e-163	7.77881e-163	9.27666e-163	-1.78612e-163	-5.22001e-163	7.36701e-163	2.49891e-163	1.7516e-163	-1.40974e-162	-1.31457e-163	-5.9557e-164	-1.7205e-163	-5.86692e-164	-1.17688e-162	-6.1327e-163	4.0393e-163	-3.06409e-163	-3.22676e-164	6.53669e-163	1.18788e-162	-4.31521e-165	-3.85327e-164	1.0213e-162	0
2.20392e-163	6.25087e-164	-2.04392e-164	-5.4755e-164	2.73251e-163	7.7029e-164	-1.24467e-162	-1.95112e-163	7.77881e-163	9.27666e-163	-1.78612e-163	-5.22001e-163	7.36701e-163	2.49891e-163	1.7516e-163	-1.40974e-162	-1.31457e-163	-5.9557e-164	-1.7205e-163	-5.86692e-164	-1.17688e-162	-6.1327e-163	4.0393e-163	-3.06409e-163	-3.22676e-164	6.53669e-163	1.18788e-162	-4.31521e-165	-3.85327e-164	1.0213e-162	0
2.20392e-163	6.25087e-164	-2.04392e-164	-5.4755e-164	2.73251e-163	7.7029e-164	-1.24467e-162	-1.95112e-163	7.77881e-163	9.27666e-163	-1.78612e-163	-5.22001e-163	7.36701e-163	2.49891e-163	1.7516e-163	-1.40974e-162	-1.31457e-163	-5.9557e-164	-1.7205e-163	-5.86692e-164	-1.17688e-162	-6.1327e-163	4.0393e-163	-3.06409e-163	-3.22676e-164	6.53669e-163	1.18788e-162	-4.31521e-165	-3.85327e-164	1.0213e-162	0
2.20392e-163	6.25087e-164	-2.04392e-164	-5.4755e-164	2.73251e-163	7.7029e-164	-1.24467e-162	-1.95112e-163	7.77881e-163	9.27666e-163	-1.78612e-163	-5.22001e-163	7.36701e-163	2.49891e-163	1.7516e-163	-1.40974e-162	-1.31457e-163	-5.9557e-164	-1.7205e-163	-5.86692e-164	-1.17688e-162	-6.1327e-163	4.0393e-163	-3.06409e-163	-3.22676e-164	6.53669e-163	1.18788e-162	-4.31521e-165	-3.85327e-164	1.0213e-162	0
2.20392e-163	6.25087e-164	-2.04392e-164	-5.4755e-164	2.73251e-163	7.7029e-164	-1.24467e-162	-1.95112e-163	7.77881e-163	9.27666e-163	-1.78612e-163	-5.22001e-163	7.36701e-163	2.49891e-163	1.7516e-163	-1.40974e-162	-1.31457e-163	-5.9557e-164	-1.7205e-163	-5.86692e-164	-1.17688e-162	-6.1327e-163	4.0393e-163	-3.06409e-163	-3.22676e-164	6.53669e-163	1.18788e-162	-4.31521e-165	-3.85327e-164	1.0213e-162	0
2.20392e-163	6.25087e-164	-2.04392e-164	-5.4755e-164	2.73251e-163	7.7029e-164	-1.24467e-162	-1.95112e-163	7.77881e-163	9.27666e-163	-1.78612e-163	-5.22001e-163	7.36701e-163	2.49891e-163	1.7516e-163	-1.40974e-162	-1.31457e-163	-5.9557e-164	-1.7205e-163	-5.86692e-164	-1.17688e-162	-6.1327e-163	4.0393e-163	-3.06409e-163	-3.22676e-164	6.53669e-163	1.18788e-162	-4.31521e-165	-3.85327e-164	1.0213e-162	0
2.20392e-163	6.25087e-164	-2.04392e-164	-5.4755e-164	2.73251e-163	7.7029e-164	-1.24467e-162	-1.95112e-163	7.77881e-163	9.27666e-163	-1.78612e-163	-5.22001e-163	7.36701e-163	2.49891e-163	1.7516e-163	-1.40974e-162	-1.31457e-163	-5.9557e-164	-1.7205e-163	-5.86692e-164	-1.17688e-162	-6.1327e-163	4.0393e-163	-3.06409e-163	-3.22676e-164	6.53669e-163	1.18788e-162	-4.31521e-165	-3.85327e-164	1.0213e-162	0
2.20392e-163	6.25087e-164	-2.04392e-164	-5.4755e-164	2.73251e-163	7.7029e-164	-1.24467e-162	-1.95112e-163	7.77881e-163	9.27666e-163	-1.78612e-163	-5.22001e-163	7.36701e-163	2.49891e-163	1.7516e-163	-1.40974e-162	-1.31457e-163	-5.9557e-164	-1.7205e-163	-5.86692e-164	-1.17688e-162	-6.1327e-163	4.0393e-163	-3.06409e-163	-3.22676e-164	6.53669e-163	1.18788e-162	-4.31521e-165	-3.85327e-164	1.0213e-162	0
2.20392e-163	6.25087e-164	-2.04392e-164	-5.4755e-164	2.73251e-163	7.7029e-164	-1.24467e-162	-1.95112e-163	7.77881e-163	9.27666e-163	-1.78612e-163	-5.22001e-163	7.36701e-163	2.49891e-163	1.7516e-163	-1.40974e-162	-1.31457e-163	-5.9557e-164	-1.7205e-163	-5.86692e-164	-1.17688e-162	-6.1327e-163	4.0393e-163	-3.06409e-163	-3.22676e-164	6.53669e-163	1.18788e-162	-4.31521e-165	-3.85327e-164	1.0213e-162	0
2.20392e-163	6.25087e-164	-2.04392e-164	-5.4755e-164	2.73251e-163	7.7029e-164	-1.24467e-162	-1.95112e-163	7.77881e-163	9.27666e-163	-1.78612e-163	-5.22001e-163	7.36701e-163	2.49891e-163	1.7516e-163	-1.40974e-162	-1.31457e-163	-5.9557e-164	-1.7205e-163	-5.86692e-164	-1.17688e-162	-6.1327e-163	4.0393e-163	-3.06409e-163	-3.22676e-164	6.53669e-163	1.18788e-162	-4.31521e-165	-3.85327e-164	1.0213e-162	0
2.20392e-163	6.25087e-164	-2.04392e-164	-5.4755e-164	2.73251e-163	7.7029e-164	-1.24467e-162	-1.95112e-163	7.77881e-163	9.27666e-163	-1.78612e-163	-5.22001e-163	7.36701e-163	2.49891e-163	1.7516e-163	-1.40974e-162	-1.31457e-163	-5.9557e-164	-1.7205e-163	-5.86692e-164	-1.17688e-162	-6.1327e-163	4.0393e-163	-3.06409e-163	-3.22676e-164	6.53669e-163	1.18788e-162	-4.31521e-165	-3.85327e-164	1.0213e-162	0
2.20392e-163	6.25087e-164	-2.04392e-164	-5.4755e-164	2.73251e-163	7.7029e-164	-1.24467e-162	-1.95112e-163	7.77881e-163	9.27666e-163	-1.78612e-163	-5.22001e-163	7.36701e-163	2.49891e-163	1.7516e-163	-1.40974e-162	-1.31457e-163	-5.9557e-164	-1.7205e-163	-5.86692e-164	-1.17688e-162	-6.1327e-163	4.0393e-163	-3.06409e-163	-3.22676e-164	6.53669e-163	1.18788e-162	-4.31521e-165	-3.85327e-164	1.0213e-162	0
2.20392e-163	6.25087e-164	-2.04392e-164	-5.4755e-164	2.73251e-163	7.7029e-164	-1.24467e-162	-1.95112e-163	7.77881e-163	9.27666e-163	-1.78612e-163	-5.22001e-163	7.36701e-163	2.49891e-163	1.7516e-163	-1.40974e-162	-1.31457e-163	-5.9557e-164	-1.7205e-163	-5.86692e-164	-1.17688e-162	-6.1327e-163	4.0393e-163	-3.06409e-163	-3.22676e-164	6.53669e-163	1.18788e-162	-4.31521e-165	-3.85327e-164	1.0213e-162	0
2.20392e-163	6.25087e-164	-2.04392e-164	-5.4755e-164	2.73251e-163	7.7029e-164	-1.24467e-162	-1.95112e-163	7.77881e-163	9.27666e-163	-1.78612e-163	-5.22001e-163	7.36701e-163	2.49891e-163	1.7516e-163	-1.40974e-162	-1.31457e-163	-5.9557e-164	-1.7205e-163	-5.86692e-164	-1.17688e-162	-6.1327e-163	4.0393e-163	-3.06409e-163	-3.22676e-164	6.53669e-163	1.18788e-162	-4.31521e-165	-3.85327e-164	1.0213e-162	0
2.20392e-163	6.25087e-164	-2.04392e-164	-5.4755e-164	2.73251e-163	7.7029e-164	-1.24467e-162	-1.95112e-163	7.77881e-163	9.27666e-163	-1.78612e-163	-5.22001e-163	7.36701e-163	2.49891e-163	1.7516e-163	-1.40974e-162	-1.31457e-163	-5.9557e-164	-1.7205e-163	-5.86692e-164	-1.17688e-162	-6.1327e-163	4.0393e-163	-3.06409e-163	-3.22676e-164	6.53669e-163	1.18788e-162	-4.31521e-165	-3.85327e-164	1.0213e-162	0
2.20392e-163	6.25087e-164	-2.04392e-164	-5.4755e-164	2.73251e-163	7.7029e-164	-1.24467e-162	-1.95112e-163	7.77881e-163	9.27666e-163	-1.78612e-163	-5.22001e-163	7.36701e-163	2.49891e-163	1.7516e-163	-1.40974e-162	-1.31457e-163	-5.9557e-164	-1.7205e-163	-5.86692e-164	-1.17688e-162	-6.1327e-163	4.0393e-163	-3.06409e-163	-3.22676e-164	6.53669e-163	1.18788e-162	-4.31521e-165	-3.85327e-164	1.0213e-162	0
2.20392e-163	6.25087e-164	-2.04392e-164	-5.4755e-164	2.73251e-163	7.7029e-164	-1.24467e-162	-1.95112e-163	7.77881e-163	9.27666e-163	-1.78612e-163	-5.22001e-163	7.36701e-163	2.49891e-163	1.7516e-163	-1.40974e-162	-1.31457e-163	-5.9557e-164	-1.7205e-163	-5.86692e-164	-1.17688e-162	-6.1327e-163	4.0393e-163	-3.06409e-163	-3.22676e-164	6.53669e-163	1.18788e-162	-4.31521e-165	-3.85327e-164	1.0213e-162	0
2.20392e-163	6.25087e-164	-2.04392e-164	-5.4755e-164	2.73251e-163	7.7029e-164	-1.24467e-162	-1.95112e-163	7.77881e-163	9.27666e-163	-1.78612e-163	-5.22001e-163	7.36701e-163	2.49891e-163	1.7516e-163	-1.40974e-162	-1.31457e-163	-5.9557e-164	-1.7205e-163	-5.86692e-164	-1.17688e-162	-6.1327e-163	4.0393e-163	-3.06409e-163	-3.22676e-164	6.53669e-163	1.18788e-162	-4.31521e-165	-3.85327e-164	1.0213e-162	0
2.20392e-163	6.25087e-164	-2.04392e-164	-5.4755e-164	2.73251e-163	7.7029e-164	-1.24467e-162	-1.95112e-163	7.77881e-163	9.27666e-163	-1.78612e-163	-5.22001e-163	7.36701e-163	2.49891e-163	1.7516e-163	-1.40974e-162	-1.31457e-163	-5.9557e-164	-1.7205e-163	-5.86692e-164	-1.17688e-162	-6.1327e-163	4.0393e-163	-3.06409e-163	-3.22676e-164	6.53669e-163	1.18788e-162	-4.31521e-165	-3.85327e-164	1.0213e-162	0
2.20392e-163	6.25087e-164	-2.04392e-164	-5.4755e-164	2.73251e-163	7.7029e-164	-1.24467e-162	-1.95112e-163	7.77881e-163	9.27666e-163	-1.78612e-163	-5.22001e-163	7.36701e-163	2.49891e-163	1.7516e-163	-1.40974e-162	-1.31457e-163	-5.9557e-164	-1.7205e-163	-5.86692e-164	-1.17688e-162	-6.1327e-163	4.0393e-163	-3.06409e-163	-3.22676e-164	6.53669e-163	1.18788e-162	-4.31521e-165	-3.85327e-164	1.0213e-162	0
2.20392e-163	6.25087e-164	-2.04392e-164	-5.4755e-164	2.73251e-163	7.7029e-164	-1.24467e-162	-1.95112e-163	7.77881e-163	9.27666e-163	-1.78612e-163	-5.22001e-163	7.36701e-163	2.49891e-163	1.7516e-163	-1.40974e-162	-1.31457e-163	-5.9557e-164	-1.7205e-163	-5.86692e-164	-1.17688e-162	-6.1327e-163	4.0393e-163	-3.06409e-163	-3.22676e-164	6.53669e-163	1.18788e-162	-4.31521e-165	-3.85327e-164	1.0213e-162	0
2.20392e-163	6.25087e-164	-2.04392e-164	-5.4755e-164	2.73251e-163	7.7029e-164	-1.24467e-162	-1.95112e-163	7.77881e-163	9.27666e-163	-1.78612e-163	-5.22001e-163	7.36701e-163	2.49891e-163	1.7516e-163	-1.40974e-162	-1.31457e-163	-5.9557e-164	-1.7205e-163	-5.86692e-164	-1.17688e-162	-6.1327e-163	4.0393e-163	-3.06409e-163	-3.22676e-164	6.53669e-163	1.18788e-162	-4.31521e-165	-3.85327e-164	1.0213e-162	0
2.20392e-163	6.25087e-164	-2.04392e-164	-5.4755e-164	2.73251e-163	7.7029e-164	-1.24467e-162	-1.95112e-163	7.77881e-163	9.27666e-163	-1.78612e-163	-5.22001e-163	7.36701e-163	2.49891e-163	1.7516e-163	-1.40974e-162	-1.31457e-163	-5.9557e-164	-1.7205e-163	-5.86692e-164	-1.17688e-162	-6.1327e-163	4.0393e-163	-3.06409e-163	-3.22676e-164	6.53669e-163	1.18788e-162	-4.31521e-165	-3.85327e-164	1.0213e-162	0
2.20392e-163	6.25087e-164	-2.04392e-164	-5.4755e-164	2.73251e-163	7.7029e-164	-1.24467e-162	-1.95112e-163	7.77881e-163	9.27666e-163	-1.78612e-163	-5.22001e-163	7.36701e-163	2.49891e-163	1.7516e-163	-1.40974e-162	-1.31457e-163	-5.9557e-164	-1.7205e-163	-5.86692e-164	-1.17688e-162	-6.1327e-163	4.0393e-163	-3.06409e-163	-3.22676e-164	6.53669e-163	1.18788e-162	-4.31521e-165	-3.85327e-164	1.0213e-162	0
2.20392e-163	6.25087e-164	-2.04392e-164	-5.4755e-164	2.73251e-163	7.7029e-164	-1.24467e-162	-1.95112e-163	7.77881e-163	9.27666e-163	-1.78612e-163	-5.22001e-163	7.36701e-163	2.49891e-163	1.7516e-163	-1.40974e-162	-1.31457e-163	-5.9557e-164	-1.7205e-163	-5.86692e-164	-1.17688e-162	-6.1327e-163	4.0393e-163	-3.06409e-163	-3.22676e-164	6.53669e-163	1.18788e-162	-4.31521e-165	-3.85327e-164	1.0213e-162	0
2.20392e-163	6.25087e-164	-2.04392e-164	-5.4755e-164	2.73251e-163	7.7029e-164	-1.24467e-162	-1.95112e-163	7.77881e-163	9.27666e-163	-1.78612e-163	-5.22001e-163	7.36701e-163	2.49891e-163	1.7516e-163	-1.40974e-162	-1.31457e-163	-5.9557e-164	-1.7205e-163	-5.86692e-164	-1.17688e-162	-6.1327e-163	4.0393e-163	-3.06409e-163	-3.22676e-164	6.53669e-163	1.18788e-162	-4.31521e-165	-3.85327e-164	1.0213e-162	0
2.20392e-163	6.25087e-164	-2.04392e-164	-5.4755e-164	2.73251e-163	7.7029e-164	-1.24467e-162	-1.95112e-163	7.77881e-163	9.27666e-163	-1.78612e-163	-5.22001e-163	7.36701e-163	2.49891e-163	1.7516e-163	-1.40974e-162	-1.31457e-163	-5.9557e-164	-1.7205e-163	-5.86692e-164	-1.17688e-162	-6.1327e-163	4.0393e-163	-3.06409e-163	-3.22676e-164	6.53669e-163	1.18788e-162	-4.31521e-165	-3.85327e-164	1.0213e-162	0
2.20392e-163	6.25087e-164	-2.04392e-164	-5.4755e-164	2.73251e-163	7.7029e-164	-1.24467e-162	-1.95112e-163	7.77881e-163	9.27666e-163	-1.78612e-163	-5.22001e-163	7.36701e-163	2.49891e-163	1.7516e-163	-1.40974e-162	-1.31457e-163	-5.9557e-164	-1.7205e-163	-5.86692e-164	-1.17688e-162	-6.1327e-163	4.0393e-163	-3.06409e-163	-3.22676e-164	6.53669e-163	1.18788e-162	-4.31521e-165	-3.85327e-164	1.0213e-162	0
2.20392e-163	6.25087e-164	-2.04392e-164	-5.4755e-164	2.73251e-163	7.7029e-164	-1.24467e-162	-1.95112e-163	7.77881e-163	9.27666e-163	-1.78612e-163	-5.22001e-163	7.36701e-163	2.49891e-163	1.7516e-163	-1.40974e-162	-1.31457e-163	-5.9557e-164	-1.7205e-163	-5.86692e-164	-1.17688e-162	-6.1327e-163	4.0393e-163	-3.06409e-163	-3.22676e-164	6.53669e-163	1.18788e-162	-4.31521e-165	-3.85327e-164	1.0213e-162	0
2.20392e-163	6.25087e-164	-2.04392e-164	-5.4755e-164	2.73251e-163	7.7029e-164	-1.24467e-162	-1.95112e-163	7.77881e-163	9.27666e-163	-1.78612e-163	-5.22001e-163	7.36701e-163	2.49891e-163	1.7516e-163	-1.40974e-162	-1.31457e-163	-5.9557e-164	-1.7205e-163	-5.86692e-164	-1.17688e-162	-6.1327e-163	4.0393e-163	-3.06409e-163	-3.22676e-164	6.53669e-163	1.18788e-162	-4.31521e-165	-3.85327e-164	1.0213e-162	0
2.20392e-163	6.25087e-164	-2.04392e-164	-5.4755e-164	2.73251e-163	7.7029e-164	-1.24467e-162	-1.95112e-163	7.77881e-163	9.27666e-163	-1.78612e-163	-5.22001e-163	7.36701e-163	2.49891e-163	1.7516e-163	-1.40974e-162	-1.31457e-163	-5.9557e-164	-1.7205e-163	-5.86692e-164	-1.17688e-162	-6.1327e-163	4.0393e-163	-3.06409e-163	-3.22676e-164	6.53669e-163	1.18788e-162	-4.31521e-165	-3.85327e-164	1.0213e-162	0
2.20392e-163	6.25087e-164	-2.04392e-164	-5.4755e-164	2.73251e-163	7.7029e-164	-1.24467e-162	-1.95112e-163	7.77881e-163	9.27666e-163	-1.78612e-163	-5.22001e-163	7.36701e-163	2.49891e-163	1.7516e-163	-1.40974e-162	-1.31457e-163	-5.9557e-164	-1.7205e-163	-5.86692e-164	-1.17688e-162	-6.1327e-163	4.0393e-163	-3.06409e-163	-3.22676e-164	6.53669e-163	1.18788e-162	-4.31521e-165	-3.85327e-164	1.0213e-162	0
2.20392e-163	6.25087e-164	-2.04392e-164	-5.4755e-164	2.73251e-163	7.7029e-164	-1.24467e-162	-1.95112e-163	7.77881e-163	9.27666e-163	-1.78612e-163	-5.22001e-163	7.36701e-163	2.49891e-163	1.7516e-163	-1.40974e-162	-1.31457e-163	-5.9557e-164	-1.7205e-163	-5.86692e-164	-1.17688e-162	-6.1327e-163	4.0393e-163	-3.06409e-163	-3.22676e-164	6.53669e-163	1.18788e-162	-4.31521e-165	-3.85327e-164	1.0213e-162	0
2.20392e-163	6.25087e-164	-2.04392e-164	-5.4755e-164	2.73251e-163	7.7029e-164	-1.24467e-162	-1.95112e-163	7.77881e-163	9.27666e-163	-1.78612e-163	-5.22001e-163	7.36701e-163	2.49891e-163	1.7516e-163	-1.40974e-162	-1.31457e-163	-5.9557e-164	-1.7205e-163	-5.86692e-164	-1.17688e-162	-6.1327e-163	4.0393e-163	-3.06409e-163	-3.22676e-164	6.53669e-163	1.18788e-162	-4.31521e-165	-3.85327e-164	1.0213e-162	0
2.20392e-163	6.25087e-164	-2.04392e-164	-5.4755e-164	2.73251e-163	7.7029e-164	-1.24467e-162	-1.95112e-163	7.77881e-163	9.27666e-163	-1.78612e-163	-5.22001e-163	7.36701e-163	2.49891e-163	1.7516e-163	-1.40974e-162	-1.31457e-163	-5.9557e-164	-1.7205e-163	-5.86692e-164	-1.17688e-162	-6.1327e-163	4.0393e-163	-3.06409e-163	-3.22676e-164	6.53669e-163	1.18788e-162	-4.31521e-165	-3.85327e-164	1.0213e-162	0
2.20392e-163	6.25087e-164	-2.04392e-164	-5.4755e-164	2.73251e-163	7.7029e-164	-1.24467e-162	-1.95112e-163	7.77881e-163	9.27666e-163	-1.78612e-163	-5.22001e-163	7.36701e-163	2.49891e-163	1.7516e-163	-1.40974e-162	-1.31457e-163	-5.9557e-164	-1.7205e-163	-5.86692e-164	-1.17688e-162	-6.1327e-163	4.0393e-163	-3.06409e-163	-3.22676e-164	6.53669e-163	1.18788e-162	-4.31521e-165	-3.85327e-164	1.0213e-162	0
2.20392e-163	6.25087e-164	-2.04392e-164	-5.4755e-164	2.73251e-163	7.7029e-164	-1.24467e-162	-1.95112e-163	7.77881e-163	9.27666e-163	-1.78612e-163	-5.22001e-163	7.36701e-163	2.49891e-163	1.7516e-163	-1.40974e-162	-1.31457e-163	-5.9557e-164	-1.7205e-163	-5.86692e-164	-1.17688e-162	-6.1327e-163	4.0393e-163	-3.06409e-163	-3.22676e-164	6.53669e-163	1.18788e-162	-4.31521e-165	-3.85327e-164	1.0213e-162	0
2.20392e-163	6.25087e-164	-2.04392e-164	-5.4755e-164	2.73251e-163	7.7029e-164	-1.24467e-162	-1.95112e-163	7.77881e-163	9.27666e-163	-1.78612e-163	-5.22001e-163	7.36701e-163	2.49891e-163	1.7516e-163	-1.40974e-162	-1.31457e-163	-5.9557e-164	-1.7205e-163	-5.86692e-164	-1.17688e-162	-6.1327e-163	4.0393e-163	-3.06409e-163	-3.22676e-164	6.53669e-163	1.18788e-162	-4.31521e-165	-3.85327e-164	1.0213e-162	0
2.20392e-163	6.25087e-164	-2.04392e-164	-5.4755e-164	2.73251e-163	7.7029e-164	-1.24467e-162	-1.95112e-163	7.77881e-163	9.27666e-163	-1.78612e-163	-5.22001e-163	7.36701e-163	2.49891e-163	1.7516e-163	-1.40974e-162	-1.31457e-163	-5.9557e-164	-1.7205e-163	-5.86692e-164	-1.17688e-162	-6.1327e-163	4.0393e-163	-3.06409e-163	-3.22676e-164	6.53669e-163	1.18788e-162	-4.31521e-165	-3.85327e-164	1.0213e-162	0
2.20392e-163	6.25087e-164	-2.04392e-164	-5.4755e-164	2.73251e-163	7.7029e-164	-1.24467e-162	-1.95112e-163	7.77881e-163	9.27666e-163	-1.78612e-163	-5.22001e-163	7.36701e-163	2.49891e-163	1.7516e-163	-1.40974e-162	-1.31457e-163	-5.9557e-164	-1.7205e-163	-5.86692e-164	-1.17688e-162	-6.1327e-163	4.0393e-163	-3.06409e-163	-3.22676e-164	6.53669e-163	1.18788e-162	-4.31521e-165	-3.85327e-164	1.0213e-162	0
2.20392e-163	6.25087e-164	-2.04392e-164	-5.4755e-164	2.73251e-163	7.7029e-164	-1.24467e-162	-1.95112e-163	7.77881e-163	9.27666e-163	-1.78612e-163	-5.22001e-163	7.36701e-163	2.49891e-163	1.7516e-163	-1.40974e-162	-1.31457e-163	-5.9557e-164	-1.7205e-163	-5.86692e-164	-1.17688e-162	-6.1327e-163	4.0393e-163	-3.06409e-163	-3.22676e-164	6.53669e-163	1.18788e-162	-4.31521e-165	-3.85327e-164	1.0213e-162	0
2.20392e-163	6.25087e-164	-2.04392e-164	-5.4755e-164	2.73251e-163	7.7029e-164	-1.24467e-162	-1.95112e-163	7.77881e-163	9.27666e-163	-1.78612e-163	-5.22001e-163	7.36701e-163	2.49891e-163	1.7516e-163	-1.40974e-162	-1.31457e-163	-5.9557e-164	-1.7205e-163	-5.86692e-164	-1.17688e-162	-6.1327e-163	4.0393e-163	-3.06409e-163	-3.22676e-164	6.53669e-163	1.18788e-162	-4.31521e-165	-3.85327e-164	1.0213e-162	0
2.20392e-163	6.25087e-164	-2.04392e-164	-5.4755e-164	2.73251e-163	7.7029e-164	-1.24467e-162	-1.95112e-163	7.77881e-163	9.27666e-163	-1.78612e-163	-5.22001e-163	7.36701e-163	2.49891e-163	1.7516e-163	-1.40974e-162	-1.31457e-163	-5.9557e-164	-1.7205e-163	-5.86692e-164	-1.17688e-162	-6.1327e-163	4.0393e-163	-3.06409e-163	-3.22676e-164	6.53669e-163	1.18788e-162	-4.31521e-165	-3.85327e-164	1.0213e-162	0
2.20392e-163	6.25087e-164	-2.04392e-164	-5.4755e-164	2.73251e-163	7.7029e-164	-1.24467e-162	-1.95112e-163	7.77881e-163	9.27666e-163	-1.78612e-163	-5.22001e-163	7.36701e-163	2.49891e-163	1.7516e-163	-1.40974e-162	-1.31457e-163	-5.9557e-164	-1.7205e-163	-5.86692e-164	-1.17688e-162	-6.1327e-163	4.0393e-163	-3.06409e-163	-3.22676e-164	6.53669e-163	1.18788e-162	-4.31521e-165	-3.85327e-164	1.0213e-162	0
2.20392e-163	6.25087e-164	-2.04392e-164	-5.4755e-164	2.73251e-163	7.7029e-164	-1.24467e-162	-1.95112e-163	7.77881e-163	9.27666e-163	-1.78612e-163	-5.22001e-163	7.36701e-163	2.49891e-163	1.7516e-163	-1.40974e-162	-1.31457e-163	-5.9557e-164	-1.7205e-163	-5.86692e-164	-1.17688e-162	-6.1327e-163	4.0393e-163	-3.06409e-163	-3.22676e-164	6.53669e-163	1.18788e-162	-4.31521e-165	-3.85327e-164	1.0213e-162	0
2.20392e-163	6.25087e-164	-2.04392e-164	-5.4755e-164	2.73251e-163	7.7029e-164	-1.24467e-162	-1.95112e-163	7.77881e-163	9.27666e-163	-1.78612e-163	-5.22001e-163	7.36701e-163	2.49891e-163	1.7516e-163	-1.40974e-162	-1.31457e-163	-5.9557e-164	-1.7205e-163	-5.86692e-164	-1.17688e-162	-6.1327e-163	4.0393e-163	-3.06409e-163	-3.22676e-164	6.53669e-163	1.18788e-162	-4.31521e-165	-3.85327e-164	1.0213e-162	0
2.20392e-163	6.25087e-164	-2.04392e-164	-5.4755e-164	2.73251e-163	7.7029e-164	-1.24467e-162	-1.95112e-163	7.77881e-163	9.27666e-163	-1.78612e-163	-5.22001e-163	7.36701e-163	2.49891e-163	1.7516e-163	-1.40974e-162	-1.31457e-163	-5.9557e-164	-1.7205e-163	-5.86692e-164	-1.17688e-162	-6.1327e-163	4.0393e-163	-3.06409e-163	-3.22676e-164	6.53669e-163	1.18788e-162	-4.31521e-165	-3.85327e-164	1.0213e-162	0
2.20392e-163	6.25087e-164	-2.04392e-164	-5.4755e-164	2.73251e-163	7.7029e-164	-1.24467e-162	-1.95112e-163	7.77881e-163	9.27666e-163	-1.78612e-163	-5.22001e-163	7.36701e-163	2.49891e-163	1.7516e-163	-1.40974e-162	-1.31457e-163	-5.9557e-164	-1.7205e-163	-5.86692e-164	-1.17688e-162	-6.1327e-163	4.0393e-163	-3.06409e-163	-3.22676e-164	6.53669e-163	1.18788e-162	-4.31521e-165	-3.85327e-164	1.0213e-162	0
2.20392e-163	6.25087e-164	-2.04392e-164	-5.4755e-164	2.73251e-163	7.7029e-164	-1.24467e-162	-1.95112e-163	7.77881e-163	9.27666e-163	-1.78612e-163	-5.22001e-163	7.36701e-163	2.49891e-163	1.7516e-163	-1.40974e-162	-1.31457e-163	-5.9557e-164	-1.7205e-163	-5.86692e-164	-1.17688e-162	-6.1327e-163	4.0393e-163	-3.06409e-163	-3.22676e-164	6.53669e-163	1.18788e-162	-4.31521e-165	-3.85327e-164	1.0213e-162	0
2.20392e-163	6.25087e-164	-2.04392e-164	-5.4755e-164	2.73251e-163	7.7029e-164	-1.24467e-162	-1.95112e-163	7.77881e-163	9.27666e-163	-1.78612e-163	-5.22001e-163	7.36701e-163	2.49891e-163	1.7516e-163	-1.40974e-162	-1.31457e-163	-5.9557e-164	-1.7205e-163	-5.86692e-164	-1.17688e-162	-6.1327e-163	4.0393e-163	-3.06409e-163	-3.22676e-164	6.53669e-163	1.18788e-162	-4.31521e-165	-3.85327e-164	1.0213e-162	0
2.20392e-163	6.25087e-164	-2.04392e-164	-5.4755e-164	2.73251e-163	7.7029e-164	-1.24467e-162	-1.95112e-163	7.77881e-163	9.27666e-163	-1.78612e-163	-5.22001e-163	7.36701e-163	2.49891e-163	1.7516e-163	-1.40974e-162	-1.31457e-163	-5.9557e-164	-1.7205e-163	-5.86692e-164	-1.17688e-162	-6.1327e-163	4.0393e-163	-3.06409e-163	-3.22676e-164	6.53669e-163	1.18788e-162	-4.31521e-165	-3.85327e-164	1.0213e-162	0
2.20392e-163	6.25087e-164	-2.04392e-164	-5.4755e-164	2.73251e-163	7.7029e-164	-1.24467e-162	-1.95112e-163	7.77881e-163	9.27666e-163	-1.78612e-163	-5.22001e-163	7.36701e-163	2.49891e-163	1.7516e-163	-1.40974e-162	-1.31457e-163	-5.9557e-164	-1.7205e-163	-5.86692e-164	-1.17688e-162	-6.1327e-163	4.0393e-163	-3.06409e-163	-3.22676e-164	6.53669e-163	1.18788e-162	-4.31521e-165	-3.85327e-164	1.0213e-162	0
2.20392e-163	6.25087e-164	-2.04392e-164	-5.4755e-164	2.73251e-163	7.7029e-164	-1.24467e-162	-1.95112e-163	7.77881e-163	9.27666e-163	-1.78612e-163	-5.22001e-163	7.36701e-163	2.49891e-163	1.7516e-163	-1.40974e-162	-1.31457e-163	-5.9557e-164	-1.7205e-163	-5.86692e-164	-1.17688e-162	-6.1327e-163	4.0393e-163	-3.06409e-163	-3.22676e-164	6.53669e-163	1.18788e-162	-4.31521e-165	-3.85327e-164	1.0213e-162	0
2.20392e-163	6.25087e-164	-2.04392e-164	-5.4755e-164	2.73251e-163	7.7029e-164	-1.24467e-162	-1.95112e-163	7.77881e-163	9.27666e-163	-1.78612e-163	-5.22001e-163	7.36701e-163	2.49891e-163	1.7516e-163	-1.40974e-162	-1.31457e-163	-5.9557e-164	-1.7205e-163	-5.86692e-164	-1.17688e-162	-6.1327e-163	4.0393e-163	-3.06409e-163	-3.22676e-164	6.53669e-163	1.18788e-162	-4.31521e-165	-3.85327e-164	1.0213e-162	0
2.20392e-163	6.25087e-164	-2.04392e-164	-5.4755e-164	2.73251e-163	7.7029e-164	-1.24467e-162	-1.95112e-163	7.77881e-163	9.27666e-163	-1.78612e-163	-5.22001e-163	7.36701e-163	2.49891e-163	1.7516e-163	-1.40974e-162	-1.31457e-163	-5.9557e-164	-1.7205e-163	-5.86692e-164	-1.17688e-162	-6.1327e-163	4.0393e-163	-3.06409e-163	-3.22676e-164	6.53669e-163	1.18788e-162	-4.31521e-165	-3.85327e-164	1.0213e-162	0
2.20392e-163	6.25087e-164	-2.04392e-164	-5.4755e-164	2.73251e-163	7.7029e-164	-1.24467e-162	-1.95112e-163	7.77881e-163	9.27666e-163	-1.78612e-163	-5.22001e-163	7.36701e-163	2.49891e-163	1.7516e-163	-1.40974e-162	-1.31457e-163	-5.9557e-164	-1.7205e-163	-5.86692e-164	-1.17688e-162	-6.1327e-163	4.0393e-163	-3.06409e-163	-3.22676e-164	6.53669e-163	1.18788e-162	-4.31521e-165	-3.85327e-164	1.0213e-162	0
2.20392e-163	6.25087e-164	-2.04392e-164	-5.4755e-164	2.73251e-163	7.7029e-164	-1.24467e-162	-1.95112e-163	7.77881e-163	9.27666e-163	-1.78612e-163	-5.22001e-163	7.36701e-163	2.49891e-163	1.7516e-163	-1.40974e-162	-1.31457e-163	-5.9557e-164	-1.7205e-163	-5.86692e-164	-1.17688e-162	-6.1327e-163	4.0393e-163	-3.06409e-163	-3.22676e-164	6.53669e-163	1.18788e-162	-4.31521e-165	-3.85327e-164	1.0213e-162	0
2.20392e-163	6.25087e-164	-2.04392e-164	-5.4755e-164	2.73251e-163	7.7029e-164	-1.24467e-162	-1.95112e-163	7.77881e-163	9.27666e-163	-1.78612e-163	-5.22001e-163	7.36701e-163	2.49891e-163	1.7516e-163	-1.40974e-162	-1.31457e-163	-5.9557e-164	-1.7205e-163	-5.86692e-164	-1.17688e-162	-6.1327e-163	4.0393e-163	-3.06409e-163	-3.22676e-164	6.53669e-163	1.18788e-162	-4.31521e-165	-3.85327e-164	1.0213e-162	0
2.20392e-163	6.25087e-164	-2.04392e-164	-5.4755e-164	2.73251e-163	7.7029e-164	-1.24467e-162	-1.95112e-163	7.77881e-163	9.27666e-163	-1.78612e-163	-5.22001e-163	7.36701e-163	2.49891e-163	1.7516e-163	-1.40974e-162	-1.31457e-163	-5.9557e-164	-1.7205e-163	-5.86692e-164	-1.17688e-162	-6.1327e-163	4.0393e-163	-3.06409e-163	-3.22676e-164	6.53669e-163	1.18788e-162	-4.31521e-165	-3.85327e-164	1.0213e-162	0
2.20392e-163	6.25087e-164	-2.04392e-164	-5.4755e-164	2.73251e-163	7.7029e-164	-1.24467e-162	-1.95112e-163	7.77881e-163	9.27666e-163	-1.78612e-163	-5.22001e-163	7.36701e-163	2.49891e-163	1.7516e-163	-1.40974e-162	-1.31457e-163	-5.9557e-164	-1.7205e-163	-5.86692e-164	-1.17688e-162	-6.1327e-163	4.0393e-163	-3.06409e-163	-3.22676e-164	6.53669e-163	1.18788e-162	-4.31521e-165	-3.85327e-164	1.0213e-162	0
2.20392e-163	6.25087e-164	-2.04392e-164	-5.4755e-164	2.73251e-163	7.7029e-164	-1.24467e-162	-1.95112e-163	7.77881e-163	9.27666e-163	-1.78612e-163	-5.22001e-163	7.36701e-163	2.49891e-163	1.7516e-163	-1.40974e-162	-1.31457e-163	-5.9557e-164	-1.7205e-163	-5.86692e-164	-1.17688e-162	-6.1327e-163	4.0393e-163	-3.06409e-163	-3.22676e-164	6.53669e-163	1.18788e-162	-4.31521e-165	-3.85327e-164	1.0213e-162	0
2.20392e-163	6.25087e-164	-2.04392e-164	-5.4755e-164	2.73251e-163	7.7029e-164	-1.24467e-162	-1.95112e-163	7.77881e-163	9.27666e-163	-1.78612e-163	-5.22001e-163	7.36701e-163	2.49891e-163	1.7516e-163	-1.40974e-162	-1.31457e-163	-5.9557e-164	-1.7205e-163	-5.86692e-164	-1.17688e-162	-6.1327e-163	4.0393e-163	-3.06409e-163	-3.22676e-164	6.53669e-163	1.18788e-162	-4.31521e-165	-3.85327e-164	1.0213e-162	0
2.20392e-163	6.25087e-164	-2.04392e-164	-5.4755e-164	2.73251e-163	7.7029e-164	-1.24467e-162	-1.95112e-163	7.77881e-163	9.27666e-163	-1.78612e-163	-5.22001e-163	7.36701e-163	2.49891e-163	1.7516e-163	-1.40974e-162	-1.31457e-163	-5.9557e-164	-1.7205e-163	-5.86692e-164	-1.17688e-162	-6.1327e-163	4.0393e-163	-3.06409e-163	-3.22676e-164	6.53669e-163	1.18788e-162	-4.31521e-165	-3.85327e-164	1.0213e-162	0
2.20392e-163	6.25087e-164	-2.04392e-164	-5.4755e-164	2.73251e-163	7.7029e-164	-1.24467e-162	-1.95112e-163	7.77881e-163	9.27666e-163	-1.78612e-163	-5.22001e-163	7.36701e-163	2.49891e-163	1.7516e-163	-1.40974e-162	-1.31457e-163	-5.9557e-164	-1.7205e-163	-5.86692e-164	-1.17688e-162	-6.1327e-163	4.0393e-163	-3.06409e-163	-3.22676e-164	6.53669e-163	1.18788e-162	-4.31521e-165	-3.85327e-164	1.0213e-162	0
2.20392e-163	6.25087e-164	-2.04392e-164	-5.4755e-164	2.73251e-163	7.7029e-164	-1.24467e-162	-1.95112e-163	7.77881e-163	9.27666e-163	-1.78612e-163	-5.22001e-163	7.36701e-163	2.49891e-163	1.7516e-163	-1.40974e-162	-1.31457e-163	-5.9557e-164	-1.7205e-163	-5.86692e-164	-1.17688e-162	-6.1327e-163	4.0393e-163	-3.06409e-163	-3.22676e-164	6.53669e-163	1.18788e-162	-4.31521e-165	-3.85327e-164	1.0213e-162	0
2.20392e-163	6.25087e-164	-2.04392e-164	-5.4755e-164	2.73251e-163	7.7029e-164	-1.24467e-162	-1.95112e-163	7.77881e-163	9.27666e-163	-1.78612e-163	-5.22001e-163	7.36701e-163	2.49891e-163	1.7516e-163	-1.40974e-162	-1.31457e-163	-5.9557e-164	-1.7205e-163	-5.86692e-164	-1.17688e-162	-6.1327e-163	4.0393e-163	-3.06409e-163	-3.22676e-164	6.53669e-163	1.18788e-162	-4.31521e-165	-3.85327e-164	1.0213e-162	0
2.20392e-163	6.25087e-164	-2.04392e-164	-5.4755e-164	2.73251e-163	7.7029e-164	-1.24467e-162	-1.95112e-163	7.77881e-163	9.27666e-163	-1.78612e-163	-5.22001e-163	7.36701e-163	2.49891e-163	1.7516e-163	-1.40974e-162	-1.31457e-163	-5.9557e-164	-1.7205e-163	-5.86692e-164	-1.17688e-162	-6.1327e-163	4.0393e-163	-3.06409e-163	-3.22676e-164	6.53669e-163	1.18788e-162	-4.31521e-165	-3.85327e-164	1.0213e-162	0
2.20392e-163	6.25087e-164	-2.04392e-164	-5.4755e-164	2.73251e-163	7.7029e-164	-1.24467e-162	-1.95112e-163	7.77881e-163	9.27666e-163	-1.78612e-163	-5.22001e-163	7.36701e-163	2.49891e-163	1.7516e-163	-1.40974e-162	-1.31457e-163	-5.9557e-164	-1.7205e-163	-5.86692e-164	-1.17688e-162	-6.1327e-163	4.0393e-163	-3.06409e-163	-3.22676e-164	6.53669e-163	1.18788e-162	-4.31521e-165	-3.85327e-164	1.0213e-162	0
2.20392e-163	6.25087e-164	-2.04392e-164	-5.4755e-164	2.73251e-163	7.7029e-164	-1.24467e-162	-1.95112e-163	7.77881e-163	9.27666e-163	-1.78612e-163	-5.22001e-163	7.36701e-163	2.49891e-163	1.7516e-163	-1.40974e-162	-1.31457e-163	-5.9557e-164	-1.7205e-163	-5.86692e-164	-1.17688e-162	-6.1327e-163	4.0393e-163	-3.06409e-163	-3.22676e-164	6.53669e-163	1.18788e-162	-4.31521e-165	-3.85327e-164	1.0213e-162	0
[truncated: 2,010 more rows]
