# Supplementary material for: A modified shuffled frog leaping algorithm with inertia weight
Source: Sci Rep. 2024 Feb 20;14:4146. doi: 10.1038/s41598-024-51306-1 (PMC11224354; doi:10.1038/s41598-024-51306-1)
Supplement: Supplementary file 1 — Supplementary Information. [file 41598_2024_51306_MOESM1_ESM.zip › data/F1/MSFLA_L_23.xls]

## Sheet: Sheet1
-0.194914	-0.838649	0.183936	-5.70054	1.56578	-0.909052	0.448429	0.0642625	4.96404	-2.59236	3.12245	1.08596	0.689156	-4.59678	4.63886	-2.50284	-0.664388	4.95712	0.397118	0.267427	-2.11612	0.771292	-0.782563	1.50832	-0.599447	-1.68306	-1.88339	-1.1533	0.288748	-3.31506	180.78
-0.462046	-0.116325	-0.0373575	0.473023	0.278579	0.0305802	0.00518397	-0.229529	0.0153037	0.00690933	-0.15455	0.373192	-0.14209	0.0201561	0.214611	0.110131	-0.0521652	-0.636871	0.189444	-0.153846	-0.147118	-0.00701154	-0.184641	0.0218382	-0.0453553	-0.29058	0.00962392	-0.0309612	-0.137458	0.0580085	1.45959
-0.0196127	-0.0466273	0.023091	-0.0111758	-0.00135633	0.00309463	0.000875984	-0.0257027	-0.0260459	-0.00538048	-0.0439745	0.00566968	-0.0052344	-0.0188746	-0.0213987	-0.000671241	0.039262	0.0254321	0.00893572	-0.00659231	-0.00139872	0.0065786	-0.00266211	-0.030384	-0.00822123	-0.00845693	0.0121749	0.0460781	0.0158009	0.0113743	0.0134816
-0.000101846	0.00120498	0.00175851	0.00197793	0.00560086	0.000256355	-0.000669213	0.00145141	-0.00580997	0.00145834	0.00378688	-9.53916e-05	-0.000884048	-0.000744662	0.00257424	-0.000115972	0.00227618	0.00367674	-0.000909064	-0.00280957	0.000978548	0.00072945	1.02078e-05	-0.00181644	0.000964585	-0.000566587	-0.00110352	0.00091184	0.000239581	0.00160896	0.000138821
-0.000649631	-0.000393409	-6.75681e-05	0.000461305	-0.000365288	0.000354007	-0.000161151	0.00084572	1.94902e-05	-8.30226e-05	-3.98864e-06	2.08009e-05	0.000118429	7.09385e-05	1.15476e-05	3.90498e-06	8.52556e-05	-6.65232e-05	4.41216e-05	-0.000101311	-1.25595e-05	-2.16421e-05	-2.45271e-05	-7.19957e-05	-0.000131248	-0.000271921	2.04834e-05	0.000110543	5.31952e-05	6.34713e-05	1.96204e-06
-2.05535e-06	-2.6563e-06	5.1337e-07	1.31643e-05	-3.12553e-05	-4.68828e-06	-3.88624e-06	1.47983e-05	2.50678e-05	-2.81088e-06	7.85413e-05	-1.96963e-05	1.46434e-06	3.05937e-05	-1.21776e-05	-3.58485e-06	-1.76625e-05	-8.07215e-06	1.3601e-07	9.39172e-06	8.97155e-06	2.36191e-06	1.42449e-05	9.62353e-06	-1.94262e-05	3.39481e-06	-1.14862e-05	2.5476e-05	-1.19338e-05	8.09553e-06	1.19348e-08
6.50403e-07	3.21802e-08	-4.63645e-07	1.7726e-07	1.21044e-06	-8.85958e-08	2.71305e-07	6.23215e-07	4.28776e-07	1.19293e-06	-4.20057e-07	2.1139e-06	3.89684e-07	4.45806e-07	-9.17295e-07	2.28133e-08	2.54411e-07	-1.43986e-07	5.40397e-07	3.45481e-08	-2.80209e-06	1.00053e-07	1.14572e-07	-5.76423e-07	-6.78293e-08	-1.25554e-07	4.94255e-07	1.03667e-06	-2.66885e-06	-4.43909e-06	4.68033e-11
5.20168e-07	-1.19386e-07	-2.07718e-08	2.48483e-07	-1.82372e-07	1.8222e-07	-9.2623e-08	-5.6303e-08	-1.45062e-08	3.72012e-07	2.44307e-08	3.45159e-08	-2.79726e-08	-1.74249e-07	-2.72192e-08	-1.80179e-08	-2.08737e-07	1.80493e-07	-1.52095e-07	-1.66329e-08	-6.91512e-08	-3.15275e-07	4.05499e-11	1.07009e-08	1.1399e-10	-2.04368e-07	2.17462e-09	5.41411e-08	1.89693e-07	-4.08642e-08	8.84027e-13
-5.62983e-09	-1.0166e-08	-5.76536e-09	9.34666e-10	-2.26969e-08	-8.84075e-09	-8.12198e-10	-6.14027e-09	-5.81523e-10	-2.50146e-09	-3.08283e-09	2.56034e-08	7.8576e-09	-6.94409e-09	-2.0716e-08	-2.06741e-09	-1.19588e-08	1.50486e-08	4.42061e-08	-4.58425e-09	-1.25974e-08	-9.92151e-09	4.01465e-10	1.00915e-09	9.80764e-09	1.01546e-08	1.44776e-08	1.33123e-08	2.37161e-08	-6.13477e-10	5.76779e-15
-4.86932e-10	-3.38595e-10	9.01084e-11	1.36477e-09	-1.14867e-09	-1.95397e-10	6.41143e-10	-8.1826e-11	-2.00525e-09	-4.06471e-10	-1.33529e-09	-8.88019e-10	-1.46462e-09	5.19219e-10	-3.6873e-10	7.58211e-10	-5.35454e-10	-1.11139e-09	9.67598e-10	2.27733e-09	-1.23792e-09	-1.49915e-09	6.85422e-10	6.83499e-10	6.23808e-10	6.27756e-10	2.40052e-09	1.55964e-09	-7.81354e-10	-5.48831e-10	3.61324e-17
2.73739e-11	-1.58936e-10	-1.74015e-10	-2.35699e-11	-4.39637e-11	-1.04716e-10	-1.5915e-12	9.80076e-13	-4.59079e-11	5.6931e-12	-6.49118e-11	5.0662e-11	-1.22919e-11	1.18018e-10	4.21709e-11	-3.61527e-11	-6.58058e-11	-9.75227e-11	2.10364e-11	-1.62466e-10	-5.58614e-11	1.60418e-10	-1.90088e-11	1.25582e-11	-1.53772e-10	-1.02554e-10	-3.21533e-11	-2.41167e-11	-4.35058e-10	-2.66222e-11	3.91649e-19
1.53886e-12	-2.18465e-11	5.99113e-12	1.77441e-11	2.50079e-12	4.27014e-12	2.09782e-12	9.41098e-12	-2.80778e-13	7.93012e-12	6.55032e-13	2.12537e-12	-2.93445e-12	-1.75206e-12	-5.26771e-12	3.8367e-12	-5.59526e-12	-1.31842e-11	-5.47025e-13	-5.93673e-12	1.01622e-12	6.24509e-12	3.97129e-12	2.11709e-12	-1.98471e-12	-9.76439e-12	-1.37012e-12	-2.54112e-12	-1.44496e-12	-3.85295e-12	1.49542e-21
1.05273e-12	-5.50543e-13	7.29941e-13	-7.37044e-13	5.82143e-13	2.14377e-13	4.50908e-14	9.70414e-13	2.21763e-13	-7.01383e-13	1.23649e-12	5.66451e-13	1.91685e-12	1.97297e-13	-1.77274e-13	1.00168e-12	2.29782e-12	1.6907e-12	1.35568e-13	4.93631e-14	-4.53081e-13	-7.07736e-13	-7.30273e-14	3.99272e-14	8.95803e-13	-2.73619e-13	5.82718e-13	-7.42193e-13	-2.83253e-14	-5.84444e-14	2.15992e-23
-5.5236e-15	7.292e-14	7.49758e-14	2.63954e-14	4.41847e-15	7.97485e-15	-5.11788e-14	7.94978e-14	-1.13481e-14	9.77836e-15	-3.51745e-15	-2.35158e-14	-1.62039e-14	2.0304e-15	4.13473e-14	-1.41482e-14	2.05089e-15	2.34482e-14	7.0766e-15	5.78237e-14	2.42484e-14	8.70317e-16	1.05065e-13	-1.31538e-14	1.01205e-13	5.46954e-15	1.72538e-14	3.96312e-14	-1.97586e-13	2.47966e-14	9.11981e-26
4.99439e-15	2.26353e-16	-6.28123e-15	-2.99629e-15	-5.40822e-15	5.3304e-15	-4.62999e-16	4.26766e-16	4.76386e-15	-2.79808e-15	1.98047e-15	3.47373e-16	-1.9892e-15	-7.38475e-15	1.20695e-15	-2.46909e-15	1.37027e-14	1.35497e-15	2.05333e-15	2.23114e-15	5.95221e-16	4.11973e-15	-6.697e-15	-3.14565e-14	-1.99444e-15	-7.56301e-15	-1.23988e-14	6.87905e-16	-3.76094e-15	-6.40315e-15	1.7531e-27
-2.8275e-18	2.585e-16	9.66406e-16	-3.86742e-17	4.37352e-16	1.73518e-16	2.30862e-16	-1.55519e-15	2.38916e-16	-1.56655e-15	1.74921e-15	-1.80603e-16	-4.73907e-16	8.52043e-17	-1.11865e-15	-3.40267e-16	-3.53871e-16	8.26721e-17	-4.39632e-16	8.54677e-16	1.95997e-16	5.69625e-16	-3.34749e-16	-8.13561e-16	-1.04356e-15	-3.71908e-16	-2.46615e-17	-3.8916e-16	8.1777e-16	-3.30155e-16	1.52479e-29
-2.88717e-17	2.37449e-17	1.79911e-17	1.89328e-17	2.66104e-17	-4.99334e-18	1.10232e-17	6.92999e-17	8.84994e-18	-1.26407e-16	4.66243e-18	-4.83533e-17	1.37833e-17	5.0331e-17	-2.72111e-17	-1.44059e-17	3.19669e-17	1.31105e-17	5.05359e-18	-1.94556e-17	-5.26143e-17	-2.78479e-18	-5.43018e-17	1.67488e-18	8.21983e-17	3.97399e-18	-9.09617e-18	5.10726e-18	-3.33986e-17	-8.93451e-18	4.52265e-32
5.02684e-18	2.71624e-18	5.72949e-19	-1.99161e-18	-1.20795e-18	-4.60954e-18	-1.53168e-18	1.33813e-17	4.05966e-19	-2.41921e-18	-2.38156e-18	-1.03595e-18	-4.45744e-19	-1.04051e-18	1.51159e-18	-7.10079e-19	1.34341e-18	-2.83247e-18	3.96844e-18	-1.46941e-19	1.92785e-18	-1.1794e-18	3.51369e-18	2.37976e-18	7.25493e-18	-4.33403e-18	6.43011e-18	2.87288e-18	4.44537e-18	-2.58605e-18	4.54068e-34
-1.16121e-20	8.69205e-20	2.05827e-19	-1.88035e-19	-1.8726e-19	1.9767e-19	2.62359e-19	-2.14548e-20	7.42763e-19	-1.60561e-19	-3.39662e-19	-3.47201e-19	3.07331e-19	-1.57135e-19	2.45823e-19	-4.02763e-20	-2.93156e-20	-7.33449e-21	-4.29045e-19	6.38307e-19	2.07398e-19	5.21445e-19	-5.57056e-19	-7.10293e-19	-4.04441e-20	-5.15087e-20	9.65798e-20	-2.44546e-19	3.21512e-19	-6.05222e-20	3.12606e-36
-1.03288e-22	-3.72046e-21	-2.22918e-20	-7.98205e-21	-6.77794e-21	9.38864e-21	-5.64503e-20	-1.20895e-20	-3.35709e-20	-4.18134e-21	2.19683e-22	-2.5949e-22	7.63945e-21	-2.55142e-20	7.94793e-21	7.48611e-21	-6.3324e-20	1.672e-20	4.16245e-21	-1.67434e-20	-8.56015e-21	-1.03071e-20	2.53578e-20	-2.8374e-20	6.2249e-21	8.52845e-21	2.00309e-20	3.63708e-21	8.86115e-21	-1.8038e-20	1.31591e-38
5.76102e-21	1.37751e-21	9.38129e-23	-2.04112e-21	-4.85781e-22	-6.82638e-22	1.58142e-21	1.99201e-21	-1.64917e-21	-6.41264e-22	-8.5365e-22	-4.04513e-21	-3.64983e-22	3.56867e-21	6.31191e-21	1.92034e-21	-5.4373e-21	-2.06205e-21	7.97088e-22	2.6494e-21	-1.3693e-21	8.00304e-21	1.97801e-21	9.64294e-22	1.2455e-21	-2.88685e-22	-2.81786e-21	3.67871e-21	8.12285e-23	-2.40549e-21	2.6419e-40
2.02443e-23	1.09148e-22	5.26837e-22	8.25691e-23	1.27633e-22	-7.80802e-23	-2.28919e-22	6.73239e-24	4.73397e-23	-9.32074e-23	1.9086e-22	-1.50873e-22	-2.22068e-22	-2.03601e-22	1.6917e-22	-2.38445e-23	-1.34313e-22	6.79225e-23	5.88163e-23	-1.72255e-23	1.09491e-22	1.09856e-22	7.45488e-23	1.4109e-22	-3.92296e-22	4.68382e-22	6.91112e-23	4.26395e-23	-2.65439e-23	1.91513e-23	1.01848e-42
1.71767e-23	-1.51134e-23	1.47451e-23	-2.13268e-23	-1.35287e-23	9.86177e-25	-8.65305e-24	-1.80164e-23	-4.75564e-23	1.66384e-24	7.12436e-24	1.75468e-23	-8.17052e-24	-1.5318e-23	-3.13529e-23	-2.53895e-24	-2.40178e-23	-2.67908e-23	7.94114e-24	-1.59464e-24	1.41809e-23	-3.23055e-24	3.21676e-24	-1.42459e-23	-1.19749e-23	-5.6436e-24	-4.21713e-25	1.06282e-24	-1.11653e-22	-2.42853e-23	2.07108e-44
6.84947e-25	-5.34421e-25	1.40068e-24	1.35822e-24	2.95685e-24	-1.25095e-24	4.20484e-24	-3.9442e-24	5.26417e-25	4.50838e-25	-7.37288e-24	1.61602e-25	-6.3631e-25	2.6653e-24	-5.07005e-25	-5.8604e-24	-1.32003e-25	-8.77616e-25	8.96716e-25	3.75181e-25	-3.10788e-24	1.07665e-23	4.48004e-24	-2.11552e-25	6.065e-24	-1.83239e-24	-2.48803e-24	-2.83877e-25	1.77091e-24	-4.40201e-24	3.61435e-46
-1.06527e-26	-1.54373e-25	-2.29498e-25	-1.45105e-26	7.1857e-25	7.54007e-26	-1.70009e-25	-4.6463e-25	2.10435e-26	1.17265e-25	1.62982e-25	1.29043e-25	3.77688e-25	-1.04954e-25	4.06302e-26	-6.46376e-26	1.33328e-25	-2.05475e-25	4.03322e-25	-2.36117e-25	3.74263e-25	9.15261e-27	2.576e-26	-2.04667e-25	-2.27676e-25	2.11449e-25	-1.62634e-26	-2.0351e-25	3.26475e-25	3.28784e-25	1.87458e-48
-1.06301e-26	4.80992e-26	-1.05937e-27	-1.86446e-27	-4.34771e-26	-5.96438e-27	-9.67077e-27	4.21379e-27	3.28577e-26	-7.28905e-27	7.16252e-27	-1.12463e-26	9.55768e-27	6.64438e-27	-4.67564e-26	1.11707e-26	1.09255e-29	-1.14706e-26	1.68849e-26	-1.36425e-27	-5.04546e-27	-2.22234e-26	1.90306e-27	-1.0116e-26	4.29694e-27	-2.5111e-27	5.69816e-27	-6.15686e-27	-8.79687e-26	-2.40048e-26	1.76789e-50
-2.83064e-28	2.01579e-28	-2.42965e-27	1.15161e-27	-2.75412e-27	-5.63336e-28	1.90934e-27	-1.00003e-28	3.35871e-28	6.83504e-28	2.21168e-28	-1.11126e-27	-1.45365e-27	1.43086e-29	-6.16801e-28	8.15131e-29	-6.09252e-29	1.33345e-27	-4.99627e-28	6.34385e-29	-7.66133e-28	-9.49458e-28	-1.90309e-27	-1.73595e-27	-2.08782e-27	-1.5404e-27	6.0167e-27	2.93154e-30	-2.74479e-27	-7.78904e-29	8.39041e-53
3.58016e-29	-2.52537e-29	-1.49081e-29	-8.48504e-29	9.2471e-29	-3.61399e-29	6.02149e-29	-4.88834e-29	-6.00722e-29	-1.85136e-30	-2.14035e-28	2.691e-28	-3.94471e-29	7.79443e-29	-3.21848e-28	-8.34956e-29	-9.76276e-29	2.26574e-29	3.78297e-30	2.20966e-29	-1.42133e-28	8.29496e-29	2.95425e-28	1.27469e-29	-1.38982e-28	-1.49629e-28	-1.35382e-28	-7.30237e-29	1.92341e-28	-1.23387e-29	4.92821e-55
2.78387e-31	2.05509e-30	-1.32511e-29	-1.11587e-29	-6.62095e-30	4.91479e-29	2.02985e-30	-1.05434e-29	2.3332e-32	-2.8463e-30	2.70362e-30	2.6082e-29	-8.29125e-31	-1.22832e-29	1.31121e-29	-4.28447e-29	-1.5508e-29	1.28356e-29	1.7465e-29	-1.08394e-29	6.75445e-30	-6.52879e-29	2.76043e-29	5.76817e-30	6.36736e-30	1.72162e-29	-2.64367e-29	-1.33143e-29	-1.12523e-29	3.15861e-30	1.30148e-56
-3.38737e-32	4.32474e-30	-2.38846e-30	9.73446e-31	-1.09087e-30	-8.62979e-31	3.16587e-31	2.28613e-30	9.74834e-32	5.82675e-31	-3.19548e-31	-8.7341e-32	-2.11162e-30	-2.19747e-30	-5.79933e-31	6.54709e-32	-9.33551e-32	3.58266e-31	3.28749e-31	7.75979e-32	1.46138e-30	3.66324e-32	2.6949e-31	3.03606e-31	-4.25982e-31	3.41777e-31	5.16953e-31	-3.22573e-31	1.24784e-30	-3.53302e-31	4.76099e-59
1.26312e-31	-3.49667e-32	-1.21799e-31	2.11579e-32	-8.20004e-32	1.6565e-32	4.75138e-32	1.07949e-31	4.06069e-32	9.48991e-32	1.60992e-31	-5.68606e-33	1.41116e-32	1.24261e-31	-7.38196e-32	3.37291e-31	-6.47002e-32	-1.28917e-31	-1.01824e-31	1.07958e-31	-1.09298e-31	-7.71737e-32	-4.1409e-32	-9.40803e-32	-3.18841e-31	-1.4028e-31	1.41545e-31	2.14338e-31	-8.77781e-32	-2.77005e-32	4.91912e-61
-6.18805e-34	5.58274e-33	3.34345e-33	-2.87044e-33	7.49099e-33	9.59334e-33	4.86873e-33	-7.63464e-34	-2.1277e-34	9.04173e-34	1.13031e-32	2.14501e-33	-1.0939e-32	1.86903e-32	6.98825e-33	4.21738e-33	-1.27981e-32	8.79118e-33	-2.43193e-33	1.57889e-32	-6.14956e-33	3.85135e-33	-1.14808e-32	-4.92349e-33	-5.10089e-33	-8.07056e-33	4.35099e-33	2.2194e-33	-5.63034e-33	1.62112e-32	2.00673e-63
-5.41578e-34	5.01768e-34	2.18835e-33	3.08794e-34	-1.14312e-34	3.4314e-35	-7.36364e-35	-1.01329e-33	-8.33688e-34	4.38458e-35	-2.94552e-34	6.17113e-34	-1.38953e-33	3.42814e-34	2.2946e-34	-1.02232e-33	6.88994e-34	-1.3158e-34	-4.24481e-34	5.07516e-34	-7.83898e-34	-6.72427e-36	8.53691e-34	-9.51171e-34	-5.48119e-35	-8.51305e-35	7.61785e-34	3.44502e-34	-2.00637e-33	2.89683e-34	1.87829e-65
-5.09505e-36	-7.04636e-35	-4.81086e-36	-4.31778e-35	9.38746e-35	-2.92251e-35	-8.96379e-35	-1.26353e-34	1.28521e-35	2.00628e-35	4.34106e-35	5.31575e-36	6.45444e-35	2.75248e-34	-1.75155e-35	1.38682e-35	5.86554e-35	-1.1399e-34	-9.61197e-35	2.66969e-35	6.36142e-35	-6.62464e-35	1.04846e-35	9.15719e-35	7.73485e-36	4.60436e-35	-4.79322e-35	3.98697e-35	-5.99176e-35	3.73937e-35	1.77824e-67
5.26679e-37	-2.43079e-36	-6.05885e-36	-6.79596e-36	-2.16457e-36	6.01288e-36	-7.23735e-37	-7.32422e-36	2.04608e-36	3.89052e-36	-1.31873e-37	6.37225e-37	-6.61279e-37	3.85802e-38	2.25125e-37	-1.96357e-35	1.55817e-36	2.64726e-36	-9.27431e-36	-1.34223e-35	-3.0271e-37	-2.65076e-36	-2.59946e-35	-3.16405e-36	8.9117e-36	-1.26e-35	2.17184e-36	-5.56241e-36	4.16102e-36	-8.55342e-36	1.92266e-69
-3.02582e-37	6.58805e-37	1.52738e-36	9.89512e-38	1.47748e-36	-6.41058e-38	-1.74666e-37	1.37222e-36	-5.25069e-37	-2.84997e-37	1.57159e-38	2.03891e-36	-6.17596e-38	-1.65316e-37	-2.74999e-36	-6.85204e-37	-1.04255e-36	-1.2463e-36	-6.39196e-37	-1.82205e-38	4.86561e-37	-2.94199e-36	2.45108e-36	1.51423e-37	-1.71424e-37	-3.59812e-37	1.19885e-37	-2.48232e-37	-2.87227e-37	8.17672e-37	3.8504e-71
-1.23057e-38	-4.30023e-38	7.72079e-38	2.73392e-38	-4.91715e-38	1.14592e-38	-5.7409e-38	8.32485e-38	-1.9562e-38	5.18356e-40	2.45187e-38	-2.05199e-38	6.94794e-38	-9.4711e-38	-2.28002e-38	6.79774e-39	-2.2744e-38	1.14125e-37	6.76916e-38	4.67738e-38	1.4104e-37	5.67379e-38	-5.28007e-38	-7.12826e-38	-7.07262e-39	-9.45736e-38	2.14971e-39	-5.17868e-38	-2.3075e-39	-7.47755e-38	1.05823e-73
-1.44364e-38	-1.20368e-39	-3.42766e-39	-4.76527e-41	-2.31819e-39	3.10683e-39	3.26229e-39	-7.1191e-39	-3.86419e-39	-1.16164e-38	-9.28354e-39	-4.51611e-40	4.85714e-39	-2.18692e-39	-3.15464e-39	-7.78377e-40	-1.01553e-39	-6.1888e-40	-2.93543e-39	-6.07177e-39	5.56545e-39	-6.42019e-39	-8.28434e-39	-1.49087e-38	8.22252e-40	4.68874e-39	-2.02941e-38	-8.44756e-39	3.60854e-39	-1.20848e-39	1.5035e-75
-4.8657e-40	-1.21048e-39	1.27315e-40	5.24458e-41	6.20944e-40	4.25216e-40	-2.98779e-40	-1.49147e-40	4.95403e-40	-1.85899e-40	-3.89354e-40	6.9341e-41	-2.0292e-40	2.93015e-40	-4.78564e-40	-8.11942e-40	-2.28115e-40	3.19163e-40	2.44988e-41	1.42324e-43	8.52802e-40	1.69785e-41	-6.1766e-40	-1.38689e-40	5.91232e-40	2.09072e-40	9.0491e-40	6.53759e-40	1.46293e-39	8.12834e-40	9.57374e-78
2.79056e-41	-1.73644e-40	-1.12796e-40	2.1391e-41	2.6718e-41	-1.7604e-41	2.55568e-41	1.45048e-41	2.00819e-42	5.33285e-41	-1.48712e-41	4.65871e-41	-2.47387e-41	1.70647e-41	1.57122e-42	4.00448e-42	-6.98456e-41	-4.21758e-42	2.46764e-42	-4.1469e-41	1.29781e-41	4.81593e-41	-6.92026e-42	8.19466e-41	1.03015e-40	-2.29923e-41	1.80629e-40	-5.10995e-41	1.78219e-41	7.32179e-41	1.2009e-79
6.41108e-42	-1.39571e-43	1.08453e-42	1.47979e-42	-7.93733e-43	1.04449e-42	-7.82314e-42	1.86613e-42	-1.69562e-42	1.18692e-42	5.23083e-42	-1.19068e-42	-1.55787e-42	1.57823e-41	-6.83682e-43	1.02412e-42	5.23291e-42	2.17691e-42	-3.70377e-42	3.47934e-42	-2.54017e-42	-3.21382e-42	-1.46727e-42	6.81499e-42	6.93069e-42	6.39095e-43	5.74624e-42	-2.22688e-42	3.20687e-42	-7.03976e-42	6.66568e-82
3.10792e-43	4.25514e-43	-3.93962e-43	-1.07943e-43	1.12742e-43	-4.93902e-43	-3.86101e-43	-1.02091e-43	-1.18959e-43	1.26364e-43	2.50621e-43	-6.16067e-43	1.8453e-42	2.87705e-43	3.20248e-43	2.15467e-43	-1.01497e-43	-1.44236e-43	5.1823e-43	-8.02115e-46	1.38093e-43	8.24774e-43	-3.1762e-44	7.31927e-43	2.01722e-44	-1.61159e-43	-4.19399e-44	-8.87568e-44	2.61644e-43	-5.29524e-44	6.61301e-84
-5.80194e-44	-1.20481e-44	8.64012e-45	1.03998e-44	3.82243e-45	8.91556e-44	-1.34885e-45	9.41434e-45	-1.39818e-44	-2.0574e-44	7.14511e-45	9.26864e-44	-1.59891e-45	2.27834e-45	-6.9249e-44	2.34039e-44	1.04762e-43	7.06459e-45	-3.14611e-44	-1.70242e-45	-2.14753e-46	3.6624e-44	-1.80819e-44	3.1221e-44	-4.91493e-45	3.79146e-44	4.5462e-44	2.77983e-44	2.1522e-45	-3.28589e-45	4.53368e-86
3.54969e-45	1.28368e-45	-7.7799e-45	-2.18969e-45	-2.53884e-46	4.12055e-46	8.76581e-46	-5.29887e-46	1.90353e-45	-8.28046e-46	-4.00551e-45	2.00962e-45	-4.4391e-45	4.08608e-45	-8.04567e-46	2.43713e-45	-2.15164e-46	-9.42088e-46	1.89081e-45	3.22949e-45	2.86405e-45	-2.60967e-45	-1.641e-45	6.79452e-46	2.7431e-45	-9.93129e-46	-4.30736e-45	3.99063e-45	6.93985e-47	-9.52212e-46	2.25241e-88
4.96615e-47	2.67621e-47	-8.5534e-47	4.01622e-47	5.52216e-47	2.91423e-46	1.03436e-46	1.62459e-46	-3.67197e-46	-8.29037e-47	-2.41311e-46	-2.79753e-46	-1.86836e-46	4.30263e-47	3.94396e-46	-4.25623e-46	1.6666e-46	-1.47701e-46	-7.70869e-47	-9.36109e-47	5.21584e-46	1.79543e-46	-7.8044e-46	-1.66882e-46	8.30252e-47	-1.41241e-46	-6.97504e-47	1.56592e-46	3.03549e-46	3.20502e-46	2.04545e-90
-6.34101e-48	8.41525e-48	-1.45495e-47	-4.90924e-48	-1.08965e-47	-7.52389e-48	-9.55614e-47	1.91155e-47	6.13646e-48	-1.78654e-47	-1.43499e-47	-8.39831e-48	-6.51665e-47	-6.92982e-47	-9.97871e-48	-3.07211e-47	2.04157e-48	6.94095e-48	-3.35442e-47	-1.98927e-47	-1.89734e-48	1.23671e-47	3.07988e-47	-1.25079e-47	2.22573e-47	2.98956e-48	-5.0225e-49	-2.74484e-47	6.4382e-47	6.41997e-48	2.90242e-92
5.27607e-48	-2.77695e-48	-3.85564e-49	3.57643e-49	3.89281e-48	2.97707e-49	-3.96059e-49	-7.78398e-49	-1.02321e-48	-2.73437e-48	-1.88075e-48	-3.91242e-50	1.79247e-48	1.75426e-49	2.037e-48	2.64587e-49	-3.59939e-48	-2.18771e-48	-4.05833e-49	3.59857e-49	3.65829e-49	2.19652e-48	-1.98695e-48	1.53389e-48	4.13305e-48	-1.35873e-48	2.2941e-48	1.92333e-48	-4.81199e-48	-2.54825e-48	1.5819e-94
3.61723e-49	-1.49382e-49	-8.01063e-50	-2.97534e-49	2.35673e-49	-3.87313e-49	7.69099e-50	1.62314e-49	9.5586e-49	-4.76484e-49	1.00641e-49	4.1058e-49	6.99629e-51	-7.94122e-50	1.9555e-50	-1.95827e-49	3.38238e-50	-3.80122e-50	1.77445e-49	5.52318e-49	-1.14133e-49	-1.28178e-49	-3.919e-51	2.25302e-49	6.43122e-51	2.71372e-50	-3.36526e-49	2.16016e-49	-6.37946e-51	-3.38917e-49	2.54537e-96
3.71895e-51	-1.09617e-50	-8.49806e-51	-5.38382e-51	-5.2105e-51	-6.462e-51	2.40871e-51	3.42773e-50	2.16454e-50	-3.53469e-50	8.37308e-51	-9.29887e-51	-3.54894e-52	-6.0003e-53	-3.63786e-50	8.62383e-51	-1.24226e-50	-1.99839e-50	-2.27952e-50	1.28447e-50	-1.20017e-50	1.53211e-50	3.00339e-51	1.84018e-50	-1.4937e-50	-9.64629e-51	-2.72812e-51	-7.58826e-51	4.02508e-54	-1.05038e-50	7.21347e-99
-1.95268e-51	-2.7328e-52	-1.14845e-51	-2.8729e-52	1.14801e-51	-3.58578e-52	5.5163e-52	2.81406e-51	1.07656e-51	-4.42946e-51	2.08388e-51	2.06572e-51	2.16558e-52	6.09989e-52	-5.2385e-51	1.12307e-52	8.13851e-52	1.2147e-51	-2.36479e-51	-1.68539e-51	1.04586e-51	2.21975e-52	-5.58302e-52	1.46251e-51	-6.09043e-52	-3.67284e-51	-8.17049e-53	-2.88386e-51	-1.05463e-51	-3.56917e-51	1.22421e-100
-1.18215e-52	1.05832e-54	5.80351e-53	-1.42796e-53	6.15605e-53	-6.72126e-53	4.15277e-54	-1.65352e-52	9.02268e-53	-1.58976e-52	1.45953e-53	1.44002e-52	-1.92031e-52	-9.67759e-53	3.34313e-52	2.79634e-53	6.3951e-53	-1.78548e-52	-1.80263e-52	2.35546e-52	2.65519e-52	6.69764e-53	-1.54037e-52	-8.16402e-53	-1.42532e-52	-8.7354e-53	-2.18176e-52	-2.03286e-53	1.95977e-52	-6.25396e-53	6.13969e-103
1.07827e-53	-1.08473e-54	-3.85736e-54	2.70809e-54	1.37676e-54	1.62334e-53	2.38435e-53	3.40364e-53	-2.10225e-53	8.94297e-54	6.08891e-53	-2.10427e-54	-5.80548e-54	7.14764e-54	-2.07495e-53	1.0234e-53	-1.21992e-54	9.89463e-54	-2.85066e-54	1.36818e-53	1.25934e-53	-8.89879e-55	-9.89644e-54	6.15047e-54	1.82449e-53	-4.98339e-55	2.75501e-55	-1.0524e-53	-5.69748e-54	1.65616e-54	8.05498e-105
-8.55545e-55	1.3631e-54	5.75397e-55	-6.83224e-55	-1.75074e-55	-2.29243e-54	1.94291e-54	1.16651e-54	-2.92856e-54	4.93918e-55	2.08053e-55	-1.65044e-55	4.03628e-55	-2.19339e-54	2.14628e-54	-3.3163e-55	-3.38693e-55	4.14227e-55	-9.76765e-55	-2.35596e-55	3.88388e-55	9.47382e-55	-1.70232e-54	-2.4777e-54	-1.07476e-55	-1.17963e-55	8.9325e-55	1.97379e-55	-1.26364e-54	1.27965e-54	4.78685e-107
-4.40235e-56	-4.9622e-56	1.97615e-56	-1.74769e-55	-7.57065e-56	-2.21364e-55	7.05614e-56	-1.91749e-55	6.07104e-56	-2.41384e-57	2.7716e-56	-1.99896e-56	-5.88229e-56	-2.33556e-55	1.71893e-56	2.9065e-57	5.94971e-56	3.3372e-55	1.58321e-56	-6.26169e-57	4.18931e-57	6.53024e-56	4.92837e-57	1.03329e-56	3.22706e-56	-1.7745e-56	-3.14409e-55	-1.62305e-55	-2.30177e-56	-4.7823e-56	4.43969e-109
-5.33146e-57	-1.49871e-56	-5.98966e-57	-7.79684e-58	3.27424e-57	2.13672e-57	-5.74546e-57	-1.8382e-57	-5.58959e-57	-1.62697e-56	2.52947e-56	7.89721e-57	3.39468e-56	7.05136e-57	2.82012e-57	-1.4745e-57	3.86621e-57	-7.97527e-57	-8.35857e-57	-1.31526e-56	2.58458e-57	6.71146e-58	-7.16121e-57	5.18421e-57	-3.4161e-57	-5.35026e-57	2.36399e-56	3.52543e-57	-8.76806e-58	3.72059e-57	3.58444e-111
8.49098e-58	-1.4137e-57	4.73476e-58	9.74337e-58	-9.86116e-58	-9.06652e-58	-8.79335e-58	5.8834e-58	1.16512e-57	-5.87134e-59	-1.0906e-57	-5.92269e-60	-3.13252e-58	1.92901e-58	-2.54904e-57	3.13427e-57	-1.16242e-57	-1.76325e-57	-5.71093e-59	-1.0709e-58	2.13616e-58	-9.62616e-60	9.64468e-58	-6.93275e-58	6.31904e-58	-6.46173e-58	9.5113e-58	-6.85829e-58	-4.65814e-58	-5.37664e-58	3.44433e-113
-8.16241e-59	5.45907e-59	-6.78265e-59	1.43158e-59	-1.33426e-59	2.39785e-58	-1.28475e-58	1.38917e-58	-5.156e-59	1.37931e-58	-4.00192e-60	5.26196e-60	1.78863e-58	-1.20865e-58	-4.14902e-59	3.46237e-60	4.22441e-59	4.39179e-59	1.56933e-58	3.10138e-59	1.68917e-58	-3.21938e-59	-1.16232e-60	-2.43566e-59	-4.54352e-59	-8.84853e-59	1.05632e-59	8.11117e-59	-1.23582e-59	-1.77046e-58	2.85538e-115
-3.24521e-60	3.69041e-60	3.2126e-61	-1.6364e-61	-8.29466e-61	2.98837e-60	1.27715e-61	-8.58094e-60	-1.40163e-59	3.42067e-60	1.09459e-60	3.97097e-60	1.37339e-59	9.34011e-60	-1.4521e-60	7.54478e-60	2.1787e-60	-5.73907e-60	1.31689e-60	2.62009e-61	-2.37182e-60	4.54147e-60	3.4997e-61	-1.47118e-62	-1.79359e-59	1.26838e-59	8.60218e-60	-4.51856e-61	1.43619e-59	-8.56635e-60	1.56985e-117
8.51478e-61	-2.39524e-61	2.4839e-61	-3.12946e-61	-2.42865e-61	1.67996e-61	-5.06039e-61	-9.7872e-62	3.00232e-61	3.53036e-61	1.37869e-61	-3.18047e-62	2.28856e-61	4.69349e-63	8.58553e-61	-7.46833e-61	-1.84345e-61	-1.86395e-62	4.89365e-61	-1.73328e-60	7.88498e-62	2.1845e-61	1.78242e-61	-1.45453e-60	3.71507e-61	2.03262e-61	4.90602e-63	6.23271e-61	3.03225e-61	9.40288e-64	9.01614e-120
-2.16804e-62	3.04384e-62	-1.97251e-62	4.60248e-62	2.08941e-61	-4.60753e-62	-8.90035e-63	-3.85354e-62	3.97522e-62	-1.56734e-62	1.15398e-61	6.06597e-62	-1.22243e-62	-1.5703e-62	3.0289e-62	3.84655e-62	1.85806e-62	2.35582e-62	-4.74027e-64	2.1919e-62	-1.03363e-62	-2.66294e-62	6.91465e-63	-2.19814e-62	-6.37325e-62	4.00108e-62	1.03225e-61	1.32829e-62	-3.02239e-62	6.23412e-62	9.68848e-122
8.18899e-63	1.00476e-62	-4.63714e-64	-6.83311e-63	1.92066e-63	-2.14228e-63	1.55095e-63	-1.21144e-63	2.68198e-63	-1.72557e-65	-7.83504e-63	-2.24246e-64	-9.70501e-63	-9.61397e-64	-1.32701e-63	-5.57053e-63	-6.33173e-63	-6.04887e-64	-1.07415e-62	3.17001e-63	-2.54786e-63	2.20353e-63	-7.76726e-64	1.26863e-62	3.16164e-64	9.16784e-63	-1.86962e-63	6.62837e-64	-5.40629e-63	5.84277e-64	8.80037e-124
-3.67771e-65	-5.37924e-64	-1.47114e-64	1.43887e-64	3.52598e-64	-1.77532e-64	-8.95173e-65	-1.61581e-64	1.07034e-64	1.72887e-63	-5.42533e-64	-2.02033e-64	1.96458e-65	5.02649e-65	-1.84829e-64	-9.90721e-65	2.3742e-65	-4.78908e-64	1.26098e-63	-1.44675e-64	8.19629e-64	-4.50196e-64	-7.98498e-64	-2.9891e-63	7.46098e-64	-1.76686e-65	-1.68378e-64	1.00784e-65	-4.68864e-65	1.40606e-64	1.68006e-125
-1.23149e-64	3.76603e-66	2.10189e-66	4.23591e-65	-8.4596e-66	-2.62798e-65	4.44559e-65	4.42988e-65	-7.73861e-65	-3.02025e-65	-6.53494e-65	-6.84517e-65	1.24816e-65	-2.25522e-65	-4.14719e-65	1.63141e-65	-5.60138e-65	-1.59636e-65	-6.63717e-66	2.26887e-65	-9.0134e-65	5.12618e-65	3.25207e-66	3.67609e-65	1.72892e-65	1.19055e-65	-2.44068e-65	-7.72995e-66	-3.22589e-65	1.43548e-65	5.85948e-128
-1.71935e-66	-1.2457e-66	1.01186e-66	-5.27043e-67	-7.39931e-66	-4.77315e-66	-1.23621e-66	7.07667e-68	7.52261e-68	-1.73124e-66	2.08819e-66	-1.59794e-66	2.75536e-66	-5.72485e-67	4.39159e-66	-2.40568e-66	-3.83336e-66	-1.18734e-66	1.56233e-65	-1.26057e-66	-1.37317e-66	-2.88344e-66	-5.78973e-66	2.65307e-66	7.54986e-66	3.69956e-66	2.12229e-66	4.53646e-67	2.52633e-66	2.96685e-66	5.30908e-130
3.36891e-67	-4.01102e-67	-5.59132e-67	1.85815e-67	-1.61316e-67	-3.03204e-67	-1.8705e-67	-7.12088e-67	6.40507e-67	-7.65332e-67	1.15296e-67	3.53421e-67	1.40319e-67	7.88351e-69	2.78453e-67	7.23248e-68	2.62481e-68	5.93424e-68	3.27301e-69	1.95684e-67	-2.23013e-68	5.5252e-68	1.32125e-67	7.3835e-67	8.63701e-67	-2.47784e-67	-2.87662e-67	1.49301e-67	-2.60839e-67	-2.21227e-67	4.15632e-132
1.55733e-69	-2.84042e-68	-7.86025e-69	-1.19154e-67	2.3437e-69	1.08975e-68	4.79251e-68	8.7723e-69	1.5873e-68	5.1122e-69	5.54788e-68	-3.15214e-69	-1.34363e-68	-1.29214e-68	5.78981e-68	-2.72115e-68	-2.5768e-68	-1.67365e-68	-6.51338e-68	1.69957e-68	-6.2175e-69	-4.8853e-69	2.43061e-68	1.49345e-68	-2.51315e-69	-3.09965e-68	7.34429e-68	1.78205e-69	-7.93352e-68	2.46559e-68	4.49906e-134
1.17626e-69	-1.60233e-69	-1.94087e-70	1.94879e-70	-5.92462e-70	5.00727e-70	2.2086e-69	-4.18886e-70	4.41272e-70	3.39095e-70	-7.4368e-69	1.91667e-69	1.36274e-70	-1.73335e-70	-8.28141e-70	5.81177e-70	1.15915e-69	8.9083e-70	2.65845e-69	1.51242e-69	-9.05194e-70	2.12687e-69	-5.96418e-69	-2.45968e-69	-3.67268e-70	2.6674e-69	-1.29506e-69	-7.38701e-69	-1.27036e-69	4.35003e-70	1.93798e-136
1.24067e-70	7.85762e-70	-2.47264e-71	1.83883e-70	-5.49149e-70	-9.89996e-71	1.38152e-69	-1.61723e-70	1.28346e-70	-4.33902e-72	-3.53478e-70	1.49483e-70	3.56997e-72	2.21211e-71	-2.12451e-70	3.51728e-72	1.36055e-70	-4.91661e-71	2.79103e-71	-5.42248e-71	-1.47564e-71	-2.35387e-70	-8.6259e-71	3.97783e-70	1.06412e-70	-9.4192e-71	-6.63566e-71	-1.56225e-70	4.00076e-70	1.68048e-70	3.60605e-138
-3.47733e-72	-2.03772e-72	1.98843e-72	7.64641e-72	-1.38712e-72	1.75731e-72	6.43833e-72	2.39021e-71	-7.01615e-72	3.58e-71	3.55636e-72	-4.28216e-72	2.31627e-71	-1.79002e-71	1.29752e-72	7.6475e-73	9.94555e-72	-4.75497e-71	-1.03122e-71	8.65451e-72	-1.38521e-71	-6.75155e-71	-1.23205e-71	3.14701e-72	2.80273e-71	5.8022e-71	-2.5014e-71	-1.73398e-72	1.20942e-71	3.40258e-72	1.53092e-140
4.92714e-73	-1.55522e-72	7.52265e-73	-5.28783e-73	9.03202e-73	-4.67883e-72	1.24404e-74	3.35418e-72	1.12878e-72	-6.38897e-73	7.20806e-72	2.05519e-74	-1.21776e-72	3.45127e-73	2.34143e-72	1.38785e-73	-5.33545e-73	-1.38982e-74	8.57359e-73	-3.66544e-72	4.87069e-73	-3.22283e-72	2.32551e-72	-8.14843e-73	-8.24055e-73	-3.09836e-73	1.78783e-72	1.08765e-72	-1.08088e-72	1.87987e-72	1.39215e-142
-4.75841e-74	-1.69236e-73	1.47601e-73	3.26396e-74	2.0196e-73	-7.90926e-75	-4.53103e-73	-3.32402e-73	6.0094e-74	-2.77634e-74	-9.02037e-74	-1.36091e-74	4.4216e-74	-9.63758e-74	-7.29749e-74	5.97894e-74	2.49353e-73	-2.39856e-74	-5.61839e-74	1.37862e-73	-6.16147e-74	2.05267e-74	-3.35808e-73	-4.32771e-74	-4.35799e-74	8.45996e-74	9.71497e-74	-1.72477e-73	1.59072e-73	-3.17231e-73	8.21202e-145
-1.412e-75	1.52575e-74	-1.87495e-74	-4.32208e-75	1.11292e-74	-8.21276e-75	-1.22907e-74	-3.90526e-74	-1.45561e-74	1.79462e-74	-2.98122e-76	1.26271e-75	-4.41872e-75	5.77035e-75	5.99945e-76	3.48321e-74	-1.91293e-74	-2.22685e-75	-1.94272e-74	2.01385e-75	-4.19232e-74	4.81104e-75	1.22386e-75	-5.50549e-75	-1.7564e-74	-1.10632e-74	8.99856e-75	-1.87527e-74	1.33213e-75	-1.73896e-74	8.00714e-147
1.62187e-76	1.14138e-75	-1.19041e-75	3.19921e-75	-4.67795e-76	-1.28801e-75	-8.44798e-76	2.85308e-76	-4.67084e-76	1.12862e-75	1.23798e-75	-9.91452e-76	8.30497e-76	1.9296e-76	-7.7957e-76	1.73984e-75	1.67068e-75	2.44249e-75	-2.5736e-75	-7.62122e-76	2.1767e-75	-8.41484e-76	4.31538e-76	1.70299e-75	6.91819e-75	-1.03604e-75	-1.6829e-75	1.88265e-75	-3.92602e-75	-1.58998e-75	1.2177e-148
-3.17978e-78	-2.58929e-77	-1.8442e-76	-3.99754e-76	1.72225e-77	-1.09311e-76	7.26888e-77	2.59734e-77	-9.68474e-77	1.56103e-76	-2.76505e-76	1.86357e-76	-1.09792e-76	1.10071e-76	5.4297e-77	-1.95796e-76	7.25661e-77	-5.90075e-77	-1.25319e-77	1.32932e-77	-5.76826e-78	-1.93571e-76	4.66457e-77	3.3324e-77	-1.24557e-76	3.67214e-76	-4.56894e-76	-1.7311e-77	4.95119e-76	-3.04794e-77	1.07844e-150
1.15473e-77	7.25923e-78	2.31457e-77	1.90677e-78	-1.84606e-77	6.81546e-78	8.51849e-78	1.09361e-78	1.12816e-77	4.25988e-77	4.94416e-78	3.31003e-77	-6.04153e-79	2.07146e-77	-4.31514e-78	-4.31412e-78	-1.84436e-78	-7.463e-78	-3.90809e-77	3.55798e-78	2.60202e-77	6.69927e-78	-6.40399e-78	1.32412e-78	9.39929e-78	-1.60786e-78	2.12054e-78	-3.50646e-77	-2.73085e-78	3.0719e-77	9.35494e-153
1.96922e-78	-7.82173e-79	-1.04064e-78	-1.29891e-78	-2.22014e-78	4.37368e-79	-8.22762e-79	-8.7787e-79	-6.70005e-79	3.58627e-79	-8.70118e-79	1.52652e-80	-1.05733e-78	1.00685e-78	1.8928e-78	3.1662e-79	3.41172e-78	-7.82476e-79	7.23985e-79	-9.74814e-79	3.10803e-78	-2.25832e-78	1.11824e-78	-1.91986e-78	-4.92698e-78	1.40061e-78	-3.29811e-78	-9.03056e-80	-1.41954e-79	6.46319e-79	9.19603e-155
6.59694e-80	4.14199e-80	-1.8793e-80	-1.37445e-79	-6.9338e-80	6.95986e-80	4.70204e-80	-1.01592e-79	5.34366e-80	-2.47877e-79	3.54149e-80	2.95087e-79	-1.5416e-79	-9.60538e-80	-8.6438e-80	1.41587e-80	-2.35896e-79	-4.94767e-80	-2.45893e-79	-5.99062e-80	3.83126e-80	9.3913e-80	8.93681e-80	-1.81119e-79	-1.84133e-80	-6.08565e-80	6.95903e-80	-1.07443e-79	-8.0258e-80	-1.46753e-79	4.62421e-157
-2.70653e-81	1.18031e-80	-2.16113e-80	-2.87677e-81	6.11817e-81	-1.37313e-80	1.17505e-80	2.18058e-81	-6.60604e-81	6.48324e-81	1.03638e-80	-5.76721e-81	6.18554e-82	-6.68335e-81	5.7332e-82	-3.50531e-81	-2.46215e-80	-4.55766e-81	4.83659e-81	-1.93161e-81	5.60565e-81	-3.74538e-80	1.28675e-80	1.26697e-80	-5.59719e-81	1.38167e-80	-6.13527e-82	3.6543e-82	-1.80837e-81	-7.56194e-81	3.9724e-159
-6.01507e-82	-3.83616e-81	2.32815e-82	-1.88142e-81	-3.8996e-82	-2.24266e-81	-7.4943e-82	-3.38037e-82	6.04387e-82	-8.35537e-82	6.16051e-82	5.83415e-82	1.06117e-81	-5.32761e-82	-5.03885e-82	1.05486e-81	-1.6568e-82	-4.98948e-82	-1.5435e-81	-4.49834e-82	2.08615e-81	4.56873e-82	-4.97698e-82	-4.25053e-82	5.92715e-82	-1.44365e-82	-4.10706e-83	1.1318e-82	-2.46585e-84	7.4932e-83	3.73318e-161
1.12132e-82	2.0499e-83	-5.12923e-83	1.92408e-82	2.48121e-83	1.63727e-84	1.00886e-82	-3.15842e-84	2.72983e-83	-3.62552e-83	1.59795e-83	-2.32553e-82	4.59364e-83	3.5075e-83	4.43307e-83	-5.25223e-83	1.1383e-83	-1.14016e-83	2.93008e-83	-1.35659e-82	-3.39523e-83	-1.33949e-83	-6.25807e-83	4.21417e-83	-1.17771e-83	-1.40752e-83	-1.03517e-82	-3.08525e-84	1.53332e-83	-1.85234e-83	1.66098e-163
9.58778e-85	1.76235e-84	-5.09439e-84	-6.91381e-84	2.84986e-83	-6.72694e-86	-6.6221e-84	-1.40156e-83	1.63033e-83	5.91238e-84	2.81451e-84	-4.0764e-84	-6.21761e-85	6.82601e-84	-1.21365e-83	-3.65942e-84	7.54287e-84	-2.97283e-84	4.29189e-84	1.96011e-84	5.0181e-84	8.14392e-84	5.36638e-84	-9.87129e-85	-7.62802e-85	-2.39217e-84	-2.11176e-83	-2.73016e-84	1.31209e-84	-1.00648e-83	2.43521e-165
-2.90953e-84	4.34631e-86	7.58658e-85	1.43389e-85	2.39035e-85	4.32516e-85	-1.82608e-85	-4.00982e-85	-1.14004e-84	-4.03985e-85	-1.03464e-84	4.02604e-85	7.26598e-85	1.62148e-85	1.27753e-84	-6.94219e-86	1.1809e-85	-2.65266e-85	2.06086e-85	7.29979e-85	1.34902e-86	-1.86349e-85	-9.13e-85	-9.10241e-85	1.98141e-86	-8.93866e-86	4.16443e-85	9.60228e-86	5.18641e-85	5.64202e-85	1.75233e-167
1.0813e-85	8.61776e-86	-1.84648e-85	-6.6023e-86	1.9847e-86	6.01626e-86	7.85728e-86	-1.33242e-85	-1.82165e-85	-1.43048e-85	5.44149e-86	4.54065e-86	-2.26283e-86	1.97717e-86	1.45166e-86	-1.42324e-86	-1.86142e-86	-6.8901e-86	-3.94322e-86	-2.16773e-86	4.23474e-86	-2.51152e-86	-2.57919e-86	-1.30739e-85	-2.6976e-87	-1.74379e-85	5.27264e-87	-4.96786e-86	-8.36258e-86	-6.47484e-86	2.16897e-169
7.0849e-87	-4.95536e-87	3.37161e-87	2.21245e-87	-4.73629e-87	1.44781e-87	-5.72632e-87	-1.68751e-87	1.16857e-86	4.41325e-89	-3.9009e-87	1.18163e-87	-4.88113e-88	-7.96254e-88	3.25556e-87	-1.67812e-87	7.64876e-87	1.39646e-86	-5.12528e-88	4.66907e-88	1.64698e-86	-9.47912e-87	-1.34058e-86	-1.16889e-87	-6.73224e-88	5.14679e-88	2.69456e-87	6.55312e-87	-3.23076e-88	2.03147e-87	1.16998e-171
-1.60053e-88	-1.28126e-87	-3.59882e-88	4.22467e-88	4.51e-88	-1.63248e-88	1.18521e-88	2.76923e-87	3.60269e-88	-2.09102e-88	-1.00832e-88	4.26176e-90	1.52099e-88	7.50644e-89	-1.51035e-87	-5.81092e-88	5.14607e-88	8.13894e-89	-1.20346e-88	4.40905e-88	-7.60285e-89	1.41606e-88	-1.96005e-88	2.25303e-88	-9.13825e-89	-9.46288e-89	2.64921e-88	-4.08203e-89	-2.54116e-88	-5.72452e-88	1.37961e-173
4.32915e-89	9.76893e-89	-3.56996e-89	3.82345e-89	-1.12166e-88	8.17357e-89	-3.91944e-89	1.83668e-90	-1.42346e-88	-3.7618e-90	-3.02297e-90	-1.9074e-89	1.0506e-88	-3.59095e-89	-2.23741e-90	1.71241e-89	-1.96898e-89	-1.63565e-91	3.64128e-89	-1.94675e-89	1.13417e-89	-3.41139e-90	1.47155e-89	3.4603e-92	-8.15815e-89	4.67371e-89	3.10461e-90	-2.80783e-89	4.7847e-89	3.61489e-89	8.39132e-176
1.7285e-90	-1.01019e-90	9.47735e-90	5.2674e-90	7.68745e-91	-1.60673e-90	-1.04809e-90	-4.16172e-90	7.45086e-90	9.14562e-90	-2.86454e-90	-1.82061e-90	-2.56455e-90	2.85222e-90	-2.84034e-90	-2.63221e-92	1.63365e-90	-1.18369e-90	-1.12536e-90	-2.04796e-90	1.05492e-90	1.04538e-89	2.04204e-90	1.81293e-90	-1.10456e-90	1.54838e-90	3.22801e-90	1.9746e-90	-2.08671e-91	6.90749e-91	4.62463e-178
-8.37944e-93	-2.6324e-92	-1.58034e-91	-1.71726e-91	-1.40053e-90	-3.6895e-91	3.67578e-91	1.40771e-92	-2.65234e-91	-3.14911e-91	3.77362e-92	4.40625e-92	-1.92945e-91	8.43077e-91	-7.11177e-92	-3.73423e-92	-7.99775e-93	-3.46838e-91	8.31606e-92	-3.24397e-91	-1.39218e-91	9.25064e-92	4.5623e-91	-1.22307e-91	-1.44712e-90	-8.0667e-92	-7.30207e-91	-4.28005e-92	2.69859e-91	-3.14127e-92	6.40854e-180
3.3083e-93	1.04084e-92	2.07328e-94	1.06686e-92	-6.56802e-92	1.50585e-92	2.70238e-92	2.74048e-93	7.6543e-93	-3.21179e-93	-4.24471e-92	1.53683e-92	4.16217e-92	6.07459e-92	-7.80338e-92	-5.01779e-92	-6.86217e-93	1.03589e-92	-4.36539e-92	-1.48048e-92	-6.48307e-93	-1.44092e-92	-6.3072e-93	-2.58089e-92	-7.83902e-93	5.87569e-92	1.67117e-93	-2.70902e-92	-1.16099e-92	3.80389e-92	3.0715e-182
1.01348e-94	4.71318e-93	7.21888e-93	1.12948e-93	1.03512e-93	1.16222e-93	3.72999e-94	-2.45542e-94	-7.69512e-93	-1.46721e-93	-2.43901e-93	1.45885e-93	-4.93329e-93	1.10197e-93	-3.86138e-94	-2.3986e-93	-2.107e-93	1.72203e-93	-2.90819e-93	-2.84821e-94	5.63885e-93	-5.53525e-94	2.18532e-93	3.07693e-95	3.76021e-93	-1.84605e-93	4.91441e-93	4.58845e-93	5.06813e-94	1.83306e-93	2.98325e-184
2.52768e-94	-8.59241e-95	8.59596e-95	6.68613e-95	-1.82693e-95	-9.19558e-94	-1.96241e-94	-1.16749e-94	-3.97087e-95	4.6862e-94	1.11416e-94	-1.71313e-94	-8.46033e-95	-5.45008e-94	-6.40572e-95	1.8523e-94	7.22037e-95	-2.33623e-94	-1.37683e-94	-1.76751e-94	-1.49158e-94	-1.78273e-94	2.45878e-95	1.02122e-93	6.11223e-94	-7.12128e-95	-4.6601e-94	-2.88607e-94	-2.80881e-94	-2.36933e-96	3.55228e-186
-2.99204e-95	2.24987e-95	6.07903e-96	2.56113e-96	2.1028e-95	3.5491e-95	1.28224e-95	3.25244e-95	-1.32557e-95	-1.62097e-95	-4.43488e-97	4.30639e-95	2.02685e-95	-5.79436e-96	1.80073e-96	5.18088e-96	4.28797e-96	1.67177e-95	-2.49011e-95	8.57671e-96	1.4805e-95	-6.59065e-95	-3.43649e-96	-1.89166e-95	1.47711e-95	1.44262e-96	1.90718e-96	5.76383e-95	-5.43529e-95	-2.7688e-95	2.03275e-188
-8.76742e-97	-9.26735e-97	3.92909e-96	8.40607e-97	-5.66867e-96	-2.40905e-96	-4.39476e-96	2.06467e-96	-5.04428e-96	-1.55525e-96	2.41202e-96	1.18792e-96	1.524e-96	6.28155e-97	2.03159e-96	-1.32388e-97	2.1817e-97	-1.04729e-96	-1.57169e-96	-6.35954e-96	9.73041e-97	6.87864e-97	-1.61082e-96	-2.56599e-97	-1.20243e-96	-2.61917e-96	-8.00486e-97	2.98297e-96	3.12692e-96	-1.44618e-96	1.99093e-190
-2.88546e-97	-6.26972e-99	2.68188e-97	1.34209e-97	6.51784e-98	-2.78173e-98	7.15282e-97	1.20426e-97	1.11756e-97	-1.08713e-97	-6.49497e-98	1.86553e-98	-2.86588e-99	3.96483e-97	-8.48945e-98	2.59662e-97	1.31305e-98	8.49489e-99	-1.83958e-97	-1.38818e-97	5.30364e-98	4.48677e-98	1.09841e-97	-6.52831e-98	3.3808e-97	2.6091e-97	-2.3838e-97	1.39356e-97	2.68953e-98	3.99599e-98	1.30055e-192
-3.01219e-99	-3.00342e-99	3.32614e-98	-1.79967e-98	2.9576e-99	-4.21418e-98	1.06212e-98	2.02307e-98	1.69189e-98	-3.11559e-99	4.18474e-99	4.22516e-99	-3.62778e-98	-6.97032e-99	-1.89962e-99	7.21174e-99	7.36674e-99	-1.90738e-98	2.7818e-98	1.77093e-98	5.56722e-99	-6.36778e-99	2.27472e-98	-7.72768e-99	-6.92108e-99	-9.67573e-99	-3.0643e-98	-3.38141e-98	3.18179e-98	2.13168e-99	1.09017e-194
9.85802e-100	-8.83346e-100	1.35102e-99	2.33116e-100	-4.89117e-101	3.71789e-100	-1.07904e-99	-1.53179e-99	8.11755e-100	5.96627e-100	-9.6369e-100	1.50974e-99	1.24274e-100	-2.72352e-99	-8.63529e-100	1.96286e-99	-3.05013e-100	-5.91416e-100	2.09583e-99	3.71542e-100	-9.56358e-100	-8.55926e-100	4.03586e-100	-1.91176e-101	-7.95112e-100	2.63745e-99	2.87583e-99	-1.6725e-99	7.69738e-100	2.47689e-100	4.96311e-197
-1.70952e-100	5.35401e-101	-4.26482e-101	-4.18511e-101	-2.71282e-100	-1.37449e-100	6.69737e-101	-1.142e-100	9.87911e-102	-1.34577e-102	3.67978e-100	-8.57442e-102	-1.78239e-100	-1.52125e-100	1.87224e-100	-1.0499e-100	1.03572e-100	1.68666e-100	-5.33769e-100	-1.56072e-100	1.86124e-101	-3.3821e-100	-1.13849e-100	1.98887e-100	-4.28349e-101	-2.40314e-101	-1.04501e-100	1.42557e-100	2.4367e-100	3.52034e-100	1.11489e-198
8.4792e-102	-8.35773e-103	4.91204e-102	-1.4024e-102	9.3701e-102	-1.0248e-102	1.33106e-102	-2.91078e-101	-8.01163e-102	2.57822e-102	-2.38077e-102	-2.34603e-101	-2.09023e-102	-5.03629e-102	7.72119e-102	-4.60001e-102	-6.04621e-102	-3.0476e-102	-1.07747e-101	-2.72639e-101	-2.60454e-102	8.61204e-103	1.12328e-101	-5.98171e-102	-2.01702e-101	1.86808e-101	-2.3251e-102	2.06588e-101	-2.59198e-102	-1.46505e-101	4.25807e-201
3.01134e-103	-3.56609e-103	6.28272e-103	-2.57487e-103	2.4133e-102	1.39532e-102	-1.45093e-102	-5.63845e-103	-7.85516e-103	-1.17924e-102	1.38935e-102	4.57027e-103	3.05428e-102	9.35211e-103	3.06601e-102	-6.06563e-103	1.13858e-102	2.80606e-103	1.19127e-102	-3.46791e-103	-9.10132e-103	-9.36976e-104	-8.06215e-103	-4.90666e-103	-2.41512e-103	-1.29216e-104	6.18633e-103	-2.93339e-102	1.83135e-102	-3.12851e-105	5.20335e-203
-2.9187e-104	5.04271e-104	9.07819e-104	-1.29427e-104	-1.45744e-103	3.46806e-104	3.07537e-103	2.69105e-104	4.17405e-104	-2.97606e-104	-2.32405e-103	-1.97193e-104	-1.19828e-103	-3.45859e-103	-2.20309e-104	2.32772e-103	-2.32966e-104	-4.86342e-104	3.65068e-104	-9.05885e-104	2.07447e-104	4.64692e-104	6.1804e-104	-7.16554e-104	-4.18453e-104	-1.02101e-103	-1.96719e-103	-3.48069e-105	-6.40623e-104	9.74741e-104	4.63707e-205
5.04495e-106	2.5102e-105	-7.96307e-105	4.20292e-105	4.84789e-105	-7.84172e-105	1.89329e-105	-1.6923e-104	1.79007e-104	-4.426e-105	3.32987e-105	6.67781e-105	-1.16326e-104	-1.38789e-104	1.70168e-105	2.30084e-105	-4.15769e-105	-6.69368e-106	-1.60173e-104	3.32599e-105	-8.04514e-105	1.04866e-104	-8.85177e-106	-8.85221e-105	-8.96739e-105	-8.38374e-105	4.916e-105	2.17456e-105	-4.41777e-104	4.58367e-105	3.8859e-207
1.39391e-106	-2.2541e-106	-5.16062e-106	-3.49735e-106	3.88455e-107	-1.26604e-106	5.95953e-106	8.2119e-106	-8.94841e-107	1.40097e-105	2.03778e-105	6.42164e-106	-4.57044e-106	-3.65021e-106	-9.64387e-106	1.37541e-105	-7.39255e-106	2.19321e-106	1.09861e-105	1.28727e-105	-1.25858e-105	-5.66719e-106	9.22326e-107	-9.79788e-106	2.40936e-106	-4.25452e-106	-1.25846e-105	1.3913e-105	-9.1389e-106	1.08536e-106	2.21433e-209
-1.41794e-107	1.13296e-107	1.53795e-107	2.86326e-107	-3.76867e-108	-3.27104e-107	5.97977e-107	6.77452e-107	-1.31568e-106	1.2328e-107	-6.00099e-107	2.4437e-107	-1.516e-106	-7.79612e-107	8.98424e-108	-8.73231e-107	-3.48266e-107	-1.03388e-107	2.21042e-107	1.93008e-107	-7.95296e-108	3.86377e-107	4.35255e-108	-1.58155e-108	3.56279e-107	-2.33071e-107	-3.25062e-107	3.75891e-107	6.0538e-107	2.63946e-107	8.14644e-212
-2.14456e-108	-5.07449e-108	-5.63125e-109	-6.30645e-109	-2.46029e-108	5.27352e-109	1.37707e-107	-2.35476e-108	1.86243e-108	4.33662e-108	3.56968e-108	4.24937e-108	-3.91248e-108	8.52e-108	-2.58533e-107	7.71731e-108	-1.36218e-108	-7.49576e-108	-1.26608e-107	1.10766e-108	-5.93804e-108	-2.87391e-108	6.46734e-108	1.73901e-108	8.28358e-109	-1.856e-108	-2.49178e-108	3.99075e-108	-1.00495e-107	-8.1844e-108	1.60367e-213
-3.80525e-109	-2.11253e-109	1.73337e-108	3.20565e-110	-1.74765e-109	-3.42667e-109	-1.34352e-109	1.86367e-109	8.1321e-109	3.55419e-109	-1.81175e-108	4.02603e-110	4.86827e-109	-5.81085e-109	-4.98182e-109	3.13748e-109	-3.6933e-109	2.80806e-109	-5.74938e-110	3.84184e-109	1.18263e-109	-8.01908e-109	3.9736e-110	1.63474e-110	9.30739e-110	1.32129e-111	-4.12174e-110	-2.72205e-109	2.10775e-109	2.1528e-109	9.58903e-216
5.13797e-110	-1.0179e-109	-1.21015e-109	-9.80484e-110	-1.50541e-110	-4.2533e-111	-3.04918e-110	-1.00674e-109	1.50334e-110	-2.35005e-110	8.33754e-110	-4.39128e-110	-1.73171e-110	5.76052e-110	-2.45744e-110	-1.0649e-109	2.19606e-110	-2.56482e-110	1.08064e-109	1.02918e-110	3.05404e-110	-6.65754e-110	1.29931e-109	-2.07768e-110	-3.85162e-110	-1.77827e-109	2.85412e-110	1.22078e-111	-1.01414e-109	-8.37307e-110	1.6061e-217
1.39739e-111	-3.35864e-111	3.02907e-111	-3.40276e-111	-1.76005e-111	-9.76838e-111	3.38924e-111	-4.09878e-111	-5.76545e-112	-2.14831e-111	-2.75418e-111	4.64074e-111	-2.19159e-111	-4.48428e-111	6.14539e-112	-1.65502e-111	3.91948e-111	8.76216e-111	1.25332e-111	1.93931e-111	-3.2771e-111	-1.91746e-111	9.11936e-111	-7.94853e-111	-4.49458e-112	-6.37459e-113	-2.15558e-111	4.58522e-111	3.49675e-111	9.25791e-111	6.04932e-220
1.19894e-111	3.63517e-112	-1.06995e-113	7.51504e-113	3.71332e-113	1.86692e-113	-4.6064e-113	2.66366e-112	4.00133e-113	-9.29157e-113	2.71129e-113	2.24126e-112	-8.51729e-114	-5.81962e-113	-6.70719e-112	-4.6065e-112	-1.24557e-111	3.76034e-112	8.27759e-112	6.81834e-112	-4.1467e-112	1.74315e-111	1.15516e-112	-1.25262e-112	-9.36171e-115	1.63197e-112	1.72771e-112	-2.7504e-112	-9.03423e-113	6.40239e-113	8.60375e-222
1.17864e-113	4.69794e-113	5.02508e-114	5.38542e-113	1.88551e-113	-6.00744e-113	1.36282e-112	-7.52988e-113	-6.3936e-114	-4.99011e-113	1.22235e-114	7.00634e-113	1.18341e-113	-2.78418e-113	-2.72726e-113	1.97086e-113	5.34514e-113	-3.15761e-113	2.89315e-113	-1.14027e-113	1.6073e-113	3.66579e-114	-2.69425e-113	4.29053e-113	2.48963e-113	6.93218e-114	2.08992e-113	-4.71993e-114	-4.36458e-113	1.28256e-112	7.01085e-224
-1.23098e-114	-1.06552e-114	-1.55538e-114	-4.86664e-114	9.18731e-115	1.43711e-113	6.61449e-115	8.06643e-114	5.82876e-115	-3.57559e-114	5.5517e-114	7.227e-115	-4.14754e-114	-1.92576e-114	-2.64263e-115	3.89097e-115	-5.22488e-116	2.21618e-114	5.6123e-114	3.31e-115	6.11224e-114	2.05876e-114	1.31906e-114	-5.33106e-114	-3.48493e-114	2.29603e-115	-9.70483e-115	1.88558e-114	1.86804e-114	-6.86611e-114	5.42838e-226
-1.43518e-115	4.02698e-116	-3.32123e-116	4.08648e-115	-4.78134e-115	-2.46305e-116	1.97863e-115	8.38707e-116	5.52425e-115	1.11805e-115	-2.37645e-115	9.04509e-115	-1.25661e-115	-9.61719e-116	5.44885e-115	3.52183e-115	-4.37454e-115	-2.07225e-116	4.88344e-116	1.44165e-115	3.31939e-116	1.58619e-116	2.17611e-115	2.312e-115	-2.81295e-115	-8.53165e-116	5.93212e-116	-4.05525e-115	-5.76117e-116	-4.1691e-115	2.85261e-228
-3.09925e-117	2.95438e-117	-1.22444e-116	-4.64738e-116	3.69406e-116	-3.28652e-116	1.68829e-116	-1.58128e-116	-2.17086e-118	6.05522e-116	4.7227e-117	-2.39715e-116	-6.24145e-116	2.80189e-116	-2.99674e-116	-8.23042e-117	1.22854e-115	3.68863e-116	1.66868e-116	-2.08035e-116	1.53368e-117	-5.748e-117	5.6813e-116	-3.10083e-117	-4.06019e-116	1.38924e-116	-3.51235e-116	-1.48376e-116	-1.87116e-116	1.07874e-116	3.94172e-230
2.28752e-117	5.35284e-117	-6.79273e-118	9.13882e-118	2.31836e-117	2.76169e-117	7.22888e-119	8.85104e-117	-1.21619e-118	5.01261e-118	5.92227e-118	5.64709e-118	3.92883e-118	1.63578e-117	-3.72809e-118	-3.87771e-117	-2.23755e-118	1.44023e-117	9.21588e-118	-5.78189e-118	-1.18193e-118	1.16806e-117	-3.40249e-117	1.29772e-117	3.07135e-117	3.53389e-117	-7.21473e-118	9.30152e-118	-1.44701e-117	-3.77734e-117	2.03088e-232
-5.33225e-119	-7.52352e-119	2.43015e-118	4.4474e-118	-6.32949e-118	2.9313e-119	1.23287e-117	-1.6929e-118	2.94716e-119	3.6231e-118	-1.77864e-118	9.14179e-119	1.43206e-118	-2.98451e-120	-3.94158e-118	-4.37532e-118	1.25835e-118	1.45559e-118	7.1975e-121	6.2564e-119	4.69809e-119	4.29282e-118	4.32014e-119	4.81462e-119	2.61099e-118	1.57178e-119	-2.52502e-118	-1.78199e-119	1.50092e-118	1.13946e-119	3.14167e-234
-4.68072e-119	3.42278e-119	-5.63941e-119	-1.14263e-119	2.81169e-119	3.91968e-119	-2.34751e-119	-1.21243e-119	-3.42254e-119	-4.59326e-119	1.58509e-119	-5.30079e-119	3.4251e-119	-1.07411e-120	2.17523e-119	4.06667e-119	1.52412e-120	-2.5523e-119	-5.64419e-120	-3.36047e-120	-1.10067e-119	8.15335e-121	-2.69505e-120	4.12424e-119	8.69459e-119	2.20508e-119	-1.6771e-119	5.13438e-119	-1.18751e-119	-8.62388e-120	3.30474e-236
-1.84353e-121	9.68975e-122	3.00764e-121	7.03763e-121	-9.86053e-121	5.73505e-121	6.21476e-121	2.75826e-121	1.01216e-120	2.1816e-120	2.01607e-120	-3.54434e-120	-6.71355e-121	3.10663e-121	4.26623e-120	-1.86684e-120	7.63054e-121	1.27943e-120	2.3085e-120	-2.17054e-120	8.56544e-121	-1.66329e-120	1.54756e-120	2.0706e-120	-7.41892e-121	-7.28201e-121	-5.00307e-120	-1.70107e-120	-4.09416e-121	4.70868e-120	1.20823e-238
-1.50049e-121	1.16179e-121	-1.14377e-121	2.06334e-122	-1.09222e-121	4.58172e-121	-4.30087e-123	1.20371e-121	-7.41464e-123	-1.4017e-121	1.6952e-121	-3.25217e-121	-9.0193e-124	-4.73782e-122	-9.80919e-123	1.26906e-122	-2.64394e-121	3.99219e-121	2.15079e-122	1.98725e-121	3.38412e-122	1.36352e-121	6.98626e-122	-1.21538e-121	-3.82941e-121	3.30536e-121	-2.92248e-121	1.7497e-121	1.56291e-121	4.14309e-122	1.14927e-240
2.76612e-122	-6.05785e-123	2.64034e-122	3.21717e-123	1.42931e-122	-1.79266e-122	1.02523e-122	-1.51128e-122	5.70379e-123	9.74385e-124	-4.94812e-122	-2.4876e-122	3.70984e-124	4.11495e-123	9.59716e-123	1.03741e-123	8.12185e-123	-2.16427e-122	-1.79547e-123	5.49972e-123	2.81713e-123	-2.69336e-123	5.03985e-123	-4.97998e-123	-1.57624e-122	1.43544e-124	-9.43235e-123	-5.95108e-124	-3.6773e-124	3.56609e-123	6.56331e-243
5.36162e-124	3.59216e-123	-5.04313e-123	6.43779e-124	1.0224e-123	-1.34364e-123	6.18221e-124	-1.23601e-123	1.11649e-123	3.27959e-124	8.61242e-124	3.38263e-125	-1.07682e-123	2.81114e-124	2.90406e-124	-3.3535e-124	-9.45742e-124	-3.84983e-123	3.40197e-124	-2.55898e-123	2.4558e-124	-9.77349e-125	-1.26465e-123	-1.2746e-123	3.69116e-124	-2.32513e-123	1.28399e-123	-5.38477e-124	-1.04806e-124	4.88781e-124	8.07361e-245
-1.43926e-124	3.60925e-125	2.86563e-126	3.56898e-124	-4.03357e-125	1.05498e-125	-3.79783e-124	3.81591e-125	-2.23658e-124	8.80951e-125	1.45002e-125	-1.19746e-124	-9.88703e-125	1.70711e-124	-7.89256e-125	-1.99011e-124	3.2275e-125	-2.17807e-124	1.14061e-124	1.34941e-124	-3.34756e-125	5.24013e-126	-1.01195e-124	-1.12707e-125	1.11453e-124	-2.38944e-125	2.73065e-125	-2.49178e-125	-9.97566e-126	1.64011e-125	5.59861e-247
-2.99942e-125	-2.03347e-125	-5.5623e-127	4.96808e-126	1.91746e-125	4.3033e-127	5.80585e-126	2.19424e-125	-1.49337e-125	-3.66697e-125	-2.22592e-126	-3.28029e-127	1.04426e-125	1.7551e-127	-1.70217e-125	9.14714e-126	-2.0565e-125	3.39295e-126	-6.66177e-126	4.67075e-127	-2.31545e-125	7.68532e-126	1.98908e-125	-6.07188e-126	6.09458e-126	-6.05371e-127	-1.53517e-125	-6.81031e-126	1.00232e-127	-2.38081e-126	6.10838e-249
-1.22491e-126	-1.35477e-127	2.55185e-126	-3.92426e-127	1.73947e-126	-2.02438e-127	-2.14617e-127	-1.16846e-126	-2.16163e-127	-7.34609e-129	-1.78387e-126	3.85481e-127	-4.40281e-127	1.11828e-126	-2.85382e-127	-2.26542e-127	-6.69515e-127	-4.09582e-127	1.22705e-127	1.84694e-126	-1.95166e-127	8.14253e-127	1.94346e-126	1.32571e-127	-2.6154e-127	1.57765e-126	1.61057e-126	-1.58535e-127	2.21449e-127	-6.23968e-127	3.17702e-251
4.95741e-129	1.20413e-128	2.17845e-127	-1.23287e-128	-1.02619e-127	-5.4154e-128	-1.01963e-127	-1.73218e-127	2.97867e-128	-7.00455e-128	9.24813e-129	1.09797e-127	2.21298e-129	-1.11874e-127	-5.02353e-128	-1.24549e-128	2.58931e-127	-1.16992e-127	-2.91602e-127	-6.83079e-128	-2.33074e-128	-4.13627e-128	4.95735e-128	8.72754e-128	-1.09621e-127	-5.77133e-128	2.35448e-129	6.23562e-129	1.41622e-128	3.93411e-128	3.34675e-253
-3.56596e-130	-7.31421e-130	1.12547e-129	3.24453e-129	-7.76603e-130	-2.89933e-129	-3.51137e-129	1.0714e-128	4.0648e-129	7.14107e-130	1.87109e-128	-1.32608e-128	1.24273e-128	1.02549e-129	5.80109e-129	1.9607e-130	7.22454e-129	5.53153e-129	-2.82534e-129	5.12882e-129	4.85635e-129	3.84884e-129	-5.71704e-129	-3.74213e-130	-3.0695e-129	-2.49163e-129	3.59533e-129	-4.18953e-129	-6.41867e-129	2.57632e-129	1.16299e-255
1.78764e-129	2.05739e-130	-3.76311e-130	-3.05421e-130	-3.46449e-130	1.81336e-130	-2.63981e-130	9.88462e-130	4.44658e-130	-7.65517e-130	-4.4386e-131	-1.98528e-130	-1.67948e-130	1.28356e-130	4.59205e-130	8.01444e-131	8.92459e-131	1.58889e-130	-8.53948e-130	-3.64872e-130	-5.13688e-130	-2.87579e-130	-2.68293e-130	1.61624e-130	-1.09475e-129	1.35787e-129	-3.2727e-131	8.11014e-131	1.62227e-132	3.61707e-131	1.01511e-257
-1.24463e-130	2.80269e-131	-6.56123e-131	-2.98076e-131	6.47345e-131	-5.22321e-131	5.92115e-131	-5.01222e-131	-6.14766e-131	4.79139e-132	5.51268e-131	-9.36261e-131	1.27941e-131	4.32462e-131	3.40743e-133	-2.88818e-131	-1.88609e-130	9.32283e-131	9.02395e-131	-4.05813e-131	-7.77974e-131	-4.11166e-131	-1.27721e-130	6.07356e-131	9.62855e-131	7.0553e-131	-1.50604e-130	-2.68237e-131	-5.59106e-131	-8.48032e-131	1.82649e-259
1.47902e-132	5.72261e-132	-5.54109e-133	4.64057e-132	-1.62833e-132	-2.77086e-132	3.45121e-134	4.46618e-132	-1.25189e-132	-2.41142e-132	7.74988e-132	-4.51819e-132	2.94716e-131	-7.22036e-133	-2.84032e-133	-8.43762e-133	-3.11779e-133	-7.01396e-132	-1.51764e-132	1.15325e-131	-1.38898e-132	-5.20645e-132	1.13808e-132	-2.3534e-132	8.47691e-133	-1.10964e-132	-2.58144e-132	-5.05872e-132	1.1075e-132	1.70445e-132	1.3036e-261
6.30148e-133	1.98763e-132	1.38558e-133	5.66085e-133	-1.68371e-134	7.74316e-133	-1.16846e-133	-1.27617e-132	-3.34515e-134	-8.15924e-134	7.46141e-133	4.65796e-133	-2.13658e-133	3.44526e-133	5.10581e-134	-1.02231e-133	7.37463e-133	5.20113e-133	-2.75395e-133	7.88125e-133	6.03372e-134	5.75495e-133	6.65701e-133	-6.96312e-133	-5.21641e-133	-5.73285e-134	-6.61694e-133	9.90288e-133	-2.29663e-134	-5.99946e-134	1.23606e-263
1.32826e-135	-2.67902e-134	4.27871e-135	-7.90093e-134	2.53758e-136	1.80002e-134	1.54882e-133	-2.48776e-134	-7.70158e-135	1.22504e-133	-1.11683e-133	4.39961e-134	-1.51203e-134	-3.88645e-134	9.8574e-135	7.80289e-135	-9.52335e-135	3.97755e-134	7.9951e-135	-5.46738e-134	-1.24722e-134	-3.2591e-135	7.88746e-134	6.573e-134	-1.52898e-134	3.7343e-134	1.48723e-134	-5.48121e-136	6.09433e-135	-1.0718e-134	8.07195e-266
-1.00117e-134	-7.43462e-136	3.23348e-135	-4.60392e-135	-9.90458e-135	-3.61489e-136	-1.45787e-135	-1.75656e-134	7.86066e-135	9.3975e-135	-4.50942e-135	-6.01687e-135	-9.4825e-135	-1.22069e-135	-2.78129e-135	1.26758e-136	3.07466e-135	5.57951e-136	7.83866e-136	5.90174e-135	1.18591e-134	-3.30984e-136	1.74139e-135	3.09221e-136	-9.74084e-136	8.69059e-135	2.43319e-135	-1.1026e-135	-3.57503e-135	2.5404e-135	1.13908e-267
9.95888e-136	-6.66884e-137	-5.33901e-136	-9.44566e-137	-4.78984e-136	-1.9369e-136	-3.92585e-137	5.27272e-136	1.34347e-135	3.21567e-136	-5.16566e-136	1.18959e-136	-1.26628e-136	-1.33439e-136	9.5623e-139	2.42566e-136	-7.11737e-137	-5.98252e-136	-3.91485e-136	5.07095e-136	2.00672e-136	-1.9072e-136	-3.76908e-136	1.03e-136	1.4817e-136	3.71917e-136	-1.2356e-137	4.31349e-136	-6.89632e-137	1.25266e-136	5.48834e-270
-1.72097e-137	-4.63418e-137	4.58598e-138	6.35914e-138	4.3069e-137	1.74718e-137	5.13825e-137	-1.49109e-137	1.21049e-137	4.32108e-137	9.26201e-137	4.49636e-138	1.95828e-137	2.15235e-137	-1.33195e-139	-1.56688e-137	-1.54835e-137	-5.14518e-138	-4.00419e-137	-1.57741e-137	-1.87592e-137	4.30934e-137	-7.70066e-138	-5.2938e-137	8.3973e-138	-5.47524e-137	2.89041e-140	-6.75118e-137	2.80362e-137	-8.17132e-137	4.15109e-272
-7.21651e-138	-1.81025e-138	-2.92418e-138	-7.78039e-138	-1.63591e-138	-6.03085e-139	8.70856e-138	5.42597e-138	-3.49974e-139	4.94919e-139	-2.19984e-138	1.61958e-138	1.45067e-138	-2.24951e-138	-2.48546e-138	2.92565e-138	-2.74789e-138	4.59581e-138	2.69165e-138	-1.54149e-138	-1.76651e-138	-9.50776e-138	4.92144e-138	-3.25197e-138	3.11034e-138	-4.99202e-138	-4.95385e-138	1.89557e-138	-3.39016e-139	5.54851e-138	5.22729e-274
1.72452e-139	3.60787e-139	-1.13516e-139	4.36257e-141	-5.17826e-139	1.38693e-139	4.67381e-139	-5.61748e-139	-8.61688e-140	-4.69145e-141	-3.31595e-139	-1.65644e-139	-2.3161e-139	7.75786e-139	-6.24169e-140	-2.46036e-139	1.49002e-139	-2.38835e-139	-5.06758e-140	-8.16189e-141	-1.51772e-139	-1.45162e-139	2.12534e-139	-2.35136e-140	-5.70374e-139	-2.44814e-140	1.54926e-139	-7.29295e-140	1.30666e-140	-1.90486e-139	2.42236e-276
3.41218e-140	1.92656e-140	-3.87289e-140	2.43077e-140	-5.95688e-140	-4.26145e-140	-4.38685e-141	6.75886e-140	3.19977e-140	-1.01362e-140	-1.52135e-141	3.52483e-140	1.71837e-140	-1.2709e-140	3.19255e-140	-4.81111e-140	4.21885e-140	-4.7756e-141	-1.3551e-140	-1.74385e-140	6.58429e-140	-2.02716e-140	-1.87072e-140	-6.35964e-141	-5.14424e-140	-1.0914e-140	-2.89362e-140	-9.84031e-140	1.2044e-140	2.40471e-140	4.11765e-278
-1.35105e-141	-3.22803e-141	-9.12476e-142	9.13807e-141	-3.48747e-141	1.78263e-141	-6.37479e-143	1.59359e-141	1.9856e-142	1.44726e-141	-5.24485e-142	-1.5999e-141	1.23633e-141	-4.59386e-141	-1.03388e-141	3.82428e-141	-3.88042e-141	9.08051e-142	-5.72271e-142	3.74385e-142	-2.98114e-141	-1.41668e-141	4.20647e-141	-3.64133e-142	-4.52799e-141	4.80787e-141	-1.38276e-141	-6.83528e-142	9.70481e-143	-1.20738e-141	2.50297e-280
2.47759e-143	9.85948e-143	5.98418e-143	9.95593e-143	-6.87983e-142	3.0497e-142	8.12625e-143	-2.29782e-142	-3.5147e-143	-1.25904e-143	-1.95485e-142	5.86229e-143	1.3877e-142	-6.34553e-143	-5.49641e-142	-1.01575e-142	8.85183e-146	-1.22661e-142	-1.93628e-142	4.52031e-143	-3.94597e-143	-2.28856e-144	-6.7803e-143	1.42251e-142	5.16067e-143	-3.97921e-143	-3.13895e-143	-1.05543e-142	1.28967e-142	4.32335e-143	1.14416e-282
-1.0142e-143	-7.09153e-144	3.44892e-144	2.03475e-143	-6.32019e-144	-7.26522e-144	-1.74622e-143	1.29302e-143	-7.81396e-144	2.25146e-143	9.10908e-144	-2.67839e-143	-5.15455e-144	9.90054e-144	7.31925e-144	-8.87133e-144	-2.34175e-143	-3.05956e-143	4.86997e-144	1.4331e-144	7.42144e-144	5.36654e-143	-9.97485e-144	3.70539e-143	3.47508e-144	-7.74196e-144	9.70847e-144	-4.45645e-144	1.27279e-143	2.62597e-143	9.72458e-285
-6.60954e-144	-6.97175e-144	6.40303e-145	5.34761e-144	-2.40157e-144	-1.25502e-145	1.5876e-144	5.08944e-144	6.6136e-145	1.35944e-144	7.46376e-145	3.74016e-144	5.84205e-145	7.26627e-145	3.93376e-144	-3.67872e-144	-2.62843e-144	-2.38513e-145	-1.69043e-145	-2.53996e-145	2.46972e-144	1.89092e-146	6.067e-145	4.74436e-144	-3.11493e-144	-1.70965e-144	-1.92974e-145	1.44084e-145	-1.17632e-144	2.57973e-144	2.5897e-286
-9.62575e-147	-1.91878e-147	1.88364e-145	-4.89929e-147	-1.84819e-145	-2.5461e-145	1.19734e-145	-2.36422e-145	1.80304e-145	-1.43641e-145	-1.35532e-145	3.25862e-146	3.6365e-147	-1.10767e-144	-2.49418e-146	-3.69855e-146	6.73074e-146	2.3062e-145	1.72049e-145	1.84283e-145	-3.88958e-145	1.44641e-145	-7.87043e-146	9.24831e-146	3.63534e-145	5.60818e-146	-2.6422e-145	-2.19213e-145	-1.72187e-145	-1.80533e-146	2.0977e-288
-2.22248e-146	-5.15202e-147	4.08524e-146	2.44685e-147	1.27591e-146	1.53043e-146	1.54454e-146	1.24728e-146	3.06712e-147	-4.86094e-146	2.30266e-146	-1.1717e-146	8.7636e-147	5.19905e-147	2.84929e-146	-6.58937e-147	-9.91446e-147	-9.20731e-147	-1.94594e-147	-2.16627e-146	-2.31898e-146	3.9661e-147	-2.309e-146	-8.30462e-147	-3.01014e-147	-3.50463e-147	1.67361e-146	-1.17071e-147	-1.01387e-146	-2.81219e-146	9.99362e-291
4.80451e-148	-5.02045e-149	-1.96723e-147	-3.06712e-148	-9.50435e-148	1.69032e-147	-9.25251e-148	1.03067e-147	-8.06014e-148	-1.52532e-147	-3.68062e-149	-1.24604e-147	7.79207e-149	1.75377e-147	8.66974e-148	1.1756e-147	2.46597e-147	-2.54459e-147	-5.27521e-148	-3.39714e-148	1.82823e-147	-1.28073e-147	-1.09782e-147	-6.38005e-148	3.14724e-147	2.74739e-147	6.02062e-148	1.81687e-148	-2.14494e-147	-3.64581e-148	6.1749e-293
1.39008e-148	-4.08225e-149	-3.55208e-149	1.10986e-148	-5.0063e-149	-1.41436e-148	8.49275e-150	-8.15908e-150	-5.61409e-149	1.3605e-148	-4.68669e-148	3.93699e-149	7.66172e-149	3.84923e-149	4.38615e-148	-9.34197e-149	-2.16952e-148	-8.12434e-149	-2.00439e-148	-2.5119e-148	-1.63536e-149	-2.50692e-148	7.30783e-149	3.25943e-149	-3.01977e-149	-2.30724e-148	1.14346e-148	6.67167e-149	-2.58176e-148	-6.44151e-148	1.28826e-294
-9.752e-150	9.49236e-151	1.78396e-149	3.25358e-150	-2.09177e-149	2.97831e-150	-5.58975e-150	-4.82478e-150	1.07987e-149	-1.28904e-149	-5.74421e-151	5.05244e-150	-7.87149e-150	-4.75481e-150	9.01409e-151	-6.00287e-150	7.75936e-150	-1.49686e-151	-1.15981e-150	-7.94885e-150	5.10473e-150	2.41075e-150	-8.42173e-150	1.12543e-150	8.98698e-150	-1.01261e-149	1.05396e-149	-3.83519e-149	-7.67904e-151	1.22846e-149	3.50141e-297
3.5888e-151	1.96206e-150	2.54588e-151	-2.19711e-151	-1.37738e-150	5.70899e-151	8.66644e-151	3.35576e-152	-3.16822e-151	-2.12437e-151	7.63784e-151	6.61696e-152	4.28236e-151	5.70526e-151	-2.28655e-151	-2.83546e-150	4.12089e-152	-1.43918e-150	3.17517e-151	2.3035e-151	2.31632e-151	-1.14926e-150	-1.43138e-150	-2.35186e-151	7.47239e-151	3.547e-150	-4.35071e-151	-3.0139e-150	5.74741e-151	-4.01972e-151	4.50109e-299
1.24803e-151	7.33148e-152	-4.00708e-152	1.24768e-152	2.65896e-152	-5.82673e-152	-6.85916e-152	-1.59445e-151	9.22013e-152	1.90562e-151	6.01198e-152	4.31337e-152	-3.93704e-152	1.00313e-151	1.24002e-151	-2.2303e-152	-3.88355e-151	-4.58535e-152	7.2183e-152	2.90591e-152	1.37208e-151	-1.31074e-151	-1.01797e-152	9.97402e-152	4.39022e-152	8.31646e-152	-6.45327e-152	-3.57334e-152	4.0384e-152	-3.20098e-152	3.56694e-301
-1.09846e-152	-7.79007e-153	-6.97859e-153	2.98755e-153	3.34465e-153	-1.56591e-153	1.01447e-153	-9.68071e-154	-5.77426e-153	3.03544e-153	-1.03973e-152	-3.93404e-153	-6.93956e-153	-4.33212e-153	6.87786e-153	-2.3836e-153	1.08682e-152	-3.17878e-153	-1.29926e-152	3.42107e-153	-1.3341e-152	-3.39509e-153	1.75837e-152	-4.82518e-153	-1.83665e-152	-1.69247e-152	-6.56944e-154	-7.35299e-153	-9.93214e-154	5.79428e-153	2.08417e-303
-2.39756e-154	1.09809e-153	-2.56921e-154	1.26214e-154	-2.17064e-154	1.21342e-154	-8.08651e-155	-1.08285e-154	4.66807e-154	-1.9899e-154	-4.17773e-154	2.0439e-153	7.10677e-154	-1.32697e-153	-1.655e-153	-1.1409e-154	-9.25394e-155	-2.36178e-153	-3.36205e-154	-3.53723e-154	4.90449e-154	6.82835e-154	2.29213e-154	3.67174e-154	-1.48364e-154	2.86987e-153	3.85444e-154	7.14996e-155	8.15821e-154	-2.3521e-154	2.69045e-305
-2.27547e-155	9.59222e-155	4.56295e-155	-4.59624e-155	-3.63478e-155	2.40865e-155	-3.90196e-155	-1.85502e-155	-2.86315e-155	-1.16597e-154	9.78468e-155	-4.09452e-155	-8.57102e-155	-3.38903e-156	2.93714e-155	-6.18856e-155	-1.79022e-154	6.51974e-155	1.35537e-155	-3.75913e-155	-1.05291e-155	6.36455e-155	1.23667e-155	1.17608e-155	-7.34532e-156	8.11242e-155	-1.94097e-155	5.38535e-155	6.11654e-155	3.36387e-155	1.12531e-307
8.03861e-156	-3.38105e-156	3.21699e-156	-3.71462e-156	1.85235e-155	3.39608e-156	6.76982e-157	-6.90862e-156	4.46059e-158	-1.5554e-155	2.89625e-157	-2.96979e-157	-1.92763e-156	1.33563e-155	-2.49997e-157	-5.14414e-156	3.04462e-156	-2.72975e-156	5.3878e-157	2.79945e-156	-7.08396e-157	7.38922e-156	-2.25529e-156	2.69694e-156	2.13816e-156	-3.04203e-156	7.31681e-156	-4.14881e-156	-2.24927e-156	2.57868e-155	0
1.17933e-157	2.52086e-157	1.76234e-157	1.94062e-156	-2.20756e-158	-2.47694e-157	1.17145e-156	2.46864e-158	-8.6423e-157	1.72617e-157	8.29332e-158	-1.10704e-157	3.3798e-159	1.3409e-157	3.48516e-158	7.08728e-158	-2.5778e-157	-1.63224e-156	4.21217e-158	-3.2266e-158	1.58143e-157	3.00365e-157	1.08435e-156	-1.06011e-157	1.32075e-156	2.36392e-156	1.48579e-156	-2.17148e-156	1.06818e-157	3.43419e-157	0
-4.07243e-158	6.24658e-159	-1.17288e-158	-6.65846e-158	-2.1333e-158	5.73884e-158	1.72723e-157	-1.34298e-158	-1.2673e-158	-2.87002e-158	6.97775e-158	-2.19032e-158	1.764e-158	1.04253e-157	-4.87733e-158	-6.92022e-158	1.49885e-157	1.2323e-158	-9.35498e-159	-5.96504e-159	6.07213e-158	7.73374e-158	5.94018e-158	5.88833e-159	-1.68688e-158	1.03979e-157	9.28262e-158	-3.62678e-158	1.31128e-158	-5.97019e-158	0
1.29664e-158	-5.38922e-160	-1.96582e-160	1.35282e-159	2.86237e-159	2.21749e-159	-3.57282e-160	3.03772e-160	-2.51884e-159	2.26183e-159	2.10589e-159	-5.89022e-159	-6.58062e-159	1.21303e-159	-3.34104e-160	-1.77526e-158	9.27052e-159	4.45341e-159	1.29901e-159	3.50991e-159	-3.97503e-159	-1.20279e-158	-2.55619e-159	5.46518e-159	1.15311e-158	2.26263e-158	5.6197e-159	-2.23915e-158	-2.10687e-159	-4.15699e-160	0
1.11487e-159	4.05692e-160	-2.26722e-160	-6.53485e-161	2.20524e-160	6.52306e-160	7.83439e-160	-1.91631e-160	-3.92354e-160	-4.64974e-160	-1.67053e-160	-6.24925e-160	-9.52444e-161	-6.77486e-160	-7.24941e-161	3.2797e-161	-3.56119e-160	-1.35408e-160	-7.231e-160	-1.05756e-159	-1.48375e-160	7.52669e-161	-2.12447e-159	3.41202e-160	2.49799e-160	-7.21458e-161	3.30114e-160	1.17374e-160	-9.17918e-160	1.09247e-160	0
-1.9502e-161	9.70535e-162	-4.01795e-161	7.29183e-161	3.12286e-161	-3.2962e-162	-7.39177e-162	2.0224e-161	6.5653e-162	-2.56573e-161	-1.47508e-161	9.93776e-162	-1.86443e-161	8.53396e-163	2.65733e-161	-8.89568e-162	5.43338e-161	-2.152e-161	2.03014e-162	3.97007e-161	-1.11971e-161	4.41679e-163	9.26291e-162	8.17616e-161	1.66527e-161	2.54127e-161	5.07508e-161	-1.24886e-161	-4.06207e-161	-3.34903e-161	0
-7.00358e-162	-9.56529e-164	2.1431e-162	-4.41757e-162	-2.14132e-162	-4.73944e-162	2.46442e-163	-5.58977e-163	-2.09045e-162	-2.30851e-162	-9.08149e-163	3.19325e-163	2.6043e-163	-2.69204e-163	-8.17304e-165	-6.16948e-162	-9.60059e-163	2.3659e-163	-3.54829e-162	-7.28672e-162	-1.90383e-162	-2.38242e-162	-7.04676e-162	-6.90909e-162	5.08302e-163	3.36676e-162	2.1821e-162	-1.36721e-165	5.55686e-162	1.1901e-161	0
-1.08244e-163	-8.80667e-163	1.0456e-163	-1.42705e-162	2.60636e-163	1.47974e-163	8.01977e-164	3.16918e-163	3.12681e-164	-1.06592e-163	-1.84832e-163	-1.43158e-162	4.1308e-164	-4.56839e-163	8.07968e-163	-2.87059e-163	4.85635e-164	-7.18636e-164	-2.18412e-163	-1.06299e-163	3.95926e-163	2.99274e-163	5.47844e-166	7.13097e-163	3.36049e-163	-3.29429e-163	7.13754e-164	1.06456e-162	-2.15178e-163	8.63593e-163	0
-1.08244e-163	-8.80667e-163	1.0456e-163	-1.42705e-162	2.60636e-163	1.47974e-163	8.01977e-164	3.16918e-163	3.12681e-164	-1.06592e-163	-1.84832e-163	-1.43158e-162	4.1308e-164	-4.56839e-163	8.07968e-163	-2.87059e-163	4.85635e-164	-7.18636e-164	-2.18412e-163	-1.06299e-163	3.95926e-163	2.99274e-163	5.47844e-166	7.13097e-163	3.36049e-163	-3.29429e-163	7.13754e-164	1.06456e-162	-2.15178e-163	8.63593e-163	0
-1.08244e-163	-8.80667e-163	1.0456e-163	-1.42705e-162	2.60636e-163	1.47974e-163	8.01977e-164	3.16918e-163	3.12681e-164	-1.06592e-163	-1.84832e-163	-1.43158e-162	4.1308e-164	-4.56839e-163	8.07968e-163	-2.87059e-163	4.85635e-164	-7.18636e-164	-2.18412e-163	-1.06299e-163	3.95926e-163	2.99274e-163	5.47844e-166	7.13097e-163	3.36049e-163	-3.29429e-163	7.13754e-164	1.06456e-162	-2.15178e-163	8.63593e-163	0
-1.08244e-163	-8.80667e-163	1.0456e-163	-1.42705e-162	2.60636e-163	1.47974e-163	8.01977e-164	3.16918e-163	3.12681e-164	-1.06592e-163	-1.84832e-163	-1.43158e-162	4.1308e-164	-4.56839e-163	8.07968e-163	-2.87059e-163	4.85635e-164	-7.18636e-164	-2.18412e-163	-1.06299e-163	3.95926e-163	2.99274e-163	5.47844e-166	7.13097e-163	3.36049e-163	-3.29429e-163	7.13754e-164	1.06456e-162	-2.15178e-163	8.63593e-163	0
-1.08244e-163	-8.80667e-163	1.0456e-163	-1.42705e-162	2.60636e-163	1.47974e-163	8.01977e-164	3.16918e-163	3.12681e-164	-1.06592e-163	-1.84832e-163	-1.43158e-162	4.1308e-164	-4.56839e-163	8.07968e-163	-2.87059e-163	4.85635e-164	-7.18636e-164	-2.18412e-163	-1.06299e-163	3.95926e-163	2.99274e-163	5.47844e-166	7.13097e-163	3.36049e-163	-3.29429e-163	7.13754e-164	1.06456e-162	-2.15178e-163	8.63593e-163	0
-1.08244e-163	-8.80667e-163	1.0456e-163	-1.42705e-162	2.60636e-163	1.47974e-163	8.01977e-164	3.16918e-163	3.12681e-164	-1.06592e-163	-1.84832e-163	-1.43158e-162	4.1308e-164	-4.56839e-163	8.07968e-163	-2.87059e-163	4.85635e-164	-7.18636e-164	-2.18412e-163	-1.06299e-163	3.95926e-163	2.99274e-163	5.47844e-166	7.13097e-163	3.36049e-163	-3.29429e-163	7.13754e-164	1.06456e-162	-2.15178e-163	8.63593e-163	0
-1.08244e-163	-8.80667e-163	1.0456e-163	-1.42705e-162	2.60636e-163	1.47974e-163	8.01977e-164	3.16918e-163	3.12681e-164	-1.06592e-163	-1.84832e-163	-1.43158e-162	4.1308e-164	-4.56839e-163	8.07968e-163	-2.87059e-163	4.85635e-164	-7.18636e-164	-2.18412e-163	-1.06299e-163	3.95926e-163	2.99274e-163	5.47844e-166	7.13097e-163	3.36049e-163	-3.29429e-163	7.13754e-164	1.06456e-162	-2.15178e-163	8.63593e-163	0
-1.08244e-163	-8.80667e-163	1.0456e-163	-1.42705e-162	2.60636e-163	1.47974e-163	8.01977e-164	3.16918e-163	3.12681e-164	-1.06592e-163	-1.84832e-163	-1.43158e-162	4.1308e-164	-4.56839e-163	8.07968e-163	-2.87059e-163	4.85635e-164	-7.18636e-164	-2.18412e-163	-1.06299e-163	3.95926e-163	2.99274e-163	5.47844e-166	7.13097e-163	3.36049e-163	-3.29429e-163	7.13754e-164	1.06456e-162	-2.15178e-163	8.63593e-163	0
-1.08244e-163	-8.80667e-163	1.0456e-163	-1.42705e-162	2.60636e-163	1.47974e-163	8.01977e-164	3.16918e-163	3.12681e-164	-1.06592e-163	-1.84832e-163	-1.43158e-162	4.1308e-164	-4.56839e-163	8.07968e-163	-2.87059e-163	4.85635e-164	-7.18636e-164	-2.18412e-163	-1.06299e-163	3.95926e-163	2.99274e-163	5.47844e-166	7.13097e-163	3.36049e-163	-3.29429e-163	7.13754e-164	1.06456e-162	-2.15178e-163	8.63593e-163	0
-1.08244e-163	-8.80667e-163	1.0456e-163	-1.42705e-162	2.60636e-163	1.47974e-163	8.01977e-164	3.16918e-163	3.12681e-164	-1.06592e-163	-1.84832e-163	-1.43158e-162	4.1308e-164	-4.56839e-163	8.07968e-163	-2.87059e-163	4.85635e-164	-7.18636e-164	-2.18412e-163	-1.06299e-163	3.95926e-163	2.99274e-163	5.47844e-166	7.13097e-163	3.36049e-163	-3.29429e-163	7.13754e-164	1.06456e-162	-2.15178e-163	8.63593e-163	0
-1.08244e-163	-8.80667e-163	1.0456e-163	-1.42705e-162	2.60636e-163	1.47974e-163	8.01977e-164	3.16918e-163	3.12681e-164	-1.06592e-163	-1.84832e-163	-1.43158e-162	4.1308e-164	-4.56839e-163	8.07968e-163	-2.87059e-163	4.85635e-164	-7.18636e-164	-2.18412e-163	-1.06299e-163	3.95926e-163	2.99274e-163	5.47844e-166	7.13097e-163	3.36049e-163	-3.29429e-163	7.13754e-164	1.06456e-162	-2.15178e-163	8.63593e-163	0
-1.08244e-163	-8.80667e-163	1.0456e-163	-1.42705e-162	2.60636e-163	1.47974e-163	8.01977e-164	3.16918e-163	3.12681e-164	-1.06592e-163	-1.84832e-163	-1.43158e-162	4.1308e-164	-4.56839e-163	8.07968e-163	-2.87059e-163	4.85635e-164	-7.18636e-164	-2.18412e-163	-1.06299e-163	3.95926e-163	2.99274e-163	5.47844e-166	7.13097e-163	3.36049e-163	-3.29429e-163	7.13754e-164	1.06456e-162	-2.15178e-163	8.63593e-163	0
-1.08244e-163	-8.80667e-163	1.0456e-163	-1.42705e-162	2.60636e-163	1.47974e-163	8.01977e-164	3.16918e-163	3.12681e-164	-1.06592e-163	-1.84832e-163	-1.43158e-162	4.1308e-164	-4.56839e-163	8.07968e-163	-2.87059e-163	4.85635e-164	-7.18636e-164	-2.18412e-163	-1.06299e-163	3.95926e-163	2.99274e-163	5.47844e-166	7.13097e-163	3.36049e-163	-3.29429e-163	7.13754e-164	1.06456e-162	-2.15178e-163	8.63593e-163	0
-1.08244e-163	-8.80667e-163	1.0456e-163	-1.42705e-162	2.60636e-163	1.47974e-163	8.01977e-164	3.16918e-163	3.12681e-164	-1.06592e-163	-1.84832e-163	-1.43158e-162	4.1308e-164	-4.56839e-163	8.07968e-163	-2.87059e-163	4.85635e-164	-7.18636e-164	-2.18412e-163	-1.06299e-163	3.95926e-163	2.99274e-163	5.47844e-166	7.13097e-163	3.36049e-163	-3.29429e-163	7.13754e-164	1.06456e-162	-2.15178e-163	8.63593e-163	0
-1.08244e-163	-8.80667e-163	1.0456e-163	-1.42705e-162	2.60636e-163	1.47974e-163	8.01977e-164	3.16918e-163	3.12681e-164	-1.06592e-163	-1.84832e-163	-1.43158e-162	4.1308e-164	-4.56839e-163	8.07968e-163	-2.87059e-163	4.85635e-164	-7.18636e-164	-2.18412e-163	-1.06299e-163	3.95926e-163	2.99274e-163	5.47844e-166	7.13097e-163	3.36049e-163	-3.29429e-163	7.13754e-164	1.06456e-162	-2.15178e-163	8.63593e-163	0
-1.08244e-163	-8.80667e-163	1.0456e-163	-1.42705e-162	2.60636e-163	1.47974e-163	8.01977e-164	3.16918e-163	3.12681e-164	-1.06592e-163	-1.84832e-163	-1.43158e-162	4.1308e-164	-4.56839e-163	8.07968e-163	-2.87059e-163	4.85635e-164	-7.18636e-164	-2.18412e-163	-1.06299e-163	3.95926e-163	2.99274e-163	5.47844e-166	7.13097e-163	3.36049e-163	-3.29429e-163	7.13754e-164	1.06456e-162	-2.15178e-163	8.63593e-163	0
-1.08244e-163	-8.80667e-163	1.0456e-163	-1.42705e-162	2.60636e-163	1.47974e-163	8.01977e-164	3.16918e-163	3.12681e-164	-1.06592e-163	-1.84832e-163	-1.43158e-162	4.1308e-164	-4.56839e-163	8.07968e-163	-2.87059e-163	4.85635e-164	-7.18636e-164	-2.18412e-163	-1.06299e-163	3.95926e-163	2.99274e-163	5.47844e-166	7.13097e-163	3.36049e-163	-3.29429e-163	7.13754e-164	1.06456e-162	-2.15178e-163	8.63593e-163	0
-1.08244e-163	-8.80667e-163	1.0456e-163	-1.42705e-162	2.60636e-163	1.47974e-163	8.01977e-164	3.16918e-163	3.12681e-164	-1.06592e-163	-1.84832e-163	-1.43158e-162	4.1308e-164	-4.56839e-163	8.07968e-163	-2.87059e-163	4.85635e-164	-7.18636e-164	-2.18412e-163	-1.06299e-163	3.95926e-163	2.99274e-163	5.47844e-166	7.13097e-163	3.36049e-163	-3.29429e-163	7.13754e-164	1.06456e-162	-2.15178e-163	8.63593e-163	0
-1.08244e-163	-8.80667e-163	1.0456e-163	-1.42705e-162	2.60636e-163	1.47974e-163	8.01977e-164	3.16918e-163	3.12681e-164	-1.06592e-163	-1.84832e-163	-1.43158e-162	4.1308e-164	-4.56839e-163	8.07968e-163	-2.87059e-163	4.85635e-164	-7.18636e-164	-2.18412e-163	-1.06299e-163	3.95926e-163	2.99274e-163	5.47844e-166	7.13097e-163	3.36049e-163	-3.29429e-163	7.13754e-164	1.06456e-162	-2.15178e-163	8.63593e-163	0
-1.08244e-163	-8.80667e-163	1.0456e-163	-1.42705e-162	2.60636e-163	1.47974e-163	8.01977e-164	3.16918e-163	3.12681e-164	-1.06592e-163	-1.84832e-163	-1.43158e-162	4.1308e-164	-4.56839e-163	8.07968e-163	-2.87059e-163	4.85635e-164	-7.18636e-164	-2.18412e-163	-1.06299e-163	3.95926e-163	2.99274e-163	5.47844e-166	7.13097e-163	3.36049e-163	-3.29429e-163	7.13754e-164	1.06456e-162	-2.15178e-163	8.63593e-163	0
-1.08244e-163	-8.80667e-163	1.0456e-163	-1.42705e-162	2.60636e-163	1.47974e-163	8.01977e-164	3.16918e-163	3.12681e-164	-1.06592e-163	-1.84832e-163	-1.43158e-162	4.1308e-164	-4.56839e-163	8.07968e-163	-2.87059e-163	4.85635e-164	-7.18636e-164	-2.18412e-163	-1.06299e-163	3.95926e-163	2.99274e-163	5.47844e-166	7.13097e-163	3.36049e-163	-3.29429e-163	7.13754e-164	1.06456e-162	-2.15178e-163	8.63593e-163	0
-1.08244e-163	-8.80667e-163	1.0456e-163	-1.42705e-162	2.60636e-163	1.47974e-163	8.01977e-164	3.16918e-163	3.12681e-164	-1.06592e-163	-1.84832e-163	-1.43158e-162	4.1308e-164	-4.56839e-163	8.07968e-163	-2.87059e-163	4.85635e-164	-7.18636e-164	-2.18412e-163	-1.06299e-163	3.95926e-163	2.99274e-163	5.47844e-166	7.13097e-163	3.36049e-163	-3.29429e-163	7.13754e-164	1.06456e-162	-2.15178e-163	8.63593e-163	0
-1.08244e-163	-8.80667e-163	1.0456e-163	-1.42705e-162	2.60636e-163	1.47974e-163	8.01977e-164	3.16918e-163	3.12681e-164	-1.06592e-163	-1.84832e-163	-1.43158e-162	4.1308e-164	-4.56839e-163	8.07968e-163	-2.87059e-163	4.85635e-164	-7.18636e-164	-2.18412e-163	-1.06299e-163	3.95926e-163	2.99274e-163	5.47844e-166	7.13097e-163	3.36049e-163	-3.29429e-163	7.13754e-164	1.06456e-162	-2.15178e-163	8.63593e-163	0
-1.08244e-163	-8.80667e-163	1.0456e-163	-1.42705e-162	2.60636e-163	1.47974e-163	8.01977e-164	3.16918e-163	3.12681e-164	-1.06592e-163	-1.84832e-163	-1.43158e-162	4.1308e-164	-4.56839e-163	8.07968e-163	-2.87059e-163	4.85635e-164	-7.18636e-164	-2.18412e-163	-1.06299e-163	3.95926e-163	2.99274e-163	5.47844e-166	7.13097e-163	3.36049e-163	-3.29429e-163	7.13754e-164	1.06456e-162	-2.15178e-163	8.63593e-163	0
-1.08244e-163	-8.80667e-163	1.0456e-163	-1.42705e-162	2.60636e-163	1.47974e-163	8.01977e-164	3.16918e-163	3.12681e-164	-1.06592e-163	-1.84832e-163	-1.43158e-162	4.1308e-164	-4.56839e-163	8.07968e-163	-2.87059e-163	4.85635e-164	-7.18636e-164	-2.18412e-163	-1.06299e-163	3.95926e-163	2.99274e-163	5.47844e-166	7.13097e-163	3.36049e-163	-3.29429e-163	7.13754e-164	1.06456e-162	-2.15178e-163	8.63593e-163	0
-1.08244e-163	-8.80667e-163	1.0456e-163	-1.42705e-162	2.60636e-163	1.47974e-163	8.01977e-164	3.16918e-163	3.12681e-164	-1.06592e-163	-1.84832e-163	-1.43158e-162	4.1308e-164	-4.56839e-163	8.07968e-163	-2.87059e-163	4.85635e-164	-7.18636e-164	-2.18412e-163	-1.06299e-163	3.95926e-163	2.99274e-163	5.47844e-166	7.13097e-163	3.36049e-163	-3.29429e-163	7.13754e-164	1.06456e-162	-2.15178e-163	8.63593e-163	0
-1.08244e-163	-8.80667e-163	1.0456e-163	-1.42705e-162	2.60636e-163	1.47974e-163	8.01977e-164	3.16918e-163	3.12681e-164	-1.06592e-163	-1.84832e-163	-1.43158e-162	4.1308e-164	-4.56839e-163	8.07968e-163	-2.87059e-163	4.85635e-164	-7.18636e-164	-2.18412e-163	-1.06299e-163	3.95926e-163	2.99274e-163	5.47844e-166	7.13097e-163	3.36049e-163	-3.29429e-163	7.13754e-164	1.06456e-162	-2.15178e-163	8.63593e-163	0
-1.08244e-163	-8.80667e-163	1.0456e-163	-1.42705e-162	2.60636e-163	1.47974e-163	8.01977e-164	3.16918e-163	3.12681e-164	-1.06592e-163	-1.84832e-163	-1.43158e-162	4.1308e-164	-4.56839e-163	8.07968e-163	-2.87059e-163	4.85635e-164	-7.18636e-164	-2.18412e-163	-1.06299e-163	3.95926e-163	2.99274e-163	5.47844e-166	7.13097e-163	3.36049e-163	-3.29429e-163	7.13754e-164	1.06456e-162	-2.15178e-163	8.63593e-163	0
-1.08244e-163	-8.80667e-163	1.0456e-163	-1.42705e-162	2.60636e-163	1.47974e-163	8.01977e-164	3.16918e-163	3.12681e-164	-1.06592e-163	-1.84832e-163	-1.43158e-162	4.1308e-164	-4.56839e-163	8.07968e-163	-2.87059e-163	4.85635e-164	-7.18636e-164	-2.18412e-163	-1.06299e-163	3.95926e-163	2.99274e-163	5.47844e-166	7.13097e-163	3.36049e-163	-3.29429e-163	7.13754e-164	1.06456e-162	-2.15178e-163	8.63593e-163	0
-1.08244e-163	-8.80667e-163	1.0456e-163	-1.42705e-162	2.60636e-163	1.47974e-163	8.01977e-164	3.16918e-163	3.12681e-164	-1.06592e-163	-1.84832e-163	-1.43158e-162	4.1308e-164	-4.56839e-163	8.07968e-163	-2.87059e-163	4.85635e-164	-7.18636e-164	-2.18412e-163	-1.06299e-163	3.95926e-163	2.99274e-163	5.47844e-166	7.13097e-163	3.36049e-163	-3.29429e-163	7.13754e-164	1.06456e-162	-2.15178e-163	8.63593e-163	0
-1.08244e-163	-8.80667e-163	1.0456e-163	-1.42705e-162	2.60636e-163	1.47974e-163	8.01977e-164	3.16918e-163	3.12681e-164	-1.06592e-163	-1.84832e-163	-1.43158e-162	4.1308e-164	-4.56839e-163	8.07968e-163	-2.87059e-163	4.85635e-164	-7.18636e-164	-2.18412e-163	-1.06299e-163	3.95926e-163	2.99274e-163	5.47844e-166	7.13097e-163	3.36049e-163	-3.29429e-163	7.13754e-164	1.06456e-162	-2.15178e-163	8.63593e-163	0
-1.08244e-163	-8.80667e-163	1.0456e-163	-1.42705e-162	2.60636e-163	1.47974e-163	8.01977e-164	3.16918e-163	3.12681e-164	-1.06592e-163	-1.84832e-163	-1.43158e-162	4.1308e-164	-4.56839e-163	8.07968e-163	-2.87059e-163	4.85635e-164	-7.18636e-164	-2.18412e-163	-1.06299e-163	3.95926e-163	2.99274e-163	5.47844e-166	7.13097e-163	3.36049e-163	-3.29429e-163	7.13754e-164	1.06456e-162	-2.15178e-163	8.63593e-163	0
-1.08244e-163	-8.80667e-163	1.0456e-163	-1.42705e-162	2.60636e-163	1.47974e-163	8.01977e-164	3.16918e-163	3.12681e-164	-1.06592e-163	-1.84832e-163	-1.43158e-162	4.1308e-164	-4.56839e-163	8.07968e-163	-2.87059e-163	4.85635e-164	-7.18636e-164	-2.18412e-163	-1.06299e-163	3.95926e-163	2.99274e-163	5.47844e-166	7.13097e-163	3.36049e-163	-3.29429e-163	7.13754e-164	1.06456e-162	-2.15178e-163	8.63593e-163	0
-1.08244e-163	-8.80667e-163	1.0456e-163	-1.42705e-162	2.60636e-163	1.47974e-163	8.01977e-164	3.16918e-163	3.12681e-164	-1.06592e-163	-1.84832e-163	-1.43158e-162	4.1308e-164	-4.56839e-163	8.07968e-163	-2.87059e-163	4.85635e-164	-7.18636e-164	-2.18412e-163	-1.06299e-163	3.95926e-163	2.99274e-163	5.47844e-166	7.13097e-163	3.36049e-163	-3.29429e-163	7.13754e-164	1.06456e-162	-2.15178e-163	8.63593e-163	0
-1.08244e-163	-8.80667e-163	1.0456e-163	-1.42705e-162	2.60636e-163	1.47974e-163	8.01977e-164	3.16918e-163	3.12681e-164	-1.06592e-163	-1.84832e-163	-1.43158e-162	4.1308e-164	-4.56839e-163	8.07968e-163	-2.87059e-163	4.85635e-164	-7.18636e-164	-2.18412e-163	-1.06299e-163	3.95926e-163	2.99274e-163	5.47844e-166	7.13097e-163	3.36049e-163	-3.29429e-163	7.13754e-164	1.06456e-162	-2.15178e-163	8.63593e-163	0
-1.08244e-163	-8.80667e-163	1.0456e-163	-1.42705e-162	2.60636e-163	1.47974e-163	8.01977e-164	3.16918e-163	3.12681e-164	-1.06592e-163	-1.84832e-163	-1.43158e-162	4.1308e-164	-4.56839e-163	8.07968e-163	-2.87059e-163	4.85635e-164	-7.18636e-164	-2.18412e-163	-1.06299e-163	3.95926e-163	2.99274e-163	5.47844e-166	7.13097e-163	3.36049e-163	-3.29429e-163	7.13754e-164	1.06456e-162	-2.15178e-163	8.63593e-163	0
-1.08244e-163	-8.80667e-163	1.0456e-163	-1.42705e-162	2.60636e-163	1.47974e-163	8.01977e-164	3.16918e-163	3.12681e-164	-1.06592e-163	-1.84832e-163	-1.43158e-162	4.1308e-164	-4.56839e-163	8.07968e-163	-2.87059e-163	4.85635e-164	-7.18636e-164	-2.18412e-163	-1.06299e-163	3.95926e-163	2.99274e-163	5.47844e-166	7.13097e-163	3.36049e-163	-3.29429e-163	7.13754e-164	1.06456e-162	-2.15178e-163	8.63593e-163	0
-1.08244e-163	-8.80667e-163	1.0456e-163	-1.42705e-162	2.60636e-163	1.47974e-163	8.01977e-164	3.16918e-163	3.12681e-164	-1.06592e-163	-1.84832e-163	-1.43158e-162	4.1308e-164	-4.56839e-163	8.07968e-163	-2.87059e-163	4.85635e-164	-7.18636e-164	-2.18412e-163	-1.06299e-163	3.95926e-163	2.99274e-163	5.47844e-166	7.13097e-163	3.36049e-163	-3.29429e-163	7.13754e-164	1.06456e-162	-2.15178e-163	8.63593e-163	0
-1.08244e-163	-8.80667e-163	1.0456e-163	-1.42705e-162	2.60636e-163	1.47974e-163	8.01977e-164	3.16918e-163	3.12681e-164	-1.06592e-163	-1.84832e-163	-1.43158e-162	4.1308e-164	-4.56839e-163	8.07968e-163	-2.87059e-163	4.85635e-164	-7.18636e-164	-2.18412e-163	-1.06299e-163	3.95926e-163	2.99274e-163	5.47844e-166	7.13097e-163	3.36049e-163	-3.29429e-163	7.13754e-164	1.06456e-162	-2.15178e-163	8.63593e-163	0
-1.08244e-163	-8.80667e-163	1.0456e-163	-1.42705e-162	2.60636e-163	1.47974e-163	8.01977e-164	3.16918e-163	3.12681e-164	-1.06592e-163	-1.84832e-163	-1.43158e-162	4.1308e-164	-4.56839e-163	8.07968e-163	-2.87059e-163	4.85635e-164	-7.18636e-164	-2.18412e-163	-1.06299e-163	3.95926e-163	2.99274e-163	5.47844e-166	7.13097e-163	3.36049e-163	-3.29429e-163	7.13754e-164	1.06456e-162	-2.15178e-163	8.63593e-163	0
-1.08244e-163	-8.80667e-163	1.0456e-163	-1.42705e-162	2.60636e-163	1.47974e-163	8.01977e-164	3.16918e-163	3.12681e-164	-1.06592e-163	-1.84832e-163	-1.43158e-162	4.1308e-164	-4.56839e-163	8.07968e-163	-2.87059e-163	4.85635e-164	-7.18636e-164	-2.18412e-163	-1.06299e-163	3.95926e-163	2.99274e-163	5.47844e-166	7.13097e-163	3.36049e-163	-3.29429e-163	7.13754e-164	1.06456e-162	-2.15178e-163	8.63593e-163	0
-1.08244e-163	-8.80667e-163	1.0456e-163	-1.42705e-162	2.60636e-163	1.47974e-163	8.01977e-164	3.16918e-163	3.12681e-164	-1.06592e-163	-1.84832e-163	-1.43158e-162	4.1308e-164	-4.56839e-163	8.07968e-163	-2.87059e-163	4.85635e-164	-7.18636e-164	-2.18412e-163	-1.06299e-163	3.95926e-163	2.99274e-163	5.47844e-166	7.13097e-163	3.36049e-163	-3.29429e-163	7.13754e-164	1.06456e-162	-2.15178e-163	8.63593e-163	0
-1.08244e-163	-8.80667e-163	1.0456e-163	-1.42705e-162	2.60636e-163	1.47974e-163	8.01977e-164	3.16918e-163	3.12681e-164	-1.06592e-163	-1.84832e-163	-1.43158e-162	4.1308e-164	-4.56839e-163	8.07968e-163	-2.87059e-163	4.85635e-164	-7.18636e-164	-2.18412e-163	-1.06299e-163	3.95926e-163	2.99274e-163	5.47844e-166	7.13097e-163	3.36049e-163	-3.29429e-163	7.13754e-164	1.06456e-162	-2.15178e-163	8.63593e-163	0
-1.08244e-163	-8.80667e-163	1.0456e-163	-1.42705e-162	2.60636e-163	1.47974e-163	8.01977e-164	3.16918e-163	3.12681e-164	-1.06592e-163	-1.84832e-163	-1.43158e-162	4.1308e-164	-4.56839e-163	8.07968e-163	-2.87059e-163	4.85635e-164	-7.18636e-164	-2.18412e-163	-1.06299e-163	3.95926e-163	2.99274e-163	5.47844e-166	7.13097e-163	3.36049e-163	-3.29429e-163	7.13754e-164	1.06456e-162	-2.15178e-163	8.63593e-163	0
-1.08244e-163	-8.80667e-163	1.0456e-163	-1.42705e-162	2.60636e-163	1.47974e-163	8.01977e-164	3.16918e-163	3.12681e-164	-1.06592e-163	-1.84832e-163	-1.43158e-162	4.1308e-164	-4.56839e-163	8.07968e-163	-2.87059e-163	4.85635e-164	-7.18636e-164	-2.18412e-163	-1.06299e-163	3.95926e-163	2.99274e-163	5.47844e-166	7.13097e-163	3.36049e-163	-3.29429e-163	7.13754e-164	1.06456e-162	-2.15178e-163	8.63593e-163	0
-1.08244e-163	-8.80667e-163	1.0456e-163	-1.42705e-162	2.60636e-163	1.47974e-163	8.01977e-164	3.16918e-163	3.12681e-164	-1.06592e-163	-1.84832e-163	-1.43158e-162	4.1308e-164	-4.56839e-163	8.07968e-163	-2.87059e-163	4.85635e-164	-7.18636e-164	-2.18412e-163	-1.06299e-163	3.95926e-163	2.99274e-163	5.47844e-166	7.13097e-163	3.36049e-163	-3.29429e-163	7.13754e-164	1.06456e-162	-2.15178e-163	8.63593e-163	0
-1.08244e-163	-8.80667e-163	1.0456e-163	-1.42705e-162	2.60636e-163	1.47974e-163	8.01977e-164	3.16918e-163	3.12681e-164	-1.06592e-163	-1.84832e-163	-1.43158e-162	4.1308e-164	-4.56839e-163	8.07968e-163	-2.87059e-163	4.85635e-164	-7.18636e-164	-2.18412e-163	-1.06299e-163	3.95926e-163	2.99274e-163	5.47844e-166	7.13097e-163	3.36049e-163	-3.29429e-163	7.13754e-164	1.06456e-162	-2.15178e-163	8.63593e-163	0
-1.08244e-163	-8.80667e-163	1.0456e-163	-1.42705e-162	2.60636e-163	1.47974e-163	8.01977e-164	3.16918e-163	3.12681e-164	-1.06592e-163	-1.84832e-163	-1.43158e-162	4.1308e-164	-4.56839e-163	8.07968e-163	-2.87059e-163	4.85635e-164	-7.18636e-164	-2.18412e-163	-1.06299e-163	3.95926e-163	2.99274e-163	5.47844e-166	7.13097e-163	3.36049e-163	-3.29429e-163	7.13754e-164	1.06456e-162	-2.15178e-163	8.63593e-163	0
-1.08244e-163	-8.80667e-163	1.0456e-163	-1.42705e-162	2.60636e-163	1.47974e-163	8.01977e-164	3.16918e-163	3.12681e-164	-1.06592e-163	-1.84832e-163	-1.43158e-162	4.1308e-164	-4.56839e-163	8.07968e-163	-2.87059e-163	4.85635e-164	-7.18636e-164	-2.18412e-163	-1.06299e-163	3.95926e-163	2.99274e-163	5.47844e-166	7.13097e-163	3.36049e-163	-3.29429e-163	7.13754e-164	1.06456e-162	-2.15178e-163	8.63593e-163	0
-1.08244e-163	-8.80667e-163	1.0456e-163	-1.42705e-162	2.60636e-163	1.47974e-163	8.01977e-164	3.16918e-163	3.12681e-164	-1.06592e-163	-1.84832e-163	-1.43158e-162	4.1308e-164	-4.56839e-163	8.07968e-163	-2.87059e-163	4.85635e-164	-7.18636e-164	-2.18412e-163	-1.06299e-163	3.95926e-163	2.99274e-163	5.47844e-166	7.13097e-163	3.36049e-163	-3.29429e-163	7.13754e-164	1.06456e-162	-2.15178e-163	8.63593e-163	0
-1.08244e-163	-8.80667e-163	1.0456e-163	-1.42705e-162	2.60636e-163	1.47974e-163	8.01977e-164	3.16918e-163	3.12681e-164	-1.06592e-163	-1.84832e-163	-1.43158e-162	4.1308e-164	-4.56839e-163	8.07968e-163	-2.87059e-163	4.85635e-164	-7.18636e-164	-2.18412e-163	-1.06299e-163	3.95926e-163	2.99274e-163	5.47844e-166	7.13097e-163	3.36049e-163	-3.29429e-163	7.13754e-164	1.06456e-162	-2.15178e-163	8.63593e-163	0
-1.08244e-163	-8.80667e-163	1.0456e-163	-1.42705e-162	2.60636e-163	1.47974e-163	8.01977e-164	3.16918e-163	3.12681e-164	-1.06592e-163	-1.84832e-163	-1.43158e-162	4.1308e-164	-4.56839e-163	8.07968e-163	-2.87059e-163	4.85635e-164	-7.18636e-164	-2.18412e-163	-1.06299e-163	3.95926e-163	2.99274e-163	5.47844e-166	7.13097e-163	3.36049e-163	-3.29429e-163	7.13754e-164	1.06456e-162	-2.15178e-163	8.63593e-163	0
-1.08244e-163	-8.80667e-163	1.0456e-163	-1.42705e-162	2.60636e-163	1.47974e-163	8.01977e-164	3.16918e-163	3.12681e-164	-1.06592e-163	-1.84832e-163	-1.43158e-162	4.1308e-164	-4.56839e-163	8.07968e-163	-2.87059e-163	4.85635e-164	-7.18636e-164	-2.18412e-163	-1.06299e-163	3.95926e-163	2.99274e-163	5.47844e-166	7.13097e-163	3.36049e-163	-3.29429e-163	7.13754e-164	1.06456e-162	-2.15178e-163	8.63593e-163	0
-1.08244e-163	-8.80667e-163	1.0456e-163	-1.42705e-162	2.60636e-163	1.47974e-163	8.01977e-164	3.16918e-163	3.12681e-164	-1.06592e-163	-1.84832e-163	-1.43158e-162	4.1308e-164	-4.56839e-163	8.07968e-163	-2.87059e-163	4.85635e-164	-7.18636e-164	-2.18412e-163	-1.06299e-163	3.95926e-163	2.99274e-163	5.47844e-166	7.13097e-163	3.36049e-163	-3.29429e-163	7.13754e-164	1.06456e-162	-2.15178e-163	8.63593e-163	0
-1.08244e-163	-8.80667e-163	1.0456e-163	-1.42705e-162	2.60636e-163	1.47974e-163	8.01977e-164	3.16918e-163	3.12681e-164	-1.06592e-163	-1.84832e-163	-1.43158e-162	4.1308e-164	-4.56839e-163	8.07968e-163	-2.87059e-163	4.85635e-164	-7.18636e-164	-2.18412e-163	-1.06299e-163	3.95926e-163	2.99274e-163	5.47844e-166	7.13097e-163	3.36049e-163	-3.29429e-163	7.13754e-164	1.06456e-162	-2.15178e-163	8.63593e-163	0
-1.08244e-163	-8.80667e-163	1.0456e-163	-1.42705e-162	2.60636e-163	1.47974e-163	8.01977e-164	3.16918e-163	3.12681e-164	-1.06592e-163	-1.84832e-163	-1.43158e-162	4.1308e-164	-4.56839e-163	8.07968e-163	-2.87059e-163	4.85635e-164	-7.18636e-164	-2.18412e-163	-1.06299e-163	3.95926e-163	2.99274e-163	5.47844e-166	7.13097e-163	3.36049e-163	-3.29429e-163	7.13754e-164	1.06456e-162	-2.15178e-163	8.63593e-163	0
-1.08244e-163	-8.80667e-163	1.0456e-163	-1.42705e-162	2.60636e-163	1.47974e-163	8.01977e-164	3.16918e-163	3.12681e-164	-1.06592e-163	-1.84832e-163	-1.43158e-162	4.1308e-164	-4.56839e-163	8.07968e-163	-2.87059e-163	4.85635e-164	-7.18636e-164	-2.18412e-163	-1.06299e-163	3.95926e-163	2.99274e-163	5.47844e-166	7.13097e-163	3.36049e-163	-3.29429e-163	7.13754e-164	1.06456e-162	-2.15178e-163	8.63593e-163	0
-1.08244e-163	-8.80667e-163	1.0456e-163	-1.42705e-162	2.60636e-163	1.47974e-163	8.01977e-164	3.16918e-163	3.12681e-164	-1.06592e-163	-1.84832e-163	-1.43158e-162	4.1308e-164	-4.56839e-163	8.07968e-163	-2.87059e-163	4.85635e-164	-7.18636e-164	-2.18412e-163	-1.06299e-163	3.95926e-163	2.99274e-163	5.47844e-166	7.13097e-163	3.36049e-163	-3.29429e-163	7.13754e-164	1.06456e-162	-2.15178e-163	8.63593e-163	0
-1.08244e-163	-8.80667e-163	1.0456e-163	-1.42705e-162	2.60636e-163	1.47974e-163	8.01977e-164	3.16918e-163	3.12681e-164	-1.06592e-163	-1.84832e-163	-1.43158e-162	4.1308e-164	-4.56839e-163	8.07968e-163	-2.87059e-163	4.85635e-164	-7.18636e-164	-2.18412e-163	-1.06299e-163	3.95926e-163	2.99274e-163	5.47844e-166	7.13097e-163	3.36049e-163	-3.29429e-163	7.13754e-164	1.06456e-162	-2.15178e-163	8.63593e-163	0
-1.08244e-163	-8.80667e-163	1.0456e-163	-1.42705e-162	2.60636e-163	1.47974e-163	8.01977e-164	3.16918e-163	3.12681e-164	-1.06592e-163	-1.84832e-163	-1.43158e-162	4.1308e-164	-4.56839e-163	8.07968e-163	-2.87059e-163	4.85635e-164	-7.18636e-164	-2.18412e-163	-1.06299e-163	3.95926e-163	2.99274e-163	5.47844e-166	7.13097e-163	3.36049e-163	-3.29429e-163	7.13754e-164	1.06456e-162	-2.15178e-163	8.63593e-163	0
-1.08244e-163	-8.80667e-163	1.0456e-163	-1.42705e-162	2.60636e-163	1.47974e-163	8.01977e-164	3.16918e-163	3.12681e-164	-1.06592e-163	-1.84832e-163	-1.43158e-162	4.1308e-164	-4.56839e-163	8.07968e-163	-2.87059e-163	4.85635e-164	-7.18636e-164	-2.18412e-163	-1.06299e-163	3.95926e-163	2.99274e-163	5.47844e-166	7.13097e-163	3.36049e-163	-3.29429e-163	7.13754e-164	1.06456e-162	-2.15178e-163	8.63593e-163	0
-1.08244e-163	-8.80667e-163	1.0456e-163	-1.42705e-162	2.60636e-163	1.47974e-163	8.01977e-164	3.16918e-163	3.12681e-164	-1.06592e-163	-1.84832e-163	-1.43158e-162	4.1308e-164	-4.56839e-163	8.07968e-163	-2.87059e-163	4.85635e-164	-7.18636e-164	-2.18412e-163	-1.06299e-163	3.95926e-163	2.99274e-163	5.47844e-166	7.13097e-163	3.36049e-163	-3.29429e-163	7.13754e-164	1.06456e-162	-2.15178e-163	8.63593e-163	0
-1.08244e-163	-8.80667e-163	1.0456e-163	-1.42705e-162	2.60636e-163	1.47974e-163	8.01977e-164	3.16918e-163	3.12681e-164	-1.06592e-163	-1.84832e-163	-1.43158e-162	4.1308e-164	-4.56839e-163	8.07968e-163	-2.87059e-163	4.85635e-164	-7.18636e-164	-2.18412e-163	-1.06299e-163	3.95926e-163	2.99274e-163	5.47844e-166	7.13097e-163	3.36049e-163	-3.29429e-163	7.13754e-164	1.06456e-162	-2.15178e-163	8.63593e-163	0
-1.08244e-163	-8.80667e-163	1.0456e-163	-1.42705e-162	2.60636e-163	1.47974e-163	8.01977e-164	3.16918e-163	3.12681e-164	-1.06592e-163	-1.84832e-163	-1.43158e-162	4.1308e-164	-4.56839e-163	8.07968e-163	-2.87059e-163	4.85635e-164	-7.18636e-164	-2.18412e-163	-1.06299e-163	3.95926e-163	2.99274e-163	5.47844e-166	7.13097e-163	3.36049e-163	-3.29429e-163	7.13754e-164	1.06456e-162	-2.15178e-163	8.63593e-163	0
-1.08244e-163	-8.80667e-163	1.0456e-163	-1.42705e-162	2.60636e-163	1.47974e-163	8.01977e-164	3.16918e-163	3.12681e-164	-1.06592e-163	-1.84832e-163	-1.43158e-162	4.1308e-164	-4.56839e-163	8.07968e-163	-2.87059e-163	4.85635e-164	-7.18636e-164	-2.18412e-163	-1.06299e-163	3.95926e-163	2.99274e-163	5.47844e-166	7.13097e-163	3.36049e-163	-3.29429e-163	7.13754e-164	1.06456e-162	-2.15178e-163	8.63593e-163	0
-1.08244e-163	-8.80667e-163	1.0456e-163	-1.42705e-162	2.60636e-163	1.47974e-163	8.01977e-164	3.16918e-163	3.12681e-164	-1.06592e-163	-1.84832e-163	-1.43158e-162	4.1308e-164	-4.56839e-163	8.07968e-163	-2.87059e-163	4.85635e-164	-7.18636e-164	-2.18412e-163	-1.06299e-163	3.95926e-163	2.99274e-163	5.47844e-166	7.13097e-163	3.36049e-163	-3.29429e-163	7.13754e-164	1.06456e-162	-2.15178e-163	8.63593e-163	0
-1.08244e-163	-8.80667e-163	1.0456e-163	-1.42705e-162	2.60636e-163	1.47974e-163	8.01977e-164	3.16918e-163	3.12681e-164	-1.06592e-163	-1.84832e-163	-1.43158e-162	4.1308e-164	-4.56839e-163	8.07968e-163	-2.87059e-163	4.85635e-164	-7.18636e-164	-2.18412e-163	-1.06299e-163	3.95926e-163	2.99274e-163	5.47844e-166	7.13097e-163	3.36049e-163	-3.29429e-163	7.13754e-164	1.06456e-162	-2.15178e-163	8.63593e-163	0
-1.08244e-163	-8.80667e-163	1.0456e-163	-1.42705e-162	2.60636e-163	1.47974e-163	8.01977e-164	3.16918e-163	3.12681e-164	-1.06592e-163	-1.84832e-163	-1.43158e-162	4.1308e-164	-4.56839e-163	8.07968e-163	-2.87059e-163	4.85635e-164	-7.18636e-164	-2.18412e-163	-1.06299e-163	3.95926e-163	2.99274e-163	5.47844e-166	7.13097e-163	3.36049e-163	-3.29429e-163	7.13754e-164	1.06456e-162	-2.15178e-163	8.63593e-163	0
-1.08244e-163	-8.80667e-163	1.0456e-163	-1.42705e-162	2.60636e-163	1.47974e-163	8.01977e-164	3.16918e-163	3.12681e-164	-1.06592e-163	-1.84832e-163	-1.43158e-162	4.1308e-164	-4.56839e-163	8.07968e-163	-2.87059e-163	4.85635e-164	-7.18636e-164	-2.18412e-163	-1.06299e-163	3.95926e-163	2.99274e-163	5.47844e-166	7.13097e-163	3.36049e-163	-3.29429e-163	7.13754e-164	1.06456e-162	-2.15178e-163	8.63593e-163	0
-1.08244e-163	-8.80667e-163	1.0456e-163	-1.42705e-162	2.60636e-163	1.47974e-163	8.01977e-164	3.16918e-163	3.12681e-164	-1.06592e-163	-1.84832e-163	-1.43158e-162	4.1308e-164	-4.56839e-163	8.07968e-163	-2.87059e-163	4.85635e-164	-7.18636e-164	-2.18412e-163	-1.06299e-163	3.95926e-163	2.99274e-163	5.47844e-166	7.13097e-163	3.36049e-163	-3.29429e-163	7.13754e-164	1.06456e-162	-2.15178e-163	8.63593e-163	0
-1.08244e-163	-8.80667e-163	1.0456e-163	-1.42705e-162	2.60636e-163	1.47974e-163	8.01977e-164	3.16918e-163	3.12681e-164	-1.06592e-163	-1.84832e-163	-1.43158e-162	4.1308e-164	-4.56839e-163	8.07968e-163	-2.87059e-163	4.85635e-164	-7.18636e-164	-2.18412e-163	-1.06299e-163	3.95926e-163	2.99274e-163	5.47844e-166	7.13097e-163	3.36049e-163	-3.29429e-163	7.13754e-164	1.06456e-162	-2.15178e-163	8.63593e-163	0
-1.08244e-163	-8.80667e-163	1.0456e-163	-1.42705e-162	2.60636e-163	1.47974e-163	8.01977e-164	3.16918e-163	3.12681e-164	-1.06592e-163	-1.84832e-163	-1.43158e-162	4.1308e-164	-4.56839e-163	8.07968e-163	-2.87059e-163	4.85635e-164	-7.18636e-164	-2.18412e-163	-1.06299e-163	3.95926e-163	2.99274e-163	5.47844e-166	7.13097e-163	3.36049e-163	-3.29429e-163	7.13754e-164	1.06456e-162	-2.15178e-163	8.63593e-163	0
-1.08244e-163	-8.80667e-163	1.0456e-163	-1.42705e-162	2.60636e-163	1.47974e-163	8.01977e-164	3.16918e-163	3.12681e-164	-1.06592e-163	-1.84832e-163	-1.43158e-162	4.1308e-164	-4.56839e-163	8.07968e-163	-2.87059e-163	4.85635e-164	-7.18636e-164	-2.18412e-163	-1.06299e-163	3.95926e-163	2.99274e-163	5.47844e-166	7.13097e-163	3.36049e-163	-3.29429e-163	7.13754e-164	1.06456e-162	-2.15178e-163	8.63593e-163	0
-1.08244e-163	-8.80667e-163	1.0456e-163	-1.42705e-162	2.60636e-163	1.47974e-163	8.01977e-164	3.16918e-163	3.12681e-164	-1.06592e-163	-1.84832e-163	-1.43158e-162	4.1308e-164	-4.56839e-163	8.07968e-163	-2.87059e-163	4.85635e-164	-7.18636e-164	-2.18412e-163	-1.06299e-163	3.95926e-163	2.99274e-163	5.47844e-166	7.13097e-163	3.36049e-163	-3.29429e-163	7.13754e-164	1.06456e-162	-2.15178e-163	8.63593e-163	0
-1.08244e-163	-8.80667e-163	1.0456e-163	-1.42705e-162	2.60636e-163	1.47974e-163	8.01977e-164	3.16918e-163	3.12681e-164	-1.06592e-163	-1.84832e-163	-1.43158e-162	4.1308e-164	-4.56839e-163	8.07968e-163	-2.87059e-163	4.85635e-164	-7.18636e-164	-2.18412e-163	-1.06299e-163	3.95926e-163	2.99274e-163	5.47844e-166	7.13097e-163	3.36049e-163	-3.29429e-163	7.13754e-164	1.06456e-162	-2.15178e-163	8.63593e-163	0
-1.08244e-163	-8.80667e-163	1.0456e-163	-1.42705e-162	2.60636e-163	1.47974e-163	8.01977e-164	3.16918e-163	3.12681e-164	-1.06592e-163	-1.84832e-163	-1.43158e-162	4.1308e-164	-4.56839e-163	8.07968e-163	-2.87059e-163	4.85635e-164	-7.18636e-164	-2.18412e-163	-1.06299e-163	3.95926e-163	2.99274e-163	5.47844e-166	7.13097e-163	3.36049e-163	-3.29429e-163	7.13754e-164	1.06456e-162	-2.15178e-163	8.63593e-163	0
-1.08244e-163	-8.80667e-163	1.0456e-163	-1.42705e-162	2.60636e-163	1.47974e-163	8.01977e-164	3.16918e-163	3.12681e-164	-1.06592e-163	-1.84832e-163	-1.43158e-162	4.1308e-164	-4.56839e-163	8.07968e-163	-2.87059e-163	4.85635e-164	-7.18636e-164	-2.18412e-163	-1.06299e-163	3.95926e-163	2.99274e-163	5.47844e-166	7.13097e-163	3.36049e-163	-3.29429e-163	7.13754e-164	1.06456e-162	-2.15178e-163	8.63593e-163	0
-1.08244e-163	-8.80667e-163	1.0456e-163	-1.42705e-162	2.60636e-163	1.47974e-163	8.01977e-164	3.16918e-163	3.12681e-164	-1.06592e-163	-1.84832e-163	-1.43158e-162	4.1308e-164	-4.56839e-163	8.07968e-163	-2.87059e-163	4.85635e-164	-7.18636e-164	-2.18412e-163	-1.06299e-163	3.95926e-163	2.99274e-163	5.47844e-166	7.13097e-163	3.36049e-163	-3.29429e-163	7.13754e-164	1.06456e-162	-2.15178e-163	8.63593e-163	0
-1.08244e-163	-8.80667e-163	1.0456e-163	-1.42705e-162	2.60636e-163	1.47974e-163	8.01977e-164	3.16918e-163	3.12681e-164	-1.06592e-163	-1.84832e-163	-1.43158e-162	4.1308e-164	-4.56839e-163	8.07968e-163	-2.87059e-163	4.85635e-164	-7.18636e-164	-2.18412e-163	-1.06299e-163	3.95926e-163	2.99274e-163	5.47844e-166	7.13097e-163	3.36049e-163	-3.29429e-163	7.13754e-164	1.06456e-162	-2.15178e-163	8.63593e-163	0
-1.08244e-163	-8.80667e-163	1.0456e-163	-1.42705e-162	2.60636e-163	1.47974e-163	8.01977e-164	3.16918e-163	3.12681e-164	-1.06592e-163	-1.84832e-163	-1.43158e-162	4.1308e-164	-4.56839e-163	8.07968e-163	-2.87059e-163	4.85635e-164	-7.18636e-164	-2.18412e-163	-1.06299e-163	3.95926e-163	2.99274e-163	5.47844e-166	7.13097e-163	3.36049e-163	-3.29429e-163	7.13754e-164	1.06456e-162	-2.15178e-163	8.63593e-163	0
-1.08244e-163	-8.80667e-163	1.0456e-163	-1.42705e-162	2.60636e-163	1.47974e-163	8.01977e-164	3.16918e-163	3.12681e-164	-1.06592e-163	-1.84832e-163	-1.43158e-162	4.1308e-164	-4.56839e-163	8.07968e-163	-2.87059e-163	4.85635e-164	-7.18636e-164	-2.18412e-163	-1.06299e-163	3.95926e-163	2.99274e-163	5.47844e-166	7.13097e-163	3.36049e-163	-3.29429e-163	7.13754e-164	1.06456e-162	-2.15178e-163	8.63593e-163	0
-1.08244e-163	-8.80667e-163	1.0456e-163	-1.42705e-162	2.60636e-163	1.47974e-163	8.01977e-164	3.16918e-163	3.12681e-164	-1.06592e-163	-1.84832e-163	-1.43158e-162	4.1308e-164	-4.56839e-163	8.07968e-163	-2.87059e-163	4.85635e-164	-7.18636e-164	-2.18412e-163	-1.06299e-163	3.95926e-163	2.99274e-163	5.47844e-166	7.13097e-163	3.36049e-163	-3.29429e-163	7.13754e-164	1.06456e-162	-2.15178e-163	8.63593e-163	0
-1.08244e-163	-8.80667e-163	1.0456e-163	-1.42705e-162	2.60636e-163	1.47974e-163	8.01977e-164	3.16918e-163	3.12681e-164	-1.06592e-163	-1.84832e-163	-1.43158e-162	4.1308e-164	-4.56839e-163	8.07968e-163	-2.87059e-163	4.85635e-164	-7.18636e-164	-2.18412e-163	-1.06299e-163	3.95926e-163	2.99274e-163	5.47844e-166	7.13097e-163	3.36049e-163	-3.29429e-163	7.13754e-164	1.06456e-162	-2.15178e-163	8.63593e-163	0
-1.08244e-163	-8.80667e-163	1.0456e-163	-1.42705e-162	2.60636e-163	1.47974e-163	8.01977e-164	3.16918e-163	3.12681e-164	-1.06592e-163	-1.84832e-163	-1.43158e-162	4.1308e-164	-4.56839e-163	8.07968e-163	-2.87059e-163	4.85635e-164	-7.18636e-164	-2.18412e-163	-1.06299e-163	3.95926e-163	2.99274e-163	5.47844e-166	7.13097e-163	3.36049e-163	-3.29429e-163	7.13754e-164	1.06456e-162	-2.15178e-163	8.63593e-163	0
-1.08244e-163	-8.80667e-163	1.0456e-163	-1.42705e-162	2.60636e-163	1.47974e-163	8.01977e-164	3.16918e-163	3.12681e-164	-1.06592e-163	-1.84832e-163	-1.43158e-162	4.1308e-164	-4.56839e-163	8.07968e-163	-2.87059e-163	4.85635e-164	-7.18636e-164	-2.18412e-163	-1.06299e-163	3.95926e-163	2.99274e-163	5.47844e-166	7.13097e-163	3.36049e-163	-3.29429e-163	7.13754e-164	1.06456e-162	-2.15178e-163	8.63593e-163	0
-1.08244e-163	-8.80667e-163	1.0456e-163	-1.42705e-162	2.60636e-163	1.47974e-163	8.01977e-164	3.16918e-163	3.12681e-164	-1.06592e-163	-1.84832e-163	-1.43158e-162	4.1308e-164	-4.56839e-163	8.07968e-163	-2.87059e-163	4.85635e-164	-7.18636e-164	-2.18412e-163	-1.06299e-163	3.95926e-163	2.99274e-163	5.47844e-166	7.13097e-163	3.36049e-163	-3.29429e-163	7.13754e-164	1.06456e-162	-2.15178e-163	8.63593e-163	0
-1.08244e-163	-8.80667e-163	1.0456e-163	-1.42705e-162	2.60636e-163	1.47974e-163	8.01977e-164	3.16918e-163	3.12681e-164	-1.06592e-163	-1.84832e-163	-1.43158e-162	4.1308e-164	-4.56839e-163	8.07968e-163	-2.87059e-163	4.85635e-164	-7.18636e-164	-2.18412e-163	-1.06299e-163	3.95926e-163	2.99274e-163	5.47844e-166	7.13097e-163	3.36049e-163	-3.29429e-163	7.13754e-164	1.06456e-162	-2.15178e-163	8.63593e-163	0
-1.08244e-163	-8.80667e-163	1.0456e-163	-1.42705e-162	2.60636e-163	1.47974e-163	8.01977e-164	3.16918e-163	3.12681e-164	-1.06592e-163	-1.84832e-163	-1.43158e-162	4.1308e-164	-4.56839e-163	8.07968e-163	-2.87059e-163	4.85635e-164	-7.18636e-164	-2.18412e-163	-1.06299e-163	3.95926e-163	2.99274e-163	5.47844e-166	7.13097e-163	3.36049e-163	-3.29429e-163	7.13754e-164	1.06456e-162	-2.15178e-163	8.63593e-163	0
-1.08244e-163	-8.80667e-163	1.0456e-163	-1.42705e-162	2.60636e-163	1.47974e-163	8.01977e-164	3.16918e-163	3.12681e-164	-1.06592e-163	-1.84832e-163	-1.43158e-162	4.1308e-164	-4.56839e-163	8.07968e-163	-2.87059e-163	4.85635e-164	-7.18636e-164	-2.18412e-163	-1.06299e-163	3.95926e-163	2.99274e-163	5.47844e-166	7.13097e-163	3.36049e-163	-3.29429e-163	7.13754e-164	1.06456e-162	-2.15178e-163	8.63593e-163	0
-1.08244e-163	-8.80667e-163	1.0456e-163	-1.42705e-162	2.60636e-163	1.47974e-163	8.01977e-164	3.16918e-163	3.12681e-164	-1.06592e-163	-1.84832e-163	-1.43158e-162	4.1308e-164	-4.56839e-163	8.07968e-163	-2.87059e-163	4.85635e-164	-7.18636e-164	-2.18412e-163	-1.06299e-163	3.95926e-163	2.99274e-163	5.47844e-166	7.13097e-163	3.36049e-163	-3.29429e-163	7.13754e-164	1.06456e-162	-2.15178e-163	8.63593e-163	0
-1.08244e-163	-8.80667e-163	1.0456e-163	-1.42705e-162	2.60636e-163	1.47974e-163	8.01977e-164	3.16918e-163	3.12681e-164	-1.06592e-163	-1.84832e-163	-1.43158e-162	4.1308e-164	-4.56839e-163	8.07968e-163	-2.87059e-163	4.85635e-164	-7.18636e-164	-2.18412e-163	-1.06299e-163	3.95926e-163	2.99274e-163	5.47844e-166	7.13097e-163	3.36049e-163	-3.29429e-163	7.13754e-164	1.06456e-162	-2.15178e-163	8.63593e-163	0
-1.08244e-163	-8.80667e-163	1.0456e-163	-1.42705e-162	2.60636e-163	1.47974e-163	8.01977e-164	3.16918e-163	3.12681e-164	-1.06592e-163	-1.84832e-163	-1.43158e-162	4.1308e-164	-4.56839e-163	8.07968e-163	-2.87059e-163	4.85635e-164	-7.18636e-164	-2.18412e-163	-1.06299e-163	3.95926e-163	2.99274e-163	5.47844e-166	7.13097e-163	3.36049e-163	-3.29429e-163	7.13754e-164	1.06456e-162	-2.15178e-163	8.63593e-163	0
-1.08244e-163	-8.80667e-163	1.0456e-163	-1.42705e-162	2.60636e-163	1.47974e-163	8.01977e-164	3.16918e-163	3.12681e-164	-1.06592e-163	-1.84832e-163	-1.43158e-162	4.1308e-164	-4.56839e-163	8.07968e-163	-2.87059e-163	4.85635e-164	-7.18636e-164	-2.18412e-163	-1.06299e-163	3.95926e-163	2.99274e-163	5.47844e-166	7.13097e-163	3.36049e-163	-3.29429e-163	7.13754e-164	1.06456e-162	-2.15178e-163	8.63593e-163	0
-1.08244e-163	-8.80667e-163	1.0456e-163	-1.42705e-162	2.60636e-163	1.47974e-163	8.01977e-164	3.16918e-163	3.12681e-164	-1.06592e-163	-1.84832e-163	-1.43158e-162	4.1308e-164	-4.56839e-163	8.07968e-163	-2.87059e-163	4.85635e-164	-7.18636e-164	-2.18412e-163	-1.06299e-163	3.95926e-163	2.99274e-163	5.47844e-166	7.13097e-163	3.36049e-163	-3.29429e-163	7.13754e-164	1.06456e-162	-2.15178e-163	8.63593e-163	0
-1.08244e-163	-8.80667e-163	1.0456e-163	-1.42705e-162	2.60636e-163	1.47974e-163	8.01977e-164	3.16918e-163	3.12681e-164	-1.06592e-163	-1.84832e-163	-1.43158e-162	4.1308e-164	-4.56839e-163	8.07968e-163	-2.87059e-163	4.85635e-164	-7.18636e-164	-2.18412e-163	-1.06299e-163	3.95926e-163	2.99274e-163	5.47844e-166	7.13097e-163	3.36049e-163	-3.29429e-163	7.13754e-164	1.06456e-162	-2.15178e-163	8.63593e-163	0
-1.08244e-163	-8.80667e-163	1.0456e-163	-1.42705e-162	2.60636e-163	1.47974e-163	8.01977e-164	3.16918e-163	3.12681e-164	-1.06592e-163	-1.84832e-163	-1.43158e-162	4.1308e-164	-4.56839e-163	8.07968e-163	-2.87059e-163	4.85635e-164	-7.18636e-164	-2.18412e-163	-1.06299e-163	3.95926e-163	2.99274e-163	5.47844e-166	7.13097e-163	3.36049e-163	-3.29429e-163	7.13754e-164	1.06456e-162	-2.15178e-163	8.63593e-163	0
-1.08244e-163	-8.80667e-163	1.0456e-163	-1.42705e-162	2.60636e-163	1.47974e-163	8.01977e-164	3.16918e-163	3.12681e-164	-1.06592e-163	-1.84832e-163	-1.43158e-162	4.1308e-164	-4.56839e-163	8.07968e-163	-2.87059e-163	4.85635e-164	-7.18636e-164	-2.18412e-163	-1.06299e-163	3.95926e-163	2.99274e-163	5.47844e-166	7.13097e-163	3.36049e-163	-3.29429e-163	7.13754e-164	1.06456e-162	-2.15178e-163	8.63593e-163	0
-1.08244e-163	-8.80667e-163	1.0456e-163	-1.42705e-162	2.60636e-163	1.47974e-163	8.01977e-164	3.16918e-163	3.12681e-164	-1.06592e-163	-1.84832e-163	-1.43158e-162	4.1308e-164	-4.56839e-163	8.07968e-163	-2.87059e-163	4.85635e-164	-7.18636e-164	-2.18412e-163	-1.06299e-163	3.95926e-163	2.99274e-163	5.47844e-166	7.13097e-163	3.36049e-163	-3.29429e-163	7.13754e-164	1.06456e-162	-2.15178e-163	8.63593e-163	0
-1.08244e-163	-8.80667e-163	1.0456e-163	-1.42705e-162	2.60636e-163	1.47974e-163	8.01977e-164	3.16918e-163	3.12681e-164	-1.06592e-163	-1.84832e-163	-1.43158e-162	4.1308e-164	-4.56839e-163	8.07968e-163	-2.87059e-163	4.85635e-164	-7.18636e-164	-2.18412e-163	-1.06299e-163	3.95926e-163	2.99274e-163	5.47844e-166	7.13097e-163	3.36049e-163	-3.29429e-163	7.13754e-164	1.06456e-162	-2.15178e-163	8.63593e-163	0
-1.08244e-163	-8.80667e-163	1.0456e-163	-1.42705e-162	2.60636e-163	1.47974e-163	8.01977e-164	3.16918e-163	3.12681e-164	-1.06592e-163	-1.84832e-163	-1.43158e-162	4.1308e-164	-4.56839e-163	8.07968e-163	-2.87059e-163	4.85635e-164	-7.18636e-164	-2.18412e-163	-1.06299e-163	3.95926e-163	2.99274e-163	5.47844e-166	7.13097e-163	3.36049e-163	-3.29429e-163	7.13754e-164	1.06456e-162	-2.15178e-163	8.63593e-163	0
-1.08244e-163	-8.80667e-163	1.0456e-163	-1.42705e-162	2.60636e-163	1.47974e-163	8.01977e-164	3.16918e-163	3.12681e-164	-1.06592e-163	-1.84832e-163	-1.43158e-162	4.1308e-164	-4.56839e-163	8.07968e-163	-2.87059e-163	4.85635e-164	-7.18636e-164	-2.18412e-163	-1.06299e-163	3.95926e-163	2.99274e-163	5.47844e-166	7.13097e-163	3.36049e-163	-3.29429e-163	7.13754e-164	1.06456e-162	-2.15178e-163	8.63593e-163	0
-1.08244e-163	-8.80667e-163	1.0456e-163	-1.42705e-162	2.60636e-163	1.47974e-163	8.01977e-164	3.16918e-163	3.12681e-164	-1.06592e-163	-1.84832e-163	-1.43158e-162	4.1308e-164	-4.56839e-163	8.07968e-163	-2.87059e-163	4.85635e-164	-7.18636e-164	-2.18412e-163	-1.06299e-163	3.95926e-163	2.99274e-163	5.47844e-166	7.13097e-163	3.36049e-163	-3.29429e-163	7.13754e-164	1.06456e-162	-2.15178e-163	8.63593e-163	0
-1.08244e-163	-8.80667e-163	1.0456e-163	-1.42705e-162	2.60636e-163	1.47974e-163	8.01977e-164	3.16918e-163	3.12681e-164	-1.06592e-163	-1.84832e-163	-1.43158e-162	4.1308e-164	-4.56839e-163	8.07968e-163	-2.87059e-163	4.85635e-164	-7.18636e-164	-2.18412e-163	-1.06299e-163	3.95926e-163	2.99274e-163	5.47844e-166	7.13097e-163	3.36049e-163	-3.29429e-163	7.13754e-164	1.06456e-162	-2.15178e-163	8.63593e-163	0
-1.08244e-163	-8.80667e-163	1.0456e-163	-1.42705e-162	2.60636e-163	1.47974e-163	8.01977e-164	3.16918e-163	3.12681e-164	-1.06592e-163	-1.84832e-163	-1.43158e-162	4.1308e-164	-4.56839e-163	8.07968e-163	-2.87059e-163	4.85635e-164	-7.18636e-164	-2.18412e-163	-1.06299e-163	3.95926e-163	2.99274e-163	5.47844e-166	7.13097e-163	3.36049e-163	-3.29429e-163	7.13754e-164	1.06456e-162	-2.15178e-163	8.63593e-163	0
-1.08244e-163	-8.80667e-163	1.0456e-163	-1.42705e-162	2.60636e-163	1.47974e-163	8.01977e-164	3.16918e-163	3.12681e-164	-1.06592e-163	-1.84832e-163	-1.43158e-162	4.1308e-164	-4.56839e-163	8.07968e-163	-2.87059e-163	4.85635e-164	-7.18636e-164	-2.18412e-163	-1.06299e-163	3.95926e-163	2.99274e-163	5.47844e-166	7.13097e-163	3.36049e-163	-3.29429e-163	7.13754e-164	1.06456e-162	-2.15178e-163	8.63593e-163	0
-1.08244e-163	-8.80667e-163	1.0456e-163	-1.42705e-162	2.60636e-163	1.47974e-163	8.01977e-164	3.16918e-163	3.12681e-164	-1.06592e-163	-1.84832e-163	-1.43158e-162	4.1308e-164	-4.56839e-163	8.07968e-163	-2.87059e-163	4.85635e-164	-7.18636e-164	-2.18412e-163	-1.06299e-163	3.95926e-163	2.99274e-163	5.47844e-166	7.13097e-163	3.36049e-163	-3.29429e-163	7.13754e-164	1.06456e-162	-2.15178e-163	8.63593e-163	0
-1.08244e-163	-8.80667e-163	1.0456e-163	-1.42705e-162	2.60636e-163	1.47974e-163	8.01977e-164	3.16918e-163	3.12681e-164	-1.06592e-163	-1.84832e-163	-1.43158e-162	4.1308e-164	-4.56839e-163	8.07968e-163	-2.87059e-163	4.85635e-164	-7.18636e-164	-2.18412e-163	-1.06299e-163	3.95926e-163	2.99274e-163	5.47844e-166	7.13097e-163	3.36049e-163	-3.29429e-163	7.13754e-164	1.06456e-162	-2.15178e-163	8.63593e-163	0
-1.08244e-163	-8.80667e-163	1.0456e-163	-1.42705e-162	2.60636e-163	1.47974e-163	8.01977e-164	3.16918e-163	3.12681e-164	-1.06592e-163	-1.84832e-163	-1.43158e-162	4.1308e-164	-4.56839e-163	8.07968e-163	-2.87059e-163	4.85635e-164	-7.18636e-164	-2.18412e-163	-1.06299e-163	3.95926e-163	2.99274e-163	5.47844e-166	7.13097e-163	3.36049e-163	-3.29429e-163	7.13754e-164	1.06456e-162	-2.15178e-163	8.63593e-163	0
-1.08244e-163	-8.80667e-163	1.0456e-163	-1.42705e-162	2.60636e-163	1.47974e-163	8.01977e-164	3.16918e-163	3.12681e-164	-1.06592e-163	-1.84832e-163	-1.43158e-162	4.1308e-164	-4.56839e-163	8.07968e-163	-2.87059e-163	4.85635e-164	-7.18636e-164	-2.18412e-163	-1.06299e-163	3.95926e-163	2.99274e-163	5.47844e-166	7.13097e-163	3.36049e-163	-3.29429e-163	7.13754e-164	1.06456e-162	-2.15178e-163	8.63593e-163	0
-1.08244e-163	-8.80667e-163	1.0456e-163	-1.42705e-162	2.60636e-163	1.47974e-163	8.01977e-164	3.16918e-163	3.12681e-164	-1.06592e-163	-1.84832e-163	-1.43158e-162	4.1308e-164	-4.56839e-163	8.07968e-163	-2.87059e-163	4.85635e-164	-7.18636e-164	-2.18412e-163	-1.06299e-163	3.95926e-163	2.99274e-163	5.47844e-166	7.13097e-163	3.36049e-163	-3.29429e-163	7.13754e-164	1.06456e-162	-2.15178e-163	8.63593e-163	0
-1.08244e-163	-8.80667e-163	1.0456e-163	-1.42705e-162	2.60636e-163	1.47974e-163	8.01977e-164	3.16918e-163	3.12681e-164	-1.06592e-163	-1.84832e-163	-1.43158e-162	4.1308e-164	-4.56839e-163	8.07968e-163	-2.87059e-163	4.85635e-164	-7.18636e-164	-2.18412e-163	-1.06299e-163	3.95926e-163	2.99274e-163	5.47844e-166	7.13097e-163	3.36049e-163	-3.29429e-163	7.13754e-164	1.06456e-162	-2.15178e-163	8.63593e-163	0
-1.08244e-163	-8.80667e-163	1.0456e-163	-1.42705e-162	2.60636e-163	1.47974e-163	8.01977e-164	3.16918e-163	3.12681e-164	-1.06592e-163	-1.84832e-163	-1.43158e-162	4.1308e-164	-4.56839e-163	8.07968e-163	-2.87059e-163	4.85635e-164	-7.18636e-164	-2.18412e-163	-1.06299e-163	3.95926e-163	2.99274e-163	5.47844e-166	7.13097e-163	3.36049e-163	-3.29429e-163	7.13754e-164	1.06456e-162	-2.15178e-163	8.63593e-163	0
-1.08244e-163	-8.80667e-163	1.0456e-163	-1.42705e-162	2.60636e-163	1.47974e-163	8.01977e-164	3.16918e-163	3.12681e-164	-1.06592e-163	-1.84832e-163	-1.43158e-162	4.1308e-164	-4.56839e-163	8.07968e-163	-2.87059e-163	4.85635e-164	-7.18636e-164	-2.18412e-163	-1.06299e-163	3.95926e-163	2.99274e-163	5.47844e-166	7.13097e-163	3.36049e-163	-3.29429e-163	7.13754e-164	1.06456e-162	-2.15178e-163	8.63593e-163	0
-1.08244e-163	-8.80667e-163	1.0456e-163	-1.42705e-162	2.60636e-163	1.47974e-163	8.01977e-164	3.16918e-163	3.12681e-164	-1.06592e-163	-1.84832e-163	-1.43158e-162	4.1308e-164	-4.56839e-163	8.07968e-163	-2.87059e-163	4.85635e-164	-7.18636e-164	-2.18412e-163	-1.06299e-163	3.95926e-163	2.99274e-163	5.47844e-166	7.13097e-163	3.36049e-163	-3.29429e-163	7.13754e-164	1.06456e-162	-2.15178e-163	8.63593e-163	0
-1.08244e-163	-8.80667e-163	1.0456e-163	-1.42705e-162	2.60636e-163	1.47974e-163	8.01977e-164	3.16918e-163	3.12681e-164	-1.06592e-163	-1.84832e-163	-1.43158e-162	4.1308e-164	-4.56839e-163	8.07968e-163	-2.87059e-163	4.85635e-164	-7.18636e-164	-2.18412e-163	-1.06299e-163	3.95926e-163	2.99274e-163	5.47844e-166	7.13097e-163	3.36049e-163	-3.29429e-163	7.13754e-164	1.06456e-162	-2.15178e-163	8.63593e-163	0
-1.08244e-163	-8.80667e-163	1.0456e-163	-1.42705e-162	2.60636e-163	1.47974e-163	8.01977e-164	3.16918e-163	3.12681e-164	-1.06592e-163	-1.84832e-163	-1.43158e-162	4.1308e-164	-4.56839e-163	8.07968e-163	-2.87059e-163	4.85635e-164	-7.18636e-164	-2.18412e-163	-1.06299e-163	3.95926e-163	2.99274e-163	5.47844e-166	7.13097e-163	3.36049e-163	-3.29429e-163	7.13754e-164	1.06456e-162	-2.15178e-163	8.63593e-163	0
-1.08244e-163	-8.80667e-163	1.0456e-163	-1.42705e-162	2.60636e-163	1.47974e-163	8.01977e-164	3.16918e-163	3.12681e-164	-1.06592e-163	-1.84832e-163	-1.43158e-162	4.1308e-164	-4.56839e-163	8.07968e-163	-2.87059e-163	4.85635e-164	-7.18636e-164	-2.18412e-163	-1.06299e-163	3.95926e-163	2.99274e-163	5.47844e-166	7.13097e-163	3.36049e-163	-3.29429e-163	7.13754e-164	1.06456e-162	-2.15178e-163	8.63593e-163	0
-1.08244e-163	-8.80667e-163	1.0456e-163	-1.42705e-162	2.60636e-163	1.47974e-163	8.01977e-164	3.16918e-163	3.12681e-164	-1.06592e-163	-1.84832e-163	-1.43158e-162	4.1308e-164	-4.56839e-163	8.07968e-163	-2.87059e-163	4.85635e-164	-7.18636e-164	-2.18412e-163	-1.06299e-163	3.95926e-163	2.99274e-163	5.47844e-166	7.13097e-163	3.36049e-163	-3.29429e-163	7.13754e-164	1.06456e-162	-2.15178e-163	8.63593e-163	0
-1.08244e-163	-8.80667e-163	1.0456e-163	-1.42705e-162	2.60636e-163	1.47974e-163	8.01977e-164	3.16918e-163	3.12681e-164	-1.06592e-163	-1.84832e-163	-1.43158e-162	4.1308e-164	-4.56839e-163	8.07968e-163	-2.87059e-163	4.85635e-164	-7.18636e-164	-2.18412e-163	-1.06299e-163	3.95926e-163	2.99274e-163	5.47844e-166	7.13097e-163	3.36049e-163	-3.29429e-163	7.13754e-164	1.06456e-162	-2.15178e-163	8.63593e-163	0
-1.08244e-163	-8.80667e-163	1.0456e-163	-1.42705e-162	2.60636e-163	1.47974e-163	8.01977e-164	3.16918e-163	3.12681e-164	-1.06592e-163	-1.84832e-163	-1.43158e-162	4.1308e-164	-4.56839e-163	8.07968e-163	-2.87059e-163	4.85635e-164	-7.18636e-164	-2.18412e-163	-1.06299e-163	3.95926e-163	2.99274e-163	5.47844e-166	7.13097e-163	3.36049e-163	-3.29429e-163	7.13754e-164	1.06456e-162	-2.15178e-163	8.63593e-163	0
-1.08244e-163	-8.80667e-163	1.0456e-163	-1.42705e-162	2.60636e-163	1.47974e-163	8.01977e-164	3.16918e-163	3.12681e-164	-1.06592e-163	-1.84832e-163	-1.43158e-162	4.1308e-164	-4.56839e-163	8.07968e-163	-2.87059e-163	4.85635e-164	-7.18636e-164	-2.18412e-163	-1.06299e-163	3.95926e-163	2.99274e-163	5.47844e-166	7.13097e-163	3.36049e-163	-3.29429e-163	7.13754e-164	1.06456e-162	-2.15178e-163	8.63593e-163	0
-1.08244e-163	-8.80667e-163	1.0456e-163	-1.42705e-162	2.60636e-163	1.47974e-163	8.01977e-164	3.16918e-163	3.12681e-164	-1.06592e-163	-1.84832e-163	-1.43158e-162	4.1308e-164	-4.56839e-163	8.07968e-163	-2.87059e-163	4.85635e-164	-7.18636e-164	-2.18412e-163	-1.06299e-163	3.95926e-163	2.99274e-163	5.47844e-166	7.13097e-163	3.36049e-163	-3.29429e-163	7.13754e-164	1.06456e-162	-2.15178e-163	8.63593e-163	0
-1.08244e-163	-8.80667e-163	1.0456e-163	-1.42705e-162	2.60636e-163	1.47974e-163	8.01977e-164	3.16918e-163	3.12681e-164	-1.06592e-163	-1.84832e-163	-1.43158e-162	4.1308e-164	-4.56839e-163	8.07968e-163	-2.87059e-163	4.85635e-164	-7.18636e-164	-2.18412e-163	-1.06299e-163	3.95926e-163	2.99274e-163	5.47844e-166	7.13097e-163	3.36049e-163	-3.29429e-163	7.13754e-164	1.06456e-162	-2.15178e-163	8.63593e-163	0
-1.08244e-163	-8.80667e-163	1.0456e-163	-1.42705e-162	2.60636e-163	1.47974e-163	8.01977e-164	3.16918e-163	3.12681e-164	-1.06592e-163	-1.84832e-163	-1.43158e-162	4.1308e-164	-4.56839e-163	8.07968e-163	-2.87059e-163	4.85635e-164	-7.18636e-164	-2.18412e-163	-1.06299e-163	3.95926e-163	2.99274e-163	5.47844e-166	7.13097e-163	3.36049e-163	-3.29429e-163	7.13754e-164	1.06456e-162	-2.15178e-163	8.63593e-163	0
-1.08244e-163	-8.80667e-163	1.0456e-163	-1.42705e-162	2.60636e-163	1.47974e-163	8.01977e-164	3.16918e-163	3.12681e-164	-1.06592e-163	-1.84832e-163	-1.43158e-162	4.1308e-164	-4.56839e-163	8.07968e-163	-2.87059e-163	4.85635e-164	-7.18636e-164	-2.18412e-163	-1.06299e-163	3.95926e-163	2.99274e-163	5.47844e-166	7.13097e-163	3.36049e-163	-3.29429e-163	7.13754e-164	1.06456e-162	-2.15178e-163	8.63593e-163	0
-1.08244e-163	-8.80667e-163	1.0456e-163	-1.42705e-162	2.60636e-163	1.47974e-163	8.01977e-164	3.16918e-163	3.12681e-164	-1.06592e-163	-1.84832e-163	-1.43158e-162	4.1308e-164	-4.56839e-163	8.07968e-163	-2.87059e-163	4.85635e-164	-7.18636e-164	-2.18412e-163	-1.06299e-163	3.95926e-163	2.99274e-163	5.47844e-166	7.13097e-163	3.36049e-163	-3.29429e-163	7.13754e-164	1.06456e-162	-2.15178e-163	8.63593e-163	0
-1.08244e-163	-8.80667e-163	1.0456e-163	-1.42705e-162	2.60636e-163	1.47974e-163	8.01977e-164	3.16918e-163	3.12681e-164	-1.06592e-163	-1.84832e-163	-1.43158e-162	4.1308e-164	-4.56839e-163	8.07968e-163	-2.87059e-163	4.85635e-164	-7.18636e-164	-2.18412e-163	-1.06299e-163	3.95926e-163	2.99274e-163	5.47844e-166	7.13097e-163	3.36049e-163	-3.29429e-163	7.13754e-164	1.06456e-162	-2.15178e-163	8.63593e-163	0
-1.08244e-163	-8.80667e-163	1.0456e-163	-1.42705e-162	2.60636e-163	1.47974e-163	8.01977e-164	3.16918e-163	3.12681e-164	-1.06592e-163	-1.84832e-163	-1.43158e-162	4.1308e-164	-4.56839e-163	8.07968e-163	-2.87059e-163	4.85635e-164	-7.18636e-164	-2.18412e-163	-1.06299e-163	3.95926e-163	2.99274e-163	5.47844e-166	7.13097e-163	3.36049e-163	-3.29429e-163	7.13754e-164	1.06456e-162	-2.15178e-163	8.63593e-163	0
-1.08244e-163	-8.80667e-163	1.0456e-163	-1.42705e-162	2.60636e-163	1.47974e-163	8.01977e-164	3.16918e-163	3.12681e-164	-1.06592e-163	-1.84832e-163	-1.43158e-162	4.1308e-164	-4.56839e-163	8.07968e-163	-2.87059e-163	4.85635e-164	-7.18636e-164	-2.18412e-163	-1.06299e-163	3.95926e-163	2.99274e-163	5.47844e-166	7.13097e-163	3.36049e-163	-3.29429e-163	7.13754e-164	1.06456e-162	-2.15178e-163	8.63593e-163	0
-1.08244e-163	-8.80667e-163	1.0456e-163	-1.42705e-162	2.60636e-163	1.47974e-163	8.01977e-164	3.16918e-163	3.12681e-164	-1.06592e-163	-1.84832e-163	-1.43158e-162	4.1308e-164	-4.56839e-163	8.07968e-163	-2.87059e-163	4.85635e-164	-7.18636e-164	-2.18412e-163	-1.06299e-163	3.95926e-163	2.99274e-163	5.47844e-166	7.13097e-163	3.36049e-163	-3.29429e-163	7.13754e-164	1.06456e-162	-2.15178e-163	8.63593e-163	0
-1.08244e-163	-8.80667e-163	1.0456e-163	-1.42705e-162	2.60636e-163	1.47974e-163	8.01977e-164	3.16918e-163	3.12681e-164	-1.06592e-163	-1.84832e-163	-1.43158e-162	4.1308e-164	-4.56839e-163	8.07968e-163	-2.87059e-163	4.85635e-164	-7.18636e-164	-2.18412e-163	-1.06299e-163	3.95926e-163	2.99274e-163	5.47844e-166	7.13097e-163	3.36049e-163	-3.29429e-163	7.13754e-164	1.06456e-162	-2.15178e-163	8.63593e-163	0
-1.08244e-163	-8.80667e-163	1.0456e-163	-1.42705e-162	2.60636e-163	1.47974e-163	8.01977e-164	3.16918e-163	3.12681e-164	-1.06592e-163	-1.84832e-163	-1.43158e-162	4.1308e-164	-4.56839e-163	8.07968e-163	-2.87059e-163	4.85635e-164	-7.18636e-164	-2.18412e-163	-1.06299e-163	3.95926e-163	2.99274e-163	5.47844e-166	7.13097e-163	3.36049e-163	-3.29429e-163	7.13754e-164	1.06456e-162	-2.15178e-163	8.63593e-163	0
-1.08244e-163	-8.80667e-163	1.0456e-163	-1.42705e-162	2.60636e-163	1.47974e-163	8.01977e-164	3.16918e-163	3.12681e-164	-1.06592e-163	-1.84832e-163	-1.43158e-162	4.1308e-164	-4.56839e-163	8.07968e-163	-2.87059e-163	4.85635e-164	-7.18636e-164	-2.18412e-163	-1.06299e-163	3.95926e-163	2.99274e-163	5.47844e-166	7.13097e-163	3.36049e-163	-3.29429e-163	7.13754e-164	1.06456e-162	-2.15178e-163	8.63593e-163	0
-1.08244e-163	-8.80667e-163	1.0456e-163	-1.42705e-162	2.60636e-163	1.47974e-163	8.01977e-164	3.16918e-163	3.12681e-164	-1.06592e-163	-1.84832e-163	-1.43158e-162	4.1308e-164	-4.56839e-163	8.07968e-163	-2.87059e-163	4.85635e-164	-7.18636e-164	-2.18412e-163	-1.06299e-163	3.95926e-163	2.99274e-163	5.47844e-166	7.13097e-163	3.36049e-163	-3.29429e-163	7.13754e-164	1.06456e-162	-2.15178e-163	8.63593e-163	0
-1.08244e-163	-8.80667e-163	1.0456e-163	-1.42705e-162	2.60636e-163	1.47974e-163	8.01977e-164	3.16918e-163	3.12681e-164	-1.06592e-163	-1.84832e-163	-1.43158e-162	4.1308e-164	-4.56839e-163	8.07968e-163	-2.87059e-163	4.85635e-164	-7.18636e-164	-2.18412e-163	-1.06299e-163	3.95926e-163	2.99274e-163	5.47844e-166	7.13097e-163	3.36049e-163	-3.29429e-163	7.13754e-164	1.06456e-162	-2.15178e-163	8.63593e-163	0
-1.08244e-163	-8.80667e-163	1.0456e-163	-1.42705e-162	2.60636e-163	1.47974e-163	8.01977e-164	3.16918e-163	3.12681e-164	-1.06592e-163	-1.84832e-163	-1.43158e-162	4.1308e-164	-4.56839e-163	8.07968e-163	-2.87059e-163	4.85635e-164	-7.18636e-164	-2.18412e-163	-1.06299e-163	3.95926e-163	2.99274e-163	5.47844e-166	7.13097e-163	3.36049e-163	-3.29429e-163	7.13754e-164	1.06456e-162	-2.15178e-163	8.63593e-163	0
-1.08244e-163	-8.80667e-163	1.0456e-163	-1.42705e-162	2.60636e-163	1.47974e-163	8.01977e-164	3.16918e-163	3.12681e-164	-1.06592e-163	-1.84832e-163	-1.43158e-162	4.1308e-164	-4.56839e-163	8.07968e-163	-2.87059e-163	4.85635e-164	-7.18636e-164	-2.18412e-163	-1.06299e-163	3.95926e-163	2.99274e-163	5.47844e-166	7.13097e-163	3.36049e-163	-3.29429e-163	7.13754e-164	1.06456e-162	-2.15178e-163	8.63593e-163	0
-1.08244e-163	-8.80667e-163	1.0456e-163	-1.42705e-162	2.60636e-163	1.47974e-163	8.01977e-164	3.16918e-163	3.12681e-164	-1.06592e-163	-1.84832e-163	-1.43158e-162	4.1308e-164	-4.56839e-163	8.07968e-163	-2.87059e-163	4.85635e-164	-7.18636e-164	-2.18412e-163	-1.06299e-163	3.95926e-163	2.99274e-163	5.47844e-166	7.13097e-163	3.36049e-163	-3.29429e-163	7.13754e-164	1.06456e-162	-2.15178e-163	8.63593e-163	0
-1.08244e-163	-8.80667e-163	1.0456e-163	-1.42705e-162	2.60636e-163	1.47974e-163	8.01977e-164	3.16918e-163	3.12681e-164	-1.06592e-163	-1.84832e-163	-1.43158e-162	4.1308e-164	-4.56839e-163	8.07968e-163	-2.87059e-163	4.85635e-164	-7.18636e-164	-2.18412e-163	-1.06299e-163	3.95926e-163	2.99274e-163	5.47844e-166	7.13097e-163	3.36049e-163	-3.29429e-163	7.13754e-164	1.06456e-162	-2.15178e-163	8.63593e-163	0
-1.08244e-163	-8.80667e-163	1.0456e-163	-1.42705e-162	2.60636e-163	1.47974e-163	8.01977e-164	3.16918e-163	3.12681e-164	-1.06592e-163	-1.84832e-163	-1.43158e-162	4.1308e-164	-4.56839e-163	8.07968e-163	-2.87059e-163	4.85635e-164	-7.18636e-164	-2.18412e-163	-1.06299e-163	3.95926e-163	2.99274e-163	5.47844e-166	7.13097e-163	3.36049e-163	-3.29429e-163	7.13754e-164	1.06456e-162	-2.15178e-163	8.63593e-163	0
-1.08244e-163	-8.80667e-163	1.0456e-163	-1.42705e-162	2.60636e-163	1.47974e-163	8.01977e-164	3.16918e-163	3.12681e-164	-1.06592e-163	-1.84832e-163	-1.43158e-162	4.1308e-164	-4.56839e-163	8.07968e-163	-2.87059e-163	4.85635e-164	-7.18636e-164	-2.18412e-163	-1.06299e-163	3.95926e-163	2.99274e-163	5.47844e-166	7.13097e-163	3.36049e-163	-3.29429e-163	7.13754e-164	1.06456e-162	-2.15178e-163	8.63593e-163	0
-1.08244e-163	-8.80667e-163	1.0456e-163	-1.42705e-162	2.60636e-163	1.47974e-163	8.01977e-164	3.16918e-163	3.12681e-164	-1.06592e-163	-1.84832e-163	-1.43158e-162	4.1308e-164	-4.56839e-163	8.07968e-163	-2.87059e-163	4.85635e-164	-7.18636e-164	-2.18412e-163	-1.06299e-163	3.95926e-163	2.99274e-163	5.47844e-166	7.13097e-163	3.36049e-163	-3.29429e-163	7.13754e-164	1.06456e-162	-2.15178e-163	8.63593e-163	0
-1.08244e-163	-8.80667e-163	1.0456e-163	-1.42705e-162	2.60636e-163	1.47974e-163	8.01977e-164	3.16918e-163	3.12681e-164	-1.06592e-163	-1.84832e-163	-1.43158e-162	4.1308e-164	-4.56839e-163	8.07968e-163	-2.87059e-163	4.85635e-164	-7.18636e-164	-2.18412e-163	-1.06299e-163	3.95926e-163	2.99274e-163	5.47844e-166	7.13097e-163	3.36049e-163	-3.29429e-163	7.13754e-164	1.06456e-162	-2.15178e-163	8.63593e-163	0
-1.08244e-163	-8.80667e-163	1.0456e-163	-1.42705e-162	2.60636e-163	1.47974e-163	8.01977e-164	3.16918e-163	3.12681e-164	-1.06592e-163	-1.84832e-163	-1.43158e-162	4.1308e-164	-4.56839e-163	8.07968e-163	-2.87059e-163	4.85635e-164	-7.18636e-164	-2.18412e-163	-1.06299e-163	3.95926e-163	2.99274e-163	5.47844e-166	7.13097e-163	3.36049e-163	-3.29429e-163	7.13754e-164	1.06456e-162	-2.15178e-163	8.63593e-163	0
-1.08244e-163	-8.80667e-163	1.0456e-163	-1.42705e-162	2.60636e-163	1.47974e-163	8.01977e-164	3.16918e-163	3.12681e-164	-1.06592e-163	-1.84832e-163	-1.43158e-162	4.1308e-164	-4.56839e-163	8.07968e-163	-2.87059e-163	4.85635e-164	-7.18636e-164	-2.18412e-163	-1.06299e-163	3.95926e-163	2.99274e-163	5.47844e-166	7.13097e-163	3.36049e-163	-3.29429e-163	7.13754e-164	1.06456e-162	-2.15178e-163	8.63593e-163	0
-1.08244e-163	-8.80667e-163	1.0456e-163	-1.42705e-162	2.60636e-163	1.47974e-163	8.01977e-164	3.16918e-163	3.12681e-164	-1.06592e-163	-1.84832e-163	-1.43158e-162	4.1308e-164	-4.56839e-163	8.07968e-163	-2.87059e-163	4.85635e-164	-7.18636e-164	-2.18412e-163	-1.06299e-163	3.95926e-163	2.99274e-163	5.47844e-166	7.13097e-163	3.36049e-163	-3.29429e-163	7.13754e-164	1.06456e-162	-2.15178e-163	8.63593e-163	0
-1.08244e-163	-8.80667e-163	1.0456e-163	-1.42705e-162	2.60636e-163	1.47974e-163	8.01977e-164	3.16918e-163	3.12681e-164	-1.06592e-163	-1.84832e-163	-1.43158e-162	4.1308e-164	-4.56839e-163	8.07968e-163	-2.87059e-163	4.85635e-164	-7.18636e-164	-2.18412e-163	-1.06299e-163	3.95926e-163	2.99274e-163	5.47844e-166	7.13097e-163	3.36049e-163	-3.29429e-163	7.13754e-164	1.06456e-162	-2.15178e-163	8.63593e-163	0
-1.08244e-163	-8.80667e-163	1.0456e-163	-1.42705e-162	2.60636e-163	1.47974e-163	8.01977e-164	3.16918e-163	3.12681e-164	-1.06592e-163	-1.84832e-163	-1.43158e-162	4.1308e-164	-4.56839e-163	8.07968e-163	-2.87059e-163	4.85635e-164	-7.18636e-164	-2.18412e-163	-1.06299e-163	3.95926e-163	2.99274e-163	5.47844e-166	7.13097e-163	3.36049e-163	-3.29429e-163	7.13754e-164	1.06456e-162	-2.15178e-163	8.63593e-163	0
-1.08244e-163	-8.80667e-163	1.0456e-163	-1.42705e-162	2.60636e-163	1.47974e-163	8.01977e-164	3.16918e-163	3.12681e-164	-1.06592e-163	-1.84832e-163	-1.43158e-162	4.1308e-164	-4.56839e-163	8.07968e-163	-2.87059e-163	4.85635e-164	-7.18636e-164	-2.18412e-163	-1.06299e-163	3.95926e-163	2.99274e-163	5.47844e-166	7.13097e-163	3.36049e-163	-3.29429e-163	7.13754e-164	1.06456e-162	-2.15178e-163	8.63593e-163	0
-1.08244e-163	-8.80667e-163	1.0456e-163	-1.42705e-162	2.60636e-163	1.47974e-163	8.01977e-164	3.16918e-163	3.12681e-164	-1.06592e-163	-1.84832e-163	-1.43158e-162	4.1308e-164	-4.56839e-163	8.07968e-163	-2.87059e-163	4.85635e-164	-7.18636e-164	-2.18412e-163	-1.06299e-163	3.95926e-163	2.99274e-163	5.47844e-166	7.13097e-163	3.36049e-163	-3.29429e-163	7.13754e-164	1.06456e-162	-2.15178e-163	8.63593e-163	0
-1.08244e-163	-8.80667e-163	1.0456e-163	-1.42705e-162	2.60636e-163	1.47974e-163	8.01977e-164	3.16918e-163	3.12681e-164	-1.06592e-163	-1.84832e-163	-1.43158e-162	4.1308e-164	-4.56839e-163	8.07968e-163	-2.87059e-163	4.85635e-164	-7.18636e-164	-2.18412e-163	-1.06299e-163	3.95926e-163	2.99274e-163	5.47844e-166	7.13097e-163	3.36049e-163	-3.29429e-163	7.13754e-164	1.06456e-162	-2.15178e-163	8.63593e-163	0
-1.08244e-163	-8.80667e-163	1.0456e-163	-1.42705e-162	2.60636e-163	1.47974e-163	8.01977e-164	3.16918e-163	3.12681e-164	-1.06592e-163	-1.84832e-163	-1.43158e-162	4.1308e-164	-4.56839e-163	8.07968e-163	-2.87059e-163	4.85635e-164	-7.18636e-164	-2.18412e-163	-1.06299e-163	3.95926e-163	2.99274e-163	5.47844e-166	7.13097e-163	3.36049e-163	-3.29429e-163	7.13754e-164	1.06456e-162	-2.15178e-163	8.63593e-163	0
-1.08244e-163	-8.80667e-163	1.0456e-163	-1.42705e-162	2.60636e-163	1.47974e-163	8.01977e-164	3.16918e-163	3.12681e-164	-1.06592e-163	-1.84832e-163	-1.43158e-162	4.1308e-164	-4.56839e-163	8.07968e-163	-2.87059e-163	4.85635e-164	-7.18636e-164	-2.18412e-163	-1.06299e-163	3.95926e-163	2.99274e-163	5.47844e-166	7.13097e-163	3.36049e-163	-3.29429e-163	7.13754e-164	1.06456e-162	-2.15178e-163	8.63593e-163	0
-1.08244e-163	-8.80667e-163	1.0456e-163	-1.42705e-162	2.60636e-163	1.47974e-163	8.01977e-164	3.16918e-163	3.12681e-164	-1.06592e-163	-1.84832e-163	-1.43158e-162	4.1308e-164	-4.56839e-163	8.07968e-163	-2.87059e-163	4.85635e-164	-7.18636e-164	-2.18412e-163	-1.06299e-163	3.95926e-163	2.99274e-163	5.47844e-166	7.13097e-163	3.36049e-163	-3.29429e-163	7.13754e-164	1.06456e-162	-2.15178e-163	8.63593e-163	0
-1.08244e-163	-8.80667e-163	1.0456e-163	-1.42705e-162	2.60636e-163	1.47974e-163	8.01977e-164	3.16918e-163	3.12681e-164	-1.06592e-163	-1.84832e-163	-1.43158e-162	4.1308e-164	-4.56839e-163	8.07968e-163	-2.87059e-163	4.85635e-164	-7.18636e-164	-2.18412e-163	-1.06299e-163	3.95926e-163	2.99274e-163	5.47844e-166	7.13097e-163	3.36049e-163	-3.29429e-163	7.13754e-164	1.06456e-162	-2.15178e-163	8.63593e-163	0
-1.08244e-163	-8.80667e-163	1.0456e-163	-1.42705e-162	2.60636e-163	1.47974e-163	8.01977e-164	3.16918e-163	3.12681e-164	-1.06592e-163	-1.84832e-163	-1.43158e-162	4.1308e-164	-4.56839e-163	8.07968e-163	-2.87059e-163	4.85635e-164	-7.18636e-164	-2.18412e-163	-1.06299e-163	3.95926e-163	2.99274e-163	5.47844e-166	7.13097e-163	3.36049e-163	-3.29429e-163	7.13754e-164	1.06456e-162	-2.15178e-163	8.63593e-163	0
-1.08244e-163	-8.80667e-163	1.0456e-163	-1.42705e-162	2.60636e-163	1.47974e-163	8.01977e-164	3.16918e-163	3.12681e-164	-1.06592e-163	-1.84832e-163	-1.43158e-162	4.1308e-164	-4.56839e-163	8.07968e-163	-2.87059e-163	4.85635e-164	-7.18636e-164	-2.18412e-163	-1.06299e-163	3.95926e-163	2.99274e-163	5.47844e-166	7.13097e-163	3.36049e-163	-3.29429e-163	7.13754e-164	1.06456e-162	-2.15178e-163	8.63593e-163	0
-1.08244e-163	-8.80667e-163	1.0456e-163	-1.42705e-162	2.60636e-163	1.47974e-163	8.01977e-164	3.16918e-163	3.12681e-164	-1.06592e-163	-1.84832e-163	-1.43158e-162	4.1308e-164	-4.56839e-163	8.07968e-163	-2.87059e-163	4.85635e-164	-7.18636e-164	-2.18412e-163	-1.06299e-163	3.95926e-163	2.99274e-163	5.47844e-166	7.13097e-163	3.36049e-163	-3.29429e-163	7.13754e-164	1.06456e-162	-2.15178e-163	8.63593e-163	0
-1.08244e-163	-8.80667e-163	1.0456e-163	-1.42705e-162	2.60636e-163	1.47974e-163	8.01977e-164	3.16918e-163	3.12681e-164	-1.06592e-163	-1.84832e-163	-1.43158e-162	4.1308e-164	-4.56839e-163	8.07968e-163	-2.87059e-163	4.85635e-164	-7.18636e-164	-2.18412e-163	-1.06299e-163	3.95926e-163	2.99274e-163	5.47844e-166	7.13097e-163	3.36049e-163	-3.29429e-163	7.13754e-164	1.06456e-162	-2.15178e-163	8.63593e-163	0
-1.08244e-163	-8.80667e-163	1.0456e-163	-1.42705e-162	2.60636e-163	1.47974e-163	8.01977e-164	3.16918e-163	3.12681e-164	-1.06592e-163	-1.84832e-163	-1.43158e-162	4.1308e-164	-4.56839e-163	8.07968e-163	-2.87059e-163	4.85635e-164	-7.18636e-164	-2.18412e-163	-1.06299e-163	3.95926e-163	2.99274e-163	5.47844e-166	7.13097e-163	3.36049e-163	-3.29429e-163	7.13754e-164	1.06456e-162	-2.15178e-163	8.63593e-163	0
-1.08244e-163	-8.80667e-163	1.0456e-163	-1.42705e-162	2.60636e-163	1.47974e-163	8.01977e-164	3.16918e-163	3.12681e-164	-1.06592e-163	-1.84832e-163	-1.43158e-162	4.1308e-164	-4.56839e-163	8.07968e-163	-2.87059e-163	4.85635e-164	-7.18636e-164	-2.18412e-163	-1.06299e-163	3.95926e-163	2.99274e-163	5.47844e-166	7.13097e-163	3.36049e-163	-3.29429e-163	7.13754e-164	1.06456e-162	-2.15178e-163	8.63593e-163	0
-1.08244e-163	-8.80667e-163	1.0456e-163	-1.42705e-162	2.60636e-163	1.47974e-163	8.01977e-164	3.16918e-163	3.12681e-164	-1.06592e-163	-1.84832e-163	-1.43158e-162	4.1308e-164	-4.56839e-163	8.07968e-163	-2.87059e-163	4.85635e-164	-7.18636e-164	-2.18412e-163	-1.06299e-163	3.95926e-163	2.99274e-163	5.47844e-166	7.13097e-163	3.36049e-163	-3.29429e-163	7.13754e-164	1.06456e-162	-2.15178e-163	8.63593e-163	0
-1.08244e-163	-8.80667e-163	1.0456e-163	-1.42705e-162	2.60636e-163	1.47974e-163	8.01977e-164	3.16918e-163	3.12681e-164	-1.06592e-163	-1.84832e-163	-1.43158e-162	4.1308e-164	-4.56839e-163	8.07968e-163	-2.87059e-163	4.85635e-164	-7.18636e-164	-2.18412e-163	-1.06299e-163	3.95926e-163	2.99274e-163	5.47844e-166	7.13097e-163	3.36049e-163	-3.29429e-163	7.13754e-164	1.06456e-162	-2.15178e-163	8.63593e-163	0
-1.08244e-163	-8.80667e-163	1.0456e-163	-1.42705e-162	2.60636e-163	1.47974e-163	8.01977e-164	3.16918e-163	3.12681e-164	-1.06592e-163	-1.84832e-163	-1.43158e-162	4.1308e-164	-4.56839e-163	8.07968e-163	-2.87059e-163	4.85635e-164	-7.18636e-164	-2.18412e-163	-1.06299e-163	3.95926e-163	2.99274e-163	5.47844e-166	7.13097e-163	3.36049e-163	-3.29429e-163	7.13754e-164	1.06456e-162	-2.15178e-163	8.63593e-163	0
-1.08244e-163	-8.80667e-163	1.0456e-163	-1.42705e-162	2.60636e-163	1.47974e-163	8.01977e-164	3.16918e-163	3.12681e-164	-1.06592e-163	-1.84832e-163	-1.43158e-162	4.1308e-164	-4.56839e-163	8.07968e-163	-2.87059e-163	4.85635e-164	-7.18636e-164	-2.18412e-163	-1.06299e-163	3.95926e-163	2.99274e-163	5.47844e-166	7.13097e-163	3.36049e-163	-3.29429e-163	7.13754e-164	1.06456e-162	-2.15178e-163	8.63593e-163	0
-1.08244e-163	-8.80667e-163	1.0456e-163	-1.42705e-162	2.60636e-163	1.47974e-163	8.01977e-164	3.16918e-163	3.12681e-164	-1.06592e-163	-1.84832e-163	-1.43158e-162	4.1308e-164	-4.56839e-163	8.07968e-163	-2.87059e-163	4.85635e-164	-7.18636e-164	-2.18412e-163	-1.06299e-163	3.95926e-163	2.99274e-163	5.47844e-166	7.13097e-163	3.36049e-163	-3.29429e-163	7.13754e-164	1.06456e-162	-2.15178e-163	8.63593e-163	0
-1.08244e-163	-8.80667e-163	1.0456e-163	-1.42705e-162	2.60636e-163	1.47974e-163	8.01977e-164	3.16918e-163	3.12681e-164	-1.06592e-163	-1.84832e-163	-1.43158e-162	4.1308e-164	-4.56839e-163	8.07968e-163	-2.87059e-163	4.85635e-164	-7.18636e-164	-2.18412e-163	-1.06299e-163	3.95926e-163	2.99274e-163	5.47844e-166	7.13097e-163	3.36049e-163	-3.29429e-163	7.13754e-164	1.06456e-162	-2.15178e-163	8.63593e-163	0
-1.08244e-163	-8.80667e-163	1.0456e-163	-1.42705e-162	2.60636e-163	1.47974e-163	8.01977e-164	3.16918e-163	3.12681e-164	-1.06592e-163	-1.84832e-163	-1.43158e-162	4.1308e-164	-4.56839e-163	8.07968e-163	-2.87059e-163	4.85635e-164	-7.18636e-164	-2.18412e-163	-1.06299e-163	3.95926e-163	2.99274e-163	5.47844e-166	7.13097e-163	3.36049e-163	-3.29429e-163	7.13754e-164	1.06456e-162	-2.15178e-163	8.63593e-163	0
-1.08244e-163	-8.80667e-163	1.0456e-163	-1.42705e-162	2.60636e-163	1.47974e-163	8.01977e-164	3.16918e-163	3.12681e-164	-1.06592e-163	-1.84832e-163	-1.43158e-162	4.1308e-164	-4.56839e-163	8.07968e-163	-2.87059e-163	4.85635e-164	-7.18636e-164	-2.18412e-163	-1.06299e-163	3.95926e-163	2.99274e-163	5.47844e-166	7.13097e-163	3.36049e-163	-3.29429e-163	7.13754e-164	1.06456e-162	-2.15178e-163	8.63593e-163	0
-1.08244e-163	-8.80667e-163	1.0456e-163	-1.42705e-162	2.60636e-163	1.47974e-163	8.01977e-164	3.16918e-163	3.12681e-164	-1.06592e-163	-1.84832e-163	-1.43158e-162	4.1308e-164	-4.56839e-163	8.07968e-163	-2.87059e-163	4.85635e-164	-7.18636e-164	-2.18412e-163	-1.06299e-163	3.95926e-163	2.99274e-163	5.47844e-166	7.13097e-163	3.36049e-163	-3.29429e-163	7.13754e-164	1.06456e-162	-2.15178e-163	8.63593e-163	0
-1.08244e-163	-8.80667e-163	1.0456e-163	-1.42705e-162	2.60636e-163	1.47974e-163	8.01977e-164	3.16918e-163	3.12681e-164	-1.06592e-163	-1.84832e-163	-1.43158e-162	4.1308e-164	-4.56839e-163	8.07968e-163	-2.87059e-163	4.85635e-164	-7.18636e-164	-2.18412e-163	-1.06299e-163	3.95926e-163	2.99274e-163	5.47844e-166	7.13097e-163	3.36049e-163	-3.29429e-163	7.13754e-164	1.06456e-162	-2.15178e-163	8.63593e-163	0
-1.08244e-163	-8.80667e-163	1.0456e-163	-1.42705e-162	2.60636e-163	1.47974e-163	8.01977e-164	3.16918e-163	3.12681e-164	-1.06592e-163	-1.84832e-163	-1.43158e-162	4.1308e-164	-4.56839e-163	8.07968e-163	-2.87059e-163	4.85635e-164	-7.18636e-164	-2.18412e-163	-1.06299e-163	3.95926e-163	2.99274e-163	5.47844e-166	7.13097e-163	3.36049e-163	-3.29429e-163	7.13754e-164	1.06456e-162	-2.15178e-163	8.63593e-163	0
-1.08244e-163	-8.80667e-163	1.0456e-163	-1.42705e-162	2.60636e-163	1.47974e-163	8.01977e-164	3.16918e-163	3.12681e-164	-1.06592e-163	-1.84832e-163	-1.43158e-162	4.1308e-164	-4.56839e-163	8.07968e-163	-2.87059e-163	4.85635e-164	-7.18636e-164	-2.18412e-163	-1.06299e-163	3.95926e-163	2.99274e-163	5.47844e-166	7.13097e-163	3.36049e-163	-3.29429e-163	7.13754e-164	1.06456e-162	-2.15178e-163	8.63593e-163	0
-1.08244e-163	-8.80667e-163	1.0456e-163	-1.42705e-162	2.60636e-163	1.47974e-163	8.01977e-164	3.16918e-163	3.12681e-164	-1.06592e-163	-1.84832e-163	-1.43158e-162	4.1308e-164	-4.56839e-163	8.07968e-163	-2.87059e-163	4.85635e-164	-7.18636e-164	-2.18412e-163	-1.06299e-163	3.95926e-163	2.99274e-163	5.47844e-166	7.13097e-163	3.36049e-163	-3.29429e-163	7.13754e-164	1.06456e-162	-2.15178e-163	8.63593e-163	0
-1.08244e-163	-8.80667e-163	1.0456e-163	-1.42705e-162	2.60636e-163	1.47974e-163	8.01977e-164	3.16918e-163	3.12681e-164	-1.06592e-163	-1.84832e-163	-1.43158e-162	4.1308e-164	-4.56839e-163	8.07968e-163	-2.87059e-163	4.85635e-164	-7.18636e-164	-2.18412e-163	-1.06299e-163	3.95926e-163	2.99274e-163	5.47844e-166	7.13097e-163	3.36049e-163	-3.29429e-163	7.13754e-164	1.06456e-162	-2.15178e-163	8.63593e-163	0
-1.08244e-163	-8.80667e-163	1.0456e-163	-1.42705e-162	2.60636e-163	1.47974e-163	8.01977e-164	3.16918e-163	3.12681e-164	-1.06592e-163	-1.84832e-163	-1.43158e-162	4.1308e-164	-4.56839e-163	8.07968e-163	-2.87059e-163	4.85635e-164	-7.18636e-164	-2.18412e-163	-1.06299e-163	3.95926e-163	2.99274e-163	5.47844e-166	7.13097e-163	3.36049e-163	-3.29429e-163	7.13754e-164	1.06456e-162	-2.15178e-163	8.63593e-163	0
-1.08244e-163	-8.80667e-163	1.0456e-163	-1.42705e-162	2.60636e-163	1.47974e-163	8.01977e-164	3.16918e-163	3.12681e-164	-1.06592e-163	-1.84832e-163	-1.43158e-162	4.1308e-164	-4.56839e-163	8.07968e-163	-2.87059e-163	4.85635e-164	-7.18636e-164	-2.18412e-163	-1.06299e-163	3.95926e-163	2.99274e-163	5.47844e-166	7.13097e-163	3.36049e-163	-3.29429e-163	7.13754e-164	1.06456e-162	-2.15178e-163	8.63593e-163	0
-1.08244e-163	-8.80667e-163	1.0456e-163	-1.42705e-162	2.60636e-163	1.47974e-163	8.01977e-164	3.16918e-163	3.12681e-164	-1.06592e-163	-1.84832e-163	-1.43158e-162	4.1308e-164	-4.56839e-163	8.07968e-163	-2.87059e-163	4.85635e-164	-7.18636e-164	-2.18412e-163	-1.06299e-163	3.95926e-163	2.99274e-163	5.47844e-166	7.13097e-163	3.36049e-163	-3.29429e-163	7.13754e-164	1.06456e-162	-2.15178e-163	8.63593e-163	0
-1.08244e-163	-8.80667e-163	1.0456e-163	-1.42705e-162	2.60636e-163	1.47974e-163	8.01977e-164	3.16918e-163	3.12681e-164	-1.06592e-163	-1.84832e-163	-1.43158e-162	4.1308e-164	-4.56839e-163	8.07968e-163	-2.87059e-163	4.85635e-164	-7.18636e-164	-2.18412e-163	-1.06299e-163	3.95926e-163	2.99274e-163	5.47844e-166	7.13097e-163	3.36049e-163	-3.29429e-163	7.13754e-164	1.06456e-162	-2.15178e-163	8.63593e-163	0
-1.08244e-163	-8.80667e-163	1.0456e-163	-1.42705e-162	2.60636e-163	1.47974e-163	8.01977e-164	3.16918e-163	3.12681e-164	-1.06592e-163	-1.84832e-163	-1.43158e-162	4.1308e-164	-4.56839e-163	8.07968e-163	-2.87059e-163	4.85635e-164	-7.18636e-164	-2.18412e-163	-1.06299e-163	3.95926e-163	2.99274e-163	5.47844e-166	7.13097e-163	3.36049e-163	-3.29429e-163	7.13754e-164	1.06456e-162	-2.15178e-163	8.63593e-163	0
-1.08244e-163	-8.80667e-163	1.0456e-163	-1.42705e-162	2.60636e-163	1.47974e-163	8.01977e-164	3.16918e-163	3.12681e-164	-1.06592e-163	-1.84832e-163	-1.43158e-162	4.1308e-164	-4.56839e-163	8.07968e-163	-2.87059e-163	4.85635e-164	-7.18636e-164	-2.18412e-163	-1.06299e-163	3.95926e-163	2.99274e-163	5.47844e-166	7.13097e-163	3.36049e-163	-3.29429e-163	7.13754e-164	1.06456e-162	-2.15178e-163	8.63593e-163	0
-1.08244e-163	-8.80667e-163	1.0456e-163	-1.42705e-162	2.60636e-163	1.47974e-163	8.01977e-164	3.16918e-163	3.12681e-164	-1.06592e-163	-1.84832e-163	-1.43158e-162	4.1308e-164	-4.56839e-163	8.07968e-163	-2.87059e-163	4.85635e-164	-7.18636e-164	-2.18412e-163	-1.06299e-163	3.95926e-163	2.99274e-163	5.47844e-166	7.13097e-163	3.36049e-163	-3.29429e-163	7.13754e-164	1.06456e-162	-2.15178e-163	8.63593e-163	0
-1.08244e-163	-8.80667e-163	1.0456e-163	-1.42705e-162	2.60636e-163	1.47974e-163	8.01977e-164	3.16918e-163	3.12681e-164	-1.06592e-163	-1.84832e-163	-1.43158e-162	4.1308e-164	-4.56839e-163	8.07968e-163	-2.87059e-163	4.85635e-164	-7.18636e-164	-2.18412e-163	-1.06299e-163	3.95926e-163	2.99274e-163	5.47844e-166	7.13097e-163	3.36049e-163	-3.29429e-163	7.13754e-164	1.06456e-162	-2.15178e-163	8.63593e-163	0
-1.08244e-163	-8.80667e-163	1.0456e-163	-1.42705e-162	2.60636e-163	1.47974e-163	8.01977e-164	3.16918e-163	3.12681e-164	-1.06592e-163	-1.84832e-163	-1.43158e-162	4.1308e-164	-4.56839e-163	8.07968e-163	-2.87059e-163	4.85635e-164	-7.18636e-164	-2.18412e-163	-1.06299e-163	3.95926e-163	2.99274e-163	5.47844e-166	7.13097e-163	3.36049e-163	-3.29429e-163	7.13754e-164	1.06456e-162	-2.15178e-163	8.63593e-163	0
-1.08244e-163	-8.80667e-163	1.0456e-163	-1.42705e-162	2.60636e-163	1.47974e-163	8.01977e-164	3.16918e-163	3.12681e-164	-1.06592e-163	-1.84832e-163	-1.43158e-162	4.1308e-164	-4.56839e-163	8.07968e-163	-2.87059e-163	4.85635e-164	-7.18636e-164	-2.18412e-163	-1.06299e-163	3.95926e-163	2.99274e-163	5.47844e-166	7.13097e-163	3.36049e-163	-3.29429e-163	7.13754e-164	1.06456e-162	-2.15178e-163	8.63593e-163	0
-1.08244e-163	-8.80667e-163	1.0456e-163	-1.42705e-162	2.60636e-163	1.47974e-163	8.01977e-164	3.16918e-163	3.12681e-164	-1.06592e-163	-1.84832e-163	-1.43158e-162	4.1308e-164	-4.56839e-163	8.07968e-163	-2.87059e-163	4.85635e-164	-7.18636e-164	-2.18412e-163	-1.06299e-163	3.95926e-163	2.99274e-163	5.47844e-166	7.13097e-163	3.36049e-163	-3.29429e-163	7.13754e-164	1.06456e-162	-2.15178e-163	8.63593e-163	0
-1.08244e-163	-8.80667e-163	1.0456e-163	-1.42705e-162	2.60636e-163	1.47974e-163	8.01977e-164	3.16918e-163	3.12681e-164	-1.06592e-163	-1.84832e-163	-1.43158e-162	4.1308e-164	-4.56839e-163	8.07968e-163	-2.87059e-163	4.85635e-164	-7.18636e-164	-2.18412e-163	-1.06299e-163	3.95926e-163	2.99274e-163	5.47844e-166	7.13097e-163	3.36049e-163	-3.29429e-163	7.13754e-164	1.06456e-162	-2.15178e-163	8.63593e-163	0
-1.08244e-163	-8.80667e-163	1.0456e-163	-1.42705e-162	2.60636e-163	1.47974e-163	8.01977e-164	3.16918e-163	3.12681e-164	-1.06592e-163	-1.84832e-163	-1.43158e-162	4.1308e-164	-4.56839e-163	8.07968e-163	-2.87059e-163	4.85635e-164	-7.18636e-164	-2.18412e-163	-1.06299e-163	3.95926e-163	2.99274e-163	5.47844e-166	7.13097e-163	3.36049e-163	-3.29429e-163	7.13754e-164	1.06456e-162	-2.15178e-163	8.63593e-163	0
-1.08244e-163	-8.80667e-163	1.0456e-163	-1.42705e-162	2.60636e-163	1.47974e-163	8.01977e-164	3.16918e-163	3.12681e-164	-1.06592e-163	-1.84832e-163	-1.43158e-162	4.1308e-164	-4.56839e-163	8.07968e-163	-2.87059e-163	4.85635e-164	-7.18636e-164	-2.18412e-163	-1.06299e-163	3.95926e-163	2.99274e-163	5.47844e-166	7.13097e-163	3.36049e-163	-3.29429e-163	7.13754e-164	1.06456e-162	-2.15178e-163	8.63593e-163	0
-1.08244e-163	-8.80667e-163	1.0456e-163	-1.42705e-162	2.60636e-163	1.47974e-163	8.01977e-164	3.16918e-163	3.12681e-164	-1.06592e-163	-1.84832e-163	-1.43158e-162	4.1308e-164	-4.56839e-163	8.07968e-163	-2.87059e-163	4.85635e-164	-7.18636e-164	-2.18412e-163	-1.06299e-163	3.95926e-163	2.99274e-163	5.47844e-166	7.13097e-163	3.36049e-163	-3.29429e-163	7.13754e-164	1.06456e-162	-2.15178e-163	8.63593e-163	0
-1.08244e-163	-8.80667e-163	1.0456e-163	-1.42705e-162	2.60636e-163	1.47974e-163	8.01977e-164	3.16918e-163	3.12681e-164	-1.06592e-163	-1.84832e-163	-1.43158e-162	4.1308e-164	-4.56839e-163	8.07968e-163	-2.87059e-163	4.85635e-164	-7.18636e-164	-2.18412e-163	-1.06299e-163	3.95926e-163	2.99274e-163	5.47844e-166	7.13097e-163	3.36049e-163	-3.29429e-163	7.13754e-164	1.06456e-162	-2.15178e-163	8.63593e-163	0
-1.08244e-163	-8.80667e-163	1.0456e-163	-1.42705e-162	2.60636e-163	1.47974e-163	8.01977e-164	3.16918e-163	3.12681e-164	-1.06592e-163	-1.84832e-163	-1.43158e-162	4.1308e-164	-4.56839e-163	8.07968e-163	-2.87059e-163	4.85635e-164	-7.18636e-164	-2.18412e-163	-1.06299e-163	3.95926e-163	2.99274e-163	5.47844e-166	7.13097e-163	3.36049e-163	-3.29429e-163	7.13754e-164	1.06456e-162	-2.15178e-163	8.63593e-163	0
-1.08244e-163	-8.80667e-163	1.0456e-163	-1.42705e-162	2.60636e-163	1.47974e-163	8.01977e-164	3.16918e-163	3.12681e-164	-1.06592e-163	-1.84832e-163	-1.43158e-162	4.1308e-164	-4.56839e-163	8.07968e-163	-2.87059e-163	4.85635e-164	-7.18636e-164	-2.18412e-163	-1.06299e-163	3.95926e-163	2.99274e-163	5.47844e-166	7.13097e-163	3.36049e-163	-3.29429e-163	7.13754e-164	1.06456e-162	-2.15178e-163	8.63593e-163	0
-1.08244e-163	-8.80667e-163	1.0456e-163	-1.42705e-162	2.60636e-163	1.47974e-163	8.01977e-164	3.16918e-163	3.12681e-164	-1.06592e-163	-1.84832e-163	-1.43158e-162	4.1308e-164	-4.56839e-163	8.07968e-163	-2.87059e-163	4.85635e-164	-7.18636e-164	-2.18412e-163	-1.06299e-163	3.95926e-163	2.99274e-163	5.47844e-166	7.13097e-163	3.36049e-163	-3.29429e-163	7.13754e-164	1.06456e-162	-2.15178e-163	8.63593e-163	0
-1.08244e-163	-8.80667e-163	1.0456e-163	-1.42705e-162	2.60636e-163	1.47974e-163	8.01977e-164	3.16918e-163	3.12681e-164	-1.06592e-163	-1.84832e-163	-1.43158e-162	4.1308e-164	-4.56839e-163	8.07968e-163	-2.87059e-163	4.85635e-164	-7.18636e-164	-2.18412e-163	-1.06299e-163	3.95926e-163	2.99274e-163	5.47844e-166	7.13097e-163	3.36049e-163	-3.29429e-163	7.13754e-164	1.06456e-162	-2.15178e-163	8.63593e-163	0
-1.08244e-163	-8.80667e-163	1.0456e-163	-1.42705e-162	2.60636e-163	1.47974e-163	8.01977e-164	3.16918e-163	3.12681e-164	-1.06592e-163	-1.84832e-163	-1.43158e-162	4.1308e-164	-4.56839e-163	8.07968e-163	-2.87059e-163	4.85635e-164	-7.18636e-164	-2.18412e-163	-1.06299e-163	3.95926e-163	2.99274e-163	5.47844e-166	7.13097e-163	3.36049e-163	-3.29429e-163	7.13754e-164	1.06456e-162	-2.15178e-163	8.63593e-163	0
-1.08244e-163	-8.80667e-163	1.0456e-163	-1.42705e-162	2.60636e-163	1.47974e-163	8.01977e-164	3.16918e-163	3.12681e-164	-1.06592e-163	-1.84832e-163	-1.43158e-162	4.1308e-164	-4.56839e-163	8.07968e-163	-2.87059e-163	4.85635e-164	-7.18636e-164	-2.18412e-163	-1.06299e-163	3.95926e-163	2.99274e-163	5.47844e-166	7.13097e-163	3.36049e-163	-3.29429e-163	7.13754e-164	1.06456e-162	-2.15178e-163	8.63593e-163	0
-1.08244e-163	-8.80667e-163	1.0456e-163	-1.42705e-162	2.60636e-163	1.47974e-163	8.01977e-164	3.16918e-163	3.12681e-164	-1.06592e-163	-1.84832e-163	-1.43158e-162	4.1308e-164	-4.56839e-163	8.07968e-163	-2.87059e-163	4.85635e-164	-7.18636e-164	-2.18412e-163	-1.06299e-163	3.95926e-163	2.99274e-163	5.47844e-166	7.13097e-163	3.36049e-163	-3.29429e-163	7.13754e-164	1.06456e-162	-2.15178e-163	8.63593e-163	0
-1.08244e-163	-8.80667e-163	1.0456e-163	-1.42705e-162	2.60636e-163	1.47974e-163	8.01977e-164	3.16918e-163	3.12681e-164	-1.06592e-163	-1.84832e-163	-1.43158e-162	4.1308e-164	-4.56839e-163	8.07968e-163	-2.87059e-163	4.85635e-164	-7.18636e-164	-2.18412e-163	-1.06299e-163	3.95926e-163	2.99274e-163	5.47844e-166	7.13097e-163	3.36049e-163	-3.29429e-163	7.13754e-164	1.06456e-162	-2.15178e-163	8.63593e-163	0
-1.08244e-163	-8.80667e-163	1.0456e-163	-1.42705e-162	2.60636e-163	1.47974e-163	8.01977e-164	3.16918e-163	3.12681e-164	-1.06592e-163	-1.84832e-163	-1.43158e-162	4.1308e-164	-4.56839e-163	8.07968e-163	-2.87059e-163	4.85635e-164	-7.18636e-164	-2.18412e-163	-1.06299e-163	3.95926e-163	2.99274e-163	5.47844e-166	7.13097e-163	3.36049e-163	-3.29429e-163	7.13754e-164	1.06456e-162	-2.15178e-163	8.63593e-163	0
-1.08244e-163	-8.80667e-163	1.0456e-163	-1.42705e-162	2.60636e-163	1.47974e-163	8.01977e-164	3.16918e-163	3.12681e-164	-1.06592e-163	-1.84832e-163	-1.43158e-162	4.1308e-164	-4.56839e-163	8.07968e-163	-2.87059e-163	4.85635e-164	-7.18636e-164	-2.18412e-163	-1.06299e-163	3.95926e-163	2.99274e-163	5.47844e-166	7.13097e-163	3.36049e-163	-3.29429e-163	7.13754e-164	1.06456e-162	-2.15178e-163	8.63593e-163	0
-1.08244e-163	-8.80667e-163	1.0456e-163	-1.42705e-162	2.60636e-163	1.47974e-163	8.01977e-164	3.16918e-163	3.12681e-164	-1.06592e-163	-1.84832e-163	-1.43158e-162	4.1308e-164	-4.56839e-163	8.07968e-163	-2.87059e-163	4.85635e-164	-7.18636e-164	-2.18412e-163	-1.06299e-163	3.95926e-163	2.99274e-163	5.47844e-166	7.13097e-163	3.36049e-163	-3.29429e-163	7.13754e-164	1.06456e-162	-2.15178e-163	8.63593e-163	0
-1.08244e-163	-8.80667e-163	1.0456e-163	-1.42705e-162	2.60636e-163	1.47974e-163	8.01977e-164	3.16918e-163	3.12681e-164	-1.06592e-163	-1.84832e-163	-1.43158e-162	4.1308e-164	-4.56839e-163	8.07968e-163	-2.87059e-163	4.85635e-164	-7.18636e-164	-2.18412e-163	-1.06299e-163	3.95926e-163	2.99274e-163	5.47844e-166	7.13097e-163	3.36049e-163	-3.29429e-163	7.13754e-164	1.06456e-162	-2.15178e-163	8.63593e-163	0
-1.08244e-163	-8.80667e-163	1.0456e-163	-1.42705e-162	2.60636e-163	1.47974e-163	8.01977e-164	3.16918e-163	3.12681e-164	-1.06592e-163	-1.84832e-163	-1.43158e-162	4.1308e-164	-4.56839e-163	8.07968e-163	-2.87059e-163	4.85635e-164	-7.18636e-164	-2.18412e-163	-1.06299e-163	3.95926e-163	2.99274e-163	5.47844e-166	7.13097e-163	3.36049e-163	-3.29429e-163	7.13754e-164	1.06456e-162	-2.15178e-163	8.63593e-163	0
-1.08244e-163	-8.80667e-163	1.0456e-163	-1.42705e-162	2.60636e-163	1.47974e-163	8.01977e-164	3.16918e-163	3.12681e-164	-1.06592e-163	-1.84832e-163	-1.43158e-162	4.1308e-164	-4.56839e-163	8.07968e-163	-2.87059e-163	4.85635e-164	-7.18636e-164	-2.18412e-163	-1.06299e-163	3.95926e-163	2.99274e-163	5.47844e-166	7.13097e-163	3.36049e-163	-3.29429e-163	7.13754e-164	1.06456e-162	-2.15178e-163	8.63593e-163	0
-1.08244e-163	-8.80667e-163	1.0456e-163	-1.42705e-162	2.60636e-163	1.47974e-163	8.01977e-164	3.16918e-163	3.12681e-164	-1.06592e-163	-1.84832e-163	-1.43158e-162	4.1308e-164	-4.56839e-163	8.07968e-163	-2.87059e-163	4.85635e-164	-7.18636e-164	-2.18412e-163	-1.06299e-163	3.95926e-163	2.99274e-163	5.47844e-166	7.13097e-163	3.36049e-163	-3.29429e-163	7.13754e-164	1.06456e-162	-2.15178e-163	8.63593e-163	0
-1.08244e-163	-8.80667e-163	1.0456e-163	-1.42705e-162	2.60636e-163	1.47974e-163	8.01977e-164	3.16918e-163	3.12681e-164	-1.06592e-163	-1.84832e-163	-1.43158e-162	4.1308e-164	-4.56839e-163	8.07968e-163	-2.87059e-163	4.85635e-164	-7.18636e-164	-2.18412e-163	-1.06299e-163	3.95926e-163	2.99274e-163	5.47844e-166	7.13097e-163	3.36049e-163	-3.29429e-163	7.13754e-164	1.06456e-162	-2.15178e-163	8.63593e-163	0
-1.08244e-163	-8.80667e-163	1.0456e-163	-1.42705e-162	2.60636e-163	1.47974e-163	8.01977e-164	3.16918e-163	3.12681e-164	-1.06592e-163	-1.84832e-163	-1.43158e-162	4.1308e-164	-4.56839e-163	8.07968e-163	-2.87059e-163	4.85635e-164	-7.18636e-164	-2.18412e-163	-1.06299e-163	3.95926e-163	2.99274e-163	5.47844e-166	7.13097e-163	3.36049e-163	-3.29429e-163	7.13754e-164	1.06456e-162	-2.15178e-163	8.63593e-163	0
-1.08244e-163	-8.80667e-163	1.0456e-163	-1.42705e-162	2.60636e-163	1.47974e-163	8.01977e-164	3.16918e-163	3.12681e-164	-1.06592e-163	-1.84832e-163	-1.43158e-162	4.1308e-164	-4.56839e-163	8.07968e-163	-2.87059e-163	4.85635e-164	-7.18636e-164	-2.18412e-163	-1.06299e-163	3.95926e-163	2.99274e-163	5.47844e-166	7.13097e-163	3.36049e-163	-3.29429e-163	7.13754e-164	1.06456e-162	-2.15178e-163	8.63593e-163	0
-1.08244e-163	-8.80667e-163	1.0456e-163	-1.42705e-162	2.60636e-163	1.47974e-163	8.01977e-164	3.16918e-163	3.12681e-164	-1.06592e-163	-1.84832e-163	-1.43158e-162	4.1308e-164	-4.56839e-163	8.07968e-163	-2.87059e-163	4.85635e-164	-7.18636e-164	-2.18412e-163	-1.06299e-163	3.95926e-163	2.99274e-163	5.47844e-166	7.13097e-163	3.36049e-163	-3.29429e-163	7.13754e-164	1.06456e-162	-2.15178e-163	8.63593e-163	0
-1.08244e-163	-8.80667e-163	1.0456e-163	-1.42705e-162	2.60636e-163	1.47974e-163	8.01977e-164	3.16918e-163	3.12681e-164	-1.06592e-163	-1.84832e-163	-1.43158e-162	4.1308e-164	-4.56839e-163	8.07968e-163	-2.87059e-163	4.85635e-164	-7.18636e-164	-2.18412e-163	-1.06299e-163	3.95926e-163	2.99274e-163	5.47844e-166	7.13097e-163	3.36049e-163	-3.29429e-163	7.13754e-164	1.06456e-162	-2.15178e-163	8.63593e-163	0
-1.08244e-163	-8.80667e-163	1.0456e-163	-1.42705e-162	2.60636e-163	1.47974e-163	8.01977e-164	3.16918e-163	3.12681e-164	-1.06592e-163	-1.84832e-163	-1.43158e-162	4.1308e-164	-4.56839e-163	8.07968e-163	-2.87059e-163	4.85635e-164	-7.18636e-164	-2.18412e-163	-1.06299e-163	3.95926e-163	2.99274e-163	5.47844e-166	7.13097e-163	3.36049e-163	-3.29429e-163	7.13754e-164	1.06456e-162	-2.15178e-163	8.63593e-163	0
-1.08244e-163	-8.80667e-163	1.0456e-163	-1.42705e-162	2.60636e-163	1.47974e-163	8.01977e-164	3.16918e-163	3.12681e-164	-1.06592e-163	-1.84832e-163	-1.43158e-162	4.1308e-164	-4.56839e-163	8.07968e-163	-2.87059e-163	4.85635e-164	-7.18636e-164	-2.18412e-163	-1.06299e-163	3.95926e-163	2.99274e-163	5.47844e-166	7.13097e-163	3.36049e-163	-3.29429e-163	7.13754e-164	1.06456e-162	-2.15178e-163	8.63593e-163	0
-1.08244e-163	-8.80667e-163	1.0456e-163	-1.42705e-162	2.60636e-163	1.47974e-163	8.01977e-164	3.16918e-163	3.12681e-164	-1.06592e-163	-1.84832e-163	-1.43158e-162	4.1308e-164	-4.56839e-163	8.07968e-163	-2.87059e-163	4.85635e-164	-7.18636e-164	-2.18412e-163	-1.06299e-163	3.95926e-163	2.99274e-163	5.47844e-166	7.13097e-163	3.36049e-163	-3.29429e-163	7.13754e-164	1.06456e-162	-2.15178e-163	8.63593e-163	0
-1.08244e-163	-8.80667e-163	1.0456e-163	-1.42705e-162	2.60636e-163	1.47974e-163	8.01977e-164	3.16918e-163	3.12681e-164	-1.06592e-163	-1.84832e-163	-1.43158e-162	4.1308e-164	-4.56839e-163	8.07968e-163	-2.87059e-163	4.85635e-164	-7.18636e-164	-2.18412e-163	-1.06299e-163	3.95926e-163	2.99274e-163	5.47844e-166	7.13097e-163	3.36049e-163	-3.29429e-163	7.13754e-164	1.06456e-162	-2.15178e-163	8.63593e-163	0
-1.08244e-163	-8.80667e-163	1.0456e-163	-1.42705e-162	2.60636e-163	1.47974e-163	8.01977e-164	3.16918e-163	3.12681e-164	-1.06592e-163	-1.84832e-163	-1.43158e-162	4.1308e-164	-4.56839e-163	8.07968e-163	-2.87059e-163	4.85635e-164	-7.18636e-164	-2.18412e-163	-1.06299e-163	3.95926e-163	2.99274e-163	5.47844e-166	7.13097e-163	3.36049e-163	-3.29429e-163	7.13754e-164	1.06456e-162	-2.15178e-163	8.63593e-163	0
-1.08244e-163	-8.80667e-163	1.0456e-163	-1.42705e-162	2.60636e-163	1.47974e-163	8.01977e-164	3.16918e-163	3.12681e-164	-1.06592e-163	-1.84832e-163	-1.43158e-162	4.1308e-164	-4.56839e-163	8.07968e-163	-2.87059e-163	4.85635e-164	-7.18636e-164	-2.18412e-163	-1.06299e-163	3.95926e-163	2.99274e-163	5.47844e-166	7.13097e-163	3.36049e-163	-3.29429e-163	7.13754e-164	1.06456e-162	-2.15178e-163	8.63593e-163	0
-1.08244e-163	-8.80667e-163	1.0456e-163	-1.42705e-162	2.60636e-163	1.47974e-163	8.01977e-164	3.16918e-163	3.12681e-164	-1.06592e-163	-1.84832e-163	-1.43158e-162	4.1308e-164	-4.56839e-163	8.07968e-163	-2.87059e-163	4.85635e-164	-7.18636e-164	-2.18412e-163	-1.06299e-163	3.95926e-163	2.99274e-163	5.47844e-166	7.13097e-163	3.36049e-163	-3.29429e-163	7.13754e-164	1.06456e-162	-2.15178e-163	8.63593e-163	0
-1.08244e-163	-8.80667e-163	1.0456e-163	-1.42705e-162	2.60636e-163	1.47974e-163	8.01977e-164	3.16918e-163	3.12681e-164	-1.06592e-163	-1.84832e-163	-1.43158e-162	4.1308e-164	-4.56839e-163	8.07968e-163	-2.87059e-163	4.85635e-164	-7.18636e-164	-2.18412e-163	-1.06299e-163	3.95926e-163	2.99274e-163	5.47844e-166	7.13097e-163	3.36049e-163	-3.29429e-163	7.13754e-164	1.06456e-162	-2.15178e-163	8.63593e-163	0
-1.08244e-163	-8.80667e-163	1.0456e-163	-1.42705e-162	2.60636e-163	1.47974e-163	8.01977e-164	3.16918e-163	3.12681e-164	-1.06592e-163	-1.84832e-163	-1.43158e-162	4.1308e-164	-4.56839e-163	8.07968e-163	-2.87059e-163	4.85635e-164	-7.18636e-164	-2.18412e-163	-1.06299e-163	3.95926e-163	2.99274e-163	5.47844e-166	7.13097e-163	3.36049e-163	-3.29429e-163	7.13754e-164	1.06456e-162	-2.15178e-163	8.63593e-163	0
-1.08244e-163	-8.80667e-163	1.0456e-163	-1.42705e-162	2.60636e-163	1.47974e-163	8.01977e-164	3.16918e-163	3.12681e-164	-1.06592e-163	-1.84832e-163	-1.43158e-162	4.1308e-164	-4.56839e-163	8.07968e-163	-2.87059e-163	4.85635e-164	-7.18636e-164	-2.18412e-163	-1.06299e-163	3.95926e-163	2.99274e-163	5.47844e-166	7.13097e-163	3.36049e-163	-3.29429e-163	7.13754e-164	1.06456e-162	-2.15178e-163	8.63593e-163	0
-1.08244e-163	-8.80667e-163	1.0456e-163	-1.42705e-162	2.60636e-163	1.47974e-163	8.01977e-164	3.16918e-163	3.12681e-164	-1.06592e-163	-1.84832e-163	-1.43158e-162	4.1308e-164	-4.56839e-163	8.07968e-163	-2.87059e-163	4.85635e-164	-7.18636e-164	-2.18412e-163	-1.06299e-163	3.95926e-163	2.99274e-163	5.47844e-166	7.13097e-163	3.36049e-163	-3.29429e-163	7.13754e-164	1.06456e-162	-2.15178e-163	8.63593e-163	0
-1.08244e-163	-8.80667e-163	1.0456e-163	-1.42705e-162	2.60636e-163	1.47974e-163	8.01977e-164	3.16918e-163	3.12681e-164	-1.06592e-163	-1.84832e-163	-1.43158e-162	4.1308e-164	-4.56839e-163	8.07968e-163	-2.87059e-163	4.85635e-164	-7.18636e-164	-2.18412e-163	-1.06299e-163	3.95926e-163	2.99274e-163	5.47844e-166	7.13097e-163	3.36049e-163	-3.29429e-163	7.13754e-164	1.06456e-162	-2.15178e-163	8.63593e-163	0
-1.08244e-163	-8.80667e-163	1.0456e-163	-1.42705e-162	2.60636e-163	1.47974e-163	8.01977e-164	3.16918e-163	3.12681e-164	-1.06592e-163	-1.84832e-163	-1.43158e-162	4.1308e-164	-4.56839e-163	8.07968e-163	-2.87059e-163	4.85635e-164	-7.18636e-164	-2.18412e-163	-1.06299e-163	3.95926e-163	2.99274e-163	5.47844e-166	7.13097e-163	3.36049e-163	-3.29429e-163	7.13754e-164	1.06456e-162	-2.15178e-163	8.63593e-163	0
-1.08244e-163	-8.80667e-163	1.0456e-163	-1.42705e-162	2.60636e-163	1.47974e-163	8.01977e-164	3.16918e-163	3.12681e-164	-1.06592e-163	-1.84832e-163	-1.43158e-162	4.1308e-164	-4.56839e-163	8.07968e-163	-2.87059e-163	4.85635e-164	-7.18636e-164	-2.18412e-163	-1.06299e-163	3.95926e-163	2.99274e-163	5.47844e-166	7.13097e-163	3.36049e-163	-3.29429e-163	7.13754e-164	1.06456e-162	-2.15178e-163	8.63593e-163	0
-1.08244e-163	-8.80667e-163	1.0456e-163	-1.42705e-162	2.60636e-163	1.47974e-163	8.01977e-164	3.16918e-163	3.12681e-164	-1.06592e-163	-1.84832e-163	-1.43158e-162	4.1308e-164	-4.56839e-163	8.07968e-163	-2.87059e-163	4.85635e-164	-7.18636e-164	-2.18412e-163	-1.06299e-163	3.95926e-163	2.99274e-163	5.47844e-166	7.13097e-163	3.36049e-163	-3.29429e-163	7.13754e-164	1.06456e-162	-2.15178e-163	8.63593e-163	0
-1.08244e-163	-8.80667e-163	1.0456e-163	-1.42705e-162	2.60636e-163	1.47974e-163	8.01977e-164	3.16918e-163	3.12681e-164	-1.06592e-163	-1.84832e-163	-1.43158e-162	4.1308e-164	-4.56839e-163	8.07968e-163	-2.87059e-163	4.85635e-164	-7.18636e-164	-2.18412e-163	-1.06299e-163	3.95926e-163	2.99274e-163	5.47844e-166	7.13097e-163	3.36049e-163	-3.29429e-163	7.13754e-164	1.06456e-162	-2.15178e-163	8.63593e-163	0
-1.08244e-163	-8.80667e-163	1.0456e-163	-1.42705e-162	2.60636e-163	1.47974e-163	8.01977e-164	3.16918e-163	3.12681e-164	-1.06592e-163	-1.84832e-163	-1.43158e-162	4.1308e-164	-4.56839e-163	8.07968e-163	-2.87059e-163	4.85635e-164	-7.18636e-164	-2.18412e-163	-1.06299e-163	3.95926e-163	2.99274e-163	5.47844e-166	7.13097e-163	3.36049e-163	-3.29429e-163	7.13754e-164	1.06456e-162	-2.15178e-163	8.63593e-163	0
-1.08244e-163	-8.80667e-163	1.0456e-163	-1.42705e-162	2.60636e-163	1.47974e-163	8.01977e-164	3.16918e-163	3.12681e-164	-1.06592e-163	-1.84832e-163	-1.43158e-162	4.1308e-164	-4.56839e-163	8.07968e-163	-2.87059e-163	4.85635e-164	-7.18636e-164	-2.18412e-163	-1.06299e-163	3.95926e-163	2.99274e-163	5.47844e-166	7.13097e-163	3.36049e-163	-3.29429e-163	7.13754e-164	1.06456e-162	-2.15178e-163	8.63593e-163	0
-1.08244e-163	-8.80667e-163	1.0456e-163	-1.42705e-162	2.60636e-163	1.47974e-163	8.01977e-164	3.16918e-163	3.12681e-164	-1.06592e-163	-1.84832e-163	-1.43158e-162	4.1308e-164	-4.56839e-163	8.07968e-163	-2.87059e-163	4.85635e-164	-7.18636e-164	-2.18412e-163	-1.06299e-163	3.95926e-163	2.99274e-163	5.47844e-166	7.13097e-163	3.36049e-163	-3.29429e-163	7.13754e-164	1.06456e-162	-2.15178e-163	8.63593e-163	0
-1.08244e-163	-8.80667e-163	1.0456e-163	-1.42705e-162	2.60636e-163	1.47974e-163	8.01977e-164	3.16918e-163	3.12681e-164	-1.06592e-163	-1.84832e-163	-1.43158e-162	4.1308e-164	-4.56839e-163	8.07968e-163	-2.87059e-163	4.85635e-164	-7.18636e-164	-2.18412e-163	-1.06299e-163	3.95926e-163	2.99274e-163	5.47844e-166	7.13097e-163	3.36049e-163	-3.29429e-163	7.13754e-164	1.06456e-162	-2.15178e-163	8.63593e-163	0
-1.08244e-163	-8.80667e-163	1.0456e-163	-1.42705e-162	2.60636e-163	1.47974e-163	8.01977e-164	3.16918e-163	3.12681e-164	-1.06592e-163	-1.84832e-163	-1.43158e-162	4.1308e-164	-4.56839e-163	8.07968e-163	-2.87059e-163	4.85635e-164	-7.18636e-164	-2.18412e-163	-1.06299e-163	3.95926e-163	2.99274e-163	5.47844e-166	7.13097e-163	3.36049e-163	-3.29429e-163	7.13754e-164	1.06456e-162	-2.15178e-163	8.63593e-163	0
-1.08244e-163	-8.80667e-163	1.0456e-163	-1.42705e-162	2.60636e-163	1.47974e-163	8.01977e-164	3.16918e-163	3.12681e-164	-1.06592e-163	-1.84832e-163	-1.43158e-162	4.1308e-164	-4.56839e-163	8.07968e-163	-2.87059e-163	4.85635e-164	-7.18636e-164	-2.18412e-163	-1.06299e-163	3.95926e-163	2.99274e-163	5.47844e-166	7.13097e-163	3.36049e-163	-3.29429e-163	7.13754e-164	1.06456e-162	-2.15178e-163	8.63593e-163	0
-1.08244e-163	-8.80667e-163	1.0456e-163	-1.42705e-162	2.60636e-163	1.47974e-163	8.01977e-164	3.16918e-163	3.12681e-164	-1.06592e-163	-1.84832e-163	-1.43158e-162	4.1308e-164	-4.56839e-163	8.07968e-163	-2.87059e-163	4.85635e-164	-7.18636e-164	-2.18412e-163	-1.06299e-163	3.95926e-163	2.99274e-163	5.47844e-166	7.13097e-163	3.36049e-163	-3.29429e-163	7.13754e-164	1.06456e-162	-2.15178e-163	8.63593e-163	0
-1.08244e-163	-8.80667e-163	1.0456e-163	-1.42705e-162	2.60636e-163	1.47974e-163	8.01977e-164	3.16918e-163	3.12681e-164	-1.06592e-163	-1.84832e-163	-1.43158e-162	4.1308e-164	-4.56839e-163	8.07968e-163	-2.87059e-163	4.85635e-164	-7.18636e-164	-2.18412e-163	-1.06299e-163	3.95926e-163	2.99274e-163	5.47844e-166	7.13097e-163	3.36049e-163	-3.29429e-163	7.13754e-164	1.06456e-162	-2.15178e-163	8.63593e-163	0
-1.08244e-163	-8.80667e-163	1.0456e-163	-1.42705e-162	2.60636e-163	1.47974e-163	8.01977e-164	3.16918e-163	3.12681e-164	-1.06592e-163	-1.84832e-163	-1.43158e-162	4.1308e-164	-4.56839e-163	8.07968e-163	-2.87059e-163	4.85635e-164	-7.18636e-164	-2.18412e-163	-1.06299e-163	3.95926e-163	2.99274e-163	5.47844e-166	7.13097e-163	3.36049e-163	-3.29429e-163	7.13754e-164	1.06456e-162	-2.15178e-163	8.63593e-163	0
-1.08244e-163	-8.80667e-163	1.0456e-163	-1.42705e-162	2.60636e-163	1.47974e-163	8.01977e-164	3.16918e-163	3.12681e-164	-1.06592e-163	-1.84832e-163	-1.43158e-162	4.1308e-164	-4.56839e-163	8.07968e-163	-2.87059e-163	4.85635e-164	-7.18636e-164	-2.18412e-163	-1.06299e-163	3.95926e-163	2.99274e-163	5.47844e-166	7.13097e-163	3.36049e-163	-3.29429e-163	7.13754e-164	1.06456e-162	-2.15178e-163	8.63593e-163	0
-1.08244e-163	-8.80667e-163	1.0456e-163	-1.42705e-162	2.60636e-163	1.47974e-163	8.01977e-164	3.16918e-163	3.12681e-164	-1.06592e-163	-1.84832e-163	-1.43158e-162	4.1308e-164	-4.56839e-163	8.07968e-163	-2.87059e-163	4.85635e-164	-7.18636e-164	-2.18412e-163	-1.06299e-163	3.95926e-163	2.99274e-163	5.47844e-166	7.13097e-163	3.36049e-163	-3.29429e-163	7.13754e-164	1.06456e-162	-2.15178e-163	8.63593e-163	0
-1.08244e-163	-8.80667e-163	1.0456e-163	-1.42705e-162	2.60636e-163	1.47974e-163	8.01977e-164	3.16918e-163	3.12681e-164	-1.06592e-163	-1.84832e-163	-1.43158e-162	4.1308e-164	-4.56839e-163	8.07968e-163	-2.87059e-163	4.85635e-164	-7.18636e-164	-2.18412e-163	-1.06299e-163	3.95926e-163	2.99274e-163	5.47844e-166	7.13097e-163	3.36049e-163	-3.29429e-163	7.13754e-164	1.06456e-162	-2.15178e-163	8.63593e-163	0
-1.08244e-163	-8.80667e-163	1.0456e-163	-1.42705e-162	2.60636e-163	1.47974e-163	8.01977e-164	3.16918e-163	3.12681e-164	-1.06592e-163	-1.84832e-163	-1.43158e-162	4.1308e-164	-4.56839e-163	8.07968e-163	-2.87059e-163	4.85635e-164	-7.18636e-164	-2.18412e-163	-1.06299e-163	3.95926e-163	2.99274e-163	5.47844e-166	7.13097e-163	3.36049e-163	-3.29429e-163	7.13754e-164	1.06456e-162	-2.15178e-163	8.63593e-163	0
-1.08244e-163	-8.80667e-163	1.0456e-163	-1.42705e-162	2.60636e-163	1.47974e-163	8.01977e-164	3.16918e-163	3.12681e-164	-1.06592e-163	-1.84832e-163	-1.43158e-162	4.1308e-164	-4.56839e-163	8.07968e-163	-2.87059e-163	4.85635e-164	-7.18636e-164	-2.18412e-163	-1.06299e-163	3.95926e-163	2.99274e-163	5.47844e-166	7.13097e-163	3.36049e-163	-3.29429e-163	7.13754e-164	1.06456e-162	-2.15178e-163	8.63593e-163	0
-1.08244e-163	-8.80667e-163	1.0456e-163	-1.42705e-162	2.60636e-163	1.47974e-163	8.01977e-164	3.16918e-163	3.12681e-164	-1.06592e-163	-1.84832e-163	-1.43158e-162	4.1308e-164	-4.56839e-163	8.07968e-163	-2.87059e-163	4.85635e-164	-7.18636e-164	-2.18412e-163	-1.06299e-163	3.95926e-163	2.99274e-163	5.47844e-166	7.13097e-163	3.36049e-163	-3.29429e-163	7.13754e-164	1.06456e-162	-2.15178e-163	8.63593e-163	0
-1.08244e-163	-8.80667e-163	1.0456e-163	-1.42705e-162	2.60636e-163	1.47974e-163	8.01977e-164	3.16918e-163	3.12681e-164	-1.06592e-163	-1.84832e-163	-1.43158e-162	4.1308e-164	-4.56839e-163	8.07968e-163	-2.87059e-163	4.85635e-164	-7.18636e-164	-2.18412e-163	-1.06299e-163	3.95926e-163	2.99274e-163	5.47844e-166	7.13097e-163	3.36049e-163	-3.29429e-163	7.13754e-164	1.06456e-162	-2.15178e-163	8.63593e-163	0
-1.08244e-163	-8.80667e-163	1.0456e-163	-1.42705e-162	2.60636e-163	1.47974e-163	8.01977e-164	3.16918e-163	3.12681e-164	-1.06592e-163	-1.84832e-163	-1.43158e-162	4.1308e-164	-4.56839e-163	8.07968e-163	-2.87059e-163	4.85635e-164	-7.18636e-164	-2.18412e-163	-1.06299e-163	3.95926e-163	2.99274e-163	5.47844e-166	7.13097e-163	3.36049e-163	-3.29429e-163	7.13754e-164	1.06456e-162	-2.15178e-163	8.63593e-163	0
-1.08244e-163	-8.80667e-163	1.0456e-163	-1.42705e-162	2.60636e-163	1.47974e-163	8.01977e-164	3.16918e-163	3.12681e-164	-1.06592e-163	-1.84832e-163	-1.43158e-162	4.1308e-164	-4.56839e-163	8.07968e-163	-2.87059e-163	4.85635e-164	-7.18636e-164	-2.18412e-163	-1.06299e-163	3.95926e-163	2.99274e-163	5.47844e-166	7.13097e-163	3.36049e-163	-3.29429e-163	7.13754e-164	1.06456e-162	-2.15178e-163	8.63593e-163	0
-1.08244e-163	-8.80667e-163	1.0456e-163	-1.42705e-162	2.60636e-163	1.47974e-163	8.01977e-164	3.16918e-163	3.12681e-164	-1.06592e-163	-1.84832e-163	-1.43158e-162	4.1308e-164	-4.56839e-163	8.07968e-163	-2.87059e-163	4.85635e-164	-7.18636e-164	-2.18412e-163	-1.06299e-163	3.95926e-163	2.99274e-163	5.47844e-166	7.13097e-163	3.36049e-163	-3.29429e-163	7.13754e-164	1.06456e-162	-2.15178e-163	8.63593e-163	0
-1.08244e-163	-8.80667e-163	1.0456e-163	-1.42705e-162	2.60636e-163	1.47974e-163	8.01977e-164	3.16918e-163	3.12681e-164	-1.06592e-163	-1.84832e-163	-1.43158e-162	4.1308e-164	-4.56839e-163	8.07968e-163	-2.87059e-163	4.85635e-164	-7.18636e-164	-2.18412e-163	-1.06299e-163	3.95926e-163	2.99274e-163	5.47844e-166	7.13097e-163	3.36049e-163	-3.29429e-163	7.13754e-164	1.06456e-162	-2.15178e-163	8.63593e-163	0
-1.08244e-163	-8.80667e-163	1.0456e-163	-1.42705e-162	2.60636e-163	1.47974e-163	8.01977e-164	3.16918e-163	3.12681e-164	-1.06592e-163	-1.84832e-163	-1.43158e-162	4.1308e-164	-4.56839e-163	8.07968e-163	-2.87059e-163	4.85635e-164	-7.18636e-164	-2.18412e-163	-1.06299e-163	3.95926e-163	2.99274e-163	5.47844e-166	7.13097e-163	3.36049e-163	-3.29429e-163	7.13754e-164	1.06456e-162	-2.15178e-163	8.63593e-163	0
-1.08244e-163	-8.80667e-163	1.0456e-163	-1.42705e-162	2.60636e-163	1.47974e-163	8.01977e-164	3.16918e-163	3.12681e-164	-1.06592e-163	-1.84832e-163	-1.43158e-162	4.1308e-164	-4.56839e-163	8.07968e-163	-2.87059e-163	4.85635e-164	-7.18636e-164	-2.18412e-163	-1.06299e-163	3.95926e-163	2.99274e-163	5.47844e-166	7.13097e-163	3.36049e-163	-3.29429e-163	7.13754e-164	1.06456e-162	-2.15178e-163	8.63593e-163	0
-1.08244e-163	-8.80667e-163	1.0456e-163	-1.42705e-162	2.60636e-163	1.47974e-163	8.01977e-164	3.16918e-163	3.12681e-164	-1.06592e-163	-1.84832e-163	-1.43158e-162	4.1308e-164	-4.56839e-163	8.07968e-163	-2.87059e-163	4.85635e-164	-7.18636e-164	-2.18412e-163	-1.06299e-163	3.95926e-163	2.99274e-163	5.47844e-166	7.13097e-163	3.36049e-163	-3.29429e-163	7.13754e-164	1.06456e-162	-2.15178e-163	8.63593e-163	0
-1.08244e-163	-8.80667e-163	1.0456e-163	-1.42705e-162	2.60636e-163	1.47974e-163	8.01977e-164	3.16918e-163	3.12681e-164	-1.06592e-163	-1.84832e-163	-1.43158e-162	4.1308e-164	-4.56839e-163	8.07968e-163	-2.87059e-163	4.85635e-164	-7.18636e-164	-2.18412e-163	-1.06299e-163	3.95926e-163	2.99274e-163	5.47844e-166	7.13097e-163	3.36049e-163	-3.29429e-163	7.13754e-164	1.06456e-162	-2.15178e-163	8.63593e-163	0
-1.08244e-163	-8.80667e-163	1.0456e-163	-1.42705e-162	2.60636e-163	1.47974e-163	8.01977e-164	3.16918e-163	3.12681e-164	-1.06592e-163	-1.84832e-163	-1.43158e-162	4.1308e-164	-4.56839e-163	8.07968e-163	-2.87059e-163	4.85635e-164	-7.18636e-164	-2.18412e-163	-1.06299e-163	3.95926e-163	2.99274e-163	5.47844e-166	7.13097e-163	3.36049e-163	-3.29429e-163	7.13754e-164	1.06456e-162	-2.15178e-163	8.63593e-163	0
-1.08244e-163	-8.80667e-163	1.0456e-163	-1.42705e-162	2.60636e-163	1.47974e-163	8.01977e-164	3.16918e-163	3.12681e-164	-1.06592e-163	-1.84832e-163	-1.43158e-162	4.1308e-164	-4.56839e-163	8.07968e-163	-2.87059e-163	4.85635e-164	-7.18636e-164	-2.18412e-163	-1.06299e-163	3.95926e-163	2.99274e-163	5.47844e-166	7.13097e-163	3.36049e-163	-3.29429e-163	7.13754e-164	1.06456e-162	-2.15178e-163	8.63593e-163	0
-1.08244e-163	-8.80667e-163	1.0456e-163	-1.42705e-162	2.60636e-163	1.47974e-163	8.01977e-164	3.16918e-163	3.12681e-164	-1.06592e-163	-1.84832e-163	-1.43158e-162	4.1308e-164	-4.56839e-163	8.07968e-163	-2.87059e-163	4.85635e-164	-7.18636e-164	-2.18412e-163	-1.06299e-163	3.95926e-163	2.99274e-163	5.47844e-166	7.13097e-163	3.36049e-163	-3.29429e-163	7.13754e-164	1.06456e-162	-2.15178e-163	8.63593e-163	0
-1.08244e-163	-8.80667e-163	1.0456e-163	-1.42705e-162	2.60636e-163	1.47974e-163	8.01977e-164	3.16918e-163	3.12681e-164	-1.06592e-163	-1.84832e-163	-1.43158e-162	4.1308e-164	-4.56839e-163	8.07968e-163	-2.87059e-163	4.85635e-164	-7.18636e-164	-2.18412e-163	-1.06299e-163	3.95926e-163	2.99274e-163	5.47844e-166	7.13097e-163	3.36049e-163	-3.29429e-163	7.13754e-164	1.06456e-162	-2.15178e-163	8.63593e-163	0
-1.08244e-163	-8.80667e-163	1.0456e-163	-1.42705e-162	2.60636e-163	1.47974e-163	8.01977e-164	3.16918e-163	3.12681e-164	-1.06592e-163	-1.84832e-163	-1.43158e-162	4.1308e-164	-4.56839e-163	8.07968e-163	-2.87059e-163	4.85635e-164	-7.18636e-164	-2.18412e-163	-1.06299e-163	3.95926e-163	2.99274e-163	5.47844e-166	7.13097e-163	3.36049e-163	-3.29429e-163	7.13754e-164	1.06456e-162	-2.15178e-163	8.63593e-163	0
-1.08244e-163	-8.80667e-163	1.0456e-163	-1.42705e-162	2.60636e-163	1.47974e-163	8.01977e-164	3.16918e-163	3.12681e-164	-1.06592e-163	-1.84832e-163	-1.43158e-162	4.1308e-164	-4.56839e-163	8.07968e-163	-2.87059e-163	4.85635e-164	-7.18636e-164	-2.18412e-163	-1.06299e-163	3.95926e-163	2.99274e-163	5.47844e-166	7.13097e-163	3.36049e-163	-3.29429e-163	7.13754e-164	1.06456e-162	-2.15178e-163	8.63593e-163	0
-1.08244e-163	-8.80667e-163	1.0456e-163	-1.42705e-162	2.60636e-163	1.47974e-163	8.01977e-164	3.16918e-163	3.12681e-164	-1.06592e-163	-1.84832e-163	-1.43158e-162	4.1308e-164	-4.56839e-163	8.07968e-163	-2.87059e-163	4.85635e-164	-7.18636e-164	-2.18412e-163	-1.06299e-163	3.95926e-163	2.99274e-163	5.47844e-166	7.13097e-163	3.36049e-163	-3.29429e-163	7.13754e-164	1.06456e-162	-2.15178e-163	8.63593e-163	0
-1.08244e-163	-8.80667e-163	1.0456e-163	-1.42705e-162	2.60636e-163	1.47974e-163	8.01977e-164	3.16918e-163	3.12681e-164	-1.06592e-163	-1.84832e-163	-1.43158e-162	4.1308e-164	-4.56839e-163	8.07968e-163	-2.87059e-163	4.85635e-164	-7.18636e-164	-2.18412e-163	-1.06299e-163	3.95926e-163	2.99274e-163	5.47844e-166	7.13097e-163	3.36049e-163	-3.29429e-163	7.13754e-164	1.06456e-162	-2.15178e-163	8.63593e-163	0
-1.08244e-163	-8.80667e-163	1.0456e-163	-1.42705e-162	2.60636e-163	1.47974e-163	8.01977e-164	3.16918e-163	3.12681e-164	-1.06592e-163	-1.84832e-163	-1.43158e-162	4.1308e-164	-4.56839e-163	8.07968e-163	-2.87059e-163	4.85635e-164	-7.18636e-164	-2.18412e-163	-1.06299e-163	3.95926e-163	2.99274e-163	5.47844e-166	7.13097e-163	3.36049e-163	-3.29429e-163	7.13754e-164	1.06456e-162	-2.15178e-163	8.63593e-163	0
-1.08244e-163	-8.80667e-163	1.0456e-163	-1.42705e-162	2.60636e-163	1.47974e-163	8.01977e-164	3.16918e-163	3.12681e-164	-1.06592e-163	-1.84832e-163	-1.43158e-162	4.1308e-164	-4.56839e-163	8.07968e-163	-2.87059e-163	4.85635e-164	-7.18636e-164	-2.18412e-163	-1.06299e-163	3.95926e-163	2.99274e-163	5.47844e-166	7.13097e-163	3.36049e-163	-3.29429e-163	7.13754e-164	1.06456e-162	-2.15178e-163	8.63593e-163	0
-1.08244e-163	-8.80667e-163	1.0456e-163	-1.42705e-162	2.60636e-163	1.47974e-163	8.01977e-164	3.16918e-163	3.12681e-164	-1.06592e-163	-1.84832e-163	-1.43158e-162	4.1308e-164	-4.56839e-163	8.07968e-163	-2.87059e-163	4.85635e-164	-7.18636e-164	-2.18412e-163	-1.06299e-163	3.95926e-163	2.99274e-163	5.47844e-166	7.13097e-163	3.36049e-163	-3.29429e-163	7.13754e-164	1.06456e-162	-2.15178e-163	8.63593e-163	0
-1.08244e-163	-8.80667e-163	1.0456e-163	-1.42705e-162	2.60636e-163	1.47974e-163	8.01977e-164	3.16918e-163	3.12681e-164	-1.06592e-163	-1.84832e-163	-1.43158e-162	4.1308e-164	-4.56839e-163	8.07968e-163	-2.87059e-163	4.85635e-164	-7.18636e-164	-2.18412e-163	-1.06299e-163	3.95926e-163	2.99274e-163	5.47844e-166	7.13097e-163	3.36049e-163	-3.29429e-163	7.13754e-164	1.06456e-162	-2.15178e-163	8.63593e-163	0
-1.08244e-163	-8.80667e-163	1.0456e-163	-1.42705e-162	2.60636e-163	1.47974e-163	8.01977e-164	3.16918e-163	3.12681e-164	-1.06592e-163	-1.84832e-163	-1.43158e-162	4.1308e-164	-4.56839e-163	8.07968e-163	-2.87059e-163	4.85635e-164	-7.18636e-164	-2.18412e-163	-1.06299e-163	3.95926e-163	2.99274e-163	5.47844e-166	7.13097e-163	3.36049e-163	-3.29429e-163	7.13754e-164	1.06456e-162	-2.15178e-163	8.63593e-163	0
-1.08244e-163	-8.80667e-163	1.0456e-163	-1.42705e-162	2.60636e-163	1.47974e-163	8.01977e-164	3.16918e-163	3.12681e-164	-1.06592e-163	-1.84832e-163	-1.43158e-162	4.1308e-164	-4.56839e-163	8.07968e-163	-2.87059e-163	4.85635e-164	-7.18636e-164	-2.18412e-163	-1.06299e-163	3.95926e-163	2.99274e-163	5.47844e-166	7.13097e-163	3.36049e-163	-3.29429e-163	7.13754e-164	1.06456e-162	-2.15178e-163	8.63593e-163	0
-1.08244e-163	-8.80667e-163	1.0456e-163	-1.42705e-162	2.60636e-163	1.47974e-163	8.01977e-164	3.16918e-163	3.12681e-164	-1.06592e-163	-1.84832e-163	-1.43158e-162	4.1308e-164	-4.56839e-163	8.07968e-163	-2.87059e-163	4.85635e-164	-7.18636e-164	-2.18412e-163	-1.06299e-163	3.95926e-163	2.99274e-163	5.47844e-166	7.13097e-163	3.36049e-163	-3.29429e-163	7.13754e-164	1.06456e-162	-2.15178e-163	8.63593e-163	0
-1.08244e-163	-8.80667e-163	1.0456e-163	-1.42705e-162	2.60636e-163	1.47974e-163	8.01977e-164	3.16918e-163	3.12681e-164	-1.06592e-163	-1.84832e-163	-1.43158e-162	4.1308e-164	-4.56839e-163	8.07968e-163	-2.87059e-163	4.85635e-164	-7.18636e-164	-2.18412e-163	-1.06299e-163	3.95926e-163	2.99274e-163	5.47844e-166	7.13097e-163	3.36049e-163	-3.29429e-163	7.13754e-164	1.06456e-162	-2.15178e-163	8.63593e-163	0
-1.08244e-163	-8.80667e-163	1.0456e-163	-1.42705e-162	2.60636e-163	1.47974e-163	8.01977e-164	3.16918e-163	3.12681e-164	-1.06592e-163	-1.84832e-163	-1.43158e-162	4.1308e-164	-4.56839e-163	8.07968e-163	-2.87059e-163	4.85635e-164	-7.18636e-164	-2.18412e-163	-1.06299e-163	3.95926e-163	2.99274e-163	5.47844e-166	7.13097e-163	3.36049e-163	-3.29429e-163	7.13754e-164	1.06456e-162	-2.15178e-163	8.63593e-163	0
-1.08244e-163	-8.80667e-163	1.0456e-163	-1.42705e-162	2.60636e-163	1.47974e-163	8.01977e-164	3.16918e-163	3.12681e-164	-1.06592e-163	-1.84832e-163	-1.43158e-162	4.1308e-164	-4.56839e-163	8.07968e-163	-2.87059e-163	4.85635e-164	-7.18636e-164	-2.18412e-163	-1.06299e-163	3.95926e-163	2.99274e-163	5.47844e-166	7.13097e-163	3.36049e-163	-3.29429e-163	7.13754e-164	1.06456e-162	-2.15178e-163	8.63593e-163	0
-1.08244e-163	-8.80667e-163	1.0456e-163	-1.42705e-162	2.60636e-163	1.47974e-163	8.01977e-164	3.16918e-163	3.12681e-164	-1.06592e-163	-1.84832e-163	-1.43158e-162	4.1308e-164	-4.56839e-163	8.07968e-163	-2.87059e-163	4.85635e-164	-7.18636e-164	-2.18412e-163	-1.06299e-163	3.95926e-163	2.99274e-163	5.47844e-166	7.13097e-163	3.36049e-163	-3.29429e-163	7.13754e-164	1.06456e-162	-2.15178e-163	8.63593e-163	0
-1.08244e-163	-8.80667e-163	1.0456e-163	-1.42705e-162	2.60636e-163	1.47974e-163	8.01977e-164	3.16918e-163	3.12681e-164	-1.06592e-163	-1.84832e-163	-1.43158e-162	4.1308e-164	-4.56839e-163	8.07968e-163	-2.87059e-163	4.85635e-164	-7.18636e-164	-2.18412e-163	-1.06299e-163	3.95926e-163	2.99274e-163	5.47844e-166	7.13097e-163	3.36049e-163	-3.29429e-163	7.13754e-164	1.06456e-162	-2.15178e-163	8.63593e-163	0
-1.08244e-163	-8.80667e-163	1.0456e-163	-1.42705e-162	2.60636e-163	1.47974e-163	8.01977e-164	3.16918e-163	3.12681e-164	-1.06592e-163	-1.84832e-163	-1.43158e-162	4.1308e-164	-4.56839e-163	8.07968e-163	-2.87059e-163	4.85635e-164	-7.18636e-164	-2.18412e-163	-1.06299e-163	3.95926e-163	2.99274e-163	5.47844e-166	7.13097e-163	3.36049e-163	-3.29429e-163	7.13754e-164	1.06456e-162	-2.15178e-163	8.63593e-163	0
-1.08244e-163	-8.80667e-163	1.0456e-163	-1.42705e-162	2.60636e-163	1.47974e-163	8.01977e-164	3.16918e-163	3.12681e-164	-1.06592e-163	-1.84832e-163	-1.43158e-162	4.1308e-164	-4.56839e-163	8.07968e-163	-2.87059e-163	4.85635e-164	-7.18636e-164	-2.18412e-163	-1.06299e-163	3.95926e-163	2.99274e-163	5.47844e-166	7.13097e-163	3.36049e-163	-3.29429e-163	7.13754e-164	1.06456e-162	-2.15178e-163	8.63593e-163	0
-1.08244e-163	-8.80667e-163	1.0456e-163	-1.42705e-162	2.60636e-163	1.47974e-163	8.01977e-164	3.16918e-163	3.12681e-164	-1.06592e-163	-1.84832e-163	-1.43158e-162	4.1308e-164	-4.56839e-163	8.07968e-163	-2.87059e-163	4.85635e-164	-7.18636e-164	-2.18412e-163	-1.06299e-163	3.95926e-163	2.99274e-163	5.47844e-166	7.13097e-163	3.36049e-163	-3.29429e-163	7.13754e-164	1.06456e-162	-2.15178e-163	8.63593e-163	0
-1.08244e-163	-8.80667e-163	1.0456e-163	-1.42705e-162	2.60636e-163	1.47974e-163	8.01977e-164	3.16918e-163	3.12681e-164	-1.06592e-163	-1.84832e-163	-1.43158e-162	4.1308e-164	-4.56839e-163	8.07968e-163	-2.87059e-163	4.85635e-164	-7.18636e-164	-2.18412e-163	-1.06299e-163	3.95926e-163	2.99274e-163	5.47844e-166	7.13097e-163	3.36049e-163	-3.29429e-163	7.13754e-164	1.06456e-162	-2.15178e-163	8.63593e-163	0
-1.08244e-163	-8.80667e-163	1.0456e-163	-1.42705e-162	2.60636e-163	1.47974e-163	8.01977e-164	3.16918e-163	3.12681e-164	-1.06592e-163	-1.84832e-163	-1.43158e-162	4.1308e-164	-4.56839e-163	8.07968e-163	-2.87059e-163	4.85635e-164	-7.18636e-164	-2.18412e-163	-1.06299e-163	3.95926e-163	2.99274e-163	5.47844e-166	7.13097e-163	3.36049e-163	-3.29429e-163	7.13754e-164	1.06456e-162	-2.15178e-163	8.63593e-163	0
-1.08244e-163	-8.80667e-163	1.0456e-163	-1.42705e-162	2.60636e-163	1.47974e-163	8.01977e-164	3.16918e-163	3.12681e-164	-1.06592e-163	-1.84832e-163	-1.43158e-162	4.1308e-164	-4.56839e-163	8.07968e-163	-2.87059e-163	4.85635e-164	-7.18636e-164	-2.18412e-163	-1.06299e-163	3.95926e-163	2.99274e-163	5.47844e-166	7.13097e-163	3.36049e-163	-3.29429e-163	7.13754e-164	1.06456e-162	-2.15178e-163	8.63593e-163	0
-1.08244e-163	-8.80667e-163	1.0456e-163	-1.42705e-162	2.60636e-163	1.47974e-163	8.01977e-164	3.16918e-163	3.12681e-164	-1.06592e-163	-1.84832e-163	-1.43158e-162	4.1308e-164	-4.56839e-163	8.07968e-163	-2.87059e-163	4.85635e-164	-7.18636e-164	-2.18412e-163	-1.06299e-163	3.95926e-163	2.99274e-163	5.47844e-166	7.13097e-163	3.36049e-163	-3.29429e-163	7.13754e-164	1.06456e-162	-2.15178e-163	8.63593e-163	0
-1.08244e-163	-8.80667e-163	1.0456e-163	-1.42705e-162	2.60636e-163	1.47974e-163	8.01977e-164	3.16918e-163	3.12681e-164	-1.06592e-163	-1.84832e-163	-1.43158e-162	4.1308e-164	-4.56839e-163	8.07968e-163	-2.87059e-163	4.85635e-164	-7.18636e-164	-2.18412e-163	-1.06299e-163	3.95926e-163	2.99274e-163	5.47844e-166	7.13097e-163	3.36049e-163	-3.29429e-163	7.13754e-164	1.06456e-162	-2.15178e-163	8.63593e-163	0
-1.08244e-163	-8.80667e-163	1.0456e-163	-1.42705e-162	2.60636e-163	1.47974e-163	8.01977e-164	3.16918e-163	3.12681e-164	-1.06592e-163	-1.84832e-163	-1.43158e-162	4.1308e-164	-4.56839e-163	8.07968e-163	-2.87059e-163	4.85635e-164	-7.18636e-164	-2.18412e-163	-1.06299e-163	3.95926e-163	2.99274e-163	5.47844e-166	7.13097e-163	3.36049e-163	-3.29429e-163	7.13754e-164	1.06456e-162	-2.15178e-163	8.63593e-163	0
-1.08244e-163	-8.80667e-163	1.0456e-163	-1.42705e-162	2.60636e-163	1.47974e-163	8.01977e-164	3.16918e-163	3.12681e-164	-1.06592e-163	-1.84832e-163	-1.43158e-162	4.1308e-164	-4.56839e-163	8.07968e-163	-2.87059e-163	4.85635e-164	-7.18636e-164	-2.18412e-163	-1.06299e-163	3.95926e-163	2.99274e-163	5.47844e-166	7.13097e-163	3.36049e-163	-3.29429e-163	7.13754e-164	1.06456e-162	-2.15178e-163	8.63593e-163	0
-1.08244e-163	-8.80667e-163	1.0456e-163	-1.42705e-162	2.60636e-163	1.47974e-163	8.01977e-164	3.16918e-163	3.12681e-164	-1.06592e-163	-1.84832e-163	-1.43158e-162	4.1308e-164	-4.56839e-163	8.07968e-163	-2.87059e-163	4.85635e-164	-7.18636e-164	-2.18412e-163	-1.06299e-163	3.95926e-163	2.99274e-163	5.47844e-166	7.13097e-163	3.36049e-163	-3.29429e-163	7.13754e-164	1.06456e-162	-2.15178e-163	8.63593e-163	0
-1.08244e-163	-8.80667e-163	1.0456e-163	-1.42705e-162	2.60636e-163	1.47974e-163	8.01977e-164	3.16918e-163	3.12681e-164	-1.06592e-163	-1.84832e-163	-1.43158e-162	4.1308e-164	-4.56839e-163	8.07968e-163	-2.87059e-163	4.85635e-164	-7.18636e-164	-2.18412e-163	-1.06299e-163	3.95926e-163	2.99274e-163	5.47844e-166	7.13097e-163	3.36049e-163	-3.29429e-163	7.13754e-164	1.06456e-162	-2.15178e-163	8.63593e-163	0
-1.08244e-163	-8.80667e-163	1.0456e-163	-1.42705e-162	2.60636e-163	1.47974e-163	8.01977e-164	3.16918e-163	3.12681e-164	-1.06592e-163	-1.84832e-163	-1.43158e-162	4.1308e-164	-4.56839e-163	8.07968e-163	-2.87059e-163	4.85635e-164	-7.18636e-164	-2.18412e-163	-1.06299e-163	3.95926e-163	2.99274e-163	5.47844e-166	7.13097e-163	3.36049e-163	-3.29429e-163	7.13754e-164	1.06456e-162	-2.15178e-163	8.63593e-163	0
-1.08244e-163	-8.80667e-163	1.0456e-163	-1.42705e-162	2.60636e-163	1.47974e-163	8.01977e-164	3.16918e-163	3.12681e-164	-1.06592e-163	-1.84832e-163	-1.43158e-162	4.1308e-164	-4.56839e-163	8.07968e-163	-2.87059e-163	4.85635e-164	-7.18636e-164	-2.18412e-163	-1.06299e-163	3.95926e-163	2.99274e-163	5.47844e-166	7.13097e-163	3.36049e-163	-3.29429e-163	7.13754e-164	1.06456e-162	-2.15178e-163	8.63593e-163	0
-1.08244e-163	-8.80667e-163	1.0456e-163	-1.42705e-162	2.60636e-163	1.47974e-163	8.01977e-164	3.16918e-163	3.12681e-164	-1.06592e-163	-1.84832e-163	-1.43158e-162	4.1308e-164	-4.56839e-163	8.07968e-163	-2.87059e-163	4.85635e-164	-7.18636e-164	-2.18412e-163	-1.06299e-163	3.95926e-163	2.99274e-163	5.47844e-166	7.13097e-163	3.36049e-163	-3.29429e-163	7.13754e-164	1.06456e-162	-2.15178e-163	8.63593e-163	0
-1.08244e-163	-8.80667e-163	1.0456e-163	-1.42705e-162	2.60636e-163	1.47974e-163	8.01977e-164	3.16918e-163	3.12681e-164	-1.06592e-163	-1.84832e-163	-1.43158e-162	4.1308e-164	-4.56839e-163	8.07968e-163	-2.87059e-163	4.85635e-164	-7.18636e-164	-2.18412e-163	-1.06299e-163	3.95926e-163	2.99274e-163	5.47844e-166	7.13097e-163	3.36049e-163	-3.29429e-163	7.13754e-164	1.06456e-162	-2.15178e-163	8.63593e-163	0
-1.08244e-163	-8.80667e-163	1.0456e-163	-1.42705e-162	2.60636e-163	1.47974e-163	8.01977e-164	3.16918e-163	3.12681e-164	-1.06592e-163	-1.84832e-163	-1.43158e-162	4.1308e-164	-4.56839e-163	8.07968e-163	-2.87059e-163	4.85635e-164	-7.18636e-164	-2.18412e-163	-1.06299e-163	3.95926e-163	2.99274e-163	5.47844e-166	7.13097e-163	3.36049e-163	-3.29429e-163	7.13754e-164	1.06456e-162	-2.15178e-163	8.63593e-163	0
-1.08244e-163	-8.80667e-163	1.0456e-163	-1.42705e-162	2.60636e-163	1.47974e-163	8.01977e-164	3.16918e-163	3.12681e-164	-1.06592e-163	-1.84832e-163	-1.43158e-162	4.1308e-164	-4.56839e-163	8.07968e-163	-2.87059e-163	4.85635e-164	-7.18636e-164	-2.18412e-163	-1.06299e-163	3.95926e-163	2.99274e-163	5.47844e-166	7.13097e-163	3.36049e-163	-3.29429e-163	7.13754e-164	1.06456e-162	-2.15178e-163	8.63593e-163	0
-1.08244e-163	-8.80667e-163	1.0456e-163	-1.42705e-162	2.60636e-163	1.47974e-163	8.01977e-164	3.16918e-163	3.12681e-164	-1.06592e-163	-1.84832e-163	-1.43158e-162	4.1308e-164	-4.56839e-163	8.07968e-163	-2.87059e-163	4.85635e-164	-7.18636e-164	-2.18412e-163	-1.06299e-163	3.95926e-163	2.99274e-163	5.47844e-166	7.13097e-163	3.36049e-163	-3.29429e-163	7.13754e-164	1.06456e-162	-2.15178e-163	8.63593e-163	0
-1.08244e-163	-8.80667e-163	1.0456e-163	-1.42705e-162	2.60636e-163	1.47974e-163	8.01977e-164	3.16918e-163	3.12681e-164	-1.06592e-163	-1.84832e-163	-1.43158e-162	4.1308e-164	-4.56839e-163	8.07968e-163	-2.87059e-163	4.85635e-164	-7.18636e-164	-2.18412e-163	-1.06299e-163	3.95926e-163	2.99274e-163	5.47844e-166	7.13097e-163	3.36049e-163	-3.29429e-163	7.13754e-164	1.06456e-162	-2.15178e-163	8.63593e-163	0
-1.08244e-163	-8.80667e-163	1.0456e-163	-1.42705e-162	2.60636e-163	1.47974e-163	8.01977e-164	3.16918e-163	3.12681e-164	-1.06592e-163	-1.84832e-163	-1.43158e-162	4.1308e-164	-4.56839e-163	8.07968e-163	-2.87059e-163	4.85635e-164	-7.18636e-164	-2.18412e-163	-1.06299e-163	3.95926e-163	2.99274e-163	5.47844e-166	7.13097e-163	3.36049e-163	-3.29429e-163	7.13754e-164	1.06456e-162	-2.15178e-163	8.63593e-163	0
-1.08244e-163	-8.80667e-163	1.0456e-163	-1.42705e-162	2.60636e-163	1.47974e-163	8.01977e-164	3.16918e-163	3.12681e-164	-1.06592e-163	-1.84832e-163	-1.43158e-162	4.1308e-164	-4.56839e-163	8.07968e-163	-2.87059e-163	4.85635e-164	-7.18636e-164	-2.18412e-163	-1.06299e-163	3.95926e-163	2.99274e-163	5.47844e-166	7.13097e-163	3.36049e-163	-3.29429e-163	7.13754e-164	1.06456e-162	-2.15178e-163	8.63593e-163	0
-1.08244e-163	-8.80667e-163	1.0456e-163	-1.42705e-162	2.60636e-163	1.47974e-163	8.01977e-164	3.16918e-163	3.12681e-164	-1.06592e-163	-1.84832e-163	-1.43158e-162	4.1308e-164	-4.56839e-163	8.07968e-163	-2.87059e-163	4.85635e-164	-7.18636e-164	-2.18412e-163	-1.06299e-163	3.95926e-163	2.99274e-163	5.47844e-166	7.13097e-163	3.36049e-163	-3.29429e-163	7.13754e-164	1.06456e-162	-2.15178e-163	8.63593e-163	0
-1.08244e-163	-8.80667e-163	1.0456e-163	-1.42705e-162	2.60636e-163	1.47974e-163	8.01977e-164	3.16918e-163	3.12681e-164	-1.06592e-163	-1.84832e-163	-1.43158e-162	4.1308e-164	-4.56839e-163	8.07968e-163	-2.87059e-163	4.85635e-164	-7.18636e-164	-2.18412e-163	-1.06299e-163	3.95926e-163	2.99274e-163	5.47844e-166	7.13097e-163	3.36049e-163	-3.29429e-163	7.13754e-164	1.06456e-162	-2.15178e-163	8.63593e-163	0
-1.08244e-163	-8.80667e-163	1.0456e-163	-1.42705e-162	2.60636e-163	1.47974e-163	8.01977e-164	3.16918e-163	3.12681e-164	-1.06592e-163	-1.84832e-163	-1.43158e-162	4.1308e-164	-4.56839e-163	8.07968e-163	-2.87059e-163	4.85635e-164	-7.18636e-164	-2.18412e-163	-1.06299e-163	3.95926e-163	2.99274e-163	5.47844e-166	7.13097e-163	3.36049e-163	-3.29429e-163	7.13754e-164	1.06456e-162	-2.15178e-163	8.63593e-163	0
-1.08244e-163	-8.80667e-163	1.0456e-163	-1.42705e-162	2.60636e-163	1.47974e-163	8.01977e-164	3.16918e-163	3.12681e-164	-1.06592e-163	-1.84832e-163	-1.43158e-162	4.1308e-164	-4.56839e-163	8.07968e-163	-2.87059e-163	4.85635e-164	-7.18636e-164	-2.18412e-163	-1.06299e-163	3.95926e-163	2.99274e-163	5.47844e-166	7.13097e-163	3.36049e-163	-3.29429e-163	7.13754e-164	1.06456e-162	-2.15178e-163	8.63593e-163	0
-1.08244e-163	-8.80667e-163	1.0456e-163	-1.42705e-162	2.60636e-163	1.47974e-163	8.01977e-164	3.16918e-163	3.12681e-164	-1.06592e-163	-1.84832e-163	-1.43158e-162	4.1308e-164	-4.56839e-163	8.07968e-163	-2.87059e-163	4.85635e-164	-7.18636e-164	-2.18412e-163	-1.06299e-163	3.95926e-163	2.99274e-163	5.47844e-166	7.13097e-163	3.36049e-163	-3.29429e-163	7.13754e-164	1.06456e-162	-2.15178e-163	8.63593e-163	0
-1.08244e-163	-8.80667e-163	1.0456e-163	-1.42705e-162	2.60636e-163	1.47974e-163	8.01977e-164	3.16918e-163	3.12681e-164	-1.06592e-163	-1.84832e-163	-1.43158e-162	4.1308e-164	-4.56839e-163	8.07968e-163	-2.87059e-163	4.85635e-164	-7.18636e-164	-2.18412e-163	-1.06299e-163	3.95926e-163	2.99274e-163	5.47844e-166	7.13097e-163	3.36049e-163	-3.29429e-163	7.13754e-164	1.06456e-162	-2.15178e-163	8.63593e-163	0
-1.08244e-163	-8.80667e-163	1.0456e-163	-1.42705e-162	2.60636e-163	1.47974e-163	8.01977e-164	3.16918e-163	3.12681e-164	-1.06592e-163	-1.84832e-163	-1.43158e-162	4.1308e-164	-4.56839e-163	8.07968e-163	-2.87059e-163	4.85635e-164	-7.18636e-164	-2.18412e-163	-1.06299e-163	3.95926e-163	2.99274e-163	5.47844e-166	7.13097e-163	3.36049e-163	-3.29429e-163	7.13754e-164	1.06456e-162	-2.15178e-163	8.63593e-163	0
-1.08244e-163	-8.80667e-163	1.0456e-163	-1.42705e-162	2.60636e-163	1.47974e-163	8.01977e-164	3.16918e-163	3.12681e-164	-1.06592e-163	-1.84832e-163	-1.43158e-162	4.1308e-164	-4.56839e-163	8.07968e-163	-2.87059e-163	4.85635e-164	-7.18636e-164	-2.18412e-163	-1.06299e-163	3.95926e-163	2.99274e-163	5.47844e-166	7.13097e-163	3.36049e-163	-3.29429e-163	7.13754e-164	1.06456e-162	-2.15178e-163	8.63593e-163	0
-1.08244e-163	-8.80667e-163	1.0456e-163	-1.42705e-162	2.60636e-163	1.47974e-163	8.01977e-164	3.16918e-163	3.12681e-164	-1.06592e-163	-1.84832e-163	-1.43158e-162	4.1308e-164	-4.56839e-163	8.07968e-163	-2.87059e-163	4.85635e-164	-7.18636e-164	-2.18412e-163	-1.06299e-163	3.95926e-163	2.99274e-163	5.47844e-166	7.13097e-163	3.36049e-163	-3.29429e-163	7.13754e-164	1.06456e-162	-2.15178e-163	8.63593e-163	0
-1.08244e-163	-8.80667e-163	1.0456e-163	-1.42705e-162	2.60636e-163	1.47974e-163	8.01977e-164	3.16918e-163	3.12681e-164	-1.06592e-163	-1.84832e-163	-1.43158e-162	4.1308e-164	-4.56839e-163	8.07968e-163	-2.87059e-163	4.85635e-164	-7.18636e-164	-2.18412e-163	-1.06299e-163	3.95926e-163	2.99274e-163	5.47844e-166	7.13097e-163	3.36049e-163	-3.29429e-163	7.13754e-164	1.06456e-162	-2.15178e-163	8.63593e-163	0
-1.08244e-163	-8.80667e-163	1.0456e-163	-1.42705e-162	2.60636e-163	1.47974e-163	8.01977e-164	3.16918e-163	3.12681e-164	-1.06592e-163	-1.84832e-163	-1.43158e-162	4.1308e-164	-4.56839e-163	8.07968e-163	-2.87059e-163	4.85635e-164	-7.18636e-164	-2.18412e-163	-1.06299e-163	3.95926e-163	2.99274e-163	5.47844e-166	7.13097e-163	3.36049e-163	-3.29429e-163	7.13754e-164	1.06456e-162	-2.15178e-163	8.63593e-163	0
-1.08244e-163	-8.80667e-163	1.0456e-163	-1.42705e-162	2.60636e-163	1.47974e-163	8.01977e-164	3.16918e-163	3.12681e-164	-1.06592e-163	-1.84832e-163	-1.43158e-162	4.1308e-164	-4.56839e-163	8.07968e-163	-2.87059e-163	4.85635e-164	-7.18636e-164	-2.18412e-163	-1.06299e-163	3.95926e-163	2.99274e-163	5.47844e-166	7.13097e-163	3.36049e-163	-3.29429e-163	7.13754e-164	1.06456e-162	-2.15178e-163	8.63593e-163	0
-1.08244e-163	-8.80667e-163	1.0456e-163	-1.42705e-162	2.60636e-163	1.47974e-163	8.01977e-164	3.16918e-163	3.12681e-164	-1.06592e-163	-1.84832e-163	-1.43158e-162	4.1308e-164	-4.56839e-163	8.07968e-163	-2.87059e-163	4.85635e-164	-7.18636e-164	-2.18412e-163	-1.06299e-163	3.95926e-163	2.99274e-163	5.47844e-166	7.13097e-163	3.36049e-163	-3.29429e-163	7.13754e-164	1.06456e-162	-2.15178e-163	8.63593e-163	0
-1.08244e-163	-8.80667e-163	1.0456e-163	-1.42705e-162	2.60636e-163	1.47974e-163	8.01977e-164	3.16918e-163	3.12681e-164	-1.06592e-163	-1.84832e-163	-1.43158e-162	4.1308e-164	-4.56839e-163	8.07968e-163	-2.87059e-163	4.85635e-164	-7.18636e-164	-2.18412e-163	-1.06299e-163	3.95926e-163	2.99274e-163	5.47844e-166	7.13097e-163	3.36049e-163	-3.29429e-163	7.13754e-164	1.06456e-162	-2.15178e-163	8.63593e-163	0
-1.08244e-163	-8.80667e-163	1.0456e-163	-1.42705e-162	2.60636e-163	1.47974e-163	8.01977e-164	3.16918e-163	3.12681e-164	-1.06592e-163	-1.84832e-163	-1.43158e-162	4.1308e-164	-4.56839e-163	8.07968e-163	-2.87059e-163	4.85635e-164	-7.18636e-164	-2.18412e-163	-1.06299e-163	3.95926e-163	2.99274e-163	5.47844e-166	7.13097e-163	3.36049e-163	-3.29429e-163	7.13754e-164	1.06456e-162	-2.15178e-163	8.63593e-163	0
-1.08244e-163	-8.80667e-163	1.0456e-163	-1.42705e-162	2.60636e-163	1.47974e-163	8.01977e-164	3.16918e-163	3.12681e-164	-1.06592e-163	-1.84832e-163	-1.43158e-162	4.1308e-164	-4.56839e-163	8.07968e-163	-2.87059e-163	4.85635e-164	-7.18636e-164	-2.18412e-163	-1.06299e-163	3.95926e-163	2.99274e-163	5.47844e-166	7.13097e-163	3.36049e-163	-3.29429e-163	7.13754e-164	1.06456e-162	-2.15178e-163	8.63593e-163	0
-1.08244e-163	-8.80667e-163	1.0456e-163	-1.42705e-162	2.60636e-163	1.47974e-163	8.01977e-164	3.16918e-163	3.12681e-164	-1.06592e-163	-1.84832e-163	-1.43158e-162	4.1308e-164	-4.56839e-163	8.07968e-163	-2.87059e-163	4.85635e-164	-7.18636e-164	-2.18412e-163	-1.06299e-163	3.95926e-163	2.99274e-163	5.47844e-166	7.13097e-163	3.36049e-163	-3.29429e-163	7.13754e-164	1.06456e-162	-2.15178e-163	8.63593e-163	0
-1.08244e-163	-8.80667e-163	1.0456e-163	-1.42705e-162	2.60636e-163	1.47974e-163	8.01977e-164	3.16918e-163	3.12681e-164	-1.06592e-163	-1.84832e-163	-1.43158e-162	4.1308e-164	-4.56839e-163	8.07968e-163	-2.87059e-163	4.85635e-164	-7.18636e-164	-2.18412e-163	-1.06299e-163	3.95926e-163	2.99274e-163	5.47844e-166	7.13097e-163	3.36049e-163	-3.29429e-163	7.13754e-164	1.06456e-162	-2.15178e-163	8.63593e-163	0
-1.08244e-163	-8.80667e-163	1.0456e-163	-1.42705e-162	2.60636e-163	1.47974e-163	8.01977e-164	3.16918e-163	3.12681e-164	-1.06592e-163	-1.84832e-163	-1.43158e-162	4.1308e-164	-4.56839e-163	8.07968e-163	-2.87059e-163	4.85635e-164	-7.18636e-164	-2.18412e-163	-1.06299e-163	3.95926e-163	2.99274e-163	5.47844e-166	7.13097e-163	3.36049e-163	-3.29429e-163	7.13754e-164	1.06456e-162	-2.15178e-163	8.63593e-163	0
-1.08244e-163	-8.80667e-163	1.0456e-163	-1.42705e-162	2.60636e-163	1.47974e-163	8.01977e-164	3.16918e-163	3.12681e-164	-1.06592e-163	-1.84832e-163	-1.43158e-162	4.1308e-164	-4.56839e-163	8.07968e-163	-2.87059e-163	4.85635e-164	-7.18636e-164	-2.18412e-163	-1.06299e-163	3.95926e-163	2.99274e-163	5.47844e-166	7.13097e-163	3.36049e-163	-3.29429e-163	7.13754e-164	1.06456e-162	-2.15178e-163	8.63593e-163	0
-1.08244e-163	-8.80667e-163	1.0456e-163	-1.42705e-162	2.60636e-163	1.47974e-163	8.01977e-164	3.16918e-163	3.12681e-164	-1.06592e-163	-1.84832e-163	-1.43158e-162	4.1308e-164	-4.56839e-163	8.07968e-163	-2.87059e-163	4.85635e-164	-7.18636e-164	-2.18412e-163	-1.06299e-163	3.95926e-163	2.99274e-163	5.47844e-166	7.13097e-163	3.36049e-163	-3.29429e-163	7.13754e-164	1.06456e-162	-2.15178e-163	8.63593e-163	0
-1.08244e-163	-8.80667e-163	1.0456e-163	-1.42705e-162	2.60636e-163	1.47974e-163	8.01977e-164	3.16918e-163	3.12681e-164	-1.06592e-163	-1.84832e-163	-1.43158e-162	4.1308e-164	-4.56839e-163	8.07968e-163	-2.87059e-163	4.85635e-164	-7.18636e-164	-2.18412e-163	-1.06299e-163	3.95926e-163	2.99274e-163	5.47844e-166	7.13097e-163	3.36049e-163	-3.29429e-163	7.13754e-164	1.06456e-162	-2.15178e-163	8.63593e-163	0
-1.08244e-163	-8.80667e-163	1.0456e-163	-1.42705e-162	2.60636e-163	1.47974e-163	8.01977e-164	3.16918e-163	3.12681e-164	-1.06592e-163	-1.84832e-163	-1.43158e-162	4.1308e-164	-4.56839e-163	8.07968e-163	-2.87059e-163	4.85635e-164	-7.18636e-164	-2.18412e-163	-1.06299e-163	3.95926e-163	2.99274e-163	5.47844e-166	7.13097e-163	3.36049e-163	-3.29429e-163	7.13754e-164	1.06456e-162	-2.15178e-163	8.63593e-163	0
-1.08244e-163	-8.80667e-163	1.0456e-163	-1.42705e-162	2.60636e-163	1.47974e-163	8.01977e-164	3.16918e-163	3.12681e-164	-1.06592e-163	-1.84832e-163	-1.43158e-162	4.1308e-164	-4.56839e-163	8.07968e-163	-2.87059e-163	4.85635e-164	-7.18636e-164	-2.18412e-163	-1.06299e-163	3.95926e-163	2.99274e-163	5.47844e-166	7.13097e-163	3.36049e-163	-3.29429e-163	7.13754e-164	1.06456e-162	-2.15178e-163	8.63593e-163	0
-1.08244e-163	-8.80667e-163	1.0456e-163	-1.42705e-162	2.60636e-163	1.47974e-163	8.01977e-164	3.16918e-163	3.12681e-164	-1.06592e-163	-1.84832e-163	-1.43158e-162	4.1308e-164	-4.56839e-163	8.07968e-163	-2.87059e-163	4.85635e-164	-7.18636e-164	-2.18412e-163	-1.06299e-163	3.95926e-163	2.99274e-163	5.47844e-166	7.13097e-163	3.36049e-163	-3.29429e-163	7.13754e-164	1.06456e-162	-2.15178e-163	8.63593e-163	0
-1.08244e-163	-8.80667e-163	1.0456e-163	-1.42705e-162	2.60636e-163	1.47974e-163	8.01977e-164	3.16918e-163	3.12681e-164	-1.06592e-163	-1.84832e-163	-1.43158e-162	4.1308e-164	-4.56839e-163	8.07968e-163	-2.87059e-163	4.85635e-164	-7.18636e-164	-2.18412e-163	-1.06299e-163	3.95926e-163	2.99274e-163	5.47844e-166	7.13097e-163	3.36049e-163	-3.29429e-163	7.13754e-164	1.06456e-162	-2.15178e-163	8.63593e-163	0
-1.08244e-163	-8.80667e-163	1.0456e-163	-1.42705e-162	2.60636e-163	1.47974e-163	8.01977e-164	3.16918e-163	3.12681e-164	-1.06592e-163	-1.84832e-163	-1.43158e-162	4.1308e-164	-4.56839e-163	8.07968e-163	-2.87059e-163	4.85635e-164	-7.18636e-164	-2.18412e-163	-1.06299e-163	3.95926e-163	2.99274e-163	5.47844e-166	7.13097e-163	3.36049e-163	-3.29429e-163	7.13754e-164	1.06456e-162	-2.15178e-163	8.63593e-163	0
-1.08244e-163	-8.80667e-163	1.0456e-163	-1.42705e-162	2.60636e-163	1.47974e-163	8.01977e-164	3.16918e-163	3.12681e-164	-1.06592e-163	-1.84832e-163	-1.43158e-162	4.1308e-164	-4.56839e-163	8.07968e-163	-2.87059e-163	4.85635e-164	-7.18636e-164	-2.18412e-163	-1.06299e-163	3.95926e-163	2.99274e-163	5.47844e-166	7.13097e-163	3.36049e-163	-3.29429e-163	7.13754e-164	1.06456e-162	-2.15178e-163	8.63593e-163	0
-1.08244e-163	-8.80667e-163	1.0456e-163	-1.42705e-162	2.60636e-163	1.47974e-163	8.01977e-164	3.16918e-163	3.12681e-164	-1.06592e-163	-1.84832e-163	-1.43158e-162	4.1308e-164	-4.56839e-163	8.07968e-163	-2.87059e-163	4.85635e-164	-7.18636e-164	-2.18412e-163	-1.06299e-163	3.95926e-163	2.99274e-163	5.47844e-166	7.13097e-163	3.36049e-163	-3.29429e-163	7.13754e-164	1.06456e-162	-2.15178e-163	8.63593e-163	0
-1.08244e-163	-8.80667e-163	1.0456e-163	-1.42705e-162	2.60636e-163	1.47974e-163	8.01977e-164	3.16918e-163	3.12681e-164	-1.06592e-163	-1.84832e-163	-1.43158e-162	4.1308e-164	-4.56839e-163	8.07968e-163	-2.87059e-163	4.85635e-164	-7.18636e-164	-2.18412e-163	-1.06299e-163	3.95926e-163	2.99274e-163	5.47844e-166	7.13097e-163	3.36049e-163	-3.29429e-163	7.13754e-164	1.06456e-162	-2.15178e-163	8.63593e-163	0
-1.08244e-163	-8.80667e-163	1.0456e-163	-1.42705e-162	2.60636e-163	1.47974e-163	8.01977e-164	3.16918e-163	3.12681e-164	-1.06592e-163	-1.84832e-163	-1.43158e-162	4.1308e-164	-4.56839e-163	8.07968e-163	-2.87059e-163	4.85635e-164	-7.18636e-164	-2.18412e-163	-1.06299e-163	3.95926e-163	2.99274e-163	5.47844e-166	7.13097e-163	3.36049e-163	-3.29429e-163	7.13754e-164	1.06456e-162	-2.15178e-163	8.63593e-163	0
-1.08244e-163	-8.80667e-163	1.0456e-163	-1.42705e-162	2.60636e-163	1.47974e-163	8.01977e-164	3.16918e-163	3.12681e-164	-1.06592e-163	-1.84832e-163	-1.43158e-162	4.1308e-164	-4.56839e-163	8.07968e-163	-2.87059e-163	4.85635e-164	-7.18636e-164	-2.18412e-163	-1.06299e-163	3.95926e-163	2.99274e-163	5.47844e-166	7.13097e-163	3.36049e-163	-3.29429e-163	7.13754e-164	1.06456e-162	-2.15178e-163	8.63593e-163	0
-1.08244e-163	-8.80667e-163	1.0456e-163	-1.42705e-162	2.60636e-163	1.47974e-163	8.01977e-164	3.16918e-163	3.12681e-164	-1.06592e-163	-1.84832e-163	-1.43158e-162	4.1308e-164	-4.56839e-163	8.07968e-163	-2.87059e-163	4.85635e-164	-7.18636e-164	-2.18412e-163	-1.06299e-163	3.95926e-163	2.99274e-163	5.47844e-166	7.13097e-163	3.36049e-163	-3.29429e-163	7.13754e-164	1.06456e-162	-2.15178e-163	8.63593e-163	0
-1.08244e-163	-8.80667e-163	1.0456e-163	-1.42705e-162	2.60636e-163	1.47974e-163	8.01977e-164	3.16918e-163	3.12681e-164	-1.06592e-163	-1.84832e-163	-1.43158e-162	4.1308e-164	-4.56839e-163	8.07968e-163	-2.87059e-163	4.85635e-164	-7.18636e-164	-2.18412e-163	-1.06299e-163	3.95926e-163	2.99274e-163	5.47844e-166	7.13097e-163	3.36049e-163	-3.29429e-163	7.13754e-164	1.06456e-162	-2.15178e-163	8.63593e-163	0
-1.08244e-163	-8.80667e-163	1.0456e-163	-1.42705e-162	2.60636e-163	1.47974e-163	8.01977e-164	3.16918e-163	3.12681e-164	-1.06592e-163	-1.84832e-163	-1.43158e-162	4.1308e-164	-4.56839e-163	8.07968e-163	-2.87059e-163	4.85635e-164	-7.18636e-164	-2.18412e-163	-1.06299e-163	3.95926e-163	2.99274e-163	5.47844e-166	7.13097e-163	3.36049e-163	-3.29429e-163	7.13754e-164	1.06456e-162	-2.15178e-163	8.63593e-163	0
-1.08244e-163	-8.80667e-163	1.0456e-163	-1.42705e-162	2.60636e-163	1.47974e-163	8.01977e-164	3.16918e-163	3.12681e-164	-1.06592e-163	-1.84832e-163	-1.43158e-162	4.1308e-164	-4.56839e-163	8.07968e-163	-2.87059e-163	4.85635e-164	-7.18636e-164	-2.18412e-163	-1.06299e-163	3.95926e-163	2.99274e-163	5.47844e-166	7.13097e-163	3.36049e-163	-3.29429e-163	7.13754e-164	1.06456e-162	-2.15178e-163	8.63593e-163	0
-1.08244e-163	-8.80667e-163	1.0456e-163	-1.42705e-162	2.60636e-163	1.47974e-163	8.01977e-164	3.16918e-163	3.12681e-164	-1.06592e-163	-1.84832e-163	-1.43158e-162	4.1308e-164	-4.56839e-163	8.07968e-163	-2.87059e-163	4.85635e-164	-7.18636e-164	-2.18412e-163	-1.06299e-163	3.95926e-163	2.99274e-163	5.47844e-166	7.13097e-163	3.36049e-163	-3.29429e-163	7.13754e-164	1.06456e-162	-2.15178e-163	8.63593e-163	0
-1.08244e-163	-8.80667e-163	1.0456e-163	-1.42705e-162	2.60636e-163	1.47974e-163	8.01977e-164	3.16918e-163	3.12681e-164	-1.06592e-163	-1.84832e-163	-1.43158e-162	4.1308e-164	-4.56839e-163	8.07968e-163	-2.87059e-163	4.85635e-164	-7.18636e-164	-2.18412e-163	-1.06299e-163	3.95926e-163	2.99274e-163	5.47844e-166	7.13097e-163	3.36049e-163	-3.29429e-163	7.13754e-164	1.06456e-162	-2.15178e-163	8.63593e-163	0
-1.08244e-163	-8.80667e-163	1.0456e-163	-1.42705e-162	2.60636e-163	1.47974e-163	8.01977e-164	3.16918e-163	3.12681e-164	-1.06592e-163	-1.84832e-163	-1.43158e-162	4.1308e-164	-4.56839e-163	8.07968e-163	-2.87059e-163	4.85635e-164	-7.18636e-164	-2.18412e-163	-1.06299e-163	3.95926e-163	2.99274e-163	5.47844e-166	7.13097e-163	3.36049e-163	-3.29429e-163	7.13754e-164	1.06456e-162	-2.15178e-163	8.63593e-163	0
-1.08244e-163	-8.80667e-163	1.0456e-163	-1.42705e-162	2.60636e-163	1.47974e-163	8.01977e-164	3.16918e-163	3.12681e-164	-1.06592e-163	-1.84832e-163	-1.43158e-162	4.1308e-164	-4.56839e-163	8.07968e-163	-2.87059e-163	4.85635e-164	-7.18636e-164	-2.18412e-163	-1.06299e-163	3.95926e-163	2.99274e-163	5.47844e-166	7.13097e-163	3.36049e-163	-3.29429e-163	7.13754e-164	1.06456e-162	-2.15178e-163	8.63593e-163	0
-1.08244e-163	-8.80667e-163	1.0456e-163	-1.42705e-162	2.60636e-163	1.47974e-163	8.01977e-164	3.16918e-163	3.12681e-164	-1.06592e-163	-1.84832e-163	-1.43158e-162	4.1308e-164	-4.56839e-163	8.07968e-163	-2.87059e-163	4.85635e-164	-7.18636e-164	-2.18412e-163	-1.06299e-163	3.95926e-163	2.99274e-163	5.47844e-166	7.13097e-163	3.36049e-163	-3.29429e-163	7.13754e-164	1.06456e-162	-2.15178e-163	8.63593e-163	0
-1.08244e-163	-8.80667e-163	1.0456e-163	-1.42705e-162	2.60636e-163	1.47974e-163	8.01977e-164	3.16918e-163	3.12681e-164	-1.06592e-163	-1.84832e-163	-1.43158e-162	4.1308e-164	-4.56839e-163	8.07968e-163	-2.87059e-163	4.85635e-164	-7.18636e-164	-2.18412e-163	-1.06299e-163	3.95926e-163	2.99274e-163	5.47844e-166	7.13097e-163	3.36049e-163	-3.29429e-163	7.13754e-164	1.06456e-162	-2.15178e-163	8.63593e-163	0
-1.08244e-163	-8.80667e-163	1.0456e-163	-1.42705e-162	2.60636e-163	1.47974e-163	8.01977e-164	3.16918e-163	3.12681e-164	-1.06592e-163	-1.84832e-163	-1.43158e-162	4.1308e-164	-4.56839e-163	8.07968e-163	-2.87059e-163	4.85635e-164	-7.18636e-164	-2.18412e-163	-1.06299e-163	3.95926e-163	2.99274e-163	5.47844e-166	7.13097e-163	3.36049e-163	-3.29429e-163	7.13754e-164	1.06456e-162	-2.15178e-163	8.63593e-163	0
-1.08244e-163	-8.80667e-163	1.0456e-163	-1.42705e-162	2.60636e-163	1.47974e-163	8.01977e-164	3.16918e-163	3.12681e-164	-1.06592e-163	-1.84832e-163	-1.43158e-162	4.1308e-164	-4.56839e-163	8.07968e-163	-2.87059e-163	4.85635e-164	-7.18636e-164	-2.18412e-163	-1.06299e-163	3.95926e-163	2.99274e-163	5.47844e-166	7.13097e-163	3.36049e-163	-3.29429e-163	7.13754e-164	1.06456e-162	-2.15178e-163	8.63593e-163	0
-1.08244e-163	-8.80667e-163	1.0456e-163	-1.42705e-162	2.60636e-163	1.47974e-163	8.01977e-164	3.16918e-163	3.12681e-164	-1.06592e-163	-1.84832e-163	-1.43158e-162	4.1308e-164	-4.56839e-163	8.07968e-163	-2.87059e-163	4.85635e-164	-7.18636e-164	-2.18412e-163	-1.06299e-163	3.95926e-163	2.99274e-163	5.47844e-166	7.13097e-163	3.36049e-163	-3.29429e-163	7.13754e-164	1.06456e-162	-2.15178e-163	8.63593e-163	0
-1.08244e-163	-8.80667e-163	1.0456e-163	-1.42705e-162	2.60636e-163	1.47974e-163	8.01977e-164	3.16918e-163	3.12681e-164	-1.06592e-163	-1.84832e-163	-1.43158e-162	4.1308e-164	-4.56839e-163	8.07968e-163	-2.87059e-163	4.85635e-164	-7.18636e-164	-2.18412e-163	-1.06299e-163	3.95926e-163	2.99274e-163	5.47844e-166	7.13097e-163	3.36049e-163	-3.29429e-163	7.13754e-164	1.06456e-162	-2.15178e-163	8.63593e-163	0
-1.08244e-163	-8.80667e-163	1.0456e-163	-1.42705e-162	2.60636e-163	1.47974e-163	8.01977e-164	3.16918e-163	3.12681e-164	-1.06592e-163	-1.84832e-163	-1.43158e-162	4.1308e-164	-4.56839e-163	8.07968e-163	-2.87059e-163	4.85635e-164	-7.18636e-164	-2.18412e-163	-1.06299e-163	3.95926e-163	2.99274e-163	5.47844e-166	7.13097e-163	3.36049e-163	-3.29429e-163	7.13754e-164	1.06456e-162	-2.15178e-163	8.63593e-163	0
-1.08244e-163	-8.80667e-163	1.0456e-163	-1.42705e-162	2.60636e-163	1.47974e-163	8.01977e-164	3.16918e-163	3.12681e-164	-1.06592e-163	-1.84832e-163	-1.43158e-162	4.1308e-164	-4.56839e-163	8.07968e-163	-2.87059e-163	4.85635e-164	-7.18636e-164	-2.18412e-163	-1.06299e-163	3.95926e-163	2.99274e-163	5.47844e-166	7.13097e-163	3.36049e-163	-3.29429e-163	7.13754e-164	1.06456e-162	-2.15178e-163	8.63593e-163	0
-1.08244e-163	-8.80667e-163	1.0456e-163	-1.42705e-162	2.60636e-163	1.47974e-163	8.01977e-164	3.16918e-163	3.12681e-164	-1.06592e-163	-1.84832e-163	-1.43158e-162	4.1308e-164	-4.56839e-163	8.07968e-163	-2.87059e-163	4.85635e-164	-7.18636e-164	-2.18412e-163	-1.06299e-163	3.95926e-163	2.99274e-163	5.47844e-166	7.13097e-163	3.36049e-163	-3.29429e-163	7.13754e-164	1.06456e-162	-2.15178e-163	8.63593e-163	0
-1.08244e-163	-8.80667e-163	1.0456e-163	-1.42705e-162	2.60636e-163	1.47974e-163	8.01977e-164	3.16918e-163	3.12681e-164	-1.06592e-163	-1.84832e-163	-1.43158e-162	4.1308e-164	-4.56839e-163	8.07968e-163	-2.87059e-163	4.85635e-164	-7.18636e-164	-2.18412e-163	-1.06299e-163	3.95926e-163	2.99274e-163	5.47844e-166	7.13097e-163	3.36049e-163	-3.29429e-163	7.13754e-164	1.06456e-162	-2.15178e-163	8.63593e-163	0
-1.08244e-163	-8.80667e-163	1.0456e-163	-1.42705e-162	2.60636e-163	1.47974e-163	8.01977e-164	3.16918e-163	3.12681e-164	-1.06592e-163	-1.84832e-163	-1.43158e-162	4.1308e-164	-4.56839e-163	8.07968e-163	-2.87059e-163	4.85635e-164	-7.18636e-164	-2.18412e-163	-1.06299e-163	3.95926e-163	2.99274e-163	5.47844e-166	7.13097e-163	3.36049e-163	-3.29429e-163	7.13754e-164	1.06456e-162	-2.15178e-163	8.63593e-163	0
-1.08244e-163	-8.80667e-163	1.0456e-163	-1.42705e-162	2.60636e-163	1.47974e-163	8.01977e-164	3.16918e-163	3.12681e-164	-1.06592e-163	-1.84832e-163	-1.43158e-162	4.1308e-164	-4.56839e-163	8.07968e-163	-2.87059e-163	4.85635e-164	-7.18636e-164	-2.18412e-163	-1.06299e-163	3.95926e-163	2.99274e-163	5.47844e-166	7.13097e-163	3.36049e-163	-3.29429e-163	7.13754e-164	1.06456e-162	-2.15178e-163	8.63593e-163	0
-1.08244e-163	-8.80667e-163	1.0456e-163	-1.42705e-162	2.60636e-163	1.47974e-163	8.01977e-164	3.16918e-163	3.12681e-164	-1.06592e-163	-1.84832e-163	-1.43158e-162	4.1308e-164	-4.56839e-163	8.07968e-163	-2.87059e-163	4.85635e-164	-7.18636e-164	-2.18412e-163	-1.06299e-163	3.95926e-163	2.99274e-163	5.47844e-166	7.13097e-163	3.36049e-163	-3.29429e-163	7.13754e-164	1.06456e-162	-2.15178e-163	8.63593e-163	0
-1.08244e-163	-8.80667e-163	1.0456e-163	-1.42705e-162	2.60636e-163	1.47974e-163	8.01977e-164	3.16918e-163	3.12681e-164	-1.06592e-163	-1.84832e-163	-1.43158e-162	4.1308e-164	-4.56839e-163	8.07968e-163	-2.87059e-163	4.85635e-164	-7.18636e-164	-2.18412e-163	-1.06299e-163	3.95926e-163	2.99274e-163	5.47844e-166	7.13097e-163	3.36049e-163	-3.29429e-163	7.13754e-164	1.06456e-162	-2.15178e-163	8.63593e-163	0
-1.08244e-163	-8.80667e-163	1.0456e-163	-1.42705e-162	2.60636e-163	1.47974e-163	8.01977e-164	3.16918e-163	3.12681e-164	-1.06592e-163	-1.84832e-163	-1.43158e-162	4.1308e-164	-4.56839e-163	8.07968e-163	-2.87059e-163	4.85635e-164	-7.18636e-164	-2.18412e-163	-1.06299e-163	3.95926e-163	2.99274e-163	5.47844e-166	7.13097e-163	3.36049e-163	-3.29429e-163	7.13754e-164	1.06456e-162	-2.15178e-163	8.63593e-163	0
-1.08244e-163	-8.80667e-163	1.0456e-163	-1.42705e-162	2.60636e-163	1.47974e-163	8.01977e-164	3.16918e-163	3.12681e-164	-1.06592e-163	-1.84832e-163	-1.43158e-162	4.1308e-164	-4.56839e-163	8.07968e-163	-2.87059e-163	4.85635e-164	-7.18636e-164	-2.18412e-163	-1.06299e-163	3.95926e-163	2.99274e-163	5.47844e-166	7.13097e-163	3.36049e-163	-3.29429e-163	7.13754e-164	1.06456e-162	-2.15178e-163	8.63593e-163	0
-1.08244e-163	-8.80667e-163	1.0456e-163	-1.42705e-162	2.60636e-163	1.47974e-163	8.01977e-164	3.16918e-163	3.12681e-164	-1.06592e-163	-1.84832e-163	-1.43158e-162	4.1308e-164	-4.56839e-163	8.07968e-163	-2.87059e-163	4.85635e-164	-7.18636e-164	-2.18412e-163	-1.06299e-163	3.95926e-163	2.99274e-163	5.47844e-166	7.13097e-163	3.36049e-163	-3.29429e-163	7.13754e-164	1.06456e-162	-2.15178e-163	8.63593e-163	0
-1.08244e-163	-8.80667e-163	1.0456e-163	-1.42705e-162	2.60636e-163	1.47974e-163	8.01977e-164	3.16918e-163	3.12681e-164	-1.06592e-163	-1.84832e-163	-1.43158e-162	4.1308e-164	-4.56839e-163	8.07968e-163	-2.87059e-163	4.85635e-164	-7.18636e-164	-2.18412e-163	-1.06299e-163	3.95926e-163	2.99274e-163	5.47844e-166	7.13097e-163	3.36049e-163	-3.29429e-163	7.13754e-164	1.06456e-162	-2.15178e-163	8.63593e-163	0
-1.08244e-163	-8.80667e-163	1.0456e-163	-1.42705e-162	2.60636e-163	1.47974e-163	8.01977e-164	3.16918e-163	3.12681e-164	-1.06592e-163	-1.84832e-163	-1.43158e-162	4.1308e-164	-4.56839e-163	8.07968e-163	-2.87059e-163	4.85635e-164	-7.18636e-164	-2.18412e-163	-1.06299e-163	3.95926e-163	2.99274e-163	5.47844e-166	7.13097e-163	3.36049e-163	-3.29429e-163	7.13754e-164	1.06456e-162	-2.15178e-163	8.63593e-163	0
-1.08244e-163	-8.80667e-163	1.0456e-163	-1.42705e-162	2.60636e-163	1.47974e-163	8.01977e-164	3.16918e-163	3.12681e-164	-1.06592e-163	-1.84832e-163	-1.43158e-162	4.1308e-164	-4.56839e-163	8.07968e-163	-2.87059e-163	4.85635e-164	-7.18636e-164	-2.18412e-163	-1.06299e-163	3.95926e-163	2.99274e-163	5.47844e-166	7.13097e-163	3.36049e-163	-3.29429e-163	7.13754e-164	1.06456e-162	-2.15178e-163	8.63593e-163	0
-1.08244e-163	-8.80667e-163	1.0456e-163	-1.42705e-162	2.60636e-163	1.47974e-163	8.01977e-164	3.16918e-163	3.12681e-164	-1.06592e-163	-1.84832e-163	-1.43158e-162	4.1308e-164	-4.56839e-163	8.07968e-163	-2.87059e-163	4.85635e-164	-7.18636e-164	-2.18412e-163	-1.06299e-163	3.95926e-163	2.99274e-163	5.47844e-166	7.13097e-163	3.36049e-163	-3.29429e-163	7.13754e-164	1.06456e-162	-2.15178e-163	8.63593e-163	0
-1.08244e-163	-8.80667e-163	1.0456e-163	-1.42705e-162	2.60636e-163	1.47974e-163	8.01977e-164	3.16918e-163	3.12681e-164	-1.06592e-163	-1.84832e-163	-1.43158e-162	4.1308e-164	-4.56839e-163	8.07968e-163	-2.87059e-163	4.85635e-164	-7.18636e-164	-2.18412e-163	-1.06299e-163	3.95926e-163	2.99274e-163	5.47844e-166	7.13097e-163	3.36049e-163	-3.29429e-163	7.13754e-164	1.06456e-162	-2.15178e-163	8.63593e-163	0
-1.08244e-163	-8.80667e-163	1.0456e-163	-1.42705e-162	2.60636e-163	1.47974e-163	8.01977e-164	3.16918e-163	3.12681e-164	-1.06592e-163	-1.84832e-163	-1.43158e-162	4.1308e-164	-4.56839e-163	8.07968e-163	-2.87059e-163	4.85635e-164	-7.18636e-164	-2.18412e-163	-1.06299e-163	3.95926e-163	2.99274e-163	5.47844e-166	7.13097e-163	3.36049e-163	-3.29429e-163	7.13754e-164	1.06456e-162	-2.15178e-163	8.63593e-163	0
-1.08244e-163	-8.80667e-163	1.0456e-163	-1.42705e-162	2.60636e-163	1.47974e-163	8.01977e-164	3.16918e-163	3.12681e-164	-1.06592e-163	-1.84832e-163	-1.43158e-162	4.1308e-164	-4.56839e-163	8.07968e-163	-2.87059e-163	4.85635e-164	-7.18636e-164	-2.18412e-163	-1.06299e-163	3.95926e-163	2.99274e-163	5.47844e-166	7.13097e-163	3.36049e-163	-3.29429e-163	7.13754e-164	1.06456e-162	-2.15178e-163	8.63593e-163	0
-1.08244e-163	-8.80667e-163	1.0456e-163	-1.42705e-162	2.60636e-163	1.47974e-163	8.01977e-164	3.16918e-163	3.12681e-164	-1.06592e-163	-1.84832e-163	-1.43158e-162	4.1308e-164	-4.56839e-163	8.07968e-163	-2.87059e-163	4.85635e-164	-7.18636e-164	-2.18412e-163	-1.06299e-163	3.95926e-163	2.99274e-163	5.47844e-166	7.13097e-163	3.36049e-163	-3.29429e-163	7.13754e-164	1.06456e-162	-2.15178e-163	8.63593e-163	0
-1.08244e-163	-8.80667e-163	1.0456e-163	-1.42705e-162	2.60636e-163	1.47974e-163	8.01977e-164	3.16918e-163	3.12681e-164	-1.06592e-163	-1.84832e-163	-1.43158e-162	4.1308e-164	-4.56839e-163	8.07968e-163	-2.87059e-163	4.85635e-164	-7.18636e-164	-2.18412e-163	-1.06299e-163	3.95926e-163	2.99274e-163	5.47844e-166	7.13097e-163	3.36049e-163	-3.29429e-163	7.13754e-164	1.06456e-162	-2.15178e-163	8.63593e-163	0
-1.08244e-163	-8.80667e-163	1.0456e-163	-1.42705e-162	2.60636e-163	1.47974e-163	8.01977e-164	3.16918e-163	3.12681e-164	-1.06592e-163	-1.84832e-163	-1.43158e-162	4.1308e-164	-4.56839e-163	8.07968e-163	-2.87059e-163	4.85635e-164	-7.18636e-164	-2.18412e-163	-1.06299e-163	3.95926e-163	2.99274e-163	5.47844e-166	7.13097e-163	3.36049e-163	-3.29429e-163	7.13754e-164	1.06456e-162	-2.15178e-163	8.63593e-163	0
-1.08244e-163	-8.80667e-163	1.0456e-163	-1.42705e-162	2.60636e-163	1.47974e-163	8.01977e-164	3.16918e-163	3.12681e-164	-1.06592e-163	-1.84832e-163	-1.43158e-162	4.1308e-164	-4.56839e-163	8.07968e-163	-2.87059e-163	4.85635e-164	-7.18636e-164	-2.18412e-163	-1.06299e-163	3.95926e-163	2.99274e-163	5.47844e-166	7.13097e-163	3.36049e-163	-3.29429e-163	7.13754e-164	1.06456e-162	-2.15178e-163	8.63593e-163	0
-1.08244e-163	-8.80667e-163	1.0456e-163	-1.42705e-162	2.60636e-163	1.47974e-163	8.01977e-164	3.16918e-163	3.12681e-164	-1.06592e-163	-1.84832e-163	-1.43158e-162	4.1308e-164	-4.56839e-163	8.07968e-163	-2.87059e-163	4.85635e-164	-7.18636e-164	-2.18412e-163	-1.06299e-163	3.95926e-163	2.99274e-163	5.47844e-166	7.13097e-163	3.36049e-163	-3.29429e-163	7.13754e-164	1.06456e-162	-2.15178e-163	8.63593e-163	0
-1.08244e-163	-8.80667e-163	1.0456e-163	-1.42705e-162	2.60636e-163	1.47974e-163	8.01977e-164	3.16918e-163	3.12681e-164	-1.06592e-163	-1.84832e-163	-1.43158e-162	4.1308e-164	-4.56839e-163	8.07968e-163	-2.87059e-163	4.85635e-164	-7.18636e-164	-2.18412e-163	-1.06299e-163	3.95926e-163	2.99274e-163	5.47844e-166	7.13097e-163	3.36049e-163	-3.29429e-163	7.13754e-164	1.06456e-162	-2.15178e-163	8.63593e-163	0
-1.08244e-163	-8.80667e-163	1.0456e-163	-1.42705e-162	2.60636e-163	1.47974e-163	8.01977e-164	3.16918e-163	3.12681e-164	-1.06592e-163	-1.84832e-163	-1.43158e-162	4.1308e-164	-4.56839e-163	8.07968e-163	-2.87059e-163	4.85635e-164	-7.18636e-164	-2.18412e-163	-1.06299e-163	3.95926e-163	2.99274e-163	5.47844e-166	7.13097e-163	3.36049e-163	-3.29429e-163	7.13754e-164	1.06456e-162	-2.15178e-163	8.63593e-163	0
-1.08244e-163	-8.80667e-163	1.0456e-163	-1.42705e-162	2.60636e-163	1.47974e-163	8.01977e-164	3.16918e-163	3.12681e-164	-1.06592e-163	-1.84832e-163	-1.43158e-162	4.1308e-164	-4.56839e-163	8.07968e-163	-2.87059e-163	4.85635e-164	-7.18636e-164	-2.18412e-163	-1.06299e-163	3.95926e-163	2.99274e-163	5.47844e-166	7.13097e-163	3.36049e-163	-3.29429e-163	7.13754e-164	1.06456e-162	-2.15178e-163	8.63593e-163	0
-1.08244e-163	-8.80667e-163	1.0456e-163	-1.42705e-162	2.60636e-163	1.47974e-163	8.01977e-164	3.16918e-163	3.12681e-164	-1.06592e-163	-1.84832e-163	-1.43158e-162	4.1308e-164	-4.56839e-163	8.07968e-163	-2.87059e-163	4.85635e-164	-7.18636e-164	-2.18412e-163	-1.06299e-163	3.95926e-163	2.99274e-163	5.47844e-166	7.13097e-163	3.36049e-163	-3.29429e-163	7.13754e-164	1.06456e-162	-2.15178e-163	8.63593e-163	0
-1.08244e-163	-8.80667e-163	1.0456e-163	-1.42705e-162	2.60636e-163	1.47974e-163	8.01977e-164	3.16918e-163	3.12681e-164	-1.06592e-163	-1.84832e-163	-1.43158e-162	4.1308e-164	-4.56839e-163	8.07968e-163	-2.87059e-163	4.85635e-164	-7.18636e-164	-2.18412e-163	-1.06299e-163	3.95926e-163	2.99274e-163	5.47844e-166	7.13097e-163	3.36049e-163	-3.29429e-163	7.13754e-164	1.06456e-162	-2.15178e-163	8.63593e-163	0
-1.08244e-163	-8.80667e-163	1.0456e-163	-1.42705e-162	2.60636e-163	1.47974e-163	8.01977e-164	3.16918e-163	3.12681e-164	-1.06592e-163	-1.84832e-163	-1.43158e-162	4.1308e-164	-4.56839e-163	8.07968e-163	-2.87059e-163	4.85635e-164	-7.18636e-164	-2.18412e-163	-1.06299e-163	3.95926e-163	2.99274e-163	5.47844e-166	7.13097e-163	3.36049e-163	-3.29429e-163	7.13754e-164	1.06456e-162	-2.15178e-163	8.63593e-163	0
-1.08244e-163	-8.80667e-163	1.0456e-163	-1.42705e-162	2.60636e-163	1.47974e-163	8.01977e-164	3.16918e-163	3.12681e-164	-1.06592e-163	-1.84832e-163	-1.43158e-162	4.1308e-164	-4.56839e-163	8.07968e-163	-2.87059e-163	4.85635e-164	-7.18636e-164	-2.18412e-163	-1.06299e-163	3.95926e-163	2.99274e-163	5.47844e-166	7.13097e-163	3.36049e-163	-3.29429e-163	7.13754e-164	1.06456e-162	-2.15178e-163	8.63593e-163	0
-1.08244e-163	-8.80667e-163	1.0456e-163	-1.42705e-162	2.60636e-163	1.47974e-163	8.01977e-164	3.16918e-163	3.12681e-164	-1.06592e-163	-1.84832e-163	-1.43158e-162	4.1308e-164	-4.56839e-163	8.07968e-163	-2.87059e-163	4.85635e-164	-7.18636e-164	-2.18412e-163	-1.06299e-163	3.95926e-163	2.99274e-163	5.47844e-166	7.13097e-163	3.36049e-163	-3.29429e-163	7.13754e-164	1.06456e-162	-2.15178e-163	8.63593e-163	0
-1.08244e-163	-8.80667e-163	1.0456e-163	-1.42705e-162	2.60636e-163	1.47974e-163	8.01977e-164	3.16918e-163	3.12681e-164	-1.06592e-163	-1.84832e-163	-1.43158e-162	4.1308e-164	-4.56839e-163	8.07968e-163	-2.87059e-163	4.85635e-164	-7.18636e-164	-2.18412e-163	-1.06299e-163	3.95926e-163	2.99274e-163	5.47844e-166	7.13097e-163	3.36049e-163	-3.29429e-163	7.13754e-164	1.06456e-162	-2.15178e-163	8.63593e-163	0
-1.08244e-163	-8.80667e-163	1.0456e-163	-1.42705e-162	2.60636e-163	1.47974e-163	8.01977e-164	3.16918e-163	3.12681e-164	-1.06592e-163	-1.84832e-163	-1.43158e-162	4.1308e-164	-4.56839e-163	8.07968e-163	-2.87059e-163	4.85635e-164	-7.18636e-164	-2.18412e-163	-1.06299e-163	3.95926e-163	2.99274e-163	5.47844e-166	7.13097e-163	3.36049e-163	-3.29429e-163	7.13754e-164	1.06456e-162	-2.15178e-163	8.63593e-163	0
-1.08244e-163	-8.80667e-163	1.0456e-163	-1.42705e-162	2.60636e-163	1.47974e-163	8.01977e-164	3.16918e-163	3.12681e-164	-1.06592e-163	-1.84832e-163	-1.43158e-162	4.1308e-164	-4.56839e-163	8.07968e-163	-2.87059e-163	4.85635e-164	-7.18636e-164	-2.18412e-163	-1.06299e-163	3.95926e-163	2.99274e-163	5.47844e-166	7.13097e-163	3.36049e-163	-3.29429e-163	7.13754e-164	1.06456e-162	-2.15178e-163	8.63593e-163	0
-1.08244e-163	-8.80667e-163	1.0456e-163	-1.42705e-162	2.60636e-163	1.47974e-163	8.01977e-164	3.16918e-163	3.12681e-164	-1.06592e-163	-1.84832e-163	-1.43158e-162	4.1308e-164	-4.56839e-163	8.07968e-163	-2.87059e-163	4.85635e-164	-7.18636e-164	-2.18412e-163	-1.06299e-163	3.95926e-163	2.99274e-163	5.47844e-166	7.13097e-163	3.36049e-163	-3.29429e-163	7.13754e-164	1.06456e-162	-2.15178e-163	8.63593e-163	0
-1.08244e-163	-8.80667e-163	1.0456e-163	-1.42705e-162	2.60636e-163	1.47974e-163	8.01977e-164	3.16918e-163	3.12681e-164	-1.06592e-163	-1.84832e-163	-1.43158e-162	4.1308e-164	-4.56839e-163	8.07968e-163	-2.87059e-163	4.85635e-164	-7.18636e-164	-2.18412e-163	-1.06299e-163	3.95926e-163	2.99274e-163	5.47844e-166	7.13097e-163	3.36049e-163	-3.29429e-163	7.13754e-164	1.06456e-162	-2.15178e-163	8.63593e-163	0
-1.08244e-163	-8.80667e-163	1.0456e-163	-1.42705e-162	2.60636e-163	1.47974e-163	8.01977e-164	3.16918e-163	3.12681e-164	-1.06592e-163	-1.84832e-163	-1.43158e-162	4.1308e-164	-4.56839e-163	8.07968e-163	-2.87059e-163	4.85635e-164	-7.18636e-164	-2.18412e-163	-1.06299e-163	3.95926e-163	2.99274e-163	5.47844e-166	7.13097e-163	3.36049e-163	-3.29429e-163	7.13754e-164	1.06456e-162	-2.15178e-163	8.63593e-163	0
-1.08244e-163	-8.80667e-163	1.0456e-163	-1.42705e-162	2.60636e-163	1.47974e-163	8.01977e-164	3.16918e-163	3.12681e-164	-1.06592e-163	-1.84832e-163	-1.43158e-162	4.1308e-164	-4.56839e-163	8.07968e-163	-2.87059e-163	4.85635e-164	-7.18636e-164	-2.18412e-163	-1.06299e-163	3.95926e-163	2.99274e-163	5.47844e-166	7.13097e-163	3.36049e-163	-3.29429e-163	7.13754e-164	1.06456e-162	-2.15178e-163	8.63593e-163	0
-1.08244e-163	-8.80667e-163	1.0456e-163	-1.42705e-162	2.60636e-163	1.47974e-163	8.01977e-164	3.16918e-163	3.12681e-164	-1.06592e-163	-1.84832e-163	-1.43158e-162	4.1308e-164	-4.56839e-163	8.07968e-163	-2.87059e-163	4.85635e-164	-7.18636e-164	-2.18412e-163	-1.06299e-163	3.95926e-163	2.99274e-163	5.47844e-166	7.13097e-163	3.36049e-163	-3.29429e-163	7.13754e-164	1.06456e-162	-2.15178e-163	8.63593e-163	0
-1.08244e-163	-8.80667e-163	1.0456e-163	-1.42705e-162	2.60636e-163	1.47974e-163	8.01977e-164	3.16918e-163	3.12681e-164	-1.06592e-163	-1.84832e-163	-1.43158e-162	4.1308e-164	-4.56839e-163	8.07968e-163	-2.87059e-163	4.85635e-164	-7.18636e-164	-2.18412e-163	-1.06299e-163	3.95926e-163	2.99274e-163	5.47844e-166	7.13097e-163	3.36049e-163	-3.29429e-163	7.13754e-164	1.06456e-162	-2.15178e-163	8.63593e-163	0
-1.08244e-163	-8.80667e-163	1.0456e-163	-1.42705e-162	2.60636e-163	1.47974e-163	8.01977e-164	3.16918e-163	3.12681e-164	-1.06592e-163	-1.84832e-163	-1.43158e-162	4.1308e-164	-4.56839e-163	8.07968e-163	-2.87059e-163	4.85635e-164	-7.18636e-164	-2.18412e-163	-1.06299e-163	3.95926e-163	2.99274e-163	5.47844e-166	7.13097e-163	3.36049e-163	-3.29429e-163	7.13754e-164	1.06456e-162	-2.15178e-163	8.63593e-163	0
-1.08244e-163	-8.80667e-163	1.0456e-163	-1.42705e-162	2.60636e-163	1.47974e-163	8.01977e-164	3.16918e-163	3.12681e-164	-1.06592e-163	-1.84832e-163	-1.43158e-162	4.1308e-164	-4.56839e-163	8.07968e-163	-2.87059e-163	4.85635e-164	-7.18636e-164	-2.18412e-163	-1.06299e-163	3.95926e-163	2.99274e-163	5.47844e-166	7.13097e-163	3.36049e-163	-3.29429e-163	7.13754e-164	1.06456e-162	-2.15178e-163	8.63593e-163	0
-1.08244e-163	-8.80667e-163	1.0456e-163	-1.42705e-162	2.60636e-163	1.47974e-163	8.01977e-164	3.16918e-163	3.12681e-164	-1.06592e-163	-1.84832e-163	-1.43158e-162	4.1308e-164	-4.56839e-163	8.07968e-163	-2.87059e-163	4.85635e-164	-7.18636e-164	-2.18412e-163	-1.06299e-163	3.95926e-163	2.99274e-163	5.47844e-166	7.13097e-163	3.36049e-163	-3.29429e-163	7.13754e-164	1.06456e-162	-2.15178e-163	8.63593e-163	0
-1.08244e-163	-8.80667e-163	1.0456e-163	-1.42705e-162	2.60636e-163	1.47974e-163	8.01977e-164	3.16918e-163	3.12681e-164	-1.06592e-163	-1.84832e-163	-1.43158e-162	4.1308e-164	-4.56839e-163	8.07968e-163	-2.87059e-163	4.85635e-164	-7.18636e-164	-2.18412e-163	-1.06299e-163	3.95926e-163	2.99274e-163	5.47844e-166	7.13097e-163	3.36049e-163	-3.29429e-163	7.13754e-164	1.06456e-162	-2.15178e-163	8.63593e-163	0
-1.08244e-163	-8.80667e-163	1.0456e-163	-1.42705e-162	2.60636e-163	1.47974e-163	8.01977e-164	3.16918e-163	3.12681e-164	-1.06592e-163	-1.84832e-163	-1.43158e-162	4.1308e-164	-4.56839e-163	8.07968e-163	-2.87059e-163	4.85635e-164	-7.18636e-164	-2.18412e-163	-1.06299e-163	3.95926e-163	2.99274e-163	5.47844e-166	7.13097e-163	3.36049e-163	-3.29429e-163	7.13754e-164	1.06456e-162	-2.15178e-163	8.63593e-163	0
-1.08244e-163	-8.80667e-163	1.0456e-163	-1.42705e-162	2.60636e-163	1.47974e-163	8.01977e-164	3.16918e-163	3.12681e-164	-1.06592e-163	-1.84832e-163	-1.43158e-162	4.1308e-164	-4.56839e-163	8.07968e-163	-2.87059e-163	4.85635e-164	-7.18636e-164	-2.18412e-163	-1.06299e-163	3.95926e-163	2.99274e-163	5.47844e-166	7.13097e-163	3.36049e-163	-3.29429e-163	7.13754e-164	1.06456e-162	-2.15178e-163	8.63593e-163	0
-1.08244e-163	-8.80667e-163	1.0456e-163	-1.42705e-162	2.60636e-163	1.47974e-163	8.01977e-164	3.16918e-163	3.12681e-164	-1.06592e-163	-1.84832e-163	-1.43158e-162	4.1308e-164	-4.56839e-163	8.07968e-163	-2.87059e-163	4.85635e-164	-7.18636e-164	-2.18412e-163	-1.06299e-163	3.95926e-163	2.99274e-163	5.47844e-166	7.13097e-163	3.36049e-163	-3.29429e-163	7.13754e-164	1.06456e-162	-2.15178e-163	8.63593e-163	0
-1.08244e-163	-8.80667e-163	1.0456e-163	-1.42705e-162	2.60636e-163	1.47974e-163	8.01977e-164	3.16918e-163	3.12681e-164	-1.06592e-163	-1.84832e-163	-1.43158e-162	4.1308e-164	-4.56839e-163	8.07968e-163	-2.87059e-163	4.85635e-164	-7.18636e-164	-2.18412e-163	-1.06299e-163	3.95926e-163	2.99274e-163	5.47844e-166	7.13097e-163	3.36049e-163	-3.29429e-163	7.13754e-164	1.06456e-162	-2.15178e-163	8.63593e-163	0
-1.08244e-163	-8.80667e-163	1.0456e-163	-1.42705e-162	2.60636e-163	1.47974e-163	8.01977e-164	3.16918e-163	3.12681e-164	-1.06592e-163	-1.84832e-163	-1.43158e-162	4.1308e-164	-4.56839e-163	8.07968e-163	-2.87059e-163	4.85635e-164	-7.18636e-164	-2.18412e-163	-1.06299e-163	3.95926e-163	2.99274e-163	5.47844e-166	7.13097e-163	3.36049e-163	-3.29429e-163	7.13754e-164	1.06456e-162	-2.15178e-163	8.63593e-163	0
-1.08244e-163	-8.80667e-163	1.0456e-163	-1.42705e-162	2.60636e-163	1.47974e-163	8.01977e-164	3.16918e-163	3.12681e-164	-1.06592e-163	-1.84832e-163	-1.43158e-162	4.1308e-164	-4.56839e-163	8.07968e-163	-2.87059e-163	4.85635e-164	-7.18636e-164	-2.18412e-163	-1.06299e-163	3.95926e-163	2.99274e-163	5.47844e-166	7.13097e-163	3.36049e-163	-3.29429e-163	7.13754e-164	1.06456e-162	-2.15178e-163	8.63593e-163	0
-1.08244e-163	-8.80667e-163	1.0456e-163	-1.42705e-162	2.60636e-163	1.47974e-163	8.01977e-164	3.16918e-163	3.12681e-164	-1.06592e-163	-1.84832e-163	-1.43158e-162	4.1308e-164	-4.56839e-163	8.07968e-163	-2.87059e-163	4.85635e-164	-7.18636e-164	-2.18412e-163	-1.06299e-163	3.95926e-163	2.99274e-163	5.47844e-166	7.13097e-163	3.36049e-163	-3.29429e-163	7.13754e-164	1.06456e-162	-2.15178e-163	8.63593e-163	0
-1.08244e-163	-8.80667e-163	1.0456e-163	-1.42705e-162	2.60636e-163	1.47974e-163	8.01977e-164	3.16918e-163	3.12681e-164	-1.06592e-163	-1.84832e-163	-1.43158e-162	4.1308e-164	-4.56839e-163	8.07968e-163	-2.87059e-163	4.85635e-164	-7.18636e-164	-2.18412e-163	-1.06299e-163	3.95926e-163	2.99274e-163	5.47844e-166	7.13097e-163	3.36049e-163	-3.29429e-163	7.13754e-164	1.06456e-162	-2.15178e-163	8.63593e-163	0
-1.08244e-163	-8.80667e-163	1.0456e-163	-1.42705e-162	2.60636e-163	1.47974e-163	8.01977e-164	3.16918e-163	3.12681e-164	-1.06592e-163	-1.84832e-163	-1.43158e-162	4.1308e-164	-4.56839e-163	8.07968e-163	-2.87059e-163	4.85635e-164	-7.18636e-164	-2.18412e-163	-1.06299e-163	3.95926e-163	2.99274e-163	5.47844e-166	7.13097e-163	3.36049e-163	-3.29429e-163	7.13754e-164	1.06456e-162	-2.15178e-163	8.63593e-163	0
-1.08244e-163	-8.80667e-163	1.0456e-163	-1.42705e-162	2.60636e-163	1.47974e-163	8.01977e-164	3.16918e-163	3.12681e-164	-1.06592e-163	-1.84832e-163	-1.43158e-162	4.1308e-164	-4.56839e-163	8.07968e-163	-2.87059e-163	4.85635e-164	-7.18636e-164	-2.18412e-163	-1.06299e-163	3.95926e-163	2.99274e-163	5.47844e-166	7.13097e-163	3.36049e-163	-3.29429e-163	7.13754e-164	1.06456e-162	-2.15178e-163	8.63593e-163	0
-1.08244e-163	-8.80667e-163	1.0456e-163	-1.42705e-162	2.60636e-163	1.47974e-163	8.01977e-164	3.16918e-163	3.12681e-164	-1.06592e-163	-1.84832e-163	-1.43158e-162	4.1308e-164	-4.56839e-163	8.07968e-163	-2.87059e-163	4.85635e-164	-7.18636e-164	-2.18412e-163	-1.06299e-163	3.95926e-163	2.99274e-163	5.47844e-166	7.13097e-163	3.36049e-163	-3.29429e-163	7.13754e-164	1.06456e-162	-2.15178e-163	8.63593e-163	0
-1.08244e-163	-8.80667e-163	1.0456e-163	-1.42705e-162	2.60636e-163	1.47974e-163	8.01977e-164	3.16918e-163	3.12681e-164	-1.06592e-163	-1.84832e-163	-1.43158e-162	4.1308e-164	-4.56839e-163	8.07968e-163	-2.87059e-163	4.85635e-164	-7.18636e-164	-2.18412e-163	-1.06299e-163	3.95926e-163	2.99274e-163	5.47844e-166	7.13097e-163	3.36049e-163	-3.29429e-163	7.13754e-164	1.06456e-162	-2.15178e-163	8.63593e-163	0
-1.08244e-163	-8.80667e-163	1.0456e-163	-1.42705e-162	2.60636e-163	1.47974e-163	8.01977e-164	3.16918e-163	3.12681e-164	-1.06592e-163	-1.84832e-163	-1.43158e-162	4.1308e-164	-4.56839e-163	8.07968e-163	-2.87059e-163	4.85635e-164	-7.18636e-164	-2.18412e-163	-1.06299e-163	3.95926e-163	2.99274e-163	5.47844e-166	7.13097e-163	3.36049e-163	-3.29429e-163	7.13754e-164	1.06456e-162	-2.15178e-163	8.63593e-163	0
-1.08244e-163	-8.80667e-163	1.0456e-163	-1.42705e-162	2.60636e-163	1.47974e-163	8.01977e-164	3.16918e-163	3.12681e-164	-1.06592e-163	-1.84832e-163	-1.43158e-162	4.1308e-164	-4.56839e-163	8.07968e-163	-2.87059e-163	4.85635e-164	-7.18636e-164	-2.18412e-163	-1.06299e-163	3.95926e-163	2.99274e-163	5.47844e-166	7.13097e-163	3.36049e-163	-3.29429e-163	7.13754e-164	1.06456e-162	-2.15178e-163	8.63593e-163	0
-1.08244e-163	-8.80667e-163	1.0456e-163	-1.42705e-162	2.60636e-163	1.47974e-163	8.01977e-164	3.16918e-163	3.12681e-164	-1.06592e-163	-1.84832e-163	-1.43158e-162	4.1308e-164	-4.56839e-163	8.07968e-163	-2.87059e-163	4.85635e-164	-7.18636e-164	-2.18412e-163	-1.06299e-163	3.95926e-163	2.99274e-163	5.47844e-166	7.13097e-163	3.36049e-163	-3.29429e-163	7.13754e-164	1.06456e-162	-2.15178e-163	8.63593e-163	0
-1.08244e-163	-8.80667e-163	1.0456e-163	-1.42705e-162	2.60636e-163	1.47974e-163	8.01977e-164	3.16918e-163	3.12681e-164	-1.06592e-163	-1.84832e-163	-1.43158e-162	4.1308e-164	-4.56839e-163	8.07968e-163	-2.87059e-163	4.85635e-164	-7.18636e-164	-2.18412e-163	-1.06299e-163	3.95926e-163	2.99274e-163	5.47844e-166	7.13097e-163	3.36049e-163	-3.29429e-163	7.13754e-164	1.06456e-162	-2.15178e-163	8.63593e-163	0
-1.08244e-163	-8.80667e-163	1.0456e-163	-1.42705e-162	2.60636e-163	1.47974e-163	8.01977e-164	3.16918e-163	3.12681e-164	-1.06592e-163	-1.84832e-163	-1.43158e-162	4.1308e-164	-4.56839e-163	8.07968e-163	-2.87059e-163	4.85635e-164	-7.18636e-164	-2.18412e-163	-1.06299e-163	3.95926e-163	2.99274e-163	5.47844e-166	7.13097e-163	3.36049e-163	-3.29429e-163	7.13754e-164	1.06456e-162	-2.15178e-163	8.63593e-163	0
-1.08244e-163	-8.80667e-163	1.0456e-163	-1.42705e-162	2.60636e-163	1.47974e-163	8.01977e-164	3.16918e-163	3.12681e-164	-1.06592e-163	-1.84832e-163	-1.43158e-162	4.1308e-164	-4.56839e-163	8.07968e-163	-2.87059e-163	4.85635e-164	-7.18636e-164	-2.18412e-163	-1.06299e-163	3.95926e-163	2.99274e-163	5.47844e-166	7.13097e-163	3.36049e-163	-3.29429e-163	7.13754e-164	1.06456e-162	-2.15178e-163	8.63593e-163	0
-1.08244e-163	-8.80667e-163	1.0456e-163	-1.42705e-162	2.60636e-163	1.47974e-163	8.01977e-164	3.16918e-163	3.12681e-164	-1.06592e-163	-1.84832e-163	-1.43158e-162	4.1308e-164	-4.56839e-163	8.07968e-163	-2.87059e-163	4.85635e-164	-7.18636e-164	-2.18412e-163	-1.06299e-163	3.95926e-163	2.99274e-163	5.47844e-166	7.13097e-163	3.36049e-163	-3.29429e-163	7.13754e-164	1.06456e-162	-2.15178e-163	8.63593e-163	0
-1.08244e-163	-8.80667e-163	1.0456e-163	-1.42705e-162	2.60636e-163	1.47974e-163	8.01977e-164	3.16918e-163	3.12681e-164	-1.06592e-163	-1.84832e-163	-1.43158e-162	4.1308e-164	-4.56839e-163	8.07968e-163	-2.87059e-163	4.85635e-164	-7.18636e-164	-2.18412e-163	-1.06299e-163	3.95926e-163	2.99274e-163	5.47844e-166	7.13097e-163	3.36049e-163	-3.29429e-163	7.13754e-164	1.06456e-162	-2.15178e-163	8.63593e-163	0
-1.08244e-163	-8.80667e-163	1.0456e-163	-1.42705e-162	2.60636e-163	1.47974e-163	8.01977e-164	3.16918e-163	3.12681e-164	-1.06592e-163	-1.84832e-163	-1.43158e-162	4.1308e-164	-4.56839e-163	8.07968e-163	-2.87059e-163	4.85635e-164	-7.18636e-164	-2.18412e-163	-1.06299e-163	3.95926e-163	2.99274e-163	5.47844e-166	7.13097e-163	3.36049e-163	-3.29429e-163	7.13754e-164	1.06456e-162	-2.15178e-163	8.63593e-163	0
-1.08244e-163	-8.80667e-163	1.0456e-163	-1.42705e-162	2.60636e-163	1.47974e-163	8.01977e-164	3.16918e-163	3.12681e-164	-1.06592e-163	-1.84832e-163	-1.43158e-162	4.1308e-164	-4.56839e-163	8.07968e-163	-2.87059e-163	4.85635e-164	-7.18636e-164	-2.18412e-163	-1.06299e-163	3.95926e-163	2.99274e-163	5.47844e-166	7.13097e-163	3.36049e-163	-3.29429e-163	7.13754e-164	1.06456e-162	-2.15178e-163	8.63593e-163	0
-1.08244e-163	-8.80667e-163	1.0456e-163	-1.42705e-162	2.60636e-163	1.47974e-163	8.01977e-164	3.16918e-163	3.12681e-164	-1.06592e-163	-1.84832e-163	-1.43158e-162	4.1308e-164	-4.56839e-163	8.07968e-163	-2.87059e-163	4.85635e-164	-7.18636e-164	-2.18412e-163	-1.06299e-163	3.95926e-163	2.99274e-163	5.47844e-166	7.13097e-163	3.36049e-163	-3.29429e-163	7.13754e-164	1.06456e-162	-2.15178e-163	8.63593e-163	0
-1.08244e-163	-8.80667e-163	1.0456e-163	-1.42705e-162	2.60636e-163	1.47974e-163	8.01977e-164	3.16918e-163	3.12681e-164	-1.06592e-163	-1.84832e-163	-1.43158e-162	4.1308e-164	-4.56839e-163	8.07968e-163	-2.87059e-163	4.85635e-164	-7.18636e-164	-2.18412e-163	-1.06299e-163	3.95926e-163	2.99274e-163	5.47844e-166	7.13097e-163	3.36049e-163	-3.29429e-163	7.13754e-164	1.06456e-162	-2.15178e-163	8.63593e-163	0
-1.08244e-163	-8.80667e-163	1.0456e-163	-1.42705e-162	2.60636e-163	1.47974e-163	8.01977e-164	3.16918e-163	3.12681e-164	-1.06592e-163	-1.84832e-163	-1.43158e-162	4.1308e-164	-4.56839e-163	8.07968e-163	-2.87059e-163	4.85635e-164	-7.18636e-164	-2.18412e-163	-1.06299e-163	3.95926e-163	2.99274e-163	5.47844e-166	7.13097e-163	3.36049e-163	-3.29429e-163	7.13754e-164	1.06456e-162	-2.15178e-163	8.63593e-163	0
-1.08244e-163	-8.80667e-163	1.0456e-163	-1.42705e-162	2.60636e-163	1.47974e-163	8.01977e-164	3.16918e-163	3.12681e-164	-1.06592e-163	-1.84832e-163	-1.43158e-162	4.1308e-164	-4.56839e-163	8.07968e-163	-2.87059e-163	4.85635e-164	-7.18636e-164	-2.18412e-163	-1.06299e-163	3.95926e-163	2.99274e-163	5.47844e-166	7.13097e-163	3.36049e-163	-3.29429e-163	7.13754e-164	1.06456e-162	-2.15178e-163	8.63593e-163	0
-1.08244e-163	-8.80667e-163	1.0456e-163	-1.42705e-162	2.60636e-163	1.47974e-163	8.01977e-164	3.16918e-163	3.12681e-164	-1.06592e-163	-1.84832e-163	-1.43158e-162	4.1308e-164	-4.56839e-163	8.07968e-163	-2.87059e-163	4.85635e-164	-7.18636e-164	-2.18412e-163	-1.06299e-163	3.95926e-163	2.99274e-163	5.47844e-166	7.13097e-163	3.36049e-163	-3.29429e-163	7.13754e-164	1.06456e-162	-2.15178e-163	8.63593e-163	0
-1.08244e-163	-8.80667e-163	1.0456e-163	-1.42705e-162	2.60636e-163	1.47974e-163	8.01977e-164	3.16918e-163	3.12681e-164	-1.06592e-163	-1.84832e-163	-1.43158e-162	4.1308e-164	-4.56839e-163	8.07968e-163	-2.87059e-163	4.85635e-164	-7.18636e-164	-2.18412e-163	-1.06299e-163	3.95926e-163	2.99274e-163	5.47844e-166	7.13097e-163	3.36049e-163	-3.29429e-163	7.13754e-164	1.06456e-162	-2.15178e-163	8.63593e-163	0
-1.08244e-163	-8.80667e-163	1.0456e-163	-1.42705e-162	2.60636e-163	1.47974e-163	8.01977e-164	3.16918e-163	3.12681e-164	-1.06592e-163	-1.84832e-163	-1.43158e-162	4.1308e-164	-4.56839e-163	8.07968e-163	-2.87059e-163	4.85635e-164	-7.18636e-164	-2.18412e-163	-1.06299e-163	3.95926e-163	2.99274e-163	5.47844e-166	7.13097e-163	3.36049e-163	-3.29429e-163	7.13754e-164	1.06456e-162	-2.15178e-163	8.63593e-163	0
-1.08244e-163	-8.80667e-163	1.0456e-163	-1.42705e-162	2.60636e-163	1.47974e-163	8.01977e-164	3.16918e-163	3.12681e-164	-1.06592e-163	-1.84832e-163	-1.43158e-162	4.1308e-164	-4.56839e-163	8.07968e-163	-2.87059e-163	4.85635e-164	-7.18636e-164	-2.18412e-163	-1.06299e-163	3.95926e-163	2.99274e-163	5.47844e-166	7.13097e-163	3.36049e-163	-3.29429e-163	7.13754e-164	1.06456e-162	-2.15178e-163	8.63593e-163	0
-1.08244e-163	-8.80667e-163	1.0456e-163	-1.42705e-162	2.60636e-163	1.47974e-163	8.01977e-164	3.16918e-163	3.12681e-164	-1.06592e-163	-1.84832e-163	-1.43158e-162	4.1308e-164	-4.56839e-163	8.07968e-163	-2.87059e-163	4.85635e-164	-7.18636e-164	-2.18412e-163	-1.06299e-163	3.95926e-163	2.99274e-163	5.47844e-166	7.13097e-163	3.36049e-163	-3.29429e-163	7.13754e-164	1.06456e-162	-2.15178e-163	8.63593e-163	0
-1.08244e-163	-8.80667e-163	1.0456e-163	-1.42705e-162	2.60636e-163	1.47974e-163	8.01977e-164	3.16918e-163	3.12681e-164	-1.06592e-163	-1.84832e-163	-1.43158e-162	4.1308e-164	-4.56839e-163	8.07968e-163	-2.87059e-163	4.85635e-164	-7.18636e-164	-2.18412e-163	-1.06299e-163	3.95926e-163	2.99274e-163	5.47844e-166	7.13097e-163	3.36049e-163	-3.29429e-163	7.13754e-164	1.06456e-162	-2.15178e-163	8.63593e-163	0
-1.08244e-163	-8.80667e-163	1.0456e-163	-1.42705e-162	2.60636e-163	1.47974e-163	8.01977e-164	3.16918e-163	3.12681e-164	-1.06592e-163	-1.84832e-163	-1.43158e-162	4.1308e-164	-4.56839e-163	8.07968e-163	-2.87059e-163	4.85635e-164	-7.18636e-164	-2.18412e-163	-1.06299e-163	3.95926e-163	2.99274e-163	5.47844e-166	7.13097e-163	3.36049e-163	-3.29429e-163	7.13754e-164	1.06456e-162	-2.15178e-163	8.63593e-163	0
-1.08244e-163	-8.80667e-163	1.0456e-163	-1.42705e-162	2.60636e-163	1.47974e-163	8.01977e-164	3.16918e-163	3.12681e-164	-1.06592e-163	-1.84832e-163	-1.43158e-162	4.1308e-164	-4.56839e-163	8.07968e-163	-2.87059e-163	4.85635e-164	-7.18636e-164	-2.18412e-163	-1.06299e-163	3.95926e-163	2.99274e-163	5.47844e-166	7.13097e-163	3.36049e-163	-3.29429e-163	7.13754e-164	1.06456e-162	-2.15178e-163	8.63593e-163	0
-1.08244e-163	-8.80667e-163	1.0456e-163	-1.42705e-162	2.60636e-163	1.47974e-163	8.01977e-164	3.16918e-163	3.12681e-164	-1.06592e-163	-1.84832e-163	-1.43158e-162	4.1308e-164	-4.56839e-163	8.07968e-163	-2.87059e-163	4.85635e-164	-7.18636e-164	-2.18412e-163	-1.06299e-163	3.95926e-163	2.99274e-163	5.47844e-166	7.13097e-163	3.36049e-163	-3.29429e-163	7.13754e-164	1.06456e-162	-2.15178e-163	8.63593e-163	0
-1.08244e-163	-8.80667e-163	1.0456e-163	-1.42705e-162	2.60636e-163	1.47974e-163	8.01977e-164	3.16918e-163	3.12681e-164	-1.06592e-163	-1.84832e-163	-1.43158e-162	4.1308e-164	-4.56839e-163	8.07968e-163	-2.87059e-163	4.85635e-164	-7.18636e-164	-2.18412e-163	-1.06299e-163	3.95926e-163	2.99274e-163	5.47844e-166	7.13097e-163	3.36049e-163	-3.29429e-163	7.13754e-164	1.06456e-162	-2.15178e-163	8.63593e-163	0
-1.08244e-163	-8.80667e-163	1.0456e-163	-1.42705e-162	2.60636e-163	1.47974e-163	8.01977e-164	3.16918e-163	3.12681e-164	-1.06592e-163	-1.84832e-163	-1.43158e-162	4.1308e-164	-4.56839e-163	8.07968e-163	-2.87059e-163	4.85635e-164	-7.18636e-164	-2.18412e-163	-1.06299e-163	3.95926e-163	2.99274e-163	5.47844e-166	7.13097e-163	3.36049e-163	-3.29429e-163	7.13754e-164	1.06456e-162	-2.15178e-163	8.63593e-163	0
-1.08244e-163	-8.80667e-163	1.0456e-163	-1.42705e-162	2.60636e-163	1.47974e-163	8.01977e-164	3.16918e-163	3.12681e-164	-1.06592e-163	-1.84832e-163	-1.43158e-162	4.1308e-164	-4.56839e-163	8.07968e-163	-2.87059e-163	4.85635e-164	-7.18636e-164	-2.18412e-163	-1.06299e-163	3.95926e-163	2.99274e-163	5.47844e-166	7.13097e-163	3.36049e-163	-3.29429e-163	7.13754e-164	1.06456e-162	-2.15178e-163	8.63593e-163	0
-1.08244e-163	-8.80667e-163	1.0456e-163	-1.42705e-162	2.60636e-163	1.47974e-163	8.01977e-164	3.16918e-163	3.12681e-164	-1.06592e-163	-1.84832e-163	-1.43158e-162	4.1308e-164	-4.56839e-163	8.07968e-163	-2.87059e-163	4.85635e-164	-7.18636e-164	-2.18412e-163	-1.06299e-163	3.95926e-163	2.99274e-163	5.47844e-166	7.13097e-163	3.36049e-163	-3.29429e-163	7.13754e-164	1.06456e-162	-2.15178e-163	8.63593e-163	0
-1.08244e-163	-8.80667e-163	1.0456e-163	-1.42705e-162	2.60636e-163	1.47974e-163	8.01977e-164	3.16918e-163	3.12681e-164	-1.06592e-163	-1.84832e-163	-1.43158e-162	4.1308e-164	-4.56839e-163	8.07968e-163	-2.87059e-163	4.85635e-164	-7.18636e-164	-2.18412e-163	-1.06299e-163	3.95926e-163	2.99274e-163	5.47844e-166	7.13097e-163	3.36049e-163	-3.29429e-163	7.13754e-164	1.06456e-162	-2.15178e-163	8.63593e-163	0
-1.08244e-163	-8.80667e-163	1.0456e-163	-1.42705e-162	2.60636e-163	1.47974e-163	8.01977e-164	3.16918e-163	3.12681e-164	-1.06592e-163	-1.84832e-163	-1.43158e-162	4.1308e-164	-4.56839e-163	8.07968e-163	-2.87059e-163	4.85635e-164	-7.18636e-164	-2.18412e-163	-1.06299e-163	3.95926e-163	2.99274e-163	5.47844e-166	7.13097e-163	3.36049e-163	-3.29429e-163	7.13754e-164	1.06456e-162	-2.15178e-163	8.63593e-163	0
-1.08244e-163	-8.80667e-163	1.0456e-163	-1.42705e-162	2.60636e-163	1.47974e-163	8.01977e-164	3.16918e-163	3.12681e-164	-1.06592e-163	-1.84832e-163	-1.43158e-162	4.1308e-164	-4.56839e-163	8.07968e-163	-2.87059e-163	4.85635e-164	-7.18636e-164	-2.18412e-163	-1.06299e-163	3.95926e-163	2.99274e-163	5.47844e-166	7.13097e-163	3.36049e-163	-3.29429e-163	7.13754e-164	1.06456e-162	-2.15178e-163	8.63593e-163	0
-1.08244e-163	-8.80667e-163	1.0456e-163	-1.42705e-162	2.60636e-163	1.47974e-163	8.01977e-164	3.16918e-163	3.12681e-164	-1.06592e-163	-1.84832e-163	-1.43158e-162	4.1308e-164	-4.56839e-163	8.07968e-163	-2.87059e-163	4.85635e-164	-7.18636e-164	-2.18412e-163	-1.06299e-163	3.95926e-163	2.99274e-163	5.47844e-166	7.13097e-163	3.36049e-163	-3.29429e-163	7.13754e-164	1.06456e-162	-2.15178e-163	8.63593e-163	0
-1.08244e-163	-8.80667e-163	1.0456e-163	-1.42705e-162	2.60636e-163	1.47974e-163	8.01977e-164	3.16918e-163	3.12681e-164	-1.06592e-163	-1.84832e-163	-1.43158e-162	4.1308e-164	-4.56839e-163	8.07968e-163	-2.87059e-163	4.85635e-164	-7.18636e-164	-2.18412e-163	-1.06299e-163	3.95926e-163	2.99274e-163	5.47844e-166	7.13097e-163	3.36049e-163	-3.29429e-163	7.13754e-164	1.06456e-162	-2.15178e-163	8.63593e-163	0
-1.08244e-163	-8.80667e-163	1.0456e-163	-1.42705e-162	2.60636e-163	1.47974e-163	8.01977e-164	3.16918e-163	3.12681e-164	-1.06592e-163	-1.84832e-163	-1.43158e-162	4.1308e-164	-4.56839e-163	8.07968e-163	-2.87059e-163	4.85635e-164	-7.18636e-164	-2.18412e-163	-1.06299e-163	3.95926e-163	2.99274e-163	5.47844e-166	7.13097e-163	3.36049e-163	-3.29429e-163	7.13754e-164	1.06456e-162	-2.15178e-163	8.63593e-163	0
-1.08244e-163	-8.80667e-163	1.0456e-163	-1.42705e-162	2.60636e-163	1.47974e-163	8.01977e-164	3.16918e-163	3.12681e-164	-1.06592e-163	-1.84832e-163	-1.43158e-162	4.1308e-164	-4.56839e-163	8.07968e-163	-2.87059e-163	4.85635e-164	-7.18636e-164	-2.18412e-163	-1.06299e-163	3.95926e-163	2.99274e-163	5.47844e-166	7.13097e-163	3.36049e-163	-3.29429e-163	7.13754e-164	1.06456e-162	-2.15178e-163	8.63593e-163	0
-1.08244e-163	-8.80667e-163	1.0456e-163	-1.42705e-162	2.60636e-163	1.47974e-163	8.01977e-164	3.16918e-163	3.12681e-164	-1.06592e-163	-1.84832e-163	-1.43158e-162	4.1308e-164	-4.56839e-163	8.07968e-163	-2.87059e-163	4.85635e-164	-7.18636e-164	-2.18412e-163	-1.06299e-163	3.95926e-163	2.99274e-163	5.47844e-166	7.13097e-163	3.36049e-163	-3.29429e-163	7.13754e-164	1.06456e-162	-2.15178e-163	8.63593e-163	0
-1.08244e-163	-8.80667e-163	1.0456e-163	-1.42705e-162	2.60636e-163	1.47974e-163	8.01977e-164	3.16918e-163	3.12681e-164	-1.06592e-163	-1.84832e-163	-1.43158e-162	4.1308e-164	-4.56839e-163	8.07968e-163	-2.87059e-163	4.85635e-164	-7.18636e-164	-2.18412e-163	-1.06299e-163	3.95926e-163	2.99274e-163	5.47844e-166	7.13097e-163	3.36049e-163	-3.29429e-163	7.13754e-164	1.06456e-162	-2.15178e-163	8.63593e-163	0
-1.08244e-163	-8.80667e-163	1.0456e-163	-1.42705e-162	2.60636e-163	1.47974e-163	8.01977e-164	3.16918e-163	3.12681e-164	-1.06592e-163	-1.84832e-163	-1.43158e-162	4.1308e-164	-4.56839e-163	8.07968e-163	-2.87059e-163	4.85635e-164	-7.18636e-164	-2.18412e-163	-1.06299e-163	3.95926e-163	2.99274e-163	5.47844e-166	7.13097e-163	3.36049e-163	-3.29429e-163	7.13754e-164	1.06456e-162	-2.15178e-163	8.63593e-163	0
-1.08244e-163	-8.80667e-163	1.0456e-163	-1.42705e-162	2.60636e-163	1.47974e-163	8.01977e-164	3.16918e-163	3.12681e-164	-1.06592e-163	-1.84832e-163	-1.43158e-162	4.1308e-164	-4.56839e-163	8.07968e-163	-2.87059e-163	4.85635e-164	-7.18636e-164	-2.18412e-163	-1.06299e-163	3.95926e-163	2.99274e-163	5.47844e-166	7.13097e-163	3.36049e-163	-3.29429e-163	7.13754e-164	1.06456e-162	-2.15178e-163	8.63593e-163	0
-1.08244e-163	-8.80667e-163	1.0456e-163	-1.42705e-162	2.60636e-163	1.47974e-163	8.01977e-164	3.16918e-163	3.12681e-164	-1.06592e-163	-1.84832e-163	-1.43158e-162	4.1308e-164	-4.56839e-163	8.07968e-163	-2.87059e-163	4.85635e-164	-7.18636e-164	-2.18412e-163	-1.06299e-163	3.95926e-163	2.99274e-163	5.47844e-166	7.13097e-163	3.36049e-163	-3.29429e-163	7.13754e-164	1.06456e-162	-2.15178e-163	8.63593e-163	0
-1.08244e-163	-8.80667e-163	1.0456e-163	-1.42705e-162	2.60636e-163	1.47974e-163	8.01977e-164	3.16918e-163	3.12681e-164	-1.06592e-163	-1.84832e-163	-1.43158e-162	4.1308e-164	-4.56839e-163	8.07968e-163	-2.87059e-163	4.85635e-164	-7.18636e-164	-2.18412e-163	-1.06299e-163	3.95926e-163	2.99274e-163	5.47844e-166	7.13097e-163	3.36049e-163	-3.29429e-163	7.13754e-164	1.06456e-162	-2.15178e-163	8.63593e-163	0
-1.08244e-163	-8.80667e-163	1.0456e-163	-1.42705e-162	2.60636e-163	1.47974e-163	8.01977e-164	3.16918e-163	3.12681e-164	-1.06592e-163	-1.84832e-163	-1.43158e-162	4.1308e-164	-4.56839e-163	8.07968e-163	-2.87059e-163	4.85635e-164	-7.18636e-164	-2.18412e-163	-1.06299e-163	3.95926e-163	2.99274e-163	5.47844e-166	7.13097e-163	3.36049e-163	-3.29429e-163	7.13754e-164	1.06456e-162	-2.15178e-163	8.63593e-163	0
-1.08244e-163	-8.80667e-163	1.0456e-163	-1.42705e-162	2.60636e-163	1.47974e-163	8.01977e-164	3.16918e-163	3.12681e-164	-1.06592e-163	-1.84832e-163	-1.43158e-162	4.1308e-164	-4.56839e-163	8.07968e-163	-2.87059e-163	4.85635e-164	-7.18636e-164	-2.18412e-163	-1.06299e-163	3.95926e-163	2.99274e-163	5.47844e-166	7.13097e-163	3.36049e-163	-3.29429e-163	7.13754e-164	1.06456e-162	-2.15178e-163	8.63593e-163	0
-1.08244e-163	-8.80667e-163	1.0456e-163	-1.42705e-162	2.60636e-163	1.47974e-163	8.01977e-164	3.16918e-163	3.12681e-164	-1.06592e-163	-1.84832e-163	-1.43158e-162	4.1308e-164	-4.56839e-163	8.07968e-163	-2.87059e-163	4.85635e-164	-7.18636e-164	-2.18412e-163	-1.06299e-163	3.95926e-163	2.99274e-163	5.47844e-166	7.13097e-163	3.36049e-163	-3.29429e-163	7.13754e-164	1.06456e-162	-2.15178e-163	8.63593e-163	0
-1.08244e-163	-8.80667e-163	1.0456e-163	-1.42705e-162	2.60636e-163	1.47974e-163	8.01977e-164	3.16918e-163	3.12681e-164	-1.06592e-163	-1.84832e-163	-1.43158e-162	4.1308e-164	-4.56839e-163	8.07968e-163	-2.87059e-163	4.85635e-164	-7.18636e-164	-2.18412e-163	-1.06299e-163	3.95926e-163	2.99274e-163	5.47844e-166	7.13097e-163	3.36049e-163	-3.29429e-163	7.13754e-164	1.06456e-162	-2.15178e-163	8.63593e-163	0
-1.08244e-163	-8.80667e-163	1.0456e-163	-1.42705e-162	2.60636e-163	1.47974e-163	8.01977e-164	3.16918e-163	3.12681e-164	-1.06592e-163	-1.84832e-163	-1.43158e-162	4.1308e-164	-4.56839e-163	8.07968e-163	-2.87059e-163	4.85635e-164	-7.18636e-164	-2.18412e-163	-1.06299e-163	3.95926e-163	2.99274e-163	5.47844e-166	7.13097e-163	3.36049e-163	-3.29429e-163	7.13754e-164	1.06456e-162	-2.15178e-163	8.63593e-163	0
-1.08244e-163	-8.80667e-163	1.0456e-163	-1.42705e-162	2.60636e-163	1.47974e-163	8.01977e-164	3.16918e-163	3.12681e-164	-1.06592e-163	-1.84832e-163	-1.43158e-162	4.1308e-164	-4.56839e-163	8.07968e-163	-2.87059e-163	4.85635e-164	-7.18636e-164	-2.18412e-163	-1.06299e-163	3.95926e-163	2.99274e-163	5.47844e-166	7.13097e-163	3.36049e-163	-3.29429e-163	7.13754e-164	1.06456e-162	-2.15178e-163	8.63593e-163	0
-1.08244e-163	-8.80667e-163	1.0456e-163	-1.42705e-162	2.60636e-163	1.47974e-163	8.01977e-164	3.16918e-163	3.12681e-164	-1.06592e-163	-1.84832e-163	-1.43158e-162	4.1308e-164	-4.56839e-163	8.07968e-163	-2.87059e-163	4.85635e-164	-7.18636e-164	-2.18412e-163	-1.06299e-163	3.95926e-163	2.99274e-163	5.47844e-166	7.13097e-163	3.36049e-163	-3.29429e-163	7.13754e-164	1.06456e-162	-2.15178e-163	8.63593e-163	0
-1.08244e-163	-8.80667e-163	1.0456e-163	-1.42705e-162	2.60636e-163	1.47974e-163	8.01977e-164	3.16918e-163	3.12681e-164	-1.06592e-163	-1.84832e-163	-1.43158e-162	4.1308e-164	-4.56839e-163	8.07968e-163	-2.87059e-163	4.85635e-164	-7.18636e-164	-2.18412e-163	-1.06299e-163	3.95926e-163	2.99274e-163	5.47844e-166	7.13097e-163	3.36049e-163	-3.29429e-163	7.13754e-164	1.06456e-162	-2.15178e-163	8.63593e-163	0
-1.08244e-163	-8.80667e-163	1.0456e-163	-1.42705e-162	2.60636e-163	1.47974e-163	8.01977e-164	3.16918e-163	3.12681e-164	-1.06592e-163	-1.84832e-163	-1.43158e-162	4.1308e-164	-4.56839e-163	8.07968e-163	-2.87059e-163	4.85635e-164	-7.18636e-164	-2.18412e-163	-1.06299e-163	3.95926e-163	2.99274e-163	5.47844e-166	7.13097e-163	3.36049e-163	-3.29429e-163	7.13754e-164	1.06456e-162	-2.15178e-163	8.63593e-163	0
-1.08244e-163	-8.80667e-163	1.0456e-163	-1.42705e-162	2.60636e-163	1.47974e-163	8.01977e-164	3.16918e-163	3.12681e-164	-1.06592e-163	-1.84832e-163	-1.43158e-162	4.1308e-164	-4.56839e-163	8.07968e-163	-2.87059e-163	4.85635e-164	-7.18636e-164	-2.18412e-163	-1.06299e-163	3.95926e-163	2.99274e-163	5.47844e-166	7.13097e-163	3.36049e-163	-3.29429e-163	7.13754e-164	1.06456e-162	-2.15178e-163	8.63593e-163	0
-1.08244e-163	-8.80667e-163	1.0456e-163	-1.42705e-162	2.60636e-163	1.47974e-163	8.01977e-164	3.16918e-163	3.12681e-164	-1.06592e-163	-1.84832e-163	-1.43158e-162	4.1308e-164	-4.56839e-163	8.07968e-163	-2.87059e-163	4.85635e-164	-7.18636e-164	-2.18412e-163	-1.06299e-163	3.95926e-163	2.99274e-163	5.47844e-166	7.13097e-163	3.36049e-163	-3.29429e-163	7.13754e-164	1.06456e-162	-2.15178e-163	8.63593e-163	0
-1.08244e-163	-8.80667e-163	1.0456e-163	-1.42705e-162	2.60636e-163	1.47974e-163	8.01977e-164	3.16918e-163	3.12681e-164	-1.06592e-163	-1.84832e-163	-1.43158e-162	4.1308e-164	-4.56839e-163	8.07968e-163	-2.87059e-163	4.85635e-164	-7.18636e-164	-2.18412e-163	-1.06299e-163	3.95926e-163	2.99274e-163	5.47844e-166	7.13097e-163	3.36049e-163	-3.29429e-163	7.13754e-164	1.06456e-162	-2.15178e-163	8.63593e-163	0
-1.08244e-163	-8.80667e-163	1.0456e-163	-1.42705e-162	2.60636e-163	1.47974e-163	8.01977e-164	3.16918e-163	3.12681e-164	-1.06592e-163	-1.84832e-163	-1.43158e-162	4.1308e-164	-4.56839e-163	8.07968e-163	-2.87059e-163	4.85635e-164	-7.18636e-164	-2.18412e-163	-1.06299e-163	3.95926e-163	2.99274e-163	5.47844e-166	7.13097e-163	3.36049e-163	-3.29429e-163	7.13754e-164	1.06456e-162	-2.15178e-163	8.63593e-163	0
-1.08244e-163	-8.80667e-163	1.0456e-163	-1.42705e-162	2.60636e-163	1.47974e-163	8.01977e-164	3.16918e-163	3.12681e-164	-1.06592e-163	-1.84832e-163	-1.43158e-162	4.1308e-164	-4.56839e-163	8.07968e-163	-2.87059e-163	4.85635e-164	-7.18636e-164	-2.18412e-163	-1.06299e-163	3.95926e-163	2.99274e-163	5.47844e-166	7.13097e-163	3.36049e-163	-3.29429e-163	7.13754e-164	1.06456e-162	-2.15178e-163	8.63593e-163	0
-1.08244e-163	-8.80667e-163	1.0456e-163	-1.42705e-162	2.60636e-163	1.47974e-163	8.01977e-164	3.16918e-163	3.12681e-164	-1.06592e-163	-1.84832e-163	-1.43158e-162	4.1308e-164	-4.56839e-163	8.07968e-163	-2.87059e-163	4.85635e-164	-7.18636e-164	-2.18412e-163	-1.06299e-163	3.95926e-163	2.99274e-163	5.47844e-166	7.13097e-163	3.36049e-163	-3.29429e-163	7.13754e-164	1.06456e-162	-2.15178e-163	8.63593e-163	0
-1.08244e-163	-8.80667e-163	1.0456e-163	-1.42705e-162	2.60636e-163	1.47974e-163	8.01977e-164	3.16918e-163	3.12681e-164	-1.06592e-163	-1.84832e-163	-1.43158e-162	4.1308e-164	-4.56839e-163	8.07968e-163	-2.87059e-163	4.85635e-164	-7.18636e-164	-2.18412e-163	-1.06299e-163	3.95926e-163	2.99274e-163	5.47844e-166	7.13097e-163	3.36049e-163	-3.29429e-163	7.13754e-164	1.06456e-162	-2.15178e-163	8.63593e-163	0
-1.08244e-163	-8.80667e-163	1.0456e-163	-1.42705e-162	2.60636e-163	1.47974e-163	8.01977e-164	3.16918e-163	3.12681e-164	-1.06592e-163	-1.84832e-163	-1.43158e-162	4.1308e-164	-4.56839e-163	8.07968e-163	-2.87059e-163	4.85635e-164	-7.18636e-164	-2.18412e-163	-1.06299e-163	3.95926e-163	2.99274e-163	5.47844e-166	7.13097e-163	3.36049e-163	-3.29429e-163	7.13754e-164	1.06456e-162	-2.15178e-163	8.63593e-163	0
-1.08244e-163	-8.80667e-163	1.0456e-163	-1.42705e-162	2.60636e-163	1.47974e-163	8.01977e-164	3.16918e-163	3.12681e-164	-1.06592e-163	-1.84832e-163	-1.43158e-162	4.1308e-164	-4.56839e-163	8.07968e-163	-2.87059e-163	4.85635e-164	-7.18636e-164	-2.18412e-163	-1.06299e-163	3.95926e-163	2.99274e-163	5.47844e-166	7.13097e-163	3.36049e-163	-3.29429e-163	7.13754e-164	1.06456e-162	-2.15178e-163	8.63593e-163	0
-1.08244e-163	-8.80667e-163	1.0456e-163	-1.42705e-162	2.60636e-163	1.47974e-163	8.01977e-164	3.16918e-163	3.12681e-164	-1.06592e-163	-1.84832e-163	-1.43158e-162	4.1308e-164	-4.56839e-163	8.07968e-163	-2.87059e-163	4.85635e-164	-7.18636e-164	-2.18412e-163	-1.06299e-163	3.95926e-163	2.99274e-163	5.47844e-166	7.13097e-163	3.36049e-163	-3.29429e-163	7.13754e-164	1.06456e-162	-2.15178e-163	8.63593e-163	0
-1.08244e-163	-8.80667e-163	1.0456e-163	-1.42705e-162	2.60636e-163	1.47974e-163	8.01977e-164	3.16918e-163	3.12681e-164	-1.06592e-163	-1.84832e-163	-1.43158e-162	4.1308e-164	-4.56839e-163	8.07968e-163	-2.87059e-163	4.85635e-164	-7.18636e-164	-2.18412e-163	-1.06299e-163	3.95926e-163	2.99274e-163	5.47844e-166	7.13097e-163	3.36049e-163	-3.29429e-163	7.13754e-164	1.06456e-162	-2.15178e-163	8.63593e-163	0
-1.08244e-163	-8.80667e-163	1.0456e-163	-1.42705e-162	2.60636e-163	1.47974e-163	8.01977e-164	3.16918e-163	3.12681e-164	-1.06592e-163	-1.84832e-163	-1.43158e-162	4.1308e-164	-4.56839e-163	8.07968e-163	-2.87059e-163	4.85635e-164	-7.18636e-164	-2.18412e-163	-1.06299e-163	3.95926e-163	2.99274e-163	5.47844e-166	7.13097e-163	3.36049e-163	-3.29429e-163	7.13754e-164	1.06456e-162	-2.15178e-163	8.63593e-163	0
-1.08244e-163	-8.80667e-163	1.0456e-163	-1.42705e-162	2.60636e-163	1.47974e-163	8.01977e-164	3.16918e-163	3.12681e-164	-1.06592e-163	-1.84832e-163	-1.43158e-162	4.1308e-164	-4.56839e-163	8.07968e-163	-2.87059e-163	4.85635e-164	-7.18636e-164	-2.18412e-163	-1.06299e-163	3.95926e-163	2.99274e-163	5.47844e-166	7.13097e-163	3.36049e-163	-3.29429e-163	7.13754e-164	1.06456e-162	-2.15178e-163	8.63593e-163	0
-1.08244e-163	-8.80667e-163	1.0456e-163	-1.42705e-162	2.60636e-163	1.47974e-163	8.01977e-164	3.16918e-163	3.12681e-164	-1.06592e-163	-1.84832e-163	-1.43158e-162	4.1308e-164	-4.56839e-163	8.07968e-163	-2.87059e-163	4.85635e-164	-7.18636e-164	-2.18412e-163	-1.06299e-163	3.95926e-163	2.99274e-163	5.47844e-166	7.13097e-163	3.36049e-163	-3.29429e-163	7.13754e-164	1.06456e-162	-2.15178e-163	8.63593e-163	0
-1.08244e-163	-8.80667e-163	1.0456e-163	-1.42705e-162	2.60636e-163	1.47974e-163	8.01977e-164	3.16918e-163	3.12681e-164	-1.06592e-163	-1.84832e-163	-1.43158e-162	4.1308e-164	-4.56839e-163	8.07968e-163	-2.87059e-163	4.85635e-164	-7.18636e-164	-2.18412e-163	-1.06299e-163	3.95926e-163	2.99274e-163	5.47844e-166	7.13097e-163	3.36049e-163	-3.29429e-163	7.13754e-164	1.06456e-162	-2.15178e-163	8.63593e-163	0
-1.08244e-163	-8.80667e-163	1.0456e-163	-1.42705e-162	2.60636e-163	1.47974e-163	8.01977e-164	3.16918e-163	3.12681e-164	-1.06592e-163	-1.84832e-163	-1.43158e-162	4.1308e-164	-4.56839e-163	8.07968e-163	-2.87059e-163	4.85635e-164	-7.18636e-164	-2.18412e-163	-1.06299e-163	3.95926e-163	2.99274e-163	5.47844e-166	7.13097e-163	3.36049e-163	-3.29429e-163	7.13754e-164	1.06456e-162	-2.15178e-163	8.63593e-163	0
-1.08244e-163	-8.80667e-163	1.0456e-163	-1.42705e-162	2.60636e-163	1.47974e-163	8.01977e-164	3.16918e-163	3.12681e-164	-1.06592e-163	-1.84832e-163	-1.43158e-162	4.1308e-164	-4.56839e-163	8.07968e-163	-2.87059e-163	4.85635e-164	-7.18636e-164	-2.18412e-163	-1.06299e-163	3.95926e-163	2.99274e-163	5.47844e-166	7.13097e-163	3.36049e-163	-3.29429e-163	7.13754e-164	1.06456e-162	-2.15178e-163	8.63593e-163	0
-1.08244e-163	-8.80667e-163	1.0456e-163	-1.42705e-162	2.60636e-163	1.47974e-163	8.01977e-164	3.16918e-163	3.12681e-164	-1.06592e-163	-1.84832e-163	-1.43158e-162	4.1308e-164	-4.56839e-163	8.07968e-163	-2.87059e-163	4.85635e-164	-7.18636e-164	-2.18412e-163	-1.06299e-163	3.95926e-163	2.99274e-163	5.47844e-166	7.13097e-163	3.36049e-163	-3.29429e-163	7.13754e-164	1.06456e-162	-2.15178e-163	8.63593e-163	0
-1.08244e-163	-8.80667e-163	1.0456e-163	-1.42705e-162	2.60636e-163	1.47974e-163	8.01977e-164	3.16918e-163	3.12681e-164	-1.06592e-163	-1.84832e-163	-1.43158e-162	4.1308e-164	-4.56839e-163	8.07968e-163	-2.87059e-163	4.85635e-164	-7.18636e-164	-2.18412e-163	-1.06299e-163	3.95926e-163	2.99274e-163	5.47844e-166	7.13097e-163	3.36049e-163	-3.29429e-163	7.13754e-164	1.06456e-162	-2.15178e-163	8.63593e-163	0
-1.08244e-163	-8.80667e-163	1.0456e-163	-1.42705e-162	2.60636e-163	1.47974e-163	8.01977e-164	3.16918e-163	3.12681e-164	-1.06592e-163	-1.84832e-163	-1.43158e-162	4.1308e-164	-4.56839e-163	8.07968e-163	-2.87059e-163	4.85635e-164	-7.18636e-164	-2.18412e-163	-1.06299e-163	3.95926e-163	2.99274e-163	5.47844e-166	7.13097e-163	3.36049e-163	-3.29429e-163	7.13754e-164	1.06456e-162	-2.15178e-163	8.63593e-163	0
-1.08244e-163	-8.80667e-163	1.0456e-163	-1.42705e-162	2.60636e-163	1.47974e-163	8.01977e-164	3.16918e-163	3.12681e-164	-1.06592e-163	-1.84832e-163	-1.43158e-162	4.1308e-164	-4.56839e-163	8.07968e-163	-2.87059e-163	4.85635e-164	-7.18636e-164	-2.18412e-163	-1.06299e-163	3.95926e-163	2.99274e-163	5.47844e-166	7.13097e-163	3.36049e-163	-3.29429e-163	7.13754e-164	1.06456e-162	-2.15178e-163	8.63593e-163	0
-1.08244e-163	-8.80667e-163	1.0456e-163	-1.42705e-162	2.60636e-163	1.47974e-163	8.01977e-164	3.16918e-163	3.12681e-164	-1.06592e-163	-1.84832e-163	-1.43158e-162	4.1308e-164	-4.56839e-163	8.07968e-163	-2.87059e-163	4.85635e-164	-7.18636e-164	-2.18412e-163	-1.06299e-163	3.95926e-163	2.99274e-163	5.47844e-166	7.13097e-163	3.36049e-163	-3.29429e-163	7.13754e-164	1.06456e-162	-2.15178e-163	8.63593e-163	0
-1.08244e-163	-8.80667e-163	1.0456e-163	-1.42705e-162	2.60636e-163	1.47974e-163	8.01977e-164	3.16918e-163	3.12681e-164	-1.06592e-163	-1.84832e-163	-1.43158e-162	4.1308e-164	-4.56839e-163	8.07968e-163	-2.87059e-163	4.85635e-164	-7.18636e-164	-2.18412e-163	-1.06299e-163	3.95926e-163	2.99274e-163	5.47844e-166	7.13097e-163	3.36049e-163	-3.29429e-163	7.13754e-164	1.06456e-162	-2.15178e-163	8.63593e-163	0
-1.08244e-163	-8.80667e-163	1.0456e-163	-1.42705e-162	2.60636e-163	1.47974e-163	8.01977e-164	3.16918e-163	3.12681e-164	-1.06592e-163	-1.84832e-163	-1.43158e-162	4.1308e-164	-4.56839e-163	8.07968e-163	-2.87059e-163	4.85635e-164	-7.18636e-164	-2.18412e-163	-1.06299e-163	3.95926e-163	2.99274e-163	5.47844e-166	7.13097e-163	3.36049e-163	-3.29429e-163	7.13754e-164	1.06456e-162	-2.15178e-163	8.63593e-163	0
-1.08244e-163	-8.80667e-163	1.0456e-163	-1.42705e-162	2.60636e-163	1.47974e-163	8.01977e-164	3.16918e-163	3.12681e-164	-1.06592e-163	-1.84832e-163	-1.43158e-162	4.1308e-164	-4.56839e-163	8.07968e-163	-2.87059e-163	4.85635e-164	-7.18636e-164	-2.18412e-163	-1.06299e-163	3.95926e-163	2.99274e-163	5.47844e-166	7.13097e-163	3.36049e-163	-3.29429e-163	7.13754e-164	1.06456e-162	-2.15178e-163	8.63593e-163	0
-1.08244e-163	-8.80667e-163	1.0456e-163	-1.42705e-162	2.60636e-163	1.47974e-163	8.01977e-164	3.16918e-163	3.12681e-164	-1.06592e-163	-1.84832e-163	-1.43158e-162	4.1308e-164	-4.56839e-163	8.07968e-163	-2.87059e-163	4.85635e-164	-7.18636e-164	-2.18412e-163	-1.06299e-163	3.95926e-163	2.99274e-163	5.47844e-166	7.13097e-163	3.36049e-163	-3.29429e-163	7.13754e-164	1.06456e-162	-2.15178e-163	8.63593e-163	0
-1.08244e-163	-8.80667e-163	1.0456e-163	-1.42705e-162	2.60636e-163	1.47974e-163	8.01977e-164	3.16918e-163	3.12681e-164	-1.06592e-163	-1.84832e-163	-1.43158e-162	4.1308e-164	-4.56839e-163	8.07968e-163	-2.87059e-163	4.85635e-164	-7.18636e-164	-2.18412e-163	-1.06299e-163	3.95926e-163	2.99274e-163	5.47844e-166	7.13097e-163	3.36049e-163	-3.29429e-163	7.13754e-164	1.06456e-162	-2.15178e-163	8.63593e-163	0
-1.08244e-163	-8.80667e-163	1.0456e-163	-1.42705e-162	2.60636e-163	1.47974e-163	8.01977e-164	3.16918e-163	3.12681e-164	-1.06592e-163	-1.84832e-163	-1.43158e-162	4.1308e-164	-4.56839e-163	8.07968e-163	-2.87059e-163	4.85635e-164	-7.18636e-164	-2.18412e-163	-1.06299e-163	3.95926e-163	2.99274e-163	5.47844e-166	7.13097e-163	3.36049e-163	-3.29429e-163	7.13754e-164	1.06456e-162	-2.15178e-163	8.63593e-163	0
-1.08244e-163	-8.80667e-163	1.0456e-163	-1.42705e-162	2.60636e-163	1.47974e-163	8.01977e-164	3.16918e-163	3.12681e-164	-1.06592e-163	-1.84832e-163	-1.43158e-162	4.1308e-164	-4.56839e-163	8.07968e-163	-2.87059e-163	4.85635e-164	-7.18636e-164	-2.18412e-163	-1.06299e-163	3.95926e-163	2.99274e-163	5.47844e-166	7.13097e-163	3.36049e-163	-3.29429e-163	7.13754e-164	1.06456e-162	-2.15178e-163	8.63593e-163	0
-1.08244e-163	-8.80667e-163	1.0456e-163	-1.42705e-162	2.60636e-163	1.47974e-163	8.01977e-164	3.16918e-163	3.12681e-164	-1.06592e-163	-1.84832e-163	-1.43158e-162	4.1308e-164	-4.56839e-163	8.07968e-163	-2.87059e-163	4.85635e-164	-7.18636e-164	-2.18412e-163	-1.06299e-163	3.95926e-163	2.99274e-163	5.47844e-166	7.13097e-163	3.36049e-163	-3.29429e-163	7.13754e-164	1.06456e-162	-2.15178e-163	8.63593e-163	0
-1.08244e-163	-8.80667e-163	1.0456e-163	-1.42705e-162	2.60636e-163	1.47974e-163	8.01977e-164	3.16918e-163	3.12681e-164	-1.06592e-163	-1.84832e-163	-1.43158e-162	4.1308e-164	-4.56839e-163	8.07968e-163	-2.87059e-163	4.85635e-164	-7.18636e-164	-2.18412e-163	-1.06299e-163	3.95926e-163	2.99274e-163	5.47844e-166	7.13097e-163	3.36049e-163	-3.29429e-163	7.13754e-164	1.06456e-162	-2.15178e-163	8.63593e-163	0
-1.08244e-163	-8.80667e-163	1.0456e-163	-1.42705e-162	2.60636e-163	1.47974e-163	8.01977e-164	3.16918e-163	3.12681e-164	-1.06592e-163	-1.84832e-163	-1.43158e-162	4.1308e-164	-4.56839e-163	8.07968e-163	-2.87059e-163	4.85635e-164	-7.18636e-164	-2.18412e-163	-1.06299e-163	3.95926e-163	2.99274e-163	5.47844e-166	7.13097e-163	3.36049e-163	-3.29429e-163	7.13754e-164	1.06456e-162	-2.15178e-163	8.63593e-163	0
-1.08244e-163	-8.80667e-163	1.0456e-163	-1.42705e-162	2.60636e-163	1.47974e-163	8.01977e-164	3.16918e-163	3.12681e-164	-1.06592e-163	-1.84832e-163	-1.43158e-162	4.1308e-164	-4.56839e-163	8.07968e-163	-2.87059e-163	4.85635e-164	-7.18636e-164	-2.18412e-163	-1.06299e-163	3.95926e-163	2.99274e-163	5.47844e-166	7.13097e-163	3.36049e-163	-3.29429e-163	7.13754e-164	1.06456e-162	-2.15178e-163	8.63593e-163	0
-1.08244e-163	-8.80667e-163	1.0456e-163	-1.42705e-162	2.60636e-163	1.47974e-163	8.01977e-164	3.16918e-163	3.12681e-164	-1.06592e-163	-1.84832e-163	-1.43158e-162	4.1308e-164	-4.56839e-163	8.07968e-163	-2.87059e-163	4.85635e-164	-7.18636e-164	-2.18412e-163	-1.06299e-163	3.95926e-163	2.99274e-163	5.47844e-166	7.13097e-163	3.36049e-163	-3.29429e-163	7.13754e-164	1.06456e-162	-2.15178e-163	8.63593e-163	0
-1.08244e-163	-8.80667e-163	1.0456e-163	-1.42705e-162	2.60636e-163	1.47974e-163	8.01977e-164	3.16918e-163	3.12681e-164	-1.06592e-163	-1.84832e-163	-1.43158e-162	4.1308e-164	-4.56839e-163	8.07968e-163	-2.87059e-163	4.85635e-164	-7.18636e-164	-2.18412e-163	-1.06299e-163	3.95926e-163	2.99274e-163	5.47844e-166	7.13097e-163	3.36049e-163	-3.29429e-163	7.13754e-164	1.06456e-162	-2.15178e-163	8.63593e-163	0
-1.08244e-163	-8.80667e-163	1.0456e-163	-1.42705e-162	2.60636e-163	1.47974e-163	8.01977e-164	3.16918e-163	3.12681e-164	-1.06592e-163	-1.84832e-163	-1.43158e-162	4.1308e-164	-4.56839e-163	8.07968e-163	-2.87059e-163	4.85635e-164	-7.18636e-164	-2.18412e-163	-1.06299e-163	3.95926e-163	2.99274e-163	5.47844e-166	7.13097e-163	3.36049e-163	-3.29429e-163	7.13754e-164	1.06456e-162	-2.15178e-163	8.63593e-163	0
-1.08244e-163	-8.80667e-163	1.0456e-163	-1.42705e-162	2.60636e-163	1.47974e-163	8.01977e-164	3.16918e-163	3.12681e-164	-1.06592e-163	-1.84832e-163	-1.43158e-162	4.1308e-164	-4.56839e-163	8.07968e-163	-2.87059e-163	4.85635e-164	-7.18636e-164	-2.18412e-163	-1.06299e-163	3.95926e-163	2.99274e-163	5.47844e-166	7.13097e-163	3.36049e-163	-3.29429e-163	7.13754e-164	1.06456e-162	-2.15178e-163	8.63593e-163	0
-1.08244e-163	-8.80667e-163	1.0456e-163	-1.42705e-162	2.60636e-163	1.47974e-163	8.01977e-164	3.16918e-163	3.12681e-164	-1.06592e-163	-1.84832e-163	-1.43158e-162	4.1308e-164	-4.56839e-163	8.07968e-163	-2.87059e-163	4.85635e-164	-7.18636e-164	-2.18412e-163	-1.06299e-163	3.95926e-163	2.99274e-163	5.47844e-166	7.13097e-163	3.36049e-163	-3.29429e-163	7.13754e-164	1.06456e-162	-2.15178e-163	8.63593e-163	0
-1.08244e-163	-8.80667e-163	1.0456e-163	-1.42705e-162	2.60636e-163	1.47974e-163	8.01977e-164	3.16918e-163	3.12681e-164	-1.06592e-163	-1.84832e-163	-1.43158e-162	4.1308e-164	-4.56839e-163	8.07968e-163	-2.87059e-163	4.85635e-164	-7.18636e-164	-2.18412e-163	-1.06299e-163	3.95926e-163	2.99274e-163	5.47844e-166	7.13097e-163	3.36049e-163	-3.29429e-163	7.13754e-164	1.06456e-162	-2.15178e-163	8.63593e-163	0
-1.08244e-163	-8.80667e-163	1.0456e-163	-1.42705e-162	2.60636e-163	1.47974e-163	8.01977e-164	3.16918e-163	3.12681e-164	-1.06592e-163	-1.84832e-163	-1.43158e-162	4.1308e-164	-4.56839e-163	8.07968e-163	-2.87059e-163	4.85635e-164	-7.18636e-164	-2.18412e-163	-1.06299e-163	3.95926e-163	2.99274e-163	5.47844e-166	7.13097e-163	3.36049e-163	-3.29429e-163	7.13754e-164	1.06456e-162	-2.15178e-163	8.63593e-163	0
-1.08244e-163	-8.80667e-163	1.0456e-163	-1.42705e-162	2.60636e-163	1.47974e-163	8.01977e-164	3.16918e-163	3.12681e-164	-1.06592e-163	-1.84832e-163	-1.43158e-162	4.1308e-164	-4.56839e-163	8.07968e-163	-2.87059e-163	4.85635e-164	-7.18636e-164	-2.18412e-163	-1.06299e-163	3.95926e-163	2.99274e-163	5.47844e-166	7.13097e-163	3.36049e-163	-3.29429e-163	7.13754e-164	1.06456e-162	-2.15178e-163	8.63593e-163	0
-1.08244e-163	-8.80667e-163	1.0456e-163	-1.42705e-162	2.60636e-163	1.47974e-163	8.01977e-164	3.16918e-163	3.12681e-164	-1.06592e-163	-1.84832e-163	-1.43158e-162	4.1308e-164	-4.56839e-163	8.07968e-163	-2.87059e-163	4.85635e-164	-7.18636e-164	-2.18412e-163	-1.06299e-163	3.95926e-163	2.99274e-163	5.47844e-166	7.13097e-163	3.36049e-163	-3.29429e-163	7.13754e-164	1.06456e-162	-2.15178e-163	8.63593e-163	0
-1.08244e-163	-8.80667e-163	1.0456e-163	-1.42705e-162	2.60636e-163	1.47974e-163	8.01977e-164	3.16918e-163	3.12681e-164	-1.06592e-163	-1.84832e-163	-1.43158e-162	4.1308e-164	-4.56839e-163	8.07968e-163	-2.87059e-163	4.85635e-164	-7.18636e-164	-2.18412e-163	-1.06299e-163	3.95926e-163	2.99274e-163	5.47844e-166	7.13097e-163	3.36049e-163	-3.29429e-163	7.13754e-164	1.06456e-162	-2.15178e-163	8.63593e-163	0
-1.08244e-163	-8.80667e-163	1.0456e-163	-1.42705e-162	2.60636e-163	1.47974e-163	8.01977e-164	3.16918e-163	3.12681e-164	-1.06592e-163	-1.84832e-163	-1.43158e-162	4.1308e-164	-4.56839e-163	8.07968e-163	-2.87059e-163	4.85635e-164	-7.18636e-164	-2.18412e-163	-1.06299e-163	3.95926e-163	2.99274e-163	5.47844e-166	7.13097e-163	3.36049e-163	-3.29429e-163	7.13754e-164	1.06456e-162	-2.15178e-163	8.63593e-163	0
-1.08244e-163	-8.80667e-163	1.0456e-163	-1.42705e-162	2.60636e-163	1.47974e-163	8.01977e-164	3.16918e-163	3.12681e-164	-1.06592e-163	-1.84832e-163	-1.43158e-162	4.1308e-164	-4.56839e-163	8.07968e-163	-2.87059e-163	4.85635e-164	-7.18636e-164	-2.18412e-163	-1.06299e-163	3.95926e-163	2.99274e-163	5.47844e-166	7.13097e-163	3.36049e-163	-3.29429e-163	7.13754e-164	1.06456e-162	-2.15178e-163	8.63593e-163	0
-1.08244e-163	-8.80667e-163	1.0456e-163	-1.42705e-162	2.60636e-163	1.47974e-163	8.01977e-164	3.16918e-163	3.12681e-164	-1.06592e-163	-1.84832e-163	-1.43158e-162	4.1308e-164	-4.56839e-163	8.07968e-163	-2.87059e-163	4.85635e-164	-7.18636e-164	-2.18412e-163	-1.06299e-163	3.95926e-163	2.99274e-163	5.47844e-166	7.13097e-163	3.36049e-163	-3.29429e-163	7.13754e-164	1.06456e-162	-2.15178e-163	8.63593e-163	0
-1.08244e-163	-8.80667e-163	1.0456e-163	-1.42705e-162	2.60636e-163	1.47974e-163	8.01977e-164	3.16918e-163	3.12681e-164	-1.06592e-163	-1.84832e-163	-1.43158e-162	4.1308e-164	-4.56839e-163	8.07968e-163	-2.87059e-163	4.85635e-164	-7.18636e-164	-2.18412e-163	-1.06299e-163	3.95926e-163	2.99274e-163	5.47844e-166	7.13097e-163	3.36049e-163	-3.29429e-163	7.13754e-164	1.06456e-162	-2.15178e-163	8.63593e-163	0
-1.08244e-163	-8.80667e-163	1.0456e-163	-1.42705e-162	2.60636e-163	1.47974e-163	8.01977e-164	3.16918e-163	3.12681e-164	-1.06592e-163	-1.84832e-163	-1.43158e-162	4.1308e-164	-4.56839e-163	8.07968e-163	-2.87059e-163	4.85635e-164	-7.18636e-164	-2.18412e-163	-1.06299e-163	3.95926e-163	2.99274e-163	5.47844e-166	7.13097e-163	3.36049e-163	-3.29429e-163	7.13754e-164	1.06456e-162	-2.15178e-163	8.63593e-163	0
-1.08244e-163	-8.80667e-163	1.0456e-163	-1.42705e-162	2.60636e-163	1.47974e-163	8.01977e-164	3.16918e-163	3.12681e-164	-1.06592e-163	-1.84832e-163	-1.43158e-162	4.1308e-164	-4.56839e-163	8.07968e-163	-2.87059e-163	4.85635e-164	-7.18636e-164	-2.18412e-163	-1.06299e-163	3.95926e-163	2.99274e-163	5.47844e-166	7.13097e-163	3.36049e-163	-3.29429e-163	7.13754e-164	1.06456e-162	-2.15178e-163	8.63593e-163	0
-1.08244e-163	-8.80667e-163	1.0456e-163	-1.42705e-162	2.60636e-163	1.47974e-163	8.01977e-164	3.16918e-163	3.12681e-164	-1.06592e-163	-1.84832e-163	-1.43158e-162	4.1308e-164	-4.56839e-163	8.07968e-163	-2.87059e-163	4.85635e-164	-7.18636e-164	-2.18412e-163	-1.06299e-163	3.95926e-163	2.99274e-163	5.47844e-166	7.13097e-163	3.36049e-163	-3.29429e-163	7.13754e-164	1.06456e-162	-2.15178e-163	8.63593e-163	0
-1.08244e-163	-8.80667e-163	1.0456e-163	-1.42705e-162	2.60636e-163	1.47974e-163	8.01977e-164	3.16918e-163	3.12681e-164	-1.06592e-163	-1.84832e-163	-1.43158e-162	4.1308e-164	-4.56839e-163	8.07968e-163	-2.87059e-163	4.85635e-164	-7.18636e-164	-2.18412e-163	-1.06299e-163	3.95926e-163	2.99274e-163	5.47844e-166	7.13097e-163	3.36049e-163	-3.29429e-163	7.13754e-164	1.06456e-162	-2.15178e-163	8.63593e-163	0
-1.08244e-163	-8.80667e-163	1.0456e-163	-1.42705e-162	2.60636e-163	1.47974e-163	8.01977e-164	3.16918e-163	3.12681e-164	-1.06592e-163	-1.84832e-163	-1.43158e-162	4.1308e-164	-4.56839e-163	8.07968e-163	-2.87059e-163	4.85635e-164	-7.18636e-164	-2.18412e-163	-1.06299e-163	3.95926e-163	2.99274e-163	5.47844e-166	7.13097e-163	3.36049e-163	-3.29429e-163	7.13754e-164	1.06456e-162	-2.15178e-163	8.63593e-163	0
-1.08244e-163	-8.80667e-163	1.0456e-163	-1.42705e-162	2.60636e-163	1.47974e-163	8.01977e-164	3.16918e-163	3.12681e-164	-1.06592e-163	-1.84832e-163	-1.43158e-162	4.1308e-164	-4.56839e-163	8.07968e-163	-2.87059e-163	4.85635e-164	-7.18636e-164	-2.18412e-163	-1.06299e-163	3.95926e-163	2.99274e-163	5.47844e-166	7.13097e-163	3.36049e-163	-3.29429e-163	7.13754e-164	1.06456e-162	-2.15178e-163	8.63593e-163	0
-1.08244e-163	-8.80667e-163	1.0456e-163	-1.42705e-162	2.60636e-163	1.47974e-163	8.01977e-164	3.16918e-163	3.12681e-164	-1.06592e-163	-1.84832e-163	-1.43158e-162	4.1308e-164	-4.56839e-163	8.07968e-163	-2.87059e-163	4.85635e-164	-7.18636e-164	-2.18412e-163	-1.06299e-163	3.95926e-163	2.99274e-163	5.47844e-166	7.13097e-163	3.36049e-163	-3.29429e-163	7.13754e-164	1.06456e-162	-2.15178e-163	8.63593e-163	0
-1.08244e-163	-8.80667e-163	1.0456e-163	-1.42705e-162	2.60636e-163	1.47974e-163	8.01977e-164	3.16918e-163	3.12681e-164	-1.06592e-163	-1.84832e-163	-1.43158e-162	4.1308e-164	-4.56839e-163	8.07968e-163	-2.87059e-163	4.85635e-164	-7.18636e-164	-2.18412e-163	-1.06299e-163	3.95926e-163	2.99274e-163	5.47844e-166	7.13097e-163	3.36049e-163	-3.29429e-163	7.13754e-164	1.06456e-162	-2.15178e-163	8.63593e-163	0
-1.08244e-163	-8.80667e-163	1.0456e-163	-1.42705e-162	2.60636e-163	1.47974e-163	8.01977e-164	3.16918e-163	3.12681e-164	-1.06592e-163	-1.84832e-163	-1.43158e-162	4.1308e-164	-4.56839e-163	8.07968e-163	-2.87059e-163	4.85635e-164	-7.18636e-164	-2.18412e-163	-1.06299e-163	3.95926e-163	2.99274e-163	5.47844e-166	7.13097e-163	3.36049e-163	-3.29429e-163	7.13754e-164	1.06456e-162	-2.15178e-163	8.63593e-163	0
-1.08244e-163	-8.80667e-163	1.0456e-163	-1.42705e-162	2.60636e-163	1.47974e-163	8.01977e-164	3.16918e-163	3.12681e-164	-1.06592e-163	-1.84832e-163	-1.43158e-162	4.1308e-164	-4.56839e-163	8.07968e-163	-2.87059e-163	4.85635e-164	-7.18636e-164	-2.18412e-163	-1.06299e-163	3.95926e-163	2.99274e-163	5.47844e-166	7.13097e-163	3.36049e-163	-3.29429e-163	7.13754e-164	1.06456e-162	-2.15178e-163	8.63593e-163	0
-1.08244e-163	-8.80667e-163	1.0456e-163	-1.42705e-162	2.60636e-163	1.47974e-163	8.01977e-164	3.16918e-163	3.12681e-164	-1.06592e-163	-1.84832e-163	-1.43158e-162	4.1308e-164	-4.56839e-163	8.07968e-163	-2.87059e-163	4.85635e-164	-7.18636e-164	-2.18412e-163	-1.06299e-163	3.95926e-163	2.99274e-163	5.47844e-166	7.13097e-163	3.36049e-163	-3.29429e-163	7.13754e-164	1.06456e-162	-2.15178e-163	8.63593e-163	0
-1.08244e-163	-8.80667e-163	1.0456e-163	-1.42705e-162	2.60636e-163	1.47974e-163	8.01977e-164	3.16918e-163	3.12681e-164	-1.06592e-163	-1.84832e-163	-1.43158e-162	4.1308e-164	-4.56839e-163	8.07968e-163	-2.87059e-163	4.85635e-164	-7.18636e-164	-2.18412e-163	-1.06299e-163	3.95926e-163	2.99274e-163	5.47844e-166	7.13097e-163	3.36049e-163	-3.29429e-163	7.13754e-164	1.06456e-162	-2.15178e-163	8.63593e-163	0
-1.08244e-163	-8.80667e-163	1.0456e-163	-1.42705e-162	2.60636e-163	1.47974e-163	8.01977e-164	3.16918e-163	3.12681e-164	-1.06592e-163	-1.84832e-163	-1.43158e-162	4.1308e-164	-4.56839e-163	8.07968e-163	-2.87059e-163	4.85635e-164	-7.18636e-164	-2.18412e-163	-1.06299e-163	3.95926e-163	2.99274e-163	5.47844e-166	7.13097e-163	3.36049e-163	-3.29429e-163	7.13754e-164	1.06456e-162	-2.15178e-163	8.63593e-163	0
-1.08244e-163	-8.80667e-163	1.0456e-163	-1.42705e-162	2.60636e-163	1.47974e-163	8.01977e-164	3.16918e-163	3.12681e-164	-1.06592e-163	-1.84832e-163	-1.43158e-162	4.1308e-164	-4.56839e-163	8.07968e-163	-2.87059e-163	4.85635e-164	-7.18636e-164	-2.18412e-163	-1.06299e-163	3.95926e-163	2.99274e-163	5.47844e-166	7.13097e-163	3.36049e-163	-3.29429e-163	7.13754e-164	1.06456e-162	-2.15178e-163	8.63593e-163	0
-1.08244e-163	-8.80667e-163	1.0456e-163	-1.42705e-162	2.60636e-163	1.47974e-163	8.01977e-164	3.16918e-163	3.12681e-164	-1.06592e-163	-1.84832e-163	-1.43158e-162	4.1308e-164	-4.56839e-163	8.07968e-163	-2.87059e-163	4.85635e-164	-7.18636e-164	-2.18412e-163	-1.06299e-163	3.95926e-163	2.99274e-163	5.47844e-166	7.13097e-163	3.36049e-163	-3.29429e-163	7.13754e-164	1.06456e-162	-2.15178e-163	8.63593e-163	0
-1.08244e-163	-8.80667e-163	1.0456e-163	-1.42705e-162	2.60636e-163	1.47974e-163	8.01977e-164	3.16918e-163	3.12681e-164	-1.06592e-163	-1.84832e-163	-1.43158e-162	4.1308e-164	-4.56839e-163	8.07968e-163	-2.87059e-163	4.85635e-164	-7.18636e-164	-2.18412e-163	-1.06299e-163	3.95926e-163	2.99274e-163	5.47844e-166	7.13097e-163	3.36049e-163	-3.29429e-163	7.13754e-164	1.06456e-162	-2.15178e-163	8.63593e-163	0
-1.08244e-163	-8.80667e-163	1.0456e-163	-1.42705e-162	2.60636e-163	1.47974e-163	8.01977e-164	3.16918e-163	3.12681e-164	-1.06592e-163	-1.84832e-163	-1.43158e-162	4.1308e-164	-4.56839e-163	8.07968e-163	-2.87059e-163	4.85635e-164	-7.18636e-164	-2.18412e-163	-1.06299e-163	3.95926e-163	2.99274e-163	5.47844e-166	7.13097e-163	3.36049e-163	-3.29429e-163	7.13754e-164	1.06456e-162	-2.15178e-163	8.63593e-163	0
-1.08244e-163	-8.80667e-163	1.0456e-163	-1.42705e-162	2.60636e-163	1.47974e-163	8.01977e-164	3.16918e-163	3.12681e-164	-1.06592e-163	-1.84832e-163	-1.43158e-162	4.1308e-164	-4.56839e-163	8.07968e-163	-2.87059e-163	4.85635e-164	-7.18636e-164	-2.18412e-163	-1.06299e-163	3.95926e-163	2.99274e-163	5.47844e-166	7.13097e-163	3.36049e-163	-3.29429e-163	7.13754e-164	1.06456e-162	-2.15178e-163	8.63593e-163	0
-1.08244e-163	-8.80667e-163	1.0456e-163	-1.42705e-162	2.60636e-163	1.47974e-163	8.01977e-164	3.16918e-163	3.12681e-164	-1.06592e-163	-1.84832e-163	-1.43158e-162	4.1308e-164	-4.56839e-163	8.07968e-163	-2.87059e-163	4.85635e-164	-7.18636e-164	-2.18412e-163	-1.06299e-163	3.95926e-163	2.99274e-163	5.47844e-166	7.13097e-163	3.36049e-163	-3.29429e-163	7.13754e-164	1.06456e-162	-2.15178e-163	8.63593e-163	0
-1.08244e-163	-8.80667e-163	1.0456e-163	-1.42705e-162	2.60636e-163	1.47974e-163	8.01977e-164	3.16918e-163	3.12681e-164	-1.06592e-163	-1.84832e-163	-1.43158e-162	4.1308e-164	-4.56839e-163	8.07968e-163	-2.87059e-163	4.85635e-164	-7.18636e-164	-2.18412e-163	-1.06299e-163	3.95926e-163	2.99274e-163	5.47844e-166	7.13097e-163	3.36049e-163	-3.29429e-163	7.13754e-164	1.06456e-162	-2.15178e-163	8.63593e-163	0
-1.08244e-163	-8.80667e-163	1.0456e-163	-1.42705e-162	2.60636e-163	1.47974e-163	8.01977e-164	3.16918e-163	3.12681e-164	-1.06592e-163	-1.84832e-163	-1.43158e-162	4.1308e-164	-4.56839e-163	8.07968e-163	-2.87059e-163	4.85635e-164	-7.18636e-164	-2.18412e-163	-1.06299e-163	3.95926e-163	2.99274e-163	5.47844e-166	7.13097e-163	3.36049e-163	-3.29429e-163	7.13754e-164	1.06456e-162	-2.15178e-163	8.63593e-163	0
-1.08244e-163	-8.80667e-163	1.0456e-163	-1.42705e-162	2.60636e-163	1.47974e-163	8.01977e-164	3.16918e-163	3.12681e-164	-1.06592e-163	-1.84832e-163	-1.43158e-162	4.1308e-164	-4.56839e-163	8.07968e-163	-2.87059e-163	4.85635e-164	-7.18636e-164	-2.18412e-163	-1.06299e-163	3.95926e-163	2.99274e-163	5.47844e-166	7.13097e-163	3.36049e-163	-3.29429e-163	7.13754e-164	1.06456e-162	-2.15178e-163	8.63593e-163	0
-1.08244e-163	-8.80667e-163	1.0456e-163	-1.42705e-162	2.60636e-163	1.47974e-163	8.01977e-164	3.16918e-163	3.12681e-164	-1.06592e-163	-1.84832e-163	-1.43158e-162	4.1308e-164	-4.56839e-163	8.07968e-163	-2.87059e-163	4.85635e-164	-7.18636e-164	-2.18412e-163	-1.06299e-163	3.95926e-163	2.99274e-163	5.47844e-166	7.13097e-163	3.36049e-163	-3.29429e-163	7.13754e-164	1.06456e-162	-2.15178e-163	8.63593e-163	0
-1.08244e-163	-8.80667e-163	1.0456e-163	-1.42705e-162	2.60636e-163	1.47974e-163	8.01977e-164	3.16918e-163	3.12681e-164	-1.06592e-163	-1.84832e-163	-1.43158e-162	4.1308e-164	-4.56839e-163	8.07968e-163	-2.87059e-163	4.85635e-164	-7.18636e-164	-2.18412e-163	-1.06299e-163	3.95926e-163	2.99274e-163	5.47844e-166	7.13097e-163	3.36049e-163	-3.29429e-163	7.13754e-164	1.06456e-162	-2.15178e-163	8.63593e-163	0
-1.08244e-163	-8.80667e-163	1.0456e-163	-1.42705e-162	2.60636e-163	1.47974e-163	8.01977e-164	3.16918e-163	3.12681e-164	-1.06592e-163	-1.84832e-163	-1.43158e-162	4.1308e-164	-4.56839e-163	8.07968e-163	-2.87059e-163	4.85635e-164	-7.18636e-164	-2.18412e-163	-1.06299e-163	3.95926e-163	2.99274e-163	5.47844e-166	7.13097e-163	3.36049e-163	-3.29429e-163	7.13754e-164	1.06456e-162	-2.15178e-163	8.63593e-163	0
-1.08244e-163	-8.80667e-163	1.0456e-163	-1.42705e-162	2.60636e-163	1.47974e-163	8.01977e-164	3.16918e-163	3.12681e-164	-1.06592e-163	-1.84832e-163	-1.43158e-162	4.1308e-164	-4.56839e-163	8.07968e-163	-2.87059e-163	4.85635e-164	-7.18636e-164	-2.18412e-163	-1.06299e-163	3.95926e-163	2.99274e-163	5.47844e-166	7.13097e-163	3.36049e-163	-3.29429e-163	7.13754e-164	1.06456e-162	-2.15178e-163	8.63593e-163	0
-1.08244e-163	-8.80667e-163	1.0456e-163	-1.42705e-162	2.60636e-163	1.47974e-163	8.01977e-164	3.16918e-163	3.12681e-164	-1.06592e-163	-1.84832e-163	-1.43158e-162	4.1308e-164	-4.56839e-163	8.07968e-163	-2.87059e-163	4.85635e-164	-7.18636e-164	-2.18412e-163	-1.06299e-163	3.95926e-163	2.99274e-163	5.47844e-166	7.13097e-163	3.36049e-163	-3.29429e-163	7.13754e-164	1.06456e-162	-2.15178e-163	8.63593e-163	0
-1.08244e-163	-8.80667e-163	1.0456e-163	-1.42705e-162	2.60636e-163	1.47974e-163	8.01977e-164	3.16918e-163	3.12681e-164	-1.06592e-163	-1.84832e-163	-1.43158e-162	4.1308e-164	-4.56839e-163	8.07968e-163	-2.87059e-163	4.85635e-164	-7.18636e-164	-2.18412e-163	-1.06299e-163	3.95926e-163	2.99274e-163	5.47844e-166	7.13097e-163	3.36049e-163	-3.29429e-163	7.13754e-164	1.06456e-162	-2.15178e-163	8.63593e-163	0
-1.08244e-163	-8.80667e-163	1.0456e-163	-1.42705e-162	2.60636e-163	1.47974e-163	8.01977e-164	3.16918e-163	3.12681e-164	-1.06592e-163	-1.84832e-163	-1.43158e-162	4.1308e-164	-4.56839e-163	8.07968e-163	-2.87059e-163	4.85635e-164	-7.18636e-164	-2.18412e-163	-1.06299e-163	3.95926e-163	2.99274e-163	5.47844e-166	7.13097e-163	3.36049e-163	-3.29429e-163	7.13754e-164	1.06456e-162	-2.15178e-163	8.63593e-163	0
-1.08244e-163	-8.80667e-163	1.0456e-163	-1.42705e-162	2.60636e-163	1.47974e-163	8.01977e-164	3.16918e-163	3.12681e-164	-1.06592e-163	-1.84832e-163	-1.43158e-162	4.1308e-164	-4.56839e-163	8.07968e-163	-2.87059e-163	4.85635e-164	-7.18636e-164	-2.18412e-163	-1.06299e-163	3.95926e-163	2.99274e-163	5.47844e-166	7.13097e-163	3.36049e-163	-3.29429e-163	7.13754e-164	1.06456e-162	-2.15178e-163	8.63593e-163	0
-1.08244e-163	-8.80667e-163	1.0456e-163	-1.42705e-162	2.60636e-163	1.47974e-163	8.01977e-164	3.16918e-163	3.12681e-164	-1.06592e-163	-1.84832e-163	-1.43158e-162	4.1308e-164	-4.56839e-163	8.07968e-163	-2.87059e-163	4.85635e-164	-7.18636e-164	-2.18412e-163	-1.06299e-163	3.95926e-163	2.99274e-163	5.47844e-166	7.13097e-163	3.36049e-163	-3.29429e-163	7.13754e-164	1.06456e-162	-2.15178e-163	8.63593e-163	0
-1.08244e-163	-8.80667e-163	1.0456e-163	-1.42705e-162	2.60636e-163	1.47974e-163	8.01977e-164	3.16918e-163	3.12681e-164	-1.06592e-163	-1.84832e-163	-1.43158e-162	4.1308e-164	-4.56839e-163	8.07968e-163	-2.87059e-163	4.85635e-164	-7.18636e-164	-2.18412e-163	-1.06299e-163	3.95926e-163	2.99274e-163	5.47844e-166	7.13097e-163	3.36049e-163	-3.29429e-163	7.13754e-164	1.06456e-162	-2.15178e-163	8.63593e-163	0
-1.08244e-163	-8.80667e-163	1.0456e-163	-1.42705e-162	2.60636e-163	1.47974e-163	8.01977e-164	3.16918e-163	3.12681e-164	-1.06592e-163	-1.84832e-163	-1.43158e-162	4.1308e-164	-4.56839e-163	8.07968e-163	-2.87059e-163	4.85635e-164	-7.18636e-164	-2.18412e-163	-1.06299e-163	3.95926e-163	2.99274e-163	5.47844e-166	7.13097e-163	3.36049e-163	-3.29429e-163	7.13754e-164	1.06456e-162	-2.15178e-163	8.63593e-163	0
-1.08244e-163	-8.80667e-163	1.0456e-163	-1.42705e-162	2.60636e-163	1.47974e-163	8.01977e-164	3.16918e-163	3.12681e-164	-1.06592e-163	-1.84832e-163	-1.43158e-162	4.1308e-164	-4.56839e-163	8.07968e-163	-2.87059e-163	4.85635e-164	-7.18636e-164	-2.18412e-163	-1.06299e-163	3.95926e-163	2.99274e-163	5.47844e-166	7.13097e-163	3.36049e-163	-3.29429e-163	7.13754e-164	1.06456e-162	-2.15178e-163	8.63593e-163	0
-1.08244e-163	-8.80667e-163	1.0456e-163	-1.42705e-162	2.60636e-163	1.47974e-163	8.01977e-164	3.16918e-163	3.12681e-164	-1.06592e-163	-1.84832e-163	-1.43158e-162	4.1308e-164	-4.56839e-163	8.07968e-163	-2.87059e-163	4.85635e-164	-7.18636e-164	-2.18412e-163	-1.06299e-163	3.95926e-163	2.99274e-163	5.47844e-166	7.13097e-163	3.36049e-163	-3.29429e-163	7.13754e-164	1.06456e-162	-2.15178e-163	8.63593e-163	0
-1.08244e-163	-8.80667e-163	1.0456e-163	-1.42705e-162	2.60636e-163	1.47974e-163	8.01977e-164	3.16918e-163	3.12681e-164	-1.06592e-163	-1.84832e-163	-1.43158e-162	4.1308e-164	-4.56839e-163	8.07968e-163	-2.87059e-163	4.85635e-164	-7.18636e-164	-2.18412e-163	-1.06299e-163	3.95926e-163	2.99274e-163	5.47844e-166	7.13097e-163	3.36049e-163	-3.29429e-163	7.13754e-164	1.06456e-162	-2.15178e-163	8.63593e-163	0
-1.08244e-163	-8.80667e-163	1.0456e-163	-1.42705e-162	2.60636e-163	1.47974e-163	8.01977e-164	3.16918e-163	3.12681e-164	-1.06592e-163	-1.84832e-163	-1.43158e-162	4.1308e-164	-4.56839e-163	8.07968e-163	-2.87059e-163	4.85635e-164	-7.18636e-164	-2.18412e-163	-1.06299e-163	3.95926e-163	2.99274e-163	5.47844e-166	7.13097e-163	3.36049e-163	-3.29429e-163	7.13754e-164	1.06456e-162	-2.15178e-163	8.63593e-163	0
-1.08244e-163	-8.80667e-163	1.0456e-163	-1.42705e-162	2.60636e-163	1.47974e-163	8.01977e-164	3.16918e-163	3.12681e-164	-1.06592e-163	-1.84832e-163	-1.43158e-162	4.1308e-164	-4.56839e-163	8.07968e-163	-2.87059e-163	4.85635e-164	-7.18636e-164	-2.18412e-163	-1.06299e-163	3.95926e-163	2.99274e-163	5.47844e-166	7.13097e-163	3.36049e-163	-3.29429e-163	7.13754e-164	1.06456e-162	-2.15178e-163	8.63593e-163	0
-1.08244e-163	-8.80667e-163	1.0456e-163	-1.42705e-162	2.60636e-163	1.47974e-163	8.01977e-164	3.16918e-163	3.12681e-164	-1.06592e-163	-1.84832e-163	-1.43158e-162	4.1308e-164	-4.56839e-163	8.07968e-163	-2.87059e-163	4.85635e-164	-7.18636e-164	-2.18412e-163	-1.06299e-163	3.95926e-163	2.99274e-163	5.47844e-166	7.13097e-163	3.36049e-163	-3.29429e-163	7.13754e-164	1.06456e-162	-2.15178e-163	8.63593e-163	0
-1.08244e-163	-8.80667e-163	1.0456e-163	-1.42705e-162	2.60636e-163	1.47974e-163	8.01977e-164	3.16918e-163	3.12681e-164	-1.06592e-163	-1.84832e-163	-1.43158e-162	4.1308e-164	-4.56839e-163	8.07968e-163	-2.87059e-163	4.85635e-164	-7.18636e-164	-2.18412e-163	-1.06299e-163	3.95926e-163	2.99274e-163	5.47844e-166	7.13097e-163	3.36049e-163	-3.29429e-163	7.13754e-164	1.06456e-162	-2.15178e-163	8.63593e-163	0
-1.08244e-163	-8.80667e-163	1.0456e-163	-1.42705e-162	2.60636e-163	1.47974e-163	8.01977e-164	3.16918e-163	3.12681e-164	-1.06592e-163	-1.84832e-163	-1.43158e-162	4.1308e-164	-4.56839e-163	8.07968e-163	-2.87059e-163	4.85635e-164	-7.18636e-164	-2.18412e-163	-1.06299e-163	3.95926e-163	2.99274e-163	5.47844e-166	7.13097e-163	3.36049e-163	-3.29429e-163	7.13754e-164	1.06456e-162	-2.15178e-163	8.63593e-163	0
-1.08244e-163	-8.80667e-163	1.0456e-163	-1.42705e-162	2.60636e-163	1.47974e-163	8.01977e-164	3.16918e-163	3.12681e-164	-1.06592e-163	-1.84832e-163	-1.43158e-162	4.1308e-164	-4.56839e-163	8.07968e-163	-2.87059e-163	4.85635e-164	-7.18636e-164	-2.18412e-163	-1.06299e-163	3.95926e-163	2.99274e-163	5.47844e-166	7.13097e-163	3.36049e-163	-3.29429e-163	7.13754e-164	1.06456e-162	-2.15178e-163	8.63593e-163	0
-1.08244e-163	-8.80667e-163	1.0456e-163	-1.42705e-162	2.60636e-163	1.47974e-163	8.01977e-164	3.16918e-163	3.12681e-164	-1.06592e-163	-1.84832e-163	-1.43158e-162	4.1308e-164	-4.56839e-163	8.07968e-163	-2.87059e-163	4.85635e-164	-7.18636e-164	-2.18412e-163	-1.06299e-163	3.95926e-163	2.99274e-163	5.47844e-166	7.13097e-163	3.36049e-163	-3.29429e-163	7.13754e-164	1.06456e-162	-2.15178e-163	8.63593e-163	0
-1.08244e-163	-8.80667e-163	1.0456e-163	-1.42705e-162	2.60636e-163	1.47974e-163	8.01977e-164	3.16918e-163	3.12681e-164	-1.06592e-163	-1.84832e-163	-1.43158e-162	4.1308e-164	-4.56839e-163	8.07968e-163	-2.87059e-163	4.85635e-164	-7.18636e-164	-2.18412e-163	-1.06299e-163	3.95926e-163	2.99274e-163	5.47844e-166	7.13097e-163	3.36049e-163	-3.29429e-163	7.13754e-164	1.06456e-162	-2.15178e-163	8.63593e-163	0
-1.08244e-163	-8.80667e-163	1.0456e-163	-1.42705e-162	2.60636e-163	1.47974e-163	8.01977e-164	3.16918e-163	3.12681e-164	-1.06592e-163	-1.84832e-163	-1.43158e-162	4.1308e-164	-4.56839e-163	8.07968e-163	-2.87059e-163	4.85635e-164	-7.18636e-164	-2.18412e-163	-1.06299e-163	3.95926e-163	2.99274e-163	5.47844e-166	7.13097e-163	3.36049e-163	-3.29429e-163	7.13754e-164	1.06456e-162	-2.15178e-163	8.63593e-163	0
-1.08244e-163	-8.80667e-163	1.0456e-163	-1.42705e-162	2.60636e-163	1.47974e-163	8.01977e-164	3.16918e-163	3.12681e-164	-1.06592e-163	-1.84832e-163	-1.43158e-162	4.1308e-164	-4.56839e-163	8.07968e-163	-2.87059e-163	4.85635e-164	-7.18636e-164	-2.18412e-163	-1.06299e-163	3.95926e-163	2.99274e-163	5.47844e-166	7.13097e-163	3.36049e-163	-3.29429e-163	7.13754e-164	1.06456e-162	-2.15178e-163	8.63593e-163	0
-1.08244e-163	-8.80667e-163	1.0456e-163	-1.42705e-162	2.60636e-163	1.47974e-163	8.01977e-164	3.16918e-163	3.12681e-164	-1.06592e-163	-1.84832e-163	-1.43158e-162	4.1308e-164	-4.56839e-163	8.07968e-163	-2.87059e-163	4.85635e-164	-7.18636e-164	-2.18412e-163	-1.06299e-163	3.95926e-163	2.99274e-163	5.47844e-166	7.13097e-163	3.36049e-163	-3.29429e-163	7.13754e-164	1.06456e-162	-2.15178e-163	8.63593e-163	0
-1.08244e-163	-8.80667e-163	1.0456e-163	-1.42705e-162	2.60636e-163	1.47974e-163	8.01977e-164	3.16918e-163	3.12681e-164	-1.06592e-163	-1.84832e-163	-1.43158e-162	4.1308e-164	-4.56839e-163	8.07968e-163	-2.87059e-163	4.85635e-164	-7.18636e-164	-2.18412e-163	-1.06299e-163	3.95926e-163	2.99274e-163	5.47844e-166	7.13097e-163	3.36049e-163	-3.29429e-163	7.13754e-164	1.06456e-162	-2.15178e-163	8.63593e-163	0
-1.08244e-163	-8.80667e-163	1.0456e-163	-1.42705e-162	2.60636e-163	1.47974e-163	8.01977e-164	3.16918e-163	3.12681e-164	-1.06592e-163	-1.84832e-163	-1.43158e-162	4.1308e-164	-4.56839e-163	8.07968e-163	-2.87059e-163	4.85635e-164	-7.18636e-164	-2.18412e-163	-1.06299e-163	3.95926e-163	2.99274e-163	5.47844e-166	7.13097e-163	3.36049e-163	-3.29429e-163	7.13754e-164	1.06456e-162	-2.15178e-163	8.63593e-163	0
-1.08244e-163	-8.80667e-163	1.0456e-163	-1.42705e-162	2.60636e-163	1.47974e-163	8.01977e-164	3.16918e-163	3.12681e-164	-1.06592e-163	-1.84832e-163	-1.43158e-162	4.1308e-164	-4.56839e-163	8.07968e-163	-2.87059e-163	4.85635e-164	-7.18636e-164	-2.18412e-163	-1.06299e-163	3.95926e-163	2.99274e-163	5.47844e-166	7.13097e-163	3.36049e-163	-3.29429e-163	7.13754e-164	1.06456e-162	-2.15178e-163	8.63593e-163	0
-1.08244e-163	-8.80667e-163	1.0456e-163	-1.42705e-162	2.60636e-163	1.47974e-163	8.01977e-164	3.16918e-163	3.12681e-164	-1.06592e-163	-1.84832e-163	-1.43158e-162	4.1308e-164	-4.56839e-163	8.07968e-163	-2.87059e-163	4.85635e-164	-7.18636e-164	-2.18412e-163	-1.06299e-163	3.95926e-163	2.99274e-163	5.47844e-166	7.13097e-163	3.36049e-163	-3.29429e-163	7.13754e-164	1.06456e-162	-2.15178e-163	8.63593e-163	0
-1.08244e-163	-8.80667e-163	1.0456e-163	-1.42705e-162	2.60636e-163	1.47974e-163	8.01977e-164	3.16918e-163	3.12681e-164	-1.06592e-163	-1.84832e-163	-1.43158e-162	4.1308e-164	-4.56839e-163	8.07968e-163	-2.87059e-163	4.85635e-164	-7.18636e-164	-2.18412e-163	-1.06299e-163	3.95926e-163	2.99274e-163	5.47844e-166	7.13097e-163	3.36049e-163	-3.29429e-163	7.13754e-164	1.06456e-162	-2.15178e-163	8.63593e-163	0
-1.08244e-163	-8.80667e-163	1.0456e-163	-1.42705e-162	2.60636e-163	1.47974e-163	8.01977e-164	3.16918e-163	3.12681e-164	-1.06592e-163	-1.84832e-163	-1.43158e-162	4.1308e-164	-4.56839e-163	8.07968e-163	-2.87059e-163	4.85635e-164	-7.18636e-164	-2.18412e-163	-1.06299e-163	3.95926e-163	2.99274e-163	5.47844e-166	7.13097e-163	3.36049e-163	-3.29429e-163	7.13754e-164	1.06456e-162	-2.15178e-163	8.63593e-163	0
-1.08244e-163	-8.80667e-163	1.0456e-163	-1.42705e-162	2.60636e-163	1.47974e-163	8.01977e-164	3.16918e-163	3.12681e-164	-1.06592e-163	-1.84832e-163	-1.43158e-162	4.1308e-164	-4.56839e-163	8.07968e-163	-2.87059e-163	4.85635e-164	-7.18636e-164	-2.18412e-163	-1.06299e-163	3.95926e-163	2.99274e-163	5.47844e-166	7.13097e-163	3.36049e-163	-3.29429e-163	7.13754e-164	1.06456e-162	-2.15178e-163	8.63593e-163	0
-1.08244e-163	-8.80667e-163	1.0456e-163	-1.42705e-162	2.60636e-163	1.47974e-163	8.01977e-164	3.16918e-163	3.12681e-164	-1.06592e-163	-1.84832e-163	-1.43158e-162	4.1308e-164	-4.56839e-163	8.07968e-163	-2.87059e-163	4.85635e-164	-7.18636e-164	-2.18412e-163	-1.06299e-163	3.95926e-163	2.99274e-163	5.47844e-166	7.13097e-163	3.36049e-163	-3.29429e-163	7.13754e-164	1.06456e-162	-2.15178e-163	8.63593e-163	0
-1.08244e-163	-8.80667e-163	1.0456e-163	-1.42705e-162	2.60636e-163	1.47974e-163	8.01977e-164	3.16918e-163	3.12681e-164	-1.06592e-163	-1.84832e-163	-1.43158e-162	4.1308e-164	-4.56839e-163	8.07968e-163	-2.87059e-163	4.85635e-164	-7.18636e-164	-2.18412e-163	-1.06299e-163	3.95926e-163	2.99274e-163	5.47844e-166	7.13097e-163	3.36049e-163	-3.29429e-163	7.13754e-164	1.06456e-162	-2.15178e-163	8.63593e-163	0
-1.08244e-163	-8.80667e-163	1.0456e-163	-1.42705e-162	2.60636e-163	1.47974e-163	8.01977e-164	3.16918e-163	3.12681e-164	-1.06592e-163	-1.84832e-163	-1.43158e-162	4.1308e-164	-4.56839e-163	8.07968e-163	-2.87059e-163	4.85635e-164	-7.18636e-164	-2.18412e-163	-1.06299e-163	3.95926e-163	2.99274e-163	5.47844e-166	7.13097e-163	3.36049e-163	-3.29429e-163	7.13754e-164	1.06456e-162	-2.15178e-163	8.63593e-163	0
-1.08244e-163	-8.80667e-163	1.0456e-163	-1.42705e-162	2.60636e-163	1.47974e-163	8.01977e-164	3.16918e-163	3.12681e-164	-1.06592e-163	-1.84832e-163	-1.43158e-162	4.1308e-164	-4.56839e-163	8.07968e-163	-2.87059e-163	4.85635e-164	-7.18636e-164	-2.18412e-163	-1.06299e-163	3.95926e-163	2.99274e-163	5.47844e-166	7.13097e-163	3.36049e-163	-3.29429e-163	7.13754e-164	1.06456e-162	-2.15178e-163	8.63593e-163	0
-1.08244e-163	-8.80667e-163	1.0456e-163	-1.42705e-162	2.60636e-163	1.47974e-163	8.01977e-164	3.16918e-163	3.12681e-164	-1.06592e-163	-1.84832e-163	-1.43158e-162	4.1308e-164	-4.56839e-163	8.07968e-163	-2.87059e-163	4.85635e-164	-7.18636e-164	-2.18412e-163	-1.06299e-163	3.95926e-163	2.99274e-163	5.47844e-166	7.13097e-163	3.36049e-163	-3.29429e-163	7.13754e-164	1.06456e-162	-2.15178e-163	8.63593e-163	0
-1.08244e-163	-8.80667e-163	1.0456e-163	-1.42705e-162	2.60636e-163	1.47974e-163	8.01977e-164	3.16918e-163	3.12681e-164	-1.06592e-163	-1.84832e-163	-1.43158e-162	4.1308e-164	-4.56839e-163	8.07968e-163	-2.87059e-163	4.85635e-164	-7.18636e-164	-2.18412e-163	-1.06299e-163	3.95926e-163	2.99274e-163	5.47844e-166	7.13097e-163	3.36049e-163	-3.29429e-163	7.13754e-164	1.06456e-162	-2.15178e-163	8.63593e-163	0
-1.08244e-163	-8.80667e-163	1.0456e-163	-1.42705e-162	2.60636e-163	1.47974e-163	8.01977e-164	3.16918e-163	3.12681e-164	-1.06592e-163	-1.84832e-163	-1.43158e-162	4.1308e-164	-4.56839e-163	8.07968e-163	-2.87059e-163	4.85635e-164	-7.18636e-164	-2.18412e-163	-1.06299e-163	3.95926e-163	2.99274e-163	5.47844e-166	7.13097e-163	3.36049e-163	-3.29429e-163	7.13754e-164	1.06456e-162	-2.15178e-163	8.63593e-163	0
-1.08244e-163	-8.80667e-163	1.0456e-163	-1.42705e-162	2.60636e-163	1.47974e-163	8.01977e-164	3.16918e-163	3.12681e-164	-1.06592e-163	-1.84832e-163	-1.43158e-162	4.1308e-164	-4.56839e-163	8.07968e-163	-2.87059e-163	4.85635e-164	-7.18636e-164	-2.18412e-163	-1.06299e-163	3.95926e-163	2.99274e-163	5.47844e-166	7.13097e-163	3.36049e-163	-3.29429e-163	7.13754e-164	1.06456e-162	-2.15178e-163	8.63593e-163	0
-1.08244e-163	-8.80667e-163	1.0456e-163	-1.42705e-162	2.60636e-163	1.47974e-163	8.01977e-164	3.16918e-163	3.12681e-164	-1.06592e-163	-1.84832e-163	-1.43158e-162	4.1308e-164	-4.56839e-163	8.07968e-163	-2.87059e-163	4.85635e-164	-7.18636e-164	-2.18412e-163	-1.06299e-163	3.95926e-163	2.99274e-163	5.47844e-166	7.13097e-163	3.36049e-163	-3.29429e-163	7.13754e-164	1.06456e-162	-2.15178e-163	8.63593e-163	0
-1.08244e-163	-8.80667e-163	1.0456e-163	-1.42705e-162	2.60636e-163	1.47974e-163	8.01977e-164	3.16918e-163	3.12681e-164	-1.06592e-163	-1.84832e-163	-1.43158e-162	4.1308e-164	-4.56839e-163	8.07968e-163	-2.87059e-163	4.85635e-164	-7.18636e-164	-2.18412e-163	-1.06299e-163	3.95926e-163	2.99274e-163	5.47844e-166	7.13097e-163	3.36049e-163	-3.29429e-163	7.13754e-164	1.06456e-162	-2.15178e-163	8.63593e-163	0
-1.08244e-163	-8.80667e-163	1.0456e-163	-1.42705e-162	2.60636e-163	1.47974e-163	8.01977e-164	3.16918e-163	3.12681e-164	-1.06592e-163	-1.84832e-163	-1.43158e-162	4.1308e-164	-4.56839e-163	8.07968e-163	-2.87059e-163	4.85635e-164	-7.18636e-164	-2.18412e-163	-1.06299e-163	3.95926e-163	2.99274e-163	5.47844e-166	7.13097e-163	3.36049e-163	-3.29429e-163	7.13754e-164	1.06456e-162	-2.15178e-163	8.63593e-163	0
-1.08244e-163	-8.80667e-163	1.0456e-163	-1.42705e-162	2.60636e-163	1.47974e-163	8.01977e-164	3.16918e-163	3.12681e-164	-1.06592e-163	-1.84832e-163	-1.43158e-162	4.1308e-164	-4.56839e-163	8.07968e-163	-2.87059e-163	4.85635e-164	-7.18636e-164	-2.18412e-163	-1.06299e-163	3.95926e-163	2.99274e-163	5.47844e-166	7.13097e-163	3.36049e-163	-3.29429e-163	7.13754e-164	1.06456e-162	-2.15178e-163	8.63593e-163	0
-1.08244e-163	-8.80667e-163	1.0456e-163	-1.42705e-162	2.60636e-163	1.47974e-163	8.01977e-164	3.16918e-163	3.12681e-164	-1.06592e-163	-1.84832e-163	-1.43158e-162	4.1308e-164	-4.56839e-163	8.07968e-163	-2.87059e-163	4.85635e-164	-7.18636e-164	-2.18412e-163	-1.06299e-163	3.95926e-163	2.99274e-163	5.47844e-166	7.13097e-163	3.36049e-163	-3.29429e-163	7.13754e-164	1.06456e-162	-2.15178e-163	8.63593e-163	0
-1.08244e-163	-8.80667e-163	1.0456e-163	-1.42705e-162	2.60636e-163	1.47974e-163	8.01977e-164	3.16918e-163	3.12681e-164	-1.06592e-163	-1.84832e-163	-1.43158e-162	4.1308e-164	-4.56839e-163	8.07968e-163	-2.87059e-163	4.85635e-164	-7.18636e-164	-2.18412e-163	-1.06299e-163	3.95926e-163	2.99274e-163	5.47844e-166	7.13097e-163	3.36049e-163	-3.29429e-163	7.13754e-164	1.06456e-162	-2.15178e-163	8.63593e-163	0
-1.08244e-163	-8.80667e-163	1.0456e-163	-1.42705e-162	2.60636e-163	1.47974e-163	8.01977e-164	3.16918e-163	3.12681e-164	-1.06592e-163	-1.84832e-163	-1.43158e-162	4.1308e-164	-4.56839e-163	8.07968e-163	-2.87059e-163	4.85635e-164	-7.18636e-164	-2.18412e-163	-1.06299e-163	3.95926e-163	2.99274e-163	5.47844e-166	7.13097e-163	3.36049e-163	-3.29429e-163	7.13754e-164	1.06456e-162	-2.15178e-163	8.63593e-163	0
-1.08244e-163	-8.80667e-163	1.0456e-163	-1.42705e-162	2.60636e-163	1.47974e-163	8.01977e-164	3.16918e-163	3.12681e-164	-1.06592e-163	-1.84832e-163	-1.43158e-162	4.1308e-164	-4.56839e-163	8.07968e-163	-2.87059e-163	4.85635e-164	-7.18636e-164	-2.18412e-163	-1.06299e-163	3.95926e-163	2.99274e-163	5.47844e-166	7.13097e-163	3.36049e-163	-3.29429e-163	7.13754e-164	1.06456e-162	-2.15178e-163	8.63593e-163	0
-1.08244e-163	-8.80667e-163	1.0456e-163	-1.42705e-162	2.60636e-163	1.47974e-163	8.01977e-164	3.16918e-163	3.12681e-164	-1.06592e-163	-1.84832e-163	-1.43158e-162	4.1308e-164	-4.56839e-163	8.07968e-163	-2.87059e-163	4.85635e-164	-7.18636e-164	-2.18412e-163	-1.06299e-163	3.95926e-163	2.99274e-163	5.47844e-166	7.13097e-163	3.36049e-163	-3.29429e-163	7.13754e-164	1.06456e-162	-2.15178e-163	8.63593e-163	0
-1.08244e-163	-8.80667e-163	1.0456e-163	-1.42705e-162	2.60636e-163	1.47974e-163	8.01977e-164	3.16918e-163	3.12681e-164	-1.06592e-163	-1.84832e-163	-1.43158e-162	4.1308e-164	-4.56839e-163	8.07968e-163	-2.87059e-163	4.85635e-164	-7.18636e-164	-2.18412e-163	-1.06299e-163	3.95926e-163	2.99274e-163	5.47844e-166	7.13097e-163	3.36049e-163	-3.29429e-163	7.13754e-164	1.06456e-162	-2.15178e-163	8.63593e-163	0
-1.08244e-163	-8.80667e-163	1.0456e-163	-1.42705e-162	2.60636e-163	1.47974e-163	8.01977e-164	3.16918e-163	3.12681e-164	-1.06592e-163	-1.84832e-163	-1.43158e-162	4.1308e-164	-4.56839e-163	8.07968e-163	-2.87059e-163	4.85635e-164	-7.18636e-164	-2.18412e-163	-1.06299e-163	3.95926e-163	2.99274e-163	5.47844e-166	7.13097e-163	3.36049e-163	-3.29429e-163	7.13754e-164	1.06456e-162	-2.15178e-163	8.63593e-163	0
-1.08244e-163	-8.80667e-163	1.0456e-163	-1.42705e-162	2.60636e-163	1.47974e-163	8.01977e-164	3.16918e-163	3.12681e-164	-1.06592e-163	-1.84832e-163	-1.43158e-162	4.1308e-164	-4.56839e-163	8.07968e-163	-2.87059e-163	4.85635e-164	-7.18636e-164	-2.18412e-163	-1.06299e-163	3.95926e-163	2.99274e-163	5.47844e-166	7.13097e-163	3.36049e-163	-3.29429e-163	7.13754e-164	1.06456e-162	-2.15178e-163	8.63593e-163	0
-1.08244e-163	-8.80667e-163	1.0456e-163	-1.42705e-162	2.60636e-163	1.47974e-163	8.01977e-164	3.16918e-163	3.12681e-164	-1.06592e-163	-1.84832e-163	-1.43158e-162	4.1308e-164	-4.56839e-163	8.07968e-163	-2.87059e-163	4.85635e-164	-7.18636e-164	-2.18412e-163	-1.06299e-163	3.95926e-163	2.99274e-163	5.47844e-166	7.13097e-163	3.36049e-163	-3.29429e-163	7.13754e-164	1.06456e-162	-2.15178e-163	8.63593e-163	0
-1.08244e-163	-8.80667e-163	1.0456e-163	-1.42705e-162	2.60636e-163	1.47974e-163	8.01977e-164	3.16918e-163	3.12681e-164	-1.06592e-163	-1.84832e-163	-1.43158e-162	4.1308e-164	-4.56839e-163	8.07968e-163	-2.87059e-163	4.85635e-164	-7.18636e-164	-2.18412e-163	-1.06299e-163	3.95926e-163	2.99274e-163	5.47844e-166	7.13097e-163	3.36049e-163	-3.29429e-163	7.13754e-164	1.06456e-162	-2.15178e-163	8.63593e-163	0
-1.08244e-163	-8.80667e-163	1.0456e-163	-1.42705e-162	2.60636e-163	1.47974e-163	8.01977e-164	3.16918e-163	3.12681e-164	-1.06592e-163	-1.84832e-163	-1.43158e-162	4.1308e-164	-4.56839e-163	8.07968e-163	-2.87059e-163	4.85635e-164	-7.18636e-164	-2.18412e-163	-1.06299e-163	3.95926e-163	2.99274e-163	5.47844e-166	7.13097e-163	3.36049e-163	-3.29429e-163	7.13754e-164	1.06456e-162	-2.15178e-163	8.63593e-163	0
-1.08244e-163	-8.80667e-163	1.0456e-163	-1.42705e-162	2.60636e-163	1.47974e-163	8.01977e-164	3.16918e-163	3.12681e-164	-1.06592e-163	-1.84832e-163	-1.43158e-162	4.1308e-164	-4.56839e-163	8.07968e-163	-2.87059e-163	4.85635e-164	-7.18636e-164	-2.18412e-163	-1.06299e-163	3.95926e-163	2.99274e-163	5.47844e-166	7.13097e-163	3.36049e-163	-3.29429e-163	7.13754e-164	1.06456e-162	-2.15178e-163	8.63593e-163	0
-1.08244e-163	-8.80667e-163	1.0456e-163	-1.42705e-162	2.60636e-163	1.47974e-163	8.01977e-164	3.16918e-163	3.12681e-164	-1.06592e-163	-1.84832e-163	-1.43158e-162	4.1308e-164	-4.56839e-163	8.07968e-163	-2.87059e-163	4.85635e-164	-7.18636e-164	-2.18412e-163	-1.06299e-163	3.95926e-163	2.99274e-163	5.47844e-166	7.13097e-163	3.36049e-163	-3.29429e-163	7.13754e-164	1.06456e-162	-2.15178e-163	8.63593e-163	0
-1.08244e-163	-8.80667e-163	1.0456e-163	-1.42705e-162	2.60636e-163	1.47974e-163	8.01977e-164	3.16918e-163	3.12681e-164	-1.06592e-163	-1.84832e-163	-1.43158e-162	4.1308e-164	-4.56839e-163	8.07968e-163	-2.87059e-163	4.85635e-164	-7.18636e-164	-2.18412e-163	-1.06299e-163	3.95926e-163	2.99274e-163	5.47844e-166	7.13097e-163	3.36049e-163	-3.29429e-163	7.13754e-164	1.06456e-162	-2.15178e-163	8.63593e-163	0
-1.08244e-163	-8.80667e-163	1.0456e-163	-1.42705e-162	2.60636e-163	1.47974e-163	8.01977e-164	3.16918e-163	3.12681e-164	-1.06592e-163	-1.84832e-163	-1.43158e-162	4.1308e-164	-4.56839e-163	8.07968e-163	-2.87059e-163	4.85635e-164	-7.18636e-164	-2.18412e-163	-1.06299e-163	3.95926e-163	2.99274e-163	5.47844e-166	7.13097e-163	3.36049e-163	-3.29429e-163	7.13754e-164	1.06456e-162	-2.15178e-163	8.63593e-163	0
-1.08244e-163	-8.80667e-163	1.0456e-163	-1.42705e-162	2.60636e-163	1.47974e-163	8.01977e-164	3.16918e-163	3.12681e-164	-1.06592e-163	-1.84832e-163	-1.43158e-162	4.1308e-164	-4.56839e-163	8.07968e-163	-2.87059e-163	4.85635e-164	-7.18636e-164	-2.18412e-163	-1.06299e-163	3.95926e-163	2.99274e-163	5.47844e-166	7.13097e-163	3.36049e-163	-3.29429e-163	7.13754e-164	1.06456e-162	-2.15178e-163	8.63593e-163	0
-1.08244e-163	-8.80667e-163	1.0456e-163	-1.42705e-162	2.60636e-163	1.47974e-163	8.01977e-164	3.16918e-163	3.12681e-164	-1.06592e-163	-1.84832e-163	-1.43158e-162	4.1308e-164	-4.56839e-163	8.07968e-163	-2.87059e-163	4.85635e-164	-7.18636e-164	-2.18412e-163	-1.06299e-163	3.95926e-163	2.99274e-163	5.47844e-166	7.13097e-163	3.36049e-163	-3.29429e-163	7.13754e-164	1.06456e-162	-2.15178e-163	8.63593e-163	0
-1.08244e-163	-8.80667e-163	1.0456e-163	-1.42705e-162	2.60636e-163	1.47974e-163	8.01977e-164	3.16918e-163	3.12681e-164	-1.06592e-163	-1.84832e-163	-1.43158e-162	4.1308e-164	-4.56839e-163	8.07968e-163	-2.87059e-163	4.85635e-164	-7.18636e-164	-2.18412e-163	-1.06299e-163	3.95926e-163	2.99274e-163	5.47844e-166	7.13097e-163	3.36049e-163	-3.29429e-163	7.13754e-164	1.06456e-162	-2.15178e-163	8.63593e-163	0
-1.08244e-163	-8.80667e-163	1.0456e-163	-1.42705e-162	2.60636e-163	1.47974e-163	8.01977e-164	3.16918e-163	3.12681e-164	-1.06592e-163	-1.84832e-163	-1.43158e-162	4.1308e-164	-4.56839e-163	8.07968e-163	-2.87059e-163	4.85635e-164	-7.18636e-164	-2.18412e-163	-1.06299e-163	3.95926e-163	2.99274e-163	5.47844e-166	7.13097e-163	3.36049e-163	-3.29429e-163	7.13754e-164	1.06456e-162	-2.15178e-163	8.63593e-163	0
-1.08244e-163	-8.80667e-163	1.0456e-163	-1.42705e-162	2.60636e-163	1.47974e-163	8.01977e-164	3.16918e-163	3.12681e-164	-1.06592e-163	-1.84832e-163	-1.43158e-162	4.1308e-164	-4.56839e-163	8.07968e-163	-2.87059e-163	4.85635e-164	-7.18636e-164	-2.18412e-163	-1.06299e-163	3.95926e-163	2.99274e-163	5.47844e-166	7.13097e-163	3.36049e-163	-3.29429e-163	7.13754e-164	1.06456e-162	-2.15178e-163	8.63593e-163	0
-1.08244e-163	-8.80667e-163	1.0456e-163	-1.42705e-162	2.60636e-163	1.47974e-163	8.01977e-164	3.16918e-163	3.12681e-164	-1.06592e-163	-1.84832e-163	-1.43158e-162	4.1308e-164	-4.56839e-163	8.07968e-163	-2.87059e-163	4.85635e-164	-7.18636e-164	-2.18412e-163	-1.06299e-163	3.95926e-163	2.99274e-163	5.47844e-166	7.13097e-163	3.36049e-163	-3.29429e-163	7.13754e-164	1.06456e-162	-2.15178e-163	8.63593e-163	0
-1.08244e-163	-8.80667e-163	1.0456e-163	-1.42705e-162	2.60636e-163	1.47974e-163	8.01977e-164	3.16918e-163	3.12681e-164	-1.06592e-163	-1.84832e-163	-1.43158e-162	4.1308e-164	-4.56839e-163	8.07968e-163	-2.87059e-163	4.85635e-164	-7.18636e-164	-2.18412e-163	-1.06299e-163	3.95926e-163	2.99274e-163	5.47844e-166	7.13097e-163	3.36049e-163	-3.29429e-163	7.13754e-164	1.06456e-162	-2.15178e-163	8.63593e-163	0
-1.08244e-163	-8.80667e-163	1.0456e-163	-1.42705e-162	2.60636e-163	1.47974e-163	8.01977e-164	3.16918e-163	3.12681e-164	-1.06592e-163	-1.84832e-163	-1.43158e-162	4.1308e-164	-4.56839e-163	8.07968e-163	-2.87059e-163	4.85635e-164	-7.18636e-164	-2.18412e-163	-1.06299e-163	3.95926e-163	2.99274e-163	5.47844e-166	7.13097e-163	3.36049e-163	-3.29429e-163	7.13754e-164	1.06456e-162	-2.15178e-163	8.63593e-163	0
-1.08244e-163	-8.80667e-163	1.0456e-163	-1.42705e-162	2.60636e-163	1.47974e-163	8.01977e-164	3.16918e-163	3.12681e-164	-1.06592e-163	-1.84832e-163	-1.43158e-162	4.1308e-164	-4.56839e-163	8.07968e-163	-2.87059e-163	4.85635e-164	-7.18636e-164	-2.18412e-163	-1.06299e-163	3.95926e-163	2.99274e-163	5.47844e-166	7.13097e-163	3.36049e-163	-3.29429e-163	7.13754e-164	1.06456e-162	-2.15178e-163	8.63593e-163	0
-1.08244e-163	-8.80667e-163	1.0456e-163	-1.42705e-162	2.60636e-163	1.47974e-163	8.01977e-164	3.16918e-163	3.12681e-164	-1.06592e-163	-1.84832e-163	-1.43158e-162	4.1308e-164	-4.56839e-163	8.07968e-163	-2.87059e-163	4.85635e-164	-7.18636e-164	-2.18412e-163	-1.06299e-163	3.95926e-163	2.99274e-163	5.47844e-166	7.13097e-163	3.36049e-163	-3.29429e-163	7.13754e-164	1.06456e-162	-2.15178e-163	8.63593e-163	0
-1.08244e-163	-8.80667e-163	1.0456e-163	-1.42705e-162	2.60636e-163	1.47974e-163	8.01977e-164	3.16918e-163	3.12681e-164	-1.06592e-163	-1.84832e-163	-1.43158e-162	4.1308e-164	-4.56839e-163	8.07968e-163	-2.87059e-163	4.85635e-164	-7.18636e-164	-2.18412e-163	-1.06299e-163	3.95926e-163	2.99274e-163	5.47844e-166	7.13097e-163	3.36049e-163	-3.29429e-163	7.13754e-164	1.06456e-162	-2.15178e-163	8.63593e-163	0
-1.08244e-163	-8.80667e-163	1.0456e-163	-1.42705e-162	2.60636e-163	1.47974e-163	8.01977e-164	3.16918e-163	3.12681e-164	-1.06592e-163	-1.84832e-163	-1.43158e-162	4.1308e-164	-4.56839e-163	8.07968e-163	-2.87059e-163	4.85635e-164	-7.18636e-164	-2.18412e-163	-1.06299e-163	3.95926e-163	2.99274e-163	5.47844e-166	7.13097e-163	3.36049e-163	-3.29429e-163	7.13754e-164	1.06456e-162	-2.15178e-163	8.63593e-163	0
-1.08244e-163	-8.80667e-163	1.0456e-163	-1.42705e-162	2.60636e-163	1.47974e-163	8.01977e-164	3.16918e-163	3.12681e-164	-1.06592e-163	-1.84832e-163	-1.43158e-162	4.1308e-164	-4.56839e-163	8.07968e-163	-2.87059e-163	4.85635e-164	-7.18636e-164	-2.18412e-163	-1.06299e-163	3.95926e-163	2.99274e-163	5.47844e-166	7.13097e-163	3.36049e-163	-3.29429e-163	7.13754e-164	1.06456e-162	-2.15178e-163	8.63593e-163	0
-1.08244e-163	-8.80667e-163	1.0456e-163	-1.42705e-162	2.60636e-163	1.47974e-163	8.01977e-164	3.16918e-163	3.12681e-164	-1.06592e-163	-1.84832e-163	-1.43158e-162	4.1308e-164	-4.56839e-163	8.07968e-163	-2.87059e-163	4.85635e-164	-7.18636e-164	-2.18412e-163	-1.06299e-163	3.95926e-163	2.99274e-163	5.47844e-166	7.13097e-163	3.36049e-163	-3.29429e-163	7.13754e-164	1.06456e-162	-2.15178e-163	8.63593e-163	0
-1.08244e-163	-8.80667e-163	1.0456e-163	-1.42705e-162	2.60636e-163	1.47974e-163	8.01977e-164	3.16918e-163	3.12681e-164	-1.06592e-163	-1.84832e-163	-1.43158e-162	4.1308e-164	-4.56839e-163	8.07968e-163	-2.87059e-163	4.85635e-164	-7.18636e-164	-2.18412e-163	-1.06299e-163	3.95926e-163	2.99274e-163	5.47844e-166	7.13097e-163	3.36049e-163	-3.29429e-163	7.13754e-164	1.06456e-162	-2.15178e-163	8.63593e-163	0
-1.08244e-163	-8.80667e-163	1.0456e-163	-1.42705e-162	2.60636e-163	1.47974e-163	8.01977e-164	3.16918e-163	3.12681e-164	-1.06592e-163	-1.84832e-163	-1.43158e-162	4.1308e-164	-4.56839e-163	8.07968e-163	-2.87059e-163	4.85635e-164	-7.18636e-164	-2.18412e-163	-1.06299e-163	3.95926e-163	2.99274e-163	5.47844e-166	7.13097e-163	3.36049e-163	-3.29429e-163	7.13754e-164	1.06456e-162	-2.15178e-163	8.63593e-163	0
-1.08244e-163	-8.80667e-163	1.0456e-163	-1.42705e-162	2.60636e-163	1.47974e-163	8.01977e-164	3.16918e-163	3.12681e-164	-1.06592e-163	-1.84832e-163	-1.43158e-162	4.1308e-164	-4.56839e-163	8.07968e-163	-2.87059e-163	4.85635e-164	-7.18636e-164	-2.18412e-163	-1.06299e-163	3.95926e-163	2.99274e-163	5.47844e-166	7.13097e-163	3.36049e-163	-3.29429e-163	7.13754e-164	1.06456e-162	-2.15178e-163	8.63593e-163	0
-1.08244e-163	-8.80667e-163	1.0456e-163	-1.42705e-162	2.60636e-163	1.47974e-163	8.01977e-164	3.16918e-163	3.12681e-164	-1.06592e-163	-1.84832e-163	-1.43158e-162	4.1308e-164	-4.56839e-163	8.07968e-163	-2.87059e-163	4.85635e-164	-7.18636e-164	-2.18412e-163	-1.06299e-163	3.95926e-163	2.99274e-163	5.47844e-166	7.13097e-163	3.36049e-163	-3.29429e-163	7.13754e-164	1.06456e-162	-2.15178e-163	8.63593e-163	0
-1.08244e-163	-8.80667e-163	1.0456e-163	-1.42705e-162	2.60636e-163	1.47974e-163	8.01977e-164	3.16918e-163	3.12681e-164	-1.06592e-163	-1.84832e-163	-1.43158e-162	4.1308e-164	-4.56839e-163	8.07968e-163	-2.87059e-163	4.85635e-164	-7.18636e-164	-2.18412e-163	-1.06299e-163	3.95926e-163	2.99274e-163	5.47844e-166	7.13097e-163	3.36049e-163	-3.29429e-163	7.13754e-164	1.06456e-162	-2.15178e-163	8.63593e-163	0
-1.08244e-163	-8.80667e-163	1.0456e-163	-1.42705e-162	2.60636e-163	1.47974e-163	8.01977e-164	3.16918e-163	3.12681e-164	-1.06592e-163	-1.84832e-163	-1.43158e-162	4.1308e-164	-4.56839e-163	8.07968e-163	-2.87059e-163	4.85635e-164	-7.18636e-164	-2.18412e-163	-1.06299e-163	3.95926e-163	2.99274e-163	5.47844e-166	7.13097e-163	3.36049e-163	-3.29429e-163	7.13754e-164	1.06456e-162	-2.15178e-163	8.63593e-163	0
-1.08244e-163	-8.80667e-163	1.0456e-163	-1.42705e-162	2.60636e-163	1.47974e-163	8.01977e-164	3.16918e-163	3.12681e-164	-1.06592e-163	-1.84832e-163	-1.43158e-162	4.1308e-164	-4.56839e-163	8.07968e-163	-2.87059e-163	4.85635e-164	-7.18636e-164	-2.18412e-163	-1.06299e-163	3.95926e-163	2.99274e-163	5.47844e-166	7.13097e-163	3.36049e-163	-3.29429e-163	7.13754e-164	1.06456e-162	-2.15178e-163	8.63593e-163	0
-1.08244e-163	-8.80667e-163	1.0456e-163	-1.42705e-162	2.60636e-163	1.47974e-163	8.01977e-164	3.16918e-163	3.12681e-164	-1.06592e-163	-1.84832e-163	-1.43158e-162	4.1308e-164	-4.56839e-163	8.07968e-163	-2.87059e-163	4.85635e-164	-7.18636e-164	-2.18412e-163	-1.06299e-163	3.95926e-163	2.99274e-163	5.47844e-166	7.13097e-163	3.36049e-163	-3.29429e-163	7.13754e-164	1.06456e-162	-2.15178e-163	8.63593e-163	0
-1.08244e-163	-8.80667e-163	1.0456e-163	-1.42705e-162	2.60636e-163	1.47974e-163	8.01977e-164	3.16918e-163	3.12681e-164	-1.06592e-163	-1.84832e-163	-1.43158e-162	4.1308e-164	-4.56839e-163	8.07968e-163	-2.87059e-163	4.85635e-164	-7.18636e-164	-2.18412e-163	-1.06299e-163	3.95926e-163	2.99274e-163	5.47844e-166	7.13097e-163	3.36049e-163	-3.29429e-163	7.13754e-164	1.06456e-162	-2.15178e-163	8.63593e-163	0
-1.08244e-163	-8.80667e-163	1.0456e-163	-1.42705e-162	2.60636e-163	1.47974e-163	8.01977e-164	3.16918e-163	3.12681e-164	-1.06592e-163	-1.84832e-163	-1.43158e-162	4.1308e-164	-4.56839e-163	8.07968e-163	-2.87059e-163	4.85635e-164	-7.18636e-164	-2.18412e-163	-1.06299e-163	3.95926e-163	2.99274e-163	5.47844e-166	7.13097e-163	3.36049e-163	-3.29429e-163	7.13754e-164	1.06456e-162	-2.15178e-163	8.63593e-163	0
-1.08244e-163	-8.80667e-163	1.0456e-163	-1.42705e-162	2.60636e-163	1.47974e-163	8.01977e-164	3.16918e-163	3.12681e-164	-1.06592e-163	-1.84832e-163	-1.43158e-162	4.1308e-164	-4.56839e-163	8.07968e-163	-2.87059e-163	4.85635e-164	-7.18636e-164	-2.18412e-163	-1.06299e-163	3.95926e-163	2.99274e-163	5.47844e-166	7.13097e-163	3.36049e-163	-3.29429e-163	7.13754e-164	1.06456e-162	-2.15178e-163	8.63593e-163	0
-1.08244e-163	-8.80667e-163	1.0456e-163	-1.42705e-162	2.60636e-163	1.47974e-163	8.01977e-164	3.16918e-163	3.12681e-164	-1.06592e-163	-1.84832e-163	-1.43158e-162	4.1308e-164	-4.56839e-163	8.07968e-163	-2.87059e-163	4.85635e-164	-7.18636e-164	-2.18412e-163	-1.06299e-163	3.95926e-163	2.99274e-163	5.47844e-166	7.13097e-163	3.36049e-163	-3.29429e-163	7.13754e-164	1.06456e-162	-2.15178e-163	8.63593e-163	0
-1.08244e-163	-8.80667e-163	1.0456e-163	-1.42705e-162	2.60636e-163	1.47974e-163	8.01977e-164	3.16918e-163	3.12681e-164	-1.06592e-163	-1.84832e-163	-1.43158e-162	4.1308e-164	-4.56839e-163	8.07968e-163	-2.87059e-163	4.85635e-164	-7.18636e-164	-2.18412e-163	-1.06299e-163	3.95926e-163	2.99274e-163	5.47844e-166	7.13097e-163	3.36049e-163	-3.29429e-163	7.13754e-164	1.06456e-162	-2.15178e-163	8.63593e-163	0
-1.08244e-163	-8.80667e-163	1.0456e-163	-1.42705e-162	2.60636e-163	1.47974e-163	8.01977e-164	3.16918e-163	3.12681e-164	-1.06592e-163	-1.84832e-163	-1.43158e-162	4.1308e-164	-4.56839e-163	8.07968e-163	-2.87059e-163	4.85635e-164	-7.18636e-164	-2.18412e-163	-1.06299e-163	3.95926e-163	2.99274e-163	5.47844e-166	7.13097e-163	3.36049e-163	-3.29429e-163	7.13754e-164	1.06456e-162	-2.15178e-163	8.63593e-163	0
-1.08244e-163	-8.80667e-163	1.0456e-163	-1.42705e-162	2.60636e-163	1.47974e-163	8.01977e-164	3.16918e-163	3.12681e-164	-1.06592e-163	-1.84832e-163	-1.43158e-162	4.1308e-164	-4.56839e-163	8.07968e-163	-2.87059e-163	4.85635e-164	-7.18636e-164	-2.18412e-163	-1.06299e-163	3.95926e-163	2.99274e-163	5.47844e-166	7.13097e-163	3.36049e-163	-3.29429e-163	7.13754e-164	1.06456e-162	-2.15178e-163	8.63593e-163	0
-1.08244e-163	-8.80667e-163	1.0456e-163	-1.42705e-162	2.60636e-163	1.47974e-163	8.01977e-164	3.16918e-163	3.12681e-164	-1.06592e-163	-1.84832e-163	-1.43158e-162	4.1308e-164	-4.56839e-163	8.07968e-163	-2.87059e-163	4.85635e-164	-7.18636e-164	-2.18412e-163	-1.06299e-163	3.95926e-163	2.99274e-163	5.47844e-166	7.13097e-163	3.36049e-163	-3.29429e-163	7.13754e-164	1.06456e-162	-2.15178e-163	8.63593e-163	0
-1.08244e-163	-8.80667e-163	1.0456e-163	-1.42705e-162	2.60636e-163	1.47974e-163	8.01977e-164	3.16918e-163	3.12681e-164	-1.06592e-163	-1.84832e-163	-1.43158e-162	4.1308e-164	-4.56839e-163	8.07968e-163	-2.87059e-163	4.85635e-164	-7.18636e-164	-2.18412e-163	-1.06299e-163	3.95926e-163	2.99274e-163	5.47844e-166	7.13097e-163	3.36049e-163	-3.29429e-163	7.13754e-164	1.06456e-162	-2.15178e-163	8.63593e-163	0
-1.08244e-163	-8.80667e-163	1.0456e-163	-1.42705e-162	2.60636e-163	1.47974e-163	8.01977e-164	3.16918e-163	3.12681e-164	-1.06592e-163	-1.84832e-163	-1.43158e-162	4.1308e-164	-4.56839e-163	8.07968e-163	-2.87059e-163	4.85635e-164	-7.18636e-164	-2.18412e-163	-1.06299e-163	3.95926e-163	2.99274e-163	5.47844e-166	7.13097e-163	3.36049e-163	-3.29429e-163	7.13754e-164	1.06456e-162	-2.15178e-163	8.63593e-163	0
-1.08244e-163	-8.80667e-163	1.0456e-163	-1.42705e-162	2.60636e-163	1.47974e-163	8.01977e-164	3.16918e-163	3.12681e-164	-1.06592e-163	-1.84832e-163	-1.43158e-162	4.1308e-164	-4.56839e-163	8.07968e-163	-2.87059e-163	4.85635e-164	-7.18636e-164	-2.18412e-163	-1.06299e-163	3.95926e-163	2.99274e-163	5.47844e-166	7.13097e-163	3.36049e-163	-3.29429e-163	7.13754e-164	1.06456e-162	-2.15178e-163	8.63593e-163	0
-1.08244e-163	-8.80667e-163	1.0456e-163	-1.42705e-162	2.60636e-163	1.47974e-163	8.01977e-164	3.16918e-163	3.12681e-164	-1.06592e-163	-1.84832e-163	-1.43158e-162	4.1308e-164	-4.56839e-163	8.07968e-163	-2.87059e-163	4.85635e-164	-7.18636e-164	-2.18412e-163	-1.06299e-163	3.95926e-163	2.99274e-163	5.47844e-166	7.13097e-163	3.36049e-163	-3.29429e-163	7.13754e-164	1.06456e-162	-2.15178e-163	8.63593e-163	0
-1.08244e-163	-8.80667e-163	1.0456e-163	-1.42705e-162	2.60636e-163	1.47974e-163	8.01977e-164	3.16918e-163	3.12681e-164	-1.06592e-163	-1.84832e-163	-1.43158e-162	4.1308e-164	-4.56839e-163	8.07968e-163	-2.87059e-163	4.85635e-164	-7.18636e-164	-2.18412e-163	-1.06299e-163	3.95926e-163	2.99274e-163	5.47844e-166	7.13097e-163	3.36049e-163	-3.29429e-163	7.13754e-164	1.06456e-162	-2.15178e-163	8.63593e-163	0
-1.08244e-163	-8.80667e-163	1.0456e-163	-1.42705e-162	2.60636e-163	1.47974e-163	8.01977e-164	3.16918e-163	3.12681e-164	-1.06592e-163	-1.84832e-163	-1.43158e-162	4.1308e-164	-4.56839e-163	8.07968e-163	-2.87059e-163	4.85635e-164	-7.18636e-164	-2.18412e-163	-1.06299e-163	3.95926e-163	2.99274e-163	5.47844e-166	7.13097e-163	3.36049e-163	-3.29429e-163	7.13754e-164	1.06456e-162	-2.15178e-163	8.63593e-163	0
-1.08244e-163	-8.80667e-163	1.0456e-163	-1.42705e-162	2.60636e-163	1.47974e-163	8.01977e-164	3.16918e-163	3.12681e-164	-1.06592e-163	-1.84832e-163	-1.43158e-162	4.1308e-164	-4.56839e-163	8.07968e-163	-2.87059e-163	4.85635e-164	-7.18636e-164	-2.18412e-163	-1.06299e-163	3.95926e-163	2.99274e-163	5.47844e-166	7.13097e-163	3.36049e-163	-3.29429e-163	7.13754e-164	1.06456e-162	-2.15178e-163	8.63593e-163	0
-1.08244e-163	-8.80667e-163	1.0456e-163	-1.42705e-162	2.60636e-163	1.47974e-163	8.01977e-164	3.16918e-163	3.12681e-164	-1.06592e-163	-1.84832e-163	-1.43158e-162	4.1308e-164	-4.56839e-163	8.07968e-163	-2.87059e-163	4.85635e-164	-7.18636e-164	-2.18412e-163	-1.06299e-163	3.95926e-163	2.99274e-163	5.47844e-166	7.13097e-163	3.36049e-163	-3.29429e-163	7.13754e-164	1.06456e-162	-2.15178e-163	8.63593e-163	0
-1.08244e-163	-8.80667e-163	1.0456e-163	-1.42705e-162	2.60636e-163	1.47974e-163	8.01977e-164	3.16918e-163	3.12681e-164	-1.06592e-163	-1.84832e-163	-1.43158e-162	4.1308e-164	-4.56839e-163	8.07968e-163	-2.87059e-163	4.85635e-164	-7.18636e-164	-2.18412e-163	-1.06299e-163	3.95926e-163	2.99274e-163	5.47844e-166	7.13097e-163	3.36049e-163	-3.29429e-163	7.13754e-164	1.06456e-162	-2.15178e-163	8.63593e-163	0
-1.08244e-163	-8.80667e-163	1.0456e-163	-1.42705e-162	2.60636e-163	1.47974e-163	8.01977e-164	3.16918e-163	3.12681e-164	-1.06592e-163	-1.84832e-163	-1.43158e-162	4.1308e-164	-4.56839e-163	8.07968e-163	-2.87059e-163	4.85635e-164	-7.18636e-164	-2.18412e-163	-1.06299e-163	3.95926e-163	2.99274e-163	5.47844e-166	7.13097e-163	3.36049e-163	-3.29429e-163	7.13754e-164	1.06456e-162	-2.15178e-163	8.63593e-163	0
-1.08244e-163	-8.80667e-163	1.0456e-163	-1.42705e-162	2.60636e-163	1.47974e-163	8.01977e-164	3.16918e-163	3.12681e-164	-1.06592e-163	-1.84832e-163	-1.43158e-162	4.1308e-164	-4.56839e-163	8.07968e-163	-2.87059e-163	4.85635e-164	-7.18636e-164	-2.18412e-163	-1.06299e-163	3.95926e-163	2.99274e-163	5.47844e-166	7.13097e-163	3.36049e-163	-3.29429e-163	7.13754e-164	1.06456e-162	-2.15178e-163	8.63593e-163	0
-1.08244e-163	-8.80667e-163	1.0456e-163	-1.42705e-162	2.60636e-163	1.47974e-163	8.01977e-164	3.16918e-163	3.12681e-164	-1.06592e-163	-1.84832e-163	-1.43158e-162	4.1308e-164	-4.56839e-163	8.07968e-163	-2.87059e-163	4.85635e-164	-7.18636e-164	-2.18412e-163	-1.06299e-163	3.95926e-163	2.99274e-163	5.47844e-166	7.13097e-163	3.36049e-163	-3.29429e-163	7.13754e-164	1.06456e-162	-2.15178e-163	8.63593e-163	0
-1.08244e-163	-8.80667e-163	1.0456e-163	-1.42705e-162	2.60636e-163	1.47974e-163	8.01977e-164	3.16918e-163	3.12681e-164	-1.06592e-163	-1.84832e-163	-1.43158e-162	4.1308e-164	-4.56839e-163	8.07968e-163	-2.87059e-163	4.85635e-164	-7.18636e-164	-2.18412e-163	-1.06299e-163	3.95926e-163	2.99274e-163	5.47844e-166	7.13097e-163	3.36049e-163	-3.29429e-163	7.13754e-164	1.06456e-162	-2.15178e-163	8.63593e-163	0
-1.08244e-163	-8.80667e-163	1.0456e-163	-1.42705e-162	2.60636e-163	1.47974e-163	8.01977e-164	3.16918e-163	3.12681e-164	-1.06592e-163	-1.84832e-163	-1.43158e-162	4.1308e-164	-4.56839e-163	8.07968e-163	-2.87059e-163	4.85635e-164	-7.18636e-164	-2.18412e-163	-1.06299e-163	3.95926e-163	2.99274e-163	5.47844e-166	7.13097e-163	3.36049e-163	-3.29429e-163	7.13754e-164	1.06456e-162	-2.15178e-163	8.63593e-163	0
-1.08244e-163	-8.80667e-163	1.0456e-163	-1.42705e-162	2.60636e-163	1.47974e-163	8.01977e-164	3.16918e-163	3.12681e-164	-1.06592e-163	-1.84832e-163	-1.43158e-162	4.1308e-164	-4.56839e-163	8.07968e-163	-2.87059e-163	4.85635e-164	-7.18636e-164	-2.18412e-163	-1.06299e-163	3.95926e-163	2.99274e-163	5.47844e-166	7.13097e-163	3.36049e-163	-3.29429e-163	7.13754e-164	1.06456e-162	-2.15178e-163	8.63593e-163	0
-1.08244e-163	-8.80667e-163	1.0456e-163	-1.42705e-162	2.60636e-163	1.47974e-163	8.01977e-164	3.16918e-163	3.12681e-164	-1.06592e-163	-1.84832e-163	-1.43158e-162	4.1308e-164	-4.56839e-163	8.07968e-163	-2.87059e-163	4.85635e-164	-7.18636e-164	-2.18412e-163	-1.06299e-163	3.95926e-163	2.99274e-163	5.47844e-166	7.13097e-163	3.36049e-163	-3.29429e-163	7.13754e-164	1.06456e-162	-2.15178e-163	8.63593e-163	0
-1.08244e-163	-8.80667e-163	1.0456e-163	-1.42705e-162	2.60636e-163	1.47974e-163	8.01977e-164	3.16918e-163	3.12681e-164	-1.06592e-163	-1.84832e-163	-1.43158e-162	4.1308e-164	-4.56839e-163	8.07968e-163	-2.87059e-163	4.85635e-164	-7.18636e-164	-2.18412e-163	-1.06299e-163	3.95926e-163	2.99274e-163	5.47844e-166	7.13097e-163	3.36049e-163	-3.29429e-163	7.13754e-164	1.06456e-162	-2.15178e-163	8.63593e-163	0
-1.08244e-163	-8.80667e-163	1.0456e-163	-1.42705e-162	2.60636e-163	1.47974e-163	8.01977e-164	3.16918e-163	3.12681e-164	-1.06592e-163	-1.84832e-163	-1.43158e-162	4.1308e-164	-4.56839e-163	8.07968e-163	-2.87059e-163	4.85635e-164	-7.18636e-164	-2.18412e-163	-1.06299e-163	3.95926e-163	2.99274e-163	5.47844e-166	7.13097e-163	3.36049e-163	-3.29429e-163	7.13754e-164	1.06456e-162	-2.15178e-163	8.63593e-163	0
-1.08244e-163	-8.80667e-163	1.0456e-163	-1.42705e-162	2.60636e-163	1.47974e-163	8.01977e-164	3.16918e-163	3.12681e-164	-1.06592e-163	-1.84832e-163	-1.43158e-162	4.1308e-164	-4.56839e-163	8.07968e-163	-2.87059e-163	4.85635e-164	-7.18636e-164	-2.18412e-163	-1.06299e-163	3.95926e-163	2.99274e-163	5.47844e-166	7.13097e-163	3.36049e-163	-3.29429e-163	7.13754e-164	1.06456e-162	-2.15178e-163	8.63593e-163	0
-1.08244e-163	-8.80667e-163	1.0456e-163	-1.42705e-162	2.60636e-163	1.47974e-163	8.01977e-164	3.16918e-163	3.12681e-164	-1.06592e-163	-1.84832e-163	-1.43158e-162	4.1308e-164	-4.56839e-163	8.07968e-163	-2.87059e-163	4.85635e-164	-7.18636e-164	-2.18412e-163	-1.06299e-163	3.95926e-163	2.99274e-163	5.47844e-166	7.13097e-163	3.36049e-163	-3.29429e-163	7.13754e-164	1.06456e-162	-2.15178e-163	8.63593e-163	0
-1.08244e-163	-8.80667e-163	1.0456e-163	-1.42705e-162	2.60636e-163	1.47974e-163	8.01977e-164	3.16918e-163	3.12681e-164	-1.06592e-163	-1.84832e-163	-1.43158e-162	4.1308e-164	-4.56839e-163	8.07968e-163	-2.87059e-163	4.85635e-164	-7.18636e-164	-2.18412e-163	-1.06299e-163	3.95926e-163	2.99274e-163	5.47844e-166	7.13097e-163	3.36049e-163	-3.29429e-163	7.13754e-164	1.06456e-162	-2.15178e-163	8.63593e-163	0
-1.08244e-163	-8.80667e-163	1.0456e-163	-1.42705e-162	2.60636e-163	1.47974e-163	8.01977e-164	3.16918e-163	3.12681e-164	-1.06592e-163	-1.84832e-163	-1.43158e-162	4.1308e-164	-4.56839e-163	8.07968e-163	-2.87059e-163	4.85635e-164	-7.18636e-164	-2.18412e-163	-1.06299e-163	3.95926e-163	2.99274e-163	5.47844e-166	7.13097e-163	3.36049e-163	-3.29429e-163	7.13754e-164	1.06456e-162	-2.15178e-163	8.63593e-163	0
-1.08244e-163	-8.80667e-163	1.0456e-163	-1.42705e-162	2.60636e-163	1.47974e-163	8.01977e-164	3.16918e-163	3.12681e-164	-1.06592e-163	-1.84832e-163	-1.43158e-162	4.1308e-164	-4.56839e-163	8.07968e-163	-2.87059e-163	4.85635e-164	-7.18636e-164	-2.18412e-163	-1.06299e-163	3.95926e-163	2.99274e-163	5.47844e-166	7.13097e-163	3.36049e-163	-3.29429e-163	7.13754e-164	1.06456e-162	-2.15178e-163	8.63593e-163	0
-1.08244e-163	-8.80667e-163	1.0456e-163	-1.42705e-162	2.60636e-163	1.47974e-163	8.01977e-164	3.16918e-163	3.12681e-164	-1.06592e-163	-1.84832e-163	-1.43158e-162	4.1308e-164	-4.56839e-163	8.07968e-163	-2.87059e-163	4.85635e-164	-7.18636e-164	-2.18412e-163	-1.06299e-163	3.95926e-163	2.99274e-163	5.47844e-166	7.13097e-163	3.36049e-163	-3.29429e-163	7.13754e-164	1.06456e-162	-2.15178e-163	8.63593e-163	0
-1.08244e-163	-8.80667e-163	1.0456e-163	-1.42705e-162	2.60636e-163	1.47974e-163	8.01977e-164	3.16918e-163	3.12681e-164	-1.06592e-163	-1.84832e-163	-1.43158e-162	4.1308e-164	-4.56839e-163	8.07968e-163	-2.87059e-163	4.85635e-164	-7.18636e-164	-2.18412e-163	-1.06299e-163	3.95926e-163	2.99274e-163	5.47844e-166	7.13097e-163	3.36049e-163	-3.29429e-163	7.13754e-164	1.06456e-162	-2.15178e-163	8.63593e-163	0
-1.08244e-163	-8.80667e-163	1.0456e-163	-1.42705e-162	2.60636e-163	1.47974e-163	8.01977e-164	3.16918e-163	3.12681e-164	-1.06592e-163	-1.84832e-163	-1.43158e-162	4.1308e-164	-4.56839e-163	8.07968e-163	-2.87059e-163	4.85635e-164	-7.18636e-164	-2.18412e-163	-1.06299e-163	3.95926e-163	2.99274e-163	5.47844e-166	7.13097e-163	3.36049e-163	-3.29429e-163	7.13754e-164	1.06456e-162	-2.15178e-163	8.63593e-163	0
-1.08244e-163	-8.80667e-163	1.0456e-163	-1.42705e-162	2.60636e-163	1.47974e-163	8.01977e-164	3.16918e-163	3.12681e-164	-1.06592e-163	-1.84832e-163	-1.43158e-162	4.1308e-164	-4.56839e-163	8.07968e-163	-2.87059e-163	4.85635e-164	-7.18636e-164	-2.18412e-163	-1.06299e-163	3.95926e-163	2.99274e-163	5.47844e-166	7.13097e-163	3.36049e-163	-3.29429e-163	7.13754e-164	1.06456e-162	-2.15178e-163	8.63593e-163	0
-1.08244e-163	-8.80667e-163	1.0456e-163	-1.42705e-162	2.60636e-163	1.47974e-163	8.01977e-164	3.16918e-163	3.12681e-164	-1.06592e-163	-1.84832e-163	-1.43158e-162	4.1308e-164	-4.56839e-163	8.07968e-163	-2.87059e-163	4.85635e-164	-7.18636e-164	-2.18412e-163	-1.06299e-163	3.95926e-163	2.99274e-163	5.47844e-166	7.13097e-163	3.36049e-163	-3.29429e-163	7.13754e-164	1.06456e-162	-2.15178e-163	8.63593e-163	0
-1.08244e-163	-8.80667e-163	1.0456e-163	-1.42705e-162	2.60636e-163	1.47974e-163	8.01977e-164	3.16918e-163	3.12681e-164	-1.06592e-163	-1.84832e-163	-1.43158e-162	4.1308e-164	-4.56839e-163	8.07968e-163	-2.87059e-163	4.85635e-164	-7.18636e-164	-2.18412e-163	-1.06299e-163	3.95926e-163	2.99274e-163	5.47844e-166	7.13097e-163	3.36049e-163	-3.29429e-163	7.13754e-164	1.06456e-162	-2.15178e-163	8.63593e-163	0
-1.08244e-163	-8.80667e-163	1.0456e-163	-1.42705e-162	2.60636e-163	1.47974e-163	8.01977e-164	3.16918e-163	3.12681e-164	-1.06592e-163	-1.84832e-163	-1.43158e-162	4.1308e-164	-4.56839e-163	8.07968e-163	-2.87059e-163	4.85635e-164	-7.18636e-164	-2.18412e-163	-1.06299e-163	3.95926e-163	2.99274e-163	5.47844e-166	7.13097e-163	3.36049e-163	-3.29429e-163	7.13754e-164	1.06456e-162	-2.15178e-163	8.63593e-163	0
-1.08244e-163	-8.80667e-163	1.0456e-163	-1.42705e-162	2.60636e-163	1.47974e-163	8.01977e-164	3.16918e-163	3.12681e-164	-1.06592e-163	-1.84832e-163	-1.43158e-162	4.1308e-164	-4.56839e-163	8.07968e-163	-2.87059e-163	4.85635e-164	-7.18636e-164	-2.18412e-163	-1.06299e-163	3.95926e-163	2.99274e-163	5.47844e-166	7.13097e-163	3.36049e-163	-3.29429e-163	7.13754e-164	1.06456e-162	-2.15178e-163	8.63593e-163	0
-1.08244e-163	-8.80667e-163	1.0456e-163	-1.42705e-162	2.60636e-163	1.47974e-163	8.01977e-164	3.16918e-163	3.12681e-164	-1.06592e-163	-1.84832e-163	-1.43158e-162	4.1308e-164	-4.56839e-163	8.07968e-163	-2.87059e-163	4.85635e-164	-7.18636e-164	-2.18412e-163	-1.06299e-163	3.95926e-163	2.99274e-163	5.47844e-166	7.13097e-163	3.36049e-163	-3.29429e-163	7.13754e-164	1.06456e-162	-2.15178e-163	8.63593e-163	0
-1.08244e-163	-8.80667e-163	1.0456e-163	-1.42705e-162	2.60636e-163	1.47974e-163	8.01977e-164	3.16918e-163	3.12681e-164	-1.06592e-163	-1.84832e-163	-1.43158e-162	4.1308e-164	-4.56839e-163	8.07968e-163	-2.87059e-163	4.85635e-164	-7.18636e-164	-2.18412e-163	-1.06299e-163	3.95926e-163	2.99274e-163	5.47844e-166	7.13097e-163	3.36049e-163	-3.29429e-163	7.13754e-164	1.06456e-162	-2.15178e-163	8.63593e-163	0
-1.08244e-163	-8.80667e-163	1.0456e-163	-1.42705e-162	2.60636e-163	1.47974e-163	8.01977e-164	3.16918e-163	3.12681e-164	-1.06592e-163	-1.84832e-163	-1.43158e-162	4.1308e-164	-4.56839e-163	8.07968e-163	-2.87059e-163	4.85635e-164	-7.18636e-164	-2.18412e-163	-1.06299e-163	3.95926e-163	2.99274e-163	5.47844e-166	7.13097e-163	3.36049e-163	-3.29429e-163	7.13754e-164	1.06456e-162	-2.15178e-163	8.63593e-163	0
-1.08244e-163	-8.80667e-163	1.0456e-163	-1.42705e-162	2.60636e-163	1.47974e-163	8.01977e-164	3.16918e-163	3.12681e-164	-1.06592e-163	-1.84832e-163	-1.43158e-162	4.1308e-164	-4.56839e-163	8.07968e-163	-2.87059e-163	4.85635e-164	-7.18636e-164	-2.18412e-163	-1.06299e-163	3.95926e-163	2.99274e-163	5.47844e-166	7.13097e-163	3.36049e-163	-3.29429e-163	7.13754e-164	1.06456e-162	-2.15178e-163	8.63593e-163	0
-1.08244e-163	-8.80667e-163	1.0456e-163	-1.42705e-162	2.60636e-163	1.47974e-163	8.01977e-164	3.16918e-163	3.12681e-164	-1.06592e-163	-1.84832e-163	-1.43158e-162	4.1308e-164	-4.56839e-163	8.07968e-163	-2.87059e-163	4.85635e-164	-7.18636e-164	-2.18412e-163	-1.06299e-163	3.95926e-163	2.99274e-163	5.47844e-166	7.13097e-163	3.36049e-163	-3.29429e-163	7.13754e-164	1.06456e-162	-2.15178e-163	8.63593e-163	0
-1.08244e-163	-8.80667e-163	1.0456e-163	-1.42705e-162	2.60636e-163	1.47974e-163	8.01977e-164	3.16918e-163	3.12681e-164	-1.06592e-163	-1.84832e-163	-1.43158e-162	4.1308e-164	-4.56839e-163	8.07968e-163	-2.87059e-163	4.85635e-164	-7.18636e-164	-2.18412e-163	-1.06299e-163	3.95926e-163	2.99274e-163	5.47844e-166	7.13097e-163	3.36049e-163	-3.29429e-163	7.13754e-164	1.06456e-162	-2.15178e-163	8.63593e-163	0
-1.08244e-163	-8.80667e-163	1.0456e-163	-1.42705e-162	2.60636e-163	1.47974e-163	8.01977e-164	3.16918e-163	3.12681e-164	-1.06592e-163	-1.84832e-163	-1.43158e-162	4.1308e-164	-4.56839e-163	8.07968e-163	-2.87059e-163	4.85635e-164	-7.18636e-164	-2.18412e-163	-1.06299e-163	3.95926e-163	2.99274e-163	5.47844e-166	7.13097e-163	3.36049e-163	-3.29429e-163	7.13754e-164	1.06456e-162	-2.15178e-163	8.63593e-163	0
-1.08244e-163	-8.80667e-163	1.0456e-163	-1.42705e-162	2.60636e-163	1.47974e-163	8.01977e-164	3.16918e-163	3.12681e-164	-1.06592e-163	-1.84832e-163	-1.43158e-162	4.1308e-164	-4.56839e-163	8.07968e-163	-2.87059e-163	4.85635e-164	-7.18636e-164	-2.18412e-163	-1.06299e-163	3.95926e-163	2.99274e-163	5.47844e-166	7.13097e-163	3.36049e-163	-3.29429e-163	7.13754e-164	1.06456e-162	-2.15178e-163	8.63593e-163	0
-1.08244e-163	-8.80667e-163	1.0456e-163	-1.42705e-162	2.60636e-163	1.47974e-163	8.01977e-164	3.16918e-163	3.12681e-164	-1.06592e-163	-1.84832e-163	-1.43158e-162	4.1308e-164	-4.56839e-163	8.07968e-163	-2.87059e-163	4.85635e-164	-7.18636e-164	-2.18412e-163	-1.06299e-163	3.95926e-163	2.99274e-163	5.47844e-166	7.13097e-163	3.36049e-163	-3.29429e-163	7.13754e-164	1.06456e-162	-2.15178e-163	8.63593e-163	0
-1.08244e-163	-8.80667e-163	1.0456e-163	-1.42705e-162	2.60636e-163	1.47974e-163	8.01977e-164	3.16918e-163	3.12681e-164	-1.06592e-163	-1.84832e-163	-1.43158e-162	4.1308e-164	-4.56839e-163	8.07968e-163	-2.87059e-163	4.85635e-164	-7.18636e-164	-2.18412e-163	-1.06299e-163	3.95926e-163	2.99274e-163	5.47844e-166	7.13097e-163	3.36049e-163	-3.29429e-163	7.13754e-164	1.06456e-162	-2.15178e-163	8.63593e-163	0
-1.08244e-163	-8.80667e-163	1.0456e-163	-1.42705e-162	2.60636e-163	1.47974e-163	8.01977e-164	3.16918e-163	3.12681e-164	-1.06592e-163	-1.84832e-163	-1.43158e-162	4.1308e-164	-4.56839e-163	8.07968e-163	-2.87059e-163	4.85635e-164	-7.18636e-164	-2.18412e-163	-1.06299e-163	3.95926e-163	2.99274e-163	5.47844e-166	7.13097e-163	3.36049e-163	-3.29429e-163	7.13754e-164	1.06456e-162	-2.15178e-163	8.63593e-163	0
-1.08244e-163	-8.80667e-163	1.0456e-163	-1.42705e-162	2.60636e-163	1.47974e-163	8.01977e-164	3.16918e-163	3.12681e-164	-1.06592e-163	-1.84832e-163	-1.43158e-162	4.1308e-164	-4.56839e-163	8.07968e-163	-2.87059e-163	4.85635e-164	-7.18636e-164	-2.18412e-163	-1.06299e-163	3.95926e-163	2.99274e-163	5.47844e-166	7.13097e-163	3.36049e-163	-3.29429e-163	7.13754e-164	1.06456e-162	-2.15178e-163	8.63593e-163	0
-1.08244e-163	-8.80667e-163	1.0456e-163	-1.42705e-162	2.60636e-163	1.47974e-163	8.01977e-164	3.16918e-163	3.12681e-164	-1.06592e-163	-1.84832e-163	-1.43158e-162	4.1308e-164	-4.56839e-163	8.07968e-163	-2.87059e-163	4.85635e-164	-7.18636e-164	-2.18412e-163	-1.06299e-163	3.95926e-163	2.99274e-163	5.47844e-166	7.13097e-163	3.36049e-163	-3.29429e-163	7.13754e-164	1.06456e-162	-2.15178e-163	8.63593e-163	0
-1.08244e-163	-8.80667e-163	1.0456e-163	-1.42705e-162	2.60636e-163	1.47974e-163	8.01977e-164	3.16918e-163	3.12681e-164	-1.06592e-163	-1.84832e-163	-1.43158e-162	4.1308e-164	-4.56839e-163	8.07968e-163	-2.87059e-163	4.85635e-164	-7.18636e-164	-2.18412e-163	-1.06299e-163	3.95926e-163	2.99274e-163	5.47844e-166	7.13097e-163	3.36049e-163	-3.29429e-163	7.13754e-164	1.06456e-162	-2.15178e-163	8.63593e-163	0
-1.08244e-163	-8.80667e-163	1.0456e-163	-1.42705e-162	2.60636e-163	1.47974e-163	8.01977e-164	3.16918e-163	3.12681e-164	-1.06592e-163	-1.84832e-163	-1.43158e-162	4.1308e-164	-4.56839e-163	8.07968e-163	-2.87059e-163	4.85635e-164	-7.18636e-164	-2.18412e-163	-1.06299e-163	3.95926e-163	2.99274e-163	5.47844e-166	7.13097e-163	3.36049e-163	-3.29429e-163	7.13754e-164	1.06456e-162	-2.15178e-163	8.63593e-163	0
-1.08244e-163	-8.80667e-163	1.0456e-163	-1.42705e-162	2.60636e-163	1.47974e-163	8.01977e-164	3.16918e-163	3.12681e-164	-1.06592e-163	-1.84832e-163	-1.43158e-162	4.1308e-164	-4.56839e-163	8.07968e-163	-2.87059e-163	4.85635e-164	-7.18636e-164	-2.18412e-163	-1.06299e-163	3.95926e-163	2.99274e-163	5.47844e-166	7.13097e-163	3.36049e-163	-3.29429e-163	7.13754e-164	1.06456e-162	-2.15178e-163	8.63593e-163	0
-1.08244e-163	-8.80667e-163	1.0456e-163	-1.42705e-162	2.60636e-163	1.47974e-163	8.01977e-164	3.16918e-163	3.12681e-164	-1.06592e-163	-1.84832e-163	-1.43158e-162	4.1308e-164	-4.56839e-163	8.07968e-163	-2.87059e-163	4.85635e-164	-7.18636e-164	-2.18412e-163	-1.06299e-163	3.95926e-163	2.99274e-163	5.47844e-166	7.13097e-163	3.36049e-163	-3.29429e-163	7.13754e-164	1.06456e-162	-2.15178e-163	8.63593e-163	0
-1.08244e-163	-8.80667e-163	1.0456e-163	-1.42705e-162	2.60636e-163	1.47974e-163	8.01977e-164	3.16918e-163	3.12681e-164	-1.06592e-163	-1.84832e-163	-1.43158e-162	4.1308e-164	-4.56839e-163	8.07968e-163	-2.87059e-163	4.85635e-164	-7.18636e-164	-2.18412e-163	-1.06299e-163	3.95926e-163	2.99274e-163	5.47844e-166	7.13097e-163	3.36049e-163	-3.29429e-163	7.13754e-164	1.06456e-162	-2.15178e-163	8.63593e-163	0
-1.08244e-163	-8.80667e-163	1.0456e-163	-1.42705e-162	2.60636e-163	1.47974e-163	8.01977e-164	3.16918e-163	3.12681e-164	-1.06592e-163	-1.84832e-163	-1.43158e-162	4.1308e-164	-4.56839e-163	8.07968e-163	-2.87059e-163	4.85635e-164	-7.18636e-164	-2.18412e-163	-1.06299e-163	3.95926e-163	2.99274e-163	5.47844e-166	7.13097e-163	3.36049e-163	-3.29429e-163	7.13754e-164	1.06456e-162	-2.15178e-163	8.63593e-163	0
-1.08244e-163	-8.80667e-163	1.0456e-163	-1.42705e-162	2.60636e-163	1.47974e-163	8.01977e-164	3.16918e-163	3.12681e-164	-1.06592e-163	-1.84832e-163	-1.43158e-162	4.1308e-164	-4.56839e-163	8.07968e-163	-2.87059e-163	4.85635e-164	-7.18636e-164	-2.18412e-163	-1.06299e-163	3.95926e-163	2.99274e-163	5.47844e-166	7.13097e-163	3.36049e-163	-3.29429e-163	7.13754e-164	1.06456e-162	-2.15178e-163	8.63593e-163	0
-1.08244e-163	-8.80667e-163	1.0456e-163	-1.42705e-162	2.60636e-163	1.47974e-163	8.01977e-164	3.16918e-163	3.12681e-164	-1.06592e-163	-1.84832e-163	-1.43158e-162	4.1308e-164	-4.56839e-163	8.07968e-163	-2.87059e-163	4.85635e-164	-7.18636e-164	-2.18412e-163	-1.06299e-163	3.95926e-163	2.99274e-163	5.47844e-166	7.13097e-163	3.36049e-163	-3.29429e-163	7.13754e-164	1.06456e-162	-2.15178e-163	8.63593e-163	0
-1.08244e-163	-8.80667e-163	1.0456e-163	-1.42705e-162	2.60636e-163	1.47974e-163	8.01977e-164	3.16918e-163	3.12681e-164	-1.06592e-163	-1.84832e-163	-1.43158e-162	4.1308e-164	-4.56839e-163	8.07968e-163	-2.87059e-163	4.85635e-164	-7.18636e-164	-2.18412e-163	-1.06299e-163	3.95926e-163	2.99274e-163	5.47844e-166	7.13097e-163	3.36049e-163	-3.29429e-163	7.13754e-164	1.06456e-162	-2.15178e-163	8.63593e-163	0
-1.08244e-163	-8.80667e-163	1.0456e-163	-1.42705e-162	2.60636e-163	1.47974e-163	8.01977e-164	3.16918e-163	3.12681e-164	-1.06592e-163	-1.84832e-163	-1.43158e-162	4.1308e-164	-4.56839e-163	8.07968e-163	-2.87059e-163	4.85635e-164	-7.18636e-164	-2.18412e-163	-1.06299e-163	3.95926e-163	2.99274e-163	5.47844e-166	7.13097e-163	3.36049e-163	-3.29429e-163	7.13754e-164	1.06456e-162	-2.15178e-163	8.63593e-163	0
-1.08244e-163	-8.80667e-163	1.0456e-163	-1.42705e-162	2.60636e-163	1.47974e-163	8.01977e-164	3.16918e-163	3.12681e-164	-1.06592e-163	-1.84832e-163	-1.43158e-162	4.1308e-164	-4.56839e-163	8.07968e-163	-2.87059e-163	4.85635e-164	-7.18636e-164	-2.18412e-163	-1.06299e-163	3.95926e-163	2.99274e-163	5.47844e-166	7.13097e-163	3.36049e-163	-3.29429e-163	7.13754e-164	1.06456e-162	-2.15178e-163	8.63593e-163	0
-1.08244e-163	-8.80667e-163	1.0456e-163	-1.42705e-162	2.60636e-163	1.47974e-163	8.01977e-164	3.16918e-163	3.12681e-164	-1.06592e-163	-1.84832e-163	-1.43158e-162	4.1308e-164	-4.56839e-163	8.07968e-163	-2.87059e-163	4.85635e-164	-7.18636e-164	-2.18412e-163	-1.06299e-163	3.95926e-163	2.99274e-163	5.47844e-166	7.13097e-163	3.36049e-163	-3.29429e-163	7.13754e-164	1.06456e-162	-2.15178e-163	8.63593e-163	0
-1.08244e-163	-8.80667e-163	1.0456e-163	-1.42705e-162	2.60636e-163	1.47974e-163	8.01977e-164	3.16918e-163	3.12681e-164	-1.06592e-163	-1.84832e-163	-1.43158e-162	4.1308e-164	-4.56839e-163	8.07968e-163	-2.87059e-163	4.85635e-164	-7.18636e-164	-2.18412e-163	-1.06299e-163	3.95926e-163	2.99274e-163	5.47844e-166	7.13097e-163	3.36049e-163	-3.29429e-163	7.13754e-164	1.06456e-162	-2.15178e-163	8.63593e-163	0
-1.08244e-163	-8.80667e-163	1.0456e-163	-1.42705e-162	2.60636e-163	1.47974e-163	8.01977e-164	3.16918e-163	3.12681e-164	-1.06592e-163	-1.84832e-163	-1.43158e-162	4.1308e-164	-4.56839e-163	8.07968e-163	-2.87059e-163	4.85635e-164	-7.18636e-164	-2.18412e-163	-1.06299e-163	3.95926e-163	2.99274e-163	5.47844e-166	7.13097e-163	3.36049e-163	-3.29429e-163	7.13754e-164	1.06456e-162	-2.15178e-163	8.63593e-163	0
-1.08244e-163	-8.80667e-163	1.0456e-163	-1.42705e-162	2.60636e-163	1.47974e-163	8.01977e-164	3.16918e-163	3.12681e-164	-1.06592e-163	-1.84832e-163	-1.43158e-162	4.1308e-164	-4.56839e-163	8.07968e-163	-2.87059e-163	4.85635e-164	-7.18636e-164	-2.18412e-163	-1.06299e-163	3.95926e-163	2.99274e-163	5.47844e-166	7.13097e-163	3.36049e-163	-3.29429e-163	7.13754e-164	1.06456e-162	-2.15178e-163	8.63593e-163	0
-1.08244e-163	-8.80667e-163	1.0456e-163	-1.42705e-162	2.60636e-163	1.47974e-163	8.01977e-164	3.16918e-163	3.12681e-164	-1.06592e-163	-1.84832e-163	-1.43158e-162	4.1308e-164	-4.56839e-163	8.07968e-163	-2.87059e-163	4.85635e-164	-7.18636e-164	-2.18412e-163	-1.06299e-163	3.95926e-163	2.99274e-163	5.47844e-166	7.13097e-163	3.36049e-163	-3.29429e-163	7.13754e-164	1.06456e-162	-2.15178e-163	8.63593e-163	0
-1.08244e-163	-8.80667e-163	1.0456e-163	-1.42705e-162	2.60636e-163	1.47974e-163	8.01977e-164	3.16918e-163	3.12681e-164	-1.06592e-163	-1.84832e-163	-1.43158e-162	4.1308e-164	-4.56839e-163	8.07968e-163	-2.87059e-163	4.85635e-164	-7.18636e-164	-2.18412e-163	-1.06299e-163	3.95926e-163	2.99274e-163	5.47844e-166	7.13097e-163	3.36049e-163	-3.29429e-163	7.13754e-164	1.06456e-162	-2.15178e-163	8.63593e-163	0
-1.08244e-163	-8.80667e-163	1.0456e-163	-1.42705e-162	2.60636e-163	1.47974e-163	8.01977e-164	3.16918e-163	3.12681e-164	-1.06592e-163	-1.84832e-163	-1.43158e-162	4.1308e-164	-4.56839e-163	8.07968e-163	-2.87059e-163	4.85635e-164	-7.18636e-164	-2.18412e-163	-1.06299e-163	3.95926e-163	2.99274e-163	5.47844e-166	7.13097e-163	3.36049e-163	-3.29429e-163	7.13754e-164	1.06456e-162	-2.15178e-163	8.63593e-163	0
-1.08244e-163	-8.80667e-163	1.0456e-163	-1.42705e-162	2.60636e-163	1.47974e-163	8.01977e-164	3.16918e-163	3.12681e-164	-1.06592e-163	-1.84832e-163	-1.43158e-162	4.1308e-164	-4.56839e-163	8.07968e-163	-2.87059e-163	4.85635e-164	-7.18636e-164	-2.18412e-163	-1.06299e-163	3.95926e-163	2.99274e-163	5.47844e-166	7.13097e-163	3.36049e-163	-3.29429e-163	7.13754e-164	1.06456e-162	-2.15178e-163	8.63593e-163	0
-1.08244e-163	-8.80667e-163	1.0456e-163	-1.42705e-162	2.60636e-163	1.47974e-163	8.01977e-164	3.16918e-163	3.12681e-164	-1.06592e-163	-1.84832e-163	-1.43158e-162	4.1308e-164	-4.56839e-163	8.07968e-163	-2.87059e-163	4.85635e-164	-7.18636e-164	-2.18412e-163	-1.06299e-163	3.95926e-163	2.99274e-163	5.47844e-166	7.13097e-163	3.36049e-163	-3.29429e-163	7.13754e-164	1.06456e-162	-2.15178e-163	8.63593e-163	0
-1.08244e-163	-8.80667e-163	1.0456e-163	-1.42705e-162	2.60636e-163	1.47974e-163	8.01977e-164	3.16918e-163	3.12681e-164	-1.06592e-163	-1.84832e-163	-1.43158e-162	4.1308e-164	-4.56839e-163	8.07968e-163	-2.87059e-163	4.85635e-164	-7.18636e-164	-2.18412e-163	-1.06299e-163	3.95926e-163	2.99274e-163	5.47844e-166	7.13097e-163	3.36049e-163	-3.29429e-163	7.13754e-164	1.06456e-162	-2.15178e-163	8.63593e-163	0
-1.08244e-163	-8.80667e-163	1.0456e-163	-1.42705e-162	2.60636e-163	1.47974e-163	8.01977e-164	3.16918e-163	3.12681e-164	-1.06592e-163	-1.84832e-163	-1.43158e-162	4.1308e-164	-4.56839e-163	8.07968e-163	-2.87059e-163	4.85635e-164	-7.18636e-164	-2.18412e-163	-1.06299e-163	3.95926e-163	2.99274e-163	5.47844e-166	7.13097e-163	3.36049e-163	-3.29429e-163	7.13754e-164	1.06456e-162	-2.15178e-163	8.63593e-163	0
-1.08244e-163	-8.80667e-163	1.0456e-163	-1.42705e-162	2.60636e-163	1.47974e-163	8.01977e-164	3.16918e-163	3.12681e-164	-1.06592e-163	-1.84832e-163	-1.43158e-162	4.1308e-164	-4.56839e-163	8.07968e-163	-2.87059e-163	4.85635e-164	-7.18636e-164	-2.18412e-163	-1.06299e-163	3.95926e-163	2.99274e-163	5.47844e-166	7.13097e-163	3.36049e-163	-3.29429e-163	7.13754e-164	1.06456e-162	-2.15178e-163	8.63593e-163	0
-1.08244e-163	-8.80667e-163	1.0456e-163	-1.42705e-162	2.60636e-163	1.47974e-163	8.01977e-164	3.16918e-163	3.12681e-164	-1.06592e-163	-1.84832e-163	-1.43158e-162	4.1308e-164	-4.56839e-163	8.07968e-163	-2.87059e-163	4.85635e-164	-7.18636e-164	-2.18412e-163	-1.06299e-163	3.95926e-163	2.99274e-163	5.47844e-166	7.13097e-163	3.36049e-163	-3.29429e-163	7.13754e-164	1.06456e-162	-2.15178e-163	8.63593e-163	0
-1.08244e-163	-8.80667e-163	1.0456e-163	-1.42705e-162	2.60636e-163	1.47974e-163	8.01977e-164	3.16918e-163	3.12681e-164	-1.06592e-163	-1.84832e-163	-1.43158e-162	4.1308e-164	-4.56839e-163	8.07968e-163	-2.87059e-163	4.85635e-164	-7.18636e-164	-2.18412e-163	-1.06299e-163	3.95926e-163	2.99274e-163	5.47844e-166	7.13097e-163	3.36049e-163	-3.29429e-163	7.13754e-164	1.06456e-162	-2.15178e-163	8.63593e-163	0
-1.08244e-163	-8.80667e-163	1.0456e-163	-1.42705e-162	2.60636e-163	1.47974e-163	8.01977e-164	3.16918e-163	3.12681e-164	-1.06592e-163	-1.84832e-163	-1.43158e-162	4.1308e-164	-4.56839e-163	8.07968e-163	-2.87059e-163	4.85635e-164	-7.18636e-164	-2.18412e-163	-1.06299e-163	3.95926e-163	2.99274e-163	5.47844e-166	7.13097e-163	3.36049e-163	-3.29429e-163	7.13754e-164	1.06456e-162	-2.15178e-163	8.63593e-163	0
-1.08244e-163	-8.80667e-163	1.0456e-163	-1.42705e-162	2.60636e-163	1.47974e-163	8.01977e-164	3.16918e-163	3.12681e-164	-1.06592e-163	-1.84832e-163	-1.43158e-162	4.1308e-164	-4.56839e-163	8.07968e-163	-2.87059e-163	4.85635e-164	-7.18636e-164	-2.18412e-163	-1.06299e-163	3.95926e-163	2.99274e-163	5.47844e-166	7.13097e-163	3.36049e-163	-3.29429e-163	7.13754e-164	1.06456e-162	-2.15178e-163	8.63593e-163	0
-1.08244e-163	-8.80667e-163	1.0456e-163	-1.42705e-162	2.60636e-163	1.47974e-163	8.01977e-164	3.16918e-163	3.12681e-164	-1.06592e-163	-1.84832e-163	-1.43158e-162	4.1308e-164	-4.56839e-163	8.07968e-163	-2.87059e-163	4.85635e-164	-7.18636e-164	-2.18412e-163	-1.06299e-163	3.95926e-163	2.99274e-163	5.47844e-166	7.13097e-163	3.36049e-163	-3.29429e-163	7.13754e-164	1.06456e-162	-2.15178e-163	8.63593e-163	0
-1.08244e-163	-8.80667e-163	1.0456e-163	-1.42705e-162	2.60636e-163	1.47974e-163	8.01977e-164	3.16918e-163	3.12681e-164	-1.06592e-163	-1.84832e-163	-1.43158e-162	4.1308e-164	-4.56839e-163	8.07968e-163	-2.87059e-163	4.85635e-164	-7.18636e-164	-2.18412e-163	-1.06299e-163	3.95926e-163	2.99274e-163	5.47844e-166	7.13097e-163	3.36049e-163	-3.29429e-163	7.13754e-164	1.06456e-162	-2.15178e-163	8.63593e-163	0
-1.08244e-163	-8.80667e-163	1.0456e-163	-1.42705e-162	2.60636e-163	1.47974e-163	8.01977e-164	3.16918e-163	3.12681e-164	-1.06592e-163	-1.84832e-163	-1.43158e-162	4.1308e-164	-4.56839e-163	8.07968e-163	-2.87059e-163	4.85635e-164	-7.18636e-164	-2.18412e-163	-1.06299e-163	3.95926e-163	2.99274e-163	5.47844e-166	7.13097e-163	3.36049e-163	-3.29429e-163	7.13754e-164	1.06456e-162	-2.15178e-163	8.63593e-163	0
-1.08244e-163	-8.80667e-163	1.0456e-163	-1.42705e-162	2.60636e-163	1.47974e-163	8.01977e-164	3.16918e-163	3.12681e-164	-1.06592e-163	-1.84832e-163	-1.43158e-162	4.1308e-164	-4.56839e-163	8.07968e-163	-2.87059e-163	4.85635e-164	-7.18636e-164	-2.18412e-163	-1.06299e-163	3.95926e-163	2.99274e-163	5.47844e-166	7.13097e-163	3.36049e-163	-3.29429e-163	7.13754e-164	1.06456e-162	-2.15178e-163	8.63593e-163	0
-1.08244e-163	-8.80667e-163	1.0456e-163	-1.42705e-162	2.60636e-163	1.47974e-163	8.01977e-164	3.16918e-163	3.12681e-164	-1.06592e-163	-1.84832e-163	-1.43158e-162	4.1308e-164	-4.56839e-163	8.07968e-163	-2.87059e-163	4.85635e-164	-7.18636e-164	-2.18412e-163	-1.06299e-163	3.95926e-163	2.99274e-163	5.47844e-166	7.13097e-163	3.36049e-163	-3.29429e-163	7.13754e-164	1.06456e-162	-2.15178e-163	8.63593e-163	0
-1.08244e-163	-8.80667e-163	1.0456e-163	-1.42705e-162	2.60636e-163	1.47974e-163	8.01977e-164	3.16918e-163	3.12681e-164	-1.06592e-163	-1.84832e-163	-1.43158e-162	4.1308e-164	-4.56839e-163	8.07968e-163	-2.87059e-163	4.85635e-164	-7.18636e-164	-2.18412e-163	-1.06299e-163	3.95926e-163	2.99274e-163	5.47844e-166	7.13097e-163	3.36049e-163	-3.29429e-163	7.13754e-164	1.06456e-162	-2.15178e-163	8.63593e-163	0
-1.08244e-163	-8.80667e-163	1.0456e-163	-1.42705e-162	2.60636e-163	1.47974e-163	8.01977e-164	3.16918e-163	3.12681e-164	-1.06592e-163	-1.84832e-163	-1.43158e-162	4.1308e-164	-4.56839e-163	8.07968e-163	-2.87059e-163	4.85635e-164	-7.18636e-164	-2.18412e-163	-1.06299e-163	3.95926e-163	2.99274e-163	5.47844e-166	7.13097e-163	3.36049e-163	-3.29429e-163	7.13754e-164	1.06456e-162	-2.15178e-163	8.63593e-163	0
-1.08244e-163	-8.80667e-163	1.0456e-163	-1.42705e-162	2.60636e-163	1.47974e-163	8.01977e-164	3.16918e-163	3.12681e-164	-1.06592e-163	-1.84832e-163	-1.43158e-162	4.1308e-164	-4.56839e-163	8.07968e-163	-2.87059e-163	4.85635e-164	-7.18636e-164	-2.18412e-163	-1.06299e-163	3.95926e-163	2.99274e-163	5.47844e-166	7.13097e-163	3.36049e-163	-3.29429e-163	7.13754e-164	1.06456e-162	-2.15178e-163	8.63593e-163	0
-1.08244e-163	-8.80667e-163	1.0456e-163	-1.42705e-162	2.60636e-163	1.47974e-163	8.01977e-164	3.16918e-163	3.12681e-164	-1.06592e-163	-1.84832e-163	-1.43158e-162	4.1308e-164	-4.56839e-163	8.07968e-163	-2.87059e-163	4.85635e-164	-7.18636e-164	-2.18412e-163	-1.06299e-163	3.95926e-163	2.99274e-163	5.47844e-166	7.13097e-163	3.36049e-163	-3.29429e-163	7.13754e-164	1.06456e-162	-2.15178e-163	8.63593e-163	0
-1.08244e-163	-8.80667e-163	1.0456e-163	-1.42705e-162	2.60636e-163	1.47974e-163	8.01977e-164	3.16918e-163	3.12681e-164	-1.06592e-163	-1.84832e-163	-1.43158e-162	4.1308e-164	-4.56839e-163	8.07968e-163	-2.87059e-163	4.85635e-164	-7.18636e-164	-2.18412e-163	-1.06299e-163	3.95926e-163	2.99274e-163	5.47844e-166	7.13097e-163	3.36049e-163	-3.29429e-163	7.13754e-164	1.06456e-162	-2.15178e-163	8.63593e-163	0
-1.08244e-163	-8.80667e-163	1.0456e-163	-1.42705e-162	2.60636e-163	1.47974e-163	8.01977e-164	3.16918e-163	3.12681e-164	-1.06592e-163	-1.84832e-163	-1.43158e-162	4.1308e-164	-4.56839e-163	8.07968e-163	-2.87059e-163	4.85635e-164	-7.18636e-164	-2.18412e-163	-1.06299e-163	3.95926e-163	2.99274e-163	5.47844e-166	7.13097e-163	3.36049e-163	-3.29429e-163	7.13754e-164	1.06456e-162	-2.15178e-163	8.63593e-163	0
-1.08244e-163	-8.80667e-163	1.0456e-163	-1.42705e-162	2.60636e-163	1.47974e-163	8.01977e-164	3.16918e-163	3.12681e-164	-1.06592e-163	-1.84832e-163	-1.43158e-162	4.1308e-164	-4.56839e-163	8.07968e-163	-2.87059e-163	4.85635e-164	-7.18636e-164	-2.18412e-163	-1.06299e-163	3.95926e-163	2.99274e-163	5.47844e-166	7.13097e-163	3.36049e-163	-3.29429e-163	7.13754e-164	1.06456e-162	-2.15178e-163	8.63593e-163	0
-1.08244e-163	-8.80667e-163	1.0456e-163	-1.42705e-162	2.60636e-163	1.47974e-163	8.01977e-164	3.16918e-163	3.12681e-164	-1.06592e-163	-1.84832e-163	-1.43158e-162	4.1308e-164	-4.56839e-163	8.07968e-163	-2.87059e-163	4.85635e-164	-7.18636e-164	-2.18412e-163	-1.06299e-163	3.95926e-163	2.99274e-163	5.47844e-166	7.13097e-163	3.36049e-163	-3.29429e-163	7.13754e-164	1.06456e-162	-2.15178e-163	8.63593e-163	0
-1.08244e-163	-8.80667e-163	1.0456e-163	-1.42705e-162	2.60636e-163	1.47974e-163	8.01977e-164	3.16918e-163	3.12681e-164	-1.06592e-163	-1.84832e-163	-1.43158e-162	4.1308e-164	-4.56839e-163	8.07968e-163	-2.87059e-163	4.85635e-164	-7.18636e-164	-2.18412e-163	-1.06299e-163	3.95926e-163	2.99274e-163	5.47844e-166	7.13097e-163	3.36049e-163	-3.29429e-163	7.13754e-164	1.06456e-162	-2.15178e-163	8.63593e-163	0
-1.08244e-163	-8.80667e-163	1.0456e-163	-1.42705e-162	2.60636e-163	1.47974e-163	8.01977e-164	3.16918e-163	3.12681e-164	-1.06592e-163	-1.84832e-163	-1.43158e-162	4.1308e-164	-4.56839e-163	8.07968e-163	-2.87059e-163	4.85635e-164	-7.18636e-164	-2.18412e-163	-1.06299e-163	3.95926e-163	2.99274e-163	5.47844e-166	7.13097e-163	3.36049e-163	-3.29429e-163	7.13754e-164	1.06456e-162	-2.15178e-163	8.63593e-163	0
-1.08244e-163	-8.80667e-163	1.0456e-163	-1.42705e-162	2.60636e-163	1.47974e-163	8.01977e-164	3.16918e-163	3.12681e-164	-1.06592e-163	-1.84832e-163	-1.43158e-162	4.1308e-164	-4.56839e-163	8.07968e-163	-2.87059e-163	4.85635e-164	-7.18636e-164	-2.18412e-163	-1.06299e-163	3.95926e-163	2.99274e-163	5.47844e-166	7.13097e-163	3.36049e-163	-3.29429e-163	7.13754e-164	1.06456e-162	-2.15178e-163	8.63593e-163	0
-1.08244e-163	-8.80667e-163	1.0456e-163	-1.42705e-162	2.60636e-163	1.47974e-163	8.01977e-164	3.16918e-163	3.12681e-164	-1.06592e-163	-1.84832e-163	-1.43158e-162	4.1308e-164	-4.56839e-163	8.07968e-163	-2.87059e-163	4.85635e-164	-7.18636e-164	-2.18412e-163	-1.06299e-163	3.95926e-163	2.99274e-163	5.47844e-166	7.13097e-163	3.36049e-163	-3.29429e-163	7.13754e-164	1.06456e-162	-2.15178e-163	8.63593e-163	0
-1.08244e-163	-8.80667e-163	1.0456e-163	-1.42705e-162	2.60636e-163	1.47974e-163	8.01977e-164	3.16918e-163	3.12681e-164	-1.06592e-163	-1.84832e-163	-1.43158e-162	4.1308e-164	-4.56839e-163	8.07968e-163	-2.87059e-163	4.85635e-164	-7.18636e-164	-2.18412e-163	-1.06299e-163	3.95926e-163	2.99274e-163	5.47844e-166	7.13097e-163	3.36049e-163	-3.29429e-163	7.13754e-164	1.06456e-162	-2.15178e-163	8.63593e-163	0
-1.08244e-163	-8.80667e-163	1.0456e-163	-1.42705e-162	2.60636e-163	1.47974e-163	8.01977e-164	3.16918e-163	3.12681e-164	-1.06592e-163	-1.84832e-163	-1.43158e-162	4.1308e-164	-4.56839e-163	8.07968e-163	-2.87059e-163	4.85635e-164	-7.18636e-164	-2.18412e-163	-1.06299e-163	3.95926e-163	2.99274e-163	5.47844e-166	7.13097e-163	3.36049e-163	-3.29429e-163	7.13754e-164	1.06456e-162	-2.15178e-163	8.63593e-163	0
-1.08244e-163	-8.80667e-163	1.0456e-163	-1.42705e-162	2.60636e-163	1.47974e-163	8.01977e-164	3.16918e-163	3.12681e-164	-1.06592e-163	-1.84832e-163	-1.43158e-162	4.1308e-164	-4.56839e-163	8.07968e-163	-2.87059e-163	4.85635e-164	-7.18636e-164	-2.18412e-163	-1.06299e-163	3.95926e-163	2.99274e-163	5.47844e-166	7.13097e-163	3.36049e-163	-3.29429e-163	7.13754e-164	1.06456e-162	-2.15178e-163	8.63593e-163	0
-1.08244e-163	-8.80667e-163	1.0456e-163	-1.42705e-162	2.60636e-163	1.47974e-163	8.01977e-164	3.16918e-163	3.12681e-164	-1.06592e-163	-1.84832e-163	-1.43158e-162	4.1308e-164	-4.56839e-163	8.07968e-163	-2.87059e-163	4.85635e-164	-7.18636e-164	-2.18412e-163	-1.06299e-163	3.95926e-163	2.99274e-163	5.47844e-166	7.13097e-163	3.36049e-163	-3.29429e-163	7.13754e-164	1.06456e-162	-2.15178e-163	8.63593e-163	0
-1.08244e-163	-8.80667e-163	1.0456e-163	-1.42705e-162	2.60636e-163	1.47974e-163	8.01977e-164	3.16918e-163	3.12681e-164	-1.06592e-163	-1.84832e-163	-1.43158e-162	4.1308e-164	-4.56839e-163	8.07968e-163	-2.87059e-163	4.85635e-164	-7.18636e-164	-2.18412e-163	-1.06299e-163	3.95926e-163	2.99274e-163	5.47844e-166	7.13097e-163	3.36049e-163	-3.29429e-163	7.13754e-164	1.06456e-162	-2.15178e-163	8.63593e-163	0
-1.08244e-163	-8.80667e-163	1.0456e-163	-1.42705e-162	2.60636e-163	1.47974e-163	8.01977e-164	3.16918e-163	3.12681e-164	-1.06592e-163	-1.84832e-163	-1.43158e-162	4.1308e-164	-4.56839e-163	8.07968e-163	-2.87059e-163	4.85635e-164	-7.18636e-164	-2.18412e-163	-1.06299e-163	3.95926e-163	2.99274e-163	5.47844e-166	7.13097e-163	3.36049e-163	-3.29429e-163	7.13754e-164	1.06456e-162	-2.15178e-163	8.63593e-163	0
-1.08244e-163	-8.80667e-163	1.0456e-163	-1.42705e-162	2.60636e-163	1.47974e-163	8.01977e-164	3.16918e-163	3.12681e-164	-1.06592e-163	-1.84832e-163	-1.43158e-162	4.1308e-164	-4.56839e-163	8.07968e-163	-2.87059e-163	4.85635e-164	-7.18636e-164	-2.18412e-163	-1.06299e-163	3.95926e-163	2.99274e-163	5.47844e-166	7.13097e-163	3.36049e-163	-3.29429e-163	7.13754e-164	1.06456e-162	-2.15178e-163	8.63593e-163	0
-1.08244e-163	-8.80667e-163	1.0456e-163	-1.42705e-162	2.60636e-163	1.47974e-163	8.01977e-164	3.16918e-163	3.12681e-164	-1.06592e-163	-1.84832e-163	-1.43158e-162	4.1308e-164	-4.56839e-163	8.07968e-163	-2.87059e-163	4.85635e-164	-7.18636e-164	-2.18412e-163	-1.06299e-163	3.95926e-163	2.99274e-163	5.47844e-166	7.13097e-163	3.36049e-163	-3.29429e-163	7.13754e-164	1.06456e-162	-2.15178e-163	8.63593e-163	0
-1.08244e-163	-8.80667e-163	1.0456e-163	-1.42705e-162	2.60636e-163	1.47974e-163	8.01977e-164	3.16918e-163	3.12681e-164	-1.06592e-163	-1.84832e-163	-1.43158e-162	4.1308e-164	-4.56839e-163	8.07968e-163	-2.87059e-163	4.85635e-164	-7.18636e-164	-2.18412e-163	-1.06299e-163	3.95926e-163	2.99274e-163	5.47844e-166	7.13097e-163	3.36049e-163	-3.29429e-163	7.13754e-164	1.06456e-162	-2.15178e-163	8.63593e-163	0
-1.08244e-163	-8.80667e-163	1.0456e-163	-1.42705e-162	2.60636e-163	1.47974e-163	8.01977e-164	3.16918e-163	3.12681e-164	-1.06592e-163	-1.84832e-163	-1.43158e-162	4.1308e-164	-4.56839e-163	8.07968e-163	-2.87059e-163	4.85635e-164	-7.18636e-164	-2.18412e-163	-1.06299e-163	3.95926e-163	2.99274e-163	5.47844e-166	7.13097e-163	3.36049e-163	-3.29429e-163	7.13754e-164	1.06456e-162	-2.15178e-163	8.63593e-163	0
-1.08244e-163	-8.80667e-163	1.0456e-163	-1.42705e-162	2.60636e-163	1.47974e-163	8.01977e-164	3.16918e-163	3.12681e-164	-1.06592e-163	-1.84832e-163	-1.43158e-162	4.1308e-164	-4.56839e-163	8.07968e-163	-2.87059e-163	4.85635e-164	-7.18636e-164	-2.18412e-163	-1.06299e-163	3.95926e-163	2.99274e-163	5.47844e-166	7.13097e-163	3.36049e-163	-3.29429e-163	7.13754e-164	1.06456e-162	-2.15178e-163	8.63593e-163	0
-1.08244e-163	-8.80667e-163	1.0456e-163	-1.42705e-162	2.60636e-163	1.47974e-163	8.01977e-164	3.16918e-163	3.12681e-164	-1.06592e-163	-1.84832e-163	-1.43158e-162	4.1308e-164	-4.56839e-163	8.07968e-163	-2.87059e-163	4.85635e-164	-7.18636e-164	-2.18412e-163	-1.06299e-163	3.95926e-163	2.99274e-163	5.47844e-166	7.13097e-163	3.36049e-163	-3.29429e-163	7.13754e-164	1.06456e-162	-2.15178e-163	8.63593e-163	0
-1.08244e-163	-8.80667e-163	1.0456e-163	-1.42705e-162	2.60636e-163	1.47974e-163	8.01977e-164	3.16918e-163	3.12681e-164	-1.06592e-163	-1.84832e-163	-1.43158e-162	4.1308e-164	-4.56839e-163	8.07968e-163	-2.87059e-163	4.85635e-164	-7.18636e-164	-2.18412e-163	-1.06299e-163	3.95926e-163	2.99274e-163	5.47844e-166	7.13097e-163	3.36049e-163	-3.29429e-163	7.13754e-164	1.06456e-162	-2.15178e-163	8.63593e-163	0
-1.08244e-163	-8.80667e-163	1.0456e-163	-1.42705e-162	2.60636e-163	1.47974e-163	8.01977e-164	3.16918e-163	3.12681e-164	-1.06592e-163	-1.84832e-163	-1.43158e-162	4.1308e-164	-4.56839e-163	8.07968e-163	-2.87059e-163	4.85635e-164	-7.18636e-164	-2.18412e-163	-1.06299e-163	3.95926e-163	2.99274e-163	5.47844e-166	7.13097e-163	3.36049e-163	-3.29429e-163	7.13754e-164	1.06456e-162	-2.15178e-163	8.63593e-163	0
-1.08244e-163	-8.80667e-163	1.0456e-163	-1.42705e-162	2.60636e-163	1.47974e-163	8.01977e-164	3.16918e-163	3.12681e-164	-1.06592e-163	-1.84832e-163	-1.43158e-162	4.1308e-164	-4.56839e-163	8.07968e-163	-2.87059e-163	4.85635e-164	-7.18636e-164	-2.18412e-163	-1.06299e-163	3.95926e-163	2.99274e-163	5.47844e-166	7.13097e-163	3.36049e-163	-3.29429e-163	7.13754e-164	1.06456e-162	-2.15178e-163	8.63593e-163	0
-1.08244e-163	-8.80667e-163	1.0456e-163	-1.42705e-162	2.60636e-163	1.47974e-163	8.01977e-164	3.16918e-163	3.12681e-164	-1.06592e-163	-1.84832e-163	-1.43158e-162	4.1308e-164	-4.56839e-163	8.07968e-163	-2.87059e-163	4.85635e-164	-7.18636e-164	-2.18412e-163	-1.06299e-163	3.95926e-163	2.99274e-163	5.47844e-166	7.13097e-163	3.36049e-163	-3.29429e-163	7.13754e-164	1.06456e-162	-2.15178e-163	8.63593e-163	0
-1.08244e-163	-8.80667e-163	1.0456e-163	-1.42705e-162	2.60636e-163	1.47974e-163	8.01977e-164	3.16918e-163	3.12681e-164	-1.06592e-163	-1.84832e-163	-1.43158e-162	4.1308e-164	-4.56839e-163	8.07968e-163	-2.87059e-163	4.85635e-164	-7.18636e-164	-2.18412e-163	-1.06299e-163	3.95926e-163	2.99274e-163	5.47844e-166	7.13097e-163	3.36049e-163	-3.29429e-163	7.13754e-164	1.06456e-162	-2.15178e-163	8.63593e-163	0
-1.08244e-163	-8.80667e-163	1.0456e-163	-1.42705e-162	2.60636e-163	1.47974e-163	8.01977e-164	3.16918e-163	3.12681e-164	-1.06592e-163	-1.84832e-163	-1.43158e-162	4.1308e-164	-4.56839e-163	8.07968e-163	-2.87059e-163	4.85635e-164	-7.18636e-164	-2.18412e-163	-1.06299e-163	3.95926e-163	2.99274e-163	5.47844e-166	7.13097e-163	3.36049e-163	-3.29429e-163	7.13754e-164	1.06456e-162	-2.15178e-163	8.63593e-163	0
-1.08244e-163	-8.80667e-163	1.0456e-163	-1.42705e-162	2.60636e-163	1.47974e-163	8.01977e-164	3.16918e-163	3.12681e-164	-1.06592e-163	-1.84832e-163	-1.43158e-162	4.1308e-164	-4.56839e-163	8.07968e-163	-2.87059e-163	4.85635e-164	-7.18636e-164	-2.18412e-163	-1.06299e-163	3.95926e-163	2.99274e-163	5.47844e-166	7.13097e-163	3.36049e-163	-3.29429e-163	7.13754e-164	1.06456e-162	-2.15178e-163	8.63593e-163	0
-1.08244e-163	-8.80667e-163	1.0456e-163	-1.42705e-162	2.60636e-163	1.47974e-163	8.01977e-164	3.16918e-163	3.12681e-164	-1.06592e-163	-1.84832e-163	-1.43158e-162	4.1308e-164	-4.56839e-163	8.07968e-163	-2.87059e-163	4.85635e-164	-7.18636e-164	-2.18412e-163	-1.06299e-163	3.95926e-163	2.99274e-163	5.47844e-166	7.13097e-163	3.36049e-163	-3.29429e-163	7.13754e-164	1.06456e-162	-2.15178e-163	8.63593e-163	0
-1.08244e-163	-8.80667e-163	1.0456e-163	-1.42705e-162	2.60636e-163	1.47974e-163	8.01977e-164	3.16918e-163	3.12681e-164	-1.06592e-163	-1.84832e-163	-1.43158e-162	4.1308e-164	-4.56839e-163	8.07968e-163	-2.87059e-163	4.85635e-164	-7.18636e-164	-2.18412e-163	-1.06299e-163	3.95926e-163	2.99274e-163	5.47844e-166	7.13097e-163	3.36049e-163	-3.29429e-163	7.13754e-164	1.06456e-162	-2.15178e-163	8.63593e-163	0
-1.08244e-163	-8.80667e-163	1.0456e-163	-1.42705e-162	2.60636e-163	1.47974e-163	8.01977e-164	3.16918e-163	3.12681e-164	-1.06592e-163	-1.84832e-163	-1.43158e-162	4.1308e-164	-4.56839e-163	8.07968e-163	-2.87059e-163	4.85635e-164	-7.18636e-164	-2.18412e-163	-1.06299e-163	3.95926e-163	2.99274e-163	5.47844e-166	7.13097e-163	3.36049e-163	-3.29429e-163	7.13754e-164	1.06456e-162	-2.15178e-163	8.63593e-163	0
-1.08244e-163	-8.80667e-163	1.0456e-163	-1.42705e-162	2.60636e-163	1.47974e-163	8.01977e-164	3.16918e-163	3.12681e-164	-1.06592e-163	-1.84832e-163	-1.43158e-162	4.1308e-164	-4.56839e-163	8.07968e-163	-2.87059e-163	4.85635e-164	-7.18636e-164	-2.18412e-163	-1.06299e-163	3.95926e-163	2.99274e-163	5.47844e-166	7.13097e-163	3.36049e-163	-3.29429e-163	7.13754e-164	1.06456e-162	-2.15178e-163	8.63593e-163	0
-1.08244e-163	-8.80667e-163	1.0456e-163	-1.42705e-162	2.60636e-163	1.47974e-163	8.01977e-164	3.16918e-163	3.12681e-164	-1.06592e-163	-1.84832e-163	-1.43158e-162	4.1308e-164	-4.56839e-163	8.07968e-163	-2.87059e-163	4.85635e-164	-7.18636e-164	-2.18412e-163	-1.06299e-163	3.95926e-163	2.99274e-163	5.47844e-166	7.13097e-163	3.36049e-163	-3.29429e-163	7.13754e-164	1.06456e-162	-2.15178e-163	8.63593e-163	0
-1.08244e-163	-8.80667e-163	1.0456e-163	-1.42705e-162	2.60636e-163	1.47974e-163	8.01977e-164	3.16918e-163	3.12681e-164	-1.06592e-163	-1.84832e-163	-1.43158e-162	4.1308e-164	-4.56839e-163	8.07968e-163	-2.87059e-163	4.85635e-164	-7.18636e-164	-2.18412e-163	-1.06299e-163	3.95926e-163	2.99274e-163	5.47844e-166	7.13097e-163	3.36049e-163	-3.29429e-163	7.13754e-164	1.06456e-162	-2.15178e-163	8.63593e-163	0
-1.08244e-163	-8.80667e-163	1.0456e-163	-1.42705e-162	2.60636e-163	1.47974e-163	8.01977e-164	3.16918e-163	3.12681e-164	-1.06592e-163	-1.84832e-163	-1.43158e-162	4.1308e-164	-4.56839e-163	8.07968e-163	-2.87059e-163	4.85635e-164	-7.18636e-164	-2.18412e-163	-1.06299e-163	3.95926e-163	2.99274e-163	5.47844e-166	7.13097e-163	3.36049e-163	-3.29429e-163	7.13754e-164	1.06456e-162	-2.15178e-163	8.63593e-163	0
-1.08244e-163	-8.80667e-163	1.0456e-163	-1.42705e-162	2.60636e-163	1.47974e-163	8.01977e-164	3.16918e-163	3.12681e-164	-1.06592e-163	-1.84832e-163	-1.43158e-162	4.1308e-164	-4.56839e-163	8.07968e-163	-2.87059e-163	4.85635e-164	-7.18636e-164	-2.18412e-163	-1.06299e-163	3.95926e-163	2.99274e-163	5.47844e-166	7.13097e-163	3.36049e-163	-3.29429e-163	7.13754e-164	1.06456e-162	-2.15178e-163	8.63593e-163	0
-1.08244e-163	-8.80667e-163	1.0456e-163	-1.42705e-162	2.60636e-163	1.47974e-163	8.01977e-164	3.16918e-163	3.12681e-164	-1.06592e-163	-1.84832e-163	-1.43158e-162	4.1308e-164	-4.56839e-163	8.07968e-163	-2.87059e-163	4.85635e-164	-7.18636e-164	-2.18412e-163	-1.06299e-163	3.95926e-163	2.99274e-163	5.47844e-166	7.13097e-163	3.36049e-163	-3.29429e-163	7.13754e-164	1.06456e-162	-2.15178e-163	8.63593e-163	0
-1.08244e-163	-8.80667e-163	1.0456e-163	-1.42705e-162	2.60636e-163	1.47974e-163	8.01977e-164	3.16918e-163	3.12681e-164	-1.06592e-163	-1.84832e-163	-1.43158e-162	4.1308e-164	-4.56839e-163	8.07968e-163	-2.87059e-163	4.85635e-164	-7.18636e-164	-2.18412e-163	-1.06299e-163	3.95926e-163	2.99274e-163	5.47844e-166	7.13097e-163	3.36049e-163	-3.29429e-163	7.13754e-164	1.06456e-162	-2.15178e-163	8.63593e-163	0
-1.08244e-163	-8.80667e-163	1.0456e-163	-1.42705e-162	2.60636e-163	1.47974e-163	8.01977e-164	3.16918e-163	3.12681e-164	-1.06592e-163	-1.84832e-163	-1.43158e-162	4.1308e-164	-4.56839e-163	8.07968e-163	-2.87059e-163	4.85635e-164	-7.18636e-164	-2.18412e-163	-1.06299e-163	3.95926e-163	2.99274e-163	5.47844e-166	7.13097e-163	3.36049e-163	-3.29429e-163	7.13754e-164	1.06456e-162	-2.15178e-163	8.63593e-163	0
-1.08244e-163	-8.80667e-163	1.0456e-163	-1.42705e-162	2.60636e-163	1.47974e-163	8.01977e-164	3.16918e-163	3.12681e-164	-1.06592e-163	-1.84832e-163	-1.43158e-162	4.1308e-164	-4.56839e-163	8.07968e-163	-2.87059e-163	4.85635e-164	-7.18636e-164	-2.18412e-163	-1.06299e-163	3.95926e-163	2.99274e-163	5.47844e-166	7.13097e-163	3.36049e-163	-3.29429e-163	7.13754e-164	1.06456e-162	-2.15178e-163	8.63593e-163	0
-1.08244e-163	-8.80667e-163	1.0456e-163	-1.42705e-162	2.60636e-163	1.47974e-163	8.01977e-164	3.16918e-163	3.12681e-164	-1.06592e-163	-1.84832e-163	-1.43158e-162	4.1308e-164	-4.56839e-163	8.07968e-163	-2.87059e-163	4.85635e-164	-7.18636e-164	-2.18412e-163	-1.06299e-163	3.95926e-163	2.99274e-163	5.47844e-166	7.13097e-163	3.36049e-163	-3.29429e-163	7.13754e-164	1.06456e-162	-2.15178e-163	8.63593e-163	0
-1.08244e-163	-8.80667e-163	1.0456e-163	-1.42705e-162	2.60636e-163	1.47974e-163	8.01977e-164	3.16918e-163	3.12681e-164	-1.06592e-163	-1.84832e-163	-1.43158e-162	4.1308e-164	-4.56839e-163	8.07968e-163	-2.87059e-163	4.85635e-164	-7.18636e-164	-2.18412e-163	-1.06299e-163	3.95926e-163	2.99274e-163	5.47844e-166	7.13097e-163	3.36049e-163	-3.29429e-163	7.13754e-164	1.06456e-162	-2.15178e-163	8.63593e-163	0
-1.08244e-163	-8.80667e-163	1.0456e-163	-1.42705e-162	2.60636e-163	1.47974e-163	8.01977e-164	3.16918e-163	3.12681e-164	-1.06592e-163	-1.84832e-163	-1.43158e-162	4.1308e-164	-4.56839e-163	8.07968e-163	-2.87059e-163	4.85635e-164	-7.18636e-164	-2.18412e-163	-1.06299e-163	3.95926e-163	2.99274e-163	5.47844e-166	7.13097e-163	3.36049e-163	-3.29429e-163	7.13754e-164	1.06456e-162	-2.15178e-163	8.63593e-163	0
-1.08244e-163	-8.80667e-163	1.0456e-163	-1.42705e-162	2.60636e-163	1.47974e-163	8.01977e-164	3.16918e-163	3.12681e-164	-1.06592e-163	-1.84832e-163	-1.43158e-162	4.1308e-164	-4.56839e-163	8.07968e-163	-2.87059e-163	4.85635e-164	-7.18636e-164	-2.18412e-163	-1.06299e-163	3.95926e-163	2.99274e-163	5.47844e-166	7.13097e-163	3.36049e-163	-3.29429e-163	7.13754e-164	1.06456e-162	-2.15178e-163	8.63593e-163	0
-1.08244e-163	-8.80667e-163	1.0456e-163	-1.42705e-162	2.60636e-163	1.47974e-163	8.01977e-164	3.16918e-163	3.12681e-164	-1.06592e-163	-1.84832e-163	-1.43158e-162	4.1308e-164	-4.56839e-163	8.07968e-163	-2.87059e-163	4.85635e-164	-7.18636e-164	-2.18412e-163	-1.06299e-163	3.95926e-163	2.99274e-163	5.47844e-166	7.13097e-163	3.36049e-163	-3.29429e-163	7.13754e-164	1.06456e-162	-2.15178e-163	8.63593e-163	0
-1.08244e-163	-8.80667e-163	1.0456e-163	-1.42705e-162	2.60636e-163	1.47974e-163	8.01977e-164	3.16918e-163	3.12681e-164	-1.06592e-163	-1.84832e-163	-1.43158e-162	4.1308e-164	-4.56839e-163	8.07968e-163	-2.87059e-163	4.85635e-164	-7.18636e-164	-2.18412e-163	-1.06299e-163	3.95926e-163	2.99274e-163	5.47844e-166	7.13097e-163	3.36049e-163	-3.29429e-163	7.13754e-164	1.06456e-162	-2.15178e-163	8.63593e-163	0
-1.08244e-163	-8.80667e-163	1.0456e-163	-1.42705e-162	2.60636e-163	1.47974e-163	8.01977e-164	3.16918e-163	3.12681e-164	-1.06592e-163	-1.84832e-163	-1.43158e-162	4.1308e-164	-4.56839e-163	8.07968e-163	-2.87059e-163	4.85635e-164	-7.18636e-164	-2.18412e-163	-1.06299e-163	3.95926e-163	2.99274e-163	5.47844e-166	7.13097e-163	3.36049e-163	-3.29429e-163	7.13754e-164	1.06456e-162	-2.15178e-163	8.63593e-163	0
-1.08244e-163	-8.80667e-163	1.0456e-163	-1.42705e-162	2.60636e-163	1.47974e-163	8.01977e-164	3.16918e-163	3.12681e-164	-1.06592e-163	-1.84832e-163	-1.43158e-162	4.1308e-164	-4.56839e-163	8.07968e-163	-2.87059e-163	4.85635e-164	-7.18636e-164	-2.18412e-163	-1.06299e-163	3.95926e-163	2.99274e-163	5.47844e-166	7.13097e-163	3.36049e-163	-3.29429e-163	7.13754e-164	1.06456e-162	-2.15178e-163	8.63593e-163	0
-1.08244e-163	-8.80667e-163	1.0456e-163	-1.42705e-162	2.60636e-163	1.47974e-163	8.01977e-164	3.16918e-163	3.12681e-164	-1.06592e-163	-1.84832e-163	-1.43158e-162	4.1308e-164	-4.56839e-163	8.07968e-163	-2.87059e-163	4.85635e-164	-7.18636e-164	-2.18412e-163	-1.06299e-163	3.95926e-163	2.99274e-163	5.47844e-166	7.13097e-163	3.36049e-163	-3.29429e-163	7.13754e-164	1.06456e-162	-2.15178e-163	8.63593e-163	0
-1.08244e-163	-8.80667e-163	1.0456e-163	-1.42705e-162	2.60636e-163	1.47974e-163	8.01977e-164	3.16918e-163	3.12681e-164	-1.06592e-163	-1.84832e-163	-1.43158e-162	4.1308e-164	-4.56839e-163	8.07968e-163	-2.87059e-163	4.85635e-164	-7.18636e-164	-2.18412e-163	-1.06299e-163	3.95926e-163	2.99274e-163	5.47844e-166	7.13097e-163	3.36049e-163	-3.29429e-163	7.13754e-164	1.06456e-162	-2.15178e-163	8.63593e-163	0
-1.08244e-163	-8.80667e-163	1.0456e-163	-1.42705e-162	2.60636e-163	1.47974e-163	8.01977e-164	3.16918e-163	3.12681e-164	-1.06592e-163	-1.84832e-163	-1.43158e-162	4.1308e-164	-4.56839e-163	8.07968e-163	-2.87059e-163	4.85635e-164	-7.18636e-164	-2.18412e-163	-1.06299e-163	3.95926e-163	2.99274e-163	5.47844e-166	7.13097e-163	3.36049e-163	-3.29429e-163	7.13754e-164	1.06456e-162	-2.15178e-163	8.63593e-163	0
-1.08244e-163	-8.80667e-163	1.0456e-163	-1.42705e-162	2.60636e-163	1.47974e-163	8.01977e-164	3.16918e-163	3.12681e-164	-1.06592e-163	-1.84832e-163	-1.43158e-162	4.1308e-164	-4.56839e-163	8.07968e-163	-2.87059e-163	4.85635e-164	-7.18636e-164	-2.18412e-163	-1.06299e-163	3.95926e-163	2.99274e-163	5.47844e-166	7.13097e-163	3.36049e-163	-3.29429e-163	7.13754e-164	1.06456e-162	-2.15178e-163	8.63593e-163	0
-1.08244e-163	-8.80667e-163	1.0456e-163	-1.42705e-162	2.60636e-163	1.47974e-163	8.01977e-164	3.16918e-163	3.12681e-164	-1.06592e-163	-1.84832e-163	-1.43158e-162	4.1308e-164	-4.56839e-163	8.07968e-163	-2.87059e-163	4.85635e-164	-7.18636e-164	-2.18412e-163	-1.06299e-163	3.95926e-163	2.99274e-163	5.47844e-166	7.13097e-163	3.36049e-163	-3.29429e-163	7.13754e-164	1.06456e-162	-2.15178e-163	8.63593e-163	0
-1.08244e-163	-8.80667e-163	1.0456e-163	-1.42705e-162	2.60636e-163	1.47974e-163	8.01977e-164	3.16918e-163	3.12681e-164	-1.06592e-163	-1.84832e-163	-1.43158e-162	4.1308e-164	-4.56839e-163	8.07968e-163	-2.87059e-163	4.85635e-164	-7.18636e-164	-2.18412e-163	-1.06299e-163	3.95926e-163	2.99274e-163	5.47844e-166	7.13097e-163	3.36049e-163	-3.29429e-163	7.13754e-164	1.06456e-162	-2.15178e-163	8.63593e-163	0
-1.08244e-163	-8.80667e-163	1.0456e-163	-1.42705e-162	2.60636e-163	1.47974e-163	8.01977e-164	3.16918e-163	3.12681e-164	-1.06592e-163	-1.84832e-163	-1.43158e-162	4.1308e-164	-4.56839e-163	8.07968e-163	-2.87059e-163	4.85635e-164	-7.18636e-164	-2.18412e-163	-1.06299e-163	3.95926e-163	2.99274e-163	5.47844e-166	7.13097e-163	3.36049e-163	-3.29429e-163	7.13754e-164	1.06456e-162	-2.15178e-163	8.63593e-163	0
-1.08244e-163	-8.80667e-163	1.0456e-163	-1.42705e-162	2.60636e-163	1.47974e-163	8.01977e-164	3.16918e-163	3.12681e-164	-1.06592e-163	-1.84832e-163	-1.43158e-162	4.1308e-164	-4.56839e-163	8.07968e-163	-2.87059e-163	4.85635e-164	-7.18636e-164	-2.18412e-163	-1.06299e-163	3.95926e-163	2.99274e-163	5.47844e-166	7.13097e-163	3.36049e-163	-3.29429e-163	7.13754e-164	1.06456e-162	-2.15178e-163	8.63593e-163	0
-1.08244e-163	-8.80667e-163	1.0456e-163	-1.42705e-162	2.60636e-163	1.47974e-163	8.01977e-164	3.16918e-163	3.12681e-164	-1.06592e-163	-1.84832e-163	-1.43158e-162	4.1308e-164	-4.56839e-163	8.07968e-163	-2.87059e-163	4.85635e-164	-7.18636e-164	-2.18412e-163	-1.06299e-163	3.95926e-163	2.99274e-163	5.47844e-166	7.13097e-163	3.36049e-163	-3.29429e-163	7.13754e-164	1.06456e-162	-2.15178e-163	8.63593e-163	0
-1.08244e-163	-8.80667e-163	1.0456e-163	-1.42705e-162	2.60636e-163	1.47974e-163	8.01977e-164	3.16918e-163	3.12681e-164	-1.06592e-163	-1.84832e-163	-1.43158e-162	4.1308e-164	-4.56839e-163	8.07968e-163	-2.87059e-163	4.85635e-164	-7.18636e-164	-2.18412e-163	-1.06299e-163	3.95926e-163	2.99274e-163	5.47844e-166	7.13097e-163	3.36049e-163	-3.29429e-163	7.13754e-164	1.06456e-162	-2.15178e-163	8.63593e-163	0
-1.08244e-163	-8.80667e-163	1.0456e-163	-1.42705e-162	2.60636e-163	1.47974e-163	8.01977e-164	3.16918e-163	3.12681e-164	-1.06592e-163	-1.84832e-163	-1.43158e-162	4.1308e-164	-4.56839e-163	8.07968e-163	-2.87059e-163	4.85635e-164	-7.18636e-164	-2.18412e-163	-1.06299e-163	3.95926e-163	2.99274e-163	5.47844e-166	7.13097e-163	3.36049e-163	-3.29429e-163	7.13754e-164	1.06456e-162	-2.15178e-163	8.63593e-163	0
-1.08244e-163	-8.80667e-163	1.0456e-163	-1.42705e-162	2.60636e-163	1.47974e-163	8.01977e-164	3.16918e-163	3.12681e-164	-1.06592e-163	-1.84832e-163	-1.43158e-162	4.1308e-164	-4.56839e-163	8.07968e-163	-2.87059e-163	4.85635e-164	-7.18636e-164	-2.18412e-163	-1.06299e-163	3.95926e-163	2.99274e-163	5.47844e-166	7.13097e-163	3.36049e-163	-3.29429e-163	7.13754e-164	1.06456e-162	-2.15178e-163	8.63593e-163	0
-1.08244e-163	-8.80667e-163	1.0456e-163	-1.42705e-162	2.60636e-163	1.47974e-163	8.01977e-164	3.16918e-163	3.12681e-164	-1.06592e-163	-1.84832e-163	-1.43158e-162	4.1308e-164	-4.56839e-163	8.07968e-163	-2.87059e-163	4.85635e-164	-7.18636e-164	-2.18412e-163	-1.06299e-163	3.95926e-163	2.99274e-163	5.47844e-166	7.13097e-163	3.36049e-163	-3.29429e-163	7.13754e-164	1.06456e-162	-2.15178e-163	8.63593e-163	0
-1.08244e-163	-8.80667e-163	1.0456e-163	-1.42705e-162	2.60636e-163	1.47974e-163	8.01977e-164	3.16918e-163	3.12681e-164	-1.06592e-163	-1.84832e-163	-1.43158e-162	4.1308e-164	-4.56839e-163	8.07968e-163	-2.87059e-163	4.85635e-164	-7.18636e-164	-2.18412e-163	-1.06299e-163	3.95926e-163	2.99274e-163	5.47844e-166	7.13097e-163	3.36049e-163	-3.29429e-163	7.13754e-164	1.06456e-162	-2.15178e-163	8.63593e-163	0
-1.08244e-163	-8.80667e-163	1.0456e-163	-1.42705e-162	2.60636e-163	1.47974e-163	8.01977e-164	3.16918e-163	3.12681e-164	-1.06592e-163	-1.84832e-163	-1.43158e-162	4.1308e-164	-4.56839e-163	8.07968e-163	-2.87059e-163	4.85635e-164	-7.18636e-164	-2.18412e-163	-1.06299e-163	3.95926e-163	2.99274e-163	5.47844e-166	7.13097e-163	3.36049e-163	-3.29429e-163	7.13754e-164	1.06456e-162	-2.15178e-163	8.63593e-163	0
-1.08244e-163	-8.80667e-163	1.0456e-163	-1.42705e-162	2.60636e-163	1.47974e-163	8.01977e-164	3.16918e-163	3.12681e-164	-1.06592e-163	-1.84832e-163	-1.43158e-162	4.1308e-164	-4.56839e-163	8.07968e-163	-2.87059e-163	4.85635e-164	-7.18636e-164	-2.18412e-163	-1.06299e-163	3.95926e-163	2.99274e-163	5.47844e-166	7.13097e-163	3.36049e-163	-3.29429e-163	7.13754e-164	1.06456e-162	-2.15178e-163	8.63593e-163	0
-1.08244e-163	-8.80667e-163	1.0456e-163	-1.42705e-162	2.60636e-163	1.47974e-163	8.01977e-164	3.16918e-163	3.12681e-164	-1.06592e-163	-1.84832e-163	-1.43158e-162	4.1308e-164	-4.56839e-163	8.07968e-163	-2.87059e-163	4.85635e-164	-7.18636e-164	-2.18412e-163	-1.06299e-163	3.95926e-163	2.99274e-163	5.47844e-166	7.13097e-163	3.36049e-163	-3.29429e-163	7.13754e-164	1.06456e-162	-2.15178e-163	8.63593e-163	0
-1.08244e-163	-8.80667e-163	1.0456e-163	-1.42705e-162	2.60636e-163	1.47974e-163	8.01977e-164	3.16918e-163	3.12681e-164	-1.06592e-163	-1.84832e-163	-1.43158e-162	4.1308e-164	-4.56839e-163	8.07968e-163	-2.87059e-163	4.85635e-164	-7.18636e-164	-2.18412e-163	-1.06299e-163	3.95926e-163	2.99274e-163	5.47844e-166	7.13097e-163	3.36049e-163	-3.29429e-163	7.13754e-164	1.06456e-162	-2.15178e-163	8.63593e-163	0
-1.08244e-163	-8.80667e-163	1.0456e-163	-1.42705e-162	2.60636e-163	1.47974e-163	8.01977e-164	3.16918e-163	3.12681e-164	-1.06592e-163	-1.84832e-163	-1.43158e-162	4.1308e-164	-4.56839e-163	8.07968e-163	-2.87059e-163	4.85635e-164	-7.18636e-164	-2.18412e-163	-1.06299e-163	3.95926e-163	2.99274e-163	5.47844e-166	7.13097e-163	3.36049e-163	-3.29429e-163	7.13754e-164	1.06456e-162	-2.15178e-163	8.63593e-163	0
-1.08244e-163	-8.80667e-163	1.0456e-163	-1.42705e-162	2.60636e-163	1.47974e-163	8.01977e-164	3.16918e-163	3.12681e-164	-1.06592e-163	-1.84832e-163	-1.43158e-162	4.1308e-164	-4.56839e-163	8.07968e-163	-2.87059e-163	4.85635e-164	-7.18636e-164	-2.18412e-163	-1.06299e-163	3.95926e-163	2.99274e-163	5.47844e-166	7.13097e-163	3.36049e-163	-3.29429e-163	7.13754e-164	1.06456e-162	-2.15178e-163	8.63593e-163	0
-1.08244e-163	-8.80667e-163	1.0456e-163	-1.42705e-162	2.60636e-163	1.47974e-163	8.01977e-164	3.16918e-163	3.12681e-164	-1.06592e-163	-1.84832e-163	-1.43158e-162	4.1308e-164	-4.56839e-163	8.07968e-163	-2.87059e-163	4.85635e-164	-7.18636e-164	-2.18412e-163	-1.06299e-163	3.95926e-163	2.99274e-163	5.47844e-166	7.13097e-163	3.36049e-163	-3.29429e-163	7.13754e-164	1.06456e-162	-2.15178e-163	8.63593e-163	0
-1.08244e-163	-8.80667e-163	1.0456e-163	-1.42705e-162	2.60636e-163	1.47974e-163	8.01977e-164	3.16918e-163	3.12681e-164	-1.06592e-163	-1.84832e-163	-1.43158e-162	4.1308e-164	-4.56839e-163	8.07968e-163	-2.87059e-163	4.85635e-164	-7.18636e-164	-2.18412e-163	-1.06299e-163	3.95926e-163	2.99274e-163	5.47844e-166	7.13097e-163	3.36049e-163	-3.29429e-163	7.13754e-164	1.06456e-162	-2.15178e-163	8.63593e-163	0
-1.08244e-163	-8.80667e-163	1.0456e-163	-1.42705e-162	2.60636e-163	1.47974e-163	8.01977e-164	3.16918e-163	3.12681e-164	-1.06592e-163	-1.84832e-163	-1.43158e-162	4.1308e-164	-4.56839e-163	8.07968e-163	-2.87059e-163	4.85635e-164	-7.18636e-164	-2.18412e-163	-1.06299e-163	3.95926e-163	2.99274e-163	5.47844e-166	7.13097e-163	3.36049e-163	-3.29429e-163	7.13754e-164	1.06456e-162	-2.15178e-163	8.63593e-163	0
-1.08244e-163	-8.80667e-163	1.0456e-163	-1.42705e-162	2.60636e-163	1.47974e-163	8.01977e-164	3.16918e-163	3.12681e-164	-1.06592e-163	-1.84832e-163	-1.43158e-162	4.1308e-164	-4.56839e-163	8.07968e-163	-2.87059e-163	4.85635e-164	-7.18636e-164	-2.18412e-163	-1.06299e-163	3.95926e-163	2.99274e-163	5.47844e-166	7.13097e-163	3.36049e-163	-3.29429e-163	7.13754e-164	1.06456e-162	-2.15178e-163	8.63593e-163	0
-1.08244e-163	-8.80667e-163	1.0456e-163	-1.42705e-162	2.60636e-163	1.47974e-163	8.01977e-164	3.16918e-163	3.12681e-164	-1.06592e-163	-1.84832e-163	-1.43158e-162	4.1308e-164	-4.56839e-163	8.07968e-163	-2.87059e-163	4.85635e-164	-7.18636e-164	-2.18412e-163	-1.06299e-163	3.95926e-163	2.99274e-163	5.47844e-166	7.13097e-163	3.36049e-163	-3.29429e-163	7.13754e-164	1.06456e-162	-2.15178e-163	8.63593e-163	0
-1.08244e-163	-8.80667e-163	1.0456e-163	-1.42705e-162	2.60636e-163	1.47974e-163	8.01977e-164	3.16918e-163	3.12681e-164	-1.06592e-163	-1.84832e-163	-1.43158e-162	4.1308e-164	-4.56839e-163	8.07968e-163	-2.87059e-163	4.85635e-164	-7.18636e-164	-2.18412e-163	-1.06299e-163	3.95926e-163	2.99274e-163	5.47844e-166	7.13097e-163	3.36049e-163	-3.29429e-163	7.13754e-164	1.06456e-162	-2.15178e-163	8.63593e-163	0
-1.08244e-163	-8.80667e-163	1.0456e-163	-1.42705e-162	2.60636e-163	1.47974e-163	8.01977e-164	3.16918e-163	3.12681e-164	-1.06592e-163	-1.84832e-163	-1.43158e-162	4.1308e-164	-4.56839e-163	8.07968e-163	-2.87059e-163	4.85635e-164	-7.18636e-164	-2.18412e-163	-1.06299e-163	3.95926e-163	2.99274e-163	5.47844e-166	7.13097e-163	3.36049e-163	-3.29429e-163	7.13754e-164	1.06456e-162	-2.15178e-163	8.63593e-163	0
-1.08244e-163	-8.80667e-163	1.0456e-163	-1.42705e-162	2.60636e-163	1.47974e-163	8.01977e-164	3.16918e-163	3.12681e-164	-1.06592e-163	-1.84832e-163	-1.43158e-162	4.1308e-164	-4.56839e-163	8.07968e-163	-2.87059e-163	4.85635e-164	-7.18636e-164	-2.18412e-163	-1.06299e-163	3.95926e-163	2.99274e-163	5.47844e-166	7.13097e-163	3.36049e-163	-3.29429e-163	7.13754e-164	1.06456e-162	-2.15178e-163	8.63593e-163	0
-1.08244e-163	-8.80667e-163	1.0456e-163	-1.42705e-162	2.60636e-163	1.47974e-163	8.01977e-164	3.16918e-163	3.12681e-164	-1.06592e-163	-1.84832e-163	-1.43158e-162	4.1308e-164	-4.56839e-163	8.07968e-163	-2.87059e-163	4.85635e-164	-7.18636e-164	-2.18412e-163	-1.06299e-163	3.95926e-163	2.99274e-163	5.47844e-166	7.13097e-163	3.36049e-163	-3.29429e-163	7.13754e-164	1.06456e-162	-2.15178e-163	8.63593e-163	0
-1.08244e-163	-8.80667e-163	1.0456e-163	-1.42705e-162	2.60636e-163	1.47974e-163	8.01977e-164	3.16918e-163	3.12681e-164	-1.06592e-163	-1.84832e-163	-1.43158e-162	4.1308e-164	-4.56839e-163	8.07968e-163	-2.87059e-163	4.85635e-164	-7.18636e-164	-2.18412e-163	-1.06299e-163	3.95926e-163	2.99274e-163	5.47844e-166	7.13097e-163	3.36049e-163	-3.29429e-163	7.13754e-164	1.06456e-162	-2.15178e-163	8.63593e-163	0
-1.08244e-163	-8.80667e-163	1.0456e-163	-1.42705e-162	2.60636e-163	1.47974e-163	8.01977e-164	3.16918e-163	3.12681e-164	-1.06592e-163	-1.84832e-163	-1.43158e-162	4.1308e-164	-4.56839e-163	8.07968e-163	-2.87059e-163	4.85635e-164	-7.18636e-164	-2.18412e-163	-1.06299e-163	3.95926e-163	2.99274e-163	5.47844e-166	7.13097e-163	3.36049e-163	-3.29429e-163	7.13754e-164	1.06456e-162	-2.15178e-163	8.63593e-163	0
-1.08244e-163	-8.80667e-163	1.0456e-163	-1.42705e-162	2.60636e-163	1.47974e-163	8.01977e-164	3.16918e-163	3.12681e-164	-1.06592e-163	-1.84832e-163	-1.43158e-162	4.1308e-164	-4.56839e-163	8.07968e-163	-2.87059e-163	4.85635e-164	-7.18636e-164	-2.18412e-163	-1.06299e-163	3.95926e-163	2.99274e-163	5.47844e-166	7.13097e-163	3.36049e-163	-3.29429e-163	7.13754e-164	1.06456e-162	-2.15178e-163	8.63593e-163	0
-1.08244e-163	-8.80667e-163	1.0456e-163	-1.42705e-162	2.60636e-163	1.47974e-163	8.01977e-164	3.16918e-163	3.12681e-164	-1.06592e-163	-1.84832e-163	-1.43158e-162	4.1308e-164	-4.56839e-163	8.07968e-163	-2.87059e-163	4.85635e-164	-7.18636e-164	-2.18412e-163	-1.06299e-163	3.95926e-163	2.99274e-163	5.47844e-166	7.13097e-163	3.36049e-163	-3.29429e-163	7.13754e-164	1.06456e-162	-2.15178e-163	8.63593e-163	0
-1.08244e-163	-8.80667e-163	1.0456e-163	-1.42705e-162	2.60636e-163	1.47974e-163	8.01977e-164	3.16918e-163	3.12681e-164	-1.06592e-163	-1.84832e-163	-1.43158e-162	4.1308e-164	-4.56839e-163	8.07968e-163	-2.87059e-163	4.85635e-164	-7.18636e-164	-2.18412e-163	-1.06299e-163	3.95926e-163	2.99274e-163	5.47844e-166	7.13097e-163	3.36049e-163	-3.29429e-163	7.13754e-164	1.06456e-162	-2.15178e-163	8.63593e-163	0
-1.08244e-163	-8.80667e-163	1.0456e-163	-1.42705e-162	2.60636e-163	1.47974e-163	8.01977e-164	3.16918e-163	3.12681e-164	-1.06592e-163	-1.84832e-163	-1.43158e-162	4.1308e-164	-4.56839e-163	8.07968e-163	-2.87059e-163	4.85635e-164	-7.18636e-164	-2.18412e-163	-1.06299e-163	3.95926e-163	2.99274e-163	5.47844e-166	7.13097e-163	3.36049e-163	-3.29429e-163	7.13754e-164	1.06456e-162	-2.15178e-163	8.63593e-163	0
-1.08244e-163	-8.80667e-163	1.0456e-163	-1.42705e-162	2.60636e-163	1.47974e-163	8.01977e-164	3.16918e-163	3.12681e-164	-1.06592e-163	-1.84832e-163	-1.43158e-162	4.1308e-164	-4.56839e-163	8.07968e-163	-2.87059e-163	4.85635e-164	-7.18636e-164	-2.18412e-163	-1.06299e-163	3.95926e-163	2.99274e-163	5.47844e-166	7.13097e-163	3.36049e-163	-3.29429e-163	7.13754e-164	1.06456e-162	-2.15178e-163	8.63593e-163	0
-1.08244e-163	-8.80667e-163	1.0456e-163	-1.42705e-162	2.60636e-163	1.47974e-163	8.01977e-164	3.16918e-163	3.12681e-164	-1.06592e-163	-1.84832e-163	-1.43158e-162	4.1308e-164	-4.56839e-163	8.07968e-163	-2.87059e-163	4.85635e-164	-7.18636e-164	-2.18412e-163	-1.06299e-163	3.95926e-163	2.99274e-163	5.47844e-166	7.13097e-163	3.36049e-163	-3.29429e-163	7.13754e-164	1.06456e-162	-2.15178e-163	8.63593e-163	0
-1.08244e-163	-8.80667e-163	1.0456e-163	-1.42705e-162	2.60636e-163	1.47974e-163	8.01977e-164	3.16918e-163	3.12681e-164	-1.06592e-163	-1.84832e-163	-1.43158e-162	4.1308e-164	-4.56839e-163	8.07968e-163	-2.87059e-163	4.85635e-164	-7.18636e-164	-2.18412e-163	-1.06299e-163	3.95926e-163	2.99274e-163	5.47844e-166	7.13097e-163	3.36049e-163	-3.29429e-163	7.13754e-164	1.06456e-162	-2.15178e-163	8.63593e-163	0
-1.08244e-163	-8.80667e-163	1.0456e-163	-1.42705e-162	2.60636e-163	1.47974e-163	8.01977e-164	3.16918e-163	3.12681e-164	-1.06592e-163	-1.84832e-163	-1.43158e-162	4.1308e-164	-4.56839e-163	8.07968e-163	-2.87059e-163	4.85635e-164	-7.18636e-164	-2.18412e-163	-1.06299e-163	3.95926e-163	2.99274e-163	5.47844e-166	7.13097e-163	3.36049e-163	-3.29429e-163	7.13754e-164	1.06456e-162	-2.15178e-163	8.63593e-163	0
-1.08244e-163	-8.80667e-163	1.0456e-163	-1.42705e-162	2.60636e-163	1.47974e-163	8.01977e-164	3.16918e-163	3.12681e-164	-1.06592e-163	-1.84832e-163	-1.43158e-162	4.1308e-164	-4.56839e-163	8.07968e-163	-2.87059e-163	4.85635e-164	-7.18636e-164	-2.18412e-163	-1.06299e-163	3.95926e-163	2.99274e-163	5.47844e-166	7.13097e-163	3.36049e-163	-3.29429e-163	7.13754e-164	1.06456e-162	-2.15178e-163	8.63593e-163	0
-1.08244e-163	-8.80667e-163	1.0456e-163	-1.42705e-162	2.60636e-163	1.47974e-163	8.01977e-164	3.16918e-163	3.12681e-164	-1.06592e-163	-1.84832e-163	-1.43158e-162	4.1308e-164	-4.56839e-163	8.07968e-163	-2.87059e-163	4.85635e-164	-7.18636e-164	-2.18412e-163	-1.06299e-163	3.95926e-163	2.99274e-163	5.47844e-166	7.13097e-163	3.36049e-163	-3.29429e-163	7.13754e-164	1.06456e-162	-2.15178e-163	8.63593e-163	0
-1.08244e-163	-8.80667e-163	1.0456e-163	-1.42705e-162	2.60636e-163	1.47974e-163	8.01977e-164	3.16918e-163	3.12681e-164	-1.06592e-163	-1.84832e-163	-1.43158e-162	4.1308e-164	-4.56839e-163	8.07968e-163	-2.87059e-163	4.85635e-164	-7.18636e-164	-2.18412e-163	-1.06299e-163	3.95926e-163	2.99274e-163	5.47844e-166	7.13097e-163	3.36049e-163	-3.29429e-163	7.13754e-164	1.06456e-162	-2.15178e-163	8.63593e-163	0
-1.08244e-163	-8.80667e-163	1.0456e-163	-1.42705e-162	2.60636e-163	1.47974e-163	8.01977e-164	3.16918e-163	3.12681e-164	-1.06592e-163	-1.84832e-163	-1.43158e-162	4.1308e-164	-4.56839e-163	8.07968e-163	-2.87059e-163	4.85635e-164	-7.18636e-164	-2.18412e-163	-1.06299e-163	3.95926e-163	2.99274e-163	5.47844e-166	7.13097e-163	3.36049e-163	-3.29429e-163	7.13754e-164	1.06456e-162	-2.15178e-163	8.63593e-163	0
-1.08244e-163	-8.80667e-163	1.0456e-163	-1.42705e-162	2.60636e-163	1.47974e-163	8.01977e-164	3.16918e-163	3.12681e-164	-1.06592e-163	-1.84832e-163	-1.43158e-162	4.1308e-164	-4.56839e-163	8.07968e-163	-2.87059e-163	4.85635e-164	-7.18636e-164	-2.18412e-163	-1.06299e-163	3.95926e-163	2.99274e-163	5.47844e-166	7.13097e-163	3.36049e-163	-3.29429e-163	7.13754e-164	1.06456e-162	-2.15178e-163	8.63593e-163	0
-1.08244e-163	-8.80667e-163	1.0456e-163	-1.42705e-162	2.60636e-163	1.47974e-163	8.01977e-164	3.16918e-163	3.12681e-164	-1.06592e-163	-1.84832e-163	-1.43158e-162	4.1308e-164	-4.56839e-163	8.07968e-163	-2.87059e-163	4.85635e-164	-7.18636e-164	-2.18412e-163	-1.06299e-163	3.95926e-163	2.99274e-163	5.47844e-166	7.13097e-163	3.36049e-163	-3.29429e-163	7.13754e-164	1.06456e-162	-2.15178e-163	8.63593e-163	0
-1.08244e-163	-8.80667e-163	1.0456e-163	-1.42705e-162	2.60636e-163	1.47974e-163	8.01977e-164	3.16918e-163	3.12681e-164	-1.06592e-163	-1.84832e-163	-1.43158e-162	4.1308e-164	-4.56839e-163	8.07968e-163	-2.87059e-163	4.85635e-164	-7.18636e-164	-2.18412e-163	-1.06299e-163	3.95926e-163	2.99274e-163	5.47844e-166	7.13097e-163	3.36049e-163	-3.29429e-163	7.13754e-164	1.06456e-162	-2.15178e-163	8.63593e-163	0
-1.08244e-163	-8.80667e-163	1.0456e-163	-1.42705e-162	2.60636e-163	1.47974e-163	8.01977e-164	3.16918e-163	3.12681e-164	-1.06592e-163	-1.84832e-163	-1.43158e-162	4.1308e-164	-4.56839e-163	8.07968e-163	-2.87059e-163	4.85635e-164	-7.18636e-164	-2.18412e-163	-1.06299e-163	3.95926e-163	2.99274e-163	5.47844e-166	7.13097e-163	3.36049e-163	-3.29429e-163	7.13754e-164	1.06456e-162	-2.15178e-163	8.63593e-163	0
-1.08244e-163	-8.80667e-163	1.0456e-163	-1.42705e-162	2.60636e-163	1.47974e-163	8.01977e-164	3.16918e-163	3.12681e-164	-1.06592e-163	-1.84832e-163	-1.43158e-162	4.1308e-164	-4.56839e-163	8.07968e-163	-2.87059e-163	4.85635e-164	-7.18636e-164	-2.18412e-163	-1.06299e-163	3.95926e-163	2.99274e-163	5.47844e-166	7.13097e-163	3.36049e-163	-3.29429e-163	7.13754e-164	1.06456e-162	-2.15178e-163	8.63593e-163	0
-1.08244e-163	-8.80667e-163	1.0456e-163	-1.42705e-162	2.60636e-163	1.47974e-163	8.01977e-164	3.16918e-163	3.12681e-164	-1.06592e-163	-1.84832e-163	-1.43158e-162	4.1308e-164	-4.56839e-163	8.07968e-163	-2.87059e-163	4.85635e-164	-7.18636e-164	-2.18412e-163	-1.06299e-163	3.95926e-163	2.99274e-163	5.47844e-166	7.13097e-163	3.36049e-163	-3.29429e-163	7.13754e-164	1.06456e-162	-2.15178e-163	8.63593e-163	0
-1.08244e-163	-8.80667e-163	1.0456e-163	-1.42705e-162	2.60636e-163	1.47974e-163	8.01977e-164	3.16918e-163	3.12681e-164	-1.06592e-163	-1.84832e-163	-1.43158e-162	4.1308e-164	-4.56839e-163	8.07968e-163	-2.87059e-163	4.85635e-164	-7.18636e-164	-2.18412e-163	-1.06299e-163	3.95926e-163	2.99274e-163	5.47844e-166	7.13097e-163	3.36049e-163	-3.29429e-163	7.13754e-164	1.06456e-162	-2.15178e-163	8.63593e-163	0
-1.08244e-163	-8.80667e-163	1.0456e-163	-1.42705e-162	2.60636e-163	1.47974e-163	8.01977e-164	3.16918e-163	3.12681e-164	-1.06592e-163	-1.84832e-163	-1.43158e-162	4.1308e-164	-4.56839e-163	8.07968e-163	-2.87059e-163	4.85635e-164	-7.18636e-164	-2.18412e-163	-1.06299e-163	3.95926e-163	2.99274e-163	5.47844e-166	7.13097e-163	3.36049e-163	-3.29429e-163	7.13754e-164	1.06456e-162	-2.15178e-163	8.63593e-163	0
-1.08244e-163	-8.80667e-163	1.0456e-163	-1.42705e-162	2.60636e-163	1.47974e-163	8.01977e-164	3.16918e-163	3.12681e-164	-1.06592e-163	-1.84832e-163	-1.43158e-162	4.1308e-164	-4.56839e-163	8.07968e-163	-2.87059e-163	4.85635e-164	-7.18636e-164	-2.18412e-163	-1.06299e-163	3.95926e-163	2.99274e-163	5.47844e-166	7.13097e-163	3.36049e-163	-3.29429e-163	7.13754e-164	1.06456e-162	-2.15178e-163	8.63593e-163	0
-1.08244e-163	-8.80667e-163	1.0456e-163	-1.42705e-162	2.60636e-163	1.47974e-163	8.01977e-164	3.16918e-163	3.12681e-164	-1.06592e-163	-1.84832e-163	-1.43158e-162	4.1308e-164	-4.56839e-163	8.07968e-163	-2.87059e-163	4.85635e-164	-7.18636e-164	-2.18412e-163	-1.06299e-163	3.95926e-163	2.99274e-163	5.47844e-166	7.13097e-163	3.36049e-163	-3.29429e-163	7.13754e-164	1.06456e-162	-2.15178e-163	8.63593e-163	0
-1.08244e-163	-8.80667e-163	1.0456e-163	-1.42705e-162	2.60636e-163	1.47974e-163	8.01977e-164	3.16918e-163	3.12681e-164	-1.06592e-163	-1.84832e-163	-1.43158e-162	4.1308e-164	-4.56839e-163	8.07968e-163	-2.87059e-163	4.85635e-164	-7.18636e-164	-2.18412e-163	-1.06299e-163	3.95926e-163	2.99274e-163	5.47844e-166	7.13097e-163	3.36049e-163	-3.29429e-163	7.13754e-164	1.06456e-162	-2.15178e-163	8.63593e-163	0
-1.08244e-163	-8.80667e-163	1.0456e-163	-1.42705e-162	2.60636e-163	1.47974e-163	8.01977e-164	3.16918e-163	3.12681e-164	-1.06592e-163	-1.84832e-163	-1.43158e-162	4.1308e-164	-4.56839e-163	8.07968e-163	-2.87059e-163	4.85635e-164	-7.18636e-164	-2.18412e-163	-1.06299e-163	3.95926e-163	2.99274e-163	5.47844e-166	7.13097e-163	3.36049e-163	-3.29429e-163	7.13754e-164	1.06456e-162	-2.15178e-163	8.63593e-163	0
-1.08244e-163	-8.80667e-163	1.0456e-163	-1.42705e-162	2.60636e-163	1.47974e-163	8.01977e-164	3.16918e-163	3.12681e-164	-1.06592e-163	-1.84832e-163	-1.43158e-162	4.1308e-164	-4.56839e-163	8.07968e-163	-2.87059e-163	4.85635e-164	-7.18636e-164	-2.18412e-163	-1.06299e-163	3.95926e-163	2.99274e-163	5.47844e-166	7.13097e-163	3.36049e-163	-3.29429e-163	7.13754e-164	1.06456e-162	-2.15178e-163	8.63593e-163	0
-1.08244e-163	-8.80667e-163	1.0456e-163	-1.42705e-162	2.60636e-163	1.47974e-163	8.01977e-164	3.16918e-163	3.12681e-164	-1.06592e-163	-1.84832e-163	-1.43158e-162	4.1308e-164	-4.56839e-163	8.07968e-163	-2.87059e-163	4.85635e-164	-7.18636e-164	-2.18412e-163	-1.06299e-163	3.95926e-163	2.99274e-163	5.47844e-166	7.13097e-163	3.36049e-163	-3.29429e-163	7.13754e-164	1.06456e-162	-2.15178e-163	8.63593e-163	0
-1.08244e-163	-8.80667e-163	1.0456e-163	-1.42705e-162	2.60636e-163	1.47974e-163	8.01977e-164	3.16918e-163	3.12681e-164	-1.06592e-163	-1.84832e-163	-1.43158e-162	4.1308e-164	-4.56839e-163	8.07968e-163	-2.87059e-163	4.85635e-164	-7.18636e-164	-2.18412e-163	-1.06299e-163	3.95926e-163	2.99274e-163	5.47844e-166	7.13097e-163	3.36049e-163	-3.29429e-163	7.13754e-164	1.06456e-162	-2.15178e-163	8.63593e-163	0
-1.08244e-163	-8.80667e-163	1.0456e-163	-1.42705e-162	2.60636e-163	1.47974e-163	8.01977e-164	3.16918e-163	3.12681e-164	-1.06592e-163	-1.84832e-163	-1.43158e-162	4.1308e-164	-4.56839e-163	8.07968e-163	-2.87059e-163	4.85635e-164	-7.18636e-164	-2.18412e-163	-1.06299e-163	3.95926e-163	2.99274e-163	5.47844e-166	7.13097e-163	3.36049e-163	-3.29429e-163	7.13754e-164	1.06456e-162	-2.15178e-163	8.63593e-163	0
-1.08244e-163	-8.80667e-163	1.0456e-163	-1.42705e-162	2.60636e-163	1.47974e-163	8.01977e-164	3.16918e-163	3.12681e-164	-1.06592e-163	-1.84832e-163	-1.43158e-162	4.1308e-164	-4.56839e-163	8.07968e-163	-2.87059e-163	4.85635e-164	-7.18636e-164	-2.18412e-163	-1.06299e-163	3.95926e-163	2.99274e-163	5.47844e-166	7.13097e-163	3.36049e-163	-3.29429e-163	7.13754e-164	1.06456e-162	-2.15178e-163	8.63593e-163	0
-1.08244e-163	-8.80667e-163	1.0456e-163	-1.42705e-162	2.60636e-163	1.47974e-163	8.01977e-164	3.16918e-163	3.12681e-164	-1.06592e-163	-1.84832e-163	-1.43158e-162	4.1308e-164	-4.56839e-163	8.07968e-163	-2.87059e-163	4.85635e-164	-7.18636e-164	-2.18412e-163	-1.06299e-163	3.95926e-163	2.99274e-163	5.47844e-166	7.13097e-163	3.36049e-163	-3.29429e-163	7.13754e-164	1.06456e-162	-2.15178e-163	8.63593e-163	0
-1.08244e-163	-8.80667e-163	1.0456e-163	-1.42705e-162	2.60636e-163	1.47974e-163	8.01977e-164	3.16918e-163	3.12681e-164	-1.06592e-163	-1.84832e-163	-1.43158e-162	4.1308e-164	-4.56839e-163	8.07968e-163	-2.87059e-163	4.85635e-164	-7.18636e-164	-2.18412e-163	-1.06299e-163	3.95926e-163	2.99274e-163	5.47844e-166	7.13097e-163	3.36049e-163	-3.29429e-163	7.13754e-164	1.06456e-162	-2.15178e-163	8.63593e-163	0
-1.08244e-163	-8.80667e-163	1.0456e-163	-1.42705e-162	2.60636e-163	1.47974e-163	8.01977e-164	3.16918e-163	3.12681e-164	-1.06592e-163	-1.84832e-163	-1.43158e-162	4.1308e-164	-4.56839e-163	8.07968e-163	-2.87059e-163	4.85635e-164	-7.18636e-164	-2.18412e-163	-1.06299e-163	3.95926e-163	2.99274e-163	5.47844e-166	7.13097e-163	3.36049e-163	-3.29429e-163	7.13754e-164	1.06456e-162	-2.15178e-163	8.63593e-163	0
-1.08244e-163	-8.80667e-163	1.0456e-163	-1.42705e-162	2.60636e-163	1.47974e-163	8.01977e-164	3.16918e-163	3.12681e-164	-1.06592e-163	-1.84832e-163	-1.43158e-162	4.1308e-164	-4.56839e-163	8.07968e-163	-2.87059e-163	4.85635e-164	-7.18636e-164	-2.18412e-163	-1.06299e-163	3.95926e-163	2.99274e-163	5.47844e-166	7.13097e-163	3.36049e-163	-3.29429e-163	7.13754e-164	1.06456e-162	-2.15178e-163	8.63593e-163	0
-1.08244e-163	-8.80667e-163	1.0456e-163	-1.42705e-162	2.60636e-163	1.47974e-163	8.01977e-164	3.16918e-163	3.12681e-164	-1.06592e-163	-1.84832e-163	-1.43158e-162	4.1308e-164	-4.56839e-163	8.07968e-163	-2.87059e-163	4.85635e-164	-7.18636e-164	-2.18412e-163	-1.06299e-163	3.95926e-163	2.99274e-163	5.47844e-166	7.13097e-163	3.36049e-163	-3.29429e-163	7.13754e-164	1.06456e-162	-2.15178e-163	8.63593e-163	0
-1.08244e-163	-8.80667e-163	1.0456e-163	-1.42705e-162	2.60636e-163	1.47974e-163	8.01977e-164	3.16918e-163	3.12681e-164	-1.06592e-163	-1.84832e-163	-1.43158e-162	4.1308e-164	-4.56839e-163	8.07968e-163	-2.87059e-163	4.85635e-164	-7.18636e-164	-2.18412e-163	-1.06299e-163	3.95926e-163	2.99274e-163	5.47844e-166	7.13097e-163	3.36049e-163	-3.29429e-163	7.13754e-164	1.06456e-162	-2.15178e-163	8.63593e-163	0
-1.08244e-163	-8.80667e-163	1.0456e-163	-1.42705e-162	2.60636e-163	1.47974e-163	8.01977e-164	3.16918e-163	3.12681e-164	-1.06592e-163	-1.84832e-163	-1.43158e-162	4.1308e-164	-4.56839e-163	8.07968e-163	-2.87059e-163	4.85635e-164	-7.18636e-164	-2.18412e-163	-1.06299e-163	3.95926e-163	2.99274e-163	5.47844e-166	7.13097e-163	3.36049e-163	-3.29429e-163	7.13754e-164	1.06456e-162	-2.15178e-163	8.63593e-163	0
-1.08244e-163	-8.80667e-163	1.0456e-163	-1.42705e-162	2.60636e-163	1.47974e-163	8.01977e-164	3.16918e-163	3.12681e-164	-1.06592e-163	-1.84832e-163	-1.43158e-162	4.1308e-164	-4.56839e-163	8.07968e-163	-2.87059e-163	4.85635e-164	-7.18636e-164	-2.18412e-163	-1.06299e-163	3.95926e-163	2.99274e-163	5.47844e-166	7.13097e-163	3.36049e-163	-3.29429e-163	7.13754e-164	1.06456e-162	-2.15178e-163	8.63593e-163	0
-1.08244e-163	-8.80667e-163	1.0456e-163	-1.42705e-162	2.60636e-163	1.47974e-163	8.01977e-164	3.16918e-163	3.12681e-164	-1.06592e-163	-1.84832e-163	-1.43158e-162	4.1308e-164	-4.56839e-163	8.07968e-163	-2.87059e-163	4.85635e-164	-7.18636e-164	-2.18412e-163	-1.06299e-163	3.95926e-163	2.99274e-163	5.47844e-166	7.13097e-163	3.36049e-163	-3.29429e-163	7.13754e-164	1.06456e-162	-2.15178e-163	8.63593e-163	0
-1.08244e-163	-8.80667e-163	1.0456e-163	-1.42705e-162	2.60636e-163	1.47974e-163	8.01977e-164	3.16918e-163	3.12681e-164	-1.06592e-163	-1.84832e-163	-1.43158e-162	4.1308e-164	-4.56839e-163	8.07968e-163	-2.87059e-163	4.85635e-164	-7.18636e-164	-2.18412e-163	-1.06299e-163	3.95926e-163	2.99274e-163	5.47844e-166	7.13097e-163	3.36049e-163	-3.29429e-163	7.13754e-164	1.06456e-162	-2.15178e-163	8.63593e-163	0
-1.08244e-163	-8.80667e-163	1.0456e-163	-1.42705e-162	2.60636e-163	1.47974e-163	8.01977e-164	3.16918e-163	3.12681e-164	-1.06592e-163	-1.84832e-163	-1.43158e-162	4.1308e-164	-4.56839e-163	8.07968e-163	-2.87059e-163	4.85635e-164	-7.18636e-164	-2.18412e-163	-1.06299e-163	3.95926e-163	2.99274e-163	5.47844e-166	7.13097e-163	3.36049e-163	-3.29429e-163	7.13754e-164	1.06456e-162	-2.15178e-163	8.63593e-163	0
-1.08244e-163	-8.80667e-163	1.0456e-163	-1.42705e-162	2.60636e-163	1.47974e-163	8.01977e-164	3.16918e-163	3.12681e-164	-1.06592e-163	-1.84832e-163	-1.43158e-162	4.1308e-164	-4.56839e-163	8.07968e-163	-2.87059e-163	4.85635e-164	-7.18636e-164	-2.18412e-163	-1.06299e-163	3.95926e-163	2.99274e-163	5.47844e-166	7.13097e-163	3.36049e-163	-3.29429e-163	7.13754e-164	1.06456e-162	-2.15178e-163	8.63593e-163	0
-1.08244e-163	-8.80667e-163	1.0456e-163	-1.42705e-162	2.60636e-163	1.47974e-163	8.01977e-164	3.16918e-163	3.12681e-164	-1.06592e-163	-1.84832e-163	-1.43158e-162	4.1308e-164	-4.56839e-163	8.07968e-163	-2.87059e-163	4.85635e-164	-7.18636e-164	-2.18412e-163	-1.06299e-163	3.95926e-163	2.99274e-163	5.47844e-166	7.13097e-163	3.36049e-163	-3.29429e-163	7.13754e-164	1.06456e-162	-2.15178e-163	8.63593e-163	0
-1.08244e-163	-8.80667e-163	1.0456e-163	-1.42705e-162	2.60636e-163	1.47974e-163	8.01977e-164	3.16918e-163	3.12681e-164	-1.06592e-163	-1.84832e-163	-1.43158e-162	4.1308e-164	-4.56839e-163	8.07968e-163	-2.87059e-163	4.85635e-164	-7.18636e-164	-2.18412e-163	-1.06299e-163	3.95926e-163	2.99274e-163	5.47844e-166	7.13097e-163	3.36049e-163	-3.29429e-163	7.13754e-164	1.06456e-162	-2.15178e-163	8.63593e-163	0
-1.08244e-163	-8.80667e-163	1.0456e-163	-1.42705e-162	2.60636e-163	1.47974e-163	8.01977e-164	3.16918e-163	3.12681e-164	-1.06592e-163	-1.84832e-163	-1.43158e-162	4.1308e-164	-4.56839e-163	8.07968e-163	-2.87059e-163	4.85635e-164	-7.18636e-164	-2.18412e-163	-1.06299e-163	3.95926e-163	2.99274e-163	5.47844e-166	7.13097e-163	3.36049e-163	-3.29429e-163	7.13754e-164	1.06456e-162	-2.15178e-163	8.63593e-163	0
-1.08244e-163	-8.80667e-163	1.0456e-163	-1.42705e-162	2.60636e-163	1.47974e-163	8.01977e-164	3.16918e-163	3.12681e-164	-1.06592e-163	-1.84832e-163	-1.43158e-162	4.1308e-164	-4.56839e-163	8.07968e-163	-2.87059e-163	4.85635e-164	-7.18636e-164	-2.18412e-163	-1.06299e-163	3.95926e-163	2.99274e-163	5.47844e-166	7.13097e-163	3.36049e-163	-3.29429e-163	7.13754e-164	1.06456e-162	-2.15178e-163	8.63593e-163	0
-1.08244e-163	-8.80667e-163	1.0456e-163	-1.42705e-162	2.60636e-163	1.47974e-163	8.01977e-164	3.16918e-163	3.12681e-164	-1.06592e-163	-1.84832e-163	-1.43158e-162	4.1308e-164	-4.56839e-163	8.07968e-163	-2.87059e-163	4.85635e-164	-7.18636e-164	-2.18412e-163	-1.06299e-163	3.95926e-163	2.99274e-163	5.47844e-166	7.13097e-163	3.36049e-163	-3.29429e-163	7.13754e-164	1.06456e-162	-2.15178e-163	8.63593e-163	0
-1.08244e-163	-8.80667e-163	1.0456e-163	-1.42705e-162	2.60636e-163	1.47974e-163	8.01977e-164	3.16918e-163	3.12681e-164	-1.06592e-163	-1.84832e-163	-1.43158e-162	4.1308e-164	-4.56839e-163	8.07968e-163	-2.87059e-163	4.85635e-164	-7.18636e-164	-2.18412e-163	-1.06299e-163	3.95926e-163	2.99274e-163	5.47844e-166	7.13097e-163	3.36049e-163	-3.29429e-163	7.13754e-164	1.06456e-162	-2.15178e-163	8.63593e-163	0
-1.08244e-163	-8.80667e-163	1.0456e-163	-1.42705e-162	2.60636e-163	1.47974e-163	8.01977e-164	3.16918e-163	3.12681e-164	-1.06592e-163	-1.84832e-163	-1.43158e-162	4.1308e-164	-4.56839e-163	8.07968e-163	-2.87059e-163	4.85635e-164	-7.18636e-164	-2.18412e-163	-1.06299e-163	3.95926e-163	2.99274e-163	5.47844e-166	7.13097e-163	3.36049e-163	-3.29429e-163	7.13754e-164	1.06456e-162	-2.15178e-163	8.63593e-163	0
-1.08244e-163	-8.80667e-163	1.0456e-163	-1.42705e-162	2.60636e-163	1.47974e-163	8.01977e-164	3.16918e-163	3.12681e-164	-1.06592e-163	-1.84832e-163	-1.43158e-162	4.1308e-164	-4.56839e-163	8.07968e-163	-2.87059e-163	4.85635e-164	-7.18636e-164	-2.18412e-163	-1.06299e-163	3.95926e-163	2.99274e-163	5.47844e-166	7.13097e-163	3.36049e-163	-3.29429e-163	7.13754e-164	1.06456e-162	-2.15178e-163	8.63593e-163	0
-1.08244e-163	-8.80667e-163	1.0456e-163	-1.42705e-162	2.60636e-163	1.47974e-163	8.01977e-164	3.16918e-163	3.12681e-164	-1.06592e-163	-1.84832e-163	-1.43158e-162	4.1308e-164	-4.56839e-163	8.07968e-163	-2.87059e-163	4.85635e-164	-7.18636e-164	-2.18412e-163	-1.06299e-163	3.95926e-163	2.99274e-163	5.47844e-166	7.13097e-163	3.36049e-163	-3.29429e-163	7.13754e-164	1.06456e-162	-2.15178e-163	8.63593e-163	0
-1.08244e-163	-8.80667e-163	1.0456e-163	-1.42705e-162	2.60636e-163	1.47974e-163	8.01977e-164	3.16918e-163	3.12681e-164	-1.06592e-163	-1.84832e-163	-1.43158e-162	4.1308e-164	-4.56839e-163	8.07968e-163	-2.87059e-163	4.85635e-164	-7.18636e-164	-2.18412e-163	-1.06299e-163	3.95926e-163	2.99274e-163	5.47844e-166	7.13097e-163	3.36049e-163	-3.29429e-163	7.13754e-164	1.06456e-162	-2.15178e-163	8.63593e-163	0
-1.08244e-163	-8.80667e-163	1.0456e-163	-1.42705e-162	2.60636e-163	1.47974e-163	8.01977e-164	3.16918e-163	3.12681e-164	-1.06592e-163	-1.84832e-163	-1.43158e-162	4.1308e-164	-4.56839e-163	8.07968e-163	-2.87059e-163	4.85635e-164	-7.18636e-164	-2.18412e-163	-1.06299e-163	3.95926e-163	2.99274e-163	5.47844e-166	7.13097e-163	3.36049e-163	-3.29429e-163	7.13754e-164	1.06456e-162	-2.15178e-163	8.63593e-163	0
-1.08244e-163	-8.80667e-163	1.0456e-163	-1.42705e-162	2.60636e-163	1.47974e-163	8.01977e-164	3.16918e-163	3.12681e-164	-1.06592e-163	-1.84832e-163	-1.43158e-162	4.1308e-164	-4.56839e-163	8.07968e-163	-2.87059e-163	4.85635e-164	-7.18636e-164	-2.18412e-163	-1.06299e-163	3.95926e-163	2.99274e-163	5.47844e-166	7.13097e-163	3.36049e-163	-3.29429e-163	7.13754e-164	1.06456e-162	-2.15178e-163	8.63593e-163	0
-1.08244e-163	-8.80667e-163	1.0456e-163	-1.42705e-162	2.60636e-163	1.47974e-163	8.01977e-164	3.16918e-163	3.12681e-164	-1.06592e-163	-1.84832e-163	-1.43158e-162	4.1308e-164	-4.56839e-163	8.07968e-163	-2.87059e-163	4.85635e-164	-7.18636e-164	-2.18412e-163	-1.06299e-163	3.95926e-163	2.99274e-163	5.47844e-166	7.13097e-163	3.36049e-163	-3.29429e-163	7.13754e-164	1.06456e-162	-2.15178e-163	8.63593e-163	0
-1.08244e-163	-8.80667e-163	1.0456e-163	-1.42705e-162	2.60636e-163	1.47974e-163	8.01977e-164	3.16918e-163	3.12681e-164	-1.06592e-163	-1.84832e-163	-1.43158e-162	4.1308e-164	-4.56839e-163	8.07968e-163	-2.87059e-163	4.85635e-164	-7.18636e-164	-2.18412e-163	-1.06299e-163	3.95926e-163	2.99274e-163	5.47844e-166	7.13097e-163	3.36049e-163	-3.29429e-163	7.13754e-164	1.06456e-162	-2.15178e-163	8.63593e-163	0
-1.08244e-163	-8.80667e-163	1.0456e-163	-1.42705e-162	2.60636e-163	1.47974e-163	8.01977e-164	3.16918e-163	3.12681e-164	-1.06592e-163	-1.84832e-163	-1.43158e-162	4.1308e-164	-4.56839e-163	8.07968e-163	-2.87059e-163	4.85635e-164	-7.18636e-164	-2.18412e-163	-1.06299e-163	3.95926e-163	2.99274e-163	5.47844e-166	7.13097e-163	3.36049e-163	-3.29429e-163	7.13754e-164	1.06456e-162	-2.15178e-163	8.63593e-163	0
-1.08244e-163	-8.80667e-163	1.0456e-163	-1.42705e-162	2.60636e-163	1.47974e-163	8.01977e-164	3.16918e-163	3.12681e-164	-1.06592e-163	-1.84832e-163	-1.43158e-162	4.1308e-164	-4.56839e-163	8.07968e-163	-2.87059e-163	4.85635e-164	-7.18636e-164	-2.18412e-163	-1.06299e-163	3.95926e-163	2.99274e-163	5.47844e-166	7.13097e-163	3.36049e-163	-3.29429e-163	7.13754e-164	1.06456e-162	-2.15178e-163	8.63593e-163	0
-1.08244e-163	-8.80667e-163	1.0456e-163	-1.42705e-162	2.60636e-163	1.47974e-163	8.01977e-164	3.16918e-163	3.12681e-164	-1.06592e-163	-1.84832e-163	-1.43158e-162	4.1308e-164	-4.56839e-163	8.07968e-163	-2.87059e-163	4.85635e-164	-7.18636e-164	-2.18412e-163	-1.06299e-163	3.95926e-163	2.99274e-163	5.47844e-166	7.13097e-163	3.36049e-163	-3.29429e-163	7.13754e-164	1.06456e-162	-2.15178e-163	8.63593e-163	0
-1.08244e-163	-8.80667e-163	1.0456e-163	-1.42705e-162	2.60636e-163	1.47974e-163	8.01977e-164	3.16918e-163	3.12681e-164	-1.06592e-163	-1.84832e-163	-1.43158e-162	4.1308e-164	-4.56839e-163	8.07968e-163	-2.87059e-163	4.85635e-164	-7.18636e-164	-2.18412e-163	-1.06299e-163	3.95926e-163	2.99274e-163	5.47844e-166	7.13097e-163	3.36049e-163	-3.29429e-163	7.13754e-164	1.06456e-162	-2.15178e-163	8.63593e-163	0
-1.08244e-163	-8.80667e-163	1.0456e-163	-1.42705e-162	2.60636e-163	1.47974e-163	8.01977e-164	3.16918e-163	3.12681e-164	-1.06592e-163	-1.84832e-163	-1.43158e-162	4.1308e-164	-4.56839e-163	8.07968e-163	-2.87059e-163	4.85635e-164	-7.18636e-164	-2.18412e-163	-1.06299e-163	3.95926e-163	2.99274e-163	5.47844e-166	7.13097e-163	3.36049e-163	-3.29429e-163	7.13754e-164	1.06456e-162	-2.15178e-163	8.63593e-163	0
-1.08244e-163	-8.80667e-163	1.0456e-163	-1.42705e-162	2.60636e-163	1.47974e-163	8.01977e-164	3.16918e-163	3.12681e-164	-1.06592e-163	-1.84832e-163	-1.43158e-162	4.1308e-164	-4.56839e-163	8.07968e-163	-2.87059e-163	4.85635e-164	-7.18636e-164	-2.18412e-163	-1.06299e-163	3.95926e-163	2.99274e-163	5.47844e-166	7.13097e-163	3.36049e-163	-3.29429e-163	7.13754e-164	1.06456e-162	-2.15178e-163	8.63593e-163	0
-1.08244e-163	-8.80667e-163	1.0456e-163	-1.42705e-162	2.60636e-163	1.47974e-163	8.01977e-164	3.16918e-163	3.12681e-164	-1.06592e-163	-1.84832e-163	-1.43158e-162	4.1308e-164	-4.56839e-163	8.07968e-163	-2.87059e-163	4.85635e-164	-7.18636e-164	-2.18412e-163	-1.06299e-163	3.95926e-163	2.99274e-163	5.47844e-166	7.13097e-163	3.36049e-163	-3.29429e-163	7.13754e-164	1.06456e-162	-2.15178e-163	8.63593e-163	0
-1.08244e-163	-8.80667e-163	1.0456e-163	-1.42705e-162	2.60636e-163	1.47974e-163	8.01977e-164	3.16918e-163	3.12681e-164	-1.06592e-163	-1.84832e-163	-1.43158e-162	4.1308e-164	-4.56839e-163	8.07968e-163	-2.87059e-163	4.85635e-164	-7.18636e-164	-2.18412e-163	-1.06299e-163	3.95926e-163	2.99274e-163	5.47844e-166	7.13097e-163	3.36049e-163	-3.29429e-163	7.13754e-164	1.06456e-162	-2.15178e-163	8.63593e-163	0
-1.08244e-163	-8.80667e-163	1.0456e-163	-1.42705e-162	2.60636e-163	1.47974e-163	8.01977e-164	3.16918e-163	3.12681e-164	-1.06592e-163	-1.84832e-163	-1.43158e-162	4.1308e-164	-4.56839e-163	8.07968e-163	-2.87059e-163	4.85635e-164	-7.18636e-164	-2.18412e-163	-1.06299e-163	3.95926e-163	2.99274e-163	5.47844e-166	7.13097e-163	3.36049e-163	-3.29429e-163	7.13754e-164	1.06456e-162	-2.15178e-163	8.63593e-163	0
-1.08244e-163	-8.80667e-163	1.0456e-163	-1.42705e-162	2.60636e-163	1.47974e-163	8.01977e-164	3.16918e-163	3.12681e-164	-1.06592e-163	-1.84832e-163	-1.43158e-162	4.1308e-164	-4.56839e-163	8.07968e-163	-2.87059e-163	4.85635e-164	-7.18636e-164	-2.18412e-163	-1.06299e-163	3.95926e-163	2.99274e-163	5.47844e-166	7.13097e-163	3.36049e-163	-3.29429e-163	7.13754e-164	1.06456e-162	-2.15178e-163	8.63593e-163	0
-1.08244e-163	-8.80667e-163	1.0456e-163	-1.42705e-162	2.60636e-163	1.47974e-163	8.01977e-164	3.16918e-163	3.12681e-164	-1.06592e-163	-1.84832e-163	-1.43158e-162	4.1308e-164	-4.56839e-163	8.07968e-163	-2.87059e-163	4.85635e-164	-7.18636e-164	-2.18412e-163	-1.06299e-163	3.95926e-163	2.99274e-163	5.47844e-166	7.13097e-163	3.36049e-163	-3.29429e-163	7.13754e-164	1.06456e-162	-2.15178e-163	8.63593e-163	0
-1.08244e-163	-8.80667e-163	1.0456e-163	-1.42705e-162	2.60636e-163	1.47974e-163	8.01977e-164	3.16918e-163	3.12681e-164	-1.06592e-163	-1.84832e-163	-1.43158e-162	4.1308e-164	-4.56839e-163	8.07968e-163	-2.87059e-163	4.85635e-164	-7.18636e-164	-2.18412e-163	-1.06299e-163	3.95926e-163	2.99274e-163	5.47844e-166	7.13097e-163	3.36049e-163	-3.29429e-163	7.13754e-164	1.06456e-162	-2.15178e-163	8.63593e-163	0
-1.08244e-163	-8.80667e-163	1.0456e-163	-1.42705e-162	2.60636e-163	1.47974e-163	8.01977e-164	3.16918e-163	3.12681e-164	-1.06592e-163	-1.84832e-163	-1.43158e-162	4.1308e-164	-4.56839e-163	8.07968e-163	-2.87059e-163	4.85635e-164	-7.18636e-164	-2.18412e-163	-1.06299e-163	3.95926e-163	2.99274e-163	5.47844e-166	7.13097e-163	3.36049e-163	-3.29429e-163	7.13754e-164	1.06456e-162	-2.15178e-163	8.63593e-163	0
-1.08244e-163	-8.80667e-163	1.0456e-163	-1.42705e-162	2.60636e-163	1.47974e-163	8.01977e-164	3.16918e-163	3.12681e-164	-1.06592e-163	-1.84832e-163	-1.43158e-162	4.1308e-164	-4.56839e-163	8.07968e-163	-2.87059e-163	4.85635e-164	-7.18636e-164	-2.18412e-163	-1.06299e-163	3.95926e-163	2.99274e-163	5.47844e-166	7.13097e-163	3.36049e-163	-3.29429e-163	7.13754e-164	1.06456e-162	-2.15178e-163	8.63593e-163	0
[truncated: 2,015 more rows]
