# Supplementary material for: A modified shuffled frog leaping algorithm with inertia weight
Source: Sci Rep. 2024 Feb 20;14:4146. doi: 10.1038/s41598-024-51306-1 (PMC11224354; doi:10.1038/s41598-024-51306-1)
Supplement: Supplementary file 1 — Supplementary Information. [file 41598_2024_51306_MOESM1_ESM.zip › data/F1/MSFLA_L_24.xls]

## Sheet: Sheet1
1.50996	-0.706391	2.78658	0.717106	-2.78066	1.38343	7.0454	-5.90205	3.15243	3.35777	-2.91587	0.056035	0.796105	-0.576656	2.65168	-1.48496	1.62934	7.61161	-3.24371	1.79567	0.11238	-0.279254	-1.22468	-1.65899	-1.15169	0.674155	-3.70521	-0.663624	-0.841951	1.09961	241.645
0.297429	-0.0219487	0.151375	0.0779002	0.163153	0.0131572	-0.460149	-0.125661	-0.116996	0.0856584	-0.532279	-0.148388	-0.211645	0.119411	0.0768941	-0.214412	-0.0580199	-0.324321	-0.126183	-0.15086	0.411753	0.00383347	-0.0231096	-0.202842	0.212722	0.178307	-0.148607	0.0189156	-0.726327	0.793966	2.42544
-0.0241838	-0.0156465	0.00121632	0.0594086	-0.0429647	0.0134058	-0.0115264	-0.000501791	0.00444397	-0.0102189	-0.0191792	-0.0180784	0.00188327	0.00401611	0.0172599	0.0139088	0.00415242	-0.0250458	0.0059663	0.0244218	-0.00889296	0.0152064	0.0164615	0.0171278	-0.0149813	-0.00402744	0.00628272	0.000977583	-0.00933843	0.00556403	0.0103997
-0.00502342	0.000449545	0.00216777	-0.00204294	0.00270992	-0.000480677	0.00194925	-0.00183078	0.000893793	-0.00180093	-0.00428948	0.000700956	-0.00123707	9.76128e-05	0.000539193	-0.00263123	-0.000447361	-0.00153467	0.00215357	-0.00277389	0.000551778	0.00102227	0.0010167	-0.00093236	-0.00122953	0.00138927	-0.000313992	-0.00118807	-0.00170745	-0.00733417	0.00016052
0.000224147	0.000349348	0.000181319	-6.47886e-05	-6.31329e-05	6.55308e-05	0.000139536	0.00034348	-9.05427e-07	3.19712e-05	4.39291e-05	1.623e-05	0.000417674	3.1424e-05	0.000113513	0.000317787	-0.000102874	-6.50264e-06	4.63798e-06	0.000227234	0.000180912	-5.19885e-05	-8.3362e-05	4.48892e-05	0.00014826	0.000295019	-0.000413729	0.000403359	-3.26551e-05	0.000166575	1.226e-06
-4.50026e-06	-2.17161e-05	3.3578e-05	-4.16519e-06	4.61462e-06	-1.42441e-05	2.76343e-05	1.27185e-05	7.55244e-06	6.95853e-06	6.90011e-06	-2.0155e-05	-6.50253e-06	-1.93031e-05	1.25145e-05	-6.52266e-06	4.97415e-05	-1.69714e-06	-1.04678e-05	1.74548e-05	-1.61743e-06	-5.21876e-06	-2.77683e-06	2.38502e-07	2.75468e-05	1.13204e-05	-4.47899e-06	-6.18133e-06	2.03819e-06	-1.69624e-05	8.12571e-09
-3.69809e-06	7.24173e-07	-1.24381e-07	2.19031e-06	-1.0616e-06	1.15402e-06	2.20633e-07	-7.94609e-07	2.89873e-08	1.72494e-06	-3.23884e-06	-6.0729e-07	5.63989e-08	-1.44652e-06	4.57384e-06	6.03367e-07	-1.50505e-07	3.74939e-07	1.32106e-07	-3.54705e-06	8.22353e-07	5.42182e-07	1.7133e-06	-3.84367e-07	-1.69117e-07	-4.67597e-07	1.2765e-06	-1.41811e-06	-2.2367e-06	-8.21825e-07	8.57484e-11
9.94107e-08	7.34755e-08	4.17724e-07	2.18451e-07	-5.9054e-08	-1.27504e-07	1.56785e-08	7.06041e-08	3.75969e-08	2.13409e-07	-5.68488e-08	-1.28222e-07	5.74929e-08	-2.07724e-07	-4.90266e-09	4.75772e-08	-2.17926e-07	9.36031e-08	-2.26503e-07	-1.42534e-07	1.69644e-07	-3.84762e-08	-4.70526e-08	-1.41804e-08	-5.8997e-08	-7.67653e-08	-4.44181e-08	-1.03322e-08	4.07256e-08	-1.45988e-08	5.51714e-13
-7.04655e-09	-9.76392e-10	-1.87519e-08	-1.99817e-08	2.22286e-08	3.47411e-10	-7.06383e-10	4.63974e-08	2.42199e-09	-7.11768e-10	-1.28575e-08	-1.44488e-09	-4.97379e-09	-5.59261e-09	1.02989e-08	-8.96817e-09	-2.90078e-09	-4.92983e-10	9.81645e-09	-7.10889e-09	-2.57036e-09	2.74309e-08	-1.74877e-08	1.19755e-09	3.47271e-09	-6.42464e-09	-2.28165e-09	1.78833e-08	-9.08768e-09	-3.41538e-09	5.55972e-15
4.07698e-10	7.57362e-10	5.95629e-10	-1.85703e-10	-3.75263e-10	-4.28185e-10	1.19993e-10	6.41805e-10	-9.30894e-10	1.56627e-10	-1.26926e-09	-1.05546e-09	8.32798e-11	1.96116e-10	-2.68768e-10	-1.65886e-09	9.70926e-11	-3.21446e-10	-1.06937e-09	-8.70724e-10	3.80925e-10	-3.04775e-10	1.17e-09	3.36263e-09	-3.03038e-09	4.88808e-10	4.35242e-10	-2.21343e-10	2.03359e-09	-8.63832e-11	3.70973e-17
7.23862e-12	6.31109e-12	2.34497e-11	2.95951e-10	2.15287e-10	-2.74868e-11	-1.01998e-11	2.50563e-10	2.47154e-11	6.87863e-12	1.76722e-10	1.12835e-10	-1.52094e-10	-3.88544e-10	-5.36064e-12	1.4953e-10	2.32345e-11	-8.80661e-11	-5.10041e-11	-7.51335e-12	-5.99891e-12	-2.58625e-11	6.48879e-11	1.14876e-10	-9.77747e-11	8.7583e-11	-7.12865e-11	-1.06385e-11	-6.06868e-11	2.86525e-11	4.95321e-19
-1.26413e-12	-2.66273e-12	-1.50179e-11	7.37628e-12	9.56089e-12	-3.43023e-12	-4.52623e-12	1.8577e-12	1.05493e-12	-6.96125e-12	-3.09708e-12	-5.2998e-12	2.03778e-12	7.46162e-12	4.06213e-12	3.65865e-12	1.55279e-12	4.24657e-15	5.17439e-12	1.89227e-13	9.04882e-12	-2.1159e-12	-5.17872e-12	-8.28308e-12	5.05596e-13	-2.91672e-12	-5.81747e-12	1.04671e-11	-5.13362e-12	-1.80619e-11	1.30848e-21
-1.35296e-12	-4.42636e-13	3.83414e-13	9.57572e-13	-4.68835e-13	2.97172e-13	8.45095e-14	9.28909e-14	-2.21276e-13	-9.52541e-13	-1.05439e-12	6.666e-13	4.04237e-13	-2.51637e-12	-3.11856e-13	3.19147e-13	-4.48199e-13	1.08596e-12	-5.62516e-13	-2.92495e-14	-1.64787e-12	2.39488e-14	-1.18646e-13	-1.50305e-14	-6.06679e-13	-1.93052e-12	9.72096e-13	5.80178e-13	2.90823e-13	-8.78475e-14	2.25179e-23
-2.20672e-14	3.86043e-14	-1.25283e-14	-2.72583e-14	2.99455e-14	-3.64784e-14	6.1411e-14	-1.11199e-14	3.89126e-14	4.5269e-14	3.49628e-14	-1.83421e-14	-2.70447e-14	7.31706e-14	-6.7234e-15	2.90328e-14	-1.30558e-14	-4.54946e-15	-8.89264e-15	1.21615e-14	7.5168e-14	7.51132e-14	1.12953e-13	4.57111e-14	1.1204e-14	-3.87518e-15	1.18434e-13	1.5379e-15	7.41176e-14	1.37349e-13	8.61815e-26
4.10624e-15	7.99871e-15	-7.32669e-15	-5.4241e-16	-6.8057e-16	-8.95487e-15	9.67609e-15	1.62814e-16	1.50121e-14	3.10637e-15	-9.72875e-15	2.47694e-15	-2.5914e-15	-3.08151e-15	-1.19186e-14	3.36354e-15	-1.21583e-15	1.12134e-14	-1.65084e-15	5.56051e-16	1.7032e-14	-9.75518e-16	-2.83404e-15	5.67953e-15	-2.73788e-16	-6.20298e-15	8.14213e-16	5.67203e-16	6.78803e-15	-6.79847e-16	1.36216e-27
1.10043e-16	-8.52254e-18	1.64589e-15	2.95401e-16	5.58819e-16	4.12649e-16	-6.2363e-16	-1.74041e-16	1.30485e-15	-8.56922e-17	-3.33182e-16	4.9987e-17	1.00058e-16	5.34599e-17	-7.84005e-16	1.86156e-16	9.68556e-16	3.14473e-16	-3.74954e-16	1.36679e-16	-1.21632e-17	1.7556e-15	7.48695e-17	-2.71155e-17	5.43615e-16	-1.00622e-15	-2.66054e-16	-2.00217e-16	-3.25395e-16	-2.25834e-16	1.20565e-29
-1.9734e-17	-1.1908e-16	2.03207e-17	9.15089e-17	-3.25196e-17	-4.79505e-17	-1.79076e-17	-6.9004e-17	1.14492e-17	4.77901e-17	-3.09203e-17	3.2608e-17	-2.14704e-16	1.08414e-17	-9.28806e-18	-4.38488e-18	2.52863e-17	-1.25431e-17	1.55862e-17	1.21995e-17	-4.5235e-17	-6.19877e-18	9.84775e-17	-7.76977e-17	-5.89297e-17	-4.52011e-18	5.16917e-17	-2.01419e-17	-3.81999e-17	-5.03536e-17	1.12124e-31
-2.5068e-18	2.91405e-18	6.2394e-18	1.91127e-18	-4.29307e-19	4.75201e-18	-1.73146e-18	-1.47185e-18	1.07298e-17	6.33164e-18	4.73509e-18	-6.76735e-18	-8.8787e-19	-3.76603e-18	7.77761e-20	-2.3394e-18	6.82141e-20	6.75708e-19	4.54789e-19	-5.38878e-19	5.07347e-18	-4.67043e-18	1.50234e-18	-3.36064e-18	-9.70493e-19	4.57002e-18	-8.29496e-18	1.14005e-17	5.8146e-18	3.23176e-19	6.45756e-34
-1.48212e-19	2.14042e-19	1.44831e-18	4.07825e-19	2.37405e-19	2.54745e-19	-2.14726e-19	-4.28854e-19	1.75734e-20	-3.68446e-19	-2.06255e-19	1.14596e-19	1.43372e-18	2.39983e-19	-7.34903e-20	-1.65559e-19	8.59944e-20	3.1093e-19	5.13509e-20	2.04806e-19	-9.95074e-19	-2.50334e-19	1.2808e-19	-1.89373e-19	3.71128e-19	2.29292e-19	-7.33184e-21	-1.99029e-20	1.00369e-19	3.04865e-20	6.47619e-36
-1.06429e-20	4.51042e-20	1.24799e-21	6.51049e-21	2.17356e-20	6.39676e-21	9.30917e-21	-3.25321e-21	-5.21983e-21	2.12206e-21	1.41164e-19	-1.29461e-19	-2.34485e-20	-5.16031e-21	-1.33549e-21	1.51843e-20	4.4207e-21	-3.18704e-21	5.25137e-21	6.15661e-20	1.30635e-20	2.07966e-20	-2.10847e-21	-6.15315e-20	3.63924e-20	-1.47722e-20	-2.389e-21	-1.47057e-20	1.43148e-20	-3.92811e-21	5.05563e-38
6.68805e-21	-2.78356e-21	3.27923e-22	1.36187e-21	-5.36596e-22	7.25896e-21	-7.66481e-21	2.44554e-21	1.5703e-21	2.41089e-22	-6.8588e-22	1.05861e-20	2.73679e-22	1.67788e-21	-2.75427e-22	-2.78329e-21	-5.5806e-21	7.59324e-21	-7.34167e-21	6.89872e-21	-6.11028e-21	4.0276e-21	-9.81211e-22	-2.60697e-21	1.30102e-21	-1.47838e-21	5.79022e-21	2.93022e-23	5.10126e-21	1.81746e-21	6.16265e-40
1.04127e-21	5.13052e-22	6.03221e-22	-8.80393e-23	-1.19377e-22	-6.14402e-22	-5.6514e-22	1.86663e-22	-2.14041e-22	-7.18303e-23	-6.35509e-23	-2.12676e-23	-7.68611e-22	-3.9646e-22	1.52004e-22	-1.12426e-22	1.52732e-22	-1.61305e-22	2.93791e-23	-7.88876e-22	1.50691e-22	8.05811e-23	3.79228e-23	-2.45908e-22	-1.30051e-22	-1.40191e-24	-2.12341e-22	-1.45419e-22	9.29193e-23	2.14571e-22	4.20568e-42
-6.24668e-23	3.96663e-23	-2.85541e-23	-4.93321e-24	1.52108e-23	-1.64894e-23	3.46525e-23	-3.24601e-23	-1.33029e-23	7.48449e-24	-5.29213e-23	-1.30838e-24	6.98311e-24	-1.92701e-23	-2.76006e-23	1.17096e-23	1.55391e-23	3.55675e-23	2.51117e-23	1.25759e-23	1.13884e-23	-2.79436e-23	5.20359e-25	1.21943e-23	1.34318e-24	6.99737e-23	7.94778e-23	-2.02628e-23	-1.69095e-23	-6.08046e-24	2.87304e-44
5.39489e-25	-5.82416e-25	4.42331e-24	-6.54553e-24	2.73271e-24	1.73793e-24	-2.14069e-24	1.35036e-24	3.06821e-24	1.25972e-24	1.47686e-24	-3.02293e-24	1.27612e-24	-3.95278e-24	2.37958e-24	3.20857e-24	-3.84099e-24	6.00574e-24	4.16026e-24	-1.56864e-24	4.40511e-25	2.15833e-25	1.94059e-24	5.59452e-25	4.5662e-25	-2.80408e-24	2.9957e-25	-4.47936e-25	3.64819e-24	4.33746e-24	2.50859e-46
1.81277e-25	-4.73791e-26	9.60059e-26	1.99519e-26	1.38416e-27	2.21616e-25	1.33191e-25	-3.8894e-25	-5.13978e-25	3.93024e-25	-2.52098e-25	-1.21661e-25	-2.09126e-25	-7.62191e-26	-1.64136e-25	4.27389e-26	2.75642e-25	-1.90537e-26	6.73273e-26	-6.68331e-25	8.65011e-26	1.46554e-25	-2.52082e-25	1.96527e-25	-5.97917e-26	4.82048e-25	-1.22623e-27	-3.89084e-25	2.81697e-26	6.46267e-26	1.88913e-48
2.6438e-26	-6.8063e-27	-2.08691e-28	-8.85583e-27	4.53143e-26	-5.53957e-27	3.2236e-27	2.37222e-27	2.89869e-28	-8.57877e-27	-3.52618e-26	-6.32116e-26	-5.84457e-27	-4.52351e-27	-3.43389e-27	-3.04941e-26	6.13798e-27	2.66899e-26	1.09261e-27	-2.84452e-26	-4.1327e-27	-3.79751e-27	-1.22138e-28	3.63757e-27	7.26435e-28	-1.34445e-26	4.11929e-27	2.2202e-26	-1.22156e-26	4.15948e-26	1.34086e-50
7.24366e-28	-4.31136e-28	-1.18446e-27	-7.67815e-29	3.277e-28	2.46971e-28	-9.28653e-28	-3.46621e-28	9.52349e-28	1.19971e-28	-3.61058e-27	-2.67577e-28	1.44239e-27	9.90873e-29	-2.20509e-27	-7.89538e-29	-4.01804e-28	-3.20829e-28	1.31498e-27	-2.69658e-28	5.63325e-28	5.33618e-27	-2.59956e-28	1.8717e-27	2.75462e-27	8.98053e-28	-5.05545e-27	-5.35977e-27	2.40759e-27	-8.58653e-28	1.27901e-52
1.84878e-28	-1.3024e-28	1.6809e-28	-2.88431e-28	4.13796e-28	-3.13614e-29	-9.85068e-29	-4.75968e-29	-2.06451e-28	4.17457e-29	-8.3754e-30	-9.68418e-29	4.4468e-29	1.20004e-29	-1.83707e-29	7.99465e-29	2.08986e-28	3.15376e-28	4.19631e-29	-6.73443e-30	-5.77543e-30	1.21845e-28	8.06561e-29	-1.26486e-29	-8.94395e-29	-1.59165e-28	3.82509e-29	-8.96696e-29	-5.97182e-29	9.66175e-29	6.31658e-55
-4.94119e-30	1.61249e-29	1.34562e-29	-3.42256e-30	7.1957e-31	-1.47417e-29	1.28501e-29	3.81913e-30	7.66931e-30	3.49899e-29	-5.667e-30	-1.41866e-29	4.93945e-30	-2.41476e-30	2.02178e-31	3.57882e-30	4.36812e-29	-4.0371e-30	2.56785e-29	1.17411e-29	-2.14808e-29	1.3805e-30	-5.65188e-30	-1.07426e-29	-7.71272e-30	-1.04404e-29	2.40106e-29	2.338e-30	1.55211e-29	-5.05986e-30	6.78355e-57
-1.48841e-31	4.18367e-31	-1.03691e-30	6.76736e-31	2.136e-31	4.0365e-31	1.2741e-30	3.02255e-30	8.83994e-31	4.17883e-31	-6.19292e-32	1.1704e-30	1.38191e-30	-1.28916e-30	-1.57921e-30	-7.2681e-31	-8.62406e-31	1.26147e-31	1.62096e-30	-1.41839e-30	4.01637e-31	3.79533e-30	-2.73947e-30	-1.77e-30	-1.31205e-30	-2.71155e-31	3.01938e-31	4.13284e-30	-9.65451e-32	8.38649e-31	7.19031e-59
-7.38731e-32	9.01087e-32	-9.29253e-32	1.47992e-31	3.50015e-32	5.53239e-32	-5.59981e-32	1.8325e-31	-2.79266e-32	-8.10762e-32	2.00315e-31	-1.1393e-31	3.13859e-33	4.96834e-32	-1.75431e-31	7.60513e-34	-3.70448e-31	-5.20762e-32	1.51858e-31	-5.90827e-32	-7.10351e-33	5.06152e-32	-3.70971e-32	6.60239e-32	-7.51727e-33	2.98533e-31	2.70346e-32	1.41717e-31	9.36804e-33	2.20477e-31	5.12364e-61
-1.38335e-32	-9.8955e-33	2.37491e-32	3.83488e-33	9.48566e-33	2.0979e-33	1.57088e-32	-5.31719e-33	-1.67841e-32	-3.20613e-32	6.1963e-33	1.1771e-32	3.10177e-32	1.72861e-32	3.70721e-33	-2.57556e-33	2.6025e-32	2.94242e-33	1.36461e-32	-1.22269e-32	3.60514e-34	-1.51747e-33	-1.09384e-32	3.88419e-33	1.35345e-32	-1.82458e-32	-1.76393e-33	-9.22482e-35	-3.13998e-32	1.49637e-32	6.89321e-63
6.25908e-34	1.35342e-34	-1.0101e-33	-1.05372e-33	-3.71138e-33	1.29676e-33	-4.35168e-34	-4.77684e-34	-6.0139e-34	-6.3452e-34	-2.51873e-34	1.06322e-33	1.16922e-33	-4.87665e-34	6.41324e-34	-8.22238e-34	3.92894e-33	-1.85106e-33	4.95735e-34	-5.67861e-34	-2.89664e-34	1.03228e-33	1.02554e-33	4.55037e-34	3.42435e-34	5.09953e-35	4.87232e-35	2.07169e-33	4.2829e-34	1.51449e-33	5.17954e-65
-6.91105e-35	-6.97211e-35	-1.05713e-34	4.0817e-34	8.81014e-35	-1.6515e-36	7.20249e-35	3.35282e-35	1.8017e-34	8.90454e-35	-8.76255e-35	-2.48444e-34	-1.8899e-35	1.79446e-35	8.84042e-35	6.59104e-35	-1.82301e-34	-3.25524e-35	-5.46989e-35	1.79525e-34	-8.78093e-35	5.40905e-35	-2.19084e-35	2.83784e-35	-1.48704e-34	8.05664e-35	-3.64199e-36	-1.78922e-35	-1.20546e-34	-1.94662e-35	4.49407e-67
1.97042e-36	3.48627e-36	-7.67315e-36	1.64439e-36	-6.16281e-37	-1.02782e-35	5.98728e-36	-1.31542e-35	-2.44636e-35	4.97365e-36	9.51533e-36	8.64502e-36	3.39845e-36	5.24945e-36	-3.90626e-36	-4.50128e-36	-1.13158e-36	-5.69343e-36	-1.23837e-35	-3.2131e-36	-1.02181e-35	-5.98262e-36	7.18769e-37	1.09645e-36	2.82325e-35	1.13761e-36	-7.50125e-36	1.00681e-37	-1.92148e-36	-1.26413e-36	2.45486e-69
-3.93853e-36	-5.16696e-37	4.43918e-37	1.10777e-36	-6.31165e-37	-6.97406e-37	-4.29041e-38	-1.45212e-36	-9.07012e-38	3.32483e-37	7.18461e-38	1.68926e-37	-1.77394e-36	-9.4129e-37	-4.69673e-37	-6.36112e-37	4.93639e-38	4.41855e-37	-1.16457e-36	-9.02349e-37	-1.12015e-36	1.49032e-37	3.72517e-37	-1.22179e-37	-4.29367e-37	2.55216e-37	-1.97198e-37	2.10681e-37	7.07637e-37	6.008e-37	3.00023e-71
2.84741e-38	-4.77772e-38	-1.88024e-38	6.43545e-38	1.94614e-38	-3.50698e-38	5.2871e-38	-4.06255e-38	-1.19915e-37	-9.23598e-38	4.91987e-39	-2.45837e-38	-3.43418e-38	-5.69888e-38	-2.49444e-38	-2.85916e-38	6.16661e-39	-2.50383e-40	-2.02513e-39	-8.29255e-38	-5.15728e-38	5.87094e-40	-1.074e-38	5.50995e-39	1.70324e-37	2.67118e-38	1.3253e-37	-7.9399e-38	3.85632e-38	-1.94356e-37	1.45626e-73
8.84131e-40	3.06819e-39	3.44836e-39	2.39631e-39	5.7601e-39	4.21111e-40	1.00973e-41	-3.00755e-40	5.90769e-39	3.09562e-39	-1.11136e-39	-1.58154e-38	2.01664e-39	-1.53214e-39	-2.24759e-39	-1.01015e-39	-2.62495e-39	-8.78825e-40	-5.44903e-39	9.08456e-39	-1.56811e-38	5.0099e-39	5.52912e-40	-6.56757e-40	-5.70105e-39	-2.06906e-38	-2.82518e-39	-1.55661e-39	-4.23129e-39	1.79748e-39	1.25337e-75
-1.0042e-39	2.18274e-39	1.0086e-39	5.20834e-40	-4.86307e-40	1.11847e-40	-2.3787e-40	-1.8987e-40	7.79802e-40	-8.4259e-41	-1.36191e-40	-3.32891e-40	-1.42213e-40	-2.20635e-40	4.05356e-42	-1.268e-39	-1.28931e-39	1.62211e-39	5.9147e-41	-1.10741e-39	1.37903e-40	-1.35186e-39	2.25352e-40	-5.04512e-40	-6.86936e-40	-1.25366e-40	-5.9783e-41	6.09286e-40	-4.99577e-40	-9.68985e-41	1.86209e-77
-3.44816e-41	4.9609e-42	-4.55908e-41	-3.20389e-41	7.48061e-41	-9.35541e-42	-5.01134e-41	8.439e-41	-4.93449e-42	-2.55142e-41	7.59556e-42	8.26543e-41	-6.87309e-42	-2.80554e-41	2.72716e-41	7.15967e-41	-3.21966e-41	1.47467e-42	1.77999e-41	2.39453e-42	-5.50091e-42	-2.06673e-41	-1.52175e-41	-1.57262e-41	1.19974e-40	1.33475e-41	2.83221e-41	5.00642e-41	4.77681e-41	-1.48928e-41	5.65858e-80
-2.59064e-42	4.33116e-42	-9.45488e-43	8.45869e-43	-9.36472e-42	3.46116e-43	9.24061e-43	-1.09518e-41	7.54187e-42	-2.11797e-42	-1.26298e-41	-4.36026e-42	5.71181e-44	-6.01734e-42	-5.8676e-42	5.41325e-42	-2.03237e-42	-3.3513e-42	6.60712e-43	3.73605e-43	-7.17007e-42	2.5773e-42	2.00065e-42	-6.17118e-43	2.37271e-43	-1.37301e-41	1.74915e-43	-9.95169e-43	-1.05789e-42	-1.25373e-42	8.46185e-82
-2.8225e-44	3.74129e-44	2.77515e-43	-6.22276e-44	-1.29066e-43	-3.7637e-43	-1.06578e-43	7.29563e-44	-6.29648e-43	4.24632e-43	-3.61965e-43	-2.04605e-43	3.57313e-43	-1.51236e-42	4.09108e-43	1.0074e-43	7.4441e-43	-4.51667e-43	-2.23327e-43	-1.04618e-43	3.56409e-43	1.75016e-42	-6.90602e-44	1.03829e-42	4.48191e-43	-1.12144e-43	6.81522e-43	2.60487e-43	2.74209e-43	8.47329e-44	9.52016e-84
1.30284e-44	3.80959e-45	-1.57566e-45	2.24292e-45	7.83276e-44	2.75262e-45	1.91095e-44	-9.5877e-45	2.56569e-44	5.31334e-44	-1.07781e-43	6.03642e-44	-4.40113e-45	-7.60319e-45	1.86219e-44	-4.25446e-45	-9.49676e-45	1.49949e-45	-6.23922e-44	2.34957e-44	1.01908e-43	-2.13119e-44	-5.8686e-44	-5.32853e-44	-5.22132e-44	-6.05464e-45	-5.18219e-44	-2.56249e-44	-2.42482e-44	1.75502e-44	5.46369e-86
2.26036e-45	-8.7719e-46	-6.37157e-45	3.61055e-45	-4.32436e-45	8.14782e-45	-9.09898e-46	-8.23426e-46	3.88108e-46	-1.15871e-45	6.17913e-48	1.94601e-44	-5.2857e-45	-6.64708e-46	-1.08097e-46	-2.08779e-45	2.46612e-46	3.36776e-45	1.90065e-45	-3.15243e-45	1.13505e-44	-1.30988e-45	-5.94008e-46	-2.01428e-45	-3.271e-45	3.58924e-46	2.56268e-45	-4.28246e-45	6.25454e-46	3.18213e-46	7.55183e-88
1.2882e-46	4.0406e-46	-2.35741e-46	2.96279e-46	1.44624e-46	3.0563e-46	1.1394e-47	-1.05229e-46	-2.01802e-46	-8.0609e-47	-3.4037e-46	-2.19633e-47	-7.66932e-47	5.78575e-46	-7.24867e-46	-4.96071e-46	-3.14792e-46	-1.8652e-46	-5.47876e-46	-3.14866e-46	-5.20842e-46	-5.57897e-47	2.03161e-46	4.67587e-46	3.38939e-48	-1.38163e-46	-2.98493e-46	-6.90969e-47	-4.74668e-46	5.91956e-47	3.13373e-90
9.18329e-48	-1.75706e-47	2.11553e-47	2.3197e-48	3.39841e-48	-2.68603e-47	3.55305e-47	-1.05513e-46	1.33718e-47	1.13524e-46	-6.04205e-48	-4.78207e-48	-4.27654e-48	-1.17133e-47	1.8183e-47	-1.52835e-47	3.23676e-47	8.30308e-48	1.51675e-47	-3.09044e-47	3.48944e-47	-1.30608e-46	8.2974e-47	-6.24555e-47	-9.24893e-48	3.63426e-49	-6.39616e-47	5.55956e-47	-9.63466e-48	7.8047e-50	6.65434e-92
-6.48273e-50	-2.98862e-49	-1.54413e-49	-1.12992e-48	2.53481e-48	2.36633e-48	-3.45618e-49	2.51832e-49	-1.63321e-48	-8.80084e-50	-2.62445e-49	1.46471e-49	4.18702e-49	1.84561e-48	5.27073e-49	-8.24077e-50	9.85267e-49	4.0201e-49	-3.61366e-48	-1.13903e-48	1.01724e-48	4.93533e-48	4.29727e-48	-7.241e-49	-2.29514e-48	6.89696e-49	-1.74362e-49	-3.42297e-48	-1.02749e-48	3.99863e-48	1.1464e-94
1.27799e-49	4.30872e-51	7.9805e-51	1.58865e-49	1.07267e-49	2.96072e-50	-1.13731e-49	-4.27105e-50	-1.99797e-50	-2.13203e-50	1.84079e-50	6.87516e-50	-1.00402e-49	-5.34995e-50	-5.08991e-49	3.6812e-51	-1.63236e-50	-1.69718e-50	5.30332e-50	1.43643e-49	3.80881e-51	-2.40207e-49	5.4965e-50	-1.00932e-48	-3.1836e-49	-3.59259e-50	-1.93126e-49	3.22009e-49	-4.31815e-49	3.00377e-49	1.97052e-96
7.2994e-51	-2.67634e-50	4.08114e-50	4.83306e-50	5.62378e-51	-2.4628e-50	6.22383e-51	3.39663e-51	-3.1292e-51	7.07989e-51	-8.25719e-50	-1.15343e-50	9.76569e-51	7.81426e-51	-7.43671e-51	1.74321e-50	8.96388e-52	8.21684e-50	1.80711e-52	-3.37269e-51	6.49016e-51	4.95965e-50	1.16895e-50	-7.96288e-50	1.71187e-51	1.27703e-51	-1.56381e-50	-3.69431e-50	-8.81023e-51	-8.7578e-51	3.04975e-98
1.12063e-51	-1.4629e-51	-9.6893e-52	4.02897e-51	3.67737e-51	-3.28803e-52	6.82819e-54	-1.26509e-51	-4.59346e-51	1.30602e-51	-2.35406e-52	-4.66664e-51	2.01636e-51	4.04361e-51	4.61734e-51	1.64319e-51	4.15752e-52	1.57415e-51	2.19289e-51	9.97553e-52	-7.9029e-52	-4.14895e-51	-2.13827e-52	4.32403e-52	-4.1223e-51	-1.07055e-51	8.12527e-52	1.89834e-52	-2.12895e-51	-3.81788e-52	1.74914e-100
2.74286e-52	-5.09431e-52	5.88222e-53	7.9398e-53	-7.83925e-52	-1.22016e-52	1.84954e-52	1.18066e-52	-1.27317e-52	3.15913e-52	1.40662e-52	1.6689e-52	-2.59152e-53	4.36174e-52	-2.20539e-52	-2.67735e-54	1.33728e-52	-3.03313e-52	-8.90702e-53	1.41395e-52	1.19834e-52	6.97276e-53	1.54403e-52	-1.90268e-52	-2.03816e-52	-2.83368e-53	8.48402e-53	7.39804e-54	4.41143e-52	-8.07659e-54	1.88664e-102
2.81501e-54	1.991e-53	3.29314e-53	-2.65813e-54	9.23171e-54	-8.31967e-54	-2.74001e-53	-2.18964e-53	1.06493e-54	1.77789e-53	-5.0161e-53	9.56238e-54	-3.08834e-53	6.87837e-54	-7.05521e-54	1.62354e-53	5.34359e-55	-1.22595e-54	2.81663e-53	-6.06686e-54	5.5765e-54	-9.71333e-54	-2.95441e-53	-1.44236e-54	-3.56676e-53	-2.23373e-53	-4.85845e-55	2.29809e-53	8.40087e-54	4.41062e-54	1.13416e-104
-1.89714e-54	-1.84064e-54	-7.16534e-56	1.1886e-54	1.28292e-54	5.31316e-55	-1.18498e-54	1.07602e-54	2.22505e-55	-2.17135e-54	1.42476e-54	-1.13271e-55	5.0988e-55	1.47314e-54	2.81981e-54	-1.55808e-57	-9.23517e-55	3.56719e-54	-2.71361e-54	-3.93099e-54	-2.83805e-55	-6.21473e-54	-8.88509e-55	-2.97722e-54	4.2289e-55	-2.16514e-55	-2.72228e-55	1.74798e-54	1.48024e-55	1.30652e-54	1.19919e-106
2.90706e-56	2.2063e-55	-3.34821e-55	-1.62002e-55	8.64663e-56	-6.94822e-56	-2.97453e-55	-1.83132e-58	2.9008e-56	9.26628e-56	2.04258e-55	-6.69743e-56	2.17437e-55	-6.8562e-56	-1.41439e-55	-4.96075e-56	-9.97972e-57	-1.23177e-55	-3.21162e-57	-2.22171e-55	8.45878e-56	2.10474e-55	4.07072e-55	-1.43869e-55	3.15766e-56	2.06122e-56	-2.46791e-56	1.96673e-55	1.7918e-56	2.33219e-55	8.16661e-109
1.12768e-56	-2.59509e-57	-1.0919e-56	-2.79294e-56	2.33564e-56	-5.7304e-57	1.59553e-56	5.55969e-58	-4.50525e-57	9.3724e-58	-1.37985e-56	1.89413e-56	2.36103e-56	-4.70082e-57	-3.85515e-57	-7.8069e-58	-3.65908e-57	-6.92849e-57	-1.58381e-56	-1.70259e-56	-5.05424e-57	4.89612e-56	-5.39091e-57	-2.09851e-56	-3.9346e-58	-3.21666e-57	1.82872e-57	-3.27365e-56	3.34166e-58	1.33692e-56	7.79045e-111
7.5154e-58	4.17344e-58	1.15401e-57	-6.61159e-58	-1.93381e-58	-1.35215e-58	-1.46308e-57	-6.55149e-58	-1.31788e-57	6.86597e-58	-3.62627e-57	-1.89197e-57	6.52374e-59	1.62549e-57	1.51849e-57	-8.00598e-58	-1.82355e-58	-6.44686e-58	-3.68384e-57	-1.28556e-57	1.07361e-57	-1.21425e-58	2.02984e-57	7.65927e-58	5.44839e-58	-2.19836e-58	-1.54897e-57	2.83372e-57	7.27351e-58	1.34365e-57	6.43196e-113
8.03293e-59	1.97388e-60	-3.24012e-59	4.56896e-59	-1.02731e-58	-6.11172e-60	3.26257e-59	-1.68484e-58	-5.6236e-59	5.32401e-59	-4.12235e-59	3.01092e-58	-2.56085e-59	-5.24774e-60	5.72882e-60	1.1071e-59	-4.57899e-59	5.60448e-60	-1.42119e-59	1.27924e-59	8.9817e-59	1.90373e-58	-6.7507e-59	-2.7849e-59	-1.28293e-58	2.77085e-59	-5.00137e-59	3.53297e-59	2.53078e-58	-7.15653e-59	2.9111e-115
-3.13465e-60	-1.5818e-59	7.54322e-60	7.33095e-60	-5.77308e-60	4.6741e-60	3.29601e-60	4.04236e-60	-4.81861e-60	8.96901e-60	-3.95561e-60	2.90685e-60	-2.59911e-60	1.43389e-59	5.995e-61	-1.36286e-60	-3.97181e-60	-2.07503e-62	-9.38902e-61	3.67126e-60	-1.58627e-59	1.12809e-59	-1.34671e-59	1.61083e-60	1.73532e-59	3.00186e-59	-9.73569e-60	1.00488e-61	-9.05688e-60	-9.81719e-60	2.86382e-117
1.41401e-60	-3.26797e-61	3.04659e-61	2.02223e-62	1.18193e-60	7.07508e-62	7.02923e-61	-8.61899e-61	-3.93461e-62	-6.39977e-61	1.17765e-60	8.39806e-61	3.82832e-62	2.85716e-62	5.50989e-61	-5.52272e-61	1.67707e-62	1.79865e-60	-1.37658e-61	-2.97442e-61	-1.96715e-61	-1.22411e-60	1.02507e-60	1.64553e-60	-6.45774e-61	2.5144e-61	-9.34017e-63	-3.3999e-61	1.15657e-60	3.03698e-61	1.86168e-119
-5.01735e-63	5.96917e-62	-3.05102e-62	-1.47351e-62	7.3071e-62	1.96462e-61	-5.325e-62	-1.82021e-61	-5.19202e-63	3.42895e-62	6.65694e-62	-4.63348e-63	-4.0124e-62	2.2216e-62	1.19909e-61	-1.40702e-61	-7.07952e-62	6.09495e-63	-7.53839e-63	3.64526e-62	9.7383e-62	8.75297e-62	5.00438e-62	4.41507e-62	-4.77633e-62	-1.03344e-61	-1.79534e-62	-2.4519e-62	-4.18281e-62	-4.74798e-62	1.72497e-121
-5.33742e-65	1.62269e-64	-5.33585e-63	8.88319e-63	2.69471e-63	6.22198e-65	-8.1161e-63	-6.97586e-63	-2.64571e-63	-1.04605e-62	1.08283e-64	-2.8057e-63	1.58386e-63	-2.55666e-63	1.63495e-63	-1.04268e-62	7.59603e-63	-6.65441e-64	-1.28999e-63	1.7091e-62	6.56042e-63	5.68596e-64	4.58483e-63	1.37407e-62	-2.29685e-63	-3.67283e-62	9.14708e-63	-9.80205e-63	-2.025e-64	-9.79046e-64	2.61404e-123
6.27561e-66	-4.31351e-64	2.81686e-64	-1.6283e-64	4.1941e-64	-8.40606e-64	3.89088e-64	4.21663e-65	1.96013e-64	8.08884e-65	8.33049e-65	-5.72292e-64	5.81362e-65	-4.84729e-65	3.74631e-64	-4.42826e-64	4.40987e-65	6.04419e-64	3.17987e-64	8.49496e-64	4.26272e-64	-3.65762e-64	-1.0161e-63	-5.99163e-64	-5.88167e-64	-2.03618e-64	2.36126e-64	-2.05938e-64	3.54045e-64	1.41172e-63	7.55009e-126
-8.61754e-66	-1.93346e-65	-3.32769e-65	4.46259e-65	7.96527e-66	-6.22238e-65	-4.52425e-65	1.69379e-65	-4.28742e-65	4.45018e-65	-3.05132e-65	-5.75907e-66	-1.23423e-65	7.79342e-65	5.29266e-66	2.11553e-65	-3.28573e-65	2.61479e-65	-6.33816e-67	1.80254e-65	6.94088e-66	-2.31591e-65	2.62654e-65	-3.11038e-65	3.45206e-66	-1.15927e-65	4.5844e-66	8.38173e-65	-6.08931e-66	1.13219e-64	4.56791e-128
4.75886e-66	9.03452e-66	3.47793e-66	1.94313e-66	6.7087e-66	1.39556e-65	-8.90444e-66	9.22529e-67	-5.24359e-66	-7.41722e-66	-3.3458e-66	-3.56902e-67	-4.55657e-66	3.71324e-66	-5.47019e-67	2.15201e-68	1.10908e-66	-1.11081e-65	-1.67484e-66	3.03922e-67	-7.14323e-66	-4.22774e-67	1.82383e-66	4.09772e-66	-6.18677e-66	4.05362e-66	9.28886e-68	7.88803e-66	-4.55035e-67	4.02551e-66	9.00916e-130
8.56578e-67	-4.61996e-68	-1.7461e-67	2.80933e-68	1.51804e-67	8.80741e-68	-4.22238e-68	-2.40373e-67	-2.77277e-67	1.65775e-67	-4.3254e-67	3.16869e-68	1.53724e-68	-1.10548e-67	6.12119e-67	-4.77628e-67	-2.47486e-67	2.62797e-67	4.27759e-67	-1.97874e-67	1.6298e-67	-2.04894e-67	-5.54267e-68	5.39429e-67	-8.38889e-67	-1.78671e-67	1.11658e-67	1.86537e-67	2.25109e-66	2.41504e-67	8.38892e-132
-9.51835e-69	1.10555e-67	1.3766e-68	-4.05519e-68	6.95622e-69	-1.46305e-68	-1.2597e-68	1.75421e-68	-1.09988e-68	1.09553e-67	-4.00296e-68	6.26812e-69	-3.82902e-68	7.85973e-69	-1.88765e-68	-5.57808e-68	5.06858e-68	1.33478e-68	-5.75928e-68	-3.37935e-68	4.03081e-68	-5.52878e-68	3.29385e-68	6.76703e-69	5.09079e-69	4.01031e-68	-2.11818e-68	-3.72057e-68	-3.79187e-68	-8.87369e-68	5.94337e-134
-2.10597e-69	-8.24591e-69	-3.72642e-69	2.70312e-69	7.40076e-69	1.37642e-68	-6.66836e-69	3.61303e-69	-5.08949e-70	-1.29532e-69	1.72137e-69	-2.40317e-69	-4.68741e-69	-7.36868e-69	1.79578e-69	2.77859e-69	4.98299e-69	1.59976e-69	5.35956e-70	-4.03017e-69	-2.37835e-69	2.67854e-69	-4.24734e-69	1.37498e-69	-5.34096e-69	4.90115e-69	-9.97272e-70	2.52895e-69	-5.52336e-69	1.57984e-69	6.62879e-136
-8.0911e-70	-6.65436e-70	-3.40436e-70	6.61123e-70	-1.5325e-70	3.30764e-70	-2.03288e-70	3.05984e-72	-3.31394e-70	-2.17372e-71	3.13243e-70	-5.00916e-71	2.18488e-70	-6.01763e-70	-2.62887e-70	6.18406e-70	-6.71321e-70	4.10794e-70	-2.52252e-71	9.52999e-71	2.81578e-71	-9.13595e-71	6.07679e-71	-4.39664e-70	-5.30639e-70	-6.05981e-70	1.4253e-70	1.85847e-70	-7.25009e-70	5.287e-70	5.24108e-138
-4.3601e-71	7.36795e-72	5.29294e-71	-2.81804e-71	-3.72521e-72	4.13621e-73	-1.2769e-71	-1.03476e-71	7.72035e-72	2.86857e-71	8.64377e-71	-1.4734e-71	-6.6474e-72	5.84685e-71	-7.11747e-71	3.56592e-71	-2.89867e-71	5.77913e-71	9.89578e-72	-5.07754e-71	-3.96174e-71	-1.34022e-71	-1.23786e-71	-1.56859e-71	-1.2338e-71	2.42258e-73	-1.00217e-71	-4.00771e-72	1.92044e-71	-2.20189e-71	3.43334e-140
-4.48062e-72	-6.63347e-73	4.94119e-72	-2.64206e-73	1.51623e-72	-3.75903e-73	1.88125e-72	-3.85245e-74	1.82031e-72	-1.51933e-72	1.8683e-73	-1.28782e-72	-2.13824e-72	-1.43578e-72	-8.54315e-73	1.88606e-72	6.92184e-73	-3.55614e-72	1.0956e-72	-1.51e-72	3.2064e-72	1.15947e-72	-1.60198e-72	4.32837e-72	-5.26129e-73	-1.55633e-72	-1.23055e-72	1.52975e-72	-8.97117e-73	-1.43701e-72	1.28173e-142
2.83466e-74	3.65915e-74	6.68221e-74	1.89359e-73	5.29928e-73	2.40917e-74	-1.38892e-73	3.69093e-74	-1.09135e-73	-2.63404e-74	-6.38612e-75	-2.38196e-74	-1.41e-73	4.88112e-73	1.60898e-73	3.50489e-73	4.93699e-74	-9.16057e-74	1.13637e-74	3.66115e-73	-2.07245e-73	8.37407e-74	-1.86896e-73	-1.13712e-73	3.32733e-74	-1.64922e-73	-1.36728e-73	-5.8359e-74	-2.0087e-73	5.23002e-74	1.10091e-144
-2.31588e-74	2.53645e-74	-1.03594e-74	-2.67525e-74	-3.94326e-74	8.36209e-75	3.35975e-74	3.32935e-75	1.44476e-74	4.38013e-75	4.69827e-75	-1.45311e-74	-6.22738e-74	2.24326e-74	-3.70907e-74	4.3699e-75	-5.77593e-75	-1.27892e-74	-5.40382e-74	-6.62377e-75	2.26713e-74	1.53887e-74	-9.88596e-75	-1.36908e-75	1.46242e-74	-1.42724e-74	-2.16934e-74	-1.05458e-74	-3.00806e-76	4.67388e-75	1.60373e-146
3.45133e-75	-2.92479e-75	-8.23105e-76	-1.42089e-75	-7.64019e-76	4.86228e-76	2.67528e-75	-6.12141e-76	-7.52835e-75	9.27544e-76	-9.93735e-77	4.68324e-76	-1.32559e-75	1.8697e-75	-1.09023e-75	1.27732e-75	1.27248e-76	1.04944e-76	-6.3433e-76	8.43182e-76	5.31763e-75	3.94014e-75	7.32769e-75	-2.23762e-75	5.21226e-76	1.04839e-75	-3.05737e-75	-1.50191e-75	-6.71579e-76	9.60448e-76	2.15345e-148
4.84532e-77	1.24522e-77	1.45996e-76	-6.35244e-77	-8.5986e-77	3.18541e-77	-1.295e-77	-5.32858e-77	1.77735e-77	7.7656e-77	4.00898e-77	-1.36948e-76	-7.77272e-76	-1.20059e-76	9.45215e-77	1.08476e-76	1.88704e-76	-2.6333e-77	5.16598e-77	-1.08055e-76	-4.9544e-77	1.17472e-77	-8.6332e-77	3.53224e-76	-2.27081e-76	3.02178e-76	-2.2804e-77	3.53685e-77	5.69092e-77	-6.02438e-76	1.40152e-150
7.46093e-79	-3.57638e-77	-4.21804e-78	-1.4375e-77	7.53603e-78	1.55001e-77	-4.3525e-78	-3.50732e-78	-5.8479e-79	3.39292e-77	1.97323e-78	-2.15858e-77	-1.45817e-78	4.95257e-78	-1.42796e-77	-9.14456e-78	-9.24137e-78	-7.88153e-79	1.33887e-77	-5.11802e-79	-4.50099e-78	-4.03449e-79	-6.215e-78	-1.87887e-78	-3.00001e-77	-8.93236e-78	-3.25697e-77	-7.70714e-78	2.58402e-78	2.00134e-78	6.20667e-153
7.26866e-80	-2.00409e-79	-3.4367e-79	9.95728e-79	1.62017e-80	-2.48464e-79	-2.18548e-81	1.12116e-78	-6.03726e-79	1.7157e-78	5.80907e-79	-5.9918e-79	3.79095e-79	2.22782e-79	-1.26501e-78	-8.12074e-80	-8.94921e-79	1.96964e-79	-9.63668e-79	-1.78701e-78	-5.4689e-79	-1.44023e-79	-6.84012e-79	3.9256e-79	9.43037e-79	-9.7443e-80	-9.20834e-79	9.40386e-79	4.1001e-79	-4.30413e-80	1.69834e-155
2.14817e-80	-2.06764e-79	1.61654e-80	8.53309e-80	2.87774e-80	-1.87298e-79	-3.03128e-79	4.49661e-81	7.43362e-80	-2.37004e-79	-1.45149e-79	2.90783e-80	4.72561e-80	1.82856e-82	-1.63678e-79	-3.62477e-80	5.55174e-80	-1.73957e-79	-1.32334e-79	-3.67452e-80	-1.09221e-79	2.95431e-80	-1.01723e-79	-3.13931e-80	7.36441e-81	4.88649e-81	2.36618e-79	-4.16764e-81	1.44765e-79	-9.67506e-82	4.45902e-157
2.05294e-81	3.69584e-81	-5.69329e-81	8.09722e-81	7.78551e-81	1.4883e-80	4.20168e-81	-1.59557e-81	-3.84603e-82	1.93715e-80	9.76931e-82	8.81875e-81	-1.00221e-80	-9.60105e-81	-7.75695e-81	-1.38671e-80	9.69117e-81	-2.02504e-81	-2.24126e-80	1.54395e-81	-2.69655e-81	-1.79271e-81	-5.42021e-81	5.99493e-82	-1.16522e-80	1.99735e-80	4.53961e-81	8.79269e-81	2.61177e-80	1.2721e-80	3.43694e-159
-6.383e-82	4.1629e-82	-2.21702e-81	1.38016e-81	-3.80085e-82	3.26634e-82	-9.80964e-82	7.1748e-82	1.04704e-82	-2.29063e-81	-5.8554e-82	7.21228e-82	-3.67415e-82	-5.54399e-82	-5.66288e-82	4.52727e-82	5.9025e-82	1.14342e-81	-8.67204e-82	5.8385e-81	5.83413e-82	-3.88108e-82	1.03067e-82	1.03284e-81	-6.65982e-83	7.23141e-82	1.18342e-81	5.61358e-82	-2.14675e-82	2.90159e-82	5.66556e-161
1.07852e-82	-7.34844e-83	1.34522e-83	-2.07e-83	3.26609e-83	-2.41305e-83	8.74052e-83	2.27124e-83	8.90427e-83	-2.87842e-82	-4.45602e-83	2.05497e-83	5.75291e-83	-5.73345e-83	4.93568e-83	-5.63696e-83	-3.08679e-83	-6.45033e-83	4.59334e-83	2.67538e-84	-2.30589e-83	-2.76971e-83	4.74331e-83	-3.24676e-85	-8.73955e-83	-3.38389e-83	-4.96815e-83	7.15912e-83	1.5877e-83	7.38887e-83	1.65713e-163
-6.89065e-84	-9.68186e-84	-3.32298e-84	-9.57484e-84	4.33238e-85	-1.36658e-83	-1.06663e-83	1.12628e-83	-1.55236e-84	2.02752e-83	1.7226e-83	6.04259e-84	-1.55656e-85	4.54779e-84	-1.02505e-83	7.87603e-84	6.07407e-84	-7.77229e-84	1.08526e-83	-5.57817e-84	-1.93859e-85	1.03927e-84	-5.27496e-84	8.33836e-84	3.35142e-84	7.3008e-84	6.53386e-84	4.95497e-84	1.62747e-84	-2.52762e-83	2.72403e-165
-7.11807e-85	1.68096e-85	-1.60942e-84	3.0793e-84	3.45308e-86	-2.48866e-86	-3.9692e-85	2.42728e-85	-4.80123e-85	1.1793e-85	1.8391e-85	9.47735e-85	1.06633e-85	-1.3243e-85	-7.83032e-85	-5.3721e-85	-2.26405e-85	6.10441e-85	7.80603e-85	3.30999e-85	4.31849e-85	-2.52118e-85	7.9891e-86	-1.15473e-85	4.95187e-85	-5.59924e-86	-7.43571e-86	1.97646e-85	-1.19233e-84	1.22285e-84	1.95551e-167
-1.92507e-86	-2.33679e-86	-1.23429e-85	1.56267e-86	6.75856e-86	-5.90032e-86	2.21906e-86	2.2337e-85	-9.26536e-86	2.41801e-86	2.64806e-87	1.00913e-85	-6.8689e-86	1.20259e-86	-1.75534e-86	-4.45751e-86	-1.46847e-85	-3.0286e-86	1.77344e-87	-1.28092e-85	2.37634e-86	-1.50987e-85	-2.31206e-86	8.87528e-86	2.74605e-86	-1.5934e-86	6.48048e-86	-9.42488e-86	7.96755e-86	4.72362e-86	1.94684e-169
-1.2075e-86	1.31219e-86	-2.1e-87	-4.73099e-87	-3.92945e-87	-1.24066e-87	7.59293e-88	-3.69832e-88	-6.03974e-88	-7.99103e-88	-1.72059e-86	-1.12991e-86	1.20054e-87	-1.14336e-87	-2.86311e-87	-9.40993e-87	9.23083e-88	4.14482e-87	1.74279e-87	3.01075e-87	-1.79138e-87	-7.25365e-87	1.36761e-87	-2.85067e-87	-6.77952e-88	-7.19965e-87	5.73671e-88	-1.12836e-88	-3.70556e-87	8.71593e-88	1.04977e-171
-5.78685e-88	2.06118e-88	8.06364e-88	6.13152e-88	-1.09244e-87	-3.1393e-88	-8.80647e-88	1.8226e-88	2.68471e-88	2.75315e-89	-1.03866e-88	1.63436e-88	-2.27333e-89	-1.24708e-87	-5.35725e-89	-6.20853e-88	-4.04355e-88	-1.50925e-88	-4.15166e-88	-2.7545e-89	1.22414e-88	9.81976e-89	1.01017e-89	-6.56785e-88	2.09054e-88	-4.48236e-88	-2.89564e-88	-6.70247e-88	-4.74627e-88	-2.0703e-88	7.41999e-174
-7.24959e-90	-1.66775e-89	7.97813e-90	-2.75348e-89	-2.51646e-89	-8.3105e-89	-2.79272e-89	-7.71628e-90	-5.61442e-90	9.14082e-90	2.00933e-89	-1.32745e-90	1.76717e-89	-5.13235e-89	7.30133e-89	-1.4527e-89	-1.13915e-88	-4.59072e-90	-1.35432e-89	-3.74725e-89	8.83619e-89	2.69566e-89	7.31413e-89	3.41405e-89	3.5382e-89	4.6922e-90	-9.40911e-91	-3.12649e-89	3.34758e-89	1.46099e-89	5.17621e-176
-6.13971e-90	2.7841e-91	-4.3984e-90	7.57437e-90	-1.27642e-90	-1.57794e-90	2.69458e-90	4.03758e-91	6.4093e-90	-6.3426e-90	-9.61936e-90	-2.9978e-90	-4.05842e-90	-3.04504e-90	4.88269e-90	-3.76952e-91	-9.48172e-91	-5.28795e-90	-4.64976e-90	-5.7007e-90	-4.75246e-90	5.16343e-91	4.8157e-90	-5.62857e-90	-1.01026e-89	-5.81939e-90	-8.49262e-91	4.21535e-90	-4.16853e-90	-1.45904e-90	6.93213e-178
-6.7032e-92	1.28391e-91	1.78472e-91	1.74475e-91	1.91323e-91	7.99113e-91	4.45628e-92	3.45314e-91	5.70418e-91	-4.16551e-91	-5.70832e-93	-3.59369e-91	5.83779e-91	-6.31644e-93	1.99062e-90	4.08915e-92	7.98082e-92	3.7684e-92	-1.04252e-91	4.20246e-91	-2.4585e-91	-7.43433e-93	-2.72879e-91	3.6622e-92	1.81301e-91	2.93629e-91	1.09691e-91	-3.16622e-91	1.02719e-92	-4.85084e-92	6.37822e-180
9.95961e-94	-3.613e-92	-6.128e-92	5.03739e-93	1.0285e-93	-1.18679e-92	-7.00029e-92	-7.23338e-93	-7.85183e-92	5.01102e-92	-1.29137e-92	-1.69655e-92	1.56652e-92	1.86643e-92	-2.73451e-92	1.18364e-92	-4.20584e-92	3.69062e-93	3.38146e-93	-2.81682e-92	-9.47107e-92	7.38895e-93	4.4922e-92	1.89503e-92	7.26324e-94	-1.24251e-92	8.56708e-93	3.38181e-92	1.26449e-92	-2.315e-93	3.63204e-182
-9.53389e-94	5.44918e-93	5.49681e-95	5.70054e-93	1.80614e-93	5.20962e-94	2.74286e-94	4.36693e-93	-5.60577e-94	6.53146e-93	8.28973e-93	-2.28114e-93	-1.14264e-93	2.76823e-93	4.12044e-93	1.76024e-94	4.19472e-93	-2.18881e-93	-2.39441e-93	-2.53809e-93	2.46367e-94	8.69548e-94	1.5238e-93	-8.60281e-94	1.02364e-93	5.47399e-93	-2.61878e-93	7.19102e-93	-1.9781e-94	1.20317e-93	3.58164e-184
-9.04029e-94	7.70773e-94	-1.31876e-94	4.72918e-95	4.35568e-94	-3.38207e-95	1.20057e-94	3.90102e-95	4.8132e-95	-1.23182e-94	-4.20298e-94	-4.85795e-95	1.80865e-94	-2.25527e-94	-1.64632e-94	-4.91838e-94	-1.43835e-95	-1.38411e-94	-2.7403e-94	-1.12203e-94	-1.46759e-94	-3.82042e-95	-2.26183e-94	-4.667e-94	3.25287e-95	1.35353e-94	-2.07543e-94	-9.07687e-95	-1.96524e-94	3.97874e-94	2.8535e-186
-3.67827e-96	-5.95318e-96	6.24223e-96	-1.20249e-95	-1.09079e-95	1.23054e-95	4.30628e-96	1.77611e-95	1.45409e-95	8.37433e-98	1.56695e-96	1.38769e-95	8.04885e-96	4.88582e-95	8.44429e-95	-9.62297e-96	1.78041e-95	-6.69341e-95	8.81801e-97	2.78363e-96	-7.74836e-95	4.871e-95	3.84137e-97	-7.02137e-95	7.95954e-96	-3.50206e-96	-4.72534e-96	-4.7128e-96	-3.20927e-95	-8.75465e-96	3.02575e-188
1.37699e-96	6.76772e-97	-1.31362e-96	-1.10467e-96	1.9514e-96	5.18275e-96	-5.1321e-97	-1.24993e-96	3.36178e-96	9.13625e-96	7.05562e-97	-7.83354e-97	-3.33849e-97	4.92001e-96	6.15276e-97	-7.36801e-97	-8.29358e-96	-3.74634e-96	1.42125e-96	2.94769e-96	-3.71855e-96	8.31417e-97	7.79972e-97	-1.85954e-96	2.33445e-96	-3.63926e-97	-4.47654e-97	-3.95816e-96	7.92906e-97	1.5747e-96	2.95589e-190
-3.08178e-97	-7.13374e-98	2.26736e-97	-5.26878e-98	6.08801e-98	1.22727e-97	-1.04219e-97	7.12834e-98	-5.67558e-98	-1.79805e-97	-1.06803e-97	1.42801e-97	-5.0361e-98	-1.2424e-98	2.58916e-98	2.58563e-97	-3.00447e-97	2.51886e-97	2.87595e-98	-5.99028e-98	5.32932e-97	-5.88606e-98	-1.68434e-98	1.56337e-98	3.70335e-98	2.76124e-97	1.26844e-97	1.43127e-97	8.79273e-98	2.265e-97	9.45888e-193
-1.99151e-98	1.30396e-98	-1.03845e-98	2.53063e-98	5.57666e-99	9.85669e-99	-2.09563e-98	-2.23281e-98	1.00125e-98	-1.44917e-98	-2.62731e-98	1.65746e-98	-3.93605e-99	1.20884e-98	2.82223e-98	-4.08745e-99	-3.57047e-98	-3.33068e-99	-2.59122e-98	3.89711e-98	-1.10908e-98	-3.00061e-98	-5.22037e-99	-1.75556e-98	2.8964e-98	-4.6766e-99	8.97767e-100	-6.28826e-99	3.2464e-98	9.06094e-99	1.1503e-194
-9.6693e-100	7.90779e-100	4.07419e-101	7.31651e-99	-1.64246e-99	-1.44909e-99	1.29823e-99	-1.72488e-100	4.58024e-100	2.72434e-99	-4.94907e-99	-2.53093e-99	5.75392e-100	-1.37338e-99	3.88018e-100	-1.68503e-100	-2.77104e-100	5.37493e-100	-1.11819e-99	-8.35303e-100	-1.15088e-100	4.09105e-100	1.54397e-99	5.15751e-100	7.90849e-100	-3.11829e-100	7.16145e-100	-5.73432e-100	-1.66203e-99	8.06994e-101	1.1201e-196
-5.38586e-101	3.20653e-100	5.30817e-101	3.1824e-100	3.29782e-101	-1.05742e-100	-2.38301e-100	-1.62375e-100	9.65805e-101	-1.15731e-100	1.55765e-100	-4.66134e-101	9.83206e-102	-9.14662e-101	4.16705e-101	-8.62924e-101	2.51079e-100	-2.84056e-100	-1.23687e-100	1.0064e-100	-2.26615e-100	7.45344e-101	2.76429e-101	-8.97332e-101	-8.56609e-101	1.38683e-101	3.03677e-101	-4.83005e-101	6.03368e-101	1.00713e-100	6.31488e-199
7.7605e-102	-4.98669e-102	-3.38903e-102	-7.4952e-102	3.42804e-101	3.09253e-102	-3.40942e-101	1.8488e-101	-1.32874e-101	-1.81192e-101	-1.07574e-101	5.46483e-101	-1.71353e-101	-1.82857e-101	-2.02446e-101	1.98423e-101	-2.27294e-102	1.06958e-101	-1.0967e-101	-7.32305e-102	1.71951e-101	8.18724e-102	3.0651e-101	4.50678e-101	-2.06561e-102	-2.29038e-101	7.06252e-102	-3.74836e-102	3.79636e-102	1.49319e-101	1.23372e-200
6.22271e-103	3.80778e-103	-5.87549e-103	1.07076e-102	5.23415e-103	-1.01257e-102	-1.38155e-102	-1.80741e-102	8.19846e-103	4.52739e-103	-3.55031e-102	-7.50725e-103	2.31721e-102	-7.68399e-103	1.52594e-102	-4.39425e-103	2.60177e-103	-2.4962e-102	1.60355e-102	-2.50045e-104	1.00097e-102	2.20486e-102	1.17e-103	1.85218e-102	-9.36213e-103	-5.0847e-103	4.15177e-103	2.35108e-102	1.28449e-102	1.7045e-102	6.0594e-203
2.27326e-104	-1.3992e-104	1.68197e-104	5.11702e-104	-3.37206e-104	-1.35588e-104	7.51429e-104	4.14935e-104	-1.1754e-103	1.22897e-103	-2.3284e-103	-5.75246e-104	-2.17675e-104	-1.44479e-104	3.69218e-104	4.44105e-104	2.58745e-103	8.98097e-104	9.7483e-104	-9.46366e-104	6.45095e-104	-4.89654e-104	-5.59542e-104	-8.73012e-104	1.59438e-103	1.43487e-103	3.89563e-104	-5.61834e-104	-1.04758e-103	2.97033e-104	2.76089e-205
1.77081e-104	2.90564e-105	-1.37049e-105	1.21885e-104	1.52047e-104	-2.01152e-106	-1.24722e-105	-1.17987e-105	-9.75862e-106	7.7463e-105	-3.53596e-105	-2.41936e-106	-3.41552e-105	9.70681e-105	1.373e-105	1.2696e-104	-2.21413e-105	-1.3104e-104	1.7059e-104	5.32109e-106	3.5533e-105	-3.3751e-106	3.33281e-105	2.93302e-106	-2.68648e-105	8.33068e-105	7.18927e-105	-4.60018e-106	4.00327e-106	7.00675e-105	1.71872e-207
1.57334e-105	1.33275e-105	-5.72033e-106	1.24613e-106	3.37588e-106	1.54474e-105	5.14524e-106	8.8682e-106	4.26942e-106	5.47081e-106	-4.96145e-106	3.33445e-106	-7.86738e-106	5.96994e-107	-2.40228e-106	1.3116e-105	-2.97665e-106	-4.16006e-106	1.73556e-105	-4.52453e-106	9.85999e-106	6.44133e-106	2.85473e-106	-2.091e-106	8.35482e-106	3.27897e-106	-1.39462e-106	-3.14704e-105	8.06565e-107	5.04453e-105	5.25588e-209
1.1654e-107	3.36157e-107	-9.21205e-107	-2.58978e-108	9.59971e-108	-7.76319e-107	1.4921e-106	9.99077e-107	-1.98278e-106	1.77951e-107	7.01401e-107	7.4011e-107	8.07884e-107	9.12168e-107	4.14692e-107	3.05648e-108	-1.14436e-106	-3.96779e-107	9.54605e-107	8.79756e-107	2.08101e-106	-1.43772e-107	-7.36205e-107	-6.62355e-107	-2.84246e-107	-5.46722e-107	-7.76767e-107	9.776e-107	1.11761e-106	1.53931e-107	2.31685e-211
-3.05169e-108	2.72438e-108	-1.6207e-108	1.35376e-108	-4.53595e-109	-1.35005e-108	-4.75999e-108	-1.5201e-107	-3.16375e-108	-3.23026e-108	-1.46959e-108	3.98668e-108	6.15797e-108	-2.53273e-108	8.2634e-109	-2.57344e-108	4.04524e-108	-1.28887e-108	7.98593e-109	-1.49474e-109	5.56822e-108	-6.4907e-108	-3.86521e-108	-2.97116e-108	-1.83031e-108	8.78923e-109	9.57506e-109	4.37451e-108	3.8457e-109	9.21178e-108	5.91857e-214
-8.89063e-109	-9.40598e-109	3.06231e-108	3.53141e-109	1.82085e-109	1.17417e-108	1.58086e-110	-3.38534e-109	2.05321e-109	-1.10195e-108	6.81155e-110	1.26633e-108	-2.60152e-110	1.10808e-108	-8.70759e-109	1.18479e-110	-1.44953e-109	-9.99803e-109	4.91863e-109	-4.84357e-109	-8.70655e-109	1.75721e-108	4.34631e-109	9.83896e-110	2.96486e-109	-2.19534e-109	2.1393e-108	-9.84693e-110	-9.9282e-109	5.98485e-109	2.91637e-215
9.0285e-111	-4.05904e-110	2.21614e-110	-3.84437e-110	1.80056e-109	-1.90642e-109	-4.46616e-110	-1.02059e-109	8.25222e-110	2.08099e-110	1.22667e-111	-1.73579e-110	-3.25507e-110	-3.88011e-110	-5.26016e-110	5.87544e-110	5.05772e-110	-4.33472e-110	6.30345e-110	4.08266e-110	-5.30398e-111	7.173e-110	2.00847e-110	-1.21626e-110	5.82361e-110	-4.35172e-110	-9.58231e-110	9.81456e-111	-3.02681e-110	2.29543e-111	1.3249e-217
1.48526e-111	2.93754e-111	-1.00839e-112	3.27901e-111	-3.97627e-112	-3.99402e-111	-1.61873e-110	4.4171e-111	5.36533e-113	5.19961e-112	5.08095e-111	1.96107e-111	3.81947e-111	-1.80119e-112	-6.11135e-112	-2.32161e-111	2.04006e-110	-4.70384e-111	-3.68379e-111	-4.86481e-111	1.43341e-111	4.27781e-111	6.48479e-113	-2.21762e-111	1.29231e-111	-6.70737e-111	-8.5053e-112	6.07155e-112	1.95913e-111	4.13679e-111	9.39094e-220
-6.12003e-113	2.89721e-112	1.62425e-112	-6.00375e-112	-1.87464e-113	1.15864e-112	-1.14077e-111	2.2747e-112	1.29242e-113	-1.13988e-113	-9.97981e-112	1.47561e-112	7.50081e-112	7.50788e-113	-1.09314e-111	-3.02308e-112	9.70726e-112	-5.13036e-113	6.58174e-113	1.23545e-112	1.79461e-112	1.15837e-111	5.35371e-112	6.26337e-112	6.47462e-113	1.64039e-113	-4.80728e-112	-2.63934e-112	-1.55969e-112	1.98697e-112	8.10055e-222
-4.53182e-114	4.58147e-113	-2.85058e-113	4.6217e-113	-2.85388e-114	-1.26433e-113	2.45318e-113	5.66066e-113	-2.1241e-113	-7.21273e-114	-2.38705e-113	-3.60588e-113	1.72565e-112	1.62445e-113	5.92081e-114	-5.69751e-114	1.99933e-113	1.18826e-113	-5.72908e-113	-3.74454e-113	3.5711e-113	1.60529e-113	-1.61792e-113	4.81781e-113	8.31669e-114	-3.03467e-113	-5.04618e-113	7.48656e-114	1.81024e-112	-7.32982e-113	9.26018e-224
1.70003e-114	6.19357e-115	-1.28966e-113	-2.86124e-114	-7.33434e-115	7.85722e-114	-4.32457e-115	3.63216e-114	-3.3287e-114	1.0912e-114	-4.48137e-114	-4.80812e-114	-3.12002e-115	-4.00876e-114	6.83608e-114	-3.77183e-115	3.27643e-114	-2.09824e-114	5.55142e-115	-3.08124e-114	-3.01049e-115	1.35168e-113	-1.94716e-114	-4.49038e-114	2.96719e-114	3.25721e-114	-2.42822e-114	-8.11949e-114	-1.88302e-114	-3.49622e-114	7.10644e-226
1.80516e-115	1.22191e-115	-1.26961e-115	5.2482e-115	-7.79241e-116	-1.06598e-115	7.21404e-116	5.73303e-115	-3.69915e-116	-1.27751e-115	2.77594e-115	-1.49855e-115	-4.17352e-115	-9.71959e-116	-2.62373e-116	9.50458e-116	-1.42201e-115	9.79213e-116	3.11898e-116	1.37375e-115	-2.46264e-116	-3.8139e-116	2.35247e-114	4.10507e-115	3.38741e-115	1.95428e-115	1.0856e-115	-8.2607e-116	3.99292e-115	1.58851e-115	7.11152e-228
-1.39317e-117	-1.20826e-116	2.26969e-116	-3.35447e-117	1.76527e-116	-1.16361e-116	-1.18222e-116	3.44983e-118	-1.68683e-116	2.22749e-116	-6.93258e-117	2.07239e-116	1.48772e-117	-7.54781e-116	-1.7008e-116	1.53894e-115	1.6405e-116	7.84076e-116	1.18196e-115	-8.92681e-117	-2.48716e-116	2.13293e-116	2.58993e-117	5.46871e-117	-2.64573e-116	1.65116e-116	-1.40248e-115	-1.77315e-117	3.6725e-116	3.39372e-116	7.69139e-230
-9.77092e-118	-1.02794e-117	-7.8158e-118	1.89553e-117	-2.83155e-117	2.64103e-117	2.30235e-117	1.55818e-117	8.70227e-118	1.41635e-117	-4.14113e-117	1.46281e-117	8.67444e-117	1.57354e-117	2.91944e-117	4.56341e-117	3.14626e-117	4.71865e-117	2.83936e-117	1.85617e-117	2.59943e-117	-8.52633e-118	5.3001e-117	7.91097e-118	4.04469e-117	-5.22053e-118	-3.1281e-117	5.09945e-117	-1.43401e-117	-8.7412e-118	2.93173e-232
2.39327e-118	-4.91509e-119	3.1918e-119	-3.73346e-118	-1.53658e-118	1.80829e-118	6.40134e-119	-9.41212e-120	1.71251e-118	1.85844e-119	8.74857e-120	-3.56776e-118	-1.05966e-118	-5.7875e-119	-3.80226e-118	-3.75762e-118	-2.04196e-118	5.46021e-119	-5.5034e-118	-1.5e-118	-4.87804e-119	-1.8306e-118	6.44983e-119	-8.07048e-119	1.67593e-118	-2.77862e-118	1.49672e-118	-2.09987e-118	5.18025e-118	3.41391e-119	1.5759e-234
1.47443e-119	-1.77131e-122	2.48893e-119	-2.46364e-119	-6.6739e-120	1.48494e-119	2.41156e-120	-3.64781e-119	-1.19216e-119	1.54962e-119	-4.24103e-120	4.97558e-120	1.87118e-119	4.14311e-119	-1.58128e-120	2.20351e-119	-1.73671e-120	-7.37855e-119	1.67007e-119	7.82803e-120	-7.47194e-120	-3.05116e-120	-1.90732e-119	-1.63391e-119	-9.58747e-120	2.13357e-120	-1.63142e-119	-1.34873e-119	-1.16011e-120	1.56965e-119	1.33007e-236
3.40909e-122	2.10869e-121	-1.18322e-121	5.15526e-121	2.73152e-120	-4.70652e-121	-8.51347e-121	-4.31136e-120	-2.43897e-120	-1.33855e-121	4.89266e-122	-1.17287e-120	9.79889e-121	2.31262e-121	3.08591e-121	-6.86766e-121	1.01094e-120	-5.98365e-120	3.23201e-120	-1.17103e-120	7.11382e-121	2.69776e-121	-1.90117e-121	-7.78035e-120	-4.85552e-120	-3.53487e-120	-7.88426e-121	-7.58274e-121	7.08423e-120	8.91221e-121	2.34286e-238
-1.68531e-121	3.4625e-122	-3.20254e-121	2.49145e-121	-5.42191e-121	4.32363e-122	9.92018e-122	-4.18249e-122	-2.10624e-122	3.02923e-123	-5.35664e-123	-7.59961e-122	5.62729e-121	-2.94285e-121	2.42478e-121	1.82088e-122	-2.29636e-122	-1.78634e-123	-5.29086e-121	-7.65423e-122	6.3529e-122	-2.64915e-121	2.90496e-122	4.77626e-123	5.00399e-122	-1.38891e-122	-9.12337e-122	-1.07309e-121	6.80844e-123	-2.30263e-122	1.35484e-240
3.8603e-122	7.75336e-123	-2.3915e-123	-8.00927e-123	2.22613e-122	-1.96296e-122	-1.29165e-122	1.277e-122	1.49788e-123	3.13985e-122	-1.22455e-123	1.76713e-123	-1.58492e-122	-9.04492e-123	2.33754e-123	-2.99932e-123	-2.51681e-122	-7.97795e-123	-2.71239e-123	-5.91543e-123	4.22418e-122	-4.18783e-124	-1.46837e-122	5.78072e-123	9.32664e-124	1.66354e-122	-1.91067e-122	1.10407e-122	-6.54031e-123	3.09183e-122	8.70746e-243
-2.43435e-123	4.37738e-124	4.4751e-124	1.47225e-124	1.20587e-123	1.0192e-123	8.85193e-124	-3.3502e-123	6.40067e-124	-8.4669e-124	1.18721e-124	-9.36087e-124	1.91111e-124	2.56833e-124	1.86214e-123	-2.14067e-123	9.14605e-125	-9.57824e-124	1.05501e-123	3.83903e-124	-8.57471e-125	1.27309e-123	-1.11375e-123	6.05164e-124	9.48782e-124	7.69929e-124	3.12625e-124	-1.61998e-123	2.13372e-123	-1.01848e-123	4.62355e-245
-3.56371e-124	1.51024e-124	-2.4807e-125	-8.85796e-125	-1.06612e-124	-2.54111e-126	3.34055e-125	1.06518e-124	5.87847e-125	1.17449e-124	-6.24063e-125	-3.90169e-125	-2.46998e-124	-1.43334e-124	-1.48448e-124	-7.69153e-125	-3.62122e-125	-6.63661e-125	-3.0622e-125	8.29466e-125	-3.4597e-124	6.60758e-125	-2.99799e-124	1.60911e-124	-2.01132e-124	8.75154e-125	-5.19696e-125	-1.28501e-124	-6.62077e-125	-1.29034e-124	6.56004e-247
-1.4124e-126	-5.34046e-127	-2.24551e-126	-2.35803e-125	-1.40961e-125	1.37001e-125	-1.80307e-126	1.47641e-125	-3.62069e-125	-1.55262e-125	3.11009e-127	-1.77085e-126	1.734e-126	-2.86183e-126	2.1018e-125	-1.29612e-126	1.83069e-126	5.98281e-126	4.11803e-126	2.83215e-126	-1.73604e-125	3.46808e-126	1.54515e-125	1.01286e-126	2.08134e-126	2.45711e-125	-5.42013e-126	2.16255e-125	2.01246e-125	-2.01996e-125	5.71629e-249
2.56843e-127	-7.1584e-126	7.45897e-127	3.02799e-127	-4.95271e-128	1.0659e-126	-1.19017e-126	1.58075e-126	1.17395e-126	1.02623e-128	3.96514e-127	-3.35274e-127	2.50572e-129	2.77341e-127	8.09705e-127	3.58519e-127	-3.83402e-127	-7.41385e-128	1.19314e-127	4.21146e-127	1.73396e-126	8.12893e-127	9.96091e-127	2.97772e-126	-1.47782e-127	-8.58802e-127	8.57722e-127	-1.59284e-126	-1.16233e-127	2.07644e-126	8.17474e-251
2.82602e-127	-3.14283e-128	5.88874e-128	6.91378e-128	-9.25926e-128	-2.04507e-127	-3.00093e-128	1.71777e-127	1.70527e-127	-7.55199e-131	4.74439e-128	-9.14594e-128	-1.25025e-128	2.43502e-127	1.08514e-127	-3.75328e-128	-2.33234e-128	-1.82534e-127	1.84706e-127	1.15844e-128	4.92253e-128	-1.03564e-127	-5.31939e-129	7.33883e-128	1.19424e-127	1.8545e-127	1.65534e-128	6.62108e-128	8.66387e-128	4.72154e-128	4.31956e-253
-4.1821e-129	-2.31474e-128	-2.78921e-129	1.05049e-129	-4.21423e-130	-1.50584e-128	-3.45968e-129	-1.01197e-129	8.44274e-129	3.02347e-128	-1.04805e-129	-1.56154e-128	-2.09435e-130	-6.6817e-130	-5.29541e-129	-7.70691e-129	2.7358e-130	-3.73137e-129	5.57572e-129	-4.26346e-129	9.75889e-129	7.49542e-130	4.81127e-129	-3.79342e-128	-3.25302e-128	4.44093e-129	4.36267e-129	3.19686e-129	-7.74566e-129	4.20883e-128	6.6802e-255
-6.33809e-130	-6.27959e-131	7.00253e-130	-4.09894e-130	-9.43865e-131	4.61287e-130	-3.77509e-131	-5.03922e-130	-1.77571e-130	4.77672e-130	-8.45483e-131	5.69886e-130	7.2667e-131	-1.18755e-129	7.65777e-131	-1.09252e-129	-1.0705e-129	7.56665e-130	-3.52873e-129	-1.10537e-130	9.94832e-130	-8.12259e-131	-7.78189e-130	2.47556e-130	-8.7237e-131	-3.53721e-130	3.04444e-130	5.92514e-132	-3.86065e-130	9.04042e-130	2.17853e-257
2.92785e-131	2.09123e-131	1.08496e-130	2.18303e-130	1.49559e-131	5.10396e-131	3.46569e-131	3.56639e-131	1.40258e-130	1.19808e-130	-4.61372e-131	3.56154e-131	-5.94521e-132	-8.92665e-131	5.50045e-131	1.90545e-130	7.55397e-131	9.79752e-131	-5.53215e-131	-4.25766e-131	-4.3576e-131	-3.51148e-130	-1.28434e-130	2.55645e-131	-3.69531e-131	-8.69064e-131	3.92668e-132	-4.44496e-131	-6.182e-131	-1.76699e-131	3.28359e-259
4.99391e-132	-2.83187e-132	6.38428e-133	-1.34994e-131	1.0358e-132	5.38598e-132	1.34056e-132	-1.38624e-132	-7.00192e-132	-1.21621e-132	8.13e-133	-1.65951e-132	-5.18786e-132	9.81741e-132	-2.143e-131	-3.86572e-132	7.49266e-132	-2.20166e-131	1.25027e-132	2.89387e-132	-9.95152e-133	1.83406e-132	6.077e-132	-4.79255e-132	-7.7538e-133	4.12451e-132	-4.68966e-132	5.37497e-132	-2.31928e-133	-2.25869e-132	1.58952e-261
5.65945e-133	3.47476e-133	-6.59858e-133	1.62312e-133	-6.55565e-133	-4.50393e-134	1.91844e-133	9.08346e-135	-4.89877e-133	-1.43162e-133	1.01436e-132	-9.6955e-133	4.37601e-133	5.45554e-133	-7.90231e-133	-1.15882e-133	5.59726e-133	1.2073e-132	1.58161e-132	-1.11538e-133	-7.55195e-133	-3.70665e-133	4.15802e-133	-2.91628e-133	4.07139e-133	1.29008e-132	4.21033e-133	8.36498e-134	9.09458e-133	-1.14973e-133	1.2833e-263
1.12089e-133	-5.48564e-134	-1.81357e-134	6.07474e-134	1.12556e-134	4.2332e-135	-6.07976e-134	-1.87115e-134	-2.01234e-133	8.35281e-135	-2.04283e-134	7.83282e-134	3.99525e-134	-2.1695e-134	-4.96575e-135	1.05345e-133	4.70413e-134	6.22566e-134	-5.41556e-134	-1.44251e-135	5.07748e-134	-2.24129e-134	-1.39972e-134	-2.48997e-134	1.70844e-134	-9.3748e-135	-4.21121e-135	1.00254e-134	-1.8669e-134	-1.68993e-134	9.81422e-266
-4.95243e-135	-1.23142e-136	2.26993e-135	-1.5601e-135	1.59165e-135	2.12664e-135	-7.05198e-135	-3.92209e-135	2.03888e-136	-4.4284e-135	4.46229e-136	-2.89243e-135	-7.83003e-136	4.78744e-135	-3.49278e-135	-8.94012e-135	8.83429e-136	7.20056e-136	-2.8474e-135	4.29621e-135	-3.83163e-135	-4.90834e-135	-1.76928e-135	7.1118e-135	-4.74323e-135	-2.53052e-135	1.67368e-135	3.93044e-135	3.4225e-136	6.76381e-135	4.61536e-268
1.9469e-136	-2.06001e-136	-5.04986e-136	1.1008e-136	9.42179e-137	-1.52311e-135	-4.24686e-136	-3.416e-136	4.72098e-136	-5.26722e-136	4.23891e-136	-3.44015e-136	-1.57033e-137	2.62852e-136	-1.58643e-136	-7.45017e-137	6.72503e-136	1.55411e-136	2.41985e-136	1.12915e-136	3.55523e-136	4.92483e-137	9.80301e-136	3.50832e-137	-9.44422e-136	2.90362e-136	3.38043e-136	-1.88725e-136	-2.39771e-136	4.70035e-136	6.91498e-270
2.24334e-137	2.9627e-137	-4.01892e-138	2.93824e-139	9.39267e-137	-7.31686e-137	-3.23225e-137	4.14904e-137	-1.57288e-137	-1.06489e-137	4.45392e-138	-1.73873e-138	2.37802e-138	1.03761e-137	5.08066e-137	6.31661e-137	-1.01324e-137	-6.99342e-137	6.49074e-137	3.44028e-137	3.88915e-138	3.08437e-137	6.69489e-137	2.61545e-137	-3.76716e-138	-2.13427e-138	-7.6517e-137	-2.11299e-137	2.88564e-137	-2.04805e-138	4.90872e-272
-6.30203e-139	-1.71871e-138	-1.7753e-138	5.63234e-139	-4.99399e-139	-6.15964e-139	-2.46869e-139	9.10988e-138	1.04053e-138	-1.6612e-138	-5.54989e-138	8.87405e-138	1.19476e-138	-3.37212e-138	3.06625e-138	-4.88253e-138	4.23674e-138	8.55257e-138	-4.5036e-138	-6.25691e-138	-1.52761e-138	4.76241e-138	-1.11698e-138	-3.24564e-139	2.06738e-138	3.85164e-138	9.13796e-139	-3.51352e-138	3.82968e-138	-1.58195e-138	4.76284e-274
-1.83926e-139	-7.7434e-141	-8.62105e-139	1.23261e-139	-2.99843e-139	5.31149e-140	1.20194e-138	-2.27034e-140	-2.59928e-139	3.26894e-139	2.25163e-139	2.87712e-139	-3.29305e-139	-7.36997e-140	-3.44425e-140	2.44204e-139	1.22719e-139	-1.06656e-138	3.03926e-139	3.48985e-140	8.73512e-140	3.10159e-139	8.14239e-140	-2.92754e-139	-1.53629e-139	2.56961e-139	7.95118e-139	1.01102e-139	2.4454e-139	8.40695e-140	5.05411e-276
1.57892e-140	-4.83388e-141	-1.52362e-140	-1.57113e-141	-1.52109e-140	-2.87263e-140	-8.70646e-141	-2.0875e-140	6.06401e-140	-1.53037e-140	3.89211e-141	-6.66159e-141	-1.8977e-140	8.00783e-141	9.80212e-140	1.56227e-141	1.72619e-140	-1.41146e-140	-5.37225e-141	4.55081e-141	2.3369e-140	2.9523e-140	1.2398e-140	-1.27022e-140	3.37347e-140	7.28193e-140	1.21405e-139	7.32823e-142	-2.29632e-140	-1.64337e-140	4.03385e-278
4.07748e-141	1.95742e-141	-5.64796e-141	-1.96902e-141	-7.9331e-142	3.45098e-141	-3.7084e-141	9.81548e-141	-3.79119e-141	2.41577e-141	8.82339e-142	-1.82485e-141	-2.17339e-141	-1.57621e-141	-1.19583e-141	-1.65709e-141	2.96054e-141	2.77052e-141	8.23945e-142	3.91435e-141	-7.11988e-142	-2.71385e-141	5.61908e-142	-4.5965e-142	6.12054e-142	-7.71839e-142	-1.42589e-141	-5.02424e-143	1.4644e-143	3.17601e-141	2.68504e-280
5.57457e-143	2.35801e-143	-4.44971e-143	1.11568e-142	-3.55468e-142	9.49347e-143	8.61754e-144	2.26591e-142	-2.30899e-142	4.08934e-142	5.36242e-143	-2.79398e-142	2.16059e-142	1.23393e-142	3.96765e-143	-1.45266e-142	3.04552e-142	-2.47812e-142	-2.35931e-143	1.26577e-142	-1.70948e-142	1.83681e-142	-2.76912e-143	-2.8353e-142	2.38484e-143	-2.27709e-142	-1.84914e-142	9.82539e-143	1.09206e-141	2.2783e-142	2.24658e-282
1.03405e-144	-2.49435e-144	-1.72772e-144	-1.47583e-144	8.22826e-144	-2.0121e-144	-6.8439e-143	-4.28686e-143	1.00253e-143	1.31201e-143	-1.46575e-143	8.03196e-144	-1.39876e-143	-2.66583e-143	-5.90179e-144	3.86964e-143	2.43426e-143	-3.60001e-143	5.73932e-144	3.9367e-144	-1.98955e-143	2.02794e-144	-2.7655e-143	-1.97176e-143	1.25871e-143	-5.87892e-145	-5.92061e-144	1.61369e-143	1.43582e-143	6.96605e-144	1.37958e-284
2.04677e-144	1.59971e-144	-8.31272e-144	-4.0815e-144	-7.96014e-144	1.77919e-145	-2.49148e-144	-2.92835e-144	-8.33622e-145	9.81693e-145	7.80167e-145	5.18926e-144	3.20053e-144	-2.12652e-144	2.275e-144	-4.51721e-146	1.75838e-145	2.12911e-144	5.74307e-145	-8.54817e-146	-4.14348e-145	4.81053e-144	-1.52251e-144	1.64316e-144	-4.65366e-145	-3.9594e-144	2.40736e-144	5.37225e-145	-5.68384e-145	-1.34396e-145	2.75376e-286
-1.65275e-145	4.14482e-146	-1.03714e-145	-1.41709e-145	-2.24787e-145	1.81389e-145	3.95047e-146	1.8326e-146	-1.19542e-145	7.75176e-146	-1.18386e-145	-2.28576e-146	6.84285e-146	2.12687e-145	-5.2117e-145	-6.61202e-147	2.87268e-145	2.21086e-145	-7.73956e-146	7.49332e-146	-2.37414e-146	-1.64496e-145	-2.33011e-145	-4.61332e-146	7.63541e-147	-1.6323e-145	-1.01372e-146	8.26324e-146	-9.46855e-146	5.2887e-146	7.74064e-289
-1.83164e-146	-2.26654e-146	-1.19577e-146	1.06386e-146	-4.05058e-146	3.28631e-146	5.84292e-147	4.29974e-147	-4.35964e-147	-3.56929e-148	2.93251e-146	-2.05751e-148	-1.02687e-146	2.09987e-146	-2.95529e-146	9.89883e-147	-2.43687e-146	2.8096e-146	-2.69869e-147	2.80883e-147	1.27526e-146	-8.11475e-147	-2.55017e-146	-5.46619e-147	5.92336e-147	4.67386e-147	-1.94518e-146	1.91157e-146	5.47541e-147	7.27586e-147	9.46631e-291
-2.93205e-147	3.37578e-148	-2.52197e-147	-7.68366e-148	-9.17347e-149	6.81574e-148	-2.34472e-147	-7.16299e-148	-5.69017e-148	-4.47511e-147	1.44017e-148	1.91632e-147	6.25371e-148	2.2513e-147	7.79521e-148	4.15438e-148	-3.19473e-147	-3.33496e-148	4.0689e-149	-2.03073e-148	-5.28446e-148	-1.83416e-147	-9.20354e-148	-6.21759e-148	-2.9583e-147	8.13405e-148	1.61931e-147	-7.14885e-148	-1.67198e-149	-4.51271e-148	8.04163e-293
5.21896e-149	-1.53148e-149	-8.11925e-149	1.82396e-149	1.34172e-148	2.5088e-148	1.85466e-149	-4.57361e-149	1.23934e-148	-3.09505e-148	-1.45273e-148	3.21145e-148	3.31285e-149	4.56803e-149	-2.97174e-149	1.23986e-148	4.89749e-149	1.22678e-149	9.97164e-149	-2.57555e-150	-5.44015e-149	5.9975e-149	4.07354e-149	4.96593e-149	3.02833e-149	-3.07071e-148	5.85147e-150	-2.42837e-149	-3.57368e-149	-2.55267e-148	5.33546e-295
1.36225e-150	2.27023e-149	-5.68704e-150	9.19959e-150	1.99489e-150	-9.95884e-150	-3.9503e-150	2.13358e-150	-1.59859e-149	7.02803e-150	-4.55887e-150	1.52075e-149	2.19279e-149	2.61345e-150	3.68141e-150	1.90215e-150	5.15038e-150	-1.30433e-149	6.52964e-150	3.09395e-149	-1.17306e-149	-1.47131e-149	8.89475e-150	-3.96484e-150	1.9513e-150	4.54938e-150	-5.40991e-150	1.0948e-149	-1.20711e-150	2.09971e-150	3.64432e-297
-5.37878e-151	-2.58342e-151	-5.99221e-152	3.37324e-151	1.07017e-150	-8.03392e-151	-7.40071e-152	2.2643e-150	4.88642e-151	-8.8906e-151	2.23908e-150	-3.34615e-151	2.79819e-150	-3.01384e-151	-1.98775e-150	-3.60443e-151	-6.68228e-151	3.63852e-151	7.80718e-151	2.05597e-151	4.61729e-152	9.66114e-152	-9.6676e-151	3.6219e-150	1.72258e-150	7.75762e-151	9.29619e-151	-4.42618e-151	-1.9562e-150	-5.66464e-151	4.96248e-299
-5.17927e-152	-1.1892e-151	-2.10311e-152	-1.78244e-151	-8.04903e-152	1.06567e-154	-8.46896e-152	-1.75116e-151	3.39475e-152	-3.50859e-151	1.11178e-152	2.75375e-152	-8.94198e-152	1.01094e-152	-9.76486e-153	-8.69838e-152	-3.36229e-152	-3.35627e-151	-3.46191e-152	-1.65596e-151	6.10016e-152	-1.32031e-152	8.40622e-152	4.76293e-152	1.8398e-154	3.0689e-152	-1.38059e-151	-1.34038e-152	-2.68178e-151	-1.01941e-151	4.92371e-301
2.788e-153	-3.48016e-152	1.46157e-153	3.66021e-153	-1.46238e-153	7.90316e-153	-5.57386e-153	7.89417e-153	2.45658e-152	-1.97399e-152	-4.17794e-153	1.92683e-152	1.50664e-153	1.03632e-153	-3.4339e-153	1.22192e-152	3.04585e-152	-1.62578e-153	8.32276e-153	2.05953e-152	8.36961e-153	-4.06266e-153	-1.24375e-152	-1.77932e-153	-5.24253e-153	-7.33837e-153	5.20716e-153	-5.12001e-153	-4.79237e-153	6.42685e-153	4.8059e-303
5.45066e-154	3.38929e-154	-1.49668e-154	-2.01046e-154	2.75416e-154	-5.58316e-154	-1.4281e-153	5.1689e-154	-8.34946e-155	1.23726e-154	-2.05319e-155	-8.79907e-155	2.47912e-155	-2.13255e-154	-4.50638e-154	-8.97252e-154	-1.30398e-153	-4.66012e-154	-1.00176e-154	-2.03094e-154	-1.37581e-154	-1.55981e-153	-1.22308e-153	3.29958e-154	-7.2874e-154	4.04007e-154	-1.00928e-153	-4.38299e-154	-7.76498e-154	-6.06879e-154	1.31555e-305
-5.79725e-156	5.33646e-155	2.02798e-155	-1.6103e-155	-3.22912e-155	3.62497e-156	2.93285e-155	-6.13234e-156	-7.80143e-156	4.00638e-155	1.11456e-155	-3.95843e-155	4.147e-155	-2.07139e-154	-5.08542e-155	-6.9254e-156	1.20189e-154	-6.78411e-156	1.65724e-155	9.96943e-156	3.64494e-158	-2.9493e-155	8.80979e-156	1.62616e-157	1.0637e-154	-5.441e-155	4.82504e-155	-6.70314e-157	4.89519e-155	-9.33674e-155	9.96533e-308
7.19426e-157	-2.9355e-156	9.87897e-157	-2.89791e-156	7.54113e-157	-1.63417e-157	9.41454e-156	2.78857e-156	-2.7966e-156	3.74586e-156	-3.6965e-157	-6.09293e-156	1.1431e-156	1.19528e-156	-1.57251e-155	-3.74484e-156	4.22088e-156	-7.00473e-156	6.22954e-156	6.34039e-156	-4.11852e-156	1.95432e-155	-9.65517e-157	-6.25956e-156	3.7599e-156	1.83397e-157	1.08596e-155	4.8485e-156	1.48379e-156	-1.37714e-157	0
-2.00505e-158	7.53674e-157	6.78049e-157	-2.74096e-157	9.1896e-158	-5.32721e-157	1.59085e-157	1.41422e-157	6.06853e-157	-3.316e-157	-1.55361e-158	-4.04321e-157	6.42572e-157	9.42155e-158	7.39382e-157	-9.12553e-157	1.95411e-157	-3.95385e-157	-6.13184e-157	2.42788e-157	5.28055e-157	1.36746e-156	3.72507e-158	-5.70252e-157	4.65211e-157	-3.77382e-157	-2.3941e-157	-1.58231e-157	1.5874e-157	-2.60892e-157	0
-4.38402e-158	-4.11326e-159	8.71583e-159	9.91483e-158	-4.65724e-159	-7.64469e-158	-4.08988e-158	2.1642e-158	-4.80564e-159	-7.55817e-158	-4.23428e-159	7.32197e-159	1.09092e-158	-1.62293e-157	-1.46111e-158	-6.3907e-158	-8.96139e-158	8.99232e-159	-6.69381e-158	-2.3481e-160	2.71907e-159	2.86223e-158	-4.81036e-159	-8.07628e-159	-3.1489e-158	-2.62039e-158	1.30285e-157	-9.60336e-159	6.31738e-158	-3.23639e-159	0
8.1078e-160	4.0576e-160	-7.2941e-160	9.15356e-160	1.26732e-160	1.7291e-159	-4.63174e-160	-5.36324e-160	-3.87276e-159	9.81789e-159	2.3023e-159	1.97555e-159	5.10893e-159	4.49568e-160	6.82116e-159	-7.01745e-159	8.02807e-160	4.06643e-159	6.51528e-161	4.16314e-159	-1.78732e-160	1.19782e-159	4.03494e-159	1.26114e-159	-4.13255e-159	3.60608e-160	2.85276e-160	6.70723e-160	7.76594e-159	1.12686e-159	0
-4.69888e-161	2.19896e-160	-4.15588e-161	1.85256e-160	8.88523e-160	9.92957e-162	6.7047e-162	2.11326e-160	-1.07488e-160	2.41273e-160	3.93966e-160	3.50527e-160	3.94923e-160	-1.27088e-159	-3.94679e-161	4.87961e-161	1.42916e-160	-1.12145e-160	-1.46294e-160	9.90471e-160	1.83964e-160	-4.46754e-161	6.22502e-160	2.98828e-160	1.03916e-159	-1.77837e-161	-7.90315e-161	1.92581e-160	3.16045e-160	1.87202e-160	0
-1.05599e-161	-1.89188e-161	5.69548e-161	7.83812e-161	-1.38564e-161	-5.09035e-163	3.13997e-162	1.24213e-161	-1.3542e-161	1.65646e-164	3.72658e-164	1.30108e-161	-5.64672e-161	1.28848e-162	3.92537e-161	1.67414e-162	3.34547e-161	6.69544e-161	2.71566e-161	-1.4146e-161	-1.29126e-161	8.68602e-163	-4.64885e-161	-2.16253e-161	-2.92015e-161	-3.99002e-161	-3.93513e-162	1.91286e-162	-1.85037e-161	2.6983e-162	0
3.06394e-162	-2.5712e-162	2.13058e-162	3.9974e-162	-2.48421e-162	2.27844e-162	1.47926e-162	-7.72581e-162	1.21823e-162	-4.53071e-164	-2.18807e-162	-5.34199e-163	-9.37302e-163	2.15177e-163	2.08561e-163	1.77703e-162	-5.81293e-163	-4.59544e-162	-6.59685e-163	2.73037e-162	-1.2347e-162	-4.06427e-163	2.19563e-163	8.41866e-163	2.62464e-162	5.94878e-162	8.71776e-163	-3.26717e-163	-1.74475e-162	3.28151e-162	0
-3.65551e-163	1.35466e-164	3.07302e-163	-5.78783e-163	-9.06598e-164	7.73592e-164	1.20676e-163	3.13174e-163	-4.33502e-163	2.40917e-163	-9.76815e-164	2.58398e-164	2.82787e-163	-8.69058e-163	1.14708e-162	-8.45854e-163	-1.55313e-163	-6.53146e-163	-9.7941e-163	1.42325e-163	1.10934e-163	-5.76534e-164	-6.54587e-163	1.23725e-162	3.04375e-163	7.71778e-163	2.53549e-163	5.62932e-163	-6.64756e-164	-1.15194e-162	0
-3.65551e-163	1.35466e-164	3.07302e-163	-5.78783e-163	-9.06598e-164	7.73592e-164	1.20676e-163	3.13174e-163	-4.33502e-163	2.40917e-163	-9.76815e-164	2.58398e-164	2.82787e-163	-8.69058e-163	1.14708e-162	-8.45854e-163	-1.55313e-163	-6.53146e-163	-9.7941e-163	1.42325e-163	1.10934e-163	-5.76534e-164	-6.54587e-163	1.23725e-162	3.04375e-163	7.71778e-163	2.53549e-163	5.62932e-163	-6.64756e-164	-1.15194e-162	0
-3.65551e-163	1.35466e-164	3.07302e-163	-5.78783e-163	-9.06598e-164	7.73592e-164	1.20676e-163	3.13174e-163	-4.33502e-163	2.40917e-163	-9.76815e-164	2.58398e-164	2.82787e-163	-8.69058e-163	1.14708e-162	-8.45854e-163	-1.55313e-163	-6.53146e-163	-9.7941e-163	1.42325e-163	1.10934e-163	-5.76534e-164	-6.54587e-163	1.23725e-162	3.04375e-163	7.71778e-163	2.53549e-163	5.62932e-163	-6.64756e-164	-1.15194e-162	0
-3.65551e-163	1.35466e-164	3.07302e-163	-5.78783e-163	-9.06598e-164	7.73592e-164	1.20676e-163	3.13174e-163	-4.33502e-163	2.40917e-163	-9.76815e-164	2.58398e-164	2.82787e-163	-8.69058e-163	1.14708e-162	-8.45854e-163	-1.55313e-163	-6.53146e-163	-9.7941e-163	1.42325e-163	1.10934e-163	-5.76534e-164	-6.54587e-163	1.23725e-162	3.04375e-163	7.71778e-163	2.53549e-163	5.62932e-163	-6.64756e-164	-1.15194e-162	0
-3.65551e-163	1.35466e-164	3.07302e-163	-5.78783e-163	-9.06598e-164	7.73592e-164	1.20676e-163	3.13174e-163	-4.33502e-163	2.40917e-163	-9.76815e-164	2.58398e-164	2.82787e-163	-8.69058e-163	1.14708e-162	-8.45854e-163	-1.55313e-163	-6.53146e-163	-9.7941e-163	1.42325e-163	1.10934e-163	-5.76534e-164	-6.54587e-163	1.23725e-162	3.04375e-163	7.71778e-163	2.53549e-163	5.62932e-163	-6.64756e-164	-1.15194e-162	0
-3.65551e-163	1.35466e-164	3.07302e-163	-5.78783e-163	-9.06598e-164	7.73592e-164	1.20676e-163	3.13174e-163	-4.33502e-163	2.40917e-163	-9.76815e-164	2.58398e-164	2.82787e-163	-8.69058e-163	1.14708e-162	-8.45854e-163	-1.55313e-163	-6.53146e-163	-9.7941e-163	1.42325e-163	1.10934e-163	-5.76534e-164	-6.54587e-163	1.23725e-162	3.04375e-163	7.71778e-163	2.53549e-163	5.62932e-163	-6.64756e-164	-1.15194e-162	0
-3.65551e-163	1.35466e-164	3.07302e-163	-5.78783e-163	-9.06598e-164	7.73592e-164	1.20676e-163	3.13174e-163	-4.33502e-163	2.40917e-163	-9.76815e-164	2.58398e-164	2.82787e-163	-8.69058e-163	1.14708e-162	-8.45854e-163	-1.55313e-163	-6.53146e-163	-9.7941e-163	1.42325e-163	1.10934e-163	-5.76534e-164	-6.54587e-163	1.23725e-162	3.04375e-163	7.71778e-163	2.53549e-163	5.62932e-163	-6.64756e-164	-1.15194e-162	0
-3.65551e-163	1.35466e-164	3.07302e-163	-5.78783e-163	-9.06598e-164	7.73592e-164	1.20676e-163	3.13174e-163	-4.33502e-163	2.40917e-163	-9.76815e-164	2.58398e-164	2.82787e-163	-8.69058e-163	1.14708e-162	-8.45854e-163	-1.55313e-163	-6.53146e-163	-9.7941e-163	1.42325e-163	1.10934e-163	-5.76534e-164	-6.54587e-163	1.23725e-162	3.04375e-163	7.71778e-163	2.53549e-163	5.62932e-163	-6.64756e-164	-1.15194e-162	0
-3.65551e-163	1.35466e-164	3.07302e-163	-5.78783e-163	-9.06598e-164	7.73592e-164	1.20676e-163	3.13174e-163	-4.33502e-163	2.40917e-163	-9.76815e-164	2.58398e-164	2.82787e-163	-8.69058e-163	1.14708e-162	-8.45854e-163	-1.55313e-163	-6.53146e-163	-9.7941e-163	1.42325e-163	1.10934e-163	-5.76534e-164	-6.54587e-163	1.23725e-162	3.04375e-163	7.71778e-163	2.53549e-163	5.62932e-163	-6.64756e-164	-1.15194e-162	0
-3.65551e-163	1.35466e-164	3.07302e-163	-5.78783e-163	-9.06598e-164	7.73592e-164	1.20676e-163	3.13174e-163	-4.33502e-163	2.40917e-163	-9.76815e-164	2.58398e-164	2.82787e-163	-8.69058e-163	1.14708e-162	-8.45854e-163	-1.55313e-163	-6.53146e-163	-9.7941e-163	1.42325e-163	1.10934e-163	-5.76534e-164	-6.54587e-163	1.23725e-162	3.04375e-163	7.71778e-163	2.53549e-163	5.62932e-163	-6.64756e-164	-1.15194e-162	0
-3.65551e-163	1.35466e-164	3.07302e-163	-5.78783e-163	-9.06598e-164	7.73592e-164	1.20676e-163	3.13174e-163	-4.33502e-163	2.40917e-163	-9.76815e-164	2.58398e-164	2.82787e-163	-8.69058e-163	1.14708e-162	-8.45854e-163	-1.55313e-163	-6.53146e-163	-9.7941e-163	1.42325e-163	1.10934e-163	-5.76534e-164	-6.54587e-163	1.23725e-162	3.04375e-163	7.71778e-163	2.53549e-163	5.62932e-163	-6.64756e-164	-1.15194e-162	0
-3.65551e-163	1.35466e-164	3.07302e-163	-5.78783e-163	-9.06598e-164	7.73592e-164	1.20676e-163	3.13174e-163	-4.33502e-163	2.40917e-163	-9.76815e-164	2.58398e-164	2.82787e-163	-8.69058e-163	1.14708e-162	-8.45854e-163	-1.55313e-163	-6.53146e-163	-9.7941e-163	1.42325e-163	1.10934e-163	-5.76534e-164	-6.54587e-163	1.23725e-162	3.04375e-163	7.71778e-163	2.53549e-163	5.62932e-163	-6.64756e-164	-1.15194e-162	0
-3.65551e-163	1.35466e-164	3.07302e-163	-5.78783e-163	-9.06598e-164	7.73592e-164	1.20676e-163	3.13174e-163	-4.33502e-163	2.40917e-163	-9.76815e-164	2.58398e-164	2.82787e-163	-8.69058e-163	1.14708e-162	-8.45854e-163	-1.55313e-163	-6.53146e-163	-9.7941e-163	1.42325e-163	1.10934e-163	-5.76534e-164	-6.54587e-163	1.23725e-162	3.04375e-163	7.71778e-163	2.53549e-163	5.62932e-163	-6.64756e-164	-1.15194e-162	0
-3.65551e-163	1.35466e-164	3.07302e-163	-5.78783e-163	-9.06598e-164	7.73592e-164	1.20676e-163	3.13174e-163	-4.33502e-163	2.40917e-163	-9.76815e-164	2.58398e-164	2.82787e-163	-8.69058e-163	1.14708e-162	-8.45854e-163	-1.55313e-163	-6.53146e-163	-9.7941e-163	1.42325e-163	1.10934e-163	-5.76534e-164	-6.54587e-163	1.23725e-162	3.04375e-163	7.71778e-163	2.53549e-163	5.62932e-163	-6.64756e-164	-1.15194e-162	0
-3.65551e-163	1.35466e-164	3.07302e-163	-5.78783e-163	-9.06598e-164	7.73592e-164	1.20676e-163	3.13174e-163	-4.33502e-163	2.40917e-163	-9.76815e-164	2.58398e-164	2.82787e-163	-8.69058e-163	1.14708e-162	-8.45854e-163	-1.55313e-163	-6.53146e-163	-9.7941e-163	1.42325e-163	1.10934e-163	-5.76534e-164	-6.54587e-163	1.23725e-162	3.04375e-163	7.71778e-163	2.53549e-163	5.62932e-163	-6.64756e-164	-1.15194e-162	0
-3.65551e-163	1.35466e-164	3.07302e-163	-5.78783e-163	-9.06598e-164	7.73592e-164	1.20676e-163	3.13174e-163	-4.33502e-163	2.40917e-163	-9.76815e-164	2.58398e-164	2.82787e-163	-8.69058e-163	1.14708e-162	-8.45854e-163	-1.55313e-163	-6.53146e-163	-9.7941e-163	1.42325e-163	1.10934e-163	-5.76534e-164	-6.54587e-163	1.23725e-162	3.04375e-163	7.71778e-163	2.53549e-163	5.62932e-163	-6.64756e-164	-1.15194e-162	0
-3.65551e-163	1.35466e-164	3.07302e-163	-5.78783e-163	-9.06598e-164	7.73592e-164	1.20676e-163	3.13174e-163	-4.33502e-163	2.40917e-163	-9.76815e-164	2.58398e-164	2.82787e-163	-8.69058e-163	1.14708e-162	-8.45854e-163	-1.55313e-163	-6.53146e-163	-9.7941e-163	1.42325e-163	1.10934e-163	-5.76534e-164	-6.54587e-163	1.23725e-162	3.04375e-163	7.71778e-163	2.53549e-163	5.62932e-163	-6.64756e-164	-1.15194e-162	0
-3.65551e-163	1.35466e-164	3.07302e-163	-5.78783e-163	-9.06598e-164	7.73592e-164	1.20676e-163	3.13174e-163	-4.33502e-163	2.40917e-163	-9.76815e-164	2.58398e-164	2.82787e-163	-8.69058e-163	1.14708e-162	-8.45854e-163	-1.55313e-163	-6.53146e-163	-9.7941e-163	1.42325e-163	1.10934e-163	-5.76534e-164	-6.54587e-163	1.23725e-162	3.04375e-163	7.71778e-163	2.53549e-163	5.62932e-163	-6.64756e-164	-1.15194e-162	0
-3.65551e-163	1.35466e-164	3.07302e-163	-5.78783e-163	-9.06598e-164	7.73592e-164	1.20676e-163	3.13174e-163	-4.33502e-163	2.40917e-163	-9.76815e-164	2.58398e-164	2.82787e-163	-8.69058e-163	1.14708e-162	-8.45854e-163	-1.55313e-163	-6.53146e-163	-9.7941e-163	1.42325e-163	1.10934e-163	-5.76534e-164	-6.54587e-163	1.23725e-162	3.04375e-163	7.71778e-163	2.53549e-163	5.62932e-163	-6.64756e-164	-1.15194e-162	0
-3.65551e-163	1.35466e-164	3.07302e-163	-5.78783e-163	-9.06598e-164	7.73592e-164	1.20676e-163	3.13174e-163	-4.33502e-163	2.40917e-163	-9.76815e-164	2.58398e-164	2.82787e-163	-8.69058e-163	1.14708e-162	-8.45854e-163	-1.55313e-163	-6.53146e-163	-9.7941e-163	1.42325e-163	1.10934e-163	-5.76534e-164	-6.54587e-163	1.23725e-162	3.04375e-163	7.71778e-163	2.53549e-163	5.62932e-163	-6.64756e-164	-1.15194e-162	0
-3.65551e-163	1.35466e-164	3.07302e-163	-5.78783e-163	-9.06598e-164	7.73592e-164	1.20676e-163	3.13174e-163	-4.33502e-163	2.40917e-163	-9.76815e-164	2.58398e-164	2.82787e-163	-8.69058e-163	1.14708e-162	-8.45854e-163	-1.55313e-163	-6.53146e-163	-9.7941e-163	1.42325e-163	1.10934e-163	-5.76534e-164	-6.54587e-163	1.23725e-162	3.04375e-163	7.71778e-163	2.53549e-163	5.62932e-163	-6.64756e-164	-1.15194e-162	0
-3.65551e-163	1.35466e-164	3.07302e-163	-5.78783e-163	-9.06598e-164	7.73592e-164	1.20676e-163	3.13174e-163	-4.33502e-163	2.40917e-163	-9.76815e-164	2.58398e-164	2.82787e-163	-8.69058e-163	1.14708e-162	-8.45854e-163	-1.55313e-163	-6.53146e-163	-9.7941e-163	1.42325e-163	1.10934e-163	-5.76534e-164	-6.54587e-163	1.23725e-162	3.04375e-163	7.71778e-163	2.53549e-163	5.62932e-163	-6.64756e-164	-1.15194e-162	0
-3.65551e-163	1.35466e-164	3.07302e-163	-5.78783e-163	-9.06598e-164	7.73592e-164	1.20676e-163	3.13174e-163	-4.33502e-163	2.40917e-163	-9.76815e-164	2.58398e-164	2.82787e-163	-8.69058e-163	1.14708e-162	-8.45854e-163	-1.55313e-163	-6.53146e-163	-9.7941e-163	1.42325e-163	1.10934e-163	-5.76534e-164	-6.54587e-163	1.23725e-162	3.04375e-163	7.71778e-163	2.53549e-163	5.62932e-163	-6.64756e-164	-1.15194e-162	0
-3.65551e-163	1.35466e-164	3.07302e-163	-5.78783e-163	-9.06598e-164	7.73592e-164	1.20676e-163	3.13174e-163	-4.33502e-163	2.40917e-163	-9.76815e-164	2.58398e-164	2.82787e-163	-8.69058e-163	1.14708e-162	-8.45854e-163	-1.55313e-163	-6.53146e-163	-9.7941e-163	1.42325e-163	1.10934e-163	-5.76534e-164	-6.54587e-163	1.23725e-162	3.04375e-163	7.71778e-163	2.53549e-163	5.62932e-163	-6.64756e-164	-1.15194e-162	0
-3.65551e-163	1.35466e-164	3.07302e-163	-5.78783e-163	-9.06598e-164	7.73592e-164	1.20676e-163	3.13174e-163	-4.33502e-163	2.40917e-163	-9.76815e-164	2.58398e-164	2.82787e-163	-8.69058e-163	1.14708e-162	-8.45854e-163	-1.55313e-163	-6.53146e-163	-9.7941e-163	1.42325e-163	1.10934e-163	-5.76534e-164	-6.54587e-163	1.23725e-162	3.04375e-163	7.71778e-163	2.53549e-163	5.62932e-163	-6.64756e-164	-1.15194e-162	0
-3.65551e-163	1.35466e-164	3.07302e-163	-5.78783e-163	-9.06598e-164	7.73592e-164	1.20676e-163	3.13174e-163	-4.33502e-163	2.40917e-163	-9.76815e-164	2.58398e-164	2.82787e-163	-8.69058e-163	1.14708e-162	-8.45854e-163	-1.55313e-163	-6.53146e-163	-9.7941e-163	1.42325e-163	1.10934e-163	-5.76534e-164	-6.54587e-163	1.23725e-162	3.04375e-163	7.71778e-163	2.53549e-163	5.62932e-163	-6.64756e-164	-1.15194e-162	0
-3.65551e-163	1.35466e-164	3.07302e-163	-5.78783e-163	-9.06598e-164	7.73592e-164	1.20676e-163	3.13174e-163	-4.33502e-163	2.40917e-163	-9.76815e-164	2.58398e-164	2.82787e-163	-8.69058e-163	1.14708e-162	-8.45854e-163	-1.55313e-163	-6.53146e-163	-9.7941e-163	1.42325e-163	1.10934e-163	-5.76534e-164	-6.54587e-163	1.23725e-162	3.04375e-163	7.71778e-163	2.53549e-163	5.62932e-163	-6.64756e-164	-1.15194e-162	0
-3.65551e-163	1.35466e-164	3.07302e-163	-5.78783e-163	-9.06598e-164	7.73592e-164	1.20676e-163	3.13174e-163	-4.33502e-163	2.40917e-163	-9.76815e-164	2.58398e-164	2.82787e-163	-8.69058e-163	1.14708e-162	-8.45854e-163	-1.55313e-163	-6.53146e-163	-9.7941e-163	1.42325e-163	1.10934e-163	-5.76534e-164	-6.54587e-163	1.23725e-162	3.04375e-163	7.71778e-163	2.53549e-163	5.62932e-163	-6.64756e-164	-1.15194e-162	0
-3.65551e-163	1.35466e-164	3.07302e-163	-5.78783e-163	-9.06598e-164	7.73592e-164	1.20676e-163	3.13174e-163	-4.33502e-163	2.40917e-163	-9.76815e-164	2.58398e-164	2.82787e-163	-8.69058e-163	1.14708e-162	-8.45854e-163	-1.55313e-163	-6.53146e-163	-9.7941e-163	1.42325e-163	1.10934e-163	-5.76534e-164	-6.54587e-163	1.23725e-162	3.04375e-163	7.71778e-163	2.53549e-163	5.62932e-163	-6.64756e-164	-1.15194e-162	0
-3.65551e-163	1.35466e-164	3.07302e-163	-5.78783e-163	-9.06598e-164	7.73592e-164	1.20676e-163	3.13174e-163	-4.33502e-163	2.40917e-163	-9.76815e-164	2.58398e-164	2.82787e-163	-8.69058e-163	1.14708e-162	-8.45854e-163	-1.55313e-163	-6.53146e-163	-9.7941e-163	1.42325e-163	1.10934e-163	-5.76534e-164	-6.54587e-163	1.23725e-162	3.04375e-163	7.71778e-163	2.53549e-163	5.62932e-163	-6.64756e-164	-1.15194e-162	0
-3.65551e-163	1.35466e-164	3.07302e-163	-5.78783e-163	-9.06598e-164	7.73592e-164	1.20676e-163	3.13174e-163	-4.33502e-163	2.40917e-163	-9.76815e-164	2.58398e-164	2.82787e-163	-8.69058e-163	1.14708e-162	-8.45854e-163	-1.55313e-163	-6.53146e-163	-9.7941e-163	1.42325e-163	1.10934e-163	-5.76534e-164	-6.54587e-163	1.23725e-162	3.04375e-163	7.71778e-163	2.53549e-163	5.62932e-163	-6.64756e-164	-1.15194e-162	0
-3.65551e-163	1.35466e-164	3.07302e-163	-5.78783e-163	-9.06598e-164	7.73592e-164	1.20676e-163	3.13174e-163	-4.33502e-163	2.40917e-163	-9.76815e-164	2.58398e-164	2.82787e-163	-8.69058e-163	1.14708e-162	-8.45854e-163	-1.55313e-163	-6.53146e-163	-9.7941e-163	1.42325e-163	1.10934e-163	-5.76534e-164	-6.54587e-163	1.23725e-162	3.04375e-163	7.71778e-163	2.53549e-163	5.62932e-163	-6.64756e-164	-1.15194e-162	0
-3.65551e-163	1.35466e-164	3.07302e-163	-5.78783e-163	-9.06598e-164	7.73592e-164	1.20676e-163	3.13174e-163	-4.33502e-163	2.40917e-163	-9.76815e-164	2.58398e-164	2.82787e-163	-8.69058e-163	1.14708e-162	-8.45854e-163	-1.55313e-163	-6.53146e-163	-9.7941e-163	1.42325e-163	1.10934e-163	-5.76534e-164	-6.54587e-163	1.23725e-162	3.04375e-163	7.71778e-163	2.53549e-163	5.62932e-163	-6.64756e-164	-1.15194e-162	0
-3.65551e-163	1.35466e-164	3.07302e-163	-5.78783e-163	-9.06598e-164	7.73592e-164	1.20676e-163	3.13174e-163	-4.33502e-163	2.40917e-163	-9.76815e-164	2.58398e-164	2.82787e-163	-8.69058e-163	1.14708e-162	-8.45854e-163	-1.55313e-163	-6.53146e-163	-9.7941e-163	1.42325e-163	1.10934e-163	-5.76534e-164	-6.54587e-163	1.23725e-162	3.04375e-163	7.71778e-163	2.53549e-163	5.62932e-163	-6.64756e-164	-1.15194e-162	0
-3.65551e-163	1.35466e-164	3.07302e-163	-5.78783e-163	-9.06598e-164	7.73592e-164	1.20676e-163	3.13174e-163	-4.33502e-163	2.40917e-163	-9.76815e-164	2.58398e-164	2.82787e-163	-8.69058e-163	1.14708e-162	-8.45854e-163	-1.55313e-163	-6.53146e-163	-9.7941e-163	1.42325e-163	1.10934e-163	-5.76534e-164	-6.54587e-163	1.23725e-162	3.04375e-163	7.71778e-163	2.53549e-163	5.62932e-163	-6.64756e-164	-1.15194e-162	0
-3.65551e-163	1.35466e-164	3.07302e-163	-5.78783e-163	-9.06598e-164	7.73592e-164	1.20676e-163	3.13174e-163	-4.33502e-163	2.40917e-163	-9.76815e-164	2.58398e-164	2.82787e-163	-8.69058e-163	1.14708e-162	-8.45854e-163	-1.55313e-163	-6.53146e-163	-9.7941e-163	1.42325e-163	1.10934e-163	-5.76534e-164	-6.54587e-163	1.23725e-162	3.04375e-163	7.71778e-163	2.53549e-163	5.62932e-163	-6.64756e-164	-1.15194e-162	0
-3.65551e-163	1.35466e-164	3.07302e-163	-5.78783e-163	-9.06598e-164	7.73592e-164	1.20676e-163	3.13174e-163	-4.33502e-163	2.40917e-163	-9.76815e-164	2.58398e-164	2.82787e-163	-8.69058e-163	1.14708e-162	-8.45854e-163	-1.55313e-163	-6.53146e-163	-9.7941e-163	1.42325e-163	1.10934e-163	-5.76534e-164	-6.54587e-163	1.23725e-162	3.04375e-163	7.71778e-163	2.53549e-163	5.62932e-163	-6.64756e-164	-1.15194e-162	0
-3.65551e-163	1.35466e-164	3.07302e-163	-5.78783e-163	-9.06598e-164	7.73592e-164	1.20676e-163	3.13174e-163	-4.33502e-163	2.40917e-163	-9.76815e-164	2.58398e-164	2.82787e-163	-8.69058e-163	1.14708e-162	-8.45854e-163	-1.55313e-163	-6.53146e-163	-9.7941e-163	1.42325e-163	1.10934e-163	-5.76534e-164	-6.54587e-163	1.23725e-162	3.04375e-163	7.71778e-163	2.53549e-163	5.62932e-163	-6.64756e-164	-1.15194e-162	0
-3.65551e-163	1.35466e-164	3.07302e-163	-5.78783e-163	-9.06598e-164	7.73592e-164	1.20676e-163	3.13174e-163	-4.33502e-163	2.40917e-163	-9.76815e-164	2.58398e-164	2.82787e-163	-8.69058e-163	1.14708e-162	-8.45854e-163	-1.55313e-163	-6.53146e-163	-9.7941e-163	1.42325e-163	1.10934e-163	-5.76534e-164	-6.54587e-163	1.23725e-162	3.04375e-163	7.71778e-163	2.53549e-163	5.62932e-163	-6.64756e-164	-1.15194e-162	0
-3.65551e-163	1.35466e-164	3.07302e-163	-5.78783e-163	-9.06598e-164	7.73592e-164	1.20676e-163	3.13174e-163	-4.33502e-163	2.40917e-163	-9.76815e-164	2.58398e-164	2.82787e-163	-8.69058e-163	1.14708e-162	-8.45854e-163	-1.55313e-163	-6.53146e-163	-9.7941e-163	1.42325e-163	1.10934e-163	-5.76534e-164	-6.54587e-163	1.23725e-162	3.04375e-163	7.71778e-163	2.53549e-163	5.62932e-163	-6.64756e-164	-1.15194e-162	0
-3.65551e-163	1.35466e-164	3.07302e-163	-5.78783e-163	-9.06598e-164	7.73592e-164	1.20676e-163	3.13174e-163	-4.33502e-163	2.40917e-163	-9.76815e-164	2.58398e-164	2.82787e-163	-8.69058e-163	1.14708e-162	-8.45854e-163	-1.55313e-163	-6.53146e-163	-9.7941e-163	1.42325e-163	1.10934e-163	-5.76534e-164	-6.54587e-163	1.23725e-162	3.04375e-163	7.71778e-163	2.53549e-163	5.62932e-163	-6.64756e-164	-1.15194e-162	0
-3.65551e-163	1.35466e-164	3.07302e-163	-5.78783e-163	-9.06598e-164	7.73592e-164	1.20676e-163	3.13174e-163	-4.33502e-163	2.40917e-163	-9.76815e-164	2.58398e-164	2.82787e-163	-8.69058e-163	1.14708e-162	-8.45854e-163	-1.55313e-163	-6.53146e-163	-9.7941e-163	1.42325e-163	1.10934e-163	-5.76534e-164	-6.54587e-163	1.23725e-162	3.04375e-163	7.71778e-163	2.53549e-163	5.62932e-163	-6.64756e-164	-1.15194e-162	0
-3.65551e-163	1.35466e-164	3.07302e-163	-5.78783e-163	-9.06598e-164	7.73592e-164	1.20676e-163	3.13174e-163	-4.33502e-163	2.40917e-163	-9.76815e-164	2.58398e-164	2.82787e-163	-8.69058e-163	1.14708e-162	-8.45854e-163	-1.55313e-163	-6.53146e-163	-9.7941e-163	1.42325e-163	1.10934e-163	-5.76534e-164	-6.54587e-163	1.23725e-162	3.04375e-163	7.71778e-163	2.53549e-163	5.62932e-163	-6.64756e-164	-1.15194e-162	0
-3.65551e-163	1.35466e-164	3.07302e-163	-5.78783e-163	-9.06598e-164	7.73592e-164	1.20676e-163	3.13174e-163	-4.33502e-163	2.40917e-163	-9.76815e-164	2.58398e-164	2.82787e-163	-8.69058e-163	1.14708e-162	-8.45854e-163	-1.55313e-163	-6.53146e-163	-9.7941e-163	1.42325e-163	1.10934e-163	-5.76534e-164	-6.54587e-163	1.23725e-162	3.04375e-163	7.71778e-163	2.53549e-163	5.62932e-163	-6.64756e-164	-1.15194e-162	0
-3.65551e-163	1.35466e-164	3.07302e-163	-5.78783e-163	-9.06598e-164	7.73592e-164	1.20676e-163	3.13174e-163	-4.33502e-163	2.40917e-163	-9.76815e-164	2.58398e-164	2.82787e-163	-8.69058e-163	1.14708e-162	-8.45854e-163	-1.55313e-163	-6.53146e-163	-9.7941e-163	1.42325e-163	1.10934e-163	-5.76534e-164	-6.54587e-163	1.23725e-162	3.04375e-163	7.71778e-163	2.53549e-163	5.62932e-163	-6.64756e-164	-1.15194e-162	0
-3.65551e-163	1.35466e-164	3.07302e-163	-5.78783e-163	-9.06598e-164	7.73592e-164	1.20676e-163	3.13174e-163	-4.33502e-163	2.40917e-163	-9.76815e-164	2.58398e-164	2.82787e-163	-8.69058e-163	1.14708e-162	-8.45854e-163	-1.55313e-163	-6.53146e-163	-9.7941e-163	1.42325e-163	1.10934e-163	-5.76534e-164	-6.54587e-163	1.23725e-162	3.04375e-163	7.71778e-163	2.53549e-163	5.62932e-163	-6.64756e-164	-1.15194e-162	0
-3.65551e-163	1.35466e-164	3.07302e-163	-5.78783e-163	-9.06598e-164	7.73592e-164	1.20676e-163	3.13174e-163	-4.33502e-163	2.40917e-163	-9.76815e-164	2.58398e-164	2.82787e-163	-8.69058e-163	1.14708e-162	-8.45854e-163	-1.55313e-163	-6.53146e-163	-9.7941e-163	1.42325e-163	1.10934e-163	-5.76534e-164	-6.54587e-163	1.23725e-162	3.04375e-163	7.71778e-163	2.53549e-163	5.62932e-163	-6.64756e-164	-1.15194e-162	0
-3.65551e-163	1.35466e-164	3.07302e-163	-5.78783e-163	-9.06598e-164	7.73592e-164	1.20676e-163	3.13174e-163	-4.33502e-163	2.40917e-163	-9.76815e-164	2.58398e-164	2.82787e-163	-8.69058e-163	1.14708e-162	-8.45854e-163	-1.55313e-163	-6.53146e-163	-9.7941e-163	1.42325e-163	1.10934e-163	-5.76534e-164	-6.54587e-163	1.23725e-162	3.04375e-163	7.71778e-163	2.53549e-163	5.62932e-163	-6.64756e-164	-1.15194e-162	0
-3.65551e-163	1.35466e-164	3.07302e-163	-5.78783e-163	-9.06598e-164	7.73592e-164	1.20676e-163	3.13174e-163	-4.33502e-163	2.40917e-163	-9.76815e-164	2.58398e-164	2.82787e-163	-8.69058e-163	1.14708e-162	-8.45854e-163	-1.55313e-163	-6.53146e-163	-9.7941e-163	1.42325e-163	1.10934e-163	-5.76534e-164	-6.54587e-163	1.23725e-162	3.04375e-163	7.71778e-163	2.53549e-163	5.62932e-163	-6.64756e-164	-1.15194e-162	0
-3.65551e-163	1.35466e-164	3.07302e-163	-5.78783e-163	-9.06598e-164	7.73592e-164	1.20676e-163	3.13174e-163	-4.33502e-163	2.40917e-163	-9.76815e-164	2.58398e-164	2.82787e-163	-8.69058e-163	1.14708e-162	-8.45854e-163	-1.55313e-163	-6.53146e-163	-9.7941e-163	1.42325e-163	1.10934e-163	-5.76534e-164	-6.54587e-163	1.23725e-162	3.04375e-163	7.71778e-163	2.53549e-163	5.62932e-163	-6.64756e-164	-1.15194e-162	0
-3.65551e-163	1.35466e-164	3.07302e-163	-5.78783e-163	-9.06598e-164	7.73592e-164	1.20676e-163	3.13174e-163	-4.33502e-163	2.40917e-163	-9.76815e-164	2.58398e-164	2.82787e-163	-8.69058e-163	1.14708e-162	-8.45854e-163	-1.55313e-163	-6.53146e-163	-9.7941e-163	1.42325e-163	1.10934e-163	-5.76534e-164	-6.54587e-163	1.23725e-162	3.04375e-163	7.71778e-163	2.53549e-163	5.62932e-163	-6.64756e-164	-1.15194e-162	0
-3.65551e-163	1.35466e-164	3.07302e-163	-5.78783e-163	-9.06598e-164	7.73592e-164	1.20676e-163	3.13174e-163	-4.33502e-163	2.40917e-163	-9.76815e-164	2.58398e-164	2.82787e-163	-8.69058e-163	1.14708e-162	-8.45854e-163	-1.55313e-163	-6.53146e-163	-9.7941e-163	1.42325e-163	1.10934e-163	-5.76534e-164	-6.54587e-163	1.23725e-162	3.04375e-163	7.71778e-163	2.53549e-163	5.62932e-163	-6.64756e-164	-1.15194e-162	0
-3.65551e-163	1.35466e-164	3.07302e-163	-5.78783e-163	-9.06598e-164	7.73592e-164	1.20676e-163	3.13174e-163	-4.33502e-163	2.40917e-163	-9.76815e-164	2.58398e-164	2.82787e-163	-8.69058e-163	1.14708e-162	-8.45854e-163	-1.55313e-163	-6.53146e-163	-9.7941e-163	1.42325e-163	1.10934e-163	-5.76534e-164	-6.54587e-163	1.23725e-162	3.04375e-163	7.71778e-163	2.53549e-163	5.62932e-163	-6.64756e-164	-1.15194e-162	0
-3.65551e-163	1.35466e-164	3.07302e-163	-5.78783e-163	-9.06598e-164	7.73592e-164	1.20676e-163	3.13174e-163	-4.33502e-163	2.40917e-163	-9.76815e-164	2.58398e-164	2.82787e-163	-8.69058e-163	1.14708e-162	-8.45854e-163	-1.55313e-163	-6.53146e-163	-9.7941e-163	1.42325e-163	1.10934e-163	-5.76534e-164	-6.54587e-163	1.23725e-162	3.04375e-163	7.71778e-163	2.53549e-163	5.62932e-163	-6.64756e-164	-1.15194e-162	0
-3.65551e-163	1.35466e-164	3.07302e-163	-5.78783e-163	-9.06598e-164	7.73592e-164	1.20676e-163	3.13174e-163	-4.33502e-163	2.40917e-163	-9.76815e-164	2.58398e-164	2.82787e-163	-8.69058e-163	1.14708e-162	-8.45854e-163	-1.55313e-163	-6.53146e-163	-9.7941e-163	1.42325e-163	1.10934e-163	-5.76534e-164	-6.54587e-163	1.23725e-162	3.04375e-163	7.71778e-163	2.53549e-163	5.62932e-163	-6.64756e-164	-1.15194e-162	0
-3.65551e-163	1.35466e-164	3.07302e-163	-5.78783e-163	-9.06598e-164	7.73592e-164	1.20676e-163	3.13174e-163	-4.33502e-163	2.40917e-163	-9.76815e-164	2.58398e-164	2.82787e-163	-8.69058e-163	1.14708e-162	-8.45854e-163	-1.55313e-163	-6.53146e-163	-9.7941e-163	1.42325e-163	1.10934e-163	-5.76534e-164	-6.54587e-163	1.23725e-162	3.04375e-163	7.71778e-163	2.53549e-163	5.62932e-163	-6.64756e-164	-1.15194e-162	0
-3.65551e-163	1.35466e-164	3.07302e-163	-5.78783e-163	-9.06598e-164	7.73592e-164	1.20676e-163	3.13174e-163	-4.33502e-163	2.40917e-163	-9.76815e-164	2.58398e-164	2.82787e-163	-8.69058e-163	1.14708e-162	-8.45854e-163	-1.55313e-163	-6.53146e-163	-9.7941e-163	1.42325e-163	1.10934e-163	-5.76534e-164	-6.54587e-163	1.23725e-162	3.04375e-163	7.71778e-163	2.53549e-163	5.62932e-163	-6.64756e-164	-1.15194e-162	0
-3.65551e-163	1.35466e-164	3.07302e-163	-5.78783e-163	-9.06598e-164	7.73592e-164	1.20676e-163	3.13174e-163	-4.33502e-163	2.40917e-163	-9.76815e-164	2.58398e-164	2.82787e-163	-8.69058e-163	1.14708e-162	-8.45854e-163	-1.55313e-163	-6.53146e-163	-9.7941e-163	1.42325e-163	1.10934e-163	-5.76534e-164	-6.54587e-163	1.23725e-162	3.04375e-163	7.71778e-163	2.53549e-163	5.62932e-163	-6.64756e-164	-1.15194e-162	0
-3.65551e-163	1.35466e-164	3.07302e-163	-5.78783e-163	-9.06598e-164	7.73592e-164	1.20676e-163	3.13174e-163	-4.33502e-163	2.40917e-163	-9.76815e-164	2.58398e-164	2.82787e-163	-8.69058e-163	1.14708e-162	-8.45854e-163	-1.55313e-163	-6.53146e-163	-9.7941e-163	1.42325e-163	1.10934e-163	-5.76534e-164	-6.54587e-163	1.23725e-162	3.04375e-163	7.71778e-163	2.53549e-163	5.62932e-163	-6.64756e-164	-1.15194e-162	0
-3.65551e-163	1.35466e-164	3.07302e-163	-5.78783e-163	-9.06598e-164	7.73592e-164	1.20676e-163	3.13174e-163	-4.33502e-163	2.40917e-163	-9.76815e-164	2.58398e-164	2.82787e-163	-8.69058e-163	1.14708e-162	-8.45854e-163	-1.55313e-163	-6.53146e-163	-9.7941e-163	1.42325e-163	1.10934e-163	-5.76534e-164	-6.54587e-163	1.23725e-162	3.04375e-163	7.71778e-163	2.53549e-163	5.62932e-163	-6.64756e-164	-1.15194e-162	0
-3.65551e-163	1.35466e-164	3.07302e-163	-5.78783e-163	-9.06598e-164	7.73592e-164	1.20676e-163	3.13174e-163	-4.33502e-163	2.40917e-163	-9.76815e-164	2.58398e-164	2.82787e-163	-8.69058e-163	1.14708e-162	-8.45854e-163	-1.55313e-163	-6.53146e-163	-9.7941e-163	1.42325e-163	1.10934e-163	-5.76534e-164	-6.54587e-163	1.23725e-162	3.04375e-163	7.71778e-163	2.53549e-163	5.62932e-163	-6.64756e-164	-1.15194e-162	0
-3.65551e-163	1.35466e-164	3.07302e-163	-5.78783e-163	-9.06598e-164	7.73592e-164	1.20676e-163	3.13174e-163	-4.33502e-163	2.40917e-163	-9.76815e-164	2.58398e-164	2.82787e-163	-8.69058e-163	1.14708e-162	-8.45854e-163	-1.55313e-163	-6.53146e-163	-9.7941e-163	1.42325e-163	1.10934e-163	-5.76534e-164	-6.54587e-163	1.23725e-162	3.04375e-163	7.71778e-163	2.53549e-163	5.62932e-163	-6.64756e-164	-1.15194e-162	0
-3.65551e-163	1.35466e-164	3.07302e-163	-5.78783e-163	-9.06598e-164	7.73592e-164	1.20676e-163	3.13174e-163	-4.33502e-163	2.40917e-163	-9.76815e-164	2.58398e-164	2.82787e-163	-8.69058e-163	1.14708e-162	-8.45854e-163	-1.55313e-163	-6.53146e-163	-9.7941e-163	1.42325e-163	1.10934e-163	-5.76534e-164	-6.54587e-163	1.23725e-162	3.04375e-163	7.71778e-163	2.53549e-163	5.62932e-163	-6.64756e-164	-1.15194e-162	0
-3.65551e-163	1.35466e-164	3.07302e-163	-5.78783e-163	-9.06598e-164	7.73592e-164	1.20676e-163	3.13174e-163	-4.33502e-163	2.40917e-163	-9.76815e-164	2.58398e-164	2.82787e-163	-8.69058e-163	1.14708e-162	-8.45854e-163	-1.55313e-163	-6.53146e-163	-9.7941e-163	1.42325e-163	1.10934e-163	-5.76534e-164	-6.54587e-163	1.23725e-162	3.04375e-163	7.71778e-163	2.53549e-163	5.62932e-163	-6.64756e-164	-1.15194e-162	0
-3.65551e-163	1.35466e-164	3.07302e-163	-5.78783e-163	-9.06598e-164	7.73592e-164	1.20676e-163	3.13174e-163	-4.33502e-163	2.40917e-163	-9.76815e-164	2.58398e-164	2.82787e-163	-8.69058e-163	1.14708e-162	-8.45854e-163	-1.55313e-163	-6.53146e-163	-9.7941e-163	1.42325e-163	1.10934e-163	-5.76534e-164	-6.54587e-163	1.23725e-162	3.04375e-163	7.71778e-163	2.53549e-163	5.62932e-163	-6.64756e-164	-1.15194e-162	0
-3.65551e-163	1.35466e-164	3.07302e-163	-5.78783e-163	-9.06598e-164	7.73592e-164	1.20676e-163	3.13174e-163	-4.33502e-163	2.40917e-163	-9.76815e-164	2.58398e-164	2.82787e-163	-8.69058e-163	1.14708e-162	-8.45854e-163	-1.55313e-163	-6.53146e-163	-9.7941e-163	1.42325e-163	1.10934e-163	-5.76534e-164	-6.54587e-163	1.23725e-162	3.04375e-163	7.71778e-163	2.53549e-163	5.62932e-163	-6.64756e-164	-1.15194e-162	0
-3.65551e-163	1.35466e-164	3.07302e-163	-5.78783e-163	-9.06598e-164	7.73592e-164	1.20676e-163	3.13174e-163	-4.33502e-163	2.40917e-163	-9.76815e-164	2.58398e-164	2.82787e-163	-8.69058e-163	1.14708e-162	-8.45854e-163	-1.55313e-163	-6.53146e-163	-9.7941e-163	1.42325e-163	1.10934e-163	-5.76534e-164	-6.54587e-163	1.23725e-162	3.04375e-163	7.71778e-163	2.53549e-163	5.62932e-163	-6.64756e-164	-1.15194e-162	0
-3.65551e-163	1.35466e-164	3.07302e-163	-5.78783e-163	-9.06598e-164	7.73592e-164	1.20676e-163	3.13174e-163	-4.33502e-163	2.40917e-163	-9.76815e-164	2.58398e-164	2.82787e-163	-8.69058e-163	1.14708e-162	-8.45854e-163	-1.55313e-163	-6.53146e-163	-9.7941e-163	1.42325e-163	1.10934e-163	-5.76534e-164	-6.54587e-163	1.23725e-162	3.04375e-163	7.71778e-163	2.53549e-163	5.62932e-163	-6.64756e-164	-1.15194e-162	0
-3.65551e-163	1.35466e-164	3.07302e-163	-5.78783e-163	-9.06598e-164	7.73592e-164	1.20676e-163	3.13174e-163	-4.33502e-163	2.40917e-163	-9.76815e-164	2.58398e-164	2.82787e-163	-8.69058e-163	1.14708e-162	-8.45854e-163	-1.55313e-163	-6.53146e-163	-9.7941e-163	1.42325e-163	1.10934e-163	-5.76534e-164	-6.54587e-163	1.23725e-162	3.04375e-163	7.71778e-163	2.53549e-163	5.62932e-163	-6.64756e-164	-1.15194e-162	0
-3.65551e-163	1.35466e-164	3.07302e-163	-5.78783e-163	-9.06598e-164	7.73592e-164	1.20676e-163	3.13174e-163	-4.33502e-163	2.40917e-163	-9.76815e-164	2.58398e-164	2.82787e-163	-8.69058e-163	1.14708e-162	-8.45854e-163	-1.55313e-163	-6.53146e-163	-9.7941e-163	1.42325e-163	1.10934e-163	-5.76534e-164	-6.54587e-163	1.23725e-162	3.04375e-163	7.71778e-163	2.53549e-163	5.62932e-163	-6.64756e-164	-1.15194e-162	0
-3.65551e-163	1.35466e-164	3.07302e-163	-5.78783e-163	-9.06598e-164	7.73592e-164	1.20676e-163	3.13174e-163	-4.33502e-163	2.40917e-163	-9.76815e-164	2.58398e-164	2.82787e-163	-8.69058e-163	1.14708e-162	-8.45854e-163	-1.55313e-163	-6.53146e-163	-9.7941e-163	1.42325e-163	1.10934e-163	-5.76534e-164	-6.54587e-163	1.23725e-162	3.04375e-163	7.71778e-163	2.53549e-163	5.62932e-163	-6.64756e-164	-1.15194e-162	0
-3.65551e-163	1.35466e-164	3.07302e-163	-5.78783e-163	-9.06598e-164	7.73592e-164	1.20676e-163	3.13174e-163	-4.33502e-163	2.40917e-163	-9.76815e-164	2.58398e-164	2.82787e-163	-8.69058e-163	1.14708e-162	-8.45854e-163	-1.55313e-163	-6.53146e-163	-9.7941e-163	1.42325e-163	1.10934e-163	-5.76534e-164	-6.54587e-163	1.23725e-162	3.04375e-163	7.71778e-163	2.53549e-163	5.62932e-163	-6.64756e-164	-1.15194e-162	0
-3.65551e-163	1.35466e-164	3.07302e-163	-5.78783e-163	-9.06598e-164	7.73592e-164	1.20676e-163	3.13174e-163	-4.33502e-163	2.40917e-163	-9.76815e-164	2.58398e-164	2.82787e-163	-8.69058e-163	1.14708e-162	-8.45854e-163	-1.55313e-163	-6.53146e-163	-9.7941e-163	1.42325e-163	1.10934e-163	-5.76534e-164	-6.54587e-163	1.23725e-162	3.04375e-163	7.71778e-163	2.53549e-163	5.62932e-163	-6.64756e-164	-1.15194e-162	0
-3.65551e-163	1.35466e-164	3.07302e-163	-5.78783e-163	-9.06598e-164	7.73592e-164	1.20676e-163	3.13174e-163	-4.33502e-163	2.40917e-163	-9.76815e-164	2.58398e-164	2.82787e-163	-8.69058e-163	1.14708e-162	-8.45854e-163	-1.55313e-163	-6.53146e-163	-9.7941e-163	1.42325e-163	1.10934e-163	-5.76534e-164	-6.54587e-163	1.23725e-162	3.04375e-163	7.71778e-163	2.53549e-163	5.62932e-163	-6.64756e-164	-1.15194e-162	0
-3.65551e-163	1.35466e-164	3.07302e-163	-5.78783e-163	-9.06598e-164	7.73592e-164	1.20676e-163	3.13174e-163	-4.33502e-163	2.40917e-163	-9.76815e-164	2.58398e-164	2.82787e-163	-8.69058e-163	1.14708e-162	-8.45854e-163	-1.55313e-163	-6.53146e-163	-9.7941e-163	1.42325e-163	1.10934e-163	-5.76534e-164	-6.54587e-163	1.23725e-162	3.04375e-163	7.71778e-163	2.53549e-163	5.62932e-163	-6.64756e-164	-1.15194e-162	0
-3.65551e-163	1.35466e-164	3.07302e-163	-5.78783e-163	-9.06598e-164	7.73592e-164	1.20676e-163	3.13174e-163	-4.33502e-163	2.40917e-163	-9.76815e-164	2.58398e-164	2.82787e-163	-8.69058e-163	1.14708e-162	-8.45854e-163	-1.55313e-163	-6.53146e-163	-9.7941e-163	1.42325e-163	1.10934e-163	-5.76534e-164	-6.54587e-163	1.23725e-162	3.04375e-163	7.71778e-163	2.53549e-163	5.62932e-163	-6.64756e-164	-1.15194e-162	0
-3.65551e-163	1.35466e-164	3.07302e-163	-5.78783e-163	-9.06598e-164	7.73592e-164	1.20676e-163	3.13174e-163	-4.33502e-163	2.40917e-163	-9.76815e-164	2.58398e-164	2.82787e-163	-8.69058e-163	1.14708e-162	-8.45854e-163	-1.55313e-163	-6.53146e-163	-9.7941e-163	1.42325e-163	1.10934e-163	-5.76534e-164	-6.54587e-163	1.23725e-162	3.04375e-163	7.71778e-163	2.53549e-163	5.62932e-163	-6.64756e-164	-1.15194e-162	0
-3.65551e-163	1.35466e-164	3.07302e-163	-5.78783e-163	-9.06598e-164	7.73592e-164	1.20676e-163	3.13174e-163	-4.33502e-163	2.40917e-163	-9.76815e-164	2.58398e-164	2.82787e-163	-8.69058e-163	1.14708e-162	-8.45854e-163	-1.55313e-163	-6.53146e-163	-9.7941e-163	1.42325e-163	1.10934e-163	-5.76534e-164	-6.54587e-163	1.23725e-162	3.04375e-163	7.71778e-163	2.53549e-163	5.62932e-163	-6.64756e-164	-1.15194e-162	0
-3.65551e-163	1.35466e-164	3.07302e-163	-5.78783e-163	-9.06598e-164	7.73592e-164	1.20676e-163	3.13174e-163	-4.33502e-163	2.40917e-163	-9.76815e-164	2.58398e-164	2.82787e-163	-8.69058e-163	1.14708e-162	-8.45854e-163	-1.55313e-163	-6.53146e-163	-9.7941e-163	1.42325e-163	1.10934e-163	-5.76534e-164	-6.54587e-163	1.23725e-162	3.04375e-163	7.71778e-163	2.53549e-163	5.62932e-163	-6.64756e-164	-1.15194e-162	0
-3.65551e-163	1.35466e-164	3.07302e-163	-5.78783e-163	-9.06598e-164	7.73592e-164	1.20676e-163	3.13174e-163	-4.33502e-163	2.40917e-163	-9.76815e-164	2.58398e-164	2.82787e-163	-8.69058e-163	1.14708e-162	-8.45854e-163	-1.55313e-163	-6.53146e-163	-9.7941e-163	1.42325e-163	1.10934e-163	-5.76534e-164	-6.54587e-163	1.23725e-162	3.04375e-163	7.71778e-163	2.53549e-163	5.62932e-163	-6.64756e-164	-1.15194e-162	0
-3.65551e-163	1.35466e-164	3.07302e-163	-5.78783e-163	-9.06598e-164	7.73592e-164	1.20676e-163	3.13174e-163	-4.33502e-163	2.40917e-163	-9.76815e-164	2.58398e-164	2.82787e-163	-8.69058e-163	1.14708e-162	-8.45854e-163	-1.55313e-163	-6.53146e-163	-9.7941e-163	1.42325e-163	1.10934e-163	-5.76534e-164	-6.54587e-163	1.23725e-162	3.04375e-163	7.71778e-163	2.53549e-163	5.62932e-163	-6.64756e-164	-1.15194e-162	0
-3.65551e-163	1.35466e-164	3.07302e-163	-5.78783e-163	-9.06598e-164	7.73592e-164	1.20676e-163	3.13174e-163	-4.33502e-163	2.40917e-163	-9.76815e-164	2.58398e-164	2.82787e-163	-8.69058e-163	1.14708e-162	-8.45854e-163	-1.55313e-163	-6.53146e-163	-9.7941e-163	1.42325e-163	1.10934e-163	-5.76534e-164	-6.54587e-163	1.23725e-162	3.04375e-163	7.71778e-163	2.53549e-163	5.62932e-163	-6.64756e-164	-1.15194e-162	0
-3.65551e-163	1.35466e-164	3.07302e-163	-5.78783e-163	-9.06598e-164	7.73592e-164	1.20676e-163	3.13174e-163	-4.33502e-163	2.40917e-163	-9.76815e-164	2.58398e-164	2.82787e-163	-8.69058e-163	1.14708e-162	-8.45854e-163	-1.55313e-163	-6.53146e-163	-9.7941e-163	1.42325e-163	1.10934e-163	-5.76534e-164	-6.54587e-163	1.23725e-162	3.04375e-163	7.71778e-163	2.53549e-163	5.62932e-163	-6.64756e-164	-1.15194e-162	0
-3.65551e-163	1.35466e-164	3.07302e-163	-5.78783e-163	-9.06598e-164	7.73592e-164	1.20676e-163	3.13174e-163	-4.33502e-163	2.40917e-163	-9.76815e-164	2.58398e-164	2.82787e-163	-8.69058e-163	1.14708e-162	-8.45854e-163	-1.55313e-163	-6.53146e-163	-9.7941e-163	1.42325e-163	1.10934e-163	-5.76534e-164	-6.54587e-163	1.23725e-162	3.04375e-163	7.71778e-163	2.53549e-163	5.62932e-163	-6.64756e-164	-1.15194e-162	0
-3.65551e-163	1.35466e-164	3.07302e-163	-5.78783e-163	-9.06598e-164	7.73592e-164	1.20676e-163	3.13174e-163	-4.33502e-163	2.40917e-163	-9.76815e-164	2.58398e-164	2.82787e-163	-8.69058e-163	1.14708e-162	-8.45854e-163	-1.55313e-163	-6.53146e-163	-9.7941e-163	1.42325e-163	1.10934e-163	-5.76534e-164	-6.54587e-163	1.23725e-162	3.04375e-163	7.71778e-163	2.53549e-163	5.62932e-163	-6.64756e-164	-1.15194e-162	0
-3.65551e-163	1.35466e-164	3.07302e-163	-5.78783e-163	-9.06598e-164	7.73592e-164	1.20676e-163	3.13174e-163	-4.33502e-163	2.40917e-163	-9.76815e-164	2.58398e-164	2.82787e-163	-8.69058e-163	1.14708e-162	-8.45854e-163	-1.55313e-163	-6.53146e-163	-9.7941e-163	1.42325e-163	1.10934e-163	-5.76534e-164	-6.54587e-163	1.23725e-162	3.04375e-163	7.71778e-163	2.53549e-163	5.62932e-163	-6.64756e-164	-1.15194e-162	0
-3.65551e-163	1.35466e-164	3.07302e-163	-5.78783e-163	-9.06598e-164	7.73592e-164	1.20676e-163	3.13174e-163	-4.33502e-163	2.40917e-163	-9.76815e-164	2.58398e-164	2.82787e-163	-8.69058e-163	1.14708e-162	-8.45854e-163	-1.55313e-163	-6.53146e-163	-9.7941e-163	1.42325e-163	1.10934e-163	-5.76534e-164	-6.54587e-163	1.23725e-162	3.04375e-163	7.71778e-163	2.53549e-163	5.62932e-163	-6.64756e-164	-1.15194e-162	0
-3.65551e-163	1.35466e-164	3.07302e-163	-5.78783e-163	-9.06598e-164	7.73592e-164	1.20676e-163	3.13174e-163	-4.33502e-163	2.40917e-163	-9.76815e-164	2.58398e-164	2.82787e-163	-8.69058e-163	1.14708e-162	-8.45854e-163	-1.55313e-163	-6.53146e-163	-9.7941e-163	1.42325e-163	1.10934e-163	-5.76534e-164	-6.54587e-163	1.23725e-162	3.04375e-163	7.71778e-163	2.53549e-163	5.62932e-163	-6.64756e-164	-1.15194e-162	0
-3.65551e-163	1.35466e-164	3.07302e-163	-5.78783e-163	-9.06598e-164	7.73592e-164	1.20676e-163	3.13174e-163	-4.33502e-163	2.40917e-163	-9.76815e-164	2.58398e-164	2.82787e-163	-8.69058e-163	1.14708e-162	-8.45854e-163	-1.55313e-163	-6.53146e-163	-9.7941e-163	1.42325e-163	1.10934e-163	-5.76534e-164	-6.54587e-163	1.23725e-162	3.04375e-163	7.71778e-163	2.53549e-163	5.62932e-163	-6.64756e-164	-1.15194e-162	0
-3.65551e-163	1.35466e-164	3.07302e-163	-5.78783e-163	-9.06598e-164	7.73592e-164	1.20676e-163	3.13174e-163	-4.33502e-163	2.40917e-163	-9.76815e-164	2.58398e-164	2.82787e-163	-8.69058e-163	1.14708e-162	-8.45854e-163	-1.55313e-163	-6.53146e-163	-9.7941e-163	1.42325e-163	1.10934e-163	-5.76534e-164	-6.54587e-163	1.23725e-162	3.04375e-163	7.71778e-163	2.53549e-163	5.62932e-163	-6.64756e-164	-1.15194e-162	0
-3.65551e-163	1.35466e-164	3.07302e-163	-5.78783e-163	-9.06598e-164	7.73592e-164	1.20676e-163	3.13174e-163	-4.33502e-163	2.40917e-163	-9.76815e-164	2.58398e-164	2.82787e-163	-8.69058e-163	1.14708e-162	-8.45854e-163	-1.55313e-163	-6.53146e-163	-9.7941e-163	1.42325e-163	1.10934e-163	-5.76534e-164	-6.54587e-163	1.23725e-162	3.04375e-163	7.71778e-163	2.53549e-163	5.62932e-163	-6.64756e-164	-1.15194e-162	0
-3.65551e-163	1.35466e-164	3.07302e-163	-5.78783e-163	-9.06598e-164	7.73592e-164	1.20676e-163	3.13174e-163	-4.33502e-163	2.40917e-163	-9.76815e-164	2.58398e-164	2.82787e-163	-8.69058e-163	1.14708e-162	-8.45854e-163	-1.55313e-163	-6.53146e-163	-9.7941e-163	1.42325e-163	1.10934e-163	-5.76534e-164	-6.54587e-163	1.23725e-162	3.04375e-163	7.71778e-163	2.53549e-163	5.62932e-163	-6.64756e-164	-1.15194e-162	0
-3.65551e-163	1.35466e-164	3.07302e-163	-5.78783e-163	-9.06598e-164	7.73592e-164	1.20676e-163	3.13174e-163	-4.33502e-163	2.40917e-163	-9.76815e-164	2.58398e-164	2.82787e-163	-8.69058e-163	1.14708e-162	-8.45854e-163	-1.55313e-163	-6.53146e-163	-9.7941e-163	1.42325e-163	1.10934e-163	-5.76534e-164	-6.54587e-163	1.23725e-162	3.04375e-163	7.71778e-163	2.53549e-163	5.62932e-163	-6.64756e-164	-1.15194e-162	0
-3.65551e-163	1.35466e-164	3.07302e-163	-5.78783e-163	-9.06598e-164	7.73592e-164	1.20676e-163	3.13174e-163	-4.33502e-163	2.40917e-163	-9.76815e-164	2.58398e-164	2.82787e-163	-8.69058e-163	1.14708e-162	-8.45854e-163	-1.55313e-163	-6.53146e-163	-9.7941e-163	1.42325e-163	1.10934e-163	-5.76534e-164	-6.54587e-163	1.23725e-162	3.04375e-163	7.71778e-163	2.53549e-163	5.62932e-163	-6.64756e-164	-1.15194e-162	0
-3.65551e-163	1.35466e-164	3.07302e-163	-5.78783e-163	-9.06598e-164	7.73592e-164	1.20676e-163	3.13174e-163	-4.33502e-163	2.40917e-163	-9.76815e-164	2.58398e-164	2.82787e-163	-8.69058e-163	1.14708e-162	-8.45854e-163	-1.55313e-163	-6.53146e-163	-9.7941e-163	1.42325e-163	1.10934e-163	-5.76534e-164	-6.54587e-163	1.23725e-162	3.04375e-163	7.71778e-163	2.53549e-163	5.62932e-163	-6.64756e-164	-1.15194e-162	0
-3.65551e-163	1.35466e-164	3.07302e-163	-5.78783e-163	-9.06598e-164	7.73592e-164	1.20676e-163	3.13174e-163	-4.33502e-163	2.40917e-163	-9.76815e-164	2.58398e-164	2.82787e-163	-8.69058e-163	1.14708e-162	-8.45854e-163	-1.55313e-163	-6.53146e-163	-9.7941e-163	1.42325e-163	1.10934e-163	-5.76534e-164	-6.54587e-163	1.23725e-162	3.04375e-163	7.71778e-163	2.53549e-163	5.62932e-163	-6.64756e-164	-1.15194e-162	0
-3.65551e-163	1.35466e-164	3.07302e-163	-5.78783e-163	-9.06598e-164	7.73592e-164	1.20676e-163	3.13174e-163	-4.33502e-163	2.40917e-163	-9.76815e-164	2.58398e-164	2.82787e-163	-8.69058e-163	1.14708e-162	-8.45854e-163	-1.55313e-163	-6.53146e-163	-9.7941e-163	1.42325e-163	1.10934e-163	-5.76534e-164	-6.54587e-163	1.23725e-162	3.04375e-163	7.71778e-163	2.53549e-163	5.62932e-163	-6.64756e-164	-1.15194e-162	0
-3.65551e-163	1.35466e-164	3.07302e-163	-5.78783e-163	-9.06598e-164	7.73592e-164	1.20676e-163	3.13174e-163	-4.33502e-163	2.40917e-163	-9.76815e-164	2.58398e-164	2.82787e-163	-8.69058e-163	1.14708e-162	-8.45854e-163	-1.55313e-163	-6.53146e-163	-9.7941e-163	1.42325e-163	1.10934e-163	-5.76534e-164	-6.54587e-163	1.23725e-162	3.04375e-163	7.71778e-163	2.53549e-163	5.62932e-163	-6.64756e-164	-1.15194e-162	0
-3.65551e-163	1.35466e-164	3.07302e-163	-5.78783e-163	-9.06598e-164	7.73592e-164	1.20676e-163	3.13174e-163	-4.33502e-163	2.40917e-163	-9.76815e-164	2.58398e-164	2.82787e-163	-8.69058e-163	1.14708e-162	-8.45854e-163	-1.55313e-163	-6.53146e-163	-9.7941e-163	1.42325e-163	1.10934e-163	-5.76534e-164	-6.54587e-163	1.23725e-162	3.04375e-163	7.71778e-163	2.53549e-163	5.62932e-163	-6.64756e-164	-1.15194e-162	0
-3.65551e-163	1.35466e-164	3.07302e-163	-5.78783e-163	-9.06598e-164	7.73592e-164	1.20676e-163	3.13174e-163	-4.33502e-163	2.40917e-163	-9.76815e-164	2.58398e-164	2.82787e-163	-8.69058e-163	1.14708e-162	-8.45854e-163	-1.55313e-163	-6.53146e-163	-9.7941e-163	1.42325e-163	1.10934e-163	-5.76534e-164	-6.54587e-163	1.23725e-162	3.04375e-163	7.71778e-163	2.53549e-163	5.62932e-163	-6.64756e-164	-1.15194e-162	0
-3.65551e-163	1.35466e-164	3.07302e-163	-5.78783e-163	-9.06598e-164	7.73592e-164	1.20676e-163	3.13174e-163	-4.33502e-163	2.40917e-163	-9.76815e-164	2.58398e-164	2.82787e-163	-8.69058e-163	1.14708e-162	-8.45854e-163	-1.55313e-163	-6.53146e-163	-9.7941e-163	1.42325e-163	1.10934e-163	-5.76534e-164	-6.54587e-163	1.23725e-162	3.04375e-163	7.71778e-163	2.53549e-163	5.62932e-163	-6.64756e-164	-1.15194e-162	0
-3.65551e-163	1.35466e-164	3.07302e-163	-5.78783e-163	-9.06598e-164	7.73592e-164	1.20676e-163	3.13174e-163	-4.33502e-163	2.40917e-163	-9.76815e-164	2.58398e-164	2.82787e-163	-8.69058e-163	1.14708e-162	-8.45854e-163	-1.55313e-163	-6.53146e-163	-9.7941e-163	1.42325e-163	1.10934e-163	-5.76534e-164	-6.54587e-163	1.23725e-162	3.04375e-163	7.71778e-163	2.53549e-163	5.62932e-163	-6.64756e-164	-1.15194e-162	0
-3.65551e-163	1.35466e-164	3.07302e-163	-5.78783e-163	-9.06598e-164	7.73592e-164	1.20676e-163	3.13174e-163	-4.33502e-163	2.40917e-163	-9.76815e-164	2.58398e-164	2.82787e-163	-8.69058e-163	1.14708e-162	-8.45854e-163	-1.55313e-163	-6.53146e-163	-9.7941e-163	1.42325e-163	1.10934e-163	-5.76534e-164	-6.54587e-163	1.23725e-162	3.04375e-163	7.71778e-163	2.53549e-163	5.62932e-163	-6.64756e-164	-1.15194e-162	0
-3.65551e-163	1.35466e-164	3.07302e-163	-5.78783e-163	-9.06598e-164	7.73592e-164	1.20676e-163	3.13174e-163	-4.33502e-163	2.40917e-163	-9.76815e-164	2.58398e-164	2.82787e-163	-8.69058e-163	1.14708e-162	-8.45854e-163	-1.55313e-163	-6.53146e-163	-9.7941e-163	1.42325e-163	1.10934e-163	-5.76534e-164	-6.54587e-163	1.23725e-162	3.04375e-163	7.71778e-163	2.53549e-163	5.62932e-163	-6.64756e-164	-1.15194e-162	0
-3.65551e-163	1.35466e-164	3.07302e-163	-5.78783e-163	-9.06598e-164	7.73592e-164	1.20676e-163	3.13174e-163	-4.33502e-163	2.40917e-163	-9.76815e-164	2.58398e-164	2.82787e-163	-8.69058e-163	1.14708e-162	-8.45854e-163	-1.55313e-163	-6.53146e-163	-9.7941e-163	1.42325e-163	1.10934e-163	-5.76534e-164	-6.54587e-163	1.23725e-162	3.04375e-163	7.71778e-163	2.53549e-163	5.62932e-163	-6.64756e-164	-1.15194e-162	0
-3.65551e-163	1.35466e-164	3.07302e-163	-5.78783e-163	-9.06598e-164	7.73592e-164	1.20676e-163	3.13174e-163	-4.33502e-163	2.40917e-163	-9.76815e-164	2.58398e-164	2.82787e-163	-8.69058e-163	1.14708e-162	-8.45854e-163	-1.55313e-163	-6.53146e-163	-9.7941e-163	1.42325e-163	1.10934e-163	-5.76534e-164	-6.54587e-163	1.23725e-162	3.04375e-163	7.71778e-163	2.53549e-163	5.62932e-163	-6.64756e-164	-1.15194e-162	0
-3.65551e-163	1.35466e-164	3.07302e-163	-5.78783e-163	-9.06598e-164	7.73592e-164	1.20676e-163	3.13174e-163	-4.33502e-163	2.40917e-163	-9.76815e-164	2.58398e-164	2.82787e-163	-8.69058e-163	1.14708e-162	-8.45854e-163	-1.55313e-163	-6.53146e-163	-9.7941e-163	1.42325e-163	1.10934e-163	-5.76534e-164	-6.54587e-163	1.23725e-162	3.04375e-163	7.71778e-163	2.53549e-163	5.62932e-163	-6.64756e-164	-1.15194e-162	0
-3.65551e-163	1.35466e-164	3.07302e-163	-5.78783e-163	-9.06598e-164	7.73592e-164	1.20676e-163	3.13174e-163	-4.33502e-163	2.40917e-163	-9.76815e-164	2.58398e-164	2.82787e-163	-8.69058e-163	1.14708e-162	-8.45854e-163	-1.55313e-163	-6.53146e-163	-9.7941e-163	1.42325e-163	1.10934e-163	-5.76534e-164	-6.54587e-163	1.23725e-162	3.04375e-163	7.71778e-163	2.53549e-163	5.62932e-163	-6.64756e-164	-1.15194e-162	0
-3.65551e-163	1.35466e-164	3.07302e-163	-5.78783e-163	-9.06598e-164	7.73592e-164	1.20676e-163	3.13174e-163	-4.33502e-163	2.40917e-163	-9.76815e-164	2.58398e-164	2.82787e-163	-8.69058e-163	1.14708e-162	-8.45854e-163	-1.55313e-163	-6.53146e-163	-9.7941e-163	1.42325e-163	1.10934e-163	-5.76534e-164	-6.54587e-163	1.23725e-162	3.04375e-163	7.71778e-163	2.53549e-163	5.62932e-163	-6.64756e-164	-1.15194e-162	0
-3.65551e-163	1.35466e-164	3.07302e-163	-5.78783e-163	-9.06598e-164	7.73592e-164	1.20676e-163	3.13174e-163	-4.33502e-163	2.40917e-163	-9.76815e-164	2.58398e-164	2.82787e-163	-8.69058e-163	1.14708e-162	-8.45854e-163	-1.55313e-163	-6.53146e-163	-9.7941e-163	1.42325e-163	1.10934e-163	-5.76534e-164	-6.54587e-163	1.23725e-162	3.04375e-163	7.71778e-163	2.53549e-163	5.62932e-163	-6.64756e-164	-1.15194e-162	0
-3.65551e-163	1.35466e-164	3.07302e-163	-5.78783e-163	-9.06598e-164	7.73592e-164	1.20676e-163	3.13174e-163	-4.33502e-163	2.40917e-163	-9.76815e-164	2.58398e-164	2.82787e-163	-8.69058e-163	1.14708e-162	-8.45854e-163	-1.55313e-163	-6.53146e-163	-9.7941e-163	1.42325e-163	1.10934e-163	-5.76534e-164	-6.54587e-163	1.23725e-162	3.04375e-163	7.71778e-163	2.53549e-163	5.62932e-163	-6.64756e-164	-1.15194e-162	0
-3.65551e-163	1.35466e-164	3.07302e-163	-5.78783e-163	-9.06598e-164	7.73592e-164	1.20676e-163	3.13174e-163	-4.33502e-163	2.40917e-163	-9.76815e-164	2.58398e-164	2.82787e-163	-8.69058e-163	1.14708e-162	-8.45854e-163	-1.55313e-163	-6.53146e-163	-9.7941e-163	1.42325e-163	1.10934e-163	-5.76534e-164	-6.54587e-163	1.23725e-162	3.04375e-163	7.71778e-163	2.53549e-163	5.62932e-163	-6.64756e-164	-1.15194e-162	0
-3.65551e-163	1.35466e-164	3.07302e-163	-5.78783e-163	-9.06598e-164	7.73592e-164	1.20676e-163	3.13174e-163	-4.33502e-163	2.40917e-163	-9.76815e-164	2.58398e-164	2.82787e-163	-8.69058e-163	1.14708e-162	-8.45854e-163	-1.55313e-163	-6.53146e-163	-9.7941e-163	1.42325e-163	1.10934e-163	-5.76534e-164	-6.54587e-163	1.23725e-162	3.04375e-163	7.71778e-163	2.53549e-163	5.62932e-163	-6.64756e-164	-1.15194e-162	0
-3.65551e-163	1.35466e-164	3.07302e-163	-5.78783e-163	-9.06598e-164	7.73592e-164	1.20676e-163	3.13174e-163	-4.33502e-163	2.40917e-163	-9.76815e-164	2.58398e-164	2.82787e-163	-8.69058e-163	1.14708e-162	-8.45854e-163	-1.55313e-163	-6.53146e-163	-9.7941e-163	1.42325e-163	1.10934e-163	-5.76534e-164	-6.54587e-163	1.23725e-162	3.04375e-163	7.71778e-163	2.53549e-163	5.62932e-163	-6.64756e-164	-1.15194e-162	0
-3.65551e-163	1.35466e-164	3.07302e-163	-5.78783e-163	-9.06598e-164	7.73592e-164	1.20676e-163	3.13174e-163	-4.33502e-163	2.40917e-163	-9.76815e-164	2.58398e-164	2.82787e-163	-8.69058e-163	1.14708e-162	-8.45854e-163	-1.55313e-163	-6.53146e-163	-9.7941e-163	1.42325e-163	1.10934e-163	-5.76534e-164	-6.54587e-163	1.23725e-162	3.04375e-163	7.71778e-163	2.53549e-163	5.62932e-163	-6.64756e-164	-1.15194e-162	0
-3.65551e-163	1.35466e-164	3.07302e-163	-5.78783e-163	-9.06598e-164	7.73592e-164	1.20676e-163	3.13174e-163	-4.33502e-163	2.40917e-163	-9.76815e-164	2.58398e-164	2.82787e-163	-8.69058e-163	1.14708e-162	-8.45854e-163	-1.55313e-163	-6.53146e-163	-9.7941e-163	1.42325e-163	1.10934e-163	-5.76534e-164	-6.54587e-163	1.23725e-162	3.04375e-163	7.71778e-163	2.53549e-163	5.62932e-163	-6.64756e-164	-1.15194e-162	0
-3.65551e-163	1.35466e-164	3.07302e-163	-5.78783e-163	-9.06598e-164	7.73592e-164	1.20676e-163	3.13174e-163	-4.33502e-163	2.40917e-163	-9.76815e-164	2.58398e-164	2.82787e-163	-8.69058e-163	1.14708e-162	-8.45854e-163	-1.55313e-163	-6.53146e-163	-9.7941e-163	1.42325e-163	1.10934e-163	-5.76534e-164	-6.54587e-163	1.23725e-162	3.04375e-163	7.71778e-163	2.53549e-163	5.62932e-163	-6.64756e-164	-1.15194e-162	0
-3.65551e-163	1.35466e-164	3.07302e-163	-5.78783e-163	-9.06598e-164	7.73592e-164	1.20676e-163	3.13174e-163	-4.33502e-163	2.40917e-163	-9.76815e-164	2.58398e-164	2.82787e-163	-8.69058e-163	1.14708e-162	-8.45854e-163	-1.55313e-163	-6.53146e-163	-9.7941e-163	1.42325e-163	1.10934e-163	-5.76534e-164	-6.54587e-163	1.23725e-162	3.04375e-163	7.71778e-163	2.53549e-163	5.62932e-163	-6.64756e-164	-1.15194e-162	0
-3.65551e-163	1.35466e-164	3.07302e-163	-5.78783e-163	-9.06598e-164	7.73592e-164	1.20676e-163	3.13174e-163	-4.33502e-163	2.40917e-163	-9.76815e-164	2.58398e-164	2.82787e-163	-8.69058e-163	1.14708e-162	-8.45854e-163	-1.55313e-163	-6.53146e-163	-9.7941e-163	1.42325e-163	1.10934e-163	-5.76534e-164	-6.54587e-163	1.23725e-162	3.04375e-163	7.71778e-163	2.53549e-163	5.62932e-163	-6.64756e-164	-1.15194e-162	0
-3.65551e-163	1.35466e-164	3.07302e-163	-5.78783e-163	-9.06598e-164	7.73592e-164	1.20676e-163	3.13174e-163	-4.33502e-163	2.40917e-163	-9.76815e-164	2.58398e-164	2.82787e-163	-8.69058e-163	1.14708e-162	-8.45854e-163	-1.55313e-163	-6.53146e-163	-9.7941e-163	1.42325e-163	1.10934e-163	-5.76534e-164	-6.54587e-163	1.23725e-162	3.04375e-163	7.71778e-163	2.53549e-163	5.62932e-163	-6.64756e-164	-1.15194e-162	0
-3.65551e-163	1.35466e-164	3.07302e-163	-5.78783e-163	-9.06598e-164	7.73592e-164	1.20676e-163	3.13174e-163	-4.33502e-163	2.40917e-163	-9.76815e-164	2.58398e-164	2.82787e-163	-8.69058e-163	1.14708e-162	-8.45854e-163	-1.55313e-163	-6.53146e-163	-9.7941e-163	1.42325e-163	1.10934e-163	-5.76534e-164	-6.54587e-163	1.23725e-162	3.04375e-163	7.71778e-163	2.53549e-163	5.62932e-163	-6.64756e-164	-1.15194e-162	0
-3.65551e-163	1.35466e-164	3.07302e-163	-5.78783e-163	-9.06598e-164	7.73592e-164	1.20676e-163	3.13174e-163	-4.33502e-163	2.40917e-163	-9.76815e-164	2.58398e-164	2.82787e-163	-8.69058e-163	1.14708e-162	-8.45854e-163	-1.55313e-163	-6.53146e-163	-9.7941e-163	1.42325e-163	1.10934e-163	-5.76534e-164	-6.54587e-163	1.23725e-162	3.04375e-163	7.71778e-163	2.53549e-163	5.62932e-163	-6.64756e-164	-1.15194e-162	0
-3.65551e-163	1.35466e-164	3.07302e-163	-5.78783e-163	-9.06598e-164	7.73592e-164	1.20676e-163	3.13174e-163	-4.33502e-163	2.40917e-163	-9.76815e-164	2.58398e-164	2.82787e-163	-8.69058e-163	1.14708e-162	-8.45854e-163	-1.55313e-163	-6.53146e-163	-9.7941e-163	1.42325e-163	1.10934e-163	-5.76534e-164	-6.54587e-163	1.23725e-162	3.04375e-163	7.71778e-163	2.53549e-163	5.62932e-163	-6.64756e-164	-1.15194e-162	0
-3.65551e-163	1.35466e-164	3.07302e-163	-5.78783e-163	-9.06598e-164	7.73592e-164	1.20676e-163	3.13174e-163	-4.33502e-163	2.40917e-163	-9.76815e-164	2.58398e-164	2.82787e-163	-8.69058e-163	1.14708e-162	-8.45854e-163	-1.55313e-163	-6.53146e-163	-9.7941e-163	1.42325e-163	1.10934e-163	-5.76534e-164	-6.54587e-163	1.23725e-162	3.04375e-163	7.71778e-163	2.53549e-163	5.62932e-163	-6.64756e-164	-1.15194e-162	0
-3.65551e-163	1.35466e-164	3.07302e-163	-5.78783e-163	-9.06598e-164	7.73592e-164	1.20676e-163	3.13174e-163	-4.33502e-163	2.40917e-163	-9.76815e-164	2.58398e-164	2.82787e-163	-8.69058e-163	1.14708e-162	-8.45854e-163	-1.55313e-163	-6.53146e-163	-9.7941e-163	1.42325e-163	1.10934e-163	-5.76534e-164	-6.54587e-163	1.23725e-162	3.04375e-163	7.71778e-163	2.53549e-163	5.62932e-163	-6.64756e-164	-1.15194e-162	0
-3.65551e-163	1.35466e-164	3.07302e-163	-5.78783e-163	-9.06598e-164	7.73592e-164	1.20676e-163	3.13174e-163	-4.33502e-163	2.40917e-163	-9.76815e-164	2.58398e-164	2.82787e-163	-8.69058e-163	1.14708e-162	-8.45854e-163	-1.55313e-163	-6.53146e-163	-9.7941e-163	1.42325e-163	1.10934e-163	-5.76534e-164	-6.54587e-163	1.23725e-162	3.04375e-163	7.71778e-163	2.53549e-163	5.62932e-163	-6.64756e-164	-1.15194e-162	0
-3.65551e-163	1.35466e-164	3.07302e-163	-5.78783e-163	-9.06598e-164	7.73592e-164	1.20676e-163	3.13174e-163	-4.33502e-163	2.40917e-163	-9.76815e-164	2.58398e-164	2.82787e-163	-8.69058e-163	1.14708e-162	-8.45854e-163	-1.55313e-163	-6.53146e-163	-9.7941e-163	1.42325e-163	1.10934e-163	-5.76534e-164	-6.54587e-163	1.23725e-162	3.04375e-163	7.71778e-163	2.53549e-163	5.62932e-163	-6.64756e-164	-1.15194e-162	0
-3.65551e-163	1.35466e-164	3.07302e-163	-5.78783e-163	-9.06598e-164	7.73592e-164	1.20676e-163	3.13174e-163	-4.33502e-163	2.40917e-163	-9.76815e-164	2.58398e-164	2.82787e-163	-8.69058e-163	1.14708e-162	-8.45854e-163	-1.55313e-163	-6.53146e-163	-9.7941e-163	1.42325e-163	1.10934e-163	-5.76534e-164	-6.54587e-163	1.23725e-162	3.04375e-163	7.71778e-163	2.53549e-163	5.62932e-163	-6.64756e-164	-1.15194e-162	0
-3.65551e-163	1.35466e-164	3.07302e-163	-5.78783e-163	-9.06598e-164	7.73592e-164	1.20676e-163	3.13174e-163	-4.33502e-163	2.40917e-163	-9.76815e-164	2.58398e-164	2.82787e-163	-8.69058e-163	1.14708e-162	-8.45854e-163	-1.55313e-163	-6.53146e-163	-9.7941e-163	1.42325e-163	1.10934e-163	-5.76534e-164	-6.54587e-163	1.23725e-162	3.04375e-163	7.71778e-163	2.53549e-163	5.62932e-163	-6.64756e-164	-1.15194e-162	0
-3.65551e-163	1.35466e-164	3.07302e-163	-5.78783e-163	-9.06598e-164	7.73592e-164	1.20676e-163	3.13174e-163	-4.33502e-163	2.40917e-163	-9.76815e-164	2.58398e-164	2.82787e-163	-8.69058e-163	1.14708e-162	-8.45854e-163	-1.55313e-163	-6.53146e-163	-9.7941e-163	1.42325e-163	1.10934e-163	-5.76534e-164	-6.54587e-163	1.23725e-162	3.04375e-163	7.71778e-163	2.53549e-163	5.62932e-163	-6.64756e-164	-1.15194e-162	0
-3.65551e-163	1.35466e-164	3.07302e-163	-5.78783e-163	-9.06598e-164	7.73592e-164	1.20676e-163	3.13174e-163	-4.33502e-163	2.40917e-163	-9.76815e-164	2.58398e-164	2.82787e-163	-8.69058e-163	1.14708e-162	-8.45854e-163	-1.55313e-163	-6.53146e-163	-9.7941e-163	1.42325e-163	1.10934e-163	-5.76534e-164	-6.54587e-163	1.23725e-162	3.04375e-163	7.71778e-163	2.53549e-163	5.62932e-163	-6.64756e-164	-1.15194e-162	0
-3.65551e-163	1.35466e-164	3.07302e-163	-5.78783e-163	-9.06598e-164	7.73592e-164	1.20676e-163	3.13174e-163	-4.33502e-163	2.40917e-163	-9.76815e-164	2.58398e-164	2.82787e-163	-8.69058e-163	1.14708e-162	-8.45854e-163	-1.55313e-163	-6.53146e-163	-9.7941e-163	1.42325e-163	1.10934e-163	-5.76534e-164	-6.54587e-163	1.23725e-162	3.04375e-163	7.71778e-163	2.53549e-163	5.62932e-163	-6.64756e-164	-1.15194e-162	0
-3.65551e-163	1.35466e-164	3.07302e-163	-5.78783e-163	-9.06598e-164	7.73592e-164	1.20676e-163	3.13174e-163	-4.33502e-163	2.40917e-163	-9.76815e-164	2.58398e-164	2.82787e-163	-8.69058e-163	1.14708e-162	-8.45854e-163	-1.55313e-163	-6.53146e-163	-9.7941e-163	1.42325e-163	1.10934e-163	-5.76534e-164	-6.54587e-163	1.23725e-162	3.04375e-163	7.71778e-163	2.53549e-163	5.62932e-163	-6.64756e-164	-1.15194e-162	0
-3.65551e-163	1.35466e-164	3.07302e-163	-5.78783e-163	-9.06598e-164	7.73592e-164	1.20676e-163	3.13174e-163	-4.33502e-163	2.40917e-163	-9.76815e-164	2.58398e-164	2.82787e-163	-8.69058e-163	1.14708e-162	-8.45854e-163	-1.55313e-163	-6.53146e-163	-9.7941e-163	1.42325e-163	1.10934e-163	-5.76534e-164	-6.54587e-163	1.23725e-162	3.04375e-163	7.71778e-163	2.53549e-163	5.62932e-163	-6.64756e-164	-1.15194e-162	0
-3.65551e-163	1.35466e-164	3.07302e-163	-5.78783e-163	-9.06598e-164	7.73592e-164	1.20676e-163	3.13174e-163	-4.33502e-163	2.40917e-163	-9.76815e-164	2.58398e-164	2.82787e-163	-8.69058e-163	1.14708e-162	-8.45854e-163	-1.55313e-163	-6.53146e-163	-9.7941e-163	1.42325e-163	1.10934e-163	-5.76534e-164	-6.54587e-163	1.23725e-162	3.04375e-163	7.71778e-163	2.53549e-163	5.62932e-163	-6.64756e-164	-1.15194e-162	0
-3.65551e-163	1.35466e-164	3.07302e-163	-5.78783e-163	-9.06598e-164	7.73592e-164	1.20676e-163	3.13174e-163	-4.33502e-163	2.40917e-163	-9.76815e-164	2.58398e-164	2.82787e-163	-8.69058e-163	1.14708e-162	-8.45854e-163	-1.55313e-163	-6.53146e-163	-9.7941e-163	1.42325e-163	1.10934e-163	-5.76534e-164	-6.54587e-163	1.23725e-162	3.04375e-163	7.71778e-163	2.53549e-163	5.62932e-163	-6.64756e-164	-1.15194e-162	0
-3.65551e-163	1.35466e-164	3.07302e-163	-5.78783e-163	-9.06598e-164	7.73592e-164	1.20676e-163	3.13174e-163	-4.33502e-163	2.40917e-163	-9.76815e-164	2.58398e-164	2.82787e-163	-8.69058e-163	1.14708e-162	-8.45854e-163	-1.55313e-163	-6.53146e-163	-9.7941e-163	1.42325e-163	1.10934e-163	-5.76534e-164	-6.54587e-163	1.23725e-162	3.04375e-163	7.71778e-163	2.53549e-163	5.62932e-163	-6.64756e-164	-1.15194e-162	0
-3.65551e-163	1.35466e-164	3.07302e-163	-5.78783e-163	-9.06598e-164	7.73592e-164	1.20676e-163	3.13174e-163	-4.33502e-163	2.40917e-163	-9.76815e-164	2.58398e-164	2.82787e-163	-8.69058e-163	1.14708e-162	-8.45854e-163	-1.55313e-163	-6.53146e-163	-9.7941e-163	1.42325e-163	1.10934e-163	-5.76534e-164	-6.54587e-163	1.23725e-162	3.04375e-163	7.71778e-163	2.53549e-163	5.62932e-163	-6.64756e-164	-1.15194e-162	0
-3.65551e-163	1.35466e-164	3.07302e-163	-5.78783e-163	-9.06598e-164	7.73592e-164	1.20676e-163	3.13174e-163	-4.33502e-163	2.40917e-163	-9.76815e-164	2.58398e-164	2.82787e-163	-8.69058e-163	1.14708e-162	-8.45854e-163	-1.55313e-163	-6.53146e-163	-9.7941e-163	1.42325e-163	1.10934e-163	-5.76534e-164	-6.54587e-163	1.23725e-162	3.04375e-163	7.71778e-163	2.53549e-163	5.62932e-163	-6.64756e-164	-1.15194e-162	0
-3.65551e-163	1.35466e-164	3.07302e-163	-5.78783e-163	-9.06598e-164	7.73592e-164	1.20676e-163	3.13174e-163	-4.33502e-163	2.40917e-163	-9.76815e-164	2.58398e-164	2.82787e-163	-8.69058e-163	1.14708e-162	-8.45854e-163	-1.55313e-163	-6.53146e-163	-9.7941e-163	1.42325e-163	1.10934e-163	-5.76534e-164	-6.54587e-163	1.23725e-162	3.04375e-163	7.71778e-163	2.53549e-163	5.62932e-163	-6.64756e-164	-1.15194e-162	0
-3.65551e-163	1.35466e-164	3.07302e-163	-5.78783e-163	-9.06598e-164	7.73592e-164	1.20676e-163	3.13174e-163	-4.33502e-163	2.40917e-163	-9.76815e-164	2.58398e-164	2.82787e-163	-8.69058e-163	1.14708e-162	-8.45854e-163	-1.55313e-163	-6.53146e-163	-9.7941e-163	1.42325e-163	1.10934e-163	-5.76534e-164	-6.54587e-163	1.23725e-162	3.04375e-163	7.71778e-163	2.53549e-163	5.62932e-163	-6.64756e-164	-1.15194e-162	0
-3.65551e-163	1.35466e-164	3.07302e-163	-5.78783e-163	-9.06598e-164	7.73592e-164	1.20676e-163	3.13174e-163	-4.33502e-163	2.40917e-163	-9.76815e-164	2.58398e-164	2.82787e-163	-8.69058e-163	1.14708e-162	-8.45854e-163	-1.55313e-163	-6.53146e-163	-9.7941e-163	1.42325e-163	1.10934e-163	-5.76534e-164	-6.54587e-163	1.23725e-162	3.04375e-163	7.71778e-163	2.53549e-163	5.62932e-163	-6.64756e-164	-1.15194e-162	0
-3.65551e-163	1.35466e-164	3.07302e-163	-5.78783e-163	-9.06598e-164	7.73592e-164	1.20676e-163	3.13174e-163	-4.33502e-163	2.40917e-163	-9.76815e-164	2.58398e-164	2.82787e-163	-8.69058e-163	1.14708e-162	-8.45854e-163	-1.55313e-163	-6.53146e-163	-9.7941e-163	1.42325e-163	1.10934e-163	-5.76534e-164	-6.54587e-163	1.23725e-162	3.04375e-163	7.71778e-163	2.53549e-163	5.62932e-163	-6.64756e-164	-1.15194e-162	0
-3.65551e-163	1.35466e-164	3.07302e-163	-5.78783e-163	-9.06598e-164	7.73592e-164	1.20676e-163	3.13174e-163	-4.33502e-163	2.40917e-163	-9.76815e-164	2.58398e-164	2.82787e-163	-8.69058e-163	1.14708e-162	-8.45854e-163	-1.55313e-163	-6.53146e-163	-9.7941e-163	1.42325e-163	1.10934e-163	-5.76534e-164	-6.54587e-163	1.23725e-162	3.04375e-163	7.71778e-163	2.53549e-163	5.62932e-163	-6.64756e-164	-1.15194e-162	0
-3.65551e-163	1.35466e-164	3.07302e-163	-5.78783e-163	-9.06598e-164	7.73592e-164	1.20676e-163	3.13174e-163	-4.33502e-163	2.40917e-163	-9.76815e-164	2.58398e-164	2.82787e-163	-8.69058e-163	1.14708e-162	-8.45854e-163	-1.55313e-163	-6.53146e-163	-9.7941e-163	1.42325e-163	1.10934e-163	-5.76534e-164	-6.54587e-163	1.23725e-162	3.04375e-163	7.71778e-163	2.53549e-163	5.62932e-163	-6.64756e-164	-1.15194e-162	0
-3.65551e-163	1.35466e-164	3.07302e-163	-5.78783e-163	-9.06598e-164	7.73592e-164	1.20676e-163	3.13174e-163	-4.33502e-163	2.40917e-163	-9.76815e-164	2.58398e-164	2.82787e-163	-8.69058e-163	1.14708e-162	-8.45854e-163	-1.55313e-163	-6.53146e-163	-9.7941e-163	1.42325e-163	1.10934e-163	-5.76534e-164	-6.54587e-163	1.23725e-162	3.04375e-163	7.71778e-163	2.53549e-163	5.62932e-163	-6.64756e-164	-1.15194e-162	0
-3.65551e-163	1.35466e-164	3.07302e-163	-5.78783e-163	-9.06598e-164	7.73592e-164	1.20676e-163	3.13174e-163	-4.33502e-163	2.40917e-163	-9.76815e-164	2.58398e-164	2.82787e-163	-8.69058e-163	1.14708e-162	-8.45854e-163	-1.55313e-163	-6.53146e-163	-9.7941e-163	1.42325e-163	1.10934e-163	-5.76534e-164	-6.54587e-163	1.23725e-162	3.04375e-163	7.71778e-163	2.53549e-163	5.62932e-163	-6.64756e-164	-1.15194e-162	0
-3.65551e-163	1.35466e-164	3.07302e-163	-5.78783e-163	-9.06598e-164	7.73592e-164	1.20676e-163	3.13174e-163	-4.33502e-163	2.40917e-163	-9.76815e-164	2.58398e-164	2.82787e-163	-8.69058e-163	1.14708e-162	-8.45854e-163	-1.55313e-163	-6.53146e-163	-9.7941e-163	1.42325e-163	1.10934e-163	-5.76534e-164	-6.54587e-163	1.23725e-162	3.04375e-163	7.71778e-163	2.53549e-163	5.62932e-163	-6.64756e-164	-1.15194e-162	0
-3.65551e-163	1.35466e-164	3.07302e-163	-5.78783e-163	-9.06598e-164	7.73592e-164	1.20676e-163	3.13174e-163	-4.33502e-163	2.40917e-163	-9.76815e-164	2.58398e-164	2.82787e-163	-8.69058e-163	1.14708e-162	-8.45854e-163	-1.55313e-163	-6.53146e-163	-9.7941e-163	1.42325e-163	1.10934e-163	-5.76534e-164	-6.54587e-163	1.23725e-162	3.04375e-163	7.71778e-163	2.53549e-163	5.62932e-163	-6.64756e-164	-1.15194e-162	0
-3.65551e-163	1.35466e-164	3.07302e-163	-5.78783e-163	-9.06598e-164	7.73592e-164	1.20676e-163	3.13174e-163	-4.33502e-163	2.40917e-163	-9.76815e-164	2.58398e-164	2.82787e-163	-8.69058e-163	1.14708e-162	-8.45854e-163	-1.55313e-163	-6.53146e-163	-9.7941e-163	1.42325e-163	1.10934e-163	-5.76534e-164	-6.54587e-163	1.23725e-162	3.04375e-163	7.71778e-163	2.53549e-163	5.62932e-163	-6.64756e-164	-1.15194e-162	0
-3.65551e-163	1.35466e-164	3.07302e-163	-5.78783e-163	-9.06598e-164	7.73592e-164	1.20676e-163	3.13174e-163	-4.33502e-163	2.40917e-163	-9.76815e-164	2.58398e-164	2.82787e-163	-8.69058e-163	1.14708e-162	-8.45854e-163	-1.55313e-163	-6.53146e-163	-9.7941e-163	1.42325e-163	1.10934e-163	-5.76534e-164	-6.54587e-163	1.23725e-162	3.04375e-163	7.71778e-163	2.53549e-163	5.62932e-163	-6.64756e-164	-1.15194e-162	0
-3.65551e-163	1.35466e-164	3.07302e-163	-5.78783e-163	-9.06598e-164	7.73592e-164	1.20676e-163	3.13174e-163	-4.33502e-163	2.40917e-163	-9.76815e-164	2.58398e-164	2.82787e-163	-8.69058e-163	1.14708e-162	-8.45854e-163	-1.55313e-163	-6.53146e-163	-9.7941e-163	1.42325e-163	1.10934e-163	-5.76534e-164	-6.54587e-163	1.23725e-162	3.04375e-163	7.71778e-163	2.53549e-163	5.62932e-163	-6.64756e-164	-1.15194e-162	0
-3.65551e-163	1.35466e-164	3.07302e-163	-5.78783e-163	-9.06598e-164	7.73592e-164	1.20676e-163	3.13174e-163	-4.33502e-163	2.40917e-163	-9.76815e-164	2.58398e-164	2.82787e-163	-8.69058e-163	1.14708e-162	-8.45854e-163	-1.55313e-163	-6.53146e-163	-9.7941e-163	1.42325e-163	1.10934e-163	-5.76534e-164	-6.54587e-163	1.23725e-162	3.04375e-163	7.71778e-163	2.53549e-163	5.62932e-163	-6.64756e-164	-1.15194e-162	0
-3.65551e-163	1.35466e-164	3.07302e-163	-5.78783e-163	-9.06598e-164	7.73592e-164	1.20676e-163	3.13174e-163	-4.33502e-163	2.40917e-163	-9.76815e-164	2.58398e-164	2.82787e-163	-8.69058e-163	1.14708e-162	-8.45854e-163	-1.55313e-163	-6.53146e-163	-9.7941e-163	1.42325e-163	1.10934e-163	-5.76534e-164	-6.54587e-163	1.23725e-162	3.04375e-163	7.71778e-163	2.53549e-163	5.62932e-163	-6.64756e-164	-1.15194e-162	0
-3.65551e-163	1.35466e-164	3.07302e-163	-5.78783e-163	-9.06598e-164	7.73592e-164	1.20676e-163	3.13174e-163	-4.33502e-163	2.40917e-163	-9.76815e-164	2.58398e-164	2.82787e-163	-8.69058e-163	1.14708e-162	-8.45854e-163	-1.55313e-163	-6.53146e-163	-9.7941e-163	1.42325e-163	1.10934e-163	-5.76534e-164	-6.54587e-163	1.23725e-162	3.04375e-163	7.71778e-163	2.53549e-163	5.62932e-163	-6.64756e-164	-1.15194e-162	0
-3.65551e-163	1.35466e-164	3.07302e-163	-5.78783e-163	-9.06598e-164	7.73592e-164	1.20676e-163	3.13174e-163	-4.33502e-163	2.40917e-163	-9.76815e-164	2.58398e-164	2.82787e-163	-8.69058e-163	1.14708e-162	-8.45854e-163	-1.55313e-163	-6.53146e-163	-9.7941e-163	1.42325e-163	1.10934e-163	-5.76534e-164	-6.54587e-163	1.23725e-162	3.04375e-163	7.71778e-163	2.53549e-163	5.62932e-163	-6.64756e-164	-1.15194e-162	0
-3.65551e-163	1.35466e-164	3.07302e-163	-5.78783e-163	-9.06598e-164	7.73592e-164	1.20676e-163	3.13174e-163	-4.33502e-163	2.40917e-163	-9.76815e-164	2.58398e-164	2.82787e-163	-8.69058e-163	1.14708e-162	-8.45854e-163	-1.55313e-163	-6.53146e-163	-9.7941e-163	1.42325e-163	1.10934e-163	-5.76534e-164	-6.54587e-163	1.23725e-162	3.04375e-163	7.71778e-163	2.53549e-163	5.62932e-163	-6.64756e-164	-1.15194e-162	0
-3.65551e-163	1.35466e-164	3.07302e-163	-5.78783e-163	-9.06598e-164	7.73592e-164	1.20676e-163	3.13174e-163	-4.33502e-163	2.40917e-163	-9.76815e-164	2.58398e-164	2.82787e-163	-8.69058e-163	1.14708e-162	-8.45854e-163	-1.55313e-163	-6.53146e-163	-9.7941e-163	1.42325e-163	1.10934e-163	-5.76534e-164	-6.54587e-163	1.23725e-162	3.04375e-163	7.71778e-163	2.53549e-163	5.62932e-163	-6.64756e-164	-1.15194e-162	0
-3.65551e-163	1.35466e-164	3.07302e-163	-5.78783e-163	-9.06598e-164	7.73592e-164	1.20676e-163	3.13174e-163	-4.33502e-163	2.40917e-163	-9.76815e-164	2.58398e-164	2.82787e-163	-8.69058e-163	1.14708e-162	-8.45854e-163	-1.55313e-163	-6.53146e-163	-9.7941e-163	1.42325e-163	1.10934e-163	-5.76534e-164	-6.54587e-163	1.23725e-162	3.04375e-163	7.71778e-163	2.53549e-163	5.62932e-163	-6.64756e-164	-1.15194e-162	0
-3.65551e-163	1.35466e-164	3.07302e-163	-5.78783e-163	-9.06598e-164	7.73592e-164	1.20676e-163	3.13174e-163	-4.33502e-163	2.40917e-163	-9.76815e-164	2.58398e-164	2.82787e-163	-8.69058e-163	1.14708e-162	-8.45854e-163	-1.55313e-163	-6.53146e-163	-9.7941e-163	1.42325e-163	1.10934e-163	-5.76534e-164	-6.54587e-163	1.23725e-162	3.04375e-163	7.71778e-163	2.53549e-163	5.62932e-163	-6.64756e-164	-1.15194e-162	0
-3.65551e-163	1.35466e-164	3.07302e-163	-5.78783e-163	-9.06598e-164	7.73592e-164	1.20676e-163	3.13174e-163	-4.33502e-163	2.40917e-163	-9.76815e-164	2.58398e-164	2.82787e-163	-8.69058e-163	1.14708e-162	-8.45854e-163	-1.55313e-163	-6.53146e-163	-9.7941e-163	1.42325e-163	1.10934e-163	-5.76534e-164	-6.54587e-163	1.23725e-162	3.04375e-163	7.71778e-163	2.53549e-163	5.62932e-163	-6.64756e-164	-1.15194e-162	0
-3.65551e-163	1.35466e-164	3.07302e-163	-5.78783e-163	-9.06598e-164	7.73592e-164	1.20676e-163	3.13174e-163	-4.33502e-163	2.40917e-163	-9.76815e-164	2.58398e-164	2.82787e-163	-8.69058e-163	1.14708e-162	-8.45854e-163	-1.55313e-163	-6.53146e-163	-9.7941e-163	1.42325e-163	1.10934e-163	-5.76534e-164	-6.54587e-163	1.23725e-162	3.04375e-163	7.71778e-163	2.53549e-163	5.62932e-163	-6.64756e-164	-1.15194e-162	0
-3.65551e-163	1.35466e-164	3.07302e-163	-5.78783e-163	-9.06598e-164	7.73592e-164	1.20676e-163	3.13174e-163	-4.33502e-163	2.40917e-163	-9.76815e-164	2.58398e-164	2.82787e-163	-8.69058e-163	1.14708e-162	-8.45854e-163	-1.55313e-163	-6.53146e-163	-9.7941e-163	1.42325e-163	1.10934e-163	-5.76534e-164	-6.54587e-163	1.23725e-162	3.04375e-163	7.71778e-163	2.53549e-163	5.62932e-163	-6.64756e-164	-1.15194e-162	0
-3.65551e-163	1.35466e-164	3.07302e-163	-5.78783e-163	-9.06598e-164	7.73592e-164	1.20676e-163	3.13174e-163	-4.33502e-163	2.40917e-163	-9.76815e-164	2.58398e-164	2.82787e-163	-8.69058e-163	1.14708e-162	-8.45854e-163	-1.55313e-163	-6.53146e-163	-9.7941e-163	1.42325e-163	1.10934e-163	-5.76534e-164	-6.54587e-163	1.23725e-162	3.04375e-163	7.71778e-163	2.53549e-163	5.62932e-163	-6.64756e-164	-1.15194e-162	0
-3.65551e-163	1.35466e-164	3.07302e-163	-5.78783e-163	-9.06598e-164	7.73592e-164	1.20676e-163	3.13174e-163	-4.33502e-163	2.40917e-163	-9.76815e-164	2.58398e-164	2.82787e-163	-8.69058e-163	1.14708e-162	-8.45854e-163	-1.55313e-163	-6.53146e-163	-9.7941e-163	1.42325e-163	1.10934e-163	-5.76534e-164	-6.54587e-163	1.23725e-162	3.04375e-163	7.71778e-163	2.53549e-163	5.62932e-163	-6.64756e-164	-1.15194e-162	0
-3.65551e-163	1.35466e-164	3.07302e-163	-5.78783e-163	-9.06598e-164	7.73592e-164	1.20676e-163	3.13174e-163	-4.33502e-163	2.40917e-163	-9.76815e-164	2.58398e-164	2.82787e-163	-8.69058e-163	1.14708e-162	-8.45854e-163	-1.55313e-163	-6.53146e-163	-9.7941e-163	1.42325e-163	1.10934e-163	-5.76534e-164	-6.54587e-163	1.23725e-162	3.04375e-163	7.71778e-163	2.53549e-163	5.62932e-163	-6.64756e-164	-1.15194e-162	0
-3.65551e-163	1.35466e-164	3.07302e-163	-5.78783e-163	-9.06598e-164	7.73592e-164	1.20676e-163	3.13174e-163	-4.33502e-163	2.40917e-163	-9.76815e-164	2.58398e-164	2.82787e-163	-8.69058e-163	1.14708e-162	-8.45854e-163	-1.55313e-163	-6.53146e-163	-9.7941e-163	1.42325e-163	1.10934e-163	-5.76534e-164	-6.54587e-163	1.23725e-162	3.04375e-163	7.71778e-163	2.53549e-163	5.62932e-163	-6.64756e-164	-1.15194e-162	0
-3.65551e-163	1.35466e-164	3.07302e-163	-5.78783e-163	-9.06598e-164	7.73592e-164	1.20676e-163	3.13174e-163	-4.33502e-163	2.40917e-163	-9.76815e-164	2.58398e-164	2.82787e-163	-8.69058e-163	1.14708e-162	-8.45854e-163	-1.55313e-163	-6.53146e-163	-9.7941e-163	1.42325e-163	1.10934e-163	-5.76534e-164	-6.54587e-163	1.23725e-162	3.04375e-163	7.71778e-163	2.53549e-163	5.62932e-163	-6.64756e-164	-1.15194e-162	0
-3.65551e-163	1.35466e-164	3.07302e-163	-5.78783e-163	-9.06598e-164	7.73592e-164	1.20676e-163	3.13174e-163	-4.33502e-163	2.40917e-163	-9.76815e-164	2.58398e-164	2.82787e-163	-8.69058e-163	1.14708e-162	-8.45854e-163	-1.55313e-163	-6.53146e-163	-9.7941e-163	1.42325e-163	1.10934e-163	-5.76534e-164	-6.54587e-163	1.23725e-162	3.04375e-163	7.71778e-163	2.53549e-163	5.62932e-163	-6.64756e-164	-1.15194e-162	0
-3.65551e-163	1.35466e-164	3.07302e-163	-5.78783e-163	-9.06598e-164	7.73592e-164	1.20676e-163	3.13174e-163	-4.33502e-163	2.40917e-163	-9.76815e-164	2.58398e-164	2.82787e-163	-8.69058e-163	1.14708e-162	-8.45854e-163	-1.55313e-163	-6.53146e-163	-9.7941e-163	1.42325e-163	1.10934e-163	-5.76534e-164	-6.54587e-163	1.23725e-162	3.04375e-163	7.71778e-163	2.53549e-163	5.62932e-163	-6.64756e-164	-1.15194e-162	0
-3.65551e-163	1.35466e-164	3.07302e-163	-5.78783e-163	-9.06598e-164	7.73592e-164	1.20676e-163	3.13174e-163	-4.33502e-163	2.40917e-163	-9.76815e-164	2.58398e-164	2.82787e-163	-8.69058e-163	1.14708e-162	-8.45854e-163	-1.55313e-163	-6.53146e-163	-9.7941e-163	1.42325e-163	1.10934e-163	-5.76534e-164	-6.54587e-163	1.23725e-162	3.04375e-163	7.71778e-163	2.53549e-163	5.62932e-163	-6.64756e-164	-1.15194e-162	0
-3.65551e-163	1.35466e-164	3.07302e-163	-5.78783e-163	-9.06598e-164	7.73592e-164	1.20676e-163	3.13174e-163	-4.33502e-163	2.40917e-163	-9.76815e-164	2.58398e-164	2.82787e-163	-8.69058e-163	1.14708e-162	-8.45854e-163	-1.55313e-163	-6.53146e-163	-9.7941e-163	1.42325e-163	1.10934e-163	-5.76534e-164	-6.54587e-163	1.23725e-162	3.04375e-163	7.71778e-163	2.53549e-163	5.62932e-163	-6.64756e-164	-1.15194e-162	0
-3.65551e-163	1.35466e-164	3.07302e-163	-5.78783e-163	-9.06598e-164	7.73592e-164	1.20676e-163	3.13174e-163	-4.33502e-163	2.40917e-163	-9.76815e-164	2.58398e-164	2.82787e-163	-8.69058e-163	1.14708e-162	-8.45854e-163	-1.55313e-163	-6.53146e-163	-9.7941e-163	1.42325e-163	1.10934e-163	-5.76534e-164	-6.54587e-163	1.23725e-162	3.04375e-163	7.71778e-163	2.53549e-163	5.62932e-163	-6.64756e-164	-1.15194e-162	0
-3.65551e-163	1.35466e-164	3.07302e-163	-5.78783e-163	-9.06598e-164	7.73592e-164	1.20676e-163	3.13174e-163	-4.33502e-163	2.40917e-163	-9.76815e-164	2.58398e-164	2.82787e-163	-8.69058e-163	1.14708e-162	-8.45854e-163	-1.55313e-163	-6.53146e-163	-9.7941e-163	1.42325e-163	1.10934e-163	-5.76534e-164	-6.54587e-163	1.23725e-162	3.04375e-163	7.71778e-163	2.53549e-163	5.62932e-163	-6.64756e-164	-1.15194e-162	0
-3.65551e-163	1.35466e-164	3.07302e-163	-5.78783e-163	-9.06598e-164	7.73592e-164	1.20676e-163	3.13174e-163	-4.33502e-163	2.40917e-163	-9.76815e-164	2.58398e-164	2.82787e-163	-8.69058e-163	1.14708e-162	-8.45854e-163	-1.55313e-163	-6.53146e-163	-9.7941e-163	1.42325e-163	1.10934e-163	-5.76534e-164	-6.54587e-163	1.23725e-162	3.04375e-163	7.71778e-163	2.53549e-163	5.62932e-163	-6.64756e-164	-1.15194e-162	0
-3.65551e-163	1.35466e-164	3.07302e-163	-5.78783e-163	-9.06598e-164	7.73592e-164	1.20676e-163	3.13174e-163	-4.33502e-163	2.40917e-163	-9.76815e-164	2.58398e-164	2.82787e-163	-8.69058e-163	1.14708e-162	-8.45854e-163	-1.55313e-163	-6.53146e-163	-9.7941e-163	1.42325e-163	1.10934e-163	-5.76534e-164	-6.54587e-163	1.23725e-162	3.04375e-163	7.71778e-163	2.53549e-163	5.62932e-163	-6.64756e-164	-1.15194e-162	0
-3.65551e-163	1.35466e-164	3.07302e-163	-5.78783e-163	-9.06598e-164	7.73592e-164	1.20676e-163	3.13174e-163	-4.33502e-163	2.40917e-163	-9.76815e-164	2.58398e-164	2.82787e-163	-8.69058e-163	1.14708e-162	-8.45854e-163	-1.55313e-163	-6.53146e-163	-9.7941e-163	1.42325e-163	1.10934e-163	-5.76534e-164	-6.54587e-163	1.23725e-162	3.04375e-163	7.71778e-163	2.53549e-163	5.62932e-163	-6.64756e-164	-1.15194e-162	0
-3.65551e-163	1.35466e-164	3.07302e-163	-5.78783e-163	-9.06598e-164	7.73592e-164	1.20676e-163	3.13174e-163	-4.33502e-163	2.40917e-163	-9.76815e-164	2.58398e-164	2.82787e-163	-8.69058e-163	1.14708e-162	-8.45854e-163	-1.55313e-163	-6.53146e-163	-9.7941e-163	1.42325e-163	1.10934e-163	-5.76534e-164	-6.54587e-163	1.23725e-162	3.04375e-163	7.71778e-163	2.53549e-163	5.62932e-163	-6.64756e-164	-1.15194e-162	0
-3.65551e-163	1.35466e-164	3.07302e-163	-5.78783e-163	-9.06598e-164	7.73592e-164	1.20676e-163	3.13174e-163	-4.33502e-163	2.40917e-163	-9.76815e-164	2.58398e-164	2.82787e-163	-8.69058e-163	1.14708e-162	-8.45854e-163	-1.55313e-163	-6.53146e-163	-9.7941e-163	1.42325e-163	1.10934e-163	-5.76534e-164	-6.54587e-163	1.23725e-162	3.04375e-163	7.71778e-163	2.53549e-163	5.62932e-163	-6.64756e-164	-1.15194e-162	0
-3.65551e-163	1.35466e-164	3.07302e-163	-5.78783e-163	-9.06598e-164	7.73592e-164	1.20676e-163	3.13174e-163	-4.33502e-163	2.40917e-163	-9.76815e-164	2.58398e-164	2.82787e-163	-8.69058e-163	1.14708e-162	-8.45854e-163	-1.55313e-163	-6.53146e-163	-9.7941e-163	1.42325e-163	1.10934e-163	-5.76534e-164	-6.54587e-163	1.23725e-162	3.04375e-163	7.71778e-163	2.53549e-163	5.62932e-163	-6.64756e-164	-1.15194e-162	0
-3.65551e-163	1.35466e-164	3.07302e-163	-5.78783e-163	-9.06598e-164	7.73592e-164	1.20676e-163	3.13174e-163	-4.33502e-163	2.40917e-163	-9.76815e-164	2.58398e-164	2.82787e-163	-8.69058e-163	1.14708e-162	-8.45854e-163	-1.55313e-163	-6.53146e-163	-9.7941e-163	1.42325e-163	1.10934e-163	-5.76534e-164	-6.54587e-163	1.23725e-162	3.04375e-163	7.71778e-163	2.53549e-163	5.62932e-163	-6.64756e-164	-1.15194e-162	0
-3.65551e-163	1.35466e-164	3.07302e-163	-5.78783e-163	-9.06598e-164	7.73592e-164	1.20676e-163	3.13174e-163	-4.33502e-163	2.40917e-163	-9.76815e-164	2.58398e-164	2.82787e-163	-8.69058e-163	1.14708e-162	-8.45854e-163	-1.55313e-163	-6.53146e-163	-9.7941e-163	1.42325e-163	1.10934e-163	-5.76534e-164	-6.54587e-163	1.23725e-162	3.04375e-163	7.71778e-163	2.53549e-163	5.62932e-163	-6.64756e-164	-1.15194e-162	0
-3.65551e-163	1.35466e-164	3.07302e-163	-5.78783e-163	-9.06598e-164	7.73592e-164	1.20676e-163	3.13174e-163	-4.33502e-163	2.40917e-163	-9.76815e-164	2.58398e-164	2.82787e-163	-8.69058e-163	1.14708e-162	-8.45854e-163	-1.55313e-163	-6.53146e-163	-9.7941e-163	1.42325e-163	1.10934e-163	-5.76534e-164	-6.54587e-163	1.23725e-162	3.04375e-163	7.71778e-163	2.53549e-163	5.62932e-163	-6.64756e-164	-1.15194e-162	0
-3.65551e-163	1.35466e-164	3.07302e-163	-5.78783e-163	-9.06598e-164	7.73592e-164	1.20676e-163	3.13174e-163	-4.33502e-163	2.40917e-163	-9.76815e-164	2.58398e-164	2.82787e-163	-8.69058e-163	1.14708e-162	-8.45854e-163	-1.55313e-163	-6.53146e-163	-9.7941e-163	1.42325e-163	1.10934e-163	-5.76534e-164	-6.54587e-163	1.23725e-162	3.04375e-163	7.71778e-163	2.53549e-163	5.62932e-163	-6.64756e-164	-1.15194e-162	0
-3.65551e-163	1.35466e-164	3.07302e-163	-5.78783e-163	-9.06598e-164	7.73592e-164	1.20676e-163	3.13174e-163	-4.33502e-163	2.40917e-163	-9.76815e-164	2.58398e-164	2.82787e-163	-8.69058e-163	1.14708e-162	-8.45854e-163	-1.55313e-163	-6.53146e-163	-9.7941e-163	1.42325e-163	1.10934e-163	-5.76534e-164	-6.54587e-163	1.23725e-162	3.04375e-163	7.71778e-163	2.53549e-163	5.62932e-163	-6.64756e-164	-1.15194e-162	0
-3.65551e-163	1.35466e-164	3.07302e-163	-5.78783e-163	-9.06598e-164	7.73592e-164	1.20676e-163	3.13174e-163	-4.33502e-163	2.40917e-163	-9.76815e-164	2.58398e-164	2.82787e-163	-8.69058e-163	1.14708e-162	-8.45854e-163	-1.55313e-163	-6.53146e-163	-9.7941e-163	1.42325e-163	1.10934e-163	-5.76534e-164	-6.54587e-163	1.23725e-162	3.04375e-163	7.71778e-163	2.53549e-163	5.62932e-163	-6.64756e-164	-1.15194e-162	0
-3.65551e-163	1.35466e-164	3.07302e-163	-5.78783e-163	-9.06598e-164	7.73592e-164	1.20676e-163	3.13174e-163	-4.33502e-163	2.40917e-163	-9.76815e-164	2.58398e-164	2.82787e-163	-8.69058e-163	1.14708e-162	-8.45854e-163	-1.55313e-163	-6.53146e-163	-9.7941e-163	1.42325e-163	1.10934e-163	-5.76534e-164	-6.54587e-163	1.23725e-162	3.04375e-163	7.71778e-163	2.53549e-163	5.62932e-163	-6.64756e-164	-1.15194e-162	0
-3.65551e-163	1.35466e-164	3.07302e-163	-5.78783e-163	-9.06598e-164	7.73592e-164	1.20676e-163	3.13174e-163	-4.33502e-163	2.40917e-163	-9.76815e-164	2.58398e-164	2.82787e-163	-8.69058e-163	1.14708e-162	-8.45854e-163	-1.55313e-163	-6.53146e-163	-9.7941e-163	1.42325e-163	1.10934e-163	-5.76534e-164	-6.54587e-163	1.23725e-162	3.04375e-163	7.71778e-163	2.53549e-163	5.62932e-163	-6.64756e-164	-1.15194e-162	0
-3.65551e-163	1.35466e-164	3.07302e-163	-5.78783e-163	-9.06598e-164	7.73592e-164	1.20676e-163	3.13174e-163	-4.33502e-163	2.40917e-163	-9.76815e-164	2.58398e-164	2.82787e-163	-8.69058e-163	1.14708e-162	-8.45854e-163	-1.55313e-163	-6.53146e-163	-9.7941e-163	1.42325e-163	1.10934e-163	-5.76534e-164	-6.54587e-163	1.23725e-162	3.04375e-163	7.71778e-163	2.53549e-163	5.62932e-163	-6.64756e-164	-1.15194e-162	0
-3.65551e-163	1.35466e-164	3.07302e-163	-5.78783e-163	-9.06598e-164	7.73592e-164	1.20676e-163	3.13174e-163	-4.33502e-163	2.40917e-163	-9.76815e-164	2.58398e-164	2.82787e-163	-8.69058e-163	1.14708e-162	-8.45854e-163	-1.55313e-163	-6.53146e-163	-9.7941e-163	1.42325e-163	1.10934e-163	-5.76534e-164	-6.54587e-163	1.23725e-162	3.04375e-163	7.71778e-163	2.53549e-163	5.62932e-163	-6.64756e-164	-1.15194e-162	0
-3.65551e-163	1.35466e-164	3.07302e-163	-5.78783e-163	-9.06598e-164	7.73592e-164	1.20676e-163	3.13174e-163	-4.33502e-163	2.40917e-163	-9.76815e-164	2.58398e-164	2.82787e-163	-8.69058e-163	1.14708e-162	-8.45854e-163	-1.55313e-163	-6.53146e-163	-9.7941e-163	1.42325e-163	1.10934e-163	-5.76534e-164	-6.54587e-163	1.23725e-162	3.04375e-163	7.71778e-163	2.53549e-163	5.62932e-163	-6.64756e-164	-1.15194e-162	0
-3.65551e-163	1.35466e-164	3.07302e-163	-5.78783e-163	-9.06598e-164	7.73592e-164	1.20676e-163	3.13174e-163	-4.33502e-163	2.40917e-163	-9.76815e-164	2.58398e-164	2.82787e-163	-8.69058e-163	1.14708e-162	-8.45854e-163	-1.55313e-163	-6.53146e-163	-9.7941e-163	1.42325e-163	1.10934e-163	-5.76534e-164	-6.54587e-163	1.23725e-162	3.04375e-163	7.71778e-163	2.53549e-163	5.62932e-163	-6.64756e-164	-1.15194e-162	0
-3.65551e-163	1.35466e-164	3.07302e-163	-5.78783e-163	-9.06598e-164	7.73592e-164	1.20676e-163	3.13174e-163	-4.33502e-163	2.40917e-163	-9.76815e-164	2.58398e-164	2.82787e-163	-8.69058e-163	1.14708e-162	-8.45854e-163	-1.55313e-163	-6.53146e-163	-9.7941e-163	1.42325e-163	1.10934e-163	-5.76534e-164	-6.54587e-163	1.23725e-162	3.04375e-163	7.71778e-163	2.53549e-163	5.62932e-163	-6.64756e-164	-1.15194e-162	0
-3.65551e-163	1.35466e-164	3.07302e-163	-5.78783e-163	-9.06598e-164	7.73592e-164	1.20676e-163	3.13174e-163	-4.33502e-163	2.40917e-163	-9.76815e-164	2.58398e-164	2.82787e-163	-8.69058e-163	1.14708e-162	-8.45854e-163	-1.55313e-163	-6.53146e-163	-9.7941e-163	1.42325e-163	1.10934e-163	-5.76534e-164	-6.54587e-163	1.23725e-162	3.04375e-163	7.71778e-163	2.53549e-163	5.62932e-163	-6.64756e-164	-1.15194e-162	0
-3.65551e-163	1.35466e-164	3.07302e-163	-5.78783e-163	-9.06598e-164	7.73592e-164	1.20676e-163	3.13174e-163	-4.33502e-163	2.40917e-163	-9.76815e-164	2.58398e-164	2.82787e-163	-8.69058e-163	1.14708e-162	-8.45854e-163	-1.55313e-163	-6.53146e-163	-9.7941e-163	1.42325e-163	1.10934e-163	-5.76534e-164	-6.54587e-163	1.23725e-162	3.04375e-163	7.71778e-163	2.53549e-163	5.62932e-163	-6.64756e-164	-1.15194e-162	0
-3.65551e-163	1.35466e-164	3.07302e-163	-5.78783e-163	-9.06598e-164	7.73592e-164	1.20676e-163	3.13174e-163	-4.33502e-163	2.40917e-163	-9.76815e-164	2.58398e-164	2.82787e-163	-8.69058e-163	1.14708e-162	-8.45854e-163	-1.55313e-163	-6.53146e-163	-9.7941e-163	1.42325e-163	1.10934e-163	-5.76534e-164	-6.54587e-163	1.23725e-162	3.04375e-163	7.71778e-163	2.53549e-163	5.62932e-163	-6.64756e-164	-1.15194e-162	0
-3.65551e-163	1.35466e-164	3.07302e-163	-5.78783e-163	-9.06598e-164	7.73592e-164	1.20676e-163	3.13174e-163	-4.33502e-163	2.40917e-163	-9.76815e-164	2.58398e-164	2.82787e-163	-8.69058e-163	1.14708e-162	-8.45854e-163	-1.55313e-163	-6.53146e-163	-9.7941e-163	1.42325e-163	1.10934e-163	-5.76534e-164	-6.54587e-163	1.23725e-162	3.04375e-163	7.71778e-163	2.53549e-163	5.62932e-163	-6.64756e-164	-1.15194e-162	0
-3.65551e-163	1.35466e-164	3.07302e-163	-5.78783e-163	-9.06598e-164	7.73592e-164	1.20676e-163	3.13174e-163	-4.33502e-163	2.40917e-163	-9.76815e-164	2.58398e-164	2.82787e-163	-8.69058e-163	1.14708e-162	-8.45854e-163	-1.55313e-163	-6.53146e-163	-9.7941e-163	1.42325e-163	1.10934e-163	-5.76534e-164	-6.54587e-163	1.23725e-162	3.04375e-163	7.71778e-163	2.53549e-163	5.62932e-163	-6.64756e-164	-1.15194e-162	0
-3.65551e-163	1.35466e-164	3.07302e-163	-5.78783e-163	-9.06598e-164	7.73592e-164	1.20676e-163	3.13174e-163	-4.33502e-163	2.40917e-163	-9.76815e-164	2.58398e-164	2.82787e-163	-8.69058e-163	1.14708e-162	-8.45854e-163	-1.55313e-163	-6.53146e-163	-9.7941e-163	1.42325e-163	1.10934e-163	-5.76534e-164	-6.54587e-163	1.23725e-162	3.04375e-163	7.71778e-163	2.53549e-163	5.62932e-163	-6.64756e-164	-1.15194e-162	0
-3.65551e-163	1.35466e-164	3.07302e-163	-5.78783e-163	-9.06598e-164	7.73592e-164	1.20676e-163	3.13174e-163	-4.33502e-163	2.40917e-163	-9.76815e-164	2.58398e-164	2.82787e-163	-8.69058e-163	1.14708e-162	-8.45854e-163	-1.55313e-163	-6.53146e-163	-9.7941e-163	1.42325e-163	1.10934e-163	-5.76534e-164	-6.54587e-163	1.23725e-162	3.04375e-163	7.71778e-163	2.53549e-163	5.62932e-163	-6.64756e-164	-1.15194e-162	0
-3.65551e-163	1.35466e-164	3.07302e-163	-5.78783e-163	-9.06598e-164	7.73592e-164	1.20676e-163	3.13174e-163	-4.33502e-163	2.40917e-163	-9.76815e-164	2.58398e-164	2.82787e-163	-8.69058e-163	1.14708e-162	-8.45854e-163	-1.55313e-163	-6.53146e-163	-9.7941e-163	1.42325e-163	1.10934e-163	-5.76534e-164	-6.54587e-163	1.23725e-162	3.04375e-163	7.71778e-163	2.53549e-163	5.62932e-163	-6.64756e-164	-1.15194e-162	0
-3.65551e-163	1.35466e-164	3.07302e-163	-5.78783e-163	-9.06598e-164	7.73592e-164	1.20676e-163	3.13174e-163	-4.33502e-163	2.40917e-163	-9.76815e-164	2.58398e-164	2.82787e-163	-8.69058e-163	1.14708e-162	-8.45854e-163	-1.55313e-163	-6.53146e-163	-9.7941e-163	1.42325e-163	1.10934e-163	-5.76534e-164	-6.54587e-163	1.23725e-162	3.04375e-163	7.71778e-163	2.53549e-163	5.62932e-163	-6.64756e-164	-1.15194e-162	0
-3.65551e-163	1.35466e-164	3.07302e-163	-5.78783e-163	-9.06598e-164	7.73592e-164	1.20676e-163	3.13174e-163	-4.33502e-163	2.40917e-163	-9.76815e-164	2.58398e-164	2.82787e-163	-8.69058e-163	1.14708e-162	-8.45854e-163	-1.55313e-163	-6.53146e-163	-9.7941e-163	1.42325e-163	1.10934e-163	-5.76534e-164	-6.54587e-163	1.23725e-162	3.04375e-163	7.71778e-163	2.53549e-163	5.62932e-163	-6.64756e-164	-1.15194e-162	0
-3.65551e-163	1.35466e-164	3.07302e-163	-5.78783e-163	-9.06598e-164	7.73592e-164	1.20676e-163	3.13174e-163	-4.33502e-163	2.40917e-163	-9.76815e-164	2.58398e-164	2.82787e-163	-8.69058e-163	1.14708e-162	-8.45854e-163	-1.55313e-163	-6.53146e-163	-9.7941e-163	1.42325e-163	1.10934e-163	-5.76534e-164	-6.54587e-163	1.23725e-162	3.04375e-163	7.71778e-163	2.53549e-163	5.62932e-163	-6.64756e-164	-1.15194e-162	0
-3.65551e-163	1.35466e-164	3.07302e-163	-5.78783e-163	-9.06598e-164	7.73592e-164	1.20676e-163	3.13174e-163	-4.33502e-163	2.40917e-163	-9.76815e-164	2.58398e-164	2.82787e-163	-8.69058e-163	1.14708e-162	-8.45854e-163	-1.55313e-163	-6.53146e-163	-9.7941e-163	1.42325e-163	1.10934e-163	-5.76534e-164	-6.54587e-163	1.23725e-162	3.04375e-163	7.71778e-163	2.53549e-163	5.62932e-163	-6.64756e-164	-1.15194e-162	0
-3.65551e-163	1.35466e-164	3.07302e-163	-5.78783e-163	-9.06598e-164	7.73592e-164	1.20676e-163	3.13174e-163	-4.33502e-163	2.40917e-163	-9.76815e-164	2.58398e-164	2.82787e-163	-8.69058e-163	1.14708e-162	-8.45854e-163	-1.55313e-163	-6.53146e-163	-9.7941e-163	1.42325e-163	1.10934e-163	-5.76534e-164	-6.54587e-163	1.23725e-162	3.04375e-163	7.71778e-163	2.53549e-163	5.62932e-163	-6.64756e-164	-1.15194e-162	0
-3.65551e-163	1.35466e-164	3.07302e-163	-5.78783e-163	-9.06598e-164	7.73592e-164	1.20676e-163	3.13174e-163	-4.33502e-163	2.40917e-163	-9.76815e-164	2.58398e-164	2.82787e-163	-8.69058e-163	1.14708e-162	-8.45854e-163	-1.55313e-163	-6.53146e-163	-9.7941e-163	1.42325e-163	1.10934e-163	-5.76534e-164	-6.54587e-163	1.23725e-162	3.04375e-163	7.71778e-163	2.53549e-163	5.62932e-163	-6.64756e-164	-1.15194e-162	0
-3.65551e-163	1.35466e-164	3.07302e-163	-5.78783e-163	-9.06598e-164	7.73592e-164	1.20676e-163	3.13174e-163	-4.33502e-163	2.40917e-163	-9.76815e-164	2.58398e-164	2.82787e-163	-8.69058e-163	1.14708e-162	-8.45854e-163	-1.55313e-163	-6.53146e-163	-9.7941e-163	1.42325e-163	1.10934e-163	-5.76534e-164	-6.54587e-163	1.23725e-162	3.04375e-163	7.71778e-163	2.53549e-163	5.62932e-163	-6.64756e-164	-1.15194e-162	0
-3.65551e-163	1.35466e-164	3.07302e-163	-5.78783e-163	-9.06598e-164	7.73592e-164	1.20676e-163	3.13174e-163	-4.33502e-163	2.40917e-163	-9.76815e-164	2.58398e-164	2.82787e-163	-8.69058e-163	1.14708e-162	-8.45854e-163	-1.55313e-163	-6.53146e-163	-9.7941e-163	1.42325e-163	1.10934e-163	-5.76534e-164	-6.54587e-163	1.23725e-162	3.04375e-163	7.71778e-163	2.53549e-163	5.62932e-163	-6.64756e-164	-1.15194e-162	0
-3.65551e-163	1.35466e-164	3.07302e-163	-5.78783e-163	-9.06598e-164	7.73592e-164	1.20676e-163	3.13174e-163	-4.33502e-163	2.40917e-163	-9.76815e-164	2.58398e-164	2.82787e-163	-8.69058e-163	1.14708e-162	-8.45854e-163	-1.55313e-163	-6.53146e-163	-9.7941e-163	1.42325e-163	1.10934e-163	-5.76534e-164	-6.54587e-163	1.23725e-162	3.04375e-163	7.71778e-163	2.53549e-163	5.62932e-163	-6.64756e-164	-1.15194e-162	0
-3.65551e-163	1.35466e-164	3.07302e-163	-5.78783e-163	-9.06598e-164	7.73592e-164	1.20676e-163	3.13174e-163	-4.33502e-163	2.40917e-163	-9.76815e-164	2.58398e-164	2.82787e-163	-8.69058e-163	1.14708e-162	-8.45854e-163	-1.55313e-163	-6.53146e-163	-9.7941e-163	1.42325e-163	1.10934e-163	-5.76534e-164	-6.54587e-163	1.23725e-162	3.04375e-163	7.71778e-163	2.53549e-163	5.62932e-163	-6.64756e-164	-1.15194e-162	0
-3.65551e-163	1.35466e-164	3.07302e-163	-5.78783e-163	-9.06598e-164	7.73592e-164	1.20676e-163	3.13174e-163	-4.33502e-163	2.40917e-163	-9.76815e-164	2.58398e-164	2.82787e-163	-8.69058e-163	1.14708e-162	-8.45854e-163	-1.55313e-163	-6.53146e-163	-9.7941e-163	1.42325e-163	1.10934e-163	-5.76534e-164	-6.54587e-163	1.23725e-162	3.04375e-163	7.71778e-163	2.53549e-163	5.62932e-163	-6.64756e-164	-1.15194e-162	0
-3.65551e-163	1.35466e-164	3.07302e-163	-5.78783e-163	-9.06598e-164	7.73592e-164	1.20676e-163	3.13174e-163	-4.33502e-163	2.40917e-163	-9.76815e-164	2.58398e-164	2.82787e-163	-8.69058e-163	1.14708e-162	-8.45854e-163	-1.55313e-163	-6.53146e-163	-9.7941e-163	1.42325e-163	1.10934e-163	-5.76534e-164	-6.54587e-163	1.23725e-162	3.04375e-163	7.71778e-163	2.53549e-163	5.62932e-163	-6.64756e-164	-1.15194e-162	0
-3.65551e-163	1.35466e-164	3.07302e-163	-5.78783e-163	-9.06598e-164	7.73592e-164	1.20676e-163	3.13174e-163	-4.33502e-163	2.40917e-163	-9.76815e-164	2.58398e-164	2.82787e-163	-8.69058e-163	1.14708e-162	-8.45854e-163	-1.55313e-163	-6.53146e-163	-9.7941e-163	1.42325e-163	1.10934e-163	-5.76534e-164	-6.54587e-163	1.23725e-162	3.04375e-163	7.71778e-163	2.53549e-163	5.62932e-163	-6.64756e-164	-1.15194e-162	0
-3.65551e-163	1.35466e-164	3.07302e-163	-5.78783e-163	-9.06598e-164	7.73592e-164	1.20676e-163	3.13174e-163	-4.33502e-163	2.40917e-163	-9.76815e-164	2.58398e-164	2.82787e-163	-8.69058e-163	1.14708e-162	-8.45854e-163	-1.55313e-163	-6.53146e-163	-9.7941e-163	1.42325e-163	1.10934e-163	-5.76534e-164	-6.54587e-163	1.23725e-162	3.04375e-163	7.71778e-163	2.53549e-163	5.62932e-163	-6.64756e-164	-1.15194e-162	0
-3.65551e-163	1.35466e-164	3.07302e-163	-5.78783e-163	-9.06598e-164	7.73592e-164	1.20676e-163	3.13174e-163	-4.33502e-163	2.40917e-163	-9.76815e-164	2.58398e-164	2.82787e-163	-8.69058e-163	1.14708e-162	-8.45854e-163	-1.55313e-163	-6.53146e-163	-9.7941e-163	1.42325e-163	1.10934e-163	-5.76534e-164	-6.54587e-163	1.23725e-162	3.04375e-163	7.71778e-163	2.53549e-163	5.62932e-163	-6.64756e-164	-1.15194e-162	0
-3.65551e-163	1.35466e-164	3.07302e-163	-5.78783e-163	-9.06598e-164	7.73592e-164	1.20676e-163	3.13174e-163	-4.33502e-163	2.40917e-163	-9.76815e-164	2.58398e-164	2.82787e-163	-8.69058e-163	1.14708e-162	-8.45854e-163	-1.55313e-163	-6.53146e-163	-9.7941e-163	1.42325e-163	1.10934e-163	-5.76534e-164	-6.54587e-163	1.23725e-162	3.04375e-163	7.71778e-163	2.53549e-163	5.62932e-163	-6.64756e-164	-1.15194e-162	0
-3.65551e-163	1.35466e-164	3.07302e-163	-5.78783e-163	-9.06598e-164	7.73592e-164	1.20676e-163	3.13174e-163	-4.33502e-163	2.40917e-163	-9.76815e-164	2.58398e-164	2.82787e-163	-8.69058e-163	1.14708e-162	-8.45854e-163	-1.55313e-163	-6.53146e-163	-9.7941e-163	1.42325e-163	1.10934e-163	-5.76534e-164	-6.54587e-163	1.23725e-162	3.04375e-163	7.71778e-163	2.53549e-163	5.62932e-163	-6.64756e-164	-1.15194e-162	0
-3.65551e-163	1.35466e-164	3.07302e-163	-5.78783e-163	-9.06598e-164	7.73592e-164	1.20676e-163	3.13174e-163	-4.33502e-163	2.40917e-163	-9.76815e-164	2.58398e-164	2.82787e-163	-8.69058e-163	1.14708e-162	-8.45854e-163	-1.55313e-163	-6.53146e-163	-9.7941e-163	1.42325e-163	1.10934e-163	-5.76534e-164	-6.54587e-163	1.23725e-162	3.04375e-163	7.71778e-163	2.53549e-163	5.62932e-163	-6.64756e-164	-1.15194e-162	0
-3.65551e-163	1.35466e-164	3.07302e-163	-5.78783e-163	-9.06598e-164	7.73592e-164	1.20676e-163	3.13174e-163	-4.33502e-163	2.40917e-163	-9.76815e-164	2.58398e-164	2.82787e-163	-8.69058e-163	1.14708e-162	-8.45854e-163	-1.55313e-163	-6.53146e-163	-9.7941e-163	1.42325e-163	1.10934e-163	-5.76534e-164	-6.54587e-163	1.23725e-162	3.04375e-163	7.71778e-163	2.53549e-163	5.62932e-163	-6.64756e-164	-1.15194e-162	0
-3.65551e-163	1.35466e-164	3.07302e-163	-5.78783e-163	-9.06598e-164	7.73592e-164	1.20676e-163	3.13174e-163	-4.33502e-163	2.40917e-163	-9.76815e-164	2.58398e-164	2.82787e-163	-8.69058e-163	1.14708e-162	-8.45854e-163	-1.55313e-163	-6.53146e-163	-9.7941e-163	1.42325e-163	1.10934e-163	-5.76534e-164	-6.54587e-163	1.23725e-162	3.04375e-163	7.71778e-163	2.53549e-163	5.62932e-163	-6.64756e-164	-1.15194e-162	0
-3.65551e-163	1.35466e-164	3.07302e-163	-5.78783e-163	-9.06598e-164	7.73592e-164	1.20676e-163	3.13174e-163	-4.33502e-163	2.40917e-163	-9.76815e-164	2.58398e-164	2.82787e-163	-8.69058e-163	1.14708e-162	-8.45854e-163	-1.55313e-163	-6.53146e-163	-9.7941e-163	1.42325e-163	1.10934e-163	-5.76534e-164	-6.54587e-163	1.23725e-162	3.04375e-163	7.71778e-163	2.53549e-163	5.62932e-163	-6.64756e-164	-1.15194e-162	0
-3.65551e-163	1.35466e-164	3.07302e-163	-5.78783e-163	-9.06598e-164	7.73592e-164	1.20676e-163	3.13174e-163	-4.33502e-163	2.40917e-163	-9.76815e-164	2.58398e-164	2.82787e-163	-8.69058e-163	1.14708e-162	-8.45854e-163	-1.55313e-163	-6.53146e-163	-9.7941e-163	1.42325e-163	1.10934e-163	-5.76534e-164	-6.54587e-163	1.23725e-162	3.04375e-163	7.71778e-163	2.53549e-163	5.62932e-163	-6.64756e-164	-1.15194e-162	0
-3.65551e-163	1.35466e-164	3.07302e-163	-5.78783e-163	-9.06598e-164	7.73592e-164	1.20676e-163	3.13174e-163	-4.33502e-163	2.40917e-163	-9.76815e-164	2.58398e-164	2.82787e-163	-8.69058e-163	1.14708e-162	-8.45854e-163	-1.55313e-163	-6.53146e-163	-9.7941e-163	1.42325e-163	1.10934e-163	-5.76534e-164	-6.54587e-163	1.23725e-162	3.04375e-163	7.71778e-163	2.53549e-163	5.62932e-163	-6.64756e-164	-1.15194e-162	0
-3.65551e-163	1.35466e-164	3.07302e-163	-5.78783e-163	-9.06598e-164	7.73592e-164	1.20676e-163	3.13174e-163	-4.33502e-163	2.40917e-163	-9.76815e-164	2.58398e-164	2.82787e-163	-8.69058e-163	1.14708e-162	-8.45854e-163	-1.55313e-163	-6.53146e-163	-9.7941e-163	1.42325e-163	1.10934e-163	-5.76534e-164	-6.54587e-163	1.23725e-162	3.04375e-163	7.71778e-163	2.53549e-163	5.62932e-163	-6.64756e-164	-1.15194e-162	0
-3.65551e-163	1.35466e-164	3.07302e-163	-5.78783e-163	-9.06598e-164	7.73592e-164	1.20676e-163	3.13174e-163	-4.33502e-163	2.40917e-163	-9.76815e-164	2.58398e-164	2.82787e-163	-8.69058e-163	1.14708e-162	-8.45854e-163	-1.55313e-163	-6.53146e-163	-9.7941e-163	1.42325e-163	1.10934e-163	-5.76534e-164	-6.54587e-163	1.23725e-162	3.04375e-163	7.71778e-163	2.53549e-163	5.62932e-163	-6.64756e-164	-1.15194e-162	0
-3.65551e-163	1.35466e-164	3.07302e-163	-5.78783e-163	-9.06598e-164	7.73592e-164	1.20676e-163	3.13174e-163	-4.33502e-163	2.40917e-163	-9.76815e-164	2.58398e-164	2.82787e-163	-8.69058e-163	1.14708e-162	-8.45854e-163	-1.55313e-163	-6.53146e-163	-9.7941e-163	1.42325e-163	1.10934e-163	-5.76534e-164	-6.54587e-163	1.23725e-162	3.04375e-163	7.71778e-163	2.53549e-163	5.62932e-163	-6.64756e-164	-1.15194e-162	0
-3.65551e-163	1.35466e-164	3.07302e-163	-5.78783e-163	-9.06598e-164	7.73592e-164	1.20676e-163	3.13174e-163	-4.33502e-163	2.40917e-163	-9.76815e-164	2.58398e-164	2.82787e-163	-8.69058e-163	1.14708e-162	-8.45854e-163	-1.55313e-163	-6.53146e-163	-9.7941e-163	1.42325e-163	1.10934e-163	-5.76534e-164	-6.54587e-163	1.23725e-162	3.04375e-163	7.71778e-163	2.53549e-163	5.62932e-163	-6.64756e-164	-1.15194e-162	0
-3.65551e-163	1.35466e-164	3.07302e-163	-5.78783e-163	-9.06598e-164	7.73592e-164	1.20676e-163	3.13174e-163	-4.33502e-163	2.40917e-163	-9.76815e-164	2.58398e-164	2.82787e-163	-8.69058e-163	1.14708e-162	-8.45854e-163	-1.55313e-163	-6.53146e-163	-9.7941e-163	1.42325e-163	1.10934e-163	-5.76534e-164	-6.54587e-163	1.23725e-162	3.04375e-163	7.71778e-163	2.53549e-163	5.62932e-163	-6.64756e-164	-1.15194e-162	0
-3.65551e-163	1.35466e-164	3.07302e-163	-5.78783e-163	-9.06598e-164	7.73592e-164	1.20676e-163	3.13174e-163	-4.33502e-163	2.40917e-163	-9.76815e-164	2.58398e-164	2.82787e-163	-8.69058e-163	1.14708e-162	-8.45854e-163	-1.55313e-163	-6.53146e-163	-9.7941e-163	1.42325e-163	1.10934e-163	-5.76534e-164	-6.54587e-163	1.23725e-162	3.04375e-163	7.71778e-163	2.53549e-163	5.62932e-163	-6.64756e-164	-1.15194e-162	0
-3.65551e-163	1.35466e-164	3.07302e-163	-5.78783e-163	-9.06598e-164	7.73592e-164	1.20676e-163	3.13174e-163	-4.33502e-163	2.40917e-163	-9.76815e-164	2.58398e-164	2.82787e-163	-8.69058e-163	1.14708e-162	-8.45854e-163	-1.55313e-163	-6.53146e-163	-9.7941e-163	1.42325e-163	1.10934e-163	-5.76534e-164	-6.54587e-163	1.23725e-162	3.04375e-163	7.71778e-163	2.53549e-163	5.62932e-163	-6.64756e-164	-1.15194e-162	0
-3.65551e-163	1.35466e-164	3.07302e-163	-5.78783e-163	-9.06598e-164	7.73592e-164	1.20676e-163	3.13174e-163	-4.33502e-163	2.40917e-163	-9.76815e-164	2.58398e-164	2.82787e-163	-8.69058e-163	1.14708e-162	-8.45854e-163	-1.55313e-163	-6.53146e-163	-9.7941e-163	1.42325e-163	1.10934e-163	-5.76534e-164	-6.54587e-163	1.23725e-162	3.04375e-163	7.71778e-163	2.53549e-163	5.62932e-163	-6.64756e-164	-1.15194e-162	0
-3.65551e-163	1.35466e-164	3.07302e-163	-5.78783e-163	-9.06598e-164	7.73592e-164	1.20676e-163	3.13174e-163	-4.33502e-163	2.40917e-163	-9.76815e-164	2.58398e-164	2.82787e-163	-8.69058e-163	1.14708e-162	-8.45854e-163	-1.55313e-163	-6.53146e-163	-9.7941e-163	1.42325e-163	1.10934e-163	-5.76534e-164	-6.54587e-163	1.23725e-162	3.04375e-163	7.71778e-163	2.53549e-163	5.62932e-163	-6.64756e-164	-1.15194e-162	0
-3.65551e-163	1.35466e-164	3.07302e-163	-5.78783e-163	-9.06598e-164	7.73592e-164	1.20676e-163	3.13174e-163	-4.33502e-163	2.40917e-163	-9.76815e-164	2.58398e-164	2.82787e-163	-8.69058e-163	1.14708e-162	-8.45854e-163	-1.55313e-163	-6.53146e-163	-9.7941e-163	1.42325e-163	1.10934e-163	-5.76534e-164	-6.54587e-163	1.23725e-162	3.04375e-163	7.71778e-163	2.53549e-163	5.62932e-163	-6.64756e-164	-1.15194e-162	0
-3.65551e-163	1.35466e-164	3.07302e-163	-5.78783e-163	-9.06598e-164	7.73592e-164	1.20676e-163	3.13174e-163	-4.33502e-163	2.40917e-163	-9.76815e-164	2.58398e-164	2.82787e-163	-8.69058e-163	1.14708e-162	-8.45854e-163	-1.55313e-163	-6.53146e-163	-9.7941e-163	1.42325e-163	1.10934e-163	-5.76534e-164	-6.54587e-163	1.23725e-162	3.04375e-163	7.71778e-163	2.53549e-163	5.62932e-163	-6.64756e-164	-1.15194e-162	0
-3.65551e-163	1.35466e-164	3.07302e-163	-5.78783e-163	-9.06598e-164	7.73592e-164	1.20676e-163	3.13174e-163	-4.33502e-163	2.40917e-163	-9.76815e-164	2.58398e-164	2.82787e-163	-8.69058e-163	1.14708e-162	-8.45854e-163	-1.55313e-163	-6.53146e-163	-9.7941e-163	1.42325e-163	1.10934e-163	-5.76534e-164	-6.54587e-163	1.23725e-162	3.04375e-163	7.71778e-163	2.53549e-163	5.62932e-163	-6.64756e-164	-1.15194e-162	0
-3.65551e-163	1.35466e-164	3.07302e-163	-5.78783e-163	-9.06598e-164	7.73592e-164	1.20676e-163	3.13174e-163	-4.33502e-163	2.40917e-163	-9.76815e-164	2.58398e-164	2.82787e-163	-8.69058e-163	1.14708e-162	-8.45854e-163	-1.55313e-163	-6.53146e-163	-9.7941e-163	1.42325e-163	1.10934e-163	-5.76534e-164	-6.54587e-163	1.23725e-162	3.04375e-163	7.71778e-163	2.53549e-163	5.62932e-163	-6.64756e-164	-1.15194e-162	0
-3.65551e-163	1.35466e-164	3.07302e-163	-5.78783e-163	-9.06598e-164	7.73592e-164	1.20676e-163	3.13174e-163	-4.33502e-163	2.40917e-163	-9.76815e-164	2.58398e-164	2.82787e-163	-8.69058e-163	1.14708e-162	-8.45854e-163	-1.55313e-163	-6.53146e-163	-9.7941e-163	1.42325e-163	1.10934e-163	-5.76534e-164	-6.54587e-163	1.23725e-162	3.04375e-163	7.71778e-163	2.53549e-163	5.62932e-163	-6.64756e-164	-1.15194e-162	0
-3.65551e-163	1.35466e-164	3.07302e-163	-5.78783e-163	-9.06598e-164	7.73592e-164	1.20676e-163	3.13174e-163	-4.33502e-163	2.40917e-163	-9.76815e-164	2.58398e-164	2.82787e-163	-8.69058e-163	1.14708e-162	-8.45854e-163	-1.55313e-163	-6.53146e-163	-9.7941e-163	1.42325e-163	1.10934e-163	-5.76534e-164	-6.54587e-163	1.23725e-162	3.04375e-163	7.71778e-163	2.53549e-163	5.62932e-163	-6.64756e-164	-1.15194e-162	0
-3.65551e-163	1.35466e-164	3.07302e-163	-5.78783e-163	-9.06598e-164	7.73592e-164	1.20676e-163	3.13174e-163	-4.33502e-163	2.40917e-163	-9.76815e-164	2.58398e-164	2.82787e-163	-8.69058e-163	1.14708e-162	-8.45854e-163	-1.55313e-163	-6.53146e-163	-9.7941e-163	1.42325e-163	1.10934e-163	-5.76534e-164	-6.54587e-163	1.23725e-162	3.04375e-163	7.71778e-163	2.53549e-163	5.62932e-163	-6.64756e-164	-1.15194e-162	0
-3.65551e-163	1.35466e-164	3.07302e-163	-5.78783e-163	-9.06598e-164	7.73592e-164	1.20676e-163	3.13174e-163	-4.33502e-163	2.40917e-163	-9.76815e-164	2.58398e-164	2.82787e-163	-8.69058e-163	1.14708e-162	-8.45854e-163	-1.55313e-163	-6.53146e-163	-9.7941e-163	1.42325e-163	1.10934e-163	-5.76534e-164	-6.54587e-163	1.23725e-162	3.04375e-163	7.71778e-163	2.53549e-163	5.62932e-163	-6.64756e-164	-1.15194e-162	0
-3.65551e-163	1.35466e-164	3.07302e-163	-5.78783e-163	-9.06598e-164	7.73592e-164	1.20676e-163	3.13174e-163	-4.33502e-163	2.40917e-163	-9.76815e-164	2.58398e-164	2.82787e-163	-8.69058e-163	1.14708e-162	-8.45854e-163	-1.55313e-163	-6.53146e-163	-9.7941e-163	1.42325e-163	1.10934e-163	-5.76534e-164	-6.54587e-163	1.23725e-162	3.04375e-163	7.71778e-163	2.53549e-163	5.62932e-163	-6.64756e-164	-1.15194e-162	0
-3.65551e-163	1.35466e-164	3.07302e-163	-5.78783e-163	-9.06598e-164	7.73592e-164	1.20676e-163	3.13174e-163	-4.33502e-163	2.40917e-163	-9.76815e-164	2.58398e-164	2.82787e-163	-8.69058e-163	1.14708e-162	-8.45854e-163	-1.55313e-163	-6.53146e-163	-9.7941e-163	1.42325e-163	1.10934e-163	-5.76534e-164	-6.54587e-163	1.23725e-162	3.04375e-163	7.71778e-163	2.53549e-163	5.62932e-163	-6.64756e-164	-1.15194e-162	0
-3.65551e-163	1.35466e-164	3.07302e-163	-5.78783e-163	-9.06598e-164	7.73592e-164	1.20676e-163	3.13174e-163	-4.33502e-163	2.40917e-163	-9.76815e-164	2.58398e-164	2.82787e-163	-8.69058e-163	1.14708e-162	-8.45854e-163	-1.55313e-163	-6.53146e-163	-9.7941e-163	1.42325e-163	1.10934e-163	-5.76534e-164	-6.54587e-163	1.23725e-162	3.04375e-163	7.71778e-163	2.53549e-163	5.62932e-163	-6.64756e-164	-1.15194e-162	0
-3.65551e-163	1.35466e-164	3.07302e-163	-5.78783e-163	-9.06598e-164	7.73592e-164	1.20676e-163	3.13174e-163	-4.33502e-163	2.40917e-163	-9.76815e-164	2.58398e-164	2.82787e-163	-8.69058e-163	1.14708e-162	-8.45854e-163	-1.55313e-163	-6.53146e-163	-9.7941e-163	1.42325e-163	1.10934e-163	-5.76534e-164	-6.54587e-163	1.23725e-162	3.04375e-163	7.71778e-163	2.53549e-163	5.62932e-163	-6.64756e-164	-1.15194e-162	0
-3.65551e-163	1.35466e-164	3.07302e-163	-5.78783e-163	-9.06598e-164	7.73592e-164	1.20676e-163	3.13174e-163	-4.33502e-163	2.40917e-163	-9.76815e-164	2.58398e-164	2.82787e-163	-8.69058e-163	1.14708e-162	-8.45854e-163	-1.55313e-163	-6.53146e-163	-9.7941e-163	1.42325e-163	1.10934e-163	-5.76534e-164	-6.54587e-163	1.23725e-162	3.04375e-163	7.71778e-163	2.53549e-163	5.62932e-163	-6.64756e-164	-1.15194e-162	0
-3.65551e-163	1.35466e-164	3.07302e-163	-5.78783e-163	-9.06598e-164	7.73592e-164	1.20676e-163	3.13174e-163	-4.33502e-163	2.40917e-163	-9.76815e-164	2.58398e-164	2.82787e-163	-8.69058e-163	1.14708e-162	-8.45854e-163	-1.55313e-163	-6.53146e-163	-9.7941e-163	1.42325e-163	1.10934e-163	-5.76534e-164	-6.54587e-163	1.23725e-162	3.04375e-163	7.71778e-163	2.53549e-163	5.62932e-163	-6.64756e-164	-1.15194e-162	0
-3.65551e-163	1.35466e-164	3.07302e-163	-5.78783e-163	-9.06598e-164	7.73592e-164	1.20676e-163	3.13174e-163	-4.33502e-163	2.40917e-163	-9.76815e-164	2.58398e-164	2.82787e-163	-8.69058e-163	1.14708e-162	-8.45854e-163	-1.55313e-163	-6.53146e-163	-9.7941e-163	1.42325e-163	1.10934e-163	-5.76534e-164	-6.54587e-163	1.23725e-162	3.04375e-163	7.71778e-163	2.53549e-163	5.62932e-163	-6.64756e-164	-1.15194e-162	0
-3.65551e-163	1.35466e-164	3.07302e-163	-5.78783e-163	-9.06598e-164	7.73592e-164	1.20676e-163	3.13174e-163	-4.33502e-163	2.40917e-163	-9.76815e-164	2.58398e-164	2.82787e-163	-8.69058e-163	1.14708e-162	-8.45854e-163	-1.55313e-163	-6.53146e-163	-9.7941e-163	1.42325e-163	1.10934e-163	-5.76534e-164	-6.54587e-163	1.23725e-162	3.04375e-163	7.71778e-163	2.53549e-163	5.62932e-163	-6.64756e-164	-1.15194e-162	0
-3.65551e-163	1.35466e-164	3.07302e-163	-5.78783e-163	-9.06598e-164	7.73592e-164	1.20676e-163	3.13174e-163	-4.33502e-163	2.40917e-163	-9.76815e-164	2.58398e-164	2.82787e-163	-8.69058e-163	1.14708e-162	-8.45854e-163	-1.55313e-163	-6.53146e-163	-9.7941e-163	1.42325e-163	1.10934e-163	-5.76534e-164	-6.54587e-163	1.23725e-162	3.04375e-163	7.71778e-163	2.53549e-163	5.62932e-163	-6.64756e-164	-1.15194e-162	0
-3.65551e-163	1.35466e-164	3.07302e-163	-5.78783e-163	-9.06598e-164	7.73592e-164	1.20676e-163	3.13174e-163	-4.33502e-163	2.40917e-163	-9.76815e-164	2.58398e-164	2.82787e-163	-8.69058e-163	1.14708e-162	-8.45854e-163	-1.55313e-163	-6.53146e-163	-9.7941e-163	1.42325e-163	1.10934e-163	-5.76534e-164	-6.54587e-163	1.23725e-162	3.04375e-163	7.71778e-163	2.53549e-163	5.62932e-163	-6.64756e-164	-1.15194e-162	0
-3.65551e-163	1.35466e-164	3.07302e-163	-5.78783e-163	-9.06598e-164	7.73592e-164	1.20676e-163	3.13174e-163	-4.33502e-163	2.40917e-163	-9.76815e-164	2.58398e-164	2.82787e-163	-8.69058e-163	1.14708e-162	-8.45854e-163	-1.55313e-163	-6.53146e-163	-9.7941e-163	1.42325e-163	1.10934e-163	-5.76534e-164	-6.54587e-163	1.23725e-162	3.04375e-163	7.71778e-163	2.53549e-163	5.62932e-163	-6.64756e-164	-1.15194e-162	0
-3.65551e-163	1.35466e-164	3.07302e-163	-5.78783e-163	-9.06598e-164	7.73592e-164	1.20676e-163	3.13174e-163	-4.33502e-163	2.40917e-163	-9.76815e-164	2.58398e-164	2.82787e-163	-8.69058e-163	1.14708e-162	-8.45854e-163	-1.55313e-163	-6.53146e-163	-9.7941e-163	1.42325e-163	1.10934e-163	-5.76534e-164	-6.54587e-163	1.23725e-162	3.04375e-163	7.71778e-163	2.53549e-163	5.62932e-163	-6.64756e-164	-1.15194e-162	0
-3.65551e-163	1.35466e-164	3.07302e-163	-5.78783e-163	-9.06598e-164	7.73592e-164	1.20676e-163	3.13174e-163	-4.33502e-163	2.40917e-163	-9.76815e-164	2.58398e-164	2.82787e-163	-8.69058e-163	1.14708e-162	-8.45854e-163	-1.55313e-163	-6.53146e-163	-9.7941e-163	1.42325e-163	1.10934e-163	-5.76534e-164	-6.54587e-163	1.23725e-162	3.04375e-163	7.71778e-163	2.53549e-163	5.62932e-163	-6.64756e-164	-1.15194e-162	0
-3.65551e-163	1.35466e-164	3.07302e-163	-5.78783e-163	-9.06598e-164	7.73592e-164	1.20676e-163	3.13174e-163	-4.33502e-163	2.40917e-163	-9.76815e-164	2.58398e-164	2.82787e-163	-8.69058e-163	1.14708e-162	-8.45854e-163	-1.55313e-163	-6.53146e-163	-9.7941e-163	1.42325e-163	1.10934e-163	-5.76534e-164	-6.54587e-163	1.23725e-162	3.04375e-163	7.71778e-163	2.53549e-163	5.62932e-163	-6.64756e-164	-1.15194e-162	0
-3.65551e-163	1.35466e-164	3.07302e-163	-5.78783e-163	-9.06598e-164	7.73592e-164	1.20676e-163	3.13174e-163	-4.33502e-163	2.40917e-163	-9.76815e-164	2.58398e-164	2.82787e-163	-8.69058e-163	1.14708e-162	-8.45854e-163	-1.55313e-163	-6.53146e-163	-9.7941e-163	1.42325e-163	1.10934e-163	-5.76534e-164	-6.54587e-163	1.23725e-162	3.04375e-163	7.71778e-163	2.53549e-163	5.62932e-163	-6.64756e-164	-1.15194e-162	0
-3.65551e-163	1.35466e-164	3.07302e-163	-5.78783e-163	-9.06598e-164	7.73592e-164	1.20676e-163	3.13174e-163	-4.33502e-163	2.40917e-163	-9.76815e-164	2.58398e-164	2.82787e-163	-8.69058e-163	1.14708e-162	-8.45854e-163	-1.55313e-163	-6.53146e-163	-9.7941e-163	1.42325e-163	1.10934e-163	-5.76534e-164	-6.54587e-163	1.23725e-162	3.04375e-163	7.71778e-163	2.53549e-163	5.62932e-163	-6.64756e-164	-1.15194e-162	0
-3.65551e-163	1.35466e-164	3.07302e-163	-5.78783e-163	-9.06598e-164	7.73592e-164	1.20676e-163	3.13174e-163	-4.33502e-163	2.40917e-163	-9.76815e-164	2.58398e-164	2.82787e-163	-8.69058e-163	1.14708e-162	-8.45854e-163	-1.55313e-163	-6.53146e-163	-9.7941e-163	1.42325e-163	1.10934e-163	-5.76534e-164	-6.54587e-163	1.23725e-162	3.04375e-163	7.71778e-163	2.53549e-163	5.62932e-163	-6.64756e-164	-1.15194e-162	0
-3.65551e-163	1.35466e-164	3.07302e-163	-5.78783e-163	-9.06598e-164	7.73592e-164	1.20676e-163	3.13174e-163	-4.33502e-163	2.40917e-163	-9.76815e-164	2.58398e-164	2.82787e-163	-8.69058e-163	1.14708e-162	-8.45854e-163	-1.55313e-163	-6.53146e-163	-9.7941e-163	1.42325e-163	1.10934e-163	-5.76534e-164	-6.54587e-163	1.23725e-162	3.04375e-163	7.71778e-163	2.53549e-163	5.62932e-163	-6.64756e-164	-1.15194e-162	0
-3.65551e-163	1.35466e-164	3.07302e-163	-5.78783e-163	-9.06598e-164	7.73592e-164	1.20676e-163	3.13174e-163	-4.33502e-163	2.40917e-163	-9.76815e-164	2.58398e-164	2.82787e-163	-8.69058e-163	1.14708e-162	-8.45854e-163	-1.55313e-163	-6.53146e-163	-9.7941e-163	1.42325e-163	1.10934e-163	-5.76534e-164	-6.54587e-163	1.23725e-162	3.04375e-163	7.71778e-163	2.53549e-163	5.62932e-163	-6.64756e-164	-1.15194e-162	0
-3.65551e-163	1.35466e-164	3.07302e-163	-5.78783e-163	-9.06598e-164	7.73592e-164	1.20676e-163	3.13174e-163	-4.33502e-163	2.40917e-163	-9.76815e-164	2.58398e-164	2.82787e-163	-8.69058e-163	1.14708e-162	-8.45854e-163	-1.55313e-163	-6.53146e-163	-9.7941e-163	1.42325e-163	1.10934e-163	-5.76534e-164	-6.54587e-163	1.23725e-162	3.04375e-163	7.71778e-163	2.53549e-163	5.62932e-163	-6.64756e-164	-1.15194e-162	0
-3.65551e-163	1.35466e-164	3.07302e-163	-5.78783e-163	-9.06598e-164	7.73592e-164	1.20676e-163	3.13174e-163	-4.33502e-163	2.40917e-163	-9.76815e-164	2.58398e-164	2.82787e-163	-8.69058e-163	1.14708e-162	-8.45854e-163	-1.55313e-163	-6.53146e-163	-9.7941e-163	1.42325e-163	1.10934e-163	-5.76534e-164	-6.54587e-163	1.23725e-162	3.04375e-163	7.71778e-163	2.53549e-163	5.62932e-163	-6.64756e-164	-1.15194e-162	0
-3.65551e-163	1.35466e-164	3.07302e-163	-5.78783e-163	-9.06598e-164	7.73592e-164	1.20676e-163	3.13174e-163	-4.33502e-163	2.40917e-163	-9.76815e-164	2.58398e-164	2.82787e-163	-8.69058e-163	1.14708e-162	-8.45854e-163	-1.55313e-163	-6.53146e-163	-9.7941e-163	1.42325e-163	1.10934e-163	-5.76534e-164	-6.54587e-163	1.23725e-162	3.04375e-163	7.71778e-163	2.53549e-163	5.62932e-163	-6.64756e-164	-1.15194e-162	0
-3.65551e-163	1.35466e-164	3.07302e-163	-5.78783e-163	-9.06598e-164	7.73592e-164	1.20676e-163	3.13174e-163	-4.33502e-163	2.40917e-163	-9.76815e-164	2.58398e-164	2.82787e-163	-8.69058e-163	1.14708e-162	-8.45854e-163	-1.55313e-163	-6.53146e-163	-9.7941e-163	1.42325e-163	1.10934e-163	-5.76534e-164	-6.54587e-163	1.23725e-162	3.04375e-163	7.71778e-163	2.53549e-163	5.62932e-163	-6.64756e-164	-1.15194e-162	0
-3.65551e-163	1.35466e-164	3.07302e-163	-5.78783e-163	-9.06598e-164	7.73592e-164	1.20676e-163	3.13174e-163	-4.33502e-163	2.40917e-163	-9.76815e-164	2.58398e-164	2.82787e-163	-8.69058e-163	1.14708e-162	-8.45854e-163	-1.55313e-163	-6.53146e-163	-9.7941e-163	1.42325e-163	1.10934e-163	-5.76534e-164	-6.54587e-163	1.23725e-162	3.04375e-163	7.71778e-163	2.53549e-163	5.62932e-163	-6.64756e-164	-1.15194e-162	0
-3.65551e-163	1.35466e-164	3.07302e-163	-5.78783e-163	-9.06598e-164	7.73592e-164	1.20676e-163	3.13174e-163	-4.33502e-163	2.40917e-163	-9.76815e-164	2.58398e-164	2.82787e-163	-8.69058e-163	1.14708e-162	-8.45854e-163	-1.55313e-163	-6.53146e-163	-9.7941e-163	1.42325e-163	1.10934e-163	-5.76534e-164	-6.54587e-163	1.23725e-162	3.04375e-163	7.71778e-163	2.53549e-163	5.62932e-163	-6.64756e-164	-1.15194e-162	0
-3.65551e-163	1.35466e-164	3.07302e-163	-5.78783e-163	-9.06598e-164	7.73592e-164	1.20676e-163	3.13174e-163	-4.33502e-163	2.40917e-163	-9.76815e-164	2.58398e-164	2.82787e-163	-8.69058e-163	1.14708e-162	-8.45854e-163	-1.55313e-163	-6.53146e-163	-9.7941e-163	1.42325e-163	1.10934e-163	-5.76534e-164	-6.54587e-163	1.23725e-162	3.04375e-163	7.71778e-163	2.53549e-163	5.62932e-163	-6.64756e-164	-1.15194e-162	0
-3.65551e-163	1.35466e-164	3.07302e-163	-5.78783e-163	-9.06598e-164	7.73592e-164	1.20676e-163	3.13174e-163	-4.33502e-163	2.40917e-163	-9.76815e-164	2.58398e-164	2.82787e-163	-8.69058e-163	1.14708e-162	-8.45854e-163	-1.55313e-163	-6.53146e-163	-9.7941e-163	1.42325e-163	1.10934e-163	-5.76534e-164	-6.54587e-163	1.23725e-162	3.04375e-163	7.71778e-163	2.53549e-163	5.62932e-163	-6.64756e-164	-1.15194e-162	0
-3.65551e-163	1.35466e-164	3.07302e-163	-5.78783e-163	-9.06598e-164	7.73592e-164	1.20676e-163	3.13174e-163	-4.33502e-163	2.40917e-163	-9.76815e-164	2.58398e-164	2.82787e-163	-8.69058e-163	1.14708e-162	-8.45854e-163	-1.55313e-163	-6.53146e-163	-9.7941e-163	1.42325e-163	1.10934e-163	-5.76534e-164	-6.54587e-163	1.23725e-162	3.04375e-163	7.71778e-163	2.53549e-163	5.62932e-163	-6.64756e-164	-1.15194e-162	0
-3.65551e-163	1.35466e-164	3.07302e-163	-5.78783e-163	-9.06598e-164	7.73592e-164	1.20676e-163	3.13174e-163	-4.33502e-163	2.40917e-163	-9.76815e-164	2.58398e-164	2.82787e-163	-8.69058e-163	1.14708e-162	-8.45854e-163	-1.55313e-163	-6.53146e-163	-9.7941e-163	1.42325e-163	1.10934e-163	-5.76534e-164	-6.54587e-163	1.23725e-162	3.04375e-163	7.71778e-163	2.53549e-163	5.62932e-163	-6.64756e-164	-1.15194e-162	0
-3.65551e-163	1.35466e-164	3.07302e-163	-5.78783e-163	-9.06598e-164	7.73592e-164	1.20676e-163	3.13174e-163	-4.33502e-163	2.40917e-163	-9.76815e-164	2.58398e-164	2.82787e-163	-8.69058e-163	1.14708e-162	-8.45854e-163	-1.55313e-163	-6.53146e-163	-9.7941e-163	1.42325e-163	1.10934e-163	-5.76534e-164	-6.54587e-163	1.23725e-162	3.04375e-163	7.71778e-163	2.53549e-163	5.62932e-163	-6.64756e-164	-1.15194e-162	0
-3.65551e-163	1.35466e-164	3.07302e-163	-5.78783e-163	-9.06598e-164	7.73592e-164	1.20676e-163	3.13174e-163	-4.33502e-163	2.40917e-163	-9.76815e-164	2.58398e-164	2.82787e-163	-8.69058e-163	1.14708e-162	-8.45854e-163	-1.55313e-163	-6.53146e-163	-9.7941e-163	1.42325e-163	1.10934e-163	-5.76534e-164	-6.54587e-163	1.23725e-162	3.04375e-163	7.71778e-163	2.53549e-163	5.62932e-163	-6.64756e-164	-1.15194e-162	0
-3.65551e-163	1.35466e-164	3.07302e-163	-5.78783e-163	-9.06598e-164	7.73592e-164	1.20676e-163	3.13174e-163	-4.33502e-163	2.40917e-163	-9.76815e-164	2.58398e-164	2.82787e-163	-8.69058e-163	1.14708e-162	-8.45854e-163	-1.55313e-163	-6.53146e-163	-9.7941e-163	1.42325e-163	1.10934e-163	-5.76534e-164	-6.54587e-163	1.23725e-162	3.04375e-163	7.71778e-163	2.53549e-163	5.62932e-163	-6.64756e-164	-1.15194e-162	0
-3.65551e-163	1.35466e-164	3.07302e-163	-5.78783e-163	-9.06598e-164	7.73592e-164	1.20676e-163	3.13174e-163	-4.33502e-163	2.40917e-163	-9.76815e-164	2.58398e-164	2.82787e-163	-8.69058e-163	1.14708e-162	-8.45854e-163	-1.55313e-163	-6.53146e-163	-9.7941e-163	1.42325e-163	1.10934e-163	-5.76534e-164	-6.54587e-163	1.23725e-162	3.04375e-163	7.71778e-163	2.53549e-163	5.62932e-163	-6.64756e-164	-1.15194e-162	0
-3.65551e-163	1.35466e-164	3.07302e-163	-5.78783e-163	-9.06598e-164	7.73592e-164	1.20676e-163	3.13174e-163	-4.33502e-163	2.40917e-163	-9.76815e-164	2.58398e-164	2.82787e-163	-8.69058e-163	1.14708e-162	-8.45854e-163	-1.55313e-163	-6.53146e-163	-9.7941e-163	1.42325e-163	1.10934e-163	-5.76534e-164	-6.54587e-163	1.23725e-162	3.04375e-163	7.71778e-163	2.53549e-163	5.62932e-163	-6.64756e-164	-1.15194e-162	0
-3.65551e-163	1.35466e-164	3.07302e-163	-5.78783e-163	-9.06598e-164	7.73592e-164	1.20676e-163	3.13174e-163	-4.33502e-163	2.40917e-163	-9.76815e-164	2.58398e-164	2.82787e-163	-8.69058e-163	1.14708e-162	-8.45854e-163	-1.55313e-163	-6.53146e-163	-9.7941e-163	1.42325e-163	1.10934e-163	-5.76534e-164	-6.54587e-163	1.23725e-162	3.04375e-163	7.71778e-163	2.53549e-163	5.62932e-163	-6.64756e-164	-1.15194e-162	0
-3.65551e-163	1.35466e-164	3.07302e-163	-5.78783e-163	-9.06598e-164	7.73592e-164	1.20676e-163	3.13174e-163	-4.33502e-163	2.40917e-163	-9.76815e-164	2.58398e-164	2.82787e-163	-8.69058e-163	1.14708e-162	-8.45854e-163	-1.55313e-163	-6.53146e-163	-9.7941e-163	1.42325e-163	1.10934e-163	-5.76534e-164	-6.54587e-163	1.23725e-162	3.04375e-163	7.71778e-163	2.53549e-163	5.62932e-163	-6.64756e-164	-1.15194e-162	0
-3.65551e-163	1.35466e-164	3.07302e-163	-5.78783e-163	-9.06598e-164	7.73592e-164	1.20676e-163	3.13174e-163	-4.33502e-163	2.40917e-163	-9.76815e-164	2.58398e-164	2.82787e-163	-8.69058e-163	1.14708e-162	-8.45854e-163	-1.55313e-163	-6.53146e-163	-9.7941e-163	1.42325e-163	1.10934e-163	-5.76534e-164	-6.54587e-163	1.23725e-162	3.04375e-163	7.71778e-163	2.53549e-163	5.62932e-163	-6.64756e-164	-1.15194e-162	0
-3.65551e-163	1.35466e-164	3.07302e-163	-5.78783e-163	-9.06598e-164	7.73592e-164	1.20676e-163	3.13174e-163	-4.33502e-163	2.40917e-163	-9.76815e-164	2.58398e-164	2.82787e-163	-8.69058e-163	1.14708e-162	-8.45854e-163	-1.55313e-163	-6.53146e-163	-9.7941e-163	1.42325e-163	1.10934e-163	-5.76534e-164	-6.54587e-163	1.23725e-162	3.04375e-163	7.71778e-163	2.53549e-163	5.62932e-163	-6.64756e-164	-1.15194e-162	0
-3.65551e-163	1.35466e-164	3.07302e-163	-5.78783e-163	-9.06598e-164	7.73592e-164	1.20676e-163	3.13174e-163	-4.33502e-163	2.40917e-163	-9.76815e-164	2.58398e-164	2.82787e-163	-8.69058e-163	1.14708e-162	-8.45854e-163	-1.55313e-163	-6.53146e-163	-9.7941e-163	1.42325e-163	1.10934e-163	-5.76534e-164	-6.54587e-163	1.23725e-162	3.04375e-163	7.71778e-163	2.53549e-163	5.62932e-163	-6.64756e-164	-1.15194e-162	0
-3.65551e-163	1.35466e-164	3.07302e-163	-5.78783e-163	-9.06598e-164	7.73592e-164	1.20676e-163	3.13174e-163	-4.33502e-163	2.40917e-163	-9.76815e-164	2.58398e-164	2.82787e-163	-8.69058e-163	1.14708e-162	-8.45854e-163	-1.55313e-163	-6.53146e-163	-9.7941e-163	1.42325e-163	1.10934e-163	-5.76534e-164	-6.54587e-163	1.23725e-162	3.04375e-163	7.71778e-163	2.53549e-163	5.62932e-163	-6.64756e-164	-1.15194e-162	0
-3.65551e-163	1.35466e-164	3.07302e-163	-5.78783e-163	-9.06598e-164	7.73592e-164	1.20676e-163	3.13174e-163	-4.33502e-163	2.40917e-163	-9.76815e-164	2.58398e-164	2.82787e-163	-8.69058e-163	1.14708e-162	-8.45854e-163	-1.55313e-163	-6.53146e-163	-9.7941e-163	1.42325e-163	1.10934e-163	-5.76534e-164	-6.54587e-163	1.23725e-162	3.04375e-163	7.71778e-163	2.53549e-163	5.62932e-163	-6.64756e-164	-1.15194e-162	0
-3.65551e-163	1.35466e-164	3.07302e-163	-5.78783e-163	-9.06598e-164	7.73592e-164	1.20676e-163	3.13174e-163	-4.33502e-163	2.40917e-163	-9.76815e-164	2.58398e-164	2.82787e-163	-8.69058e-163	1.14708e-162	-8.45854e-163	-1.55313e-163	-6.53146e-163	-9.7941e-163	1.42325e-163	1.10934e-163	-5.76534e-164	-6.54587e-163	1.23725e-162	3.04375e-163	7.71778e-163	2.53549e-163	5.62932e-163	-6.64756e-164	-1.15194e-162	0
-3.65551e-163	1.35466e-164	3.07302e-163	-5.78783e-163	-9.06598e-164	7.73592e-164	1.20676e-163	3.13174e-163	-4.33502e-163	2.40917e-163	-9.76815e-164	2.58398e-164	2.82787e-163	-8.69058e-163	1.14708e-162	-8.45854e-163	-1.55313e-163	-6.53146e-163	-9.7941e-163	1.42325e-163	1.10934e-163	-5.76534e-164	-6.54587e-163	1.23725e-162	3.04375e-163	7.71778e-163	2.53549e-163	5.62932e-163	-6.64756e-164	-1.15194e-162	0
-3.65551e-163	1.35466e-164	3.07302e-163	-5.78783e-163	-9.06598e-164	7.73592e-164	1.20676e-163	3.13174e-163	-4.33502e-163	2.40917e-163	-9.76815e-164	2.58398e-164	2.82787e-163	-8.69058e-163	1.14708e-162	-8.45854e-163	-1.55313e-163	-6.53146e-163	-9.7941e-163	1.42325e-163	1.10934e-163	-5.76534e-164	-6.54587e-163	1.23725e-162	3.04375e-163	7.71778e-163	2.53549e-163	5.62932e-163	-6.64756e-164	-1.15194e-162	0
-3.65551e-163	1.35466e-164	3.07302e-163	-5.78783e-163	-9.06598e-164	7.73592e-164	1.20676e-163	3.13174e-163	-4.33502e-163	2.40917e-163	-9.76815e-164	2.58398e-164	2.82787e-163	-8.69058e-163	1.14708e-162	-8.45854e-163	-1.55313e-163	-6.53146e-163	-9.7941e-163	1.42325e-163	1.10934e-163	-5.76534e-164	-6.54587e-163	1.23725e-162	3.04375e-163	7.71778e-163	2.53549e-163	5.62932e-163	-6.64756e-164	-1.15194e-162	0
-3.65551e-163	1.35466e-164	3.07302e-163	-5.78783e-163	-9.06598e-164	7.73592e-164	1.20676e-163	3.13174e-163	-4.33502e-163	2.40917e-163	-9.76815e-164	2.58398e-164	2.82787e-163	-8.69058e-163	1.14708e-162	-8.45854e-163	-1.55313e-163	-6.53146e-163	-9.7941e-163	1.42325e-163	1.10934e-163	-5.76534e-164	-6.54587e-163	1.23725e-162	3.04375e-163	7.71778e-163	2.53549e-163	5.62932e-163	-6.64756e-164	-1.15194e-162	0
-3.65551e-163	1.35466e-164	3.07302e-163	-5.78783e-163	-9.06598e-164	7.73592e-164	1.20676e-163	3.13174e-163	-4.33502e-163	2.40917e-163	-9.76815e-164	2.58398e-164	2.82787e-163	-8.69058e-163	1.14708e-162	-8.45854e-163	-1.55313e-163	-6.53146e-163	-9.7941e-163	1.42325e-163	1.10934e-163	-5.76534e-164	-6.54587e-163	1.23725e-162	3.04375e-163	7.71778e-163	2.53549e-163	5.62932e-163	-6.64756e-164	-1.15194e-162	0
-3.65551e-163	1.35466e-164	3.07302e-163	-5.78783e-163	-9.06598e-164	7.73592e-164	1.20676e-163	3.13174e-163	-4.33502e-163	2.40917e-163	-9.76815e-164	2.58398e-164	2.82787e-163	-8.69058e-163	1.14708e-162	-8.45854e-163	-1.55313e-163	-6.53146e-163	-9.7941e-163	1.42325e-163	1.10934e-163	-5.76534e-164	-6.54587e-163	1.23725e-162	3.04375e-163	7.71778e-163	2.53549e-163	5.62932e-163	-6.64756e-164	-1.15194e-162	0
-3.65551e-163	1.35466e-164	3.07302e-163	-5.78783e-163	-9.06598e-164	7.73592e-164	1.20676e-163	3.13174e-163	-4.33502e-163	2.40917e-163	-9.76815e-164	2.58398e-164	2.82787e-163	-8.69058e-163	1.14708e-162	-8.45854e-163	-1.55313e-163	-6.53146e-163	-9.7941e-163	1.42325e-163	1.10934e-163	-5.76534e-164	-6.54587e-163	1.23725e-162	3.04375e-163	7.71778e-163	2.53549e-163	5.62932e-163	-6.64756e-164	-1.15194e-162	0
-3.65551e-163	1.35466e-164	3.07302e-163	-5.78783e-163	-9.06598e-164	7.73592e-164	1.20676e-163	3.13174e-163	-4.33502e-163	2.40917e-163	-9.76815e-164	2.58398e-164	2.82787e-163	-8.69058e-163	1.14708e-162	-8.45854e-163	-1.55313e-163	-6.53146e-163	-9.7941e-163	1.42325e-163	1.10934e-163	-5.76534e-164	-6.54587e-163	1.23725e-162	3.04375e-163	7.71778e-163	2.53549e-163	5.62932e-163	-6.64756e-164	-1.15194e-162	0
-3.65551e-163	1.35466e-164	3.07302e-163	-5.78783e-163	-9.06598e-164	7.73592e-164	1.20676e-163	3.13174e-163	-4.33502e-163	2.40917e-163	-9.76815e-164	2.58398e-164	2.82787e-163	-8.69058e-163	1.14708e-162	-8.45854e-163	-1.55313e-163	-6.53146e-163	-9.7941e-163	1.42325e-163	1.10934e-163	-5.76534e-164	-6.54587e-163	1.23725e-162	3.04375e-163	7.71778e-163	2.53549e-163	5.62932e-163	-6.64756e-164	-1.15194e-162	0
-3.65551e-163	1.35466e-164	3.07302e-163	-5.78783e-163	-9.06598e-164	7.73592e-164	1.20676e-163	3.13174e-163	-4.33502e-163	2.40917e-163	-9.76815e-164	2.58398e-164	2.82787e-163	-8.69058e-163	1.14708e-162	-8.45854e-163	-1.55313e-163	-6.53146e-163	-9.7941e-163	1.42325e-163	1.10934e-163	-5.76534e-164	-6.54587e-163	1.23725e-162	3.04375e-163	7.71778e-163	2.53549e-163	5.62932e-163	-6.64756e-164	-1.15194e-162	0
-3.65551e-163	1.35466e-164	3.07302e-163	-5.78783e-163	-9.06598e-164	7.73592e-164	1.20676e-163	3.13174e-163	-4.33502e-163	2.40917e-163	-9.76815e-164	2.58398e-164	2.82787e-163	-8.69058e-163	1.14708e-162	-8.45854e-163	-1.55313e-163	-6.53146e-163	-9.7941e-163	1.42325e-163	1.10934e-163	-5.76534e-164	-6.54587e-163	1.23725e-162	3.04375e-163	7.71778e-163	2.53549e-163	5.62932e-163	-6.64756e-164	-1.15194e-162	0
-3.65551e-163	1.35466e-164	3.07302e-163	-5.78783e-163	-9.06598e-164	7.73592e-164	1.20676e-163	3.13174e-163	-4.33502e-163	2.40917e-163	-9.76815e-164	2.58398e-164	2.82787e-163	-8.69058e-163	1.14708e-162	-8.45854e-163	-1.55313e-163	-6.53146e-163	-9.7941e-163	1.42325e-163	1.10934e-163	-5.76534e-164	-6.54587e-163	1.23725e-162	3.04375e-163	7.71778e-163	2.53549e-163	5.62932e-163	-6.64756e-164	-1.15194e-162	0
-3.65551e-163	1.35466e-164	3.07302e-163	-5.78783e-163	-9.06598e-164	7.73592e-164	1.20676e-163	3.13174e-163	-4.33502e-163	2.40917e-163	-9.76815e-164	2.58398e-164	2.82787e-163	-8.69058e-163	1.14708e-162	-8.45854e-163	-1.55313e-163	-6.53146e-163	-9.7941e-163	1.42325e-163	1.10934e-163	-5.76534e-164	-6.54587e-163	1.23725e-162	3.04375e-163	7.71778e-163	2.53549e-163	5.62932e-163	-6.64756e-164	-1.15194e-162	0
-3.65551e-163	1.35466e-164	3.07302e-163	-5.78783e-163	-9.06598e-164	7.73592e-164	1.20676e-163	3.13174e-163	-4.33502e-163	2.40917e-163	-9.76815e-164	2.58398e-164	2.82787e-163	-8.69058e-163	1.14708e-162	-8.45854e-163	-1.55313e-163	-6.53146e-163	-9.7941e-163	1.42325e-163	1.10934e-163	-5.76534e-164	-6.54587e-163	1.23725e-162	3.04375e-163	7.71778e-163	2.53549e-163	5.62932e-163	-6.64756e-164	-1.15194e-162	0
-3.65551e-163	1.35466e-164	3.07302e-163	-5.78783e-163	-9.06598e-164	7.73592e-164	1.20676e-163	3.13174e-163	-4.33502e-163	2.40917e-163	-9.76815e-164	2.58398e-164	2.82787e-163	-8.69058e-163	1.14708e-162	-8.45854e-163	-1.55313e-163	-6.53146e-163	-9.7941e-163	1.42325e-163	1.10934e-163	-5.76534e-164	-6.54587e-163	1.23725e-162	3.04375e-163	7.71778e-163	2.53549e-163	5.62932e-163	-6.64756e-164	-1.15194e-162	0
-3.65551e-163	1.35466e-164	3.07302e-163	-5.78783e-163	-9.06598e-164	7.73592e-164	1.20676e-163	3.13174e-163	-4.33502e-163	2.40917e-163	-9.76815e-164	2.58398e-164	2.82787e-163	-8.69058e-163	1.14708e-162	-8.45854e-163	-1.55313e-163	-6.53146e-163	-9.7941e-163	1.42325e-163	1.10934e-163	-5.76534e-164	-6.54587e-163	1.23725e-162	3.04375e-163	7.71778e-163	2.53549e-163	5.62932e-163	-6.64756e-164	-1.15194e-162	0
-3.65551e-163	1.35466e-164	3.07302e-163	-5.78783e-163	-9.06598e-164	7.73592e-164	1.20676e-163	3.13174e-163	-4.33502e-163	2.40917e-163	-9.76815e-164	2.58398e-164	2.82787e-163	-8.69058e-163	1.14708e-162	-8.45854e-163	-1.55313e-163	-6.53146e-163	-9.7941e-163	1.42325e-163	1.10934e-163	-5.76534e-164	-6.54587e-163	1.23725e-162	3.04375e-163	7.71778e-163	2.53549e-163	5.62932e-163	-6.64756e-164	-1.15194e-162	0
-3.65551e-163	1.35466e-164	3.07302e-163	-5.78783e-163	-9.06598e-164	7.73592e-164	1.20676e-163	3.13174e-163	-4.33502e-163	2.40917e-163	-9.76815e-164	2.58398e-164	2.82787e-163	-8.69058e-163	1.14708e-162	-8.45854e-163	-1.55313e-163	-6.53146e-163	-9.7941e-163	1.42325e-163	1.10934e-163	-5.76534e-164	-6.54587e-163	1.23725e-162	3.04375e-163	7.71778e-163	2.53549e-163	5.62932e-163	-6.64756e-164	-1.15194e-162	0
-3.65551e-163	1.35466e-164	3.07302e-163	-5.78783e-163	-9.06598e-164	7.73592e-164	1.20676e-163	3.13174e-163	-4.33502e-163	2.40917e-163	-9.76815e-164	2.58398e-164	2.82787e-163	-8.69058e-163	1.14708e-162	-8.45854e-163	-1.55313e-163	-6.53146e-163	-9.7941e-163	1.42325e-163	1.10934e-163	-5.76534e-164	-6.54587e-163	1.23725e-162	3.04375e-163	7.71778e-163	2.53549e-163	5.62932e-163	-6.64756e-164	-1.15194e-162	0
-3.65551e-163	1.35466e-164	3.07302e-163	-5.78783e-163	-9.06598e-164	7.73592e-164	1.20676e-163	3.13174e-163	-4.33502e-163	2.40917e-163	-9.76815e-164	2.58398e-164	2.82787e-163	-8.69058e-163	1.14708e-162	-8.45854e-163	-1.55313e-163	-6.53146e-163	-9.7941e-163	1.42325e-163	1.10934e-163	-5.76534e-164	-6.54587e-163	1.23725e-162	3.04375e-163	7.71778e-163	2.53549e-163	5.62932e-163	-6.64756e-164	-1.15194e-162	0
-3.65551e-163	1.35466e-164	3.07302e-163	-5.78783e-163	-9.06598e-164	7.73592e-164	1.20676e-163	3.13174e-163	-4.33502e-163	2.40917e-163	-9.76815e-164	2.58398e-164	2.82787e-163	-8.69058e-163	1.14708e-162	-8.45854e-163	-1.55313e-163	-6.53146e-163	-9.7941e-163	1.42325e-163	1.10934e-163	-5.76534e-164	-6.54587e-163	1.23725e-162	3.04375e-163	7.71778e-163	2.53549e-163	5.62932e-163	-6.64756e-164	-1.15194e-162	0
-3.65551e-163	1.35466e-164	3.07302e-163	-5.78783e-163	-9.06598e-164	7.73592e-164	1.20676e-163	3.13174e-163	-4.33502e-163	2.40917e-163	-9.76815e-164	2.58398e-164	2.82787e-163	-8.69058e-163	1.14708e-162	-8.45854e-163	-1.55313e-163	-6.53146e-163	-9.7941e-163	1.42325e-163	1.10934e-163	-5.76534e-164	-6.54587e-163	1.23725e-162	3.04375e-163	7.71778e-163	2.53549e-163	5.62932e-163	-6.64756e-164	-1.15194e-162	0
-3.65551e-163	1.35466e-164	3.07302e-163	-5.78783e-163	-9.06598e-164	7.73592e-164	1.20676e-163	3.13174e-163	-4.33502e-163	2.40917e-163	-9.76815e-164	2.58398e-164	2.82787e-163	-8.69058e-163	1.14708e-162	-8.45854e-163	-1.55313e-163	-6.53146e-163	-9.7941e-163	1.42325e-163	1.10934e-163	-5.76534e-164	-6.54587e-163	1.23725e-162	3.04375e-163	7.71778e-163	2.53549e-163	5.62932e-163	-6.64756e-164	-1.15194e-162	0
-3.65551e-163	1.35466e-164	3.07302e-163	-5.78783e-163	-9.06598e-164	7.73592e-164	1.20676e-163	3.13174e-163	-4.33502e-163	2.40917e-163	-9.76815e-164	2.58398e-164	2.82787e-163	-8.69058e-163	1.14708e-162	-8.45854e-163	-1.55313e-163	-6.53146e-163	-9.7941e-163	1.42325e-163	1.10934e-163	-5.76534e-164	-6.54587e-163	1.23725e-162	3.04375e-163	7.71778e-163	2.53549e-163	5.62932e-163	-6.64756e-164	-1.15194e-162	0
-3.65551e-163	1.35466e-164	3.07302e-163	-5.78783e-163	-9.06598e-164	7.73592e-164	1.20676e-163	3.13174e-163	-4.33502e-163	2.40917e-163	-9.76815e-164	2.58398e-164	2.82787e-163	-8.69058e-163	1.14708e-162	-8.45854e-163	-1.55313e-163	-6.53146e-163	-9.7941e-163	1.42325e-163	1.10934e-163	-5.76534e-164	-6.54587e-163	1.23725e-162	3.04375e-163	7.71778e-163	2.53549e-163	5.62932e-163	-6.64756e-164	-1.15194e-162	0
-3.65551e-163	1.35466e-164	3.07302e-163	-5.78783e-163	-9.06598e-164	7.73592e-164	1.20676e-163	3.13174e-163	-4.33502e-163	2.40917e-163	-9.76815e-164	2.58398e-164	2.82787e-163	-8.69058e-163	1.14708e-162	-8.45854e-163	-1.55313e-163	-6.53146e-163	-9.7941e-163	1.42325e-163	1.10934e-163	-5.76534e-164	-6.54587e-163	1.23725e-162	3.04375e-163	7.71778e-163	2.53549e-163	5.62932e-163	-6.64756e-164	-1.15194e-162	0
-3.65551e-163	1.35466e-164	3.07302e-163	-5.78783e-163	-9.06598e-164	7.73592e-164	1.20676e-163	3.13174e-163	-4.33502e-163	2.40917e-163	-9.76815e-164	2.58398e-164	2.82787e-163	-8.69058e-163	1.14708e-162	-8.45854e-163	-1.55313e-163	-6.53146e-163	-9.7941e-163	1.42325e-163	1.10934e-163	-5.76534e-164	-6.54587e-163	1.23725e-162	3.04375e-163	7.71778e-163	2.53549e-163	5.62932e-163	-6.64756e-164	-1.15194e-162	0
-3.65551e-163	1.35466e-164	3.07302e-163	-5.78783e-163	-9.06598e-164	7.73592e-164	1.20676e-163	3.13174e-163	-4.33502e-163	2.40917e-163	-9.76815e-164	2.58398e-164	2.82787e-163	-8.69058e-163	1.14708e-162	-8.45854e-163	-1.55313e-163	-6.53146e-163	-9.7941e-163	1.42325e-163	1.10934e-163	-5.76534e-164	-6.54587e-163	1.23725e-162	3.04375e-163	7.71778e-163	2.53549e-163	5.62932e-163	-6.64756e-164	-1.15194e-162	0
-3.65551e-163	1.35466e-164	3.07302e-163	-5.78783e-163	-9.06598e-164	7.73592e-164	1.20676e-163	3.13174e-163	-4.33502e-163	2.40917e-163	-9.76815e-164	2.58398e-164	2.82787e-163	-8.69058e-163	1.14708e-162	-8.45854e-163	-1.55313e-163	-6.53146e-163	-9.7941e-163	1.42325e-163	1.10934e-163	-5.76534e-164	-6.54587e-163	1.23725e-162	3.04375e-163	7.71778e-163	2.53549e-163	5.62932e-163	-6.64756e-164	-1.15194e-162	0
-3.65551e-163	1.35466e-164	3.07302e-163	-5.78783e-163	-9.06598e-164	7.73592e-164	1.20676e-163	3.13174e-163	-4.33502e-163	2.40917e-163	-9.76815e-164	2.58398e-164	2.82787e-163	-8.69058e-163	1.14708e-162	-8.45854e-163	-1.55313e-163	-6.53146e-163	-9.7941e-163	1.42325e-163	1.10934e-163	-5.76534e-164	-6.54587e-163	1.23725e-162	3.04375e-163	7.71778e-163	2.53549e-163	5.62932e-163	-6.64756e-164	-1.15194e-162	0
-3.65551e-163	1.35466e-164	3.07302e-163	-5.78783e-163	-9.06598e-164	7.73592e-164	1.20676e-163	3.13174e-163	-4.33502e-163	2.40917e-163	-9.76815e-164	2.58398e-164	2.82787e-163	-8.69058e-163	1.14708e-162	-8.45854e-163	-1.55313e-163	-6.53146e-163	-9.7941e-163	1.42325e-163	1.10934e-163	-5.76534e-164	-6.54587e-163	1.23725e-162	3.04375e-163	7.71778e-163	2.53549e-163	5.62932e-163	-6.64756e-164	-1.15194e-162	0
-3.65551e-163	1.35466e-164	3.07302e-163	-5.78783e-163	-9.06598e-164	7.73592e-164	1.20676e-163	3.13174e-163	-4.33502e-163	2.40917e-163	-9.76815e-164	2.58398e-164	2.82787e-163	-8.69058e-163	1.14708e-162	-8.45854e-163	-1.55313e-163	-6.53146e-163	-9.7941e-163	1.42325e-163	1.10934e-163	-5.76534e-164	-6.54587e-163	1.23725e-162	3.04375e-163	7.71778e-163	2.53549e-163	5.62932e-163	-6.64756e-164	-1.15194e-162	0
-3.65551e-163	1.35466e-164	3.07302e-163	-5.78783e-163	-9.06598e-164	7.73592e-164	1.20676e-163	3.13174e-163	-4.33502e-163	2.40917e-163	-9.76815e-164	2.58398e-164	2.82787e-163	-8.69058e-163	1.14708e-162	-8.45854e-163	-1.55313e-163	-6.53146e-163	-9.7941e-163	1.42325e-163	1.10934e-163	-5.76534e-164	-6.54587e-163	1.23725e-162	3.04375e-163	7.71778e-163	2.53549e-163	5.62932e-163	-6.64756e-164	-1.15194e-162	0
-3.65551e-163	1.35466e-164	3.07302e-163	-5.78783e-163	-9.06598e-164	7.73592e-164	1.20676e-163	3.13174e-163	-4.33502e-163	2.40917e-163	-9.76815e-164	2.58398e-164	2.82787e-163	-8.69058e-163	1.14708e-162	-8.45854e-163	-1.55313e-163	-6.53146e-163	-9.7941e-163	1.42325e-163	1.10934e-163	-5.76534e-164	-6.54587e-163	1.23725e-162	3.04375e-163	7.71778e-163	2.53549e-163	5.62932e-163	-6.64756e-164	-1.15194e-162	0
-3.65551e-163	1.35466e-164	3.07302e-163	-5.78783e-163	-9.06598e-164	7.73592e-164	1.20676e-163	3.13174e-163	-4.33502e-163	2.40917e-163	-9.76815e-164	2.58398e-164	2.82787e-163	-8.69058e-163	1.14708e-162	-8.45854e-163	-1.55313e-163	-6.53146e-163	-9.7941e-163	1.42325e-163	1.10934e-163	-5.76534e-164	-6.54587e-163	1.23725e-162	3.04375e-163	7.71778e-163	2.53549e-163	5.62932e-163	-6.64756e-164	-1.15194e-162	0
-3.65551e-163	1.35466e-164	3.07302e-163	-5.78783e-163	-9.06598e-164	7.73592e-164	1.20676e-163	3.13174e-163	-4.33502e-163	2.40917e-163	-9.76815e-164	2.58398e-164	2.82787e-163	-8.69058e-163	1.14708e-162	-8.45854e-163	-1.55313e-163	-6.53146e-163	-9.7941e-163	1.42325e-163	1.10934e-163	-5.76534e-164	-6.54587e-163	1.23725e-162	3.04375e-163	7.71778e-163	2.53549e-163	5.62932e-163	-6.64756e-164	-1.15194e-162	0
-3.65551e-163	1.35466e-164	3.07302e-163	-5.78783e-163	-9.06598e-164	7.73592e-164	1.20676e-163	3.13174e-163	-4.33502e-163	2.40917e-163	-9.76815e-164	2.58398e-164	2.82787e-163	-8.69058e-163	1.14708e-162	-8.45854e-163	-1.55313e-163	-6.53146e-163	-9.7941e-163	1.42325e-163	1.10934e-163	-5.76534e-164	-6.54587e-163	1.23725e-162	3.04375e-163	7.71778e-163	2.53549e-163	5.62932e-163	-6.64756e-164	-1.15194e-162	0
-3.65551e-163	1.35466e-164	3.07302e-163	-5.78783e-163	-9.06598e-164	7.73592e-164	1.20676e-163	3.13174e-163	-4.33502e-163	2.40917e-163	-9.76815e-164	2.58398e-164	2.82787e-163	-8.69058e-163	1.14708e-162	-8.45854e-163	-1.55313e-163	-6.53146e-163	-9.7941e-163	1.42325e-163	1.10934e-163	-5.76534e-164	-6.54587e-163	1.23725e-162	3.04375e-163	7.71778e-163	2.53549e-163	5.62932e-163	-6.64756e-164	-1.15194e-162	0
-3.65551e-163	1.35466e-164	3.07302e-163	-5.78783e-163	-9.06598e-164	7.73592e-164	1.20676e-163	3.13174e-163	-4.33502e-163	2.40917e-163	-9.76815e-164	2.58398e-164	2.82787e-163	-8.69058e-163	1.14708e-162	-8.45854e-163	-1.55313e-163	-6.53146e-163	-9.7941e-163	1.42325e-163	1.10934e-163	-5.76534e-164	-6.54587e-163	1.23725e-162	3.04375e-163	7.71778e-163	2.53549e-163	5.62932e-163	-6.64756e-164	-1.15194e-162	0
-3.65551e-163	1.35466e-164	3.07302e-163	-5.78783e-163	-9.06598e-164	7.73592e-164	1.20676e-163	3.13174e-163	-4.33502e-163	2.40917e-163	-9.76815e-164	2.58398e-164	2.82787e-163	-8.69058e-163	1.14708e-162	-8.45854e-163	-1.55313e-163	-6.53146e-163	-9.7941e-163	1.42325e-163	1.10934e-163	-5.76534e-164	-6.54587e-163	1.23725e-162	3.04375e-163	7.71778e-163	2.53549e-163	5.62932e-163	-6.64756e-164	-1.15194e-162	0
-3.65551e-163	1.35466e-164	3.07302e-163	-5.78783e-163	-9.06598e-164	7.73592e-164	1.20676e-163	3.13174e-163	-4.33502e-163	2.40917e-163	-9.76815e-164	2.58398e-164	2.82787e-163	-8.69058e-163	1.14708e-162	-8.45854e-163	-1.55313e-163	-6.53146e-163	-9.7941e-163	1.42325e-163	1.10934e-163	-5.76534e-164	-6.54587e-163	1.23725e-162	3.04375e-163	7.71778e-163	2.53549e-163	5.62932e-163	-6.64756e-164	-1.15194e-162	0
-3.65551e-163	1.35466e-164	3.07302e-163	-5.78783e-163	-9.06598e-164	7.73592e-164	1.20676e-163	3.13174e-163	-4.33502e-163	2.40917e-163	-9.76815e-164	2.58398e-164	2.82787e-163	-8.69058e-163	1.14708e-162	-8.45854e-163	-1.55313e-163	-6.53146e-163	-9.7941e-163	1.42325e-163	1.10934e-163	-5.76534e-164	-6.54587e-163	1.23725e-162	3.04375e-163	7.71778e-163	2.53549e-163	5.62932e-163	-6.64756e-164	-1.15194e-162	0
-3.65551e-163	1.35466e-164	3.07302e-163	-5.78783e-163	-9.06598e-164	7.73592e-164	1.20676e-163	3.13174e-163	-4.33502e-163	2.40917e-163	-9.76815e-164	2.58398e-164	2.82787e-163	-8.69058e-163	1.14708e-162	-8.45854e-163	-1.55313e-163	-6.53146e-163	-9.7941e-163	1.42325e-163	1.10934e-163	-5.76534e-164	-6.54587e-163	1.23725e-162	3.04375e-163	7.71778e-163	2.53549e-163	5.62932e-163	-6.64756e-164	-1.15194e-162	0
-3.65551e-163	1.35466e-164	3.07302e-163	-5.78783e-163	-9.06598e-164	7.73592e-164	1.20676e-163	3.13174e-163	-4.33502e-163	2.40917e-163	-9.76815e-164	2.58398e-164	2.82787e-163	-8.69058e-163	1.14708e-162	-8.45854e-163	-1.55313e-163	-6.53146e-163	-9.7941e-163	1.42325e-163	1.10934e-163	-5.76534e-164	-6.54587e-163	1.23725e-162	3.04375e-163	7.71778e-163	2.53549e-163	5.62932e-163	-6.64756e-164	-1.15194e-162	0
-3.65551e-163	1.35466e-164	3.07302e-163	-5.78783e-163	-9.06598e-164	7.73592e-164	1.20676e-163	3.13174e-163	-4.33502e-163	2.40917e-163	-9.76815e-164	2.58398e-164	2.82787e-163	-8.69058e-163	1.14708e-162	-8.45854e-163	-1.55313e-163	-6.53146e-163	-9.7941e-163	1.42325e-163	1.10934e-163	-5.76534e-164	-6.54587e-163	1.23725e-162	3.04375e-163	7.71778e-163	2.53549e-163	5.62932e-163	-6.64756e-164	-1.15194e-162	0
-3.65551e-163	1.35466e-164	3.07302e-163	-5.78783e-163	-9.06598e-164	7.73592e-164	1.20676e-163	3.13174e-163	-4.33502e-163	2.40917e-163	-9.76815e-164	2.58398e-164	2.82787e-163	-8.69058e-163	1.14708e-162	-8.45854e-163	-1.55313e-163	-6.53146e-163	-9.7941e-163	1.42325e-163	1.10934e-163	-5.76534e-164	-6.54587e-163	1.23725e-162	3.04375e-163	7.71778e-163	2.53549e-163	5.62932e-163	-6.64756e-164	-1.15194e-162	0
-3.65551e-163	1.35466e-164	3.07302e-163	-5.78783e-163	-9.06598e-164	7.73592e-164	1.20676e-163	3.13174e-163	-4.33502e-163	2.40917e-163	-9.76815e-164	2.58398e-164	2.82787e-163	-8.69058e-163	1.14708e-162	-8.45854e-163	-1.55313e-163	-6.53146e-163	-9.7941e-163	1.42325e-163	1.10934e-163	-5.76534e-164	-6.54587e-163	1.23725e-162	3.04375e-163	7.71778e-163	2.53549e-163	5.62932e-163	-6.64756e-164	-1.15194e-162	0
-3.65551e-163	1.35466e-164	3.07302e-163	-5.78783e-163	-9.06598e-164	7.73592e-164	1.20676e-163	3.13174e-163	-4.33502e-163	2.40917e-163	-9.76815e-164	2.58398e-164	2.82787e-163	-8.69058e-163	1.14708e-162	-8.45854e-163	-1.55313e-163	-6.53146e-163	-9.7941e-163	1.42325e-163	1.10934e-163	-5.76534e-164	-6.54587e-163	1.23725e-162	3.04375e-163	7.71778e-163	2.53549e-163	5.62932e-163	-6.64756e-164	-1.15194e-162	0
-3.65551e-163	1.35466e-164	3.07302e-163	-5.78783e-163	-9.06598e-164	7.73592e-164	1.20676e-163	3.13174e-163	-4.33502e-163	2.40917e-163	-9.76815e-164	2.58398e-164	2.82787e-163	-8.69058e-163	1.14708e-162	-8.45854e-163	-1.55313e-163	-6.53146e-163	-9.7941e-163	1.42325e-163	1.10934e-163	-5.76534e-164	-6.54587e-163	1.23725e-162	3.04375e-163	7.71778e-163	2.53549e-163	5.62932e-163	-6.64756e-164	-1.15194e-162	0
-3.65551e-163	1.35466e-164	3.07302e-163	-5.78783e-163	-9.06598e-164	7.73592e-164	1.20676e-163	3.13174e-163	-4.33502e-163	2.40917e-163	-9.76815e-164	2.58398e-164	2.82787e-163	-8.69058e-163	1.14708e-162	-8.45854e-163	-1.55313e-163	-6.53146e-163	-9.7941e-163	1.42325e-163	1.10934e-163	-5.76534e-164	-6.54587e-163	1.23725e-162	3.04375e-163	7.71778e-163	2.53549e-163	5.62932e-163	-6.64756e-164	-1.15194e-162	0
-3.65551e-163	1.35466e-164	3.07302e-163	-5.78783e-163	-9.06598e-164	7.73592e-164	1.20676e-163	3.13174e-163	-4.33502e-163	2.40917e-163	-9.76815e-164	2.58398e-164	2.82787e-163	-8.69058e-163	1.14708e-162	-8.45854e-163	-1.55313e-163	-6.53146e-163	-9.7941e-163	1.42325e-163	1.10934e-163	-5.76534e-164	-6.54587e-163	1.23725e-162	3.04375e-163	7.71778e-163	2.53549e-163	5.62932e-163	-6.64756e-164	-1.15194e-162	0
-3.65551e-163	1.35466e-164	3.07302e-163	-5.78783e-163	-9.06598e-164	7.73592e-164	1.20676e-163	3.13174e-163	-4.33502e-163	2.40917e-163	-9.76815e-164	2.58398e-164	2.82787e-163	-8.69058e-163	1.14708e-162	-8.45854e-163	-1.55313e-163	-6.53146e-163	-9.7941e-163	1.42325e-163	1.10934e-163	-5.76534e-164	-6.54587e-163	1.23725e-162	3.04375e-163	7.71778e-163	2.53549e-163	5.62932e-163	-6.64756e-164	-1.15194e-162	0
-3.65551e-163	1.35466e-164	3.07302e-163	-5.78783e-163	-9.06598e-164	7.73592e-164	1.20676e-163	3.13174e-163	-4.33502e-163	2.40917e-163	-9.76815e-164	2.58398e-164	2.82787e-163	-8.69058e-163	1.14708e-162	-8.45854e-163	-1.55313e-163	-6.53146e-163	-9.7941e-163	1.42325e-163	1.10934e-163	-5.76534e-164	-6.54587e-163	1.23725e-162	3.04375e-163	7.71778e-163	2.53549e-163	5.62932e-163	-6.64756e-164	-1.15194e-162	0
-3.65551e-163	1.35466e-164	3.07302e-163	-5.78783e-163	-9.06598e-164	7.73592e-164	1.20676e-163	3.13174e-163	-4.33502e-163	2.40917e-163	-9.76815e-164	2.58398e-164	2.82787e-163	-8.69058e-163	1.14708e-162	-8.45854e-163	-1.55313e-163	-6.53146e-163	-9.7941e-163	1.42325e-163	1.10934e-163	-5.76534e-164	-6.54587e-163	1.23725e-162	3.04375e-163	7.71778e-163	2.53549e-163	5.62932e-163	-6.64756e-164	-1.15194e-162	0
-3.65551e-163	1.35466e-164	3.07302e-163	-5.78783e-163	-9.06598e-164	7.73592e-164	1.20676e-163	3.13174e-163	-4.33502e-163	2.40917e-163	-9.76815e-164	2.58398e-164	2.82787e-163	-8.69058e-163	1.14708e-162	-8.45854e-163	-1.55313e-163	-6.53146e-163	-9.7941e-163	1.42325e-163	1.10934e-163	-5.76534e-164	-6.54587e-163	1.23725e-162	3.04375e-163	7.71778e-163	2.53549e-163	5.62932e-163	-6.64756e-164	-1.15194e-162	0
-3.65551e-163	1.35466e-164	3.07302e-163	-5.78783e-163	-9.06598e-164	7.73592e-164	1.20676e-163	3.13174e-163	-4.33502e-163	2.40917e-163	-9.76815e-164	2.58398e-164	2.82787e-163	-8.69058e-163	1.14708e-162	-8.45854e-163	-1.55313e-163	-6.53146e-163	-9.7941e-163	1.42325e-163	1.10934e-163	-5.76534e-164	-6.54587e-163	1.23725e-162	3.04375e-163	7.71778e-163	2.53549e-163	5.62932e-163	-6.64756e-164	-1.15194e-162	0
-3.65551e-163	1.35466e-164	3.07302e-163	-5.78783e-163	-9.06598e-164	7.73592e-164	1.20676e-163	3.13174e-163	-4.33502e-163	2.40917e-163	-9.76815e-164	2.58398e-164	2.82787e-163	-8.69058e-163	1.14708e-162	-8.45854e-163	-1.55313e-163	-6.53146e-163	-9.7941e-163	1.42325e-163	1.10934e-163	-5.76534e-164	-6.54587e-163	1.23725e-162	3.04375e-163	7.71778e-163	2.53549e-163	5.62932e-163	-6.64756e-164	-1.15194e-162	0
-3.65551e-163	1.35466e-164	3.07302e-163	-5.78783e-163	-9.06598e-164	7.73592e-164	1.20676e-163	3.13174e-163	-4.33502e-163	2.40917e-163	-9.76815e-164	2.58398e-164	2.82787e-163	-8.69058e-163	1.14708e-162	-8.45854e-163	-1.55313e-163	-6.53146e-163	-9.7941e-163	1.42325e-163	1.10934e-163	-5.76534e-164	-6.54587e-163	1.23725e-162	3.04375e-163	7.71778e-163	2.53549e-163	5.62932e-163	-6.64756e-164	-1.15194e-162	0
-3.65551e-163	1.35466e-164	3.07302e-163	-5.78783e-163	-9.06598e-164	7.73592e-164	1.20676e-163	3.13174e-163	-4.33502e-163	2.40917e-163	-9.76815e-164	2.58398e-164	2.82787e-163	-8.69058e-163	1.14708e-162	-8.45854e-163	-1.55313e-163	-6.53146e-163	-9.7941e-163	1.42325e-163	1.10934e-163	-5.76534e-164	-6.54587e-163	1.23725e-162	3.04375e-163	7.71778e-163	2.53549e-163	5.62932e-163	-6.64756e-164	-1.15194e-162	0
-3.65551e-163	1.35466e-164	3.07302e-163	-5.78783e-163	-9.06598e-164	7.73592e-164	1.20676e-163	3.13174e-163	-4.33502e-163	2.40917e-163	-9.76815e-164	2.58398e-164	2.82787e-163	-8.69058e-163	1.14708e-162	-8.45854e-163	-1.55313e-163	-6.53146e-163	-9.7941e-163	1.42325e-163	1.10934e-163	-5.76534e-164	-6.54587e-163	1.23725e-162	3.04375e-163	7.71778e-163	2.53549e-163	5.62932e-163	-6.64756e-164	-1.15194e-162	0
-3.65551e-163	1.35466e-164	3.07302e-163	-5.78783e-163	-9.06598e-164	7.73592e-164	1.20676e-163	3.13174e-163	-4.33502e-163	2.40917e-163	-9.76815e-164	2.58398e-164	2.82787e-163	-8.69058e-163	1.14708e-162	-8.45854e-163	-1.55313e-163	-6.53146e-163	-9.7941e-163	1.42325e-163	1.10934e-163	-5.76534e-164	-6.54587e-163	1.23725e-162	3.04375e-163	7.71778e-163	2.53549e-163	5.62932e-163	-6.64756e-164	-1.15194e-162	0
-3.65551e-163	1.35466e-164	3.07302e-163	-5.78783e-163	-9.06598e-164	7.73592e-164	1.20676e-163	3.13174e-163	-4.33502e-163	2.40917e-163	-9.76815e-164	2.58398e-164	2.82787e-163	-8.69058e-163	1.14708e-162	-8.45854e-163	-1.55313e-163	-6.53146e-163	-9.7941e-163	1.42325e-163	1.10934e-163	-5.76534e-164	-6.54587e-163	1.23725e-162	3.04375e-163	7.71778e-163	2.53549e-163	5.62932e-163	-6.64756e-164	-1.15194e-162	0
-3.65551e-163	1.35466e-164	3.07302e-163	-5.78783e-163	-9.06598e-164	7.73592e-164	1.20676e-163	3.13174e-163	-4.33502e-163	2.40917e-163	-9.76815e-164	2.58398e-164	2.82787e-163	-8.69058e-163	1.14708e-162	-8.45854e-163	-1.55313e-163	-6.53146e-163	-9.7941e-163	1.42325e-163	1.10934e-163	-5.76534e-164	-6.54587e-163	1.23725e-162	3.04375e-163	7.71778e-163	2.53549e-163	5.62932e-163	-6.64756e-164	-1.15194e-162	0
-3.65551e-163	1.35466e-164	3.07302e-163	-5.78783e-163	-9.06598e-164	7.73592e-164	1.20676e-163	3.13174e-163	-4.33502e-163	2.40917e-163	-9.76815e-164	2.58398e-164	2.82787e-163	-8.69058e-163	1.14708e-162	-8.45854e-163	-1.55313e-163	-6.53146e-163	-9.7941e-163	1.42325e-163	1.10934e-163	-5.76534e-164	-6.54587e-163	1.23725e-162	3.04375e-163	7.71778e-163	2.53549e-163	5.62932e-163	-6.64756e-164	-1.15194e-162	0
-3.65551e-163	1.35466e-164	3.07302e-163	-5.78783e-163	-9.06598e-164	7.73592e-164	1.20676e-163	3.13174e-163	-4.33502e-163	2.40917e-163	-9.76815e-164	2.58398e-164	2.82787e-163	-8.69058e-163	1.14708e-162	-8.45854e-163	-1.55313e-163	-6.53146e-163	-9.7941e-163	1.42325e-163	1.10934e-163	-5.76534e-164	-6.54587e-163	1.23725e-162	3.04375e-163	7.71778e-163	2.53549e-163	5.62932e-163	-6.64756e-164	-1.15194e-162	0
-3.65551e-163	1.35466e-164	3.07302e-163	-5.78783e-163	-9.06598e-164	7.73592e-164	1.20676e-163	3.13174e-163	-4.33502e-163	2.40917e-163	-9.76815e-164	2.58398e-164	2.82787e-163	-8.69058e-163	1.14708e-162	-8.45854e-163	-1.55313e-163	-6.53146e-163	-9.7941e-163	1.42325e-163	1.10934e-163	-5.76534e-164	-6.54587e-163	1.23725e-162	3.04375e-163	7.71778e-163	2.53549e-163	5.62932e-163	-6.64756e-164	-1.15194e-162	0
-3.65551e-163	1.35466e-164	3.07302e-163	-5.78783e-163	-9.06598e-164	7.73592e-164	1.20676e-163	3.13174e-163	-4.33502e-163	2.40917e-163	-9.76815e-164	2.58398e-164	2.82787e-163	-8.69058e-163	1.14708e-162	-8.45854e-163	-1.55313e-163	-6.53146e-163	-9.7941e-163	1.42325e-163	1.10934e-163	-5.76534e-164	-6.54587e-163	1.23725e-162	3.04375e-163	7.71778e-163	2.53549e-163	5.62932e-163	-6.64756e-164	-1.15194e-162	0
-3.65551e-163	1.35466e-164	3.07302e-163	-5.78783e-163	-9.06598e-164	7.73592e-164	1.20676e-163	3.13174e-163	-4.33502e-163	2.40917e-163	-9.76815e-164	2.58398e-164	2.82787e-163	-8.69058e-163	1.14708e-162	-8.45854e-163	-1.55313e-163	-6.53146e-163	-9.7941e-163	1.42325e-163	1.10934e-163	-5.76534e-164	-6.54587e-163	1.23725e-162	3.04375e-163	7.71778e-163	2.53549e-163	5.62932e-163	-6.64756e-164	-1.15194e-162	0
-3.65551e-163	1.35466e-164	3.07302e-163	-5.78783e-163	-9.06598e-164	7.73592e-164	1.20676e-163	3.13174e-163	-4.33502e-163	2.40917e-163	-9.76815e-164	2.58398e-164	2.82787e-163	-8.69058e-163	1.14708e-162	-8.45854e-163	-1.55313e-163	-6.53146e-163	-9.7941e-163	1.42325e-163	1.10934e-163	-5.76534e-164	-6.54587e-163	1.23725e-162	3.04375e-163	7.71778e-163	2.53549e-163	5.62932e-163	-6.64756e-164	-1.15194e-162	0
-3.65551e-163	1.35466e-164	3.07302e-163	-5.78783e-163	-9.06598e-164	7.73592e-164	1.20676e-163	3.13174e-163	-4.33502e-163	2.40917e-163	-9.76815e-164	2.58398e-164	2.82787e-163	-8.69058e-163	1.14708e-162	-8.45854e-163	-1.55313e-163	-6.53146e-163	-9.7941e-163	1.42325e-163	1.10934e-163	-5.76534e-164	-6.54587e-163	1.23725e-162	3.04375e-163	7.71778e-163	2.53549e-163	5.62932e-163	-6.64756e-164	-1.15194e-162	0
-3.65551e-163	1.35466e-164	3.07302e-163	-5.78783e-163	-9.06598e-164	7.73592e-164	1.20676e-163	3.13174e-163	-4.33502e-163	2.40917e-163	-9.76815e-164	2.58398e-164	2.82787e-163	-8.69058e-163	1.14708e-162	-8.45854e-163	-1.55313e-163	-6.53146e-163	-9.7941e-163	1.42325e-163	1.10934e-163	-5.76534e-164	-6.54587e-163	1.23725e-162	3.04375e-163	7.71778e-163	2.53549e-163	5.62932e-163	-6.64756e-164	-1.15194e-162	0
-3.65551e-163	1.35466e-164	3.07302e-163	-5.78783e-163	-9.06598e-164	7.73592e-164	1.20676e-163	3.13174e-163	-4.33502e-163	2.40917e-163	-9.76815e-164	2.58398e-164	2.82787e-163	-8.69058e-163	1.14708e-162	-8.45854e-163	-1.55313e-163	-6.53146e-163	-9.7941e-163	1.42325e-163	1.10934e-163	-5.76534e-164	-6.54587e-163	1.23725e-162	3.04375e-163	7.71778e-163	2.53549e-163	5.62932e-163	-6.64756e-164	-1.15194e-162	0
-3.65551e-163	1.35466e-164	3.07302e-163	-5.78783e-163	-9.06598e-164	7.73592e-164	1.20676e-163	3.13174e-163	-4.33502e-163	2.40917e-163	-9.76815e-164	2.58398e-164	2.82787e-163	-8.69058e-163	1.14708e-162	-8.45854e-163	-1.55313e-163	-6.53146e-163	-9.7941e-163	1.42325e-163	1.10934e-163	-5.76534e-164	-6.54587e-163	1.23725e-162	3.04375e-163	7.71778e-163	2.53549e-163	5.62932e-163	-6.64756e-164	-1.15194e-162	0
-3.65551e-163	1.35466e-164	3.07302e-163	-5.78783e-163	-9.06598e-164	7.73592e-164	1.20676e-163	3.13174e-163	-4.33502e-163	2.40917e-163	-9.76815e-164	2.58398e-164	2.82787e-163	-8.69058e-163	1.14708e-162	-8.45854e-163	-1.55313e-163	-6.53146e-163	-9.7941e-163	1.42325e-163	1.10934e-163	-5.76534e-164	-6.54587e-163	1.23725e-162	3.04375e-163	7.71778e-163	2.53549e-163	5.62932e-163	-6.64756e-164	-1.15194e-162	0
-3.65551e-163	1.35466e-164	3.07302e-163	-5.78783e-163	-9.06598e-164	7.73592e-164	1.20676e-163	3.13174e-163	-4.33502e-163	2.40917e-163	-9.76815e-164	2.58398e-164	2.82787e-163	-8.69058e-163	1.14708e-162	-8.45854e-163	-1.55313e-163	-6.53146e-163	-9.7941e-163	1.42325e-163	1.10934e-163	-5.76534e-164	-6.54587e-163	1.23725e-162	3.04375e-163	7.71778e-163	2.53549e-163	5.62932e-163	-6.64756e-164	-1.15194e-162	0
-3.65551e-163	1.35466e-164	3.07302e-163	-5.78783e-163	-9.06598e-164	7.73592e-164	1.20676e-163	3.13174e-163	-4.33502e-163	2.40917e-163	-9.76815e-164	2.58398e-164	2.82787e-163	-8.69058e-163	1.14708e-162	-8.45854e-163	-1.55313e-163	-6.53146e-163	-9.7941e-163	1.42325e-163	1.10934e-163	-5.76534e-164	-6.54587e-163	1.23725e-162	3.04375e-163	7.71778e-163	2.53549e-163	5.62932e-163	-6.64756e-164	-1.15194e-162	0
-3.65551e-163	1.35466e-164	3.07302e-163	-5.78783e-163	-9.06598e-164	7.73592e-164	1.20676e-163	3.13174e-163	-4.33502e-163	2.40917e-163	-9.76815e-164	2.58398e-164	2.82787e-163	-8.69058e-163	1.14708e-162	-8.45854e-163	-1.55313e-163	-6.53146e-163	-9.7941e-163	1.42325e-163	1.10934e-163	-5.76534e-164	-6.54587e-163	1.23725e-162	3.04375e-163	7.71778e-163	2.53549e-163	5.62932e-163	-6.64756e-164	-1.15194e-162	0
-3.65551e-163	1.35466e-164	3.07302e-163	-5.78783e-163	-9.06598e-164	7.73592e-164	1.20676e-163	3.13174e-163	-4.33502e-163	2.40917e-163	-9.76815e-164	2.58398e-164	2.82787e-163	-8.69058e-163	1.14708e-162	-8.45854e-163	-1.55313e-163	-6.53146e-163	-9.7941e-163	1.42325e-163	1.10934e-163	-5.76534e-164	-6.54587e-163	1.23725e-162	3.04375e-163	7.71778e-163	2.53549e-163	5.62932e-163	-6.64756e-164	-1.15194e-162	0
-3.65551e-163	1.35466e-164	3.07302e-163	-5.78783e-163	-9.06598e-164	7.73592e-164	1.20676e-163	3.13174e-163	-4.33502e-163	2.40917e-163	-9.76815e-164	2.58398e-164	2.82787e-163	-8.69058e-163	1.14708e-162	-8.45854e-163	-1.55313e-163	-6.53146e-163	-9.7941e-163	1.42325e-163	1.10934e-163	-5.76534e-164	-6.54587e-163	1.23725e-162	3.04375e-163	7.71778e-163	2.53549e-163	5.62932e-163	-6.64756e-164	-1.15194e-162	0
-3.65551e-163	1.35466e-164	3.07302e-163	-5.78783e-163	-9.06598e-164	7.73592e-164	1.20676e-163	3.13174e-163	-4.33502e-163	2.40917e-163	-9.76815e-164	2.58398e-164	2.82787e-163	-8.69058e-163	1.14708e-162	-8.45854e-163	-1.55313e-163	-6.53146e-163	-9.7941e-163	1.42325e-163	1.10934e-163	-5.76534e-164	-6.54587e-163	1.23725e-162	3.04375e-163	7.71778e-163	2.53549e-163	5.62932e-163	-6.64756e-164	-1.15194e-162	0
-3.65551e-163	1.35466e-164	3.07302e-163	-5.78783e-163	-9.06598e-164	7.73592e-164	1.20676e-163	3.13174e-163	-4.33502e-163	2.40917e-163	-9.76815e-164	2.58398e-164	2.82787e-163	-8.69058e-163	1.14708e-162	-8.45854e-163	-1.55313e-163	-6.53146e-163	-9.7941e-163	1.42325e-163	1.10934e-163	-5.76534e-164	-6.54587e-163	1.23725e-162	3.04375e-163	7.71778e-163	2.53549e-163	5.62932e-163	-6.64756e-164	-1.15194e-162	0
-3.65551e-163	1.35466e-164	3.07302e-163	-5.78783e-163	-9.06598e-164	7.73592e-164	1.20676e-163	3.13174e-163	-4.33502e-163	2.40917e-163	-9.76815e-164	2.58398e-164	2.82787e-163	-8.69058e-163	1.14708e-162	-8.45854e-163	-1.55313e-163	-6.53146e-163	-9.7941e-163	1.42325e-163	1.10934e-163	-5.76534e-164	-6.54587e-163	1.23725e-162	3.04375e-163	7.71778e-163	2.53549e-163	5.62932e-163	-6.64756e-164	-1.15194e-162	0
-3.65551e-163	1.35466e-164	3.07302e-163	-5.78783e-163	-9.06598e-164	7.73592e-164	1.20676e-163	3.13174e-163	-4.33502e-163	2.40917e-163	-9.76815e-164	2.58398e-164	2.82787e-163	-8.69058e-163	1.14708e-162	-8.45854e-163	-1.55313e-163	-6.53146e-163	-9.7941e-163	1.42325e-163	1.10934e-163	-5.76534e-164	-6.54587e-163	1.23725e-162	3.04375e-163	7.71778e-163	2.53549e-163	5.62932e-163	-6.64756e-164	-1.15194e-162	0
-3.65551e-163	1.35466e-164	3.07302e-163	-5.78783e-163	-9.06598e-164	7.73592e-164	1.20676e-163	3.13174e-163	-4.33502e-163	2.40917e-163	-9.76815e-164	2.58398e-164	2.82787e-163	-8.69058e-163	1.14708e-162	-8.45854e-163	-1.55313e-163	-6.53146e-163	-9.7941e-163	1.42325e-163	1.10934e-163	-5.76534e-164	-6.54587e-163	1.23725e-162	3.04375e-163	7.71778e-163	2.53549e-163	5.62932e-163	-6.64756e-164	-1.15194e-162	0
-3.65551e-163	1.35466e-164	3.07302e-163	-5.78783e-163	-9.06598e-164	7.73592e-164	1.20676e-163	3.13174e-163	-4.33502e-163	2.40917e-163	-9.76815e-164	2.58398e-164	2.82787e-163	-8.69058e-163	1.14708e-162	-8.45854e-163	-1.55313e-163	-6.53146e-163	-9.7941e-163	1.42325e-163	1.10934e-163	-5.76534e-164	-6.54587e-163	1.23725e-162	3.04375e-163	7.71778e-163	2.53549e-163	5.62932e-163	-6.64756e-164	-1.15194e-162	0
-3.65551e-163	1.35466e-164	3.07302e-163	-5.78783e-163	-9.06598e-164	7.73592e-164	1.20676e-163	3.13174e-163	-4.33502e-163	2.40917e-163	-9.76815e-164	2.58398e-164	2.82787e-163	-8.69058e-163	1.14708e-162	-8.45854e-163	-1.55313e-163	-6.53146e-163	-9.7941e-163	1.42325e-163	1.10934e-163	-5.76534e-164	-6.54587e-163	1.23725e-162	3.04375e-163	7.71778e-163	2.53549e-163	5.62932e-163	-6.64756e-164	-1.15194e-162	0
-3.65551e-163	1.35466e-164	3.07302e-163	-5.78783e-163	-9.06598e-164	7.73592e-164	1.20676e-163	3.13174e-163	-4.33502e-163	2.40917e-163	-9.76815e-164	2.58398e-164	2.82787e-163	-8.69058e-163	1.14708e-162	-8.45854e-163	-1.55313e-163	-6.53146e-163	-9.7941e-163	1.42325e-163	1.10934e-163	-5.76534e-164	-6.54587e-163	1.23725e-162	3.04375e-163	7.71778e-163	2.53549e-163	5.62932e-163	-6.64756e-164	-1.15194e-162	0
-3.65551e-163	1.35466e-164	3.07302e-163	-5.78783e-163	-9.06598e-164	7.73592e-164	1.20676e-163	3.13174e-163	-4.33502e-163	2.40917e-163	-9.76815e-164	2.58398e-164	2.82787e-163	-8.69058e-163	1.14708e-162	-8.45854e-163	-1.55313e-163	-6.53146e-163	-9.7941e-163	1.42325e-163	1.10934e-163	-5.76534e-164	-6.54587e-163	1.23725e-162	3.04375e-163	7.71778e-163	2.53549e-163	5.62932e-163	-6.64756e-164	-1.15194e-162	0
-3.65551e-163	1.35466e-164	3.07302e-163	-5.78783e-163	-9.06598e-164	7.73592e-164	1.20676e-163	3.13174e-163	-4.33502e-163	2.40917e-163	-9.76815e-164	2.58398e-164	2.82787e-163	-8.69058e-163	1.14708e-162	-8.45854e-163	-1.55313e-163	-6.53146e-163	-9.7941e-163	1.42325e-163	1.10934e-163	-5.76534e-164	-6.54587e-163	1.23725e-162	3.04375e-163	7.71778e-163	2.53549e-163	5.62932e-163	-6.64756e-164	-1.15194e-162	0
-3.65551e-163	1.35466e-164	3.07302e-163	-5.78783e-163	-9.06598e-164	7.73592e-164	1.20676e-163	3.13174e-163	-4.33502e-163	2.40917e-163	-9.76815e-164	2.58398e-164	2.82787e-163	-8.69058e-163	1.14708e-162	-8.45854e-163	-1.55313e-163	-6.53146e-163	-9.7941e-163	1.42325e-163	1.10934e-163	-5.76534e-164	-6.54587e-163	1.23725e-162	3.04375e-163	7.71778e-163	2.53549e-163	5.62932e-163	-6.64756e-164	-1.15194e-162	0
-3.65551e-163	1.35466e-164	3.07302e-163	-5.78783e-163	-9.06598e-164	7.73592e-164	1.20676e-163	3.13174e-163	-4.33502e-163	2.40917e-163	-9.76815e-164	2.58398e-164	2.82787e-163	-8.69058e-163	1.14708e-162	-8.45854e-163	-1.55313e-163	-6.53146e-163	-9.7941e-163	1.42325e-163	1.10934e-163	-5.76534e-164	-6.54587e-163	1.23725e-162	3.04375e-163	7.71778e-163	2.53549e-163	5.62932e-163	-6.64756e-164	-1.15194e-162	0
-3.65551e-163	1.35466e-164	3.07302e-163	-5.78783e-163	-9.06598e-164	7.73592e-164	1.20676e-163	3.13174e-163	-4.33502e-163	2.40917e-163	-9.76815e-164	2.58398e-164	2.82787e-163	-8.69058e-163	1.14708e-162	-8.45854e-163	-1.55313e-163	-6.53146e-163	-9.7941e-163	1.42325e-163	1.10934e-163	-5.76534e-164	-6.54587e-163	1.23725e-162	3.04375e-163	7.71778e-163	2.53549e-163	5.62932e-163	-6.64756e-164	-1.15194e-162	0
-3.65551e-163	1.35466e-164	3.07302e-163	-5.78783e-163	-9.06598e-164	7.73592e-164	1.20676e-163	3.13174e-163	-4.33502e-163	2.40917e-163	-9.76815e-164	2.58398e-164	2.82787e-163	-8.69058e-163	1.14708e-162	-8.45854e-163	-1.55313e-163	-6.53146e-163	-9.7941e-163	1.42325e-163	1.10934e-163	-5.76534e-164	-6.54587e-163	1.23725e-162	3.04375e-163	7.71778e-163	2.53549e-163	5.62932e-163	-6.64756e-164	-1.15194e-162	0
-3.65551e-163	1.35466e-164	3.07302e-163	-5.78783e-163	-9.06598e-164	7.73592e-164	1.20676e-163	3.13174e-163	-4.33502e-163	2.40917e-163	-9.76815e-164	2.58398e-164	2.82787e-163	-8.69058e-163	1.14708e-162	-8.45854e-163	-1.55313e-163	-6.53146e-163	-9.7941e-163	1.42325e-163	1.10934e-163	-5.76534e-164	-6.54587e-163	1.23725e-162	3.04375e-163	7.71778e-163	2.53549e-163	5.62932e-163	-6.64756e-164	-1.15194e-162	0
-3.65551e-163	1.35466e-164	3.07302e-163	-5.78783e-163	-9.06598e-164	7.73592e-164	1.20676e-163	3.13174e-163	-4.33502e-163	2.40917e-163	-9.76815e-164	2.58398e-164	2.82787e-163	-8.69058e-163	1.14708e-162	-8.45854e-163	-1.55313e-163	-6.53146e-163	-9.7941e-163	1.42325e-163	1.10934e-163	-5.76534e-164	-6.54587e-163	1.23725e-162	3.04375e-163	7.71778e-163	2.53549e-163	5.62932e-163	-6.64756e-164	-1.15194e-162	0
-3.65551e-163	1.35466e-164	3.07302e-163	-5.78783e-163	-9.06598e-164	7.73592e-164	1.20676e-163	3.13174e-163	-4.33502e-163	2.40917e-163	-9.76815e-164	2.58398e-164	2.82787e-163	-8.69058e-163	1.14708e-162	-8.45854e-163	-1.55313e-163	-6.53146e-163	-9.7941e-163	1.42325e-163	1.10934e-163	-5.76534e-164	-6.54587e-163	1.23725e-162	3.04375e-163	7.71778e-163	2.53549e-163	5.62932e-163	-6.64756e-164	-1.15194e-162	0
-3.65551e-163	1.35466e-164	3.07302e-163	-5.78783e-163	-9.06598e-164	7.73592e-164	1.20676e-163	3.13174e-163	-4.33502e-163	2.40917e-163	-9.76815e-164	2.58398e-164	2.82787e-163	-8.69058e-163	1.14708e-162	-8.45854e-163	-1.55313e-163	-6.53146e-163	-9.7941e-163	1.42325e-163	1.10934e-163	-5.76534e-164	-6.54587e-163	1.23725e-162	3.04375e-163	7.71778e-163	2.53549e-163	5.62932e-163	-6.64756e-164	-1.15194e-162	0
-3.65551e-163	1.35466e-164	3.07302e-163	-5.78783e-163	-9.06598e-164	7.73592e-164	1.20676e-163	3.13174e-163	-4.33502e-163	2.40917e-163	-9.76815e-164	2.58398e-164	2.82787e-163	-8.69058e-163	1.14708e-162	-8.45854e-163	-1.55313e-163	-6.53146e-163	-9.7941e-163	1.42325e-163	1.10934e-163	-5.76534e-164	-6.54587e-163	1.23725e-162	3.04375e-163	7.71778e-163	2.53549e-163	5.62932e-163	-6.64756e-164	-1.15194e-162	0
-3.65551e-163	1.35466e-164	3.07302e-163	-5.78783e-163	-9.06598e-164	7.73592e-164	1.20676e-163	3.13174e-163	-4.33502e-163	2.40917e-163	-9.76815e-164	2.58398e-164	2.82787e-163	-8.69058e-163	1.14708e-162	-8.45854e-163	-1.55313e-163	-6.53146e-163	-9.7941e-163	1.42325e-163	1.10934e-163	-5.76534e-164	-6.54587e-163	1.23725e-162	3.04375e-163	7.71778e-163	2.53549e-163	5.62932e-163	-6.64756e-164	-1.15194e-162	0
-3.65551e-163	1.35466e-164	3.07302e-163	-5.78783e-163	-9.06598e-164	7.73592e-164	1.20676e-163	3.13174e-163	-4.33502e-163	2.40917e-163	-9.76815e-164	2.58398e-164	2.82787e-163	-8.69058e-163	1.14708e-162	-8.45854e-163	-1.55313e-163	-6.53146e-163	-9.7941e-163	1.42325e-163	1.10934e-163	-5.76534e-164	-6.54587e-163	1.23725e-162	3.04375e-163	7.71778e-163	2.53549e-163	5.62932e-163	-6.64756e-164	-1.15194e-162	0
-3.65551e-163	1.35466e-164	3.07302e-163	-5.78783e-163	-9.06598e-164	7.73592e-164	1.20676e-163	3.13174e-163	-4.33502e-163	2.40917e-163	-9.76815e-164	2.58398e-164	2.82787e-163	-8.69058e-163	1.14708e-162	-8.45854e-163	-1.55313e-163	-6.53146e-163	-9.7941e-163	1.42325e-163	1.10934e-163	-5.76534e-164	-6.54587e-163	1.23725e-162	3.04375e-163	7.71778e-163	2.53549e-163	5.62932e-163	-6.64756e-164	-1.15194e-162	0
-3.65551e-163	1.35466e-164	3.07302e-163	-5.78783e-163	-9.06598e-164	7.73592e-164	1.20676e-163	3.13174e-163	-4.33502e-163	2.40917e-163	-9.76815e-164	2.58398e-164	2.82787e-163	-8.69058e-163	1.14708e-162	-8.45854e-163	-1.55313e-163	-6.53146e-163	-9.7941e-163	1.42325e-163	1.10934e-163	-5.76534e-164	-6.54587e-163	1.23725e-162	3.04375e-163	7.71778e-163	2.53549e-163	5.62932e-163	-6.64756e-164	-1.15194e-162	0
-3.65551e-163	1.35466e-164	3.07302e-163	-5.78783e-163	-9.06598e-164	7.73592e-164	1.20676e-163	3.13174e-163	-4.33502e-163	2.40917e-163	-9.76815e-164	2.58398e-164	2.82787e-163	-8.69058e-163	1.14708e-162	-8.45854e-163	-1.55313e-163	-6.53146e-163	-9.7941e-163	1.42325e-163	1.10934e-163	-5.76534e-164	-6.54587e-163	1.23725e-162	3.04375e-163	7.71778e-163	2.53549e-163	5.62932e-163	-6.64756e-164	-1.15194e-162	0
-3.65551e-163	1.35466e-164	3.07302e-163	-5.78783e-163	-9.06598e-164	7.73592e-164	1.20676e-163	3.13174e-163	-4.33502e-163	2.40917e-163	-9.76815e-164	2.58398e-164	2.82787e-163	-8.69058e-163	1.14708e-162	-8.45854e-163	-1.55313e-163	-6.53146e-163	-9.7941e-163	1.42325e-163	1.10934e-163	-5.76534e-164	-6.54587e-163	1.23725e-162	3.04375e-163	7.71778e-163	2.53549e-163	5.62932e-163	-6.64756e-164	-1.15194e-162	0
-3.65551e-163	1.35466e-164	3.07302e-163	-5.78783e-163	-9.06598e-164	7.73592e-164	1.20676e-163	3.13174e-163	-4.33502e-163	2.40917e-163	-9.76815e-164	2.58398e-164	2.82787e-163	-8.69058e-163	1.14708e-162	-8.45854e-163	-1.55313e-163	-6.53146e-163	-9.7941e-163	1.42325e-163	1.10934e-163	-5.76534e-164	-6.54587e-163	1.23725e-162	3.04375e-163	7.71778e-163	2.53549e-163	5.62932e-163	-6.64756e-164	-1.15194e-162	0
-3.65551e-163	1.35466e-164	3.07302e-163	-5.78783e-163	-9.06598e-164	7.73592e-164	1.20676e-163	3.13174e-163	-4.33502e-163	2.40917e-163	-9.76815e-164	2.58398e-164	2.82787e-163	-8.69058e-163	1.14708e-162	-8.45854e-163	-1.55313e-163	-6.53146e-163	-9.7941e-163	1.42325e-163	1.10934e-163	-5.76534e-164	-6.54587e-163	1.23725e-162	3.04375e-163	7.71778e-163	2.53549e-163	5.62932e-163	-6.64756e-164	-1.15194e-162	0
-3.65551e-163	1.35466e-164	3.07302e-163	-5.78783e-163	-9.06598e-164	7.73592e-164	1.20676e-163	3.13174e-163	-4.33502e-163	2.40917e-163	-9.76815e-164	2.58398e-164	2.82787e-163	-8.69058e-163	1.14708e-162	-8.45854e-163	-1.55313e-163	-6.53146e-163	-9.7941e-163	1.42325e-163	1.10934e-163	-5.76534e-164	-6.54587e-163	1.23725e-162	3.04375e-163	7.71778e-163	2.53549e-163	5.62932e-163	-6.64756e-164	-1.15194e-162	0
-3.65551e-163	1.35466e-164	3.07302e-163	-5.78783e-163	-9.06598e-164	7.73592e-164	1.20676e-163	3.13174e-163	-4.33502e-163	2.40917e-163	-9.76815e-164	2.58398e-164	2.82787e-163	-8.69058e-163	1.14708e-162	-8.45854e-163	-1.55313e-163	-6.53146e-163	-9.7941e-163	1.42325e-163	1.10934e-163	-5.76534e-164	-6.54587e-163	1.23725e-162	3.04375e-163	7.71778e-163	2.53549e-163	5.62932e-163	-6.64756e-164	-1.15194e-162	0
-3.65551e-163	1.35466e-164	3.07302e-163	-5.78783e-163	-9.06598e-164	7.73592e-164	1.20676e-163	3.13174e-163	-4.33502e-163	2.40917e-163	-9.76815e-164	2.58398e-164	2.82787e-163	-8.69058e-163	1.14708e-162	-8.45854e-163	-1.55313e-163	-6.53146e-163	-9.7941e-163	1.42325e-163	1.10934e-163	-5.76534e-164	-6.54587e-163	1.23725e-162	3.04375e-163	7.71778e-163	2.53549e-163	5.62932e-163	-6.64756e-164	-1.15194e-162	0
-3.65551e-163	1.35466e-164	3.07302e-163	-5.78783e-163	-9.06598e-164	7.73592e-164	1.20676e-163	3.13174e-163	-4.33502e-163	2.40917e-163	-9.76815e-164	2.58398e-164	2.82787e-163	-8.69058e-163	1.14708e-162	-8.45854e-163	-1.55313e-163	-6.53146e-163	-9.7941e-163	1.42325e-163	1.10934e-163	-5.76534e-164	-6.54587e-163	1.23725e-162	3.04375e-163	7.71778e-163	2.53549e-163	5.62932e-163	-6.64756e-164	-1.15194e-162	0
-3.65551e-163	1.35466e-164	3.07302e-163	-5.78783e-163	-9.06598e-164	7.73592e-164	1.20676e-163	3.13174e-163	-4.33502e-163	2.40917e-163	-9.76815e-164	2.58398e-164	2.82787e-163	-8.69058e-163	1.14708e-162	-8.45854e-163	-1.55313e-163	-6.53146e-163	-9.7941e-163	1.42325e-163	1.10934e-163	-5.76534e-164	-6.54587e-163	1.23725e-162	3.04375e-163	7.71778e-163	2.53549e-163	5.62932e-163	-6.64756e-164	-1.15194e-162	0
-3.65551e-163	1.35466e-164	3.07302e-163	-5.78783e-163	-9.06598e-164	7.73592e-164	1.20676e-163	3.13174e-163	-4.33502e-163	2.40917e-163	-9.76815e-164	2.58398e-164	2.82787e-163	-8.69058e-163	1.14708e-162	-8.45854e-163	-1.55313e-163	-6.53146e-163	-9.7941e-163	1.42325e-163	1.10934e-163	-5.76534e-164	-6.54587e-163	1.23725e-162	3.04375e-163	7.71778e-163	2.53549e-163	5.62932e-163	-6.64756e-164	-1.15194e-162	0
-3.65551e-163	1.35466e-164	3.07302e-163	-5.78783e-163	-9.06598e-164	7.73592e-164	1.20676e-163	3.13174e-163	-4.33502e-163	2.40917e-163	-9.76815e-164	2.58398e-164	2.82787e-163	-8.69058e-163	1.14708e-162	-8.45854e-163	-1.55313e-163	-6.53146e-163	-9.7941e-163	1.42325e-163	1.10934e-163	-5.76534e-164	-6.54587e-163	1.23725e-162	3.04375e-163	7.71778e-163	2.53549e-163	5.62932e-163	-6.64756e-164	-1.15194e-162	0
-3.65551e-163	1.35466e-164	3.07302e-163	-5.78783e-163	-9.06598e-164	7.73592e-164	1.20676e-163	3.13174e-163	-4.33502e-163	2.40917e-163	-9.76815e-164	2.58398e-164	2.82787e-163	-8.69058e-163	1.14708e-162	-8.45854e-163	-1.55313e-163	-6.53146e-163	-9.7941e-163	1.42325e-163	1.10934e-163	-5.76534e-164	-6.54587e-163	1.23725e-162	3.04375e-163	7.71778e-163	2.53549e-163	5.62932e-163	-6.64756e-164	-1.15194e-162	0
-3.65551e-163	1.35466e-164	3.07302e-163	-5.78783e-163	-9.06598e-164	7.73592e-164	1.20676e-163	3.13174e-163	-4.33502e-163	2.40917e-163	-9.76815e-164	2.58398e-164	2.82787e-163	-8.69058e-163	1.14708e-162	-8.45854e-163	-1.55313e-163	-6.53146e-163	-9.7941e-163	1.42325e-163	1.10934e-163	-5.76534e-164	-6.54587e-163	1.23725e-162	3.04375e-163	7.71778e-163	2.53549e-163	5.62932e-163	-6.64756e-164	-1.15194e-162	0
-3.65551e-163	1.35466e-164	3.07302e-163	-5.78783e-163	-9.06598e-164	7.73592e-164	1.20676e-163	3.13174e-163	-4.33502e-163	2.40917e-163	-9.76815e-164	2.58398e-164	2.82787e-163	-8.69058e-163	1.14708e-162	-8.45854e-163	-1.55313e-163	-6.53146e-163	-9.7941e-163	1.42325e-163	1.10934e-163	-5.76534e-164	-6.54587e-163	1.23725e-162	3.04375e-163	7.71778e-163	2.53549e-163	5.62932e-163	-6.64756e-164	-1.15194e-162	0
-3.65551e-163	1.35466e-164	3.07302e-163	-5.78783e-163	-9.06598e-164	7.73592e-164	1.20676e-163	3.13174e-163	-4.33502e-163	2.40917e-163	-9.76815e-164	2.58398e-164	2.82787e-163	-8.69058e-163	1.14708e-162	-8.45854e-163	-1.55313e-163	-6.53146e-163	-9.7941e-163	1.42325e-163	1.10934e-163	-5.76534e-164	-6.54587e-163	1.23725e-162	3.04375e-163	7.71778e-163	2.53549e-163	5.62932e-163	-6.64756e-164	-1.15194e-162	0
-3.65551e-163	1.35466e-164	3.07302e-163	-5.78783e-163	-9.06598e-164	7.73592e-164	1.20676e-163	3.13174e-163	-4.33502e-163	2.40917e-163	-9.76815e-164	2.58398e-164	2.82787e-163	-8.69058e-163	1.14708e-162	-8.45854e-163	-1.55313e-163	-6.53146e-163	-9.7941e-163	1.42325e-163	1.10934e-163	-5.76534e-164	-6.54587e-163	1.23725e-162	3.04375e-163	7.71778e-163	2.53549e-163	5.62932e-163	-6.64756e-164	-1.15194e-162	0
-3.65551e-163	1.35466e-164	3.07302e-163	-5.78783e-163	-9.06598e-164	7.73592e-164	1.20676e-163	3.13174e-163	-4.33502e-163	2.40917e-163	-9.76815e-164	2.58398e-164	2.82787e-163	-8.69058e-163	1.14708e-162	-8.45854e-163	-1.55313e-163	-6.53146e-163	-9.7941e-163	1.42325e-163	1.10934e-163	-5.76534e-164	-6.54587e-163	1.23725e-162	3.04375e-163	7.71778e-163	2.53549e-163	5.62932e-163	-6.64756e-164	-1.15194e-162	0
-3.65551e-163	1.35466e-164	3.07302e-163	-5.78783e-163	-9.06598e-164	7.73592e-164	1.20676e-163	3.13174e-163	-4.33502e-163	2.40917e-163	-9.76815e-164	2.58398e-164	2.82787e-163	-8.69058e-163	1.14708e-162	-8.45854e-163	-1.55313e-163	-6.53146e-163	-9.7941e-163	1.42325e-163	1.10934e-163	-5.76534e-164	-6.54587e-163	1.23725e-162	3.04375e-163	7.71778e-163	2.53549e-163	5.62932e-163	-6.64756e-164	-1.15194e-162	0
-3.65551e-163	1.35466e-164	3.07302e-163	-5.78783e-163	-9.06598e-164	7.73592e-164	1.20676e-163	3.13174e-163	-4.33502e-163	2.40917e-163	-9.76815e-164	2.58398e-164	2.82787e-163	-8.69058e-163	1.14708e-162	-8.45854e-163	-1.55313e-163	-6.53146e-163	-9.7941e-163	1.42325e-163	1.10934e-163	-5.76534e-164	-6.54587e-163	1.23725e-162	3.04375e-163	7.71778e-163	2.53549e-163	5.62932e-163	-6.64756e-164	-1.15194e-162	0
-3.65551e-163	1.35466e-164	3.07302e-163	-5.78783e-163	-9.06598e-164	7.73592e-164	1.20676e-163	3.13174e-163	-4.33502e-163	2.40917e-163	-9.76815e-164	2.58398e-164	2.82787e-163	-8.69058e-163	1.14708e-162	-8.45854e-163	-1.55313e-163	-6.53146e-163	-9.7941e-163	1.42325e-163	1.10934e-163	-5.76534e-164	-6.54587e-163	1.23725e-162	3.04375e-163	7.71778e-163	2.53549e-163	5.62932e-163	-6.64756e-164	-1.15194e-162	0
-3.65551e-163	1.35466e-164	3.07302e-163	-5.78783e-163	-9.06598e-164	7.73592e-164	1.20676e-163	3.13174e-163	-4.33502e-163	2.40917e-163	-9.76815e-164	2.58398e-164	2.82787e-163	-8.69058e-163	1.14708e-162	-8.45854e-163	-1.55313e-163	-6.53146e-163	-9.7941e-163	1.42325e-163	1.10934e-163	-5.76534e-164	-6.54587e-163	1.23725e-162	3.04375e-163	7.71778e-163	2.53549e-163	5.62932e-163	-6.64756e-164	-1.15194e-162	0
-3.65551e-163	1.35466e-164	3.07302e-163	-5.78783e-163	-9.06598e-164	7.73592e-164	1.20676e-163	3.13174e-163	-4.33502e-163	2.40917e-163	-9.76815e-164	2.58398e-164	2.82787e-163	-8.69058e-163	1.14708e-162	-8.45854e-163	-1.55313e-163	-6.53146e-163	-9.7941e-163	1.42325e-163	1.10934e-163	-5.76534e-164	-6.54587e-163	1.23725e-162	3.04375e-163	7.71778e-163	2.53549e-163	5.62932e-163	-6.64756e-164	-1.15194e-162	0
-3.65551e-163	1.35466e-164	3.07302e-163	-5.78783e-163	-9.06598e-164	7.73592e-164	1.20676e-163	3.13174e-163	-4.33502e-163	2.40917e-163	-9.76815e-164	2.58398e-164	2.82787e-163	-8.69058e-163	1.14708e-162	-8.45854e-163	-1.55313e-163	-6.53146e-163	-9.7941e-163	1.42325e-163	1.10934e-163	-5.76534e-164	-6.54587e-163	1.23725e-162	3.04375e-163	7.71778e-163	2.53549e-163	5.62932e-163	-6.64756e-164	-1.15194e-162	0
-3.65551e-163	1.35466e-164	3.07302e-163	-5.78783e-163	-9.06598e-164	7.73592e-164	1.20676e-163	3.13174e-163	-4.33502e-163	2.40917e-163	-9.76815e-164	2.58398e-164	2.82787e-163	-8.69058e-163	1.14708e-162	-8.45854e-163	-1.55313e-163	-6.53146e-163	-9.7941e-163	1.42325e-163	1.10934e-163	-5.76534e-164	-6.54587e-163	1.23725e-162	3.04375e-163	7.71778e-163	2.53549e-163	5.62932e-163	-6.64756e-164	-1.15194e-162	0
-3.65551e-163	1.35466e-164	3.07302e-163	-5.78783e-163	-9.06598e-164	7.73592e-164	1.20676e-163	3.13174e-163	-4.33502e-163	2.40917e-163	-9.76815e-164	2.58398e-164	2.82787e-163	-8.69058e-163	1.14708e-162	-8.45854e-163	-1.55313e-163	-6.53146e-163	-9.7941e-163	1.42325e-163	1.10934e-163	-5.76534e-164	-6.54587e-163	1.23725e-162	3.04375e-163	7.71778e-163	2.53549e-163	5.62932e-163	-6.64756e-164	-1.15194e-162	0
-3.65551e-163	1.35466e-164	3.07302e-163	-5.78783e-163	-9.06598e-164	7.73592e-164	1.20676e-163	3.13174e-163	-4.33502e-163	2.40917e-163	-9.76815e-164	2.58398e-164	2.82787e-163	-8.69058e-163	1.14708e-162	-8.45854e-163	-1.55313e-163	-6.53146e-163	-9.7941e-163	1.42325e-163	1.10934e-163	-5.76534e-164	-6.54587e-163	1.23725e-162	3.04375e-163	7.71778e-163	2.53549e-163	5.62932e-163	-6.64756e-164	-1.15194e-162	0
-3.65551e-163	1.35466e-164	3.07302e-163	-5.78783e-163	-9.06598e-164	7.73592e-164	1.20676e-163	3.13174e-163	-4.33502e-163	2.40917e-163	-9.76815e-164	2.58398e-164	2.82787e-163	-8.69058e-163	1.14708e-162	-8.45854e-163	-1.55313e-163	-6.53146e-163	-9.7941e-163	1.42325e-163	1.10934e-163	-5.76534e-164	-6.54587e-163	1.23725e-162	3.04375e-163	7.71778e-163	2.53549e-163	5.62932e-163	-6.64756e-164	-1.15194e-162	0
-3.65551e-163	1.35466e-164	3.07302e-163	-5.78783e-163	-9.06598e-164	7.73592e-164	1.20676e-163	3.13174e-163	-4.33502e-163	2.40917e-163	-9.76815e-164	2.58398e-164	2.82787e-163	-8.69058e-163	1.14708e-162	-8.45854e-163	-1.55313e-163	-6.53146e-163	-9.7941e-163	1.42325e-163	1.10934e-163	-5.76534e-164	-6.54587e-163	1.23725e-162	3.04375e-163	7.71778e-163	2.53549e-163	5.62932e-163	-6.64756e-164	-1.15194e-162	0
-3.65551e-163	1.35466e-164	3.07302e-163	-5.78783e-163	-9.06598e-164	7.73592e-164	1.20676e-163	3.13174e-163	-4.33502e-163	2.40917e-163	-9.76815e-164	2.58398e-164	2.82787e-163	-8.69058e-163	1.14708e-162	-8.45854e-163	-1.55313e-163	-6.53146e-163	-9.7941e-163	1.42325e-163	1.10934e-163	-5.76534e-164	-6.54587e-163	1.23725e-162	3.04375e-163	7.71778e-163	2.53549e-163	5.62932e-163	-6.64756e-164	-1.15194e-162	0
-3.65551e-163	1.35466e-164	3.07302e-163	-5.78783e-163	-9.06598e-164	7.73592e-164	1.20676e-163	3.13174e-163	-4.33502e-163	2.40917e-163	-9.76815e-164	2.58398e-164	2.82787e-163	-8.69058e-163	1.14708e-162	-8.45854e-163	-1.55313e-163	-6.53146e-163	-9.7941e-163	1.42325e-163	1.10934e-163	-5.76534e-164	-6.54587e-163	1.23725e-162	3.04375e-163	7.71778e-163	2.53549e-163	5.62932e-163	-6.64756e-164	-1.15194e-162	0
-3.65551e-163	1.35466e-164	3.07302e-163	-5.78783e-163	-9.06598e-164	7.73592e-164	1.20676e-163	3.13174e-163	-4.33502e-163	2.40917e-163	-9.76815e-164	2.58398e-164	2.82787e-163	-8.69058e-163	1.14708e-162	-8.45854e-163	-1.55313e-163	-6.53146e-163	-9.7941e-163	1.42325e-163	1.10934e-163	-5.76534e-164	-6.54587e-163	1.23725e-162	3.04375e-163	7.71778e-163	2.53549e-163	5.62932e-163	-6.64756e-164	-1.15194e-162	0
-3.65551e-163	1.35466e-164	3.07302e-163	-5.78783e-163	-9.06598e-164	7.73592e-164	1.20676e-163	3.13174e-163	-4.33502e-163	2.40917e-163	-9.76815e-164	2.58398e-164	2.82787e-163	-8.69058e-163	1.14708e-162	-8.45854e-163	-1.55313e-163	-6.53146e-163	-9.7941e-163	1.42325e-163	1.10934e-163	-5.76534e-164	-6.54587e-163	1.23725e-162	3.04375e-163	7.71778e-163	2.53549e-163	5.62932e-163	-6.64756e-164	-1.15194e-162	0
-3.65551e-163	1.35466e-164	3.07302e-163	-5.78783e-163	-9.06598e-164	7.73592e-164	1.20676e-163	3.13174e-163	-4.33502e-163	2.40917e-163	-9.76815e-164	2.58398e-164	2.82787e-163	-8.69058e-163	1.14708e-162	-8.45854e-163	-1.55313e-163	-6.53146e-163	-9.7941e-163	1.42325e-163	1.10934e-163	-5.76534e-164	-6.54587e-163	1.23725e-162	3.04375e-163	7.71778e-163	2.53549e-163	5.62932e-163	-6.64756e-164	-1.15194e-162	0
-3.65551e-163	1.35466e-164	3.07302e-163	-5.78783e-163	-9.06598e-164	7.73592e-164	1.20676e-163	3.13174e-163	-4.33502e-163	2.40917e-163	-9.76815e-164	2.58398e-164	2.82787e-163	-8.69058e-163	1.14708e-162	-8.45854e-163	-1.55313e-163	-6.53146e-163	-9.7941e-163	1.42325e-163	1.10934e-163	-5.76534e-164	-6.54587e-163	1.23725e-162	3.04375e-163	7.71778e-163	2.53549e-163	5.62932e-163	-6.64756e-164	-1.15194e-162	0
-3.65551e-163	1.35466e-164	3.07302e-163	-5.78783e-163	-9.06598e-164	7.73592e-164	1.20676e-163	3.13174e-163	-4.33502e-163	2.40917e-163	-9.76815e-164	2.58398e-164	2.82787e-163	-8.69058e-163	1.14708e-162	-8.45854e-163	-1.55313e-163	-6.53146e-163	-9.7941e-163	1.42325e-163	1.10934e-163	-5.76534e-164	-6.54587e-163	1.23725e-162	3.04375e-163	7.71778e-163	2.53549e-163	5.62932e-163	-6.64756e-164	-1.15194e-162	0
-3.65551e-163	1.35466e-164	3.07302e-163	-5.78783e-163	-9.06598e-164	7.73592e-164	1.20676e-163	3.13174e-163	-4.33502e-163	2.40917e-163	-9.76815e-164	2.58398e-164	2.82787e-163	-8.69058e-163	1.14708e-162	-8.45854e-163	-1.55313e-163	-6.53146e-163	-9.7941e-163	1.42325e-163	1.10934e-163	-5.76534e-164	-6.54587e-163	1.23725e-162	3.04375e-163	7.71778e-163	2.53549e-163	5.62932e-163	-6.64756e-164	-1.15194e-162	0
-3.65551e-163	1.35466e-164	3.07302e-163	-5.78783e-163	-9.06598e-164	7.73592e-164	1.20676e-163	3.13174e-163	-4.33502e-163	2.40917e-163	-9.76815e-164	2.58398e-164	2.82787e-163	-8.69058e-163	1.14708e-162	-8.45854e-163	-1.55313e-163	-6.53146e-163	-9.7941e-163	1.42325e-163	1.10934e-163	-5.76534e-164	-6.54587e-163	1.23725e-162	3.04375e-163	7.71778e-163	2.53549e-163	5.62932e-163	-6.64756e-164	-1.15194e-162	0
-3.65551e-163	1.35466e-164	3.07302e-163	-5.78783e-163	-9.06598e-164	7.73592e-164	1.20676e-163	3.13174e-163	-4.33502e-163	2.40917e-163	-9.76815e-164	2.58398e-164	2.82787e-163	-8.69058e-163	1.14708e-162	-8.45854e-163	-1.55313e-163	-6.53146e-163	-9.7941e-163	1.42325e-163	1.10934e-163	-5.76534e-164	-6.54587e-163	1.23725e-162	3.04375e-163	7.71778e-163	2.53549e-163	5.62932e-163	-6.64756e-164	-1.15194e-162	0
-3.65551e-163	1.35466e-164	3.07302e-163	-5.78783e-163	-9.06598e-164	7.73592e-164	1.20676e-163	3.13174e-163	-4.33502e-163	2.40917e-163	-9.76815e-164	2.58398e-164	2.82787e-163	-8.69058e-163	1.14708e-162	-8.45854e-163	-1.55313e-163	-6.53146e-163	-9.7941e-163	1.42325e-163	1.10934e-163	-5.76534e-164	-6.54587e-163	1.23725e-162	3.04375e-163	7.71778e-163	2.53549e-163	5.62932e-163	-6.64756e-164	-1.15194e-162	0
-3.65551e-163	1.35466e-164	3.07302e-163	-5.78783e-163	-9.06598e-164	7.73592e-164	1.20676e-163	3.13174e-163	-4.33502e-163	2.40917e-163	-9.76815e-164	2.58398e-164	2.82787e-163	-8.69058e-163	1.14708e-162	-8.45854e-163	-1.55313e-163	-6.53146e-163	-9.7941e-163	1.42325e-163	1.10934e-163	-5.76534e-164	-6.54587e-163	1.23725e-162	3.04375e-163	7.71778e-163	2.53549e-163	5.62932e-163	-6.64756e-164	-1.15194e-162	0
-3.65551e-163	1.35466e-164	3.07302e-163	-5.78783e-163	-9.06598e-164	7.73592e-164	1.20676e-163	3.13174e-163	-4.33502e-163	2.40917e-163	-9.76815e-164	2.58398e-164	2.82787e-163	-8.69058e-163	1.14708e-162	-8.45854e-163	-1.55313e-163	-6.53146e-163	-9.7941e-163	1.42325e-163	1.10934e-163	-5.76534e-164	-6.54587e-163	1.23725e-162	3.04375e-163	7.71778e-163	2.53549e-163	5.62932e-163	-6.64756e-164	-1.15194e-162	0
-3.65551e-163	1.35466e-164	3.07302e-163	-5.78783e-163	-9.06598e-164	7.73592e-164	1.20676e-163	3.13174e-163	-4.33502e-163	2.40917e-163	-9.76815e-164	2.58398e-164	2.82787e-163	-8.69058e-163	1.14708e-162	-8.45854e-163	-1.55313e-163	-6.53146e-163	-9.7941e-163	1.42325e-163	1.10934e-163	-5.76534e-164	-6.54587e-163	1.23725e-162	3.04375e-163	7.71778e-163	2.53549e-163	5.62932e-163	-6.64756e-164	-1.15194e-162	0
-3.65551e-163	1.35466e-164	3.07302e-163	-5.78783e-163	-9.06598e-164	7.73592e-164	1.20676e-163	3.13174e-163	-4.33502e-163	2.40917e-163	-9.76815e-164	2.58398e-164	2.82787e-163	-8.69058e-163	1.14708e-162	-8.45854e-163	-1.55313e-163	-6.53146e-163	-9.7941e-163	1.42325e-163	1.10934e-163	-5.76534e-164	-6.54587e-163	1.23725e-162	3.04375e-163	7.71778e-163	2.53549e-163	5.62932e-163	-6.64756e-164	-1.15194e-162	0
-3.65551e-163	1.35466e-164	3.07302e-163	-5.78783e-163	-9.06598e-164	7.73592e-164	1.20676e-163	3.13174e-163	-4.33502e-163	2.40917e-163	-9.76815e-164	2.58398e-164	2.82787e-163	-8.69058e-163	1.14708e-162	-8.45854e-163	-1.55313e-163	-6.53146e-163	-9.7941e-163	1.42325e-163	1.10934e-163	-5.76534e-164	-6.54587e-163	1.23725e-162	3.04375e-163	7.71778e-163	2.53549e-163	5.62932e-163	-6.64756e-164	-1.15194e-162	0
-3.65551e-163	1.35466e-164	3.07302e-163	-5.78783e-163	-9.06598e-164	7.73592e-164	1.20676e-163	3.13174e-163	-4.33502e-163	2.40917e-163	-9.76815e-164	2.58398e-164	2.82787e-163	-8.69058e-163	1.14708e-162	-8.45854e-163	-1.55313e-163	-6.53146e-163	-9.7941e-163	1.42325e-163	1.10934e-163	-5.76534e-164	-6.54587e-163	1.23725e-162	3.04375e-163	7.71778e-163	2.53549e-163	5.62932e-163	-6.64756e-164	-1.15194e-162	0
-3.65551e-163	1.35466e-164	3.07302e-163	-5.78783e-163	-9.06598e-164	7.73592e-164	1.20676e-163	3.13174e-163	-4.33502e-163	2.40917e-163	-9.76815e-164	2.58398e-164	2.82787e-163	-8.69058e-163	1.14708e-162	-8.45854e-163	-1.55313e-163	-6.53146e-163	-9.7941e-163	1.42325e-163	1.10934e-163	-5.76534e-164	-6.54587e-163	1.23725e-162	3.04375e-163	7.71778e-163	2.53549e-163	5.62932e-163	-6.64756e-164	-1.15194e-162	0
-3.65551e-163	1.35466e-164	3.07302e-163	-5.78783e-163	-9.06598e-164	7.73592e-164	1.20676e-163	3.13174e-163	-4.33502e-163	2.40917e-163	-9.76815e-164	2.58398e-164	2.82787e-163	-8.69058e-163	1.14708e-162	-8.45854e-163	-1.55313e-163	-6.53146e-163	-9.7941e-163	1.42325e-163	1.10934e-163	-5.76534e-164	-6.54587e-163	1.23725e-162	3.04375e-163	7.71778e-163	2.53549e-163	5.62932e-163	-6.64756e-164	-1.15194e-162	0
-3.65551e-163	1.35466e-164	3.07302e-163	-5.78783e-163	-9.06598e-164	7.73592e-164	1.20676e-163	3.13174e-163	-4.33502e-163	2.40917e-163	-9.76815e-164	2.58398e-164	2.82787e-163	-8.69058e-163	1.14708e-162	-8.45854e-163	-1.55313e-163	-6.53146e-163	-9.7941e-163	1.42325e-163	1.10934e-163	-5.76534e-164	-6.54587e-163	1.23725e-162	3.04375e-163	7.71778e-163	2.53549e-163	5.62932e-163	-6.64756e-164	-1.15194e-162	0
-3.65551e-163	1.35466e-164	3.07302e-163	-5.78783e-163	-9.06598e-164	7.73592e-164	1.20676e-163	3.13174e-163	-4.33502e-163	2.40917e-163	-9.76815e-164	2.58398e-164	2.82787e-163	-8.69058e-163	1.14708e-162	-8.45854e-163	-1.55313e-163	-6.53146e-163	-9.7941e-163	1.42325e-163	1.10934e-163	-5.76534e-164	-6.54587e-163	1.23725e-162	3.04375e-163	7.71778e-163	2.53549e-163	5.62932e-163	-6.64756e-164	-1.15194e-162	0
-3.65551e-163	1.35466e-164	3.07302e-163	-5.78783e-163	-9.06598e-164	7.73592e-164	1.20676e-163	3.13174e-163	-4.33502e-163	2.40917e-163	-9.76815e-164	2.58398e-164	2.82787e-163	-8.69058e-163	1.14708e-162	-8.45854e-163	-1.55313e-163	-6.53146e-163	-9.7941e-163	1.42325e-163	1.10934e-163	-5.76534e-164	-6.54587e-163	1.23725e-162	3.04375e-163	7.71778e-163	2.53549e-163	5.62932e-163	-6.64756e-164	-1.15194e-162	0
-3.65551e-163	1.35466e-164	3.07302e-163	-5.78783e-163	-9.06598e-164	7.73592e-164	1.20676e-163	3.13174e-163	-4.33502e-163	2.40917e-163	-9.76815e-164	2.58398e-164	2.82787e-163	-8.69058e-163	1.14708e-162	-8.45854e-163	-1.55313e-163	-6.53146e-163	-9.7941e-163	1.42325e-163	1.10934e-163	-5.76534e-164	-6.54587e-163	1.23725e-162	3.04375e-163	7.71778e-163	2.53549e-163	5.62932e-163	-6.64756e-164	-1.15194e-162	0
-3.65551e-163	1.35466e-164	3.07302e-163	-5.78783e-163	-9.06598e-164	7.73592e-164	1.20676e-163	3.13174e-163	-4.33502e-163	2.40917e-163	-9.76815e-164	2.58398e-164	2.82787e-163	-8.69058e-163	1.14708e-162	-8.45854e-163	-1.55313e-163	-6.53146e-163	-9.7941e-163	1.42325e-163	1.10934e-163	-5.76534e-164	-6.54587e-163	1.23725e-162	3.04375e-163	7.71778e-163	2.53549e-163	5.62932e-163	-6.64756e-164	-1.15194e-162	0
-3.65551e-163	1.35466e-164	3.07302e-163	-5.78783e-163	-9.06598e-164	7.73592e-164	1.20676e-163	3.13174e-163	-4.33502e-163	2.40917e-163	-9.76815e-164	2.58398e-164	2.82787e-163	-8.69058e-163	1.14708e-162	-8.45854e-163	-1.55313e-163	-6.53146e-163	-9.7941e-163	1.42325e-163	1.10934e-163	-5.76534e-164	-6.54587e-163	1.23725e-162	3.04375e-163	7.71778e-163	2.53549e-163	5.62932e-163	-6.64756e-164	-1.15194e-162	0
-3.65551e-163	1.35466e-164	3.07302e-163	-5.78783e-163	-9.06598e-164	7.73592e-164	1.20676e-163	3.13174e-163	-4.33502e-163	2.40917e-163	-9.76815e-164	2.58398e-164	2.82787e-163	-8.69058e-163	1.14708e-162	-8.45854e-163	-1.55313e-163	-6.53146e-163	-9.7941e-163	1.42325e-163	1.10934e-163	-5.76534e-164	-6.54587e-163	1.23725e-162	3.04375e-163	7.71778e-163	2.53549e-163	5.62932e-163	-6.64756e-164	-1.15194e-162	0
-3.65551e-163	1.35466e-164	3.07302e-163	-5.78783e-163	-9.06598e-164	7.73592e-164	1.20676e-163	3.13174e-163	-4.33502e-163	2.40917e-163	-9.76815e-164	2.58398e-164	2.82787e-163	-8.69058e-163	1.14708e-162	-8.45854e-163	-1.55313e-163	-6.53146e-163	-9.7941e-163	1.42325e-163	1.10934e-163	-5.76534e-164	-6.54587e-163	1.23725e-162	3.04375e-163	7.71778e-163	2.53549e-163	5.62932e-163	-6.64756e-164	-1.15194e-162	0
-3.65551e-163	1.35466e-164	3.07302e-163	-5.78783e-163	-9.06598e-164	7.73592e-164	1.20676e-163	3.13174e-163	-4.33502e-163	2.40917e-163	-9.76815e-164	2.58398e-164	2.82787e-163	-8.69058e-163	1.14708e-162	-8.45854e-163	-1.55313e-163	-6.53146e-163	-9.7941e-163	1.42325e-163	1.10934e-163	-5.76534e-164	-6.54587e-163	1.23725e-162	3.04375e-163	7.71778e-163	2.53549e-163	5.62932e-163	-6.64756e-164	-1.15194e-162	0
-3.65551e-163	1.35466e-164	3.07302e-163	-5.78783e-163	-9.06598e-164	7.73592e-164	1.20676e-163	3.13174e-163	-4.33502e-163	2.40917e-163	-9.76815e-164	2.58398e-164	2.82787e-163	-8.69058e-163	1.14708e-162	-8.45854e-163	-1.55313e-163	-6.53146e-163	-9.7941e-163	1.42325e-163	1.10934e-163	-5.76534e-164	-6.54587e-163	1.23725e-162	3.04375e-163	7.71778e-163	2.53549e-163	5.62932e-163	-6.64756e-164	-1.15194e-162	0
-3.65551e-163	1.35466e-164	3.07302e-163	-5.78783e-163	-9.06598e-164	7.73592e-164	1.20676e-163	3.13174e-163	-4.33502e-163	2.40917e-163	-9.76815e-164	2.58398e-164	2.82787e-163	-8.69058e-163	1.14708e-162	-8.45854e-163	-1.55313e-163	-6.53146e-163	-9.7941e-163	1.42325e-163	1.10934e-163	-5.76534e-164	-6.54587e-163	1.23725e-162	3.04375e-163	7.71778e-163	2.53549e-163	5.62932e-163	-6.64756e-164	-1.15194e-162	0
-3.65551e-163	1.35466e-164	3.07302e-163	-5.78783e-163	-9.06598e-164	7.73592e-164	1.20676e-163	3.13174e-163	-4.33502e-163	2.40917e-163	-9.76815e-164	2.58398e-164	2.82787e-163	-8.69058e-163	1.14708e-162	-8.45854e-163	-1.55313e-163	-6.53146e-163	-9.7941e-163	1.42325e-163	1.10934e-163	-5.76534e-164	-6.54587e-163	1.23725e-162	3.04375e-163	7.71778e-163	2.53549e-163	5.62932e-163	-6.64756e-164	-1.15194e-162	0
-3.65551e-163	1.35466e-164	3.07302e-163	-5.78783e-163	-9.06598e-164	7.73592e-164	1.20676e-163	3.13174e-163	-4.33502e-163	2.40917e-163	-9.76815e-164	2.58398e-164	2.82787e-163	-8.69058e-163	1.14708e-162	-8.45854e-163	-1.55313e-163	-6.53146e-163	-9.7941e-163	1.42325e-163	1.10934e-163	-5.76534e-164	-6.54587e-163	1.23725e-162	3.04375e-163	7.71778e-163	2.53549e-163	5.62932e-163	-6.64756e-164	-1.15194e-162	0
-3.65551e-163	1.35466e-164	3.07302e-163	-5.78783e-163	-9.06598e-164	7.73592e-164	1.20676e-163	3.13174e-163	-4.33502e-163	2.40917e-163	-9.76815e-164	2.58398e-164	2.82787e-163	-8.69058e-163	1.14708e-162	-8.45854e-163	-1.55313e-163	-6.53146e-163	-9.7941e-163	1.42325e-163	1.10934e-163	-5.76534e-164	-6.54587e-163	1.23725e-162	3.04375e-163	7.71778e-163	2.53549e-163	5.62932e-163	-6.64756e-164	-1.15194e-162	0
-3.65551e-163	1.35466e-164	3.07302e-163	-5.78783e-163	-9.06598e-164	7.73592e-164	1.20676e-163	3.13174e-163	-4.33502e-163	2.40917e-163	-9.76815e-164	2.58398e-164	2.82787e-163	-8.69058e-163	1.14708e-162	-8.45854e-163	-1.55313e-163	-6.53146e-163	-9.7941e-163	1.42325e-163	1.10934e-163	-5.76534e-164	-6.54587e-163	1.23725e-162	3.04375e-163	7.71778e-163	2.53549e-163	5.62932e-163	-6.64756e-164	-1.15194e-162	0
-3.65551e-163	1.35466e-164	3.07302e-163	-5.78783e-163	-9.06598e-164	7.73592e-164	1.20676e-163	3.13174e-163	-4.33502e-163	2.40917e-163	-9.76815e-164	2.58398e-164	2.82787e-163	-8.69058e-163	1.14708e-162	-8.45854e-163	-1.55313e-163	-6.53146e-163	-9.7941e-163	1.42325e-163	1.10934e-163	-5.76534e-164	-6.54587e-163	1.23725e-162	3.04375e-163	7.71778e-163	2.53549e-163	5.62932e-163	-6.64756e-164	-1.15194e-162	0
-3.65551e-163	1.35466e-164	3.07302e-163	-5.78783e-163	-9.06598e-164	7.73592e-164	1.20676e-163	3.13174e-163	-4.33502e-163	2.40917e-163	-9.76815e-164	2.58398e-164	2.82787e-163	-8.69058e-163	1.14708e-162	-8.45854e-163	-1.55313e-163	-6.53146e-163	-9.7941e-163	1.42325e-163	1.10934e-163	-5.76534e-164	-6.54587e-163	1.23725e-162	3.04375e-163	7.71778e-163	2.53549e-163	5.62932e-163	-6.64756e-164	-1.15194e-162	0
-3.65551e-163	1.35466e-164	3.07302e-163	-5.78783e-163	-9.06598e-164	7.73592e-164	1.20676e-163	3.13174e-163	-4.33502e-163	2.40917e-163	-9.76815e-164	2.58398e-164	2.82787e-163	-8.69058e-163	1.14708e-162	-8.45854e-163	-1.55313e-163	-6.53146e-163	-9.7941e-163	1.42325e-163	1.10934e-163	-5.76534e-164	-6.54587e-163	1.23725e-162	3.04375e-163	7.71778e-163	2.53549e-163	5.62932e-163	-6.64756e-164	-1.15194e-162	0
-3.65551e-163	1.35466e-164	3.07302e-163	-5.78783e-163	-9.06598e-164	7.73592e-164	1.20676e-163	3.13174e-163	-4.33502e-163	2.40917e-163	-9.76815e-164	2.58398e-164	2.82787e-163	-8.69058e-163	1.14708e-162	-8.45854e-163	-1.55313e-163	-6.53146e-163	-9.7941e-163	1.42325e-163	1.10934e-163	-5.76534e-164	-6.54587e-163	1.23725e-162	3.04375e-163	7.71778e-163	2.53549e-163	5.62932e-163	-6.64756e-164	-1.15194e-162	0
-3.65551e-163	1.35466e-164	3.07302e-163	-5.78783e-163	-9.06598e-164	7.73592e-164	1.20676e-163	3.13174e-163	-4.33502e-163	2.40917e-163	-9.76815e-164	2.58398e-164	2.82787e-163	-8.69058e-163	1.14708e-162	-8.45854e-163	-1.55313e-163	-6.53146e-163	-9.7941e-163	1.42325e-163	1.10934e-163	-5.76534e-164	-6.54587e-163	1.23725e-162	3.04375e-163	7.71778e-163	2.53549e-163	5.62932e-163	-6.64756e-164	-1.15194e-162	0
-3.65551e-163	1.35466e-164	3.07302e-163	-5.78783e-163	-9.06598e-164	7.73592e-164	1.20676e-163	3.13174e-163	-4.33502e-163	2.40917e-163	-9.76815e-164	2.58398e-164	2.82787e-163	-8.69058e-163	1.14708e-162	-8.45854e-163	-1.55313e-163	-6.53146e-163	-9.7941e-163	1.42325e-163	1.10934e-163	-5.76534e-164	-6.54587e-163	1.23725e-162	3.04375e-163	7.71778e-163	2.53549e-163	5.62932e-163	-6.64756e-164	-1.15194e-162	0
-3.65551e-163	1.35466e-164	3.07302e-163	-5.78783e-163	-9.06598e-164	7.73592e-164	1.20676e-163	3.13174e-163	-4.33502e-163	2.40917e-163	-9.76815e-164	2.58398e-164	2.82787e-163	-8.69058e-163	1.14708e-162	-8.45854e-163	-1.55313e-163	-6.53146e-163	-9.7941e-163	1.42325e-163	1.10934e-163	-5.76534e-164	-6.54587e-163	1.23725e-162	3.04375e-163	7.71778e-163	2.53549e-163	5.62932e-163	-6.64756e-164	-1.15194e-162	0
-3.65551e-163	1.35466e-164	3.07302e-163	-5.78783e-163	-9.06598e-164	7.73592e-164	1.20676e-163	3.13174e-163	-4.33502e-163	2.40917e-163	-9.76815e-164	2.58398e-164	2.82787e-163	-8.69058e-163	1.14708e-162	-8.45854e-163	-1.55313e-163	-6.53146e-163	-9.7941e-163	1.42325e-163	1.10934e-163	-5.76534e-164	-6.54587e-163	1.23725e-162	3.04375e-163	7.71778e-163	2.53549e-163	5.62932e-163	-6.64756e-164	-1.15194e-162	0
-3.65551e-163	1.35466e-164	3.07302e-163	-5.78783e-163	-9.06598e-164	7.73592e-164	1.20676e-163	3.13174e-163	-4.33502e-163	2.40917e-163	-9.76815e-164	2.58398e-164	2.82787e-163	-8.69058e-163	1.14708e-162	-8.45854e-163	-1.55313e-163	-6.53146e-163	-9.7941e-163	1.42325e-163	1.10934e-163	-5.76534e-164	-6.54587e-163	1.23725e-162	3.04375e-163	7.71778e-163	2.53549e-163	5.62932e-163	-6.64756e-164	-1.15194e-162	0
-3.65551e-163	1.35466e-164	3.07302e-163	-5.78783e-163	-9.06598e-164	7.73592e-164	1.20676e-163	3.13174e-163	-4.33502e-163	2.40917e-163	-9.76815e-164	2.58398e-164	2.82787e-163	-8.69058e-163	1.14708e-162	-8.45854e-163	-1.55313e-163	-6.53146e-163	-9.7941e-163	1.42325e-163	1.10934e-163	-5.76534e-164	-6.54587e-163	1.23725e-162	3.04375e-163	7.71778e-163	2.53549e-163	5.62932e-163	-6.64756e-164	-1.15194e-162	0
-3.65551e-163	1.35466e-164	3.07302e-163	-5.78783e-163	-9.06598e-164	7.73592e-164	1.20676e-163	3.13174e-163	-4.33502e-163	2.40917e-163	-9.76815e-164	2.58398e-164	2.82787e-163	-8.69058e-163	1.14708e-162	-8.45854e-163	-1.55313e-163	-6.53146e-163	-9.7941e-163	1.42325e-163	1.10934e-163	-5.76534e-164	-6.54587e-163	1.23725e-162	3.04375e-163	7.71778e-163	2.53549e-163	5.62932e-163	-6.64756e-164	-1.15194e-162	0
-3.65551e-163	1.35466e-164	3.07302e-163	-5.78783e-163	-9.06598e-164	7.73592e-164	1.20676e-163	3.13174e-163	-4.33502e-163	2.40917e-163	-9.76815e-164	2.58398e-164	2.82787e-163	-8.69058e-163	1.14708e-162	-8.45854e-163	-1.55313e-163	-6.53146e-163	-9.7941e-163	1.42325e-163	1.10934e-163	-5.76534e-164	-6.54587e-163	1.23725e-162	3.04375e-163	7.71778e-163	2.53549e-163	5.62932e-163	-6.64756e-164	-1.15194e-162	0
-3.65551e-163	1.35466e-164	3.07302e-163	-5.78783e-163	-9.06598e-164	7.73592e-164	1.20676e-163	3.13174e-163	-4.33502e-163	2.40917e-163	-9.76815e-164	2.58398e-164	2.82787e-163	-8.69058e-163	1.14708e-162	-8.45854e-163	-1.55313e-163	-6.53146e-163	-9.7941e-163	1.42325e-163	1.10934e-163	-5.76534e-164	-6.54587e-163	1.23725e-162	3.04375e-163	7.71778e-163	2.53549e-163	5.62932e-163	-6.64756e-164	-1.15194e-162	0
-3.65551e-163	1.35466e-164	3.07302e-163	-5.78783e-163	-9.06598e-164	7.73592e-164	1.20676e-163	3.13174e-163	-4.33502e-163	2.40917e-163	-9.76815e-164	2.58398e-164	2.82787e-163	-8.69058e-163	1.14708e-162	-8.45854e-163	-1.55313e-163	-6.53146e-163	-9.7941e-163	1.42325e-163	1.10934e-163	-5.76534e-164	-6.54587e-163	1.23725e-162	3.04375e-163	7.71778e-163	2.53549e-163	5.62932e-163	-6.64756e-164	-1.15194e-162	0
-3.65551e-163	1.35466e-164	3.07302e-163	-5.78783e-163	-9.06598e-164	7.73592e-164	1.20676e-163	3.13174e-163	-4.33502e-163	2.40917e-163	-9.76815e-164	2.58398e-164	2.82787e-163	-8.69058e-163	1.14708e-162	-8.45854e-163	-1.55313e-163	-6.53146e-163	-9.7941e-163	1.42325e-163	1.10934e-163	-5.76534e-164	-6.54587e-163	1.23725e-162	3.04375e-163	7.71778e-163	2.53549e-163	5.62932e-163	-6.64756e-164	-1.15194e-162	0
-3.65551e-163	1.35466e-164	3.07302e-163	-5.78783e-163	-9.06598e-164	7.73592e-164	1.20676e-163	3.13174e-163	-4.33502e-163	2.40917e-163	-9.76815e-164	2.58398e-164	2.82787e-163	-8.69058e-163	1.14708e-162	-8.45854e-163	-1.55313e-163	-6.53146e-163	-9.7941e-163	1.42325e-163	1.10934e-163	-5.76534e-164	-6.54587e-163	1.23725e-162	3.04375e-163	7.71778e-163	2.53549e-163	5.62932e-163	-6.64756e-164	-1.15194e-162	0
-3.65551e-163	1.35466e-164	3.07302e-163	-5.78783e-163	-9.06598e-164	7.73592e-164	1.20676e-163	3.13174e-163	-4.33502e-163	2.40917e-163	-9.76815e-164	2.58398e-164	2.82787e-163	-8.69058e-163	1.14708e-162	-8.45854e-163	-1.55313e-163	-6.53146e-163	-9.7941e-163	1.42325e-163	1.10934e-163	-5.76534e-164	-6.54587e-163	1.23725e-162	3.04375e-163	7.71778e-163	2.53549e-163	5.62932e-163	-6.64756e-164	-1.15194e-162	0
-3.65551e-163	1.35466e-164	3.07302e-163	-5.78783e-163	-9.06598e-164	7.73592e-164	1.20676e-163	3.13174e-163	-4.33502e-163	2.40917e-163	-9.76815e-164	2.58398e-164	2.82787e-163	-8.69058e-163	1.14708e-162	-8.45854e-163	-1.55313e-163	-6.53146e-163	-9.7941e-163	1.42325e-163	1.10934e-163	-5.76534e-164	-6.54587e-163	1.23725e-162	3.04375e-163	7.71778e-163	2.53549e-163	5.62932e-163	-6.64756e-164	-1.15194e-162	0
-3.65551e-163	1.35466e-164	3.07302e-163	-5.78783e-163	-9.06598e-164	7.73592e-164	1.20676e-163	3.13174e-163	-4.33502e-163	2.40917e-163	-9.76815e-164	2.58398e-164	2.82787e-163	-8.69058e-163	1.14708e-162	-8.45854e-163	-1.55313e-163	-6.53146e-163	-9.7941e-163	1.42325e-163	1.10934e-163	-5.76534e-164	-6.54587e-163	1.23725e-162	3.04375e-163	7.71778e-163	2.53549e-163	5.62932e-163	-6.64756e-164	-1.15194e-162	0
-3.65551e-163	1.35466e-164	3.07302e-163	-5.78783e-163	-9.06598e-164	7.73592e-164	1.20676e-163	3.13174e-163	-4.33502e-163	2.40917e-163	-9.76815e-164	2.58398e-164	2.82787e-163	-8.69058e-163	1.14708e-162	-8.45854e-163	-1.55313e-163	-6.53146e-163	-9.7941e-163	1.42325e-163	1.10934e-163	-5.76534e-164	-6.54587e-163	1.23725e-162	3.04375e-163	7.71778e-163	2.53549e-163	5.62932e-163	-6.64756e-164	-1.15194e-162	0
-3.65551e-163	1.35466e-164	3.07302e-163	-5.78783e-163	-9.06598e-164	7.73592e-164	1.20676e-163	3.13174e-163	-4.33502e-163	2.40917e-163	-9.76815e-164	2.58398e-164	2.82787e-163	-8.69058e-163	1.14708e-162	-8.45854e-163	-1.55313e-163	-6.53146e-163	-9.7941e-163	1.42325e-163	1.10934e-163	-5.76534e-164	-6.54587e-163	1.23725e-162	3.04375e-163	7.71778e-163	2.53549e-163	5.62932e-163	-6.64756e-164	-1.15194e-162	0
-3.65551e-163	1.35466e-164	3.07302e-163	-5.78783e-163	-9.06598e-164	7.73592e-164	1.20676e-163	3.13174e-163	-4.33502e-163	2.40917e-163	-9.76815e-164	2.58398e-164	2.82787e-163	-8.69058e-163	1.14708e-162	-8.45854e-163	-1.55313e-163	-6.53146e-163	-9.7941e-163	1.42325e-163	1.10934e-163	-5.76534e-164	-6.54587e-163	1.23725e-162	3.04375e-163	7.71778e-163	2.53549e-163	5.62932e-163	-6.64756e-164	-1.15194e-162	0
-3.65551e-163	1.35466e-164	3.07302e-163	-5.78783e-163	-9.06598e-164	7.73592e-164	1.20676e-163	3.13174e-163	-4.33502e-163	2.40917e-163	-9.76815e-164	2.58398e-164	2.82787e-163	-8.69058e-163	1.14708e-162	-8.45854e-163	-1.55313e-163	-6.53146e-163	-9.7941e-163	1.42325e-163	1.10934e-163	-5.76534e-164	-6.54587e-163	1.23725e-162	3.04375e-163	7.71778e-163	2.53549e-163	5.62932e-163	-6.64756e-164	-1.15194e-162	0
-3.65551e-163	1.35466e-164	3.07302e-163	-5.78783e-163	-9.06598e-164	7.73592e-164	1.20676e-163	3.13174e-163	-4.33502e-163	2.40917e-163	-9.76815e-164	2.58398e-164	2.82787e-163	-8.69058e-163	1.14708e-162	-8.45854e-163	-1.55313e-163	-6.53146e-163	-9.7941e-163	1.42325e-163	1.10934e-163	-5.76534e-164	-6.54587e-163	1.23725e-162	3.04375e-163	7.71778e-163	2.53549e-163	5.62932e-163	-6.64756e-164	-1.15194e-162	0
-3.65551e-163	1.35466e-164	3.07302e-163	-5.78783e-163	-9.06598e-164	7.73592e-164	1.20676e-163	3.13174e-163	-4.33502e-163	2.40917e-163	-9.76815e-164	2.58398e-164	2.82787e-163	-8.69058e-163	1.14708e-162	-8.45854e-163	-1.55313e-163	-6.53146e-163	-9.7941e-163	1.42325e-163	1.10934e-163	-5.76534e-164	-6.54587e-163	1.23725e-162	3.04375e-163	7.71778e-163	2.53549e-163	5.62932e-163	-6.64756e-164	-1.15194e-162	0
-3.65551e-163	1.35466e-164	3.07302e-163	-5.78783e-163	-9.06598e-164	7.73592e-164	1.20676e-163	3.13174e-163	-4.33502e-163	2.40917e-163	-9.76815e-164	2.58398e-164	2.82787e-163	-8.69058e-163	1.14708e-162	-8.45854e-163	-1.55313e-163	-6.53146e-163	-9.7941e-163	1.42325e-163	1.10934e-163	-5.76534e-164	-6.54587e-163	1.23725e-162	3.04375e-163	7.71778e-163	2.53549e-163	5.62932e-163	-6.64756e-164	-1.15194e-162	0
-3.65551e-163	1.35466e-164	3.07302e-163	-5.78783e-163	-9.06598e-164	7.73592e-164	1.20676e-163	3.13174e-163	-4.33502e-163	2.40917e-163	-9.76815e-164	2.58398e-164	2.82787e-163	-8.69058e-163	1.14708e-162	-8.45854e-163	-1.55313e-163	-6.53146e-163	-9.7941e-163	1.42325e-163	1.10934e-163	-5.76534e-164	-6.54587e-163	1.23725e-162	3.04375e-163	7.71778e-163	2.53549e-163	5.62932e-163	-6.64756e-164	-1.15194e-162	0
-3.65551e-163	1.35466e-164	3.07302e-163	-5.78783e-163	-9.06598e-164	7.73592e-164	1.20676e-163	3.13174e-163	-4.33502e-163	2.40917e-163	-9.76815e-164	2.58398e-164	2.82787e-163	-8.69058e-163	1.14708e-162	-8.45854e-163	-1.55313e-163	-6.53146e-163	-9.7941e-163	1.42325e-163	1.10934e-163	-5.76534e-164	-6.54587e-163	1.23725e-162	3.04375e-163	7.71778e-163	2.53549e-163	5.62932e-163	-6.64756e-164	-1.15194e-162	0
-3.65551e-163	1.35466e-164	3.07302e-163	-5.78783e-163	-9.06598e-164	7.73592e-164	1.20676e-163	3.13174e-163	-4.33502e-163	2.40917e-163	-9.76815e-164	2.58398e-164	2.82787e-163	-8.69058e-163	1.14708e-162	-8.45854e-163	-1.55313e-163	-6.53146e-163	-9.7941e-163	1.42325e-163	1.10934e-163	-5.76534e-164	-6.54587e-163	1.23725e-162	3.04375e-163	7.71778e-163	2.53549e-163	5.62932e-163	-6.64756e-164	-1.15194e-162	0
-3.65551e-163	1.35466e-164	3.07302e-163	-5.78783e-163	-9.06598e-164	7.73592e-164	1.20676e-163	3.13174e-163	-4.33502e-163	2.40917e-163	-9.76815e-164	2.58398e-164	2.82787e-163	-8.69058e-163	1.14708e-162	-8.45854e-163	-1.55313e-163	-6.53146e-163	-9.7941e-163	1.42325e-163	1.10934e-163	-5.76534e-164	-6.54587e-163	1.23725e-162	3.04375e-163	7.71778e-163	2.53549e-163	5.62932e-163	-6.64756e-164	-1.15194e-162	0
-3.65551e-163	1.35466e-164	3.07302e-163	-5.78783e-163	-9.06598e-164	7.73592e-164	1.20676e-163	3.13174e-163	-4.33502e-163	2.40917e-163	-9.76815e-164	2.58398e-164	2.82787e-163	-8.69058e-163	1.14708e-162	-8.45854e-163	-1.55313e-163	-6.53146e-163	-9.7941e-163	1.42325e-163	1.10934e-163	-5.76534e-164	-6.54587e-163	1.23725e-162	3.04375e-163	7.71778e-163	2.53549e-163	5.62932e-163	-6.64756e-164	-1.15194e-162	0
-3.65551e-163	1.35466e-164	3.07302e-163	-5.78783e-163	-9.06598e-164	7.73592e-164	1.20676e-163	3.13174e-163	-4.33502e-163	2.40917e-163	-9.76815e-164	2.58398e-164	2.82787e-163	-8.69058e-163	1.14708e-162	-8.45854e-163	-1.55313e-163	-6.53146e-163	-9.7941e-163	1.42325e-163	1.10934e-163	-5.76534e-164	-6.54587e-163	1.23725e-162	3.04375e-163	7.71778e-163	2.53549e-163	5.62932e-163	-6.64756e-164	-1.15194e-162	0
-3.65551e-163	1.35466e-164	3.07302e-163	-5.78783e-163	-9.06598e-164	7.73592e-164	1.20676e-163	3.13174e-163	-4.33502e-163	2.40917e-163	-9.76815e-164	2.58398e-164	2.82787e-163	-8.69058e-163	1.14708e-162	-8.45854e-163	-1.55313e-163	-6.53146e-163	-9.7941e-163	1.42325e-163	1.10934e-163	-5.76534e-164	-6.54587e-163	1.23725e-162	3.04375e-163	7.71778e-163	2.53549e-163	5.62932e-163	-6.64756e-164	-1.15194e-162	0
-3.65551e-163	1.35466e-164	3.07302e-163	-5.78783e-163	-9.06598e-164	7.73592e-164	1.20676e-163	3.13174e-163	-4.33502e-163	2.40917e-163	-9.76815e-164	2.58398e-164	2.82787e-163	-8.69058e-163	1.14708e-162	-8.45854e-163	-1.55313e-163	-6.53146e-163	-9.7941e-163	1.42325e-163	1.10934e-163	-5.76534e-164	-6.54587e-163	1.23725e-162	3.04375e-163	7.71778e-163	2.53549e-163	5.62932e-163	-6.64756e-164	-1.15194e-162	0
-3.65551e-163	1.35466e-164	3.07302e-163	-5.78783e-163	-9.06598e-164	7.73592e-164	1.20676e-163	3.13174e-163	-4.33502e-163	2.40917e-163	-9.76815e-164	2.58398e-164	2.82787e-163	-8.69058e-163	1.14708e-162	-8.45854e-163	-1.55313e-163	-6.53146e-163	-9.7941e-163	1.42325e-163	1.10934e-163	-5.76534e-164	-6.54587e-163	1.23725e-162	3.04375e-163	7.71778e-163	2.53549e-163	5.62932e-163	-6.64756e-164	-1.15194e-162	0
-3.65551e-163	1.35466e-164	3.07302e-163	-5.78783e-163	-9.06598e-164	7.73592e-164	1.20676e-163	3.13174e-163	-4.33502e-163	2.40917e-163	-9.76815e-164	2.58398e-164	2.82787e-163	-8.69058e-163	1.14708e-162	-8.45854e-163	-1.55313e-163	-6.53146e-163	-9.7941e-163	1.42325e-163	1.10934e-163	-5.76534e-164	-6.54587e-163	1.23725e-162	3.04375e-163	7.71778e-163	2.53549e-163	5.62932e-163	-6.64756e-164	-1.15194e-162	0
-3.65551e-163	1.35466e-164	3.07302e-163	-5.78783e-163	-9.06598e-164	7.73592e-164	1.20676e-163	3.13174e-163	-4.33502e-163	2.40917e-163	-9.76815e-164	2.58398e-164	2.82787e-163	-8.69058e-163	1.14708e-162	-8.45854e-163	-1.55313e-163	-6.53146e-163	-9.7941e-163	1.42325e-163	1.10934e-163	-5.76534e-164	-6.54587e-163	1.23725e-162	3.04375e-163	7.71778e-163	2.53549e-163	5.62932e-163	-6.64756e-164	-1.15194e-162	0
-3.65551e-163	1.35466e-164	3.07302e-163	-5.78783e-163	-9.06598e-164	7.73592e-164	1.20676e-163	3.13174e-163	-4.33502e-163	2.40917e-163	-9.76815e-164	2.58398e-164	2.82787e-163	-8.69058e-163	1.14708e-162	-8.45854e-163	-1.55313e-163	-6.53146e-163	-9.7941e-163	1.42325e-163	1.10934e-163	-5.76534e-164	-6.54587e-163	1.23725e-162	3.04375e-163	7.71778e-163	2.53549e-163	5.62932e-163	-6.64756e-164	-1.15194e-162	0
-3.65551e-163	1.35466e-164	3.07302e-163	-5.78783e-163	-9.06598e-164	7.73592e-164	1.20676e-163	3.13174e-163	-4.33502e-163	2.40917e-163	-9.76815e-164	2.58398e-164	2.82787e-163	-8.69058e-163	1.14708e-162	-8.45854e-163	-1.55313e-163	-6.53146e-163	-9.7941e-163	1.42325e-163	1.10934e-163	-5.76534e-164	-6.54587e-163	1.23725e-162	3.04375e-163	7.71778e-163	2.53549e-163	5.62932e-163	-6.64756e-164	-1.15194e-162	0
-3.65551e-163	1.35466e-164	3.07302e-163	-5.78783e-163	-9.06598e-164	7.73592e-164	1.20676e-163	3.13174e-163	-4.33502e-163	2.40917e-163	-9.76815e-164	2.58398e-164	2.82787e-163	-8.69058e-163	1.14708e-162	-8.45854e-163	-1.55313e-163	-6.53146e-163	-9.7941e-163	1.42325e-163	1.10934e-163	-5.76534e-164	-6.54587e-163	1.23725e-162	3.04375e-163	7.71778e-163	2.53549e-163	5.62932e-163	-6.64756e-164	-1.15194e-162	0
-3.65551e-163	1.35466e-164	3.07302e-163	-5.78783e-163	-9.06598e-164	7.73592e-164	1.20676e-163	3.13174e-163	-4.33502e-163	2.40917e-163	-9.76815e-164	2.58398e-164	2.82787e-163	-8.69058e-163	1.14708e-162	-8.45854e-163	-1.55313e-163	-6.53146e-163	-9.7941e-163	1.42325e-163	1.10934e-163	-5.76534e-164	-6.54587e-163	1.23725e-162	3.04375e-163	7.71778e-163	2.53549e-163	5.62932e-163	-6.64756e-164	-1.15194e-162	0
-3.65551e-163	1.35466e-164	3.07302e-163	-5.78783e-163	-9.06598e-164	7.73592e-164	1.20676e-163	3.13174e-163	-4.33502e-163	2.40917e-163	-9.76815e-164	2.58398e-164	2.82787e-163	-8.69058e-163	1.14708e-162	-8.45854e-163	-1.55313e-163	-6.53146e-163	-9.7941e-163	1.42325e-163	1.10934e-163	-5.76534e-164	-6.54587e-163	1.23725e-162	3.04375e-163	7.71778e-163	2.53549e-163	5.62932e-163	-6.64756e-164	-1.15194e-162	0
-3.65551e-163	1.35466e-164	3.07302e-163	-5.78783e-163	-9.06598e-164	7.73592e-164	1.20676e-163	3.13174e-163	-4.33502e-163	2.40917e-163	-9.76815e-164	2.58398e-164	2.82787e-163	-8.69058e-163	1.14708e-162	-8.45854e-163	-1.55313e-163	-6.53146e-163	-9.7941e-163	1.42325e-163	1.10934e-163	-5.76534e-164	-6.54587e-163	1.23725e-162	3.04375e-163	7.71778e-163	2.53549e-163	5.62932e-163	-6.64756e-164	-1.15194e-162	0
-3.65551e-163	1.35466e-164	3.07302e-163	-5.78783e-163	-9.06598e-164	7.73592e-164	1.20676e-163	3.13174e-163	-4.33502e-163	2.40917e-163	-9.76815e-164	2.58398e-164	2.82787e-163	-8.69058e-163	1.14708e-162	-8.45854e-163	-1.55313e-163	-6.53146e-163	-9.7941e-163	1.42325e-163	1.10934e-163	-5.76534e-164	-6.54587e-163	1.23725e-162	3.04375e-163	7.71778e-163	2.53549e-163	5.62932e-163	-6.64756e-164	-1.15194e-162	0
-3.65551e-163	1.35466e-164	3.07302e-163	-5.78783e-163	-9.06598e-164	7.73592e-164	1.20676e-163	3.13174e-163	-4.33502e-163	2.40917e-163	-9.76815e-164	2.58398e-164	2.82787e-163	-8.69058e-163	1.14708e-162	-8.45854e-163	-1.55313e-163	-6.53146e-163	-9.7941e-163	1.42325e-163	1.10934e-163	-5.76534e-164	-6.54587e-163	1.23725e-162	3.04375e-163	7.71778e-163	2.53549e-163	5.62932e-163	-6.64756e-164	-1.15194e-162	0
-3.65551e-163	1.35466e-164	3.07302e-163	-5.78783e-163	-9.06598e-164	7.73592e-164	1.20676e-163	3.13174e-163	-4.33502e-163	2.40917e-163	-9.76815e-164	2.58398e-164	2.82787e-163	-8.69058e-163	1.14708e-162	-8.45854e-163	-1.55313e-163	-6.53146e-163	-9.7941e-163	1.42325e-163	1.10934e-163	-5.76534e-164	-6.54587e-163	1.23725e-162	3.04375e-163	7.71778e-163	2.53549e-163	5.62932e-163	-6.64756e-164	-1.15194e-162	0
-3.65551e-163	1.35466e-164	3.07302e-163	-5.78783e-163	-9.06598e-164	7.73592e-164	1.20676e-163	3.13174e-163	-4.33502e-163	2.40917e-163	-9.76815e-164	2.58398e-164	2.82787e-163	-8.69058e-163	1.14708e-162	-8.45854e-163	-1.55313e-163	-6.53146e-163	-9.7941e-163	1.42325e-163	1.10934e-163	-5.76534e-164	-6.54587e-163	1.23725e-162	3.04375e-163	7.71778e-163	2.53549e-163	5.62932e-163	-6.64756e-164	-1.15194e-162	0
-3.65551e-163	1.35466e-164	3.07302e-163	-5.78783e-163	-9.06598e-164	7.73592e-164	1.20676e-163	3.13174e-163	-4.33502e-163	2.40917e-163	-9.76815e-164	2.58398e-164	2.82787e-163	-8.69058e-163	1.14708e-162	-8.45854e-163	-1.55313e-163	-6.53146e-163	-9.7941e-163	1.42325e-163	1.10934e-163	-5.76534e-164	-6.54587e-163	1.23725e-162	3.04375e-163	7.71778e-163	2.53549e-163	5.62932e-163	-6.64756e-164	-1.15194e-162	0
-3.65551e-163	1.35466e-164	3.07302e-163	-5.78783e-163	-9.06598e-164	7.73592e-164	1.20676e-163	3.13174e-163	-4.33502e-163	2.40917e-163	-9.76815e-164	2.58398e-164	2.82787e-163	-8.69058e-163	1.14708e-162	-8.45854e-163	-1.55313e-163	-6.53146e-163	-9.7941e-163	1.42325e-163	1.10934e-163	-5.76534e-164	-6.54587e-163	1.23725e-162	3.04375e-163	7.71778e-163	2.53549e-163	5.62932e-163	-6.64756e-164	-1.15194e-162	0
-3.65551e-163	1.35466e-164	3.07302e-163	-5.78783e-163	-9.06598e-164	7.73592e-164	1.20676e-163	3.13174e-163	-4.33502e-163	2.40917e-163	-9.76815e-164	2.58398e-164	2.82787e-163	-8.69058e-163	1.14708e-162	-8.45854e-163	-1.55313e-163	-6.53146e-163	-9.7941e-163	1.42325e-163	1.10934e-163	-5.76534e-164	-6.54587e-163	1.23725e-162	3.04375e-163	7.71778e-163	2.53549e-163	5.62932e-163	-6.64756e-164	-1.15194e-162	0
-3.65551e-163	1.35466e-164	3.07302e-163	-5.78783e-163	-9.06598e-164	7.73592e-164	1.20676e-163	3.13174e-163	-4.33502e-163	2.40917e-163	-9.76815e-164	2.58398e-164	2.82787e-163	-8.69058e-163	1.14708e-162	-8.45854e-163	-1.55313e-163	-6.53146e-163	-9.7941e-163	1.42325e-163	1.10934e-163	-5.76534e-164	-6.54587e-163	1.23725e-162	3.04375e-163	7.71778e-163	2.53549e-163	5.62932e-163	-6.64756e-164	-1.15194e-162	0
-3.65551e-163	1.35466e-164	3.07302e-163	-5.78783e-163	-9.06598e-164	7.73592e-164	1.20676e-163	3.13174e-163	-4.33502e-163	2.40917e-163	-9.76815e-164	2.58398e-164	2.82787e-163	-8.69058e-163	1.14708e-162	-8.45854e-163	-1.55313e-163	-6.53146e-163	-9.7941e-163	1.42325e-163	1.10934e-163	-5.76534e-164	-6.54587e-163	1.23725e-162	3.04375e-163	7.71778e-163	2.53549e-163	5.62932e-163	-6.64756e-164	-1.15194e-162	0
-3.65551e-163	1.35466e-164	3.07302e-163	-5.78783e-163	-9.06598e-164	7.73592e-164	1.20676e-163	3.13174e-163	-4.33502e-163	2.40917e-163	-9.76815e-164	2.58398e-164	2.82787e-163	-8.69058e-163	1.14708e-162	-8.45854e-163	-1.55313e-163	-6.53146e-163	-9.7941e-163	1.42325e-163	1.10934e-163	-5.76534e-164	-6.54587e-163	1.23725e-162	3.04375e-163	7.71778e-163	2.53549e-163	5.62932e-163	-6.64756e-164	-1.15194e-162	0
-3.65551e-163	1.35466e-164	3.07302e-163	-5.78783e-163	-9.06598e-164	7.73592e-164	1.20676e-163	3.13174e-163	-4.33502e-163	2.40917e-163	-9.76815e-164	2.58398e-164	2.82787e-163	-8.69058e-163	1.14708e-162	-8.45854e-163	-1.55313e-163	-6.53146e-163	-9.7941e-163	1.42325e-163	1.10934e-163	-5.76534e-164	-6.54587e-163	1.23725e-162	3.04375e-163	7.71778e-163	2.53549e-163	5.62932e-163	-6.64756e-164	-1.15194e-162	0
-3.65551e-163	1.35466e-164	3.07302e-163	-5.78783e-163	-9.06598e-164	7.73592e-164	1.20676e-163	3.13174e-163	-4.33502e-163	2.40917e-163	-9.76815e-164	2.58398e-164	2.82787e-163	-8.69058e-163	1.14708e-162	-8.45854e-163	-1.55313e-163	-6.53146e-163	-9.7941e-163	1.42325e-163	1.10934e-163	-5.76534e-164	-6.54587e-163	1.23725e-162	3.04375e-163	7.71778e-163	2.53549e-163	5.62932e-163	-6.64756e-164	-1.15194e-162	0
-3.65551e-163	1.35466e-164	3.07302e-163	-5.78783e-163	-9.06598e-164	7.73592e-164	1.20676e-163	3.13174e-163	-4.33502e-163	2.40917e-163	-9.76815e-164	2.58398e-164	2.82787e-163	-8.69058e-163	1.14708e-162	-8.45854e-163	-1.55313e-163	-6.53146e-163	-9.7941e-163	1.42325e-163	1.10934e-163	-5.76534e-164	-6.54587e-163	1.23725e-162	3.04375e-163	7.71778e-163	2.53549e-163	5.62932e-163	-6.64756e-164	-1.15194e-162	0
-3.65551e-163	1.35466e-164	3.07302e-163	-5.78783e-163	-9.06598e-164	7.73592e-164	1.20676e-163	3.13174e-163	-4.33502e-163	2.40917e-163	-9.76815e-164	2.58398e-164	2.82787e-163	-8.69058e-163	1.14708e-162	-8.45854e-163	-1.55313e-163	-6.53146e-163	-9.7941e-163	1.42325e-163	1.10934e-163	-5.76534e-164	-6.54587e-163	1.23725e-162	3.04375e-163	7.71778e-163	2.53549e-163	5.62932e-163	-6.64756e-164	-1.15194e-162	0
-3.65551e-163	1.35466e-164	3.07302e-163	-5.78783e-163	-9.06598e-164	7.73592e-164	1.20676e-163	3.13174e-163	-4.33502e-163	2.40917e-163	-9.76815e-164	2.58398e-164	2.82787e-163	-8.69058e-163	1.14708e-162	-8.45854e-163	-1.55313e-163	-6.53146e-163	-9.7941e-163	1.42325e-163	1.10934e-163	-5.76534e-164	-6.54587e-163	1.23725e-162	3.04375e-163	7.71778e-163	2.53549e-163	5.62932e-163	-6.64756e-164	-1.15194e-162	0
-3.65551e-163	1.35466e-164	3.07302e-163	-5.78783e-163	-9.06598e-164	7.73592e-164	1.20676e-163	3.13174e-163	-4.33502e-163	2.40917e-163	-9.76815e-164	2.58398e-164	2.82787e-163	-8.69058e-163	1.14708e-162	-8.45854e-163	-1.55313e-163	-6.53146e-163	-9.7941e-163	1.42325e-163	1.10934e-163	-5.76534e-164	-6.54587e-163	1.23725e-162	3.04375e-163	7.71778e-163	2.53549e-163	5.62932e-163	-6.64756e-164	-1.15194e-162	0
-3.65551e-163	1.35466e-164	3.07302e-163	-5.78783e-163	-9.06598e-164	7.73592e-164	1.20676e-163	3.13174e-163	-4.33502e-163	2.40917e-163	-9.76815e-164	2.58398e-164	2.82787e-163	-8.69058e-163	1.14708e-162	-8.45854e-163	-1.55313e-163	-6.53146e-163	-9.7941e-163	1.42325e-163	1.10934e-163	-5.76534e-164	-6.54587e-163	1.23725e-162	3.04375e-163	7.71778e-163	2.53549e-163	5.62932e-163	-6.64756e-164	-1.15194e-162	0
-3.65551e-163	1.35466e-164	3.07302e-163	-5.78783e-163	-9.06598e-164	7.73592e-164	1.20676e-163	3.13174e-163	-4.33502e-163	2.40917e-163	-9.76815e-164	2.58398e-164	2.82787e-163	-8.69058e-163	1.14708e-162	-8.45854e-163	-1.55313e-163	-6.53146e-163	-9.7941e-163	1.42325e-163	1.10934e-163	-5.76534e-164	-6.54587e-163	1.23725e-162	3.04375e-163	7.71778e-163	2.53549e-163	5.62932e-163	-6.64756e-164	-1.15194e-162	0
-3.65551e-163	1.35466e-164	3.07302e-163	-5.78783e-163	-9.06598e-164	7.73592e-164	1.20676e-163	3.13174e-163	-4.33502e-163	2.40917e-163	-9.76815e-164	2.58398e-164	2.82787e-163	-8.69058e-163	1.14708e-162	-8.45854e-163	-1.55313e-163	-6.53146e-163	-9.7941e-163	1.42325e-163	1.10934e-163	-5.76534e-164	-6.54587e-163	1.23725e-162	3.04375e-163	7.71778e-163	2.53549e-163	5.62932e-163	-6.64756e-164	-1.15194e-162	0
-3.65551e-163	1.35466e-164	3.07302e-163	-5.78783e-163	-9.06598e-164	7.73592e-164	1.20676e-163	3.13174e-163	-4.33502e-163	2.40917e-163	-9.76815e-164	2.58398e-164	2.82787e-163	-8.69058e-163	1.14708e-162	-8.45854e-163	-1.55313e-163	-6.53146e-163	-9.7941e-163	1.42325e-163	1.10934e-163	-5.76534e-164	-6.54587e-163	1.23725e-162	3.04375e-163	7.71778e-163	2.53549e-163	5.62932e-163	-6.64756e-164	-1.15194e-162	0
-3.65551e-163	1.35466e-164	3.07302e-163	-5.78783e-163	-9.06598e-164	7.73592e-164	1.20676e-163	3.13174e-163	-4.33502e-163	2.40917e-163	-9.76815e-164	2.58398e-164	2.82787e-163	-8.69058e-163	1.14708e-162	-8.45854e-163	-1.55313e-163	-6.53146e-163	-9.7941e-163	1.42325e-163	1.10934e-163	-5.76534e-164	-6.54587e-163	1.23725e-162	3.04375e-163	7.71778e-163	2.53549e-163	5.62932e-163	-6.64756e-164	-1.15194e-162	0
-3.65551e-163	1.35466e-164	3.07302e-163	-5.78783e-163	-9.06598e-164	7.73592e-164	1.20676e-163	3.13174e-163	-4.33502e-163	2.40917e-163	-9.76815e-164	2.58398e-164	2.82787e-163	-8.69058e-163	1.14708e-162	-8.45854e-163	-1.55313e-163	-6.53146e-163	-9.7941e-163	1.42325e-163	1.10934e-163	-5.76534e-164	-6.54587e-163	1.23725e-162	3.04375e-163	7.71778e-163	2.53549e-163	5.62932e-163	-6.64756e-164	-1.15194e-162	0
-3.65551e-163	1.35466e-164	3.07302e-163	-5.78783e-163	-9.06598e-164	7.73592e-164	1.20676e-163	3.13174e-163	-4.33502e-163	2.40917e-163	-9.76815e-164	2.58398e-164	2.82787e-163	-8.69058e-163	1.14708e-162	-8.45854e-163	-1.55313e-163	-6.53146e-163	-9.7941e-163	1.42325e-163	1.10934e-163	-5.76534e-164	-6.54587e-163	1.23725e-162	3.04375e-163	7.71778e-163	2.53549e-163	5.62932e-163	-6.64756e-164	-1.15194e-162	0
-3.65551e-163	1.35466e-164	3.07302e-163	-5.78783e-163	-9.06598e-164	7.73592e-164	1.20676e-163	3.13174e-163	-4.33502e-163	2.40917e-163	-9.76815e-164	2.58398e-164	2.82787e-163	-8.69058e-163	1.14708e-162	-8.45854e-163	-1.55313e-163	-6.53146e-163	-9.7941e-163	1.42325e-163	1.10934e-163	-5.76534e-164	-6.54587e-163	1.23725e-162	3.04375e-163	7.71778e-163	2.53549e-163	5.62932e-163	-6.64756e-164	-1.15194e-162	0
-3.65551e-163	1.35466e-164	3.07302e-163	-5.78783e-163	-9.06598e-164	7.73592e-164	1.20676e-163	3.13174e-163	-4.33502e-163	2.40917e-163	-9.76815e-164	2.58398e-164	2.82787e-163	-8.69058e-163	1.14708e-162	-8.45854e-163	-1.55313e-163	-6.53146e-163	-9.7941e-163	1.42325e-163	1.10934e-163	-5.76534e-164	-6.54587e-163	1.23725e-162	3.04375e-163	7.71778e-163	2.53549e-163	5.62932e-163	-6.64756e-164	-1.15194e-162	0
-3.65551e-163	1.35466e-164	3.07302e-163	-5.78783e-163	-9.06598e-164	7.73592e-164	1.20676e-163	3.13174e-163	-4.33502e-163	2.40917e-163	-9.76815e-164	2.58398e-164	2.82787e-163	-8.69058e-163	1.14708e-162	-8.45854e-163	-1.55313e-163	-6.53146e-163	-9.7941e-163	1.42325e-163	1.10934e-163	-5.76534e-164	-6.54587e-163	1.23725e-162	3.04375e-163	7.71778e-163	2.53549e-163	5.62932e-163	-6.64756e-164	-1.15194e-162	0
-3.65551e-163	1.35466e-164	3.07302e-163	-5.78783e-163	-9.06598e-164	7.73592e-164	1.20676e-163	3.13174e-163	-4.33502e-163	2.40917e-163	-9.76815e-164	2.58398e-164	2.82787e-163	-8.69058e-163	1.14708e-162	-8.45854e-163	-1.55313e-163	-6.53146e-163	-9.7941e-163	1.42325e-163	1.10934e-163	-5.76534e-164	-6.54587e-163	1.23725e-162	3.04375e-163	7.71778e-163	2.53549e-163	5.62932e-163	-6.64756e-164	-1.15194e-162	0
-3.65551e-163	1.35466e-164	3.07302e-163	-5.78783e-163	-9.06598e-164	7.73592e-164	1.20676e-163	3.13174e-163	-4.33502e-163	2.40917e-163	-9.76815e-164	2.58398e-164	2.82787e-163	-8.69058e-163	1.14708e-162	-8.45854e-163	-1.55313e-163	-6.53146e-163	-9.7941e-163	1.42325e-163	1.10934e-163	-5.76534e-164	-6.54587e-163	1.23725e-162	3.04375e-163	7.71778e-163	2.53549e-163	5.62932e-163	-6.64756e-164	-1.15194e-162	0
-3.65551e-163	1.35466e-164	3.07302e-163	-5.78783e-163	-9.06598e-164	7.73592e-164	1.20676e-163	3.13174e-163	-4.33502e-163	2.40917e-163	-9.76815e-164	2.58398e-164	2.82787e-163	-8.69058e-163	1.14708e-162	-8.45854e-163	-1.55313e-163	-6.53146e-163	-9.7941e-163	1.42325e-163	1.10934e-163	-5.76534e-164	-6.54587e-163	1.23725e-162	3.04375e-163	7.71778e-163	2.53549e-163	5.62932e-163	-6.64756e-164	-1.15194e-162	0
-3.65551e-163	1.35466e-164	3.07302e-163	-5.78783e-163	-9.06598e-164	7.73592e-164	1.20676e-163	3.13174e-163	-4.33502e-163	2.40917e-163	-9.76815e-164	2.58398e-164	2.82787e-163	-8.69058e-163	1.14708e-162	-8.45854e-163	-1.55313e-163	-6.53146e-163	-9.7941e-163	1.42325e-163	1.10934e-163	-5.76534e-164	-6.54587e-163	1.23725e-162	3.04375e-163	7.71778e-163	2.53549e-163	5.62932e-163	-6.64756e-164	-1.15194e-162	0
-3.65551e-163	1.35466e-164	3.07302e-163	-5.78783e-163	-9.06598e-164	7.73592e-164	1.20676e-163	3.13174e-163	-4.33502e-163	2.40917e-163	-9.76815e-164	2.58398e-164	2.82787e-163	-8.69058e-163	1.14708e-162	-8.45854e-163	-1.55313e-163	-6.53146e-163	-9.7941e-163	1.42325e-163	1.10934e-163	-5.76534e-164	-6.54587e-163	1.23725e-162	3.04375e-163	7.71778e-163	2.53549e-163	5.62932e-163	-6.64756e-164	-1.15194e-162	0
-3.65551e-163	1.35466e-164	3.07302e-163	-5.78783e-163	-9.06598e-164	7.73592e-164	1.20676e-163	3.13174e-163	-4.33502e-163	2.40917e-163	-9.76815e-164	2.58398e-164	2.82787e-163	-8.69058e-163	1.14708e-162	-8.45854e-163	-1.55313e-163	-6.53146e-163	-9.7941e-163	1.42325e-163	1.10934e-163	-5.76534e-164	-6.54587e-163	1.23725e-162	3.04375e-163	7.71778e-163	2.53549e-163	5.62932e-163	-6.64756e-164	-1.15194e-162	0
-3.65551e-163	1.35466e-164	3.07302e-163	-5.78783e-163	-9.06598e-164	7.73592e-164	1.20676e-163	3.13174e-163	-4.33502e-163	2.40917e-163	-9.76815e-164	2.58398e-164	2.82787e-163	-8.69058e-163	1.14708e-162	-8.45854e-163	-1.55313e-163	-6.53146e-163	-9.7941e-163	1.42325e-163	1.10934e-163	-5.76534e-164	-6.54587e-163	1.23725e-162	3.04375e-163	7.71778e-163	2.53549e-163	5.62932e-163	-6.64756e-164	-1.15194e-162	0
-3.65551e-163	1.35466e-164	3.07302e-163	-5.78783e-163	-9.06598e-164	7.73592e-164	1.20676e-163	3.13174e-163	-4.33502e-163	2.40917e-163	-9.76815e-164	2.58398e-164	2.82787e-163	-8.69058e-163	1.14708e-162	-8.45854e-163	-1.55313e-163	-6.53146e-163	-9.7941e-163	1.42325e-163	1.10934e-163	-5.76534e-164	-6.54587e-163	1.23725e-162	3.04375e-163	7.71778e-163	2.53549e-163	5.62932e-163	-6.64756e-164	-1.15194e-162	0
-3.65551e-163	1.35466e-164	3.07302e-163	-5.78783e-163	-9.06598e-164	7.73592e-164	1.20676e-163	3.13174e-163	-4.33502e-163	2.40917e-163	-9.76815e-164	2.58398e-164	2.82787e-163	-8.69058e-163	1.14708e-162	-8.45854e-163	-1.55313e-163	-6.53146e-163	-9.7941e-163	1.42325e-163	1.10934e-163	-5.76534e-164	-6.54587e-163	1.23725e-162	3.04375e-163	7.71778e-163	2.53549e-163	5.62932e-163	-6.64756e-164	-1.15194e-162	0
-3.65551e-163	1.35466e-164	3.07302e-163	-5.78783e-163	-9.06598e-164	7.73592e-164	1.20676e-163	3.13174e-163	-4.33502e-163	2.40917e-163	-9.76815e-164	2.58398e-164	2.82787e-163	-8.69058e-163	1.14708e-162	-8.45854e-163	-1.55313e-163	-6.53146e-163	-9.7941e-163	1.42325e-163	1.10934e-163	-5.76534e-164	-6.54587e-163	1.23725e-162	3.04375e-163	7.71778e-163	2.53549e-163	5.62932e-163	-6.64756e-164	-1.15194e-162	0
-3.65551e-163	1.35466e-164	3.07302e-163	-5.78783e-163	-9.06598e-164	7.73592e-164	1.20676e-163	3.13174e-163	-4.33502e-163	2.40917e-163	-9.76815e-164	2.58398e-164	2.82787e-163	-8.69058e-163	1.14708e-162	-8.45854e-163	-1.55313e-163	-6.53146e-163	-9.7941e-163	1.42325e-163	1.10934e-163	-5.76534e-164	-6.54587e-163	1.23725e-162	3.04375e-163	7.71778e-163	2.53549e-163	5.62932e-163	-6.64756e-164	-1.15194e-162	0
-3.65551e-163	1.35466e-164	3.07302e-163	-5.78783e-163	-9.06598e-164	7.73592e-164	1.20676e-163	3.13174e-163	-4.33502e-163	2.40917e-163	-9.76815e-164	2.58398e-164	2.82787e-163	-8.69058e-163	1.14708e-162	-8.45854e-163	-1.55313e-163	-6.53146e-163	-9.7941e-163	1.42325e-163	1.10934e-163	-5.76534e-164	-6.54587e-163	1.23725e-162	3.04375e-163	7.71778e-163	2.53549e-163	5.62932e-163	-6.64756e-164	-1.15194e-162	0
-3.65551e-163	1.35466e-164	3.07302e-163	-5.78783e-163	-9.06598e-164	7.73592e-164	1.20676e-163	3.13174e-163	-4.33502e-163	2.40917e-163	-9.76815e-164	2.58398e-164	2.82787e-163	-8.69058e-163	1.14708e-162	-8.45854e-163	-1.55313e-163	-6.53146e-163	-9.7941e-163	1.42325e-163	1.10934e-163	-5.76534e-164	-6.54587e-163	1.23725e-162	3.04375e-163	7.71778e-163	2.53549e-163	5.62932e-163	-6.64756e-164	-1.15194e-162	0
-3.65551e-163	1.35466e-164	3.07302e-163	-5.78783e-163	-9.06598e-164	7.73592e-164	1.20676e-163	3.13174e-163	-4.33502e-163	2.40917e-163	-9.76815e-164	2.58398e-164	2.82787e-163	-8.69058e-163	1.14708e-162	-8.45854e-163	-1.55313e-163	-6.53146e-163	-9.7941e-163	1.42325e-163	1.10934e-163	-5.76534e-164	-6.54587e-163	1.23725e-162	3.04375e-163	7.71778e-163	2.53549e-163	5.62932e-163	-6.64756e-164	-1.15194e-162	0
-3.65551e-163	1.35466e-164	3.07302e-163	-5.78783e-163	-9.06598e-164	7.73592e-164	1.20676e-163	3.13174e-163	-4.33502e-163	2.40917e-163	-9.76815e-164	2.58398e-164	2.82787e-163	-8.69058e-163	1.14708e-162	-8.45854e-163	-1.55313e-163	-6.53146e-163	-9.7941e-163	1.42325e-163	1.10934e-163	-5.76534e-164	-6.54587e-163	1.23725e-162	3.04375e-163	7.71778e-163	2.53549e-163	5.62932e-163	-6.64756e-164	-1.15194e-162	0
-3.65551e-163	1.35466e-164	3.07302e-163	-5.78783e-163	-9.06598e-164	7.73592e-164	1.20676e-163	3.13174e-163	-4.33502e-163	2.40917e-163	-9.76815e-164	2.58398e-164	2.82787e-163	-8.69058e-163	1.14708e-162	-8.45854e-163	-1.55313e-163	-6.53146e-163	-9.7941e-163	1.42325e-163	1.10934e-163	-5.76534e-164	-6.54587e-163	1.23725e-162	3.04375e-163	7.71778e-163	2.53549e-163	5.62932e-163	-6.64756e-164	-1.15194e-162	0
-3.65551e-163	1.35466e-164	3.07302e-163	-5.78783e-163	-9.06598e-164	7.73592e-164	1.20676e-163	3.13174e-163	-4.33502e-163	2.40917e-163	-9.76815e-164	2.58398e-164	2.82787e-163	-8.69058e-163	1.14708e-162	-8.45854e-163	-1.55313e-163	-6.53146e-163	-9.7941e-163	1.42325e-163	1.10934e-163	-5.76534e-164	-6.54587e-163	1.23725e-162	3.04375e-163	7.71778e-163	2.53549e-163	5.62932e-163	-6.64756e-164	-1.15194e-162	0
-3.65551e-163	1.35466e-164	3.07302e-163	-5.78783e-163	-9.06598e-164	7.73592e-164	1.20676e-163	3.13174e-163	-4.33502e-163	2.40917e-163	-9.76815e-164	2.58398e-164	2.82787e-163	-8.69058e-163	1.14708e-162	-8.45854e-163	-1.55313e-163	-6.53146e-163	-9.7941e-163	1.42325e-163	1.10934e-163	-5.76534e-164	-6.54587e-163	1.23725e-162	3.04375e-163	7.71778e-163	2.53549e-163	5.62932e-163	-6.64756e-164	-1.15194e-162	0
-3.65551e-163	1.35466e-164	3.07302e-163	-5.78783e-163	-9.06598e-164	7.73592e-164	1.20676e-163	3.13174e-163	-4.33502e-163	2.40917e-163	-9.76815e-164	2.58398e-164	2.82787e-163	-8.69058e-163	1.14708e-162	-8.45854e-163	-1.55313e-163	-6.53146e-163	-9.7941e-163	1.42325e-163	1.10934e-163	-5.76534e-164	-6.54587e-163	1.23725e-162	3.04375e-163	7.71778e-163	2.53549e-163	5.62932e-163	-6.64756e-164	-1.15194e-162	0
-3.65551e-163	1.35466e-164	3.07302e-163	-5.78783e-163	-9.06598e-164	7.73592e-164	1.20676e-163	3.13174e-163	-4.33502e-163	2.40917e-163	-9.76815e-164	2.58398e-164	2.82787e-163	-8.69058e-163	1.14708e-162	-8.45854e-163	-1.55313e-163	-6.53146e-163	-9.7941e-163	1.42325e-163	1.10934e-163	-5.76534e-164	-6.54587e-163	1.23725e-162	3.04375e-163	7.71778e-163	2.53549e-163	5.62932e-163	-6.64756e-164	-1.15194e-162	0
-3.65551e-163	1.35466e-164	3.07302e-163	-5.78783e-163	-9.06598e-164	7.73592e-164	1.20676e-163	3.13174e-163	-4.33502e-163	2.40917e-163	-9.76815e-164	2.58398e-164	2.82787e-163	-8.69058e-163	1.14708e-162	-8.45854e-163	-1.55313e-163	-6.53146e-163	-9.7941e-163	1.42325e-163	1.10934e-163	-5.76534e-164	-6.54587e-163	1.23725e-162	3.04375e-163	7.71778e-163	2.53549e-163	5.62932e-163	-6.64756e-164	-1.15194e-162	0
-3.65551e-163	1.35466e-164	3.07302e-163	-5.78783e-163	-9.06598e-164	7.73592e-164	1.20676e-163	3.13174e-163	-4.33502e-163	2.40917e-163	-9.76815e-164	2.58398e-164	2.82787e-163	-8.69058e-163	1.14708e-162	-8.45854e-163	-1.55313e-163	-6.53146e-163	-9.7941e-163	1.42325e-163	1.10934e-163	-5.76534e-164	-6.54587e-163	1.23725e-162	3.04375e-163	7.71778e-163	2.53549e-163	5.62932e-163	-6.64756e-164	-1.15194e-162	0
-3.65551e-163	1.35466e-164	3.07302e-163	-5.78783e-163	-9.06598e-164	7.73592e-164	1.20676e-163	3.13174e-163	-4.33502e-163	2.40917e-163	-9.76815e-164	2.58398e-164	2.82787e-163	-8.69058e-163	1.14708e-162	-8.45854e-163	-1.55313e-163	-6.53146e-163	-9.7941e-163	1.42325e-163	1.10934e-163	-5.76534e-164	-6.54587e-163	1.23725e-162	3.04375e-163	7.71778e-163	2.53549e-163	5.62932e-163	-6.64756e-164	-1.15194e-162	0
-3.65551e-163	1.35466e-164	3.07302e-163	-5.78783e-163	-9.06598e-164	7.73592e-164	1.20676e-163	3.13174e-163	-4.33502e-163	2.40917e-163	-9.76815e-164	2.58398e-164	2.82787e-163	-8.69058e-163	1.14708e-162	-8.45854e-163	-1.55313e-163	-6.53146e-163	-9.7941e-163	1.42325e-163	1.10934e-163	-5.76534e-164	-6.54587e-163	1.23725e-162	3.04375e-163	7.71778e-163	2.53549e-163	5.62932e-163	-6.64756e-164	-1.15194e-162	0
-3.65551e-163	1.35466e-164	3.07302e-163	-5.78783e-163	-9.06598e-164	7.73592e-164	1.20676e-163	3.13174e-163	-4.33502e-163	2.40917e-163	-9.76815e-164	2.58398e-164	2.82787e-163	-8.69058e-163	1.14708e-162	-8.45854e-163	-1.55313e-163	-6.53146e-163	-9.7941e-163	1.42325e-163	1.10934e-163	-5.76534e-164	-6.54587e-163	1.23725e-162	3.04375e-163	7.71778e-163	2.53549e-163	5.62932e-163	-6.64756e-164	-1.15194e-162	0
-3.65551e-163	1.35466e-164	3.07302e-163	-5.78783e-163	-9.06598e-164	7.73592e-164	1.20676e-163	3.13174e-163	-4.33502e-163	2.40917e-163	-9.76815e-164	2.58398e-164	2.82787e-163	-8.69058e-163	1.14708e-162	-8.45854e-163	-1.55313e-163	-6.53146e-163	-9.7941e-163	1.42325e-163	1.10934e-163	-5.76534e-164	-6.54587e-163	1.23725e-162	3.04375e-163	7.71778e-163	2.53549e-163	5.62932e-163	-6.64756e-164	-1.15194e-162	0
-3.65551e-163	1.35466e-164	3.07302e-163	-5.78783e-163	-9.06598e-164	7.73592e-164	1.20676e-163	3.13174e-163	-4.33502e-163	2.40917e-163	-9.76815e-164	2.58398e-164	2.82787e-163	-8.69058e-163	1.14708e-162	-8.45854e-163	-1.55313e-163	-6.53146e-163	-9.7941e-163	1.42325e-163	1.10934e-163	-5.76534e-164	-6.54587e-163	1.23725e-162	3.04375e-163	7.71778e-163	2.53549e-163	5.62932e-163	-6.64756e-164	-1.15194e-162	0
-3.65551e-163	1.35466e-164	3.07302e-163	-5.78783e-163	-9.06598e-164	7.73592e-164	1.20676e-163	3.13174e-163	-4.33502e-163	2.40917e-163	-9.76815e-164	2.58398e-164	2.82787e-163	-8.69058e-163	1.14708e-162	-8.45854e-163	-1.55313e-163	-6.53146e-163	-9.7941e-163	1.42325e-163	1.10934e-163	-5.76534e-164	-6.54587e-163	1.23725e-162	3.04375e-163	7.71778e-163	2.53549e-163	5.62932e-163	-6.64756e-164	-1.15194e-162	0
-3.65551e-163	1.35466e-164	3.07302e-163	-5.78783e-163	-9.06598e-164	7.73592e-164	1.20676e-163	3.13174e-163	-4.33502e-163	2.40917e-163	-9.76815e-164	2.58398e-164	2.82787e-163	-8.69058e-163	1.14708e-162	-8.45854e-163	-1.55313e-163	-6.53146e-163	-9.7941e-163	1.42325e-163	1.10934e-163	-5.76534e-164	-6.54587e-163	1.23725e-162	3.04375e-163	7.71778e-163	2.53549e-163	5.62932e-163	-6.64756e-164	-1.15194e-162	0
-3.65551e-163	1.35466e-164	3.07302e-163	-5.78783e-163	-9.06598e-164	7.73592e-164	1.20676e-163	3.13174e-163	-4.33502e-163	2.40917e-163	-9.76815e-164	2.58398e-164	2.82787e-163	-8.69058e-163	1.14708e-162	-8.45854e-163	-1.55313e-163	-6.53146e-163	-9.7941e-163	1.42325e-163	1.10934e-163	-5.76534e-164	-6.54587e-163	1.23725e-162	3.04375e-163	7.71778e-163	2.53549e-163	5.62932e-163	-6.64756e-164	-1.15194e-162	0
-3.65551e-163	1.35466e-164	3.07302e-163	-5.78783e-163	-9.06598e-164	7.73592e-164	1.20676e-163	3.13174e-163	-4.33502e-163	2.40917e-163	-9.76815e-164	2.58398e-164	2.82787e-163	-8.69058e-163	1.14708e-162	-8.45854e-163	-1.55313e-163	-6.53146e-163	-9.7941e-163	1.42325e-163	1.10934e-163	-5.76534e-164	-6.54587e-163	1.23725e-162	3.04375e-163	7.71778e-163	2.53549e-163	5.62932e-163	-6.64756e-164	-1.15194e-162	0
-3.65551e-163	1.35466e-164	3.07302e-163	-5.78783e-163	-9.06598e-164	7.73592e-164	1.20676e-163	3.13174e-163	-4.33502e-163	2.40917e-163	-9.76815e-164	2.58398e-164	2.82787e-163	-8.69058e-163	1.14708e-162	-8.45854e-163	-1.55313e-163	-6.53146e-163	-9.7941e-163	1.42325e-163	1.10934e-163	-5.76534e-164	-6.54587e-163	1.23725e-162	3.04375e-163	7.71778e-163	2.53549e-163	5.62932e-163	-6.64756e-164	-1.15194e-162	0
-3.65551e-163	1.35466e-164	3.07302e-163	-5.78783e-163	-9.06598e-164	7.73592e-164	1.20676e-163	3.13174e-163	-4.33502e-163	2.40917e-163	-9.76815e-164	2.58398e-164	2.82787e-163	-8.69058e-163	1.14708e-162	-8.45854e-163	-1.55313e-163	-6.53146e-163	-9.7941e-163	1.42325e-163	1.10934e-163	-5.76534e-164	-6.54587e-163	1.23725e-162	3.04375e-163	7.71778e-163	2.53549e-163	5.62932e-163	-6.64756e-164	-1.15194e-162	0
-3.65551e-163	1.35466e-164	3.07302e-163	-5.78783e-163	-9.06598e-164	7.73592e-164	1.20676e-163	3.13174e-163	-4.33502e-163	2.40917e-163	-9.76815e-164	2.58398e-164	2.82787e-163	-8.69058e-163	1.14708e-162	-8.45854e-163	-1.55313e-163	-6.53146e-163	-9.7941e-163	1.42325e-163	1.10934e-163	-5.76534e-164	-6.54587e-163	1.23725e-162	3.04375e-163	7.71778e-163	2.53549e-163	5.62932e-163	-6.64756e-164	-1.15194e-162	0
-3.65551e-163	1.35466e-164	3.07302e-163	-5.78783e-163	-9.06598e-164	7.73592e-164	1.20676e-163	3.13174e-163	-4.33502e-163	2.40917e-163	-9.76815e-164	2.58398e-164	2.82787e-163	-8.69058e-163	1.14708e-162	-8.45854e-163	-1.55313e-163	-6.53146e-163	-9.7941e-163	1.42325e-163	1.10934e-163	-5.76534e-164	-6.54587e-163	1.23725e-162	3.04375e-163	7.71778e-163	2.53549e-163	5.62932e-163	-6.64756e-164	-1.15194e-162	0
-3.65551e-163	1.35466e-164	3.07302e-163	-5.78783e-163	-9.06598e-164	7.73592e-164	1.20676e-163	3.13174e-163	-4.33502e-163	2.40917e-163	-9.76815e-164	2.58398e-164	2.82787e-163	-8.69058e-163	1.14708e-162	-8.45854e-163	-1.55313e-163	-6.53146e-163	-9.7941e-163	1.42325e-163	1.10934e-163	-5.76534e-164	-6.54587e-163	1.23725e-162	3.04375e-163	7.71778e-163	2.53549e-163	5.62932e-163	-6.64756e-164	-1.15194e-162	0
-3.65551e-163	1.35466e-164	3.07302e-163	-5.78783e-163	-9.06598e-164	7.73592e-164	1.20676e-163	3.13174e-163	-4.33502e-163	2.40917e-163	-9.76815e-164	2.58398e-164	2.82787e-163	-8.69058e-163	1.14708e-162	-8.45854e-163	-1.55313e-163	-6.53146e-163	-9.7941e-163	1.42325e-163	1.10934e-163	-5.76534e-164	-6.54587e-163	1.23725e-162	3.04375e-163	7.71778e-163	2.53549e-163	5.62932e-163	-6.64756e-164	-1.15194e-162	0
-3.65551e-163	1.35466e-164	3.07302e-163	-5.78783e-163	-9.06598e-164	7.73592e-164	1.20676e-163	3.13174e-163	-4.33502e-163	2.40917e-163	-9.76815e-164	2.58398e-164	2.82787e-163	-8.69058e-163	1.14708e-162	-8.45854e-163	-1.55313e-163	-6.53146e-163	-9.7941e-163	1.42325e-163	1.10934e-163	-5.76534e-164	-6.54587e-163	1.23725e-162	3.04375e-163	7.71778e-163	2.53549e-163	5.62932e-163	-6.64756e-164	-1.15194e-162	0
-3.65551e-163	1.35466e-164	3.07302e-163	-5.78783e-163	-9.06598e-164	7.73592e-164	1.20676e-163	3.13174e-163	-4.33502e-163	2.40917e-163	-9.76815e-164	2.58398e-164	2.82787e-163	-8.69058e-163	1.14708e-162	-8.45854e-163	-1.55313e-163	-6.53146e-163	-9.7941e-163	1.42325e-163	1.10934e-163	-5.76534e-164	-6.54587e-163	1.23725e-162	3.04375e-163	7.71778e-163	2.53549e-163	5.62932e-163	-6.64756e-164	-1.15194e-162	0
-3.65551e-163	1.35466e-164	3.07302e-163	-5.78783e-163	-9.06598e-164	7.73592e-164	1.20676e-163	3.13174e-163	-4.33502e-163	2.40917e-163	-9.76815e-164	2.58398e-164	2.82787e-163	-8.69058e-163	1.14708e-162	-8.45854e-163	-1.55313e-163	-6.53146e-163	-9.7941e-163	1.42325e-163	1.10934e-163	-5.76534e-164	-6.54587e-163	1.23725e-162	3.04375e-163	7.71778e-163	2.53549e-163	5.62932e-163	-6.64756e-164	-1.15194e-162	0
-3.65551e-163	1.35466e-164	3.07302e-163	-5.78783e-163	-9.06598e-164	7.73592e-164	1.20676e-163	3.13174e-163	-4.33502e-163	2.40917e-163	-9.76815e-164	2.58398e-164	2.82787e-163	-8.69058e-163	1.14708e-162	-8.45854e-163	-1.55313e-163	-6.53146e-163	-9.7941e-163	1.42325e-163	1.10934e-163	-5.76534e-164	-6.54587e-163	1.23725e-162	3.04375e-163	7.71778e-163	2.53549e-163	5.62932e-163	-6.64756e-164	-1.15194e-162	0
-3.65551e-163	1.35466e-164	3.07302e-163	-5.78783e-163	-9.06598e-164	7.73592e-164	1.20676e-163	3.13174e-163	-4.33502e-163	2.40917e-163	-9.76815e-164	2.58398e-164	2.82787e-163	-8.69058e-163	1.14708e-162	-8.45854e-163	-1.55313e-163	-6.53146e-163	-9.7941e-163	1.42325e-163	1.10934e-163	-5.76534e-164	-6.54587e-163	1.23725e-162	3.04375e-163	7.71778e-163	2.53549e-163	5.62932e-163	-6.64756e-164	-1.15194e-162	0
-3.65551e-163	1.35466e-164	3.07302e-163	-5.78783e-163	-9.06598e-164	7.73592e-164	1.20676e-163	3.13174e-163	-4.33502e-163	2.40917e-163	-9.76815e-164	2.58398e-164	2.82787e-163	-8.69058e-163	1.14708e-162	-8.45854e-163	-1.55313e-163	-6.53146e-163	-9.7941e-163	1.42325e-163	1.10934e-163	-5.76534e-164	-6.54587e-163	1.23725e-162	3.04375e-163	7.71778e-163	2.53549e-163	5.62932e-163	-6.64756e-164	-1.15194e-162	0
-3.65551e-163	1.35466e-164	3.07302e-163	-5.78783e-163	-9.06598e-164	7.73592e-164	1.20676e-163	3.13174e-163	-4.33502e-163	2.40917e-163	-9.76815e-164	2.58398e-164	2.82787e-163	-8.69058e-163	1.14708e-162	-8.45854e-163	-1.55313e-163	-6.53146e-163	-9.7941e-163	1.42325e-163	1.10934e-163	-5.76534e-164	-6.54587e-163	1.23725e-162	3.04375e-163	7.71778e-163	2.53549e-163	5.62932e-163	-6.64756e-164	-1.15194e-162	0
-3.65551e-163	1.35466e-164	3.07302e-163	-5.78783e-163	-9.06598e-164	7.73592e-164	1.20676e-163	3.13174e-163	-4.33502e-163	2.40917e-163	-9.76815e-164	2.58398e-164	2.82787e-163	-8.69058e-163	1.14708e-162	-8.45854e-163	-1.55313e-163	-6.53146e-163	-9.7941e-163	1.42325e-163	1.10934e-163	-5.76534e-164	-6.54587e-163	1.23725e-162	3.04375e-163	7.71778e-163	2.53549e-163	5.62932e-163	-6.64756e-164	-1.15194e-162	0
-3.65551e-163	1.35466e-164	3.07302e-163	-5.78783e-163	-9.06598e-164	7.73592e-164	1.20676e-163	3.13174e-163	-4.33502e-163	2.40917e-163	-9.76815e-164	2.58398e-164	2.82787e-163	-8.69058e-163	1.14708e-162	-8.45854e-163	-1.55313e-163	-6.53146e-163	-9.7941e-163	1.42325e-163	1.10934e-163	-5.76534e-164	-6.54587e-163	1.23725e-162	3.04375e-163	7.71778e-163	2.53549e-163	5.62932e-163	-6.64756e-164	-1.15194e-162	0
-3.65551e-163	1.35466e-164	3.07302e-163	-5.78783e-163	-9.06598e-164	7.73592e-164	1.20676e-163	3.13174e-163	-4.33502e-163	2.40917e-163	-9.76815e-164	2.58398e-164	2.82787e-163	-8.69058e-163	1.14708e-162	-8.45854e-163	-1.55313e-163	-6.53146e-163	-9.7941e-163	1.42325e-163	1.10934e-163	-5.76534e-164	-6.54587e-163	1.23725e-162	3.04375e-163	7.71778e-163	2.53549e-163	5.62932e-163	-6.64756e-164	-1.15194e-162	0
-3.65551e-163	1.35466e-164	3.07302e-163	-5.78783e-163	-9.06598e-164	7.73592e-164	1.20676e-163	3.13174e-163	-4.33502e-163	2.40917e-163	-9.76815e-164	2.58398e-164	2.82787e-163	-8.69058e-163	1.14708e-162	-8.45854e-163	-1.55313e-163	-6.53146e-163	-9.7941e-163	1.42325e-163	1.10934e-163	-5.76534e-164	-6.54587e-163	1.23725e-162	3.04375e-163	7.71778e-163	2.53549e-163	5.62932e-163	-6.64756e-164	-1.15194e-162	0
-3.65551e-163	1.35466e-164	3.07302e-163	-5.78783e-163	-9.06598e-164	7.73592e-164	1.20676e-163	3.13174e-163	-4.33502e-163	2.40917e-163	-9.76815e-164	2.58398e-164	2.82787e-163	-8.69058e-163	1.14708e-162	-8.45854e-163	-1.55313e-163	-6.53146e-163	-9.7941e-163	1.42325e-163	1.10934e-163	-5.76534e-164	-6.54587e-163	1.23725e-162	3.04375e-163	7.71778e-163	2.53549e-163	5.62932e-163	-6.64756e-164	-1.15194e-162	0
-3.65551e-163	1.35466e-164	3.07302e-163	-5.78783e-163	-9.06598e-164	7.73592e-164	1.20676e-163	3.13174e-163	-4.33502e-163	2.40917e-163	-9.76815e-164	2.58398e-164	2.82787e-163	-8.69058e-163	1.14708e-162	-8.45854e-163	-1.55313e-163	-6.53146e-163	-9.7941e-163	1.42325e-163	1.10934e-163	-5.76534e-164	-6.54587e-163	1.23725e-162	3.04375e-163	7.71778e-163	2.53549e-163	5.62932e-163	-6.64756e-164	-1.15194e-162	0
-3.65551e-163	1.35466e-164	3.07302e-163	-5.78783e-163	-9.06598e-164	7.73592e-164	1.20676e-163	3.13174e-163	-4.33502e-163	2.40917e-163	-9.76815e-164	2.58398e-164	2.82787e-163	-8.69058e-163	1.14708e-162	-8.45854e-163	-1.55313e-163	-6.53146e-163	-9.7941e-163	1.42325e-163	1.10934e-163	-5.76534e-164	-6.54587e-163	1.23725e-162	3.04375e-163	7.71778e-163	2.53549e-163	5.62932e-163	-6.64756e-164	-1.15194e-162	0
-3.65551e-163	1.35466e-164	3.07302e-163	-5.78783e-163	-9.06598e-164	7.73592e-164	1.20676e-163	3.13174e-163	-4.33502e-163	2.40917e-163	-9.76815e-164	2.58398e-164	2.82787e-163	-8.69058e-163	1.14708e-162	-8.45854e-163	-1.55313e-163	-6.53146e-163	-9.7941e-163	1.42325e-163	1.10934e-163	-5.76534e-164	-6.54587e-163	1.23725e-162	3.04375e-163	7.71778e-163	2.53549e-163	5.62932e-163	-6.64756e-164	-1.15194e-162	0
-3.65551e-163	1.35466e-164	3.07302e-163	-5.78783e-163	-9.06598e-164	7.73592e-164	1.20676e-163	3.13174e-163	-4.33502e-163	2.40917e-163	-9.76815e-164	2.58398e-164	2.82787e-163	-8.69058e-163	1.14708e-162	-8.45854e-163	-1.55313e-163	-6.53146e-163	-9.7941e-163	1.42325e-163	1.10934e-163	-5.76534e-164	-6.54587e-163	1.23725e-162	3.04375e-163	7.71778e-163	2.53549e-163	5.62932e-163	-6.64756e-164	-1.15194e-162	0
-3.65551e-163	1.35466e-164	3.07302e-163	-5.78783e-163	-9.06598e-164	7.73592e-164	1.20676e-163	3.13174e-163	-4.33502e-163	2.40917e-163	-9.76815e-164	2.58398e-164	2.82787e-163	-8.69058e-163	1.14708e-162	-8.45854e-163	-1.55313e-163	-6.53146e-163	-9.7941e-163	1.42325e-163	1.10934e-163	-5.76534e-164	-6.54587e-163	1.23725e-162	3.04375e-163	7.71778e-163	2.53549e-163	5.62932e-163	-6.64756e-164	-1.15194e-162	0
-3.65551e-163	1.35466e-164	3.07302e-163	-5.78783e-163	-9.06598e-164	7.73592e-164	1.20676e-163	3.13174e-163	-4.33502e-163	2.40917e-163	-9.76815e-164	2.58398e-164	2.82787e-163	-8.69058e-163	1.14708e-162	-8.45854e-163	-1.55313e-163	-6.53146e-163	-9.7941e-163	1.42325e-163	1.10934e-163	-5.76534e-164	-6.54587e-163	1.23725e-162	3.04375e-163	7.71778e-163	2.53549e-163	5.62932e-163	-6.64756e-164	-1.15194e-162	0
-3.65551e-163	1.35466e-164	3.07302e-163	-5.78783e-163	-9.06598e-164	7.73592e-164	1.20676e-163	3.13174e-163	-4.33502e-163	2.40917e-163	-9.76815e-164	2.58398e-164	2.82787e-163	-8.69058e-163	1.14708e-162	-8.45854e-163	-1.55313e-163	-6.53146e-163	-9.7941e-163	1.42325e-163	1.10934e-163	-5.76534e-164	-6.54587e-163	1.23725e-162	3.04375e-163	7.71778e-163	2.53549e-163	5.62932e-163	-6.64756e-164	-1.15194e-162	0
-3.65551e-163	1.35466e-164	3.07302e-163	-5.78783e-163	-9.06598e-164	7.73592e-164	1.20676e-163	3.13174e-163	-4.33502e-163	2.40917e-163	-9.76815e-164	2.58398e-164	2.82787e-163	-8.69058e-163	1.14708e-162	-8.45854e-163	-1.55313e-163	-6.53146e-163	-9.7941e-163	1.42325e-163	1.10934e-163	-5.76534e-164	-6.54587e-163	1.23725e-162	3.04375e-163	7.71778e-163	2.53549e-163	5.62932e-163	-6.64756e-164	-1.15194e-162	0
-3.65551e-163	1.35466e-164	3.07302e-163	-5.78783e-163	-9.06598e-164	7.73592e-164	1.20676e-163	3.13174e-163	-4.33502e-163	2.40917e-163	-9.76815e-164	2.58398e-164	2.82787e-163	-8.69058e-163	1.14708e-162	-8.45854e-163	-1.55313e-163	-6.53146e-163	-9.7941e-163	1.42325e-163	1.10934e-163	-5.76534e-164	-6.54587e-163	1.23725e-162	3.04375e-163	7.71778e-163	2.53549e-163	5.62932e-163	-6.64756e-164	-1.15194e-162	0
-3.65551e-163	1.35466e-164	3.07302e-163	-5.78783e-163	-9.06598e-164	7.73592e-164	1.20676e-163	3.13174e-163	-4.33502e-163	2.40917e-163	-9.76815e-164	2.58398e-164	2.82787e-163	-8.69058e-163	1.14708e-162	-8.45854e-163	-1.55313e-163	-6.53146e-163	-9.7941e-163	1.42325e-163	1.10934e-163	-5.76534e-164	-6.54587e-163	1.23725e-162	3.04375e-163	7.71778e-163	2.53549e-163	5.62932e-163	-6.64756e-164	-1.15194e-162	0
-3.65551e-163	1.35466e-164	3.07302e-163	-5.78783e-163	-9.06598e-164	7.73592e-164	1.20676e-163	3.13174e-163	-4.33502e-163	2.40917e-163	-9.76815e-164	2.58398e-164	2.82787e-163	-8.69058e-163	1.14708e-162	-8.45854e-163	-1.55313e-163	-6.53146e-163	-9.7941e-163	1.42325e-163	1.10934e-163	-5.76534e-164	-6.54587e-163	1.23725e-162	3.04375e-163	7.71778e-163	2.53549e-163	5.62932e-163	-6.64756e-164	-1.15194e-162	0
-3.65551e-163	1.35466e-164	3.07302e-163	-5.78783e-163	-9.06598e-164	7.73592e-164	1.20676e-163	3.13174e-163	-4.33502e-163	2.40917e-163	-9.76815e-164	2.58398e-164	2.82787e-163	-8.69058e-163	1.14708e-162	-8.45854e-163	-1.55313e-163	-6.53146e-163	-9.7941e-163	1.42325e-163	1.10934e-163	-5.76534e-164	-6.54587e-163	1.23725e-162	3.04375e-163	7.71778e-163	2.53549e-163	5.62932e-163	-6.64756e-164	-1.15194e-162	0
-3.65551e-163	1.35466e-164	3.07302e-163	-5.78783e-163	-9.06598e-164	7.73592e-164	1.20676e-163	3.13174e-163	-4.33502e-163	2.40917e-163	-9.76815e-164	2.58398e-164	2.82787e-163	-8.69058e-163	1.14708e-162	-8.45854e-163	-1.55313e-163	-6.53146e-163	-9.7941e-163	1.42325e-163	1.10934e-163	-5.76534e-164	-6.54587e-163	1.23725e-162	3.04375e-163	7.71778e-163	2.53549e-163	5.62932e-163	-6.64756e-164	-1.15194e-162	0
-3.65551e-163	1.35466e-164	3.07302e-163	-5.78783e-163	-9.06598e-164	7.73592e-164	1.20676e-163	3.13174e-163	-4.33502e-163	2.40917e-163	-9.76815e-164	2.58398e-164	2.82787e-163	-8.69058e-163	1.14708e-162	-8.45854e-163	-1.55313e-163	-6.53146e-163	-9.7941e-163	1.42325e-163	1.10934e-163	-5.76534e-164	-6.54587e-163	1.23725e-162	3.04375e-163	7.71778e-163	2.53549e-163	5.62932e-163	-6.64756e-164	-1.15194e-162	0
-3.65551e-163	1.35466e-164	3.07302e-163	-5.78783e-163	-9.06598e-164	7.73592e-164	1.20676e-163	3.13174e-163	-4.33502e-163	2.40917e-163	-9.76815e-164	2.58398e-164	2.82787e-163	-8.69058e-163	1.14708e-162	-8.45854e-163	-1.55313e-163	-6.53146e-163	-9.7941e-163	1.42325e-163	1.10934e-163	-5.76534e-164	-6.54587e-163	1.23725e-162	3.04375e-163	7.71778e-163	2.53549e-163	5.62932e-163	-6.64756e-164	-1.15194e-162	0
-3.65551e-163	1.35466e-164	3.07302e-163	-5.78783e-163	-9.06598e-164	7.73592e-164	1.20676e-163	3.13174e-163	-4.33502e-163	2.40917e-163	-9.76815e-164	2.58398e-164	2.82787e-163	-8.69058e-163	1.14708e-162	-8.45854e-163	-1.55313e-163	-6.53146e-163	-9.7941e-163	1.42325e-163	1.10934e-163	-5.76534e-164	-6.54587e-163	1.23725e-162	3.04375e-163	7.71778e-163	2.53549e-163	5.62932e-163	-6.64756e-164	-1.15194e-162	0
-3.65551e-163	1.35466e-164	3.07302e-163	-5.78783e-163	-9.06598e-164	7.73592e-164	1.20676e-163	3.13174e-163	-4.33502e-163	2.40917e-163	-9.76815e-164	2.58398e-164	2.82787e-163	-8.69058e-163	1.14708e-162	-8.45854e-163	-1.55313e-163	-6.53146e-163	-9.7941e-163	1.42325e-163	1.10934e-163	-5.76534e-164	-6.54587e-163	1.23725e-162	3.04375e-163	7.71778e-163	2.53549e-163	5.62932e-163	-6.64756e-164	-1.15194e-162	0
-3.65551e-163	1.35466e-164	3.07302e-163	-5.78783e-163	-9.06598e-164	7.73592e-164	1.20676e-163	3.13174e-163	-4.33502e-163	2.40917e-163	-9.76815e-164	2.58398e-164	2.82787e-163	-8.69058e-163	1.14708e-162	-8.45854e-163	-1.55313e-163	-6.53146e-163	-9.7941e-163	1.42325e-163	1.10934e-163	-5.76534e-164	-6.54587e-163	1.23725e-162	3.04375e-163	7.71778e-163	2.53549e-163	5.62932e-163	-6.64756e-164	-1.15194e-162	0
-3.65551e-163	1.35466e-164	3.07302e-163	-5.78783e-163	-9.06598e-164	7.73592e-164	1.20676e-163	3.13174e-163	-4.33502e-163	2.40917e-163	-9.76815e-164	2.58398e-164	2.82787e-163	-8.69058e-163	1.14708e-162	-8.45854e-163	-1.55313e-163	-6.53146e-163	-9.7941e-163	1.42325e-163	1.10934e-163	-5.76534e-164	-6.54587e-163	1.23725e-162	3.04375e-163	7.71778e-163	2.53549e-163	5.62932e-163	-6.64756e-164	-1.15194e-162	0
-3.65551e-163	1.35466e-164	3.07302e-163	-5.78783e-163	-9.06598e-164	7.73592e-164	1.20676e-163	3.13174e-163	-4.33502e-163	2.40917e-163	-9.76815e-164	2.58398e-164	2.82787e-163	-8.69058e-163	1.14708e-162	-8.45854e-163	-1.55313e-163	-6.53146e-163	-9.7941e-163	1.42325e-163	1.10934e-163	-5.76534e-164	-6.54587e-163	1.23725e-162	3.04375e-163	7.71778e-163	2.53549e-163	5.62932e-163	-6.64756e-164	-1.15194e-162	0
-3.65551e-163	1.35466e-164	3.07302e-163	-5.78783e-163	-9.06598e-164	7.73592e-164	1.20676e-163	3.13174e-163	-4.33502e-163	2.40917e-163	-9.76815e-164	2.58398e-164	2.82787e-163	-8.69058e-163	1.14708e-162	-8.45854e-163	-1.55313e-163	-6.53146e-163	-9.7941e-163	1.42325e-163	1.10934e-163	-5.76534e-164	-6.54587e-163	1.23725e-162	3.04375e-163	7.71778e-163	2.53549e-163	5.62932e-163	-6.64756e-164	-1.15194e-162	0
-3.65551e-163	1.35466e-164	3.07302e-163	-5.78783e-163	-9.06598e-164	7.73592e-164	1.20676e-163	3.13174e-163	-4.33502e-163	2.40917e-163	-9.76815e-164	2.58398e-164	2.82787e-163	-8.69058e-163	1.14708e-162	-8.45854e-163	-1.55313e-163	-6.53146e-163	-9.7941e-163	1.42325e-163	1.10934e-163	-5.76534e-164	-6.54587e-163	1.23725e-162	3.04375e-163	7.71778e-163	2.53549e-163	5.62932e-163	-6.64756e-164	-1.15194e-162	0
-3.65551e-163	1.35466e-164	3.07302e-163	-5.78783e-163	-9.06598e-164	7.73592e-164	1.20676e-163	3.13174e-163	-4.33502e-163	2.40917e-163	-9.76815e-164	2.58398e-164	2.82787e-163	-8.69058e-163	1.14708e-162	-8.45854e-163	-1.55313e-163	-6.53146e-163	-9.7941e-163	1.42325e-163	1.10934e-163	-5.76534e-164	-6.54587e-163	1.23725e-162	3.04375e-163	7.71778e-163	2.53549e-163	5.62932e-163	-6.64756e-164	-1.15194e-162	0
-3.65551e-163	1.35466e-164	3.07302e-163	-5.78783e-163	-9.06598e-164	7.73592e-164	1.20676e-163	3.13174e-163	-4.33502e-163	2.40917e-163	-9.76815e-164	2.58398e-164	2.82787e-163	-8.69058e-163	1.14708e-162	-8.45854e-163	-1.55313e-163	-6.53146e-163	-9.7941e-163	1.42325e-163	1.10934e-163	-5.76534e-164	-6.54587e-163	1.23725e-162	3.04375e-163	7.71778e-163	2.53549e-163	5.62932e-163	-6.64756e-164	-1.15194e-162	0
-3.65551e-163	1.35466e-164	3.07302e-163	-5.78783e-163	-9.06598e-164	7.73592e-164	1.20676e-163	3.13174e-163	-4.33502e-163	2.40917e-163	-9.76815e-164	2.58398e-164	2.82787e-163	-8.69058e-163	1.14708e-162	-8.45854e-163	-1.55313e-163	-6.53146e-163	-9.7941e-163	1.42325e-163	1.10934e-163	-5.76534e-164	-6.54587e-163	1.23725e-162	3.04375e-163	7.71778e-163	2.53549e-163	5.62932e-163	-6.64756e-164	-1.15194e-162	0
-3.65551e-163	1.35466e-164	3.07302e-163	-5.78783e-163	-9.06598e-164	7.73592e-164	1.20676e-163	3.13174e-163	-4.33502e-163	2.40917e-163	-9.76815e-164	2.58398e-164	2.82787e-163	-8.69058e-163	1.14708e-162	-8.45854e-163	-1.55313e-163	-6.53146e-163	-9.7941e-163	1.42325e-163	1.10934e-163	-5.76534e-164	-6.54587e-163	1.23725e-162	3.04375e-163	7.71778e-163	2.53549e-163	5.62932e-163	-6.64756e-164	-1.15194e-162	0
-3.65551e-163	1.35466e-164	3.07302e-163	-5.78783e-163	-9.06598e-164	7.73592e-164	1.20676e-163	3.13174e-163	-4.33502e-163	2.40917e-163	-9.76815e-164	2.58398e-164	2.82787e-163	-8.69058e-163	1.14708e-162	-8.45854e-163	-1.55313e-163	-6.53146e-163	-9.7941e-163	1.42325e-163	1.10934e-163	-5.76534e-164	-6.54587e-163	1.23725e-162	3.04375e-163	7.71778e-163	2.53549e-163	5.62932e-163	-6.64756e-164	-1.15194e-162	0
-3.65551e-163	1.35466e-164	3.07302e-163	-5.78783e-163	-9.06598e-164	7.73592e-164	1.20676e-163	3.13174e-163	-4.33502e-163	2.40917e-163	-9.76815e-164	2.58398e-164	2.82787e-163	-8.69058e-163	1.14708e-162	-8.45854e-163	-1.55313e-163	-6.53146e-163	-9.7941e-163	1.42325e-163	1.10934e-163	-5.76534e-164	-6.54587e-163	1.23725e-162	3.04375e-163	7.71778e-163	2.53549e-163	5.62932e-163	-6.64756e-164	-1.15194e-162	0
-3.65551e-163	1.35466e-164	3.07302e-163	-5.78783e-163	-9.06598e-164	7.73592e-164	1.20676e-163	3.13174e-163	-4.33502e-163	2.40917e-163	-9.76815e-164	2.58398e-164	2.82787e-163	-8.69058e-163	1.14708e-162	-8.45854e-163	-1.55313e-163	-6.53146e-163	-9.7941e-163	1.42325e-163	1.10934e-163	-5.76534e-164	-6.54587e-163	1.23725e-162	3.04375e-163	7.71778e-163	2.53549e-163	5.62932e-163	-6.64756e-164	-1.15194e-162	0
-3.65551e-163	1.35466e-164	3.07302e-163	-5.78783e-163	-9.06598e-164	7.73592e-164	1.20676e-163	3.13174e-163	-4.33502e-163	2.40917e-163	-9.76815e-164	2.58398e-164	2.82787e-163	-8.69058e-163	1.14708e-162	-8.45854e-163	-1.55313e-163	-6.53146e-163	-9.7941e-163	1.42325e-163	1.10934e-163	-5.76534e-164	-6.54587e-163	1.23725e-162	3.04375e-163	7.71778e-163	2.53549e-163	5.62932e-163	-6.64756e-164	-1.15194e-162	0
-3.65551e-163	1.35466e-164	3.07302e-163	-5.78783e-163	-9.06598e-164	7.73592e-164	1.20676e-163	3.13174e-163	-4.33502e-163	2.40917e-163	-9.76815e-164	2.58398e-164	2.82787e-163	-8.69058e-163	1.14708e-162	-8.45854e-163	-1.55313e-163	-6.53146e-163	-9.7941e-163	1.42325e-163	1.10934e-163	-5.76534e-164	-6.54587e-163	1.23725e-162	3.04375e-163	7.71778e-163	2.53549e-163	5.62932e-163	-6.64756e-164	-1.15194e-162	0
-3.65551e-163	1.35466e-164	3.07302e-163	-5.78783e-163	-9.06598e-164	7.73592e-164	1.20676e-163	3.13174e-163	-4.33502e-163	2.40917e-163	-9.76815e-164	2.58398e-164	2.82787e-163	-8.69058e-163	1.14708e-162	-8.45854e-163	-1.55313e-163	-6.53146e-163	-9.7941e-163	1.42325e-163	1.10934e-163	-5.76534e-164	-6.54587e-163	1.23725e-162	3.04375e-163	7.71778e-163	2.53549e-163	5.62932e-163	-6.64756e-164	-1.15194e-162	0
-3.65551e-163	1.35466e-164	3.07302e-163	-5.78783e-163	-9.06598e-164	7.73592e-164	1.20676e-163	3.13174e-163	-4.33502e-163	2.40917e-163	-9.76815e-164	2.58398e-164	2.82787e-163	-8.69058e-163	1.14708e-162	-8.45854e-163	-1.55313e-163	-6.53146e-163	-9.7941e-163	1.42325e-163	1.10934e-163	-5.76534e-164	-6.54587e-163	1.23725e-162	3.04375e-163	7.71778e-163	2.53549e-163	5.62932e-163	-6.64756e-164	-1.15194e-162	0
-3.65551e-163	1.35466e-164	3.07302e-163	-5.78783e-163	-9.06598e-164	7.73592e-164	1.20676e-163	3.13174e-163	-4.33502e-163	2.40917e-163	-9.76815e-164	2.58398e-164	2.82787e-163	-8.69058e-163	1.14708e-162	-8.45854e-163	-1.55313e-163	-6.53146e-163	-9.7941e-163	1.42325e-163	1.10934e-163	-5.76534e-164	-6.54587e-163	1.23725e-162	3.04375e-163	7.71778e-163	2.53549e-163	5.62932e-163	-6.64756e-164	-1.15194e-162	0
-3.65551e-163	1.35466e-164	3.07302e-163	-5.78783e-163	-9.06598e-164	7.73592e-164	1.20676e-163	3.13174e-163	-4.33502e-163	2.40917e-163	-9.76815e-164	2.58398e-164	2.82787e-163	-8.69058e-163	1.14708e-162	-8.45854e-163	-1.55313e-163	-6.53146e-163	-9.7941e-163	1.42325e-163	1.10934e-163	-5.76534e-164	-6.54587e-163	1.23725e-162	3.04375e-163	7.71778e-163	2.53549e-163	5.62932e-163	-6.64756e-164	-1.15194e-162	0
-3.65551e-163	1.35466e-164	3.07302e-163	-5.78783e-163	-9.06598e-164	7.73592e-164	1.20676e-163	3.13174e-163	-4.33502e-163	2.40917e-163	-9.76815e-164	2.58398e-164	2.82787e-163	-8.69058e-163	1.14708e-162	-8.45854e-163	-1.55313e-163	-6.53146e-163	-9.7941e-163	1.42325e-163	1.10934e-163	-5.76534e-164	-6.54587e-163	1.23725e-162	3.04375e-163	7.71778e-163	2.53549e-163	5.62932e-163	-6.64756e-164	-1.15194e-162	0
-3.65551e-163	1.35466e-164	3.07302e-163	-5.78783e-163	-9.06598e-164	7.73592e-164	1.20676e-163	3.13174e-163	-4.33502e-163	2.40917e-163	-9.76815e-164	2.58398e-164	2.82787e-163	-8.69058e-163	1.14708e-162	-8.45854e-163	-1.55313e-163	-6.53146e-163	-9.7941e-163	1.42325e-163	1.10934e-163	-5.76534e-164	-6.54587e-163	1.23725e-162	3.04375e-163	7.71778e-163	2.53549e-163	5.62932e-163	-6.64756e-164	-1.15194e-162	0
-3.65551e-163	1.35466e-164	3.07302e-163	-5.78783e-163	-9.06598e-164	7.73592e-164	1.20676e-163	3.13174e-163	-4.33502e-163	2.40917e-163	-9.76815e-164	2.58398e-164	2.82787e-163	-8.69058e-163	1.14708e-162	-8.45854e-163	-1.55313e-163	-6.53146e-163	-9.7941e-163	1.42325e-163	1.10934e-163	-5.76534e-164	-6.54587e-163	1.23725e-162	3.04375e-163	7.71778e-163	2.53549e-163	5.62932e-163	-6.64756e-164	-1.15194e-162	0
-3.65551e-163	1.35466e-164	3.07302e-163	-5.78783e-163	-9.06598e-164	7.73592e-164	1.20676e-163	3.13174e-163	-4.33502e-163	2.40917e-163	-9.76815e-164	2.58398e-164	2.82787e-163	-8.69058e-163	1.14708e-162	-8.45854e-163	-1.55313e-163	-6.53146e-163	-9.7941e-163	1.42325e-163	1.10934e-163	-5.76534e-164	-6.54587e-163	1.23725e-162	3.04375e-163	7.71778e-163	2.53549e-163	5.62932e-163	-6.64756e-164	-1.15194e-162	0
-3.65551e-163	1.35466e-164	3.07302e-163	-5.78783e-163	-9.06598e-164	7.73592e-164	1.20676e-163	3.13174e-163	-4.33502e-163	2.40917e-163	-9.76815e-164	2.58398e-164	2.82787e-163	-8.69058e-163	1.14708e-162	-8.45854e-163	-1.55313e-163	-6.53146e-163	-9.7941e-163	1.42325e-163	1.10934e-163	-5.76534e-164	-6.54587e-163	1.23725e-162	3.04375e-163	7.71778e-163	2.53549e-163	5.62932e-163	-6.64756e-164	-1.15194e-162	0
-3.65551e-163	1.35466e-164	3.07302e-163	-5.78783e-163	-9.06598e-164	7.73592e-164	1.20676e-163	3.13174e-163	-4.33502e-163	2.40917e-163	-9.76815e-164	2.58398e-164	2.82787e-163	-8.69058e-163	1.14708e-162	-8.45854e-163	-1.55313e-163	-6.53146e-163	-9.7941e-163	1.42325e-163	1.10934e-163	-5.76534e-164	-6.54587e-163	1.23725e-162	3.04375e-163	7.71778e-163	2.53549e-163	5.62932e-163	-6.64756e-164	-1.15194e-162	0
-3.65551e-163	1.35466e-164	3.07302e-163	-5.78783e-163	-9.06598e-164	7.73592e-164	1.20676e-163	3.13174e-163	-4.33502e-163	2.40917e-163	-9.76815e-164	2.58398e-164	2.82787e-163	-8.69058e-163	1.14708e-162	-8.45854e-163	-1.55313e-163	-6.53146e-163	-9.7941e-163	1.42325e-163	1.10934e-163	-5.76534e-164	-6.54587e-163	1.23725e-162	3.04375e-163	7.71778e-163	2.53549e-163	5.62932e-163	-6.64756e-164	-1.15194e-162	0
-3.65551e-163	1.35466e-164	3.07302e-163	-5.78783e-163	-9.06598e-164	7.73592e-164	1.20676e-163	3.13174e-163	-4.33502e-163	2.40917e-163	-9.76815e-164	2.58398e-164	2.82787e-163	-8.69058e-163	1.14708e-162	-8.45854e-163	-1.55313e-163	-6.53146e-163	-9.7941e-163	1.42325e-163	1.10934e-163	-5.76534e-164	-6.54587e-163	1.23725e-162	3.04375e-163	7.71778e-163	2.53549e-163	5.62932e-163	-6.64756e-164	-1.15194e-162	0
-3.65551e-163	1.35466e-164	3.07302e-163	-5.78783e-163	-9.06598e-164	7.73592e-164	1.20676e-163	3.13174e-163	-4.33502e-163	2.40917e-163	-9.76815e-164	2.58398e-164	2.82787e-163	-8.69058e-163	1.14708e-162	-8.45854e-163	-1.55313e-163	-6.53146e-163	-9.7941e-163	1.42325e-163	1.10934e-163	-5.76534e-164	-6.54587e-163	1.23725e-162	3.04375e-163	7.71778e-163	2.53549e-163	5.62932e-163	-6.64756e-164	-1.15194e-162	0
-3.65551e-163	1.35466e-164	3.07302e-163	-5.78783e-163	-9.06598e-164	7.73592e-164	1.20676e-163	3.13174e-163	-4.33502e-163	2.40917e-163	-9.76815e-164	2.58398e-164	2.82787e-163	-8.69058e-163	1.14708e-162	-8.45854e-163	-1.55313e-163	-6.53146e-163	-9.7941e-163	1.42325e-163	1.10934e-163	-5.76534e-164	-6.54587e-163	1.23725e-162	3.04375e-163	7.71778e-163	2.53549e-163	5.62932e-163	-6.64756e-164	-1.15194e-162	0
-3.65551e-163	1.35466e-164	3.07302e-163	-5.78783e-163	-9.06598e-164	7.73592e-164	1.20676e-163	3.13174e-163	-4.33502e-163	2.40917e-163	-9.76815e-164	2.58398e-164	2.82787e-163	-8.69058e-163	1.14708e-162	-8.45854e-163	-1.55313e-163	-6.53146e-163	-9.7941e-163	1.42325e-163	1.10934e-163	-5.76534e-164	-6.54587e-163	1.23725e-162	3.04375e-163	7.71778e-163	2.53549e-163	5.62932e-163	-6.64756e-164	-1.15194e-162	0
-3.65551e-163	1.35466e-164	3.07302e-163	-5.78783e-163	-9.06598e-164	7.73592e-164	1.20676e-163	3.13174e-163	-4.33502e-163	2.40917e-163	-9.76815e-164	2.58398e-164	2.82787e-163	-8.69058e-163	1.14708e-162	-8.45854e-163	-1.55313e-163	-6.53146e-163	-9.7941e-163	1.42325e-163	1.10934e-163	-5.76534e-164	-6.54587e-163	1.23725e-162	3.04375e-163	7.71778e-163	2.53549e-163	5.62932e-163	-6.64756e-164	-1.15194e-162	0
-3.65551e-163	1.35466e-164	3.07302e-163	-5.78783e-163	-9.06598e-164	7.73592e-164	1.20676e-163	3.13174e-163	-4.33502e-163	2.40917e-163	-9.76815e-164	2.58398e-164	2.82787e-163	-8.69058e-163	1.14708e-162	-8.45854e-163	-1.55313e-163	-6.53146e-163	-9.7941e-163	1.42325e-163	1.10934e-163	-5.76534e-164	-6.54587e-163	1.23725e-162	3.04375e-163	7.71778e-163	2.53549e-163	5.62932e-163	-6.64756e-164	-1.15194e-162	0
-3.65551e-163	1.35466e-164	3.07302e-163	-5.78783e-163	-9.06598e-164	7.73592e-164	1.20676e-163	3.13174e-163	-4.33502e-163	2.40917e-163	-9.76815e-164	2.58398e-164	2.82787e-163	-8.69058e-163	1.14708e-162	-8.45854e-163	-1.55313e-163	-6.53146e-163	-9.7941e-163	1.42325e-163	1.10934e-163	-5.76534e-164	-6.54587e-163	1.23725e-162	3.04375e-163	7.71778e-163	2.53549e-163	5.62932e-163	-6.64756e-164	-1.15194e-162	0
-3.65551e-163	1.35466e-164	3.07302e-163	-5.78783e-163	-9.06598e-164	7.73592e-164	1.20676e-163	3.13174e-163	-4.33502e-163	2.40917e-163	-9.76815e-164	2.58398e-164	2.82787e-163	-8.69058e-163	1.14708e-162	-8.45854e-163	-1.55313e-163	-6.53146e-163	-9.7941e-163	1.42325e-163	1.10934e-163	-5.76534e-164	-6.54587e-163	1.23725e-162	3.04375e-163	7.71778e-163	2.53549e-163	5.62932e-163	-6.64756e-164	-1.15194e-162	0
-3.65551e-163	1.35466e-164	3.07302e-163	-5.78783e-163	-9.06598e-164	7.73592e-164	1.20676e-163	3.13174e-163	-4.33502e-163	2.40917e-163	-9.76815e-164	2.58398e-164	2.82787e-163	-8.69058e-163	1.14708e-162	-8.45854e-163	-1.55313e-163	-6.53146e-163	-9.7941e-163	1.42325e-163	1.10934e-163	-5.76534e-164	-6.54587e-163	1.23725e-162	3.04375e-163	7.71778e-163	2.53549e-163	5.62932e-163	-6.64756e-164	-1.15194e-162	0
-3.65551e-163	1.35466e-164	3.07302e-163	-5.78783e-163	-9.06598e-164	7.73592e-164	1.20676e-163	3.13174e-163	-4.33502e-163	2.40917e-163	-9.76815e-164	2.58398e-164	2.82787e-163	-8.69058e-163	1.14708e-162	-8.45854e-163	-1.55313e-163	-6.53146e-163	-9.7941e-163	1.42325e-163	1.10934e-163	-5.76534e-164	-6.54587e-163	1.23725e-162	3.04375e-163	7.71778e-163	2.53549e-163	5.62932e-163	-6.64756e-164	-1.15194e-162	0
-3.65551e-163	1.35466e-164	3.07302e-163	-5.78783e-163	-9.06598e-164	7.73592e-164	1.20676e-163	3.13174e-163	-4.33502e-163	2.40917e-163	-9.76815e-164	2.58398e-164	2.82787e-163	-8.69058e-163	1.14708e-162	-8.45854e-163	-1.55313e-163	-6.53146e-163	-9.7941e-163	1.42325e-163	1.10934e-163	-5.76534e-164	-6.54587e-163	1.23725e-162	3.04375e-163	7.71778e-163	2.53549e-163	5.62932e-163	-6.64756e-164	-1.15194e-162	0
-3.65551e-163	1.35466e-164	3.07302e-163	-5.78783e-163	-9.06598e-164	7.73592e-164	1.20676e-163	3.13174e-163	-4.33502e-163	2.40917e-163	-9.76815e-164	2.58398e-164	2.82787e-163	-8.69058e-163	1.14708e-162	-8.45854e-163	-1.55313e-163	-6.53146e-163	-9.7941e-163	1.42325e-163	1.10934e-163	-5.76534e-164	-6.54587e-163	1.23725e-162	3.04375e-163	7.71778e-163	2.53549e-163	5.62932e-163	-6.64756e-164	-1.15194e-162	0
-3.65551e-163	1.35466e-164	3.07302e-163	-5.78783e-163	-9.06598e-164	7.73592e-164	1.20676e-163	3.13174e-163	-4.33502e-163	2.40917e-163	-9.76815e-164	2.58398e-164	2.82787e-163	-8.69058e-163	1.14708e-162	-8.45854e-163	-1.55313e-163	-6.53146e-163	-9.7941e-163	1.42325e-163	1.10934e-163	-5.76534e-164	-6.54587e-163	1.23725e-162	3.04375e-163	7.71778e-163	2.53549e-163	5.62932e-163	-6.64756e-164	-1.15194e-162	0
-3.65551e-163	1.35466e-164	3.07302e-163	-5.78783e-163	-9.06598e-164	7.73592e-164	1.20676e-163	3.13174e-163	-4.33502e-163	2.40917e-163	-9.76815e-164	2.58398e-164	2.82787e-163	-8.69058e-163	1.14708e-162	-8.45854e-163	-1.55313e-163	-6.53146e-163	-9.7941e-163	1.42325e-163	1.10934e-163	-5.76534e-164	-6.54587e-163	1.23725e-162	3.04375e-163	7.71778e-163	2.53549e-163	5.62932e-163	-6.64756e-164	-1.15194e-162	0
-3.65551e-163	1.35466e-164	3.07302e-163	-5.78783e-163	-9.06598e-164	7.73592e-164	1.20676e-163	3.13174e-163	-4.33502e-163	2.40917e-163	-9.76815e-164	2.58398e-164	2.82787e-163	-8.69058e-163	1.14708e-162	-8.45854e-163	-1.55313e-163	-6.53146e-163	-9.7941e-163	1.42325e-163	1.10934e-163	-5.76534e-164	-6.54587e-163	1.23725e-162	3.04375e-163	7.71778e-163	2.53549e-163	5.62932e-163	-6.64756e-164	-1.15194e-162	0
-3.65551e-163	1.35466e-164	3.07302e-163	-5.78783e-163	-9.06598e-164	7.73592e-164	1.20676e-163	3.13174e-163	-4.33502e-163	2.40917e-163	-9.76815e-164	2.58398e-164	2.82787e-163	-8.69058e-163	1.14708e-162	-8.45854e-163	-1.55313e-163	-6.53146e-163	-9.7941e-163	1.42325e-163	1.10934e-163	-5.76534e-164	-6.54587e-163	1.23725e-162	3.04375e-163	7.71778e-163	2.53549e-163	5.62932e-163	-6.64756e-164	-1.15194e-162	0
-3.65551e-163	1.35466e-164	3.07302e-163	-5.78783e-163	-9.06598e-164	7.73592e-164	1.20676e-163	3.13174e-163	-4.33502e-163	2.40917e-163	-9.76815e-164	2.58398e-164	2.82787e-163	-8.69058e-163	1.14708e-162	-8.45854e-163	-1.55313e-163	-6.53146e-163	-9.7941e-163	1.42325e-163	1.10934e-163	-5.76534e-164	-6.54587e-163	1.23725e-162	3.04375e-163	7.71778e-163	2.53549e-163	5.62932e-163	-6.64756e-164	-1.15194e-162	0
-3.65551e-163	1.35466e-164	3.07302e-163	-5.78783e-163	-9.06598e-164	7.73592e-164	1.20676e-163	3.13174e-163	-4.33502e-163	2.40917e-163	-9.76815e-164	2.58398e-164	2.82787e-163	-8.69058e-163	1.14708e-162	-8.45854e-163	-1.55313e-163	-6.53146e-163	-9.7941e-163	1.42325e-163	1.10934e-163	-5.76534e-164	-6.54587e-163	1.23725e-162	3.04375e-163	7.71778e-163	2.53549e-163	5.62932e-163	-6.64756e-164	-1.15194e-162	0
-3.65551e-163	1.35466e-164	3.07302e-163	-5.78783e-163	-9.06598e-164	7.73592e-164	1.20676e-163	3.13174e-163	-4.33502e-163	2.40917e-163	-9.76815e-164	2.58398e-164	2.82787e-163	-8.69058e-163	1.14708e-162	-8.45854e-163	-1.55313e-163	-6.53146e-163	-9.7941e-163	1.42325e-163	1.10934e-163	-5.76534e-164	-6.54587e-163	1.23725e-162	3.04375e-163	7.71778e-163	2.53549e-163	5.62932e-163	-6.64756e-164	-1.15194e-162	0
-3.65551e-163	1.35466e-164	3.07302e-163	-5.78783e-163	-9.06598e-164	7.73592e-164	1.20676e-163	3.13174e-163	-4.33502e-163	2.40917e-163	-9.76815e-164	2.58398e-164	2.82787e-163	-8.69058e-163	1.14708e-162	-8.45854e-163	-1.55313e-163	-6.53146e-163	-9.7941e-163	1.42325e-163	1.10934e-163	-5.76534e-164	-6.54587e-163	1.23725e-162	3.04375e-163	7.71778e-163	2.53549e-163	5.62932e-163	-6.64756e-164	-1.15194e-162	0
-3.65551e-163	1.35466e-164	3.07302e-163	-5.78783e-163	-9.06598e-164	7.73592e-164	1.20676e-163	3.13174e-163	-4.33502e-163	2.40917e-163	-9.76815e-164	2.58398e-164	2.82787e-163	-8.69058e-163	1.14708e-162	-8.45854e-163	-1.55313e-163	-6.53146e-163	-9.7941e-163	1.42325e-163	1.10934e-163	-5.76534e-164	-6.54587e-163	1.23725e-162	3.04375e-163	7.71778e-163	2.53549e-163	5.62932e-163	-6.64756e-164	-1.15194e-162	0
-3.65551e-163	1.35466e-164	3.07302e-163	-5.78783e-163	-9.06598e-164	7.73592e-164	1.20676e-163	3.13174e-163	-4.33502e-163	2.40917e-163	-9.76815e-164	2.58398e-164	2.82787e-163	-8.69058e-163	1.14708e-162	-8.45854e-163	-1.55313e-163	-6.53146e-163	-9.7941e-163	1.42325e-163	1.10934e-163	-5.76534e-164	-6.54587e-163	1.23725e-162	3.04375e-163	7.71778e-163	2.53549e-163	5.62932e-163	-6.64756e-164	-1.15194e-162	0
-3.65551e-163	1.35466e-164	3.07302e-163	-5.78783e-163	-9.06598e-164	7.73592e-164	1.20676e-163	3.13174e-163	-4.33502e-163	2.40917e-163	-9.76815e-164	2.58398e-164	2.82787e-163	-8.69058e-163	1.14708e-162	-8.45854e-163	-1.55313e-163	-6.53146e-163	-9.7941e-163	1.42325e-163	1.10934e-163	-5.76534e-164	-6.54587e-163	1.23725e-162	3.04375e-163	7.71778e-163	2.53549e-163	5.62932e-163	-6.64756e-164	-1.15194e-162	0
-3.65551e-163	1.35466e-164	3.07302e-163	-5.78783e-163	-9.06598e-164	7.73592e-164	1.20676e-163	3.13174e-163	-4.33502e-163	2.40917e-163	-9.76815e-164	2.58398e-164	2.82787e-163	-8.69058e-163	1.14708e-162	-8.45854e-163	-1.55313e-163	-6.53146e-163	-9.7941e-163	1.42325e-163	1.10934e-163	-5.76534e-164	-6.54587e-163	1.23725e-162	3.04375e-163	7.71778e-163	2.53549e-163	5.62932e-163	-6.64756e-164	-1.15194e-162	0
-3.65551e-163	1.35466e-164	3.07302e-163	-5.78783e-163	-9.06598e-164	7.73592e-164	1.20676e-163	3.13174e-163	-4.33502e-163	2.40917e-163	-9.76815e-164	2.58398e-164	2.82787e-163	-8.69058e-163	1.14708e-162	-8.45854e-163	-1.55313e-163	-6.53146e-163	-9.7941e-163	1.42325e-163	1.10934e-163	-5.76534e-164	-6.54587e-163	1.23725e-162	3.04375e-163	7.71778e-163	2.53549e-163	5.62932e-163	-6.64756e-164	-1.15194e-162	0
-3.65551e-163	1.35466e-164	3.07302e-163	-5.78783e-163	-9.06598e-164	7.73592e-164	1.20676e-163	3.13174e-163	-4.33502e-163	2.40917e-163	-9.76815e-164	2.58398e-164	2.82787e-163	-8.69058e-163	1.14708e-162	-8.45854e-163	-1.55313e-163	-6.53146e-163	-9.7941e-163	1.42325e-163	1.10934e-163	-5.76534e-164	-6.54587e-163	1.23725e-162	3.04375e-163	7.71778e-163	2.53549e-163	5.62932e-163	-6.64756e-164	-1.15194e-162	0
-3.65551e-163	1.35466e-164	3.07302e-163	-5.78783e-163	-9.06598e-164	7.73592e-164	1.20676e-163	3.13174e-163	-4.33502e-163	2.40917e-163	-9.76815e-164	2.58398e-164	2.82787e-163	-8.69058e-163	1.14708e-162	-8.45854e-163	-1.55313e-163	-6.53146e-163	-9.7941e-163	1.42325e-163	1.10934e-163	-5.76534e-164	-6.54587e-163	1.23725e-162	3.04375e-163	7.71778e-163	2.53549e-163	5.62932e-163	-6.64756e-164	-1.15194e-162	0
-3.65551e-163	1.35466e-164	3.07302e-163	-5.78783e-163	-9.06598e-164	7.73592e-164	1.20676e-163	3.13174e-163	-4.33502e-163	2.40917e-163	-9.76815e-164	2.58398e-164	2.82787e-163	-8.69058e-163	1.14708e-162	-8.45854e-163	-1.55313e-163	-6.53146e-163	-9.7941e-163	1.42325e-163	1.10934e-163	-5.76534e-164	-6.54587e-163	1.23725e-162	3.04375e-163	7.71778e-163	2.53549e-163	5.62932e-163	-6.64756e-164	-1.15194e-162	0
-3.65551e-163	1.35466e-164	3.07302e-163	-5.78783e-163	-9.06598e-164	7.73592e-164	1.20676e-163	3.13174e-163	-4.33502e-163	2.40917e-163	-9.76815e-164	2.58398e-164	2.82787e-163	-8.69058e-163	1.14708e-162	-8.45854e-163	-1.55313e-163	-6.53146e-163	-9.7941e-163	1.42325e-163	1.10934e-163	-5.76534e-164	-6.54587e-163	1.23725e-162	3.04375e-163	7.71778e-163	2.53549e-163	5.62932e-163	-6.64756e-164	-1.15194e-162	0
-3.65551e-163	1.35466e-164	3.07302e-163	-5.78783e-163	-9.06598e-164	7.73592e-164	1.20676e-163	3.13174e-163	-4.33502e-163	2.40917e-163	-9.76815e-164	2.58398e-164	2.82787e-163	-8.69058e-163	1.14708e-162	-8.45854e-163	-1.55313e-163	-6.53146e-163	-9.7941e-163	1.42325e-163	1.10934e-163	-5.76534e-164	-6.54587e-163	1.23725e-162	3.04375e-163	7.71778e-163	2.53549e-163	5.62932e-163	-6.64756e-164	-1.15194e-162	0
-3.65551e-163	1.35466e-164	3.07302e-163	-5.78783e-163	-9.06598e-164	7.73592e-164	1.20676e-163	3.13174e-163	-4.33502e-163	2.40917e-163	-9.76815e-164	2.58398e-164	2.82787e-163	-8.69058e-163	1.14708e-162	-8.45854e-163	-1.55313e-163	-6.53146e-163	-9.7941e-163	1.42325e-163	1.10934e-163	-5.76534e-164	-6.54587e-163	1.23725e-162	3.04375e-163	7.71778e-163	2.53549e-163	5.62932e-163	-6.64756e-164	-1.15194e-162	0
-3.65551e-163	1.35466e-164	3.07302e-163	-5.78783e-163	-9.06598e-164	7.73592e-164	1.20676e-163	3.13174e-163	-4.33502e-163	2.40917e-163	-9.76815e-164	2.58398e-164	2.82787e-163	-8.69058e-163	1.14708e-162	-8.45854e-163	-1.55313e-163	-6.53146e-163	-9.7941e-163	1.42325e-163	1.10934e-163	-5.76534e-164	-6.54587e-163	1.23725e-162	3.04375e-163	7.71778e-163	2.53549e-163	5.62932e-163	-6.64756e-164	-1.15194e-162	0
-3.65551e-163	1.35466e-164	3.07302e-163	-5.78783e-163	-9.06598e-164	7.73592e-164	1.20676e-163	3.13174e-163	-4.33502e-163	2.40917e-163	-9.76815e-164	2.58398e-164	2.82787e-163	-8.69058e-163	1.14708e-162	-8.45854e-163	-1.55313e-163	-6.53146e-163	-9.7941e-163	1.42325e-163	1.10934e-163	-5.76534e-164	-6.54587e-163	1.23725e-162	3.04375e-163	7.71778e-163	2.53549e-163	5.62932e-163	-6.64756e-164	-1.15194e-162	0
-3.65551e-163	1.35466e-164	3.07302e-163	-5.78783e-163	-9.06598e-164	7.73592e-164	1.20676e-163	3.13174e-163	-4.33502e-163	2.40917e-163	-9.76815e-164	2.58398e-164	2.82787e-163	-8.69058e-163	1.14708e-162	-8.45854e-163	-1.55313e-163	-6.53146e-163	-9.7941e-163	1.42325e-163	1.10934e-163	-5.76534e-164	-6.54587e-163	1.23725e-162	3.04375e-163	7.71778e-163	2.53549e-163	5.62932e-163	-6.64756e-164	-1.15194e-162	0
-3.65551e-163	1.35466e-164	3.07302e-163	-5.78783e-163	-9.06598e-164	7.73592e-164	1.20676e-163	3.13174e-163	-4.33502e-163	2.40917e-163	-9.76815e-164	2.58398e-164	2.82787e-163	-8.69058e-163	1.14708e-162	-8.45854e-163	-1.55313e-163	-6.53146e-163	-9.7941e-163	1.42325e-163	1.10934e-163	-5.76534e-164	-6.54587e-163	1.23725e-162	3.04375e-163	7.71778e-163	2.53549e-163	5.62932e-163	-6.64756e-164	-1.15194e-162	0
-3.65551e-163	1.35466e-164	3.07302e-163	-5.78783e-163	-9.06598e-164	7.73592e-164	1.20676e-163	3.13174e-163	-4.33502e-163	2.40917e-163	-9.76815e-164	2.58398e-164	2.82787e-163	-8.69058e-163	1.14708e-162	-8.45854e-163	-1.55313e-163	-6.53146e-163	-9.7941e-163	1.42325e-163	1.10934e-163	-5.76534e-164	-6.54587e-163	1.23725e-162	3.04375e-163	7.71778e-163	2.53549e-163	5.62932e-163	-6.64756e-164	-1.15194e-162	0
-3.65551e-163	1.35466e-164	3.07302e-163	-5.78783e-163	-9.06598e-164	7.73592e-164	1.20676e-163	3.13174e-163	-4.33502e-163	2.40917e-163	-9.76815e-164	2.58398e-164	2.82787e-163	-8.69058e-163	1.14708e-162	-8.45854e-163	-1.55313e-163	-6.53146e-163	-9.7941e-163	1.42325e-163	1.10934e-163	-5.76534e-164	-6.54587e-163	1.23725e-162	3.04375e-163	7.71778e-163	2.53549e-163	5.62932e-163	-6.64756e-164	-1.15194e-162	0
-3.65551e-163	1.35466e-164	3.07302e-163	-5.78783e-163	-9.06598e-164	7.73592e-164	1.20676e-163	3.13174e-163	-4.33502e-163	2.40917e-163	-9.76815e-164	2.58398e-164	2.82787e-163	-8.69058e-163	1.14708e-162	-8.45854e-163	-1.55313e-163	-6.53146e-163	-9.7941e-163	1.42325e-163	1.10934e-163	-5.76534e-164	-6.54587e-163	1.23725e-162	3.04375e-163	7.71778e-163	2.53549e-163	5.62932e-163	-6.64756e-164	-1.15194e-162	0
-3.65551e-163	1.35466e-164	3.07302e-163	-5.78783e-163	-9.06598e-164	7.73592e-164	1.20676e-163	3.13174e-163	-4.33502e-163	2.40917e-163	-9.76815e-164	2.58398e-164	2.82787e-163	-8.69058e-163	1.14708e-162	-8.45854e-163	-1.55313e-163	-6.53146e-163	-9.7941e-163	1.42325e-163	1.10934e-163	-5.76534e-164	-6.54587e-163	1.23725e-162	3.04375e-163	7.71778e-163	2.53549e-163	5.62932e-163	-6.64756e-164	-1.15194e-162	0
-3.65551e-163	1.35466e-164	3.07302e-163	-5.78783e-163	-9.06598e-164	7.73592e-164	1.20676e-163	3.13174e-163	-4.33502e-163	2.40917e-163	-9.76815e-164	2.58398e-164	2.82787e-163	-8.69058e-163	1.14708e-162	-8.45854e-163	-1.55313e-163	-6.53146e-163	-9.7941e-163	1.42325e-163	1.10934e-163	-5.76534e-164	-6.54587e-163	1.23725e-162	3.04375e-163	7.71778e-163	2.53549e-163	5.62932e-163	-6.64756e-164	-1.15194e-162	0
-3.65551e-163	1.35466e-164	3.07302e-163	-5.78783e-163	-9.06598e-164	7.73592e-164	1.20676e-163	3.13174e-163	-4.33502e-163	2.40917e-163	-9.76815e-164	2.58398e-164	2.82787e-163	-8.69058e-163	1.14708e-162	-8.45854e-163	-1.55313e-163	-6.53146e-163	-9.7941e-163	1.42325e-163	1.10934e-163	-5.76534e-164	-6.54587e-163	1.23725e-162	3.04375e-163	7.71778e-163	2.53549e-163	5.62932e-163	-6.64756e-164	-1.15194e-162	0
-3.65551e-163	1.35466e-164	3.07302e-163	-5.78783e-163	-9.06598e-164	7.73592e-164	1.20676e-163	3.13174e-163	-4.33502e-163	2.40917e-163	-9.76815e-164	2.58398e-164	2.82787e-163	-8.69058e-163	1.14708e-162	-8.45854e-163	-1.55313e-163	-6.53146e-163	-9.7941e-163	1.42325e-163	1.10934e-163	-5.76534e-164	-6.54587e-163	1.23725e-162	3.04375e-163	7.71778e-163	2.53549e-163	5.62932e-163	-6.64756e-164	-1.15194e-162	0
-3.65551e-163	1.35466e-164	3.07302e-163	-5.78783e-163	-9.06598e-164	7.73592e-164	1.20676e-163	3.13174e-163	-4.33502e-163	2.40917e-163	-9.76815e-164	2.58398e-164	2.82787e-163	-8.69058e-163	1.14708e-162	-8.45854e-163	-1.55313e-163	-6.53146e-163	-9.7941e-163	1.42325e-163	1.10934e-163	-5.76534e-164	-6.54587e-163	1.23725e-162	3.04375e-163	7.71778e-163	2.53549e-163	5.62932e-163	-6.64756e-164	-1.15194e-162	0
-3.65551e-163	1.35466e-164	3.07302e-163	-5.78783e-163	-9.06598e-164	7.73592e-164	1.20676e-163	3.13174e-163	-4.33502e-163	2.40917e-163	-9.76815e-164	2.58398e-164	2.82787e-163	-8.69058e-163	1.14708e-162	-8.45854e-163	-1.55313e-163	-6.53146e-163	-9.7941e-163	1.42325e-163	1.10934e-163	-5.76534e-164	-6.54587e-163	1.23725e-162	3.04375e-163	7.71778e-163	2.53549e-163	5.62932e-163	-6.64756e-164	-1.15194e-162	0
-3.65551e-163	1.35466e-164	3.07302e-163	-5.78783e-163	-9.06598e-164	7.73592e-164	1.20676e-163	3.13174e-163	-4.33502e-163	2.40917e-163	-9.76815e-164	2.58398e-164	2.82787e-163	-8.69058e-163	1.14708e-162	-8.45854e-163	-1.55313e-163	-6.53146e-163	-9.7941e-163	1.42325e-163	1.10934e-163	-5.76534e-164	-6.54587e-163	1.23725e-162	3.04375e-163	7.71778e-163	2.53549e-163	5.62932e-163	-6.64756e-164	-1.15194e-162	0
-3.65551e-163	1.35466e-164	3.07302e-163	-5.78783e-163	-9.06598e-164	7.73592e-164	1.20676e-163	3.13174e-163	-4.33502e-163	2.40917e-163	-9.76815e-164	2.58398e-164	2.82787e-163	-8.69058e-163	1.14708e-162	-8.45854e-163	-1.55313e-163	-6.53146e-163	-9.7941e-163	1.42325e-163	1.10934e-163	-5.76534e-164	-6.54587e-163	1.23725e-162	3.04375e-163	7.71778e-163	2.53549e-163	5.62932e-163	-6.64756e-164	-1.15194e-162	0
-3.65551e-163	1.35466e-164	3.07302e-163	-5.78783e-163	-9.06598e-164	7.73592e-164	1.20676e-163	3.13174e-163	-4.33502e-163	2.40917e-163	-9.76815e-164	2.58398e-164	2.82787e-163	-8.69058e-163	1.14708e-162	-8.45854e-163	-1.55313e-163	-6.53146e-163	-9.7941e-163	1.42325e-163	1.10934e-163	-5.76534e-164	-6.54587e-163	1.23725e-162	3.04375e-163	7.71778e-163	2.53549e-163	5.62932e-163	-6.64756e-164	-1.15194e-162	0
-3.65551e-163	1.35466e-164	3.07302e-163	-5.78783e-163	-9.06598e-164	7.73592e-164	1.20676e-163	3.13174e-163	-4.33502e-163	2.40917e-163	-9.76815e-164	2.58398e-164	2.82787e-163	-8.69058e-163	1.14708e-162	-8.45854e-163	-1.55313e-163	-6.53146e-163	-9.7941e-163	1.42325e-163	1.10934e-163	-5.76534e-164	-6.54587e-163	1.23725e-162	3.04375e-163	7.71778e-163	2.53549e-163	5.62932e-163	-6.64756e-164	-1.15194e-162	0
-3.65551e-163	1.35466e-164	3.07302e-163	-5.78783e-163	-9.06598e-164	7.73592e-164	1.20676e-163	3.13174e-163	-4.33502e-163	2.40917e-163	-9.76815e-164	2.58398e-164	2.82787e-163	-8.69058e-163	1.14708e-162	-8.45854e-163	-1.55313e-163	-6.53146e-163	-9.7941e-163	1.42325e-163	1.10934e-163	-5.76534e-164	-6.54587e-163	1.23725e-162	3.04375e-163	7.71778e-163	2.53549e-163	5.62932e-163	-6.64756e-164	-1.15194e-162	0
-3.65551e-163	1.35466e-164	3.07302e-163	-5.78783e-163	-9.06598e-164	7.73592e-164	1.20676e-163	3.13174e-163	-4.33502e-163	2.40917e-163	-9.76815e-164	2.58398e-164	2.82787e-163	-8.69058e-163	1.14708e-162	-8.45854e-163	-1.55313e-163	-6.53146e-163	-9.7941e-163	1.42325e-163	1.10934e-163	-5.76534e-164	-6.54587e-163	1.23725e-162	3.04375e-163	7.71778e-163	2.53549e-163	5.62932e-163	-6.64756e-164	-1.15194e-162	0
-3.65551e-163	1.35466e-164	3.07302e-163	-5.78783e-163	-9.06598e-164	7.73592e-164	1.20676e-163	3.13174e-163	-4.33502e-163	2.40917e-163	-9.76815e-164	2.58398e-164	2.82787e-163	-8.69058e-163	1.14708e-162	-8.45854e-163	-1.55313e-163	-6.53146e-163	-9.7941e-163	1.42325e-163	1.10934e-163	-5.76534e-164	-6.54587e-163	1.23725e-162	3.04375e-163	7.71778e-163	2.53549e-163	5.62932e-163	-6.64756e-164	-1.15194e-162	0
-3.65551e-163	1.35466e-164	3.07302e-163	-5.78783e-163	-9.06598e-164	7.73592e-164	1.20676e-163	3.13174e-163	-4.33502e-163	2.40917e-163	-9.76815e-164	2.58398e-164	2.82787e-163	-8.69058e-163	1.14708e-162	-8.45854e-163	-1.55313e-163	-6.53146e-163	-9.7941e-163	1.42325e-163	1.10934e-163	-5.76534e-164	-6.54587e-163	1.23725e-162	3.04375e-163	7.71778e-163	2.53549e-163	5.62932e-163	-6.64756e-164	-1.15194e-162	0
-3.65551e-163	1.35466e-164	3.07302e-163	-5.78783e-163	-9.06598e-164	7.73592e-164	1.20676e-163	3.13174e-163	-4.33502e-163	2.40917e-163	-9.76815e-164	2.58398e-164	2.82787e-163	-8.69058e-163	1.14708e-162	-8.45854e-163	-1.55313e-163	-6.53146e-163	-9.7941e-163	1.42325e-163	1.10934e-163	-5.76534e-164	-6.54587e-163	1.23725e-162	3.04375e-163	7.71778e-163	2.53549e-163	5.62932e-163	-6.64756e-164	-1.15194e-162	0
-3.65551e-163	1.35466e-164	3.07302e-163	-5.78783e-163	-9.06598e-164	7.73592e-164	1.20676e-163	3.13174e-163	-4.33502e-163	2.40917e-163	-9.76815e-164	2.58398e-164	2.82787e-163	-8.69058e-163	1.14708e-162	-8.45854e-163	-1.55313e-163	-6.53146e-163	-9.7941e-163	1.42325e-163	1.10934e-163	-5.76534e-164	-6.54587e-163	1.23725e-162	3.04375e-163	7.71778e-163	2.53549e-163	5.62932e-163	-6.64756e-164	-1.15194e-162	0
-3.65551e-163	1.35466e-164	3.07302e-163	-5.78783e-163	-9.06598e-164	7.73592e-164	1.20676e-163	3.13174e-163	-4.33502e-163	2.40917e-163	-9.76815e-164	2.58398e-164	2.82787e-163	-8.69058e-163	1.14708e-162	-8.45854e-163	-1.55313e-163	-6.53146e-163	-9.7941e-163	1.42325e-163	1.10934e-163	-5.76534e-164	-6.54587e-163	1.23725e-162	3.04375e-163	7.71778e-163	2.53549e-163	5.62932e-163	-6.64756e-164	-1.15194e-162	0
-3.65551e-163	1.35466e-164	3.07302e-163	-5.78783e-163	-9.06598e-164	7.73592e-164	1.20676e-163	3.13174e-163	-4.33502e-163	2.40917e-163	-9.76815e-164	2.58398e-164	2.82787e-163	-8.69058e-163	1.14708e-162	-8.45854e-163	-1.55313e-163	-6.53146e-163	-9.7941e-163	1.42325e-163	1.10934e-163	-5.76534e-164	-6.54587e-163	1.23725e-162	3.04375e-163	7.71778e-163	2.53549e-163	5.62932e-163	-6.64756e-164	-1.15194e-162	0
-3.65551e-163	1.35466e-164	3.07302e-163	-5.78783e-163	-9.06598e-164	7.73592e-164	1.20676e-163	3.13174e-163	-4.33502e-163	2.40917e-163	-9.76815e-164	2.58398e-164	2.82787e-163	-8.69058e-163	1.14708e-162	-8.45854e-163	-1.55313e-163	-6.53146e-163	-9.7941e-163	1.42325e-163	1.10934e-163	-5.76534e-164	-6.54587e-163	1.23725e-162	3.04375e-163	7.71778e-163	2.53549e-163	5.62932e-163	-6.64756e-164	-1.15194e-162	0
-3.65551e-163	1.35466e-164	3.07302e-163	-5.78783e-163	-9.06598e-164	7.73592e-164	1.20676e-163	3.13174e-163	-4.33502e-163	2.40917e-163	-9.76815e-164	2.58398e-164	2.82787e-163	-8.69058e-163	1.14708e-162	-8.45854e-163	-1.55313e-163	-6.53146e-163	-9.7941e-163	1.42325e-163	1.10934e-163	-5.76534e-164	-6.54587e-163	1.23725e-162	3.04375e-163	7.71778e-163	2.53549e-163	5.62932e-163	-6.64756e-164	-1.15194e-162	0
-3.65551e-163	1.35466e-164	3.07302e-163	-5.78783e-163	-9.06598e-164	7.73592e-164	1.20676e-163	3.13174e-163	-4.33502e-163	2.40917e-163	-9.76815e-164	2.58398e-164	2.82787e-163	-8.69058e-163	1.14708e-162	-8.45854e-163	-1.55313e-163	-6.53146e-163	-9.7941e-163	1.42325e-163	1.10934e-163	-5.76534e-164	-6.54587e-163	1.23725e-162	3.04375e-163	7.71778e-163	2.53549e-163	5.62932e-163	-6.64756e-164	-1.15194e-162	0
-3.65551e-163	1.35466e-164	3.07302e-163	-5.78783e-163	-9.06598e-164	7.73592e-164	1.20676e-163	3.13174e-163	-4.33502e-163	2.40917e-163	-9.76815e-164	2.58398e-164	2.82787e-163	-8.69058e-163	1.14708e-162	-8.45854e-163	-1.55313e-163	-6.53146e-163	-9.7941e-163	1.42325e-163	1.10934e-163	-5.76534e-164	-6.54587e-163	1.23725e-162	3.04375e-163	7.71778e-163	2.53549e-163	5.62932e-163	-6.64756e-164	-1.15194e-162	0
-3.65551e-163	1.35466e-164	3.07302e-163	-5.78783e-163	-9.06598e-164	7.73592e-164	1.20676e-163	3.13174e-163	-4.33502e-163	2.40917e-163	-9.76815e-164	2.58398e-164	2.82787e-163	-8.69058e-163	1.14708e-162	-8.45854e-163	-1.55313e-163	-6.53146e-163	-9.7941e-163	1.42325e-163	1.10934e-163	-5.76534e-164	-6.54587e-163	1.23725e-162	3.04375e-163	7.71778e-163	2.53549e-163	5.62932e-163	-6.64756e-164	-1.15194e-162	0
-3.65551e-163	1.35466e-164	3.07302e-163	-5.78783e-163	-9.06598e-164	7.73592e-164	1.20676e-163	3.13174e-163	-4.33502e-163	2.40917e-163	-9.76815e-164	2.58398e-164	2.82787e-163	-8.69058e-163	1.14708e-162	-8.45854e-163	-1.55313e-163	-6.53146e-163	-9.7941e-163	1.42325e-163	1.10934e-163	-5.76534e-164	-6.54587e-163	1.23725e-162	3.04375e-163	7.71778e-163	2.53549e-163	5.62932e-163	-6.64756e-164	-1.15194e-162	0
-3.65551e-163	1.35466e-164	3.07302e-163	-5.78783e-163	-9.06598e-164	7.73592e-164	1.20676e-163	3.13174e-163	-4.33502e-163	2.40917e-163	-9.76815e-164	2.58398e-164	2.82787e-163	-8.69058e-163	1.14708e-162	-8.45854e-163	-1.55313e-163	-6.53146e-163	-9.7941e-163	1.42325e-163	1.10934e-163	-5.76534e-164	-6.54587e-163	1.23725e-162	3.04375e-163	7.71778e-163	2.53549e-163	5.62932e-163	-6.64756e-164	-1.15194e-162	0
-3.65551e-163	1.35466e-164	3.07302e-163	-5.78783e-163	-9.06598e-164	7.73592e-164	1.20676e-163	3.13174e-163	-4.33502e-163	2.40917e-163	-9.76815e-164	2.58398e-164	2.82787e-163	-8.69058e-163	1.14708e-162	-8.45854e-163	-1.55313e-163	-6.53146e-163	-9.7941e-163	1.42325e-163	1.10934e-163	-5.76534e-164	-6.54587e-163	1.23725e-162	3.04375e-163	7.71778e-163	2.53549e-163	5.62932e-163	-6.64756e-164	-1.15194e-162	0
-3.65551e-163	1.35466e-164	3.07302e-163	-5.78783e-163	-9.06598e-164	7.73592e-164	1.20676e-163	3.13174e-163	-4.33502e-163	2.40917e-163	-9.76815e-164	2.58398e-164	2.82787e-163	-8.69058e-163	1.14708e-162	-8.45854e-163	-1.55313e-163	-6.53146e-163	-9.7941e-163	1.42325e-163	1.10934e-163	-5.76534e-164	-6.54587e-163	1.23725e-162	3.04375e-163	7.71778e-163	2.53549e-163	5.62932e-163	-6.64756e-164	-1.15194e-162	0
-3.65551e-163	1.35466e-164	3.07302e-163	-5.78783e-163	-9.06598e-164	7.73592e-164	1.20676e-163	3.13174e-163	-4.33502e-163	2.40917e-163	-9.76815e-164	2.58398e-164	2.82787e-163	-8.69058e-163	1.14708e-162	-8.45854e-163	-1.55313e-163	-6.53146e-163	-9.7941e-163	1.42325e-163	1.10934e-163	-5.76534e-164	-6.54587e-163	1.23725e-162	3.04375e-163	7.71778e-163	2.53549e-163	5.62932e-163	-6.64756e-164	-1.15194e-162	0
-3.65551e-163	1.35466e-164	3.07302e-163	-5.78783e-163	-9.06598e-164	7.73592e-164	1.20676e-163	3.13174e-163	-4.33502e-163	2.40917e-163	-9.76815e-164	2.58398e-164	2.82787e-163	-8.69058e-163	1.14708e-162	-8.45854e-163	-1.55313e-163	-6.53146e-163	-9.7941e-163	1.42325e-163	1.10934e-163	-5.76534e-164	-6.54587e-163	1.23725e-162	3.04375e-163	7.71778e-163	2.53549e-163	5.62932e-163	-6.64756e-164	-1.15194e-162	0
-3.65551e-163	1.35466e-164	3.07302e-163	-5.78783e-163	-9.06598e-164	7.73592e-164	1.20676e-163	3.13174e-163	-4.33502e-163	2.40917e-163	-9.76815e-164	2.58398e-164	2.82787e-163	-8.69058e-163	1.14708e-162	-8.45854e-163	-1.55313e-163	-6.53146e-163	-9.7941e-163	1.42325e-163	1.10934e-163	-5.76534e-164	-6.54587e-163	1.23725e-162	3.04375e-163	7.71778e-163	2.53549e-163	5.62932e-163	-6.64756e-164	-1.15194e-162	0
-3.65551e-163	1.35466e-164	3.07302e-163	-5.78783e-163	-9.06598e-164	7.73592e-164	1.20676e-163	3.13174e-163	-4.33502e-163	2.40917e-163	-9.76815e-164	2.58398e-164	2.82787e-163	-8.69058e-163	1.14708e-162	-8.45854e-163	-1.55313e-163	-6.53146e-163	-9.7941e-163	1.42325e-163	1.10934e-163	-5.76534e-164	-6.54587e-163	1.23725e-162	3.04375e-163	7.71778e-163	2.53549e-163	5.62932e-163	-6.64756e-164	-1.15194e-162	0
-3.65551e-163	1.35466e-164	3.07302e-163	-5.78783e-163	-9.06598e-164	7.73592e-164	1.20676e-163	3.13174e-163	-4.33502e-163	2.40917e-163	-9.76815e-164	2.58398e-164	2.82787e-163	-8.69058e-163	1.14708e-162	-8.45854e-163	-1.55313e-163	-6.53146e-163	-9.7941e-163	1.42325e-163	1.10934e-163	-5.76534e-164	-6.54587e-163	1.23725e-162	3.04375e-163	7.71778e-163	2.53549e-163	5.62932e-163	-6.64756e-164	-1.15194e-162	0
-3.65551e-163	1.35466e-164	3.07302e-163	-5.78783e-163	-9.06598e-164	7.73592e-164	1.20676e-163	3.13174e-163	-4.33502e-163	2.40917e-163	-9.76815e-164	2.58398e-164	2.82787e-163	-8.69058e-163	1.14708e-162	-8.45854e-163	-1.55313e-163	-6.53146e-163	-9.7941e-163	1.42325e-163	1.10934e-163	-5.76534e-164	-6.54587e-163	1.23725e-162	3.04375e-163	7.71778e-163	2.53549e-163	5.62932e-163	-6.64756e-164	-1.15194e-162	0
-3.65551e-163	1.35466e-164	3.07302e-163	-5.78783e-163	-9.06598e-164	7.73592e-164	1.20676e-163	3.13174e-163	-4.33502e-163	2.40917e-163	-9.76815e-164	2.58398e-164	2.82787e-163	-8.69058e-163	1.14708e-162	-8.45854e-163	-1.55313e-163	-6.53146e-163	-9.7941e-163	1.42325e-163	1.10934e-163	-5.76534e-164	-6.54587e-163	1.23725e-162	3.04375e-163	7.71778e-163	2.53549e-163	5.62932e-163	-6.64756e-164	-1.15194e-162	0
-3.65551e-163	1.35466e-164	3.07302e-163	-5.78783e-163	-9.06598e-164	7.73592e-164	1.20676e-163	3.13174e-163	-4.33502e-163	2.40917e-163	-9.76815e-164	2.58398e-164	2.82787e-163	-8.69058e-163	1.14708e-162	-8.45854e-163	-1.55313e-163	-6.53146e-163	-9.7941e-163	1.42325e-163	1.10934e-163	-5.76534e-164	-6.54587e-163	1.23725e-162	3.04375e-163	7.71778e-163	2.53549e-163	5.62932e-163	-6.64756e-164	-1.15194e-162	0
-3.65551e-163	1.35466e-164	3.07302e-163	-5.78783e-163	-9.06598e-164	7.73592e-164	1.20676e-163	3.13174e-163	-4.33502e-163	2.40917e-163	-9.76815e-164	2.58398e-164	2.82787e-163	-8.69058e-163	1.14708e-162	-8.45854e-163	-1.55313e-163	-6.53146e-163	-9.7941e-163	1.42325e-163	1.10934e-163	-5.76534e-164	-6.54587e-163	1.23725e-162	3.04375e-163	7.71778e-163	2.53549e-163	5.62932e-163	-6.64756e-164	-1.15194e-162	0
-3.65551e-163	1.35466e-164	3.07302e-163	-5.78783e-163	-9.06598e-164	7.73592e-164	1.20676e-163	3.13174e-163	-4.33502e-163	2.40917e-163	-9.76815e-164	2.58398e-164	2.82787e-163	-8.69058e-163	1.14708e-162	-8.45854e-163	-1.55313e-163	-6.53146e-163	-9.7941e-163	1.42325e-163	1.10934e-163	-5.76534e-164	-6.54587e-163	1.23725e-162	3.04375e-163	7.71778e-163	2.53549e-163	5.62932e-163	-6.64756e-164	-1.15194e-162	0
-3.65551e-163	1.35466e-164	3.07302e-163	-5.78783e-163	-9.06598e-164	7.73592e-164	1.20676e-163	3.13174e-163	-4.33502e-163	2.40917e-163	-9.76815e-164	2.58398e-164	2.82787e-163	-8.69058e-163	1.14708e-162	-8.45854e-163	-1.55313e-163	-6.53146e-163	-9.7941e-163	1.42325e-163	1.10934e-163	-5.76534e-164	-6.54587e-163	1.23725e-162	3.04375e-163	7.71778e-163	2.53549e-163	5.62932e-163	-6.64756e-164	-1.15194e-162	0
-3.65551e-163	1.35466e-164	3.07302e-163	-5.78783e-163	-9.06598e-164	7.73592e-164	1.20676e-163	3.13174e-163	-4.33502e-163	2.40917e-163	-9.76815e-164	2.58398e-164	2.82787e-163	-8.69058e-163	1.14708e-162	-8.45854e-163	-1.55313e-163	-6.53146e-163	-9.7941e-163	1.42325e-163	1.10934e-163	-5.76534e-164	-6.54587e-163	1.23725e-162	3.04375e-163	7.71778e-163	2.53549e-163	5.62932e-163	-6.64756e-164	-1.15194e-162	0
-3.65551e-163	1.35466e-164	3.07302e-163	-5.78783e-163	-9.06598e-164	7.73592e-164	1.20676e-163	3.13174e-163	-4.33502e-163	2.40917e-163	-9.76815e-164	2.58398e-164	2.82787e-163	-8.69058e-163	1.14708e-162	-8.45854e-163	-1.55313e-163	-6.53146e-163	-9.7941e-163	1.42325e-163	1.10934e-163	-5.76534e-164	-6.54587e-163	1.23725e-162	3.04375e-163	7.71778e-163	2.53549e-163	5.62932e-163	-6.64756e-164	-1.15194e-162	0
-3.65551e-163	1.35466e-164	3.07302e-163	-5.78783e-163	-9.06598e-164	7.73592e-164	1.20676e-163	3.13174e-163	-4.33502e-163	2.40917e-163	-9.76815e-164	2.58398e-164	2.82787e-163	-8.69058e-163	1.14708e-162	-8.45854e-163	-1.55313e-163	-6.53146e-163	-9.7941e-163	1.42325e-163	1.10934e-163	-5.76534e-164	-6.54587e-163	1.23725e-162	3.04375e-163	7.71778e-163	2.53549e-163	5.62932e-163	-6.64756e-164	-1.15194e-162	0
-3.65551e-163	1.35466e-164	3.07302e-163	-5.78783e-163	-9.06598e-164	7.73592e-164	1.20676e-163	3.13174e-163	-4.33502e-163	2.40917e-163	-9.76815e-164	2.58398e-164	2.82787e-163	-8.69058e-163	1.14708e-162	-8.45854e-163	-1.55313e-163	-6.53146e-163	-9.7941e-163	1.42325e-163	1.10934e-163	-5.76534e-164	-6.54587e-163	1.23725e-162	3.04375e-163	7.71778e-163	2.53549e-163	5.62932e-163	-6.64756e-164	-1.15194e-162	0
-3.65551e-163	1.35466e-164	3.07302e-163	-5.78783e-163	-9.06598e-164	7.73592e-164	1.20676e-163	3.13174e-163	-4.33502e-163	2.40917e-163	-9.76815e-164	2.58398e-164	2.82787e-163	-8.69058e-163	1.14708e-162	-8.45854e-163	-1.55313e-163	-6.53146e-163	-9.7941e-163	1.42325e-163	1.10934e-163	-5.76534e-164	-6.54587e-163	1.23725e-162	3.04375e-163	7.71778e-163	2.53549e-163	5.62932e-163	-6.64756e-164	-1.15194e-162	0
-3.65551e-163	1.35466e-164	3.07302e-163	-5.78783e-163	-9.06598e-164	7.73592e-164	1.20676e-163	3.13174e-163	-4.33502e-163	2.40917e-163	-9.76815e-164	2.58398e-164	2.82787e-163	-8.69058e-163	1.14708e-162	-8.45854e-163	-1.55313e-163	-6.53146e-163	-9.7941e-163	1.42325e-163	1.10934e-163	-5.76534e-164	-6.54587e-163	1.23725e-162	3.04375e-163	7.71778e-163	2.53549e-163	5.62932e-163	-6.64756e-164	-1.15194e-162	0
-3.65551e-163	1.35466e-164	3.07302e-163	-5.78783e-163	-9.06598e-164	7.73592e-164	1.20676e-163	3.13174e-163	-4.33502e-163	2.40917e-163	-9.76815e-164	2.58398e-164	2.82787e-163	-8.69058e-163	1.14708e-162	-8.45854e-163	-1.55313e-163	-6.53146e-163	-9.7941e-163	1.42325e-163	1.10934e-163	-5.76534e-164	-6.54587e-163	1.23725e-162	3.04375e-163	7.71778e-163	2.53549e-163	5.62932e-163	-6.64756e-164	-1.15194e-162	0
-3.65551e-163	1.35466e-164	3.07302e-163	-5.78783e-163	-9.06598e-164	7.73592e-164	1.20676e-163	3.13174e-163	-4.33502e-163	2.40917e-163	-9.76815e-164	2.58398e-164	2.82787e-163	-8.69058e-163	1.14708e-162	-8.45854e-163	-1.55313e-163	-6.53146e-163	-9.7941e-163	1.42325e-163	1.10934e-163	-5.76534e-164	-6.54587e-163	1.23725e-162	3.04375e-163	7.71778e-163	2.53549e-163	5.62932e-163	-6.64756e-164	-1.15194e-162	0
-3.65551e-163	1.35466e-164	3.07302e-163	-5.78783e-163	-9.06598e-164	7.73592e-164	1.20676e-163	3.13174e-163	-4.33502e-163	2.40917e-163	-9.76815e-164	2.58398e-164	2.82787e-163	-8.69058e-163	1.14708e-162	-8.45854e-163	-1.55313e-163	-6.53146e-163	-9.7941e-163	1.42325e-163	1.10934e-163	-5.76534e-164	-6.54587e-163	1.23725e-162	3.04375e-163	7.71778e-163	2.53549e-163	5.62932e-163	-6.64756e-164	-1.15194e-162	0
-3.65551e-163	1.35466e-164	3.07302e-163	-5.78783e-163	-9.06598e-164	7.73592e-164	1.20676e-163	3.13174e-163	-4.33502e-163	2.40917e-163	-9.76815e-164	2.58398e-164	2.82787e-163	-8.69058e-163	1.14708e-162	-8.45854e-163	-1.55313e-163	-6.53146e-163	-9.7941e-163	1.42325e-163	1.10934e-163	-5.76534e-164	-6.54587e-163	1.23725e-162	3.04375e-163	7.71778e-163	2.53549e-163	5.62932e-163	-6.64756e-164	-1.15194e-162	0
-3.65551e-163	1.35466e-164	3.07302e-163	-5.78783e-163	-9.06598e-164	7.73592e-164	1.20676e-163	3.13174e-163	-4.33502e-163	2.40917e-163	-9.76815e-164	2.58398e-164	2.82787e-163	-8.69058e-163	1.14708e-162	-8.45854e-163	-1.55313e-163	-6.53146e-163	-9.7941e-163	1.42325e-163	1.10934e-163	-5.76534e-164	-6.54587e-163	1.23725e-162	3.04375e-163	7.71778e-163	2.53549e-163	5.62932e-163	-6.64756e-164	-1.15194e-162	0
-3.65551e-163	1.35466e-164	3.07302e-163	-5.78783e-163	-9.06598e-164	7.73592e-164	1.20676e-163	3.13174e-163	-4.33502e-163	2.40917e-163	-9.76815e-164	2.58398e-164	2.82787e-163	-8.69058e-163	1.14708e-162	-8.45854e-163	-1.55313e-163	-6.53146e-163	-9.7941e-163	1.42325e-163	1.10934e-163	-5.76534e-164	-6.54587e-163	1.23725e-162	3.04375e-163	7.71778e-163	2.53549e-163	5.62932e-163	-6.64756e-164	-1.15194e-162	0
-3.65551e-163	1.35466e-164	3.07302e-163	-5.78783e-163	-9.06598e-164	7.73592e-164	1.20676e-163	3.13174e-163	-4.33502e-163	2.40917e-163	-9.76815e-164	2.58398e-164	2.82787e-163	-8.69058e-163	1.14708e-162	-8.45854e-163	-1.55313e-163	-6.53146e-163	-9.7941e-163	1.42325e-163	1.10934e-163	-5.76534e-164	-6.54587e-163	1.23725e-162	3.04375e-163	7.71778e-163	2.53549e-163	5.62932e-163	-6.64756e-164	-1.15194e-162	0
-3.65551e-163	1.35466e-164	3.07302e-163	-5.78783e-163	-9.06598e-164	7.73592e-164	1.20676e-163	3.13174e-163	-4.33502e-163	2.40917e-163	-9.76815e-164	2.58398e-164	2.82787e-163	-8.69058e-163	1.14708e-162	-8.45854e-163	-1.55313e-163	-6.53146e-163	-9.7941e-163	1.42325e-163	1.10934e-163	-5.76534e-164	-6.54587e-163	1.23725e-162	3.04375e-163	7.71778e-163	2.53549e-163	5.62932e-163	-6.64756e-164	-1.15194e-162	0
-3.65551e-163	1.35466e-164	3.07302e-163	-5.78783e-163	-9.06598e-164	7.73592e-164	1.20676e-163	3.13174e-163	-4.33502e-163	2.40917e-163	-9.76815e-164	2.58398e-164	2.82787e-163	-8.69058e-163	1.14708e-162	-8.45854e-163	-1.55313e-163	-6.53146e-163	-9.7941e-163	1.42325e-163	1.10934e-163	-5.76534e-164	-6.54587e-163	1.23725e-162	3.04375e-163	7.71778e-163	2.53549e-163	5.62932e-163	-6.64756e-164	-1.15194e-162	0
-3.65551e-163	1.35466e-164	3.07302e-163	-5.78783e-163	-9.06598e-164	7.73592e-164	1.20676e-163	3.13174e-163	-4.33502e-163	2.40917e-163	-9.76815e-164	2.58398e-164	2.82787e-163	-8.69058e-163	1.14708e-162	-8.45854e-163	-1.55313e-163	-6.53146e-163	-9.7941e-163	1.42325e-163	1.10934e-163	-5.76534e-164	-6.54587e-163	1.23725e-162	3.04375e-163	7.71778e-163	2.53549e-163	5.62932e-163	-6.64756e-164	-1.15194e-162	0
-3.65551e-163	1.35466e-164	3.07302e-163	-5.78783e-163	-9.06598e-164	7.73592e-164	1.20676e-163	3.13174e-163	-4.33502e-163	2.40917e-163	-9.76815e-164	2.58398e-164	2.82787e-163	-8.69058e-163	1.14708e-162	-8.45854e-163	-1.55313e-163	-6.53146e-163	-9.7941e-163	1.42325e-163	1.10934e-163	-5.76534e-164	-6.54587e-163	1.23725e-162	3.04375e-163	7.71778e-163	2.53549e-163	5.62932e-163	-6.64756e-164	-1.15194e-162	0
-3.65551e-163	1.35466e-164	3.07302e-163	-5.78783e-163	-9.06598e-164	7.73592e-164	1.20676e-163	3.13174e-163	-4.33502e-163	2.40917e-163	-9.76815e-164	2.58398e-164	2.82787e-163	-8.69058e-163	1.14708e-162	-8.45854e-163	-1.55313e-163	-6.53146e-163	-9.7941e-163	1.42325e-163	1.10934e-163	-5.76534e-164	-6.54587e-163	1.23725e-162	3.04375e-163	7.71778e-163	2.53549e-163	5.62932e-163	-6.64756e-164	-1.15194e-162	0
-3.65551e-163	1.35466e-164	3.07302e-163	-5.78783e-163	-9.06598e-164	7.73592e-164	1.20676e-163	3.13174e-163	-4.33502e-163	2.40917e-163	-9.76815e-164	2.58398e-164	2.82787e-163	-8.69058e-163	1.14708e-162	-8.45854e-163	-1.55313e-163	-6.53146e-163	-9.7941e-163	1.42325e-163	1.10934e-163	-5.76534e-164	-6.54587e-163	1.23725e-162	3.04375e-163	7.71778e-163	2.53549e-163	5.62932e-163	-6.64756e-164	-1.15194e-162	0
-3.65551e-163	1.35466e-164	3.07302e-163	-5.78783e-163	-9.06598e-164	7.73592e-164	1.20676e-163	3.13174e-163	-4.33502e-163	2.40917e-163	-9.76815e-164	2.58398e-164	2.82787e-163	-8.69058e-163	1.14708e-162	-8.45854e-163	-1.55313e-163	-6.53146e-163	-9.7941e-163	1.42325e-163	1.10934e-163	-5.76534e-164	-6.54587e-163	1.23725e-162	3.04375e-163	7.71778e-163	2.53549e-163	5.62932e-163	-6.64756e-164	-1.15194e-162	0
-3.65551e-163	1.35466e-164	3.07302e-163	-5.78783e-163	-9.06598e-164	7.73592e-164	1.20676e-163	3.13174e-163	-4.33502e-163	2.40917e-163	-9.76815e-164	2.58398e-164	2.82787e-163	-8.69058e-163	1.14708e-162	-8.45854e-163	-1.55313e-163	-6.53146e-163	-9.7941e-163	1.42325e-163	1.10934e-163	-5.76534e-164	-6.54587e-163	1.23725e-162	3.04375e-163	7.71778e-163	2.53549e-163	5.62932e-163	-6.64756e-164	-1.15194e-162	0
-3.65551e-163	1.35466e-164	3.07302e-163	-5.78783e-163	-9.06598e-164	7.73592e-164	1.20676e-163	3.13174e-163	-4.33502e-163	2.40917e-163	-9.76815e-164	2.58398e-164	2.82787e-163	-8.69058e-163	1.14708e-162	-8.45854e-163	-1.55313e-163	-6.53146e-163	-9.7941e-163	1.42325e-163	1.10934e-163	-5.76534e-164	-6.54587e-163	1.23725e-162	3.04375e-163	7.71778e-163	2.53549e-163	5.62932e-163	-6.64756e-164	-1.15194e-162	0
-3.65551e-163	1.35466e-164	3.07302e-163	-5.78783e-163	-9.06598e-164	7.73592e-164	1.20676e-163	3.13174e-163	-4.33502e-163	2.40917e-163	-9.76815e-164	2.58398e-164	2.82787e-163	-8.69058e-163	1.14708e-162	-8.45854e-163	-1.55313e-163	-6.53146e-163	-9.7941e-163	1.42325e-163	1.10934e-163	-5.76534e-164	-6.54587e-163	1.23725e-162	3.04375e-163	7.71778e-163	2.53549e-163	5.62932e-163	-6.64756e-164	-1.15194e-162	0
-3.65551e-163	1.35466e-164	3.07302e-163	-5.78783e-163	-9.06598e-164	7.73592e-164	1.20676e-163	3.13174e-163	-4.33502e-163	2.40917e-163	-9.76815e-164	2.58398e-164	2.82787e-163	-8.69058e-163	1.14708e-162	-8.45854e-163	-1.55313e-163	-6.53146e-163	-9.7941e-163	1.42325e-163	1.10934e-163	-5.76534e-164	-6.54587e-163	1.23725e-162	3.04375e-163	7.71778e-163	2.53549e-163	5.62932e-163	-6.64756e-164	-1.15194e-162	0
-3.65551e-163	1.35466e-164	3.07302e-163	-5.78783e-163	-9.06598e-164	7.73592e-164	1.20676e-163	3.13174e-163	-4.33502e-163	2.40917e-163	-9.76815e-164	2.58398e-164	2.82787e-163	-8.69058e-163	1.14708e-162	-8.45854e-163	-1.55313e-163	-6.53146e-163	-9.7941e-163	1.42325e-163	1.10934e-163	-5.76534e-164	-6.54587e-163	1.23725e-162	3.04375e-163	7.71778e-163	2.53549e-163	5.62932e-163	-6.64756e-164	-1.15194e-162	0
-3.65551e-163	1.35466e-164	3.07302e-163	-5.78783e-163	-9.06598e-164	7.73592e-164	1.20676e-163	3.13174e-163	-4.33502e-163	2.40917e-163	-9.76815e-164	2.58398e-164	2.82787e-163	-8.69058e-163	1.14708e-162	-8.45854e-163	-1.55313e-163	-6.53146e-163	-9.7941e-163	1.42325e-163	1.10934e-163	-5.76534e-164	-6.54587e-163	1.23725e-162	3.04375e-163	7.71778e-163	2.53549e-163	5.62932e-163	-6.64756e-164	-1.15194e-162	0
-3.65551e-163	1.35466e-164	3.07302e-163	-5.78783e-163	-9.06598e-164	7.73592e-164	1.20676e-163	3.13174e-163	-4.33502e-163	2.40917e-163	-9.76815e-164	2.58398e-164	2.82787e-163	-8.69058e-163	1.14708e-162	-8.45854e-163	-1.55313e-163	-6.53146e-163	-9.7941e-163	1.42325e-163	1.10934e-163	-5.76534e-164	-6.54587e-163	1.23725e-162	3.04375e-163	7.71778e-163	2.53549e-163	5.62932e-163	-6.64756e-164	-1.15194e-162	0
-3.65551e-163	1.35466e-164	3.07302e-163	-5.78783e-163	-9.06598e-164	7.73592e-164	1.20676e-163	3.13174e-163	-4.33502e-163	2.40917e-163	-9.76815e-164	2.58398e-164	2.82787e-163	-8.69058e-163	1.14708e-162	-8.45854e-163	-1.55313e-163	-6.53146e-163	-9.7941e-163	1.42325e-163	1.10934e-163	-5.76534e-164	-6.54587e-163	1.23725e-162	3.04375e-163	7.71778e-163	2.53549e-163	5.62932e-163	-6.64756e-164	-1.15194e-162	0
-3.65551e-163	1.35466e-164	3.07302e-163	-5.78783e-163	-9.06598e-164	7.73592e-164	1.20676e-163	3.13174e-163	-4.33502e-163	2.40917e-163	-9.76815e-164	2.58398e-164	2.82787e-163	-8.69058e-163	1.14708e-162	-8.45854e-163	-1.55313e-163	-6.53146e-163	-9.7941e-163	1.42325e-163	1.10934e-163	-5.76534e-164	-6.54587e-163	1.23725e-162	3.04375e-163	7.71778e-163	2.53549e-163	5.62932e-163	-6.64756e-164	-1.15194e-162	0
-3.65551e-163	1.35466e-164	3.07302e-163	-5.78783e-163	-9.06598e-164	7.73592e-164	1.20676e-163	3.13174e-163	-4.33502e-163	2.40917e-163	-9.76815e-164	2.58398e-164	2.82787e-163	-8.69058e-163	1.14708e-162	-8.45854e-163	-1.55313e-163	-6.53146e-163	-9.7941e-163	1.42325e-163	1.10934e-163	-5.76534e-164	-6.54587e-163	1.23725e-162	3.04375e-163	7.71778e-163	2.53549e-163	5.62932e-163	-6.64756e-164	-1.15194e-162	0
-3.65551e-163	1.35466e-164	3.07302e-163	-5.78783e-163	-9.06598e-164	7.73592e-164	1.20676e-163	3.13174e-163	-4.33502e-163	2.40917e-163	-9.76815e-164	2.58398e-164	2.82787e-163	-8.69058e-163	1.14708e-162	-8.45854e-163	-1.55313e-163	-6.53146e-163	-9.7941e-163	1.42325e-163	1.10934e-163	-5.76534e-164	-6.54587e-163	1.23725e-162	3.04375e-163	7.71778e-163	2.53549e-163	5.62932e-163	-6.64756e-164	-1.15194e-162	0
-3.65551e-163	1.35466e-164	3.07302e-163	-5.78783e-163	-9.06598e-164	7.73592e-164	1.20676e-163	3.13174e-163	-4.33502e-163	2.40917e-163	-9.76815e-164	2.58398e-164	2.82787e-163	-8.69058e-163	1.14708e-162	-8.45854e-163	-1.55313e-163	-6.53146e-163	-9.7941e-163	1.42325e-163	1.10934e-163	-5.76534e-164	-6.54587e-163	1.23725e-162	3.04375e-163	7.71778e-163	2.53549e-163	5.62932e-163	-6.64756e-164	-1.15194e-162	0
-3.65551e-163	1.35466e-164	3.07302e-163	-5.78783e-163	-9.06598e-164	7.73592e-164	1.20676e-163	3.13174e-163	-4.33502e-163	2.40917e-163	-9.76815e-164	2.58398e-164	2.82787e-163	-8.69058e-163	1.14708e-162	-8.45854e-163	-1.55313e-163	-6.53146e-163	-9.7941e-163	1.42325e-163	1.10934e-163	-5.76534e-164	-6.54587e-163	1.23725e-162	3.04375e-163	7.71778e-163	2.53549e-163	5.62932e-163	-6.64756e-164	-1.15194e-162	0
-3.65551e-163	1.35466e-164	3.07302e-163	-5.78783e-163	-9.06598e-164	7.73592e-164	1.20676e-163	3.13174e-163	-4.33502e-163	2.40917e-163	-9.76815e-164	2.58398e-164	2.82787e-163	-8.69058e-163	1.14708e-162	-8.45854e-163	-1.55313e-163	-6.53146e-163	-9.7941e-163	1.42325e-163	1.10934e-163	-5.76534e-164	-6.54587e-163	1.23725e-162	3.04375e-163	7.71778e-163	2.53549e-163	5.62932e-163	-6.64756e-164	-1.15194e-162	0
-3.65551e-163	1.35466e-164	3.07302e-163	-5.78783e-163	-9.06598e-164	7.73592e-164	1.20676e-163	3.13174e-163	-4.33502e-163	2.40917e-163	-9.76815e-164	2.58398e-164	2.82787e-163	-8.69058e-163	1.14708e-162	-8.45854e-163	-1.55313e-163	-6.53146e-163	-9.7941e-163	1.42325e-163	1.10934e-163	-5.76534e-164	-6.54587e-163	1.23725e-162	3.04375e-163	7.71778e-163	2.53549e-163	5.62932e-163	-6.64756e-164	-1.15194e-162	0
-3.65551e-163	1.35466e-164	3.07302e-163	-5.78783e-163	-9.06598e-164	7.73592e-164	1.20676e-163	3.13174e-163	-4.33502e-163	2.40917e-163	-9.76815e-164	2.58398e-164	2.82787e-163	-8.69058e-163	1.14708e-162	-8.45854e-163	-1.55313e-163	-6.53146e-163	-9.7941e-163	1.42325e-163	1.10934e-163	-5.76534e-164	-6.54587e-163	1.23725e-162	3.04375e-163	7.71778e-163	2.53549e-163	5.62932e-163	-6.64756e-164	-1.15194e-162	0
-3.65551e-163	1.35466e-164	3.07302e-163	-5.78783e-163	-9.06598e-164	7.73592e-164	1.20676e-163	3.13174e-163	-4.33502e-163	2.40917e-163	-9.76815e-164	2.58398e-164	2.82787e-163	-8.69058e-163	1.14708e-162	-8.45854e-163	-1.55313e-163	-6.53146e-163	-9.7941e-163	1.42325e-163	1.10934e-163	-5.76534e-164	-6.54587e-163	1.23725e-162	3.04375e-163	7.71778e-163	2.53549e-163	5.62932e-163	-6.64756e-164	-1.15194e-162	0
-3.65551e-163	1.35466e-164	3.07302e-163	-5.78783e-163	-9.06598e-164	7.73592e-164	1.20676e-163	3.13174e-163	-4.33502e-163	2.40917e-163	-9.76815e-164	2.58398e-164	2.82787e-163	-8.69058e-163	1.14708e-162	-8.45854e-163	-1.55313e-163	-6.53146e-163	-9.7941e-163	1.42325e-163	1.10934e-163	-5.76534e-164	-6.54587e-163	1.23725e-162	3.04375e-163	7.71778e-163	2.53549e-163	5.62932e-163	-6.64756e-164	-1.15194e-162	0
-3.65551e-163	1.35466e-164	3.07302e-163	-5.78783e-163	-9.06598e-164	7.73592e-164	1.20676e-163	3.13174e-163	-4.33502e-163	2.40917e-163	-9.76815e-164	2.58398e-164	2.82787e-163	-8.69058e-163	1.14708e-162	-8.45854e-163	-1.55313e-163	-6.53146e-163	-9.7941e-163	1.42325e-163	1.10934e-163	-5.76534e-164	-6.54587e-163	1.23725e-162	3.04375e-163	7.71778e-163	2.53549e-163	5.62932e-163	-6.64756e-164	-1.15194e-162	0
-3.65551e-163	1.35466e-164	3.07302e-163	-5.78783e-163	-9.06598e-164	7.73592e-164	1.20676e-163	3.13174e-163	-4.33502e-163	2.40917e-163	-9.76815e-164	2.58398e-164	2.82787e-163	-8.69058e-163	1.14708e-162	-8.45854e-163	-1.55313e-163	-6.53146e-163	-9.7941e-163	1.42325e-163	1.10934e-163	-5.76534e-164	-6.54587e-163	1.23725e-162	3.04375e-163	7.71778e-163	2.53549e-163	5.62932e-163	-6.64756e-164	-1.15194e-162	0
-3.65551e-163	1.35466e-164	3.07302e-163	-5.78783e-163	-9.06598e-164	7.73592e-164	1.20676e-163	3.13174e-163	-4.33502e-163	2.40917e-163	-9.76815e-164	2.58398e-164	2.82787e-163	-8.69058e-163	1.14708e-162	-8.45854e-163	-1.55313e-163	-6.53146e-163	-9.7941e-163	1.42325e-163	1.10934e-163	-5.76534e-164	-6.54587e-163	1.23725e-162	3.04375e-163	7.71778e-163	2.53549e-163	5.62932e-163	-6.64756e-164	-1.15194e-162	0
-3.65551e-163	1.35466e-164	3.07302e-163	-5.78783e-163	-9.06598e-164	7.73592e-164	1.20676e-163	3.13174e-163	-4.33502e-163	2.40917e-163	-9.76815e-164	2.58398e-164	2.82787e-163	-8.69058e-163	1.14708e-162	-8.45854e-163	-1.55313e-163	-6.53146e-163	-9.7941e-163	1.42325e-163	1.10934e-163	-5.76534e-164	-6.54587e-163	1.23725e-162	3.04375e-163	7.71778e-163	2.53549e-163	5.62932e-163	-6.64756e-164	-1.15194e-162	0
-3.65551e-163	1.35466e-164	3.07302e-163	-5.78783e-163	-9.06598e-164	7.73592e-164	1.20676e-163	3.13174e-163	-4.33502e-163	2.40917e-163	-9.76815e-164	2.58398e-164	2.82787e-163	-8.69058e-163	1.14708e-162	-8.45854e-163	-1.55313e-163	-6.53146e-163	-9.7941e-163	1.42325e-163	1.10934e-163	-5.76534e-164	-6.54587e-163	1.23725e-162	3.04375e-163	7.71778e-163	2.53549e-163	5.62932e-163	-6.64756e-164	-1.15194e-162	0
-3.65551e-163	1.35466e-164	3.07302e-163	-5.78783e-163	-9.06598e-164	7.73592e-164	1.20676e-163	3.13174e-163	-4.33502e-163	2.40917e-163	-9.76815e-164	2.58398e-164	2.82787e-163	-8.69058e-163	1.14708e-162	-8.45854e-163	-1.55313e-163	-6.53146e-163	-9.7941e-163	1.42325e-163	1.10934e-163	-5.76534e-164	-6.54587e-163	1.23725e-162	3.04375e-163	7.71778e-163	2.53549e-163	5.62932e-163	-6.64756e-164	-1.15194e-162	0
-3.65551e-163	1.35466e-164	3.07302e-163	-5.78783e-163	-9.06598e-164	7.73592e-164	1.20676e-163	3.13174e-163	-4.33502e-163	2.40917e-163	-9.76815e-164	2.58398e-164	2.82787e-163	-8.69058e-163	1.14708e-162	-8.45854e-163	-1.55313e-163	-6.53146e-163	-9.7941e-163	1.42325e-163	1.10934e-163	-5.76534e-164	-6.54587e-163	1.23725e-162	3.04375e-163	7.71778e-163	2.53549e-163	5.62932e-163	-6.64756e-164	-1.15194e-162	0
-3.65551e-163	1.35466e-164	3.07302e-163	-5.78783e-163	-9.06598e-164	7.73592e-164	1.20676e-163	3.13174e-163	-4.33502e-163	2.40917e-163	-9.76815e-164	2.58398e-164	2.82787e-163	-8.69058e-163	1.14708e-162	-8.45854e-163	-1.55313e-163	-6.53146e-163	-9.7941e-163	1.42325e-163	1.10934e-163	-5.76534e-164	-6.54587e-163	1.23725e-162	3.04375e-163	7.71778e-163	2.53549e-163	5.62932e-163	-6.64756e-164	-1.15194e-162	0
-3.65551e-163	1.35466e-164	3.07302e-163	-5.78783e-163	-9.06598e-164	7.73592e-164	1.20676e-163	3.13174e-163	-4.33502e-163	2.40917e-163	-9.76815e-164	2.58398e-164	2.82787e-163	-8.69058e-163	1.14708e-162	-8.45854e-163	-1.55313e-163	-6.53146e-163	-9.7941e-163	1.42325e-163	1.10934e-163	-5.76534e-164	-6.54587e-163	1.23725e-162	3.04375e-163	7.71778e-163	2.53549e-163	5.62932e-163	-6.64756e-164	-1.15194e-162	0
-3.65551e-163	1.35466e-164	3.07302e-163	-5.78783e-163	-9.06598e-164	7.73592e-164	1.20676e-163	3.13174e-163	-4.33502e-163	2.40917e-163	-9.76815e-164	2.58398e-164	2.82787e-163	-8.69058e-163	1.14708e-162	-8.45854e-163	-1.55313e-163	-6.53146e-163	-9.7941e-163	1.42325e-163	1.10934e-163	-5.76534e-164	-6.54587e-163	1.23725e-162	3.04375e-163	7.71778e-163	2.53549e-163	5.62932e-163	-6.64756e-164	-1.15194e-162	0
-3.65551e-163	1.35466e-164	3.07302e-163	-5.78783e-163	-9.06598e-164	7.73592e-164	1.20676e-163	3.13174e-163	-4.33502e-163	2.40917e-163	-9.76815e-164	2.58398e-164	2.82787e-163	-8.69058e-163	1.14708e-162	-8.45854e-163	-1.55313e-163	-6.53146e-163	-9.7941e-163	1.42325e-163	1.10934e-163	-5.76534e-164	-6.54587e-163	1.23725e-162	3.04375e-163	7.71778e-163	2.53549e-163	5.62932e-163	-6.64756e-164	-1.15194e-162	0
-3.65551e-163	1.35466e-164	3.07302e-163	-5.78783e-163	-9.06598e-164	7.73592e-164	1.20676e-163	3.13174e-163	-4.33502e-163	2.40917e-163	-9.76815e-164	2.58398e-164	2.82787e-163	-8.69058e-163	1.14708e-162	-8.45854e-163	-1.55313e-163	-6.53146e-163	-9.7941e-163	1.42325e-163	1.10934e-163	-5.76534e-164	-6.54587e-163	1.23725e-162	3.04375e-163	7.71778e-163	2.53549e-163	5.62932e-163	-6.64756e-164	-1.15194e-162	0
-3.65551e-163	1.35466e-164	3.07302e-163	-5.78783e-163	-9.06598e-164	7.73592e-164	1.20676e-163	3.13174e-163	-4.33502e-163	2.40917e-163	-9.76815e-164	2.58398e-164	2.82787e-163	-8.69058e-163	1.14708e-162	-8.45854e-163	-1.55313e-163	-6.53146e-163	-9.7941e-163	1.42325e-163	1.10934e-163	-5.76534e-164	-6.54587e-163	1.23725e-162	3.04375e-163	7.71778e-163	2.53549e-163	5.62932e-163	-6.64756e-164	-1.15194e-162	0
-3.65551e-163	1.35466e-164	3.07302e-163	-5.78783e-163	-9.06598e-164	7.73592e-164	1.20676e-163	3.13174e-163	-4.33502e-163	2.40917e-163	-9.76815e-164	2.58398e-164	2.82787e-163	-8.69058e-163	1.14708e-162	-8.45854e-163	-1.55313e-163	-6.53146e-163	-9.7941e-163	1.42325e-163	1.10934e-163	-5.76534e-164	-6.54587e-163	1.23725e-162	3.04375e-163	7.71778e-163	2.53549e-163	5.62932e-163	-6.64756e-164	-1.15194e-162	0
-3.65551e-163	1.35466e-164	3.07302e-163	-5.78783e-163	-9.06598e-164	7.73592e-164	1.20676e-163	3.13174e-163	-4.33502e-163	2.40917e-163	-9.76815e-164	2.58398e-164	2.82787e-163	-8.69058e-163	1.14708e-162	-8.45854e-163	-1.55313e-163	-6.53146e-163	-9.7941e-163	1.42325e-163	1.10934e-163	-5.76534e-164	-6.54587e-163	1.23725e-162	3.04375e-163	7.71778e-163	2.53549e-163	5.62932e-163	-6.64756e-164	-1.15194e-162	0
-3.65551e-163	1.35466e-164	3.07302e-163	-5.78783e-163	-9.06598e-164	7.73592e-164	1.20676e-163	3.13174e-163	-4.33502e-163	2.40917e-163	-9.76815e-164	2.58398e-164	2.82787e-163	-8.69058e-163	1.14708e-162	-8.45854e-163	-1.55313e-163	-6.53146e-163	-9.7941e-163	1.42325e-163	1.10934e-163	-5.76534e-164	-6.54587e-163	1.23725e-162	3.04375e-163	7.71778e-163	2.53549e-163	5.62932e-163	-6.64756e-164	-1.15194e-162	0
-3.65551e-163	1.35466e-164	3.07302e-163	-5.78783e-163	-9.06598e-164	7.73592e-164	1.20676e-163	3.13174e-163	-4.33502e-163	2.40917e-163	-9.76815e-164	2.58398e-164	2.82787e-163	-8.69058e-163	1.14708e-162	-8.45854e-163	-1.55313e-163	-6.53146e-163	-9.7941e-163	1.42325e-163	1.10934e-163	-5.76534e-164	-6.54587e-163	1.23725e-162	3.04375e-163	7.71778e-163	2.53549e-163	5.62932e-163	-6.64756e-164	-1.15194e-162	0
-3.65551e-163	1.35466e-164	3.07302e-163	-5.78783e-163	-9.06598e-164	7.73592e-164	1.20676e-163	3.13174e-163	-4.33502e-163	2.40917e-163	-9.76815e-164	2.58398e-164	2.82787e-163	-8.69058e-163	1.14708e-162	-8.45854e-163	-1.55313e-163	-6.53146e-163	-9.7941e-163	1.42325e-163	1.10934e-163	-5.76534e-164	-6.54587e-163	1.23725e-162	3.04375e-163	7.71778e-163	2.53549e-163	5.62932e-163	-6.64756e-164	-1.15194e-162	0
-3.65551e-163	1.35466e-164	3.07302e-163	-5.78783e-163	-9.06598e-164	7.73592e-164	1.20676e-163	3.13174e-163	-4.33502e-163	2.40917e-163	-9.76815e-164	2.58398e-164	2.82787e-163	-8.69058e-163	1.14708e-162	-8.45854e-163	-1.55313e-163	-6.53146e-163	-9.7941e-163	1.42325e-163	1.10934e-163	-5.76534e-164	-6.54587e-163	1.23725e-162	3.04375e-163	7.71778e-163	2.53549e-163	5.62932e-163	-6.64756e-164	-1.15194e-162	0
-3.65551e-163	1.35466e-164	3.07302e-163	-5.78783e-163	-9.06598e-164	7.73592e-164	1.20676e-163	3.13174e-163	-4.33502e-163	2.40917e-163	-9.76815e-164	2.58398e-164	2.82787e-163	-8.69058e-163	1.14708e-162	-8.45854e-163	-1.55313e-163	-6.53146e-163	-9.7941e-163	1.42325e-163	1.10934e-163	-5.76534e-164	-6.54587e-163	1.23725e-162	3.04375e-163	7.71778e-163	2.53549e-163	5.62932e-163	-6.64756e-164	-1.15194e-162	0
-3.65551e-163	1.35466e-164	3.07302e-163	-5.78783e-163	-9.06598e-164	7.73592e-164	1.20676e-163	3.13174e-163	-4.33502e-163	2.40917e-163	-9.76815e-164	2.58398e-164	2.82787e-163	-8.69058e-163	1.14708e-162	-8.45854e-163	-1.55313e-163	-6.53146e-163	-9.7941e-163	1.42325e-163	1.10934e-163	-5.76534e-164	-6.54587e-163	1.23725e-162	3.04375e-163	7.71778e-163	2.53549e-163	5.62932e-163	-6.64756e-164	-1.15194e-162	0
-3.65551e-163	1.35466e-164	3.07302e-163	-5.78783e-163	-9.06598e-164	7.73592e-164	1.20676e-163	3.13174e-163	-4.33502e-163	2.40917e-163	-9.76815e-164	2.58398e-164	2.82787e-163	-8.69058e-163	1.14708e-162	-8.45854e-163	-1.55313e-163	-6.53146e-163	-9.7941e-163	1.42325e-163	1.10934e-163	-5.76534e-164	-6.54587e-163	1.23725e-162	3.04375e-163	7.71778e-163	2.53549e-163	5.62932e-163	-6.64756e-164	-1.15194e-162	0
-3.65551e-163	1.35466e-164	3.07302e-163	-5.78783e-163	-9.06598e-164	7.73592e-164	1.20676e-163	3.13174e-163	-4.33502e-163	2.40917e-163	-9.76815e-164	2.58398e-164	2.82787e-163	-8.69058e-163	1.14708e-162	-8.45854e-163	-1.55313e-163	-6.53146e-163	-9.7941e-163	1.42325e-163	1.10934e-163	-5.76534e-164	-6.54587e-163	1.23725e-162	3.04375e-163	7.71778e-163	2.53549e-163	5.62932e-163	-6.64756e-164	-1.15194e-162	0
-3.65551e-163	1.35466e-164	3.07302e-163	-5.78783e-163	-9.06598e-164	7.73592e-164	1.20676e-163	3.13174e-163	-4.33502e-163	2.40917e-163	-9.76815e-164	2.58398e-164	2.82787e-163	-8.69058e-163	1.14708e-162	-8.45854e-163	-1.55313e-163	-6.53146e-163	-9.7941e-163	1.42325e-163	1.10934e-163	-5.76534e-164	-6.54587e-163	1.23725e-162	3.04375e-163	7.71778e-163	2.53549e-163	5.62932e-163	-6.64756e-164	-1.15194e-162	0
-3.65551e-163	1.35466e-164	3.07302e-163	-5.78783e-163	-9.06598e-164	7.73592e-164	1.20676e-163	3.13174e-163	-4.33502e-163	2.40917e-163	-9.76815e-164	2.58398e-164	2.82787e-163	-8.69058e-163	1.14708e-162	-8.45854e-163	-1.55313e-163	-6.53146e-163	-9.7941e-163	1.42325e-163	1.10934e-163	-5.76534e-164	-6.54587e-163	1.23725e-162	3.04375e-163	7.71778e-163	2.53549e-163	5.62932e-163	-6.64756e-164	-1.15194e-162	0
-3.65551e-163	1.35466e-164	3.07302e-163	-5.78783e-163	-9.06598e-164	7.73592e-164	1.20676e-163	3.13174e-163	-4.33502e-163	2.40917e-163	-9.76815e-164	2.58398e-164	2.82787e-163	-8.69058e-163	1.14708e-162	-8.45854e-163	-1.55313e-163	-6.53146e-163	-9.7941e-163	1.42325e-163	1.10934e-163	-5.76534e-164	-6.54587e-163	1.23725e-162	3.04375e-163	7.71778e-163	2.53549e-163	5.62932e-163	-6.64756e-164	-1.15194e-162	0
-3.65551e-163	1.35466e-164	3.07302e-163	-5.78783e-163	-9.06598e-164	7.73592e-164	1.20676e-163	3.13174e-163	-4.33502e-163	2.40917e-163	-9.76815e-164	2.58398e-164	2.82787e-163	-8.69058e-163	1.14708e-162	-8.45854e-163	-1.55313e-163	-6.53146e-163	-9.7941e-163	1.42325e-163	1.10934e-163	-5.76534e-164	-6.54587e-163	1.23725e-162	3.04375e-163	7.71778e-163	2.53549e-163	5.62932e-163	-6.64756e-164	-1.15194e-162	0
-3.65551e-163	1.35466e-164	3.07302e-163	-5.78783e-163	-9.06598e-164	7.73592e-164	1.20676e-163	3.13174e-163	-4.33502e-163	2.40917e-163	-9.76815e-164	2.58398e-164	2.82787e-163	-8.69058e-163	1.14708e-162	-8.45854e-163	-1.55313e-163	-6.53146e-163	-9.7941e-163	1.42325e-163	1.10934e-163	-5.76534e-164	-6.54587e-163	1.23725e-162	3.04375e-163	7.71778e-163	2.53549e-163	5.62932e-163	-6.64756e-164	-1.15194e-162	0
-3.65551e-163	1.35466e-164	3.07302e-163	-5.78783e-163	-9.06598e-164	7.73592e-164	1.20676e-163	3.13174e-163	-4.33502e-163	2.40917e-163	-9.76815e-164	2.58398e-164	2.82787e-163	-8.69058e-163	1.14708e-162	-8.45854e-163	-1.55313e-163	-6.53146e-163	-9.7941e-163	1.42325e-163	1.10934e-163	-5.76534e-164	-6.54587e-163	1.23725e-162	3.04375e-163	7.71778e-163	2.53549e-163	5.62932e-163	-6.64756e-164	-1.15194e-162	0
-3.65551e-163	1.35466e-164	3.07302e-163	-5.78783e-163	-9.06598e-164	7.73592e-164	1.20676e-163	3.13174e-163	-4.33502e-163	2.40917e-163	-9.76815e-164	2.58398e-164	2.82787e-163	-8.69058e-163	1.14708e-162	-8.45854e-163	-1.55313e-163	-6.53146e-163	-9.7941e-163	1.42325e-163	1.10934e-163	-5.76534e-164	-6.54587e-163	1.23725e-162	3.04375e-163	7.71778e-163	2.53549e-163	5.62932e-163	-6.64756e-164	-1.15194e-162	0
-3.65551e-163	1.35466e-164	3.07302e-163	-5.78783e-163	-9.06598e-164	7.73592e-164	1.20676e-163	3.13174e-163	-4.33502e-163	2.40917e-163	-9.76815e-164	2.58398e-164	2.82787e-163	-8.69058e-163	1.14708e-162	-8.45854e-163	-1.55313e-163	-6.53146e-163	-9.7941e-163	1.42325e-163	1.10934e-163	-5.76534e-164	-6.54587e-163	1.23725e-162	3.04375e-163	7.71778e-163	2.53549e-163	5.62932e-163	-6.64756e-164	-1.15194e-162	0
-3.65551e-163	1.35466e-164	3.07302e-163	-5.78783e-163	-9.06598e-164	7.73592e-164	1.20676e-163	3.13174e-163	-4.33502e-163	2.40917e-163	-9.76815e-164	2.58398e-164	2.82787e-163	-8.69058e-163	1.14708e-162	-8.45854e-163	-1.55313e-163	-6.53146e-163	-9.7941e-163	1.42325e-163	1.10934e-163	-5.76534e-164	-6.54587e-163	1.23725e-162	3.04375e-163	7.71778e-163	2.53549e-163	5.62932e-163	-6.64756e-164	-1.15194e-162	0
-3.65551e-163	1.35466e-164	3.07302e-163	-5.78783e-163	-9.06598e-164	7.73592e-164	1.20676e-163	3.13174e-163	-4.33502e-163	2.40917e-163	-9.76815e-164	2.58398e-164	2.82787e-163	-8.69058e-163	1.14708e-162	-8.45854e-163	-1.55313e-163	-6.53146e-163	-9.7941e-163	1.42325e-163	1.10934e-163	-5.76534e-164	-6.54587e-163	1.23725e-162	3.04375e-163	7.71778e-163	2.53549e-163	5.62932e-163	-6.64756e-164	-1.15194e-162	0
-3.65551e-163	1.35466e-164	3.07302e-163	-5.78783e-163	-9.06598e-164	7.73592e-164	1.20676e-163	3.13174e-163	-4.33502e-163	2.40917e-163	-9.76815e-164	2.58398e-164	2.82787e-163	-8.69058e-163	1.14708e-162	-8.45854e-163	-1.55313e-163	-6.53146e-163	-9.7941e-163	1.42325e-163	1.10934e-163	-5.76534e-164	-6.54587e-163	1.23725e-162	3.04375e-163	7.71778e-163	2.53549e-163	5.62932e-163	-6.64756e-164	-1.15194e-162	0
-3.65551e-163	1.35466e-164	3.07302e-163	-5.78783e-163	-9.06598e-164	7.73592e-164	1.20676e-163	3.13174e-163	-4.33502e-163	2.40917e-163	-9.76815e-164	2.58398e-164	2.82787e-163	-8.69058e-163	1.14708e-162	-8.45854e-163	-1.55313e-163	-6.53146e-163	-9.7941e-163	1.42325e-163	1.10934e-163	-5.76534e-164	-6.54587e-163	1.23725e-162	3.04375e-163	7.71778e-163	2.53549e-163	5.62932e-163	-6.64756e-164	-1.15194e-162	0
-3.65551e-163	1.35466e-164	3.07302e-163	-5.78783e-163	-9.06598e-164	7.73592e-164	1.20676e-163	3.13174e-163	-4.33502e-163	2.40917e-163	-9.76815e-164	2.58398e-164	2.82787e-163	-8.69058e-163	1.14708e-162	-8.45854e-163	-1.55313e-163	-6.53146e-163	-9.7941e-163	1.42325e-163	1.10934e-163	-5.76534e-164	-6.54587e-163	1.23725e-162	3.04375e-163	7.71778e-163	2.53549e-163	5.62932e-163	-6.64756e-164	-1.15194e-162	0
-3.65551e-163	1.35466e-164	3.07302e-163	-5.78783e-163	-9.06598e-164	7.73592e-164	1.20676e-163	3.13174e-163	-4.33502e-163	2.40917e-163	-9.76815e-164	2.58398e-164	2.82787e-163	-8.69058e-163	1.14708e-162	-8.45854e-163	-1.55313e-163	-6.53146e-163	-9.7941e-163	1.42325e-163	1.10934e-163	-5.76534e-164	-6.54587e-163	1.23725e-162	3.04375e-163	7.71778e-163	2.53549e-163	5.62932e-163	-6.64756e-164	-1.15194e-162	0
-3.65551e-163	1.35466e-164	3.07302e-163	-5.78783e-163	-9.06598e-164	7.73592e-164	1.20676e-163	3.13174e-163	-4.33502e-163	2.40917e-163	-9.76815e-164	2.58398e-164	2.82787e-163	-8.69058e-163	1.14708e-162	-8.45854e-163	-1.55313e-163	-6.53146e-163	-9.7941e-163	1.42325e-163	1.10934e-163	-5.76534e-164	-6.54587e-163	1.23725e-162	3.04375e-163	7.71778e-163	2.53549e-163	5.62932e-163	-6.64756e-164	-1.15194e-162	0
-3.65551e-163	1.35466e-164	3.07302e-163	-5.78783e-163	-9.06598e-164	7.73592e-164	1.20676e-163	3.13174e-163	-4.33502e-163	2.40917e-163	-9.76815e-164	2.58398e-164	2.82787e-163	-8.69058e-163	1.14708e-162	-8.45854e-163	-1.55313e-163	-6.53146e-163	-9.7941e-163	1.42325e-163	1.10934e-163	-5.76534e-164	-6.54587e-163	1.23725e-162	3.04375e-163	7.71778e-163	2.53549e-163	5.62932e-163	-6.64756e-164	-1.15194e-162	0
-3.65551e-163	1.35466e-164	3.07302e-163	-5.78783e-163	-9.06598e-164	7.73592e-164	1.20676e-163	3.13174e-163	-4.33502e-163	2.40917e-163	-9.76815e-164	2.58398e-164	2.82787e-163	-8.69058e-163	1.14708e-162	-8.45854e-163	-1.55313e-163	-6.53146e-163	-9.7941e-163	1.42325e-163	1.10934e-163	-5.76534e-164	-6.54587e-163	1.23725e-162	3.04375e-163	7.71778e-163	2.53549e-163	5.62932e-163	-6.64756e-164	-1.15194e-162	0
-3.65551e-163	1.35466e-164	3.07302e-163	-5.78783e-163	-9.06598e-164	7.73592e-164	1.20676e-163	3.13174e-163	-4.33502e-163	2.40917e-163	-9.76815e-164	2.58398e-164	2.82787e-163	-8.69058e-163	1.14708e-162	-8.45854e-163	-1.55313e-163	-6.53146e-163	-9.7941e-163	1.42325e-163	1.10934e-163	-5.76534e-164	-6.54587e-163	1.23725e-162	3.04375e-163	7.71778e-163	2.53549e-163	5.62932e-163	-6.64756e-164	-1.15194e-162	0
-3.65551e-163	1.35466e-164	3.07302e-163	-5.78783e-163	-9.06598e-164	7.73592e-164	1.20676e-163	3.13174e-163	-4.33502e-163	2.40917e-163	-9.76815e-164	2.58398e-164	2.82787e-163	-8.69058e-163	1.14708e-162	-8.45854e-163	-1.55313e-163	-6.53146e-163	-9.7941e-163	1.42325e-163	1.10934e-163	-5.76534e-164	-6.54587e-163	1.23725e-162	3.04375e-163	7.71778e-163	2.53549e-163	5.62932e-163	-6.64756e-164	-1.15194e-162	0
-3.65551e-163	1.35466e-164	3.07302e-163	-5.78783e-163	-9.06598e-164	7.73592e-164	1.20676e-163	3.13174e-163	-4.33502e-163	2.40917e-163	-9.76815e-164	2.58398e-164	2.82787e-163	-8.69058e-163	1.14708e-162	-8.45854e-163	-1.55313e-163	-6.53146e-163	-9.7941e-163	1.42325e-163	1.10934e-163	-5.76534e-164	-6.54587e-163	1.23725e-162	3.04375e-163	7.71778e-163	2.53549e-163	5.62932e-163	-6.64756e-164	-1.15194e-162	0
-3.65551e-163	1.35466e-164	3.07302e-163	-5.78783e-163	-9.06598e-164	7.73592e-164	1.20676e-163	3.13174e-163	-4.33502e-163	2.40917e-163	-9.76815e-164	2.58398e-164	2.82787e-163	-8.69058e-163	1.14708e-162	-8.45854e-163	-1.55313e-163	-6.53146e-163	-9.7941e-163	1.42325e-163	1.10934e-163	-5.76534e-164	-6.54587e-163	1.23725e-162	3.04375e-163	7.71778e-163	2.53549e-163	5.62932e-163	-6.64756e-164	-1.15194e-162	0
-3.65551e-163	1.35466e-164	3.07302e-163	-5.78783e-163	-9.06598e-164	7.73592e-164	1.20676e-163	3.13174e-163	-4.33502e-163	2.40917e-163	-9.76815e-164	2.58398e-164	2.82787e-163	-8.69058e-163	1.14708e-162	-8.45854e-163	-1.55313e-163	-6.53146e-163	-9.7941e-163	1.42325e-163	1.10934e-163	-5.76534e-164	-6.54587e-163	1.23725e-162	3.04375e-163	7.71778e-163	2.53549e-163	5.62932e-163	-6.64756e-164	-1.15194e-162	0
-3.65551e-163	1.35466e-164	3.07302e-163	-5.78783e-163	-9.06598e-164	7.73592e-164	1.20676e-163	3.13174e-163	-4.33502e-163	2.40917e-163	-9.76815e-164	2.58398e-164	2.82787e-163	-8.69058e-163	1.14708e-162	-8.45854e-163	-1.55313e-163	-6.53146e-163	-9.7941e-163	1.42325e-163	1.10934e-163	-5.76534e-164	-6.54587e-163	1.23725e-162	3.04375e-163	7.71778e-163	2.53549e-163	5.62932e-163	-6.64756e-164	-1.15194e-162	0
-3.65551e-163	1.35466e-164	3.07302e-163	-5.78783e-163	-9.06598e-164	7.73592e-164	1.20676e-163	3.13174e-163	-4.33502e-163	2.40917e-163	-9.76815e-164	2.58398e-164	2.82787e-163	-8.69058e-163	1.14708e-162	-8.45854e-163	-1.55313e-163	-6.53146e-163	-9.7941e-163	1.42325e-163	1.10934e-163	-5.76534e-164	-6.54587e-163	1.23725e-162	3.04375e-163	7.71778e-163	2.53549e-163	5.62932e-163	-6.64756e-164	-1.15194e-162	0
-3.65551e-163	1.35466e-164	3.07302e-163	-5.78783e-163	-9.06598e-164	7.73592e-164	1.20676e-163	3.13174e-163	-4.33502e-163	2.40917e-163	-9.76815e-164	2.58398e-164	2.82787e-163	-8.69058e-163	1.14708e-162	-8.45854e-163	-1.55313e-163	-6.53146e-163	-9.7941e-163	1.42325e-163	1.10934e-163	-5.76534e-164	-6.54587e-163	1.23725e-162	3.04375e-163	7.71778e-163	2.53549e-163	5.62932e-163	-6.64756e-164	-1.15194e-162	0
-3.65551e-163	1.35466e-164	3.07302e-163	-5.78783e-163	-9.06598e-164	7.73592e-164	1.20676e-163	3.13174e-163	-4.33502e-163	2.40917e-163	-9.76815e-164	2.58398e-164	2.82787e-163	-8.69058e-163	1.14708e-162	-8.45854e-163	-1.55313e-163	-6.53146e-163	-9.7941e-163	1.42325e-163	1.10934e-163	-5.76534e-164	-6.54587e-163	1.23725e-162	3.04375e-163	7.71778e-163	2.53549e-163	5.62932e-163	-6.64756e-164	-1.15194e-162	0
-3.65551e-163	1.35466e-164	3.07302e-163	-5.78783e-163	-9.06598e-164	7.73592e-164	1.20676e-163	3.13174e-163	-4.33502e-163	2.40917e-163	-9.76815e-164	2.58398e-164	2.82787e-163	-8.69058e-163	1.14708e-162	-8.45854e-163	-1.55313e-163	-6.53146e-163	-9.7941e-163	1.42325e-163	1.10934e-163	-5.76534e-164	-6.54587e-163	1.23725e-162	3.04375e-163	7.71778e-163	2.53549e-163	5.62932e-163	-6.64756e-164	-1.15194e-162	0
-3.65551e-163	1.35466e-164	3.07302e-163	-5.78783e-163	-9.06598e-164	7.73592e-164	1.20676e-163	3.13174e-163	-4.33502e-163	2.40917e-163	-9.76815e-164	2.58398e-164	2.82787e-163	-8.69058e-163	1.14708e-162	-8.45854e-163	-1.55313e-163	-6.53146e-163	-9.7941e-163	1.42325e-163	1.10934e-163	-5.76534e-164	-6.54587e-163	1.23725e-162	3.04375e-163	7.71778e-163	2.53549e-163	5.62932e-163	-6.64756e-164	-1.15194e-162	0
-3.65551e-163	1.35466e-164	3.07302e-163	-5.78783e-163	-9.06598e-164	7.73592e-164	1.20676e-163	3.13174e-163	-4.33502e-163	2.40917e-163	-9.76815e-164	2.58398e-164	2.82787e-163	-8.69058e-163	1.14708e-162	-8.45854e-163	-1.55313e-163	-6.53146e-163	-9.7941e-163	1.42325e-163	1.10934e-163	-5.76534e-164	-6.54587e-163	1.23725e-162	3.04375e-163	7.71778e-163	2.53549e-163	5.62932e-163	-6.64756e-164	-1.15194e-162	0
-3.65551e-163	1.35466e-164	3.07302e-163	-5.78783e-163	-9.06598e-164	7.73592e-164	1.20676e-163	3.13174e-163	-4.33502e-163	2.40917e-163	-9.76815e-164	2.58398e-164	2.82787e-163	-8.69058e-163	1.14708e-162	-8.45854e-163	-1.55313e-163	-6.53146e-163	-9.7941e-163	1.42325e-163	1.10934e-163	-5.76534e-164	-6.54587e-163	1.23725e-162	3.04375e-163	7.71778e-163	2.53549e-163	5.62932e-163	-6.64756e-164	-1.15194e-162	0
-3.65551e-163	1.35466e-164	3.07302e-163	-5.78783e-163	-9.06598e-164	7.73592e-164	1.20676e-163	3.13174e-163	-4.33502e-163	2.40917e-163	-9.76815e-164	2.58398e-164	2.82787e-163	-8.69058e-163	1.14708e-162	-8.45854e-163	-1.55313e-163	-6.53146e-163	-9.7941e-163	1.42325e-163	1.10934e-163	-5.76534e-164	-6.54587e-163	1.23725e-162	3.04375e-163	7.71778e-163	2.53549e-163	5.62932e-163	-6.64756e-164	-1.15194e-162	0
-3.65551e-163	1.35466e-164	3.07302e-163	-5.78783e-163	-9.06598e-164	7.73592e-164	1.20676e-163	3.13174e-163	-4.33502e-163	2.40917e-163	-9.76815e-164	2.58398e-164	2.82787e-163	-8.69058e-163	1.14708e-162	-8.45854e-163	-1.55313e-163	-6.53146e-163	-9.7941e-163	1.42325e-163	1.10934e-163	-5.76534e-164	-6.54587e-163	1.23725e-162	3.04375e-163	7.71778e-163	2.53549e-163	5.62932e-163	-6.64756e-164	-1.15194e-162	0
-3.65551e-163	1.35466e-164	3.07302e-163	-5.78783e-163	-9.06598e-164	7.73592e-164	1.20676e-163	3.13174e-163	-4.33502e-163	2.40917e-163	-9.76815e-164	2.58398e-164	2.82787e-163	-8.69058e-163	1.14708e-162	-8.45854e-163	-1.55313e-163	-6.53146e-163	-9.7941e-163	1.42325e-163	1.10934e-163	-5.76534e-164	-6.54587e-163	1.23725e-162	3.04375e-163	7.71778e-163	2.53549e-163	5.62932e-163	-6.64756e-164	-1.15194e-162	0
-3.65551e-163	1.35466e-164	3.07302e-163	-5.78783e-163	-9.06598e-164	7.73592e-164	1.20676e-163	3.13174e-163	-4.33502e-163	2.40917e-163	-9.76815e-164	2.58398e-164	2.82787e-163	-8.69058e-163	1.14708e-162	-8.45854e-163	-1.55313e-163	-6.53146e-163	-9.7941e-163	1.42325e-163	1.10934e-163	-5.76534e-164	-6.54587e-163	1.23725e-162	3.04375e-163	7.71778e-163	2.53549e-163	5.62932e-163	-6.64756e-164	-1.15194e-162	0
-3.65551e-163	1.35466e-164	3.07302e-163	-5.78783e-163	-9.06598e-164	7.73592e-164	1.20676e-163	3.13174e-163	-4.33502e-163	2.40917e-163	-9.76815e-164	2.58398e-164	2.82787e-163	-8.69058e-163	1.14708e-162	-8.45854e-163	-1.55313e-163	-6.53146e-163	-9.7941e-163	1.42325e-163	1.10934e-163	-5.76534e-164	-6.54587e-163	1.23725e-162	3.04375e-163	7.71778e-163	2.53549e-163	5.62932e-163	-6.64756e-164	-1.15194e-162	0
-3.65551e-163	1.35466e-164	3.07302e-163	-5.78783e-163	-9.06598e-164	7.73592e-164	1.20676e-163	3.13174e-163	-4.33502e-163	2.40917e-163	-9.76815e-164	2.58398e-164	2.82787e-163	-8.69058e-163	1.14708e-162	-8.45854e-163	-1.55313e-163	-6.53146e-163	-9.7941e-163	1.42325e-163	1.10934e-163	-5.76534e-164	-6.54587e-163	1.23725e-162	3.04375e-163	7.71778e-163	2.53549e-163	5.62932e-163	-6.64756e-164	-1.15194e-162	0
-3.65551e-163	1.35466e-164	3.07302e-163	-5.78783e-163	-9.06598e-164	7.73592e-164	1.20676e-163	3.13174e-163	-4.33502e-163	2.40917e-163	-9.76815e-164	2.58398e-164	2.82787e-163	-8.69058e-163	1.14708e-162	-8.45854e-163	-1.55313e-163	-6.53146e-163	-9.7941e-163	1.42325e-163	1.10934e-163	-5.76534e-164	-6.54587e-163	1.23725e-162	3.04375e-163	7.71778e-163	2.53549e-163	5.62932e-163	-6.64756e-164	-1.15194e-162	0
-3.65551e-163	1.35466e-164	3.07302e-163	-5.78783e-163	-9.06598e-164	7.73592e-164	1.20676e-163	3.13174e-163	-4.33502e-163	2.40917e-163	-9.76815e-164	2.58398e-164	2.82787e-163	-8.69058e-163	1.14708e-162	-8.45854e-163	-1.55313e-163	-6.53146e-163	-9.7941e-163	1.42325e-163	1.10934e-163	-5.76534e-164	-6.54587e-163	1.23725e-162	3.04375e-163	7.71778e-163	2.53549e-163	5.62932e-163	-6.64756e-164	-1.15194e-162	0
-3.65551e-163	1.35466e-164	3.07302e-163	-5.78783e-163	-9.06598e-164	7.73592e-164	1.20676e-163	3.13174e-163	-4.33502e-163	2.40917e-163	-9.76815e-164	2.58398e-164	2.82787e-163	-8.69058e-163	1.14708e-162	-8.45854e-163	-1.55313e-163	-6.53146e-163	-9.7941e-163	1.42325e-163	1.10934e-163	-5.76534e-164	-6.54587e-163	1.23725e-162	3.04375e-163	7.71778e-163	2.53549e-163	5.62932e-163	-6.64756e-164	-1.15194e-162	0
-3.65551e-163	1.35466e-164	3.07302e-163	-5.78783e-163	-9.06598e-164	7.73592e-164	1.20676e-163	3.13174e-163	-4.33502e-163	2.40917e-163	-9.76815e-164	2.58398e-164	2.82787e-163	-8.69058e-163	1.14708e-162	-8.45854e-163	-1.55313e-163	-6.53146e-163	-9.7941e-163	1.42325e-163	1.10934e-163	-5.76534e-164	-6.54587e-163	1.23725e-162	3.04375e-163	7.71778e-163	2.53549e-163	5.62932e-163	-6.64756e-164	-1.15194e-162	0
-3.65551e-163	1.35466e-164	3.07302e-163	-5.78783e-163	-9.06598e-164	7.73592e-164	1.20676e-163	3.13174e-163	-4.33502e-163	2.40917e-163	-9.76815e-164	2.58398e-164	2.82787e-163	-8.69058e-163	1.14708e-162	-8.45854e-163	-1.55313e-163	-6.53146e-163	-9.7941e-163	1.42325e-163	1.10934e-163	-5.76534e-164	-6.54587e-163	1.23725e-162	3.04375e-163	7.71778e-163	2.53549e-163	5.62932e-163	-6.64756e-164	-1.15194e-162	0
-3.65551e-163	1.35466e-164	3.07302e-163	-5.78783e-163	-9.06598e-164	7.73592e-164	1.20676e-163	3.13174e-163	-4.33502e-163	2.40917e-163	-9.76815e-164	2.58398e-164	2.82787e-163	-8.69058e-163	1.14708e-162	-8.45854e-163	-1.55313e-163	-6.53146e-163	-9.7941e-163	1.42325e-163	1.10934e-163	-5.76534e-164	-6.54587e-163	1.23725e-162	3.04375e-163	7.71778e-163	2.53549e-163	5.62932e-163	-6.64756e-164	-1.15194e-162	0
-3.65551e-163	1.35466e-164	3.07302e-163	-5.78783e-163	-9.06598e-164	7.73592e-164	1.20676e-163	3.13174e-163	-4.33502e-163	2.40917e-163	-9.76815e-164	2.58398e-164	2.82787e-163	-8.69058e-163	1.14708e-162	-8.45854e-163	-1.55313e-163	-6.53146e-163	-9.7941e-163	1.42325e-163	1.10934e-163	-5.76534e-164	-6.54587e-163	1.23725e-162	3.04375e-163	7.71778e-163	2.53549e-163	5.62932e-163	-6.64756e-164	-1.15194e-162	0
-3.65551e-163	1.35466e-164	3.07302e-163	-5.78783e-163	-9.06598e-164	7.73592e-164	1.20676e-163	3.13174e-163	-4.33502e-163	2.40917e-163	-9.76815e-164	2.58398e-164	2.82787e-163	-8.69058e-163	1.14708e-162	-8.45854e-163	-1.55313e-163	-6.53146e-163	-9.7941e-163	1.42325e-163	1.10934e-163	-5.76534e-164	-6.54587e-163	1.23725e-162	3.04375e-163	7.71778e-163	2.53549e-163	5.62932e-163	-6.64756e-164	-1.15194e-162	0
-3.65551e-163	1.35466e-164	3.07302e-163	-5.78783e-163	-9.06598e-164	7.73592e-164	1.20676e-163	3.13174e-163	-4.33502e-163	2.40917e-163	-9.76815e-164	2.58398e-164	2.82787e-163	-8.69058e-163	1.14708e-162	-8.45854e-163	-1.55313e-163	-6.53146e-163	-9.7941e-163	1.42325e-163	1.10934e-163	-5.76534e-164	-6.54587e-163	1.23725e-162	3.04375e-163	7.71778e-163	2.53549e-163	5.62932e-163	-6.64756e-164	-1.15194e-162	0
-3.65551e-163	1.35466e-164	3.07302e-163	-5.78783e-163	-9.06598e-164	7.73592e-164	1.20676e-163	3.13174e-163	-4.33502e-163	2.40917e-163	-9.76815e-164	2.58398e-164	2.82787e-163	-8.69058e-163	1.14708e-162	-8.45854e-163	-1.55313e-163	-6.53146e-163	-9.7941e-163	1.42325e-163	1.10934e-163	-5.76534e-164	-6.54587e-163	1.23725e-162	3.04375e-163	7.71778e-163	2.53549e-163	5.62932e-163	-6.64756e-164	-1.15194e-162	0
-3.65551e-163	1.35466e-164	3.07302e-163	-5.78783e-163	-9.06598e-164	7.73592e-164	1.20676e-163	3.13174e-163	-4.33502e-163	2.40917e-163	-9.76815e-164	2.58398e-164	2.82787e-163	-8.69058e-163	1.14708e-162	-8.45854e-163	-1.55313e-163	-6.53146e-163	-9.7941e-163	1.42325e-163	1.10934e-163	-5.76534e-164	-6.54587e-163	1.23725e-162	3.04375e-163	7.71778e-163	2.53549e-163	5.62932e-163	-6.64756e-164	-1.15194e-162	0
-3.65551e-163	1.35466e-164	3.07302e-163	-5.78783e-163	-9.06598e-164	7.73592e-164	1.20676e-163	3.13174e-163	-4.33502e-163	2.40917e-163	-9.76815e-164	2.58398e-164	2.82787e-163	-8.69058e-163	1.14708e-162	-8.45854e-163	-1.55313e-163	-6.53146e-163	-9.7941e-163	1.42325e-163	1.10934e-163	-5.76534e-164	-6.54587e-163	1.23725e-162	3.04375e-163	7.71778e-163	2.53549e-163	5.62932e-163	-6.64756e-164	-1.15194e-162	0
-3.65551e-163	1.35466e-164	3.07302e-163	-5.78783e-163	-9.06598e-164	7.73592e-164	1.20676e-163	3.13174e-163	-4.33502e-163	2.40917e-163	-9.76815e-164	2.58398e-164	2.82787e-163	-8.69058e-163	1.14708e-162	-8.45854e-163	-1.55313e-163	-6.53146e-163	-9.7941e-163	1.42325e-163	1.10934e-163	-5.76534e-164	-6.54587e-163	1.23725e-162	3.04375e-163	7.71778e-163	2.53549e-163	5.62932e-163	-6.64756e-164	-1.15194e-162	0
-3.65551e-163	1.35466e-164	3.07302e-163	-5.78783e-163	-9.06598e-164	7.73592e-164	1.20676e-163	3.13174e-163	-4.33502e-163	2.40917e-163	-9.76815e-164	2.58398e-164	2.82787e-163	-8.69058e-163	1.14708e-162	-8.45854e-163	-1.55313e-163	-6.53146e-163	-9.7941e-163	1.42325e-163	1.10934e-163	-5.76534e-164	-6.54587e-163	1.23725e-162	3.04375e-163	7.71778e-163	2.53549e-163	5.62932e-163	-6.64756e-164	-1.15194e-162	0
-3.65551e-163	1.35466e-164	3.07302e-163	-5.78783e-163	-9.06598e-164	7.73592e-164	1.20676e-163	3.13174e-163	-4.33502e-163	2.40917e-163	-9.76815e-164	2.58398e-164	2.82787e-163	-8.69058e-163	1.14708e-162	-8.45854e-163	-1.55313e-163	-6.53146e-163	-9.7941e-163	1.42325e-163	1.10934e-163	-5.76534e-164	-6.54587e-163	1.23725e-162	3.04375e-163	7.71778e-163	2.53549e-163	5.62932e-163	-6.64756e-164	-1.15194e-162	0
-3.65551e-163	1.35466e-164	3.07302e-163	-5.78783e-163	-9.06598e-164	7.73592e-164	1.20676e-163	3.13174e-163	-4.33502e-163	2.40917e-163	-9.76815e-164	2.58398e-164	2.82787e-163	-8.69058e-163	1.14708e-162	-8.45854e-163	-1.55313e-163	-6.53146e-163	-9.7941e-163	1.42325e-163	1.10934e-163	-5.76534e-164	-6.54587e-163	1.23725e-162	3.04375e-163	7.71778e-163	2.53549e-163	5.62932e-163	-6.64756e-164	-1.15194e-162	0
-3.65551e-163	1.35466e-164	3.07302e-163	-5.78783e-163	-9.06598e-164	7.73592e-164	1.20676e-163	3.13174e-163	-4.33502e-163	2.40917e-163	-9.76815e-164	2.58398e-164	2.82787e-163	-8.69058e-163	1.14708e-162	-8.45854e-163	-1.55313e-163	-6.53146e-163	-9.7941e-163	1.42325e-163	1.10934e-163	-5.76534e-164	-6.54587e-163	1.23725e-162	3.04375e-163	7.71778e-163	2.53549e-163	5.62932e-163	-6.64756e-164	-1.15194e-162	0
-3.65551e-163	1.35466e-164	3.07302e-163	-5.78783e-163	-9.06598e-164	7.73592e-164	1.20676e-163	3.13174e-163	-4.33502e-163	2.40917e-163	-9.76815e-164	2.58398e-164	2.82787e-163	-8.69058e-163	1.14708e-162	-8.45854e-163	-1.55313e-163	-6.53146e-163	-9.7941e-163	1.42325e-163	1.10934e-163	-5.76534e-164	-6.54587e-163	1.23725e-162	3.04375e-163	7.71778e-163	2.53549e-163	5.62932e-163	-6.64756e-164	-1.15194e-162	0
-3.65551e-163	1.35466e-164	3.07302e-163	-5.78783e-163	-9.06598e-164	7.73592e-164	1.20676e-163	3.13174e-163	-4.33502e-163	2.40917e-163	-9.76815e-164	2.58398e-164	2.82787e-163	-8.69058e-163	1.14708e-162	-8.45854e-163	-1.55313e-163	-6.53146e-163	-9.7941e-163	1.42325e-163	1.10934e-163	-5.76534e-164	-6.54587e-163	1.23725e-162	3.04375e-163	7.71778e-163	2.53549e-163	5.62932e-163	-6.64756e-164	-1.15194e-162	0
-3.65551e-163	1.35466e-164	3.07302e-163	-5.78783e-163	-9.06598e-164	7.73592e-164	1.20676e-163	3.13174e-163	-4.33502e-163	2.40917e-163	-9.76815e-164	2.58398e-164	2.82787e-163	-8.69058e-163	1.14708e-162	-8.45854e-163	-1.55313e-163	-6.53146e-163	-9.7941e-163	1.42325e-163	1.10934e-163	-5.76534e-164	-6.54587e-163	1.23725e-162	3.04375e-163	7.71778e-163	2.53549e-163	5.62932e-163	-6.64756e-164	-1.15194e-162	0
-3.65551e-163	1.35466e-164	3.07302e-163	-5.78783e-163	-9.06598e-164	7.73592e-164	1.20676e-163	3.13174e-163	-4.33502e-163	2.40917e-163	-9.76815e-164	2.58398e-164	2.82787e-163	-8.69058e-163	1.14708e-162	-8.45854e-163	-1.55313e-163	-6.53146e-163	-9.7941e-163	1.42325e-163	1.10934e-163	-5.76534e-164	-6.54587e-163	1.23725e-162	3.04375e-163	7.71778e-163	2.53549e-163	5.62932e-163	-6.64756e-164	-1.15194e-162	0
-3.65551e-163	1.35466e-164	3.07302e-163	-5.78783e-163	-9.06598e-164	7.73592e-164	1.20676e-163	3.13174e-163	-4.33502e-163	2.40917e-163	-9.76815e-164	2.58398e-164	2.82787e-163	-8.69058e-163	1.14708e-162	-8.45854e-163	-1.55313e-163	-6.53146e-163	-9.7941e-163	1.42325e-163	1.10934e-163	-5.76534e-164	-6.54587e-163	1.23725e-162	3.04375e-163	7.71778e-163	2.53549e-163	5.62932e-163	-6.64756e-164	-1.15194e-162	0
-3.65551e-163	1.35466e-164	3.07302e-163	-5.78783e-163	-9.06598e-164	7.73592e-164	1.20676e-163	3.13174e-163	-4.33502e-163	2.40917e-163	-9.76815e-164	2.58398e-164	2.82787e-163	-8.69058e-163	1.14708e-162	-8.45854e-163	-1.55313e-163	-6.53146e-163	-9.7941e-163	1.42325e-163	1.10934e-163	-5.76534e-164	-6.54587e-163	1.23725e-162	3.04375e-163	7.71778e-163	2.53549e-163	5.62932e-163	-6.64756e-164	-1.15194e-162	0
-3.65551e-163	1.35466e-164	3.07302e-163	-5.78783e-163	-9.06598e-164	7.73592e-164	1.20676e-163	3.13174e-163	-4.33502e-163	2.40917e-163	-9.76815e-164	2.58398e-164	2.82787e-163	-8.69058e-163	1.14708e-162	-8.45854e-163	-1.55313e-163	-6.53146e-163	-9.7941e-163	1.42325e-163	1.10934e-163	-5.76534e-164	-6.54587e-163	1.23725e-162	3.04375e-163	7.71778e-163	2.53549e-163	5.62932e-163	-6.64756e-164	-1.15194e-162	0
-3.65551e-163	1.35466e-164	3.07302e-163	-5.78783e-163	-9.06598e-164	7.73592e-164	1.20676e-163	3.13174e-163	-4.33502e-163	2.40917e-163	-9.76815e-164	2.58398e-164	2.82787e-163	-8.69058e-163	1.14708e-162	-8.45854e-163	-1.55313e-163	-6.53146e-163	-9.7941e-163	1.42325e-163	1.10934e-163	-5.76534e-164	-6.54587e-163	1.23725e-162	3.04375e-163	7.71778e-163	2.53549e-163	5.62932e-163	-6.64756e-164	-1.15194e-162	0
-3.65551e-163	1.35466e-164	3.07302e-163	-5.78783e-163	-9.06598e-164	7.73592e-164	1.20676e-163	3.13174e-163	-4.33502e-163	2.40917e-163	-9.76815e-164	2.58398e-164	2.82787e-163	-8.69058e-163	1.14708e-162	-8.45854e-163	-1.55313e-163	-6.53146e-163	-9.7941e-163	1.42325e-163	1.10934e-163	-5.76534e-164	-6.54587e-163	1.23725e-162	3.04375e-163	7.71778e-163	2.53549e-163	5.62932e-163	-6.64756e-164	-1.15194e-162	0
-3.65551e-163	1.35466e-164	3.07302e-163	-5.78783e-163	-9.06598e-164	7.73592e-164	1.20676e-163	3.13174e-163	-4.33502e-163	2.40917e-163	-9.76815e-164	2.58398e-164	2.82787e-163	-8.69058e-163	1.14708e-162	-8.45854e-163	-1.55313e-163	-6.53146e-163	-9.7941e-163	1.42325e-163	1.10934e-163	-5.76534e-164	-6.54587e-163	1.23725e-162	3.04375e-163	7.71778e-163	2.53549e-163	5.62932e-163	-6.64756e-164	-1.15194e-162	0
-3.65551e-163	1.35466e-164	3.07302e-163	-5.78783e-163	-9.06598e-164	7.73592e-164	1.20676e-163	3.13174e-163	-4.33502e-163	2.40917e-163	-9.76815e-164	2.58398e-164	2.82787e-163	-8.69058e-163	1.14708e-162	-8.45854e-163	-1.55313e-163	-6.53146e-163	-9.7941e-163	1.42325e-163	1.10934e-163	-5.76534e-164	-6.54587e-163	1.23725e-162	3.04375e-163	7.71778e-163	2.53549e-163	5.62932e-163	-6.64756e-164	-1.15194e-162	0
-3.65551e-163	1.35466e-164	3.07302e-163	-5.78783e-163	-9.06598e-164	7.73592e-164	1.20676e-163	3.13174e-163	-4.33502e-163	2.40917e-163	-9.76815e-164	2.58398e-164	2.82787e-163	-8.69058e-163	1.14708e-162	-8.45854e-163	-1.55313e-163	-6.53146e-163	-9.7941e-163	1.42325e-163	1.10934e-163	-5.76534e-164	-6.54587e-163	1.23725e-162	3.04375e-163	7.71778e-163	2.53549e-163	5.62932e-163	-6.64756e-164	-1.15194e-162	0
-3.65551e-163	1.35466e-164	3.07302e-163	-5.78783e-163	-9.06598e-164	7.73592e-164	1.20676e-163	3.13174e-163	-4.33502e-163	2.40917e-163	-9.76815e-164	2.58398e-164	2.82787e-163	-8.69058e-163	1.14708e-162	-8.45854e-163	-1.55313e-163	-6.53146e-163	-9.7941e-163	1.42325e-163	1.10934e-163	-5.76534e-164	-6.54587e-163	1.23725e-162	3.04375e-163	7.71778e-163	2.53549e-163	5.62932e-163	-6.64756e-164	-1.15194e-162	0
-3.65551e-163	1.35466e-164	3.07302e-163	-5.78783e-163	-9.06598e-164	7.73592e-164	1.20676e-163	3.13174e-163	-4.33502e-163	2.40917e-163	-9.76815e-164	2.58398e-164	2.82787e-163	-8.69058e-163	1.14708e-162	-8.45854e-163	-1.55313e-163	-6.53146e-163	-9.7941e-163	1.42325e-163	1.10934e-163	-5.76534e-164	-6.54587e-163	1.23725e-162	3.04375e-163	7.71778e-163	2.53549e-163	5.62932e-163	-6.64756e-164	-1.15194e-162	0
-3.65551e-163	1.35466e-164	3.07302e-163	-5.78783e-163	-9.06598e-164	7.73592e-164	1.20676e-163	3.13174e-163	-4.33502e-163	2.40917e-163	-9.76815e-164	2.58398e-164	2.82787e-163	-8.69058e-163	1.14708e-162	-8.45854e-163	-1.55313e-163	-6.53146e-163	-9.7941e-163	1.42325e-163	1.10934e-163	-5.76534e-164	-6.54587e-163	1.23725e-162	3.04375e-163	7.71778e-163	2.53549e-163	5.62932e-163	-6.64756e-164	-1.15194e-162	0
-3.65551e-163	1.35466e-164	3.07302e-163	-5.78783e-163	-9.06598e-164	7.73592e-164	1.20676e-163	3.13174e-163	-4.33502e-163	2.40917e-163	-9.76815e-164	2.58398e-164	2.82787e-163	-8.69058e-163	1.14708e-162	-8.45854e-163	-1.55313e-163	-6.53146e-163	-9.7941e-163	1.42325e-163	1.10934e-163	-5.76534e-164	-6.54587e-163	1.23725e-162	3.04375e-163	7.71778e-163	2.53549e-163	5.62932e-163	-6.64756e-164	-1.15194e-162	0
-3.65551e-163	1.35466e-164	3.07302e-163	-5.78783e-163	-9.06598e-164	7.73592e-164	1.20676e-163	3.13174e-163	-4.33502e-163	2.40917e-163	-9.76815e-164	2.58398e-164	2.82787e-163	-8.69058e-163	1.14708e-162	-8.45854e-163	-1.55313e-163	-6.53146e-163	-9.7941e-163	1.42325e-163	1.10934e-163	-5.76534e-164	-6.54587e-163	1.23725e-162	3.04375e-163	7.71778e-163	2.53549e-163	5.62932e-163	-6.64756e-164	-1.15194e-162	0
-3.65551e-163	1.35466e-164	3.07302e-163	-5.78783e-163	-9.06598e-164	7.73592e-164	1.20676e-163	3.13174e-163	-4.33502e-163	2.40917e-163	-9.76815e-164	2.58398e-164	2.82787e-163	-8.69058e-163	1.14708e-162	-8.45854e-163	-1.55313e-163	-6.53146e-163	-9.7941e-163	1.42325e-163	1.10934e-163	-5.76534e-164	-6.54587e-163	1.23725e-162	3.04375e-163	7.71778e-163	2.53549e-163	5.62932e-163	-6.64756e-164	-1.15194e-162	0
-3.65551e-163	1.35466e-164	3.07302e-163	-5.78783e-163	-9.06598e-164	7.73592e-164	1.20676e-163	3.13174e-163	-4.33502e-163	2.40917e-163	-9.76815e-164	2.58398e-164	2.82787e-163	-8.69058e-163	1.14708e-162	-8.45854e-163	-1.55313e-163	-6.53146e-163	-9.7941e-163	1.42325e-163	1.10934e-163	-5.76534e-164	-6.54587e-163	1.23725e-162	3.04375e-163	7.71778e-163	2.53549e-163	5.62932e-163	-6.64756e-164	-1.15194e-162	0
-3.65551e-163	1.35466e-164	3.07302e-163	-5.78783e-163	-9.06598e-164	7.73592e-164	1.20676e-163	3.13174e-163	-4.33502e-163	2.40917e-163	-9.76815e-164	2.58398e-164	2.82787e-163	-8.69058e-163	1.14708e-162	-8.45854e-163	-1.55313e-163	-6.53146e-163	-9.7941e-163	1.42325e-163	1.10934e-163	-5.76534e-164	-6.54587e-163	1.23725e-162	3.04375e-163	7.71778e-163	2.53549e-163	5.62932e-163	-6.64756e-164	-1.15194e-162	0
-3.65551e-163	1.35466e-164	3.07302e-163	-5.78783e-163	-9.06598e-164	7.73592e-164	1.20676e-163	3.13174e-163	-4.33502e-163	2.40917e-163	-9.76815e-164	2.58398e-164	2.82787e-163	-8.69058e-163	1.14708e-162	-8.45854e-163	-1.55313e-163	-6.53146e-163	-9.7941e-163	1.42325e-163	1.10934e-163	-5.76534e-164	-6.54587e-163	1.23725e-162	3.04375e-163	7.71778e-163	2.53549e-163	5.62932e-163	-6.64756e-164	-1.15194e-162	0
-3.65551e-163	1.35466e-164	3.07302e-163	-5.78783e-163	-9.06598e-164	7.73592e-164	1.20676e-163	3.13174e-163	-4.33502e-163	2.40917e-163	-9.76815e-164	2.58398e-164	2.82787e-163	-8.69058e-163	1.14708e-162	-8.45854e-163	-1.55313e-163	-6.53146e-163	-9.7941e-163	1.42325e-163	1.10934e-163	-5.76534e-164	-6.54587e-163	1.23725e-162	3.04375e-163	7.71778e-163	2.53549e-163	5.62932e-163	-6.64756e-164	-1.15194e-162	0
-3.65551e-163	1.35466e-164	3.07302e-163	-5.78783e-163	-9.06598e-164	7.73592e-164	1.20676e-163	3.13174e-163	-4.33502e-163	2.40917e-163	-9.76815e-164	2.58398e-164	2.82787e-163	-8.69058e-163	1.14708e-162	-8.45854e-163	-1.55313e-163	-6.53146e-163	-9.7941e-163	1.42325e-163	1.10934e-163	-5.76534e-164	-6.54587e-163	1.23725e-162	3.04375e-163	7.71778e-163	2.53549e-163	5.62932e-163	-6.64756e-164	-1.15194e-162	0
-3.65551e-163	1.35466e-164	3.07302e-163	-5.78783e-163	-9.06598e-164	7.73592e-164	1.20676e-163	3.13174e-163	-4.33502e-163	2.40917e-163	-9.76815e-164	2.58398e-164	2.82787e-163	-8.69058e-163	1.14708e-162	-8.45854e-163	-1.55313e-163	-6.53146e-163	-9.7941e-163	1.42325e-163	1.10934e-163	-5.76534e-164	-6.54587e-163	1.23725e-162	3.04375e-163	7.71778e-163	2.53549e-163	5.62932e-163	-6.64756e-164	-1.15194e-162	0
-3.65551e-163	1.35466e-164	3.07302e-163	-5.78783e-163	-9.06598e-164	7.73592e-164	1.20676e-163	3.13174e-163	-4.33502e-163	2.40917e-163	-9.76815e-164	2.58398e-164	2.82787e-163	-8.69058e-163	1.14708e-162	-8.45854e-163	-1.55313e-163	-6.53146e-163	-9.7941e-163	1.42325e-163	1.10934e-163	-5.76534e-164	-6.54587e-163	1.23725e-162	3.04375e-163	7.71778e-163	2.53549e-163	5.62932e-163	-6.64756e-164	-1.15194e-162	0
-3.65551e-163	1.35466e-164	3.07302e-163	-5.78783e-163	-9.06598e-164	7.73592e-164	1.20676e-163	3.13174e-163	-4.33502e-163	2.40917e-163	-9.76815e-164	2.58398e-164	2.82787e-163	-8.69058e-163	1.14708e-162	-8.45854e-163	-1.55313e-163	-6.53146e-163	-9.7941e-163	1.42325e-163	1.10934e-163	-5.76534e-164	-6.54587e-163	1.23725e-162	3.04375e-163	7.71778e-163	2.53549e-163	5.62932e-163	-6.64756e-164	-1.15194e-162	0
-3.65551e-163	1.35466e-164	3.07302e-163	-5.78783e-163	-9.06598e-164	7.73592e-164	1.20676e-163	3.13174e-163	-4.33502e-163	2.40917e-163	-9.76815e-164	2.58398e-164	2.82787e-163	-8.69058e-163	1.14708e-162	-8.45854e-163	-1.55313e-163	-6.53146e-163	-9.7941e-163	1.42325e-163	1.10934e-163	-5.76534e-164	-6.54587e-163	1.23725e-162	3.04375e-163	7.71778e-163	2.53549e-163	5.62932e-163	-6.64756e-164	-1.15194e-162	0
-3.65551e-163	1.35466e-164	3.07302e-163	-5.78783e-163	-9.06598e-164	7.73592e-164	1.20676e-163	3.13174e-163	-4.33502e-163	2.40917e-163	-9.76815e-164	2.58398e-164	2.82787e-163	-8.69058e-163	1.14708e-162	-8.45854e-163	-1.55313e-163	-6.53146e-163	-9.7941e-163	1.42325e-163	1.10934e-163	-5.76534e-164	-6.54587e-163	1.23725e-162	3.04375e-163	7.71778e-163	2.53549e-163	5.62932e-163	-6.64756e-164	-1.15194e-162	0
-3.65551e-163	1.35466e-164	3.07302e-163	-5.78783e-163	-9.06598e-164	7.73592e-164	1.20676e-163	3.13174e-163	-4.33502e-163	2.40917e-163	-9.76815e-164	2.58398e-164	2.82787e-163	-8.69058e-163	1.14708e-162	-8.45854e-163	-1.55313e-163	-6.53146e-163	-9.7941e-163	1.42325e-163	1.10934e-163	-5.76534e-164	-6.54587e-163	1.23725e-162	3.04375e-163	7.71778e-163	2.53549e-163	5.62932e-163	-6.64756e-164	-1.15194e-162	0
[truncated: 2,018 more rows]
