# Supplementary material for: A modified shuffled frog leaping algorithm with inertia weight
Source: Sci Rep. 2024 Feb 20;14:4146. doi: 10.1038/s41598-024-51306-1 (PMC11224354; doi:10.1038/s41598-024-51306-1)
Supplement: Supplementary file 1 — Supplementary Information. [file 41598_2024_51306_MOESM1_ESM.zip › data/F1/MSFLA_L_25.xls]

## Sheet: Sheet1
2.8973	-0.0680598	-2.58496	-0.140513	2.54416	5.29365	-3.32304	1.55986	-5.8378	3.03821	4.87978	0.0470002	-2.48814	3.5692	0.621008	4.28883	-4.81352	-0.65014	1.01244	0.0223742	-2.57232	1.83903	-4.13958	2.35257	1.52731	-0.0989339	5.05168	1.22707	-1.00911	-0.507767	255.838
0.0238197	0.0400456	-0.45567	0.308981	0.00321699	-0.150814	0.0574587	-0.0512381	0.273775	-0.00230102	-0.393273	0.205604	-0.189753	0.501466	-0.0939105	0.106866	-0.0183366	-0.155516	-0.14234	0.340162	0.229401	-0.109774	-0.251142	0.0889679	0.175425	-0.161226	0.277134	-0.397925	-0.137975	-0.328689	1.62871
-0.00129049	-0.00756623	0.00266825	-0.00747771	-0.0240967	0.0227365	-0.00521156	0.00217276	-0.0125726	0.00700444	0.00401718	-0.00364989	0.0299262	-0.00962682	-0.0134661	-0.0109523	-0.0487115	0.00667129	-0.00272929	0.00613723	-0.0432429	-0.00282938	0.000205256	0.00123235	-0.00263908	0.0103799	0.0175998	0.0054814	-0.00203814	0.0232468	0.00811858
-0.00402152	-0.0022414	-0.000845379	0.00418105	0.000684995	6.72177e-05	0.00184947	-9.71877e-05	-0.00136753	0.00255852	0.000740755	-0.000735466	0.000433998	-0.000870423	0.000655819	0.00201064	0.00104832	0.000343106	0.000197298	-0.00450657	0.00192589	-0.000797791	-0.000120812	-0.00216845	0.0019468	-0.00117766	0.00020652	0.0021981	-0.000273997	-0.0019934	0.000102948
0.000277198	-0.000153363	-0.000113667	0.000118681	8.30093e-05	0.000221008	4.18976e-05	0.000144872	-4.34304e-05	-5.31997e-05	-3.86387e-05	4.49891e-05	0.000242578	-0.000566244	0.000376125	0.000248872	-0.000183508	8.12513e-05	0.000143934	0.00069754	-8.93118e-05	-0.000139237	-0.000132728	-4.40577e-05	-0.000434058	3.91421e-05	0.000167391	-0.000247043	9.02397e-05	1.18157e-05	1.67871e-06
1.10895e-05	4.02147e-05	-1.27182e-07	1.79047e-06	-2.24107e-06	4.61875e-06	-1.02383e-05	3.87902e-05	-8.73401e-08	2.29899e-05	6.41619e-06	-8.47102e-06	1.61032e-06	1.07736e-05	-7.46973e-06	-9.29157e-06	1.39697e-05	-9.02127e-06	1.16947e-05	-7.59381e-06	-2.61905e-05	3.10938e-05	7.31767e-06	5.73834e-06	4.4463e-06	-6.61223e-06	-2.55053e-06	3.3053e-05	3.82e-07	-8.28019e-06	7.72296e-09
3.01125e-07	-2.32977e-08	-7.68472e-07	-1.86354e-06	-1.69009e-07	5.23719e-07	3.95326e-06	1.83777e-06	8.43105e-07	-7.3617e-07	-2.32544e-07	-5.27718e-07	-1.66676e-06	-8.20203e-07	6.93529e-07	-6.5817e-07	-7.62748e-07	-7.00916e-07	3.54115e-07	3.3599e-06	3.51647e-07	-1.18022e-07	-3.48203e-06	-1.42558e-07	-3.08306e-06	-8.35986e-07	9.40643e-09	3.88632e-07	4.95964e-07	-3.80709e-07	6.49294e-11
5.46207e-08	-3.17301e-07	4.96421e-07	-9.0751e-08	-7.03615e-08	7.87765e-08	2.72143e-07	-3.77747e-08	3.33162e-07	-1.79369e-09	1.59436e-07	-8.36464e-11	7.79661e-09	-2.38982e-07	-5.47131e-08	1.0921e-08	-9.53164e-09	1.46376e-07	1.47975e-07	-1.01878e-07	5.76594e-08	-2.16486e-08	-1.31502e-07	5.08623e-08	-4.38325e-09	1.61068e-07	-4.73992e-08	1.25436e-08	1.39174e-07	-1.859e-08	7.67231e-13
-2.90243e-09	1.22586e-08	-4.36004e-09	-5.103e-08	7.90352e-09	1.89073e-09	1.88153e-09	-2.18637e-09	2.21641e-09	-5.24685e-10	-9.03894e-09	1.65977e-09	-1.95697e-09	2.00233e-09	2.15231e-09	-1.78989e-09	-8.73764e-09	2.90841e-08	6.25016e-09	1.43801e-09	-3.91289e-10	-1.69681e-08	1.26648e-08	-2.93814e-09	-1.19352e-08	1.73137e-09	-8.88077e-09	1.98398e-08	-1.35565e-08	2.80377e-09	5.19148e-15
-5.60371e-10	-1.4703e-11	-7.67616e-10	-2.93909e-10	8.64049e-10	-6.26654e-10	-7.48506e-10	9.8479e-10	1.17475e-09	-3.02254e-10	-3.42932e-10	-3.36517e-10	-5.76258e-10	-7.12285e-10	-1.49037e-10	2.17003e-11	-2.52116e-11	-4.73725e-10	6.44956e-11	-2.59671e-10	-5.23087e-12	-1.70538e-09	-5.75057e-10	-1.77839e-09	-5.51045e-10	-6.45823e-13	-6.8726e-10	2.43583e-09	1.05793e-10	1.59853e-09	2.21976e-17
1.40875e-10	5.6868e-11	-4.32273e-11	-3.50274e-10	2.19777e-11	1.75915e-11	1.51371e-10	-6.55867e-11	-8.20752e-11	-2.88898e-11	-5.29792e-11	8.16675e-11	5.47944e-11	-1.45753e-10	-7.94859e-11	-2.20828e-11	-1.94614e-11	-8.46846e-12	2.52719e-11	-2.24066e-10	-8.20432e-12	-1.0724e-10	-4.44967e-12	-1.86518e-11	7.2304e-11	2.1004e-10	-1.24506e-10	2.03844e-11	2.66237e-11	-9.48534e-12	3.53038e-19
-1.26114e-11	4.38189e-12	1.05553e-11	4.30525e-12	-2.41965e-11	-1.56552e-11	-1.54051e-11	-1.51778e-12	-4.31395e-12	-4.64413e-13	-4.81447e-12	6.72859e-12	-2.84428e-12	-6.9822e-12	-8.70647e-13	1.83786e-11	4.31866e-12	-3.51162e-13	5.70574e-12	1.08308e-12	2.26508e-11	9.15128e-12	-1.21061e-12	6.93211e-12	2.24341e-12	-3.96521e-13	9.64593e-13	-7.89144e-12	-4.46756e-12	-3.93017e-13	2.64836e-21
1.43474e-12	-1.885e-13	3.12945e-13	-1.27099e-12	9.80215e-13	-4.62147e-13	5.24901e-13	-6.53997e-13	2.20335e-13	-2.47515e-12	3.39015e-13	-2.26094e-13	-1.51502e-12	-6.67297e-13	-6.08645e-13	-9.02311e-13	-1.75887e-12	4.81069e-13	-1.18983e-12	-4.37523e-14	4.76541e-13	-2.13634e-12	2.1489e-13	-1.56224e-12	-2.53411e-13	-1.21053e-12	1.35178e-14	-1.02917e-12	6.57829e-13	-3.68386e-13	3.1129e-23
-7.85996e-14	2.70443e-14	9.78049e-14	3.43869e-14	2.89511e-14	1.47601e-14	1.26395e-13	4.29769e-14	-3.02818e-14	5.54473e-14	-4.68578e-14	-6.67802e-14	-1.75596e-14	-1.22026e-13	-5.77487e-14	-2.7477e-13	-3.36019e-14	-1.12704e-13	4.50382e-14	-1.03538e-14	-8.54659e-15	8.63555e-14	-3.62719e-14	2.77068e-13	-3.45565e-14	5.57292e-14	3.63562e-14	-2.61749e-14	2.27928e-14	-5.67959e-14	2.52847e-25
2.07974e-15	3.01965e-15	-1.12579e-14	-4.55441e-15	1.09274e-14	1.25906e-15	-4.98925e-15	-4.62051e-16	4.42553e-15	3.88493e-15	1.2674e-14	-1.72712e-14	3.17204e-15	-3.46518e-15	-3.57197e-15	3.17598e-15	2.93008e-15	-1.52528e-15	4.22121e-15	-1.44853e-16	7.30806e-15	3.08199e-15	7.22444e-15	-2.6023e-15	6.84352e-15	-1.97772e-15	-3.59886e-15	1.25044e-15	-6.02553e-15	-1.03177e-14	1.20419e-27
-8.58648e-17	8.7748e-17	-3.06554e-17	-8.17807e-17	2.16158e-16	7.55051e-17	-1.18578e-16	-1.04264e-15	2.62727e-16	1.74065e-16	1.60277e-15	-8.59225e-17	-3.89612e-16	-2.17885e-16	-9.98075e-18	1.0344e-16	-1.54048e-18	-4.37974e-17	-1.09058e-16	4.32993e-17	-4.48544e-16	6.70917e-16	2.79898e-16	2.05732e-16	5.33336e-16	1.78788e-16	2.94073e-16	-5.61012e-16	3.73475e-17	-8.11562e-17	5.57521e-30
-7.79896e-18	-4.41385e-17	-4.05018e-17	1.15969e-17	-2.93019e-18	-3.57351e-17	-4.51544e-17	2.81438e-17	4.27075e-17	-6.2201e-17	1.06919e-16	-1.15557e-17	6.39116e-17	-4.79309e-17	1.74712e-17	1.01238e-17	-4.34046e-17	6.77781e-17	1.66363e-16	1.24243e-17	-1.89419e-17	-4.20088e-17	-1.61039e-17	2.09566e-16	5.84261e-18	-4.11789e-17	2.35728e-17	-8.09191e-19	-7.77879e-19	7.87941e-17	1.21053e-31
-1.12696e-18	-4.45901e-19	-9.69207e-19	3.62423e-18	-7.26954e-18	7.95251e-19	5.04499e-19	-9.50629e-18	-5.73846e-19	-5.43722e-18	-7.53794e-19	2.03653e-18	9.94082e-19	-3.45269e-18	-1.61649e-18	-1.3357e-18	3.64393e-18	-3.1201e-18	-2.1676e-18	-6.23438e-19	3.83863e-18	-1.66179e-18	-4.20601e-19	1.67202e-17	-4.71824e-18	-5.32952e-18	6.29755e-18	-2.30993e-18	2.97849e-18	-3.43871e-18	6.53257e-34
-1.59369e-19	7.42869e-20	1.29419e-19	3.56333e-19	9.15128e-20	5.4245e-19	-1.96225e-19	2.94743e-19	-1.61118e-19	7.23946e-19	8.77408e-20	1.01912e-19	-3.10262e-19	-1.84961e-19	1.80179e-19	-4.06175e-19	-1.34059e-19	5.06072e-19	-4.00204e-19	6.71514e-20	-7.94232e-19	1.67442e-19	2.82836e-19	7.64565e-20	6.0455e-20	-6.72236e-21	1.56461e-19	-1.19772e-18	-5.69314e-19	1.19508e-19	4.48325e-36
1.66097e-20	1.67094e-20	-3.24115e-22	6.55742e-21	3.53186e-21	-9.53937e-21	-2.49694e-20	-1.47334e-20	-6.43958e-20	1.63876e-19	6.0577e-21	1.1202e-19	-7.36668e-21	-1.19797e-20	-2.03855e-20	-8.87172e-20	1.64477e-20	2.63727e-20	-1.2152e-20	-4.06788e-20	-2.12309e-20	-1.88589e-20	1.94481e-20	-2.38794e-20	4.40893e-20	4.74429e-20	-3.35977e-20	2.01355e-20	1.71517e-21	-2.62092e-20	6.45559e-38
-2.78557e-22	2.5875e-21	5.71743e-21	1.52216e-21	4.38117e-21	-2.80585e-22	-1.4452e-21	-4.3029e-21	7.29974e-21	3.1546e-21	-1.241e-20	-1.09327e-21	-1.04657e-21	3.24029e-21	7.66609e-22	2.1781e-21	3.72463e-21	-8.71149e-23	9.3314e-22	5.50987e-22	-1.03377e-21	1.02681e-21	3.11418e-22	8.02761e-21	3.04507e-21	-1.62233e-21	3.63663e-21	-1.45637e-22	-1.90029e-21	-1.70748e-21	4.30418e-40
2.75611e-22	4.83491e-22	2.13483e-23	6.82424e-24	1.08554e-22	-8.45463e-23	1.68847e-22	-9.15668e-22	-5.22927e-22	-3.0521e-22	1.96336e-22	-4.2351e-22	4.01375e-22	8.14464e-23	-1.05262e-21	-5.88491e-24	-3.69155e-24	-3.07992e-22	-2.273e-22	1.27977e-22	-1.81463e-22	-1.51038e-22	-1.64543e-22	-8.92277e-23	7.24888e-22	3.47048e-22	-4.24459e-23	3.67572e-23	6.1943e-23	3.2759e-22	4.07032e-42
-2.24411e-23	-1.45937e-23	-2.66204e-23	3.59566e-23	1.93684e-23	2.10177e-23	-1.11878e-23	-3.22273e-23	7.18304e-24	-1.36297e-23	-1.69729e-24	2.49048e-23	1.52381e-23	-1.78298e-23	6.00772e-23	-6.75417e-23	-1.3173e-23	-2.51514e-23	-1.15375e-23	1.86857e-23	4.4956e-25	2.95149e-23	-5.12193e-23	2.80813e-23	-1.01032e-23	1.13915e-23	6.23026e-24	-3.53304e-23	4.53923e-25	-3.12099e-23	2.23454e-44
1.48509e-24	4.51918e-24	-2.6498e-24	-2.31428e-24	2.87007e-25	1.36287e-24	2.53102e-24	9.72304e-25	1.41495e-24	-7.18839e-25	1.2233e-24	4.41071e-25	7.18017e-25	-3.45587e-24	4.35529e-24	8.95983e-25	-7.62126e-24	-1.96183e-24	-1.51153e-24	-9.68056e-25	1.34973e-24	5.44622e-25	-2.26057e-26	-8.25129e-24	9.1474e-24	9.29264e-25	8.05166e-24	3.16645e-25	-1.22951e-25	-6.86527e-25	3.66048e-46
-1.38156e-27	1.87648e-25	-1.39761e-25	-1.29174e-25	4.56187e-25	-6.73613e-25	-3.09076e-25	5.26053e-25	5.33637e-25	2.55326e-26	-4.53189e-25	-3.04754e-26	-1.94366e-25	4.9544e-25	5.29464e-25	-1.50726e-25	9.06369e-26	1.87849e-25	-3.9806e-25	9.08996e-27	-2.26429e-25	1.36229e-25	8.93007e-25	9.64045e-26	-1.64359e-25	-4.31814e-26	-2.35327e-25	4.73334e-26	-9.6378e-26	-9.43653e-26	3.36688e-48
5.15617e-27	1.15153e-26	1.4069e-26	-2.48361e-27	-6.37244e-27	7.59342e-27	1.78229e-26	2.48899e-26	-2.18148e-26	1.83501e-27	-5.81072e-27	-2.71258e-26	-2.75881e-27	5.86094e-27	-1.33765e-27	4.90053e-27	-3.92504e-26	-1.11099e-26	-1.61234e-28	2.92079e-26	1.86334e-26	-3.02919e-26	-6.22177e-27	1.32709e-27	1.68197e-26	-1.54165e-27	3.73375e-27	-2.34041e-27	-1.99426e-27	-1.45549e-26	7.05827e-51
7.02482e-28	4.72884e-28	-1.22824e-27	-4.5396e-28	-1.51243e-28	3.46616e-28	4.89588e-28	1.01187e-27	-1.00194e-27	2.45197e-28	-6.49742e-27	-3.46502e-28	-2.05408e-27	-6.84432e-28	-6.13854e-28	7.35523e-28	-8.25984e-28	-1.37499e-27	-3.61274e-29	-2.031e-28	-4.87432e-28	1.87809e-27	1.11651e-27	-1.07737e-27	-3.51623e-27	-1.11283e-28	4.33117e-27	-2.47078e-27	-5.86392e-28	-3.79464e-28	9.93597e-53
4.97503e-28	-5.5599e-29	1.6477e-28	1.35307e-28	-2.5846e-28	2.61591e-29	4.97026e-29	-2.7497e-29	9.44529e-29	3.63962e-29	8.44249e-30	1.03664e-29	-1.90716e-28	-2.95861e-28	9.16349e-29	9.20905e-29	3.46596e-30	1.64726e-29	3.25281e-28	-6.07928e-29	-1.97175e-28	1.86227e-28	-3.26638e-29	-1.81901e-28	1.58022e-29	4.64624e-29	1.79713e-28	-4.80962e-28	2.91869e-29	-8.93248e-30	1.00244e-54
2.61104e-29	-3.36874e-30	-3.33292e-30	-5.96719e-30	1.02352e-29	-2.24012e-29	2.11652e-29	-1.64257e-29	-2.03274e-30	2.57328e-29	-2.37738e-31	-5.39917e-30	-2.58671e-31	2.31565e-29	7.69358e-31	-6.98769e-30	6.17492e-30	-9.69246e-30	-3.37758e-29	1.0662e-29	-2.02582e-29	-4.95694e-30	-4.3148e-30	3.99863e-31	-5.63375e-30	-1.49914e-29	-2.74472e-29	-1.26262e-31	5.16063e-30	2.87775e-31	6.22225e-57
-1.81325e-30	-7.85976e-31	-2.53495e-31	4.23347e-31	4.36976e-30	-6.89735e-31	-9.04276e-31	5.96644e-31	-9.0443e-31	-4.69767e-32	-1.92536e-31	2.09513e-30	-1.6165e-31	2.66853e-30	-2.10124e-31	-1.36502e-30	-3.55167e-31	-2.40168e-31	1.28693e-30	-1.76838e-31	8.37098e-31	-4.07977e-31	-6.61271e-31	-8.71985e-31	1.44816e-30	-4.14811e-32	-4.91787e-31	1.56978e-30	3.84331e-30	-2.6686e-30	6.98284e-59
3.88961e-32	-2.05179e-31	-2.32906e-32	-8.4799e-32	8.70665e-33	-5.36845e-32	-1.01415e-31	-5.76794e-33	-1.70395e-32	-1.05516e-31	-3.753e-32	1.1089e-31	1.88528e-32	1.13947e-32	-2.16654e-31	-5.90607e-32	-1.67175e-31	2.274e-32	6.37505e-32	4.87964e-32	-3.27767e-32	-1.18741e-31	1.1606e-32	6.7764e-32	-1.07741e-32	-1.66982e-32	-5.53823e-32	1.65388e-31	-1.1659e-31	-6.83008e-33	2.39927e-61
3.99817e-33	-3.42467e-32	1.13174e-32	6.02188e-34	-1.97911e-35	1.37961e-32	9.79085e-34	-1.35969e-33	1.50334e-33	7.09427e-33	2.67544e-33	3.55652e-33	1.80972e-32	4.22749e-33	-6.48012e-33	1.93365e-33	4.75534e-33	-1.21424e-32	-9.71627e-33	5.88714e-33	7.45239e-33	-7.1282e-33	-1.10062e-32	-1.142e-32	-1.04059e-33	-5.79573e-33	5.9349e-33	3.20652e-33	6.30255e-33	-5.28025e-33	2.77872e-63
-1.35383e-34	-1.54542e-35	-5.78531e-34	1.70805e-34	-8.16067e-34	-1.18156e-33	3.38826e-33	-2.40979e-34	-6.54868e-35	-9.82627e-35	1.70824e-33	5.56941e-34	-1.77892e-34	2.54521e-34	1.9945e-33	-4.75681e-34	-1.26113e-33	1.50675e-33	1.18367e-34	-4.10909e-34	9.82942e-34	-4.28706e-34	8.07421e-34	-1.97174e-33	2.44314e-33	-1.67223e-34	-2.0329e-33	-1.8745e-33	5.96339e-34	-1.22024e-34	4.52729e-65
6.60724e-36	3.19572e-35	-3.36143e-35	1.69409e-35	1.61335e-35	1.64091e-34	-2.59742e-36	1.21468e-34	7.42416e-36	4.44601e-35	4.84555e-35	5.83428e-35	-9.23714e-36	-3.39347e-35	-5.08631e-35	-7.29224e-36	2.88104e-35	2.76248e-36	1.30306e-35	-7.92626e-37	4.77099e-35	-1.12048e-34	-3.99099e-36	5.83566e-35	-2.70317e-35	3.07995e-35	3.3652e-35	-2.41387e-34	-1.3575e-34	9.24704e-36	1.54944e-67
9.97851e-36	1.00282e-36	-1.01525e-35	-3.34625e-36	-2.01483e-36	9.67045e-36	1.16838e-35	-3.58804e-36	-9.44522e-36	8.51634e-37	1.28713e-36	-2.01765e-36	-3.7545e-36	-4.04571e-36	1.19959e-35	-4.3693e-36	-4.40425e-36	-1.61077e-35	-6.46574e-36	-1.91567e-36	-5.727e-36	2.97887e-37	-3.35299e-36	3.92755e-36	3.25499e-36	-6.32213e-37	-2.0831e-35	8.75753e-36	-5.2609e-36	-8.71369e-37	1.68487e-69
1.4455e-37	1.72638e-36	5.01592e-37	-8.88768e-37	3.65912e-38	-7.79817e-37	5.052e-37	-9.268e-37	4.67292e-38	2.4455e-37	-1.79389e-37	-8.73075e-38	-3.29657e-37	1.80898e-36	6.15387e-38	7.0677e-37	-2.01622e-37	2.8125e-37	1.18149e-36	8.21011e-38	-7.47579e-38	-2.84348e-37	4.231e-38	-6.55372e-37	-4.43707e-38	-1.72633e-36	-1.01661e-36	1.30542e-36	-8.30451e-38	-5.9983e-37	1.78793e-71
3.72229e-38	-6.08377e-38	-2.01008e-37	3.59561e-38	-3.01287e-38	-1.10553e-37	-6.13466e-38	-1.12516e-37	-2.34636e-38	9.04902e-39	6.42875e-38	3.90626e-39	4.45758e-39	3.21638e-38	-6.57888e-38	5.96477e-38	2.26676e-37	-1.75547e-38	-2.12659e-38	7.99868e-38	-5.95809e-38	-4.08773e-38	8.36871e-39	5.42228e-38	4.00508e-38	-6.25542e-39	-1.1438e-38	3.73625e-38	-2.63335e-39	4.30115e-38	1.61856e-73
7.22089e-39	7.48374e-39	-1.66623e-39	7.17461e-40	-3.32629e-39	-1.82789e-38	2.38483e-40	-1.02554e-39	3.29307e-39	1.11734e-38	7.66761e-40	-8.45352e-40	-4.6938e-39	2.04136e-40	2.45998e-39	-1.00392e-39	-4.56627e-40	1.06415e-39	-6.90467e-39	-5.20726e-39	2.95858e-39	-3.00941e-39	8.31262e-40	-6.5023e-40	-1.21106e-39	-3.66436e-39	-4.48267e-39	5.33742e-40	-5.90754e-39	2.56874e-39	7.95678e-76
-2.5892e-40	-6.91518e-41	-1.3115e-40	1.5355e-40	-3.8684e-40	-2.35409e-40	-3.95584e-40	-5.63834e-40	1.1322e-39	3.67111e-40	2.47232e-40	2.7697e-40	4.34551e-40	-8.69494e-41	-8.25528e-40	-1.10316e-39	1.08627e-39	-8.27685e-40	6.40825e-40	-3.8634e-40	6.33446e-41	1.01605e-39	-1.61304e-40	6.58193e-41	3.33438e-40	2.59235e-40	-1.69907e-40	-1.46898e-40	3.17918e-40	2.28682e-40	8.31526e-78
9.97005e-41	1.5748e-41	-3.4103e-41	-4.66688e-41	2.36449e-41	2.95754e-41	1.65382e-41	1.20611e-41	-1.26387e-41	-9.02417e-42	1.23802e-40	-1.95499e-41	9.55394e-41	7.21409e-41	3.06741e-43	5.83228e-41	-4.03278e-41	-9.66574e-43	2.58527e-42	-1.90426e-42	6.09557e-42	3.71542e-42	4.49013e-41	1.2979e-42	2.97793e-41	-3.77595e-41	-5.58303e-42	4.86552e-41	-4.20228e-42	5.77016e-41	6.08305e-80
2.16147e-43	-5.52163e-42	4.49001e-43	1.17991e-41	-5.42589e-42	-1.42828e-42	5.26161e-43	-3.38767e-42	-2.16314e-42	7.99542e-43	-1.18662e-42	-7.63596e-43	3.97577e-42	5.18275e-42	-2.41621e-42	-5.33639e-42	-2.51861e-42	2.13806e-42	9.58088e-44	-4.60913e-42	2.93566e-42	1.09103e-42	5.32967e-43	-7.95344e-44	2.20137e-42	-3.69512e-42	5.05258e-43	-2.27107e-42	-4.13787e-42	-3.70542e-43	3.8092e-82
3.61819e-43	-2.79113e-44	-1.36317e-43	-3.63998e-43	1.28746e-43	9.2811e-45	-1.40146e-43	4.85652e-44	1.14513e-42	3.77176e-43	3.02799e-43	-7.3811e-43	-2.77228e-43	6.50881e-43	6.27659e-43	-2.54358e-43	3.20495e-43	9.25692e-44	3.35881e-44	-8.55708e-44	-1.45342e-43	5.51624e-43	-9.88801e-44	-2.75988e-43	-8.1908e-43	-4.88603e-43	-3.60357e-43	-3.29415e-43	6.80059e-44	-9.12862e-44	5.06271e-84
4.71371e-45	-1.36521e-44	-2.16409e-45	3.39453e-45	-6.98279e-44	1.11255e-43	2.33431e-45	-2.81298e-44	1.49886e-44	1.16797e-44	-2.15221e-45	5.13529e-45	-3.57693e-45	1.47293e-44	1.45856e-44	-9.52359e-45	-4.76771e-44	3.75555e-44	-4.00551e-44	-7.69596e-46	-2.28535e-44	-6.64327e-44	1.78126e-44	-4.80465e-45	-3.21446e-44	4.44664e-44	8.88747e-45	9.81425e-44	5.6016e-45	7.583e-47	4.25177e-86
-6.82286e-46	2.54194e-45	-9.9042e-46	1.32586e-45	5.90403e-45	5.98042e-45	2.59714e-45	6.15435e-45	-1.96861e-45	-3.94736e-45	1.58597e-45	1.06226e-45	-1.63751e-45	1.76873e-45	-7.27125e-45	5.40251e-45	-2.89198e-45	-2.28661e-46	-3.11818e-45	-4.99784e-45	-2.82858e-45	-1.08664e-46	5.16115e-45	1.40723e-45	-2.27135e-45	6.67857e-46	-6.39419e-45	5.39192e-47	6.04339e-45	2.99375e-45	4.07605e-88
-6.27095e-47	-2.23294e-46	-5.78058e-46	2.93653e-46	-1.74381e-47	1.11208e-46	-4.15933e-48	-1.48163e-46	-9.28291e-48	1.59495e-46	-2.56821e-48	-5.37016e-46	3.70399e-47	7.74851e-46	-2.37908e-46	3.77489e-47	2.30054e-47	-2.5081e-46	-2.47978e-46	-4.58623e-47	3.88779e-46	-4.38924e-46	6.68386e-49	-2.32007e-47	1.41711e-46	-3.25968e-47	3.42854e-46	-1.11268e-47	3.38363e-46	-1.35359e-46	2.22553e-90
6.42931e-48	3.55572e-48	2.17787e-47	-6.74543e-47	-2.47374e-47	-9.77827e-48	1.5051e-48	-1.2586e-48	-7.52743e-48	1.81568e-47	-2.37134e-47	-2.53592e-49	4.10364e-47	1.59717e-47	-9.94694e-48	-1.30505e-47	1.03328e-47	-1.12332e-47	-2.15067e-47	1.52396e-47	-6.81589e-48	1.84414e-49	1.10237e-47	9.73413e-48	-4.95571e-48	1.18793e-47	-1.90485e-47	2.58463e-47	3.48989e-47	1.02614e-47	1.26571e-92
-8.27309e-49	2.52972e-48	3.36141e-48	-1.92215e-48	5.72281e-49	-1.22963e-48	3.91059e-49	-2.54785e-48	-7.78939e-49	4.04917e-49	-1.69071e-48	-1.30822e-48	5.94225e-48	3.59126e-49	-1.15566e-49	-2.38837e-48	-8.6854e-50	2.74e-48	-1.05248e-48	5.70691e-49	1.55886e-48	2.88748e-48	5.9441e-49	1.09047e-48	-2.04402e-50	-2.42167e-49	9.6814e-49	1.38833e-48	-1.54113e-48	-1.50557e-48	1.05883e-94
3.31754e-50	-1.94934e-49	-8.4039e-50	-6.65776e-50	9.45776e-50	1.35645e-49	4.04834e-49	1.81732e-49	1.43473e-50	1.28182e-49	2.93269e-50	-1.84937e-49	-2.73332e-49	-1.00345e-49	2.31056e-49	-5.85158e-49	-2.0215e-49	-1.51633e-49	4.0685e-50	-1.4559e-49	-1.99858e-49	-2.01347e-49	1.10706e-49	7.39928e-51	-2.81965e-50	1.13016e-49	1.64431e-50	7.09751e-50	-1.86353e-50	-2.68012e-49	1.07769e-96
8.98888e-52	-4.59206e-52	3.29219e-51	-1.03082e-50	4.34399e-50	9.01221e-51	-2.24834e-50	2.49401e-51	1.80048e-50	-2.15083e-51	-7.07048e-51	3.23852e-51	5.94791e-50	4.12905e-51	1.15781e-50	6.38898e-51	-6.07493e-51	3.26349e-50	-9.63672e-51	-3.76693e-50	-1.18511e-51	-2.39575e-50	-5.35718e-52	7.09216e-51	-2.53708e-51	-2.48896e-50	-2.38296e-50	-2.12931e-50	-8.92339e-51	-2.33916e-50	1.22307e-98
-3.96697e-52	4.28514e-51	5.78668e-52	3.6932e-52	4.63375e-53	8.67193e-53	-9.3558e-53	-1.80768e-51	-9.26196e-52	-2.18299e-51	1.26054e-52	1.24418e-52	-2.51952e-51	3.68254e-53	1.56871e-51	1.40245e-51	1.08116e-51	3.60966e-52	-8.50403e-52	-6.08968e-52	6.61481e-53	1.40149e-51	1.91474e-51	-2.43115e-51	-9.98952e-52	1.38783e-52	1.06599e-51	-1.39746e-51	2.9956e-52	2.04574e-51	6.10286e-101
-4.7123e-52	-2.04195e-52	9.54852e-54	-5.11407e-53	-5.00029e-53	-6.75797e-53	1.96073e-52	-3.58733e-52	-1.41956e-52	4.69434e-53	3.18369e-52	-9.55681e-53	-7.61316e-53	-4.15115e-54	-7.54407e-53	8.87234e-53	7.89649e-53	-7.2708e-53	2.25211e-52	1.6309e-53	1.33636e-52	-1.90047e-52	-1.22929e-52	-1.06153e-52	3.90808e-53	4.12493e-53	-5.78961e-54	-2.4544e-53	1.6751e-53	-2.44583e-52	7.99716e-103
-1.12668e-54	-4.63375e-55	1.85397e-53	5.009e-54	-1.20963e-54	1.34699e-53	-3.62853e-54	9.15682e-54	1.23398e-53	-1.7806e-53	-3.41329e-53	-6.99233e-54	-4.03404e-54	1.09709e-54	1.33884e-54	-7.82174e-55	-1.54906e-54	-5.77119e-54	-4.98398e-54	4.57691e-55	9.05382e-54	-1.87623e-53	4.32181e-56	-6.08594e-54	3.80916e-55	-8.21641e-54	2.99958e-54	-1.51041e-54	-7.6109e-54	-2.81954e-54	3.02996e-105
1.69327e-54	2.47207e-55	-6.06068e-55	-3.03003e-55	1.26532e-54	2.58229e-55	1.62757e-54	1.34119e-54	8.303e-55	-1.54539e-55	-9.88068e-55	8.27493e-55	4.81917e-56	-3.20433e-55	3.52199e-55	2.39833e-55	-9.52627e-55	3.85946e-55	8.50302e-55	4.45804e-55	-6.28683e-55	5.52327e-55	7.6676e-55	6.59475e-55	-7.07743e-55	2.19137e-55	-9.95967e-55	1.88597e-55	-7.36178e-55	5.94742e-55	1.83372e-107
-4.71134e-56	6.81678e-56	-5.6548e-57	-6.94686e-57	-3.47476e-56	1.08611e-56	-1.76626e-55	1.304e-55	9.40519e-56	4.49615e-56	-1.56661e-55	-4.77225e-56	1.48205e-56	-1.49753e-56	4.39083e-56	1.16506e-56	5.47276e-56	-5.84215e-57	-3.51861e-56	-7.52223e-57	1.41688e-55	1.13412e-55	3.45637e-55	-1.58472e-55	2.07361e-56	5.17455e-56	2.92745e-57	-2.72668e-56	-1.44239e-56	1.159e-55	2.96009e-109
-1.16184e-56	-4.4527e-57	3.81844e-57	-9.97879e-58	3.6473e-58	6.953e-58	9.18005e-57	6.68186e-57	-3.79496e-56	2.68191e-57	1.35925e-57	-9.84682e-57	-1.61172e-56	9.03529e-57	-3.87276e-58	-7.21323e-57	-9.35574e-57	-3.78847e-57	5.70019e-57	3.71207e-57	-6.2165e-58	1.92821e-56	1.56735e-56	-1.00161e-57	-1.0941e-57	5.91032e-57	-3.69405e-57	1.33213e-56	2.25751e-56	1.19421e-56	3.88616e-111
-1.62345e-57	-3.52162e-58	2.01787e-58	2.64967e-58	-1.85655e-58	-1.1697e-57	-1.73591e-58	-8.38463e-58	1.7249e-58	-6.30544e-59	1.43015e-58	3.49297e-59	-7.12464e-59	2.41208e-58	4.73945e-58	-6.33539e-58	-8.69958e-58	-1.6269e-57	-5.78064e-58	6.08949e-58	3.08578e-58	6.71459e-59	-2.64114e-58	4.74897e-58	-2.44067e-58	5.45499e-58	-4.49213e-58	-9.94534e-58	-1.53702e-57	7.37096e-58	1.47084e-113
3.14322e-59	-1.25356e-59	6.66628e-59	-4.02183e-58	2.998e-60	-1.77584e-59	-3.54509e-59	4.53771e-60	-6.16314e-60	-4.51107e-59	-8.96491e-60	8.55616e-59	-5.38302e-59	1.77884e-59	3.26591e-59	-1.5031e-59	-3.3895e-60	-4.02105e-59	-1.12372e-58	-6.77303e-59	-2.02033e-59	1.5902e-58	-9.31867e-59	-1.95088e-59	-5.17774e-60	5.85986e-59	5.69445e-61	6.32585e-59	-1.17552e-59	2.64336e-59	2.44825e-115
5.28441e-60	-1.12458e-60	2.94194e-61	-3.32586e-60	-1.35259e-60	-1.12611e-61	1.2282e-60	-3.82809e-60	1.3252e-59	2.18345e-60	-1.21276e-59	1.00503e-59	1.42791e-59	2.02193e-60	-4.808e-60	1.04557e-59	3.63818e-60	2.80547e-60	-3.66422e-61	1.90948e-61	1.97846e-61	-5.35807e-61	-1.94303e-60	-4.09499e-60	6.29353e-60	3.23348e-60	-2.77763e-61	1.01452e-59	1.06487e-59	1.22041e-59	1.28478e-117
-3.59047e-62	3.36095e-61	-1.14116e-61	-6.57253e-61	-9.32213e-62	-2.08553e-61	-6.35573e-62	2.64501e-61	1.2506e-60	-5.25732e-61	-4.88931e-62	-6.67256e-61	-4.59229e-61	1.14892e-61	-2.29296e-61	-2.68463e-61	1.34689e-60	5.18597e-61	-2.44814e-61	-2.39652e-61	-5.15084e-61	-8.02833e-61	2.07692e-61	-5.10901e-62	3.89247e-61	-3.11723e-61	-3.60738e-61	2.14608e-61	6.07157e-62	-3.16781e-61	7.00712e-120
-2.6934e-62	8.98954e-63	-2.73471e-62	-9.50256e-62	-3.47443e-63	1.18246e-61	-1.17633e-62	2.16434e-62	1.07275e-62	1.27388e-61	5.34743e-62	-1.04444e-61	3.02466e-62	1.76525e-62	1.35643e-62	3.27581e-63	-1.69654e-62	-6.05351e-63	1.15843e-63	-1.56122e-62	-8.0453e-62	-4.76486e-62	-2.58562e-62	-2.36528e-62	8.06178e-62	3.65409e-63	5.70204e-62	6.42803e-63	-6.14204e-62	-7.85301e-62	8.70022e-122
-7.6383e-63	1.56941e-63	-4.57286e-63	1.97417e-63	1.10821e-63	7.98891e-63	6.01127e-63	-4.64323e-63	-1.73039e-63	5.199e-63	-3.72712e-64	7.25849e-63	1.11916e-62	5.03751e-63	4.06431e-64	-1.92905e-63	-4.25226e-63	4.42941e-64	-5.34268e-63	-2.17432e-64	-6.11411e-64	-9.11134e-64	-4.65008e-64	9.87582e-64	7.61957e-64	-1.91527e-63	-8.54563e-63	1.38086e-63	-1.27444e-63	5.79491e-64	5.76133e-124
2.19211e-65	2.96414e-64	2.8348e-65	3.41625e-64	4.06018e-64	-7.78383e-64	-1.49378e-64	-1.22671e-64	1.47924e-63	1.09161e-64	8.76706e-65	-1.01549e-63	4.45471e-65	2.24865e-64	-1.5e-64	1.85572e-64	-1.49384e-65	-4.9375e-64	-7.67495e-64	4.13156e-65	-4.9026e-64	-1.40666e-64	9.95333e-64	-5.39058e-64	-9.12388e-65	-3.61904e-64	-3.73377e-64	1.40535e-64	6.33926e-64	-6.49545e-65	7.44314e-126
-1.8341e-65	-6.95962e-65	-5.98983e-66	-2.55975e-65	3.8712e-66	4.37144e-65	-1.03281e-65	9.3894e-65	-2.16792e-65	-2.36617e-65	-2.19747e-66	-4.10955e-65	6.52773e-65	-1.63607e-65	-2.33613e-65	-1.58462e-65	-1.7557e-65	6.20124e-69	2.50975e-65	-7.15395e-65	-1.04191e-66	-4.66028e-66	-2.98763e-67	4.79765e-65	-2.8618e-65	4.13243e-65	-5.27187e-66	-2.14098e-65	5.08181e-66	1.48648e-65	3.64093e-128
-7.97726e-67	-2.30919e-66	3.0888e-66	-1.39374e-66	-4.34501e-66	-8.82167e-67	2.06533e-66	-1.07132e-65	2.84431e-68	-1.5555e-66	4.94713e-66	8.24994e-66	-1.42086e-65	4.95535e-67	-2.39355e-67	-7.46144e-66	2.53703e-66	-1.14738e-65	3.03054e-66	-2.38772e-66	-2.04116e-66	-6.76705e-67	-4.81614e-66	7.20902e-66	3.03265e-66	-1.66098e-66	1.77555e-65	2.44048e-66	-1.13306e-66	1.25904e-66	1.07776e-129
-9.27988e-68	-9.56932e-69	-3.72564e-67	-1.98672e-67	-4.49523e-67	6.11786e-67	-1.82983e-67	2.18859e-67	1.47327e-67	1.43739e-67	1.07782e-67	6.07308e-69	-4.73181e-67	1.09803e-67	8.92066e-67	2.88288e-67	6.69738e-67	-2.11705e-67	4.58127e-68	2.85485e-70	-1.6294e-67	6.07487e-68	4.61306e-67	-3.96536e-67	2.16789e-67	9.67789e-68	1.92257e-68	7.09367e-68	3.99057e-67	1.38847e-66	5.0582e-132
6.3694e-68	-4.69005e-68	1.31292e-68	3.61313e-68	-1.33626e-68	5.22934e-69	-3.6808e-69	9.94256e-69	3.94811e-68	1.80295e-69	-6.72511e-68	-9.82136e-69	1.66061e-71	-3.56363e-69	1.21649e-69	-1.07623e-68	-2.80318e-68	-2.13134e-68	-3.49911e-68	-1.45296e-69	2.33961e-69	-9.35254e-69	-1.28749e-67	1.46909e-68	4.10809e-68	5.86371e-69	-9.83617e-69	-4.72459e-69	-5.57248e-69	9.86186e-68	4.53132e-134
2.11448e-69	-3.8405e-69	-4.91615e-69	2.17848e-70	-2.51571e-70	-6.21729e-70	6.99944e-69	-5.27552e-69	1.88628e-69	4.62383e-69	3.33166e-70	3.21427e-69	-3.61109e-69	1.9415e-70	4.5334e-70	2.74148e-70	-1.79621e-70	2.28073e-69	3.96124e-69	4.50651e-69	-3.23057e-69	2.97487e-69	4.758e-70	3.79554e-70	1.20658e-70	2.37985e-70	-1.7767e-69	2.69123e-70	3.11078e-69	-3.24883e-69	2.53871e-136
7.36801e-71	3.33762e-70	-8.91192e-72	-1.01647e-71	1.13578e-70	6.01201e-71	5.67642e-71	-1.05001e-70	-1.3338e-72	-8.68038e-72	5.90438e-70	-1.58987e-70	-5.15337e-71	-4.57424e-70	1.98696e-70	-2.53967e-70	-3.25417e-70	1.11542e-70	-2.1106e-71	1.34269e-70	-2.29392e-71	-8.39586e-71	3.05344e-71	-1.0041e-70	-7.48865e-71	2.15014e-71	1.82881e-70	4.92198e-71	2.05876e-70	-6.76569e-72	1.07738e-138
7.2096e-72	2.2099e-71	-3.41035e-72	4.51228e-71	8.49466e-72	3.30898e-72	-8.48582e-73	-8.96018e-72	3.05553e-71	-2.31249e-71	-4.65998e-72	9.6259e-72	2.33476e-71	-1.00906e-71	-2.80397e-71	-4.07892e-71	-6.84578e-71	-6.6936e-72	5.92643e-71	-7.06708e-72	1.61735e-72	4.33574e-72	1.14245e-71	-2.13696e-72	5.70182e-71	3.1107e-71	1.07565e-71	6.26864e-71	-2.75358e-71	-2.78098e-71	2.56774e-140
-6.08825e-74	5.93397e-73	-2.31248e-72	2.57328e-72	3.3038e-72	-4.70894e-73	1.19785e-72	7.66617e-74	2.01775e-72	1.00358e-72	-1.34641e-72	3.39876e-72	1.21235e-73	-9.43702e-73	1.08583e-72	-4.29359e-72	3.90964e-73	7.02027e-72	2.11256e-72	1.005e-72	7.57248e-73	-3.34553e-72	8.51042e-73	-1.31527e-72	2.75338e-72	-2.32864e-72	-6.19862e-73	6.02087e-73	1.92525e-72	1.09096e-72	1.51642e-142
-2.35448e-73	-2.72846e-73	-1.23809e-73	-3.58493e-74	1.249e-74	9.57151e-74	-6.02004e-74	-9.24449e-74	-1.17137e-73	-8.85767e-74	2.28108e-73	-1.7974e-73	-1.91783e-74	-2.53065e-74	-1.82144e-74	-1.30105e-74	-3.10601e-73	6.14395e-74	5.49629e-73	-1.23419e-73	-1.33858e-73	-8.12958e-74	-2.10781e-73	1.74617e-74	-3.15341e-73	2.41836e-74	-9.99116e-74	-1.92725e-73	-1.91061e-73	2.03637e-73	9.87353e-145
-6.26759e-75	2.7905e-75	6.47228e-75	-3.4386e-74	-3.48901e-74	1.3753e-74	2.49251e-74	-1.17331e-74	6.43649e-75	2.35862e-74	-9.423e-75	3.39927e-75	-1.7471e-74	-2.03035e-74	5.88138e-75	2.41785e-74	8.86253e-75	7.79242e-75	1.12821e-74	-4.71368e-75	-4.47759e-75	1.4411e-74	-1.5764e-76	-1.7731e-74	7.96558e-75	-6.07278e-75	1.91246e-75	-2.4101e-75	-1.04238e-74	3.93455e-76	6.52099e-147
2.92595e-75	-1.23511e-76	2.42504e-75	-1.77128e-75	-1.37332e-75	-6.63076e-76	3.75612e-76	-1.8199e-75	2.07499e-76	3.03342e-76	5.67735e-76	-1.59165e-75	1.30436e-76	-8.30353e-76	-2.57821e-75	1.09989e-76	-1.17328e-75	3.25541e-75	2.68284e-75	1.25663e-76	-3.26574e-75	-1.20801e-76	-1.59545e-75	6.93247e-76	1.06517e-75	3.62239e-76	1.30351e-75	2.85087e-76	1.35292e-75	-3.72562e-75	8.53803e-149
5.66413e-77	9.60337e-77	3.93607e-78	1.77048e-76	-1.98062e-76	7.2285e-77	-5.14931e-77	1.7183e-76	-3.43276e-77	-5.97593e-77	-1.43208e-76	-8.39741e-77	-3.38145e-76	1.07491e-76	8.17785e-77	-3.35789e-77	9.97071e-77	-6.46565e-76	-1.87091e-76	8.19541e-77	-1.84145e-76	-3.83024e-77	-2.53851e-76	8.13895e-77	2.9227e-77	1.02247e-76	1.46251e-77	-2.57878e-77	-3.32026e-77	-1.24181e-76	8.91304e-151
1.34428e-77	1.88896e-77	-1.88943e-78	-3.4837e-80	1.63713e-77	-1.18816e-77	8.76368e-78	2.84083e-78	-3.1197e-78	1.021e-77	1.12394e-77	-1.68918e-78	-1.18656e-77	-1.447e-77	-1.2156e-77	-1.22519e-78	2.42676e-77	5.24387e-78	1.82454e-78	-1.31562e-78	-8.5582e-78	1.00314e-78	2.84944e-77	-8.65932e-78	-6.80964e-78	6.07983e-78	-6.57516e-78	3.33237e-78	-7.82357e-78	-7.76031e-79	3.55988e-153
-3.36628e-78	4.24355e-79	2.88736e-79	-6.84226e-79	4.2154e-79	-3.0281e-80	-4.27737e-79	-5.13736e-79	-6.41202e-81	-3.83415e-79	3.534e-80	-2.00205e-79	-3.06421e-78	-2.60703e-79	1.28226e-78	-5.73937e-80	-1.03175e-78	-1.20906e-78	-1.95925e-78	6.38505e-79	-4.09015e-80	7.05353e-80	3.64213e-79	-2.0477e-79	-2.05256e-80	-3.75987e-80	3.52282e-80	1.70523e-79	-1.1478e-78	-1.01285e-78	3.33115e-155
-1.33632e-80	1.01364e-80	-3.76161e-80	-7.91276e-81	-8.95176e-80	1.06832e-79	-1.32253e-79	-1.77772e-80	1.02757e-79	-1.0681e-80	6.78435e-81	4.0742e-80	-9.69128e-80	5.75225e-80	-1.96974e-79	2.49807e-79	-3.08011e-80	5.71167e-81	7.70784e-81	4.67002e-81	-3.56627e-80	3.5983e-80	1.06305e-79	7.73118e-80	-1.59763e-79	9.31553e-80	4.42766e-80	2.11163e-80	3.04233e-80	-2.2129e-80	2.24205e-157
1.58521e-81	5.11428e-83	2.81629e-81	4.13672e-81	1.29369e-80	1.08359e-81	4.48424e-81	-5.80937e-81	1.23074e-80	-4.63926e-82	3.13943e-81	-7.48208e-81	-3.28371e-81	-9.87099e-81	-1.37689e-80	7.9592e-81	3.8188e-81	-2.16557e-80	9.14788e-83	-1.41738e-80	-2.80503e-81	-3.01476e-81	-1.36405e-81	-2.45353e-81	-1.04705e-80	-1.30691e-80	2.95607e-82	-3.66937e-82	-5.32085e-81	5.37515e-82	1.84718e-159
4.7839e-82	-1.45473e-81	6.50703e-83	-3.42852e-82	8.03932e-82	2.31788e-82	5.93497e-82	-8.8478e-82	8.69693e-82	3.75812e-82	-9.76476e-82	-3.30367e-82	3.60521e-82	9.90538e-82	-8.32966e-82	1.05554e-81	-3.66898e-82	-2.24508e-82	6.32353e-82	3.72804e-82	1.54029e-81	-6.15749e-82	7.02444e-84	-3.66333e-82	8.27343e-82	-7.63629e-83	-2.87338e-82	5.46588e-82	-1.18918e-82	-2.60039e-82	1.39446e-161
-1.45572e-82	4.48954e-83	6.18968e-83	-2.49869e-83	8.85651e-83	-4.16667e-83	8.89631e-84	-7.69342e-83	1.3995e-83	-3.18005e-83	-1.15231e-82	-6.24808e-83	2.29771e-83	-3.46214e-83	-2.67479e-83	7.72906e-83	7.75697e-83	-6.83373e-84	-9.06131e-84	1.91395e-83	-4.60396e-83	-3.53892e-83	-1.04299e-83	-1.11298e-83	-1.46981e-83	1.92016e-83	-2.15713e-83	-1.04658e-82	-8.21578e-83	-2.26473e-83	9.94283e-164
1.4408e-85	-1.02226e-83	-1.01113e-83	-1.23467e-83	-4.32044e-85	-2.67139e-84	2.27306e-85	7.01444e-84	-4.93093e-84	-6.2362e-84	1.96886e-84	6.00341e-84	-3.08815e-84	-4.04299e-84	-4.92521e-84	-1.44719e-83	-2.39217e-84	-3.87834e-84	7.08578e-86	-7.03027e-84	4.87068e-84	-2.82627e-84	-6.1888e-84	-1.5301e-84	-1.5034e-85	2.42777e-85	8.75962e-84	-2.29494e-83	5.31125e-84	-7.93965e-84	1.61576e-165
1.67454e-86	-2.56872e-85	6.94271e-86	-9.23141e-86	-6.02472e-85	-2.17545e-85	-8.22079e-85	-4.70434e-85	3.30717e-85	4.35151e-85	1.55833e-84	1.51011e-84	-1.36562e-87	7.94777e-85	-1.99362e-85	-1.38875e-85	1.02845e-85	-2.94518e-86	5.8542e-85	1.24e-85	-1.37319e-85	-1.97821e-85	3.83363e-86	1.35567e-85	-2.8422e-85	3.62979e-86	3.31571e-86	9.45023e-86	8.11887e-85	-6.89832e-86	8.28871e-168
-4.11656e-86	1.22802e-86	2.28549e-86	-3.28353e-86	-9.78965e-87	-1.29403e-86	-5.91086e-87	-3.14147e-86	-4.28632e-87	6.40478e-86	2.20725e-86	1.02037e-85	-4.80618e-86	-5.26862e-86	1.24125e-85	-4.01043e-86	2.28784e-86	-5.89146e-87	3.26374e-87	5.8858e-86	1.43561e-85	8.44761e-86	-8.49143e-87	1.08775e-86	-3.18285e-86	-9.45802e-86	3.97397e-86	1.47535e-87	-2.97654e-86	5.86794e-88	8.62469e-170
9.17704e-88	-2.10039e-87	-3.95168e-87	3.85238e-87	1.11002e-87	8.63254e-88	-1.07466e-88	-1.83595e-87	1.13339e-86	-3.41148e-88	6.98176e-88	-1.30871e-87	4.03024e-87	-6.18125e-87	-1.19941e-87	-6.17742e-88	1.69989e-87	1.47432e-88	-8.88489e-89	-1.5498e-88	7.22026e-87	-3.28224e-87	7.91084e-88	3.85822e-87	7.86963e-88	2.77089e-87	2.13489e-87	1.85151e-87	-5.3372e-87	9.40618e-87	4.4272e-172
-3.61166e-88	2.14067e-88	-8.76821e-89	-7.58911e-88	1.95402e-88	-2.26295e-89	-1.98094e-89	9.17691e-89	1.88231e-87	-1.91827e-88	3.44791e-88	1.56229e-88	3.49022e-88	3.65767e-89	-8.70452e-88	1.51037e-87	-4.00994e-88	3.53067e-88	1.37915e-89	1.74039e-88	1.51972e-88	4.15859e-88	-1.52484e-88	-2.10597e-89	1.4376e-88	-5.59001e-88	-3.04925e-88	1.43118e-88	2.91914e-88	5.14976e-88	9.02533e-174
-6.61276e-89	-4.59731e-91	7.64904e-90	3.96042e-89	1.79796e-89	-1.73512e-89	-1.13007e-89	-1.40436e-88	-2.19743e-90	5.11289e-89	7.86159e-89	3.19554e-89	-5.02656e-89	1.35779e-89	3.94085e-89	6.02057e-90	-2.39657e-89	-3.63823e-89	6.2867e-90	9.95791e-90	1.7718e-89	1.01373e-88	-6.94615e-89	-1.54226e-89	2.55425e-89	-8.67467e-89	-7.91262e-89	4.78554e-90	2.39808e-89	2.59606e-89	7.39953e-176
3.9505e-91	1.08174e-89	2.88421e-91	-7.41694e-90	3.2973e-90	-1.74068e-91	-5.89637e-90	1.03008e-89	-1.05437e-90	2.13294e-91	-2.87537e-90	2.26089e-90	-1.6742e-90	-7.40637e-91	2.16508e-90	3.36313e-90	7.19808e-90	-1.04758e-91	4.12736e-90	7.14072e-90	-9.72237e-91	-3.12831e-91	6.75307e-91	3.20865e-90	-1.77798e-90	-7.01359e-90	6.50555e-91	1.21782e-90	-4.55201e-90	-6.13006e-90	6.02129e-178
-3.93687e-91	-1.27344e-91	-1.11597e-91	-2.48817e-91	-9.58615e-92	-4.74531e-92	9.13716e-91	1.02263e-90	4.30975e-91	-4.19449e-92	1.82922e-91	9.86395e-92	-2.50475e-91	-6.10224e-92	1.52831e-91	7.76721e-91	-3.44419e-93	-3.52212e-91	3.43921e-91	3.68423e-91	9.08267e-92	-2.53286e-91	6.70775e-92	3.58055e-91	4.51856e-91	3.53351e-91	1.14599e-91	8.94299e-92	-5.38949e-91	-1.51365e-91	4.30819e-180
-2.51223e-92	3.38748e-93	-6.25445e-93	1.71293e-92	-6.31083e-92	2.59609e-93	-3.49138e-94	2.09839e-92	3.71282e-92	-3.21317e-92	2.99921e-92	1.81267e-92	-2.05477e-92	-9.1063e-92	-1.77295e-92	-3.30685e-92	3.67276e-93	-3.92914e-93	5.70901e-93	-5.71718e-93	2.50725e-92	-5.70586e-92	8.97255e-93	8.39185e-93	3.39559e-93	8.05162e-93	-3.28006e-93	1.73686e-92	1.26957e-92	3.00172e-92	2.4747e-182
5.5061e-93	1.52692e-93	-1.57074e-93	-1.16857e-93	4.00658e-93	1.7055e-93	9.83068e-94	7.8416e-94	-3.20883e-93	-1.49516e-93	-1.84951e-95	-1.61482e-93	-2.59962e-93	-3.67097e-93	8.56159e-94	-1.00085e-94	-9.75948e-94	2.39954e-93	-4.64497e-94	2.18044e-93	-2.26539e-94	-2.70742e-93	-1.02881e-93	-1.59827e-93	-1.29405e-93	3.63591e-93	-5.0193e-93	-2.94305e-93	-4.35157e-93	2.42969e-93	1.89405e-184
-9.84413e-95	2.71454e-94	1.67418e-94	4.1507e-95	5.87992e-95	6.16177e-94	-2.14143e-94	-3.75889e-94	-8.2057e-95	1.08326e-94	-1.16493e-94	5.99256e-94	3.19027e-94	8.07818e-95	-3.73888e-94	1.04165e-95	-2.82976e-94	6.89232e-94	1.47449e-94	1.56642e-95	-2.56038e-94	6.49922e-95	5.29335e-95	4.91223e-94	-7.89457e-95	2.96599e-94	-6.05348e-94	2.89604e-94	-4.85886e-96	2.49055e-94	2.82032e-186
2.07393e-95	-1.98249e-95	-8.34073e-96	-3.7893e-95	-1.4597e-95	3.20513e-96	-1.16528e-95	-7.20667e-96	-1.42786e-97	-2.79432e-96	-4.55827e-96	3.18669e-95	4.33856e-95	5.09825e-95	-8.67745e-95	-2.59145e-96	2.10293e-96	3.19054e-96	1.16772e-96	4.40871e-95	4.4867e-96	2.82423e-95	-1.19351e-95	3.98573e-95	-3.38822e-96	6.13487e-96	2.46588e-95	-3.21288e-95	6.98263e-96	1.80857e-95	2.23755e-188
2.04441e-97	-2.37483e-96	1.62693e-96	2.12079e-97	4.27157e-97	-2.31678e-96	1.61662e-97	-1.30633e-97	-5.57847e-97	-2.53686e-96	2.67303e-96	-1.86713e-96	2.12478e-98	-1.45111e-97	-7.09735e-96	3.05759e-97	5.45732e-97	-4.91261e-97	3.3529e-97	-2.05595e-96	-1.46069e-96	-4.23669e-97	1.08913e-97	-4.19844e-97	3.78699e-96	-1.3467e-96	8.68992e-97	4.82735e-96	-8.00202e-98	1.18177e-96	1.30828e-190
2.72768e-98	2.20018e-98	-1.12652e-97	3.36302e-97	4.64978e-97	1.90958e-98	1.29482e-98	1.59179e-97	-1.63171e-97	-1.4354e-97	-2.85168e-97	6.20297e-98	7.81113e-98	-7.00146e-98	-5.98559e-98	-1.9091e-97	-1.25318e-97	4.51174e-97	1.17059e-98	4.78546e-97	-4.54068e-97	2.22892e-97	-2.7091e-97	-1.12808e-97	2.29315e-97	-2.77229e-97	7.54052e-98	1.98401e-97	2.44121e-98	1.62907e-98	1.51826e-192
-3.07662e-100	-5.42462e-99	-8.11059e-99	-4.63191e-99	-6.7566e-99	1.50523e-99	9.15032e-99	-1.87627e-98	-9.34845e-99	1.84074e-98	-5.85746e-99	6.09858e-100	9.67859e-100	-3.38165e-99	3.58839e-99	9.95955e-99	-1.00135e-98	1.23539e-99	9.04717e-100	-3.78424e-99	5.48258e-99	-1.40512e-98	2.8858e-98	-2.53714e-98	1.76914e-98	-3.33747e-99	-2.74039e-99	-4.13056e-98	-8.30363e-99	-9.66595e-99	5.20688e-195
-1.40555e-99	4.20728e-100	9.36053e-100	-2.34519e-99	4.77784e-100	1.5659e-100	2.8895e-99	-2.74828e-99	1.44508e-99	-1.04917e-100	-3.83447e-100	6.20833e-100	-9.56435e-100	2.23223e-99	-5.14355e-100	-9.45783e-100	-2.87338e-100	-2.59172e-100	-1.47297e-99	-1.16943e-99	2.33636e-100	3.3293e-99	1.05623e-99	-3.79515e-100	-2.11405e-100	4.83319e-101	-2.01227e-100	8.6377e-100	3.84366e-100	-1.92492e-99	5.51442e-197
1.77451e-101	1.91017e-102	6.33316e-101	3.05623e-100	2.0174e-102	2.94441e-101	-1.48278e-100	-5.86357e-101	-1.28271e-101	-2.75653e-101	2.67627e-100	-3.50163e-101	1.8798e-100	-5.0939e-101	4.61681e-102	8.69737e-101	8.32334e-101	-2.12313e-101	3.389e-101	-8.14651e-101	-1.93189e-100	1.50226e-101	-6.64473e-101	-5.27237e-101	-2.72748e-101	2.09305e-100	-4.34617e-101	5.04485e-101	3.2508e-101	2.19549e-101	3.53754e-199
5.26081e-102	2.05167e-102	1.61653e-102	2.16547e-102	-6.21783e-102	-6.48749e-102	-8.6453e-102	7.43932e-102	-4.24458e-102	-4.4015e-102	1.48077e-102	8.44146e-102	-5.17156e-102	4.52498e-102	3.14604e-102	1.35327e-101	-6.53954e-102	5.89276e-102	-5.16596e-102	-2.72461e-102	-1.04423e-102	1.93154e-102	7.12144e-103	2.16999e-102	-2.55889e-101	-3.67277e-102	4.26232e-102	5.57736e-102	3.76373e-101	6.47002e-103	2.85729e-201
-1.93447e-104	-6.82836e-103	-5.3788e-104	-6.58574e-103	-3.11796e-102	1.25012e-103	-2.57519e-103	1.31543e-102	-6.41941e-103	5.44219e-103	-5.39815e-104	-2.53956e-103	-1.25137e-102	-1.10245e-102	-1.13675e-103	-9.6951e-104	-1.26522e-102	-5.65392e-103	-1.47075e-102	1.28262e-102	-1.87291e-103	3.25388e-103	1.58474e-102	7.51105e-104	8.3456e-103	-6.06677e-103	-1.32786e-102	-2.21725e-105	-2.41223e-102	-3.38219e-102	4.44891e-203
-4.61502e-104	-9.8121e-104	8.16899e-105	1.28326e-103	-8.90918e-105	2.0939e-104	-2.96614e-106	-1.50898e-104	-2.10783e-104	-2.03697e-104	-9.31913e-104	-9.89117e-105	-3.67851e-104	2.74208e-104	4.2591e-104	-1.17464e-104	1.50398e-104	-2.57092e-104	8.85879e-104	4.08981e-105	1.13129e-103	-1.10989e-103	2.55146e-104	-1.96257e-103	9.81499e-104	3.05535e-103	-6.33876e-104	-6.05701e-104	-5.4429e-105	-1.00662e-104	2.26575e-205
-6.44243e-105	4.71997e-105	1.21013e-104	-2.62254e-105	1.55302e-105	8.10823e-106	-8.77442e-106	1.03538e-105	2.1467e-104	1.35922e-105	2.84768e-105	-1.44263e-105	-6.1192e-105	1.10306e-105	2.30698e-105	-1.09494e-105	-3.81339e-105	-2.94072e-105	8.3328e-105	-4.67382e-106	1.26299e-104	1.29065e-105	-3.45172e-104	1.06415e-104	-2.92142e-106	-1.6226e-106	2.52629e-105	-1.7818e-104	-7.393e-105	1.56852e-105	2.67986e-207
1.299e-107	7.13473e-106	-5.44506e-107	-1.86533e-106	-3.52954e-106	-5.20183e-106	-2.28391e-106	-1.24433e-105	3.10631e-106	2.08652e-105	-3.58311e-106	5.15836e-107	5.28114e-106	-2.2831e-105	-5.37204e-106	4.83297e-106	-3.72384e-106	-1.35574e-106	-9.31491e-108	-2.17852e-106	1.51731e-107	-1.30299e-105	-1.11992e-106	2.92457e-106	-2.50031e-106	-1.65874e-105	-5.82561e-106	-2.4691e-106	5.69878e-106	1.92844e-106	1.87143e-209
4.24078e-107	-1.25092e-107	-8.053e-107	-1.96557e-108	1.13571e-106	-3.33144e-107	-1.48941e-106	-8.37778e-107	-1.13797e-107	-3.96927e-107	-3.81246e-107	2.93867e-107	1.44631e-106	-3.30161e-107	-1.31251e-106	-3.66825e-107	9.27707e-107	1.02837e-106	-1.06287e-106	-2.90146e-108	2.0698e-107	-1.75076e-107	1.27639e-106	-9.57685e-107	4.90354e-107	-1.09296e-107	1.2102e-107	-1.11873e-106	6.6426e-107	1.06306e-106	1.83842e-211
-1.52189e-108	3.28997e-108	2.59005e-108	-8.34677e-108	3.01726e-109	2.77244e-108	-1.61574e-108	-9.47018e-109	-6.94449e-108	-2.53762e-108	-7.06306e-109	-3.07812e-108	5.2244e-108	2.18263e-108	3.41165e-109	9.58112e-109	5.1706e-109	-3.6412e-108	2.46351e-108	-4.75556e-109	-3.60742e-109	-1.88551e-110	2.79904e-107	5.18886e-108	-2.9304e-108	1.36906e-108	2.23321e-108	1.24064e-107	9.32538e-108	8.28734e-108	1.35388e-213
-3.38678e-109	-6.06284e-109	3.98976e-110	1.02117e-108	-2.75281e-109	6.21587e-111	-1.08883e-108	-2.8516e-109	-2.1285e-109	-9.60672e-110	9.2097e-110	3.19101e-109	-6.86197e-110	1.72105e-109	5.89687e-109	-2.08119e-109	-1.19101e-108	-2.91493e-109	1.15694e-108	3.60098e-109	5.44336e-109	6.71207e-111	4.35787e-109	4.18662e-109	3.22308e-109	-1.49116e-109	3.9809e-110	-1.83523e-109	5.71119e-109	4.54531e-109	7.78693e-216
7.0324e-111	1.26126e-110	4.1764e-110	-1.17134e-110	3.79185e-110	-1.80026e-110	-5.17843e-110	9.94975e-111	-5.52105e-110	6.26529e-111	3.98904e-110	9.78801e-110	-1.77438e-110	5.21964e-111	-4.32201e-110	2.9816e-110	-3.7147e-110	-5.60404e-114	-4.98105e-110	-7.85735e-111	-7.2151e-110	7.31266e-111	-1.8137e-110	-2.83723e-111	-1.8061e-111	-3.95098e-110	5.8146e-112	-1.24067e-110	-2.46125e-110	1.94749e-110	3.62133e-218
-2.28887e-111	-1.73022e-111	-1.67755e-110	-8.91634e-111	-1.96167e-111	1.85839e-111	9.25936e-112	-1.74512e-111	-1.37972e-111	5.83148e-111	3.44831e-112	-2.7766e-112	-5.46571e-111	4.82432e-111	1.72911e-111	-1.09249e-110	-5.40522e-111	3.26808e-111	8.0329e-111	-1.18029e-110	-4.46569e-111	-4.12504e-111	2.08807e-111	-9.11648e-112	1.91582e-111	6.52919e-111	-6.93291e-112	1.25144e-111	2.97619e-111	-5.7248e-111	9.67814e-220
-2.16762e-112	6.55793e-112	-2.65133e-112	-6.07985e-113	5.84862e-112	1.19191e-113	-6.98304e-112	-8.16568e-113	-8.26272e-113	-1.00858e-112	-2.62532e-112	5.75595e-113	5.85097e-113	-2.85423e-112	8.54849e-112	-3.3781e-112	-2.35654e-112	-5.82203e-113	-2.4607e-113	2.55212e-112	-6.35135e-114	-1.41155e-112	-4.337e-112	-1.00896e-112	-1.92743e-112	2.31113e-112	1.31417e-112	2.2366e-112	-4.5065e-112	3.03942e-112	3.20278e-222
1.07421e-114	3.25334e-113	1.53009e-113	3.90019e-113	2.23972e-113	1.28817e-113	1.62844e-113	-9.64708e-113	-1.74861e-112	-2.43075e-113	6.6478e-113	-5.21877e-113	1.90587e-113	2.58364e-113	4.88995e-113	-8.56637e-114	-1.87521e-114	-1.76353e-113	-1.5569e-113	-3.34851e-114	2.74689e-114	3.8067e-113	8.39019e-113	2.37308e-114	3.77138e-113	3.13126e-113	-1.17973e-114	2.72757e-113	6.93686e-114	1.77938e-114	6.7129e-224
1.3863e-114	-1.51461e-115	-1.84243e-114	-2.31242e-114	7.98645e-114	-1.82476e-114	5.45477e-114	-8.35896e-115	-1.25068e-114	-6.56167e-115	9.97398e-115	1.81344e-114	-9.97746e-115	-1.03803e-114	-1.01021e-113	1.98655e-114	-2.95848e-115	1.97453e-114	-6.35613e-115	7.65709e-115	-6.06302e-115	4.16881e-114	-3.18168e-114	-1.04726e-114	1.59452e-115	2.47627e-114	-1.27002e-114	-9.07324e-115	-5.12731e-114	-2.91443e-114	2.99924e-226
-1.38864e-114	-2.04345e-115	7.62761e-116	-2.76923e-116	-1.69828e-117	4.56019e-116	1.02898e-115	3.83229e-115	1.96368e-115	-5.47008e-115	4.52046e-116	1.59244e-115	1.52215e-115	-1.98566e-115	7.32353e-116	1.61182e-115	-8.00064e-116	2.10183e-115	4.4694e-115	1.46114e-115	1.316e-115	-7.07491e-115	2.34646e-116	-1.32603e-115	-8.54473e-116	-7.99188e-115	-4.1972e-116	-2.41034e-116	7.09348e-116	8.91617e-116	4.06432e-228
-3.47321e-116	1.30123e-116	1.71655e-116	4.65795e-117	5.51426e-117	-1.4593e-116	-7.64227e-117	-7.48051e-116	9.12049e-117	-2.40892e-117	6.40987e-117	-4.27623e-116	-1.22708e-116	-2.01413e-117	2.11318e-117	-1.24496e-116	4.69201e-116	9.94751e-117	5.45805e-117	-6.78413e-118	2.15707e-116	2.21489e-117	9.00386e-116	-3.04409e-117	6.63028e-116	-2.22159e-116	-1.22679e-116	1.44217e-116	-5.26831e-117	-2.30338e-116	2.65859e-230
-3.88368e-117	1.18523e-117	-5.7362e-117	6.10633e-118	5.83325e-118	3.44637e-118	1.80653e-118	8.05039e-119	7.46814e-118	5.26143e-118	6.64128e-118	-8.57262e-117	-3.43602e-117	-1.07149e-117	-5.07452e-118	9.23109e-118	2.27739e-117	-3.13737e-117	3.37631e-118	-3.28487e-117	7.22997e-117	1.60452e-119	-5.2791e-118	-1.35587e-118	3.81275e-118	6.29115e-119	-6.30198e-117	1.4348e-118	-7.90623e-118	7.67467e-118	2.58695e-232
5.14882e-119	-1.49613e-119	-6.80033e-119	1.24675e-118	-1.5667e-118	1.09462e-118	-2.43817e-118	3.63768e-118	1.11027e-118	4.3262e-118	3.75499e-119	-6.83554e-119	3.48727e-119	3.46105e-119	-5.58915e-119	-1.23547e-118	-2.30941e-118	-7.56372e-119	-4.95457e-118	-3.47571e-119	-3.90037e-118	-2.35182e-118	9.45921e-119	-1.19295e-118	-6.17368e-119	2.07188e-118	-1.21842e-120	-1.38099e-119	-1.7585e-118	6.89213e-119	1.09668e-234
-1.29512e-119	2.94497e-119	-1.85802e-119	1.52739e-119	-6.8975e-120	2.45713e-119	5.20795e-120	-1.37027e-121	9.04878e-120	3.16149e-119	-2.13521e-119	1.20181e-119	-1.95003e-119	1.99152e-120	1.29317e-120	-2.43434e-119	-6.81291e-120	2.96682e-121	3.64726e-119	2.47917e-120	8.9597e-121	-1.81946e-119	1.06185e-119	1.26963e-120	5.51318e-120	1.64785e-119	-1.70398e-119	8.17972e-120	-1.26582e-119	2.66385e-119	8.31038e-237
1.32113e-120	2.22965e-120	-1.14821e-120	-3.86843e-120	5.20536e-121	-2.35214e-120	-2.93122e-121	2.79563e-120	1.13683e-120	7.29111e-121	6.44553e-121	-1.46571e-120	-1.83303e-120	4.61642e-120	1.05114e-120	-6.32033e-120	6.86229e-121	-6.84996e-121	-3.38628e-121	-5.98303e-120	3.10657e-122	-1.96749e-121	2.36889e-120	3.89648e-120	-1.61056e-120	-1.47711e-121	-2.86882e-121	-9.64207e-121	-2.96759e-120	-3.67781e-120	1.90461e-238
-2.97223e-122	1.07497e-121	-7.35593e-122	-4.99931e-123	8.6156e-122	-7.83679e-124	-2.33278e-122	1.23673e-121	3.67054e-122	-3.3603e-122	1.7101e-122	-3.8782e-122	-2.57438e-121	8.68321e-122	-2.9925e-122	-2.64353e-122	-2.86122e-122	-2.0708e-122	-2.24365e-121	-5.03303e-122	-1.08278e-122	-4.57801e-122	-9.3573e-123	2.21274e-122	-3.22085e-122	1.04785e-121	-9.98075e-123	-1.11602e-121	9.35509e-122	-1.73825e-121	2.41268e-241
1.89503e-124	-1.78257e-122	-2.23712e-122	1.00734e-123	-2.00458e-122	5.33163e-123	-1.65364e-122	-3.62444e-124	-2.59254e-123	5.32255e-123	-5.89063e-123	-5.22219e-123	-6.89758e-123	1.08045e-123	-2.87799e-123	-5.13608e-124	-8.21112e-124	3.49706e-122	4.17957e-123	5.83708e-123	-1.07401e-122	2.3053e-123	1.80873e-123	-3.67029e-125	1.11233e-123	-9.28186e-123	-3.9351e-123	-9.67373e-123	1.82487e-122	-1.85668e-123	3.60945e-243
-9.1173e-124	2.75379e-123	-9.10018e-124	2.60521e-124	-7.34089e-124	1.27941e-124	-1.44174e-125	-9.17289e-125	8.03286e-124	2.86246e-124	-2.39212e-124	-5.59317e-124	2.56659e-124	-2.56702e-123	-4.0939e-124	-4.61588e-125	4.62832e-124	2.00723e-123	-6.91767e-124	-3.57633e-123	-1.98634e-124	-7.42336e-124	2.30567e-124	5.80856e-124	3.05114e-123	-3.02735e-124	-1.33068e-123	-6.28132e-124	5.22579e-124	2.96293e-123	5.69082e-245
2.93031e-124	-6.31931e-125	-2.9733e-125	-1.4254e-124	4.31755e-124	-5.78356e-125	-1.35509e-124	-1.87343e-124	1.98087e-124	-1.68035e-124	-7.50537e-125	1.03344e-124	-1.37e-124	2.73368e-126	-2.04012e-125	1.25016e-124	4.57054e-125	2.76435e-125	1.37053e-124	-8.30925e-125	2.20564e-125	-4.0199e-125	3.83604e-125	-1.28123e-124	5.91929e-126	8.61765e-125	2.37306e-125	1.3009e-124	-6.3565e-125	1.07401e-124	5.61943e-247
-1.86412e-125	3.9826e-126	-5.28936e-126	4.01559e-126	7.40051e-128	-6.18276e-126	2.48956e-126	7.91409e-126	7.81564e-127	2.31972e-126	-3.9872e-126	-7.45802e-127	2.22789e-125	2.4542e-126	-1.52397e-125	6.697e-127	4.6673e-127	-3.76388e-125	-1.29482e-125	-3.39111e-126	-3.92561e-126	2.38568e-126	2.5154e-126	1.88141e-126	1.43104e-126	9.41883e-126	-1.04862e-126	-5.76966e-126	-3.09851e-126	4.59199e-126	3.05489e-249
-1.10045e-126	3.47571e-127	1.10287e-127	-1.34987e-127	2.90175e-127	-3.40233e-127	3.51175e-126	4.28016e-127	1.29373e-126	-1.86632e-127	2.7001e-126	1.57269e-127	1.50073e-127	-4.49348e-127	7.97375e-127	1.17921e-127	-1.37393e-126	2.73924e-127	2.71258e-127	1.41845e-126	2.77805e-128	-2.20618e-126	-1.28423e-126	-2.68218e-126	-9.81684e-127	-3.50402e-127	-7.16629e-128	7.41604e-127	-7.29988e-127	8.95004e-127	4.47109e-251
-1.49155e-127	-4.73724e-129	4.7773e-128	-7.60986e-128	3.05926e-128	-7.69403e-131	8.41758e-128	5.5708e-128	-2.02619e-128	1.8813e-129	-1.24949e-127	5.5694e-129	-4.54668e-128	5.00926e-129	4.13712e-128	1.48925e-127	-1.93406e-127	2.33629e-128	-1.42081e-127	-2.58596e-127	-1.23816e-128	-2.72283e-128	1.31024e-128	9.841e-129	8.65318e-128	6.84404e-129	1.45803e-127	-8.45708e-128	4.2173e-128	-1.17422e-127	2.61193e-253
-2.62786e-129	-7.56745e-129	-6.76674e-129	2.83467e-129	-8.31074e-130	-8.08705e-129	-6.02709e-129	-4.81298e-131	1.02734e-128	-1.81425e-128	5.68534e-129	7.81707e-129	1.4645e-129	2.36092e-130	1.11538e-128	2.7432e-129	7.57253e-130	7.96302e-129	-7.45534e-130	-1.72803e-129	2.11329e-129	1.72119e-128	9.554e-130	1.54432e-128	-6.55505e-129	4.40545e-129	2.03593e-128	-3.93123e-129	-5.43858e-129	1.88045e-129	2.01577e-255
-1.20894e-129	-1.19196e-130	-1.46511e-130	-1.17429e-129	-1.28261e-130	1.57323e-130	3.1293e-130	1.25319e-130	1.47773e-130	-1.08444e-130	-9.51576e-130	-2.40677e-131	-3.03669e-130	2.93849e-130	6.19469e-130	-9.03588e-130	-1.12406e-129	-1.08193e-129	4.42789e-130	3.10421e-130	5.51624e-131	-3.61217e-130	1.21107e-129	6.96171e-131	1.38837e-129	-6.79149e-130	2.6823e-130	7.88643e-131	6.76358e-130	1.43457e-129	1.46635e-257
-6.5895e-132	-1.04784e-130	-1.28671e-130	5.84537e-131	1.38726e-131	1.50986e-131	2.58854e-131	2.26272e-131	-8.16048e-132	-6.81019e-132	-6.9055e-131	1.46348e-131	4.9308e-131	-3.6399e-132	1.12539e-130	-2.80549e-131	1.08293e-130	-8.52497e-131	7.84408e-132	-1.2723e-132	4.19116e-131	2.00997e-131	7.70469e-131	-4.20792e-131	1.76274e-132	-9.1631e-131	2.28697e-131	6.38395e-132	-1.36757e-130	1.01669e-130	1.20518e-259
1.42437e-132	4.53692e-132	5.03657e-132	3.32432e-132	-2.7978e-132	-1.10279e-131	6.53526e-132	-6.52028e-132	5.03478e-132	4.06073e-132	1.15237e-132	1.60062e-131	-5.80993e-132	1.82415e-132	2.96389e-133	9.02729e-132	2.96922e-132	-8.4331e-132	-5.53485e-132	1.97537e-131	4.19249e-132	1.06344e-133	5.31617e-132	1.84297e-131	-7.22427e-132	-1.02863e-131	6.52138e-132	3.96136e-132	1.1469e-132	5.30801e-132	1.82372e-261
8.38423e-133	2.29887e-133	-1.22079e-133	3.28549e-133	-2.58103e-133	-5.33583e-133	-5.25911e-133	1.104e-133	4.78915e-134	1.25054e-132	1.46916e-133	-1.38577e-133	6.17554e-134	-1.30549e-132	8.37612e-134	2.11028e-132	-8.09885e-134	-2.75143e-134	-7.3958e-133	2.00094e-133	-2.14478e-133	6.08875e-133	-8.81589e-134	4.35987e-133	5.14442e-133	-3.48865e-133	-1.54066e-133	5.04717e-133	6.76002e-133	5.3863e-133	1.1915e-263
2.38885e-134	6.938e-135	4.81299e-134	-3.28655e-135	-6.28867e-135	-1.74257e-134	9.95689e-135	1.68601e-135	-5.46862e-134	3.84996e-134	-7.08801e-134	5.48051e-134	-1.8446e-134	2.19983e-134	-2.37048e-134	1.79888e-134	-1.18386e-134	4.86639e-134	-8.04687e-134	-1.58693e-134	-6.21464e-134	2.25288e-134	1.58403e-134	-4.21141e-134	-3.7862e-134	-1.96353e-134	6.04091e-134	-2.15177e-134	1.77666e-134	-3.13014e-133	1.37456e-265
-9.82012e-136	-5.96977e-135	-3.59278e-135	-2.88153e-135	-3.05416e-135	2.14952e-135	-5.06331e-135	3.01449e-135	1.9515e-134	-5.45294e-136	-9.90415e-136	-7.36902e-135	2.51396e-135	5.2439e-135	-2.15599e-135	4.06082e-135	-9.49543e-135	-8.51538e-135	4.93967e-136	6.26345e-136	-1.48789e-135	-1.87388e-135	2.27041e-135	3.13323e-135	-3.92042e-136	2.33067e-135	-1.79615e-135	5.76609e-135	-1.33901e-135	-5.76383e-135	8.58941e-268
4.97735e-136	-1.06799e-136	-2.10459e-136	-6.79181e-137	1.00044e-136	-1.24603e-136	7.42801e-136	-1.50707e-136	-2.96381e-136	4.45264e-136	8.06382e-137	-2.557e-136	7.38561e-138	-2.23393e-136	1.81743e-136	-1.36146e-136	-7.16065e-137	6.74673e-137	-1.21906e-135	1.19089e-136	3.29179e-136	-1.62234e-136	-1.24945e-136	-3.08705e-136	-2.32414e-136	-6.42946e-136	-5.79893e-136	-7.50405e-136	-4.93689e-136	1.52622e-135	7.06298e-270
1.62729e-137	6.42278e-137	3.82165e-138	6.78746e-137	1.25202e-138	5.36492e-137	-6.00027e-137	-3.52412e-137	-2.77096e-137	2.93642e-137	-7.97045e-139	1.91799e-137	3.28803e-137	-1.80905e-137	-2.90511e-137	1.19058e-137	5.33987e-137	4.67761e-137	3.4729e-138	3.60648e-138	-1.01245e-137	3.33838e-137	-2.04792e-137	9.88549e-137	4.44991e-137	1.90042e-136	-9.47582e-138	-6.80344e-137	2.60583e-138	-8.27385e-138	8.04893e-272
-1.17885e-138	8.93644e-139	-2.0344e-138	-2.43638e-139	1.22733e-138	-1.56441e-138	1.66868e-138	1.05295e-139	-1.64121e-137	3.92786e-138	1.05101e-138	7.39051e-139	-8.16077e-139	4.63108e-139	-1.32803e-138	9.31097e-139	3.06478e-139	-8.96766e-140	-1.17164e-138	4.32892e-138	4.69319e-139	-2.39268e-138	8.62214e-140	-1.68945e-138	1.01774e-138	-8.41968e-139	5.65811e-138	1.01957e-138	3.44673e-139	4.92139e-138	3.9124e-274
-1.3228e-139	-5.10773e-139	1.69553e-139	5.65663e-139	4.08038e-139	1.2857e-139	7.22272e-140	4.35501e-141	-2.70615e-139	-8.74211e-140	2.2518e-140	-3.34653e-139	2.16564e-140	5.74908e-139	6.63279e-139	-7.45455e-140	-2.19715e-139	-5.92174e-140	2.56479e-139	6.73887e-139	-1.24788e-139	4.14359e-139	3.49068e-139	-7.88906e-139	-1.3529e-140	-6.61494e-139	-3.8812e-141	-6.32637e-139	1.83345e-139	-1.40359e-139	4.17972e-276
-1.79729e-140	-8.05425e-140	2.02425e-140	-1.75097e-141	8.189e-140	-3.45406e-140	3.84068e-141	1.96799e-140	-5.35974e-141	2.38397e-140	-2.12525e-140	-2.4266e-140	-1.33844e-140	3.41434e-140	-1.24772e-140	1.20829e-140	3.83537e-140	1.52942e-141	4.13476e-141	-6.90558e-141	-6.55431e-143	-1.15482e-140	-1.04389e-140	8.38388e-140	-1.12755e-140	1.21569e-140	-1.80693e-140	8.64483e-141	-3.73403e-141	1.55041e-140	2.85481e-278
-5.19497e-141	4.16604e-143	-3.51599e-142	-4.7054e-142	-1.90183e-141	-1.09944e-141	2.27105e-141	5.43255e-141	-2.36104e-141	-2.46514e-143	1.26048e-141	-3.18293e-145	6.52038e-142	6.91072e-141	-9.51723e-142	1.05355e-141	2.83013e-142	-1.2699e-141	-1.68095e-141	1.1617e-141	5.01609e-141	2.34052e-141	-5.40135e-141	-3.12514e-141	1.41732e-141	-4.44192e-141	1.37887e-142	1.02427e-140	-2.62069e-142	-1.93966e-141	3.30144e-280
4.29918e-142	1.77195e-142	1.24075e-142	4.70258e-143	7.25452e-143	-3.03508e-143	1.65346e-142	1.06472e-142	-6.86767e-143	-2.73167e-142	3.63684e-142	9.41747e-143	-2.87684e-142	6.32896e-143	-2.48583e-143	-1.80953e-143	1.2975e-142	1.96765e-142	-6.54496e-142	-6.69945e-143	-2.15247e-142	-2.71622e-142	5.47109e-143	1.99124e-142	5.12681e-142	-6.70205e-143	-3.13809e-143	7.25751e-142	-7.79251e-143	-1.05401e-142	2.05025e-282
7.642e-144	3.35167e-145	-4.44048e-143	7.21407e-144	-1.65778e-143	3.03494e-145	-1.23063e-144	-4.4211e-144	-4.84557e-143	-4.39233e-143	1.68315e-143	-1.00134e-143	-8.04968e-144	-3.60583e-143	-9.14708e-144	1.50509e-143	3.15594e-143	4.66995e-143	-5.34473e-144	1.003e-143	-8.0119e-145	1.46612e-143	-1.68599e-143	2.1716e-144	-6.81125e-143	2.51682e-143	-1.21837e-144	-1.81896e-143	-2.02166e-143	1.14274e-143	1.86692e-284
-3.59403e-144	-4.52147e-144	5.75962e-145	-6.96724e-144	-9.56269e-145	2.51092e-145	-5.90795e-144	-1.00601e-144	8.28787e-145	1.77506e-144	-3.96882e-144	4.06678e-144	2.16036e-144	3.68636e-145	2.78685e-144	3.80433e-145	1.96014e-144	6.22052e-144	1.48844e-144	-1.30298e-146	-1.56858e-144	-5.77935e-144	-1.94398e-144	-2.3708e-144	1.0032e-144	-2.94378e-144	-1.26855e-144	-5.34924e-145	6.96848e-145	-4.79441e-144	2.93024e-286
3.56021e-145	5.00845e-146	-4.40348e-146	-7.14494e-146	3.64e-146	1.33414e-146	-3.42505e-146	2.918e-146	2.71737e-146	5.25633e-145	1.60356e-145	1.92606e-145	-1.52613e-146	-5.69383e-146	-6.69248e-146	-2.75474e-145	2.00538e-145	4.02772e-147	-8.11315e-146	-6.94314e-146	9.79824e-146	-1.53561e-145	5.9531e-147	2.95922e-145	-6.54604e-146	-1.53846e-145	2.52567e-145	-9.03748e-146	-3.25153e-145	-2.03675e-145	9.83051e-289
4.16024e-148	-4.13585e-147	3.60765e-148	-2.33808e-147	6.77519e-147	3.04375e-146	-1.4178e-146	4.51194e-148	6.00572e-147	-3.56639e-147	2.3079e-147	-1.19084e-146	-1.984e-146	8.83941e-147	1.27751e-146	1.32686e-146	-1.51436e-146	-2.41924e-146	-7.6361e-147	4.54377e-147	-1.14503e-146	1.98687e-147	-9.77219e-147	-8.68286e-147	2.81087e-146	4.55069e-147	5.79816e-147	-2.51958e-146	1.62245e-146	1.42393e-147	5.14741e-291
2.65898e-148	-1.38353e-147	1.74421e-147	-3.31658e-148	1.40573e-147	-4.63414e-147	-1.13274e-147	-6.25476e-148	-5.32562e-148	-1.69324e-147	6.09022e-148	2.24843e-147	2.08415e-147	1.62619e-147	5.4686e-148	-3.10751e-148	8.60088e-148	-1.12597e-147	-8.02135e-148	9.02612e-148	1.06565e-147	-9.48822e-148	-8.95016e-148	2.60912e-147	-8.85129e-148	-1.21746e-147	1.38788e-147	-7.81882e-148	3.48928e-147	-4.35901e-148	7.6502e-293
-4.39436e-148	8.86591e-149	1.53799e-148	-1.49433e-149	7.05001e-150	-5.96317e-149	-1.01768e-148	2.27919e-148	1.15128e-148	2.21931e-148	-6.1384e-149	-9.44861e-151	2.2586e-148	-6.75593e-149	-5.37859e-149	1.88232e-148	2.21243e-148	-2.29519e-148	1.68495e-148	-2.45795e-149	4.99245e-148	-9.41665e-149	-3.84011e-149	-2.7573e-148	1.90951e-149	-3.29856e-150	-8.11713e-149	7.27067e-149	-3.51596e-150	-1.34193e-148	9.47436e-295
-1.57286e-150	-3.67732e-150	-1.10609e-150	1.52205e-149	3.49229e-150	6.16061e-150	-3.97145e-151	4.89452e-151	4.90522e-152	-2.53694e-150	8.39606e-151	-4.91816e-152	-5.82709e-150	2.1009e-149	1.23568e-150	5.49165e-150	-3.78739e-149	2.01158e-149	1.11031e-149	1.90363e-149	-3.47661e-150	2.24765e-149	3.75731e-151	-1.60315e-149	-6.54823e-151	3.96104e-151	1.21214e-150	-8.23936e-150	5.13095e-150	7.81116e-150	4.07005e-297
-2.85247e-151	1.53137e-150	1.21364e-150	-1.02175e-150	-2.49017e-151	-6.19318e-151	2.24508e-151	-3.95009e-151	2.36153e-152	2.11506e-151	2.33759e-151	1.68382e-150	-6.19672e-151	-2.37911e-150	-3.24538e-152	5.67091e-151	1.26554e-150	1.17505e-153	1.18001e-150	2.57056e-151	4.61545e-152	4.16127e-152	5.26674e-151	1.25968e-151	1.79429e-150	4.86589e-153	-2.81351e-151	1.49145e-150	7.25262e-151	4.21781e-151	2.44815e-299
-6.86253e-152	-3.11055e-151	-1.0848e-151	1.21285e-151	5.87223e-152	4.565e-153	-1.57715e-152	4.49292e-154	6.14119e-152	-2.04534e-151	1.27398e-151	5.91169e-152	-5.1505e-152	1.35997e-151	-1.16531e-152	-3.49252e-153	-2.77693e-152	1.36081e-152	-1.83464e-152	2.81271e-152	-2.35848e-152	-1.08172e-151	-2.8322e-152	7.43411e-152	-3.41587e-151	2.19699e-151	-5.186e-152	-1.99943e-151	-3.2848e-152	-1.03101e-151	4.58282e-301
7.62146e-154	-1.04527e-153	3.01319e-152	4.57103e-153	-5.66768e-153	3.22709e-153	1.10016e-152	-2.02578e-152	1.73335e-152	4.23626e-153	1.15992e-153	-1.98624e-152	-7.48345e-153	-5.85369e-153	-1.39162e-153	2.00648e-153	-1.14913e-153	-1.41244e-152	7.594e-154	7.52253e-153	-4.41285e-153	-1.62699e-152	3.75979e-153	6.57586e-154	6.14619e-153	-4.14933e-154	-6.18111e-153	1.00532e-152	5.71219e-153	1.0819e-152	3.19858e-303
-3.92555e-154	-4.80628e-154	-1.04065e-154	-3.33868e-154	2.04209e-154	4.60282e-156	-2.16904e-154	-1.57742e-154	8.54546e-154	-1.19642e-154	-1.62785e-154	8.2534e-154	1.02055e-153	-6.69956e-154	1.63415e-153	4.74691e-154	1.34893e-153	5.12709e-154	-3.64492e-154	-7.00314e-154	1.17681e-154	1.44391e-154	7.29486e-154	7.00132e-154	-3.5947e-154	8.7891e-154	-1.0401e-153	-1.78999e-153	-8.82596e-154	-1.5338e-154	1.62123e-305
4.29457e-155	1.0205e-155	4.19407e-155	-6.2745e-155	8.96613e-156	1.0445e-155	-1.43919e-154	2.56479e-155	-2.9418e-155	1.71423e-154	4.19978e-155	-1.00831e-156	2.31459e-154	5.7323e-156	-3.93479e-155	1.27991e-155	-1.39232e-154	5.85554e-155	6.49052e-155	2.94949e-155	2.1741e-154	-1.99525e-155	-2.12629e-155	-6.36976e-155	-1.14715e-155	2.74304e-156	-1.74941e-155	3.77991e-156	-8.69963e-155	-8.236e-157	2.04639e-307
-1.19089e-156	-7.91785e-156	6.70299e-156	7.86283e-156	-4.64435e-156	-3.32375e-156	1.63481e-156	-3.93507e-156	8.9444e-157	-3.00947e-157	-2.65885e-156	1.00424e-155	-1.15392e-156	-1.59203e-156	8.41725e-156	2.10759e-156	5.78945e-156	-1.29797e-155	-4.17545e-156	1.5053e-156	-1.56784e-157	8.34501e-156	3.46909e-157	2.7443e-156	5.50985e-156	3.20449e-157	1.99669e-156	-1.92209e-156	1.25319e-155	8.58884e-156	0
1.91111e-158	-1.58494e-157	1.30624e-157	-2.15614e-157	-3.52462e-157	5.44187e-157	8.29364e-157	1.62562e-156	-7.83028e-158	4.6012e-157	1.49451e-158	-4.79286e-157	7.22729e-158	1.2633e-156	1.46255e-156	9.55839e-157	-1.07754e-156	5.91735e-157	1.60526e-156	-5.50129e-158	-3.16667e-157	-5.94332e-157	1.02308e-158	-1.03657e-156	1.33105e-157	-1.66545e-157	-8.85472e-158	1.62024e-157	-9.58368e-158	-5.53476e-157	0
2.08339e-158	-9.58225e-158	2.46607e-157	-7.72021e-159	-4.97208e-159	2.59809e-158	-4.36586e-159	-1.68881e-160	-2.85887e-159	-5.63244e-158	9.83149e-159	1.63807e-158	-5.19054e-158	-2.74036e-158	8.38539e-158	-9.94675e-159	-3.71843e-158	-5.22729e-158	-2.18224e-158	-5.02892e-159	-3.26669e-158	1.11691e-157	3.42068e-158	-3.8399e-158	-7.5675e-159	5.68013e-159	-7.32494e-158	9.04735e-161	-5.14212e-158	-2.59786e-158	0
1.21493e-158	3.85269e-159	8.57737e-159	2.82082e-159	2.88968e-159	-1.25739e-158	-1.07471e-159	-1.0757e-159	1.16679e-159	1.38094e-159	-1.28281e-159	3.87101e-159	2.70641e-159	3.34594e-159	-1.80758e-158	6.81795e-159	-9.8704e-159	5.37448e-160	8.20851e-159	3.64975e-159	3.14554e-159	2.56144e-159	1.69728e-160	-2.47636e-160	1.21845e-159	-5.46461e-159	1.42158e-158	-1.73475e-159	2.5433e-159	8.93386e-159	0
1.65948e-160	-2.30162e-160	-2.25079e-160	-5.22373e-161	-2.42082e-160	-2.70278e-160	1.00963e-160	1.94588e-161	-3.6023e-161	-1.78095e-160	4.5559e-160	-5.31066e-160	-7.8182e-160	5.35713e-160	-3.01418e-160	-1.27567e-160	-1.31025e-159	-1.56895e-160	-2.11613e-160	2.05612e-160	-5.98052e-161	4.03331e-160	-4.58665e-160	-4.47404e-160	-2.21348e-160	-2.85142e-160	-8.09215e-161	-2.23334e-159	1.09554e-159	-1.49542e-160	0
2.10553e-161	1.96067e-161	2.9961e-162	-4.79225e-162	7.27105e-161	-6.59296e-161	-6.16752e-161	6.75546e-162	-1.91286e-161	-5.18519e-161	1.22414e-161	-5.31533e-161	3.74634e-161	-2.53201e-162	6.52101e-161	-1.7794e-161	1.45113e-162	-2.45169e-161	-9.25179e-161	-2.8797e-161	-2.40181e-162	-4.79203e-161	-2.40138e-161	8.18292e-161	-5.13286e-162	8.99208e-162	3.20386e-161	1.99618e-161	2.03714e-161	1.13989e-161	0
-3.9146e-163	-3.50775e-163	-7.61688e-162	1.0218e-162	2.06159e-162	-1.51257e-162	-9.68378e-163	2.13293e-162	-5.22544e-163	1.60728e-162	-4.04348e-162	-5.70879e-162	-1.02731e-162	-2.541e-162	7.13883e-163	-1.24139e-162	1.62601e-163	3.90238e-163	5.45888e-163	5.8081e-163	3.71781e-162	-1.34966e-162	3.7656e-162	-1.79551e-162	3.58987e-162	-5.12265e-163	3.61561e-162	1.37764e-162	5.55375e-162	-1.00879e-162	0
-5.89099e-163	-4.60494e-165	-1.6992e-163	8.80171e-165	-1.29882e-163	7.10706e-163	-4.02837e-163	-9.49554e-164	6.00056e-163	5.78402e-163	8.84989e-165	-9.98544e-165	-1.19257e-162	-4.84367e-164	-4.1027e-163	-4.01159e-163	-1.13159e-163	9.16457e-165	6.98476e-164	-1.50367e-163	-1.31019e-163	-1.10947e-162	-1.27738e-163	1.23435e-164	2.54886e-163	3.09651e-164	1.97289e-163	1.48603e-162	8.78068e-164	2.41592e-163	0
-5.89099e-163	-4.60494e-165	-1.6992e-163	8.80171e-165	-1.29882e-163	7.10706e-163	-4.02837e-163	-9.49554e-164	6.00056e-163	5.78402e-163	8.84989e-165	-9.98544e-165	-1.19257e-162	-4.84367e-164	-4.1027e-163	-4.01159e-163	-1.13159e-163	9.16457e-165	6.98476e-164	-1.50367e-163	-1.31019e-163	-1.10947e-162	-1.27738e-163	1.23435e-164	2.54886e-163	3.09651e-164	1.97289e-163	1.48603e-162	8.78068e-164	2.41592e-163	0
-5.89099e-163	-4.60494e-165	-1.6992e-163	8.80171e-165	-1.29882e-163	7.10706e-163	-4.02837e-163	-9.49554e-164	6.00056e-163	5.78402e-163	8.84989e-165	-9.98544e-165	-1.19257e-162	-4.84367e-164	-4.1027e-163	-4.01159e-163	-1.13159e-163	9.16457e-165	6.98476e-164	-1.50367e-163	-1.31019e-163	-1.10947e-162	-1.27738e-163	1.23435e-164	2.54886e-163	3.09651e-164	1.97289e-163	1.48603e-162	8.78068e-164	2.41592e-163	0
-5.89099e-163	-4.60494e-165	-1.6992e-163	8.80171e-165	-1.29882e-163	7.10706e-163	-4.02837e-163	-9.49554e-164	6.00056e-163	5.78402e-163	8.84989e-165	-9.98544e-165	-1.19257e-162	-4.84367e-164	-4.1027e-163	-4.01159e-163	-1.13159e-163	9.16457e-165	6.98476e-164	-1.50367e-163	-1.31019e-163	-1.10947e-162	-1.27738e-163	1.23435e-164	2.54886e-163	3.09651e-164	1.97289e-163	1.48603e-162	8.78068e-164	2.41592e-163	0
-5.89099e-163	-4.60494e-165	-1.6992e-163	8.80171e-165	-1.29882e-163	7.10706e-163	-4.02837e-163	-9.49554e-164	6.00056e-163	5.78402e-163	8.84989e-165	-9.98544e-165	-1.19257e-162	-4.84367e-164	-4.1027e-163	-4.01159e-163	-1.13159e-163	9.16457e-165	6.98476e-164	-1.50367e-163	-1.31019e-163	-1.10947e-162	-1.27738e-163	1.23435e-164	2.54886e-163	3.09651e-164	1.97289e-163	1.48603e-162	8.78068e-164	2.41592e-163	0
-5.89099e-163	-4.60494e-165	-1.6992e-163	8.80171e-165	-1.29882e-163	7.10706e-163	-4.02837e-163	-9.49554e-164	6.00056e-163	5.78402e-163	8.84989e-165	-9.98544e-165	-1.19257e-162	-4.84367e-164	-4.1027e-163	-4.01159e-163	-1.13159e-163	9.16457e-165	6.98476e-164	-1.50367e-163	-1.31019e-163	-1.10947e-162	-1.27738e-163	1.23435e-164	2.54886e-163	3.09651e-164	1.97289e-163	1.48603e-162	8.78068e-164	2.41592e-163	0
-5.89099e-163	-4.60494e-165	-1.6992e-163	8.80171e-165	-1.29882e-163	7.10706e-163	-4.02837e-163	-9.49554e-164	6.00056e-163	5.78402e-163	8.84989e-165	-9.98544e-165	-1.19257e-162	-4.84367e-164	-4.1027e-163	-4.01159e-163	-1.13159e-163	9.16457e-165	6.98476e-164	-1.50367e-163	-1.31019e-163	-1.10947e-162	-1.27738e-163	1.23435e-164	2.54886e-163	3.09651e-164	1.97289e-163	1.48603e-162	8.78068e-164	2.41592e-163	0
-5.89099e-163	-4.60494e-165	-1.6992e-163	8.80171e-165	-1.29882e-163	7.10706e-163	-4.02837e-163	-9.49554e-164	6.00056e-163	5.78402e-163	8.84989e-165	-9.98544e-165	-1.19257e-162	-4.84367e-164	-4.1027e-163	-4.01159e-163	-1.13159e-163	9.16457e-165	6.98476e-164	-1.50367e-163	-1.31019e-163	-1.10947e-162	-1.27738e-163	1.23435e-164	2.54886e-163	3.09651e-164	1.97289e-163	1.48603e-162	8.78068e-164	2.41592e-163	0
-5.89099e-163	-4.60494e-165	-1.6992e-163	8.80171e-165	-1.29882e-163	7.10706e-163	-4.02837e-163	-9.49554e-164	6.00056e-163	5.78402e-163	8.84989e-165	-9.98544e-165	-1.19257e-162	-4.84367e-164	-4.1027e-163	-4.01159e-163	-1.13159e-163	9.16457e-165	6.98476e-164	-1.50367e-163	-1.31019e-163	-1.10947e-162	-1.27738e-163	1.23435e-164	2.54886e-163	3.09651e-164	1.97289e-163	1.48603e-162	8.78068e-164	2.41592e-163	0
-5.89099e-163	-4.60494e-165	-1.6992e-163	8.80171e-165	-1.29882e-163	7.10706e-163	-4.02837e-163	-9.49554e-164	6.00056e-163	5.78402e-163	8.84989e-165	-9.98544e-165	-1.19257e-162	-4.84367e-164	-4.1027e-163	-4.01159e-163	-1.13159e-163	9.16457e-165	6.98476e-164	-1.50367e-163	-1.31019e-163	-1.10947e-162	-1.27738e-163	1.23435e-164	2.54886e-163	3.09651e-164	1.97289e-163	1.48603e-162	8.78068e-164	2.41592e-163	0
-5.89099e-163	-4.60494e-165	-1.6992e-163	8.80171e-165	-1.29882e-163	7.10706e-163	-4.02837e-163	-9.49554e-164	6.00056e-163	5.78402e-163	8.84989e-165	-9.98544e-165	-1.19257e-162	-4.84367e-164	-4.1027e-163	-4.01159e-163	-1.13159e-163	9.16457e-165	6.98476e-164	-1.50367e-163	-1.31019e-163	-1.10947e-162	-1.27738e-163	1.23435e-164	2.54886e-163	3.09651e-164	1.97289e-163	1.48603e-162	8.78068e-164	2.41592e-163	0
-5.89099e-163	-4.60494e-165	-1.6992e-163	8.80171e-165	-1.29882e-163	7.10706e-163	-4.02837e-163	-9.49554e-164	6.00056e-163	5.78402e-163	8.84989e-165	-9.98544e-165	-1.19257e-162	-4.84367e-164	-4.1027e-163	-4.01159e-163	-1.13159e-163	9.16457e-165	6.98476e-164	-1.50367e-163	-1.31019e-163	-1.10947e-162	-1.27738e-163	1.23435e-164	2.54886e-163	3.09651e-164	1.97289e-163	1.48603e-162	8.78068e-164	2.41592e-163	0
-5.89099e-163	-4.60494e-165	-1.6992e-163	8.80171e-165	-1.29882e-163	7.10706e-163	-4.02837e-163	-9.49554e-164	6.00056e-163	5.78402e-163	8.84989e-165	-9.98544e-165	-1.19257e-162	-4.84367e-164	-4.1027e-163	-4.01159e-163	-1.13159e-163	9.16457e-165	6.98476e-164	-1.50367e-163	-1.31019e-163	-1.10947e-162	-1.27738e-163	1.23435e-164	2.54886e-163	3.09651e-164	1.97289e-163	1.48603e-162	8.78068e-164	2.41592e-163	0
-5.89099e-163	-4.60494e-165	-1.6992e-163	8.80171e-165	-1.29882e-163	7.10706e-163	-4.02837e-163	-9.49554e-164	6.00056e-163	5.78402e-163	8.84989e-165	-9.98544e-165	-1.19257e-162	-4.84367e-164	-4.1027e-163	-4.01159e-163	-1.13159e-163	9.16457e-165	6.98476e-164	-1.50367e-163	-1.31019e-163	-1.10947e-162	-1.27738e-163	1.23435e-164	2.54886e-163	3.09651e-164	1.97289e-163	1.48603e-162	8.78068e-164	2.41592e-163	0
-5.89099e-163	-4.60494e-165	-1.6992e-163	8.80171e-165	-1.29882e-163	7.10706e-163	-4.02837e-163	-9.49554e-164	6.00056e-163	5.78402e-163	8.84989e-165	-9.98544e-165	-1.19257e-162	-4.84367e-164	-4.1027e-163	-4.01159e-163	-1.13159e-163	9.16457e-165	6.98476e-164	-1.50367e-163	-1.31019e-163	-1.10947e-162	-1.27738e-163	1.23435e-164	2.54886e-163	3.09651e-164	1.97289e-163	1.48603e-162	8.78068e-164	2.41592e-163	0
-5.89099e-163	-4.60494e-165	-1.6992e-163	8.80171e-165	-1.29882e-163	7.10706e-163	-4.02837e-163	-9.49554e-164	6.00056e-163	5.78402e-163	8.84989e-165	-9.98544e-165	-1.19257e-162	-4.84367e-164	-4.1027e-163	-4.01159e-163	-1.13159e-163	9.16457e-165	6.98476e-164	-1.50367e-163	-1.31019e-163	-1.10947e-162	-1.27738e-163	1.23435e-164	2.54886e-163	3.09651e-164	1.97289e-163	1.48603e-162	8.78068e-164	2.41592e-163	0
-5.89099e-163	-4.60494e-165	-1.6992e-163	8.80171e-165	-1.29882e-163	7.10706e-163	-4.02837e-163	-9.49554e-164	6.00056e-163	5.78402e-163	8.84989e-165	-9.98544e-165	-1.19257e-162	-4.84367e-164	-4.1027e-163	-4.01159e-163	-1.13159e-163	9.16457e-165	6.98476e-164	-1.50367e-163	-1.31019e-163	-1.10947e-162	-1.27738e-163	1.23435e-164	2.54886e-163	3.09651e-164	1.97289e-163	1.48603e-162	8.78068e-164	2.41592e-163	0
-5.89099e-163	-4.60494e-165	-1.6992e-163	8.80171e-165	-1.29882e-163	7.10706e-163	-4.02837e-163	-9.49554e-164	6.00056e-163	5.78402e-163	8.84989e-165	-9.98544e-165	-1.19257e-162	-4.84367e-164	-4.1027e-163	-4.01159e-163	-1.13159e-163	9.16457e-165	6.98476e-164	-1.50367e-163	-1.31019e-163	-1.10947e-162	-1.27738e-163	1.23435e-164	2.54886e-163	3.09651e-164	1.97289e-163	1.48603e-162	8.78068e-164	2.41592e-163	0
-5.89099e-163	-4.60494e-165	-1.6992e-163	8.80171e-165	-1.29882e-163	7.10706e-163	-4.02837e-163	-9.49554e-164	6.00056e-163	5.78402e-163	8.84989e-165	-9.98544e-165	-1.19257e-162	-4.84367e-164	-4.1027e-163	-4.01159e-163	-1.13159e-163	9.16457e-165	6.98476e-164	-1.50367e-163	-1.31019e-163	-1.10947e-162	-1.27738e-163	1.23435e-164	2.54886e-163	3.09651e-164	1.97289e-163	1.48603e-162	8.78068e-164	2.41592e-163	0
-5.89099e-163	-4.60494e-165	-1.6992e-163	8.80171e-165	-1.29882e-163	7.10706e-163	-4.02837e-163	-9.49554e-164	6.00056e-163	5.78402e-163	8.84989e-165	-9.98544e-165	-1.19257e-162	-4.84367e-164	-4.1027e-163	-4.01159e-163	-1.13159e-163	9.16457e-165	6.98476e-164	-1.50367e-163	-1.31019e-163	-1.10947e-162	-1.27738e-163	1.23435e-164	2.54886e-163	3.09651e-164	1.97289e-163	1.48603e-162	8.78068e-164	2.41592e-163	0
-5.89099e-163	-4.60494e-165	-1.6992e-163	8.80171e-165	-1.29882e-163	7.10706e-163	-4.02837e-163	-9.49554e-164	6.00056e-163	5.78402e-163	8.84989e-165	-9.98544e-165	-1.19257e-162	-4.84367e-164	-4.1027e-163	-4.01159e-163	-1.13159e-163	9.16457e-165	6.98476e-164	-1.50367e-163	-1.31019e-163	-1.10947e-162	-1.27738e-163	1.23435e-164	2.54886e-163	3.09651e-164	1.97289e-163	1.48603e-162	8.78068e-164	2.41592e-163	0
-5.89099e-163	-4.60494e-165	-1.6992e-163	8.80171e-165	-1.29882e-163	7.10706e-163	-4.02837e-163	-9.49554e-164	6.00056e-163	5.78402e-163	8.84989e-165	-9.98544e-165	-1.19257e-162	-4.84367e-164	-4.1027e-163	-4.01159e-163	-1.13159e-163	9.16457e-165	6.98476e-164	-1.50367e-163	-1.31019e-163	-1.10947e-162	-1.27738e-163	1.23435e-164	2.54886e-163	3.09651e-164	1.97289e-163	1.48603e-162	8.78068e-164	2.41592e-163	0
-5.89099e-163	-4.60494e-165	-1.6992e-163	8.80171e-165	-1.29882e-163	7.10706e-163	-4.02837e-163	-9.49554e-164	6.00056e-163	5.78402e-163	8.84989e-165	-9.98544e-165	-1.19257e-162	-4.84367e-164	-4.1027e-163	-4.01159e-163	-1.13159e-163	9.16457e-165	6.98476e-164	-1.50367e-163	-1.31019e-163	-1.10947e-162	-1.27738e-163	1.23435e-164	2.54886e-163	3.09651e-164	1.97289e-163	1.48603e-162	8.78068e-164	2.41592e-163	0
-5.89099e-163	-4.60494e-165	-1.6992e-163	8.80171e-165	-1.29882e-163	7.10706e-163	-4.02837e-163	-9.49554e-164	6.00056e-163	5.78402e-163	8.84989e-165	-9.98544e-165	-1.19257e-162	-4.84367e-164	-4.1027e-163	-4.01159e-163	-1.13159e-163	9.16457e-165	6.98476e-164	-1.50367e-163	-1.31019e-163	-1.10947e-162	-1.27738e-163	1.23435e-164	2.54886e-163	3.09651e-164	1.97289e-163	1.48603e-162	8.78068e-164	2.41592e-163	0
-5.89099e-163	-4.60494e-165	-1.6992e-163	8.80171e-165	-1.29882e-163	7.10706e-163	-4.02837e-163	-9.49554e-164	6.00056e-163	5.78402e-163	8.84989e-165	-9.98544e-165	-1.19257e-162	-4.84367e-164	-4.1027e-163	-4.01159e-163	-1.13159e-163	9.16457e-165	6.98476e-164	-1.50367e-163	-1.31019e-163	-1.10947e-162	-1.27738e-163	1.23435e-164	2.54886e-163	3.09651e-164	1.97289e-163	1.48603e-162	8.78068e-164	2.41592e-163	0
-5.89099e-163	-4.60494e-165	-1.6992e-163	8.80171e-165	-1.29882e-163	7.10706e-163	-4.02837e-163	-9.49554e-164	6.00056e-163	5.78402e-163	8.84989e-165	-9.98544e-165	-1.19257e-162	-4.84367e-164	-4.1027e-163	-4.01159e-163	-1.13159e-163	9.16457e-165	6.98476e-164	-1.50367e-163	-1.31019e-163	-1.10947e-162	-1.27738e-163	1.23435e-164	2.54886e-163	3.09651e-164	1.97289e-163	1.48603e-162	8.78068e-164	2.41592e-163	0
-5.89099e-163	-4.60494e-165	-1.6992e-163	8.80171e-165	-1.29882e-163	7.10706e-163	-4.02837e-163	-9.49554e-164	6.00056e-163	5.78402e-163	8.84989e-165	-9.98544e-165	-1.19257e-162	-4.84367e-164	-4.1027e-163	-4.01159e-163	-1.13159e-163	9.16457e-165	6.98476e-164	-1.50367e-163	-1.31019e-163	-1.10947e-162	-1.27738e-163	1.23435e-164	2.54886e-163	3.09651e-164	1.97289e-163	1.48603e-162	8.78068e-164	2.41592e-163	0
-5.89099e-163	-4.60494e-165	-1.6992e-163	8.80171e-165	-1.29882e-163	7.10706e-163	-4.02837e-163	-9.49554e-164	6.00056e-163	5.78402e-163	8.84989e-165	-9.98544e-165	-1.19257e-162	-4.84367e-164	-4.1027e-163	-4.01159e-163	-1.13159e-163	9.16457e-165	6.98476e-164	-1.50367e-163	-1.31019e-163	-1.10947e-162	-1.27738e-163	1.23435e-164	2.54886e-163	3.09651e-164	1.97289e-163	1.48603e-162	8.78068e-164	2.41592e-163	0
-5.89099e-163	-4.60494e-165	-1.6992e-163	8.80171e-165	-1.29882e-163	7.10706e-163	-4.02837e-163	-9.49554e-164	6.00056e-163	5.78402e-163	8.84989e-165	-9.98544e-165	-1.19257e-162	-4.84367e-164	-4.1027e-163	-4.01159e-163	-1.13159e-163	9.16457e-165	6.98476e-164	-1.50367e-163	-1.31019e-163	-1.10947e-162	-1.27738e-163	1.23435e-164	2.54886e-163	3.09651e-164	1.97289e-163	1.48603e-162	8.78068e-164	2.41592e-163	0
-5.89099e-163	-4.60494e-165	-1.6992e-163	8.80171e-165	-1.29882e-163	7.10706e-163	-4.02837e-163	-9.49554e-164	6.00056e-163	5.78402e-163	8.84989e-165	-9.98544e-165	-1.19257e-162	-4.84367e-164	-4.1027e-163	-4.01159e-163	-1.13159e-163	9.16457e-165	6.98476e-164	-1.50367e-163	-1.31019e-163	-1.10947e-162	-1.27738e-163	1.23435e-164	2.54886e-163	3.09651e-164	1.97289e-163	1.48603e-162	8.78068e-164	2.41592e-163	0
-5.89099e-163	-4.60494e-165	-1.6992e-163	8.80171e-165	-1.29882e-163	7.10706e-163	-4.02837e-163	-9.49554e-164	6.00056e-163	5.78402e-163	8.84989e-165	-9.98544e-165	-1.19257e-162	-4.84367e-164	-4.1027e-163	-4.01159e-163	-1.13159e-163	9.16457e-165	6.98476e-164	-1.50367e-163	-1.31019e-163	-1.10947e-162	-1.27738e-163	1.23435e-164	2.54886e-163	3.09651e-164	1.97289e-163	1.48603e-162	8.78068e-164	2.41592e-163	0
-5.89099e-163	-4.60494e-165	-1.6992e-163	8.80171e-165	-1.29882e-163	7.10706e-163	-4.02837e-163	-9.49554e-164	6.00056e-163	5.78402e-163	8.84989e-165	-9.98544e-165	-1.19257e-162	-4.84367e-164	-4.1027e-163	-4.01159e-163	-1.13159e-163	9.16457e-165	6.98476e-164	-1.50367e-163	-1.31019e-163	-1.10947e-162	-1.27738e-163	1.23435e-164	2.54886e-163	3.09651e-164	1.97289e-163	1.48603e-162	8.78068e-164	2.41592e-163	0
-5.89099e-163	-4.60494e-165	-1.6992e-163	8.80171e-165	-1.29882e-163	7.10706e-163	-4.02837e-163	-9.49554e-164	6.00056e-163	5.78402e-163	8.84989e-165	-9.98544e-165	-1.19257e-162	-4.84367e-164	-4.1027e-163	-4.01159e-163	-1.13159e-163	9.16457e-165	6.98476e-164	-1.50367e-163	-1.31019e-163	-1.10947e-162	-1.27738e-163	1.23435e-164	2.54886e-163	3.09651e-164	1.97289e-163	1.48603e-162	8.78068e-164	2.41592e-163	0
-5.89099e-163	-4.60494e-165	-1.6992e-163	8.80171e-165	-1.29882e-163	7.10706e-163	-4.02837e-163	-9.49554e-164	6.00056e-163	5.78402e-163	8.84989e-165	-9.98544e-165	-1.19257e-162	-4.84367e-164	-4.1027e-163	-4.01159e-163	-1.13159e-163	9.16457e-165	6.98476e-164	-1.50367e-163	-1.31019e-163	-1.10947e-162	-1.27738e-163	1.23435e-164	2.54886e-163	3.09651e-164	1.97289e-163	1.48603e-162	8.78068e-164	2.41592e-163	0
-5.89099e-163	-4.60494e-165	-1.6992e-163	8.80171e-165	-1.29882e-163	7.10706e-163	-4.02837e-163	-9.49554e-164	6.00056e-163	5.78402e-163	8.84989e-165	-9.98544e-165	-1.19257e-162	-4.84367e-164	-4.1027e-163	-4.01159e-163	-1.13159e-163	9.16457e-165	6.98476e-164	-1.50367e-163	-1.31019e-163	-1.10947e-162	-1.27738e-163	1.23435e-164	2.54886e-163	3.09651e-164	1.97289e-163	1.48603e-162	8.78068e-164	2.41592e-163	0
-5.89099e-163	-4.60494e-165	-1.6992e-163	8.80171e-165	-1.29882e-163	7.10706e-163	-4.02837e-163	-9.49554e-164	6.00056e-163	5.78402e-163	8.84989e-165	-9.98544e-165	-1.19257e-162	-4.84367e-164	-4.1027e-163	-4.01159e-163	-1.13159e-163	9.16457e-165	6.98476e-164	-1.50367e-163	-1.31019e-163	-1.10947e-162	-1.27738e-163	1.23435e-164	2.54886e-163	3.09651e-164	1.97289e-163	1.48603e-162	8.78068e-164	2.41592e-163	0
-5.89099e-163	-4.60494e-165	-1.6992e-163	8.80171e-165	-1.29882e-163	7.10706e-163	-4.02837e-163	-9.49554e-164	6.00056e-163	5.78402e-163	8.84989e-165	-9.98544e-165	-1.19257e-162	-4.84367e-164	-4.1027e-163	-4.01159e-163	-1.13159e-163	9.16457e-165	6.98476e-164	-1.50367e-163	-1.31019e-163	-1.10947e-162	-1.27738e-163	1.23435e-164	2.54886e-163	3.09651e-164	1.97289e-163	1.48603e-162	8.78068e-164	2.41592e-163	0
-5.89099e-163	-4.60494e-165	-1.6992e-163	8.80171e-165	-1.29882e-163	7.10706e-163	-4.02837e-163	-9.49554e-164	6.00056e-163	5.78402e-163	8.84989e-165	-9.98544e-165	-1.19257e-162	-4.84367e-164	-4.1027e-163	-4.01159e-163	-1.13159e-163	9.16457e-165	6.98476e-164	-1.50367e-163	-1.31019e-163	-1.10947e-162	-1.27738e-163	1.23435e-164	2.54886e-163	3.09651e-164	1.97289e-163	1.48603e-162	8.78068e-164	2.41592e-163	0
-5.89099e-163	-4.60494e-165	-1.6992e-163	8.80171e-165	-1.29882e-163	7.10706e-163	-4.02837e-163	-9.49554e-164	6.00056e-163	5.78402e-163	8.84989e-165	-9.98544e-165	-1.19257e-162	-4.84367e-164	-4.1027e-163	-4.01159e-163	-1.13159e-163	9.16457e-165	6.98476e-164	-1.50367e-163	-1.31019e-163	-1.10947e-162	-1.27738e-163	1.23435e-164	2.54886e-163	3.09651e-164	1.97289e-163	1.48603e-162	8.78068e-164	2.41592e-163	0
-5.89099e-163	-4.60494e-165	-1.6992e-163	8.80171e-165	-1.29882e-163	7.10706e-163	-4.02837e-163	-9.49554e-164	6.00056e-163	5.78402e-163	8.84989e-165	-9.98544e-165	-1.19257e-162	-4.84367e-164	-4.1027e-163	-4.01159e-163	-1.13159e-163	9.16457e-165	6.98476e-164	-1.50367e-163	-1.31019e-163	-1.10947e-162	-1.27738e-163	1.23435e-164	2.54886e-163	3.09651e-164	1.97289e-163	1.48603e-162	8.78068e-164	2.41592e-163	0
-5.89099e-163	-4.60494e-165	-1.6992e-163	8.80171e-165	-1.29882e-163	7.10706e-163	-4.02837e-163	-9.49554e-164	6.00056e-163	5.78402e-163	8.84989e-165	-9.98544e-165	-1.19257e-162	-4.84367e-164	-4.1027e-163	-4.01159e-163	-1.13159e-163	9.16457e-165	6.98476e-164	-1.50367e-163	-1.31019e-163	-1.10947e-162	-1.27738e-163	1.23435e-164	2.54886e-163	3.09651e-164	1.97289e-163	1.48603e-162	8.78068e-164	2.41592e-163	0
-5.89099e-163	-4.60494e-165	-1.6992e-163	8.80171e-165	-1.29882e-163	7.10706e-163	-4.02837e-163	-9.49554e-164	6.00056e-163	5.78402e-163	8.84989e-165	-9.98544e-165	-1.19257e-162	-4.84367e-164	-4.1027e-163	-4.01159e-163	-1.13159e-163	9.16457e-165	6.98476e-164	-1.50367e-163	-1.31019e-163	-1.10947e-162	-1.27738e-163	1.23435e-164	2.54886e-163	3.09651e-164	1.97289e-163	1.48603e-162	8.78068e-164	2.41592e-163	0
-5.89099e-163	-4.60494e-165	-1.6992e-163	8.80171e-165	-1.29882e-163	7.10706e-163	-4.02837e-163	-9.49554e-164	6.00056e-163	5.78402e-163	8.84989e-165	-9.98544e-165	-1.19257e-162	-4.84367e-164	-4.1027e-163	-4.01159e-163	-1.13159e-163	9.16457e-165	6.98476e-164	-1.50367e-163	-1.31019e-163	-1.10947e-162	-1.27738e-163	1.23435e-164	2.54886e-163	3.09651e-164	1.97289e-163	1.48603e-162	8.78068e-164	2.41592e-163	0
-5.89099e-163	-4.60494e-165	-1.6992e-163	8.80171e-165	-1.29882e-163	7.10706e-163	-4.02837e-163	-9.49554e-164	6.00056e-163	5.78402e-163	8.84989e-165	-9.98544e-165	-1.19257e-162	-4.84367e-164	-4.1027e-163	-4.01159e-163	-1.13159e-163	9.16457e-165	6.98476e-164	-1.50367e-163	-1.31019e-163	-1.10947e-162	-1.27738e-163	1.23435e-164	2.54886e-163	3.09651e-164	1.97289e-163	1.48603e-162	8.78068e-164	2.41592e-163	0
-5.89099e-163	-4.60494e-165	-1.6992e-163	8.80171e-165	-1.29882e-163	7.10706e-163	-4.02837e-163	-9.49554e-164	6.00056e-163	5.78402e-163	8.84989e-165	-9.98544e-165	-1.19257e-162	-4.84367e-164	-4.1027e-163	-4.01159e-163	-1.13159e-163	9.16457e-165	6.98476e-164	-1.50367e-163	-1.31019e-163	-1.10947e-162	-1.27738e-163	1.23435e-164	2.54886e-163	3.09651e-164	1.97289e-163	1.48603e-162	8.78068e-164	2.41592e-163	0
-5.89099e-163	-4.60494e-165	-1.6992e-163	8.80171e-165	-1.29882e-163	7.10706e-163	-4.02837e-163	-9.49554e-164	6.00056e-163	5.78402e-163	8.84989e-165	-9.98544e-165	-1.19257e-162	-4.84367e-164	-4.1027e-163	-4.01159e-163	-1.13159e-163	9.16457e-165	6.98476e-164	-1.50367e-163	-1.31019e-163	-1.10947e-162	-1.27738e-163	1.23435e-164	2.54886e-163	3.09651e-164	1.97289e-163	1.48603e-162	8.78068e-164	2.41592e-163	0
-5.89099e-163	-4.60494e-165	-1.6992e-163	8.80171e-165	-1.29882e-163	7.10706e-163	-4.02837e-163	-9.49554e-164	6.00056e-163	5.78402e-163	8.84989e-165	-9.98544e-165	-1.19257e-162	-4.84367e-164	-4.1027e-163	-4.01159e-163	-1.13159e-163	9.16457e-165	6.98476e-164	-1.50367e-163	-1.31019e-163	-1.10947e-162	-1.27738e-163	1.23435e-164	2.54886e-163	3.09651e-164	1.97289e-163	1.48603e-162	8.78068e-164	2.41592e-163	0
-5.89099e-163	-4.60494e-165	-1.6992e-163	8.80171e-165	-1.29882e-163	7.10706e-163	-4.02837e-163	-9.49554e-164	6.00056e-163	5.78402e-163	8.84989e-165	-9.98544e-165	-1.19257e-162	-4.84367e-164	-4.1027e-163	-4.01159e-163	-1.13159e-163	9.16457e-165	6.98476e-164	-1.50367e-163	-1.31019e-163	-1.10947e-162	-1.27738e-163	1.23435e-164	2.54886e-163	3.09651e-164	1.97289e-163	1.48603e-162	8.78068e-164	2.41592e-163	0
-5.89099e-163	-4.60494e-165	-1.6992e-163	8.80171e-165	-1.29882e-163	7.10706e-163	-4.02837e-163	-9.49554e-164	6.00056e-163	5.78402e-163	8.84989e-165	-9.98544e-165	-1.19257e-162	-4.84367e-164	-4.1027e-163	-4.01159e-163	-1.13159e-163	9.16457e-165	6.98476e-164	-1.50367e-163	-1.31019e-163	-1.10947e-162	-1.27738e-163	1.23435e-164	2.54886e-163	3.09651e-164	1.97289e-163	1.48603e-162	8.78068e-164	2.41592e-163	0
-5.89099e-163	-4.60494e-165	-1.6992e-163	8.80171e-165	-1.29882e-163	7.10706e-163	-4.02837e-163	-9.49554e-164	6.00056e-163	5.78402e-163	8.84989e-165	-9.98544e-165	-1.19257e-162	-4.84367e-164	-4.1027e-163	-4.01159e-163	-1.13159e-163	9.16457e-165	6.98476e-164	-1.50367e-163	-1.31019e-163	-1.10947e-162	-1.27738e-163	1.23435e-164	2.54886e-163	3.09651e-164	1.97289e-163	1.48603e-162	8.78068e-164	2.41592e-163	0
-5.89099e-163	-4.60494e-165	-1.6992e-163	8.80171e-165	-1.29882e-163	7.10706e-163	-4.02837e-163	-9.49554e-164	6.00056e-163	5.78402e-163	8.84989e-165	-9.98544e-165	-1.19257e-162	-4.84367e-164	-4.1027e-163	-4.01159e-163	-1.13159e-163	9.16457e-165	6.98476e-164	-1.50367e-163	-1.31019e-163	-1.10947e-162	-1.27738e-163	1.23435e-164	2.54886e-163	3.09651e-164	1.97289e-163	1.48603e-162	8.78068e-164	2.41592e-163	0
-5.89099e-163	-4.60494e-165	-1.6992e-163	8.80171e-165	-1.29882e-163	7.10706e-163	-4.02837e-163	-9.49554e-164	6.00056e-163	5.78402e-163	8.84989e-165	-9.98544e-165	-1.19257e-162	-4.84367e-164	-4.1027e-163	-4.01159e-163	-1.13159e-163	9.16457e-165	6.98476e-164	-1.50367e-163	-1.31019e-163	-1.10947e-162	-1.27738e-163	1.23435e-164	2.54886e-163	3.09651e-164	1.97289e-163	1.48603e-162	8.78068e-164	2.41592e-163	0
-5.89099e-163	-4.60494e-165	-1.6992e-163	8.80171e-165	-1.29882e-163	7.10706e-163	-4.02837e-163	-9.49554e-164	6.00056e-163	5.78402e-163	8.84989e-165	-9.98544e-165	-1.19257e-162	-4.84367e-164	-4.1027e-163	-4.01159e-163	-1.13159e-163	9.16457e-165	6.98476e-164	-1.50367e-163	-1.31019e-163	-1.10947e-162	-1.27738e-163	1.23435e-164	2.54886e-163	3.09651e-164	1.97289e-163	1.48603e-162	8.78068e-164	2.41592e-163	0
-5.89099e-163	-4.60494e-165	-1.6992e-163	8.80171e-165	-1.29882e-163	7.10706e-163	-4.02837e-163	-9.49554e-164	6.00056e-163	5.78402e-163	8.84989e-165	-9.98544e-165	-1.19257e-162	-4.84367e-164	-4.1027e-163	-4.01159e-163	-1.13159e-163	9.16457e-165	6.98476e-164	-1.50367e-163	-1.31019e-163	-1.10947e-162	-1.27738e-163	1.23435e-164	2.54886e-163	3.09651e-164	1.97289e-163	1.48603e-162	8.78068e-164	2.41592e-163	0
-5.89099e-163	-4.60494e-165	-1.6992e-163	8.80171e-165	-1.29882e-163	7.10706e-163	-4.02837e-163	-9.49554e-164	6.00056e-163	5.78402e-163	8.84989e-165	-9.98544e-165	-1.19257e-162	-4.84367e-164	-4.1027e-163	-4.01159e-163	-1.13159e-163	9.16457e-165	6.98476e-164	-1.50367e-163	-1.31019e-163	-1.10947e-162	-1.27738e-163	1.23435e-164	2.54886e-163	3.09651e-164	1.97289e-163	1.48603e-162	8.78068e-164	2.41592e-163	0
-5.89099e-163	-4.60494e-165	-1.6992e-163	8.80171e-165	-1.29882e-163	7.10706e-163	-4.02837e-163	-9.49554e-164	6.00056e-163	5.78402e-163	8.84989e-165	-9.98544e-165	-1.19257e-162	-4.84367e-164	-4.1027e-163	-4.01159e-163	-1.13159e-163	9.16457e-165	6.98476e-164	-1.50367e-163	-1.31019e-163	-1.10947e-162	-1.27738e-163	1.23435e-164	2.54886e-163	3.09651e-164	1.97289e-163	1.48603e-162	8.78068e-164	2.41592e-163	0
-5.89099e-163	-4.60494e-165	-1.6992e-163	8.80171e-165	-1.29882e-163	7.10706e-163	-4.02837e-163	-9.49554e-164	6.00056e-163	5.78402e-163	8.84989e-165	-9.98544e-165	-1.19257e-162	-4.84367e-164	-4.1027e-163	-4.01159e-163	-1.13159e-163	9.16457e-165	6.98476e-164	-1.50367e-163	-1.31019e-163	-1.10947e-162	-1.27738e-163	1.23435e-164	2.54886e-163	3.09651e-164	1.97289e-163	1.48603e-162	8.78068e-164	2.41592e-163	0
-5.89099e-163	-4.60494e-165	-1.6992e-163	8.80171e-165	-1.29882e-163	7.10706e-163	-4.02837e-163	-9.49554e-164	6.00056e-163	5.78402e-163	8.84989e-165	-9.98544e-165	-1.19257e-162	-4.84367e-164	-4.1027e-163	-4.01159e-163	-1.13159e-163	9.16457e-165	6.98476e-164	-1.50367e-163	-1.31019e-163	-1.10947e-162	-1.27738e-163	1.23435e-164	2.54886e-163	3.09651e-164	1.97289e-163	1.48603e-162	8.78068e-164	2.41592e-163	0
-5.89099e-163	-4.60494e-165	-1.6992e-163	8.80171e-165	-1.29882e-163	7.10706e-163	-4.02837e-163	-9.49554e-164	6.00056e-163	5.78402e-163	8.84989e-165	-9.98544e-165	-1.19257e-162	-4.84367e-164	-4.1027e-163	-4.01159e-163	-1.13159e-163	9.16457e-165	6.98476e-164	-1.50367e-163	-1.31019e-163	-1.10947e-162	-1.27738e-163	1.23435e-164	2.54886e-163	3.09651e-164	1.97289e-163	1.48603e-162	8.78068e-164	2.41592e-163	0
-5.89099e-163	-4.60494e-165	-1.6992e-163	8.80171e-165	-1.29882e-163	7.10706e-163	-4.02837e-163	-9.49554e-164	6.00056e-163	5.78402e-163	8.84989e-165	-9.98544e-165	-1.19257e-162	-4.84367e-164	-4.1027e-163	-4.01159e-163	-1.13159e-163	9.16457e-165	6.98476e-164	-1.50367e-163	-1.31019e-163	-1.10947e-162	-1.27738e-163	1.23435e-164	2.54886e-163	3.09651e-164	1.97289e-163	1.48603e-162	8.78068e-164	2.41592e-163	0
-5.89099e-163	-4.60494e-165	-1.6992e-163	8.80171e-165	-1.29882e-163	7.10706e-163	-4.02837e-163	-9.49554e-164	6.00056e-163	5.78402e-163	8.84989e-165	-9.98544e-165	-1.19257e-162	-4.84367e-164	-4.1027e-163	-4.01159e-163	-1.13159e-163	9.16457e-165	6.98476e-164	-1.50367e-163	-1.31019e-163	-1.10947e-162	-1.27738e-163	1.23435e-164	2.54886e-163	3.09651e-164	1.97289e-163	1.48603e-162	8.78068e-164	2.41592e-163	0
-5.89099e-163	-4.60494e-165	-1.6992e-163	8.80171e-165	-1.29882e-163	7.10706e-163	-4.02837e-163	-9.49554e-164	6.00056e-163	5.78402e-163	8.84989e-165	-9.98544e-165	-1.19257e-162	-4.84367e-164	-4.1027e-163	-4.01159e-163	-1.13159e-163	9.16457e-165	6.98476e-164	-1.50367e-163	-1.31019e-163	-1.10947e-162	-1.27738e-163	1.23435e-164	2.54886e-163	3.09651e-164	1.97289e-163	1.48603e-162	8.78068e-164	2.41592e-163	0
-5.89099e-163	-4.60494e-165	-1.6992e-163	8.80171e-165	-1.29882e-163	7.10706e-163	-4.02837e-163	-9.49554e-164	6.00056e-163	5.78402e-163	8.84989e-165	-9.98544e-165	-1.19257e-162	-4.84367e-164	-4.1027e-163	-4.01159e-163	-1.13159e-163	9.16457e-165	6.98476e-164	-1.50367e-163	-1.31019e-163	-1.10947e-162	-1.27738e-163	1.23435e-164	2.54886e-163	3.09651e-164	1.97289e-163	1.48603e-162	8.78068e-164	2.41592e-163	0
-5.89099e-163	-4.60494e-165	-1.6992e-163	8.80171e-165	-1.29882e-163	7.10706e-163	-4.02837e-163	-9.49554e-164	6.00056e-163	5.78402e-163	8.84989e-165	-9.98544e-165	-1.19257e-162	-4.84367e-164	-4.1027e-163	-4.01159e-163	-1.13159e-163	9.16457e-165	6.98476e-164	-1.50367e-163	-1.31019e-163	-1.10947e-162	-1.27738e-163	1.23435e-164	2.54886e-163	3.09651e-164	1.97289e-163	1.48603e-162	8.78068e-164	2.41592e-163	0
-5.89099e-163	-4.60494e-165	-1.6992e-163	8.80171e-165	-1.29882e-163	7.10706e-163	-4.02837e-163	-9.49554e-164	6.00056e-163	5.78402e-163	8.84989e-165	-9.98544e-165	-1.19257e-162	-4.84367e-164	-4.1027e-163	-4.01159e-163	-1.13159e-163	9.16457e-165	6.98476e-164	-1.50367e-163	-1.31019e-163	-1.10947e-162	-1.27738e-163	1.23435e-164	2.54886e-163	3.09651e-164	1.97289e-163	1.48603e-162	8.78068e-164	2.41592e-163	0
-5.89099e-163	-4.60494e-165	-1.6992e-163	8.80171e-165	-1.29882e-163	7.10706e-163	-4.02837e-163	-9.49554e-164	6.00056e-163	5.78402e-163	8.84989e-165	-9.98544e-165	-1.19257e-162	-4.84367e-164	-4.1027e-163	-4.01159e-163	-1.13159e-163	9.16457e-165	6.98476e-164	-1.50367e-163	-1.31019e-163	-1.10947e-162	-1.27738e-163	1.23435e-164	2.54886e-163	3.09651e-164	1.97289e-163	1.48603e-162	8.78068e-164	2.41592e-163	0
-5.89099e-163	-4.60494e-165	-1.6992e-163	8.80171e-165	-1.29882e-163	7.10706e-163	-4.02837e-163	-9.49554e-164	6.00056e-163	5.78402e-163	8.84989e-165	-9.98544e-165	-1.19257e-162	-4.84367e-164	-4.1027e-163	-4.01159e-163	-1.13159e-163	9.16457e-165	6.98476e-164	-1.50367e-163	-1.31019e-163	-1.10947e-162	-1.27738e-163	1.23435e-164	2.54886e-163	3.09651e-164	1.97289e-163	1.48603e-162	8.78068e-164	2.41592e-163	0
-5.89099e-163	-4.60494e-165	-1.6992e-163	8.80171e-165	-1.29882e-163	7.10706e-163	-4.02837e-163	-9.49554e-164	6.00056e-163	5.78402e-163	8.84989e-165	-9.98544e-165	-1.19257e-162	-4.84367e-164	-4.1027e-163	-4.01159e-163	-1.13159e-163	9.16457e-165	6.98476e-164	-1.50367e-163	-1.31019e-163	-1.10947e-162	-1.27738e-163	1.23435e-164	2.54886e-163	3.09651e-164	1.97289e-163	1.48603e-162	8.78068e-164	2.41592e-163	0
-5.89099e-163	-4.60494e-165	-1.6992e-163	8.80171e-165	-1.29882e-163	7.10706e-163	-4.02837e-163	-9.49554e-164	6.00056e-163	5.78402e-163	8.84989e-165	-9.98544e-165	-1.19257e-162	-4.84367e-164	-4.1027e-163	-4.01159e-163	-1.13159e-163	9.16457e-165	6.98476e-164	-1.50367e-163	-1.31019e-163	-1.10947e-162	-1.27738e-163	1.23435e-164	2.54886e-163	3.09651e-164	1.97289e-163	1.48603e-162	8.78068e-164	2.41592e-163	0
-5.89099e-163	-4.60494e-165	-1.6992e-163	8.80171e-165	-1.29882e-163	7.10706e-163	-4.02837e-163	-9.49554e-164	6.00056e-163	5.78402e-163	8.84989e-165	-9.98544e-165	-1.19257e-162	-4.84367e-164	-4.1027e-163	-4.01159e-163	-1.13159e-163	9.16457e-165	6.98476e-164	-1.50367e-163	-1.31019e-163	-1.10947e-162	-1.27738e-163	1.23435e-164	2.54886e-163	3.09651e-164	1.97289e-163	1.48603e-162	8.78068e-164	2.41592e-163	0
-5.89099e-163	-4.60494e-165	-1.6992e-163	8.80171e-165	-1.29882e-163	7.10706e-163	-4.02837e-163	-9.49554e-164	6.00056e-163	5.78402e-163	8.84989e-165	-9.98544e-165	-1.19257e-162	-4.84367e-164	-4.1027e-163	-4.01159e-163	-1.13159e-163	9.16457e-165	6.98476e-164	-1.50367e-163	-1.31019e-163	-1.10947e-162	-1.27738e-163	1.23435e-164	2.54886e-163	3.09651e-164	1.97289e-163	1.48603e-162	8.78068e-164	2.41592e-163	0
-5.89099e-163	-4.60494e-165	-1.6992e-163	8.80171e-165	-1.29882e-163	7.10706e-163	-4.02837e-163	-9.49554e-164	6.00056e-163	5.78402e-163	8.84989e-165	-9.98544e-165	-1.19257e-162	-4.84367e-164	-4.1027e-163	-4.01159e-163	-1.13159e-163	9.16457e-165	6.98476e-164	-1.50367e-163	-1.31019e-163	-1.10947e-162	-1.27738e-163	1.23435e-164	2.54886e-163	3.09651e-164	1.97289e-163	1.48603e-162	8.78068e-164	2.41592e-163	0
-5.89099e-163	-4.60494e-165	-1.6992e-163	8.80171e-165	-1.29882e-163	7.10706e-163	-4.02837e-163	-9.49554e-164	6.00056e-163	5.78402e-163	8.84989e-165	-9.98544e-165	-1.19257e-162	-4.84367e-164	-4.1027e-163	-4.01159e-163	-1.13159e-163	9.16457e-165	6.98476e-164	-1.50367e-163	-1.31019e-163	-1.10947e-162	-1.27738e-163	1.23435e-164	2.54886e-163	3.09651e-164	1.97289e-163	1.48603e-162	8.78068e-164	2.41592e-163	0
-5.89099e-163	-4.60494e-165	-1.6992e-163	8.80171e-165	-1.29882e-163	7.10706e-163	-4.02837e-163	-9.49554e-164	6.00056e-163	5.78402e-163	8.84989e-165	-9.98544e-165	-1.19257e-162	-4.84367e-164	-4.1027e-163	-4.01159e-163	-1.13159e-163	9.16457e-165	6.98476e-164	-1.50367e-163	-1.31019e-163	-1.10947e-162	-1.27738e-163	1.23435e-164	2.54886e-163	3.09651e-164	1.97289e-163	1.48603e-162	8.78068e-164	2.41592e-163	0
-5.89099e-163	-4.60494e-165	-1.6992e-163	8.80171e-165	-1.29882e-163	7.10706e-163	-4.02837e-163	-9.49554e-164	6.00056e-163	5.78402e-163	8.84989e-165	-9.98544e-165	-1.19257e-162	-4.84367e-164	-4.1027e-163	-4.01159e-163	-1.13159e-163	9.16457e-165	6.98476e-164	-1.50367e-163	-1.31019e-163	-1.10947e-162	-1.27738e-163	1.23435e-164	2.54886e-163	3.09651e-164	1.97289e-163	1.48603e-162	8.78068e-164	2.41592e-163	0
-5.89099e-163	-4.60494e-165	-1.6992e-163	8.80171e-165	-1.29882e-163	7.10706e-163	-4.02837e-163	-9.49554e-164	6.00056e-163	5.78402e-163	8.84989e-165	-9.98544e-165	-1.19257e-162	-4.84367e-164	-4.1027e-163	-4.01159e-163	-1.13159e-163	9.16457e-165	6.98476e-164	-1.50367e-163	-1.31019e-163	-1.10947e-162	-1.27738e-163	1.23435e-164	2.54886e-163	3.09651e-164	1.97289e-163	1.48603e-162	8.78068e-164	2.41592e-163	0
-5.89099e-163	-4.60494e-165	-1.6992e-163	8.80171e-165	-1.29882e-163	7.10706e-163	-4.02837e-163	-9.49554e-164	6.00056e-163	5.78402e-163	8.84989e-165	-9.98544e-165	-1.19257e-162	-4.84367e-164	-4.1027e-163	-4.01159e-163	-1.13159e-163	9.16457e-165	6.98476e-164	-1.50367e-163	-1.31019e-163	-1.10947e-162	-1.27738e-163	1.23435e-164	2.54886e-163	3.09651e-164	1.97289e-163	1.48603e-162	8.78068e-164	2.41592e-163	0
-5.89099e-163	-4.60494e-165	-1.6992e-163	8.80171e-165	-1.29882e-163	7.10706e-163	-4.02837e-163	-9.49554e-164	6.00056e-163	5.78402e-163	8.84989e-165	-9.98544e-165	-1.19257e-162	-4.84367e-164	-4.1027e-163	-4.01159e-163	-1.13159e-163	9.16457e-165	6.98476e-164	-1.50367e-163	-1.31019e-163	-1.10947e-162	-1.27738e-163	1.23435e-164	2.54886e-163	3.09651e-164	1.97289e-163	1.48603e-162	8.78068e-164	2.41592e-163	0
-5.89099e-163	-4.60494e-165	-1.6992e-163	8.80171e-165	-1.29882e-163	7.10706e-163	-4.02837e-163	-9.49554e-164	6.00056e-163	5.78402e-163	8.84989e-165	-9.98544e-165	-1.19257e-162	-4.84367e-164	-4.1027e-163	-4.01159e-163	-1.13159e-163	9.16457e-165	6.98476e-164	-1.50367e-163	-1.31019e-163	-1.10947e-162	-1.27738e-163	1.23435e-164	2.54886e-163	3.09651e-164	1.97289e-163	1.48603e-162	8.78068e-164	2.41592e-163	0
-5.89099e-163	-4.60494e-165	-1.6992e-163	8.80171e-165	-1.29882e-163	7.10706e-163	-4.02837e-163	-9.49554e-164	6.00056e-163	5.78402e-163	8.84989e-165	-9.98544e-165	-1.19257e-162	-4.84367e-164	-4.1027e-163	-4.01159e-163	-1.13159e-163	9.16457e-165	6.98476e-164	-1.50367e-163	-1.31019e-163	-1.10947e-162	-1.27738e-163	1.23435e-164	2.54886e-163	3.09651e-164	1.97289e-163	1.48603e-162	8.78068e-164	2.41592e-163	0
-5.89099e-163	-4.60494e-165	-1.6992e-163	8.80171e-165	-1.29882e-163	7.10706e-163	-4.02837e-163	-9.49554e-164	6.00056e-163	5.78402e-163	8.84989e-165	-9.98544e-165	-1.19257e-162	-4.84367e-164	-4.1027e-163	-4.01159e-163	-1.13159e-163	9.16457e-165	6.98476e-164	-1.50367e-163	-1.31019e-163	-1.10947e-162	-1.27738e-163	1.23435e-164	2.54886e-163	3.09651e-164	1.97289e-163	1.48603e-162	8.78068e-164	2.41592e-163	0
-5.89099e-163	-4.60494e-165	-1.6992e-163	8.80171e-165	-1.29882e-163	7.10706e-163	-4.02837e-163	-9.49554e-164	6.00056e-163	5.78402e-163	8.84989e-165	-9.98544e-165	-1.19257e-162	-4.84367e-164	-4.1027e-163	-4.01159e-163	-1.13159e-163	9.16457e-165	6.98476e-164	-1.50367e-163	-1.31019e-163	-1.10947e-162	-1.27738e-163	1.23435e-164	2.54886e-163	3.09651e-164	1.97289e-163	1.48603e-162	8.78068e-164	2.41592e-163	0
-5.89099e-163	-4.60494e-165	-1.6992e-163	8.80171e-165	-1.29882e-163	7.10706e-163	-4.02837e-163	-9.49554e-164	6.00056e-163	5.78402e-163	8.84989e-165	-9.98544e-165	-1.19257e-162	-4.84367e-164	-4.1027e-163	-4.01159e-163	-1.13159e-163	9.16457e-165	6.98476e-164	-1.50367e-163	-1.31019e-163	-1.10947e-162	-1.27738e-163	1.23435e-164	2.54886e-163	3.09651e-164	1.97289e-163	1.48603e-162	8.78068e-164	2.41592e-163	0
-5.89099e-163	-4.60494e-165	-1.6992e-163	8.80171e-165	-1.29882e-163	7.10706e-163	-4.02837e-163	-9.49554e-164	6.00056e-163	5.78402e-163	8.84989e-165	-9.98544e-165	-1.19257e-162	-4.84367e-164	-4.1027e-163	-4.01159e-163	-1.13159e-163	9.16457e-165	6.98476e-164	-1.50367e-163	-1.31019e-163	-1.10947e-162	-1.27738e-163	1.23435e-164	2.54886e-163	3.09651e-164	1.97289e-163	1.48603e-162	8.78068e-164	2.41592e-163	0
-5.89099e-163	-4.60494e-165	-1.6992e-163	8.80171e-165	-1.29882e-163	7.10706e-163	-4.02837e-163	-9.49554e-164	6.00056e-163	5.78402e-163	8.84989e-165	-9.98544e-165	-1.19257e-162	-4.84367e-164	-4.1027e-163	-4.01159e-163	-1.13159e-163	9.16457e-165	6.98476e-164	-1.50367e-163	-1.31019e-163	-1.10947e-162	-1.27738e-163	1.23435e-164	2.54886e-163	3.09651e-164	1.97289e-163	1.48603e-162	8.78068e-164	2.41592e-163	0
-5.89099e-163	-4.60494e-165	-1.6992e-163	8.80171e-165	-1.29882e-163	7.10706e-163	-4.02837e-163	-9.49554e-164	6.00056e-163	5.78402e-163	8.84989e-165	-9.98544e-165	-1.19257e-162	-4.84367e-164	-4.1027e-163	-4.01159e-163	-1.13159e-163	9.16457e-165	6.98476e-164	-1.50367e-163	-1.31019e-163	-1.10947e-162	-1.27738e-163	1.23435e-164	2.54886e-163	3.09651e-164	1.97289e-163	1.48603e-162	8.78068e-164	2.41592e-163	0
-5.89099e-163	-4.60494e-165	-1.6992e-163	8.80171e-165	-1.29882e-163	7.10706e-163	-4.02837e-163	-9.49554e-164	6.00056e-163	5.78402e-163	8.84989e-165	-9.98544e-165	-1.19257e-162	-4.84367e-164	-4.1027e-163	-4.01159e-163	-1.13159e-163	9.16457e-165	6.98476e-164	-1.50367e-163	-1.31019e-163	-1.10947e-162	-1.27738e-163	1.23435e-164	2.54886e-163	3.09651e-164	1.97289e-163	1.48603e-162	8.78068e-164	2.41592e-163	0
-5.89099e-163	-4.60494e-165	-1.6992e-163	8.80171e-165	-1.29882e-163	7.10706e-163	-4.02837e-163	-9.49554e-164	6.00056e-163	5.78402e-163	8.84989e-165	-9.98544e-165	-1.19257e-162	-4.84367e-164	-4.1027e-163	-4.01159e-163	-1.13159e-163	9.16457e-165	6.98476e-164	-1.50367e-163	-1.31019e-163	-1.10947e-162	-1.27738e-163	1.23435e-164	2.54886e-163	3.09651e-164	1.97289e-163	1.48603e-162	8.78068e-164	2.41592e-163	0
-5.89099e-163	-4.60494e-165	-1.6992e-163	8.80171e-165	-1.29882e-163	7.10706e-163	-4.02837e-163	-9.49554e-164	6.00056e-163	5.78402e-163	8.84989e-165	-9.98544e-165	-1.19257e-162	-4.84367e-164	-4.1027e-163	-4.01159e-163	-1.13159e-163	9.16457e-165	6.98476e-164	-1.50367e-163	-1.31019e-163	-1.10947e-162	-1.27738e-163	1.23435e-164	2.54886e-163	3.09651e-164	1.97289e-163	1.48603e-162	8.78068e-164	2.41592e-163	0
-5.89099e-163	-4.60494e-165	-1.6992e-163	8.80171e-165	-1.29882e-163	7.10706e-163	-4.02837e-163	-9.49554e-164	6.00056e-163	5.78402e-163	8.84989e-165	-9.98544e-165	-1.19257e-162	-4.84367e-164	-4.1027e-163	-4.01159e-163	-1.13159e-163	9.16457e-165	6.98476e-164	-1.50367e-163	-1.31019e-163	-1.10947e-162	-1.27738e-163	1.23435e-164	2.54886e-163	3.09651e-164	1.97289e-163	1.48603e-162	8.78068e-164	2.41592e-163	0
-5.89099e-163	-4.60494e-165	-1.6992e-163	8.80171e-165	-1.29882e-163	7.10706e-163	-4.02837e-163	-9.49554e-164	6.00056e-163	5.78402e-163	8.84989e-165	-9.98544e-165	-1.19257e-162	-4.84367e-164	-4.1027e-163	-4.01159e-163	-1.13159e-163	9.16457e-165	6.98476e-164	-1.50367e-163	-1.31019e-163	-1.10947e-162	-1.27738e-163	1.23435e-164	2.54886e-163	3.09651e-164	1.97289e-163	1.48603e-162	8.78068e-164	2.41592e-163	0
-5.89099e-163	-4.60494e-165	-1.6992e-163	8.80171e-165	-1.29882e-163	7.10706e-163	-4.02837e-163	-9.49554e-164	6.00056e-163	5.78402e-163	8.84989e-165	-9.98544e-165	-1.19257e-162	-4.84367e-164	-4.1027e-163	-4.01159e-163	-1.13159e-163	9.16457e-165	6.98476e-164	-1.50367e-163	-1.31019e-163	-1.10947e-162	-1.27738e-163	1.23435e-164	2.54886e-163	3.09651e-164	1.97289e-163	1.48603e-162	8.78068e-164	2.41592e-163	0
-5.89099e-163	-4.60494e-165	-1.6992e-163	8.80171e-165	-1.29882e-163	7.10706e-163	-4.02837e-163	-9.49554e-164	6.00056e-163	5.78402e-163	8.84989e-165	-9.98544e-165	-1.19257e-162	-4.84367e-164	-4.1027e-163	-4.01159e-163	-1.13159e-163	9.16457e-165	6.98476e-164	-1.50367e-163	-1.31019e-163	-1.10947e-162	-1.27738e-163	1.23435e-164	2.54886e-163	3.09651e-164	1.97289e-163	1.48603e-162	8.78068e-164	2.41592e-163	0
-5.89099e-163	-4.60494e-165	-1.6992e-163	8.80171e-165	-1.29882e-163	7.10706e-163	-4.02837e-163	-9.49554e-164	6.00056e-163	5.78402e-163	8.84989e-165	-9.98544e-165	-1.19257e-162	-4.84367e-164	-4.1027e-163	-4.01159e-163	-1.13159e-163	9.16457e-165	6.98476e-164	-1.50367e-163	-1.31019e-163	-1.10947e-162	-1.27738e-163	1.23435e-164	2.54886e-163	3.09651e-164	1.97289e-163	1.48603e-162	8.78068e-164	2.41592e-163	0
-5.89099e-163	-4.60494e-165	-1.6992e-163	8.80171e-165	-1.29882e-163	7.10706e-163	-4.02837e-163	-9.49554e-164	6.00056e-163	5.78402e-163	8.84989e-165	-9.98544e-165	-1.19257e-162	-4.84367e-164	-4.1027e-163	-4.01159e-163	-1.13159e-163	9.16457e-165	6.98476e-164	-1.50367e-163	-1.31019e-163	-1.10947e-162	-1.27738e-163	1.23435e-164	2.54886e-163	3.09651e-164	1.97289e-163	1.48603e-162	8.78068e-164	2.41592e-163	0
-5.89099e-163	-4.60494e-165	-1.6992e-163	8.80171e-165	-1.29882e-163	7.10706e-163	-4.02837e-163	-9.49554e-164	6.00056e-163	5.78402e-163	8.84989e-165	-9.98544e-165	-1.19257e-162	-4.84367e-164	-4.1027e-163	-4.01159e-163	-1.13159e-163	9.16457e-165	6.98476e-164	-1.50367e-163	-1.31019e-163	-1.10947e-162	-1.27738e-163	1.23435e-164	2.54886e-163	3.09651e-164	1.97289e-163	1.48603e-162	8.78068e-164	2.41592e-163	0
-5.89099e-163	-4.60494e-165	-1.6992e-163	8.80171e-165	-1.29882e-163	7.10706e-163	-4.02837e-163	-9.49554e-164	6.00056e-163	5.78402e-163	8.84989e-165	-9.98544e-165	-1.19257e-162	-4.84367e-164	-4.1027e-163	-4.01159e-163	-1.13159e-163	9.16457e-165	6.98476e-164	-1.50367e-163	-1.31019e-163	-1.10947e-162	-1.27738e-163	1.23435e-164	2.54886e-163	3.09651e-164	1.97289e-163	1.48603e-162	8.78068e-164	2.41592e-163	0
-5.89099e-163	-4.60494e-165	-1.6992e-163	8.80171e-165	-1.29882e-163	7.10706e-163	-4.02837e-163	-9.49554e-164	6.00056e-163	5.78402e-163	8.84989e-165	-9.98544e-165	-1.19257e-162	-4.84367e-164	-4.1027e-163	-4.01159e-163	-1.13159e-163	9.16457e-165	6.98476e-164	-1.50367e-163	-1.31019e-163	-1.10947e-162	-1.27738e-163	1.23435e-164	2.54886e-163	3.09651e-164	1.97289e-163	1.48603e-162	8.78068e-164	2.41592e-163	0
-5.89099e-163	-4.60494e-165	-1.6992e-163	8.80171e-165	-1.29882e-163	7.10706e-163	-4.02837e-163	-9.49554e-164	6.00056e-163	5.78402e-163	8.84989e-165	-9.98544e-165	-1.19257e-162	-4.84367e-164	-4.1027e-163	-4.01159e-163	-1.13159e-163	9.16457e-165	6.98476e-164	-1.50367e-163	-1.31019e-163	-1.10947e-162	-1.27738e-163	1.23435e-164	2.54886e-163	3.09651e-164	1.97289e-163	1.48603e-162	8.78068e-164	2.41592e-163	0
-5.89099e-163	-4.60494e-165	-1.6992e-163	8.80171e-165	-1.29882e-163	7.10706e-163	-4.02837e-163	-9.49554e-164	6.00056e-163	5.78402e-163	8.84989e-165	-9.98544e-165	-1.19257e-162	-4.84367e-164	-4.1027e-163	-4.01159e-163	-1.13159e-163	9.16457e-165	6.98476e-164	-1.50367e-163	-1.31019e-163	-1.10947e-162	-1.27738e-163	1.23435e-164	2.54886e-163	3.09651e-164	1.97289e-163	1.48603e-162	8.78068e-164	2.41592e-163	0
-5.89099e-163	-4.60494e-165	-1.6992e-163	8.80171e-165	-1.29882e-163	7.10706e-163	-4.02837e-163	-9.49554e-164	6.00056e-163	5.78402e-163	8.84989e-165	-9.98544e-165	-1.19257e-162	-4.84367e-164	-4.1027e-163	-4.01159e-163	-1.13159e-163	9.16457e-165	6.98476e-164	-1.50367e-163	-1.31019e-163	-1.10947e-162	-1.27738e-163	1.23435e-164	2.54886e-163	3.09651e-164	1.97289e-163	1.48603e-162	8.78068e-164	2.41592e-163	0
-5.89099e-163	-4.60494e-165	-1.6992e-163	8.80171e-165	-1.29882e-163	7.10706e-163	-4.02837e-163	-9.49554e-164	6.00056e-163	5.78402e-163	8.84989e-165	-9.98544e-165	-1.19257e-162	-4.84367e-164	-4.1027e-163	-4.01159e-163	-1.13159e-163	9.16457e-165	6.98476e-164	-1.50367e-163	-1.31019e-163	-1.10947e-162	-1.27738e-163	1.23435e-164	2.54886e-163	3.09651e-164	1.97289e-163	1.48603e-162	8.78068e-164	2.41592e-163	0
-5.89099e-163	-4.60494e-165	-1.6992e-163	8.80171e-165	-1.29882e-163	7.10706e-163	-4.02837e-163	-9.49554e-164	6.00056e-163	5.78402e-163	8.84989e-165	-9.98544e-165	-1.19257e-162	-4.84367e-164	-4.1027e-163	-4.01159e-163	-1.13159e-163	9.16457e-165	6.98476e-164	-1.50367e-163	-1.31019e-163	-1.10947e-162	-1.27738e-163	1.23435e-164	2.54886e-163	3.09651e-164	1.97289e-163	1.48603e-162	8.78068e-164	2.41592e-163	0
-5.89099e-163	-4.60494e-165	-1.6992e-163	8.80171e-165	-1.29882e-163	7.10706e-163	-4.02837e-163	-9.49554e-164	6.00056e-163	5.78402e-163	8.84989e-165	-9.98544e-165	-1.19257e-162	-4.84367e-164	-4.1027e-163	-4.01159e-163	-1.13159e-163	9.16457e-165	6.98476e-164	-1.50367e-163	-1.31019e-163	-1.10947e-162	-1.27738e-163	1.23435e-164	2.54886e-163	3.09651e-164	1.97289e-163	1.48603e-162	8.78068e-164	2.41592e-163	0
-5.89099e-163	-4.60494e-165	-1.6992e-163	8.80171e-165	-1.29882e-163	7.10706e-163	-4.02837e-163	-9.49554e-164	6.00056e-163	5.78402e-163	8.84989e-165	-9.98544e-165	-1.19257e-162	-4.84367e-164	-4.1027e-163	-4.01159e-163	-1.13159e-163	9.16457e-165	6.98476e-164	-1.50367e-163	-1.31019e-163	-1.10947e-162	-1.27738e-163	1.23435e-164	2.54886e-163	3.09651e-164	1.97289e-163	1.48603e-162	8.78068e-164	2.41592e-163	0
-5.89099e-163	-4.60494e-165	-1.6992e-163	8.80171e-165	-1.29882e-163	7.10706e-163	-4.02837e-163	-9.49554e-164	6.00056e-163	5.78402e-163	8.84989e-165	-9.98544e-165	-1.19257e-162	-4.84367e-164	-4.1027e-163	-4.01159e-163	-1.13159e-163	9.16457e-165	6.98476e-164	-1.50367e-163	-1.31019e-163	-1.10947e-162	-1.27738e-163	1.23435e-164	2.54886e-163	3.09651e-164	1.97289e-163	1.48603e-162	8.78068e-164	2.41592e-163	0
-5.89099e-163	-4.60494e-165	-1.6992e-163	8.80171e-165	-1.29882e-163	7.10706e-163	-4.02837e-163	-9.49554e-164	6.00056e-163	5.78402e-163	8.84989e-165	-9.98544e-165	-1.19257e-162	-4.84367e-164	-4.1027e-163	-4.01159e-163	-1.13159e-163	9.16457e-165	6.98476e-164	-1.50367e-163	-1.31019e-163	-1.10947e-162	-1.27738e-163	1.23435e-164	2.54886e-163	3.09651e-164	1.97289e-163	1.48603e-162	8.78068e-164	2.41592e-163	0
-5.89099e-163	-4.60494e-165	-1.6992e-163	8.80171e-165	-1.29882e-163	7.10706e-163	-4.02837e-163	-9.49554e-164	6.00056e-163	5.78402e-163	8.84989e-165	-9.98544e-165	-1.19257e-162	-4.84367e-164	-4.1027e-163	-4.01159e-163	-1.13159e-163	9.16457e-165	6.98476e-164	-1.50367e-163	-1.31019e-163	-1.10947e-162	-1.27738e-163	1.23435e-164	2.54886e-163	3.09651e-164	1.97289e-163	1.48603e-162	8.78068e-164	2.41592e-163	0
-5.89099e-163	-4.60494e-165	-1.6992e-163	8.80171e-165	-1.29882e-163	7.10706e-163	-4.02837e-163	-9.49554e-164	6.00056e-163	5.78402e-163	8.84989e-165	-9.98544e-165	-1.19257e-162	-4.84367e-164	-4.1027e-163	-4.01159e-163	-1.13159e-163	9.16457e-165	6.98476e-164	-1.50367e-163	-1.31019e-163	-1.10947e-162	-1.27738e-163	1.23435e-164	2.54886e-163	3.09651e-164	1.97289e-163	1.48603e-162	8.78068e-164	2.41592e-163	0
-5.89099e-163	-4.60494e-165	-1.6992e-163	8.80171e-165	-1.29882e-163	7.10706e-163	-4.02837e-163	-9.49554e-164	6.00056e-163	5.78402e-163	8.84989e-165	-9.98544e-165	-1.19257e-162	-4.84367e-164	-4.1027e-163	-4.01159e-163	-1.13159e-163	9.16457e-165	6.98476e-164	-1.50367e-163	-1.31019e-163	-1.10947e-162	-1.27738e-163	1.23435e-164	2.54886e-163	3.09651e-164	1.97289e-163	1.48603e-162	8.78068e-164	2.41592e-163	0
-5.89099e-163	-4.60494e-165	-1.6992e-163	8.80171e-165	-1.29882e-163	7.10706e-163	-4.02837e-163	-9.49554e-164	6.00056e-163	5.78402e-163	8.84989e-165	-9.98544e-165	-1.19257e-162	-4.84367e-164	-4.1027e-163	-4.01159e-163	-1.13159e-163	9.16457e-165	6.98476e-164	-1.50367e-163	-1.31019e-163	-1.10947e-162	-1.27738e-163	1.23435e-164	2.54886e-163	3.09651e-164	1.97289e-163	1.48603e-162	8.78068e-164	2.41592e-163	0
-5.89099e-163	-4.60494e-165	-1.6992e-163	8.80171e-165	-1.29882e-163	7.10706e-163	-4.02837e-163	-9.49554e-164	6.00056e-163	5.78402e-163	8.84989e-165	-9.98544e-165	-1.19257e-162	-4.84367e-164	-4.1027e-163	-4.01159e-163	-1.13159e-163	9.16457e-165	6.98476e-164	-1.50367e-163	-1.31019e-163	-1.10947e-162	-1.27738e-163	1.23435e-164	2.54886e-163	3.09651e-164	1.97289e-163	1.48603e-162	8.78068e-164	2.41592e-163	0
-5.89099e-163	-4.60494e-165	-1.6992e-163	8.80171e-165	-1.29882e-163	7.10706e-163	-4.02837e-163	-9.49554e-164	6.00056e-163	5.78402e-163	8.84989e-165	-9.98544e-165	-1.19257e-162	-4.84367e-164	-4.1027e-163	-4.01159e-163	-1.13159e-163	9.16457e-165	6.98476e-164	-1.50367e-163	-1.31019e-163	-1.10947e-162	-1.27738e-163	1.23435e-164	2.54886e-163	3.09651e-164	1.97289e-163	1.48603e-162	8.78068e-164	2.41592e-163	0
-5.89099e-163	-4.60494e-165	-1.6992e-163	8.80171e-165	-1.29882e-163	7.10706e-163	-4.02837e-163	-9.49554e-164	6.00056e-163	5.78402e-163	8.84989e-165	-9.98544e-165	-1.19257e-162	-4.84367e-164	-4.1027e-163	-4.01159e-163	-1.13159e-163	9.16457e-165	6.98476e-164	-1.50367e-163	-1.31019e-163	-1.10947e-162	-1.27738e-163	1.23435e-164	2.54886e-163	3.09651e-164	1.97289e-163	1.48603e-162	8.78068e-164	2.41592e-163	0
-5.89099e-163	-4.60494e-165	-1.6992e-163	8.80171e-165	-1.29882e-163	7.10706e-163	-4.02837e-163	-9.49554e-164	6.00056e-163	5.78402e-163	8.84989e-165	-9.98544e-165	-1.19257e-162	-4.84367e-164	-4.1027e-163	-4.01159e-163	-1.13159e-163	9.16457e-165	6.98476e-164	-1.50367e-163	-1.31019e-163	-1.10947e-162	-1.27738e-163	1.23435e-164	2.54886e-163	3.09651e-164	1.97289e-163	1.48603e-162	8.78068e-164	2.41592e-163	0
-5.89099e-163	-4.60494e-165	-1.6992e-163	8.80171e-165	-1.29882e-163	7.10706e-163	-4.02837e-163	-9.49554e-164	6.00056e-163	5.78402e-163	8.84989e-165	-9.98544e-165	-1.19257e-162	-4.84367e-164	-4.1027e-163	-4.01159e-163	-1.13159e-163	9.16457e-165	6.98476e-164	-1.50367e-163	-1.31019e-163	-1.10947e-162	-1.27738e-163	1.23435e-164	2.54886e-163	3.09651e-164	1.97289e-163	1.48603e-162	8.78068e-164	2.41592e-163	0
-5.89099e-163	-4.60494e-165	-1.6992e-163	8.80171e-165	-1.29882e-163	7.10706e-163	-4.02837e-163	-9.49554e-164	6.00056e-163	5.78402e-163	8.84989e-165	-9.98544e-165	-1.19257e-162	-4.84367e-164	-4.1027e-163	-4.01159e-163	-1.13159e-163	9.16457e-165	6.98476e-164	-1.50367e-163	-1.31019e-163	-1.10947e-162	-1.27738e-163	1.23435e-164	2.54886e-163	3.09651e-164	1.97289e-163	1.48603e-162	8.78068e-164	2.41592e-163	0
-5.89099e-163	-4.60494e-165	-1.6992e-163	8.80171e-165	-1.29882e-163	7.10706e-163	-4.02837e-163	-9.49554e-164	6.00056e-163	5.78402e-163	8.84989e-165	-9.98544e-165	-1.19257e-162	-4.84367e-164	-4.1027e-163	-4.01159e-163	-1.13159e-163	9.16457e-165	6.98476e-164	-1.50367e-163	-1.31019e-163	-1.10947e-162	-1.27738e-163	1.23435e-164	2.54886e-163	3.09651e-164	1.97289e-163	1.48603e-162	8.78068e-164	2.41592e-163	0
-5.89099e-163	-4.60494e-165	-1.6992e-163	8.80171e-165	-1.29882e-163	7.10706e-163	-4.02837e-163	-9.49554e-164	6.00056e-163	5.78402e-163	8.84989e-165	-9.98544e-165	-1.19257e-162	-4.84367e-164	-4.1027e-163	-4.01159e-163	-1.13159e-163	9.16457e-165	6.98476e-164	-1.50367e-163	-1.31019e-163	-1.10947e-162	-1.27738e-163	1.23435e-164	2.54886e-163	3.09651e-164	1.97289e-163	1.48603e-162	8.78068e-164	2.41592e-163	0
-5.89099e-163	-4.60494e-165	-1.6992e-163	8.80171e-165	-1.29882e-163	7.10706e-163	-4.02837e-163	-9.49554e-164	6.00056e-163	5.78402e-163	8.84989e-165	-9.98544e-165	-1.19257e-162	-4.84367e-164	-4.1027e-163	-4.01159e-163	-1.13159e-163	9.16457e-165	6.98476e-164	-1.50367e-163	-1.31019e-163	-1.10947e-162	-1.27738e-163	1.23435e-164	2.54886e-163	3.09651e-164	1.97289e-163	1.48603e-162	8.78068e-164	2.41592e-163	0
-5.89099e-163	-4.60494e-165	-1.6992e-163	8.80171e-165	-1.29882e-163	7.10706e-163	-4.02837e-163	-9.49554e-164	6.00056e-163	5.78402e-163	8.84989e-165	-9.98544e-165	-1.19257e-162	-4.84367e-164	-4.1027e-163	-4.01159e-163	-1.13159e-163	9.16457e-165	6.98476e-164	-1.50367e-163	-1.31019e-163	-1.10947e-162	-1.27738e-163	1.23435e-164	2.54886e-163	3.09651e-164	1.97289e-163	1.48603e-162	8.78068e-164	2.41592e-163	0
-5.89099e-163	-4.60494e-165	-1.6992e-163	8.80171e-165	-1.29882e-163	7.10706e-163	-4.02837e-163	-9.49554e-164	6.00056e-163	5.78402e-163	8.84989e-165	-9.98544e-165	-1.19257e-162	-4.84367e-164	-4.1027e-163	-4.01159e-163	-1.13159e-163	9.16457e-165	6.98476e-164	-1.50367e-163	-1.31019e-163	-1.10947e-162	-1.27738e-163	1.23435e-164	2.54886e-163	3.09651e-164	1.97289e-163	1.48603e-162	8.78068e-164	2.41592e-163	0
-5.89099e-163	-4.60494e-165	-1.6992e-163	8.80171e-165	-1.29882e-163	7.10706e-163	-4.02837e-163	-9.49554e-164	6.00056e-163	5.78402e-163	8.84989e-165	-9.98544e-165	-1.19257e-162	-4.84367e-164	-4.1027e-163	-4.01159e-163	-1.13159e-163	9.16457e-165	6.98476e-164	-1.50367e-163	-1.31019e-163	-1.10947e-162	-1.27738e-163	1.23435e-164	2.54886e-163	3.09651e-164	1.97289e-163	1.48603e-162	8.78068e-164	2.41592e-163	0
-5.89099e-163	-4.60494e-165	-1.6992e-163	8.80171e-165	-1.29882e-163	7.10706e-163	-4.02837e-163	-9.49554e-164	6.00056e-163	5.78402e-163	8.84989e-165	-9.98544e-165	-1.19257e-162	-4.84367e-164	-4.1027e-163	-4.01159e-163	-1.13159e-163	9.16457e-165	6.98476e-164	-1.50367e-163	-1.31019e-163	-1.10947e-162	-1.27738e-163	1.23435e-164	2.54886e-163	3.09651e-164	1.97289e-163	1.48603e-162	8.78068e-164	2.41592e-163	0
-5.89099e-163	-4.60494e-165	-1.6992e-163	8.80171e-165	-1.29882e-163	7.10706e-163	-4.02837e-163	-9.49554e-164	6.00056e-163	5.78402e-163	8.84989e-165	-9.98544e-165	-1.19257e-162	-4.84367e-164	-4.1027e-163	-4.01159e-163	-1.13159e-163	9.16457e-165	6.98476e-164	-1.50367e-163	-1.31019e-163	-1.10947e-162	-1.27738e-163	1.23435e-164	2.54886e-163	3.09651e-164	1.97289e-163	1.48603e-162	8.78068e-164	2.41592e-163	0
-5.89099e-163	-4.60494e-165	-1.6992e-163	8.80171e-165	-1.29882e-163	7.10706e-163	-4.02837e-163	-9.49554e-164	6.00056e-163	5.78402e-163	8.84989e-165	-9.98544e-165	-1.19257e-162	-4.84367e-164	-4.1027e-163	-4.01159e-163	-1.13159e-163	9.16457e-165	6.98476e-164	-1.50367e-163	-1.31019e-163	-1.10947e-162	-1.27738e-163	1.23435e-164	2.54886e-163	3.09651e-164	1.97289e-163	1.48603e-162	8.78068e-164	2.41592e-163	0
-5.89099e-163	-4.60494e-165	-1.6992e-163	8.80171e-165	-1.29882e-163	7.10706e-163	-4.02837e-163	-9.49554e-164	6.00056e-163	5.78402e-163	8.84989e-165	-9.98544e-165	-1.19257e-162	-4.84367e-164	-4.1027e-163	-4.01159e-163	-1.13159e-163	9.16457e-165	6.98476e-164	-1.50367e-163	-1.31019e-163	-1.10947e-162	-1.27738e-163	1.23435e-164	2.54886e-163	3.09651e-164	1.97289e-163	1.48603e-162	8.78068e-164	2.41592e-163	0
-5.89099e-163	-4.60494e-165	-1.6992e-163	8.80171e-165	-1.29882e-163	7.10706e-163	-4.02837e-163	-9.49554e-164	6.00056e-163	5.78402e-163	8.84989e-165	-9.98544e-165	-1.19257e-162	-4.84367e-164	-4.1027e-163	-4.01159e-163	-1.13159e-163	9.16457e-165	6.98476e-164	-1.50367e-163	-1.31019e-163	-1.10947e-162	-1.27738e-163	1.23435e-164	2.54886e-163	3.09651e-164	1.97289e-163	1.48603e-162	8.78068e-164	2.41592e-163	0
-5.89099e-163	-4.60494e-165	-1.6992e-163	8.80171e-165	-1.29882e-163	7.10706e-163	-4.02837e-163	-9.49554e-164	6.00056e-163	5.78402e-163	8.84989e-165	-9.98544e-165	-1.19257e-162	-4.84367e-164	-4.1027e-163	-4.01159e-163	-1.13159e-163	9.16457e-165	6.98476e-164	-1.50367e-163	-1.31019e-163	-1.10947e-162	-1.27738e-163	1.23435e-164	2.54886e-163	3.09651e-164	1.97289e-163	1.48603e-162	8.78068e-164	2.41592e-163	0
-5.89099e-163	-4.60494e-165	-1.6992e-163	8.80171e-165	-1.29882e-163	7.10706e-163	-4.02837e-163	-9.49554e-164	6.00056e-163	5.78402e-163	8.84989e-165	-9.98544e-165	-1.19257e-162	-4.84367e-164	-4.1027e-163	-4.01159e-163	-1.13159e-163	9.16457e-165	6.98476e-164	-1.50367e-163	-1.31019e-163	-1.10947e-162	-1.27738e-163	1.23435e-164	2.54886e-163	3.09651e-164	1.97289e-163	1.48603e-162	8.78068e-164	2.41592e-163	0
-5.89099e-163	-4.60494e-165	-1.6992e-163	8.80171e-165	-1.29882e-163	7.10706e-163	-4.02837e-163	-9.49554e-164	6.00056e-163	5.78402e-163	8.84989e-165	-9.98544e-165	-1.19257e-162	-4.84367e-164	-4.1027e-163	-4.01159e-163	-1.13159e-163	9.16457e-165	6.98476e-164	-1.50367e-163	-1.31019e-163	-1.10947e-162	-1.27738e-163	1.23435e-164	2.54886e-163	3.09651e-164	1.97289e-163	1.48603e-162	8.78068e-164	2.41592e-163	0
-5.89099e-163	-4.60494e-165	-1.6992e-163	8.80171e-165	-1.29882e-163	7.10706e-163	-4.02837e-163	-9.49554e-164	6.00056e-163	5.78402e-163	8.84989e-165	-9.98544e-165	-1.19257e-162	-4.84367e-164	-4.1027e-163	-4.01159e-163	-1.13159e-163	9.16457e-165	6.98476e-164	-1.50367e-163	-1.31019e-163	-1.10947e-162	-1.27738e-163	1.23435e-164	2.54886e-163	3.09651e-164	1.97289e-163	1.48603e-162	8.78068e-164	2.41592e-163	0
-5.89099e-163	-4.60494e-165	-1.6992e-163	8.80171e-165	-1.29882e-163	7.10706e-163	-4.02837e-163	-9.49554e-164	6.00056e-163	5.78402e-163	8.84989e-165	-9.98544e-165	-1.19257e-162	-4.84367e-164	-4.1027e-163	-4.01159e-163	-1.13159e-163	9.16457e-165	6.98476e-164	-1.50367e-163	-1.31019e-163	-1.10947e-162	-1.27738e-163	1.23435e-164	2.54886e-163	3.09651e-164	1.97289e-163	1.48603e-162	8.78068e-164	2.41592e-163	0
-5.89099e-163	-4.60494e-165	-1.6992e-163	8.80171e-165	-1.29882e-163	7.10706e-163	-4.02837e-163	-9.49554e-164	6.00056e-163	5.78402e-163	8.84989e-165	-9.98544e-165	-1.19257e-162	-4.84367e-164	-4.1027e-163	-4.01159e-163	-1.13159e-163	9.16457e-165	6.98476e-164	-1.50367e-163	-1.31019e-163	-1.10947e-162	-1.27738e-163	1.23435e-164	2.54886e-163	3.09651e-164	1.97289e-163	1.48603e-162	8.78068e-164	2.41592e-163	0
-5.89099e-163	-4.60494e-165	-1.6992e-163	8.80171e-165	-1.29882e-163	7.10706e-163	-4.02837e-163	-9.49554e-164	6.00056e-163	5.78402e-163	8.84989e-165	-9.98544e-165	-1.19257e-162	-4.84367e-164	-4.1027e-163	-4.01159e-163	-1.13159e-163	9.16457e-165	6.98476e-164	-1.50367e-163	-1.31019e-163	-1.10947e-162	-1.27738e-163	1.23435e-164	2.54886e-163	3.09651e-164	1.97289e-163	1.48603e-162	8.78068e-164	2.41592e-163	0
-5.89099e-163	-4.60494e-165	-1.6992e-163	8.80171e-165	-1.29882e-163	7.10706e-163	-4.02837e-163	-9.49554e-164	6.00056e-163	5.78402e-163	8.84989e-165	-9.98544e-165	-1.19257e-162	-4.84367e-164	-4.1027e-163	-4.01159e-163	-1.13159e-163	9.16457e-165	6.98476e-164	-1.50367e-163	-1.31019e-163	-1.10947e-162	-1.27738e-163	1.23435e-164	2.54886e-163	3.09651e-164	1.97289e-163	1.48603e-162	8.78068e-164	2.41592e-163	0
-5.89099e-163	-4.60494e-165	-1.6992e-163	8.80171e-165	-1.29882e-163	7.10706e-163	-4.02837e-163	-9.49554e-164	6.00056e-163	5.78402e-163	8.84989e-165	-9.98544e-165	-1.19257e-162	-4.84367e-164	-4.1027e-163	-4.01159e-163	-1.13159e-163	9.16457e-165	6.98476e-164	-1.50367e-163	-1.31019e-163	-1.10947e-162	-1.27738e-163	1.23435e-164	2.54886e-163	3.09651e-164	1.97289e-163	1.48603e-162	8.78068e-164	2.41592e-163	0
-5.89099e-163	-4.60494e-165	-1.6992e-163	8.80171e-165	-1.29882e-163	7.10706e-163	-4.02837e-163	-9.49554e-164	6.00056e-163	5.78402e-163	8.84989e-165	-9.98544e-165	-1.19257e-162	-4.84367e-164	-4.1027e-163	-4.01159e-163	-1.13159e-163	9.16457e-165	6.98476e-164	-1.50367e-163	-1.31019e-163	-1.10947e-162	-1.27738e-163	1.23435e-164	2.54886e-163	3.09651e-164	1.97289e-163	1.48603e-162	8.78068e-164	2.41592e-163	0
-5.89099e-163	-4.60494e-165	-1.6992e-163	8.80171e-165	-1.29882e-163	7.10706e-163	-4.02837e-163	-9.49554e-164	6.00056e-163	5.78402e-163	8.84989e-165	-9.98544e-165	-1.19257e-162	-4.84367e-164	-4.1027e-163	-4.01159e-163	-1.13159e-163	9.16457e-165	6.98476e-164	-1.50367e-163	-1.31019e-163	-1.10947e-162	-1.27738e-163	1.23435e-164	2.54886e-163	3.09651e-164	1.97289e-163	1.48603e-162	8.78068e-164	2.41592e-163	0
-5.89099e-163	-4.60494e-165	-1.6992e-163	8.80171e-165	-1.29882e-163	7.10706e-163	-4.02837e-163	-9.49554e-164	6.00056e-163	5.78402e-163	8.84989e-165	-9.98544e-165	-1.19257e-162	-4.84367e-164	-4.1027e-163	-4.01159e-163	-1.13159e-163	9.16457e-165	6.98476e-164	-1.50367e-163	-1.31019e-163	-1.10947e-162	-1.27738e-163	1.23435e-164	2.54886e-163	3.09651e-164	1.97289e-163	1.48603e-162	8.78068e-164	2.41592e-163	0
-5.89099e-163	-4.60494e-165	-1.6992e-163	8.80171e-165	-1.29882e-163	7.10706e-163	-4.02837e-163	-9.49554e-164	6.00056e-163	5.78402e-163	8.84989e-165	-9.98544e-165	-1.19257e-162	-4.84367e-164	-4.1027e-163	-4.01159e-163	-1.13159e-163	9.16457e-165	6.98476e-164	-1.50367e-163	-1.31019e-163	-1.10947e-162	-1.27738e-163	1.23435e-164	2.54886e-163	3.09651e-164	1.97289e-163	1.48603e-162	8.78068e-164	2.41592e-163	0
-5.89099e-163	-4.60494e-165	-1.6992e-163	8.80171e-165	-1.29882e-163	7.10706e-163	-4.02837e-163	-9.49554e-164	6.00056e-163	5.78402e-163	8.84989e-165	-9.98544e-165	-1.19257e-162	-4.84367e-164	-4.1027e-163	-4.01159e-163	-1.13159e-163	9.16457e-165	6.98476e-164	-1.50367e-163	-1.31019e-163	-1.10947e-162	-1.27738e-163	1.23435e-164	2.54886e-163	3.09651e-164	1.97289e-163	1.48603e-162	8.78068e-164	2.41592e-163	0
-5.89099e-163	-4.60494e-165	-1.6992e-163	8.80171e-165	-1.29882e-163	7.10706e-163	-4.02837e-163	-9.49554e-164	6.00056e-163	5.78402e-163	8.84989e-165	-9.98544e-165	-1.19257e-162	-4.84367e-164	-4.1027e-163	-4.01159e-163	-1.13159e-163	9.16457e-165	6.98476e-164	-1.50367e-163	-1.31019e-163	-1.10947e-162	-1.27738e-163	1.23435e-164	2.54886e-163	3.09651e-164	1.97289e-163	1.48603e-162	8.78068e-164	2.41592e-163	0
-5.89099e-163	-4.60494e-165	-1.6992e-163	8.80171e-165	-1.29882e-163	7.10706e-163	-4.02837e-163	-9.49554e-164	6.00056e-163	5.78402e-163	8.84989e-165	-9.98544e-165	-1.19257e-162	-4.84367e-164	-4.1027e-163	-4.01159e-163	-1.13159e-163	9.16457e-165	6.98476e-164	-1.50367e-163	-1.31019e-163	-1.10947e-162	-1.27738e-163	1.23435e-164	2.54886e-163	3.09651e-164	1.97289e-163	1.48603e-162	8.78068e-164	2.41592e-163	0
-5.89099e-163	-4.60494e-165	-1.6992e-163	8.80171e-165	-1.29882e-163	7.10706e-163	-4.02837e-163	-9.49554e-164	6.00056e-163	5.78402e-163	8.84989e-165	-9.98544e-165	-1.19257e-162	-4.84367e-164	-4.1027e-163	-4.01159e-163	-1.13159e-163	9.16457e-165	6.98476e-164	-1.50367e-163	-1.31019e-163	-1.10947e-162	-1.27738e-163	1.23435e-164	2.54886e-163	3.09651e-164	1.97289e-163	1.48603e-162	8.78068e-164	2.41592e-163	0
-5.89099e-163	-4.60494e-165	-1.6992e-163	8.80171e-165	-1.29882e-163	7.10706e-163	-4.02837e-163	-9.49554e-164	6.00056e-163	5.78402e-163	8.84989e-165	-9.98544e-165	-1.19257e-162	-4.84367e-164	-4.1027e-163	-4.01159e-163	-1.13159e-163	9.16457e-165	6.98476e-164	-1.50367e-163	-1.31019e-163	-1.10947e-162	-1.27738e-163	1.23435e-164	2.54886e-163	3.09651e-164	1.97289e-163	1.48603e-162	8.78068e-164	2.41592e-163	0
-5.89099e-163	-4.60494e-165	-1.6992e-163	8.80171e-165	-1.29882e-163	7.10706e-163	-4.02837e-163	-9.49554e-164	6.00056e-163	5.78402e-163	8.84989e-165	-9.98544e-165	-1.19257e-162	-4.84367e-164	-4.1027e-163	-4.01159e-163	-1.13159e-163	9.16457e-165	6.98476e-164	-1.50367e-163	-1.31019e-163	-1.10947e-162	-1.27738e-163	1.23435e-164	2.54886e-163	3.09651e-164	1.97289e-163	1.48603e-162	8.78068e-164	2.41592e-163	0
-5.89099e-163	-4.60494e-165	-1.6992e-163	8.80171e-165	-1.29882e-163	7.10706e-163	-4.02837e-163	-9.49554e-164	6.00056e-163	5.78402e-163	8.84989e-165	-9.98544e-165	-1.19257e-162	-4.84367e-164	-4.1027e-163	-4.01159e-163	-1.13159e-163	9.16457e-165	6.98476e-164	-1.50367e-163	-1.31019e-163	-1.10947e-162	-1.27738e-163	1.23435e-164	2.54886e-163	3.09651e-164	1.97289e-163	1.48603e-162	8.78068e-164	2.41592e-163	0
-5.89099e-163	-4.60494e-165	-1.6992e-163	8.80171e-165	-1.29882e-163	7.10706e-163	-4.02837e-163	-9.49554e-164	6.00056e-163	5.78402e-163	8.84989e-165	-9.98544e-165	-1.19257e-162	-4.84367e-164	-4.1027e-163	-4.01159e-163	-1.13159e-163	9.16457e-165	6.98476e-164	-1.50367e-163	-1.31019e-163	-1.10947e-162	-1.27738e-163	1.23435e-164	2.54886e-163	3.09651e-164	1.97289e-163	1.48603e-162	8.78068e-164	2.41592e-163	0
-5.89099e-163	-4.60494e-165	-1.6992e-163	8.80171e-165	-1.29882e-163	7.10706e-163	-4.02837e-163	-9.49554e-164	6.00056e-163	5.78402e-163	8.84989e-165	-9.98544e-165	-1.19257e-162	-4.84367e-164	-4.1027e-163	-4.01159e-163	-1.13159e-163	9.16457e-165	6.98476e-164	-1.50367e-163	-1.31019e-163	-1.10947e-162	-1.27738e-163	1.23435e-164	2.54886e-163	3.09651e-164	1.97289e-163	1.48603e-162	8.78068e-164	2.41592e-163	0
-5.89099e-163	-4.60494e-165	-1.6992e-163	8.80171e-165	-1.29882e-163	7.10706e-163	-4.02837e-163	-9.49554e-164	6.00056e-163	5.78402e-163	8.84989e-165	-9.98544e-165	-1.19257e-162	-4.84367e-164	-4.1027e-163	-4.01159e-163	-1.13159e-163	9.16457e-165	6.98476e-164	-1.50367e-163	-1.31019e-163	-1.10947e-162	-1.27738e-163	1.23435e-164	2.54886e-163	3.09651e-164	1.97289e-163	1.48603e-162	8.78068e-164	2.41592e-163	0
-5.89099e-163	-4.60494e-165	-1.6992e-163	8.80171e-165	-1.29882e-163	7.10706e-163	-4.02837e-163	-9.49554e-164	6.00056e-163	5.78402e-163	8.84989e-165	-9.98544e-165	-1.19257e-162	-4.84367e-164	-4.1027e-163	-4.01159e-163	-1.13159e-163	9.16457e-165	6.98476e-164	-1.50367e-163	-1.31019e-163	-1.10947e-162	-1.27738e-163	1.23435e-164	2.54886e-163	3.09651e-164	1.97289e-163	1.48603e-162	8.78068e-164	2.41592e-163	0
-5.89099e-163	-4.60494e-165	-1.6992e-163	8.80171e-165	-1.29882e-163	7.10706e-163	-4.02837e-163	-9.49554e-164	6.00056e-163	5.78402e-163	8.84989e-165	-9.98544e-165	-1.19257e-162	-4.84367e-164	-4.1027e-163	-4.01159e-163	-1.13159e-163	9.16457e-165	6.98476e-164	-1.50367e-163	-1.31019e-163	-1.10947e-162	-1.27738e-163	1.23435e-164	2.54886e-163	3.09651e-164	1.97289e-163	1.48603e-162	8.78068e-164	2.41592e-163	0
-5.89099e-163	-4.60494e-165	-1.6992e-163	8.80171e-165	-1.29882e-163	7.10706e-163	-4.02837e-163	-9.49554e-164	6.00056e-163	5.78402e-163	8.84989e-165	-9.98544e-165	-1.19257e-162	-4.84367e-164	-4.1027e-163	-4.01159e-163	-1.13159e-163	9.16457e-165	6.98476e-164	-1.50367e-163	-1.31019e-163	-1.10947e-162	-1.27738e-163	1.23435e-164	2.54886e-163	3.09651e-164	1.97289e-163	1.48603e-162	8.78068e-164	2.41592e-163	0
-5.89099e-163	-4.60494e-165	-1.6992e-163	8.80171e-165	-1.29882e-163	7.10706e-163	-4.02837e-163	-9.49554e-164	6.00056e-163	5.78402e-163	8.84989e-165	-9.98544e-165	-1.19257e-162	-4.84367e-164	-4.1027e-163	-4.01159e-163	-1.13159e-163	9.16457e-165	6.98476e-164	-1.50367e-163	-1.31019e-163	-1.10947e-162	-1.27738e-163	1.23435e-164	2.54886e-163	3.09651e-164	1.97289e-163	1.48603e-162	8.78068e-164	2.41592e-163	0
-5.89099e-163	-4.60494e-165	-1.6992e-163	8.80171e-165	-1.29882e-163	7.10706e-163	-4.02837e-163	-9.49554e-164	6.00056e-163	5.78402e-163	8.84989e-165	-9.98544e-165	-1.19257e-162	-4.84367e-164	-4.1027e-163	-4.01159e-163	-1.13159e-163	9.16457e-165	6.98476e-164	-1.50367e-163	-1.31019e-163	-1.10947e-162	-1.27738e-163	1.23435e-164	2.54886e-163	3.09651e-164	1.97289e-163	1.48603e-162	8.78068e-164	2.41592e-163	0
-5.89099e-163	-4.60494e-165	-1.6992e-163	8.80171e-165	-1.29882e-163	7.10706e-163	-4.02837e-163	-9.49554e-164	6.00056e-163	5.78402e-163	8.84989e-165	-9.98544e-165	-1.19257e-162	-4.84367e-164	-4.1027e-163	-4.01159e-163	-1.13159e-163	9.16457e-165	6.98476e-164	-1.50367e-163	-1.31019e-163	-1.10947e-162	-1.27738e-163	1.23435e-164	2.54886e-163	3.09651e-164	1.97289e-163	1.48603e-162	8.78068e-164	2.41592e-163	0
-5.89099e-163	-4.60494e-165	-1.6992e-163	8.80171e-165	-1.29882e-163	7.10706e-163	-4.02837e-163	-9.49554e-164	6.00056e-163	5.78402e-163	8.84989e-165	-9.98544e-165	-1.19257e-162	-4.84367e-164	-4.1027e-163	-4.01159e-163	-1.13159e-163	9.16457e-165	6.98476e-164	-1.50367e-163	-1.31019e-163	-1.10947e-162	-1.27738e-163	1.23435e-164	2.54886e-163	3.09651e-164	1.97289e-163	1.48603e-162	8.78068e-164	2.41592e-163	0
-5.89099e-163	-4.60494e-165	-1.6992e-163	8.80171e-165	-1.29882e-163	7.10706e-163	-4.02837e-163	-9.49554e-164	6.00056e-163	5.78402e-163	8.84989e-165	-9.98544e-165	-1.19257e-162	-4.84367e-164	-4.1027e-163	-4.01159e-163	-1.13159e-163	9.16457e-165	6.98476e-164	-1.50367e-163	-1.31019e-163	-1.10947e-162	-1.27738e-163	1.23435e-164	2.54886e-163	3.09651e-164	1.97289e-163	1.48603e-162	8.78068e-164	2.41592e-163	0
-5.89099e-163	-4.60494e-165	-1.6992e-163	8.80171e-165	-1.29882e-163	7.10706e-163	-4.02837e-163	-9.49554e-164	6.00056e-163	5.78402e-163	8.84989e-165	-9.98544e-165	-1.19257e-162	-4.84367e-164	-4.1027e-163	-4.01159e-163	-1.13159e-163	9.16457e-165	6.98476e-164	-1.50367e-163	-1.31019e-163	-1.10947e-162	-1.27738e-163	1.23435e-164	2.54886e-163	3.09651e-164	1.97289e-163	1.48603e-162	8.78068e-164	2.41592e-163	0
-5.89099e-163	-4.60494e-165	-1.6992e-163	8.80171e-165	-1.29882e-163	7.10706e-163	-4.02837e-163	-9.49554e-164	6.00056e-163	5.78402e-163	8.84989e-165	-9.98544e-165	-1.19257e-162	-4.84367e-164	-4.1027e-163	-4.01159e-163	-1.13159e-163	9.16457e-165	6.98476e-164	-1.50367e-163	-1.31019e-163	-1.10947e-162	-1.27738e-163	1.23435e-164	2.54886e-163	3.09651e-164	1.97289e-163	1.48603e-162	8.78068e-164	2.41592e-163	0
-5.89099e-163	-4.60494e-165	-1.6992e-163	8.80171e-165	-1.29882e-163	7.10706e-163	-4.02837e-163	-9.49554e-164	6.00056e-163	5.78402e-163	8.84989e-165	-9.98544e-165	-1.19257e-162	-4.84367e-164	-4.1027e-163	-4.01159e-163	-1.13159e-163	9.16457e-165	6.98476e-164	-1.50367e-163	-1.31019e-163	-1.10947e-162	-1.27738e-163	1.23435e-164	2.54886e-163	3.09651e-164	1.97289e-163	1.48603e-162	8.78068e-164	2.41592e-163	0
-5.89099e-163	-4.60494e-165	-1.6992e-163	8.80171e-165	-1.29882e-163	7.10706e-163	-4.02837e-163	-9.49554e-164	6.00056e-163	5.78402e-163	8.84989e-165	-9.98544e-165	-1.19257e-162	-4.84367e-164	-4.1027e-163	-4.01159e-163	-1.13159e-163	9.16457e-165	6.98476e-164	-1.50367e-163	-1.31019e-163	-1.10947e-162	-1.27738e-163	1.23435e-164	2.54886e-163	3.09651e-164	1.97289e-163	1.48603e-162	8.78068e-164	2.41592e-163	0
-5.89099e-163	-4.60494e-165	-1.6992e-163	8.80171e-165	-1.29882e-163	7.10706e-163	-4.02837e-163	-9.49554e-164	6.00056e-163	5.78402e-163	8.84989e-165	-9.98544e-165	-1.19257e-162	-4.84367e-164	-4.1027e-163	-4.01159e-163	-1.13159e-163	9.16457e-165	6.98476e-164	-1.50367e-163	-1.31019e-163	-1.10947e-162	-1.27738e-163	1.23435e-164	2.54886e-163	3.09651e-164	1.97289e-163	1.48603e-162	8.78068e-164	2.41592e-163	0
-5.89099e-163	-4.60494e-165	-1.6992e-163	8.80171e-165	-1.29882e-163	7.10706e-163	-4.02837e-163	-9.49554e-164	6.00056e-163	5.78402e-163	8.84989e-165	-9.98544e-165	-1.19257e-162	-4.84367e-164	-4.1027e-163	-4.01159e-163	-1.13159e-163	9.16457e-165	6.98476e-164	-1.50367e-163	-1.31019e-163	-1.10947e-162	-1.27738e-163	1.23435e-164	2.54886e-163	3.09651e-164	1.97289e-163	1.48603e-162	8.78068e-164	2.41592e-163	0
-5.89099e-163	-4.60494e-165	-1.6992e-163	8.80171e-165	-1.29882e-163	7.10706e-163	-4.02837e-163	-9.49554e-164	6.00056e-163	5.78402e-163	8.84989e-165	-9.98544e-165	-1.19257e-162	-4.84367e-164	-4.1027e-163	-4.01159e-163	-1.13159e-163	9.16457e-165	6.98476e-164	-1.50367e-163	-1.31019e-163	-1.10947e-162	-1.27738e-163	1.23435e-164	2.54886e-163	3.09651e-164	1.97289e-163	1.48603e-162	8.78068e-164	2.41592e-163	0
-5.89099e-163	-4.60494e-165	-1.6992e-163	8.80171e-165	-1.29882e-163	7.10706e-163	-4.02837e-163	-9.49554e-164	6.00056e-163	5.78402e-163	8.84989e-165	-9.98544e-165	-1.19257e-162	-4.84367e-164	-4.1027e-163	-4.01159e-163	-1.13159e-163	9.16457e-165	6.98476e-164	-1.50367e-163	-1.31019e-163	-1.10947e-162	-1.27738e-163	1.23435e-164	2.54886e-163	3.09651e-164	1.97289e-163	1.48603e-162	8.78068e-164	2.41592e-163	0
-5.89099e-163	-4.60494e-165	-1.6992e-163	8.80171e-165	-1.29882e-163	7.10706e-163	-4.02837e-163	-9.49554e-164	6.00056e-163	5.78402e-163	8.84989e-165	-9.98544e-165	-1.19257e-162	-4.84367e-164	-4.1027e-163	-4.01159e-163	-1.13159e-163	9.16457e-165	6.98476e-164	-1.50367e-163	-1.31019e-163	-1.10947e-162	-1.27738e-163	1.23435e-164	2.54886e-163	3.09651e-164	1.97289e-163	1.48603e-162	8.78068e-164	2.41592e-163	0
-5.89099e-163	-4.60494e-165	-1.6992e-163	8.80171e-165	-1.29882e-163	7.10706e-163	-4.02837e-163	-9.49554e-164	6.00056e-163	5.78402e-163	8.84989e-165	-9.98544e-165	-1.19257e-162	-4.84367e-164	-4.1027e-163	-4.01159e-163	-1.13159e-163	9.16457e-165	6.98476e-164	-1.50367e-163	-1.31019e-163	-1.10947e-162	-1.27738e-163	1.23435e-164	2.54886e-163	3.09651e-164	1.97289e-163	1.48603e-162	8.78068e-164	2.41592e-163	0
-5.89099e-163	-4.60494e-165	-1.6992e-163	8.80171e-165	-1.29882e-163	7.10706e-163	-4.02837e-163	-9.49554e-164	6.00056e-163	5.78402e-163	8.84989e-165	-9.98544e-165	-1.19257e-162	-4.84367e-164	-4.1027e-163	-4.01159e-163	-1.13159e-163	9.16457e-165	6.98476e-164	-1.50367e-163	-1.31019e-163	-1.10947e-162	-1.27738e-163	1.23435e-164	2.54886e-163	3.09651e-164	1.97289e-163	1.48603e-162	8.78068e-164	2.41592e-163	0
-5.89099e-163	-4.60494e-165	-1.6992e-163	8.80171e-165	-1.29882e-163	7.10706e-163	-4.02837e-163	-9.49554e-164	6.00056e-163	5.78402e-163	8.84989e-165	-9.98544e-165	-1.19257e-162	-4.84367e-164	-4.1027e-163	-4.01159e-163	-1.13159e-163	9.16457e-165	6.98476e-164	-1.50367e-163	-1.31019e-163	-1.10947e-162	-1.27738e-163	1.23435e-164	2.54886e-163	3.09651e-164	1.97289e-163	1.48603e-162	8.78068e-164	2.41592e-163	0
-5.89099e-163	-4.60494e-165	-1.6992e-163	8.80171e-165	-1.29882e-163	7.10706e-163	-4.02837e-163	-9.49554e-164	6.00056e-163	5.78402e-163	8.84989e-165	-9.98544e-165	-1.19257e-162	-4.84367e-164	-4.1027e-163	-4.01159e-163	-1.13159e-163	9.16457e-165	6.98476e-164	-1.50367e-163	-1.31019e-163	-1.10947e-162	-1.27738e-163	1.23435e-164	2.54886e-163	3.09651e-164	1.97289e-163	1.48603e-162	8.78068e-164	2.41592e-163	0
-5.89099e-163	-4.60494e-165	-1.6992e-163	8.80171e-165	-1.29882e-163	7.10706e-163	-4.02837e-163	-9.49554e-164	6.00056e-163	5.78402e-163	8.84989e-165	-9.98544e-165	-1.19257e-162	-4.84367e-164	-4.1027e-163	-4.01159e-163	-1.13159e-163	9.16457e-165	6.98476e-164	-1.50367e-163	-1.31019e-163	-1.10947e-162	-1.27738e-163	1.23435e-164	2.54886e-163	3.09651e-164	1.97289e-163	1.48603e-162	8.78068e-164	2.41592e-163	0
-5.89099e-163	-4.60494e-165	-1.6992e-163	8.80171e-165	-1.29882e-163	7.10706e-163	-4.02837e-163	-9.49554e-164	6.00056e-163	5.78402e-163	8.84989e-165	-9.98544e-165	-1.19257e-162	-4.84367e-164	-4.1027e-163	-4.01159e-163	-1.13159e-163	9.16457e-165	6.98476e-164	-1.50367e-163	-1.31019e-163	-1.10947e-162	-1.27738e-163	1.23435e-164	2.54886e-163	3.09651e-164	1.97289e-163	1.48603e-162	8.78068e-164	2.41592e-163	0
-5.89099e-163	-4.60494e-165	-1.6992e-163	8.80171e-165	-1.29882e-163	7.10706e-163	-4.02837e-163	-9.49554e-164	6.00056e-163	5.78402e-163	8.84989e-165	-9.98544e-165	-1.19257e-162	-4.84367e-164	-4.1027e-163	-4.01159e-163	-1.13159e-163	9.16457e-165	6.98476e-164	-1.50367e-163	-1.31019e-163	-1.10947e-162	-1.27738e-163	1.23435e-164	2.54886e-163	3.09651e-164	1.97289e-163	1.48603e-162	8.78068e-164	2.41592e-163	0
-5.89099e-163	-4.60494e-165	-1.6992e-163	8.80171e-165	-1.29882e-163	7.10706e-163	-4.02837e-163	-9.49554e-164	6.00056e-163	5.78402e-163	8.84989e-165	-9.98544e-165	-1.19257e-162	-4.84367e-164	-4.1027e-163	-4.01159e-163	-1.13159e-163	9.16457e-165	6.98476e-164	-1.50367e-163	-1.31019e-163	-1.10947e-162	-1.27738e-163	1.23435e-164	2.54886e-163	3.09651e-164	1.97289e-163	1.48603e-162	8.78068e-164	2.41592e-163	0
-5.89099e-163	-4.60494e-165	-1.6992e-163	8.80171e-165	-1.29882e-163	7.10706e-163	-4.02837e-163	-9.49554e-164	6.00056e-163	5.78402e-163	8.84989e-165	-9.98544e-165	-1.19257e-162	-4.84367e-164	-4.1027e-163	-4.01159e-163	-1.13159e-163	9.16457e-165	6.98476e-164	-1.50367e-163	-1.31019e-163	-1.10947e-162	-1.27738e-163	1.23435e-164	2.54886e-163	3.09651e-164	1.97289e-163	1.48603e-162	8.78068e-164	2.41592e-163	0
-5.89099e-163	-4.60494e-165	-1.6992e-163	8.80171e-165	-1.29882e-163	7.10706e-163	-4.02837e-163	-9.49554e-164	6.00056e-163	5.78402e-163	8.84989e-165	-9.98544e-165	-1.19257e-162	-4.84367e-164	-4.1027e-163	-4.01159e-163	-1.13159e-163	9.16457e-165	6.98476e-164	-1.50367e-163	-1.31019e-163	-1.10947e-162	-1.27738e-163	1.23435e-164	2.54886e-163	3.09651e-164	1.97289e-163	1.48603e-162	8.78068e-164	2.41592e-163	0
-5.89099e-163	-4.60494e-165	-1.6992e-163	8.80171e-165	-1.29882e-163	7.10706e-163	-4.02837e-163	-9.49554e-164	6.00056e-163	5.78402e-163	8.84989e-165	-9.98544e-165	-1.19257e-162	-4.84367e-164	-4.1027e-163	-4.01159e-163	-1.13159e-163	9.16457e-165	6.98476e-164	-1.50367e-163	-1.31019e-163	-1.10947e-162	-1.27738e-163	1.23435e-164	2.54886e-163	3.09651e-164	1.97289e-163	1.48603e-162	8.78068e-164	2.41592e-163	0
-5.89099e-163	-4.60494e-165	-1.6992e-163	8.80171e-165	-1.29882e-163	7.10706e-163	-4.02837e-163	-9.49554e-164	6.00056e-163	5.78402e-163	8.84989e-165	-9.98544e-165	-1.19257e-162	-4.84367e-164	-4.1027e-163	-4.01159e-163	-1.13159e-163	9.16457e-165	6.98476e-164	-1.50367e-163	-1.31019e-163	-1.10947e-162	-1.27738e-163	1.23435e-164	2.54886e-163	3.09651e-164	1.97289e-163	1.48603e-162	8.78068e-164	2.41592e-163	0
-5.89099e-163	-4.60494e-165	-1.6992e-163	8.80171e-165	-1.29882e-163	7.10706e-163	-4.02837e-163	-9.49554e-164	6.00056e-163	5.78402e-163	8.84989e-165	-9.98544e-165	-1.19257e-162	-4.84367e-164	-4.1027e-163	-4.01159e-163	-1.13159e-163	9.16457e-165	6.98476e-164	-1.50367e-163	-1.31019e-163	-1.10947e-162	-1.27738e-163	1.23435e-164	2.54886e-163	3.09651e-164	1.97289e-163	1.48603e-162	8.78068e-164	2.41592e-163	0
-5.89099e-163	-4.60494e-165	-1.6992e-163	8.80171e-165	-1.29882e-163	7.10706e-163	-4.02837e-163	-9.49554e-164	6.00056e-163	5.78402e-163	8.84989e-165	-9.98544e-165	-1.19257e-162	-4.84367e-164	-4.1027e-163	-4.01159e-163	-1.13159e-163	9.16457e-165	6.98476e-164	-1.50367e-163	-1.31019e-163	-1.10947e-162	-1.27738e-163	1.23435e-164	2.54886e-163	3.09651e-164	1.97289e-163	1.48603e-162	8.78068e-164	2.41592e-163	0
-5.89099e-163	-4.60494e-165	-1.6992e-163	8.80171e-165	-1.29882e-163	7.10706e-163	-4.02837e-163	-9.49554e-164	6.00056e-163	5.78402e-163	8.84989e-165	-9.98544e-165	-1.19257e-162	-4.84367e-164	-4.1027e-163	-4.01159e-163	-1.13159e-163	9.16457e-165	6.98476e-164	-1.50367e-163	-1.31019e-163	-1.10947e-162	-1.27738e-163	1.23435e-164	2.54886e-163	3.09651e-164	1.97289e-163	1.48603e-162	8.78068e-164	2.41592e-163	0
-5.89099e-163	-4.60494e-165	-1.6992e-163	8.80171e-165	-1.29882e-163	7.10706e-163	-4.02837e-163	-9.49554e-164	6.00056e-163	5.78402e-163	8.84989e-165	-9.98544e-165	-1.19257e-162	-4.84367e-164	-4.1027e-163	-4.01159e-163	-1.13159e-163	9.16457e-165	6.98476e-164	-1.50367e-163	-1.31019e-163	-1.10947e-162	-1.27738e-163	1.23435e-164	2.54886e-163	3.09651e-164	1.97289e-163	1.48603e-162	8.78068e-164	2.41592e-163	0
-5.89099e-163	-4.60494e-165	-1.6992e-163	8.80171e-165	-1.29882e-163	7.10706e-163	-4.02837e-163	-9.49554e-164	6.00056e-163	5.78402e-163	8.84989e-165	-9.98544e-165	-1.19257e-162	-4.84367e-164	-4.1027e-163	-4.01159e-163	-1.13159e-163	9.16457e-165	6.98476e-164	-1.50367e-163	-1.31019e-163	-1.10947e-162	-1.27738e-163	1.23435e-164	2.54886e-163	3.09651e-164	1.97289e-163	1.48603e-162	8.78068e-164	2.41592e-163	0
-5.89099e-163	-4.60494e-165	-1.6992e-163	8.80171e-165	-1.29882e-163	7.10706e-163	-4.02837e-163	-9.49554e-164	6.00056e-163	5.78402e-163	8.84989e-165	-9.98544e-165	-1.19257e-162	-4.84367e-164	-4.1027e-163	-4.01159e-163	-1.13159e-163	9.16457e-165	6.98476e-164	-1.50367e-163	-1.31019e-163	-1.10947e-162	-1.27738e-163	1.23435e-164	2.54886e-163	3.09651e-164	1.97289e-163	1.48603e-162	8.78068e-164	2.41592e-163	0
-5.89099e-163	-4.60494e-165	-1.6992e-163	8.80171e-165	-1.29882e-163	7.10706e-163	-4.02837e-163	-9.49554e-164	6.00056e-163	5.78402e-163	8.84989e-165	-9.98544e-165	-1.19257e-162	-4.84367e-164	-4.1027e-163	-4.01159e-163	-1.13159e-163	9.16457e-165	6.98476e-164	-1.50367e-163	-1.31019e-163	-1.10947e-162	-1.27738e-163	1.23435e-164	2.54886e-163	3.09651e-164	1.97289e-163	1.48603e-162	8.78068e-164	2.41592e-163	0
-5.89099e-163	-4.60494e-165	-1.6992e-163	8.80171e-165	-1.29882e-163	7.10706e-163	-4.02837e-163	-9.49554e-164	6.00056e-163	5.78402e-163	8.84989e-165	-9.98544e-165	-1.19257e-162	-4.84367e-164	-4.1027e-163	-4.01159e-163	-1.13159e-163	9.16457e-165	6.98476e-164	-1.50367e-163	-1.31019e-163	-1.10947e-162	-1.27738e-163	1.23435e-164	2.54886e-163	3.09651e-164	1.97289e-163	1.48603e-162	8.78068e-164	2.41592e-163	0
-5.89099e-163	-4.60494e-165	-1.6992e-163	8.80171e-165	-1.29882e-163	7.10706e-163	-4.02837e-163	-9.49554e-164	6.00056e-163	5.78402e-163	8.84989e-165	-9.98544e-165	-1.19257e-162	-4.84367e-164	-4.1027e-163	-4.01159e-163	-1.13159e-163	9.16457e-165	6.98476e-164	-1.50367e-163	-1.31019e-163	-1.10947e-162	-1.27738e-163	1.23435e-164	2.54886e-163	3.09651e-164	1.97289e-163	1.48603e-162	8.78068e-164	2.41592e-163	0
-5.89099e-163	-4.60494e-165	-1.6992e-163	8.80171e-165	-1.29882e-163	7.10706e-163	-4.02837e-163	-9.49554e-164	6.00056e-163	5.78402e-163	8.84989e-165	-9.98544e-165	-1.19257e-162	-4.84367e-164	-4.1027e-163	-4.01159e-163	-1.13159e-163	9.16457e-165	6.98476e-164	-1.50367e-163	-1.31019e-163	-1.10947e-162	-1.27738e-163	1.23435e-164	2.54886e-163	3.09651e-164	1.97289e-163	1.48603e-162	8.78068e-164	2.41592e-163	0
-5.89099e-163	-4.60494e-165	-1.6992e-163	8.80171e-165	-1.29882e-163	7.10706e-163	-4.02837e-163	-9.49554e-164	6.00056e-163	5.78402e-163	8.84989e-165	-9.98544e-165	-1.19257e-162	-4.84367e-164	-4.1027e-163	-4.01159e-163	-1.13159e-163	9.16457e-165	6.98476e-164	-1.50367e-163	-1.31019e-163	-1.10947e-162	-1.27738e-163	1.23435e-164	2.54886e-163	3.09651e-164	1.97289e-163	1.48603e-162	8.78068e-164	2.41592e-163	0
-5.89099e-163	-4.60494e-165	-1.6992e-163	8.80171e-165	-1.29882e-163	7.10706e-163	-4.02837e-163	-9.49554e-164	6.00056e-163	5.78402e-163	8.84989e-165	-9.98544e-165	-1.19257e-162	-4.84367e-164	-4.1027e-163	-4.01159e-163	-1.13159e-163	9.16457e-165	6.98476e-164	-1.50367e-163	-1.31019e-163	-1.10947e-162	-1.27738e-163	1.23435e-164	2.54886e-163	3.09651e-164	1.97289e-163	1.48603e-162	8.78068e-164	2.41592e-163	0
-5.89099e-163	-4.60494e-165	-1.6992e-163	8.80171e-165	-1.29882e-163	7.10706e-163	-4.02837e-163	-9.49554e-164	6.00056e-163	5.78402e-163	8.84989e-165	-9.98544e-165	-1.19257e-162	-4.84367e-164	-4.1027e-163	-4.01159e-163	-1.13159e-163	9.16457e-165	6.98476e-164	-1.50367e-163	-1.31019e-163	-1.10947e-162	-1.27738e-163	1.23435e-164	2.54886e-163	3.09651e-164	1.97289e-163	1.48603e-162	8.78068e-164	2.41592e-163	0
-5.89099e-163	-4.60494e-165	-1.6992e-163	8.80171e-165	-1.29882e-163	7.10706e-163	-4.02837e-163	-9.49554e-164	6.00056e-163	5.78402e-163	8.84989e-165	-9.98544e-165	-1.19257e-162	-4.84367e-164	-4.1027e-163	-4.01159e-163	-1.13159e-163	9.16457e-165	6.98476e-164	-1.50367e-163	-1.31019e-163	-1.10947e-162	-1.27738e-163	1.23435e-164	2.54886e-163	3.09651e-164	1.97289e-163	1.48603e-162	8.78068e-164	2.41592e-163	0
-5.89099e-163	-4.60494e-165	-1.6992e-163	8.80171e-165	-1.29882e-163	7.10706e-163	-4.02837e-163	-9.49554e-164	6.00056e-163	5.78402e-163	8.84989e-165	-9.98544e-165	-1.19257e-162	-4.84367e-164	-4.1027e-163	-4.01159e-163	-1.13159e-163	9.16457e-165	6.98476e-164	-1.50367e-163	-1.31019e-163	-1.10947e-162	-1.27738e-163	1.23435e-164	2.54886e-163	3.09651e-164	1.97289e-163	1.48603e-162	8.78068e-164	2.41592e-163	0
-5.89099e-163	-4.60494e-165	-1.6992e-163	8.80171e-165	-1.29882e-163	7.10706e-163	-4.02837e-163	-9.49554e-164	6.00056e-163	5.78402e-163	8.84989e-165	-9.98544e-165	-1.19257e-162	-4.84367e-164	-4.1027e-163	-4.01159e-163	-1.13159e-163	9.16457e-165	6.98476e-164	-1.50367e-163	-1.31019e-163	-1.10947e-162	-1.27738e-163	1.23435e-164	2.54886e-163	3.09651e-164	1.97289e-163	1.48603e-162	8.78068e-164	2.41592e-163	0
-5.89099e-163	-4.60494e-165	-1.6992e-163	8.80171e-165	-1.29882e-163	7.10706e-163	-4.02837e-163	-9.49554e-164	6.00056e-163	5.78402e-163	8.84989e-165	-9.98544e-165	-1.19257e-162	-4.84367e-164	-4.1027e-163	-4.01159e-163	-1.13159e-163	9.16457e-165	6.98476e-164	-1.50367e-163	-1.31019e-163	-1.10947e-162	-1.27738e-163	1.23435e-164	2.54886e-163	3.09651e-164	1.97289e-163	1.48603e-162	8.78068e-164	2.41592e-163	0
-5.89099e-163	-4.60494e-165	-1.6992e-163	8.80171e-165	-1.29882e-163	7.10706e-163	-4.02837e-163	-9.49554e-164	6.00056e-163	5.78402e-163	8.84989e-165	-9.98544e-165	-1.19257e-162	-4.84367e-164	-4.1027e-163	-4.01159e-163	-1.13159e-163	9.16457e-165	6.98476e-164	-1.50367e-163	-1.31019e-163	-1.10947e-162	-1.27738e-163	1.23435e-164	2.54886e-163	3.09651e-164	1.97289e-163	1.48603e-162	8.78068e-164	2.41592e-163	0
-5.89099e-163	-4.60494e-165	-1.6992e-163	8.80171e-165	-1.29882e-163	7.10706e-163	-4.02837e-163	-9.49554e-164	6.00056e-163	5.78402e-163	8.84989e-165	-9.98544e-165	-1.19257e-162	-4.84367e-164	-4.1027e-163	-4.01159e-163	-1.13159e-163	9.16457e-165	6.98476e-164	-1.50367e-163	-1.31019e-163	-1.10947e-162	-1.27738e-163	1.23435e-164	2.54886e-163	3.09651e-164	1.97289e-163	1.48603e-162	8.78068e-164	2.41592e-163	0
-5.89099e-163	-4.60494e-165	-1.6992e-163	8.80171e-165	-1.29882e-163	7.10706e-163	-4.02837e-163	-9.49554e-164	6.00056e-163	5.78402e-163	8.84989e-165	-9.98544e-165	-1.19257e-162	-4.84367e-164	-4.1027e-163	-4.01159e-163	-1.13159e-163	9.16457e-165	6.98476e-164	-1.50367e-163	-1.31019e-163	-1.10947e-162	-1.27738e-163	1.23435e-164	2.54886e-163	3.09651e-164	1.97289e-163	1.48603e-162	8.78068e-164	2.41592e-163	0
-5.89099e-163	-4.60494e-165	-1.6992e-163	8.80171e-165	-1.29882e-163	7.10706e-163	-4.02837e-163	-9.49554e-164	6.00056e-163	5.78402e-163	8.84989e-165	-9.98544e-165	-1.19257e-162	-4.84367e-164	-4.1027e-163	-4.01159e-163	-1.13159e-163	9.16457e-165	6.98476e-164	-1.50367e-163	-1.31019e-163	-1.10947e-162	-1.27738e-163	1.23435e-164	2.54886e-163	3.09651e-164	1.97289e-163	1.48603e-162	8.78068e-164	2.41592e-163	0
-5.89099e-163	-4.60494e-165	-1.6992e-163	8.80171e-165	-1.29882e-163	7.10706e-163	-4.02837e-163	-9.49554e-164	6.00056e-163	5.78402e-163	8.84989e-165	-9.98544e-165	-1.19257e-162	-4.84367e-164	-4.1027e-163	-4.01159e-163	-1.13159e-163	9.16457e-165	6.98476e-164	-1.50367e-163	-1.31019e-163	-1.10947e-162	-1.27738e-163	1.23435e-164	2.54886e-163	3.09651e-164	1.97289e-163	1.48603e-162	8.78068e-164	2.41592e-163	0
-5.89099e-163	-4.60494e-165	-1.6992e-163	8.80171e-165	-1.29882e-163	7.10706e-163	-4.02837e-163	-9.49554e-164	6.00056e-163	5.78402e-163	8.84989e-165	-9.98544e-165	-1.19257e-162	-4.84367e-164	-4.1027e-163	-4.01159e-163	-1.13159e-163	9.16457e-165	6.98476e-164	-1.50367e-163	-1.31019e-163	-1.10947e-162	-1.27738e-163	1.23435e-164	2.54886e-163	3.09651e-164	1.97289e-163	1.48603e-162	8.78068e-164	2.41592e-163	0
-5.89099e-163	-4.60494e-165	-1.6992e-163	8.80171e-165	-1.29882e-163	7.10706e-163	-4.02837e-163	-9.49554e-164	6.00056e-163	5.78402e-163	8.84989e-165	-9.98544e-165	-1.19257e-162	-4.84367e-164	-4.1027e-163	-4.01159e-163	-1.13159e-163	9.16457e-165	6.98476e-164	-1.50367e-163	-1.31019e-163	-1.10947e-162	-1.27738e-163	1.23435e-164	2.54886e-163	3.09651e-164	1.97289e-163	1.48603e-162	8.78068e-164	2.41592e-163	0
-5.89099e-163	-4.60494e-165	-1.6992e-163	8.80171e-165	-1.29882e-163	7.10706e-163	-4.02837e-163	-9.49554e-164	6.00056e-163	5.78402e-163	8.84989e-165	-9.98544e-165	-1.19257e-162	-4.84367e-164	-4.1027e-163	-4.01159e-163	-1.13159e-163	9.16457e-165	6.98476e-164	-1.50367e-163	-1.31019e-163	-1.10947e-162	-1.27738e-163	1.23435e-164	2.54886e-163	3.09651e-164	1.97289e-163	1.48603e-162	8.78068e-164	2.41592e-163	0
-5.89099e-163	-4.60494e-165	-1.6992e-163	8.80171e-165	-1.29882e-163	7.10706e-163	-4.02837e-163	-9.49554e-164	6.00056e-163	5.78402e-163	8.84989e-165	-9.98544e-165	-1.19257e-162	-4.84367e-164	-4.1027e-163	-4.01159e-163	-1.13159e-163	9.16457e-165	6.98476e-164	-1.50367e-163	-1.31019e-163	-1.10947e-162	-1.27738e-163	1.23435e-164	2.54886e-163	3.09651e-164	1.97289e-163	1.48603e-162	8.78068e-164	2.41592e-163	0
-5.89099e-163	-4.60494e-165	-1.6992e-163	8.80171e-165	-1.29882e-163	7.10706e-163	-4.02837e-163	-9.49554e-164	6.00056e-163	5.78402e-163	8.84989e-165	-9.98544e-165	-1.19257e-162	-4.84367e-164	-4.1027e-163	-4.01159e-163	-1.13159e-163	9.16457e-165	6.98476e-164	-1.50367e-163	-1.31019e-163	-1.10947e-162	-1.27738e-163	1.23435e-164	2.54886e-163	3.09651e-164	1.97289e-163	1.48603e-162	8.78068e-164	2.41592e-163	0
-5.89099e-163	-4.60494e-165	-1.6992e-163	8.80171e-165	-1.29882e-163	7.10706e-163	-4.02837e-163	-9.49554e-164	6.00056e-163	5.78402e-163	8.84989e-165	-9.98544e-165	-1.19257e-162	-4.84367e-164	-4.1027e-163	-4.01159e-163	-1.13159e-163	9.16457e-165	6.98476e-164	-1.50367e-163	-1.31019e-163	-1.10947e-162	-1.27738e-163	1.23435e-164	2.54886e-163	3.09651e-164	1.97289e-163	1.48603e-162	8.78068e-164	2.41592e-163	0
-5.89099e-163	-4.60494e-165	-1.6992e-163	8.80171e-165	-1.29882e-163	7.10706e-163	-4.02837e-163	-9.49554e-164	6.00056e-163	5.78402e-163	8.84989e-165	-9.98544e-165	-1.19257e-162	-4.84367e-164	-4.1027e-163	-4.01159e-163	-1.13159e-163	9.16457e-165	6.98476e-164	-1.50367e-163	-1.31019e-163	-1.10947e-162	-1.27738e-163	1.23435e-164	2.54886e-163	3.09651e-164	1.97289e-163	1.48603e-162	8.78068e-164	2.41592e-163	0
-5.89099e-163	-4.60494e-165	-1.6992e-163	8.80171e-165	-1.29882e-163	7.10706e-163	-4.02837e-163	-9.49554e-164	6.00056e-163	5.78402e-163	8.84989e-165	-9.98544e-165	-1.19257e-162	-4.84367e-164	-4.1027e-163	-4.01159e-163	-1.13159e-163	9.16457e-165	6.98476e-164	-1.50367e-163	-1.31019e-163	-1.10947e-162	-1.27738e-163	1.23435e-164	2.54886e-163	3.09651e-164	1.97289e-163	1.48603e-162	8.78068e-164	2.41592e-163	0
-5.89099e-163	-4.60494e-165	-1.6992e-163	8.80171e-165	-1.29882e-163	7.10706e-163	-4.02837e-163	-9.49554e-164	6.00056e-163	5.78402e-163	8.84989e-165	-9.98544e-165	-1.19257e-162	-4.84367e-164	-4.1027e-163	-4.01159e-163	-1.13159e-163	9.16457e-165	6.98476e-164	-1.50367e-163	-1.31019e-163	-1.10947e-162	-1.27738e-163	1.23435e-164	2.54886e-163	3.09651e-164	1.97289e-163	1.48603e-162	8.78068e-164	2.41592e-163	0
-5.89099e-163	-4.60494e-165	-1.6992e-163	8.80171e-165	-1.29882e-163	7.10706e-163	-4.02837e-163	-9.49554e-164	6.00056e-163	5.78402e-163	8.84989e-165	-9.98544e-165	-1.19257e-162	-4.84367e-164	-4.1027e-163	-4.01159e-163	-1.13159e-163	9.16457e-165	6.98476e-164	-1.50367e-163	-1.31019e-163	-1.10947e-162	-1.27738e-163	1.23435e-164	2.54886e-163	3.09651e-164	1.97289e-163	1.48603e-162	8.78068e-164	2.41592e-163	0
-5.89099e-163	-4.60494e-165	-1.6992e-163	8.80171e-165	-1.29882e-163	7.10706e-163	-4.02837e-163	-9.49554e-164	6.00056e-163	5.78402e-163	8.84989e-165	-9.98544e-165	-1.19257e-162	-4.84367e-164	-4.1027e-163	-4.01159e-163	-1.13159e-163	9.16457e-165	6.98476e-164	-1.50367e-163	-1.31019e-163	-1.10947e-162	-1.27738e-163	1.23435e-164	2.54886e-163	3.09651e-164	1.97289e-163	1.48603e-162	8.78068e-164	2.41592e-163	0
-5.89099e-163	-4.60494e-165	-1.6992e-163	8.80171e-165	-1.29882e-163	7.10706e-163	-4.02837e-163	-9.49554e-164	6.00056e-163	5.78402e-163	8.84989e-165	-9.98544e-165	-1.19257e-162	-4.84367e-164	-4.1027e-163	-4.01159e-163	-1.13159e-163	9.16457e-165	6.98476e-164	-1.50367e-163	-1.31019e-163	-1.10947e-162	-1.27738e-163	1.23435e-164	2.54886e-163	3.09651e-164	1.97289e-163	1.48603e-162	8.78068e-164	2.41592e-163	0
-5.89099e-163	-4.60494e-165	-1.6992e-163	8.80171e-165	-1.29882e-163	7.10706e-163	-4.02837e-163	-9.49554e-164	6.00056e-163	5.78402e-163	8.84989e-165	-9.98544e-165	-1.19257e-162	-4.84367e-164	-4.1027e-163	-4.01159e-163	-1.13159e-163	9.16457e-165	6.98476e-164	-1.50367e-163	-1.31019e-163	-1.10947e-162	-1.27738e-163	1.23435e-164	2.54886e-163	3.09651e-164	1.97289e-163	1.48603e-162	8.78068e-164	2.41592e-163	0
-5.89099e-163	-4.60494e-165	-1.6992e-163	8.80171e-165	-1.29882e-163	7.10706e-163	-4.02837e-163	-9.49554e-164	6.00056e-163	5.78402e-163	8.84989e-165	-9.98544e-165	-1.19257e-162	-4.84367e-164	-4.1027e-163	-4.01159e-163	-1.13159e-163	9.16457e-165	6.98476e-164	-1.50367e-163	-1.31019e-163	-1.10947e-162	-1.27738e-163	1.23435e-164	2.54886e-163	3.09651e-164	1.97289e-163	1.48603e-162	8.78068e-164	2.41592e-163	0
-5.89099e-163	-4.60494e-165	-1.6992e-163	8.80171e-165	-1.29882e-163	7.10706e-163	-4.02837e-163	-9.49554e-164	6.00056e-163	5.78402e-163	8.84989e-165	-9.98544e-165	-1.19257e-162	-4.84367e-164	-4.1027e-163	-4.01159e-163	-1.13159e-163	9.16457e-165	6.98476e-164	-1.50367e-163	-1.31019e-163	-1.10947e-162	-1.27738e-163	1.23435e-164	2.54886e-163	3.09651e-164	1.97289e-163	1.48603e-162	8.78068e-164	2.41592e-163	0
-5.89099e-163	-4.60494e-165	-1.6992e-163	8.80171e-165	-1.29882e-163	7.10706e-163	-4.02837e-163	-9.49554e-164	6.00056e-163	5.78402e-163	8.84989e-165	-9.98544e-165	-1.19257e-162	-4.84367e-164	-4.1027e-163	-4.01159e-163	-1.13159e-163	9.16457e-165	6.98476e-164	-1.50367e-163	-1.31019e-163	-1.10947e-162	-1.27738e-163	1.23435e-164	2.54886e-163	3.09651e-164	1.97289e-163	1.48603e-162	8.78068e-164	2.41592e-163	0
-5.89099e-163	-4.60494e-165	-1.6992e-163	8.80171e-165	-1.29882e-163	7.10706e-163	-4.02837e-163	-9.49554e-164	6.00056e-163	5.78402e-163	8.84989e-165	-9.98544e-165	-1.19257e-162	-4.84367e-164	-4.1027e-163	-4.01159e-163	-1.13159e-163	9.16457e-165	6.98476e-164	-1.50367e-163	-1.31019e-163	-1.10947e-162	-1.27738e-163	1.23435e-164	2.54886e-163	3.09651e-164	1.97289e-163	1.48603e-162	8.78068e-164	2.41592e-163	0
-5.89099e-163	-4.60494e-165	-1.6992e-163	8.80171e-165	-1.29882e-163	7.10706e-163	-4.02837e-163	-9.49554e-164	6.00056e-163	5.78402e-163	8.84989e-165	-9.98544e-165	-1.19257e-162	-4.84367e-164	-4.1027e-163	-4.01159e-163	-1.13159e-163	9.16457e-165	6.98476e-164	-1.50367e-163	-1.31019e-163	-1.10947e-162	-1.27738e-163	1.23435e-164	2.54886e-163	3.09651e-164	1.97289e-163	1.48603e-162	8.78068e-164	2.41592e-163	0
-5.89099e-163	-4.60494e-165	-1.6992e-163	8.80171e-165	-1.29882e-163	7.10706e-163	-4.02837e-163	-9.49554e-164	6.00056e-163	5.78402e-163	8.84989e-165	-9.98544e-165	-1.19257e-162	-4.84367e-164	-4.1027e-163	-4.01159e-163	-1.13159e-163	9.16457e-165	6.98476e-164	-1.50367e-163	-1.31019e-163	-1.10947e-162	-1.27738e-163	1.23435e-164	2.54886e-163	3.09651e-164	1.97289e-163	1.48603e-162	8.78068e-164	2.41592e-163	0
-5.89099e-163	-4.60494e-165	-1.6992e-163	8.80171e-165	-1.29882e-163	7.10706e-163	-4.02837e-163	-9.49554e-164	6.00056e-163	5.78402e-163	8.84989e-165	-9.98544e-165	-1.19257e-162	-4.84367e-164	-4.1027e-163	-4.01159e-163	-1.13159e-163	9.16457e-165	6.98476e-164	-1.50367e-163	-1.31019e-163	-1.10947e-162	-1.27738e-163	1.23435e-164	2.54886e-163	3.09651e-164	1.97289e-163	1.48603e-162	8.78068e-164	2.41592e-163	0
-5.89099e-163	-4.60494e-165	-1.6992e-163	8.80171e-165	-1.29882e-163	7.10706e-163	-4.02837e-163	-9.49554e-164	6.00056e-163	5.78402e-163	8.84989e-165	-9.98544e-165	-1.19257e-162	-4.84367e-164	-4.1027e-163	-4.01159e-163	-1.13159e-163	9.16457e-165	6.98476e-164	-1.50367e-163	-1.31019e-163	-1.10947e-162	-1.27738e-163	1.23435e-164	2.54886e-163	3.09651e-164	1.97289e-163	1.48603e-162	8.78068e-164	2.41592e-163	0
-5.89099e-163	-4.60494e-165	-1.6992e-163	8.80171e-165	-1.29882e-163	7.10706e-163	-4.02837e-163	-9.49554e-164	6.00056e-163	5.78402e-163	8.84989e-165	-9.98544e-165	-1.19257e-162	-4.84367e-164	-4.1027e-163	-4.01159e-163	-1.13159e-163	9.16457e-165	6.98476e-164	-1.50367e-163	-1.31019e-163	-1.10947e-162	-1.27738e-163	1.23435e-164	2.54886e-163	3.09651e-164	1.97289e-163	1.48603e-162	8.78068e-164	2.41592e-163	0
-5.89099e-163	-4.60494e-165	-1.6992e-163	8.80171e-165	-1.29882e-163	7.10706e-163	-4.02837e-163	-9.49554e-164	6.00056e-163	5.78402e-163	8.84989e-165	-9.98544e-165	-1.19257e-162	-4.84367e-164	-4.1027e-163	-4.01159e-163	-1.13159e-163	9.16457e-165	6.98476e-164	-1.50367e-163	-1.31019e-163	-1.10947e-162	-1.27738e-163	1.23435e-164	2.54886e-163	3.09651e-164	1.97289e-163	1.48603e-162	8.78068e-164	2.41592e-163	0
-5.89099e-163	-4.60494e-165	-1.6992e-163	8.80171e-165	-1.29882e-163	7.10706e-163	-4.02837e-163	-9.49554e-164	6.00056e-163	5.78402e-163	8.84989e-165	-9.98544e-165	-1.19257e-162	-4.84367e-164	-4.1027e-163	-4.01159e-163	-1.13159e-163	9.16457e-165	6.98476e-164	-1.50367e-163	-1.31019e-163	-1.10947e-162	-1.27738e-163	1.23435e-164	2.54886e-163	3.09651e-164	1.97289e-163	1.48603e-162	8.78068e-164	2.41592e-163	0
-5.89099e-163	-4.60494e-165	-1.6992e-163	8.80171e-165	-1.29882e-163	7.10706e-163	-4.02837e-163	-9.49554e-164	6.00056e-163	5.78402e-163	8.84989e-165	-9.98544e-165	-1.19257e-162	-4.84367e-164	-4.1027e-163	-4.01159e-163	-1.13159e-163	9.16457e-165	6.98476e-164	-1.50367e-163	-1.31019e-163	-1.10947e-162	-1.27738e-163	1.23435e-164	2.54886e-163	3.09651e-164	1.97289e-163	1.48603e-162	8.78068e-164	2.41592e-163	0
-5.89099e-163	-4.60494e-165	-1.6992e-163	8.80171e-165	-1.29882e-163	7.10706e-163	-4.02837e-163	-9.49554e-164	6.00056e-163	5.78402e-163	8.84989e-165	-9.98544e-165	-1.19257e-162	-4.84367e-164	-4.1027e-163	-4.01159e-163	-1.13159e-163	9.16457e-165	6.98476e-164	-1.50367e-163	-1.31019e-163	-1.10947e-162	-1.27738e-163	1.23435e-164	2.54886e-163	3.09651e-164	1.97289e-163	1.48603e-162	8.78068e-164	2.41592e-163	0
-5.89099e-163	-4.60494e-165	-1.6992e-163	8.80171e-165	-1.29882e-163	7.10706e-163	-4.02837e-163	-9.49554e-164	6.00056e-163	5.78402e-163	8.84989e-165	-9.98544e-165	-1.19257e-162	-4.84367e-164	-4.1027e-163	-4.01159e-163	-1.13159e-163	9.16457e-165	6.98476e-164	-1.50367e-163	-1.31019e-163	-1.10947e-162	-1.27738e-163	1.23435e-164	2.54886e-163	3.09651e-164	1.97289e-163	1.48603e-162	8.78068e-164	2.41592e-163	0
-5.89099e-163	-4.60494e-165	-1.6992e-163	8.80171e-165	-1.29882e-163	7.10706e-163	-4.02837e-163	-9.49554e-164	6.00056e-163	5.78402e-163	8.84989e-165	-9.98544e-165	-1.19257e-162	-4.84367e-164	-4.1027e-163	-4.01159e-163	-1.13159e-163	9.16457e-165	6.98476e-164	-1.50367e-163	-1.31019e-163	-1.10947e-162	-1.27738e-163	1.23435e-164	2.54886e-163	3.09651e-164	1.97289e-163	1.48603e-162	8.78068e-164	2.41592e-163	0
-5.89099e-163	-4.60494e-165	-1.6992e-163	8.80171e-165	-1.29882e-163	7.10706e-163	-4.02837e-163	-9.49554e-164	6.00056e-163	5.78402e-163	8.84989e-165	-9.98544e-165	-1.19257e-162	-4.84367e-164	-4.1027e-163	-4.01159e-163	-1.13159e-163	9.16457e-165	6.98476e-164	-1.50367e-163	-1.31019e-163	-1.10947e-162	-1.27738e-163	1.23435e-164	2.54886e-163	3.09651e-164	1.97289e-163	1.48603e-162	8.78068e-164	2.41592e-163	0
-5.89099e-163	-4.60494e-165	-1.6992e-163	8.80171e-165	-1.29882e-163	7.10706e-163	-4.02837e-163	-9.49554e-164	6.00056e-163	5.78402e-163	8.84989e-165	-9.98544e-165	-1.19257e-162	-4.84367e-164	-4.1027e-163	-4.01159e-163	-1.13159e-163	9.16457e-165	6.98476e-164	-1.50367e-163	-1.31019e-163	-1.10947e-162	-1.27738e-163	1.23435e-164	2.54886e-163	3.09651e-164	1.97289e-163	1.48603e-162	8.78068e-164	2.41592e-163	0
-5.89099e-163	-4.60494e-165	-1.6992e-163	8.80171e-165	-1.29882e-163	7.10706e-163	-4.02837e-163	-9.49554e-164	6.00056e-163	5.78402e-163	8.84989e-165	-9.98544e-165	-1.19257e-162	-4.84367e-164	-4.1027e-163	-4.01159e-163	-1.13159e-163	9.16457e-165	6.98476e-164	-1.50367e-163	-1.31019e-163	-1.10947e-162	-1.27738e-163	1.23435e-164	2.54886e-163	3.09651e-164	1.97289e-163	1.48603e-162	8.78068e-164	2.41592e-163	0
-5.89099e-163	-4.60494e-165	-1.6992e-163	8.80171e-165	-1.29882e-163	7.10706e-163	-4.02837e-163	-9.49554e-164	6.00056e-163	5.78402e-163	8.84989e-165	-9.98544e-165	-1.19257e-162	-4.84367e-164	-4.1027e-163	-4.01159e-163	-1.13159e-163	9.16457e-165	6.98476e-164	-1.50367e-163	-1.31019e-163	-1.10947e-162	-1.27738e-163	1.23435e-164	2.54886e-163	3.09651e-164	1.97289e-163	1.48603e-162	8.78068e-164	2.41592e-163	0
-5.89099e-163	-4.60494e-165	-1.6992e-163	8.80171e-165	-1.29882e-163	7.10706e-163	-4.02837e-163	-9.49554e-164	6.00056e-163	5.78402e-163	8.84989e-165	-9.98544e-165	-1.19257e-162	-4.84367e-164	-4.1027e-163	-4.01159e-163	-1.13159e-163	9.16457e-165	6.98476e-164	-1.50367e-163	-1.31019e-163	-1.10947e-162	-1.27738e-163	1.23435e-164	2.54886e-163	3.09651e-164	1.97289e-163	1.48603e-162	8.78068e-164	2.41592e-163	0
-5.89099e-163	-4.60494e-165	-1.6992e-163	8.80171e-165	-1.29882e-163	7.10706e-163	-4.02837e-163	-9.49554e-164	6.00056e-163	5.78402e-163	8.84989e-165	-9.98544e-165	-1.19257e-162	-4.84367e-164	-4.1027e-163	-4.01159e-163	-1.13159e-163	9.16457e-165	6.98476e-164	-1.50367e-163	-1.31019e-163	-1.10947e-162	-1.27738e-163	1.23435e-164	2.54886e-163	3.09651e-164	1.97289e-163	1.48603e-162	8.78068e-164	2.41592e-163	0
-5.89099e-163	-4.60494e-165	-1.6992e-163	8.80171e-165	-1.29882e-163	7.10706e-163	-4.02837e-163	-9.49554e-164	6.00056e-163	5.78402e-163	8.84989e-165	-9.98544e-165	-1.19257e-162	-4.84367e-164	-4.1027e-163	-4.01159e-163	-1.13159e-163	9.16457e-165	6.98476e-164	-1.50367e-163	-1.31019e-163	-1.10947e-162	-1.27738e-163	1.23435e-164	2.54886e-163	3.09651e-164	1.97289e-163	1.48603e-162	8.78068e-164	2.41592e-163	0
-5.89099e-163	-4.60494e-165	-1.6992e-163	8.80171e-165	-1.29882e-163	7.10706e-163	-4.02837e-163	-9.49554e-164	6.00056e-163	5.78402e-163	8.84989e-165	-9.98544e-165	-1.19257e-162	-4.84367e-164	-4.1027e-163	-4.01159e-163	-1.13159e-163	9.16457e-165	6.98476e-164	-1.50367e-163	-1.31019e-163	-1.10947e-162	-1.27738e-163	1.23435e-164	2.54886e-163	3.09651e-164	1.97289e-163	1.48603e-162	8.78068e-164	2.41592e-163	0
-5.89099e-163	-4.60494e-165	-1.6992e-163	8.80171e-165	-1.29882e-163	7.10706e-163	-4.02837e-163	-9.49554e-164	6.00056e-163	5.78402e-163	8.84989e-165	-9.98544e-165	-1.19257e-162	-4.84367e-164	-4.1027e-163	-4.01159e-163	-1.13159e-163	9.16457e-165	6.98476e-164	-1.50367e-163	-1.31019e-163	-1.10947e-162	-1.27738e-163	1.23435e-164	2.54886e-163	3.09651e-164	1.97289e-163	1.48603e-162	8.78068e-164	2.41592e-163	0
-5.89099e-163	-4.60494e-165	-1.6992e-163	8.80171e-165	-1.29882e-163	7.10706e-163	-4.02837e-163	-9.49554e-164	6.00056e-163	5.78402e-163	8.84989e-165	-9.98544e-165	-1.19257e-162	-4.84367e-164	-4.1027e-163	-4.01159e-163	-1.13159e-163	9.16457e-165	6.98476e-164	-1.50367e-163	-1.31019e-163	-1.10947e-162	-1.27738e-163	1.23435e-164	2.54886e-163	3.09651e-164	1.97289e-163	1.48603e-162	8.78068e-164	2.41592e-163	0
-5.89099e-163	-4.60494e-165	-1.6992e-163	8.80171e-165	-1.29882e-163	7.10706e-163	-4.02837e-163	-9.49554e-164	6.00056e-163	5.78402e-163	8.84989e-165	-9.98544e-165	-1.19257e-162	-4.84367e-164	-4.1027e-163	-4.01159e-163	-1.13159e-163	9.16457e-165	6.98476e-164	-1.50367e-163	-1.31019e-163	-1.10947e-162	-1.27738e-163	1.23435e-164	2.54886e-163	3.09651e-164	1.97289e-163	1.48603e-162	8.78068e-164	2.41592e-163	0
-5.89099e-163	-4.60494e-165	-1.6992e-163	8.80171e-165	-1.29882e-163	7.10706e-163	-4.02837e-163	-9.49554e-164	6.00056e-163	5.78402e-163	8.84989e-165	-9.98544e-165	-1.19257e-162	-4.84367e-164	-4.1027e-163	-4.01159e-163	-1.13159e-163	9.16457e-165	6.98476e-164	-1.50367e-163	-1.31019e-163	-1.10947e-162	-1.27738e-163	1.23435e-164	2.54886e-163	3.09651e-164	1.97289e-163	1.48603e-162	8.78068e-164	2.41592e-163	0
-5.89099e-163	-4.60494e-165	-1.6992e-163	8.80171e-165	-1.29882e-163	7.10706e-163	-4.02837e-163	-9.49554e-164	6.00056e-163	5.78402e-163	8.84989e-165	-9.98544e-165	-1.19257e-162	-4.84367e-164	-4.1027e-163	-4.01159e-163	-1.13159e-163	9.16457e-165	6.98476e-164	-1.50367e-163	-1.31019e-163	-1.10947e-162	-1.27738e-163	1.23435e-164	2.54886e-163	3.09651e-164	1.97289e-163	1.48603e-162	8.78068e-164	2.41592e-163	0
-5.89099e-163	-4.60494e-165	-1.6992e-163	8.80171e-165	-1.29882e-163	7.10706e-163	-4.02837e-163	-9.49554e-164	6.00056e-163	5.78402e-163	8.84989e-165	-9.98544e-165	-1.19257e-162	-4.84367e-164	-4.1027e-163	-4.01159e-163	-1.13159e-163	9.16457e-165	6.98476e-164	-1.50367e-163	-1.31019e-163	-1.10947e-162	-1.27738e-163	1.23435e-164	2.54886e-163	3.09651e-164	1.97289e-163	1.48603e-162	8.78068e-164	2.41592e-163	0
-5.89099e-163	-4.60494e-165	-1.6992e-163	8.80171e-165	-1.29882e-163	7.10706e-163	-4.02837e-163	-9.49554e-164	6.00056e-163	5.78402e-163	8.84989e-165	-9.98544e-165	-1.19257e-162	-4.84367e-164	-4.1027e-163	-4.01159e-163	-1.13159e-163	9.16457e-165	6.98476e-164	-1.50367e-163	-1.31019e-163	-1.10947e-162	-1.27738e-163	1.23435e-164	2.54886e-163	3.09651e-164	1.97289e-163	1.48603e-162	8.78068e-164	2.41592e-163	0
-5.89099e-163	-4.60494e-165	-1.6992e-163	8.80171e-165	-1.29882e-163	7.10706e-163	-4.02837e-163	-9.49554e-164	6.00056e-163	5.78402e-163	8.84989e-165	-9.98544e-165	-1.19257e-162	-4.84367e-164	-4.1027e-163	-4.01159e-163	-1.13159e-163	9.16457e-165	6.98476e-164	-1.50367e-163	-1.31019e-163	-1.10947e-162	-1.27738e-163	1.23435e-164	2.54886e-163	3.09651e-164	1.97289e-163	1.48603e-162	8.78068e-164	2.41592e-163	0
-5.89099e-163	-4.60494e-165	-1.6992e-163	8.80171e-165	-1.29882e-163	7.10706e-163	-4.02837e-163	-9.49554e-164	6.00056e-163	5.78402e-163	8.84989e-165	-9.98544e-165	-1.19257e-162	-4.84367e-164	-4.1027e-163	-4.01159e-163	-1.13159e-163	9.16457e-165	6.98476e-164	-1.50367e-163	-1.31019e-163	-1.10947e-162	-1.27738e-163	1.23435e-164	2.54886e-163	3.09651e-164	1.97289e-163	1.48603e-162	8.78068e-164	2.41592e-163	0
-5.89099e-163	-4.60494e-165	-1.6992e-163	8.80171e-165	-1.29882e-163	7.10706e-163	-4.02837e-163	-9.49554e-164	6.00056e-163	5.78402e-163	8.84989e-165	-9.98544e-165	-1.19257e-162	-4.84367e-164	-4.1027e-163	-4.01159e-163	-1.13159e-163	9.16457e-165	6.98476e-164	-1.50367e-163	-1.31019e-163	-1.10947e-162	-1.27738e-163	1.23435e-164	2.54886e-163	3.09651e-164	1.97289e-163	1.48603e-162	8.78068e-164	2.41592e-163	0
-5.89099e-163	-4.60494e-165	-1.6992e-163	8.80171e-165	-1.29882e-163	7.10706e-163	-4.02837e-163	-9.49554e-164	6.00056e-163	5.78402e-163	8.84989e-165	-9.98544e-165	-1.19257e-162	-4.84367e-164	-4.1027e-163	-4.01159e-163	-1.13159e-163	9.16457e-165	6.98476e-164	-1.50367e-163	-1.31019e-163	-1.10947e-162	-1.27738e-163	1.23435e-164	2.54886e-163	3.09651e-164	1.97289e-163	1.48603e-162	8.78068e-164	2.41592e-163	0
-5.89099e-163	-4.60494e-165	-1.6992e-163	8.80171e-165	-1.29882e-163	7.10706e-163	-4.02837e-163	-9.49554e-164	6.00056e-163	5.78402e-163	8.84989e-165	-9.98544e-165	-1.19257e-162	-4.84367e-164	-4.1027e-163	-4.01159e-163	-1.13159e-163	9.16457e-165	6.98476e-164	-1.50367e-163	-1.31019e-163	-1.10947e-162	-1.27738e-163	1.23435e-164	2.54886e-163	3.09651e-164	1.97289e-163	1.48603e-162	8.78068e-164	2.41592e-163	0
-5.89099e-163	-4.60494e-165	-1.6992e-163	8.80171e-165	-1.29882e-163	7.10706e-163	-4.02837e-163	-9.49554e-164	6.00056e-163	5.78402e-163	8.84989e-165	-9.98544e-165	-1.19257e-162	-4.84367e-164	-4.1027e-163	-4.01159e-163	-1.13159e-163	9.16457e-165	6.98476e-164	-1.50367e-163	-1.31019e-163	-1.10947e-162	-1.27738e-163	1.23435e-164	2.54886e-163	3.09651e-164	1.97289e-163	1.48603e-162	8.78068e-164	2.41592e-163	0
-5.89099e-163	-4.60494e-165	-1.6992e-163	8.80171e-165	-1.29882e-163	7.10706e-163	-4.02837e-163	-9.49554e-164	6.00056e-163	5.78402e-163	8.84989e-165	-9.98544e-165	-1.19257e-162	-4.84367e-164	-4.1027e-163	-4.01159e-163	-1.13159e-163	9.16457e-165	6.98476e-164	-1.50367e-163	-1.31019e-163	-1.10947e-162	-1.27738e-163	1.23435e-164	2.54886e-163	3.09651e-164	1.97289e-163	1.48603e-162	8.78068e-164	2.41592e-163	0
-5.89099e-163	-4.60494e-165	-1.6992e-163	8.80171e-165	-1.29882e-163	7.10706e-163	-4.02837e-163	-9.49554e-164	6.00056e-163	5.78402e-163	8.84989e-165	-9.98544e-165	-1.19257e-162	-4.84367e-164	-4.1027e-163	-4.01159e-163	-1.13159e-163	9.16457e-165	6.98476e-164	-1.50367e-163	-1.31019e-163	-1.10947e-162	-1.27738e-163	1.23435e-164	2.54886e-163	3.09651e-164	1.97289e-163	1.48603e-162	8.78068e-164	2.41592e-163	0
-5.89099e-163	-4.60494e-165	-1.6992e-163	8.80171e-165	-1.29882e-163	7.10706e-163	-4.02837e-163	-9.49554e-164	6.00056e-163	5.78402e-163	8.84989e-165	-9.98544e-165	-1.19257e-162	-4.84367e-164	-4.1027e-163	-4.01159e-163	-1.13159e-163	9.16457e-165	6.98476e-164	-1.50367e-163	-1.31019e-163	-1.10947e-162	-1.27738e-163	1.23435e-164	2.54886e-163	3.09651e-164	1.97289e-163	1.48603e-162	8.78068e-164	2.41592e-163	0
-5.89099e-163	-4.60494e-165	-1.6992e-163	8.80171e-165	-1.29882e-163	7.10706e-163	-4.02837e-163	-9.49554e-164	6.00056e-163	5.78402e-163	8.84989e-165	-9.98544e-165	-1.19257e-162	-4.84367e-164	-4.1027e-163	-4.01159e-163	-1.13159e-163	9.16457e-165	6.98476e-164	-1.50367e-163	-1.31019e-163	-1.10947e-162	-1.27738e-163	1.23435e-164	2.54886e-163	3.09651e-164	1.97289e-163	1.48603e-162	8.78068e-164	2.41592e-163	0
-5.89099e-163	-4.60494e-165	-1.6992e-163	8.80171e-165	-1.29882e-163	7.10706e-163	-4.02837e-163	-9.49554e-164	6.00056e-163	5.78402e-163	8.84989e-165	-9.98544e-165	-1.19257e-162	-4.84367e-164	-4.1027e-163	-4.01159e-163	-1.13159e-163	9.16457e-165	6.98476e-164	-1.50367e-163	-1.31019e-163	-1.10947e-162	-1.27738e-163	1.23435e-164	2.54886e-163	3.09651e-164	1.97289e-163	1.48603e-162	8.78068e-164	2.41592e-163	0
-5.89099e-163	-4.60494e-165	-1.6992e-163	8.80171e-165	-1.29882e-163	7.10706e-163	-4.02837e-163	-9.49554e-164	6.00056e-163	5.78402e-163	8.84989e-165	-9.98544e-165	-1.19257e-162	-4.84367e-164	-4.1027e-163	-4.01159e-163	-1.13159e-163	9.16457e-165	6.98476e-164	-1.50367e-163	-1.31019e-163	-1.10947e-162	-1.27738e-163	1.23435e-164	2.54886e-163	3.09651e-164	1.97289e-163	1.48603e-162	8.78068e-164	2.41592e-163	0
-5.89099e-163	-4.60494e-165	-1.6992e-163	8.80171e-165	-1.29882e-163	7.10706e-163	-4.02837e-163	-9.49554e-164	6.00056e-163	5.78402e-163	8.84989e-165	-9.98544e-165	-1.19257e-162	-4.84367e-164	-4.1027e-163	-4.01159e-163	-1.13159e-163	9.16457e-165	6.98476e-164	-1.50367e-163	-1.31019e-163	-1.10947e-162	-1.27738e-163	1.23435e-164	2.54886e-163	3.09651e-164	1.97289e-163	1.48603e-162	8.78068e-164	2.41592e-163	0
-5.89099e-163	-4.60494e-165	-1.6992e-163	8.80171e-165	-1.29882e-163	7.10706e-163	-4.02837e-163	-9.49554e-164	6.00056e-163	5.78402e-163	8.84989e-165	-9.98544e-165	-1.19257e-162	-4.84367e-164	-4.1027e-163	-4.01159e-163	-1.13159e-163	9.16457e-165	6.98476e-164	-1.50367e-163	-1.31019e-163	-1.10947e-162	-1.27738e-163	1.23435e-164	2.54886e-163	3.09651e-164	1.97289e-163	1.48603e-162	8.78068e-164	2.41592e-163	0
-5.89099e-163	-4.60494e-165	-1.6992e-163	8.80171e-165	-1.29882e-163	7.10706e-163	-4.02837e-163	-9.49554e-164	6.00056e-163	5.78402e-163	8.84989e-165	-9.98544e-165	-1.19257e-162	-4.84367e-164	-4.1027e-163	-4.01159e-163	-1.13159e-163	9.16457e-165	6.98476e-164	-1.50367e-163	-1.31019e-163	-1.10947e-162	-1.27738e-163	1.23435e-164	2.54886e-163	3.09651e-164	1.97289e-163	1.48603e-162	8.78068e-164	2.41592e-163	0
-5.89099e-163	-4.60494e-165	-1.6992e-163	8.80171e-165	-1.29882e-163	7.10706e-163	-4.02837e-163	-9.49554e-164	6.00056e-163	5.78402e-163	8.84989e-165	-9.98544e-165	-1.19257e-162	-4.84367e-164	-4.1027e-163	-4.01159e-163	-1.13159e-163	9.16457e-165	6.98476e-164	-1.50367e-163	-1.31019e-163	-1.10947e-162	-1.27738e-163	1.23435e-164	2.54886e-163	3.09651e-164	1.97289e-163	1.48603e-162	8.78068e-164	2.41592e-163	0
-5.89099e-163	-4.60494e-165	-1.6992e-163	8.80171e-165	-1.29882e-163	7.10706e-163	-4.02837e-163	-9.49554e-164	6.00056e-163	5.78402e-163	8.84989e-165	-9.98544e-165	-1.19257e-162	-4.84367e-164	-4.1027e-163	-4.01159e-163	-1.13159e-163	9.16457e-165	6.98476e-164	-1.50367e-163	-1.31019e-163	-1.10947e-162	-1.27738e-163	1.23435e-164	2.54886e-163	3.09651e-164	1.97289e-163	1.48603e-162	8.78068e-164	2.41592e-163	0
-5.89099e-163	-4.60494e-165	-1.6992e-163	8.80171e-165	-1.29882e-163	7.10706e-163	-4.02837e-163	-9.49554e-164	6.00056e-163	5.78402e-163	8.84989e-165	-9.98544e-165	-1.19257e-162	-4.84367e-164	-4.1027e-163	-4.01159e-163	-1.13159e-163	9.16457e-165	6.98476e-164	-1.50367e-163	-1.31019e-163	-1.10947e-162	-1.27738e-163	1.23435e-164	2.54886e-163	3.09651e-164	1.97289e-163	1.48603e-162	8.78068e-164	2.41592e-163	0
-5.89099e-163	-4.60494e-165	-1.6992e-163	8.80171e-165	-1.29882e-163	7.10706e-163	-4.02837e-163	-9.49554e-164	6.00056e-163	5.78402e-163	8.84989e-165	-9.98544e-165	-1.19257e-162	-4.84367e-164	-4.1027e-163	-4.01159e-163	-1.13159e-163	9.16457e-165	6.98476e-164	-1.50367e-163	-1.31019e-163	-1.10947e-162	-1.27738e-163	1.23435e-164	2.54886e-163	3.09651e-164	1.97289e-163	1.48603e-162	8.78068e-164	2.41592e-163	0
-5.89099e-163	-4.60494e-165	-1.6992e-163	8.80171e-165	-1.29882e-163	7.10706e-163	-4.02837e-163	-9.49554e-164	6.00056e-163	5.78402e-163	8.84989e-165	-9.98544e-165	-1.19257e-162	-4.84367e-164	-4.1027e-163	-4.01159e-163	-1.13159e-163	9.16457e-165	6.98476e-164	-1.50367e-163	-1.31019e-163	-1.10947e-162	-1.27738e-163	1.23435e-164	2.54886e-163	3.09651e-164	1.97289e-163	1.48603e-162	8.78068e-164	2.41592e-163	0
-5.89099e-163	-4.60494e-165	-1.6992e-163	8.80171e-165	-1.29882e-163	7.10706e-163	-4.02837e-163	-9.49554e-164	6.00056e-163	5.78402e-163	8.84989e-165	-9.98544e-165	-1.19257e-162	-4.84367e-164	-4.1027e-163	-4.01159e-163	-1.13159e-163	9.16457e-165	6.98476e-164	-1.50367e-163	-1.31019e-163	-1.10947e-162	-1.27738e-163	1.23435e-164	2.54886e-163	3.09651e-164	1.97289e-163	1.48603e-162	8.78068e-164	2.41592e-163	0
-5.89099e-163	-4.60494e-165	-1.6992e-163	8.80171e-165	-1.29882e-163	7.10706e-163	-4.02837e-163	-9.49554e-164	6.00056e-163	5.78402e-163	8.84989e-165	-9.98544e-165	-1.19257e-162	-4.84367e-164	-4.1027e-163	-4.01159e-163	-1.13159e-163	9.16457e-165	6.98476e-164	-1.50367e-163	-1.31019e-163	-1.10947e-162	-1.27738e-163	1.23435e-164	2.54886e-163	3.09651e-164	1.97289e-163	1.48603e-162	8.78068e-164	2.41592e-163	0
-5.89099e-163	-4.60494e-165	-1.6992e-163	8.80171e-165	-1.29882e-163	7.10706e-163	-4.02837e-163	-9.49554e-164	6.00056e-163	5.78402e-163	8.84989e-165	-9.98544e-165	-1.19257e-162	-4.84367e-164	-4.1027e-163	-4.01159e-163	-1.13159e-163	9.16457e-165	6.98476e-164	-1.50367e-163	-1.31019e-163	-1.10947e-162	-1.27738e-163	1.23435e-164	2.54886e-163	3.09651e-164	1.97289e-163	1.48603e-162	8.78068e-164	2.41592e-163	0
-5.89099e-163	-4.60494e-165	-1.6992e-163	8.80171e-165	-1.29882e-163	7.10706e-163	-4.02837e-163	-9.49554e-164	6.00056e-163	5.78402e-163	8.84989e-165	-9.98544e-165	-1.19257e-162	-4.84367e-164	-4.1027e-163	-4.01159e-163	-1.13159e-163	9.16457e-165	6.98476e-164	-1.50367e-163	-1.31019e-163	-1.10947e-162	-1.27738e-163	1.23435e-164	2.54886e-163	3.09651e-164	1.97289e-163	1.48603e-162	8.78068e-164	2.41592e-163	0
-5.89099e-163	-4.60494e-165	-1.6992e-163	8.80171e-165	-1.29882e-163	7.10706e-163	-4.02837e-163	-9.49554e-164	6.00056e-163	5.78402e-163	8.84989e-165	-9.98544e-165	-1.19257e-162	-4.84367e-164	-4.1027e-163	-4.01159e-163	-1.13159e-163	9.16457e-165	6.98476e-164	-1.50367e-163	-1.31019e-163	-1.10947e-162	-1.27738e-163	1.23435e-164	2.54886e-163	3.09651e-164	1.97289e-163	1.48603e-162	8.78068e-164	2.41592e-163	0
-5.89099e-163	-4.60494e-165	-1.6992e-163	8.80171e-165	-1.29882e-163	7.10706e-163	-4.02837e-163	-9.49554e-164	6.00056e-163	5.78402e-163	8.84989e-165	-9.98544e-165	-1.19257e-162	-4.84367e-164	-4.1027e-163	-4.01159e-163	-1.13159e-163	9.16457e-165	6.98476e-164	-1.50367e-163	-1.31019e-163	-1.10947e-162	-1.27738e-163	1.23435e-164	2.54886e-163	3.09651e-164	1.97289e-163	1.48603e-162	8.78068e-164	2.41592e-163	0
-5.89099e-163	-4.60494e-165	-1.6992e-163	8.80171e-165	-1.29882e-163	7.10706e-163	-4.02837e-163	-9.49554e-164	6.00056e-163	5.78402e-163	8.84989e-165	-9.98544e-165	-1.19257e-162	-4.84367e-164	-4.1027e-163	-4.01159e-163	-1.13159e-163	9.16457e-165	6.98476e-164	-1.50367e-163	-1.31019e-163	-1.10947e-162	-1.27738e-163	1.23435e-164	2.54886e-163	3.09651e-164	1.97289e-163	1.48603e-162	8.78068e-164	2.41592e-163	0
-5.89099e-163	-4.60494e-165	-1.6992e-163	8.80171e-165	-1.29882e-163	7.10706e-163	-4.02837e-163	-9.49554e-164	6.00056e-163	5.78402e-163	8.84989e-165	-9.98544e-165	-1.19257e-162	-4.84367e-164	-4.1027e-163	-4.01159e-163	-1.13159e-163	9.16457e-165	6.98476e-164	-1.50367e-163	-1.31019e-163	-1.10947e-162	-1.27738e-163	1.23435e-164	2.54886e-163	3.09651e-164	1.97289e-163	1.48603e-162	8.78068e-164	2.41592e-163	0
-5.89099e-163	-4.60494e-165	-1.6992e-163	8.80171e-165	-1.29882e-163	7.10706e-163	-4.02837e-163	-9.49554e-164	6.00056e-163	5.78402e-163	8.84989e-165	-9.98544e-165	-1.19257e-162	-4.84367e-164	-4.1027e-163	-4.01159e-163	-1.13159e-163	9.16457e-165	6.98476e-164	-1.50367e-163	-1.31019e-163	-1.10947e-162	-1.27738e-163	1.23435e-164	2.54886e-163	3.09651e-164	1.97289e-163	1.48603e-162	8.78068e-164	2.41592e-163	0
-5.89099e-163	-4.60494e-165	-1.6992e-163	8.80171e-165	-1.29882e-163	7.10706e-163	-4.02837e-163	-9.49554e-164	6.00056e-163	5.78402e-163	8.84989e-165	-9.98544e-165	-1.19257e-162	-4.84367e-164	-4.1027e-163	-4.01159e-163	-1.13159e-163	9.16457e-165	6.98476e-164	-1.50367e-163	-1.31019e-163	-1.10947e-162	-1.27738e-163	1.23435e-164	2.54886e-163	3.09651e-164	1.97289e-163	1.48603e-162	8.78068e-164	2.41592e-163	0
-5.89099e-163	-4.60494e-165	-1.6992e-163	8.80171e-165	-1.29882e-163	7.10706e-163	-4.02837e-163	-9.49554e-164	6.00056e-163	5.78402e-163	8.84989e-165	-9.98544e-165	-1.19257e-162	-4.84367e-164	-4.1027e-163	-4.01159e-163	-1.13159e-163	9.16457e-165	6.98476e-164	-1.50367e-163	-1.31019e-163	-1.10947e-162	-1.27738e-163	1.23435e-164	2.54886e-163	3.09651e-164	1.97289e-163	1.48603e-162	8.78068e-164	2.41592e-163	0
-5.89099e-163	-4.60494e-165	-1.6992e-163	8.80171e-165	-1.29882e-163	7.10706e-163	-4.02837e-163	-9.49554e-164	6.00056e-163	5.78402e-163	8.84989e-165	-9.98544e-165	-1.19257e-162	-4.84367e-164	-4.1027e-163	-4.01159e-163	-1.13159e-163	9.16457e-165	6.98476e-164	-1.50367e-163	-1.31019e-163	-1.10947e-162	-1.27738e-163	1.23435e-164	2.54886e-163	3.09651e-164	1.97289e-163	1.48603e-162	8.78068e-164	2.41592e-163	0
-5.89099e-163	-4.60494e-165	-1.6992e-163	8.80171e-165	-1.29882e-163	7.10706e-163	-4.02837e-163	-9.49554e-164	6.00056e-163	5.78402e-163	8.84989e-165	-9.98544e-165	-1.19257e-162	-4.84367e-164	-4.1027e-163	-4.01159e-163	-1.13159e-163	9.16457e-165	6.98476e-164	-1.50367e-163	-1.31019e-163	-1.10947e-162	-1.27738e-163	1.23435e-164	2.54886e-163	3.09651e-164	1.97289e-163	1.48603e-162	8.78068e-164	2.41592e-163	0
-5.89099e-163	-4.60494e-165	-1.6992e-163	8.80171e-165	-1.29882e-163	7.10706e-163	-4.02837e-163	-9.49554e-164	6.00056e-163	5.78402e-163	8.84989e-165	-9.98544e-165	-1.19257e-162	-4.84367e-164	-4.1027e-163	-4.01159e-163	-1.13159e-163	9.16457e-165	6.98476e-164	-1.50367e-163	-1.31019e-163	-1.10947e-162	-1.27738e-163	1.23435e-164	2.54886e-163	3.09651e-164	1.97289e-163	1.48603e-162	8.78068e-164	2.41592e-163	0
-5.89099e-163	-4.60494e-165	-1.6992e-163	8.80171e-165	-1.29882e-163	7.10706e-163	-4.02837e-163	-9.49554e-164	6.00056e-163	5.78402e-163	8.84989e-165	-9.98544e-165	-1.19257e-162	-4.84367e-164	-4.1027e-163	-4.01159e-163	-1.13159e-163	9.16457e-165	6.98476e-164	-1.50367e-163	-1.31019e-163	-1.10947e-162	-1.27738e-163	1.23435e-164	2.54886e-163	3.09651e-164	1.97289e-163	1.48603e-162	8.78068e-164	2.41592e-163	0
-5.89099e-163	-4.60494e-165	-1.6992e-163	8.80171e-165	-1.29882e-163	7.10706e-163	-4.02837e-163	-9.49554e-164	6.00056e-163	5.78402e-163	8.84989e-165	-9.98544e-165	-1.19257e-162	-4.84367e-164	-4.1027e-163	-4.01159e-163	-1.13159e-163	9.16457e-165	6.98476e-164	-1.50367e-163	-1.31019e-163	-1.10947e-162	-1.27738e-163	1.23435e-164	2.54886e-163	3.09651e-164	1.97289e-163	1.48603e-162	8.78068e-164	2.41592e-163	0
-5.89099e-163	-4.60494e-165	-1.6992e-163	8.80171e-165	-1.29882e-163	7.10706e-163	-4.02837e-163	-9.49554e-164	6.00056e-163	5.78402e-163	8.84989e-165	-9.98544e-165	-1.19257e-162	-4.84367e-164	-4.1027e-163	-4.01159e-163	-1.13159e-163	9.16457e-165	6.98476e-164	-1.50367e-163	-1.31019e-163	-1.10947e-162	-1.27738e-163	1.23435e-164	2.54886e-163	3.09651e-164	1.97289e-163	1.48603e-162	8.78068e-164	2.41592e-163	0
-5.89099e-163	-4.60494e-165	-1.6992e-163	8.80171e-165	-1.29882e-163	7.10706e-163	-4.02837e-163	-9.49554e-164	6.00056e-163	5.78402e-163	8.84989e-165	-9.98544e-165	-1.19257e-162	-4.84367e-164	-4.1027e-163	-4.01159e-163	-1.13159e-163	9.16457e-165	6.98476e-164	-1.50367e-163	-1.31019e-163	-1.10947e-162	-1.27738e-163	1.23435e-164	2.54886e-163	3.09651e-164	1.97289e-163	1.48603e-162	8.78068e-164	2.41592e-163	0
-5.89099e-163	-4.60494e-165	-1.6992e-163	8.80171e-165	-1.29882e-163	7.10706e-163	-4.02837e-163	-9.49554e-164	6.00056e-163	5.78402e-163	8.84989e-165	-9.98544e-165	-1.19257e-162	-4.84367e-164	-4.1027e-163	-4.01159e-163	-1.13159e-163	9.16457e-165	6.98476e-164	-1.50367e-163	-1.31019e-163	-1.10947e-162	-1.27738e-163	1.23435e-164	2.54886e-163	3.09651e-164	1.97289e-163	1.48603e-162	8.78068e-164	2.41592e-163	0
-5.89099e-163	-4.60494e-165	-1.6992e-163	8.80171e-165	-1.29882e-163	7.10706e-163	-4.02837e-163	-9.49554e-164	6.00056e-163	5.78402e-163	8.84989e-165	-9.98544e-165	-1.19257e-162	-4.84367e-164	-4.1027e-163	-4.01159e-163	-1.13159e-163	9.16457e-165	6.98476e-164	-1.50367e-163	-1.31019e-163	-1.10947e-162	-1.27738e-163	1.23435e-164	2.54886e-163	3.09651e-164	1.97289e-163	1.48603e-162	8.78068e-164	2.41592e-163	0
-5.89099e-163	-4.60494e-165	-1.6992e-163	8.80171e-165	-1.29882e-163	7.10706e-163	-4.02837e-163	-9.49554e-164	6.00056e-163	5.78402e-163	8.84989e-165	-9.98544e-165	-1.19257e-162	-4.84367e-164	-4.1027e-163	-4.01159e-163	-1.13159e-163	9.16457e-165	6.98476e-164	-1.50367e-163	-1.31019e-163	-1.10947e-162	-1.27738e-163	1.23435e-164	2.54886e-163	3.09651e-164	1.97289e-163	1.48603e-162	8.78068e-164	2.41592e-163	0
-5.89099e-163	-4.60494e-165	-1.6992e-163	8.80171e-165	-1.29882e-163	7.10706e-163	-4.02837e-163	-9.49554e-164	6.00056e-163	5.78402e-163	8.84989e-165	-9.98544e-165	-1.19257e-162	-4.84367e-164	-4.1027e-163	-4.01159e-163	-1.13159e-163	9.16457e-165	6.98476e-164	-1.50367e-163	-1.31019e-163	-1.10947e-162	-1.27738e-163	1.23435e-164	2.54886e-163	3.09651e-164	1.97289e-163	1.48603e-162	8.78068e-164	2.41592e-163	0
-5.89099e-163	-4.60494e-165	-1.6992e-163	8.80171e-165	-1.29882e-163	7.10706e-163	-4.02837e-163	-9.49554e-164	6.00056e-163	5.78402e-163	8.84989e-165	-9.98544e-165	-1.19257e-162	-4.84367e-164	-4.1027e-163	-4.01159e-163	-1.13159e-163	9.16457e-165	6.98476e-164	-1.50367e-163	-1.31019e-163	-1.10947e-162	-1.27738e-163	1.23435e-164	2.54886e-163	3.09651e-164	1.97289e-163	1.48603e-162	8.78068e-164	2.41592e-163	0
-5.89099e-163	-4.60494e-165	-1.6992e-163	8.80171e-165	-1.29882e-163	7.10706e-163	-4.02837e-163	-9.49554e-164	6.00056e-163	5.78402e-163	8.84989e-165	-9.98544e-165	-1.19257e-162	-4.84367e-164	-4.1027e-163	-4.01159e-163	-1.13159e-163	9.16457e-165	6.98476e-164	-1.50367e-163	-1.31019e-163	-1.10947e-162	-1.27738e-163	1.23435e-164	2.54886e-163	3.09651e-164	1.97289e-163	1.48603e-162	8.78068e-164	2.41592e-163	0
-5.89099e-163	-4.60494e-165	-1.6992e-163	8.80171e-165	-1.29882e-163	7.10706e-163	-4.02837e-163	-9.49554e-164	6.00056e-163	5.78402e-163	8.84989e-165	-9.98544e-165	-1.19257e-162	-4.84367e-164	-4.1027e-163	-4.01159e-163	-1.13159e-163	9.16457e-165	6.98476e-164	-1.50367e-163	-1.31019e-163	-1.10947e-162	-1.27738e-163	1.23435e-164	2.54886e-163	3.09651e-164	1.97289e-163	1.48603e-162	8.78068e-164	2.41592e-163	0
-5.89099e-163	-4.60494e-165	-1.6992e-163	8.80171e-165	-1.29882e-163	7.10706e-163	-4.02837e-163	-9.49554e-164	6.00056e-163	5.78402e-163	8.84989e-165	-9.98544e-165	-1.19257e-162	-4.84367e-164	-4.1027e-163	-4.01159e-163	-1.13159e-163	9.16457e-165	6.98476e-164	-1.50367e-163	-1.31019e-163	-1.10947e-162	-1.27738e-163	1.23435e-164	2.54886e-163	3.09651e-164	1.97289e-163	1.48603e-162	8.78068e-164	2.41592e-163	0
-5.89099e-163	-4.60494e-165	-1.6992e-163	8.80171e-165	-1.29882e-163	7.10706e-163	-4.02837e-163	-9.49554e-164	6.00056e-163	5.78402e-163	8.84989e-165	-9.98544e-165	-1.19257e-162	-4.84367e-164	-4.1027e-163	-4.01159e-163	-1.13159e-163	9.16457e-165	6.98476e-164	-1.50367e-163	-1.31019e-163	-1.10947e-162	-1.27738e-163	1.23435e-164	2.54886e-163	3.09651e-164	1.97289e-163	1.48603e-162	8.78068e-164	2.41592e-163	0
-5.89099e-163	-4.60494e-165	-1.6992e-163	8.80171e-165	-1.29882e-163	7.10706e-163	-4.02837e-163	-9.49554e-164	6.00056e-163	5.78402e-163	8.84989e-165	-9.98544e-165	-1.19257e-162	-4.84367e-164	-4.1027e-163	-4.01159e-163	-1.13159e-163	9.16457e-165	6.98476e-164	-1.50367e-163	-1.31019e-163	-1.10947e-162	-1.27738e-163	1.23435e-164	2.54886e-163	3.09651e-164	1.97289e-163	1.48603e-162	8.78068e-164	2.41592e-163	0
-5.89099e-163	-4.60494e-165	-1.6992e-163	8.80171e-165	-1.29882e-163	7.10706e-163	-4.02837e-163	-9.49554e-164	6.00056e-163	5.78402e-163	8.84989e-165	-9.98544e-165	-1.19257e-162	-4.84367e-164	-4.1027e-163	-4.01159e-163	-1.13159e-163	9.16457e-165	6.98476e-164	-1.50367e-163	-1.31019e-163	-1.10947e-162	-1.27738e-163	1.23435e-164	2.54886e-163	3.09651e-164	1.97289e-163	1.48603e-162	8.78068e-164	2.41592e-163	0
-5.89099e-163	-4.60494e-165	-1.6992e-163	8.80171e-165	-1.29882e-163	7.10706e-163	-4.02837e-163	-9.49554e-164	6.00056e-163	5.78402e-163	8.84989e-165	-9.98544e-165	-1.19257e-162	-4.84367e-164	-4.1027e-163	-4.01159e-163	-1.13159e-163	9.16457e-165	6.98476e-164	-1.50367e-163	-1.31019e-163	-1.10947e-162	-1.27738e-163	1.23435e-164	2.54886e-163	3.09651e-164	1.97289e-163	1.48603e-162	8.78068e-164	2.41592e-163	0
-5.89099e-163	-4.60494e-165	-1.6992e-163	8.80171e-165	-1.29882e-163	7.10706e-163	-4.02837e-163	-9.49554e-164	6.00056e-163	5.78402e-163	8.84989e-165	-9.98544e-165	-1.19257e-162	-4.84367e-164	-4.1027e-163	-4.01159e-163	-1.13159e-163	9.16457e-165	6.98476e-164	-1.50367e-163	-1.31019e-163	-1.10947e-162	-1.27738e-163	1.23435e-164	2.54886e-163	3.09651e-164	1.97289e-163	1.48603e-162	8.78068e-164	2.41592e-163	0
-5.89099e-163	-4.60494e-165	-1.6992e-163	8.80171e-165	-1.29882e-163	7.10706e-163	-4.02837e-163	-9.49554e-164	6.00056e-163	5.78402e-163	8.84989e-165	-9.98544e-165	-1.19257e-162	-4.84367e-164	-4.1027e-163	-4.01159e-163	-1.13159e-163	9.16457e-165	6.98476e-164	-1.50367e-163	-1.31019e-163	-1.10947e-162	-1.27738e-163	1.23435e-164	2.54886e-163	3.09651e-164	1.97289e-163	1.48603e-162	8.78068e-164	2.41592e-163	0
-5.89099e-163	-4.60494e-165	-1.6992e-163	8.80171e-165	-1.29882e-163	7.10706e-163	-4.02837e-163	-9.49554e-164	6.00056e-163	5.78402e-163	8.84989e-165	-9.98544e-165	-1.19257e-162	-4.84367e-164	-4.1027e-163	-4.01159e-163	-1.13159e-163	9.16457e-165	6.98476e-164	-1.50367e-163	-1.31019e-163	-1.10947e-162	-1.27738e-163	1.23435e-164	2.54886e-163	3.09651e-164	1.97289e-163	1.48603e-162	8.78068e-164	2.41592e-163	0
-5.89099e-163	-4.60494e-165	-1.6992e-163	8.80171e-165	-1.29882e-163	7.10706e-163	-4.02837e-163	-9.49554e-164	6.00056e-163	5.78402e-163	8.84989e-165	-9.98544e-165	-1.19257e-162	-4.84367e-164	-4.1027e-163	-4.01159e-163	-1.13159e-163	9.16457e-165	6.98476e-164	-1.50367e-163	-1.31019e-163	-1.10947e-162	-1.27738e-163	1.23435e-164	2.54886e-163	3.09651e-164	1.97289e-163	1.48603e-162	8.78068e-164	2.41592e-163	0
-5.89099e-163	-4.60494e-165	-1.6992e-163	8.80171e-165	-1.29882e-163	7.10706e-163	-4.02837e-163	-9.49554e-164	6.00056e-163	5.78402e-163	8.84989e-165	-9.98544e-165	-1.19257e-162	-4.84367e-164	-4.1027e-163	-4.01159e-163	-1.13159e-163	9.16457e-165	6.98476e-164	-1.50367e-163	-1.31019e-163	-1.10947e-162	-1.27738e-163	1.23435e-164	2.54886e-163	3.09651e-164	1.97289e-163	1.48603e-162	8.78068e-164	2.41592e-163	0
-5.89099e-163	-4.60494e-165	-1.6992e-163	8.80171e-165	-1.29882e-163	7.10706e-163	-4.02837e-163	-9.49554e-164	6.00056e-163	5.78402e-163	8.84989e-165	-9.98544e-165	-1.19257e-162	-4.84367e-164	-4.1027e-163	-4.01159e-163	-1.13159e-163	9.16457e-165	6.98476e-164	-1.50367e-163	-1.31019e-163	-1.10947e-162	-1.27738e-163	1.23435e-164	2.54886e-163	3.09651e-164	1.97289e-163	1.48603e-162	8.78068e-164	2.41592e-163	0
-5.89099e-163	-4.60494e-165	-1.6992e-163	8.80171e-165	-1.29882e-163	7.10706e-163	-4.02837e-163	-9.49554e-164	6.00056e-163	5.78402e-163	8.84989e-165	-9.98544e-165	-1.19257e-162	-4.84367e-164	-4.1027e-163	-4.01159e-163	-1.13159e-163	9.16457e-165	6.98476e-164	-1.50367e-163	-1.31019e-163	-1.10947e-162	-1.27738e-163	1.23435e-164	2.54886e-163	3.09651e-164	1.97289e-163	1.48603e-162	8.78068e-164	2.41592e-163	0
-5.89099e-163	-4.60494e-165	-1.6992e-163	8.80171e-165	-1.29882e-163	7.10706e-163	-4.02837e-163	-9.49554e-164	6.00056e-163	5.78402e-163	8.84989e-165	-9.98544e-165	-1.19257e-162	-4.84367e-164	-4.1027e-163	-4.01159e-163	-1.13159e-163	9.16457e-165	6.98476e-164	-1.50367e-163	-1.31019e-163	-1.10947e-162	-1.27738e-163	1.23435e-164	2.54886e-163	3.09651e-164	1.97289e-163	1.48603e-162	8.78068e-164	2.41592e-163	0
-5.89099e-163	-4.60494e-165	-1.6992e-163	8.80171e-165	-1.29882e-163	7.10706e-163	-4.02837e-163	-9.49554e-164	6.00056e-163	5.78402e-163	8.84989e-165	-9.98544e-165	-1.19257e-162	-4.84367e-164	-4.1027e-163	-4.01159e-163	-1.13159e-163	9.16457e-165	6.98476e-164	-1.50367e-163	-1.31019e-163	-1.10947e-162	-1.27738e-163	1.23435e-164	2.54886e-163	3.09651e-164	1.97289e-163	1.48603e-162	8.78068e-164	2.41592e-163	0
-5.89099e-163	-4.60494e-165	-1.6992e-163	8.80171e-165	-1.29882e-163	7.10706e-163	-4.02837e-163	-9.49554e-164	6.00056e-163	5.78402e-163	8.84989e-165	-9.98544e-165	-1.19257e-162	-4.84367e-164	-4.1027e-163	-4.01159e-163	-1.13159e-163	9.16457e-165	6.98476e-164	-1.50367e-163	-1.31019e-163	-1.10947e-162	-1.27738e-163	1.23435e-164	2.54886e-163	3.09651e-164	1.97289e-163	1.48603e-162	8.78068e-164	2.41592e-163	0
-5.89099e-163	-4.60494e-165	-1.6992e-163	8.80171e-165	-1.29882e-163	7.10706e-163	-4.02837e-163	-9.49554e-164	6.00056e-163	5.78402e-163	8.84989e-165	-9.98544e-165	-1.19257e-162	-4.84367e-164	-4.1027e-163	-4.01159e-163	-1.13159e-163	9.16457e-165	6.98476e-164	-1.50367e-163	-1.31019e-163	-1.10947e-162	-1.27738e-163	1.23435e-164	2.54886e-163	3.09651e-164	1.97289e-163	1.48603e-162	8.78068e-164	2.41592e-163	0
-5.89099e-163	-4.60494e-165	-1.6992e-163	8.80171e-165	-1.29882e-163	7.10706e-163	-4.02837e-163	-9.49554e-164	6.00056e-163	5.78402e-163	8.84989e-165	-9.98544e-165	-1.19257e-162	-4.84367e-164	-4.1027e-163	-4.01159e-163	-1.13159e-163	9.16457e-165	6.98476e-164	-1.50367e-163	-1.31019e-163	-1.10947e-162	-1.27738e-163	1.23435e-164	2.54886e-163	3.09651e-164	1.97289e-163	1.48603e-162	8.78068e-164	2.41592e-163	0
-5.89099e-163	-4.60494e-165	-1.6992e-163	8.80171e-165	-1.29882e-163	7.10706e-163	-4.02837e-163	-9.49554e-164	6.00056e-163	5.78402e-163	8.84989e-165	-9.98544e-165	-1.19257e-162	-4.84367e-164	-4.1027e-163	-4.01159e-163	-1.13159e-163	9.16457e-165	6.98476e-164	-1.50367e-163	-1.31019e-163	-1.10947e-162	-1.27738e-163	1.23435e-164	2.54886e-163	3.09651e-164	1.97289e-163	1.48603e-162	8.78068e-164	2.41592e-163	0
-5.89099e-163	-4.60494e-165	-1.6992e-163	8.80171e-165	-1.29882e-163	7.10706e-163	-4.02837e-163	-9.49554e-164	6.00056e-163	5.78402e-163	8.84989e-165	-9.98544e-165	-1.19257e-162	-4.84367e-164	-4.1027e-163	-4.01159e-163	-1.13159e-163	9.16457e-165	6.98476e-164	-1.50367e-163	-1.31019e-163	-1.10947e-162	-1.27738e-163	1.23435e-164	2.54886e-163	3.09651e-164	1.97289e-163	1.48603e-162	8.78068e-164	2.41592e-163	0
-5.89099e-163	-4.60494e-165	-1.6992e-163	8.80171e-165	-1.29882e-163	7.10706e-163	-4.02837e-163	-9.49554e-164	6.00056e-163	5.78402e-163	8.84989e-165	-9.98544e-165	-1.19257e-162	-4.84367e-164	-4.1027e-163	-4.01159e-163	-1.13159e-163	9.16457e-165	6.98476e-164	-1.50367e-163	-1.31019e-163	-1.10947e-162	-1.27738e-163	1.23435e-164	2.54886e-163	3.09651e-164	1.97289e-163	1.48603e-162	8.78068e-164	2.41592e-163	0
-5.89099e-163	-4.60494e-165	-1.6992e-163	8.80171e-165	-1.29882e-163	7.10706e-163	-4.02837e-163	-9.49554e-164	6.00056e-163	5.78402e-163	8.84989e-165	-9.98544e-165	-1.19257e-162	-4.84367e-164	-4.1027e-163	-4.01159e-163	-1.13159e-163	9.16457e-165	6.98476e-164	-1.50367e-163	-1.31019e-163	-1.10947e-162	-1.27738e-163	1.23435e-164	2.54886e-163	3.09651e-164	1.97289e-163	1.48603e-162	8.78068e-164	2.41592e-163	0
-5.89099e-163	-4.60494e-165	-1.6992e-163	8.80171e-165	-1.29882e-163	7.10706e-163	-4.02837e-163	-9.49554e-164	6.00056e-163	5.78402e-163	8.84989e-165	-9.98544e-165	-1.19257e-162	-4.84367e-164	-4.1027e-163	-4.01159e-163	-1.13159e-163	9.16457e-165	6.98476e-164	-1.50367e-163	-1.31019e-163	-1.10947e-162	-1.27738e-163	1.23435e-164	2.54886e-163	3.09651e-164	1.97289e-163	1.48603e-162	8.78068e-164	2.41592e-163	0
-5.89099e-163	-4.60494e-165	-1.6992e-163	8.80171e-165	-1.29882e-163	7.10706e-163	-4.02837e-163	-9.49554e-164	6.00056e-163	5.78402e-163	8.84989e-165	-9.98544e-165	-1.19257e-162	-4.84367e-164	-4.1027e-163	-4.01159e-163	-1.13159e-163	9.16457e-165	6.98476e-164	-1.50367e-163	-1.31019e-163	-1.10947e-162	-1.27738e-163	1.23435e-164	2.54886e-163	3.09651e-164	1.97289e-163	1.48603e-162	8.78068e-164	2.41592e-163	0
-5.89099e-163	-4.60494e-165	-1.6992e-163	8.80171e-165	-1.29882e-163	7.10706e-163	-4.02837e-163	-9.49554e-164	6.00056e-163	5.78402e-163	8.84989e-165	-9.98544e-165	-1.19257e-162	-4.84367e-164	-4.1027e-163	-4.01159e-163	-1.13159e-163	9.16457e-165	6.98476e-164	-1.50367e-163	-1.31019e-163	-1.10947e-162	-1.27738e-163	1.23435e-164	2.54886e-163	3.09651e-164	1.97289e-163	1.48603e-162	8.78068e-164	2.41592e-163	0
-5.89099e-163	-4.60494e-165	-1.6992e-163	8.80171e-165	-1.29882e-163	7.10706e-163	-4.02837e-163	-9.49554e-164	6.00056e-163	5.78402e-163	8.84989e-165	-9.98544e-165	-1.19257e-162	-4.84367e-164	-4.1027e-163	-4.01159e-163	-1.13159e-163	9.16457e-165	6.98476e-164	-1.50367e-163	-1.31019e-163	-1.10947e-162	-1.27738e-163	1.23435e-164	2.54886e-163	3.09651e-164	1.97289e-163	1.48603e-162	8.78068e-164	2.41592e-163	0
-5.89099e-163	-4.60494e-165	-1.6992e-163	8.80171e-165	-1.29882e-163	7.10706e-163	-4.02837e-163	-9.49554e-164	6.00056e-163	5.78402e-163	8.84989e-165	-9.98544e-165	-1.19257e-162	-4.84367e-164	-4.1027e-163	-4.01159e-163	-1.13159e-163	9.16457e-165	6.98476e-164	-1.50367e-163	-1.31019e-163	-1.10947e-162	-1.27738e-163	1.23435e-164	2.54886e-163	3.09651e-164	1.97289e-163	1.48603e-162	8.78068e-164	2.41592e-163	0
-5.89099e-163	-4.60494e-165	-1.6992e-163	8.80171e-165	-1.29882e-163	7.10706e-163	-4.02837e-163	-9.49554e-164	6.00056e-163	5.78402e-163	8.84989e-165	-9.98544e-165	-1.19257e-162	-4.84367e-164	-4.1027e-163	-4.01159e-163	-1.13159e-163	9.16457e-165	6.98476e-164	-1.50367e-163	-1.31019e-163	-1.10947e-162	-1.27738e-163	1.23435e-164	2.54886e-163	3.09651e-164	1.97289e-163	1.48603e-162	8.78068e-164	2.41592e-163	0
-5.89099e-163	-4.60494e-165	-1.6992e-163	8.80171e-165	-1.29882e-163	7.10706e-163	-4.02837e-163	-9.49554e-164	6.00056e-163	5.78402e-163	8.84989e-165	-9.98544e-165	-1.19257e-162	-4.84367e-164	-4.1027e-163	-4.01159e-163	-1.13159e-163	9.16457e-165	6.98476e-164	-1.50367e-163	-1.31019e-163	-1.10947e-162	-1.27738e-163	1.23435e-164	2.54886e-163	3.09651e-164	1.97289e-163	1.48603e-162	8.78068e-164	2.41592e-163	0
-5.89099e-163	-4.60494e-165	-1.6992e-163	8.80171e-165	-1.29882e-163	7.10706e-163	-4.02837e-163	-9.49554e-164	6.00056e-163	5.78402e-163	8.84989e-165	-9.98544e-165	-1.19257e-162	-4.84367e-164	-4.1027e-163	-4.01159e-163	-1.13159e-163	9.16457e-165	6.98476e-164	-1.50367e-163	-1.31019e-163	-1.10947e-162	-1.27738e-163	1.23435e-164	2.54886e-163	3.09651e-164	1.97289e-163	1.48603e-162	8.78068e-164	2.41592e-163	0
-5.89099e-163	-4.60494e-165	-1.6992e-163	8.80171e-165	-1.29882e-163	7.10706e-163	-4.02837e-163	-9.49554e-164	6.00056e-163	5.78402e-163	8.84989e-165	-9.98544e-165	-1.19257e-162	-4.84367e-164	-4.1027e-163	-4.01159e-163	-1.13159e-163	9.16457e-165	6.98476e-164	-1.50367e-163	-1.31019e-163	-1.10947e-162	-1.27738e-163	1.23435e-164	2.54886e-163	3.09651e-164	1.97289e-163	1.48603e-162	8.78068e-164	2.41592e-163	0
-5.89099e-163	-4.60494e-165	-1.6992e-163	8.80171e-165	-1.29882e-163	7.10706e-163	-4.02837e-163	-9.49554e-164	6.00056e-163	5.78402e-163	8.84989e-165	-9.98544e-165	-1.19257e-162	-4.84367e-164	-4.1027e-163	-4.01159e-163	-1.13159e-163	9.16457e-165	6.98476e-164	-1.50367e-163	-1.31019e-163	-1.10947e-162	-1.27738e-163	1.23435e-164	2.54886e-163	3.09651e-164	1.97289e-163	1.48603e-162	8.78068e-164	2.41592e-163	0
-5.89099e-163	-4.60494e-165	-1.6992e-163	8.80171e-165	-1.29882e-163	7.10706e-163	-4.02837e-163	-9.49554e-164	6.00056e-163	5.78402e-163	8.84989e-165	-9.98544e-165	-1.19257e-162	-4.84367e-164	-4.1027e-163	-4.01159e-163	-1.13159e-163	9.16457e-165	6.98476e-164	-1.50367e-163	-1.31019e-163	-1.10947e-162	-1.27738e-163	1.23435e-164	2.54886e-163	3.09651e-164	1.97289e-163	1.48603e-162	8.78068e-164	2.41592e-163	0
-5.89099e-163	-4.60494e-165	-1.6992e-163	8.80171e-165	-1.29882e-163	7.10706e-163	-4.02837e-163	-9.49554e-164	6.00056e-163	5.78402e-163	8.84989e-165	-9.98544e-165	-1.19257e-162	-4.84367e-164	-4.1027e-163	-4.01159e-163	-1.13159e-163	9.16457e-165	6.98476e-164	-1.50367e-163	-1.31019e-163	-1.10947e-162	-1.27738e-163	1.23435e-164	2.54886e-163	3.09651e-164	1.97289e-163	1.48603e-162	8.78068e-164	2.41592e-163	0
-5.89099e-163	-4.60494e-165	-1.6992e-163	8.80171e-165	-1.29882e-163	7.10706e-163	-4.02837e-163	-9.49554e-164	6.00056e-163	5.78402e-163	8.84989e-165	-9.98544e-165	-1.19257e-162	-4.84367e-164	-4.1027e-163	-4.01159e-163	-1.13159e-163	9.16457e-165	6.98476e-164	-1.50367e-163	-1.31019e-163	-1.10947e-162	-1.27738e-163	1.23435e-164	2.54886e-163	3.09651e-164	1.97289e-163	1.48603e-162	8.78068e-164	2.41592e-163	0
-5.89099e-163	-4.60494e-165	-1.6992e-163	8.80171e-165	-1.29882e-163	7.10706e-163	-4.02837e-163	-9.49554e-164	6.00056e-163	5.78402e-163	8.84989e-165	-9.98544e-165	-1.19257e-162	-4.84367e-164	-4.1027e-163	-4.01159e-163	-1.13159e-163	9.16457e-165	6.98476e-164	-1.50367e-163	-1.31019e-163	-1.10947e-162	-1.27738e-163	1.23435e-164	2.54886e-163	3.09651e-164	1.97289e-163	1.48603e-162	8.78068e-164	2.41592e-163	0
-5.89099e-163	-4.60494e-165	-1.6992e-163	8.80171e-165	-1.29882e-163	7.10706e-163	-4.02837e-163	-9.49554e-164	6.00056e-163	5.78402e-163	8.84989e-165	-9.98544e-165	-1.19257e-162	-4.84367e-164	-4.1027e-163	-4.01159e-163	-1.13159e-163	9.16457e-165	6.98476e-164	-1.50367e-163	-1.31019e-163	-1.10947e-162	-1.27738e-163	1.23435e-164	2.54886e-163	3.09651e-164	1.97289e-163	1.48603e-162	8.78068e-164	2.41592e-163	0
-5.89099e-163	-4.60494e-165	-1.6992e-163	8.80171e-165	-1.29882e-163	7.10706e-163	-4.02837e-163	-9.49554e-164	6.00056e-163	5.78402e-163	8.84989e-165	-9.98544e-165	-1.19257e-162	-4.84367e-164	-4.1027e-163	-4.01159e-163	-1.13159e-163	9.16457e-165	6.98476e-164	-1.50367e-163	-1.31019e-163	-1.10947e-162	-1.27738e-163	1.23435e-164	2.54886e-163	3.09651e-164	1.97289e-163	1.48603e-162	8.78068e-164	2.41592e-163	0
-5.89099e-163	-4.60494e-165	-1.6992e-163	8.80171e-165	-1.29882e-163	7.10706e-163	-4.02837e-163	-9.49554e-164	6.00056e-163	5.78402e-163	8.84989e-165	-9.98544e-165	-1.19257e-162	-4.84367e-164	-4.1027e-163	-4.01159e-163	-1.13159e-163	9.16457e-165	6.98476e-164	-1.50367e-163	-1.31019e-163	-1.10947e-162	-1.27738e-163	1.23435e-164	2.54886e-163	3.09651e-164	1.97289e-163	1.48603e-162	8.78068e-164	2.41592e-163	0
-5.89099e-163	-4.60494e-165	-1.6992e-163	8.80171e-165	-1.29882e-163	7.10706e-163	-4.02837e-163	-9.49554e-164	6.00056e-163	5.78402e-163	8.84989e-165	-9.98544e-165	-1.19257e-162	-4.84367e-164	-4.1027e-163	-4.01159e-163	-1.13159e-163	9.16457e-165	6.98476e-164	-1.50367e-163	-1.31019e-163	-1.10947e-162	-1.27738e-163	1.23435e-164	2.54886e-163	3.09651e-164	1.97289e-163	1.48603e-162	8.78068e-164	2.41592e-163	0
-5.89099e-163	-4.60494e-165	-1.6992e-163	8.80171e-165	-1.29882e-163	7.10706e-163	-4.02837e-163	-9.49554e-164	6.00056e-163	5.78402e-163	8.84989e-165	-9.98544e-165	-1.19257e-162	-4.84367e-164	-4.1027e-163	-4.01159e-163	-1.13159e-163	9.16457e-165	6.98476e-164	-1.50367e-163	-1.31019e-163	-1.10947e-162	-1.27738e-163	1.23435e-164	2.54886e-163	3.09651e-164	1.97289e-163	1.48603e-162	8.78068e-164	2.41592e-163	0
-5.89099e-163	-4.60494e-165	-1.6992e-163	8.80171e-165	-1.29882e-163	7.10706e-163	-4.02837e-163	-9.49554e-164	6.00056e-163	5.78402e-163	8.84989e-165	-9.98544e-165	-1.19257e-162	-4.84367e-164	-4.1027e-163	-4.01159e-163	-1.13159e-163	9.16457e-165	6.98476e-164	-1.50367e-163	-1.31019e-163	-1.10947e-162	-1.27738e-163	1.23435e-164	2.54886e-163	3.09651e-164	1.97289e-163	1.48603e-162	8.78068e-164	2.41592e-163	0
-5.89099e-163	-4.60494e-165	-1.6992e-163	8.80171e-165	-1.29882e-163	7.10706e-163	-4.02837e-163	-9.49554e-164	6.00056e-163	5.78402e-163	8.84989e-165	-9.98544e-165	-1.19257e-162	-4.84367e-164	-4.1027e-163	-4.01159e-163	-1.13159e-163	9.16457e-165	6.98476e-164	-1.50367e-163	-1.31019e-163	-1.10947e-162	-1.27738e-163	1.23435e-164	2.54886e-163	3.09651e-164	1.97289e-163	1.48603e-162	8.78068e-164	2.41592e-163	0
-5.89099e-163	-4.60494e-165	-1.6992e-163	8.80171e-165	-1.29882e-163	7.10706e-163	-4.02837e-163	-9.49554e-164	6.00056e-163	5.78402e-163	8.84989e-165	-9.98544e-165	-1.19257e-162	-4.84367e-164	-4.1027e-163	-4.01159e-163	-1.13159e-163	9.16457e-165	6.98476e-164	-1.50367e-163	-1.31019e-163	-1.10947e-162	-1.27738e-163	1.23435e-164	2.54886e-163	3.09651e-164	1.97289e-163	1.48603e-162	8.78068e-164	2.41592e-163	0
-5.89099e-163	-4.60494e-165	-1.6992e-163	8.80171e-165	-1.29882e-163	7.10706e-163	-4.02837e-163	-9.49554e-164	6.00056e-163	5.78402e-163	8.84989e-165	-9.98544e-165	-1.19257e-162	-4.84367e-164	-4.1027e-163	-4.01159e-163	-1.13159e-163	9.16457e-165	6.98476e-164	-1.50367e-163	-1.31019e-163	-1.10947e-162	-1.27738e-163	1.23435e-164	2.54886e-163	3.09651e-164	1.97289e-163	1.48603e-162	8.78068e-164	2.41592e-163	0
-5.89099e-163	-4.60494e-165	-1.6992e-163	8.80171e-165	-1.29882e-163	7.10706e-163	-4.02837e-163	-9.49554e-164	6.00056e-163	5.78402e-163	8.84989e-165	-9.98544e-165	-1.19257e-162	-4.84367e-164	-4.1027e-163	-4.01159e-163	-1.13159e-163	9.16457e-165	6.98476e-164	-1.50367e-163	-1.31019e-163	-1.10947e-162	-1.27738e-163	1.23435e-164	2.54886e-163	3.09651e-164	1.97289e-163	1.48603e-162	8.78068e-164	2.41592e-163	0
-5.89099e-163	-4.60494e-165	-1.6992e-163	8.80171e-165	-1.29882e-163	7.10706e-163	-4.02837e-163	-9.49554e-164	6.00056e-163	5.78402e-163	8.84989e-165	-9.98544e-165	-1.19257e-162	-4.84367e-164	-4.1027e-163	-4.01159e-163	-1.13159e-163	9.16457e-165	6.98476e-164	-1.50367e-163	-1.31019e-163	-1.10947e-162	-1.27738e-163	1.23435e-164	2.54886e-163	3.09651e-164	1.97289e-163	1.48603e-162	8.78068e-164	2.41592e-163	0
-5.89099e-163	-4.60494e-165	-1.6992e-163	8.80171e-165	-1.29882e-163	7.10706e-163	-4.02837e-163	-9.49554e-164	6.00056e-163	5.78402e-163	8.84989e-165	-9.98544e-165	-1.19257e-162	-4.84367e-164	-4.1027e-163	-4.01159e-163	-1.13159e-163	9.16457e-165	6.98476e-164	-1.50367e-163	-1.31019e-163	-1.10947e-162	-1.27738e-163	1.23435e-164	2.54886e-163	3.09651e-164	1.97289e-163	1.48603e-162	8.78068e-164	2.41592e-163	0
-5.89099e-163	-4.60494e-165	-1.6992e-163	8.80171e-165	-1.29882e-163	7.10706e-163	-4.02837e-163	-9.49554e-164	6.00056e-163	5.78402e-163	8.84989e-165	-9.98544e-165	-1.19257e-162	-4.84367e-164	-4.1027e-163	-4.01159e-163	-1.13159e-163	9.16457e-165	6.98476e-164	-1.50367e-163	-1.31019e-163	-1.10947e-162	-1.27738e-163	1.23435e-164	2.54886e-163	3.09651e-164	1.97289e-163	1.48603e-162	8.78068e-164	2.41592e-163	0
-5.89099e-163	-4.60494e-165	-1.6992e-163	8.80171e-165	-1.29882e-163	7.10706e-163	-4.02837e-163	-9.49554e-164	6.00056e-163	5.78402e-163	8.84989e-165	-9.98544e-165	-1.19257e-162	-4.84367e-164	-4.1027e-163	-4.01159e-163	-1.13159e-163	9.16457e-165	6.98476e-164	-1.50367e-163	-1.31019e-163	-1.10947e-162	-1.27738e-163	1.23435e-164	2.54886e-163	3.09651e-164	1.97289e-163	1.48603e-162	8.78068e-164	2.41592e-163	0
-5.89099e-163	-4.60494e-165	-1.6992e-163	8.80171e-165	-1.29882e-163	7.10706e-163	-4.02837e-163	-9.49554e-164	6.00056e-163	5.78402e-163	8.84989e-165	-9.98544e-165	-1.19257e-162	-4.84367e-164	-4.1027e-163	-4.01159e-163	-1.13159e-163	9.16457e-165	6.98476e-164	-1.50367e-163	-1.31019e-163	-1.10947e-162	-1.27738e-163	1.23435e-164	2.54886e-163	3.09651e-164	1.97289e-163	1.48603e-162	8.78068e-164	2.41592e-163	0
-5.89099e-163	-4.60494e-165	-1.6992e-163	8.80171e-165	-1.29882e-163	7.10706e-163	-4.02837e-163	-9.49554e-164	6.00056e-163	5.78402e-163	8.84989e-165	-9.98544e-165	-1.19257e-162	-4.84367e-164	-4.1027e-163	-4.01159e-163	-1.13159e-163	9.16457e-165	6.98476e-164	-1.50367e-163	-1.31019e-163	-1.10947e-162	-1.27738e-163	1.23435e-164	2.54886e-163	3.09651e-164	1.97289e-163	1.48603e-162	8.78068e-164	2.41592e-163	0
-5.89099e-163	-4.60494e-165	-1.6992e-163	8.80171e-165	-1.29882e-163	7.10706e-163	-4.02837e-163	-9.49554e-164	6.00056e-163	5.78402e-163	8.84989e-165	-9.98544e-165	-1.19257e-162	-4.84367e-164	-4.1027e-163	-4.01159e-163	-1.13159e-163	9.16457e-165	6.98476e-164	-1.50367e-163	-1.31019e-163	-1.10947e-162	-1.27738e-163	1.23435e-164	2.54886e-163	3.09651e-164	1.97289e-163	1.48603e-162	8.78068e-164	2.41592e-163	0
-5.89099e-163	-4.60494e-165	-1.6992e-163	8.80171e-165	-1.29882e-163	7.10706e-163	-4.02837e-163	-9.49554e-164	6.00056e-163	5.78402e-163	8.84989e-165	-9.98544e-165	-1.19257e-162	-4.84367e-164	-4.1027e-163	-4.01159e-163	-1.13159e-163	9.16457e-165	6.98476e-164	-1.50367e-163	-1.31019e-163	-1.10947e-162	-1.27738e-163	1.23435e-164	2.54886e-163	3.09651e-164	1.97289e-163	1.48603e-162	8.78068e-164	2.41592e-163	0
-5.89099e-163	-4.60494e-165	-1.6992e-163	8.80171e-165	-1.29882e-163	7.10706e-163	-4.02837e-163	-9.49554e-164	6.00056e-163	5.78402e-163	8.84989e-165	-9.98544e-165	-1.19257e-162	-4.84367e-164	-4.1027e-163	-4.01159e-163	-1.13159e-163	9.16457e-165	6.98476e-164	-1.50367e-163	-1.31019e-163	-1.10947e-162	-1.27738e-163	1.23435e-164	2.54886e-163	3.09651e-164	1.97289e-163	1.48603e-162	8.78068e-164	2.41592e-163	0
-5.89099e-163	-4.60494e-165	-1.6992e-163	8.80171e-165	-1.29882e-163	7.10706e-163	-4.02837e-163	-9.49554e-164	6.00056e-163	5.78402e-163	8.84989e-165	-9.98544e-165	-1.19257e-162	-4.84367e-164	-4.1027e-163	-4.01159e-163	-1.13159e-163	9.16457e-165	6.98476e-164	-1.50367e-163	-1.31019e-163	-1.10947e-162	-1.27738e-163	1.23435e-164	2.54886e-163	3.09651e-164	1.97289e-163	1.48603e-162	8.78068e-164	2.41592e-163	0
-5.89099e-163	-4.60494e-165	-1.6992e-163	8.80171e-165	-1.29882e-163	7.10706e-163	-4.02837e-163	-9.49554e-164	6.00056e-163	5.78402e-163	8.84989e-165	-9.98544e-165	-1.19257e-162	-4.84367e-164	-4.1027e-163	-4.01159e-163	-1.13159e-163	9.16457e-165	6.98476e-164	-1.50367e-163	-1.31019e-163	-1.10947e-162	-1.27738e-163	1.23435e-164	2.54886e-163	3.09651e-164	1.97289e-163	1.48603e-162	8.78068e-164	2.41592e-163	0
-5.89099e-163	-4.60494e-165	-1.6992e-163	8.80171e-165	-1.29882e-163	7.10706e-163	-4.02837e-163	-9.49554e-164	6.00056e-163	5.78402e-163	8.84989e-165	-9.98544e-165	-1.19257e-162	-4.84367e-164	-4.1027e-163	-4.01159e-163	-1.13159e-163	9.16457e-165	6.98476e-164	-1.50367e-163	-1.31019e-163	-1.10947e-162	-1.27738e-163	1.23435e-164	2.54886e-163	3.09651e-164	1.97289e-163	1.48603e-162	8.78068e-164	2.41592e-163	0
-5.89099e-163	-4.60494e-165	-1.6992e-163	8.80171e-165	-1.29882e-163	7.10706e-163	-4.02837e-163	-9.49554e-164	6.00056e-163	5.78402e-163	8.84989e-165	-9.98544e-165	-1.19257e-162	-4.84367e-164	-4.1027e-163	-4.01159e-163	-1.13159e-163	9.16457e-165	6.98476e-164	-1.50367e-163	-1.31019e-163	-1.10947e-162	-1.27738e-163	1.23435e-164	2.54886e-163	3.09651e-164	1.97289e-163	1.48603e-162	8.78068e-164	2.41592e-163	0
-5.89099e-163	-4.60494e-165	-1.6992e-163	8.80171e-165	-1.29882e-163	7.10706e-163	-4.02837e-163	-9.49554e-164	6.00056e-163	5.78402e-163	8.84989e-165	-9.98544e-165	-1.19257e-162	-4.84367e-164	-4.1027e-163	-4.01159e-163	-1.13159e-163	9.16457e-165	6.98476e-164	-1.50367e-163	-1.31019e-163	-1.10947e-162	-1.27738e-163	1.23435e-164	2.54886e-163	3.09651e-164	1.97289e-163	1.48603e-162	8.78068e-164	2.41592e-163	0
-5.89099e-163	-4.60494e-165	-1.6992e-163	8.80171e-165	-1.29882e-163	7.10706e-163	-4.02837e-163	-9.49554e-164	6.00056e-163	5.78402e-163	8.84989e-165	-9.98544e-165	-1.19257e-162	-4.84367e-164	-4.1027e-163	-4.01159e-163	-1.13159e-163	9.16457e-165	6.98476e-164	-1.50367e-163	-1.31019e-163	-1.10947e-162	-1.27738e-163	1.23435e-164	2.54886e-163	3.09651e-164	1.97289e-163	1.48603e-162	8.78068e-164	2.41592e-163	0
-5.89099e-163	-4.60494e-165	-1.6992e-163	8.80171e-165	-1.29882e-163	7.10706e-163	-4.02837e-163	-9.49554e-164	6.00056e-163	5.78402e-163	8.84989e-165	-9.98544e-165	-1.19257e-162	-4.84367e-164	-4.1027e-163	-4.01159e-163	-1.13159e-163	9.16457e-165	6.98476e-164	-1.50367e-163	-1.31019e-163	-1.10947e-162	-1.27738e-163	1.23435e-164	2.54886e-163	3.09651e-164	1.97289e-163	1.48603e-162	8.78068e-164	2.41592e-163	0
-5.89099e-163	-4.60494e-165	-1.6992e-163	8.80171e-165	-1.29882e-163	7.10706e-163	-4.02837e-163	-9.49554e-164	6.00056e-163	5.78402e-163	8.84989e-165	-9.98544e-165	-1.19257e-162	-4.84367e-164	-4.1027e-163	-4.01159e-163	-1.13159e-163	9.16457e-165	6.98476e-164	-1.50367e-163	-1.31019e-163	-1.10947e-162	-1.27738e-163	1.23435e-164	2.54886e-163	3.09651e-164	1.97289e-163	1.48603e-162	8.78068e-164	2.41592e-163	0
-5.89099e-163	-4.60494e-165	-1.6992e-163	8.80171e-165	-1.29882e-163	7.10706e-163	-4.02837e-163	-9.49554e-164	6.00056e-163	5.78402e-163	8.84989e-165	-9.98544e-165	-1.19257e-162	-4.84367e-164	-4.1027e-163	-4.01159e-163	-1.13159e-163	9.16457e-165	6.98476e-164	-1.50367e-163	-1.31019e-163	-1.10947e-162	-1.27738e-163	1.23435e-164	2.54886e-163	3.09651e-164	1.97289e-163	1.48603e-162	8.78068e-164	2.41592e-163	0
-5.89099e-163	-4.60494e-165	-1.6992e-163	8.80171e-165	-1.29882e-163	7.10706e-163	-4.02837e-163	-9.49554e-164	6.00056e-163	5.78402e-163	8.84989e-165	-9.98544e-165	-1.19257e-162	-4.84367e-164	-4.1027e-163	-4.01159e-163	-1.13159e-163	9.16457e-165	6.98476e-164	-1.50367e-163	-1.31019e-163	-1.10947e-162	-1.27738e-163	1.23435e-164	2.54886e-163	3.09651e-164	1.97289e-163	1.48603e-162	8.78068e-164	2.41592e-163	0
-5.89099e-163	-4.60494e-165	-1.6992e-163	8.80171e-165	-1.29882e-163	7.10706e-163	-4.02837e-163	-9.49554e-164	6.00056e-163	5.78402e-163	8.84989e-165	-9.98544e-165	-1.19257e-162	-4.84367e-164	-4.1027e-163	-4.01159e-163	-1.13159e-163	9.16457e-165	6.98476e-164	-1.50367e-163	-1.31019e-163	-1.10947e-162	-1.27738e-163	1.23435e-164	2.54886e-163	3.09651e-164	1.97289e-163	1.48603e-162	8.78068e-164	2.41592e-163	0
-5.89099e-163	-4.60494e-165	-1.6992e-163	8.80171e-165	-1.29882e-163	7.10706e-163	-4.02837e-163	-9.49554e-164	6.00056e-163	5.78402e-163	8.84989e-165	-9.98544e-165	-1.19257e-162	-4.84367e-164	-4.1027e-163	-4.01159e-163	-1.13159e-163	9.16457e-165	6.98476e-164	-1.50367e-163	-1.31019e-163	-1.10947e-162	-1.27738e-163	1.23435e-164	2.54886e-163	3.09651e-164	1.97289e-163	1.48603e-162	8.78068e-164	2.41592e-163	0
-5.89099e-163	-4.60494e-165	-1.6992e-163	8.80171e-165	-1.29882e-163	7.10706e-163	-4.02837e-163	-9.49554e-164	6.00056e-163	5.78402e-163	8.84989e-165	-9.98544e-165	-1.19257e-162	-4.84367e-164	-4.1027e-163	-4.01159e-163	-1.13159e-163	9.16457e-165	6.98476e-164	-1.50367e-163	-1.31019e-163	-1.10947e-162	-1.27738e-163	1.23435e-164	2.54886e-163	3.09651e-164	1.97289e-163	1.48603e-162	8.78068e-164	2.41592e-163	0
-5.89099e-163	-4.60494e-165	-1.6992e-163	8.80171e-165	-1.29882e-163	7.10706e-163	-4.02837e-163	-9.49554e-164	6.00056e-163	5.78402e-163	8.84989e-165	-9.98544e-165	-1.19257e-162	-4.84367e-164	-4.1027e-163	-4.01159e-163	-1.13159e-163	9.16457e-165	6.98476e-164	-1.50367e-163	-1.31019e-163	-1.10947e-162	-1.27738e-163	1.23435e-164	2.54886e-163	3.09651e-164	1.97289e-163	1.48603e-162	8.78068e-164	2.41592e-163	0
-5.89099e-163	-4.60494e-165	-1.6992e-163	8.80171e-165	-1.29882e-163	7.10706e-163	-4.02837e-163	-9.49554e-164	6.00056e-163	5.78402e-163	8.84989e-165	-9.98544e-165	-1.19257e-162	-4.84367e-164	-4.1027e-163	-4.01159e-163	-1.13159e-163	9.16457e-165	6.98476e-164	-1.50367e-163	-1.31019e-163	-1.10947e-162	-1.27738e-163	1.23435e-164	2.54886e-163	3.09651e-164	1.97289e-163	1.48603e-162	8.78068e-164	2.41592e-163	0
-5.89099e-163	-4.60494e-165	-1.6992e-163	8.80171e-165	-1.29882e-163	7.10706e-163	-4.02837e-163	-9.49554e-164	6.00056e-163	5.78402e-163	8.84989e-165	-9.98544e-165	-1.19257e-162	-4.84367e-164	-4.1027e-163	-4.01159e-163	-1.13159e-163	9.16457e-165	6.98476e-164	-1.50367e-163	-1.31019e-163	-1.10947e-162	-1.27738e-163	1.23435e-164	2.54886e-163	3.09651e-164	1.97289e-163	1.48603e-162	8.78068e-164	2.41592e-163	0
-5.89099e-163	-4.60494e-165	-1.6992e-163	8.80171e-165	-1.29882e-163	7.10706e-163	-4.02837e-163	-9.49554e-164	6.00056e-163	5.78402e-163	8.84989e-165	-9.98544e-165	-1.19257e-162	-4.84367e-164	-4.1027e-163	-4.01159e-163	-1.13159e-163	9.16457e-165	6.98476e-164	-1.50367e-163	-1.31019e-163	-1.10947e-162	-1.27738e-163	1.23435e-164	2.54886e-163	3.09651e-164	1.97289e-163	1.48603e-162	8.78068e-164	2.41592e-163	0
-5.89099e-163	-4.60494e-165	-1.6992e-163	8.80171e-165	-1.29882e-163	7.10706e-163	-4.02837e-163	-9.49554e-164	6.00056e-163	5.78402e-163	8.84989e-165	-9.98544e-165	-1.19257e-162	-4.84367e-164	-4.1027e-163	-4.01159e-163	-1.13159e-163	9.16457e-165	6.98476e-164	-1.50367e-163	-1.31019e-163	-1.10947e-162	-1.27738e-163	1.23435e-164	2.54886e-163	3.09651e-164	1.97289e-163	1.48603e-162	8.78068e-164	2.41592e-163	0
-5.89099e-163	-4.60494e-165	-1.6992e-163	8.80171e-165	-1.29882e-163	7.10706e-163	-4.02837e-163	-9.49554e-164	6.00056e-163	5.78402e-163	8.84989e-165	-9.98544e-165	-1.19257e-162	-4.84367e-164	-4.1027e-163	-4.01159e-163	-1.13159e-163	9.16457e-165	6.98476e-164	-1.50367e-163	-1.31019e-163	-1.10947e-162	-1.27738e-163	1.23435e-164	2.54886e-163	3.09651e-164	1.97289e-163	1.48603e-162	8.78068e-164	2.41592e-163	0
-5.89099e-163	-4.60494e-165	-1.6992e-163	8.80171e-165	-1.29882e-163	7.10706e-163	-4.02837e-163	-9.49554e-164	6.00056e-163	5.78402e-163	8.84989e-165	-9.98544e-165	-1.19257e-162	-4.84367e-164	-4.1027e-163	-4.01159e-163	-1.13159e-163	9.16457e-165	6.98476e-164	-1.50367e-163	-1.31019e-163	-1.10947e-162	-1.27738e-163	1.23435e-164	2.54886e-163	3.09651e-164	1.97289e-163	1.48603e-162	8.78068e-164	2.41592e-163	0
-5.89099e-163	-4.60494e-165	-1.6992e-163	8.80171e-165	-1.29882e-163	7.10706e-163	-4.02837e-163	-9.49554e-164	6.00056e-163	5.78402e-163	8.84989e-165	-9.98544e-165	-1.19257e-162	-4.84367e-164	-4.1027e-163	-4.01159e-163	-1.13159e-163	9.16457e-165	6.98476e-164	-1.50367e-163	-1.31019e-163	-1.10947e-162	-1.27738e-163	1.23435e-164	2.54886e-163	3.09651e-164	1.97289e-163	1.48603e-162	8.78068e-164	2.41592e-163	0
-5.89099e-163	-4.60494e-165	-1.6992e-163	8.80171e-165	-1.29882e-163	7.10706e-163	-4.02837e-163	-9.49554e-164	6.00056e-163	5.78402e-163	8.84989e-165	-9.98544e-165	-1.19257e-162	-4.84367e-164	-4.1027e-163	-4.01159e-163	-1.13159e-163	9.16457e-165	6.98476e-164	-1.50367e-163	-1.31019e-163	-1.10947e-162	-1.27738e-163	1.23435e-164	2.54886e-163	3.09651e-164	1.97289e-163	1.48603e-162	8.78068e-164	2.41592e-163	0
-5.89099e-163	-4.60494e-165	-1.6992e-163	8.80171e-165	-1.29882e-163	7.10706e-163	-4.02837e-163	-9.49554e-164	6.00056e-163	5.78402e-163	8.84989e-165	-9.98544e-165	-1.19257e-162	-4.84367e-164	-4.1027e-163	-4.01159e-163	-1.13159e-163	9.16457e-165	6.98476e-164	-1.50367e-163	-1.31019e-163	-1.10947e-162	-1.27738e-163	1.23435e-164	2.54886e-163	3.09651e-164	1.97289e-163	1.48603e-162	8.78068e-164	2.41592e-163	0
-5.89099e-163	-4.60494e-165	-1.6992e-163	8.80171e-165	-1.29882e-163	7.10706e-163	-4.02837e-163	-9.49554e-164	6.00056e-163	5.78402e-163	8.84989e-165	-9.98544e-165	-1.19257e-162	-4.84367e-164	-4.1027e-163	-4.01159e-163	-1.13159e-163	9.16457e-165	6.98476e-164	-1.50367e-163	-1.31019e-163	-1.10947e-162	-1.27738e-163	1.23435e-164	2.54886e-163	3.09651e-164	1.97289e-163	1.48603e-162	8.78068e-164	2.41592e-163	0
-5.89099e-163	-4.60494e-165	-1.6992e-163	8.80171e-165	-1.29882e-163	7.10706e-163	-4.02837e-163	-9.49554e-164	6.00056e-163	5.78402e-163	8.84989e-165	-9.98544e-165	-1.19257e-162	-4.84367e-164	-4.1027e-163	-4.01159e-163	-1.13159e-163	9.16457e-165	6.98476e-164	-1.50367e-163	-1.31019e-163	-1.10947e-162	-1.27738e-163	1.23435e-164	2.54886e-163	3.09651e-164	1.97289e-163	1.48603e-162	8.78068e-164	2.41592e-163	0
-5.89099e-163	-4.60494e-165	-1.6992e-163	8.80171e-165	-1.29882e-163	7.10706e-163	-4.02837e-163	-9.49554e-164	6.00056e-163	5.78402e-163	8.84989e-165	-9.98544e-165	-1.19257e-162	-4.84367e-164	-4.1027e-163	-4.01159e-163	-1.13159e-163	9.16457e-165	6.98476e-164	-1.50367e-163	-1.31019e-163	-1.10947e-162	-1.27738e-163	1.23435e-164	2.54886e-163	3.09651e-164	1.97289e-163	1.48603e-162	8.78068e-164	2.41592e-163	0
-5.89099e-163	-4.60494e-165	-1.6992e-163	8.80171e-165	-1.29882e-163	7.10706e-163	-4.02837e-163	-9.49554e-164	6.00056e-163	5.78402e-163	8.84989e-165	-9.98544e-165	-1.19257e-162	-4.84367e-164	-4.1027e-163	-4.01159e-163	-1.13159e-163	9.16457e-165	6.98476e-164	-1.50367e-163	-1.31019e-163	-1.10947e-162	-1.27738e-163	1.23435e-164	2.54886e-163	3.09651e-164	1.97289e-163	1.48603e-162	8.78068e-164	2.41592e-163	0
-5.89099e-163	-4.60494e-165	-1.6992e-163	8.80171e-165	-1.29882e-163	7.10706e-163	-4.02837e-163	-9.49554e-164	6.00056e-163	5.78402e-163	8.84989e-165	-9.98544e-165	-1.19257e-162	-4.84367e-164	-4.1027e-163	-4.01159e-163	-1.13159e-163	9.16457e-165	6.98476e-164	-1.50367e-163	-1.31019e-163	-1.10947e-162	-1.27738e-163	1.23435e-164	2.54886e-163	3.09651e-164	1.97289e-163	1.48603e-162	8.78068e-164	2.41592e-163	0
-5.89099e-163	-4.60494e-165	-1.6992e-163	8.80171e-165	-1.29882e-163	7.10706e-163	-4.02837e-163	-9.49554e-164	6.00056e-163	5.78402e-163	8.84989e-165	-9.98544e-165	-1.19257e-162	-4.84367e-164	-4.1027e-163	-4.01159e-163	-1.13159e-163	9.16457e-165	6.98476e-164	-1.50367e-163	-1.31019e-163	-1.10947e-162	-1.27738e-163	1.23435e-164	2.54886e-163	3.09651e-164	1.97289e-163	1.48603e-162	8.78068e-164	2.41592e-163	0
-5.89099e-163	-4.60494e-165	-1.6992e-163	8.80171e-165	-1.29882e-163	7.10706e-163	-4.02837e-163	-9.49554e-164	6.00056e-163	5.78402e-163	8.84989e-165	-9.98544e-165	-1.19257e-162	-4.84367e-164	-4.1027e-163	-4.01159e-163	-1.13159e-163	9.16457e-165	6.98476e-164	-1.50367e-163	-1.31019e-163	-1.10947e-162	-1.27738e-163	1.23435e-164	2.54886e-163	3.09651e-164	1.97289e-163	1.48603e-162	8.78068e-164	2.41592e-163	0
-5.89099e-163	-4.60494e-165	-1.6992e-163	8.80171e-165	-1.29882e-163	7.10706e-163	-4.02837e-163	-9.49554e-164	6.00056e-163	5.78402e-163	8.84989e-165	-9.98544e-165	-1.19257e-162	-4.84367e-164	-4.1027e-163	-4.01159e-163	-1.13159e-163	9.16457e-165	6.98476e-164	-1.50367e-163	-1.31019e-163	-1.10947e-162	-1.27738e-163	1.23435e-164	2.54886e-163	3.09651e-164	1.97289e-163	1.48603e-162	8.78068e-164	2.41592e-163	0
-5.89099e-163	-4.60494e-165	-1.6992e-163	8.80171e-165	-1.29882e-163	7.10706e-163	-4.02837e-163	-9.49554e-164	6.00056e-163	5.78402e-163	8.84989e-165	-9.98544e-165	-1.19257e-162	-4.84367e-164	-4.1027e-163	-4.01159e-163	-1.13159e-163	9.16457e-165	6.98476e-164	-1.50367e-163	-1.31019e-163	-1.10947e-162	-1.27738e-163	1.23435e-164	2.54886e-163	3.09651e-164	1.97289e-163	1.48603e-162	8.78068e-164	2.41592e-163	0
-5.89099e-163	-4.60494e-165	-1.6992e-163	8.80171e-165	-1.29882e-163	7.10706e-163	-4.02837e-163	-9.49554e-164	6.00056e-163	5.78402e-163	8.84989e-165	-9.98544e-165	-1.19257e-162	-4.84367e-164	-4.1027e-163	-4.01159e-163	-1.13159e-163	9.16457e-165	6.98476e-164	-1.50367e-163	-1.31019e-163	-1.10947e-162	-1.27738e-163	1.23435e-164	2.54886e-163	3.09651e-164	1.97289e-163	1.48603e-162	8.78068e-164	2.41592e-163	0
-5.89099e-163	-4.60494e-165	-1.6992e-163	8.80171e-165	-1.29882e-163	7.10706e-163	-4.02837e-163	-9.49554e-164	6.00056e-163	5.78402e-163	8.84989e-165	-9.98544e-165	-1.19257e-162	-4.84367e-164	-4.1027e-163	-4.01159e-163	-1.13159e-163	9.16457e-165	6.98476e-164	-1.50367e-163	-1.31019e-163	-1.10947e-162	-1.27738e-163	1.23435e-164	2.54886e-163	3.09651e-164	1.97289e-163	1.48603e-162	8.78068e-164	2.41592e-163	0
-5.89099e-163	-4.60494e-165	-1.6992e-163	8.80171e-165	-1.29882e-163	7.10706e-163	-4.02837e-163	-9.49554e-164	6.00056e-163	5.78402e-163	8.84989e-165	-9.98544e-165	-1.19257e-162	-4.84367e-164	-4.1027e-163	-4.01159e-163	-1.13159e-163	9.16457e-165	6.98476e-164	-1.50367e-163	-1.31019e-163	-1.10947e-162	-1.27738e-163	1.23435e-164	2.54886e-163	3.09651e-164	1.97289e-163	1.48603e-162	8.78068e-164	2.41592e-163	0
-5.89099e-163	-4.60494e-165	-1.6992e-163	8.80171e-165	-1.29882e-163	7.10706e-163	-4.02837e-163	-9.49554e-164	6.00056e-163	5.78402e-163	8.84989e-165	-9.98544e-165	-1.19257e-162	-4.84367e-164	-4.1027e-163	-4.01159e-163	-1.13159e-163	9.16457e-165	6.98476e-164	-1.50367e-163	-1.31019e-163	-1.10947e-162	-1.27738e-163	1.23435e-164	2.54886e-163	3.09651e-164	1.97289e-163	1.48603e-162	8.78068e-164	2.41592e-163	0
-5.89099e-163	-4.60494e-165	-1.6992e-163	8.80171e-165	-1.29882e-163	7.10706e-163	-4.02837e-163	-9.49554e-164	6.00056e-163	5.78402e-163	8.84989e-165	-9.98544e-165	-1.19257e-162	-4.84367e-164	-4.1027e-163	-4.01159e-163	-1.13159e-163	9.16457e-165	6.98476e-164	-1.50367e-163	-1.31019e-163	-1.10947e-162	-1.27738e-163	1.23435e-164	2.54886e-163	3.09651e-164	1.97289e-163	1.48603e-162	8.78068e-164	2.41592e-163	0
-5.89099e-163	-4.60494e-165	-1.6992e-163	8.80171e-165	-1.29882e-163	7.10706e-163	-4.02837e-163	-9.49554e-164	6.00056e-163	5.78402e-163	8.84989e-165	-9.98544e-165	-1.19257e-162	-4.84367e-164	-4.1027e-163	-4.01159e-163	-1.13159e-163	9.16457e-165	6.98476e-164	-1.50367e-163	-1.31019e-163	-1.10947e-162	-1.27738e-163	1.23435e-164	2.54886e-163	3.09651e-164	1.97289e-163	1.48603e-162	8.78068e-164	2.41592e-163	0
-5.89099e-163	-4.60494e-165	-1.6992e-163	8.80171e-165	-1.29882e-163	7.10706e-163	-4.02837e-163	-9.49554e-164	6.00056e-163	5.78402e-163	8.84989e-165	-9.98544e-165	-1.19257e-162	-4.84367e-164	-4.1027e-163	-4.01159e-163	-1.13159e-163	9.16457e-165	6.98476e-164	-1.50367e-163	-1.31019e-163	-1.10947e-162	-1.27738e-163	1.23435e-164	2.54886e-163	3.09651e-164	1.97289e-163	1.48603e-162	8.78068e-164	2.41592e-163	0
-5.89099e-163	-4.60494e-165	-1.6992e-163	8.80171e-165	-1.29882e-163	7.10706e-163	-4.02837e-163	-9.49554e-164	6.00056e-163	5.78402e-163	8.84989e-165	-9.98544e-165	-1.19257e-162	-4.84367e-164	-4.1027e-163	-4.01159e-163	-1.13159e-163	9.16457e-165	6.98476e-164	-1.50367e-163	-1.31019e-163	-1.10947e-162	-1.27738e-163	1.23435e-164	2.54886e-163	3.09651e-164	1.97289e-163	1.48603e-162	8.78068e-164	2.41592e-163	0
-5.89099e-163	-4.60494e-165	-1.6992e-163	8.80171e-165	-1.29882e-163	7.10706e-163	-4.02837e-163	-9.49554e-164	6.00056e-163	5.78402e-163	8.84989e-165	-9.98544e-165	-1.19257e-162	-4.84367e-164	-4.1027e-163	-4.01159e-163	-1.13159e-163	9.16457e-165	6.98476e-164	-1.50367e-163	-1.31019e-163	-1.10947e-162	-1.27738e-163	1.23435e-164	2.54886e-163	3.09651e-164	1.97289e-163	1.48603e-162	8.78068e-164	2.41592e-163	0
-5.89099e-163	-4.60494e-165	-1.6992e-163	8.80171e-165	-1.29882e-163	7.10706e-163	-4.02837e-163	-9.49554e-164	6.00056e-163	5.78402e-163	8.84989e-165	-9.98544e-165	-1.19257e-162	-4.84367e-164	-4.1027e-163	-4.01159e-163	-1.13159e-163	9.16457e-165	6.98476e-164	-1.50367e-163	-1.31019e-163	-1.10947e-162	-1.27738e-163	1.23435e-164	2.54886e-163	3.09651e-164	1.97289e-163	1.48603e-162	8.78068e-164	2.41592e-163	0
-5.89099e-163	-4.60494e-165	-1.6992e-163	8.80171e-165	-1.29882e-163	7.10706e-163	-4.02837e-163	-9.49554e-164	6.00056e-163	5.78402e-163	8.84989e-165	-9.98544e-165	-1.19257e-162	-4.84367e-164	-4.1027e-163	-4.01159e-163	-1.13159e-163	9.16457e-165	6.98476e-164	-1.50367e-163	-1.31019e-163	-1.10947e-162	-1.27738e-163	1.23435e-164	2.54886e-163	3.09651e-164	1.97289e-163	1.48603e-162	8.78068e-164	2.41592e-163	0
-5.89099e-163	-4.60494e-165	-1.6992e-163	8.80171e-165	-1.29882e-163	7.10706e-163	-4.02837e-163	-9.49554e-164	6.00056e-163	5.78402e-163	8.84989e-165	-9.98544e-165	-1.19257e-162	-4.84367e-164	-4.1027e-163	-4.01159e-163	-1.13159e-163	9.16457e-165	6.98476e-164	-1.50367e-163	-1.31019e-163	-1.10947e-162	-1.27738e-163	1.23435e-164	2.54886e-163	3.09651e-164	1.97289e-163	1.48603e-162	8.78068e-164	2.41592e-163	0
-5.89099e-163	-4.60494e-165	-1.6992e-163	8.80171e-165	-1.29882e-163	7.10706e-163	-4.02837e-163	-9.49554e-164	6.00056e-163	5.78402e-163	8.84989e-165	-9.98544e-165	-1.19257e-162	-4.84367e-164	-4.1027e-163	-4.01159e-163	-1.13159e-163	9.16457e-165	6.98476e-164	-1.50367e-163	-1.31019e-163	-1.10947e-162	-1.27738e-163	1.23435e-164	2.54886e-163	3.09651e-164	1.97289e-163	1.48603e-162	8.78068e-164	2.41592e-163	0
-5.89099e-163	-4.60494e-165	-1.6992e-163	8.80171e-165	-1.29882e-163	7.10706e-163	-4.02837e-163	-9.49554e-164	6.00056e-163	5.78402e-163	8.84989e-165	-9.98544e-165	-1.19257e-162	-4.84367e-164	-4.1027e-163	-4.01159e-163	-1.13159e-163	9.16457e-165	6.98476e-164	-1.50367e-163	-1.31019e-163	-1.10947e-162	-1.27738e-163	1.23435e-164	2.54886e-163	3.09651e-164	1.97289e-163	1.48603e-162	8.78068e-164	2.41592e-163	0
-5.89099e-163	-4.60494e-165	-1.6992e-163	8.80171e-165	-1.29882e-163	7.10706e-163	-4.02837e-163	-9.49554e-164	6.00056e-163	5.78402e-163	8.84989e-165	-9.98544e-165	-1.19257e-162	-4.84367e-164	-4.1027e-163	-4.01159e-163	-1.13159e-163	9.16457e-165	6.98476e-164	-1.50367e-163	-1.31019e-163	-1.10947e-162	-1.27738e-163	1.23435e-164	2.54886e-163	3.09651e-164	1.97289e-163	1.48603e-162	8.78068e-164	2.41592e-163	0
-5.89099e-163	-4.60494e-165	-1.6992e-163	8.80171e-165	-1.29882e-163	7.10706e-163	-4.02837e-163	-9.49554e-164	6.00056e-163	5.78402e-163	8.84989e-165	-9.98544e-165	-1.19257e-162	-4.84367e-164	-4.1027e-163	-4.01159e-163	-1.13159e-163	9.16457e-165	6.98476e-164	-1.50367e-163	-1.31019e-163	-1.10947e-162	-1.27738e-163	1.23435e-164	2.54886e-163	3.09651e-164	1.97289e-163	1.48603e-162	8.78068e-164	2.41592e-163	0
-5.89099e-163	-4.60494e-165	-1.6992e-163	8.80171e-165	-1.29882e-163	7.10706e-163	-4.02837e-163	-9.49554e-164	6.00056e-163	5.78402e-163	8.84989e-165	-9.98544e-165	-1.19257e-162	-4.84367e-164	-4.1027e-163	-4.01159e-163	-1.13159e-163	9.16457e-165	6.98476e-164	-1.50367e-163	-1.31019e-163	-1.10947e-162	-1.27738e-163	1.23435e-164	2.54886e-163	3.09651e-164	1.97289e-163	1.48603e-162	8.78068e-164	2.41592e-163	0
-5.89099e-163	-4.60494e-165	-1.6992e-163	8.80171e-165	-1.29882e-163	7.10706e-163	-4.02837e-163	-9.49554e-164	6.00056e-163	5.78402e-163	8.84989e-165	-9.98544e-165	-1.19257e-162	-4.84367e-164	-4.1027e-163	-4.01159e-163	-1.13159e-163	9.16457e-165	6.98476e-164	-1.50367e-163	-1.31019e-163	-1.10947e-162	-1.27738e-163	1.23435e-164	2.54886e-163	3.09651e-164	1.97289e-163	1.48603e-162	8.78068e-164	2.41592e-163	0
-5.89099e-163	-4.60494e-165	-1.6992e-163	8.80171e-165	-1.29882e-163	7.10706e-163	-4.02837e-163	-9.49554e-164	6.00056e-163	5.78402e-163	8.84989e-165	-9.98544e-165	-1.19257e-162	-4.84367e-164	-4.1027e-163	-4.01159e-163	-1.13159e-163	9.16457e-165	6.98476e-164	-1.50367e-163	-1.31019e-163	-1.10947e-162	-1.27738e-163	1.23435e-164	2.54886e-163	3.09651e-164	1.97289e-163	1.48603e-162	8.78068e-164	2.41592e-163	0
-5.89099e-163	-4.60494e-165	-1.6992e-163	8.80171e-165	-1.29882e-163	7.10706e-163	-4.02837e-163	-9.49554e-164	6.00056e-163	5.78402e-163	8.84989e-165	-9.98544e-165	-1.19257e-162	-4.84367e-164	-4.1027e-163	-4.01159e-163	-1.13159e-163	9.16457e-165	6.98476e-164	-1.50367e-163	-1.31019e-163	-1.10947e-162	-1.27738e-163	1.23435e-164	2.54886e-163	3.09651e-164	1.97289e-163	1.48603e-162	8.78068e-164	2.41592e-163	0
-5.89099e-163	-4.60494e-165	-1.6992e-163	8.80171e-165	-1.29882e-163	7.10706e-163	-4.02837e-163	-9.49554e-164	6.00056e-163	5.78402e-163	8.84989e-165	-9.98544e-165	-1.19257e-162	-4.84367e-164	-4.1027e-163	-4.01159e-163	-1.13159e-163	9.16457e-165	6.98476e-164	-1.50367e-163	-1.31019e-163	-1.10947e-162	-1.27738e-163	1.23435e-164	2.54886e-163	3.09651e-164	1.97289e-163	1.48603e-162	8.78068e-164	2.41592e-163	0
-5.89099e-163	-4.60494e-165	-1.6992e-163	8.80171e-165	-1.29882e-163	7.10706e-163	-4.02837e-163	-9.49554e-164	6.00056e-163	5.78402e-163	8.84989e-165	-9.98544e-165	-1.19257e-162	-4.84367e-164	-4.1027e-163	-4.01159e-163	-1.13159e-163	9.16457e-165	6.98476e-164	-1.50367e-163	-1.31019e-163	-1.10947e-162	-1.27738e-163	1.23435e-164	2.54886e-163	3.09651e-164	1.97289e-163	1.48603e-162	8.78068e-164	2.41592e-163	0
-5.89099e-163	-4.60494e-165	-1.6992e-163	8.80171e-165	-1.29882e-163	7.10706e-163	-4.02837e-163	-9.49554e-164	6.00056e-163	5.78402e-163	8.84989e-165	-9.98544e-165	-1.19257e-162	-4.84367e-164	-4.1027e-163	-4.01159e-163	-1.13159e-163	9.16457e-165	6.98476e-164	-1.50367e-163	-1.31019e-163	-1.10947e-162	-1.27738e-163	1.23435e-164	2.54886e-163	3.09651e-164	1.97289e-163	1.48603e-162	8.78068e-164	2.41592e-163	0
-5.89099e-163	-4.60494e-165	-1.6992e-163	8.80171e-165	-1.29882e-163	7.10706e-163	-4.02837e-163	-9.49554e-164	6.00056e-163	5.78402e-163	8.84989e-165	-9.98544e-165	-1.19257e-162	-4.84367e-164	-4.1027e-163	-4.01159e-163	-1.13159e-163	9.16457e-165	6.98476e-164	-1.50367e-163	-1.31019e-163	-1.10947e-162	-1.27738e-163	1.23435e-164	2.54886e-163	3.09651e-164	1.97289e-163	1.48603e-162	8.78068e-164	2.41592e-163	0
-5.89099e-163	-4.60494e-165	-1.6992e-163	8.80171e-165	-1.29882e-163	7.10706e-163	-4.02837e-163	-9.49554e-164	6.00056e-163	5.78402e-163	8.84989e-165	-9.98544e-165	-1.19257e-162	-4.84367e-164	-4.1027e-163	-4.01159e-163	-1.13159e-163	9.16457e-165	6.98476e-164	-1.50367e-163	-1.31019e-163	-1.10947e-162	-1.27738e-163	1.23435e-164	2.54886e-163	3.09651e-164	1.97289e-163	1.48603e-162	8.78068e-164	2.41592e-163	0
-5.89099e-163	-4.60494e-165	-1.6992e-163	8.80171e-165	-1.29882e-163	7.10706e-163	-4.02837e-163	-9.49554e-164	6.00056e-163	5.78402e-163	8.84989e-165	-9.98544e-165	-1.19257e-162	-4.84367e-164	-4.1027e-163	-4.01159e-163	-1.13159e-163	9.16457e-165	6.98476e-164	-1.50367e-163	-1.31019e-163	-1.10947e-162	-1.27738e-163	1.23435e-164	2.54886e-163	3.09651e-164	1.97289e-163	1.48603e-162	8.78068e-164	2.41592e-163	0
-5.89099e-163	-4.60494e-165	-1.6992e-163	8.80171e-165	-1.29882e-163	7.10706e-163	-4.02837e-163	-9.49554e-164	6.00056e-163	5.78402e-163	8.84989e-165	-9.98544e-165	-1.19257e-162	-4.84367e-164	-4.1027e-163	-4.01159e-163	-1.13159e-163	9.16457e-165	6.98476e-164	-1.50367e-163	-1.31019e-163	-1.10947e-162	-1.27738e-163	1.23435e-164	2.54886e-163	3.09651e-164	1.97289e-163	1.48603e-162	8.78068e-164	2.41592e-163	0
-5.89099e-163	-4.60494e-165	-1.6992e-163	8.80171e-165	-1.29882e-163	7.10706e-163	-4.02837e-163	-9.49554e-164	6.00056e-163	5.78402e-163	8.84989e-165	-9.98544e-165	-1.19257e-162	-4.84367e-164	-4.1027e-163	-4.01159e-163	-1.13159e-163	9.16457e-165	6.98476e-164	-1.50367e-163	-1.31019e-163	-1.10947e-162	-1.27738e-163	1.23435e-164	2.54886e-163	3.09651e-164	1.97289e-163	1.48603e-162	8.78068e-164	2.41592e-163	0
-5.89099e-163	-4.60494e-165	-1.6992e-163	8.80171e-165	-1.29882e-163	7.10706e-163	-4.02837e-163	-9.49554e-164	6.00056e-163	5.78402e-163	8.84989e-165	-9.98544e-165	-1.19257e-162	-4.84367e-164	-4.1027e-163	-4.01159e-163	-1.13159e-163	9.16457e-165	6.98476e-164	-1.50367e-163	-1.31019e-163	-1.10947e-162	-1.27738e-163	1.23435e-164	2.54886e-163	3.09651e-164	1.97289e-163	1.48603e-162	8.78068e-164	2.41592e-163	0
-5.89099e-163	-4.60494e-165	-1.6992e-163	8.80171e-165	-1.29882e-163	7.10706e-163	-4.02837e-163	-9.49554e-164	6.00056e-163	5.78402e-163	8.84989e-165	-9.98544e-165	-1.19257e-162	-4.84367e-164	-4.1027e-163	-4.01159e-163	-1.13159e-163	9.16457e-165	6.98476e-164	-1.50367e-163	-1.31019e-163	-1.10947e-162	-1.27738e-163	1.23435e-164	2.54886e-163	3.09651e-164	1.97289e-163	1.48603e-162	8.78068e-164	2.41592e-163	0
-5.89099e-163	-4.60494e-165	-1.6992e-163	8.80171e-165	-1.29882e-163	7.10706e-163	-4.02837e-163	-9.49554e-164	6.00056e-163	5.78402e-163	8.84989e-165	-9.98544e-165	-1.19257e-162	-4.84367e-164	-4.1027e-163	-4.01159e-163	-1.13159e-163	9.16457e-165	6.98476e-164	-1.50367e-163	-1.31019e-163	-1.10947e-162	-1.27738e-163	1.23435e-164	2.54886e-163	3.09651e-164	1.97289e-163	1.48603e-162	8.78068e-164	2.41592e-163	0
-5.89099e-163	-4.60494e-165	-1.6992e-163	8.80171e-165	-1.29882e-163	7.10706e-163	-4.02837e-163	-9.49554e-164	6.00056e-163	5.78402e-163	8.84989e-165	-9.98544e-165	-1.19257e-162	-4.84367e-164	-4.1027e-163	-4.01159e-163	-1.13159e-163	9.16457e-165	6.98476e-164	-1.50367e-163	-1.31019e-163	-1.10947e-162	-1.27738e-163	1.23435e-164	2.54886e-163	3.09651e-164	1.97289e-163	1.48603e-162	8.78068e-164	2.41592e-163	0
-5.89099e-163	-4.60494e-165	-1.6992e-163	8.80171e-165	-1.29882e-163	7.10706e-163	-4.02837e-163	-9.49554e-164	6.00056e-163	5.78402e-163	8.84989e-165	-9.98544e-165	-1.19257e-162	-4.84367e-164	-4.1027e-163	-4.01159e-163	-1.13159e-163	9.16457e-165	6.98476e-164	-1.50367e-163	-1.31019e-163	-1.10947e-162	-1.27738e-163	1.23435e-164	2.54886e-163	3.09651e-164	1.97289e-163	1.48603e-162	8.78068e-164	2.41592e-163	0
-5.89099e-163	-4.60494e-165	-1.6992e-163	8.80171e-165	-1.29882e-163	7.10706e-163	-4.02837e-163	-9.49554e-164	6.00056e-163	5.78402e-163	8.84989e-165	-9.98544e-165	-1.19257e-162	-4.84367e-164	-4.1027e-163	-4.01159e-163	-1.13159e-163	9.16457e-165	6.98476e-164	-1.50367e-163	-1.31019e-163	-1.10947e-162	-1.27738e-163	1.23435e-164	2.54886e-163	3.09651e-164	1.97289e-163	1.48603e-162	8.78068e-164	2.41592e-163	0
-5.89099e-163	-4.60494e-165	-1.6992e-163	8.80171e-165	-1.29882e-163	7.10706e-163	-4.02837e-163	-9.49554e-164	6.00056e-163	5.78402e-163	8.84989e-165	-9.98544e-165	-1.19257e-162	-4.84367e-164	-4.1027e-163	-4.01159e-163	-1.13159e-163	9.16457e-165	6.98476e-164	-1.50367e-163	-1.31019e-163	-1.10947e-162	-1.27738e-163	1.23435e-164	2.54886e-163	3.09651e-164	1.97289e-163	1.48603e-162	8.78068e-164	2.41592e-163	0
-5.89099e-163	-4.60494e-165	-1.6992e-163	8.80171e-165	-1.29882e-163	7.10706e-163	-4.02837e-163	-9.49554e-164	6.00056e-163	5.78402e-163	8.84989e-165	-9.98544e-165	-1.19257e-162	-4.84367e-164	-4.1027e-163	-4.01159e-163	-1.13159e-163	9.16457e-165	6.98476e-164	-1.50367e-163	-1.31019e-163	-1.10947e-162	-1.27738e-163	1.23435e-164	2.54886e-163	3.09651e-164	1.97289e-163	1.48603e-162	8.78068e-164	2.41592e-163	0
-5.89099e-163	-4.60494e-165	-1.6992e-163	8.80171e-165	-1.29882e-163	7.10706e-163	-4.02837e-163	-9.49554e-164	6.00056e-163	5.78402e-163	8.84989e-165	-9.98544e-165	-1.19257e-162	-4.84367e-164	-4.1027e-163	-4.01159e-163	-1.13159e-163	9.16457e-165	6.98476e-164	-1.50367e-163	-1.31019e-163	-1.10947e-162	-1.27738e-163	1.23435e-164	2.54886e-163	3.09651e-164	1.97289e-163	1.48603e-162	8.78068e-164	2.41592e-163	0
-5.89099e-163	-4.60494e-165	-1.6992e-163	8.80171e-165	-1.29882e-163	7.10706e-163	-4.02837e-163	-9.49554e-164	6.00056e-163	5.78402e-163	8.84989e-165	-9.98544e-165	-1.19257e-162	-4.84367e-164	-4.1027e-163	-4.01159e-163	-1.13159e-163	9.16457e-165	6.98476e-164	-1.50367e-163	-1.31019e-163	-1.10947e-162	-1.27738e-163	1.23435e-164	2.54886e-163	3.09651e-164	1.97289e-163	1.48603e-162	8.78068e-164	2.41592e-163	0
-5.89099e-163	-4.60494e-165	-1.6992e-163	8.80171e-165	-1.29882e-163	7.10706e-163	-4.02837e-163	-9.49554e-164	6.00056e-163	5.78402e-163	8.84989e-165	-9.98544e-165	-1.19257e-162	-4.84367e-164	-4.1027e-163	-4.01159e-163	-1.13159e-163	9.16457e-165	6.98476e-164	-1.50367e-163	-1.31019e-163	-1.10947e-162	-1.27738e-163	1.23435e-164	2.54886e-163	3.09651e-164	1.97289e-163	1.48603e-162	8.78068e-164	2.41592e-163	0
-5.89099e-163	-4.60494e-165	-1.6992e-163	8.80171e-165	-1.29882e-163	7.10706e-163	-4.02837e-163	-9.49554e-164	6.00056e-163	5.78402e-163	8.84989e-165	-9.98544e-165	-1.19257e-162	-4.84367e-164	-4.1027e-163	-4.01159e-163	-1.13159e-163	9.16457e-165	6.98476e-164	-1.50367e-163	-1.31019e-163	-1.10947e-162	-1.27738e-163	1.23435e-164	2.54886e-163	3.09651e-164	1.97289e-163	1.48603e-162	8.78068e-164	2.41592e-163	0
-5.89099e-163	-4.60494e-165	-1.6992e-163	8.80171e-165	-1.29882e-163	7.10706e-163	-4.02837e-163	-9.49554e-164	6.00056e-163	5.78402e-163	8.84989e-165	-9.98544e-165	-1.19257e-162	-4.84367e-164	-4.1027e-163	-4.01159e-163	-1.13159e-163	9.16457e-165	6.98476e-164	-1.50367e-163	-1.31019e-163	-1.10947e-162	-1.27738e-163	1.23435e-164	2.54886e-163	3.09651e-164	1.97289e-163	1.48603e-162	8.78068e-164	2.41592e-163	0
-5.89099e-163	-4.60494e-165	-1.6992e-163	8.80171e-165	-1.29882e-163	7.10706e-163	-4.02837e-163	-9.49554e-164	6.00056e-163	5.78402e-163	8.84989e-165	-9.98544e-165	-1.19257e-162	-4.84367e-164	-4.1027e-163	-4.01159e-163	-1.13159e-163	9.16457e-165	6.98476e-164	-1.50367e-163	-1.31019e-163	-1.10947e-162	-1.27738e-163	1.23435e-164	2.54886e-163	3.09651e-164	1.97289e-163	1.48603e-162	8.78068e-164	2.41592e-163	0
-5.89099e-163	-4.60494e-165	-1.6992e-163	8.80171e-165	-1.29882e-163	7.10706e-163	-4.02837e-163	-9.49554e-164	6.00056e-163	5.78402e-163	8.84989e-165	-9.98544e-165	-1.19257e-162	-4.84367e-164	-4.1027e-163	-4.01159e-163	-1.13159e-163	9.16457e-165	6.98476e-164	-1.50367e-163	-1.31019e-163	-1.10947e-162	-1.27738e-163	1.23435e-164	2.54886e-163	3.09651e-164	1.97289e-163	1.48603e-162	8.78068e-164	2.41592e-163	0
-5.89099e-163	-4.60494e-165	-1.6992e-163	8.80171e-165	-1.29882e-163	7.10706e-163	-4.02837e-163	-9.49554e-164	6.00056e-163	5.78402e-163	8.84989e-165	-9.98544e-165	-1.19257e-162	-4.84367e-164	-4.1027e-163	-4.01159e-163	-1.13159e-163	9.16457e-165	6.98476e-164	-1.50367e-163	-1.31019e-163	-1.10947e-162	-1.27738e-163	1.23435e-164	2.54886e-163	3.09651e-164	1.97289e-163	1.48603e-162	8.78068e-164	2.41592e-163	0
-5.89099e-163	-4.60494e-165	-1.6992e-163	8.80171e-165	-1.29882e-163	7.10706e-163	-4.02837e-163	-9.49554e-164	6.00056e-163	5.78402e-163	8.84989e-165	-9.98544e-165	-1.19257e-162	-4.84367e-164	-4.1027e-163	-4.01159e-163	-1.13159e-163	9.16457e-165	6.98476e-164	-1.50367e-163	-1.31019e-163	-1.10947e-162	-1.27738e-163	1.23435e-164	2.54886e-163	3.09651e-164	1.97289e-163	1.48603e-162	8.78068e-164	2.41592e-163	0
-5.89099e-163	-4.60494e-165	-1.6992e-163	8.80171e-165	-1.29882e-163	7.10706e-163	-4.02837e-163	-9.49554e-164	6.00056e-163	5.78402e-163	8.84989e-165	-9.98544e-165	-1.19257e-162	-4.84367e-164	-4.1027e-163	-4.01159e-163	-1.13159e-163	9.16457e-165	6.98476e-164	-1.50367e-163	-1.31019e-163	-1.10947e-162	-1.27738e-163	1.23435e-164	2.54886e-163	3.09651e-164	1.97289e-163	1.48603e-162	8.78068e-164	2.41592e-163	0
-5.89099e-163	-4.60494e-165	-1.6992e-163	8.80171e-165	-1.29882e-163	7.10706e-163	-4.02837e-163	-9.49554e-164	6.00056e-163	5.78402e-163	8.84989e-165	-9.98544e-165	-1.19257e-162	-4.84367e-164	-4.1027e-163	-4.01159e-163	-1.13159e-163	9.16457e-165	6.98476e-164	-1.50367e-163	-1.31019e-163	-1.10947e-162	-1.27738e-163	1.23435e-164	2.54886e-163	3.09651e-164	1.97289e-163	1.48603e-162	8.78068e-164	2.41592e-163	0
-5.89099e-163	-4.60494e-165	-1.6992e-163	8.80171e-165	-1.29882e-163	7.10706e-163	-4.02837e-163	-9.49554e-164	6.00056e-163	5.78402e-163	8.84989e-165	-9.98544e-165	-1.19257e-162	-4.84367e-164	-4.1027e-163	-4.01159e-163	-1.13159e-163	9.16457e-165	6.98476e-164	-1.50367e-163	-1.31019e-163	-1.10947e-162	-1.27738e-163	1.23435e-164	2.54886e-163	3.09651e-164	1.97289e-163	1.48603e-162	8.78068e-164	2.41592e-163	0
-5.89099e-163	-4.60494e-165	-1.6992e-163	8.80171e-165	-1.29882e-163	7.10706e-163	-4.02837e-163	-9.49554e-164	6.00056e-163	5.78402e-163	8.84989e-165	-9.98544e-165	-1.19257e-162	-4.84367e-164	-4.1027e-163	-4.01159e-163	-1.13159e-163	9.16457e-165	6.98476e-164	-1.50367e-163	-1.31019e-163	-1.10947e-162	-1.27738e-163	1.23435e-164	2.54886e-163	3.09651e-164	1.97289e-163	1.48603e-162	8.78068e-164	2.41592e-163	0
-5.89099e-163	-4.60494e-165	-1.6992e-163	8.80171e-165	-1.29882e-163	7.10706e-163	-4.02837e-163	-9.49554e-164	6.00056e-163	5.78402e-163	8.84989e-165	-9.98544e-165	-1.19257e-162	-4.84367e-164	-4.1027e-163	-4.01159e-163	-1.13159e-163	9.16457e-165	6.98476e-164	-1.50367e-163	-1.31019e-163	-1.10947e-162	-1.27738e-163	1.23435e-164	2.54886e-163	3.09651e-164	1.97289e-163	1.48603e-162	8.78068e-164	2.41592e-163	0
-5.89099e-163	-4.60494e-165	-1.6992e-163	8.80171e-165	-1.29882e-163	7.10706e-163	-4.02837e-163	-9.49554e-164	6.00056e-163	5.78402e-163	8.84989e-165	-9.98544e-165	-1.19257e-162	-4.84367e-164	-4.1027e-163	-4.01159e-163	-1.13159e-163	9.16457e-165	6.98476e-164	-1.50367e-163	-1.31019e-163	-1.10947e-162	-1.27738e-163	1.23435e-164	2.54886e-163	3.09651e-164	1.97289e-163	1.48603e-162	8.78068e-164	2.41592e-163	0
-5.89099e-163	-4.60494e-165	-1.6992e-163	8.80171e-165	-1.29882e-163	7.10706e-163	-4.02837e-163	-9.49554e-164	6.00056e-163	5.78402e-163	8.84989e-165	-9.98544e-165	-1.19257e-162	-4.84367e-164	-4.1027e-163	-4.01159e-163	-1.13159e-163	9.16457e-165	6.98476e-164	-1.50367e-163	-1.31019e-163	-1.10947e-162	-1.27738e-163	1.23435e-164	2.54886e-163	3.09651e-164	1.97289e-163	1.48603e-162	8.78068e-164	2.41592e-163	0
-5.89099e-163	-4.60494e-165	-1.6992e-163	8.80171e-165	-1.29882e-163	7.10706e-163	-4.02837e-163	-9.49554e-164	6.00056e-163	5.78402e-163	8.84989e-165	-9.98544e-165	-1.19257e-162	-4.84367e-164	-4.1027e-163	-4.01159e-163	-1.13159e-163	9.16457e-165	6.98476e-164	-1.50367e-163	-1.31019e-163	-1.10947e-162	-1.27738e-163	1.23435e-164	2.54886e-163	3.09651e-164	1.97289e-163	1.48603e-162	8.78068e-164	2.41592e-163	0
-5.89099e-163	-4.60494e-165	-1.6992e-163	8.80171e-165	-1.29882e-163	7.10706e-163	-4.02837e-163	-9.49554e-164	6.00056e-163	5.78402e-163	8.84989e-165	-9.98544e-165	-1.19257e-162	-4.84367e-164	-4.1027e-163	-4.01159e-163	-1.13159e-163	9.16457e-165	6.98476e-164	-1.50367e-163	-1.31019e-163	-1.10947e-162	-1.27738e-163	1.23435e-164	2.54886e-163	3.09651e-164	1.97289e-163	1.48603e-162	8.78068e-164	2.41592e-163	0
-5.89099e-163	-4.60494e-165	-1.6992e-163	8.80171e-165	-1.29882e-163	7.10706e-163	-4.02837e-163	-9.49554e-164	6.00056e-163	5.78402e-163	8.84989e-165	-9.98544e-165	-1.19257e-162	-4.84367e-164	-4.1027e-163	-4.01159e-163	-1.13159e-163	9.16457e-165	6.98476e-164	-1.50367e-163	-1.31019e-163	-1.10947e-162	-1.27738e-163	1.23435e-164	2.54886e-163	3.09651e-164	1.97289e-163	1.48603e-162	8.78068e-164	2.41592e-163	0
-5.89099e-163	-4.60494e-165	-1.6992e-163	8.80171e-165	-1.29882e-163	7.10706e-163	-4.02837e-163	-9.49554e-164	6.00056e-163	5.78402e-163	8.84989e-165	-9.98544e-165	-1.19257e-162	-4.84367e-164	-4.1027e-163	-4.01159e-163	-1.13159e-163	9.16457e-165	6.98476e-164	-1.50367e-163	-1.31019e-163	-1.10947e-162	-1.27738e-163	1.23435e-164	2.54886e-163	3.09651e-164	1.97289e-163	1.48603e-162	8.78068e-164	2.41592e-163	0
-5.89099e-163	-4.60494e-165	-1.6992e-163	8.80171e-165	-1.29882e-163	7.10706e-163	-4.02837e-163	-9.49554e-164	6.00056e-163	5.78402e-163	8.84989e-165	-9.98544e-165	-1.19257e-162	-4.84367e-164	-4.1027e-163	-4.01159e-163	-1.13159e-163	9.16457e-165	6.98476e-164	-1.50367e-163	-1.31019e-163	-1.10947e-162	-1.27738e-163	1.23435e-164	2.54886e-163	3.09651e-164	1.97289e-163	1.48603e-162	8.78068e-164	2.41592e-163	0
-5.89099e-163	-4.60494e-165	-1.6992e-163	8.80171e-165	-1.29882e-163	7.10706e-163	-4.02837e-163	-9.49554e-164	6.00056e-163	5.78402e-163	8.84989e-165	-9.98544e-165	-1.19257e-162	-4.84367e-164	-4.1027e-163	-4.01159e-163	-1.13159e-163	9.16457e-165	6.98476e-164	-1.50367e-163	-1.31019e-163	-1.10947e-162	-1.27738e-163	1.23435e-164	2.54886e-163	3.09651e-164	1.97289e-163	1.48603e-162	8.78068e-164	2.41592e-163	0
-5.89099e-163	-4.60494e-165	-1.6992e-163	8.80171e-165	-1.29882e-163	7.10706e-163	-4.02837e-163	-9.49554e-164	6.00056e-163	5.78402e-163	8.84989e-165	-9.98544e-165	-1.19257e-162	-4.84367e-164	-4.1027e-163	-4.01159e-163	-1.13159e-163	9.16457e-165	6.98476e-164	-1.50367e-163	-1.31019e-163	-1.10947e-162	-1.27738e-163	1.23435e-164	2.54886e-163	3.09651e-164	1.97289e-163	1.48603e-162	8.78068e-164	2.41592e-163	0
-5.89099e-163	-4.60494e-165	-1.6992e-163	8.80171e-165	-1.29882e-163	7.10706e-163	-4.02837e-163	-9.49554e-164	6.00056e-163	5.78402e-163	8.84989e-165	-9.98544e-165	-1.19257e-162	-4.84367e-164	-4.1027e-163	-4.01159e-163	-1.13159e-163	9.16457e-165	6.98476e-164	-1.50367e-163	-1.31019e-163	-1.10947e-162	-1.27738e-163	1.23435e-164	2.54886e-163	3.09651e-164	1.97289e-163	1.48603e-162	8.78068e-164	2.41592e-163	0
-5.89099e-163	-4.60494e-165	-1.6992e-163	8.80171e-165	-1.29882e-163	7.10706e-163	-4.02837e-163	-9.49554e-164	6.00056e-163	5.78402e-163	8.84989e-165	-9.98544e-165	-1.19257e-162	-4.84367e-164	-4.1027e-163	-4.01159e-163	-1.13159e-163	9.16457e-165	6.98476e-164	-1.50367e-163	-1.31019e-163	-1.10947e-162	-1.27738e-163	1.23435e-164	2.54886e-163	3.09651e-164	1.97289e-163	1.48603e-162	8.78068e-164	2.41592e-163	0
-5.89099e-163	-4.60494e-165	-1.6992e-163	8.80171e-165	-1.29882e-163	7.10706e-163	-4.02837e-163	-9.49554e-164	6.00056e-163	5.78402e-163	8.84989e-165	-9.98544e-165	-1.19257e-162	-4.84367e-164	-4.1027e-163	-4.01159e-163	-1.13159e-163	9.16457e-165	6.98476e-164	-1.50367e-163	-1.31019e-163	-1.10947e-162	-1.27738e-163	1.23435e-164	2.54886e-163	3.09651e-164	1.97289e-163	1.48603e-162	8.78068e-164	2.41592e-163	0
-5.89099e-163	-4.60494e-165	-1.6992e-163	8.80171e-165	-1.29882e-163	7.10706e-163	-4.02837e-163	-9.49554e-164	6.00056e-163	5.78402e-163	8.84989e-165	-9.98544e-165	-1.19257e-162	-4.84367e-164	-4.1027e-163	-4.01159e-163	-1.13159e-163	9.16457e-165	6.98476e-164	-1.50367e-163	-1.31019e-163	-1.10947e-162	-1.27738e-163	1.23435e-164	2.54886e-163	3.09651e-164	1.97289e-163	1.48603e-162	8.78068e-164	2.41592e-163	0
-5.89099e-163	-4.60494e-165	-1.6992e-163	8.80171e-165	-1.29882e-163	7.10706e-163	-4.02837e-163	-9.49554e-164	6.00056e-163	5.78402e-163	8.84989e-165	-9.98544e-165	-1.19257e-162	-4.84367e-164	-4.1027e-163	-4.01159e-163	-1.13159e-163	9.16457e-165	6.98476e-164	-1.50367e-163	-1.31019e-163	-1.10947e-162	-1.27738e-163	1.23435e-164	2.54886e-163	3.09651e-164	1.97289e-163	1.48603e-162	8.78068e-164	2.41592e-163	0
-5.89099e-163	-4.60494e-165	-1.6992e-163	8.80171e-165	-1.29882e-163	7.10706e-163	-4.02837e-163	-9.49554e-164	6.00056e-163	5.78402e-163	8.84989e-165	-9.98544e-165	-1.19257e-162	-4.84367e-164	-4.1027e-163	-4.01159e-163	-1.13159e-163	9.16457e-165	6.98476e-164	-1.50367e-163	-1.31019e-163	-1.10947e-162	-1.27738e-163	1.23435e-164	2.54886e-163	3.09651e-164	1.97289e-163	1.48603e-162	8.78068e-164	2.41592e-163	0
-5.89099e-163	-4.60494e-165	-1.6992e-163	8.80171e-165	-1.29882e-163	7.10706e-163	-4.02837e-163	-9.49554e-164	6.00056e-163	5.78402e-163	8.84989e-165	-9.98544e-165	-1.19257e-162	-4.84367e-164	-4.1027e-163	-4.01159e-163	-1.13159e-163	9.16457e-165	6.98476e-164	-1.50367e-163	-1.31019e-163	-1.10947e-162	-1.27738e-163	1.23435e-164	2.54886e-163	3.09651e-164	1.97289e-163	1.48603e-162	8.78068e-164	2.41592e-163	0
-5.89099e-163	-4.60494e-165	-1.6992e-163	8.80171e-165	-1.29882e-163	7.10706e-163	-4.02837e-163	-9.49554e-164	6.00056e-163	5.78402e-163	8.84989e-165	-9.98544e-165	-1.19257e-162	-4.84367e-164	-4.1027e-163	-4.01159e-163	-1.13159e-163	9.16457e-165	6.98476e-164	-1.50367e-163	-1.31019e-163	-1.10947e-162	-1.27738e-163	1.23435e-164	2.54886e-163	3.09651e-164	1.97289e-163	1.48603e-162	8.78068e-164	2.41592e-163	0
-5.89099e-163	-4.60494e-165	-1.6992e-163	8.80171e-165	-1.29882e-163	7.10706e-163	-4.02837e-163	-9.49554e-164	6.00056e-163	5.78402e-163	8.84989e-165	-9.98544e-165	-1.19257e-162	-4.84367e-164	-4.1027e-163	-4.01159e-163	-1.13159e-163	9.16457e-165	6.98476e-164	-1.50367e-163	-1.31019e-163	-1.10947e-162	-1.27738e-163	1.23435e-164	2.54886e-163	3.09651e-164	1.97289e-163	1.48603e-162	8.78068e-164	2.41592e-163	0
-5.89099e-163	-4.60494e-165	-1.6992e-163	8.80171e-165	-1.29882e-163	7.10706e-163	-4.02837e-163	-9.49554e-164	6.00056e-163	5.78402e-163	8.84989e-165	-9.98544e-165	-1.19257e-162	-4.84367e-164	-4.1027e-163	-4.01159e-163	-1.13159e-163	9.16457e-165	6.98476e-164	-1.50367e-163	-1.31019e-163	-1.10947e-162	-1.27738e-163	1.23435e-164	2.54886e-163	3.09651e-164	1.97289e-163	1.48603e-162	8.78068e-164	2.41592e-163	0
-5.89099e-163	-4.60494e-165	-1.6992e-163	8.80171e-165	-1.29882e-163	7.10706e-163	-4.02837e-163	-9.49554e-164	6.00056e-163	5.78402e-163	8.84989e-165	-9.98544e-165	-1.19257e-162	-4.84367e-164	-4.1027e-163	-4.01159e-163	-1.13159e-163	9.16457e-165	6.98476e-164	-1.50367e-163	-1.31019e-163	-1.10947e-162	-1.27738e-163	1.23435e-164	2.54886e-163	3.09651e-164	1.97289e-163	1.48603e-162	8.78068e-164	2.41592e-163	0
-5.89099e-163	-4.60494e-165	-1.6992e-163	8.80171e-165	-1.29882e-163	7.10706e-163	-4.02837e-163	-9.49554e-164	6.00056e-163	5.78402e-163	8.84989e-165	-9.98544e-165	-1.19257e-162	-4.84367e-164	-4.1027e-163	-4.01159e-163	-1.13159e-163	9.16457e-165	6.98476e-164	-1.50367e-163	-1.31019e-163	-1.10947e-162	-1.27738e-163	1.23435e-164	2.54886e-163	3.09651e-164	1.97289e-163	1.48603e-162	8.78068e-164	2.41592e-163	0
-5.89099e-163	-4.60494e-165	-1.6992e-163	8.80171e-165	-1.29882e-163	7.10706e-163	-4.02837e-163	-9.49554e-164	6.00056e-163	5.78402e-163	8.84989e-165	-9.98544e-165	-1.19257e-162	-4.84367e-164	-4.1027e-163	-4.01159e-163	-1.13159e-163	9.16457e-165	6.98476e-164	-1.50367e-163	-1.31019e-163	-1.10947e-162	-1.27738e-163	1.23435e-164	2.54886e-163	3.09651e-164	1.97289e-163	1.48603e-162	8.78068e-164	2.41592e-163	0
-5.89099e-163	-4.60494e-165	-1.6992e-163	8.80171e-165	-1.29882e-163	7.10706e-163	-4.02837e-163	-9.49554e-164	6.00056e-163	5.78402e-163	8.84989e-165	-9.98544e-165	-1.19257e-162	-4.84367e-164	-4.1027e-163	-4.01159e-163	-1.13159e-163	9.16457e-165	6.98476e-164	-1.50367e-163	-1.31019e-163	-1.10947e-162	-1.27738e-163	1.23435e-164	2.54886e-163	3.09651e-164	1.97289e-163	1.48603e-162	8.78068e-164	2.41592e-163	0
-5.89099e-163	-4.60494e-165	-1.6992e-163	8.80171e-165	-1.29882e-163	7.10706e-163	-4.02837e-163	-9.49554e-164	6.00056e-163	5.78402e-163	8.84989e-165	-9.98544e-165	-1.19257e-162	-4.84367e-164	-4.1027e-163	-4.01159e-163	-1.13159e-163	9.16457e-165	6.98476e-164	-1.50367e-163	-1.31019e-163	-1.10947e-162	-1.27738e-163	1.23435e-164	2.54886e-163	3.09651e-164	1.97289e-163	1.48603e-162	8.78068e-164	2.41592e-163	0
-5.89099e-163	-4.60494e-165	-1.6992e-163	8.80171e-165	-1.29882e-163	7.10706e-163	-4.02837e-163	-9.49554e-164	6.00056e-163	5.78402e-163	8.84989e-165	-9.98544e-165	-1.19257e-162	-4.84367e-164	-4.1027e-163	-4.01159e-163	-1.13159e-163	9.16457e-165	6.98476e-164	-1.50367e-163	-1.31019e-163	-1.10947e-162	-1.27738e-163	1.23435e-164	2.54886e-163	3.09651e-164	1.97289e-163	1.48603e-162	8.78068e-164	2.41592e-163	0
-5.89099e-163	-4.60494e-165	-1.6992e-163	8.80171e-165	-1.29882e-163	7.10706e-163	-4.02837e-163	-9.49554e-164	6.00056e-163	5.78402e-163	8.84989e-165	-9.98544e-165	-1.19257e-162	-4.84367e-164	-4.1027e-163	-4.01159e-163	-1.13159e-163	9.16457e-165	6.98476e-164	-1.50367e-163	-1.31019e-163	-1.10947e-162	-1.27738e-163	1.23435e-164	2.54886e-163	3.09651e-164	1.97289e-163	1.48603e-162	8.78068e-164	2.41592e-163	0
-5.89099e-163	-4.60494e-165	-1.6992e-163	8.80171e-165	-1.29882e-163	7.10706e-163	-4.02837e-163	-9.49554e-164	6.00056e-163	5.78402e-163	8.84989e-165	-9.98544e-165	-1.19257e-162	-4.84367e-164	-4.1027e-163	-4.01159e-163	-1.13159e-163	9.16457e-165	6.98476e-164	-1.50367e-163	-1.31019e-163	-1.10947e-162	-1.27738e-163	1.23435e-164	2.54886e-163	3.09651e-164	1.97289e-163	1.48603e-162	8.78068e-164	2.41592e-163	0
-5.89099e-163	-4.60494e-165	-1.6992e-163	8.80171e-165	-1.29882e-163	7.10706e-163	-4.02837e-163	-9.49554e-164	6.00056e-163	5.78402e-163	8.84989e-165	-9.98544e-165	-1.19257e-162	-4.84367e-164	-4.1027e-163	-4.01159e-163	-1.13159e-163	9.16457e-165	6.98476e-164	-1.50367e-163	-1.31019e-163	-1.10947e-162	-1.27738e-163	1.23435e-164	2.54886e-163	3.09651e-164	1.97289e-163	1.48603e-162	8.78068e-164	2.41592e-163	0
-5.89099e-163	-4.60494e-165	-1.6992e-163	8.80171e-165	-1.29882e-163	7.10706e-163	-4.02837e-163	-9.49554e-164	6.00056e-163	5.78402e-163	8.84989e-165	-9.98544e-165	-1.19257e-162	-4.84367e-164	-4.1027e-163	-4.01159e-163	-1.13159e-163	9.16457e-165	6.98476e-164	-1.50367e-163	-1.31019e-163	-1.10947e-162	-1.27738e-163	1.23435e-164	2.54886e-163	3.09651e-164	1.97289e-163	1.48603e-162	8.78068e-164	2.41592e-163	0
-5.89099e-163	-4.60494e-165	-1.6992e-163	8.80171e-165	-1.29882e-163	7.10706e-163	-4.02837e-163	-9.49554e-164	6.00056e-163	5.78402e-163	8.84989e-165	-9.98544e-165	-1.19257e-162	-4.84367e-164	-4.1027e-163	-4.01159e-163	-1.13159e-163	9.16457e-165	6.98476e-164	-1.50367e-163	-1.31019e-163	-1.10947e-162	-1.27738e-163	1.23435e-164	2.54886e-163	3.09651e-164	1.97289e-163	1.48603e-162	8.78068e-164	2.41592e-163	0
-5.89099e-163	-4.60494e-165	-1.6992e-163	8.80171e-165	-1.29882e-163	7.10706e-163	-4.02837e-163	-9.49554e-164	6.00056e-163	5.78402e-163	8.84989e-165	-9.98544e-165	-1.19257e-162	-4.84367e-164	-4.1027e-163	-4.01159e-163	-1.13159e-163	9.16457e-165	6.98476e-164	-1.50367e-163	-1.31019e-163	-1.10947e-162	-1.27738e-163	1.23435e-164	2.54886e-163	3.09651e-164	1.97289e-163	1.48603e-162	8.78068e-164	2.41592e-163	0
-5.89099e-163	-4.60494e-165	-1.6992e-163	8.80171e-165	-1.29882e-163	7.10706e-163	-4.02837e-163	-9.49554e-164	6.00056e-163	5.78402e-163	8.84989e-165	-9.98544e-165	-1.19257e-162	-4.84367e-164	-4.1027e-163	-4.01159e-163	-1.13159e-163	9.16457e-165	6.98476e-164	-1.50367e-163	-1.31019e-163	-1.10947e-162	-1.27738e-163	1.23435e-164	2.54886e-163	3.09651e-164	1.97289e-163	1.48603e-162	8.78068e-164	2.41592e-163	0
-5.89099e-163	-4.60494e-165	-1.6992e-163	8.80171e-165	-1.29882e-163	7.10706e-163	-4.02837e-163	-9.49554e-164	6.00056e-163	5.78402e-163	8.84989e-165	-9.98544e-165	-1.19257e-162	-4.84367e-164	-4.1027e-163	-4.01159e-163	-1.13159e-163	9.16457e-165	6.98476e-164	-1.50367e-163	-1.31019e-163	-1.10947e-162	-1.27738e-163	1.23435e-164	2.54886e-163	3.09651e-164	1.97289e-163	1.48603e-162	8.78068e-164	2.41592e-163	0
-5.89099e-163	-4.60494e-165	-1.6992e-163	8.80171e-165	-1.29882e-163	7.10706e-163	-4.02837e-163	-9.49554e-164	6.00056e-163	5.78402e-163	8.84989e-165	-9.98544e-165	-1.19257e-162	-4.84367e-164	-4.1027e-163	-4.01159e-163	-1.13159e-163	9.16457e-165	6.98476e-164	-1.50367e-163	-1.31019e-163	-1.10947e-162	-1.27738e-163	1.23435e-164	2.54886e-163	3.09651e-164	1.97289e-163	1.48603e-162	8.78068e-164	2.41592e-163	0
-5.89099e-163	-4.60494e-165	-1.6992e-163	8.80171e-165	-1.29882e-163	7.10706e-163	-4.02837e-163	-9.49554e-164	6.00056e-163	5.78402e-163	8.84989e-165	-9.98544e-165	-1.19257e-162	-4.84367e-164	-4.1027e-163	-4.01159e-163	-1.13159e-163	9.16457e-165	6.98476e-164	-1.50367e-163	-1.31019e-163	-1.10947e-162	-1.27738e-163	1.23435e-164	2.54886e-163	3.09651e-164	1.97289e-163	1.48603e-162	8.78068e-164	2.41592e-163	0
-5.89099e-163	-4.60494e-165	-1.6992e-163	8.80171e-165	-1.29882e-163	7.10706e-163	-4.02837e-163	-9.49554e-164	6.00056e-163	5.78402e-163	8.84989e-165	-9.98544e-165	-1.19257e-162	-4.84367e-164	-4.1027e-163	-4.01159e-163	-1.13159e-163	9.16457e-165	6.98476e-164	-1.50367e-163	-1.31019e-163	-1.10947e-162	-1.27738e-163	1.23435e-164	2.54886e-163	3.09651e-164	1.97289e-163	1.48603e-162	8.78068e-164	2.41592e-163	0
-5.89099e-163	-4.60494e-165	-1.6992e-163	8.80171e-165	-1.29882e-163	7.10706e-163	-4.02837e-163	-9.49554e-164	6.00056e-163	5.78402e-163	8.84989e-165	-9.98544e-165	-1.19257e-162	-4.84367e-164	-4.1027e-163	-4.01159e-163	-1.13159e-163	9.16457e-165	6.98476e-164	-1.50367e-163	-1.31019e-163	-1.10947e-162	-1.27738e-163	1.23435e-164	2.54886e-163	3.09651e-164	1.97289e-163	1.48603e-162	8.78068e-164	2.41592e-163	0
-5.89099e-163	-4.60494e-165	-1.6992e-163	8.80171e-165	-1.29882e-163	7.10706e-163	-4.02837e-163	-9.49554e-164	6.00056e-163	5.78402e-163	8.84989e-165	-9.98544e-165	-1.19257e-162	-4.84367e-164	-4.1027e-163	-4.01159e-163	-1.13159e-163	9.16457e-165	6.98476e-164	-1.50367e-163	-1.31019e-163	-1.10947e-162	-1.27738e-163	1.23435e-164	2.54886e-163	3.09651e-164	1.97289e-163	1.48603e-162	8.78068e-164	2.41592e-163	0
-5.89099e-163	-4.60494e-165	-1.6992e-163	8.80171e-165	-1.29882e-163	7.10706e-163	-4.02837e-163	-9.49554e-164	6.00056e-163	5.78402e-163	8.84989e-165	-9.98544e-165	-1.19257e-162	-4.84367e-164	-4.1027e-163	-4.01159e-163	-1.13159e-163	9.16457e-165	6.98476e-164	-1.50367e-163	-1.31019e-163	-1.10947e-162	-1.27738e-163	1.23435e-164	2.54886e-163	3.09651e-164	1.97289e-163	1.48603e-162	8.78068e-164	2.41592e-163	0
-5.89099e-163	-4.60494e-165	-1.6992e-163	8.80171e-165	-1.29882e-163	7.10706e-163	-4.02837e-163	-9.49554e-164	6.00056e-163	5.78402e-163	8.84989e-165	-9.98544e-165	-1.19257e-162	-4.84367e-164	-4.1027e-163	-4.01159e-163	-1.13159e-163	9.16457e-165	6.98476e-164	-1.50367e-163	-1.31019e-163	-1.10947e-162	-1.27738e-163	1.23435e-164	2.54886e-163	3.09651e-164	1.97289e-163	1.48603e-162	8.78068e-164	2.41592e-163	0
-5.89099e-163	-4.60494e-165	-1.6992e-163	8.80171e-165	-1.29882e-163	7.10706e-163	-4.02837e-163	-9.49554e-164	6.00056e-163	5.78402e-163	8.84989e-165	-9.98544e-165	-1.19257e-162	-4.84367e-164	-4.1027e-163	-4.01159e-163	-1.13159e-163	9.16457e-165	6.98476e-164	-1.50367e-163	-1.31019e-163	-1.10947e-162	-1.27738e-163	1.23435e-164	2.54886e-163	3.09651e-164	1.97289e-163	1.48603e-162	8.78068e-164	2.41592e-163	0
-5.89099e-163	-4.60494e-165	-1.6992e-163	8.80171e-165	-1.29882e-163	7.10706e-163	-4.02837e-163	-9.49554e-164	6.00056e-163	5.78402e-163	8.84989e-165	-9.98544e-165	-1.19257e-162	-4.84367e-164	-4.1027e-163	-4.01159e-163	-1.13159e-163	9.16457e-165	6.98476e-164	-1.50367e-163	-1.31019e-163	-1.10947e-162	-1.27738e-163	1.23435e-164	2.54886e-163	3.09651e-164	1.97289e-163	1.48603e-162	8.78068e-164	2.41592e-163	0
-5.89099e-163	-4.60494e-165	-1.6992e-163	8.80171e-165	-1.29882e-163	7.10706e-163	-4.02837e-163	-9.49554e-164	6.00056e-163	5.78402e-163	8.84989e-165	-9.98544e-165	-1.19257e-162	-4.84367e-164	-4.1027e-163	-4.01159e-163	-1.13159e-163	9.16457e-165	6.98476e-164	-1.50367e-163	-1.31019e-163	-1.10947e-162	-1.27738e-163	1.23435e-164	2.54886e-163	3.09651e-164	1.97289e-163	1.48603e-162	8.78068e-164	2.41592e-163	0
-5.89099e-163	-4.60494e-165	-1.6992e-163	8.80171e-165	-1.29882e-163	7.10706e-163	-4.02837e-163	-9.49554e-164	6.00056e-163	5.78402e-163	8.84989e-165	-9.98544e-165	-1.19257e-162	-4.84367e-164	-4.1027e-163	-4.01159e-163	-1.13159e-163	9.16457e-165	6.98476e-164	-1.50367e-163	-1.31019e-163	-1.10947e-162	-1.27738e-163	1.23435e-164	2.54886e-163	3.09651e-164	1.97289e-163	1.48603e-162	8.78068e-164	2.41592e-163	0
-5.89099e-163	-4.60494e-165	-1.6992e-163	8.80171e-165	-1.29882e-163	7.10706e-163	-4.02837e-163	-9.49554e-164	6.00056e-163	5.78402e-163	8.84989e-165	-9.98544e-165	-1.19257e-162	-4.84367e-164	-4.1027e-163	-4.01159e-163	-1.13159e-163	9.16457e-165	6.98476e-164	-1.50367e-163	-1.31019e-163	-1.10947e-162	-1.27738e-163	1.23435e-164	2.54886e-163	3.09651e-164	1.97289e-163	1.48603e-162	8.78068e-164	2.41592e-163	0
-5.89099e-163	-4.60494e-165	-1.6992e-163	8.80171e-165	-1.29882e-163	7.10706e-163	-4.02837e-163	-9.49554e-164	6.00056e-163	5.78402e-163	8.84989e-165	-9.98544e-165	-1.19257e-162	-4.84367e-164	-4.1027e-163	-4.01159e-163	-1.13159e-163	9.16457e-165	6.98476e-164	-1.50367e-163	-1.31019e-163	-1.10947e-162	-1.27738e-163	1.23435e-164	2.54886e-163	3.09651e-164	1.97289e-163	1.48603e-162	8.78068e-164	2.41592e-163	0
-5.89099e-163	-4.60494e-165	-1.6992e-163	8.80171e-165	-1.29882e-163	7.10706e-163	-4.02837e-163	-9.49554e-164	6.00056e-163	5.78402e-163	8.84989e-165	-9.98544e-165	-1.19257e-162	-4.84367e-164	-4.1027e-163	-4.01159e-163	-1.13159e-163	9.16457e-165	6.98476e-164	-1.50367e-163	-1.31019e-163	-1.10947e-162	-1.27738e-163	1.23435e-164	2.54886e-163	3.09651e-164	1.97289e-163	1.48603e-162	8.78068e-164	2.41592e-163	0
-5.89099e-163	-4.60494e-165	-1.6992e-163	8.80171e-165	-1.29882e-163	7.10706e-163	-4.02837e-163	-9.49554e-164	6.00056e-163	5.78402e-163	8.84989e-165	-9.98544e-165	-1.19257e-162	-4.84367e-164	-4.1027e-163	-4.01159e-163	-1.13159e-163	9.16457e-165	6.98476e-164	-1.50367e-163	-1.31019e-163	-1.10947e-162	-1.27738e-163	1.23435e-164	2.54886e-163	3.09651e-164	1.97289e-163	1.48603e-162	8.78068e-164	2.41592e-163	0
-5.89099e-163	-4.60494e-165	-1.6992e-163	8.80171e-165	-1.29882e-163	7.10706e-163	-4.02837e-163	-9.49554e-164	6.00056e-163	5.78402e-163	8.84989e-165	-9.98544e-165	-1.19257e-162	-4.84367e-164	-4.1027e-163	-4.01159e-163	-1.13159e-163	9.16457e-165	6.98476e-164	-1.50367e-163	-1.31019e-163	-1.10947e-162	-1.27738e-163	1.23435e-164	2.54886e-163	3.09651e-164	1.97289e-163	1.48603e-162	8.78068e-164	2.41592e-163	0
-5.89099e-163	-4.60494e-165	-1.6992e-163	8.80171e-165	-1.29882e-163	7.10706e-163	-4.02837e-163	-9.49554e-164	6.00056e-163	5.78402e-163	8.84989e-165	-9.98544e-165	-1.19257e-162	-4.84367e-164	-4.1027e-163	-4.01159e-163	-1.13159e-163	9.16457e-165	6.98476e-164	-1.50367e-163	-1.31019e-163	-1.10947e-162	-1.27738e-163	1.23435e-164	2.54886e-163	3.09651e-164	1.97289e-163	1.48603e-162	8.78068e-164	2.41592e-163	0
-5.89099e-163	-4.60494e-165	-1.6992e-163	8.80171e-165	-1.29882e-163	7.10706e-163	-4.02837e-163	-9.49554e-164	6.00056e-163	5.78402e-163	8.84989e-165	-9.98544e-165	-1.19257e-162	-4.84367e-164	-4.1027e-163	-4.01159e-163	-1.13159e-163	9.16457e-165	6.98476e-164	-1.50367e-163	-1.31019e-163	-1.10947e-162	-1.27738e-163	1.23435e-164	2.54886e-163	3.09651e-164	1.97289e-163	1.48603e-162	8.78068e-164	2.41592e-163	0
-5.89099e-163	-4.60494e-165	-1.6992e-163	8.80171e-165	-1.29882e-163	7.10706e-163	-4.02837e-163	-9.49554e-164	6.00056e-163	5.78402e-163	8.84989e-165	-9.98544e-165	-1.19257e-162	-4.84367e-164	-4.1027e-163	-4.01159e-163	-1.13159e-163	9.16457e-165	6.98476e-164	-1.50367e-163	-1.31019e-163	-1.10947e-162	-1.27738e-163	1.23435e-164	2.54886e-163	3.09651e-164	1.97289e-163	1.48603e-162	8.78068e-164	2.41592e-163	0
-5.89099e-163	-4.60494e-165	-1.6992e-163	8.80171e-165	-1.29882e-163	7.10706e-163	-4.02837e-163	-9.49554e-164	6.00056e-163	5.78402e-163	8.84989e-165	-9.98544e-165	-1.19257e-162	-4.84367e-164	-4.1027e-163	-4.01159e-163	-1.13159e-163	9.16457e-165	6.98476e-164	-1.50367e-163	-1.31019e-163	-1.10947e-162	-1.27738e-163	1.23435e-164	2.54886e-163	3.09651e-164	1.97289e-163	1.48603e-162	8.78068e-164	2.41592e-163	0
-5.89099e-163	-4.60494e-165	-1.6992e-163	8.80171e-165	-1.29882e-163	7.10706e-163	-4.02837e-163	-9.49554e-164	6.00056e-163	5.78402e-163	8.84989e-165	-9.98544e-165	-1.19257e-162	-4.84367e-164	-4.1027e-163	-4.01159e-163	-1.13159e-163	9.16457e-165	6.98476e-164	-1.50367e-163	-1.31019e-163	-1.10947e-162	-1.27738e-163	1.23435e-164	2.54886e-163	3.09651e-164	1.97289e-163	1.48603e-162	8.78068e-164	2.41592e-163	0
-5.89099e-163	-4.60494e-165	-1.6992e-163	8.80171e-165	-1.29882e-163	7.10706e-163	-4.02837e-163	-9.49554e-164	6.00056e-163	5.78402e-163	8.84989e-165	-9.98544e-165	-1.19257e-162	-4.84367e-164	-4.1027e-163	-4.01159e-163	-1.13159e-163	9.16457e-165	6.98476e-164	-1.50367e-163	-1.31019e-163	-1.10947e-162	-1.27738e-163	1.23435e-164	2.54886e-163	3.09651e-164	1.97289e-163	1.48603e-162	8.78068e-164	2.41592e-163	0
-5.89099e-163	-4.60494e-165	-1.6992e-163	8.80171e-165	-1.29882e-163	7.10706e-163	-4.02837e-163	-9.49554e-164	6.00056e-163	5.78402e-163	8.84989e-165	-9.98544e-165	-1.19257e-162	-4.84367e-164	-4.1027e-163	-4.01159e-163	-1.13159e-163	9.16457e-165	6.98476e-164	-1.50367e-163	-1.31019e-163	-1.10947e-162	-1.27738e-163	1.23435e-164	2.54886e-163	3.09651e-164	1.97289e-163	1.48603e-162	8.78068e-164	2.41592e-163	0
-5.89099e-163	-4.60494e-165	-1.6992e-163	8.80171e-165	-1.29882e-163	7.10706e-163	-4.02837e-163	-9.49554e-164	6.00056e-163	5.78402e-163	8.84989e-165	-9.98544e-165	-1.19257e-162	-4.84367e-164	-4.1027e-163	-4.01159e-163	-1.13159e-163	9.16457e-165	6.98476e-164	-1.50367e-163	-1.31019e-163	-1.10947e-162	-1.27738e-163	1.23435e-164	2.54886e-163	3.09651e-164	1.97289e-163	1.48603e-162	8.78068e-164	2.41592e-163	0
-5.89099e-163	-4.60494e-165	-1.6992e-163	8.80171e-165	-1.29882e-163	7.10706e-163	-4.02837e-163	-9.49554e-164	6.00056e-163	5.78402e-163	8.84989e-165	-9.98544e-165	-1.19257e-162	-4.84367e-164	-4.1027e-163	-4.01159e-163	-1.13159e-163	9.16457e-165	6.98476e-164	-1.50367e-163	-1.31019e-163	-1.10947e-162	-1.27738e-163	1.23435e-164	2.54886e-163	3.09651e-164	1.97289e-163	1.48603e-162	8.78068e-164	2.41592e-163	0
-5.89099e-163	-4.60494e-165	-1.6992e-163	8.80171e-165	-1.29882e-163	7.10706e-163	-4.02837e-163	-9.49554e-164	6.00056e-163	5.78402e-163	8.84989e-165	-9.98544e-165	-1.19257e-162	-4.84367e-164	-4.1027e-163	-4.01159e-163	-1.13159e-163	9.16457e-165	6.98476e-164	-1.50367e-163	-1.31019e-163	-1.10947e-162	-1.27738e-163	1.23435e-164	2.54886e-163	3.09651e-164	1.97289e-163	1.48603e-162	8.78068e-164	2.41592e-163	0
-5.89099e-163	-4.60494e-165	-1.6992e-163	8.80171e-165	-1.29882e-163	7.10706e-163	-4.02837e-163	-9.49554e-164	6.00056e-163	5.78402e-163	8.84989e-165	-9.98544e-165	-1.19257e-162	-4.84367e-164	-4.1027e-163	-4.01159e-163	-1.13159e-163	9.16457e-165	6.98476e-164	-1.50367e-163	-1.31019e-163	-1.10947e-162	-1.27738e-163	1.23435e-164	2.54886e-163	3.09651e-164	1.97289e-163	1.48603e-162	8.78068e-164	2.41592e-163	0
-5.89099e-163	-4.60494e-165	-1.6992e-163	8.80171e-165	-1.29882e-163	7.10706e-163	-4.02837e-163	-9.49554e-164	6.00056e-163	5.78402e-163	8.84989e-165	-9.98544e-165	-1.19257e-162	-4.84367e-164	-4.1027e-163	-4.01159e-163	-1.13159e-163	9.16457e-165	6.98476e-164	-1.50367e-163	-1.31019e-163	-1.10947e-162	-1.27738e-163	1.23435e-164	2.54886e-163	3.09651e-164	1.97289e-163	1.48603e-162	8.78068e-164	2.41592e-163	0
-5.89099e-163	-4.60494e-165	-1.6992e-163	8.80171e-165	-1.29882e-163	7.10706e-163	-4.02837e-163	-9.49554e-164	6.00056e-163	5.78402e-163	8.84989e-165	-9.98544e-165	-1.19257e-162	-4.84367e-164	-4.1027e-163	-4.01159e-163	-1.13159e-163	9.16457e-165	6.98476e-164	-1.50367e-163	-1.31019e-163	-1.10947e-162	-1.27738e-163	1.23435e-164	2.54886e-163	3.09651e-164	1.97289e-163	1.48603e-162	8.78068e-164	2.41592e-163	0
-5.89099e-163	-4.60494e-165	-1.6992e-163	8.80171e-165	-1.29882e-163	7.10706e-163	-4.02837e-163	-9.49554e-164	6.00056e-163	5.78402e-163	8.84989e-165	-9.98544e-165	-1.19257e-162	-4.84367e-164	-4.1027e-163	-4.01159e-163	-1.13159e-163	9.16457e-165	6.98476e-164	-1.50367e-163	-1.31019e-163	-1.10947e-162	-1.27738e-163	1.23435e-164	2.54886e-163	3.09651e-164	1.97289e-163	1.48603e-162	8.78068e-164	2.41592e-163	0
-5.89099e-163	-4.60494e-165	-1.6992e-163	8.80171e-165	-1.29882e-163	7.10706e-163	-4.02837e-163	-9.49554e-164	6.00056e-163	5.78402e-163	8.84989e-165	-9.98544e-165	-1.19257e-162	-4.84367e-164	-4.1027e-163	-4.01159e-163	-1.13159e-163	9.16457e-165	6.98476e-164	-1.50367e-163	-1.31019e-163	-1.10947e-162	-1.27738e-163	1.23435e-164	2.54886e-163	3.09651e-164	1.97289e-163	1.48603e-162	8.78068e-164	2.41592e-163	0
-5.89099e-163	-4.60494e-165	-1.6992e-163	8.80171e-165	-1.29882e-163	7.10706e-163	-4.02837e-163	-9.49554e-164	6.00056e-163	5.78402e-163	8.84989e-165	-9.98544e-165	-1.19257e-162	-4.84367e-164	-4.1027e-163	-4.01159e-163	-1.13159e-163	9.16457e-165	6.98476e-164	-1.50367e-163	-1.31019e-163	-1.10947e-162	-1.27738e-163	1.23435e-164	2.54886e-163	3.09651e-164	1.97289e-163	1.48603e-162	8.78068e-164	2.41592e-163	0
-5.89099e-163	-4.60494e-165	-1.6992e-163	8.80171e-165	-1.29882e-163	7.10706e-163	-4.02837e-163	-9.49554e-164	6.00056e-163	5.78402e-163	8.84989e-165	-9.98544e-165	-1.19257e-162	-4.84367e-164	-4.1027e-163	-4.01159e-163	-1.13159e-163	9.16457e-165	6.98476e-164	-1.50367e-163	-1.31019e-163	-1.10947e-162	-1.27738e-163	1.23435e-164	2.54886e-163	3.09651e-164	1.97289e-163	1.48603e-162	8.78068e-164	2.41592e-163	0
-5.89099e-163	-4.60494e-165	-1.6992e-163	8.80171e-165	-1.29882e-163	7.10706e-163	-4.02837e-163	-9.49554e-164	6.00056e-163	5.78402e-163	8.84989e-165	-9.98544e-165	-1.19257e-162	-4.84367e-164	-4.1027e-163	-4.01159e-163	-1.13159e-163	9.16457e-165	6.98476e-164	-1.50367e-163	-1.31019e-163	-1.10947e-162	-1.27738e-163	1.23435e-164	2.54886e-163	3.09651e-164	1.97289e-163	1.48603e-162	8.78068e-164	2.41592e-163	0
-5.89099e-163	-4.60494e-165	-1.6992e-163	8.80171e-165	-1.29882e-163	7.10706e-163	-4.02837e-163	-9.49554e-164	6.00056e-163	5.78402e-163	8.84989e-165	-9.98544e-165	-1.19257e-162	-4.84367e-164	-4.1027e-163	-4.01159e-163	-1.13159e-163	9.16457e-165	6.98476e-164	-1.50367e-163	-1.31019e-163	-1.10947e-162	-1.27738e-163	1.23435e-164	2.54886e-163	3.09651e-164	1.97289e-163	1.48603e-162	8.78068e-164	2.41592e-163	0
-5.89099e-163	-4.60494e-165	-1.6992e-163	8.80171e-165	-1.29882e-163	7.10706e-163	-4.02837e-163	-9.49554e-164	6.00056e-163	5.78402e-163	8.84989e-165	-9.98544e-165	-1.19257e-162	-4.84367e-164	-4.1027e-163	-4.01159e-163	-1.13159e-163	9.16457e-165	6.98476e-164	-1.50367e-163	-1.31019e-163	-1.10947e-162	-1.27738e-163	1.23435e-164	2.54886e-163	3.09651e-164	1.97289e-163	1.48603e-162	8.78068e-164	2.41592e-163	0
-5.89099e-163	-4.60494e-165	-1.6992e-163	8.80171e-165	-1.29882e-163	7.10706e-163	-4.02837e-163	-9.49554e-164	6.00056e-163	5.78402e-163	8.84989e-165	-9.98544e-165	-1.19257e-162	-4.84367e-164	-4.1027e-163	-4.01159e-163	-1.13159e-163	9.16457e-165	6.98476e-164	-1.50367e-163	-1.31019e-163	-1.10947e-162	-1.27738e-163	1.23435e-164	2.54886e-163	3.09651e-164	1.97289e-163	1.48603e-162	8.78068e-164	2.41592e-163	0
-5.89099e-163	-4.60494e-165	-1.6992e-163	8.80171e-165	-1.29882e-163	7.10706e-163	-4.02837e-163	-9.49554e-164	6.00056e-163	5.78402e-163	8.84989e-165	-9.98544e-165	-1.19257e-162	-4.84367e-164	-4.1027e-163	-4.01159e-163	-1.13159e-163	9.16457e-165	6.98476e-164	-1.50367e-163	-1.31019e-163	-1.10947e-162	-1.27738e-163	1.23435e-164	2.54886e-163	3.09651e-164	1.97289e-163	1.48603e-162	8.78068e-164	2.41592e-163	0
-5.89099e-163	-4.60494e-165	-1.6992e-163	8.80171e-165	-1.29882e-163	7.10706e-163	-4.02837e-163	-9.49554e-164	6.00056e-163	5.78402e-163	8.84989e-165	-9.98544e-165	-1.19257e-162	-4.84367e-164	-4.1027e-163	-4.01159e-163	-1.13159e-163	9.16457e-165	6.98476e-164	-1.50367e-163	-1.31019e-163	-1.10947e-162	-1.27738e-163	1.23435e-164	2.54886e-163	3.09651e-164	1.97289e-163	1.48603e-162	8.78068e-164	2.41592e-163	0
-5.89099e-163	-4.60494e-165	-1.6992e-163	8.80171e-165	-1.29882e-163	7.10706e-163	-4.02837e-163	-9.49554e-164	6.00056e-163	5.78402e-163	8.84989e-165	-9.98544e-165	-1.19257e-162	-4.84367e-164	-4.1027e-163	-4.01159e-163	-1.13159e-163	9.16457e-165	6.98476e-164	-1.50367e-163	-1.31019e-163	-1.10947e-162	-1.27738e-163	1.23435e-164	2.54886e-163	3.09651e-164	1.97289e-163	1.48603e-162	8.78068e-164	2.41592e-163	0
-5.89099e-163	-4.60494e-165	-1.6992e-163	8.80171e-165	-1.29882e-163	7.10706e-163	-4.02837e-163	-9.49554e-164	6.00056e-163	5.78402e-163	8.84989e-165	-9.98544e-165	-1.19257e-162	-4.84367e-164	-4.1027e-163	-4.01159e-163	-1.13159e-163	9.16457e-165	6.98476e-164	-1.50367e-163	-1.31019e-163	-1.10947e-162	-1.27738e-163	1.23435e-164	2.54886e-163	3.09651e-164	1.97289e-163	1.48603e-162	8.78068e-164	2.41592e-163	0
-5.89099e-163	-4.60494e-165	-1.6992e-163	8.80171e-165	-1.29882e-163	7.10706e-163	-4.02837e-163	-9.49554e-164	6.00056e-163	5.78402e-163	8.84989e-165	-9.98544e-165	-1.19257e-162	-4.84367e-164	-4.1027e-163	-4.01159e-163	-1.13159e-163	9.16457e-165	6.98476e-164	-1.50367e-163	-1.31019e-163	-1.10947e-162	-1.27738e-163	1.23435e-164	2.54886e-163	3.09651e-164	1.97289e-163	1.48603e-162	8.78068e-164	2.41592e-163	0
-5.89099e-163	-4.60494e-165	-1.6992e-163	8.80171e-165	-1.29882e-163	7.10706e-163	-4.02837e-163	-9.49554e-164	6.00056e-163	5.78402e-163	8.84989e-165	-9.98544e-165	-1.19257e-162	-4.84367e-164	-4.1027e-163	-4.01159e-163	-1.13159e-163	9.16457e-165	6.98476e-164	-1.50367e-163	-1.31019e-163	-1.10947e-162	-1.27738e-163	1.23435e-164	2.54886e-163	3.09651e-164	1.97289e-163	1.48603e-162	8.78068e-164	2.41592e-163	0
-5.89099e-163	-4.60494e-165	-1.6992e-163	8.80171e-165	-1.29882e-163	7.10706e-163	-4.02837e-163	-9.49554e-164	6.00056e-163	5.78402e-163	8.84989e-165	-9.98544e-165	-1.19257e-162	-4.84367e-164	-4.1027e-163	-4.01159e-163	-1.13159e-163	9.16457e-165	6.98476e-164	-1.50367e-163	-1.31019e-163	-1.10947e-162	-1.27738e-163	1.23435e-164	2.54886e-163	3.09651e-164	1.97289e-163	1.48603e-162	8.78068e-164	2.41592e-163	0
-5.89099e-163	-4.60494e-165	-1.6992e-163	8.80171e-165	-1.29882e-163	7.10706e-163	-4.02837e-163	-9.49554e-164	6.00056e-163	5.78402e-163	8.84989e-165	-9.98544e-165	-1.19257e-162	-4.84367e-164	-4.1027e-163	-4.01159e-163	-1.13159e-163	9.16457e-165	6.98476e-164	-1.50367e-163	-1.31019e-163	-1.10947e-162	-1.27738e-163	1.23435e-164	2.54886e-163	3.09651e-164	1.97289e-163	1.48603e-162	8.78068e-164	2.41592e-163	0
-5.89099e-163	-4.60494e-165	-1.6992e-163	8.80171e-165	-1.29882e-163	7.10706e-163	-4.02837e-163	-9.49554e-164	6.00056e-163	5.78402e-163	8.84989e-165	-9.98544e-165	-1.19257e-162	-4.84367e-164	-4.1027e-163	-4.01159e-163	-1.13159e-163	9.16457e-165	6.98476e-164	-1.50367e-163	-1.31019e-163	-1.10947e-162	-1.27738e-163	1.23435e-164	2.54886e-163	3.09651e-164	1.97289e-163	1.48603e-162	8.78068e-164	2.41592e-163	0
-5.89099e-163	-4.60494e-165	-1.6992e-163	8.80171e-165	-1.29882e-163	7.10706e-163	-4.02837e-163	-9.49554e-164	6.00056e-163	5.78402e-163	8.84989e-165	-9.98544e-165	-1.19257e-162	-4.84367e-164	-4.1027e-163	-4.01159e-163	-1.13159e-163	9.16457e-165	6.98476e-164	-1.50367e-163	-1.31019e-163	-1.10947e-162	-1.27738e-163	1.23435e-164	2.54886e-163	3.09651e-164	1.97289e-163	1.48603e-162	8.78068e-164	2.41592e-163	0
-5.89099e-163	-4.60494e-165	-1.6992e-163	8.80171e-165	-1.29882e-163	7.10706e-163	-4.02837e-163	-9.49554e-164	6.00056e-163	5.78402e-163	8.84989e-165	-9.98544e-165	-1.19257e-162	-4.84367e-164	-4.1027e-163	-4.01159e-163	-1.13159e-163	9.16457e-165	6.98476e-164	-1.50367e-163	-1.31019e-163	-1.10947e-162	-1.27738e-163	1.23435e-164	2.54886e-163	3.09651e-164	1.97289e-163	1.48603e-162	8.78068e-164	2.41592e-163	0
-5.89099e-163	-4.60494e-165	-1.6992e-163	8.80171e-165	-1.29882e-163	7.10706e-163	-4.02837e-163	-9.49554e-164	6.00056e-163	5.78402e-163	8.84989e-165	-9.98544e-165	-1.19257e-162	-4.84367e-164	-4.1027e-163	-4.01159e-163	-1.13159e-163	9.16457e-165	6.98476e-164	-1.50367e-163	-1.31019e-163	-1.10947e-162	-1.27738e-163	1.23435e-164	2.54886e-163	3.09651e-164	1.97289e-163	1.48603e-162	8.78068e-164	2.41592e-163	0
-5.89099e-163	-4.60494e-165	-1.6992e-163	8.80171e-165	-1.29882e-163	7.10706e-163	-4.02837e-163	-9.49554e-164	6.00056e-163	5.78402e-163	8.84989e-165	-9.98544e-165	-1.19257e-162	-4.84367e-164	-4.1027e-163	-4.01159e-163	-1.13159e-163	9.16457e-165	6.98476e-164	-1.50367e-163	-1.31019e-163	-1.10947e-162	-1.27738e-163	1.23435e-164	2.54886e-163	3.09651e-164	1.97289e-163	1.48603e-162	8.78068e-164	2.41592e-163	0
-5.89099e-163	-4.60494e-165	-1.6992e-163	8.80171e-165	-1.29882e-163	7.10706e-163	-4.02837e-163	-9.49554e-164	6.00056e-163	5.78402e-163	8.84989e-165	-9.98544e-165	-1.19257e-162	-4.84367e-164	-4.1027e-163	-4.01159e-163	-1.13159e-163	9.16457e-165	6.98476e-164	-1.50367e-163	-1.31019e-163	-1.10947e-162	-1.27738e-163	1.23435e-164	2.54886e-163	3.09651e-164	1.97289e-163	1.48603e-162	8.78068e-164	2.41592e-163	0
-5.89099e-163	-4.60494e-165	-1.6992e-163	8.80171e-165	-1.29882e-163	7.10706e-163	-4.02837e-163	-9.49554e-164	6.00056e-163	5.78402e-163	8.84989e-165	-9.98544e-165	-1.19257e-162	-4.84367e-164	-4.1027e-163	-4.01159e-163	-1.13159e-163	9.16457e-165	6.98476e-164	-1.50367e-163	-1.31019e-163	-1.10947e-162	-1.27738e-163	1.23435e-164	2.54886e-163	3.09651e-164	1.97289e-163	1.48603e-162	8.78068e-164	2.41592e-163	0
-5.89099e-163	-4.60494e-165	-1.6992e-163	8.80171e-165	-1.29882e-163	7.10706e-163	-4.02837e-163	-9.49554e-164	6.00056e-163	5.78402e-163	8.84989e-165	-9.98544e-165	-1.19257e-162	-4.84367e-164	-4.1027e-163	-4.01159e-163	-1.13159e-163	9.16457e-165	6.98476e-164	-1.50367e-163	-1.31019e-163	-1.10947e-162	-1.27738e-163	1.23435e-164	2.54886e-163	3.09651e-164	1.97289e-163	1.48603e-162	8.78068e-164	2.41592e-163	0
-5.89099e-163	-4.60494e-165	-1.6992e-163	8.80171e-165	-1.29882e-163	7.10706e-163	-4.02837e-163	-9.49554e-164	6.00056e-163	5.78402e-163	8.84989e-165	-9.98544e-165	-1.19257e-162	-4.84367e-164	-4.1027e-163	-4.01159e-163	-1.13159e-163	9.16457e-165	6.98476e-164	-1.50367e-163	-1.31019e-163	-1.10947e-162	-1.27738e-163	1.23435e-164	2.54886e-163	3.09651e-164	1.97289e-163	1.48603e-162	8.78068e-164	2.41592e-163	0
-5.89099e-163	-4.60494e-165	-1.6992e-163	8.80171e-165	-1.29882e-163	7.10706e-163	-4.02837e-163	-9.49554e-164	6.00056e-163	5.78402e-163	8.84989e-165	-9.98544e-165	-1.19257e-162	-4.84367e-164	-4.1027e-163	-4.01159e-163	-1.13159e-163	9.16457e-165	6.98476e-164	-1.50367e-163	-1.31019e-163	-1.10947e-162	-1.27738e-163	1.23435e-164	2.54886e-163	3.09651e-164	1.97289e-163	1.48603e-162	8.78068e-164	2.41592e-163	0
-5.89099e-163	-4.60494e-165	-1.6992e-163	8.80171e-165	-1.29882e-163	7.10706e-163	-4.02837e-163	-9.49554e-164	6.00056e-163	5.78402e-163	8.84989e-165	-9.98544e-165	-1.19257e-162	-4.84367e-164	-4.1027e-163	-4.01159e-163	-1.13159e-163	9.16457e-165	6.98476e-164	-1.50367e-163	-1.31019e-163	-1.10947e-162	-1.27738e-163	1.23435e-164	2.54886e-163	3.09651e-164	1.97289e-163	1.48603e-162	8.78068e-164	2.41592e-163	0
-5.89099e-163	-4.60494e-165	-1.6992e-163	8.80171e-165	-1.29882e-163	7.10706e-163	-4.02837e-163	-9.49554e-164	6.00056e-163	5.78402e-163	8.84989e-165	-9.98544e-165	-1.19257e-162	-4.84367e-164	-4.1027e-163	-4.01159e-163	-1.13159e-163	9.16457e-165	6.98476e-164	-1.50367e-163	-1.31019e-163	-1.10947e-162	-1.27738e-163	1.23435e-164	2.54886e-163	3.09651e-164	1.97289e-163	1.48603e-162	8.78068e-164	2.41592e-163	0
-5.89099e-163	-4.60494e-165	-1.6992e-163	8.80171e-165	-1.29882e-163	7.10706e-163	-4.02837e-163	-9.49554e-164	6.00056e-163	5.78402e-163	8.84989e-165	-9.98544e-165	-1.19257e-162	-4.84367e-164	-4.1027e-163	-4.01159e-163	-1.13159e-163	9.16457e-165	6.98476e-164	-1.50367e-163	-1.31019e-163	-1.10947e-162	-1.27738e-163	1.23435e-164	2.54886e-163	3.09651e-164	1.97289e-163	1.48603e-162	8.78068e-164	2.41592e-163	0
-5.89099e-163	-4.60494e-165	-1.6992e-163	8.80171e-165	-1.29882e-163	7.10706e-163	-4.02837e-163	-9.49554e-164	6.00056e-163	5.78402e-163	8.84989e-165	-9.98544e-165	-1.19257e-162	-4.84367e-164	-4.1027e-163	-4.01159e-163	-1.13159e-163	9.16457e-165	6.98476e-164	-1.50367e-163	-1.31019e-163	-1.10947e-162	-1.27738e-163	1.23435e-164	2.54886e-163	3.09651e-164	1.97289e-163	1.48603e-162	8.78068e-164	2.41592e-163	0
-5.89099e-163	-4.60494e-165	-1.6992e-163	8.80171e-165	-1.29882e-163	7.10706e-163	-4.02837e-163	-9.49554e-164	6.00056e-163	5.78402e-163	8.84989e-165	-9.98544e-165	-1.19257e-162	-4.84367e-164	-4.1027e-163	-4.01159e-163	-1.13159e-163	9.16457e-165	6.98476e-164	-1.50367e-163	-1.31019e-163	-1.10947e-162	-1.27738e-163	1.23435e-164	2.54886e-163	3.09651e-164	1.97289e-163	1.48603e-162	8.78068e-164	2.41592e-163	0
-5.89099e-163	-4.60494e-165	-1.6992e-163	8.80171e-165	-1.29882e-163	7.10706e-163	-4.02837e-163	-9.49554e-164	6.00056e-163	5.78402e-163	8.84989e-165	-9.98544e-165	-1.19257e-162	-4.84367e-164	-4.1027e-163	-4.01159e-163	-1.13159e-163	9.16457e-165	6.98476e-164	-1.50367e-163	-1.31019e-163	-1.10947e-162	-1.27738e-163	1.23435e-164	2.54886e-163	3.09651e-164	1.97289e-163	1.48603e-162	8.78068e-164	2.41592e-163	0
-5.89099e-163	-4.60494e-165	-1.6992e-163	8.80171e-165	-1.29882e-163	7.10706e-163	-4.02837e-163	-9.49554e-164	6.00056e-163	5.78402e-163	8.84989e-165	-9.98544e-165	-1.19257e-162	-4.84367e-164	-4.1027e-163	-4.01159e-163	-1.13159e-163	9.16457e-165	6.98476e-164	-1.50367e-163	-1.31019e-163	-1.10947e-162	-1.27738e-163	1.23435e-164	2.54886e-163	3.09651e-164	1.97289e-163	1.48603e-162	8.78068e-164	2.41592e-163	0
-5.89099e-163	-4.60494e-165	-1.6992e-163	8.80171e-165	-1.29882e-163	7.10706e-163	-4.02837e-163	-9.49554e-164	6.00056e-163	5.78402e-163	8.84989e-165	-9.98544e-165	-1.19257e-162	-4.84367e-164	-4.1027e-163	-4.01159e-163	-1.13159e-163	9.16457e-165	6.98476e-164	-1.50367e-163	-1.31019e-163	-1.10947e-162	-1.27738e-163	1.23435e-164	2.54886e-163	3.09651e-164	1.97289e-163	1.48603e-162	8.78068e-164	2.41592e-163	0
-5.89099e-163	-4.60494e-165	-1.6992e-163	8.80171e-165	-1.29882e-163	7.10706e-163	-4.02837e-163	-9.49554e-164	6.00056e-163	5.78402e-163	8.84989e-165	-9.98544e-165	-1.19257e-162	-4.84367e-164	-4.1027e-163	-4.01159e-163	-1.13159e-163	9.16457e-165	6.98476e-164	-1.50367e-163	-1.31019e-163	-1.10947e-162	-1.27738e-163	1.23435e-164	2.54886e-163	3.09651e-164	1.97289e-163	1.48603e-162	8.78068e-164	2.41592e-163	0
-5.89099e-163	-4.60494e-165	-1.6992e-163	8.80171e-165	-1.29882e-163	7.10706e-163	-4.02837e-163	-9.49554e-164	6.00056e-163	5.78402e-163	8.84989e-165	-9.98544e-165	-1.19257e-162	-4.84367e-164	-4.1027e-163	-4.01159e-163	-1.13159e-163	9.16457e-165	6.98476e-164	-1.50367e-163	-1.31019e-163	-1.10947e-162	-1.27738e-163	1.23435e-164	2.54886e-163	3.09651e-164	1.97289e-163	1.48603e-162	8.78068e-164	2.41592e-163	0
-5.89099e-163	-4.60494e-165	-1.6992e-163	8.80171e-165	-1.29882e-163	7.10706e-163	-4.02837e-163	-9.49554e-164	6.00056e-163	5.78402e-163	8.84989e-165	-9.98544e-165	-1.19257e-162	-4.84367e-164	-4.1027e-163	-4.01159e-163	-1.13159e-163	9.16457e-165	6.98476e-164	-1.50367e-163	-1.31019e-163	-1.10947e-162	-1.27738e-163	1.23435e-164	2.54886e-163	3.09651e-164	1.97289e-163	1.48603e-162	8.78068e-164	2.41592e-163	0
-5.89099e-163	-4.60494e-165	-1.6992e-163	8.80171e-165	-1.29882e-163	7.10706e-163	-4.02837e-163	-9.49554e-164	6.00056e-163	5.78402e-163	8.84989e-165	-9.98544e-165	-1.19257e-162	-4.84367e-164	-4.1027e-163	-4.01159e-163	-1.13159e-163	9.16457e-165	6.98476e-164	-1.50367e-163	-1.31019e-163	-1.10947e-162	-1.27738e-163	1.23435e-164	2.54886e-163	3.09651e-164	1.97289e-163	1.48603e-162	8.78068e-164	2.41592e-163	0
-5.89099e-163	-4.60494e-165	-1.6992e-163	8.80171e-165	-1.29882e-163	7.10706e-163	-4.02837e-163	-9.49554e-164	6.00056e-163	5.78402e-163	8.84989e-165	-9.98544e-165	-1.19257e-162	-4.84367e-164	-4.1027e-163	-4.01159e-163	-1.13159e-163	9.16457e-165	6.98476e-164	-1.50367e-163	-1.31019e-163	-1.10947e-162	-1.27738e-163	1.23435e-164	2.54886e-163	3.09651e-164	1.97289e-163	1.48603e-162	8.78068e-164	2.41592e-163	0
-5.89099e-163	-4.60494e-165	-1.6992e-163	8.80171e-165	-1.29882e-163	7.10706e-163	-4.02837e-163	-9.49554e-164	6.00056e-163	5.78402e-163	8.84989e-165	-9.98544e-165	-1.19257e-162	-4.84367e-164	-4.1027e-163	-4.01159e-163	-1.13159e-163	9.16457e-165	6.98476e-164	-1.50367e-163	-1.31019e-163	-1.10947e-162	-1.27738e-163	1.23435e-164	2.54886e-163	3.09651e-164	1.97289e-163	1.48603e-162	8.78068e-164	2.41592e-163	0
-5.89099e-163	-4.60494e-165	-1.6992e-163	8.80171e-165	-1.29882e-163	7.10706e-163	-4.02837e-163	-9.49554e-164	6.00056e-163	5.78402e-163	8.84989e-165	-9.98544e-165	-1.19257e-162	-4.84367e-164	-4.1027e-163	-4.01159e-163	-1.13159e-163	9.16457e-165	6.98476e-164	-1.50367e-163	-1.31019e-163	-1.10947e-162	-1.27738e-163	1.23435e-164	2.54886e-163	3.09651e-164	1.97289e-163	1.48603e-162	8.78068e-164	2.41592e-163	0
-5.89099e-163	-4.60494e-165	-1.6992e-163	8.80171e-165	-1.29882e-163	7.10706e-163	-4.02837e-163	-9.49554e-164	6.00056e-163	5.78402e-163	8.84989e-165	-9.98544e-165	-1.19257e-162	-4.84367e-164	-4.1027e-163	-4.01159e-163	-1.13159e-163	9.16457e-165	6.98476e-164	-1.50367e-163	-1.31019e-163	-1.10947e-162	-1.27738e-163	1.23435e-164	2.54886e-163	3.09651e-164	1.97289e-163	1.48603e-162	8.78068e-164	2.41592e-163	0
-5.89099e-163	-4.60494e-165	-1.6992e-163	8.80171e-165	-1.29882e-163	7.10706e-163	-4.02837e-163	-9.49554e-164	6.00056e-163	5.78402e-163	8.84989e-165	-9.98544e-165	-1.19257e-162	-4.84367e-164	-4.1027e-163	-4.01159e-163	-1.13159e-163	9.16457e-165	6.98476e-164	-1.50367e-163	-1.31019e-163	-1.10947e-162	-1.27738e-163	1.23435e-164	2.54886e-163	3.09651e-164	1.97289e-163	1.48603e-162	8.78068e-164	2.41592e-163	0
-5.89099e-163	-4.60494e-165	-1.6992e-163	8.80171e-165	-1.29882e-163	7.10706e-163	-4.02837e-163	-9.49554e-164	6.00056e-163	5.78402e-163	8.84989e-165	-9.98544e-165	-1.19257e-162	-4.84367e-164	-4.1027e-163	-4.01159e-163	-1.13159e-163	9.16457e-165	6.98476e-164	-1.50367e-163	-1.31019e-163	-1.10947e-162	-1.27738e-163	1.23435e-164	2.54886e-163	3.09651e-164	1.97289e-163	1.48603e-162	8.78068e-164	2.41592e-163	0
-5.89099e-163	-4.60494e-165	-1.6992e-163	8.80171e-165	-1.29882e-163	7.10706e-163	-4.02837e-163	-9.49554e-164	6.00056e-163	5.78402e-163	8.84989e-165	-9.98544e-165	-1.19257e-162	-4.84367e-164	-4.1027e-163	-4.01159e-163	-1.13159e-163	9.16457e-165	6.98476e-164	-1.50367e-163	-1.31019e-163	-1.10947e-162	-1.27738e-163	1.23435e-164	2.54886e-163	3.09651e-164	1.97289e-163	1.48603e-162	8.78068e-164	2.41592e-163	0
-5.89099e-163	-4.60494e-165	-1.6992e-163	8.80171e-165	-1.29882e-163	7.10706e-163	-4.02837e-163	-9.49554e-164	6.00056e-163	5.78402e-163	8.84989e-165	-9.98544e-165	-1.19257e-162	-4.84367e-164	-4.1027e-163	-4.01159e-163	-1.13159e-163	9.16457e-165	6.98476e-164	-1.50367e-163	-1.31019e-163	-1.10947e-162	-1.27738e-163	1.23435e-164	2.54886e-163	3.09651e-164	1.97289e-163	1.48603e-162	8.78068e-164	2.41592e-163	0
-5.89099e-163	-4.60494e-165	-1.6992e-163	8.80171e-165	-1.29882e-163	7.10706e-163	-4.02837e-163	-9.49554e-164	6.00056e-163	5.78402e-163	8.84989e-165	-9.98544e-165	-1.19257e-162	-4.84367e-164	-4.1027e-163	-4.01159e-163	-1.13159e-163	9.16457e-165	6.98476e-164	-1.50367e-163	-1.31019e-163	-1.10947e-162	-1.27738e-163	1.23435e-164	2.54886e-163	3.09651e-164	1.97289e-163	1.48603e-162	8.78068e-164	2.41592e-163	0
-5.89099e-163	-4.60494e-165	-1.6992e-163	8.80171e-165	-1.29882e-163	7.10706e-163	-4.02837e-163	-9.49554e-164	6.00056e-163	5.78402e-163	8.84989e-165	-9.98544e-165	-1.19257e-162	-4.84367e-164	-4.1027e-163	-4.01159e-163	-1.13159e-163	9.16457e-165	6.98476e-164	-1.50367e-163	-1.31019e-163	-1.10947e-162	-1.27738e-163	1.23435e-164	2.54886e-163	3.09651e-164	1.97289e-163	1.48603e-162	8.78068e-164	2.41592e-163	0
-5.89099e-163	-4.60494e-165	-1.6992e-163	8.80171e-165	-1.29882e-163	7.10706e-163	-4.02837e-163	-9.49554e-164	6.00056e-163	5.78402e-163	8.84989e-165	-9.98544e-165	-1.19257e-162	-4.84367e-164	-4.1027e-163	-4.01159e-163	-1.13159e-163	9.16457e-165	6.98476e-164	-1.50367e-163	-1.31019e-163	-1.10947e-162	-1.27738e-163	1.23435e-164	2.54886e-163	3.09651e-164	1.97289e-163	1.48603e-162	8.78068e-164	2.41592e-163	0
-5.89099e-163	-4.60494e-165	-1.6992e-163	8.80171e-165	-1.29882e-163	7.10706e-163	-4.02837e-163	-9.49554e-164	6.00056e-163	5.78402e-163	8.84989e-165	-9.98544e-165	-1.19257e-162	-4.84367e-164	-4.1027e-163	-4.01159e-163	-1.13159e-163	9.16457e-165	6.98476e-164	-1.50367e-163	-1.31019e-163	-1.10947e-162	-1.27738e-163	1.23435e-164	2.54886e-163	3.09651e-164	1.97289e-163	1.48603e-162	8.78068e-164	2.41592e-163	0
-5.89099e-163	-4.60494e-165	-1.6992e-163	8.80171e-165	-1.29882e-163	7.10706e-163	-4.02837e-163	-9.49554e-164	6.00056e-163	5.78402e-163	8.84989e-165	-9.98544e-165	-1.19257e-162	-4.84367e-164	-4.1027e-163	-4.01159e-163	-1.13159e-163	9.16457e-165	6.98476e-164	-1.50367e-163	-1.31019e-163	-1.10947e-162	-1.27738e-163	1.23435e-164	2.54886e-163	3.09651e-164	1.97289e-163	1.48603e-162	8.78068e-164	2.41592e-163	0
-5.89099e-163	-4.60494e-165	-1.6992e-163	8.80171e-165	-1.29882e-163	7.10706e-163	-4.02837e-163	-9.49554e-164	6.00056e-163	5.78402e-163	8.84989e-165	-9.98544e-165	-1.19257e-162	-4.84367e-164	-4.1027e-163	-4.01159e-163	-1.13159e-163	9.16457e-165	6.98476e-164	-1.50367e-163	-1.31019e-163	-1.10947e-162	-1.27738e-163	1.23435e-164	2.54886e-163	3.09651e-164	1.97289e-163	1.48603e-162	8.78068e-164	2.41592e-163	0
-5.89099e-163	-4.60494e-165	-1.6992e-163	8.80171e-165	-1.29882e-163	7.10706e-163	-4.02837e-163	-9.49554e-164	6.00056e-163	5.78402e-163	8.84989e-165	-9.98544e-165	-1.19257e-162	-4.84367e-164	-4.1027e-163	-4.01159e-163	-1.13159e-163	9.16457e-165	6.98476e-164	-1.50367e-163	-1.31019e-163	-1.10947e-162	-1.27738e-163	1.23435e-164	2.54886e-163	3.09651e-164	1.97289e-163	1.48603e-162	8.78068e-164	2.41592e-163	0
-5.89099e-163	-4.60494e-165	-1.6992e-163	8.80171e-165	-1.29882e-163	7.10706e-163	-4.02837e-163	-9.49554e-164	6.00056e-163	5.78402e-163	8.84989e-165	-9.98544e-165	-1.19257e-162	-4.84367e-164	-4.1027e-163	-4.01159e-163	-1.13159e-163	9.16457e-165	6.98476e-164	-1.50367e-163	-1.31019e-163	-1.10947e-162	-1.27738e-163	1.23435e-164	2.54886e-163	3.09651e-164	1.97289e-163	1.48603e-162	8.78068e-164	2.41592e-163	0
-5.89099e-163	-4.60494e-165	-1.6992e-163	8.80171e-165	-1.29882e-163	7.10706e-163	-4.02837e-163	-9.49554e-164	6.00056e-163	5.78402e-163	8.84989e-165	-9.98544e-165	-1.19257e-162	-4.84367e-164	-4.1027e-163	-4.01159e-163	-1.13159e-163	9.16457e-165	6.98476e-164	-1.50367e-163	-1.31019e-163	-1.10947e-162	-1.27738e-163	1.23435e-164	2.54886e-163	3.09651e-164	1.97289e-163	1.48603e-162	8.78068e-164	2.41592e-163	0
-5.89099e-163	-4.60494e-165	-1.6992e-163	8.80171e-165	-1.29882e-163	7.10706e-163	-4.02837e-163	-9.49554e-164	6.00056e-163	5.78402e-163	8.84989e-165	-9.98544e-165	-1.19257e-162	-4.84367e-164	-4.1027e-163	-4.01159e-163	-1.13159e-163	9.16457e-165	6.98476e-164	-1.50367e-163	-1.31019e-163	-1.10947e-162	-1.27738e-163	1.23435e-164	2.54886e-163	3.09651e-164	1.97289e-163	1.48603e-162	8.78068e-164	2.41592e-163	0
-5.89099e-163	-4.60494e-165	-1.6992e-163	8.80171e-165	-1.29882e-163	7.10706e-163	-4.02837e-163	-9.49554e-164	6.00056e-163	5.78402e-163	8.84989e-165	-9.98544e-165	-1.19257e-162	-4.84367e-164	-4.1027e-163	-4.01159e-163	-1.13159e-163	9.16457e-165	6.98476e-164	-1.50367e-163	-1.31019e-163	-1.10947e-162	-1.27738e-163	1.23435e-164	2.54886e-163	3.09651e-164	1.97289e-163	1.48603e-162	8.78068e-164	2.41592e-163	0
-5.89099e-163	-4.60494e-165	-1.6992e-163	8.80171e-165	-1.29882e-163	7.10706e-163	-4.02837e-163	-9.49554e-164	6.00056e-163	5.78402e-163	8.84989e-165	-9.98544e-165	-1.19257e-162	-4.84367e-164	-4.1027e-163	-4.01159e-163	-1.13159e-163	9.16457e-165	6.98476e-164	-1.50367e-163	-1.31019e-163	-1.10947e-162	-1.27738e-163	1.23435e-164	2.54886e-163	3.09651e-164	1.97289e-163	1.48603e-162	8.78068e-164	2.41592e-163	0
-5.89099e-163	-4.60494e-165	-1.6992e-163	8.80171e-165	-1.29882e-163	7.10706e-163	-4.02837e-163	-9.49554e-164	6.00056e-163	5.78402e-163	8.84989e-165	-9.98544e-165	-1.19257e-162	-4.84367e-164	-4.1027e-163	-4.01159e-163	-1.13159e-163	9.16457e-165	6.98476e-164	-1.50367e-163	-1.31019e-163	-1.10947e-162	-1.27738e-163	1.23435e-164	2.54886e-163	3.09651e-164	1.97289e-163	1.48603e-162	8.78068e-164	2.41592e-163	0
-5.89099e-163	-4.60494e-165	-1.6992e-163	8.80171e-165	-1.29882e-163	7.10706e-163	-4.02837e-163	-9.49554e-164	6.00056e-163	5.78402e-163	8.84989e-165	-9.98544e-165	-1.19257e-162	-4.84367e-164	-4.1027e-163	-4.01159e-163	-1.13159e-163	9.16457e-165	6.98476e-164	-1.50367e-163	-1.31019e-163	-1.10947e-162	-1.27738e-163	1.23435e-164	2.54886e-163	3.09651e-164	1.97289e-163	1.48603e-162	8.78068e-164	2.41592e-163	0
-5.89099e-163	-4.60494e-165	-1.6992e-163	8.80171e-165	-1.29882e-163	7.10706e-163	-4.02837e-163	-9.49554e-164	6.00056e-163	5.78402e-163	8.84989e-165	-9.98544e-165	-1.19257e-162	-4.84367e-164	-4.1027e-163	-4.01159e-163	-1.13159e-163	9.16457e-165	6.98476e-164	-1.50367e-163	-1.31019e-163	-1.10947e-162	-1.27738e-163	1.23435e-164	2.54886e-163	3.09651e-164	1.97289e-163	1.48603e-162	8.78068e-164	2.41592e-163	0
-5.89099e-163	-4.60494e-165	-1.6992e-163	8.80171e-165	-1.29882e-163	7.10706e-163	-4.02837e-163	-9.49554e-164	6.00056e-163	5.78402e-163	8.84989e-165	-9.98544e-165	-1.19257e-162	-4.84367e-164	-4.1027e-163	-4.01159e-163	-1.13159e-163	9.16457e-165	6.98476e-164	-1.50367e-163	-1.31019e-163	-1.10947e-162	-1.27738e-163	1.23435e-164	2.54886e-163	3.09651e-164	1.97289e-163	1.48603e-162	8.78068e-164	2.41592e-163	0
-5.89099e-163	-4.60494e-165	-1.6992e-163	8.80171e-165	-1.29882e-163	7.10706e-163	-4.02837e-163	-9.49554e-164	6.00056e-163	5.78402e-163	8.84989e-165	-9.98544e-165	-1.19257e-162	-4.84367e-164	-4.1027e-163	-4.01159e-163	-1.13159e-163	9.16457e-165	6.98476e-164	-1.50367e-163	-1.31019e-163	-1.10947e-162	-1.27738e-163	1.23435e-164	2.54886e-163	3.09651e-164	1.97289e-163	1.48603e-162	8.78068e-164	2.41592e-163	0
-5.89099e-163	-4.60494e-165	-1.6992e-163	8.80171e-165	-1.29882e-163	7.10706e-163	-4.02837e-163	-9.49554e-164	6.00056e-163	5.78402e-163	8.84989e-165	-9.98544e-165	-1.19257e-162	-4.84367e-164	-4.1027e-163	-4.01159e-163	-1.13159e-163	9.16457e-165	6.98476e-164	-1.50367e-163	-1.31019e-163	-1.10947e-162	-1.27738e-163	1.23435e-164	2.54886e-163	3.09651e-164	1.97289e-163	1.48603e-162	8.78068e-164	2.41592e-163	0
-5.89099e-163	-4.60494e-165	-1.6992e-163	8.80171e-165	-1.29882e-163	7.10706e-163	-4.02837e-163	-9.49554e-164	6.00056e-163	5.78402e-163	8.84989e-165	-9.98544e-165	-1.19257e-162	-4.84367e-164	-4.1027e-163	-4.01159e-163	-1.13159e-163	9.16457e-165	6.98476e-164	-1.50367e-163	-1.31019e-163	-1.10947e-162	-1.27738e-163	1.23435e-164	2.54886e-163	3.09651e-164	1.97289e-163	1.48603e-162	8.78068e-164	2.41592e-163	0
-5.89099e-163	-4.60494e-165	-1.6992e-163	8.80171e-165	-1.29882e-163	7.10706e-163	-4.02837e-163	-9.49554e-164	6.00056e-163	5.78402e-163	8.84989e-165	-9.98544e-165	-1.19257e-162	-4.84367e-164	-4.1027e-163	-4.01159e-163	-1.13159e-163	9.16457e-165	6.98476e-164	-1.50367e-163	-1.31019e-163	-1.10947e-162	-1.27738e-163	1.23435e-164	2.54886e-163	3.09651e-164	1.97289e-163	1.48603e-162	8.78068e-164	2.41592e-163	0
-5.89099e-163	-4.60494e-165	-1.6992e-163	8.80171e-165	-1.29882e-163	7.10706e-163	-4.02837e-163	-9.49554e-164	6.00056e-163	5.78402e-163	8.84989e-165	-9.98544e-165	-1.19257e-162	-4.84367e-164	-4.1027e-163	-4.01159e-163	-1.13159e-163	9.16457e-165	6.98476e-164	-1.50367e-163	-1.31019e-163	-1.10947e-162	-1.27738e-163	1.23435e-164	2.54886e-163	3.09651e-164	1.97289e-163	1.48603e-162	8.78068e-164	2.41592e-163	0
-5.89099e-163	-4.60494e-165	-1.6992e-163	8.80171e-165	-1.29882e-163	7.10706e-163	-4.02837e-163	-9.49554e-164	6.00056e-163	5.78402e-163	8.84989e-165	-9.98544e-165	-1.19257e-162	-4.84367e-164	-4.1027e-163	-4.01159e-163	-1.13159e-163	9.16457e-165	6.98476e-164	-1.50367e-163	-1.31019e-163	-1.10947e-162	-1.27738e-163	1.23435e-164	2.54886e-163	3.09651e-164	1.97289e-163	1.48603e-162	8.78068e-164	2.41592e-163	0
-5.89099e-163	-4.60494e-165	-1.6992e-163	8.80171e-165	-1.29882e-163	7.10706e-163	-4.02837e-163	-9.49554e-164	6.00056e-163	5.78402e-163	8.84989e-165	-9.98544e-165	-1.19257e-162	-4.84367e-164	-4.1027e-163	-4.01159e-163	-1.13159e-163	9.16457e-165	6.98476e-164	-1.50367e-163	-1.31019e-163	-1.10947e-162	-1.27738e-163	1.23435e-164	2.54886e-163	3.09651e-164	1.97289e-163	1.48603e-162	8.78068e-164	2.41592e-163	0
-5.89099e-163	-4.60494e-165	-1.6992e-163	8.80171e-165	-1.29882e-163	7.10706e-163	-4.02837e-163	-9.49554e-164	6.00056e-163	5.78402e-163	8.84989e-165	-9.98544e-165	-1.19257e-162	-4.84367e-164	-4.1027e-163	-4.01159e-163	-1.13159e-163	9.16457e-165	6.98476e-164	-1.50367e-163	-1.31019e-163	-1.10947e-162	-1.27738e-163	1.23435e-164	2.54886e-163	3.09651e-164	1.97289e-163	1.48603e-162	8.78068e-164	2.41592e-163	0
-5.89099e-163	-4.60494e-165	-1.6992e-163	8.80171e-165	-1.29882e-163	7.10706e-163	-4.02837e-163	-9.49554e-164	6.00056e-163	5.78402e-163	8.84989e-165	-9.98544e-165	-1.19257e-162	-4.84367e-164	-4.1027e-163	-4.01159e-163	-1.13159e-163	9.16457e-165	6.98476e-164	-1.50367e-163	-1.31019e-163	-1.10947e-162	-1.27738e-163	1.23435e-164	2.54886e-163	3.09651e-164	1.97289e-163	1.48603e-162	8.78068e-164	2.41592e-163	0
-5.89099e-163	-4.60494e-165	-1.6992e-163	8.80171e-165	-1.29882e-163	7.10706e-163	-4.02837e-163	-9.49554e-164	6.00056e-163	5.78402e-163	8.84989e-165	-9.98544e-165	-1.19257e-162	-4.84367e-164	-4.1027e-163	-4.01159e-163	-1.13159e-163	9.16457e-165	6.98476e-164	-1.50367e-163	-1.31019e-163	-1.10947e-162	-1.27738e-163	1.23435e-164	2.54886e-163	3.09651e-164	1.97289e-163	1.48603e-162	8.78068e-164	2.41592e-163	0
-5.89099e-163	-4.60494e-165	-1.6992e-163	8.80171e-165	-1.29882e-163	7.10706e-163	-4.02837e-163	-9.49554e-164	6.00056e-163	5.78402e-163	8.84989e-165	-9.98544e-165	-1.19257e-162	-4.84367e-164	-4.1027e-163	-4.01159e-163	-1.13159e-163	9.16457e-165	6.98476e-164	-1.50367e-163	-1.31019e-163	-1.10947e-162	-1.27738e-163	1.23435e-164	2.54886e-163	3.09651e-164	1.97289e-163	1.48603e-162	8.78068e-164	2.41592e-163	0
-5.89099e-163	-4.60494e-165	-1.6992e-163	8.80171e-165	-1.29882e-163	7.10706e-163	-4.02837e-163	-9.49554e-164	6.00056e-163	5.78402e-163	8.84989e-165	-9.98544e-165	-1.19257e-162	-4.84367e-164	-4.1027e-163	-4.01159e-163	-1.13159e-163	9.16457e-165	6.98476e-164	-1.50367e-163	-1.31019e-163	-1.10947e-162	-1.27738e-163	1.23435e-164	2.54886e-163	3.09651e-164	1.97289e-163	1.48603e-162	8.78068e-164	2.41592e-163	0
-5.89099e-163	-4.60494e-165	-1.6992e-163	8.80171e-165	-1.29882e-163	7.10706e-163	-4.02837e-163	-9.49554e-164	6.00056e-163	5.78402e-163	8.84989e-165	-9.98544e-165	-1.19257e-162	-4.84367e-164	-4.1027e-163	-4.01159e-163	-1.13159e-163	9.16457e-165	6.98476e-164	-1.50367e-163	-1.31019e-163	-1.10947e-162	-1.27738e-163	1.23435e-164	2.54886e-163	3.09651e-164	1.97289e-163	1.48603e-162	8.78068e-164	2.41592e-163	0
-5.89099e-163	-4.60494e-165	-1.6992e-163	8.80171e-165	-1.29882e-163	7.10706e-163	-4.02837e-163	-9.49554e-164	6.00056e-163	5.78402e-163	8.84989e-165	-9.98544e-165	-1.19257e-162	-4.84367e-164	-4.1027e-163	-4.01159e-163	-1.13159e-163	9.16457e-165	6.98476e-164	-1.50367e-163	-1.31019e-163	-1.10947e-162	-1.27738e-163	1.23435e-164	2.54886e-163	3.09651e-164	1.97289e-163	1.48603e-162	8.78068e-164	2.41592e-163	0
-5.89099e-163	-4.60494e-165	-1.6992e-163	8.80171e-165	-1.29882e-163	7.10706e-163	-4.02837e-163	-9.49554e-164	6.00056e-163	5.78402e-163	8.84989e-165	-9.98544e-165	-1.19257e-162	-4.84367e-164	-4.1027e-163	-4.01159e-163	-1.13159e-163	9.16457e-165	6.98476e-164	-1.50367e-163	-1.31019e-163	-1.10947e-162	-1.27738e-163	1.23435e-164	2.54886e-163	3.09651e-164	1.97289e-163	1.48603e-162	8.78068e-164	2.41592e-163	0
-5.89099e-163	-4.60494e-165	-1.6992e-163	8.80171e-165	-1.29882e-163	7.10706e-163	-4.02837e-163	-9.49554e-164	6.00056e-163	5.78402e-163	8.84989e-165	-9.98544e-165	-1.19257e-162	-4.84367e-164	-4.1027e-163	-4.01159e-163	-1.13159e-163	9.16457e-165	6.98476e-164	-1.50367e-163	-1.31019e-163	-1.10947e-162	-1.27738e-163	1.23435e-164	2.54886e-163	3.09651e-164	1.97289e-163	1.48603e-162	8.78068e-164	2.41592e-163	0
-5.89099e-163	-4.60494e-165	-1.6992e-163	8.80171e-165	-1.29882e-163	7.10706e-163	-4.02837e-163	-9.49554e-164	6.00056e-163	5.78402e-163	8.84989e-165	-9.98544e-165	-1.19257e-162	-4.84367e-164	-4.1027e-163	-4.01159e-163	-1.13159e-163	9.16457e-165	6.98476e-164	-1.50367e-163	-1.31019e-163	-1.10947e-162	-1.27738e-163	1.23435e-164	2.54886e-163	3.09651e-164	1.97289e-163	1.48603e-162	8.78068e-164	2.41592e-163	0
-5.89099e-163	-4.60494e-165	-1.6992e-163	8.80171e-165	-1.29882e-163	7.10706e-163	-4.02837e-163	-9.49554e-164	6.00056e-163	5.78402e-163	8.84989e-165	-9.98544e-165	-1.19257e-162	-4.84367e-164	-4.1027e-163	-4.01159e-163	-1.13159e-163	9.16457e-165	6.98476e-164	-1.50367e-163	-1.31019e-163	-1.10947e-162	-1.27738e-163	1.23435e-164	2.54886e-163	3.09651e-164	1.97289e-163	1.48603e-162	8.78068e-164	2.41592e-163	0
-5.89099e-163	-4.60494e-165	-1.6992e-163	8.80171e-165	-1.29882e-163	7.10706e-163	-4.02837e-163	-9.49554e-164	6.00056e-163	5.78402e-163	8.84989e-165	-9.98544e-165	-1.19257e-162	-4.84367e-164	-4.1027e-163	-4.01159e-163	-1.13159e-163	9.16457e-165	6.98476e-164	-1.50367e-163	-1.31019e-163	-1.10947e-162	-1.27738e-163	1.23435e-164	2.54886e-163	3.09651e-164	1.97289e-163	1.48603e-162	8.78068e-164	2.41592e-163	0
-5.89099e-163	-4.60494e-165	-1.6992e-163	8.80171e-165	-1.29882e-163	7.10706e-163	-4.02837e-163	-9.49554e-164	6.00056e-163	5.78402e-163	8.84989e-165	-9.98544e-165	-1.19257e-162	-4.84367e-164	-4.1027e-163	-4.01159e-163	-1.13159e-163	9.16457e-165	6.98476e-164	-1.50367e-163	-1.31019e-163	-1.10947e-162	-1.27738e-163	1.23435e-164	2.54886e-163	3.09651e-164	1.97289e-163	1.48603e-162	8.78068e-164	2.41592e-163	0
-5.89099e-163	-4.60494e-165	-1.6992e-163	8.80171e-165	-1.29882e-163	7.10706e-163	-4.02837e-163	-9.49554e-164	6.00056e-163	5.78402e-163	8.84989e-165	-9.98544e-165	-1.19257e-162	-4.84367e-164	-4.1027e-163	-4.01159e-163	-1.13159e-163	9.16457e-165	6.98476e-164	-1.50367e-163	-1.31019e-163	-1.10947e-162	-1.27738e-163	1.23435e-164	2.54886e-163	3.09651e-164	1.97289e-163	1.48603e-162	8.78068e-164	2.41592e-163	0
-5.89099e-163	-4.60494e-165	-1.6992e-163	8.80171e-165	-1.29882e-163	7.10706e-163	-4.02837e-163	-9.49554e-164	6.00056e-163	5.78402e-163	8.84989e-165	-9.98544e-165	-1.19257e-162	-4.84367e-164	-4.1027e-163	-4.01159e-163	-1.13159e-163	9.16457e-165	6.98476e-164	-1.50367e-163	-1.31019e-163	-1.10947e-162	-1.27738e-163	1.23435e-164	2.54886e-163	3.09651e-164	1.97289e-163	1.48603e-162	8.78068e-164	2.41592e-163	0
-5.89099e-163	-4.60494e-165	-1.6992e-163	8.80171e-165	-1.29882e-163	7.10706e-163	-4.02837e-163	-9.49554e-164	6.00056e-163	5.78402e-163	8.84989e-165	-9.98544e-165	-1.19257e-162	-4.84367e-164	-4.1027e-163	-4.01159e-163	-1.13159e-163	9.16457e-165	6.98476e-164	-1.50367e-163	-1.31019e-163	-1.10947e-162	-1.27738e-163	1.23435e-164	2.54886e-163	3.09651e-164	1.97289e-163	1.48603e-162	8.78068e-164	2.41592e-163	0
-5.89099e-163	-4.60494e-165	-1.6992e-163	8.80171e-165	-1.29882e-163	7.10706e-163	-4.02837e-163	-9.49554e-164	6.00056e-163	5.78402e-163	8.84989e-165	-9.98544e-165	-1.19257e-162	-4.84367e-164	-4.1027e-163	-4.01159e-163	-1.13159e-163	9.16457e-165	6.98476e-164	-1.50367e-163	-1.31019e-163	-1.10947e-162	-1.27738e-163	1.23435e-164	2.54886e-163	3.09651e-164	1.97289e-163	1.48603e-162	8.78068e-164	2.41592e-163	0
-5.89099e-163	-4.60494e-165	-1.6992e-163	8.80171e-165	-1.29882e-163	7.10706e-163	-4.02837e-163	-9.49554e-164	6.00056e-163	5.78402e-163	8.84989e-165	-9.98544e-165	-1.19257e-162	-4.84367e-164	-4.1027e-163	-4.01159e-163	-1.13159e-163	9.16457e-165	6.98476e-164	-1.50367e-163	-1.31019e-163	-1.10947e-162	-1.27738e-163	1.23435e-164	2.54886e-163	3.09651e-164	1.97289e-163	1.48603e-162	8.78068e-164	2.41592e-163	0
-5.89099e-163	-4.60494e-165	-1.6992e-163	8.80171e-165	-1.29882e-163	7.10706e-163	-4.02837e-163	-9.49554e-164	6.00056e-163	5.78402e-163	8.84989e-165	-9.98544e-165	-1.19257e-162	-4.84367e-164	-4.1027e-163	-4.01159e-163	-1.13159e-163	9.16457e-165	6.98476e-164	-1.50367e-163	-1.31019e-163	-1.10947e-162	-1.27738e-163	1.23435e-164	2.54886e-163	3.09651e-164	1.97289e-163	1.48603e-162	8.78068e-164	2.41592e-163	0
-5.89099e-163	-4.60494e-165	-1.6992e-163	8.80171e-165	-1.29882e-163	7.10706e-163	-4.02837e-163	-9.49554e-164	6.00056e-163	5.78402e-163	8.84989e-165	-9.98544e-165	-1.19257e-162	-4.84367e-164	-4.1027e-163	-4.01159e-163	-1.13159e-163	9.16457e-165	6.98476e-164	-1.50367e-163	-1.31019e-163	-1.10947e-162	-1.27738e-163	1.23435e-164	2.54886e-163	3.09651e-164	1.97289e-163	1.48603e-162	8.78068e-164	2.41592e-163	0
-5.89099e-163	-4.60494e-165	-1.6992e-163	8.80171e-165	-1.29882e-163	7.10706e-163	-4.02837e-163	-9.49554e-164	6.00056e-163	5.78402e-163	8.84989e-165	-9.98544e-165	-1.19257e-162	-4.84367e-164	-4.1027e-163	-4.01159e-163	-1.13159e-163	9.16457e-165	6.98476e-164	-1.50367e-163	-1.31019e-163	-1.10947e-162	-1.27738e-163	1.23435e-164	2.54886e-163	3.09651e-164	1.97289e-163	1.48603e-162	8.78068e-164	2.41592e-163	0
-5.89099e-163	-4.60494e-165	-1.6992e-163	8.80171e-165	-1.29882e-163	7.10706e-163	-4.02837e-163	-9.49554e-164	6.00056e-163	5.78402e-163	8.84989e-165	-9.98544e-165	-1.19257e-162	-4.84367e-164	-4.1027e-163	-4.01159e-163	-1.13159e-163	9.16457e-165	6.98476e-164	-1.50367e-163	-1.31019e-163	-1.10947e-162	-1.27738e-163	1.23435e-164	2.54886e-163	3.09651e-164	1.97289e-163	1.48603e-162	8.78068e-164	2.41592e-163	0
-5.89099e-163	-4.60494e-165	-1.6992e-163	8.80171e-165	-1.29882e-163	7.10706e-163	-4.02837e-163	-9.49554e-164	6.00056e-163	5.78402e-163	8.84989e-165	-9.98544e-165	-1.19257e-162	-4.84367e-164	-4.1027e-163	-4.01159e-163	-1.13159e-163	9.16457e-165	6.98476e-164	-1.50367e-163	-1.31019e-163	-1.10947e-162	-1.27738e-163	1.23435e-164	2.54886e-163	3.09651e-164	1.97289e-163	1.48603e-162	8.78068e-164	2.41592e-163	0
-5.89099e-163	-4.60494e-165	-1.6992e-163	8.80171e-165	-1.29882e-163	7.10706e-163	-4.02837e-163	-9.49554e-164	6.00056e-163	5.78402e-163	8.84989e-165	-9.98544e-165	-1.19257e-162	-4.84367e-164	-4.1027e-163	-4.01159e-163	-1.13159e-163	9.16457e-165	6.98476e-164	-1.50367e-163	-1.31019e-163	-1.10947e-162	-1.27738e-163	1.23435e-164	2.54886e-163	3.09651e-164	1.97289e-163	1.48603e-162	8.78068e-164	2.41592e-163	0
-5.89099e-163	-4.60494e-165	-1.6992e-163	8.80171e-165	-1.29882e-163	7.10706e-163	-4.02837e-163	-9.49554e-164	6.00056e-163	5.78402e-163	8.84989e-165	-9.98544e-165	-1.19257e-162	-4.84367e-164	-4.1027e-163	-4.01159e-163	-1.13159e-163	9.16457e-165	6.98476e-164	-1.50367e-163	-1.31019e-163	-1.10947e-162	-1.27738e-163	1.23435e-164	2.54886e-163	3.09651e-164	1.97289e-163	1.48603e-162	8.78068e-164	2.41592e-163	0
-5.89099e-163	-4.60494e-165	-1.6992e-163	8.80171e-165	-1.29882e-163	7.10706e-163	-4.02837e-163	-9.49554e-164	6.00056e-163	5.78402e-163	8.84989e-165	-9.98544e-165	-1.19257e-162	-4.84367e-164	-4.1027e-163	-4.01159e-163	-1.13159e-163	9.16457e-165	6.98476e-164	-1.50367e-163	-1.31019e-163	-1.10947e-162	-1.27738e-163	1.23435e-164	2.54886e-163	3.09651e-164	1.97289e-163	1.48603e-162	8.78068e-164	2.41592e-163	0
-5.89099e-163	-4.60494e-165	-1.6992e-163	8.80171e-165	-1.29882e-163	7.10706e-163	-4.02837e-163	-9.49554e-164	6.00056e-163	5.78402e-163	8.84989e-165	-9.98544e-165	-1.19257e-162	-4.84367e-164	-4.1027e-163	-4.01159e-163	-1.13159e-163	9.16457e-165	6.98476e-164	-1.50367e-163	-1.31019e-163	-1.10947e-162	-1.27738e-163	1.23435e-164	2.54886e-163	3.09651e-164	1.97289e-163	1.48603e-162	8.78068e-164	2.41592e-163	0
-5.89099e-163	-4.60494e-165	-1.6992e-163	8.80171e-165	-1.29882e-163	7.10706e-163	-4.02837e-163	-9.49554e-164	6.00056e-163	5.78402e-163	8.84989e-165	-9.98544e-165	-1.19257e-162	-4.84367e-164	-4.1027e-163	-4.01159e-163	-1.13159e-163	9.16457e-165	6.98476e-164	-1.50367e-163	-1.31019e-163	-1.10947e-162	-1.27738e-163	1.23435e-164	2.54886e-163	3.09651e-164	1.97289e-163	1.48603e-162	8.78068e-164	2.41592e-163	0
-5.89099e-163	-4.60494e-165	-1.6992e-163	8.80171e-165	-1.29882e-163	7.10706e-163	-4.02837e-163	-9.49554e-164	6.00056e-163	5.78402e-163	8.84989e-165	-9.98544e-165	-1.19257e-162	-4.84367e-164	-4.1027e-163	-4.01159e-163	-1.13159e-163	9.16457e-165	6.98476e-164	-1.50367e-163	-1.31019e-163	-1.10947e-162	-1.27738e-163	1.23435e-164	2.54886e-163	3.09651e-164	1.97289e-163	1.48603e-162	8.78068e-164	2.41592e-163	0
-5.89099e-163	-4.60494e-165	-1.6992e-163	8.80171e-165	-1.29882e-163	7.10706e-163	-4.02837e-163	-9.49554e-164	6.00056e-163	5.78402e-163	8.84989e-165	-9.98544e-165	-1.19257e-162	-4.84367e-164	-4.1027e-163	-4.01159e-163	-1.13159e-163	9.16457e-165	6.98476e-164	-1.50367e-163	-1.31019e-163	-1.10947e-162	-1.27738e-163	1.23435e-164	2.54886e-163	3.09651e-164	1.97289e-163	1.48603e-162	8.78068e-164	2.41592e-163	0
-5.89099e-163	-4.60494e-165	-1.6992e-163	8.80171e-165	-1.29882e-163	7.10706e-163	-4.02837e-163	-9.49554e-164	6.00056e-163	5.78402e-163	8.84989e-165	-9.98544e-165	-1.19257e-162	-4.84367e-164	-4.1027e-163	-4.01159e-163	-1.13159e-163	9.16457e-165	6.98476e-164	-1.50367e-163	-1.31019e-163	-1.10947e-162	-1.27738e-163	1.23435e-164	2.54886e-163	3.09651e-164	1.97289e-163	1.48603e-162	8.78068e-164	2.41592e-163	0
-5.89099e-163	-4.60494e-165	-1.6992e-163	8.80171e-165	-1.29882e-163	7.10706e-163	-4.02837e-163	-9.49554e-164	6.00056e-163	5.78402e-163	8.84989e-165	-9.98544e-165	-1.19257e-162	-4.84367e-164	-4.1027e-163	-4.01159e-163	-1.13159e-163	9.16457e-165	6.98476e-164	-1.50367e-163	-1.31019e-163	-1.10947e-162	-1.27738e-163	1.23435e-164	2.54886e-163	3.09651e-164	1.97289e-163	1.48603e-162	8.78068e-164	2.41592e-163	0
-5.89099e-163	-4.60494e-165	-1.6992e-163	8.80171e-165	-1.29882e-163	7.10706e-163	-4.02837e-163	-9.49554e-164	6.00056e-163	5.78402e-163	8.84989e-165	-9.98544e-165	-1.19257e-162	-4.84367e-164	-4.1027e-163	-4.01159e-163	-1.13159e-163	9.16457e-165	6.98476e-164	-1.50367e-163	-1.31019e-163	-1.10947e-162	-1.27738e-163	1.23435e-164	2.54886e-163	3.09651e-164	1.97289e-163	1.48603e-162	8.78068e-164	2.41592e-163	0
-5.89099e-163	-4.60494e-165	-1.6992e-163	8.80171e-165	-1.29882e-163	7.10706e-163	-4.02837e-163	-9.49554e-164	6.00056e-163	5.78402e-163	8.84989e-165	-9.98544e-165	-1.19257e-162	-4.84367e-164	-4.1027e-163	-4.01159e-163	-1.13159e-163	9.16457e-165	6.98476e-164	-1.50367e-163	-1.31019e-163	-1.10947e-162	-1.27738e-163	1.23435e-164	2.54886e-163	3.09651e-164	1.97289e-163	1.48603e-162	8.78068e-164	2.41592e-163	0
-5.89099e-163	-4.60494e-165	-1.6992e-163	8.80171e-165	-1.29882e-163	7.10706e-163	-4.02837e-163	-9.49554e-164	6.00056e-163	5.78402e-163	8.84989e-165	-9.98544e-165	-1.19257e-162	-4.84367e-164	-4.1027e-163	-4.01159e-163	-1.13159e-163	9.16457e-165	6.98476e-164	-1.50367e-163	-1.31019e-163	-1.10947e-162	-1.27738e-163	1.23435e-164	2.54886e-163	3.09651e-164	1.97289e-163	1.48603e-162	8.78068e-164	2.41592e-163	0
-5.89099e-163	-4.60494e-165	-1.6992e-163	8.80171e-165	-1.29882e-163	7.10706e-163	-4.02837e-163	-9.49554e-164	6.00056e-163	5.78402e-163	8.84989e-165	-9.98544e-165	-1.19257e-162	-4.84367e-164	-4.1027e-163	-4.01159e-163	-1.13159e-163	9.16457e-165	6.98476e-164	-1.50367e-163	-1.31019e-163	-1.10947e-162	-1.27738e-163	1.23435e-164	2.54886e-163	3.09651e-164	1.97289e-163	1.48603e-162	8.78068e-164	2.41592e-163	0
-5.89099e-163	-4.60494e-165	-1.6992e-163	8.80171e-165	-1.29882e-163	7.10706e-163	-4.02837e-163	-9.49554e-164	6.00056e-163	5.78402e-163	8.84989e-165	-9.98544e-165	-1.19257e-162	-4.84367e-164	-4.1027e-163	-4.01159e-163	-1.13159e-163	9.16457e-165	6.98476e-164	-1.50367e-163	-1.31019e-163	-1.10947e-162	-1.27738e-163	1.23435e-164	2.54886e-163	3.09651e-164	1.97289e-163	1.48603e-162	8.78068e-164	2.41592e-163	0
-5.89099e-163	-4.60494e-165	-1.6992e-163	8.80171e-165	-1.29882e-163	7.10706e-163	-4.02837e-163	-9.49554e-164	6.00056e-163	5.78402e-163	8.84989e-165	-9.98544e-165	-1.19257e-162	-4.84367e-164	-4.1027e-163	-4.01159e-163	-1.13159e-163	9.16457e-165	6.98476e-164	-1.50367e-163	-1.31019e-163	-1.10947e-162	-1.27738e-163	1.23435e-164	2.54886e-163	3.09651e-164	1.97289e-163	1.48603e-162	8.78068e-164	2.41592e-163	0
-5.89099e-163	-4.60494e-165	-1.6992e-163	8.80171e-165	-1.29882e-163	7.10706e-163	-4.02837e-163	-9.49554e-164	6.00056e-163	5.78402e-163	8.84989e-165	-9.98544e-165	-1.19257e-162	-4.84367e-164	-4.1027e-163	-4.01159e-163	-1.13159e-163	9.16457e-165	6.98476e-164	-1.50367e-163	-1.31019e-163	-1.10947e-162	-1.27738e-163	1.23435e-164	2.54886e-163	3.09651e-164	1.97289e-163	1.48603e-162	8.78068e-164	2.41592e-163	0
-5.89099e-163	-4.60494e-165	-1.6992e-163	8.80171e-165	-1.29882e-163	7.10706e-163	-4.02837e-163	-9.49554e-164	6.00056e-163	5.78402e-163	8.84989e-165	-9.98544e-165	-1.19257e-162	-4.84367e-164	-4.1027e-163	-4.01159e-163	-1.13159e-163	9.16457e-165	6.98476e-164	-1.50367e-163	-1.31019e-163	-1.10947e-162	-1.27738e-163	1.23435e-164	2.54886e-163	3.09651e-164	1.97289e-163	1.48603e-162	8.78068e-164	2.41592e-163	0
-5.89099e-163	-4.60494e-165	-1.6992e-163	8.80171e-165	-1.29882e-163	7.10706e-163	-4.02837e-163	-9.49554e-164	6.00056e-163	5.78402e-163	8.84989e-165	-9.98544e-165	-1.19257e-162	-4.84367e-164	-4.1027e-163	-4.01159e-163	-1.13159e-163	9.16457e-165	6.98476e-164	-1.50367e-163	-1.31019e-163	-1.10947e-162	-1.27738e-163	1.23435e-164	2.54886e-163	3.09651e-164	1.97289e-163	1.48603e-162	8.78068e-164	2.41592e-163	0
-5.89099e-163	-4.60494e-165	-1.6992e-163	8.80171e-165	-1.29882e-163	7.10706e-163	-4.02837e-163	-9.49554e-164	6.00056e-163	5.78402e-163	8.84989e-165	-9.98544e-165	-1.19257e-162	-4.84367e-164	-4.1027e-163	-4.01159e-163	-1.13159e-163	9.16457e-165	6.98476e-164	-1.50367e-163	-1.31019e-163	-1.10947e-162	-1.27738e-163	1.23435e-164	2.54886e-163	3.09651e-164	1.97289e-163	1.48603e-162	8.78068e-164	2.41592e-163	0
-5.89099e-163	-4.60494e-165	-1.6992e-163	8.80171e-165	-1.29882e-163	7.10706e-163	-4.02837e-163	-9.49554e-164	6.00056e-163	5.78402e-163	8.84989e-165	-9.98544e-165	-1.19257e-162	-4.84367e-164	-4.1027e-163	-4.01159e-163	-1.13159e-163	9.16457e-165	6.98476e-164	-1.50367e-163	-1.31019e-163	-1.10947e-162	-1.27738e-163	1.23435e-164	2.54886e-163	3.09651e-164	1.97289e-163	1.48603e-162	8.78068e-164	2.41592e-163	0
-5.89099e-163	-4.60494e-165	-1.6992e-163	8.80171e-165	-1.29882e-163	7.10706e-163	-4.02837e-163	-9.49554e-164	6.00056e-163	5.78402e-163	8.84989e-165	-9.98544e-165	-1.19257e-162	-4.84367e-164	-4.1027e-163	-4.01159e-163	-1.13159e-163	9.16457e-165	6.98476e-164	-1.50367e-163	-1.31019e-163	-1.10947e-162	-1.27738e-163	1.23435e-164	2.54886e-163	3.09651e-164	1.97289e-163	1.48603e-162	8.78068e-164	2.41592e-163	0
-5.89099e-163	-4.60494e-165	-1.6992e-163	8.80171e-165	-1.29882e-163	7.10706e-163	-4.02837e-163	-9.49554e-164	6.00056e-163	5.78402e-163	8.84989e-165	-9.98544e-165	-1.19257e-162	-4.84367e-164	-4.1027e-163	-4.01159e-163	-1.13159e-163	9.16457e-165	6.98476e-164	-1.50367e-163	-1.31019e-163	-1.10947e-162	-1.27738e-163	1.23435e-164	2.54886e-163	3.09651e-164	1.97289e-163	1.48603e-162	8.78068e-164	2.41592e-163	0
-5.89099e-163	-4.60494e-165	-1.6992e-163	8.80171e-165	-1.29882e-163	7.10706e-163	-4.02837e-163	-9.49554e-164	6.00056e-163	5.78402e-163	8.84989e-165	-9.98544e-165	-1.19257e-162	-4.84367e-164	-4.1027e-163	-4.01159e-163	-1.13159e-163	9.16457e-165	6.98476e-164	-1.50367e-163	-1.31019e-163	-1.10947e-162	-1.27738e-163	1.23435e-164	2.54886e-163	3.09651e-164	1.97289e-163	1.48603e-162	8.78068e-164	2.41592e-163	0
-5.89099e-163	-4.60494e-165	-1.6992e-163	8.80171e-165	-1.29882e-163	7.10706e-163	-4.02837e-163	-9.49554e-164	6.00056e-163	5.78402e-163	8.84989e-165	-9.98544e-165	-1.19257e-162	-4.84367e-164	-4.1027e-163	-4.01159e-163	-1.13159e-163	9.16457e-165	6.98476e-164	-1.50367e-163	-1.31019e-163	-1.10947e-162	-1.27738e-163	1.23435e-164	2.54886e-163	3.09651e-164	1.97289e-163	1.48603e-162	8.78068e-164	2.41592e-163	0
-5.89099e-163	-4.60494e-165	-1.6992e-163	8.80171e-165	-1.29882e-163	7.10706e-163	-4.02837e-163	-9.49554e-164	6.00056e-163	5.78402e-163	8.84989e-165	-9.98544e-165	-1.19257e-162	-4.84367e-164	-4.1027e-163	-4.01159e-163	-1.13159e-163	9.16457e-165	6.98476e-164	-1.50367e-163	-1.31019e-163	-1.10947e-162	-1.27738e-163	1.23435e-164	2.54886e-163	3.09651e-164	1.97289e-163	1.48603e-162	8.78068e-164	2.41592e-163	0
-5.89099e-163	-4.60494e-165	-1.6992e-163	8.80171e-165	-1.29882e-163	7.10706e-163	-4.02837e-163	-9.49554e-164	6.00056e-163	5.78402e-163	8.84989e-165	-9.98544e-165	-1.19257e-162	-4.84367e-164	-4.1027e-163	-4.01159e-163	-1.13159e-163	9.16457e-165	6.98476e-164	-1.50367e-163	-1.31019e-163	-1.10947e-162	-1.27738e-163	1.23435e-164	2.54886e-163	3.09651e-164	1.97289e-163	1.48603e-162	8.78068e-164	2.41592e-163	0
-5.89099e-163	-4.60494e-165	-1.6992e-163	8.80171e-165	-1.29882e-163	7.10706e-163	-4.02837e-163	-9.49554e-164	6.00056e-163	5.78402e-163	8.84989e-165	-9.98544e-165	-1.19257e-162	-4.84367e-164	-4.1027e-163	-4.01159e-163	-1.13159e-163	9.16457e-165	6.98476e-164	-1.50367e-163	-1.31019e-163	-1.10947e-162	-1.27738e-163	1.23435e-164	2.54886e-163	3.09651e-164	1.97289e-163	1.48603e-162	8.78068e-164	2.41592e-163	0
-5.89099e-163	-4.60494e-165	-1.6992e-163	8.80171e-165	-1.29882e-163	7.10706e-163	-4.02837e-163	-9.49554e-164	6.00056e-163	5.78402e-163	8.84989e-165	-9.98544e-165	-1.19257e-162	-4.84367e-164	-4.1027e-163	-4.01159e-163	-1.13159e-163	9.16457e-165	6.98476e-164	-1.50367e-163	-1.31019e-163	-1.10947e-162	-1.27738e-163	1.23435e-164	2.54886e-163	3.09651e-164	1.97289e-163	1.48603e-162	8.78068e-164	2.41592e-163	0
-5.89099e-163	-4.60494e-165	-1.6992e-163	8.80171e-165	-1.29882e-163	7.10706e-163	-4.02837e-163	-9.49554e-164	6.00056e-163	5.78402e-163	8.84989e-165	-9.98544e-165	-1.19257e-162	-4.84367e-164	-4.1027e-163	-4.01159e-163	-1.13159e-163	9.16457e-165	6.98476e-164	-1.50367e-163	-1.31019e-163	-1.10947e-162	-1.27738e-163	1.23435e-164	2.54886e-163	3.09651e-164	1.97289e-163	1.48603e-162	8.78068e-164	2.41592e-163	0
-5.89099e-163	-4.60494e-165	-1.6992e-163	8.80171e-165	-1.29882e-163	7.10706e-163	-4.02837e-163	-9.49554e-164	6.00056e-163	5.78402e-163	8.84989e-165	-9.98544e-165	-1.19257e-162	-4.84367e-164	-4.1027e-163	-4.01159e-163	-1.13159e-163	9.16457e-165	6.98476e-164	-1.50367e-163	-1.31019e-163	-1.10947e-162	-1.27738e-163	1.23435e-164	2.54886e-163	3.09651e-164	1.97289e-163	1.48603e-162	8.78068e-164	2.41592e-163	0
-5.89099e-163	-4.60494e-165	-1.6992e-163	8.80171e-165	-1.29882e-163	7.10706e-163	-4.02837e-163	-9.49554e-164	6.00056e-163	5.78402e-163	8.84989e-165	-9.98544e-165	-1.19257e-162	-4.84367e-164	-4.1027e-163	-4.01159e-163	-1.13159e-163	9.16457e-165	6.98476e-164	-1.50367e-163	-1.31019e-163	-1.10947e-162	-1.27738e-163	1.23435e-164	2.54886e-163	3.09651e-164	1.97289e-163	1.48603e-162	8.78068e-164	2.41592e-163	0
-5.89099e-163	-4.60494e-165	-1.6992e-163	8.80171e-165	-1.29882e-163	7.10706e-163	-4.02837e-163	-9.49554e-164	6.00056e-163	5.78402e-163	8.84989e-165	-9.98544e-165	-1.19257e-162	-4.84367e-164	-4.1027e-163	-4.01159e-163	-1.13159e-163	9.16457e-165	6.98476e-164	-1.50367e-163	-1.31019e-163	-1.10947e-162	-1.27738e-163	1.23435e-164	2.54886e-163	3.09651e-164	1.97289e-163	1.48603e-162	8.78068e-164	2.41592e-163	0
-5.89099e-163	-4.60494e-165	-1.6992e-163	8.80171e-165	-1.29882e-163	7.10706e-163	-4.02837e-163	-9.49554e-164	6.00056e-163	5.78402e-163	8.84989e-165	-9.98544e-165	-1.19257e-162	-4.84367e-164	-4.1027e-163	-4.01159e-163	-1.13159e-163	9.16457e-165	6.98476e-164	-1.50367e-163	-1.31019e-163	-1.10947e-162	-1.27738e-163	1.23435e-164	2.54886e-163	3.09651e-164	1.97289e-163	1.48603e-162	8.78068e-164	2.41592e-163	0
-5.89099e-163	-4.60494e-165	-1.6992e-163	8.80171e-165	-1.29882e-163	7.10706e-163	-4.02837e-163	-9.49554e-164	6.00056e-163	5.78402e-163	8.84989e-165	-9.98544e-165	-1.19257e-162	-4.84367e-164	-4.1027e-163	-4.01159e-163	-1.13159e-163	9.16457e-165	6.98476e-164	-1.50367e-163	-1.31019e-163	-1.10947e-162	-1.27738e-163	1.23435e-164	2.54886e-163	3.09651e-164	1.97289e-163	1.48603e-162	8.78068e-164	2.41592e-163	0
-5.89099e-163	-4.60494e-165	-1.6992e-163	8.80171e-165	-1.29882e-163	7.10706e-163	-4.02837e-163	-9.49554e-164	6.00056e-163	5.78402e-163	8.84989e-165	-9.98544e-165	-1.19257e-162	-4.84367e-164	-4.1027e-163	-4.01159e-163	-1.13159e-163	9.16457e-165	6.98476e-164	-1.50367e-163	-1.31019e-163	-1.10947e-162	-1.27738e-163	1.23435e-164	2.54886e-163	3.09651e-164	1.97289e-163	1.48603e-162	8.78068e-164	2.41592e-163	0
-5.89099e-163	-4.60494e-165	-1.6992e-163	8.80171e-165	-1.29882e-163	7.10706e-163	-4.02837e-163	-9.49554e-164	6.00056e-163	5.78402e-163	8.84989e-165	-9.98544e-165	-1.19257e-162	-4.84367e-164	-4.1027e-163	-4.01159e-163	-1.13159e-163	9.16457e-165	6.98476e-164	-1.50367e-163	-1.31019e-163	-1.10947e-162	-1.27738e-163	1.23435e-164	2.54886e-163	3.09651e-164	1.97289e-163	1.48603e-162	8.78068e-164	2.41592e-163	0
-5.89099e-163	-4.60494e-165	-1.6992e-163	8.80171e-165	-1.29882e-163	7.10706e-163	-4.02837e-163	-9.49554e-164	6.00056e-163	5.78402e-163	8.84989e-165	-9.98544e-165	-1.19257e-162	-4.84367e-164	-4.1027e-163	-4.01159e-163	-1.13159e-163	9.16457e-165	6.98476e-164	-1.50367e-163	-1.31019e-163	-1.10947e-162	-1.27738e-163	1.23435e-164	2.54886e-163	3.09651e-164	1.97289e-163	1.48603e-162	8.78068e-164	2.41592e-163	0
-5.89099e-163	-4.60494e-165	-1.6992e-163	8.80171e-165	-1.29882e-163	7.10706e-163	-4.02837e-163	-9.49554e-164	6.00056e-163	5.78402e-163	8.84989e-165	-9.98544e-165	-1.19257e-162	-4.84367e-164	-4.1027e-163	-4.01159e-163	-1.13159e-163	9.16457e-165	6.98476e-164	-1.50367e-163	-1.31019e-163	-1.10947e-162	-1.27738e-163	1.23435e-164	2.54886e-163	3.09651e-164	1.97289e-163	1.48603e-162	8.78068e-164	2.41592e-163	0
-5.89099e-163	-4.60494e-165	-1.6992e-163	8.80171e-165	-1.29882e-163	7.10706e-163	-4.02837e-163	-9.49554e-164	6.00056e-163	5.78402e-163	8.84989e-165	-9.98544e-165	-1.19257e-162	-4.84367e-164	-4.1027e-163	-4.01159e-163	-1.13159e-163	9.16457e-165	6.98476e-164	-1.50367e-163	-1.31019e-163	-1.10947e-162	-1.27738e-163	1.23435e-164	2.54886e-163	3.09651e-164	1.97289e-163	1.48603e-162	8.78068e-164	2.41592e-163	0
-5.89099e-163	-4.60494e-165	-1.6992e-163	8.80171e-165	-1.29882e-163	7.10706e-163	-4.02837e-163	-9.49554e-164	6.00056e-163	5.78402e-163	8.84989e-165	-9.98544e-165	-1.19257e-162	-4.84367e-164	-4.1027e-163	-4.01159e-163	-1.13159e-163	9.16457e-165	6.98476e-164	-1.50367e-163	-1.31019e-163	-1.10947e-162	-1.27738e-163	1.23435e-164	2.54886e-163	3.09651e-164	1.97289e-163	1.48603e-162	8.78068e-164	2.41592e-163	0
-5.89099e-163	-4.60494e-165	-1.6992e-163	8.80171e-165	-1.29882e-163	7.10706e-163	-4.02837e-163	-9.49554e-164	6.00056e-163	5.78402e-163	8.84989e-165	-9.98544e-165	-1.19257e-162	-4.84367e-164	-4.1027e-163	-4.01159e-163	-1.13159e-163	9.16457e-165	6.98476e-164	-1.50367e-163	-1.31019e-163	-1.10947e-162	-1.27738e-163	1.23435e-164	2.54886e-163	3.09651e-164	1.97289e-163	1.48603e-162	8.78068e-164	2.41592e-163	0
-5.89099e-163	-4.60494e-165	-1.6992e-163	8.80171e-165	-1.29882e-163	7.10706e-163	-4.02837e-163	-9.49554e-164	6.00056e-163	5.78402e-163	8.84989e-165	-9.98544e-165	-1.19257e-162	-4.84367e-164	-4.1027e-163	-4.01159e-163	-1.13159e-163	9.16457e-165	6.98476e-164	-1.50367e-163	-1.31019e-163	-1.10947e-162	-1.27738e-163	1.23435e-164	2.54886e-163	3.09651e-164	1.97289e-163	1.48603e-162	8.78068e-164	2.41592e-163	0
-5.89099e-163	-4.60494e-165	-1.6992e-163	8.80171e-165	-1.29882e-163	7.10706e-163	-4.02837e-163	-9.49554e-164	6.00056e-163	5.78402e-163	8.84989e-165	-9.98544e-165	-1.19257e-162	-4.84367e-164	-4.1027e-163	-4.01159e-163	-1.13159e-163	9.16457e-165	6.98476e-164	-1.50367e-163	-1.31019e-163	-1.10947e-162	-1.27738e-163	1.23435e-164	2.54886e-163	3.09651e-164	1.97289e-163	1.48603e-162	8.78068e-164	2.41592e-163	0
-5.89099e-163	-4.60494e-165	-1.6992e-163	8.80171e-165	-1.29882e-163	7.10706e-163	-4.02837e-163	-9.49554e-164	6.00056e-163	5.78402e-163	8.84989e-165	-9.98544e-165	-1.19257e-162	-4.84367e-164	-4.1027e-163	-4.01159e-163	-1.13159e-163	9.16457e-165	6.98476e-164	-1.50367e-163	-1.31019e-163	-1.10947e-162	-1.27738e-163	1.23435e-164	2.54886e-163	3.09651e-164	1.97289e-163	1.48603e-162	8.78068e-164	2.41592e-163	0
-5.89099e-163	-4.60494e-165	-1.6992e-163	8.80171e-165	-1.29882e-163	7.10706e-163	-4.02837e-163	-9.49554e-164	6.00056e-163	5.78402e-163	8.84989e-165	-9.98544e-165	-1.19257e-162	-4.84367e-164	-4.1027e-163	-4.01159e-163	-1.13159e-163	9.16457e-165	6.98476e-164	-1.50367e-163	-1.31019e-163	-1.10947e-162	-1.27738e-163	1.23435e-164	2.54886e-163	3.09651e-164	1.97289e-163	1.48603e-162	8.78068e-164	2.41592e-163	0
-5.89099e-163	-4.60494e-165	-1.6992e-163	8.80171e-165	-1.29882e-163	7.10706e-163	-4.02837e-163	-9.49554e-164	6.00056e-163	5.78402e-163	8.84989e-165	-9.98544e-165	-1.19257e-162	-4.84367e-164	-4.1027e-163	-4.01159e-163	-1.13159e-163	9.16457e-165	6.98476e-164	-1.50367e-163	-1.31019e-163	-1.10947e-162	-1.27738e-163	1.23435e-164	2.54886e-163	3.09651e-164	1.97289e-163	1.48603e-162	8.78068e-164	2.41592e-163	0
-5.89099e-163	-4.60494e-165	-1.6992e-163	8.80171e-165	-1.29882e-163	7.10706e-163	-4.02837e-163	-9.49554e-164	6.00056e-163	5.78402e-163	8.84989e-165	-9.98544e-165	-1.19257e-162	-4.84367e-164	-4.1027e-163	-4.01159e-163	-1.13159e-163	9.16457e-165	6.98476e-164	-1.50367e-163	-1.31019e-163	-1.10947e-162	-1.27738e-163	1.23435e-164	2.54886e-163	3.09651e-164	1.97289e-163	1.48603e-162	8.78068e-164	2.41592e-163	0
-5.89099e-163	-4.60494e-165	-1.6992e-163	8.80171e-165	-1.29882e-163	7.10706e-163	-4.02837e-163	-9.49554e-164	6.00056e-163	5.78402e-163	8.84989e-165	-9.98544e-165	-1.19257e-162	-4.84367e-164	-4.1027e-163	-4.01159e-163	-1.13159e-163	9.16457e-165	6.98476e-164	-1.50367e-163	-1.31019e-163	-1.10947e-162	-1.27738e-163	1.23435e-164	2.54886e-163	3.09651e-164	1.97289e-163	1.48603e-162	8.78068e-164	2.41592e-163	0
-5.89099e-163	-4.60494e-165	-1.6992e-163	8.80171e-165	-1.29882e-163	7.10706e-163	-4.02837e-163	-9.49554e-164	6.00056e-163	5.78402e-163	8.84989e-165	-9.98544e-165	-1.19257e-162	-4.84367e-164	-4.1027e-163	-4.01159e-163	-1.13159e-163	9.16457e-165	6.98476e-164	-1.50367e-163	-1.31019e-163	-1.10947e-162	-1.27738e-163	1.23435e-164	2.54886e-163	3.09651e-164	1.97289e-163	1.48603e-162	8.78068e-164	2.41592e-163	0
-5.89099e-163	-4.60494e-165	-1.6992e-163	8.80171e-165	-1.29882e-163	7.10706e-163	-4.02837e-163	-9.49554e-164	6.00056e-163	5.78402e-163	8.84989e-165	-9.98544e-165	-1.19257e-162	-4.84367e-164	-4.1027e-163	-4.01159e-163	-1.13159e-163	9.16457e-165	6.98476e-164	-1.50367e-163	-1.31019e-163	-1.10947e-162	-1.27738e-163	1.23435e-164	2.54886e-163	3.09651e-164	1.97289e-163	1.48603e-162	8.78068e-164	2.41592e-163	0
-5.89099e-163	-4.60494e-165	-1.6992e-163	8.80171e-165	-1.29882e-163	7.10706e-163	-4.02837e-163	-9.49554e-164	6.00056e-163	5.78402e-163	8.84989e-165	-9.98544e-165	-1.19257e-162	-4.84367e-164	-4.1027e-163	-4.01159e-163	-1.13159e-163	9.16457e-165	6.98476e-164	-1.50367e-163	-1.31019e-163	-1.10947e-162	-1.27738e-163	1.23435e-164	2.54886e-163	3.09651e-164	1.97289e-163	1.48603e-162	8.78068e-164	2.41592e-163	0
-5.89099e-163	-4.60494e-165	-1.6992e-163	8.80171e-165	-1.29882e-163	7.10706e-163	-4.02837e-163	-9.49554e-164	6.00056e-163	5.78402e-163	8.84989e-165	-9.98544e-165	-1.19257e-162	-4.84367e-164	-4.1027e-163	-4.01159e-163	-1.13159e-163	9.16457e-165	6.98476e-164	-1.50367e-163	-1.31019e-163	-1.10947e-162	-1.27738e-163	1.23435e-164	2.54886e-163	3.09651e-164	1.97289e-163	1.48603e-162	8.78068e-164	2.41592e-163	0
-5.89099e-163	-4.60494e-165	-1.6992e-163	8.80171e-165	-1.29882e-163	7.10706e-163	-4.02837e-163	-9.49554e-164	6.00056e-163	5.78402e-163	8.84989e-165	-9.98544e-165	-1.19257e-162	-4.84367e-164	-4.1027e-163	-4.01159e-163	-1.13159e-163	9.16457e-165	6.98476e-164	-1.50367e-163	-1.31019e-163	-1.10947e-162	-1.27738e-163	1.23435e-164	2.54886e-163	3.09651e-164	1.97289e-163	1.48603e-162	8.78068e-164	2.41592e-163	0
-5.89099e-163	-4.60494e-165	-1.6992e-163	8.80171e-165	-1.29882e-163	7.10706e-163	-4.02837e-163	-9.49554e-164	6.00056e-163	5.78402e-163	8.84989e-165	-9.98544e-165	-1.19257e-162	-4.84367e-164	-4.1027e-163	-4.01159e-163	-1.13159e-163	9.16457e-165	6.98476e-164	-1.50367e-163	-1.31019e-163	-1.10947e-162	-1.27738e-163	1.23435e-164	2.54886e-163	3.09651e-164	1.97289e-163	1.48603e-162	8.78068e-164	2.41592e-163	0
-5.89099e-163	-4.60494e-165	-1.6992e-163	8.80171e-165	-1.29882e-163	7.10706e-163	-4.02837e-163	-9.49554e-164	6.00056e-163	5.78402e-163	8.84989e-165	-9.98544e-165	-1.19257e-162	-4.84367e-164	-4.1027e-163	-4.01159e-163	-1.13159e-163	9.16457e-165	6.98476e-164	-1.50367e-163	-1.31019e-163	-1.10947e-162	-1.27738e-163	1.23435e-164	2.54886e-163	3.09651e-164	1.97289e-163	1.48603e-162	8.78068e-164	2.41592e-163	0
-5.89099e-163	-4.60494e-165	-1.6992e-163	8.80171e-165	-1.29882e-163	7.10706e-163	-4.02837e-163	-9.49554e-164	6.00056e-163	5.78402e-163	8.84989e-165	-9.98544e-165	-1.19257e-162	-4.84367e-164	-4.1027e-163	-4.01159e-163	-1.13159e-163	9.16457e-165	6.98476e-164	-1.50367e-163	-1.31019e-163	-1.10947e-162	-1.27738e-163	1.23435e-164	2.54886e-163	3.09651e-164	1.97289e-163	1.48603e-162	8.78068e-164	2.41592e-163	0
-5.89099e-163	-4.60494e-165	-1.6992e-163	8.80171e-165	-1.29882e-163	7.10706e-163	-4.02837e-163	-9.49554e-164	6.00056e-163	5.78402e-163	8.84989e-165	-9.98544e-165	-1.19257e-162	-4.84367e-164	-4.1027e-163	-4.01159e-163	-1.13159e-163	9.16457e-165	6.98476e-164	-1.50367e-163	-1.31019e-163	-1.10947e-162	-1.27738e-163	1.23435e-164	2.54886e-163	3.09651e-164	1.97289e-163	1.48603e-162	8.78068e-164	2.41592e-163	0
-5.89099e-163	-4.60494e-165	-1.6992e-163	8.80171e-165	-1.29882e-163	7.10706e-163	-4.02837e-163	-9.49554e-164	6.00056e-163	5.78402e-163	8.84989e-165	-9.98544e-165	-1.19257e-162	-4.84367e-164	-4.1027e-163	-4.01159e-163	-1.13159e-163	9.16457e-165	6.98476e-164	-1.50367e-163	-1.31019e-163	-1.10947e-162	-1.27738e-163	1.23435e-164	2.54886e-163	3.09651e-164	1.97289e-163	1.48603e-162	8.78068e-164	2.41592e-163	0
-5.89099e-163	-4.60494e-165	-1.6992e-163	8.80171e-165	-1.29882e-163	7.10706e-163	-4.02837e-163	-9.49554e-164	6.00056e-163	5.78402e-163	8.84989e-165	-9.98544e-165	-1.19257e-162	-4.84367e-164	-4.1027e-163	-4.01159e-163	-1.13159e-163	9.16457e-165	6.98476e-164	-1.50367e-163	-1.31019e-163	-1.10947e-162	-1.27738e-163	1.23435e-164	2.54886e-163	3.09651e-164	1.97289e-163	1.48603e-162	8.78068e-164	2.41592e-163	0
-5.89099e-163	-4.60494e-165	-1.6992e-163	8.80171e-165	-1.29882e-163	7.10706e-163	-4.02837e-163	-9.49554e-164	6.00056e-163	5.78402e-163	8.84989e-165	-9.98544e-165	-1.19257e-162	-4.84367e-164	-4.1027e-163	-4.01159e-163	-1.13159e-163	9.16457e-165	6.98476e-164	-1.50367e-163	-1.31019e-163	-1.10947e-162	-1.27738e-163	1.23435e-164	2.54886e-163	3.09651e-164	1.97289e-163	1.48603e-162	8.78068e-164	2.41592e-163	0
-5.89099e-163	-4.60494e-165	-1.6992e-163	8.80171e-165	-1.29882e-163	7.10706e-163	-4.02837e-163	-9.49554e-164	6.00056e-163	5.78402e-163	8.84989e-165	-9.98544e-165	-1.19257e-162	-4.84367e-164	-4.1027e-163	-4.01159e-163	-1.13159e-163	9.16457e-165	6.98476e-164	-1.50367e-163	-1.31019e-163	-1.10947e-162	-1.27738e-163	1.23435e-164	2.54886e-163	3.09651e-164	1.97289e-163	1.48603e-162	8.78068e-164	2.41592e-163	0
-5.89099e-163	-4.60494e-165	-1.6992e-163	8.80171e-165	-1.29882e-163	7.10706e-163	-4.02837e-163	-9.49554e-164	6.00056e-163	5.78402e-163	8.84989e-165	-9.98544e-165	-1.19257e-162	-4.84367e-164	-4.1027e-163	-4.01159e-163	-1.13159e-163	9.16457e-165	6.98476e-164	-1.50367e-163	-1.31019e-163	-1.10947e-162	-1.27738e-163	1.23435e-164	2.54886e-163	3.09651e-164	1.97289e-163	1.48603e-162	8.78068e-164	2.41592e-163	0
-5.89099e-163	-4.60494e-165	-1.6992e-163	8.80171e-165	-1.29882e-163	7.10706e-163	-4.02837e-163	-9.49554e-164	6.00056e-163	5.78402e-163	8.84989e-165	-9.98544e-165	-1.19257e-162	-4.84367e-164	-4.1027e-163	-4.01159e-163	-1.13159e-163	9.16457e-165	6.98476e-164	-1.50367e-163	-1.31019e-163	-1.10947e-162	-1.27738e-163	1.23435e-164	2.54886e-163	3.09651e-164	1.97289e-163	1.48603e-162	8.78068e-164	2.41592e-163	0
-5.89099e-163	-4.60494e-165	-1.6992e-163	8.80171e-165	-1.29882e-163	7.10706e-163	-4.02837e-163	-9.49554e-164	6.00056e-163	5.78402e-163	8.84989e-165	-9.98544e-165	-1.19257e-162	-4.84367e-164	-4.1027e-163	-4.01159e-163	-1.13159e-163	9.16457e-165	6.98476e-164	-1.50367e-163	-1.31019e-163	-1.10947e-162	-1.27738e-163	1.23435e-164	2.54886e-163	3.09651e-164	1.97289e-163	1.48603e-162	8.78068e-164	2.41592e-163	0
-5.89099e-163	-4.60494e-165	-1.6992e-163	8.80171e-165	-1.29882e-163	7.10706e-163	-4.02837e-163	-9.49554e-164	6.00056e-163	5.78402e-163	8.84989e-165	-9.98544e-165	-1.19257e-162	-4.84367e-164	-4.1027e-163	-4.01159e-163	-1.13159e-163	9.16457e-165	6.98476e-164	-1.50367e-163	-1.31019e-163	-1.10947e-162	-1.27738e-163	1.23435e-164	2.54886e-163	3.09651e-164	1.97289e-163	1.48603e-162	8.78068e-164	2.41592e-163	0
-5.89099e-163	-4.60494e-165	-1.6992e-163	8.80171e-165	-1.29882e-163	7.10706e-163	-4.02837e-163	-9.49554e-164	6.00056e-163	5.78402e-163	8.84989e-165	-9.98544e-165	-1.19257e-162	-4.84367e-164	-4.1027e-163	-4.01159e-163	-1.13159e-163	9.16457e-165	6.98476e-164	-1.50367e-163	-1.31019e-163	-1.10947e-162	-1.27738e-163	1.23435e-164	2.54886e-163	3.09651e-164	1.97289e-163	1.48603e-162	8.78068e-164	2.41592e-163	0
-5.89099e-163	-4.60494e-165	-1.6992e-163	8.80171e-165	-1.29882e-163	7.10706e-163	-4.02837e-163	-9.49554e-164	6.00056e-163	5.78402e-163	8.84989e-165	-9.98544e-165	-1.19257e-162	-4.84367e-164	-4.1027e-163	-4.01159e-163	-1.13159e-163	9.16457e-165	6.98476e-164	-1.50367e-163	-1.31019e-163	-1.10947e-162	-1.27738e-163	1.23435e-164	2.54886e-163	3.09651e-164	1.97289e-163	1.48603e-162	8.78068e-164	2.41592e-163	0
-5.89099e-163	-4.60494e-165	-1.6992e-163	8.80171e-165	-1.29882e-163	7.10706e-163	-4.02837e-163	-9.49554e-164	6.00056e-163	5.78402e-163	8.84989e-165	-9.98544e-165	-1.19257e-162	-4.84367e-164	-4.1027e-163	-4.01159e-163	-1.13159e-163	9.16457e-165	6.98476e-164	-1.50367e-163	-1.31019e-163	-1.10947e-162	-1.27738e-163	1.23435e-164	2.54886e-163	3.09651e-164	1.97289e-163	1.48603e-162	8.78068e-164	2.41592e-163	0
-5.89099e-163	-4.60494e-165	-1.6992e-163	8.80171e-165	-1.29882e-163	7.10706e-163	-4.02837e-163	-9.49554e-164	6.00056e-163	5.78402e-163	8.84989e-165	-9.98544e-165	-1.19257e-162	-4.84367e-164	-4.1027e-163	-4.01159e-163	-1.13159e-163	9.16457e-165	6.98476e-164	-1.50367e-163	-1.31019e-163	-1.10947e-162	-1.27738e-163	1.23435e-164	2.54886e-163	3.09651e-164	1.97289e-163	1.48603e-162	8.78068e-164	2.41592e-163	0
-5.89099e-163	-4.60494e-165	-1.6992e-163	8.80171e-165	-1.29882e-163	7.10706e-163	-4.02837e-163	-9.49554e-164	6.00056e-163	5.78402e-163	8.84989e-165	-9.98544e-165	-1.19257e-162	-4.84367e-164	-4.1027e-163	-4.01159e-163	-1.13159e-163	9.16457e-165	6.98476e-164	-1.50367e-163	-1.31019e-163	-1.10947e-162	-1.27738e-163	1.23435e-164	2.54886e-163	3.09651e-164	1.97289e-163	1.48603e-162	8.78068e-164	2.41592e-163	0
-5.89099e-163	-4.60494e-165	-1.6992e-163	8.80171e-165	-1.29882e-163	7.10706e-163	-4.02837e-163	-9.49554e-164	6.00056e-163	5.78402e-163	8.84989e-165	-9.98544e-165	-1.19257e-162	-4.84367e-164	-4.1027e-163	-4.01159e-163	-1.13159e-163	9.16457e-165	6.98476e-164	-1.50367e-163	-1.31019e-163	-1.10947e-162	-1.27738e-163	1.23435e-164	2.54886e-163	3.09651e-164	1.97289e-163	1.48603e-162	8.78068e-164	2.41592e-163	0
-5.89099e-163	-4.60494e-165	-1.6992e-163	8.80171e-165	-1.29882e-163	7.10706e-163	-4.02837e-163	-9.49554e-164	6.00056e-163	5.78402e-163	8.84989e-165	-9.98544e-165	-1.19257e-162	-4.84367e-164	-4.1027e-163	-4.01159e-163	-1.13159e-163	9.16457e-165	6.98476e-164	-1.50367e-163	-1.31019e-163	-1.10947e-162	-1.27738e-163	1.23435e-164	2.54886e-163	3.09651e-164	1.97289e-163	1.48603e-162	8.78068e-164	2.41592e-163	0
-5.89099e-163	-4.60494e-165	-1.6992e-163	8.80171e-165	-1.29882e-163	7.10706e-163	-4.02837e-163	-9.49554e-164	6.00056e-163	5.78402e-163	8.84989e-165	-9.98544e-165	-1.19257e-162	-4.84367e-164	-4.1027e-163	-4.01159e-163	-1.13159e-163	9.16457e-165	6.98476e-164	-1.50367e-163	-1.31019e-163	-1.10947e-162	-1.27738e-163	1.23435e-164	2.54886e-163	3.09651e-164	1.97289e-163	1.48603e-162	8.78068e-164	2.41592e-163	0
-5.89099e-163	-4.60494e-165	-1.6992e-163	8.80171e-165	-1.29882e-163	7.10706e-163	-4.02837e-163	-9.49554e-164	6.00056e-163	5.78402e-163	8.84989e-165	-9.98544e-165	-1.19257e-162	-4.84367e-164	-4.1027e-163	-4.01159e-163	-1.13159e-163	9.16457e-165	6.98476e-164	-1.50367e-163	-1.31019e-163	-1.10947e-162	-1.27738e-163	1.23435e-164	2.54886e-163	3.09651e-164	1.97289e-163	1.48603e-162	8.78068e-164	2.41592e-163	0
-5.89099e-163	-4.60494e-165	-1.6992e-163	8.80171e-165	-1.29882e-163	7.10706e-163	-4.02837e-163	-9.49554e-164	6.00056e-163	5.78402e-163	8.84989e-165	-9.98544e-165	-1.19257e-162	-4.84367e-164	-4.1027e-163	-4.01159e-163	-1.13159e-163	9.16457e-165	6.98476e-164	-1.50367e-163	-1.31019e-163	-1.10947e-162	-1.27738e-163	1.23435e-164	2.54886e-163	3.09651e-164	1.97289e-163	1.48603e-162	8.78068e-164	2.41592e-163	0
-5.89099e-163	-4.60494e-165	-1.6992e-163	8.80171e-165	-1.29882e-163	7.10706e-163	-4.02837e-163	-9.49554e-164	6.00056e-163	5.78402e-163	8.84989e-165	-9.98544e-165	-1.19257e-162	-4.84367e-164	-4.1027e-163	-4.01159e-163	-1.13159e-163	9.16457e-165	6.98476e-164	-1.50367e-163	-1.31019e-163	-1.10947e-162	-1.27738e-163	1.23435e-164	2.54886e-163	3.09651e-164	1.97289e-163	1.48603e-162	8.78068e-164	2.41592e-163	0
-5.89099e-163	-4.60494e-165	-1.6992e-163	8.80171e-165	-1.29882e-163	7.10706e-163	-4.02837e-163	-9.49554e-164	6.00056e-163	5.78402e-163	8.84989e-165	-9.98544e-165	-1.19257e-162	-4.84367e-164	-4.1027e-163	-4.01159e-163	-1.13159e-163	9.16457e-165	6.98476e-164	-1.50367e-163	-1.31019e-163	-1.10947e-162	-1.27738e-163	1.23435e-164	2.54886e-163	3.09651e-164	1.97289e-163	1.48603e-162	8.78068e-164	2.41592e-163	0
-5.89099e-163	-4.60494e-165	-1.6992e-163	8.80171e-165	-1.29882e-163	7.10706e-163	-4.02837e-163	-9.49554e-164	6.00056e-163	5.78402e-163	8.84989e-165	-9.98544e-165	-1.19257e-162	-4.84367e-164	-4.1027e-163	-4.01159e-163	-1.13159e-163	9.16457e-165	6.98476e-164	-1.50367e-163	-1.31019e-163	-1.10947e-162	-1.27738e-163	1.23435e-164	2.54886e-163	3.09651e-164	1.97289e-163	1.48603e-162	8.78068e-164	2.41592e-163	0
-5.89099e-163	-4.60494e-165	-1.6992e-163	8.80171e-165	-1.29882e-163	7.10706e-163	-4.02837e-163	-9.49554e-164	6.00056e-163	5.78402e-163	8.84989e-165	-9.98544e-165	-1.19257e-162	-4.84367e-164	-4.1027e-163	-4.01159e-163	-1.13159e-163	9.16457e-165	6.98476e-164	-1.50367e-163	-1.31019e-163	-1.10947e-162	-1.27738e-163	1.23435e-164	2.54886e-163	3.09651e-164	1.97289e-163	1.48603e-162	8.78068e-164	2.41592e-163	0
-5.89099e-163	-4.60494e-165	-1.6992e-163	8.80171e-165	-1.29882e-163	7.10706e-163	-4.02837e-163	-9.49554e-164	6.00056e-163	5.78402e-163	8.84989e-165	-9.98544e-165	-1.19257e-162	-4.84367e-164	-4.1027e-163	-4.01159e-163	-1.13159e-163	9.16457e-165	6.98476e-164	-1.50367e-163	-1.31019e-163	-1.10947e-162	-1.27738e-163	1.23435e-164	2.54886e-163	3.09651e-164	1.97289e-163	1.48603e-162	8.78068e-164	2.41592e-163	0
-5.89099e-163	-4.60494e-165	-1.6992e-163	8.80171e-165	-1.29882e-163	7.10706e-163	-4.02837e-163	-9.49554e-164	6.00056e-163	5.78402e-163	8.84989e-165	-9.98544e-165	-1.19257e-162	-4.84367e-164	-4.1027e-163	-4.01159e-163	-1.13159e-163	9.16457e-165	6.98476e-164	-1.50367e-163	-1.31019e-163	-1.10947e-162	-1.27738e-163	1.23435e-164	2.54886e-163	3.09651e-164	1.97289e-163	1.48603e-162	8.78068e-164	2.41592e-163	0
-5.89099e-163	-4.60494e-165	-1.6992e-163	8.80171e-165	-1.29882e-163	7.10706e-163	-4.02837e-163	-9.49554e-164	6.00056e-163	5.78402e-163	8.84989e-165	-9.98544e-165	-1.19257e-162	-4.84367e-164	-4.1027e-163	-4.01159e-163	-1.13159e-163	9.16457e-165	6.98476e-164	-1.50367e-163	-1.31019e-163	-1.10947e-162	-1.27738e-163	1.23435e-164	2.54886e-163	3.09651e-164	1.97289e-163	1.48603e-162	8.78068e-164	2.41592e-163	0
-5.89099e-163	-4.60494e-165	-1.6992e-163	8.80171e-165	-1.29882e-163	7.10706e-163	-4.02837e-163	-9.49554e-164	6.00056e-163	5.78402e-163	8.84989e-165	-9.98544e-165	-1.19257e-162	-4.84367e-164	-4.1027e-163	-4.01159e-163	-1.13159e-163	9.16457e-165	6.98476e-164	-1.50367e-163	-1.31019e-163	-1.10947e-162	-1.27738e-163	1.23435e-164	2.54886e-163	3.09651e-164	1.97289e-163	1.48603e-162	8.78068e-164	2.41592e-163	0
-5.89099e-163	-4.60494e-165	-1.6992e-163	8.80171e-165	-1.29882e-163	7.10706e-163	-4.02837e-163	-9.49554e-164	6.00056e-163	5.78402e-163	8.84989e-165	-9.98544e-165	-1.19257e-162	-4.84367e-164	-4.1027e-163	-4.01159e-163	-1.13159e-163	9.16457e-165	6.98476e-164	-1.50367e-163	-1.31019e-163	-1.10947e-162	-1.27738e-163	1.23435e-164	2.54886e-163	3.09651e-164	1.97289e-163	1.48603e-162	8.78068e-164	2.41592e-163	0
-5.89099e-163	-4.60494e-165	-1.6992e-163	8.80171e-165	-1.29882e-163	7.10706e-163	-4.02837e-163	-9.49554e-164	6.00056e-163	5.78402e-163	8.84989e-165	-9.98544e-165	-1.19257e-162	-4.84367e-164	-4.1027e-163	-4.01159e-163	-1.13159e-163	9.16457e-165	6.98476e-164	-1.50367e-163	-1.31019e-163	-1.10947e-162	-1.27738e-163	1.23435e-164	2.54886e-163	3.09651e-164	1.97289e-163	1.48603e-162	8.78068e-164	2.41592e-163	0
-5.89099e-163	-4.60494e-165	-1.6992e-163	8.80171e-165	-1.29882e-163	7.10706e-163	-4.02837e-163	-9.49554e-164	6.00056e-163	5.78402e-163	8.84989e-165	-9.98544e-165	-1.19257e-162	-4.84367e-164	-4.1027e-163	-4.01159e-163	-1.13159e-163	9.16457e-165	6.98476e-164	-1.50367e-163	-1.31019e-163	-1.10947e-162	-1.27738e-163	1.23435e-164	2.54886e-163	3.09651e-164	1.97289e-163	1.48603e-162	8.78068e-164	2.41592e-163	0
-5.89099e-163	-4.60494e-165	-1.6992e-163	8.80171e-165	-1.29882e-163	7.10706e-163	-4.02837e-163	-9.49554e-164	6.00056e-163	5.78402e-163	8.84989e-165	-9.98544e-165	-1.19257e-162	-4.84367e-164	-4.1027e-163	-4.01159e-163	-1.13159e-163	9.16457e-165	6.98476e-164	-1.50367e-163	-1.31019e-163	-1.10947e-162	-1.27738e-163	1.23435e-164	2.54886e-163	3.09651e-164	1.97289e-163	1.48603e-162	8.78068e-164	2.41592e-163	0
-5.89099e-163	-4.60494e-165	-1.6992e-163	8.80171e-165	-1.29882e-163	7.10706e-163	-4.02837e-163	-9.49554e-164	6.00056e-163	5.78402e-163	8.84989e-165	-9.98544e-165	-1.19257e-162	-4.84367e-164	-4.1027e-163	-4.01159e-163	-1.13159e-163	9.16457e-165	6.98476e-164	-1.50367e-163	-1.31019e-163	-1.10947e-162	-1.27738e-163	1.23435e-164	2.54886e-163	3.09651e-164	1.97289e-163	1.48603e-162	8.78068e-164	2.41592e-163	0
-5.89099e-163	-4.60494e-165	-1.6992e-163	8.80171e-165	-1.29882e-163	7.10706e-163	-4.02837e-163	-9.49554e-164	6.00056e-163	5.78402e-163	8.84989e-165	-9.98544e-165	-1.19257e-162	-4.84367e-164	-4.1027e-163	-4.01159e-163	-1.13159e-163	9.16457e-165	6.98476e-164	-1.50367e-163	-1.31019e-163	-1.10947e-162	-1.27738e-163	1.23435e-164	2.54886e-163	3.09651e-164	1.97289e-163	1.48603e-162	8.78068e-164	2.41592e-163	0
-5.89099e-163	-4.60494e-165	-1.6992e-163	8.80171e-165	-1.29882e-163	7.10706e-163	-4.02837e-163	-9.49554e-164	6.00056e-163	5.78402e-163	8.84989e-165	-9.98544e-165	-1.19257e-162	-4.84367e-164	-4.1027e-163	-4.01159e-163	-1.13159e-163	9.16457e-165	6.98476e-164	-1.50367e-163	-1.31019e-163	-1.10947e-162	-1.27738e-163	1.23435e-164	2.54886e-163	3.09651e-164	1.97289e-163	1.48603e-162	8.78068e-164	2.41592e-163	0
-5.89099e-163	-4.60494e-165	-1.6992e-163	8.80171e-165	-1.29882e-163	7.10706e-163	-4.02837e-163	-9.49554e-164	6.00056e-163	5.78402e-163	8.84989e-165	-9.98544e-165	-1.19257e-162	-4.84367e-164	-4.1027e-163	-4.01159e-163	-1.13159e-163	9.16457e-165	6.98476e-164	-1.50367e-163	-1.31019e-163	-1.10947e-162	-1.27738e-163	1.23435e-164	2.54886e-163	3.09651e-164	1.97289e-163	1.48603e-162	8.78068e-164	2.41592e-163	0
-5.89099e-163	-4.60494e-165	-1.6992e-163	8.80171e-165	-1.29882e-163	7.10706e-163	-4.02837e-163	-9.49554e-164	6.00056e-163	5.78402e-163	8.84989e-165	-9.98544e-165	-1.19257e-162	-4.84367e-164	-4.1027e-163	-4.01159e-163	-1.13159e-163	9.16457e-165	6.98476e-164	-1.50367e-163	-1.31019e-163	-1.10947e-162	-1.27738e-163	1.23435e-164	2.54886e-163	3.09651e-164	1.97289e-163	1.48603e-162	8.78068e-164	2.41592e-163	0
-5.89099e-163	-4.60494e-165	-1.6992e-163	8.80171e-165	-1.29882e-163	7.10706e-163	-4.02837e-163	-9.49554e-164	6.00056e-163	5.78402e-163	8.84989e-165	-9.98544e-165	-1.19257e-162	-4.84367e-164	-4.1027e-163	-4.01159e-163	-1.13159e-163	9.16457e-165	6.98476e-164	-1.50367e-163	-1.31019e-163	-1.10947e-162	-1.27738e-163	1.23435e-164	2.54886e-163	3.09651e-164	1.97289e-163	1.48603e-162	8.78068e-164	2.41592e-163	0
-5.89099e-163	-4.60494e-165	-1.6992e-163	8.80171e-165	-1.29882e-163	7.10706e-163	-4.02837e-163	-9.49554e-164	6.00056e-163	5.78402e-163	8.84989e-165	-9.98544e-165	-1.19257e-162	-4.84367e-164	-4.1027e-163	-4.01159e-163	-1.13159e-163	9.16457e-165	6.98476e-164	-1.50367e-163	-1.31019e-163	-1.10947e-162	-1.27738e-163	1.23435e-164	2.54886e-163	3.09651e-164	1.97289e-163	1.48603e-162	8.78068e-164	2.41592e-163	0
-5.89099e-163	-4.60494e-165	-1.6992e-163	8.80171e-165	-1.29882e-163	7.10706e-163	-4.02837e-163	-9.49554e-164	6.00056e-163	5.78402e-163	8.84989e-165	-9.98544e-165	-1.19257e-162	-4.84367e-164	-4.1027e-163	-4.01159e-163	-1.13159e-163	9.16457e-165	6.98476e-164	-1.50367e-163	-1.31019e-163	-1.10947e-162	-1.27738e-163	1.23435e-164	2.54886e-163	3.09651e-164	1.97289e-163	1.48603e-162	8.78068e-164	2.41592e-163	0
-5.89099e-163	-4.60494e-165	-1.6992e-163	8.80171e-165	-1.29882e-163	7.10706e-163	-4.02837e-163	-9.49554e-164	6.00056e-163	5.78402e-163	8.84989e-165	-9.98544e-165	-1.19257e-162	-4.84367e-164	-4.1027e-163	-4.01159e-163	-1.13159e-163	9.16457e-165	6.98476e-164	-1.50367e-163	-1.31019e-163	-1.10947e-162	-1.27738e-163	1.23435e-164	2.54886e-163	3.09651e-164	1.97289e-163	1.48603e-162	8.78068e-164	2.41592e-163	0
-5.89099e-163	-4.60494e-165	-1.6992e-163	8.80171e-165	-1.29882e-163	7.10706e-163	-4.02837e-163	-9.49554e-164	6.00056e-163	5.78402e-163	8.84989e-165	-9.98544e-165	-1.19257e-162	-4.84367e-164	-4.1027e-163	-4.01159e-163	-1.13159e-163	9.16457e-165	6.98476e-164	-1.50367e-163	-1.31019e-163	-1.10947e-162	-1.27738e-163	1.23435e-164	2.54886e-163	3.09651e-164	1.97289e-163	1.48603e-162	8.78068e-164	2.41592e-163	0
-5.89099e-163	-4.60494e-165	-1.6992e-163	8.80171e-165	-1.29882e-163	7.10706e-163	-4.02837e-163	-9.49554e-164	6.00056e-163	5.78402e-163	8.84989e-165	-9.98544e-165	-1.19257e-162	-4.84367e-164	-4.1027e-163	-4.01159e-163	-1.13159e-163	9.16457e-165	6.98476e-164	-1.50367e-163	-1.31019e-163	-1.10947e-162	-1.27738e-163	1.23435e-164	2.54886e-163	3.09651e-164	1.97289e-163	1.48603e-162	8.78068e-164	2.41592e-163	0
-5.89099e-163	-4.60494e-165	-1.6992e-163	8.80171e-165	-1.29882e-163	7.10706e-163	-4.02837e-163	-9.49554e-164	6.00056e-163	5.78402e-163	8.84989e-165	-9.98544e-165	-1.19257e-162	-4.84367e-164	-4.1027e-163	-4.01159e-163	-1.13159e-163	9.16457e-165	6.98476e-164	-1.50367e-163	-1.31019e-163	-1.10947e-162	-1.27738e-163	1.23435e-164	2.54886e-163	3.09651e-164	1.97289e-163	1.48603e-162	8.78068e-164	2.41592e-163	0
-5.89099e-163	-4.60494e-165	-1.6992e-163	8.80171e-165	-1.29882e-163	7.10706e-163	-4.02837e-163	-9.49554e-164	6.00056e-163	5.78402e-163	8.84989e-165	-9.98544e-165	-1.19257e-162	-4.84367e-164	-4.1027e-163	-4.01159e-163	-1.13159e-163	9.16457e-165	6.98476e-164	-1.50367e-163	-1.31019e-163	-1.10947e-162	-1.27738e-163	1.23435e-164	2.54886e-163	3.09651e-164	1.97289e-163	1.48603e-162	8.78068e-164	2.41592e-163	0
-5.89099e-163	-4.60494e-165	-1.6992e-163	8.80171e-165	-1.29882e-163	7.10706e-163	-4.02837e-163	-9.49554e-164	6.00056e-163	5.78402e-163	8.84989e-165	-9.98544e-165	-1.19257e-162	-4.84367e-164	-4.1027e-163	-4.01159e-163	-1.13159e-163	9.16457e-165	6.98476e-164	-1.50367e-163	-1.31019e-163	-1.10947e-162	-1.27738e-163	1.23435e-164	2.54886e-163	3.09651e-164	1.97289e-163	1.48603e-162	8.78068e-164	2.41592e-163	0
-5.89099e-163	-4.60494e-165	-1.6992e-163	8.80171e-165	-1.29882e-163	7.10706e-163	-4.02837e-163	-9.49554e-164	6.00056e-163	5.78402e-163	8.84989e-165	-9.98544e-165	-1.19257e-162	-4.84367e-164	-4.1027e-163	-4.01159e-163	-1.13159e-163	9.16457e-165	6.98476e-164	-1.50367e-163	-1.31019e-163	-1.10947e-162	-1.27738e-163	1.23435e-164	2.54886e-163	3.09651e-164	1.97289e-163	1.48603e-162	8.78068e-164	2.41592e-163	0
-5.89099e-163	-4.60494e-165	-1.6992e-163	8.80171e-165	-1.29882e-163	7.10706e-163	-4.02837e-163	-9.49554e-164	6.00056e-163	5.78402e-163	8.84989e-165	-9.98544e-165	-1.19257e-162	-4.84367e-164	-4.1027e-163	-4.01159e-163	-1.13159e-163	9.16457e-165	6.98476e-164	-1.50367e-163	-1.31019e-163	-1.10947e-162	-1.27738e-163	1.23435e-164	2.54886e-163	3.09651e-164	1.97289e-163	1.48603e-162	8.78068e-164	2.41592e-163	0
-5.89099e-163	-4.60494e-165	-1.6992e-163	8.80171e-165	-1.29882e-163	7.10706e-163	-4.02837e-163	-9.49554e-164	6.00056e-163	5.78402e-163	8.84989e-165	-9.98544e-165	-1.19257e-162	-4.84367e-164	-4.1027e-163	-4.01159e-163	-1.13159e-163	9.16457e-165	6.98476e-164	-1.50367e-163	-1.31019e-163	-1.10947e-162	-1.27738e-163	1.23435e-164	2.54886e-163	3.09651e-164	1.97289e-163	1.48603e-162	8.78068e-164	2.41592e-163	0
-5.89099e-163	-4.60494e-165	-1.6992e-163	8.80171e-165	-1.29882e-163	7.10706e-163	-4.02837e-163	-9.49554e-164	6.00056e-163	5.78402e-163	8.84989e-165	-9.98544e-165	-1.19257e-162	-4.84367e-164	-4.1027e-163	-4.01159e-163	-1.13159e-163	9.16457e-165	6.98476e-164	-1.50367e-163	-1.31019e-163	-1.10947e-162	-1.27738e-163	1.23435e-164	2.54886e-163	3.09651e-164	1.97289e-163	1.48603e-162	8.78068e-164	2.41592e-163	0
-5.89099e-163	-4.60494e-165	-1.6992e-163	8.80171e-165	-1.29882e-163	7.10706e-163	-4.02837e-163	-9.49554e-164	6.00056e-163	5.78402e-163	8.84989e-165	-9.98544e-165	-1.19257e-162	-4.84367e-164	-4.1027e-163	-4.01159e-163	-1.13159e-163	9.16457e-165	6.98476e-164	-1.50367e-163	-1.31019e-163	-1.10947e-162	-1.27738e-163	1.23435e-164	2.54886e-163	3.09651e-164	1.97289e-163	1.48603e-162	8.78068e-164	2.41592e-163	0
-5.89099e-163	-4.60494e-165	-1.6992e-163	8.80171e-165	-1.29882e-163	7.10706e-163	-4.02837e-163	-9.49554e-164	6.00056e-163	5.78402e-163	8.84989e-165	-9.98544e-165	-1.19257e-162	-4.84367e-164	-4.1027e-163	-4.01159e-163	-1.13159e-163	9.16457e-165	6.98476e-164	-1.50367e-163	-1.31019e-163	-1.10947e-162	-1.27738e-163	1.23435e-164	2.54886e-163	3.09651e-164	1.97289e-163	1.48603e-162	8.78068e-164	2.41592e-163	0
-5.89099e-163	-4.60494e-165	-1.6992e-163	8.80171e-165	-1.29882e-163	7.10706e-163	-4.02837e-163	-9.49554e-164	6.00056e-163	5.78402e-163	8.84989e-165	-9.98544e-165	-1.19257e-162	-4.84367e-164	-4.1027e-163	-4.01159e-163	-1.13159e-163	9.16457e-165	6.98476e-164	-1.50367e-163	-1.31019e-163	-1.10947e-162	-1.27738e-163	1.23435e-164	2.54886e-163	3.09651e-164	1.97289e-163	1.48603e-162	8.78068e-164	2.41592e-163	0
-5.89099e-163	-4.60494e-165	-1.6992e-163	8.80171e-165	-1.29882e-163	7.10706e-163	-4.02837e-163	-9.49554e-164	6.00056e-163	5.78402e-163	8.84989e-165	-9.98544e-165	-1.19257e-162	-4.84367e-164	-4.1027e-163	-4.01159e-163	-1.13159e-163	9.16457e-165	6.98476e-164	-1.50367e-163	-1.31019e-163	-1.10947e-162	-1.27738e-163	1.23435e-164	2.54886e-163	3.09651e-164	1.97289e-163	1.48603e-162	8.78068e-164	2.41592e-163	0
-5.89099e-163	-4.60494e-165	-1.6992e-163	8.80171e-165	-1.29882e-163	7.10706e-163	-4.02837e-163	-9.49554e-164	6.00056e-163	5.78402e-163	8.84989e-165	-9.98544e-165	-1.19257e-162	-4.84367e-164	-4.1027e-163	-4.01159e-163	-1.13159e-163	9.16457e-165	6.98476e-164	-1.50367e-163	-1.31019e-163	-1.10947e-162	-1.27738e-163	1.23435e-164	2.54886e-163	3.09651e-164	1.97289e-163	1.48603e-162	8.78068e-164	2.41592e-163	0
-5.89099e-163	-4.60494e-165	-1.6992e-163	8.80171e-165	-1.29882e-163	7.10706e-163	-4.02837e-163	-9.49554e-164	6.00056e-163	5.78402e-163	8.84989e-165	-9.98544e-165	-1.19257e-162	-4.84367e-164	-4.1027e-163	-4.01159e-163	-1.13159e-163	9.16457e-165	6.98476e-164	-1.50367e-163	-1.31019e-163	-1.10947e-162	-1.27738e-163	1.23435e-164	2.54886e-163	3.09651e-164	1.97289e-163	1.48603e-162	8.78068e-164	2.41592e-163	0
-5.89099e-163	-4.60494e-165	-1.6992e-163	8.80171e-165	-1.29882e-163	7.10706e-163	-4.02837e-163	-9.49554e-164	6.00056e-163	5.78402e-163	8.84989e-165	-9.98544e-165	-1.19257e-162	-4.84367e-164	-4.1027e-163	-4.01159e-163	-1.13159e-163	9.16457e-165	6.98476e-164	-1.50367e-163	-1.31019e-163	-1.10947e-162	-1.27738e-163	1.23435e-164	2.54886e-163	3.09651e-164	1.97289e-163	1.48603e-162	8.78068e-164	2.41592e-163	0
-5.89099e-163	-4.60494e-165	-1.6992e-163	8.80171e-165	-1.29882e-163	7.10706e-163	-4.02837e-163	-9.49554e-164	6.00056e-163	5.78402e-163	8.84989e-165	-9.98544e-165	-1.19257e-162	-4.84367e-164	-4.1027e-163	-4.01159e-163	-1.13159e-163	9.16457e-165	6.98476e-164	-1.50367e-163	-1.31019e-163	-1.10947e-162	-1.27738e-163	1.23435e-164	2.54886e-163	3.09651e-164	1.97289e-163	1.48603e-162	8.78068e-164	2.41592e-163	0
-5.89099e-163	-4.60494e-165	-1.6992e-163	8.80171e-165	-1.29882e-163	7.10706e-163	-4.02837e-163	-9.49554e-164	6.00056e-163	5.78402e-163	8.84989e-165	-9.98544e-165	-1.19257e-162	-4.84367e-164	-4.1027e-163	-4.01159e-163	-1.13159e-163	9.16457e-165	6.98476e-164	-1.50367e-163	-1.31019e-163	-1.10947e-162	-1.27738e-163	1.23435e-164	2.54886e-163	3.09651e-164	1.97289e-163	1.48603e-162	8.78068e-164	2.41592e-163	0
-5.89099e-163	-4.60494e-165	-1.6992e-163	8.80171e-165	-1.29882e-163	7.10706e-163	-4.02837e-163	-9.49554e-164	6.00056e-163	5.78402e-163	8.84989e-165	-9.98544e-165	-1.19257e-162	-4.84367e-164	-4.1027e-163	-4.01159e-163	-1.13159e-163	9.16457e-165	6.98476e-164	-1.50367e-163	-1.31019e-163	-1.10947e-162	-1.27738e-163	1.23435e-164	2.54886e-163	3.09651e-164	1.97289e-163	1.48603e-162	8.78068e-164	2.41592e-163	0
-5.89099e-163	-4.60494e-165	-1.6992e-163	8.80171e-165	-1.29882e-163	7.10706e-163	-4.02837e-163	-9.49554e-164	6.00056e-163	5.78402e-163	8.84989e-165	-9.98544e-165	-1.19257e-162	-4.84367e-164	-4.1027e-163	-4.01159e-163	-1.13159e-163	9.16457e-165	6.98476e-164	-1.50367e-163	-1.31019e-163	-1.10947e-162	-1.27738e-163	1.23435e-164	2.54886e-163	3.09651e-164	1.97289e-163	1.48603e-162	8.78068e-164	2.41592e-163	0
-5.89099e-163	-4.60494e-165	-1.6992e-163	8.80171e-165	-1.29882e-163	7.10706e-163	-4.02837e-163	-9.49554e-164	6.00056e-163	5.78402e-163	8.84989e-165	-9.98544e-165	-1.19257e-162	-4.84367e-164	-4.1027e-163	-4.01159e-163	-1.13159e-163	9.16457e-165	6.98476e-164	-1.50367e-163	-1.31019e-163	-1.10947e-162	-1.27738e-163	1.23435e-164	2.54886e-163	3.09651e-164	1.97289e-163	1.48603e-162	8.78068e-164	2.41592e-163	0
-5.89099e-163	-4.60494e-165	-1.6992e-163	8.80171e-165	-1.29882e-163	7.10706e-163	-4.02837e-163	-9.49554e-164	6.00056e-163	5.78402e-163	8.84989e-165	-9.98544e-165	-1.19257e-162	-4.84367e-164	-4.1027e-163	-4.01159e-163	-1.13159e-163	9.16457e-165	6.98476e-164	-1.50367e-163	-1.31019e-163	-1.10947e-162	-1.27738e-163	1.23435e-164	2.54886e-163	3.09651e-164	1.97289e-163	1.48603e-162	8.78068e-164	2.41592e-163	0
-5.89099e-163	-4.60494e-165	-1.6992e-163	8.80171e-165	-1.29882e-163	7.10706e-163	-4.02837e-163	-9.49554e-164	6.00056e-163	5.78402e-163	8.84989e-165	-9.98544e-165	-1.19257e-162	-4.84367e-164	-4.1027e-163	-4.01159e-163	-1.13159e-163	9.16457e-165	6.98476e-164	-1.50367e-163	-1.31019e-163	-1.10947e-162	-1.27738e-163	1.23435e-164	2.54886e-163	3.09651e-164	1.97289e-163	1.48603e-162	8.78068e-164	2.41592e-163	0
-5.89099e-163	-4.60494e-165	-1.6992e-163	8.80171e-165	-1.29882e-163	7.10706e-163	-4.02837e-163	-9.49554e-164	6.00056e-163	5.78402e-163	8.84989e-165	-9.98544e-165	-1.19257e-162	-4.84367e-164	-4.1027e-163	-4.01159e-163	-1.13159e-163	9.16457e-165	6.98476e-164	-1.50367e-163	-1.31019e-163	-1.10947e-162	-1.27738e-163	1.23435e-164	2.54886e-163	3.09651e-164	1.97289e-163	1.48603e-162	8.78068e-164	2.41592e-163	0
-5.89099e-163	-4.60494e-165	-1.6992e-163	8.80171e-165	-1.29882e-163	7.10706e-163	-4.02837e-163	-9.49554e-164	6.00056e-163	5.78402e-163	8.84989e-165	-9.98544e-165	-1.19257e-162	-4.84367e-164	-4.1027e-163	-4.01159e-163	-1.13159e-163	9.16457e-165	6.98476e-164	-1.50367e-163	-1.31019e-163	-1.10947e-162	-1.27738e-163	1.23435e-164	2.54886e-163	3.09651e-164	1.97289e-163	1.48603e-162	8.78068e-164	2.41592e-163	0
-5.89099e-163	-4.60494e-165	-1.6992e-163	8.80171e-165	-1.29882e-163	7.10706e-163	-4.02837e-163	-9.49554e-164	6.00056e-163	5.78402e-163	8.84989e-165	-9.98544e-165	-1.19257e-162	-4.84367e-164	-4.1027e-163	-4.01159e-163	-1.13159e-163	9.16457e-165	6.98476e-164	-1.50367e-163	-1.31019e-163	-1.10947e-162	-1.27738e-163	1.23435e-164	2.54886e-163	3.09651e-164	1.97289e-163	1.48603e-162	8.78068e-164	2.41592e-163	0
-5.89099e-163	-4.60494e-165	-1.6992e-163	8.80171e-165	-1.29882e-163	7.10706e-163	-4.02837e-163	-9.49554e-164	6.00056e-163	5.78402e-163	8.84989e-165	-9.98544e-165	-1.19257e-162	-4.84367e-164	-4.1027e-163	-4.01159e-163	-1.13159e-163	9.16457e-165	6.98476e-164	-1.50367e-163	-1.31019e-163	-1.10947e-162	-1.27738e-163	1.23435e-164	2.54886e-163	3.09651e-164	1.97289e-163	1.48603e-162	8.78068e-164	2.41592e-163	0
-5.89099e-163	-4.60494e-165	-1.6992e-163	8.80171e-165	-1.29882e-163	7.10706e-163	-4.02837e-163	-9.49554e-164	6.00056e-163	5.78402e-163	8.84989e-165	-9.98544e-165	-1.19257e-162	-4.84367e-164	-4.1027e-163	-4.01159e-163	-1.13159e-163	9.16457e-165	6.98476e-164	-1.50367e-163	-1.31019e-163	-1.10947e-162	-1.27738e-163	1.23435e-164	2.54886e-163	3.09651e-164	1.97289e-163	1.48603e-162	8.78068e-164	2.41592e-163	0
-5.89099e-163	-4.60494e-165	-1.6992e-163	8.80171e-165	-1.29882e-163	7.10706e-163	-4.02837e-163	-9.49554e-164	6.00056e-163	5.78402e-163	8.84989e-165	-9.98544e-165	-1.19257e-162	-4.84367e-164	-4.1027e-163	-4.01159e-163	-1.13159e-163	9.16457e-165	6.98476e-164	-1.50367e-163	-1.31019e-163	-1.10947e-162	-1.27738e-163	1.23435e-164	2.54886e-163	3.09651e-164	1.97289e-163	1.48603e-162	8.78068e-164	2.41592e-163	0
-5.89099e-163	-4.60494e-165	-1.6992e-163	8.80171e-165	-1.29882e-163	7.10706e-163	-4.02837e-163	-9.49554e-164	6.00056e-163	5.78402e-163	8.84989e-165	-9.98544e-165	-1.19257e-162	-4.84367e-164	-4.1027e-163	-4.01159e-163	-1.13159e-163	9.16457e-165	6.98476e-164	-1.50367e-163	-1.31019e-163	-1.10947e-162	-1.27738e-163	1.23435e-164	2.54886e-163	3.09651e-164	1.97289e-163	1.48603e-162	8.78068e-164	2.41592e-163	0
-5.89099e-163	-4.60494e-165	-1.6992e-163	8.80171e-165	-1.29882e-163	7.10706e-163	-4.02837e-163	-9.49554e-164	6.00056e-163	5.78402e-163	8.84989e-165	-9.98544e-165	-1.19257e-162	-4.84367e-164	-4.1027e-163	-4.01159e-163	-1.13159e-163	9.16457e-165	6.98476e-164	-1.50367e-163	-1.31019e-163	-1.10947e-162	-1.27738e-163	1.23435e-164	2.54886e-163	3.09651e-164	1.97289e-163	1.48603e-162	8.78068e-164	2.41592e-163	0
-5.89099e-163	-4.60494e-165	-1.6992e-163	8.80171e-165	-1.29882e-163	7.10706e-163	-4.02837e-163	-9.49554e-164	6.00056e-163	5.78402e-163	8.84989e-165	-9.98544e-165	-1.19257e-162	-4.84367e-164	-4.1027e-163	-4.01159e-163	-1.13159e-163	9.16457e-165	6.98476e-164	-1.50367e-163	-1.31019e-163	-1.10947e-162	-1.27738e-163	1.23435e-164	2.54886e-163	3.09651e-164	1.97289e-163	1.48603e-162	8.78068e-164	2.41592e-163	0
-5.89099e-163	-4.60494e-165	-1.6992e-163	8.80171e-165	-1.29882e-163	7.10706e-163	-4.02837e-163	-9.49554e-164	6.00056e-163	5.78402e-163	8.84989e-165	-9.98544e-165	-1.19257e-162	-4.84367e-164	-4.1027e-163	-4.01159e-163	-1.13159e-163	9.16457e-165	6.98476e-164	-1.50367e-163	-1.31019e-163	-1.10947e-162	-1.27738e-163	1.23435e-164	2.54886e-163	3.09651e-164	1.97289e-163	1.48603e-162	8.78068e-164	2.41592e-163	0
-5.89099e-163	-4.60494e-165	-1.6992e-163	8.80171e-165	-1.29882e-163	7.10706e-163	-4.02837e-163	-9.49554e-164	6.00056e-163	5.78402e-163	8.84989e-165	-9.98544e-165	-1.19257e-162	-4.84367e-164	-4.1027e-163	-4.01159e-163	-1.13159e-163	9.16457e-165	6.98476e-164	-1.50367e-163	-1.31019e-163	-1.10947e-162	-1.27738e-163	1.23435e-164	2.54886e-163	3.09651e-164	1.97289e-163	1.48603e-162	8.78068e-164	2.41592e-163	0
-5.89099e-163	-4.60494e-165	-1.6992e-163	8.80171e-165	-1.29882e-163	7.10706e-163	-4.02837e-163	-9.49554e-164	6.00056e-163	5.78402e-163	8.84989e-165	-9.98544e-165	-1.19257e-162	-4.84367e-164	-4.1027e-163	-4.01159e-163	-1.13159e-163	9.16457e-165	6.98476e-164	-1.50367e-163	-1.31019e-163	-1.10947e-162	-1.27738e-163	1.23435e-164	2.54886e-163	3.09651e-164	1.97289e-163	1.48603e-162	8.78068e-164	2.41592e-163	0
-5.89099e-163	-4.60494e-165	-1.6992e-163	8.80171e-165	-1.29882e-163	7.10706e-163	-4.02837e-163	-9.49554e-164	6.00056e-163	5.78402e-163	8.84989e-165	-9.98544e-165	-1.19257e-162	-4.84367e-164	-4.1027e-163	-4.01159e-163	-1.13159e-163	9.16457e-165	6.98476e-164	-1.50367e-163	-1.31019e-163	-1.10947e-162	-1.27738e-163	1.23435e-164	2.54886e-163	3.09651e-164	1.97289e-163	1.48603e-162	8.78068e-164	2.41592e-163	0
-5.89099e-163	-4.60494e-165	-1.6992e-163	8.80171e-165	-1.29882e-163	7.10706e-163	-4.02837e-163	-9.49554e-164	6.00056e-163	5.78402e-163	8.84989e-165	-9.98544e-165	-1.19257e-162	-4.84367e-164	-4.1027e-163	-4.01159e-163	-1.13159e-163	9.16457e-165	6.98476e-164	-1.50367e-163	-1.31019e-163	-1.10947e-162	-1.27738e-163	1.23435e-164	2.54886e-163	3.09651e-164	1.97289e-163	1.48603e-162	8.78068e-164	2.41592e-163	0
-5.89099e-163	-4.60494e-165	-1.6992e-163	8.80171e-165	-1.29882e-163	7.10706e-163	-4.02837e-163	-9.49554e-164	6.00056e-163	5.78402e-163	8.84989e-165	-9.98544e-165	-1.19257e-162	-4.84367e-164	-4.1027e-163	-4.01159e-163	-1.13159e-163	9.16457e-165	6.98476e-164	-1.50367e-163	-1.31019e-163	-1.10947e-162	-1.27738e-163	1.23435e-164	2.54886e-163	3.09651e-164	1.97289e-163	1.48603e-162	8.78068e-164	2.41592e-163	0
-5.89099e-163	-4.60494e-165	-1.6992e-163	8.80171e-165	-1.29882e-163	7.10706e-163	-4.02837e-163	-9.49554e-164	6.00056e-163	5.78402e-163	8.84989e-165	-9.98544e-165	-1.19257e-162	-4.84367e-164	-4.1027e-163	-4.01159e-163	-1.13159e-163	9.16457e-165	6.98476e-164	-1.50367e-163	-1.31019e-163	-1.10947e-162	-1.27738e-163	1.23435e-164	2.54886e-163	3.09651e-164	1.97289e-163	1.48603e-162	8.78068e-164	2.41592e-163	0
-5.89099e-163	-4.60494e-165	-1.6992e-163	8.80171e-165	-1.29882e-163	7.10706e-163	-4.02837e-163	-9.49554e-164	6.00056e-163	5.78402e-163	8.84989e-165	-9.98544e-165	-1.19257e-162	-4.84367e-164	-4.1027e-163	-4.01159e-163	-1.13159e-163	9.16457e-165	6.98476e-164	-1.50367e-163	-1.31019e-163	-1.10947e-162	-1.27738e-163	1.23435e-164	2.54886e-163	3.09651e-164	1.97289e-163	1.48603e-162	8.78068e-164	2.41592e-163	0
-5.89099e-163	-4.60494e-165	-1.6992e-163	8.80171e-165	-1.29882e-163	7.10706e-163	-4.02837e-163	-9.49554e-164	6.00056e-163	5.78402e-163	8.84989e-165	-9.98544e-165	-1.19257e-162	-4.84367e-164	-4.1027e-163	-4.01159e-163	-1.13159e-163	9.16457e-165	6.98476e-164	-1.50367e-163	-1.31019e-163	-1.10947e-162	-1.27738e-163	1.23435e-164	2.54886e-163	3.09651e-164	1.97289e-163	1.48603e-162	8.78068e-164	2.41592e-163	0
-5.89099e-163	-4.60494e-165	-1.6992e-163	8.80171e-165	-1.29882e-163	7.10706e-163	-4.02837e-163	-9.49554e-164	6.00056e-163	5.78402e-163	8.84989e-165	-9.98544e-165	-1.19257e-162	-4.84367e-164	-4.1027e-163	-4.01159e-163	-1.13159e-163	9.16457e-165	6.98476e-164	-1.50367e-163	-1.31019e-163	-1.10947e-162	-1.27738e-163	1.23435e-164	2.54886e-163	3.09651e-164	1.97289e-163	1.48603e-162	8.78068e-164	2.41592e-163	0
-5.89099e-163	-4.60494e-165	-1.6992e-163	8.80171e-165	-1.29882e-163	7.10706e-163	-4.02837e-163	-9.49554e-164	6.00056e-163	5.78402e-163	8.84989e-165	-9.98544e-165	-1.19257e-162	-4.84367e-164	-4.1027e-163	-4.01159e-163	-1.13159e-163	9.16457e-165	6.98476e-164	-1.50367e-163	-1.31019e-163	-1.10947e-162	-1.27738e-163	1.23435e-164	2.54886e-163	3.09651e-164	1.97289e-163	1.48603e-162	8.78068e-164	2.41592e-163	0
-5.89099e-163	-4.60494e-165	-1.6992e-163	8.80171e-165	-1.29882e-163	7.10706e-163	-4.02837e-163	-9.49554e-164	6.00056e-163	5.78402e-163	8.84989e-165	-9.98544e-165	-1.19257e-162	-4.84367e-164	-4.1027e-163	-4.01159e-163	-1.13159e-163	9.16457e-165	6.98476e-164	-1.50367e-163	-1.31019e-163	-1.10947e-162	-1.27738e-163	1.23435e-164	2.54886e-163	3.09651e-164	1.97289e-163	1.48603e-162	8.78068e-164	2.41592e-163	0
-5.89099e-163	-4.60494e-165	-1.6992e-163	8.80171e-165	-1.29882e-163	7.10706e-163	-4.02837e-163	-9.49554e-164	6.00056e-163	5.78402e-163	8.84989e-165	-9.98544e-165	-1.19257e-162	-4.84367e-164	-4.1027e-163	-4.01159e-163	-1.13159e-163	9.16457e-165	6.98476e-164	-1.50367e-163	-1.31019e-163	-1.10947e-162	-1.27738e-163	1.23435e-164	2.54886e-163	3.09651e-164	1.97289e-163	1.48603e-162	8.78068e-164	2.41592e-163	0
-5.89099e-163	-4.60494e-165	-1.6992e-163	8.80171e-165	-1.29882e-163	7.10706e-163	-4.02837e-163	-9.49554e-164	6.00056e-163	5.78402e-163	8.84989e-165	-9.98544e-165	-1.19257e-162	-4.84367e-164	-4.1027e-163	-4.01159e-163	-1.13159e-163	9.16457e-165	6.98476e-164	-1.50367e-163	-1.31019e-163	-1.10947e-162	-1.27738e-163	1.23435e-164	2.54886e-163	3.09651e-164	1.97289e-163	1.48603e-162	8.78068e-164	2.41592e-163	0
-5.89099e-163	-4.60494e-165	-1.6992e-163	8.80171e-165	-1.29882e-163	7.10706e-163	-4.02837e-163	-9.49554e-164	6.00056e-163	5.78402e-163	8.84989e-165	-9.98544e-165	-1.19257e-162	-4.84367e-164	-4.1027e-163	-4.01159e-163	-1.13159e-163	9.16457e-165	6.98476e-164	-1.50367e-163	-1.31019e-163	-1.10947e-162	-1.27738e-163	1.23435e-164	2.54886e-163	3.09651e-164	1.97289e-163	1.48603e-162	8.78068e-164	2.41592e-163	0
-5.89099e-163	-4.60494e-165	-1.6992e-163	8.80171e-165	-1.29882e-163	7.10706e-163	-4.02837e-163	-9.49554e-164	6.00056e-163	5.78402e-163	8.84989e-165	-9.98544e-165	-1.19257e-162	-4.84367e-164	-4.1027e-163	-4.01159e-163	-1.13159e-163	9.16457e-165	6.98476e-164	-1.50367e-163	-1.31019e-163	-1.10947e-162	-1.27738e-163	1.23435e-164	2.54886e-163	3.09651e-164	1.97289e-163	1.48603e-162	8.78068e-164	2.41592e-163	0
-5.89099e-163	-4.60494e-165	-1.6992e-163	8.80171e-165	-1.29882e-163	7.10706e-163	-4.02837e-163	-9.49554e-164	6.00056e-163	5.78402e-163	8.84989e-165	-9.98544e-165	-1.19257e-162	-4.84367e-164	-4.1027e-163	-4.01159e-163	-1.13159e-163	9.16457e-165	6.98476e-164	-1.50367e-163	-1.31019e-163	-1.10947e-162	-1.27738e-163	1.23435e-164	2.54886e-163	3.09651e-164	1.97289e-163	1.48603e-162	8.78068e-164	2.41592e-163	0
-5.89099e-163	-4.60494e-165	-1.6992e-163	8.80171e-165	-1.29882e-163	7.10706e-163	-4.02837e-163	-9.49554e-164	6.00056e-163	5.78402e-163	8.84989e-165	-9.98544e-165	-1.19257e-162	-4.84367e-164	-4.1027e-163	-4.01159e-163	-1.13159e-163	9.16457e-165	6.98476e-164	-1.50367e-163	-1.31019e-163	-1.10947e-162	-1.27738e-163	1.23435e-164	2.54886e-163	3.09651e-164	1.97289e-163	1.48603e-162	8.78068e-164	2.41592e-163	0
-5.89099e-163	-4.60494e-165	-1.6992e-163	8.80171e-165	-1.29882e-163	7.10706e-163	-4.02837e-163	-9.49554e-164	6.00056e-163	5.78402e-163	8.84989e-165	-9.98544e-165	-1.19257e-162	-4.84367e-164	-4.1027e-163	-4.01159e-163	-1.13159e-163	9.16457e-165	6.98476e-164	-1.50367e-163	-1.31019e-163	-1.10947e-162	-1.27738e-163	1.23435e-164	2.54886e-163	3.09651e-164	1.97289e-163	1.48603e-162	8.78068e-164	2.41592e-163	0
-5.89099e-163	-4.60494e-165	-1.6992e-163	8.80171e-165	-1.29882e-163	7.10706e-163	-4.02837e-163	-9.49554e-164	6.00056e-163	5.78402e-163	8.84989e-165	-9.98544e-165	-1.19257e-162	-4.84367e-164	-4.1027e-163	-4.01159e-163	-1.13159e-163	9.16457e-165	6.98476e-164	-1.50367e-163	-1.31019e-163	-1.10947e-162	-1.27738e-163	1.23435e-164	2.54886e-163	3.09651e-164	1.97289e-163	1.48603e-162	8.78068e-164	2.41592e-163	0
-5.89099e-163	-4.60494e-165	-1.6992e-163	8.80171e-165	-1.29882e-163	7.10706e-163	-4.02837e-163	-9.49554e-164	6.00056e-163	5.78402e-163	8.84989e-165	-9.98544e-165	-1.19257e-162	-4.84367e-164	-4.1027e-163	-4.01159e-163	-1.13159e-163	9.16457e-165	6.98476e-164	-1.50367e-163	-1.31019e-163	-1.10947e-162	-1.27738e-163	1.23435e-164	2.54886e-163	3.09651e-164	1.97289e-163	1.48603e-162	8.78068e-164	2.41592e-163	0
-5.89099e-163	-4.60494e-165	-1.6992e-163	8.80171e-165	-1.29882e-163	7.10706e-163	-4.02837e-163	-9.49554e-164	6.00056e-163	5.78402e-163	8.84989e-165	-9.98544e-165	-1.19257e-162	-4.84367e-164	-4.1027e-163	-4.01159e-163	-1.13159e-163	9.16457e-165	6.98476e-164	-1.50367e-163	-1.31019e-163	-1.10947e-162	-1.27738e-163	1.23435e-164	2.54886e-163	3.09651e-164	1.97289e-163	1.48603e-162	8.78068e-164	2.41592e-163	0
-5.89099e-163	-4.60494e-165	-1.6992e-163	8.80171e-165	-1.29882e-163	7.10706e-163	-4.02837e-163	-9.49554e-164	6.00056e-163	5.78402e-163	8.84989e-165	-9.98544e-165	-1.19257e-162	-4.84367e-164	-4.1027e-163	-4.01159e-163	-1.13159e-163	9.16457e-165	6.98476e-164	-1.50367e-163	-1.31019e-163	-1.10947e-162	-1.27738e-163	1.23435e-164	2.54886e-163	3.09651e-164	1.97289e-163	1.48603e-162	8.78068e-164	2.41592e-163	0
-5.89099e-163	-4.60494e-165	-1.6992e-163	8.80171e-165	-1.29882e-163	7.10706e-163	-4.02837e-163	-9.49554e-164	6.00056e-163	5.78402e-163	8.84989e-165	-9.98544e-165	-1.19257e-162	-4.84367e-164	-4.1027e-163	-4.01159e-163	-1.13159e-163	9.16457e-165	6.98476e-164	-1.50367e-163	-1.31019e-163	-1.10947e-162	-1.27738e-163	1.23435e-164	2.54886e-163	3.09651e-164	1.97289e-163	1.48603e-162	8.78068e-164	2.41592e-163	0
-5.89099e-163	-4.60494e-165	-1.6992e-163	8.80171e-165	-1.29882e-163	7.10706e-163	-4.02837e-163	-9.49554e-164	6.00056e-163	5.78402e-163	8.84989e-165	-9.98544e-165	-1.19257e-162	-4.84367e-164	-4.1027e-163	-4.01159e-163	-1.13159e-163	9.16457e-165	6.98476e-164	-1.50367e-163	-1.31019e-163	-1.10947e-162	-1.27738e-163	1.23435e-164	2.54886e-163	3.09651e-164	1.97289e-163	1.48603e-162	8.78068e-164	2.41592e-163	0
-5.89099e-163	-4.60494e-165	-1.6992e-163	8.80171e-165	-1.29882e-163	7.10706e-163	-4.02837e-163	-9.49554e-164	6.00056e-163	5.78402e-163	8.84989e-165	-9.98544e-165	-1.19257e-162	-4.84367e-164	-4.1027e-163	-4.01159e-163	-1.13159e-163	9.16457e-165	6.98476e-164	-1.50367e-163	-1.31019e-163	-1.10947e-162	-1.27738e-163	1.23435e-164	2.54886e-163	3.09651e-164	1.97289e-163	1.48603e-162	8.78068e-164	2.41592e-163	0
-5.89099e-163	-4.60494e-165	-1.6992e-163	8.80171e-165	-1.29882e-163	7.10706e-163	-4.02837e-163	-9.49554e-164	6.00056e-163	5.78402e-163	8.84989e-165	-9.98544e-165	-1.19257e-162	-4.84367e-164	-4.1027e-163	-4.01159e-163	-1.13159e-163	9.16457e-165	6.98476e-164	-1.50367e-163	-1.31019e-163	-1.10947e-162	-1.27738e-163	1.23435e-164	2.54886e-163	3.09651e-164	1.97289e-163	1.48603e-162	8.78068e-164	2.41592e-163	0
-5.89099e-163	-4.60494e-165	-1.6992e-163	8.80171e-165	-1.29882e-163	7.10706e-163	-4.02837e-163	-9.49554e-164	6.00056e-163	5.78402e-163	8.84989e-165	-9.98544e-165	-1.19257e-162	-4.84367e-164	-4.1027e-163	-4.01159e-163	-1.13159e-163	9.16457e-165	6.98476e-164	-1.50367e-163	-1.31019e-163	-1.10947e-162	-1.27738e-163	1.23435e-164	2.54886e-163	3.09651e-164	1.97289e-163	1.48603e-162	8.78068e-164	2.41592e-163	0
-5.89099e-163	-4.60494e-165	-1.6992e-163	8.80171e-165	-1.29882e-163	7.10706e-163	-4.02837e-163	-9.49554e-164	6.00056e-163	5.78402e-163	8.84989e-165	-9.98544e-165	-1.19257e-162	-4.84367e-164	-4.1027e-163	-4.01159e-163	-1.13159e-163	9.16457e-165	6.98476e-164	-1.50367e-163	-1.31019e-163	-1.10947e-162	-1.27738e-163	1.23435e-164	2.54886e-163	3.09651e-164	1.97289e-163	1.48603e-162	8.78068e-164	2.41592e-163	0
-5.89099e-163	-4.60494e-165	-1.6992e-163	8.80171e-165	-1.29882e-163	7.10706e-163	-4.02837e-163	-9.49554e-164	6.00056e-163	5.78402e-163	8.84989e-165	-9.98544e-165	-1.19257e-162	-4.84367e-164	-4.1027e-163	-4.01159e-163	-1.13159e-163	9.16457e-165	6.98476e-164	-1.50367e-163	-1.31019e-163	-1.10947e-162	-1.27738e-163	1.23435e-164	2.54886e-163	3.09651e-164	1.97289e-163	1.48603e-162	8.78068e-164	2.41592e-163	0
-5.89099e-163	-4.60494e-165	-1.6992e-163	8.80171e-165	-1.29882e-163	7.10706e-163	-4.02837e-163	-9.49554e-164	6.00056e-163	5.78402e-163	8.84989e-165	-9.98544e-165	-1.19257e-162	-4.84367e-164	-4.1027e-163	-4.01159e-163	-1.13159e-163	9.16457e-165	6.98476e-164	-1.50367e-163	-1.31019e-163	-1.10947e-162	-1.27738e-163	1.23435e-164	2.54886e-163	3.09651e-164	1.97289e-163	1.48603e-162	8.78068e-164	2.41592e-163	0
-5.89099e-163	-4.60494e-165	-1.6992e-163	8.80171e-165	-1.29882e-163	7.10706e-163	-4.02837e-163	-9.49554e-164	6.00056e-163	5.78402e-163	8.84989e-165	-9.98544e-165	-1.19257e-162	-4.84367e-164	-4.1027e-163	-4.01159e-163	-1.13159e-163	9.16457e-165	6.98476e-164	-1.50367e-163	-1.31019e-163	-1.10947e-162	-1.27738e-163	1.23435e-164	2.54886e-163	3.09651e-164	1.97289e-163	1.48603e-162	8.78068e-164	2.41592e-163	0
-5.89099e-163	-4.60494e-165	-1.6992e-163	8.80171e-165	-1.29882e-163	7.10706e-163	-4.02837e-163	-9.49554e-164	6.00056e-163	5.78402e-163	8.84989e-165	-9.98544e-165	-1.19257e-162	-4.84367e-164	-4.1027e-163	-4.01159e-163	-1.13159e-163	9.16457e-165	6.98476e-164	-1.50367e-163	-1.31019e-163	-1.10947e-162	-1.27738e-163	1.23435e-164	2.54886e-163	3.09651e-164	1.97289e-163	1.48603e-162	8.78068e-164	2.41592e-163	0
-5.89099e-163	-4.60494e-165	-1.6992e-163	8.80171e-165	-1.29882e-163	7.10706e-163	-4.02837e-163	-9.49554e-164	6.00056e-163	5.78402e-163	8.84989e-165	-9.98544e-165	-1.19257e-162	-4.84367e-164	-4.1027e-163	-4.01159e-163	-1.13159e-163	9.16457e-165	6.98476e-164	-1.50367e-163	-1.31019e-163	-1.10947e-162	-1.27738e-163	1.23435e-164	2.54886e-163	3.09651e-164	1.97289e-163	1.48603e-162	8.78068e-164	2.41592e-163	0
-5.89099e-163	-4.60494e-165	-1.6992e-163	8.80171e-165	-1.29882e-163	7.10706e-163	-4.02837e-163	-9.49554e-164	6.00056e-163	5.78402e-163	8.84989e-165	-9.98544e-165	-1.19257e-162	-4.84367e-164	-4.1027e-163	-4.01159e-163	-1.13159e-163	9.16457e-165	6.98476e-164	-1.50367e-163	-1.31019e-163	-1.10947e-162	-1.27738e-163	1.23435e-164	2.54886e-163	3.09651e-164	1.97289e-163	1.48603e-162	8.78068e-164	2.41592e-163	0
-5.89099e-163	-4.60494e-165	-1.6992e-163	8.80171e-165	-1.29882e-163	7.10706e-163	-4.02837e-163	-9.49554e-164	6.00056e-163	5.78402e-163	8.84989e-165	-9.98544e-165	-1.19257e-162	-4.84367e-164	-4.1027e-163	-4.01159e-163	-1.13159e-163	9.16457e-165	6.98476e-164	-1.50367e-163	-1.31019e-163	-1.10947e-162	-1.27738e-163	1.23435e-164	2.54886e-163	3.09651e-164	1.97289e-163	1.48603e-162	8.78068e-164	2.41592e-163	0
-5.89099e-163	-4.60494e-165	-1.6992e-163	8.80171e-165	-1.29882e-163	7.10706e-163	-4.02837e-163	-9.49554e-164	6.00056e-163	5.78402e-163	8.84989e-165	-9.98544e-165	-1.19257e-162	-4.84367e-164	-4.1027e-163	-4.01159e-163	-1.13159e-163	9.16457e-165	6.98476e-164	-1.50367e-163	-1.31019e-163	-1.10947e-162	-1.27738e-163	1.23435e-164	2.54886e-163	3.09651e-164	1.97289e-163	1.48603e-162	8.78068e-164	2.41592e-163	0
-5.89099e-163	-4.60494e-165	-1.6992e-163	8.80171e-165	-1.29882e-163	7.10706e-163	-4.02837e-163	-9.49554e-164	6.00056e-163	5.78402e-163	8.84989e-165	-9.98544e-165	-1.19257e-162	-4.84367e-164	-4.1027e-163	-4.01159e-163	-1.13159e-163	9.16457e-165	6.98476e-164	-1.50367e-163	-1.31019e-163	-1.10947e-162	-1.27738e-163	1.23435e-164	2.54886e-163	3.09651e-164	1.97289e-163	1.48603e-162	8.78068e-164	2.41592e-163	0
-5.89099e-163	-4.60494e-165	-1.6992e-163	8.80171e-165	-1.29882e-163	7.10706e-163	-4.02837e-163	-9.49554e-164	6.00056e-163	5.78402e-163	8.84989e-165	-9.98544e-165	-1.19257e-162	-4.84367e-164	-4.1027e-163	-4.01159e-163	-1.13159e-163	9.16457e-165	6.98476e-164	-1.50367e-163	-1.31019e-163	-1.10947e-162	-1.27738e-163	1.23435e-164	2.54886e-163	3.09651e-164	1.97289e-163	1.48603e-162	8.78068e-164	2.41592e-163	0
-5.89099e-163	-4.60494e-165	-1.6992e-163	8.80171e-165	-1.29882e-163	7.10706e-163	-4.02837e-163	-9.49554e-164	6.00056e-163	5.78402e-163	8.84989e-165	-9.98544e-165	-1.19257e-162	-4.84367e-164	-4.1027e-163	-4.01159e-163	-1.13159e-163	9.16457e-165	6.98476e-164	-1.50367e-163	-1.31019e-163	-1.10947e-162	-1.27738e-163	1.23435e-164	2.54886e-163	3.09651e-164	1.97289e-163	1.48603e-162	8.78068e-164	2.41592e-163	0
-5.89099e-163	-4.60494e-165	-1.6992e-163	8.80171e-165	-1.29882e-163	7.10706e-163	-4.02837e-163	-9.49554e-164	6.00056e-163	5.78402e-163	8.84989e-165	-9.98544e-165	-1.19257e-162	-4.84367e-164	-4.1027e-163	-4.01159e-163	-1.13159e-163	9.16457e-165	6.98476e-164	-1.50367e-163	-1.31019e-163	-1.10947e-162	-1.27738e-163	1.23435e-164	2.54886e-163	3.09651e-164	1.97289e-163	1.48603e-162	8.78068e-164	2.41592e-163	0
-5.89099e-163	-4.60494e-165	-1.6992e-163	8.80171e-165	-1.29882e-163	7.10706e-163	-4.02837e-163	-9.49554e-164	6.00056e-163	5.78402e-163	8.84989e-165	-9.98544e-165	-1.19257e-162	-4.84367e-164	-4.1027e-163	-4.01159e-163	-1.13159e-163	9.16457e-165	6.98476e-164	-1.50367e-163	-1.31019e-163	-1.10947e-162	-1.27738e-163	1.23435e-164	2.54886e-163	3.09651e-164	1.97289e-163	1.48603e-162	8.78068e-164	2.41592e-163	0
-5.89099e-163	-4.60494e-165	-1.6992e-163	8.80171e-165	-1.29882e-163	7.10706e-163	-4.02837e-163	-9.49554e-164	6.00056e-163	5.78402e-163	8.84989e-165	-9.98544e-165	-1.19257e-162	-4.84367e-164	-4.1027e-163	-4.01159e-163	-1.13159e-163	9.16457e-165	6.98476e-164	-1.50367e-163	-1.31019e-163	-1.10947e-162	-1.27738e-163	1.23435e-164	2.54886e-163	3.09651e-164	1.97289e-163	1.48603e-162	8.78068e-164	2.41592e-163	0
-5.89099e-163	-4.60494e-165	-1.6992e-163	8.80171e-165	-1.29882e-163	7.10706e-163	-4.02837e-163	-9.49554e-164	6.00056e-163	5.78402e-163	8.84989e-165	-9.98544e-165	-1.19257e-162	-4.84367e-164	-4.1027e-163	-4.01159e-163	-1.13159e-163	9.16457e-165	6.98476e-164	-1.50367e-163	-1.31019e-163	-1.10947e-162	-1.27738e-163	1.23435e-164	2.54886e-163	3.09651e-164	1.97289e-163	1.48603e-162	8.78068e-164	2.41592e-163	0
-5.89099e-163	-4.60494e-165	-1.6992e-163	8.80171e-165	-1.29882e-163	7.10706e-163	-4.02837e-163	-9.49554e-164	6.00056e-163	5.78402e-163	8.84989e-165	-9.98544e-165	-1.19257e-162	-4.84367e-164	-4.1027e-163	-4.01159e-163	-1.13159e-163	9.16457e-165	6.98476e-164	-1.50367e-163	-1.31019e-163	-1.10947e-162	-1.27738e-163	1.23435e-164	2.54886e-163	3.09651e-164	1.97289e-163	1.48603e-162	8.78068e-164	2.41592e-163	0
-5.89099e-163	-4.60494e-165	-1.6992e-163	8.80171e-165	-1.29882e-163	7.10706e-163	-4.02837e-163	-9.49554e-164	6.00056e-163	5.78402e-163	8.84989e-165	-9.98544e-165	-1.19257e-162	-4.84367e-164	-4.1027e-163	-4.01159e-163	-1.13159e-163	9.16457e-165	6.98476e-164	-1.50367e-163	-1.31019e-163	-1.10947e-162	-1.27738e-163	1.23435e-164	2.54886e-163	3.09651e-164	1.97289e-163	1.48603e-162	8.78068e-164	2.41592e-163	0
-5.89099e-163	-4.60494e-165	-1.6992e-163	8.80171e-165	-1.29882e-163	7.10706e-163	-4.02837e-163	-9.49554e-164	6.00056e-163	5.78402e-163	8.84989e-165	-9.98544e-165	-1.19257e-162	-4.84367e-164	-4.1027e-163	-4.01159e-163	-1.13159e-163	9.16457e-165	6.98476e-164	-1.50367e-163	-1.31019e-163	-1.10947e-162	-1.27738e-163	1.23435e-164	2.54886e-163	3.09651e-164	1.97289e-163	1.48603e-162	8.78068e-164	2.41592e-163	0
-5.89099e-163	-4.60494e-165	-1.6992e-163	8.80171e-165	-1.29882e-163	7.10706e-163	-4.02837e-163	-9.49554e-164	6.00056e-163	5.78402e-163	8.84989e-165	-9.98544e-165	-1.19257e-162	-4.84367e-164	-4.1027e-163	-4.01159e-163	-1.13159e-163	9.16457e-165	6.98476e-164	-1.50367e-163	-1.31019e-163	-1.10947e-162	-1.27738e-163	1.23435e-164	2.54886e-163	3.09651e-164	1.97289e-163	1.48603e-162	8.78068e-164	2.41592e-163	0
-5.89099e-163	-4.60494e-165	-1.6992e-163	8.80171e-165	-1.29882e-163	7.10706e-163	-4.02837e-163	-9.49554e-164	6.00056e-163	5.78402e-163	8.84989e-165	-9.98544e-165	-1.19257e-162	-4.84367e-164	-4.1027e-163	-4.01159e-163	-1.13159e-163	9.16457e-165	6.98476e-164	-1.50367e-163	-1.31019e-163	-1.10947e-162	-1.27738e-163	1.23435e-164	2.54886e-163	3.09651e-164	1.97289e-163	1.48603e-162	8.78068e-164	2.41592e-163	0
-5.89099e-163	-4.60494e-165	-1.6992e-163	8.80171e-165	-1.29882e-163	7.10706e-163	-4.02837e-163	-9.49554e-164	6.00056e-163	5.78402e-163	8.84989e-165	-9.98544e-165	-1.19257e-162	-4.84367e-164	-4.1027e-163	-4.01159e-163	-1.13159e-163	9.16457e-165	6.98476e-164	-1.50367e-163	-1.31019e-163	-1.10947e-162	-1.27738e-163	1.23435e-164	2.54886e-163	3.09651e-164	1.97289e-163	1.48603e-162	8.78068e-164	2.41592e-163	0
-5.89099e-163	-4.60494e-165	-1.6992e-163	8.80171e-165	-1.29882e-163	7.10706e-163	-4.02837e-163	-9.49554e-164	6.00056e-163	5.78402e-163	8.84989e-165	-9.98544e-165	-1.19257e-162	-4.84367e-164	-4.1027e-163	-4.01159e-163	-1.13159e-163	9.16457e-165	6.98476e-164	-1.50367e-163	-1.31019e-163	-1.10947e-162	-1.27738e-163	1.23435e-164	2.54886e-163	3.09651e-164	1.97289e-163	1.48603e-162	8.78068e-164	2.41592e-163	0
-5.89099e-163	-4.60494e-165	-1.6992e-163	8.80171e-165	-1.29882e-163	7.10706e-163	-4.02837e-163	-9.49554e-164	6.00056e-163	5.78402e-163	8.84989e-165	-9.98544e-165	-1.19257e-162	-4.84367e-164	-4.1027e-163	-4.01159e-163	-1.13159e-163	9.16457e-165	6.98476e-164	-1.50367e-163	-1.31019e-163	-1.10947e-162	-1.27738e-163	1.23435e-164	2.54886e-163	3.09651e-164	1.97289e-163	1.48603e-162	8.78068e-164	2.41592e-163	0
-5.89099e-163	-4.60494e-165	-1.6992e-163	8.80171e-165	-1.29882e-163	7.10706e-163	-4.02837e-163	-9.49554e-164	6.00056e-163	5.78402e-163	8.84989e-165	-9.98544e-165	-1.19257e-162	-4.84367e-164	-4.1027e-163	-4.01159e-163	-1.13159e-163	9.16457e-165	6.98476e-164	-1.50367e-163	-1.31019e-163	-1.10947e-162	-1.27738e-163	1.23435e-164	2.54886e-163	3.09651e-164	1.97289e-163	1.48603e-162	8.78068e-164	2.41592e-163	0
-5.89099e-163	-4.60494e-165	-1.6992e-163	8.80171e-165	-1.29882e-163	7.10706e-163	-4.02837e-163	-9.49554e-164	6.00056e-163	5.78402e-163	8.84989e-165	-9.98544e-165	-1.19257e-162	-4.84367e-164	-4.1027e-163	-4.01159e-163	-1.13159e-163	9.16457e-165	6.98476e-164	-1.50367e-163	-1.31019e-163	-1.10947e-162	-1.27738e-163	1.23435e-164	2.54886e-163	3.09651e-164	1.97289e-163	1.48603e-162	8.78068e-164	2.41592e-163	0
-5.89099e-163	-4.60494e-165	-1.6992e-163	8.80171e-165	-1.29882e-163	7.10706e-163	-4.02837e-163	-9.49554e-164	6.00056e-163	5.78402e-163	8.84989e-165	-9.98544e-165	-1.19257e-162	-4.84367e-164	-4.1027e-163	-4.01159e-163	-1.13159e-163	9.16457e-165	6.98476e-164	-1.50367e-163	-1.31019e-163	-1.10947e-162	-1.27738e-163	1.23435e-164	2.54886e-163	3.09651e-164	1.97289e-163	1.48603e-162	8.78068e-164	2.41592e-163	0
-5.89099e-163	-4.60494e-165	-1.6992e-163	8.80171e-165	-1.29882e-163	7.10706e-163	-4.02837e-163	-9.49554e-164	6.00056e-163	5.78402e-163	8.84989e-165	-9.98544e-165	-1.19257e-162	-4.84367e-164	-4.1027e-163	-4.01159e-163	-1.13159e-163	9.16457e-165	6.98476e-164	-1.50367e-163	-1.31019e-163	-1.10947e-162	-1.27738e-163	1.23435e-164	2.54886e-163	3.09651e-164	1.97289e-163	1.48603e-162	8.78068e-164	2.41592e-163	0
-5.89099e-163	-4.60494e-165	-1.6992e-163	8.80171e-165	-1.29882e-163	7.10706e-163	-4.02837e-163	-9.49554e-164	6.00056e-163	5.78402e-163	8.84989e-165	-9.98544e-165	-1.19257e-162	-4.84367e-164	-4.1027e-163	-4.01159e-163	-1.13159e-163	9.16457e-165	6.98476e-164	-1.50367e-163	-1.31019e-163	-1.10947e-162	-1.27738e-163	1.23435e-164	2.54886e-163	3.09651e-164	1.97289e-163	1.48603e-162	8.78068e-164	2.41592e-163	0
-5.89099e-163	-4.60494e-165	-1.6992e-163	8.80171e-165	-1.29882e-163	7.10706e-163	-4.02837e-163	-9.49554e-164	6.00056e-163	5.78402e-163	8.84989e-165	-9.98544e-165	-1.19257e-162	-4.84367e-164	-4.1027e-163	-4.01159e-163	-1.13159e-163	9.16457e-165	6.98476e-164	-1.50367e-163	-1.31019e-163	-1.10947e-162	-1.27738e-163	1.23435e-164	2.54886e-163	3.09651e-164	1.97289e-163	1.48603e-162	8.78068e-164	2.41592e-163	0
-5.89099e-163	-4.60494e-165	-1.6992e-163	8.80171e-165	-1.29882e-163	7.10706e-163	-4.02837e-163	-9.49554e-164	6.00056e-163	5.78402e-163	8.84989e-165	-9.98544e-165	-1.19257e-162	-4.84367e-164	-4.1027e-163	-4.01159e-163	-1.13159e-163	9.16457e-165	6.98476e-164	-1.50367e-163	-1.31019e-163	-1.10947e-162	-1.27738e-163	1.23435e-164	2.54886e-163	3.09651e-164	1.97289e-163	1.48603e-162	8.78068e-164	2.41592e-163	0
-5.89099e-163	-4.60494e-165	-1.6992e-163	8.80171e-165	-1.29882e-163	7.10706e-163	-4.02837e-163	-9.49554e-164	6.00056e-163	5.78402e-163	8.84989e-165	-9.98544e-165	-1.19257e-162	-4.84367e-164	-4.1027e-163	-4.01159e-163	-1.13159e-163	9.16457e-165	6.98476e-164	-1.50367e-163	-1.31019e-163	-1.10947e-162	-1.27738e-163	1.23435e-164	2.54886e-163	3.09651e-164	1.97289e-163	1.48603e-162	8.78068e-164	2.41592e-163	0
-5.89099e-163	-4.60494e-165	-1.6992e-163	8.80171e-165	-1.29882e-163	7.10706e-163	-4.02837e-163	-9.49554e-164	6.00056e-163	5.78402e-163	8.84989e-165	-9.98544e-165	-1.19257e-162	-4.84367e-164	-4.1027e-163	-4.01159e-163	-1.13159e-163	9.16457e-165	6.98476e-164	-1.50367e-163	-1.31019e-163	-1.10947e-162	-1.27738e-163	1.23435e-164	2.54886e-163	3.09651e-164	1.97289e-163	1.48603e-162	8.78068e-164	2.41592e-163	0
-5.89099e-163	-4.60494e-165	-1.6992e-163	8.80171e-165	-1.29882e-163	7.10706e-163	-4.02837e-163	-9.49554e-164	6.00056e-163	5.78402e-163	8.84989e-165	-9.98544e-165	-1.19257e-162	-4.84367e-164	-4.1027e-163	-4.01159e-163	-1.13159e-163	9.16457e-165	6.98476e-164	-1.50367e-163	-1.31019e-163	-1.10947e-162	-1.27738e-163	1.23435e-164	2.54886e-163	3.09651e-164	1.97289e-163	1.48603e-162	8.78068e-164	2.41592e-163	0
-5.89099e-163	-4.60494e-165	-1.6992e-163	8.80171e-165	-1.29882e-163	7.10706e-163	-4.02837e-163	-9.49554e-164	6.00056e-163	5.78402e-163	8.84989e-165	-9.98544e-165	-1.19257e-162	-4.84367e-164	-4.1027e-163	-4.01159e-163	-1.13159e-163	9.16457e-165	6.98476e-164	-1.50367e-163	-1.31019e-163	-1.10947e-162	-1.27738e-163	1.23435e-164	2.54886e-163	3.09651e-164	1.97289e-163	1.48603e-162	8.78068e-164	2.41592e-163	0
-5.89099e-163	-4.60494e-165	-1.6992e-163	8.80171e-165	-1.29882e-163	7.10706e-163	-4.02837e-163	-9.49554e-164	6.00056e-163	5.78402e-163	8.84989e-165	-9.98544e-165	-1.19257e-162	-4.84367e-164	-4.1027e-163	-4.01159e-163	-1.13159e-163	9.16457e-165	6.98476e-164	-1.50367e-163	-1.31019e-163	-1.10947e-162	-1.27738e-163	1.23435e-164	2.54886e-163	3.09651e-164	1.97289e-163	1.48603e-162	8.78068e-164	2.41592e-163	0
-5.89099e-163	-4.60494e-165	-1.6992e-163	8.80171e-165	-1.29882e-163	7.10706e-163	-4.02837e-163	-9.49554e-164	6.00056e-163	5.78402e-163	8.84989e-165	-9.98544e-165	-1.19257e-162	-4.84367e-164	-4.1027e-163	-4.01159e-163	-1.13159e-163	9.16457e-165	6.98476e-164	-1.50367e-163	-1.31019e-163	-1.10947e-162	-1.27738e-163	1.23435e-164	2.54886e-163	3.09651e-164	1.97289e-163	1.48603e-162	8.78068e-164	2.41592e-163	0
-5.89099e-163	-4.60494e-165	-1.6992e-163	8.80171e-165	-1.29882e-163	7.10706e-163	-4.02837e-163	-9.49554e-164	6.00056e-163	5.78402e-163	8.84989e-165	-9.98544e-165	-1.19257e-162	-4.84367e-164	-4.1027e-163	-4.01159e-163	-1.13159e-163	9.16457e-165	6.98476e-164	-1.50367e-163	-1.31019e-163	-1.10947e-162	-1.27738e-163	1.23435e-164	2.54886e-163	3.09651e-164	1.97289e-163	1.48603e-162	8.78068e-164	2.41592e-163	0
-5.89099e-163	-4.60494e-165	-1.6992e-163	8.80171e-165	-1.29882e-163	7.10706e-163	-4.02837e-163	-9.49554e-164	6.00056e-163	5.78402e-163	8.84989e-165	-9.98544e-165	-1.19257e-162	-4.84367e-164	-4.1027e-163	-4.01159e-163	-1.13159e-163	9.16457e-165	6.98476e-164	-1.50367e-163	-1.31019e-163	-1.10947e-162	-1.27738e-163	1.23435e-164	2.54886e-163	3.09651e-164	1.97289e-163	1.48603e-162	8.78068e-164	2.41592e-163	0
-5.89099e-163	-4.60494e-165	-1.6992e-163	8.80171e-165	-1.29882e-163	7.10706e-163	-4.02837e-163	-9.49554e-164	6.00056e-163	5.78402e-163	8.84989e-165	-9.98544e-165	-1.19257e-162	-4.84367e-164	-4.1027e-163	-4.01159e-163	-1.13159e-163	9.16457e-165	6.98476e-164	-1.50367e-163	-1.31019e-163	-1.10947e-162	-1.27738e-163	1.23435e-164	2.54886e-163	3.09651e-164	1.97289e-163	1.48603e-162	8.78068e-164	2.41592e-163	0
-5.89099e-163	-4.60494e-165	-1.6992e-163	8.80171e-165	-1.29882e-163	7.10706e-163	-4.02837e-163	-9.49554e-164	6.00056e-163	5.78402e-163	8.84989e-165	-9.98544e-165	-1.19257e-162	-4.84367e-164	-4.1027e-163	-4.01159e-163	-1.13159e-163	9.16457e-165	6.98476e-164	-1.50367e-163	-1.31019e-163	-1.10947e-162	-1.27738e-163	1.23435e-164	2.54886e-163	3.09651e-164	1.97289e-163	1.48603e-162	8.78068e-164	2.41592e-163	0
-5.89099e-163	-4.60494e-165	-1.6992e-163	8.80171e-165	-1.29882e-163	7.10706e-163	-4.02837e-163	-9.49554e-164	6.00056e-163	5.78402e-163	8.84989e-165	-9.98544e-165	-1.19257e-162	-4.84367e-164	-4.1027e-163	-4.01159e-163	-1.13159e-163	9.16457e-165	6.98476e-164	-1.50367e-163	-1.31019e-163	-1.10947e-162	-1.27738e-163	1.23435e-164	2.54886e-163	3.09651e-164	1.97289e-163	1.48603e-162	8.78068e-164	2.41592e-163	0
-5.89099e-163	-4.60494e-165	-1.6992e-163	8.80171e-165	-1.29882e-163	7.10706e-163	-4.02837e-163	-9.49554e-164	6.00056e-163	5.78402e-163	8.84989e-165	-9.98544e-165	-1.19257e-162	-4.84367e-164	-4.1027e-163	-4.01159e-163	-1.13159e-163	9.16457e-165	6.98476e-164	-1.50367e-163	-1.31019e-163	-1.10947e-162	-1.27738e-163	1.23435e-164	2.54886e-163	3.09651e-164	1.97289e-163	1.48603e-162	8.78068e-164	2.41592e-163	0
-5.89099e-163	-4.60494e-165	-1.6992e-163	8.80171e-165	-1.29882e-163	7.10706e-163	-4.02837e-163	-9.49554e-164	6.00056e-163	5.78402e-163	8.84989e-165	-9.98544e-165	-1.19257e-162	-4.84367e-164	-4.1027e-163	-4.01159e-163	-1.13159e-163	9.16457e-165	6.98476e-164	-1.50367e-163	-1.31019e-163	-1.10947e-162	-1.27738e-163	1.23435e-164	2.54886e-163	3.09651e-164	1.97289e-163	1.48603e-162	8.78068e-164	2.41592e-163	0
-5.89099e-163	-4.60494e-165	-1.6992e-163	8.80171e-165	-1.29882e-163	7.10706e-163	-4.02837e-163	-9.49554e-164	6.00056e-163	5.78402e-163	8.84989e-165	-9.98544e-165	-1.19257e-162	-4.84367e-164	-4.1027e-163	-4.01159e-163	-1.13159e-163	9.16457e-165	6.98476e-164	-1.50367e-163	-1.31019e-163	-1.10947e-162	-1.27738e-163	1.23435e-164	2.54886e-163	3.09651e-164	1.97289e-163	1.48603e-162	8.78068e-164	2.41592e-163	0
-5.89099e-163	-4.60494e-165	-1.6992e-163	8.80171e-165	-1.29882e-163	7.10706e-163	-4.02837e-163	-9.49554e-164	6.00056e-163	5.78402e-163	8.84989e-165	-9.98544e-165	-1.19257e-162	-4.84367e-164	-4.1027e-163	-4.01159e-163	-1.13159e-163	9.16457e-165	6.98476e-164	-1.50367e-163	-1.31019e-163	-1.10947e-162	-1.27738e-163	1.23435e-164	2.54886e-163	3.09651e-164	1.97289e-163	1.48603e-162	8.78068e-164	2.41592e-163	0
-5.89099e-163	-4.60494e-165	-1.6992e-163	8.80171e-165	-1.29882e-163	7.10706e-163	-4.02837e-163	-9.49554e-164	6.00056e-163	5.78402e-163	8.84989e-165	-9.98544e-165	-1.19257e-162	-4.84367e-164	-4.1027e-163	-4.01159e-163	-1.13159e-163	9.16457e-165	6.98476e-164	-1.50367e-163	-1.31019e-163	-1.10947e-162	-1.27738e-163	1.23435e-164	2.54886e-163	3.09651e-164	1.97289e-163	1.48603e-162	8.78068e-164	2.41592e-163	0
-5.89099e-163	-4.60494e-165	-1.6992e-163	8.80171e-165	-1.29882e-163	7.10706e-163	-4.02837e-163	-9.49554e-164	6.00056e-163	5.78402e-163	8.84989e-165	-9.98544e-165	-1.19257e-162	-4.84367e-164	-4.1027e-163	-4.01159e-163	-1.13159e-163	9.16457e-165	6.98476e-164	-1.50367e-163	-1.31019e-163	-1.10947e-162	-1.27738e-163	1.23435e-164	2.54886e-163	3.09651e-164	1.97289e-163	1.48603e-162	8.78068e-164	2.41592e-163	0
-5.89099e-163	-4.60494e-165	-1.6992e-163	8.80171e-165	-1.29882e-163	7.10706e-163	-4.02837e-163	-9.49554e-164	6.00056e-163	5.78402e-163	8.84989e-165	-9.98544e-165	-1.19257e-162	-4.84367e-164	-4.1027e-163	-4.01159e-163	-1.13159e-163	9.16457e-165	6.98476e-164	-1.50367e-163	-1.31019e-163	-1.10947e-162	-1.27738e-163	1.23435e-164	2.54886e-163	3.09651e-164	1.97289e-163	1.48603e-162	8.78068e-164	2.41592e-163	0
-5.89099e-163	-4.60494e-165	-1.6992e-163	8.80171e-165	-1.29882e-163	7.10706e-163	-4.02837e-163	-9.49554e-164	6.00056e-163	5.78402e-163	8.84989e-165	-9.98544e-165	-1.19257e-162	-4.84367e-164	-4.1027e-163	-4.01159e-163	-1.13159e-163	9.16457e-165	6.98476e-164	-1.50367e-163	-1.31019e-163	-1.10947e-162	-1.27738e-163	1.23435e-164	2.54886e-163	3.09651e-164	1.97289e-163	1.48603e-162	8.78068e-164	2.41592e-163	0
-5.89099e-163	-4.60494e-165	-1.6992e-163	8.80171e-165	-1.29882e-163	7.10706e-163	-4.02837e-163	-9.49554e-164	6.00056e-163	5.78402e-163	8.84989e-165	-9.98544e-165	-1.19257e-162	-4.84367e-164	-4.1027e-163	-4.01159e-163	-1.13159e-163	9.16457e-165	6.98476e-164	-1.50367e-163	-1.31019e-163	-1.10947e-162	-1.27738e-163	1.23435e-164	2.54886e-163	3.09651e-164	1.97289e-163	1.48603e-162	8.78068e-164	2.41592e-163	0
-5.89099e-163	-4.60494e-165	-1.6992e-163	8.80171e-165	-1.29882e-163	7.10706e-163	-4.02837e-163	-9.49554e-164	6.00056e-163	5.78402e-163	8.84989e-165	-9.98544e-165	-1.19257e-162	-4.84367e-164	-4.1027e-163	-4.01159e-163	-1.13159e-163	9.16457e-165	6.98476e-164	-1.50367e-163	-1.31019e-163	-1.10947e-162	-1.27738e-163	1.23435e-164	2.54886e-163	3.09651e-164	1.97289e-163	1.48603e-162	8.78068e-164	2.41592e-163	0
-5.89099e-163	-4.60494e-165	-1.6992e-163	8.80171e-165	-1.29882e-163	7.10706e-163	-4.02837e-163	-9.49554e-164	6.00056e-163	5.78402e-163	8.84989e-165	-9.98544e-165	-1.19257e-162	-4.84367e-164	-4.1027e-163	-4.01159e-163	-1.13159e-163	9.16457e-165	6.98476e-164	-1.50367e-163	-1.31019e-163	-1.10947e-162	-1.27738e-163	1.23435e-164	2.54886e-163	3.09651e-164	1.97289e-163	1.48603e-162	8.78068e-164	2.41592e-163	0
-5.89099e-163	-4.60494e-165	-1.6992e-163	8.80171e-165	-1.29882e-163	7.10706e-163	-4.02837e-163	-9.49554e-164	6.00056e-163	5.78402e-163	8.84989e-165	-9.98544e-165	-1.19257e-162	-4.84367e-164	-4.1027e-163	-4.01159e-163	-1.13159e-163	9.16457e-165	6.98476e-164	-1.50367e-163	-1.31019e-163	-1.10947e-162	-1.27738e-163	1.23435e-164	2.54886e-163	3.09651e-164	1.97289e-163	1.48603e-162	8.78068e-164	2.41592e-163	0
-5.89099e-163	-4.60494e-165	-1.6992e-163	8.80171e-165	-1.29882e-163	7.10706e-163	-4.02837e-163	-9.49554e-164	6.00056e-163	5.78402e-163	8.84989e-165	-9.98544e-165	-1.19257e-162	-4.84367e-164	-4.1027e-163	-4.01159e-163	-1.13159e-163	9.16457e-165	6.98476e-164	-1.50367e-163	-1.31019e-163	-1.10947e-162	-1.27738e-163	1.23435e-164	2.54886e-163	3.09651e-164	1.97289e-163	1.48603e-162	8.78068e-164	2.41592e-163	0
-5.89099e-163	-4.60494e-165	-1.6992e-163	8.80171e-165	-1.29882e-163	7.10706e-163	-4.02837e-163	-9.49554e-164	6.00056e-163	5.78402e-163	8.84989e-165	-9.98544e-165	-1.19257e-162	-4.84367e-164	-4.1027e-163	-4.01159e-163	-1.13159e-163	9.16457e-165	6.98476e-164	-1.50367e-163	-1.31019e-163	-1.10947e-162	-1.27738e-163	1.23435e-164	2.54886e-163	3.09651e-164	1.97289e-163	1.48603e-162	8.78068e-164	2.41592e-163	0
-5.89099e-163	-4.60494e-165	-1.6992e-163	8.80171e-165	-1.29882e-163	7.10706e-163	-4.02837e-163	-9.49554e-164	6.00056e-163	5.78402e-163	8.84989e-165	-9.98544e-165	-1.19257e-162	-4.84367e-164	-4.1027e-163	-4.01159e-163	-1.13159e-163	9.16457e-165	6.98476e-164	-1.50367e-163	-1.31019e-163	-1.10947e-162	-1.27738e-163	1.23435e-164	2.54886e-163	3.09651e-164	1.97289e-163	1.48603e-162	8.78068e-164	2.41592e-163	0
-5.89099e-163	-4.60494e-165	-1.6992e-163	8.80171e-165	-1.29882e-163	7.10706e-163	-4.02837e-163	-9.49554e-164	6.00056e-163	5.78402e-163	8.84989e-165	-9.98544e-165	-1.19257e-162	-4.84367e-164	-4.1027e-163	-4.01159e-163	-1.13159e-163	9.16457e-165	6.98476e-164	-1.50367e-163	-1.31019e-163	-1.10947e-162	-1.27738e-163	1.23435e-164	2.54886e-163	3.09651e-164	1.97289e-163	1.48603e-162	8.78068e-164	2.41592e-163	0
-5.89099e-163	-4.60494e-165	-1.6992e-163	8.80171e-165	-1.29882e-163	7.10706e-163	-4.02837e-163	-9.49554e-164	6.00056e-163	5.78402e-163	8.84989e-165	-9.98544e-165	-1.19257e-162	-4.84367e-164	-4.1027e-163	-4.01159e-163	-1.13159e-163	9.16457e-165	6.98476e-164	-1.50367e-163	-1.31019e-163	-1.10947e-162	-1.27738e-163	1.23435e-164	2.54886e-163	3.09651e-164	1.97289e-163	1.48603e-162	8.78068e-164	2.41592e-163	0
-5.89099e-163	-4.60494e-165	-1.6992e-163	8.80171e-165	-1.29882e-163	7.10706e-163	-4.02837e-163	-9.49554e-164	6.00056e-163	5.78402e-163	8.84989e-165	-9.98544e-165	-1.19257e-162	-4.84367e-164	-4.1027e-163	-4.01159e-163	-1.13159e-163	9.16457e-165	6.98476e-164	-1.50367e-163	-1.31019e-163	-1.10947e-162	-1.27738e-163	1.23435e-164	2.54886e-163	3.09651e-164	1.97289e-163	1.48603e-162	8.78068e-164	2.41592e-163	0
-5.89099e-163	-4.60494e-165	-1.6992e-163	8.80171e-165	-1.29882e-163	7.10706e-163	-4.02837e-163	-9.49554e-164	6.00056e-163	5.78402e-163	8.84989e-165	-9.98544e-165	-1.19257e-162	-4.84367e-164	-4.1027e-163	-4.01159e-163	-1.13159e-163	9.16457e-165	6.98476e-164	-1.50367e-163	-1.31019e-163	-1.10947e-162	-1.27738e-163	1.23435e-164	2.54886e-163	3.09651e-164	1.97289e-163	1.48603e-162	8.78068e-164	2.41592e-163	0
-5.89099e-163	-4.60494e-165	-1.6992e-163	8.80171e-165	-1.29882e-163	7.10706e-163	-4.02837e-163	-9.49554e-164	6.00056e-163	5.78402e-163	8.84989e-165	-9.98544e-165	-1.19257e-162	-4.84367e-164	-4.1027e-163	-4.01159e-163	-1.13159e-163	9.16457e-165	6.98476e-164	-1.50367e-163	-1.31019e-163	-1.10947e-162	-1.27738e-163	1.23435e-164	2.54886e-163	3.09651e-164	1.97289e-163	1.48603e-162	8.78068e-164	2.41592e-163	0
-5.89099e-163	-4.60494e-165	-1.6992e-163	8.80171e-165	-1.29882e-163	7.10706e-163	-4.02837e-163	-9.49554e-164	6.00056e-163	5.78402e-163	8.84989e-165	-9.98544e-165	-1.19257e-162	-4.84367e-164	-4.1027e-163	-4.01159e-163	-1.13159e-163	9.16457e-165	6.98476e-164	-1.50367e-163	-1.31019e-163	-1.10947e-162	-1.27738e-163	1.23435e-164	2.54886e-163	3.09651e-164	1.97289e-163	1.48603e-162	8.78068e-164	2.41592e-163	0
-5.89099e-163	-4.60494e-165	-1.6992e-163	8.80171e-165	-1.29882e-163	7.10706e-163	-4.02837e-163	-9.49554e-164	6.00056e-163	5.78402e-163	8.84989e-165	-9.98544e-165	-1.19257e-162	-4.84367e-164	-4.1027e-163	-4.01159e-163	-1.13159e-163	9.16457e-165	6.98476e-164	-1.50367e-163	-1.31019e-163	-1.10947e-162	-1.27738e-163	1.23435e-164	2.54886e-163	3.09651e-164	1.97289e-163	1.48603e-162	8.78068e-164	2.41592e-163	0
-5.89099e-163	-4.60494e-165	-1.6992e-163	8.80171e-165	-1.29882e-163	7.10706e-163	-4.02837e-163	-9.49554e-164	6.00056e-163	5.78402e-163	8.84989e-165	-9.98544e-165	-1.19257e-162	-4.84367e-164	-4.1027e-163	-4.01159e-163	-1.13159e-163	9.16457e-165	6.98476e-164	-1.50367e-163	-1.31019e-163	-1.10947e-162	-1.27738e-163	1.23435e-164	2.54886e-163	3.09651e-164	1.97289e-163	1.48603e-162	8.78068e-164	2.41592e-163	0
-5.89099e-163	-4.60494e-165	-1.6992e-163	8.80171e-165	-1.29882e-163	7.10706e-163	-4.02837e-163	-9.49554e-164	6.00056e-163	5.78402e-163	8.84989e-165	-9.98544e-165	-1.19257e-162	-4.84367e-164	-4.1027e-163	-4.01159e-163	-1.13159e-163	9.16457e-165	6.98476e-164	-1.50367e-163	-1.31019e-163	-1.10947e-162	-1.27738e-163	1.23435e-164	2.54886e-163	3.09651e-164	1.97289e-163	1.48603e-162	8.78068e-164	2.41592e-163	0
-5.89099e-163	-4.60494e-165	-1.6992e-163	8.80171e-165	-1.29882e-163	7.10706e-163	-4.02837e-163	-9.49554e-164	6.00056e-163	5.78402e-163	8.84989e-165	-9.98544e-165	-1.19257e-162	-4.84367e-164	-4.1027e-163	-4.01159e-163	-1.13159e-163	9.16457e-165	6.98476e-164	-1.50367e-163	-1.31019e-163	-1.10947e-162	-1.27738e-163	1.23435e-164	2.54886e-163	3.09651e-164	1.97289e-163	1.48603e-162	8.78068e-164	2.41592e-163	0
-5.89099e-163	-4.60494e-165	-1.6992e-163	8.80171e-165	-1.29882e-163	7.10706e-163	-4.02837e-163	-9.49554e-164	6.00056e-163	5.78402e-163	8.84989e-165	-9.98544e-165	-1.19257e-162	-4.84367e-164	-4.1027e-163	-4.01159e-163	-1.13159e-163	9.16457e-165	6.98476e-164	-1.50367e-163	-1.31019e-163	-1.10947e-162	-1.27738e-163	1.23435e-164	2.54886e-163	3.09651e-164	1.97289e-163	1.48603e-162	8.78068e-164	2.41592e-163	0
-5.89099e-163	-4.60494e-165	-1.6992e-163	8.80171e-165	-1.29882e-163	7.10706e-163	-4.02837e-163	-9.49554e-164	6.00056e-163	5.78402e-163	8.84989e-165	-9.98544e-165	-1.19257e-162	-4.84367e-164	-4.1027e-163	-4.01159e-163	-1.13159e-163	9.16457e-165	6.98476e-164	-1.50367e-163	-1.31019e-163	-1.10947e-162	-1.27738e-163	1.23435e-164	2.54886e-163	3.09651e-164	1.97289e-163	1.48603e-162	8.78068e-164	2.41592e-163	0
-5.89099e-163	-4.60494e-165	-1.6992e-163	8.80171e-165	-1.29882e-163	7.10706e-163	-4.02837e-163	-9.49554e-164	6.00056e-163	5.78402e-163	8.84989e-165	-9.98544e-165	-1.19257e-162	-4.84367e-164	-4.1027e-163	-4.01159e-163	-1.13159e-163	9.16457e-165	6.98476e-164	-1.50367e-163	-1.31019e-163	-1.10947e-162	-1.27738e-163	1.23435e-164	2.54886e-163	3.09651e-164	1.97289e-163	1.48603e-162	8.78068e-164	2.41592e-163	0
-5.89099e-163	-4.60494e-165	-1.6992e-163	8.80171e-165	-1.29882e-163	7.10706e-163	-4.02837e-163	-9.49554e-164	6.00056e-163	5.78402e-163	8.84989e-165	-9.98544e-165	-1.19257e-162	-4.84367e-164	-4.1027e-163	-4.01159e-163	-1.13159e-163	9.16457e-165	6.98476e-164	-1.50367e-163	-1.31019e-163	-1.10947e-162	-1.27738e-163	1.23435e-164	2.54886e-163	3.09651e-164	1.97289e-163	1.48603e-162	8.78068e-164	2.41592e-163	0
-5.89099e-163	-4.60494e-165	-1.6992e-163	8.80171e-165	-1.29882e-163	7.10706e-163	-4.02837e-163	-9.49554e-164	6.00056e-163	5.78402e-163	8.84989e-165	-9.98544e-165	-1.19257e-162	-4.84367e-164	-4.1027e-163	-4.01159e-163	-1.13159e-163	9.16457e-165	6.98476e-164	-1.50367e-163	-1.31019e-163	-1.10947e-162	-1.27738e-163	1.23435e-164	2.54886e-163	3.09651e-164	1.97289e-163	1.48603e-162	8.78068e-164	2.41592e-163	0
-5.89099e-163	-4.60494e-165	-1.6992e-163	8.80171e-165	-1.29882e-163	7.10706e-163	-4.02837e-163	-9.49554e-164	6.00056e-163	5.78402e-163	8.84989e-165	-9.98544e-165	-1.19257e-162	-4.84367e-164	-4.1027e-163	-4.01159e-163	-1.13159e-163	9.16457e-165	6.98476e-164	-1.50367e-163	-1.31019e-163	-1.10947e-162	-1.27738e-163	1.23435e-164	2.54886e-163	3.09651e-164	1.97289e-163	1.48603e-162	8.78068e-164	2.41592e-163	0
-5.89099e-163	-4.60494e-165	-1.6992e-163	8.80171e-165	-1.29882e-163	7.10706e-163	-4.02837e-163	-9.49554e-164	6.00056e-163	5.78402e-163	8.84989e-165	-9.98544e-165	-1.19257e-162	-4.84367e-164	-4.1027e-163	-4.01159e-163	-1.13159e-163	9.16457e-165	6.98476e-164	-1.50367e-163	-1.31019e-163	-1.10947e-162	-1.27738e-163	1.23435e-164	2.54886e-163	3.09651e-164	1.97289e-163	1.48603e-162	8.78068e-164	2.41592e-163	0
-5.89099e-163	-4.60494e-165	-1.6992e-163	8.80171e-165	-1.29882e-163	7.10706e-163	-4.02837e-163	-9.49554e-164	6.00056e-163	5.78402e-163	8.84989e-165	-9.98544e-165	-1.19257e-162	-4.84367e-164	-4.1027e-163	-4.01159e-163	-1.13159e-163	9.16457e-165	6.98476e-164	-1.50367e-163	-1.31019e-163	-1.10947e-162	-1.27738e-163	1.23435e-164	2.54886e-163	3.09651e-164	1.97289e-163	1.48603e-162	8.78068e-164	2.41592e-163	0
-5.89099e-163	-4.60494e-165	-1.6992e-163	8.80171e-165	-1.29882e-163	7.10706e-163	-4.02837e-163	-9.49554e-164	6.00056e-163	5.78402e-163	8.84989e-165	-9.98544e-165	-1.19257e-162	-4.84367e-164	-4.1027e-163	-4.01159e-163	-1.13159e-163	9.16457e-165	6.98476e-164	-1.50367e-163	-1.31019e-163	-1.10947e-162	-1.27738e-163	1.23435e-164	2.54886e-163	3.09651e-164	1.97289e-163	1.48603e-162	8.78068e-164	2.41592e-163	0
-5.89099e-163	-4.60494e-165	-1.6992e-163	8.80171e-165	-1.29882e-163	7.10706e-163	-4.02837e-163	-9.49554e-164	6.00056e-163	5.78402e-163	8.84989e-165	-9.98544e-165	-1.19257e-162	-4.84367e-164	-4.1027e-163	-4.01159e-163	-1.13159e-163	9.16457e-165	6.98476e-164	-1.50367e-163	-1.31019e-163	-1.10947e-162	-1.27738e-163	1.23435e-164	2.54886e-163	3.09651e-164	1.97289e-163	1.48603e-162	8.78068e-164	2.41592e-163	0
-5.89099e-163	-4.60494e-165	-1.6992e-163	8.80171e-165	-1.29882e-163	7.10706e-163	-4.02837e-163	-9.49554e-164	6.00056e-163	5.78402e-163	8.84989e-165	-9.98544e-165	-1.19257e-162	-4.84367e-164	-4.1027e-163	-4.01159e-163	-1.13159e-163	9.16457e-165	6.98476e-164	-1.50367e-163	-1.31019e-163	-1.10947e-162	-1.27738e-163	1.23435e-164	2.54886e-163	3.09651e-164	1.97289e-163	1.48603e-162	8.78068e-164	2.41592e-163	0
-5.89099e-163	-4.60494e-165	-1.6992e-163	8.80171e-165	-1.29882e-163	7.10706e-163	-4.02837e-163	-9.49554e-164	6.00056e-163	5.78402e-163	8.84989e-165	-9.98544e-165	-1.19257e-162	-4.84367e-164	-4.1027e-163	-4.01159e-163	-1.13159e-163	9.16457e-165	6.98476e-164	-1.50367e-163	-1.31019e-163	-1.10947e-162	-1.27738e-163	1.23435e-164	2.54886e-163	3.09651e-164	1.97289e-163	1.48603e-162	8.78068e-164	2.41592e-163	0
-5.89099e-163	-4.60494e-165	-1.6992e-163	8.80171e-165	-1.29882e-163	7.10706e-163	-4.02837e-163	-9.49554e-164	6.00056e-163	5.78402e-163	8.84989e-165	-9.98544e-165	-1.19257e-162	-4.84367e-164	-4.1027e-163	-4.01159e-163	-1.13159e-163	9.16457e-165	6.98476e-164	-1.50367e-163	-1.31019e-163	-1.10947e-162	-1.27738e-163	1.23435e-164	2.54886e-163	3.09651e-164	1.97289e-163	1.48603e-162	8.78068e-164	2.41592e-163	0
-5.89099e-163	-4.60494e-165	-1.6992e-163	8.80171e-165	-1.29882e-163	7.10706e-163	-4.02837e-163	-9.49554e-164	6.00056e-163	5.78402e-163	8.84989e-165	-9.98544e-165	-1.19257e-162	-4.84367e-164	-4.1027e-163	-4.01159e-163	-1.13159e-163	9.16457e-165	6.98476e-164	-1.50367e-163	-1.31019e-163	-1.10947e-162	-1.27738e-163	1.23435e-164	2.54886e-163	3.09651e-164	1.97289e-163	1.48603e-162	8.78068e-164	2.41592e-163	0
-5.89099e-163	-4.60494e-165	-1.6992e-163	8.80171e-165	-1.29882e-163	7.10706e-163	-4.02837e-163	-9.49554e-164	6.00056e-163	5.78402e-163	8.84989e-165	-9.98544e-165	-1.19257e-162	-4.84367e-164	-4.1027e-163	-4.01159e-163	-1.13159e-163	9.16457e-165	6.98476e-164	-1.50367e-163	-1.31019e-163	-1.10947e-162	-1.27738e-163	1.23435e-164	2.54886e-163	3.09651e-164	1.97289e-163	1.48603e-162	8.78068e-164	2.41592e-163	0
-5.89099e-163	-4.60494e-165	-1.6992e-163	8.80171e-165	-1.29882e-163	7.10706e-163	-4.02837e-163	-9.49554e-164	6.00056e-163	5.78402e-163	8.84989e-165	-9.98544e-165	-1.19257e-162	-4.84367e-164	-4.1027e-163	-4.01159e-163	-1.13159e-163	9.16457e-165	6.98476e-164	-1.50367e-163	-1.31019e-163	-1.10947e-162	-1.27738e-163	1.23435e-164	2.54886e-163	3.09651e-164	1.97289e-163	1.48603e-162	8.78068e-164	2.41592e-163	0
-5.89099e-163	-4.60494e-165	-1.6992e-163	8.80171e-165	-1.29882e-163	7.10706e-163	-4.02837e-163	-9.49554e-164	6.00056e-163	5.78402e-163	8.84989e-165	-9.98544e-165	-1.19257e-162	-4.84367e-164	-4.1027e-163	-4.01159e-163	-1.13159e-163	9.16457e-165	6.98476e-164	-1.50367e-163	-1.31019e-163	-1.10947e-162	-1.27738e-163	1.23435e-164	2.54886e-163	3.09651e-164	1.97289e-163	1.48603e-162	8.78068e-164	2.41592e-163	0
-5.89099e-163	-4.60494e-165	-1.6992e-163	8.80171e-165	-1.29882e-163	7.10706e-163	-4.02837e-163	-9.49554e-164	6.00056e-163	5.78402e-163	8.84989e-165	-9.98544e-165	-1.19257e-162	-4.84367e-164	-4.1027e-163	-4.01159e-163	-1.13159e-163	9.16457e-165	6.98476e-164	-1.50367e-163	-1.31019e-163	-1.10947e-162	-1.27738e-163	1.23435e-164	2.54886e-163	3.09651e-164	1.97289e-163	1.48603e-162	8.78068e-164	2.41592e-163	0
-5.89099e-163	-4.60494e-165	-1.6992e-163	8.80171e-165	-1.29882e-163	7.10706e-163	-4.02837e-163	-9.49554e-164	6.00056e-163	5.78402e-163	8.84989e-165	-9.98544e-165	-1.19257e-162	-4.84367e-164	-4.1027e-163	-4.01159e-163	-1.13159e-163	9.16457e-165	6.98476e-164	-1.50367e-163	-1.31019e-163	-1.10947e-162	-1.27738e-163	1.23435e-164	2.54886e-163	3.09651e-164	1.97289e-163	1.48603e-162	8.78068e-164	2.41592e-163	0
-5.89099e-163	-4.60494e-165	-1.6992e-163	8.80171e-165	-1.29882e-163	7.10706e-163	-4.02837e-163	-9.49554e-164	6.00056e-163	5.78402e-163	8.84989e-165	-9.98544e-165	-1.19257e-162	-4.84367e-164	-4.1027e-163	-4.01159e-163	-1.13159e-163	9.16457e-165	6.98476e-164	-1.50367e-163	-1.31019e-163	-1.10947e-162	-1.27738e-163	1.23435e-164	2.54886e-163	3.09651e-164	1.97289e-163	1.48603e-162	8.78068e-164	2.41592e-163	0
[truncated: 2,021 more rows]
