# Supplementary material for: A modified shuffled frog leaping algorithm with inertia weight
Source: Sci Rep. 2024 Feb 20;14:4146. doi: 10.1038/s41598-024-51306-1 (PMC11224354; doi:10.1038/s41598-024-51306-1)
Supplement: Supplementary file 1 — Supplementary Information. [file 41598_2024_51306_MOESM1_ESM.zip › data/F1/MSFLA_L_26.xls]

## Sheet: Sheet1
1.32755	4.89328	2.00936	2.30336	1.11727	0.382913	0.473443	-3.18918	1.07481	-3.26614	-3.12897	2.0695	-1.03357	0.167347	-0.287136	2.48099	-2.31898	1.41071	-1.89705	-0.576987	-0.141336	-0.0735861	-0.510494	1.19313	0.463518	-0.332114	-7.0913	-6.33269	1.45649	-1.21687	187.395
0.0200981	0.0642441	0.15839	-0.165251	0.0349532	0.010754	0.00407919	-0.15945	0.0490259	-0.178809	0.217669	-0.173844	0.0989443	0.00664722	-0.00258788	0.645114	0.00624601	0.103296	0.162741	0.21017	-0.106456	-0.182085	0.164078	0.0324758	0.112445	-0.775465	0.0536255	-0.233907	0.28156	-0.135009	1.54461
0.0129809	0.0544918	0.00119176	0.0274436	-0.0391501	0.00486858	-0.00568359	0.0229466	0.0147223	-0.0106474	0.0127382	-0.00342495	-0.0234487	0.0370366	0.0179554	0.0428812	-0.0285053	0.0589223	-0.0106544	-0.00707842	-0.0220771	-0.0250547	0.0156037	-0.0273507	-0.00545033	-0.00137826	-0.00368369	-0.00199502	-0.0140118	0.021795	0.0178698
-0.00136901	0.000360176	-0.00239381	0.000397399	-0.000546828	0.000610625	-9.38476e-05	-0.00116684	6.89765e-05	-0.00119035	0.00345563	-0.000692387	-0.0022553	0.000300484	-0.00200428	0.000121644	-0.00021653	0.000535487	0.0035625	-0.00182823	-0.000619419	-0.00147474	0.001423	-0.00144994	0.00073924	-0.000940729	0.000684327	0.00271378	-0.00243891	0.000691786	7.17299e-05
0.000360782	4.14883e-05	2.95047e-05	-8.42932e-05	-0.000180509	-4.35192e-05	-2.68682e-05	-7.23127e-05	4.23859e-05	0.00025855	-2.21561e-05	0.000220128	-6.59413e-05	3.52513e-05	-4.94837e-05	0.00024273	0.000101072	-0.000230029	-0.00017406	9.80197e-05	-0.000141517	7.99303e-05	9.18239e-05	-4.08334e-05	-0.00012928	-8.5776e-05	-3.39088e-05	1.47646e-05	-7.84004e-05	-0.000364026	6.68488e-07
-3.09731e-06	-2.15827e-06	-3.64615e-06	-1.1373e-05	-1.08148e-05	-6.72654e-07	-4.0222e-06	-5.46465e-06	1.50312e-05	-2.85556e-07	1.6001e-05	-1.11218e-05	-9.37895e-06	-9.7234e-06	-3.41145e-07	3.818e-05	3.15447e-06	6.62e-06	2.67721e-07	9.33227e-06	3.33986e-06	4.34942e-06	-2.76215e-05	-1.16753e-06	2.13632e-05	5.14997e-06	-3.12143e-05	-7.91449e-07	-1.39944e-05	6.23057e-06	5.19427e-09
2.66753e-07	-6.7126e-07	-4.49796e-07	4.96864e-08	2.7853e-06	6.35438e-08	5.50611e-08	2.79768e-08	1.7051e-07	-4.09917e-06	-6.38511e-07	-1.19222e-06	4.45188e-08	-5.84228e-07	-4.23553e-07	4.6396e-07	-3.05196e-06	-2.56874e-07	1.43358e-06	-2.07247e-07	-1.21449e-07	-1.3273e-07	2.40423e-06	-1.76492e-06	-1.55505e-06	-2.78117e-07	9.93212e-07	-1.72416e-07	6.50654e-07	4.10399e-08	5.22346e-11
3.03725e-07	-1.17932e-07	5.10461e-08	1.52418e-08	1.35107e-07	2.12972e-08	1.85558e-08	-3.65957e-07	-3.38948e-08	-3.18081e-08	-1.42337e-08	-5.8511e-08	-2.66184e-07	-3.15857e-07	-3.16379e-08	1.98481e-08	-3.51067e-07	8.50567e-08	7.2582e-08	6.93354e-10	5.83362e-08	1.08924e-07	5.03949e-08	-6.66648e-08	2.3577e-07	8.74295e-08	3.93524e-08	-2.70168e-08	2.42757e-08	1.67166e-08	6.64153e-13
1.13952e-08	-2.46815e-09	-9.81074e-09	2.40152e-09	7.33366e-09	6.27771e-09	-4.874e-09	1.22091e-09	5.2787e-09	3.23016e-08	-2.49681e-09	1.0828e-08	-1.38697e-08	2.91569e-08	5.38418e-10	-1.25559e-08	3.56888e-09	8.3639e-09	-3.36327e-09	-4.65533e-09	-1.96544e-08	2.11313e-08	-1.78654e-08	2.93678e-08	1.08443e-08	3.80398e-10	1.08681e-09	-2.03541e-08	-3.41606e-08	-4.67152e-09	6.6037e-15
2.38604e-10	2.01317e-09	4.50226e-10	1.18466e-09	3.55254e-10	7.21505e-10	-1.45003e-09	4.87178e-10	7.85518e-10	-1.804e-09	3.20194e-10	-1.06972e-09	8.96559e-10	-6.50558e-10	4.92732e-10	-8.17775e-10	6.58094e-10	-4.72557e-10	7.02851e-10	-1.43576e-09	1.6668e-10	-1.61322e-10	-4.84551e-10	3.28646e-11	8.9196e-10	-9.72408e-10	2.79275e-10	-2.85703e-09	-1.55444e-09	-4.75516e-11	3.18613e-17
-5.99935e-12	-2.30659e-11	1.94194e-10	-6.20241e-11	1.31449e-11	-4.5503e-11	-9.4458e-12	5.12049e-11	1.45864e-10	-5.53167e-11	-8.78771e-11	7.90535e-11	-5.28061e-11	-3.08637e-11	1.63741e-11	1.98562e-11	-1.67863e-10	-8.61493e-12	3.51996e-11	-1.30722e-10	1.18174e-10	-2.45595e-11	-4.63052e-11	7.15644e-11	-1.27538e-11	5.81326e-12	-7.30665e-11	1.74251e-11	-4.78e-12	-4.37783e-11	1.65983e-19
6.4556e-11	-2.66543e-11	1.80935e-12	3.24647e-12	9.6336e-13	-5.54284e-12	1.77606e-12	2.30686e-12	2.69704e-12	-9.50565e-12	3.30029e-12	6.4396e-12	-1.29486e-11	-8.50829e-13	1.43436e-12	5.19649e-12	-3.16781e-13	-1.19393e-11	3.0895e-12	1.08286e-11	-2.07835e-12	9.83309e-12	6.97208e-12	7.5358e-12	-1.96756e-11	-6.76862e-12	1.55796e-11	-3.7727e-12	3.81963e-12	1.24279e-11	6.61411e-21
-9.32114e-13	-4.53476e-14	-4.51319e-13	2.07648e-13	2.79052e-13	2.67183e-13	1.02085e-14	2.456e-13	-3.17874e-12	6.46813e-14	1.5904e-13	-6.79709e-13	-2.90161e-13	8.72557e-13	5.98273e-14	2.80109e-13	-1.02592e-12	-3.06116e-13	-5.21174e-14	6.09392e-13	4.59047e-13	5.70547e-13	-7.71568e-13	4.39934e-13	-7.49444e-13	-5.8548e-14	-1.76386e-13	9.71302e-13	1.04301e-13	3.78887e-13	1.73903e-23
2.81961e-14	-5.17392e-14	2.99629e-14	9.67853e-14	-3.03919e-14	2.0878e-14	-9.65572e-14	-2.45609e-14	-6.05684e-14	2.47894e-15	-1.80352e-14	9.2965e-14	4.66993e-14	4.64881e-14	-6.50655e-14	-7.0057e-14	-2.99014e-14	5.53081e-14	-1.22502e-14	-1.14263e-13	-2.83097e-14	2.85646e-14	-4.60885e-14	3.54043e-14	4.7891e-14	9.32923e-15	1.1549e-13	1.80797e-15	4.51423e-14	-6.41672e-14	9.51803e-26
-1.48929e-15	-1.1189e-14	-5.81075e-15	-4.94695e-15	9.47731e-15	7.71399e-16	1.74398e-15	-8.09578e-15	-4.03007e-15	2.09987e-15	1.14393e-15	-3.81013e-15	2.2756e-15	9.33176e-15	-2.16558e-15	2.04538e-15	-6.56488e-16	-7.13315e-15	-1.2014e-15	-1.42237e-15	1.16977e-16	-5.30946e-15	-9.27889e-16	-1.55824e-15	-2.91502e-15	4.42441e-15	-2.997e-15	6.78838e-15	-1.62556e-15	-2.38539e-15	6.59998e-28
-1.87213e-16	5.17873e-16	2.12257e-16	5.44522e-16	-2.6076e-16	-4.42641e-16	2.85962e-16	3.94267e-16	1.27033e-16	1.10868e-16	4.45766e-16	-2.08222e-16	1.78679e-15	-3.76788e-16	-1.27193e-15	2.66614e-16	1.21076e-15	1.00955e-15	-4.10846e-16	-1.96428e-16	3.84112e-17	1.88619e-16	6.63043e-16	-4.41651e-16	-1.00784e-15	1.68516e-15	3.25527e-16	-6.93321e-16	-5.08811e-16	-1.89947e-17	1.45056e-29
3.66924e-17	-1.2746e-17	1.81701e-17	-4.93379e-17	-1.16082e-17	1.97959e-17	3.30858e-18	-8.86193e-18	-2.95849e-17	1.31515e-16	-2.27604e-17	4.18673e-17	3.63429e-17	-1.33598e-16	7.91086e-17	-1.0469e-17	-8.79229e-19	-2.42099e-17	-3.53653e-17	3.40332e-17	-4.12452e-17	-3.18615e-17	-4.62933e-18	1.50696e-16	7.50902e-17	5.93606e-17	-1.80836e-16	6.37126e-17	1.57308e-17	2.39011e-17	1.26053e-31
-9.22545e-18	-3.3539e-18	1.29811e-17	-3.60877e-18	2.39402e-18	-3.86176e-18	-1.38933e-18	-8.79469e-18	-1.3203e-18	-7.61476e-19	1.2101e-18	8.79115e-19	1.3775e-17	-5.14351e-19	2.30455e-18	2.40028e-17	-2.39983e-18	2.15156e-18	-6.15065e-19	1.70079e-18	-6.98919e-18	-1.0902e-18	2.00382e-18	1.7337e-18	3.47048e-19	-2.31722e-18	-4.78497e-18	-4.91774e-19	-1.26487e-19	1.61769e-17	1.51489e-33
-5.30149e-19	5.46043e-19	-2.03722e-19	5.6003e-19	2.93074e-19	9.74722e-19	-1.75295e-19	1.04111e-19	-5.73873e-19	4.3117e-19	-2.04623e-19	-1.17372e-19	1.55612e-19	1.4742e-19	7.48331e-19	1.31044e-19	-8.94848e-19	-1.12504e-19	-2.11497e-20	-4.28494e-19	2.36116e-20	-5.39388e-20	1.3246e-19	-2.67131e-19	-7.90995e-20	-3.3104e-19	2.10779e-19	5.51683e-19	9.57921e-19	5.72728e-19	6.006e-36
8.09753e-21	-7.03087e-21	9.648e-21	1.8306e-19	6.13463e-20	-1.01121e-21	3.47432e-20	-1.30685e-21	1.40204e-19	-3.49217e-20	-8.5822e-21	-1.55269e-20	3.31724e-20	1.95374e-21	1.49762e-20	-3.64491e-21	-1.25683e-20	6.80112e-21	-4.84428e-21	-5.34544e-21	-3.64695e-20	-2.73699e-20	2.04618e-20	-4.89154e-20	-1.96529e-20	-3.32458e-20	2.47833e-20	4.79925e-21	1.61152e-20	-1.25817e-21	6.87624e-38
2.37041e-21	-2.63878e-21	1.41883e-21	1.68339e-21	-2.25045e-21	-1.78481e-21	-1.73986e-21	-1.08837e-21	6.56395e-21	2.73017e-21	5.3716e-21	3.35717e-21	-4.27458e-21	1.27476e-21	-1.23548e-20	1.58715e-21	5.6341e-21	-1.02326e-21	-7.44873e-22	5.51092e-22	3.4953e-22	-9.83444e-22	1.88058e-21	1.5688e-21	-1.26823e-21	-1.19599e-21	-2.84713e-22	-1.06443e-22	2.76997e-21	-6.62904e-21	3.91096e-40
-3.53292e-22	3.88668e-22	6.49682e-23	1.50775e-23	5.08045e-22	-1.00739e-21	-1.01562e-22	3.40814e-22	8.97802e-23	3.46478e-22	-8.40977e-23	-9.14019e-23	1.62574e-22	1.69382e-22	-9.8913e-23	2.41031e-22	5.83911e-23	-8.36684e-23	-8.93015e-23	1.40473e-22	1.00501e-22	4.17306e-22	-1.51361e-22	1.82245e-22	-1.68586e-23	-7.1402e-24	4.5792e-22	4.244e-24	-3.56684e-23	1.15474e-22	2.44941e-42
-5.69843e-23	1.53159e-23	-1.24239e-23	-1.95346e-23	1.1092e-23	-3.13653e-23	-2.33513e-23	7.95371e-25	-2.84612e-23	1.05739e-24	1.39998e-23	2.17692e-23	-7.91713e-24	-4.72248e-23	9.24953e-24	1.1378e-23	4.97484e-24	-4.64729e-23	-6.39914e-23	-1.21788e-23	-1.29647e-23	9.00996e-24	1.12639e-23	-1.7706e-23	2.15307e-24	1.23621e-23	2.51912e-24	4.05016e-23	-1.86706e-22	-6.71808e-24	5.34852e-44
-7.73096e-25	2.85929e-25	5.08684e-24	5.48715e-24	-1.28119e-24	-8.96229e-25	-4.33096e-24	2.57292e-25	2.62866e-24	2.0797e-24	7.54355e-26	6.55567e-24	9.00067e-25	-1.36132e-24	-9.11825e-24	-9.00155e-25	3.91501e-24	-3.21878e-25	-1.54899e-24	4.22567e-24	3.85525e-25	1.26671e-25	7.64669e-25	7.17869e-25	-3.30855e-24	3.67541e-24	-1.78711e-25	-2.00754e-24	-3.19092e-24	3.31806e-25	2.94526e-46
-2.61208e-25	4.82819e-26	-1.97209e-25	2.29233e-25	3.50869e-26	5.46826e-26	6.14839e-26	-2.01273e-25	-5.77134e-25	-1.80027e-25	2.20073e-25	2.55934e-27	5.49038e-25	2.37315e-25	-1.00136e-25	2.23105e-25	-2.06629e-26	4.86538e-25	-2.08332e-25	5.46839e-26	-4.06163e-26	-3.43773e-26	6.83448e-26	1.92873e-25	8.69632e-27	1.23409e-25	3.12139e-25	2.95149e-25	-1.29489e-25	-8.84706e-26	1.59469e-48
1.67518e-26	-2.77538e-26	7.81272e-27	2.57361e-26	8.18259e-27	9.53369e-28	5.20295e-26	-1.39251e-26	-4.53923e-26	-3.96275e-27	-1.8115e-26	9.84803e-28	7.50852e-27	4.0096e-28	3.03485e-26	3.19055e-26	1.52726e-26	3.48948e-26	-2.13955e-26	-5.36759e-28	6.60013e-28	9.73551e-26	-2.18749e-26	-2.3897e-26	-2.16195e-27	8.07572e-29	9.2604e-27	-1.10995e-26	2.54754e-26	2.63401e-27	2.24505e-50
1.18878e-27	6.4698e-28	7.92035e-28	-1.19096e-27	-1.01581e-27	2.91675e-27	6.74823e-29	-8.98643e-28	2.06337e-27	2.39707e-28	1.47812e-27	-3.2392e-27	1.92173e-27	6.95641e-27	-4.14868e-27	1.98538e-27	-9.81701e-30	1.56018e-27	-2.163e-28	1.42962e-27	-2.58785e-27	7.568e-28	-3.49174e-28	-4.7861e-28	4.14209e-27	-1.56613e-27	-4.05534e-28	-7.81219e-28	-3.61236e-28	1.81727e-27	1.40422e-52
4.19111e-28	-3.53049e-28	-1.38365e-30	-1.40074e-28	1.47409e-29	1.66946e-28	1.66615e-28	4.38479e-28	3.50374e-29	-6.62166e-29	1.32105e-28	7.34638e-28	-1.9706e-28	-2.91884e-30	1.74033e-28	-5.96277e-29	-5.45053e-29	2.18375e-28	2.8531e-29	7.14407e-28	7.60754e-29	-4.04645e-29	-5.04536e-28	-1.04711e-28	-3.66517e-29	-1.14763e-28	1.71505e-29	4.45254e-30	-1.78359e-28	6.78226e-29	2.08951e-54
-1.05412e-29	-1.04197e-29	-5.971e-30	-1.8858e-29	2.94092e-30	6.21877e-30	-1.45335e-29	7.59191e-30	4.55403e-30	-5.20954e-30	9.23227e-30	-1.47409e-29	-7.26365e-30	1.42104e-29	-7.55479e-31	6.80587e-30	2.86051e-29	-6.73996e-31	4.54941e-30	-1.5817e-29	2.09751e-29	1.13897e-30	8.42562e-30	1.0829e-29	1.8901e-29	1.13701e-29	2.27543e-32	-4.84839e-30	2.74706e-30	1.49605e-29	4.03962e-57
-1.07498e-30	-8.34071e-31	4.39505e-31	-1.26586e-30	-6.4881e-31	-4.15933e-30	-3.21549e-30	3.53881e-31	-1.9443e-30	-4.07147e-31	7.0239e-31	-3.0297e-31	1.25944e-31	-3.49773e-30	-7.6469e-31	-3.06386e-31	-1.60831e-30	-8.3334e-31	-7.69913e-31	2.75388e-30	-3.66723e-30	-5.40048e-31	2.59645e-30	-6.4352e-31	-1.67484e-31	6.88175e-31	5.29579e-31	-1.23794e-30	-1.15293e-30	-1.42187e-31	8.53098e-59
6.55797e-33	3.40379e-32	4.83323e-32	2.1992e-31	-2.45847e-31	-1.75357e-31	1.23877e-31	-1.2309e-31	3.66267e-31	3.21363e-32	6.38749e-32	1.63787e-32	1.92505e-32	-5.09953e-32	-1.11105e-32	9.53319e-32	5.73165e-32	7.6169e-33	-6.84672e-33	-4.0786e-32	1.59972e-32	-7.314e-32	5.53601e-32	3.65053e-31	2.81309e-32	2.58293e-32	1.31404e-31	2.09467e-31	4.43613e-33	1.80048e-31	5.67331e-61
-1.34483e-32	-1.22603e-33	2.31643e-32	-5.42577e-33	1.41862e-32	-3.18073e-33	-5.28197e-33	1.45862e-33	-4.72455e-33	-1.80372e-32	4.46968e-33	1.38878e-32	1.11194e-32	-3.25156e-33	-1.16647e-32	-5.39581e-33	-5.54325e-33	-8.89411e-33	3.45008e-32	-2.08697e-33	1.6044e-32	2.82575e-33	-5.0745e-33	2.32222e-32	4.14077e-33	-5.82539e-33	1.07767e-32	9.24878e-34	3.05839e-32	5.52999e-33	5.11862e-63
5.4849e-34	1.16813e-33	-2.99243e-33	2.49443e-34	-1.38499e-34	4.61382e-34	-9.44354e-34	-5.65669e-34	-4.32362e-34	-4.17571e-34	-5.17009e-34	3.45034e-35	-4.86895e-34	-9.43309e-34	1.01605e-33	4.44807e-34	-5.97707e-34	-1.74835e-33	1.41952e-33	-1.14136e-33	2.4697e-33	-1.3762e-34	2.10166e-34	3.92434e-33	4.55681e-34	2.80682e-33	4.53249e-34	1.03834e-33	2.52648e-33	-1.31863e-33	6.0899e-65
-2.40154e-34	-7.9167e-35	1.03911e-35	1.73758e-34	-4.22526e-35	-5.00526e-35	2.32938e-34	8.14761e-35	3.11999e-35	-2.01422e-35	-2.39833e-36	1.25071e-34	5.98767e-35	6.73981e-35	-3.16623e-35	-1.284e-34	6.17241e-35	-6.30836e-36	7.21472e-35	2.9501e-35	-2.1412e-34	-5.01325e-35	5.836e-35	-2.85728e-35	-7.74674e-35	-5.74098e-37	1.35858e-34	1.29539e-35	-6.77628e-35	-3.71903e-35	2.95184e-67
-3.69419e-36	1.13004e-36	1.00431e-35	1.6498e-36	3.10013e-38	4.58831e-36	-2.66917e-36	-3.18275e-35	1.40377e-35	-8.16064e-36	2.57535e-36	7.78319e-36	3.13194e-36	1.37855e-35	-9.16001e-37	6.01197e-36	1.86234e-35	2.28808e-36	6.37641e-36	1.06455e-36	1.27441e-35	1.20951e-35	-1.626e-35	1.21372e-35	-1.09179e-35	-1.49082e-35	-3.73216e-36	7.11545e-36	9.37979e-36	-7.40127e-36	3.39041e-69
-3.4642e-38	-7.44168e-37	-2.7092e-37	-1.76523e-37	2.88312e-37	-1.0398e-37	3.62091e-37	-5.43946e-37	5.4994e-37	-1.39046e-36	-5.80226e-37	6.9861e-38	-9.68415e-37	3.56693e-37	3.12975e-38	-1.25453e-36	6.5323e-37	-1.1764e-36	1.93305e-36	-1.2171e-37	-2.04548e-37	-7.23335e-37	2.224e-37	-1.50095e-37	4.30869e-37	-8.96876e-38	-1.17855e-37	-1.18963e-37	-2.18424e-37	-1.93067e-37	1.29036e-71
-1.38214e-37	7.38116e-38	8.75468e-38	9.35459e-38	-8.28257e-38	-4.47633e-38	2.86019e-38	3.60964e-38	1.18171e-38	-1.71153e-38	1.76402e-39	6.75467e-38	-4.14522e-38	-1.77645e-38	1.94356e-38	1.56004e-38	1.6158e-38	1.30328e-37	3.41998e-38	1.3186e-38	3.27688e-38	-4.76875e-38	8.66235e-38	1.13078e-37	-6.68814e-38	3.82885e-39	3.62236e-38	1.08551e-38	4.25152e-38	-5.89187e-38	1.1303e-73
2.49386e-39	-5.50277e-39	-2.33839e-39	5.04817e-40	-1.59242e-40	1.74252e-39	3.15083e-39	8.95946e-40	-9.97532e-39	-4.34458e-39	-1.70022e-39	2.09283e-39	-9.08382e-40	-1.08183e-39	8.23986e-39	-6.92709e-39	-3.40098e-38	-3.93855e-39	2.00767e-39	3.08436e-39	-3.91595e-39	-1.40128e-40	-7.26331e-39	-1.06952e-39	7.88238e-39	5.31263e-39	-6.31982e-39	-3.42157e-39	4.54045e-39	1.80503e-39	1.72039e-75
2.42742e-39	-2.55581e-40	-1.31839e-40	-4.35328e-42	-1.10955e-40	-2.50526e-40	1.40675e-40	8.28141e-41	9.81647e-40	2.34268e-40	-2.47963e-40	-6.02247e-41	1.39536e-39	-5.01803e-40	1.9559e-41	5.91994e-41	1.53055e-40	1.21088e-40	-2.67244e-41	-4.38973e-40	3.54148e-40	5.92214e-40	2.03968e-40	1.29794e-40	6.70026e-40	-2.4116e-40	7.36223e-40	7.3228e-40	2.6118e-40	2.94727e-40	1.18697e-77
9.39906e-42	5.7782e-42	-1.80546e-41	1.41254e-40	4.31411e-42	-8.66359e-41	9.17462e-41	6.97899e-41	2.39409e-43	9.68327e-42	5.76139e-41	-3.20341e-41	5.431e-41	-2.48603e-41	-4.87061e-41	-2.9073e-41	-4.31193e-41	6.53188e-42	-1.90562e-41	-2.54506e-41	-6.47862e-41	-1.52946e-41	5.15249e-41	5.58095e-42	1.90587e-42	8.54832e-42	-4.97546e-41	2.37812e-41	-1.34091e-41	8.71314e-41	7.33568e-80
-8.72439e-42	-2.51765e-42	-6.58682e-43	-6.88957e-42	7.13732e-43	1.27431e-42	4.11509e-42	-5.50617e-42	2.28268e-42	4.57134e-42	-1.78654e-42	4.32135e-42	-6.51738e-42	1.25363e-42	1.64899e-42	-3.55029e-42	-2.19018e-42	-7.41064e-43	-1.44219e-42	2.72116e-42	-1.23304e-42	2.40238e-42	1.0589e-43	4.96009e-43	-1.93888e-42	1.3319e-42	-2.59457e-42	-1.37639e-43	8.88844e-42	-3.04778e-42	4.10041e-82
4.05829e-45	1.51709e-43	-2.17718e-43	4.86972e-43	2.72114e-43	3.1242e-43	-1.8566e-43	1.55253e-42	3.48023e-43	4.71476e-43	-3.6962e-44	-6.76884e-43	1.54311e-43	-3.00558e-43	2.08372e-43	3.18836e-43	-2.27344e-44	3.20945e-43	3.98369e-43	1.04853e-43	2.24027e-43	-3.16201e-43	2.45864e-44	-9.75612e-44	-6.67186e-43	4.20155e-44	2.74372e-43	-7.18701e-44	3.57898e-43	-7.46764e-43	5.63283e-84
3.12926e-44	3.45686e-44	-9.95221e-45	5.52077e-44	-2.3078e-44	-3.72701e-44	7.64351e-45	-2.78616e-46	-4.25967e-44	-9.05132e-44	-9.05218e-47	-1.20197e-44	-1.83843e-45	1.97022e-44	-1.39716e-44	-9.0923e-44	-3.25243e-44	7.58877e-45	8.1958e-44	-1.80684e-44	-1.13029e-44	-6.39096e-45	2.00102e-44	3.23998e-44	-3.34728e-44	4.40907e-44	-1.96953e-45	-9.60879e-45	-5.03217e-44	8.70028e-44	4.93468e-86
-8.18242e-45	9.63944e-48	-8.49512e-46	-1.08461e-45	2.00977e-45	-2.83297e-45	-1.08173e-44	2.26305e-46	-1.9467e-45	5.59836e-46	-2.89095e-45	-8.74856e-45	-5.45341e-45	-5.59411e-46	1.58512e-45	9.23656e-46	-1.10801e-44	1.03776e-45	7.66869e-46	1.68094e-45	3.06294e-45	6.52559e-45	-1.09345e-45	-2.49254e-46	-1.90481e-45	1.66248e-45	2.15939e-45	3.3857e-46	1.74572e-45	3.51006e-45	5.27415e-88
-8.0108e-46	1.67034e-46	1.20062e-46	-1.49577e-46	-2.17821e-47	6.50703e-46	-1.85036e-46	2.92208e-46	-3.47888e-47	3.99147e-46	5.429e-47	-1.72679e-46	4.72557e-46	-1.60165e-47	-7.23928e-47	-3.96791e-46	-7.4442e-47	-4.507e-46	1.14253e-46	-2.5259e-47	3.41143e-47	9.05809e-47	-4.89398e-46	-2.62123e-46	2.94366e-46	-1.4576e-46	-1.38955e-46	-3.68004e-47	-1.76895e-46	-2.07701e-46	2.57242e-90
-5.25098e-47	-2.05724e-47	1.15352e-47	1.80018e-47	-9.70587e-48	-4.60248e-47	-1.00982e-48	3.23845e-47	-2.20774e-47	-1.25633e-47	-7.45173e-48	-3.09953e-49	-1.01779e-47	-7.94659e-48	8.78123e-49	1.18901e-48	4.19037e-48	1.63658e-48	1.81482e-47	3.39984e-47	4.28945e-47	-2.29847e-47	1.32312e-47	7.33039e-48	1.2587e-47	-2.94576e-47	-1.21495e-47	1.87225e-48	-1.06109e-47	7.73716e-48	1.32219e-92
1.89721e-48	2.43599e-49	2.3893e-48	2.34768e-48	1.84589e-48	6.89676e-50	-1.93294e-48	2.16659e-49	-4.26517e-48	-9.29286e-50	-3.43203e-48	1.46785e-48	-7.35899e-49	2.77594e-48	-3.21474e-48	-7.8897e-48	-1.6897e-48	-8.73362e-49	9.28405e-49	-5.36049e-48	1.51837e-48	-2.56047e-49	-8.63851e-48	-8.35123e-49	4.35338e-48	-3.84188e-48	2.37977e-48	1.49738e-49	8.45692e-49	-1.10588e-49	2.86069e-94
-8.58695e-50	-1.201e-49	6.57705e-50	3.30763e-50	-1.04634e-49	-2.48169e-49	-8.8109e-50	1.88415e-50	-3.75754e-50	5.71634e-50	1.43304e-50	5.82659e-49	3.94546e-50	-3.01044e-49	4.62313e-49	-6.08031e-50	-1.62464e-49	-5.15238e-49	7.34829e-50	1.18577e-49	1.13896e-50	-9.92751e-50	-6.30379e-51	4.05111e-50	7.65175e-50	-5.06151e-50	6.68173e-50	-3.55654e-50	-2.49551e-50	-5.51163e-49	1.4034e-96
-2.13836e-50	-1.33451e-50	1.62844e-50	7.61825e-51	1.10355e-50	3.24236e-51	-3.85313e-50	-4.00974e-50	6.85956e-50	-8.67247e-51	-5.29764e-51	-5.0748e-51	2.93089e-50	-7.0759e-51	-1.38005e-50	-7.10478e-51	1.47742e-50	-3.98209e-50	-1.78527e-50	6.61782e-51	-1.44693e-50	3.95944e-51	-1.22898e-50	-1.66831e-50	6.57861e-51	8.23229e-52	-8.61835e-51	-4.73412e-50	-6.07964e-50	-7.86186e-52	1.90449e-98
1.4343e-51	3.31267e-51	-1.5376e-51	4.31711e-51	1.20004e-51	8.26567e-53	-1.86241e-51	-1.00795e-51	-2.82216e-52	-3.79314e-51	9.10979e-52	1.1583e-51	-3.38091e-51	-3.09853e-51	1.66569e-52	-7.83969e-52	-2.24103e-51	-1.69431e-52	-1.15057e-51	8.46657e-52	1.00505e-51	-8.5828e-52	2.70092e-51	1.44872e-51	4.57489e-52	-3.29668e-52	1.60712e-52	3.30169e-52	-2.02389e-52	-3.4072e-53	9.7004e-101
-3.10726e-53	-4.23897e-54	1.70006e-52	4.07928e-54	-1.26623e-52	-4.98943e-53	-2.90805e-52	2.9909e-53	2.37542e-52	-1.53298e-52	-6.71426e-53	4.98806e-52	-1.59437e-52	-1.77042e-52	-5.00673e-52	2.1748e-52	1.54395e-52	3.54966e-52	-4.55121e-53	-1.06048e-52	1.04008e-53	-2.5214e-52	7.99113e-53	1.388e-52	2.95903e-52	5.53728e-53	-4.16383e-53	6.50955e-53	-2.78908e-52	-2.58926e-53	1.24941e-102
9.0093e-54	1.35193e-53	1.23202e-53	-1.3924e-54	-1.3385e-55	-1.3398e-53	-1.42818e-53	6.56912e-54	-8.16174e-54	5.61418e-53	-8.92105e-54	1.22318e-53	-6.37839e-54	2.06998e-54	2.72516e-54	-1.36311e-53	9.1751e-54	4.11997e-53	2.204e-53	4.76309e-54	9.82688e-55	-1.62425e-53	1.29306e-53	2.75684e-54	-2.96004e-53	8.03397e-54	4.39826e-54	4.92621e-55	7.6422e-54	1.10883e-53	8.40154e-105
1.4097e-54	1.01059e-54	2.35887e-54	-7.02532e-55	-4.49281e-54	1.06582e-55	-7.7877e-55	-1.7911e-54	1.37089e-54	7.32375e-55	-5.52124e-55	1.13168e-54	-2.00716e-55	3.16764e-54	6.30715e-55	-7.67931e-56	1.23636e-54	-2.46242e-54	2.25844e-55	-6.16926e-55	2.54511e-55	-8.73707e-55	-1.11547e-54	5.96096e-55	6.01898e-55	-1.18241e-54	-1.31607e-54	-1.01893e-54	8.82308e-56	-4.32639e-55	6.27337e-107
7.95066e-56	2.92528e-56	7.08609e-57	-1.56769e-57	-5.4696e-56	-5.00978e-56	5.07473e-56	1.37558e-56	7.34366e-56	9.47318e-56	1.88418e-56	-6.34625e-56	1.18764e-55	-1.13505e-55	-6.54967e-56	-1.7974e-57	-7.22976e-56	2.17977e-56	-2.40796e-56	-1.68402e-56	-3.24857e-55	-8.03362e-56	1.32478e-55	-2.6365e-55	-1.32787e-55	6.00897e-56	4.06768e-56	2.00435e-56	-1.6697e-55	3.04535e-55	4.1506e-109
-3.89329e-57	-9.62613e-57	-2.75114e-57	-1.1807e-56	2.15729e-57	-6.77072e-57	4.09401e-57	8.60433e-57	-3.0272e-57	-8.36338e-57	-2.66666e-57	-7.18574e-58	-2.19691e-57	1.54238e-56	-8.80854e-58	2.85157e-57	5.10978e-57	1.23438e-56	-3.94534e-57	4.81761e-58	-1.7202e-56	1.16981e-57	-2.05254e-57	8.35746e-57	9.9857e-58	-2.62719e-56	6.51351e-57	3.95742e-57	3.17047e-56	-4.81177e-57	3.07771e-111
3.90744e-58	8.95002e-59	-2.27569e-58	2.38726e-58	1.15329e-57	4.9609e-58	-1.00137e-57	-1.96087e-59	-7.09251e-58	-6.67306e-58	2.36803e-57	-4.58196e-58	-1.5329e-58	-3.43003e-57	1.90851e-57	3.69318e-58	-2.40714e-57	1.20712e-59	-8.21307e-59	-3.07234e-58	8.17919e-59	-7.31442e-59	-7.25594e-58	3.15103e-58	-6.51661e-58	1.07436e-57	-2.79702e-58	7.95423e-58	2.00904e-59	-3.46986e-58	3.41261e-113
-1.012e-59	5.39742e-59	3.10955e-59	1.22906e-59	-3.76959e-59	1.26805e-58	-9.64533e-59	-4.74569e-59	1.59234e-58	-1.12668e-58	1.34897e-58	5.47665e-59	2.06517e-59	1.92152e-58	-2.4581e-59	2.16073e-58	1.60633e-59	-8.55249e-59	-1.25003e-59	4.85358e-59	4.17424e-59	-1.70289e-58	-8.7569e-60	1.05846e-58	3.27108e-59	2.76675e-59	-9.35519e-60	-2.37649e-59	3.09325e-59	2.44319e-59	2.33223e-115
1.5333e-59	6.65002e-60	-3.86738e-60	-9.37974e-60	2.66794e-60	1.71042e-60	-1.1255e-59	-5.73413e-61	3.54166e-61	1.43635e-61	4.93444e-60	-1.21426e-59	-3.72642e-60	-3.06578e-60	-4.9801e-60	-3.53586e-60	-1.86337e-59	-5.13736e-63	1.7515e-60	1.38546e-59	4.92831e-60	-1.68468e-60	-1.30943e-59	-1.99565e-60	-9.09609e-60	-4.76679e-60	2.3959e-60	-1.5167e-59	-2.97923e-60	-5.39054e-60	1.87581e-117
-3.24832e-61	1.296e-61	-2.03813e-61	-1.57392e-60	-7.447e-63	-1.23291e-60	-5.02454e-61	-1.89674e-61	-6.45989e-61	-4.8413e-61	8.94473e-61	-4.18599e-61	3.12268e-61	-3.6335e-62	-3.32952e-61	-1.94043e-61	-4.29685e-63	2.88569e-61	-1.82077e-61	-2.76831e-61	-1.1575e-61	-6.03597e-61	1.40812e-61	2.15969e-60	6.17222e-61	-1.38828e-61	-7.38283e-61	3.56992e-62	-1.67408e-61	1.0685e-61	1.25649e-119
9.24044e-64	3.42489e-63	-2.21412e-62	8.85987e-63	3.38037e-62	-2.10844e-62	-1.01955e-61	1.00253e-61	-4.68992e-62	-2.70267e-62	-1.81303e-62	2.38468e-62	1.58917e-62	-2.37524e-62	-2.56066e-62	-4.53311e-62	1.25434e-61	8.79527e-62	-1.22238e-61	-4.25471e-62	1.23461e-61	-8.93682e-62	-3.246e-64	-1.45703e-61	-1.17752e-61	3.46137e-62	-1.47424e-61	-3.23663e-62	-1.62215e-62	-4.15618e-62	1.54484e-121
5.73271e-63	1.76971e-64	3.11228e-64	-3.92672e-64	1.21849e-62	1.37934e-63	-1.34953e-62	-3.8299e-63	-5.01903e-63	3.10139e-64	4.22249e-64	1.57302e-63	2.11199e-63	-1.47894e-63	4.645e-63	4.34145e-63	-4.79263e-63	-1.28723e-63	-7.14011e-63	7.42726e-63	3.51616e-63	1.83689e-63	1.83715e-63	-6.39413e-63	-8.8035e-64	4.6415e-64	-1.96932e-63	3.87017e-63	-1.74537e-63	-1.3094e-63	6.70702e-124
-1.08172e-63	-2.93554e-64	2.26929e-64	-8.23792e-65	-1.06147e-63	-3.4099e-64	1.05327e-63	-2.13054e-64	1.59606e-63	-1.04186e-64	2.69024e-64	2.12776e-64	2.36801e-64	-5.11231e-65	8.13076e-65	-6.5548e-64	9.74292e-64	-3.44476e-64	-1.47794e-63	9.22954e-66	1.26384e-63	9.12674e-65	-1.85779e-64	-7.01641e-65	8.94077e-65	4.20763e-66	5.46756e-64	3.01125e-64	8.86964e-65	-1.20953e-65	1.21862e-125
-4.45653e-65	6.1153e-65	2.02672e-64	8.31751e-65	-3.91131e-65	8.61448e-65	2.4785e-65	-4.06979e-65	-1.25996e-65	2.30236e-65	3.37122e-65	-1.81965e-65	4.23473e-66	4.11985e-66	1.8063e-65	2.80999e-66	-1.46924e-66	-4.9559e-68	-2.43061e-65	8.9146e-66	-4.50115e-65	4.84869e-65	1.30698e-65	1.60908e-66	8.34588e-67	9.83614e-66	-3.71588e-65	-3.09912e-65	-1.01666e-64	3.43947e-65	8.66474e-128
2.53313e-67	-1.69356e-66	3.32237e-66	2.317e-66	-3.44677e-66	3.42503e-66	7.27195e-66	2.90388e-66	1.3032e-67	-4.04452e-66	-1.09638e-66	-1.31768e-66	5.44603e-66	-2.43636e-66	6.45922e-66	1.28763e-66	4.77907e-66	6.58917e-67	3.41022e-66	-1.52467e-66	1.58008e-66	-7.6974e-66	-3.84703e-67	1.58294e-65	1.44958e-67	-8.29054e-67	5.15725e-67	2.33417e-67	-1.09941e-66	6.32002e-66	5.94423e-130
-1.23254e-67	4.93129e-67	1.05487e-67	1.94103e-67	-5.99647e-67	2.23621e-67	-2.34745e-67	-4.55005e-67	5.80545e-67	2.87888e-67	3.27402e-68	-1.99942e-67	6.65097e-68	-1.18737e-67	-3.95828e-67	6.34757e-68	1.22135e-67	-5.1084e-68	-3.00194e-67	3.97168e-67	-1.9328e-67	9.27102e-68	-7.21016e-67	1.37444e-67	-4.311e-67	-1.2127e-69	1.13678e-67	-1.57646e-67	-1.62952e-67	7.12743e-67	3.22735e-132
-1.71109e-68	-4.04636e-69	-1.56764e-69	-7.69647e-69	7.4844e-71	-3.07683e-68	-2.82692e-68	-7.20212e-68	-5.17539e-69	-1.2409e-67	3.09288e-68	3.03362e-69	2.4674e-69	-3.33149e-69	-9.0746e-68	1.66364e-68	3.01354e-70	1.56757e-68	-7.23611e-69	4.52446e-68	1.2084e-68	-3.23136e-68	-2.80028e-68	1.373e-67	3.5161e-69	2.69589e-68	-3.11955e-68	2.66526e-69	1.60927e-69	7.60351e-68	6.28976e-134
-2.0321e-69	-4.82828e-69	-2.52787e-69	3.86862e-70	8.23919e-70	-7.61261e-69	2.757e-70	1.32419e-69	-4.52824e-70	-1.3704e-69	-9.46594e-70	8.1186e-70	2.81041e-70	1.11582e-69	-1.22175e-69	2.99796e-70	-1.97513e-70	1.00238e-68	5.81386e-70	-7.25628e-70	-1.28777e-69	-3.58108e-69	-1.70224e-69	-1.10421e-69	-1.4432e-69	3.62109e-70	-1.91127e-69	5.61886e-69	-2.30446e-69	-5.59263e-69	2.94992e-136
4.35073e-71	1.69474e-70	-3.43293e-70	6.48033e-70	2.03048e-70	3.46674e-70	-5.6403e-71	-7.69687e-71	-1.93123e-70	2.02255e-70	8.40274e-70	-1.55503e-70	-1.17483e-70	-7.87656e-71	4.85445e-71	-1.33008e-70	2.96538e-71	-3.60055e-70	-2.93826e-71	-7.41045e-71	1.93791e-70	2.36548e-70	-6.02011e-72	2.74125e-70	2.80339e-70	2.46305e-70	-9.63214e-72	-5.55793e-70	-1.29475e-70	2.42869e-70	2.417e-138
-3.74805e-71	3.92432e-71	3.19418e-71	6.33002e-71	1.96113e-72	3.35727e-71	3.25288e-71	1.70188e-71	1.20775e-71	3.19609e-71	-2.01021e-71	-1.48692e-71	-2.41289e-71	2.49967e-71	-3.16773e-72	1.42977e-71	5.29952e-72	-2.59657e-71	3.87913e-72	-5.05184e-72	-5.46033e-71	-7.62106e-71	-5.02525e-72	7.48434e-72	3.05648e-71	-5.60983e-72	4.16239e-71	8.27005e-73	4.22373e-71	-1.95859e-71	2.8145e-140
2.24751e-72	1.92273e-72	1.30085e-72	2.01781e-73	4.55669e-72	-1.97707e-72	2.13724e-72	-1.55773e-72	8.18066e-73	-1.11247e-72	1.56168e-73	-3.5604e-73	-1.11717e-72	-1.3605e-72	4.43567e-73	5.97263e-73	2.92226e-73	-2.97802e-74	-5.30314e-73	-1.74933e-72	3.40057e-72	2.19887e-72	-9.75019e-72	2.37847e-72	-8.63381e-72	-3.98221e-73	-3.36561e-73	2.18361e-72	-9.0374e-73	2.04089e-73	2.48849e-142
-6.52436e-74	-1.81305e-73	7.74003e-75	2.56608e-73	1.47407e-73	3.09658e-73	-9.93017e-74	7.74417e-74	-3.28168e-73	2.42624e-73	-9.95999e-74	1.77998e-73	3.50253e-73	8.29655e-74	9.37659e-74	-4.48274e-74	1.36356e-73	-1.98644e-73	5.04972e-74	-1.33059e-74	2.00877e-73	3.02224e-74	-7.0503e-74	-1.19016e-73	2.13316e-74	-3.42705e-74	-1.0528e-74	7.78053e-74	-5.35035e-74	2.16293e-73	7.63656e-145
-4.1716e-75	-9.75287e-75	1.36457e-74	6.15087e-75	6.94811e-75	2.6033e-74	2.4815e-74	4.33587e-75	2.13716e-75	2.53275e-75	1.12516e-74	2.87207e-75	4.08935e-74	-2.37519e-75	5.67688e-75	1.00607e-74	-1.41415e-74	-3.07941e-75	-2.16187e-75	-1.39233e-74	-1.8832e-74	-1.13242e-75	-3.08331e-74	-1.24469e-74	3.27149e-74	-1.60673e-74	5.69869e-74	2.94282e-74	3.95316e-74	-1.90774e-74	1.28925e-146
-2.41544e-75	1.21125e-75	-6.6461e-76	-2.8767e-77	4.13881e-76	2.62764e-76	1.66962e-75	2.85e-76	-6.53917e-75	-7.70354e-76	-2.48204e-75	1.28672e-75	2.25976e-76	8.44017e-75	5.28648e-76	-2.60168e-75	-2.5803e-75	-1.03316e-75	3.12991e-75	2.44563e-76	1.6795e-75	6.61156e-76	-2.34986e-75	-4.54467e-77	-4.94054e-76	-3.62484e-75	-1.41066e-75	-7.28994e-76	5.48793e-78	1.51171e-75	1.84913e-148
1.36863e-76	-1.45384e-76	-9.82373e-77	-6.11594e-77	-2.27557e-77	1.6532e-76	-1.87209e-76	5.36203e-76	-1.31183e-76	-5.49698e-77	-2.23942e-77	3.74223e-77	1.00595e-77	-4.31663e-77	-3.21982e-77	-6.29008e-77	3.57368e-78	-1.40794e-76	7.78327e-77	-5.70988e-76	1.90251e-76	-9.40784e-77	2.1587e-76	-1.13143e-76	-1.73811e-76	5.31853e-77	6.20925e-77	-1.16082e-76	1.60322e-76	-4.9098e-77	9.6761e-151
-5.07081e-77	-1.183e-77	6.1768e-77	4.64926e-78	7.38645e-78	-3.21687e-77	1.54614e-77	4.09302e-78	7.38002e-78	1.26689e-78	-3.24841e-77	-5.68957e-78	-5.55606e-78	1.60532e-77	6.1976e-78	9.38783e-78	-2.16323e-78	-3.23852e-78	-5.81162e-78	1.03466e-77	4.85738e-79	-3.53853e-78	-1.22227e-77	5.41011e-78	4.43223e-77	4.7354e-78	4.22809e-77	2.04535e-77	3.76477e-78	6.30422e-78	1.40464e-152
-1.87523e-78	4.44873e-78	-5.76588e-79	2.32533e-78	-1.23418e-78	-7.22651e-79	-2.97799e-78	9.0924e-79	3.52819e-79	-8.01327e-79	6.1489e-79	1.38687e-78	-1.74511e-78	-9.66181e-79	-6.21791e-79	1.25343e-78	-4.11161e-78	1.55505e-79	-4.44649e-78	1.39983e-78	-4.27832e-79	6.45492e-80	1.24134e-79	-5.51963e-80	-9.13267e-79	4.33472e-79	-8.36979e-80	-3.61621e-79	1.08046e-78	3.04116e-78	1.00234e-154
6.77754e-80	1.78617e-80	2.56334e-79	1.03062e-79	-3.36452e-79	2.71683e-79	-2.04309e-80	9.50045e-80	7.88505e-80	-8.00173e-80	5.2333e-80	2.7301e-79	1.50801e-80	-3.5132e-80	1.31444e-80	-3.08817e-80	-2.77112e-80	2.13635e-80	7.06705e-80	-6.71312e-81	-1.95876e-79	1.42655e-79	-2.84906e-80	-5.1051e-80	2.84888e-80	-2.64081e-79	2.77944e-80	4.37945e-80	-4.55264e-80	-1.36793e-79	5.32603e-157
-6.59194e-81	-9.31208e-82	-3.01725e-81	-2.62165e-81	3.62213e-81	-7.83411e-81	4.17629e-81	-1.52749e-81	2.23179e-81	-3.02819e-81	5.41953e-82	-1.28875e-80	-6.78001e-81	2.08937e-81	5.0845e-81	-5.28367e-81	-4.69986e-81	1.10246e-80	2.55762e-81	-3.6854e-81	-9.73243e-81	-3.28883e-81	-5.90364e-82	-1.15173e-80	6.70325e-81	-4.76072e-81	-4.69084e-81	1.1349e-80	-2.11334e-81	-1.26451e-80	1.22426e-159
-1.12021e-81	-5.03519e-82	1.19165e-81	-8.9143e-82	-9.99805e-83	-1.80432e-82	2.32221e-82	-2.41549e-82	-1.42562e-81	-2.85698e-83	1.99213e-81	1.77198e-82	8.60578e-83	4.06473e-82	2.05318e-81	-2.6131e-82	-6.25387e-83	4.30637e-82	2.32979e-81	4.76523e-82	-2.7336e-81	-2.38863e-82	-9.14765e-83	3.94704e-82	-9.88748e-82	2.61423e-82	-4.11604e-82	1.25434e-81	1.9786e-82	-4.12212e-82	3.09035e-161
-1.70543e-82	-8.85969e-83	3.25959e-83	-1.589e-82	-4.49151e-83	-1.76439e-83	1.51279e-82	2.1556e-82	1.56445e-82	-5.08756e-83	2.38937e-83	-1.5817e-84	-2.38464e-82	-2.10776e-83	-4.11617e-83	-4.90291e-84	1.76929e-82	3.10204e-82	-1.33949e-82	-1.95867e-82	-2.64672e-82	-1.11148e-83	6.30264e-83	4.19662e-83	-8.73785e-83	3.35488e-83	-2.46222e-82	2.01314e-83	-1.13659e-82	2.99745e-83	5.64944e-163
-6.46896e-84	-4.31106e-84	2.96757e-83	-1.05891e-83	7.6789e-84	1.191e-83	1.23907e-83	1.59677e-83	7.52206e-84	-1.29527e-83	-7.8538e-85	5.99338e-84	-1.28922e-84	-1.33796e-83	-5.09203e-84	-1.67852e-83	-5.28278e-84	1.09053e-83	7.39842e-84	6.88043e-84	1.98665e-85	8.94483e-84	-1.26103e-83	-2.29711e-83	1.29265e-84	2.94932e-84	2.31128e-84	-4.17642e-84	-1.01106e-84	4.89855e-84	3.48558e-165
-2.53825e-85	9.19142e-85	-7.69466e-85	-4.37666e-85	1.48587e-85	-4.97747e-85	3.91585e-85	-3.91047e-85	-3.0779e-84	-1.26831e-85	-4.80239e-85	-9.73479e-85	-5.41651e-85	3.26254e-86	2.28032e-84	1.56393e-85	-5.58221e-85	5.39575e-85	-6.03154e-85	-1.31061e-85	-4.32519e-85	3.5322e-86	6.1351e-85	2.70643e-85	5.99276e-85	1.65498e-84	3.31218e-85	2.72055e-84	-2.16616e-85	-1.35522e-84	3.257e-167
3.76134e-87	-3.13768e-87	3.01828e-86	1.40594e-86	-1.03844e-85	-5.5384e-86	7.39756e-86	-5.32056e-86	-6.71485e-86	-1.19905e-85	5.5919e-86	-2.30402e-86	1.51391e-85	1.57722e-85	-2.72592e-86	1.1619e-85	2.07028e-85	-2.73875e-86	-3.37691e-86	-1.32606e-85	3.85588e-86	3.58948e-86	7.28506e-86	-1.67396e-86	8.93802e-87	-5.45863e-86	-1.14569e-86	-1.09803e-85	-5.13926e-86	-5.41878e-86	1.99392e-169
-1.45064e-87	2.07994e-86	-2.31334e-87	-2.80839e-87	-6.0811e-89	-2.26365e-87	-2.26259e-87	-5.29872e-87	-4.99994e-88	4.26024e-88	-1.91954e-86	6.80583e-90	-8.84258e-87	-1.20595e-87	1.04456e-87	-6.00516e-88	-6.27757e-87	1.86548e-87	-2.1159e-88	-3.69862e-87	5.54639e-87	3.38877e-87	-3.30562e-87	-4.36542e-87	4.9286e-87	-3.74886e-87	-9.73806e-87	-1.24398e-86	-3.06228e-87	-2.06938e-87	1.3667e-171
6.58043e-88	-3.89725e-88	1.56256e-88	1.31145e-88	5.45135e-89	-3.52812e-88	-1.47538e-88	9.93211e-88	8.24462e-89	2.75171e-89	-5.5901e-89	-4.51802e-88	-5.41499e-88	3.13616e-88	1.30283e-87	5.86621e-88	1.11044e-87	3.34675e-88	-1.56281e-88	-1.10395e-88	8.60582e-90	2.03697e-87	5.01869e-88	3.55877e-88	-8.46978e-88	2.75664e-88	3.8128e-88	2.3692e-88	-1.16233e-87	3.75962e-89	1.26669e-173
4.6642e-90	-3.09244e-89	5.76344e-89	3.37043e-89	-1.88358e-89	-1.46391e-91	2.48787e-89	-2.78293e-90	6.05075e-90	1.75131e-88	-3.19716e-89	-3.88887e-89	2.96217e-88	-3.84398e-90	-5.66578e-89	4.43038e-89	9.85134e-90	2.14882e-90	2.33122e-89	9.86327e-90	1.42599e-89	8.22615e-90	-4.48251e-89	-1.02744e-88	-5.70565e-89	-1.60167e-89	5.71766e-89	-3.7696e-89	-6.11991e-89	-3.25234e-89	1.59176e-175
1.54152e-90	-3.43196e-90	-1.48542e-90	1.7288e-91	6.04246e-91	3.93312e-90	-1.58497e-91	2.01352e-90	7.55468e-90	-8.12263e-90	-3.4063e-89	2.02427e-90	-3.75938e-90	3.94012e-90	-1.15566e-89	-4.88711e-90	-9.10804e-90	-2.92864e-90	4.92542e-90	-3.27761e-90	7.16758e-91	-6.24748e-90	2.72224e-90	3.58138e-90	1.8148e-90	-2.00463e-90	-2.50208e-90	-7.70493e-90	9.74976e-90	-2.94139e-91	1.86524e-177
-2.94755e-91	6.26217e-91	-2.80373e-91	-1.58315e-91	5.73549e-91	2.79743e-91	6.09594e-91	-1.46932e-91	6.00724e-91	-1.7771e-92	2.45937e-91	3.85548e-91	-8.01472e-92	-5.22281e-91	-5.94529e-91	5.52829e-91	2.61137e-91	1.20717e-90	-1.47963e-91	-1.45047e-91	6.36823e-91	7.41234e-91	-7.60675e-92	-1.91916e-91	-4.23173e-91	6.55023e-93	1.43808e-91	1.67037e-90	3.31214e-91	4.68428e-91	8.77674e-180
-6.12418e-94	2.71783e-92	3.88657e-92	2.43008e-92	-7.40256e-93	-2.43151e-92	5.87905e-93	-1.57085e-92	-5.69783e-92	-2.48276e-92	-1.5762e-92	9.45685e-92	-2.29278e-92	-3.64274e-92	-5.84444e-92	7.01178e-93	-1.69518e-92	7.28392e-93	5.64975e-92	-2.823e-92	-8.90382e-93	9.88453e-93	2.55356e-93	1.50197e-94	-2.26559e-92	1.16415e-93	1.86371e-92	6.24581e-92	4.32197e-92	-2.96414e-92	3.4162e-182
4.62526e-94	2.48648e-93	-9.05869e-93	-5.99966e-93	-2.21491e-93	5.71421e-94	-1.19442e-93	1.77562e-93	1.07058e-93	7.05366e-93	8.09541e-94	-7.08754e-93	-1.56538e-93	4.23672e-93	-4.1416e-94	-3.15252e-93	8.22418e-94	-1.97634e-93	5.0506e-94	1.07844e-93	1.16712e-93	2.93117e-93	-2.7647e-93	2.80461e-94	-8.55028e-95	-1.2852e-93	2.18594e-93	1.74125e-93	6.49962e-94	4.9081e-93	3.24221e-184
1.51761e-95	-2.03925e-94	-2.66083e-95	1.39023e-94	-6.10765e-94	-2.04104e-94	-5.39367e-94	-3.7932e-94	3.51123e-94	-6.2697e-95	-4.55852e-95	1.45463e-94	-2.97914e-94	-7.55963e-94	-3.63914e-94	-4.93347e-94	1.32064e-94	4.14789e-94	1.05278e-93	1.60205e-94	-4.34204e-94	-9.18444e-94	1.55765e-94	2.13213e-94	5.61452e-95	-4.71916e-94	1.49111e-94	-5.21615e-95	-5.02927e-94	7.96131e-95	5.03325e-186
5.98993e-96	-3.51804e-96	1.31954e-95	-5.46762e-96	-1.85185e-95	-1.33039e-94	2.67599e-95	-9.32525e-95	9.32941e-96	4.82027e-96	1.46983e-95	1.19108e-96	2.89233e-95	-1.6121e-95	2.70484e-95	1.19926e-94	4.61893e-97	-1.27794e-95	-2.2871e-95	2.60017e-95	-1.24413e-95	-6.47146e-96	3.29468e-95	-2.22078e-95	-8.31156e-96	-8.97479e-96	4.0755e-95	3.46436e-95	1.10423e-95	8.64232e-95	5.79846e-188
6.48031e-97	-2.22168e-96	6.40233e-96	-5.69779e-96	2.63139e-96	2.80239e-97	2.29472e-96	-5.05027e-96	5.40311e-96	-3.4201e-96	-2.54688e-96	-2.20981e-96	-1.1441e-97	-1.71442e-96	6.95397e-97	-2.45898e-97	-1.71891e-96	-1.20452e-96	1.24343e-96	7.36516e-97	2.9962e-96	5.94817e-96	1.79662e-96	-2.24948e-96	-6.26671e-97	2.1316e-99	-1.37372e-96	-4.20785e-96	6.05519e-96	1.4672e-97	2.88154e-190
-4.15017e-97	6.50865e-98	-2.90012e-97	2.7139e-98	-8.95596e-98	1.39488e-97	-2.27366e-98	5.55185e-98	-4.30212e-98	-1.89429e-97	-2.25544e-97	5.73116e-98	5.70386e-97	6.42403e-98	-2.06981e-97	-1.87511e-97	4.92282e-98	-1.39231e-97	8.26398e-100	-7.49936e-98	-7.96914e-98	3.0554e-97	-3.7094e-97	2.8638e-98	-3.02858e-97	2.85567e-98	-5.55166e-97	-2.5916e-97	-3.7696e-97	-1.04461e-97	1.67823e-192
-1.05941e-98	-2.17559e-98	3.89728e-99	-6.01159e-99	-2.06803e-98	5.89807e-99	-7.50255e-99	8.1145e-99	1.98875e-98	-4.61131e-98	-1.05899e-99	-5.51737e-98	-5.65172e-99	-7.24813e-99	-1.23779e-98	1.21861e-98	-1.46684e-98	1.27442e-98	9.61676e-99	1.20578e-98	-1.4415e-98	1.11448e-98	1.85567e-98	-1.78021e-98	1.1445e-98	-1.8297e-98	-3.1073e-98	2.553e-98	1.93502e-98	3.28706e-99	1.12519e-194
-5.04205e-100	-7.57431e-101	-7.58221e-100	-9.44157e-100	-9.23249e-100	-7.21137e-100	-1.15719e-99	-2.76902e-100	7.24807e-101	-3.03765e-99	1.20077e-99	2.81839e-100	2.49124e-100	-2.32194e-99	2.29533e-99	8.53659e-99	-2.99283e-100	1.29611e-99	-1.9248e-99	-3.05807e-99	-2.36436e-99	-3.15527e-99	1.45859e-100	1.50326e-99	3.52921e-100	8.07624e-100	-4.12955e-99	5.48971e-100	-2.40918e-99	1.19708e-99	1.56885e-196
-1.77252e-100	-1.14424e-101	5.24587e-101	-1.69535e-100	2.23052e-100	-3.58464e-102	4.05531e-101	1.22423e-100	2.18823e-101	-3.95153e-101	-5.1831e-100	1.15993e-100	-2.20814e-101	-9.1326e-101	-2.55776e-100	-1.67074e-100	4.60366e-100	1.05317e-101	-1.54924e-100	-1.50226e-100	-2.01653e-101	-1.62262e-101	-1.40621e-100	-3.29074e-100	-1.00427e-101	4.69921e-102	2.87589e-101	-9.58335e-101	7.87048e-101	-1.08107e-100	9.3111e-199
1.94129e-101	6.57434e-103	-1.96616e-101	-1.62222e-101	1.36997e-101	6.12135e-101	8.32233e-103	-2.08357e-102	1.90273e-101	-9.34638e-102	-1.94268e-102	1.75934e-101	-6.18569e-102	4.30498e-102	5.84316e-102	5.00699e-102	-2.74988e-102	-4.47067e-102	-1.21807e-101	-7.05793e-103	-1.421e-101	-1.8227e-101	2.21039e-102	-2.83047e-102	2.47732e-101	-1.30309e-101	1.88161e-102	2.30546e-101	1.98981e-103	3.62225e-101	9.19968e-201
-8.5731e-103	-1.81214e-102	1.98485e-102	-1.11378e-102	-3.28027e-102	3.71446e-103	1.38037e-102	-1.36593e-103	1.51813e-102	-1.57956e-103	-3.40607e-103	8.47059e-104	6.75626e-104	-2.14876e-103	-1.8936e-103	1.16176e-102	6.37814e-103	8.38867e-103	-2.30533e-102	-7.61331e-103	-7.24781e-103	1.83435e-102	-3.0966e-104	-2.77046e-102	-6.87048e-103	2.35262e-103	-1.06967e-102	4.17977e-103	-3.6058e-102	-8.12208e-103	5.99894e-203
4.23265e-104	-2.6617e-104	-2.76272e-103	7.27836e-104	3.90638e-105	-4.64097e-103	-9.1525e-104	-3.3843e-104	-8.99142e-104	9.34458e-105	-1.29057e-103	-1.0478e-103	-5.52507e-104	6.35003e-105	1.28895e-104	-1.28978e-103	2.97097e-104	-1.24789e-103	9.14213e-104	-1.80619e-103	1.43031e-103	-4.72884e-104	-1.57593e-105	3.40352e-103	1.34916e-104	-3.3231e-104	-2.40364e-104	1.07091e-103	2.64046e-103	-1.6807e-105	6.43775e-205
6.39072e-105	9.80554e-105	-5.36676e-105	2.6326e-105	5.68513e-105	-1.20475e-105	1.04974e-105	8.23589e-105	-2.45537e-105	6.10449e-105	1.15721e-107	4.88766e-104	2.66447e-106	-7.24782e-105	1.13556e-104	1.92796e-104	1.52871e-104	-4.03105e-104	-3.08736e-106	8.90581e-105	-2.73733e-104	-1.22078e-104	6.61106e-105	8.20246e-105	2.68524e-105	2.99566e-104	1.12949e-104	4.4806e-105	1.35315e-104	-4.95786e-105	7.46819e-207
-3.38249e-106	-2.02586e-106	3.11695e-106	5.31869e-106	-3.03324e-105	-4.78308e-106	3.68388e-106	2.44727e-106	-5.0796e-106	6.62054e-106	-7.85601e-107	2.2486e-105	4.09507e-106	-1.18426e-106	3.66286e-107	-8.33126e-106	-1.8975e-106	-2.19837e-106	3.32151e-106	5.77821e-106	-5.20705e-106	-6.89825e-106	-8.60624e-106	-1.57075e-106	-2.86227e-106	2.19392e-106	-1.60169e-105	9.37064e-106	-1.1542e-105	8.73337e-106	2.45056e-209
-2.14026e-107	-7.54565e-108	-4.88853e-106	-1.00268e-106	2.48502e-107	1.97855e-107	-3.02947e-107	-1.83873e-107	2.62289e-107	8.00145e-107	5.6832e-107	3.81263e-109	-2.70189e-106	5.4771e-107	-1.86628e-106	-1.32268e-107	6.86431e-107	2.81852e-107	-1.54824e-108	6.06356e-107	-2.01129e-106	4.89803e-108	-3.03808e-106	-8.25984e-107	-1.72048e-107	4.41516e-108	-6.12931e-107	-1.94346e-108	1.20296e-106	4.14068e-108	5.40486e-211
-1.74016e-108	-4.6835e-109	-3.64952e-108	9.38869e-108	-1.01738e-107	-4.73019e-108	-1.78685e-108	3.09691e-108	6.13616e-108	2.72556e-107	1.67932e-107	-5.03412e-108	-1.54619e-107	2.33303e-108	4.63427e-108	-1.79132e-107	1.11151e-108	-5.07962e-108	-1.50521e-107	-6.80235e-108	9.89695e-108	-4.18675e-108	2.19647e-107	-6.65356e-108	2.27267e-108	2.22282e-107	2.34038e-108	1.15095e-107	-7.02161e-108	1.73724e-108	3.54973e-213
1.54011e-108	-6.84776e-109	5.00859e-110	7.96249e-109	-1.68572e-109	-1.01804e-109	9.45729e-111	5.60206e-109	4.019e-109	4.73915e-109	4.34051e-109	-1.81996e-109	-1.93724e-109	-1.25456e-109	3.74276e-108	6.51751e-109	3.93544e-109	-4.55063e-110	2.57688e-109	-9.17484e-110	-9.50732e-109	-2.83104e-109	-1.12157e-108	-2.12386e-109	2.36974e-108	3.86897e-110	-2.63159e-109	-2.27668e-109	-1.39999e-108	-2.20437e-109	2.91897e-215
5.34546e-110	2.13578e-109	1.16286e-109	-6.8253e-111	-4.92176e-110	-1.3055e-109	-1.05812e-110	-2.96153e-110	-1.39115e-111	1.31448e-110	3.49191e-111	-8.72453e-110	-5.3905e-110	-4.37235e-110	-1.43064e-110	9.65174e-111	8.51666e-110	-1.40535e-109	-1.13731e-109	-1.03412e-110	8.78846e-110	-8.74109e-110	2.64721e-110	-2.8061e-110	-2.74384e-110	-2.23538e-110	6.40671e-110	-4.30118e-110	6.73678e-110	2.27855e-110	1.64573e-217
-5.74425e-111	-2.89618e-111	1.96573e-111	9.55751e-112	2.89945e-111	-1.19465e-110	9.21854e-111	-1.63195e-111	1.52769e-111	-3.49667e-110	9.23267e-111	3.05544e-111	-4.93296e-111	-1.10208e-110	4.18342e-111	4.73735e-111	-1.02547e-110	-2.89337e-111	-1.68047e-111	-1.01009e-111	1.53275e-111	-7.14675e-111	5.89234e-111	3.53546e-111	6.0086e-111	-3.8729e-111	-5.50225e-111	1.1135e-112	-6.2499e-113	1.57012e-110	2.33619e-219
2.31823e-112	1.12315e-111	3.01241e-112	-2.17684e-114	1.11316e-111	1.4906e-111	-6.12216e-113	5.22346e-112	-1.97753e-112	-2.27286e-112	-9.98381e-112	2.81812e-113	9.38901e-112	1.41358e-112	-7.54939e-113	2.93556e-113	-2.61304e-112	1.41925e-112	-5.70246e-112	-1.02068e-111	-7.4289e-113	-2.70224e-114	-1.3294e-112	-9.66756e-112	7.65439e-112	-3.14058e-112	-2.29584e-112	1.75217e-112	7.78274e-112	2.31729e-112	1.09805e-221
-2.64508e-113	-7.82493e-114	8.65059e-114	-1.05896e-113	7.94916e-113	2.2608e-113	-1.14994e-112	-2.15692e-113	4.45806e-113	7.23129e-113	5.94857e-113	7.52928e-113	6.9625e-113	1.56255e-112	3.51166e-113	1.7077e-112	-2.389e-113	-5.41864e-113	-8.0524e-113	-5.141e-114	-3.59635e-113	-2.63783e-113	-7.15846e-113	4.94017e-113	5.32526e-113	-1.18728e-113	-8.13548e-113	1.67778e-113	-5.04139e-113	-1.02469e-114	1.29541e-223
-2.8427e-114	1.78646e-114	3.15068e-114	2.96536e-114	5.29576e-114	1.68203e-114	-8.24129e-114	6.69538e-114	9.56796e-115	-4.7837e-114	-6.1236e-115	-1.69724e-114	2.76802e-115	-1.587e-114	1.37587e-113	6.303e-115	-1.50737e-114	7.88941e-114	-1.94065e-114	6.9939e-114	2.57582e-114	-8.4303e-114	-2.21404e-114	-4.5882e-114	3.16219e-114	-5.43329e-114	-7.89979e-114	-4.2947e-115	1.57212e-115	1.14591e-115	7.15965e-226
1.32512e-115	-4.98365e-115	-3.98863e-115	-2.80165e-115	-1.94707e-115	2.53525e-115	1.09386e-115	8.59483e-115	-4.42202e-115	6.05573e-115	1.84823e-115	-8.83723e-116	-1.47673e-115	-2.33586e-115	-6.28706e-115	2.0992e-115	-2.72276e-116	1.08183e-114	2.35499e-115	2.12456e-116	-3.68227e-115	5.69098e-115	-1.40706e-115	3.97795e-115	2.50452e-115	9.2958e-115	-1.06923e-114	1.42325e-115	4.10561e-115	-4.44962e-115	6.79774e-228
9.69469e-116	2.03712e-116	-1.21865e-116	2.01823e-116	-1.943e-116	1.07616e-116	-5.36712e-116	9.286e-116	5.15511e-117	-1.93763e-116	1.89469e-116	5.87292e-116	9.42904e-116	-1.59242e-116	2.57775e-116	6.98027e-117	-7.58927e-117	-1.82183e-116	1.05351e-116	-1.60012e-116	-1.11511e-115	-5.49752e-117	1.54423e-116	-2.16357e-116	1.50657e-116	-2.73913e-116	4.80459e-117	1.53997e-116	6.93734e-116	-1.63593e-116	5.66799e-230
-3.01018e-117	5.2223e-117	7.66657e-117	-6.19459e-118	2.58445e-117	-2.20248e-117	6.33398e-118	3.92361e-117	2.38855e-118	-1.53609e-117	1.25217e-116	2.45748e-117	-3.08265e-117	7.81313e-117	-3.55841e-118	8.00758e-118	-5.61344e-117	-4.69922e-118	-3.36348e-117	3.51674e-117	-7.09432e-117	6.32625e-118	-3.35867e-118	-1.45176e-117	2.3189e-117	-2.94795e-117	2.32908e-118	2.54756e-117	4.00123e-117	-6.17376e-118	5.04749e-232
-5.15823e-118	5.67906e-118	-1.79213e-118	6.37586e-120	-1.91812e-119	1.89041e-118	4.75502e-118	9.06592e-119	2.60778e-119	6.27377e-119	6.39456e-118	1.85692e-119	7.10161e-118	2.62314e-118	9.16808e-119	-2.58994e-118	-5.45069e-119	2.67978e-120	2.82054e-119	-4.13238e-118	-5.94663e-118	-2.96495e-118	-2.53529e-118	6.00808e-119	8.25744e-120	2.25002e-118	-1.74892e-119	4.63628e-119	3.72433e-118	4.29115e-118	3.01361e-234
3.82941e-119	1.87872e-119	1.70728e-120	-2.60266e-119	3.61312e-119	-6.28932e-120	1.31317e-119	8.65747e-120	-8.08265e-120	4.1656e-120	6.87965e-119	-1.00758e-119	5.60179e-120	3.31416e-119	-1.42406e-118	-1.69789e-119	-3.43833e-119	-4.56602e-120	1.37303e-119	3.6289e-120	-6.19175e-120	-1.30398e-119	3.29311e-119	-9.96138e-120	-1.50183e-119	6.37353e-119	2.46112e-119	1.36288e-119	-5.32181e-120	5.62636e-120	3.86427e-236
-3.94345e-122	2.36142e-121	7.60103e-120	-4.40875e-120	-6.92224e-121	4.28401e-120	-8.07775e-121	7.10081e-121	-3.34713e-120	6.86499e-120	-2.97036e-120	-4.92985e-120	1.47354e-120	-1.39914e-120	6.48749e-121	-1.16038e-119	1.03096e-120	9.95234e-121	-5.81624e-121	7.18387e-121	-4.82393e-120	-2.66901e-120	5.17679e-121	2.56099e-121	-2.87949e-120	2.39483e-121	-6.4615e-121	-1.88821e-120	-1.2849e-120	-1.24547e-120	3.77083e-238
-1.12956e-120	3.14009e-121	8.22061e-122	1.19444e-122	-1.41426e-122	5.71698e-123	-1.6423e-121	3.06064e-122	-4.79078e-122	-2.37419e-121	-2.56228e-123	1.0089e-121	3.6329e-121	-5.66084e-122	5.60783e-121	-3.93627e-122	-2.67097e-121	-9.85871e-123	3.57745e-121	-2.10466e-122	-5.0465e-122	3.28387e-122	1.14292e-121	1.09554e-121	-5.63761e-123	4.27932e-121	7.65376e-122	-2.10134e-122	3.14256e-121	1.93609e-121	2.48386e-240
1.32003e-122	3.7106e-122	-2.91991e-123	3.68598e-122	1.76505e-123	1.72937e-122	5.39058e-123	4.72597e-122	-2.2372e-122	-3.6354e-123	4.66154e-122	4.44669e-124	4.15171e-123	-7.30951e-123	-5.73885e-123	2.4119e-122	-7.2084e-122	-2.45577e-122	-5.89636e-122	8.24815e-123	6.23173e-123	1.25859e-122	-3.7784e-122	1.44953e-123	8.28792e-122	-2.61207e-122	3.65855e-122	4.79614e-122	4.17041e-123	-1.69543e-122	3.1321e-242
-2.41212e-124	-2.43303e-126	2.99181e-123	-2.47713e-123	4.36511e-124	1.39987e-124	1.64902e-123	1.2923e-123	-8.34437e-124	-1.43623e-123	-4.46764e-123	2.41286e-123	2.83092e-123	1.60502e-123	1.44239e-123	1.25795e-123	-3.76671e-123	1.25275e-123	6.8828e-124	1.57339e-124	-6.00927e-123	3.9365e-126	2.64107e-123	3.47892e-124	-1.55117e-123	3.58818e-126	1.61446e-123	-1.1841e-123	1.08645e-124	-4.53251e-124	1.28634e-244
6.38063e-126	-7.43914e-125	1.71553e-124	1.21074e-124	-1.19216e-124	6.22754e-126	-4.44531e-125	-1.47115e-124	5.58046e-125	-2.9339e-125	-1.08587e-124	-3.0931e-124	5.47975e-125	6.94379e-125	-3.11781e-125	3.69388e-124	1.56953e-124	3.5919e-125	-1.07804e-124	-5.90843e-125	3.88505e-126	-1.26948e-124	1.87514e-124	6.76749e-126	8.52281e-125	1.13319e-124	9.90939e-126	1.50998e-125	-1.10719e-124	-1.19592e-124	4.83585e-247
1.13482e-125	9.50206e-126	1.75048e-126	3.07887e-125	9.97904e-126	1.229e-126	9.17891e-126	-1.08835e-125	7.85875e-127	-5.12517e-127	7.64674e-125	2.98681e-125	3.66836e-126	-1.05584e-126	5.97127e-126	1.27068e-125	-1.88346e-125	1.34462e-125	-3.50486e-125	-1.16109e-125	-1.2244e-126	-1.86278e-126	-3.06402e-126	1.58982e-125	1.50156e-125	7.41989e-126	9.27527e-126	4.20244e-126	1.58355e-125	1.64309e-125	1.14966e-248
-5.78554e-127	-2.3997e-126	-2.70329e-126	-1.81745e-127	-2.16668e-126	-2.9225e-127	-1.72677e-126	-4.74082e-127	1.01664e-128	-4.2725e-127	-1.66791e-128	5.01512e-127	4.7257e-126	2.08723e-126	-8.02926e-127	-1.37858e-126	3.02318e-127	-3.077e-126	2.17081e-127	7.24755e-127	2.91126e-126	3.7154e-127	3.29853e-127	-4.98461e-127	-5.04716e-127	-4.58553e-127	-9.28649e-127	1.48847e-126	-9.52845e-127	-8.19294e-128	7.46489e-251
2.22161e-127	-2.18235e-127	2.09986e-127	1.75888e-128	7.99046e-128	-2.15736e-127	2.67452e-127	1.66536e-127	-2.09982e-127	1.06687e-127	1.32279e-128	9.31262e-128	-7.4569e-128	1.68304e-127	-2.59158e-127	1.45834e-128	-2.9362e-127	-1.09965e-127	1.17963e-127	4.20235e-128	-8.79468e-128	1.5834e-128	9.26919e-128	2.9999e-127	-2.23765e-127	-4.77224e-128	-1.05074e-127	6.68184e-128	-3.72595e-128	1.87736e-128	7.49313e-253
-1.06857e-128	-1.18395e-128	1.25338e-128	-2.39586e-128	-4.75849e-129	2.86972e-129	3.5619e-129	-2.22513e-128	-6.88155e-130	1.54987e-129	1.73032e-128	-8.19769e-129	-3.75511e-129	8.18709e-129	7.43812e-129	-1.49713e-129	-5.61809e-130	-2.05554e-128	3.77941e-128	-9.79002e-129	1.35319e-128	-1.04853e-128	-2.19767e-129	7.77459e-129	1.9995e-129	-9.68233e-129	-5.3381e-129	4.07797e-129	4.60613e-129	-6.59243e-129	4.54529e-255
-7.17313e-130	-8.7229e-130	-9.83864e-130	-5.48958e-130	2.00976e-131	5.68904e-130	1.28106e-129	4.44721e-130	-5.58541e-130	2.54498e-130	1.87877e-130	1.90006e-129	-2.52308e-129	3.45341e-130	-1.45573e-129	-2.77999e-130	7.29377e-131	-1.99409e-129	-1.24001e-130	-9.27797e-130	-4.09848e-129	4.55275e-130	1.35031e-130	1.761e-129	2.97047e-129	-1.40544e-129	-3.54609e-130	-5.42835e-131	-1.39313e-130	1.06646e-129	5.4478e-257
-1.76954e-131	-5.35021e-131	-3.33571e-131	8.10523e-131	7.70149e-131	6.92018e-131	6.419e-131	-1.00002e-130	-1.26193e-130	4.87589e-131	8.27959e-131	-7.63115e-131	1.11467e-130	-1.39616e-130	-3.28054e-131	-1.34955e-132	-7.48292e-131	2.83361e-131	-6.53645e-131	9.77902e-133	1.26553e-130	1.96747e-130	-3.29524e-131	-5.70466e-131	-4.32204e-131	-1.40024e-131	8.07435e-131	-8.2327e-131	-1.25242e-130	1.76755e-131	2.00775e-259
-8.32464e-132	-2.8494e-132	-7.70454e-133	1.14415e-132	-4.36462e-133	4.7222e-132	-1.07054e-131	-1.1519e-132	1.89772e-132	-7.37096e-134	-4.75322e-132	-1.6027e-131	-1.82109e-131	2.74015e-132	-1.85529e-132	-1.31309e-132	-1.13123e-131	8.97629e-133	-1.46948e-132	1.25978e-132	1.65242e-131	-4.08953e-131	1.3538e-131	-2.4752e-131	1.65421e-131	1.09414e-133	3.22006e-132	1.64937e-131	1.96244e-131	1.23874e-132	4.66177e-261
5.3288e-133	3.60757e-133	-1.44229e-132	-1.19537e-132	-2.3067e-134	-3.64939e-133	1.7074e-133	-1.33847e-132	3.17035e-133	6.76932e-133	1.20927e-132	7.67335e-133	9.82305e-134	-2.58219e-132	-2.21079e-132	3.29576e-133	4.22923e-133	-4.13548e-133	-3.92284e-133	-2.70356e-133	-1.90681e-133	2.03543e-133	-1.29129e-133	-3.01222e-133	1.28425e-133	1.19541e-132	-1.32175e-133	7.94512e-133	-1.01387e-132	9.26732e-133	2.49041e-263
-1.36036e-134	-1.05833e-133	4.3544e-134	8.4403e-134	2.90272e-134	6.32719e-134	-6.39434e-135	-1.67301e-134	-7.47088e-135	6.41956e-134	1.03992e-133	8.23994e-134	5.91124e-135	-1.08669e-133	-9.04877e-135	3.72182e-134	9.4858e-134	-8.48323e-135	-1.76608e-133	-9.45533e-135	3.04387e-133	-2.66772e-134	-2.21604e-134	4.80833e-134	1.70501e-133	3.09846e-135	-9.46916e-134	8.52179e-134	-7.40256e-135	1.16331e-134	2.42679e-265
-2.41687e-135	8.30311e-135	5.68621e-135	8.09554e-136	2.36748e-135	-1.42083e-134	5.93385e-135	-5.73642e-135	4.53975e-135	7.9767e-135	4.89843e-136	-5.44828e-135	5.58703e-135	3.15959e-135	7.42693e-136	9.70779e-135	3.08619e-135	5.06686e-135	8.2727e-135	3.26014e-135	-3.81595e-135	8.51712e-135	-1.6565e-135	-7.97024e-135	6.15161e-135	2.6263e-135	-2.07798e-135	-1.49215e-135	6.11296e-136	-5.64847e-135	9.8472e-268
-8.78164e-136	6.28857e-137	-2.16041e-135	7.40889e-136	-2.81867e-136	-1.43036e-136	4.34944e-139	3.14469e-136	-1.17279e-135	-2.21742e-136	2.16834e-136	3.81086e-136	1.98032e-136	-7.23976e-136	-3.10097e-137	8.45813e-137	-9.55224e-136	2.02785e-136	-6.09666e-137	-5.68513e-136	-1.32278e-135	-2.53918e-136	1.4531e-136	4.80646e-136	-1.25355e-135	4.01671e-137	6.70164e-136	-5.36666e-136	1.05889e-136	-2.15288e-136	1.40931e-269
1.85914e-137	-4.13125e-137	-4.66675e-137	1.03816e-138	-5.68717e-138	9.34114e-137	-1.6284e-137	3.02391e-138	-1.1936e-137	-8.67977e-137	3.3932e-137	-7.82863e-137	-1.84527e-137	-6.62389e-137	-6.06033e-138	-1.31729e-138	-3.07135e-137	-1.67794e-137	1.36161e-138	3.05136e-137	-9.34195e-137	-3.36918e-138	-5.13684e-137	-7.09621e-137	3.78067e-137	-2.84739e-138	-1.25725e-137	2.3143e-137	3.28289e-137	-7.56323e-137	6.04864e-272
3.78785e-138	4.82656e-138	9.13832e-138	6.68363e-138	1.23366e-138	7.79655e-139	5.66423e-138	1.40516e-138	-6.72938e-138	1.07251e-137	1.07855e-138	2.45102e-139	-1.01848e-139	7.01216e-138	-2.92472e-138	1.73755e-138	2.59771e-138	8.02893e-139	1.85888e-138	-3.00783e-138	-6.95884e-138	-8.66034e-138	5.42524e-138	1.27959e-137	-2.24238e-138	1.87253e-138	4.39058e-138	-8.80314e-139	-9.30345e-140	1.07641e-137	9.05253e-274
7.88141e-140	-1.88186e-139	2.01228e-139	-4.26429e-139	-7.85293e-140	1.48222e-139	-6.65167e-139	9.56236e-140	-9.89128e-139	-2.51041e-139	1.08783e-139	1.06355e-138	-8.64648e-140	-2.85415e-139	3.20889e-139	-6.39217e-139	-3.31228e-141	-2.38087e-140	2.13291e-138	-1.13938e-139	2.33972e-140	-5.48067e-139	-9.12629e-141	2.99485e-139	-5.68556e-139	-4.49103e-139	2.72483e-139	9.91268e-140	-2.59304e-139	1.30136e-138	1.08519e-275
4.04873e-140	5.5437e-140	4.29407e-141	-1.45465e-139	-2.41237e-140	-9.24058e-140	1.39015e-140	1.91596e-140	-7.47499e-140	-3.25342e-140	6.03323e-142	-2.06317e-140	-3.18995e-140	8.89402e-141	2.34199e-140	-1.53958e-140	6.49129e-140	-2.51071e-140	3.45527e-140	-6.16169e-140	-3.79649e-141	-2.26964e-141	-9.28639e-140	5.69691e-141	3.03599e-140	-9.09863e-141	-5.43617e-140	-7.65402e-141	1.31917e-140	1.02448e-140	6.73341e-278
1.60693e-140	2.18057e-141	-2.78828e-141	1.09684e-142	2.95435e-141	1.03873e-141	1.23356e-141	-3.52081e-141	-7.08158e-141	1.26423e-140	1.6435e-141	1.03541e-141	-2.63528e-141	6.23271e-142	-3.69928e-141	6.72674e-141	4.35967e-141	-4.21544e-141	1.30731e-141	1.63385e-141	-8.54151e-142	-1.16491e-142	-4.89239e-141	4.83855e-141	6.68239e-142	-2.36088e-141	-2.65113e-141	5.3801e-141	-8.80157e-141	5.20009e-141	8.10252e-280
3.1953e-142	-2.68951e-142	-1.9447e-143	3.3621e-142	-2.10532e-142	-4.09918e-143	-1.39029e-142	1.57415e-142	1.16952e-142	-2.73158e-142	-3.9335e-143	1.67268e-143	-1.1397e-142	1.73765e-142	-1.92079e-142	3.63577e-142	-1.93905e-142	6.36126e-143	-3.67658e-142	1.01888e-141	-4.46832e-143	-3.02339e-142	2.78351e-142	-8.03711e-142	-1.09496e-141	8.51722e-144	3.89774e-142	-1.27045e-141	-3.65984e-142	4.01887e-142	5.97257e-282
3.11969e-143	-2.95699e-143	2.76642e-144	-8.35023e-144	2.2993e-143	2.01524e-143	9.69867e-144	3.67569e-143	-3.24792e-143	-1.00589e-143	-5.75191e-143	3.27524e-143	-1.16141e-143	1.503e-143	1.58493e-143	-4.80019e-144	7.92827e-144	-5.21424e-143	2.17012e-144	6.46565e-143	-3.82266e-143	-6.22412e-144	1.20567e-143	3.42085e-144	-3.95044e-144	-1.40125e-142	8.13155e-144	9.74643e-144	-9.17654e-144	9.8983e-143	4.87948e-284
8.94744e-145	3.55278e-144	-4.83146e-144	-1.87542e-144	4.4706e-145	3.04833e-144	-7.28331e-144	-1.59009e-144	-2.57185e-144	1.06296e-144	-1.0273e-144	7.64088e-145	2.20412e-144	1.14695e-144	-5.05773e-145	-1.26859e-144	2.37467e-145	-9.92127e-147	-1.72845e-145	1.65163e-144	-4.43465e-145	-3.2459e-144	-1.14049e-144	-9.88623e-145	-7.62733e-145	-1.64741e-144	2.16082e-144	-5.04843e-144	-1.49792e-144	-6.17106e-144	2.12375e-286
-5.7135e-146	8.19718e-146	3.61329e-145	-6.87897e-147	-4.88373e-147	1.32775e-145	2.36791e-145	1.70867e-145	-2.77487e-145	-1.18922e-145	-2.29126e-145	-8.32099e-145	-1.75692e-145	6.19763e-146	2.3951e-145	-1.93927e-145	-2.77094e-145	-8.1022e-147	-5.66649e-146	1.2537e-145	-3.05074e-146	1.00746e-145	-2.34064e-145	4.24851e-145	-1.20238e-146	-3.62593e-145	1.09859e-145	-3.11119e-146	-1.5289e-145	3.8884e-146	1.7209e-288
6.29121e-146	-7.56031e-146	8.17503e-147	-6.08794e-146	-6.13844e-146	-1.69222e-146	-3.464e-146	2.26265e-146	-2.65138e-146	-3.31633e-147	7.22228e-147	-2.8227e-146	4.24975e-146	-2.62378e-147	-1.20288e-148	-7.53704e-147	-1.65024e-146	-2.01804e-147	8.94537e-148	1.04617e-146	-7.14968e-148	-2.70998e-146	1.16697e-146	-1.38461e-146	-1.05563e-146	4.15688e-147	-2.606e-146	-4.35935e-146	9.63446e-147	-6.85258e-147	2.69433e-290
-1.05318e-147	6.86971e-148	3.16225e-147	1.06192e-147	2.24944e-148	2.6215e-148	-5.21054e-147	-1.22149e-147	6.87725e-148	3.80924e-147	-2.1468e-147	-8.51541e-148	-4.16957e-147	-2.47112e-148	9.038e-148	-2.7656e-147	2.05508e-147	1.28188e-147	3.20477e-147	-1.08251e-147	-6.97132e-147	2.5931e-147	7.68628e-148	7.97987e-147	-7.21667e-148	3.03129e-147	-3.13449e-147	9.5788e-148	8.1466e-148	2.93521e-147	2.54331e-292
-1.6162e-148	2.30405e-148	2.08724e-148	1.00378e-149	-2.05783e-148	-2.84738e-150	1.73439e-148	8.05808e-149	9.00447e-149	9.95826e-150	-1.56167e-148	6.53801e-148	-3.28365e-149	3.07164e-149	-2.83794e-150	1.85301e-148	-4.03138e-149	-3.01804e-148	-1.73024e-148	-7.63116e-149	1.86751e-149	-1.93461e-148	1.20138e-148	-7.7197e-149	2.84189e-149	4.11563e-149	-3.50464e-149	-6.31979e-149	-4.64253e-149	1.06523e-148	9.06086e-295
9.75593e-150	-3.50787e-150	1.46577e-149	-1.22142e-149	5.1477e-150	5.84908e-150	8.25963e-150	1.72371e-149	-1.95634e-149	3.09467e-150	3.13933e-149	5.23375e-151	1.04346e-149	1.56688e-149	-3.06291e-150	-1.68313e-149	-1.37913e-149	-6.67317e-150	-1.4377e-149	6.38548e-150	2.33759e-150	-1.14345e-149	-2.13658e-149	1.11941e-149	-1.50715e-150	1.28983e-149	-2.70451e-149	-1.41096e-149	9.91854e-150	-1.50058e-150	5.32275e-297
-1.61317e-150	-2.4593e-151	2.73151e-151	-2.41453e-151	-2.66064e-150	1.8002e-151	-4.96607e-151	3.42923e-151	6.09004e-151	-2.18532e-150	1.70344e-150	-1.60324e-150	3.92731e-150	3.94424e-151	3.01313e-151	-4.29682e-151	5.75838e-151	-5.85114e-151	1.94766e-150	4.08954e-151	-1.46409e-150	4.28105e-150	-6.33366e-153	-4.19202e-150	-1.16444e-150	-3.8593e-151	8.17742e-151	-1.52334e-150	-3.6985e-151	2.48074e-150	9.02082e-299
-6.60285e-153	-2.32221e-151	3.56531e-151	-3.64592e-152	6.90392e-152	-2.022e-151	9.80524e-152	1.83107e-152	-1.45564e-151	-3.21393e-152	-5.43326e-152	1.59821e-151	8.53377e-152	3.03126e-152	-1.3088e-151	8.75681e-152	2.64214e-151	1.40072e-152	1.09575e-151	-3.16666e-152	4.55993e-152	8.72511e-152	1.77487e-151	2.64592e-151	-5.09437e-152	-1.57877e-152	1.51612e-151	-2.12709e-151	-5.93417e-152	-4.7946e-152	5.92844e-301
2.90407e-152	1.38328e-152	4.22085e-152	-5.29207e-153	-2.00416e-152	4.68367e-153	-5.493e-153	2.21038e-153	3.8809e-153	4.96201e-153	-1.16495e-153	1.21268e-153	2.22164e-152	-4.23942e-153	1.95057e-152	-4.07227e-153	2.21191e-152	-1.03536e-152	7.63806e-153	-1.40528e-152	1.62198e-152	8.71575e-153	-3.98921e-153	-1.20767e-153	-1.04968e-152	2.44105e-152	5.70425e-153	9.46449e-154	-1.0913e-152	-5.34522e-154	6.3216e-303
-9.45094e-154	9.46144e-154	-7.93511e-154	4.42511e-154	-1.20273e-154	-8.69072e-154	-4.45248e-154	9.80576e-154	-3.29198e-154	1.71029e-153	-1.13209e-154	-2.19997e-153	-6.01184e-154	3.76297e-154	7.13971e-154	-1.43778e-153	-6.31433e-154	-3.48971e-154	6.5012e-155	-5.91726e-154	-5.97801e-156	5.24006e-154	3.302e-154	-7.89369e-154	5.74032e-154	-1.60544e-153	-6.48364e-154	-1.39962e-153	-8.34667e-154	-2.18657e-153	2.81552e-305
-1.59961e-154	2.29525e-155	-1.83673e-155	6.21471e-155	1.02161e-154	1.681e-156	4.47828e-156	-1.53191e-154	4.06374e-155	9.21173e-157	6.72587e-155	4.89808e-154	-2.10529e-155	-8.40304e-155	-5.17069e-155	7.39296e-155	9.20086e-156	-1.54876e-154	6.58237e-155	-2.43327e-155	-7.63489e-155	5.13017e-155	1.25434e-155	-2.37297e-155	1.59841e-154	5.0631e-155	-4.69561e-155	1.48019e-154	5.7286e-157	-8.38193e-155	4.23403e-307
1.65441e-156	4.71998e-156	-1.44968e-156	3.03569e-157	5.77097e-157	-1.66089e-155	-1.90961e-156	4.50018e-156	1.72402e-156	-4.04737e-156	-1.5215e-155	-2.08213e-155	2.5634e-156	-1.51484e-156	-4.85367e-157	-4.22571e-156	1.01416e-155	3.94794e-157	-2.31324e-156	-9.60512e-156	2.44869e-157	6.91678e-156	-1.21727e-156	-2.82223e-157	-6.66576e-156	9.49028e-156	1.9375e-155	-2.13684e-156	1.62912e-155	-3.29278e-156	0
-3.40975e-157	-2.31087e-156	-2.50715e-156	1.30932e-157	-2.77061e-159	4.54174e-157	-6.08082e-157	2.3504e-158	1.88851e-157	8.80259e-158	6.0861e-157	1.01289e-157	1.28738e-156	-1.3662e-157	9.12005e-157	3.2886e-157	-1.06637e-156	6.7813e-157	-1.90401e-157	-3.48084e-157	3.40073e-156	4.519e-158	-3.12361e-156	-7.80937e-157	-1.4796e-156	-1.28276e-157	1.83002e-156	-1.67341e-157	8.00279e-157	-1.87684e-156	0
1.14308e-158	5.59003e-158	-5.62771e-158	-9.84156e-158	-7.70477e-158	4.18514e-158	8.92714e-158	-4.22185e-158	-2.24035e-158	2.23292e-158	-4.84089e-158	1.02215e-157	-3.06221e-158	-8.55728e-158	4.62338e-158	-1.21702e-157	2.66742e-157	-1.45619e-157	-3.76443e-158	-1.12129e-158	-2.27353e-158	1.09529e-157	1.28348e-158	5.1512e-158	5.13674e-158	5.08397e-158	-4.11422e-159	3.06457e-158	2.93709e-158	-2.62652e-158	0
5.11798e-159	3.2162e-161	9.66897e-160	2.90334e-160	-1.21891e-159	8.88833e-160	1.45647e-159	1.80116e-158	-1.55023e-159	3.0401e-159	-1.22436e-158	-1.08136e-158	2.36907e-160	-2.35413e-159	-3.32505e-159	-7.14498e-159	-2.85277e-159	3.63024e-159	4.29419e-160	-5.27321e-159	1.67866e-159	1.09469e-159	1.34474e-158	-4.95209e-159	-5.12757e-159	9.99893e-160	1.15713e-159	-1.07541e-158	2.1366e-159	-1.48256e-159	0
1.03288e-160	3.30876e-160	4.15307e-160	-2.67229e-160	-2.21627e-160	-2.44851e-160	1.21064e-160	6.2486e-160	-9.82076e-161	1.65185e-160	5.6808e-160	4.17933e-160	1.9452e-160	-5.08455e-160	-1.99496e-160	-1.96849e-160	2.34258e-160	-2.3898e-160	-1.41219e-159	-5.94059e-160	1.16064e-159	8.41668e-161	6.63319e-160	-5.72641e-161	1.71543e-160	-1.78204e-160	-9.70294e-161	-8.34392e-160	3.13446e-161	-9.77168e-160	0
4.02847e-161	1.66774e-161	7.45586e-162	-1.49309e-161	2.50314e-161	-4.20781e-161	-1.01919e-160	-3.01847e-161	3.02767e-162	-7.65434e-162	-1.16948e-160	-1.36379e-160	-4.77501e-161	-6.44127e-161	-5.13408e-162	1.53596e-162	5.05982e-162	-2.09141e-161	-1.92173e-161	-1.65577e-161	-1.6946e-161	1.53448e-160	4.81023e-161	-4.17643e-161	3.49273e-162	-1.24869e-160	1.33518e-161	3.57767e-161	6.4487e-161	-2.42536e-161	0
6.6981e-162	3.92408e-162	4.9454e-163	-2.0814e-162	4.69508e-162	-2.13362e-162	4.2976e-162	-3.34651e-162	-1.1775e-162	-2.02581e-162	-3.88366e-162	2.03456e-162	-1.33534e-161	-2.61899e-162	1.22233e-163	-5.84724e-162	4.24562e-162	1.79601e-162	-5.45137e-162	-1.40844e-162	-1.12676e-161	1.70018e-162	3.05681e-162	-3.69355e-162	-5.14682e-162	-4.17179e-162	-8.12124e-162	8.70559e-163	2.59454e-162	-4.50468e-162	0
4.80618e-163	8.19638e-163	-1.15463e-163	3.29646e-163	3.07755e-164	1.14156e-162	1.38248e-163	5.85153e-163	-1.2964e-162	3.72184e-164	8.04482e-163	3.49559e-163	2.24187e-163	-5.83258e-164	-1.95498e-163	-4.09665e-163	6.21574e-164	-5.80732e-163	-2.08526e-163	-1.54786e-162	1.14455e-163	1.83263e-164	-1.24955e-162	-9.63955e-163	1.47044e-163	3.13851e-164	3.57613e-164	2.86088e-163	3.40511e-163	3.65659e-163	0
4.80618e-163	8.19638e-163	-1.15463e-163	3.29646e-163	3.07755e-164	1.14156e-162	1.38248e-163	5.85153e-163	-1.2964e-162	3.72184e-164	8.04482e-163	3.49559e-163	2.24187e-163	-5.83258e-164	-1.95498e-163	-4.09665e-163	6.21574e-164	-5.80732e-163	-2.08526e-163	-1.54786e-162	1.14455e-163	1.83263e-164	-1.24955e-162	-9.63955e-163	1.47044e-163	3.13851e-164	3.57613e-164	2.86088e-163	3.40511e-163	3.65659e-163	0
4.80618e-163	8.19638e-163	-1.15463e-163	3.29646e-163	3.07755e-164	1.14156e-162	1.38248e-163	5.85153e-163	-1.2964e-162	3.72184e-164	8.04482e-163	3.49559e-163	2.24187e-163	-5.83258e-164	-1.95498e-163	-4.09665e-163	6.21574e-164	-5.80732e-163	-2.08526e-163	-1.54786e-162	1.14455e-163	1.83263e-164	-1.24955e-162	-9.63955e-163	1.47044e-163	3.13851e-164	3.57613e-164	2.86088e-163	3.40511e-163	3.65659e-163	0
4.80618e-163	8.19638e-163	-1.15463e-163	3.29646e-163	3.07755e-164	1.14156e-162	1.38248e-163	5.85153e-163	-1.2964e-162	3.72184e-164	8.04482e-163	3.49559e-163	2.24187e-163	-5.83258e-164	-1.95498e-163	-4.09665e-163	6.21574e-164	-5.80732e-163	-2.08526e-163	-1.54786e-162	1.14455e-163	1.83263e-164	-1.24955e-162	-9.63955e-163	1.47044e-163	3.13851e-164	3.57613e-164	2.86088e-163	3.40511e-163	3.65659e-163	0
4.80618e-163	8.19638e-163	-1.15463e-163	3.29646e-163	3.07755e-164	1.14156e-162	1.38248e-163	5.85153e-163	-1.2964e-162	3.72184e-164	8.04482e-163	3.49559e-163	2.24187e-163	-5.83258e-164	-1.95498e-163	-4.09665e-163	6.21574e-164	-5.80732e-163	-2.08526e-163	-1.54786e-162	1.14455e-163	1.83263e-164	-1.24955e-162	-9.63955e-163	1.47044e-163	3.13851e-164	3.57613e-164	2.86088e-163	3.40511e-163	3.65659e-163	0
4.80618e-163	8.19638e-163	-1.15463e-163	3.29646e-163	3.07755e-164	1.14156e-162	1.38248e-163	5.85153e-163	-1.2964e-162	3.72184e-164	8.04482e-163	3.49559e-163	2.24187e-163	-5.83258e-164	-1.95498e-163	-4.09665e-163	6.21574e-164	-5.80732e-163	-2.08526e-163	-1.54786e-162	1.14455e-163	1.83263e-164	-1.24955e-162	-9.63955e-163	1.47044e-163	3.13851e-164	3.57613e-164	2.86088e-163	3.40511e-163	3.65659e-163	0
4.80618e-163	8.19638e-163	-1.15463e-163	3.29646e-163	3.07755e-164	1.14156e-162	1.38248e-163	5.85153e-163	-1.2964e-162	3.72184e-164	8.04482e-163	3.49559e-163	2.24187e-163	-5.83258e-164	-1.95498e-163	-4.09665e-163	6.21574e-164	-5.80732e-163	-2.08526e-163	-1.54786e-162	1.14455e-163	1.83263e-164	-1.24955e-162	-9.63955e-163	1.47044e-163	3.13851e-164	3.57613e-164	2.86088e-163	3.40511e-163	3.65659e-163	0
4.80618e-163	8.19638e-163	-1.15463e-163	3.29646e-163	3.07755e-164	1.14156e-162	1.38248e-163	5.85153e-163	-1.2964e-162	3.72184e-164	8.04482e-163	3.49559e-163	2.24187e-163	-5.83258e-164	-1.95498e-163	-4.09665e-163	6.21574e-164	-5.80732e-163	-2.08526e-163	-1.54786e-162	1.14455e-163	1.83263e-164	-1.24955e-162	-9.63955e-163	1.47044e-163	3.13851e-164	3.57613e-164	2.86088e-163	3.40511e-163	3.65659e-163	0
4.80618e-163	8.19638e-163	-1.15463e-163	3.29646e-163	3.07755e-164	1.14156e-162	1.38248e-163	5.85153e-163	-1.2964e-162	3.72184e-164	8.04482e-163	3.49559e-163	2.24187e-163	-5.83258e-164	-1.95498e-163	-4.09665e-163	6.21574e-164	-5.80732e-163	-2.08526e-163	-1.54786e-162	1.14455e-163	1.83263e-164	-1.24955e-162	-9.63955e-163	1.47044e-163	3.13851e-164	3.57613e-164	2.86088e-163	3.40511e-163	3.65659e-163	0
4.80618e-163	8.19638e-163	-1.15463e-163	3.29646e-163	3.07755e-164	1.14156e-162	1.38248e-163	5.85153e-163	-1.2964e-162	3.72184e-164	8.04482e-163	3.49559e-163	2.24187e-163	-5.83258e-164	-1.95498e-163	-4.09665e-163	6.21574e-164	-5.80732e-163	-2.08526e-163	-1.54786e-162	1.14455e-163	1.83263e-164	-1.24955e-162	-9.63955e-163	1.47044e-163	3.13851e-164	3.57613e-164	2.86088e-163	3.40511e-163	3.65659e-163	0
4.80618e-163	8.19638e-163	-1.15463e-163	3.29646e-163	3.07755e-164	1.14156e-162	1.38248e-163	5.85153e-163	-1.2964e-162	3.72184e-164	8.04482e-163	3.49559e-163	2.24187e-163	-5.83258e-164	-1.95498e-163	-4.09665e-163	6.21574e-164	-5.80732e-163	-2.08526e-163	-1.54786e-162	1.14455e-163	1.83263e-164	-1.24955e-162	-9.63955e-163	1.47044e-163	3.13851e-164	3.57613e-164	2.86088e-163	3.40511e-163	3.65659e-163	0
4.80618e-163	8.19638e-163	-1.15463e-163	3.29646e-163	3.07755e-164	1.14156e-162	1.38248e-163	5.85153e-163	-1.2964e-162	3.72184e-164	8.04482e-163	3.49559e-163	2.24187e-163	-5.83258e-164	-1.95498e-163	-4.09665e-163	6.21574e-164	-5.80732e-163	-2.08526e-163	-1.54786e-162	1.14455e-163	1.83263e-164	-1.24955e-162	-9.63955e-163	1.47044e-163	3.13851e-164	3.57613e-164	2.86088e-163	3.40511e-163	3.65659e-163	0
4.80618e-163	8.19638e-163	-1.15463e-163	3.29646e-163	3.07755e-164	1.14156e-162	1.38248e-163	5.85153e-163	-1.2964e-162	3.72184e-164	8.04482e-163	3.49559e-163	2.24187e-163	-5.83258e-164	-1.95498e-163	-4.09665e-163	6.21574e-164	-5.80732e-163	-2.08526e-163	-1.54786e-162	1.14455e-163	1.83263e-164	-1.24955e-162	-9.63955e-163	1.47044e-163	3.13851e-164	3.57613e-164	2.86088e-163	3.40511e-163	3.65659e-163	0
4.80618e-163	8.19638e-163	-1.15463e-163	3.29646e-163	3.07755e-164	1.14156e-162	1.38248e-163	5.85153e-163	-1.2964e-162	3.72184e-164	8.04482e-163	3.49559e-163	2.24187e-163	-5.83258e-164	-1.95498e-163	-4.09665e-163	6.21574e-164	-5.80732e-163	-2.08526e-163	-1.54786e-162	1.14455e-163	1.83263e-164	-1.24955e-162	-9.63955e-163	1.47044e-163	3.13851e-164	3.57613e-164	2.86088e-163	3.40511e-163	3.65659e-163	0
4.80618e-163	8.19638e-163	-1.15463e-163	3.29646e-163	3.07755e-164	1.14156e-162	1.38248e-163	5.85153e-163	-1.2964e-162	3.72184e-164	8.04482e-163	3.49559e-163	2.24187e-163	-5.83258e-164	-1.95498e-163	-4.09665e-163	6.21574e-164	-5.80732e-163	-2.08526e-163	-1.54786e-162	1.14455e-163	1.83263e-164	-1.24955e-162	-9.63955e-163	1.47044e-163	3.13851e-164	3.57613e-164	2.86088e-163	3.40511e-163	3.65659e-163	0
4.80618e-163	8.19638e-163	-1.15463e-163	3.29646e-163	3.07755e-164	1.14156e-162	1.38248e-163	5.85153e-163	-1.2964e-162	3.72184e-164	8.04482e-163	3.49559e-163	2.24187e-163	-5.83258e-164	-1.95498e-163	-4.09665e-163	6.21574e-164	-5.80732e-163	-2.08526e-163	-1.54786e-162	1.14455e-163	1.83263e-164	-1.24955e-162	-9.63955e-163	1.47044e-163	3.13851e-164	3.57613e-164	2.86088e-163	3.40511e-163	3.65659e-163	0
4.80618e-163	8.19638e-163	-1.15463e-163	3.29646e-163	3.07755e-164	1.14156e-162	1.38248e-163	5.85153e-163	-1.2964e-162	3.72184e-164	8.04482e-163	3.49559e-163	2.24187e-163	-5.83258e-164	-1.95498e-163	-4.09665e-163	6.21574e-164	-5.80732e-163	-2.08526e-163	-1.54786e-162	1.14455e-163	1.83263e-164	-1.24955e-162	-9.63955e-163	1.47044e-163	3.13851e-164	3.57613e-164	2.86088e-163	3.40511e-163	3.65659e-163	0
4.80618e-163	8.19638e-163	-1.15463e-163	3.29646e-163	3.07755e-164	1.14156e-162	1.38248e-163	5.85153e-163	-1.2964e-162	3.72184e-164	8.04482e-163	3.49559e-163	2.24187e-163	-5.83258e-164	-1.95498e-163	-4.09665e-163	6.21574e-164	-5.80732e-163	-2.08526e-163	-1.54786e-162	1.14455e-163	1.83263e-164	-1.24955e-162	-9.63955e-163	1.47044e-163	3.13851e-164	3.57613e-164	2.86088e-163	3.40511e-163	3.65659e-163	0
4.80618e-163	8.19638e-163	-1.15463e-163	3.29646e-163	3.07755e-164	1.14156e-162	1.38248e-163	5.85153e-163	-1.2964e-162	3.72184e-164	8.04482e-163	3.49559e-163	2.24187e-163	-5.83258e-164	-1.95498e-163	-4.09665e-163	6.21574e-164	-5.80732e-163	-2.08526e-163	-1.54786e-162	1.14455e-163	1.83263e-164	-1.24955e-162	-9.63955e-163	1.47044e-163	3.13851e-164	3.57613e-164	2.86088e-163	3.40511e-163	3.65659e-163	0
4.80618e-163	8.19638e-163	-1.15463e-163	3.29646e-163	3.07755e-164	1.14156e-162	1.38248e-163	5.85153e-163	-1.2964e-162	3.72184e-164	8.04482e-163	3.49559e-163	2.24187e-163	-5.83258e-164	-1.95498e-163	-4.09665e-163	6.21574e-164	-5.80732e-163	-2.08526e-163	-1.54786e-162	1.14455e-163	1.83263e-164	-1.24955e-162	-9.63955e-163	1.47044e-163	3.13851e-164	3.57613e-164	2.86088e-163	3.40511e-163	3.65659e-163	0
4.80618e-163	8.19638e-163	-1.15463e-163	3.29646e-163	3.07755e-164	1.14156e-162	1.38248e-163	5.85153e-163	-1.2964e-162	3.72184e-164	8.04482e-163	3.49559e-163	2.24187e-163	-5.83258e-164	-1.95498e-163	-4.09665e-163	6.21574e-164	-5.80732e-163	-2.08526e-163	-1.54786e-162	1.14455e-163	1.83263e-164	-1.24955e-162	-9.63955e-163	1.47044e-163	3.13851e-164	3.57613e-164	2.86088e-163	3.40511e-163	3.65659e-163	0
4.80618e-163	8.19638e-163	-1.15463e-163	3.29646e-163	3.07755e-164	1.14156e-162	1.38248e-163	5.85153e-163	-1.2964e-162	3.72184e-164	8.04482e-163	3.49559e-163	2.24187e-163	-5.83258e-164	-1.95498e-163	-4.09665e-163	6.21574e-164	-5.80732e-163	-2.08526e-163	-1.54786e-162	1.14455e-163	1.83263e-164	-1.24955e-162	-9.63955e-163	1.47044e-163	3.13851e-164	3.57613e-164	2.86088e-163	3.40511e-163	3.65659e-163	0
4.80618e-163	8.19638e-163	-1.15463e-163	3.29646e-163	3.07755e-164	1.14156e-162	1.38248e-163	5.85153e-163	-1.2964e-162	3.72184e-164	8.04482e-163	3.49559e-163	2.24187e-163	-5.83258e-164	-1.95498e-163	-4.09665e-163	6.21574e-164	-5.80732e-163	-2.08526e-163	-1.54786e-162	1.14455e-163	1.83263e-164	-1.24955e-162	-9.63955e-163	1.47044e-163	3.13851e-164	3.57613e-164	2.86088e-163	3.40511e-163	3.65659e-163	0
4.80618e-163	8.19638e-163	-1.15463e-163	3.29646e-163	3.07755e-164	1.14156e-162	1.38248e-163	5.85153e-163	-1.2964e-162	3.72184e-164	8.04482e-163	3.49559e-163	2.24187e-163	-5.83258e-164	-1.95498e-163	-4.09665e-163	6.21574e-164	-5.80732e-163	-2.08526e-163	-1.54786e-162	1.14455e-163	1.83263e-164	-1.24955e-162	-9.63955e-163	1.47044e-163	3.13851e-164	3.57613e-164	2.86088e-163	3.40511e-163	3.65659e-163	0
4.80618e-163	8.19638e-163	-1.15463e-163	3.29646e-163	3.07755e-164	1.14156e-162	1.38248e-163	5.85153e-163	-1.2964e-162	3.72184e-164	8.04482e-163	3.49559e-163	2.24187e-163	-5.83258e-164	-1.95498e-163	-4.09665e-163	6.21574e-164	-5.80732e-163	-2.08526e-163	-1.54786e-162	1.14455e-163	1.83263e-164	-1.24955e-162	-9.63955e-163	1.47044e-163	3.13851e-164	3.57613e-164	2.86088e-163	3.40511e-163	3.65659e-163	0
4.80618e-163	8.19638e-163	-1.15463e-163	3.29646e-163	3.07755e-164	1.14156e-162	1.38248e-163	5.85153e-163	-1.2964e-162	3.72184e-164	8.04482e-163	3.49559e-163	2.24187e-163	-5.83258e-164	-1.95498e-163	-4.09665e-163	6.21574e-164	-5.80732e-163	-2.08526e-163	-1.54786e-162	1.14455e-163	1.83263e-164	-1.24955e-162	-9.63955e-163	1.47044e-163	3.13851e-164	3.57613e-164	2.86088e-163	3.40511e-163	3.65659e-163	0
4.80618e-163	8.19638e-163	-1.15463e-163	3.29646e-163	3.07755e-164	1.14156e-162	1.38248e-163	5.85153e-163	-1.2964e-162	3.72184e-164	8.04482e-163	3.49559e-163	2.24187e-163	-5.83258e-164	-1.95498e-163	-4.09665e-163	6.21574e-164	-5.80732e-163	-2.08526e-163	-1.54786e-162	1.14455e-163	1.83263e-164	-1.24955e-162	-9.63955e-163	1.47044e-163	3.13851e-164	3.57613e-164	2.86088e-163	3.40511e-163	3.65659e-163	0
4.80618e-163	8.19638e-163	-1.15463e-163	3.29646e-163	3.07755e-164	1.14156e-162	1.38248e-163	5.85153e-163	-1.2964e-162	3.72184e-164	8.04482e-163	3.49559e-163	2.24187e-163	-5.83258e-164	-1.95498e-163	-4.09665e-163	6.21574e-164	-5.80732e-163	-2.08526e-163	-1.54786e-162	1.14455e-163	1.83263e-164	-1.24955e-162	-9.63955e-163	1.47044e-163	3.13851e-164	3.57613e-164	2.86088e-163	3.40511e-163	3.65659e-163	0
4.80618e-163	8.19638e-163	-1.15463e-163	3.29646e-163	3.07755e-164	1.14156e-162	1.38248e-163	5.85153e-163	-1.2964e-162	3.72184e-164	8.04482e-163	3.49559e-163	2.24187e-163	-5.83258e-164	-1.95498e-163	-4.09665e-163	6.21574e-164	-5.80732e-163	-2.08526e-163	-1.54786e-162	1.14455e-163	1.83263e-164	-1.24955e-162	-9.63955e-163	1.47044e-163	3.13851e-164	3.57613e-164	2.86088e-163	3.40511e-163	3.65659e-163	0
4.80618e-163	8.19638e-163	-1.15463e-163	3.29646e-163	3.07755e-164	1.14156e-162	1.38248e-163	5.85153e-163	-1.2964e-162	3.72184e-164	8.04482e-163	3.49559e-163	2.24187e-163	-5.83258e-164	-1.95498e-163	-4.09665e-163	6.21574e-164	-5.80732e-163	-2.08526e-163	-1.54786e-162	1.14455e-163	1.83263e-164	-1.24955e-162	-9.63955e-163	1.47044e-163	3.13851e-164	3.57613e-164	2.86088e-163	3.40511e-163	3.65659e-163	0
4.80618e-163	8.19638e-163	-1.15463e-163	3.29646e-163	3.07755e-164	1.14156e-162	1.38248e-163	5.85153e-163	-1.2964e-162	3.72184e-164	8.04482e-163	3.49559e-163	2.24187e-163	-5.83258e-164	-1.95498e-163	-4.09665e-163	6.21574e-164	-5.80732e-163	-2.08526e-163	-1.54786e-162	1.14455e-163	1.83263e-164	-1.24955e-162	-9.63955e-163	1.47044e-163	3.13851e-164	3.57613e-164	2.86088e-163	3.40511e-163	3.65659e-163	0
4.80618e-163	8.19638e-163	-1.15463e-163	3.29646e-163	3.07755e-164	1.14156e-162	1.38248e-163	5.85153e-163	-1.2964e-162	3.72184e-164	8.04482e-163	3.49559e-163	2.24187e-163	-5.83258e-164	-1.95498e-163	-4.09665e-163	6.21574e-164	-5.80732e-163	-2.08526e-163	-1.54786e-162	1.14455e-163	1.83263e-164	-1.24955e-162	-9.63955e-163	1.47044e-163	3.13851e-164	3.57613e-164	2.86088e-163	3.40511e-163	3.65659e-163	0
4.80618e-163	8.19638e-163	-1.15463e-163	3.29646e-163	3.07755e-164	1.14156e-162	1.38248e-163	5.85153e-163	-1.2964e-162	3.72184e-164	8.04482e-163	3.49559e-163	2.24187e-163	-5.83258e-164	-1.95498e-163	-4.09665e-163	6.21574e-164	-5.80732e-163	-2.08526e-163	-1.54786e-162	1.14455e-163	1.83263e-164	-1.24955e-162	-9.63955e-163	1.47044e-163	3.13851e-164	3.57613e-164	2.86088e-163	3.40511e-163	3.65659e-163	0
4.80618e-163	8.19638e-163	-1.15463e-163	3.29646e-163	3.07755e-164	1.14156e-162	1.38248e-163	5.85153e-163	-1.2964e-162	3.72184e-164	8.04482e-163	3.49559e-163	2.24187e-163	-5.83258e-164	-1.95498e-163	-4.09665e-163	6.21574e-164	-5.80732e-163	-2.08526e-163	-1.54786e-162	1.14455e-163	1.83263e-164	-1.24955e-162	-9.63955e-163	1.47044e-163	3.13851e-164	3.57613e-164	2.86088e-163	3.40511e-163	3.65659e-163	0
4.80618e-163	8.19638e-163	-1.15463e-163	3.29646e-163	3.07755e-164	1.14156e-162	1.38248e-163	5.85153e-163	-1.2964e-162	3.72184e-164	8.04482e-163	3.49559e-163	2.24187e-163	-5.83258e-164	-1.95498e-163	-4.09665e-163	6.21574e-164	-5.80732e-163	-2.08526e-163	-1.54786e-162	1.14455e-163	1.83263e-164	-1.24955e-162	-9.63955e-163	1.47044e-163	3.13851e-164	3.57613e-164	2.86088e-163	3.40511e-163	3.65659e-163	0
4.80618e-163	8.19638e-163	-1.15463e-163	3.29646e-163	3.07755e-164	1.14156e-162	1.38248e-163	5.85153e-163	-1.2964e-162	3.72184e-164	8.04482e-163	3.49559e-163	2.24187e-163	-5.83258e-164	-1.95498e-163	-4.09665e-163	6.21574e-164	-5.80732e-163	-2.08526e-163	-1.54786e-162	1.14455e-163	1.83263e-164	-1.24955e-162	-9.63955e-163	1.47044e-163	3.13851e-164	3.57613e-164	2.86088e-163	3.40511e-163	3.65659e-163	0
4.80618e-163	8.19638e-163	-1.15463e-163	3.29646e-163	3.07755e-164	1.14156e-162	1.38248e-163	5.85153e-163	-1.2964e-162	3.72184e-164	8.04482e-163	3.49559e-163	2.24187e-163	-5.83258e-164	-1.95498e-163	-4.09665e-163	6.21574e-164	-5.80732e-163	-2.08526e-163	-1.54786e-162	1.14455e-163	1.83263e-164	-1.24955e-162	-9.63955e-163	1.47044e-163	3.13851e-164	3.57613e-164	2.86088e-163	3.40511e-163	3.65659e-163	0
4.80618e-163	8.19638e-163	-1.15463e-163	3.29646e-163	3.07755e-164	1.14156e-162	1.38248e-163	5.85153e-163	-1.2964e-162	3.72184e-164	8.04482e-163	3.49559e-163	2.24187e-163	-5.83258e-164	-1.95498e-163	-4.09665e-163	6.21574e-164	-5.80732e-163	-2.08526e-163	-1.54786e-162	1.14455e-163	1.83263e-164	-1.24955e-162	-9.63955e-163	1.47044e-163	3.13851e-164	3.57613e-164	2.86088e-163	3.40511e-163	3.65659e-163	0
4.80618e-163	8.19638e-163	-1.15463e-163	3.29646e-163	3.07755e-164	1.14156e-162	1.38248e-163	5.85153e-163	-1.2964e-162	3.72184e-164	8.04482e-163	3.49559e-163	2.24187e-163	-5.83258e-164	-1.95498e-163	-4.09665e-163	6.21574e-164	-5.80732e-163	-2.08526e-163	-1.54786e-162	1.14455e-163	1.83263e-164	-1.24955e-162	-9.63955e-163	1.47044e-163	3.13851e-164	3.57613e-164	2.86088e-163	3.40511e-163	3.65659e-163	0
4.80618e-163	8.19638e-163	-1.15463e-163	3.29646e-163	3.07755e-164	1.14156e-162	1.38248e-163	5.85153e-163	-1.2964e-162	3.72184e-164	8.04482e-163	3.49559e-163	2.24187e-163	-5.83258e-164	-1.95498e-163	-4.09665e-163	6.21574e-164	-5.80732e-163	-2.08526e-163	-1.54786e-162	1.14455e-163	1.83263e-164	-1.24955e-162	-9.63955e-163	1.47044e-163	3.13851e-164	3.57613e-164	2.86088e-163	3.40511e-163	3.65659e-163	0
4.80618e-163	8.19638e-163	-1.15463e-163	3.29646e-163	3.07755e-164	1.14156e-162	1.38248e-163	5.85153e-163	-1.2964e-162	3.72184e-164	8.04482e-163	3.49559e-163	2.24187e-163	-5.83258e-164	-1.95498e-163	-4.09665e-163	6.21574e-164	-5.80732e-163	-2.08526e-163	-1.54786e-162	1.14455e-163	1.83263e-164	-1.24955e-162	-9.63955e-163	1.47044e-163	3.13851e-164	3.57613e-164	2.86088e-163	3.40511e-163	3.65659e-163	0
4.80618e-163	8.19638e-163	-1.15463e-163	3.29646e-163	3.07755e-164	1.14156e-162	1.38248e-163	5.85153e-163	-1.2964e-162	3.72184e-164	8.04482e-163	3.49559e-163	2.24187e-163	-5.83258e-164	-1.95498e-163	-4.09665e-163	6.21574e-164	-5.80732e-163	-2.08526e-163	-1.54786e-162	1.14455e-163	1.83263e-164	-1.24955e-162	-9.63955e-163	1.47044e-163	3.13851e-164	3.57613e-164	2.86088e-163	3.40511e-163	3.65659e-163	0
4.80618e-163	8.19638e-163	-1.15463e-163	3.29646e-163	3.07755e-164	1.14156e-162	1.38248e-163	5.85153e-163	-1.2964e-162	3.72184e-164	8.04482e-163	3.49559e-163	2.24187e-163	-5.83258e-164	-1.95498e-163	-4.09665e-163	6.21574e-164	-5.80732e-163	-2.08526e-163	-1.54786e-162	1.14455e-163	1.83263e-164	-1.24955e-162	-9.63955e-163	1.47044e-163	3.13851e-164	3.57613e-164	2.86088e-163	3.40511e-163	3.65659e-163	0
4.80618e-163	8.19638e-163	-1.15463e-163	3.29646e-163	3.07755e-164	1.14156e-162	1.38248e-163	5.85153e-163	-1.2964e-162	3.72184e-164	8.04482e-163	3.49559e-163	2.24187e-163	-5.83258e-164	-1.95498e-163	-4.09665e-163	6.21574e-164	-5.80732e-163	-2.08526e-163	-1.54786e-162	1.14455e-163	1.83263e-164	-1.24955e-162	-9.63955e-163	1.47044e-163	3.13851e-164	3.57613e-164	2.86088e-163	3.40511e-163	3.65659e-163	0
4.80618e-163	8.19638e-163	-1.15463e-163	3.29646e-163	3.07755e-164	1.14156e-162	1.38248e-163	5.85153e-163	-1.2964e-162	3.72184e-164	8.04482e-163	3.49559e-163	2.24187e-163	-5.83258e-164	-1.95498e-163	-4.09665e-163	6.21574e-164	-5.80732e-163	-2.08526e-163	-1.54786e-162	1.14455e-163	1.83263e-164	-1.24955e-162	-9.63955e-163	1.47044e-163	3.13851e-164	3.57613e-164	2.86088e-163	3.40511e-163	3.65659e-163	0
4.80618e-163	8.19638e-163	-1.15463e-163	3.29646e-163	3.07755e-164	1.14156e-162	1.38248e-163	5.85153e-163	-1.2964e-162	3.72184e-164	8.04482e-163	3.49559e-163	2.24187e-163	-5.83258e-164	-1.95498e-163	-4.09665e-163	6.21574e-164	-5.80732e-163	-2.08526e-163	-1.54786e-162	1.14455e-163	1.83263e-164	-1.24955e-162	-9.63955e-163	1.47044e-163	3.13851e-164	3.57613e-164	2.86088e-163	3.40511e-163	3.65659e-163	0
4.80618e-163	8.19638e-163	-1.15463e-163	3.29646e-163	3.07755e-164	1.14156e-162	1.38248e-163	5.85153e-163	-1.2964e-162	3.72184e-164	8.04482e-163	3.49559e-163	2.24187e-163	-5.83258e-164	-1.95498e-163	-4.09665e-163	6.21574e-164	-5.80732e-163	-2.08526e-163	-1.54786e-162	1.14455e-163	1.83263e-164	-1.24955e-162	-9.63955e-163	1.47044e-163	3.13851e-164	3.57613e-164	2.86088e-163	3.40511e-163	3.65659e-163	0
4.80618e-163	8.19638e-163	-1.15463e-163	3.29646e-163	3.07755e-164	1.14156e-162	1.38248e-163	5.85153e-163	-1.2964e-162	3.72184e-164	8.04482e-163	3.49559e-163	2.24187e-163	-5.83258e-164	-1.95498e-163	-4.09665e-163	6.21574e-164	-5.80732e-163	-2.08526e-163	-1.54786e-162	1.14455e-163	1.83263e-164	-1.24955e-162	-9.63955e-163	1.47044e-163	3.13851e-164	3.57613e-164	2.86088e-163	3.40511e-163	3.65659e-163	0
4.80618e-163	8.19638e-163	-1.15463e-163	3.29646e-163	3.07755e-164	1.14156e-162	1.38248e-163	5.85153e-163	-1.2964e-162	3.72184e-164	8.04482e-163	3.49559e-163	2.24187e-163	-5.83258e-164	-1.95498e-163	-4.09665e-163	6.21574e-164	-5.80732e-163	-2.08526e-163	-1.54786e-162	1.14455e-163	1.83263e-164	-1.24955e-162	-9.63955e-163	1.47044e-163	3.13851e-164	3.57613e-164	2.86088e-163	3.40511e-163	3.65659e-163	0
4.80618e-163	8.19638e-163	-1.15463e-163	3.29646e-163	3.07755e-164	1.14156e-162	1.38248e-163	5.85153e-163	-1.2964e-162	3.72184e-164	8.04482e-163	3.49559e-163	2.24187e-163	-5.83258e-164	-1.95498e-163	-4.09665e-163	6.21574e-164	-5.80732e-163	-2.08526e-163	-1.54786e-162	1.14455e-163	1.83263e-164	-1.24955e-162	-9.63955e-163	1.47044e-163	3.13851e-164	3.57613e-164	2.86088e-163	3.40511e-163	3.65659e-163	0
4.80618e-163	8.19638e-163	-1.15463e-163	3.29646e-163	3.07755e-164	1.14156e-162	1.38248e-163	5.85153e-163	-1.2964e-162	3.72184e-164	8.04482e-163	3.49559e-163	2.24187e-163	-5.83258e-164	-1.95498e-163	-4.09665e-163	6.21574e-164	-5.80732e-163	-2.08526e-163	-1.54786e-162	1.14455e-163	1.83263e-164	-1.24955e-162	-9.63955e-163	1.47044e-163	3.13851e-164	3.57613e-164	2.86088e-163	3.40511e-163	3.65659e-163	0
4.80618e-163	8.19638e-163	-1.15463e-163	3.29646e-163	3.07755e-164	1.14156e-162	1.38248e-163	5.85153e-163	-1.2964e-162	3.72184e-164	8.04482e-163	3.49559e-163	2.24187e-163	-5.83258e-164	-1.95498e-163	-4.09665e-163	6.21574e-164	-5.80732e-163	-2.08526e-163	-1.54786e-162	1.14455e-163	1.83263e-164	-1.24955e-162	-9.63955e-163	1.47044e-163	3.13851e-164	3.57613e-164	2.86088e-163	3.40511e-163	3.65659e-163	0
4.80618e-163	8.19638e-163	-1.15463e-163	3.29646e-163	3.07755e-164	1.14156e-162	1.38248e-163	5.85153e-163	-1.2964e-162	3.72184e-164	8.04482e-163	3.49559e-163	2.24187e-163	-5.83258e-164	-1.95498e-163	-4.09665e-163	6.21574e-164	-5.80732e-163	-2.08526e-163	-1.54786e-162	1.14455e-163	1.83263e-164	-1.24955e-162	-9.63955e-163	1.47044e-163	3.13851e-164	3.57613e-164	2.86088e-163	3.40511e-163	3.65659e-163	0
4.80618e-163	8.19638e-163	-1.15463e-163	3.29646e-163	3.07755e-164	1.14156e-162	1.38248e-163	5.85153e-163	-1.2964e-162	3.72184e-164	8.04482e-163	3.49559e-163	2.24187e-163	-5.83258e-164	-1.95498e-163	-4.09665e-163	6.21574e-164	-5.80732e-163	-2.08526e-163	-1.54786e-162	1.14455e-163	1.83263e-164	-1.24955e-162	-9.63955e-163	1.47044e-163	3.13851e-164	3.57613e-164	2.86088e-163	3.40511e-163	3.65659e-163	0
4.80618e-163	8.19638e-163	-1.15463e-163	3.29646e-163	3.07755e-164	1.14156e-162	1.38248e-163	5.85153e-163	-1.2964e-162	3.72184e-164	8.04482e-163	3.49559e-163	2.24187e-163	-5.83258e-164	-1.95498e-163	-4.09665e-163	6.21574e-164	-5.80732e-163	-2.08526e-163	-1.54786e-162	1.14455e-163	1.83263e-164	-1.24955e-162	-9.63955e-163	1.47044e-163	3.13851e-164	3.57613e-164	2.86088e-163	3.40511e-163	3.65659e-163	0
4.80618e-163	8.19638e-163	-1.15463e-163	3.29646e-163	3.07755e-164	1.14156e-162	1.38248e-163	5.85153e-163	-1.2964e-162	3.72184e-164	8.04482e-163	3.49559e-163	2.24187e-163	-5.83258e-164	-1.95498e-163	-4.09665e-163	6.21574e-164	-5.80732e-163	-2.08526e-163	-1.54786e-162	1.14455e-163	1.83263e-164	-1.24955e-162	-9.63955e-163	1.47044e-163	3.13851e-164	3.57613e-164	2.86088e-163	3.40511e-163	3.65659e-163	0
4.80618e-163	8.19638e-163	-1.15463e-163	3.29646e-163	3.07755e-164	1.14156e-162	1.38248e-163	5.85153e-163	-1.2964e-162	3.72184e-164	8.04482e-163	3.49559e-163	2.24187e-163	-5.83258e-164	-1.95498e-163	-4.09665e-163	6.21574e-164	-5.80732e-163	-2.08526e-163	-1.54786e-162	1.14455e-163	1.83263e-164	-1.24955e-162	-9.63955e-163	1.47044e-163	3.13851e-164	3.57613e-164	2.86088e-163	3.40511e-163	3.65659e-163	0
4.80618e-163	8.19638e-163	-1.15463e-163	3.29646e-163	3.07755e-164	1.14156e-162	1.38248e-163	5.85153e-163	-1.2964e-162	3.72184e-164	8.04482e-163	3.49559e-163	2.24187e-163	-5.83258e-164	-1.95498e-163	-4.09665e-163	6.21574e-164	-5.80732e-163	-2.08526e-163	-1.54786e-162	1.14455e-163	1.83263e-164	-1.24955e-162	-9.63955e-163	1.47044e-163	3.13851e-164	3.57613e-164	2.86088e-163	3.40511e-163	3.65659e-163	0
4.80618e-163	8.19638e-163	-1.15463e-163	3.29646e-163	3.07755e-164	1.14156e-162	1.38248e-163	5.85153e-163	-1.2964e-162	3.72184e-164	8.04482e-163	3.49559e-163	2.24187e-163	-5.83258e-164	-1.95498e-163	-4.09665e-163	6.21574e-164	-5.80732e-163	-2.08526e-163	-1.54786e-162	1.14455e-163	1.83263e-164	-1.24955e-162	-9.63955e-163	1.47044e-163	3.13851e-164	3.57613e-164	2.86088e-163	3.40511e-163	3.65659e-163	0
4.80618e-163	8.19638e-163	-1.15463e-163	3.29646e-163	3.07755e-164	1.14156e-162	1.38248e-163	5.85153e-163	-1.2964e-162	3.72184e-164	8.04482e-163	3.49559e-163	2.24187e-163	-5.83258e-164	-1.95498e-163	-4.09665e-163	6.21574e-164	-5.80732e-163	-2.08526e-163	-1.54786e-162	1.14455e-163	1.83263e-164	-1.24955e-162	-9.63955e-163	1.47044e-163	3.13851e-164	3.57613e-164	2.86088e-163	3.40511e-163	3.65659e-163	0
4.80618e-163	8.19638e-163	-1.15463e-163	3.29646e-163	3.07755e-164	1.14156e-162	1.38248e-163	5.85153e-163	-1.2964e-162	3.72184e-164	8.04482e-163	3.49559e-163	2.24187e-163	-5.83258e-164	-1.95498e-163	-4.09665e-163	6.21574e-164	-5.80732e-163	-2.08526e-163	-1.54786e-162	1.14455e-163	1.83263e-164	-1.24955e-162	-9.63955e-163	1.47044e-163	3.13851e-164	3.57613e-164	2.86088e-163	3.40511e-163	3.65659e-163	0
4.80618e-163	8.19638e-163	-1.15463e-163	3.29646e-163	3.07755e-164	1.14156e-162	1.38248e-163	5.85153e-163	-1.2964e-162	3.72184e-164	8.04482e-163	3.49559e-163	2.24187e-163	-5.83258e-164	-1.95498e-163	-4.09665e-163	6.21574e-164	-5.80732e-163	-2.08526e-163	-1.54786e-162	1.14455e-163	1.83263e-164	-1.24955e-162	-9.63955e-163	1.47044e-163	3.13851e-164	3.57613e-164	2.86088e-163	3.40511e-163	3.65659e-163	0
4.80618e-163	8.19638e-163	-1.15463e-163	3.29646e-163	3.07755e-164	1.14156e-162	1.38248e-163	5.85153e-163	-1.2964e-162	3.72184e-164	8.04482e-163	3.49559e-163	2.24187e-163	-5.83258e-164	-1.95498e-163	-4.09665e-163	6.21574e-164	-5.80732e-163	-2.08526e-163	-1.54786e-162	1.14455e-163	1.83263e-164	-1.24955e-162	-9.63955e-163	1.47044e-163	3.13851e-164	3.57613e-164	2.86088e-163	3.40511e-163	3.65659e-163	0
4.80618e-163	8.19638e-163	-1.15463e-163	3.29646e-163	3.07755e-164	1.14156e-162	1.38248e-163	5.85153e-163	-1.2964e-162	3.72184e-164	8.04482e-163	3.49559e-163	2.24187e-163	-5.83258e-164	-1.95498e-163	-4.09665e-163	6.21574e-164	-5.80732e-163	-2.08526e-163	-1.54786e-162	1.14455e-163	1.83263e-164	-1.24955e-162	-9.63955e-163	1.47044e-163	3.13851e-164	3.57613e-164	2.86088e-163	3.40511e-163	3.65659e-163	0
4.80618e-163	8.19638e-163	-1.15463e-163	3.29646e-163	3.07755e-164	1.14156e-162	1.38248e-163	5.85153e-163	-1.2964e-162	3.72184e-164	8.04482e-163	3.49559e-163	2.24187e-163	-5.83258e-164	-1.95498e-163	-4.09665e-163	6.21574e-164	-5.80732e-163	-2.08526e-163	-1.54786e-162	1.14455e-163	1.83263e-164	-1.24955e-162	-9.63955e-163	1.47044e-163	3.13851e-164	3.57613e-164	2.86088e-163	3.40511e-163	3.65659e-163	0
4.80618e-163	8.19638e-163	-1.15463e-163	3.29646e-163	3.07755e-164	1.14156e-162	1.38248e-163	5.85153e-163	-1.2964e-162	3.72184e-164	8.04482e-163	3.49559e-163	2.24187e-163	-5.83258e-164	-1.95498e-163	-4.09665e-163	6.21574e-164	-5.80732e-163	-2.08526e-163	-1.54786e-162	1.14455e-163	1.83263e-164	-1.24955e-162	-9.63955e-163	1.47044e-163	3.13851e-164	3.57613e-164	2.86088e-163	3.40511e-163	3.65659e-163	0
4.80618e-163	8.19638e-163	-1.15463e-163	3.29646e-163	3.07755e-164	1.14156e-162	1.38248e-163	5.85153e-163	-1.2964e-162	3.72184e-164	8.04482e-163	3.49559e-163	2.24187e-163	-5.83258e-164	-1.95498e-163	-4.09665e-163	6.21574e-164	-5.80732e-163	-2.08526e-163	-1.54786e-162	1.14455e-163	1.83263e-164	-1.24955e-162	-9.63955e-163	1.47044e-163	3.13851e-164	3.57613e-164	2.86088e-163	3.40511e-163	3.65659e-163	0
4.80618e-163	8.19638e-163	-1.15463e-163	3.29646e-163	3.07755e-164	1.14156e-162	1.38248e-163	5.85153e-163	-1.2964e-162	3.72184e-164	8.04482e-163	3.49559e-163	2.24187e-163	-5.83258e-164	-1.95498e-163	-4.09665e-163	6.21574e-164	-5.80732e-163	-2.08526e-163	-1.54786e-162	1.14455e-163	1.83263e-164	-1.24955e-162	-9.63955e-163	1.47044e-163	3.13851e-164	3.57613e-164	2.86088e-163	3.40511e-163	3.65659e-163	0
4.80618e-163	8.19638e-163	-1.15463e-163	3.29646e-163	3.07755e-164	1.14156e-162	1.38248e-163	5.85153e-163	-1.2964e-162	3.72184e-164	8.04482e-163	3.49559e-163	2.24187e-163	-5.83258e-164	-1.95498e-163	-4.09665e-163	6.21574e-164	-5.80732e-163	-2.08526e-163	-1.54786e-162	1.14455e-163	1.83263e-164	-1.24955e-162	-9.63955e-163	1.47044e-163	3.13851e-164	3.57613e-164	2.86088e-163	3.40511e-163	3.65659e-163	0
4.80618e-163	8.19638e-163	-1.15463e-163	3.29646e-163	3.07755e-164	1.14156e-162	1.38248e-163	5.85153e-163	-1.2964e-162	3.72184e-164	8.04482e-163	3.49559e-163	2.24187e-163	-5.83258e-164	-1.95498e-163	-4.09665e-163	6.21574e-164	-5.80732e-163	-2.08526e-163	-1.54786e-162	1.14455e-163	1.83263e-164	-1.24955e-162	-9.63955e-163	1.47044e-163	3.13851e-164	3.57613e-164	2.86088e-163	3.40511e-163	3.65659e-163	0
4.80618e-163	8.19638e-163	-1.15463e-163	3.29646e-163	3.07755e-164	1.14156e-162	1.38248e-163	5.85153e-163	-1.2964e-162	3.72184e-164	8.04482e-163	3.49559e-163	2.24187e-163	-5.83258e-164	-1.95498e-163	-4.09665e-163	6.21574e-164	-5.80732e-163	-2.08526e-163	-1.54786e-162	1.14455e-163	1.83263e-164	-1.24955e-162	-9.63955e-163	1.47044e-163	3.13851e-164	3.57613e-164	2.86088e-163	3.40511e-163	3.65659e-163	0
4.80618e-163	8.19638e-163	-1.15463e-163	3.29646e-163	3.07755e-164	1.14156e-162	1.38248e-163	5.85153e-163	-1.2964e-162	3.72184e-164	8.04482e-163	3.49559e-163	2.24187e-163	-5.83258e-164	-1.95498e-163	-4.09665e-163	6.21574e-164	-5.80732e-163	-2.08526e-163	-1.54786e-162	1.14455e-163	1.83263e-164	-1.24955e-162	-9.63955e-163	1.47044e-163	3.13851e-164	3.57613e-164	2.86088e-163	3.40511e-163	3.65659e-163	0
4.80618e-163	8.19638e-163	-1.15463e-163	3.29646e-163	3.07755e-164	1.14156e-162	1.38248e-163	5.85153e-163	-1.2964e-162	3.72184e-164	8.04482e-163	3.49559e-163	2.24187e-163	-5.83258e-164	-1.95498e-163	-4.09665e-163	6.21574e-164	-5.80732e-163	-2.08526e-163	-1.54786e-162	1.14455e-163	1.83263e-164	-1.24955e-162	-9.63955e-163	1.47044e-163	3.13851e-164	3.57613e-164	2.86088e-163	3.40511e-163	3.65659e-163	0
4.80618e-163	8.19638e-163	-1.15463e-163	3.29646e-163	3.07755e-164	1.14156e-162	1.38248e-163	5.85153e-163	-1.2964e-162	3.72184e-164	8.04482e-163	3.49559e-163	2.24187e-163	-5.83258e-164	-1.95498e-163	-4.09665e-163	6.21574e-164	-5.80732e-163	-2.08526e-163	-1.54786e-162	1.14455e-163	1.83263e-164	-1.24955e-162	-9.63955e-163	1.47044e-163	3.13851e-164	3.57613e-164	2.86088e-163	3.40511e-163	3.65659e-163	0
4.80618e-163	8.19638e-163	-1.15463e-163	3.29646e-163	3.07755e-164	1.14156e-162	1.38248e-163	5.85153e-163	-1.2964e-162	3.72184e-164	8.04482e-163	3.49559e-163	2.24187e-163	-5.83258e-164	-1.95498e-163	-4.09665e-163	6.21574e-164	-5.80732e-163	-2.08526e-163	-1.54786e-162	1.14455e-163	1.83263e-164	-1.24955e-162	-9.63955e-163	1.47044e-163	3.13851e-164	3.57613e-164	2.86088e-163	3.40511e-163	3.65659e-163	0
4.80618e-163	8.19638e-163	-1.15463e-163	3.29646e-163	3.07755e-164	1.14156e-162	1.38248e-163	5.85153e-163	-1.2964e-162	3.72184e-164	8.04482e-163	3.49559e-163	2.24187e-163	-5.83258e-164	-1.95498e-163	-4.09665e-163	6.21574e-164	-5.80732e-163	-2.08526e-163	-1.54786e-162	1.14455e-163	1.83263e-164	-1.24955e-162	-9.63955e-163	1.47044e-163	3.13851e-164	3.57613e-164	2.86088e-163	3.40511e-163	3.65659e-163	0
4.80618e-163	8.19638e-163	-1.15463e-163	3.29646e-163	3.07755e-164	1.14156e-162	1.38248e-163	5.85153e-163	-1.2964e-162	3.72184e-164	8.04482e-163	3.49559e-163	2.24187e-163	-5.83258e-164	-1.95498e-163	-4.09665e-163	6.21574e-164	-5.80732e-163	-2.08526e-163	-1.54786e-162	1.14455e-163	1.83263e-164	-1.24955e-162	-9.63955e-163	1.47044e-163	3.13851e-164	3.57613e-164	2.86088e-163	3.40511e-163	3.65659e-163	0
4.80618e-163	8.19638e-163	-1.15463e-163	3.29646e-163	3.07755e-164	1.14156e-162	1.38248e-163	5.85153e-163	-1.2964e-162	3.72184e-164	8.04482e-163	3.49559e-163	2.24187e-163	-5.83258e-164	-1.95498e-163	-4.09665e-163	6.21574e-164	-5.80732e-163	-2.08526e-163	-1.54786e-162	1.14455e-163	1.83263e-164	-1.24955e-162	-9.63955e-163	1.47044e-163	3.13851e-164	3.57613e-164	2.86088e-163	3.40511e-163	3.65659e-163	0
4.80618e-163	8.19638e-163	-1.15463e-163	3.29646e-163	3.07755e-164	1.14156e-162	1.38248e-163	5.85153e-163	-1.2964e-162	3.72184e-164	8.04482e-163	3.49559e-163	2.24187e-163	-5.83258e-164	-1.95498e-163	-4.09665e-163	6.21574e-164	-5.80732e-163	-2.08526e-163	-1.54786e-162	1.14455e-163	1.83263e-164	-1.24955e-162	-9.63955e-163	1.47044e-163	3.13851e-164	3.57613e-164	2.86088e-163	3.40511e-163	3.65659e-163	0
4.80618e-163	8.19638e-163	-1.15463e-163	3.29646e-163	3.07755e-164	1.14156e-162	1.38248e-163	5.85153e-163	-1.2964e-162	3.72184e-164	8.04482e-163	3.49559e-163	2.24187e-163	-5.83258e-164	-1.95498e-163	-4.09665e-163	6.21574e-164	-5.80732e-163	-2.08526e-163	-1.54786e-162	1.14455e-163	1.83263e-164	-1.24955e-162	-9.63955e-163	1.47044e-163	3.13851e-164	3.57613e-164	2.86088e-163	3.40511e-163	3.65659e-163	0
4.80618e-163	8.19638e-163	-1.15463e-163	3.29646e-163	3.07755e-164	1.14156e-162	1.38248e-163	5.85153e-163	-1.2964e-162	3.72184e-164	8.04482e-163	3.49559e-163	2.24187e-163	-5.83258e-164	-1.95498e-163	-4.09665e-163	6.21574e-164	-5.80732e-163	-2.08526e-163	-1.54786e-162	1.14455e-163	1.83263e-164	-1.24955e-162	-9.63955e-163	1.47044e-163	3.13851e-164	3.57613e-164	2.86088e-163	3.40511e-163	3.65659e-163	0
4.80618e-163	8.19638e-163	-1.15463e-163	3.29646e-163	3.07755e-164	1.14156e-162	1.38248e-163	5.85153e-163	-1.2964e-162	3.72184e-164	8.04482e-163	3.49559e-163	2.24187e-163	-5.83258e-164	-1.95498e-163	-4.09665e-163	6.21574e-164	-5.80732e-163	-2.08526e-163	-1.54786e-162	1.14455e-163	1.83263e-164	-1.24955e-162	-9.63955e-163	1.47044e-163	3.13851e-164	3.57613e-164	2.86088e-163	3.40511e-163	3.65659e-163	0
4.80618e-163	8.19638e-163	-1.15463e-163	3.29646e-163	3.07755e-164	1.14156e-162	1.38248e-163	5.85153e-163	-1.2964e-162	3.72184e-164	8.04482e-163	3.49559e-163	2.24187e-163	-5.83258e-164	-1.95498e-163	-4.09665e-163	6.21574e-164	-5.80732e-163	-2.08526e-163	-1.54786e-162	1.14455e-163	1.83263e-164	-1.24955e-162	-9.63955e-163	1.47044e-163	3.13851e-164	3.57613e-164	2.86088e-163	3.40511e-163	3.65659e-163	0
4.80618e-163	8.19638e-163	-1.15463e-163	3.29646e-163	3.07755e-164	1.14156e-162	1.38248e-163	5.85153e-163	-1.2964e-162	3.72184e-164	8.04482e-163	3.49559e-163	2.24187e-163	-5.83258e-164	-1.95498e-163	-4.09665e-163	6.21574e-164	-5.80732e-163	-2.08526e-163	-1.54786e-162	1.14455e-163	1.83263e-164	-1.24955e-162	-9.63955e-163	1.47044e-163	3.13851e-164	3.57613e-164	2.86088e-163	3.40511e-163	3.65659e-163	0
4.80618e-163	8.19638e-163	-1.15463e-163	3.29646e-163	3.07755e-164	1.14156e-162	1.38248e-163	5.85153e-163	-1.2964e-162	3.72184e-164	8.04482e-163	3.49559e-163	2.24187e-163	-5.83258e-164	-1.95498e-163	-4.09665e-163	6.21574e-164	-5.80732e-163	-2.08526e-163	-1.54786e-162	1.14455e-163	1.83263e-164	-1.24955e-162	-9.63955e-163	1.47044e-163	3.13851e-164	3.57613e-164	2.86088e-163	3.40511e-163	3.65659e-163	0
4.80618e-163	8.19638e-163	-1.15463e-163	3.29646e-163	3.07755e-164	1.14156e-162	1.38248e-163	5.85153e-163	-1.2964e-162	3.72184e-164	8.04482e-163	3.49559e-163	2.24187e-163	-5.83258e-164	-1.95498e-163	-4.09665e-163	6.21574e-164	-5.80732e-163	-2.08526e-163	-1.54786e-162	1.14455e-163	1.83263e-164	-1.24955e-162	-9.63955e-163	1.47044e-163	3.13851e-164	3.57613e-164	2.86088e-163	3.40511e-163	3.65659e-163	0
4.80618e-163	8.19638e-163	-1.15463e-163	3.29646e-163	3.07755e-164	1.14156e-162	1.38248e-163	5.85153e-163	-1.2964e-162	3.72184e-164	8.04482e-163	3.49559e-163	2.24187e-163	-5.83258e-164	-1.95498e-163	-4.09665e-163	6.21574e-164	-5.80732e-163	-2.08526e-163	-1.54786e-162	1.14455e-163	1.83263e-164	-1.24955e-162	-9.63955e-163	1.47044e-163	3.13851e-164	3.57613e-164	2.86088e-163	3.40511e-163	3.65659e-163	0
4.80618e-163	8.19638e-163	-1.15463e-163	3.29646e-163	3.07755e-164	1.14156e-162	1.38248e-163	5.85153e-163	-1.2964e-162	3.72184e-164	8.04482e-163	3.49559e-163	2.24187e-163	-5.83258e-164	-1.95498e-163	-4.09665e-163	6.21574e-164	-5.80732e-163	-2.08526e-163	-1.54786e-162	1.14455e-163	1.83263e-164	-1.24955e-162	-9.63955e-163	1.47044e-163	3.13851e-164	3.57613e-164	2.86088e-163	3.40511e-163	3.65659e-163	0
4.80618e-163	8.19638e-163	-1.15463e-163	3.29646e-163	3.07755e-164	1.14156e-162	1.38248e-163	5.85153e-163	-1.2964e-162	3.72184e-164	8.04482e-163	3.49559e-163	2.24187e-163	-5.83258e-164	-1.95498e-163	-4.09665e-163	6.21574e-164	-5.80732e-163	-2.08526e-163	-1.54786e-162	1.14455e-163	1.83263e-164	-1.24955e-162	-9.63955e-163	1.47044e-163	3.13851e-164	3.57613e-164	2.86088e-163	3.40511e-163	3.65659e-163	0
4.80618e-163	8.19638e-163	-1.15463e-163	3.29646e-163	3.07755e-164	1.14156e-162	1.38248e-163	5.85153e-163	-1.2964e-162	3.72184e-164	8.04482e-163	3.49559e-163	2.24187e-163	-5.83258e-164	-1.95498e-163	-4.09665e-163	6.21574e-164	-5.80732e-163	-2.08526e-163	-1.54786e-162	1.14455e-163	1.83263e-164	-1.24955e-162	-9.63955e-163	1.47044e-163	3.13851e-164	3.57613e-164	2.86088e-163	3.40511e-163	3.65659e-163	0
4.80618e-163	8.19638e-163	-1.15463e-163	3.29646e-163	3.07755e-164	1.14156e-162	1.38248e-163	5.85153e-163	-1.2964e-162	3.72184e-164	8.04482e-163	3.49559e-163	2.24187e-163	-5.83258e-164	-1.95498e-163	-4.09665e-163	6.21574e-164	-5.80732e-163	-2.08526e-163	-1.54786e-162	1.14455e-163	1.83263e-164	-1.24955e-162	-9.63955e-163	1.47044e-163	3.13851e-164	3.57613e-164	2.86088e-163	3.40511e-163	3.65659e-163	0
4.80618e-163	8.19638e-163	-1.15463e-163	3.29646e-163	3.07755e-164	1.14156e-162	1.38248e-163	5.85153e-163	-1.2964e-162	3.72184e-164	8.04482e-163	3.49559e-163	2.24187e-163	-5.83258e-164	-1.95498e-163	-4.09665e-163	6.21574e-164	-5.80732e-163	-2.08526e-163	-1.54786e-162	1.14455e-163	1.83263e-164	-1.24955e-162	-9.63955e-163	1.47044e-163	3.13851e-164	3.57613e-164	2.86088e-163	3.40511e-163	3.65659e-163	0
4.80618e-163	8.19638e-163	-1.15463e-163	3.29646e-163	3.07755e-164	1.14156e-162	1.38248e-163	5.85153e-163	-1.2964e-162	3.72184e-164	8.04482e-163	3.49559e-163	2.24187e-163	-5.83258e-164	-1.95498e-163	-4.09665e-163	6.21574e-164	-5.80732e-163	-2.08526e-163	-1.54786e-162	1.14455e-163	1.83263e-164	-1.24955e-162	-9.63955e-163	1.47044e-163	3.13851e-164	3.57613e-164	2.86088e-163	3.40511e-163	3.65659e-163	0
4.80618e-163	8.19638e-163	-1.15463e-163	3.29646e-163	3.07755e-164	1.14156e-162	1.38248e-163	5.85153e-163	-1.2964e-162	3.72184e-164	8.04482e-163	3.49559e-163	2.24187e-163	-5.83258e-164	-1.95498e-163	-4.09665e-163	6.21574e-164	-5.80732e-163	-2.08526e-163	-1.54786e-162	1.14455e-163	1.83263e-164	-1.24955e-162	-9.63955e-163	1.47044e-163	3.13851e-164	3.57613e-164	2.86088e-163	3.40511e-163	3.65659e-163	0
4.80618e-163	8.19638e-163	-1.15463e-163	3.29646e-163	3.07755e-164	1.14156e-162	1.38248e-163	5.85153e-163	-1.2964e-162	3.72184e-164	8.04482e-163	3.49559e-163	2.24187e-163	-5.83258e-164	-1.95498e-163	-4.09665e-163	6.21574e-164	-5.80732e-163	-2.08526e-163	-1.54786e-162	1.14455e-163	1.83263e-164	-1.24955e-162	-9.63955e-163	1.47044e-163	3.13851e-164	3.57613e-164	2.86088e-163	3.40511e-163	3.65659e-163	0
4.80618e-163	8.19638e-163	-1.15463e-163	3.29646e-163	3.07755e-164	1.14156e-162	1.38248e-163	5.85153e-163	-1.2964e-162	3.72184e-164	8.04482e-163	3.49559e-163	2.24187e-163	-5.83258e-164	-1.95498e-163	-4.09665e-163	6.21574e-164	-5.80732e-163	-2.08526e-163	-1.54786e-162	1.14455e-163	1.83263e-164	-1.24955e-162	-9.63955e-163	1.47044e-163	3.13851e-164	3.57613e-164	2.86088e-163	3.40511e-163	3.65659e-163	0
4.80618e-163	8.19638e-163	-1.15463e-163	3.29646e-163	3.07755e-164	1.14156e-162	1.38248e-163	5.85153e-163	-1.2964e-162	3.72184e-164	8.04482e-163	3.49559e-163	2.24187e-163	-5.83258e-164	-1.95498e-163	-4.09665e-163	6.21574e-164	-5.80732e-163	-2.08526e-163	-1.54786e-162	1.14455e-163	1.83263e-164	-1.24955e-162	-9.63955e-163	1.47044e-163	3.13851e-164	3.57613e-164	2.86088e-163	3.40511e-163	3.65659e-163	0
4.80618e-163	8.19638e-163	-1.15463e-163	3.29646e-163	3.07755e-164	1.14156e-162	1.38248e-163	5.85153e-163	-1.2964e-162	3.72184e-164	8.04482e-163	3.49559e-163	2.24187e-163	-5.83258e-164	-1.95498e-163	-4.09665e-163	6.21574e-164	-5.80732e-163	-2.08526e-163	-1.54786e-162	1.14455e-163	1.83263e-164	-1.24955e-162	-9.63955e-163	1.47044e-163	3.13851e-164	3.57613e-164	2.86088e-163	3.40511e-163	3.65659e-163	0
4.80618e-163	8.19638e-163	-1.15463e-163	3.29646e-163	3.07755e-164	1.14156e-162	1.38248e-163	5.85153e-163	-1.2964e-162	3.72184e-164	8.04482e-163	3.49559e-163	2.24187e-163	-5.83258e-164	-1.95498e-163	-4.09665e-163	6.21574e-164	-5.80732e-163	-2.08526e-163	-1.54786e-162	1.14455e-163	1.83263e-164	-1.24955e-162	-9.63955e-163	1.47044e-163	3.13851e-164	3.57613e-164	2.86088e-163	3.40511e-163	3.65659e-163	0
4.80618e-163	8.19638e-163	-1.15463e-163	3.29646e-163	3.07755e-164	1.14156e-162	1.38248e-163	5.85153e-163	-1.2964e-162	3.72184e-164	8.04482e-163	3.49559e-163	2.24187e-163	-5.83258e-164	-1.95498e-163	-4.09665e-163	6.21574e-164	-5.80732e-163	-2.08526e-163	-1.54786e-162	1.14455e-163	1.83263e-164	-1.24955e-162	-9.63955e-163	1.47044e-163	3.13851e-164	3.57613e-164	2.86088e-163	3.40511e-163	3.65659e-163	0
4.80618e-163	8.19638e-163	-1.15463e-163	3.29646e-163	3.07755e-164	1.14156e-162	1.38248e-163	5.85153e-163	-1.2964e-162	3.72184e-164	8.04482e-163	3.49559e-163	2.24187e-163	-5.83258e-164	-1.95498e-163	-4.09665e-163	6.21574e-164	-5.80732e-163	-2.08526e-163	-1.54786e-162	1.14455e-163	1.83263e-164	-1.24955e-162	-9.63955e-163	1.47044e-163	3.13851e-164	3.57613e-164	2.86088e-163	3.40511e-163	3.65659e-163	0
4.80618e-163	8.19638e-163	-1.15463e-163	3.29646e-163	3.07755e-164	1.14156e-162	1.38248e-163	5.85153e-163	-1.2964e-162	3.72184e-164	8.04482e-163	3.49559e-163	2.24187e-163	-5.83258e-164	-1.95498e-163	-4.09665e-163	6.21574e-164	-5.80732e-163	-2.08526e-163	-1.54786e-162	1.14455e-163	1.83263e-164	-1.24955e-162	-9.63955e-163	1.47044e-163	3.13851e-164	3.57613e-164	2.86088e-163	3.40511e-163	3.65659e-163	0
4.80618e-163	8.19638e-163	-1.15463e-163	3.29646e-163	3.07755e-164	1.14156e-162	1.38248e-163	5.85153e-163	-1.2964e-162	3.72184e-164	8.04482e-163	3.49559e-163	2.24187e-163	-5.83258e-164	-1.95498e-163	-4.09665e-163	6.21574e-164	-5.80732e-163	-2.08526e-163	-1.54786e-162	1.14455e-163	1.83263e-164	-1.24955e-162	-9.63955e-163	1.47044e-163	3.13851e-164	3.57613e-164	2.86088e-163	3.40511e-163	3.65659e-163	0
4.80618e-163	8.19638e-163	-1.15463e-163	3.29646e-163	3.07755e-164	1.14156e-162	1.38248e-163	5.85153e-163	-1.2964e-162	3.72184e-164	8.04482e-163	3.49559e-163	2.24187e-163	-5.83258e-164	-1.95498e-163	-4.09665e-163	6.21574e-164	-5.80732e-163	-2.08526e-163	-1.54786e-162	1.14455e-163	1.83263e-164	-1.24955e-162	-9.63955e-163	1.47044e-163	3.13851e-164	3.57613e-164	2.86088e-163	3.40511e-163	3.65659e-163	0
4.80618e-163	8.19638e-163	-1.15463e-163	3.29646e-163	3.07755e-164	1.14156e-162	1.38248e-163	5.85153e-163	-1.2964e-162	3.72184e-164	8.04482e-163	3.49559e-163	2.24187e-163	-5.83258e-164	-1.95498e-163	-4.09665e-163	6.21574e-164	-5.80732e-163	-2.08526e-163	-1.54786e-162	1.14455e-163	1.83263e-164	-1.24955e-162	-9.63955e-163	1.47044e-163	3.13851e-164	3.57613e-164	2.86088e-163	3.40511e-163	3.65659e-163	0
4.80618e-163	8.19638e-163	-1.15463e-163	3.29646e-163	3.07755e-164	1.14156e-162	1.38248e-163	5.85153e-163	-1.2964e-162	3.72184e-164	8.04482e-163	3.49559e-163	2.24187e-163	-5.83258e-164	-1.95498e-163	-4.09665e-163	6.21574e-164	-5.80732e-163	-2.08526e-163	-1.54786e-162	1.14455e-163	1.83263e-164	-1.24955e-162	-9.63955e-163	1.47044e-163	3.13851e-164	3.57613e-164	2.86088e-163	3.40511e-163	3.65659e-163	0
4.80618e-163	8.19638e-163	-1.15463e-163	3.29646e-163	3.07755e-164	1.14156e-162	1.38248e-163	5.85153e-163	-1.2964e-162	3.72184e-164	8.04482e-163	3.49559e-163	2.24187e-163	-5.83258e-164	-1.95498e-163	-4.09665e-163	6.21574e-164	-5.80732e-163	-2.08526e-163	-1.54786e-162	1.14455e-163	1.83263e-164	-1.24955e-162	-9.63955e-163	1.47044e-163	3.13851e-164	3.57613e-164	2.86088e-163	3.40511e-163	3.65659e-163	0
4.80618e-163	8.19638e-163	-1.15463e-163	3.29646e-163	3.07755e-164	1.14156e-162	1.38248e-163	5.85153e-163	-1.2964e-162	3.72184e-164	8.04482e-163	3.49559e-163	2.24187e-163	-5.83258e-164	-1.95498e-163	-4.09665e-163	6.21574e-164	-5.80732e-163	-2.08526e-163	-1.54786e-162	1.14455e-163	1.83263e-164	-1.24955e-162	-9.63955e-163	1.47044e-163	3.13851e-164	3.57613e-164	2.86088e-163	3.40511e-163	3.65659e-163	0
4.80618e-163	8.19638e-163	-1.15463e-163	3.29646e-163	3.07755e-164	1.14156e-162	1.38248e-163	5.85153e-163	-1.2964e-162	3.72184e-164	8.04482e-163	3.49559e-163	2.24187e-163	-5.83258e-164	-1.95498e-163	-4.09665e-163	6.21574e-164	-5.80732e-163	-2.08526e-163	-1.54786e-162	1.14455e-163	1.83263e-164	-1.24955e-162	-9.63955e-163	1.47044e-163	3.13851e-164	3.57613e-164	2.86088e-163	3.40511e-163	3.65659e-163	0
4.80618e-163	8.19638e-163	-1.15463e-163	3.29646e-163	3.07755e-164	1.14156e-162	1.38248e-163	5.85153e-163	-1.2964e-162	3.72184e-164	8.04482e-163	3.49559e-163	2.24187e-163	-5.83258e-164	-1.95498e-163	-4.09665e-163	6.21574e-164	-5.80732e-163	-2.08526e-163	-1.54786e-162	1.14455e-163	1.83263e-164	-1.24955e-162	-9.63955e-163	1.47044e-163	3.13851e-164	3.57613e-164	2.86088e-163	3.40511e-163	3.65659e-163	0
4.80618e-163	8.19638e-163	-1.15463e-163	3.29646e-163	3.07755e-164	1.14156e-162	1.38248e-163	5.85153e-163	-1.2964e-162	3.72184e-164	8.04482e-163	3.49559e-163	2.24187e-163	-5.83258e-164	-1.95498e-163	-4.09665e-163	6.21574e-164	-5.80732e-163	-2.08526e-163	-1.54786e-162	1.14455e-163	1.83263e-164	-1.24955e-162	-9.63955e-163	1.47044e-163	3.13851e-164	3.57613e-164	2.86088e-163	3.40511e-163	3.65659e-163	0
4.80618e-163	8.19638e-163	-1.15463e-163	3.29646e-163	3.07755e-164	1.14156e-162	1.38248e-163	5.85153e-163	-1.2964e-162	3.72184e-164	8.04482e-163	3.49559e-163	2.24187e-163	-5.83258e-164	-1.95498e-163	-4.09665e-163	6.21574e-164	-5.80732e-163	-2.08526e-163	-1.54786e-162	1.14455e-163	1.83263e-164	-1.24955e-162	-9.63955e-163	1.47044e-163	3.13851e-164	3.57613e-164	2.86088e-163	3.40511e-163	3.65659e-163	0
4.80618e-163	8.19638e-163	-1.15463e-163	3.29646e-163	3.07755e-164	1.14156e-162	1.38248e-163	5.85153e-163	-1.2964e-162	3.72184e-164	8.04482e-163	3.49559e-163	2.24187e-163	-5.83258e-164	-1.95498e-163	-4.09665e-163	6.21574e-164	-5.80732e-163	-2.08526e-163	-1.54786e-162	1.14455e-163	1.83263e-164	-1.24955e-162	-9.63955e-163	1.47044e-163	3.13851e-164	3.57613e-164	2.86088e-163	3.40511e-163	3.65659e-163	0
4.80618e-163	8.19638e-163	-1.15463e-163	3.29646e-163	3.07755e-164	1.14156e-162	1.38248e-163	5.85153e-163	-1.2964e-162	3.72184e-164	8.04482e-163	3.49559e-163	2.24187e-163	-5.83258e-164	-1.95498e-163	-4.09665e-163	6.21574e-164	-5.80732e-163	-2.08526e-163	-1.54786e-162	1.14455e-163	1.83263e-164	-1.24955e-162	-9.63955e-163	1.47044e-163	3.13851e-164	3.57613e-164	2.86088e-163	3.40511e-163	3.65659e-163	0
4.80618e-163	8.19638e-163	-1.15463e-163	3.29646e-163	3.07755e-164	1.14156e-162	1.38248e-163	5.85153e-163	-1.2964e-162	3.72184e-164	8.04482e-163	3.49559e-163	2.24187e-163	-5.83258e-164	-1.95498e-163	-4.09665e-163	6.21574e-164	-5.80732e-163	-2.08526e-163	-1.54786e-162	1.14455e-163	1.83263e-164	-1.24955e-162	-9.63955e-163	1.47044e-163	3.13851e-164	3.57613e-164	2.86088e-163	3.40511e-163	3.65659e-163	0
4.80618e-163	8.19638e-163	-1.15463e-163	3.29646e-163	3.07755e-164	1.14156e-162	1.38248e-163	5.85153e-163	-1.2964e-162	3.72184e-164	8.04482e-163	3.49559e-163	2.24187e-163	-5.83258e-164	-1.95498e-163	-4.09665e-163	6.21574e-164	-5.80732e-163	-2.08526e-163	-1.54786e-162	1.14455e-163	1.83263e-164	-1.24955e-162	-9.63955e-163	1.47044e-163	3.13851e-164	3.57613e-164	2.86088e-163	3.40511e-163	3.65659e-163	0
4.80618e-163	8.19638e-163	-1.15463e-163	3.29646e-163	3.07755e-164	1.14156e-162	1.38248e-163	5.85153e-163	-1.2964e-162	3.72184e-164	8.04482e-163	3.49559e-163	2.24187e-163	-5.83258e-164	-1.95498e-163	-4.09665e-163	6.21574e-164	-5.80732e-163	-2.08526e-163	-1.54786e-162	1.14455e-163	1.83263e-164	-1.24955e-162	-9.63955e-163	1.47044e-163	3.13851e-164	3.57613e-164	2.86088e-163	3.40511e-163	3.65659e-163	0
4.80618e-163	8.19638e-163	-1.15463e-163	3.29646e-163	3.07755e-164	1.14156e-162	1.38248e-163	5.85153e-163	-1.2964e-162	3.72184e-164	8.04482e-163	3.49559e-163	2.24187e-163	-5.83258e-164	-1.95498e-163	-4.09665e-163	6.21574e-164	-5.80732e-163	-2.08526e-163	-1.54786e-162	1.14455e-163	1.83263e-164	-1.24955e-162	-9.63955e-163	1.47044e-163	3.13851e-164	3.57613e-164	2.86088e-163	3.40511e-163	3.65659e-163	0
4.80618e-163	8.19638e-163	-1.15463e-163	3.29646e-163	3.07755e-164	1.14156e-162	1.38248e-163	5.85153e-163	-1.2964e-162	3.72184e-164	8.04482e-163	3.49559e-163	2.24187e-163	-5.83258e-164	-1.95498e-163	-4.09665e-163	6.21574e-164	-5.80732e-163	-2.08526e-163	-1.54786e-162	1.14455e-163	1.83263e-164	-1.24955e-162	-9.63955e-163	1.47044e-163	3.13851e-164	3.57613e-164	2.86088e-163	3.40511e-163	3.65659e-163	0
4.80618e-163	8.19638e-163	-1.15463e-163	3.29646e-163	3.07755e-164	1.14156e-162	1.38248e-163	5.85153e-163	-1.2964e-162	3.72184e-164	8.04482e-163	3.49559e-163	2.24187e-163	-5.83258e-164	-1.95498e-163	-4.09665e-163	6.21574e-164	-5.80732e-163	-2.08526e-163	-1.54786e-162	1.14455e-163	1.83263e-164	-1.24955e-162	-9.63955e-163	1.47044e-163	3.13851e-164	3.57613e-164	2.86088e-163	3.40511e-163	3.65659e-163	0
4.80618e-163	8.19638e-163	-1.15463e-163	3.29646e-163	3.07755e-164	1.14156e-162	1.38248e-163	5.85153e-163	-1.2964e-162	3.72184e-164	8.04482e-163	3.49559e-163	2.24187e-163	-5.83258e-164	-1.95498e-163	-4.09665e-163	6.21574e-164	-5.80732e-163	-2.08526e-163	-1.54786e-162	1.14455e-163	1.83263e-164	-1.24955e-162	-9.63955e-163	1.47044e-163	3.13851e-164	3.57613e-164	2.86088e-163	3.40511e-163	3.65659e-163	0
4.80618e-163	8.19638e-163	-1.15463e-163	3.29646e-163	3.07755e-164	1.14156e-162	1.38248e-163	5.85153e-163	-1.2964e-162	3.72184e-164	8.04482e-163	3.49559e-163	2.24187e-163	-5.83258e-164	-1.95498e-163	-4.09665e-163	6.21574e-164	-5.80732e-163	-2.08526e-163	-1.54786e-162	1.14455e-163	1.83263e-164	-1.24955e-162	-9.63955e-163	1.47044e-163	3.13851e-164	3.57613e-164	2.86088e-163	3.40511e-163	3.65659e-163	0
4.80618e-163	8.19638e-163	-1.15463e-163	3.29646e-163	3.07755e-164	1.14156e-162	1.38248e-163	5.85153e-163	-1.2964e-162	3.72184e-164	8.04482e-163	3.49559e-163	2.24187e-163	-5.83258e-164	-1.95498e-163	-4.09665e-163	6.21574e-164	-5.80732e-163	-2.08526e-163	-1.54786e-162	1.14455e-163	1.83263e-164	-1.24955e-162	-9.63955e-163	1.47044e-163	3.13851e-164	3.57613e-164	2.86088e-163	3.40511e-163	3.65659e-163	0
4.80618e-163	8.19638e-163	-1.15463e-163	3.29646e-163	3.07755e-164	1.14156e-162	1.38248e-163	5.85153e-163	-1.2964e-162	3.72184e-164	8.04482e-163	3.49559e-163	2.24187e-163	-5.83258e-164	-1.95498e-163	-4.09665e-163	6.21574e-164	-5.80732e-163	-2.08526e-163	-1.54786e-162	1.14455e-163	1.83263e-164	-1.24955e-162	-9.63955e-163	1.47044e-163	3.13851e-164	3.57613e-164	2.86088e-163	3.40511e-163	3.65659e-163	0
4.80618e-163	8.19638e-163	-1.15463e-163	3.29646e-163	3.07755e-164	1.14156e-162	1.38248e-163	5.85153e-163	-1.2964e-162	3.72184e-164	8.04482e-163	3.49559e-163	2.24187e-163	-5.83258e-164	-1.95498e-163	-4.09665e-163	6.21574e-164	-5.80732e-163	-2.08526e-163	-1.54786e-162	1.14455e-163	1.83263e-164	-1.24955e-162	-9.63955e-163	1.47044e-163	3.13851e-164	3.57613e-164	2.86088e-163	3.40511e-163	3.65659e-163	0
4.80618e-163	8.19638e-163	-1.15463e-163	3.29646e-163	3.07755e-164	1.14156e-162	1.38248e-163	5.85153e-163	-1.2964e-162	3.72184e-164	8.04482e-163	3.49559e-163	2.24187e-163	-5.83258e-164	-1.95498e-163	-4.09665e-163	6.21574e-164	-5.80732e-163	-2.08526e-163	-1.54786e-162	1.14455e-163	1.83263e-164	-1.24955e-162	-9.63955e-163	1.47044e-163	3.13851e-164	3.57613e-164	2.86088e-163	3.40511e-163	3.65659e-163	0
4.80618e-163	8.19638e-163	-1.15463e-163	3.29646e-163	3.07755e-164	1.14156e-162	1.38248e-163	5.85153e-163	-1.2964e-162	3.72184e-164	8.04482e-163	3.49559e-163	2.24187e-163	-5.83258e-164	-1.95498e-163	-4.09665e-163	6.21574e-164	-5.80732e-163	-2.08526e-163	-1.54786e-162	1.14455e-163	1.83263e-164	-1.24955e-162	-9.63955e-163	1.47044e-163	3.13851e-164	3.57613e-164	2.86088e-163	3.40511e-163	3.65659e-163	0
4.80618e-163	8.19638e-163	-1.15463e-163	3.29646e-163	3.07755e-164	1.14156e-162	1.38248e-163	5.85153e-163	-1.2964e-162	3.72184e-164	8.04482e-163	3.49559e-163	2.24187e-163	-5.83258e-164	-1.95498e-163	-4.09665e-163	6.21574e-164	-5.80732e-163	-2.08526e-163	-1.54786e-162	1.14455e-163	1.83263e-164	-1.24955e-162	-9.63955e-163	1.47044e-163	3.13851e-164	3.57613e-164	2.86088e-163	3.40511e-163	3.65659e-163	0
4.80618e-163	8.19638e-163	-1.15463e-163	3.29646e-163	3.07755e-164	1.14156e-162	1.38248e-163	5.85153e-163	-1.2964e-162	3.72184e-164	8.04482e-163	3.49559e-163	2.24187e-163	-5.83258e-164	-1.95498e-163	-4.09665e-163	6.21574e-164	-5.80732e-163	-2.08526e-163	-1.54786e-162	1.14455e-163	1.83263e-164	-1.24955e-162	-9.63955e-163	1.47044e-163	3.13851e-164	3.57613e-164	2.86088e-163	3.40511e-163	3.65659e-163	0
4.80618e-163	8.19638e-163	-1.15463e-163	3.29646e-163	3.07755e-164	1.14156e-162	1.38248e-163	5.85153e-163	-1.2964e-162	3.72184e-164	8.04482e-163	3.49559e-163	2.24187e-163	-5.83258e-164	-1.95498e-163	-4.09665e-163	6.21574e-164	-5.80732e-163	-2.08526e-163	-1.54786e-162	1.14455e-163	1.83263e-164	-1.24955e-162	-9.63955e-163	1.47044e-163	3.13851e-164	3.57613e-164	2.86088e-163	3.40511e-163	3.65659e-163	0
4.80618e-163	8.19638e-163	-1.15463e-163	3.29646e-163	3.07755e-164	1.14156e-162	1.38248e-163	5.85153e-163	-1.2964e-162	3.72184e-164	8.04482e-163	3.49559e-163	2.24187e-163	-5.83258e-164	-1.95498e-163	-4.09665e-163	6.21574e-164	-5.80732e-163	-2.08526e-163	-1.54786e-162	1.14455e-163	1.83263e-164	-1.24955e-162	-9.63955e-163	1.47044e-163	3.13851e-164	3.57613e-164	2.86088e-163	3.40511e-163	3.65659e-163	0
4.80618e-163	8.19638e-163	-1.15463e-163	3.29646e-163	3.07755e-164	1.14156e-162	1.38248e-163	5.85153e-163	-1.2964e-162	3.72184e-164	8.04482e-163	3.49559e-163	2.24187e-163	-5.83258e-164	-1.95498e-163	-4.09665e-163	6.21574e-164	-5.80732e-163	-2.08526e-163	-1.54786e-162	1.14455e-163	1.83263e-164	-1.24955e-162	-9.63955e-163	1.47044e-163	3.13851e-164	3.57613e-164	2.86088e-163	3.40511e-163	3.65659e-163	0
4.80618e-163	8.19638e-163	-1.15463e-163	3.29646e-163	3.07755e-164	1.14156e-162	1.38248e-163	5.85153e-163	-1.2964e-162	3.72184e-164	8.04482e-163	3.49559e-163	2.24187e-163	-5.83258e-164	-1.95498e-163	-4.09665e-163	6.21574e-164	-5.80732e-163	-2.08526e-163	-1.54786e-162	1.14455e-163	1.83263e-164	-1.24955e-162	-9.63955e-163	1.47044e-163	3.13851e-164	3.57613e-164	2.86088e-163	3.40511e-163	3.65659e-163	0
4.80618e-163	8.19638e-163	-1.15463e-163	3.29646e-163	3.07755e-164	1.14156e-162	1.38248e-163	5.85153e-163	-1.2964e-162	3.72184e-164	8.04482e-163	3.49559e-163	2.24187e-163	-5.83258e-164	-1.95498e-163	-4.09665e-163	6.21574e-164	-5.80732e-163	-2.08526e-163	-1.54786e-162	1.14455e-163	1.83263e-164	-1.24955e-162	-9.63955e-163	1.47044e-163	3.13851e-164	3.57613e-164	2.86088e-163	3.40511e-163	3.65659e-163	0
4.80618e-163	8.19638e-163	-1.15463e-163	3.29646e-163	3.07755e-164	1.14156e-162	1.38248e-163	5.85153e-163	-1.2964e-162	3.72184e-164	8.04482e-163	3.49559e-163	2.24187e-163	-5.83258e-164	-1.95498e-163	-4.09665e-163	6.21574e-164	-5.80732e-163	-2.08526e-163	-1.54786e-162	1.14455e-163	1.83263e-164	-1.24955e-162	-9.63955e-163	1.47044e-163	3.13851e-164	3.57613e-164	2.86088e-163	3.40511e-163	3.65659e-163	0
4.80618e-163	8.19638e-163	-1.15463e-163	3.29646e-163	3.07755e-164	1.14156e-162	1.38248e-163	5.85153e-163	-1.2964e-162	3.72184e-164	8.04482e-163	3.49559e-163	2.24187e-163	-5.83258e-164	-1.95498e-163	-4.09665e-163	6.21574e-164	-5.80732e-163	-2.08526e-163	-1.54786e-162	1.14455e-163	1.83263e-164	-1.24955e-162	-9.63955e-163	1.47044e-163	3.13851e-164	3.57613e-164	2.86088e-163	3.40511e-163	3.65659e-163	0
4.80618e-163	8.19638e-163	-1.15463e-163	3.29646e-163	3.07755e-164	1.14156e-162	1.38248e-163	5.85153e-163	-1.2964e-162	3.72184e-164	8.04482e-163	3.49559e-163	2.24187e-163	-5.83258e-164	-1.95498e-163	-4.09665e-163	6.21574e-164	-5.80732e-163	-2.08526e-163	-1.54786e-162	1.14455e-163	1.83263e-164	-1.24955e-162	-9.63955e-163	1.47044e-163	3.13851e-164	3.57613e-164	2.86088e-163	3.40511e-163	3.65659e-163	0
4.80618e-163	8.19638e-163	-1.15463e-163	3.29646e-163	3.07755e-164	1.14156e-162	1.38248e-163	5.85153e-163	-1.2964e-162	3.72184e-164	8.04482e-163	3.49559e-163	2.24187e-163	-5.83258e-164	-1.95498e-163	-4.09665e-163	6.21574e-164	-5.80732e-163	-2.08526e-163	-1.54786e-162	1.14455e-163	1.83263e-164	-1.24955e-162	-9.63955e-163	1.47044e-163	3.13851e-164	3.57613e-164	2.86088e-163	3.40511e-163	3.65659e-163	0
4.80618e-163	8.19638e-163	-1.15463e-163	3.29646e-163	3.07755e-164	1.14156e-162	1.38248e-163	5.85153e-163	-1.2964e-162	3.72184e-164	8.04482e-163	3.49559e-163	2.24187e-163	-5.83258e-164	-1.95498e-163	-4.09665e-163	6.21574e-164	-5.80732e-163	-2.08526e-163	-1.54786e-162	1.14455e-163	1.83263e-164	-1.24955e-162	-9.63955e-163	1.47044e-163	3.13851e-164	3.57613e-164	2.86088e-163	3.40511e-163	3.65659e-163	0
4.80618e-163	8.19638e-163	-1.15463e-163	3.29646e-163	3.07755e-164	1.14156e-162	1.38248e-163	5.85153e-163	-1.2964e-162	3.72184e-164	8.04482e-163	3.49559e-163	2.24187e-163	-5.83258e-164	-1.95498e-163	-4.09665e-163	6.21574e-164	-5.80732e-163	-2.08526e-163	-1.54786e-162	1.14455e-163	1.83263e-164	-1.24955e-162	-9.63955e-163	1.47044e-163	3.13851e-164	3.57613e-164	2.86088e-163	3.40511e-163	3.65659e-163	0
4.80618e-163	8.19638e-163	-1.15463e-163	3.29646e-163	3.07755e-164	1.14156e-162	1.38248e-163	5.85153e-163	-1.2964e-162	3.72184e-164	8.04482e-163	3.49559e-163	2.24187e-163	-5.83258e-164	-1.95498e-163	-4.09665e-163	6.21574e-164	-5.80732e-163	-2.08526e-163	-1.54786e-162	1.14455e-163	1.83263e-164	-1.24955e-162	-9.63955e-163	1.47044e-163	3.13851e-164	3.57613e-164	2.86088e-163	3.40511e-163	3.65659e-163	0
4.80618e-163	8.19638e-163	-1.15463e-163	3.29646e-163	3.07755e-164	1.14156e-162	1.38248e-163	5.85153e-163	-1.2964e-162	3.72184e-164	8.04482e-163	3.49559e-163	2.24187e-163	-5.83258e-164	-1.95498e-163	-4.09665e-163	6.21574e-164	-5.80732e-163	-2.08526e-163	-1.54786e-162	1.14455e-163	1.83263e-164	-1.24955e-162	-9.63955e-163	1.47044e-163	3.13851e-164	3.57613e-164	2.86088e-163	3.40511e-163	3.65659e-163	0
4.80618e-163	8.19638e-163	-1.15463e-163	3.29646e-163	3.07755e-164	1.14156e-162	1.38248e-163	5.85153e-163	-1.2964e-162	3.72184e-164	8.04482e-163	3.49559e-163	2.24187e-163	-5.83258e-164	-1.95498e-163	-4.09665e-163	6.21574e-164	-5.80732e-163	-2.08526e-163	-1.54786e-162	1.14455e-163	1.83263e-164	-1.24955e-162	-9.63955e-163	1.47044e-163	3.13851e-164	3.57613e-164	2.86088e-163	3.40511e-163	3.65659e-163	0
4.80618e-163	8.19638e-163	-1.15463e-163	3.29646e-163	3.07755e-164	1.14156e-162	1.38248e-163	5.85153e-163	-1.2964e-162	3.72184e-164	8.04482e-163	3.49559e-163	2.24187e-163	-5.83258e-164	-1.95498e-163	-4.09665e-163	6.21574e-164	-5.80732e-163	-2.08526e-163	-1.54786e-162	1.14455e-163	1.83263e-164	-1.24955e-162	-9.63955e-163	1.47044e-163	3.13851e-164	3.57613e-164	2.86088e-163	3.40511e-163	3.65659e-163	0
4.80618e-163	8.19638e-163	-1.15463e-163	3.29646e-163	3.07755e-164	1.14156e-162	1.38248e-163	5.85153e-163	-1.2964e-162	3.72184e-164	8.04482e-163	3.49559e-163	2.24187e-163	-5.83258e-164	-1.95498e-163	-4.09665e-163	6.21574e-164	-5.80732e-163	-2.08526e-163	-1.54786e-162	1.14455e-163	1.83263e-164	-1.24955e-162	-9.63955e-163	1.47044e-163	3.13851e-164	3.57613e-164	2.86088e-163	3.40511e-163	3.65659e-163	0
4.80618e-163	8.19638e-163	-1.15463e-163	3.29646e-163	3.07755e-164	1.14156e-162	1.38248e-163	5.85153e-163	-1.2964e-162	3.72184e-164	8.04482e-163	3.49559e-163	2.24187e-163	-5.83258e-164	-1.95498e-163	-4.09665e-163	6.21574e-164	-5.80732e-163	-2.08526e-163	-1.54786e-162	1.14455e-163	1.83263e-164	-1.24955e-162	-9.63955e-163	1.47044e-163	3.13851e-164	3.57613e-164	2.86088e-163	3.40511e-163	3.65659e-163	0
4.80618e-163	8.19638e-163	-1.15463e-163	3.29646e-163	3.07755e-164	1.14156e-162	1.38248e-163	5.85153e-163	-1.2964e-162	3.72184e-164	8.04482e-163	3.49559e-163	2.24187e-163	-5.83258e-164	-1.95498e-163	-4.09665e-163	6.21574e-164	-5.80732e-163	-2.08526e-163	-1.54786e-162	1.14455e-163	1.83263e-164	-1.24955e-162	-9.63955e-163	1.47044e-163	3.13851e-164	3.57613e-164	2.86088e-163	3.40511e-163	3.65659e-163	0
4.80618e-163	8.19638e-163	-1.15463e-163	3.29646e-163	3.07755e-164	1.14156e-162	1.38248e-163	5.85153e-163	-1.2964e-162	3.72184e-164	8.04482e-163	3.49559e-163	2.24187e-163	-5.83258e-164	-1.95498e-163	-4.09665e-163	6.21574e-164	-5.80732e-163	-2.08526e-163	-1.54786e-162	1.14455e-163	1.83263e-164	-1.24955e-162	-9.63955e-163	1.47044e-163	3.13851e-164	3.57613e-164	2.86088e-163	3.40511e-163	3.65659e-163	0
4.80618e-163	8.19638e-163	-1.15463e-163	3.29646e-163	3.07755e-164	1.14156e-162	1.38248e-163	5.85153e-163	-1.2964e-162	3.72184e-164	8.04482e-163	3.49559e-163	2.24187e-163	-5.83258e-164	-1.95498e-163	-4.09665e-163	6.21574e-164	-5.80732e-163	-2.08526e-163	-1.54786e-162	1.14455e-163	1.83263e-164	-1.24955e-162	-9.63955e-163	1.47044e-163	3.13851e-164	3.57613e-164	2.86088e-163	3.40511e-163	3.65659e-163	0
4.80618e-163	8.19638e-163	-1.15463e-163	3.29646e-163	3.07755e-164	1.14156e-162	1.38248e-163	5.85153e-163	-1.2964e-162	3.72184e-164	8.04482e-163	3.49559e-163	2.24187e-163	-5.83258e-164	-1.95498e-163	-4.09665e-163	6.21574e-164	-5.80732e-163	-2.08526e-163	-1.54786e-162	1.14455e-163	1.83263e-164	-1.24955e-162	-9.63955e-163	1.47044e-163	3.13851e-164	3.57613e-164	2.86088e-163	3.40511e-163	3.65659e-163	0
4.80618e-163	8.19638e-163	-1.15463e-163	3.29646e-163	3.07755e-164	1.14156e-162	1.38248e-163	5.85153e-163	-1.2964e-162	3.72184e-164	8.04482e-163	3.49559e-163	2.24187e-163	-5.83258e-164	-1.95498e-163	-4.09665e-163	6.21574e-164	-5.80732e-163	-2.08526e-163	-1.54786e-162	1.14455e-163	1.83263e-164	-1.24955e-162	-9.63955e-163	1.47044e-163	3.13851e-164	3.57613e-164	2.86088e-163	3.40511e-163	3.65659e-163	0
4.80618e-163	8.19638e-163	-1.15463e-163	3.29646e-163	3.07755e-164	1.14156e-162	1.38248e-163	5.85153e-163	-1.2964e-162	3.72184e-164	8.04482e-163	3.49559e-163	2.24187e-163	-5.83258e-164	-1.95498e-163	-4.09665e-163	6.21574e-164	-5.80732e-163	-2.08526e-163	-1.54786e-162	1.14455e-163	1.83263e-164	-1.24955e-162	-9.63955e-163	1.47044e-163	3.13851e-164	3.57613e-164	2.86088e-163	3.40511e-163	3.65659e-163	0
4.80618e-163	8.19638e-163	-1.15463e-163	3.29646e-163	3.07755e-164	1.14156e-162	1.38248e-163	5.85153e-163	-1.2964e-162	3.72184e-164	8.04482e-163	3.49559e-163	2.24187e-163	-5.83258e-164	-1.95498e-163	-4.09665e-163	6.21574e-164	-5.80732e-163	-2.08526e-163	-1.54786e-162	1.14455e-163	1.83263e-164	-1.24955e-162	-9.63955e-163	1.47044e-163	3.13851e-164	3.57613e-164	2.86088e-163	3.40511e-163	3.65659e-163	0
4.80618e-163	8.19638e-163	-1.15463e-163	3.29646e-163	3.07755e-164	1.14156e-162	1.38248e-163	5.85153e-163	-1.2964e-162	3.72184e-164	8.04482e-163	3.49559e-163	2.24187e-163	-5.83258e-164	-1.95498e-163	-4.09665e-163	6.21574e-164	-5.80732e-163	-2.08526e-163	-1.54786e-162	1.14455e-163	1.83263e-164	-1.24955e-162	-9.63955e-163	1.47044e-163	3.13851e-164	3.57613e-164	2.86088e-163	3.40511e-163	3.65659e-163	0
4.80618e-163	8.19638e-163	-1.15463e-163	3.29646e-163	3.07755e-164	1.14156e-162	1.38248e-163	5.85153e-163	-1.2964e-162	3.72184e-164	8.04482e-163	3.49559e-163	2.24187e-163	-5.83258e-164	-1.95498e-163	-4.09665e-163	6.21574e-164	-5.80732e-163	-2.08526e-163	-1.54786e-162	1.14455e-163	1.83263e-164	-1.24955e-162	-9.63955e-163	1.47044e-163	3.13851e-164	3.57613e-164	2.86088e-163	3.40511e-163	3.65659e-163	0
4.80618e-163	8.19638e-163	-1.15463e-163	3.29646e-163	3.07755e-164	1.14156e-162	1.38248e-163	5.85153e-163	-1.2964e-162	3.72184e-164	8.04482e-163	3.49559e-163	2.24187e-163	-5.83258e-164	-1.95498e-163	-4.09665e-163	6.21574e-164	-5.80732e-163	-2.08526e-163	-1.54786e-162	1.14455e-163	1.83263e-164	-1.24955e-162	-9.63955e-163	1.47044e-163	3.13851e-164	3.57613e-164	2.86088e-163	3.40511e-163	3.65659e-163	0
4.80618e-163	8.19638e-163	-1.15463e-163	3.29646e-163	3.07755e-164	1.14156e-162	1.38248e-163	5.85153e-163	-1.2964e-162	3.72184e-164	8.04482e-163	3.49559e-163	2.24187e-163	-5.83258e-164	-1.95498e-163	-4.09665e-163	6.21574e-164	-5.80732e-163	-2.08526e-163	-1.54786e-162	1.14455e-163	1.83263e-164	-1.24955e-162	-9.63955e-163	1.47044e-163	3.13851e-164	3.57613e-164	2.86088e-163	3.40511e-163	3.65659e-163	0
4.80618e-163	8.19638e-163	-1.15463e-163	3.29646e-163	3.07755e-164	1.14156e-162	1.38248e-163	5.85153e-163	-1.2964e-162	3.72184e-164	8.04482e-163	3.49559e-163	2.24187e-163	-5.83258e-164	-1.95498e-163	-4.09665e-163	6.21574e-164	-5.80732e-163	-2.08526e-163	-1.54786e-162	1.14455e-163	1.83263e-164	-1.24955e-162	-9.63955e-163	1.47044e-163	3.13851e-164	3.57613e-164	2.86088e-163	3.40511e-163	3.65659e-163	0
4.80618e-163	8.19638e-163	-1.15463e-163	3.29646e-163	3.07755e-164	1.14156e-162	1.38248e-163	5.85153e-163	-1.2964e-162	3.72184e-164	8.04482e-163	3.49559e-163	2.24187e-163	-5.83258e-164	-1.95498e-163	-4.09665e-163	6.21574e-164	-5.80732e-163	-2.08526e-163	-1.54786e-162	1.14455e-163	1.83263e-164	-1.24955e-162	-9.63955e-163	1.47044e-163	3.13851e-164	3.57613e-164	2.86088e-163	3.40511e-163	3.65659e-163	0
4.80618e-163	8.19638e-163	-1.15463e-163	3.29646e-163	3.07755e-164	1.14156e-162	1.38248e-163	5.85153e-163	-1.2964e-162	3.72184e-164	8.04482e-163	3.49559e-163	2.24187e-163	-5.83258e-164	-1.95498e-163	-4.09665e-163	6.21574e-164	-5.80732e-163	-2.08526e-163	-1.54786e-162	1.14455e-163	1.83263e-164	-1.24955e-162	-9.63955e-163	1.47044e-163	3.13851e-164	3.57613e-164	2.86088e-163	3.40511e-163	3.65659e-163	0
4.80618e-163	8.19638e-163	-1.15463e-163	3.29646e-163	3.07755e-164	1.14156e-162	1.38248e-163	5.85153e-163	-1.2964e-162	3.72184e-164	8.04482e-163	3.49559e-163	2.24187e-163	-5.83258e-164	-1.95498e-163	-4.09665e-163	6.21574e-164	-5.80732e-163	-2.08526e-163	-1.54786e-162	1.14455e-163	1.83263e-164	-1.24955e-162	-9.63955e-163	1.47044e-163	3.13851e-164	3.57613e-164	2.86088e-163	3.40511e-163	3.65659e-163	0
4.80618e-163	8.19638e-163	-1.15463e-163	3.29646e-163	3.07755e-164	1.14156e-162	1.38248e-163	5.85153e-163	-1.2964e-162	3.72184e-164	8.04482e-163	3.49559e-163	2.24187e-163	-5.83258e-164	-1.95498e-163	-4.09665e-163	6.21574e-164	-5.80732e-163	-2.08526e-163	-1.54786e-162	1.14455e-163	1.83263e-164	-1.24955e-162	-9.63955e-163	1.47044e-163	3.13851e-164	3.57613e-164	2.86088e-163	3.40511e-163	3.65659e-163	0
4.80618e-163	8.19638e-163	-1.15463e-163	3.29646e-163	3.07755e-164	1.14156e-162	1.38248e-163	5.85153e-163	-1.2964e-162	3.72184e-164	8.04482e-163	3.49559e-163	2.24187e-163	-5.83258e-164	-1.95498e-163	-4.09665e-163	6.21574e-164	-5.80732e-163	-2.08526e-163	-1.54786e-162	1.14455e-163	1.83263e-164	-1.24955e-162	-9.63955e-163	1.47044e-163	3.13851e-164	3.57613e-164	2.86088e-163	3.40511e-163	3.65659e-163	0
4.80618e-163	8.19638e-163	-1.15463e-163	3.29646e-163	3.07755e-164	1.14156e-162	1.38248e-163	5.85153e-163	-1.2964e-162	3.72184e-164	8.04482e-163	3.49559e-163	2.24187e-163	-5.83258e-164	-1.95498e-163	-4.09665e-163	6.21574e-164	-5.80732e-163	-2.08526e-163	-1.54786e-162	1.14455e-163	1.83263e-164	-1.24955e-162	-9.63955e-163	1.47044e-163	3.13851e-164	3.57613e-164	2.86088e-163	3.40511e-163	3.65659e-163	0
4.80618e-163	8.19638e-163	-1.15463e-163	3.29646e-163	3.07755e-164	1.14156e-162	1.38248e-163	5.85153e-163	-1.2964e-162	3.72184e-164	8.04482e-163	3.49559e-163	2.24187e-163	-5.83258e-164	-1.95498e-163	-4.09665e-163	6.21574e-164	-5.80732e-163	-2.08526e-163	-1.54786e-162	1.14455e-163	1.83263e-164	-1.24955e-162	-9.63955e-163	1.47044e-163	3.13851e-164	3.57613e-164	2.86088e-163	3.40511e-163	3.65659e-163	0
4.80618e-163	8.19638e-163	-1.15463e-163	3.29646e-163	3.07755e-164	1.14156e-162	1.38248e-163	5.85153e-163	-1.2964e-162	3.72184e-164	8.04482e-163	3.49559e-163	2.24187e-163	-5.83258e-164	-1.95498e-163	-4.09665e-163	6.21574e-164	-5.80732e-163	-2.08526e-163	-1.54786e-162	1.14455e-163	1.83263e-164	-1.24955e-162	-9.63955e-163	1.47044e-163	3.13851e-164	3.57613e-164	2.86088e-163	3.40511e-163	3.65659e-163	0
4.80618e-163	8.19638e-163	-1.15463e-163	3.29646e-163	3.07755e-164	1.14156e-162	1.38248e-163	5.85153e-163	-1.2964e-162	3.72184e-164	8.04482e-163	3.49559e-163	2.24187e-163	-5.83258e-164	-1.95498e-163	-4.09665e-163	6.21574e-164	-5.80732e-163	-2.08526e-163	-1.54786e-162	1.14455e-163	1.83263e-164	-1.24955e-162	-9.63955e-163	1.47044e-163	3.13851e-164	3.57613e-164	2.86088e-163	3.40511e-163	3.65659e-163	0
4.80618e-163	8.19638e-163	-1.15463e-163	3.29646e-163	3.07755e-164	1.14156e-162	1.38248e-163	5.85153e-163	-1.2964e-162	3.72184e-164	8.04482e-163	3.49559e-163	2.24187e-163	-5.83258e-164	-1.95498e-163	-4.09665e-163	6.21574e-164	-5.80732e-163	-2.08526e-163	-1.54786e-162	1.14455e-163	1.83263e-164	-1.24955e-162	-9.63955e-163	1.47044e-163	3.13851e-164	3.57613e-164	2.86088e-163	3.40511e-163	3.65659e-163	0
4.80618e-163	8.19638e-163	-1.15463e-163	3.29646e-163	3.07755e-164	1.14156e-162	1.38248e-163	5.85153e-163	-1.2964e-162	3.72184e-164	8.04482e-163	3.49559e-163	2.24187e-163	-5.83258e-164	-1.95498e-163	-4.09665e-163	6.21574e-164	-5.80732e-163	-2.08526e-163	-1.54786e-162	1.14455e-163	1.83263e-164	-1.24955e-162	-9.63955e-163	1.47044e-163	3.13851e-164	3.57613e-164	2.86088e-163	3.40511e-163	3.65659e-163	0
4.80618e-163	8.19638e-163	-1.15463e-163	3.29646e-163	3.07755e-164	1.14156e-162	1.38248e-163	5.85153e-163	-1.2964e-162	3.72184e-164	8.04482e-163	3.49559e-163	2.24187e-163	-5.83258e-164	-1.95498e-163	-4.09665e-163	6.21574e-164	-5.80732e-163	-2.08526e-163	-1.54786e-162	1.14455e-163	1.83263e-164	-1.24955e-162	-9.63955e-163	1.47044e-163	3.13851e-164	3.57613e-164	2.86088e-163	3.40511e-163	3.65659e-163	0
4.80618e-163	8.19638e-163	-1.15463e-163	3.29646e-163	3.07755e-164	1.14156e-162	1.38248e-163	5.85153e-163	-1.2964e-162	3.72184e-164	8.04482e-163	3.49559e-163	2.24187e-163	-5.83258e-164	-1.95498e-163	-4.09665e-163	6.21574e-164	-5.80732e-163	-2.08526e-163	-1.54786e-162	1.14455e-163	1.83263e-164	-1.24955e-162	-9.63955e-163	1.47044e-163	3.13851e-164	3.57613e-164	2.86088e-163	3.40511e-163	3.65659e-163	0
4.80618e-163	8.19638e-163	-1.15463e-163	3.29646e-163	3.07755e-164	1.14156e-162	1.38248e-163	5.85153e-163	-1.2964e-162	3.72184e-164	8.04482e-163	3.49559e-163	2.24187e-163	-5.83258e-164	-1.95498e-163	-4.09665e-163	6.21574e-164	-5.80732e-163	-2.08526e-163	-1.54786e-162	1.14455e-163	1.83263e-164	-1.24955e-162	-9.63955e-163	1.47044e-163	3.13851e-164	3.57613e-164	2.86088e-163	3.40511e-163	3.65659e-163	0
4.80618e-163	8.19638e-163	-1.15463e-163	3.29646e-163	3.07755e-164	1.14156e-162	1.38248e-163	5.85153e-163	-1.2964e-162	3.72184e-164	8.04482e-163	3.49559e-163	2.24187e-163	-5.83258e-164	-1.95498e-163	-4.09665e-163	6.21574e-164	-5.80732e-163	-2.08526e-163	-1.54786e-162	1.14455e-163	1.83263e-164	-1.24955e-162	-9.63955e-163	1.47044e-163	3.13851e-164	3.57613e-164	2.86088e-163	3.40511e-163	3.65659e-163	0
4.80618e-163	8.19638e-163	-1.15463e-163	3.29646e-163	3.07755e-164	1.14156e-162	1.38248e-163	5.85153e-163	-1.2964e-162	3.72184e-164	8.04482e-163	3.49559e-163	2.24187e-163	-5.83258e-164	-1.95498e-163	-4.09665e-163	6.21574e-164	-5.80732e-163	-2.08526e-163	-1.54786e-162	1.14455e-163	1.83263e-164	-1.24955e-162	-9.63955e-163	1.47044e-163	3.13851e-164	3.57613e-164	2.86088e-163	3.40511e-163	3.65659e-163	0
4.80618e-163	8.19638e-163	-1.15463e-163	3.29646e-163	3.07755e-164	1.14156e-162	1.38248e-163	5.85153e-163	-1.2964e-162	3.72184e-164	8.04482e-163	3.49559e-163	2.24187e-163	-5.83258e-164	-1.95498e-163	-4.09665e-163	6.21574e-164	-5.80732e-163	-2.08526e-163	-1.54786e-162	1.14455e-163	1.83263e-164	-1.24955e-162	-9.63955e-163	1.47044e-163	3.13851e-164	3.57613e-164	2.86088e-163	3.40511e-163	3.65659e-163	0
4.80618e-163	8.19638e-163	-1.15463e-163	3.29646e-163	3.07755e-164	1.14156e-162	1.38248e-163	5.85153e-163	-1.2964e-162	3.72184e-164	8.04482e-163	3.49559e-163	2.24187e-163	-5.83258e-164	-1.95498e-163	-4.09665e-163	6.21574e-164	-5.80732e-163	-2.08526e-163	-1.54786e-162	1.14455e-163	1.83263e-164	-1.24955e-162	-9.63955e-163	1.47044e-163	3.13851e-164	3.57613e-164	2.86088e-163	3.40511e-163	3.65659e-163	0
4.80618e-163	8.19638e-163	-1.15463e-163	3.29646e-163	3.07755e-164	1.14156e-162	1.38248e-163	5.85153e-163	-1.2964e-162	3.72184e-164	8.04482e-163	3.49559e-163	2.24187e-163	-5.83258e-164	-1.95498e-163	-4.09665e-163	6.21574e-164	-5.80732e-163	-2.08526e-163	-1.54786e-162	1.14455e-163	1.83263e-164	-1.24955e-162	-9.63955e-163	1.47044e-163	3.13851e-164	3.57613e-164	2.86088e-163	3.40511e-163	3.65659e-163	0
4.80618e-163	8.19638e-163	-1.15463e-163	3.29646e-163	3.07755e-164	1.14156e-162	1.38248e-163	5.85153e-163	-1.2964e-162	3.72184e-164	8.04482e-163	3.49559e-163	2.24187e-163	-5.83258e-164	-1.95498e-163	-4.09665e-163	6.21574e-164	-5.80732e-163	-2.08526e-163	-1.54786e-162	1.14455e-163	1.83263e-164	-1.24955e-162	-9.63955e-163	1.47044e-163	3.13851e-164	3.57613e-164	2.86088e-163	3.40511e-163	3.65659e-163	0
4.80618e-163	8.19638e-163	-1.15463e-163	3.29646e-163	3.07755e-164	1.14156e-162	1.38248e-163	5.85153e-163	-1.2964e-162	3.72184e-164	8.04482e-163	3.49559e-163	2.24187e-163	-5.83258e-164	-1.95498e-163	-4.09665e-163	6.21574e-164	-5.80732e-163	-2.08526e-163	-1.54786e-162	1.14455e-163	1.83263e-164	-1.24955e-162	-9.63955e-163	1.47044e-163	3.13851e-164	3.57613e-164	2.86088e-163	3.40511e-163	3.65659e-163	0
4.80618e-163	8.19638e-163	-1.15463e-163	3.29646e-163	3.07755e-164	1.14156e-162	1.38248e-163	5.85153e-163	-1.2964e-162	3.72184e-164	8.04482e-163	3.49559e-163	2.24187e-163	-5.83258e-164	-1.95498e-163	-4.09665e-163	6.21574e-164	-5.80732e-163	-2.08526e-163	-1.54786e-162	1.14455e-163	1.83263e-164	-1.24955e-162	-9.63955e-163	1.47044e-163	3.13851e-164	3.57613e-164	2.86088e-163	3.40511e-163	3.65659e-163	0
4.80618e-163	8.19638e-163	-1.15463e-163	3.29646e-163	3.07755e-164	1.14156e-162	1.38248e-163	5.85153e-163	-1.2964e-162	3.72184e-164	8.04482e-163	3.49559e-163	2.24187e-163	-5.83258e-164	-1.95498e-163	-4.09665e-163	6.21574e-164	-5.80732e-163	-2.08526e-163	-1.54786e-162	1.14455e-163	1.83263e-164	-1.24955e-162	-9.63955e-163	1.47044e-163	3.13851e-164	3.57613e-164	2.86088e-163	3.40511e-163	3.65659e-163	0
4.80618e-163	8.19638e-163	-1.15463e-163	3.29646e-163	3.07755e-164	1.14156e-162	1.38248e-163	5.85153e-163	-1.2964e-162	3.72184e-164	8.04482e-163	3.49559e-163	2.24187e-163	-5.83258e-164	-1.95498e-163	-4.09665e-163	6.21574e-164	-5.80732e-163	-2.08526e-163	-1.54786e-162	1.14455e-163	1.83263e-164	-1.24955e-162	-9.63955e-163	1.47044e-163	3.13851e-164	3.57613e-164	2.86088e-163	3.40511e-163	3.65659e-163	0
4.80618e-163	8.19638e-163	-1.15463e-163	3.29646e-163	3.07755e-164	1.14156e-162	1.38248e-163	5.85153e-163	-1.2964e-162	3.72184e-164	8.04482e-163	3.49559e-163	2.24187e-163	-5.83258e-164	-1.95498e-163	-4.09665e-163	6.21574e-164	-5.80732e-163	-2.08526e-163	-1.54786e-162	1.14455e-163	1.83263e-164	-1.24955e-162	-9.63955e-163	1.47044e-163	3.13851e-164	3.57613e-164	2.86088e-163	3.40511e-163	3.65659e-163	0
4.80618e-163	8.19638e-163	-1.15463e-163	3.29646e-163	3.07755e-164	1.14156e-162	1.38248e-163	5.85153e-163	-1.2964e-162	3.72184e-164	8.04482e-163	3.49559e-163	2.24187e-163	-5.83258e-164	-1.95498e-163	-4.09665e-163	6.21574e-164	-5.80732e-163	-2.08526e-163	-1.54786e-162	1.14455e-163	1.83263e-164	-1.24955e-162	-9.63955e-163	1.47044e-163	3.13851e-164	3.57613e-164	2.86088e-163	3.40511e-163	3.65659e-163	0
4.80618e-163	8.19638e-163	-1.15463e-163	3.29646e-163	3.07755e-164	1.14156e-162	1.38248e-163	5.85153e-163	-1.2964e-162	3.72184e-164	8.04482e-163	3.49559e-163	2.24187e-163	-5.83258e-164	-1.95498e-163	-4.09665e-163	6.21574e-164	-5.80732e-163	-2.08526e-163	-1.54786e-162	1.14455e-163	1.83263e-164	-1.24955e-162	-9.63955e-163	1.47044e-163	3.13851e-164	3.57613e-164	2.86088e-163	3.40511e-163	3.65659e-163	0
4.80618e-163	8.19638e-163	-1.15463e-163	3.29646e-163	3.07755e-164	1.14156e-162	1.38248e-163	5.85153e-163	-1.2964e-162	3.72184e-164	8.04482e-163	3.49559e-163	2.24187e-163	-5.83258e-164	-1.95498e-163	-4.09665e-163	6.21574e-164	-5.80732e-163	-2.08526e-163	-1.54786e-162	1.14455e-163	1.83263e-164	-1.24955e-162	-9.63955e-163	1.47044e-163	3.13851e-164	3.57613e-164	2.86088e-163	3.40511e-163	3.65659e-163	0
4.80618e-163	8.19638e-163	-1.15463e-163	3.29646e-163	3.07755e-164	1.14156e-162	1.38248e-163	5.85153e-163	-1.2964e-162	3.72184e-164	8.04482e-163	3.49559e-163	2.24187e-163	-5.83258e-164	-1.95498e-163	-4.09665e-163	6.21574e-164	-5.80732e-163	-2.08526e-163	-1.54786e-162	1.14455e-163	1.83263e-164	-1.24955e-162	-9.63955e-163	1.47044e-163	3.13851e-164	3.57613e-164	2.86088e-163	3.40511e-163	3.65659e-163	0
4.80618e-163	8.19638e-163	-1.15463e-163	3.29646e-163	3.07755e-164	1.14156e-162	1.38248e-163	5.85153e-163	-1.2964e-162	3.72184e-164	8.04482e-163	3.49559e-163	2.24187e-163	-5.83258e-164	-1.95498e-163	-4.09665e-163	6.21574e-164	-5.80732e-163	-2.08526e-163	-1.54786e-162	1.14455e-163	1.83263e-164	-1.24955e-162	-9.63955e-163	1.47044e-163	3.13851e-164	3.57613e-164	2.86088e-163	3.40511e-163	3.65659e-163	0
4.80618e-163	8.19638e-163	-1.15463e-163	3.29646e-163	3.07755e-164	1.14156e-162	1.38248e-163	5.85153e-163	-1.2964e-162	3.72184e-164	8.04482e-163	3.49559e-163	2.24187e-163	-5.83258e-164	-1.95498e-163	-4.09665e-163	6.21574e-164	-5.80732e-163	-2.08526e-163	-1.54786e-162	1.14455e-163	1.83263e-164	-1.24955e-162	-9.63955e-163	1.47044e-163	3.13851e-164	3.57613e-164	2.86088e-163	3.40511e-163	3.65659e-163	0
4.80618e-163	8.19638e-163	-1.15463e-163	3.29646e-163	3.07755e-164	1.14156e-162	1.38248e-163	5.85153e-163	-1.2964e-162	3.72184e-164	8.04482e-163	3.49559e-163	2.24187e-163	-5.83258e-164	-1.95498e-163	-4.09665e-163	6.21574e-164	-5.80732e-163	-2.08526e-163	-1.54786e-162	1.14455e-163	1.83263e-164	-1.24955e-162	-9.63955e-163	1.47044e-163	3.13851e-164	3.57613e-164	2.86088e-163	3.40511e-163	3.65659e-163	0
4.80618e-163	8.19638e-163	-1.15463e-163	3.29646e-163	3.07755e-164	1.14156e-162	1.38248e-163	5.85153e-163	-1.2964e-162	3.72184e-164	8.04482e-163	3.49559e-163	2.24187e-163	-5.83258e-164	-1.95498e-163	-4.09665e-163	6.21574e-164	-5.80732e-163	-2.08526e-163	-1.54786e-162	1.14455e-163	1.83263e-164	-1.24955e-162	-9.63955e-163	1.47044e-163	3.13851e-164	3.57613e-164	2.86088e-163	3.40511e-163	3.65659e-163	0
4.80618e-163	8.19638e-163	-1.15463e-163	3.29646e-163	3.07755e-164	1.14156e-162	1.38248e-163	5.85153e-163	-1.2964e-162	3.72184e-164	8.04482e-163	3.49559e-163	2.24187e-163	-5.83258e-164	-1.95498e-163	-4.09665e-163	6.21574e-164	-5.80732e-163	-2.08526e-163	-1.54786e-162	1.14455e-163	1.83263e-164	-1.24955e-162	-9.63955e-163	1.47044e-163	3.13851e-164	3.57613e-164	2.86088e-163	3.40511e-163	3.65659e-163	0
4.80618e-163	8.19638e-163	-1.15463e-163	3.29646e-163	3.07755e-164	1.14156e-162	1.38248e-163	5.85153e-163	-1.2964e-162	3.72184e-164	8.04482e-163	3.49559e-163	2.24187e-163	-5.83258e-164	-1.95498e-163	-4.09665e-163	6.21574e-164	-5.80732e-163	-2.08526e-163	-1.54786e-162	1.14455e-163	1.83263e-164	-1.24955e-162	-9.63955e-163	1.47044e-163	3.13851e-164	3.57613e-164	2.86088e-163	3.40511e-163	3.65659e-163	0
4.80618e-163	8.19638e-163	-1.15463e-163	3.29646e-163	3.07755e-164	1.14156e-162	1.38248e-163	5.85153e-163	-1.2964e-162	3.72184e-164	8.04482e-163	3.49559e-163	2.24187e-163	-5.83258e-164	-1.95498e-163	-4.09665e-163	6.21574e-164	-5.80732e-163	-2.08526e-163	-1.54786e-162	1.14455e-163	1.83263e-164	-1.24955e-162	-9.63955e-163	1.47044e-163	3.13851e-164	3.57613e-164	2.86088e-163	3.40511e-163	3.65659e-163	0
4.80618e-163	8.19638e-163	-1.15463e-163	3.29646e-163	3.07755e-164	1.14156e-162	1.38248e-163	5.85153e-163	-1.2964e-162	3.72184e-164	8.04482e-163	3.49559e-163	2.24187e-163	-5.83258e-164	-1.95498e-163	-4.09665e-163	6.21574e-164	-5.80732e-163	-2.08526e-163	-1.54786e-162	1.14455e-163	1.83263e-164	-1.24955e-162	-9.63955e-163	1.47044e-163	3.13851e-164	3.57613e-164	2.86088e-163	3.40511e-163	3.65659e-163	0
4.80618e-163	8.19638e-163	-1.15463e-163	3.29646e-163	3.07755e-164	1.14156e-162	1.38248e-163	5.85153e-163	-1.2964e-162	3.72184e-164	8.04482e-163	3.49559e-163	2.24187e-163	-5.83258e-164	-1.95498e-163	-4.09665e-163	6.21574e-164	-5.80732e-163	-2.08526e-163	-1.54786e-162	1.14455e-163	1.83263e-164	-1.24955e-162	-9.63955e-163	1.47044e-163	3.13851e-164	3.57613e-164	2.86088e-163	3.40511e-163	3.65659e-163	0
4.80618e-163	8.19638e-163	-1.15463e-163	3.29646e-163	3.07755e-164	1.14156e-162	1.38248e-163	5.85153e-163	-1.2964e-162	3.72184e-164	8.04482e-163	3.49559e-163	2.24187e-163	-5.83258e-164	-1.95498e-163	-4.09665e-163	6.21574e-164	-5.80732e-163	-2.08526e-163	-1.54786e-162	1.14455e-163	1.83263e-164	-1.24955e-162	-9.63955e-163	1.47044e-163	3.13851e-164	3.57613e-164	2.86088e-163	3.40511e-163	3.65659e-163	0
4.80618e-163	8.19638e-163	-1.15463e-163	3.29646e-163	3.07755e-164	1.14156e-162	1.38248e-163	5.85153e-163	-1.2964e-162	3.72184e-164	8.04482e-163	3.49559e-163	2.24187e-163	-5.83258e-164	-1.95498e-163	-4.09665e-163	6.21574e-164	-5.80732e-163	-2.08526e-163	-1.54786e-162	1.14455e-163	1.83263e-164	-1.24955e-162	-9.63955e-163	1.47044e-163	3.13851e-164	3.57613e-164	2.86088e-163	3.40511e-163	3.65659e-163	0
4.80618e-163	8.19638e-163	-1.15463e-163	3.29646e-163	3.07755e-164	1.14156e-162	1.38248e-163	5.85153e-163	-1.2964e-162	3.72184e-164	8.04482e-163	3.49559e-163	2.24187e-163	-5.83258e-164	-1.95498e-163	-4.09665e-163	6.21574e-164	-5.80732e-163	-2.08526e-163	-1.54786e-162	1.14455e-163	1.83263e-164	-1.24955e-162	-9.63955e-163	1.47044e-163	3.13851e-164	3.57613e-164	2.86088e-163	3.40511e-163	3.65659e-163	0
4.80618e-163	8.19638e-163	-1.15463e-163	3.29646e-163	3.07755e-164	1.14156e-162	1.38248e-163	5.85153e-163	-1.2964e-162	3.72184e-164	8.04482e-163	3.49559e-163	2.24187e-163	-5.83258e-164	-1.95498e-163	-4.09665e-163	6.21574e-164	-5.80732e-163	-2.08526e-163	-1.54786e-162	1.14455e-163	1.83263e-164	-1.24955e-162	-9.63955e-163	1.47044e-163	3.13851e-164	3.57613e-164	2.86088e-163	3.40511e-163	3.65659e-163	0
4.80618e-163	8.19638e-163	-1.15463e-163	3.29646e-163	3.07755e-164	1.14156e-162	1.38248e-163	5.85153e-163	-1.2964e-162	3.72184e-164	8.04482e-163	3.49559e-163	2.24187e-163	-5.83258e-164	-1.95498e-163	-4.09665e-163	6.21574e-164	-5.80732e-163	-2.08526e-163	-1.54786e-162	1.14455e-163	1.83263e-164	-1.24955e-162	-9.63955e-163	1.47044e-163	3.13851e-164	3.57613e-164	2.86088e-163	3.40511e-163	3.65659e-163	0
4.80618e-163	8.19638e-163	-1.15463e-163	3.29646e-163	3.07755e-164	1.14156e-162	1.38248e-163	5.85153e-163	-1.2964e-162	3.72184e-164	8.04482e-163	3.49559e-163	2.24187e-163	-5.83258e-164	-1.95498e-163	-4.09665e-163	6.21574e-164	-5.80732e-163	-2.08526e-163	-1.54786e-162	1.14455e-163	1.83263e-164	-1.24955e-162	-9.63955e-163	1.47044e-163	3.13851e-164	3.57613e-164	2.86088e-163	3.40511e-163	3.65659e-163	0
4.80618e-163	8.19638e-163	-1.15463e-163	3.29646e-163	3.07755e-164	1.14156e-162	1.38248e-163	5.85153e-163	-1.2964e-162	3.72184e-164	8.04482e-163	3.49559e-163	2.24187e-163	-5.83258e-164	-1.95498e-163	-4.09665e-163	6.21574e-164	-5.80732e-163	-2.08526e-163	-1.54786e-162	1.14455e-163	1.83263e-164	-1.24955e-162	-9.63955e-163	1.47044e-163	3.13851e-164	3.57613e-164	2.86088e-163	3.40511e-163	3.65659e-163	0
4.80618e-163	8.19638e-163	-1.15463e-163	3.29646e-163	3.07755e-164	1.14156e-162	1.38248e-163	5.85153e-163	-1.2964e-162	3.72184e-164	8.04482e-163	3.49559e-163	2.24187e-163	-5.83258e-164	-1.95498e-163	-4.09665e-163	6.21574e-164	-5.80732e-163	-2.08526e-163	-1.54786e-162	1.14455e-163	1.83263e-164	-1.24955e-162	-9.63955e-163	1.47044e-163	3.13851e-164	3.57613e-164	2.86088e-163	3.40511e-163	3.65659e-163	0
4.80618e-163	8.19638e-163	-1.15463e-163	3.29646e-163	3.07755e-164	1.14156e-162	1.38248e-163	5.85153e-163	-1.2964e-162	3.72184e-164	8.04482e-163	3.49559e-163	2.24187e-163	-5.83258e-164	-1.95498e-163	-4.09665e-163	6.21574e-164	-5.80732e-163	-2.08526e-163	-1.54786e-162	1.14455e-163	1.83263e-164	-1.24955e-162	-9.63955e-163	1.47044e-163	3.13851e-164	3.57613e-164	2.86088e-163	3.40511e-163	3.65659e-163	0
4.80618e-163	8.19638e-163	-1.15463e-163	3.29646e-163	3.07755e-164	1.14156e-162	1.38248e-163	5.85153e-163	-1.2964e-162	3.72184e-164	8.04482e-163	3.49559e-163	2.24187e-163	-5.83258e-164	-1.95498e-163	-4.09665e-163	6.21574e-164	-5.80732e-163	-2.08526e-163	-1.54786e-162	1.14455e-163	1.83263e-164	-1.24955e-162	-9.63955e-163	1.47044e-163	3.13851e-164	3.57613e-164	2.86088e-163	3.40511e-163	3.65659e-163	0
4.80618e-163	8.19638e-163	-1.15463e-163	3.29646e-163	3.07755e-164	1.14156e-162	1.38248e-163	5.85153e-163	-1.2964e-162	3.72184e-164	8.04482e-163	3.49559e-163	2.24187e-163	-5.83258e-164	-1.95498e-163	-4.09665e-163	6.21574e-164	-5.80732e-163	-2.08526e-163	-1.54786e-162	1.14455e-163	1.83263e-164	-1.24955e-162	-9.63955e-163	1.47044e-163	3.13851e-164	3.57613e-164	2.86088e-163	3.40511e-163	3.65659e-163	0
4.80618e-163	8.19638e-163	-1.15463e-163	3.29646e-163	3.07755e-164	1.14156e-162	1.38248e-163	5.85153e-163	-1.2964e-162	3.72184e-164	8.04482e-163	3.49559e-163	2.24187e-163	-5.83258e-164	-1.95498e-163	-4.09665e-163	6.21574e-164	-5.80732e-163	-2.08526e-163	-1.54786e-162	1.14455e-163	1.83263e-164	-1.24955e-162	-9.63955e-163	1.47044e-163	3.13851e-164	3.57613e-164	2.86088e-163	3.40511e-163	3.65659e-163	0
4.80618e-163	8.19638e-163	-1.15463e-163	3.29646e-163	3.07755e-164	1.14156e-162	1.38248e-163	5.85153e-163	-1.2964e-162	3.72184e-164	8.04482e-163	3.49559e-163	2.24187e-163	-5.83258e-164	-1.95498e-163	-4.09665e-163	6.21574e-164	-5.80732e-163	-2.08526e-163	-1.54786e-162	1.14455e-163	1.83263e-164	-1.24955e-162	-9.63955e-163	1.47044e-163	3.13851e-164	3.57613e-164	2.86088e-163	3.40511e-163	3.65659e-163	0
4.80618e-163	8.19638e-163	-1.15463e-163	3.29646e-163	3.07755e-164	1.14156e-162	1.38248e-163	5.85153e-163	-1.2964e-162	3.72184e-164	8.04482e-163	3.49559e-163	2.24187e-163	-5.83258e-164	-1.95498e-163	-4.09665e-163	6.21574e-164	-5.80732e-163	-2.08526e-163	-1.54786e-162	1.14455e-163	1.83263e-164	-1.24955e-162	-9.63955e-163	1.47044e-163	3.13851e-164	3.57613e-164	2.86088e-163	3.40511e-163	3.65659e-163	0
4.80618e-163	8.19638e-163	-1.15463e-163	3.29646e-163	3.07755e-164	1.14156e-162	1.38248e-163	5.85153e-163	-1.2964e-162	3.72184e-164	8.04482e-163	3.49559e-163	2.24187e-163	-5.83258e-164	-1.95498e-163	-4.09665e-163	6.21574e-164	-5.80732e-163	-2.08526e-163	-1.54786e-162	1.14455e-163	1.83263e-164	-1.24955e-162	-9.63955e-163	1.47044e-163	3.13851e-164	3.57613e-164	2.86088e-163	3.40511e-163	3.65659e-163	0
4.80618e-163	8.19638e-163	-1.15463e-163	3.29646e-163	3.07755e-164	1.14156e-162	1.38248e-163	5.85153e-163	-1.2964e-162	3.72184e-164	8.04482e-163	3.49559e-163	2.24187e-163	-5.83258e-164	-1.95498e-163	-4.09665e-163	6.21574e-164	-5.80732e-163	-2.08526e-163	-1.54786e-162	1.14455e-163	1.83263e-164	-1.24955e-162	-9.63955e-163	1.47044e-163	3.13851e-164	3.57613e-164	2.86088e-163	3.40511e-163	3.65659e-163	0
4.80618e-163	8.19638e-163	-1.15463e-163	3.29646e-163	3.07755e-164	1.14156e-162	1.38248e-163	5.85153e-163	-1.2964e-162	3.72184e-164	8.04482e-163	3.49559e-163	2.24187e-163	-5.83258e-164	-1.95498e-163	-4.09665e-163	6.21574e-164	-5.80732e-163	-2.08526e-163	-1.54786e-162	1.14455e-163	1.83263e-164	-1.24955e-162	-9.63955e-163	1.47044e-163	3.13851e-164	3.57613e-164	2.86088e-163	3.40511e-163	3.65659e-163	0
4.80618e-163	8.19638e-163	-1.15463e-163	3.29646e-163	3.07755e-164	1.14156e-162	1.38248e-163	5.85153e-163	-1.2964e-162	3.72184e-164	8.04482e-163	3.49559e-163	2.24187e-163	-5.83258e-164	-1.95498e-163	-4.09665e-163	6.21574e-164	-5.80732e-163	-2.08526e-163	-1.54786e-162	1.14455e-163	1.83263e-164	-1.24955e-162	-9.63955e-163	1.47044e-163	3.13851e-164	3.57613e-164	2.86088e-163	3.40511e-163	3.65659e-163	0
4.80618e-163	8.19638e-163	-1.15463e-163	3.29646e-163	3.07755e-164	1.14156e-162	1.38248e-163	5.85153e-163	-1.2964e-162	3.72184e-164	8.04482e-163	3.49559e-163	2.24187e-163	-5.83258e-164	-1.95498e-163	-4.09665e-163	6.21574e-164	-5.80732e-163	-2.08526e-163	-1.54786e-162	1.14455e-163	1.83263e-164	-1.24955e-162	-9.63955e-163	1.47044e-163	3.13851e-164	3.57613e-164	2.86088e-163	3.40511e-163	3.65659e-163	0
4.80618e-163	8.19638e-163	-1.15463e-163	3.29646e-163	3.07755e-164	1.14156e-162	1.38248e-163	5.85153e-163	-1.2964e-162	3.72184e-164	8.04482e-163	3.49559e-163	2.24187e-163	-5.83258e-164	-1.95498e-163	-4.09665e-163	6.21574e-164	-5.80732e-163	-2.08526e-163	-1.54786e-162	1.14455e-163	1.83263e-164	-1.24955e-162	-9.63955e-163	1.47044e-163	3.13851e-164	3.57613e-164	2.86088e-163	3.40511e-163	3.65659e-163	0
4.80618e-163	8.19638e-163	-1.15463e-163	3.29646e-163	3.07755e-164	1.14156e-162	1.38248e-163	5.85153e-163	-1.2964e-162	3.72184e-164	8.04482e-163	3.49559e-163	2.24187e-163	-5.83258e-164	-1.95498e-163	-4.09665e-163	6.21574e-164	-5.80732e-163	-2.08526e-163	-1.54786e-162	1.14455e-163	1.83263e-164	-1.24955e-162	-9.63955e-163	1.47044e-163	3.13851e-164	3.57613e-164	2.86088e-163	3.40511e-163	3.65659e-163	0
4.80618e-163	8.19638e-163	-1.15463e-163	3.29646e-163	3.07755e-164	1.14156e-162	1.38248e-163	5.85153e-163	-1.2964e-162	3.72184e-164	8.04482e-163	3.49559e-163	2.24187e-163	-5.83258e-164	-1.95498e-163	-4.09665e-163	6.21574e-164	-5.80732e-163	-2.08526e-163	-1.54786e-162	1.14455e-163	1.83263e-164	-1.24955e-162	-9.63955e-163	1.47044e-163	3.13851e-164	3.57613e-164	2.86088e-163	3.40511e-163	3.65659e-163	0
4.80618e-163	8.19638e-163	-1.15463e-163	3.29646e-163	3.07755e-164	1.14156e-162	1.38248e-163	5.85153e-163	-1.2964e-162	3.72184e-164	8.04482e-163	3.49559e-163	2.24187e-163	-5.83258e-164	-1.95498e-163	-4.09665e-163	6.21574e-164	-5.80732e-163	-2.08526e-163	-1.54786e-162	1.14455e-163	1.83263e-164	-1.24955e-162	-9.63955e-163	1.47044e-163	3.13851e-164	3.57613e-164	2.86088e-163	3.40511e-163	3.65659e-163	0
4.80618e-163	8.19638e-163	-1.15463e-163	3.29646e-163	3.07755e-164	1.14156e-162	1.38248e-163	5.85153e-163	-1.2964e-162	3.72184e-164	8.04482e-163	3.49559e-163	2.24187e-163	-5.83258e-164	-1.95498e-163	-4.09665e-163	6.21574e-164	-5.80732e-163	-2.08526e-163	-1.54786e-162	1.14455e-163	1.83263e-164	-1.24955e-162	-9.63955e-163	1.47044e-163	3.13851e-164	3.57613e-164	2.86088e-163	3.40511e-163	3.65659e-163	0
4.80618e-163	8.19638e-163	-1.15463e-163	3.29646e-163	3.07755e-164	1.14156e-162	1.38248e-163	5.85153e-163	-1.2964e-162	3.72184e-164	8.04482e-163	3.49559e-163	2.24187e-163	-5.83258e-164	-1.95498e-163	-4.09665e-163	6.21574e-164	-5.80732e-163	-2.08526e-163	-1.54786e-162	1.14455e-163	1.83263e-164	-1.24955e-162	-9.63955e-163	1.47044e-163	3.13851e-164	3.57613e-164	2.86088e-163	3.40511e-163	3.65659e-163	0
4.80618e-163	8.19638e-163	-1.15463e-163	3.29646e-163	3.07755e-164	1.14156e-162	1.38248e-163	5.85153e-163	-1.2964e-162	3.72184e-164	8.04482e-163	3.49559e-163	2.24187e-163	-5.83258e-164	-1.95498e-163	-4.09665e-163	6.21574e-164	-5.80732e-163	-2.08526e-163	-1.54786e-162	1.14455e-163	1.83263e-164	-1.24955e-162	-9.63955e-163	1.47044e-163	3.13851e-164	3.57613e-164	2.86088e-163	3.40511e-163	3.65659e-163	0
4.80618e-163	8.19638e-163	-1.15463e-163	3.29646e-163	3.07755e-164	1.14156e-162	1.38248e-163	5.85153e-163	-1.2964e-162	3.72184e-164	8.04482e-163	3.49559e-163	2.24187e-163	-5.83258e-164	-1.95498e-163	-4.09665e-163	6.21574e-164	-5.80732e-163	-2.08526e-163	-1.54786e-162	1.14455e-163	1.83263e-164	-1.24955e-162	-9.63955e-163	1.47044e-163	3.13851e-164	3.57613e-164	2.86088e-163	3.40511e-163	3.65659e-163	0
4.80618e-163	8.19638e-163	-1.15463e-163	3.29646e-163	3.07755e-164	1.14156e-162	1.38248e-163	5.85153e-163	-1.2964e-162	3.72184e-164	8.04482e-163	3.49559e-163	2.24187e-163	-5.83258e-164	-1.95498e-163	-4.09665e-163	6.21574e-164	-5.80732e-163	-2.08526e-163	-1.54786e-162	1.14455e-163	1.83263e-164	-1.24955e-162	-9.63955e-163	1.47044e-163	3.13851e-164	3.57613e-164	2.86088e-163	3.40511e-163	3.65659e-163	0
4.80618e-163	8.19638e-163	-1.15463e-163	3.29646e-163	3.07755e-164	1.14156e-162	1.38248e-163	5.85153e-163	-1.2964e-162	3.72184e-164	8.04482e-163	3.49559e-163	2.24187e-163	-5.83258e-164	-1.95498e-163	-4.09665e-163	6.21574e-164	-5.80732e-163	-2.08526e-163	-1.54786e-162	1.14455e-163	1.83263e-164	-1.24955e-162	-9.63955e-163	1.47044e-163	3.13851e-164	3.57613e-164	2.86088e-163	3.40511e-163	3.65659e-163	0
4.80618e-163	8.19638e-163	-1.15463e-163	3.29646e-163	3.07755e-164	1.14156e-162	1.38248e-163	5.85153e-163	-1.2964e-162	3.72184e-164	8.04482e-163	3.49559e-163	2.24187e-163	-5.83258e-164	-1.95498e-163	-4.09665e-163	6.21574e-164	-5.80732e-163	-2.08526e-163	-1.54786e-162	1.14455e-163	1.83263e-164	-1.24955e-162	-9.63955e-163	1.47044e-163	3.13851e-164	3.57613e-164	2.86088e-163	3.40511e-163	3.65659e-163	0
4.80618e-163	8.19638e-163	-1.15463e-163	3.29646e-163	3.07755e-164	1.14156e-162	1.38248e-163	5.85153e-163	-1.2964e-162	3.72184e-164	8.04482e-163	3.49559e-163	2.24187e-163	-5.83258e-164	-1.95498e-163	-4.09665e-163	6.21574e-164	-5.80732e-163	-2.08526e-163	-1.54786e-162	1.14455e-163	1.83263e-164	-1.24955e-162	-9.63955e-163	1.47044e-163	3.13851e-164	3.57613e-164	2.86088e-163	3.40511e-163	3.65659e-163	0
4.80618e-163	8.19638e-163	-1.15463e-163	3.29646e-163	3.07755e-164	1.14156e-162	1.38248e-163	5.85153e-163	-1.2964e-162	3.72184e-164	8.04482e-163	3.49559e-163	2.24187e-163	-5.83258e-164	-1.95498e-163	-4.09665e-163	6.21574e-164	-5.80732e-163	-2.08526e-163	-1.54786e-162	1.14455e-163	1.83263e-164	-1.24955e-162	-9.63955e-163	1.47044e-163	3.13851e-164	3.57613e-164	2.86088e-163	3.40511e-163	3.65659e-163	0
4.80618e-163	8.19638e-163	-1.15463e-163	3.29646e-163	3.07755e-164	1.14156e-162	1.38248e-163	5.85153e-163	-1.2964e-162	3.72184e-164	8.04482e-163	3.49559e-163	2.24187e-163	-5.83258e-164	-1.95498e-163	-4.09665e-163	6.21574e-164	-5.80732e-163	-2.08526e-163	-1.54786e-162	1.14455e-163	1.83263e-164	-1.24955e-162	-9.63955e-163	1.47044e-163	3.13851e-164	3.57613e-164	2.86088e-163	3.40511e-163	3.65659e-163	0
4.80618e-163	8.19638e-163	-1.15463e-163	3.29646e-163	3.07755e-164	1.14156e-162	1.38248e-163	5.85153e-163	-1.2964e-162	3.72184e-164	8.04482e-163	3.49559e-163	2.24187e-163	-5.83258e-164	-1.95498e-163	-4.09665e-163	6.21574e-164	-5.80732e-163	-2.08526e-163	-1.54786e-162	1.14455e-163	1.83263e-164	-1.24955e-162	-9.63955e-163	1.47044e-163	3.13851e-164	3.57613e-164	2.86088e-163	3.40511e-163	3.65659e-163	0
4.80618e-163	8.19638e-163	-1.15463e-163	3.29646e-163	3.07755e-164	1.14156e-162	1.38248e-163	5.85153e-163	-1.2964e-162	3.72184e-164	8.04482e-163	3.49559e-163	2.24187e-163	-5.83258e-164	-1.95498e-163	-4.09665e-163	6.21574e-164	-5.80732e-163	-2.08526e-163	-1.54786e-162	1.14455e-163	1.83263e-164	-1.24955e-162	-9.63955e-163	1.47044e-163	3.13851e-164	3.57613e-164	2.86088e-163	3.40511e-163	3.65659e-163	0
4.80618e-163	8.19638e-163	-1.15463e-163	3.29646e-163	3.07755e-164	1.14156e-162	1.38248e-163	5.85153e-163	-1.2964e-162	3.72184e-164	8.04482e-163	3.49559e-163	2.24187e-163	-5.83258e-164	-1.95498e-163	-4.09665e-163	6.21574e-164	-5.80732e-163	-2.08526e-163	-1.54786e-162	1.14455e-163	1.83263e-164	-1.24955e-162	-9.63955e-163	1.47044e-163	3.13851e-164	3.57613e-164	2.86088e-163	3.40511e-163	3.65659e-163	0
4.80618e-163	8.19638e-163	-1.15463e-163	3.29646e-163	3.07755e-164	1.14156e-162	1.38248e-163	5.85153e-163	-1.2964e-162	3.72184e-164	8.04482e-163	3.49559e-163	2.24187e-163	-5.83258e-164	-1.95498e-163	-4.09665e-163	6.21574e-164	-5.80732e-163	-2.08526e-163	-1.54786e-162	1.14455e-163	1.83263e-164	-1.24955e-162	-9.63955e-163	1.47044e-163	3.13851e-164	3.57613e-164	2.86088e-163	3.40511e-163	3.65659e-163	0
4.80618e-163	8.19638e-163	-1.15463e-163	3.29646e-163	3.07755e-164	1.14156e-162	1.38248e-163	5.85153e-163	-1.2964e-162	3.72184e-164	8.04482e-163	3.49559e-163	2.24187e-163	-5.83258e-164	-1.95498e-163	-4.09665e-163	6.21574e-164	-5.80732e-163	-2.08526e-163	-1.54786e-162	1.14455e-163	1.83263e-164	-1.24955e-162	-9.63955e-163	1.47044e-163	3.13851e-164	3.57613e-164	2.86088e-163	3.40511e-163	3.65659e-163	0
4.80618e-163	8.19638e-163	-1.15463e-163	3.29646e-163	3.07755e-164	1.14156e-162	1.38248e-163	5.85153e-163	-1.2964e-162	3.72184e-164	8.04482e-163	3.49559e-163	2.24187e-163	-5.83258e-164	-1.95498e-163	-4.09665e-163	6.21574e-164	-5.80732e-163	-2.08526e-163	-1.54786e-162	1.14455e-163	1.83263e-164	-1.24955e-162	-9.63955e-163	1.47044e-163	3.13851e-164	3.57613e-164	2.86088e-163	3.40511e-163	3.65659e-163	0
4.80618e-163	8.19638e-163	-1.15463e-163	3.29646e-163	3.07755e-164	1.14156e-162	1.38248e-163	5.85153e-163	-1.2964e-162	3.72184e-164	8.04482e-163	3.49559e-163	2.24187e-163	-5.83258e-164	-1.95498e-163	-4.09665e-163	6.21574e-164	-5.80732e-163	-2.08526e-163	-1.54786e-162	1.14455e-163	1.83263e-164	-1.24955e-162	-9.63955e-163	1.47044e-163	3.13851e-164	3.57613e-164	2.86088e-163	3.40511e-163	3.65659e-163	0
4.80618e-163	8.19638e-163	-1.15463e-163	3.29646e-163	3.07755e-164	1.14156e-162	1.38248e-163	5.85153e-163	-1.2964e-162	3.72184e-164	8.04482e-163	3.49559e-163	2.24187e-163	-5.83258e-164	-1.95498e-163	-4.09665e-163	6.21574e-164	-5.80732e-163	-2.08526e-163	-1.54786e-162	1.14455e-163	1.83263e-164	-1.24955e-162	-9.63955e-163	1.47044e-163	3.13851e-164	3.57613e-164	2.86088e-163	3.40511e-163	3.65659e-163	0
4.80618e-163	8.19638e-163	-1.15463e-163	3.29646e-163	3.07755e-164	1.14156e-162	1.38248e-163	5.85153e-163	-1.2964e-162	3.72184e-164	8.04482e-163	3.49559e-163	2.24187e-163	-5.83258e-164	-1.95498e-163	-4.09665e-163	6.21574e-164	-5.80732e-163	-2.08526e-163	-1.54786e-162	1.14455e-163	1.83263e-164	-1.24955e-162	-9.63955e-163	1.47044e-163	3.13851e-164	3.57613e-164	2.86088e-163	3.40511e-163	3.65659e-163	0
4.80618e-163	8.19638e-163	-1.15463e-163	3.29646e-163	3.07755e-164	1.14156e-162	1.38248e-163	5.85153e-163	-1.2964e-162	3.72184e-164	8.04482e-163	3.49559e-163	2.24187e-163	-5.83258e-164	-1.95498e-163	-4.09665e-163	6.21574e-164	-5.80732e-163	-2.08526e-163	-1.54786e-162	1.14455e-163	1.83263e-164	-1.24955e-162	-9.63955e-163	1.47044e-163	3.13851e-164	3.57613e-164	2.86088e-163	3.40511e-163	3.65659e-163	0
4.80618e-163	8.19638e-163	-1.15463e-163	3.29646e-163	3.07755e-164	1.14156e-162	1.38248e-163	5.85153e-163	-1.2964e-162	3.72184e-164	8.04482e-163	3.49559e-163	2.24187e-163	-5.83258e-164	-1.95498e-163	-4.09665e-163	6.21574e-164	-5.80732e-163	-2.08526e-163	-1.54786e-162	1.14455e-163	1.83263e-164	-1.24955e-162	-9.63955e-163	1.47044e-163	3.13851e-164	3.57613e-164	2.86088e-163	3.40511e-163	3.65659e-163	0
4.80618e-163	8.19638e-163	-1.15463e-163	3.29646e-163	3.07755e-164	1.14156e-162	1.38248e-163	5.85153e-163	-1.2964e-162	3.72184e-164	8.04482e-163	3.49559e-163	2.24187e-163	-5.83258e-164	-1.95498e-163	-4.09665e-163	6.21574e-164	-5.80732e-163	-2.08526e-163	-1.54786e-162	1.14455e-163	1.83263e-164	-1.24955e-162	-9.63955e-163	1.47044e-163	3.13851e-164	3.57613e-164	2.86088e-163	3.40511e-163	3.65659e-163	0
4.80618e-163	8.19638e-163	-1.15463e-163	3.29646e-163	3.07755e-164	1.14156e-162	1.38248e-163	5.85153e-163	-1.2964e-162	3.72184e-164	8.04482e-163	3.49559e-163	2.24187e-163	-5.83258e-164	-1.95498e-163	-4.09665e-163	6.21574e-164	-5.80732e-163	-2.08526e-163	-1.54786e-162	1.14455e-163	1.83263e-164	-1.24955e-162	-9.63955e-163	1.47044e-163	3.13851e-164	3.57613e-164	2.86088e-163	3.40511e-163	3.65659e-163	0
4.80618e-163	8.19638e-163	-1.15463e-163	3.29646e-163	3.07755e-164	1.14156e-162	1.38248e-163	5.85153e-163	-1.2964e-162	3.72184e-164	8.04482e-163	3.49559e-163	2.24187e-163	-5.83258e-164	-1.95498e-163	-4.09665e-163	6.21574e-164	-5.80732e-163	-2.08526e-163	-1.54786e-162	1.14455e-163	1.83263e-164	-1.24955e-162	-9.63955e-163	1.47044e-163	3.13851e-164	3.57613e-164	2.86088e-163	3.40511e-163	3.65659e-163	0
4.80618e-163	8.19638e-163	-1.15463e-163	3.29646e-163	3.07755e-164	1.14156e-162	1.38248e-163	5.85153e-163	-1.2964e-162	3.72184e-164	8.04482e-163	3.49559e-163	2.24187e-163	-5.83258e-164	-1.95498e-163	-4.09665e-163	6.21574e-164	-5.80732e-163	-2.08526e-163	-1.54786e-162	1.14455e-163	1.83263e-164	-1.24955e-162	-9.63955e-163	1.47044e-163	3.13851e-164	3.57613e-164	2.86088e-163	3.40511e-163	3.65659e-163	0
4.80618e-163	8.19638e-163	-1.15463e-163	3.29646e-163	3.07755e-164	1.14156e-162	1.38248e-163	5.85153e-163	-1.2964e-162	3.72184e-164	8.04482e-163	3.49559e-163	2.24187e-163	-5.83258e-164	-1.95498e-163	-4.09665e-163	6.21574e-164	-5.80732e-163	-2.08526e-163	-1.54786e-162	1.14455e-163	1.83263e-164	-1.24955e-162	-9.63955e-163	1.47044e-163	3.13851e-164	3.57613e-164	2.86088e-163	3.40511e-163	3.65659e-163	0
4.80618e-163	8.19638e-163	-1.15463e-163	3.29646e-163	3.07755e-164	1.14156e-162	1.38248e-163	5.85153e-163	-1.2964e-162	3.72184e-164	8.04482e-163	3.49559e-163	2.24187e-163	-5.83258e-164	-1.95498e-163	-4.09665e-163	6.21574e-164	-5.80732e-163	-2.08526e-163	-1.54786e-162	1.14455e-163	1.83263e-164	-1.24955e-162	-9.63955e-163	1.47044e-163	3.13851e-164	3.57613e-164	2.86088e-163	3.40511e-163	3.65659e-163	0
4.80618e-163	8.19638e-163	-1.15463e-163	3.29646e-163	3.07755e-164	1.14156e-162	1.38248e-163	5.85153e-163	-1.2964e-162	3.72184e-164	8.04482e-163	3.49559e-163	2.24187e-163	-5.83258e-164	-1.95498e-163	-4.09665e-163	6.21574e-164	-5.80732e-163	-2.08526e-163	-1.54786e-162	1.14455e-163	1.83263e-164	-1.24955e-162	-9.63955e-163	1.47044e-163	3.13851e-164	3.57613e-164	2.86088e-163	3.40511e-163	3.65659e-163	0
4.80618e-163	8.19638e-163	-1.15463e-163	3.29646e-163	3.07755e-164	1.14156e-162	1.38248e-163	5.85153e-163	-1.2964e-162	3.72184e-164	8.04482e-163	3.49559e-163	2.24187e-163	-5.83258e-164	-1.95498e-163	-4.09665e-163	6.21574e-164	-5.80732e-163	-2.08526e-163	-1.54786e-162	1.14455e-163	1.83263e-164	-1.24955e-162	-9.63955e-163	1.47044e-163	3.13851e-164	3.57613e-164	2.86088e-163	3.40511e-163	3.65659e-163	0
4.80618e-163	8.19638e-163	-1.15463e-163	3.29646e-163	3.07755e-164	1.14156e-162	1.38248e-163	5.85153e-163	-1.2964e-162	3.72184e-164	8.04482e-163	3.49559e-163	2.24187e-163	-5.83258e-164	-1.95498e-163	-4.09665e-163	6.21574e-164	-5.80732e-163	-2.08526e-163	-1.54786e-162	1.14455e-163	1.83263e-164	-1.24955e-162	-9.63955e-163	1.47044e-163	3.13851e-164	3.57613e-164	2.86088e-163	3.40511e-163	3.65659e-163	0
4.80618e-163	8.19638e-163	-1.15463e-163	3.29646e-163	3.07755e-164	1.14156e-162	1.38248e-163	5.85153e-163	-1.2964e-162	3.72184e-164	8.04482e-163	3.49559e-163	2.24187e-163	-5.83258e-164	-1.95498e-163	-4.09665e-163	6.21574e-164	-5.80732e-163	-2.08526e-163	-1.54786e-162	1.14455e-163	1.83263e-164	-1.24955e-162	-9.63955e-163	1.47044e-163	3.13851e-164	3.57613e-164	2.86088e-163	3.40511e-163	3.65659e-163	0
4.80618e-163	8.19638e-163	-1.15463e-163	3.29646e-163	3.07755e-164	1.14156e-162	1.38248e-163	5.85153e-163	-1.2964e-162	3.72184e-164	8.04482e-163	3.49559e-163	2.24187e-163	-5.83258e-164	-1.95498e-163	-4.09665e-163	6.21574e-164	-5.80732e-163	-2.08526e-163	-1.54786e-162	1.14455e-163	1.83263e-164	-1.24955e-162	-9.63955e-163	1.47044e-163	3.13851e-164	3.57613e-164	2.86088e-163	3.40511e-163	3.65659e-163	0
4.80618e-163	8.19638e-163	-1.15463e-163	3.29646e-163	3.07755e-164	1.14156e-162	1.38248e-163	5.85153e-163	-1.2964e-162	3.72184e-164	8.04482e-163	3.49559e-163	2.24187e-163	-5.83258e-164	-1.95498e-163	-4.09665e-163	6.21574e-164	-5.80732e-163	-2.08526e-163	-1.54786e-162	1.14455e-163	1.83263e-164	-1.24955e-162	-9.63955e-163	1.47044e-163	3.13851e-164	3.57613e-164	2.86088e-163	3.40511e-163	3.65659e-163	0
4.80618e-163	8.19638e-163	-1.15463e-163	3.29646e-163	3.07755e-164	1.14156e-162	1.38248e-163	5.85153e-163	-1.2964e-162	3.72184e-164	8.04482e-163	3.49559e-163	2.24187e-163	-5.83258e-164	-1.95498e-163	-4.09665e-163	6.21574e-164	-5.80732e-163	-2.08526e-163	-1.54786e-162	1.14455e-163	1.83263e-164	-1.24955e-162	-9.63955e-163	1.47044e-163	3.13851e-164	3.57613e-164	2.86088e-163	3.40511e-163	3.65659e-163	0
4.80618e-163	8.19638e-163	-1.15463e-163	3.29646e-163	3.07755e-164	1.14156e-162	1.38248e-163	5.85153e-163	-1.2964e-162	3.72184e-164	8.04482e-163	3.49559e-163	2.24187e-163	-5.83258e-164	-1.95498e-163	-4.09665e-163	6.21574e-164	-5.80732e-163	-2.08526e-163	-1.54786e-162	1.14455e-163	1.83263e-164	-1.24955e-162	-9.63955e-163	1.47044e-163	3.13851e-164	3.57613e-164	2.86088e-163	3.40511e-163	3.65659e-163	0
4.80618e-163	8.19638e-163	-1.15463e-163	3.29646e-163	3.07755e-164	1.14156e-162	1.38248e-163	5.85153e-163	-1.2964e-162	3.72184e-164	8.04482e-163	3.49559e-163	2.24187e-163	-5.83258e-164	-1.95498e-163	-4.09665e-163	6.21574e-164	-5.80732e-163	-2.08526e-163	-1.54786e-162	1.14455e-163	1.83263e-164	-1.24955e-162	-9.63955e-163	1.47044e-163	3.13851e-164	3.57613e-164	2.86088e-163	3.40511e-163	3.65659e-163	0
4.80618e-163	8.19638e-163	-1.15463e-163	3.29646e-163	3.07755e-164	1.14156e-162	1.38248e-163	5.85153e-163	-1.2964e-162	3.72184e-164	8.04482e-163	3.49559e-163	2.24187e-163	-5.83258e-164	-1.95498e-163	-4.09665e-163	6.21574e-164	-5.80732e-163	-2.08526e-163	-1.54786e-162	1.14455e-163	1.83263e-164	-1.24955e-162	-9.63955e-163	1.47044e-163	3.13851e-164	3.57613e-164	2.86088e-163	3.40511e-163	3.65659e-163	0
4.80618e-163	8.19638e-163	-1.15463e-163	3.29646e-163	3.07755e-164	1.14156e-162	1.38248e-163	5.85153e-163	-1.2964e-162	3.72184e-164	8.04482e-163	3.49559e-163	2.24187e-163	-5.83258e-164	-1.95498e-163	-4.09665e-163	6.21574e-164	-5.80732e-163	-2.08526e-163	-1.54786e-162	1.14455e-163	1.83263e-164	-1.24955e-162	-9.63955e-163	1.47044e-163	3.13851e-164	3.57613e-164	2.86088e-163	3.40511e-163	3.65659e-163	0
4.80618e-163	8.19638e-163	-1.15463e-163	3.29646e-163	3.07755e-164	1.14156e-162	1.38248e-163	5.85153e-163	-1.2964e-162	3.72184e-164	8.04482e-163	3.49559e-163	2.24187e-163	-5.83258e-164	-1.95498e-163	-4.09665e-163	6.21574e-164	-5.80732e-163	-2.08526e-163	-1.54786e-162	1.14455e-163	1.83263e-164	-1.24955e-162	-9.63955e-163	1.47044e-163	3.13851e-164	3.57613e-164	2.86088e-163	3.40511e-163	3.65659e-163	0
4.80618e-163	8.19638e-163	-1.15463e-163	3.29646e-163	3.07755e-164	1.14156e-162	1.38248e-163	5.85153e-163	-1.2964e-162	3.72184e-164	8.04482e-163	3.49559e-163	2.24187e-163	-5.83258e-164	-1.95498e-163	-4.09665e-163	6.21574e-164	-5.80732e-163	-2.08526e-163	-1.54786e-162	1.14455e-163	1.83263e-164	-1.24955e-162	-9.63955e-163	1.47044e-163	3.13851e-164	3.57613e-164	2.86088e-163	3.40511e-163	3.65659e-163	0
4.80618e-163	8.19638e-163	-1.15463e-163	3.29646e-163	3.07755e-164	1.14156e-162	1.38248e-163	5.85153e-163	-1.2964e-162	3.72184e-164	8.04482e-163	3.49559e-163	2.24187e-163	-5.83258e-164	-1.95498e-163	-4.09665e-163	6.21574e-164	-5.80732e-163	-2.08526e-163	-1.54786e-162	1.14455e-163	1.83263e-164	-1.24955e-162	-9.63955e-163	1.47044e-163	3.13851e-164	3.57613e-164	2.86088e-163	3.40511e-163	3.65659e-163	0
4.80618e-163	8.19638e-163	-1.15463e-163	3.29646e-163	3.07755e-164	1.14156e-162	1.38248e-163	5.85153e-163	-1.2964e-162	3.72184e-164	8.04482e-163	3.49559e-163	2.24187e-163	-5.83258e-164	-1.95498e-163	-4.09665e-163	6.21574e-164	-5.80732e-163	-2.08526e-163	-1.54786e-162	1.14455e-163	1.83263e-164	-1.24955e-162	-9.63955e-163	1.47044e-163	3.13851e-164	3.57613e-164	2.86088e-163	3.40511e-163	3.65659e-163	0
4.80618e-163	8.19638e-163	-1.15463e-163	3.29646e-163	3.07755e-164	1.14156e-162	1.38248e-163	5.85153e-163	-1.2964e-162	3.72184e-164	8.04482e-163	3.49559e-163	2.24187e-163	-5.83258e-164	-1.95498e-163	-4.09665e-163	6.21574e-164	-5.80732e-163	-2.08526e-163	-1.54786e-162	1.14455e-163	1.83263e-164	-1.24955e-162	-9.63955e-163	1.47044e-163	3.13851e-164	3.57613e-164	2.86088e-163	3.40511e-163	3.65659e-163	0
4.80618e-163	8.19638e-163	-1.15463e-163	3.29646e-163	3.07755e-164	1.14156e-162	1.38248e-163	5.85153e-163	-1.2964e-162	3.72184e-164	8.04482e-163	3.49559e-163	2.24187e-163	-5.83258e-164	-1.95498e-163	-4.09665e-163	6.21574e-164	-5.80732e-163	-2.08526e-163	-1.54786e-162	1.14455e-163	1.83263e-164	-1.24955e-162	-9.63955e-163	1.47044e-163	3.13851e-164	3.57613e-164	2.86088e-163	3.40511e-163	3.65659e-163	0
4.80618e-163	8.19638e-163	-1.15463e-163	3.29646e-163	3.07755e-164	1.14156e-162	1.38248e-163	5.85153e-163	-1.2964e-162	3.72184e-164	8.04482e-163	3.49559e-163	2.24187e-163	-5.83258e-164	-1.95498e-163	-4.09665e-163	6.21574e-164	-5.80732e-163	-2.08526e-163	-1.54786e-162	1.14455e-163	1.83263e-164	-1.24955e-162	-9.63955e-163	1.47044e-163	3.13851e-164	3.57613e-164	2.86088e-163	3.40511e-163	3.65659e-163	0
4.80618e-163	8.19638e-163	-1.15463e-163	3.29646e-163	3.07755e-164	1.14156e-162	1.38248e-163	5.85153e-163	-1.2964e-162	3.72184e-164	8.04482e-163	3.49559e-163	2.24187e-163	-5.83258e-164	-1.95498e-163	-4.09665e-163	6.21574e-164	-5.80732e-163	-2.08526e-163	-1.54786e-162	1.14455e-163	1.83263e-164	-1.24955e-162	-9.63955e-163	1.47044e-163	3.13851e-164	3.57613e-164	2.86088e-163	3.40511e-163	3.65659e-163	0
4.80618e-163	8.19638e-163	-1.15463e-163	3.29646e-163	3.07755e-164	1.14156e-162	1.38248e-163	5.85153e-163	-1.2964e-162	3.72184e-164	8.04482e-163	3.49559e-163	2.24187e-163	-5.83258e-164	-1.95498e-163	-4.09665e-163	6.21574e-164	-5.80732e-163	-2.08526e-163	-1.54786e-162	1.14455e-163	1.83263e-164	-1.24955e-162	-9.63955e-163	1.47044e-163	3.13851e-164	3.57613e-164	2.86088e-163	3.40511e-163	3.65659e-163	0
4.80618e-163	8.19638e-163	-1.15463e-163	3.29646e-163	3.07755e-164	1.14156e-162	1.38248e-163	5.85153e-163	-1.2964e-162	3.72184e-164	8.04482e-163	3.49559e-163	2.24187e-163	-5.83258e-164	-1.95498e-163	-4.09665e-163	6.21574e-164	-5.80732e-163	-2.08526e-163	-1.54786e-162	1.14455e-163	1.83263e-164	-1.24955e-162	-9.63955e-163	1.47044e-163	3.13851e-164	3.57613e-164	2.86088e-163	3.40511e-163	3.65659e-163	0
4.80618e-163	8.19638e-163	-1.15463e-163	3.29646e-163	3.07755e-164	1.14156e-162	1.38248e-163	5.85153e-163	-1.2964e-162	3.72184e-164	8.04482e-163	3.49559e-163	2.24187e-163	-5.83258e-164	-1.95498e-163	-4.09665e-163	6.21574e-164	-5.80732e-163	-2.08526e-163	-1.54786e-162	1.14455e-163	1.83263e-164	-1.24955e-162	-9.63955e-163	1.47044e-163	3.13851e-164	3.57613e-164	2.86088e-163	3.40511e-163	3.65659e-163	0
4.80618e-163	8.19638e-163	-1.15463e-163	3.29646e-163	3.07755e-164	1.14156e-162	1.38248e-163	5.85153e-163	-1.2964e-162	3.72184e-164	8.04482e-163	3.49559e-163	2.24187e-163	-5.83258e-164	-1.95498e-163	-4.09665e-163	6.21574e-164	-5.80732e-163	-2.08526e-163	-1.54786e-162	1.14455e-163	1.83263e-164	-1.24955e-162	-9.63955e-163	1.47044e-163	3.13851e-164	3.57613e-164	2.86088e-163	3.40511e-163	3.65659e-163	0
4.80618e-163	8.19638e-163	-1.15463e-163	3.29646e-163	3.07755e-164	1.14156e-162	1.38248e-163	5.85153e-163	-1.2964e-162	3.72184e-164	8.04482e-163	3.49559e-163	2.24187e-163	-5.83258e-164	-1.95498e-163	-4.09665e-163	6.21574e-164	-5.80732e-163	-2.08526e-163	-1.54786e-162	1.14455e-163	1.83263e-164	-1.24955e-162	-9.63955e-163	1.47044e-163	3.13851e-164	3.57613e-164	2.86088e-163	3.40511e-163	3.65659e-163	0
4.80618e-163	8.19638e-163	-1.15463e-163	3.29646e-163	3.07755e-164	1.14156e-162	1.38248e-163	5.85153e-163	-1.2964e-162	3.72184e-164	8.04482e-163	3.49559e-163	2.24187e-163	-5.83258e-164	-1.95498e-163	-4.09665e-163	6.21574e-164	-5.80732e-163	-2.08526e-163	-1.54786e-162	1.14455e-163	1.83263e-164	-1.24955e-162	-9.63955e-163	1.47044e-163	3.13851e-164	3.57613e-164	2.86088e-163	3.40511e-163	3.65659e-163	0
4.80618e-163	8.19638e-163	-1.15463e-163	3.29646e-163	3.07755e-164	1.14156e-162	1.38248e-163	5.85153e-163	-1.2964e-162	3.72184e-164	8.04482e-163	3.49559e-163	2.24187e-163	-5.83258e-164	-1.95498e-163	-4.09665e-163	6.21574e-164	-5.80732e-163	-2.08526e-163	-1.54786e-162	1.14455e-163	1.83263e-164	-1.24955e-162	-9.63955e-163	1.47044e-163	3.13851e-164	3.57613e-164	2.86088e-163	3.40511e-163	3.65659e-163	0
4.80618e-163	8.19638e-163	-1.15463e-163	3.29646e-163	3.07755e-164	1.14156e-162	1.38248e-163	5.85153e-163	-1.2964e-162	3.72184e-164	8.04482e-163	3.49559e-163	2.24187e-163	-5.83258e-164	-1.95498e-163	-4.09665e-163	6.21574e-164	-5.80732e-163	-2.08526e-163	-1.54786e-162	1.14455e-163	1.83263e-164	-1.24955e-162	-9.63955e-163	1.47044e-163	3.13851e-164	3.57613e-164	2.86088e-163	3.40511e-163	3.65659e-163	0
4.80618e-163	8.19638e-163	-1.15463e-163	3.29646e-163	3.07755e-164	1.14156e-162	1.38248e-163	5.85153e-163	-1.2964e-162	3.72184e-164	8.04482e-163	3.49559e-163	2.24187e-163	-5.83258e-164	-1.95498e-163	-4.09665e-163	6.21574e-164	-5.80732e-163	-2.08526e-163	-1.54786e-162	1.14455e-163	1.83263e-164	-1.24955e-162	-9.63955e-163	1.47044e-163	3.13851e-164	3.57613e-164	2.86088e-163	3.40511e-163	3.65659e-163	0
4.80618e-163	8.19638e-163	-1.15463e-163	3.29646e-163	3.07755e-164	1.14156e-162	1.38248e-163	5.85153e-163	-1.2964e-162	3.72184e-164	8.04482e-163	3.49559e-163	2.24187e-163	-5.83258e-164	-1.95498e-163	-4.09665e-163	6.21574e-164	-5.80732e-163	-2.08526e-163	-1.54786e-162	1.14455e-163	1.83263e-164	-1.24955e-162	-9.63955e-163	1.47044e-163	3.13851e-164	3.57613e-164	2.86088e-163	3.40511e-163	3.65659e-163	0
4.80618e-163	8.19638e-163	-1.15463e-163	3.29646e-163	3.07755e-164	1.14156e-162	1.38248e-163	5.85153e-163	-1.2964e-162	3.72184e-164	8.04482e-163	3.49559e-163	2.24187e-163	-5.83258e-164	-1.95498e-163	-4.09665e-163	6.21574e-164	-5.80732e-163	-2.08526e-163	-1.54786e-162	1.14455e-163	1.83263e-164	-1.24955e-162	-9.63955e-163	1.47044e-163	3.13851e-164	3.57613e-164	2.86088e-163	3.40511e-163	3.65659e-163	0
4.80618e-163	8.19638e-163	-1.15463e-163	3.29646e-163	3.07755e-164	1.14156e-162	1.38248e-163	5.85153e-163	-1.2964e-162	3.72184e-164	8.04482e-163	3.49559e-163	2.24187e-163	-5.83258e-164	-1.95498e-163	-4.09665e-163	6.21574e-164	-5.80732e-163	-2.08526e-163	-1.54786e-162	1.14455e-163	1.83263e-164	-1.24955e-162	-9.63955e-163	1.47044e-163	3.13851e-164	3.57613e-164	2.86088e-163	3.40511e-163	3.65659e-163	0
4.80618e-163	8.19638e-163	-1.15463e-163	3.29646e-163	3.07755e-164	1.14156e-162	1.38248e-163	5.85153e-163	-1.2964e-162	3.72184e-164	8.04482e-163	3.49559e-163	2.24187e-163	-5.83258e-164	-1.95498e-163	-4.09665e-163	6.21574e-164	-5.80732e-163	-2.08526e-163	-1.54786e-162	1.14455e-163	1.83263e-164	-1.24955e-162	-9.63955e-163	1.47044e-163	3.13851e-164	3.57613e-164	2.86088e-163	3.40511e-163	3.65659e-163	0
4.80618e-163	8.19638e-163	-1.15463e-163	3.29646e-163	3.07755e-164	1.14156e-162	1.38248e-163	5.85153e-163	-1.2964e-162	3.72184e-164	8.04482e-163	3.49559e-163	2.24187e-163	-5.83258e-164	-1.95498e-163	-4.09665e-163	6.21574e-164	-5.80732e-163	-2.08526e-163	-1.54786e-162	1.14455e-163	1.83263e-164	-1.24955e-162	-9.63955e-163	1.47044e-163	3.13851e-164	3.57613e-164	2.86088e-163	3.40511e-163	3.65659e-163	0
4.80618e-163	8.19638e-163	-1.15463e-163	3.29646e-163	3.07755e-164	1.14156e-162	1.38248e-163	5.85153e-163	-1.2964e-162	3.72184e-164	8.04482e-163	3.49559e-163	2.24187e-163	-5.83258e-164	-1.95498e-163	-4.09665e-163	6.21574e-164	-5.80732e-163	-2.08526e-163	-1.54786e-162	1.14455e-163	1.83263e-164	-1.24955e-162	-9.63955e-163	1.47044e-163	3.13851e-164	3.57613e-164	2.86088e-163	3.40511e-163	3.65659e-163	0
4.80618e-163	8.19638e-163	-1.15463e-163	3.29646e-163	3.07755e-164	1.14156e-162	1.38248e-163	5.85153e-163	-1.2964e-162	3.72184e-164	8.04482e-163	3.49559e-163	2.24187e-163	-5.83258e-164	-1.95498e-163	-4.09665e-163	6.21574e-164	-5.80732e-163	-2.08526e-163	-1.54786e-162	1.14455e-163	1.83263e-164	-1.24955e-162	-9.63955e-163	1.47044e-163	3.13851e-164	3.57613e-164	2.86088e-163	3.40511e-163	3.65659e-163	0
4.80618e-163	8.19638e-163	-1.15463e-163	3.29646e-163	3.07755e-164	1.14156e-162	1.38248e-163	5.85153e-163	-1.2964e-162	3.72184e-164	8.04482e-163	3.49559e-163	2.24187e-163	-5.83258e-164	-1.95498e-163	-4.09665e-163	6.21574e-164	-5.80732e-163	-2.08526e-163	-1.54786e-162	1.14455e-163	1.83263e-164	-1.24955e-162	-9.63955e-163	1.47044e-163	3.13851e-164	3.57613e-164	2.86088e-163	3.40511e-163	3.65659e-163	0
4.80618e-163	8.19638e-163	-1.15463e-163	3.29646e-163	3.07755e-164	1.14156e-162	1.38248e-163	5.85153e-163	-1.2964e-162	3.72184e-164	8.04482e-163	3.49559e-163	2.24187e-163	-5.83258e-164	-1.95498e-163	-4.09665e-163	6.21574e-164	-5.80732e-163	-2.08526e-163	-1.54786e-162	1.14455e-163	1.83263e-164	-1.24955e-162	-9.63955e-163	1.47044e-163	3.13851e-164	3.57613e-164	2.86088e-163	3.40511e-163	3.65659e-163	0
4.80618e-163	8.19638e-163	-1.15463e-163	3.29646e-163	3.07755e-164	1.14156e-162	1.38248e-163	5.85153e-163	-1.2964e-162	3.72184e-164	8.04482e-163	3.49559e-163	2.24187e-163	-5.83258e-164	-1.95498e-163	-4.09665e-163	6.21574e-164	-5.80732e-163	-2.08526e-163	-1.54786e-162	1.14455e-163	1.83263e-164	-1.24955e-162	-9.63955e-163	1.47044e-163	3.13851e-164	3.57613e-164	2.86088e-163	3.40511e-163	3.65659e-163	0
4.80618e-163	8.19638e-163	-1.15463e-163	3.29646e-163	3.07755e-164	1.14156e-162	1.38248e-163	5.85153e-163	-1.2964e-162	3.72184e-164	8.04482e-163	3.49559e-163	2.24187e-163	-5.83258e-164	-1.95498e-163	-4.09665e-163	6.21574e-164	-5.80732e-163	-2.08526e-163	-1.54786e-162	1.14455e-163	1.83263e-164	-1.24955e-162	-9.63955e-163	1.47044e-163	3.13851e-164	3.57613e-164	2.86088e-163	3.40511e-163	3.65659e-163	0
4.80618e-163	8.19638e-163	-1.15463e-163	3.29646e-163	3.07755e-164	1.14156e-162	1.38248e-163	5.85153e-163	-1.2964e-162	3.72184e-164	8.04482e-163	3.49559e-163	2.24187e-163	-5.83258e-164	-1.95498e-163	-4.09665e-163	6.21574e-164	-5.80732e-163	-2.08526e-163	-1.54786e-162	1.14455e-163	1.83263e-164	-1.24955e-162	-9.63955e-163	1.47044e-163	3.13851e-164	3.57613e-164	2.86088e-163	3.40511e-163	3.65659e-163	0
4.80618e-163	8.19638e-163	-1.15463e-163	3.29646e-163	3.07755e-164	1.14156e-162	1.38248e-163	5.85153e-163	-1.2964e-162	3.72184e-164	8.04482e-163	3.49559e-163	2.24187e-163	-5.83258e-164	-1.95498e-163	-4.09665e-163	6.21574e-164	-5.80732e-163	-2.08526e-163	-1.54786e-162	1.14455e-163	1.83263e-164	-1.24955e-162	-9.63955e-163	1.47044e-163	3.13851e-164	3.57613e-164	2.86088e-163	3.40511e-163	3.65659e-163	0
4.80618e-163	8.19638e-163	-1.15463e-163	3.29646e-163	3.07755e-164	1.14156e-162	1.38248e-163	5.85153e-163	-1.2964e-162	3.72184e-164	8.04482e-163	3.49559e-163	2.24187e-163	-5.83258e-164	-1.95498e-163	-4.09665e-163	6.21574e-164	-5.80732e-163	-2.08526e-163	-1.54786e-162	1.14455e-163	1.83263e-164	-1.24955e-162	-9.63955e-163	1.47044e-163	3.13851e-164	3.57613e-164	2.86088e-163	3.40511e-163	3.65659e-163	0
4.80618e-163	8.19638e-163	-1.15463e-163	3.29646e-163	3.07755e-164	1.14156e-162	1.38248e-163	5.85153e-163	-1.2964e-162	3.72184e-164	8.04482e-163	3.49559e-163	2.24187e-163	-5.83258e-164	-1.95498e-163	-4.09665e-163	6.21574e-164	-5.80732e-163	-2.08526e-163	-1.54786e-162	1.14455e-163	1.83263e-164	-1.24955e-162	-9.63955e-163	1.47044e-163	3.13851e-164	3.57613e-164	2.86088e-163	3.40511e-163	3.65659e-163	0
4.80618e-163	8.19638e-163	-1.15463e-163	3.29646e-163	3.07755e-164	1.14156e-162	1.38248e-163	5.85153e-163	-1.2964e-162	3.72184e-164	8.04482e-163	3.49559e-163	2.24187e-163	-5.83258e-164	-1.95498e-163	-4.09665e-163	6.21574e-164	-5.80732e-163	-2.08526e-163	-1.54786e-162	1.14455e-163	1.83263e-164	-1.24955e-162	-9.63955e-163	1.47044e-163	3.13851e-164	3.57613e-164	2.86088e-163	3.40511e-163	3.65659e-163	0
4.80618e-163	8.19638e-163	-1.15463e-163	3.29646e-163	3.07755e-164	1.14156e-162	1.38248e-163	5.85153e-163	-1.2964e-162	3.72184e-164	8.04482e-163	3.49559e-163	2.24187e-163	-5.83258e-164	-1.95498e-163	-4.09665e-163	6.21574e-164	-5.80732e-163	-2.08526e-163	-1.54786e-162	1.14455e-163	1.83263e-164	-1.24955e-162	-9.63955e-163	1.47044e-163	3.13851e-164	3.57613e-164	2.86088e-163	3.40511e-163	3.65659e-163	0
4.80618e-163	8.19638e-163	-1.15463e-163	3.29646e-163	3.07755e-164	1.14156e-162	1.38248e-163	5.85153e-163	-1.2964e-162	3.72184e-164	8.04482e-163	3.49559e-163	2.24187e-163	-5.83258e-164	-1.95498e-163	-4.09665e-163	6.21574e-164	-5.80732e-163	-2.08526e-163	-1.54786e-162	1.14455e-163	1.83263e-164	-1.24955e-162	-9.63955e-163	1.47044e-163	3.13851e-164	3.57613e-164	2.86088e-163	3.40511e-163	3.65659e-163	0
4.80618e-163	8.19638e-163	-1.15463e-163	3.29646e-163	3.07755e-164	1.14156e-162	1.38248e-163	5.85153e-163	-1.2964e-162	3.72184e-164	8.04482e-163	3.49559e-163	2.24187e-163	-5.83258e-164	-1.95498e-163	-4.09665e-163	6.21574e-164	-5.80732e-163	-2.08526e-163	-1.54786e-162	1.14455e-163	1.83263e-164	-1.24955e-162	-9.63955e-163	1.47044e-163	3.13851e-164	3.57613e-164	2.86088e-163	3.40511e-163	3.65659e-163	0
4.80618e-163	8.19638e-163	-1.15463e-163	3.29646e-163	3.07755e-164	1.14156e-162	1.38248e-163	5.85153e-163	-1.2964e-162	3.72184e-164	8.04482e-163	3.49559e-163	2.24187e-163	-5.83258e-164	-1.95498e-163	-4.09665e-163	6.21574e-164	-5.80732e-163	-2.08526e-163	-1.54786e-162	1.14455e-163	1.83263e-164	-1.24955e-162	-9.63955e-163	1.47044e-163	3.13851e-164	3.57613e-164	2.86088e-163	3.40511e-163	3.65659e-163	0
4.80618e-163	8.19638e-163	-1.15463e-163	3.29646e-163	3.07755e-164	1.14156e-162	1.38248e-163	5.85153e-163	-1.2964e-162	3.72184e-164	8.04482e-163	3.49559e-163	2.24187e-163	-5.83258e-164	-1.95498e-163	-4.09665e-163	6.21574e-164	-5.80732e-163	-2.08526e-163	-1.54786e-162	1.14455e-163	1.83263e-164	-1.24955e-162	-9.63955e-163	1.47044e-163	3.13851e-164	3.57613e-164	2.86088e-163	3.40511e-163	3.65659e-163	0
4.80618e-163	8.19638e-163	-1.15463e-163	3.29646e-163	3.07755e-164	1.14156e-162	1.38248e-163	5.85153e-163	-1.2964e-162	3.72184e-164	8.04482e-163	3.49559e-163	2.24187e-163	-5.83258e-164	-1.95498e-163	-4.09665e-163	6.21574e-164	-5.80732e-163	-2.08526e-163	-1.54786e-162	1.14455e-163	1.83263e-164	-1.24955e-162	-9.63955e-163	1.47044e-163	3.13851e-164	3.57613e-164	2.86088e-163	3.40511e-163	3.65659e-163	0
4.80618e-163	8.19638e-163	-1.15463e-163	3.29646e-163	3.07755e-164	1.14156e-162	1.38248e-163	5.85153e-163	-1.2964e-162	3.72184e-164	8.04482e-163	3.49559e-163	2.24187e-163	-5.83258e-164	-1.95498e-163	-4.09665e-163	6.21574e-164	-5.80732e-163	-2.08526e-163	-1.54786e-162	1.14455e-163	1.83263e-164	-1.24955e-162	-9.63955e-163	1.47044e-163	3.13851e-164	3.57613e-164	2.86088e-163	3.40511e-163	3.65659e-163	0
4.80618e-163	8.19638e-163	-1.15463e-163	3.29646e-163	3.07755e-164	1.14156e-162	1.38248e-163	5.85153e-163	-1.2964e-162	3.72184e-164	8.04482e-163	3.49559e-163	2.24187e-163	-5.83258e-164	-1.95498e-163	-4.09665e-163	6.21574e-164	-5.80732e-163	-2.08526e-163	-1.54786e-162	1.14455e-163	1.83263e-164	-1.24955e-162	-9.63955e-163	1.47044e-163	3.13851e-164	3.57613e-164	2.86088e-163	3.40511e-163	3.65659e-163	0
4.80618e-163	8.19638e-163	-1.15463e-163	3.29646e-163	3.07755e-164	1.14156e-162	1.38248e-163	5.85153e-163	-1.2964e-162	3.72184e-164	8.04482e-163	3.49559e-163	2.24187e-163	-5.83258e-164	-1.95498e-163	-4.09665e-163	6.21574e-164	-5.80732e-163	-2.08526e-163	-1.54786e-162	1.14455e-163	1.83263e-164	-1.24955e-162	-9.63955e-163	1.47044e-163	3.13851e-164	3.57613e-164	2.86088e-163	3.40511e-163	3.65659e-163	0
4.80618e-163	8.19638e-163	-1.15463e-163	3.29646e-163	3.07755e-164	1.14156e-162	1.38248e-163	5.85153e-163	-1.2964e-162	3.72184e-164	8.04482e-163	3.49559e-163	2.24187e-163	-5.83258e-164	-1.95498e-163	-4.09665e-163	6.21574e-164	-5.80732e-163	-2.08526e-163	-1.54786e-162	1.14455e-163	1.83263e-164	-1.24955e-162	-9.63955e-163	1.47044e-163	3.13851e-164	3.57613e-164	2.86088e-163	3.40511e-163	3.65659e-163	0
4.80618e-163	8.19638e-163	-1.15463e-163	3.29646e-163	3.07755e-164	1.14156e-162	1.38248e-163	5.85153e-163	-1.2964e-162	3.72184e-164	8.04482e-163	3.49559e-163	2.24187e-163	-5.83258e-164	-1.95498e-163	-4.09665e-163	6.21574e-164	-5.80732e-163	-2.08526e-163	-1.54786e-162	1.14455e-163	1.83263e-164	-1.24955e-162	-9.63955e-163	1.47044e-163	3.13851e-164	3.57613e-164	2.86088e-163	3.40511e-163	3.65659e-163	0
4.80618e-163	8.19638e-163	-1.15463e-163	3.29646e-163	3.07755e-164	1.14156e-162	1.38248e-163	5.85153e-163	-1.2964e-162	3.72184e-164	8.04482e-163	3.49559e-163	2.24187e-163	-5.83258e-164	-1.95498e-163	-4.09665e-163	6.21574e-164	-5.80732e-163	-2.08526e-163	-1.54786e-162	1.14455e-163	1.83263e-164	-1.24955e-162	-9.63955e-163	1.47044e-163	3.13851e-164	3.57613e-164	2.86088e-163	3.40511e-163	3.65659e-163	0
4.80618e-163	8.19638e-163	-1.15463e-163	3.29646e-163	3.07755e-164	1.14156e-162	1.38248e-163	5.85153e-163	-1.2964e-162	3.72184e-164	8.04482e-163	3.49559e-163	2.24187e-163	-5.83258e-164	-1.95498e-163	-4.09665e-163	6.21574e-164	-5.80732e-163	-2.08526e-163	-1.54786e-162	1.14455e-163	1.83263e-164	-1.24955e-162	-9.63955e-163	1.47044e-163	3.13851e-164	3.57613e-164	2.86088e-163	3.40511e-163	3.65659e-163	0
4.80618e-163	8.19638e-163	-1.15463e-163	3.29646e-163	3.07755e-164	1.14156e-162	1.38248e-163	5.85153e-163	-1.2964e-162	3.72184e-164	8.04482e-163	3.49559e-163	2.24187e-163	-5.83258e-164	-1.95498e-163	-4.09665e-163	6.21574e-164	-5.80732e-163	-2.08526e-163	-1.54786e-162	1.14455e-163	1.83263e-164	-1.24955e-162	-9.63955e-163	1.47044e-163	3.13851e-164	3.57613e-164	2.86088e-163	3.40511e-163	3.65659e-163	0
4.80618e-163	8.19638e-163	-1.15463e-163	3.29646e-163	3.07755e-164	1.14156e-162	1.38248e-163	5.85153e-163	-1.2964e-162	3.72184e-164	8.04482e-163	3.49559e-163	2.24187e-163	-5.83258e-164	-1.95498e-163	-4.09665e-163	6.21574e-164	-5.80732e-163	-2.08526e-163	-1.54786e-162	1.14455e-163	1.83263e-164	-1.24955e-162	-9.63955e-163	1.47044e-163	3.13851e-164	3.57613e-164	2.86088e-163	3.40511e-163	3.65659e-163	0
4.80618e-163	8.19638e-163	-1.15463e-163	3.29646e-163	3.07755e-164	1.14156e-162	1.38248e-163	5.85153e-163	-1.2964e-162	3.72184e-164	8.04482e-163	3.49559e-163	2.24187e-163	-5.83258e-164	-1.95498e-163	-4.09665e-163	6.21574e-164	-5.80732e-163	-2.08526e-163	-1.54786e-162	1.14455e-163	1.83263e-164	-1.24955e-162	-9.63955e-163	1.47044e-163	3.13851e-164	3.57613e-164	2.86088e-163	3.40511e-163	3.65659e-163	0
4.80618e-163	8.19638e-163	-1.15463e-163	3.29646e-163	3.07755e-164	1.14156e-162	1.38248e-163	5.85153e-163	-1.2964e-162	3.72184e-164	8.04482e-163	3.49559e-163	2.24187e-163	-5.83258e-164	-1.95498e-163	-4.09665e-163	6.21574e-164	-5.80732e-163	-2.08526e-163	-1.54786e-162	1.14455e-163	1.83263e-164	-1.24955e-162	-9.63955e-163	1.47044e-163	3.13851e-164	3.57613e-164	2.86088e-163	3.40511e-163	3.65659e-163	0
4.80618e-163	8.19638e-163	-1.15463e-163	3.29646e-163	3.07755e-164	1.14156e-162	1.38248e-163	5.85153e-163	-1.2964e-162	3.72184e-164	8.04482e-163	3.49559e-163	2.24187e-163	-5.83258e-164	-1.95498e-163	-4.09665e-163	6.21574e-164	-5.80732e-163	-2.08526e-163	-1.54786e-162	1.14455e-163	1.83263e-164	-1.24955e-162	-9.63955e-163	1.47044e-163	3.13851e-164	3.57613e-164	2.86088e-163	3.40511e-163	3.65659e-163	0
4.80618e-163	8.19638e-163	-1.15463e-163	3.29646e-163	3.07755e-164	1.14156e-162	1.38248e-163	5.85153e-163	-1.2964e-162	3.72184e-164	8.04482e-163	3.49559e-163	2.24187e-163	-5.83258e-164	-1.95498e-163	-4.09665e-163	6.21574e-164	-5.80732e-163	-2.08526e-163	-1.54786e-162	1.14455e-163	1.83263e-164	-1.24955e-162	-9.63955e-163	1.47044e-163	3.13851e-164	3.57613e-164	2.86088e-163	3.40511e-163	3.65659e-163	0
4.80618e-163	8.19638e-163	-1.15463e-163	3.29646e-163	3.07755e-164	1.14156e-162	1.38248e-163	5.85153e-163	-1.2964e-162	3.72184e-164	8.04482e-163	3.49559e-163	2.24187e-163	-5.83258e-164	-1.95498e-163	-4.09665e-163	6.21574e-164	-5.80732e-163	-2.08526e-163	-1.54786e-162	1.14455e-163	1.83263e-164	-1.24955e-162	-9.63955e-163	1.47044e-163	3.13851e-164	3.57613e-164	2.86088e-163	3.40511e-163	3.65659e-163	0
4.80618e-163	8.19638e-163	-1.15463e-163	3.29646e-163	3.07755e-164	1.14156e-162	1.38248e-163	5.85153e-163	-1.2964e-162	3.72184e-164	8.04482e-163	3.49559e-163	2.24187e-163	-5.83258e-164	-1.95498e-163	-4.09665e-163	6.21574e-164	-5.80732e-163	-2.08526e-163	-1.54786e-162	1.14455e-163	1.83263e-164	-1.24955e-162	-9.63955e-163	1.47044e-163	3.13851e-164	3.57613e-164	2.86088e-163	3.40511e-163	3.65659e-163	0
4.80618e-163	8.19638e-163	-1.15463e-163	3.29646e-163	3.07755e-164	1.14156e-162	1.38248e-163	5.85153e-163	-1.2964e-162	3.72184e-164	8.04482e-163	3.49559e-163	2.24187e-163	-5.83258e-164	-1.95498e-163	-4.09665e-163	6.21574e-164	-5.80732e-163	-2.08526e-163	-1.54786e-162	1.14455e-163	1.83263e-164	-1.24955e-162	-9.63955e-163	1.47044e-163	3.13851e-164	3.57613e-164	2.86088e-163	3.40511e-163	3.65659e-163	0
4.80618e-163	8.19638e-163	-1.15463e-163	3.29646e-163	3.07755e-164	1.14156e-162	1.38248e-163	5.85153e-163	-1.2964e-162	3.72184e-164	8.04482e-163	3.49559e-163	2.24187e-163	-5.83258e-164	-1.95498e-163	-4.09665e-163	6.21574e-164	-5.80732e-163	-2.08526e-163	-1.54786e-162	1.14455e-163	1.83263e-164	-1.24955e-162	-9.63955e-163	1.47044e-163	3.13851e-164	3.57613e-164	2.86088e-163	3.40511e-163	3.65659e-163	0
4.80618e-163	8.19638e-163	-1.15463e-163	3.29646e-163	3.07755e-164	1.14156e-162	1.38248e-163	5.85153e-163	-1.2964e-162	3.72184e-164	8.04482e-163	3.49559e-163	2.24187e-163	-5.83258e-164	-1.95498e-163	-4.09665e-163	6.21574e-164	-5.80732e-163	-2.08526e-163	-1.54786e-162	1.14455e-163	1.83263e-164	-1.24955e-162	-9.63955e-163	1.47044e-163	3.13851e-164	3.57613e-164	2.86088e-163	3.40511e-163	3.65659e-163	0
4.80618e-163	8.19638e-163	-1.15463e-163	3.29646e-163	3.07755e-164	1.14156e-162	1.38248e-163	5.85153e-163	-1.2964e-162	3.72184e-164	8.04482e-163	3.49559e-163	2.24187e-163	-5.83258e-164	-1.95498e-163	-4.09665e-163	6.21574e-164	-5.80732e-163	-2.08526e-163	-1.54786e-162	1.14455e-163	1.83263e-164	-1.24955e-162	-9.63955e-163	1.47044e-163	3.13851e-164	3.57613e-164	2.86088e-163	3.40511e-163	3.65659e-163	0
4.80618e-163	8.19638e-163	-1.15463e-163	3.29646e-163	3.07755e-164	1.14156e-162	1.38248e-163	5.85153e-163	-1.2964e-162	3.72184e-164	8.04482e-163	3.49559e-163	2.24187e-163	-5.83258e-164	-1.95498e-163	-4.09665e-163	6.21574e-164	-5.80732e-163	-2.08526e-163	-1.54786e-162	1.14455e-163	1.83263e-164	-1.24955e-162	-9.63955e-163	1.47044e-163	3.13851e-164	3.57613e-164	2.86088e-163	3.40511e-163	3.65659e-163	0
4.80618e-163	8.19638e-163	-1.15463e-163	3.29646e-163	3.07755e-164	1.14156e-162	1.38248e-163	5.85153e-163	-1.2964e-162	3.72184e-164	8.04482e-163	3.49559e-163	2.24187e-163	-5.83258e-164	-1.95498e-163	-4.09665e-163	6.21574e-164	-5.80732e-163	-2.08526e-163	-1.54786e-162	1.14455e-163	1.83263e-164	-1.24955e-162	-9.63955e-163	1.47044e-163	3.13851e-164	3.57613e-164	2.86088e-163	3.40511e-163	3.65659e-163	0
4.80618e-163	8.19638e-163	-1.15463e-163	3.29646e-163	3.07755e-164	1.14156e-162	1.38248e-163	5.85153e-163	-1.2964e-162	3.72184e-164	8.04482e-163	3.49559e-163	2.24187e-163	-5.83258e-164	-1.95498e-163	-4.09665e-163	6.21574e-164	-5.80732e-163	-2.08526e-163	-1.54786e-162	1.14455e-163	1.83263e-164	-1.24955e-162	-9.63955e-163	1.47044e-163	3.13851e-164	3.57613e-164	2.86088e-163	3.40511e-163	3.65659e-163	0
4.80618e-163	8.19638e-163	-1.15463e-163	3.29646e-163	3.07755e-164	1.14156e-162	1.38248e-163	5.85153e-163	-1.2964e-162	3.72184e-164	8.04482e-163	3.49559e-163	2.24187e-163	-5.83258e-164	-1.95498e-163	-4.09665e-163	6.21574e-164	-5.80732e-163	-2.08526e-163	-1.54786e-162	1.14455e-163	1.83263e-164	-1.24955e-162	-9.63955e-163	1.47044e-163	3.13851e-164	3.57613e-164	2.86088e-163	3.40511e-163	3.65659e-163	0
4.80618e-163	8.19638e-163	-1.15463e-163	3.29646e-163	3.07755e-164	1.14156e-162	1.38248e-163	5.85153e-163	-1.2964e-162	3.72184e-164	8.04482e-163	3.49559e-163	2.24187e-163	-5.83258e-164	-1.95498e-163	-4.09665e-163	6.21574e-164	-5.80732e-163	-2.08526e-163	-1.54786e-162	1.14455e-163	1.83263e-164	-1.24955e-162	-9.63955e-163	1.47044e-163	3.13851e-164	3.57613e-164	2.86088e-163	3.40511e-163	3.65659e-163	0
4.80618e-163	8.19638e-163	-1.15463e-163	3.29646e-163	3.07755e-164	1.14156e-162	1.38248e-163	5.85153e-163	-1.2964e-162	3.72184e-164	8.04482e-163	3.49559e-163	2.24187e-163	-5.83258e-164	-1.95498e-163	-4.09665e-163	6.21574e-164	-5.80732e-163	-2.08526e-163	-1.54786e-162	1.14455e-163	1.83263e-164	-1.24955e-162	-9.63955e-163	1.47044e-163	3.13851e-164	3.57613e-164	2.86088e-163	3.40511e-163	3.65659e-163	0
4.80618e-163	8.19638e-163	-1.15463e-163	3.29646e-163	3.07755e-164	1.14156e-162	1.38248e-163	5.85153e-163	-1.2964e-162	3.72184e-164	8.04482e-163	3.49559e-163	2.24187e-163	-5.83258e-164	-1.95498e-163	-4.09665e-163	6.21574e-164	-5.80732e-163	-2.08526e-163	-1.54786e-162	1.14455e-163	1.83263e-164	-1.24955e-162	-9.63955e-163	1.47044e-163	3.13851e-164	3.57613e-164	2.86088e-163	3.40511e-163	3.65659e-163	0
4.80618e-163	8.19638e-163	-1.15463e-163	3.29646e-163	3.07755e-164	1.14156e-162	1.38248e-163	5.85153e-163	-1.2964e-162	3.72184e-164	8.04482e-163	3.49559e-163	2.24187e-163	-5.83258e-164	-1.95498e-163	-4.09665e-163	6.21574e-164	-5.80732e-163	-2.08526e-163	-1.54786e-162	1.14455e-163	1.83263e-164	-1.24955e-162	-9.63955e-163	1.47044e-163	3.13851e-164	3.57613e-164	2.86088e-163	3.40511e-163	3.65659e-163	0
4.80618e-163	8.19638e-163	-1.15463e-163	3.29646e-163	3.07755e-164	1.14156e-162	1.38248e-163	5.85153e-163	-1.2964e-162	3.72184e-164	8.04482e-163	3.49559e-163	2.24187e-163	-5.83258e-164	-1.95498e-163	-4.09665e-163	6.21574e-164	-5.80732e-163	-2.08526e-163	-1.54786e-162	1.14455e-163	1.83263e-164	-1.24955e-162	-9.63955e-163	1.47044e-163	3.13851e-164	3.57613e-164	2.86088e-163	3.40511e-163	3.65659e-163	0
4.80618e-163	8.19638e-163	-1.15463e-163	3.29646e-163	3.07755e-164	1.14156e-162	1.38248e-163	5.85153e-163	-1.2964e-162	3.72184e-164	8.04482e-163	3.49559e-163	2.24187e-163	-5.83258e-164	-1.95498e-163	-4.09665e-163	6.21574e-164	-5.80732e-163	-2.08526e-163	-1.54786e-162	1.14455e-163	1.83263e-164	-1.24955e-162	-9.63955e-163	1.47044e-163	3.13851e-164	3.57613e-164	2.86088e-163	3.40511e-163	3.65659e-163	0
4.80618e-163	8.19638e-163	-1.15463e-163	3.29646e-163	3.07755e-164	1.14156e-162	1.38248e-163	5.85153e-163	-1.2964e-162	3.72184e-164	8.04482e-163	3.49559e-163	2.24187e-163	-5.83258e-164	-1.95498e-163	-4.09665e-163	6.21574e-164	-5.80732e-163	-2.08526e-163	-1.54786e-162	1.14455e-163	1.83263e-164	-1.24955e-162	-9.63955e-163	1.47044e-163	3.13851e-164	3.57613e-164	2.86088e-163	3.40511e-163	3.65659e-163	0
4.80618e-163	8.19638e-163	-1.15463e-163	3.29646e-163	3.07755e-164	1.14156e-162	1.38248e-163	5.85153e-163	-1.2964e-162	3.72184e-164	8.04482e-163	3.49559e-163	2.24187e-163	-5.83258e-164	-1.95498e-163	-4.09665e-163	6.21574e-164	-5.80732e-163	-2.08526e-163	-1.54786e-162	1.14455e-163	1.83263e-164	-1.24955e-162	-9.63955e-163	1.47044e-163	3.13851e-164	3.57613e-164	2.86088e-163	3.40511e-163	3.65659e-163	0
4.80618e-163	8.19638e-163	-1.15463e-163	3.29646e-163	3.07755e-164	1.14156e-162	1.38248e-163	5.85153e-163	-1.2964e-162	3.72184e-164	8.04482e-163	3.49559e-163	2.24187e-163	-5.83258e-164	-1.95498e-163	-4.09665e-163	6.21574e-164	-5.80732e-163	-2.08526e-163	-1.54786e-162	1.14455e-163	1.83263e-164	-1.24955e-162	-9.63955e-163	1.47044e-163	3.13851e-164	3.57613e-164	2.86088e-163	3.40511e-163	3.65659e-163	0
4.80618e-163	8.19638e-163	-1.15463e-163	3.29646e-163	3.07755e-164	1.14156e-162	1.38248e-163	5.85153e-163	-1.2964e-162	3.72184e-164	8.04482e-163	3.49559e-163	2.24187e-163	-5.83258e-164	-1.95498e-163	-4.09665e-163	6.21574e-164	-5.80732e-163	-2.08526e-163	-1.54786e-162	1.14455e-163	1.83263e-164	-1.24955e-162	-9.63955e-163	1.47044e-163	3.13851e-164	3.57613e-164	2.86088e-163	3.40511e-163	3.65659e-163	0
4.80618e-163	8.19638e-163	-1.15463e-163	3.29646e-163	3.07755e-164	1.14156e-162	1.38248e-163	5.85153e-163	-1.2964e-162	3.72184e-164	8.04482e-163	3.49559e-163	2.24187e-163	-5.83258e-164	-1.95498e-163	-4.09665e-163	6.21574e-164	-5.80732e-163	-2.08526e-163	-1.54786e-162	1.14455e-163	1.83263e-164	-1.24955e-162	-9.63955e-163	1.47044e-163	3.13851e-164	3.57613e-164	2.86088e-163	3.40511e-163	3.65659e-163	0
4.80618e-163	8.19638e-163	-1.15463e-163	3.29646e-163	3.07755e-164	1.14156e-162	1.38248e-163	5.85153e-163	-1.2964e-162	3.72184e-164	8.04482e-163	3.49559e-163	2.24187e-163	-5.83258e-164	-1.95498e-163	-4.09665e-163	6.21574e-164	-5.80732e-163	-2.08526e-163	-1.54786e-162	1.14455e-163	1.83263e-164	-1.24955e-162	-9.63955e-163	1.47044e-163	3.13851e-164	3.57613e-164	2.86088e-163	3.40511e-163	3.65659e-163	0
4.80618e-163	8.19638e-163	-1.15463e-163	3.29646e-163	3.07755e-164	1.14156e-162	1.38248e-163	5.85153e-163	-1.2964e-162	3.72184e-164	8.04482e-163	3.49559e-163	2.24187e-163	-5.83258e-164	-1.95498e-163	-4.09665e-163	6.21574e-164	-5.80732e-163	-2.08526e-163	-1.54786e-162	1.14455e-163	1.83263e-164	-1.24955e-162	-9.63955e-163	1.47044e-163	3.13851e-164	3.57613e-164	2.86088e-163	3.40511e-163	3.65659e-163	0
4.80618e-163	8.19638e-163	-1.15463e-163	3.29646e-163	3.07755e-164	1.14156e-162	1.38248e-163	5.85153e-163	-1.2964e-162	3.72184e-164	8.04482e-163	3.49559e-163	2.24187e-163	-5.83258e-164	-1.95498e-163	-4.09665e-163	6.21574e-164	-5.80732e-163	-2.08526e-163	-1.54786e-162	1.14455e-163	1.83263e-164	-1.24955e-162	-9.63955e-163	1.47044e-163	3.13851e-164	3.57613e-164	2.86088e-163	3.40511e-163	3.65659e-163	0
4.80618e-163	8.19638e-163	-1.15463e-163	3.29646e-163	3.07755e-164	1.14156e-162	1.38248e-163	5.85153e-163	-1.2964e-162	3.72184e-164	8.04482e-163	3.49559e-163	2.24187e-163	-5.83258e-164	-1.95498e-163	-4.09665e-163	6.21574e-164	-5.80732e-163	-2.08526e-163	-1.54786e-162	1.14455e-163	1.83263e-164	-1.24955e-162	-9.63955e-163	1.47044e-163	3.13851e-164	3.57613e-164	2.86088e-163	3.40511e-163	3.65659e-163	0
4.80618e-163	8.19638e-163	-1.15463e-163	3.29646e-163	3.07755e-164	1.14156e-162	1.38248e-163	5.85153e-163	-1.2964e-162	3.72184e-164	8.04482e-163	3.49559e-163	2.24187e-163	-5.83258e-164	-1.95498e-163	-4.09665e-163	6.21574e-164	-5.80732e-163	-2.08526e-163	-1.54786e-162	1.14455e-163	1.83263e-164	-1.24955e-162	-9.63955e-163	1.47044e-163	3.13851e-164	3.57613e-164	2.86088e-163	3.40511e-163	3.65659e-163	0
4.80618e-163	8.19638e-163	-1.15463e-163	3.29646e-163	3.07755e-164	1.14156e-162	1.38248e-163	5.85153e-163	-1.2964e-162	3.72184e-164	8.04482e-163	3.49559e-163	2.24187e-163	-5.83258e-164	-1.95498e-163	-4.09665e-163	6.21574e-164	-5.80732e-163	-2.08526e-163	-1.54786e-162	1.14455e-163	1.83263e-164	-1.24955e-162	-9.63955e-163	1.47044e-163	3.13851e-164	3.57613e-164	2.86088e-163	3.40511e-163	3.65659e-163	0
4.80618e-163	8.19638e-163	-1.15463e-163	3.29646e-163	3.07755e-164	1.14156e-162	1.38248e-163	5.85153e-163	-1.2964e-162	3.72184e-164	8.04482e-163	3.49559e-163	2.24187e-163	-5.83258e-164	-1.95498e-163	-4.09665e-163	6.21574e-164	-5.80732e-163	-2.08526e-163	-1.54786e-162	1.14455e-163	1.83263e-164	-1.24955e-162	-9.63955e-163	1.47044e-163	3.13851e-164	3.57613e-164	2.86088e-163	3.40511e-163	3.65659e-163	0
4.80618e-163	8.19638e-163	-1.15463e-163	3.29646e-163	3.07755e-164	1.14156e-162	1.38248e-163	5.85153e-163	-1.2964e-162	3.72184e-164	8.04482e-163	3.49559e-163	2.24187e-163	-5.83258e-164	-1.95498e-163	-4.09665e-163	6.21574e-164	-5.80732e-163	-2.08526e-163	-1.54786e-162	1.14455e-163	1.83263e-164	-1.24955e-162	-9.63955e-163	1.47044e-163	3.13851e-164	3.57613e-164	2.86088e-163	3.40511e-163	3.65659e-163	0
4.80618e-163	8.19638e-163	-1.15463e-163	3.29646e-163	3.07755e-164	1.14156e-162	1.38248e-163	5.85153e-163	-1.2964e-162	3.72184e-164	8.04482e-163	3.49559e-163	2.24187e-163	-5.83258e-164	-1.95498e-163	-4.09665e-163	6.21574e-164	-5.80732e-163	-2.08526e-163	-1.54786e-162	1.14455e-163	1.83263e-164	-1.24955e-162	-9.63955e-163	1.47044e-163	3.13851e-164	3.57613e-164	2.86088e-163	3.40511e-163	3.65659e-163	0
4.80618e-163	8.19638e-163	-1.15463e-163	3.29646e-163	3.07755e-164	1.14156e-162	1.38248e-163	5.85153e-163	-1.2964e-162	3.72184e-164	8.04482e-163	3.49559e-163	2.24187e-163	-5.83258e-164	-1.95498e-163	-4.09665e-163	6.21574e-164	-5.80732e-163	-2.08526e-163	-1.54786e-162	1.14455e-163	1.83263e-164	-1.24955e-162	-9.63955e-163	1.47044e-163	3.13851e-164	3.57613e-164	2.86088e-163	3.40511e-163	3.65659e-163	0
4.80618e-163	8.19638e-163	-1.15463e-163	3.29646e-163	3.07755e-164	1.14156e-162	1.38248e-163	5.85153e-163	-1.2964e-162	3.72184e-164	8.04482e-163	3.49559e-163	2.24187e-163	-5.83258e-164	-1.95498e-163	-4.09665e-163	6.21574e-164	-5.80732e-163	-2.08526e-163	-1.54786e-162	1.14455e-163	1.83263e-164	-1.24955e-162	-9.63955e-163	1.47044e-163	3.13851e-164	3.57613e-164	2.86088e-163	3.40511e-163	3.65659e-163	0
4.80618e-163	8.19638e-163	-1.15463e-163	3.29646e-163	3.07755e-164	1.14156e-162	1.38248e-163	5.85153e-163	-1.2964e-162	3.72184e-164	8.04482e-163	3.49559e-163	2.24187e-163	-5.83258e-164	-1.95498e-163	-4.09665e-163	6.21574e-164	-5.80732e-163	-2.08526e-163	-1.54786e-162	1.14455e-163	1.83263e-164	-1.24955e-162	-9.63955e-163	1.47044e-163	3.13851e-164	3.57613e-164	2.86088e-163	3.40511e-163	3.65659e-163	0
4.80618e-163	8.19638e-163	-1.15463e-163	3.29646e-163	3.07755e-164	1.14156e-162	1.38248e-163	5.85153e-163	-1.2964e-162	3.72184e-164	8.04482e-163	3.49559e-163	2.24187e-163	-5.83258e-164	-1.95498e-163	-4.09665e-163	6.21574e-164	-5.80732e-163	-2.08526e-163	-1.54786e-162	1.14455e-163	1.83263e-164	-1.24955e-162	-9.63955e-163	1.47044e-163	3.13851e-164	3.57613e-164	2.86088e-163	3.40511e-163	3.65659e-163	0
4.80618e-163	8.19638e-163	-1.15463e-163	3.29646e-163	3.07755e-164	1.14156e-162	1.38248e-163	5.85153e-163	-1.2964e-162	3.72184e-164	8.04482e-163	3.49559e-163	2.24187e-163	-5.83258e-164	-1.95498e-163	-4.09665e-163	6.21574e-164	-5.80732e-163	-2.08526e-163	-1.54786e-162	1.14455e-163	1.83263e-164	-1.24955e-162	-9.63955e-163	1.47044e-163	3.13851e-164	3.57613e-164	2.86088e-163	3.40511e-163	3.65659e-163	0
4.80618e-163	8.19638e-163	-1.15463e-163	3.29646e-163	3.07755e-164	1.14156e-162	1.38248e-163	5.85153e-163	-1.2964e-162	3.72184e-164	8.04482e-163	3.49559e-163	2.24187e-163	-5.83258e-164	-1.95498e-163	-4.09665e-163	6.21574e-164	-5.80732e-163	-2.08526e-163	-1.54786e-162	1.14455e-163	1.83263e-164	-1.24955e-162	-9.63955e-163	1.47044e-163	3.13851e-164	3.57613e-164	2.86088e-163	3.40511e-163	3.65659e-163	0
4.80618e-163	8.19638e-163	-1.15463e-163	3.29646e-163	3.07755e-164	1.14156e-162	1.38248e-163	5.85153e-163	-1.2964e-162	3.72184e-164	8.04482e-163	3.49559e-163	2.24187e-163	-5.83258e-164	-1.95498e-163	-4.09665e-163	6.21574e-164	-5.80732e-163	-2.08526e-163	-1.54786e-162	1.14455e-163	1.83263e-164	-1.24955e-162	-9.63955e-163	1.47044e-163	3.13851e-164	3.57613e-164	2.86088e-163	3.40511e-163	3.65659e-163	0
4.80618e-163	8.19638e-163	-1.15463e-163	3.29646e-163	3.07755e-164	1.14156e-162	1.38248e-163	5.85153e-163	-1.2964e-162	3.72184e-164	8.04482e-163	3.49559e-163	2.24187e-163	-5.83258e-164	-1.95498e-163	-4.09665e-163	6.21574e-164	-5.80732e-163	-2.08526e-163	-1.54786e-162	1.14455e-163	1.83263e-164	-1.24955e-162	-9.63955e-163	1.47044e-163	3.13851e-164	3.57613e-164	2.86088e-163	3.40511e-163	3.65659e-163	0
4.80618e-163	8.19638e-163	-1.15463e-163	3.29646e-163	3.07755e-164	1.14156e-162	1.38248e-163	5.85153e-163	-1.2964e-162	3.72184e-164	8.04482e-163	3.49559e-163	2.24187e-163	-5.83258e-164	-1.95498e-163	-4.09665e-163	6.21574e-164	-5.80732e-163	-2.08526e-163	-1.54786e-162	1.14455e-163	1.83263e-164	-1.24955e-162	-9.63955e-163	1.47044e-163	3.13851e-164	3.57613e-164	2.86088e-163	3.40511e-163	3.65659e-163	0
4.80618e-163	8.19638e-163	-1.15463e-163	3.29646e-163	3.07755e-164	1.14156e-162	1.38248e-163	5.85153e-163	-1.2964e-162	3.72184e-164	8.04482e-163	3.49559e-163	2.24187e-163	-5.83258e-164	-1.95498e-163	-4.09665e-163	6.21574e-164	-5.80732e-163	-2.08526e-163	-1.54786e-162	1.14455e-163	1.83263e-164	-1.24955e-162	-9.63955e-163	1.47044e-163	3.13851e-164	3.57613e-164	2.86088e-163	3.40511e-163	3.65659e-163	0
4.80618e-163	8.19638e-163	-1.15463e-163	3.29646e-163	3.07755e-164	1.14156e-162	1.38248e-163	5.85153e-163	-1.2964e-162	3.72184e-164	8.04482e-163	3.49559e-163	2.24187e-163	-5.83258e-164	-1.95498e-163	-4.09665e-163	6.21574e-164	-5.80732e-163	-2.08526e-163	-1.54786e-162	1.14455e-163	1.83263e-164	-1.24955e-162	-9.63955e-163	1.47044e-163	3.13851e-164	3.57613e-164	2.86088e-163	3.40511e-163	3.65659e-163	0
4.80618e-163	8.19638e-163	-1.15463e-163	3.29646e-163	3.07755e-164	1.14156e-162	1.38248e-163	5.85153e-163	-1.2964e-162	3.72184e-164	8.04482e-163	3.49559e-163	2.24187e-163	-5.83258e-164	-1.95498e-163	-4.09665e-163	6.21574e-164	-5.80732e-163	-2.08526e-163	-1.54786e-162	1.14455e-163	1.83263e-164	-1.24955e-162	-9.63955e-163	1.47044e-163	3.13851e-164	3.57613e-164	2.86088e-163	3.40511e-163	3.65659e-163	0
4.80618e-163	8.19638e-163	-1.15463e-163	3.29646e-163	3.07755e-164	1.14156e-162	1.38248e-163	5.85153e-163	-1.2964e-162	3.72184e-164	8.04482e-163	3.49559e-163	2.24187e-163	-5.83258e-164	-1.95498e-163	-4.09665e-163	6.21574e-164	-5.80732e-163	-2.08526e-163	-1.54786e-162	1.14455e-163	1.83263e-164	-1.24955e-162	-9.63955e-163	1.47044e-163	3.13851e-164	3.57613e-164	2.86088e-163	3.40511e-163	3.65659e-163	0
4.80618e-163	8.19638e-163	-1.15463e-163	3.29646e-163	3.07755e-164	1.14156e-162	1.38248e-163	5.85153e-163	-1.2964e-162	3.72184e-164	8.04482e-163	3.49559e-163	2.24187e-163	-5.83258e-164	-1.95498e-163	-4.09665e-163	6.21574e-164	-5.80732e-163	-2.08526e-163	-1.54786e-162	1.14455e-163	1.83263e-164	-1.24955e-162	-9.63955e-163	1.47044e-163	3.13851e-164	3.57613e-164	2.86088e-163	3.40511e-163	3.65659e-163	0
4.80618e-163	8.19638e-163	-1.15463e-163	3.29646e-163	3.07755e-164	1.14156e-162	1.38248e-163	5.85153e-163	-1.2964e-162	3.72184e-164	8.04482e-163	3.49559e-163	2.24187e-163	-5.83258e-164	-1.95498e-163	-4.09665e-163	6.21574e-164	-5.80732e-163	-2.08526e-163	-1.54786e-162	1.14455e-163	1.83263e-164	-1.24955e-162	-9.63955e-163	1.47044e-163	3.13851e-164	3.57613e-164	2.86088e-163	3.40511e-163	3.65659e-163	0
4.80618e-163	8.19638e-163	-1.15463e-163	3.29646e-163	3.07755e-164	1.14156e-162	1.38248e-163	5.85153e-163	-1.2964e-162	3.72184e-164	8.04482e-163	3.49559e-163	2.24187e-163	-5.83258e-164	-1.95498e-163	-4.09665e-163	6.21574e-164	-5.80732e-163	-2.08526e-163	-1.54786e-162	1.14455e-163	1.83263e-164	-1.24955e-162	-9.63955e-163	1.47044e-163	3.13851e-164	3.57613e-164	2.86088e-163	3.40511e-163	3.65659e-163	0
4.80618e-163	8.19638e-163	-1.15463e-163	3.29646e-163	3.07755e-164	1.14156e-162	1.38248e-163	5.85153e-163	-1.2964e-162	3.72184e-164	8.04482e-163	3.49559e-163	2.24187e-163	-5.83258e-164	-1.95498e-163	-4.09665e-163	6.21574e-164	-5.80732e-163	-2.08526e-163	-1.54786e-162	1.14455e-163	1.83263e-164	-1.24955e-162	-9.63955e-163	1.47044e-163	3.13851e-164	3.57613e-164	2.86088e-163	3.40511e-163	3.65659e-163	0
4.80618e-163	8.19638e-163	-1.15463e-163	3.29646e-163	3.07755e-164	1.14156e-162	1.38248e-163	5.85153e-163	-1.2964e-162	3.72184e-164	8.04482e-163	3.49559e-163	2.24187e-163	-5.83258e-164	-1.95498e-163	-4.09665e-163	6.21574e-164	-5.80732e-163	-2.08526e-163	-1.54786e-162	1.14455e-163	1.83263e-164	-1.24955e-162	-9.63955e-163	1.47044e-163	3.13851e-164	3.57613e-164	2.86088e-163	3.40511e-163	3.65659e-163	0
4.80618e-163	8.19638e-163	-1.15463e-163	3.29646e-163	3.07755e-164	1.14156e-162	1.38248e-163	5.85153e-163	-1.2964e-162	3.72184e-164	8.04482e-163	3.49559e-163	2.24187e-163	-5.83258e-164	-1.95498e-163	-4.09665e-163	6.21574e-164	-5.80732e-163	-2.08526e-163	-1.54786e-162	1.14455e-163	1.83263e-164	-1.24955e-162	-9.63955e-163	1.47044e-163	3.13851e-164	3.57613e-164	2.86088e-163	3.40511e-163	3.65659e-163	0
4.80618e-163	8.19638e-163	-1.15463e-163	3.29646e-163	3.07755e-164	1.14156e-162	1.38248e-163	5.85153e-163	-1.2964e-162	3.72184e-164	8.04482e-163	3.49559e-163	2.24187e-163	-5.83258e-164	-1.95498e-163	-4.09665e-163	6.21574e-164	-5.80732e-163	-2.08526e-163	-1.54786e-162	1.14455e-163	1.83263e-164	-1.24955e-162	-9.63955e-163	1.47044e-163	3.13851e-164	3.57613e-164	2.86088e-163	3.40511e-163	3.65659e-163	0
4.80618e-163	8.19638e-163	-1.15463e-163	3.29646e-163	3.07755e-164	1.14156e-162	1.38248e-163	5.85153e-163	-1.2964e-162	3.72184e-164	8.04482e-163	3.49559e-163	2.24187e-163	-5.83258e-164	-1.95498e-163	-4.09665e-163	6.21574e-164	-5.80732e-163	-2.08526e-163	-1.54786e-162	1.14455e-163	1.83263e-164	-1.24955e-162	-9.63955e-163	1.47044e-163	3.13851e-164	3.57613e-164	2.86088e-163	3.40511e-163	3.65659e-163	0
4.80618e-163	8.19638e-163	-1.15463e-163	3.29646e-163	3.07755e-164	1.14156e-162	1.38248e-163	5.85153e-163	-1.2964e-162	3.72184e-164	8.04482e-163	3.49559e-163	2.24187e-163	-5.83258e-164	-1.95498e-163	-4.09665e-163	6.21574e-164	-5.80732e-163	-2.08526e-163	-1.54786e-162	1.14455e-163	1.83263e-164	-1.24955e-162	-9.63955e-163	1.47044e-163	3.13851e-164	3.57613e-164	2.86088e-163	3.40511e-163	3.65659e-163	0
4.80618e-163	8.19638e-163	-1.15463e-163	3.29646e-163	3.07755e-164	1.14156e-162	1.38248e-163	5.85153e-163	-1.2964e-162	3.72184e-164	8.04482e-163	3.49559e-163	2.24187e-163	-5.83258e-164	-1.95498e-163	-4.09665e-163	6.21574e-164	-5.80732e-163	-2.08526e-163	-1.54786e-162	1.14455e-163	1.83263e-164	-1.24955e-162	-9.63955e-163	1.47044e-163	3.13851e-164	3.57613e-164	2.86088e-163	3.40511e-163	3.65659e-163	0
4.80618e-163	8.19638e-163	-1.15463e-163	3.29646e-163	3.07755e-164	1.14156e-162	1.38248e-163	5.85153e-163	-1.2964e-162	3.72184e-164	8.04482e-163	3.49559e-163	2.24187e-163	-5.83258e-164	-1.95498e-163	-4.09665e-163	6.21574e-164	-5.80732e-163	-2.08526e-163	-1.54786e-162	1.14455e-163	1.83263e-164	-1.24955e-162	-9.63955e-163	1.47044e-163	3.13851e-164	3.57613e-164	2.86088e-163	3.40511e-163	3.65659e-163	0
4.80618e-163	8.19638e-163	-1.15463e-163	3.29646e-163	3.07755e-164	1.14156e-162	1.38248e-163	5.85153e-163	-1.2964e-162	3.72184e-164	8.04482e-163	3.49559e-163	2.24187e-163	-5.83258e-164	-1.95498e-163	-4.09665e-163	6.21574e-164	-5.80732e-163	-2.08526e-163	-1.54786e-162	1.14455e-163	1.83263e-164	-1.24955e-162	-9.63955e-163	1.47044e-163	3.13851e-164	3.57613e-164	2.86088e-163	3.40511e-163	3.65659e-163	0
4.80618e-163	8.19638e-163	-1.15463e-163	3.29646e-163	3.07755e-164	1.14156e-162	1.38248e-163	5.85153e-163	-1.2964e-162	3.72184e-164	8.04482e-163	3.49559e-163	2.24187e-163	-5.83258e-164	-1.95498e-163	-4.09665e-163	6.21574e-164	-5.80732e-163	-2.08526e-163	-1.54786e-162	1.14455e-163	1.83263e-164	-1.24955e-162	-9.63955e-163	1.47044e-163	3.13851e-164	3.57613e-164	2.86088e-163	3.40511e-163	3.65659e-163	0
4.80618e-163	8.19638e-163	-1.15463e-163	3.29646e-163	3.07755e-164	1.14156e-162	1.38248e-163	5.85153e-163	-1.2964e-162	3.72184e-164	8.04482e-163	3.49559e-163	2.24187e-163	-5.83258e-164	-1.95498e-163	-4.09665e-163	6.21574e-164	-5.80732e-163	-2.08526e-163	-1.54786e-162	1.14455e-163	1.83263e-164	-1.24955e-162	-9.63955e-163	1.47044e-163	3.13851e-164	3.57613e-164	2.86088e-163	3.40511e-163	3.65659e-163	0
4.80618e-163	8.19638e-163	-1.15463e-163	3.29646e-163	3.07755e-164	1.14156e-162	1.38248e-163	5.85153e-163	-1.2964e-162	3.72184e-164	8.04482e-163	3.49559e-163	2.24187e-163	-5.83258e-164	-1.95498e-163	-4.09665e-163	6.21574e-164	-5.80732e-163	-2.08526e-163	-1.54786e-162	1.14455e-163	1.83263e-164	-1.24955e-162	-9.63955e-163	1.47044e-163	3.13851e-164	3.57613e-164	2.86088e-163	3.40511e-163	3.65659e-163	0
4.80618e-163	8.19638e-163	-1.15463e-163	3.29646e-163	3.07755e-164	1.14156e-162	1.38248e-163	5.85153e-163	-1.2964e-162	3.72184e-164	8.04482e-163	3.49559e-163	2.24187e-163	-5.83258e-164	-1.95498e-163	-4.09665e-163	6.21574e-164	-5.80732e-163	-2.08526e-163	-1.54786e-162	1.14455e-163	1.83263e-164	-1.24955e-162	-9.63955e-163	1.47044e-163	3.13851e-164	3.57613e-164	2.86088e-163	3.40511e-163	3.65659e-163	0
4.80618e-163	8.19638e-163	-1.15463e-163	3.29646e-163	3.07755e-164	1.14156e-162	1.38248e-163	5.85153e-163	-1.2964e-162	3.72184e-164	8.04482e-163	3.49559e-163	2.24187e-163	-5.83258e-164	-1.95498e-163	-4.09665e-163	6.21574e-164	-5.80732e-163	-2.08526e-163	-1.54786e-162	1.14455e-163	1.83263e-164	-1.24955e-162	-9.63955e-163	1.47044e-163	3.13851e-164	3.57613e-164	2.86088e-163	3.40511e-163	3.65659e-163	0
4.80618e-163	8.19638e-163	-1.15463e-163	3.29646e-163	3.07755e-164	1.14156e-162	1.38248e-163	5.85153e-163	-1.2964e-162	3.72184e-164	8.04482e-163	3.49559e-163	2.24187e-163	-5.83258e-164	-1.95498e-163	-4.09665e-163	6.21574e-164	-5.80732e-163	-2.08526e-163	-1.54786e-162	1.14455e-163	1.83263e-164	-1.24955e-162	-9.63955e-163	1.47044e-163	3.13851e-164	3.57613e-164	2.86088e-163	3.40511e-163	3.65659e-163	0
4.80618e-163	8.19638e-163	-1.15463e-163	3.29646e-163	3.07755e-164	1.14156e-162	1.38248e-163	5.85153e-163	-1.2964e-162	3.72184e-164	8.04482e-163	3.49559e-163	2.24187e-163	-5.83258e-164	-1.95498e-163	-4.09665e-163	6.21574e-164	-5.80732e-163	-2.08526e-163	-1.54786e-162	1.14455e-163	1.83263e-164	-1.24955e-162	-9.63955e-163	1.47044e-163	3.13851e-164	3.57613e-164	2.86088e-163	3.40511e-163	3.65659e-163	0
4.80618e-163	8.19638e-163	-1.15463e-163	3.29646e-163	3.07755e-164	1.14156e-162	1.38248e-163	5.85153e-163	-1.2964e-162	3.72184e-164	8.04482e-163	3.49559e-163	2.24187e-163	-5.83258e-164	-1.95498e-163	-4.09665e-163	6.21574e-164	-5.80732e-163	-2.08526e-163	-1.54786e-162	1.14455e-163	1.83263e-164	-1.24955e-162	-9.63955e-163	1.47044e-163	3.13851e-164	3.57613e-164	2.86088e-163	3.40511e-163	3.65659e-163	0
4.80618e-163	8.19638e-163	-1.15463e-163	3.29646e-163	3.07755e-164	1.14156e-162	1.38248e-163	5.85153e-163	-1.2964e-162	3.72184e-164	8.04482e-163	3.49559e-163	2.24187e-163	-5.83258e-164	-1.95498e-163	-4.09665e-163	6.21574e-164	-5.80732e-163	-2.08526e-163	-1.54786e-162	1.14455e-163	1.83263e-164	-1.24955e-162	-9.63955e-163	1.47044e-163	3.13851e-164	3.57613e-164	2.86088e-163	3.40511e-163	3.65659e-163	0
4.80618e-163	8.19638e-163	-1.15463e-163	3.29646e-163	3.07755e-164	1.14156e-162	1.38248e-163	5.85153e-163	-1.2964e-162	3.72184e-164	8.04482e-163	3.49559e-163	2.24187e-163	-5.83258e-164	-1.95498e-163	-4.09665e-163	6.21574e-164	-5.80732e-163	-2.08526e-163	-1.54786e-162	1.14455e-163	1.83263e-164	-1.24955e-162	-9.63955e-163	1.47044e-163	3.13851e-164	3.57613e-164	2.86088e-163	3.40511e-163	3.65659e-163	0
4.80618e-163	8.19638e-163	-1.15463e-163	3.29646e-163	3.07755e-164	1.14156e-162	1.38248e-163	5.85153e-163	-1.2964e-162	3.72184e-164	8.04482e-163	3.49559e-163	2.24187e-163	-5.83258e-164	-1.95498e-163	-4.09665e-163	6.21574e-164	-5.80732e-163	-2.08526e-163	-1.54786e-162	1.14455e-163	1.83263e-164	-1.24955e-162	-9.63955e-163	1.47044e-163	3.13851e-164	3.57613e-164	2.86088e-163	3.40511e-163	3.65659e-163	0
4.80618e-163	8.19638e-163	-1.15463e-163	3.29646e-163	3.07755e-164	1.14156e-162	1.38248e-163	5.85153e-163	-1.2964e-162	3.72184e-164	8.04482e-163	3.49559e-163	2.24187e-163	-5.83258e-164	-1.95498e-163	-4.09665e-163	6.21574e-164	-5.80732e-163	-2.08526e-163	-1.54786e-162	1.14455e-163	1.83263e-164	-1.24955e-162	-9.63955e-163	1.47044e-163	3.13851e-164	3.57613e-164	2.86088e-163	3.40511e-163	3.65659e-163	0
4.80618e-163	8.19638e-163	-1.15463e-163	3.29646e-163	3.07755e-164	1.14156e-162	1.38248e-163	5.85153e-163	-1.2964e-162	3.72184e-164	8.04482e-163	3.49559e-163	2.24187e-163	-5.83258e-164	-1.95498e-163	-4.09665e-163	6.21574e-164	-5.80732e-163	-2.08526e-163	-1.54786e-162	1.14455e-163	1.83263e-164	-1.24955e-162	-9.63955e-163	1.47044e-163	3.13851e-164	3.57613e-164	2.86088e-163	3.40511e-163	3.65659e-163	0
4.80618e-163	8.19638e-163	-1.15463e-163	3.29646e-163	3.07755e-164	1.14156e-162	1.38248e-163	5.85153e-163	-1.2964e-162	3.72184e-164	8.04482e-163	3.49559e-163	2.24187e-163	-5.83258e-164	-1.95498e-163	-4.09665e-163	6.21574e-164	-5.80732e-163	-2.08526e-163	-1.54786e-162	1.14455e-163	1.83263e-164	-1.24955e-162	-9.63955e-163	1.47044e-163	3.13851e-164	3.57613e-164	2.86088e-163	3.40511e-163	3.65659e-163	0
4.80618e-163	8.19638e-163	-1.15463e-163	3.29646e-163	3.07755e-164	1.14156e-162	1.38248e-163	5.85153e-163	-1.2964e-162	3.72184e-164	8.04482e-163	3.49559e-163	2.24187e-163	-5.83258e-164	-1.95498e-163	-4.09665e-163	6.21574e-164	-5.80732e-163	-2.08526e-163	-1.54786e-162	1.14455e-163	1.83263e-164	-1.24955e-162	-9.63955e-163	1.47044e-163	3.13851e-164	3.57613e-164	2.86088e-163	3.40511e-163	3.65659e-163	0
4.80618e-163	8.19638e-163	-1.15463e-163	3.29646e-163	3.07755e-164	1.14156e-162	1.38248e-163	5.85153e-163	-1.2964e-162	3.72184e-164	8.04482e-163	3.49559e-163	2.24187e-163	-5.83258e-164	-1.95498e-163	-4.09665e-163	6.21574e-164	-5.80732e-163	-2.08526e-163	-1.54786e-162	1.14455e-163	1.83263e-164	-1.24955e-162	-9.63955e-163	1.47044e-163	3.13851e-164	3.57613e-164	2.86088e-163	3.40511e-163	3.65659e-163	0
4.80618e-163	8.19638e-163	-1.15463e-163	3.29646e-163	3.07755e-164	1.14156e-162	1.38248e-163	5.85153e-163	-1.2964e-162	3.72184e-164	8.04482e-163	3.49559e-163	2.24187e-163	-5.83258e-164	-1.95498e-163	-4.09665e-163	6.21574e-164	-5.80732e-163	-2.08526e-163	-1.54786e-162	1.14455e-163	1.83263e-164	-1.24955e-162	-9.63955e-163	1.47044e-163	3.13851e-164	3.57613e-164	2.86088e-163	3.40511e-163	3.65659e-163	0
4.80618e-163	8.19638e-163	-1.15463e-163	3.29646e-163	3.07755e-164	1.14156e-162	1.38248e-163	5.85153e-163	-1.2964e-162	3.72184e-164	8.04482e-163	3.49559e-163	2.24187e-163	-5.83258e-164	-1.95498e-163	-4.09665e-163	6.21574e-164	-5.80732e-163	-2.08526e-163	-1.54786e-162	1.14455e-163	1.83263e-164	-1.24955e-162	-9.63955e-163	1.47044e-163	3.13851e-164	3.57613e-164	2.86088e-163	3.40511e-163	3.65659e-163	0
4.80618e-163	8.19638e-163	-1.15463e-163	3.29646e-163	3.07755e-164	1.14156e-162	1.38248e-163	5.85153e-163	-1.2964e-162	3.72184e-164	8.04482e-163	3.49559e-163	2.24187e-163	-5.83258e-164	-1.95498e-163	-4.09665e-163	6.21574e-164	-5.80732e-163	-2.08526e-163	-1.54786e-162	1.14455e-163	1.83263e-164	-1.24955e-162	-9.63955e-163	1.47044e-163	3.13851e-164	3.57613e-164	2.86088e-163	3.40511e-163	3.65659e-163	0
4.80618e-163	8.19638e-163	-1.15463e-163	3.29646e-163	3.07755e-164	1.14156e-162	1.38248e-163	5.85153e-163	-1.2964e-162	3.72184e-164	8.04482e-163	3.49559e-163	2.24187e-163	-5.83258e-164	-1.95498e-163	-4.09665e-163	6.21574e-164	-5.80732e-163	-2.08526e-163	-1.54786e-162	1.14455e-163	1.83263e-164	-1.24955e-162	-9.63955e-163	1.47044e-163	3.13851e-164	3.57613e-164	2.86088e-163	3.40511e-163	3.65659e-163	0
4.80618e-163	8.19638e-163	-1.15463e-163	3.29646e-163	3.07755e-164	1.14156e-162	1.38248e-163	5.85153e-163	-1.2964e-162	3.72184e-164	8.04482e-163	3.49559e-163	2.24187e-163	-5.83258e-164	-1.95498e-163	-4.09665e-163	6.21574e-164	-5.80732e-163	-2.08526e-163	-1.54786e-162	1.14455e-163	1.83263e-164	-1.24955e-162	-9.63955e-163	1.47044e-163	3.13851e-164	3.57613e-164	2.86088e-163	3.40511e-163	3.65659e-163	0
4.80618e-163	8.19638e-163	-1.15463e-163	3.29646e-163	3.07755e-164	1.14156e-162	1.38248e-163	5.85153e-163	-1.2964e-162	3.72184e-164	8.04482e-163	3.49559e-163	2.24187e-163	-5.83258e-164	-1.95498e-163	-4.09665e-163	6.21574e-164	-5.80732e-163	-2.08526e-163	-1.54786e-162	1.14455e-163	1.83263e-164	-1.24955e-162	-9.63955e-163	1.47044e-163	3.13851e-164	3.57613e-164	2.86088e-163	3.40511e-163	3.65659e-163	0
4.80618e-163	8.19638e-163	-1.15463e-163	3.29646e-163	3.07755e-164	1.14156e-162	1.38248e-163	5.85153e-163	-1.2964e-162	3.72184e-164	8.04482e-163	3.49559e-163	2.24187e-163	-5.83258e-164	-1.95498e-163	-4.09665e-163	6.21574e-164	-5.80732e-163	-2.08526e-163	-1.54786e-162	1.14455e-163	1.83263e-164	-1.24955e-162	-9.63955e-163	1.47044e-163	3.13851e-164	3.57613e-164	2.86088e-163	3.40511e-163	3.65659e-163	0
4.80618e-163	8.19638e-163	-1.15463e-163	3.29646e-163	3.07755e-164	1.14156e-162	1.38248e-163	5.85153e-163	-1.2964e-162	3.72184e-164	8.04482e-163	3.49559e-163	2.24187e-163	-5.83258e-164	-1.95498e-163	-4.09665e-163	6.21574e-164	-5.80732e-163	-2.08526e-163	-1.54786e-162	1.14455e-163	1.83263e-164	-1.24955e-162	-9.63955e-163	1.47044e-163	3.13851e-164	3.57613e-164	2.86088e-163	3.40511e-163	3.65659e-163	0
4.80618e-163	8.19638e-163	-1.15463e-163	3.29646e-163	3.07755e-164	1.14156e-162	1.38248e-163	5.85153e-163	-1.2964e-162	3.72184e-164	8.04482e-163	3.49559e-163	2.24187e-163	-5.83258e-164	-1.95498e-163	-4.09665e-163	6.21574e-164	-5.80732e-163	-2.08526e-163	-1.54786e-162	1.14455e-163	1.83263e-164	-1.24955e-162	-9.63955e-163	1.47044e-163	3.13851e-164	3.57613e-164	2.86088e-163	3.40511e-163	3.65659e-163	0
4.80618e-163	8.19638e-163	-1.15463e-163	3.29646e-163	3.07755e-164	1.14156e-162	1.38248e-163	5.85153e-163	-1.2964e-162	3.72184e-164	8.04482e-163	3.49559e-163	2.24187e-163	-5.83258e-164	-1.95498e-163	-4.09665e-163	6.21574e-164	-5.80732e-163	-2.08526e-163	-1.54786e-162	1.14455e-163	1.83263e-164	-1.24955e-162	-9.63955e-163	1.47044e-163	3.13851e-164	3.57613e-164	2.86088e-163	3.40511e-163	3.65659e-163	0
4.80618e-163	8.19638e-163	-1.15463e-163	3.29646e-163	3.07755e-164	1.14156e-162	1.38248e-163	5.85153e-163	-1.2964e-162	3.72184e-164	8.04482e-163	3.49559e-163	2.24187e-163	-5.83258e-164	-1.95498e-163	-4.09665e-163	6.21574e-164	-5.80732e-163	-2.08526e-163	-1.54786e-162	1.14455e-163	1.83263e-164	-1.24955e-162	-9.63955e-163	1.47044e-163	3.13851e-164	3.57613e-164	2.86088e-163	3.40511e-163	3.65659e-163	0
4.80618e-163	8.19638e-163	-1.15463e-163	3.29646e-163	3.07755e-164	1.14156e-162	1.38248e-163	5.85153e-163	-1.2964e-162	3.72184e-164	8.04482e-163	3.49559e-163	2.24187e-163	-5.83258e-164	-1.95498e-163	-4.09665e-163	6.21574e-164	-5.80732e-163	-2.08526e-163	-1.54786e-162	1.14455e-163	1.83263e-164	-1.24955e-162	-9.63955e-163	1.47044e-163	3.13851e-164	3.57613e-164	2.86088e-163	3.40511e-163	3.65659e-163	0
4.80618e-163	8.19638e-163	-1.15463e-163	3.29646e-163	3.07755e-164	1.14156e-162	1.38248e-163	5.85153e-163	-1.2964e-162	3.72184e-164	8.04482e-163	3.49559e-163	2.24187e-163	-5.83258e-164	-1.95498e-163	-4.09665e-163	6.21574e-164	-5.80732e-163	-2.08526e-163	-1.54786e-162	1.14455e-163	1.83263e-164	-1.24955e-162	-9.63955e-163	1.47044e-163	3.13851e-164	3.57613e-164	2.86088e-163	3.40511e-163	3.65659e-163	0
4.80618e-163	8.19638e-163	-1.15463e-163	3.29646e-163	3.07755e-164	1.14156e-162	1.38248e-163	5.85153e-163	-1.2964e-162	3.72184e-164	8.04482e-163	3.49559e-163	2.24187e-163	-5.83258e-164	-1.95498e-163	-4.09665e-163	6.21574e-164	-5.80732e-163	-2.08526e-163	-1.54786e-162	1.14455e-163	1.83263e-164	-1.24955e-162	-9.63955e-163	1.47044e-163	3.13851e-164	3.57613e-164	2.86088e-163	3.40511e-163	3.65659e-163	0
4.80618e-163	8.19638e-163	-1.15463e-163	3.29646e-163	3.07755e-164	1.14156e-162	1.38248e-163	5.85153e-163	-1.2964e-162	3.72184e-164	8.04482e-163	3.49559e-163	2.24187e-163	-5.83258e-164	-1.95498e-163	-4.09665e-163	6.21574e-164	-5.80732e-163	-2.08526e-163	-1.54786e-162	1.14455e-163	1.83263e-164	-1.24955e-162	-9.63955e-163	1.47044e-163	3.13851e-164	3.57613e-164	2.86088e-163	3.40511e-163	3.65659e-163	0
4.80618e-163	8.19638e-163	-1.15463e-163	3.29646e-163	3.07755e-164	1.14156e-162	1.38248e-163	5.85153e-163	-1.2964e-162	3.72184e-164	8.04482e-163	3.49559e-163	2.24187e-163	-5.83258e-164	-1.95498e-163	-4.09665e-163	6.21574e-164	-5.80732e-163	-2.08526e-163	-1.54786e-162	1.14455e-163	1.83263e-164	-1.24955e-162	-9.63955e-163	1.47044e-163	3.13851e-164	3.57613e-164	2.86088e-163	3.40511e-163	3.65659e-163	0
4.80618e-163	8.19638e-163	-1.15463e-163	3.29646e-163	3.07755e-164	1.14156e-162	1.38248e-163	5.85153e-163	-1.2964e-162	3.72184e-164	8.04482e-163	3.49559e-163	2.24187e-163	-5.83258e-164	-1.95498e-163	-4.09665e-163	6.21574e-164	-5.80732e-163	-2.08526e-163	-1.54786e-162	1.14455e-163	1.83263e-164	-1.24955e-162	-9.63955e-163	1.47044e-163	3.13851e-164	3.57613e-164	2.86088e-163	3.40511e-163	3.65659e-163	0
4.80618e-163	8.19638e-163	-1.15463e-163	3.29646e-163	3.07755e-164	1.14156e-162	1.38248e-163	5.85153e-163	-1.2964e-162	3.72184e-164	8.04482e-163	3.49559e-163	2.24187e-163	-5.83258e-164	-1.95498e-163	-4.09665e-163	6.21574e-164	-5.80732e-163	-2.08526e-163	-1.54786e-162	1.14455e-163	1.83263e-164	-1.24955e-162	-9.63955e-163	1.47044e-163	3.13851e-164	3.57613e-164	2.86088e-163	3.40511e-163	3.65659e-163	0
4.80618e-163	8.19638e-163	-1.15463e-163	3.29646e-163	3.07755e-164	1.14156e-162	1.38248e-163	5.85153e-163	-1.2964e-162	3.72184e-164	8.04482e-163	3.49559e-163	2.24187e-163	-5.83258e-164	-1.95498e-163	-4.09665e-163	6.21574e-164	-5.80732e-163	-2.08526e-163	-1.54786e-162	1.14455e-163	1.83263e-164	-1.24955e-162	-9.63955e-163	1.47044e-163	3.13851e-164	3.57613e-164	2.86088e-163	3.40511e-163	3.65659e-163	0
4.80618e-163	8.19638e-163	-1.15463e-163	3.29646e-163	3.07755e-164	1.14156e-162	1.38248e-163	5.85153e-163	-1.2964e-162	3.72184e-164	8.04482e-163	3.49559e-163	2.24187e-163	-5.83258e-164	-1.95498e-163	-4.09665e-163	6.21574e-164	-5.80732e-163	-2.08526e-163	-1.54786e-162	1.14455e-163	1.83263e-164	-1.24955e-162	-9.63955e-163	1.47044e-163	3.13851e-164	3.57613e-164	2.86088e-163	3.40511e-163	3.65659e-163	0
4.80618e-163	8.19638e-163	-1.15463e-163	3.29646e-163	3.07755e-164	1.14156e-162	1.38248e-163	5.85153e-163	-1.2964e-162	3.72184e-164	8.04482e-163	3.49559e-163	2.24187e-163	-5.83258e-164	-1.95498e-163	-4.09665e-163	6.21574e-164	-5.80732e-163	-2.08526e-163	-1.54786e-162	1.14455e-163	1.83263e-164	-1.24955e-162	-9.63955e-163	1.47044e-163	3.13851e-164	3.57613e-164	2.86088e-163	3.40511e-163	3.65659e-163	0
4.80618e-163	8.19638e-163	-1.15463e-163	3.29646e-163	3.07755e-164	1.14156e-162	1.38248e-163	5.85153e-163	-1.2964e-162	3.72184e-164	8.04482e-163	3.49559e-163	2.24187e-163	-5.83258e-164	-1.95498e-163	-4.09665e-163	6.21574e-164	-5.80732e-163	-2.08526e-163	-1.54786e-162	1.14455e-163	1.83263e-164	-1.24955e-162	-9.63955e-163	1.47044e-163	3.13851e-164	3.57613e-164	2.86088e-163	3.40511e-163	3.65659e-163	0
4.80618e-163	8.19638e-163	-1.15463e-163	3.29646e-163	3.07755e-164	1.14156e-162	1.38248e-163	5.85153e-163	-1.2964e-162	3.72184e-164	8.04482e-163	3.49559e-163	2.24187e-163	-5.83258e-164	-1.95498e-163	-4.09665e-163	6.21574e-164	-5.80732e-163	-2.08526e-163	-1.54786e-162	1.14455e-163	1.83263e-164	-1.24955e-162	-9.63955e-163	1.47044e-163	3.13851e-164	3.57613e-164	2.86088e-163	3.40511e-163	3.65659e-163	0
4.80618e-163	8.19638e-163	-1.15463e-163	3.29646e-163	3.07755e-164	1.14156e-162	1.38248e-163	5.85153e-163	-1.2964e-162	3.72184e-164	8.04482e-163	3.49559e-163	2.24187e-163	-5.83258e-164	-1.95498e-163	-4.09665e-163	6.21574e-164	-5.80732e-163	-2.08526e-163	-1.54786e-162	1.14455e-163	1.83263e-164	-1.24955e-162	-9.63955e-163	1.47044e-163	3.13851e-164	3.57613e-164	2.86088e-163	3.40511e-163	3.65659e-163	0
4.80618e-163	8.19638e-163	-1.15463e-163	3.29646e-163	3.07755e-164	1.14156e-162	1.38248e-163	5.85153e-163	-1.2964e-162	3.72184e-164	8.04482e-163	3.49559e-163	2.24187e-163	-5.83258e-164	-1.95498e-163	-4.09665e-163	6.21574e-164	-5.80732e-163	-2.08526e-163	-1.54786e-162	1.14455e-163	1.83263e-164	-1.24955e-162	-9.63955e-163	1.47044e-163	3.13851e-164	3.57613e-164	2.86088e-163	3.40511e-163	3.65659e-163	0
4.80618e-163	8.19638e-163	-1.15463e-163	3.29646e-163	3.07755e-164	1.14156e-162	1.38248e-163	5.85153e-163	-1.2964e-162	3.72184e-164	8.04482e-163	3.49559e-163	2.24187e-163	-5.83258e-164	-1.95498e-163	-4.09665e-163	6.21574e-164	-5.80732e-163	-2.08526e-163	-1.54786e-162	1.14455e-163	1.83263e-164	-1.24955e-162	-9.63955e-163	1.47044e-163	3.13851e-164	3.57613e-164	2.86088e-163	3.40511e-163	3.65659e-163	0
4.80618e-163	8.19638e-163	-1.15463e-163	3.29646e-163	3.07755e-164	1.14156e-162	1.38248e-163	5.85153e-163	-1.2964e-162	3.72184e-164	8.04482e-163	3.49559e-163	2.24187e-163	-5.83258e-164	-1.95498e-163	-4.09665e-163	6.21574e-164	-5.80732e-163	-2.08526e-163	-1.54786e-162	1.14455e-163	1.83263e-164	-1.24955e-162	-9.63955e-163	1.47044e-163	3.13851e-164	3.57613e-164	2.86088e-163	3.40511e-163	3.65659e-163	0
4.80618e-163	8.19638e-163	-1.15463e-163	3.29646e-163	3.07755e-164	1.14156e-162	1.38248e-163	5.85153e-163	-1.2964e-162	3.72184e-164	8.04482e-163	3.49559e-163	2.24187e-163	-5.83258e-164	-1.95498e-163	-4.09665e-163	6.21574e-164	-5.80732e-163	-2.08526e-163	-1.54786e-162	1.14455e-163	1.83263e-164	-1.24955e-162	-9.63955e-163	1.47044e-163	3.13851e-164	3.57613e-164	2.86088e-163	3.40511e-163	3.65659e-163	0
4.80618e-163	8.19638e-163	-1.15463e-163	3.29646e-163	3.07755e-164	1.14156e-162	1.38248e-163	5.85153e-163	-1.2964e-162	3.72184e-164	8.04482e-163	3.49559e-163	2.24187e-163	-5.83258e-164	-1.95498e-163	-4.09665e-163	6.21574e-164	-5.80732e-163	-2.08526e-163	-1.54786e-162	1.14455e-163	1.83263e-164	-1.24955e-162	-9.63955e-163	1.47044e-163	3.13851e-164	3.57613e-164	2.86088e-163	3.40511e-163	3.65659e-163	0
4.80618e-163	8.19638e-163	-1.15463e-163	3.29646e-163	3.07755e-164	1.14156e-162	1.38248e-163	5.85153e-163	-1.2964e-162	3.72184e-164	8.04482e-163	3.49559e-163	2.24187e-163	-5.83258e-164	-1.95498e-163	-4.09665e-163	6.21574e-164	-5.80732e-163	-2.08526e-163	-1.54786e-162	1.14455e-163	1.83263e-164	-1.24955e-162	-9.63955e-163	1.47044e-163	3.13851e-164	3.57613e-164	2.86088e-163	3.40511e-163	3.65659e-163	0
4.80618e-163	8.19638e-163	-1.15463e-163	3.29646e-163	3.07755e-164	1.14156e-162	1.38248e-163	5.85153e-163	-1.2964e-162	3.72184e-164	8.04482e-163	3.49559e-163	2.24187e-163	-5.83258e-164	-1.95498e-163	-4.09665e-163	6.21574e-164	-5.80732e-163	-2.08526e-163	-1.54786e-162	1.14455e-163	1.83263e-164	-1.24955e-162	-9.63955e-163	1.47044e-163	3.13851e-164	3.57613e-164	2.86088e-163	3.40511e-163	3.65659e-163	0
4.80618e-163	8.19638e-163	-1.15463e-163	3.29646e-163	3.07755e-164	1.14156e-162	1.38248e-163	5.85153e-163	-1.2964e-162	3.72184e-164	8.04482e-163	3.49559e-163	2.24187e-163	-5.83258e-164	-1.95498e-163	-4.09665e-163	6.21574e-164	-5.80732e-163	-2.08526e-163	-1.54786e-162	1.14455e-163	1.83263e-164	-1.24955e-162	-9.63955e-163	1.47044e-163	3.13851e-164	3.57613e-164	2.86088e-163	3.40511e-163	3.65659e-163	0
4.80618e-163	8.19638e-163	-1.15463e-163	3.29646e-163	3.07755e-164	1.14156e-162	1.38248e-163	5.85153e-163	-1.2964e-162	3.72184e-164	8.04482e-163	3.49559e-163	2.24187e-163	-5.83258e-164	-1.95498e-163	-4.09665e-163	6.21574e-164	-5.80732e-163	-2.08526e-163	-1.54786e-162	1.14455e-163	1.83263e-164	-1.24955e-162	-9.63955e-163	1.47044e-163	3.13851e-164	3.57613e-164	2.86088e-163	3.40511e-163	3.65659e-163	0
4.80618e-163	8.19638e-163	-1.15463e-163	3.29646e-163	3.07755e-164	1.14156e-162	1.38248e-163	5.85153e-163	-1.2964e-162	3.72184e-164	8.04482e-163	3.49559e-163	2.24187e-163	-5.83258e-164	-1.95498e-163	-4.09665e-163	6.21574e-164	-5.80732e-163	-2.08526e-163	-1.54786e-162	1.14455e-163	1.83263e-164	-1.24955e-162	-9.63955e-163	1.47044e-163	3.13851e-164	3.57613e-164	2.86088e-163	3.40511e-163	3.65659e-163	0
4.80618e-163	8.19638e-163	-1.15463e-163	3.29646e-163	3.07755e-164	1.14156e-162	1.38248e-163	5.85153e-163	-1.2964e-162	3.72184e-164	8.04482e-163	3.49559e-163	2.24187e-163	-5.83258e-164	-1.95498e-163	-4.09665e-163	6.21574e-164	-5.80732e-163	-2.08526e-163	-1.54786e-162	1.14455e-163	1.83263e-164	-1.24955e-162	-9.63955e-163	1.47044e-163	3.13851e-164	3.57613e-164	2.86088e-163	3.40511e-163	3.65659e-163	0
4.80618e-163	8.19638e-163	-1.15463e-163	3.29646e-163	3.07755e-164	1.14156e-162	1.38248e-163	5.85153e-163	-1.2964e-162	3.72184e-164	8.04482e-163	3.49559e-163	2.24187e-163	-5.83258e-164	-1.95498e-163	-4.09665e-163	6.21574e-164	-5.80732e-163	-2.08526e-163	-1.54786e-162	1.14455e-163	1.83263e-164	-1.24955e-162	-9.63955e-163	1.47044e-163	3.13851e-164	3.57613e-164	2.86088e-163	3.40511e-163	3.65659e-163	0
4.80618e-163	8.19638e-163	-1.15463e-163	3.29646e-163	3.07755e-164	1.14156e-162	1.38248e-163	5.85153e-163	-1.2964e-162	3.72184e-164	8.04482e-163	3.49559e-163	2.24187e-163	-5.83258e-164	-1.95498e-163	-4.09665e-163	6.21574e-164	-5.80732e-163	-2.08526e-163	-1.54786e-162	1.14455e-163	1.83263e-164	-1.24955e-162	-9.63955e-163	1.47044e-163	3.13851e-164	3.57613e-164	2.86088e-163	3.40511e-163	3.65659e-163	0
4.80618e-163	8.19638e-163	-1.15463e-163	3.29646e-163	3.07755e-164	1.14156e-162	1.38248e-163	5.85153e-163	-1.2964e-162	3.72184e-164	8.04482e-163	3.49559e-163	2.24187e-163	-5.83258e-164	-1.95498e-163	-4.09665e-163	6.21574e-164	-5.80732e-163	-2.08526e-163	-1.54786e-162	1.14455e-163	1.83263e-164	-1.24955e-162	-9.63955e-163	1.47044e-163	3.13851e-164	3.57613e-164	2.86088e-163	3.40511e-163	3.65659e-163	0
4.80618e-163	8.19638e-163	-1.15463e-163	3.29646e-163	3.07755e-164	1.14156e-162	1.38248e-163	5.85153e-163	-1.2964e-162	3.72184e-164	8.04482e-163	3.49559e-163	2.24187e-163	-5.83258e-164	-1.95498e-163	-4.09665e-163	6.21574e-164	-5.80732e-163	-2.08526e-163	-1.54786e-162	1.14455e-163	1.83263e-164	-1.24955e-162	-9.63955e-163	1.47044e-163	3.13851e-164	3.57613e-164	2.86088e-163	3.40511e-163	3.65659e-163	0
4.80618e-163	8.19638e-163	-1.15463e-163	3.29646e-163	3.07755e-164	1.14156e-162	1.38248e-163	5.85153e-163	-1.2964e-162	3.72184e-164	8.04482e-163	3.49559e-163	2.24187e-163	-5.83258e-164	-1.95498e-163	-4.09665e-163	6.21574e-164	-5.80732e-163	-2.08526e-163	-1.54786e-162	1.14455e-163	1.83263e-164	-1.24955e-162	-9.63955e-163	1.47044e-163	3.13851e-164	3.57613e-164	2.86088e-163	3.40511e-163	3.65659e-163	0
4.80618e-163	8.19638e-163	-1.15463e-163	3.29646e-163	3.07755e-164	1.14156e-162	1.38248e-163	5.85153e-163	-1.2964e-162	3.72184e-164	8.04482e-163	3.49559e-163	2.24187e-163	-5.83258e-164	-1.95498e-163	-4.09665e-163	6.21574e-164	-5.80732e-163	-2.08526e-163	-1.54786e-162	1.14455e-163	1.83263e-164	-1.24955e-162	-9.63955e-163	1.47044e-163	3.13851e-164	3.57613e-164	2.86088e-163	3.40511e-163	3.65659e-163	0
4.80618e-163	8.19638e-163	-1.15463e-163	3.29646e-163	3.07755e-164	1.14156e-162	1.38248e-163	5.85153e-163	-1.2964e-162	3.72184e-164	8.04482e-163	3.49559e-163	2.24187e-163	-5.83258e-164	-1.95498e-163	-4.09665e-163	6.21574e-164	-5.80732e-163	-2.08526e-163	-1.54786e-162	1.14455e-163	1.83263e-164	-1.24955e-162	-9.63955e-163	1.47044e-163	3.13851e-164	3.57613e-164	2.86088e-163	3.40511e-163	3.65659e-163	0
4.80618e-163	8.19638e-163	-1.15463e-163	3.29646e-163	3.07755e-164	1.14156e-162	1.38248e-163	5.85153e-163	-1.2964e-162	3.72184e-164	8.04482e-163	3.49559e-163	2.24187e-163	-5.83258e-164	-1.95498e-163	-4.09665e-163	6.21574e-164	-5.80732e-163	-2.08526e-163	-1.54786e-162	1.14455e-163	1.83263e-164	-1.24955e-162	-9.63955e-163	1.47044e-163	3.13851e-164	3.57613e-164	2.86088e-163	3.40511e-163	3.65659e-163	0
4.80618e-163	8.19638e-163	-1.15463e-163	3.29646e-163	3.07755e-164	1.14156e-162	1.38248e-163	5.85153e-163	-1.2964e-162	3.72184e-164	8.04482e-163	3.49559e-163	2.24187e-163	-5.83258e-164	-1.95498e-163	-4.09665e-163	6.21574e-164	-5.80732e-163	-2.08526e-163	-1.54786e-162	1.14455e-163	1.83263e-164	-1.24955e-162	-9.63955e-163	1.47044e-163	3.13851e-164	3.57613e-164	2.86088e-163	3.40511e-163	3.65659e-163	0
4.80618e-163	8.19638e-163	-1.15463e-163	3.29646e-163	3.07755e-164	1.14156e-162	1.38248e-163	5.85153e-163	-1.2964e-162	3.72184e-164	8.04482e-163	3.49559e-163	2.24187e-163	-5.83258e-164	-1.95498e-163	-4.09665e-163	6.21574e-164	-5.80732e-163	-2.08526e-163	-1.54786e-162	1.14455e-163	1.83263e-164	-1.24955e-162	-9.63955e-163	1.47044e-163	3.13851e-164	3.57613e-164	2.86088e-163	3.40511e-163	3.65659e-163	0
4.80618e-163	8.19638e-163	-1.15463e-163	3.29646e-163	3.07755e-164	1.14156e-162	1.38248e-163	5.85153e-163	-1.2964e-162	3.72184e-164	8.04482e-163	3.49559e-163	2.24187e-163	-5.83258e-164	-1.95498e-163	-4.09665e-163	6.21574e-164	-5.80732e-163	-2.08526e-163	-1.54786e-162	1.14455e-163	1.83263e-164	-1.24955e-162	-9.63955e-163	1.47044e-163	3.13851e-164	3.57613e-164	2.86088e-163	3.40511e-163	3.65659e-163	0
4.80618e-163	8.19638e-163	-1.15463e-163	3.29646e-163	3.07755e-164	1.14156e-162	1.38248e-163	5.85153e-163	-1.2964e-162	3.72184e-164	8.04482e-163	3.49559e-163	2.24187e-163	-5.83258e-164	-1.95498e-163	-4.09665e-163	6.21574e-164	-5.80732e-163	-2.08526e-163	-1.54786e-162	1.14455e-163	1.83263e-164	-1.24955e-162	-9.63955e-163	1.47044e-163	3.13851e-164	3.57613e-164	2.86088e-163	3.40511e-163	3.65659e-163	0
4.80618e-163	8.19638e-163	-1.15463e-163	3.29646e-163	3.07755e-164	1.14156e-162	1.38248e-163	5.85153e-163	-1.2964e-162	3.72184e-164	8.04482e-163	3.49559e-163	2.24187e-163	-5.83258e-164	-1.95498e-163	-4.09665e-163	6.21574e-164	-5.80732e-163	-2.08526e-163	-1.54786e-162	1.14455e-163	1.83263e-164	-1.24955e-162	-9.63955e-163	1.47044e-163	3.13851e-164	3.57613e-164	2.86088e-163	3.40511e-163	3.65659e-163	0
4.80618e-163	8.19638e-163	-1.15463e-163	3.29646e-163	3.07755e-164	1.14156e-162	1.38248e-163	5.85153e-163	-1.2964e-162	3.72184e-164	8.04482e-163	3.49559e-163	2.24187e-163	-5.83258e-164	-1.95498e-163	-4.09665e-163	6.21574e-164	-5.80732e-163	-2.08526e-163	-1.54786e-162	1.14455e-163	1.83263e-164	-1.24955e-162	-9.63955e-163	1.47044e-163	3.13851e-164	3.57613e-164	2.86088e-163	3.40511e-163	3.65659e-163	0
4.80618e-163	8.19638e-163	-1.15463e-163	3.29646e-163	3.07755e-164	1.14156e-162	1.38248e-163	5.85153e-163	-1.2964e-162	3.72184e-164	8.04482e-163	3.49559e-163	2.24187e-163	-5.83258e-164	-1.95498e-163	-4.09665e-163	6.21574e-164	-5.80732e-163	-2.08526e-163	-1.54786e-162	1.14455e-163	1.83263e-164	-1.24955e-162	-9.63955e-163	1.47044e-163	3.13851e-164	3.57613e-164	2.86088e-163	3.40511e-163	3.65659e-163	0
4.80618e-163	8.19638e-163	-1.15463e-163	3.29646e-163	3.07755e-164	1.14156e-162	1.38248e-163	5.85153e-163	-1.2964e-162	3.72184e-164	8.04482e-163	3.49559e-163	2.24187e-163	-5.83258e-164	-1.95498e-163	-4.09665e-163	6.21574e-164	-5.80732e-163	-2.08526e-163	-1.54786e-162	1.14455e-163	1.83263e-164	-1.24955e-162	-9.63955e-163	1.47044e-163	3.13851e-164	3.57613e-164	2.86088e-163	3.40511e-163	3.65659e-163	0
4.80618e-163	8.19638e-163	-1.15463e-163	3.29646e-163	3.07755e-164	1.14156e-162	1.38248e-163	5.85153e-163	-1.2964e-162	3.72184e-164	8.04482e-163	3.49559e-163	2.24187e-163	-5.83258e-164	-1.95498e-163	-4.09665e-163	6.21574e-164	-5.80732e-163	-2.08526e-163	-1.54786e-162	1.14455e-163	1.83263e-164	-1.24955e-162	-9.63955e-163	1.47044e-163	3.13851e-164	3.57613e-164	2.86088e-163	3.40511e-163	3.65659e-163	0
4.80618e-163	8.19638e-163	-1.15463e-163	3.29646e-163	3.07755e-164	1.14156e-162	1.38248e-163	5.85153e-163	-1.2964e-162	3.72184e-164	8.04482e-163	3.49559e-163	2.24187e-163	-5.83258e-164	-1.95498e-163	-4.09665e-163	6.21574e-164	-5.80732e-163	-2.08526e-163	-1.54786e-162	1.14455e-163	1.83263e-164	-1.24955e-162	-9.63955e-163	1.47044e-163	3.13851e-164	3.57613e-164	2.86088e-163	3.40511e-163	3.65659e-163	0
4.80618e-163	8.19638e-163	-1.15463e-163	3.29646e-163	3.07755e-164	1.14156e-162	1.38248e-163	5.85153e-163	-1.2964e-162	3.72184e-164	8.04482e-163	3.49559e-163	2.24187e-163	-5.83258e-164	-1.95498e-163	-4.09665e-163	6.21574e-164	-5.80732e-163	-2.08526e-163	-1.54786e-162	1.14455e-163	1.83263e-164	-1.24955e-162	-9.63955e-163	1.47044e-163	3.13851e-164	3.57613e-164	2.86088e-163	3.40511e-163	3.65659e-163	0
4.80618e-163	8.19638e-163	-1.15463e-163	3.29646e-163	3.07755e-164	1.14156e-162	1.38248e-163	5.85153e-163	-1.2964e-162	3.72184e-164	8.04482e-163	3.49559e-163	2.24187e-163	-5.83258e-164	-1.95498e-163	-4.09665e-163	6.21574e-164	-5.80732e-163	-2.08526e-163	-1.54786e-162	1.14455e-163	1.83263e-164	-1.24955e-162	-9.63955e-163	1.47044e-163	3.13851e-164	3.57613e-164	2.86088e-163	3.40511e-163	3.65659e-163	0
4.80618e-163	8.19638e-163	-1.15463e-163	3.29646e-163	3.07755e-164	1.14156e-162	1.38248e-163	5.85153e-163	-1.2964e-162	3.72184e-164	8.04482e-163	3.49559e-163	2.24187e-163	-5.83258e-164	-1.95498e-163	-4.09665e-163	6.21574e-164	-5.80732e-163	-2.08526e-163	-1.54786e-162	1.14455e-163	1.83263e-164	-1.24955e-162	-9.63955e-163	1.47044e-163	3.13851e-164	3.57613e-164	2.86088e-163	3.40511e-163	3.65659e-163	0
4.80618e-163	8.19638e-163	-1.15463e-163	3.29646e-163	3.07755e-164	1.14156e-162	1.38248e-163	5.85153e-163	-1.2964e-162	3.72184e-164	8.04482e-163	3.49559e-163	2.24187e-163	-5.83258e-164	-1.95498e-163	-4.09665e-163	6.21574e-164	-5.80732e-163	-2.08526e-163	-1.54786e-162	1.14455e-163	1.83263e-164	-1.24955e-162	-9.63955e-163	1.47044e-163	3.13851e-164	3.57613e-164	2.86088e-163	3.40511e-163	3.65659e-163	0
4.80618e-163	8.19638e-163	-1.15463e-163	3.29646e-163	3.07755e-164	1.14156e-162	1.38248e-163	5.85153e-163	-1.2964e-162	3.72184e-164	8.04482e-163	3.49559e-163	2.24187e-163	-5.83258e-164	-1.95498e-163	-4.09665e-163	6.21574e-164	-5.80732e-163	-2.08526e-163	-1.54786e-162	1.14455e-163	1.83263e-164	-1.24955e-162	-9.63955e-163	1.47044e-163	3.13851e-164	3.57613e-164	2.86088e-163	3.40511e-163	3.65659e-163	0
4.80618e-163	8.19638e-163	-1.15463e-163	3.29646e-163	3.07755e-164	1.14156e-162	1.38248e-163	5.85153e-163	-1.2964e-162	3.72184e-164	8.04482e-163	3.49559e-163	2.24187e-163	-5.83258e-164	-1.95498e-163	-4.09665e-163	6.21574e-164	-5.80732e-163	-2.08526e-163	-1.54786e-162	1.14455e-163	1.83263e-164	-1.24955e-162	-9.63955e-163	1.47044e-163	3.13851e-164	3.57613e-164	2.86088e-163	3.40511e-163	3.65659e-163	0
4.80618e-163	8.19638e-163	-1.15463e-163	3.29646e-163	3.07755e-164	1.14156e-162	1.38248e-163	5.85153e-163	-1.2964e-162	3.72184e-164	8.04482e-163	3.49559e-163	2.24187e-163	-5.83258e-164	-1.95498e-163	-4.09665e-163	6.21574e-164	-5.80732e-163	-2.08526e-163	-1.54786e-162	1.14455e-163	1.83263e-164	-1.24955e-162	-9.63955e-163	1.47044e-163	3.13851e-164	3.57613e-164	2.86088e-163	3.40511e-163	3.65659e-163	0
4.80618e-163	8.19638e-163	-1.15463e-163	3.29646e-163	3.07755e-164	1.14156e-162	1.38248e-163	5.85153e-163	-1.2964e-162	3.72184e-164	8.04482e-163	3.49559e-163	2.24187e-163	-5.83258e-164	-1.95498e-163	-4.09665e-163	6.21574e-164	-5.80732e-163	-2.08526e-163	-1.54786e-162	1.14455e-163	1.83263e-164	-1.24955e-162	-9.63955e-163	1.47044e-163	3.13851e-164	3.57613e-164	2.86088e-163	3.40511e-163	3.65659e-163	0
4.80618e-163	8.19638e-163	-1.15463e-163	3.29646e-163	3.07755e-164	1.14156e-162	1.38248e-163	5.85153e-163	-1.2964e-162	3.72184e-164	8.04482e-163	3.49559e-163	2.24187e-163	-5.83258e-164	-1.95498e-163	-4.09665e-163	6.21574e-164	-5.80732e-163	-2.08526e-163	-1.54786e-162	1.14455e-163	1.83263e-164	-1.24955e-162	-9.63955e-163	1.47044e-163	3.13851e-164	3.57613e-164	2.86088e-163	3.40511e-163	3.65659e-163	0
4.80618e-163	8.19638e-163	-1.15463e-163	3.29646e-163	3.07755e-164	1.14156e-162	1.38248e-163	5.85153e-163	-1.2964e-162	3.72184e-164	8.04482e-163	3.49559e-163	2.24187e-163	-5.83258e-164	-1.95498e-163	-4.09665e-163	6.21574e-164	-5.80732e-163	-2.08526e-163	-1.54786e-162	1.14455e-163	1.83263e-164	-1.24955e-162	-9.63955e-163	1.47044e-163	3.13851e-164	3.57613e-164	2.86088e-163	3.40511e-163	3.65659e-163	0
4.80618e-163	8.19638e-163	-1.15463e-163	3.29646e-163	3.07755e-164	1.14156e-162	1.38248e-163	5.85153e-163	-1.2964e-162	3.72184e-164	8.04482e-163	3.49559e-163	2.24187e-163	-5.83258e-164	-1.95498e-163	-4.09665e-163	6.21574e-164	-5.80732e-163	-2.08526e-163	-1.54786e-162	1.14455e-163	1.83263e-164	-1.24955e-162	-9.63955e-163	1.47044e-163	3.13851e-164	3.57613e-164	2.86088e-163	3.40511e-163	3.65659e-163	0
4.80618e-163	8.19638e-163	-1.15463e-163	3.29646e-163	3.07755e-164	1.14156e-162	1.38248e-163	5.85153e-163	-1.2964e-162	3.72184e-164	8.04482e-163	3.49559e-163	2.24187e-163	-5.83258e-164	-1.95498e-163	-4.09665e-163	6.21574e-164	-5.80732e-163	-2.08526e-163	-1.54786e-162	1.14455e-163	1.83263e-164	-1.24955e-162	-9.63955e-163	1.47044e-163	3.13851e-164	3.57613e-164	2.86088e-163	3.40511e-163	3.65659e-163	0
4.80618e-163	8.19638e-163	-1.15463e-163	3.29646e-163	3.07755e-164	1.14156e-162	1.38248e-163	5.85153e-163	-1.2964e-162	3.72184e-164	8.04482e-163	3.49559e-163	2.24187e-163	-5.83258e-164	-1.95498e-163	-4.09665e-163	6.21574e-164	-5.80732e-163	-2.08526e-163	-1.54786e-162	1.14455e-163	1.83263e-164	-1.24955e-162	-9.63955e-163	1.47044e-163	3.13851e-164	3.57613e-164	2.86088e-163	3.40511e-163	3.65659e-163	0
4.80618e-163	8.19638e-163	-1.15463e-163	3.29646e-163	3.07755e-164	1.14156e-162	1.38248e-163	5.85153e-163	-1.2964e-162	3.72184e-164	8.04482e-163	3.49559e-163	2.24187e-163	-5.83258e-164	-1.95498e-163	-4.09665e-163	6.21574e-164	-5.80732e-163	-2.08526e-163	-1.54786e-162	1.14455e-163	1.83263e-164	-1.24955e-162	-9.63955e-163	1.47044e-163	3.13851e-164	3.57613e-164	2.86088e-163	3.40511e-163	3.65659e-163	0
4.80618e-163	8.19638e-163	-1.15463e-163	3.29646e-163	3.07755e-164	1.14156e-162	1.38248e-163	5.85153e-163	-1.2964e-162	3.72184e-164	8.04482e-163	3.49559e-163	2.24187e-163	-5.83258e-164	-1.95498e-163	-4.09665e-163	6.21574e-164	-5.80732e-163	-2.08526e-163	-1.54786e-162	1.14455e-163	1.83263e-164	-1.24955e-162	-9.63955e-163	1.47044e-163	3.13851e-164	3.57613e-164	2.86088e-163	3.40511e-163	3.65659e-163	0
4.80618e-163	8.19638e-163	-1.15463e-163	3.29646e-163	3.07755e-164	1.14156e-162	1.38248e-163	5.85153e-163	-1.2964e-162	3.72184e-164	8.04482e-163	3.49559e-163	2.24187e-163	-5.83258e-164	-1.95498e-163	-4.09665e-163	6.21574e-164	-5.80732e-163	-2.08526e-163	-1.54786e-162	1.14455e-163	1.83263e-164	-1.24955e-162	-9.63955e-163	1.47044e-163	3.13851e-164	3.57613e-164	2.86088e-163	3.40511e-163	3.65659e-163	0
4.80618e-163	8.19638e-163	-1.15463e-163	3.29646e-163	3.07755e-164	1.14156e-162	1.38248e-163	5.85153e-163	-1.2964e-162	3.72184e-164	8.04482e-163	3.49559e-163	2.24187e-163	-5.83258e-164	-1.95498e-163	-4.09665e-163	6.21574e-164	-5.80732e-163	-2.08526e-163	-1.54786e-162	1.14455e-163	1.83263e-164	-1.24955e-162	-9.63955e-163	1.47044e-163	3.13851e-164	3.57613e-164	2.86088e-163	3.40511e-163	3.65659e-163	0
4.80618e-163	8.19638e-163	-1.15463e-163	3.29646e-163	3.07755e-164	1.14156e-162	1.38248e-163	5.85153e-163	-1.2964e-162	3.72184e-164	8.04482e-163	3.49559e-163	2.24187e-163	-5.83258e-164	-1.95498e-163	-4.09665e-163	6.21574e-164	-5.80732e-163	-2.08526e-163	-1.54786e-162	1.14455e-163	1.83263e-164	-1.24955e-162	-9.63955e-163	1.47044e-163	3.13851e-164	3.57613e-164	2.86088e-163	3.40511e-163	3.65659e-163	0
4.80618e-163	8.19638e-163	-1.15463e-163	3.29646e-163	3.07755e-164	1.14156e-162	1.38248e-163	5.85153e-163	-1.2964e-162	3.72184e-164	8.04482e-163	3.49559e-163	2.24187e-163	-5.83258e-164	-1.95498e-163	-4.09665e-163	6.21574e-164	-5.80732e-163	-2.08526e-163	-1.54786e-162	1.14455e-163	1.83263e-164	-1.24955e-162	-9.63955e-163	1.47044e-163	3.13851e-164	3.57613e-164	2.86088e-163	3.40511e-163	3.65659e-163	0
4.80618e-163	8.19638e-163	-1.15463e-163	3.29646e-163	3.07755e-164	1.14156e-162	1.38248e-163	5.85153e-163	-1.2964e-162	3.72184e-164	8.04482e-163	3.49559e-163	2.24187e-163	-5.83258e-164	-1.95498e-163	-4.09665e-163	6.21574e-164	-5.80732e-163	-2.08526e-163	-1.54786e-162	1.14455e-163	1.83263e-164	-1.24955e-162	-9.63955e-163	1.47044e-163	3.13851e-164	3.57613e-164	2.86088e-163	3.40511e-163	3.65659e-163	0
4.80618e-163	8.19638e-163	-1.15463e-163	3.29646e-163	3.07755e-164	1.14156e-162	1.38248e-163	5.85153e-163	-1.2964e-162	3.72184e-164	8.04482e-163	3.49559e-163	2.24187e-163	-5.83258e-164	-1.95498e-163	-4.09665e-163	6.21574e-164	-5.80732e-163	-2.08526e-163	-1.54786e-162	1.14455e-163	1.83263e-164	-1.24955e-162	-9.63955e-163	1.47044e-163	3.13851e-164	3.57613e-164	2.86088e-163	3.40511e-163	3.65659e-163	0
4.80618e-163	8.19638e-163	-1.15463e-163	3.29646e-163	3.07755e-164	1.14156e-162	1.38248e-163	5.85153e-163	-1.2964e-162	3.72184e-164	8.04482e-163	3.49559e-163	2.24187e-163	-5.83258e-164	-1.95498e-163	-4.09665e-163	6.21574e-164	-5.80732e-163	-2.08526e-163	-1.54786e-162	1.14455e-163	1.83263e-164	-1.24955e-162	-9.63955e-163	1.47044e-163	3.13851e-164	3.57613e-164	2.86088e-163	3.40511e-163	3.65659e-163	0
4.80618e-163	8.19638e-163	-1.15463e-163	3.29646e-163	3.07755e-164	1.14156e-162	1.38248e-163	5.85153e-163	-1.2964e-162	3.72184e-164	8.04482e-163	3.49559e-163	2.24187e-163	-5.83258e-164	-1.95498e-163	-4.09665e-163	6.21574e-164	-5.80732e-163	-2.08526e-163	-1.54786e-162	1.14455e-163	1.83263e-164	-1.24955e-162	-9.63955e-163	1.47044e-163	3.13851e-164	3.57613e-164	2.86088e-163	3.40511e-163	3.65659e-163	0
4.80618e-163	8.19638e-163	-1.15463e-163	3.29646e-163	3.07755e-164	1.14156e-162	1.38248e-163	5.85153e-163	-1.2964e-162	3.72184e-164	8.04482e-163	3.49559e-163	2.24187e-163	-5.83258e-164	-1.95498e-163	-4.09665e-163	6.21574e-164	-5.80732e-163	-2.08526e-163	-1.54786e-162	1.14455e-163	1.83263e-164	-1.24955e-162	-9.63955e-163	1.47044e-163	3.13851e-164	3.57613e-164	2.86088e-163	3.40511e-163	3.65659e-163	0
4.80618e-163	8.19638e-163	-1.15463e-163	3.29646e-163	3.07755e-164	1.14156e-162	1.38248e-163	5.85153e-163	-1.2964e-162	3.72184e-164	8.04482e-163	3.49559e-163	2.24187e-163	-5.83258e-164	-1.95498e-163	-4.09665e-163	6.21574e-164	-5.80732e-163	-2.08526e-163	-1.54786e-162	1.14455e-163	1.83263e-164	-1.24955e-162	-9.63955e-163	1.47044e-163	3.13851e-164	3.57613e-164	2.86088e-163	3.40511e-163	3.65659e-163	0
4.80618e-163	8.19638e-163	-1.15463e-163	3.29646e-163	3.07755e-164	1.14156e-162	1.38248e-163	5.85153e-163	-1.2964e-162	3.72184e-164	8.04482e-163	3.49559e-163	2.24187e-163	-5.83258e-164	-1.95498e-163	-4.09665e-163	6.21574e-164	-5.80732e-163	-2.08526e-163	-1.54786e-162	1.14455e-163	1.83263e-164	-1.24955e-162	-9.63955e-163	1.47044e-163	3.13851e-164	3.57613e-164	2.86088e-163	3.40511e-163	3.65659e-163	0
4.80618e-163	8.19638e-163	-1.15463e-163	3.29646e-163	3.07755e-164	1.14156e-162	1.38248e-163	5.85153e-163	-1.2964e-162	3.72184e-164	8.04482e-163	3.49559e-163	2.24187e-163	-5.83258e-164	-1.95498e-163	-4.09665e-163	6.21574e-164	-5.80732e-163	-2.08526e-163	-1.54786e-162	1.14455e-163	1.83263e-164	-1.24955e-162	-9.63955e-163	1.47044e-163	3.13851e-164	3.57613e-164	2.86088e-163	3.40511e-163	3.65659e-163	0
4.80618e-163	8.19638e-163	-1.15463e-163	3.29646e-163	3.07755e-164	1.14156e-162	1.38248e-163	5.85153e-163	-1.2964e-162	3.72184e-164	8.04482e-163	3.49559e-163	2.24187e-163	-5.83258e-164	-1.95498e-163	-4.09665e-163	6.21574e-164	-5.80732e-163	-2.08526e-163	-1.54786e-162	1.14455e-163	1.83263e-164	-1.24955e-162	-9.63955e-163	1.47044e-163	3.13851e-164	3.57613e-164	2.86088e-163	3.40511e-163	3.65659e-163	0
4.80618e-163	8.19638e-163	-1.15463e-163	3.29646e-163	3.07755e-164	1.14156e-162	1.38248e-163	5.85153e-163	-1.2964e-162	3.72184e-164	8.04482e-163	3.49559e-163	2.24187e-163	-5.83258e-164	-1.95498e-163	-4.09665e-163	6.21574e-164	-5.80732e-163	-2.08526e-163	-1.54786e-162	1.14455e-163	1.83263e-164	-1.24955e-162	-9.63955e-163	1.47044e-163	3.13851e-164	3.57613e-164	2.86088e-163	3.40511e-163	3.65659e-163	0
4.80618e-163	8.19638e-163	-1.15463e-163	3.29646e-163	3.07755e-164	1.14156e-162	1.38248e-163	5.85153e-163	-1.2964e-162	3.72184e-164	8.04482e-163	3.49559e-163	2.24187e-163	-5.83258e-164	-1.95498e-163	-4.09665e-163	6.21574e-164	-5.80732e-163	-2.08526e-163	-1.54786e-162	1.14455e-163	1.83263e-164	-1.24955e-162	-9.63955e-163	1.47044e-163	3.13851e-164	3.57613e-164	2.86088e-163	3.40511e-163	3.65659e-163	0
4.80618e-163	8.19638e-163	-1.15463e-163	3.29646e-163	3.07755e-164	1.14156e-162	1.38248e-163	5.85153e-163	-1.2964e-162	3.72184e-164	8.04482e-163	3.49559e-163	2.24187e-163	-5.83258e-164	-1.95498e-163	-4.09665e-163	6.21574e-164	-5.80732e-163	-2.08526e-163	-1.54786e-162	1.14455e-163	1.83263e-164	-1.24955e-162	-9.63955e-163	1.47044e-163	3.13851e-164	3.57613e-164	2.86088e-163	3.40511e-163	3.65659e-163	0
4.80618e-163	8.19638e-163	-1.15463e-163	3.29646e-163	3.07755e-164	1.14156e-162	1.38248e-163	5.85153e-163	-1.2964e-162	3.72184e-164	8.04482e-163	3.49559e-163	2.24187e-163	-5.83258e-164	-1.95498e-163	-4.09665e-163	6.21574e-164	-5.80732e-163	-2.08526e-163	-1.54786e-162	1.14455e-163	1.83263e-164	-1.24955e-162	-9.63955e-163	1.47044e-163	3.13851e-164	3.57613e-164	2.86088e-163	3.40511e-163	3.65659e-163	0
4.80618e-163	8.19638e-163	-1.15463e-163	3.29646e-163	3.07755e-164	1.14156e-162	1.38248e-163	5.85153e-163	-1.2964e-162	3.72184e-164	8.04482e-163	3.49559e-163	2.24187e-163	-5.83258e-164	-1.95498e-163	-4.09665e-163	6.21574e-164	-5.80732e-163	-2.08526e-163	-1.54786e-162	1.14455e-163	1.83263e-164	-1.24955e-162	-9.63955e-163	1.47044e-163	3.13851e-164	3.57613e-164	2.86088e-163	3.40511e-163	3.65659e-163	0
4.80618e-163	8.19638e-163	-1.15463e-163	3.29646e-163	3.07755e-164	1.14156e-162	1.38248e-163	5.85153e-163	-1.2964e-162	3.72184e-164	8.04482e-163	3.49559e-163	2.24187e-163	-5.83258e-164	-1.95498e-163	-4.09665e-163	6.21574e-164	-5.80732e-163	-2.08526e-163	-1.54786e-162	1.14455e-163	1.83263e-164	-1.24955e-162	-9.63955e-163	1.47044e-163	3.13851e-164	3.57613e-164	2.86088e-163	3.40511e-163	3.65659e-163	0
4.80618e-163	8.19638e-163	-1.15463e-163	3.29646e-163	3.07755e-164	1.14156e-162	1.38248e-163	5.85153e-163	-1.2964e-162	3.72184e-164	8.04482e-163	3.49559e-163	2.24187e-163	-5.83258e-164	-1.95498e-163	-4.09665e-163	6.21574e-164	-5.80732e-163	-2.08526e-163	-1.54786e-162	1.14455e-163	1.83263e-164	-1.24955e-162	-9.63955e-163	1.47044e-163	3.13851e-164	3.57613e-164	2.86088e-163	3.40511e-163	3.65659e-163	0
4.80618e-163	8.19638e-163	-1.15463e-163	3.29646e-163	3.07755e-164	1.14156e-162	1.38248e-163	5.85153e-163	-1.2964e-162	3.72184e-164	8.04482e-163	3.49559e-163	2.24187e-163	-5.83258e-164	-1.95498e-163	-4.09665e-163	6.21574e-164	-5.80732e-163	-2.08526e-163	-1.54786e-162	1.14455e-163	1.83263e-164	-1.24955e-162	-9.63955e-163	1.47044e-163	3.13851e-164	3.57613e-164	2.86088e-163	3.40511e-163	3.65659e-163	0
4.80618e-163	8.19638e-163	-1.15463e-163	3.29646e-163	3.07755e-164	1.14156e-162	1.38248e-163	5.85153e-163	-1.2964e-162	3.72184e-164	8.04482e-163	3.49559e-163	2.24187e-163	-5.83258e-164	-1.95498e-163	-4.09665e-163	6.21574e-164	-5.80732e-163	-2.08526e-163	-1.54786e-162	1.14455e-163	1.83263e-164	-1.24955e-162	-9.63955e-163	1.47044e-163	3.13851e-164	3.57613e-164	2.86088e-163	3.40511e-163	3.65659e-163	0
4.80618e-163	8.19638e-163	-1.15463e-163	3.29646e-163	3.07755e-164	1.14156e-162	1.38248e-163	5.85153e-163	-1.2964e-162	3.72184e-164	8.04482e-163	3.49559e-163	2.24187e-163	-5.83258e-164	-1.95498e-163	-4.09665e-163	6.21574e-164	-5.80732e-163	-2.08526e-163	-1.54786e-162	1.14455e-163	1.83263e-164	-1.24955e-162	-9.63955e-163	1.47044e-163	3.13851e-164	3.57613e-164	2.86088e-163	3.40511e-163	3.65659e-163	0
4.80618e-163	8.19638e-163	-1.15463e-163	3.29646e-163	3.07755e-164	1.14156e-162	1.38248e-163	5.85153e-163	-1.2964e-162	3.72184e-164	8.04482e-163	3.49559e-163	2.24187e-163	-5.83258e-164	-1.95498e-163	-4.09665e-163	6.21574e-164	-5.80732e-163	-2.08526e-163	-1.54786e-162	1.14455e-163	1.83263e-164	-1.24955e-162	-9.63955e-163	1.47044e-163	3.13851e-164	3.57613e-164	2.86088e-163	3.40511e-163	3.65659e-163	0
4.80618e-163	8.19638e-163	-1.15463e-163	3.29646e-163	3.07755e-164	1.14156e-162	1.38248e-163	5.85153e-163	-1.2964e-162	3.72184e-164	8.04482e-163	3.49559e-163	2.24187e-163	-5.83258e-164	-1.95498e-163	-4.09665e-163	6.21574e-164	-5.80732e-163	-2.08526e-163	-1.54786e-162	1.14455e-163	1.83263e-164	-1.24955e-162	-9.63955e-163	1.47044e-163	3.13851e-164	3.57613e-164	2.86088e-163	3.40511e-163	3.65659e-163	0
4.80618e-163	8.19638e-163	-1.15463e-163	3.29646e-163	3.07755e-164	1.14156e-162	1.38248e-163	5.85153e-163	-1.2964e-162	3.72184e-164	8.04482e-163	3.49559e-163	2.24187e-163	-5.83258e-164	-1.95498e-163	-4.09665e-163	6.21574e-164	-5.80732e-163	-2.08526e-163	-1.54786e-162	1.14455e-163	1.83263e-164	-1.24955e-162	-9.63955e-163	1.47044e-163	3.13851e-164	3.57613e-164	2.86088e-163	3.40511e-163	3.65659e-163	0
4.80618e-163	8.19638e-163	-1.15463e-163	3.29646e-163	3.07755e-164	1.14156e-162	1.38248e-163	5.85153e-163	-1.2964e-162	3.72184e-164	8.04482e-163	3.49559e-163	2.24187e-163	-5.83258e-164	-1.95498e-163	-4.09665e-163	6.21574e-164	-5.80732e-163	-2.08526e-163	-1.54786e-162	1.14455e-163	1.83263e-164	-1.24955e-162	-9.63955e-163	1.47044e-163	3.13851e-164	3.57613e-164	2.86088e-163	3.40511e-163	3.65659e-163	0
4.80618e-163	8.19638e-163	-1.15463e-163	3.29646e-163	3.07755e-164	1.14156e-162	1.38248e-163	5.85153e-163	-1.2964e-162	3.72184e-164	8.04482e-163	3.49559e-163	2.24187e-163	-5.83258e-164	-1.95498e-163	-4.09665e-163	6.21574e-164	-5.80732e-163	-2.08526e-163	-1.54786e-162	1.14455e-163	1.83263e-164	-1.24955e-162	-9.63955e-163	1.47044e-163	3.13851e-164	3.57613e-164	2.86088e-163	3.40511e-163	3.65659e-163	0
4.80618e-163	8.19638e-163	-1.15463e-163	3.29646e-163	3.07755e-164	1.14156e-162	1.38248e-163	5.85153e-163	-1.2964e-162	3.72184e-164	8.04482e-163	3.49559e-163	2.24187e-163	-5.83258e-164	-1.95498e-163	-4.09665e-163	6.21574e-164	-5.80732e-163	-2.08526e-163	-1.54786e-162	1.14455e-163	1.83263e-164	-1.24955e-162	-9.63955e-163	1.47044e-163	3.13851e-164	3.57613e-164	2.86088e-163	3.40511e-163	3.65659e-163	0
4.80618e-163	8.19638e-163	-1.15463e-163	3.29646e-163	3.07755e-164	1.14156e-162	1.38248e-163	5.85153e-163	-1.2964e-162	3.72184e-164	8.04482e-163	3.49559e-163	2.24187e-163	-5.83258e-164	-1.95498e-163	-4.09665e-163	6.21574e-164	-5.80732e-163	-2.08526e-163	-1.54786e-162	1.14455e-163	1.83263e-164	-1.24955e-162	-9.63955e-163	1.47044e-163	3.13851e-164	3.57613e-164	2.86088e-163	3.40511e-163	3.65659e-163	0
4.80618e-163	8.19638e-163	-1.15463e-163	3.29646e-163	3.07755e-164	1.14156e-162	1.38248e-163	5.85153e-163	-1.2964e-162	3.72184e-164	8.04482e-163	3.49559e-163	2.24187e-163	-5.83258e-164	-1.95498e-163	-4.09665e-163	6.21574e-164	-5.80732e-163	-2.08526e-163	-1.54786e-162	1.14455e-163	1.83263e-164	-1.24955e-162	-9.63955e-163	1.47044e-163	3.13851e-164	3.57613e-164	2.86088e-163	3.40511e-163	3.65659e-163	0
4.80618e-163	8.19638e-163	-1.15463e-163	3.29646e-163	3.07755e-164	1.14156e-162	1.38248e-163	5.85153e-163	-1.2964e-162	3.72184e-164	8.04482e-163	3.49559e-163	2.24187e-163	-5.83258e-164	-1.95498e-163	-4.09665e-163	6.21574e-164	-5.80732e-163	-2.08526e-163	-1.54786e-162	1.14455e-163	1.83263e-164	-1.24955e-162	-9.63955e-163	1.47044e-163	3.13851e-164	3.57613e-164	2.86088e-163	3.40511e-163	3.65659e-163	0
4.80618e-163	8.19638e-163	-1.15463e-163	3.29646e-163	3.07755e-164	1.14156e-162	1.38248e-163	5.85153e-163	-1.2964e-162	3.72184e-164	8.04482e-163	3.49559e-163	2.24187e-163	-5.83258e-164	-1.95498e-163	-4.09665e-163	6.21574e-164	-5.80732e-163	-2.08526e-163	-1.54786e-162	1.14455e-163	1.83263e-164	-1.24955e-162	-9.63955e-163	1.47044e-163	3.13851e-164	3.57613e-164	2.86088e-163	3.40511e-163	3.65659e-163	0
4.80618e-163	8.19638e-163	-1.15463e-163	3.29646e-163	3.07755e-164	1.14156e-162	1.38248e-163	5.85153e-163	-1.2964e-162	3.72184e-164	8.04482e-163	3.49559e-163	2.24187e-163	-5.83258e-164	-1.95498e-163	-4.09665e-163	6.21574e-164	-5.80732e-163	-2.08526e-163	-1.54786e-162	1.14455e-163	1.83263e-164	-1.24955e-162	-9.63955e-163	1.47044e-163	3.13851e-164	3.57613e-164	2.86088e-163	3.40511e-163	3.65659e-163	0
4.80618e-163	8.19638e-163	-1.15463e-163	3.29646e-163	3.07755e-164	1.14156e-162	1.38248e-163	5.85153e-163	-1.2964e-162	3.72184e-164	8.04482e-163	3.49559e-163	2.24187e-163	-5.83258e-164	-1.95498e-163	-4.09665e-163	6.21574e-164	-5.80732e-163	-2.08526e-163	-1.54786e-162	1.14455e-163	1.83263e-164	-1.24955e-162	-9.63955e-163	1.47044e-163	3.13851e-164	3.57613e-164	2.86088e-163	3.40511e-163	3.65659e-163	0
4.80618e-163	8.19638e-163	-1.15463e-163	3.29646e-163	3.07755e-164	1.14156e-162	1.38248e-163	5.85153e-163	-1.2964e-162	3.72184e-164	8.04482e-163	3.49559e-163	2.24187e-163	-5.83258e-164	-1.95498e-163	-4.09665e-163	6.21574e-164	-5.80732e-163	-2.08526e-163	-1.54786e-162	1.14455e-163	1.83263e-164	-1.24955e-162	-9.63955e-163	1.47044e-163	3.13851e-164	3.57613e-164	2.86088e-163	3.40511e-163	3.65659e-163	0
4.80618e-163	8.19638e-163	-1.15463e-163	3.29646e-163	3.07755e-164	1.14156e-162	1.38248e-163	5.85153e-163	-1.2964e-162	3.72184e-164	8.04482e-163	3.49559e-163	2.24187e-163	-5.83258e-164	-1.95498e-163	-4.09665e-163	6.21574e-164	-5.80732e-163	-2.08526e-163	-1.54786e-162	1.14455e-163	1.83263e-164	-1.24955e-162	-9.63955e-163	1.47044e-163	3.13851e-164	3.57613e-164	2.86088e-163	3.40511e-163	3.65659e-163	0
4.80618e-163	8.19638e-163	-1.15463e-163	3.29646e-163	3.07755e-164	1.14156e-162	1.38248e-163	5.85153e-163	-1.2964e-162	3.72184e-164	8.04482e-163	3.49559e-163	2.24187e-163	-5.83258e-164	-1.95498e-163	-4.09665e-163	6.21574e-164	-5.80732e-163	-2.08526e-163	-1.54786e-162	1.14455e-163	1.83263e-164	-1.24955e-162	-9.63955e-163	1.47044e-163	3.13851e-164	3.57613e-164	2.86088e-163	3.40511e-163	3.65659e-163	0
4.80618e-163	8.19638e-163	-1.15463e-163	3.29646e-163	3.07755e-164	1.14156e-162	1.38248e-163	5.85153e-163	-1.2964e-162	3.72184e-164	8.04482e-163	3.49559e-163	2.24187e-163	-5.83258e-164	-1.95498e-163	-4.09665e-163	6.21574e-164	-5.80732e-163	-2.08526e-163	-1.54786e-162	1.14455e-163	1.83263e-164	-1.24955e-162	-9.63955e-163	1.47044e-163	3.13851e-164	3.57613e-164	2.86088e-163	3.40511e-163	3.65659e-163	0
4.80618e-163	8.19638e-163	-1.15463e-163	3.29646e-163	3.07755e-164	1.14156e-162	1.38248e-163	5.85153e-163	-1.2964e-162	3.72184e-164	8.04482e-163	3.49559e-163	2.24187e-163	-5.83258e-164	-1.95498e-163	-4.09665e-163	6.21574e-164	-5.80732e-163	-2.08526e-163	-1.54786e-162	1.14455e-163	1.83263e-164	-1.24955e-162	-9.63955e-163	1.47044e-163	3.13851e-164	3.57613e-164	2.86088e-163	3.40511e-163	3.65659e-163	0
4.80618e-163	8.19638e-163	-1.15463e-163	3.29646e-163	3.07755e-164	1.14156e-162	1.38248e-163	5.85153e-163	-1.2964e-162	3.72184e-164	8.04482e-163	3.49559e-163	2.24187e-163	-5.83258e-164	-1.95498e-163	-4.09665e-163	6.21574e-164	-5.80732e-163	-2.08526e-163	-1.54786e-162	1.14455e-163	1.83263e-164	-1.24955e-162	-9.63955e-163	1.47044e-163	3.13851e-164	3.57613e-164	2.86088e-163	3.40511e-163	3.65659e-163	0
4.80618e-163	8.19638e-163	-1.15463e-163	3.29646e-163	3.07755e-164	1.14156e-162	1.38248e-163	5.85153e-163	-1.2964e-162	3.72184e-164	8.04482e-163	3.49559e-163	2.24187e-163	-5.83258e-164	-1.95498e-163	-4.09665e-163	6.21574e-164	-5.80732e-163	-2.08526e-163	-1.54786e-162	1.14455e-163	1.83263e-164	-1.24955e-162	-9.63955e-163	1.47044e-163	3.13851e-164	3.57613e-164	2.86088e-163	3.40511e-163	3.65659e-163	0
4.80618e-163	8.19638e-163	-1.15463e-163	3.29646e-163	3.07755e-164	1.14156e-162	1.38248e-163	5.85153e-163	-1.2964e-162	3.72184e-164	8.04482e-163	3.49559e-163	2.24187e-163	-5.83258e-164	-1.95498e-163	-4.09665e-163	6.21574e-164	-5.80732e-163	-2.08526e-163	-1.54786e-162	1.14455e-163	1.83263e-164	-1.24955e-162	-9.63955e-163	1.47044e-163	3.13851e-164	3.57613e-164	2.86088e-163	3.40511e-163	3.65659e-163	0
4.80618e-163	8.19638e-163	-1.15463e-163	3.29646e-163	3.07755e-164	1.14156e-162	1.38248e-163	5.85153e-163	-1.2964e-162	3.72184e-164	8.04482e-163	3.49559e-163	2.24187e-163	-5.83258e-164	-1.95498e-163	-4.09665e-163	6.21574e-164	-5.80732e-163	-2.08526e-163	-1.54786e-162	1.14455e-163	1.83263e-164	-1.24955e-162	-9.63955e-163	1.47044e-163	3.13851e-164	3.57613e-164	2.86088e-163	3.40511e-163	3.65659e-163	0
4.80618e-163	8.19638e-163	-1.15463e-163	3.29646e-163	3.07755e-164	1.14156e-162	1.38248e-163	5.85153e-163	-1.2964e-162	3.72184e-164	8.04482e-163	3.49559e-163	2.24187e-163	-5.83258e-164	-1.95498e-163	-4.09665e-163	6.21574e-164	-5.80732e-163	-2.08526e-163	-1.54786e-162	1.14455e-163	1.83263e-164	-1.24955e-162	-9.63955e-163	1.47044e-163	3.13851e-164	3.57613e-164	2.86088e-163	3.40511e-163	3.65659e-163	0
4.80618e-163	8.19638e-163	-1.15463e-163	3.29646e-163	3.07755e-164	1.14156e-162	1.38248e-163	5.85153e-163	-1.2964e-162	3.72184e-164	8.04482e-163	3.49559e-163	2.24187e-163	-5.83258e-164	-1.95498e-163	-4.09665e-163	6.21574e-164	-5.80732e-163	-2.08526e-163	-1.54786e-162	1.14455e-163	1.83263e-164	-1.24955e-162	-9.63955e-163	1.47044e-163	3.13851e-164	3.57613e-164	2.86088e-163	3.40511e-163	3.65659e-163	0
4.80618e-163	8.19638e-163	-1.15463e-163	3.29646e-163	3.07755e-164	1.14156e-162	1.38248e-163	5.85153e-163	-1.2964e-162	3.72184e-164	8.04482e-163	3.49559e-163	2.24187e-163	-5.83258e-164	-1.95498e-163	-4.09665e-163	6.21574e-164	-5.80732e-163	-2.08526e-163	-1.54786e-162	1.14455e-163	1.83263e-164	-1.24955e-162	-9.63955e-163	1.47044e-163	3.13851e-164	3.57613e-164	2.86088e-163	3.40511e-163	3.65659e-163	0
4.80618e-163	8.19638e-163	-1.15463e-163	3.29646e-163	3.07755e-164	1.14156e-162	1.38248e-163	5.85153e-163	-1.2964e-162	3.72184e-164	8.04482e-163	3.49559e-163	2.24187e-163	-5.83258e-164	-1.95498e-163	-4.09665e-163	6.21574e-164	-5.80732e-163	-2.08526e-163	-1.54786e-162	1.14455e-163	1.83263e-164	-1.24955e-162	-9.63955e-163	1.47044e-163	3.13851e-164	3.57613e-164	2.86088e-163	3.40511e-163	3.65659e-163	0
4.80618e-163	8.19638e-163	-1.15463e-163	3.29646e-163	3.07755e-164	1.14156e-162	1.38248e-163	5.85153e-163	-1.2964e-162	3.72184e-164	8.04482e-163	3.49559e-163	2.24187e-163	-5.83258e-164	-1.95498e-163	-4.09665e-163	6.21574e-164	-5.80732e-163	-2.08526e-163	-1.54786e-162	1.14455e-163	1.83263e-164	-1.24955e-162	-9.63955e-163	1.47044e-163	3.13851e-164	3.57613e-164	2.86088e-163	3.40511e-163	3.65659e-163	0
4.80618e-163	8.19638e-163	-1.15463e-163	3.29646e-163	3.07755e-164	1.14156e-162	1.38248e-163	5.85153e-163	-1.2964e-162	3.72184e-164	8.04482e-163	3.49559e-163	2.24187e-163	-5.83258e-164	-1.95498e-163	-4.09665e-163	6.21574e-164	-5.80732e-163	-2.08526e-163	-1.54786e-162	1.14455e-163	1.83263e-164	-1.24955e-162	-9.63955e-163	1.47044e-163	3.13851e-164	3.57613e-164	2.86088e-163	3.40511e-163	3.65659e-163	0
4.80618e-163	8.19638e-163	-1.15463e-163	3.29646e-163	3.07755e-164	1.14156e-162	1.38248e-163	5.85153e-163	-1.2964e-162	3.72184e-164	8.04482e-163	3.49559e-163	2.24187e-163	-5.83258e-164	-1.95498e-163	-4.09665e-163	6.21574e-164	-5.80732e-163	-2.08526e-163	-1.54786e-162	1.14455e-163	1.83263e-164	-1.24955e-162	-9.63955e-163	1.47044e-163	3.13851e-164	3.57613e-164	2.86088e-163	3.40511e-163	3.65659e-163	0
4.80618e-163	8.19638e-163	-1.15463e-163	3.29646e-163	3.07755e-164	1.14156e-162	1.38248e-163	5.85153e-163	-1.2964e-162	3.72184e-164	8.04482e-163	3.49559e-163	2.24187e-163	-5.83258e-164	-1.95498e-163	-4.09665e-163	6.21574e-164	-5.80732e-163	-2.08526e-163	-1.54786e-162	1.14455e-163	1.83263e-164	-1.24955e-162	-9.63955e-163	1.47044e-163	3.13851e-164	3.57613e-164	2.86088e-163	3.40511e-163	3.65659e-163	0
4.80618e-163	8.19638e-163	-1.15463e-163	3.29646e-163	3.07755e-164	1.14156e-162	1.38248e-163	5.85153e-163	-1.2964e-162	3.72184e-164	8.04482e-163	3.49559e-163	2.24187e-163	-5.83258e-164	-1.95498e-163	-4.09665e-163	6.21574e-164	-5.80732e-163	-2.08526e-163	-1.54786e-162	1.14455e-163	1.83263e-164	-1.24955e-162	-9.63955e-163	1.47044e-163	3.13851e-164	3.57613e-164	2.86088e-163	3.40511e-163	3.65659e-163	0
4.80618e-163	8.19638e-163	-1.15463e-163	3.29646e-163	3.07755e-164	1.14156e-162	1.38248e-163	5.85153e-163	-1.2964e-162	3.72184e-164	8.04482e-163	3.49559e-163	2.24187e-163	-5.83258e-164	-1.95498e-163	-4.09665e-163	6.21574e-164	-5.80732e-163	-2.08526e-163	-1.54786e-162	1.14455e-163	1.83263e-164	-1.24955e-162	-9.63955e-163	1.47044e-163	3.13851e-164	3.57613e-164	2.86088e-163	3.40511e-163	3.65659e-163	0
4.80618e-163	8.19638e-163	-1.15463e-163	3.29646e-163	3.07755e-164	1.14156e-162	1.38248e-163	5.85153e-163	-1.2964e-162	3.72184e-164	8.04482e-163	3.49559e-163	2.24187e-163	-5.83258e-164	-1.95498e-163	-4.09665e-163	6.21574e-164	-5.80732e-163	-2.08526e-163	-1.54786e-162	1.14455e-163	1.83263e-164	-1.24955e-162	-9.63955e-163	1.47044e-163	3.13851e-164	3.57613e-164	2.86088e-163	3.40511e-163	3.65659e-163	0
4.80618e-163	8.19638e-163	-1.15463e-163	3.29646e-163	3.07755e-164	1.14156e-162	1.38248e-163	5.85153e-163	-1.2964e-162	3.72184e-164	8.04482e-163	3.49559e-163	2.24187e-163	-5.83258e-164	-1.95498e-163	-4.09665e-163	6.21574e-164	-5.80732e-163	-2.08526e-163	-1.54786e-162	1.14455e-163	1.83263e-164	-1.24955e-162	-9.63955e-163	1.47044e-163	3.13851e-164	3.57613e-164	2.86088e-163	3.40511e-163	3.65659e-163	0
4.80618e-163	8.19638e-163	-1.15463e-163	3.29646e-163	3.07755e-164	1.14156e-162	1.38248e-163	5.85153e-163	-1.2964e-162	3.72184e-164	8.04482e-163	3.49559e-163	2.24187e-163	-5.83258e-164	-1.95498e-163	-4.09665e-163	6.21574e-164	-5.80732e-163	-2.08526e-163	-1.54786e-162	1.14455e-163	1.83263e-164	-1.24955e-162	-9.63955e-163	1.47044e-163	3.13851e-164	3.57613e-164	2.86088e-163	3.40511e-163	3.65659e-163	0
4.80618e-163	8.19638e-163	-1.15463e-163	3.29646e-163	3.07755e-164	1.14156e-162	1.38248e-163	5.85153e-163	-1.2964e-162	3.72184e-164	8.04482e-163	3.49559e-163	2.24187e-163	-5.83258e-164	-1.95498e-163	-4.09665e-163	6.21574e-164	-5.80732e-163	-2.08526e-163	-1.54786e-162	1.14455e-163	1.83263e-164	-1.24955e-162	-9.63955e-163	1.47044e-163	3.13851e-164	3.57613e-164	2.86088e-163	3.40511e-163	3.65659e-163	0
4.80618e-163	8.19638e-163	-1.15463e-163	3.29646e-163	3.07755e-164	1.14156e-162	1.38248e-163	5.85153e-163	-1.2964e-162	3.72184e-164	8.04482e-163	3.49559e-163	2.24187e-163	-5.83258e-164	-1.95498e-163	-4.09665e-163	6.21574e-164	-5.80732e-163	-2.08526e-163	-1.54786e-162	1.14455e-163	1.83263e-164	-1.24955e-162	-9.63955e-163	1.47044e-163	3.13851e-164	3.57613e-164	2.86088e-163	3.40511e-163	3.65659e-163	0
4.80618e-163	8.19638e-163	-1.15463e-163	3.29646e-163	3.07755e-164	1.14156e-162	1.38248e-163	5.85153e-163	-1.2964e-162	3.72184e-164	8.04482e-163	3.49559e-163	2.24187e-163	-5.83258e-164	-1.95498e-163	-4.09665e-163	6.21574e-164	-5.80732e-163	-2.08526e-163	-1.54786e-162	1.14455e-163	1.83263e-164	-1.24955e-162	-9.63955e-163	1.47044e-163	3.13851e-164	3.57613e-164	2.86088e-163	3.40511e-163	3.65659e-163	0
4.80618e-163	8.19638e-163	-1.15463e-163	3.29646e-163	3.07755e-164	1.14156e-162	1.38248e-163	5.85153e-163	-1.2964e-162	3.72184e-164	8.04482e-163	3.49559e-163	2.24187e-163	-5.83258e-164	-1.95498e-163	-4.09665e-163	6.21574e-164	-5.80732e-163	-2.08526e-163	-1.54786e-162	1.14455e-163	1.83263e-164	-1.24955e-162	-9.63955e-163	1.47044e-163	3.13851e-164	3.57613e-164	2.86088e-163	3.40511e-163	3.65659e-163	0
4.80618e-163	8.19638e-163	-1.15463e-163	3.29646e-163	3.07755e-164	1.14156e-162	1.38248e-163	5.85153e-163	-1.2964e-162	3.72184e-164	8.04482e-163	3.49559e-163	2.24187e-163	-5.83258e-164	-1.95498e-163	-4.09665e-163	6.21574e-164	-5.80732e-163	-2.08526e-163	-1.54786e-162	1.14455e-163	1.83263e-164	-1.24955e-162	-9.63955e-163	1.47044e-163	3.13851e-164	3.57613e-164	2.86088e-163	3.40511e-163	3.65659e-163	0
4.80618e-163	8.19638e-163	-1.15463e-163	3.29646e-163	3.07755e-164	1.14156e-162	1.38248e-163	5.85153e-163	-1.2964e-162	3.72184e-164	8.04482e-163	3.49559e-163	2.24187e-163	-5.83258e-164	-1.95498e-163	-4.09665e-163	6.21574e-164	-5.80732e-163	-2.08526e-163	-1.54786e-162	1.14455e-163	1.83263e-164	-1.24955e-162	-9.63955e-163	1.47044e-163	3.13851e-164	3.57613e-164	2.86088e-163	3.40511e-163	3.65659e-163	0
4.80618e-163	8.19638e-163	-1.15463e-163	3.29646e-163	3.07755e-164	1.14156e-162	1.38248e-163	5.85153e-163	-1.2964e-162	3.72184e-164	8.04482e-163	3.49559e-163	2.24187e-163	-5.83258e-164	-1.95498e-163	-4.09665e-163	6.21574e-164	-5.80732e-163	-2.08526e-163	-1.54786e-162	1.14455e-163	1.83263e-164	-1.24955e-162	-9.63955e-163	1.47044e-163	3.13851e-164	3.57613e-164	2.86088e-163	3.40511e-163	3.65659e-163	0
4.80618e-163	8.19638e-163	-1.15463e-163	3.29646e-163	3.07755e-164	1.14156e-162	1.38248e-163	5.85153e-163	-1.2964e-162	3.72184e-164	8.04482e-163	3.49559e-163	2.24187e-163	-5.83258e-164	-1.95498e-163	-4.09665e-163	6.21574e-164	-5.80732e-163	-2.08526e-163	-1.54786e-162	1.14455e-163	1.83263e-164	-1.24955e-162	-9.63955e-163	1.47044e-163	3.13851e-164	3.57613e-164	2.86088e-163	3.40511e-163	3.65659e-163	0
4.80618e-163	8.19638e-163	-1.15463e-163	3.29646e-163	3.07755e-164	1.14156e-162	1.38248e-163	5.85153e-163	-1.2964e-162	3.72184e-164	8.04482e-163	3.49559e-163	2.24187e-163	-5.83258e-164	-1.95498e-163	-4.09665e-163	6.21574e-164	-5.80732e-163	-2.08526e-163	-1.54786e-162	1.14455e-163	1.83263e-164	-1.24955e-162	-9.63955e-163	1.47044e-163	3.13851e-164	3.57613e-164	2.86088e-163	3.40511e-163	3.65659e-163	0
4.80618e-163	8.19638e-163	-1.15463e-163	3.29646e-163	3.07755e-164	1.14156e-162	1.38248e-163	5.85153e-163	-1.2964e-162	3.72184e-164	8.04482e-163	3.49559e-163	2.24187e-163	-5.83258e-164	-1.95498e-163	-4.09665e-163	6.21574e-164	-5.80732e-163	-2.08526e-163	-1.54786e-162	1.14455e-163	1.83263e-164	-1.24955e-162	-9.63955e-163	1.47044e-163	3.13851e-164	3.57613e-164	2.86088e-163	3.40511e-163	3.65659e-163	0
4.80618e-163	8.19638e-163	-1.15463e-163	3.29646e-163	3.07755e-164	1.14156e-162	1.38248e-163	5.85153e-163	-1.2964e-162	3.72184e-164	8.04482e-163	3.49559e-163	2.24187e-163	-5.83258e-164	-1.95498e-163	-4.09665e-163	6.21574e-164	-5.80732e-163	-2.08526e-163	-1.54786e-162	1.14455e-163	1.83263e-164	-1.24955e-162	-9.63955e-163	1.47044e-163	3.13851e-164	3.57613e-164	2.86088e-163	3.40511e-163	3.65659e-163	0
4.80618e-163	8.19638e-163	-1.15463e-163	3.29646e-163	3.07755e-164	1.14156e-162	1.38248e-163	5.85153e-163	-1.2964e-162	3.72184e-164	8.04482e-163	3.49559e-163	2.24187e-163	-5.83258e-164	-1.95498e-163	-4.09665e-163	6.21574e-164	-5.80732e-163	-2.08526e-163	-1.54786e-162	1.14455e-163	1.83263e-164	-1.24955e-162	-9.63955e-163	1.47044e-163	3.13851e-164	3.57613e-164	2.86088e-163	3.40511e-163	3.65659e-163	0
4.80618e-163	8.19638e-163	-1.15463e-163	3.29646e-163	3.07755e-164	1.14156e-162	1.38248e-163	5.85153e-163	-1.2964e-162	3.72184e-164	8.04482e-163	3.49559e-163	2.24187e-163	-5.83258e-164	-1.95498e-163	-4.09665e-163	6.21574e-164	-5.80732e-163	-2.08526e-163	-1.54786e-162	1.14455e-163	1.83263e-164	-1.24955e-162	-9.63955e-163	1.47044e-163	3.13851e-164	3.57613e-164	2.86088e-163	3.40511e-163	3.65659e-163	0
4.80618e-163	8.19638e-163	-1.15463e-163	3.29646e-163	3.07755e-164	1.14156e-162	1.38248e-163	5.85153e-163	-1.2964e-162	3.72184e-164	8.04482e-163	3.49559e-163	2.24187e-163	-5.83258e-164	-1.95498e-163	-4.09665e-163	6.21574e-164	-5.80732e-163	-2.08526e-163	-1.54786e-162	1.14455e-163	1.83263e-164	-1.24955e-162	-9.63955e-163	1.47044e-163	3.13851e-164	3.57613e-164	2.86088e-163	3.40511e-163	3.65659e-163	0
4.80618e-163	8.19638e-163	-1.15463e-163	3.29646e-163	3.07755e-164	1.14156e-162	1.38248e-163	5.85153e-163	-1.2964e-162	3.72184e-164	8.04482e-163	3.49559e-163	2.24187e-163	-5.83258e-164	-1.95498e-163	-4.09665e-163	6.21574e-164	-5.80732e-163	-2.08526e-163	-1.54786e-162	1.14455e-163	1.83263e-164	-1.24955e-162	-9.63955e-163	1.47044e-163	3.13851e-164	3.57613e-164	2.86088e-163	3.40511e-163	3.65659e-163	0
4.80618e-163	8.19638e-163	-1.15463e-163	3.29646e-163	3.07755e-164	1.14156e-162	1.38248e-163	5.85153e-163	-1.2964e-162	3.72184e-164	8.04482e-163	3.49559e-163	2.24187e-163	-5.83258e-164	-1.95498e-163	-4.09665e-163	6.21574e-164	-5.80732e-163	-2.08526e-163	-1.54786e-162	1.14455e-163	1.83263e-164	-1.24955e-162	-9.63955e-163	1.47044e-163	3.13851e-164	3.57613e-164	2.86088e-163	3.40511e-163	3.65659e-163	0
4.80618e-163	8.19638e-163	-1.15463e-163	3.29646e-163	3.07755e-164	1.14156e-162	1.38248e-163	5.85153e-163	-1.2964e-162	3.72184e-164	8.04482e-163	3.49559e-163	2.24187e-163	-5.83258e-164	-1.95498e-163	-4.09665e-163	6.21574e-164	-5.80732e-163	-2.08526e-163	-1.54786e-162	1.14455e-163	1.83263e-164	-1.24955e-162	-9.63955e-163	1.47044e-163	3.13851e-164	3.57613e-164	2.86088e-163	3.40511e-163	3.65659e-163	0
4.80618e-163	8.19638e-163	-1.15463e-163	3.29646e-163	3.07755e-164	1.14156e-162	1.38248e-163	5.85153e-163	-1.2964e-162	3.72184e-164	8.04482e-163	3.49559e-163	2.24187e-163	-5.83258e-164	-1.95498e-163	-4.09665e-163	6.21574e-164	-5.80732e-163	-2.08526e-163	-1.54786e-162	1.14455e-163	1.83263e-164	-1.24955e-162	-9.63955e-163	1.47044e-163	3.13851e-164	3.57613e-164	2.86088e-163	3.40511e-163	3.65659e-163	0
4.80618e-163	8.19638e-163	-1.15463e-163	3.29646e-163	3.07755e-164	1.14156e-162	1.38248e-163	5.85153e-163	-1.2964e-162	3.72184e-164	8.04482e-163	3.49559e-163	2.24187e-163	-5.83258e-164	-1.95498e-163	-4.09665e-163	6.21574e-164	-5.80732e-163	-2.08526e-163	-1.54786e-162	1.14455e-163	1.83263e-164	-1.24955e-162	-9.63955e-163	1.47044e-163	3.13851e-164	3.57613e-164	2.86088e-163	3.40511e-163	3.65659e-163	0
4.80618e-163	8.19638e-163	-1.15463e-163	3.29646e-163	3.07755e-164	1.14156e-162	1.38248e-163	5.85153e-163	-1.2964e-162	3.72184e-164	8.04482e-163	3.49559e-163	2.24187e-163	-5.83258e-164	-1.95498e-163	-4.09665e-163	6.21574e-164	-5.80732e-163	-2.08526e-163	-1.54786e-162	1.14455e-163	1.83263e-164	-1.24955e-162	-9.63955e-163	1.47044e-163	3.13851e-164	3.57613e-164	2.86088e-163	3.40511e-163	3.65659e-163	0
4.80618e-163	8.19638e-163	-1.15463e-163	3.29646e-163	3.07755e-164	1.14156e-162	1.38248e-163	5.85153e-163	-1.2964e-162	3.72184e-164	8.04482e-163	3.49559e-163	2.24187e-163	-5.83258e-164	-1.95498e-163	-4.09665e-163	6.21574e-164	-5.80732e-163	-2.08526e-163	-1.54786e-162	1.14455e-163	1.83263e-164	-1.24955e-162	-9.63955e-163	1.47044e-163	3.13851e-164	3.57613e-164	2.86088e-163	3.40511e-163	3.65659e-163	0
4.80618e-163	8.19638e-163	-1.15463e-163	3.29646e-163	3.07755e-164	1.14156e-162	1.38248e-163	5.85153e-163	-1.2964e-162	3.72184e-164	8.04482e-163	3.49559e-163	2.24187e-163	-5.83258e-164	-1.95498e-163	-4.09665e-163	6.21574e-164	-5.80732e-163	-2.08526e-163	-1.54786e-162	1.14455e-163	1.83263e-164	-1.24955e-162	-9.63955e-163	1.47044e-163	3.13851e-164	3.57613e-164	2.86088e-163	3.40511e-163	3.65659e-163	0
4.80618e-163	8.19638e-163	-1.15463e-163	3.29646e-163	3.07755e-164	1.14156e-162	1.38248e-163	5.85153e-163	-1.2964e-162	3.72184e-164	8.04482e-163	3.49559e-163	2.24187e-163	-5.83258e-164	-1.95498e-163	-4.09665e-163	6.21574e-164	-5.80732e-163	-2.08526e-163	-1.54786e-162	1.14455e-163	1.83263e-164	-1.24955e-162	-9.63955e-163	1.47044e-163	3.13851e-164	3.57613e-164	2.86088e-163	3.40511e-163	3.65659e-163	0
4.80618e-163	8.19638e-163	-1.15463e-163	3.29646e-163	3.07755e-164	1.14156e-162	1.38248e-163	5.85153e-163	-1.2964e-162	3.72184e-164	8.04482e-163	3.49559e-163	2.24187e-163	-5.83258e-164	-1.95498e-163	-4.09665e-163	6.21574e-164	-5.80732e-163	-2.08526e-163	-1.54786e-162	1.14455e-163	1.83263e-164	-1.24955e-162	-9.63955e-163	1.47044e-163	3.13851e-164	3.57613e-164	2.86088e-163	3.40511e-163	3.65659e-163	0
4.80618e-163	8.19638e-163	-1.15463e-163	3.29646e-163	3.07755e-164	1.14156e-162	1.38248e-163	5.85153e-163	-1.2964e-162	3.72184e-164	8.04482e-163	3.49559e-163	2.24187e-163	-5.83258e-164	-1.95498e-163	-4.09665e-163	6.21574e-164	-5.80732e-163	-2.08526e-163	-1.54786e-162	1.14455e-163	1.83263e-164	-1.24955e-162	-9.63955e-163	1.47044e-163	3.13851e-164	3.57613e-164	2.86088e-163	3.40511e-163	3.65659e-163	0
4.80618e-163	8.19638e-163	-1.15463e-163	3.29646e-163	3.07755e-164	1.14156e-162	1.38248e-163	5.85153e-163	-1.2964e-162	3.72184e-164	8.04482e-163	3.49559e-163	2.24187e-163	-5.83258e-164	-1.95498e-163	-4.09665e-163	6.21574e-164	-5.80732e-163	-2.08526e-163	-1.54786e-162	1.14455e-163	1.83263e-164	-1.24955e-162	-9.63955e-163	1.47044e-163	3.13851e-164	3.57613e-164	2.86088e-163	3.40511e-163	3.65659e-163	0
4.80618e-163	8.19638e-163	-1.15463e-163	3.29646e-163	3.07755e-164	1.14156e-162	1.38248e-163	5.85153e-163	-1.2964e-162	3.72184e-164	8.04482e-163	3.49559e-163	2.24187e-163	-5.83258e-164	-1.95498e-163	-4.09665e-163	6.21574e-164	-5.80732e-163	-2.08526e-163	-1.54786e-162	1.14455e-163	1.83263e-164	-1.24955e-162	-9.63955e-163	1.47044e-163	3.13851e-164	3.57613e-164	2.86088e-163	3.40511e-163	3.65659e-163	0
4.80618e-163	8.19638e-163	-1.15463e-163	3.29646e-163	3.07755e-164	1.14156e-162	1.38248e-163	5.85153e-163	-1.2964e-162	3.72184e-164	8.04482e-163	3.49559e-163	2.24187e-163	-5.83258e-164	-1.95498e-163	-4.09665e-163	6.21574e-164	-5.80732e-163	-2.08526e-163	-1.54786e-162	1.14455e-163	1.83263e-164	-1.24955e-162	-9.63955e-163	1.47044e-163	3.13851e-164	3.57613e-164	2.86088e-163	3.40511e-163	3.65659e-163	0
4.80618e-163	8.19638e-163	-1.15463e-163	3.29646e-163	3.07755e-164	1.14156e-162	1.38248e-163	5.85153e-163	-1.2964e-162	3.72184e-164	8.04482e-163	3.49559e-163	2.24187e-163	-5.83258e-164	-1.95498e-163	-4.09665e-163	6.21574e-164	-5.80732e-163	-2.08526e-163	-1.54786e-162	1.14455e-163	1.83263e-164	-1.24955e-162	-9.63955e-163	1.47044e-163	3.13851e-164	3.57613e-164	2.86088e-163	3.40511e-163	3.65659e-163	0
4.80618e-163	8.19638e-163	-1.15463e-163	3.29646e-163	3.07755e-164	1.14156e-162	1.38248e-163	5.85153e-163	-1.2964e-162	3.72184e-164	8.04482e-163	3.49559e-163	2.24187e-163	-5.83258e-164	-1.95498e-163	-4.09665e-163	6.21574e-164	-5.80732e-163	-2.08526e-163	-1.54786e-162	1.14455e-163	1.83263e-164	-1.24955e-162	-9.63955e-163	1.47044e-163	3.13851e-164	3.57613e-164	2.86088e-163	3.40511e-163	3.65659e-163	0
4.80618e-163	8.19638e-163	-1.15463e-163	3.29646e-163	3.07755e-164	1.14156e-162	1.38248e-163	5.85153e-163	-1.2964e-162	3.72184e-164	8.04482e-163	3.49559e-163	2.24187e-163	-5.83258e-164	-1.95498e-163	-4.09665e-163	6.21574e-164	-5.80732e-163	-2.08526e-163	-1.54786e-162	1.14455e-163	1.83263e-164	-1.24955e-162	-9.63955e-163	1.47044e-163	3.13851e-164	3.57613e-164	2.86088e-163	3.40511e-163	3.65659e-163	0
4.80618e-163	8.19638e-163	-1.15463e-163	3.29646e-163	3.07755e-164	1.14156e-162	1.38248e-163	5.85153e-163	-1.2964e-162	3.72184e-164	8.04482e-163	3.49559e-163	2.24187e-163	-5.83258e-164	-1.95498e-163	-4.09665e-163	6.21574e-164	-5.80732e-163	-2.08526e-163	-1.54786e-162	1.14455e-163	1.83263e-164	-1.24955e-162	-9.63955e-163	1.47044e-163	3.13851e-164	3.57613e-164	2.86088e-163	3.40511e-163	3.65659e-163	0
4.80618e-163	8.19638e-163	-1.15463e-163	3.29646e-163	3.07755e-164	1.14156e-162	1.38248e-163	5.85153e-163	-1.2964e-162	3.72184e-164	8.04482e-163	3.49559e-163	2.24187e-163	-5.83258e-164	-1.95498e-163	-4.09665e-163	6.21574e-164	-5.80732e-163	-2.08526e-163	-1.54786e-162	1.14455e-163	1.83263e-164	-1.24955e-162	-9.63955e-163	1.47044e-163	3.13851e-164	3.57613e-164	2.86088e-163	3.40511e-163	3.65659e-163	0
4.80618e-163	8.19638e-163	-1.15463e-163	3.29646e-163	3.07755e-164	1.14156e-162	1.38248e-163	5.85153e-163	-1.2964e-162	3.72184e-164	8.04482e-163	3.49559e-163	2.24187e-163	-5.83258e-164	-1.95498e-163	-4.09665e-163	6.21574e-164	-5.80732e-163	-2.08526e-163	-1.54786e-162	1.14455e-163	1.83263e-164	-1.24955e-162	-9.63955e-163	1.47044e-163	3.13851e-164	3.57613e-164	2.86088e-163	3.40511e-163	3.65659e-163	0
4.80618e-163	8.19638e-163	-1.15463e-163	3.29646e-163	3.07755e-164	1.14156e-162	1.38248e-163	5.85153e-163	-1.2964e-162	3.72184e-164	8.04482e-163	3.49559e-163	2.24187e-163	-5.83258e-164	-1.95498e-163	-4.09665e-163	6.21574e-164	-5.80732e-163	-2.08526e-163	-1.54786e-162	1.14455e-163	1.83263e-164	-1.24955e-162	-9.63955e-163	1.47044e-163	3.13851e-164	3.57613e-164	2.86088e-163	3.40511e-163	3.65659e-163	0
4.80618e-163	8.19638e-163	-1.15463e-163	3.29646e-163	3.07755e-164	1.14156e-162	1.38248e-163	5.85153e-163	-1.2964e-162	3.72184e-164	8.04482e-163	3.49559e-163	2.24187e-163	-5.83258e-164	-1.95498e-163	-4.09665e-163	6.21574e-164	-5.80732e-163	-2.08526e-163	-1.54786e-162	1.14455e-163	1.83263e-164	-1.24955e-162	-9.63955e-163	1.47044e-163	3.13851e-164	3.57613e-164	2.86088e-163	3.40511e-163	3.65659e-163	0
4.80618e-163	8.19638e-163	-1.15463e-163	3.29646e-163	3.07755e-164	1.14156e-162	1.38248e-163	5.85153e-163	-1.2964e-162	3.72184e-164	8.04482e-163	3.49559e-163	2.24187e-163	-5.83258e-164	-1.95498e-163	-4.09665e-163	6.21574e-164	-5.80732e-163	-2.08526e-163	-1.54786e-162	1.14455e-163	1.83263e-164	-1.24955e-162	-9.63955e-163	1.47044e-163	3.13851e-164	3.57613e-164	2.86088e-163	3.40511e-163	3.65659e-163	0
4.80618e-163	8.19638e-163	-1.15463e-163	3.29646e-163	3.07755e-164	1.14156e-162	1.38248e-163	5.85153e-163	-1.2964e-162	3.72184e-164	8.04482e-163	3.49559e-163	2.24187e-163	-5.83258e-164	-1.95498e-163	-4.09665e-163	6.21574e-164	-5.80732e-163	-2.08526e-163	-1.54786e-162	1.14455e-163	1.83263e-164	-1.24955e-162	-9.63955e-163	1.47044e-163	3.13851e-164	3.57613e-164	2.86088e-163	3.40511e-163	3.65659e-163	0
4.80618e-163	8.19638e-163	-1.15463e-163	3.29646e-163	3.07755e-164	1.14156e-162	1.38248e-163	5.85153e-163	-1.2964e-162	3.72184e-164	8.04482e-163	3.49559e-163	2.24187e-163	-5.83258e-164	-1.95498e-163	-4.09665e-163	6.21574e-164	-5.80732e-163	-2.08526e-163	-1.54786e-162	1.14455e-163	1.83263e-164	-1.24955e-162	-9.63955e-163	1.47044e-163	3.13851e-164	3.57613e-164	2.86088e-163	3.40511e-163	3.65659e-163	0
4.80618e-163	8.19638e-163	-1.15463e-163	3.29646e-163	3.07755e-164	1.14156e-162	1.38248e-163	5.85153e-163	-1.2964e-162	3.72184e-164	8.04482e-163	3.49559e-163	2.24187e-163	-5.83258e-164	-1.95498e-163	-4.09665e-163	6.21574e-164	-5.80732e-163	-2.08526e-163	-1.54786e-162	1.14455e-163	1.83263e-164	-1.24955e-162	-9.63955e-163	1.47044e-163	3.13851e-164	3.57613e-164	2.86088e-163	3.40511e-163	3.65659e-163	0
4.80618e-163	8.19638e-163	-1.15463e-163	3.29646e-163	3.07755e-164	1.14156e-162	1.38248e-163	5.85153e-163	-1.2964e-162	3.72184e-164	8.04482e-163	3.49559e-163	2.24187e-163	-5.83258e-164	-1.95498e-163	-4.09665e-163	6.21574e-164	-5.80732e-163	-2.08526e-163	-1.54786e-162	1.14455e-163	1.83263e-164	-1.24955e-162	-9.63955e-163	1.47044e-163	3.13851e-164	3.57613e-164	2.86088e-163	3.40511e-163	3.65659e-163	0
4.80618e-163	8.19638e-163	-1.15463e-163	3.29646e-163	3.07755e-164	1.14156e-162	1.38248e-163	5.85153e-163	-1.2964e-162	3.72184e-164	8.04482e-163	3.49559e-163	2.24187e-163	-5.83258e-164	-1.95498e-163	-4.09665e-163	6.21574e-164	-5.80732e-163	-2.08526e-163	-1.54786e-162	1.14455e-163	1.83263e-164	-1.24955e-162	-9.63955e-163	1.47044e-163	3.13851e-164	3.57613e-164	2.86088e-163	3.40511e-163	3.65659e-163	0
4.80618e-163	8.19638e-163	-1.15463e-163	3.29646e-163	3.07755e-164	1.14156e-162	1.38248e-163	5.85153e-163	-1.2964e-162	3.72184e-164	8.04482e-163	3.49559e-163	2.24187e-163	-5.83258e-164	-1.95498e-163	-4.09665e-163	6.21574e-164	-5.80732e-163	-2.08526e-163	-1.54786e-162	1.14455e-163	1.83263e-164	-1.24955e-162	-9.63955e-163	1.47044e-163	3.13851e-164	3.57613e-164	2.86088e-163	3.40511e-163	3.65659e-163	0
4.80618e-163	8.19638e-163	-1.15463e-163	3.29646e-163	3.07755e-164	1.14156e-162	1.38248e-163	5.85153e-163	-1.2964e-162	3.72184e-164	8.04482e-163	3.49559e-163	2.24187e-163	-5.83258e-164	-1.95498e-163	-4.09665e-163	6.21574e-164	-5.80732e-163	-2.08526e-163	-1.54786e-162	1.14455e-163	1.83263e-164	-1.24955e-162	-9.63955e-163	1.47044e-163	3.13851e-164	3.57613e-164	2.86088e-163	3.40511e-163	3.65659e-163	0
4.80618e-163	8.19638e-163	-1.15463e-163	3.29646e-163	3.07755e-164	1.14156e-162	1.38248e-163	5.85153e-163	-1.2964e-162	3.72184e-164	8.04482e-163	3.49559e-163	2.24187e-163	-5.83258e-164	-1.95498e-163	-4.09665e-163	6.21574e-164	-5.80732e-163	-2.08526e-163	-1.54786e-162	1.14455e-163	1.83263e-164	-1.24955e-162	-9.63955e-163	1.47044e-163	3.13851e-164	3.57613e-164	2.86088e-163	3.40511e-163	3.65659e-163	0
4.80618e-163	8.19638e-163	-1.15463e-163	3.29646e-163	3.07755e-164	1.14156e-162	1.38248e-163	5.85153e-163	-1.2964e-162	3.72184e-164	8.04482e-163	3.49559e-163	2.24187e-163	-5.83258e-164	-1.95498e-163	-4.09665e-163	6.21574e-164	-5.80732e-163	-2.08526e-163	-1.54786e-162	1.14455e-163	1.83263e-164	-1.24955e-162	-9.63955e-163	1.47044e-163	3.13851e-164	3.57613e-164	2.86088e-163	3.40511e-163	3.65659e-163	0
4.80618e-163	8.19638e-163	-1.15463e-163	3.29646e-163	3.07755e-164	1.14156e-162	1.38248e-163	5.85153e-163	-1.2964e-162	3.72184e-164	8.04482e-163	3.49559e-163	2.24187e-163	-5.83258e-164	-1.95498e-163	-4.09665e-163	6.21574e-164	-5.80732e-163	-2.08526e-163	-1.54786e-162	1.14455e-163	1.83263e-164	-1.24955e-162	-9.63955e-163	1.47044e-163	3.13851e-164	3.57613e-164	2.86088e-163	3.40511e-163	3.65659e-163	0
4.80618e-163	8.19638e-163	-1.15463e-163	3.29646e-163	3.07755e-164	1.14156e-162	1.38248e-163	5.85153e-163	-1.2964e-162	3.72184e-164	8.04482e-163	3.49559e-163	2.24187e-163	-5.83258e-164	-1.95498e-163	-4.09665e-163	6.21574e-164	-5.80732e-163	-2.08526e-163	-1.54786e-162	1.14455e-163	1.83263e-164	-1.24955e-162	-9.63955e-163	1.47044e-163	3.13851e-164	3.57613e-164	2.86088e-163	3.40511e-163	3.65659e-163	0
4.80618e-163	8.19638e-163	-1.15463e-163	3.29646e-163	3.07755e-164	1.14156e-162	1.38248e-163	5.85153e-163	-1.2964e-162	3.72184e-164	8.04482e-163	3.49559e-163	2.24187e-163	-5.83258e-164	-1.95498e-163	-4.09665e-163	6.21574e-164	-5.80732e-163	-2.08526e-163	-1.54786e-162	1.14455e-163	1.83263e-164	-1.24955e-162	-9.63955e-163	1.47044e-163	3.13851e-164	3.57613e-164	2.86088e-163	3.40511e-163	3.65659e-163	0
4.80618e-163	8.19638e-163	-1.15463e-163	3.29646e-163	3.07755e-164	1.14156e-162	1.38248e-163	5.85153e-163	-1.2964e-162	3.72184e-164	8.04482e-163	3.49559e-163	2.24187e-163	-5.83258e-164	-1.95498e-163	-4.09665e-163	6.21574e-164	-5.80732e-163	-2.08526e-163	-1.54786e-162	1.14455e-163	1.83263e-164	-1.24955e-162	-9.63955e-163	1.47044e-163	3.13851e-164	3.57613e-164	2.86088e-163	3.40511e-163	3.65659e-163	0
4.80618e-163	8.19638e-163	-1.15463e-163	3.29646e-163	3.07755e-164	1.14156e-162	1.38248e-163	5.85153e-163	-1.2964e-162	3.72184e-164	8.04482e-163	3.49559e-163	2.24187e-163	-5.83258e-164	-1.95498e-163	-4.09665e-163	6.21574e-164	-5.80732e-163	-2.08526e-163	-1.54786e-162	1.14455e-163	1.83263e-164	-1.24955e-162	-9.63955e-163	1.47044e-163	3.13851e-164	3.57613e-164	2.86088e-163	3.40511e-163	3.65659e-163	0
4.80618e-163	8.19638e-163	-1.15463e-163	3.29646e-163	3.07755e-164	1.14156e-162	1.38248e-163	5.85153e-163	-1.2964e-162	3.72184e-164	8.04482e-163	3.49559e-163	2.24187e-163	-5.83258e-164	-1.95498e-163	-4.09665e-163	6.21574e-164	-5.80732e-163	-2.08526e-163	-1.54786e-162	1.14455e-163	1.83263e-164	-1.24955e-162	-9.63955e-163	1.47044e-163	3.13851e-164	3.57613e-164	2.86088e-163	3.40511e-163	3.65659e-163	0
4.80618e-163	8.19638e-163	-1.15463e-163	3.29646e-163	3.07755e-164	1.14156e-162	1.38248e-163	5.85153e-163	-1.2964e-162	3.72184e-164	8.04482e-163	3.49559e-163	2.24187e-163	-5.83258e-164	-1.95498e-163	-4.09665e-163	6.21574e-164	-5.80732e-163	-2.08526e-163	-1.54786e-162	1.14455e-163	1.83263e-164	-1.24955e-162	-9.63955e-163	1.47044e-163	3.13851e-164	3.57613e-164	2.86088e-163	3.40511e-163	3.65659e-163	0
4.80618e-163	8.19638e-163	-1.15463e-163	3.29646e-163	3.07755e-164	1.14156e-162	1.38248e-163	5.85153e-163	-1.2964e-162	3.72184e-164	8.04482e-163	3.49559e-163	2.24187e-163	-5.83258e-164	-1.95498e-163	-4.09665e-163	6.21574e-164	-5.80732e-163	-2.08526e-163	-1.54786e-162	1.14455e-163	1.83263e-164	-1.24955e-162	-9.63955e-163	1.47044e-163	3.13851e-164	3.57613e-164	2.86088e-163	3.40511e-163	3.65659e-163	0
4.80618e-163	8.19638e-163	-1.15463e-163	3.29646e-163	3.07755e-164	1.14156e-162	1.38248e-163	5.85153e-163	-1.2964e-162	3.72184e-164	8.04482e-163	3.49559e-163	2.24187e-163	-5.83258e-164	-1.95498e-163	-4.09665e-163	6.21574e-164	-5.80732e-163	-2.08526e-163	-1.54786e-162	1.14455e-163	1.83263e-164	-1.24955e-162	-9.63955e-163	1.47044e-163	3.13851e-164	3.57613e-164	2.86088e-163	3.40511e-163	3.65659e-163	0
4.80618e-163	8.19638e-163	-1.15463e-163	3.29646e-163	3.07755e-164	1.14156e-162	1.38248e-163	5.85153e-163	-1.2964e-162	3.72184e-164	8.04482e-163	3.49559e-163	2.24187e-163	-5.83258e-164	-1.95498e-163	-4.09665e-163	6.21574e-164	-5.80732e-163	-2.08526e-163	-1.54786e-162	1.14455e-163	1.83263e-164	-1.24955e-162	-9.63955e-163	1.47044e-163	3.13851e-164	3.57613e-164	2.86088e-163	3.40511e-163	3.65659e-163	0
4.80618e-163	8.19638e-163	-1.15463e-163	3.29646e-163	3.07755e-164	1.14156e-162	1.38248e-163	5.85153e-163	-1.2964e-162	3.72184e-164	8.04482e-163	3.49559e-163	2.24187e-163	-5.83258e-164	-1.95498e-163	-4.09665e-163	6.21574e-164	-5.80732e-163	-2.08526e-163	-1.54786e-162	1.14455e-163	1.83263e-164	-1.24955e-162	-9.63955e-163	1.47044e-163	3.13851e-164	3.57613e-164	2.86088e-163	3.40511e-163	3.65659e-163	0
4.80618e-163	8.19638e-163	-1.15463e-163	3.29646e-163	3.07755e-164	1.14156e-162	1.38248e-163	5.85153e-163	-1.2964e-162	3.72184e-164	8.04482e-163	3.49559e-163	2.24187e-163	-5.83258e-164	-1.95498e-163	-4.09665e-163	6.21574e-164	-5.80732e-163	-2.08526e-163	-1.54786e-162	1.14455e-163	1.83263e-164	-1.24955e-162	-9.63955e-163	1.47044e-163	3.13851e-164	3.57613e-164	2.86088e-163	3.40511e-163	3.65659e-163	0
4.80618e-163	8.19638e-163	-1.15463e-163	3.29646e-163	3.07755e-164	1.14156e-162	1.38248e-163	5.85153e-163	-1.2964e-162	3.72184e-164	8.04482e-163	3.49559e-163	2.24187e-163	-5.83258e-164	-1.95498e-163	-4.09665e-163	6.21574e-164	-5.80732e-163	-2.08526e-163	-1.54786e-162	1.14455e-163	1.83263e-164	-1.24955e-162	-9.63955e-163	1.47044e-163	3.13851e-164	3.57613e-164	2.86088e-163	3.40511e-163	3.65659e-163	0
4.80618e-163	8.19638e-163	-1.15463e-163	3.29646e-163	3.07755e-164	1.14156e-162	1.38248e-163	5.85153e-163	-1.2964e-162	3.72184e-164	8.04482e-163	3.49559e-163	2.24187e-163	-5.83258e-164	-1.95498e-163	-4.09665e-163	6.21574e-164	-5.80732e-163	-2.08526e-163	-1.54786e-162	1.14455e-163	1.83263e-164	-1.24955e-162	-9.63955e-163	1.47044e-163	3.13851e-164	3.57613e-164	2.86088e-163	3.40511e-163	3.65659e-163	0
4.80618e-163	8.19638e-163	-1.15463e-163	3.29646e-163	3.07755e-164	1.14156e-162	1.38248e-163	5.85153e-163	-1.2964e-162	3.72184e-164	8.04482e-163	3.49559e-163	2.24187e-163	-5.83258e-164	-1.95498e-163	-4.09665e-163	6.21574e-164	-5.80732e-163	-2.08526e-163	-1.54786e-162	1.14455e-163	1.83263e-164	-1.24955e-162	-9.63955e-163	1.47044e-163	3.13851e-164	3.57613e-164	2.86088e-163	3.40511e-163	3.65659e-163	0
4.80618e-163	8.19638e-163	-1.15463e-163	3.29646e-163	3.07755e-164	1.14156e-162	1.38248e-163	5.85153e-163	-1.2964e-162	3.72184e-164	8.04482e-163	3.49559e-163	2.24187e-163	-5.83258e-164	-1.95498e-163	-4.09665e-163	6.21574e-164	-5.80732e-163	-2.08526e-163	-1.54786e-162	1.14455e-163	1.83263e-164	-1.24955e-162	-9.63955e-163	1.47044e-163	3.13851e-164	3.57613e-164	2.86088e-163	3.40511e-163	3.65659e-163	0
4.80618e-163	8.19638e-163	-1.15463e-163	3.29646e-163	3.07755e-164	1.14156e-162	1.38248e-163	5.85153e-163	-1.2964e-162	3.72184e-164	8.04482e-163	3.49559e-163	2.24187e-163	-5.83258e-164	-1.95498e-163	-4.09665e-163	6.21574e-164	-5.80732e-163	-2.08526e-163	-1.54786e-162	1.14455e-163	1.83263e-164	-1.24955e-162	-9.63955e-163	1.47044e-163	3.13851e-164	3.57613e-164	2.86088e-163	3.40511e-163	3.65659e-163	0
4.80618e-163	8.19638e-163	-1.15463e-163	3.29646e-163	3.07755e-164	1.14156e-162	1.38248e-163	5.85153e-163	-1.2964e-162	3.72184e-164	8.04482e-163	3.49559e-163	2.24187e-163	-5.83258e-164	-1.95498e-163	-4.09665e-163	6.21574e-164	-5.80732e-163	-2.08526e-163	-1.54786e-162	1.14455e-163	1.83263e-164	-1.24955e-162	-9.63955e-163	1.47044e-163	3.13851e-164	3.57613e-164	2.86088e-163	3.40511e-163	3.65659e-163	0
4.80618e-163	8.19638e-163	-1.15463e-163	3.29646e-163	3.07755e-164	1.14156e-162	1.38248e-163	5.85153e-163	-1.2964e-162	3.72184e-164	8.04482e-163	3.49559e-163	2.24187e-163	-5.83258e-164	-1.95498e-163	-4.09665e-163	6.21574e-164	-5.80732e-163	-2.08526e-163	-1.54786e-162	1.14455e-163	1.83263e-164	-1.24955e-162	-9.63955e-163	1.47044e-163	3.13851e-164	3.57613e-164	2.86088e-163	3.40511e-163	3.65659e-163	0
4.80618e-163	8.19638e-163	-1.15463e-163	3.29646e-163	3.07755e-164	1.14156e-162	1.38248e-163	5.85153e-163	-1.2964e-162	3.72184e-164	8.04482e-163	3.49559e-163	2.24187e-163	-5.83258e-164	-1.95498e-163	-4.09665e-163	6.21574e-164	-5.80732e-163	-2.08526e-163	-1.54786e-162	1.14455e-163	1.83263e-164	-1.24955e-162	-9.63955e-163	1.47044e-163	3.13851e-164	3.57613e-164	2.86088e-163	3.40511e-163	3.65659e-163	0
4.80618e-163	8.19638e-163	-1.15463e-163	3.29646e-163	3.07755e-164	1.14156e-162	1.38248e-163	5.85153e-163	-1.2964e-162	3.72184e-164	8.04482e-163	3.49559e-163	2.24187e-163	-5.83258e-164	-1.95498e-163	-4.09665e-163	6.21574e-164	-5.80732e-163	-2.08526e-163	-1.54786e-162	1.14455e-163	1.83263e-164	-1.24955e-162	-9.63955e-163	1.47044e-163	3.13851e-164	3.57613e-164	2.86088e-163	3.40511e-163	3.65659e-163	0
4.80618e-163	8.19638e-163	-1.15463e-163	3.29646e-163	3.07755e-164	1.14156e-162	1.38248e-163	5.85153e-163	-1.2964e-162	3.72184e-164	8.04482e-163	3.49559e-163	2.24187e-163	-5.83258e-164	-1.95498e-163	-4.09665e-163	6.21574e-164	-5.80732e-163	-2.08526e-163	-1.54786e-162	1.14455e-163	1.83263e-164	-1.24955e-162	-9.63955e-163	1.47044e-163	3.13851e-164	3.57613e-164	2.86088e-163	3.40511e-163	3.65659e-163	0
4.80618e-163	8.19638e-163	-1.15463e-163	3.29646e-163	3.07755e-164	1.14156e-162	1.38248e-163	5.85153e-163	-1.2964e-162	3.72184e-164	8.04482e-163	3.49559e-163	2.24187e-163	-5.83258e-164	-1.95498e-163	-4.09665e-163	6.21574e-164	-5.80732e-163	-2.08526e-163	-1.54786e-162	1.14455e-163	1.83263e-164	-1.24955e-162	-9.63955e-163	1.47044e-163	3.13851e-164	3.57613e-164	2.86088e-163	3.40511e-163	3.65659e-163	0
4.80618e-163	8.19638e-163	-1.15463e-163	3.29646e-163	3.07755e-164	1.14156e-162	1.38248e-163	5.85153e-163	-1.2964e-162	3.72184e-164	8.04482e-163	3.49559e-163	2.24187e-163	-5.83258e-164	-1.95498e-163	-4.09665e-163	6.21574e-164	-5.80732e-163	-2.08526e-163	-1.54786e-162	1.14455e-163	1.83263e-164	-1.24955e-162	-9.63955e-163	1.47044e-163	3.13851e-164	3.57613e-164	2.86088e-163	3.40511e-163	3.65659e-163	0
4.80618e-163	8.19638e-163	-1.15463e-163	3.29646e-163	3.07755e-164	1.14156e-162	1.38248e-163	5.85153e-163	-1.2964e-162	3.72184e-164	8.04482e-163	3.49559e-163	2.24187e-163	-5.83258e-164	-1.95498e-163	-4.09665e-163	6.21574e-164	-5.80732e-163	-2.08526e-163	-1.54786e-162	1.14455e-163	1.83263e-164	-1.24955e-162	-9.63955e-163	1.47044e-163	3.13851e-164	3.57613e-164	2.86088e-163	3.40511e-163	3.65659e-163	0
4.80618e-163	8.19638e-163	-1.15463e-163	3.29646e-163	3.07755e-164	1.14156e-162	1.38248e-163	5.85153e-163	-1.2964e-162	3.72184e-164	8.04482e-163	3.49559e-163	2.24187e-163	-5.83258e-164	-1.95498e-163	-4.09665e-163	6.21574e-164	-5.80732e-163	-2.08526e-163	-1.54786e-162	1.14455e-163	1.83263e-164	-1.24955e-162	-9.63955e-163	1.47044e-163	3.13851e-164	3.57613e-164	2.86088e-163	3.40511e-163	3.65659e-163	0
4.80618e-163	8.19638e-163	-1.15463e-163	3.29646e-163	3.07755e-164	1.14156e-162	1.38248e-163	5.85153e-163	-1.2964e-162	3.72184e-164	8.04482e-163	3.49559e-163	2.24187e-163	-5.83258e-164	-1.95498e-163	-4.09665e-163	6.21574e-164	-5.80732e-163	-2.08526e-163	-1.54786e-162	1.14455e-163	1.83263e-164	-1.24955e-162	-9.63955e-163	1.47044e-163	3.13851e-164	3.57613e-164	2.86088e-163	3.40511e-163	3.65659e-163	0
4.80618e-163	8.19638e-163	-1.15463e-163	3.29646e-163	3.07755e-164	1.14156e-162	1.38248e-163	5.85153e-163	-1.2964e-162	3.72184e-164	8.04482e-163	3.49559e-163	2.24187e-163	-5.83258e-164	-1.95498e-163	-4.09665e-163	6.21574e-164	-5.80732e-163	-2.08526e-163	-1.54786e-162	1.14455e-163	1.83263e-164	-1.24955e-162	-9.63955e-163	1.47044e-163	3.13851e-164	3.57613e-164	2.86088e-163	3.40511e-163	3.65659e-163	0
4.80618e-163	8.19638e-163	-1.15463e-163	3.29646e-163	3.07755e-164	1.14156e-162	1.38248e-163	5.85153e-163	-1.2964e-162	3.72184e-164	8.04482e-163	3.49559e-163	2.24187e-163	-5.83258e-164	-1.95498e-163	-4.09665e-163	6.21574e-164	-5.80732e-163	-2.08526e-163	-1.54786e-162	1.14455e-163	1.83263e-164	-1.24955e-162	-9.63955e-163	1.47044e-163	3.13851e-164	3.57613e-164	2.86088e-163	3.40511e-163	3.65659e-163	0
4.80618e-163	8.19638e-163	-1.15463e-163	3.29646e-163	3.07755e-164	1.14156e-162	1.38248e-163	5.85153e-163	-1.2964e-162	3.72184e-164	8.04482e-163	3.49559e-163	2.24187e-163	-5.83258e-164	-1.95498e-163	-4.09665e-163	6.21574e-164	-5.80732e-163	-2.08526e-163	-1.54786e-162	1.14455e-163	1.83263e-164	-1.24955e-162	-9.63955e-163	1.47044e-163	3.13851e-164	3.57613e-164	2.86088e-163	3.40511e-163	3.65659e-163	0
4.80618e-163	8.19638e-163	-1.15463e-163	3.29646e-163	3.07755e-164	1.14156e-162	1.38248e-163	5.85153e-163	-1.2964e-162	3.72184e-164	8.04482e-163	3.49559e-163	2.24187e-163	-5.83258e-164	-1.95498e-163	-4.09665e-163	6.21574e-164	-5.80732e-163	-2.08526e-163	-1.54786e-162	1.14455e-163	1.83263e-164	-1.24955e-162	-9.63955e-163	1.47044e-163	3.13851e-164	3.57613e-164	2.86088e-163	3.40511e-163	3.65659e-163	0
4.80618e-163	8.19638e-163	-1.15463e-163	3.29646e-163	3.07755e-164	1.14156e-162	1.38248e-163	5.85153e-163	-1.2964e-162	3.72184e-164	8.04482e-163	3.49559e-163	2.24187e-163	-5.83258e-164	-1.95498e-163	-4.09665e-163	6.21574e-164	-5.80732e-163	-2.08526e-163	-1.54786e-162	1.14455e-163	1.83263e-164	-1.24955e-162	-9.63955e-163	1.47044e-163	3.13851e-164	3.57613e-164	2.86088e-163	3.40511e-163	3.65659e-163	0
4.80618e-163	8.19638e-163	-1.15463e-163	3.29646e-163	3.07755e-164	1.14156e-162	1.38248e-163	5.85153e-163	-1.2964e-162	3.72184e-164	8.04482e-163	3.49559e-163	2.24187e-163	-5.83258e-164	-1.95498e-163	-4.09665e-163	6.21574e-164	-5.80732e-163	-2.08526e-163	-1.54786e-162	1.14455e-163	1.83263e-164	-1.24955e-162	-9.63955e-163	1.47044e-163	3.13851e-164	3.57613e-164	2.86088e-163	3.40511e-163	3.65659e-163	0
4.80618e-163	8.19638e-163	-1.15463e-163	3.29646e-163	3.07755e-164	1.14156e-162	1.38248e-163	5.85153e-163	-1.2964e-162	3.72184e-164	8.04482e-163	3.49559e-163	2.24187e-163	-5.83258e-164	-1.95498e-163	-4.09665e-163	6.21574e-164	-5.80732e-163	-2.08526e-163	-1.54786e-162	1.14455e-163	1.83263e-164	-1.24955e-162	-9.63955e-163	1.47044e-163	3.13851e-164	3.57613e-164	2.86088e-163	3.40511e-163	3.65659e-163	0
4.80618e-163	8.19638e-163	-1.15463e-163	3.29646e-163	3.07755e-164	1.14156e-162	1.38248e-163	5.85153e-163	-1.2964e-162	3.72184e-164	8.04482e-163	3.49559e-163	2.24187e-163	-5.83258e-164	-1.95498e-163	-4.09665e-163	6.21574e-164	-5.80732e-163	-2.08526e-163	-1.54786e-162	1.14455e-163	1.83263e-164	-1.24955e-162	-9.63955e-163	1.47044e-163	3.13851e-164	3.57613e-164	2.86088e-163	3.40511e-163	3.65659e-163	0
4.80618e-163	8.19638e-163	-1.15463e-163	3.29646e-163	3.07755e-164	1.14156e-162	1.38248e-163	5.85153e-163	-1.2964e-162	3.72184e-164	8.04482e-163	3.49559e-163	2.24187e-163	-5.83258e-164	-1.95498e-163	-4.09665e-163	6.21574e-164	-5.80732e-163	-2.08526e-163	-1.54786e-162	1.14455e-163	1.83263e-164	-1.24955e-162	-9.63955e-163	1.47044e-163	3.13851e-164	3.57613e-164	2.86088e-163	3.40511e-163	3.65659e-163	0
4.80618e-163	8.19638e-163	-1.15463e-163	3.29646e-163	3.07755e-164	1.14156e-162	1.38248e-163	5.85153e-163	-1.2964e-162	3.72184e-164	8.04482e-163	3.49559e-163	2.24187e-163	-5.83258e-164	-1.95498e-163	-4.09665e-163	6.21574e-164	-5.80732e-163	-2.08526e-163	-1.54786e-162	1.14455e-163	1.83263e-164	-1.24955e-162	-9.63955e-163	1.47044e-163	3.13851e-164	3.57613e-164	2.86088e-163	3.40511e-163	3.65659e-163	0
4.80618e-163	8.19638e-163	-1.15463e-163	3.29646e-163	3.07755e-164	1.14156e-162	1.38248e-163	5.85153e-163	-1.2964e-162	3.72184e-164	8.04482e-163	3.49559e-163	2.24187e-163	-5.83258e-164	-1.95498e-163	-4.09665e-163	6.21574e-164	-5.80732e-163	-2.08526e-163	-1.54786e-162	1.14455e-163	1.83263e-164	-1.24955e-162	-9.63955e-163	1.47044e-163	3.13851e-164	3.57613e-164	2.86088e-163	3.40511e-163	3.65659e-163	0
4.80618e-163	8.19638e-163	-1.15463e-163	3.29646e-163	3.07755e-164	1.14156e-162	1.38248e-163	5.85153e-163	-1.2964e-162	3.72184e-164	8.04482e-163	3.49559e-163	2.24187e-163	-5.83258e-164	-1.95498e-163	-4.09665e-163	6.21574e-164	-5.80732e-163	-2.08526e-163	-1.54786e-162	1.14455e-163	1.83263e-164	-1.24955e-162	-9.63955e-163	1.47044e-163	3.13851e-164	3.57613e-164	2.86088e-163	3.40511e-163	3.65659e-163	0
4.80618e-163	8.19638e-163	-1.15463e-163	3.29646e-163	3.07755e-164	1.14156e-162	1.38248e-163	5.85153e-163	-1.2964e-162	3.72184e-164	8.04482e-163	3.49559e-163	2.24187e-163	-5.83258e-164	-1.95498e-163	-4.09665e-163	6.21574e-164	-5.80732e-163	-2.08526e-163	-1.54786e-162	1.14455e-163	1.83263e-164	-1.24955e-162	-9.63955e-163	1.47044e-163	3.13851e-164	3.57613e-164	2.86088e-163	3.40511e-163	3.65659e-163	0
4.80618e-163	8.19638e-163	-1.15463e-163	3.29646e-163	3.07755e-164	1.14156e-162	1.38248e-163	5.85153e-163	-1.2964e-162	3.72184e-164	8.04482e-163	3.49559e-163	2.24187e-163	-5.83258e-164	-1.95498e-163	-4.09665e-163	6.21574e-164	-5.80732e-163	-2.08526e-163	-1.54786e-162	1.14455e-163	1.83263e-164	-1.24955e-162	-9.63955e-163	1.47044e-163	3.13851e-164	3.57613e-164	2.86088e-163	3.40511e-163	3.65659e-163	0
4.80618e-163	8.19638e-163	-1.15463e-163	3.29646e-163	3.07755e-164	1.14156e-162	1.38248e-163	5.85153e-163	-1.2964e-162	3.72184e-164	8.04482e-163	3.49559e-163	2.24187e-163	-5.83258e-164	-1.95498e-163	-4.09665e-163	6.21574e-164	-5.80732e-163	-2.08526e-163	-1.54786e-162	1.14455e-163	1.83263e-164	-1.24955e-162	-9.63955e-163	1.47044e-163	3.13851e-164	3.57613e-164	2.86088e-163	3.40511e-163	3.65659e-163	0
4.80618e-163	8.19638e-163	-1.15463e-163	3.29646e-163	3.07755e-164	1.14156e-162	1.38248e-163	5.85153e-163	-1.2964e-162	3.72184e-164	8.04482e-163	3.49559e-163	2.24187e-163	-5.83258e-164	-1.95498e-163	-4.09665e-163	6.21574e-164	-5.80732e-163	-2.08526e-163	-1.54786e-162	1.14455e-163	1.83263e-164	-1.24955e-162	-9.63955e-163	1.47044e-163	3.13851e-164	3.57613e-164	2.86088e-163	3.40511e-163	3.65659e-163	0
4.80618e-163	8.19638e-163	-1.15463e-163	3.29646e-163	3.07755e-164	1.14156e-162	1.38248e-163	5.85153e-163	-1.2964e-162	3.72184e-164	8.04482e-163	3.49559e-163	2.24187e-163	-5.83258e-164	-1.95498e-163	-4.09665e-163	6.21574e-164	-5.80732e-163	-2.08526e-163	-1.54786e-162	1.14455e-163	1.83263e-164	-1.24955e-162	-9.63955e-163	1.47044e-163	3.13851e-164	3.57613e-164	2.86088e-163	3.40511e-163	3.65659e-163	0
4.80618e-163	8.19638e-163	-1.15463e-163	3.29646e-163	3.07755e-164	1.14156e-162	1.38248e-163	5.85153e-163	-1.2964e-162	3.72184e-164	8.04482e-163	3.49559e-163	2.24187e-163	-5.83258e-164	-1.95498e-163	-4.09665e-163	6.21574e-164	-5.80732e-163	-2.08526e-163	-1.54786e-162	1.14455e-163	1.83263e-164	-1.24955e-162	-9.63955e-163	1.47044e-163	3.13851e-164	3.57613e-164	2.86088e-163	3.40511e-163	3.65659e-163	0
4.80618e-163	8.19638e-163	-1.15463e-163	3.29646e-163	3.07755e-164	1.14156e-162	1.38248e-163	5.85153e-163	-1.2964e-162	3.72184e-164	8.04482e-163	3.49559e-163	2.24187e-163	-5.83258e-164	-1.95498e-163	-4.09665e-163	6.21574e-164	-5.80732e-163	-2.08526e-163	-1.54786e-162	1.14455e-163	1.83263e-164	-1.24955e-162	-9.63955e-163	1.47044e-163	3.13851e-164	3.57613e-164	2.86088e-163	3.40511e-163	3.65659e-163	0
4.80618e-163	8.19638e-163	-1.15463e-163	3.29646e-163	3.07755e-164	1.14156e-162	1.38248e-163	5.85153e-163	-1.2964e-162	3.72184e-164	8.04482e-163	3.49559e-163	2.24187e-163	-5.83258e-164	-1.95498e-163	-4.09665e-163	6.21574e-164	-5.80732e-163	-2.08526e-163	-1.54786e-162	1.14455e-163	1.83263e-164	-1.24955e-162	-9.63955e-163	1.47044e-163	3.13851e-164	3.57613e-164	2.86088e-163	3.40511e-163	3.65659e-163	0
4.80618e-163	8.19638e-163	-1.15463e-163	3.29646e-163	3.07755e-164	1.14156e-162	1.38248e-163	5.85153e-163	-1.2964e-162	3.72184e-164	8.04482e-163	3.49559e-163	2.24187e-163	-5.83258e-164	-1.95498e-163	-4.09665e-163	6.21574e-164	-5.80732e-163	-2.08526e-163	-1.54786e-162	1.14455e-163	1.83263e-164	-1.24955e-162	-9.63955e-163	1.47044e-163	3.13851e-164	3.57613e-164	2.86088e-163	3.40511e-163	3.65659e-163	0
4.80618e-163	8.19638e-163	-1.15463e-163	3.29646e-163	3.07755e-164	1.14156e-162	1.38248e-163	5.85153e-163	-1.2964e-162	3.72184e-164	8.04482e-163	3.49559e-163	2.24187e-163	-5.83258e-164	-1.95498e-163	-4.09665e-163	6.21574e-164	-5.80732e-163	-2.08526e-163	-1.54786e-162	1.14455e-163	1.83263e-164	-1.24955e-162	-9.63955e-163	1.47044e-163	3.13851e-164	3.57613e-164	2.86088e-163	3.40511e-163	3.65659e-163	0
4.80618e-163	8.19638e-163	-1.15463e-163	3.29646e-163	3.07755e-164	1.14156e-162	1.38248e-163	5.85153e-163	-1.2964e-162	3.72184e-164	8.04482e-163	3.49559e-163	2.24187e-163	-5.83258e-164	-1.95498e-163	-4.09665e-163	6.21574e-164	-5.80732e-163	-2.08526e-163	-1.54786e-162	1.14455e-163	1.83263e-164	-1.24955e-162	-9.63955e-163	1.47044e-163	3.13851e-164	3.57613e-164	2.86088e-163	3.40511e-163	3.65659e-163	0
4.80618e-163	8.19638e-163	-1.15463e-163	3.29646e-163	3.07755e-164	1.14156e-162	1.38248e-163	5.85153e-163	-1.2964e-162	3.72184e-164	8.04482e-163	3.49559e-163	2.24187e-163	-5.83258e-164	-1.95498e-163	-4.09665e-163	6.21574e-164	-5.80732e-163	-2.08526e-163	-1.54786e-162	1.14455e-163	1.83263e-164	-1.24955e-162	-9.63955e-163	1.47044e-163	3.13851e-164	3.57613e-164	2.86088e-163	3.40511e-163	3.65659e-163	0
4.80618e-163	8.19638e-163	-1.15463e-163	3.29646e-163	3.07755e-164	1.14156e-162	1.38248e-163	5.85153e-163	-1.2964e-162	3.72184e-164	8.04482e-163	3.49559e-163	2.24187e-163	-5.83258e-164	-1.95498e-163	-4.09665e-163	6.21574e-164	-5.80732e-163	-2.08526e-163	-1.54786e-162	1.14455e-163	1.83263e-164	-1.24955e-162	-9.63955e-163	1.47044e-163	3.13851e-164	3.57613e-164	2.86088e-163	3.40511e-163	3.65659e-163	0
4.80618e-163	8.19638e-163	-1.15463e-163	3.29646e-163	3.07755e-164	1.14156e-162	1.38248e-163	5.85153e-163	-1.2964e-162	3.72184e-164	8.04482e-163	3.49559e-163	2.24187e-163	-5.83258e-164	-1.95498e-163	-4.09665e-163	6.21574e-164	-5.80732e-163	-2.08526e-163	-1.54786e-162	1.14455e-163	1.83263e-164	-1.24955e-162	-9.63955e-163	1.47044e-163	3.13851e-164	3.57613e-164	2.86088e-163	3.40511e-163	3.65659e-163	0
4.80618e-163	8.19638e-163	-1.15463e-163	3.29646e-163	3.07755e-164	1.14156e-162	1.38248e-163	5.85153e-163	-1.2964e-162	3.72184e-164	8.04482e-163	3.49559e-163	2.24187e-163	-5.83258e-164	-1.95498e-163	-4.09665e-163	6.21574e-164	-5.80732e-163	-2.08526e-163	-1.54786e-162	1.14455e-163	1.83263e-164	-1.24955e-162	-9.63955e-163	1.47044e-163	3.13851e-164	3.57613e-164	2.86088e-163	3.40511e-163	3.65659e-163	0
4.80618e-163	8.19638e-163	-1.15463e-163	3.29646e-163	3.07755e-164	1.14156e-162	1.38248e-163	5.85153e-163	-1.2964e-162	3.72184e-164	8.04482e-163	3.49559e-163	2.24187e-163	-5.83258e-164	-1.95498e-163	-4.09665e-163	6.21574e-164	-5.80732e-163	-2.08526e-163	-1.54786e-162	1.14455e-163	1.83263e-164	-1.24955e-162	-9.63955e-163	1.47044e-163	3.13851e-164	3.57613e-164	2.86088e-163	3.40511e-163	3.65659e-163	0
4.80618e-163	8.19638e-163	-1.15463e-163	3.29646e-163	3.07755e-164	1.14156e-162	1.38248e-163	5.85153e-163	-1.2964e-162	3.72184e-164	8.04482e-163	3.49559e-163	2.24187e-163	-5.83258e-164	-1.95498e-163	-4.09665e-163	6.21574e-164	-5.80732e-163	-2.08526e-163	-1.54786e-162	1.14455e-163	1.83263e-164	-1.24955e-162	-9.63955e-163	1.47044e-163	3.13851e-164	3.57613e-164	2.86088e-163	3.40511e-163	3.65659e-163	0
4.80618e-163	8.19638e-163	-1.15463e-163	3.29646e-163	3.07755e-164	1.14156e-162	1.38248e-163	5.85153e-163	-1.2964e-162	3.72184e-164	8.04482e-163	3.49559e-163	2.24187e-163	-5.83258e-164	-1.95498e-163	-4.09665e-163	6.21574e-164	-5.80732e-163	-2.08526e-163	-1.54786e-162	1.14455e-163	1.83263e-164	-1.24955e-162	-9.63955e-163	1.47044e-163	3.13851e-164	3.57613e-164	2.86088e-163	3.40511e-163	3.65659e-163	0
4.80618e-163	8.19638e-163	-1.15463e-163	3.29646e-163	3.07755e-164	1.14156e-162	1.38248e-163	5.85153e-163	-1.2964e-162	3.72184e-164	8.04482e-163	3.49559e-163	2.24187e-163	-5.83258e-164	-1.95498e-163	-4.09665e-163	6.21574e-164	-5.80732e-163	-2.08526e-163	-1.54786e-162	1.14455e-163	1.83263e-164	-1.24955e-162	-9.63955e-163	1.47044e-163	3.13851e-164	3.57613e-164	2.86088e-163	3.40511e-163	3.65659e-163	0
4.80618e-163	8.19638e-163	-1.15463e-163	3.29646e-163	3.07755e-164	1.14156e-162	1.38248e-163	5.85153e-163	-1.2964e-162	3.72184e-164	8.04482e-163	3.49559e-163	2.24187e-163	-5.83258e-164	-1.95498e-163	-4.09665e-163	6.21574e-164	-5.80732e-163	-2.08526e-163	-1.54786e-162	1.14455e-163	1.83263e-164	-1.24955e-162	-9.63955e-163	1.47044e-163	3.13851e-164	3.57613e-164	2.86088e-163	3.40511e-163	3.65659e-163	0
4.80618e-163	8.19638e-163	-1.15463e-163	3.29646e-163	3.07755e-164	1.14156e-162	1.38248e-163	5.85153e-163	-1.2964e-162	3.72184e-164	8.04482e-163	3.49559e-163	2.24187e-163	-5.83258e-164	-1.95498e-163	-4.09665e-163	6.21574e-164	-5.80732e-163	-2.08526e-163	-1.54786e-162	1.14455e-163	1.83263e-164	-1.24955e-162	-9.63955e-163	1.47044e-163	3.13851e-164	3.57613e-164	2.86088e-163	3.40511e-163	3.65659e-163	0
4.80618e-163	8.19638e-163	-1.15463e-163	3.29646e-163	3.07755e-164	1.14156e-162	1.38248e-163	5.85153e-163	-1.2964e-162	3.72184e-164	8.04482e-163	3.49559e-163	2.24187e-163	-5.83258e-164	-1.95498e-163	-4.09665e-163	6.21574e-164	-5.80732e-163	-2.08526e-163	-1.54786e-162	1.14455e-163	1.83263e-164	-1.24955e-162	-9.63955e-163	1.47044e-163	3.13851e-164	3.57613e-164	2.86088e-163	3.40511e-163	3.65659e-163	0
4.80618e-163	8.19638e-163	-1.15463e-163	3.29646e-163	3.07755e-164	1.14156e-162	1.38248e-163	5.85153e-163	-1.2964e-162	3.72184e-164	8.04482e-163	3.49559e-163	2.24187e-163	-5.83258e-164	-1.95498e-163	-4.09665e-163	6.21574e-164	-5.80732e-163	-2.08526e-163	-1.54786e-162	1.14455e-163	1.83263e-164	-1.24955e-162	-9.63955e-163	1.47044e-163	3.13851e-164	3.57613e-164	2.86088e-163	3.40511e-163	3.65659e-163	0
4.80618e-163	8.19638e-163	-1.15463e-163	3.29646e-163	3.07755e-164	1.14156e-162	1.38248e-163	5.85153e-163	-1.2964e-162	3.72184e-164	8.04482e-163	3.49559e-163	2.24187e-163	-5.83258e-164	-1.95498e-163	-4.09665e-163	6.21574e-164	-5.80732e-163	-2.08526e-163	-1.54786e-162	1.14455e-163	1.83263e-164	-1.24955e-162	-9.63955e-163	1.47044e-163	3.13851e-164	3.57613e-164	2.86088e-163	3.40511e-163	3.65659e-163	0
4.80618e-163	8.19638e-163	-1.15463e-163	3.29646e-163	3.07755e-164	1.14156e-162	1.38248e-163	5.85153e-163	-1.2964e-162	3.72184e-164	8.04482e-163	3.49559e-163	2.24187e-163	-5.83258e-164	-1.95498e-163	-4.09665e-163	6.21574e-164	-5.80732e-163	-2.08526e-163	-1.54786e-162	1.14455e-163	1.83263e-164	-1.24955e-162	-9.63955e-163	1.47044e-163	3.13851e-164	3.57613e-164	2.86088e-163	3.40511e-163	3.65659e-163	0
4.80618e-163	8.19638e-163	-1.15463e-163	3.29646e-163	3.07755e-164	1.14156e-162	1.38248e-163	5.85153e-163	-1.2964e-162	3.72184e-164	8.04482e-163	3.49559e-163	2.24187e-163	-5.83258e-164	-1.95498e-163	-4.09665e-163	6.21574e-164	-5.80732e-163	-2.08526e-163	-1.54786e-162	1.14455e-163	1.83263e-164	-1.24955e-162	-9.63955e-163	1.47044e-163	3.13851e-164	3.57613e-164	2.86088e-163	3.40511e-163	3.65659e-163	0
4.80618e-163	8.19638e-163	-1.15463e-163	3.29646e-163	3.07755e-164	1.14156e-162	1.38248e-163	5.85153e-163	-1.2964e-162	3.72184e-164	8.04482e-163	3.49559e-163	2.24187e-163	-5.83258e-164	-1.95498e-163	-4.09665e-163	6.21574e-164	-5.80732e-163	-2.08526e-163	-1.54786e-162	1.14455e-163	1.83263e-164	-1.24955e-162	-9.63955e-163	1.47044e-163	3.13851e-164	3.57613e-164	2.86088e-163	3.40511e-163	3.65659e-163	0
4.80618e-163	8.19638e-163	-1.15463e-163	3.29646e-163	3.07755e-164	1.14156e-162	1.38248e-163	5.85153e-163	-1.2964e-162	3.72184e-164	8.04482e-163	3.49559e-163	2.24187e-163	-5.83258e-164	-1.95498e-163	-4.09665e-163	6.21574e-164	-5.80732e-163	-2.08526e-163	-1.54786e-162	1.14455e-163	1.83263e-164	-1.24955e-162	-9.63955e-163	1.47044e-163	3.13851e-164	3.57613e-164	2.86088e-163	3.40511e-163	3.65659e-163	0
4.80618e-163	8.19638e-163	-1.15463e-163	3.29646e-163	3.07755e-164	1.14156e-162	1.38248e-163	5.85153e-163	-1.2964e-162	3.72184e-164	8.04482e-163	3.49559e-163	2.24187e-163	-5.83258e-164	-1.95498e-163	-4.09665e-163	6.21574e-164	-5.80732e-163	-2.08526e-163	-1.54786e-162	1.14455e-163	1.83263e-164	-1.24955e-162	-9.63955e-163	1.47044e-163	3.13851e-164	3.57613e-164	2.86088e-163	3.40511e-163	3.65659e-163	0
4.80618e-163	8.19638e-163	-1.15463e-163	3.29646e-163	3.07755e-164	1.14156e-162	1.38248e-163	5.85153e-163	-1.2964e-162	3.72184e-164	8.04482e-163	3.49559e-163	2.24187e-163	-5.83258e-164	-1.95498e-163	-4.09665e-163	6.21574e-164	-5.80732e-163	-2.08526e-163	-1.54786e-162	1.14455e-163	1.83263e-164	-1.24955e-162	-9.63955e-163	1.47044e-163	3.13851e-164	3.57613e-164	2.86088e-163	3.40511e-163	3.65659e-163	0
4.80618e-163	8.19638e-163	-1.15463e-163	3.29646e-163	3.07755e-164	1.14156e-162	1.38248e-163	5.85153e-163	-1.2964e-162	3.72184e-164	8.04482e-163	3.49559e-163	2.24187e-163	-5.83258e-164	-1.95498e-163	-4.09665e-163	6.21574e-164	-5.80732e-163	-2.08526e-163	-1.54786e-162	1.14455e-163	1.83263e-164	-1.24955e-162	-9.63955e-163	1.47044e-163	3.13851e-164	3.57613e-164	2.86088e-163	3.40511e-163	3.65659e-163	0
4.80618e-163	8.19638e-163	-1.15463e-163	3.29646e-163	3.07755e-164	1.14156e-162	1.38248e-163	5.85153e-163	-1.2964e-162	3.72184e-164	8.04482e-163	3.49559e-163	2.24187e-163	-5.83258e-164	-1.95498e-163	-4.09665e-163	6.21574e-164	-5.80732e-163	-2.08526e-163	-1.54786e-162	1.14455e-163	1.83263e-164	-1.24955e-162	-9.63955e-163	1.47044e-163	3.13851e-164	3.57613e-164	2.86088e-163	3.40511e-163	3.65659e-163	0
4.80618e-163	8.19638e-163	-1.15463e-163	3.29646e-163	3.07755e-164	1.14156e-162	1.38248e-163	5.85153e-163	-1.2964e-162	3.72184e-164	8.04482e-163	3.49559e-163	2.24187e-163	-5.83258e-164	-1.95498e-163	-4.09665e-163	6.21574e-164	-5.80732e-163	-2.08526e-163	-1.54786e-162	1.14455e-163	1.83263e-164	-1.24955e-162	-9.63955e-163	1.47044e-163	3.13851e-164	3.57613e-164	2.86088e-163	3.40511e-163	3.65659e-163	0
4.80618e-163	8.19638e-163	-1.15463e-163	3.29646e-163	3.07755e-164	1.14156e-162	1.38248e-163	5.85153e-163	-1.2964e-162	3.72184e-164	8.04482e-163	3.49559e-163	2.24187e-163	-5.83258e-164	-1.95498e-163	-4.09665e-163	6.21574e-164	-5.80732e-163	-2.08526e-163	-1.54786e-162	1.14455e-163	1.83263e-164	-1.24955e-162	-9.63955e-163	1.47044e-163	3.13851e-164	3.57613e-164	2.86088e-163	3.40511e-163	3.65659e-163	0
4.80618e-163	8.19638e-163	-1.15463e-163	3.29646e-163	3.07755e-164	1.14156e-162	1.38248e-163	5.85153e-163	-1.2964e-162	3.72184e-164	8.04482e-163	3.49559e-163	2.24187e-163	-5.83258e-164	-1.95498e-163	-4.09665e-163	6.21574e-164	-5.80732e-163	-2.08526e-163	-1.54786e-162	1.14455e-163	1.83263e-164	-1.24955e-162	-9.63955e-163	1.47044e-163	3.13851e-164	3.57613e-164	2.86088e-163	3.40511e-163	3.65659e-163	0
4.80618e-163	8.19638e-163	-1.15463e-163	3.29646e-163	3.07755e-164	1.14156e-162	1.38248e-163	5.85153e-163	-1.2964e-162	3.72184e-164	8.04482e-163	3.49559e-163	2.24187e-163	-5.83258e-164	-1.95498e-163	-4.09665e-163	6.21574e-164	-5.80732e-163	-2.08526e-163	-1.54786e-162	1.14455e-163	1.83263e-164	-1.24955e-162	-9.63955e-163	1.47044e-163	3.13851e-164	3.57613e-164	2.86088e-163	3.40511e-163	3.65659e-163	0
4.80618e-163	8.19638e-163	-1.15463e-163	3.29646e-163	3.07755e-164	1.14156e-162	1.38248e-163	5.85153e-163	-1.2964e-162	3.72184e-164	8.04482e-163	3.49559e-163	2.24187e-163	-5.83258e-164	-1.95498e-163	-4.09665e-163	6.21574e-164	-5.80732e-163	-2.08526e-163	-1.54786e-162	1.14455e-163	1.83263e-164	-1.24955e-162	-9.63955e-163	1.47044e-163	3.13851e-164	3.57613e-164	2.86088e-163	3.40511e-163	3.65659e-163	0
4.80618e-163	8.19638e-163	-1.15463e-163	3.29646e-163	3.07755e-164	1.14156e-162	1.38248e-163	5.85153e-163	-1.2964e-162	3.72184e-164	8.04482e-163	3.49559e-163	2.24187e-163	-5.83258e-164	-1.95498e-163	-4.09665e-163	6.21574e-164	-5.80732e-163	-2.08526e-163	-1.54786e-162	1.14455e-163	1.83263e-164	-1.24955e-162	-9.63955e-163	1.47044e-163	3.13851e-164	3.57613e-164	2.86088e-163	3.40511e-163	3.65659e-163	0
4.80618e-163	8.19638e-163	-1.15463e-163	3.29646e-163	3.07755e-164	1.14156e-162	1.38248e-163	5.85153e-163	-1.2964e-162	3.72184e-164	8.04482e-163	3.49559e-163	2.24187e-163	-5.83258e-164	-1.95498e-163	-4.09665e-163	6.21574e-164	-5.80732e-163	-2.08526e-163	-1.54786e-162	1.14455e-163	1.83263e-164	-1.24955e-162	-9.63955e-163	1.47044e-163	3.13851e-164	3.57613e-164	2.86088e-163	3.40511e-163	3.65659e-163	0
4.80618e-163	8.19638e-163	-1.15463e-163	3.29646e-163	3.07755e-164	1.14156e-162	1.38248e-163	5.85153e-163	-1.2964e-162	3.72184e-164	8.04482e-163	3.49559e-163	2.24187e-163	-5.83258e-164	-1.95498e-163	-4.09665e-163	6.21574e-164	-5.80732e-163	-2.08526e-163	-1.54786e-162	1.14455e-163	1.83263e-164	-1.24955e-162	-9.63955e-163	1.47044e-163	3.13851e-164	3.57613e-164	2.86088e-163	3.40511e-163	3.65659e-163	0
4.80618e-163	8.19638e-163	-1.15463e-163	3.29646e-163	3.07755e-164	1.14156e-162	1.38248e-163	5.85153e-163	-1.2964e-162	3.72184e-164	8.04482e-163	3.49559e-163	2.24187e-163	-5.83258e-164	-1.95498e-163	-4.09665e-163	6.21574e-164	-5.80732e-163	-2.08526e-163	-1.54786e-162	1.14455e-163	1.83263e-164	-1.24955e-162	-9.63955e-163	1.47044e-163	3.13851e-164	3.57613e-164	2.86088e-163	3.40511e-163	3.65659e-163	0
4.80618e-163	8.19638e-163	-1.15463e-163	3.29646e-163	3.07755e-164	1.14156e-162	1.38248e-163	5.85153e-163	-1.2964e-162	3.72184e-164	8.04482e-163	3.49559e-163	2.24187e-163	-5.83258e-164	-1.95498e-163	-4.09665e-163	6.21574e-164	-5.80732e-163	-2.08526e-163	-1.54786e-162	1.14455e-163	1.83263e-164	-1.24955e-162	-9.63955e-163	1.47044e-163	3.13851e-164	3.57613e-164	2.86088e-163	3.40511e-163	3.65659e-163	0
4.80618e-163	8.19638e-163	-1.15463e-163	3.29646e-163	3.07755e-164	1.14156e-162	1.38248e-163	5.85153e-163	-1.2964e-162	3.72184e-164	8.04482e-163	3.49559e-163	2.24187e-163	-5.83258e-164	-1.95498e-163	-4.09665e-163	6.21574e-164	-5.80732e-163	-2.08526e-163	-1.54786e-162	1.14455e-163	1.83263e-164	-1.24955e-162	-9.63955e-163	1.47044e-163	3.13851e-164	3.57613e-164	2.86088e-163	3.40511e-163	3.65659e-163	0
4.80618e-163	8.19638e-163	-1.15463e-163	3.29646e-163	3.07755e-164	1.14156e-162	1.38248e-163	5.85153e-163	-1.2964e-162	3.72184e-164	8.04482e-163	3.49559e-163	2.24187e-163	-5.83258e-164	-1.95498e-163	-4.09665e-163	6.21574e-164	-5.80732e-163	-2.08526e-163	-1.54786e-162	1.14455e-163	1.83263e-164	-1.24955e-162	-9.63955e-163	1.47044e-163	3.13851e-164	3.57613e-164	2.86088e-163	3.40511e-163	3.65659e-163	0
4.80618e-163	8.19638e-163	-1.15463e-163	3.29646e-163	3.07755e-164	1.14156e-162	1.38248e-163	5.85153e-163	-1.2964e-162	3.72184e-164	8.04482e-163	3.49559e-163	2.24187e-163	-5.83258e-164	-1.95498e-163	-4.09665e-163	6.21574e-164	-5.80732e-163	-2.08526e-163	-1.54786e-162	1.14455e-163	1.83263e-164	-1.24955e-162	-9.63955e-163	1.47044e-163	3.13851e-164	3.57613e-164	2.86088e-163	3.40511e-163	3.65659e-163	0
4.80618e-163	8.19638e-163	-1.15463e-163	3.29646e-163	3.07755e-164	1.14156e-162	1.38248e-163	5.85153e-163	-1.2964e-162	3.72184e-164	8.04482e-163	3.49559e-163	2.24187e-163	-5.83258e-164	-1.95498e-163	-4.09665e-163	6.21574e-164	-5.80732e-163	-2.08526e-163	-1.54786e-162	1.14455e-163	1.83263e-164	-1.24955e-162	-9.63955e-163	1.47044e-163	3.13851e-164	3.57613e-164	2.86088e-163	3.40511e-163	3.65659e-163	0
4.80618e-163	8.19638e-163	-1.15463e-163	3.29646e-163	3.07755e-164	1.14156e-162	1.38248e-163	5.85153e-163	-1.2964e-162	3.72184e-164	8.04482e-163	3.49559e-163	2.24187e-163	-5.83258e-164	-1.95498e-163	-4.09665e-163	6.21574e-164	-5.80732e-163	-2.08526e-163	-1.54786e-162	1.14455e-163	1.83263e-164	-1.24955e-162	-9.63955e-163	1.47044e-163	3.13851e-164	3.57613e-164	2.86088e-163	3.40511e-163	3.65659e-163	0
4.80618e-163	8.19638e-163	-1.15463e-163	3.29646e-163	3.07755e-164	1.14156e-162	1.38248e-163	5.85153e-163	-1.2964e-162	3.72184e-164	8.04482e-163	3.49559e-163	2.24187e-163	-5.83258e-164	-1.95498e-163	-4.09665e-163	6.21574e-164	-5.80732e-163	-2.08526e-163	-1.54786e-162	1.14455e-163	1.83263e-164	-1.24955e-162	-9.63955e-163	1.47044e-163	3.13851e-164	3.57613e-164	2.86088e-163	3.40511e-163	3.65659e-163	0
4.80618e-163	8.19638e-163	-1.15463e-163	3.29646e-163	3.07755e-164	1.14156e-162	1.38248e-163	5.85153e-163	-1.2964e-162	3.72184e-164	8.04482e-163	3.49559e-163	2.24187e-163	-5.83258e-164	-1.95498e-163	-4.09665e-163	6.21574e-164	-5.80732e-163	-2.08526e-163	-1.54786e-162	1.14455e-163	1.83263e-164	-1.24955e-162	-9.63955e-163	1.47044e-163	3.13851e-164	3.57613e-164	2.86088e-163	3.40511e-163	3.65659e-163	0
4.80618e-163	8.19638e-163	-1.15463e-163	3.29646e-163	3.07755e-164	1.14156e-162	1.38248e-163	5.85153e-163	-1.2964e-162	3.72184e-164	8.04482e-163	3.49559e-163	2.24187e-163	-5.83258e-164	-1.95498e-163	-4.09665e-163	6.21574e-164	-5.80732e-163	-2.08526e-163	-1.54786e-162	1.14455e-163	1.83263e-164	-1.24955e-162	-9.63955e-163	1.47044e-163	3.13851e-164	3.57613e-164	2.86088e-163	3.40511e-163	3.65659e-163	0
4.80618e-163	8.19638e-163	-1.15463e-163	3.29646e-163	3.07755e-164	1.14156e-162	1.38248e-163	5.85153e-163	-1.2964e-162	3.72184e-164	8.04482e-163	3.49559e-163	2.24187e-163	-5.83258e-164	-1.95498e-163	-4.09665e-163	6.21574e-164	-5.80732e-163	-2.08526e-163	-1.54786e-162	1.14455e-163	1.83263e-164	-1.24955e-162	-9.63955e-163	1.47044e-163	3.13851e-164	3.57613e-164	2.86088e-163	3.40511e-163	3.65659e-163	0
4.80618e-163	8.19638e-163	-1.15463e-163	3.29646e-163	3.07755e-164	1.14156e-162	1.38248e-163	5.85153e-163	-1.2964e-162	3.72184e-164	8.04482e-163	3.49559e-163	2.24187e-163	-5.83258e-164	-1.95498e-163	-4.09665e-163	6.21574e-164	-5.80732e-163	-2.08526e-163	-1.54786e-162	1.14455e-163	1.83263e-164	-1.24955e-162	-9.63955e-163	1.47044e-163	3.13851e-164	3.57613e-164	2.86088e-163	3.40511e-163	3.65659e-163	0
4.80618e-163	8.19638e-163	-1.15463e-163	3.29646e-163	3.07755e-164	1.14156e-162	1.38248e-163	5.85153e-163	-1.2964e-162	3.72184e-164	8.04482e-163	3.49559e-163	2.24187e-163	-5.83258e-164	-1.95498e-163	-4.09665e-163	6.21574e-164	-5.80732e-163	-2.08526e-163	-1.54786e-162	1.14455e-163	1.83263e-164	-1.24955e-162	-9.63955e-163	1.47044e-163	3.13851e-164	3.57613e-164	2.86088e-163	3.40511e-163	3.65659e-163	0
4.80618e-163	8.19638e-163	-1.15463e-163	3.29646e-163	3.07755e-164	1.14156e-162	1.38248e-163	5.85153e-163	-1.2964e-162	3.72184e-164	8.04482e-163	3.49559e-163	2.24187e-163	-5.83258e-164	-1.95498e-163	-4.09665e-163	6.21574e-164	-5.80732e-163	-2.08526e-163	-1.54786e-162	1.14455e-163	1.83263e-164	-1.24955e-162	-9.63955e-163	1.47044e-163	3.13851e-164	3.57613e-164	2.86088e-163	3.40511e-163	3.65659e-163	0
4.80618e-163	8.19638e-163	-1.15463e-163	3.29646e-163	3.07755e-164	1.14156e-162	1.38248e-163	5.85153e-163	-1.2964e-162	3.72184e-164	8.04482e-163	3.49559e-163	2.24187e-163	-5.83258e-164	-1.95498e-163	-4.09665e-163	6.21574e-164	-5.80732e-163	-2.08526e-163	-1.54786e-162	1.14455e-163	1.83263e-164	-1.24955e-162	-9.63955e-163	1.47044e-163	3.13851e-164	3.57613e-164	2.86088e-163	3.40511e-163	3.65659e-163	0
4.80618e-163	8.19638e-163	-1.15463e-163	3.29646e-163	3.07755e-164	1.14156e-162	1.38248e-163	5.85153e-163	-1.2964e-162	3.72184e-164	8.04482e-163	3.49559e-163	2.24187e-163	-5.83258e-164	-1.95498e-163	-4.09665e-163	6.21574e-164	-5.80732e-163	-2.08526e-163	-1.54786e-162	1.14455e-163	1.83263e-164	-1.24955e-162	-9.63955e-163	1.47044e-163	3.13851e-164	3.57613e-164	2.86088e-163	3.40511e-163	3.65659e-163	0
4.80618e-163	8.19638e-163	-1.15463e-163	3.29646e-163	3.07755e-164	1.14156e-162	1.38248e-163	5.85153e-163	-1.2964e-162	3.72184e-164	8.04482e-163	3.49559e-163	2.24187e-163	-5.83258e-164	-1.95498e-163	-4.09665e-163	6.21574e-164	-5.80732e-163	-2.08526e-163	-1.54786e-162	1.14455e-163	1.83263e-164	-1.24955e-162	-9.63955e-163	1.47044e-163	3.13851e-164	3.57613e-164	2.86088e-163	3.40511e-163	3.65659e-163	0
4.80618e-163	8.19638e-163	-1.15463e-163	3.29646e-163	3.07755e-164	1.14156e-162	1.38248e-163	5.85153e-163	-1.2964e-162	3.72184e-164	8.04482e-163	3.49559e-163	2.24187e-163	-5.83258e-164	-1.95498e-163	-4.09665e-163	6.21574e-164	-5.80732e-163	-2.08526e-163	-1.54786e-162	1.14455e-163	1.83263e-164	-1.24955e-162	-9.63955e-163	1.47044e-163	3.13851e-164	3.57613e-164	2.86088e-163	3.40511e-163	3.65659e-163	0
4.80618e-163	8.19638e-163	-1.15463e-163	3.29646e-163	3.07755e-164	1.14156e-162	1.38248e-163	5.85153e-163	-1.2964e-162	3.72184e-164	8.04482e-163	3.49559e-163	2.24187e-163	-5.83258e-164	-1.95498e-163	-4.09665e-163	6.21574e-164	-5.80732e-163	-2.08526e-163	-1.54786e-162	1.14455e-163	1.83263e-164	-1.24955e-162	-9.63955e-163	1.47044e-163	3.13851e-164	3.57613e-164	2.86088e-163	3.40511e-163	3.65659e-163	0
4.80618e-163	8.19638e-163	-1.15463e-163	3.29646e-163	3.07755e-164	1.14156e-162	1.38248e-163	5.85153e-163	-1.2964e-162	3.72184e-164	8.04482e-163	3.49559e-163	2.24187e-163	-5.83258e-164	-1.95498e-163	-4.09665e-163	6.21574e-164	-5.80732e-163	-2.08526e-163	-1.54786e-162	1.14455e-163	1.83263e-164	-1.24955e-162	-9.63955e-163	1.47044e-163	3.13851e-164	3.57613e-164	2.86088e-163	3.40511e-163	3.65659e-163	0
4.80618e-163	8.19638e-163	-1.15463e-163	3.29646e-163	3.07755e-164	1.14156e-162	1.38248e-163	5.85153e-163	-1.2964e-162	3.72184e-164	8.04482e-163	3.49559e-163	2.24187e-163	-5.83258e-164	-1.95498e-163	-4.09665e-163	6.21574e-164	-5.80732e-163	-2.08526e-163	-1.54786e-162	1.14455e-163	1.83263e-164	-1.24955e-162	-9.63955e-163	1.47044e-163	3.13851e-164	3.57613e-164	2.86088e-163	3.40511e-163	3.65659e-163	0
4.80618e-163	8.19638e-163	-1.15463e-163	3.29646e-163	3.07755e-164	1.14156e-162	1.38248e-163	5.85153e-163	-1.2964e-162	3.72184e-164	8.04482e-163	3.49559e-163	2.24187e-163	-5.83258e-164	-1.95498e-163	-4.09665e-163	6.21574e-164	-5.80732e-163	-2.08526e-163	-1.54786e-162	1.14455e-163	1.83263e-164	-1.24955e-162	-9.63955e-163	1.47044e-163	3.13851e-164	3.57613e-164	2.86088e-163	3.40511e-163	3.65659e-163	0
4.80618e-163	8.19638e-163	-1.15463e-163	3.29646e-163	3.07755e-164	1.14156e-162	1.38248e-163	5.85153e-163	-1.2964e-162	3.72184e-164	8.04482e-163	3.49559e-163	2.24187e-163	-5.83258e-164	-1.95498e-163	-4.09665e-163	6.21574e-164	-5.80732e-163	-2.08526e-163	-1.54786e-162	1.14455e-163	1.83263e-164	-1.24955e-162	-9.63955e-163	1.47044e-163	3.13851e-164	3.57613e-164	2.86088e-163	3.40511e-163	3.65659e-163	0
4.80618e-163	8.19638e-163	-1.15463e-163	3.29646e-163	3.07755e-164	1.14156e-162	1.38248e-163	5.85153e-163	-1.2964e-162	3.72184e-164	8.04482e-163	3.49559e-163	2.24187e-163	-5.83258e-164	-1.95498e-163	-4.09665e-163	6.21574e-164	-5.80732e-163	-2.08526e-163	-1.54786e-162	1.14455e-163	1.83263e-164	-1.24955e-162	-9.63955e-163	1.47044e-163	3.13851e-164	3.57613e-164	2.86088e-163	3.40511e-163	3.65659e-163	0
4.80618e-163	8.19638e-163	-1.15463e-163	3.29646e-163	3.07755e-164	1.14156e-162	1.38248e-163	5.85153e-163	-1.2964e-162	3.72184e-164	8.04482e-163	3.49559e-163	2.24187e-163	-5.83258e-164	-1.95498e-163	-4.09665e-163	6.21574e-164	-5.80732e-163	-2.08526e-163	-1.54786e-162	1.14455e-163	1.83263e-164	-1.24955e-162	-9.63955e-163	1.47044e-163	3.13851e-164	3.57613e-164	2.86088e-163	3.40511e-163	3.65659e-163	0
4.80618e-163	8.19638e-163	-1.15463e-163	3.29646e-163	3.07755e-164	1.14156e-162	1.38248e-163	5.85153e-163	-1.2964e-162	3.72184e-164	8.04482e-163	3.49559e-163	2.24187e-163	-5.83258e-164	-1.95498e-163	-4.09665e-163	6.21574e-164	-5.80732e-163	-2.08526e-163	-1.54786e-162	1.14455e-163	1.83263e-164	-1.24955e-162	-9.63955e-163	1.47044e-163	3.13851e-164	3.57613e-164	2.86088e-163	3.40511e-163	3.65659e-163	0
4.80618e-163	8.19638e-163	-1.15463e-163	3.29646e-163	3.07755e-164	1.14156e-162	1.38248e-163	5.85153e-163	-1.2964e-162	3.72184e-164	8.04482e-163	3.49559e-163	2.24187e-163	-5.83258e-164	-1.95498e-163	-4.09665e-163	6.21574e-164	-5.80732e-163	-2.08526e-163	-1.54786e-162	1.14455e-163	1.83263e-164	-1.24955e-162	-9.63955e-163	1.47044e-163	3.13851e-164	3.57613e-164	2.86088e-163	3.40511e-163	3.65659e-163	0
4.80618e-163	8.19638e-163	-1.15463e-163	3.29646e-163	3.07755e-164	1.14156e-162	1.38248e-163	5.85153e-163	-1.2964e-162	3.72184e-164	8.04482e-163	3.49559e-163	2.24187e-163	-5.83258e-164	-1.95498e-163	-4.09665e-163	6.21574e-164	-5.80732e-163	-2.08526e-163	-1.54786e-162	1.14455e-163	1.83263e-164	-1.24955e-162	-9.63955e-163	1.47044e-163	3.13851e-164	3.57613e-164	2.86088e-163	3.40511e-163	3.65659e-163	0
4.80618e-163	8.19638e-163	-1.15463e-163	3.29646e-163	3.07755e-164	1.14156e-162	1.38248e-163	5.85153e-163	-1.2964e-162	3.72184e-164	8.04482e-163	3.49559e-163	2.24187e-163	-5.83258e-164	-1.95498e-163	-4.09665e-163	6.21574e-164	-5.80732e-163	-2.08526e-163	-1.54786e-162	1.14455e-163	1.83263e-164	-1.24955e-162	-9.63955e-163	1.47044e-163	3.13851e-164	3.57613e-164	2.86088e-163	3.40511e-163	3.65659e-163	0
4.80618e-163	8.19638e-163	-1.15463e-163	3.29646e-163	3.07755e-164	1.14156e-162	1.38248e-163	5.85153e-163	-1.2964e-162	3.72184e-164	8.04482e-163	3.49559e-163	2.24187e-163	-5.83258e-164	-1.95498e-163	-4.09665e-163	6.21574e-164	-5.80732e-163	-2.08526e-163	-1.54786e-162	1.14455e-163	1.83263e-164	-1.24955e-162	-9.63955e-163	1.47044e-163	3.13851e-164	3.57613e-164	2.86088e-163	3.40511e-163	3.65659e-163	0
4.80618e-163	8.19638e-163	-1.15463e-163	3.29646e-163	3.07755e-164	1.14156e-162	1.38248e-163	5.85153e-163	-1.2964e-162	3.72184e-164	8.04482e-163	3.49559e-163	2.24187e-163	-5.83258e-164	-1.95498e-163	-4.09665e-163	6.21574e-164	-5.80732e-163	-2.08526e-163	-1.54786e-162	1.14455e-163	1.83263e-164	-1.24955e-162	-9.63955e-163	1.47044e-163	3.13851e-164	3.57613e-164	2.86088e-163	3.40511e-163	3.65659e-163	0
4.80618e-163	8.19638e-163	-1.15463e-163	3.29646e-163	3.07755e-164	1.14156e-162	1.38248e-163	5.85153e-163	-1.2964e-162	3.72184e-164	8.04482e-163	3.49559e-163	2.24187e-163	-5.83258e-164	-1.95498e-163	-4.09665e-163	6.21574e-164	-5.80732e-163	-2.08526e-163	-1.54786e-162	1.14455e-163	1.83263e-164	-1.24955e-162	-9.63955e-163	1.47044e-163	3.13851e-164	3.57613e-164	2.86088e-163	3.40511e-163	3.65659e-163	0
4.80618e-163	8.19638e-163	-1.15463e-163	3.29646e-163	3.07755e-164	1.14156e-162	1.38248e-163	5.85153e-163	-1.2964e-162	3.72184e-164	8.04482e-163	3.49559e-163	2.24187e-163	-5.83258e-164	-1.95498e-163	-4.09665e-163	6.21574e-164	-5.80732e-163	-2.08526e-163	-1.54786e-162	1.14455e-163	1.83263e-164	-1.24955e-162	-9.63955e-163	1.47044e-163	3.13851e-164	3.57613e-164	2.86088e-163	3.40511e-163	3.65659e-163	0
4.80618e-163	8.19638e-163	-1.15463e-163	3.29646e-163	3.07755e-164	1.14156e-162	1.38248e-163	5.85153e-163	-1.2964e-162	3.72184e-164	8.04482e-163	3.49559e-163	2.24187e-163	-5.83258e-164	-1.95498e-163	-4.09665e-163	6.21574e-164	-5.80732e-163	-2.08526e-163	-1.54786e-162	1.14455e-163	1.83263e-164	-1.24955e-162	-9.63955e-163	1.47044e-163	3.13851e-164	3.57613e-164	2.86088e-163	3.40511e-163	3.65659e-163	0
4.80618e-163	8.19638e-163	-1.15463e-163	3.29646e-163	3.07755e-164	1.14156e-162	1.38248e-163	5.85153e-163	-1.2964e-162	3.72184e-164	8.04482e-163	3.49559e-163	2.24187e-163	-5.83258e-164	-1.95498e-163	-4.09665e-163	6.21574e-164	-5.80732e-163	-2.08526e-163	-1.54786e-162	1.14455e-163	1.83263e-164	-1.24955e-162	-9.63955e-163	1.47044e-163	3.13851e-164	3.57613e-164	2.86088e-163	3.40511e-163	3.65659e-163	0
4.80618e-163	8.19638e-163	-1.15463e-163	3.29646e-163	3.07755e-164	1.14156e-162	1.38248e-163	5.85153e-163	-1.2964e-162	3.72184e-164	8.04482e-163	3.49559e-163	2.24187e-163	-5.83258e-164	-1.95498e-163	-4.09665e-163	6.21574e-164	-5.80732e-163	-2.08526e-163	-1.54786e-162	1.14455e-163	1.83263e-164	-1.24955e-162	-9.63955e-163	1.47044e-163	3.13851e-164	3.57613e-164	2.86088e-163	3.40511e-163	3.65659e-163	0
4.80618e-163	8.19638e-163	-1.15463e-163	3.29646e-163	3.07755e-164	1.14156e-162	1.38248e-163	5.85153e-163	-1.2964e-162	3.72184e-164	8.04482e-163	3.49559e-163	2.24187e-163	-5.83258e-164	-1.95498e-163	-4.09665e-163	6.21574e-164	-5.80732e-163	-2.08526e-163	-1.54786e-162	1.14455e-163	1.83263e-164	-1.24955e-162	-9.63955e-163	1.47044e-163	3.13851e-164	3.57613e-164	2.86088e-163	3.40511e-163	3.65659e-163	0
4.80618e-163	8.19638e-163	-1.15463e-163	3.29646e-163	3.07755e-164	1.14156e-162	1.38248e-163	5.85153e-163	-1.2964e-162	3.72184e-164	8.04482e-163	3.49559e-163	2.24187e-163	-5.83258e-164	-1.95498e-163	-4.09665e-163	6.21574e-164	-5.80732e-163	-2.08526e-163	-1.54786e-162	1.14455e-163	1.83263e-164	-1.24955e-162	-9.63955e-163	1.47044e-163	3.13851e-164	3.57613e-164	2.86088e-163	3.40511e-163	3.65659e-163	0
4.80618e-163	8.19638e-163	-1.15463e-163	3.29646e-163	3.07755e-164	1.14156e-162	1.38248e-163	5.85153e-163	-1.2964e-162	3.72184e-164	8.04482e-163	3.49559e-163	2.24187e-163	-5.83258e-164	-1.95498e-163	-4.09665e-163	6.21574e-164	-5.80732e-163	-2.08526e-163	-1.54786e-162	1.14455e-163	1.83263e-164	-1.24955e-162	-9.63955e-163	1.47044e-163	3.13851e-164	3.57613e-164	2.86088e-163	3.40511e-163	3.65659e-163	0
4.80618e-163	8.19638e-163	-1.15463e-163	3.29646e-163	3.07755e-164	1.14156e-162	1.38248e-163	5.85153e-163	-1.2964e-162	3.72184e-164	8.04482e-163	3.49559e-163	2.24187e-163	-5.83258e-164	-1.95498e-163	-4.09665e-163	6.21574e-164	-5.80732e-163	-2.08526e-163	-1.54786e-162	1.14455e-163	1.83263e-164	-1.24955e-162	-9.63955e-163	1.47044e-163	3.13851e-164	3.57613e-164	2.86088e-163	3.40511e-163	3.65659e-163	0
4.80618e-163	8.19638e-163	-1.15463e-163	3.29646e-163	3.07755e-164	1.14156e-162	1.38248e-163	5.85153e-163	-1.2964e-162	3.72184e-164	8.04482e-163	3.49559e-163	2.24187e-163	-5.83258e-164	-1.95498e-163	-4.09665e-163	6.21574e-164	-5.80732e-163	-2.08526e-163	-1.54786e-162	1.14455e-163	1.83263e-164	-1.24955e-162	-9.63955e-163	1.47044e-163	3.13851e-164	3.57613e-164	2.86088e-163	3.40511e-163	3.65659e-163	0
4.80618e-163	8.19638e-163	-1.15463e-163	3.29646e-163	3.07755e-164	1.14156e-162	1.38248e-163	5.85153e-163	-1.2964e-162	3.72184e-164	8.04482e-163	3.49559e-163	2.24187e-163	-5.83258e-164	-1.95498e-163	-4.09665e-163	6.21574e-164	-5.80732e-163	-2.08526e-163	-1.54786e-162	1.14455e-163	1.83263e-164	-1.24955e-162	-9.63955e-163	1.47044e-163	3.13851e-164	3.57613e-164	2.86088e-163	3.40511e-163	3.65659e-163	0
4.80618e-163	8.19638e-163	-1.15463e-163	3.29646e-163	3.07755e-164	1.14156e-162	1.38248e-163	5.85153e-163	-1.2964e-162	3.72184e-164	8.04482e-163	3.49559e-163	2.24187e-163	-5.83258e-164	-1.95498e-163	-4.09665e-163	6.21574e-164	-5.80732e-163	-2.08526e-163	-1.54786e-162	1.14455e-163	1.83263e-164	-1.24955e-162	-9.63955e-163	1.47044e-163	3.13851e-164	3.57613e-164	2.86088e-163	3.40511e-163	3.65659e-163	0
4.80618e-163	8.19638e-163	-1.15463e-163	3.29646e-163	3.07755e-164	1.14156e-162	1.38248e-163	5.85153e-163	-1.2964e-162	3.72184e-164	8.04482e-163	3.49559e-163	2.24187e-163	-5.83258e-164	-1.95498e-163	-4.09665e-163	6.21574e-164	-5.80732e-163	-2.08526e-163	-1.54786e-162	1.14455e-163	1.83263e-164	-1.24955e-162	-9.63955e-163	1.47044e-163	3.13851e-164	3.57613e-164	2.86088e-163	3.40511e-163	3.65659e-163	0
4.80618e-163	8.19638e-163	-1.15463e-163	3.29646e-163	3.07755e-164	1.14156e-162	1.38248e-163	5.85153e-163	-1.2964e-162	3.72184e-164	8.04482e-163	3.49559e-163	2.24187e-163	-5.83258e-164	-1.95498e-163	-4.09665e-163	6.21574e-164	-5.80732e-163	-2.08526e-163	-1.54786e-162	1.14455e-163	1.83263e-164	-1.24955e-162	-9.63955e-163	1.47044e-163	3.13851e-164	3.57613e-164	2.86088e-163	3.40511e-163	3.65659e-163	0
4.80618e-163	8.19638e-163	-1.15463e-163	3.29646e-163	3.07755e-164	1.14156e-162	1.38248e-163	5.85153e-163	-1.2964e-162	3.72184e-164	8.04482e-163	3.49559e-163	2.24187e-163	-5.83258e-164	-1.95498e-163	-4.09665e-163	6.21574e-164	-5.80732e-163	-2.08526e-163	-1.54786e-162	1.14455e-163	1.83263e-164	-1.24955e-162	-9.63955e-163	1.47044e-163	3.13851e-164	3.57613e-164	2.86088e-163	3.40511e-163	3.65659e-163	0
4.80618e-163	8.19638e-163	-1.15463e-163	3.29646e-163	3.07755e-164	1.14156e-162	1.38248e-163	5.85153e-163	-1.2964e-162	3.72184e-164	8.04482e-163	3.49559e-163	2.24187e-163	-5.83258e-164	-1.95498e-163	-4.09665e-163	6.21574e-164	-5.80732e-163	-2.08526e-163	-1.54786e-162	1.14455e-163	1.83263e-164	-1.24955e-162	-9.63955e-163	1.47044e-163	3.13851e-164	3.57613e-164	2.86088e-163	3.40511e-163	3.65659e-163	0
4.80618e-163	8.19638e-163	-1.15463e-163	3.29646e-163	3.07755e-164	1.14156e-162	1.38248e-163	5.85153e-163	-1.2964e-162	3.72184e-164	8.04482e-163	3.49559e-163	2.24187e-163	-5.83258e-164	-1.95498e-163	-4.09665e-163	6.21574e-164	-5.80732e-163	-2.08526e-163	-1.54786e-162	1.14455e-163	1.83263e-164	-1.24955e-162	-9.63955e-163	1.47044e-163	3.13851e-164	3.57613e-164	2.86088e-163	3.40511e-163	3.65659e-163	0
4.80618e-163	8.19638e-163	-1.15463e-163	3.29646e-163	3.07755e-164	1.14156e-162	1.38248e-163	5.85153e-163	-1.2964e-162	3.72184e-164	8.04482e-163	3.49559e-163	2.24187e-163	-5.83258e-164	-1.95498e-163	-4.09665e-163	6.21574e-164	-5.80732e-163	-2.08526e-163	-1.54786e-162	1.14455e-163	1.83263e-164	-1.24955e-162	-9.63955e-163	1.47044e-163	3.13851e-164	3.57613e-164	2.86088e-163	3.40511e-163	3.65659e-163	0
4.80618e-163	8.19638e-163	-1.15463e-163	3.29646e-163	3.07755e-164	1.14156e-162	1.38248e-163	5.85153e-163	-1.2964e-162	3.72184e-164	8.04482e-163	3.49559e-163	2.24187e-163	-5.83258e-164	-1.95498e-163	-4.09665e-163	6.21574e-164	-5.80732e-163	-2.08526e-163	-1.54786e-162	1.14455e-163	1.83263e-164	-1.24955e-162	-9.63955e-163	1.47044e-163	3.13851e-164	3.57613e-164	2.86088e-163	3.40511e-163	3.65659e-163	0
4.80618e-163	8.19638e-163	-1.15463e-163	3.29646e-163	3.07755e-164	1.14156e-162	1.38248e-163	5.85153e-163	-1.2964e-162	3.72184e-164	8.04482e-163	3.49559e-163	2.24187e-163	-5.83258e-164	-1.95498e-163	-4.09665e-163	6.21574e-164	-5.80732e-163	-2.08526e-163	-1.54786e-162	1.14455e-163	1.83263e-164	-1.24955e-162	-9.63955e-163	1.47044e-163	3.13851e-164	3.57613e-164	2.86088e-163	3.40511e-163	3.65659e-163	0
4.80618e-163	8.19638e-163	-1.15463e-163	3.29646e-163	3.07755e-164	1.14156e-162	1.38248e-163	5.85153e-163	-1.2964e-162	3.72184e-164	8.04482e-163	3.49559e-163	2.24187e-163	-5.83258e-164	-1.95498e-163	-4.09665e-163	6.21574e-164	-5.80732e-163	-2.08526e-163	-1.54786e-162	1.14455e-163	1.83263e-164	-1.24955e-162	-9.63955e-163	1.47044e-163	3.13851e-164	3.57613e-164	2.86088e-163	3.40511e-163	3.65659e-163	0
4.80618e-163	8.19638e-163	-1.15463e-163	3.29646e-163	3.07755e-164	1.14156e-162	1.38248e-163	5.85153e-163	-1.2964e-162	3.72184e-164	8.04482e-163	3.49559e-163	2.24187e-163	-5.83258e-164	-1.95498e-163	-4.09665e-163	6.21574e-164	-5.80732e-163	-2.08526e-163	-1.54786e-162	1.14455e-163	1.83263e-164	-1.24955e-162	-9.63955e-163	1.47044e-163	3.13851e-164	3.57613e-164	2.86088e-163	3.40511e-163	3.65659e-163	0
4.80618e-163	8.19638e-163	-1.15463e-163	3.29646e-163	3.07755e-164	1.14156e-162	1.38248e-163	5.85153e-163	-1.2964e-162	3.72184e-164	8.04482e-163	3.49559e-163	2.24187e-163	-5.83258e-164	-1.95498e-163	-4.09665e-163	6.21574e-164	-5.80732e-163	-2.08526e-163	-1.54786e-162	1.14455e-163	1.83263e-164	-1.24955e-162	-9.63955e-163	1.47044e-163	3.13851e-164	3.57613e-164	2.86088e-163	3.40511e-163	3.65659e-163	0
4.80618e-163	8.19638e-163	-1.15463e-163	3.29646e-163	3.07755e-164	1.14156e-162	1.38248e-163	5.85153e-163	-1.2964e-162	3.72184e-164	8.04482e-163	3.49559e-163	2.24187e-163	-5.83258e-164	-1.95498e-163	-4.09665e-163	6.21574e-164	-5.80732e-163	-2.08526e-163	-1.54786e-162	1.14455e-163	1.83263e-164	-1.24955e-162	-9.63955e-163	1.47044e-163	3.13851e-164	3.57613e-164	2.86088e-163	3.40511e-163	3.65659e-163	0
4.80618e-163	8.19638e-163	-1.15463e-163	3.29646e-163	3.07755e-164	1.14156e-162	1.38248e-163	5.85153e-163	-1.2964e-162	3.72184e-164	8.04482e-163	3.49559e-163	2.24187e-163	-5.83258e-164	-1.95498e-163	-4.09665e-163	6.21574e-164	-5.80732e-163	-2.08526e-163	-1.54786e-162	1.14455e-163	1.83263e-164	-1.24955e-162	-9.63955e-163	1.47044e-163	3.13851e-164	3.57613e-164	2.86088e-163	3.40511e-163	3.65659e-163	0
4.80618e-163	8.19638e-163	-1.15463e-163	3.29646e-163	3.07755e-164	1.14156e-162	1.38248e-163	5.85153e-163	-1.2964e-162	3.72184e-164	8.04482e-163	3.49559e-163	2.24187e-163	-5.83258e-164	-1.95498e-163	-4.09665e-163	6.21574e-164	-5.80732e-163	-2.08526e-163	-1.54786e-162	1.14455e-163	1.83263e-164	-1.24955e-162	-9.63955e-163	1.47044e-163	3.13851e-164	3.57613e-164	2.86088e-163	3.40511e-163	3.65659e-163	0
4.80618e-163	8.19638e-163	-1.15463e-163	3.29646e-163	3.07755e-164	1.14156e-162	1.38248e-163	5.85153e-163	-1.2964e-162	3.72184e-164	8.04482e-163	3.49559e-163	2.24187e-163	-5.83258e-164	-1.95498e-163	-4.09665e-163	6.21574e-164	-5.80732e-163	-2.08526e-163	-1.54786e-162	1.14455e-163	1.83263e-164	-1.24955e-162	-9.63955e-163	1.47044e-163	3.13851e-164	3.57613e-164	2.86088e-163	3.40511e-163	3.65659e-163	0
4.80618e-163	8.19638e-163	-1.15463e-163	3.29646e-163	3.07755e-164	1.14156e-162	1.38248e-163	5.85153e-163	-1.2964e-162	3.72184e-164	8.04482e-163	3.49559e-163	2.24187e-163	-5.83258e-164	-1.95498e-163	-4.09665e-163	6.21574e-164	-5.80732e-163	-2.08526e-163	-1.54786e-162	1.14455e-163	1.83263e-164	-1.24955e-162	-9.63955e-163	1.47044e-163	3.13851e-164	3.57613e-164	2.86088e-163	3.40511e-163	3.65659e-163	0
4.80618e-163	8.19638e-163	-1.15463e-163	3.29646e-163	3.07755e-164	1.14156e-162	1.38248e-163	5.85153e-163	-1.2964e-162	3.72184e-164	8.04482e-163	3.49559e-163	2.24187e-163	-5.83258e-164	-1.95498e-163	-4.09665e-163	6.21574e-164	-5.80732e-163	-2.08526e-163	-1.54786e-162	1.14455e-163	1.83263e-164	-1.24955e-162	-9.63955e-163	1.47044e-163	3.13851e-164	3.57613e-164	2.86088e-163	3.40511e-163	3.65659e-163	0
4.80618e-163	8.19638e-163	-1.15463e-163	3.29646e-163	3.07755e-164	1.14156e-162	1.38248e-163	5.85153e-163	-1.2964e-162	3.72184e-164	8.04482e-163	3.49559e-163	2.24187e-163	-5.83258e-164	-1.95498e-163	-4.09665e-163	6.21574e-164	-5.80732e-163	-2.08526e-163	-1.54786e-162	1.14455e-163	1.83263e-164	-1.24955e-162	-9.63955e-163	1.47044e-163	3.13851e-164	3.57613e-164	2.86088e-163	3.40511e-163	3.65659e-163	0
4.80618e-163	8.19638e-163	-1.15463e-163	3.29646e-163	3.07755e-164	1.14156e-162	1.38248e-163	5.85153e-163	-1.2964e-162	3.72184e-164	8.04482e-163	3.49559e-163	2.24187e-163	-5.83258e-164	-1.95498e-163	-4.09665e-163	6.21574e-164	-5.80732e-163	-2.08526e-163	-1.54786e-162	1.14455e-163	1.83263e-164	-1.24955e-162	-9.63955e-163	1.47044e-163	3.13851e-164	3.57613e-164	2.86088e-163	3.40511e-163	3.65659e-163	0
4.80618e-163	8.19638e-163	-1.15463e-163	3.29646e-163	3.07755e-164	1.14156e-162	1.38248e-163	5.85153e-163	-1.2964e-162	3.72184e-164	8.04482e-163	3.49559e-163	2.24187e-163	-5.83258e-164	-1.95498e-163	-4.09665e-163	6.21574e-164	-5.80732e-163	-2.08526e-163	-1.54786e-162	1.14455e-163	1.83263e-164	-1.24955e-162	-9.63955e-163	1.47044e-163	3.13851e-164	3.57613e-164	2.86088e-163	3.40511e-163	3.65659e-163	0
4.80618e-163	8.19638e-163	-1.15463e-163	3.29646e-163	3.07755e-164	1.14156e-162	1.38248e-163	5.85153e-163	-1.2964e-162	3.72184e-164	8.04482e-163	3.49559e-163	2.24187e-163	-5.83258e-164	-1.95498e-163	-4.09665e-163	6.21574e-164	-5.80732e-163	-2.08526e-163	-1.54786e-162	1.14455e-163	1.83263e-164	-1.24955e-162	-9.63955e-163	1.47044e-163	3.13851e-164	3.57613e-164	2.86088e-163	3.40511e-163	3.65659e-163	0
4.80618e-163	8.19638e-163	-1.15463e-163	3.29646e-163	3.07755e-164	1.14156e-162	1.38248e-163	5.85153e-163	-1.2964e-162	3.72184e-164	8.04482e-163	3.49559e-163	2.24187e-163	-5.83258e-164	-1.95498e-163	-4.09665e-163	6.21574e-164	-5.80732e-163	-2.08526e-163	-1.54786e-162	1.14455e-163	1.83263e-164	-1.24955e-162	-9.63955e-163	1.47044e-163	3.13851e-164	3.57613e-164	2.86088e-163	3.40511e-163	3.65659e-163	0
4.80618e-163	8.19638e-163	-1.15463e-163	3.29646e-163	3.07755e-164	1.14156e-162	1.38248e-163	5.85153e-163	-1.2964e-162	3.72184e-164	8.04482e-163	3.49559e-163	2.24187e-163	-5.83258e-164	-1.95498e-163	-4.09665e-163	6.21574e-164	-5.80732e-163	-2.08526e-163	-1.54786e-162	1.14455e-163	1.83263e-164	-1.24955e-162	-9.63955e-163	1.47044e-163	3.13851e-164	3.57613e-164	2.86088e-163	3.40511e-163	3.65659e-163	0
4.80618e-163	8.19638e-163	-1.15463e-163	3.29646e-163	3.07755e-164	1.14156e-162	1.38248e-163	5.85153e-163	-1.2964e-162	3.72184e-164	8.04482e-163	3.49559e-163	2.24187e-163	-5.83258e-164	-1.95498e-163	-4.09665e-163	6.21574e-164	-5.80732e-163	-2.08526e-163	-1.54786e-162	1.14455e-163	1.83263e-164	-1.24955e-162	-9.63955e-163	1.47044e-163	3.13851e-164	3.57613e-164	2.86088e-163	3.40511e-163	3.65659e-163	0
4.80618e-163	8.19638e-163	-1.15463e-163	3.29646e-163	3.07755e-164	1.14156e-162	1.38248e-163	5.85153e-163	-1.2964e-162	3.72184e-164	8.04482e-163	3.49559e-163	2.24187e-163	-5.83258e-164	-1.95498e-163	-4.09665e-163	6.21574e-164	-5.80732e-163	-2.08526e-163	-1.54786e-162	1.14455e-163	1.83263e-164	-1.24955e-162	-9.63955e-163	1.47044e-163	3.13851e-164	3.57613e-164	2.86088e-163	3.40511e-163	3.65659e-163	0
4.80618e-163	8.19638e-163	-1.15463e-163	3.29646e-163	3.07755e-164	1.14156e-162	1.38248e-163	5.85153e-163	-1.2964e-162	3.72184e-164	8.04482e-163	3.49559e-163	2.24187e-163	-5.83258e-164	-1.95498e-163	-4.09665e-163	6.21574e-164	-5.80732e-163	-2.08526e-163	-1.54786e-162	1.14455e-163	1.83263e-164	-1.24955e-162	-9.63955e-163	1.47044e-163	3.13851e-164	3.57613e-164	2.86088e-163	3.40511e-163	3.65659e-163	0
4.80618e-163	8.19638e-163	-1.15463e-163	3.29646e-163	3.07755e-164	1.14156e-162	1.38248e-163	5.85153e-163	-1.2964e-162	3.72184e-164	8.04482e-163	3.49559e-163	2.24187e-163	-5.83258e-164	-1.95498e-163	-4.09665e-163	6.21574e-164	-5.80732e-163	-2.08526e-163	-1.54786e-162	1.14455e-163	1.83263e-164	-1.24955e-162	-9.63955e-163	1.47044e-163	3.13851e-164	3.57613e-164	2.86088e-163	3.40511e-163	3.65659e-163	0
4.80618e-163	8.19638e-163	-1.15463e-163	3.29646e-163	3.07755e-164	1.14156e-162	1.38248e-163	5.85153e-163	-1.2964e-162	3.72184e-164	8.04482e-163	3.49559e-163	2.24187e-163	-5.83258e-164	-1.95498e-163	-4.09665e-163	6.21574e-164	-5.80732e-163	-2.08526e-163	-1.54786e-162	1.14455e-163	1.83263e-164	-1.24955e-162	-9.63955e-163	1.47044e-163	3.13851e-164	3.57613e-164	2.86088e-163	3.40511e-163	3.65659e-163	0
4.80618e-163	8.19638e-163	-1.15463e-163	3.29646e-163	3.07755e-164	1.14156e-162	1.38248e-163	5.85153e-163	-1.2964e-162	3.72184e-164	8.04482e-163	3.49559e-163	2.24187e-163	-5.83258e-164	-1.95498e-163	-4.09665e-163	6.21574e-164	-5.80732e-163	-2.08526e-163	-1.54786e-162	1.14455e-163	1.83263e-164	-1.24955e-162	-9.63955e-163	1.47044e-163	3.13851e-164	3.57613e-164	2.86088e-163	3.40511e-163	3.65659e-163	0
4.80618e-163	8.19638e-163	-1.15463e-163	3.29646e-163	3.07755e-164	1.14156e-162	1.38248e-163	5.85153e-163	-1.2964e-162	3.72184e-164	8.04482e-163	3.49559e-163	2.24187e-163	-5.83258e-164	-1.95498e-163	-4.09665e-163	6.21574e-164	-5.80732e-163	-2.08526e-163	-1.54786e-162	1.14455e-163	1.83263e-164	-1.24955e-162	-9.63955e-163	1.47044e-163	3.13851e-164	3.57613e-164	2.86088e-163	3.40511e-163	3.65659e-163	0
4.80618e-163	8.19638e-163	-1.15463e-163	3.29646e-163	3.07755e-164	1.14156e-162	1.38248e-163	5.85153e-163	-1.2964e-162	3.72184e-164	8.04482e-163	3.49559e-163	2.24187e-163	-5.83258e-164	-1.95498e-163	-4.09665e-163	6.21574e-164	-5.80732e-163	-2.08526e-163	-1.54786e-162	1.14455e-163	1.83263e-164	-1.24955e-162	-9.63955e-163	1.47044e-163	3.13851e-164	3.57613e-164	2.86088e-163	3.40511e-163	3.65659e-163	0
4.80618e-163	8.19638e-163	-1.15463e-163	3.29646e-163	3.07755e-164	1.14156e-162	1.38248e-163	5.85153e-163	-1.2964e-162	3.72184e-164	8.04482e-163	3.49559e-163	2.24187e-163	-5.83258e-164	-1.95498e-163	-4.09665e-163	6.21574e-164	-5.80732e-163	-2.08526e-163	-1.54786e-162	1.14455e-163	1.83263e-164	-1.24955e-162	-9.63955e-163	1.47044e-163	3.13851e-164	3.57613e-164	2.86088e-163	3.40511e-163	3.65659e-163	0
4.80618e-163	8.19638e-163	-1.15463e-163	3.29646e-163	3.07755e-164	1.14156e-162	1.38248e-163	5.85153e-163	-1.2964e-162	3.72184e-164	8.04482e-163	3.49559e-163	2.24187e-163	-5.83258e-164	-1.95498e-163	-4.09665e-163	6.21574e-164	-5.80732e-163	-2.08526e-163	-1.54786e-162	1.14455e-163	1.83263e-164	-1.24955e-162	-9.63955e-163	1.47044e-163	3.13851e-164	3.57613e-164	2.86088e-163	3.40511e-163	3.65659e-163	0
4.80618e-163	8.19638e-163	-1.15463e-163	3.29646e-163	3.07755e-164	1.14156e-162	1.38248e-163	5.85153e-163	-1.2964e-162	3.72184e-164	8.04482e-163	3.49559e-163	2.24187e-163	-5.83258e-164	-1.95498e-163	-4.09665e-163	6.21574e-164	-5.80732e-163	-2.08526e-163	-1.54786e-162	1.14455e-163	1.83263e-164	-1.24955e-162	-9.63955e-163	1.47044e-163	3.13851e-164	3.57613e-164	2.86088e-163	3.40511e-163	3.65659e-163	0
4.80618e-163	8.19638e-163	-1.15463e-163	3.29646e-163	3.07755e-164	1.14156e-162	1.38248e-163	5.85153e-163	-1.2964e-162	3.72184e-164	8.04482e-163	3.49559e-163	2.24187e-163	-5.83258e-164	-1.95498e-163	-4.09665e-163	6.21574e-164	-5.80732e-163	-2.08526e-163	-1.54786e-162	1.14455e-163	1.83263e-164	-1.24955e-162	-9.63955e-163	1.47044e-163	3.13851e-164	3.57613e-164	2.86088e-163	3.40511e-163	3.65659e-163	0
4.80618e-163	8.19638e-163	-1.15463e-163	3.29646e-163	3.07755e-164	1.14156e-162	1.38248e-163	5.85153e-163	-1.2964e-162	3.72184e-164	8.04482e-163	3.49559e-163	2.24187e-163	-5.83258e-164	-1.95498e-163	-4.09665e-163	6.21574e-164	-5.80732e-163	-2.08526e-163	-1.54786e-162	1.14455e-163	1.83263e-164	-1.24955e-162	-9.63955e-163	1.47044e-163	3.13851e-164	3.57613e-164	2.86088e-163	3.40511e-163	3.65659e-163	0
4.80618e-163	8.19638e-163	-1.15463e-163	3.29646e-163	3.07755e-164	1.14156e-162	1.38248e-163	5.85153e-163	-1.2964e-162	3.72184e-164	8.04482e-163	3.49559e-163	2.24187e-163	-5.83258e-164	-1.95498e-163	-4.09665e-163	6.21574e-164	-5.80732e-163	-2.08526e-163	-1.54786e-162	1.14455e-163	1.83263e-164	-1.24955e-162	-9.63955e-163	1.47044e-163	3.13851e-164	3.57613e-164	2.86088e-163	3.40511e-163	3.65659e-163	0
4.80618e-163	8.19638e-163	-1.15463e-163	3.29646e-163	3.07755e-164	1.14156e-162	1.38248e-163	5.85153e-163	-1.2964e-162	3.72184e-164	8.04482e-163	3.49559e-163	2.24187e-163	-5.83258e-164	-1.95498e-163	-4.09665e-163	6.21574e-164	-5.80732e-163	-2.08526e-163	-1.54786e-162	1.14455e-163	1.83263e-164	-1.24955e-162	-9.63955e-163	1.47044e-163	3.13851e-164	3.57613e-164	2.86088e-163	3.40511e-163	3.65659e-163	0
4.80618e-163	8.19638e-163	-1.15463e-163	3.29646e-163	3.07755e-164	1.14156e-162	1.38248e-163	5.85153e-163	-1.2964e-162	3.72184e-164	8.04482e-163	3.49559e-163	2.24187e-163	-5.83258e-164	-1.95498e-163	-4.09665e-163	6.21574e-164	-5.80732e-163	-2.08526e-163	-1.54786e-162	1.14455e-163	1.83263e-164	-1.24955e-162	-9.63955e-163	1.47044e-163	3.13851e-164	3.57613e-164	2.86088e-163	3.40511e-163	3.65659e-163	0
4.80618e-163	8.19638e-163	-1.15463e-163	3.29646e-163	3.07755e-164	1.14156e-162	1.38248e-163	5.85153e-163	-1.2964e-162	3.72184e-164	8.04482e-163	3.49559e-163	2.24187e-163	-5.83258e-164	-1.95498e-163	-4.09665e-163	6.21574e-164	-5.80732e-163	-2.08526e-163	-1.54786e-162	1.14455e-163	1.83263e-164	-1.24955e-162	-9.63955e-163	1.47044e-163	3.13851e-164	3.57613e-164	2.86088e-163	3.40511e-163	3.65659e-163	0
4.80618e-163	8.19638e-163	-1.15463e-163	3.29646e-163	3.07755e-164	1.14156e-162	1.38248e-163	5.85153e-163	-1.2964e-162	3.72184e-164	8.04482e-163	3.49559e-163	2.24187e-163	-5.83258e-164	-1.95498e-163	-4.09665e-163	6.21574e-164	-5.80732e-163	-2.08526e-163	-1.54786e-162	1.14455e-163	1.83263e-164	-1.24955e-162	-9.63955e-163	1.47044e-163	3.13851e-164	3.57613e-164	2.86088e-163	3.40511e-163	3.65659e-163	0
4.80618e-163	8.19638e-163	-1.15463e-163	3.29646e-163	3.07755e-164	1.14156e-162	1.38248e-163	5.85153e-163	-1.2964e-162	3.72184e-164	8.04482e-163	3.49559e-163	2.24187e-163	-5.83258e-164	-1.95498e-163	-4.09665e-163	6.21574e-164	-5.80732e-163	-2.08526e-163	-1.54786e-162	1.14455e-163	1.83263e-164	-1.24955e-162	-9.63955e-163	1.47044e-163	3.13851e-164	3.57613e-164	2.86088e-163	3.40511e-163	3.65659e-163	0
4.80618e-163	8.19638e-163	-1.15463e-163	3.29646e-163	3.07755e-164	1.14156e-162	1.38248e-163	5.85153e-163	-1.2964e-162	3.72184e-164	8.04482e-163	3.49559e-163	2.24187e-163	-5.83258e-164	-1.95498e-163	-4.09665e-163	6.21574e-164	-5.80732e-163	-2.08526e-163	-1.54786e-162	1.14455e-163	1.83263e-164	-1.24955e-162	-9.63955e-163	1.47044e-163	3.13851e-164	3.57613e-164	2.86088e-163	3.40511e-163	3.65659e-163	0
4.80618e-163	8.19638e-163	-1.15463e-163	3.29646e-163	3.07755e-164	1.14156e-162	1.38248e-163	5.85153e-163	-1.2964e-162	3.72184e-164	8.04482e-163	3.49559e-163	2.24187e-163	-5.83258e-164	-1.95498e-163	-4.09665e-163	6.21574e-164	-5.80732e-163	-2.08526e-163	-1.54786e-162	1.14455e-163	1.83263e-164	-1.24955e-162	-9.63955e-163	1.47044e-163	3.13851e-164	3.57613e-164	2.86088e-163	3.40511e-163	3.65659e-163	0
4.80618e-163	8.19638e-163	-1.15463e-163	3.29646e-163	3.07755e-164	1.14156e-162	1.38248e-163	5.85153e-163	-1.2964e-162	3.72184e-164	8.04482e-163	3.49559e-163	2.24187e-163	-5.83258e-164	-1.95498e-163	-4.09665e-163	6.21574e-164	-5.80732e-163	-2.08526e-163	-1.54786e-162	1.14455e-163	1.83263e-164	-1.24955e-162	-9.63955e-163	1.47044e-163	3.13851e-164	3.57613e-164	2.86088e-163	3.40511e-163	3.65659e-163	0
4.80618e-163	8.19638e-163	-1.15463e-163	3.29646e-163	3.07755e-164	1.14156e-162	1.38248e-163	5.85153e-163	-1.2964e-162	3.72184e-164	8.04482e-163	3.49559e-163	2.24187e-163	-5.83258e-164	-1.95498e-163	-4.09665e-163	6.21574e-164	-5.80732e-163	-2.08526e-163	-1.54786e-162	1.14455e-163	1.83263e-164	-1.24955e-162	-9.63955e-163	1.47044e-163	3.13851e-164	3.57613e-164	2.86088e-163	3.40511e-163	3.65659e-163	0
4.80618e-163	8.19638e-163	-1.15463e-163	3.29646e-163	3.07755e-164	1.14156e-162	1.38248e-163	5.85153e-163	-1.2964e-162	3.72184e-164	8.04482e-163	3.49559e-163	2.24187e-163	-5.83258e-164	-1.95498e-163	-4.09665e-163	6.21574e-164	-5.80732e-163	-2.08526e-163	-1.54786e-162	1.14455e-163	1.83263e-164	-1.24955e-162	-9.63955e-163	1.47044e-163	3.13851e-164	3.57613e-164	2.86088e-163	3.40511e-163	3.65659e-163	0
4.80618e-163	8.19638e-163	-1.15463e-163	3.29646e-163	3.07755e-164	1.14156e-162	1.38248e-163	5.85153e-163	-1.2964e-162	3.72184e-164	8.04482e-163	3.49559e-163	2.24187e-163	-5.83258e-164	-1.95498e-163	-4.09665e-163	6.21574e-164	-5.80732e-163	-2.08526e-163	-1.54786e-162	1.14455e-163	1.83263e-164	-1.24955e-162	-9.63955e-163	1.47044e-163	3.13851e-164	3.57613e-164	2.86088e-163	3.40511e-163	3.65659e-163	0
4.80618e-163	8.19638e-163	-1.15463e-163	3.29646e-163	3.07755e-164	1.14156e-162	1.38248e-163	5.85153e-163	-1.2964e-162	3.72184e-164	8.04482e-163	3.49559e-163	2.24187e-163	-5.83258e-164	-1.95498e-163	-4.09665e-163	6.21574e-164	-5.80732e-163	-2.08526e-163	-1.54786e-162	1.14455e-163	1.83263e-164	-1.24955e-162	-9.63955e-163	1.47044e-163	3.13851e-164	3.57613e-164	2.86088e-163	3.40511e-163	3.65659e-163	0
4.80618e-163	8.19638e-163	-1.15463e-163	3.29646e-163	3.07755e-164	1.14156e-162	1.38248e-163	5.85153e-163	-1.2964e-162	3.72184e-164	8.04482e-163	3.49559e-163	2.24187e-163	-5.83258e-164	-1.95498e-163	-4.09665e-163	6.21574e-164	-5.80732e-163	-2.08526e-163	-1.54786e-162	1.14455e-163	1.83263e-164	-1.24955e-162	-9.63955e-163	1.47044e-163	3.13851e-164	3.57613e-164	2.86088e-163	3.40511e-163	3.65659e-163	0
4.80618e-163	8.19638e-163	-1.15463e-163	3.29646e-163	3.07755e-164	1.14156e-162	1.38248e-163	5.85153e-163	-1.2964e-162	3.72184e-164	8.04482e-163	3.49559e-163	2.24187e-163	-5.83258e-164	-1.95498e-163	-4.09665e-163	6.21574e-164	-5.80732e-163	-2.08526e-163	-1.54786e-162	1.14455e-163	1.83263e-164	-1.24955e-162	-9.63955e-163	1.47044e-163	3.13851e-164	3.57613e-164	2.86088e-163	3.40511e-163	3.65659e-163	0
4.80618e-163	8.19638e-163	-1.15463e-163	3.29646e-163	3.07755e-164	1.14156e-162	1.38248e-163	5.85153e-163	-1.2964e-162	3.72184e-164	8.04482e-163	3.49559e-163	2.24187e-163	-5.83258e-164	-1.95498e-163	-4.09665e-163	6.21574e-164	-5.80732e-163	-2.08526e-163	-1.54786e-162	1.14455e-163	1.83263e-164	-1.24955e-162	-9.63955e-163	1.47044e-163	3.13851e-164	3.57613e-164	2.86088e-163	3.40511e-163	3.65659e-163	0
4.80618e-163	8.19638e-163	-1.15463e-163	3.29646e-163	3.07755e-164	1.14156e-162	1.38248e-163	5.85153e-163	-1.2964e-162	3.72184e-164	8.04482e-163	3.49559e-163	2.24187e-163	-5.83258e-164	-1.95498e-163	-4.09665e-163	6.21574e-164	-5.80732e-163	-2.08526e-163	-1.54786e-162	1.14455e-163	1.83263e-164	-1.24955e-162	-9.63955e-163	1.47044e-163	3.13851e-164	3.57613e-164	2.86088e-163	3.40511e-163	3.65659e-163	0
4.80618e-163	8.19638e-163	-1.15463e-163	3.29646e-163	3.07755e-164	1.14156e-162	1.38248e-163	5.85153e-163	-1.2964e-162	3.72184e-164	8.04482e-163	3.49559e-163	2.24187e-163	-5.83258e-164	-1.95498e-163	-4.09665e-163	6.21574e-164	-5.80732e-163	-2.08526e-163	-1.54786e-162	1.14455e-163	1.83263e-164	-1.24955e-162	-9.63955e-163	1.47044e-163	3.13851e-164	3.57613e-164	2.86088e-163	3.40511e-163	3.65659e-163	0
4.80618e-163	8.19638e-163	-1.15463e-163	3.29646e-163	3.07755e-164	1.14156e-162	1.38248e-163	5.85153e-163	-1.2964e-162	3.72184e-164	8.04482e-163	3.49559e-163	2.24187e-163	-5.83258e-164	-1.95498e-163	-4.09665e-163	6.21574e-164	-5.80732e-163	-2.08526e-163	-1.54786e-162	1.14455e-163	1.83263e-164	-1.24955e-162	-9.63955e-163	1.47044e-163	3.13851e-164	3.57613e-164	2.86088e-163	3.40511e-163	3.65659e-163	0
4.80618e-163	8.19638e-163	-1.15463e-163	3.29646e-163	3.07755e-164	1.14156e-162	1.38248e-163	5.85153e-163	-1.2964e-162	3.72184e-164	8.04482e-163	3.49559e-163	2.24187e-163	-5.83258e-164	-1.95498e-163	-4.09665e-163	6.21574e-164	-5.80732e-163	-2.08526e-163	-1.54786e-162	1.14455e-163	1.83263e-164	-1.24955e-162	-9.63955e-163	1.47044e-163	3.13851e-164	3.57613e-164	2.86088e-163	3.40511e-163	3.65659e-163	0
4.80618e-163	8.19638e-163	-1.15463e-163	3.29646e-163	3.07755e-164	1.14156e-162	1.38248e-163	5.85153e-163	-1.2964e-162	3.72184e-164	8.04482e-163	3.49559e-163	2.24187e-163	-5.83258e-164	-1.95498e-163	-4.09665e-163	6.21574e-164	-5.80732e-163	-2.08526e-163	-1.54786e-162	1.14455e-163	1.83263e-164	-1.24955e-162	-9.63955e-163	1.47044e-163	3.13851e-164	3.57613e-164	2.86088e-163	3.40511e-163	3.65659e-163	0
4.80618e-163	8.19638e-163	-1.15463e-163	3.29646e-163	3.07755e-164	1.14156e-162	1.38248e-163	5.85153e-163	-1.2964e-162	3.72184e-164	8.04482e-163	3.49559e-163	2.24187e-163	-5.83258e-164	-1.95498e-163	-4.09665e-163	6.21574e-164	-5.80732e-163	-2.08526e-163	-1.54786e-162	1.14455e-163	1.83263e-164	-1.24955e-162	-9.63955e-163	1.47044e-163	3.13851e-164	3.57613e-164	2.86088e-163	3.40511e-163	3.65659e-163	0
4.80618e-163	8.19638e-163	-1.15463e-163	3.29646e-163	3.07755e-164	1.14156e-162	1.38248e-163	5.85153e-163	-1.2964e-162	3.72184e-164	8.04482e-163	3.49559e-163	2.24187e-163	-5.83258e-164	-1.95498e-163	-4.09665e-163	6.21574e-164	-5.80732e-163	-2.08526e-163	-1.54786e-162	1.14455e-163	1.83263e-164	-1.24955e-162	-9.63955e-163	1.47044e-163	3.13851e-164	3.57613e-164	2.86088e-163	3.40511e-163	3.65659e-163	0
4.80618e-163	8.19638e-163	-1.15463e-163	3.29646e-163	3.07755e-164	1.14156e-162	1.38248e-163	5.85153e-163	-1.2964e-162	3.72184e-164	8.04482e-163	3.49559e-163	2.24187e-163	-5.83258e-164	-1.95498e-163	-4.09665e-163	6.21574e-164	-5.80732e-163	-2.08526e-163	-1.54786e-162	1.14455e-163	1.83263e-164	-1.24955e-162	-9.63955e-163	1.47044e-163	3.13851e-164	3.57613e-164	2.86088e-163	3.40511e-163	3.65659e-163	0
4.80618e-163	8.19638e-163	-1.15463e-163	3.29646e-163	3.07755e-164	1.14156e-162	1.38248e-163	5.85153e-163	-1.2964e-162	3.72184e-164	8.04482e-163	3.49559e-163	2.24187e-163	-5.83258e-164	-1.95498e-163	-4.09665e-163	6.21574e-164	-5.80732e-163	-2.08526e-163	-1.54786e-162	1.14455e-163	1.83263e-164	-1.24955e-162	-9.63955e-163	1.47044e-163	3.13851e-164	3.57613e-164	2.86088e-163	3.40511e-163	3.65659e-163	0
4.80618e-163	8.19638e-163	-1.15463e-163	3.29646e-163	3.07755e-164	1.14156e-162	1.38248e-163	5.85153e-163	-1.2964e-162	3.72184e-164	8.04482e-163	3.49559e-163	2.24187e-163	-5.83258e-164	-1.95498e-163	-4.09665e-163	6.21574e-164	-5.80732e-163	-2.08526e-163	-1.54786e-162	1.14455e-163	1.83263e-164	-1.24955e-162	-9.63955e-163	1.47044e-163	3.13851e-164	3.57613e-164	2.86088e-163	3.40511e-163	3.65659e-163	0
4.80618e-163	8.19638e-163	-1.15463e-163	3.29646e-163	3.07755e-164	1.14156e-162	1.38248e-163	5.85153e-163	-1.2964e-162	3.72184e-164	8.04482e-163	3.49559e-163	2.24187e-163	-5.83258e-164	-1.95498e-163	-4.09665e-163	6.21574e-164	-5.80732e-163	-2.08526e-163	-1.54786e-162	1.14455e-163	1.83263e-164	-1.24955e-162	-9.63955e-163	1.47044e-163	3.13851e-164	3.57613e-164	2.86088e-163	3.40511e-163	3.65659e-163	0
4.80618e-163	8.19638e-163	-1.15463e-163	3.29646e-163	3.07755e-164	1.14156e-162	1.38248e-163	5.85153e-163	-1.2964e-162	3.72184e-164	8.04482e-163	3.49559e-163	2.24187e-163	-5.83258e-164	-1.95498e-163	-4.09665e-163	6.21574e-164	-5.80732e-163	-2.08526e-163	-1.54786e-162	1.14455e-163	1.83263e-164	-1.24955e-162	-9.63955e-163	1.47044e-163	3.13851e-164	3.57613e-164	2.86088e-163	3.40511e-163	3.65659e-163	0
4.80618e-163	8.19638e-163	-1.15463e-163	3.29646e-163	3.07755e-164	1.14156e-162	1.38248e-163	5.85153e-163	-1.2964e-162	3.72184e-164	8.04482e-163	3.49559e-163	2.24187e-163	-5.83258e-164	-1.95498e-163	-4.09665e-163	6.21574e-164	-5.80732e-163	-2.08526e-163	-1.54786e-162	1.14455e-163	1.83263e-164	-1.24955e-162	-9.63955e-163	1.47044e-163	3.13851e-164	3.57613e-164	2.86088e-163	3.40511e-163	3.65659e-163	0
4.80618e-163	8.19638e-163	-1.15463e-163	3.29646e-163	3.07755e-164	1.14156e-162	1.38248e-163	5.85153e-163	-1.2964e-162	3.72184e-164	8.04482e-163	3.49559e-163	2.24187e-163	-5.83258e-164	-1.95498e-163	-4.09665e-163	6.21574e-164	-5.80732e-163	-2.08526e-163	-1.54786e-162	1.14455e-163	1.83263e-164	-1.24955e-162	-9.63955e-163	1.47044e-163	3.13851e-164	3.57613e-164	2.86088e-163	3.40511e-163	3.65659e-163	0
4.80618e-163	8.19638e-163	-1.15463e-163	3.29646e-163	3.07755e-164	1.14156e-162	1.38248e-163	5.85153e-163	-1.2964e-162	3.72184e-164	8.04482e-163	3.49559e-163	2.24187e-163	-5.83258e-164	-1.95498e-163	-4.09665e-163	6.21574e-164	-5.80732e-163	-2.08526e-163	-1.54786e-162	1.14455e-163	1.83263e-164	-1.24955e-162	-9.63955e-163	1.47044e-163	3.13851e-164	3.57613e-164	2.86088e-163	3.40511e-163	3.65659e-163	0
4.80618e-163	8.19638e-163	-1.15463e-163	3.29646e-163	3.07755e-164	1.14156e-162	1.38248e-163	5.85153e-163	-1.2964e-162	3.72184e-164	8.04482e-163	3.49559e-163	2.24187e-163	-5.83258e-164	-1.95498e-163	-4.09665e-163	6.21574e-164	-5.80732e-163	-2.08526e-163	-1.54786e-162	1.14455e-163	1.83263e-164	-1.24955e-162	-9.63955e-163	1.47044e-163	3.13851e-164	3.57613e-164	2.86088e-163	3.40511e-163	3.65659e-163	0
4.80618e-163	8.19638e-163	-1.15463e-163	3.29646e-163	3.07755e-164	1.14156e-162	1.38248e-163	5.85153e-163	-1.2964e-162	3.72184e-164	8.04482e-163	3.49559e-163	2.24187e-163	-5.83258e-164	-1.95498e-163	-4.09665e-163	6.21574e-164	-5.80732e-163	-2.08526e-163	-1.54786e-162	1.14455e-163	1.83263e-164	-1.24955e-162	-9.63955e-163	1.47044e-163	3.13851e-164	3.57613e-164	2.86088e-163	3.40511e-163	3.65659e-163	0
4.80618e-163	8.19638e-163	-1.15463e-163	3.29646e-163	3.07755e-164	1.14156e-162	1.38248e-163	5.85153e-163	-1.2964e-162	3.72184e-164	8.04482e-163	3.49559e-163	2.24187e-163	-5.83258e-164	-1.95498e-163	-4.09665e-163	6.21574e-164	-5.80732e-163	-2.08526e-163	-1.54786e-162	1.14455e-163	1.83263e-164	-1.24955e-162	-9.63955e-163	1.47044e-163	3.13851e-164	3.57613e-164	2.86088e-163	3.40511e-163	3.65659e-163	0
4.80618e-163	8.19638e-163	-1.15463e-163	3.29646e-163	3.07755e-164	1.14156e-162	1.38248e-163	5.85153e-163	-1.2964e-162	3.72184e-164	8.04482e-163	3.49559e-163	2.24187e-163	-5.83258e-164	-1.95498e-163	-4.09665e-163	6.21574e-164	-5.80732e-163	-2.08526e-163	-1.54786e-162	1.14455e-163	1.83263e-164	-1.24955e-162	-9.63955e-163	1.47044e-163	3.13851e-164	3.57613e-164	2.86088e-163	3.40511e-163	3.65659e-163	0
4.80618e-163	8.19638e-163	-1.15463e-163	3.29646e-163	3.07755e-164	1.14156e-162	1.38248e-163	5.85153e-163	-1.2964e-162	3.72184e-164	8.04482e-163	3.49559e-163	2.24187e-163	-5.83258e-164	-1.95498e-163	-4.09665e-163	6.21574e-164	-5.80732e-163	-2.08526e-163	-1.54786e-162	1.14455e-163	1.83263e-164	-1.24955e-162	-9.63955e-163	1.47044e-163	3.13851e-164	3.57613e-164	2.86088e-163	3.40511e-163	3.65659e-163	0
4.80618e-163	8.19638e-163	-1.15463e-163	3.29646e-163	3.07755e-164	1.14156e-162	1.38248e-163	5.85153e-163	-1.2964e-162	3.72184e-164	8.04482e-163	3.49559e-163	2.24187e-163	-5.83258e-164	-1.95498e-163	-4.09665e-163	6.21574e-164	-5.80732e-163	-2.08526e-163	-1.54786e-162	1.14455e-163	1.83263e-164	-1.24955e-162	-9.63955e-163	1.47044e-163	3.13851e-164	3.57613e-164	2.86088e-163	3.40511e-163	3.65659e-163	0
4.80618e-163	8.19638e-163	-1.15463e-163	3.29646e-163	3.07755e-164	1.14156e-162	1.38248e-163	5.85153e-163	-1.2964e-162	3.72184e-164	8.04482e-163	3.49559e-163	2.24187e-163	-5.83258e-164	-1.95498e-163	-4.09665e-163	6.21574e-164	-5.80732e-163	-2.08526e-163	-1.54786e-162	1.14455e-163	1.83263e-164	-1.24955e-162	-9.63955e-163	1.47044e-163	3.13851e-164	3.57613e-164	2.86088e-163	3.40511e-163	3.65659e-163	0
4.80618e-163	8.19638e-163	-1.15463e-163	3.29646e-163	3.07755e-164	1.14156e-162	1.38248e-163	5.85153e-163	-1.2964e-162	3.72184e-164	8.04482e-163	3.49559e-163	2.24187e-163	-5.83258e-164	-1.95498e-163	-4.09665e-163	6.21574e-164	-5.80732e-163	-2.08526e-163	-1.54786e-162	1.14455e-163	1.83263e-164	-1.24955e-162	-9.63955e-163	1.47044e-163	3.13851e-164	3.57613e-164	2.86088e-163	3.40511e-163	3.65659e-163	0
4.80618e-163	8.19638e-163	-1.15463e-163	3.29646e-163	3.07755e-164	1.14156e-162	1.38248e-163	5.85153e-163	-1.2964e-162	3.72184e-164	8.04482e-163	3.49559e-163	2.24187e-163	-5.83258e-164	-1.95498e-163	-4.09665e-163	6.21574e-164	-5.80732e-163	-2.08526e-163	-1.54786e-162	1.14455e-163	1.83263e-164	-1.24955e-162	-9.63955e-163	1.47044e-163	3.13851e-164	3.57613e-164	2.86088e-163	3.40511e-163	3.65659e-163	0
4.80618e-163	8.19638e-163	-1.15463e-163	3.29646e-163	3.07755e-164	1.14156e-162	1.38248e-163	5.85153e-163	-1.2964e-162	3.72184e-164	8.04482e-163	3.49559e-163	2.24187e-163	-5.83258e-164	-1.95498e-163	-4.09665e-163	6.21574e-164	-5.80732e-163	-2.08526e-163	-1.54786e-162	1.14455e-163	1.83263e-164	-1.24955e-162	-9.63955e-163	1.47044e-163	3.13851e-164	3.57613e-164	2.86088e-163	3.40511e-163	3.65659e-163	0
4.80618e-163	8.19638e-163	-1.15463e-163	3.29646e-163	3.07755e-164	1.14156e-162	1.38248e-163	5.85153e-163	-1.2964e-162	3.72184e-164	8.04482e-163	3.49559e-163	2.24187e-163	-5.83258e-164	-1.95498e-163	-4.09665e-163	6.21574e-164	-5.80732e-163	-2.08526e-163	-1.54786e-162	1.14455e-163	1.83263e-164	-1.24955e-162	-9.63955e-163	1.47044e-163	3.13851e-164	3.57613e-164	2.86088e-163	3.40511e-163	3.65659e-163	0
4.80618e-163	8.19638e-163	-1.15463e-163	3.29646e-163	3.07755e-164	1.14156e-162	1.38248e-163	5.85153e-163	-1.2964e-162	3.72184e-164	8.04482e-163	3.49559e-163	2.24187e-163	-5.83258e-164	-1.95498e-163	-4.09665e-163	6.21574e-164	-5.80732e-163	-2.08526e-163	-1.54786e-162	1.14455e-163	1.83263e-164	-1.24955e-162	-9.63955e-163	1.47044e-163	3.13851e-164	3.57613e-164	2.86088e-163	3.40511e-163	3.65659e-163	0
4.80618e-163	8.19638e-163	-1.15463e-163	3.29646e-163	3.07755e-164	1.14156e-162	1.38248e-163	5.85153e-163	-1.2964e-162	3.72184e-164	8.04482e-163	3.49559e-163	2.24187e-163	-5.83258e-164	-1.95498e-163	-4.09665e-163	6.21574e-164	-5.80732e-163	-2.08526e-163	-1.54786e-162	1.14455e-163	1.83263e-164	-1.24955e-162	-9.63955e-163	1.47044e-163	3.13851e-164	3.57613e-164	2.86088e-163	3.40511e-163	3.65659e-163	0
4.80618e-163	8.19638e-163	-1.15463e-163	3.29646e-163	3.07755e-164	1.14156e-162	1.38248e-163	5.85153e-163	-1.2964e-162	3.72184e-164	8.04482e-163	3.49559e-163	2.24187e-163	-5.83258e-164	-1.95498e-163	-4.09665e-163	6.21574e-164	-5.80732e-163	-2.08526e-163	-1.54786e-162	1.14455e-163	1.83263e-164	-1.24955e-162	-9.63955e-163	1.47044e-163	3.13851e-164	3.57613e-164	2.86088e-163	3.40511e-163	3.65659e-163	0
4.80618e-163	8.19638e-163	-1.15463e-163	3.29646e-163	3.07755e-164	1.14156e-162	1.38248e-163	5.85153e-163	-1.2964e-162	3.72184e-164	8.04482e-163	3.49559e-163	2.24187e-163	-5.83258e-164	-1.95498e-163	-4.09665e-163	6.21574e-164	-5.80732e-163	-2.08526e-163	-1.54786e-162	1.14455e-163	1.83263e-164	-1.24955e-162	-9.63955e-163	1.47044e-163	3.13851e-164	3.57613e-164	2.86088e-163	3.40511e-163	3.65659e-163	0
4.80618e-163	8.19638e-163	-1.15463e-163	3.29646e-163	3.07755e-164	1.14156e-162	1.38248e-163	5.85153e-163	-1.2964e-162	3.72184e-164	8.04482e-163	3.49559e-163	2.24187e-163	-5.83258e-164	-1.95498e-163	-4.09665e-163	6.21574e-164	-5.80732e-163	-2.08526e-163	-1.54786e-162	1.14455e-163	1.83263e-164	-1.24955e-162	-9.63955e-163	1.47044e-163	3.13851e-164	3.57613e-164	2.86088e-163	3.40511e-163	3.65659e-163	0
4.80618e-163	8.19638e-163	-1.15463e-163	3.29646e-163	3.07755e-164	1.14156e-162	1.38248e-163	5.85153e-163	-1.2964e-162	3.72184e-164	8.04482e-163	3.49559e-163	2.24187e-163	-5.83258e-164	-1.95498e-163	-4.09665e-163	6.21574e-164	-5.80732e-163	-2.08526e-163	-1.54786e-162	1.14455e-163	1.83263e-164	-1.24955e-162	-9.63955e-163	1.47044e-163	3.13851e-164	3.57613e-164	2.86088e-163	3.40511e-163	3.65659e-163	0
4.80618e-163	8.19638e-163	-1.15463e-163	3.29646e-163	3.07755e-164	1.14156e-162	1.38248e-163	5.85153e-163	-1.2964e-162	3.72184e-164	8.04482e-163	3.49559e-163	2.24187e-163	-5.83258e-164	-1.95498e-163	-4.09665e-163	6.21574e-164	-5.80732e-163	-2.08526e-163	-1.54786e-162	1.14455e-163	1.83263e-164	-1.24955e-162	-9.63955e-163	1.47044e-163	3.13851e-164	3.57613e-164	2.86088e-163	3.40511e-163	3.65659e-163	0
4.80618e-163	8.19638e-163	-1.15463e-163	3.29646e-163	3.07755e-164	1.14156e-162	1.38248e-163	5.85153e-163	-1.2964e-162	3.72184e-164	8.04482e-163	3.49559e-163	2.24187e-163	-5.83258e-164	-1.95498e-163	-4.09665e-163	6.21574e-164	-5.80732e-163	-2.08526e-163	-1.54786e-162	1.14455e-163	1.83263e-164	-1.24955e-162	-9.63955e-163	1.47044e-163	3.13851e-164	3.57613e-164	2.86088e-163	3.40511e-163	3.65659e-163	0
4.80618e-163	8.19638e-163	-1.15463e-163	3.29646e-163	3.07755e-164	1.14156e-162	1.38248e-163	5.85153e-163	-1.2964e-162	3.72184e-164	8.04482e-163	3.49559e-163	2.24187e-163	-5.83258e-164	-1.95498e-163	-4.09665e-163	6.21574e-164	-5.80732e-163	-2.08526e-163	-1.54786e-162	1.14455e-163	1.83263e-164	-1.24955e-162	-9.63955e-163	1.47044e-163	3.13851e-164	3.57613e-164	2.86088e-163	3.40511e-163	3.65659e-163	0
4.80618e-163	8.19638e-163	-1.15463e-163	3.29646e-163	3.07755e-164	1.14156e-162	1.38248e-163	5.85153e-163	-1.2964e-162	3.72184e-164	8.04482e-163	3.49559e-163	2.24187e-163	-5.83258e-164	-1.95498e-163	-4.09665e-163	6.21574e-164	-5.80732e-163	-2.08526e-163	-1.54786e-162	1.14455e-163	1.83263e-164	-1.24955e-162	-9.63955e-163	1.47044e-163	3.13851e-164	3.57613e-164	2.86088e-163	3.40511e-163	3.65659e-163	0
4.80618e-163	8.19638e-163	-1.15463e-163	3.29646e-163	3.07755e-164	1.14156e-162	1.38248e-163	5.85153e-163	-1.2964e-162	3.72184e-164	8.04482e-163	3.49559e-163	2.24187e-163	-5.83258e-164	-1.95498e-163	-4.09665e-163	6.21574e-164	-5.80732e-163	-2.08526e-163	-1.54786e-162	1.14455e-163	1.83263e-164	-1.24955e-162	-9.63955e-163	1.47044e-163	3.13851e-164	3.57613e-164	2.86088e-163	3.40511e-163	3.65659e-163	0
4.80618e-163	8.19638e-163	-1.15463e-163	3.29646e-163	3.07755e-164	1.14156e-162	1.38248e-163	5.85153e-163	-1.2964e-162	3.72184e-164	8.04482e-163	3.49559e-163	2.24187e-163	-5.83258e-164	-1.95498e-163	-4.09665e-163	6.21574e-164	-5.80732e-163	-2.08526e-163	-1.54786e-162	1.14455e-163	1.83263e-164	-1.24955e-162	-9.63955e-163	1.47044e-163	3.13851e-164	3.57613e-164	2.86088e-163	3.40511e-163	3.65659e-163	0
4.80618e-163	8.19638e-163	-1.15463e-163	3.29646e-163	3.07755e-164	1.14156e-162	1.38248e-163	5.85153e-163	-1.2964e-162	3.72184e-164	8.04482e-163	3.49559e-163	2.24187e-163	-5.83258e-164	-1.95498e-163	-4.09665e-163	6.21574e-164	-5.80732e-163	-2.08526e-163	-1.54786e-162	1.14455e-163	1.83263e-164	-1.24955e-162	-9.63955e-163	1.47044e-163	3.13851e-164	3.57613e-164	2.86088e-163	3.40511e-163	3.65659e-163	0
4.80618e-163	8.19638e-163	-1.15463e-163	3.29646e-163	3.07755e-164	1.14156e-162	1.38248e-163	5.85153e-163	-1.2964e-162	3.72184e-164	8.04482e-163	3.49559e-163	2.24187e-163	-5.83258e-164	-1.95498e-163	-4.09665e-163	6.21574e-164	-5.80732e-163	-2.08526e-163	-1.54786e-162	1.14455e-163	1.83263e-164	-1.24955e-162	-9.63955e-163	1.47044e-163	3.13851e-164	3.57613e-164	2.86088e-163	3.40511e-163	3.65659e-163	0
4.80618e-163	8.19638e-163	-1.15463e-163	3.29646e-163	3.07755e-164	1.14156e-162	1.38248e-163	5.85153e-163	-1.2964e-162	3.72184e-164	8.04482e-163	3.49559e-163	2.24187e-163	-5.83258e-164	-1.95498e-163	-4.09665e-163	6.21574e-164	-5.80732e-163	-2.08526e-163	-1.54786e-162	1.14455e-163	1.83263e-164	-1.24955e-162	-9.63955e-163	1.47044e-163	3.13851e-164	3.57613e-164	2.86088e-163	3.40511e-163	3.65659e-163	0
4.80618e-163	8.19638e-163	-1.15463e-163	3.29646e-163	3.07755e-164	1.14156e-162	1.38248e-163	5.85153e-163	-1.2964e-162	3.72184e-164	8.04482e-163	3.49559e-163	2.24187e-163	-5.83258e-164	-1.95498e-163	-4.09665e-163	6.21574e-164	-5.80732e-163	-2.08526e-163	-1.54786e-162	1.14455e-163	1.83263e-164	-1.24955e-162	-9.63955e-163	1.47044e-163	3.13851e-164	3.57613e-164	2.86088e-163	3.40511e-163	3.65659e-163	0
4.80618e-163	8.19638e-163	-1.15463e-163	3.29646e-163	3.07755e-164	1.14156e-162	1.38248e-163	5.85153e-163	-1.2964e-162	3.72184e-164	8.04482e-163	3.49559e-163	2.24187e-163	-5.83258e-164	-1.95498e-163	-4.09665e-163	6.21574e-164	-5.80732e-163	-2.08526e-163	-1.54786e-162	1.14455e-163	1.83263e-164	-1.24955e-162	-9.63955e-163	1.47044e-163	3.13851e-164	3.57613e-164	2.86088e-163	3.40511e-163	3.65659e-163	0
4.80618e-163	8.19638e-163	-1.15463e-163	3.29646e-163	3.07755e-164	1.14156e-162	1.38248e-163	5.85153e-163	-1.2964e-162	3.72184e-164	8.04482e-163	3.49559e-163	2.24187e-163	-5.83258e-164	-1.95498e-163	-4.09665e-163	6.21574e-164	-5.80732e-163	-2.08526e-163	-1.54786e-162	1.14455e-163	1.83263e-164	-1.24955e-162	-9.63955e-163	1.47044e-163	3.13851e-164	3.57613e-164	2.86088e-163	3.40511e-163	3.65659e-163	0
4.80618e-163	8.19638e-163	-1.15463e-163	3.29646e-163	3.07755e-164	1.14156e-162	1.38248e-163	5.85153e-163	-1.2964e-162	3.72184e-164	8.04482e-163	3.49559e-163	2.24187e-163	-5.83258e-164	-1.95498e-163	-4.09665e-163	6.21574e-164	-5.80732e-163	-2.08526e-163	-1.54786e-162	1.14455e-163	1.83263e-164	-1.24955e-162	-9.63955e-163	1.47044e-163	3.13851e-164	3.57613e-164	2.86088e-163	3.40511e-163	3.65659e-163	0
4.80618e-163	8.19638e-163	-1.15463e-163	3.29646e-163	3.07755e-164	1.14156e-162	1.38248e-163	5.85153e-163	-1.2964e-162	3.72184e-164	8.04482e-163	3.49559e-163	2.24187e-163	-5.83258e-164	-1.95498e-163	-4.09665e-163	6.21574e-164	-5.80732e-163	-2.08526e-163	-1.54786e-162	1.14455e-163	1.83263e-164	-1.24955e-162	-9.63955e-163	1.47044e-163	3.13851e-164	3.57613e-164	2.86088e-163	3.40511e-163	3.65659e-163	0
4.80618e-163	8.19638e-163	-1.15463e-163	3.29646e-163	3.07755e-164	1.14156e-162	1.38248e-163	5.85153e-163	-1.2964e-162	3.72184e-164	8.04482e-163	3.49559e-163	2.24187e-163	-5.83258e-164	-1.95498e-163	-4.09665e-163	6.21574e-164	-5.80732e-163	-2.08526e-163	-1.54786e-162	1.14455e-163	1.83263e-164	-1.24955e-162	-9.63955e-163	1.47044e-163	3.13851e-164	3.57613e-164	2.86088e-163	3.40511e-163	3.65659e-163	0
4.80618e-163	8.19638e-163	-1.15463e-163	3.29646e-163	3.07755e-164	1.14156e-162	1.38248e-163	5.85153e-163	-1.2964e-162	3.72184e-164	8.04482e-163	3.49559e-163	2.24187e-163	-5.83258e-164	-1.95498e-163	-4.09665e-163	6.21574e-164	-5.80732e-163	-2.08526e-163	-1.54786e-162	1.14455e-163	1.83263e-164	-1.24955e-162	-9.63955e-163	1.47044e-163	3.13851e-164	3.57613e-164	2.86088e-163	3.40511e-163	3.65659e-163	0
4.80618e-163	8.19638e-163	-1.15463e-163	3.29646e-163	3.07755e-164	1.14156e-162	1.38248e-163	5.85153e-163	-1.2964e-162	3.72184e-164	8.04482e-163	3.49559e-163	2.24187e-163	-5.83258e-164	-1.95498e-163	-4.09665e-163	6.21574e-164	-5.80732e-163	-2.08526e-163	-1.54786e-162	1.14455e-163	1.83263e-164	-1.24955e-162	-9.63955e-163	1.47044e-163	3.13851e-164	3.57613e-164	2.86088e-163	3.40511e-163	3.65659e-163	0
4.80618e-163	8.19638e-163	-1.15463e-163	3.29646e-163	3.07755e-164	1.14156e-162	1.38248e-163	5.85153e-163	-1.2964e-162	3.72184e-164	8.04482e-163	3.49559e-163	2.24187e-163	-5.83258e-164	-1.95498e-163	-4.09665e-163	6.21574e-164	-5.80732e-163	-2.08526e-163	-1.54786e-162	1.14455e-163	1.83263e-164	-1.24955e-162	-9.63955e-163	1.47044e-163	3.13851e-164	3.57613e-164	2.86088e-163	3.40511e-163	3.65659e-163	0
4.80618e-163	8.19638e-163	-1.15463e-163	3.29646e-163	3.07755e-164	1.14156e-162	1.38248e-163	5.85153e-163	-1.2964e-162	3.72184e-164	8.04482e-163	3.49559e-163	2.24187e-163	-5.83258e-164	-1.95498e-163	-4.09665e-163	6.21574e-164	-5.80732e-163	-2.08526e-163	-1.54786e-162	1.14455e-163	1.83263e-164	-1.24955e-162	-9.63955e-163	1.47044e-163	3.13851e-164	3.57613e-164	2.86088e-163	3.40511e-163	3.65659e-163	0
4.80618e-163	8.19638e-163	-1.15463e-163	3.29646e-163	3.07755e-164	1.14156e-162	1.38248e-163	5.85153e-163	-1.2964e-162	3.72184e-164	8.04482e-163	3.49559e-163	2.24187e-163	-5.83258e-164	-1.95498e-163	-4.09665e-163	6.21574e-164	-5.80732e-163	-2.08526e-163	-1.54786e-162	1.14455e-163	1.83263e-164	-1.24955e-162	-9.63955e-163	1.47044e-163	3.13851e-164	3.57613e-164	2.86088e-163	3.40511e-163	3.65659e-163	0
4.80618e-163	8.19638e-163	-1.15463e-163	3.29646e-163	3.07755e-164	1.14156e-162	1.38248e-163	5.85153e-163	-1.2964e-162	3.72184e-164	8.04482e-163	3.49559e-163	2.24187e-163	-5.83258e-164	-1.95498e-163	-4.09665e-163	6.21574e-164	-5.80732e-163	-2.08526e-163	-1.54786e-162	1.14455e-163	1.83263e-164	-1.24955e-162	-9.63955e-163	1.47044e-163	3.13851e-164	3.57613e-164	2.86088e-163	3.40511e-163	3.65659e-163	0
4.80618e-163	8.19638e-163	-1.15463e-163	3.29646e-163	3.07755e-164	1.14156e-162	1.38248e-163	5.85153e-163	-1.2964e-162	3.72184e-164	8.04482e-163	3.49559e-163	2.24187e-163	-5.83258e-164	-1.95498e-163	-4.09665e-163	6.21574e-164	-5.80732e-163	-2.08526e-163	-1.54786e-162	1.14455e-163	1.83263e-164	-1.24955e-162	-9.63955e-163	1.47044e-163	3.13851e-164	3.57613e-164	2.86088e-163	3.40511e-163	3.65659e-163	0
4.80618e-163	8.19638e-163	-1.15463e-163	3.29646e-163	3.07755e-164	1.14156e-162	1.38248e-163	5.85153e-163	-1.2964e-162	3.72184e-164	8.04482e-163	3.49559e-163	2.24187e-163	-5.83258e-164	-1.95498e-163	-4.09665e-163	6.21574e-164	-5.80732e-163	-2.08526e-163	-1.54786e-162	1.14455e-163	1.83263e-164	-1.24955e-162	-9.63955e-163	1.47044e-163	3.13851e-164	3.57613e-164	2.86088e-163	3.40511e-163	3.65659e-163	0
4.80618e-163	8.19638e-163	-1.15463e-163	3.29646e-163	3.07755e-164	1.14156e-162	1.38248e-163	5.85153e-163	-1.2964e-162	3.72184e-164	8.04482e-163	3.49559e-163	2.24187e-163	-5.83258e-164	-1.95498e-163	-4.09665e-163	6.21574e-164	-5.80732e-163	-2.08526e-163	-1.54786e-162	1.14455e-163	1.83263e-164	-1.24955e-162	-9.63955e-163	1.47044e-163	3.13851e-164	3.57613e-164	2.86088e-163	3.40511e-163	3.65659e-163	0
4.80618e-163	8.19638e-163	-1.15463e-163	3.29646e-163	3.07755e-164	1.14156e-162	1.38248e-163	5.85153e-163	-1.2964e-162	3.72184e-164	8.04482e-163	3.49559e-163	2.24187e-163	-5.83258e-164	-1.95498e-163	-4.09665e-163	6.21574e-164	-5.80732e-163	-2.08526e-163	-1.54786e-162	1.14455e-163	1.83263e-164	-1.24955e-162	-9.63955e-163	1.47044e-163	3.13851e-164	3.57613e-164	2.86088e-163	3.40511e-163	3.65659e-163	0
4.80618e-163	8.19638e-163	-1.15463e-163	3.29646e-163	3.07755e-164	1.14156e-162	1.38248e-163	5.85153e-163	-1.2964e-162	3.72184e-164	8.04482e-163	3.49559e-163	2.24187e-163	-5.83258e-164	-1.95498e-163	-4.09665e-163	6.21574e-164	-5.80732e-163	-2.08526e-163	-1.54786e-162	1.14455e-163	1.83263e-164	-1.24955e-162	-9.63955e-163	1.47044e-163	3.13851e-164	3.57613e-164	2.86088e-163	3.40511e-163	3.65659e-163	0
4.80618e-163	8.19638e-163	-1.15463e-163	3.29646e-163	3.07755e-164	1.14156e-162	1.38248e-163	5.85153e-163	-1.2964e-162	3.72184e-164	8.04482e-163	3.49559e-163	2.24187e-163	-5.83258e-164	-1.95498e-163	-4.09665e-163	6.21574e-164	-5.80732e-163	-2.08526e-163	-1.54786e-162	1.14455e-163	1.83263e-164	-1.24955e-162	-9.63955e-163	1.47044e-163	3.13851e-164	3.57613e-164	2.86088e-163	3.40511e-163	3.65659e-163	0
4.80618e-163	8.19638e-163	-1.15463e-163	3.29646e-163	3.07755e-164	1.14156e-162	1.38248e-163	5.85153e-163	-1.2964e-162	3.72184e-164	8.04482e-163	3.49559e-163	2.24187e-163	-5.83258e-164	-1.95498e-163	-4.09665e-163	6.21574e-164	-5.80732e-163	-2.08526e-163	-1.54786e-162	1.14455e-163	1.83263e-164	-1.24955e-162	-9.63955e-163	1.47044e-163	3.13851e-164	3.57613e-164	2.86088e-163	3.40511e-163	3.65659e-163	0
4.80618e-163	8.19638e-163	-1.15463e-163	3.29646e-163	3.07755e-164	1.14156e-162	1.38248e-163	5.85153e-163	-1.2964e-162	3.72184e-164	8.04482e-163	3.49559e-163	2.24187e-163	-5.83258e-164	-1.95498e-163	-4.09665e-163	6.21574e-164	-5.80732e-163	-2.08526e-163	-1.54786e-162	1.14455e-163	1.83263e-164	-1.24955e-162	-9.63955e-163	1.47044e-163	3.13851e-164	3.57613e-164	2.86088e-163	3.40511e-163	3.65659e-163	0
4.80618e-163	8.19638e-163	-1.15463e-163	3.29646e-163	3.07755e-164	1.14156e-162	1.38248e-163	5.85153e-163	-1.2964e-162	3.72184e-164	8.04482e-163	3.49559e-163	2.24187e-163	-5.83258e-164	-1.95498e-163	-4.09665e-163	6.21574e-164	-5.80732e-163	-2.08526e-163	-1.54786e-162	1.14455e-163	1.83263e-164	-1.24955e-162	-9.63955e-163	1.47044e-163	3.13851e-164	3.57613e-164	2.86088e-163	3.40511e-163	3.65659e-163	0
4.80618e-163	8.19638e-163	-1.15463e-163	3.29646e-163	3.07755e-164	1.14156e-162	1.38248e-163	5.85153e-163	-1.2964e-162	3.72184e-164	8.04482e-163	3.49559e-163	2.24187e-163	-5.83258e-164	-1.95498e-163	-4.09665e-163	6.21574e-164	-5.80732e-163	-2.08526e-163	-1.54786e-162	1.14455e-163	1.83263e-164	-1.24955e-162	-9.63955e-163	1.47044e-163	3.13851e-164	3.57613e-164	2.86088e-163	3.40511e-163	3.65659e-163	0
4.80618e-163	8.19638e-163	-1.15463e-163	3.29646e-163	3.07755e-164	1.14156e-162	1.38248e-163	5.85153e-163	-1.2964e-162	3.72184e-164	8.04482e-163	3.49559e-163	2.24187e-163	-5.83258e-164	-1.95498e-163	-4.09665e-163	6.21574e-164	-5.80732e-163	-2.08526e-163	-1.54786e-162	1.14455e-163	1.83263e-164	-1.24955e-162	-9.63955e-163	1.47044e-163	3.13851e-164	3.57613e-164	2.86088e-163	3.40511e-163	3.65659e-163	0
4.80618e-163	8.19638e-163	-1.15463e-163	3.29646e-163	3.07755e-164	1.14156e-162	1.38248e-163	5.85153e-163	-1.2964e-162	3.72184e-164	8.04482e-163	3.49559e-163	2.24187e-163	-5.83258e-164	-1.95498e-163	-4.09665e-163	6.21574e-164	-5.80732e-163	-2.08526e-163	-1.54786e-162	1.14455e-163	1.83263e-164	-1.24955e-162	-9.63955e-163	1.47044e-163	3.13851e-164	3.57613e-164	2.86088e-163	3.40511e-163	3.65659e-163	0
4.80618e-163	8.19638e-163	-1.15463e-163	3.29646e-163	3.07755e-164	1.14156e-162	1.38248e-163	5.85153e-163	-1.2964e-162	3.72184e-164	8.04482e-163	3.49559e-163	2.24187e-163	-5.83258e-164	-1.95498e-163	-4.09665e-163	6.21574e-164	-5.80732e-163	-2.08526e-163	-1.54786e-162	1.14455e-163	1.83263e-164	-1.24955e-162	-9.63955e-163	1.47044e-163	3.13851e-164	3.57613e-164	2.86088e-163	3.40511e-163	3.65659e-163	0
4.80618e-163	8.19638e-163	-1.15463e-163	3.29646e-163	3.07755e-164	1.14156e-162	1.38248e-163	5.85153e-163	-1.2964e-162	3.72184e-164	8.04482e-163	3.49559e-163	2.24187e-163	-5.83258e-164	-1.95498e-163	-4.09665e-163	6.21574e-164	-5.80732e-163	-2.08526e-163	-1.54786e-162	1.14455e-163	1.83263e-164	-1.24955e-162	-9.63955e-163	1.47044e-163	3.13851e-164	3.57613e-164	2.86088e-163	3.40511e-163	3.65659e-163	0
4.80618e-163	8.19638e-163	-1.15463e-163	3.29646e-163	3.07755e-164	1.14156e-162	1.38248e-163	5.85153e-163	-1.2964e-162	3.72184e-164	8.04482e-163	3.49559e-163	2.24187e-163	-5.83258e-164	-1.95498e-163	-4.09665e-163	6.21574e-164	-5.80732e-163	-2.08526e-163	-1.54786e-162	1.14455e-163	1.83263e-164	-1.24955e-162	-9.63955e-163	1.47044e-163	3.13851e-164	3.57613e-164	2.86088e-163	3.40511e-163	3.65659e-163	0
4.80618e-163	8.19638e-163	-1.15463e-163	3.29646e-163	3.07755e-164	1.14156e-162	1.38248e-163	5.85153e-163	-1.2964e-162	3.72184e-164	8.04482e-163	3.49559e-163	2.24187e-163	-5.83258e-164	-1.95498e-163	-4.09665e-163	6.21574e-164	-5.80732e-163	-2.08526e-163	-1.54786e-162	1.14455e-163	1.83263e-164	-1.24955e-162	-9.63955e-163	1.47044e-163	3.13851e-164	3.57613e-164	2.86088e-163	3.40511e-163	3.65659e-163	0
4.80618e-163	8.19638e-163	-1.15463e-163	3.29646e-163	3.07755e-164	1.14156e-162	1.38248e-163	5.85153e-163	-1.2964e-162	3.72184e-164	8.04482e-163	3.49559e-163	2.24187e-163	-5.83258e-164	-1.95498e-163	-4.09665e-163	6.21574e-164	-5.80732e-163	-2.08526e-163	-1.54786e-162	1.14455e-163	1.83263e-164	-1.24955e-162	-9.63955e-163	1.47044e-163	3.13851e-164	3.57613e-164	2.86088e-163	3.40511e-163	3.65659e-163	0
4.80618e-163	8.19638e-163	-1.15463e-163	3.29646e-163	3.07755e-164	1.14156e-162	1.38248e-163	5.85153e-163	-1.2964e-162	3.72184e-164	8.04482e-163	3.49559e-163	2.24187e-163	-5.83258e-164	-1.95498e-163	-4.09665e-163	6.21574e-164	-5.80732e-163	-2.08526e-163	-1.54786e-162	1.14455e-163	1.83263e-164	-1.24955e-162	-9.63955e-163	1.47044e-163	3.13851e-164	3.57613e-164	2.86088e-163	3.40511e-163	3.65659e-163	0
4.80618e-163	8.19638e-163	-1.15463e-163	3.29646e-163	3.07755e-164	1.14156e-162	1.38248e-163	5.85153e-163	-1.2964e-162	3.72184e-164	8.04482e-163	3.49559e-163	2.24187e-163	-5.83258e-164	-1.95498e-163	-4.09665e-163	6.21574e-164	-5.80732e-163	-2.08526e-163	-1.54786e-162	1.14455e-163	1.83263e-164	-1.24955e-162	-9.63955e-163	1.47044e-163	3.13851e-164	3.57613e-164	2.86088e-163	3.40511e-163	3.65659e-163	0
4.80618e-163	8.19638e-163	-1.15463e-163	3.29646e-163	3.07755e-164	1.14156e-162	1.38248e-163	5.85153e-163	-1.2964e-162	3.72184e-164	8.04482e-163	3.49559e-163	2.24187e-163	-5.83258e-164	-1.95498e-163	-4.09665e-163	6.21574e-164	-5.80732e-163	-2.08526e-163	-1.54786e-162	1.14455e-163	1.83263e-164	-1.24955e-162	-9.63955e-163	1.47044e-163	3.13851e-164	3.57613e-164	2.86088e-163	3.40511e-163	3.65659e-163	0
4.80618e-163	8.19638e-163	-1.15463e-163	3.29646e-163	3.07755e-164	1.14156e-162	1.38248e-163	5.85153e-163	-1.2964e-162	3.72184e-164	8.04482e-163	3.49559e-163	2.24187e-163	-5.83258e-164	-1.95498e-163	-4.09665e-163	6.21574e-164	-5.80732e-163	-2.08526e-163	-1.54786e-162	1.14455e-163	1.83263e-164	-1.24955e-162	-9.63955e-163	1.47044e-163	3.13851e-164	3.57613e-164	2.86088e-163	3.40511e-163	3.65659e-163	0
4.80618e-163	8.19638e-163	-1.15463e-163	3.29646e-163	3.07755e-164	1.14156e-162	1.38248e-163	5.85153e-163	-1.2964e-162	3.72184e-164	8.04482e-163	3.49559e-163	2.24187e-163	-5.83258e-164	-1.95498e-163	-4.09665e-163	6.21574e-164	-5.80732e-163	-2.08526e-163	-1.54786e-162	1.14455e-163	1.83263e-164	-1.24955e-162	-9.63955e-163	1.47044e-163	3.13851e-164	3.57613e-164	2.86088e-163	3.40511e-163	3.65659e-163	0
4.80618e-163	8.19638e-163	-1.15463e-163	3.29646e-163	3.07755e-164	1.14156e-162	1.38248e-163	5.85153e-163	-1.2964e-162	3.72184e-164	8.04482e-163	3.49559e-163	2.24187e-163	-5.83258e-164	-1.95498e-163	-4.09665e-163	6.21574e-164	-5.80732e-163	-2.08526e-163	-1.54786e-162	1.14455e-163	1.83263e-164	-1.24955e-162	-9.63955e-163	1.47044e-163	3.13851e-164	3.57613e-164	2.86088e-163	3.40511e-163	3.65659e-163	0
4.80618e-163	8.19638e-163	-1.15463e-163	3.29646e-163	3.07755e-164	1.14156e-162	1.38248e-163	5.85153e-163	-1.2964e-162	3.72184e-164	8.04482e-163	3.49559e-163	2.24187e-163	-5.83258e-164	-1.95498e-163	-4.09665e-163	6.21574e-164	-5.80732e-163	-2.08526e-163	-1.54786e-162	1.14455e-163	1.83263e-164	-1.24955e-162	-9.63955e-163	1.47044e-163	3.13851e-164	3.57613e-164	2.86088e-163	3.40511e-163	3.65659e-163	0
4.80618e-163	8.19638e-163	-1.15463e-163	3.29646e-163	3.07755e-164	1.14156e-162	1.38248e-163	5.85153e-163	-1.2964e-162	3.72184e-164	8.04482e-163	3.49559e-163	2.24187e-163	-5.83258e-164	-1.95498e-163	-4.09665e-163	6.21574e-164	-5.80732e-163	-2.08526e-163	-1.54786e-162	1.14455e-163	1.83263e-164	-1.24955e-162	-9.63955e-163	1.47044e-163	3.13851e-164	3.57613e-164	2.86088e-163	3.40511e-163	3.65659e-163	0
4.80618e-163	8.19638e-163	-1.15463e-163	3.29646e-163	3.07755e-164	1.14156e-162	1.38248e-163	5.85153e-163	-1.2964e-162	3.72184e-164	8.04482e-163	3.49559e-163	2.24187e-163	-5.83258e-164	-1.95498e-163	-4.09665e-163	6.21574e-164	-5.80732e-163	-2.08526e-163	-1.54786e-162	1.14455e-163	1.83263e-164	-1.24955e-162	-9.63955e-163	1.47044e-163	3.13851e-164	3.57613e-164	2.86088e-163	3.40511e-163	3.65659e-163	0
4.80618e-163	8.19638e-163	-1.15463e-163	3.29646e-163	3.07755e-164	1.14156e-162	1.38248e-163	5.85153e-163	-1.2964e-162	3.72184e-164	8.04482e-163	3.49559e-163	2.24187e-163	-5.83258e-164	-1.95498e-163	-4.09665e-163	6.21574e-164	-5.80732e-163	-2.08526e-163	-1.54786e-162	1.14455e-163	1.83263e-164	-1.24955e-162	-9.63955e-163	1.47044e-163	3.13851e-164	3.57613e-164	2.86088e-163	3.40511e-163	3.65659e-163	0
4.80618e-163	8.19638e-163	-1.15463e-163	3.29646e-163	3.07755e-164	1.14156e-162	1.38248e-163	5.85153e-163	-1.2964e-162	3.72184e-164	8.04482e-163	3.49559e-163	2.24187e-163	-5.83258e-164	-1.95498e-163	-4.09665e-163	6.21574e-164	-5.80732e-163	-2.08526e-163	-1.54786e-162	1.14455e-163	1.83263e-164	-1.24955e-162	-9.63955e-163	1.47044e-163	3.13851e-164	3.57613e-164	2.86088e-163	3.40511e-163	3.65659e-163	0
4.80618e-163	8.19638e-163	-1.15463e-163	3.29646e-163	3.07755e-164	1.14156e-162	1.38248e-163	5.85153e-163	-1.2964e-162	3.72184e-164	8.04482e-163	3.49559e-163	2.24187e-163	-5.83258e-164	-1.95498e-163	-4.09665e-163	6.21574e-164	-5.80732e-163	-2.08526e-163	-1.54786e-162	1.14455e-163	1.83263e-164	-1.24955e-162	-9.63955e-163	1.47044e-163	3.13851e-164	3.57613e-164	2.86088e-163	3.40511e-163	3.65659e-163	0
4.80618e-163	8.19638e-163	-1.15463e-163	3.29646e-163	3.07755e-164	1.14156e-162	1.38248e-163	5.85153e-163	-1.2964e-162	3.72184e-164	8.04482e-163	3.49559e-163	2.24187e-163	-5.83258e-164	-1.95498e-163	-4.09665e-163	6.21574e-164	-5.80732e-163	-2.08526e-163	-1.54786e-162	1.14455e-163	1.83263e-164	-1.24955e-162	-9.63955e-163	1.47044e-163	3.13851e-164	3.57613e-164	2.86088e-163	3.40511e-163	3.65659e-163	0
4.80618e-163	8.19638e-163	-1.15463e-163	3.29646e-163	3.07755e-164	1.14156e-162	1.38248e-163	5.85153e-163	-1.2964e-162	3.72184e-164	8.04482e-163	3.49559e-163	2.24187e-163	-5.83258e-164	-1.95498e-163	-4.09665e-163	6.21574e-164	-5.80732e-163	-2.08526e-163	-1.54786e-162	1.14455e-163	1.83263e-164	-1.24955e-162	-9.63955e-163	1.47044e-163	3.13851e-164	3.57613e-164	2.86088e-163	3.40511e-163	3.65659e-163	0
4.80618e-163	8.19638e-163	-1.15463e-163	3.29646e-163	3.07755e-164	1.14156e-162	1.38248e-163	5.85153e-163	-1.2964e-162	3.72184e-164	8.04482e-163	3.49559e-163	2.24187e-163	-5.83258e-164	-1.95498e-163	-4.09665e-163	6.21574e-164	-5.80732e-163	-2.08526e-163	-1.54786e-162	1.14455e-163	1.83263e-164	-1.24955e-162	-9.63955e-163	1.47044e-163	3.13851e-164	3.57613e-164	2.86088e-163	3.40511e-163	3.65659e-163	0
4.80618e-163	8.19638e-163	-1.15463e-163	3.29646e-163	3.07755e-164	1.14156e-162	1.38248e-163	5.85153e-163	-1.2964e-162	3.72184e-164	8.04482e-163	3.49559e-163	2.24187e-163	-5.83258e-164	-1.95498e-163	-4.09665e-163	6.21574e-164	-5.80732e-163	-2.08526e-163	-1.54786e-162	1.14455e-163	1.83263e-164	-1.24955e-162	-9.63955e-163	1.47044e-163	3.13851e-164	3.57613e-164	2.86088e-163	3.40511e-163	3.65659e-163	0
4.80618e-163	8.19638e-163	-1.15463e-163	3.29646e-163	3.07755e-164	1.14156e-162	1.38248e-163	5.85153e-163	-1.2964e-162	3.72184e-164	8.04482e-163	3.49559e-163	2.24187e-163	-5.83258e-164	-1.95498e-163	-4.09665e-163	6.21574e-164	-5.80732e-163	-2.08526e-163	-1.54786e-162	1.14455e-163	1.83263e-164	-1.24955e-162	-9.63955e-163	1.47044e-163	3.13851e-164	3.57613e-164	2.86088e-163	3.40511e-163	3.65659e-163	0
4.80618e-163	8.19638e-163	-1.15463e-163	3.29646e-163	3.07755e-164	1.14156e-162	1.38248e-163	5.85153e-163	-1.2964e-162	3.72184e-164	8.04482e-163	3.49559e-163	2.24187e-163	-5.83258e-164	-1.95498e-163	-4.09665e-163	6.21574e-164	-5.80732e-163	-2.08526e-163	-1.54786e-162	1.14455e-163	1.83263e-164	-1.24955e-162	-9.63955e-163	1.47044e-163	3.13851e-164	3.57613e-164	2.86088e-163	3.40511e-163	3.65659e-163	0
4.80618e-163	8.19638e-163	-1.15463e-163	3.29646e-163	3.07755e-164	1.14156e-162	1.38248e-163	5.85153e-163	-1.2964e-162	3.72184e-164	8.04482e-163	3.49559e-163	2.24187e-163	-5.83258e-164	-1.95498e-163	-4.09665e-163	6.21574e-164	-5.80732e-163	-2.08526e-163	-1.54786e-162	1.14455e-163	1.83263e-164	-1.24955e-162	-9.63955e-163	1.47044e-163	3.13851e-164	3.57613e-164	2.86088e-163	3.40511e-163	3.65659e-163	0
4.80618e-163	8.19638e-163	-1.15463e-163	3.29646e-163	3.07755e-164	1.14156e-162	1.38248e-163	5.85153e-163	-1.2964e-162	3.72184e-164	8.04482e-163	3.49559e-163	2.24187e-163	-5.83258e-164	-1.95498e-163	-4.09665e-163	6.21574e-164	-5.80732e-163	-2.08526e-163	-1.54786e-162	1.14455e-163	1.83263e-164	-1.24955e-162	-9.63955e-163	1.47044e-163	3.13851e-164	3.57613e-164	2.86088e-163	3.40511e-163	3.65659e-163	0
4.80618e-163	8.19638e-163	-1.15463e-163	3.29646e-163	3.07755e-164	1.14156e-162	1.38248e-163	5.85153e-163	-1.2964e-162	3.72184e-164	8.04482e-163	3.49559e-163	2.24187e-163	-5.83258e-164	-1.95498e-163	-4.09665e-163	6.21574e-164	-5.80732e-163	-2.08526e-163	-1.54786e-162	1.14455e-163	1.83263e-164	-1.24955e-162	-9.63955e-163	1.47044e-163	3.13851e-164	3.57613e-164	2.86088e-163	3.40511e-163	3.65659e-163	0
4.80618e-163	8.19638e-163	-1.15463e-163	3.29646e-163	3.07755e-164	1.14156e-162	1.38248e-163	5.85153e-163	-1.2964e-162	3.72184e-164	8.04482e-163	3.49559e-163	2.24187e-163	-5.83258e-164	-1.95498e-163	-4.09665e-163	6.21574e-164	-5.80732e-163	-2.08526e-163	-1.54786e-162	1.14455e-163	1.83263e-164	-1.24955e-162	-9.63955e-163	1.47044e-163	3.13851e-164	3.57613e-164	2.86088e-163	3.40511e-163	3.65659e-163	0
4.80618e-163	8.19638e-163	-1.15463e-163	3.29646e-163	3.07755e-164	1.14156e-162	1.38248e-163	5.85153e-163	-1.2964e-162	3.72184e-164	8.04482e-163	3.49559e-163	2.24187e-163	-5.83258e-164	-1.95498e-163	-4.09665e-163	6.21574e-164	-5.80732e-163	-2.08526e-163	-1.54786e-162	1.14455e-163	1.83263e-164	-1.24955e-162	-9.63955e-163	1.47044e-163	3.13851e-164	3.57613e-164	2.86088e-163	3.40511e-163	3.65659e-163	0
4.80618e-163	8.19638e-163	-1.15463e-163	3.29646e-163	3.07755e-164	1.14156e-162	1.38248e-163	5.85153e-163	-1.2964e-162	3.72184e-164	8.04482e-163	3.49559e-163	2.24187e-163	-5.83258e-164	-1.95498e-163	-4.09665e-163	6.21574e-164	-5.80732e-163	-2.08526e-163	-1.54786e-162	1.14455e-163	1.83263e-164	-1.24955e-162	-9.63955e-163	1.47044e-163	3.13851e-164	3.57613e-164	2.86088e-163	3.40511e-163	3.65659e-163	0
4.80618e-163	8.19638e-163	-1.15463e-163	3.29646e-163	3.07755e-164	1.14156e-162	1.38248e-163	5.85153e-163	-1.2964e-162	3.72184e-164	8.04482e-163	3.49559e-163	2.24187e-163	-5.83258e-164	-1.95498e-163	-4.09665e-163	6.21574e-164	-5.80732e-163	-2.08526e-163	-1.54786e-162	1.14455e-163	1.83263e-164	-1.24955e-162	-9.63955e-163	1.47044e-163	3.13851e-164	3.57613e-164	2.86088e-163	3.40511e-163	3.65659e-163	0
4.80618e-163	8.19638e-163	-1.15463e-163	3.29646e-163	3.07755e-164	1.14156e-162	1.38248e-163	5.85153e-163	-1.2964e-162	3.72184e-164	8.04482e-163	3.49559e-163	2.24187e-163	-5.83258e-164	-1.95498e-163	-4.09665e-163	6.21574e-164	-5.80732e-163	-2.08526e-163	-1.54786e-162	1.14455e-163	1.83263e-164	-1.24955e-162	-9.63955e-163	1.47044e-163	3.13851e-164	3.57613e-164	2.86088e-163	3.40511e-163	3.65659e-163	0
4.80618e-163	8.19638e-163	-1.15463e-163	3.29646e-163	3.07755e-164	1.14156e-162	1.38248e-163	5.85153e-163	-1.2964e-162	3.72184e-164	8.04482e-163	3.49559e-163	2.24187e-163	-5.83258e-164	-1.95498e-163	-4.09665e-163	6.21574e-164	-5.80732e-163	-2.08526e-163	-1.54786e-162	1.14455e-163	1.83263e-164	-1.24955e-162	-9.63955e-163	1.47044e-163	3.13851e-164	3.57613e-164	2.86088e-163	3.40511e-163	3.65659e-163	0
4.80618e-163	8.19638e-163	-1.15463e-163	3.29646e-163	3.07755e-164	1.14156e-162	1.38248e-163	5.85153e-163	-1.2964e-162	3.72184e-164	8.04482e-163	3.49559e-163	2.24187e-163	-5.83258e-164	-1.95498e-163	-4.09665e-163	6.21574e-164	-5.80732e-163	-2.08526e-163	-1.54786e-162	1.14455e-163	1.83263e-164	-1.24955e-162	-9.63955e-163	1.47044e-163	3.13851e-164	3.57613e-164	2.86088e-163	3.40511e-163	3.65659e-163	0
4.80618e-163	8.19638e-163	-1.15463e-163	3.29646e-163	3.07755e-164	1.14156e-162	1.38248e-163	5.85153e-163	-1.2964e-162	3.72184e-164	8.04482e-163	3.49559e-163	2.24187e-163	-5.83258e-164	-1.95498e-163	-4.09665e-163	6.21574e-164	-5.80732e-163	-2.08526e-163	-1.54786e-162	1.14455e-163	1.83263e-164	-1.24955e-162	-9.63955e-163	1.47044e-163	3.13851e-164	3.57613e-164	2.86088e-163	3.40511e-163	3.65659e-163	0
4.80618e-163	8.19638e-163	-1.15463e-163	3.29646e-163	3.07755e-164	1.14156e-162	1.38248e-163	5.85153e-163	-1.2964e-162	3.72184e-164	8.04482e-163	3.49559e-163	2.24187e-163	-5.83258e-164	-1.95498e-163	-4.09665e-163	6.21574e-164	-5.80732e-163	-2.08526e-163	-1.54786e-162	1.14455e-163	1.83263e-164	-1.24955e-162	-9.63955e-163	1.47044e-163	3.13851e-164	3.57613e-164	2.86088e-163	3.40511e-163	3.65659e-163	0
4.80618e-163	8.19638e-163	-1.15463e-163	3.29646e-163	3.07755e-164	1.14156e-162	1.38248e-163	5.85153e-163	-1.2964e-162	3.72184e-164	8.04482e-163	3.49559e-163	2.24187e-163	-5.83258e-164	-1.95498e-163	-4.09665e-163	6.21574e-164	-5.80732e-163	-2.08526e-163	-1.54786e-162	1.14455e-163	1.83263e-164	-1.24955e-162	-9.63955e-163	1.47044e-163	3.13851e-164	3.57613e-164	2.86088e-163	3.40511e-163	3.65659e-163	0
4.80618e-163	8.19638e-163	-1.15463e-163	3.29646e-163	3.07755e-164	1.14156e-162	1.38248e-163	5.85153e-163	-1.2964e-162	3.72184e-164	8.04482e-163	3.49559e-163	2.24187e-163	-5.83258e-164	-1.95498e-163	-4.09665e-163	6.21574e-164	-5.80732e-163	-2.08526e-163	-1.54786e-162	1.14455e-163	1.83263e-164	-1.24955e-162	-9.63955e-163	1.47044e-163	3.13851e-164	3.57613e-164	2.86088e-163	3.40511e-163	3.65659e-163	0
4.80618e-163	8.19638e-163	-1.15463e-163	3.29646e-163	3.07755e-164	1.14156e-162	1.38248e-163	5.85153e-163	-1.2964e-162	3.72184e-164	8.04482e-163	3.49559e-163	2.24187e-163	-5.83258e-164	-1.95498e-163	-4.09665e-163	6.21574e-164	-5.80732e-163	-2.08526e-163	-1.54786e-162	1.14455e-163	1.83263e-164	-1.24955e-162	-9.63955e-163	1.47044e-163	3.13851e-164	3.57613e-164	2.86088e-163	3.40511e-163	3.65659e-163	0
4.80618e-163	8.19638e-163	-1.15463e-163	3.29646e-163	3.07755e-164	1.14156e-162	1.38248e-163	5.85153e-163	-1.2964e-162	3.72184e-164	8.04482e-163	3.49559e-163	2.24187e-163	-5.83258e-164	-1.95498e-163	-4.09665e-163	6.21574e-164	-5.80732e-163	-2.08526e-163	-1.54786e-162	1.14455e-163	1.83263e-164	-1.24955e-162	-9.63955e-163	1.47044e-163	3.13851e-164	3.57613e-164	2.86088e-163	3.40511e-163	3.65659e-163	0
4.80618e-163	8.19638e-163	-1.15463e-163	3.29646e-163	3.07755e-164	1.14156e-162	1.38248e-163	5.85153e-163	-1.2964e-162	3.72184e-164	8.04482e-163	3.49559e-163	2.24187e-163	-5.83258e-164	-1.95498e-163	-4.09665e-163	6.21574e-164	-5.80732e-163	-2.08526e-163	-1.54786e-162	1.14455e-163	1.83263e-164	-1.24955e-162	-9.63955e-163	1.47044e-163	3.13851e-164	3.57613e-164	2.86088e-163	3.40511e-163	3.65659e-163	0
4.80618e-163	8.19638e-163	-1.15463e-163	3.29646e-163	3.07755e-164	1.14156e-162	1.38248e-163	5.85153e-163	-1.2964e-162	3.72184e-164	8.04482e-163	3.49559e-163	2.24187e-163	-5.83258e-164	-1.95498e-163	-4.09665e-163	6.21574e-164	-5.80732e-163	-2.08526e-163	-1.54786e-162	1.14455e-163	1.83263e-164	-1.24955e-162	-9.63955e-163	1.47044e-163	3.13851e-164	3.57613e-164	2.86088e-163	3.40511e-163	3.65659e-163	0
4.80618e-163	8.19638e-163	-1.15463e-163	3.29646e-163	3.07755e-164	1.14156e-162	1.38248e-163	5.85153e-163	-1.2964e-162	3.72184e-164	8.04482e-163	3.49559e-163	2.24187e-163	-5.83258e-164	-1.95498e-163	-4.09665e-163	6.21574e-164	-5.80732e-163	-2.08526e-163	-1.54786e-162	1.14455e-163	1.83263e-164	-1.24955e-162	-9.63955e-163	1.47044e-163	3.13851e-164	3.57613e-164	2.86088e-163	3.40511e-163	3.65659e-163	0
4.80618e-163	8.19638e-163	-1.15463e-163	3.29646e-163	3.07755e-164	1.14156e-162	1.38248e-163	5.85153e-163	-1.2964e-162	3.72184e-164	8.04482e-163	3.49559e-163	2.24187e-163	-5.83258e-164	-1.95498e-163	-4.09665e-163	6.21574e-164	-5.80732e-163	-2.08526e-163	-1.54786e-162	1.14455e-163	1.83263e-164	-1.24955e-162	-9.63955e-163	1.47044e-163	3.13851e-164	3.57613e-164	2.86088e-163	3.40511e-163	3.65659e-163	0
4.80618e-163	8.19638e-163	-1.15463e-163	3.29646e-163	3.07755e-164	1.14156e-162	1.38248e-163	5.85153e-163	-1.2964e-162	3.72184e-164	8.04482e-163	3.49559e-163	2.24187e-163	-5.83258e-164	-1.95498e-163	-4.09665e-163	6.21574e-164	-5.80732e-163	-2.08526e-163	-1.54786e-162	1.14455e-163	1.83263e-164	-1.24955e-162	-9.63955e-163	1.47044e-163	3.13851e-164	3.57613e-164	2.86088e-163	3.40511e-163	3.65659e-163	0
[truncated: 2,010 more rows]
