# Supplementary material for: A modified shuffled frog leaping algorithm with inertia weight
Source: Sci Rep. 2024 Feb 20;14:4146. doi: 10.1038/s41598-024-51306-1 (PMC11224354; doi:10.1038/s41598-024-51306-1)
Supplement: Supplementary file 1 — Supplementary Information. [file 41598_2024_51306_MOESM1_ESM.zip › data/F1/MSFLA_L_27.xls]

## Sheet: Sheet1
0.455689	1.66723	0.140804	0.810062	0.537997	3.37563	0.772003	8.98718	0.158833	-2.81848	2.91853	0.75694	1.66862	0.0555502	-1.22478	-4.14844	1.65763	-2.89286	1.43824	-3.92627	-3.0135	1.62655	4.11152	-0.556717	1.8212	1.33073	-3.51034	0.271004	4.28263	0.703141	229.131
0.210738	0.540173	-0.0450981	0.0864995	-0.232608	-0.378492	-0.116376	0.20036	-0.0744814	-0.24428	0.0350904	-0.116738	-0.0320232	0.46597	-0.0508131	0.148289	0.0687678	-0.5591	-0.0929912	0.101966	0.0947379	-0.083905	-0.116827	-0.467488	0.560964	0.0384266	-0.00241365	0.131798	0.230379	-0.0701184	1.89567
0.000564052	0.0139255	0.0478148	-0.0196506	-0.0184009	0.0102141	-0.02468	0.0143601	0.0164972	0.0391683	0.0105546	0.0108086	0.0187178	-0.00686457	0.0354881	0.00949488	-0.00905911	0.0271201	-0.0153045	-0.00713117	-0.0216331	0.0362824	0.0332432	0.0114809	-0.00154117	-0.00583106	-0.0059405	0.0106857	-0.0166992	0.00943818	0.0125842
-0.000779202	-0.0017498	2.67478e-05	0.000867582	-0.00498351	-0.0018466	0.00509666	-0.00124203	0.00141529	1.68152e-05	-0.00432994	0.00161726	-1.29424e-05	-0.00402314	0.000908653	-0.00680212	0.000640157	0.000382924	0.000553088	-0.000683925	-0.00983268	0.00217938	0.000139494	-0.00255698	0.00366547	0.000256241	0.000863702	-0.00460192	-0.000973393	-0.00139153	0.000294462
-0.000251032	0.000325694	-1.87969e-05	3.9466e-05	0.00029279	0.000154377	6.694e-05	0.000288348	-8.81462e-05	-0.00028689	0.000177992	7.20535e-05	-0.000334924	-9.66201e-06	1.1119e-05	-6.52174e-05	-0.000181393	8.6423e-05	-3.86094e-05	-7.04262e-05	9.19215e-05	0.000153093	0.000171004	4.51177e-05	-3.95008e-05	5.46634e-06	8.76501e-05	-3.75122e-05	-7.36744e-05	1.03013e-06	7.37879e-07
-1.65747e-05	7.18604e-07	1.53711e-05	2.26035e-05	-6.38291e-07	-1.11479e-05	1.17759e-06	2.70376e-07	-2.12263e-06	-4.00701e-05	-1.49854e-06	-5.20044e-05	8.77361e-07	7.00085e-06	-6.10764e-06	3.73636e-06	1.06049e-05	-7.79305e-06	4.20486e-05	9.70781e-06	9.43517e-06	5.36806e-06	2.72472e-06	2.28443e-05	4.02602e-06	-5.21452e-06	3.3488e-05	-1.05202e-05	-1.62039e-06	-3.26939e-06	9.53791e-09
-1.05641e-07	3.25824e-06	-2.2028e-06	1.75055e-08	2.97149e-08	1.2277e-06	1.6466e-06	-4.10517e-06	-3.08056e-07	2.86866e-08	-2.61077e-07	8.03919e-07	7.67076e-07	-6.79875e-07	-8.43996e-07	-1.11175e-06	2.79371e-08	-7.7563e-07	-4.00059e-08	2.39486e-06	-1.40998e-06	-9.81137e-07	8.58831e-07	1.81832e-06	2.60407e-06	1.4524e-06	6.02647e-06	-1.57677e-07	2.62637e-07	1.60462e-07	9.90234e-11
1.60589e-08	6.54876e-08	1.47501e-07	-3.51708e-08	-2.56823e-08	1.58783e-07	-3.40556e-08	-8.49201e-08	-3.85443e-08	1.68236e-09	-5.77143e-09	2.79014e-07	8.58314e-08	-1.95706e-08	-3.76921e-07	-3.16473e-08	6.27291e-08	1.27676e-07	-4.0673e-08	6.0775e-08	-1.45369e-07	2.41203e-08	-8.62055e-08	5.06024e-08	-3.1396e-07	3.48737e-08	-2.15984e-08	-1.20365e-08	-1.48926e-07	9.01976e-08	4.79977e-13
-1.86074e-08	5.2142e-09	-1.21983e-08	1.55607e-08	2.09282e-09	-2.44479e-10	4.92213e-09	2.80842e-08	-5.63537e-09	-1.4272e-08	9.13911e-09	-4.23643e-09	-1.22933e-09	-2.83008e-09	2.02775e-08	2.13715e-09	2.19481e-09	8.96695e-09	2.43816e-09	-4.70279e-09	-2.85248e-09	-3.91226e-08	-2.72186e-09	-1.51724e-08	-1.27304e-08	-1.87664e-09	1.10322e-08	-1.46497e-08	-1.43553e-09	-7.60489e-09	4.79535e-15
1.23e-09	-1.29572e-09	4.83003e-10	7.80948e-11	-5.37443e-10	6.68912e-10	1.96719e-10	9.1841e-10	-7.8783e-10	4.71037e-10	9.75838e-11	-3.36093e-10	-3.14672e-09	-1.03545e-09	4.68542e-10	-1.5722e-09	-8.81243e-10	-3.92746e-10	2.4425e-11	-8.20788e-10	-1.00581e-10	-2.43582e-09	9.9729e-11	-6.47946e-10	3.97655e-10	1.60166e-11	2.87342e-10	1.3423e-09	7.56046e-10	6.76036e-10	3.07296e-17
6.84936e-11	1.31763e-10	-3.22141e-11	9.2395e-11	-4.8807e-11	-7.34781e-11	-4.75342e-11	-5.14258e-11	-1.03059e-10	1.32754e-10	-6.71125e-11	-1.15445e-11	-7.65827e-11	2.92669e-10	-1.71173e-11	-1.89015e-10	-2.51221e-11	-4.84683e-11	2.5608e-10	4.43728e-12	1.57807e-10	6.18611e-11	8.95155e-11	-1.85303e-10	2.98319e-11	7.28711e-11	2.48363e-10	-3.55511e-11	1.80482e-11	-1.93196e-10	4.5119e-19
1.48102e-11	-1.97833e-12	1.36443e-11	4.52327e-12	5.22404e-12	4.88741e-12	-1.33922e-11	3.98934e-12	-2.21227e-12	-2.16488e-11	1.07443e-12	1.25134e-11	2.26018e-12	1.74728e-11	-2.14903e-11	-6.32273e-12	8.82648e-12	-8.4006e-12	-1.23072e-13	-2.17427e-12	1.9212e-11	-4.62936e-12	-4.82724e-12	-3.77771e-14	-2.86531e-11	5.55543e-12	8.48017e-12	1.39337e-11	9.27677e-13	3.95573e-12	3.82133e-21
2.10192e-13	-2.47989e-12	2.55001e-13	-1.68907e-12	1.07792e-12	2.35233e-13	-7.34315e-13	3.06818e-13	4.59192e-13	2.00527e-15	-5.98252e-13	-1.88848e-12	1.58467e-12	-1.34204e-13	4.53895e-13	9.86526e-14	1.49614e-12	-3.27849e-13	1.63229e-13	8.36255e-13	-1.6484e-12	-9.18847e-14	4.77196e-13	-1.04011e-12	1.13573e-12	1.52877e-12	-5.61419e-14	-1.01473e-12	-1.6901e-12	6.20907e-14	3.24699e-23
-1.30592e-13	-9.57992e-15	1.21006e-14	4.28319e-14	-5.86429e-14	1.02728e-13	-6.1111e-14	-1.35507e-13	1.10954e-13	-3.14441e-14	5.38694e-14	3.07467e-14	-9.80575e-14	5.74757e-14	-5.47832e-15	5.48071e-14	-1.49812e-13	-1.98283e-13	5.51547e-14	-1.15144e-14	-2.59186e-15	-8.72559e-14	-2.11205e-13	1.04504e-13	6.05478e-14	7.78261e-15	2.70825e-14	-8.09751e-14	-4.4065e-14	-1.28146e-13	2.45779e-25
-1.7477e-14	-6.99976e-15	-1.45963e-15	4.04021e-15	1.15391e-15	-8.22221e-15	-5.90041e-15	4.06809e-15	2.16806e-15	7.01979e-15	-4.76503e-15	5.88103e-15	1.07119e-16	-5.72683e-15	-1.97483e-15	2.09637e-16	-6.60484e-16	-1.38547e-15	-7.70382e-15	6.93801e-16	-2.85227e-16	1.74985e-15	6.28254e-15	-2.73453e-15	3.62949e-15	-1.08106e-15	1.54284e-15	5.78069e-15	1.6198e-15	-2.6596e-16	8.06328e-28
-2.70062e-16	-3.36517e-16	2.542e-15	4.27333e-16	5.76956e-16	-1.21391e-16	-1.40413e-15	-6.13377e-17	2.10415e-17	1.4243e-15	4.56534e-17	3.02107e-16	-4.53394e-16	-3.35971e-16	-2.80552e-16	3.35849e-16	-4.12558e-16	2.84854e-16	6.50061e-17	-3.52802e-16	-7.89934e-17	3.71344e-16	8.72523e-16	9.0592e-17	-4.23405e-16	1.56083e-16	4.61565e-16	-3.55342e-16	-2.76517e-16	-3.49935e-16	1.38214e-29
1.6189e-17	3.08656e-17	2.52198e-17	-2.69898e-17	-7.72128e-18	-2.71744e-17	8.99319e-17	-1.10432e-17	-1.27026e-16	-6.78616e-18	-1.06325e-17	1.48588e-17	2.1166e-17	1.07741e-17	-4.45931e-17	-6.30092e-18	-1.00145e-16	-1.90143e-17	1.88784e-18	1.75157e-17	-1.6529e-17	1.01631e-16	-9.74312e-17	-3.65933e-17	-1.54467e-17	-2.98729e-17	-1.41926e-16	-4.46711e-17	-3.94065e-17	-5.3587e-18	8.76807e-32
-2.70689e-19	-1.17761e-17	1.05195e-18	-6.82127e-20	-8.5907e-19	1.96409e-18	5.06092e-18	1.18756e-17	1.90429e-18	-5.59473e-18	-2.73442e-18	4.77965e-18	1.20966e-17	5.57554e-19	5.34897e-18	-5.69184e-19	2.74436e-18	5.53509e-18	-3.01962e-18	-8.82144e-19	2.22606e-18	-4.04556e-18	4.60227e-19	-3.43421e-18	-2.62516e-18	9.9235e-19	3.64874e-19	-1.70752e-19	-1.45508e-18	-8.26954e-18	7.11855e-34
6.5621e-21	2.44867e-20	-1.23921e-18	-3.22952e-19	-1.91387e-19	1.30161e-19	-2.44661e-19	-8.96803e-19	-7.21333e-19	-4.29164e-21	4.03302e-19	-2.81987e-20	6.23162e-19	-1.15407e-19	-6.68179e-19	-4.43832e-19	8.12188e-19	-1.03235e-18	-8.84777e-19	-2.93657e-19	4.42904e-19	-5.71612e-19	-2.16427e-19	-4.96895e-19	-9.24484e-19	2.30321e-19	7.70516e-20	-1.05406e-19	2.06733e-19	-1.53268e-19	8.68925e-36
-4.16219e-20	1.23645e-20	-1.04371e-20	1.87047e-20	9.24891e-20	3.69091e-21	5.87496e-21	1.91684e-20	2.16132e-20	-6.6242e-20	2.04487e-21	1.35286e-21	5.41985e-20	2.66894e-20	6.45001e-22	-2.64927e-20	5.57165e-20	5.30636e-20	1.0104e-20	-2.96203e-20	3.74394e-21	8.77227e-21	-5.58712e-20	-9.78719e-20	-5.25166e-20	1.96265e-20	-1.4982e-20	6.60018e-20	-6.08096e-21	-9.57849e-20	5.71537e-38
-6.1724e-22	8.99001e-21	-3.01928e-21	7.17057e-23	5.64991e-21	-2.54651e-21	-7.67135e-22	-4.51868e-22	2.23022e-21	4.31267e-22	-1.39178e-21	1.02521e-20	-5.44204e-21	2.12216e-21	1.62705e-21	-1.37981e-21	1.698e-21	4.39411e-21	-1.19954e-21	1.49603e-21	3.24493e-21	2.52195e-21	6.47853e-22	-1.21991e-20	-1.48659e-22	-5.78057e-22	2.70687e-21	4.44996e-22	1.651e-21	3.4004e-21	4.94561e-40
5.7483e-22	7.80632e-23	2.35282e-24	2.38271e-23	-1.42356e-24	-2.75025e-22	-1.12277e-22	-5.21236e-22	-1.6544e-23	-1.10846e-22	1.13499e-22	-8.34902e-24	2.05927e-22	-1.24425e-22	-5.85138e-24	-1.7599e-23	1.26607e-22	-1.31679e-22	3.71126e-22	1.61388e-22	-7.96407e-23	5.81457e-22	3.17733e-22	1.11862e-22	-1.12696e-22	2.29017e-22	-1.55529e-22	-8.08894e-23	-5.47873e-23	-4.51646e-22	1.73869e-42
-5.08661e-23	7.45998e-23	-2.39801e-23	1.82979e-23	-4.8101e-23	1.34852e-23	-1.12133e-24	-3.55973e-24	-7.43924e-23	1.28253e-24	2.05619e-23	-2.09164e-23	1.74786e-23	5.26915e-23	2.35922e-24	-7.20281e-24	1.56151e-23	2.73706e-23	7.26118e-24	5.95561e-24	3.12327e-23	1.76146e-23	7.50074e-23	-9.86672e-25	2.19829e-23	2.7004e-23	6.91585e-25	3.11682e-23	-5.25348e-23	-1.13756e-23	3.41751e-44
2.28898e-25	2.19896e-24	-3.3288e-24	-2.08282e-24	2.96096e-25	-2.64936e-24	1.59329e-24	-1.657e-24	4.10108e-24	-1.25335e-25	-7.80281e-25	1.87198e-24	-1.50863e-24	4.07585e-24	5.95035e-24	5.54049e-24	4.40342e-24	-3.18525e-24	-1.17713e-24	-6.85718e-25	-1.05056e-24	3.06622e-24	-4.11786e-24	2.49054e-24	2.11226e-24	2.81328e-24	3.18215e-24	3.78124e-25	-1.86561e-24	-4.51076e-26	2.29822e-46
-4.58865e-26	6.81299e-27	-3.51189e-25	2.60084e-25	4.64723e-25	7.15024e-26	2.33505e-25	-1.36022e-25	-1.26594e-26	2.99602e-26	-7.5654e-25	3.23552e-26	1.45027e-25	-1.13992e-26	1.42211e-25	2.07494e-25	-1.40703e-26	-7.5475e-26	-2.00043e-25	1.55078e-25	4.47897e-25	-3.98825e-25	1.99492e-25	-1.09823e-25	-2.61113e-26	5.85773e-25	-5.72997e-26	4.58556e-26	-1.02136e-26	-3.00236e-25	2.06707e-48
7.44739e-27	-1.88737e-26	-3.61135e-27	9.31256e-28	3.42441e-28	9.35539e-27	5.0099e-27	-5.7045e-27	-3.38832e-27	5.69609e-26	1.26064e-26	-6.5489e-27	-7.41978e-27	1.0088e-27	-1.78571e-27	1.02778e-26	1.63592e-26	-8.15812e-26	1.31483e-26	2.94636e-26	2.58543e-27	-1.44264e-26	3.45603e-26	1.56813e-26	2.05123e-26	2.01878e-26	2.25485e-27	2.41195e-27	-3.94909e-26	-3.92114e-26	1.77491e-50
-3.41768e-27	-9.28692e-28	1.55412e-28	-4.64038e-28	1.53026e-28	-3.55491e-27	3.48389e-28	2.96677e-27	-1.12514e-27	-1.73519e-27	1.32567e-27	1.37269e-28	-7.95669e-28	-1.70927e-28	-2.36313e-28	-1.20618e-27	-2.82776e-28	1.31039e-27	-6.02447e-28	-3.03238e-28	-4.4514e-28	2.05865e-27	-5.35517e-28	-1.65315e-27	1.29963e-27	1.05376e-27	1.6885e-27	-2.81021e-27	-7.72074e-28	7.90985e-28	6.70698e-53
5.69779e-29	4.00262e-29	-6.76751e-29	1.64845e-28	-5.15688e-30	-2.03129e-29	-4.56074e-29	-6.55217e-28	1.64971e-28	1.92439e-29	-6.1974e-29	2.63096e-29	8.16414e-29	-1.74243e-28	-1.70777e-28	2.43439e-28	4.60256e-28	4.76838e-28	4.77216e-29	6.18159e-30	-6.14903e-29	-3.81815e-29	3.06632e-29	4.78723e-29	4.42259e-29	-1.47888e-28	1.42316e-28	1.22079e-28	1.39625e-29	-2.04824e-30	1.13518e-54
-1.6541e-29	-2.34422e-29	9.06826e-30	1.28138e-29	1.24687e-29	1.10208e-30	-8.02212e-30	-1.02086e-29	-9.66101e-31	-1.71008e-31	-1.52379e-30	-1.0826e-30	2.0391e-29	1.32775e-30	-1.21794e-29	-4.41904e-30	-1.68498e-29	1.6953e-29	3.796e-29	2.7578e-29	-9.83565e-31	9.78701e-30	4.68094e-30	2.28078e-29	2.23566e-30	3.22523e-31	3.60759e-29	5.05462e-29	-4.38069e-30	-2.05636e-30	9.28129e-57
9.29273e-32	-6.17228e-31	1.83613e-30	-3.04666e-31	-1.43977e-30	7.21301e-31	-7.91913e-31	1.43781e-31	-2.16334e-31	1.60219e-30	-1.94376e-30	-3.05601e-31	1.47714e-31	1.27275e-31	-6.44284e-31	-1.25398e-32	-9.26736e-31	1.68978e-31	-4.0742e-31	-5.41436e-31	-1.04518e-31	2.28287e-31	-1.16252e-30	2.83953e-31	-2.2725e-30	-2.9397e-31	2.04006e-30	-1.64602e-30	-1.25817e-30	-2.72623e-30	3.80124e-59
-8.55218e-33	-2.45218e-31	1.01191e-31	-8.44556e-32	1.53419e-31	1.036e-31	-2.06477e-31	-1.02654e-32	7.77129e-32	1.34465e-31	4.45807e-32	-1.65848e-31	-2.51064e-32	-1.49764e-32	2.74634e-32	1.77022e-31	-3.54448e-32	9.85204e-32	5.36039e-33	4.17015e-32	-9.45995e-32	-4.38257e-31	-9.45597e-32	-2.05484e-31	5.768e-32	-1.66371e-31	1.68496e-32	6.48293e-32	-1.96212e-32	-1.64758e-32	5.42208e-61
-2.03295e-32	6.36689e-33	3.98764e-33	1.2939e-32	-8.96074e-33	-5.9247e-33	-5.2932e-33	-1.36154e-32	4.10515e-33	1.23756e-32	-9.25873e-33	-5.989e-33	-4.65348e-33	-3.064e-32	8.96262e-33	-1.62636e-32	1.17802e-32	8.85983e-33	-1.95917e-32	1.54277e-33	3.23784e-32	6.12234e-33	5.37534e-33	1.71302e-32	3.98223e-33	1.24786e-33	1.14735e-32	4.91643e-33	7.65527e-33	-5.68365e-33	4.83864e-63
9.19514e-34	-1.433e-33	1.26628e-33	-6.13473e-34	-2.06919e-33	-5.50466e-34	4.115e-34	2.959e-34	9.72528e-34	6.53261e-34	-2.57525e-33	-6.25824e-35	9.87001e-35	1.42395e-34	5.28483e-34	6.04961e-34	2.85892e-33	1.4491e-33	-1.18129e-33	3.38618e-33	4.44953e-34	-2.12029e-34	-5.46412e-34	-6.83983e-34	-8.99674e-34	2.02029e-35	-4.88615e-34	2.47554e-34	-4.25419e-34	2.88742e-34	4.39225e-65
2.19161e-34	-2.02219e-35	-2.64208e-35	-1.73986e-35	4.83768e-35	1.86373e-34	-2.8933e-35	-3.56829e-35	3.03795e-35	5.86949e-35	4.75543e-35	1.08142e-34	-8.76237e-35	8.42917e-35	-8.26492e-35	-2.15908e-34	-1.33914e-35	-7.31312e-35	9.87055e-35	7.2434e-35	2.31757e-35	1.35999e-35	-2.05633e-37	-2.41839e-35	1.82381e-35	1.44509e-34	-7.44085e-35	-4.04073e-34	1.9062e-34	2.52978e-35	4.24008e-67
1.54013e-35	1.95189e-36	1.41542e-35	-8.37451e-36	7.74704e-36	-2.46738e-36	-4.29754e-36	1.33797e-36	1.58032e-35	-1.96965e-35	-2.89163e-36	-8.87048e-36	-3.8605e-36	3.86811e-36	-9.2827e-36	-1.0497e-35	1.8506e-35	7.46068e-37	-4.18608e-36	-1.14367e-35	-7.26923e-36	4.43491e-36	-2.99056e-36	-5.47406e-36	1.04279e-35	-5.42454e-37	-2.60245e-36	-2.01938e-36	-6.92648e-36	6.11415e-36	2.35683e-69
-1.24601e-37	8.73341e-38	2.95543e-37	-5.71799e-37	-1.76155e-37	-1.10013e-36	-1.13993e-36	9.87574e-38	-1.29252e-37	-6.6915e-37	5.95783e-37	-1.6703e-36	7.80621e-37	3.42368e-37	1.09763e-37	-1.1423e-37	6.99548e-37	-3.3742e-37	3.41775e-37	7.82221e-37	-1.42962e-37	1.84078e-36	-4.94708e-37	-4.93985e-38	-3.14465e-37	7.24127e-37	-3.60753e-37	8.09905e-37	-8.97924e-37	3.97187e-37	1.47103e-71
-4.45559e-38	1.38188e-38	-4.13572e-38	3.45513e-38	-8.74715e-39	-8.20628e-38	-3.33213e-38	1.06716e-37	-6.50358e-38	-1.14207e-38	9.90521e-38	1.49262e-39	-4.08117e-38	-1.23753e-39	-7.75764e-39	1.52588e-38	-1.53003e-38	7.73666e-38	5.26249e-38	3.20948e-38	6.57576e-39	2.4196e-38	9.04937e-38	-1.69053e-38	-1.63583e-38	1.87982e-38	2.32425e-39	2.63135e-38	1.45567e-38	1.51946e-38	6.14078e-74
-4.22712e-39	2.14212e-40	1.85665e-39	6.66085e-40	6.54244e-39	-6.99484e-39	1.12603e-38	8.65259e-40	2.27977e-39	6.81348e-40	-4.44478e-40	-1.14197e-39	-3.14341e-39	4.50852e-39	-1.68274e-39	6.16809e-39	4.89212e-39	-1.37025e-39	-2.15237e-39	1.9359e-39	-7.39509e-39	-9.03481e-40	-1.53349e-39	-1.69312e-39	8.58736e-41	2.67881e-40	2.29947e-39	3.75944e-40	-9.24231e-39	-3.78482e-39	5.19493e-76
-7.62722e-40	1.03608e-39	-3.12625e-40	-1.00908e-40	3.75878e-40	1.30656e-40	4.0962e-40	2.89806e-40	1.93378e-40	-9.69588e-41	-8.47995e-41	-8.04788e-40	1.02266e-39	4.91217e-40	3.15235e-40	-2.30143e-40	9.52899e-40	-9.54102e-40	-8.52146e-40	-2.59529e-40	-4.21709e-41	4.33946e-40	-2.64093e-40	-5.75038e-41	1.12432e-40	-1.48244e-39	1.00031e-39	2.67809e-40	3.45399e-40	6.72964e-40	1.10441e-77
2.24856e-41	5.87709e-41	-3.15214e-42	1.79601e-42	1.3815e-40	2.71005e-42	-5.0784e-41	-4.11848e-41	3.49426e-41	-8.07258e-41	-1.82009e-41	8.43562e-41	-2.42964e-43	-9.66571e-43	-4.4193e-42	-2.03869e-41	5.12321e-41	1.00062e-41	-1.05096e-41	-1.41901e-41	1.8999e-41	-1.64611e-41	-4.54433e-42	2.08831e-41	-6.56597e-41	9.11345e-42	4.81287e-41	-2.58329e-42	1.83466e-40	1.68154e-41	8.7747e-80
-6.25362e-42	-2.43893e-43	6.22148e-43	1.12292e-42	2.29939e-42	-4.88116e-42	-1.15534e-41	1.59656e-42	5.01172e-43	-8.99295e-42	1.17214e-42	1.356e-42	9.63798e-45	-1.56525e-41	4.19639e-42	-2.10479e-42	6.65667e-43	3.24866e-42	1.45287e-42	-3.55286e-42	-1.68779e-42	-1.15637e-41	1.54044e-42	-3.02629e-43	4.15603e-42	1.2098e-42	-2.52297e-44	1.69333e-42	-8.23618e-42	-1.12137e-42	8.12796e-82
4.03966e-43	8.25302e-43	4.66308e-43	1.2875e-43	-2.73625e-43	-1.29529e-43	1.69643e-43	-2.34349e-43	9.89832e-44	-4.04367e-43	2.55986e-43	1.9919e-43	2.52827e-43	7.50447e-43	8.30858e-43	-1.24982e-43	-9.25899e-44	-1.16871e-43	-5.63572e-43	3.4267e-44	2.23538e-43	-4.23077e-43	2.78808e-43	2.25124e-44	-4.29622e-43	4.1475e-44	-7.18361e-44	3.80754e-45	5.29098e-43	2.61688e-43	4.05335e-84
-8.19189e-45	-8.0367e-46	3.75605e-44	-3.08693e-44	2.0015e-44	-6.17734e-45	3.06458e-44	4.50935e-44	6.43158e-45	1.33415e-43	1.56451e-45	-1.35312e-44	-1.31599e-43	-1.54198e-44	3.64794e-46	-9.45324e-44	-1.0833e-44	-1.60974e-44	4.48334e-45	1.25278e-44	9.77206e-45	1.65712e-45	-2.50896e-45	-4.93159e-44	-2.48583e-44	5.86806e-44	-3.77731e-45	7.22632e-45	1.43518e-44	2.61145e-44	5.84677e-86
-1.35556e-45	4.96785e-46	6.76453e-46	1.30561e-46	-4.53952e-47	2.8032e-46	4.48798e-45	1.95337e-45	3.72932e-45	4.97425e-45	8.54905e-46	1.65471e-46	-6.30187e-45	9.47353e-46	-1.89935e-45	-4.84052e-45	7.3775e-46	1.2856e-45	-3.93925e-46	-9.03326e-46	1.22217e-46	-2.43213e-45	1.55602e-45	8.78959e-46	3.66082e-46	-8.01161e-45	4.78389e-45	1.21394e-45	1.42544e-45	5.03832e-46	2.36913e-88
-3.17698e-46	3.78231e-46	-6.21659e-47	1.09189e-46	3.25485e-46	-2.50307e-46	-8.01857e-46	-1.25185e-46	-2.23977e-46	-2.30096e-46	-6.32017e-47	-3.82511e-46	-4.29857e-47	4.7356e-46	-1.77767e-46	4.71785e-47	-1.67034e-46	3.6171e-46	-3.04681e-46	2.39674e-46	-2.63264e-46	2.83197e-47	-6.98006e-47	-7.39932e-46	-2.75793e-47	-6.49619e-48	-2.96885e-46	1.58138e-46	-1.92398e-46	-5.76132e-47	2.68615e-90
-8.58965e-48	2.41711e-47	2.25508e-47	-1.04755e-47	-2.13593e-47	-3.79321e-48	-3.05608e-47	8.36697e-49	9.90285e-49	-8.63387e-48	-1.3093e-47	-8.41104e-48	-7.8538e-49	1.10135e-47	-9.35211e-48	2.59577e-48	2.22317e-47	3.13812e-47	3.09284e-47	-1.28719e-47	1.84341e-47	3.34662e-48	6.94012e-48	-1.13467e-47	3.79183e-47	5.76163e-48	2.16563e-47	1.19208e-47	-4.74026e-48	7.5139e-47	1.4095e-92
6.75965e-49	1.90408e-49	-4.88578e-49	-9.89255e-49	-8.8167e-49	-1.69311e-48	1.66962e-48	-3.70957e-48	-6.66276e-49	-1.02064e-48	-5.19937e-49	-1.73145e-48	1.54546e-48	6.07217e-50	1.29286e-48	2.47785e-48	-7.62371e-49	2.02112e-48	2.59147e-48	7.46054e-50	-1.93654e-48	-1.95043e-48	-2.72925e-49	-2.85426e-49	5.37549e-49	-2.07649e-48	4.54485e-49	3.92172e-48	-1.20634e-48	1.36786e-48	7.94716e-95
-1.50671e-49	-9.22074e-50	-2.45926e-50	-1.43493e-49	-9.23817e-50	-4.80784e-49	7.6514e-50	2.10766e-49	7.21548e-50	3.54962e-50	-2.1549e-52	2.4918e-49	-4.88677e-50	2.58329e-49	1.22507e-49	4.87819e-49	1.58634e-49	3.36577e-51	1.5716e-49	-4.28198e-49	2.33614e-49	9.92016e-50	9.52303e-50	-6.13482e-51	2.55834e-50	8.8797e-50	-5.12919e-50	-1.79367e-49	7.66767e-50	-6.46508e-50	1.09317e-96
1.11806e-50	3.88712e-50	-4.00319e-51	7.40367e-51	-5.27797e-51	-5.8746e-51	-5.31597e-51	2.56855e-50	-1.36143e-50	-5.91449e-50	9.38466e-52	-1.06072e-50	-4.79422e-51	1.87379e-50	-2.5721e-50	1.48546e-50	-3.33829e-51	-1.5268e-50	1.33194e-51	-3.96826e-50	4.68795e-51	2.02605e-50	-2.76031e-50	-7.93009e-51	4.16174e-50	-8.77182e-51	4.06447e-50	-1.47417e-50	-5.21479e-52	-3.01399e-50	1.51753e-98
1.20385e-51	-6.75963e-52	-3.95112e-53	-8.89965e-52	-3.83154e-51	1.22517e-51	-2.37142e-51	-8.37523e-52	-3.3289e-52	-7.13911e-52	-2.9466e-52	5.45215e-53	3.28765e-52	-9.21944e-52	-2.06968e-52	1.81607e-51	7.9707e-51	6.37408e-52	9.53335e-52	-2.35671e-51	-2.09907e-51	1.41182e-51	-1.46426e-51	-1.30106e-51	2.19079e-52	6.08703e-52	8.23164e-52	2.11059e-51	4.99044e-51	1.252e-52	1.41324e-100
-8.61669e-53	-3.0087e-53	8.98489e-53	1.67077e-53	-2.94702e-52	-1.50605e-52	7.2172e-53	1.62057e-52	-1.5986e-52	-1.72029e-53	-1.45392e-52	1.74508e-54	-1.71219e-52	-1.73488e-52	6.69087e-53	3.05503e-53	4.94649e-53	4.80341e-53	1.92188e-53	-6.34739e-53	-6.43909e-53	-5.54607e-54	7.9401e-53	-2.12442e-54	6.20219e-52	9.59269e-53	4.87276e-54	9.79378e-56	3.16524e-53	-4.02541e-53	6.8566e-103
-4.27785e-55	1.10724e-53	-6.09789e-54	-1.9865e-54	-1.0112e-53	7.7622e-54	4.31428e-54	3.62194e-54	1.7004e-53	9.04294e-54	-1.39821e-54	8.15656e-54	-1.44039e-53	3.62363e-53	-1.14767e-53	-7.49431e-54	4.51967e-54	4.2868e-54	-3.45095e-54	2.32447e-53	-5.95534e-54	1.94869e-54	4.39214e-54	2.197e-53	-1.29309e-54	-1.78521e-54	7.33806e-54	4.95259e-54	-2.75525e-54	3.5983e-53	5.02383e-105
3.3346e-55	-1.2347e-55	-2.46198e-54	-5.34908e-55	-1.72248e-57	8.9168e-56	3.32716e-54	-4.98041e-55	-4.17888e-54	-8.62921e-55	5.16553e-55	1.93661e-54	-3.46594e-54	-9.165e-55	6.86706e-56	-4.96374e-56	5.79375e-55	-1.69201e-54	8.83026e-56	6.27208e-55	1.66702e-54	8.31243e-55	6.1339e-55	3.1507e-55	-9.37667e-55	2.88821e-54	-2.99752e-56	-7.08517e-55	2.14673e-54	-2.12252e-56	7.47627e-107
-1.0236e-55	5.08987e-56	3.03178e-56	3.16703e-56	2.7674e-55	2.00688e-55	-2.83549e-55	5.07509e-56	3.84315e-56	-2.43875e-56	-5.48051e-56	-2.23772e-56	-8.72892e-56	-3.96954e-56	-3.40595e-56	1.51836e-56	1.88248e-55	9.84525e-56	8.93289e-56	-7.58126e-56	-6.84364e-56	3.95259e-56	6.87038e-56	-1.2656e-55	1.50336e-55	1.48732e-55	2.22299e-55	-3.00959e-56	-4.66217e-56	-1.39939e-57	4.1405e-109
-4.72161e-57	-9.24058e-57	-3.35651e-57	-3.08908e-57	-5.54859e-57	-1.74998e-56	-1.38729e-56	-2.37739e-57	-1.05268e-56	1.1147e-56	5.8492e-57	8.44772e-57	9.84015e-57	6.29629e-57	8.97853e-59	-1.60192e-56	-1.47937e-56	1.82674e-56	-1.8745e-56	-4.06769e-57	1.0921e-57	-6.45339e-57	-6.02072e-57	1.61438e-56	-1.37766e-56	5.74389e-57	-1.88343e-58	-2.83914e-57	-6.04984e-58	1.11871e-56	3.01396e-111
-2.44717e-58	1.5157e-58	-9.58037e-58	3.80255e-58	9.7323e-58	-4.57451e-58	5.38378e-58	-4.53261e-58	-3.94195e-58	1.21218e-57	6.99133e-58	9.81455e-58	1.82826e-57	9.12526e-58	-1.9261e-57	-9.63794e-58	-4.84157e-58	-7.13606e-58	7.77552e-59	3.87609e-58	2.78741e-58	-4.3772e-58	-2.04406e-57	-2.40607e-58	2.24329e-57	3.49257e-57	6.12989e-58	2.61249e-58	2.56951e-58	-2.64632e-59	3.78342e-113
-1.29766e-59	-3.27821e-59	6.23272e-59	4.33885e-60	-1.80825e-58	-3.67088e-59	-6.62213e-59	-9.61748e-59	8.74578e-59	-1.75215e-58	3.53987e-59	1.4216e-58	-2.57694e-60	3.34943e-59	-7.08131e-60	9.24539e-60	-6.20263e-60	-2.29684e-59	-2.01725e-58	2.06673e-58	9.03046e-60	-4.81872e-59	2.34971e-59	7.61287e-59	8.79517e-59	4.02845e-60	6.61826e-59	2.66614e-58	3.49565e-59	1.51251e-58	3.13941e-115
-2.85811e-60	5.90642e-60	1.29447e-59	6.74908e-60	-2.39383e-60	1.92741e-60	9.95141e-60	-7.09007e-60	-2.159e-59	3.97935e-60	-9.62834e-60	5.9369e-61	8.53366e-60	6.2046e-60	-2.72596e-60	-2.26886e-60	-1.23107e-59	2.21181e-60	5.26291e-60	-1.24535e-59	-3.32414e-60	-5.23224e-60	-1.40076e-59	2.90316e-60	-6.15824e-60	-2.16307e-60	-6.65657e-60	2.47164e-60	1.56e-59	-1.30555e-59	2.20297e-117
-4.87621e-63	-3.27568e-62	9.8768e-61	-1.46013e-60	-2.30046e-61	1.44068e-61	-1.15388e-61	-7.92329e-63	2.28303e-61	-3.07208e-61	-2.40952e-61	-1.78795e-60	3.89316e-61	2.30095e-63	1.44396e-61	1.30925e-60	1.4507e-61	5.81051e-61	2.9189e-61	-5.57902e-61	-9.30898e-61	-8.49923e-62	1.02374e-60	8.03031e-61	1.35375e-60	5.35366e-61	1.59299e-60	-4.14704e-61	1.57944e-61	-2.19038e-61	1.67071e-119
8.19634e-63	5.26807e-62	-3.69016e-62	-5.46037e-62	-6.89718e-62	1.42138e-61	1.46181e-61	-1.26274e-62	-5.95157e-62	1.28851e-62	7.44896e-63	-1.34921e-64	2.99473e-62	3.23064e-62	-6.2948e-63	-9.29727e-62	4.20886e-63	4.62752e-62	1.73986e-62	4.93214e-62	1.22108e-61	1.23142e-62	-1.72431e-62	-6.15004e-62	2.4875e-62	-1.05276e-62	-3.09644e-62	8.35276e-62	-2.21791e-62	2.92091e-62	1.02109e-121
-1.41097e-63	-1.94269e-63	-5.40855e-64	-5.96915e-64	1.99769e-63	-3.40389e-64	-4.62493e-63	1.37506e-62	3.43211e-63	6.81445e-64	1.56829e-63	6.45609e-65	4.4809e-63	-4.69747e-64	-1.05261e-63	1.47854e-63	-4.95136e-63	4.25601e-63	-5.21428e-63	6.5236e-64	2.79577e-63	6.26717e-63	-2.33138e-63	1.60558e-63	1.72252e-62	-2.98033e-63	-8.4892e-63	2.96032e-63	-1.79617e-64	6.76257e-63	8.16825e-124
-7.61803e-64	-2.00825e-68	2.29571e-66	1.74693e-64	8.64658e-65	2.08499e-65	-2.00609e-64	-6.58949e-64	-5.59505e-64	-1.52348e-64	4.59604e-64	-7.33576e-65	-1.69968e-64	-1.17356e-64	-5.93558e-64	-8.62659e-65	3.71869e-64	-1.43708e-64	-8.00433e-64	-1.83106e-64	-4.25561e-64	-6.03859e-66	5.32616e-64	8.29038e-64	4.27828e-64	-5.19509e-64	1.83695e-64	-6.50071e-66	-2.79807e-64	2.62163e-64	4.66754e-126
1.14195e-65	9.20091e-65	2.73674e-65	7.2778e-66	1.51355e-66	-7.30491e-65	-8.13974e-66	7.54641e-65	-1.03726e-65	4.10063e-66	-4.78783e-66	1.42686e-65	-5.37375e-65	2.6857e-65	-2.17692e-65	5.99975e-66	-1.63626e-65	-9.08906e-66	7.36542e-65	-5.64258e-66	-5.2556e-65	3.1407e-65	-1.16835e-65	5.25789e-65	-1.7045e-65	3.56858e-65	-1.99415e-65	1.30037e-64	-5.56527e-66	3.65642e-65	5.76633e-128
-9.40709e-67	-1.06369e-65	2.25608e-67	5.01729e-66	4.69177e-66	-2.06031e-67	3.218e-66	5.62435e-66	1.9667e-66	-1.16364e-66	-3.53051e-66	-3.79806e-67	7.77704e-67	-2.73669e-66	2.16944e-66	3.71315e-66	1.49304e-66	-2.0533e-66	-6.20177e-67	4.99806e-67	-1.35006e-65	-3.40063e-66	-6.9667e-66	-2.85197e-66	1.25676e-66	1.01551e-66	8.2351e-66	-4.18704e-67	-7.96533e-66	2.54245e-66	6.45807e-130
-3.46534e-68	4.52545e-67	-9.37668e-68	1.35294e-67	-1.53189e-67	-2.22482e-67	5.9841e-67	6.65166e-67	2.63046e-69	-2.61742e-67	-7.62447e-69	9.66818e-68	-4.23131e-67	-3.79149e-68	1.79353e-68	-1.59172e-67	2.8856e-67	1.21518e-68	4.30257e-67	4.16886e-67	7.70428e-68	-4.1699e-68	1.35682e-66	-5.81563e-67	-1.16028e-67	-1.89836e-67	-8.34434e-67	1.96831e-67	-1.93265e-67	2.50273e-68	4.84234e-132
9.9397e-69	-9.79901e-69	-8.32414e-68	-3.80093e-69	1.3396e-68	3.4891e-68	-7.74028e-69	3.13518e-68	9.3436e-69	5.34554e-69	3.57195e-68	4.76621e-68	-1.15304e-68	4.9784e-69	7.40289e-68	3.04665e-69	-2.43719e-68	2.47394e-69	3.26089e-68	-9.75805e-69	2.03866e-69	-1.27633e-67	-8.47701e-69	1.38005e-68	-1.72e-68	8.35565e-68	-4.39547e-68	1.25999e-68	-6.75463e-69	-1.99453e-69	4.66221e-134
7.39421e-70	7.25279e-71	6.57121e-70	5.018e-70	-3.10791e-70	-1.50458e-69	-1.73631e-69	-1.69812e-69	9.73322e-70	2.30509e-69	-2.86307e-69	-2.52013e-70	-1.95749e-69	-1.29473e-69	3.38118e-69	1.07617e-70	1.53222e-69	-2.20395e-69	-1.19678e-69	-4.30675e-69	-1.13806e-69	1.16881e-69	-1.74443e-69	-1.41347e-69	4.03081e-69	1.77075e-69	-2.27745e-69	-1.03542e-68	3.70404e-69	-7.20737e-70	2.21875e-136
8.62835e-72	-1.77783e-70	2.62433e-71	-6.03677e-72	1.86071e-70	1.14087e-70	-5.00485e-72	-8.61996e-71	-1.89607e-70	-4.86115e-70	-4.73549e-71	3.59208e-70	-1.08333e-70	-1.83802e-70	3.68447e-70	-1.5305e-71	1.64811e-70	-9.06362e-71	-3.88007e-71	3.77018e-70	-5.30568e-71	-6.88921e-71	4.89262e-71	-5.98755e-70	-3.58769e-70	-1.30654e-70	-1.74915e-71	6.56149e-70	-3.02797e-70	-5.47186e-71	1.89133e-138
-1.32804e-71	-2.38774e-71	-6.23083e-71	6.97982e-71	2.79924e-71	-1.68327e-72	-2.09357e-72	1.19461e-71	-1.35086e-71	1.88419e-71	1.04439e-70	1.00636e-71	-1.8896e-71	-8.63485e-72	-7.63031e-72	1.22911e-71	9.65923e-72	2.35719e-72	-1.00527e-70	1.14675e-71	-4.30801e-72	-1.65078e-71	1.03223e-71	4.20779e-72	-5.09923e-72	-5.03014e-72	1.00987e-71	3.60677e-72	8.9814e-72	1.61483e-71	3.38804e-140
-1.65442e-72	2.29043e-72	-3.72197e-72	2.26012e-72	2.84494e-72	-3.49234e-72	-1.4852e-72	-4.27552e-73	3.13371e-72	1.10412e-72	-5.10236e-73	-6.89407e-74	1.3611e-72	2.48987e-72	8.01344e-72	-5.48437e-73	7.78382e-74	-5.00813e-73	6.04725e-73	-1.85321e-73	-1.33197e-73	2.17695e-72	3.7458e-73	4.43309e-74	-7.57634e-73	-8.30854e-73	4.67696e-73	-1.66258e-73	-1.88377e-72	-1.31877e-72	1.4585e-142
1.54831e-73	-1.45242e-73	4.09983e-73	2.56297e-74	1.30979e-73	2.83848e-73	-1.60473e-73	-2.52293e-73	-3.62231e-74	-1.74897e-73	-1.04127e-73	-2.6803e-73	5.29378e-73	4.5435e-74	7.0488e-74	-5.70169e-74	-1.85414e-73	-4.86984e-74	-1.59913e-73	-1.13904e-73	-4.74415e-73	-9.10985e-73	3.12826e-75	1.29365e-73	9.2067e-75	1.7877e-73	-1.38956e-73	3.3584e-73	2.68893e-73	-5.92329e-73	2.54035e-144
1.56813e-75	-3.8213e-75	1.79122e-74	-5.09409e-75	-4.47358e-75	7.76358e-75	-4.89909e-74	-3.46316e-75	-2.04613e-74	-4.18742e-75	5.73366e-75	-2.64122e-75	7.94679e-75	-1.20741e-74	-1.90036e-75	-8.13801e-75	4.90498e-75	-1.83459e-74	1.79655e-74	-5.88746e-75	4.24656e-74	-3.44528e-75	-3.08359e-74	-7.4349e-76	1.34714e-74	-1.40196e-75	7.31694e-75	6.47509e-75	-8.18056e-75	6.04821e-75	7.47814e-147
-2.95148e-76	-1.59106e-76	2.90209e-75	-7.18727e-76	1.25731e-76	3.25492e-76	1.61707e-75	4.03733e-75	1.71907e-76	-5.695e-76	1.61294e-75	3.68381e-75	-3.86456e-76	1.38088e-75	7.99885e-76	5.61368e-76	2.74156e-76	2.714e-76	-8.53434e-76	-8.19486e-76	-3.81516e-78	-1.95388e-75	-1.21446e-76	1.75721e-76	7.55333e-77	-4.41065e-76	9.48423e-77	5.08692e-76	-4.32415e-76	3.17688e-76	5.37928e-149
3.67954e-78	-6.09175e-78	-5.79974e-78	-3.6699e-78	3.17526e-77	2.5394e-77	-8.83576e-77	-3.73053e-77	-3.75529e-76	5.90554e-78	-2.15905e-76	1.87678e-76	-1.38352e-76	9.68996e-77	-1.60557e-76	8.60732e-78	-1.08073e-76	-1.37296e-76	-3.57644e-77	1.52713e-77	5.67925e-76	1.19033e-76	7.45825e-77	-1.06821e-77	-2.91082e-78	-6.62891e-77	-1.99899e-77	-1.10551e-76	-4.3508e-77	-1.79024e-76	7.13621e-151
5.05358e-79	3.911e-78	-1.1725e-77	2.1977e-79	-4.35087e-78	-2.86847e-77	6.49274e-78	-1.29955e-77	-1.94941e-77	-1.5811e-78	1.66312e-77	-8.46754e-78	-8.71104e-78	3.14557e-77	9.5873e-78	1.24786e-77	7.98633e-78	2.22408e-79	-7.69914e-78	3.87376e-77	1.91346e-77	-2.49365e-77	-1.97354e-78	-9.97738e-79	-1.62455e-77	-4.64173e-78	1.05315e-77	-6.52503e-81	6.72118e-78	2.41203e-77	6.88954e-153
-4.63062e-80	-5.47321e-79	-5.17808e-79	-1.30447e-79	-9.3683e-79	-1.64518e-78	-2.36719e-79	-4.04112e-79	1.68717e-78	-1.08233e-78	8.96648e-79	1.95902e-78	3.24541e-78	1.74875e-79	-9.90294e-79	-1.84142e-78	-3.92879e-79	5.26577e-80	1.92136e-78	7.93139e-79	-8.85862e-79	2.00585e-78	1.83227e-79	-5.56234e-79	-1.67718e-79	-6.86506e-79	-2.23781e-78	-7.32627e-80	-6.19641e-79	2.48253e-78	4.96734e-155
1.1503e-79	6.00839e-80	6.68496e-81	-1.05548e-79	3.71998e-80	6.59475e-80	-8.57088e-80	5.79304e-80	-3.7604e-81	-1.05196e-79	8.13351e-80	-2.33184e-80	1.79045e-79	-1.40479e-79	-4.74556e-80	-7.33962e-80	-7.42073e-80	1.43573e-79	-8.61803e-81	-3.05359e-79	1.71728e-79	4.4048e-81	-3.50272e-80	2.99005e-80	5.71976e-80	5.58575e-80	-8.24684e-80	-6.3597e-80	-1.97764e-80	6.85785e-80	2.95532e-157
-1.98505e-80	8.31886e-81	3.13506e-82	3.04665e-80	7.1115e-81	1.14581e-80	1.35821e-81	-1.14956e-80	1.48916e-81	4.71875e-82	-9.05166e-81	-4.99596e-81	1.48086e-80	1.88209e-81	-9.86203e-82	1.16932e-81	-1.27741e-80	-5.99251e-81	-5.24813e-81	1.21886e-81	4.47724e-81	4.45179e-81	-7.29659e-81	-9.13272e-81	8.63292e-81	-8.74692e-82	-6.72788e-82	-1.89315e-81	1.49835e-81	1.16624e-80	2.66413e-159
1.21964e-81	-2.01341e-82	-1.49504e-81	2.2451e-82	-1.13079e-81	-9.62924e-82	2.60168e-82	-6.32101e-83	9.58268e-82	-1.02891e-81	5.42509e-82	1.23845e-82	1.00391e-81	-1.39195e-83	2.63007e-82	1.81796e-82	6.68567e-82	9.76382e-82	3.036e-81	1.79074e-81	3.54538e-82	1.37312e-81	8.23629e-83	2.27855e-84	7.10527e-82	-1.91791e-81	-2.62974e-82	1.11966e-81	-1.98962e-81	4.95559e-82	3.50406e-161
-3.38045e-83	5.4097e-84	-6.01772e-83	8.42942e-84	2.38498e-83	-7.55798e-84	5.22843e-83	7.1874e-83	-1.47919e-83	-2.10184e-83	4.56929e-83	-6.92044e-83	-4.58369e-83	-1.34987e-83	6.1818e-83	-9.04721e-86	-1.07836e-82	-3.38281e-83	1.45893e-83	4.16145e-84	1.87343e-83	-3.64324e-83	-1.63451e-83	1.01713e-82	-5.41347e-83	-7.06452e-83	2.6735e-83	-5.17566e-83	5.76436e-83	5.56588e-83	7.00619e-164
2.00163e-84	2.95849e-85	-3.84725e-84	-7.03008e-84	9.14356e-86	2.63414e-84	-2.59261e-84	1.01117e-85	-2.63213e-84	-5.10359e-84	-4.68811e-85	5.45282e-84	4.48988e-84	1.08289e-84	-4.23869e-84	1.18274e-83	4.5186e-85	9.91499e-85	8.04095e-84	1.88061e-83	-9.56044e-85	-1.03268e-84	-4.99378e-85	-1.14864e-83	-1.87327e-84	-2.52293e-84	-2.17785e-84	3.12315e-85	6.05495e-85	-6.66331e-85	8.93314e-166
6.61781e-85	-1.43543e-84	1.27965e-85	-5.48847e-85	-1.23126e-85	5.87809e-86	8.42133e-87	4.71759e-85	3.36268e-85	1.38637e-85	-1.47052e-85	1.40817e-86	-4.29357e-85	4.99488e-85	-2.09741e-85	-1.28956e-84	9.0079e-86	9.37973e-85	3.97553e-85	-3.71169e-86	-8.82677e-86	-3.27211e-85	1.30305e-85	4.17582e-85	-3.94648e-85	-7.17335e-85	-6.49482e-86	1.3554e-84	2.28323e-85	-2.72612e-86	9.27026e-168
7.18357e-87	-1.12261e-86	-1.61791e-86	-5.28045e-86	5.61677e-87	-3.31943e-86	1.144e-86	-1.2576e-86	1.97843e-86	-8.18851e-86	-2.28981e-86	3.014e-86	-1.4568e-86	-4.45741e-86	9.23915e-86	2.65225e-88	5.58436e-87	-6.05668e-87	-1.31362e-86	8.83119e-87	-6.83262e-86	1.62295e-86	-5.21447e-86	1.00793e-85	-2.13824e-86	1.52566e-86	-4.95656e-86	2.11826e-85	5.4256e-87	2.98888e-86	9.09831e-170
-1.42802e-86	5.56549e-88	1.89087e-87	-1.75167e-87	-5.95007e-87	-3.71092e-87	-2.10541e-87	1.16475e-86	-7.48984e-88	-1.12221e-86	3.70588e-87	-4.29793e-87	-5.19936e-87	1.11091e-87	-4.48e-87	-1.58683e-87	-1.76684e-87	-1.18297e-87	6.84792e-88	-2.5845e-87	2.52286e-87	-3.05088e-87	1.29963e-87	1.92394e-88	1.40064e-86	-1.50289e-86	2.48793e-87	6.01555e-88	1.57527e-87	-2.31167e-87	1.0752e-171
6.42593e-88	1.12705e-89	4.02564e-89	-3.2057e-88	2.98859e-88	1.15424e-89	6.99472e-88	8.74888e-88	4.9007e-89	1.20901e-88	-1.07108e-88	9.0913e-88	3.9389e-88	-3.38604e-88	-9.86953e-88	-1.6383e-87	-8.27912e-88	1.11015e-88	3.00196e-88	-1.98094e-88	2.09662e-89	-5.44455e-89	-1.02984e-87	5.43966e-88	-8.51399e-88	-4.11003e-88	-7.79244e-88	-7.63736e-90	-3.30096e-88	-2.96824e-88	1.05296e-173
-2.34778e-89	1.74388e-89	1.11054e-88	-4.89484e-89	-5.46384e-90	3.61987e-89	-8.01348e-89	1.62161e-89	4.47127e-89	-3.31153e-89	-2.02919e-89	-4.93712e-89	-6.12932e-89	8.32905e-90	4.94549e-89	-4.0116e-89	2.8273e-89	3.84244e-90	-3.5025e-89	1.03544e-89	-1.75423e-90	7.48222e-89	5.37501e-89	2.22404e-90	1.16037e-90	-5.54756e-89	6.90631e-89	-5.75177e-89	4.91351e-90	-2.18537e-89	5.97376e-176
1.55751e-90	-2.36873e-90	2.69052e-92	1.51055e-90	4.56295e-90	-1.18439e-89	-2.03639e-90	8.08027e-91	6.07922e-90	-2.30061e-90	2.92018e-90	-1.35512e-89	-8.413e-91	2.52979e-90	1.73661e-90	-7.97384e-91	-1.03879e-90	-2.73474e-91	9.45432e-90	6.2662e-91	-2.20009e-91	1.30892e-91	-1.09052e-92	2.12831e-91	-1.35815e-90	9.05671e-91	-6.43215e-90	7.6751e-90	6.35689e-90	-2.48331e-91	6.55846e-178
-6.27641e-91	2.12733e-91	2.87439e-91	-2.56144e-91	3.1195e-91	-5.82526e-91	2.25713e-91	3.18646e-92	3.87172e-91	-2.40414e-91	1.95566e-91	-3.40919e-92	-4.43499e-92	-1.80314e-91	-1.96862e-91	5.05871e-92	3.8156e-91	9.6588e-92	-3.02206e-92	-2.54747e-91	1.34935e-91	6.10146e-92	-3.81173e-91	-1.32344e-91	2.49502e-92	-1.14004e-91	-3.75208e-91	-3.14445e-92	9.9468e-92	-6.27786e-92	1.97362e-180
-2.82566e-92	-2.49686e-93	2.05616e-93	-1.94995e-92	1.27954e-92	-1.46645e-91	-1.74847e-93	5.9827e-93	2.47475e-92	-3.28281e-92	-1.45667e-92	6.70653e-93	-3.68837e-92	2.48656e-92	2.62554e-93	1.90247e-92	8.9035e-93	5.58824e-92	1.55343e-92	-1.86455e-92	-5.48531e-93	-7.19939e-92	4.29928e-92	-2.0312e-92	2.00869e-92	1.11133e-91	3.16002e-92	1.04763e-92	4.89741e-92	3.62566e-93	5.47304e-182
-6.4855e-95	3.56453e-93	4.51914e-93	-1.07395e-93	-3.53386e-94	-5.74991e-94	-1.77297e-93	2.4188e-94	3.82522e-93	-1.04284e-93	-3.69015e-93	4.76543e-94	4.16345e-94	8.91051e-94	8.3005e-94	9.04179e-94	-1.7279e-93	4.46438e-94	-7.5297e-93	-3.75351e-94	4.46745e-93	1.75936e-93	3.53275e-93	-2.75481e-93	-1.30775e-93	5.10872e-94	5.10343e-93	1.35929e-93	1.92916e-93	-6.53009e-94	2.07138e-184
1.36252e-94	2.27703e-94	2.54201e-94	-1.2154e-94	-1.89945e-94	-1.98186e-94	-9.74795e-95	-1.38415e-94	-3.11011e-94	2.00109e-95	7.15877e-96	-8.4576e-96	1.04784e-93	-6.58501e-95	-1.22615e-94	1.92791e-94	-3.341e-95	-1.94383e-94	-6.57351e-94	1.66995e-94	-5.95491e-94	3.04429e-95	7.91403e-95	1.04165e-94	7.41495e-95	1.00722e-94	1.54004e-95	-2.11935e-94	-4.09594e-94	-1.09978e-97	2.60569e-186
-2.53259e-95	1.39431e-95	-7.01156e-95	-7.26029e-96	1.08441e-95	-5.6251e-98	-4.88357e-95	-1.87695e-95	-3.27857e-96	-2.5649e-95	-1.02942e-95	-3.92486e-96	-5.18426e-97	-3.53885e-96	3.70525e-95	1.9021e-96	3.55035e-95	-4.17721e-97	7.56043e-96	2.29187e-95	2.16858e-96	6.53081e-96	9.48135e-96	1.56992e-95	-1.45682e-95	-1.81386e-95	5.00806e-96	2.86794e-97	1.62927e-95	-4.66476e-96	1.39193e-188
5.15306e-98	-9.94909e-98	-6.7448e-97	4.45349e-97	2.74675e-96	7.80799e-97	-1.85376e-96	6.64652e-98	-5.06528e-97	-3.72578e-97	7.12345e-97	-1.37856e-97	1.23075e-96	1.08892e-96	1.21305e-96	-2.86523e-97	8.90672e-97	-1.11183e-96	3.68622e-96	-3.52253e-96	-4.01431e-96	9.30831e-97	-5.35096e-97	-5.83484e-97	-4.34472e-98	-7.29612e-97	-1.22755e-96	3.21652e-96	-6.64359e-97	-1.94281e-96	7.96736e-191
-3.28818e-98	-4.11198e-97	1.26183e-97	1.50211e-97	3.38831e-97	-1.31439e-98	6.93603e-98	-1.04679e-97	1.86924e-97	6.61374e-98	-2.31594e-97	4.31895e-98	-1.98552e-97	2.11116e-98	1.24973e-98	-5.96214e-98	-5.57472e-98	2.06605e-98	2.87809e-97	2.08561e-97	7.94278e-98	-1.48573e-98	3.41498e-97	1.88761e-98	-1.57541e-97	1.78756e-98	1.85883e-97	-2.46209e-98	1.12223e-97	3.47502e-97	9.24816e-193
-4.05214e-100	8.47461e-99	-1.76969e-99	9.82064e-99	2.92588e-99	-7.3994e-98	1.81012e-98	2.97398e-99	-1.02138e-99	-8.62464e-99	-4.31719e-99	1.22895e-98	3.52871e-98	-8.79626e-99	1.07402e-99	-8.33477e-99	5.1478e-99	7.1893e-101	5.59118e-99	1.64861e-98	3.13313e-99	-3.41509e-99	1.40832e-98	-4.83903e-99	9.78552e-99	7.98974e-99	1.47872e-98	-3.86378e-98	-6.13433e-99	-1.96953e-98	1.04995e-194
3.68534e-100	-1.37662e-100	3.35811e-100	-3.28373e-100	4.78088e-100	1.27371e-99	-4.81682e-100	1.31148e-99	3.36789e-100	-1.5649e-99	5.38558e-100	-2.5845e-100	2.58912e-99	3.87409e-100	-3.55349e-99	-6.97528e-100	7.92696e-102	-9.95703e-102	-2.26907e-100	6.60167e-100	-1.2654e-100	-6.06232e-101	2.10181e-99	3.12581e-99	-1.45197e-99	7.50602e-100	7.5197e-100	5.86821e-100	6.98711e-100	-1.00264e-100	4.58401e-197
5.73158e-103	5.43872e-101	1.82681e-100	6.54418e-101	1.37065e-100	-2.1941e-100	-1.21224e-100	9.80915e-101	-2.01696e-100	-9.40783e-101	-3.00644e-101	-2.78957e-102	-5.07179e-102	-5.64601e-101	3.11219e-100	1.03528e-100	9.06272e-101	-1.59567e-101	-4.65669e-102	-1.89925e-100	-4.30956e-102	-7.40024e-102	1.38532e-100	1.45073e-100	-1.15665e-100	-1.79879e-101	-2.02918e-100	-4.6749e-101	-4.12707e-101	-3.00385e-102	4.36738e-199
-8.1547e-103	-1.02691e-101	7.67737e-102	2.18449e-101	3.31307e-102	-1.48494e-101	9.19491e-102	-6.76474e-103	1.49307e-101	-2.28721e-103	-1.02627e-101	9.78552e-102	5.62847e-102	1.59923e-101	-1.75797e-101	-8.68369e-102	5.06886e-102	-2.38341e-101	1.16313e-101	8.83248e-102	5.561e-102	-5.17427e-102	9.17643e-103	-3.44731e-101	3.6506e-102	-7.12825e-102	6.32533e-102	2.08184e-102	-5.41997e-102	4.34169e-102	4.26539e-201
6.43209e-103	2.52528e-104	-7.22944e-103	-9.38646e-103	2.39534e-102	1.7655e-102	5.33614e-103	-6.58816e-103	6.19873e-103	-1.44407e-103	-1.54752e-103	7.94681e-103	7.9309e-103	6.36965e-104	2.18015e-102	-2.12026e-102	1.69227e-102	1.04962e-102	-2.33767e-103	1.5189e-103	1.2132e-102	3.78028e-103	9.00993e-103	2.6481e-103	1.95011e-102	-3.4906e-103	-2.48795e-102	8.54932e-103	-3.91775e-103	1.41297e-102	4.18691e-203
2.33103e-104	-3.30549e-103	5.00973e-105	-1.69095e-104	-2.65475e-105	4.62412e-105	8.64034e-104	3.9702e-104	-1.51594e-103	2.19539e-105	2.07467e-104	-7.65236e-104	-6.85767e-104	-5.35071e-104	-3.13396e-104	-4.5782e-105	1.37863e-103	1.59291e-105	-3.98419e-104	-2.07927e-103	6.45657e-104	-4.22362e-104	1.95151e-103	4.59275e-104	4.31405e-105	7.51286e-104	1.38318e-105	-3.62495e-104	-1.04406e-103	1.73526e-103	3.14995e-205
6.90736e-105	2.42139e-106	8.82614e-105	1.67822e-104	5.90877e-105	-8.04895e-105	-5.36877e-105	8.6424e-105	5.46418e-105	-1.06874e-104	-3.2232e-105	-7.26564e-106	-1.41455e-104	-2.89092e-105	2.08088e-105	1.71215e-104	-7.6452e-105	-3.60361e-105	-4.80827e-105	4.7301e-106	1.38405e-105	-7.22306e-105	-3.85709e-105	3.93927e-105	-1.18719e-105	1.2379e-105	-9.51542e-106	3.70052e-105	4.7256e-105	5.73313e-105	1.52345e-207
-2.52609e-106	5.17256e-106	-2.25969e-106	-1.51618e-105	-1.21931e-105	-3.00036e-106	3.24593e-105	-1.4993e-106	-5.08537e-107	6.93636e-106	6.46214e-106	-4.22536e-106	1.37803e-106	-3.10047e-106	-7.40732e-106	6.23686e-106	-7.8379e-107	8.49629e-107	1.53011e-105	-6.79808e-107	1.42085e-106	-2.62737e-106	-1.68999e-105	6.3927e-106	-5.46142e-106	8.32556e-106	-8.44855e-106	-5.5853e-106	-1.37522e-105	-4.26599e-107	2.65725e-209
-7.95972e-107	-1.02471e-106	-4.5203e-107	-6.23145e-108	-3.07121e-108	-8.53464e-109	-6.15927e-107	1.60364e-107	2.07907e-106	-5.70178e-108	7.78112e-107	-2.50614e-107	-5.04126e-107	1.03064e-106	1.38881e-106	-1.78276e-107	-4.60879e-107	5.60837e-107	-2.54603e-107	-4.88597e-108	-2.53756e-106	6.08144e-107	-2.50965e-108	1.3365e-106	-1.63985e-106	-4.27201e-107	-8.84679e-107	4.66695e-107	-6.75832e-107	1.80248e-107	2.41203e-211
-2.15444e-107	7.07058e-108	-5.79502e-109	1.8846e-109	-1.34236e-108	-2.2968e-109	4.32174e-108	1.56445e-108	-4.47828e-108	2.63146e-108	-3.51755e-109	6.48184e-108	-4.49453e-108	-2.02259e-107	2.00832e-108	8.09903e-109	4.16925e-108	-7.38808e-109	-7.06284e-109	5.39377e-108	9.74417e-108	3.4174e-108	-4.70373e-108	3.79767e-108	2.43401e-108	1.73178e-108	8.35455e-108	2.83557e-109	-5.61784e-108	4.89496e-108	1.36562e-213
2.53442e-109	3.1323e-109	-5.85983e-109	8.48325e-112	2.58918e-109	1.74918e-109	-3.99761e-109	-9.87483e-109	4.45823e-110	-2.2198e-109	1.50844e-109	-1.92996e-109	2.65846e-109	7.23725e-109	4.19008e-110	-3.06037e-109	5.61975e-110	-2.73931e-109	1.28455e-108	-7.00954e-110	-1.51373e-109	7.76918e-109	-4.12178e-109	2.13117e-109	-2.24452e-109	6.96066e-109	-7.93371e-110	-1.22394e-109	-4.4912e-109	1.65226e-109	5.89959e-216
1.31888e-110	1.1166e-109	7.03871e-110	-3.12858e-110	-5.1411e-111	-4.81363e-110	4.49011e-110	-3.02483e-110	-1.67693e-110	5.49965e-110	7.0737e-110	5.94921e-110	1.23364e-109	3.96586e-110	1.46034e-110	-2.57271e-110	1.77653e-110	8.35868e-110	-7.88856e-111	2.3685e-111	-4.59968e-110	-9.48734e-110	1.86062e-110	-3.93812e-110	4.35028e-110	8.37775e-110	-9.07842e-110	6.01409e-110	-9.26292e-111	-4.04555e-110	9.62414e-218
1.52107e-111	-2.10215e-111	-1.30351e-111	1.62693e-111	-2.02206e-111	-4.36594e-111	-1.86585e-111	9.24801e-111	-3.70077e-111	9.82926e-112	-4.19231e-111	-5.18561e-111	-4.70715e-111	9.86554e-111	-6.94639e-112	1.8564e-111	2.81022e-111	2.64963e-111	-2.41162e-111	-9.34712e-111	6.51089e-111	7.52982e-112	-1.07949e-111	5.42174e-111	1.4975e-112	2.20622e-111	1.17965e-112	1.22507e-110	1.02709e-111	-3.24406e-111	6.53963e-220
-1.81302e-112	3.94748e-112	2.48876e-112	4.11141e-112	-3.37009e-113	-6.3726e-112	8.19053e-112	8.69895e-113	-3.82369e-112	2.22214e-112	-3.82184e-112	-3.03488e-112	2.03111e-112	-4.78515e-112	-1.59213e-112	-4.49504e-112	1.30177e-112	-1.4438e-111	-1.8996e-112	-8.59265e-112	-5.11131e-112	5.79659e-113	-3.55718e-112	4.70613e-113	-1.69548e-112	4.6115e-112	6.70532e-115	-1.04968e-112	-1.35246e-112	7.17861e-113	5.98188e-222
7.0658e-114	2.10254e-113	1.06231e-112	2.39701e-113	8.53482e-114	-7.21796e-114	-2.87009e-113	-2.3152e-113	-5.34257e-114	2.11881e-113	-2.72647e-113	8.33768e-113	3.85223e-113	-2.30683e-113	-8.94461e-114	9.52916e-114	-2.8042e-114	1.06682e-112	-5.26867e-114	8.57736e-114	4.67493e-113	-6.42201e-113	2.16049e-114	-7.58756e-114	-1.12619e-113	-1.05101e-112	1.69798e-113	3.43333e-113	4.05541e-114	-2.53705e-113	5.53584e-224
3.44034e-115	-1.25598e-114	2.75944e-114	2.00135e-114	-8.67281e-114	8.85676e-114	-6.1553e-114	-2.13774e-114	-8.22719e-115	1.6691e-114	-3.38744e-114	3.55566e-114	2.66423e-114	-5.47433e-114	-6.39743e-115	4.51351e-115	7.64455e-114	-1.40113e-114	4.55734e-114	4.33029e-115	-1.11737e-114	7.17165e-115	8.54519e-115	-4.21012e-115	-3.80063e-114	6.92231e-114	-9.36972e-114	-2.62062e-115	-2.60756e-114	-1.31961e-114	5.17486e-226
-3.73594e-115	-1.02373e-115	4.52853e-115	4.78551e-115	-4.47167e-116	-8.64397e-116	-8.21645e-116	4.69068e-116	-5.14387e-116	2.3213e-116	3.05614e-115	-7.0248e-115	1.11753e-115	-5.77388e-116	4.05383e-115	6.2718e-115	4.42395e-115	-1.89963e-115	-4.28307e-116	-1.19815e-115	-2.14764e-116	1.87953e-115	-3.22158e-115	-2.54187e-115	-6.60098e-115	-1.47107e-115	-8.13e-118	6.72286e-115	-4.95006e-115	4.25666e-116	3.3745e-228
-6.33028e-118	-9.32059e-117	5.48755e-119	-2.21821e-116	5.31261e-117	-2.76937e-117	6.55881e-116	-2.37048e-116	6.61237e-117	-1.38763e-116	-1.0157e-116	-9.60392e-117	7.76574e-117	5.05404e-116	-3.5808e-117	-8.59461e-116	1.01828e-116	2.94563e-117	-2.94553e-116	3.23676e-117	-1.74613e-116	-2.29326e-116	-4.12776e-117	-1.05895e-116	-1.85026e-116	-3.31355e-116	1.9378e-117	-1.04127e-116	-2.16599e-116	-1.62524e-116	2.0161e-230
2.71348e-118	1.31392e-117	-4.90312e-118	-1.04229e-117	1.24933e-117	-2.56755e-118	-1.17053e-117	-1.86963e-118	4.49883e-118	-2.94507e-117	2.55428e-118	1.47839e-118	-4.60659e-117	3.1767e-119	4.33947e-117	-8.12034e-118	5.97433e-117	-9.49877e-118	-7.20811e-117	3.0326e-118	6.3518e-118	-6.58596e-117	5.90124e-117	3.073e-117	3.11318e-117	-3.61674e-118	-2.90672e-120	-1.16549e-118	-2.37865e-117	6.55126e-118	2.48447e-232
-4.82087e-119	-4.54815e-119	3.80046e-118	4.09564e-119	1.62037e-118	2.28057e-118	-1.97576e-118	-2.58875e-119	1.22321e-118	3.48575e-118	1.71827e-118	7.73209e-119	-7.07852e-119	-4.94348e-119	1.68638e-118	1.86634e-118	9.50776e-119	-9.93117e-119	1.28645e-117	6.47336e-119	5.59178e-119	1.31499e-118	-4.25578e-118	6.17881e-119	2.83931e-119	-4.70094e-118	-4.34341e-119	2.46372e-118	1.85687e-118	-3.04234e-118	2.80598e-234
9.72857e-120	-3.6908e-120	7.39974e-120	1.0506e-119	-1.84305e-119	2.24777e-119	2.46501e-120	-3.18981e-120	2.10834e-120	-2.31993e-119	7.52767e-120	3.26502e-119	4.26966e-120	4.50356e-120	-1.64125e-119	-7.66052e-119	3.74024e-120	-2.44901e-119	-1.8861e-119	1.02278e-119	1.55894e-119	-4.5106e-120	-8.24973e-120	8.00961e-120	5.39591e-120	4.23732e-120	3.31841e-120	2.66736e-119	9.02517e-120	-4.37343e-120	1.1316e-236
2.08013e-120	-1.14612e-120	-2.17496e-120	8.67915e-121	-3.95125e-120	1.04651e-120	3.3413e-120	-1.09757e-120	-1.53206e-120	-3.58141e-121	9.40814e-122	-3.091e-120	5.50532e-121	1.12634e-120	3.90956e-121	4.91313e-121	2.44705e-120	-1.05686e-120	-1.01223e-120	-1.5408e-120	-8.40934e-121	1.63552e-120	4.25343e-121	6.66843e-121	-3.17887e-120	-1.08455e-121	-5.15914e-121	-8.38244e-121	-6.98221e-121	-8.61305e-121	8.10318e-239
-1.69193e-122	-8.62896e-122	1.54871e-121	4.81844e-122	-1.02897e-122	4.84055e-124	1.87661e-122	-4.34875e-122	6.80346e-122	2.24724e-121	-9.51849e-122	-6.99419e-122	2.54267e-122	1.18161e-122	-8.87453e-122	5.32673e-121	-3.76685e-123	2.28644e-121	-1.02845e-121	-2.21368e-122	4.9957e-122	1.78911e-122	-1.64287e-121	-9.29692e-124	2.83222e-121	-7.21687e-121	3.39495e-122	-7.20592e-122	-4.62886e-122	4.16542e-121	1.27408e-240
-4.18889e-124	-1.13882e-122	-1.61534e-123	1.41881e-122	-7.78251e-123	-7.79429e-123	1.42948e-122	7.54079e-124	-4.33474e-124	-1.5127e-123	1.6574e-122	-7.16032e-123	1.55362e-123	3.13186e-123	6.546e-123	-1.31307e-122	-2.07748e-123	-9.2881e-123	-3.06362e-122	1.75392e-122	-1.20208e-122	1.25448e-122	3.91696e-123	8.84573e-124	6.13271e-122	-1.15321e-122	-2.3267e-122	-1.9363e-123	-2.39966e-122	1.32119e-123	7.88741e-243
2.45571e-125	1.91261e-124	3.04214e-123	-6.36679e-124	-5.98692e-124	-2.2892e-124	-2.50614e-124	-1.73334e-124	-8.30343e-124	1.40066e-123	3.65e-124	-5.59505e-124	6.47898e-124	2.46927e-123	-3.35099e-124	-1.87888e-124	1.6803e-124	-3.28347e-125	-3.73873e-124	-2.57791e-123	2.18341e-123	1.13628e-123	3.5668e-123	-2.40417e-123	-4.01298e-123	-9.59964e-124	-6.13234e-124	-4.4549e-124	1.45738e-123	8.58276e-124	7.1799e-245
1.02181e-125	-8.72562e-125	-5.19755e-125	3.48123e-125	-3.97337e-125	-9.36704e-125	-6.8478e-125	2.19583e-124	3.08053e-124	6.86923e-125	4.78405e-125	1.68112e-124	-1.18435e-125	-8.49896e-125	1.04768e-124	-3.13477e-126	-6.14174e-125	-2.74193e-125	1.85098e-124	6.45933e-125	8.12243e-125	2.98699e-125	4.72181e-125	-3.75004e-125	8.16688e-125	-2.33082e-125	-1.75338e-125	-7.0475e-125	2.57845e-124	-1.17735e-124	3.70321e-247
1.16395e-125	8.93997e-127	-2.05772e-125	-1.62028e-125	3.68563e-126	-1.56371e-126	-6.15469e-126	-3.10488e-125	8.61689e-126	-2.89149e-126	-2.91909e-126	-4.86217e-128	1.74368e-126	-1.75078e-126	-9.76411e-127	3.02718e-126	-1.54352e-125	1.62818e-125	1.53138e-125	8.48412e-127	-1.20328e-125	-6.11232e-126	1.08244e-125	1.0992e-125	5.51255e-126	-1.43644e-125	1.41506e-126	2.22347e-125	-9.99567e-126	6.20491e-126	3.97776e-249
-3.19982e-128	-1.62134e-126	1.15836e-126	2.04512e-126	-1.05064e-126	1.96283e-127	-5.97115e-127	3.33025e-126	-8.91463e-127	-1.95003e-127	1.13514e-127	1.55127e-126	3.065e-127	-3.2481e-127	1.01626e-126	3.16148e-127	-2.34593e-127	6.06123e-127	-8.41662e-127	-6.2818e-127	-2.48392e-127	-1.41829e-126	2.99176e-127	-1.61995e-126	-6.12761e-127	-5.40927e-127	-9.40766e-127	1.80748e-127	-1.56576e-126	4.96082e-128	3.56801e-251
-9.8163e-128	-2.24608e-128	1.12646e-128	7.61753e-128	-5.20351e-128	1.5855e-127	-5.37197e-128	2.93448e-128	3.05542e-128	5.47561e-128	1.36878e-127	1.41332e-127	1.1891e-127	-1.66702e-127	4.16622e-128	-4.11015e-129	2.16271e-128	-1.7115e-127	7.59962e-128	-1.42189e-128	3.10491e-128	-1.75861e-128	-2.15979e-128	2.02273e-127	2.04737e-127	-8.95857e-128	1.14099e-127	-7.46163e-128	-2.13035e-127	-1.241e-128	3.26446e-253
3.32008e-128	8.83805e-130	-3.22388e-128	4.37685e-129	3.27696e-129	-9.58513e-129	9.49762e-129	-4.06796e-129	2.31164e-128	-4.79034e-129	-3.8514e-129	-1.05382e-128	-1.27558e-129	-8.63237e-130	-5.90252e-129	2.8334e-129	-2.23308e-129	-4.52317e-129	1.20477e-128	3.53836e-130	5.85225e-130	-3.33564e-129	8.26281e-131	-1.25321e-128	-3.91474e-129	-9.83949e-129	-1.90767e-128	3.32097e-128	-1.09056e-128	7.61288e-129	5.19446e-255
7.65412e-130	1.4045e-129	3.86532e-130	4.94834e-130	7.2538e-130	1.32281e-130	7.97183e-130	-3.59129e-130	2.80738e-131	3.94319e-130	1.33149e-130	1.11349e-130	9.15866e-131	3.28286e-129	2.08214e-129	8.21162e-130	3.61834e-130	-1.99865e-130	4.64614e-130	2.19598e-129	1.62301e-129	-1.06726e-129	-3.58017e-130	1.40752e-129	-1.30213e-130	-8.06622e-131	1.69567e-131	-1.81622e-129	1.75881e-129	2.04773e-130	3.77917e-257
9.69575e-131	8.82917e-131	5.58929e-133	3.39829e-132	2.28787e-130	-1.10598e-130	-3.21911e-131	-1.07377e-131	3.10248e-131	-8.93231e-132	3.62865e-131	-9.6331e-131	-5.80999e-131	5.28471e-131	-1.21964e-131	6.40794e-131	1.39556e-130	3.91129e-131	1.45224e-131	-6.38276e-131	1.04273e-131	5.40082e-131	-8.04408e-131	-9.20489e-131	7.99989e-131	-9.12421e-131	-3.48969e-131	2.31823e-131	-9.7631e-131	7.88916e-132	1.74331e-259
3.48936e-132	1.35854e-132	-6.72619e-133	1.53793e-132	-1.22663e-131	6.69565e-133	-5.40998e-132	7.14913e-132	2.35899e-133	-1.15657e-132	2.54539e-133	-5.58972e-132	1.45202e-132	5.89022e-132	-8.85378e-132	-2.43662e-131	1.55864e-132	4.32631e-132	5.92245e-132	2.84458e-133	-4.09302e-132	-9.74625e-133	-8.82495e-132	3.0501e-133	-1.21837e-133	3.50156e-133	-2.64827e-133	-3.33833e-132	-8.64399e-132	1.37117e-132	1.22967e-261
-8.48573e-133	-3.35306e-133	5.48908e-133	1.82426e-133	-5.59215e-133	1.89643e-133	3.33565e-133	2.18804e-134	8.96517e-134	9.53043e-133	1.27507e-133	1.5216e-133	5.80098e-133	6.85377e-133	3.97228e-133	-8.6808e-133	2.79316e-133	9.71954e-134	5.17627e-133	-7.18126e-134	1.00443e-133	2.72532e-134	-3.21288e-133	3.14071e-133	2.89482e-134	1.31419e-132	-4.44937e-133	-8.37964e-133	-1.54555e-133	-1.99605e-132	1.15103e-263
-1.21026e-134	9.26192e-134	1.34064e-133	-3.18576e-134	2.50774e-134	3.11771e-134	-6.84173e-134	-1.31859e-136	1.18615e-133	-2.64829e-134	6.92116e-135	5.60552e-135	-9.05477e-135	-6.92705e-134	4.34317e-135	-6.70276e-136	6.30503e-134	-3.77955e-134	1.63051e-134	-2.38821e-134	-2.96873e-134	2.97804e-134	5.57164e-134	-1.75922e-134	1.11505e-134	1.74143e-134	5.12961e-134	-7.03138e-134	1.16916e-135	-5.28766e-135	7.31989e-266
-1.71072e-135	-2.61056e-135	-4.5438e-135	-1.53838e-135	5.42376e-135	1.11338e-135	1.40509e-135	-5.87353e-136	7.27523e-135	-2.41742e-135	-2.1158e-135	-1.42972e-135	8.71682e-136	6.9254e-138	9.32789e-135	3.04796e-135	2.1171e-135	-5.38148e-136	4.79656e-136	-3.52975e-135	-2.37223e-136	-6.72906e-136	-1.3698e-135	2.59616e-134	-8.81274e-136	1.93178e-135	-2.24245e-135	5.47652e-135	-4.8178e-136	-1.05996e-134	1.07405e-267
-6.38619e-136	-1.28152e-136	-1.00442e-135	1.38487e-136	3.55879e-136	-1.00052e-136	2.89733e-136	-2.56311e-136	1.43941e-135	2.10046e-136	-4.11378e-136	-1.07203e-136	-3.39731e-136	-2.86436e-136	-2.31345e-137	-2.01181e-136	-3.22667e-136	1.1715e-136	1.7639e-136	-8.88722e-137	-1.46585e-136	-1.39699e-136	-1.79614e-136	4.44169e-136	-9.60429e-137	-6.13328e-138	6.26085e-138	4.59284e-136	1.29817e-136	-4.36116e-138	4.93833e-270
1.91271e-137	-1.3347e-137	5.82672e-137	-2.00062e-137	-4.49571e-138	1.5724e-137	6.9746e-138	-1.86559e-137	-2.14627e-137	-6.56652e-138	-1.80821e-137	-2.09148e-137	-6.18531e-138	2.3671e-138	-6.66617e-139	-1.89891e-137	1.79909e-138	4.93621e-139	3.25304e-138	-1.40432e-137	-5.29865e-138	-4.05725e-137	-4.10612e-137	1.14498e-137	3.72955e-137	-4.91826e-138	-2.04457e-137	-4.76495e-138	-2.90223e-138	-2.66921e-137	1.29559e-272
-2.64366e-138	-2.75238e-138	3.19567e-138	-1.16274e-138	-2.28677e-138	-3.6497e-139	4.47611e-139	4.97781e-138	1.76243e-138	1.22376e-138	-4.39212e-138	3.95072e-139	4.43476e-138	4.96542e-139	-1.64025e-138	-8.65578e-138	-3.52141e-138	1.00625e-138	3.98463e-138	-9.22593e-139	-5.96367e-138	3.6184e-138	-2.24092e-138	1.43503e-138	-6.5995e-138	3.85481e-139	-1.05143e-138	1.22262e-137	-4.84956e-138	1.08325e-139	4.81745e-274
1.56276e-139	-3.73015e-140	2.26793e-139	-5.73189e-140	6.91021e-140	3.19772e-139	-6.46034e-139	-4.19147e-139	-1.23843e-139	2.7135e-140	7.31186e-139	-2.92594e-140	1.73344e-139	1.40202e-139	5.64712e-140	-2.92577e-140	3.90879e-140	1.48401e-139	4.29592e-140	-2.91528e-140	8.51302e-140	-7.05408e-140	3.21959e-140	-1.81893e-139	2.98937e-139	7.97932e-140	-9.17616e-140	-9.77313e-140	-2.04308e-139	9.89139e-139	2.59235e-276
1.90043e-140	1.69126e-140	-3.51077e-140	-1.05696e-140	1.47311e-140	-1.34263e-140	1.28159e-140	2.00253e-140	-1.96405e-141	-1.32114e-141	1.25511e-139	-2.3133e-141	-1.80286e-140	4.49516e-140	-1.81755e-141	6.23592e-140	-3.11655e-140	2.08447e-140	-8.61835e-141	1.79636e-140	3.05028e-141	5.00746e-141	2.92233e-141	-5.75318e-142	-2.71409e-140	-3.23384e-140	6.74467e-142	3.78374e-140	-2.45394e-141	6.24863e-140	3.39267e-278
-1.11472e-141	-2.94373e-141	5.39877e-141	-5.80883e-142	1.75798e-141	2.46424e-142	-6.45767e-142	-5.68609e-142	-1.52151e-141	-1.91083e-142	-4.96024e-141	-9.62198e-142	8.13723e-142	-6.71004e-144	2.53874e-141	-1.04832e-141	-3.8805e-142	-5.28492e-142	1.04729e-141	3.89801e-142	-1.05414e-141	3.28163e-141	1.35671e-142	1.32496e-141	6.23227e-142	4.0109e-141	-4.14033e-142	-1.59074e-141	2.93202e-141	-9.05284e-142	1.23298e-280
-1.48234e-142	2.1637e-143	-2.25715e-142	5.04348e-143	-2.18109e-143	-2.30648e-142	1.15095e-142	-9.00626e-143	-2.5856e-142	3.35951e-142	1.01753e-142	5.74292e-143	-1.43408e-142	1.16995e-142	-2.86147e-144	6.58027e-143	-6.21771e-143	2.25966e-142	-1.19432e-142	1.08612e-142	1.12602e-142	-2.74985e-142	2.93573e-142	-4.23454e-142	-2.10531e-142	3.32811e-142	8.91729e-143	3.49988e-143	2.77894e-144	1.33687e-142	9.9985e-283
3.56223e-143	1.32226e-143	6.84865e-144	1.44396e-143	9.57866e-144	-1.51349e-143	-2.03118e-143	6.22537e-144	2.41226e-143	-1.14775e-143	-2.72964e-144	7.85562e-144	-4.87641e-144	-7.49748e-143	-2.73056e-144	1.78198e-144	5.2092e-144	9.04688e-144	2.96831e-144	2.17501e-143	1.95966e-143	3.74751e-144	-5.01612e-144	5.70617e-144	-7.12095e-144	-2.02237e-143	-1.55581e-143	-2.31538e-144	-6.63922e-145	-6.89349e-144	1.07115e-284
-1.02653e-145	-7.14893e-145	-3.26578e-146	-3.28904e-145	-2.13699e-146	-3.15621e-144	-1.46022e-144	-7.12683e-145	4.15529e-145	-1.17266e-144	5.89084e-145	-3.40474e-144	-8.02937e-145	-3.51411e-144	-3.40199e-144	-3.73546e-145	-6.52334e-145	7.79533e-145	-3.08706e-144	-4.05852e-145	-1.39282e-144	2.49349e-145	-1.32159e-144	7.26412e-145	4.38757e-145	2.16078e-145	8.12361e-145	6.74605e-145	-3.86297e-145	9.28252e-145	6.87962e-287
-1.10644e-145	-5.84101e-146	2.72966e-146	-1.32416e-145	-4.51309e-146	-2.56453e-146	-2.65806e-145	6.89954e-147	-1.81929e-146	-1.5458e-146	-5.84107e-145	-1.02353e-145	-8.49294e-146	1.67281e-146	-3.23555e-146	-6.65821e-146	-1.05367e-145	-5.57781e-146	1.04502e-145	1.58272e-145	8.28294e-146	-2.98574e-146	9.00471e-146	-1.79139e-145	5.53141e-146	-8.07721e-146	-1.80856e-145	-3.6293e-147	-4.7881e-146	1.77158e-145	6.46647e-289
1.15523e-147	1.27381e-146	-3.63873e-147	-2.03934e-147	2.91951e-147	2.35661e-146	-2.05279e-149	-1.23112e-146	1.43523e-146	-4.09145e-147	1.75524e-146	-3.84315e-148	9.35266e-147	4.55714e-147	2.6712e-146	2.17354e-147	9.05312e-147	6.74671e-147	-9.07522e-147	-2.92051e-147	7.40122e-147	1.36265e-146	1.85965e-147	7.01624e-147	8.19281e-147	-8.32574e-147	1.80008e-146	2.75894e-147	-4.36773e-146	-1.09689e-146	5.26152e-291
2.73031e-148	4.90303e-148	2.09358e-147	-5.89445e-148	-1.62729e-147	-3.47082e-148	8.52198e-148	-4.40455e-149	6.962e-148	1.06103e-147	2.79653e-148	3.34896e-148	7.11227e-148	4.96963e-149	-3.54482e-148	2.376e-148	-3.33658e-147	2.77497e-148	-9.77877e-148	2.0252e-148	1.92875e-148	-9.72161e-148	-1.66922e-148	2.74642e-148	1.04076e-147	-4.34566e-147	-1.36421e-147	-1.35143e-147	6.80486e-148	1.98521e-148	4.84839e-293
4.46834e-149	-6.41293e-150	4.27184e-149	-2.62253e-149	2.98444e-149	-2.95407e-149	-9.33688e-149	2.01579e-149	1.34781e-149	-1.64292e-149	1.51832e-148	1.29042e-148	7.18995e-150	2.66641e-149	1.11397e-149	-1.82997e-148	1.86668e-149	-9.35775e-149	6.40751e-149	3.614e-149	-2.5657e-149	-1.90552e-148	-3.86791e-149	-1.98279e-148	1.27278e-149	7.13394e-150	-1.60665e-149	5.5622e-149	1.05813e-148	-1.52114e-149	1.97257e-295
-6.42597e-150	3.06896e-150	8.64193e-150	-1.34756e-149	-2.46338e-150	6.41223e-152	-1.16355e-149	-2.7809e-150	-3.64786e-150	-2.07103e-150	-8.51399e-150	-7.3462e-151	7.12396e-150	7.46249e-150	-4.49611e-150	2.43704e-149	-2.02208e-149	-7.51149e-150	7.57091e-150	1.12408e-150	-2.32369e-151	-1.77642e-149	1.01036e-149	-1.84875e-150	1.89156e-150	2.29441e-149	6.34566e-150	1.47953e-150	-8.96698e-150	1.4302e-150	2.86729e-297
7.9013e-151	1.84336e-150	-1.22309e-151	2.08458e-150	-3.09155e-151	4.88809e-151	7.85856e-152	1.54325e-151	-5.66974e-151	1.86412e-150	1.53386e-151	-1.06502e-152	-5.08735e-151	2.32131e-150	-1.14902e-151	9.08974e-151	-3.6136e-151	-7.54866e-151	1.15422e-151	-1.58309e-151	-4.76538e-151	8.46513e-151	1.57154e-151	-4.66341e-151	1.71691e-150	1.91599e-151	1.33469e-152	6.87569e-152	3.46647e-151	2.24248e-150	2.91169e-299
-1.03378e-151	-8.04425e-152	2.54699e-152	1.38309e-151	1.80206e-151	-1.29331e-151	1.92391e-152	9.50562e-153	2.19607e-152	1.17351e-151	3.21115e-152	-9.95494e-154	-1.47773e-152	-8.95126e-152	1.02248e-152	5.10287e-153	-7.74706e-153	1.04846e-152	1.08245e-152	-9.54026e-153	1.79834e-153	2.19781e-152	-3.65321e-152	7.19008e-153	-6.03911e-152	1.41954e-152	3.00824e-155	2.0283e-151	4.82255e-152	-3.51044e-152	1.61041e-301
-2.73715e-153	-5.63238e-154	4.51672e-154	-1.45601e-152	1.03271e-153	1.7733e-153	3.39978e-153	-3.2935e-153	7.45374e-153	-3.21271e-153	-7.89419e-153	-4.72855e-153	-1.29028e-152	1.86842e-152	3.67173e-153	5.34879e-154	8.48778e-153	-3.93307e-153	-1.48679e-152	7.20753e-153	-3.18191e-152	-1.08031e-152	5.56764e-153	5.53657e-153	1.63939e-153	-3.1136e-154	4.98362e-154	-4.45552e-153	8.13471e-153	-2.55615e-153	2.57345e-303
-1.33369e-153	-1.3115e-153	-1.48303e-154	2.01972e-154	-1.25767e-154	4.30448e-155	-8.66736e-155	-1.06673e-153	1.7362e-154	2.62434e-154	-4.21011e-154	-7.46329e-154	2.62735e-154	-7.08114e-154	-3.29524e-156	-7.29755e-154	1.24655e-153	1.22001e-154	8.95817e-155	4.21769e-154	4.9591e-154	-5.10283e-154	-1.36535e-153	2.51566e-154	2.87988e-154	3.18371e-154	-1.02506e-155	9.13178e-154	2.49318e-153	-1.55772e-155	1.80838e-305
4.5887e-156	-2.583e-155	-5.97595e-155	-2.63101e-155	-1.06069e-157	4.69561e-156	-1.98481e-155	2.52076e-155	-4.44535e-155	-8.59797e-155	-1.33799e-154	-3.01962e-155	-4.56643e-155	-4.61486e-155	-2.75515e-158	1.93112e-155	2.64248e-155	-1.68362e-155	3.60452e-155	1.09463e-154	-2.94847e-155	-1.51903e-155	1.30058e-155	-7.33589e-156	2.1525e-155	-1.73872e-155	1.50671e-155	5.39924e-155	-7.3213e-155	6.41896e-155	6.7748e-308
-8.8947e-156	3.6748e-156	4.92341e-157	2.15395e-157	-1.87412e-156	-1.76127e-156	-8.63244e-156	-1.20941e-155	-1.01158e-156	1.44277e-156	2.23723e-156	-4.58028e-156	-2.82269e-156	-2.35325e-156	4.20833e-157	3.92382e-158	-7.3389e-156	1.18026e-155	1.00226e-155	-1.97223e-156	-2.41635e-156	3.41263e-156	-5.75854e-157	-1.16993e-155	3.37227e-156	7.54147e-156	-6.56762e-157	-4.42132e-156	-1.31042e-156	-9.80171e-156	0
2.01585e-157	-5.4002e-157	-1.59191e-157	1.13852e-156	3.04411e-157	1.4328e-157	-1.80821e-157	9.30109e-158	2.7463e-158	3.80927e-157	-1.71752e-157	-5.92275e-157	6.92569e-157	-2.19304e-157	-1.3143e-157	-1.31531e-156	3.05421e-157	2.43229e-157	1.41268e-156	-5.715e-158	1.47373e-158	-4.524e-158	2.75567e-157	1.73461e-158	-3.28445e-158	-6.71941e-157	6.98118e-157	4.78632e-157	-2.11768e-157	-3.08746e-158	0
-4.78464e-158	-5.20978e-159	2.29473e-158	-6.57773e-158	-1.63165e-158	-1.12145e-158	3.44015e-159	3.17155e-158	2.58778e-158	-2.51723e-158	9.08818e-159	3.96753e-158	-5.62214e-159	3.89169e-158	4.66683e-159	1.07271e-158	3.76014e-159	1.15044e-158	3.99563e-158	-2.474e-158	1.81823e-158	2.31316e-158	-4.62661e-159	-2.77519e-158	-1.52474e-157	-4.80176e-158	-3.30538e-159	-1.43206e-158	6.02967e-158	1.49779e-158	0
7.26388e-160	8.06525e-159	4.48999e-160	9.24201e-159	3.47023e-160	-3.30687e-160	5.36673e-159	-3.05825e-159	-2.89948e-159	-1.64658e-159	-5.0815e-159	1.20685e-159	-2.47178e-159	-1.06611e-158	-4.86888e-159	4.14101e-159	2.12582e-159	-1.9667e-159	2.96757e-159	-5.47691e-159	2.112e-159	7.36917e-159	3.20099e-159	-8.69971e-159	-2.02395e-161	3.37525e-160	3.20804e-159	-1.8663e-160	5.48977e-159	-5.02983e-159	0
-1.67201e-161	2.87248e-160	1.47617e-160	-1.60259e-159	-1.79386e-160	1.26953e-160	1.73541e-160	6.20429e-160	-3.50011e-160	2.33141e-160	1.77579e-160	9.43083e-161	1.48265e-159	1.08919e-161	-3.84913e-160	-1.25608e-159	1.48417e-160	-1.53929e-160	3.14865e-161	5.09258e-160	-2.148e-160	1.80928e-160	-1.02904e-160	6.8038e-161	-2.898e-160	3.77675e-160	4.26507e-160	1.23134e-160	-1.70332e-160	-3.03419e-160	0
-3.8814e-161	-1.46328e-161	-1.02916e-161	-1.08471e-163	-1.08643e-161	-2.68981e-162	3.32524e-162	-5.77154e-161	9.83596e-162	-1.00011e-161	2.62434e-163	3.04537e-161	-1.58482e-161	2.39439e-162	3.80391e-161	-3.54663e-162	1.18433e-161	-5.6537e-162	2.48013e-161	-6.70585e-162	-9.71329e-162	-1.10973e-161	-3.39325e-161	-4.71783e-161	-9.0581e-162	-1.3229e-161	8.34664e-162	8.47331e-162	-4.04751e-161	8.07975e-162	0
-1.92452e-162	-1.53156e-162	7.27316e-163	3.72749e-163	-1.90014e-162	-9.40585e-163	9.33802e-164	7.11547e-162	6.53178e-163	-3.27519e-163	5.48295e-163	-1.48739e-162	-3.94008e-163	-2.3916e-164	4.86021e-163	-2.22199e-162	8.81093e-163	1.16679e-162	2.80705e-162	-1.24325e-162	-8.33341e-163	-2.123e-162	-5.22804e-163	-2.01196e-162	-2.32012e-163	-1.50584e-162	1.10121e-162	-1.99825e-162	2.92509e-162	9.86094e-163	0
-3.28394e-163	-4.47496e-163	-1.90611e-163	1.66051e-163	2.33741e-164	-7.22869e-163	1.95056e-164	-1.29808e-163	-5.93027e-165	2.26612e-163	-5.06779e-164	9.58134e-163	3.80442e-164	-6.94189e-164	-4.99516e-163	-5.86099e-165	7.66987e-164	5.64162e-163	1.00704e-162	1.13827e-164	-3.4476e-163	-9.33765e-163	7.31268e-164	8.32633e-163	-1.39697e-163	-9.12285e-164	1.58488e-165	-7.5513e-163	-1.5348e-163	2.0772e-163	0
-3.28394e-163	-4.47496e-163	-1.90611e-163	1.66051e-163	2.33741e-164	-7.22869e-163	1.95056e-164	-1.29808e-163	-5.93027e-165	2.26612e-163	-5.06779e-164	9.58134e-163	3.80442e-164	-6.94189e-164	-4.99516e-163	-5.86099e-165	7.66987e-164	5.64162e-163	1.00704e-162	1.13827e-164	-3.4476e-163	-9.33765e-163	7.31268e-164	8.32633e-163	-1.39697e-163	-9.12285e-164	1.58488e-165	-7.5513e-163	-1.5348e-163	2.0772e-163	0
-3.28394e-163	-4.47496e-163	-1.90611e-163	1.66051e-163	2.33741e-164	-7.22869e-163	1.95056e-164	-1.29808e-163	-5.93027e-165	2.26612e-163	-5.06779e-164	9.58134e-163	3.80442e-164	-6.94189e-164	-4.99516e-163	-5.86099e-165	7.66987e-164	5.64162e-163	1.00704e-162	1.13827e-164	-3.4476e-163	-9.33765e-163	7.31268e-164	8.32633e-163	-1.39697e-163	-9.12285e-164	1.58488e-165	-7.5513e-163	-1.5348e-163	2.0772e-163	0
-3.28394e-163	-4.47496e-163	-1.90611e-163	1.66051e-163	2.33741e-164	-7.22869e-163	1.95056e-164	-1.29808e-163	-5.93027e-165	2.26612e-163	-5.06779e-164	9.58134e-163	3.80442e-164	-6.94189e-164	-4.99516e-163	-5.86099e-165	7.66987e-164	5.64162e-163	1.00704e-162	1.13827e-164	-3.4476e-163	-9.33765e-163	7.31268e-164	8.32633e-163	-1.39697e-163	-9.12285e-164	1.58488e-165	-7.5513e-163	-1.5348e-163	2.0772e-163	0
-3.28394e-163	-4.47496e-163	-1.90611e-163	1.66051e-163	2.33741e-164	-7.22869e-163	1.95056e-164	-1.29808e-163	-5.93027e-165	2.26612e-163	-5.06779e-164	9.58134e-163	3.80442e-164	-6.94189e-164	-4.99516e-163	-5.86099e-165	7.66987e-164	5.64162e-163	1.00704e-162	1.13827e-164	-3.4476e-163	-9.33765e-163	7.31268e-164	8.32633e-163	-1.39697e-163	-9.12285e-164	1.58488e-165	-7.5513e-163	-1.5348e-163	2.0772e-163	0
-3.28394e-163	-4.47496e-163	-1.90611e-163	1.66051e-163	2.33741e-164	-7.22869e-163	1.95056e-164	-1.29808e-163	-5.93027e-165	2.26612e-163	-5.06779e-164	9.58134e-163	3.80442e-164	-6.94189e-164	-4.99516e-163	-5.86099e-165	7.66987e-164	5.64162e-163	1.00704e-162	1.13827e-164	-3.4476e-163	-9.33765e-163	7.31268e-164	8.32633e-163	-1.39697e-163	-9.12285e-164	1.58488e-165	-7.5513e-163	-1.5348e-163	2.0772e-163	0
-3.28394e-163	-4.47496e-163	-1.90611e-163	1.66051e-163	2.33741e-164	-7.22869e-163	1.95056e-164	-1.29808e-163	-5.93027e-165	2.26612e-163	-5.06779e-164	9.58134e-163	3.80442e-164	-6.94189e-164	-4.99516e-163	-5.86099e-165	7.66987e-164	5.64162e-163	1.00704e-162	1.13827e-164	-3.4476e-163	-9.33765e-163	7.31268e-164	8.32633e-163	-1.39697e-163	-9.12285e-164	1.58488e-165	-7.5513e-163	-1.5348e-163	2.0772e-163	0
-3.28394e-163	-4.47496e-163	-1.90611e-163	1.66051e-163	2.33741e-164	-7.22869e-163	1.95056e-164	-1.29808e-163	-5.93027e-165	2.26612e-163	-5.06779e-164	9.58134e-163	3.80442e-164	-6.94189e-164	-4.99516e-163	-5.86099e-165	7.66987e-164	5.64162e-163	1.00704e-162	1.13827e-164	-3.4476e-163	-9.33765e-163	7.31268e-164	8.32633e-163	-1.39697e-163	-9.12285e-164	1.58488e-165	-7.5513e-163	-1.5348e-163	2.0772e-163	0
-3.28394e-163	-4.47496e-163	-1.90611e-163	1.66051e-163	2.33741e-164	-7.22869e-163	1.95056e-164	-1.29808e-163	-5.93027e-165	2.26612e-163	-5.06779e-164	9.58134e-163	3.80442e-164	-6.94189e-164	-4.99516e-163	-5.86099e-165	7.66987e-164	5.64162e-163	1.00704e-162	1.13827e-164	-3.4476e-163	-9.33765e-163	7.31268e-164	8.32633e-163	-1.39697e-163	-9.12285e-164	1.58488e-165	-7.5513e-163	-1.5348e-163	2.0772e-163	0
-3.28394e-163	-4.47496e-163	-1.90611e-163	1.66051e-163	2.33741e-164	-7.22869e-163	1.95056e-164	-1.29808e-163	-5.93027e-165	2.26612e-163	-5.06779e-164	9.58134e-163	3.80442e-164	-6.94189e-164	-4.99516e-163	-5.86099e-165	7.66987e-164	5.64162e-163	1.00704e-162	1.13827e-164	-3.4476e-163	-9.33765e-163	7.31268e-164	8.32633e-163	-1.39697e-163	-9.12285e-164	1.58488e-165	-7.5513e-163	-1.5348e-163	2.0772e-163	0
-3.28394e-163	-4.47496e-163	-1.90611e-163	1.66051e-163	2.33741e-164	-7.22869e-163	1.95056e-164	-1.29808e-163	-5.93027e-165	2.26612e-163	-5.06779e-164	9.58134e-163	3.80442e-164	-6.94189e-164	-4.99516e-163	-5.86099e-165	7.66987e-164	5.64162e-163	1.00704e-162	1.13827e-164	-3.4476e-163	-9.33765e-163	7.31268e-164	8.32633e-163	-1.39697e-163	-9.12285e-164	1.58488e-165	-7.5513e-163	-1.5348e-163	2.0772e-163	0
-3.28394e-163	-4.47496e-163	-1.90611e-163	1.66051e-163	2.33741e-164	-7.22869e-163	1.95056e-164	-1.29808e-163	-5.93027e-165	2.26612e-163	-5.06779e-164	9.58134e-163	3.80442e-164	-6.94189e-164	-4.99516e-163	-5.86099e-165	7.66987e-164	5.64162e-163	1.00704e-162	1.13827e-164	-3.4476e-163	-9.33765e-163	7.31268e-164	8.32633e-163	-1.39697e-163	-9.12285e-164	1.58488e-165	-7.5513e-163	-1.5348e-163	2.0772e-163	0
-3.28394e-163	-4.47496e-163	-1.90611e-163	1.66051e-163	2.33741e-164	-7.22869e-163	1.95056e-164	-1.29808e-163	-5.93027e-165	2.26612e-163	-5.06779e-164	9.58134e-163	3.80442e-164	-6.94189e-164	-4.99516e-163	-5.86099e-165	7.66987e-164	5.64162e-163	1.00704e-162	1.13827e-164	-3.4476e-163	-9.33765e-163	7.31268e-164	8.32633e-163	-1.39697e-163	-9.12285e-164	1.58488e-165	-7.5513e-163	-1.5348e-163	2.0772e-163	0
-3.28394e-163	-4.47496e-163	-1.90611e-163	1.66051e-163	2.33741e-164	-7.22869e-163	1.95056e-164	-1.29808e-163	-5.93027e-165	2.26612e-163	-5.06779e-164	9.58134e-163	3.80442e-164	-6.94189e-164	-4.99516e-163	-5.86099e-165	7.66987e-164	5.64162e-163	1.00704e-162	1.13827e-164	-3.4476e-163	-9.33765e-163	7.31268e-164	8.32633e-163	-1.39697e-163	-9.12285e-164	1.58488e-165	-7.5513e-163	-1.5348e-163	2.0772e-163	0
-3.28394e-163	-4.47496e-163	-1.90611e-163	1.66051e-163	2.33741e-164	-7.22869e-163	1.95056e-164	-1.29808e-163	-5.93027e-165	2.26612e-163	-5.06779e-164	9.58134e-163	3.80442e-164	-6.94189e-164	-4.99516e-163	-5.86099e-165	7.66987e-164	5.64162e-163	1.00704e-162	1.13827e-164	-3.4476e-163	-9.33765e-163	7.31268e-164	8.32633e-163	-1.39697e-163	-9.12285e-164	1.58488e-165	-7.5513e-163	-1.5348e-163	2.0772e-163	0
-3.28394e-163	-4.47496e-163	-1.90611e-163	1.66051e-163	2.33741e-164	-7.22869e-163	1.95056e-164	-1.29808e-163	-5.93027e-165	2.26612e-163	-5.06779e-164	9.58134e-163	3.80442e-164	-6.94189e-164	-4.99516e-163	-5.86099e-165	7.66987e-164	5.64162e-163	1.00704e-162	1.13827e-164	-3.4476e-163	-9.33765e-163	7.31268e-164	8.32633e-163	-1.39697e-163	-9.12285e-164	1.58488e-165	-7.5513e-163	-1.5348e-163	2.0772e-163	0
-3.28394e-163	-4.47496e-163	-1.90611e-163	1.66051e-163	2.33741e-164	-7.22869e-163	1.95056e-164	-1.29808e-163	-5.93027e-165	2.26612e-163	-5.06779e-164	9.58134e-163	3.80442e-164	-6.94189e-164	-4.99516e-163	-5.86099e-165	7.66987e-164	5.64162e-163	1.00704e-162	1.13827e-164	-3.4476e-163	-9.33765e-163	7.31268e-164	8.32633e-163	-1.39697e-163	-9.12285e-164	1.58488e-165	-7.5513e-163	-1.5348e-163	2.0772e-163	0
-3.28394e-163	-4.47496e-163	-1.90611e-163	1.66051e-163	2.33741e-164	-7.22869e-163	1.95056e-164	-1.29808e-163	-5.93027e-165	2.26612e-163	-5.06779e-164	9.58134e-163	3.80442e-164	-6.94189e-164	-4.99516e-163	-5.86099e-165	7.66987e-164	5.64162e-163	1.00704e-162	1.13827e-164	-3.4476e-163	-9.33765e-163	7.31268e-164	8.32633e-163	-1.39697e-163	-9.12285e-164	1.58488e-165	-7.5513e-163	-1.5348e-163	2.0772e-163	0
-3.28394e-163	-4.47496e-163	-1.90611e-163	1.66051e-163	2.33741e-164	-7.22869e-163	1.95056e-164	-1.29808e-163	-5.93027e-165	2.26612e-163	-5.06779e-164	9.58134e-163	3.80442e-164	-6.94189e-164	-4.99516e-163	-5.86099e-165	7.66987e-164	5.64162e-163	1.00704e-162	1.13827e-164	-3.4476e-163	-9.33765e-163	7.31268e-164	8.32633e-163	-1.39697e-163	-9.12285e-164	1.58488e-165	-7.5513e-163	-1.5348e-163	2.0772e-163	0
-3.28394e-163	-4.47496e-163	-1.90611e-163	1.66051e-163	2.33741e-164	-7.22869e-163	1.95056e-164	-1.29808e-163	-5.93027e-165	2.26612e-163	-5.06779e-164	9.58134e-163	3.80442e-164	-6.94189e-164	-4.99516e-163	-5.86099e-165	7.66987e-164	5.64162e-163	1.00704e-162	1.13827e-164	-3.4476e-163	-9.33765e-163	7.31268e-164	8.32633e-163	-1.39697e-163	-9.12285e-164	1.58488e-165	-7.5513e-163	-1.5348e-163	2.0772e-163	0
-3.28394e-163	-4.47496e-163	-1.90611e-163	1.66051e-163	2.33741e-164	-7.22869e-163	1.95056e-164	-1.29808e-163	-5.93027e-165	2.26612e-163	-5.06779e-164	9.58134e-163	3.80442e-164	-6.94189e-164	-4.99516e-163	-5.86099e-165	7.66987e-164	5.64162e-163	1.00704e-162	1.13827e-164	-3.4476e-163	-9.33765e-163	7.31268e-164	8.32633e-163	-1.39697e-163	-9.12285e-164	1.58488e-165	-7.5513e-163	-1.5348e-163	2.0772e-163	0
-3.28394e-163	-4.47496e-163	-1.90611e-163	1.66051e-163	2.33741e-164	-7.22869e-163	1.95056e-164	-1.29808e-163	-5.93027e-165	2.26612e-163	-5.06779e-164	9.58134e-163	3.80442e-164	-6.94189e-164	-4.99516e-163	-5.86099e-165	7.66987e-164	5.64162e-163	1.00704e-162	1.13827e-164	-3.4476e-163	-9.33765e-163	7.31268e-164	8.32633e-163	-1.39697e-163	-9.12285e-164	1.58488e-165	-7.5513e-163	-1.5348e-163	2.0772e-163	0
-3.28394e-163	-4.47496e-163	-1.90611e-163	1.66051e-163	2.33741e-164	-7.22869e-163	1.95056e-164	-1.29808e-163	-5.93027e-165	2.26612e-163	-5.06779e-164	9.58134e-163	3.80442e-164	-6.94189e-164	-4.99516e-163	-5.86099e-165	7.66987e-164	5.64162e-163	1.00704e-162	1.13827e-164	-3.4476e-163	-9.33765e-163	7.31268e-164	8.32633e-163	-1.39697e-163	-9.12285e-164	1.58488e-165	-7.5513e-163	-1.5348e-163	2.0772e-163	0
-3.28394e-163	-4.47496e-163	-1.90611e-163	1.66051e-163	2.33741e-164	-7.22869e-163	1.95056e-164	-1.29808e-163	-5.93027e-165	2.26612e-163	-5.06779e-164	9.58134e-163	3.80442e-164	-6.94189e-164	-4.99516e-163	-5.86099e-165	7.66987e-164	5.64162e-163	1.00704e-162	1.13827e-164	-3.4476e-163	-9.33765e-163	7.31268e-164	8.32633e-163	-1.39697e-163	-9.12285e-164	1.58488e-165	-7.5513e-163	-1.5348e-163	2.0772e-163	0
-3.28394e-163	-4.47496e-163	-1.90611e-163	1.66051e-163	2.33741e-164	-7.22869e-163	1.95056e-164	-1.29808e-163	-5.93027e-165	2.26612e-163	-5.06779e-164	9.58134e-163	3.80442e-164	-6.94189e-164	-4.99516e-163	-5.86099e-165	7.66987e-164	5.64162e-163	1.00704e-162	1.13827e-164	-3.4476e-163	-9.33765e-163	7.31268e-164	8.32633e-163	-1.39697e-163	-9.12285e-164	1.58488e-165	-7.5513e-163	-1.5348e-163	2.0772e-163	0
-3.28394e-163	-4.47496e-163	-1.90611e-163	1.66051e-163	2.33741e-164	-7.22869e-163	1.95056e-164	-1.29808e-163	-5.93027e-165	2.26612e-163	-5.06779e-164	9.58134e-163	3.80442e-164	-6.94189e-164	-4.99516e-163	-5.86099e-165	7.66987e-164	5.64162e-163	1.00704e-162	1.13827e-164	-3.4476e-163	-9.33765e-163	7.31268e-164	8.32633e-163	-1.39697e-163	-9.12285e-164	1.58488e-165	-7.5513e-163	-1.5348e-163	2.0772e-163	0
-3.28394e-163	-4.47496e-163	-1.90611e-163	1.66051e-163	2.33741e-164	-7.22869e-163	1.95056e-164	-1.29808e-163	-5.93027e-165	2.26612e-163	-5.06779e-164	9.58134e-163	3.80442e-164	-6.94189e-164	-4.99516e-163	-5.86099e-165	7.66987e-164	5.64162e-163	1.00704e-162	1.13827e-164	-3.4476e-163	-9.33765e-163	7.31268e-164	8.32633e-163	-1.39697e-163	-9.12285e-164	1.58488e-165	-7.5513e-163	-1.5348e-163	2.0772e-163	0
-3.28394e-163	-4.47496e-163	-1.90611e-163	1.66051e-163	2.33741e-164	-7.22869e-163	1.95056e-164	-1.29808e-163	-5.93027e-165	2.26612e-163	-5.06779e-164	9.58134e-163	3.80442e-164	-6.94189e-164	-4.99516e-163	-5.86099e-165	7.66987e-164	5.64162e-163	1.00704e-162	1.13827e-164	-3.4476e-163	-9.33765e-163	7.31268e-164	8.32633e-163	-1.39697e-163	-9.12285e-164	1.58488e-165	-7.5513e-163	-1.5348e-163	2.0772e-163	0
-3.28394e-163	-4.47496e-163	-1.90611e-163	1.66051e-163	2.33741e-164	-7.22869e-163	1.95056e-164	-1.29808e-163	-5.93027e-165	2.26612e-163	-5.06779e-164	9.58134e-163	3.80442e-164	-6.94189e-164	-4.99516e-163	-5.86099e-165	7.66987e-164	5.64162e-163	1.00704e-162	1.13827e-164	-3.4476e-163	-9.33765e-163	7.31268e-164	8.32633e-163	-1.39697e-163	-9.12285e-164	1.58488e-165	-7.5513e-163	-1.5348e-163	2.0772e-163	0
-3.28394e-163	-4.47496e-163	-1.90611e-163	1.66051e-163	2.33741e-164	-7.22869e-163	1.95056e-164	-1.29808e-163	-5.93027e-165	2.26612e-163	-5.06779e-164	9.58134e-163	3.80442e-164	-6.94189e-164	-4.99516e-163	-5.86099e-165	7.66987e-164	5.64162e-163	1.00704e-162	1.13827e-164	-3.4476e-163	-9.33765e-163	7.31268e-164	8.32633e-163	-1.39697e-163	-9.12285e-164	1.58488e-165	-7.5513e-163	-1.5348e-163	2.0772e-163	0
-3.28394e-163	-4.47496e-163	-1.90611e-163	1.66051e-163	2.33741e-164	-7.22869e-163	1.95056e-164	-1.29808e-163	-5.93027e-165	2.26612e-163	-5.06779e-164	9.58134e-163	3.80442e-164	-6.94189e-164	-4.99516e-163	-5.86099e-165	7.66987e-164	5.64162e-163	1.00704e-162	1.13827e-164	-3.4476e-163	-9.33765e-163	7.31268e-164	8.32633e-163	-1.39697e-163	-9.12285e-164	1.58488e-165	-7.5513e-163	-1.5348e-163	2.0772e-163	0
-3.28394e-163	-4.47496e-163	-1.90611e-163	1.66051e-163	2.33741e-164	-7.22869e-163	1.95056e-164	-1.29808e-163	-5.93027e-165	2.26612e-163	-5.06779e-164	9.58134e-163	3.80442e-164	-6.94189e-164	-4.99516e-163	-5.86099e-165	7.66987e-164	5.64162e-163	1.00704e-162	1.13827e-164	-3.4476e-163	-9.33765e-163	7.31268e-164	8.32633e-163	-1.39697e-163	-9.12285e-164	1.58488e-165	-7.5513e-163	-1.5348e-163	2.0772e-163	0
-3.28394e-163	-4.47496e-163	-1.90611e-163	1.66051e-163	2.33741e-164	-7.22869e-163	1.95056e-164	-1.29808e-163	-5.93027e-165	2.26612e-163	-5.06779e-164	9.58134e-163	3.80442e-164	-6.94189e-164	-4.99516e-163	-5.86099e-165	7.66987e-164	5.64162e-163	1.00704e-162	1.13827e-164	-3.4476e-163	-9.33765e-163	7.31268e-164	8.32633e-163	-1.39697e-163	-9.12285e-164	1.58488e-165	-7.5513e-163	-1.5348e-163	2.0772e-163	0
-3.28394e-163	-4.47496e-163	-1.90611e-163	1.66051e-163	2.33741e-164	-7.22869e-163	1.95056e-164	-1.29808e-163	-5.93027e-165	2.26612e-163	-5.06779e-164	9.58134e-163	3.80442e-164	-6.94189e-164	-4.99516e-163	-5.86099e-165	7.66987e-164	5.64162e-163	1.00704e-162	1.13827e-164	-3.4476e-163	-9.33765e-163	7.31268e-164	8.32633e-163	-1.39697e-163	-9.12285e-164	1.58488e-165	-7.5513e-163	-1.5348e-163	2.0772e-163	0
-3.28394e-163	-4.47496e-163	-1.90611e-163	1.66051e-163	2.33741e-164	-7.22869e-163	1.95056e-164	-1.29808e-163	-5.93027e-165	2.26612e-163	-5.06779e-164	9.58134e-163	3.80442e-164	-6.94189e-164	-4.99516e-163	-5.86099e-165	7.66987e-164	5.64162e-163	1.00704e-162	1.13827e-164	-3.4476e-163	-9.33765e-163	7.31268e-164	8.32633e-163	-1.39697e-163	-9.12285e-164	1.58488e-165	-7.5513e-163	-1.5348e-163	2.0772e-163	0
-3.28394e-163	-4.47496e-163	-1.90611e-163	1.66051e-163	2.33741e-164	-7.22869e-163	1.95056e-164	-1.29808e-163	-5.93027e-165	2.26612e-163	-5.06779e-164	9.58134e-163	3.80442e-164	-6.94189e-164	-4.99516e-163	-5.86099e-165	7.66987e-164	5.64162e-163	1.00704e-162	1.13827e-164	-3.4476e-163	-9.33765e-163	7.31268e-164	8.32633e-163	-1.39697e-163	-9.12285e-164	1.58488e-165	-7.5513e-163	-1.5348e-163	2.0772e-163	0
-3.28394e-163	-4.47496e-163	-1.90611e-163	1.66051e-163	2.33741e-164	-7.22869e-163	1.95056e-164	-1.29808e-163	-5.93027e-165	2.26612e-163	-5.06779e-164	9.58134e-163	3.80442e-164	-6.94189e-164	-4.99516e-163	-5.86099e-165	7.66987e-164	5.64162e-163	1.00704e-162	1.13827e-164	-3.4476e-163	-9.33765e-163	7.31268e-164	8.32633e-163	-1.39697e-163	-9.12285e-164	1.58488e-165	-7.5513e-163	-1.5348e-163	2.0772e-163	0
-3.28394e-163	-4.47496e-163	-1.90611e-163	1.66051e-163	2.33741e-164	-7.22869e-163	1.95056e-164	-1.29808e-163	-5.93027e-165	2.26612e-163	-5.06779e-164	9.58134e-163	3.80442e-164	-6.94189e-164	-4.99516e-163	-5.86099e-165	7.66987e-164	5.64162e-163	1.00704e-162	1.13827e-164	-3.4476e-163	-9.33765e-163	7.31268e-164	8.32633e-163	-1.39697e-163	-9.12285e-164	1.58488e-165	-7.5513e-163	-1.5348e-163	2.0772e-163	0
-3.28394e-163	-4.47496e-163	-1.90611e-163	1.66051e-163	2.33741e-164	-7.22869e-163	1.95056e-164	-1.29808e-163	-5.93027e-165	2.26612e-163	-5.06779e-164	9.58134e-163	3.80442e-164	-6.94189e-164	-4.99516e-163	-5.86099e-165	7.66987e-164	5.64162e-163	1.00704e-162	1.13827e-164	-3.4476e-163	-9.33765e-163	7.31268e-164	8.32633e-163	-1.39697e-163	-9.12285e-164	1.58488e-165	-7.5513e-163	-1.5348e-163	2.0772e-163	0
-3.28394e-163	-4.47496e-163	-1.90611e-163	1.66051e-163	2.33741e-164	-7.22869e-163	1.95056e-164	-1.29808e-163	-5.93027e-165	2.26612e-163	-5.06779e-164	9.58134e-163	3.80442e-164	-6.94189e-164	-4.99516e-163	-5.86099e-165	7.66987e-164	5.64162e-163	1.00704e-162	1.13827e-164	-3.4476e-163	-9.33765e-163	7.31268e-164	8.32633e-163	-1.39697e-163	-9.12285e-164	1.58488e-165	-7.5513e-163	-1.5348e-163	2.0772e-163	0
-3.28394e-163	-4.47496e-163	-1.90611e-163	1.66051e-163	2.33741e-164	-7.22869e-163	1.95056e-164	-1.29808e-163	-5.93027e-165	2.26612e-163	-5.06779e-164	9.58134e-163	3.80442e-164	-6.94189e-164	-4.99516e-163	-5.86099e-165	7.66987e-164	5.64162e-163	1.00704e-162	1.13827e-164	-3.4476e-163	-9.33765e-163	7.31268e-164	8.32633e-163	-1.39697e-163	-9.12285e-164	1.58488e-165	-7.5513e-163	-1.5348e-163	2.0772e-163	0
-3.28394e-163	-4.47496e-163	-1.90611e-163	1.66051e-163	2.33741e-164	-7.22869e-163	1.95056e-164	-1.29808e-163	-5.93027e-165	2.26612e-163	-5.06779e-164	9.58134e-163	3.80442e-164	-6.94189e-164	-4.99516e-163	-5.86099e-165	7.66987e-164	5.64162e-163	1.00704e-162	1.13827e-164	-3.4476e-163	-9.33765e-163	7.31268e-164	8.32633e-163	-1.39697e-163	-9.12285e-164	1.58488e-165	-7.5513e-163	-1.5348e-163	2.0772e-163	0
-3.28394e-163	-4.47496e-163	-1.90611e-163	1.66051e-163	2.33741e-164	-7.22869e-163	1.95056e-164	-1.29808e-163	-5.93027e-165	2.26612e-163	-5.06779e-164	9.58134e-163	3.80442e-164	-6.94189e-164	-4.99516e-163	-5.86099e-165	7.66987e-164	5.64162e-163	1.00704e-162	1.13827e-164	-3.4476e-163	-9.33765e-163	7.31268e-164	8.32633e-163	-1.39697e-163	-9.12285e-164	1.58488e-165	-7.5513e-163	-1.5348e-163	2.0772e-163	0
-3.28394e-163	-4.47496e-163	-1.90611e-163	1.66051e-163	2.33741e-164	-7.22869e-163	1.95056e-164	-1.29808e-163	-5.93027e-165	2.26612e-163	-5.06779e-164	9.58134e-163	3.80442e-164	-6.94189e-164	-4.99516e-163	-5.86099e-165	7.66987e-164	5.64162e-163	1.00704e-162	1.13827e-164	-3.4476e-163	-9.33765e-163	7.31268e-164	8.32633e-163	-1.39697e-163	-9.12285e-164	1.58488e-165	-7.5513e-163	-1.5348e-163	2.0772e-163	0
-3.28394e-163	-4.47496e-163	-1.90611e-163	1.66051e-163	2.33741e-164	-7.22869e-163	1.95056e-164	-1.29808e-163	-5.93027e-165	2.26612e-163	-5.06779e-164	9.58134e-163	3.80442e-164	-6.94189e-164	-4.99516e-163	-5.86099e-165	7.66987e-164	5.64162e-163	1.00704e-162	1.13827e-164	-3.4476e-163	-9.33765e-163	7.31268e-164	8.32633e-163	-1.39697e-163	-9.12285e-164	1.58488e-165	-7.5513e-163	-1.5348e-163	2.0772e-163	0
-3.28394e-163	-4.47496e-163	-1.90611e-163	1.66051e-163	2.33741e-164	-7.22869e-163	1.95056e-164	-1.29808e-163	-5.93027e-165	2.26612e-163	-5.06779e-164	9.58134e-163	3.80442e-164	-6.94189e-164	-4.99516e-163	-5.86099e-165	7.66987e-164	5.64162e-163	1.00704e-162	1.13827e-164	-3.4476e-163	-9.33765e-163	7.31268e-164	8.32633e-163	-1.39697e-163	-9.12285e-164	1.58488e-165	-7.5513e-163	-1.5348e-163	2.0772e-163	0
-3.28394e-163	-4.47496e-163	-1.90611e-163	1.66051e-163	2.33741e-164	-7.22869e-163	1.95056e-164	-1.29808e-163	-5.93027e-165	2.26612e-163	-5.06779e-164	9.58134e-163	3.80442e-164	-6.94189e-164	-4.99516e-163	-5.86099e-165	7.66987e-164	5.64162e-163	1.00704e-162	1.13827e-164	-3.4476e-163	-9.33765e-163	7.31268e-164	8.32633e-163	-1.39697e-163	-9.12285e-164	1.58488e-165	-7.5513e-163	-1.5348e-163	2.0772e-163	0
-3.28394e-163	-4.47496e-163	-1.90611e-163	1.66051e-163	2.33741e-164	-7.22869e-163	1.95056e-164	-1.29808e-163	-5.93027e-165	2.26612e-163	-5.06779e-164	9.58134e-163	3.80442e-164	-6.94189e-164	-4.99516e-163	-5.86099e-165	7.66987e-164	5.64162e-163	1.00704e-162	1.13827e-164	-3.4476e-163	-9.33765e-163	7.31268e-164	8.32633e-163	-1.39697e-163	-9.12285e-164	1.58488e-165	-7.5513e-163	-1.5348e-163	2.0772e-163	0
-3.28394e-163	-4.47496e-163	-1.90611e-163	1.66051e-163	2.33741e-164	-7.22869e-163	1.95056e-164	-1.29808e-163	-5.93027e-165	2.26612e-163	-5.06779e-164	9.58134e-163	3.80442e-164	-6.94189e-164	-4.99516e-163	-5.86099e-165	7.66987e-164	5.64162e-163	1.00704e-162	1.13827e-164	-3.4476e-163	-9.33765e-163	7.31268e-164	8.32633e-163	-1.39697e-163	-9.12285e-164	1.58488e-165	-7.5513e-163	-1.5348e-163	2.0772e-163	0
-3.28394e-163	-4.47496e-163	-1.90611e-163	1.66051e-163	2.33741e-164	-7.22869e-163	1.95056e-164	-1.29808e-163	-5.93027e-165	2.26612e-163	-5.06779e-164	9.58134e-163	3.80442e-164	-6.94189e-164	-4.99516e-163	-5.86099e-165	7.66987e-164	5.64162e-163	1.00704e-162	1.13827e-164	-3.4476e-163	-9.33765e-163	7.31268e-164	8.32633e-163	-1.39697e-163	-9.12285e-164	1.58488e-165	-7.5513e-163	-1.5348e-163	2.0772e-163	0
-3.28394e-163	-4.47496e-163	-1.90611e-163	1.66051e-163	2.33741e-164	-7.22869e-163	1.95056e-164	-1.29808e-163	-5.93027e-165	2.26612e-163	-5.06779e-164	9.58134e-163	3.80442e-164	-6.94189e-164	-4.99516e-163	-5.86099e-165	7.66987e-164	5.64162e-163	1.00704e-162	1.13827e-164	-3.4476e-163	-9.33765e-163	7.31268e-164	8.32633e-163	-1.39697e-163	-9.12285e-164	1.58488e-165	-7.5513e-163	-1.5348e-163	2.0772e-163	0
-3.28394e-163	-4.47496e-163	-1.90611e-163	1.66051e-163	2.33741e-164	-7.22869e-163	1.95056e-164	-1.29808e-163	-5.93027e-165	2.26612e-163	-5.06779e-164	9.58134e-163	3.80442e-164	-6.94189e-164	-4.99516e-163	-5.86099e-165	7.66987e-164	5.64162e-163	1.00704e-162	1.13827e-164	-3.4476e-163	-9.33765e-163	7.31268e-164	8.32633e-163	-1.39697e-163	-9.12285e-164	1.58488e-165	-7.5513e-163	-1.5348e-163	2.0772e-163	0
-3.28394e-163	-4.47496e-163	-1.90611e-163	1.66051e-163	2.33741e-164	-7.22869e-163	1.95056e-164	-1.29808e-163	-5.93027e-165	2.26612e-163	-5.06779e-164	9.58134e-163	3.80442e-164	-6.94189e-164	-4.99516e-163	-5.86099e-165	7.66987e-164	5.64162e-163	1.00704e-162	1.13827e-164	-3.4476e-163	-9.33765e-163	7.31268e-164	8.32633e-163	-1.39697e-163	-9.12285e-164	1.58488e-165	-7.5513e-163	-1.5348e-163	2.0772e-163	0
-3.28394e-163	-4.47496e-163	-1.90611e-163	1.66051e-163	2.33741e-164	-7.22869e-163	1.95056e-164	-1.29808e-163	-5.93027e-165	2.26612e-163	-5.06779e-164	9.58134e-163	3.80442e-164	-6.94189e-164	-4.99516e-163	-5.86099e-165	7.66987e-164	5.64162e-163	1.00704e-162	1.13827e-164	-3.4476e-163	-9.33765e-163	7.31268e-164	8.32633e-163	-1.39697e-163	-9.12285e-164	1.58488e-165	-7.5513e-163	-1.5348e-163	2.0772e-163	0
-3.28394e-163	-4.47496e-163	-1.90611e-163	1.66051e-163	2.33741e-164	-7.22869e-163	1.95056e-164	-1.29808e-163	-5.93027e-165	2.26612e-163	-5.06779e-164	9.58134e-163	3.80442e-164	-6.94189e-164	-4.99516e-163	-5.86099e-165	7.66987e-164	5.64162e-163	1.00704e-162	1.13827e-164	-3.4476e-163	-9.33765e-163	7.31268e-164	8.32633e-163	-1.39697e-163	-9.12285e-164	1.58488e-165	-7.5513e-163	-1.5348e-163	2.0772e-163	0
-3.28394e-163	-4.47496e-163	-1.90611e-163	1.66051e-163	2.33741e-164	-7.22869e-163	1.95056e-164	-1.29808e-163	-5.93027e-165	2.26612e-163	-5.06779e-164	9.58134e-163	3.80442e-164	-6.94189e-164	-4.99516e-163	-5.86099e-165	7.66987e-164	5.64162e-163	1.00704e-162	1.13827e-164	-3.4476e-163	-9.33765e-163	7.31268e-164	8.32633e-163	-1.39697e-163	-9.12285e-164	1.58488e-165	-7.5513e-163	-1.5348e-163	2.0772e-163	0
-3.28394e-163	-4.47496e-163	-1.90611e-163	1.66051e-163	2.33741e-164	-7.22869e-163	1.95056e-164	-1.29808e-163	-5.93027e-165	2.26612e-163	-5.06779e-164	9.58134e-163	3.80442e-164	-6.94189e-164	-4.99516e-163	-5.86099e-165	7.66987e-164	5.64162e-163	1.00704e-162	1.13827e-164	-3.4476e-163	-9.33765e-163	7.31268e-164	8.32633e-163	-1.39697e-163	-9.12285e-164	1.58488e-165	-7.5513e-163	-1.5348e-163	2.0772e-163	0
-3.28394e-163	-4.47496e-163	-1.90611e-163	1.66051e-163	2.33741e-164	-7.22869e-163	1.95056e-164	-1.29808e-163	-5.93027e-165	2.26612e-163	-5.06779e-164	9.58134e-163	3.80442e-164	-6.94189e-164	-4.99516e-163	-5.86099e-165	7.66987e-164	5.64162e-163	1.00704e-162	1.13827e-164	-3.4476e-163	-9.33765e-163	7.31268e-164	8.32633e-163	-1.39697e-163	-9.12285e-164	1.58488e-165	-7.5513e-163	-1.5348e-163	2.0772e-163	0
-3.28394e-163	-4.47496e-163	-1.90611e-163	1.66051e-163	2.33741e-164	-7.22869e-163	1.95056e-164	-1.29808e-163	-5.93027e-165	2.26612e-163	-5.06779e-164	9.58134e-163	3.80442e-164	-6.94189e-164	-4.99516e-163	-5.86099e-165	7.66987e-164	5.64162e-163	1.00704e-162	1.13827e-164	-3.4476e-163	-9.33765e-163	7.31268e-164	8.32633e-163	-1.39697e-163	-9.12285e-164	1.58488e-165	-7.5513e-163	-1.5348e-163	2.0772e-163	0
-3.28394e-163	-4.47496e-163	-1.90611e-163	1.66051e-163	2.33741e-164	-7.22869e-163	1.95056e-164	-1.29808e-163	-5.93027e-165	2.26612e-163	-5.06779e-164	9.58134e-163	3.80442e-164	-6.94189e-164	-4.99516e-163	-5.86099e-165	7.66987e-164	5.64162e-163	1.00704e-162	1.13827e-164	-3.4476e-163	-9.33765e-163	7.31268e-164	8.32633e-163	-1.39697e-163	-9.12285e-164	1.58488e-165	-7.5513e-163	-1.5348e-163	2.0772e-163	0
-3.28394e-163	-4.47496e-163	-1.90611e-163	1.66051e-163	2.33741e-164	-7.22869e-163	1.95056e-164	-1.29808e-163	-5.93027e-165	2.26612e-163	-5.06779e-164	9.58134e-163	3.80442e-164	-6.94189e-164	-4.99516e-163	-5.86099e-165	7.66987e-164	5.64162e-163	1.00704e-162	1.13827e-164	-3.4476e-163	-9.33765e-163	7.31268e-164	8.32633e-163	-1.39697e-163	-9.12285e-164	1.58488e-165	-7.5513e-163	-1.5348e-163	2.0772e-163	0
-3.28394e-163	-4.47496e-163	-1.90611e-163	1.66051e-163	2.33741e-164	-7.22869e-163	1.95056e-164	-1.29808e-163	-5.93027e-165	2.26612e-163	-5.06779e-164	9.58134e-163	3.80442e-164	-6.94189e-164	-4.99516e-163	-5.86099e-165	7.66987e-164	5.64162e-163	1.00704e-162	1.13827e-164	-3.4476e-163	-9.33765e-163	7.31268e-164	8.32633e-163	-1.39697e-163	-9.12285e-164	1.58488e-165	-7.5513e-163	-1.5348e-163	2.0772e-163	0
-3.28394e-163	-4.47496e-163	-1.90611e-163	1.66051e-163	2.33741e-164	-7.22869e-163	1.95056e-164	-1.29808e-163	-5.93027e-165	2.26612e-163	-5.06779e-164	9.58134e-163	3.80442e-164	-6.94189e-164	-4.99516e-163	-5.86099e-165	7.66987e-164	5.64162e-163	1.00704e-162	1.13827e-164	-3.4476e-163	-9.33765e-163	7.31268e-164	8.32633e-163	-1.39697e-163	-9.12285e-164	1.58488e-165	-7.5513e-163	-1.5348e-163	2.0772e-163	0
-3.28394e-163	-4.47496e-163	-1.90611e-163	1.66051e-163	2.33741e-164	-7.22869e-163	1.95056e-164	-1.29808e-163	-5.93027e-165	2.26612e-163	-5.06779e-164	9.58134e-163	3.80442e-164	-6.94189e-164	-4.99516e-163	-5.86099e-165	7.66987e-164	5.64162e-163	1.00704e-162	1.13827e-164	-3.4476e-163	-9.33765e-163	7.31268e-164	8.32633e-163	-1.39697e-163	-9.12285e-164	1.58488e-165	-7.5513e-163	-1.5348e-163	2.0772e-163	0
-3.28394e-163	-4.47496e-163	-1.90611e-163	1.66051e-163	2.33741e-164	-7.22869e-163	1.95056e-164	-1.29808e-163	-5.93027e-165	2.26612e-163	-5.06779e-164	9.58134e-163	3.80442e-164	-6.94189e-164	-4.99516e-163	-5.86099e-165	7.66987e-164	5.64162e-163	1.00704e-162	1.13827e-164	-3.4476e-163	-9.33765e-163	7.31268e-164	8.32633e-163	-1.39697e-163	-9.12285e-164	1.58488e-165	-7.5513e-163	-1.5348e-163	2.0772e-163	0
-3.28394e-163	-4.47496e-163	-1.90611e-163	1.66051e-163	2.33741e-164	-7.22869e-163	1.95056e-164	-1.29808e-163	-5.93027e-165	2.26612e-163	-5.06779e-164	9.58134e-163	3.80442e-164	-6.94189e-164	-4.99516e-163	-5.86099e-165	7.66987e-164	5.64162e-163	1.00704e-162	1.13827e-164	-3.4476e-163	-9.33765e-163	7.31268e-164	8.32633e-163	-1.39697e-163	-9.12285e-164	1.58488e-165	-7.5513e-163	-1.5348e-163	2.0772e-163	0
-3.28394e-163	-4.47496e-163	-1.90611e-163	1.66051e-163	2.33741e-164	-7.22869e-163	1.95056e-164	-1.29808e-163	-5.93027e-165	2.26612e-163	-5.06779e-164	9.58134e-163	3.80442e-164	-6.94189e-164	-4.99516e-163	-5.86099e-165	7.66987e-164	5.64162e-163	1.00704e-162	1.13827e-164	-3.4476e-163	-9.33765e-163	7.31268e-164	8.32633e-163	-1.39697e-163	-9.12285e-164	1.58488e-165	-7.5513e-163	-1.5348e-163	2.0772e-163	0
-3.28394e-163	-4.47496e-163	-1.90611e-163	1.66051e-163	2.33741e-164	-7.22869e-163	1.95056e-164	-1.29808e-163	-5.93027e-165	2.26612e-163	-5.06779e-164	9.58134e-163	3.80442e-164	-6.94189e-164	-4.99516e-163	-5.86099e-165	7.66987e-164	5.64162e-163	1.00704e-162	1.13827e-164	-3.4476e-163	-9.33765e-163	7.31268e-164	8.32633e-163	-1.39697e-163	-9.12285e-164	1.58488e-165	-7.5513e-163	-1.5348e-163	2.0772e-163	0
-3.28394e-163	-4.47496e-163	-1.90611e-163	1.66051e-163	2.33741e-164	-7.22869e-163	1.95056e-164	-1.29808e-163	-5.93027e-165	2.26612e-163	-5.06779e-164	9.58134e-163	3.80442e-164	-6.94189e-164	-4.99516e-163	-5.86099e-165	7.66987e-164	5.64162e-163	1.00704e-162	1.13827e-164	-3.4476e-163	-9.33765e-163	7.31268e-164	8.32633e-163	-1.39697e-163	-9.12285e-164	1.58488e-165	-7.5513e-163	-1.5348e-163	2.0772e-163	0
-3.28394e-163	-4.47496e-163	-1.90611e-163	1.66051e-163	2.33741e-164	-7.22869e-163	1.95056e-164	-1.29808e-163	-5.93027e-165	2.26612e-163	-5.06779e-164	9.58134e-163	3.80442e-164	-6.94189e-164	-4.99516e-163	-5.86099e-165	7.66987e-164	5.64162e-163	1.00704e-162	1.13827e-164	-3.4476e-163	-9.33765e-163	7.31268e-164	8.32633e-163	-1.39697e-163	-9.12285e-164	1.58488e-165	-7.5513e-163	-1.5348e-163	2.0772e-163	0
-3.28394e-163	-4.47496e-163	-1.90611e-163	1.66051e-163	2.33741e-164	-7.22869e-163	1.95056e-164	-1.29808e-163	-5.93027e-165	2.26612e-163	-5.06779e-164	9.58134e-163	3.80442e-164	-6.94189e-164	-4.99516e-163	-5.86099e-165	7.66987e-164	5.64162e-163	1.00704e-162	1.13827e-164	-3.4476e-163	-9.33765e-163	7.31268e-164	8.32633e-163	-1.39697e-163	-9.12285e-164	1.58488e-165	-7.5513e-163	-1.5348e-163	2.0772e-163	0
-3.28394e-163	-4.47496e-163	-1.90611e-163	1.66051e-163	2.33741e-164	-7.22869e-163	1.95056e-164	-1.29808e-163	-5.93027e-165	2.26612e-163	-5.06779e-164	9.58134e-163	3.80442e-164	-6.94189e-164	-4.99516e-163	-5.86099e-165	7.66987e-164	5.64162e-163	1.00704e-162	1.13827e-164	-3.4476e-163	-9.33765e-163	7.31268e-164	8.32633e-163	-1.39697e-163	-9.12285e-164	1.58488e-165	-7.5513e-163	-1.5348e-163	2.0772e-163	0
-3.28394e-163	-4.47496e-163	-1.90611e-163	1.66051e-163	2.33741e-164	-7.22869e-163	1.95056e-164	-1.29808e-163	-5.93027e-165	2.26612e-163	-5.06779e-164	9.58134e-163	3.80442e-164	-6.94189e-164	-4.99516e-163	-5.86099e-165	7.66987e-164	5.64162e-163	1.00704e-162	1.13827e-164	-3.4476e-163	-9.33765e-163	7.31268e-164	8.32633e-163	-1.39697e-163	-9.12285e-164	1.58488e-165	-7.5513e-163	-1.5348e-163	2.0772e-163	0
-3.28394e-163	-4.47496e-163	-1.90611e-163	1.66051e-163	2.33741e-164	-7.22869e-163	1.95056e-164	-1.29808e-163	-5.93027e-165	2.26612e-163	-5.06779e-164	9.58134e-163	3.80442e-164	-6.94189e-164	-4.99516e-163	-5.86099e-165	7.66987e-164	5.64162e-163	1.00704e-162	1.13827e-164	-3.4476e-163	-9.33765e-163	7.31268e-164	8.32633e-163	-1.39697e-163	-9.12285e-164	1.58488e-165	-7.5513e-163	-1.5348e-163	2.0772e-163	0
-3.28394e-163	-4.47496e-163	-1.90611e-163	1.66051e-163	2.33741e-164	-7.22869e-163	1.95056e-164	-1.29808e-163	-5.93027e-165	2.26612e-163	-5.06779e-164	9.58134e-163	3.80442e-164	-6.94189e-164	-4.99516e-163	-5.86099e-165	7.66987e-164	5.64162e-163	1.00704e-162	1.13827e-164	-3.4476e-163	-9.33765e-163	7.31268e-164	8.32633e-163	-1.39697e-163	-9.12285e-164	1.58488e-165	-7.5513e-163	-1.5348e-163	2.0772e-163	0
-3.28394e-163	-4.47496e-163	-1.90611e-163	1.66051e-163	2.33741e-164	-7.22869e-163	1.95056e-164	-1.29808e-163	-5.93027e-165	2.26612e-163	-5.06779e-164	9.58134e-163	3.80442e-164	-6.94189e-164	-4.99516e-163	-5.86099e-165	7.66987e-164	5.64162e-163	1.00704e-162	1.13827e-164	-3.4476e-163	-9.33765e-163	7.31268e-164	8.32633e-163	-1.39697e-163	-9.12285e-164	1.58488e-165	-7.5513e-163	-1.5348e-163	2.0772e-163	0
-3.28394e-163	-4.47496e-163	-1.90611e-163	1.66051e-163	2.33741e-164	-7.22869e-163	1.95056e-164	-1.29808e-163	-5.93027e-165	2.26612e-163	-5.06779e-164	9.58134e-163	3.80442e-164	-6.94189e-164	-4.99516e-163	-5.86099e-165	7.66987e-164	5.64162e-163	1.00704e-162	1.13827e-164	-3.4476e-163	-9.33765e-163	7.31268e-164	8.32633e-163	-1.39697e-163	-9.12285e-164	1.58488e-165	-7.5513e-163	-1.5348e-163	2.0772e-163	0
-3.28394e-163	-4.47496e-163	-1.90611e-163	1.66051e-163	2.33741e-164	-7.22869e-163	1.95056e-164	-1.29808e-163	-5.93027e-165	2.26612e-163	-5.06779e-164	9.58134e-163	3.80442e-164	-6.94189e-164	-4.99516e-163	-5.86099e-165	7.66987e-164	5.64162e-163	1.00704e-162	1.13827e-164	-3.4476e-163	-9.33765e-163	7.31268e-164	8.32633e-163	-1.39697e-163	-9.12285e-164	1.58488e-165	-7.5513e-163	-1.5348e-163	2.0772e-163	0
-3.28394e-163	-4.47496e-163	-1.90611e-163	1.66051e-163	2.33741e-164	-7.22869e-163	1.95056e-164	-1.29808e-163	-5.93027e-165	2.26612e-163	-5.06779e-164	9.58134e-163	3.80442e-164	-6.94189e-164	-4.99516e-163	-5.86099e-165	7.66987e-164	5.64162e-163	1.00704e-162	1.13827e-164	-3.4476e-163	-9.33765e-163	7.31268e-164	8.32633e-163	-1.39697e-163	-9.12285e-164	1.58488e-165	-7.5513e-163	-1.5348e-163	2.0772e-163	0
-3.28394e-163	-4.47496e-163	-1.90611e-163	1.66051e-163	2.33741e-164	-7.22869e-163	1.95056e-164	-1.29808e-163	-5.93027e-165	2.26612e-163	-5.06779e-164	9.58134e-163	3.80442e-164	-6.94189e-164	-4.99516e-163	-5.86099e-165	7.66987e-164	5.64162e-163	1.00704e-162	1.13827e-164	-3.4476e-163	-9.33765e-163	7.31268e-164	8.32633e-163	-1.39697e-163	-9.12285e-164	1.58488e-165	-7.5513e-163	-1.5348e-163	2.0772e-163	0
-3.28394e-163	-4.47496e-163	-1.90611e-163	1.66051e-163	2.33741e-164	-7.22869e-163	1.95056e-164	-1.29808e-163	-5.93027e-165	2.26612e-163	-5.06779e-164	9.58134e-163	3.80442e-164	-6.94189e-164	-4.99516e-163	-5.86099e-165	7.66987e-164	5.64162e-163	1.00704e-162	1.13827e-164	-3.4476e-163	-9.33765e-163	7.31268e-164	8.32633e-163	-1.39697e-163	-9.12285e-164	1.58488e-165	-7.5513e-163	-1.5348e-163	2.0772e-163	0
-3.28394e-163	-4.47496e-163	-1.90611e-163	1.66051e-163	2.33741e-164	-7.22869e-163	1.95056e-164	-1.29808e-163	-5.93027e-165	2.26612e-163	-5.06779e-164	9.58134e-163	3.80442e-164	-6.94189e-164	-4.99516e-163	-5.86099e-165	7.66987e-164	5.64162e-163	1.00704e-162	1.13827e-164	-3.4476e-163	-9.33765e-163	7.31268e-164	8.32633e-163	-1.39697e-163	-9.12285e-164	1.58488e-165	-7.5513e-163	-1.5348e-163	2.0772e-163	0
-3.28394e-163	-4.47496e-163	-1.90611e-163	1.66051e-163	2.33741e-164	-7.22869e-163	1.95056e-164	-1.29808e-163	-5.93027e-165	2.26612e-163	-5.06779e-164	9.58134e-163	3.80442e-164	-6.94189e-164	-4.99516e-163	-5.86099e-165	7.66987e-164	5.64162e-163	1.00704e-162	1.13827e-164	-3.4476e-163	-9.33765e-163	7.31268e-164	8.32633e-163	-1.39697e-163	-9.12285e-164	1.58488e-165	-7.5513e-163	-1.5348e-163	2.0772e-163	0
-3.28394e-163	-4.47496e-163	-1.90611e-163	1.66051e-163	2.33741e-164	-7.22869e-163	1.95056e-164	-1.29808e-163	-5.93027e-165	2.26612e-163	-5.06779e-164	9.58134e-163	3.80442e-164	-6.94189e-164	-4.99516e-163	-5.86099e-165	7.66987e-164	5.64162e-163	1.00704e-162	1.13827e-164	-3.4476e-163	-9.33765e-163	7.31268e-164	8.32633e-163	-1.39697e-163	-9.12285e-164	1.58488e-165	-7.5513e-163	-1.5348e-163	2.0772e-163	0
-3.28394e-163	-4.47496e-163	-1.90611e-163	1.66051e-163	2.33741e-164	-7.22869e-163	1.95056e-164	-1.29808e-163	-5.93027e-165	2.26612e-163	-5.06779e-164	9.58134e-163	3.80442e-164	-6.94189e-164	-4.99516e-163	-5.86099e-165	7.66987e-164	5.64162e-163	1.00704e-162	1.13827e-164	-3.4476e-163	-9.33765e-163	7.31268e-164	8.32633e-163	-1.39697e-163	-9.12285e-164	1.58488e-165	-7.5513e-163	-1.5348e-163	2.0772e-163	0
-3.28394e-163	-4.47496e-163	-1.90611e-163	1.66051e-163	2.33741e-164	-7.22869e-163	1.95056e-164	-1.29808e-163	-5.93027e-165	2.26612e-163	-5.06779e-164	9.58134e-163	3.80442e-164	-6.94189e-164	-4.99516e-163	-5.86099e-165	7.66987e-164	5.64162e-163	1.00704e-162	1.13827e-164	-3.4476e-163	-9.33765e-163	7.31268e-164	8.32633e-163	-1.39697e-163	-9.12285e-164	1.58488e-165	-7.5513e-163	-1.5348e-163	2.0772e-163	0
-3.28394e-163	-4.47496e-163	-1.90611e-163	1.66051e-163	2.33741e-164	-7.22869e-163	1.95056e-164	-1.29808e-163	-5.93027e-165	2.26612e-163	-5.06779e-164	9.58134e-163	3.80442e-164	-6.94189e-164	-4.99516e-163	-5.86099e-165	7.66987e-164	5.64162e-163	1.00704e-162	1.13827e-164	-3.4476e-163	-9.33765e-163	7.31268e-164	8.32633e-163	-1.39697e-163	-9.12285e-164	1.58488e-165	-7.5513e-163	-1.5348e-163	2.0772e-163	0
-3.28394e-163	-4.47496e-163	-1.90611e-163	1.66051e-163	2.33741e-164	-7.22869e-163	1.95056e-164	-1.29808e-163	-5.93027e-165	2.26612e-163	-5.06779e-164	9.58134e-163	3.80442e-164	-6.94189e-164	-4.99516e-163	-5.86099e-165	7.66987e-164	5.64162e-163	1.00704e-162	1.13827e-164	-3.4476e-163	-9.33765e-163	7.31268e-164	8.32633e-163	-1.39697e-163	-9.12285e-164	1.58488e-165	-7.5513e-163	-1.5348e-163	2.0772e-163	0
-3.28394e-163	-4.47496e-163	-1.90611e-163	1.66051e-163	2.33741e-164	-7.22869e-163	1.95056e-164	-1.29808e-163	-5.93027e-165	2.26612e-163	-5.06779e-164	9.58134e-163	3.80442e-164	-6.94189e-164	-4.99516e-163	-5.86099e-165	7.66987e-164	5.64162e-163	1.00704e-162	1.13827e-164	-3.4476e-163	-9.33765e-163	7.31268e-164	8.32633e-163	-1.39697e-163	-9.12285e-164	1.58488e-165	-7.5513e-163	-1.5348e-163	2.0772e-163	0
-3.28394e-163	-4.47496e-163	-1.90611e-163	1.66051e-163	2.33741e-164	-7.22869e-163	1.95056e-164	-1.29808e-163	-5.93027e-165	2.26612e-163	-5.06779e-164	9.58134e-163	3.80442e-164	-6.94189e-164	-4.99516e-163	-5.86099e-165	7.66987e-164	5.64162e-163	1.00704e-162	1.13827e-164	-3.4476e-163	-9.33765e-163	7.31268e-164	8.32633e-163	-1.39697e-163	-9.12285e-164	1.58488e-165	-7.5513e-163	-1.5348e-163	2.0772e-163	0
-3.28394e-163	-4.47496e-163	-1.90611e-163	1.66051e-163	2.33741e-164	-7.22869e-163	1.95056e-164	-1.29808e-163	-5.93027e-165	2.26612e-163	-5.06779e-164	9.58134e-163	3.80442e-164	-6.94189e-164	-4.99516e-163	-5.86099e-165	7.66987e-164	5.64162e-163	1.00704e-162	1.13827e-164	-3.4476e-163	-9.33765e-163	7.31268e-164	8.32633e-163	-1.39697e-163	-9.12285e-164	1.58488e-165	-7.5513e-163	-1.5348e-163	2.0772e-163	0
-3.28394e-163	-4.47496e-163	-1.90611e-163	1.66051e-163	2.33741e-164	-7.22869e-163	1.95056e-164	-1.29808e-163	-5.93027e-165	2.26612e-163	-5.06779e-164	9.58134e-163	3.80442e-164	-6.94189e-164	-4.99516e-163	-5.86099e-165	7.66987e-164	5.64162e-163	1.00704e-162	1.13827e-164	-3.4476e-163	-9.33765e-163	7.31268e-164	8.32633e-163	-1.39697e-163	-9.12285e-164	1.58488e-165	-7.5513e-163	-1.5348e-163	2.0772e-163	0
-3.28394e-163	-4.47496e-163	-1.90611e-163	1.66051e-163	2.33741e-164	-7.22869e-163	1.95056e-164	-1.29808e-163	-5.93027e-165	2.26612e-163	-5.06779e-164	9.58134e-163	3.80442e-164	-6.94189e-164	-4.99516e-163	-5.86099e-165	7.66987e-164	5.64162e-163	1.00704e-162	1.13827e-164	-3.4476e-163	-9.33765e-163	7.31268e-164	8.32633e-163	-1.39697e-163	-9.12285e-164	1.58488e-165	-7.5513e-163	-1.5348e-163	2.0772e-163	0
-3.28394e-163	-4.47496e-163	-1.90611e-163	1.66051e-163	2.33741e-164	-7.22869e-163	1.95056e-164	-1.29808e-163	-5.93027e-165	2.26612e-163	-5.06779e-164	9.58134e-163	3.80442e-164	-6.94189e-164	-4.99516e-163	-5.86099e-165	7.66987e-164	5.64162e-163	1.00704e-162	1.13827e-164	-3.4476e-163	-9.33765e-163	7.31268e-164	8.32633e-163	-1.39697e-163	-9.12285e-164	1.58488e-165	-7.5513e-163	-1.5348e-163	2.0772e-163	0
-3.28394e-163	-4.47496e-163	-1.90611e-163	1.66051e-163	2.33741e-164	-7.22869e-163	1.95056e-164	-1.29808e-163	-5.93027e-165	2.26612e-163	-5.06779e-164	9.58134e-163	3.80442e-164	-6.94189e-164	-4.99516e-163	-5.86099e-165	7.66987e-164	5.64162e-163	1.00704e-162	1.13827e-164	-3.4476e-163	-9.33765e-163	7.31268e-164	8.32633e-163	-1.39697e-163	-9.12285e-164	1.58488e-165	-7.5513e-163	-1.5348e-163	2.0772e-163	0
-3.28394e-163	-4.47496e-163	-1.90611e-163	1.66051e-163	2.33741e-164	-7.22869e-163	1.95056e-164	-1.29808e-163	-5.93027e-165	2.26612e-163	-5.06779e-164	9.58134e-163	3.80442e-164	-6.94189e-164	-4.99516e-163	-5.86099e-165	7.66987e-164	5.64162e-163	1.00704e-162	1.13827e-164	-3.4476e-163	-9.33765e-163	7.31268e-164	8.32633e-163	-1.39697e-163	-9.12285e-164	1.58488e-165	-7.5513e-163	-1.5348e-163	2.0772e-163	0
-3.28394e-163	-4.47496e-163	-1.90611e-163	1.66051e-163	2.33741e-164	-7.22869e-163	1.95056e-164	-1.29808e-163	-5.93027e-165	2.26612e-163	-5.06779e-164	9.58134e-163	3.80442e-164	-6.94189e-164	-4.99516e-163	-5.86099e-165	7.66987e-164	5.64162e-163	1.00704e-162	1.13827e-164	-3.4476e-163	-9.33765e-163	7.31268e-164	8.32633e-163	-1.39697e-163	-9.12285e-164	1.58488e-165	-7.5513e-163	-1.5348e-163	2.0772e-163	0
-3.28394e-163	-4.47496e-163	-1.90611e-163	1.66051e-163	2.33741e-164	-7.22869e-163	1.95056e-164	-1.29808e-163	-5.93027e-165	2.26612e-163	-5.06779e-164	9.58134e-163	3.80442e-164	-6.94189e-164	-4.99516e-163	-5.86099e-165	7.66987e-164	5.64162e-163	1.00704e-162	1.13827e-164	-3.4476e-163	-9.33765e-163	7.31268e-164	8.32633e-163	-1.39697e-163	-9.12285e-164	1.58488e-165	-7.5513e-163	-1.5348e-163	2.0772e-163	0
-3.28394e-163	-4.47496e-163	-1.90611e-163	1.66051e-163	2.33741e-164	-7.22869e-163	1.95056e-164	-1.29808e-163	-5.93027e-165	2.26612e-163	-5.06779e-164	9.58134e-163	3.80442e-164	-6.94189e-164	-4.99516e-163	-5.86099e-165	7.66987e-164	5.64162e-163	1.00704e-162	1.13827e-164	-3.4476e-163	-9.33765e-163	7.31268e-164	8.32633e-163	-1.39697e-163	-9.12285e-164	1.58488e-165	-7.5513e-163	-1.5348e-163	2.0772e-163	0
-3.28394e-163	-4.47496e-163	-1.90611e-163	1.66051e-163	2.33741e-164	-7.22869e-163	1.95056e-164	-1.29808e-163	-5.93027e-165	2.26612e-163	-5.06779e-164	9.58134e-163	3.80442e-164	-6.94189e-164	-4.99516e-163	-5.86099e-165	7.66987e-164	5.64162e-163	1.00704e-162	1.13827e-164	-3.4476e-163	-9.33765e-163	7.31268e-164	8.32633e-163	-1.39697e-163	-9.12285e-164	1.58488e-165	-7.5513e-163	-1.5348e-163	2.0772e-163	0
-3.28394e-163	-4.47496e-163	-1.90611e-163	1.66051e-163	2.33741e-164	-7.22869e-163	1.95056e-164	-1.29808e-163	-5.93027e-165	2.26612e-163	-5.06779e-164	9.58134e-163	3.80442e-164	-6.94189e-164	-4.99516e-163	-5.86099e-165	7.66987e-164	5.64162e-163	1.00704e-162	1.13827e-164	-3.4476e-163	-9.33765e-163	7.31268e-164	8.32633e-163	-1.39697e-163	-9.12285e-164	1.58488e-165	-7.5513e-163	-1.5348e-163	2.0772e-163	0
-3.28394e-163	-4.47496e-163	-1.90611e-163	1.66051e-163	2.33741e-164	-7.22869e-163	1.95056e-164	-1.29808e-163	-5.93027e-165	2.26612e-163	-5.06779e-164	9.58134e-163	3.80442e-164	-6.94189e-164	-4.99516e-163	-5.86099e-165	7.66987e-164	5.64162e-163	1.00704e-162	1.13827e-164	-3.4476e-163	-9.33765e-163	7.31268e-164	8.32633e-163	-1.39697e-163	-9.12285e-164	1.58488e-165	-7.5513e-163	-1.5348e-163	2.0772e-163	0
-3.28394e-163	-4.47496e-163	-1.90611e-163	1.66051e-163	2.33741e-164	-7.22869e-163	1.95056e-164	-1.29808e-163	-5.93027e-165	2.26612e-163	-5.06779e-164	9.58134e-163	3.80442e-164	-6.94189e-164	-4.99516e-163	-5.86099e-165	7.66987e-164	5.64162e-163	1.00704e-162	1.13827e-164	-3.4476e-163	-9.33765e-163	7.31268e-164	8.32633e-163	-1.39697e-163	-9.12285e-164	1.58488e-165	-7.5513e-163	-1.5348e-163	2.0772e-163	0
-3.28394e-163	-4.47496e-163	-1.90611e-163	1.66051e-163	2.33741e-164	-7.22869e-163	1.95056e-164	-1.29808e-163	-5.93027e-165	2.26612e-163	-5.06779e-164	9.58134e-163	3.80442e-164	-6.94189e-164	-4.99516e-163	-5.86099e-165	7.66987e-164	5.64162e-163	1.00704e-162	1.13827e-164	-3.4476e-163	-9.33765e-163	7.31268e-164	8.32633e-163	-1.39697e-163	-9.12285e-164	1.58488e-165	-7.5513e-163	-1.5348e-163	2.0772e-163	0
-3.28394e-163	-4.47496e-163	-1.90611e-163	1.66051e-163	2.33741e-164	-7.22869e-163	1.95056e-164	-1.29808e-163	-5.93027e-165	2.26612e-163	-5.06779e-164	9.58134e-163	3.80442e-164	-6.94189e-164	-4.99516e-163	-5.86099e-165	7.66987e-164	5.64162e-163	1.00704e-162	1.13827e-164	-3.4476e-163	-9.33765e-163	7.31268e-164	8.32633e-163	-1.39697e-163	-9.12285e-164	1.58488e-165	-7.5513e-163	-1.5348e-163	2.0772e-163	0
-3.28394e-163	-4.47496e-163	-1.90611e-163	1.66051e-163	2.33741e-164	-7.22869e-163	1.95056e-164	-1.29808e-163	-5.93027e-165	2.26612e-163	-5.06779e-164	9.58134e-163	3.80442e-164	-6.94189e-164	-4.99516e-163	-5.86099e-165	7.66987e-164	5.64162e-163	1.00704e-162	1.13827e-164	-3.4476e-163	-9.33765e-163	7.31268e-164	8.32633e-163	-1.39697e-163	-9.12285e-164	1.58488e-165	-7.5513e-163	-1.5348e-163	2.0772e-163	0
-3.28394e-163	-4.47496e-163	-1.90611e-163	1.66051e-163	2.33741e-164	-7.22869e-163	1.95056e-164	-1.29808e-163	-5.93027e-165	2.26612e-163	-5.06779e-164	9.58134e-163	3.80442e-164	-6.94189e-164	-4.99516e-163	-5.86099e-165	7.66987e-164	5.64162e-163	1.00704e-162	1.13827e-164	-3.4476e-163	-9.33765e-163	7.31268e-164	8.32633e-163	-1.39697e-163	-9.12285e-164	1.58488e-165	-7.5513e-163	-1.5348e-163	2.0772e-163	0
-3.28394e-163	-4.47496e-163	-1.90611e-163	1.66051e-163	2.33741e-164	-7.22869e-163	1.95056e-164	-1.29808e-163	-5.93027e-165	2.26612e-163	-5.06779e-164	9.58134e-163	3.80442e-164	-6.94189e-164	-4.99516e-163	-5.86099e-165	7.66987e-164	5.64162e-163	1.00704e-162	1.13827e-164	-3.4476e-163	-9.33765e-163	7.31268e-164	8.32633e-163	-1.39697e-163	-9.12285e-164	1.58488e-165	-7.5513e-163	-1.5348e-163	2.0772e-163	0
-3.28394e-163	-4.47496e-163	-1.90611e-163	1.66051e-163	2.33741e-164	-7.22869e-163	1.95056e-164	-1.29808e-163	-5.93027e-165	2.26612e-163	-5.06779e-164	9.58134e-163	3.80442e-164	-6.94189e-164	-4.99516e-163	-5.86099e-165	7.66987e-164	5.64162e-163	1.00704e-162	1.13827e-164	-3.4476e-163	-9.33765e-163	7.31268e-164	8.32633e-163	-1.39697e-163	-9.12285e-164	1.58488e-165	-7.5513e-163	-1.5348e-163	2.0772e-163	0
-3.28394e-163	-4.47496e-163	-1.90611e-163	1.66051e-163	2.33741e-164	-7.22869e-163	1.95056e-164	-1.29808e-163	-5.93027e-165	2.26612e-163	-5.06779e-164	9.58134e-163	3.80442e-164	-6.94189e-164	-4.99516e-163	-5.86099e-165	7.66987e-164	5.64162e-163	1.00704e-162	1.13827e-164	-3.4476e-163	-9.33765e-163	7.31268e-164	8.32633e-163	-1.39697e-163	-9.12285e-164	1.58488e-165	-7.5513e-163	-1.5348e-163	2.0772e-163	0
-3.28394e-163	-4.47496e-163	-1.90611e-163	1.66051e-163	2.33741e-164	-7.22869e-163	1.95056e-164	-1.29808e-163	-5.93027e-165	2.26612e-163	-5.06779e-164	9.58134e-163	3.80442e-164	-6.94189e-164	-4.99516e-163	-5.86099e-165	7.66987e-164	5.64162e-163	1.00704e-162	1.13827e-164	-3.4476e-163	-9.33765e-163	7.31268e-164	8.32633e-163	-1.39697e-163	-9.12285e-164	1.58488e-165	-7.5513e-163	-1.5348e-163	2.0772e-163	0
-3.28394e-163	-4.47496e-163	-1.90611e-163	1.66051e-163	2.33741e-164	-7.22869e-163	1.95056e-164	-1.29808e-163	-5.93027e-165	2.26612e-163	-5.06779e-164	9.58134e-163	3.80442e-164	-6.94189e-164	-4.99516e-163	-5.86099e-165	7.66987e-164	5.64162e-163	1.00704e-162	1.13827e-164	-3.4476e-163	-9.33765e-163	7.31268e-164	8.32633e-163	-1.39697e-163	-9.12285e-164	1.58488e-165	-7.5513e-163	-1.5348e-163	2.0772e-163	0
-3.28394e-163	-4.47496e-163	-1.90611e-163	1.66051e-163	2.33741e-164	-7.22869e-163	1.95056e-164	-1.29808e-163	-5.93027e-165	2.26612e-163	-5.06779e-164	9.58134e-163	3.80442e-164	-6.94189e-164	-4.99516e-163	-5.86099e-165	7.66987e-164	5.64162e-163	1.00704e-162	1.13827e-164	-3.4476e-163	-9.33765e-163	7.31268e-164	8.32633e-163	-1.39697e-163	-9.12285e-164	1.58488e-165	-7.5513e-163	-1.5348e-163	2.0772e-163	0
-3.28394e-163	-4.47496e-163	-1.90611e-163	1.66051e-163	2.33741e-164	-7.22869e-163	1.95056e-164	-1.29808e-163	-5.93027e-165	2.26612e-163	-5.06779e-164	9.58134e-163	3.80442e-164	-6.94189e-164	-4.99516e-163	-5.86099e-165	7.66987e-164	5.64162e-163	1.00704e-162	1.13827e-164	-3.4476e-163	-9.33765e-163	7.31268e-164	8.32633e-163	-1.39697e-163	-9.12285e-164	1.58488e-165	-7.5513e-163	-1.5348e-163	2.0772e-163	0
-3.28394e-163	-4.47496e-163	-1.90611e-163	1.66051e-163	2.33741e-164	-7.22869e-163	1.95056e-164	-1.29808e-163	-5.93027e-165	2.26612e-163	-5.06779e-164	9.58134e-163	3.80442e-164	-6.94189e-164	-4.99516e-163	-5.86099e-165	7.66987e-164	5.64162e-163	1.00704e-162	1.13827e-164	-3.4476e-163	-9.33765e-163	7.31268e-164	8.32633e-163	-1.39697e-163	-9.12285e-164	1.58488e-165	-7.5513e-163	-1.5348e-163	2.0772e-163	0
-3.28394e-163	-4.47496e-163	-1.90611e-163	1.66051e-163	2.33741e-164	-7.22869e-163	1.95056e-164	-1.29808e-163	-5.93027e-165	2.26612e-163	-5.06779e-164	9.58134e-163	3.80442e-164	-6.94189e-164	-4.99516e-163	-5.86099e-165	7.66987e-164	5.64162e-163	1.00704e-162	1.13827e-164	-3.4476e-163	-9.33765e-163	7.31268e-164	8.32633e-163	-1.39697e-163	-9.12285e-164	1.58488e-165	-7.5513e-163	-1.5348e-163	2.0772e-163	0
-3.28394e-163	-4.47496e-163	-1.90611e-163	1.66051e-163	2.33741e-164	-7.22869e-163	1.95056e-164	-1.29808e-163	-5.93027e-165	2.26612e-163	-5.06779e-164	9.58134e-163	3.80442e-164	-6.94189e-164	-4.99516e-163	-5.86099e-165	7.66987e-164	5.64162e-163	1.00704e-162	1.13827e-164	-3.4476e-163	-9.33765e-163	7.31268e-164	8.32633e-163	-1.39697e-163	-9.12285e-164	1.58488e-165	-7.5513e-163	-1.5348e-163	2.0772e-163	0
-3.28394e-163	-4.47496e-163	-1.90611e-163	1.66051e-163	2.33741e-164	-7.22869e-163	1.95056e-164	-1.29808e-163	-5.93027e-165	2.26612e-163	-5.06779e-164	9.58134e-163	3.80442e-164	-6.94189e-164	-4.99516e-163	-5.86099e-165	7.66987e-164	5.64162e-163	1.00704e-162	1.13827e-164	-3.4476e-163	-9.33765e-163	7.31268e-164	8.32633e-163	-1.39697e-163	-9.12285e-164	1.58488e-165	-7.5513e-163	-1.5348e-163	2.0772e-163	0
-3.28394e-163	-4.47496e-163	-1.90611e-163	1.66051e-163	2.33741e-164	-7.22869e-163	1.95056e-164	-1.29808e-163	-5.93027e-165	2.26612e-163	-5.06779e-164	9.58134e-163	3.80442e-164	-6.94189e-164	-4.99516e-163	-5.86099e-165	7.66987e-164	5.64162e-163	1.00704e-162	1.13827e-164	-3.4476e-163	-9.33765e-163	7.31268e-164	8.32633e-163	-1.39697e-163	-9.12285e-164	1.58488e-165	-7.5513e-163	-1.5348e-163	2.0772e-163	0
-3.28394e-163	-4.47496e-163	-1.90611e-163	1.66051e-163	2.33741e-164	-7.22869e-163	1.95056e-164	-1.29808e-163	-5.93027e-165	2.26612e-163	-5.06779e-164	9.58134e-163	3.80442e-164	-6.94189e-164	-4.99516e-163	-5.86099e-165	7.66987e-164	5.64162e-163	1.00704e-162	1.13827e-164	-3.4476e-163	-9.33765e-163	7.31268e-164	8.32633e-163	-1.39697e-163	-9.12285e-164	1.58488e-165	-7.5513e-163	-1.5348e-163	2.0772e-163	0
-3.28394e-163	-4.47496e-163	-1.90611e-163	1.66051e-163	2.33741e-164	-7.22869e-163	1.95056e-164	-1.29808e-163	-5.93027e-165	2.26612e-163	-5.06779e-164	9.58134e-163	3.80442e-164	-6.94189e-164	-4.99516e-163	-5.86099e-165	7.66987e-164	5.64162e-163	1.00704e-162	1.13827e-164	-3.4476e-163	-9.33765e-163	7.31268e-164	8.32633e-163	-1.39697e-163	-9.12285e-164	1.58488e-165	-7.5513e-163	-1.5348e-163	2.0772e-163	0
-3.28394e-163	-4.47496e-163	-1.90611e-163	1.66051e-163	2.33741e-164	-7.22869e-163	1.95056e-164	-1.29808e-163	-5.93027e-165	2.26612e-163	-5.06779e-164	9.58134e-163	3.80442e-164	-6.94189e-164	-4.99516e-163	-5.86099e-165	7.66987e-164	5.64162e-163	1.00704e-162	1.13827e-164	-3.4476e-163	-9.33765e-163	7.31268e-164	8.32633e-163	-1.39697e-163	-9.12285e-164	1.58488e-165	-7.5513e-163	-1.5348e-163	2.0772e-163	0
-3.28394e-163	-4.47496e-163	-1.90611e-163	1.66051e-163	2.33741e-164	-7.22869e-163	1.95056e-164	-1.29808e-163	-5.93027e-165	2.26612e-163	-5.06779e-164	9.58134e-163	3.80442e-164	-6.94189e-164	-4.99516e-163	-5.86099e-165	7.66987e-164	5.64162e-163	1.00704e-162	1.13827e-164	-3.4476e-163	-9.33765e-163	7.31268e-164	8.32633e-163	-1.39697e-163	-9.12285e-164	1.58488e-165	-7.5513e-163	-1.5348e-163	2.0772e-163	0
-3.28394e-163	-4.47496e-163	-1.90611e-163	1.66051e-163	2.33741e-164	-7.22869e-163	1.95056e-164	-1.29808e-163	-5.93027e-165	2.26612e-163	-5.06779e-164	9.58134e-163	3.80442e-164	-6.94189e-164	-4.99516e-163	-5.86099e-165	7.66987e-164	5.64162e-163	1.00704e-162	1.13827e-164	-3.4476e-163	-9.33765e-163	7.31268e-164	8.32633e-163	-1.39697e-163	-9.12285e-164	1.58488e-165	-7.5513e-163	-1.5348e-163	2.0772e-163	0
-3.28394e-163	-4.47496e-163	-1.90611e-163	1.66051e-163	2.33741e-164	-7.22869e-163	1.95056e-164	-1.29808e-163	-5.93027e-165	2.26612e-163	-5.06779e-164	9.58134e-163	3.80442e-164	-6.94189e-164	-4.99516e-163	-5.86099e-165	7.66987e-164	5.64162e-163	1.00704e-162	1.13827e-164	-3.4476e-163	-9.33765e-163	7.31268e-164	8.32633e-163	-1.39697e-163	-9.12285e-164	1.58488e-165	-7.5513e-163	-1.5348e-163	2.0772e-163	0
-3.28394e-163	-4.47496e-163	-1.90611e-163	1.66051e-163	2.33741e-164	-7.22869e-163	1.95056e-164	-1.29808e-163	-5.93027e-165	2.26612e-163	-5.06779e-164	9.58134e-163	3.80442e-164	-6.94189e-164	-4.99516e-163	-5.86099e-165	7.66987e-164	5.64162e-163	1.00704e-162	1.13827e-164	-3.4476e-163	-9.33765e-163	7.31268e-164	8.32633e-163	-1.39697e-163	-9.12285e-164	1.58488e-165	-7.5513e-163	-1.5348e-163	2.0772e-163	0
-3.28394e-163	-4.47496e-163	-1.90611e-163	1.66051e-163	2.33741e-164	-7.22869e-163	1.95056e-164	-1.29808e-163	-5.93027e-165	2.26612e-163	-5.06779e-164	9.58134e-163	3.80442e-164	-6.94189e-164	-4.99516e-163	-5.86099e-165	7.66987e-164	5.64162e-163	1.00704e-162	1.13827e-164	-3.4476e-163	-9.33765e-163	7.31268e-164	8.32633e-163	-1.39697e-163	-9.12285e-164	1.58488e-165	-7.5513e-163	-1.5348e-163	2.0772e-163	0
-3.28394e-163	-4.47496e-163	-1.90611e-163	1.66051e-163	2.33741e-164	-7.22869e-163	1.95056e-164	-1.29808e-163	-5.93027e-165	2.26612e-163	-5.06779e-164	9.58134e-163	3.80442e-164	-6.94189e-164	-4.99516e-163	-5.86099e-165	7.66987e-164	5.64162e-163	1.00704e-162	1.13827e-164	-3.4476e-163	-9.33765e-163	7.31268e-164	8.32633e-163	-1.39697e-163	-9.12285e-164	1.58488e-165	-7.5513e-163	-1.5348e-163	2.0772e-163	0
-3.28394e-163	-4.47496e-163	-1.90611e-163	1.66051e-163	2.33741e-164	-7.22869e-163	1.95056e-164	-1.29808e-163	-5.93027e-165	2.26612e-163	-5.06779e-164	9.58134e-163	3.80442e-164	-6.94189e-164	-4.99516e-163	-5.86099e-165	7.66987e-164	5.64162e-163	1.00704e-162	1.13827e-164	-3.4476e-163	-9.33765e-163	7.31268e-164	8.32633e-163	-1.39697e-163	-9.12285e-164	1.58488e-165	-7.5513e-163	-1.5348e-163	2.0772e-163	0
-3.28394e-163	-4.47496e-163	-1.90611e-163	1.66051e-163	2.33741e-164	-7.22869e-163	1.95056e-164	-1.29808e-163	-5.93027e-165	2.26612e-163	-5.06779e-164	9.58134e-163	3.80442e-164	-6.94189e-164	-4.99516e-163	-5.86099e-165	7.66987e-164	5.64162e-163	1.00704e-162	1.13827e-164	-3.4476e-163	-9.33765e-163	7.31268e-164	8.32633e-163	-1.39697e-163	-9.12285e-164	1.58488e-165	-7.5513e-163	-1.5348e-163	2.0772e-163	0
-3.28394e-163	-4.47496e-163	-1.90611e-163	1.66051e-163	2.33741e-164	-7.22869e-163	1.95056e-164	-1.29808e-163	-5.93027e-165	2.26612e-163	-5.06779e-164	9.58134e-163	3.80442e-164	-6.94189e-164	-4.99516e-163	-5.86099e-165	7.66987e-164	5.64162e-163	1.00704e-162	1.13827e-164	-3.4476e-163	-9.33765e-163	7.31268e-164	8.32633e-163	-1.39697e-163	-9.12285e-164	1.58488e-165	-7.5513e-163	-1.5348e-163	2.0772e-163	0
-3.28394e-163	-4.47496e-163	-1.90611e-163	1.66051e-163	2.33741e-164	-7.22869e-163	1.95056e-164	-1.29808e-163	-5.93027e-165	2.26612e-163	-5.06779e-164	9.58134e-163	3.80442e-164	-6.94189e-164	-4.99516e-163	-5.86099e-165	7.66987e-164	5.64162e-163	1.00704e-162	1.13827e-164	-3.4476e-163	-9.33765e-163	7.31268e-164	8.32633e-163	-1.39697e-163	-9.12285e-164	1.58488e-165	-7.5513e-163	-1.5348e-163	2.0772e-163	0
-3.28394e-163	-4.47496e-163	-1.90611e-163	1.66051e-163	2.33741e-164	-7.22869e-163	1.95056e-164	-1.29808e-163	-5.93027e-165	2.26612e-163	-5.06779e-164	9.58134e-163	3.80442e-164	-6.94189e-164	-4.99516e-163	-5.86099e-165	7.66987e-164	5.64162e-163	1.00704e-162	1.13827e-164	-3.4476e-163	-9.33765e-163	7.31268e-164	8.32633e-163	-1.39697e-163	-9.12285e-164	1.58488e-165	-7.5513e-163	-1.5348e-163	2.0772e-163	0
-3.28394e-163	-4.47496e-163	-1.90611e-163	1.66051e-163	2.33741e-164	-7.22869e-163	1.95056e-164	-1.29808e-163	-5.93027e-165	2.26612e-163	-5.06779e-164	9.58134e-163	3.80442e-164	-6.94189e-164	-4.99516e-163	-5.86099e-165	7.66987e-164	5.64162e-163	1.00704e-162	1.13827e-164	-3.4476e-163	-9.33765e-163	7.31268e-164	8.32633e-163	-1.39697e-163	-9.12285e-164	1.58488e-165	-7.5513e-163	-1.5348e-163	2.0772e-163	0
-3.28394e-163	-4.47496e-163	-1.90611e-163	1.66051e-163	2.33741e-164	-7.22869e-163	1.95056e-164	-1.29808e-163	-5.93027e-165	2.26612e-163	-5.06779e-164	9.58134e-163	3.80442e-164	-6.94189e-164	-4.99516e-163	-5.86099e-165	7.66987e-164	5.64162e-163	1.00704e-162	1.13827e-164	-3.4476e-163	-9.33765e-163	7.31268e-164	8.32633e-163	-1.39697e-163	-9.12285e-164	1.58488e-165	-7.5513e-163	-1.5348e-163	2.0772e-163	0
-3.28394e-163	-4.47496e-163	-1.90611e-163	1.66051e-163	2.33741e-164	-7.22869e-163	1.95056e-164	-1.29808e-163	-5.93027e-165	2.26612e-163	-5.06779e-164	9.58134e-163	3.80442e-164	-6.94189e-164	-4.99516e-163	-5.86099e-165	7.66987e-164	5.64162e-163	1.00704e-162	1.13827e-164	-3.4476e-163	-9.33765e-163	7.31268e-164	8.32633e-163	-1.39697e-163	-9.12285e-164	1.58488e-165	-7.5513e-163	-1.5348e-163	2.0772e-163	0
-3.28394e-163	-4.47496e-163	-1.90611e-163	1.66051e-163	2.33741e-164	-7.22869e-163	1.95056e-164	-1.29808e-163	-5.93027e-165	2.26612e-163	-5.06779e-164	9.58134e-163	3.80442e-164	-6.94189e-164	-4.99516e-163	-5.86099e-165	7.66987e-164	5.64162e-163	1.00704e-162	1.13827e-164	-3.4476e-163	-9.33765e-163	7.31268e-164	8.32633e-163	-1.39697e-163	-9.12285e-164	1.58488e-165	-7.5513e-163	-1.5348e-163	2.0772e-163	0
-3.28394e-163	-4.47496e-163	-1.90611e-163	1.66051e-163	2.33741e-164	-7.22869e-163	1.95056e-164	-1.29808e-163	-5.93027e-165	2.26612e-163	-5.06779e-164	9.58134e-163	3.80442e-164	-6.94189e-164	-4.99516e-163	-5.86099e-165	7.66987e-164	5.64162e-163	1.00704e-162	1.13827e-164	-3.4476e-163	-9.33765e-163	7.31268e-164	8.32633e-163	-1.39697e-163	-9.12285e-164	1.58488e-165	-7.5513e-163	-1.5348e-163	2.0772e-163	0
-3.28394e-163	-4.47496e-163	-1.90611e-163	1.66051e-163	2.33741e-164	-7.22869e-163	1.95056e-164	-1.29808e-163	-5.93027e-165	2.26612e-163	-5.06779e-164	9.58134e-163	3.80442e-164	-6.94189e-164	-4.99516e-163	-5.86099e-165	7.66987e-164	5.64162e-163	1.00704e-162	1.13827e-164	-3.4476e-163	-9.33765e-163	7.31268e-164	8.32633e-163	-1.39697e-163	-9.12285e-164	1.58488e-165	-7.5513e-163	-1.5348e-163	2.0772e-163	0
-3.28394e-163	-4.47496e-163	-1.90611e-163	1.66051e-163	2.33741e-164	-7.22869e-163	1.95056e-164	-1.29808e-163	-5.93027e-165	2.26612e-163	-5.06779e-164	9.58134e-163	3.80442e-164	-6.94189e-164	-4.99516e-163	-5.86099e-165	7.66987e-164	5.64162e-163	1.00704e-162	1.13827e-164	-3.4476e-163	-9.33765e-163	7.31268e-164	8.32633e-163	-1.39697e-163	-9.12285e-164	1.58488e-165	-7.5513e-163	-1.5348e-163	2.0772e-163	0
-3.28394e-163	-4.47496e-163	-1.90611e-163	1.66051e-163	2.33741e-164	-7.22869e-163	1.95056e-164	-1.29808e-163	-5.93027e-165	2.26612e-163	-5.06779e-164	9.58134e-163	3.80442e-164	-6.94189e-164	-4.99516e-163	-5.86099e-165	7.66987e-164	5.64162e-163	1.00704e-162	1.13827e-164	-3.4476e-163	-9.33765e-163	7.31268e-164	8.32633e-163	-1.39697e-163	-9.12285e-164	1.58488e-165	-7.5513e-163	-1.5348e-163	2.0772e-163	0
-3.28394e-163	-4.47496e-163	-1.90611e-163	1.66051e-163	2.33741e-164	-7.22869e-163	1.95056e-164	-1.29808e-163	-5.93027e-165	2.26612e-163	-5.06779e-164	9.58134e-163	3.80442e-164	-6.94189e-164	-4.99516e-163	-5.86099e-165	7.66987e-164	5.64162e-163	1.00704e-162	1.13827e-164	-3.4476e-163	-9.33765e-163	7.31268e-164	8.32633e-163	-1.39697e-163	-9.12285e-164	1.58488e-165	-7.5513e-163	-1.5348e-163	2.0772e-163	0
-3.28394e-163	-4.47496e-163	-1.90611e-163	1.66051e-163	2.33741e-164	-7.22869e-163	1.95056e-164	-1.29808e-163	-5.93027e-165	2.26612e-163	-5.06779e-164	9.58134e-163	3.80442e-164	-6.94189e-164	-4.99516e-163	-5.86099e-165	7.66987e-164	5.64162e-163	1.00704e-162	1.13827e-164	-3.4476e-163	-9.33765e-163	7.31268e-164	8.32633e-163	-1.39697e-163	-9.12285e-164	1.58488e-165	-7.5513e-163	-1.5348e-163	2.0772e-163	0
-3.28394e-163	-4.47496e-163	-1.90611e-163	1.66051e-163	2.33741e-164	-7.22869e-163	1.95056e-164	-1.29808e-163	-5.93027e-165	2.26612e-163	-5.06779e-164	9.58134e-163	3.80442e-164	-6.94189e-164	-4.99516e-163	-5.86099e-165	7.66987e-164	5.64162e-163	1.00704e-162	1.13827e-164	-3.4476e-163	-9.33765e-163	7.31268e-164	8.32633e-163	-1.39697e-163	-9.12285e-164	1.58488e-165	-7.5513e-163	-1.5348e-163	2.0772e-163	0
-3.28394e-163	-4.47496e-163	-1.90611e-163	1.66051e-163	2.33741e-164	-7.22869e-163	1.95056e-164	-1.29808e-163	-5.93027e-165	2.26612e-163	-5.06779e-164	9.58134e-163	3.80442e-164	-6.94189e-164	-4.99516e-163	-5.86099e-165	7.66987e-164	5.64162e-163	1.00704e-162	1.13827e-164	-3.4476e-163	-9.33765e-163	7.31268e-164	8.32633e-163	-1.39697e-163	-9.12285e-164	1.58488e-165	-7.5513e-163	-1.5348e-163	2.0772e-163	0
-3.28394e-163	-4.47496e-163	-1.90611e-163	1.66051e-163	2.33741e-164	-7.22869e-163	1.95056e-164	-1.29808e-163	-5.93027e-165	2.26612e-163	-5.06779e-164	9.58134e-163	3.80442e-164	-6.94189e-164	-4.99516e-163	-5.86099e-165	7.66987e-164	5.64162e-163	1.00704e-162	1.13827e-164	-3.4476e-163	-9.33765e-163	7.31268e-164	8.32633e-163	-1.39697e-163	-9.12285e-164	1.58488e-165	-7.5513e-163	-1.5348e-163	2.0772e-163	0
-3.28394e-163	-4.47496e-163	-1.90611e-163	1.66051e-163	2.33741e-164	-7.22869e-163	1.95056e-164	-1.29808e-163	-5.93027e-165	2.26612e-163	-5.06779e-164	9.58134e-163	3.80442e-164	-6.94189e-164	-4.99516e-163	-5.86099e-165	7.66987e-164	5.64162e-163	1.00704e-162	1.13827e-164	-3.4476e-163	-9.33765e-163	7.31268e-164	8.32633e-163	-1.39697e-163	-9.12285e-164	1.58488e-165	-7.5513e-163	-1.5348e-163	2.0772e-163	0
-3.28394e-163	-4.47496e-163	-1.90611e-163	1.66051e-163	2.33741e-164	-7.22869e-163	1.95056e-164	-1.29808e-163	-5.93027e-165	2.26612e-163	-5.06779e-164	9.58134e-163	3.80442e-164	-6.94189e-164	-4.99516e-163	-5.86099e-165	7.66987e-164	5.64162e-163	1.00704e-162	1.13827e-164	-3.4476e-163	-9.33765e-163	7.31268e-164	8.32633e-163	-1.39697e-163	-9.12285e-164	1.58488e-165	-7.5513e-163	-1.5348e-163	2.0772e-163	0
-3.28394e-163	-4.47496e-163	-1.90611e-163	1.66051e-163	2.33741e-164	-7.22869e-163	1.95056e-164	-1.29808e-163	-5.93027e-165	2.26612e-163	-5.06779e-164	9.58134e-163	3.80442e-164	-6.94189e-164	-4.99516e-163	-5.86099e-165	7.66987e-164	5.64162e-163	1.00704e-162	1.13827e-164	-3.4476e-163	-9.33765e-163	7.31268e-164	8.32633e-163	-1.39697e-163	-9.12285e-164	1.58488e-165	-7.5513e-163	-1.5348e-163	2.0772e-163	0
-3.28394e-163	-4.47496e-163	-1.90611e-163	1.66051e-163	2.33741e-164	-7.22869e-163	1.95056e-164	-1.29808e-163	-5.93027e-165	2.26612e-163	-5.06779e-164	9.58134e-163	3.80442e-164	-6.94189e-164	-4.99516e-163	-5.86099e-165	7.66987e-164	5.64162e-163	1.00704e-162	1.13827e-164	-3.4476e-163	-9.33765e-163	7.31268e-164	8.32633e-163	-1.39697e-163	-9.12285e-164	1.58488e-165	-7.5513e-163	-1.5348e-163	2.0772e-163	0
-3.28394e-163	-4.47496e-163	-1.90611e-163	1.66051e-163	2.33741e-164	-7.22869e-163	1.95056e-164	-1.29808e-163	-5.93027e-165	2.26612e-163	-5.06779e-164	9.58134e-163	3.80442e-164	-6.94189e-164	-4.99516e-163	-5.86099e-165	7.66987e-164	5.64162e-163	1.00704e-162	1.13827e-164	-3.4476e-163	-9.33765e-163	7.31268e-164	8.32633e-163	-1.39697e-163	-9.12285e-164	1.58488e-165	-7.5513e-163	-1.5348e-163	2.0772e-163	0
-3.28394e-163	-4.47496e-163	-1.90611e-163	1.66051e-163	2.33741e-164	-7.22869e-163	1.95056e-164	-1.29808e-163	-5.93027e-165	2.26612e-163	-5.06779e-164	9.58134e-163	3.80442e-164	-6.94189e-164	-4.99516e-163	-5.86099e-165	7.66987e-164	5.64162e-163	1.00704e-162	1.13827e-164	-3.4476e-163	-9.33765e-163	7.31268e-164	8.32633e-163	-1.39697e-163	-9.12285e-164	1.58488e-165	-7.5513e-163	-1.5348e-163	2.0772e-163	0
-3.28394e-163	-4.47496e-163	-1.90611e-163	1.66051e-163	2.33741e-164	-7.22869e-163	1.95056e-164	-1.29808e-163	-5.93027e-165	2.26612e-163	-5.06779e-164	9.58134e-163	3.80442e-164	-6.94189e-164	-4.99516e-163	-5.86099e-165	7.66987e-164	5.64162e-163	1.00704e-162	1.13827e-164	-3.4476e-163	-9.33765e-163	7.31268e-164	8.32633e-163	-1.39697e-163	-9.12285e-164	1.58488e-165	-7.5513e-163	-1.5348e-163	2.0772e-163	0
-3.28394e-163	-4.47496e-163	-1.90611e-163	1.66051e-163	2.33741e-164	-7.22869e-163	1.95056e-164	-1.29808e-163	-5.93027e-165	2.26612e-163	-5.06779e-164	9.58134e-163	3.80442e-164	-6.94189e-164	-4.99516e-163	-5.86099e-165	7.66987e-164	5.64162e-163	1.00704e-162	1.13827e-164	-3.4476e-163	-9.33765e-163	7.31268e-164	8.32633e-163	-1.39697e-163	-9.12285e-164	1.58488e-165	-7.5513e-163	-1.5348e-163	2.0772e-163	0
-3.28394e-163	-4.47496e-163	-1.90611e-163	1.66051e-163	2.33741e-164	-7.22869e-163	1.95056e-164	-1.29808e-163	-5.93027e-165	2.26612e-163	-5.06779e-164	9.58134e-163	3.80442e-164	-6.94189e-164	-4.99516e-163	-5.86099e-165	7.66987e-164	5.64162e-163	1.00704e-162	1.13827e-164	-3.4476e-163	-9.33765e-163	7.31268e-164	8.32633e-163	-1.39697e-163	-9.12285e-164	1.58488e-165	-7.5513e-163	-1.5348e-163	2.0772e-163	0
-3.28394e-163	-4.47496e-163	-1.90611e-163	1.66051e-163	2.33741e-164	-7.22869e-163	1.95056e-164	-1.29808e-163	-5.93027e-165	2.26612e-163	-5.06779e-164	9.58134e-163	3.80442e-164	-6.94189e-164	-4.99516e-163	-5.86099e-165	7.66987e-164	5.64162e-163	1.00704e-162	1.13827e-164	-3.4476e-163	-9.33765e-163	7.31268e-164	8.32633e-163	-1.39697e-163	-9.12285e-164	1.58488e-165	-7.5513e-163	-1.5348e-163	2.0772e-163	0
-3.28394e-163	-4.47496e-163	-1.90611e-163	1.66051e-163	2.33741e-164	-7.22869e-163	1.95056e-164	-1.29808e-163	-5.93027e-165	2.26612e-163	-5.06779e-164	9.58134e-163	3.80442e-164	-6.94189e-164	-4.99516e-163	-5.86099e-165	7.66987e-164	5.64162e-163	1.00704e-162	1.13827e-164	-3.4476e-163	-9.33765e-163	7.31268e-164	8.32633e-163	-1.39697e-163	-9.12285e-164	1.58488e-165	-7.5513e-163	-1.5348e-163	2.0772e-163	0
-3.28394e-163	-4.47496e-163	-1.90611e-163	1.66051e-163	2.33741e-164	-7.22869e-163	1.95056e-164	-1.29808e-163	-5.93027e-165	2.26612e-163	-5.06779e-164	9.58134e-163	3.80442e-164	-6.94189e-164	-4.99516e-163	-5.86099e-165	7.66987e-164	5.64162e-163	1.00704e-162	1.13827e-164	-3.4476e-163	-9.33765e-163	7.31268e-164	8.32633e-163	-1.39697e-163	-9.12285e-164	1.58488e-165	-7.5513e-163	-1.5348e-163	2.0772e-163	0
-3.28394e-163	-4.47496e-163	-1.90611e-163	1.66051e-163	2.33741e-164	-7.22869e-163	1.95056e-164	-1.29808e-163	-5.93027e-165	2.26612e-163	-5.06779e-164	9.58134e-163	3.80442e-164	-6.94189e-164	-4.99516e-163	-5.86099e-165	7.66987e-164	5.64162e-163	1.00704e-162	1.13827e-164	-3.4476e-163	-9.33765e-163	7.31268e-164	8.32633e-163	-1.39697e-163	-9.12285e-164	1.58488e-165	-7.5513e-163	-1.5348e-163	2.0772e-163	0
-3.28394e-163	-4.47496e-163	-1.90611e-163	1.66051e-163	2.33741e-164	-7.22869e-163	1.95056e-164	-1.29808e-163	-5.93027e-165	2.26612e-163	-5.06779e-164	9.58134e-163	3.80442e-164	-6.94189e-164	-4.99516e-163	-5.86099e-165	7.66987e-164	5.64162e-163	1.00704e-162	1.13827e-164	-3.4476e-163	-9.33765e-163	7.31268e-164	8.32633e-163	-1.39697e-163	-9.12285e-164	1.58488e-165	-7.5513e-163	-1.5348e-163	2.0772e-163	0
-3.28394e-163	-4.47496e-163	-1.90611e-163	1.66051e-163	2.33741e-164	-7.22869e-163	1.95056e-164	-1.29808e-163	-5.93027e-165	2.26612e-163	-5.06779e-164	9.58134e-163	3.80442e-164	-6.94189e-164	-4.99516e-163	-5.86099e-165	7.66987e-164	5.64162e-163	1.00704e-162	1.13827e-164	-3.4476e-163	-9.33765e-163	7.31268e-164	8.32633e-163	-1.39697e-163	-9.12285e-164	1.58488e-165	-7.5513e-163	-1.5348e-163	2.0772e-163	0
-3.28394e-163	-4.47496e-163	-1.90611e-163	1.66051e-163	2.33741e-164	-7.22869e-163	1.95056e-164	-1.29808e-163	-5.93027e-165	2.26612e-163	-5.06779e-164	9.58134e-163	3.80442e-164	-6.94189e-164	-4.99516e-163	-5.86099e-165	7.66987e-164	5.64162e-163	1.00704e-162	1.13827e-164	-3.4476e-163	-9.33765e-163	7.31268e-164	8.32633e-163	-1.39697e-163	-9.12285e-164	1.58488e-165	-7.5513e-163	-1.5348e-163	2.0772e-163	0
-3.28394e-163	-4.47496e-163	-1.90611e-163	1.66051e-163	2.33741e-164	-7.22869e-163	1.95056e-164	-1.29808e-163	-5.93027e-165	2.26612e-163	-5.06779e-164	9.58134e-163	3.80442e-164	-6.94189e-164	-4.99516e-163	-5.86099e-165	7.66987e-164	5.64162e-163	1.00704e-162	1.13827e-164	-3.4476e-163	-9.33765e-163	7.31268e-164	8.32633e-163	-1.39697e-163	-9.12285e-164	1.58488e-165	-7.5513e-163	-1.5348e-163	2.0772e-163	0
-3.28394e-163	-4.47496e-163	-1.90611e-163	1.66051e-163	2.33741e-164	-7.22869e-163	1.95056e-164	-1.29808e-163	-5.93027e-165	2.26612e-163	-5.06779e-164	9.58134e-163	3.80442e-164	-6.94189e-164	-4.99516e-163	-5.86099e-165	7.66987e-164	5.64162e-163	1.00704e-162	1.13827e-164	-3.4476e-163	-9.33765e-163	7.31268e-164	8.32633e-163	-1.39697e-163	-9.12285e-164	1.58488e-165	-7.5513e-163	-1.5348e-163	2.0772e-163	0
-3.28394e-163	-4.47496e-163	-1.90611e-163	1.66051e-163	2.33741e-164	-7.22869e-163	1.95056e-164	-1.29808e-163	-5.93027e-165	2.26612e-163	-5.06779e-164	9.58134e-163	3.80442e-164	-6.94189e-164	-4.99516e-163	-5.86099e-165	7.66987e-164	5.64162e-163	1.00704e-162	1.13827e-164	-3.4476e-163	-9.33765e-163	7.31268e-164	8.32633e-163	-1.39697e-163	-9.12285e-164	1.58488e-165	-7.5513e-163	-1.5348e-163	2.0772e-163	0
-3.28394e-163	-4.47496e-163	-1.90611e-163	1.66051e-163	2.33741e-164	-7.22869e-163	1.95056e-164	-1.29808e-163	-5.93027e-165	2.26612e-163	-5.06779e-164	9.58134e-163	3.80442e-164	-6.94189e-164	-4.99516e-163	-5.86099e-165	7.66987e-164	5.64162e-163	1.00704e-162	1.13827e-164	-3.4476e-163	-9.33765e-163	7.31268e-164	8.32633e-163	-1.39697e-163	-9.12285e-164	1.58488e-165	-7.5513e-163	-1.5348e-163	2.0772e-163	0
-3.28394e-163	-4.47496e-163	-1.90611e-163	1.66051e-163	2.33741e-164	-7.22869e-163	1.95056e-164	-1.29808e-163	-5.93027e-165	2.26612e-163	-5.06779e-164	9.58134e-163	3.80442e-164	-6.94189e-164	-4.99516e-163	-5.86099e-165	7.66987e-164	5.64162e-163	1.00704e-162	1.13827e-164	-3.4476e-163	-9.33765e-163	7.31268e-164	8.32633e-163	-1.39697e-163	-9.12285e-164	1.58488e-165	-7.5513e-163	-1.5348e-163	2.0772e-163	0
-3.28394e-163	-4.47496e-163	-1.90611e-163	1.66051e-163	2.33741e-164	-7.22869e-163	1.95056e-164	-1.29808e-163	-5.93027e-165	2.26612e-163	-5.06779e-164	9.58134e-163	3.80442e-164	-6.94189e-164	-4.99516e-163	-5.86099e-165	7.66987e-164	5.64162e-163	1.00704e-162	1.13827e-164	-3.4476e-163	-9.33765e-163	7.31268e-164	8.32633e-163	-1.39697e-163	-9.12285e-164	1.58488e-165	-7.5513e-163	-1.5348e-163	2.0772e-163	0
-3.28394e-163	-4.47496e-163	-1.90611e-163	1.66051e-163	2.33741e-164	-7.22869e-163	1.95056e-164	-1.29808e-163	-5.93027e-165	2.26612e-163	-5.06779e-164	9.58134e-163	3.80442e-164	-6.94189e-164	-4.99516e-163	-5.86099e-165	7.66987e-164	5.64162e-163	1.00704e-162	1.13827e-164	-3.4476e-163	-9.33765e-163	7.31268e-164	8.32633e-163	-1.39697e-163	-9.12285e-164	1.58488e-165	-7.5513e-163	-1.5348e-163	2.0772e-163	0
-3.28394e-163	-4.47496e-163	-1.90611e-163	1.66051e-163	2.33741e-164	-7.22869e-163	1.95056e-164	-1.29808e-163	-5.93027e-165	2.26612e-163	-5.06779e-164	9.58134e-163	3.80442e-164	-6.94189e-164	-4.99516e-163	-5.86099e-165	7.66987e-164	5.64162e-163	1.00704e-162	1.13827e-164	-3.4476e-163	-9.33765e-163	7.31268e-164	8.32633e-163	-1.39697e-163	-9.12285e-164	1.58488e-165	-7.5513e-163	-1.5348e-163	2.0772e-163	0
-3.28394e-163	-4.47496e-163	-1.90611e-163	1.66051e-163	2.33741e-164	-7.22869e-163	1.95056e-164	-1.29808e-163	-5.93027e-165	2.26612e-163	-5.06779e-164	9.58134e-163	3.80442e-164	-6.94189e-164	-4.99516e-163	-5.86099e-165	7.66987e-164	5.64162e-163	1.00704e-162	1.13827e-164	-3.4476e-163	-9.33765e-163	7.31268e-164	8.32633e-163	-1.39697e-163	-9.12285e-164	1.58488e-165	-7.5513e-163	-1.5348e-163	2.0772e-163	0
-3.28394e-163	-4.47496e-163	-1.90611e-163	1.66051e-163	2.33741e-164	-7.22869e-163	1.95056e-164	-1.29808e-163	-5.93027e-165	2.26612e-163	-5.06779e-164	9.58134e-163	3.80442e-164	-6.94189e-164	-4.99516e-163	-5.86099e-165	7.66987e-164	5.64162e-163	1.00704e-162	1.13827e-164	-3.4476e-163	-9.33765e-163	7.31268e-164	8.32633e-163	-1.39697e-163	-9.12285e-164	1.58488e-165	-7.5513e-163	-1.5348e-163	2.0772e-163	0
-3.28394e-163	-4.47496e-163	-1.90611e-163	1.66051e-163	2.33741e-164	-7.22869e-163	1.95056e-164	-1.29808e-163	-5.93027e-165	2.26612e-163	-5.06779e-164	9.58134e-163	3.80442e-164	-6.94189e-164	-4.99516e-163	-5.86099e-165	7.66987e-164	5.64162e-163	1.00704e-162	1.13827e-164	-3.4476e-163	-9.33765e-163	7.31268e-164	8.32633e-163	-1.39697e-163	-9.12285e-164	1.58488e-165	-7.5513e-163	-1.5348e-163	2.0772e-163	0
-3.28394e-163	-4.47496e-163	-1.90611e-163	1.66051e-163	2.33741e-164	-7.22869e-163	1.95056e-164	-1.29808e-163	-5.93027e-165	2.26612e-163	-5.06779e-164	9.58134e-163	3.80442e-164	-6.94189e-164	-4.99516e-163	-5.86099e-165	7.66987e-164	5.64162e-163	1.00704e-162	1.13827e-164	-3.4476e-163	-9.33765e-163	7.31268e-164	8.32633e-163	-1.39697e-163	-9.12285e-164	1.58488e-165	-7.5513e-163	-1.5348e-163	2.0772e-163	0
-3.28394e-163	-4.47496e-163	-1.90611e-163	1.66051e-163	2.33741e-164	-7.22869e-163	1.95056e-164	-1.29808e-163	-5.93027e-165	2.26612e-163	-5.06779e-164	9.58134e-163	3.80442e-164	-6.94189e-164	-4.99516e-163	-5.86099e-165	7.66987e-164	5.64162e-163	1.00704e-162	1.13827e-164	-3.4476e-163	-9.33765e-163	7.31268e-164	8.32633e-163	-1.39697e-163	-9.12285e-164	1.58488e-165	-7.5513e-163	-1.5348e-163	2.0772e-163	0
-3.28394e-163	-4.47496e-163	-1.90611e-163	1.66051e-163	2.33741e-164	-7.22869e-163	1.95056e-164	-1.29808e-163	-5.93027e-165	2.26612e-163	-5.06779e-164	9.58134e-163	3.80442e-164	-6.94189e-164	-4.99516e-163	-5.86099e-165	7.66987e-164	5.64162e-163	1.00704e-162	1.13827e-164	-3.4476e-163	-9.33765e-163	7.31268e-164	8.32633e-163	-1.39697e-163	-9.12285e-164	1.58488e-165	-7.5513e-163	-1.5348e-163	2.0772e-163	0
-3.28394e-163	-4.47496e-163	-1.90611e-163	1.66051e-163	2.33741e-164	-7.22869e-163	1.95056e-164	-1.29808e-163	-5.93027e-165	2.26612e-163	-5.06779e-164	9.58134e-163	3.80442e-164	-6.94189e-164	-4.99516e-163	-5.86099e-165	7.66987e-164	5.64162e-163	1.00704e-162	1.13827e-164	-3.4476e-163	-9.33765e-163	7.31268e-164	8.32633e-163	-1.39697e-163	-9.12285e-164	1.58488e-165	-7.5513e-163	-1.5348e-163	2.0772e-163	0
-3.28394e-163	-4.47496e-163	-1.90611e-163	1.66051e-163	2.33741e-164	-7.22869e-163	1.95056e-164	-1.29808e-163	-5.93027e-165	2.26612e-163	-5.06779e-164	9.58134e-163	3.80442e-164	-6.94189e-164	-4.99516e-163	-5.86099e-165	7.66987e-164	5.64162e-163	1.00704e-162	1.13827e-164	-3.4476e-163	-9.33765e-163	7.31268e-164	8.32633e-163	-1.39697e-163	-9.12285e-164	1.58488e-165	-7.5513e-163	-1.5348e-163	2.0772e-163	0
-3.28394e-163	-4.47496e-163	-1.90611e-163	1.66051e-163	2.33741e-164	-7.22869e-163	1.95056e-164	-1.29808e-163	-5.93027e-165	2.26612e-163	-5.06779e-164	9.58134e-163	3.80442e-164	-6.94189e-164	-4.99516e-163	-5.86099e-165	7.66987e-164	5.64162e-163	1.00704e-162	1.13827e-164	-3.4476e-163	-9.33765e-163	7.31268e-164	8.32633e-163	-1.39697e-163	-9.12285e-164	1.58488e-165	-7.5513e-163	-1.5348e-163	2.0772e-163	0
-3.28394e-163	-4.47496e-163	-1.90611e-163	1.66051e-163	2.33741e-164	-7.22869e-163	1.95056e-164	-1.29808e-163	-5.93027e-165	2.26612e-163	-5.06779e-164	9.58134e-163	3.80442e-164	-6.94189e-164	-4.99516e-163	-5.86099e-165	7.66987e-164	5.64162e-163	1.00704e-162	1.13827e-164	-3.4476e-163	-9.33765e-163	7.31268e-164	8.32633e-163	-1.39697e-163	-9.12285e-164	1.58488e-165	-7.5513e-163	-1.5348e-163	2.0772e-163	0
-3.28394e-163	-4.47496e-163	-1.90611e-163	1.66051e-163	2.33741e-164	-7.22869e-163	1.95056e-164	-1.29808e-163	-5.93027e-165	2.26612e-163	-5.06779e-164	9.58134e-163	3.80442e-164	-6.94189e-164	-4.99516e-163	-5.86099e-165	7.66987e-164	5.64162e-163	1.00704e-162	1.13827e-164	-3.4476e-163	-9.33765e-163	7.31268e-164	8.32633e-163	-1.39697e-163	-9.12285e-164	1.58488e-165	-7.5513e-163	-1.5348e-163	2.0772e-163	0
-3.28394e-163	-4.47496e-163	-1.90611e-163	1.66051e-163	2.33741e-164	-7.22869e-163	1.95056e-164	-1.29808e-163	-5.93027e-165	2.26612e-163	-5.06779e-164	9.58134e-163	3.80442e-164	-6.94189e-164	-4.99516e-163	-5.86099e-165	7.66987e-164	5.64162e-163	1.00704e-162	1.13827e-164	-3.4476e-163	-9.33765e-163	7.31268e-164	8.32633e-163	-1.39697e-163	-9.12285e-164	1.58488e-165	-7.5513e-163	-1.5348e-163	2.0772e-163	0
-3.28394e-163	-4.47496e-163	-1.90611e-163	1.66051e-163	2.33741e-164	-7.22869e-163	1.95056e-164	-1.29808e-163	-5.93027e-165	2.26612e-163	-5.06779e-164	9.58134e-163	3.80442e-164	-6.94189e-164	-4.99516e-163	-5.86099e-165	7.66987e-164	5.64162e-163	1.00704e-162	1.13827e-164	-3.4476e-163	-9.33765e-163	7.31268e-164	8.32633e-163	-1.39697e-163	-9.12285e-164	1.58488e-165	-7.5513e-163	-1.5348e-163	2.0772e-163	0
-3.28394e-163	-4.47496e-163	-1.90611e-163	1.66051e-163	2.33741e-164	-7.22869e-163	1.95056e-164	-1.29808e-163	-5.93027e-165	2.26612e-163	-5.06779e-164	9.58134e-163	3.80442e-164	-6.94189e-164	-4.99516e-163	-5.86099e-165	7.66987e-164	5.64162e-163	1.00704e-162	1.13827e-164	-3.4476e-163	-9.33765e-163	7.31268e-164	8.32633e-163	-1.39697e-163	-9.12285e-164	1.58488e-165	-7.5513e-163	-1.5348e-163	2.0772e-163	0
-3.28394e-163	-4.47496e-163	-1.90611e-163	1.66051e-163	2.33741e-164	-7.22869e-163	1.95056e-164	-1.29808e-163	-5.93027e-165	2.26612e-163	-5.06779e-164	9.58134e-163	3.80442e-164	-6.94189e-164	-4.99516e-163	-5.86099e-165	7.66987e-164	5.64162e-163	1.00704e-162	1.13827e-164	-3.4476e-163	-9.33765e-163	7.31268e-164	8.32633e-163	-1.39697e-163	-9.12285e-164	1.58488e-165	-7.5513e-163	-1.5348e-163	2.0772e-163	0
-3.28394e-163	-4.47496e-163	-1.90611e-163	1.66051e-163	2.33741e-164	-7.22869e-163	1.95056e-164	-1.29808e-163	-5.93027e-165	2.26612e-163	-5.06779e-164	9.58134e-163	3.80442e-164	-6.94189e-164	-4.99516e-163	-5.86099e-165	7.66987e-164	5.64162e-163	1.00704e-162	1.13827e-164	-3.4476e-163	-9.33765e-163	7.31268e-164	8.32633e-163	-1.39697e-163	-9.12285e-164	1.58488e-165	-7.5513e-163	-1.5348e-163	2.0772e-163	0
-3.28394e-163	-4.47496e-163	-1.90611e-163	1.66051e-163	2.33741e-164	-7.22869e-163	1.95056e-164	-1.29808e-163	-5.93027e-165	2.26612e-163	-5.06779e-164	9.58134e-163	3.80442e-164	-6.94189e-164	-4.99516e-163	-5.86099e-165	7.66987e-164	5.64162e-163	1.00704e-162	1.13827e-164	-3.4476e-163	-9.33765e-163	7.31268e-164	8.32633e-163	-1.39697e-163	-9.12285e-164	1.58488e-165	-7.5513e-163	-1.5348e-163	2.0772e-163	0
-3.28394e-163	-4.47496e-163	-1.90611e-163	1.66051e-163	2.33741e-164	-7.22869e-163	1.95056e-164	-1.29808e-163	-5.93027e-165	2.26612e-163	-5.06779e-164	9.58134e-163	3.80442e-164	-6.94189e-164	-4.99516e-163	-5.86099e-165	7.66987e-164	5.64162e-163	1.00704e-162	1.13827e-164	-3.4476e-163	-9.33765e-163	7.31268e-164	8.32633e-163	-1.39697e-163	-9.12285e-164	1.58488e-165	-7.5513e-163	-1.5348e-163	2.0772e-163	0
-3.28394e-163	-4.47496e-163	-1.90611e-163	1.66051e-163	2.33741e-164	-7.22869e-163	1.95056e-164	-1.29808e-163	-5.93027e-165	2.26612e-163	-5.06779e-164	9.58134e-163	3.80442e-164	-6.94189e-164	-4.99516e-163	-5.86099e-165	7.66987e-164	5.64162e-163	1.00704e-162	1.13827e-164	-3.4476e-163	-9.33765e-163	7.31268e-164	8.32633e-163	-1.39697e-163	-9.12285e-164	1.58488e-165	-7.5513e-163	-1.5348e-163	2.0772e-163	0
-3.28394e-163	-4.47496e-163	-1.90611e-163	1.66051e-163	2.33741e-164	-7.22869e-163	1.95056e-164	-1.29808e-163	-5.93027e-165	2.26612e-163	-5.06779e-164	9.58134e-163	3.80442e-164	-6.94189e-164	-4.99516e-163	-5.86099e-165	7.66987e-164	5.64162e-163	1.00704e-162	1.13827e-164	-3.4476e-163	-9.33765e-163	7.31268e-164	8.32633e-163	-1.39697e-163	-9.12285e-164	1.58488e-165	-7.5513e-163	-1.5348e-163	2.0772e-163	0
-3.28394e-163	-4.47496e-163	-1.90611e-163	1.66051e-163	2.33741e-164	-7.22869e-163	1.95056e-164	-1.29808e-163	-5.93027e-165	2.26612e-163	-5.06779e-164	9.58134e-163	3.80442e-164	-6.94189e-164	-4.99516e-163	-5.86099e-165	7.66987e-164	5.64162e-163	1.00704e-162	1.13827e-164	-3.4476e-163	-9.33765e-163	7.31268e-164	8.32633e-163	-1.39697e-163	-9.12285e-164	1.58488e-165	-7.5513e-163	-1.5348e-163	2.0772e-163	0
-3.28394e-163	-4.47496e-163	-1.90611e-163	1.66051e-163	2.33741e-164	-7.22869e-163	1.95056e-164	-1.29808e-163	-5.93027e-165	2.26612e-163	-5.06779e-164	9.58134e-163	3.80442e-164	-6.94189e-164	-4.99516e-163	-5.86099e-165	7.66987e-164	5.64162e-163	1.00704e-162	1.13827e-164	-3.4476e-163	-9.33765e-163	7.31268e-164	8.32633e-163	-1.39697e-163	-9.12285e-164	1.58488e-165	-7.5513e-163	-1.5348e-163	2.0772e-163	0
-3.28394e-163	-4.47496e-163	-1.90611e-163	1.66051e-163	2.33741e-164	-7.22869e-163	1.95056e-164	-1.29808e-163	-5.93027e-165	2.26612e-163	-5.06779e-164	9.58134e-163	3.80442e-164	-6.94189e-164	-4.99516e-163	-5.86099e-165	7.66987e-164	5.64162e-163	1.00704e-162	1.13827e-164	-3.4476e-163	-9.33765e-163	7.31268e-164	8.32633e-163	-1.39697e-163	-9.12285e-164	1.58488e-165	-7.5513e-163	-1.5348e-163	2.0772e-163	0
-3.28394e-163	-4.47496e-163	-1.90611e-163	1.66051e-163	2.33741e-164	-7.22869e-163	1.95056e-164	-1.29808e-163	-5.93027e-165	2.26612e-163	-5.06779e-164	9.58134e-163	3.80442e-164	-6.94189e-164	-4.99516e-163	-5.86099e-165	7.66987e-164	5.64162e-163	1.00704e-162	1.13827e-164	-3.4476e-163	-9.33765e-163	7.31268e-164	8.32633e-163	-1.39697e-163	-9.12285e-164	1.58488e-165	-7.5513e-163	-1.5348e-163	2.0772e-163	0
-3.28394e-163	-4.47496e-163	-1.90611e-163	1.66051e-163	2.33741e-164	-7.22869e-163	1.95056e-164	-1.29808e-163	-5.93027e-165	2.26612e-163	-5.06779e-164	9.58134e-163	3.80442e-164	-6.94189e-164	-4.99516e-163	-5.86099e-165	7.66987e-164	5.64162e-163	1.00704e-162	1.13827e-164	-3.4476e-163	-9.33765e-163	7.31268e-164	8.32633e-163	-1.39697e-163	-9.12285e-164	1.58488e-165	-7.5513e-163	-1.5348e-163	2.0772e-163	0
-3.28394e-163	-4.47496e-163	-1.90611e-163	1.66051e-163	2.33741e-164	-7.22869e-163	1.95056e-164	-1.29808e-163	-5.93027e-165	2.26612e-163	-5.06779e-164	9.58134e-163	3.80442e-164	-6.94189e-164	-4.99516e-163	-5.86099e-165	7.66987e-164	5.64162e-163	1.00704e-162	1.13827e-164	-3.4476e-163	-9.33765e-163	7.31268e-164	8.32633e-163	-1.39697e-163	-9.12285e-164	1.58488e-165	-7.5513e-163	-1.5348e-163	2.0772e-163	0
-3.28394e-163	-4.47496e-163	-1.90611e-163	1.66051e-163	2.33741e-164	-7.22869e-163	1.95056e-164	-1.29808e-163	-5.93027e-165	2.26612e-163	-5.06779e-164	9.58134e-163	3.80442e-164	-6.94189e-164	-4.99516e-163	-5.86099e-165	7.66987e-164	5.64162e-163	1.00704e-162	1.13827e-164	-3.4476e-163	-9.33765e-163	7.31268e-164	8.32633e-163	-1.39697e-163	-9.12285e-164	1.58488e-165	-7.5513e-163	-1.5348e-163	2.0772e-163	0
-3.28394e-163	-4.47496e-163	-1.90611e-163	1.66051e-163	2.33741e-164	-7.22869e-163	1.95056e-164	-1.29808e-163	-5.93027e-165	2.26612e-163	-5.06779e-164	9.58134e-163	3.80442e-164	-6.94189e-164	-4.99516e-163	-5.86099e-165	7.66987e-164	5.64162e-163	1.00704e-162	1.13827e-164	-3.4476e-163	-9.33765e-163	7.31268e-164	8.32633e-163	-1.39697e-163	-9.12285e-164	1.58488e-165	-7.5513e-163	-1.5348e-163	2.0772e-163	0
-3.28394e-163	-4.47496e-163	-1.90611e-163	1.66051e-163	2.33741e-164	-7.22869e-163	1.95056e-164	-1.29808e-163	-5.93027e-165	2.26612e-163	-5.06779e-164	9.58134e-163	3.80442e-164	-6.94189e-164	-4.99516e-163	-5.86099e-165	7.66987e-164	5.64162e-163	1.00704e-162	1.13827e-164	-3.4476e-163	-9.33765e-163	7.31268e-164	8.32633e-163	-1.39697e-163	-9.12285e-164	1.58488e-165	-7.5513e-163	-1.5348e-163	2.0772e-163	0
-3.28394e-163	-4.47496e-163	-1.90611e-163	1.66051e-163	2.33741e-164	-7.22869e-163	1.95056e-164	-1.29808e-163	-5.93027e-165	2.26612e-163	-5.06779e-164	9.58134e-163	3.80442e-164	-6.94189e-164	-4.99516e-163	-5.86099e-165	7.66987e-164	5.64162e-163	1.00704e-162	1.13827e-164	-3.4476e-163	-9.33765e-163	7.31268e-164	8.32633e-163	-1.39697e-163	-9.12285e-164	1.58488e-165	-7.5513e-163	-1.5348e-163	2.0772e-163	0
-3.28394e-163	-4.47496e-163	-1.90611e-163	1.66051e-163	2.33741e-164	-7.22869e-163	1.95056e-164	-1.29808e-163	-5.93027e-165	2.26612e-163	-5.06779e-164	9.58134e-163	3.80442e-164	-6.94189e-164	-4.99516e-163	-5.86099e-165	7.66987e-164	5.64162e-163	1.00704e-162	1.13827e-164	-3.4476e-163	-9.33765e-163	7.31268e-164	8.32633e-163	-1.39697e-163	-9.12285e-164	1.58488e-165	-7.5513e-163	-1.5348e-163	2.0772e-163	0
-3.28394e-163	-4.47496e-163	-1.90611e-163	1.66051e-163	2.33741e-164	-7.22869e-163	1.95056e-164	-1.29808e-163	-5.93027e-165	2.26612e-163	-5.06779e-164	9.58134e-163	3.80442e-164	-6.94189e-164	-4.99516e-163	-5.86099e-165	7.66987e-164	5.64162e-163	1.00704e-162	1.13827e-164	-3.4476e-163	-9.33765e-163	7.31268e-164	8.32633e-163	-1.39697e-163	-9.12285e-164	1.58488e-165	-7.5513e-163	-1.5348e-163	2.0772e-163	0
-3.28394e-163	-4.47496e-163	-1.90611e-163	1.66051e-163	2.33741e-164	-7.22869e-163	1.95056e-164	-1.29808e-163	-5.93027e-165	2.26612e-163	-5.06779e-164	9.58134e-163	3.80442e-164	-6.94189e-164	-4.99516e-163	-5.86099e-165	7.66987e-164	5.64162e-163	1.00704e-162	1.13827e-164	-3.4476e-163	-9.33765e-163	7.31268e-164	8.32633e-163	-1.39697e-163	-9.12285e-164	1.58488e-165	-7.5513e-163	-1.5348e-163	2.0772e-163	0
-3.28394e-163	-4.47496e-163	-1.90611e-163	1.66051e-163	2.33741e-164	-7.22869e-163	1.95056e-164	-1.29808e-163	-5.93027e-165	2.26612e-163	-5.06779e-164	9.58134e-163	3.80442e-164	-6.94189e-164	-4.99516e-163	-5.86099e-165	7.66987e-164	5.64162e-163	1.00704e-162	1.13827e-164	-3.4476e-163	-9.33765e-163	7.31268e-164	8.32633e-163	-1.39697e-163	-9.12285e-164	1.58488e-165	-7.5513e-163	-1.5348e-163	2.0772e-163	0
-3.28394e-163	-4.47496e-163	-1.90611e-163	1.66051e-163	2.33741e-164	-7.22869e-163	1.95056e-164	-1.29808e-163	-5.93027e-165	2.26612e-163	-5.06779e-164	9.58134e-163	3.80442e-164	-6.94189e-164	-4.99516e-163	-5.86099e-165	7.66987e-164	5.64162e-163	1.00704e-162	1.13827e-164	-3.4476e-163	-9.33765e-163	7.31268e-164	8.32633e-163	-1.39697e-163	-9.12285e-164	1.58488e-165	-7.5513e-163	-1.5348e-163	2.0772e-163	0
-3.28394e-163	-4.47496e-163	-1.90611e-163	1.66051e-163	2.33741e-164	-7.22869e-163	1.95056e-164	-1.29808e-163	-5.93027e-165	2.26612e-163	-5.06779e-164	9.58134e-163	3.80442e-164	-6.94189e-164	-4.99516e-163	-5.86099e-165	7.66987e-164	5.64162e-163	1.00704e-162	1.13827e-164	-3.4476e-163	-9.33765e-163	7.31268e-164	8.32633e-163	-1.39697e-163	-9.12285e-164	1.58488e-165	-7.5513e-163	-1.5348e-163	2.0772e-163	0
-3.28394e-163	-4.47496e-163	-1.90611e-163	1.66051e-163	2.33741e-164	-7.22869e-163	1.95056e-164	-1.29808e-163	-5.93027e-165	2.26612e-163	-5.06779e-164	9.58134e-163	3.80442e-164	-6.94189e-164	-4.99516e-163	-5.86099e-165	7.66987e-164	5.64162e-163	1.00704e-162	1.13827e-164	-3.4476e-163	-9.33765e-163	7.31268e-164	8.32633e-163	-1.39697e-163	-9.12285e-164	1.58488e-165	-7.5513e-163	-1.5348e-163	2.0772e-163	0
-3.28394e-163	-4.47496e-163	-1.90611e-163	1.66051e-163	2.33741e-164	-7.22869e-163	1.95056e-164	-1.29808e-163	-5.93027e-165	2.26612e-163	-5.06779e-164	9.58134e-163	3.80442e-164	-6.94189e-164	-4.99516e-163	-5.86099e-165	7.66987e-164	5.64162e-163	1.00704e-162	1.13827e-164	-3.4476e-163	-9.33765e-163	7.31268e-164	8.32633e-163	-1.39697e-163	-9.12285e-164	1.58488e-165	-7.5513e-163	-1.5348e-163	2.0772e-163	0
-3.28394e-163	-4.47496e-163	-1.90611e-163	1.66051e-163	2.33741e-164	-7.22869e-163	1.95056e-164	-1.29808e-163	-5.93027e-165	2.26612e-163	-5.06779e-164	9.58134e-163	3.80442e-164	-6.94189e-164	-4.99516e-163	-5.86099e-165	7.66987e-164	5.64162e-163	1.00704e-162	1.13827e-164	-3.4476e-163	-9.33765e-163	7.31268e-164	8.32633e-163	-1.39697e-163	-9.12285e-164	1.58488e-165	-7.5513e-163	-1.5348e-163	2.0772e-163	0
-3.28394e-163	-4.47496e-163	-1.90611e-163	1.66051e-163	2.33741e-164	-7.22869e-163	1.95056e-164	-1.29808e-163	-5.93027e-165	2.26612e-163	-5.06779e-164	9.58134e-163	3.80442e-164	-6.94189e-164	-4.99516e-163	-5.86099e-165	7.66987e-164	5.64162e-163	1.00704e-162	1.13827e-164	-3.4476e-163	-9.33765e-163	7.31268e-164	8.32633e-163	-1.39697e-163	-9.12285e-164	1.58488e-165	-7.5513e-163	-1.5348e-163	2.0772e-163	0
-3.28394e-163	-4.47496e-163	-1.90611e-163	1.66051e-163	2.33741e-164	-7.22869e-163	1.95056e-164	-1.29808e-163	-5.93027e-165	2.26612e-163	-5.06779e-164	9.58134e-163	3.80442e-164	-6.94189e-164	-4.99516e-163	-5.86099e-165	7.66987e-164	5.64162e-163	1.00704e-162	1.13827e-164	-3.4476e-163	-9.33765e-163	7.31268e-164	8.32633e-163	-1.39697e-163	-9.12285e-164	1.58488e-165	-7.5513e-163	-1.5348e-163	2.0772e-163	0
-3.28394e-163	-4.47496e-163	-1.90611e-163	1.66051e-163	2.33741e-164	-7.22869e-163	1.95056e-164	-1.29808e-163	-5.93027e-165	2.26612e-163	-5.06779e-164	9.58134e-163	3.80442e-164	-6.94189e-164	-4.99516e-163	-5.86099e-165	7.66987e-164	5.64162e-163	1.00704e-162	1.13827e-164	-3.4476e-163	-9.33765e-163	7.31268e-164	8.32633e-163	-1.39697e-163	-9.12285e-164	1.58488e-165	-7.5513e-163	-1.5348e-163	2.0772e-163	0
-3.28394e-163	-4.47496e-163	-1.90611e-163	1.66051e-163	2.33741e-164	-7.22869e-163	1.95056e-164	-1.29808e-163	-5.93027e-165	2.26612e-163	-5.06779e-164	9.58134e-163	3.80442e-164	-6.94189e-164	-4.99516e-163	-5.86099e-165	7.66987e-164	5.64162e-163	1.00704e-162	1.13827e-164	-3.4476e-163	-9.33765e-163	7.31268e-164	8.32633e-163	-1.39697e-163	-9.12285e-164	1.58488e-165	-7.5513e-163	-1.5348e-163	2.0772e-163	0
-3.28394e-163	-4.47496e-163	-1.90611e-163	1.66051e-163	2.33741e-164	-7.22869e-163	1.95056e-164	-1.29808e-163	-5.93027e-165	2.26612e-163	-5.06779e-164	9.58134e-163	3.80442e-164	-6.94189e-164	-4.99516e-163	-5.86099e-165	7.66987e-164	5.64162e-163	1.00704e-162	1.13827e-164	-3.4476e-163	-9.33765e-163	7.31268e-164	8.32633e-163	-1.39697e-163	-9.12285e-164	1.58488e-165	-7.5513e-163	-1.5348e-163	2.0772e-163	0
-3.28394e-163	-4.47496e-163	-1.90611e-163	1.66051e-163	2.33741e-164	-7.22869e-163	1.95056e-164	-1.29808e-163	-5.93027e-165	2.26612e-163	-5.06779e-164	9.58134e-163	3.80442e-164	-6.94189e-164	-4.99516e-163	-5.86099e-165	7.66987e-164	5.64162e-163	1.00704e-162	1.13827e-164	-3.4476e-163	-9.33765e-163	7.31268e-164	8.32633e-163	-1.39697e-163	-9.12285e-164	1.58488e-165	-7.5513e-163	-1.5348e-163	2.0772e-163	0
-3.28394e-163	-4.47496e-163	-1.90611e-163	1.66051e-163	2.33741e-164	-7.22869e-163	1.95056e-164	-1.29808e-163	-5.93027e-165	2.26612e-163	-5.06779e-164	9.58134e-163	3.80442e-164	-6.94189e-164	-4.99516e-163	-5.86099e-165	7.66987e-164	5.64162e-163	1.00704e-162	1.13827e-164	-3.4476e-163	-9.33765e-163	7.31268e-164	8.32633e-163	-1.39697e-163	-9.12285e-164	1.58488e-165	-7.5513e-163	-1.5348e-163	2.0772e-163	0
-3.28394e-163	-4.47496e-163	-1.90611e-163	1.66051e-163	2.33741e-164	-7.22869e-163	1.95056e-164	-1.29808e-163	-5.93027e-165	2.26612e-163	-5.06779e-164	9.58134e-163	3.80442e-164	-6.94189e-164	-4.99516e-163	-5.86099e-165	7.66987e-164	5.64162e-163	1.00704e-162	1.13827e-164	-3.4476e-163	-9.33765e-163	7.31268e-164	8.32633e-163	-1.39697e-163	-9.12285e-164	1.58488e-165	-7.5513e-163	-1.5348e-163	2.0772e-163	0
-3.28394e-163	-4.47496e-163	-1.90611e-163	1.66051e-163	2.33741e-164	-7.22869e-163	1.95056e-164	-1.29808e-163	-5.93027e-165	2.26612e-163	-5.06779e-164	9.58134e-163	3.80442e-164	-6.94189e-164	-4.99516e-163	-5.86099e-165	7.66987e-164	5.64162e-163	1.00704e-162	1.13827e-164	-3.4476e-163	-9.33765e-163	7.31268e-164	8.32633e-163	-1.39697e-163	-9.12285e-164	1.58488e-165	-7.5513e-163	-1.5348e-163	2.0772e-163	0
-3.28394e-163	-4.47496e-163	-1.90611e-163	1.66051e-163	2.33741e-164	-7.22869e-163	1.95056e-164	-1.29808e-163	-5.93027e-165	2.26612e-163	-5.06779e-164	9.58134e-163	3.80442e-164	-6.94189e-164	-4.99516e-163	-5.86099e-165	7.66987e-164	5.64162e-163	1.00704e-162	1.13827e-164	-3.4476e-163	-9.33765e-163	7.31268e-164	8.32633e-163	-1.39697e-163	-9.12285e-164	1.58488e-165	-7.5513e-163	-1.5348e-163	2.0772e-163	0
-3.28394e-163	-4.47496e-163	-1.90611e-163	1.66051e-163	2.33741e-164	-7.22869e-163	1.95056e-164	-1.29808e-163	-5.93027e-165	2.26612e-163	-5.06779e-164	9.58134e-163	3.80442e-164	-6.94189e-164	-4.99516e-163	-5.86099e-165	7.66987e-164	5.64162e-163	1.00704e-162	1.13827e-164	-3.4476e-163	-9.33765e-163	7.31268e-164	8.32633e-163	-1.39697e-163	-9.12285e-164	1.58488e-165	-7.5513e-163	-1.5348e-163	2.0772e-163	0
-3.28394e-163	-4.47496e-163	-1.90611e-163	1.66051e-163	2.33741e-164	-7.22869e-163	1.95056e-164	-1.29808e-163	-5.93027e-165	2.26612e-163	-5.06779e-164	9.58134e-163	3.80442e-164	-6.94189e-164	-4.99516e-163	-5.86099e-165	7.66987e-164	5.64162e-163	1.00704e-162	1.13827e-164	-3.4476e-163	-9.33765e-163	7.31268e-164	8.32633e-163	-1.39697e-163	-9.12285e-164	1.58488e-165	-7.5513e-163	-1.5348e-163	2.0772e-163	0
-3.28394e-163	-4.47496e-163	-1.90611e-163	1.66051e-163	2.33741e-164	-7.22869e-163	1.95056e-164	-1.29808e-163	-5.93027e-165	2.26612e-163	-5.06779e-164	9.58134e-163	3.80442e-164	-6.94189e-164	-4.99516e-163	-5.86099e-165	7.66987e-164	5.64162e-163	1.00704e-162	1.13827e-164	-3.4476e-163	-9.33765e-163	7.31268e-164	8.32633e-163	-1.39697e-163	-9.12285e-164	1.58488e-165	-7.5513e-163	-1.5348e-163	2.0772e-163	0
-3.28394e-163	-4.47496e-163	-1.90611e-163	1.66051e-163	2.33741e-164	-7.22869e-163	1.95056e-164	-1.29808e-163	-5.93027e-165	2.26612e-163	-5.06779e-164	9.58134e-163	3.80442e-164	-6.94189e-164	-4.99516e-163	-5.86099e-165	7.66987e-164	5.64162e-163	1.00704e-162	1.13827e-164	-3.4476e-163	-9.33765e-163	7.31268e-164	8.32633e-163	-1.39697e-163	-9.12285e-164	1.58488e-165	-7.5513e-163	-1.5348e-163	2.0772e-163	0
-3.28394e-163	-4.47496e-163	-1.90611e-163	1.66051e-163	2.33741e-164	-7.22869e-163	1.95056e-164	-1.29808e-163	-5.93027e-165	2.26612e-163	-5.06779e-164	9.58134e-163	3.80442e-164	-6.94189e-164	-4.99516e-163	-5.86099e-165	7.66987e-164	5.64162e-163	1.00704e-162	1.13827e-164	-3.4476e-163	-9.33765e-163	7.31268e-164	8.32633e-163	-1.39697e-163	-9.12285e-164	1.58488e-165	-7.5513e-163	-1.5348e-163	2.0772e-163	0
-3.28394e-163	-4.47496e-163	-1.90611e-163	1.66051e-163	2.33741e-164	-7.22869e-163	1.95056e-164	-1.29808e-163	-5.93027e-165	2.26612e-163	-5.06779e-164	9.58134e-163	3.80442e-164	-6.94189e-164	-4.99516e-163	-5.86099e-165	7.66987e-164	5.64162e-163	1.00704e-162	1.13827e-164	-3.4476e-163	-9.33765e-163	7.31268e-164	8.32633e-163	-1.39697e-163	-9.12285e-164	1.58488e-165	-7.5513e-163	-1.5348e-163	2.0772e-163	0
-3.28394e-163	-4.47496e-163	-1.90611e-163	1.66051e-163	2.33741e-164	-7.22869e-163	1.95056e-164	-1.29808e-163	-5.93027e-165	2.26612e-163	-5.06779e-164	9.58134e-163	3.80442e-164	-6.94189e-164	-4.99516e-163	-5.86099e-165	7.66987e-164	5.64162e-163	1.00704e-162	1.13827e-164	-3.4476e-163	-9.33765e-163	7.31268e-164	8.32633e-163	-1.39697e-163	-9.12285e-164	1.58488e-165	-7.5513e-163	-1.5348e-163	2.0772e-163	0
-3.28394e-163	-4.47496e-163	-1.90611e-163	1.66051e-163	2.33741e-164	-7.22869e-163	1.95056e-164	-1.29808e-163	-5.93027e-165	2.26612e-163	-5.06779e-164	9.58134e-163	3.80442e-164	-6.94189e-164	-4.99516e-163	-5.86099e-165	7.66987e-164	5.64162e-163	1.00704e-162	1.13827e-164	-3.4476e-163	-9.33765e-163	7.31268e-164	8.32633e-163	-1.39697e-163	-9.12285e-164	1.58488e-165	-7.5513e-163	-1.5348e-163	2.0772e-163	0
-3.28394e-163	-4.47496e-163	-1.90611e-163	1.66051e-163	2.33741e-164	-7.22869e-163	1.95056e-164	-1.29808e-163	-5.93027e-165	2.26612e-163	-5.06779e-164	9.58134e-163	3.80442e-164	-6.94189e-164	-4.99516e-163	-5.86099e-165	7.66987e-164	5.64162e-163	1.00704e-162	1.13827e-164	-3.4476e-163	-9.33765e-163	7.31268e-164	8.32633e-163	-1.39697e-163	-9.12285e-164	1.58488e-165	-7.5513e-163	-1.5348e-163	2.0772e-163	0
-3.28394e-163	-4.47496e-163	-1.90611e-163	1.66051e-163	2.33741e-164	-7.22869e-163	1.95056e-164	-1.29808e-163	-5.93027e-165	2.26612e-163	-5.06779e-164	9.58134e-163	3.80442e-164	-6.94189e-164	-4.99516e-163	-5.86099e-165	7.66987e-164	5.64162e-163	1.00704e-162	1.13827e-164	-3.4476e-163	-9.33765e-163	7.31268e-164	8.32633e-163	-1.39697e-163	-9.12285e-164	1.58488e-165	-7.5513e-163	-1.5348e-163	2.0772e-163	0
-3.28394e-163	-4.47496e-163	-1.90611e-163	1.66051e-163	2.33741e-164	-7.22869e-163	1.95056e-164	-1.29808e-163	-5.93027e-165	2.26612e-163	-5.06779e-164	9.58134e-163	3.80442e-164	-6.94189e-164	-4.99516e-163	-5.86099e-165	7.66987e-164	5.64162e-163	1.00704e-162	1.13827e-164	-3.4476e-163	-9.33765e-163	7.31268e-164	8.32633e-163	-1.39697e-163	-9.12285e-164	1.58488e-165	-7.5513e-163	-1.5348e-163	2.0772e-163	0
-3.28394e-163	-4.47496e-163	-1.90611e-163	1.66051e-163	2.33741e-164	-7.22869e-163	1.95056e-164	-1.29808e-163	-5.93027e-165	2.26612e-163	-5.06779e-164	9.58134e-163	3.80442e-164	-6.94189e-164	-4.99516e-163	-5.86099e-165	7.66987e-164	5.64162e-163	1.00704e-162	1.13827e-164	-3.4476e-163	-9.33765e-163	7.31268e-164	8.32633e-163	-1.39697e-163	-9.12285e-164	1.58488e-165	-7.5513e-163	-1.5348e-163	2.0772e-163	0
-3.28394e-163	-4.47496e-163	-1.90611e-163	1.66051e-163	2.33741e-164	-7.22869e-163	1.95056e-164	-1.29808e-163	-5.93027e-165	2.26612e-163	-5.06779e-164	9.58134e-163	3.80442e-164	-6.94189e-164	-4.99516e-163	-5.86099e-165	7.66987e-164	5.64162e-163	1.00704e-162	1.13827e-164	-3.4476e-163	-9.33765e-163	7.31268e-164	8.32633e-163	-1.39697e-163	-9.12285e-164	1.58488e-165	-7.5513e-163	-1.5348e-163	2.0772e-163	0
-3.28394e-163	-4.47496e-163	-1.90611e-163	1.66051e-163	2.33741e-164	-7.22869e-163	1.95056e-164	-1.29808e-163	-5.93027e-165	2.26612e-163	-5.06779e-164	9.58134e-163	3.80442e-164	-6.94189e-164	-4.99516e-163	-5.86099e-165	7.66987e-164	5.64162e-163	1.00704e-162	1.13827e-164	-3.4476e-163	-9.33765e-163	7.31268e-164	8.32633e-163	-1.39697e-163	-9.12285e-164	1.58488e-165	-7.5513e-163	-1.5348e-163	2.0772e-163	0
-3.28394e-163	-4.47496e-163	-1.90611e-163	1.66051e-163	2.33741e-164	-7.22869e-163	1.95056e-164	-1.29808e-163	-5.93027e-165	2.26612e-163	-5.06779e-164	9.58134e-163	3.80442e-164	-6.94189e-164	-4.99516e-163	-5.86099e-165	7.66987e-164	5.64162e-163	1.00704e-162	1.13827e-164	-3.4476e-163	-9.33765e-163	7.31268e-164	8.32633e-163	-1.39697e-163	-9.12285e-164	1.58488e-165	-7.5513e-163	-1.5348e-163	2.0772e-163	0
-3.28394e-163	-4.47496e-163	-1.90611e-163	1.66051e-163	2.33741e-164	-7.22869e-163	1.95056e-164	-1.29808e-163	-5.93027e-165	2.26612e-163	-5.06779e-164	9.58134e-163	3.80442e-164	-6.94189e-164	-4.99516e-163	-5.86099e-165	7.66987e-164	5.64162e-163	1.00704e-162	1.13827e-164	-3.4476e-163	-9.33765e-163	7.31268e-164	8.32633e-163	-1.39697e-163	-9.12285e-164	1.58488e-165	-7.5513e-163	-1.5348e-163	2.0772e-163	0
-3.28394e-163	-4.47496e-163	-1.90611e-163	1.66051e-163	2.33741e-164	-7.22869e-163	1.95056e-164	-1.29808e-163	-5.93027e-165	2.26612e-163	-5.06779e-164	9.58134e-163	3.80442e-164	-6.94189e-164	-4.99516e-163	-5.86099e-165	7.66987e-164	5.64162e-163	1.00704e-162	1.13827e-164	-3.4476e-163	-9.33765e-163	7.31268e-164	8.32633e-163	-1.39697e-163	-9.12285e-164	1.58488e-165	-7.5513e-163	-1.5348e-163	2.0772e-163	0
-3.28394e-163	-4.47496e-163	-1.90611e-163	1.66051e-163	2.33741e-164	-7.22869e-163	1.95056e-164	-1.29808e-163	-5.93027e-165	2.26612e-163	-5.06779e-164	9.58134e-163	3.80442e-164	-6.94189e-164	-4.99516e-163	-5.86099e-165	7.66987e-164	5.64162e-163	1.00704e-162	1.13827e-164	-3.4476e-163	-9.33765e-163	7.31268e-164	8.32633e-163	-1.39697e-163	-9.12285e-164	1.58488e-165	-7.5513e-163	-1.5348e-163	2.0772e-163	0
-3.28394e-163	-4.47496e-163	-1.90611e-163	1.66051e-163	2.33741e-164	-7.22869e-163	1.95056e-164	-1.29808e-163	-5.93027e-165	2.26612e-163	-5.06779e-164	9.58134e-163	3.80442e-164	-6.94189e-164	-4.99516e-163	-5.86099e-165	7.66987e-164	5.64162e-163	1.00704e-162	1.13827e-164	-3.4476e-163	-9.33765e-163	7.31268e-164	8.32633e-163	-1.39697e-163	-9.12285e-164	1.58488e-165	-7.5513e-163	-1.5348e-163	2.0772e-163	0
-3.28394e-163	-4.47496e-163	-1.90611e-163	1.66051e-163	2.33741e-164	-7.22869e-163	1.95056e-164	-1.29808e-163	-5.93027e-165	2.26612e-163	-5.06779e-164	9.58134e-163	3.80442e-164	-6.94189e-164	-4.99516e-163	-5.86099e-165	7.66987e-164	5.64162e-163	1.00704e-162	1.13827e-164	-3.4476e-163	-9.33765e-163	7.31268e-164	8.32633e-163	-1.39697e-163	-9.12285e-164	1.58488e-165	-7.5513e-163	-1.5348e-163	2.0772e-163	0
-3.28394e-163	-4.47496e-163	-1.90611e-163	1.66051e-163	2.33741e-164	-7.22869e-163	1.95056e-164	-1.29808e-163	-5.93027e-165	2.26612e-163	-5.06779e-164	9.58134e-163	3.80442e-164	-6.94189e-164	-4.99516e-163	-5.86099e-165	7.66987e-164	5.64162e-163	1.00704e-162	1.13827e-164	-3.4476e-163	-9.33765e-163	7.31268e-164	8.32633e-163	-1.39697e-163	-9.12285e-164	1.58488e-165	-7.5513e-163	-1.5348e-163	2.0772e-163	0
-3.28394e-163	-4.47496e-163	-1.90611e-163	1.66051e-163	2.33741e-164	-7.22869e-163	1.95056e-164	-1.29808e-163	-5.93027e-165	2.26612e-163	-5.06779e-164	9.58134e-163	3.80442e-164	-6.94189e-164	-4.99516e-163	-5.86099e-165	7.66987e-164	5.64162e-163	1.00704e-162	1.13827e-164	-3.4476e-163	-9.33765e-163	7.31268e-164	8.32633e-163	-1.39697e-163	-9.12285e-164	1.58488e-165	-7.5513e-163	-1.5348e-163	2.0772e-163	0
-3.28394e-163	-4.47496e-163	-1.90611e-163	1.66051e-163	2.33741e-164	-7.22869e-163	1.95056e-164	-1.29808e-163	-5.93027e-165	2.26612e-163	-5.06779e-164	9.58134e-163	3.80442e-164	-6.94189e-164	-4.99516e-163	-5.86099e-165	7.66987e-164	5.64162e-163	1.00704e-162	1.13827e-164	-3.4476e-163	-9.33765e-163	7.31268e-164	8.32633e-163	-1.39697e-163	-9.12285e-164	1.58488e-165	-7.5513e-163	-1.5348e-163	2.0772e-163	0
-3.28394e-163	-4.47496e-163	-1.90611e-163	1.66051e-163	2.33741e-164	-7.22869e-163	1.95056e-164	-1.29808e-163	-5.93027e-165	2.26612e-163	-5.06779e-164	9.58134e-163	3.80442e-164	-6.94189e-164	-4.99516e-163	-5.86099e-165	7.66987e-164	5.64162e-163	1.00704e-162	1.13827e-164	-3.4476e-163	-9.33765e-163	7.31268e-164	8.32633e-163	-1.39697e-163	-9.12285e-164	1.58488e-165	-7.5513e-163	-1.5348e-163	2.0772e-163	0
-3.28394e-163	-4.47496e-163	-1.90611e-163	1.66051e-163	2.33741e-164	-7.22869e-163	1.95056e-164	-1.29808e-163	-5.93027e-165	2.26612e-163	-5.06779e-164	9.58134e-163	3.80442e-164	-6.94189e-164	-4.99516e-163	-5.86099e-165	7.66987e-164	5.64162e-163	1.00704e-162	1.13827e-164	-3.4476e-163	-9.33765e-163	7.31268e-164	8.32633e-163	-1.39697e-163	-9.12285e-164	1.58488e-165	-7.5513e-163	-1.5348e-163	2.0772e-163	0
-3.28394e-163	-4.47496e-163	-1.90611e-163	1.66051e-163	2.33741e-164	-7.22869e-163	1.95056e-164	-1.29808e-163	-5.93027e-165	2.26612e-163	-5.06779e-164	9.58134e-163	3.80442e-164	-6.94189e-164	-4.99516e-163	-5.86099e-165	7.66987e-164	5.64162e-163	1.00704e-162	1.13827e-164	-3.4476e-163	-9.33765e-163	7.31268e-164	8.32633e-163	-1.39697e-163	-9.12285e-164	1.58488e-165	-7.5513e-163	-1.5348e-163	2.0772e-163	0
-3.28394e-163	-4.47496e-163	-1.90611e-163	1.66051e-163	2.33741e-164	-7.22869e-163	1.95056e-164	-1.29808e-163	-5.93027e-165	2.26612e-163	-5.06779e-164	9.58134e-163	3.80442e-164	-6.94189e-164	-4.99516e-163	-5.86099e-165	7.66987e-164	5.64162e-163	1.00704e-162	1.13827e-164	-3.4476e-163	-9.33765e-163	7.31268e-164	8.32633e-163	-1.39697e-163	-9.12285e-164	1.58488e-165	-7.5513e-163	-1.5348e-163	2.0772e-163	0
-3.28394e-163	-4.47496e-163	-1.90611e-163	1.66051e-163	2.33741e-164	-7.22869e-163	1.95056e-164	-1.29808e-163	-5.93027e-165	2.26612e-163	-5.06779e-164	9.58134e-163	3.80442e-164	-6.94189e-164	-4.99516e-163	-5.86099e-165	7.66987e-164	5.64162e-163	1.00704e-162	1.13827e-164	-3.4476e-163	-9.33765e-163	7.31268e-164	8.32633e-163	-1.39697e-163	-9.12285e-164	1.58488e-165	-7.5513e-163	-1.5348e-163	2.0772e-163	0
-3.28394e-163	-4.47496e-163	-1.90611e-163	1.66051e-163	2.33741e-164	-7.22869e-163	1.95056e-164	-1.29808e-163	-5.93027e-165	2.26612e-163	-5.06779e-164	9.58134e-163	3.80442e-164	-6.94189e-164	-4.99516e-163	-5.86099e-165	7.66987e-164	5.64162e-163	1.00704e-162	1.13827e-164	-3.4476e-163	-9.33765e-163	7.31268e-164	8.32633e-163	-1.39697e-163	-9.12285e-164	1.58488e-165	-7.5513e-163	-1.5348e-163	2.0772e-163	0
-3.28394e-163	-4.47496e-163	-1.90611e-163	1.66051e-163	2.33741e-164	-7.22869e-163	1.95056e-164	-1.29808e-163	-5.93027e-165	2.26612e-163	-5.06779e-164	9.58134e-163	3.80442e-164	-6.94189e-164	-4.99516e-163	-5.86099e-165	7.66987e-164	5.64162e-163	1.00704e-162	1.13827e-164	-3.4476e-163	-9.33765e-163	7.31268e-164	8.32633e-163	-1.39697e-163	-9.12285e-164	1.58488e-165	-7.5513e-163	-1.5348e-163	2.0772e-163	0
-3.28394e-163	-4.47496e-163	-1.90611e-163	1.66051e-163	2.33741e-164	-7.22869e-163	1.95056e-164	-1.29808e-163	-5.93027e-165	2.26612e-163	-5.06779e-164	9.58134e-163	3.80442e-164	-6.94189e-164	-4.99516e-163	-5.86099e-165	7.66987e-164	5.64162e-163	1.00704e-162	1.13827e-164	-3.4476e-163	-9.33765e-163	7.31268e-164	8.32633e-163	-1.39697e-163	-9.12285e-164	1.58488e-165	-7.5513e-163	-1.5348e-163	2.0772e-163	0
-3.28394e-163	-4.47496e-163	-1.90611e-163	1.66051e-163	2.33741e-164	-7.22869e-163	1.95056e-164	-1.29808e-163	-5.93027e-165	2.26612e-163	-5.06779e-164	9.58134e-163	3.80442e-164	-6.94189e-164	-4.99516e-163	-5.86099e-165	7.66987e-164	5.64162e-163	1.00704e-162	1.13827e-164	-3.4476e-163	-9.33765e-163	7.31268e-164	8.32633e-163	-1.39697e-163	-9.12285e-164	1.58488e-165	-7.5513e-163	-1.5348e-163	2.0772e-163	0
-3.28394e-163	-4.47496e-163	-1.90611e-163	1.66051e-163	2.33741e-164	-7.22869e-163	1.95056e-164	-1.29808e-163	-5.93027e-165	2.26612e-163	-5.06779e-164	9.58134e-163	3.80442e-164	-6.94189e-164	-4.99516e-163	-5.86099e-165	7.66987e-164	5.64162e-163	1.00704e-162	1.13827e-164	-3.4476e-163	-9.33765e-163	7.31268e-164	8.32633e-163	-1.39697e-163	-9.12285e-164	1.58488e-165	-7.5513e-163	-1.5348e-163	2.0772e-163	0
-3.28394e-163	-4.47496e-163	-1.90611e-163	1.66051e-163	2.33741e-164	-7.22869e-163	1.95056e-164	-1.29808e-163	-5.93027e-165	2.26612e-163	-5.06779e-164	9.58134e-163	3.80442e-164	-6.94189e-164	-4.99516e-163	-5.86099e-165	7.66987e-164	5.64162e-163	1.00704e-162	1.13827e-164	-3.4476e-163	-9.33765e-163	7.31268e-164	8.32633e-163	-1.39697e-163	-9.12285e-164	1.58488e-165	-7.5513e-163	-1.5348e-163	2.0772e-163	0
-3.28394e-163	-4.47496e-163	-1.90611e-163	1.66051e-163	2.33741e-164	-7.22869e-163	1.95056e-164	-1.29808e-163	-5.93027e-165	2.26612e-163	-5.06779e-164	9.58134e-163	3.80442e-164	-6.94189e-164	-4.99516e-163	-5.86099e-165	7.66987e-164	5.64162e-163	1.00704e-162	1.13827e-164	-3.4476e-163	-9.33765e-163	7.31268e-164	8.32633e-163	-1.39697e-163	-9.12285e-164	1.58488e-165	-7.5513e-163	-1.5348e-163	2.0772e-163	0
-3.28394e-163	-4.47496e-163	-1.90611e-163	1.66051e-163	2.33741e-164	-7.22869e-163	1.95056e-164	-1.29808e-163	-5.93027e-165	2.26612e-163	-5.06779e-164	9.58134e-163	3.80442e-164	-6.94189e-164	-4.99516e-163	-5.86099e-165	7.66987e-164	5.64162e-163	1.00704e-162	1.13827e-164	-3.4476e-163	-9.33765e-163	7.31268e-164	8.32633e-163	-1.39697e-163	-9.12285e-164	1.58488e-165	-7.5513e-163	-1.5348e-163	2.0772e-163	0
-3.28394e-163	-4.47496e-163	-1.90611e-163	1.66051e-163	2.33741e-164	-7.22869e-163	1.95056e-164	-1.29808e-163	-5.93027e-165	2.26612e-163	-5.06779e-164	9.58134e-163	3.80442e-164	-6.94189e-164	-4.99516e-163	-5.86099e-165	7.66987e-164	5.64162e-163	1.00704e-162	1.13827e-164	-3.4476e-163	-9.33765e-163	7.31268e-164	8.32633e-163	-1.39697e-163	-9.12285e-164	1.58488e-165	-7.5513e-163	-1.5348e-163	2.0772e-163	0
-3.28394e-163	-4.47496e-163	-1.90611e-163	1.66051e-163	2.33741e-164	-7.22869e-163	1.95056e-164	-1.29808e-163	-5.93027e-165	2.26612e-163	-5.06779e-164	9.58134e-163	3.80442e-164	-6.94189e-164	-4.99516e-163	-5.86099e-165	7.66987e-164	5.64162e-163	1.00704e-162	1.13827e-164	-3.4476e-163	-9.33765e-163	7.31268e-164	8.32633e-163	-1.39697e-163	-9.12285e-164	1.58488e-165	-7.5513e-163	-1.5348e-163	2.0772e-163	0
-3.28394e-163	-4.47496e-163	-1.90611e-163	1.66051e-163	2.33741e-164	-7.22869e-163	1.95056e-164	-1.29808e-163	-5.93027e-165	2.26612e-163	-5.06779e-164	9.58134e-163	3.80442e-164	-6.94189e-164	-4.99516e-163	-5.86099e-165	7.66987e-164	5.64162e-163	1.00704e-162	1.13827e-164	-3.4476e-163	-9.33765e-163	7.31268e-164	8.32633e-163	-1.39697e-163	-9.12285e-164	1.58488e-165	-7.5513e-163	-1.5348e-163	2.0772e-163	0
-3.28394e-163	-4.47496e-163	-1.90611e-163	1.66051e-163	2.33741e-164	-7.22869e-163	1.95056e-164	-1.29808e-163	-5.93027e-165	2.26612e-163	-5.06779e-164	9.58134e-163	3.80442e-164	-6.94189e-164	-4.99516e-163	-5.86099e-165	7.66987e-164	5.64162e-163	1.00704e-162	1.13827e-164	-3.4476e-163	-9.33765e-163	7.31268e-164	8.32633e-163	-1.39697e-163	-9.12285e-164	1.58488e-165	-7.5513e-163	-1.5348e-163	2.0772e-163	0
-3.28394e-163	-4.47496e-163	-1.90611e-163	1.66051e-163	2.33741e-164	-7.22869e-163	1.95056e-164	-1.29808e-163	-5.93027e-165	2.26612e-163	-5.06779e-164	9.58134e-163	3.80442e-164	-6.94189e-164	-4.99516e-163	-5.86099e-165	7.66987e-164	5.64162e-163	1.00704e-162	1.13827e-164	-3.4476e-163	-9.33765e-163	7.31268e-164	8.32633e-163	-1.39697e-163	-9.12285e-164	1.58488e-165	-7.5513e-163	-1.5348e-163	2.0772e-163	0
-3.28394e-163	-4.47496e-163	-1.90611e-163	1.66051e-163	2.33741e-164	-7.22869e-163	1.95056e-164	-1.29808e-163	-5.93027e-165	2.26612e-163	-5.06779e-164	9.58134e-163	3.80442e-164	-6.94189e-164	-4.99516e-163	-5.86099e-165	7.66987e-164	5.64162e-163	1.00704e-162	1.13827e-164	-3.4476e-163	-9.33765e-163	7.31268e-164	8.32633e-163	-1.39697e-163	-9.12285e-164	1.58488e-165	-7.5513e-163	-1.5348e-163	2.0772e-163	0
-3.28394e-163	-4.47496e-163	-1.90611e-163	1.66051e-163	2.33741e-164	-7.22869e-163	1.95056e-164	-1.29808e-163	-5.93027e-165	2.26612e-163	-5.06779e-164	9.58134e-163	3.80442e-164	-6.94189e-164	-4.99516e-163	-5.86099e-165	7.66987e-164	5.64162e-163	1.00704e-162	1.13827e-164	-3.4476e-163	-9.33765e-163	7.31268e-164	8.32633e-163	-1.39697e-163	-9.12285e-164	1.58488e-165	-7.5513e-163	-1.5348e-163	2.0772e-163	0
-3.28394e-163	-4.47496e-163	-1.90611e-163	1.66051e-163	2.33741e-164	-7.22869e-163	1.95056e-164	-1.29808e-163	-5.93027e-165	2.26612e-163	-5.06779e-164	9.58134e-163	3.80442e-164	-6.94189e-164	-4.99516e-163	-5.86099e-165	7.66987e-164	5.64162e-163	1.00704e-162	1.13827e-164	-3.4476e-163	-9.33765e-163	7.31268e-164	8.32633e-163	-1.39697e-163	-9.12285e-164	1.58488e-165	-7.5513e-163	-1.5348e-163	2.0772e-163	0
-3.28394e-163	-4.47496e-163	-1.90611e-163	1.66051e-163	2.33741e-164	-7.22869e-163	1.95056e-164	-1.29808e-163	-5.93027e-165	2.26612e-163	-5.06779e-164	9.58134e-163	3.80442e-164	-6.94189e-164	-4.99516e-163	-5.86099e-165	7.66987e-164	5.64162e-163	1.00704e-162	1.13827e-164	-3.4476e-163	-9.33765e-163	7.31268e-164	8.32633e-163	-1.39697e-163	-9.12285e-164	1.58488e-165	-7.5513e-163	-1.5348e-163	2.0772e-163	0
-3.28394e-163	-4.47496e-163	-1.90611e-163	1.66051e-163	2.33741e-164	-7.22869e-163	1.95056e-164	-1.29808e-163	-5.93027e-165	2.26612e-163	-5.06779e-164	9.58134e-163	3.80442e-164	-6.94189e-164	-4.99516e-163	-5.86099e-165	7.66987e-164	5.64162e-163	1.00704e-162	1.13827e-164	-3.4476e-163	-9.33765e-163	7.31268e-164	8.32633e-163	-1.39697e-163	-9.12285e-164	1.58488e-165	-7.5513e-163	-1.5348e-163	2.0772e-163	0
-3.28394e-163	-4.47496e-163	-1.90611e-163	1.66051e-163	2.33741e-164	-7.22869e-163	1.95056e-164	-1.29808e-163	-5.93027e-165	2.26612e-163	-5.06779e-164	9.58134e-163	3.80442e-164	-6.94189e-164	-4.99516e-163	-5.86099e-165	7.66987e-164	5.64162e-163	1.00704e-162	1.13827e-164	-3.4476e-163	-9.33765e-163	7.31268e-164	8.32633e-163	-1.39697e-163	-9.12285e-164	1.58488e-165	-7.5513e-163	-1.5348e-163	2.0772e-163	0
-3.28394e-163	-4.47496e-163	-1.90611e-163	1.66051e-163	2.33741e-164	-7.22869e-163	1.95056e-164	-1.29808e-163	-5.93027e-165	2.26612e-163	-5.06779e-164	9.58134e-163	3.80442e-164	-6.94189e-164	-4.99516e-163	-5.86099e-165	7.66987e-164	5.64162e-163	1.00704e-162	1.13827e-164	-3.4476e-163	-9.33765e-163	7.31268e-164	8.32633e-163	-1.39697e-163	-9.12285e-164	1.58488e-165	-7.5513e-163	-1.5348e-163	2.0772e-163	0
-3.28394e-163	-4.47496e-163	-1.90611e-163	1.66051e-163	2.33741e-164	-7.22869e-163	1.95056e-164	-1.29808e-163	-5.93027e-165	2.26612e-163	-5.06779e-164	9.58134e-163	3.80442e-164	-6.94189e-164	-4.99516e-163	-5.86099e-165	7.66987e-164	5.64162e-163	1.00704e-162	1.13827e-164	-3.4476e-163	-9.33765e-163	7.31268e-164	8.32633e-163	-1.39697e-163	-9.12285e-164	1.58488e-165	-7.5513e-163	-1.5348e-163	2.0772e-163	0
-3.28394e-163	-4.47496e-163	-1.90611e-163	1.66051e-163	2.33741e-164	-7.22869e-163	1.95056e-164	-1.29808e-163	-5.93027e-165	2.26612e-163	-5.06779e-164	9.58134e-163	3.80442e-164	-6.94189e-164	-4.99516e-163	-5.86099e-165	7.66987e-164	5.64162e-163	1.00704e-162	1.13827e-164	-3.4476e-163	-9.33765e-163	7.31268e-164	8.32633e-163	-1.39697e-163	-9.12285e-164	1.58488e-165	-7.5513e-163	-1.5348e-163	2.0772e-163	0
-3.28394e-163	-4.47496e-163	-1.90611e-163	1.66051e-163	2.33741e-164	-7.22869e-163	1.95056e-164	-1.29808e-163	-5.93027e-165	2.26612e-163	-5.06779e-164	9.58134e-163	3.80442e-164	-6.94189e-164	-4.99516e-163	-5.86099e-165	7.66987e-164	5.64162e-163	1.00704e-162	1.13827e-164	-3.4476e-163	-9.33765e-163	7.31268e-164	8.32633e-163	-1.39697e-163	-9.12285e-164	1.58488e-165	-7.5513e-163	-1.5348e-163	2.0772e-163	0
-3.28394e-163	-4.47496e-163	-1.90611e-163	1.66051e-163	2.33741e-164	-7.22869e-163	1.95056e-164	-1.29808e-163	-5.93027e-165	2.26612e-163	-5.06779e-164	9.58134e-163	3.80442e-164	-6.94189e-164	-4.99516e-163	-5.86099e-165	7.66987e-164	5.64162e-163	1.00704e-162	1.13827e-164	-3.4476e-163	-9.33765e-163	7.31268e-164	8.32633e-163	-1.39697e-163	-9.12285e-164	1.58488e-165	-7.5513e-163	-1.5348e-163	2.0772e-163	0
-3.28394e-163	-4.47496e-163	-1.90611e-163	1.66051e-163	2.33741e-164	-7.22869e-163	1.95056e-164	-1.29808e-163	-5.93027e-165	2.26612e-163	-5.06779e-164	9.58134e-163	3.80442e-164	-6.94189e-164	-4.99516e-163	-5.86099e-165	7.66987e-164	5.64162e-163	1.00704e-162	1.13827e-164	-3.4476e-163	-9.33765e-163	7.31268e-164	8.32633e-163	-1.39697e-163	-9.12285e-164	1.58488e-165	-7.5513e-163	-1.5348e-163	2.0772e-163	0
-3.28394e-163	-4.47496e-163	-1.90611e-163	1.66051e-163	2.33741e-164	-7.22869e-163	1.95056e-164	-1.29808e-163	-5.93027e-165	2.26612e-163	-5.06779e-164	9.58134e-163	3.80442e-164	-6.94189e-164	-4.99516e-163	-5.86099e-165	7.66987e-164	5.64162e-163	1.00704e-162	1.13827e-164	-3.4476e-163	-9.33765e-163	7.31268e-164	8.32633e-163	-1.39697e-163	-9.12285e-164	1.58488e-165	-7.5513e-163	-1.5348e-163	2.0772e-163	0
-3.28394e-163	-4.47496e-163	-1.90611e-163	1.66051e-163	2.33741e-164	-7.22869e-163	1.95056e-164	-1.29808e-163	-5.93027e-165	2.26612e-163	-5.06779e-164	9.58134e-163	3.80442e-164	-6.94189e-164	-4.99516e-163	-5.86099e-165	7.66987e-164	5.64162e-163	1.00704e-162	1.13827e-164	-3.4476e-163	-9.33765e-163	7.31268e-164	8.32633e-163	-1.39697e-163	-9.12285e-164	1.58488e-165	-7.5513e-163	-1.5348e-163	2.0772e-163	0
-3.28394e-163	-4.47496e-163	-1.90611e-163	1.66051e-163	2.33741e-164	-7.22869e-163	1.95056e-164	-1.29808e-163	-5.93027e-165	2.26612e-163	-5.06779e-164	9.58134e-163	3.80442e-164	-6.94189e-164	-4.99516e-163	-5.86099e-165	7.66987e-164	5.64162e-163	1.00704e-162	1.13827e-164	-3.4476e-163	-9.33765e-163	7.31268e-164	8.32633e-163	-1.39697e-163	-9.12285e-164	1.58488e-165	-7.5513e-163	-1.5348e-163	2.0772e-163	0
-3.28394e-163	-4.47496e-163	-1.90611e-163	1.66051e-163	2.33741e-164	-7.22869e-163	1.95056e-164	-1.29808e-163	-5.93027e-165	2.26612e-163	-5.06779e-164	9.58134e-163	3.80442e-164	-6.94189e-164	-4.99516e-163	-5.86099e-165	7.66987e-164	5.64162e-163	1.00704e-162	1.13827e-164	-3.4476e-163	-9.33765e-163	7.31268e-164	8.32633e-163	-1.39697e-163	-9.12285e-164	1.58488e-165	-7.5513e-163	-1.5348e-163	2.0772e-163	0
-3.28394e-163	-4.47496e-163	-1.90611e-163	1.66051e-163	2.33741e-164	-7.22869e-163	1.95056e-164	-1.29808e-163	-5.93027e-165	2.26612e-163	-5.06779e-164	9.58134e-163	3.80442e-164	-6.94189e-164	-4.99516e-163	-5.86099e-165	7.66987e-164	5.64162e-163	1.00704e-162	1.13827e-164	-3.4476e-163	-9.33765e-163	7.31268e-164	8.32633e-163	-1.39697e-163	-9.12285e-164	1.58488e-165	-7.5513e-163	-1.5348e-163	2.0772e-163	0
-3.28394e-163	-4.47496e-163	-1.90611e-163	1.66051e-163	2.33741e-164	-7.22869e-163	1.95056e-164	-1.29808e-163	-5.93027e-165	2.26612e-163	-5.06779e-164	9.58134e-163	3.80442e-164	-6.94189e-164	-4.99516e-163	-5.86099e-165	7.66987e-164	5.64162e-163	1.00704e-162	1.13827e-164	-3.4476e-163	-9.33765e-163	7.31268e-164	8.32633e-163	-1.39697e-163	-9.12285e-164	1.58488e-165	-7.5513e-163	-1.5348e-163	2.0772e-163	0
-3.28394e-163	-4.47496e-163	-1.90611e-163	1.66051e-163	2.33741e-164	-7.22869e-163	1.95056e-164	-1.29808e-163	-5.93027e-165	2.26612e-163	-5.06779e-164	9.58134e-163	3.80442e-164	-6.94189e-164	-4.99516e-163	-5.86099e-165	7.66987e-164	5.64162e-163	1.00704e-162	1.13827e-164	-3.4476e-163	-9.33765e-163	7.31268e-164	8.32633e-163	-1.39697e-163	-9.12285e-164	1.58488e-165	-7.5513e-163	-1.5348e-163	2.0772e-163	0
-3.28394e-163	-4.47496e-163	-1.90611e-163	1.66051e-163	2.33741e-164	-7.22869e-163	1.95056e-164	-1.29808e-163	-5.93027e-165	2.26612e-163	-5.06779e-164	9.58134e-163	3.80442e-164	-6.94189e-164	-4.99516e-163	-5.86099e-165	7.66987e-164	5.64162e-163	1.00704e-162	1.13827e-164	-3.4476e-163	-9.33765e-163	7.31268e-164	8.32633e-163	-1.39697e-163	-9.12285e-164	1.58488e-165	-7.5513e-163	-1.5348e-163	2.0772e-163	0
-3.28394e-163	-4.47496e-163	-1.90611e-163	1.66051e-163	2.33741e-164	-7.22869e-163	1.95056e-164	-1.29808e-163	-5.93027e-165	2.26612e-163	-5.06779e-164	9.58134e-163	3.80442e-164	-6.94189e-164	-4.99516e-163	-5.86099e-165	7.66987e-164	5.64162e-163	1.00704e-162	1.13827e-164	-3.4476e-163	-9.33765e-163	7.31268e-164	8.32633e-163	-1.39697e-163	-9.12285e-164	1.58488e-165	-7.5513e-163	-1.5348e-163	2.0772e-163	0
-3.28394e-163	-4.47496e-163	-1.90611e-163	1.66051e-163	2.33741e-164	-7.22869e-163	1.95056e-164	-1.29808e-163	-5.93027e-165	2.26612e-163	-5.06779e-164	9.58134e-163	3.80442e-164	-6.94189e-164	-4.99516e-163	-5.86099e-165	7.66987e-164	5.64162e-163	1.00704e-162	1.13827e-164	-3.4476e-163	-9.33765e-163	7.31268e-164	8.32633e-163	-1.39697e-163	-9.12285e-164	1.58488e-165	-7.5513e-163	-1.5348e-163	2.0772e-163	0
-3.28394e-163	-4.47496e-163	-1.90611e-163	1.66051e-163	2.33741e-164	-7.22869e-163	1.95056e-164	-1.29808e-163	-5.93027e-165	2.26612e-163	-5.06779e-164	9.58134e-163	3.80442e-164	-6.94189e-164	-4.99516e-163	-5.86099e-165	7.66987e-164	5.64162e-163	1.00704e-162	1.13827e-164	-3.4476e-163	-9.33765e-163	7.31268e-164	8.32633e-163	-1.39697e-163	-9.12285e-164	1.58488e-165	-7.5513e-163	-1.5348e-163	2.0772e-163	0
-3.28394e-163	-4.47496e-163	-1.90611e-163	1.66051e-163	2.33741e-164	-7.22869e-163	1.95056e-164	-1.29808e-163	-5.93027e-165	2.26612e-163	-5.06779e-164	9.58134e-163	3.80442e-164	-6.94189e-164	-4.99516e-163	-5.86099e-165	7.66987e-164	5.64162e-163	1.00704e-162	1.13827e-164	-3.4476e-163	-9.33765e-163	7.31268e-164	8.32633e-163	-1.39697e-163	-9.12285e-164	1.58488e-165	-7.5513e-163	-1.5348e-163	2.0772e-163	0
-3.28394e-163	-4.47496e-163	-1.90611e-163	1.66051e-163	2.33741e-164	-7.22869e-163	1.95056e-164	-1.29808e-163	-5.93027e-165	2.26612e-163	-5.06779e-164	9.58134e-163	3.80442e-164	-6.94189e-164	-4.99516e-163	-5.86099e-165	7.66987e-164	5.64162e-163	1.00704e-162	1.13827e-164	-3.4476e-163	-9.33765e-163	7.31268e-164	8.32633e-163	-1.39697e-163	-9.12285e-164	1.58488e-165	-7.5513e-163	-1.5348e-163	2.0772e-163	0
-3.28394e-163	-4.47496e-163	-1.90611e-163	1.66051e-163	2.33741e-164	-7.22869e-163	1.95056e-164	-1.29808e-163	-5.93027e-165	2.26612e-163	-5.06779e-164	9.58134e-163	3.80442e-164	-6.94189e-164	-4.99516e-163	-5.86099e-165	7.66987e-164	5.64162e-163	1.00704e-162	1.13827e-164	-3.4476e-163	-9.33765e-163	7.31268e-164	8.32633e-163	-1.39697e-163	-9.12285e-164	1.58488e-165	-7.5513e-163	-1.5348e-163	2.0772e-163	0
-3.28394e-163	-4.47496e-163	-1.90611e-163	1.66051e-163	2.33741e-164	-7.22869e-163	1.95056e-164	-1.29808e-163	-5.93027e-165	2.26612e-163	-5.06779e-164	9.58134e-163	3.80442e-164	-6.94189e-164	-4.99516e-163	-5.86099e-165	7.66987e-164	5.64162e-163	1.00704e-162	1.13827e-164	-3.4476e-163	-9.33765e-163	7.31268e-164	8.32633e-163	-1.39697e-163	-9.12285e-164	1.58488e-165	-7.5513e-163	-1.5348e-163	2.0772e-163	0
-3.28394e-163	-4.47496e-163	-1.90611e-163	1.66051e-163	2.33741e-164	-7.22869e-163	1.95056e-164	-1.29808e-163	-5.93027e-165	2.26612e-163	-5.06779e-164	9.58134e-163	3.80442e-164	-6.94189e-164	-4.99516e-163	-5.86099e-165	7.66987e-164	5.64162e-163	1.00704e-162	1.13827e-164	-3.4476e-163	-9.33765e-163	7.31268e-164	8.32633e-163	-1.39697e-163	-9.12285e-164	1.58488e-165	-7.5513e-163	-1.5348e-163	2.0772e-163	0
-3.28394e-163	-4.47496e-163	-1.90611e-163	1.66051e-163	2.33741e-164	-7.22869e-163	1.95056e-164	-1.29808e-163	-5.93027e-165	2.26612e-163	-5.06779e-164	9.58134e-163	3.80442e-164	-6.94189e-164	-4.99516e-163	-5.86099e-165	7.66987e-164	5.64162e-163	1.00704e-162	1.13827e-164	-3.4476e-163	-9.33765e-163	7.31268e-164	8.32633e-163	-1.39697e-163	-9.12285e-164	1.58488e-165	-7.5513e-163	-1.5348e-163	2.0772e-163	0
-3.28394e-163	-4.47496e-163	-1.90611e-163	1.66051e-163	2.33741e-164	-7.22869e-163	1.95056e-164	-1.29808e-163	-5.93027e-165	2.26612e-163	-5.06779e-164	9.58134e-163	3.80442e-164	-6.94189e-164	-4.99516e-163	-5.86099e-165	7.66987e-164	5.64162e-163	1.00704e-162	1.13827e-164	-3.4476e-163	-9.33765e-163	7.31268e-164	8.32633e-163	-1.39697e-163	-9.12285e-164	1.58488e-165	-7.5513e-163	-1.5348e-163	2.0772e-163	0
-3.28394e-163	-4.47496e-163	-1.90611e-163	1.66051e-163	2.33741e-164	-7.22869e-163	1.95056e-164	-1.29808e-163	-5.93027e-165	2.26612e-163	-5.06779e-164	9.58134e-163	3.80442e-164	-6.94189e-164	-4.99516e-163	-5.86099e-165	7.66987e-164	5.64162e-163	1.00704e-162	1.13827e-164	-3.4476e-163	-9.33765e-163	7.31268e-164	8.32633e-163	-1.39697e-163	-9.12285e-164	1.58488e-165	-7.5513e-163	-1.5348e-163	2.0772e-163	0
-3.28394e-163	-4.47496e-163	-1.90611e-163	1.66051e-163	2.33741e-164	-7.22869e-163	1.95056e-164	-1.29808e-163	-5.93027e-165	2.26612e-163	-5.06779e-164	9.58134e-163	3.80442e-164	-6.94189e-164	-4.99516e-163	-5.86099e-165	7.66987e-164	5.64162e-163	1.00704e-162	1.13827e-164	-3.4476e-163	-9.33765e-163	7.31268e-164	8.32633e-163	-1.39697e-163	-9.12285e-164	1.58488e-165	-7.5513e-163	-1.5348e-163	2.0772e-163	0
-3.28394e-163	-4.47496e-163	-1.90611e-163	1.66051e-163	2.33741e-164	-7.22869e-163	1.95056e-164	-1.29808e-163	-5.93027e-165	2.26612e-163	-5.06779e-164	9.58134e-163	3.80442e-164	-6.94189e-164	-4.99516e-163	-5.86099e-165	7.66987e-164	5.64162e-163	1.00704e-162	1.13827e-164	-3.4476e-163	-9.33765e-163	7.31268e-164	8.32633e-163	-1.39697e-163	-9.12285e-164	1.58488e-165	-7.5513e-163	-1.5348e-163	2.0772e-163	0
-3.28394e-163	-4.47496e-163	-1.90611e-163	1.66051e-163	2.33741e-164	-7.22869e-163	1.95056e-164	-1.29808e-163	-5.93027e-165	2.26612e-163	-5.06779e-164	9.58134e-163	3.80442e-164	-6.94189e-164	-4.99516e-163	-5.86099e-165	7.66987e-164	5.64162e-163	1.00704e-162	1.13827e-164	-3.4476e-163	-9.33765e-163	7.31268e-164	8.32633e-163	-1.39697e-163	-9.12285e-164	1.58488e-165	-7.5513e-163	-1.5348e-163	2.0772e-163	0
-3.28394e-163	-4.47496e-163	-1.90611e-163	1.66051e-163	2.33741e-164	-7.22869e-163	1.95056e-164	-1.29808e-163	-5.93027e-165	2.26612e-163	-5.06779e-164	9.58134e-163	3.80442e-164	-6.94189e-164	-4.99516e-163	-5.86099e-165	7.66987e-164	5.64162e-163	1.00704e-162	1.13827e-164	-3.4476e-163	-9.33765e-163	7.31268e-164	8.32633e-163	-1.39697e-163	-9.12285e-164	1.58488e-165	-7.5513e-163	-1.5348e-163	2.0772e-163	0
-3.28394e-163	-4.47496e-163	-1.90611e-163	1.66051e-163	2.33741e-164	-7.22869e-163	1.95056e-164	-1.29808e-163	-5.93027e-165	2.26612e-163	-5.06779e-164	9.58134e-163	3.80442e-164	-6.94189e-164	-4.99516e-163	-5.86099e-165	7.66987e-164	5.64162e-163	1.00704e-162	1.13827e-164	-3.4476e-163	-9.33765e-163	7.31268e-164	8.32633e-163	-1.39697e-163	-9.12285e-164	1.58488e-165	-7.5513e-163	-1.5348e-163	2.0772e-163	0
-3.28394e-163	-4.47496e-163	-1.90611e-163	1.66051e-163	2.33741e-164	-7.22869e-163	1.95056e-164	-1.29808e-163	-5.93027e-165	2.26612e-163	-5.06779e-164	9.58134e-163	3.80442e-164	-6.94189e-164	-4.99516e-163	-5.86099e-165	7.66987e-164	5.64162e-163	1.00704e-162	1.13827e-164	-3.4476e-163	-9.33765e-163	7.31268e-164	8.32633e-163	-1.39697e-163	-9.12285e-164	1.58488e-165	-7.5513e-163	-1.5348e-163	2.0772e-163	0
-3.28394e-163	-4.47496e-163	-1.90611e-163	1.66051e-163	2.33741e-164	-7.22869e-163	1.95056e-164	-1.29808e-163	-5.93027e-165	2.26612e-163	-5.06779e-164	9.58134e-163	3.80442e-164	-6.94189e-164	-4.99516e-163	-5.86099e-165	7.66987e-164	5.64162e-163	1.00704e-162	1.13827e-164	-3.4476e-163	-9.33765e-163	7.31268e-164	8.32633e-163	-1.39697e-163	-9.12285e-164	1.58488e-165	-7.5513e-163	-1.5348e-163	2.0772e-163	0
-3.28394e-163	-4.47496e-163	-1.90611e-163	1.66051e-163	2.33741e-164	-7.22869e-163	1.95056e-164	-1.29808e-163	-5.93027e-165	2.26612e-163	-5.06779e-164	9.58134e-163	3.80442e-164	-6.94189e-164	-4.99516e-163	-5.86099e-165	7.66987e-164	5.64162e-163	1.00704e-162	1.13827e-164	-3.4476e-163	-9.33765e-163	7.31268e-164	8.32633e-163	-1.39697e-163	-9.12285e-164	1.58488e-165	-7.5513e-163	-1.5348e-163	2.0772e-163	0
-3.28394e-163	-4.47496e-163	-1.90611e-163	1.66051e-163	2.33741e-164	-7.22869e-163	1.95056e-164	-1.29808e-163	-5.93027e-165	2.26612e-163	-5.06779e-164	9.58134e-163	3.80442e-164	-6.94189e-164	-4.99516e-163	-5.86099e-165	7.66987e-164	5.64162e-163	1.00704e-162	1.13827e-164	-3.4476e-163	-9.33765e-163	7.31268e-164	8.32633e-163	-1.39697e-163	-9.12285e-164	1.58488e-165	-7.5513e-163	-1.5348e-163	2.0772e-163	0
-3.28394e-163	-4.47496e-163	-1.90611e-163	1.66051e-163	2.33741e-164	-7.22869e-163	1.95056e-164	-1.29808e-163	-5.93027e-165	2.26612e-163	-5.06779e-164	9.58134e-163	3.80442e-164	-6.94189e-164	-4.99516e-163	-5.86099e-165	7.66987e-164	5.64162e-163	1.00704e-162	1.13827e-164	-3.4476e-163	-9.33765e-163	7.31268e-164	8.32633e-163	-1.39697e-163	-9.12285e-164	1.58488e-165	-7.5513e-163	-1.5348e-163	2.0772e-163	0
-3.28394e-163	-4.47496e-163	-1.90611e-163	1.66051e-163	2.33741e-164	-7.22869e-163	1.95056e-164	-1.29808e-163	-5.93027e-165	2.26612e-163	-5.06779e-164	9.58134e-163	3.80442e-164	-6.94189e-164	-4.99516e-163	-5.86099e-165	7.66987e-164	5.64162e-163	1.00704e-162	1.13827e-164	-3.4476e-163	-9.33765e-163	7.31268e-164	8.32633e-163	-1.39697e-163	-9.12285e-164	1.58488e-165	-7.5513e-163	-1.5348e-163	2.0772e-163	0
-3.28394e-163	-4.47496e-163	-1.90611e-163	1.66051e-163	2.33741e-164	-7.22869e-163	1.95056e-164	-1.29808e-163	-5.93027e-165	2.26612e-163	-5.06779e-164	9.58134e-163	3.80442e-164	-6.94189e-164	-4.99516e-163	-5.86099e-165	7.66987e-164	5.64162e-163	1.00704e-162	1.13827e-164	-3.4476e-163	-9.33765e-163	7.31268e-164	8.32633e-163	-1.39697e-163	-9.12285e-164	1.58488e-165	-7.5513e-163	-1.5348e-163	2.0772e-163	0
-3.28394e-163	-4.47496e-163	-1.90611e-163	1.66051e-163	2.33741e-164	-7.22869e-163	1.95056e-164	-1.29808e-163	-5.93027e-165	2.26612e-163	-5.06779e-164	9.58134e-163	3.80442e-164	-6.94189e-164	-4.99516e-163	-5.86099e-165	7.66987e-164	5.64162e-163	1.00704e-162	1.13827e-164	-3.4476e-163	-9.33765e-163	7.31268e-164	8.32633e-163	-1.39697e-163	-9.12285e-164	1.58488e-165	-7.5513e-163	-1.5348e-163	2.0772e-163	0
-3.28394e-163	-4.47496e-163	-1.90611e-163	1.66051e-163	2.33741e-164	-7.22869e-163	1.95056e-164	-1.29808e-163	-5.93027e-165	2.26612e-163	-5.06779e-164	9.58134e-163	3.80442e-164	-6.94189e-164	-4.99516e-163	-5.86099e-165	7.66987e-164	5.64162e-163	1.00704e-162	1.13827e-164	-3.4476e-163	-9.33765e-163	7.31268e-164	8.32633e-163	-1.39697e-163	-9.12285e-164	1.58488e-165	-7.5513e-163	-1.5348e-163	2.0772e-163	0
-3.28394e-163	-4.47496e-163	-1.90611e-163	1.66051e-163	2.33741e-164	-7.22869e-163	1.95056e-164	-1.29808e-163	-5.93027e-165	2.26612e-163	-5.06779e-164	9.58134e-163	3.80442e-164	-6.94189e-164	-4.99516e-163	-5.86099e-165	7.66987e-164	5.64162e-163	1.00704e-162	1.13827e-164	-3.4476e-163	-9.33765e-163	7.31268e-164	8.32633e-163	-1.39697e-163	-9.12285e-164	1.58488e-165	-7.5513e-163	-1.5348e-163	2.0772e-163	0
-3.28394e-163	-4.47496e-163	-1.90611e-163	1.66051e-163	2.33741e-164	-7.22869e-163	1.95056e-164	-1.29808e-163	-5.93027e-165	2.26612e-163	-5.06779e-164	9.58134e-163	3.80442e-164	-6.94189e-164	-4.99516e-163	-5.86099e-165	7.66987e-164	5.64162e-163	1.00704e-162	1.13827e-164	-3.4476e-163	-9.33765e-163	7.31268e-164	8.32633e-163	-1.39697e-163	-9.12285e-164	1.58488e-165	-7.5513e-163	-1.5348e-163	2.0772e-163	0
-3.28394e-163	-4.47496e-163	-1.90611e-163	1.66051e-163	2.33741e-164	-7.22869e-163	1.95056e-164	-1.29808e-163	-5.93027e-165	2.26612e-163	-5.06779e-164	9.58134e-163	3.80442e-164	-6.94189e-164	-4.99516e-163	-5.86099e-165	7.66987e-164	5.64162e-163	1.00704e-162	1.13827e-164	-3.4476e-163	-9.33765e-163	7.31268e-164	8.32633e-163	-1.39697e-163	-9.12285e-164	1.58488e-165	-7.5513e-163	-1.5348e-163	2.0772e-163	0
-3.28394e-163	-4.47496e-163	-1.90611e-163	1.66051e-163	2.33741e-164	-7.22869e-163	1.95056e-164	-1.29808e-163	-5.93027e-165	2.26612e-163	-5.06779e-164	9.58134e-163	3.80442e-164	-6.94189e-164	-4.99516e-163	-5.86099e-165	7.66987e-164	5.64162e-163	1.00704e-162	1.13827e-164	-3.4476e-163	-9.33765e-163	7.31268e-164	8.32633e-163	-1.39697e-163	-9.12285e-164	1.58488e-165	-7.5513e-163	-1.5348e-163	2.0772e-163	0
-3.28394e-163	-4.47496e-163	-1.90611e-163	1.66051e-163	2.33741e-164	-7.22869e-163	1.95056e-164	-1.29808e-163	-5.93027e-165	2.26612e-163	-5.06779e-164	9.58134e-163	3.80442e-164	-6.94189e-164	-4.99516e-163	-5.86099e-165	7.66987e-164	5.64162e-163	1.00704e-162	1.13827e-164	-3.4476e-163	-9.33765e-163	7.31268e-164	8.32633e-163	-1.39697e-163	-9.12285e-164	1.58488e-165	-7.5513e-163	-1.5348e-163	2.0772e-163	0
-3.28394e-163	-4.47496e-163	-1.90611e-163	1.66051e-163	2.33741e-164	-7.22869e-163	1.95056e-164	-1.29808e-163	-5.93027e-165	2.26612e-163	-5.06779e-164	9.58134e-163	3.80442e-164	-6.94189e-164	-4.99516e-163	-5.86099e-165	7.66987e-164	5.64162e-163	1.00704e-162	1.13827e-164	-3.4476e-163	-9.33765e-163	7.31268e-164	8.32633e-163	-1.39697e-163	-9.12285e-164	1.58488e-165	-7.5513e-163	-1.5348e-163	2.0772e-163	0
-3.28394e-163	-4.47496e-163	-1.90611e-163	1.66051e-163	2.33741e-164	-7.22869e-163	1.95056e-164	-1.29808e-163	-5.93027e-165	2.26612e-163	-5.06779e-164	9.58134e-163	3.80442e-164	-6.94189e-164	-4.99516e-163	-5.86099e-165	7.66987e-164	5.64162e-163	1.00704e-162	1.13827e-164	-3.4476e-163	-9.33765e-163	7.31268e-164	8.32633e-163	-1.39697e-163	-9.12285e-164	1.58488e-165	-7.5513e-163	-1.5348e-163	2.0772e-163	0
-3.28394e-163	-4.47496e-163	-1.90611e-163	1.66051e-163	2.33741e-164	-7.22869e-163	1.95056e-164	-1.29808e-163	-5.93027e-165	2.26612e-163	-5.06779e-164	9.58134e-163	3.80442e-164	-6.94189e-164	-4.99516e-163	-5.86099e-165	7.66987e-164	5.64162e-163	1.00704e-162	1.13827e-164	-3.4476e-163	-9.33765e-163	7.31268e-164	8.32633e-163	-1.39697e-163	-9.12285e-164	1.58488e-165	-7.5513e-163	-1.5348e-163	2.0772e-163	0
-3.28394e-163	-4.47496e-163	-1.90611e-163	1.66051e-163	2.33741e-164	-7.22869e-163	1.95056e-164	-1.29808e-163	-5.93027e-165	2.26612e-163	-5.06779e-164	9.58134e-163	3.80442e-164	-6.94189e-164	-4.99516e-163	-5.86099e-165	7.66987e-164	5.64162e-163	1.00704e-162	1.13827e-164	-3.4476e-163	-9.33765e-163	7.31268e-164	8.32633e-163	-1.39697e-163	-9.12285e-164	1.58488e-165	-7.5513e-163	-1.5348e-163	2.0772e-163	0
-3.28394e-163	-4.47496e-163	-1.90611e-163	1.66051e-163	2.33741e-164	-7.22869e-163	1.95056e-164	-1.29808e-163	-5.93027e-165	2.26612e-163	-5.06779e-164	9.58134e-163	3.80442e-164	-6.94189e-164	-4.99516e-163	-5.86099e-165	7.66987e-164	5.64162e-163	1.00704e-162	1.13827e-164	-3.4476e-163	-9.33765e-163	7.31268e-164	8.32633e-163	-1.39697e-163	-9.12285e-164	1.58488e-165	-7.5513e-163	-1.5348e-163	2.0772e-163	0
-3.28394e-163	-4.47496e-163	-1.90611e-163	1.66051e-163	2.33741e-164	-7.22869e-163	1.95056e-164	-1.29808e-163	-5.93027e-165	2.26612e-163	-5.06779e-164	9.58134e-163	3.80442e-164	-6.94189e-164	-4.99516e-163	-5.86099e-165	7.66987e-164	5.64162e-163	1.00704e-162	1.13827e-164	-3.4476e-163	-9.33765e-163	7.31268e-164	8.32633e-163	-1.39697e-163	-9.12285e-164	1.58488e-165	-7.5513e-163	-1.5348e-163	2.0772e-163	0
-3.28394e-163	-4.47496e-163	-1.90611e-163	1.66051e-163	2.33741e-164	-7.22869e-163	1.95056e-164	-1.29808e-163	-5.93027e-165	2.26612e-163	-5.06779e-164	9.58134e-163	3.80442e-164	-6.94189e-164	-4.99516e-163	-5.86099e-165	7.66987e-164	5.64162e-163	1.00704e-162	1.13827e-164	-3.4476e-163	-9.33765e-163	7.31268e-164	8.32633e-163	-1.39697e-163	-9.12285e-164	1.58488e-165	-7.5513e-163	-1.5348e-163	2.0772e-163	0
-3.28394e-163	-4.47496e-163	-1.90611e-163	1.66051e-163	2.33741e-164	-7.22869e-163	1.95056e-164	-1.29808e-163	-5.93027e-165	2.26612e-163	-5.06779e-164	9.58134e-163	3.80442e-164	-6.94189e-164	-4.99516e-163	-5.86099e-165	7.66987e-164	5.64162e-163	1.00704e-162	1.13827e-164	-3.4476e-163	-9.33765e-163	7.31268e-164	8.32633e-163	-1.39697e-163	-9.12285e-164	1.58488e-165	-7.5513e-163	-1.5348e-163	2.0772e-163	0
-3.28394e-163	-4.47496e-163	-1.90611e-163	1.66051e-163	2.33741e-164	-7.22869e-163	1.95056e-164	-1.29808e-163	-5.93027e-165	2.26612e-163	-5.06779e-164	9.58134e-163	3.80442e-164	-6.94189e-164	-4.99516e-163	-5.86099e-165	7.66987e-164	5.64162e-163	1.00704e-162	1.13827e-164	-3.4476e-163	-9.33765e-163	7.31268e-164	8.32633e-163	-1.39697e-163	-9.12285e-164	1.58488e-165	-7.5513e-163	-1.5348e-163	2.0772e-163	0
-3.28394e-163	-4.47496e-163	-1.90611e-163	1.66051e-163	2.33741e-164	-7.22869e-163	1.95056e-164	-1.29808e-163	-5.93027e-165	2.26612e-163	-5.06779e-164	9.58134e-163	3.80442e-164	-6.94189e-164	-4.99516e-163	-5.86099e-165	7.66987e-164	5.64162e-163	1.00704e-162	1.13827e-164	-3.4476e-163	-9.33765e-163	7.31268e-164	8.32633e-163	-1.39697e-163	-9.12285e-164	1.58488e-165	-7.5513e-163	-1.5348e-163	2.0772e-163	0
-3.28394e-163	-4.47496e-163	-1.90611e-163	1.66051e-163	2.33741e-164	-7.22869e-163	1.95056e-164	-1.29808e-163	-5.93027e-165	2.26612e-163	-5.06779e-164	9.58134e-163	3.80442e-164	-6.94189e-164	-4.99516e-163	-5.86099e-165	7.66987e-164	5.64162e-163	1.00704e-162	1.13827e-164	-3.4476e-163	-9.33765e-163	7.31268e-164	8.32633e-163	-1.39697e-163	-9.12285e-164	1.58488e-165	-7.5513e-163	-1.5348e-163	2.0772e-163	0
-3.28394e-163	-4.47496e-163	-1.90611e-163	1.66051e-163	2.33741e-164	-7.22869e-163	1.95056e-164	-1.29808e-163	-5.93027e-165	2.26612e-163	-5.06779e-164	9.58134e-163	3.80442e-164	-6.94189e-164	-4.99516e-163	-5.86099e-165	7.66987e-164	5.64162e-163	1.00704e-162	1.13827e-164	-3.4476e-163	-9.33765e-163	7.31268e-164	8.32633e-163	-1.39697e-163	-9.12285e-164	1.58488e-165	-7.5513e-163	-1.5348e-163	2.0772e-163	0
-3.28394e-163	-4.47496e-163	-1.90611e-163	1.66051e-163	2.33741e-164	-7.22869e-163	1.95056e-164	-1.29808e-163	-5.93027e-165	2.26612e-163	-5.06779e-164	9.58134e-163	3.80442e-164	-6.94189e-164	-4.99516e-163	-5.86099e-165	7.66987e-164	5.64162e-163	1.00704e-162	1.13827e-164	-3.4476e-163	-9.33765e-163	7.31268e-164	8.32633e-163	-1.39697e-163	-9.12285e-164	1.58488e-165	-7.5513e-163	-1.5348e-163	2.0772e-163	0
-3.28394e-163	-4.47496e-163	-1.90611e-163	1.66051e-163	2.33741e-164	-7.22869e-163	1.95056e-164	-1.29808e-163	-5.93027e-165	2.26612e-163	-5.06779e-164	9.58134e-163	3.80442e-164	-6.94189e-164	-4.99516e-163	-5.86099e-165	7.66987e-164	5.64162e-163	1.00704e-162	1.13827e-164	-3.4476e-163	-9.33765e-163	7.31268e-164	8.32633e-163	-1.39697e-163	-9.12285e-164	1.58488e-165	-7.5513e-163	-1.5348e-163	2.0772e-163	0
-3.28394e-163	-4.47496e-163	-1.90611e-163	1.66051e-163	2.33741e-164	-7.22869e-163	1.95056e-164	-1.29808e-163	-5.93027e-165	2.26612e-163	-5.06779e-164	9.58134e-163	3.80442e-164	-6.94189e-164	-4.99516e-163	-5.86099e-165	7.66987e-164	5.64162e-163	1.00704e-162	1.13827e-164	-3.4476e-163	-9.33765e-163	7.31268e-164	8.32633e-163	-1.39697e-163	-9.12285e-164	1.58488e-165	-7.5513e-163	-1.5348e-163	2.0772e-163	0
-3.28394e-163	-4.47496e-163	-1.90611e-163	1.66051e-163	2.33741e-164	-7.22869e-163	1.95056e-164	-1.29808e-163	-5.93027e-165	2.26612e-163	-5.06779e-164	9.58134e-163	3.80442e-164	-6.94189e-164	-4.99516e-163	-5.86099e-165	7.66987e-164	5.64162e-163	1.00704e-162	1.13827e-164	-3.4476e-163	-9.33765e-163	7.31268e-164	8.32633e-163	-1.39697e-163	-9.12285e-164	1.58488e-165	-7.5513e-163	-1.5348e-163	2.0772e-163	0
-3.28394e-163	-4.47496e-163	-1.90611e-163	1.66051e-163	2.33741e-164	-7.22869e-163	1.95056e-164	-1.29808e-163	-5.93027e-165	2.26612e-163	-5.06779e-164	9.58134e-163	3.80442e-164	-6.94189e-164	-4.99516e-163	-5.86099e-165	7.66987e-164	5.64162e-163	1.00704e-162	1.13827e-164	-3.4476e-163	-9.33765e-163	7.31268e-164	8.32633e-163	-1.39697e-163	-9.12285e-164	1.58488e-165	-7.5513e-163	-1.5348e-163	2.0772e-163	0
-3.28394e-163	-4.47496e-163	-1.90611e-163	1.66051e-163	2.33741e-164	-7.22869e-163	1.95056e-164	-1.29808e-163	-5.93027e-165	2.26612e-163	-5.06779e-164	9.58134e-163	3.80442e-164	-6.94189e-164	-4.99516e-163	-5.86099e-165	7.66987e-164	5.64162e-163	1.00704e-162	1.13827e-164	-3.4476e-163	-9.33765e-163	7.31268e-164	8.32633e-163	-1.39697e-163	-9.12285e-164	1.58488e-165	-7.5513e-163	-1.5348e-163	2.0772e-163	0
-3.28394e-163	-4.47496e-163	-1.90611e-163	1.66051e-163	2.33741e-164	-7.22869e-163	1.95056e-164	-1.29808e-163	-5.93027e-165	2.26612e-163	-5.06779e-164	9.58134e-163	3.80442e-164	-6.94189e-164	-4.99516e-163	-5.86099e-165	7.66987e-164	5.64162e-163	1.00704e-162	1.13827e-164	-3.4476e-163	-9.33765e-163	7.31268e-164	8.32633e-163	-1.39697e-163	-9.12285e-164	1.58488e-165	-7.5513e-163	-1.5348e-163	2.0772e-163	0
-3.28394e-163	-4.47496e-163	-1.90611e-163	1.66051e-163	2.33741e-164	-7.22869e-163	1.95056e-164	-1.29808e-163	-5.93027e-165	2.26612e-163	-5.06779e-164	9.58134e-163	3.80442e-164	-6.94189e-164	-4.99516e-163	-5.86099e-165	7.66987e-164	5.64162e-163	1.00704e-162	1.13827e-164	-3.4476e-163	-9.33765e-163	7.31268e-164	8.32633e-163	-1.39697e-163	-9.12285e-164	1.58488e-165	-7.5513e-163	-1.5348e-163	2.0772e-163	0
-3.28394e-163	-4.47496e-163	-1.90611e-163	1.66051e-163	2.33741e-164	-7.22869e-163	1.95056e-164	-1.29808e-163	-5.93027e-165	2.26612e-163	-5.06779e-164	9.58134e-163	3.80442e-164	-6.94189e-164	-4.99516e-163	-5.86099e-165	7.66987e-164	5.64162e-163	1.00704e-162	1.13827e-164	-3.4476e-163	-9.33765e-163	7.31268e-164	8.32633e-163	-1.39697e-163	-9.12285e-164	1.58488e-165	-7.5513e-163	-1.5348e-163	2.0772e-163	0
-3.28394e-163	-4.47496e-163	-1.90611e-163	1.66051e-163	2.33741e-164	-7.22869e-163	1.95056e-164	-1.29808e-163	-5.93027e-165	2.26612e-163	-5.06779e-164	9.58134e-163	3.80442e-164	-6.94189e-164	-4.99516e-163	-5.86099e-165	7.66987e-164	5.64162e-163	1.00704e-162	1.13827e-164	-3.4476e-163	-9.33765e-163	7.31268e-164	8.32633e-163	-1.39697e-163	-9.12285e-164	1.58488e-165	-7.5513e-163	-1.5348e-163	2.0772e-163	0
-3.28394e-163	-4.47496e-163	-1.90611e-163	1.66051e-163	2.33741e-164	-7.22869e-163	1.95056e-164	-1.29808e-163	-5.93027e-165	2.26612e-163	-5.06779e-164	9.58134e-163	3.80442e-164	-6.94189e-164	-4.99516e-163	-5.86099e-165	7.66987e-164	5.64162e-163	1.00704e-162	1.13827e-164	-3.4476e-163	-9.33765e-163	7.31268e-164	8.32633e-163	-1.39697e-163	-9.12285e-164	1.58488e-165	-7.5513e-163	-1.5348e-163	2.0772e-163	0
-3.28394e-163	-4.47496e-163	-1.90611e-163	1.66051e-163	2.33741e-164	-7.22869e-163	1.95056e-164	-1.29808e-163	-5.93027e-165	2.26612e-163	-5.06779e-164	9.58134e-163	3.80442e-164	-6.94189e-164	-4.99516e-163	-5.86099e-165	7.66987e-164	5.64162e-163	1.00704e-162	1.13827e-164	-3.4476e-163	-9.33765e-163	7.31268e-164	8.32633e-163	-1.39697e-163	-9.12285e-164	1.58488e-165	-7.5513e-163	-1.5348e-163	2.0772e-163	0
-3.28394e-163	-4.47496e-163	-1.90611e-163	1.66051e-163	2.33741e-164	-7.22869e-163	1.95056e-164	-1.29808e-163	-5.93027e-165	2.26612e-163	-5.06779e-164	9.58134e-163	3.80442e-164	-6.94189e-164	-4.99516e-163	-5.86099e-165	7.66987e-164	5.64162e-163	1.00704e-162	1.13827e-164	-3.4476e-163	-9.33765e-163	7.31268e-164	8.32633e-163	-1.39697e-163	-9.12285e-164	1.58488e-165	-7.5513e-163	-1.5348e-163	2.0772e-163	0
-3.28394e-163	-4.47496e-163	-1.90611e-163	1.66051e-163	2.33741e-164	-7.22869e-163	1.95056e-164	-1.29808e-163	-5.93027e-165	2.26612e-163	-5.06779e-164	9.58134e-163	3.80442e-164	-6.94189e-164	-4.99516e-163	-5.86099e-165	7.66987e-164	5.64162e-163	1.00704e-162	1.13827e-164	-3.4476e-163	-9.33765e-163	7.31268e-164	8.32633e-163	-1.39697e-163	-9.12285e-164	1.58488e-165	-7.5513e-163	-1.5348e-163	2.0772e-163	0
-3.28394e-163	-4.47496e-163	-1.90611e-163	1.66051e-163	2.33741e-164	-7.22869e-163	1.95056e-164	-1.29808e-163	-5.93027e-165	2.26612e-163	-5.06779e-164	9.58134e-163	3.80442e-164	-6.94189e-164	-4.99516e-163	-5.86099e-165	7.66987e-164	5.64162e-163	1.00704e-162	1.13827e-164	-3.4476e-163	-9.33765e-163	7.31268e-164	8.32633e-163	-1.39697e-163	-9.12285e-164	1.58488e-165	-7.5513e-163	-1.5348e-163	2.0772e-163	0
-3.28394e-163	-4.47496e-163	-1.90611e-163	1.66051e-163	2.33741e-164	-7.22869e-163	1.95056e-164	-1.29808e-163	-5.93027e-165	2.26612e-163	-5.06779e-164	9.58134e-163	3.80442e-164	-6.94189e-164	-4.99516e-163	-5.86099e-165	7.66987e-164	5.64162e-163	1.00704e-162	1.13827e-164	-3.4476e-163	-9.33765e-163	7.31268e-164	8.32633e-163	-1.39697e-163	-9.12285e-164	1.58488e-165	-7.5513e-163	-1.5348e-163	2.0772e-163	0
-3.28394e-163	-4.47496e-163	-1.90611e-163	1.66051e-163	2.33741e-164	-7.22869e-163	1.95056e-164	-1.29808e-163	-5.93027e-165	2.26612e-163	-5.06779e-164	9.58134e-163	3.80442e-164	-6.94189e-164	-4.99516e-163	-5.86099e-165	7.66987e-164	5.64162e-163	1.00704e-162	1.13827e-164	-3.4476e-163	-9.33765e-163	7.31268e-164	8.32633e-163	-1.39697e-163	-9.12285e-164	1.58488e-165	-7.5513e-163	-1.5348e-163	2.0772e-163	0
-3.28394e-163	-4.47496e-163	-1.90611e-163	1.66051e-163	2.33741e-164	-7.22869e-163	1.95056e-164	-1.29808e-163	-5.93027e-165	2.26612e-163	-5.06779e-164	9.58134e-163	3.80442e-164	-6.94189e-164	-4.99516e-163	-5.86099e-165	7.66987e-164	5.64162e-163	1.00704e-162	1.13827e-164	-3.4476e-163	-9.33765e-163	7.31268e-164	8.32633e-163	-1.39697e-163	-9.12285e-164	1.58488e-165	-7.5513e-163	-1.5348e-163	2.0772e-163	0
-3.28394e-163	-4.47496e-163	-1.90611e-163	1.66051e-163	2.33741e-164	-7.22869e-163	1.95056e-164	-1.29808e-163	-5.93027e-165	2.26612e-163	-5.06779e-164	9.58134e-163	3.80442e-164	-6.94189e-164	-4.99516e-163	-5.86099e-165	7.66987e-164	5.64162e-163	1.00704e-162	1.13827e-164	-3.4476e-163	-9.33765e-163	7.31268e-164	8.32633e-163	-1.39697e-163	-9.12285e-164	1.58488e-165	-7.5513e-163	-1.5348e-163	2.0772e-163	0
-3.28394e-163	-4.47496e-163	-1.90611e-163	1.66051e-163	2.33741e-164	-7.22869e-163	1.95056e-164	-1.29808e-163	-5.93027e-165	2.26612e-163	-5.06779e-164	9.58134e-163	3.80442e-164	-6.94189e-164	-4.99516e-163	-5.86099e-165	7.66987e-164	5.64162e-163	1.00704e-162	1.13827e-164	-3.4476e-163	-9.33765e-163	7.31268e-164	8.32633e-163	-1.39697e-163	-9.12285e-164	1.58488e-165	-7.5513e-163	-1.5348e-163	2.0772e-163	0
-3.28394e-163	-4.47496e-163	-1.90611e-163	1.66051e-163	2.33741e-164	-7.22869e-163	1.95056e-164	-1.29808e-163	-5.93027e-165	2.26612e-163	-5.06779e-164	9.58134e-163	3.80442e-164	-6.94189e-164	-4.99516e-163	-5.86099e-165	7.66987e-164	5.64162e-163	1.00704e-162	1.13827e-164	-3.4476e-163	-9.33765e-163	7.31268e-164	8.32633e-163	-1.39697e-163	-9.12285e-164	1.58488e-165	-7.5513e-163	-1.5348e-163	2.0772e-163	0
-3.28394e-163	-4.47496e-163	-1.90611e-163	1.66051e-163	2.33741e-164	-7.22869e-163	1.95056e-164	-1.29808e-163	-5.93027e-165	2.26612e-163	-5.06779e-164	9.58134e-163	3.80442e-164	-6.94189e-164	-4.99516e-163	-5.86099e-165	7.66987e-164	5.64162e-163	1.00704e-162	1.13827e-164	-3.4476e-163	-9.33765e-163	7.31268e-164	8.32633e-163	-1.39697e-163	-9.12285e-164	1.58488e-165	-7.5513e-163	-1.5348e-163	2.0772e-163	0
-3.28394e-163	-4.47496e-163	-1.90611e-163	1.66051e-163	2.33741e-164	-7.22869e-163	1.95056e-164	-1.29808e-163	-5.93027e-165	2.26612e-163	-5.06779e-164	9.58134e-163	3.80442e-164	-6.94189e-164	-4.99516e-163	-5.86099e-165	7.66987e-164	5.64162e-163	1.00704e-162	1.13827e-164	-3.4476e-163	-9.33765e-163	7.31268e-164	8.32633e-163	-1.39697e-163	-9.12285e-164	1.58488e-165	-7.5513e-163	-1.5348e-163	2.0772e-163	0
-3.28394e-163	-4.47496e-163	-1.90611e-163	1.66051e-163	2.33741e-164	-7.22869e-163	1.95056e-164	-1.29808e-163	-5.93027e-165	2.26612e-163	-5.06779e-164	9.58134e-163	3.80442e-164	-6.94189e-164	-4.99516e-163	-5.86099e-165	7.66987e-164	5.64162e-163	1.00704e-162	1.13827e-164	-3.4476e-163	-9.33765e-163	7.31268e-164	8.32633e-163	-1.39697e-163	-9.12285e-164	1.58488e-165	-7.5513e-163	-1.5348e-163	2.0772e-163	0
-3.28394e-163	-4.47496e-163	-1.90611e-163	1.66051e-163	2.33741e-164	-7.22869e-163	1.95056e-164	-1.29808e-163	-5.93027e-165	2.26612e-163	-5.06779e-164	9.58134e-163	3.80442e-164	-6.94189e-164	-4.99516e-163	-5.86099e-165	7.66987e-164	5.64162e-163	1.00704e-162	1.13827e-164	-3.4476e-163	-9.33765e-163	7.31268e-164	8.32633e-163	-1.39697e-163	-9.12285e-164	1.58488e-165	-7.5513e-163	-1.5348e-163	2.0772e-163	0
-3.28394e-163	-4.47496e-163	-1.90611e-163	1.66051e-163	2.33741e-164	-7.22869e-163	1.95056e-164	-1.29808e-163	-5.93027e-165	2.26612e-163	-5.06779e-164	9.58134e-163	3.80442e-164	-6.94189e-164	-4.99516e-163	-5.86099e-165	7.66987e-164	5.64162e-163	1.00704e-162	1.13827e-164	-3.4476e-163	-9.33765e-163	7.31268e-164	8.32633e-163	-1.39697e-163	-9.12285e-164	1.58488e-165	-7.5513e-163	-1.5348e-163	2.0772e-163	0
-3.28394e-163	-4.47496e-163	-1.90611e-163	1.66051e-163	2.33741e-164	-7.22869e-163	1.95056e-164	-1.29808e-163	-5.93027e-165	2.26612e-163	-5.06779e-164	9.58134e-163	3.80442e-164	-6.94189e-164	-4.99516e-163	-5.86099e-165	7.66987e-164	5.64162e-163	1.00704e-162	1.13827e-164	-3.4476e-163	-9.33765e-163	7.31268e-164	8.32633e-163	-1.39697e-163	-9.12285e-164	1.58488e-165	-7.5513e-163	-1.5348e-163	2.0772e-163	0
-3.28394e-163	-4.47496e-163	-1.90611e-163	1.66051e-163	2.33741e-164	-7.22869e-163	1.95056e-164	-1.29808e-163	-5.93027e-165	2.26612e-163	-5.06779e-164	9.58134e-163	3.80442e-164	-6.94189e-164	-4.99516e-163	-5.86099e-165	7.66987e-164	5.64162e-163	1.00704e-162	1.13827e-164	-3.4476e-163	-9.33765e-163	7.31268e-164	8.32633e-163	-1.39697e-163	-9.12285e-164	1.58488e-165	-7.5513e-163	-1.5348e-163	2.0772e-163	0
-3.28394e-163	-4.47496e-163	-1.90611e-163	1.66051e-163	2.33741e-164	-7.22869e-163	1.95056e-164	-1.29808e-163	-5.93027e-165	2.26612e-163	-5.06779e-164	9.58134e-163	3.80442e-164	-6.94189e-164	-4.99516e-163	-5.86099e-165	7.66987e-164	5.64162e-163	1.00704e-162	1.13827e-164	-3.4476e-163	-9.33765e-163	7.31268e-164	8.32633e-163	-1.39697e-163	-9.12285e-164	1.58488e-165	-7.5513e-163	-1.5348e-163	2.0772e-163	0
-3.28394e-163	-4.47496e-163	-1.90611e-163	1.66051e-163	2.33741e-164	-7.22869e-163	1.95056e-164	-1.29808e-163	-5.93027e-165	2.26612e-163	-5.06779e-164	9.58134e-163	3.80442e-164	-6.94189e-164	-4.99516e-163	-5.86099e-165	7.66987e-164	5.64162e-163	1.00704e-162	1.13827e-164	-3.4476e-163	-9.33765e-163	7.31268e-164	8.32633e-163	-1.39697e-163	-9.12285e-164	1.58488e-165	-7.5513e-163	-1.5348e-163	2.0772e-163	0
-3.28394e-163	-4.47496e-163	-1.90611e-163	1.66051e-163	2.33741e-164	-7.22869e-163	1.95056e-164	-1.29808e-163	-5.93027e-165	2.26612e-163	-5.06779e-164	9.58134e-163	3.80442e-164	-6.94189e-164	-4.99516e-163	-5.86099e-165	7.66987e-164	5.64162e-163	1.00704e-162	1.13827e-164	-3.4476e-163	-9.33765e-163	7.31268e-164	8.32633e-163	-1.39697e-163	-9.12285e-164	1.58488e-165	-7.5513e-163	-1.5348e-163	2.0772e-163	0
-3.28394e-163	-4.47496e-163	-1.90611e-163	1.66051e-163	2.33741e-164	-7.22869e-163	1.95056e-164	-1.29808e-163	-5.93027e-165	2.26612e-163	-5.06779e-164	9.58134e-163	3.80442e-164	-6.94189e-164	-4.99516e-163	-5.86099e-165	7.66987e-164	5.64162e-163	1.00704e-162	1.13827e-164	-3.4476e-163	-9.33765e-163	7.31268e-164	8.32633e-163	-1.39697e-163	-9.12285e-164	1.58488e-165	-7.5513e-163	-1.5348e-163	2.0772e-163	0
-3.28394e-163	-4.47496e-163	-1.90611e-163	1.66051e-163	2.33741e-164	-7.22869e-163	1.95056e-164	-1.29808e-163	-5.93027e-165	2.26612e-163	-5.06779e-164	9.58134e-163	3.80442e-164	-6.94189e-164	-4.99516e-163	-5.86099e-165	7.66987e-164	5.64162e-163	1.00704e-162	1.13827e-164	-3.4476e-163	-9.33765e-163	7.31268e-164	8.32633e-163	-1.39697e-163	-9.12285e-164	1.58488e-165	-7.5513e-163	-1.5348e-163	2.0772e-163	0
-3.28394e-163	-4.47496e-163	-1.90611e-163	1.66051e-163	2.33741e-164	-7.22869e-163	1.95056e-164	-1.29808e-163	-5.93027e-165	2.26612e-163	-5.06779e-164	9.58134e-163	3.80442e-164	-6.94189e-164	-4.99516e-163	-5.86099e-165	7.66987e-164	5.64162e-163	1.00704e-162	1.13827e-164	-3.4476e-163	-9.33765e-163	7.31268e-164	8.32633e-163	-1.39697e-163	-9.12285e-164	1.58488e-165	-7.5513e-163	-1.5348e-163	2.0772e-163	0
-3.28394e-163	-4.47496e-163	-1.90611e-163	1.66051e-163	2.33741e-164	-7.22869e-163	1.95056e-164	-1.29808e-163	-5.93027e-165	2.26612e-163	-5.06779e-164	9.58134e-163	3.80442e-164	-6.94189e-164	-4.99516e-163	-5.86099e-165	7.66987e-164	5.64162e-163	1.00704e-162	1.13827e-164	-3.4476e-163	-9.33765e-163	7.31268e-164	8.32633e-163	-1.39697e-163	-9.12285e-164	1.58488e-165	-7.5513e-163	-1.5348e-163	2.0772e-163	0
-3.28394e-163	-4.47496e-163	-1.90611e-163	1.66051e-163	2.33741e-164	-7.22869e-163	1.95056e-164	-1.29808e-163	-5.93027e-165	2.26612e-163	-5.06779e-164	9.58134e-163	3.80442e-164	-6.94189e-164	-4.99516e-163	-5.86099e-165	7.66987e-164	5.64162e-163	1.00704e-162	1.13827e-164	-3.4476e-163	-9.33765e-163	7.31268e-164	8.32633e-163	-1.39697e-163	-9.12285e-164	1.58488e-165	-7.5513e-163	-1.5348e-163	2.0772e-163	0
-3.28394e-163	-4.47496e-163	-1.90611e-163	1.66051e-163	2.33741e-164	-7.22869e-163	1.95056e-164	-1.29808e-163	-5.93027e-165	2.26612e-163	-5.06779e-164	9.58134e-163	3.80442e-164	-6.94189e-164	-4.99516e-163	-5.86099e-165	7.66987e-164	5.64162e-163	1.00704e-162	1.13827e-164	-3.4476e-163	-9.33765e-163	7.31268e-164	8.32633e-163	-1.39697e-163	-9.12285e-164	1.58488e-165	-7.5513e-163	-1.5348e-163	2.0772e-163	0
-3.28394e-163	-4.47496e-163	-1.90611e-163	1.66051e-163	2.33741e-164	-7.22869e-163	1.95056e-164	-1.29808e-163	-5.93027e-165	2.26612e-163	-5.06779e-164	9.58134e-163	3.80442e-164	-6.94189e-164	-4.99516e-163	-5.86099e-165	7.66987e-164	5.64162e-163	1.00704e-162	1.13827e-164	-3.4476e-163	-9.33765e-163	7.31268e-164	8.32633e-163	-1.39697e-163	-9.12285e-164	1.58488e-165	-7.5513e-163	-1.5348e-163	2.0772e-163	0
-3.28394e-163	-4.47496e-163	-1.90611e-163	1.66051e-163	2.33741e-164	-7.22869e-163	1.95056e-164	-1.29808e-163	-5.93027e-165	2.26612e-163	-5.06779e-164	9.58134e-163	3.80442e-164	-6.94189e-164	-4.99516e-163	-5.86099e-165	7.66987e-164	5.64162e-163	1.00704e-162	1.13827e-164	-3.4476e-163	-9.33765e-163	7.31268e-164	8.32633e-163	-1.39697e-163	-9.12285e-164	1.58488e-165	-7.5513e-163	-1.5348e-163	2.0772e-163	0
-3.28394e-163	-4.47496e-163	-1.90611e-163	1.66051e-163	2.33741e-164	-7.22869e-163	1.95056e-164	-1.29808e-163	-5.93027e-165	2.26612e-163	-5.06779e-164	9.58134e-163	3.80442e-164	-6.94189e-164	-4.99516e-163	-5.86099e-165	7.66987e-164	5.64162e-163	1.00704e-162	1.13827e-164	-3.4476e-163	-9.33765e-163	7.31268e-164	8.32633e-163	-1.39697e-163	-9.12285e-164	1.58488e-165	-7.5513e-163	-1.5348e-163	2.0772e-163	0
-3.28394e-163	-4.47496e-163	-1.90611e-163	1.66051e-163	2.33741e-164	-7.22869e-163	1.95056e-164	-1.29808e-163	-5.93027e-165	2.26612e-163	-5.06779e-164	9.58134e-163	3.80442e-164	-6.94189e-164	-4.99516e-163	-5.86099e-165	7.66987e-164	5.64162e-163	1.00704e-162	1.13827e-164	-3.4476e-163	-9.33765e-163	7.31268e-164	8.32633e-163	-1.39697e-163	-9.12285e-164	1.58488e-165	-7.5513e-163	-1.5348e-163	2.0772e-163	0
-3.28394e-163	-4.47496e-163	-1.90611e-163	1.66051e-163	2.33741e-164	-7.22869e-163	1.95056e-164	-1.29808e-163	-5.93027e-165	2.26612e-163	-5.06779e-164	9.58134e-163	3.80442e-164	-6.94189e-164	-4.99516e-163	-5.86099e-165	7.66987e-164	5.64162e-163	1.00704e-162	1.13827e-164	-3.4476e-163	-9.33765e-163	7.31268e-164	8.32633e-163	-1.39697e-163	-9.12285e-164	1.58488e-165	-7.5513e-163	-1.5348e-163	2.0772e-163	0
-3.28394e-163	-4.47496e-163	-1.90611e-163	1.66051e-163	2.33741e-164	-7.22869e-163	1.95056e-164	-1.29808e-163	-5.93027e-165	2.26612e-163	-5.06779e-164	9.58134e-163	3.80442e-164	-6.94189e-164	-4.99516e-163	-5.86099e-165	7.66987e-164	5.64162e-163	1.00704e-162	1.13827e-164	-3.4476e-163	-9.33765e-163	7.31268e-164	8.32633e-163	-1.39697e-163	-9.12285e-164	1.58488e-165	-7.5513e-163	-1.5348e-163	2.0772e-163	0
-3.28394e-163	-4.47496e-163	-1.90611e-163	1.66051e-163	2.33741e-164	-7.22869e-163	1.95056e-164	-1.29808e-163	-5.93027e-165	2.26612e-163	-5.06779e-164	9.58134e-163	3.80442e-164	-6.94189e-164	-4.99516e-163	-5.86099e-165	7.66987e-164	5.64162e-163	1.00704e-162	1.13827e-164	-3.4476e-163	-9.33765e-163	7.31268e-164	8.32633e-163	-1.39697e-163	-9.12285e-164	1.58488e-165	-7.5513e-163	-1.5348e-163	2.0772e-163	0
-3.28394e-163	-4.47496e-163	-1.90611e-163	1.66051e-163	2.33741e-164	-7.22869e-163	1.95056e-164	-1.29808e-163	-5.93027e-165	2.26612e-163	-5.06779e-164	9.58134e-163	3.80442e-164	-6.94189e-164	-4.99516e-163	-5.86099e-165	7.66987e-164	5.64162e-163	1.00704e-162	1.13827e-164	-3.4476e-163	-9.33765e-163	7.31268e-164	8.32633e-163	-1.39697e-163	-9.12285e-164	1.58488e-165	-7.5513e-163	-1.5348e-163	2.0772e-163	0
-3.28394e-163	-4.47496e-163	-1.90611e-163	1.66051e-163	2.33741e-164	-7.22869e-163	1.95056e-164	-1.29808e-163	-5.93027e-165	2.26612e-163	-5.06779e-164	9.58134e-163	3.80442e-164	-6.94189e-164	-4.99516e-163	-5.86099e-165	7.66987e-164	5.64162e-163	1.00704e-162	1.13827e-164	-3.4476e-163	-9.33765e-163	7.31268e-164	8.32633e-163	-1.39697e-163	-9.12285e-164	1.58488e-165	-7.5513e-163	-1.5348e-163	2.0772e-163	0
-3.28394e-163	-4.47496e-163	-1.90611e-163	1.66051e-163	2.33741e-164	-7.22869e-163	1.95056e-164	-1.29808e-163	-5.93027e-165	2.26612e-163	-5.06779e-164	9.58134e-163	3.80442e-164	-6.94189e-164	-4.99516e-163	-5.86099e-165	7.66987e-164	5.64162e-163	1.00704e-162	1.13827e-164	-3.4476e-163	-9.33765e-163	7.31268e-164	8.32633e-163	-1.39697e-163	-9.12285e-164	1.58488e-165	-7.5513e-163	-1.5348e-163	2.0772e-163	0
-3.28394e-163	-4.47496e-163	-1.90611e-163	1.66051e-163	2.33741e-164	-7.22869e-163	1.95056e-164	-1.29808e-163	-5.93027e-165	2.26612e-163	-5.06779e-164	9.58134e-163	3.80442e-164	-6.94189e-164	-4.99516e-163	-5.86099e-165	7.66987e-164	5.64162e-163	1.00704e-162	1.13827e-164	-3.4476e-163	-9.33765e-163	7.31268e-164	8.32633e-163	-1.39697e-163	-9.12285e-164	1.58488e-165	-7.5513e-163	-1.5348e-163	2.0772e-163	0
-3.28394e-163	-4.47496e-163	-1.90611e-163	1.66051e-163	2.33741e-164	-7.22869e-163	1.95056e-164	-1.29808e-163	-5.93027e-165	2.26612e-163	-5.06779e-164	9.58134e-163	3.80442e-164	-6.94189e-164	-4.99516e-163	-5.86099e-165	7.66987e-164	5.64162e-163	1.00704e-162	1.13827e-164	-3.4476e-163	-9.33765e-163	7.31268e-164	8.32633e-163	-1.39697e-163	-9.12285e-164	1.58488e-165	-7.5513e-163	-1.5348e-163	2.0772e-163	0
-3.28394e-163	-4.47496e-163	-1.90611e-163	1.66051e-163	2.33741e-164	-7.22869e-163	1.95056e-164	-1.29808e-163	-5.93027e-165	2.26612e-163	-5.06779e-164	9.58134e-163	3.80442e-164	-6.94189e-164	-4.99516e-163	-5.86099e-165	7.66987e-164	5.64162e-163	1.00704e-162	1.13827e-164	-3.4476e-163	-9.33765e-163	7.31268e-164	8.32633e-163	-1.39697e-163	-9.12285e-164	1.58488e-165	-7.5513e-163	-1.5348e-163	2.0772e-163	0
-3.28394e-163	-4.47496e-163	-1.90611e-163	1.66051e-163	2.33741e-164	-7.22869e-163	1.95056e-164	-1.29808e-163	-5.93027e-165	2.26612e-163	-5.06779e-164	9.58134e-163	3.80442e-164	-6.94189e-164	-4.99516e-163	-5.86099e-165	7.66987e-164	5.64162e-163	1.00704e-162	1.13827e-164	-3.4476e-163	-9.33765e-163	7.31268e-164	8.32633e-163	-1.39697e-163	-9.12285e-164	1.58488e-165	-7.5513e-163	-1.5348e-163	2.0772e-163	0
-3.28394e-163	-4.47496e-163	-1.90611e-163	1.66051e-163	2.33741e-164	-7.22869e-163	1.95056e-164	-1.29808e-163	-5.93027e-165	2.26612e-163	-5.06779e-164	9.58134e-163	3.80442e-164	-6.94189e-164	-4.99516e-163	-5.86099e-165	7.66987e-164	5.64162e-163	1.00704e-162	1.13827e-164	-3.4476e-163	-9.33765e-163	7.31268e-164	8.32633e-163	-1.39697e-163	-9.12285e-164	1.58488e-165	-7.5513e-163	-1.5348e-163	2.0772e-163	0
-3.28394e-163	-4.47496e-163	-1.90611e-163	1.66051e-163	2.33741e-164	-7.22869e-163	1.95056e-164	-1.29808e-163	-5.93027e-165	2.26612e-163	-5.06779e-164	9.58134e-163	3.80442e-164	-6.94189e-164	-4.99516e-163	-5.86099e-165	7.66987e-164	5.64162e-163	1.00704e-162	1.13827e-164	-3.4476e-163	-9.33765e-163	7.31268e-164	8.32633e-163	-1.39697e-163	-9.12285e-164	1.58488e-165	-7.5513e-163	-1.5348e-163	2.0772e-163	0
-3.28394e-163	-4.47496e-163	-1.90611e-163	1.66051e-163	2.33741e-164	-7.22869e-163	1.95056e-164	-1.29808e-163	-5.93027e-165	2.26612e-163	-5.06779e-164	9.58134e-163	3.80442e-164	-6.94189e-164	-4.99516e-163	-5.86099e-165	7.66987e-164	5.64162e-163	1.00704e-162	1.13827e-164	-3.4476e-163	-9.33765e-163	7.31268e-164	8.32633e-163	-1.39697e-163	-9.12285e-164	1.58488e-165	-7.5513e-163	-1.5348e-163	2.0772e-163	0
-3.28394e-163	-4.47496e-163	-1.90611e-163	1.66051e-163	2.33741e-164	-7.22869e-163	1.95056e-164	-1.29808e-163	-5.93027e-165	2.26612e-163	-5.06779e-164	9.58134e-163	3.80442e-164	-6.94189e-164	-4.99516e-163	-5.86099e-165	7.66987e-164	5.64162e-163	1.00704e-162	1.13827e-164	-3.4476e-163	-9.33765e-163	7.31268e-164	8.32633e-163	-1.39697e-163	-9.12285e-164	1.58488e-165	-7.5513e-163	-1.5348e-163	2.0772e-163	0
-3.28394e-163	-4.47496e-163	-1.90611e-163	1.66051e-163	2.33741e-164	-7.22869e-163	1.95056e-164	-1.29808e-163	-5.93027e-165	2.26612e-163	-5.06779e-164	9.58134e-163	3.80442e-164	-6.94189e-164	-4.99516e-163	-5.86099e-165	7.66987e-164	5.64162e-163	1.00704e-162	1.13827e-164	-3.4476e-163	-9.33765e-163	7.31268e-164	8.32633e-163	-1.39697e-163	-9.12285e-164	1.58488e-165	-7.5513e-163	-1.5348e-163	2.0772e-163	0
-3.28394e-163	-4.47496e-163	-1.90611e-163	1.66051e-163	2.33741e-164	-7.22869e-163	1.95056e-164	-1.29808e-163	-5.93027e-165	2.26612e-163	-5.06779e-164	9.58134e-163	3.80442e-164	-6.94189e-164	-4.99516e-163	-5.86099e-165	7.66987e-164	5.64162e-163	1.00704e-162	1.13827e-164	-3.4476e-163	-9.33765e-163	7.31268e-164	8.32633e-163	-1.39697e-163	-9.12285e-164	1.58488e-165	-7.5513e-163	-1.5348e-163	2.0772e-163	0
-3.28394e-163	-4.47496e-163	-1.90611e-163	1.66051e-163	2.33741e-164	-7.22869e-163	1.95056e-164	-1.29808e-163	-5.93027e-165	2.26612e-163	-5.06779e-164	9.58134e-163	3.80442e-164	-6.94189e-164	-4.99516e-163	-5.86099e-165	7.66987e-164	5.64162e-163	1.00704e-162	1.13827e-164	-3.4476e-163	-9.33765e-163	7.31268e-164	8.32633e-163	-1.39697e-163	-9.12285e-164	1.58488e-165	-7.5513e-163	-1.5348e-163	2.0772e-163	0
-3.28394e-163	-4.47496e-163	-1.90611e-163	1.66051e-163	2.33741e-164	-7.22869e-163	1.95056e-164	-1.29808e-163	-5.93027e-165	2.26612e-163	-5.06779e-164	9.58134e-163	3.80442e-164	-6.94189e-164	-4.99516e-163	-5.86099e-165	7.66987e-164	5.64162e-163	1.00704e-162	1.13827e-164	-3.4476e-163	-9.33765e-163	7.31268e-164	8.32633e-163	-1.39697e-163	-9.12285e-164	1.58488e-165	-7.5513e-163	-1.5348e-163	2.0772e-163	0
-3.28394e-163	-4.47496e-163	-1.90611e-163	1.66051e-163	2.33741e-164	-7.22869e-163	1.95056e-164	-1.29808e-163	-5.93027e-165	2.26612e-163	-5.06779e-164	9.58134e-163	3.80442e-164	-6.94189e-164	-4.99516e-163	-5.86099e-165	7.66987e-164	5.64162e-163	1.00704e-162	1.13827e-164	-3.4476e-163	-9.33765e-163	7.31268e-164	8.32633e-163	-1.39697e-163	-9.12285e-164	1.58488e-165	-7.5513e-163	-1.5348e-163	2.0772e-163	0
-3.28394e-163	-4.47496e-163	-1.90611e-163	1.66051e-163	2.33741e-164	-7.22869e-163	1.95056e-164	-1.29808e-163	-5.93027e-165	2.26612e-163	-5.06779e-164	9.58134e-163	3.80442e-164	-6.94189e-164	-4.99516e-163	-5.86099e-165	7.66987e-164	5.64162e-163	1.00704e-162	1.13827e-164	-3.4476e-163	-9.33765e-163	7.31268e-164	8.32633e-163	-1.39697e-163	-9.12285e-164	1.58488e-165	-7.5513e-163	-1.5348e-163	2.0772e-163	0
-3.28394e-163	-4.47496e-163	-1.90611e-163	1.66051e-163	2.33741e-164	-7.22869e-163	1.95056e-164	-1.29808e-163	-5.93027e-165	2.26612e-163	-5.06779e-164	9.58134e-163	3.80442e-164	-6.94189e-164	-4.99516e-163	-5.86099e-165	7.66987e-164	5.64162e-163	1.00704e-162	1.13827e-164	-3.4476e-163	-9.33765e-163	7.31268e-164	8.32633e-163	-1.39697e-163	-9.12285e-164	1.58488e-165	-7.5513e-163	-1.5348e-163	2.0772e-163	0
-3.28394e-163	-4.47496e-163	-1.90611e-163	1.66051e-163	2.33741e-164	-7.22869e-163	1.95056e-164	-1.29808e-163	-5.93027e-165	2.26612e-163	-5.06779e-164	9.58134e-163	3.80442e-164	-6.94189e-164	-4.99516e-163	-5.86099e-165	7.66987e-164	5.64162e-163	1.00704e-162	1.13827e-164	-3.4476e-163	-9.33765e-163	7.31268e-164	8.32633e-163	-1.39697e-163	-9.12285e-164	1.58488e-165	-7.5513e-163	-1.5348e-163	2.0772e-163	0
-3.28394e-163	-4.47496e-163	-1.90611e-163	1.66051e-163	2.33741e-164	-7.22869e-163	1.95056e-164	-1.29808e-163	-5.93027e-165	2.26612e-163	-5.06779e-164	9.58134e-163	3.80442e-164	-6.94189e-164	-4.99516e-163	-5.86099e-165	7.66987e-164	5.64162e-163	1.00704e-162	1.13827e-164	-3.4476e-163	-9.33765e-163	7.31268e-164	8.32633e-163	-1.39697e-163	-9.12285e-164	1.58488e-165	-7.5513e-163	-1.5348e-163	2.0772e-163	0
-3.28394e-163	-4.47496e-163	-1.90611e-163	1.66051e-163	2.33741e-164	-7.22869e-163	1.95056e-164	-1.29808e-163	-5.93027e-165	2.26612e-163	-5.06779e-164	9.58134e-163	3.80442e-164	-6.94189e-164	-4.99516e-163	-5.86099e-165	7.66987e-164	5.64162e-163	1.00704e-162	1.13827e-164	-3.4476e-163	-9.33765e-163	7.31268e-164	8.32633e-163	-1.39697e-163	-9.12285e-164	1.58488e-165	-7.5513e-163	-1.5348e-163	2.0772e-163	0
-3.28394e-163	-4.47496e-163	-1.90611e-163	1.66051e-163	2.33741e-164	-7.22869e-163	1.95056e-164	-1.29808e-163	-5.93027e-165	2.26612e-163	-5.06779e-164	9.58134e-163	3.80442e-164	-6.94189e-164	-4.99516e-163	-5.86099e-165	7.66987e-164	5.64162e-163	1.00704e-162	1.13827e-164	-3.4476e-163	-9.33765e-163	7.31268e-164	8.32633e-163	-1.39697e-163	-9.12285e-164	1.58488e-165	-7.5513e-163	-1.5348e-163	2.0772e-163	0
-3.28394e-163	-4.47496e-163	-1.90611e-163	1.66051e-163	2.33741e-164	-7.22869e-163	1.95056e-164	-1.29808e-163	-5.93027e-165	2.26612e-163	-5.06779e-164	9.58134e-163	3.80442e-164	-6.94189e-164	-4.99516e-163	-5.86099e-165	7.66987e-164	5.64162e-163	1.00704e-162	1.13827e-164	-3.4476e-163	-9.33765e-163	7.31268e-164	8.32633e-163	-1.39697e-163	-9.12285e-164	1.58488e-165	-7.5513e-163	-1.5348e-163	2.0772e-163	0
-3.28394e-163	-4.47496e-163	-1.90611e-163	1.66051e-163	2.33741e-164	-7.22869e-163	1.95056e-164	-1.29808e-163	-5.93027e-165	2.26612e-163	-5.06779e-164	9.58134e-163	3.80442e-164	-6.94189e-164	-4.99516e-163	-5.86099e-165	7.66987e-164	5.64162e-163	1.00704e-162	1.13827e-164	-3.4476e-163	-9.33765e-163	7.31268e-164	8.32633e-163	-1.39697e-163	-9.12285e-164	1.58488e-165	-7.5513e-163	-1.5348e-163	2.0772e-163	0
-3.28394e-163	-4.47496e-163	-1.90611e-163	1.66051e-163	2.33741e-164	-7.22869e-163	1.95056e-164	-1.29808e-163	-5.93027e-165	2.26612e-163	-5.06779e-164	9.58134e-163	3.80442e-164	-6.94189e-164	-4.99516e-163	-5.86099e-165	7.66987e-164	5.64162e-163	1.00704e-162	1.13827e-164	-3.4476e-163	-9.33765e-163	7.31268e-164	8.32633e-163	-1.39697e-163	-9.12285e-164	1.58488e-165	-7.5513e-163	-1.5348e-163	2.0772e-163	0
-3.28394e-163	-4.47496e-163	-1.90611e-163	1.66051e-163	2.33741e-164	-7.22869e-163	1.95056e-164	-1.29808e-163	-5.93027e-165	2.26612e-163	-5.06779e-164	9.58134e-163	3.80442e-164	-6.94189e-164	-4.99516e-163	-5.86099e-165	7.66987e-164	5.64162e-163	1.00704e-162	1.13827e-164	-3.4476e-163	-9.33765e-163	7.31268e-164	8.32633e-163	-1.39697e-163	-9.12285e-164	1.58488e-165	-7.5513e-163	-1.5348e-163	2.0772e-163	0
-3.28394e-163	-4.47496e-163	-1.90611e-163	1.66051e-163	2.33741e-164	-7.22869e-163	1.95056e-164	-1.29808e-163	-5.93027e-165	2.26612e-163	-5.06779e-164	9.58134e-163	3.80442e-164	-6.94189e-164	-4.99516e-163	-5.86099e-165	7.66987e-164	5.64162e-163	1.00704e-162	1.13827e-164	-3.4476e-163	-9.33765e-163	7.31268e-164	8.32633e-163	-1.39697e-163	-9.12285e-164	1.58488e-165	-7.5513e-163	-1.5348e-163	2.0772e-163	0
-3.28394e-163	-4.47496e-163	-1.90611e-163	1.66051e-163	2.33741e-164	-7.22869e-163	1.95056e-164	-1.29808e-163	-5.93027e-165	2.26612e-163	-5.06779e-164	9.58134e-163	3.80442e-164	-6.94189e-164	-4.99516e-163	-5.86099e-165	7.66987e-164	5.64162e-163	1.00704e-162	1.13827e-164	-3.4476e-163	-9.33765e-163	7.31268e-164	8.32633e-163	-1.39697e-163	-9.12285e-164	1.58488e-165	-7.5513e-163	-1.5348e-163	2.0772e-163	0
-3.28394e-163	-4.47496e-163	-1.90611e-163	1.66051e-163	2.33741e-164	-7.22869e-163	1.95056e-164	-1.29808e-163	-5.93027e-165	2.26612e-163	-5.06779e-164	9.58134e-163	3.80442e-164	-6.94189e-164	-4.99516e-163	-5.86099e-165	7.66987e-164	5.64162e-163	1.00704e-162	1.13827e-164	-3.4476e-163	-9.33765e-163	7.31268e-164	8.32633e-163	-1.39697e-163	-9.12285e-164	1.58488e-165	-7.5513e-163	-1.5348e-163	2.0772e-163	0
-3.28394e-163	-4.47496e-163	-1.90611e-163	1.66051e-163	2.33741e-164	-7.22869e-163	1.95056e-164	-1.29808e-163	-5.93027e-165	2.26612e-163	-5.06779e-164	9.58134e-163	3.80442e-164	-6.94189e-164	-4.99516e-163	-5.86099e-165	7.66987e-164	5.64162e-163	1.00704e-162	1.13827e-164	-3.4476e-163	-9.33765e-163	7.31268e-164	8.32633e-163	-1.39697e-163	-9.12285e-164	1.58488e-165	-7.5513e-163	-1.5348e-163	2.0772e-163	0
-3.28394e-163	-4.47496e-163	-1.90611e-163	1.66051e-163	2.33741e-164	-7.22869e-163	1.95056e-164	-1.29808e-163	-5.93027e-165	2.26612e-163	-5.06779e-164	9.58134e-163	3.80442e-164	-6.94189e-164	-4.99516e-163	-5.86099e-165	7.66987e-164	5.64162e-163	1.00704e-162	1.13827e-164	-3.4476e-163	-9.33765e-163	7.31268e-164	8.32633e-163	-1.39697e-163	-9.12285e-164	1.58488e-165	-7.5513e-163	-1.5348e-163	2.0772e-163	0
-3.28394e-163	-4.47496e-163	-1.90611e-163	1.66051e-163	2.33741e-164	-7.22869e-163	1.95056e-164	-1.29808e-163	-5.93027e-165	2.26612e-163	-5.06779e-164	9.58134e-163	3.80442e-164	-6.94189e-164	-4.99516e-163	-5.86099e-165	7.66987e-164	5.64162e-163	1.00704e-162	1.13827e-164	-3.4476e-163	-9.33765e-163	7.31268e-164	8.32633e-163	-1.39697e-163	-9.12285e-164	1.58488e-165	-7.5513e-163	-1.5348e-163	2.0772e-163	0
-3.28394e-163	-4.47496e-163	-1.90611e-163	1.66051e-163	2.33741e-164	-7.22869e-163	1.95056e-164	-1.29808e-163	-5.93027e-165	2.26612e-163	-5.06779e-164	9.58134e-163	3.80442e-164	-6.94189e-164	-4.99516e-163	-5.86099e-165	7.66987e-164	5.64162e-163	1.00704e-162	1.13827e-164	-3.4476e-163	-9.33765e-163	7.31268e-164	8.32633e-163	-1.39697e-163	-9.12285e-164	1.58488e-165	-7.5513e-163	-1.5348e-163	2.0772e-163	0
-3.28394e-163	-4.47496e-163	-1.90611e-163	1.66051e-163	2.33741e-164	-7.22869e-163	1.95056e-164	-1.29808e-163	-5.93027e-165	2.26612e-163	-5.06779e-164	9.58134e-163	3.80442e-164	-6.94189e-164	-4.99516e-163	-5.86099e-165	7.66987e-164	5.64162e-163	1.00704e-162	1.13827e-164	-3.4476e-163	-9.33765e-163	7.31268e-164	8.32633e-163	-1.39697e-163	-9.12285e-164	1.58488e-165	-7.5513e-163	-1.5348e-163	2.0772e-163	0
-3.28394e-163	-4.47496e-163	-1.90611e-163	1.66051e-163	2.33741e-164	-7.22869e-163	1.95056e-164	-1.29808e-163	-5.93027e-165	2.26612e-163	-5.06779e-164	9.58134e-163	3.80442e-164	-6.94189e-164	-4.99516e-163	-5.86099e-165	7.66987e-164	5.64162e-163	1.00704e-162	1.13827e-164	-3.4476e-163	-9.33765e-163	7.31268e-164	8.32633e-163	-1.39697e-163	-9.12285e-164	1.58488e-165	-7.5513e-163	-1.5348e-163	2.0772e-163	0
-3.28394e-163	-4.47496e-163	-1.90611e-163	1.66051e-163	2.33741e-164	-7.22869e-163	1.95056e-164	-1.29808e-163	-5.93027e-165	2.26612e-163	-5.06779e-164	9.58134e-163	3.80442e-164	-6.94189e-164	-4.99516e-163	-5.86099e-165	7.66987e-164	5.64162e-163	1.00704e-162	1.13827e-164	-3.4476e-163	-9.33765e-163	7.31268e-164	8.32633e-163	-1.39697e-163	-9.12285e-164	1.58488e-165	-7.5513e-163	-1.5348e-163	2.0772e-163	0
-3.28394e-163	-4.47496e-163	-1.90611e-163	1.66051e-163	2.33741e-164	-7.22869e-163	1.95056e-164	-1.29808e-163	-5.93027e-165	2.26612e-163	-5.06779e-164	9.58134e-163	3.80442e-164	-6.94189e-164	-4.99516e-163	-5.86099e-165	7.66987e-164	5.64162e-163	1.00704e-162	1.13827e-164	-3.4476e-163	-9.33765e-163	7.31268e-164	8.32633e-163	-1.39697e-163	-9.12285e-164	1.58488e-165	-7.5513e-163	-1.5348e-163	2.0772e-163	0
-3.28394e-163	-4.47496e-163	-1.90611e-163	1.66051e-163	2.33741e-164	-7.22869e-163	1.95056e-164	-1.29808e-163	-5.93027e-165	2.26612e-163	-5.06779e-164	9.58134e-163	3.80442e-164	-6.94189e-164	-4.99516e-163	-5.86099e-165	7.66987e-164	5.64162e-163	1.00704e-162	1.13827e-164	-3.4476e-163	-9.33765e-163	7.31268e-164	8.32633e-163	-1.39697e-163	-9.12285e-164	1.58488e-165	-7.5513e-163	-1.5348e-163	2.0772e-163	0
-3.28394e-163	-4.47496e-163	-1.90611e-163	1.66051e-163	2.33741e-164	-7.22869e-163	1.95056e-164	-1.29808e-163	-5.93027e-165	2.26612e-163	-5.06779e-164	9.58134e-163	3.80442e-164	-6.94189e-164	-4.99516e-163	-5.86099e-165	7.66987e-164	5.64162e-163	1.00704e-162	1.13827e-164	-3.4476e-163	-9.33765e-163	7.31268e-164	8.32633e-163	-1.39697e-163	-9.12285e-164	1.58488e-165	-7.5513e-163	-1.5348e-163	2.0772e-163	0
-3.28394e-163	-4.47496e-163	-1.90611e-163	1.66051e-163	2.33741e-164	-7.22869e-163	1.95056e-164	-1.29808e-163	-5.93027e-165	2.26612e-163	-5.06779e-164	9.58134e-163	3.80442e-164	-6.94189e-164	-4.99516e-163	-5.86099e-165	7.66987e-164	5.64162e-163	1.00704e-162	1.13827e-164	-3.4476e-163	-9.33765e-163	7.31268e-164	8.32633e-163	-1.39697e-163	-9.12285e-164	1.58488e-165	-7.5513e-163	-1.5348e-163	2.0772e-163	0
-3.28394e-163	-4.47496e-163	-1.90611e-163	1.66051e-163	2.33741e-164	-7.22869e-163	1.95056e-164	-1.29808e-163	-5.93027e-165	2.26612e-163	-5.06779e-164	9.58134e-163	3.80442e-164	-6.94189e-164	-4.99516e-163	-5.86099e-165	7.66987e-164	5.64162e-163	1.00704e-162	1.13827e-164	-3.4476e-163	-9.33765e-163	7.31268e-164	8.32633e-163	-1.39697e-163	-9.12285e-164	1.58488e-165	-7.5513e-163	-1.5348e-163	2.0772e-163	0
-3.28394e-163	-4.47496e-163	-1.90611e-163	1.66051e-163	2.33741e-164	-7.22869e-163	1.95056e-164	-1.29808e-163	-5.93027e-165	2.26612e-163	-5.06779e-164	9.58134e-163	3.80442e-164	-6.94189e-164	-4.99516e-163	-5.86099e-165	7.66987e-164	5.64162e-163	1.00704e-162	1.13827e-164	-3.4476e-163	-9.33765e-163	7.31268e-164	8.32633e-163	-1.39697e-163	-9.12285e-164	1.58488e-165	-7.5513e-163	-1.5348e-163	2.0772e-163	0
-3.28394e-163	-4.47496e-163	-1.90611e-163	1.66051e-163	2.33741e-164	-7.22869e-163	1.95056e-164	-1.29808e-163	-5.93027e-165	2.26612e-163	-5.06779e-164	9.58134e-163	3.80442e-164	-6.94189e-164	-4.99516e-163	-5.86099e-165	7.66987e-164	5.64162e-163	1.00704e-162	1.13827e-164	-3.4476e-163	-9.33765e-163	7.31268e-164	8.32633e-163	-1.39697e-163	-9.12285e-164	1.58488e-165	-7.5513e-163	-1.5348e-163	2.0772e-163	0
-3.28394e-163	-4.47496e-163	-1.90611e-163	1.66051e-163	2.33741e-164	-7.22869e-163	1.95056e-164	-1.29808e-163	-5.93027e-165	2.26612e-163	-5.06779e-164	9.58134e-163	3.80442e-164	-6.94189e-164	-4.99516e-163	-5.86099e-165	7.66987e-164	5.64162e-163	1.00704e-162	1.13827e-164	-3.4476e-163	-9.33765e-163	7.31268e-164	8.32633e-163	-1.39697e-163	-9.12285e-164	1.58488e-165	-7.5513e-163	-1.5348e-163	2.0772e-163	0
-3.28394e-163	-4.47496e-163	-1.90611e-163	1.66051e-163	2.33741e-164	-7.22869e-163	1.95056e-164	-1.29808e-163	-5.93027e-165	2.26612e-163	-5.06779e-164	9.58134e-163	3.80442e-164	-6.94189e-164	-4.99516e-163	-5.86099e-165	7.66987e-164	5.64162e-163	1.00704e-162	1.13827e-164	-3.4476e-163	-9.33765e-163	7.31268e-164	8.32633e-163	-1.39697e-163	-9.12285e-164	1.58488e-165	-7.5513e-163	-1.5348e-163	2.0772e-163	0
-3.28394e-163	-4.47496e-163	-1.90611e-163	1.66051e-163	2.33741e-164	-7.22869e-163	1.95056e-164	-1.29808e-163	-5.93027e-165	2.26612e-163	-5.06779e-164	9.58134e-163	3.80442e-164	-6.94189e-164	-4.99516e-163	-5.86099e-165	7.66987e-164	5.64162e-163	1.00704e-162	1.13827e-164	-3.4476e-163	-9.33765e-163	7.31268e-164	8.32633e-163	-1.39697e-163	-9.12285e-164	1.58488e-165	-7.5513e-163	-1.5348e-163	2.0772e-163	0
-3.28394e-163	-4.47496e-163	-1.90611e-163	1.66051e-163	2.33741e-164	-7.22869e-163	1.95056e-164	-1.29808e-163	-5.93027e-165	2.26612e-163	-5.06779e-164	9.58134e-163	3.80442e-164	-6.94189e-164	-4.99516e-163	-5.86099e-165	7.66987e-164	5.64162e-163	1.00704e-162	1.13827e-164	-3.4476e-163	-9.33765e-163	7.31268e-164	8.32633e-163	-1.39697e-163	-9.12285e-164	1.58488e-165	-7.5513e-163	-1.5348e-163	2.0772e-163	0
-3.28394e-163	-4.47496e-163	-1.90611e-163	1.66051e-163	2.33741e-164	-7.22869e-163	1.95056e-164	-1.29808e-163	-5.93027e-165	2.26612e-163	-5.06779e-164	9.58134e-163	3.80442e-164	-6.94189e-164	-4.99516e-163	-5.86099e-165	7.66987e-164	5.64162e-163	1.00704e-162	1.13827e-164	-3.4476e-163	-9.33765e-163	7.31268e-164	8.32633e-163	-1.39697e-163	-9.12285e-164	1.58488e-165	-7.5513e-163	-1.5348e-163	2.0772e-163	0
-3.28394e-163	-4.47496e-163	-1.90611e-163	1.66051e-163	2.33741e-164	-7.22869e-163	1.95056e-164	-1.29808e-163	-5.93027e-165	2.26612e-163	-5.06779e-164	9.58134e-163	3.80442e-164	-6.94189e-164	-4.99516e-163	-5.86099e-165	7.66987e-164	5.64162e-163	1.00704e-162	1.13827e-164	-3.4476e-163	-9.33765e-163	7.31268e-164	8.32633e-163	-1.39697e-163	-9.12285e-164	1.58488e-165	-7.5513e-163	-1.5348e-163	2.0772e-163	0
-3.28394e-163	-4.47496e-163	-1.90611e-163	1.66051e-163	2.33741e-164	-7.22869e-163	1.95056e-164	-1.29808e-163	-5.93027e-165	2.26612e-163	-5.06779e-164	9.58134e-163	3.80442e-164	-6.94189e-164	-4.99516e-163	-5.86099e-165	7.66987e-164	5.64162e-163	1.00704e-162	1.13827e-164	-3.4476e-163	-9.33765e-163	7.31268e-164	8.32633e-163	-1.39697e-163	-9.12285e-164	1.58488e-165	-7.5513e-163	-1.5348e-163	2.0772e-163	0
-3.28394e-163	-4.47496e-163	-1.90611e-163	1.66051e-163	2.33741e-164	-7.22869e-163	1.95056e-164	-1.29808e-163	-5.93027e-165	2.26612e-163	-5.06779e-164	9.58134e-163	3.80442e-164	-6.94189e-164	-4.99516e-163	-5.86099e-165	7.66987e-164	5.64162e-163	1.00704e-162	1.13827e-164	-3.4476e-163	-9.33765e-163	7.31268e-164	8.32633e-163	-1.39697e-163	-9.12285e-164	1.58488e-165	-7.5513e-163	-1.5348e-163	2.0772e-163	0
-3.28394e-163	-4.47496e-163	-1.90611e-163	1.66051e-163	2.33741e-164	-7.22869e-163	1.95056e-164	-1.29808e-163	-5.93027e-165	2.26612e-163	-5.06779e-164	9.58134e-163	3.80442e-164	-6.94189e-164	-4.99516e-163	-5.86099e-165	7.66987e-164	5.64162e-163	1.00704e-162	1.13827e-164	-3.4476e-163	-9.33765e-163	7.31268e-164	8.32633e-163	-1.39697e-163	-9.12285e-164	1.58488e-165	-7.5513e-163	-1.5348e-163	2.0772e-163	0
-3.28394e-163	-4.47496e-163	-1.90611e-163	1.66051e-163	2.33741e-164	-7.22869e-163	1.95056e-164	-1.29808e-163	-5.93027e-165	2.26612e-163	-5.06779e-164	9.58134e-163	3.80442e-164	-6.94189e-164	-4.99516e-163	-5.86099e-165	7.66987e-164	5.64162e-163	1.00704e-162	1.13827e-164	-3.4476e-163	-9.33765e-163	7.31268e-164	8.32633e-163	-1.39697e-163	-9.12285e-164	1.58488e-165	-7.5513e-163	-1.5348e-163	2.0772e-163	0
-3.28394e-163	-4.47496e-163	-1.90611e-163	1.66051e-163	2.33741e-164	-7.22869e-163	1.95056e-164	-1.29808e-163	-5.93027e-165	2.26612e-163	-5.06779e-164	9.58134e-163	3.80442e-164	-6.94189e-164	-4.99516e-163	-5.86099e-165	7.66987e-164	5.64162e-163	1.00704e-162	1.13827e-164	-3.4476e-163	-9.33765e-163	7.31268e-164	8.32633e-163	-1.39697e-163	-9.12285e-164	1.58488e-165	-7.5513e-163	-1.5348e-163	2.0772e-163	0
-3.28394e-163	-4.47496e-163	-1.90611e-163	1.66051e-163	2.33741e-164	-7.22869e-163	1.95056e-164	-1.29808e-163	-5.93027e-165	2.26612e-163	-5.06779e-164	9.58134e-163	3.80442e-164	-6.94189e-164	-4.99516e-163	-5.86099e-165	7.66987e-164	5.64162e-163	1.00704e-162	1.13827e-164	-3.4476e-163	-9.33765e-163	7.31268e-164	8.32633e-163	-1.39697e-163	-9.12285e-164	1.58488e-165	-7.5513e-163	-1.5348e-163	2.0772e-163	0
-3.28394e-163	-4.47496e-163	-1.90611e-163	1.66051e-163	2.33741e-164	-7.22869e-163	1.95056e-164	-1.29808e-163	-5.93027e-165	2.26612e-163	-5.06779e-164	9.58134e-163	3.80442e-164	-6.94189e-164	-4.99516e-163	-5.86099e-165	7.66987e-164	5.64162e-163	1.00704e-162	1.13827e-164	-3.4476e-163	-9.33765e-163	7.31268e-164	8.32633e-163	-1.39697e-163	-9.12285e-164	1.58488e-165	-7.5513e-163	-1.5348e-163	2.0772e-163	0
-3.28394e-163	-4.47496e-163	-1.90611e-163	1.66051e-163	2.33741e-164	-7.22869e-163	1.95056e-164	-1.29808e-163	-5.93027e-165	2.26612e-163	-5.06779e-164	9.58134e-163	3.80442e-164	-6.94189e-164	-4.99516e-163	-5.86099e-165	7.66987e-164	5.64162e-163	1.00704e-162	1.13827e-164	-3.4476e-163	-9.33765e-163	7.31268e-164	8.32633e-163	-1.39697e-163	-9.12285e-164	1.58488e-165	-7.5513e-163	-1.5348e-163	2.0772e-163	0
-3.28394e-163	-4.47496e-163	-1.90611e-163	1.66051e-163	2.33741e-164	-7.22869e-163	1.95056e-164	-1.29808e-163	-5.93027e-165	2.26612e-163	-5.06779e-164	9.58134e-163	3.80442e-164	-6.94189e-164	-4.99516e-163	-5.86099e-165	7.66987e-164	5.64162e-163	1.00704e-162	1.13827e-164	-3.4476e-163	-9.33765e-163	7.31268e-164	8.32633e-163	-1.39697e-163	-9.12285e-164	1.58488e-165	-7.5513e-163	-1.5348e-163	2.0772e-163	0
-3.28394e-163	-4.47496e-163	-1.90611e-163	1.66051e-163	2.33741e-164	-7.22869e-163	1.95056e-164	-1.29808e-163	-5.93027e-165	2.26612e-163	-5.06779e-164	9.58134e-163	3.80442e-164	-6.94189e-164	-4.99516e-163	-5.86099e-165	7.66987e-164	5.64162e-163	1.00704e-162	1.13827e-164	-3.4476e-163	-9.33765e-163	7.31268e-164	8.32633e-163	-1.39697e-163	-9.12285e-164	1.58488e-165	-7.5513e-163	-1.5348e-163	2.0772e-163	0
-3.28394e-163	-4.47496e-163	-1.90611e-163	1.66051e-163	2.33741e-164	-7.22869e-163	1.95056e-164	-1.29808e-163	-5.93027e-165	2.26612e-163	-5.06779e-164	9.58134e-163	3.80442e-164	-6.94189e-164	-4.99516e-163	-5.86099e-165	7.66987e-164	5.64162e-163	1.00704e-162	1.13827e-164	-3.4476e-163	-9.33765e-163	7.31268e-164	8.32633e-163	-1.39697e-163	-9.12285e-164	1.58488e-165	-7.5513e-163	-1.5348e-163	2.0772e-163	0
-3.28394e-163	-4.47496e-163	-1.90611e-163	1.66051e-163	2.33741e-164	-7.22869e-163	1.95056e-164	-1.29808e-163	-5.93027e-165	2.26612e-163	-5.06779e-164	9.58134e-163	3.80442e-164	-6.94189e-164	-4.99516e-163	-5.86099e-165	7.66987e-164	5.64162e-163	1.00704e-162	1.13827e-164	-3.4476e-163	-9.33765e-163	7.31268e-164	8.32633e-163	-1.39697e-163	-9.12285e-164	1.58488e-165	-7.5513e-163	-1.5348e-163	2.0772e-163	0
-3.28394e-163	-4.47496e-163	-1.90611e-163	1.66051e-163	2.33741e-164	-7.22869e-163	1.95056e-164	-1.29808e-163	-5.93027e-165	2.26612e-163	-5.06779e-164	9.58134e-163	3.80442e-164	-6.94189e-164	-4.99516e-163	-5.86099e-165	7.66987e-164	5.64162e-163	1.00704e-162	1.13827e-164	-3.4476e-163	-9.33765e-163	7.31268e-164	8.32633e-163	-1.39697e-163	-9.12285e-164	1.58488e-165	-7.5513e-163	-1.5348e-163	2.0772e-163	0
-3.28394e-163	-4.47496e-163	-1.90611e-163	1.66051e-163	2.33741e-164	-7.22869e-163	1.95056e-164	-1.29808e-163	-5.93027e-165	2.26612e-163	-5.06779e-164	9.58134e-163	3.80442e-164	-6.94189e-164	-4.99516e-163	-5.86099e-165	7.66987e-164	5.64162e-163	1.00704e-162	1.13827e-164	-3.4476e-163	-9.33765e-163	7.31268e-164	8.32633e-163	-1.39697e-163	-9.12285e-164	1.58488e-165	-7.5513e-163	-1.5348e-163	2.0772e-163	0
-3.28394e-163	-4.47496e-163	-1.90611e-163	1.66051e-163	2.33741e-164	-7.22869e-163	1.95056e-164	-1.29808e-163	-5.93027e-165	2.26612e-163	-5.06779e-164	9.58134e-163	3.80442e-164	-6.94189e-164	-4.99516e-163	-5.86099e-165	7.66987e-164	5.64162e-163	1.00704e-162	1.13827e-164	-3.4476e-163	-9.33765e-163	7.31268e-164	8.32633e-163	-1.39697e-163	-9.12285e-164	1.58488e-165	-7.5513e-163	-1.5348e-163	2.0772e-163	0
-3.28394e-163	-4.47496e-163	-1.90611e-163	1.66051e-163	2.33741e-164	-7.22869e-163	1.95056e-164	-1.29808e-163	-5.93027e-165	2.26612e-163	-5.06779e-164	9.58134e-163	3.80442e-164	-6.94189e-164	-4.99516e-163	-5.86099e-165	7.66987e-164	5.64162e-163	1.00704e-162	1.13827e-164	-3.4476e-163	-9.33765e-163	7.31268e-164	8.32633e-163	-1.39697e-163	-9.12285e-164	1.58488e-165	-7.5513e-163	-1.5348e-163	2.0772e-163	0
-3.28394e-163	-4.47496e-163	-1.90611e-163	1.66051e-163	2.33741e-164	-7.22869e-163	1.95056e-164	-1.29808e-163	-5.93027e-165	2.26612e-163	-5.06779e-164	9.58134e-163	3.80442e-164	-6.94189e-164	-4.99516e-163	-5.86099e-165	7.66987e-164	5.64162e-163	1.00704e-162	1.13827e-164	-3.4476e-163	-9.33765e-163	7.31268e-164	8.32633e-163	-1.39697e-163	-9.12285e-164	1.58488e-165	-7.5513e-163	-1.5348e-163	2.0772e-163	0
-3.28394e-163	-4.47496e-163	-1.90611e-163	1.66051e-163	2.33741e-164	-7.22869e-163	1.95056e-164	-1.29808e-163	-5.93027e-165	2.26612e-163	-5.06779e-164	9.58134e-163	3.80442e-164	-6.94189e-164	-4.99516e-163	-5.86099e-165	7.66987e-164	5.64162e-163	1.00704e-162	1.13827e-164	-3.4476e-163	-9.33765e-163	7.31268e-164	8.32633e-163	-1.39697e-163	-9.12285e-164	1.58488e-165	-7.5513e-163	-1.5348e-163	2.0772e-163	0
-3.28394e-163	-4.47496e-163	-1.90611e-163	1.66051e-163	2.33741e-164	-7.22869e-163	1.95056e-164	-1.29808e-163	-5.93027e-165	2.26612e-163	-5.06779e-164	9.58134e-163	3.80442e-164	-6.94189e-164	-4.99516e-163	-5.86099e-165	7.66987e-164	5.64162e-163	1.00704e-162	1.13827e-164	-3.4476e-163	-9.33765e-163	7.31268e-164	8.32633e-163	-1.39697e-163	-9.12285e-164	1.58488e-165	-7.5513e-163	-1.5348e-163	2.0772e-163	0
-3.28394e-163	-4.47496e-163	-1.90611e-163	1.66051e-163	2.33741e-164	-7.22869e-163	1.95056e-164	-1.29808e-163	-5.93027e-165	2.26612e-163	-5.06779e-164	9.58134e-163	3.80442e-164	-6.94189e-164	-4.99516e-163	-5.86099e-165	7.66987e-164	5.64162e-163	1.00704e-162	1.13827e-164	-3.4476e-163	-9.33765e-163	7.31268e-164	8.32633e-163	-1.39697e-163	-9.12285e-164	1.58488e-165	-7.5513e-163	-1.5348e-163	2.0772e-163	0
-3.28394e-163	-4.47496e-163	-1.90611e-163	1.66051e-163	2.33741e-164	-7.22869e-163	1.95056e-164	-1.29808e-163	-5.93027e-165	2.26612e-163	-5.06779e-164	9.58134e-163	3.80442e-164	-6.94189e-164	-4.99516e-163	-5.86099e-165	7.66987e-164	5.64162e-163	1.00704e-162	1.13827e-164	-3.4476e-163	-9.33765e-163	7.31268e-164	8.32633e-163	-1.39697e-163	-9.12285e-164	1.58488e-165	-7.5513e-163	-1.5348e-163	2.0772e-163	0
-3.28394e-163	-4.47496e-163	-1.90611e-163	1.66051e-163	2.33741e-164	-7.22869e-163	1.95056e-164	-1.29808e-163	-5.93027e-165	2.26612e-163	-5.06779e-164	9.58134e-163	3.80442e-164	-6.94189e-164	-4.99516e-163	-5.86099e-165	7.66987e-164	5.64162e-163	1.00704e-162	1.13827e-164	-3.4476e-163	-9.33765e-163	7.31268e-164	8.32633e-163	-1.39697e-163	-9.12285e-164	1.58488e-165	-7.5513e-163	-1.5348e-163	2.0772e-163	0
-3.28394e-163	-4.47496e-163	-1.90611e-163	1.66051e-163	2.33741e-164	-7.22869e-163	1.95056e-164	-1.29808e-163	-5.93027e-165	2.26612e-163	-5.06779e-164	9.58134e-163	3.80442e-164	-6.94189e-164	-4.99516e-163	-5.86099e-165	7.66987e-164	5.64162e-163	1.00704e-162	1.13827e-164	-3.4476e-163	-9.33765e-163	7.31268e-164	8.32633e-163	-1.39697e-163	-9.12285e-164	1.58488e-165	-7.5513e-163	-1.5348e-163	2.0772e-163	0
-3.28394e-163	-4.47496e-163	-1.90611e-163	1.66051e-163	2.33741e-164	-7.22869e-163	1.95056e-164	-1.29808e-163	-5.93027e-165	2.26612e-163	-5.06779e-164	9.58134e-163	3.80442e-164	-6.94189e-164	-4.99516e-163	-5.86099e-165	7.66987e-164	5.64162e-163	1.00704e-162	1.13827e-164	-3.4476e-163	-9.33765e-163	7.31268e-164	8.32633e-163	-1.39697e-163	-9.12285e-164	1.58488e-165	-7.5513e-163	-1.5348e-163	2.0772e-163	0
-3.28394e-163	-4.47496e-163	-1.90611e-163	1.66051e-163	2.33741e-164	-7.22869e-163	1.95056e-164	-1.29808e-163	-5.93027e-165	2.26612e-163	-5.06779e-164	9.58134e-163	3.80442e-164	-6.94189e-164	-4.99516e-163	-5.86099e-165	7.66987e-164	5.64162e-163	1.00704e-162	1.13827e-164	-3.4476e-163	-9.33765e-163	7.31268e-164	8.32633e-163	-1.39697e-163	-9.12285e-164	1.58488e-165	-7.5513e-163	-1.5348e-163	2.0772e-163	0
-3.28394e-163	-4.47496e-163	-1.90611e-163	1.66051e-163	2.33741e-164	-7.22869e-163	1.95056e-164	-1.29808e-163	-5.93027e-165	2.26612e-163	-5.06779e-164	9.58134e-163	3.80442e-164	-6.94189e-164	-4.99516e-163	-5.86099e-165	7.66987e-164	5.64162e-163	1.00704e-162	1.13827e-164	-3.4476e-163	-9.33765e-163	7.31268e-164	8.32633e-163	-1.39697e-163	-9.12285e-164	1.58488e-165	-7.5513e-163	-1.5348e-163	2.0772e-163	0
-3.28394e-163	-4.47496e-163	-1.90611e-163	1.66051e-163	2.33741e-164	-7.22869e-163	1.95056e-164	-1.29808e-163	-5.93027e-165	2.26612e-163	-5.06779e-164	9.58134e-163	3.80442e-164	-6.94189e-164	-4.99516e-163	-5.86099e-165	7.66987e-164	5.64162e-163	1.00704e-162	1.13827e-164	-3.4476e-163	-9.33765e-163	7.31268e-164	8.32633e-163	-1.39697e-163	-9.12285e-164	1.58488e-165	-7.5513e-163	-1.5348e-163	2.0772e-163	0
-3.28394e-163	-4.47496e-163	-1.90611e-163	1.66051e-163	2.33741e-164	-7.22869e-163	1.95056e-164	-1.29808e-163	-5.93027e-165	2.26612e-163	-5.06779e-164	9.58134e-163	3.80442e-164	-6.94189e-164	-4.99516e-163	-5.86099e-165	7.66987e-164	5.64162e-163	1.00704e-162	1.13827e-164	-3.4476e-163	-9.33765e-163	7.31268e-164	8.32633e-163	-1.39697e-163	-9.12285e-164	1.58488e-165	-7.5513e-163	-1.5348e-163	2.0772e-163	0
-3.28394e-163	-4.47496e-163	-1.90611e-163	1.66051e-163	2.33741e-164	-7.22869e-163	1.95056e-164	-1.29808e-163	-5.93027e-165	2.26612e-163	-5.06779e-164	9.58134e-163	3.80442e-164	-6.94189e-164	-4.99516e-163	-5.86099e-165	7.66987e-164	5.64162e-163	1.00704e-162	1.13827e-164	-3.4476e-163	-9.33765e-163	7.31268e-164	8.32633e-163	-1.39697e-163	-9.12285e-164	1.58488e-165	-7.5513e-163	-1.5348e-163	2.0772e-163	0
-3.28394e-163	-4.47496e-163	-1.90611e-163	1.66051e-163	2.33741e-164	-7.22869e-163	1.95056e-164	-1.29808e-163	-5.93027e-165	2.26612e-163	-5.06779e-164	9.58134e-163	3.80442e-164	-6.94189e-164	-4.99516e-163	-5.86099e-165	7.66987e-164	5.64162e-163	1.00704e-162	1.13827e-164	-3.4476e-163	-9.33765e-163	7.31268e-164	8.32633e-163	-1.39697e-163	-9.12285e-164	1.58488e-165	-7.5513e-163	-1.5348e-163	2.0772e-163	0
-3.28394e-163	-4.47496e-163	-1.90611e-163	1.66051e-163	2.33741e-164	-7.22869e-163	1.95056e-164	-1.29808e-163	-5.93027e-165	2.26612e-163	-5.06779e-164	9.58134e-163	3.80442e-164	-6.94189e-164	-4.99516e-163	-5.86099e-165	7.66987e-164	5.64162e-163	1.00704e-162	1.13827e-164	-3.4476e-163	-9.33765e-163	7.31268e-164	8.32633e-163	-1.39697e-163	-9.12285e-164	1.58488e-165	-7.5513e-163	-1.5348e-163	2.0772e-163	0
-3.28394e-163	-4.47496e-163	-1.90611e-163	1.66051e-163	2.33741e-164	-7.22869e-163	1.95056e-164	-1.29808e-163	-5.93027e-165	2.26612e-163	-5.06779e-164	9.58134e-163	3.80442e-164	-6.94189e-164	-4.99516e-163	-5.86099e-165	7.66987e-164	5.64162e-163	1.00704e-162	1.13827e-164	-3.4476e-163	-9.33765e-163	7.31268e-164	8.32633e-163	-1.39697e-163	-9.12285e-164	1.58488e-165	-7.5513e-163	-1.5348e-163	2.0772e-163	0
-3.28394e-163	-4.47496e-163	-1.90611e-163	1.66051e-163	2.33741e-164	-7.22869e-163	1.95056e-164	-1.29808e-163	-5.93027e-165	2.26612e-163	-5.06779e-164	9.58134e-163	3.80442e-164	-6.94189e-164	-4.99516e-163	-5.86099e-165	7.66987e-164	5.64162e-163	1.00704e-162	1.13827e-164	-3.4476e-163	-9.33765e-163	7.31268e-164	8.32633e-163	-1.39697e-163	-9.12285e-164	1.58488e-165	-7.5513e-163	-1.5348e-163	2.0772e-163	0
-3.28394e-163	-4.47496e-163	-1.90611e-163	1.66051e-163	2.33741e-164	-7.22869e-163	1.95056e-164	-1.29808e-163	-5.93027e-165	2.26612e-163	-5.06779e-164	9.58134e-163	3.80442e-164	-6.94189e-164	-4.99516e-163	-5.86099e-165	7.66987e-164	5.64162e-163	1.00704e-162	1.13827e-164	-3.4476e-163	-9.33765e-163	7.31268e-164	8.32633e-163	-1.39697e-163	-9.12285e-164	1.58488e-165	-7.5513e-163	-1.5348e-163	2.0772e-163	0
-3.28394e-163	-4.47496e-163	-1.90611e-163	1.66051e-163	2.33741e-164	-7.22869e-163	1.95056e-164	-1.29808e-163	-5.93027e-165	2.26612e-163	-5.06779e-164	9.58134e-163	3.80442e-164	-6.94189e-164	-4.99516e-163	-5.86099e-165	7.66987e-164	5.64162e-163	1.00704e-162	1.13827e-164	-3.4476e-163	-9.33765e-163	7.31268e-164	8.32633e-163	-1.39697e-163	-9.12285e-164	1.58488e-165	-7.5513e-163	-1.5348e-163	2.0772e-163	0
-3.28394e-163	-4.47496e-163	-1.90611e-163	1.66051e-163	2.33741e-164	-7.22869e-163	1.95056e-164	-1.29808e-163	-5.93027e-165	2.26612e-163	-5.06779e-164	9.58134e-163	3.80442e-164	-6.94189e-164	-4.99516e-163	-5.86099e-165	7.66987e-164	5.64162e-163	1.00704e-162	1.13827e-164	-3.4476e-163	-9.33765e-163	7.31268e-164	8.32633e-163	-1.39697e-163	-9.12285e-164	1.58488e-165	-7.5513e-163	-1.5348e-163	2.0772e-163	0
-3.28394e-163	-4.47496e-163	-1.90611e-163	1.66051e-163	2.33741e-164	-7.22869e-163	1.95056e-164	-1.29808e-163	-5.93027e-165	2.26612e-163	-5.06779e-164	9.58134e-163	3.80442e-164	-6.94189e-164	-4.99516e-163	-5.86099e-165	7.66987e-164	5.64162e-163	1.00704e-162	1.13827e-164	-3.4476e-163	-9.33765e-163	7.31268e-164	8.32633e-163	-1.39697e-163	-9.12285e-164	1.58488e-165	-7.5513e-163	-1.5348e-163	2.0772e-163	0
-3.28394e-163	-4.47496e-163	-1.90611e-163	1.66051e-163	2.33741e-164	-7.22869e-163	1.95056e-164	-1.29808e-163	-5.93027e-165	2.26612e-163	-5.06779e-164	9.58134e-163	3.80442e-164	-6.94189e-164	-4.99516e-163	-5.86099e-165	7.66987e-164	5.64162e-163	1.00704e-162	1.13827e-164	-3.4476e-163	-9.33765e-163	7.31268e-164	8.32633e-163	-1.39697e-163	-9.12285e-164	1.58488e-165	-7.5513e-163	-1.5348e-163	2.0772e-163	0
-3.28394e-163	-4.47496e-163	-1.90611e-163	1.66051e-163	2.33741e-164	-7.22869e-163	1.95056e-164	-1.29808e-163	-5.93027e-165	2.26612e-163	-5.06779e-164	9.58134e-163	3.80442e-164	-6.94189e-164	-4.99516e-163	-5.86099e-165	7.66987e-164	5.64162e-163	1.00704e-162	1.13827e-164	-3.4476e-163	-9.33765e-163	7.31268e-164	8.32633e-163	-1.39697e-163	-9.12285e-164	1.58488e-165	-7.5513e-163	-1.5348e-163	2.0772e-163	0
-3.28394e-163	-4.47496e-163	-1.90611e-163	1.66051e-163	2.33741e-164	-7.22869e-163	1.95056e-164	-1.29808e-163	-5.93027e-165	2.26612e-163	-5.06779e-164	9.58134e-163	3.80442e-164	-6.94189e-164	-4.99516e-163	-5.86099e-165	7.66987e-164	5.64162e-163	1.00704e-162	1.13827e-164	-3.4476e-163	-9.33765e-163	7.31268e-164	8.32633e-163	-1.39697e-163	-9.12285e-164	1.58488e-165	-7.5513e-163	-1.5348e-163	2.0772e-163	0
-3.28394e-163	-4.47496e-163	-1.90611e-163	1.66051e-163	2.33741e-164	-7.22869e-163	1.95056e-164	-1.29808e-163	-5.93027e-165	2.26612e-163	-5.06779e-164	9.58134e-163	3.80442e-164	-6.94189e-164	-4.99516e-163	-5.86099e-165	7.66987e-164	5.64162e-163	1.00704e-162	1.13827e-164	-3.4476e-163	-9.33765e-163	7.31268e-164	8.32633e-163	-1.39697e-163	-9.12285e-164	1.58488e-165	-7.5513e-163	-1.5348e-163	2.0772e-163	0
-3.28394e-163	-4.47496e-163	-1.90611e-163	1.66051e-163	2.33741e-164	-7.22869e-163	1.95056e-164	-1.29808e-163	-5.93027e-165	2.26612e-163	-5.06779e-164	9.58134e-163	3.80442e-164	-6.94189e-164	-4.99516e-163	-5.86099e-165	7.66987e-164	5.64162e-163	1.00704e-162	1.13827e-164	-3.4476e-163	-9.33765e-163	7.31268e-164	8.32633e-163	-1.39697e-163	-9.12285e-164	1.58488e-165	-7.5513e-163	-1.5348e-163	2.0772e-163	0
-3.28394e-163	-4.47496e-163	-1.90611e-163	1.66051e-163	2.33741e-164	-7.22869e-163	1.95056e-164	-1.29808e-163	-5.93027e-165	2.26612e-163	-5.06779e-164	9.58134e-163	3.80442e-164	-6.94189e-164	-4.99516e-163	-5.86099e-165	7.66987e-164	5.64162e-163	1.00704e-162	1.13827e-164	-3.4476e-163	-9.33765e-163	7.31268e-164	8.32633e-163	-1.39697e-163	-9.12285e-164	1.58488e-165	-7.5513e-163	-1.5348e-163	2.0772e-163	0
-3.28394e-163	-4.47496e-163	-1.90611e-163	1.66051e-163	2.33741e-164	-7.22869e-163	1.95056e-164	-1.29808e-163	-5.93027e-165	2.26612e-163	-5.06779e-164	9.58134e-163	3.80442e-164	-6.94189e-164	-4.99516e-163	-5.86099e-165	7.66987e-164	5.64162e-163	1.00704e-162	1.13827e-164	-3.4476e-163	-9.33765e-163	7.31268e-164	8.32633e-163	-1.39697e-163	-9.12285e-164	1.58488e-165	-7.5513e-163	-1.5348e-163	2.0772e-163	0
-3.28394e-163	-4.47496e-163	-1.90611e-163	1.66051e-163	2.33741e-164	-7.22869e-163	1.95056e-164	-1.29808e-163	-5.93027e-165	2.26612e-163	-5.06779e-164	9.58134e-163	3.80442e-164	-6.94189e-164	-4.99516e-163	-5.86099e-165	7.66987e-164	5.64162e-163	1.00704e-162	1.13827e-164	-3.4476e-163	-9.33765e-163	7.31268e-164	8.32633e-163	-1.39697e-163	-9.12285e-164	1.58488e-165	-7.5513e-163	-1.5348e-163	2.0772e-163	0
-3.28394e-163	-4.47496e-163	-1.90611e-163	1.66051e-163	2.33741e-164	-7.22869e-163	1.95056e-164	-1.29808e-163	-5.93027e-165	2.26612e-163	-5.06779e-164	9.58134e-163	3.80442e-164	-6.94189e-164	-4.99516e-163	-5.86099e-165	7.66987e-164	5.64162e-163	1.00704e-162	1.13827e-164	-3.4476e-163	-9.33765e-163	7.31268e-164	8.32633e-163	-1.39697e-163	-9.12285e-164	1.58488e-165	-7.5513e-163	-1.5348e-163	2.0772e-163	0
-3.28394e-163	-4.47496e-163	-1.90611e-163	1.66051e-163	2.33741e-164	-7.22869e-163	1.95056e-164	-1.29808e-163	-5.93027e-165	2.26612e-163	-5.06779e-164	9.58134e-163	3.80442e-164	-6.94189e-164	-4.99516e-163	-5.86099e-165	7.66987e-164	5.64162e-163	1.00704e-162	1.13827e-164	-3.4476e-163	-9.33765e-163	7.31268e-164	8.32633e-163	-1.39697e-163	-9.12285e-164	1.58488e-165	-7.5513e-163	-1.5348e-163	2.0772e-163	0
-3.28394e-163	-4.47496e-163	-1.90611e-163	1.66051e-163	2.33741e-164	-7.22869e-163	1.95056e-164	-1.29808e-163	-5.93027e-165	2.26612e-163	-5.06779e-164	9.58134e-163	3.80442e-164	-6.94189e-164	-4.99516e-163	-5.86099e-165	7.66987e-164	5.64162e-163	1.00704e-162	1.13827e-164	-3.4476e-163	-9.33765e-163	7.31268e-164	8.32633e-163	-1.39697e-163	-9.12285e-164	1.58488e-165	-7.5513e-163	-1.5348e-163	2.0772e-163	0
-3.28394e-163	-4.47496e-163	-1.90611e-163	1.66051e-163	2.33741e-164	-7.22869e-163	1.95056e-164	-1.29808e-163	-5.93027e-165	2.26612e-163	-5.06779e-164	9.58134e-163	3.80442e-164	-6.94189e-164	-4.99516e-163	-5.86099e-165	7.66987e-164	5.64162e-163	1.00704e-162	1.13827e-164	-3.4476e-163	-9.33765e-163	7.31268e-164	8.32633e-163	-1.39697e-163	-9.12285e-164	1.58488e-165	-7.5513e-163	-1.5348e-163	2.0772e-163	0
-3.28394e-163	-4.47496e-163	-1.90611e-163	1.66051e-163	2.33741e-164	-7.22869e-163	1.95056e-164	-1.29808e-163	-5.93027e-165	2.26612e-163	-5.06779e-164	9.58134e-163	3.80442e-164	-6.94189e-164	-4.99516e-163	-5.86099e-165	7.66987e-164	5.64162e-163	1.00704e-162	1.13827e-164	-3.4476e-163	-9.33765e-163	7.31268e-164	8.32633e-163	-1.39697e-163	-9.12285e-164	1.58488e-165	-7.5513e-163	-1.5348e-163	2.0772e-163	0
-3.28394e-163	-4.47496e-163	-1.90611e-163	1.66051e-163	2.33741e-164	-7.22869e-163	1.95056e-164	-1.29808e-163	-5.93027e-165	2.26612e-163	-5.06779e-164	9.58134e-163	3.80442e-164	-6.94189e-164	-4.99516e-163	-5.86099e-165	7.66987e-164	5.64162e-163	1.00704e-162	1.13827e-164	-3.4476e-163	-9.33765e-163	7.31268e-164	8.32633e-163	-1.39697e-163	-9.12285e-164	1.58488e-165	-7.5513e-163	-1.5348e-163	2.0772e-163	0
-3.28394e-163	-4.47496e-163	-1.90611e-163	1.66051e-163	2.33741e-164	-7.22869e-163	1.95056e-164	-1.29808e-163	-5.93027e-165	2.26612e-163	-5.06779e-164	9.58134e-163	3.80442e-164	-6.94189e-164	-4.99516e-163	-5.86099e-165	7.66987e-164	5.64162e-163	1.00704e-162	1.13827e-164	-3.4476e-163	-9.33765e-163	7.31268e-164	8.32633e-163	-1.39697e-163	-9.12285e-164	1.58488e-165	-7.5513e-163	-1.5348e-163	2.0772e-163	0
-3.28394e-163	-4.47496e-163	-1.90611e-163	1.66051e-163	2.33741e-164	-7.22869e-163	1.95056e-164	-1.29808e-163	-5.93027e-165	2.26612e-163	-5.06779e-164	9.58134e-163	3.80442e-164	-6.94189e-164	-4.99516e-163	-5.86099e-165	7.66987e-164	5.64162e-163	1.00704e-162	1.13827e-164	-3.4476e-163	-9.33765e-163	7.31268e-164	8.32633e-163	-1.39697e-163	-9.12285e-164	1.58488e-165	-7.5513e-163	-1.5348e-163	2.0772e-163	0
-3.28394e-163	-4.47496e-163	-1.90611e-163	1.66051e-163	2.33741e-164	-7.22869e-163	1.95056e-164	-1.29808e-163	-5.93027e-165	2.26612e-163	-5.06779e-164	9.58134e-163	3.80442e-164	-6.94189e-164	-4.99516e-163	-5.86099e-165	7.66987e-164	5.64162e-163	1.00704e-162	1.13827e-164	-3.4476e-163	-9.33765e-163	7.31268e-164	8.32633e-163	-1.39697e-163	-9.12285e-164	1.58488e-165	-7.5513e-163	-1.5348e-163	2.0772e-163	0
-3.28394e-163	-4.47496e-163	-1.90611e-163	1.66051e-163	2.33741e-164	-7.22869e-163	1.95056e-164	-1.29808e-163	-5.93027e-165	2.26612e-163	-5.06779e-164	9.58134e-163	3.80442e-164	-6.94189e-164	-4.99516e-163	-5.86099e-165	7.66987e-164	5.64162e-163	1.00704e-162	1.13827e-164	-3.4476e-163	-9.33765e-163	7.31268e-164	8.32633e-163	-1.39697e-163	-9.12285e-164	1.58488e-165	-7.5513e-163	-1.5348e-163	2.0772e-163	0
-3.28394e-163	-4.47496e-163	-1.90611e-163	1.66051e-163	2.33741e-164	-7.22869e-163	1.95056e-164	-1.29808e-163	-5.93027e-165	2.26612e-163	-5.06779e-164	9.58134e-163	3.80442e-164	-6.94189e-164	-4.99516e-163	-5.86099e-165	7.66987e-164	5.64162e-163	1.00704e-162	1.13827e-164	-3.4476e-163	-9.33765e-163	7.31268e-164	8.32633e-163	-1.39697e-163	-9.12285e-164	1.58488e-165	-7.5513e-163	-1.5348e-163	2.0772e-163	0
-3.28394e-163	-4.47496e-163	-1.90611e-163	1.66051e-163	2.33741e-164	-7.22869e-163	1.95056e-164	-1.29808e-163	-5.93027e-165	2.26612e-163	-5.06779e-164	9.58134e-163	3.80442e-164	-6.94189e-164	-4.99516e-163	-5.86099e-165	7.66987e-164	5.64162e-163	1.00704e-162	1.13827e-164	-3.4476e-163	-9.33765e-163	7.31268e-164	8.32633e-163	-1.39697e-163	-9.12285e-164	1.58488e-165	-7.5513e-163	-1.5348e-163	2.0772e-163	0
-3.28394e-163	-4.47496e-163	-1.90611e-163	1.66051e-163	2.33741e-164	-7.22869e-163	1.95056e-164	-1.29808e-163	-5.93027e-165	2.26612e-163	-5.06779e-164	9.58134e-163	3.80442e-164	-6.94189e-164	-4.99516e-163	-5.86099e-165	7.66987e-164	5.64162e-163	1.00704e-162	1.13827e-164	-3.4476e-163	-9.33765e-163	7.31268e-164	8.32633e-163	-1.39697e-163	-9.12285e-164	1.58488e-165	-7.5513e-163	-1.5348e-163	2.0772e-163	0
-3.28394e-163	-4.47496e-163	-1.90611e-163	1.66051e-163	2.33741e-164	-7.22869e-163	1.95056e-164	-1.29808e-163	-5.93027e-165	2.26612e-163	-5.06779e-164	9.58134e-163	3.80442e-164	-6.94189e-164	-4.99516e-163	-5.86099e-165	7.66987e-164	5.64162e-163	1.00704e-162	1.13827e-164	-3.4476e-163	-9.33765e-163	7.31268e-164	8.32633e-163	-1.39697e-163	-9.12285e-164	1.58488e-165	-7.5513e-163	-1.5348e-163	2.0772e-163	0
-3.28394e-163	-4.47496e-163	-1.90611e-163	1.66051e-163	2.33741e-164	-7.22869e-163	1.95056e-164	-1.29808e-163	-5.93027e-165	2.26612e-163	-5.06779e-164	9.58134e-163	3.80442e-164	-6.94189e-164	-4.99516e-163	-5.86099e-165	7.66987e-164	5.64162e-163	1.00704e-162	1.13827e-164	-3.4476e-163	-9.33765e-163	7.31268e-164	8.32633e-163	-1.39697e-163	-9.12285e-164	1.58488e-165	-7.5513e-163	-1.5348e-163	2.0772e-163	0
-3.28394e-163	-4.47496e-163	-1.90611e-163	1.66051e-163	2.33741e-164	-7.22869e-163	1.95056e-164	-1.29808e-163	-5.93027e-165	2.26612e-163	-5.06779e-164	9.58134e-163	3.80442e-164	-6.94189e-164	-4.99516e-163	-5.86099e-165	7.66987e-164	5.64162e-163	1.00704e-162	1.13827e-164	-3.4476e-163	-9.33765e-163	7.31268e-164	8.32633e-163	-1.39697e-163	-9.12285e-164	1.58488e-165	-7.5513e-163	-1.5348e-163	2.0772e-163	0
-3.28394e-163	-4.47496e-163	-1.90611e-163	1.66051e-163	2.33741e-164	-7.22869e-163	1.95056e-164	-1.29808e-163	-5.93027e-165	2.26612e-163	-5.06779e-164	9.58134e-163	3.80442e-164	-6.94189e-164	-4.99516e-163	-5.86099e-165	7.66987e-164	5.64162e-163	1.00704e-162	1.13827e-164	-3.4476e-163	-9.33765e-163	7.31268e-164	8.32633e-163	-1.39697e-163	-9.12285e-164	1.58488e-165	-7.5513e-163	-1.5348e-163	2.0772e-163	0
-3.28394e-163	-4.47496e-163	-1.90611e-163	1.66051e-163	2.33741e-164	-7.22869e-163	1.95056e-164	-1.29808e-163	-5.93027e-165	2.26612e-163	-5.06779e-164	9.58134e-163	3.80442e-164	-6.94189e-164	-4.99516e-163	-5.86099e-165	7.66987e-164	5.64162e-163	1.00704e-162	1.13827e-164	-3.4476e-163	-9.33765e-163	7.31268e-164	8.32633e-163	-1.39697e-163	-9.12285e-164	1.58488e-165	-7.5513e-163	-1.5348e-163	2.0772e-163	0
-3.28394e-163	-4.47496e-163	-1.90611e-163	1.66051e-163	2.33741e-164	-7.22869e-163	1.95056e-164	-1.29808e-163	-5.93027e-165	2.26612e-163	-5.06779e-164	9.58134e-163	3.80442e-164	-6.94189e-164	-4.99516e-163	-5.86099e-165	7.66987e-164	5.64162e-163	1.00704e-162	1.13827e-164	-3.4476e-163	-9.33765e-163	7.31268e-164	8.32633e-163	-1.39697e-163	-9.12285e-164	1.58488e-165	-7.5513e-163	-1.5348e-163	2.0772e-163	0
-3.28394e-163	-4.47496e-163	-1.90611e-163	1.66051e-163	2.33741e-164	-7.22869e-163	1.95056e-164	-1.29808e-163	-5.93027e-165	2.26612e-163	-5.06779e-164	9.58134e-163	3.80442e-164	-6.94189e-164	-4.99516e-163	-5.86099e-165	7.66987e-164	5.64162e-163	1.00704e-162	1.13827e-164	-3.4476e-163	-9.33765e-163	7.31268e-164	8.32633e-163	-1.39697e-163	-9.12285e-164	1.58488e-165	-7.5513e-163	-1.5348e-163	2.0772e-163	0
-3.28394e-163	-4.47496e-163	-1.90611e-163	1.66051e-163	2.33741e-164	-7.22869e-163	1.95056e-164	-1.29808e-163	-5.93027e-165	2.26612e-163	-5.06779e-164	9.58134e-163	3.80442e-164	-6.94189e-164	-4.99516e-163	-5.86099e-165	7.66987e-164	5.64162e-163	1.00704e-162	1.13827e-164	-3.4476e-163	-9.33765e-163	7.31268e-164	8.32633e-163	-1.39697e-163	-9.12285e-164	1.58488e-165	-7.5513e-163	-1.5348e-163	2.0772e-163	0
-3.28394e-163	-4.47496e-163	-1.90611e-163	1.66051e-163	2.33741e-164	-7.22869e-163	1.95056e-164	-1.29808e-163	-5.93027e-165	2.26612e-163	-5.06779e-164	9.58134e-163	3.80442e-164	-6.94189e-164	-4.99516e-163	-5.86099e-165	7.66987e-164	5.64162e-163	1.00704e-162	1.13827e-164	-3.4476e-163	-9.33765e-163	7.31268e-164	8.32633e-163	-1.39697e-163	-9.12285e-164	1.58488e-165	-7.5513e-163	-1.5348e-163	2.0772e-163	0
-3.28394e-163	-4.47496e-163	-1.90611e-163	1.66051e-163	2.33741e-164	-7.22869e-163	1.95056e-164	-1.29808e-163	-5.93027e-165	2.26612e-163	-5.06779e-164	9.58134e-163	3.80442e-164	-6.94189e-164	-4.99516e-163	-5.86099e-165	7.66987e-164	5.64162e-163	1.00704e-162	1.13827e-164	-3.4476e-163	-9.33765e-163	7.31268e-164	8.32633e-163	-1.39697e-163	-9.12285e-164	1.58488e-165	-7.5513e-163	-1.5348e-163	2.0772e-163	0
-3.28394e-163	-4.47496e-163	-1.90611e-163	1.66051e-163	2.33741e-164	-7.22869e-163	1.95056e-164	-1.29808e-163	-5.93027e-165	2.26612e-163	-5.06779e-164	9.58134e-163	3.80442e-164	-6.94189e-164	-4.99516e-163	-5.86099e-165	7.66987e-164	5.64162e-163	1.00704e-162	1.13827e-164	-3.4476e-163	-9.33765e-163	7.31268e-164	8.32633e-163	-1.39697e-163	-9.12285e-164	1.58488e-165	-7.5513e-163	-1.5348e-163	2.0772e-163	0
-3.28394e-163	-4.47496e-163	-1.90611e-163	1.66051e-163	2.33741e-164	-7.22869e-163	1.95056e-164	-1.29808e-163	-5.93027e-165	2.26612e-163	-5.06779e-164	9.58134e-163	3.80442e-164	-6.94189e-164	-4.99516e-163	-5.86099e-165	7.66987e-164	5.64162e-163	1.00704e-162	1.13827e-164	-3.4476e-163	-9.33765e-163	7.31268e-164	8.32633e-163	-1.39697e-163	-9.12285e-164	1.58488e-165	-7.5513e-163	-1.5348e-163	2.0772e-163	0
-3.28394e-163	-4.47496e-163	-1.90611e-163	1.66051e-163	2.33741e-164	-7.22869e-163	1.95056e-164	-1.29808e-163	-5.93027e-165	2.26612e-163	-5.06779e-164	9.58134e-163	3.80442e-164	-6.94189e-164	-4.99516e-163	-5.86099e-165	7.66987e-164	5.64162e-163	1.00704e-162	1.13827e-164	-3.4476e-163	-9.33765e-163	7.31268e-164	8.32633e-163	-1.39697e-163	-9.12285e-164	1.58488e-165	-7.5513e-163	-1.5348e-163	2.0772e-163	0
-3.28394e-163	-4.47496e-163	-1.90611e-163	1.66051e-163	2.33741e-164	-7.22869e-163	1.95056e-164	-1.29808e-163	-5.93027e-165	2.26612e-163	-5.06779e-164	9.58134e-163	3.80442e-164	-6.94189e-164	-4.99516e-163	-5.86099e-165	7.66987e-164	5.64162e-163	1.00704e-162	1.13827e-164	-3.4476e-163	-9.33765e-163	7.31268e-164	8.32633e-163	-1.39697e-163	-9.12285e-164	1.58488e-165	-7.5513e-163	-1.5348e-163	2.0772e-163	0
-3.28394e-163	-4.47496e-163	-1.90611e-163	1.66051e-163	2.33741e-164	-7.22869e-163	1.95056e-164	-1.29808e-163	-5.93027e-165	2.26612e-163	-5.06779e-164	9.58134e-163	3.80442e-164	-6.94189e-164	-4.99516e-163	-5.86099e-165	7.66987e-164	5.64162e-163	1.00704e-162	1.13827e-164	-3.4476e-163	-9.33765e-163	7.31268e-164	8.32633e-163	-1.39697e-163	-9.12285e-164	1.58488e-165	-7.5513e-163	-1.5348e-163	2.0772e-163	0
-3.28394e-163	-4.47496e-163	-1.90611e-163	1.66051e-163	2.33741e-164	-7.22869e-163	1.95056e-164	-1.29808e-163	-5.93027e-165	2.26612e-163	-5.06779e-164	9.58134e-163	3.80442e-164	-6.94189e-164	-4.99516e-163	-5.86099e-165	7.66987e-164	5.64162e-163	1.00704e-162	1.13827e-164	-3.4476e-163	-9.33765e-163	7.31268e-164	8.32633e-163	-1.39697e-163	-9.12285e-164	1.58488e-165	-7.5513e-163	-1.5348e-163	2.0772e-163	0
-3.28394e-163	-4.47496e-163	-1.90611e-163	1.66051e-163	2.33741e-164	-7.22869e-163	1.95056e-164	-1.29808e-163	-5.93027e-165	2.26612e-163	-5.06779e-164	9.58134e-163	3.80442e-164	-6.94189e-164	-4.99516e-163	-5.86099e-165	7.66987e-164	5.64162e-163	1.00704e-162	1.13827e-164	-3.4476e-163	-9.33765e-163	7.31268e-164	8.32633e-163	-1.39697e-163	-9.12285e-164	1.58488e-165	-7.5513e-163	-1.5348e-163	2.0772e-163	0
-3.28394e-163	-4.47496e-163	-1.90611e-163	1.66051e-163	2.33741e-164	-7.22869e-163	1.95056e-164	-1.29808e-163	-5.93027e-165	2.26612e-163	-5.06779e-164	9.58134e-163	3.80442e-164	-6.94189e-164	-4.99516e-163	-5.86099e-165	7.66987e-164	5.64162e-163	1.00704e-162	1.13827e-164	-3.4476e-163	-9.33765e-163	7.31268e-164	8.32633e-163	-1.39697e-163	-9.12285e-164	1.58488e-165	-7.5513e-163	-1.5348e-163	2.0772e-163	0
-3.28394e-163	-4.47496e-163	-1.90611e-163	1.66051e-163	2.33741e-164	-7.22869e-163	1.95056e-164	-1.29808e-163	-5.93027e-165	2.26612e-163	-5.06779e-164	9.58134e-163	3.80442e-164	-6.94189e-164	-4.99516e-163	-5.86099e-165	7.66987e-164	5.64162e-163	1.00704e-162	1.13827e-164	-3.4476e-163	-9.33765e-163	7.31268e-164	8.32633e-163	-1.39697e-163	-9.12285e-164	1.58488e-165	-7.5513e-163	-1.5348e-163	2.0772e-163	0
-3.28394e-163	-4.47496e-163	-1.90611e-163	1.66051e-163	2.33741e-164	-7.22869e-163	1.95056e-164	-1.29808e-163	-5.93027e-165	2.26612e-163	-5.06779e-164	9.58134e-163	3.80442e-164	-6.94189e-164	-4.99516e-163	-5.86099e-165	7.66987e-164	5.64162e-163	1.00704e-162	1.13827e-164	-3.4476e-163	-9.33765e-163	7.31268e-164	8.32633e-163	-1.39697e-163	-9.12285e-164	1.58488e-165	-7.5513e-163	-1.5348e-163	2.0772e-163	0
-3.28394e-163	-4.47496e-163	-1.90611e-163	1.66051e-163	2.33741e-164	-7.22869e-163	1.95056e-164	-1.29808e-163	-5.93027e-165	2.26612e-163	-5.06779e-164	9.58134e-163	3.80442e-164	-6.94189e-164	-4.99516e-163	-5.86099e-165	7.66987e-164	5.64162e-163	1.00704e-162	1.13827e-164	-3.4476e-163	-9.33765e-163	7.31268e-164	8.32633e-163	-1.39697e-163	-9.12285e-164	1.58488e-165	-7.5513e-163	-1.5348e-163	2.0772e-163	0
-3.28394e-163	-4.47496e-163	-1.90611e-163	1.66051e-163	2.33741e-164	-7.22869e-163	1.95056e-164	-1.29808e-163	-5.93027e-165	2.26612e-163	-5.06779e-164	9.58134e-163	3.80442e-164	-6.94189e-164	-4.99516e-163	-5.86099e-165	7.66987e-164	5.64162e-163	1.00704e-162	1.13827e-164	-3.4476e-163	-9.33765e-163	7.31268e-164	8.32633e-163	-1.39697e-163	-9.12285e-164	1.58488e-165	-7.5513e-163	-1.5348e-163	2.0772e-163	0
-3.28394e-163	-4.47496e-163	-1.90611e-163	1.66051e-163	2.33741e-164	-7.22869e-163	1.95056e-164	-1.29808e-163	-5.93027e-165	2.26612e-163	-5.06779e-164	9.58134e-163	3.80442e-164	-6.94189e-164	-4.99516e-163	-5.86099e-165	7.66987e-164	5.64162e-163	1.00704e-162	1.13827e-164	-3.4476e-163	-9.33765e-163	7.31268e-164	8.32633e-163	-1.39697e-163	-9.12285e-164	1.58488e-165	-7.5513e-163	-1.5348e-163	2.0772e-163	0
-3.28394e-163	-4.47496e-163	-1.90611e-163	1.66051e-163	2.33741e-164	-7.22869e-163	1.95056e-164	-1.29808e-163	-5.93027e-165	2.26612e-163	-5.06779e-164	9.58134e-163	3.80442e-164	-6.94189e-164	-4.99516e-163	-5.86099e-165	7.66987e-164	5.64162e-163	1.00704e-162	1.13827e-164	-3.4476e-163	-9.33765e-163	7.31268e-164	8.32633e-163	-1.39697e-163	-9.12285e-164	1.58488e-165	-7.5513e-163	-1.5348e-163	2.0772e-163	0
-3.28394e-163	-4.47496e-163	-1.90611e-163	1.66051e-163	2.33741e-164	-7.22869e-163	1.95056e-164	-1.29808e-163	-5.93027e-165	2.26612e-163	-5.06779e-164	9.58134e-163	3.80442e-164	-6.94189e-164	-4.99516e-163	-5.86099e-165	7.66987e-164	5.64162e-163	1.00704e-162	1.13827e-164	-3.4476e-163	-9.33765e-163	7.31268e-164	8.32633e-163	-1.39697e-163	-9.12285e-164	1.58488e-165	-7.5513e-163	-1.5348e-163	2.0772e-163	0
-3.28394e-163	-4.47496e-163	-1.90611e-163	1.66051e-163	2.33741e-164	-7.22869e-163	1.95056e-164	-1.29808e-163	-5.93027e-165	2.26612e-163	-5.06779e-164	9.58134e-163	3.80442e-164	-6.94189e-164	-4.99516e-163	-5.86099e-165	7.66987e-164	5.64162e-163	1.00704e-162	1.13827e-164	-3.4476e-163	-9.33765e-163	7.31268e-164	8.32633e-163	-1.39697e-163	-9.12285e-164	1.58488e-165	-7.5513e-163	-1.5348e-163	2.0772e-163	0
-3.28394e-163	-4.47496e-163	-1.90611e-163	1.66051e-163	2.33741e-164	-7.22869e-163	1.95056e-164	-1.29808e-163	-5.93027e-165	2.26612e-163	-5.06779e-164	9.58134e-163	3.80442e-164	-6.94189e-164	-4.99516e-163	-5.86099e-165	7.66987e-164	5.64162e-163	1.00704e-162	1.13827e-164	-3.4476e-163	-9.33765e-163	7.31268e-164	8.32633e-163	-1.39697e-163	-9.12285e-164	1.58488e-165	-7.5513e-163	-1.5348e-163	2.0772e-163	0
-3.28394e-163	-4.47496e-163	-1.90611e-163	1.66051e-163	2.33741e-164	-7.22869e-163	1.95056e-164	-1.29808e-163	-5.93027e-165	2.26612e-163	-5.06779e-164	9.58134e-163	3.80442e-164	-6.94189e-164	-4.99516e-163	-5.86099e-165	7.66987e-164	5.64162e-163	1.00704e-162	1.13827e-164	-3.4476e-163	-9.33765e-163	7.31268e-164	8.32633e-163	-1.39697e-163	-9.12285e-164	1.58488e-165	-7.5513e-163	-1.5348e-163	2.0772e-163	0
-3.28394e-163	-4.47496e-163	-1.90611e-163	1.66051e-163	2.33741e-164	-7.22869e-163	1.95056e-164	-1.29808e-163	-5.93027e-165	2.26612e-163	-5.06779e-164	9.58134e-163	3.80442e-164	-6.94189e-164	-4.99516e-163	-5.86099e-165	7.66987e-164	5.64162e-163	1.00704e-162	1.13827e-164	-3.4476e-163	-9.33765e-163	7.31268e-164	8.32633e-163	-1.39697e-163	-9.12285e-164	1.58488e-165	-7.5513e-163	-1.5348e-163	2.0772e-163	0
-3.28394e-163	-4.47496e-163	-1.90611e-163	1.66051e-163	2.33741e-164	-7.22869e-163	1.95056e-164	-1.29808e-163	-5.93027e-165	2.26612e-163	-5.06779e-164	9.58134e-163	3.80442e-164	-6.94189e-164	-4.99516e-163	-5.86099e-165	7.66987e-164	5.64162e-163	1.00704e-162	1.13827e-164	-3.4476e-163	-9.33765e-163	7.31268e-164	8.32633e-163	-1.39697e-163	-9.12285e-164	1.58488e-165	-7.5513e-163	-1.5348e-163	2.0772e-163	0
-3.28394e-163	-4.47496e-163	-1.90611e-163	1.66051e-163	2.33741e-164	-7.22869e-163	1.95056e-164	-1.29808e-163	-5.93027e-165	2.26612e-163	-5.06779e-164	9.58134e-163	3.80442e-164	-6.94189e-164	-4.99516e-163	-5.86099e-165	7.66987e-164	5.64162e-163	1.00704e-162	1.13827e-164	-3.4476e-163	-9.33765e-163	7.31268e-164	8.32633e-163	-1.39697e-163	-9.12285e-164	1.58488e-165	-7.5513e-163	-1.5348e-163	2.0772e-163	0
-3.28394e-163	-4.47496e-163	-1.90611e-163	1.66051e-163	2.33741e-164	-7.22869e-163	1.95056e-164	-1.29808e-163	-5.93027e-165	2.26612e-163	-5.06779e-164	9.58134e-163	3.80442e-164	-6.94189e-164	-4.99516e-163	-5.86099e-165	7.66987e-164	5.64162e-163	1.00704e-162	1.13827e-164	-3.4476e-163	-9.33765e-163	7.31268e-164	8.32633e-163	-1.39697e-163	-9.12285e-164	1.58488e-165	-7.5513e-163	-1.5348e-163	2.0772e-163	0
-3.28394e-163	-4.47496e-163	-1.90611e-163	1.66051e-163	2.33741e-164	-7.22869e-163	1.95056e-164	-1.29808e-163	-5.93027e-165	2.26612e-163	-5.06779e-164	9.58134e-163	3.80442e-164	-6.94189e-164	-4.99516e-163	-5.86099e-165	7.66987e-164	5.64162e-163	1.00704e-162	1.13827e-164	-3.4476e-163	-9.33765e-163	7.31268e-164	8.32633e-163	-1.39697e-163	-9.12285e-164	1.58488e-165	-7.5513e-163	-1.5348e-163	2.0772e-163	0
-3.28394e-163	-4.47496e-163	-1.90611e-163	1.66051e-163	2.33741e-164	-7.22869e-163	1.95056e-164	-1.29808e-163	-5.93027e-165	2.26612e-163	-5.06779e-164	9.58134e-163	3.80442e-164	-6.94189e-164	-4.99516e-163	-5.86099e-165	7.66987e-164	5.64162e-163	1.00704e-162	1.13827e-164	-3.4476e-163	-9.33765e-163	7.31268e-164	8.32633e-163	-1.39697e-163	-9.12285e-164	1.58488e-165	-7.5513e-163	-1.5348e-163	2.0772e-163	0
-3.28394e-163	-4.47496e-163	-1.90611e-163	1.66051e-163	2.33741e-164	-7.22869e-163	1.95056e-164	-1.29808e-163	-5.93027e-165	2.26612e-163	-5.06779e-164	9.58134e-163	3.80442e-164	-6.94189e-164	-4.99516e-163	-5.86099e-165	7.66987e-164	5.64162e-163	1.00704e-162	1.13827e-164	-3.4476e-163	-9.33765e-163	7.31268e-164	8.32633e-163	-1.39697e-163	-9.12285e-164	1.58488e-165	-7.5513e-163	-1.5348e-163	2.0772e-163	0
-3.28394e-163	-4.47496e-163	-1.90611e-163	1.66051e-163	2.33741e-164	-7.22869e-163	1.95056e-164	-1.29808e-163	-5.93027e-165	2.26612e-163	-5.06779e-164	9.58134e-163	3.80442e-164	-6.94189e-164	-4.99516e-163	-5.86099e-165	7.66987e-164	5.64162e-163	1.00704e-162	1.13827e-164	-3.4476e-163	-9.33765e-163	7.31268e-164	8.32633e-163	-1.39697e-163	-9.12285e-164	1.58488e-165	-7.5513e-163	-1.5348e-163	2.0772e-163	0
-3.28394e-163	-4.47496e-163	-1.90611e-163	1.66051e-163	2.33741e-164	-7.22869e-163	1.95056e-164	-1.29808e-163	-5.93027e-165	2.26612e-163	-5.06779e-164	9.58134e-163	3.80442e-164	-6.94189e-164	-4.99516e-163	-5.86099e-165	7.66987e-164	5.64162e-163	1.00704e-162	1.13827e-164	-3.4476e-163	-9.33765e-163	7.31268e-164	8.32633e-163	-1.39697e-163	-9.12285e-164	1.58488e-165	-7.5513e-163	-1.5348e-163	2.0772e-163	0
-3.28394e-163	-4.47496e-163	-1.90611e-163	1.66051e-163	2.33741e-164	-7.22869e-163	1.95056e-164	-1.29808e-163	-5.93027e-165	2.26612e-163	-5.06779e-164	9.58134e-163	3.80442e-164	-6.94189e-164	-4.99516e-163	-5.86099e-165	7.66987e-164	5.64162e-163	1.00704e-162	1.13827e-164	-3.4476e-163	-9.33765e-163	7.31268e-164	8.32633e-163	-1.39697e-163	-9.12285e-164	1.58488e-165	-7.5513e-163	-1.5348e-163	2.0772e-163	0
-3.28394e-163	-4.47496e-163	-1.90611e-163	1.66051e-163	2.33741e-164	-7.22869e-163	1.95056e-164	-1.29808e-163	-5.93027e-165	2.26612e-163	-5.06779e-164	9.58134e-163	3.80442e-164	-6.94189e-164	-4.99516e-163	-5.86099e-165	7.66987e-164	5.64162e-163	1.00704e-162	1.13827e-164	-3.4476e-163	-9.33765e-163	7.31268e-164	8.32633e-163	-1.39697e-163	-9.12285e-164	1.58488e-165	-7.5513e-163	-1.5348e-163	2.0772e-163	0
-3.28394e-163	-4.47496e-163	-1.90611e-163	1.66051e-163	2.33741e-164	-7.22869e-163	1.95056e-164	-1.29808e-163	-5.93027e-165	2.26612e-163	-5.06779e-164	9.58134e-163	3.80442e-164	-6.94189e-164	-4.99516e-163	-5.86099e-165	7.66987e-164	5.64162e-163	1.00704e-162	1.13827e-164	-3.4476e-163	-9.33765e-163	7.31268e-164	8.32633e-163	-1.39697e-163	-9.12285e-164	1.58488e-165	-7.5513e-163	-1.5348e-163	2.0772e-163	0
-3.28394e-163	-4.47496e-163	-1.90611e-163	1.66051e-163	2.33741e-164	-7.22869e-163	1.95056e-164	-1.29808e-163	-5.93027e-165	2.26612e-163	-5.06779e-164	9.58134e-163	3.80442e-164	-6.94189e-164	-4.99516e-163	-5.86099e-165	7.66987e-164	5.64162e-163	1.00704e-162	1.13827e-164	-3.4476e-163	-9.33765e-163	7.31268e-164	8.32633e-163	-1.39697e-163	-9.12285e-164	1.58488e-165	-7.5513e-163	-1.5348e-163	2.0772e-163	0
-3.28394e-163	-4.47496e-163	-1.90611e-163	1.66051e-163	2.33741e-164	-7.22869e-163	1.95056e-164	-1.29808e-163	-5.93027e-165	2.26612e-163	-5.06779e-164	9.58134e-163	3.80442e-164	-6.94189e-164	-4.99516e-163	-5.86099e-165	7.66987e-164	5.64162e-163	1.00704e-162	1.13827e-164	-3.4476e-163	-9.33765e-163	7.31268e-164	8.32633e-163	-1.39697e-163	-9.12285e-164	1.58488e-165	-7.5513e-163	-1.5348e-163	2.0772e-163	0
-3.28394e-163	-4.47496e-163	-1.90611e-163	1.66051e-163	2.33741e-164	-7.22869e-163	1.95056e-164	-1.29808e-163	-5.93027e-165	2.26612e-163	-5.06779e-164	9.58134e-163	3.80442e-164	-6.94189e-164	-4.99516e-163	-5.86099e-165	7.66987e-164	5.64162e-163	1.00704e-162	1.13827e-164	-3.4476e-163	-9.33765e-163	7.31268e-164	8.32633e-163	-1.39697e-163	-9.12285e-164	1.58488e-165	-7.5513e-163	-1.5348e-163	2.0772e-163	0
-3.28394e-163	-4.47496e-163	-1.90611e-163	1.66051e-163	2.33741e-164	-7.22869e-163	1.95056e-164	-1.29808e-163	-5.93027e-165	2.26612e-163	-5.06779e-164	9.58134e-163	3.80442e-164	-6.94189e-164	-4.99516e-163	-5.86099e-165	7.66987e-164	5.64162e-163	1.00704e-162	1.13827e-164	-3.4476e-163	-9.33765e-163	7.31268e-164	8.32633e-163	-1.39697e-163	-9.12285e-164	1.58488e-165	-7.5513e-163	-1.5348e-163	2.0772e-163	0
-3.28394e-163	-4.47496e-163	-1.90611e-163	1.66051e-163	2.33741e-164	-7.22869e-163	1.95056e-164	-1.29808e-163	-5.93027e-165	2.26612e-163	-5.06779e-164	9.58134e-163	3.80442e-164	-6.94189e-164	-4.99516e-163	-5.86099e-165	7.66987e-164	5.64162e-163	1.00704e-162	1.13827e-164	-3.4476e-163	-9.33765e-163	7.31268e-164	8.32633e-163	-1.39697e-163	-9.12285e-164	1.58488e-165	-7.5513e-163	-1.5348e-163	2.0772e-163	0
-3.28394e-163	-4.47496e-163	-1.90611e-163	1.66051e-163	2.33741e-164	-7.22869e-163	1.95056e-164	-1.29808e-163	-5.93027e-165	2.26612e-163	-5.06779e-164	9.58134e-163	3.80442e-164	-6.94189e-164	-4.99516e-163	-5.86099e-165	7.66987e-164	5.64162e-163	1.00704e-162	1.13827e-164	-3.4476e-163	-9.33765e-163	7.31268e-164	8.32633e-163	-1.39697e-163	-9.12285e-164	1.58488e-165	-7.5513e-163	-1.5348e-163	2.0772e-163	0
-3.28394e-163	-4.47496e-163	-1.90611e-163	1.66051e-163	2.33741e-164	-7.22869e-163	1.95056e-164	-1.29808e-163	-5.93027e-165	2.26612e-163	-5.06779e-164	9.58134e-163	3.80442e-164	-6.94189e-164	-4.99516e-163	-5.86099e-165	7.66987e-164	5.64162e-163	1.00704e-162	1.13827e-164	-3.4476e-163	-9.33765e-163	7.31268e-164	8.32633e-163	-1.39697e-163	-9.12285e-164	1.58488e-165	-7.5513e-163	-1.5348e-163	2.0772e-163	0
-3.28394e-163	-4.47496e-163	-1.90611e-163	1.66051e-163	2.33741e-164	-7.22869e-163	1.95056e-164	-1.29808e-163	-5.93027e-165	2.26612e-163	-5.06779e-164	9.58134e-163	3.80442e-164	-6.94189e-164	-4.99516e-163	-5.86099e-165	7.66987e-164	5.64162e-163	1.00704e-162	1.13827e-164	-3.4476e-163	-9.33765e-163	7.31268e-164	8.32633e-163	-1.39697e-163	-9.12285e-164	1.58488e-165	-7.5513e-163	-1.5348e-163	2.0772e-163	0
-3.28394e-163	-4.47496e-163	-1.90611e-163	1.66051e-163	2.33741e-164	-7.22869e-163	1.95056e-164	-1.29808e-163	-5.93027e-165	2.26612e-163	-5.06779e-164	9.58134e-163	3.80442e-164	-6.94189e-164	-4.99516e-163	-5.86099e-165	7.66987e-164	5.64162e-163	1.00704e-162	1.13827e-164	-3.4476e-163	-9.33765e-163	7.31268e-164	8.32633e-163	-1.39697e-163	-9.12285e-164	1.58488e-165	-7.5513e-163	-1.5348e-163	2.0772e-163	0
-3.28394e-163	-4.47496e-163	-1.90611e-163	1.66051e-163	2.33741e-164	-7.22869e-163	1.95056e-164	-1.29808e-163	-5.93027e-165	2.26612e-163	-5.06779e-164	9.58134e-163	3.80442e-164	-6.94189e-164	-4.99516e-163	-5.86099e-165	7.66987e-164	5.64162e-163	1.00704e-162	1.13827e-164	-3.4476e-163	-9.33765e-163	7.31268e-164	8.32633e-163	-1.39697e-163	-9.12285e-164	1.58488e-165	-7.5513e-163	-1.5348e-163	2.0772e-163	0
-3.28394e-163	-4.47496e-163	-1.90611e-163	1.66051e-163	2.33741e-164	-7.22869e-163	1.95056e-164	-1.29808e-163	-5.93027e-165	2.26612e-163	-5.06779e-164	9.58134e-163	3.80442e-164	-6.94189e-164	-4.99516e-163	-5.86099e-165	7.66987e-164	5.64162e-163	1.00704e-162	1.13827e-164	-3.4476e-163	-9.33765e-163	7.31268e-164	8.32633e-163	-1.39697e-163	-9.12285e-164	1.58488e-165	-7.5513e-163	-1.5348e-163	2.0772e-163	0
-3.28394e-163	-4.47496e-163	-1.90611e-163	1.66051e-163	2.33741e-164	-7.22869e-163	1.95056e-164	-1.29808e-163	-5.93027e-165	2.26612e-163	-5.06779e-164	9.58134e-163	3.80442e-164	-6.94189e-164	-4.99516e-163	-5.86099e-165	7.66987e-164	5.64162e-163	1.00704e-162	1.13827e-164	-3.4476e-163	-9.33765e-163	7.31268e-164	8.32633e-163	-1.39697e-163	-9.12285e-164	1.58488e-165	-7.5513e-163	-1.5348e-163	2.0772e-163	0
-3.28394e-163	-4.47496e-163	-1.90611e-163	1.66051e-163	2.33741e-164	-7.22869e-163	1.95056e-164	-1.29808e-163	-5.93027e-165	2.26612e-163	-5.06779e-164	9.58134e-163	3.80442e-164	-6.94189e-164	-4.99516e-163	-5.86099e-165	7.66987e-164	5.64162e-163	1.00704e-162	1.13827e-164	-3.4476e-163	-9.33765e-163	7.31268e-164	8.32633e-163	-1.39697e-163	-9.12285e-164	1.58488e-165	-7.5513e-163	-1.5348e-163	2.0772e-163	0
-3.28394e-163	-4.47496e-163	-1.90611e-163	1.66051e-163	2.33741e-164	-7.22869e-163	1.95056e-164	-1.29808e-163	-5.93027e-165	2.26612e-163	-5.06779e-164	9.58134e-163	3.80442e-164	-6.94189e-164	-4.99516e-163	-5.86099e-165	7.66987e-164	5.64162e-163	1.00704e-162	1.13827e-164	-3.4476e-163	-9.33765e-163	7.31268e-164	8.32633e-163	-1.39697e-163	-9.12285e-164	1.58488e-165	-7.5513e-163	-1.5348e-163	2.0772e-163	0
-3.28394e-163	-4.47496e-163	-1.90611e-163	1.66051e-163	2.33741e-164	-7.22869e-163	1.95056e-164	-1.29808e-163	-5.93027e-165	2.26612e-163	-5.06779e-164	9.58134e-163	3.80442e-164	-6.94189e-164	-4.99516e-163	-5.86099e-165	7.66987e-164	5.64162e-163	1.00704e-162	1.13827e-164	-3.4476e-163	-9.33765e-163	7.31268e-164	8.32633e-163	-1.39697e-163	-9.12285e-164	1.58488e-165	-7.5513e-163	-1.5348e-163	2.0772e-163	0
-3.28394e-163	-4.47496e-163	-1.90611e-163	1.66051e-163	2.33741e-164	-7.22869e-163	1.95056e-164	-1.29808e-163	-5.93027e-165	2.26612e-163	-5.06779e-164	9.58134e-163	3.80442e-164	-6.94189e-164	-4.99516e-163	-5.86099e-165	7.66987e-164	5.64162e-163	1.00704e-162	1.13827e-164	-3.4476e-163	-9.33765e-163	7.31268e-164	8.32633e-163	-1.39697e-163	-9.12285e-164	1.58488e-165	-7.5513e-163	-1.5348e-163	2.0772e-163	0
-3.28394e-163	-4.47496e-163	-1.90611e-163	1.66051e-163	2.33741e-164	-7.22869e-163	1.95056e-164	-1.29808e-163	-5.93027e-165	2.26612e-163	-5.06779e-164	9.58134e-163	3.80442e-164	-6.94189e-164	-4.99516e-163	-5.86099e-165	7.66987e-164	5.64162e-163	1.00704e-162	1.13827e-164	-3.4476e-163	-9.33765e-163	7.31268e-164	8.32633e-163	-1.39697e-163	-9.12285e-164	1.58488e-165	-7.5513e-163	-1.5348e-163	2.0772e-163	0
-3.28394e-163	-4.47496e-163	-1.90611e-163	1.66051e-163	2.33741e-164	-7.22869e-163	1.95056e-164	-1.29808e-163	-5.93027e-165	2.26612e-163	-5.06779e-164	9.58134e-163	3.80442e-164	-6.94189e-164	-4.99516e-163	-5.86099e-165	7.66987e-164	5.64162e-163	1.00704e-162	1.13827e-164	-3.4476e-163	-9.33765e-163	7.31268e-164	8.32633e-163	-1.39697e-163	-9.12285e-164	1.58488e-165	-7.5513e-163	-1.5348e-163	2.0772e-163	0
-3.28394e-163	-4.47496e-163	-1.90611e-163	1.66051e-163	2.33741e-164	-7.22869e-163	1.95056e-164	-1.29808e-163	-5.93027e-165	2.26612e-163	-5.06779e-164	9.58134e-163	3.80442e-164	-6.94189e-164	-4.99516e-163	-5.86099e-165	7.66987e-164	5.64162e-163	1.00704e-162	1.13827e-164	-3.4476e-163	-9.33765e-163	7.31268e-164	8.32633e-163	-1.39697e-163	-9.12285e-164	1.58488e-165	-7.5513e-163	-1.5348e-163	2.0772e-163	0
-3.28394e-163	-4.47496e-163	-1.90611e-163	1.66051e-163	2.33741e-164	-7.22869e-163	1.95056e-164	-1.29808e-163	-5.93027e-165	2.26612e-163	-5.06779e-164	9.58134e-163	3.80442e-164	-6.94189e-164	-4.99516e-163	-5.86099e-165	7.66987e-164	5.64162e-163	1.00704e-162	1.13827e-164	-3.4476e-163	-9.33765e-163	7.31268e-164	8.32633e-163	-1.39697e-163	-9.12285e-164	1.58488e-165	-7.5513e-163	-1.5348e-163	2.0772e-163	0
-3.28394e-163	-4.47496e-163	-1.90611e-163	1.66051e-163	2.33741e-164	-7.22869e-163	1.95056e-164	-1.29808e-163	-5.93027e-165	2.26612e-163	-5.06779e-164	9.58134e-163	3.80442e-164	-6.94189e-164	-4.99516e-163	-5.86099e-165	7.66987e-164	5.64162e-163	1.00704e-162	1.13827e-164	-3.4476e-163	-9.33765e-163	7.31268e-164	8.32633e-163	-1.39697e-163	-9.12285e-164	1.58488e-165	-7.5513e-163	-1.5348e-163	2.0772e-163	0
-3.28394e-163	-4.47496e-163	-1.90611e-163	1.66051e-163	2.33741e-164	-7.22869e-163	1.95056e-164	-1.29808e-163	-5.93027e-165	2.26612e-163	-5.06779e-164	9.58134e-163	3.80442e-164	-6.94189e-164	-4.99516e-163	-5.86099e-165	7.66987e-164	5.64162e-163	1.00704e-162	1.13827e-164	-3.4476e-163	-9.33765e-163	7.31268e-164	8.32633e-163	-1.39697e-163	-9.12285e-164	1.58488e-165	-7.5513e-163	-1.5348e-163	2.0772e-163	0
-3.28394e-163	-4.47496e-163	-1.90611e-163	1.66051e-163	2.33741e-164	-7.22869e-163	1.95056e-164	-1.29808e-163	-5.93027e-165	2.26612e-163	-5.06779e-164	9.58134e-163	3.80442e-164	-6.94189e-164	-4.99516e-163	-5.86099e-165	7.66987e-164	5.64162e-163	1.00704e-162	1.13827e-164	-3.4476e-163	-9.33765e-163	7.31268e-164	8.32633e-163	-1.39697e-163	-9.12285e-164	1.58488e-165	-7.5513e-163	-1.5348e-163	2.0772e-163	0
-3.28394e-163	-4.47496e-163	-1.90611e-163	1.66051e-163	2.33741e-164	-7.22869e-163	1.95056e-164	-1.29808e-163	-5.93027e-165	2.26612e-163	-5.06779e-164	9.58134e-163	3.80442e-164	-6.94189e-164	-4.99516e-163	-5.86099e-165	7.66987e-164	5.64162e-163	1.00704e-162	1.13827e-164	-3.4476e-163	-9.33765e-163	7.31268e-164	8.32633e-163	-1.39697e-163	-9.12285e-164	1.58488e-165	-7.5513e-163	-1.5348e-163	2.0772e-163	0
-3.28394e-163	-4.47496e-163	-1.90611e-163	1.66051e-163	2.33741e-164	-7.22869e-163	1.95056e-164	-1.29808e-163	-5.93027e-165	2.26612e-163	-5.06779e-164	9.58134e-163	3.80442e-164	-6.94189e-164	-4.99516e-163	-5.86099e-165	7.66987e-164	5.64162e-163	1.00704e-162	1.13827e-164	-3.4476e-163	-9.33765e-163	7.31268e-164	8.32633e-163	-1.39697e-163	-9.12285e-164	1.58488e-165	-7.5513e-163	-1.5348e-163	2.0772e-163	0
-3.28394e-163	-4.47496e-163	-1.90611e-163	1.66051e-163	2.33741e-164	-7.22869e-163	1.95056e-164	-1.29808e-163	-5.93027e-165	2.26612e-163	-5.06779e-164	9.58134e-163	3.80442e-164	-6.94189e-164	-4.99516e-163	-5.86099e-165	7.66987e-164	5.64162e-163	1.00704e-162	1.13827e-164	-3.4476e-163	-9.33765e-163	7.31268e-164	8.32633e-163	-1.39697e-163	-9.12285e-164	1.58488e-165	-7.5513e-163	-1.5348e-163	2.0772e-163	0
-3.28394e-163	-4.47496e-163	-1.90611e-163	1.66051e-163	2.33741e-164	-7.22869e-163	1.95056e-164	-1.29808e-163	-5.93027e-165	2.26612e-163	-5.06779e-164	9.58134e-163	3.80442e-164	-6.94189e-164	-4.99516e-163	-5.86099e-165	7.66987e-164	5.64162e-163	1.00704e-162	1.13827e-164	-3.4476e-163	-9.33765e-163	7.31268e-164	8.32633e-163	-1.39697e-163	-9.12285e-164	1.58488e-165	-7.5513e-163	-1.5348e-163	2.0772e-163	0
-3.28394e-163	-4.47496e-163	-1.90611e-163	1.66051e-163	2.33741e-164	-7.22869e-163	1.95056e-164	-1.29808e-163	-5.93027e-165	2.26612e-163	-5.06779e-164	9.58134e-163	3.80442e-164	-6.94189e-164	-4.99516e-163	-5.86099e-165	7.66987e-164	5.64162e-163	1.00704e-162	1.13827e-164	-3.4476e-163	-9.33765e-163	7.31268e-164	8.32633e-163	-1.39697e-163	-9.12285e-164	1.58488e-165	-7.5513e-163	-1.5348e-163	2.0772e-163	0
-3.28394e-163	-4.47496e-163	-1.90611e-163	1.66051e-163	2.33741e-164	-7.22869e-163	1.95056e-164	-1.29808e-163	-5.93027e-165	2.26612e-163	-5.06779e-164	9.58134e-163	3.80442e-164	-6.94189e-164	-4.99516e-163	-5.86099e-165	7.66987e-164	5.64162e-163	1.00704e-162	1.13827e-164	-3.4476e-163	-9.33765e-163	7.31268e-164	8.32633e-163	-1.39697e-163	-9.12285e-164	1.58488e-165	-7.5513e-163	-1.5348e-163	2.0772e-163	0
-3.28394e-163	-4.47496e-163	-1.90611e-163	1.66051e-163	2.33741e-164	-7.22869e-163	1.95056e-164	-1.29808e-163	-5.93027e-165	2.26612e-163	-5.06779e-164	9.58134e-163	3.80442e-164	-6.94189e-164	-4.99516e-163	-5.86099e-165	7.66987e-164	5.64162e-163	1.00704e-162	1.13827e-164	-3.4476e-163	-9.33765e-163	7.31268e-164	8.32633e-163	-1.39697e-163	-9.12285e-164	1.58488e-165	-7.5513e-163	-1.5348e-163	2.0772e-163	0
-3.28394e-163	-4.47496e-163	-1.90611e-163	1.66051e-163	2.33741e-164	-7.22869e-163	1.95056e-164	-1.29808e-163	-5.93027e-165	2.26612e-163	-5.06779e-164	9.58134e-163	3.80442e-164	-6.94189e-164	-4.99516e-163	-5.86099e-165	7.66987e-164	5.64162e-163	1.00704e-162	1.13827e-164	-3.4476e-163	-9.33765e-163	7.31268e-164	8.32633e-163	-1.39697e-163	-9.12285e-164	1.58488e-165	-7.5513e-163	-1.5348e-163	2.0772e-163	0
-3.28394e-163	-4.47496e-163	-1.90611e-163	1.66051e-163	2.33741e-164	-7.22869e-163	1.95056e-164	-1.29808e-163	-5.93027e-165	2.26612e-163	-5.06779e-164	9.58134e-163	3.80442e-164	-6.94189e-164	-4.99516e-163	-5.86099e-165	7.66987e-164	5.64162e-163	1.00704e-162	1.13827e-164	-3.4476e-163	-9.33765e-163	7.31268e-164	8.32633e-163	-1.39697e-163	-9.12285e-164	1.58488e-165	-7.5513e-163	-1.5348e-163	2.0772e-163	0
-3.28394e-163	-4.47496e-163	-1.90611e-163	1.66051e-163	2.33741e-164	-7.22869e-163	1.95056e-164	-1.29808e-163	-5.93027e-165	2.26612e-163	-5.06779e-164	9.58134e-163	3.80442e-164	-6.94189e-164	-4.99516e-163	-5.86099e-165	7.66987e-164	5.64162e-163	1.00704e-162	1.13827e-164	-3.4476e-163	-9.33765e-163	7.31268e-164	8.32633e-163	-1.39697e-163	-9.12285e-164	1.58488e-165	-7.5513e-163	-1.5348e-163	2.0772e-163	0
-3.28394e-163	-4.47496e-163	-1.90611e-163	1.66051e-163	2.33741e-164	-7.22869e-163	1.95056e-164	-1.29808e-163	-5.93027e-165	2.26612e-163	-5.06779e-164	9.58134e-163	3.80442e-164	-6.94189e-164	-4.99516e-163	-5.86099e-165	7.66987e-164	5.64162e-163	1.00704e-162	1.13827e-164	-3.4476e-163	-9.33765e-163	7.31268e-164	8.32633e-163	-1.39697e-163	-9.12285e-164	1.58488e-165	-7.5513e-163	-1.5348e-163	2.0772e-163	0
-3.28394e-163	-4.47496e-163	-1.90611e-163	1.66051e-163	2.33741e-164	-7.22869e-163	1.95056e-164	-1.29808e-163	-5.93027e-165	2.26612e-163	-5.06779e-164	9.58134e-163	3.80442e-164	-6.94189e-164	-4.99516e-163	-5.86099e-165	7.66987e-164	5.64162e-163	1.00704e-162	1.13827e-164	-3.4476e-163	-9.33765e-163	7.31268e-164	8.32633e-163	-1.39697e-163	-9.12285e-164	1.58488e-165	-7.5513e-163	-1.5348e-163	2.0772e-163	0
-3.28394e-163	-4.47496e-163	-1.90611e-163	1.66051e-163	2.33741e-164	-7.22869e-163	1.95056e-164	-1.29808e-163	-5.93027e-165	2.26612e-163	-5.06779e-164	9.58134e-163	3.80442e-164	-6.94189e-164	-4.99516e-163	-5.86099e-165	7.66987e-164	5.64162e-163	1.00704e-162	1.13827e-164	-3.4476e-163	-9.33765e-163	7.31268e-164	8.32633e-163	-1.39697e-163	-9.12285e-164	1.58488e-165	-7.5513e-163	-1.5348e-163	2.0772e-163	0
-3.28394e-163	-4.47496e-163	-1.90611e-163	1.66051e-163	2.33741e-164	-7.22869e-163	1.95056e-164	-1.29808e-163	-5.93027e-165	2.26612e-163	-5.06779e-164	9.58134e-163	3.80442e-164	-6.94189e-164	-4.99516e-163	-5.86099e-165	7.66987e-164	5.64162e-163	1.00704e-162	1.13827e-164	-3.4476e-163	-9.33765e-163	7.31268e-164	8.32633e-163	-1.39697e-163	-9.12285e-164	1.58488e-165	-7.5513e-163	-1.5348e-163	2.0772e-163	0
-3.28394e-163	-4.47496e-163	-1.90611e-163	1.66051e-163	2.33741e-164	-7.22869e-163	1.95056e-164	-1.29808e-163	-5.93027e-165	2.26612e-163	-5.06779e-164	9.58134e-163	3.80442e-164	-6.94189e-164	-4.99516e-163	-5.86099e-165	7.66987e-164	5.64162e-163	1.00704e-162	1.13827e-164	-3.4476e-163	-9.33765e-163	7.31268e-164	8.32633e-163	-1.39697e-163	-9.12285e-164	1.58488e-165	-7.5513e-163	-1.5348e-163	2.0772e-163	0
-3.28394e-163	-4.47496e-163	-1.90611e-163	1.66051e-163	2.33741e-164	-7.22869e-163	1.95056e-164	-1.29808e-163	-5.93027e-165	2.26612e-163	-5.06779e-164	9.58134e-163	3.80442e-164	-6.94189e-164	-4.99516e-163	-5.86099e-165	7.66987e-164	5.64162e-163	1.00704e-162	1.13827e-164	-3.4476e-163	-9.33765e-163	7.31268e-164	8.32633e-163	-1.39697e-163	-9.12285e-164	1.58488e-165	-7.5513e-163	-1.5348e-163	2.0772e-163	0
-3.28394e-163	-4.47496e-163	-1.90611e-163	1.66051e-163	2.33741e-164	-7.22869e-163	1.95056e-164	-1.29808e-163	-5.93027e-165	2.26612e-163	-5.06779e-164	9.58134e-163	3.80442e-164	-6.94189e-164	-4.99516e-163	-5.86099e-165	7.66987e-164	5.64162e-163	1.00704e-162	1.13827e-164	-3.4476e-163	-9.33765e-163	7.31268e-164	8.32633e-163	-1.39697e-163	-9.12285e-164	1.58488e-165	-7.5513e-163	-1.5348e-163	2.0772e-163	0
-3.28394e-163	-4.47496e-163	-1.90611e-163	1.66051e-163	2.33741e-164	-7.22869e-163	1.95056e-164	-1.29808e-163	-5.93027e-165	2.26612e-163	-5.06779e-164	9.58134e-163	3.80442e-164	-6.94189e-164	-4.99516e-163	-5.86099e-165	7.66987e-164	5.64162e-163	1.00704e-162	1.13827e-164	-3.4476e-163	-9.33765e-163	7.31268e-164	8.32633e-163	-1.39697e-163	-9.12285e-164	1.58488e-165	-7.5513e-163	-1.5348e-163	2.0772e-163	0
-3.28394e-163	-4.47496e-163	-1.90611e-163	1.66051e-163	2.33741e-164	-7.22869e-163	1.95056e-164	-1.29808e-163	-5.93027e-165	2.26612e-163	-5.06779e-164	9.58134e-163	3.80442e-164	-6.94189e-164	-4.99516e-163	-5.86099e-165	7.66987e-164	5.64162e-163	1.00704e-162	1.13827e-164	-3.4476e-163	-9.33765e-163	7.31268e-164	8.32633e-163	-1.39697e-163	-9.12285e-164	1.58488e-165	-7.5513e-163	-1.5348e-163	2.0772e-163	0
-3.28394e-163	-4.47496e-163	-1.90611e-163	1.66051e-163	2.33741e-164	-7.22869e-163	1.95056e-164	-1.29808e-163	-5.93027e-165	2.26612e-163	-5.06779e-164	9.58134e-163	3.80442e-164	-6.94189e-164	-4.99516e-163	-5.86099e-165	7.66987e-164	5.64162e-163	1.00704e-162	1.13827e-164	-3.4476e-163	-9.33765e-163	7.31268e-164	8.32633e-163	-1.39697e-163	-9.12285e-164	1.58488e-165	-7.5513e-163	-1.5348e-163	2.0772e-163	0
-3.28394e-163	-4.47496e-163	-1.90611e-163	1.66051e-163	2.33741e-164	-7.22869e-163	1.95056e-164	-1.29808e-163	-5.93027e-165	2.26612e-163	-5.06779e-164	9.58134e-163	3.80442e-164	-6.94189e-164	-4.99516e-163	-5.86099e-165	7.66987e-164	5.64162e-163	1.00704e-162	1.13827e-164	-3.4476e-163	-9.33765e-163	7.31268e-164	8.32633e-163	-1.39697e-163	-9.12285e-164	1.58488e-165	-7.5513e-163	-1.5348e-163	2.0772e-163	0
-3.28394e-163	-4.47496e-163	-1.90611e-163	1.66051e-163	2.33741e-164	-7.22869e-163	1.95056e-164	-1.29808e-163	-5.93027e-165	2.26612e-163	-5.06779e-164	9.58134e-163	3.80442e-164	-6.94189e-164	-4.99516e-163	-5.86099e-165	7.66987e-164	5.64162e-163	1.00704e-162	1.13827e-164	-3.4476e-163	-9.33765e-163	7.31268e-164	8.32633e-163	-1.39697e-163	-9.12285e-164	1.58488e-165	-7.5513e-163	-1.5348e-163	2.0772e-163	0
-3.28394e-163	-4.47496e-163	-1.90611e-163	1.66051e-163	2.33741e-164	-7.22869e-163	1.95056e-164	-1.29808e-163	-5.93027e-165	2.26612e-163	-5.06779e-164	9.58134e-163	3.80442e-164	-6.94189e-164	-4.99516e-163	-5.86099e-165	7.66987e-164	5.64162e-163	1.00704e-162	1.13827e-164	-3.4476e-163	-9.33765e-163	7.31268e-164	8.32633e-163	-1.39697e-163	-9.12285e-164	1.58488e-165	-7.5513e-163	-1.5348e-163	2.0772e-163	0
-3.28394e-163	-4.47496e-163	-1.90611e-163	1.66051e-163	2.33741e-164	-7.22869e-163	1.95056e-164	-1.29808e-163	-5.93027e-165	2.26612e-163	-5.06779e-164	9.58134e-163	3.80442e-164	-6.94189e-164	-4.99516e-163	-5.86099e-165	7.66987e-164	5.64162e-163	1.00704e-162	1.13827e-164	-3.4476e-163	-9.33765e-163	7.31268e-164	8.32633e-163	-1.39697e-163	-9.12285e-164	1.58488e-165	-7.5513e-163	-1.5348e-163	2.0772e-163	0
-3.28394e-163	-4.47496e-163	-1.90611e-163	1.66051e-163	2.33741e-164	-7.22869e-163	1.95056e-164	-1.29808e-163	-5.93027e-165	2.26612e-163	-5.06779e-164	9.58134e-163	3.80442e-164	-6.94189e-164	-4.99516e-163	-5.86099e-165	7.66987e-164	5.64162e-163	1.00704e-162	1.13827e-164	-3.4476e-163	-9.33765e-163	7.31268e-164	8.32633e-163	-1.39697e-163	-9.12285e-164	1.58488e-165	-7.5513e-163	-1.5348e-163	2.0772e-163	0
-3.28394e-163	-4.47496e-163	-1.90611e-163	1.66051e-163	2.33741e-164	-7.22869e-163	1.95056e-164	-1.29808e-163	-5.93027e-165	2.26612e-163	-5.06779e-164	9.58134e-163	3.80442e-164	-6.94189e-164	-4.99516e-163	-5.86099e-165	7.66987e-164	5.64162e-163	1.00704e-162	1.13827e-164	-3.4476e-163	-9.33765e-163	7.31268e-164	8.32633e-163	-1.39697e-163	-9.12285e-164	1.58488e-165	-7.5513e-163	-1.5348e-163	2.0772e-163	0
-3.28394e-163	-4.47496e-163	-1.90611e-163	1.66051e-163	2.33741e-164	-7.22869e-163	1.95056e-164	-1.29808e-163	-5.93027e-165	2.26612e-163	-5.06779e-164	9.58134e-163	3.80442e-164	-6.94189e-164	-4.99516e-163	-5.86099e-165	7.66987e-164	5.64162e-163	1.00704e-162	1.13827e-164	-3.4476e-163	-9.33765e-163	7.31268e-164	8.32633e-163	-1.39697e-163	-9.12285e-164	1.58488e-165	-7.5513e-163	-1.5348e-163	2.0772e-163	0
-3.28394e-163	-4.47496e-163	-1.90611e-163	1.66051e-163	2.33741e-164	-7.22869e-163	1.95056e-164	-1.29808e-163	-5.93027e-165	2.26612e-163	-5.06779e-164	9.58134e-163	3.80442e-164	-6.94189e-164	-4.99516e-163	-5.86099e-165	7.66987e-164	5.64162e-163	1.00704e-162	1.13827e-164	-3.4476e-163	-9.33765e-163	7.31268e-164	8.32633e-163	-1.39697e-163	-9.12285e-164	1.58488e-165	-7.5513e-163	-1.5348e-163	2.0772e-163	0
-3.28394e-163	-4.47496e-163	-1.90611e-163	1.66051e-163	2.33741e-164	-7.22869e-163	1.95056e-164	-1.29808e-163	-5.93027e-165	2.26612e-163	-5.06779e-164	9.58134e-163	3.80442e-164	-6.94189e-164	-4.99516e-163	-5.86099e-165	7.66987e-164	5.64162e-163	1.00704e-162	1.13827e-164	-3.4476e-163	-9.33765e-163	7.31268e-164	8.32633e-163	-1.39697e-163	-9.12285e-164	1.58488e-165	-7.5513e-163	-1.5348e-163	2.0772e-163	0
-3.28394e-163	-4.47496e-163	-1.90611e-163	1.66051e-163	2.33741e-164	-7.22869e-163	1.95056e-164	-1.29808e-163	-5.93027e-165	2.26612e-163	-5.06779e-164	9.58134e-163	3.80442e-164	-6.94189e-164	-4.99516e-163	-5.86099e-165	7.66987e-164	5.64162e-163	1.00704e-162	1.13827e-164	-3.4476e-163	-9.33765e-163	7.31268e-164	8.32633e-163	-1.39697e-163	-9.12285e-164	1.58488e-165	-7.5513e-163	-1.5348e-163	2.0772e-163	0
-3.28394e-163	-4.47496e-163	-1.90611e-163	1.66051e-163	2.33741e-164	-7.22869e-163	1.95056e-164	-1.29808e-163	-5.93027e-165	2.26612e-163	-5.06779e-164	9.58134e-163	3.80442e-164	-6.94189e-164	-4.99516e-163	-5.86099e-165	7.66987e-164	5.64162e-163	1.00704e-162	1.13827e-164	-3.4476e-163	-9.33765e-163	7.31268e-164	8.32633e-163	-1.39697e-163	-9.12285e-164	1.58488e-165	-7.5513e-163	-1.5348e-163	2.0772e-163	0
-3.28394e-163	-4.47496e-163	-1.90611e-163	1.66051e-163	2.33741e-164	-7.22869e-163	1.95056e-164	-1.29808e-163	-5.93027e-165	2.26612e-163	-5.06779e-164	9.58134e-163	3.80442e-164	-6.94189e-164	-4.99516e-163	-5.86099e-165	7.66987e-164	5.64162e-163	1.00704e-162	1.13827e-164	-3.4476e-163	-9.33765e-163	7.31268e-164	8.32633e-163	-1.39697e-163	-9.12285e-164	1.58488e-165	-7.5513e-163	-1.5348e-163	2.0772e-163	0
-3.28394e-163	-4.47496e-163	-1.90611e-163	1.66051e-163	2.33741e-164	-7.22869e-163	1.95056e-164	-1.29808e-163	-5.93027e-165	2.26612e-163	-5.06779e-164	9.58134e-163	3.80442e-164	-6.94189e-164	-4.99516e-163	-5.86099e-165	7.66987e-164	5.64162e-163	1.00704e-162	1.13827e-164	-3.4476e-163	-9.33765e-163	7.31268e-164	8.32633e-163	-1.39697e-163	-9.12285e-164	1.58488e-165	-7.5513e-163	-1.5348e-163	2.0772e-163	0
-3.28394e-163	-4.47496e-163	-1.90611e-163	1.66051e-163	2.33741e-164	-7.22869e-163	1.95056e-164	-1.29808e-163	-5.93027e-165	2.26612e-163	-5.06779e-164	9.58134e-163	3.80442e-164	-6.94189e-164	-4.99516e-163	-5.86099e-165	7.66987e-164	5.64162e-163	1.00704e-162	1.13827e-164	-3.4476e-163	-9.33765e-163	7.31268e-164	8.32633e-163	-1.39697e-163	-9.12285e-164	1.58488e-165	-7.5513e-163	-1.5348e-163	2.0772e-163	0
-3.28394e-163	-4.47496e-163	-1.90611e-163	1.66051e-163	2.33741e-164	-7.22869e-163	1.95056e-164	-1.29808e-163	-5.93027e-165	2.26612e-163	-5.06779e-164	9.58134e-163	3.80442e-164	-6.94189e-164	-4.99516e-163	-5.86099e-165	7.66987e-164	5.64162e-163	1.00704e-162	1.13827e-164	-3.4476e-163	-9.33765e-163	7.31268e-164	8.32633e-163	-1.39697e-163	-9.12285e-164	1.58488e-165	-7.5513e-163	-1.5348e-163	2.0772e-163	0
-3.28394e-163	-4.47496e-163	-1.90611e-163	1.66051e-163	2.33741e-164	-7.22869e-163	1.95056e-164	-1.29808e-163	-5.93027e-165	2.26612e-163	-5.06779e-164	9.58134e-163	3.80442e-164	-6.94189e-164	-4.99516e-163	-5.86099e-165	7.66987e-164	5.64162e-163	1.00704e-162	1.13827e-164	-3.4476e-163	-9.33765e-163	7.31268e-164	8.32633e-163	-1.39697e-163	-9.12285e-164	1.58488e-165	-7.5513e-163	-1.5348e-163	2.0772e-163	0
-3.28394e-163	-4.47496e-163	-1.90611e-163	1.66051e-163	2.33741e-164	-7.22869e-163	1.95056e-164	-1.29808e-163	-5.93027e-165	2.26612e-163	-5.06779e-164	9.58134e-163	3.80442e-164	-6.94189e-164	-4.99516e-163	-5.86099e-165	7.66987e-164	5.64162e-163	1.00704e-162	1.13827e-164	-3.4476e-163	-9.33765e-163	7.31268e-164	8.32633e-163	-1.39697e-163	-9.12285e-164	1.58488e-165	-7.5513e-163	-1.5348e-163	2.0772e-163	0
-3.28394e-163	-4.47496e-163	-1.90611e-163	1.66051e-163	2.33741e-164	-7.22869e-163	1.95056e-164	-1.29808e-163	-5.93027e-165	2.26612e-163	-5.06779e-164	9.58134e-163	3.80442e-164	-6.94189e-164	-4.99516e-163	-5.86099e-165	7.66987e-164	5.64162e-163	1.00704e-162	1.13827e-164	-3.4476e-163	-9.33765e-163	7.31268e-164	8.32633e-163	-1.39697e-163	-9.12285e-164	1.58488e-165	-7.5513e-163	-1.5348e-163	2.0772e-163	0
-3.28394e-163	-4.47496e-163	-1.90611e-163	1.66051e-163	2.33741e-164	-7.22869e-163	1.95056e-164	-1.29808e-163	-5.93027e-165	2.26612e-163	-5.06779e-164	9.58134e-163	3.80442e-164	-6.94189e-164	-4.99516e-163	-5.86099e-165	7.66987e-164	5.64162e-163	1.00704e-162	1.13827e-164	-3.4476e-163	-9.33765e-163	7.31268e-164	8.32633e-163	-1.39697e-163	-9.12285e-164	1.58488e-165	-7.5513e-163	-1.5348e-163	2.0772e-163	0
-3.28394e-163	-4.47496e-163	-1.90611e-163	1.66051e-163	2.33741e-164	-7.22869e-163	1.95056e-164	-1.29808e-163	-5.93027e-165	2.26612e-163	-5.06779e-164	9.58134e-163	3.80442e-164	-6.94189e-164	-4.99516e-163	-5.86099e-165	7.66987e-164	5.64162e-163	1.00704e-162	1.13827e-164	-3.4476e-163	-9.33765e-163	7.31268e-164	8.32633e-163	-1.39697e-163	-9.12285e-164	1.58488e-165	-7.5513e-163	-1.5348e-163	2.0772e-163	0
-3.28394e-163	-4.47496e-163	-1.90611e-163	1.66051e-163	2.33741e-164	-7.22869e-163	1.95056e-164	-1.29808e-163	-5.93027e-165	2.26612e-163	-5.06779e-164	9.58134e-163	3.80442e-164	-6.94189e-164	-4.99516e-163	-5.86099e-165	7.66987e-164	5.64162e-163	1.00704e-162	1.13827e-164	-3.4476e-163	-9.33765e-163	7.31268e-164	8.32633e-163	-1.39697e-163	-9.12285e-164	1.58488e-165	-7.5513e-163	-1.5348e-163	2.0772e-163	0
-3.28394e-163	-4.47496e-163	-1.90611e-163	1.66051e-163	2.33741e-164	-7.22869e-163	1.95056e-164	-1.29808e-163	-5.93027e-165	2.26612e-163	-5.06779e-164	9.58134e-163	3.80442e-164	-6.94189e-164	-4.99516e-163	-5.86099e-165	7.66987e-164	5.64162e-163	1.00704e-162	1.13827e-164	-3.4476e-163	-9.33765e-163	7.31268e-164	8.32633e-163	-1.39697e-163	-9.12285e-164	1.58488e-165	-7.5513e-163	-1.5348e-163	2.0772e-163	0
-3.28394e-163	-4.47496e-163	-1.90611e-163	1.66051e-163	2.33741e-164	-7.22869e-163	1.95056e-164	-1.29808e-163	-5.93027e-165	2.26612e-163	-5.06779e-164	9.58134e-163	3.80442e-164	-6.94189e-164	-4.99516e-163	-5.86099e-165	7.66987e-164	5.64162e-163	1.00704e-162	1.13827e-164	-3.4476e-163	-9.33765e-163	7.31268e-164	8.32633e-163	-1.39697e-163	-9.12285e-164	1.58488e-165	-7.5513e-163	-1.5348e-163	2.0772e-163	0
-3.28394e-163	-4.47496e-163	-1.90611e-163	1.66051e-163	2.33741e-164	-7.22869e-163	1.95056e-164	-1.29808e-163	-5.93027e-165	2.26612e-163	-5.06779e-164	9.58134e-163	3.80442e-164	-6.94189e-164	-4.99516e-163	-5.86099e-165	7.66987e-164	5.64162e-163	1.00704e-162	1.13827e-164	-3.4476e-163	-9.33765e-163	7.31268e-164	8.32633e-163	-1.39697e-163	-9.12285e-164	1.58488e-165	-7.5513e-163	-1.5348e-163	2.0772e-163	0
-3.28394e-163	-4.47496e-163	-1.90611e-163	1.66051e-163	2.33741e-164	-7.22869e-163	1.95056e-164	-1.29808e-163	-5.93027e-165	2.26612e-163	-5.06779e-164	9.58134e-163	3.80442e-164	-6.94189e-164	-4.99516e-163	-5.86099e-165	7.66987e-164	5.64162e-163	1.00704e-162	1.13827e-164	-3.4476e-163	-9.33765e-163	7.31268e-164	8.32633e-163	-1.39697e-163	-9.12285e-164	1.58488e-165	-7.5513e-163	-1.5348e-163	2.0772e-163	0
-3.28394e-163	-4.47496e-163	-1.90611e-163	1.66051e-163	2.33741e-164	-7.22869e-163	1.95056e-164	-1.29808e-163	-5.93027e-165	2.26612e-163	-5.06779e-164	9.58134e-163	3.80442e-164	-6.94189e-164	-4.99516e-163	-5.86099e-165	7.66987e-164	5.64162e-163	1.00704e-162	1.13827e-164	-3.4476e-163	-9.33765e-163	7.31268e-164	8.32633e-163	-1.39697e-163	-9.12285e-164	1.58488e-165	-7.5513e-163	-1.5348e-163	2.0772e-163	0
-3.28394e-163	-4.47496e-163	-1.90611e-163	1.66051e-163	2.33741e-164	-7.22869e-163	1.95056e-164	-1.29808e-163	-5.93027e-165	2.26612e-163	-5.06779e-164	9.58134e-163	3.80442e-164	-6.94189e-164	-4.99516e-163	-5.86099e-165	7.66987e-164	5.64162e-163	1.00704e-162	1.13827e-164	-3.4476e-163	-9.33765e-163	7.31268e-164	8.32633e-163	-1.39697e-163	-9.12285e-164	1.58488e-165	-7.5513e-163	-1.5348e-163	2.0772e-163	0
-3.28394e-163	-4.47496e-163	-1.90611e-163	1.66051e-163	2.33741e-164	-7.22869e-163	1.95056e-164	-1.29808e-163	-5.93027e-165	2.26612e-163	-5.06779e-164	9.58134e-163	3.80442e-164	-6.94189e-164	-4.99516e-163	-5.86099e-165	7.66987e-164	5.64162e-163	1.00704e-162	1.13827e-164	-3.4476e-163	-9.33765e-163	7.31268e-164	8.32633e-163	-1.39697e-163	-9.12285e-164	1.58488e-165	-7.5513e-163	-1.5348e-163	2.0772e-163	0
-3.28394e-163	-4.47496e-163	-1.90611e-163	1.66051e-163	2.33741e-164	-7.22869e-163	1.95056e-164	-1.29808e-163	-5.93027e-165	2.26612e-163	-5.06779e-164	9.58134e-163	3.80442e-164	-6.94189e-164	-4.99516e-163	-5.86099e-165	7.66987e-164	5.64162e-163	1.00704e-162	1.13827e-164	-3.4476e-163	-9.33765e-163	7.31268e-164	8.32633e-163	-1.39697e-163	-9.12285e-164	1.58488e-165	-7.5513e-163	-1.5348e-163	2.0772e-163	0
-3.28394e-163	-4.47496e-163	-1.90611e-163	1.66051e-163	2.33741e-164	-7.22869e-163	1.95056e-164	-1.29808e-163	-5.93027e-165	2.26612e-163	-5.06779e-164	9.58134e-163	3.80442e-164	-6.94189e-164	-4.99516e-163	-5.86099e-165	7.66987e-164	5.64162e-163	1.00704e-162	1.13827e-164	-3.4476e-163	-9.33765e-163	7.31268e-164	8.32633e-163	-1.39697e-163	-9.12285e-164	1.58488e-165	-7.5513e-163	-1.5348e-163	2.0772e-163	0
-3.28394e-163	-4.47496e-163	-1.90611e-163	1.66051e-163	2.33741e-164	-7.22869e-163	1.95056e-164	-1.29808e-163	-5.93027e-165	2.26612e-163	-5.06779e-164	9.58134e-163	3.80442e-164	-6.94189e-164	-4.99516e-163	-5.86099e-165	7.66987e-164	5.64162e-163	1.00704e-162	1.13827e-164	-3.4476e-163	-9.33765e-163	7.31268e-164	8.32633e-163	-1.39697e-163	-9.12285e-164	1.58488e-165	-7.5513e-163	-1.5348e-163	2.0772e-163	0
-3.28394e-163	-4.47496e-163	-1.90611e-163	1.66051e-163	2.33741e-164	-7.22869e-163	1.95056e-164	-1.29808e-163	-5.93027e-165	2.26612e-163	-5.06779e-164	9.58134e-163	3.80442e-164	-6.94189e-164	-4.99516e-163	-5.86099e-165	7.66987e-164	5.64162e-163	1.00704e-162	1.13827e-164	-3.4476e-163	-9.33765e-163	7.31268e-164	8.32633e-163	-1.39697e-163	-9.12285e-164	1.58488e-165	-7.5513e-163	-1.5348e-163	2.0772e-163	0
-3.28394e-163	-4.47496e-163	-1.90611e-163	1.66051e-163	2.33741e-164	-7.22869e-163	1.95056e-164	-1.29808e-163	-5.93027e-165	2.26612e-163	-5.06779e-164	9.58134e-163	3.80442e-164	-6.94189e-164	-4.99516e-163	-5.86099e-165	7.66987e-164	5.64162e-163	1.00704e-162	1.13827e-164	-3.4476e-163	-9.33765e-163	7.31268e-164	8.32633e-163	-1.39697e-163	-9.12285e-164	1.58488e-165	-7.5513e-163	-1.5348e-163	2.0772e-163	0
-3.28394e-163	-4.47496e-163	-1.90611e-163	1.66051e-163	2.33741e-164	-7.22869e-163	1.95056e-164	-1.29808e-163	-5.93027e-165	2.26612e-163	-5.06779e-164	9.58134e-163	3.80442e-164	-6.94189e-164	-4.99516e-163	-5.86099e-165	7.66987e-164	5.64162e-163	1.00704e-162	1.13827e-164	-3.4476e-163	-9.33765e-163	7.31268e-164	8.32633e-163	-1.39697e-163	-9.12285e-164	1.58488e-165	-7.5513e-163	-1.5348e-163	2.0772e-163	0
-3.28394e-163	-4.47496e-163	-1.90611e-163	1.66051e-163	2.33741e-164	-7.22869e-163	1.95056e-164	-1.29808e-163	-5.93027e-165	2.26612e-163	-5.06779e-164	9.58134e-163	3.80442e-164	-6.94189e-164	-4.99516e-163	-5.86099e-165	7.66987e-164	5.64162e-163	1.00704e-162	1.13827e-164	-3.4476e-163	-9.33765e-163	7.31268e-164	8.32633e-163	-1.39697e-163	-9.12285e-164	1.58488e-165	-7.5513e-163	-1.5348e-163	2.0772e-163	0
-3.28394e-163	-4.47496e-163	-1.90611e-163	1.66051e-163	2.33741e-164	-7.22869e-163	1.95056e-164	-1.29808e-163	-5.93027e-165	2.26612e-163	-5.06779e-164	9.58134e-163	3.80442e-164	-6.94189e-164	-4.99516e-163	-5.86099e-165	7.66987e-164	5.64162e-163	1.00704e-162	1.13827e-164	-3.4476e-163	-9.33765e-163	7.31268e-164	8.32633e-163	-1.39697e-163	-9.12285e-164	1.58488e-165	-7.5513e-163	-1.5348e-163	2.0772e-163	0
-3.28394e-163	-4.47496e-163	-1.90611e-163	1.66051e-163	2.33741e-164	-7.22869e-163	1.95056e-164	-1.29808e-163	-5.93027e-165	2.26612e-163	-5.06779e-164	9.58134e-163	3.80442e-164	-6.94189e-164	-4.99516e-163	-5.86099e-165	7.66987e-164	5.64162e-163	1.00704e-162	1.13827e-164	-3.4476e-163	-9.33765e-163	7.31268e-164	8.32633e-163	-1.39697e-163	-9.12285e-164	1.58488e-165	-7.5513e-163	-1.5348e-163	2.0772e-163	0
-3.28394e-163	-4.47496e-163	-1.90611e-163	1.66051e-163	2.33741e-164	-7.22869e-163	1.95056e-164	-1.29808e-163	-5.93027e-165	2.26612e-163	-5.06779e-164	9.58134e-163	3.80442e-164	-6.94189e-164	-4.99516e-163	-5.86099e-165	7.66987e-164	5.64162e-163	1.00704e-162	1.13827e-164	-3.4476e-163	-9.33765e-163	7.31268e-164	8.32633e-163	-1.39697e-163	-9.12285e-164	1.58488e-165	-7.5513e-163	-1.5348e-163	2.0772e-163	0
-3.28394e-163	-4.47496e-163	-1.90611e-163	1.66051e-163	2.33741e-164	-7.22869e-163	1.95056e-164	-1.29808e-163	-5.93027e-165	2.26612e-163	-5.06779e-164	9.58134e-163	3.80442e-164	-6.94189e-164	-4.99516e-163	-5.86099e-165	7.66987e-164	5.64162e-163	1.00704e-162	1.13827e-164	-3.4476e-163	-9.33765e-163	7.31268e-164	8.32633e-163	-1.39697e-163	-9.12285e-164	1.58488e-165	-7.5513e-163	-1.5348e-163	2.0772e-163	0
-3.28394e-163	-4.47496e-163	-1.90611e-163	1.66051e-163	2.33741e-164	-7.22869e-163	1.95056e-164	-1.29808e-163	-5.93027e-165	2.26612e-163	-5.06779e-164	9.58134e-163	3.80442e-164	-6.94189e-164	-4.99516e-163	-5.86099e-165	7.66987e-164	5.64162e-163	1.00704e-162	1.13827e-164	-3.4476e-163	-9.33765e-163	7.31268e-164	8.32633e-163	-1.39697e-163	-9.12285e-164	1.58488e-165	-7.5513e-163	-1.5348e-163	2.0772e-163	0
-3.28394e-163	-4.47496e-163	-1.90611e-163	1.66051e-163	2.33741e-164	-7.22869e-163	1.95056e-164	-1.29808e-163	-5.93027e-165	2.26612e-163	-5.06779e-164	9.58134e-163	3.80442e-164	-6.94189e-164	-4.99516e-163	-5.86099e-165	7.66987e-164	5.64162e-163	1.00704e-162	1.13827e-164	-3.4476e-163	-9.33765e-163	7.31268e-164	8.32633e-163	-1.39697e-163	-9.12285e-164	1.58488e-165	-7.5513e-163	-1.5348e-163	2.0772e-163	0
-3.28394e-163	-4.47496e-163	-1.90611e-163	1.66051e-163	2.33741e-164	-7.22869e-163	1.95056e-164	-1.29808e-163	-5.93027e-165	2.26612e-163	-5.06779e-164	9.58134e-163	3.80442e-164	-6.94189e-164	-4.99516e-163	-5.86099e-165	7.66987e-164	5.64162e-163	1.00704e-162	1.13827e-164	-3.4476e-163	-9.33765e-163	7.31268e-164	8.32633e-163	-1.39697e-163	-9.12285e-164	1.58488e-165	-7.5513e-163	-1.5348e-163	2.0772e-163	0
-3.28394e-163	-4.47496e-163	-1.90611e-163	1.66051e-163	2.33741e-164	-7.22869e-163	1.95056e-164	-1.29808e-163	-5.93027e-165	2.26612e-163	-5.06779e-164	9.58134e-163	3.80442e-164	-6.94189e-164	-4.99516e-163	-5.86099e-165	7.66987e-164	5.64162e-163	1.00704e-162	1.13827e-164	-3.4476e-163	-9.33765e-163	7.31268e-164	8.32633e-163	-1.39697e-163	-9.12285e-164	1.58488e-165	-7.5513e-163	-1.5348e-163	2.0772e-163	0
-3.28394e-163	-4.47496e-163	-1.90611e-163	1.66051e-163	2.33741e-164	-7.22869e-163	1.95056e-164	-1.29808e-163	-5.93027e-165	2.26612e-163	-5.06779e-164	9.58134e-163	3.80442e-164	-6.94189e-164	-4.99516e-163	-5.86099e-165	7.66987e-164	5.64162e-163	1.00704e-162	1.13827e-164	-3.4476e-163	-9.33765e-163	7.31268e-164	8.32633e-163	-1.39697e-163	-9.12285e-164	1.58488e-165	-7.5513e-163	-1.5348e-163	2.0772e-163	0
-3.28394e-163	-4.47496e-163	-1.90611e-163	1.66051e-163	2.33741e-164	-7.22869e-163	1.95056e-164	-1.29808e-163	-5.93027e-165	2.26612e-163	-5.06779e-164	9.58134e-163	3.80442e-164	-6.94189e-164	-4.99516e-163	-5.86099e-165	7.66987e-164	5.64162e-163	1.00704e-162	1.13827e-164	-3.4476e-163	-9.33765e-163	7.31268e-164	8.32633e-163	-1.39697e-163	-9.12285e-164	1.58488e-165	-7.5513e-163	-1.5348e-163	2.0772e-163	0
-3.28394e-163	-4.47496e-163	-1.90611e-163	1.66051e-163	2.33741e-164	-7.22869e-163	1.95056e-164	-1.29808e-163	-5.93027e-165	2.26612e-163	-5.06779e-164	9.58134e-163	3.80442e-164	-6.94189e-164	-4.99516e-163	-5.86099e-165	7.66987e-164	5.64162e-163	1.00704e-162	1.13827e-164	-3.4476e-163	-9.33765e-163	7.31268e-164	8.32633e-163	-1.39697e-163	-9.12285e-164	1.58488e-165	-7.5513e-163	-1.5348e-163	2.0772e-163	0
-3.28394e-163	-4.47496e-163	-1.90611e-163	1.66051e-163	2.33741e-164	-7.22869e-163	1.95056e-164	-1.29808e-163	-5.93027e-165	2.26612e-163	-5.06779e-164	9.58134e-163	3.80442e-164	-6.94189e-164	-4.99516e-163	-5.86099e-165	7.66987e-164	5.64162e-163	1.00704e-162	1.13827e-164	-3.4476e-163	-9.33765e-163	7.31268e-164	8.32633e-163	-1.39697e-163	-9.12285e-164	1.58488e-165	-7.5513e-163	-1.5348e-163	2.0772e-163	0
-3.28394e-163	-4.47496e-163	-1.90611e-163	1.66051e-163	2.33741e-164	-7.22869e-163	1.95056e-164	-1.29808e-163	-5.93027e-165	2.26612e-163	-5.06779e-164	9.58134e-163	3.80442e-164	-6.94189e-164	-4.99516e-163	-5.86099e-165	7.66987e-164	5.64162e-163	1.00704e-162	1.13827e-164	-3.4476e-163	-9.33765e-163	7.31268e-164	8.32633e-163	-1.39697e-163	-9.12285e-164	1.58488e-165	-7.5513e-163	-1.5348e-163	2.0772e-163	0
-3.28394e-163	-4.47496e-163	-1.90611e-163	1.66051e-163	2.33741e-164	-7.22869e-163	1.95056e-164	-1.29808e-163	-5.93027e-165	2.26612e-163	-5.06779e-164	9.58134e-163	3.80442e-164	-6.94189e-164	-4.99516e-163	-5.86099e-165	7.66987e-164	5.64162e-163	1.00704e-162	1.13827e-164	-3.4476e-163	-9.33765e-163	7.31268e-164	8.32633e-163	-1.39697e-163	-9.12285e-164	1.58488e-165	-7.5513e-163	-1.5348e-163	2.0772e-163	0
-3.28394e-163	-4.47496e-163	-1.90611e-163	1.66051e-163	2.33741e-164	-7.22869e-163	1.95056e-164	-1.29808e-163	-5.93027e-165	2.26612e-163	-5.06779e-164	9.58134e-163	3.80442e-164	-6.94189e-164	-4.99516e-163	-5.86099e-165	7.66987e-164	5.64162e-163	1.00704e-162	1.13827e-164	-3.4476e-163	-9.33765e-163	7.31268e-164	8.32633e-163	-1.39697e-163	-9.12285e-164	1.58488e-165	-7.5513e-163	-1.5348e-163	2.0772e-163	0
-3.28394e-163	-4.47496e-163	-1.90611e-163	1.66051e-163	2.33741e-164	-7.22869e-163	1.95056e-164	-1.29808e-163	-5.93027e-165	2.26612e-163	-5.06779e-164	9.58134e-163	3.80442e-164	-6.94189e-164	-4.99516e-163	-5.86099e-165	7.66987e-164	5.64162e-163	1.00704e-162	1.13827e-164	-3.4476e-163	-9.33765e-163	7.31268e-164	8.32633e-163	-1.39697e-163	-9.12285e-164	1.58488e-165	-7.5513e-163	-1.5348e-163	2.0772e-163	0
-3.28394e-163	-4.47496e-163	-1.90611e-163	1.66051e-163	2.33741e-164	-7.22869e-163	1.95056e-164	-1.29808e-163	-5.93027e-165	2.26612e-163	-5.06779e-164	9.58134e-163	3.80442e-164	-6.94189e-164	-4.99516e-163	-5.86099e-165	7.66987e-164	5.64162e-163	1.00704e-162	1.13827e-164	-3.4476e-163	-9.33765e-163	7.31268e-164	8.32633e-163	-1.39697e-163	-9.12285e-164	1.58488e-165	-7.5513e-163	-1.5348e-163	2.0772e-163	0
-3.28394e-163	-4.47496e-163	-1.90611e-163	1.66051e-163	2.33741e-164	-7.22869e-163	1.95056e-164	-1.29808e-163	-5.93027e-165	2.26612e-163	-5.06779e-164	9.58134e-163	3.80442e-164	-6.94189e-164	-4.99516e-163	-5.86099e-165	7.66987e-164	5.64162e-163	1.00704e-162	1.13827e-164	-3.4476e-163	-9.33765e-163	7.31268e-164	8.32633e-163	-1.39697e-163	-9.12285e-164	1.58488e-165	-7.5513e-163	-1.5348e-163	2.0772e-163	0
-3.28394e-163	-4.47496e-163	-1.90611e-163	1.66051e-163	2.33741e-164	-7.22869e-163	1.95056e-164	-1.29808e-163	-5.93027e-165	2.26612e-163	-5.06779e-164	9.58134e-163	3.80442e-164	-6.94189e-164	-4.99516e-163	-5.86099e-165	7.66987e-164	5.64162e-163	1.00704e-162	1.13827e-164	-3.4476e-163	-9.33765e-163	7.31268e-164	8.32633e-163	-1.39697e-163	-9.12285e-164	1.58488e-165	-7.5513e-163	-1.5348e-163	2.0772e-163	0
-3.28394e-163	-4.47496e-163	-1.90611e-163	1.66051e-163	2.33741e-164	-7.22869e-163	1.95056e-164	-1.29808e-163	-5.93027e-165	2.26612e-163	-5.06779e-164	9.58134e-163	3.80442e-164	-6.94189e-164	-4.99516e-163	-5.86099e-165	7.66987e-164	5.64162e-163	1.00704e-162	1.13827e-164	-3.4476e-163	-9.33765e-163	7.31268e-164	8.32633e-163	-1.39697e-163	-9.12285e-164	1.58488e-165	-7.5513e-163	-1.5348e-163	2.0772e-163	0
-3.28394e-163	-4.47496e-163	-1.90611e-163	1.66051e-163	2.33741e-164	-7.22869e-163	1.95056e-164	-1.29808e-163	-5.93027e-165	2.26612e-163	-5.06779e-164	9.58134e-163	3.80442e-164	-6.94189e-164	-4.99516e-163	-5.86099e-165	7.66987e-164	5.64162e-163	1.00704e-162	1.13827e-164	-3.4476e-163	-9.33765e-163	7.31268e-164	8.32633e-163	-1.39697e-163	-9.12285e-164	1.58488e-165	-7.5513e-163	-1.5348e-163	2.0772e-163	0
-3.28394e-163	-4.47496e-163	-1.90611e-163	1.66051e-163	2.33741e-164	-7.22869e-163	1.95056e-164	-1.29808e-163	-5.93027e-165	2.26612e-163	-5.06779e-164	9.58134e-163	3.80442e-164	-6.94189e-164	-4.99516e-163	-5.86099e-165	7.66987e-164	5.64162e-163	1.00704e-162	1.13827e-164	-3.4476e-163	-9.33765e-163	7.31268e-164	8.32633e-163	-1.39697e-163	-9.12285e-164	1.58488e-165	-7.5513e-163	-1.5348e-163	2.0772e-163	0
-3.28394e-163	-4.47496e-163	-1.90611e-163	1.66051e-163	2.33741e-164	-7.22869e-163	1.95056e-164	-1.29808e-163	-5.93027e-165	2.26612e-163	-5.06779e-164	9.58134e-163	3.80442e-164	-6.94189e-164	-4.99516e-163	-5.86099e-165	7.66987e-164	5.64162e-163	1.00704e-162	1.13827e-164	-3.4476e-163	-9.33765e-163	7.31268e-164	8.32633e-163	-1.39697e-163	-9.12285e-164	1.58488e-165	-7.5513e-163	-1.5348e-163	2.0772e-163	0
-3.28394e-163	-4.47496e-163	-1.90611e-163	1.66051e-163	2.33741e-164	-7.22869e-163	1.95056e-164	-1.29808e-163	-5.93027e-165	2.26612e-163	-5.06779e-164	9.58134e-163	3.80442e-164	-6.94189e-164	-4.99516e-163	-5.86099e-165	7.66987e-164	5.64162e-163	1.00704e-162	1.13827e-164	-3.4476e-163	-9.33765e-163	7.31268e-164	8.32633e-163	-1.39697e-163	-9.12285e-164	1.58488e-165	-7.5513e-163	-1.5348e-163	2.0772e-163	0
-3.28394e-163	-4.47496e-163	-1.90611e-163	1.66051e-163	2.33741e-164	-7.22869e-163	1.95056e-164	-1.29808e-163	-5.93027e-165	2.26612e-163	-5.06779e-164	9.58134e-163	3.80442e-164	-6.94189e-164	-4.99516e-163	-5.86099e-165	7.66987e-164	5.64162e-163	1.00704e-162	1.13827e-164	-3.4476e-163	-9.33765e-163	7.31268e-164	8.32633e-163	-1.39697e-163	-9.12285e-164	1.58488e-165	-7.5513e-163	-1.5348e-163	2.0772e-163	0
-3.28394e-163	-4.47496e-163	-1.90611e-163	1.66051e-163	2.33741e-164	-7.22869e-163	1.95056e-164	-1.29808e-163	-5.93027e-165	2.26612e-163	-5.06779e-164	9.58134e-163	3.80442e-164	-6.94189e-164	-4.99516e-163	-5.86099e-165	7.66987e-164	5.64162e-163	1.00704e-162	1.13827e-164	-3.4476e-163	-9.33765e-163	7.31268e-164	8.32633e-163	-1.39697e-163	-9.12285e-164	1.58488e-165	-7.5513e-163	-1.5348e-163	2.0772e-163	0
-3.28394e-163	-4.47496e-163	-1.90611e-163	1.66051e-163	2.33741e-164	-7.22869e-163	1.95056e-164	-1.29808e-163	-5.93027e-165	2.26612e-163	-5.06779e-164	9.58134e-163	3.80442e-164	-6.94189e-164	-4.99516e-163	-5.86099e-165	7.66987e-164	5.64162e-163	1.00704e-162	1.13827e-164	-3.4476e-163	-9.33765e-163	7.31268e-164	8.32633e-163	-1.39697e-163	-9.12285e-164	1.58488e-165	-7.5513e-163	-1.5348e-163	2.0772e-163	0
-3.28394e-163	-4.47496e-163	-1.90611e-163	1.66051e-163	2.33741e-164	-7.22869e-163	1.95056e-164	-1.29808e-163	-5.93027e-165	2.26612e-163	-5.06779e-164	9.58134e-163	3.80442e-164	-6.94189e-164	-4.99516e-163	-5.86099e-165	7.66987e-164	5.64162e-163	1.00704e-162	1.13827e-164	-3.4476e-163	-9.33765e-163	7.31268e-164	8.32633e-163	-1.39697e-163	-9.12285e-164	1.58488e-165	-7.5513e-163	-1.5348e-163	2.0772e-163	0
-3.28394e-163	-4.47496e-163	-1.90611e-163	1.66051e-163	2.33741e-164	-7.22869e-163	1.95056e-164	-1.29808e-163	-5.93027e-165	2.26612e-163	-5.06779e-164	9.58134e-163	3.80442e-164	-6.94189e-164	-4.99516e-163	-5.86099e-165	7.66987e-164	5.64162e-163	1.00704e-162	1.13827e-164	-3.4476e-163	-9.33765e-163	7.31268e-164	8.32633e-163	-1.39697e-163	-9.12285e-164	1.58488e-165	-7.5513e-163	-1.5348e-163	2.0772e-163	0
-3.28394e-163	-4.47496e-163	-1.90611e-163	1.66051e-163	2.33741e-164	-7.22869e-163	1.95056e-164	-1.29808e-163	-5.93027e-165	2.26612e-163	-5.06779e-164	9.58134e-163	3.80442e-164	-6.94189e-164	-4.99516e-163	-5.86099e-165	7.66987e-164	5.64162e-163	1.00704e-162	1.13827e-164	-3.4476e-163	-9.33765e-163	7.31268e-164	8.32633e-163	-1.39697e-163	-9.12285e-164	1.58488e-165	-7.5513e-163	-1.5348e-163	2.0772e-163	0
-3.28394e-163	-4.47496e-163	-1.90611e-163	1.66051e-163	2.33741e-164	-7.22869e-163	1.95056e-164	-1.29808e-163	-5.93027e-165	2.26612e-163	-5.06779e-164	9.58134e-163	3.80442e-164	-6.94189e-164	-4.99516e-163	-5.86099e-165	7.66987e-164	5.64162e-163	1.00704e-162	1.13827e-164	-3.4476e-163	-9.33765e-163	7.31268e-164	8.32633e-163	-1.39697e-163	-9.12285e-164	1.58488e-165	-7.5513e-163	-1.5348e-163	2.0772e-163	0
-3.28394e-163	-4.47496e-163	-1.90611e-163	1.66051e-163	2.33741e-164	-7.22869e-163	1.95056e-164	-1.29808e-163	-5.93027e-165	2.26612e-163	-5.06779e-164	9.58134e-163	3.80442e-164	-6.94189e-164	-4.99516e-163	-5.86099e-165	7.66987e-164	5.64162e-163	1.00704e-162	1.13827e-164	-3.4476e-163	-9.33765e-163	7.31268e-164	8.32633e-163	-1.39697e-163	-9.12285e-164	1.58488e-165	-7.5513e-163	-1.5348e-163	2.0772e-163	0
-3.28394e-163	-4.47496e-163	-1.90611e-163	1.66051e-163	2.33741e-164	-7.22869e-163	1.95056e-164	-1.29808e-163	-5.93027e-165	2.26612e-163	-5.06779e-164	9.58134e-163	3.80442e-164	-6.94189e-164	-4.99516e-163	-5.86099e-165	7.66987e-164	5.64162e-163	1.00704e-162	1.13827e-164	-3.4476e-163	-9.33765e-163	7.31268e-164	8.32633e-163	-1.39697e-163	-9.12285e-164	1.58488e-165	-7.5513e-163	-1.5348e-163	2.0772e-163	0
-3.28394e-163	-4.47496e-163	-1.90611e-163	1.66051e-163	2.33741e-164	-7.22869e-163	1.95056e-164	-1.29808e-163	-5.93027e-165	2.26612e-163	-5.06779e-164	9.58134e-163	3.80442e-164	-6.94189e-164	-4.99516e-163	-5.86099e-165	7.66987e-164	5.64162e-163	1.00704e-162	1.13827e-164	-3.4476e-163	-9.33765e-163	7.31268e-164	8.32633e-163	-1.39697e-163	-9.12285e-164	1.58488e-165	-7.5513e-163	-1.5348e-163	2.0772e-163	0
-3.28394e-163	-4.47496e-163	-1.90611e-163	1.66051e-163	2.33741e-164	-7.22869e-163	1.95056e-164	-1.29808e-163	-5.93027e-165	2.26612e-163	-5.06779e-164	9.58134e-163	3.80442e-164	-6.94189e-164	-4.99516e-163	-5.86099e-165	7.66987e-164	5.64162e-163	1.00704e-162	1.13827e-164	-3.4476e-163	-9.33765e-163	7.31268e-164	8.32633e-163	-1.39697e-163	-9.12285e-164	1.58488e-165	-7.5513e-163	-1.5348e-163	2.0772e-163	0
-3.28394e-163	-4.47496e-163	-1.90611e-163	1.66051e-163	2.33741e-164	-7.22869e-163	1.95056e-164	-1.29808e-163	-5.93027e-165	2.26612e-163	-5.06779e-164	9.58134e-163	3.80442e-164	-6.94189e-164	-4.99516e-163	-5.86099e-165	7.66987e-164	5.64162e-163	1.00704e-162	1.13827e-164	-3.4476e-163	-9.33765e-163	7.31268e-164	8.32633e-163	-1.39697e-163	-9.12285e-164	1.58488e-165	-7.5513e-163	-1.5348e-163	2.0772e-163	0
-3.28394e-163	-4.47496e-163	-1.90611e-163	1.66051e-163	2.33741e-164	-7.22869e-163	1.95056e-164	-1.29808e-163	-5.93027e-165	2.26612e-163	-5.06779e-164	9.58134e-163	3.80442e-164	-6.94189e-164	-4.99516e-163	-5.86099e-165	7.66987e-164	5.64162e-163	1.00704e-162	1.13827e-164	-3.4476e-163	-9.33765e-163	7.31268e-164	8.32633e-163	-1.39697e-163	-9.12285e-164	1.58488e-165	-7.5513e-163	-1.5348e-163	2.0772e-163	0
-3.28394e-163	-4.47496e-163	-1.90611e-163	1.66051e-163	2.33741e-164	-7.22869e-163	1.95056e-164	-1.29808e-163	-5.93027e-165	2.26612e-163	-5.06779e-164	9.58134e-163	3.80442e-164	-6.94189e-164	-4.99516e-163	-5.86099e-165	7.66987e-164	5.64162e-163	1.00704e-162	1.13827e-164	-3.4476e-163	-9.33765e-163	7.31268e-164	8.32633e-163	-1.39697e-163	-9.12285e-164	1.58488e-165	-7.5513e-163	-1.5348e-163	2.0772e-163	0
-3.28394e-163	-4.47496e-163	-1.90611e-163	1.66051e-163	2.33741e-164	-7.22869e-163	1.95056e-164	-1.29808e-163	-5.93027e-165	2.26612e-163	-5.06779e-164	9.58134e-163	3.80442e-164	-6.94189e-164	-4.99516e-163	-5.86099e-165	7.66987e-164	5.64162e-163	1.00704e-162	1.13827e-164	-3.4476e-163	-9.33765e-163	7.31268e-164	8.32633e-163	-1.39697e-163	-9.12285e-164	1.58488e-165	-7.5513e-163	-1.5348e-163	2.0772e-163	0
-3.28394e-163	-4.47496e-163	-1.90611e-163	1.66051e-163	2.33741e-164	-7.22869e-163	1.95056e-164	-1.29808e-163	-5.93027e-165	2.26612e-163	-5.06779e-164	9.58134e-163	3.80442e-164	-6.94189e-164	-4.99516e-163	-5.86099e-165	7.66987e-164	5.64162e-163	1.00704e-162	1.13827e-164	-3.4476e-163	-9.33765e-163	7.31268e-164	8.32633e-163	-1.39697e-163	-9.12285e-164	1.58488e-165	-7.5513e-163	-1.5348e-163	2.0772e-163	0
-3.28394e-163	-4.47496e-163	-1.90611e-163	1.66051e-163	2.33741e-164	-7.22869e-163	1.95056e-164	-1.29808e-163	-5.93027e-165	2.26612e-163	-5.06779e-164	9.58134e-163	3.80442e-164	-6.94189e-164	-4.99516e-163	-5.86099e-165	7.66987e-164	5.64162e-163	1.00704e-162	1.13827e-164	-3.4476e-163	-9.33765e-163	7.31268e-164	8.32633e-163	-1.39697e-163	-9.12285e-164	1.58488e-165	-7.5513e-163	-1.5348e-163	2.0772e-163	0
-3.28394e-163	-4.47496e-163	-1.90611e-163	1.66051e-163	2.33741e-164	-7.22869e-163	1.95056e-164	-1.29808e-163	-5.93027e-165	2.26612e-163	-5.06779e-164	9.58134e-163	3.80442e-164	-6.94189e-164	-4.99516e-163	-5.86099e-165	7.66987e-164	5.64162e-163	1.00704e-162	1.13827e-164	-3.4476e-163	-9.33765e-163	7.31268e-164	8.32633e-163	-1.39697e-163	-9.12285e-164	1.58488e-165	-7.5513e-163	-1.5348e-163	2.0772e-163	0
-3.28394e-163	-4.47496e-163	-1.90611e-163	1.66051e-163	2.33741e-164	-7.22869e-163	1.95056e-164	-1.29808e-163	-5.93027e-165	2.26612e-163	-5.06779e-164	9.58134e-163	3.80442e-164	-6.94189e-164	-4.99516e-163	-5.86099e-165	7.66987e-164	5.64162e-163	1.00704e-162	1.13827e-164	-3.4476e-163	-9.33765e-163	7.31268e-164	8.32633e-163	-1.39697e-163	-9.12285e-164	1.58488e-165	-7.5513e-163	-1.5348e-163	2.0772e-163	0
-3.28394e-163	-4.47496e-163	-1.90611e-163	1.66051e-163	2.33741e-164	-7.22869e-163	1.95056e-164	-1.29808e-163	-5.93027e-165	2.26612e-163	-5.06779e-164	9.58134e-163	3.80442e-164	-6.94189e-164	-4.99516e-163	-5.86099e-165	7.66987e-164	5.64162e-163	1.00704e-162	1.13827e-164	-3.4476e-163	-9.33765e-163	7.31268e-164	8.32633e-163	-1.39697e-163	-9.12285e-164	1.58488e-165	-7.5513e-163	-1.5348e-163	2.0772e-163	0
-3.28394e-163	-4.47496e-163	-1.90611e-163	1.66051e-163	2.33741e-164	-7.22869e-163	1.95056e-164	-1.29808e-163	-5.93027e-165	2.26612e-163	-5.06779e-164	9.58134e-163	3.80442e-164	-6.94189e-164	-4.99516e-163	-5.86099e-165	7.66987e-164	5.64162e-163	1.00704e-162	1.13827e-164	-3.4476e-163	-9.33765e-163	7.31268e-164	8.32633e-163	-1.39697e-163	-9.12285e-164	1.58488e-165	-7.5513e-163	-1.5348e-163	2.0772e-163	0
-3.28394e-163	-4.47496e-163	-1.90611e-163	1.66051e-163	2.33741e-164	-7.22869e-163	1.95056e-164	-1.29808e-163	-5.93027e-165	2.26612e-163	-5.06779e-164	9.58134e-163	3.80442e-164	-6.94189e-164	-4.99516e-163	-5.86099e-165	7.66987e-164	5.64162e-163	1.00704e-162	1.13827e-164	-3.4476e-163	-9.33765e-163	7.31268e-164	8.32633e-163	-1.39697e-163	-9.12285e-164	1.58488e-165	-7.5513e-163	-1.5348e-163	2.0772e-163	0
-3.28394e-163	-4.47496e-163	-1.90611e-163	1.66051e-163	2.33741e-164	-7.22869e-163	1.95056e-164	-1.29808e-163	-5.93027e-165	2.26612e-163	-5.06779e-164	9.58134e-163	3.80442e-164	-6.94189e-164	-4.99516e-163	-5.86099e-165	7.66987e-164	5.64162e-163	1.00704e-162	1.13827e-164	-3.4476e-163	-9.33765e-163	7.31268e-164	8.32633e-163	-1.39697e-163	-9.12285e-164	1.58488e-165	-7.5513e-163	-1.5348e-163	2.0772e-163	0
-3.28394e-163	-4.47496e-163	-1.90611e-163	1.66051e-163	2.33741e-164	-7.22869e-163	1.95056e-164	-1.29808e-163	-5.93027e-165	2.26612e-163	-5.06779e-164	9.58134e-163	3.80442e-164	-6.94189e-164	-4.99516e-163	-5.86099e-165	7.66987e-164	5.64162e-163	1.00704e-162	1.13827e-164	-3.4476e-163	-9.33765e-163	7.31268e-164	8.32633e-163	-1.39697e-163	-9.12285e-164	1.58488e-165	-7.5513e-163	-1.5348e-163	2.0772e-163	0
-3.28394e-163	-4.47496e-163	-1.90611e-163	1.66051e-163	2.33741e-164	-7.22869e-163	1.95056e-164	-1.29808e-163	-5.93027e-165	2.26612e-163	-5.06779e-164	9.58134e-163	3.80442e-164	-6.94189e-164	-4.99516e-163	-5.86099e-165	7.66987e-164	5.64162e-163	1.00704e-162	1.13827e-164	-3.4476e-163	-9.33765e-163	7.31268e-164	8.32633e-163	-1.39697e-163	-9.12285e-164	1.58488e-165	-7.5513e-163	-1.5348e-163	2.0772e-163	0
-3.28394e-163	-4.47496e-163	-1.90611e-163	1.66051e-163	2.33741e-164	-7.22869e-163	1.95056e-164	-1.29808e-163	-5.93027e-165	2.26612e-163	-5.06779e-164	9.58134e-163	3.80442e-164	-6.94189e-164	-4.99516e-163	-5.86099e-165	7.66987e-164	5.64162e-163	1.00704e-162	1.13827e-164	-3.4476e-163	-9.33765e-163	7.31268e-164	8.32633e-163	-1.39697e-163	-9.12285e-164	1.58488e-165	-7.5513e-163	-1.5348e-163	2.0772e-163	0
-3.28394e-163	-4.47496e-163	-1.90611e-163	1.66051e-163	2.33741e-164	-7.22869e-163	1.95056e-164	-1.29808e-163	-5.93027e-165	2.26612e-163	-5.06779e-164	9.58134e-163	3.80442e-164	-6.94189e-164	-4.99516e-163	-5.86099e-165	7.66987e-164	5.64162e-163	1.00704e-162	1.13827e-164	-3.4476e-163	-9.33765e-163	7.31268e-164	8.32633e-163	-1.39697e-163	-9.12285e-164	1.58488e-165	-7.5513e-163	-1.5348e-163	2.0772e-163	0
-3.28394e-163	-4.47496e-163	-1.90611e-163	1.66051e-163	2.33741e-164	-7.22869e-163	1.95056e-164	-1.29808e-163	-5.93027e-165	2.26612e-163	-5.06779e-164	9.58134e-163	3.80442e-164	-6.94189e-164	-4.99516e-163	-5.86099e-165	7.66987e-164	5.64162e-163	1.00704e-162	1.13827e-164	-3.4476e-163	-9.33765e-163	7.31268e-164	8.32633e-163	-1.39697e-163	-9.12285e-164	1.58488e-165	-7.5513e-163	-1.5348e-163	2.0772e-163	0
-3.28394e-163	-4.47496e-163	-1.90611e-163	1.66051e-163	2.33741e-164	-7.22869e-163	1.95056e-164	-1.29808e-163	-5.93027e-165	2.26612e-163	-5.06779e-164	9.58134e-163	3.80442e-164	-6.94189e-164	-4.99516e-163	-5.86099e-165	7.66987e-164	5.64162e-163	1.00704e-162	1.13827e-164	-3.4476e-163	-9.33765e-163	7.31268e-164	8.32633e-163	-1.39697e-163	-9.12285e-164	1.58488e-165	-7.5513e-163	-1.5348e-163	2.0772e-163	0
-3.28394e-163	-4.47496e-163	-1.90611e-163	1.66051e-163	2.33741e-164	-7.22869e-163	1.95056e-164	-1.29808e-163	-5.93027e-165	2.26612e-163	-5.06779e-164	9.58134e-163	3.80442e-164	-6.94189e-164	-4.99516e-163	-5.86099e-165	7.66987e-164	5.64162e-163	1.00704e-162	1.13827e-164	-3.4476e-163	-9.33765e-163	7.31268e-164	8.32633e-163	-1.39697e-163	-9.12285e-164	1.58488e-165	-7.5513e-163	-1.5348e-163	2.0772e-163	0
-3.28394e-163	-4.47496e-163	-1.90611e-163	1.66051e-163	2.33741e-164	-7.22869e-163	1.95056e-164	-1.29808e-163	-5.93027e-165	2.26612e-163	-5.06779e-164	9.58134e-163	3.80442e-164	-6.94189e-164	-4.99516e-163	-5.86099e-165	7.66987e-164	5.64162e-163	1.00704e-162	1.13827e-164	-3.4476e-163	-9.33765e-163	7.31268e-164	8.32633e-163	-1.39697e-163	-9.12285e-164	1.58488e-165	-7.5513e-163	-1.5348e-163	2.0772e-163	0
-3.28394e-163	-4.47496e-163	-1.90611e-163	1.66051e-163	2.33741e-164	-7.22869e-163	1.95056e-164	-1.29808e-163	-5.93027e-165	2.26612e-163	-5.06779e-164	9.58134e-163	3.80442e-164	-6.94189e-164	-4.99516e-163	-5.86099e-165	7.66987e-164	5.64162e-163	1.00704e-162	1.13827e-164	-3.4476e-163	-9.33765e-163	7.31268e-164	8.32633e-163	-1.39697e-163	-9.12285e-164	1.58488e-165	-7.5513e-163	-1.5348e-163	2.0772e-163	0
-3.28394e-163	-4.47496e-163	-1.90611e-163	1.66051e-163	2.33741e-164	-7.22869e-163	1.95056e-164	-1.29808e-163	-5.93027e-165	2.26612e-163	-5.06779e-164	9.58134e-163	3.80442e-164	-6.94189e-164	-4.99516e-163	-5.86099e-165	7.66987e-164	5.64162e-163	1.00704e-162	1.13827e-164	-3.4476e-163	-9.33765e-163	7.31268e-164	8.32633e-163	-1.39697e-163	-9.12285e-164	1.58488e-165	-7.5513e-163	-1.5348e-163	2.0772e-163	0
-3.28394e-163	-4.47496e-163	-1.90611e-163	1.66051e-163	2.33741e-164	-7.22869e-163	1.95056e-164	-1.29808e-163	-5.93027e-165	2.26612e-163	-5.06779e-164	9.58134e-163	3.80442e-164	-6.94189e-164	-4.99516e-163	-5.86099e-165	7.66987e-164	5.64162e-163	1.00704e-162	1.13827e-164	-3.4476e-163	-9.33765e-163	7.31268e-164	8.32633e-163	-1.39697e-163	-9.12285e-164	1.58488e-165	-7.5513e-163	-1.5348e-163	2.0772e-163	0
-3.28394e-163	-4.47496e-163	-1.90611e-163	1.66051e-163	2.33741e-164	-7.22869e-163	1.95056e-164	-1.29808e-163	-5.93027e-165	2.26612e-163	-5.06779e-164	9.58134e-163	3.80442e-164	-6.94189e-164	-4.99516e-163	-5.86099e-165	7.66987e-164	5.64162e-163	1.00704e-162	1.13827e-164	-3.4476e-163	-9.33765e-163	7.31268e-164	8.32633e-163	-1.39697e-163	-9.12285e-164	1.58488e-165	-7.5513e-163	-1.5348e-163	2.0772e-163	0
-3.28394e-163	-4.47496e-163	-1.90611e-163	1.66051e-163	2.33741e-164	-7.22869e-163	1.95056e-164	-1.29808e-163	-5.93027e-165	2.26612e-163	-5.06779e-164	9.58134e-163	3.80442e-164	-6.94189e-164	-4.99516e-163	-5.86099e-165	7.66987e-164	5.64162e-163	1.00704e-162	1.13827e-164	-3.4476e-163	-9.33765e-163	7.31268e-164	8.32633e-163	-1.39697e-163	-9.12285e-164	1.58488e-165	-7.5513e-163	-1.5348e-163	2.0772e-163	0
-3.28394e-163	-4.47496e-163	-1.90611e-163	1.66051e-163	2.33741e-164	-7.22869e-163	1.95056e-164	-1.29808e-163	-5.93027e-165	2.26612e-163	-5.06779e-164	9.58134e-163	3.80442e-164	-6.94189e-164	-4.99516e-163	-5.86099e-165	7.66987e-164	5.64162e-163	1.00704e-162	1.13827e-164	-3.4476e-163	-9.33765e-163	7.31268e-164	8.32633e-163	-1.39697e-163	-9.12285e-164	1.58488e-165	-7.5513e-163	-1.5348e-163	2.0772e-163	0
-3.28394e-163	-4.47496e-163	-1.90611e-163	1.66051e-163	2.33741e-164	-7.22869e-163	1.95056e-164	-1.29808e-163	-5.93027e-165	2.26612e-163	-5.06779e-164	9.58134e-163	3.80442e-164	-6.94189e-164	-4.99516e-163	-5.86099e-165	7.66987e-164	5.64162e-163	1.00704e-162	1.13827e-164	-3.4476e-163	-9.33765e-163	7.31268e-164	8.32633e-163	-1.39697e-163	-9.12285e-164	1.58488e-165	-7.5513e-163	-1.5348e-163	2.0772e-163	0
-3.28394e-163	-4.47496e-163	-1.90611e-163	1.66051e-163	2.33741e-164	-7.22869e-163	1.95056e-164	-1.29808e-163	-5.93027e-165	2.26612e-163	-5.06779e-164	9.58134e-163	3.80442e-164	-6.94189e-164	-4.99516e-163	-5.86099e-165	7.66987e-164	5.64162e-163	1.00704e-162	1.13827e-164	-3.4476e-163	-9.33765e-163	7.31268e-164	8.32633e-163	-1.39697e-163	-9.12285e-164	1.58488e-165	-7.5513e-163	-1.5348e-163	2.0772e-163	0
-3.28394e-163	-4.47496e-163	-1.90611e-163	1.66051e-163	2.33741e-164	-7.22869e-163	1.95056e-164	-1.29808e-163	-5.93027e-165	2.26612e-163	-5.06779e-164	9.58134e-163	3.80442e-164	-6.94189e-164	-4.99516e-163	-5.86099e-165	7.66987e-164	5.64162e-163	1.00704e-162	1.13827e-164	-3.4476e-163	-9.33765e-163	7.31268e-164	8.32633e-163	-1.39697e-163	-9.12285e-164	1.58488e-165	-7.5513e-163	-1.5348e-163	2.0772e-163	0
-3.28394e-163	-4.47496e-163	-1.90611e-163	1.66051e-163	2.33741e-164	-7.22869e-163	1.95056e-164	-1.29808e-163	-5.93027e-165	2.26612e-163	-5.06779e-164	9.58134e-163	3.80442e-164	-6.94189e-164	-4.99516e-163	-5.86099e-165	7.66987e-164	5.64162e-163	1.00704e-162	1.13827e-164	-3.4476e-163	-9.33765e-163	7.31268e-164	8.32633e-163	-1.39697e-163	-9.12285e-164	1.58488e-165	-7.5513e-163	-1.5348e-163	2.0772e-163	0
-3.28394e-163	-4.47496e-163	-1.90611e-163	1.66051e-163	2.33741e-164	-7.22869e-163	1.95056e-164	-1.29808e-163	-5.93027e-165	2.26612e-163	-5.06779e-164	9.58134e-163	3.80442e-164	-6.94189e-164	-4.99516e-163	-5.86099e-165	7.66987e-164	5.64162e-163	1.00704e-162	1.13827e-164	-3.4476e-163	-9.33765e-163	7.31268e-164	8.32633e-163	-1.39697e-163	-9.12285e-164	1.58488e-165	-7.5513e-163	-1.5348e-163	2.0772e-163	0
-3.28394e-163	-4.47496e-163	-1.90611e-163	1.66051e-163	2.33741e-164	-7.22869e-163	1.95056e-164	-1.29808e-163	-5.93027e-165	2.26612e-163	-5.06779e-164	9.58134e-163	3.80442e-164	-6.94189e-164	-4.99516e-163	-5.86099e-165	7.66987e-164	5.64162e-163	1.00704e-162	1.13827e-164	-3.4476e-163	-9.33765e-163	7.31268e-164	8.32633e-163	-1.39697e-163	-9.12285e-164	1.58488e-165	-7.5513e-163	-1.5348e-163	2.0772e-163	0
-3.28394e-163	-4.47496e-163	-1.90611e-163	1.66051e-163	2.33741e-164	-7.22869e-163	1.95056e-164	-1.29808e-163	-5.93027e-165	2.26612e-163	-5.06779e-164	9.58134e-163	3.80442e-164	-6.94189e-164	-4.99516e-163	-5.86099e-165	7.66987e-164	5.64162e-163	1.00704e-162	1.13827e-164	-3.4476e-163	-9.33765e-163	7.31268e-164	8.32633e-163	-1.39697e-163	-9.12285e-164	1.58488e-165	-7.5513e-163	-1.5348e-163	2.0772e-163	0
-3.28394e-163	-4.47496e-163	-1.90611e-163	1.66051e-163	2.33741e-164	-7.22869e-163	1.95056e-164	-1.29808e-163	-5.93027e-165	2.26612e-163	-5.06779e-164	9.58134e-163	3.80442e-164	-6.94189e-164	-4.99516e-163	-5.86099e-165	7.66987e-164	5.64162e-163	1.00704e-162	1.13827e-164	-3.4476e-163	-9.33765e-163	7.31268e-164	8.32633e-163	-1.39697e-163	-9.12285e-164	1.58488e-165	-7.5513e-163	-1.5348e-163	2.0772e-163	0
-3.28394e-163	-4.47496e-163	-1.90611e-163	1.66051e-163	2.33741e-164	-7.22869e-163	1.95056e-164	-1.29808e-163	-5.93027e-165	2.26612e-163	-5.06779e-164	9.58134e-163	3.80442e-164	-6.94189e-164	-4.99516e-163	-5.86099e-165	7.66987e-164	5.64162e-163	1.00704e-162	1.13827e-164	-3.4476e-163	-9.33765e-163	7.31268e-164	8.32633e-163	-1.39697e-163	-9.12285e-164	1.58488e-165	-7.5513e-163	-1.5348e-163	2.0772e-163	0
-3.28394e-163	-4.47496e-163	-1.90611e-163	1.66051e-163	2.33741e-164	-7.22869e-163	1.95056e-164	-1.29808e-163	-5.93027e-165	2.26612e-163	-5.06779e-164	9.58134e-163	3.80442e-164	-6.94189e-164	-4.99516e-163	-5.86099e-165	7.66987e-164	5.64162e-163	1.00704e-162	1.13827e-164	-3.4476e-163	-9.33765e-163	7.31268e-164	8.32633e-163	-1.39697e-163	-9.12285e-164	1.58488e-165	-7.5513e-163	-1.5348e-163	2.0772e-163	0
-3.28394e-163	-4.47496e-163	-1.90611e-163	1.66051e-163	2.33741e-164	-7.22869e-163	1.95056e-164	-1.29808e-163	-5.93027e-165	2.26612e-163	-5.06779e-164	9.58134e-163	3.80442e-164	-6.94189e-164	-4.99516e-163	-5.86099e-165	7.66987e-164	5.64162e-163	1.00704e-162	1.13827e-164	-3.4476e-163	-9.33765e-163	7.31268e-164	8.32633e-163	-1.39697e-163	-9.12285e-164	1.58488e-165	-7.5513e-163	-1.5348e-163	2.0772e-163	0
-3.28394e-163	-4.47496e-163	-1.90611e-163	1.66051e-163	2.33741e-164	-7.22869e-163	1.95056e-164	-1.29808e-163	-5.93027e-165	2.26612e-163	-5.06779e-164	9.58134e-163	3.80442e-164	-6.94189e-164	-4.99516e-163	-5.86099e-165	7.66987e-164	5.64162e-163	1.00704e-162	1.13827e-164	-3.4476e-163	-9.33765e-163	7.31268e-164	8.32633e-163	-1.39697e-163	-9.12285e-164	1.58488e-165	-7.5513e-163	-1.5348e-163	2.0772e-163	0
-3.28394e-163	-4.47496e-163	-1.90611e-163	1.66051e-163	2.33741e-164	-7.22869e-163	1.95056e-164	-1.29808e-163	-5.93027e-165	2.26612e-163	-5.06779e-164	9.58134e-163	3.80442e-164	-6.94189e-164	-4.99516e-163	-5.86099e-165	7.66987e-164	5.64162e-163	1.00704e-162	1.13827e-164	-3.4476e-163	-9.33765e-163	7.31268e-164	8.32633e-163	-1.39697e-163	-9.12285e-164	1.58488e-165	-7.5513e-163	-1.5348e-163	2.0772e-163	0
-3.28394e-163	-4.47496e-163	-1.90611e-163	1.66051e-163	2.33741e-164	-7.22869e-163	1.95056e-164	-1.29808e-163	-5.93027e-165	2.26612e-163	-5.06779e-164	9.58134e-163	3.80442e-164	-6.94189e-164	-4.99516e-163	-5.86099e-165	7.66987e-164	5.64162e-163	1.00704e-162	1.13827e-164	-3.4476e-163	-9.33765e-163	7.31268e-164	8.32633e-163	-1.39697e-163	-9.12285e-164	1.58488e-165	-7.5513e-163	-1.5348e-163	2.0772e-163	0
-3.28394e-163	-4.47496e-163	-1.90611e-163	1.66051e-163	2.33741e-164	-7.22869e-163	1.95056e-164	-1.29808e-163	-5.93027e-165	2.26612e-163	-5.06779e-164	9.58134e-163	3.80442e-164	-6.94189e-164	-4.99516e-163	-5.86099e-165	7.66987e-164	5.64162e-163	1.00704e-162	1.13827e-164	-3.4476e-163	-9.33765e-163	7.31268e-164	8.32633e-163	-1.39697e-163	-9.12285e-164	1.58488e-165	-7.5513e-163	-1.5348e-163	2.0772e-163	0
-3.28394e-163	-4.47496e-163	-1.90611e-163	1.66051e-163	2.33741e-164	-7.22869e-163	1.95056e-164	-1.29808e-163	-5.93027e-165	2.26612e-163	-5.06779e-164	9.58134e-163	3.80442e-164	-6.94189e-164	-4.99516e-163	-5.86099e-165	7.66987e-164	5.64162e-163	1.00704e-162	1.13827e-164	-3.4476e-163	-9.33765e-163	7.31268e-164	8.32633e-163	-1.39697e-163	-9.12285e-164	1.58488e-165	-7.5513e-163	-1.5348e-163	2.0772e-163	0
-3.28394e-163	-4.47496e-163	-1.90611e-163	1.66051e-163	2.33741e-164	-7.22869e-163	1.95056e-164	-1.29808e-163	-5.93027e-165	2.26612e-163	-5.06779e-164	9.58134e-163	3.80442e-164	-6.94189e-164	-4.99516e-163	-5.86099e-165	7.66987e-164	5.64162e-163	1.00704e-162	1.13827e-164	-3.4476e-163	-9.33765e-163	7.31268e-164	8.32633e-163	-1.39697e-163	-9.12285e-164	1.58488e-165	-7.5513e-163	-1.5348e-163	2.0772e-163	0
-3.28394e-163	-4.47496e-163	-1.90611e-163	1.66051e-163	2.33741e-164	-7.22869e-163	1.95056e-164	-1.29808e-163	-5.93027e-165	2.26612e-163	-5.06779e-164	9.58134e-163	3.80442e-164	-6.94189e-164	-4.99516e-163	-5.86099e-165	7.66987e-164	5.64162e-163	1.00704e-162	1.13827e-164	-3.4476e-163	-9.33765e-163	7.31268e-164	8.32633e-163	-1.39697e-163	-9.12285e-164	1.58488e-165	-7.5513e-163	-1.5348e-163	2.0772e-163	0
-3.28394e-163	-4.47496e-163	-1.90611e-163	1.66051e-163	2.33741e-164	-7.22869e-163	1.95056e-164	-1.29808e-163	-5.93027e-165	2.26612e-163	-5.06779e-164	9.58134e-163	3.80442e-164	-6.94189e-164	-4.99516e-163	-5.86099e-165	7.66987e-164	5.64162e-163	1.00704e-162	1.13827e-164	-3.4476e-163	-9.33765e-163	7.31268e-164	8.32633e-163	-1.39697e-163	-9.12285e-164	1.58488e-165	-7.5513e-163	-1.5348e-163	2.0772e-163	0
-3.28394e-163	-4.47496e-163	-1.90611e-163	1.66051e-163	2.33741e-164	-7.22869e-163	1.95056e-164	-1.29808e-163	-5.93027e-165	2.26612e-163	-5.06779e-164	9.58134e-163	3.80442e-164	-6.94189e-164	-4.99516e-163	-5.86099e-165	7.66987e-164	5.64162e-163	1.00704e-162	1.13827e-164	-3.4476e-163	-9.33765e-163	7.31268e-164	8.32633e-163	-1.39697e-163	-9.12285e-164	1.58488e-165	-7.5513e-163	-1.5348e-163	2.0772e-163	0
-3.28394e-163	-4.47496e-163	-1.90611e-163	1.66051e-163	2.33741e-164	-7.22869e-163	1.95056e-164	-1.29808e-163	-5.93027e-165	2.26612e-163	-5.06779e-164	9.58134e-163	3.80442e-164	-6.94189e-164	-4.99516e-163	-5.86099e-165	7.66987e-164	5.64162e-163	1.00704e-162	1.13827e-164	-3.4476e-163	-9.33765e-163	7.31268e-164	8.32633e-163	-1.39697e-163	-9.12285e-164	1.58488e-165	-7.5513e-163	-1.5348e-163	2.0772e-163	0
-3.28394e-163	-4.47496e-163	-1.90611e-163	1.66051e-163	2.33741e-164	-7.22869e-163	1.95056e-164	-1.29808e-163	-5.93027e-165	2.26612e-163	-5.06779e-164	9.58134e-163	3.80442e-164	-6.94189e-164	-4.99516e-163	-5.86099e-165	7.66987e-164	5.64162e-163	1.00704e-162	1.13827e-164	-3.4476e-163	-9.33765e-163	7.31268e-164	8.32633e-163	-1.39697e-163	-9.12285e-164	1.58488e-165	-7.5513e-163	-1.5348e-163	2.0772e-163	0
-3.28394e-163	-4.47496e-163	-1.90611e-163	1.66051e-163	2.33741e-164	-7.22869e-163	1.95056e-164	-1.29808e-163	-5.93027e-165	2.26612e-163	-5.06779e-164	9.58134e-163	3.80442e-164	-6.94189e-164	-4.99516e-163	-5.86099e-165	7.66987e-164	5.64162e-163	1.00704e-162	1.13827e-164	-3.4476e-163	-9.33765e-163	7.31268e-164	8.32633e-163	-1.39697e-163	-9.12285e-164	1.58488e-165	-7.5513e-163	-1.5348e-163	2.0772e-163	0
-3.28394e-163	-4.47496e-163	-1.90611e-163	1.66051e-163	2.33741e-164	-7.22869e-163	1.95056e-164	-1.29808e-163	-5.93027e-165	2.26612e-163	-5.06779e-164	9.58134e-163	3.80442e-164	-6.94189e-164	-4.99516e-163	-5.86099e-165	7.66987e-164	5.64162e-163	1.00704e-162	1.13827e-164	-3.4476e-163	-9.33765e-163	7.31268e-164	8.32633e-163	-1.39697e-163	-9.12285e-164	1.58488e-165	-7.5513e-163	-1.5348e-163	2.0772e-163	0
-3.28394e-163	-4.47496e-163	-1.90611e-163	1.66051e-163	2.33741e-164	-7.22869e-163	1.95056e-164	-1.29808e-163	-5.93027e-165	2.26612e-163	-5.06779e-164	9.58134e-163	3.80442e-164	-6.94189e-164	-4.99516e-163	-5.86099e-165	7.66987e-164	5.64162e-163	1.00704e-162	1.13827e-164	-3.4476e-163	-9.33765e-163	7.31268e-164	8.32633e-163	-1.39697e-163	-9.12285e-164	1.58488e-165	-7.5513e-163	-1.5348e-163	2.0772e-163	0
-3.28394e-163	-4.47496e-163	-1.90611e-163	1.66051e-163	2.33741e-164	-7.22869e-163	1.95056e-164	-1.29808e-163	-5.93027e-165	2.26612e-163	-5.06779e-164	9.58134e-163	3.80442e-164	-6.94189e-164	-4.99516e-163	-5.86099e-165	7.66987e-164	5.64162e-163	1.00704e-162	1.13827e-164	-3.4476e-163	-9.33765e-163	7.31268e-164	8.32633e-163	-1.39697e-163	-9.12285e-164	1.58488e-165	-7.5513e-163	-1.5348e-163	2.0772e-163	0
-3.28394e-163	-4.47496e-163	-1.90611e-163	1.66051e-163	2.33741e-164	-7.22869e-163	1.95056e-164	-1.29808e-163	-5.93027e-165	2.26612e-163	-5.06779e-164	9.58134e-163	3.80442e-164	-6.94189e-164	-4.99516e-163	-5.86099e-165	7.66987e-164	5.64162e-163	1.00704e-162	1.13827e-164	-3.4476e-163	-9.33765e-163	7.31268e-164	8.32633e-163	-1.39697e-163	-9.12285e-164	1.58488e-165	-7.5513e-163	-1.5348e-163	2.0772e-163	0
-3.28394e-163	-4.47496e-163	-1.90611e-163	1.66051e-163	2.33741e-164	-7.22869e-163	1.95056e-164	-1.29808e-163	-5.93027e-165	2.26612e-163	-5.06779e-164	9.58134e-163	3.80442e-164	-6.94189e-164	-4.99516e-163	-5.86099e-165	7.66987e-164	5.64162e-163	1.00704e-162	1.13827e-164	-3.4476e-163	-9.33765e-163	7.31268e-164	8.32633e-163	-1.39697e-163	-9.12285e-164	1.58488e-165	-7.5513e-163	-1.5348e-163	2.0772e-163	0
-3.28394e-163	-4.47496e-163	-1.90611e-163	1.66051e-163	2.33741e-164	-7.22869e-163	1.95056e-164	-1.29808e-163	-5.93027e-165	2.26612e-163	-5.06779e-164	9.58134e-163	3.80442e-164	-6.94189e-164	-4.99516e-163	-5.86099e-165	7.66987e-164	5.64162e-163	1.00704e-162	1.13827e-164	-3.4476e-163	-9.33765e-163	7.31268e-164	8.32633e-163	-1.39697e-163	-9.12285e-164	1.58488e-165	-7.5513e-163	-1.5348e-163	2.0772e-163	0
-3.28394e-163	-4.47496e-163	-1.90611e-163	1.66051e-163	2.33741e-164	-7.22869e-163	1.95056e-164	-1.29808e-163	-5.93027e-165	2.26612e-163	-5.06779e-164	9.58134e-163	3.80442e-164	-6.94189e-164	-4.99516e-163	-5.86099e-165	7.66987e-164	5.64162e-163	1.00704e-162	1.13827e-164	-3.4476e-163	-9.33765e-163	7.31268e-164	8.32633e-163	-1.39697e-163	-9.12285e-164	1.58488e-165	-7.5513e-163	-1.5348e-163	2.0772e-163	0
-3.28394e-163	-4.47496e-163	-1.90611e-163	1.66051e-163	2.33741e-164	-7.22869e-163	1.95056e-164	-1.29808e-163	-5.93027e-165	2.26612e-163	-5.06779e-164	9.58134e-163	3.80442e-164	-6.94189e-164	-4.99516e-163	-5.86099e-165	7.66987e-164	5.64162e-163	1.00704e-162	1.13827e-164	-3.4476e-163	-9.33765e-163	7.31268e-164	8.32633e-163	-1.39697e-163	-9.12285e-164	1.58488e-165	-7.5513e-163	-1.5348e-163	2.0772e-163	0
-3.28394e-163	-4.47496e-163	-1.90611e-163	1.66051e-163	2.33741e-164	-7.22869e-163	1.95056e-164	-1.29808e-163	-5.93027e-165	2.26612e-163	-5.06779e-164	9.58134e-163	3.80442e-164	-6.94189e-164	-4.99516e-163	-5.86099e-165	7.66987e-164	5.64162e-163	1.00704e-162	1.13827e-164	-3.4476e-163	-9.33765e-163	7.31268e-164	8.32633e-163	-1.39697e-163	-9.12285e-164	1.58488e-165	-7.5513e-163	-1.5348e-163	2.0772e-163	0
-3.28394e-163	-4.47496e-163	-1.90611e-163	1.66051e-163	2.33741e-164	-7.22869e-163	1.95056e-164	-1.29808e-163	-5.93027e-165	2.26612e-163	-5.06779e-164	9.58134e-163	3.80442e-164	-6.94189e-164	-4.99516e-163	-5.86099e-165	7.66987e-164	5.64162e-163	1.00704e-162	1.13827e-164	-3.4476e-163	-9.33765e-163	7.31268e-164	8.32633e-163	-1.39697e-163	-9.12285e-164	1.58488e-165	-7.5513e-163	-1.5348e-163	2.0772e-163	0
-3.28394e-163	-4.47496e-163	-1.90611e-163	1.66051e-163	2.33741e-164	-7.22869e-163	1.95056e-164	-1.29808e-163	-5.93027e-165	2.26612e-163	-5.06779e-164	9.58134e-163	3.80442e-164	-6.94189e-164	-4.99516e-163	-5.86099e-165	7.66987e-164	5.64162e-163	1.00704e-162	1.13827e-164	-3.4476e-163	-9.33765e-163	7.31268e-164	8.32633e-163	-1.39697e-163	-9.12285e-164	1.58488e-165	-7.5513e-163	-1.5348e-163	2.0772e-163	0
-3.28394e-163	-4.47496e-163	-1.90611e-163	1.66051e-163	2.33741e-164	-7.22869e-163	1.95056e-164	-1.29808e-163	-5.93027e-165	2.26612e-163	-5.06779e-164	9.58134e-163	3.80442e-164	-6.94189e-164	-4.99516e-163	-5.86099e-165	7.66987e-164	5.64162e-163	1.00704e-162	1.13827e-164	-3.4476e-163	-9.33765e-163	7.31268e-164	8.32633e-163	-1.39697e-163	-9.12285e-164	1.58488e-165	-7.5513e-163	-1.5348e-163	2.0772e-163	0
-3.28394e-163	-4.47496e-163	-1.90611e-163	1.66051e-163	2.33741e-164	-7.22869e-163	1.95056e-164	-1.29808e-163	-5.93027e-165	2.26612e-163	-5.06779e-164	9.58134e-163	3.80442e-164	-6.94189e-164	-4.99516e-163	-5.86099e-165	7.66987e-164	5.64162e-163	1.00704e-162	1.13827e-164	-3.4476e-163	-9.33765e-163	7.31268e-164	8.32633e-163	-1.39697e-163	-9.12285e-164	1.58488e-165	-7.5513e-163	-1.5348e-163	2.0772e-163	0
-3.28394e-163	-4.47496e-163	-1.90611e-163	1.66051e-163	2.33741e-164	-7.22869e-163	1.95056e-164	-1.29808e-163	-5.93027e-165	2.26612e-163	-5.06779e-164	9.58134e-163	3.80442e-164	-6.94189e-164	-4.99516e-163	-5.86099e-165	7.66987e-164	5.64162e-163	1.00704e-162	1.13827e-164	-3.4476e-163	-9.33765e-163	7.31268e-164	8.32633e-163	-1.39697e-163	-9.12285e-164	1.58488e-165	-7.5513e-163	-1.5348e-163	2.0772e-163	0
-3.28394e-163	-4.47496e-163	-1.90611e-163	1.66051e-163	2.33741e-164	-7.22869e-163	1.95056e-164	-1.29808e-163	-5.93027e-165	2.26612e-163	-5.06779e-164	9.58134e-163	3.80442e-164	-6.94189e-164	-4.99516e-163	-5.86099e-165	7.66987e-164	5.64162e-163	1.00704e-162	1.13827e-164	-3.4476e-163	-9.33765e-163	7.31268e-164	8.32633e-163	-1.39697e-163	-9.12285e-164	1.58488e-165	-7.5513e-163	-1.5348e-163	2.0772e-163	0
-3.28394e-163	-4.47496e-163	-1.90611e-163	1.66051e-163	2.33741e-164	-7.22869e-163	1.95056e-164	-1.29808e-163	-5.93027e-165	2.26612e-163	-5.06779e-164	9.58134e-163	3.80442e-164	-6.94189e-164	-4.99516e-163	-5.86099e-165	7.66987e-164	5.64162e-163	1.00704e-162	1.13827e-164	-3.4476e-163	-9.33765e-163	7.31268e-164	8.32633e-163	-1.39697e-163	-9.12285e-164	1.58488e-165	-7.5513e-163	-1.5348e-163	2.0772e-163	0
-3.28394e-163	-4.47496e-163	-1.90611e-163	1.66051e-163	2.33741e-164	-7.22869e-163	1.95056e-164	-1.29808e-163	-5.93027e-165	2.26612e-163	-5.06779e-164	9.58134e-163	3.80442e-164	-6.94189e-164	-4.99516e-163	-5.86099e-165	7.66987e-164	5.64162e-163	1.00704e-162	1.13827e-164	-3.4476e-163	-9.33765e-163	7.31268e-164	8.32633e-163	-1.39697e-163	-9.12285e-164	1.58488e-165	-7.5513e-163	-1.5348e-163	2.0772e-163	0
-3.28394e-163	-4.47496e-163	-1.90611e-163	1.66051e-163	2.33741e-164	-7.22869e-163	1.95056e-164	-1.29808e-163	-5.93027e-165	2.26612e-163	-5.06779e-164	9.58134e-163	3.80442e-164	-6.94189e-164	-4.99516e-163	-5.86099e-165	7.66987e-164	5.64162e-163	1.00704e-162	1.13827e-164	-3.4476e-163	-9.33765e-163	7.31268e-164	8.32633e-163	-1.39697e-163	-9.12285e-164	1.58488e-165	-7.5513e-163	-1.5348e-163	2.0772e-163	0
-3.28394e-163	-4.47496e-163	-1.90611e-163	1.66051e-163	2.33741e-164	-7.22869e-163	1.95056e-164	-1.29808e-163	-5.93027e-165	2.26612e-163	-5.06779e-164	9.58134e-163	3.80442e-164	-6.94189e-164	-4.99516e-163	-5.86099e-165	7.66987e-164	5.64162e-163	1.00704e-162	1.13827e-164	-3.4476e-163	-9.33765e-163	7.31268e-164	8.32633e-163	-1.39697e-163	-9.12285e-164	1.58488e-165	-7.5513e-163	-1.5348e-163	2.0772e-163	0
-3.28394e-163	-4.47496e-163	-1.90611e-163	1.66051e-163	2.33741e-164	-7.22869e-163	1.95056e-164	-1.29808e-163	-5.93027e-165	2.26612e-163	-5.06779e-164	9.58134e-163	3.80442e-164	-6.94189e-164	-4.99516e-163	-5.86099e-165	7.66987e-164	5.64162e-163	1.00704e-162	1.13827e-164	-3.4476e-163	-9.33765e-163	7.31268e-164	8.32633e-163	-1.39697e-163	-9.12285e-164	1.58488e-165	-7.5513e-163	-1.5348e-163	2.0772e-163	0
-3.28394e-163	-4.47496e-163	-1.90611e-163	1.66051e-163	2.33741e-164	-7.22869e-163	1.95056e-164	-1.29808e-163	-5.93027e-165	2.26612e-163	-5.06779e-164	9.58134e-163	3.80442e-164	-6.94189e-164	-4.99516e-163	-5.86099e-165	7.66987e-164	5.64162e-163	1.00704e-162	1.13827e-164	-3.4476e-163	-9.33765e-163	7.31268e-164	8.32633e-163	-1.39697e-163	-9.12285e-164	1.58488e-165	-7.5513e-163	-1.5348e-163	2.0772e-163	0
-3.28394e-163	-4.47496e-163	-1.90611e-163	1.66051e-163	2.33741e-164	-7.22869e-163	1.95056e-164	-1.29808e-163	-5.93027e-165	2.26612e-163	-5.06779e-164	9.58134e-163	3.80442e-164	-6.94189e-164	-4.99516e-163	-5.86099e-165	7.66987e-164	5.64162e-163	1.00704e-162	1.13827e-164	-3.4476e-163	-9.33765e-163	7.31268e-164	8.32633e-163	-1.39697e-163	-9.12285e-164	1.58488e-165	-7.5513e-163	-1.5348e-163	2.0772e-163	0
-3.28394e-163	-4.47496e-163	-1.90611e-163	1.66051e-163	2.33741e-164	-7.22869e-163	1.95056e-164	-1.29808e-163	-5.93027e-165	2.26612e-163	-5.06779e-164	9.58134e-163	3.80442e-164	-6.94189e-164	-4.99516e-163	-5.86099e-165	7.66987e-164	5.64162e-163	1.00704e-162	1.13827e-164	-3.4476e-163	-9.33765e-163	7.31268e-164	8.32633e-163	-1.39697e-163	-9.12285e-164	1.58488e-165	-7.5513e-163	-1.5348e-163	2.0772e-163	0
-3.28394e-163	-4.47496e-163	-1.90611e-163	1.66051e-163	2.33741e-164	-7.22869e-163	1.95056e-164	-1.29808e-163	-5.93027e-165	2.26612e-163	-5.06779e-164	9.58134e-163	3.80442e-164	-6.94189e-164	-4.99516e-163	-5.86099e-165	7.66987e-164	5.64162e-163	1.00704e-162	1.13827e-164	-3.4476e-163	-9.33765e-163	7.31268e-164	8.32633e-163	-1.39697e-163	-9.12285e-164	1.58488e-165	-7.5513e-163	-1.5348e-163	2.0772e-163	0
-3.28394e-163	-4.47496e-163	-1.90611e-163	1.66051e-163	2.33741e-164	-7.22869e-163	1.95056e-164	-1.29808e-163	-5.93027e-165	2.26612e-163	-5.06779e-164	9.58134e-163	3.80442e-164	-6.94189e-164	-4.99516e-163	-5.86099e-165	7.66987e-164	5.64162e-163	1.00704e-162	1.13827e-164	-3.4476e-163	-9.33765e-163	7.31268e-164	8.32633e-163	-1.39697e-163	-9.12285e-164	1.58488e-165	-7.5513e-163	-1.5348e-163	2.0772e-163	0
-3.28394e-163	-4.47496e-163	-1.90611e-163	1.66051e-163	2.33741e-164	-7.22869e-163	1.95056e-164	-1.29808e-163	-5.93027e-165	2.26612e-163	-5.06779e-164	9.58134e-163	3.80442e-164	-6.94189e-164	-4.99516e-163	-5.86099e-165	7.66987e-164	5.64162e-163	1.00704e-162	1.13827e-164	-3.4476e-163	-9.33765e-163	7.31268e-164	8.32633e-163	-1.39697e-163	-9.12285e-164	1.58488e-165	-7.5513e-163	-1.5348e-163	2.0772e-163	0
-3.28394e-163	-4.47496e-163	-1.90611e-163	1.66051e-163	2.33741e-164	-7.22869e-163	1.95056e-164	-1.29808e-163	-5.93027e-165	2.26612e-163	-5.06779e-164	9.58134e-163	3.80442e-164	-6.94189e-164	-4.99516e-163	-5.86099e-165	7.66987e-164	5.64162e-163	1.00704e-162	1.13827e-164	-3.4476e-163	-9.33765e-163	7.31268e-164	8.32633e-163	-1.39697e-163	-9.12285e-164	1.58488e-165	-7.5513e-163	-1.5348e-163	2.0772e-163	0
-3.28394e-163	-4.47496e-163	-1.90611e-163	1.66051e-163	2.33741e-164	-7.22869e-163	1.95056e-164	-1.29808e-163	-5.93027e-165	2.26612e-163	-5.06779e-164	9.58134e-163	3.80442e-164	-6.94189e-164	-4.99516e-163	-5.86099e-165	7.66987e-164	5.64162e-163	1.00704e-162	1.13827e-164	-3.4476e-163	-9.33765e-163	7.31268e-164	8.32633e-163	-1.39697e-163	-9.12285e-164	1.58488e-165	-7.5513e-163	-1.5348e-163	2.0772e-163	0
-3.28394e-163	-4.47496e-163	-1.90611e-163	1.66051e-163	2.33741e-164	-7.22869e-163	1.95056e-164	-1.29808e-163	-5.93027e-165	2.26612e-163	-5.06779e-164	9.58134e-163	3.80442e-164	-6.94189e-164	-4.99516e-163	-5.86099e-165	7.66987e-164	5.64162e-163	1.00704e-162	1.13827e-164	-3.4476e-163	-9.33765e-163	7.31268e-164	8.32633e-163	-1.39697e-163	-9.12285e-164	1.58488e-165	-7.5513e-163	-1.5348e-163	2.0772e-163	0
-3.28394e-163	-4.47496e-163	-1.90611e-163	1.66051e-163	2.33741e-164	-7.22869e-163	1.95056e-164	-1.29808e-163	-5.93027e-165	2.26612e-163	-5.06779e-164	9.58134e-163	3.80442e-164	-6.94189e-164	-4.99516e-163	-5.86099e-165	7.66987e-164	5.64162e-163	1.00704e-162	1.13827e-164	-3.4476e-163	-9.33765e-163	7.31268e-164	8.32633e-163	-1.39697e-163	-9.12285e-164	1.58488e-165	-7.5513e-163	-1.5348e-163	2.0772e-163	0
-3.28394e-163	-4.47496e-163	-1.90611e-163	1.66051e-163	2.33741e-164	-7.22869e-163	1.95056e-164	-1.29808e-163	-5.93027e-165	2.26612e-163	-5.06779e-164	9.58134e-163	3.80442e-164	-6.94189e-164	-4.99516e-163	-5.86099e-165	7.66987e-164	5.64162e-163	1.00704e-162	1.13827e-164	-3.4476e-163	-9.33765e-163	7.31268e-164	8.32633e-163	-1.39697e-163	-9.12285e-164	1.58488e-165	-7.5513e-163	-1.5348e-163	2.0772e-163	0
-3.28394e-163	-4.47496e-163	-1.90611e-163	1.66051e-163	2.33741e-164	-7.22869e-163	1.95056e-164	-1.29808e-163	-5.93027e-165	2.26612e-163	-5.06779e-164	9.58134e-163	3.80442e-164	-6.94189e-164	-4.99516e-163	-5.86099e-165	7.66987e-164	5.64162e-163	1.00704e-162	1.13827e-164	-3.4476e-163	-9.33765e-163	7.31268e-164	8.32633e-163	-1.39697e-163	-9.12285e-164	1.58488e-165	-7.5513e-163	-1.5348e-163	2.0772e-163	0
-3.28394e-163	-4.47496e-163	-1.90611e-163	1.66051e-163	2.33741e-164	-7.22869e-163	1.95056e-164	-1.29808e-163	-5.93027e-165	2.26612e-163	-5.06779e-164	9.58134e-163	3.80442e-164	-6.94189e-164	-4.99516e-163	-5.86099e-165	7.66987e-164	5.64162e-163	1.00704e-162	1.13827e-164	-3.4476e-163	-9.33765e-163	7.31268e-164	8.32633e-163	-1.39697e-163	-9.12285e-164	1.58488e-165	-7.5513e-163	-1.5348e-163	2.0772e-163	0
-3.28394e-163	-4.47496e-163	-1.90611e-163	1.66051e-163	2.33741e-164	-7.22869e-163	1.95056e-164	-1.29808e-163	-5.93027e-165	2.26612e-163	-5.06779e-164	9.58134e-163	3.80442e-164	-6.94189e-164	-4.99516e-163	-5.86099e-165	7.66987e-164	5.64162e-163	1.00704e-162	1.13827e-164	-3.4476e-163	-9.33765e-163	7.31268e-164	8.32633e-163	-1.39697e-163	-9.12285e-164	1.58488e-165	-7.5513e-163	-1.5348e-163	2.0772e-163	0
-3.28394e-163	-4.47496e-163	-1.90611e-163	1.66051e-163	2.33741e-164	-7.22869e-163	1.95056e-164	-1.29808e-163	-5.93027e-165	2.26612e-163	-5.06779e-164	9.58134e-163	3.80442e-164	-6.94189e-164	-4.99516e-163	-5.86099e-165	7.66987e-164	5.64162e-163	1.00704e-162	1.13827e-164	-3.4476e-163	-9.33765e-163	7.31268e-164	8.32633e-163	-1.39697e-163	-9.12285e-164	1.58488e-165	-7.5513e-163	-1.5348e-163	2.0772e-163	0
-3.28394e-163	-4.47496e-163	-1.90611e-163	1.66051e-163	2.33741e-164	-7.22869e-163	1.95056e-164	-1.29808e-163	-5.93027e-165	2.26612e-163	-5.06779e-164	9.58134e-163	3.80442e-164	-6.94189e-164	-4.99516e-163	-5.86099e-165	7.66987e-164	5.64162e-163	1.00704e-162	1.13827e-164	-3.4476e-163	-9.33765e-163	7.31268e-164	8.32633e-163	-1.39697e-163	-9.12285e-164	1.58488e-165	-7.5513e-163	-1.5348e-163	2.0772e-163	0
-3.28394e-163	-4.47496e-163	-1.90611e-163	1.66051e-163	2.33741e-164	-7.22869e-163	1.95056e-164	-1.29808e-163	-5.93027e-165	2.26612e-163	-5.06779e-164	9.58134e-163	3.80442e-164	-6.94189e-164	-4.99516e-163	-5.86099e-165	7.66987e-164	5.64162e-163	1.00704e-162	1.13827e-164	-3.4476e-163	-9.33765e-163	7.31268e-164	8.32633e-163	-1.39697e-163	-9.12285e-164	1.58488e-165	-7.5513e-163	-1.5348e-163	2.0772e-163	0
-3.28394e-163	-4.47496e-163	-1.90611e-163	1.66051e-163	2.33741e-164	-7.22869e-163	1.95056e-164	-1.29808e-163	-5.93027e-165	2.26612e-163	-5.06779e-164	9.58134e-163	3.80442e-164	-6.94189e-164	-4.99516e-163	-5.86099e-165	7.66987e-164	5.64162e-163	1.00704e-162	1.13827e-164	-3.4476e-163	-9.33765e-163	7.31268e-164	8.32633e-163	-1.39697e-163	-9.12285e-164	1.58488e-165	-7.5513e-163	-1.5348e-163	2.0772e-163	0
-3.28394e-163	-4.47496e-163	-1.90611e-163	1.66051e-163	2.33741e-164	-7.22869e-163	1.95056e-164	-1.29808e-163	-5.93027e-165	2.26612e-163	-5.06779e-164	9.58134e-163	3.80442e-164	-6.94189e-164	-4.99516e-163	-5.86099e-165	7.66987e-164	5.64162e-163	1.00704e-162	1.13827e-164	-3.4476e-163	-9.33765e-163	7.31268e-164	8.32633e-163	-1.39697e-163	-9.12285e-164	1.58488e-165	-7.5513e-163	-1.5348e-163	2.0772e-163	0
-3.28394e-163	-4.47496e-163	-1.90611e-163	1.66051e-163	2.33741e-164	-7.22869e-163	1.95056e-164	-1.29808e-163	-5.93027e-165	2.26612e-163	-5.06779e-164	9.58134e-163	3.80442e-164	-6.94189e-164	-4.99516e-163	-5.86099e-165	7.66987e-164	5.64162e-163	1.00704e-162	1.13827e-164	-3.4476e-163	-9.33765e-163	7.31268e-164	8.32633e-163	-1.39697e-163	-9.12285e-164	1.58488e-165	-7.5513e-163	-1.5348e-163	2.0772e-163	0
-3.28394e-163	-4.47496e-163	-1.90611e-163	1.66051e-163	2.33741e-164	-7.22869e-163	1.95056e-164	-1.29808e-163	-5.93027e-165	2.26612e-163	-5.06779e-164	9.58134e-163	3.80442e-164	-6.94189e-164	-4.99516e-163	-5.86099e-165	7.66987e-164	5.64162e-163	1.00704e-162	1.13827e-164	-3.4476e-163	-9.33765e-163	7.31268e-164	8.32633e-163	-1.39697e-163	-9.12285e-164	1.58488e-165	-7.5513e-163	-1.5348e-163	2.0772e-163	0
-3.28394e-163	-4.47496e-163	-1.90611e-163	1.66051e-163	2.33741e-164	-7.22869e-163	1.95056e-164	-1.29808e-163	-5.93027e-165	2.26612e-163	-5.06779e-164	9.58134e-163	3.80442e-164	-6.94189e-164	-4.99516e-163	-5.86099e-165	7.66987e-164	5.64162e-163	1.00704e-162	1.13827e-164	-3.4476e-163	-9.33765e-163	7.31268e-164	8.32633e-163	-1.39697e-163	-9.12285e-164	1.58488e-165	-7.5513e-163	-1.5348e-163	2.0772e-163	0
-3.28394e-163	-4.47496e-163	-1.90611e-163	1.66051e-163	2.33741e-164	-7.22869e-163	1.95056e-164	-1.29808e-163	-5.93027e-165	2.26612e-163	-5.06779e-164	9.58134e-163	3.80442e-164	-6.94189e-164	-4.99516e-163	-5.86099e-165	7.66987e-164	5.64162e-163	1.00704e-162	1.13827e-164	-3.4476e-163	-9.33765e-163	7.31268e-164	8.32633e-163	-1.39697e-163	-9.12285e-164	1.58488e-165	-7.5513e-163	-1.5348e-163	2.0772e-163	0
-3.28394e-163	-4.47496e-163	-1.90611e-163	1.66051e-163	2.33741e-164	-7.22869e-163	1.95056e-164	-1.29808e-163	-5.93027e-165	2.26612e-163	-5.06779e-164	9.58134e-163	3.80442e-164	-6.94189e-164	-4.99516e-163	-5.86099e-165	7.66987e-164	5.64162e-163	1.00704e-162	1.13827e-164	-3.4476e-163	-9.33765e-163	7.31268e-164	8.32633e-163	-1.39697e-163	-9.12285e-164	1.58488e-165	-7.5513e-163	-1.5348e-163	2.0772e-163	0
-3.28394e-163	-4.47496e-163	-1.90611e-163	1.66051e-163	2.33741e-164	-7.22869e-163	1.95056e-164	-1.29808e-163	-5.93027e-165	2.26612e-163	-5.06779e-164	9.58134e-163	3.80442e-164	-6.94189e-164	-4.99516e-163	-5.86099e-165	7.66987e-164	5.64162e-163	1.00704e-162	1.13827e-164	-3.4476e-163	-9.33765e-163	7.31268e-164	8.32633e-163	-1.39697e-163	-9.12285e-164	1.58488e-165	-7.5513e-163	-1.5348e-163	2.0772e-163	0
-3.28394e-163	-4.47496e-163	-1.90611e-163	1.66051e-163	2.33741e-164	-7.22869e-163	1.95056e-164	-1.29808e-163	-5.93027e-165	2.26612e-163	-5.06779e-164	9.58134e-163	3.80442e-164	-6.94189e-164	-4.99516e-163	-5.86099e-165	7.66987e-164	5.64162e-163	1.00704e-162	1.13827e-164	-3.4476e-163	-9.33765e-163	7.31268e-164	8.32633e-163	-1.39697e-163	-9.12285e-164	1.58488e-165	-7.5513e-163	-1.5348e-163	2.0772e-163	0
-3.28394e-163	-4.47496e-163	-1.90611e-163	1.66051e-163	2.33741e-164	-7.22869e-163	1.95056e-164	-1.29808e-163	-5.93027e-165	2.26612e-163	-5.06779e-164	9.58134e-163	3.80442e-164	-6.94189e-164	-4.99516e-163	-5.86099e-165	7.66987e-164	5.64162e-163	1.00704e-162	1.13827e-164	-3.4476e-163	-9.33765e-163	7.31268e-164	8.32633e-163	-1.39697e-163	-9.12285e-164	1.58488e-165	-7.5513e-163	-1.5348e-163	2.0772e-163	0
-3.28394e-163	-4.47496e-163	-1.90611e-163	1.66051e-163	2.33741e-164	-7.22869e-163	1.95056e-164	-1.29808e-163	-5.93027e-165	2.26612e-163	-5.06779e-164	9.58134e-163	3.80442e-164	-6.94189e-164	-4.99516e-163	-5.86099e-165	7.66987e-164	5.64162e-163	1.00704e-162	1.13827e-164	-3.4476e-163	-9.33765e-163	7.31268e-164	8.32633e-163	-1.39697e-163	-9.12285e-164	1.58488e-165	-7.5513e-163	-1.5348e-163	2.0772e-163	0
-3.28394e-163	-4.47496e-163	-1.90611e-163	1.66051e-163	2.33741e-164	-7.22869e-163	1.95056e-164	-1.29808e-163	-5.93027e-165	2.26612e-163	-5.06779e-164	9.58134e-163	3.80442e-164	-6.94189e-164	-4.99516e-163	-5.86099e-165	7.66987e-164	5.64162e-163	1.00704e-162	1.13827e-164	-3.4476e-163	-9.33765e-163	7.31268e-164	8.32633e-163	-1.39697e-163	-9.12285e-164	1.58488e-165	-7.5513e-163	-1.5348e-163	2.0772e-163	0
-3.28394e-163	-4.47496e-163	-1.90611e-163	1.66051e-163	2.33741e-164	-7.22869e-163	1.95056e-164	-1.29808e-163	-5.93027e-165	2.26612e-163	-5.06779e-164	9.58134e-163	3.80442e-164	-6.94189e-164	-4.99516e-163	-5.86099e-165	7.66987e-164	5.64162e-163	1.00704e-162	1.13827e-164	-3.4476e-163	-9.33765e-163	7.31268e-164	8.32633e-163	-1.39697e-163	-9.12285e-164	1.58488e-165	-7.5513e-163	-1.5348e-163	2.0772e-163	0
-3.28394e-163	-4.47496e-163	-1.90611e-163	1.66051e-163	2.33741e-164	-7.22869e-163	1.95056e-164	-1.29808e-163	-5.93027e-165	2.26612e-163	-5.06779e-164	9.58134e-163	3.80442e-164	-6.94189e-164	-4.99516e-163	-5.86099e-165	7.66987e-164	5.64162e-163	1.00704e-162	1.13827e-164	-3.4476e-163	-9.33765e-163	7.31268e-164	8.32633e-163	-1.39697e-163	-9.12285e-164	1.58488e-165	-7.5513e-163	-1.5348e-163	2.0772e-163	0
-3.28394e-163	-4.47496e-163	-1.90611e-163	1.66051e-163	2.33741e-164	-7.22869e-163	1.95056e-164	-1.29808e-163	-5.93027e-165	2.26612e-163	-5.06779e-164	9.58134e-163	3.80442e-164	-6.94189e-164	-4.99516e-163	-5.86099e-165	7.66987e-164	5.64162e-163	1.00704e-162	1.13827e-164	-3.4476e-163	-9.33765e-163	7.31268e-164	8.32633e-163	-1.39697e-163	-9.12285e-164	1.58488e-165	-7.5513e-163	-1.5348e-163	2.0772e-163	0
-3.28394e-163	-4.47496e-163	-1.90611e-163	1.66051e-163	2.33741e-164	-7.22869e-163	1.95056e-164	-1.29808e-163	-5.93027e-165	2.26612e-163	-5.06779e-164	9.58134e-163	3.80442e-164	-6.94189e-164	-4.99516e-163	-5.86099e-165	7.66987e-164	5.64162e-163	1.00704e-162	1.13827e-164	-3.4476e-163	-9.33765e-163	7.31268e-164	8.32633e-163	-1.39697e-163	-9.12285e-164	1.58488e-165	-7.5513e-163	-1.5348e-163	2.0772e-163	0
-3.28394e-163	-4.47496e-163	-1.90611e-163	1.66051e-163	2.33741e-164	-7.22869e-163	1.95056e-164	-1.29808e-163	-5.93027e-165	2.26612e-163	-5.06779e-164	9.58134e-163	3.80442e-164	-6.94189e-164	-4.99516e-163	-5.86099e-165	7.66987e-164	5.64162e-163	1.00704e-162	1.13827e-164	-3.4476e-163	-9.33765e-163	7.31268e-164	8.32633e-163	-1.39697e-163	-9.12285e-164	1.58488e-165	-7.5513e-163	-1.5348e-163	2.0772e-163	0
-3.28394e-163	-4.47496e-163	-1.90611e-163	1.66051e-163	2.33741e-164	-7.22869e-163	1.95056e-164	-1.29808e-163	-5.93027e-165	2.26612e-163	-5.06779e-164	9.58134e-163	3.80442e-164	-6.94189e-164	-4.99516e-163	-5.86099e-165	7.66987e-164	5.64162e-163	1.00704e-162	1.13827e-164	-3.4476e-163	-9.33765e-163	7.31268e-164	8.32633e-163	-1.39697e-163	-9.12285e-164	1.58488e-165	-7.5513e-163	-1.5348e-163	2.0772e-163	0
-3.28394e-163	-4.47496e-163	-1.90611e-163	1.66051e-163	2.33741e-164	-7.22869e-163	1.95056e-164	-1.29808e-163	-5.93027e-165	2.26612e-163	-5.06779e-164	9.58134e-163	3.80442e-164	-6.94189e-164	-4.99516e-163	-5.86099e-165	7.66987e-164	5.64162e-163	1.00704e-162	1.13827e-164	-3.4476e-163	-9.33765e-163	7.31268e-164	8.32633e-163	-1.39697e-163	-9.12285e-164	1.58488e-165	-7.5513e-163	-1.5348e-163	2.0772e-163	0
-3.28394e-163	-4.47496e-163	-1.90611e-163	1.66051e-163	2.33741e-164	-7.22869e-163	1.95056e-164	-1.29808e-163	-5.93027e-165	2.26612e-163	-5.06779e-164	9.58134e-163	3.80442e-164	-6.94189e-164	-4.99516e-163	-5.86099e-165	7.66987e-164	5.64162e-163	1.00704e-162	1.13827e-164	-3.4476e-163	-9.33765e-163	7.31268e-164	8.32633e-163	-1.39697e-163	-9.12285e-164	1.58488e-165	-7.5513e-163	-1.5348e-163	2.0772e-163	0
-3.28394e-163	-4.47496e-163	-1.90611e-163	1.66051e-163	2.33741e-164	-7.22869e-163	1.95056e-164	-1.29808e-163	-5.93027e-165	2.26612e-163	-5.06779e-164	9.58134e-163	3.80442e-164	-6.94189e-164	-4.99516e-163	-5.86099e-165	7.66987e-164	5.64162e-163	1.00704e-162	1.13827e-164	-3.4476e-163	-9.33765e-163	7.31268e-164	8.32633e-163	-1.39697e-163	-9.12285e-164	1.58488e-165	-7.5513e-163	-1.5348e-163	2.0772e-163	0
-3.28394e-163	-4.47496e-163	-1.90611e-163	1.66051e-163	2.33741e-164	-7.22869e-163	1.95056e-164	-1.29808e-163	-5.93027e-165	2.26612e-163	-5.06779e-164	9.58134e-163	3.80442e-164	-6.94189e-164	-4.99516e-163	-5.86099e-165	7.66987e-164	5.64162e-163	1.00704e-162	1.13827e-164	-3.4476e-163	-9.33765e-163	7.31268e-164	8.32633e-163	-1.39697e-163	-9.12285e-164	1.58488e-165	-7.5513e-163	-1.5348e-163	2.0772e-163	0
-3.28394e-163	-4.47496e-163	-1.90611e-163	1.66051e-163	2.33741e-164	-7.22869e-163	1.95056e-164	-1.29808e-163	-5.93027e-165	2.26612e-163	-5.06779e-164	9.58134e-163	3.80442e-164	-6.94189e-164	-4.99516e-163	-5.86099e-165	7.66987e-164	5.64162e-163	1.00704e-162	1.13827e-164	-3.4476e-163	-9.33765e-163	7.31268e-164	8.32633e-163	-1.39697e-163	-9.12285e-164	1.58488e-165	-7.5513e-163	-1.5348e-163	2.0772e-163	0
-3.28394e-163	-4.47496e-163	-1.90611e-163	1.66051e-163	2.33741e-164	-7.22869e-163	1.95056e-164	-1.29808e-163	-5.93027e-165	2.26612e-163	-5.06779e-164	9.58134e-163	3.80442e-164	-6.94189e-164	-4.99516e-163	-5.86099e-165	7.66987e-164	5.64162e-163	1.00704e-162	1.13827e-164	-3.4476e-163	-9.33765e-163	7.31268e-164	8.32633e-163	-1.39697e-163	-9.12285e-164	1.58488e-165	-7.5513e-163	-1.5348e-163	2.0772e-163	0
-3.28394e-163	-4.47496e-163	-1.90611e-163	1.66051e-163	2.33741e-164	-7.22869e-163	1.95056e-164	-1.29808e-163	-5.93027e-165	2.26612e-163	-5.06779e-164	9.58134e-163	3.80442e-164	-6.94189e-164	-4.99516e-163	-5.86099e-165	7.66987e-164	5.64162e-163	1.00704e-162	1.13827e-164	-3.4476e-163	-9.33765e-163	7.31268e-164	8.32633e-163	-1.39697e-163	-9.12285e-164	1.58488e-165	-7.5513e-163	-1.5348e-163	2.0772e-163	0
-3.28394e-163	-4.47496e-163	-1.90611e-163	1.66051e-163	2.33741e-164	-7.22869e-163	1.95056e-164	-1.29808e-163	-5.93027e-165	2.26612e-163	-5.06779e-164	9.58134e-163	3.80442e-164	-6.94189e-164	-4.99516e-163	-5.86099e-165	7.66987e-164	5.64162e-163	1.00704e-162	1.13827e-164	-3.4476e-163	-9.33765e-163	7.31268e-164	8.32633e-163	-1.39697e-163	-9.12285e-164	1.58488e-165	-7.5513e-163	-1.5348e-163	2.0772e-163	0
-3.28394e-163	-4.47496e-163	-1.90611e-163	1.66051e-163	2.33741e-164	-7.22869e-163	1.95056e-164	-1.29808e-163	-5.93027e-165	2.26612e-163	-5.06779e-164	9.58134e-163	3.80442e-164	-6.94189e-164	-4.99516e-163	-5.86099e-165	7.66987e-164	5.64162e-163	1.00704e-162	1.13827e-164	-3.4476e-163	-9.33765e-163	7.31268e-164	8.32633e-163	-1.39697e-163	-9.12285e-164	1.58488e-165	-7.5513e-163	-1.5348e-163	2.0772e-163	0
-3.28394e-163	-4.47496e-163	-1.90611e-163	1.66051e-163	2.33741e-164	-7.22869e-163	1.95056e-164	-1.29808e-163	-5.93027e-165	2.26612e-163	-5.06779e-164	9.58134e-163	3.80442e-164	-6.94189e-164	-4.99516e-163	-5.86099e-165	7.66987e-164	5.64162e-163	1.00704e-162	1.13827e-164	-3.4476e-163	-9.33765e-163	7.31268e-164	8.32633e-163	-1.39697e-163	-9.12285e-164	1.58488e-165	-7.5513e-163	-1.5348e-163	2.0772e-163	0
-3.28394e-163	-4.47496e-163	-1.90611e-163	1.66051e-163	2.33741e-164	-7.22869e-163	1.95056e-164	-1.29808e-163	-5.93027e-165	2.26612e-163	-5.06779e-164	9.58134e-163	3.80442e-164	-6.94189e-164	-4.99516e-163	-5.86099e-165	7.66987e-164	5.64162e-163	1.00704e-162	1.13827e-164	-3.4476e-163	-9.33765e-163	7.31268e-164	8.32633e-163	-1.39697e-163	-9.12285e-164	1.58488e-165	-7.5513e-163	-1.5348e-163	2.0772e-163	0
-3.28394e-163	-4.47496e-163	-1.90611e-163	1.66051e-163	2.33741e-164	-7.22869e-163	1.95056e-164	-1.29808e-163	-5.93027e-165	2.26612e-163	-5.06779e-164	9.58134e-163	3.80442e-164	-6.94189e-164	-4.99516e-163	-5.86099e-165	7.66987e-164	5.64162e-163	1.00704e-162	1.13827e-164	-3.4476e-163	-9.33765e-163	7.31268e-164	8.32633e-163	-1.39697e-163	-9.12285e-164	1.58488e-165	-7.5513e-163	-1.5348e-163	2.0772e-163	0
-3.28394e-163	-4.47496e-163	-1.90611e-163	1.66051e-163	2.33741e-164	-7.22869e-163	1.95056e-164	-1.29808e-163	-5.93027e-165	2.26612e-163	-5.06779e-164	9.58134e-163	3.80442e-164	-6.94189e-164	-4.99516e-163	-5.86099e-165	7.66987e-164	5.64162e-163	1.00704e-162	1.13827e-164	-3.4476e-163	-9.33765e-163	7.31268e-164	8.32633e-163	-1.39697e-163	-9.12285e-164	1.58488e-165	-7.5513e-163	-1.5348e-163	2.0772e-163	0
-3.28394e-163	-4.47496e-163	-1.90611e-163	1.66051e-163	2.33741e-164	-7.22869e-163	1.95056e-164	-1.29808e-163	-5.93027e-165	2.26612e-163	-5.06779e-164	9.58134e-163	3.80442e-164	-6.94189e-164	-4.99516e-163	-5.86099e-165	7.66987e-164	5.64162e-163	1.00704e-162	1.13827e-164	-3.4476e-163	-9.33765e-163	7.31268e-164	8.32633e-163	-1.39697e-163	-9.12285e-164	1.58488e-165	-7.5513e-163	-1.5348e-163	2.0772e-163	0
-3.28394e-163	-4.47496e-163	-1.90611e-163	1.66051e-163	2.33741e-164	-7.22869e-163	1.95056e-164	-1.29808e-163	-5.93027e-165	2.26612e-163	-5.06779e-164	9.58134e-163	3.80442e-164	-6.94189e-164	-4.99516e-163	-5.86099e-165	7.66987e-164	5.64162e-163	1.00704e-162	1.13827e-164	-3.4476e-163	-9.33765e-163	7.31268e-164	8.32633e-163	-1.39697e-163	-9.12285e-164	1.58488e-165	-7.5513e-163	-1.5348e-163	2.0772e-163	0
-3.28394e-163	-4.47496e-163	-1.90611e-163	1.66051e-163	2.33741e-164	-7.22869e-163	1.95056e-164	-1.29808e-163	-5.93027e-165	2.26612e-163	-5.06779e-164	9.58134e-163	3.80442e-164	-6.94189e-164	-4.99516e-163	-5.86099e-165	7.66987e-164	5.64162e-163	1.00704e-162	1.13827e-164	-3.4476e-163	-9.33765e-163	7.31268e-164	8.32633e-163	-1.39697e-163	-9.12285e-164	1.58488e-165	-7.5513e-163	-1.5348e-163	2.0772e-163	0
-3.28394e-163	-4.47496e-163	-1.90611e-163	1.66051e-163	2.33741e-164	-7.22869e-163	1.95056e-164	-1.29808e-163	-5.93027e-165	2.26612e-163	-5.06779e-164	9.58134e-163	3.80442e-164	-6.94189e-164	-4.99516e-163	-5.86099e-165	7.66987e-164	5.64162e-163	1.00704e-162	1.13827e-164	-3.4476e-163	-9.33765e-163	7.31268e-164	8.32633e-163	-1.39697e-163	-9.12285e-164	1.58488e-165	-7.5513e-163	-1.5348e-163	2.0772e-163	0
-3.28394e-163	-4.47496e-163	-1.90611e-163	1.66051e-163	2.33741e-164	-7.22869e-163	1.95056e-164	-1.29808e-163	-5.93027e-165	2.26612e-163	-5.06779e-164	9.58134e-163	3.80442e-164	-6.94189e-164	-4.99516e-163	-5.86099e-165	7.66987e-164	5.64162e-163	1.00704e-162	1.13827e-164	-3.4476e-163	-9.33765e-163	7.31268e-164	8.32633e-163	-1.39697e-163	-9.12285e-164	1.58488e-165	-7.5513e-163	-1.5348e-163	2.0772e-163	0
-3.28394e-163	-4.47496e-163	-1.90611e-163	1.66051e-163	2.33741e-164	-7.22869e-163	1.95056e-164	-1.29808e-163	-5.93027e-165	2.26612e-163	-5.06779e-164	9.58134e-163	3.80442e-164	-6.94189e-164	-4.99516e-163	-5.86099e-165	7.66987e-164	5.64162e-163	1.00704e-162	1.13827e-164	-3.4476e-163	-9.33765e-163	7.31268e-164	8.32633e-163	-1.39697e-163	-9.12285e-164	1.58488e-165	-7.5513e-163	-1.5348e-163	2.0772e-163	0
-3.28394e-163	-4.47496e-163	-1.90611e-163	1.66051e-163	2.33741e-164	-7.22869e-163	1.95056e-164	-1.29808e-163	-5.93027e-165	2.26612e-163	-5.06779e-164	9.58134e-163	3.80442e-164	-6.94189e-164	-4.99516e-163	-5.86099e-165	7.66987e-164	5.64162e-163	1.00704e-162	1.13827e-164	-3.4476e-163	-9.33765e-163	7.31268e-164	8.32633e-163	-1.39697e-163	-9.12285e-164	1.58488e-165	-7.5513e-163	-1.5348e-163	2.0772e-163	0
-3.28394e-163	-4.47496e-163	-1.90611e-163	1.66051e-163	2.33741e-164	-7.22869e-163	1.95056e-164	-1.29808e-163	-5.93027e-165	2.26612e-163	-5.06779e-164	9.58134e-163	3.80442e-164	-6.94189e-164	-4.99516e-163	-5.86099e-165	7.66987e-164	5.64162e-163	1.00704e-162	1.13827e-164	-3.4476e-163	-9.33765e-163	7.31268e-164	8.32633e-163	-1.39697e-163	-9.12285e-164	1.58488e-165	-7.5513e-163	-1.5348e-163	2.0772e-163	0
-3.28394e-163	-4.47496e-163	-1.90611e-163	1.66051e-163	2.33741e-164	-7.22869e-163	1.95056e-164	-1.29808e-163	-5.93027e-165	2.26612e-163	-5.06779e-164	9.58134e-163	3.80442e-164	-6.94189e-164	-4.99516e-163	-5.86099e-165	7.66987e-164	5.64162e-163	1.00704e-162	1.13827e-164	-3.4476e-163	-9.33765e-163	7.31268e-164	8.32633e-163	-1.39697e-163	-9.12285e-164	1.58488e-165	-7.5513e-163	-1.5348e-163	2.0772e-163	0
-3.28394e-163	-4.47496e-163	-1.90611e-163	1.66051e-163	2.33741e-164	-7.22869e-163	1.95056e-164	-1.29808e-163	-5.93027e-165	2.26612e-163	-5.06779e-164	9.58134e-163	3.80442e-164	-6.94189e-164	-4.99516e-163	-5.86099e-165	7.66987e-164	5.64162e-163	1.00704e-162	1.13827e-164	-3.4476e-163	-9.33765e-163	7.31268e-164	8.32633e-163	-1.39697e-163	-9.12285e-164	1.58488e-165	-7.5513e-163	-1.5348e-163	2.0772e-163	0
-3.28394e-163	-4.47496e-163	-1.90611e-163	1.66051e-163	2.33741e-164	-7.22869e-163	1.95056e-164	-1.29808e-163	-5.93027e-165	2.26612e-163	-5.06779e-164	9.58134e-163	3.80442e-164	-6.94189e-164	-4.99516e-163	-5.86099e-165	7.66987e-164	5.64162e-163	1.00704e-162	1.13827e-164	-3.4476e-163	-9.33765e-163	7.31268e-164	8.32633e-163	-1.39697e-163	-9.12285e-164	1.58488e-165	-7.5513e-163	-1.5348e-163	2.0772e-163	0
-3.28394e-163	-4.47496e-163	-1.90611e-163	1.66051e-163	2.33741e-164	-7.22869e-163	1.95056e-164	-1.29808e-163	-5.93027e-165	2.26612e-163	-5.06779e-164	9.58134e-163	3.80442e-164	-6.94189e-164	-4.99516e-163	-5.86099e-165	7.66987e-164	5.64162e-163	1.00704e-162	1.13827e-164	-3.4476e-163	-9.33765e-163	7.31268e-164	8.32633e-163	-1.39697e-163	-9.12285e-164	1.58488e-165	-7.5513e-163	-1.5348e-163	2.0772e-163	0
-3.28394e-163	-4.47496e-163	-1.90611e-163	1.66051e-163	2.33741e-164	-7.22869e-163	1.95056e-164	-1.29808e-163	-5.93027e-165	2.26612e-163	-5.06779e-164	9.58134e-163	3.80442e-164	-6.94189e-164	-4.99516e-163	-5.86099e-165	7.66987e-164	5.64162e-163	1.00704e-162	1.13827e-164	-3.4476e-163	-9.33765e-163	7.31268e-164	8.32633e-163	-1.39697e-163	-9.12285e-164	1.58488e-165	-7.5513e-163	-1.5348e-163	2.0772e-163	0
-3.28394e-163	-4.47496e-163	-1.90611e-163	1.66051e-163	2.33741e-164	-7.22869e-163	1.95056e-164	-1.29808e-163	-5.93027e-165	2.26612e-163	-5.06779e-164	9.58134e-163	3.80442e-164	-6.94189e-164	-4.99516e-163	-5.86099e-165	7.66987e-164	5.64162e-163	1.00704e-162	1.13827e-164	-3.4476e-163	-9.33765e-163	7.31268e-164	8.32633e-163	-1.39697e-163	-9.12285e-164	1.58488e-165	-7.5513e-163	-1.5348e-163	2.0772e-163	0
-3.28394e-163	-4.47496e-163	-1.90611e-163	1.66051e-163	2.33741e-164	-7.22869e-163	1.95056e-164	-1.29808e-163	-5.93027e-165	2.26612e-163	-5.06779e-164	9.58134e-163	3.80442e-164	-6.94189e-164	-4.99516e-163	-5.86099e-165	7.66987e-164	5.64162e-163	1.00704e-162	1.13827e-164	-3.4476e-163	-9.33765e-163	7.31268e-164	8.32633e-163	-1.39697e-163	-9.12285e-164	1.58488e-165	-7.5513e-163	-1.5348e-163	2.0772e-163	0
-3.28394e-163	-4.47496e-163	-1.90611e-163	1.66051e-163	2.33741e-164	-7.22869e-163	1.95056e-164	-1.29808e-163	-5.93027e-165	2.26612e-163	-5.06779e-164	9.58134e-163	3.80442e-164	-6.94189e-164	-4.99516e-163	-5.86099e-165	7.66987e-164	5.64162e-163	1.00704e-162	1.13827e-164	-3.4476e-163	-9.33765e-163	7.31268e-164	8.32633e-163	-1.39697e-163	-9.12285e-164	1.58488e-165	-7.5513e-163	-1.5348e-163	2.0772e-163	0
-3.28394e-163	-4.47496e-163	-1.90611e-163	1.66051e-163	2.33741e-164	-7.22869e-163	1.95056e-164	-1.29808e-163	-5.93027e-165	2.26612e-163	-5.06779e-164	9.58134e-163	3.80442e-164	-6.94189e-164	-4.99516e-163	-5.86099e-165	7.66987e-164	5.64162e-163	1.00704e-162	1.13827e-164	-3.4476e-163	-9.33765e-163	7.31268e-164	8.32633e-163	-1.39697e-163	-9.12285e-164	1.58488e-165	-7.5513e-163	-1.5348e-163	2.0772e-163	0
-3.28394e-163	-4.47496e-163	-1.90611e-163	1.66051e-163	2.33741e-164	-7.22869e-163	1.95056e-164	-1.29808e-163	-5.93027e-165	2.26612e-163	-5.06779e-164	9.58134e-163	3.80442e-164	-6.94189e-164	-4.99516e-163	-5.86099e-165	7.66987e-164	5.64162e-163	1.00704e-162	1.13827e-164	-3.4476e-163	-9.33765e-163	7.31268e-164	8.32633e-163	-1.39697e-163	-9.12285e-164	1.58488e-165	-7.5513e-163	-1.5348e-163	2.0772e-163	0
-3.28394e-163	-4.47496e-163	-1.90611e-163	1.66051e-163	2.33741e-164	-7.22869e-163	1.95056e-164	-1.29808e-163	-5.93027e-165	2.26612e-163	-5.06779e-164	9.58134e-163	3.80442e-164	-6.94189e-164	-4.99516e-163	-5.86099e-165	7.66987e-164	5.64162e-163	1.00704e-162	1.13827e-164	-3.4476e-163	-9.33765e-163	7.31268e-164	8.32633e-163	-1.39697e-163	-9.12285e-164	1.58488e-165	-7.5513e-163	-1.5348e-163	2.0772e-163	0
-3.28394e-163	-4.47496e-163	-1.90611e-163	1.66051e-163	2.33741e-164	-7.22869e-163	1.95056e-164	-1.29808e-163	-5.93027e-165	2.26612e-163	-5.06779e-164	9.58134e-163	3.80442e-164	-6.94189e-164	-4.99516e-163	-5.86099e-165	7.66987e-164	5.64162e-163	1.00704e-162	1.13827e-164	-3.4476e-163	-9.33765e-163	7.31268e-164	8.32633e-163	-1.39697e-163	-9.12285e-164	1.58488e-165	-7.5513e-163	-1.5348e-163	2.0772e-163	0
-3.28394e-163	-4.47496e-163	-1.90611e-163	1.66051e-163	2.33741e-164	-7.22869e-163	1.95056e-164	-1.29808e-163	-5.93027e-165	2.26612e-163	-5.06779e-164	9.58134e-163	3.80442e-164	-6.94189e-164	-4.99516e-163	-5.86099e-165	7.66987e-164	5.64162e-163	1.00704e-162	1.13827e-164	-3.4476e-163	-9.33765e-163	7.31268e-164	8.32633e-163	-1.39697e-163	-9.12285e-164	1.58488e-165	-7.5513e-163	-1.5348e-163	2.0772e-163	0
-3.28394e-163	-4.47496e-163	-1.90611e-163	1.66051e-163	2.33741e-164	-7.22869e-163	1.95056e-164	-1.29808e-163	-5.93027e-165	2.26612e-163	-5.06779e-164	9.58134e-163	3.80442e-164	-6.94189e-164	-4.99516e-163	-5.86099e-165	7.66987e-164	5.64162e-163	1.00704e-162	1.13827e-164	-3.4476e-163	-9.33765e-163	7.31268e-164	8.32633e-163	-1.39697e-163	-9.12285e-164	1.58488e-165	-7.5513e-163	-1.5348e-163	2.0772e-163	0
-3.28394e-163	-4.47496e-163	-1.90611e-163	1.66051e-163	2.33741e-164	-7.22869e-163	1.95056e-164	-1.29808e-163	-5.93027e-165	2.26612e-163	-5.06779e-164	9.58134e-163	3.80442e-164	-6.94189e-164	-4.99516e-163	-5.86099e-165	7.66987e-164	5.64162e-163	1.00704e-162	1.13827e-164	-3.4476e-163	-9.33765e-163	7.31268e-164	8.32633e-163	-1.39697e-163	-9.12285e-164	1.58488e-165	-7.5513e-163	-1.5348e-163	2.0772e-163	0
-3.28394e-163	-4.47496e-163	-1.90611e-163	1.66051e-163	2.33741e-164	-7.22869e-163	1.95056e-164	-1.29808e-163	-5.93027e-165	2.26612e-163	-5.06779e-164	9.58134e-163	3.80442e-164	-6.94189e-164	-4.99516e-163	-5.86099e-165	7.66987e-164	5.64162e-163	1.00704e-162	1.13827e-164	-3.4476e-163	-9.33765e-163	7.31268e-164	8.32633e-163	-1.39697e-163	-9.12285e-164	1.58488e-165	-7.5513e-163	-1.5348e-163	2.0772e-163	0
-3.28394e-163	-4.47496e-163	-1.90611e-163	1.66051e-163	2.33741e-164	-7.22869e-163	1.95056e-164	-1.29808e-163	-5.93027e-165	2.26612e-163	-5.06779e-164	9.58134e-163	3.80442e-164	-6.94189e-164	-4.99516e-163	-5.86099e-165	7.66987e-164	5.64162e-163	1.00704e-162	1.13827e-164	-3.4476e-163	-9.33765e-163	7.31268e-164	8.32633e-163	-1.39697e-163	-9.12285e-164	1.58488e-165	-7.5513e-163	-1.5348e-163	2.0772e-163	0
-3.28394e-163	-4.47496e-163	-1.90611e-163	1.66051e-163	2.33741e-164	-7.22869e-163	1.95056e-164	-1.29808e-163	-5.93027e-165	2.26612e-163	-5.06779e-164	9.58134e-163	3.80442e-164	-6.94189e-164	-4.99516e-163	-5.86099e-165	7.66987e-164	5.64162e-163	1.00704e-162	1.13827e-164	-3.4476e-163	-9.33765e-163	7.31268e-164	8.32633e-163	-1.39697e-163	-9.12285e-164	1.58488e-165	-7.5513e-163	-1.5348e-163	2.0772e-163	0
-3.28394e-163	-4.47496e-163	-1.90611e-163	1.66051e-163	2.33741e-164	-7.22869e-163	1.95056e-164	-1.29808e-163	-5.93027e-165	2.26612e-163	-5.06779e-164	9.58134e-163	3.80442e-164	-6.94189e-164	-4.99516e-163	-5.86099e-165	7.66987e-164	5.64162e-163	1.00704e-162	1.13827e-164	-3.4476e-163	-9.33765e-163	7.31268e-164	8.32633e-163	-1.39697e-163	-9.12285e-164	1.58488e-165	-7.5513e-163	-1.5348e-163	2.0772e-163	0
-3.28394e-163	-4.47496e-163	-1.90611e-163	1.66051e-163	2.33741e-164	-7.22869e-163	1.95056e-164	-1.29808e-163	-5.93027e-165	2.26612e-163	-5.06779e-164	9.58134e-163	3.80442e-164	-6.94189e-164	-4.99516e-163	-5.86099e-165	7.66987e-164	5.64162e-163	1.00704e-162	1.13827e-164	-3.4476e-163	-9.33765e-163	7.31268e-164	8.32633e-163	-1.39697e-163	-9.12285e-164	1.58488e-165	-7.5513e-163	-1.5348e-163	2.0772e-163	0
-3.28394e-163	-4.47496e-163	-1.90611e-163	1.66051e-163	2.33741e-164	-7.22869e-163	1.95056e-164	-1.29808e-163	-5.93027e-165	2.26612e-163	-5.06779e-164	9.58134e-163	3.80442e-164	-6.94189e-164	-4.99516e-163	-5.86099e-165	7.66987e-164	5.64162e-163	1.00704e-162	1.13827e-164	-3.4476e-163	-9.33765e-163	7.31268e-164	8.32633e-163	-1.39697e-163	-9.12285e-164	1.58488e-165	-7.5513e-163	-1.5348e-163	2.0772e-163	0
-3.28394e-163	-4.47496e-163	-1.90611e-163	1.66051e-163	2.33741e-164	-7.22869e-163	1.95056e-164	-1.29808e-163	-5.93027e-165	2.26612e-163	-5.06779e-164	9.58134e-163	3.80442e-164	-6.94189e-164	-4.99516e-163	-5.86099e-165	7.66987e-164	5.64162e-163	1.00704e-162	1.13827e-164	-3.4476e-163	-9.33765e-163	7.31268e-164	8.32633e-163	-1.39697e-163	-9.12285e-164	1.58488e-165	-7.5513e-163	-1.5348e-163	2.0772e-163	0
-3.28394e-163	-4.47496e-163	-1.90611e-163	1.66051e-163	2.33741e-164	-7.22869e-163	1.95056e-164	-1.29808e-163	-5.93027e-165	2.26612e-163	-5.06779e-164	9.58134e-163	3.80442e-164	-6.94189e-164	-4.99516e-163	-5.86099e-165	7.66987e-164	5.64162e-163	1.00704e-162	1.13827e-164	-3.4476e-163	-9.33765e-163	7.31268e-164	8.32633e-163	-1.39697e-163	-9.12285e-164	1.58488e-165	-7.5513e-163	-1.5348e-163	2.0772e-163	0
-3.28394e-163	-4.47496e-163	-1.90611e-163	1.66051e-163	2.33741e-164	-7.22869e-163	1.95056e-164	-1.29808e-163	-5.93027e-165	2.26612e-163	-5.06779e-164	9.58134e-163	3.80442e-164	-6.94189e-164	-4.99516e-163	-5.86099e-165	7.66987e-164	5.64162e-163	1.00704e-162	1.13827e-164	-3.4476e-163	-9.33765e-163	7.31268e-164	8.32633e-163	-1.39697e-163	-9.12285e-164	1.58488e-165	-7.5513e-163	-1.5348e-163	2.0772e-163	0
-3.28394e-163	-4.47496e-163	-1.90611e-163	1.66051e-163	2.33741e-164	-7.22869e-163	1.95056e-164	-1.29808e-163	-5.93027e-165	2.26612e-163	-5.06779e-164	9.58134e-163	3.80442e-164	-6.94189e-164	-4.99516e-163	-5.86099e-165	7.66987e-164	5.64162e-163	1.00704e-162	1.13827e-164	-3.4476e-163	-9.33765e-163	7.31268e-164	8.32633e-163	-1.39697e-163	-9.12285e-164	1.58488e-165	-7.5513e-163	-1.5348e-163	2.0772e-163	0
-3.28394e-163	-4.47496e-163	-1.90611e-163	1.66051e-163	2.33741e-164	-7.22869e-163	1.95056e-164	-1.29808e-163	-5.93027e-165	2.26612e-163	-5.06779e-164	9.58134e-163	3.80442e-164	-6.94189e-164	-4.99516e-163	-5.86099e-165	7.66987e-164	5.64162e-163	1.00704e-162	1.13827e-164	-3.4476e-163	-9.33765e-163	7.31268e-164	8.32633e-163	-1.39697e-163	-9.12285e-164	1.58488e-165	-7.5513e-163	-1.5348e-163	2.0772e-163	0
-3.28394e-163	-4.47496e-163	-1.90611e-163	1.66051e-163	2.33741e-164	-7.22869e-163	1.95056e-164	-1.29808e-163	-5.93027e-165	2.26612e-163	-5.06779e-164	9.58134e-163	3.80442e-164	-6.94189e-164	-4.99516e-163	-5.86099e-165	7.66987e-164	5.64162e-163	1.00704e-162	1.13827e-164	-3.4476e-163	-9.33765e-163	7.31268e-164	8.32633e-163	-1.39697e-163	-9.12285e-164	1.58488e-165	-7.5513e-163	-1.5348e-163	2.0772e-163	0
-3.28394e-163	-4.47496e-163	-1.90611e-163	1.66051e-163	2.33741e-164	-7.22869e-163	1.95056e-164	-1.29808e-163	-5.93027e-165	2.26612e-163	-5.06779e-164	9.58134e-163	3.80442e-164	-6.94189e-164	-4.99516e-163	-5.86099e-165	7.66987e-164	5.64162e-163	1.00704e-162	1.13827e-164	-3.4476e-163	-9.33765e-163	7.31268e-164	8.32633e-163	-1.39697e-163	-9.12285e-164	1.58488e-165	-7.5513e-163	-1.5348e-163	2.0772e-163	0
-3.28394e-163	-4.47496e-163	-1.90611e-163	1.66051e-163	2.33741e-164	-7.22869e-163	1.95056e-164	-1.29808e-163	-5.93027e-165	2.26612e-163	-5.06779e-164	9.58134e-163	3.80442e-164	-6.94189e-164	-4.99516e-163	-5.86099e-165	7.66987e-164	5.64162e-163	1.00704e-162	1.13827e-164	-3.4476e-163	-9.33765e-163	7.31268e-164	8.32633e-163	-1.39697e-163	-9.12285e-164	1.58488e-165	-7.5513e-163	-1.5348e-163	2.0772e-163	0
-3.28394e-163	-4.47496e-163	-1.90611e-163	1.66051e-163	2.33741e-164	-7.22869e-163	1.95056e-164	-1.29808e-163	-5.93027e-165	2.26612e-163	-5.06779e-164	9.58134e-163	3.80442e-164	-6.94189e-164	-4.99516e-163	-5.86099e-165	7.66987e-164	5.64162e-163	1.00704e-162	1.13827e-164	-3.4476e-163	-9.33765e-163	7.31268e-164	8.32633e-163	-1.39697e-163	-9.12285e-164	1.58488e-165	-7.5513e-163	-1.5348e-163	2.0772e-163	0
-3.28394e-163	-4.47496e-163	-1.90611e-163	1.66051e-163	2.33741e-164	-7.22869e-163	1.95056e-164	-1.29808e-163	-5.93027e-165	2.26612e-163	-5.06779e-164	9.58134e-163	3.80442e-164	-6.94189e-164	-4.99516e-163	-5.86099e-165	7.66987e-164	5.64162e-163	1.00704e-162	1.13827e-164	-3.4476e-163	-9.33765e-163	7.31268e-164	8.32633e-163	-1.39697e-163	-9.12285e-164	1.58488e-165	-7.5513e-163	-1.5348e-163	2.0772e-163	0
-3.28394e-163	-4.47496e-163	-1.90611e-163	1.66051e-163	2.33741e-164	-7.22869e-163	1.95056e-164	-1.29808e-163	-5.93027e-165	2.26612e-163	-5.06779e-164	9.58134e-163	3.80442e-164	-6.94189e-164	-4.99516e-163	-5.86099e-165	7.66987e-164	5.64162e-163	1.00704e-162	1.13827e-164	-3.4476e-163	-9.33765e-163	7.31268e-164	8.32633e-163	-1.39697e-163	-9.12285e-164	1.58488e-165	-7.5513e-163	-1.5348e-163	2.0772e-163	0
-3.28394e-163	-4.47496e-163	-1.90611e-163	1.66051e-163	2.33741e-164	-7.22869e-163	1.95056e-164	-1.29808e-163	-5.93027e-165	2.26612e-163	-5.06779e-164	9.58134e-163	3.80442e-164	-6.94189e-164	-4.99516e-163	-5.86099e-165	7.66987e-164	5.64162e-163	1.00704e-162	1.13827e-164	-3.4476e-163	-9.33765e-163	7.31268e-164	8.32633e-163	-1.39697e-163	-9.12285e-164	1.58488e-165	-7.5513e-163	-1.5348e-163	2.0772e-163	0
-3.28394e-163	-4.47496e-163	-1.90611e-163	1.66051e-163	2.33741e-164	-7.22869e-163	1.95056e-164	-1.29808e-163	-5.93027e-165	2.26612e-163	-5.06779e-164	9.58134e-163	3.80442e-164	-6.94189e-164	-4.99516e-163	-5.86099e-165	7.66987e-164	5.64162e-163	1.00704e-162	1.13827e-164	-3.4476e-163	-9.33765e-163	7.31268e-164	8.32633e-163	-1.39697e-163	-9.12285e-164	1.58488e-165	-7.5513e-163	-1.5348e-163	2.0772e-163	0
-3.28394e-163	-4.47496e-163	-1.90611e-163	1.66051e-163	2.33741e-164	-7.22869e-163	1.95056e-164	-1.29808e-163	-5.93027e-165	2.26612e-163	-5.06779e-164	9.58134e-163	3.80442e-164	-6.94189e-164	-4.99516e-163	-5.86099e-165	7.66987e-164	5.64162e-163	1.00704e-162	1.13827e-164	-3.4476e-163	-9.33765e-163	7.31268e-164	8.32633e-163	-1.39697e-163	-9.12285e-164	1.58488e-165	-7.5513e-163	-1.5348e-163	2.0772e-163	0
-3.28394e-163	-4.47496e-163	-1.90611e-163	1.66051e-163	2.33741e-164	-7.22869e-163	1.95056e-164	-1.29808e-163	-5.93027e-165	2.26612e-163	-5.06779e-164	9.58134e-163	3.80442e-164	-6.94189e-164	-4.99516e-163	-5.86099e-165	7.66987e-164	5.64162e-163	1.00704e-162	1.13827e-164	-3.4476e-163	-9.33765e-163	7.31268e-164	8.32633e-163	-1.39697e-163	-9.12285e-164	1.58488e-165	-7.5513e-163	-1.5348e-163	2.0772e-163	0
-3.28394e-163	-4.47496e-163	-1.90611e-163	1.66051e-163	2.33741e-164	-7.22869e-163	1.95056e-164	-1.29808e-163	-5.93027e-165	2.26612e-163	-5.06779e-164	9.58134e-163	3.80442e-164	-6.94189e-164	-4.99516e-163	-5.86099e-165	7.66987e-164	5.64162e-163	1.00704e-162	1.13827e-164	-3.4476e-163	-9.33765e-163	7.31268e-164	8.32633e-163	-1.39697e-163	-9.12285e-164	1.58488e-165	-7.5513e-163	-1.5348e-163	2.0772e-163	0
-3.28394e-163	-4.47496e-163	-1.90611e-163	1.66051e-163	2.33741e-164	-7.22869e-163	1.95056e-164	-1.29808e-163	-5.93027e-165	2.26612e-163	-5.06779e-164	9.58134e-163	3.80442e-164	-6.94189e-164	-4.99516e-163	-5.86099e-165	7.66987e-164	5.64162e-163	1.00704e-162	1.13827e-164	-3.4476e-163	-9.33765e-163	7.31268e-164	8.32633e-163	-1.39697e-163	-9.12285e-164	1.58488e-165	-7.5513e-163	-1.5348e-163	2.0772e-163	0
-3.28394e-163	-4.47496e-163	-1.90611e-163	1.66051e-163	2.33741e-164	-7.22869e-163	1.95056e-164	-1.29808e-163	-5.93027e-165	2.26612e-163	-5.06779e-164	9.58134e-163	3.80442e-164	-6.94189e-164	-4.99516e-163	-5.86099e-165	7.66987e-164	5.64162e-163	1.00704e-162	1.13827e-164	-3.4476e-163	-9.33765e-163	7.31268e-164	8.32633e-163	-1.39697e-163	-9.12285e-164	1.58488e-165	-7.5513e-163	-1.5348e-163	2.0772e-163	0
-3.28394e-163	-4.47496e-163	-1.90611e-163	1.66051e-163	2.33741e-164	-7.22869e-163	1.95056e-164	-1.29808e-163	-5.93027e-165	2.26612e-163	-5.06779e-164	9.58134e-163	3.80442e-164	-6.94189e-164	-4.99516e-163	-5.86099e-165	7.66987e-164	5.64162e-163	1.00704e-162	1.13827e-164	-3.4476e-163	-9.33765e-163	7.31268e-164	8.32633e-163	-1.39697e-163	-9.12285e-164	1.58488e-165	-7.5513e-163	-1.5348e-163	2.0772e-163	0
-3.28394e-163	-4.47496e-163	-1.90611e-163	1.66051e-163	2.33741e-164	-7.22869e-163	1.95056e-164	-1.29808e-163	-5.93027e-165	2.26612e-163	-5.06779e-164	9.58134e-163	3.80442e-164	-6.94189e-164	-4.99516e-163	-5.86099e-165	7.66987e-164	5.64162e-163	1.00704e-162	1.13827e-164	-3.4476e-163	-9.33765e-163	7.31268e-164	8.32633e-163	-1.39697e-163	-9.12285e-164	1.58488e-165	-7.5513e-163	-1.5348e-163	2.0772e-163	0
-3.28394e-163	-4.47496e-163	-1.90611e-163	1.66051e-163	2.33741e-164	-7.22869e-163	1.95056e-164	-1.29808e-163	-5.93027e-165	2.26612e-163	-5.06779e-164	9.58134e-163	3.80442e-164	-6.94189e-164	-4.99516e-163	-5.86099e-165	7.66987e-164	5.64162e-163	1.00704e-162	1.13827e-164	-3.4476e-163	-9.33765e-163	7.31268e-164	8.32633e-163	-1.39697e-163	-9.12285e-164	1.58488e-165	-7.5513e-163	-1.5348e-163	2.0772e-163	0
-3.28394e-163	-4.47496e-163	-1.90611e-163	1.66051e-163	2.33741e-164	-7.22869e-163	1.95056e-164	-1.29808e-163	-5.93027e-165	2.26612e-163	-5.06779e-164	9.58134e-163	3.80442e-164	-6.94189e-164	-4.99516e-163	-5.86099e-165	7.66987e-164	5.64162e-163	1.00704e-162	1.13827e-164	-3.4476e-163	-9.33765e-163	7.31268e-164	8.32633e-163	-1.39697e-163	-9.12285e-164	1.58488e-165	-7.5513e-163	-1.5348e-163	2.0772e-163	0
-3.28394e-163	-4.47496e-163	-1.90611e-163	1.66051e-163	2.33741e-164	-7.22869e-163	1.95056e-164	-1.29808e-163	-5.93027e-165	2.26612e-163	-5.06779e-164	9.58134e-163	3.80442e-164	-6.94189e-164	-4.99516e-163	-5.86099e-165	7.66987e-164	5.64162e-163	1.00704e-162	1.13827e-164	-3.4476e-163	-9.33765e-163	7.31268e-164	8.32633e-163	-1.39697e-163	-9.12285e-164	1.58488e-165	-7.5513e-163	-1.5348e-163	2.0772e-163	0
-3.28394e-163	-4.47496e-163	-1.90611e-163	1.66051e-163	2.33741e-164	-7.22869e-163	1.95056e-164	-1.29808e-163	-5.93027e-165	2.26612e-163	-5.06779e-164	9.58134e-163	3.80442e-164	-6.94189e-164	-4.99516e-163	-5.86099e-165	7.66987e-164	5.64162e-163	1.00704e-162	1.13827e-164	-3.4476e-163	-9.33765e-163	7.31268e-164	8.32633e-163	-1.39697e-163	-9.12285e-164	1.58488e-165	-7.5513e-163	-1.5348e-163	2.0772e-163	0
-3.28394e-163	-4.47496e-163	-1.90611e-163	1.66051e-163	2.33741e-164	-7.22869e-163	1.95056e-164	-1.29808e-163	-5.93027e-165	2.26612e-163	-5.06779e-164	9.58134e-163	3.80442e-164	-6.94189e-164	-4.99516e-163	-5.86099e-165	7.66987e-164	5.64162e-163	1.00704e-162	1.13827e-164	-3.4476e-163	-9.33765e-163	7.31268e-164	8.32633e-163	-1.39697e-163	-9.12285e-164	1.58488e-165	-7.5513e-163	-1.5348e-163	2.0772e-163	0
-3.28394e-163	-4.47496e-163	-1.90611e-163	1.66051e-163	2.33741e-164	-7.22869e-163	1.95056e-164	-1.29808e-163	-5.93027e-165	2.26612e-163	-5.06779e-164	9.58134e-163	3.80442e-164	-6.94189e-164	-4.99516e-163	-5.86099e-165	7.66987e-164	5.64162e-163	1.00704e-162	1.13827e-164	-3.4476e-163	-9.33765e-163	7.31268e-164	8.32633e-163	-1.39697e-163	-9.12285e-164	1.58488e-165	-7.5513e-163	-1.5348e-163	2.0772e-163	0
-3.28394e-163	-4.47496e-163	-1.90611e-163	1.66051e-163	2.33741e-164	-7.22869e-163	1.95056e-164	-1.29808e-163	-5.93027e-165	2.26612e-163	-5.06779e-164	9.58134e-163	3.80442e-164	-6.94189e-164	-4.99516e-163	-5.86099e-165	7.66987e-164	5.64162e-163	1.00704e-162	1.13827e-164	-3.4476e-163	-9.33765e-163	7.31268e-164	8.32633e-163	-1.39697e-163	-9.12285e-164	1.58488e-165	-7.5513e-163	-1.5348e-163	2.0772e-163	0
-3.28394e-163	-4.47496e-163	-1.90611e-163	1.66051e-163	2.33741e-164	-7.22869e-163	1.95056e-164	-1.29808e-163	-5.93027e-165	2.26612e-163	-5.06779e-164	9.58134e-163	3.80442e-164	-6.94189e-164	-4.99516e-163	-5.86099e-165	7.66987e-164	5.64162e-163	1.00704e-162	1.13827e-164	-3.4476e-163	-9.33765e-163	7.31268e-164	8.32633e-163	-1.39697e-163	-9.12285e-164	1.58488e-165	-7.5513e-163	-1.5348e-163	2.0772e-163	0
-3.28394e-163	-4.47496e-163	-1.90611e-163	1.66051e-163	2.33741e-164	-7.22869e-163	1.95056e-164	-1.29808e-163	-5.93027e-165	2.26612e-163	-5.06779e-164	9.58134e-163	3.80442e-164	-6.94189e-164	-4.99516e-163	-5.86099e-165	7.66987e-164	5.64162e-163	1.00704e-162	1.13827e-164	-3.4476e-163	-9.33765e-163	7.31268e-164	8.32633e-163	-1.39697e-163	-9.12285e-164	1.58488e-165	-7.5513e-163	-1.5348e-163	2.0772e-163	0
-3.28394e-163	-4.47496e-163	-1.90611e-163	1.66051e-163	2.33741e-164	-7.22869e-163	1.95056e-164	-1.29808e-163	-5.93027e-165	2.26612e-163	-5.06779e-164	9.58134e-163	3.80442e-164	-6.94189e-164	-4.99516e-163	-5.86099e-165	7.66987e-164	5.64162e-163	1.00704e-162	1.13827e-164	-3.4476e-163	-9.33765e-163	7.31268e-164	8.32633e-163	-1.39697e-163	-9.12285e-164	1.58488e-165	-7.5513e-163	-1.5348e-163	2.0772e-163	0
-3.28394e-163	-4.47496e-163	-1.90611e-163	1.66051e-163	2.33741e-164	-7.22869e-163	1.95056e-164	-1.29808e-163	-5.93027e-165	2.26612e-163	-5.06779e-164	9.58134e-163	3.80442e-164	-6.94189e-164	-4.99516e-163	-5.86099e-165	7.66987e-164	5.64162e-163	1.00704e-162	1.13827e-164	-3.4476e-163	-9.33765e-163	7.31268e-164	8.32633e-163	-1.39697e-163	-9.12285e-164	1.58488e-165	-7.5513e-163	-1.5348e-163	2.0772e-163	0
-3.28394e-163	-4.47496e-163	-1.90611e-163	1.66051e-163	2.33741e-164	-7.22869e-163	1.95056e-164	-1.29808e-163	-5.93027e-165	2.26612e-163	-5.06779e-164	9.58134e-163	3.80442e-164	-6.94189e-164	-4.99516e-163	-5.86099e-165	7.66987e-164	5.64162e-163	1.00704e-162	1.13827e-164	-3.4476e-163	-9.33765e-163	7.31268e-164	8.32633e-163	-1.39697e-163	-9.12285e-164	1.58488e-165	-7.5513e-163	-1.5348e-163	2.0772e-163	0
-3.28394e-163	-4.47496e-163	-1.90611e-163	1.66051e-163	2.33741e-164	-7.22869e-163	1.95056e-164	-1.29808e-163	-5.93027e-165	2.26612e-163	-5.06779e-164	9.58134e-163	3.80442e-164	-6.94189e-164	-4.99516e-163	-5.86099e-165	7.66987e-164	5.64162e-163	1.00704e-162	1.13827e-164	-3.4476e-163	-9.33765e-163	7.31268e-164	8.32633e-163	-1.39697e-163	-9.12285e-164	1.58488e-165	-7.5513e-163	-1.5348e-163	2.0772e-163	0
-3.28394e-163	-4.47496e-163	-1.90611e-163	1.66051e-163	2.33741e-164	-7.22869e-163	1.95056e-164	-1.29808e-163	-5.93027e-165	2.26612e-163	-5.06779e-164	9.58134e-163	3.80442e-164	-6.94189e-164	-4.99516e-163	-5.86099e-165	7.66987e-164	5.64162e-163	1.00704e-162	1.13827e-164	-3.4476e-163	-9.33765e-163	7.31268e-164	8.32633e-163	-1.39697e-163	-9.12285e-164	1.58488e-165	-7.5513e-163	-1.5348e-163	2.0772e-163	0
-3.28394e-163	-4.47496e-163	-1.90611e-163	1.66051e-163	2.33741e-164	-7.22869e-163	1.95056e-164	-1.29808e-163	-5.93027e-165	2.26612e-163	-5.06779e-164	9.58134e-163	3.80442e-164	-6.94189e-164	-4.99516e-163	-5.86099e-165	7.66987e-164	5.64162e-163	1.00704e-162	1.13827e-164	-3.4476e-163	-9.33765e-163	7.31268e-164	8.32633e-163	-1.39697e-163	-9.12285e-164	1.58488e-165	-7.5513e-163	-1.5348e-163	2.0772e-163	0
-3.28394e-163	-4.47496e-163	-1.90611e-163	1.66051e-163	2.33741e-164	-7.22869e-163	1.95056e-164	-1.29808e-163	-5.93027e-165	2.26612e-163	-5.06779e-164	9.58134e-163	3.80442e-164	-6.94189e-164	-4.99516e-163	-5.86099e-165	7.66987e-164	5.64162e-163	1.00704e-162	1.13827e-164	-3.4476e-163	-9.33765e-163	7.31268e-164	8.32633e-163	-1.39697e-163	-9.12285e-164	1.58488e-165	-7.5513e-163	-1.5348e-163	2.0772e-163	0
-3.28394e-163	-4.47496e-163	-1.90611e-163	1.66051e-163	2.33741e-164	-7.22869e-163	1.95056e-164	-1.29808e-163	-5.93027e-165	2.26612e-163	-5.06779e-164	9.58134e-163	3.80442e-164	-6.94189e-164	-4.99516e-163	-5.86099e-165	7.66987e-164	5.64162e-163	1.00704e-162	1.13827e-164	-3.4476e-163	-9.33765e-163	7.31268e-164	8.32633e-163	-1.39697e-163	-9.12285e-164	1.58488e-165	-7.5513e-163	-1.5348e-163	2.0772e-163	0
-3.28394e-163	-4.47496e-163	-1.90611e-163	1.66051e-163	2.33741e-164	-7.22869e-163	1.95056e-164	-1.29808e-163	-5.93027e-165	2.26612e-163	-5.06779e-164	9.58134e-163	3.80442e-164	-6.94189e-164	-4.99516e-163	-5.86099e-165	7.66987e-164	5.64162e-163	1.00704e-162	1.13827e-164	-3.4476e-163	-9.33765e-163	7.31268e-164	8.32633e-163	-1.39697e-163	-9.12285e-164	1.58488e-165	-7.5513e-163	-1.5348e-163	2.0772e-163	0
-3.28394e-163	-4.47496e-163	-1.90611e-163	1.66051e-163	2.33741e-164	-7.22869e-163	1.95056e-164	-1.29808e-163	-5.93027e-165	2.26612e-163	-5.06779e-164	9.58134e-163	3.80442e-164	-6.94189e-164	-4.99516e-163	-5.86099e-165	7.66987e-164	5.64162e-163	1.00704e-162	1.13827e-164	-3.4476e-163	-9.33765e-163	7.31268e-164	8.32633e-163	-1.39697e-163	-9.12285e-164	1.58488e-165	-7.5513e-163	-1.5348e-163	2.0772e-163	0
-3.28394e-163	-4.47496e-163	-1.90611e-163	1.66051e-163	2.33741e-164	-7.22869e-163	1.95056e-164	-1.29808e-163	-5.93027e-165	2.26612e-163	-5.06779e-164	9.58134e-163	3.80442e-164	-6.94189e-164	-4.99516e-163	-5.86099e-165	7.66987e-164	5.64162e-163	1.00704e-162	1.13827e-164	-3.4476e-163	-9.33765e-163	7.31268e-164	8.32633e-163	-1.39697e-163	-9.12285e-164	1.58488e-165	-7.5513e-163	-1.5348e-163	2.0772e-163	0
-3.28394e-163	-4.47496e-163	-1.90611e-163	1.66051e-163	2.33741e-164	-7.22869e-163	1.95056e-164	-1.29808e-163	-5.93027e-165	2.26612e-163	-5.06779e-164	9.58134e-163	3.80442e-164	-6.94189e-164	-4.99516e-163	-5.86099e-165	7.66987e-164	5.64162e-163	1.00704e-162	1.13827e-164	-3.4476e-163	-9.33765e-163	7.31268e-164	8.32633e-163	-1.39697e-163	-9.12285e-164	1.58488e-165	-7.5513e-163	-1.5348e-163	2.0772e-163	0
-3.28394e-163	-4.47496e-163	-1.90611e-163	1.66051e-163	2.33741e-164	-7.22869e-163	1.95056e-164	-1.29808e-163	-5.93027e-165	2.26612e-163	-5.06779e-164	9.58134e-163	3.80442e-164	-6.94189e-164	-4.99516e-163	-5.86099e-165	7.66987e-164	5.64162e-163	1.00704e-162	1.13827e-164	-3.4476e-163	-9.33765e-163	7.31268e-164	8.32633e-163	-1.39697e-163	-9.12285e-164	1.58488e-165	-7.5513e-163	-1.5348e-163	2.0772e-163	0
-3.28394e-163	-4.47496e-163	-1.90611e-163	1.66051e-163	2.33741e-164	-7.22869e-163	1.95056e-164	-1.29808e-163	-5.93027e-165	2.26612e-163	-5.06779e-164	9.58134e-163	3.80442e-164	-6.94189e-164	-4.99516e-163	-5.86099e-165	7.66987e-164	5.64162e-163	1.00704e-162	1.13827e-164	-3.4476e-163	-9.33765e-163	7.31268e-164	8.32633e-163	-1.39697e-163	-9.12285e-164	1.58488e-165	-7.5513e-163	-1.5348e-163	2.0772e-163	0
-3.28394e-163	-4.47496e-163	-1.90611e-163	1.66051e-163	2.33741e-164	-7.22869e-163	1.95056e-164	-1.29808e-163	-5.93027e-165	2.26612e-163	-5.06779e-164	9.58134e-163	3.80442e-164	-6.94189e-164	-4.99516e-163	-5.86099e-165	7.66987e-164	5.64162e-163	1.00704e-162	1.13827e-164	-3.4476e-163	-9.33765e-163	7.31268e-164	8.32633e-163	-1.39697e-163	-9.12285e-164	1.58488e-165	-7.5513e-163	-1.5348e-163	2.0772e-163	0
-3.28394e-163	-4.47496e-163	-1.90611e-163	1.66051e-163	2.33741e-164	-7.22869e-163	1.95056e-164	-1.29808e-163	-5.93027e-165	2.26612e-163	-5.06779e-164	9.58134e-163	3.80442e-164	-6.94189e-164	-4.99516e-163	-5.86099e-165	7.66987e-164	5.64162e-163	1.00704e-162	1.13827e-164	-3.4476e-163	-9.33765e-163	7.31268e-164	8.32633e-163	-1.39697e-163	-9.12285e-164	1.58488e-165	-7.5513e-163	-1.5348e-163	2.0772e-163	0
-3.28394e-163	-4.47496e-163	-1.90611e-163	1.66051e-163	2.33741e-164	-7.22869e-163	1.95056e-164	-1.29808e-163	-5.93027e-165	2.26612e-163	-5.06779e-164	9.58134e-163	3.80442e-164	-6.94189e-164	-4.99516e-163	-5.86099e-165	7.66987e-164	5.64162e-163	1.00704e-162	1.13827e-164	-3.4476e-163	-9.33765e-163	7.31268e-164	8.32633e-163	-1.39697e-163	-9.12285e-164	1.58488e-165	-7.5513e-163	-1.5348e-163	2.0772e-163	0
-3.28394e-163	-4.47496e-163	-1.90611e-163	1.66051e-163	2.33741e-164	-7.22869e-163	1.95056e-164	-1.29808e-163	-5.93027e-165	2.26612e-163	-5.06779e-164	9.58134e-163	3.80442e-164	-6.94189e-164	-4.99516e-163	-5.86099e-165	7.66987e-164	5.64162e-163	1.00704e-162	1.13827e-164	-3.4476e-163	-9.33765e-163	7.31268e-164	8.32633e-163	-1.39697e-163	-9.12285e-164	1.58488e-165	-7.5513e-163	-1.5348e-163	2.0772e-163	0
-3.28394e-163	-4.47496e-163	-1.90611e-163	1.66051e-163	2.33741e-164	-7.22869e-163	1.95056e-164	-1.29808e-163	-5.93027e-165	2.26612e-163	-5.06779e-164	9.58134e-163	3.80442e-164	-6.94189e-164	-4.99516e-163	-5.86099e-165	7.66987e-164	5.64162e-163	1.00704e-162	1.13827e-164	-3.4476e-163	-9.33765e-163	7.31268e-164	8.32633e-163	-1.39697e-163	-9.12285e-164	1.58488e-165	-7.5513e-163	-1.5348e-163	2.0772e-163	0
-3.28394e-163	-4.47496e-163	-1.90611e-163	1.66051e-163	2.33741e-164	-7.22869e-163	1.95056e-164	-1.29808e-163	-5.93027e-165	2.26612e-163	-5.06779e-164	9.58134e-163	3.80442e-164	-6.94189e-164	-4.99516e-163	-5.86099e-165	7.66987e-164	5.64162e-163	1.00704e-162	1.13827e-164	-3.4476e-163	-9.33765e-163	7.31268e-164	8.32633e-163	-1.39697e-163	-9.12285e-164	1.58488e-165	-7.5513e-163	-1.5348e-163	2.0772e-163	0
-3.28394e-163	-4.47496e-163	-1.90611e-163	1.66051e-163	2.33741e-164	-7.22869e-163	1.95056e-164	-1.29808e-163	-5.93027e-165	2.26612e-163	-5.06779e-164	9.58134e-163	3.80442e-164	-6.94189e-164	-4.99516e-163	-5.86099e-165	7.66987e-164	5.64162e-163	1.00704e-162	1.13827e-164	-3.4476e-163	-9.33765e-163	7.31268e-164	8.32633e-163	-1.39697e-163	-9.12285e-164	1.58488e-165	-7.5513e-163	-1.5348e-163	2.0772e-163	0
-3.28394e-163	-4.47496e-163	-1.90611e-163	1.66051e-163	2.33741e-164	-7.22869e-163	1.95056e-164	-1.29808e-163	-5.93027e-165	2.26612e-163	-5.06779e-164	9.58134e-163	3.80442e-164	-6.94189e-164	-4.99516e-163	-5.86099e-165	7.66987e-164	5.64162e-163	1.00704e-162	1.13827e-164	-3.4476e-163	-9.33765e-163	7.31268e-164	8.32633e-163	-1.39697e-163	-9.12285e-164	1.58488e-165	-7.5513e-163	-1.5348e-163	2.0772e-163	0
-3.28394e-163	-4.47496e-163	-1.90611e-163	1.66051e-163	2.33741e-164	-7.22869e-163	1.95056e-164	-1.29808e-163	-5.93027e-165	2.26612e-163	-5.06779e-164	9.58134e-163	3.80442e-164	-6.94189e-164	-4.99516e-163	-5.86099e-165	7.66987e-164	5.64162e-163	1.00704e-162	1.13827e-164	-3.4476e-163	-9.33765e-163	7.31268e-164	8.32633e-163	-1.39697e-163	-9.12285e-164	1.58488e-165	-7.5513e-163	-1.5348e-163	2.0772e-163	0
-3.28394e-163	-4.47496e-163	-1.90611e-163	1.66051e-163	2.33741e-164	-7.22869e-163	1.95056e-164	-1.29808e-163	-5.93027e-165	2.26612e-163	-5.06779e-164	9.58134e-163	3.80442e-164	-6.94189e-164	-4.99516e-163	-5.86099e-165	7.66987e-164	5.64162e-163	1.00704e-162	1.13827e-164	-3.4476e-163	-9.33765e-163	7.31268e-164	8.32633e-163	-1.39697e-163	-9.12285e-164	1.58488e-165	-7.5513e-163	-1.5348e-163	2.0772e-163	0
-3.28394e-163	-4.47496e-163	-1.90611e-163	1.66051e-163	2.33741e-164	-7.22869e-163	1.95056e-164	-1.29808e-163	-5.93027e-165	2.26612e-163	-5.06779e-164	9.58134e-163	3.80442e-164	-6.94189e-164	-4.99516e-163	-5.86099e-165	7.66987e-164	5.64162e-163	1.00704e-162	1.13827e-164	-3.4476e-163	-9.33765e-163	7.31268e-164	8.32633e-163	-1.39697e-163	-9.12285e-164	1.58488e-165	-7.5513e-163	-1.5348e-163	2.0772e-163	0
-3.28394e-163	-4.47496e-163	-1.90611e-163	1.66051e-163	2.33741e-164	-7.22869e-163	1.95056e-164	-1.29808e-163	-5.93027e-165	2.26612e-163	-5.06779e-164	9.58134e-163	3.80442e-164	-6.94189e-164	-4.99516e-163	-5.86099e-165	7.66987e-164	5.64162e-163	1.00704e-162	1.13827e-164	-3.4476e-163	-9.33765e-163	7.31268e-164	8.32633e-163	-1.39697e-163	-9.12285e-164	1.58488e-165	-7.5513e-163	-1.5348e-163	2.0772e-163	0
[truncated: 2,017 more rows]
