# Supplementary material for: A modified shuffled frog leaping algorithm with inertia weight
Source: Sci Rep. 2024 Feb 20;14:4146. doi: 10.1038/s41598-024-51306-1 (PMC11224354; doi:10.1038/s41598-024-51306-1)
Supplement: Supplementary file 1 — Supplementary Information. [file 41598_2024_51306_MOESM1_ESM.zip › data/F1/MSFLA_L_28.xls]

## Sheet: Sheet1
-2.12384	-1.85285	-2.1461	0.313974	-1.06618	0.399057	6.38078	0.785029	0.116141	-0.366214	1.58861	0.755559	1.67233	1.96296	1.78555	-0.574146	-1.14164	4.54091	0.25473	-0.366789	3.37242	1.58557	-0.327238	0.456071	0.917679	-0.317989	-7.22487	1.38528	-0.865532	-0.553899	161.127
0.0910572	-0.137393	0.079054	0.320815	-0.565316	-0.0459772	0.444184	-0.384097	-0.00917532	0.418872	-0.239008	-0.00331656	-0.0963384	0.15041	-0.146301	0.22736	-0.157547	0.232739	0.1588	0.420788	0.0800086	0.00281142	0.058562	0.349316	-0.0873553	0.308453	-0.105764	0.757106	-0.0875764	0.163606	2.27527
-0.0153177	-0.00842767	-0.00352785	-0.00253753	0.0527303	0.000180091	-0.0034995	-0.00448999	-0.0203174	-0.0449498	0.0141342	-0.0246437	-0.00621508	-0.00312675	-0.00483261	-0.0159522	0.000959943	-0.0136661	-0.00943014	-0.0197702	0.0196417	0.046851	0.0197762	-0.0179453	0.00360408	-0.0418375	0.0203681	0.0205696	-0.0196888	-0.0145341	0.0138657
0.0032955	-0.00126976	-0.000675181	0.00288726	-0.000697097	0.000382877	-0.000395097	-0.000213537	0.000292138	-0.000392257	-0.00157477	-0.000936841	0.00018123	-0.000372323	0.00135996	-0.00314346	-0.00284524	-0.00114907	0.00105902	-0.00107302	0.000354964	0.00152873	0.00205529	0.00100076	-0.00450701	0.00356258	0.000844969	0.00326563	0.00158865	0.00261182	0.000110704
-4.69074e-05	-6.94608e-05	-3.66401e-05	5.28973e-05	0.000257974	-0.000657962	2.82206e-05	-2.78663e-06	-8.39539e-05	-0.000326203	-5.19771e-05	0.000112558	8.76034e-05	-4.09893e-05	1.41561e-05	2.4943e-06	0.000143796	0.000108953	0.000171564	7.84128e-05	0.000532098	0.000183858	-0.000422094	0.000196284	3.85424e-05	0.000405973	2.08199e-05	7.19488e-05	-0.000176468	8.02687e-05	1.46107e-06
1.5951e-06	-5.45092e-06	1.25107e-05	1.26835e-05	1.64348e-05	6.36551e-07	-9.76236e-06	-3.54345e-05	8.54366e-07	-5.53395e-06	1.21857e-05	-1.29022e-05	-7.01314e-06	-1.49729e-05	7.91836e-05	-2.4562e-05	-1.47126e-05	3.70223e-06	2.5399e-06	1.17354e-05	-9.50474e-06	-2.44779e-06	9.19681e-06	1.31563e-05	-1.2001e-05	-2.08939e-05	1.58362e-05	1.57368e-05	-6.83534e-05	1.1612e-05	1.60785e-08
-3.4366e-06	1.62018e-06	4.69209e-07	-4.52854e-07	4.03208e-06	-2.27905e-06	2.44729e-08	8.39918e-07	-4.47299e-07	-4.27182e-07	4.78947e-07	8.77998e-07	1.00544e-07	4.57224e-07	2.18951e-07	7.38449e-07	3.82343e-07	-3.47832e-07	5.27791e-07	-2.73535e-06	-2.24451e-07	2.72663e-07	1.7352e-06	1.07183e-06	-9.91014e-07	-2.30612e-06	-5.90651e-07	2.86724e-07	-2.53754e-06	6.04231e-07	6.50614e-11
-6.55925e-08	1.39114e-07	2.6731e-08	-5.5016e-08	-5.34071e-08	2.8645e-08	-1.02236e-08	-6.32522e-09	-9.02776e-08	-7.45639e-08	-1.06946e-07	2.54646e-08	-6.98891e-08	-3.32132e-10	-6.97076e-08	-4.56284e-09	2.13598e-08	-6.00189e-08	-4.78695e-08	-2.08987e-08	-7.48934e-08	-8.48295e-08	2.46689e-09	4.91876e-07	-1.86888e-07	2.90656e-08	2.81267e-08	-4.84259e-07	1.19263e-07	3.88052e-07	7.64192e-13
-2.51383e-10	1.29822e-09	-1.00007e-08	-2.0689e-09	-5.51405e-09	-1.45032e-08	-2.51008e-08	-5.61945e-09	4.86804e-09	8.49042e-09	1.49042e-08	7.52473e-09	8.68599e-09	2.89581e-09	2.44991e-08	-6.24582e-09	-1.53422e-08	-9.3589e-09	1.19225e-08	5.21554e-09	-2.28359e-09	7.16636e-09	2.25492e-09	-1.02744e-08	-9.05785e-09	3.73365e-08	2.04849e-09	-3.80002e-08	-5.22409e-09	8.89563e-09	5.79623e-15
1.24118e-09	7.98649e-10	-1.58029e-10	-1.18873e-09	4.20832e-10	-1.07347e-09	2.31031e-10	9.85916e-10	1.06948e-09	-6.03029e-10	-2.58464e-10	4.35277e-10	1.20434e-09	3.81774e-10	6.36821e-10	-5.24778e-11	-2.44223e-09	-6.23126e-10	-7.03591e-10	1.73702e-09	-3.52825e-10	-3.41134e-11	2.28194e-10	-1.20514e-09	1.15014e-10	3.25221e-10	-1.29983e-09	-1.21809e-09	-1.0931e-10	1.3311e-09	2.63106e-17
5.77545e-11	1.01043e-10	2.78571e-11	3.53081e-11	-3.97574e-11	2.2334e-11	-2.58432e-11	-1.02414e-10	1.20856e-10	2.4055e-10	6.0008e-11	6.01895e-11	9.73465e-12	-1.9746e-10	-1.89053e-10	-2.39108e-10	9.92804e-12	-1.31856e-11	3.33731e-11	-1.1933e-10	-8.2547e-12	-1.74167e-11	-9.41091e-11	-3.91745e-12	-5.37997e-11	-2.45003e-12	-1.69028e-11	5.64673e-11	-3.30617e-11	2.97605e-11	2.73719e-19
1.11123e-12	5.69747e-12	7.91317e-12	1.13163e-12	3.08562e-12	-1.40251e-11	1.55366e-12	-4.23359e-12	1.25075e-11	-6.90364e-12	-2.87813e-12	2.73279e-12	5.69862e-12	-3.73622e-12	4.69689e-12	1.41089e-12	2.42111e-12	-1.48707e-12	-2.40856e-11	-1.54421e-12	-4.33699e-12	-1.15625e-11	1.10978e-11	-5.0063e-13	5.0614e-12	8.95392e-13	1.03022e-12	3.45771e-12	1.86323e-11	-8.04124e-13	1.86823e-21
1.40874e-13	6.64029e-13	1.83431e-12	6.27819e-13	8.64599e-14	-4.07519e-13	1.56125e-12	3.85942e-13	-5.69691e-13	-2.53577e-13	-1.13667e-15	-2.68914e-13	-2.62559e-13	4.05584e-14	-4.19125e-13	2.29151e-13	1.78524e-13	3.957e-13	1.56952e-12	3.53234e-13	1.078e-12	7.69896e-13	7.31312e-13	1.29412e-13	1.27513e-12	9.7029e-13	6.25513e-14	-1.11517e-12	-6.06363e-13	1.53515e-13	1.70287e-23
4.94706e-14	-1.6629e-14	2.35239e-14	3.25488e-15	3.40263e-14	-3.12956e-14	-2.09514e-14	-4.25769e-14	3.53234e-14	1.33655e-13	3.05272e-13	6.92019e-15	1.1904e-13	5.74392e-15	1.45251e-13	-2.38768e-14	-6.95765e-15	-5.48098e-15	-1.30199e-14	1.84694e-14	6.01908e-14	-6.22119e-14	-4.09379e-14	1.60304e-14	-5.41354e-15	1.29461e-13	8.73474e-15	4.18611e-14	8.01678e-15	1.34563e-15	1.84598e-25
-1.37787e-14	-2.27545e-15	1.46467e-16	-9.80185e-15	-1.05364e-17	-2.32183e-15	2.25656e-16	-6.69258e-15	2.08442e-16	-1.82219e-15	1.44363e-14	1.53122e-14	1.19062e-14	-3.88523e-15	2.39469e-14	-3.65668e-15	1.86057e-15	-7.96198e-15	6.03618e-16	1.62062e-14	-3.82209e-16	-1.74129e-14	-9.21657e-18	5.61922e-15	-1.00438e-14	-2.42919e-16	1.03195e-14	-1.18689e-15	-1.78774e-15	-1.50119e-14	2.63346e-27
-3.22788e-16	3.55538e-17	-5.01726e-16	-4.67379e-16	1.6845e-16	-3.23742e-17	4.35388e-16	8.22585e-18	-1.32367e-15	-1.36493e-16	2.33445e-16	-1.02305e-16	-2.81087e-17	5.10652e-16	5.74641e-17	-2.41261e-16	-9.08367e-17	-9.9572e-16	-1.35748e-15	-4.49569e-16	1.45197e-16	6.44071e-16	-3.35848e-16	-4.97419e-16	-8.17809e-16	1.33565e-15	-4.27903e-16	-3.20372e-16	-9.04547e-17	5.17928e-16	9.8091e-30
1.51087e-17	4.33767e-17	-3.41187e-17	8.90275e-17	3.30439e-17	3.86072e-17	5.2821e-17	-3.32483e-17	-5.278e-17	1.56527e-17	-1.42421e-17	-2.50401e-17	5.57904e-17	-1.16817e-17	1.45268e-17	3.37349e-18	2.91564e-17	-2.87671e-18	5.05117e-18	-6.71378e-17	1.83021e-17	-1.53496e-17	2.43056e-17	1.23092e-17	-2.95622e-18	9.56199e-17	-1.55562e-17	6.84987e-17	-9.83463e-18	4.50131e-17	4.79228e-32
3.47564e-19	-8.16656e-18	-4.59983e-18	-2.4274e-18	8.04578e-20	3.28676e-18	-9.89788e-19	-8.13579e-19	-5.42597e-18	1.47617e-19	1.52498e-19	1.29378e-18	-7.90415e-19	8.58304e-18	1.78786e-18	-1.4832e-18	-7.35015e-19	-3.73521e-18	1.29602e-17	-3.4107e-18	-3.51865e-19	-4.35485e-18	-9.01178e-18	6.17409e-18	-1.45455e-18	-3.15235e-19	5.04433e-18	-2.78371e-18	-2.75168e-18	6.4406e-19	5.93072e-34
1.16853e-20	-6.87589e-20	3.96117e-19	1.66535e-21	-5.69526e-20	9.06166e-19	-1.45392e-19	-4.94304e-20	-4.4335e-20	7.02858e-20	3.63701e-20	-3.44273e-19	1.38366e-19	-2.01474e-19	-1.80921e-20	-2.88834e-19	-5.72917e-19	3.61664e-19	1.07467e-19	1.19293e-19	-4.78836e-19	-1.28825e-18	-4.64202e-19	-8.26658e-20	1.35905e-18	1.60052e-19	-5.50226e-19	1.42184e-19	-2.23658e-19	-3.70907e-19	6.25916e-36
-1.7837e-20	1.79167e-20	-1.0739e-20	-6.97831e-21	-1.31936e-20	1.00367e-20	2.42637e-20	-2.85584e-20	1.06454e-20	5.68821e-21	6.19911e-21	6.98687e-22	-2.02728e-20	-3.61654e-20	2.85511e-20	8.55162e-21	6.65843e-20	-1.04454e-20	3.93724e-21	-3.29918e-21	-4.00721e-20	5.3585e-20	-6.86075e-20	1.2844e-20	-3.27167e-21	-7.04158e-20	-2.3565e-20	-1.48541e-20	-7.45515e-21	-3.86037e-20	2.6483e-38
-9.34282e-23	-1.20485e-21	-9.60899e-23	3.90911e-22	-1.02567e-21	-7.41351e-21	1.66153e-23	-8.06407e-22	-2.26069e-21	4.76866e-21	8.42966e-22	-8.62068e-21	-1.74998e-21	-1.76082e-21	-1.09339e-21	4.47019e-21	-2.66538e-21	5.9747e-21	-5.93314e-21	-1.37008e-21	2.61771e-21	1.5623e-22	-1.17809e-21	-4.88927e-21	-1.59548e-21	-3.75718e-22	1.69274e-21	-2.6886e-21	-2.01146e-21	-2.29186e-21	3.22633e-40
2.81634e-22	-9.50524e-23	-2.15915e-22	4.99024e-22	-1.24374e-22	-3.21348e-22	7.65767e-24	-1.95129e-23	2.7196e-23	-1.0767e-22	-1.43397e-22	-1.43785e-22	3.53114e-22	1.72828e-22	-3.79531e-23	-1.79948e-22	3.54219e-22	1.93032e-23	-5.17032e-23	7.08924e-23	6.34097e-23	-1.61786e-22	-6.51304e-23	4.03643e-22	1.32283e-21	-2.21883e-22	2.27942e-23	-2.09943e-23	1.92427e-22	-1.94431e-22	2.95094e-42
-3.58796e-23	-1.54425e-23	3.04668e-23	-4.19722e-23	-7.43976e-25	-2.16372e-23	-8.28997e-26	-1.39318e-23	7.67028e-24	-1.86223e-23	7.48955e-23	5.09324e-23	8.43504e-24	4.612e-24	-1.02879e-22	3.66414e-23	2.02094e-23	-7.78409e-24	8.90629e-25	5.55433e-24	4.0696e-23	-9.18485e-24	1.57892e-23	2.79151e-23	2.38924e-23	2.3402e-24	5.66936e-23	-3.16412e-23	-9.59751e-24	8.50392e-24	3.37326e-44
5.25574e-25	-2.23437e-24	4.86889e-25	-1.5264e-25	3.96785e-24	-2.05908e-24	3.4338e-24	-8.17395e-25	-4.19391e-24	2.52859e-24	7.93656e-25	8.05027e-25	-3.39818e-24	3.07837e-25	-1.01755e-24	-2.18319e-24	7.51202e-25	-7.1947e-24	2.35062e-25	1.09831e-24	-1.88471e-25	-3.07565e-24	5.63444e-25	1.55996e-24	2.76995e-24	-2.63767e-24	7.05185e-25	3.22934e-24	-4.11411e-25	-4.74779e-25	1.72463e-46
5.73951e-26	-6.12966e-26	-5.8018e-27	2.12462e-25	-1.04099e-25	-1.61744e-26	-2.13664e-25	-6.072e-26	1.30575e-25	6.93764e-26	1.79665e-25	-2.72623e-26	2.04857e-25	8.52879e-27	2.37034e-25	-4.83151e-25	5.21117e-26	-1.10259e-26	1.71178e-25	1.4411e-25	-2.9775e-26	1.56371e-25	-8.05627e-26	-2.37132e-25	-1.1838e-25	2.7262e-26	7.20608e-27	4.30486e-26	8.97192e-27	4.6347e-25	8.71722e-49
8.49305e-27	9.13971e-27	3.0902e-26	-5.18256e-27	-8.71965e-27	1.56438e-26	4.16311e-26	2.76801e-27	4.79417e-27	3.89971e-27	1.63545e-26	1.17363e-26	-1.17586e-27	1.05524e-26	1.82293e-27	3.29605e-27	5.66831e-26	1.52151e-26	-1.47946e-26	4.22196e-27	-6.18757e-27	-2.43127e-26	-2.62829e-27	-4.89799e-27	4.12101e-27	2.90261e-26	-3.47747e-26	-1.31341e-26	3.54888e-27	8.44956e-27	1.04361e-50
1.66968e-27	6.29895e-28	1.72976e-27	2.36524e-28	-2.87605e-27	1.46822e-27	2.58063e-28	5.82385e-28	1.32868e-28	8.19595e-28	-4.86406e-28	3.08412e-28	3.22646e-27	1.36922e-27	4.30645e-28	-1.52191e-27	-9.802e-28	5.35617e-28	-1.13718e-27	-2.52311e-27	4.75791e-27	-1.92453e-28	1.53717e-28	-6.5492e-28	-5.53037e-28	-1.683e-27	1.18958e-27	1.40191e-27	-1.05619e-27	1.10024e-27	7.37524e-53
6.73246e-30	-1.48672e-28	-1.84983e-31	-4.10132e-29	1.08405e-28	-7.20478e-29	-8.0055e-29	-9.84649e-29	-1.25701e-28	-1.88962e-28	6.06637e-28	1.0979e-28	-4.04987e-30	6.03456e-29	-6.45565e-29	7.88295e-30	9.85066e-29	-4.27821e-29	-4.9074e-29	-3.13852e-28	-1.87784e-28	-1.13531e-28	1.38288e-28	3.47337e-29	-5.46694e-29	1.58969e-29	2.21112e-28	3.38405e-29	7.76769e-30	-9.06982e-29	7.38826e-55
4.16305e-30	-5.01873e-30	-1.14785e-29	6.09321e-29	2.30358e-30	4.95825e-30	1.08484e-29	2.66407e-30	2.57747e-31	1.53259e-29	-1.94138e-31	3.65663e-31	2.92663e-30	7.02771e-30	-6.03453e-30	1.51145e-29	-3.20808e-30	-1.37611e-29	2.98947e-30	1.22388e-29	-6.74318e-31	-5.28312e-30	-6.50646e-30	-4.23365e-30	-5.85573e-30	8.37102e-32	5.41851e-30	-9.00122e-30	3.04062e-30	1.27578e-29	5.3633e-57
-7.65689e-31	-2.05681e-31	-2.86801e-31	1.69518e-31	1.74314e-31	2.11079e-30	-9.37021e-31	1.68587e-30	-5.58438e-31	2.68703e-30	-2.21118e-30	-7.3144e-31	-4.02586e-30	-1.76155e-30	-8.79076e-32	3.03989e-31	3.6278e-31	3.07267e-31	9.268e-31	-3.45812e-31	-1.00899e-31	-2.89543e-30	1.42117e-30	-3.87239e-30	-5.80711e-31	2.27438e-31	-1.27603e-31	3.86206e-31	-2.13862e-30	-1.05269e-30	7.41622e-59
1.53227e-31	-1.83849e-31	-1.83681e-31	-1.00405e-31	3.51235e-31	1.43039e-31	-5.90599e-32	-3.23292e-32	-5.68092e-32	1.59732e-31	-2.26581e-32	-1.77684e-32	-1.18928e-32	3.22742e-32	-7.59153e-32	5.92108e-32	-9.53183e-32	-2.90849e-32	2.86405e-32	2.08238e-32	-5.65933e-33	-2.40231e-31	5.76151e-32	5.02738e-32	-1.3182e-31	-9.22144e-33	-1.82251e-32	-3.16828e-32	-8.18332e-33	-3.25043e-33	3.83131e-61
9.28863e-33	8.74819e-34	6.24138e-33	-4.36524e-33	-6.20568e-34	1.00396e-32	5.32541e-33	-4.71728e-33	-2.55658e-33	-9.44118e-34	-2.31448e-32	5.42469e-33	1.83111e-32	-1.88651e-32	6.78709e-33	1.18812e-33	4.48609e-33	1.98037e-32	-6.79196e-33	1.35777e-33	-8.99711e-34	1.07292e-32	2.86988e-33	2.32828e-32	5.80318e-33	-8.66872e-33	1.33836e-33	-3.5909e-33	-5.10516e-33	-2.93049e-33	2.89275e-63
-3.49629e-34	2.37264e-34	2.88723e-34	6.18725e-34	7.93965e-35	-5.16299e-35	-1.77621e-33	-1.46632e-34	3.36205e-34	-1.86735e-33	-2.24705e-34	-1.23884e-33	2.12007e-34	-4.2518e-34	3.32044e-34	8.06695e-35	-2.93266e-34	-3.083e-34	-3.99267e-35	-2.87411e-34	-3.24975e-34	4.16136e-34	3.06148e-34	-3.0641e-34	1.73077e-34	1.10739e-33	8.86626e-34	2.9125e-33	-2.80207e-34	-1.58754e-34	2.07183e-65
-1.66838e-34	1.27822e-34	-1.07673e-35	-5.96147e-36	-7.03552e-35	2.17666e-34	6.03572e-35	-7.52843e-35	1.3883e-34	1.07814e-35	3.0306e-35	1.76778e-35	-2.00798e-35	4.08214e-35	-8.55685e-35	-1.23146e-34	-1.93936e-35	3.87001e-35	-1.41682e-36	-2.78174e-35	7.57578e-36	7.33588e-35	-3.74529e-35	7.91877e-35	-6.68284e-35	-6.47053e-36	-1.3591e-35	1.335e-35	-1.79657e-34	-3.67484e-35	2.05401e-67
-5.49531e-37	1.27149e-35	-2.36961e-36	4.22681e-37	-2.86167e-36	7.46353e-36	-9.71761e-36	8.51815e-36	-3.28517e-36	-2.62161e-36	-5.68366e-36	4.82597e-37	5.62463e-36	-6.25532e-36	4.51667e-36	9.06362e-37	-1.46819e-35	-3.28165e-36	-2.82674e-36	-9.72785e-36	-1.19782e-36	1.15798e-35	-1.51344e-35	-3.78161e-36	-2.70043e-36	3.0944e-36	-3.99054e-36	-4.04867e-36	-4.96981e-36	-3.1811e-36	1.33267e-69
1.46498e-37	4.19944e-37	1.57304e-37	-6.73955e-37	4.11247e-37	3.31607e-37	-6.42065e-37	-2.47171e-37	5.0738e-37	-1.40075e-38	2.00281e-36	9.10789e-37	3.89664e-37	1.43979e-37	-1.37886e-36	1.27979e-36	4.80709e-37	-1.06326e-36	3.67836e-37	9.07795e-37	1.58744e-37	2.12994e-37	6.15335e-38	-9.29513e-37	-5.17274e-37	2.66995e-37	-4.081e-37	4.84748e-37	-1.09616e-36	3.74718e-37	1.5581e-71
-5.34464e-38	6.30352e-38	1.62575e-38	-2.65613e-38	-5.62775e-38	5.18469e-38	-2.68918e-38	-8.73011e-39	1.36352e-38	-4.71562e-38	-5.84035e-38	-2.92607e-38	3.11276e-38	3.92436e-38	-1.09564e-37	1.66659e-38	3.18665e-38	-4.6527e-38	1.54837e-38	1.6064e-38	7.72111e-38	-1.57725e-38	3.42069e-38	3.54194e-38	4.65239e-39	-1.51645e-38	1.2173e-37	-4.70533e-38	3.62538e-38	-2.23961e-38	6.73348e-74
3.4527e-39	5.26935e-39	4.83171e-39	-7.75461e-39	-3.2489e-39	6.10406e-39	2.39376e-39	-5.40983e-39	2.81964e-39	-1.4625e-39	-7.21063e-39	3.31677e-40	6.06863e-40	-1.73826e-40	-2.7266e-39	-5.17721e-39	-7.94621e-39	8.67873e-39	2.44291e-39	-1.1584e-40	4.59572e-39	3.47428e-39	-3.21051e-39	2.76194e-39	-1.02554e-39	1.15847e-39	1.06187e-39	-2.03916e-39	1.87793e-38	2.46013e-40	8.5878e-76
-3.71553e-40	5.01661e-41	8.20154e-41	7.37213e-40	3.88582e-45	1.69069e-40	-1.37475e-40	2.37742e-40	9.16441e-41	2.63667e-40	2.09968e-40	-1.42701e-40	2.61002e-41	1.86259e-40	9.25837e-41	4.39259e-40	-3.99132e-40	6.09834e-41	-6.11648e-40	-2.06146e-40	3.76278e-41	5.56791e-40	5.52634e-40	-1.14399e-39	-5.17944e-40	-4.70769e-41	-2.03296e-40	6.38085e-41	9.29579e-41	-9.89612e-40	4.98308e-78
-4.18211e-42	-1.2256e-42	-1.26594e-41	1.47944e-41	2.8178e-41	-8.21846e-42	-2.59588e-41	9.50126e-42	5.48004e-41	-2.97944e-41	1.25895e-41	6.80063e-41	3.88041e-42	-9.72229e-42	1.26349e-41	-2.7382e-42	1.1546e-40	-5.72492e-42	4.39123e-41	-1.47865e-41	4.4227e-41	-2.8462e-41	1.11887e-40	1.98038e-42	-1.26197e-42	5.47731e-41	2.32761e-41	-1.16357e-41	-7.23683e-41	3.67024e-41	5.2037e-80
-4.39249e-43	4.26937e-42	3.79947e-43	1.99509e-42	3.18766e-44	-9.0703e-42	6.2153e-42	7.25481e-42	-6.69748e-43	-3.43847e-42	1.23742e-42	2.92964e-42	-1.76105e-42	1.203e-42	-1.56282e-42	-1.62596e-42	-4.61042e-43	-1.61941e-42	5.20087e-42	-5.26322e-44	-6.45503e-43	4.47041e-43	1.23942e-42	-1.70841e-42	6.94427e-42	1.03872e-41	-1.30487e-42	-2.38992e-42	7.95246e-44	1.91792e-42	4.30273e-82
-5.90385e-44	1.79307e-43	-9.85907e-46	1.5851e-43	-5.98523e-45	2.0865e-43	1.72214e-43	4.38087e-44	4.66155e-43	-1.35108e-43	5.16562e-43	-1.30715e-43	2.44598e-43	1.61663e-43	3.27058e-43	-4.62463e-43	-2.64424e-43	1.36243e-42	1.81426e-43	2.79899e-43	-3.43169e-44	3.09706e-43	-7.95454e-43	8.3953e-44	7.86155e-44	-2.77713e-43	-6.88632e-45	-5.06244e-44	2.42808e-43	-1.16932e-43	3.99502e-84
5.2485e-45	-5.8941e-44	1.43588e-44	1.75522e-44	5.06543e-44	4.12338e-44	-2.69001e-44	-1.78098e-44	-8.25874e-45	-6.08027e-44	-2.51921e-44	-4.74659e-44	7.09099e-44	-4.58498e-44	3.27732e-44	7.88652e-45	-1.35787e-44	-5.34667e-44	-7.26486e-45	1.25434e-44	-5.61031e-45	-4.08802e-44	-1.14163e-44	-2.33082e-44	2.94974e-44	6.56586e-44	-2.43658e-44	-3.23313e-44	5.44323e-45	-8.59435e-44	4.41078e-86
8.44685e-47	-6.34594e-45	8.3721e-46	8.27062e-47	6.76231e-46	3.25441e-47	6.03647e-46	-4.78574e-46	2.80528e-46	-9.57481e-46	-1.21148e-45	7.33028e-46	1.16897e-45	-9.7866e-46	1.20068e-45	3.79213e-45	-2.96882e-45	-1.73323e-45	-1.01699e-45	-7.42852e-46	-5.23459e-45	6.74441e-47	-7.90645e-45	1.05489e-45	1.50479e-45	3.68872e-46	4.07459e-45	-1.5943e-45	-9.93623e-46	2.0482e-45	1.94346e-88
2.27933e-47	1.71717e-46	4.47101e-47	-1.71694e-46	8.93036e-47	2.13625e-46	7.68654e-47	2.06321e-46	2.69124e-47	2.71811e-47	6.93119e-47	-1.09661e-47	2.42134e-46	-1.65635e-46	-1.57807e-46	-2.33462e-47	1.75744e-46	-2.16097e-46	-1.19952e-47	2.77341e-46	-3.50769e-46	9.09516e-47	-3.28336e-46	1.85815e-48	3.05776e-46	-1.16e-46	3.17902e-46	-1.45375e-46	-1.64253e-46	-3.57334e-46	1.05905e-90
4.02688e-48	2.76782e-48	-8.29957e-48	-9.06573e-48	4.9983e-47	1.63011e-48	-3.45428e-48	1.75128e-47	-1.12814e-47	-2.71539e-48	-2.11828e-48	2.59441e-47	-4.52582e-48	-8.15394e-48	-1.4201e-47	-5.54152e-48	1.35507e-47	1.52878e-47	4.4243e-48	-5.79856e-47	2.64934e-48	3.00432e-47	1.24536e-48	7.3804e-48	2.38944e-48	-1.99738e-47	-6.67567e-47	1.97687e-47	2.42065e-48	-1.19797e-47	1.42923e-92
1.20958e-48	2.06194e-48	1.14148e-48	1.76778e-48	1.88143e-48	-1.76733e-49	-1.10741e-48	-1.31859e-48	-2.61145e-48	-2.0834e-48	-1.26221e-48	-2.10336e-48	-1.16813e-48	1.11395e-48	2.20697e-48	5.02715e-49	-1.18051e-49	-4.55662e-49	-8.21808e-48	-2.65633e-49	-1.32232e-48	6.31263e-48	-1.25233e-48	2.56542e-48	1.13684e-48	8.00014e-49	1.8417e-48	1.36732e-48	-7.07996e-49	6.18902e-49	1.6724e-94
-1.02803e-49	1.92669e-49	1.42e-49	1.75773e-50	4.55777e-50	2.0613e-49	-2.4955e-50	-1.39358e-49	-2.3528e-49	7.31312e-50	1.53287e-49	-3.74273e-50	2.40765e-49	-2.12156e-49	-1.69045e-49	6.33659e-50	1.34929e-49	6.53651e-50	-9.83379e-50	-2.32811e-52	6.69663e-50	-4.51702e-50	-3.54511e-49	-6.62706e-49	2.85128e-49	-1.99349e-49	-3.20722e-50	4.40257e-50	-1.50499e-49	3.51354e-49	1.22758e-96
1.62265e-50	1.06272e-50	-7.88265e-51	-2.4931e-51	9.73425e-51	8.54314e-51	9.80224e-51	3.9973e-50	1.65354e-50	1.76647e-50	-9.66837e-51	8.11639e-51	-3.27318e-51	-7.70143e-51	1.26898e-50	4.21234e-52	-1.89833e-50	1.06281e-50	-8.60365e-51	-2.87949e-51	-1.26646e-50	-5.34413e-51	-1.374e-50	-3.39956e-51	7.01685e-51	2.11376e-50	-6.10644e-51	-1.10289e-50	-1.11737e-51	-5.2492e-51	4.911e-99
-5.26518e-51	-1.07608e-51	-3.28998e-51	2.36146e-52	-1.8958e-52	1.86728e-51	-2.09809e-52	2.41434e-51	1.89211e-51	-2.43228e-51	4.42696e-51	2.90266e-52	-1.65608e-51	2.96193e-52	2.55619e-51	-2.28498e-51	-2.62949e-51	-3.0807e-51	-4.45759e-52	-3.13932e-51	1.74869e-51	-7.7332e-52	8.00631e-52	5.29223e-53	5.67695e-52	-3.25642e-52	6.89708e-52	-7.41356e-52	1.96293e-52	-2.44302e-52	1.2523e-100
-8.38318e-53	3.23368e-53	-1.35294e-52	1.64814e-53	-2.22897e-53	-1.96049e-52	9.5307e-53	5.26111e-53	7.80997e-53	-3.49437e-53	5.14942e-52	-1.47071e-54	1.69222e-52	3.56533e-53	-2.34593e-52	1.51062e-54	-2.14247e-52	-3.15533e-53	3.32857e-53	-1.36285e-52	-1.60743e-54	1.98036e-52	4.7266e-53	3.24994e-53	-1.09875e-52	-3.62338e-53	5.30562e-53	-2.37204e-52	-1.83111e-52	2.86302e-53	6.5077e-103
1.10615e-54	6.46896e-54	6.98466e-54	-4.72316e-54	-3.58277e-53	1.61263e-53	4.00156e-54	-2.19719e-53	2.13114e-53	-4.64818e-54	5.32585e-55	-3.67271e-54	-5.33452e-55	-5.81571e-55	-8.08405e-54	2.98458e-54	5.83356e-54	2.07934e-54	-7.50455e-54	3.60224e-54	6.99058e-54	-4.77294e-55	-5.33898e-54	6.14883e-54	5.32066e-54	-8.01699e-55	3.85736e-54	-7.8608e-56	9.70695e-54	-4.0968e-54	3.09896e-105
-4.12995e-55	-2.77168e-54	-9.91009e-56	-2.34711e-55	2.4379e-55	8.00442e-55	-3.87458e-55	1.05593e-54	-3.58347e-54	3.8056e-55	1.97559e-55	-5.9433e-55	5.21084e-55	9.85683e-55	-9.28378e-55	1.13114e-54	-1.18959e-54	-7.07627e-56	2.36635e-55	-1.46161e-55	-1.26077e-54	-2.62428e-55	-8.09186e-55	8.85457e-55	-6.68821e-55	-1.71554e-54	4.51886e-55	-1.90553e-54	6.37373e-56	-3.11395e-54	4.81669e-107
3.5777e-56	4.74808e-56	-1.75073e-55	-9.96456e-56	1.59619e-55	1.68268e-55	1.53373e-56	8.2368e-56	-5.63727e-57	3.50505e-56	-8.48681e-58	6.05139e-57	5.49829e-56	-1.67644e-55	2.15997e-55	2.75349e-56	5.72826e-56	-5.8704e-56	9.80638e-56	3.49497e-56	-1.64359e-56	2.90246e-56	1.03546e-55	2.26326e-56	8.73823e-56	6.69317e-56	-8.98947e-56	-3.14561e-56	-9.33331e-56	-4.98192e-56	2.47055e-109
-4.22634e-56	9.47163e-57	-7.80473e-57	-7.9127e-58	-2.80188e-57	-4.80028e-57	1.14011e-57	-2.64191e-57	-6.136e-57	-3.25453e-57	-1.77003e-59	3.50147e-57	-1.19021e-56	9.22266e-57	-8.29658e-58	2.74777e-57	-1.43001e-57	1.16919e-56	9.41113e-57	1.38886e-56	2.1401e-58	2.09628e-57	-7.6708e-57	3.00757e-56	-4.07742e-57	-4.56605e-56	-4.2012e-57	2.95688e-57	1.77579e-57	-1.73626e-56	6.09262e-111
-1.4441e-57	-1.68882e-57	1.15491e-57	-2.37088e-57	7.72477e-58	5.80495e-58	3.00552e-58	-1.61399e-59	-2.48669e-59	-7.67637e-58	-2.16919e-58	2.86548e-58	-1.05866e-57	2.15564e-57	8.76604e-59	5.82972e-59	4.19229e-59	4.69835e-58	-2.26585e-58	1.18557e-57	-3.33038e-58	1.99366e-58	5.21099e-58	-3.51418e-58	1.38833e-57	4.64567e-59	2.91413e-58	3.5799e-58	8.90179e-58	1.21753e-58	2.45895e-113
2.87319e-59	-4.97393e-59	1.414e-60	-4.66673e-59	-1.59415e-59	8.24188e-59	9.89633e-59	-1.2683e-59	-5.43505e-59	2.12861e-59	-9.00242e-60	-6.22372e-59	1.03897e-58	-3.48536e-59	6.78116e-59	-5.16961e-59	1.98519e-58	2.16533e-59	-3.74011e-59	-3.87191e-59	5.38965e-59	-4.6246e-59	-5.38306e-59	7.92571e-59	-2.69819e-59	3.60753e-60	-3.72564e-59	2.10513e-59	1.1924e-58	-1.71661e-58	1.5238e-115
9.75965e-60	3.09832e-60	-8.88086e-61	-1.63598e-60	-1.21355e-59	-8.85856e-61	8.82576e-60	3.33117e-60	7.19299e-60	-3.36302e-60	3.3293e-60	1.19135e-59	2.49546e-59	1.63807e-60	-2.2326e-60	-7.34263e-61	-1.99356e-60	6.22548e-60	-8.9281e-60	1.63654e-60	-3.25628e-61	-4.67471e-61	-1.31455e-60	1.23052e-59	2.06245e-59	3.43146e-60	5.74971e-60	2.79576e-60	1.60299e-59	-5.43458e-60	2.23547e-117
8.96078e-61	-7.91822e-64	7.75074e-61	1.57307e-61	-8.78778e-62	1.79298e-61	-4.75221e-61	-2.39253e-61	1.15745e-60	8.4163e-61	4.49837e-61	2.75113e-61	1.90614e-61	6.94568e-62	-3.97595e-61	1.16853e-60	-5.72397e-61	4.6976e-61	3.24579e-62	2.2852e-61	9.02537e-61	-6.69396e-61	-3.26601e-61	2.58413e-61	1.03626e-60	-8.90213e-62	6.44387e-61	3.91996e-61	1.96137e-62	4.16313e-61	9.50422e-120
-2.65208e-62	1.11587e-62	3.98765e-63	-2.36647e-62	3.17363e-64	3.25743e-62	8.35789e-63	-1.82498e-62	3.33935e-63	-1.48866e-62	-1.18234e-61	2.33529e-63	1.54553e-62	7.56392e-62	4.07835e-62	-7.96664e-62	1.11408e-62	-5.25743e-63	7.38581e-62	-1.18384e-63	9.67584e-62	-6.5137e-62	5.75754e-63	1.50834e-62	3.13125e-63	-5.86725e-62	8.21048e-62	7.07628e-63	-5.46525e-62	-1.15175e-63	6.37613e-122
6.82622e-64	3.53698e-63	-2.18358e-63	-3.44286e-63	-7.20984e-63	4.93965e-63	-4.62324e-64	-2.8162e-63	-7.83546e-63	-3.93556e-63	3.7586e-63	-4.78472e-64	9.45347e-64	-4.04209e-64	1.0187e-63	1.94055e-63	1.82403e-63	5.71702e-64	5.04578e-63	-1.85993e-63	2.25913e-63	-1.46566e-64	1.17599e-63	1.31595e-63	5.00956e-64	-9.97139e-63	-4.14525e-63	7.43954e-63	-7.84863e-63	-6.06729e-65	4.85851e-124
-1.29276e-64	5.30887e-64	-2.72063e-64	4.90416e-65	8.37406e-65	-8.05419e-65	-4.67353e-64	-1.13615e-64	1.17487e-63	-3.08473e-64	3.71861e-64	2.50905e-64	-1.70314e-64	-3.43879e-64	1.32e-63	-1.47501e-63	1.26911e-63	-2.47453e-64	-4.37534e-65	-1.19392e-63	1.68971e-64	-8.45648e-64	3.72464e-65	3.78529e-64	2.09264e-64	-1.24973e-63	5.09833e-64	-5.39714e-64	6.51129e-65	-1.41907e-64	1.25306e-125
-8.78876e-66	7.50889e-65	3.12918e-65	1.16041e-65	-3.03607e-65	1.44999e-65	-9.66487e-65	-5.2961e-65	-1.21528e-65	-2.3959e-65	1.0175e-65	3.31203e-65	7.63063e-67	5.90204e-66	3.76715e-65	3.52141e-65	-1.21981e-65	-3.05901e-65	1.95723e-65	-1.01321e-65	-2.06642e-66	-1.16597e-64	-2.53661e-65	-4.63076e-65	-3.25084e-66	-3.94409e-65	-6.44264e-66	-1.06576e-65	-1.74155e-65	-1.91813e-66	4.47095e-128
3.51232e-66	-2.70629e-66	6.14062e-67	-7.48407e-67	5.51831e-66	8.35089e-67	8.10466e-66	1.76997e-65	1.06365e-67	4.09865e-66	3.6671e-66	-2.50469e-66	5.57526e-67	-6.72221e-67	-6.74092e-67	1.01839e-66	-9.06973e-67	6.30653e-66	-2.52091e-66	-5.10146e-66	1.90252e-66	1.77955e-67	-2.9851e-66	4.1808e-66	1.1619e-66	3.14801e-66	-4.44132e-66	3.37115e-66	2.23891e-66	-2.16738e-66	6.24575e-130
-8.88e-67	2.63322e-67	1.33754e-68	1.1429e-67	9.46094e-68	-2.22512e-67	-1.878e-67	2.61468e-67	-3.31507e-67	1.60916e-67	1.44618e-67	2.63697e-67	-2.00787e-67	3.72481e-68	2.23562e-67	6.28564e-68	-3.38868e-67	-2.83542e-67	1.5049e-67	3.63224e-67	-2.13537e-67	-1.47186e-66	2.1839e-67	1.46972e-69	1.51246e-67	1.70976e-67	4.0311e-67	7.5344e-69	4.89053e-68	1.67964e-67	4.20985e-132
7.12176e-68	-1.2915e-68	1.01197e-68	-1.86284e-68	-4.04534e-68	-2.95615e-68	-1.3521e-68	3.07825e-68	1.2252e-68	-2.69835e-68	-1.34135e-69	6.48631e-69	1.04833e-68	2.28025e-68	2.11334e-69	-3.25762e-68	-2.18808e-68	6.8264e-69	5.01525e-68	8.36359e-68	7.34627e-69	-1.64396e-68	-6.20528e-69	2.7029e-68	-4.58516e-68	1.19786e-72	4.39228e-69	7.70911e-68	1.77763e-68	-2.35823e-68	3.20123e-134
1.01227e-69	7.47888e-70	-2.72659e-69	3.40265e-70	2.37521e-69	3.39908e-69	1.06989e-69	5.40876e-69	-4.91579e-70	-4.41696e-69	-7.71957e-70	8.8362e-71	-8.95251e-70	-1.75261e-69	9.69439e-70	4.78173e-69	2.48454e-69	-1.2281e-69	-2.09195e-69	1.41312e-69	3.67663e-69	4.03391e-69	-3.23693e-69	3.39718e-69	2.47515e-69	-4.53984e-70	6.1457e-69	4.68855e-69	-5.18809e-69	-6.30082e-70	2.64022e-136
1.38968e-70	-3.81927e-70	1.68798e-71	1.73271e-71	1.7793e-70	1.01178e-71	4.26938e-71	3.20822e-71	-4.45858e-71	2.82572e-71	8.50717e-71	-9.92775e-71	1.2105e-70	-3.55649e-70	6.85254e-71	2.90485e-70	-5.78228e-70	7.82e-71	5.73959e-71	4.69619e-70	-4.17978e-70	-1.86973e-70	9.79966e-71	6.13298e-70	-2.06539e-70	4.97973e-71	-7.21044e-71	5.50463e-71	1.05881e-70	-9.22121e-74	1.67475e-138
-3.02512e-71	-5.7115e-72	7.25193e-71	4.0372e-72	7.29191e-72	-1.78093e-72	1.36484e-71	4.29338e-73	3.87967e-72	-4.57482e-72	4.88663e-71	8.18238e-72	-4.62671e-71	-9.69238e-72	-1.20342e-71	-1.98389e-71	-9.29072e-72	1.08229e-71	-9.06323e-72	-4.10249e-71	-3.63147e-71	-1.04209e-71	4.64735e-72	6.21947e-71	-5.49405e-72	1.2012e-71	-1.24472e-71	1.28853e-71	-1.22748e-71	2.7452e-71	2.04152e-140
-2.89001e-72	-2.89117e-73	-6.17099e-72	-5.27614e-73	1.39493e-72	6.22786e-73	1.03657e-74	1.2674e-72	7.12044e-73	-2.61892e-74	-3.63932e-72	-6.93313e-73	8.50224e-73	-1.40294e-72	-1.62281e-72	8.63901e-73	-5.44979e-72	-2.05658e-72	5.51258e-73	2.34941e-72	6.45929e-72	-3.84163e-72	3.41814e-72	2.15908e-72	1.29672e-72	8.0351e-74	-1.00844e-72	3.27757e-72	-3.3054e-73	3.72246e-72	2.11032e-142
6.59693e-74	-1.80417e-73	4.13392e-73	3.18246e-73	-3.50037e-74	-7.0182e-74	-2.5084e-73	-7.69578e-74	5.11264e-73	-1.99575e-73	-2.51247e-74	-1.44614e-73	-2.57947e-73	1.30633e-73	-2.20101e-73	-3.9037e-74	2.56407e-74	4.04691e-73	3.36979e-73	1.05345e-73	9.32808e-74	-1.68146e-73	2.81463e-73	3.24281e-73	-1.77484e-74	6.46539e-74	3.24812e-74	1.08732e-73	1.29298e-73	-4.91344e-74	1.38735e-144
2.77645e-74	-7.20213e-75	5.16606e-75	-1.76017e-74	1.18129e-77	3.13016e-75	-1.58767e-74	5.32757e-76	1.1769e-74	-7.51249e-76	-3.64006e-75	-2.36907e-75	5.5002e-75	2.41078e-74	-5.14906e-75	-2.01364e-76	-3.22719e-74	-2.95833e-75	-1.1095e-74	2.21418e-74	-3.02142e-75	-1.78882e-74	-1.56362e-74	1.33556e-74	-2.74826e-76	-2.14308e-75	1.1232e-74	-1.3947e-74	3.32959e-74	4.39429e-74	7.99783e-147
5.19947e-75	-1.2367e-75	-5.29082e-76	-1.11021e-75	-3.41597e-75	8.11499e-76	1.1186e-75	-1.08e-75	-9.36517e-77	2.13831e-75	-3.07252e-75	-2.26216e-76	2.95115e-76	-4.34139e-76	1.87875e-75	-1.56962e-75	-4.47064e-76	-2.43431e-75	-7.48872e-75	1.69375e-75	5.32444e-76	1.18285e-75	5.93045e-76	9.64463e-76	5.22331e-76	-5.34952e-76	7.91621e-77	5.5047e-76	-4.43377e-76	-1.51858e-75	1.36574e-148
-2.33275e-76	1.39852e-76	-2.78482e-76	-1.16588e-76	9.76713e-78	2.59506e-76	-1.04208e-77	7.51455e-77	-3.87247e-77	-4.7503e-77	-1.09278e-76	1.13526e-76	-1.35759e-76	6.83566e-77	-4.35942e-77	2.64233e-76	1.61824e-76	2.22495e-77	-3.60419e-77	5.41839e-76	-1.90549e-76	-9.90818e-77	-7.13918e-77	-3.22776e-76	4.62092e-76	-3.57024e-77	-1.15845e-76	-1.00141e-77	-1.59639e-76	7.06502e-77	1.0975e-150
-1.02912e-77	-1.49327e-78	-1.56201e-78	-9.2559e-78	-6.50318e-78	-1.15424e-77	-3.10762e-78	-2.38791e-78	3.04018e-78	-4.86534e-77	5.08047e-78	-7.5773e-78	3.11679e-77	-1.2694e-78	2.94967e-78	-8.46363e-79	-7.73961e-78	4.1466e-77	7.9287e-78	-4.46894e-77	-7.06228e-78	1.4085e-77	-4.55856e-78	-6.59541e-79	-5.42206e-78	2.72171e-78	3.43522e-78	1.42003e-77	-3.40601e-78	-1.10185e-78	8.20111e-153
1.39875e-78	4.3107e-79	-1.24852e-78	-1.91553e-79	4.12632e-79	1.49455e-78	7.97985e-80	-3.63156e-79	-3.08968e-78	-1.85799e-78	-4.73729e-79	-3.45433e-79	3.14162e-78	2.68934e-78	9.85107e-79	-1.4398e-78	2.79509e-79	5.4254e-79	-1.29452e-78	1.18745e-79	-4.19163e-80	1.13992e-78	-4.22459e-79	-9.46336e-80	-6.38862e-79	2.33626e-79	-1.02793e-78	-1.41426e-79	-4.33695e-79	1.63011e-78	4.77034e-155
-1.01817e-79	-1.8993e-80	2.7245e-79	4.25103e-81	2.99134e-80	1.85001e-80	-1.63748e-80	2.33924e-79	-2.13162e-80	-5.14527e-80	-9.78161e-81	2.31483e-79	1.29966e-79	-2.53161e-79	-2.85705e-80	-5.36443e-81	1.31936e-79	-6.19204e-80	4.11294e-82	-8.7744e-80	-2.25984e-79	4.86589e-80	-3.18272e-80	4.83223e-80	-1.48204e-79	1.47832e-80	5.88644e-80	-5.48541e-80	-1.23452e-79	2.1946e-79	4.57593e-157
-1.13349e-82	1.74249e-81	-1.2789e-80	-8.52147e-81	3.45076e-82	1.81704e-80	-4.14693e-81	-8.15138e-81	7.90824e-81	-1.68163e-83	-3.23608e-81	1.13385e-80	-1.93645e-81	-1.93346e-81	1.02643e-81	2.06526e-81	5.71068e-82	7.31776e-82	1.33441e-80	-1.27443e-80	-4.77587e-81	8.35674e-81	2.39115e-81	-1.1915e-82	-1.01059e-80	-1.22117e-80	1.37695e-81	3.78489e-84	-2.15622e-81	2.79366e-81	1.57285e-159
8.83652e-82	-6.51415e-82	-8.0642e-82	-2.59592e-82	-8.40199e-82	1.56779e-83	7.32172e-82	-1.56814e-82	-1.34818e-82	8.398e-82	2.29079e-82	5.34109e-82	1.21249e-81	-2.32512e-83	-3.92981e-82	1.47739e-82	1.04825e-81	-2.46579e-82	-3.79745e-82	-1.02724e-81	7.25492e-82	2.9749e-82	1.60303e-81	-1.67332e-83	3.67043e-82	-7.37117e-82	4.11814e-83	3.78701e-82	1.36438e-81	-1.01748e-83	1.41266e-161
-1.58163e-83	1.11789e-83	-1.18465e-82	-1.73648e-83	1.19011e-82	-1.52955e-82	2.99394e-83	4.58152e-83	1.48022e-82	1.36378e-83	-1.08296e-82	-4.01606e-83	-2.42431e-83	-7.4179e-83	-2.75156e-83	8.58815e-84	4.48973e-83	-1.02563e-82	-1.60539e-83	2.02548e-83	9.73798e-83	-1.07871e-82	-6.67781e-83	-2.78762e-83	1.56752e-83	-1.77849e-82	-1.61786e-83	-7.08396e-84	1.44675e-82	-1.17413e-83	1.90438e-163
-6.77851e-84	-7.56705e-84	1.78615e-84	-1.39515e-84	-1.91913e-84	-2.00678e-84	-5.33581e-85	4.51673e-84	3.8015e-84	8.63004e-84	-3.67558e-84	-2.60502e-84	2.32815e-84	8.95816e-85	-3.27813e-84	-1.38677e-84	5.36392e-84	-3.33901e-84	-1.65413e-83	-1.62345e-84	-2.63652e-84	-4.99652e-86	2.20765e-84	-1.74351e-84	-1.21774e-83	-2.76578e-84	3.2426e-84	-5.19023e-84	-4.96643e-84	-9.01878e-84	8.95292e-166
2.64609e-85	3.3135e-85	9.55119e-85	-8.21586e-85	-7.32168e-86	-3.41028e-84	4.64824e-86	-5.55809e-85	7.13412e-85	8.13795e-86	5.68663e-86	1.57427e-85	3.09436e-85	1.66473e-84	-3.74359e-85	-5.33159e-85	-3.25841e-85	-6.3052e-86	-3.01858e-85	-4.54938e-86	-1.81135e-85	2.84924e-86	9.27835e-86	8.84257e-85	8.1586e-87	-1.4887e-84	-6.31499e-85	-3.35481e-86	-2.18198e-86	-2.93079e-85	2.12787e-167
-1.80999e-86	1.07753e-86	1.84712e-86	-2.21712e-86	2.35862e-86	-2.91202e-86	4.7129e-87	-1.41539e-85	-7.39645e-86	4.81712e-86	2.22333e-86	-9.22884e-87	-1.37987e-86	-8.88623e-86	-3.01669e-86	1.04263e-86	-4.57109e-87	-1.68283e-86	4.90721e-86	-3.42424e-87	1.6395e-86	1.01083e-86	6.79213e-86	-3.42759e-87	-9.36151e-87	-6.35284e-86	-1.36655e-87	5.68955e-86	6.07976e-88	-3.11148e-86	5.62634e-170
-1.85004e-88	2.18349e-87	-2.42086e-87	3.35359e-87	-4.78499e-87	-2.46307e-87	2.12984e-87	-1.01397e-86	-7.89146e-87	7.78576e-87	3.15331e-87	-1.14514e-87	-4.16725e-88	-3.55668e-87	-3.63564e-87	9.54972e-87	-7.14475e-88	2.09704e-87	-1.35069e-86	6.815e-87	5.3413e-88	-2.33471e-87	-5.22512e-87	1.16835e-87	1.55685e-87	3.31108e-87	7.3296e-87	7.20641e-87	1.03048e-87	-7.95868e-89	7.97911e-172
-2.18888e-88	2.5356e-88	1.3653e-88	-3.08399e-88	-5.09649e-88	-5.48992e-88	2.39635e-88	6.25236e-89	-9.76218e-88	1.24534e-88	-2.60944e-88	-3.80593e-89	-1.47171e-89	-1.62533e-88	-9.86231e-89	1.34275e-87	-1.0418e-88	-1.16937e-88	-1.52802e-88	-2.24297e-88	-4.14592e-88	-2.59826e-88	-1.0156e-88	-2.72649e-88	-1.7681e-88	6.34683e-88	-1.45236e-88	1.77419e-88	5.99922e-88	1.13155e-88	5.00741e-174
-1.54293e-89	4.25303e-89	-5.83279e-89	-1.34328e-88	-5.17066e-89	-1.94327e-89	-3.39793e-89	-2.94554e-90	-7.30124e-90	1.84111e-90	-3.61245e-89	3.30947e-89	7.55258e-89	-3.21379e-89	-7.11458e-90	-2.33873e-89	-2.96977e-89	-1.23358e-89	3.56118e-89	-2.47195e-89	-8.37529e-90	1.20859e-89	3.86759e-89	1.26128e-89	-1.09508e-89	-2.12006e-89	-6.4166e-89	9.66735e-90	-8.33765e-90	4.73806e-89	4.9378e-176
-1.7203e-90	-2.32264e-90	9.22777e-91	-5.2083e-91	3.86786e-90	-4.07063e-90	4.36335e-90	-6.21715e-90	-1.28124e-90	-1.36427e-90	-2.78608e-90	-1.21705e-89	-4.38672e-91	1.2698e-90	1.93109e-90	-6.65576e-90	2.37246e-90	4.29611e-90	6.70563e-90	3.59936e-92	4.53701e-90	1.52073e-90	-1.13275e-89	7.20234e-90	3.01854e-90	-2.97443e-90	-3.8919e-90	-1.89006e-90	-1.05011e-91	-1.73764e-90	6.19762e-178
-8.78714e-92	2.80107e-91	2.46827e-91	-1.90021e-91	-8.47244e-91	-9.02314e-92	-7.1129e-93	2.70663e-91	1.71601e-91	-4.11483e-92	2.47894e-92	-3.32312e-92	-2.54965e-92	-4.87099e-91	6.30351e-92	1.40738e-91	9.61808e-91	1.82524e-92	3.43195e-91	-1.63264e-91	-1.00259e-90	4.51764e-92	1.0436e-90	4.15947e-92	6.63109e-93	1.68387e-91	1.86344e-91	3.79881e-91	1.30846e-92	3.55077e-91	4.77864e-180
9.21061e-92	-8.25614e-93	1.16643e-92	-1.47891e-92	-1.3005e-92	1.3511e-92	-1.44289e-92	-6.36054e-93	2.06862e-92	-1.27489e-92	-2.46459e-92	-4.16586e-93	-2.67318e-93	5.69917e-92	-1.1502e-92	1.04505e-92	-1.17385e-93	7.42481e-93	3.81455e-92	-3.64406e-93	-9.68421e-93	2.9477e-92	7.15803e-92	-3.08149e-92	4.8811e-93	1.17875e-92	-3.45924e-93	-2.16455e-92	3.11042e-92	-8.83365e-93	2.44683e-182
-2.99437e-94	2.26484e-94	7.30638e-94	7.37559e-94	4.68295e-94	-7.55126e-94	7.25463e-94	6.75093e-94	-7.92064e-94	1.27281e-94	-2.68283e-94	-1.06126e-93	-1.72681e-93	1.12147e-93	5.52859e-94	-1.69509e-93	-1.59946e-93	-7.819e-94	6.08494e-94	-3.92797e-93	8.33255e-94	-8.48893e-94	7.62158e-93	3.32582e-94	-3.07953e-93	-2.96496e-94	3.72606e-94	2.63618e-93	2.02956e-93	-4.93711e-94	1.11856e-184
-9.34648e-96	6.96384e-95	-4.51351e-95	4.87808e-94	2.06154e-94	8.16664e-94	-4.2302e-94	6.87215e-95	3.79873e-95	-5.49384e-95	-1.89097e-94	1.38689e-94	2.67587e-94	4.93382e-95	-1.59395e-94	-1.28606e-94	7.97833e-95	-4.91678e-94	-5.96932e-95	-9.16748e-95	1.038e-94	4.11172e-94	7.77932e-95	-1.14025e-94	3.59036e-94	4.05718e-94	-1.42119e-94	-1.46923e-94	1.07874e-94	5.31694e-96	2.11941e-186
-1.57166e-95	4.14941e-95	1.69434e-95	6.78558e-96	-6.19029e-96	8.77522e-96	-5.63113e-96	-3.71624e-96	-8.0593e-95	-2.23202e-95	1.76908e-95	4.15559e-96	-2.03069e-95	7.37421e-95	4.89338e-95	2.38758e-95	-7.53284e-96	-5.21195e-95	-4.65176e-96	3.23043e-95	-1.09878e-95	2.12891e-96	2.74219e-96	5.53762e-96	-3.80477e-95	3.90722e-96	-6.38118e-97	-1.76949e-95	-3.09315e-95	-3.82161e-96	2.53508e-188
-6.3653e-97	-1.94015e-96	-1.29255e-97	-3.13098e-97	-2.65532e-96	-9.88687e-98	-1.35797e-96	-1.76828e-96	3.13343e-96	2.22126e-96	-9.58044e-96	2.80823e-97	-4.39554e-96	-6.49501e-97	1.04219e-96	2.8755e-96	5.69555e-97	1.16988e-96	6.94823e-97	-2.74054e-98	3.56917e-96	2.92234e-97	7.50449e-97	-2.28866e-96	-7.3675e-97	-5.21712e-98	4.17175e-98	1.15809e-96	9.59558e-97	-7.75666e-97	1.76242e-190
-1.64769e-97	5.50117e-97	-6.23317e-99	-4.99775e-99	1.82584e-97	-8.8037e-98	-5.53038e-98	1.40491e-97	-7.03593e-98	-2.042e-97	-8.22345e-98	-6.67111e-98	7.80878e-97	-1.21231e-98	-4.98911e-97	-1.02109e-97	3.8902e-98	-1.20394e-98	-3.15164e-97	-3.06063e-97	9.78644e-98	1.4039e-97	-6.97168e-98	5.88757e-98	1.17911e-97	-1.80825e-97	-2.25801e-97	-1.79049e-97	-1.84482e-98	2.33911e-97	1.73782e-192
-1.88475e-98	-2.71611e-99	5.81626e-99	-1.87757e-98	2.42329e-100	4.11956e-99	-7.01078e-98	-1.91565e-98	-1.17578e-98	-1.32822e-99	-6.41351e-99	1.06621e-98	-1.10284e-99	8.62459e-99	7.49717e-100	2.3876e-98	-1.76974e-98	-1.89887e-98	-1.06327e-98	-7.667e-100	6.77702e-99	9.24123e-98	5.82737e-100	-5.81129e-100	-1.70933e-98	1.69062e-98	3.41054e-98	1.40761e-98	-6.74251e-99	-8.11036e-99	1.84137e-194
4.81326e-100	9.16283e-100	-5.33127e-100	1.28152e-99	-3.37545e-100	-3.05627e-99	3.37362e-100	4.02284e-99	-1.65848e-100	-6.55148e-100	1.23036e-100	6.23029e-100	-2.08546e-100	-6.15553e-100	1.62241e-100	4.65388e-100	-2.25915e-101	-2.67523e-99	5.19011e-100	-2.20538e-99	-2.96651e-100	1.22031e-99	-1.95071e-99	1.72276e-100	2.61045e-101	2.98291e-100	1.62941e-100	1.2184e-100	-1.28503e-101	1.22388e-99	4.96065e-197
3.30288e-100	-5.69337e-101	-1.38614e-101	-1.28513e-100	1.11729e-100	2.17687e-100	-5.10051e-100	2.2646e-101	9.70219e-101	-1.56767e-101	5.63728e-101	-4.78781e-101	3.13476e-100	4.41325e-101	1.39914e-100	-6.2265e-101	2.24725e-101	6.39295e-103	-2.08459e-101	3.64556e-101	3.07902e-101	1.46253e-100	-8.83834e-101	-1.18319e-100	1.1831e-101	1.06934e-100	5.90429e-102	-1.3097e-100	3.12176e-101	6.97348e-103	6.64528e-199
-5.47465e-102	1.37148e-101	3.70438e-101	-2.59161e-102	-2.19052e-101	-7.00129e-102	-1.40123e-102	3.14147e-101	7.39492e-102	3.62486e-101	9.40384e-102	-4.10118e-102	-1.78429e-102	3.04329e-101	-1.10192e-101	-9.08062e-102	-4.78427e-105	4.25175e-102	-5.22571e-102	-7.34955e-103	1.46195e-101	1.08441e-101	-5.76942e-102	1.50736e-102	-3.35153e-101	-2.06114e-101	-8.03016e-103	-2.17016e-102	5.04526e-103	-1.28556e-101	7.85364e-201
4.4272e-103	-7.90578e-103	-4.38447e-103	1.43983e-103	-6.71803e-103	-6.50804e-103	-2.57906e-103	1.19545e-102	-1.72441e-103	3.92517e-104	1.76796e-102	3.99623e-103	3.29125e-103	2.02673e-103	1.40735e-102	-2.74264e-102	-7.95153e-103	-9.33792e-104	1.3026e-102	-7.30386e-103	-1.41257e-102	9.26801e-104	-6.02267e-103	7.03607e-103	6.14573e-103	-8.56938e-103	-6.54154e-103	-5.49077e-102	-9.28265e-103	1.54759e-102	5.70515e-203
7.5876e-105	-2.81574e-104	6.1517e-104	4.10016e-104	-7.57976e-104	2.42048e-104	-5.2783e-104	5.55531e-104	7.83495e-105	-6.63078e-105	-3.85762e-104	-2.12339e-104	-2.52621e-103	-4.56837e-104	1.08796e-104	6.4078e-104	-8.74669e-104	-1.43601e-104	1.14058e-103	-1.55128e-103	-4.23491e-104	-2.86156e-104	2.24917e-104	-4.97225e-104	-7.83741e-104	-2.92496e-104	-3.17005e-104	-1.61042e-104	6.33998e-104	6.00429e-105	1.53531e-205
3.46601e-105	-3.95611e-105	2.26804e-105	-1.04114e-104	3.32638e-105	1.44218e-105	5.12375e-105	-5.02172e-105	-2.18915e-107	-6.16249e-105	-4.62039e-105	-1.20474e-104	-2.3904e-105	1.02769e-104	-4.28504e-106	1.49537e-105	5.82458e-105	-4.57983e-105	-2.65656e-104	1.06803e-106	3.17231e-105	-2.69523e-105	6.75461e-105	3.97076e-105	2.87291e-104	-9.84133e-105	5.86369e-106	2.58008e-105	1.96062e-104	4.37048e-105	2.69611e-207
2.75225e-106	-4.25748e-106	6.18004e-106	-5.45905e-106	-2.54674e-106	-3.78046e-106	-6.55324e-107	4.70935e-107	-2.94754e-106	1.69471e-106	-6.87892e-107	3.63176e-106	-9.77493e-106	1.2138e-105	1.82632e-106	-3.4416e-106	1.93492e-106	-2.32796e-106	6.30621e-106	-1.97727e-106	-2.19434e-106	7.30963e-107	-4.88005e-106	6.08452e-108	2.68257e-106	-8.01287e-106	1.94183e-106	1.79452e-107	1.06111e-106	1.96789e-105	9.44007e-210
-3.34713e-107	-9.06982e-107	-8.52083e-107	-1.26804e-107	-1.48988e-107	1.28354e-106	-1.17128e-107	-1.72319e-106	-6.33287e-107	-9.05072e-107	5.33172e-107	3.17099e-107	4.79201e-107	-1.06579e-106	-1.75486e-106	-4.81479e-107	-6.44441e-107	-2.56175e-107	-2.35903e-107	-2.33376e-107	-6.70367e-107	2.00008e-107	-1.61971e-107	-2.29049e-107	5.46732e-107	-8.00222e-109	-2.12993e-107	-4.60268e-107	-1.83515e-107	-1.66955e-106	1.71479e-211
3.88212e-108	-6.50248e-108	-2.90146e-108	8.50199e-108	4.87756e-108	1.0615e-107	-8.95024e-108	5.56687e-108	-1.39672e-109	2.43488e-108	-3.31262e-108	-5.44129e-108	-5.70607e-109	-3.42089e-108	-1.16102e-107	4.31866e-108	-3.25226e-108	1.56394e-108	8.02366e-108	-9.3176e-108	-7.70416e-108	-1.28476e-107	4.94072e-108	-8.24744e-108	-8.45994e-108	-1.69356e-108	-5.72094e-108	-2.17468e-108	8.19816e-109	7.10704e-109	1.19177e-213
9.92686e-109	-5.26706e-109	3.83199e-109	3.38862e-109	-1.59488e-108	1.93804e-109	-3.94043e-109	-1.8309e-109	5.34427e-109	-2.43202e-109	-1.02933e-108	-6.23458e-109	1.03089e-109	-6.48288e-109	1.23549e-109	1.7442e-109	-1.19807e-109	4.96673e-110	-1.903e-109	-7.63009e-109	3.93664e-110	-1.78761e-109	3.45031e-109	1.44901e-110	-6.59693e-110	8.38919e-109	7.16663e-109	-2.8691e-109	5.20967e-109	1.2501e-109	8.94314e-216
1.00675e-110	3.24238e-110	5.16773e-110	-2.57703e-110	1.57108e-110	7.52266e-110	-2.60824e-110	-2.31645e-110	3.52747e-111	-1.03773e-110	-2.75359e-111	1.07618e-110	3.95324e-111	4.21584e-110	-2.73537e-111	9.59089e-110	-5.50415e-110	-4.64044e-110	-1.34321e-111	-5.49131e-110	4.47521e-110	4.58248e-110	-5.78468e-110	-1.56471e-109	1.66831e-110	8.76589e-111	4.91887e-110	-1.54754e-109	-9.36189e-111	-1.93415e-110	9.01701e-218
-3.46337e-111	3.73819e-111	2.25462e-111	-2.15416e-111	-2.42458e-111	1.74263e-112	6.50228e-111	5.36811e-111	-3.90209e-111	-3.70056e-111	-7.03638e-111	5.71847e-112	8.83701e-111	-1.01361e-111	1.62555e-111	-1.76247e-111	5.2035e-111	-6.60109e-111	2.42902e-111	-5.00259e-111	1.08779e-111	-2.65851e-111	-2.51154e-111	-1.16609e-112	-2.94603e-111	-3.89527e-111	-1.77316e-110	1.67585e-110	1.43566e-111	1.88318e-111	1.01719e-219
2.87156e-112	1.46502e-111	5.16319e-113	-4.09917e-112	1.39357e-113	-4.12464e-112	2.67438e-112	3.69916e-112	-8.14163e-112	3.55268e-112	1.79089e-113	-7.31233e-112	6.23396e-114	9.46846e-113	-4.17732e-112	-1.29991e-112	5.37704e-112	-7.92182e-113	6.28985e-112	4.23976e-113	3.51802e-113	3.15273e-112	4.18606e-114	4.492e-113	-3.03231e-112	-2.19517e-112	7.65911e-112	-4.33783e-113	-1.21016e-112	2.05179e-112	5.88349e-222
5.68891e-113	-9.74428e-113	1.45125e-114	8.3672e-114	-2.1959e-113	-4.22881e-113	1.93956e-115	1.23755e-114	-3.3161e-113	4.34963e-114	1.6394e-113	2.75399e-113	9.45233e-114	-3.2e-113	4.13682e-113	-4.94964e-113	-1.39643e-112	-1.1501e-113	3.94967e-114	6.27978e-113	-1.90353e-113	9.68471e-113	-3.5137e-113	-4.34566e-114	-9.95115e-115	-2.54581e-113	1.09195e-113	-8.00833e-114	1.18537e-113	-1.54056e-113	5.82932e-224
8.68676e-115	-1.46049e-114	-2.86571e-114	6.30092e-116	-3.72897e-114	-4.49318e-114	-1.03782e-114	6.44507e-114	2.89613e-114	-1.14674e-113	-7.51905e-115	3.08698e-116	1.17289e-114	-1.28219e-114	3.13458e-116	-1.50509e-113	1.18648e-114	-2.13654e-114	-6.91519e-115	-6.36336e-114	3.2138e-114	-3.40816e-115	-6.55793e-114	-6.37393e-115	1.86402e-114	1.13653e-114	1.77321e-114	-5.21545e-115	-3.86305e-114	-1.61209e-114	5.84326e-226
7.09764e-115	-2.89059e-115	-1.54988e-114	9.19367e-116	-2.06633e-115	-1.24371e-115	-1.98291e-116	-6.63646e-116	-4.1639e-117	-7.31797e-116	-1.01991e-115	1.52689e-115	1.92353e-116	-4.65141e-116	3.31893e-115	9.25046e-116	6.07988e-116	7.1318e-117	1.08266e-116	1.77584e-115	-1.74856e-116	2.36935e-115	2.84307e-115	5.17747e-115	1.20254e-115	-1.86342e-116	2.00849e-115	-5.63305e-115	2.71872e-115	2.05929e-115	4.15072e-228
-1.24224e-116	-9.05655e-116	-1.23049e-116	-2.67232e-116	-3.55004e-116	-6.78828e-117	1.12103e-115	4.85866e-116	1.98224e-116	-1.6301e-119	2.11285e-116	-3.57379e-116	2.2576e-116	2.42094e-116	-5.07523e-116	6.7006e-116	5.21167e-118	-2.4986e-116	-1.3524e-116	9.22966e-117	-8.94009e-117	-3.57802e-117	-1.04229e-118	-3.62101e-116	-2.76683e-118	-5.08811e-116	-1.55608e-116	-5.38335e-117	1.04618e-116	5.11596e-118	4.10003e-230
8.90898e-118	9.53936e-118	2.23858e-118	-3.19443e-118	3.94225e-118	-1.30614e-117	-2.80508e-117	1.37849e-117	6.23886e-117	-1.94155e-117	-3.27227e-117	1.91059e-117	1.27034e-117	3.31984e-117	1.18059e-116	-4.89349e-117	9.64705e-118	-1.83705e-117	3.10125e-117	-1.78934e-118	1.87119e-117	-7.63325e-118	-1.36081e-117	-1.24665e-116	2.01018e-117	3.63028e-117	-3.02191e-117	2.86484e-117	-2.24122e-118	-1.74546e-117	4.59458e-232
-4.12877e-119	1.60724e-118	-6.25217e-120	9.5965e-118	3.08747e-118	1.08472e-118	-3.20232e-118	-2.57564e-118	1.82821e-118	-1.65361e-118	-3.91688e-118	-1.44177e-118	-8.43655e-119	-1.25814e-118	9.45693e-119	5.64326e-118	-2.04804e-118	8.82434e-119	5.67862e-118	1.21669e-118	-5.0098e-118	-1.29782e-118	-1.66134e-118	-2.84567e-118	-8.41079e-119	-3.98781e-119	4.17929e-119	-1.43201e-118	-2.03827e-118	-2.98019e-118	2.73449e-234
2.139e-119	-3.52399e-119	-1.68666e-119	-9.38032e-120	-6.36723e-121	-1.84992e-120	-5.09205e-120	3.19252e-119	4.25378e-119	9.26983e-120	-4.15889e-120	-5.78005e-120	-1.83632e-120	-1.29882e-119	1.31521e-119	-1.7003e-120	-1.31554e-119	-6.37788e-119	-1.07848e-120	1.92576e-119	2.48238e-119	5.93654e-120	-1.2879e-119	3.08883e-120	-2.85365e-122	-4.09744e-119	3.3077e-119	3.70072e-119	-1.91001e-119	1.00187e-118	2.53994e-236
7.48597e-122	-3.44937e-120	-2.39087e-121	9.26764e-121	2.64562e-120	1.07016e-120	4.62792e-120	-1.26634e-120	2.34372e-120	6.06234e-120	6.44657e-121	3.99962e-120	7.0503e-121	3.8945e-120	1.40023e-120	-5.22134e-121	4.11685e-121	-8.78243e-122	-1.9786e-121	7.24131e-120	9.80602e-121	-1.06635e-120	-4.47639e-120	-1.62517e-120	-1.00318e-120	2.77608e-121	-6.37832e-121	-4.80061e-120	5.64714e-121	2.97286e-121	2.22915e-238
-8.65852e-122	9.50398e-122	2.94585e-122	1.83064e-121	-4.51649e-122	-1.54915e-121	-1.28945e-121	1.93229e-121	1.07024e-122	-2.03902e-121	-4.29467e-122	1.90199e-121	7.94118e-122	5.56585e-121	-8.48158e-122	-2.047e-123	3.75887e-123	2.41649e-121	-3.13147e-122	-1.50585e-121	1.73549e-121	-4.56834e-122	-6.90061e-122	1.14887e-121	2.45149e-121	1.75598e-121	-4.35408e-122	1.30368e-121	-7.67258e-122	1.88181e-123	7.81861e-241
4.70329e-122	-1.78342e-122	-1.88509e-123	6.55771e-123	4.59007e-123	6.2843e-122	-5.47646e-124	4.23298e-123	-5.76841e-122	-1.0433e-122	-2.15426e-123	5.22656e-123	1.13073e-123	3.19283e-123	6.82162e-123	1.39822e-122	3.68093e-122	-2.20232e-122	2.61053e-123	1.16848e-122	2.07112e-122	-1.111e-122	-1.38669e-123	-3.37396e-124	1.86185e-122	2.96084e-123	-9.82551e-124	-1.4098e-123	-2.90571e-122	-5.32673e-123	1.40558e-242
2.10737e-123	-5.17523e-124	1.82785e-123	4.83763e-124	-1.3666e-123	1.30768e-123	-9.14091e-124	7.08566e-124	2.51479e-123	1.07177e-123	-4.7893e-124	9.10053e-124	3.13134e-125	9.41987e-124	-7.33335e-124	-1.90958e-123	-2.56365e-123	-8.28773e-124	1.24435e-123	-1.14252e-123	-6.51873e-124	-8.70526e-124	4.39264e-123	-7.55581e-124	4.90564e-124	-2.78247e-123	2.21595e-123	3.82676e-124	-9.79149e-124	-1.87549e-123	7.54799e-245
-9.88811e-125	6.32531e-125	6.40911e-125	-1.27663e-125	-5.28181e-124	6.60159e-125	-3.55351e-124	-8.54488e-125	-6.13488e-125	-1.64824e-125	-6.96684e-125	-1.40843e-124	4.48543e-126	-4.3034e-126	-1.45371e-125	-1.57715e-124	-3.86647e-125	-8.99437e-125	3.70679e-125	-1.1695e-124	1.38812e-124	-4.05712e-125	-2.72798e-125	-5.7036e-126	8.69293e-125	4.01746e-126	7.31742e-125	4.02454e-125	5.12117e-126	5.90581e-125	5.53197e-247
1.51894e-126	1.66027e-125	-7.0431e-126	-4.51598e-126	-5.6342e-127	-1.5479e-125	-1.77604e-125	1.53846e-126	2.59605e-125	-2.39456e-126	8.21666e-126	-7.74865e-126	1.48363e-125	-5.58534e-126	3.49857e-126	-5.13617e-126	-1.80467e-125	1.76858e-125	3.18678e-125	4.76109e-126	-4.30046e-125	2.08944e-126	-1.81096e-125	-3.09237e-125	-2.12153e-125	1.23239e-125	2.76325e-125	5.08476e-126	-1.58356e-125	-1.69292e-125	8.74627e-249
-2.12648e-127	-3.25566e-127	-3.09062e-127	-2.03155e-126	2.61838e-126	-2.0432e-127	4.46368e-127	-7.68169e-127	-5.08507e-128	-2.03366e-126	2.0789e-126	-3.37416e-126	-5.01026e-127	9.73085e-127	-5.35383e-127	1.31241e-127	9.43288e-127	-1.51733e-127	-5.66614e-127	2.91396e-127	-3.30241e-126	8.30586e-127	-7.53347e-127	-2.2578e-127	-3.04065e-126	-9.87225e-127	-4.45829e-126	1.59968e-126	-2.61181e-127	3.23973e-127	7.97695e-251
1.27331e-127	4.83333e-128	1.82996e-128	8.6411e-128	-6.06601e-128	5.32205e-128	-4.02653e-127	3.97643e-128	2.14672e-127	2.81947e-127	-4.45436e-128	-5.40481e-128	-1.61997e-128	8.19672e-128	-2.75422e-130	1.18986e-127	-6.37612e-128	-1.25282e-128	1.54333e-127	-9.92748e-128	-6.58954e-128	4.15283e-128	-2.60806e-128	1.28893e-128	-7.57516e-130	-1.54517e-127	-3.43366e-128	-1.37819e-127	4.58275e-128	2.23014e-127	4.8889e-253
-5.09268e-129	-2.88217e-129	3.96706e-129	-1.09164e-128	-1.65225e-128	2.9648e-129	8.91678e-129	5.88207e-129	-9.80367e-129	7.05549e-130	1.225e-128	8.21931e-129	9.09301e-130	1.07205e-128	1.52516e-128	4.68737e-129	5.02251e-129	5.99156e-129	-6.40916e-129	-5.65083e-130	1.2512e-129	-3.26466e-129	1.67092e-129	1.10201e-128	-9.06186e-129	6.89716e-129	-2.83836e-129	1.7713e-128	3.88712e-129	6.02379e-129	1.99148e-255
8.08519e-130	7.89441e-130	-1.05968e-129	2.17732e-130	9.59045e-130	1.75043e-130	-2.43972e-129	-1.52896e-129	1.29471e-130	-5.58785e-131	8.79008e-130	-4.11056e-131	1.57394e-130	1.08255e-131	2.38927e-130	-7.03573e-130	-2.18425e-129	-1.04398e-130	-3.86505e-130	1.09561e-130	-9.38019e-130	-8.65465e-130	-5.06963e-130	1.87002e-130	-4.4741e-130	9.23912e-130	4.63263e-130	2.07795e-129	6.30603e-131	2.49158e-130	2.55753e-257
-9.77894e-131	-5.84019e-131	-1.98027e-131	6.00974e-131	1.53779e-130	5.06964e-131	3.13194e-131	-1.62816e-131	-1.79165e-130	-9.63631e-132	-1.78392e-131	2.46931e-131	5.0959e-132	-3.47337e-131	-2.61514e-131	-8.36632e-131	-8.42524e-132	7.74686e-131	-3.17367e-131	-2.13732e-131	-6.23284e-132	2.00273e-130	-3.48308e-131	-1.60225e-130	9.28139e-131	4.95346e-131	1.07747e-130	1.09615e-130	8.68262e-131	2.61685e-131	2.03965e-259
8.46561e-133	1.58201e-132	2.04977e-131	-9.58373e-132	-3.15636e-132	6.53207e-132	1.8497e-134	-1.0716e-132	1.88342e-134	1.40172e-132	3.00244e-131	6.95058e-133	6.02088e-133	7.89685e-132	-1.49034e-131	1.73552e-131	2.88743e-132	2.12285e-132	1.39435e-132	-1.22933e-131	2.14325e-132	-1.58797e-131	4.18888e-132	-8.92637e-132	8.12935e-132	-6.10264e-132	-9.60811e-133	8.27876e-132	1.23012e-131	7.8596e-133	2.90357e-261
-3.06705e-133	-7.2507e-133	-1.99739e-133	-2.90296e-133	-1.19778e-132	3.20145e-133	4.04632e-133	3.27604e-134	2.19666e-134	-4.70362e-133	1.40455e-132	2.15323e-135	-6.43097e-134	4.37894e-133	1.16196e-132	-1.74327e-134	-6.10828e-133	-5.36032e-133	5.01138e-133	-6.78656e-133	1.76461e-133	-3.88964e-134	-5.80602e-133	-4.08173e-133	4.78341e-133	-5.36936e-133	-1.95641e-133	-3.95637e-133	-1.60375e-133	-7.20405e-133	9.3519e-264
1.45291e-134	3.28248e-134	7.69817e-135	-3.30881e-134	5.41597e-134	3.36994e-134	3.59414e-134	-1.28195e-133	-5.4374e-134	6.0276e-134	4.36606e-134	-3.15133e-134	5.80159e-134	-7.32271e-134	1.37395e-133	-1.91555e-134	8.10849e-134	8.91834e-134	4.32661e-134	-6.97882e-135	-2.64251e-134	-4.26102e-134	-5.6371e-134	3.31963e-134	7.04821e-134	-9.57235e-134	1.16145e-133	-4.00816e-134	1.10518e-133	-7.31674e-134	1.31736e-265
-2.63674e-135	-4.60867e-135	4.48045e-135	2.04276e-135	2.19076e-136	-3.89398e-135	-2.02555e-135	-1.26093e-134	4.07248e-135	3.77046e-135	4.24553e-135	9.93801e-136	-7.43176e-135	2.66733e-135	6.94561e-136	-3.11718e-135	-9.18716e-135	-5.37123e-135	1.69605e-134	6.52007e-135	5.78956e-136	-1.90926e-134	-1.88986e-134	1.36722e-135	2.19384e-135	-4.6352e-135	8.14551e-136	3.16283e-135	5.51858e-135	-5.82568e-135	1.62178e-267
-1.09856e-137	3.96326e-136	9.53405e-136	-4.33546e-136	-6.13982e-137	-1.61281e-136	-2.44803e-137	-2.89783e-136	3.2097e-136	5.38855e-136	-6.57381e-137	6.21245e-136	-1.97264e-137	4.12306e-136	8.22016e-136	-2.2678e-136	7.42094e-137	1.70829e-136	1.93805e-136	-2.60449e-136	4.26339e-136	2.55284e-136	-7.08794e-136	1.91032e-136	-3.46381e-136	-1.33377e-136	7.13776e-136	2.27295e-136	4.01199e-136	-5.10403e-136	5.09595e-270
-7.12554e-138	-4.13015e-137	-5.21089e-138	5.0243e-138	1.50062e-137	2.57087e-137	-5.8045e-138	-1.57134e-137	-3.88637e-137	1.03145e-136	-2.90376e-137	1.80158e-136	2.74009e-137	1.4385e-138	1.91362e-137	-1.29269e-138	2.88042e-137	-2.5422e-137	-2.24692e-138	-6.05494e-138	-2.58302e-137	3.02912e-137	-1.16005e-137	-1.51216e-137	2.54586e-137	-8.94587e-138	6.41149e-137	-2.80258e-137	2.64452e-137	5.966e-138	5.93706e-272
1.70735e-138	7.55009e-138	9.88655e-139	1.77735e-138	-1.4908e-138	-3.48494e-139	-1.17137e-137	-3.65362e-138	-1.43141e-139	1.72913e-138	1.71462e-138	6.92184e-139	-5.53802e-139	4.10627e-138	1.63608e-138	-1.51168e-138	1.97374e-138	3.4915e-138	3.33133e-138	3.67682e-139	-2.1915e-138	-1.25196e-138	-4.56601e-138	-9.88153e-139	-6.29251e-140	2.36675e-138	1.98101e-139	7.32167e-138	-2.14312e-138	5.76582e-139	3.6521e-274
-1.46144e-139	3.57028e-139	1.69761e-139	-2.61023e-139	-5.35158e-139	5.14283e-139	-1.07556e-139	-7.09985e-139	6.04153e-139	6.0889e-139	-3.07842e-139	-6.03145e-139	-2.40928e-140	-3.84411e-139	1.45199e-139	4.62545e-139	-1.00395e-139	-1.45374e-139	-1.00228e-139	-2.75822e-139	1.36634e-139	3.50909e-139	3.18503e-140	2.47059e-139	-6.41443e-139	2.92225e-139	9.62597e-139	3.53601e-141	-1.56374e-139	5.95051e-139	5.01317e-276
-1.84976e-140	9.27932e-140	-2.17741e-140	1.05861e-141	2.78145e-140	-8.52356e-141	1.24545e-140	1.54818e-141	-4.02874e-142	-1.94151e-140	6.49375e-141	-3.01769e-140	2.92791e-140	-4.0151e-140	2.94765e-141	7.44447e-141	1.8592e-140	-4.0358e-140	-2.61062e-140	-3.44248e-140	-2.09843e-140	-8.37906e-141	-1.28483e-139	1.89722e-140	-3.63907e-140	7.90097e-140	-3.76048e-140	2.18535e-141	3.35329e-140	-1.71504e-139	7.50383e-278
-8.22329e-142	5.48095e-141	1.90987e-141	2.85068e-142	5.24072e-142	-1.97277e-141	-1.64262e-141	-8.56637e-142	3.79321e-141	9.64636e-143	-4.05716e-141	-7.6979e-142	6.82309e-142	5.22942e-142	4.02203e-141	7.36934e-142	-2.32043e-141	9.4622e-141	9.24259e-142	2.43076e-141	1.19793e-141	-1.15526e-141	-9.35805e-142	-2.668e-141	1.01145e-141	-3.7512e-142	-1.09815e-141	-5.50497e-141	-2.21213e-141	-1.76652e-141	2.44087e-280
3.68404e-143	-1.58502e-142	-1.44153e-142	3.87039e-143	-3.29696e-142	3.82506e-144	3.41189e-142	3.11607e-142	2.35762e-143	1.83073e-143	6.79666e-143	-1.96028e-142	1.72338e-142	3.88037e-142	1.63749e-142	-4.33903e-142	-2.51291e-142	1.53192e-142	7.45194e-143	-1.82161e-142	-2.4495e-142	3.91541e-142	-3.11404e-142	-1.88547e-142	-3.96448e-143	8.42239e-142	-2.50109e-143	1.81173e-142	-1.60712e-142	-2.04398e-143	2.05209e-282
6.11831e-143	-3.67644e-143	-4.63263e-144	-1.36962e-143	-2.76618e-143	1.52566e-143	4.8934e-143	-1.67613e-143	-3.36854e-143	-4.13746e-143	9.12234e-144	-5.83375e-144	-4.96096e-144	-3.82648e-145	1.19338e-143	-1.32447e-143	-1.00674e-143	3.08204e-143	1.97016e-143	2.63998e-143	-1.75453e-144	-2.15461e-143	7.15265e-143	2.18125e-143	-2.36136e-143	6.41163e-143	-1.65166e-143	3.44949e-144	-4.5464e-144	2.35231e-143	2.60066e-284
-8.68806e-145	-3.53333e-144	6.69655e-145	3.35555e-145	-7.57278e-145	1.11104e-144	-3.20225e-144	-7.28946e-146	3.64614e-144	6.2368e-144	1.79399e-145	2.07192e-144	-8.33175e-145	3.17876e-145	-2.06871e-145	8.72985e-146	-1.39719e-145	-4.18995e-144	3.88086e-145	-4.01543e-144	-2.0608e-144	-6.44029e-145	-3.8024e-144	-5.93827e-145	4.84791e-145	3.13507e-146	1.11059e-144	3.49188e-144	7.38549e-144	2.10068e-145	2.04805e-286
3.10296e-146	7.1265e-146	-1.0902e-145	4.73515e-146	2.26638e-146	-1.15785e-145	-9.86458e-146	8.04485e-146	-5.08032e-145	-5.84135e-146	-2.9059e-145	-7.05119e-146	-1.16856e-145	-1.53085e-145	-9.64142e-146	-7.09267e-146	7.53732e-146	-1.47291e-145	-2.72887e-146	-3.11719e-146	-3.55364e-145	7.64963e-146	-2.97421e-146	3.704e-145	-1.05543e-145	-1.69173e-146	-2.33303e-146	-2.60771e-145	1.37089e-145	-5.74848e-146	8.54009e-289
5.03417e-146	1.13265e-146	-6.17957e-147	-3.27305e-148	2.76503e-146	3.33194e-147	-2.8595e-146	-8.83382e-147	-6.50829e-147	-2.27995e-147	-3.1285e-147	-2.29923e-146	1.54962e-146	-1.31466e-146	1.68791e-146	1.06079e-146	-1.51676e-146	3.29363e-147	-1.95642e-146	-1.82941e-146	1.32322e-146	7.88237e-147	-2.07256e-146	-1.46874e-147	3.27777e-147	4.63072e-147	3.82527e-147	6.60228e-146	8.65473e-147	2.23746e-146	1.23772e-290
-3.75735e-147	1.41967e-147	1.46156e-147	1.30626e-147	1.28454e-148	6.27498e-148	-4.86423e-149	-6.1499e-148	-8.44065e-148	-6.32842e-148	1.71814e-148	-1.84046e-148	7.04669e-149	-2.97273e-148	3.25217e-147	-1.04012e-147	1.75824e-147	5.44454e-148	-5.85843e-148	9.36797e-148	-2.35052e-147	1.26973e-148	9.7738e-148	-4.22895e-148	3.31189e-149	-2.84255e-148	-6.33247e-148	3.57242e-148	1.42506e-147	2.54219e-149	4.76204e-293
-1.87062e-148	8.7647e-149	2.82426e-148	-1.61891e-149	-2.9333e-149	6.3755e-149	-5.69161e-149	3.98852e-149	-1.14038e-149	-1.19327e-148	-1.92152e-149	6.93125e-149	-1.57239e-149	-4.42627e-149	9.68967e-149	-5.89362e-149	1.82637e-149	1.58895e-149	2.44876e-149	1.04684e-148	1.12967e-148	3.30019e-149	-2.08223e-149	-7.02296e-149	-3.00304e-149	5.12679e-149	1.4976e-149	5.96417e-149	1.05267e-148	1.58001e-149	2.1707e-295
4.39197e-149	2.21659e-149	3.73942e-150	-2.47393e-149	-2.70742e-149	5.96884e-150	2.13601e-149	-4.72006e-150	4.10255e-150	-1.54334e-149	-7.82704e-150	1.29824e-149	-6.45816e-150	-6.10444e-150	-2.34877e-149	-2.20105e-149	-1.56067e-150	4.78058e-152	-4.01965e-149	-2.60861e-149	-1.46927e-149	4.67618e-150	-7.78923e-151	7.27067e-150	-1.02787e-150	-4.07487e-149	-7.4029e-150	-3.81494e-150	4.18823e-150	-1.78107e-149	1.05489e-296
-3.04921e-151	8.01267e-152	-4.53484e-151	-6.47426e-151	2.84576e-151	1.92634e-151	6.54308e-152	-7.22612e-151	2.76977e-150	2.76696e-151	2.54107e-152	-1.07458e-150	-1.44529e-150	-8.8469e-151	-3.96717e-151	-1.55471e-150	-2.8977e-151	-7.02521e-152	2.83427e-151	1.27695e-150	1.69104e-151	-2.45672e-151	-1.96769e-152	2.71197e-150	1.002e-150	1.14581e-150	1.53333e-151	4.44363e-151	6.48672e-151	-3.6897e-151	2.80571e-299
1.31676e-151	-1.36021e-152	1.16485e-151	5.37005e-152	-1.56174e-151	-7.28021e-153	-1.8932e-152	-8.79215e-152	-5.3665e-152	4.93308e-151	-2.96828e-152	1.68684e-151	-3.68585e-152	-1.60856e-151	5.25717e-152	-4.8272e-152	-3.71581e-152	7.67063e-152	6.47671e-152	-1.1125e-151	-2.1368e-151	-5.12409e-153	3.19554e-152	1.12347e-151	5.69704e-152	-5.53466e-152	-1.21345e-151	-7.92753e-152	-1.5104e-152	-1.36155e-152	4.853e-301
3.55358e-153	-1.28306e-153	2.54573e-153	-6.26235e-153	3.17568e-153	-1.30526e-153	-1.07537e-153	1.10519e-152	-4.42151e-154	9.21632e-153	8.76136e-153	1.52934e-152	2.03717e-153	-3.91226e-153	-7.31242e-153	-2.42195e-153	-3.99382e-154	-1.88276e-152	1.48838e-154	6.57199e-153	3.68742e-153	6.75073e-153	-5.36375e-153	-1.07896e-152	1.63427e-152	-1.06648e-152	2.17288e-153	-4.82705e-152	-1.07191e-152	2.28266e-153	4.10754e-303
-1.03006e-154	4.35367e-154	-3.11048e-154	-1.97107e-155	-3.90191e-154	-2.80826e-154	1.63824e-154	6.77685e-154	-1.3949e-153	-9.91722e-155	4.00886e-154	7.66769e-156	-1.59674e-153	-1.71123e-153	7.30353e-154	4.95344e-155	2.90573e-154	-2.4705e-154	-1.12285e-154	7.2834e-155	1.19042e-153	-5.29049e-154	4.16073e-154	-4.36966e-154	-1.96512e-153	4.44189e-154	1.18595e-153	-2.35499e-154	-1.60664e-154	3.41352e-154	1.70324e-305
2.23058e-154	-5.96296e-155	-2.77921e-155	-3.20063e-155	-2.56791e-155	8.17132e-155	-9.04471e-156	-6.71775e-156	6.59814e-155	-8.89381e-155	-9.45495e-155	-1.79591e-155	-2.76487e-155	-2.7278e-155	1.72398e-155	-5.67057e-155	1.25641e-155	-1.53438e-156	-3.22292e-155	-3.25982e-155	2.12066e-156	2.2787e-155	-3.70421e-155	-2.16012e-154	-2.43433e-155	-7.55784e-155	-2.6443e-155	-2.0866e-155	-5.61357e-155	3.10978e-155	1.51494e-307
-1.25618e-155	3.53973e-156	3.01799e-155	-9.73837e-156	5.73176e-156	7.80329e-156	3.48722e-157	-5.21819e-156	5.48426e-157	-3.73393e-157	2.06806e-156	1.83161e-158	3.2565e-155	1.42037e-156	8.32663e-156	-7.66196e-156	2.99341e-155	2.88811e-156	-1.543e-156	-3.22172e-156	9.3993e-157	8.95246e-156	4.14596e-156	1.84099e-157	-3.20242e-156	7.00214e-156	2.54931e-157	3.35559e-156	7.10426e-156	9.69705e-156	0
-3.92835e-157	6.88515e-157	5.46377e-157	1.3849e-156	-2.79913e-157	1.04957e-156	-3.04491e-157	-2.98253e-157	1.93795e-157	-1.76747e-157	2.12144e-157	1.02863e-156	6.43348e-157	-6.71272e-157	1.28362e-156	-1.44891e-156	-9.5069e-157	2.8842e-157	7.82642e-158	-6.67789e-157	8.29408e-158	4.43975e-157	8.3702e-158	3.89988e-157	-6.55818e-158	1.0864e-156	-9.99335e-158	1.65757e-157	9.18615e-158	1.30902e-157	0
-1.19793e-159	1.46471e-159	-1.18143e-157	-2.11856e-158	3.8521e-158	-1.00287e-158	3.81939e-158	3.88181e-158	2.71977e-158	-3.86786e-158	1.31265e-157	-2.07049e-158	7.08661e-158	3.84238e-158	1.03652e-157	-5.05238e-158	2.943e-158	-1.13722e-158	-6.29898e-158	4.48303e-158	5.04148e-159	-4.47267e-159	-2.51722e-158	-4.22265e-159	-6.59383e-158	7.04743e-158	1.19963e-158	-5.95511e-159	8.80173e-158	-2.51068e-158	0
-1.04006e-159	9.96694e-160	1.93298e-160	-1.37931e-159	3.31737e-159	1.38382e-160	1.24713e-159	1.35519e-159	7.00209e-160	-1.6758e-158	-7.31623e-160	1.36573e-158	-2.91717e-159	9.50546e-159	-1.74471e-160	-9.65517e-160	9.84267e-160	2.78705e-159	6.37671e-159	-1.6321e-160	-6.42394e-159	-2.75381e-159	1.17655e-158	1.50715e-159	-3.14219e-159	-1.41334e-159	-1.08628e-159	-8.05789e-160	1.06288e-160	-2.69559e-159	0
2.05606e-160	-1.76165e-160	-4.76293e-160	3.46562e-161	1.16548e-160	3.04101e-161	1.07236e-159	1.02195e-160	2.26965e-160	-7.40631e-161	1.89965e-160	3.42219e-161	3.74467e-160	2.49867e-160	1.51344e-160	-4.59136e-160	2.9532e-161	-4.74184e-160	2.09533e-160	-4.41632e-160	6.3972e-160	-1.35734e-162	1.17493e-159	1.91721e-161	-5.93898e-160	-7.37994e-160	1.09767e-160	1.08561e-160	2.66593e-160	-5.81222e-162	0
-3.43134e-161	4.14353e-161	-2.28472e-160	2.27762e-161	1.02177e-161	1.02032e-161	-7.0248e-161	-2.0588e-161	-2.6802e-162	6.36979e-161	-3.98611e-161	-8.31419e-162	-3.33618e-161	6.04814e-162	-9.24868e-162	2.06326e-161	1.63579e-161	-4.01861e-161	-6.79669e-161	-2.39577e-161	-7.63581e-161	-1.2648e-160	-1.04592e-162	2.05357e-161	8.52504e-162	4.6076e-161	-4.40428e-162	1.64638e-161	-7.95593e-162	6.44231e-161	0
6.34596e-163	-2.30022e-163	-1.00838e-162	-1.70737e-163	7.38134e-162	-1.56884e-162	3.18507e-162	4.39678e-162	-4.49433e-162	1.10108e-162	3.23687e-162	4.75547e-162	4.38347e-163	-2.32849e-162	1.34081e-162	-2.62368e-162	1.32783e-162	3.22359e-163	1.09989e-162	-1.24144e-161	-6.29629e-162	-2.13301e-162	6.98148e-163	-3.32503e-162	4.74453e-163	-3.23625e-163	-2.28821e-162	-3.19748e-163	3.63367e-162	-1.45255e-164	0
-3.53858e-163	1.26576e-162	5.90598e-163	-1.13901e-163	-8.6208e-164	2.78227e-163	7.1297e-163	1.60084e-163	3.46869e-163	-9.54304e-163	-5.98144e-163	2.73581e-163	-1.88921e-164	-6.3407e-163	-4.87304e-163	-8.31359e-163	-1.1662e-164	3.87871e-164	4.73504e-163	-5.77492e-165	-7.43764e-164	-7.45648e-163	5.55608e-164	-1.03193e-163	-6.64076e-163	-6.00563e-163	-2.3142e-163	1.51351e-163	-6.50276e-163	-7.77182e-164	0
-3.53858e-163	1.26576e-162	5.90598e-163	-1.13901e-163	-8.6208e-164	2.78227e-163	7.1297e-163	1.60084e-163	3.46869e-163	-9.54304e-163	-5.98144e-163	2.73581e-163	-1.88921e-164	-6.3407e-163	-4.87304e-163	-8.31359e-163	-1.1662e-164	3.87871e-164	4.73504e-163	-5.77492e-165	-7.43764e-164	-7.45648e-163	5.55608e-164	-1.03193e-163	-6.64076e-163	-6.00563e-163	-2.3142e-163	1.51351e-163	-6.50276e-163	-7.77182e-164	0
-3.53858e-163	1.26576e-162	5.90598e-163	-1.13901e-163	-8.6208e-164	2.78227e-163	7.1297e-163	1.60084e-163	3.46869e-163	-9.54304e-163	-5.98144e-163	2.73581e-163	-1.88921e-164	-6.3407e-163	-4.87304e-163	-8.31359e-163	-1.1662e-164	3.87871e-164	4.73504e-163	-5.77492e-165	-7.43764e-164	-7.45648e-163	5.55608e-164	-1.03193e-163	-6.64076e-163	-6.00563e-163	-2.3142e-163	1.51351e-163	-6.50276e-163	-7.77182e-164	0
-3.53858e-163	1.26576e-162	5.90598e-163	-1.13901e-163	-8.6208e-164	2.78227e-163	7.1297e-163	1.60084e-163	3.46869e-163	-9.54304e-163	-5.98144e-163	2.73581e-163	-1.88921e-164	-6.3407e-163	-4.87304e-163	-8.31359e-163	-1.1662e-164	3.87871e-164	4.73504e-163	-5.77492e-165	-7.43764e-164	-7.45648e-163	5.55608e-164	-1.03193e-163	-6.64076e-163	-6.00563e-163	-2.3142e-163	1.51351e-163	-6.50276e-163	-7.77182e-164	0
-3.53858e-163	1.26576e-162	5.90598e-163	-1.13901e-163	-8.6208e-164	2.78227e-163	7.1297e-163	1.60084e-163	3.46869e-163	-9.54304e-163	-5.98144e-163	2.73581e-163	-1.88921e-164	-6.3407e-163	-4.87304e-163	-8.31359e-163	-1.1662e-164	3.87871e-164	4.73504e-163	-5.77492e-165	-7.43764e-164	-7.45648e-163	5.55608e-164	-1.03193e-163	-6.64076e-163	-6.00563e-163	-2.3142e-163	1.51351e-163	-6.50276e-163	-7.77182e-164	0
-3.53858e-163	1.26576e-162	5.90598e-163	-1.13901e-163	-8.6208e-164	2.78227e-163	7.1297e-163	1.60084e-163	3.46869e-163	-9.54304e-163	-5.98144e-163	2.73581e-163	-1.88921e-164	-6.3407e-163	-4.87304e-163	-8.31359e-163	-1.1662e-164	3.87871e-164	4.73504e-163	-5.77492e-165	-7.43764e-164	-7.45648e-163	5.55608e-164	-1.03193e-163	-6.64076e-163	-6.00563e-163	-2.3142e-163	1.51351e-163	-6.50276e-163	-7.77182e-164	0
-3.53858e-163	1.26576e-162	5.90598e-163	-1.13901e-163	-8.6208e-164	2.78227e-163	7.1297e-163	1.60084e-163	3.46869e-163	-9.54304e-163	-5.98144e-163	2.73581e-163	-1.88921e-164	-6.3407e-163	-4.87304e-163	-8.31359e-163	-1.1662e-164	3.87871e-164	4.73504e-163	-5.77492e-165	-7.43764e-164	-7.45648e-163	5.55608e-164	-1.03193e-163	-6.64076e-163	-6.00563e-163	-2.3142e-163	1.51351e-163	-6.50276e-163	-7.77182e-164	0
-3.53858e-163	1.26576e-162	5.90598e-163	-1.13901e-163	-8.6208e-164	2.78227e-163	7.1297e-163	1.60084e-163	3.46869e-163	-9.54304e-163	-5.98144e-163	2.73581e-163	-1.88921e-164	-6.3407e-163	-4.87304e-163	-8.31359e-163	-1.1662e-164	3.87871e-164	4.73504e-163	-5.77492e-165	-7.43764e-164	-7.45648e-163	5.55608e-164	-1.03193e-163	-6.64076e-163	-6.00563e-163	-2.3142e-163	1.51351e-163	-6.50276e-163	-7.77182e-164	0
-3.53858e-163	1.26576e-162	5.90598e-163	-1.13901e-163	-8.6208e-164	2.78227e-163	7.1297e-163	1.60084e-163	3.46869e-163	-9.54304e-163	-5.98144e-163	2.73581e-163	-1.88921e-164	-6.3407e-163	-4.87304e-163	-8.31359e-163	-1.1662e-164	3.87871e-164	4.73504e-163	-5.77492e-165	-7.43764e-164	-7.45648e-163	5.55608e-164	-1.03193e-163	-6.64076e-163	-6.00563e-163	-2.3142e-163	1.51351e-163	-6.50276e-163	-7.77182e-164	0
-3.53858e-163	1.26576e-162	5.90598e-163	-1.13901e-163	-8.6208e-164	2.78227e-163	7.1297e-163	1.60084e-163	3.46869e-163	-9.54304e-163	-5.98144e-163	2.73581e-163	-1.88921e-164	-6.3407e-163	-4.87304e-163	-8.31359e-163	-1.1662e-164	3.87871e-164	4.73504e-163	-5.77492e-165	-7.43764e-164	-7.45648e-163	5.55608e-164	-1.03193e-163	-6.64076e-163	-6.00563e-163	-2.3142e-163	1.51351e-163	-6.50276e-163	-7.77182e-164	0
-3.53858e-163	1.26576e-162	5.90598e-163	-1.13901e-163	-8.6208e-164	2.78227e-163	7.1297e-163	1.60084e-163	3.46869e-163	-9.54304e-163	-5.98144e-163	2.73581e-163	-1.88921e-164	-6.3407e-163	-4.87304e-163	-8.31359e-163	-1.1662e-164	3.87871e-164	4.73504e-163	-5.77492e-165	-7.43764e-164	-7.45648e-163	5.55608e-164	-1.03193e-163	-6.64076e-163	-6.00563e-163	-2.3142e-163	1.51351e-163	-6.50276e-163	-7.77182e-164	0
-3.53858e-163	1.26576e-162	5.90598e-163	-1.13901e-163	-8.6208e-164	2.78227e-163	7.1297e-163	1.60084e-163	3.46869e-163	-9.54304e-163	-5.98144e-163	2.73581e-163	-1.88921e-164	-6.3407e-163	-4.87304e-163	-8.31359e-163	-1.1662e-164	3.87871e-164	4.73504e-163	-5.77492e-165	-7.43764e-164	-7.45648e-163	5.55608e-164	-1.03193e-163	-6.64076e-163	-6.00563e-163	-2.3142e-163	1.51351e-163	-6.50276e-163	-7.77182e-164	0
-3.53858e-163	1.26576e-162	5.90598e-163	-1.13901e-163	-8.6208e-164	2.78227e-163	7.1297e-163	1.60084e-163	3.46869e-163	-9.54304e-163	-5.98144e-163	2.73581e-163	-1.88921e-164	-6.3407e-163	-4.87304e-163	-8.31359e-163	-1.1662e-164	3.87871e-164	4.73504e-163	-5.77492e-165	-7.43764e-164	-7.45648e-163	5.55608e-164	-1.03193e-163	-6.64076e-163	-6.00563e-163	-2.3142e-163	1.51351e-163	-6.50276e-163	-7.77182e-164	0
-3.53858e-163	1.26576e-162	5.90598e-163	-1.13901e-163	-8.6208e-164	2.78227e-163	7.1297e-163	1.60084e-163	3.46869e-163	-9.54304e-163	-5.98144e-163	2.73581e-163	-1.88921e-164	-6.3407e-163	-4.87304e-163	-8.31359e-163	-1.1662e-164	3.87871e-164	4.73504e-163	-5.77492e-165	-7.43764e-164	-7.45648e-163	5.55608e-164	-1.03193e-163	-6.64076e-163	-6.00563e-163	-2.3142e-163	1.51351e-163	-6.50276e-163	-7.77182e-164	0
-3.53858e-163	1.26576e-162	5.90598e-163	-1.13901e-163	-8.6208e-164	2.78227e-163	7.1297e-163	1.60084e-163	3.46869e-163	-9.54304e-163	-5.98144e-163	2.73581e-163	-1.88921e-164	-6.3407e-163	-4.87304e-163	-8.31359e-163	-1.1662e-164	3.87871e-164	4.73504e-163	-5.77492e-165	-7.43764e-164	-7.45648e-163	5.55608e-164	-1.03193e-163	-6.64076e-163	-6.00563e-163	-2.3142e-163	1.51351e-163	-6.50276e-163	-7.77182e-164	0
-3.53858e-163	1.26576e-162	5.90598e-163	-1.13901e-163	-8.6208e-164	2.78227e-163	7.1297e-163	1.60084e-163	3.46869e-163	-9.54304e-163	-5.98144e-163	2.73581e-163	-1.88921e-164	-6.3407e-163	-4.87304e-163	-8.31359e-163	-1.1662e-164	3.87871e-164	4.73504e-163	-5.77492e-165	-7.43764e-164	-7.45648e-163	5.55608e-164	-1.03193e-163	-6.64076e-163	-6.00563e-163	-2.3142e-163	1.51351e-163	-6.50276e-163	-7.77182e-164	0
-3.53858e-163	1.26576e-162	5.90598e-163	-1.13901e-163	-8.6208e-164	2.78227e-163	7.1297e-163	1.60084e-163	3.46869e-163	-9.54304e-163	-5.98144e-163	2.73581e-163	-1.88921e-164	-6.3407e-163	-4.87304e-163	-8.31359e-163	-1.1662e-164	3.87871e-164	4.73504e-163	-5.77492e-165	-7.43764e-164	-7.45648e-163	5.55608e-164	-1.03193e-163	-6.64076e-163	-6.00563e-163	-2.3142e-163	1.51351e-163	-6.50276e-163	-7.77182e-164	0
-3.53858e-163	1.26576e-162	5.90598e-163	-1.13901e-163	-8.6208e-164	2.78227e-163	7.1297e-163	1.60084e-163	3.46869e-163	-9.54304e-163	-5.98144e-163	2.73581e-163	-1.88921e-164	-6.3407e-163	-4.87304e-163	-8.31359e-163	-1.1662e-164	3.87871e-164	4.73504e-163	-5.77492e-165	-7.43764e-164	-7.45648e-163	5.55608e-164	-1.03193e-163	-6.64076e-163	-6.00563e-163	-2.3142e-163	1.51351e-163	-6.50276e-163	-7.77182e-164	0
-3.53858e-163	1.26576e-162	5.90598e-163	-1.13901e-163	-8.6208e-164	2.78227e-163	7.1297e-163	1.60084e-163	3.46869e-163	-9.54304e-163	-5.98144e-163	2.73581e-163	-1.88921e-164	-6.3407e-163	-4.87304e-163	-8.31359e-163	-1.1662e-164	3.87871e-164	4.73504e-163	-5.77492e-165	-7.43764e-164	-7.45648e-163	5.55608e-164	-1.03193e-163	-6.64076e-163	-6.00563e-163	-2.3142e-163	1.51351e-163	-6.50276e-163	-7.77182e-164	0
-3.53858e-163	1.26576e-162	5.90598e-163	-1.13901e-163	-8.6208e-164	2.78227e-163	7.1297e-163	1.60084e-163	3.46869e-163	-9.54304e-163	-5.98144e-163	2.73581e-163	-1.88921e-164	-6.3407e-163	-4.87304e-163	-8.31359e-163	-1.1662e-164	3.87871e-164	4.73504e-163	-5.77492e-165	-7.43764e-164	-7.45648e-163	5.55608e-164	-1.03193e-163	-6.64076e-163	-6.00563e-163	-2.3142e-163	1.51351e-163	-6.50276e-163	-7.77182e-164	0
-3.53858e-163	1.26576e-162	5.90598e-163	-1.13901e-163	-8.6208e-164	2.78227e-163	7.1297e-163	1.60084e-163	3.46869e-163	-9.54304e-163	-5.98144e-163	2.73581e-163	-1.88921e-164	-6.3407e-163	-4.87304e-163	-8.31359e-163	-1.1662e-164	3.87871e-164	4.73504e-163	-5.77492e-165	-7.43764e-164	-7.45648e-163	5.55608e-164	-1.03193e-163	-6.64076e-163	-6.00563e-163	-2.3142e-163	1.51351e-163	-6.50276e-163	-7.77182e-164	0
-3.53858e-163	1.26576e-162	5.90598e-163	-1.13901e-163	-8.6208e-164	2.78227e-163	7.1297e-163	1.60084e-163	3.46869e-163	-9.54304e-163	-5.98144e-163	2.73581e-163	-1.88921e-164	-6.3407e-163	-4.87304e-163	-8.31359e-163	-1.1662e-164	3.87871e-164	4.73504e-163	-5.77492e-165	-7.43764e-164	-7.45648e-163	5.55608e-164	-1.03193e-163	-6.64076e-163	-6.00563e-163	-2.3142e-163	1.51351e-163	-6.50276e-163	-7.77182e-164	0
-3.53858e-163	1.26576e-162	5.90598e-163	-1.13901e-163	-8.6208e-164	2.78227e-163	7.1297e-163	1.60084e-163	3.46869e-163	-9.54304e-163	-5.98144e-163	2.73581e-163	-1.88921e-164	-6.3407e-163	-4.87304e-163	-8.31359e-163	-1.1662e-164	3.87871e-164	4.73504e-163	-5.77492e-165	-7.43764e-164	-7.45648e-163	5.55608e-164	-1.03193e-163	-6.64076e-163	-6.00563e-163	-2.3142e-163	1.51351e-163	-6.50276e-163	-7.77182e-164	0
-3.53858e-163	1.26576e-162	5.90598e-163	-1.13901e-163	-8.6208e-164	2.78227e-163	7.1297e-163	1.60084e-163	3.46869e-163	-9.54304e-163	-5.98144e-163	2.73581e-163	-1.88921e-164	-6.3407e-163	-4.87304e-163	-8.31359e-163	-1.1662e-164	3.87871e-164	4.73504e-163	-5.77492e-165	-7.43764e-164	-7.45648e-163	5.55608e-164	-1.03193e-163	-6.64076e-163	-6.00563e-163	-2.3142e-163	1.51351e-163	-6.50276e-163	-7.77182e-164	0
-3.53858e-163	1.26576e-162	5.90598e-163	-1.13901e-163	-8.6208e-164	2.78227e-163	7.1297e-163	1.60084e-163	3.46869e-163	-9.54304e-163	-5.98144e-163	2.73581e-163	-1.88921e-164	-6.3407e-163	-4.87304e-163	-8.31359e-163	-1.1662e-164	3.87871e-164	4.73504e-163	-5.77492e-165	-7.43764e-164	-7.45648e-163	5.55608e-164	-1.03193e-163	-6.64076e-163	-6.00563e-163	-2.3142e-163	1.51351e-163	-6.50276e-163	-7.77182e-164	0
-3.53858e-163	1.26576e-162	5.90598e-163	-1.13901e-163	-8.6208e-164	2.78227e-163	7.1297e-163	1.60084e-163	3.46869e-163	-9.54304e-163	-5.98144e-163	2.73581e-163	-1.88921e-164	-6.3407e-163	-4.87304e-163	-8.31359e-163	-1.1662e-164	3.87871e-164	4.73504e-163	-5.77492e-165	-7.43764e-164	-7.45648e-163	5.55608e-164	-1.03193e-163	-6.64076e-163	-6.00563e-163	-2.3142e-163	1.51351e-163	-6.50276e-163	-7.77182e-164	0
-3.53858e-163	1.26576e-162	5.90598e-163	-1.13901e-163	-8.6208e-164	2.78227e-163	7.1297e-163	1.60084e-163	3.46869e-163	-9.54304e-163	-5.98144e-163	2.73581e-163	-1.88921e-164	-6.3407e-163	-4.87304e-163	-8.31359e-163	-1.1662e-164	3.87871e-164	4.73504e-163	-5.77492e-165	-7.43764e-164	-7.45648e-163	5.55608e-164	-1.03193e-163	-6.64076e-163	-6.00563e-163	-2.3142e-163	1.51351e-163	-6.50276e-163	-7.77182e-164	0
-3.53858e-163	1.26576e-162	5.90598e-163	-1.13901e-163	-8.6208e-164	2.78227e-163	7.1297e-163	1.60084e-163	3.46869e-163	-9.54304e-163	-5.98144e-163	2.73581e-163	-1.88921e-164	-6.3407e-163	-4.87304e-163	-8.31359e-163	-1.1662e-164	3.87871e-164	4.73504e-163	-5.77492e-165	-7.43764e-164	-7.45648e-163	5.55608e-164	-1.03193e-163	-6.64076e-163	-6.00563e-163	-2.3142e-163	1.51351e-163	-6.50276e-163	-7.77182e-164	0
-3.53858e-163	1.26576e-162	5.90598e-163	-1.13901e-163	-8.6208e-164	2.78227e-163	7.1297e-163	1.60084e-163	3.46869e-163	-9.54304e-163	-5.98144e-163	2.73581e-163	-1.88921e-164	-6.3407e-163	-4.87304e-163	-8.31359e-163	-1.1662e-164	3.87871e-164	4.73504e-163	-5.77492e-165	-7.43764e-164	-7.45648e-163	5.55608e-164	-1.03193e-163	-6.64076e-163	-6.00563e-163	-2.3142e-163	1.51351e-163	-6.50276e-163	-7.77182e-164	0
-3.53858e-163	1.26576e-162	5.90598e-163	-1.13901e-163	-8.6208e-164	2.78227e-163	7.1297e-163	1.60084e-163	3.46869e-163	-9.54304e-163	-5.98144e-163	2.73581e-163	-1.88921e-164	-6.3407e-163	-4.87304e-163	-8.31359e-163	-1.1662e-164	3.87871e-164	4.73504e-163	-5.77492e-165	-7.43764e-164	-7.45648e-163	5.55608e-164	-1.03193e-163	-6.64076e-163	-6.00563e-163	-2.3142e-163	1.51351e-163	-6.50276e-163	-7.77182e-164	0
-3.53858e-163	1.26576e-162	5.90598e-163	-1.13901e-163	-8.6208e-164	2.78227e-163	7.1297e-163	1.60084e-163	3.46869e-163	-9.54304e-163	-5.98144e-163	2.73581e-163	-1.88921e-164	-6.3407e-163	-4.87304e-163	-8.31359e-163	-1.1662e-164	3.87871e-164	4.73504e-163	-5.77492e-165	-7.43764e-164	-7.45648e-163	5.55608e-164	-1.03193e-163	-6.64076e-163	-6.00563e-163	-2.3142e-163	1.51351e-163	-6.50276e-163	-7.77182e-164	0
-3.53858e-163	1.26576e-162	5.90598e-163	-1.13901e-163	-8.6208e-164	2.78227e-163	7.1297e-163	1.60084e-163	3.46869e-163	-9.54304e-163	-5.98144e-163	2.73581e-163	-1.88921e-164	-6.3407e-163	-4.87304e-163	-8.31359e-163	-1.1662e-164	3.87871e-164	4.73504e-163	-5.77492e-165	-7.43764e-164	-7.45648e-163	5.55608e-164	-1.03193e-163	-6.64076e-163	-6.00563e-163	-2.3142e-163	1.51351e-163	-6.50276e-163	-7.77182e-164	0
-3.53858e-163	1.26576e-162	5.90598e-163	-1.13901e-163	-8.6208e-164	2.78227e-163	7.1297e-163	1.60084e-163	3.46869e-163	-9.54304e-163	-5.98144e-163	2.73581e-163	-1.88921e-164	-6.3407e-163	-4.87304e-163	-8.31359e-163	-1.1662e-164	3.87871e-164	4.73504e-163	-5.77492e-165	-7.43764e-164	-7.45648e-163	5.55608e-164	-1.03193e-163	-6.64076e-163	-6.00563e-163	-2.3142e-163	1.51351e-163	-6.50276e-163	-7.77182e-164	0
-3.53858e-163	1.26576e-162	5.90598e-163	-1.13901e-163	-8.6208e-164	2.78227e-163	7.1297e-163	1.60084e-163	3.46869e-163	-9.54304e-163	-5.98144e-163	2.73581e-163	-1.88921e-164	-6.3407e-163	-4.87304e-163	-8.31359e-163	-1.1662e-164	3.87871e-164	4.73504e-163	-5.77492e-165	-7.43764e-164	-7.45648e-163	5.55608e-164	-1.03193e-163	-6.64076e-163	-6.00563e-163	-2.3142e-163	1.51351e-163	-6.50276e-163	-7.77182e-164	0
-3.53858e-163	1.26576e-162	5.90598e-163	-1.13901e-163	-8.6208e-164	2.78227e-163	7.1297e-163	1.60084e-163	3.46869e-163	-9.54304e-163	-5.98144e-163	2.73581e-163	-1.88921e-164	-6.3407e-163	-4.87304e-163	-8.31359e-163	-1.1662e-164	3.87871e-164	4.73504e-163	-5.77492e-165	-7.43764e-164	-7.45648e-163	5.55608e-164	-1.03193e-163	-6.64076e-163	-6.00563e-163	-2.3142e-163	1.51351e-163	-6.50276e-163	-7.77182e-164	0
-3.53858e-163	1.26576e-162	5.90598e-163	-1.13901e-163	-8.6208e-164	2.78227e-163	7.1297e-163	1.60084e-163	3.46869e-163	-9.54304e-163	-5.98144e-163	2.73581e-163	-1.88921e-164	-6.3407e-163	-4.87304e-163	-8.31359e-163	-1.1662e-164	3.87871e-164	4.73504e-163	-5.77492e-165	-7.43764e-164	-7.45648e-163	5.55608e-164	-1.03193e-163	-6.64076e-163	-6.00563e-163	-2.3142e-163	1.51351e-163	-6.50276e-163	-7.77182e-164	0
-3.53858e-163	1.26576e-162	5.90598e-163	-1.13901e-163	-8.6208e-164	2.78227e-163	7.1297e-163	1.60084e-163	3.46869e-163	-9.54304e-163	-5.98144e-163	2.73581e-163	-1.88921e-164	-6.3407e-163	-4.87304e-163	-8.31359e-163	-1.1662e-164	3.87871e-164	4.73504e-163	-5.77492e-165	-7.43764e-164	-7.45648e-163	5.55608e-164	-1.03193e-163	-6.64076e-163	-6.00563e-163	-2.3142e-163	1.51351e-163	-6.50276e-163	-7.77182e-164	0
-3.53858e-163	1.26576e-162	5.90598e-163	-1.13901e-163	-8.6208e-164	2.78227e-163	7.1297e-163	1.60084e-163	3.46869e-163	-9.54304e-163	-5.98144e-163	2.73581e-163	-1.88921e-164	-6.3407e-163	-4.87304e-163	-8.31359e-163	-1.1662e-164	3.87871e-164	4.73504e-163	-5.77492e-165	-7.43764e-164	-7.45648e-163	5.55608e-164	-1.03193e-163	-6.64076e-163	-6.00563e-163	-2.3142e-163	1.51351e-163	-6.50276e-163	-7.77182e-164	0
-3.53858e-163	1.26576e-162	5.90598e-163	-1.13901e-163	-8.6208e-164	2.78227e-163	7.1297e-163	1.60084e-163	3.46869e-163	-9.54304e-163	-5.98144e-163	2.73581e-163	-1.88921e-164	-6.3407e-163	-4.87304e-163	-8.31359e-163	-1.1662e-164	3.87871e-164	4.73504e-163	-5.77492e-165	-7.43764e-164	-7.45648e-163	5.55608e-164	-1.03193e-163	-6.64076e-163	-6.00563e-163	-2.3142e-163	1.51351e-163	-6.50276e-163	-7.77182e-164	0
-3.53858e-163	1.26576e-162	5.90598e-163	-1.13901e-163	-8.6208e-164	2.78227e-163	7.1297e-163	1.60084e-163	3.46869e-163	-9.54304e-163	-5.98144e-163	2.73581e-163	-1.88921e-164	-6.3407e-163	-4.87304e-163	-8.31359e-163	-1.1662e-164	3.87871e-164	4.73504e-163	-5.77492e-165	-7.43764e-164	-7.45648e-163	5.55608e-164	-1.03193e-163	-6.64076e-163	-6.00563e-163	-2.3142e-163	1.51351e-163	-6.50276e-163	-7.77182e-164	0
-3.53858e-163	1.26576e-162	5.90598e-163	-1.13901e-163	-8.6208e-164	2.78227e-163	7.1297e-163	1.60084e-163	3.46869e-163	-9.54304e-163	-5.98144e-163	2.73581e-163	-1.88921e-164	-6.3407e-163	-4.87304e-163	-8.31359e-163	-1.1662e-164	3.87871e-164	4.73504e-163	-5.77492e-165	-7.43764e-164	-7.45648e-163	5.55608e-164	-1.03193e-163	-6.64076e-163	-6.00563e-163	-2.3142e-163	1.51351e-163	-6.50276e-163	-7.77182e-164	0
-3.53858e-163	1.26576e-162	5.90598e-163	-1.13901e-163	-8.6208e-164	2.78227e-163	7.1297e-163	1.60084e-163	3.46869e-163	-9.54304e-163	-5.98144e-163	2.73581e-163	-1.88921e-164	-6.3407e-163	-4.87304e-163	-8.31359e-163	-1.1662e-164	3.87871e-164	4.73504e-163	-5.77492e-165	-7.43764e-164	-7.45648e-163	5.55608e-164	-1.03193e-163	-6.64076e-163	-6.00563e-163	-2.3142e-163	1.51351e-163	-6.50276e-163	-7.77182e-164	0
-3.53858e-163	1.26576e-162	5.90598e-163	-1.13901e-163	-8.6208e-164	2.78227e-163	7.1297e-163	1.60084e-163	3.46869e-163	-9.54304e-163	-5.98144e-163	2.73581e-163	-1.88921e-164	-6.3407e-163	-4.87304e-163	-8.31359e-163	-1.1662e-164	3.87871e-164	4.73504e-163	-5.77492e-165	-7.43764e-164	-7.45648e-163	5.55608e-164	-1.03193e-163	-6.64076e-163	-6.00563e-163	-2.3142e-163	1.51351e-163	-6.50276e-163	-7.77182e-164	0
-3.53858e-163	1.26576e-162	5.90598e-163	-1.13901e-163	-8.6208e-164	2.78227e-163	7.1297e-163	1.60084e-163	3.46869e-163	-9.54304e-163	-5.98144e-163	2.73581e-163	-1.88921e-164	-6.3407e-163	-4.87304e-163	-8.31359e-163	-1.1662e-164	3.87871e-164	4.73504e-163	-5.77492e-165	-7.43764e-164	-7.45648e-163	5.55608e-164	-1.03193e-163	-6.64076e-163	-6.00563e-163	-2.3142e-163	1.51351e-163	-6.50276e-163	-7.77182e-164	0
-3.53858e-163	1.26576e-162	5.90598e-163	-1.13901e-163	-8.6208e-164	2.78227e-163	7.1297e-163	1.60084e-163	3.46869e-163	-9.54304e-163	-5.98144e-163	2.73581e-163	-1.88921e-164	-6.3407e-163	-4.87304e-163	-8.31359e-163	-1.1662e-164	3.87871e-164	4.73504e-163	-5.77492e-165	-7.43764e-164	-7.45648e-163	5.55608e-164	-1.03193e-163	-6.64076e-163	-6.00563e-163	-2.3142e-163	1.51351e-163	-6.50276e-163	-7.77182e-164	0
-3.53858e-163	1.26576e-162	5.90598e-163	-1.13901e-163	-8.6208e-164	2.78227e-163	7.1297e-163	1.60084e-163	3.46869e-163	-9.54304e-163	-5.98144e-163	2.73581e-163	-1.88921e-164	-6.3407e-163	-4.87304e-163	-8.31359e-163	-1.1662e-164	3.87871e-164	4.73504e-163	-5.77492e-165	-7.43764e-164	-7.45648e-163	5.55608e-164	-1.03193e-163	-6.64076e-163	-6.00563e-163	-2.3142e-163	1.51351e-163	-6.50276e-163	-7.77182e-164	0
-3.53858e-163	1.26576e-162	5.90598e-163	-1.13901e-163	-8.6208e-164	2.78227e-163	7.1297e-163	1.60084e-163	3.46869e-163	-9.54304e-163	-5.98144e-163	2.73581e-163	-1.88921e-164	-6.3407e-163	-4.87304e-163	-8.31359e-163	-1.1662e-164	3.87871e-164	4.73504e-163	-5.77492e-165	-7.43764e-164	-7.45648e-163	5.55608e-164	-1.03193e-163	-6.64076e-163	-6.00563e-163	-2.3142e-163	1.51351e-163	-6.50276e-163	-7.77182e-164	0
-3.53858e-163	1.26576e-162	5.90598e-163	-1.13901e-163	-8.6208e-164	2.78227e-163	7.1297e-163	1.60084e-163	3.46869e-163	-9.54304e-163	-5.98144e-163	2.73581e-163	-1.88921e-164	-6.3407e-163	-4.87304e-163	-8.31359e-163	-1.1662e-164	3.87871e-164	4.73504e-163	-5.77492e-165	-7.43764e-164	-7.45648e-163	5.55608e-164	-1.03193e-163	-6.64076e-163	-6.00563e-163	-2.3142e-163	1.51351e-163	-6.50276e-163	-7.77182e-164	0
-3.53858e-163	1.26576e-162	5.90598e-163	-1.13901e-163	-8.6208e-164	2.78227e-163	7.1297e-163	1.60084e-163	3.46869e-163	-9.54304e-163	-5.98144e-163	2.73581e-163	-1.88921e-164	-6.3407e-163	-4.87304e-163	-8.31359e-163	-1.1662e-164	3.87871e-164	4.73504e-163	-5.77492e-165	-7.43764e-164	-7.45648e-163	5.55608e-164	-1.03193e-163	-6.64076e-163	-6.00563e-163	-2.3142e-163	1.51351e-163	-6.50276e-163	-7.77182e-164	0
-3.53858e-163	1.26576e-162	5.90598e-163	-1.13901e-163	-8.6208e-164	2.78227e-163	7.1297e-163	1.60084e-163	3.46869e-163	-9.54304e-163	-5.98144e-163	2.73581e-163	-1.88921e-164	-6.3407e-163	-4.87304e-163	-8.31359e-163	-1.1662e-164	3.87871e-164	4.73504e-163	-5.77492e-165	-7.43764e-164	-7.45648e-163	5.55608e-164	-1.03193e-163	-6.64076e-163	-6.00563e-163	-2.3142e-163	1.51351e-163	-6.50276e-163	-7.77182e-164	0
-3.53858e-163	1.26576e-162	5.90598e-163	-1.13901e-163	-8.6208e-164	2.78227e-163	7.1297e-163	1.60084e-163	3.46869e-163	-9.54304e-163	-5.98144e-163	2.73581e-163	-1.88921e-164	-6.3407e-163	-4.87304e-163	-8.31359e-163	-1.1662e-164	3.87871e-164	4.73504e-163	-5.77492e-165	-7.43764e-164	-7.45648e-163	5.55608e-164	-1.03193e-163	-6.64076e-163	-6.00563e-163	-2.3142e-163	1.51351e-163	-6.50276e-163	-7.77182e-164	0
-3.53858e-163	1.26576e-162	5.90598e-163	-1.13901e-163	-8.6208e-164	2.78227e-163	7.1297e-163	1.60084e-163	3.46869e-163	-9.54304e-163	-5.98144e-163	2.73581e-163	-1.88921e-164	-6.3407e-163	-4.87304e-163	-8.31359e-163	-1.1662e-164	3.87871e-164	4.73504e-163	-5.77492e-165	-7.43764e-164	-7.45648e-163	5.55608e-164	-1.03193e-163	-6.64076e-163	-6.00563e-163	-2.3142e-163	1.51351e-163	-6.50276e-163	-7.77182e-164	0
-3.53858e-163	1.26576e-162	5.90598e-163	-1.13901e-163	-8.6208e-164	2.78227e-163	7.1297e-163	1.60084e-163	3.46869e-163	-9.54304e-163	-5.98144e-163	2.73581e-163	-1.88921e-164	-6.3407e-163	-4.87304e-163	-8.31359e-163	-1.1662e-164	3.87871e-164	4.73504e-163	-5.77492e-165	-7.43764e-164	-7.45648e-163	5.55608e-164	-1.03193e-163	-6.64076e-163	-6.00563e-163	-2.3142e-163	1.51351e-163	-6.50276e-163	-7.77182e-164	0
-3.53858e-163	1.26576e-162	5.90598e-163	-1.13901e-163	-8.6208e-164	2.78227e-163	7.1297e-163	1.60084e-163	3.46869e-163	-9.54304e-163	-5.98144e-163	2.73581e-163	-1.88921e-164	-6.3407e-163	-4.87304e-163	-8.31359e-163	-1.1662e-164	3.87871e-164	4.73504e-163	-5.77492e-165	-7.43764e-164	-7.45648e-163	5.55608e-164	-1.03193e-163	-6.64076e-163	-6.00563e-163	-2.3142e-163	1.51351e-163	-6.50276e-163	-7.77182e-164	0
-3.53858e-163	1.26576e-162	5.90598e-163	-1.13901e-163	-8.6208e-164	2.78227e-163	7.1297e-163	1.60084e-163	3.46869e-163	-9.54304e-163	-5.98144e-163	2.73581e-163	-1.88921e-164	-6.3407e-163	-4.87304e-163	-8.31359e-163	-1.1662e-164	3.87871e-164	4.73504e-163	-5.77492e-165	-7.43764e-164	-7.45648e-163	5.55608e-164	-1.03193e-163	-6.64076e-163	-6.00563e-163	-2.3142e-163	1.51351e-163	-6.50276e-163	-7.77182e-164	0
-3.53858e-163	1.26576e-162	5.90598e-163	-1.13901e-163	-8.6208e-164	2.78227e-163	7.1297e-163	1.60084e-163	3.46869e-163	-9.54304e-163	-5.98144e-163	2.73581e-163	-1.88921e-164	-6.3407e-163	-4.87304e-163	-8.31359e-163	-1.1662e-164	3.87871e-164	4.73504e-163	-5.77492e-165	-7.43764e-164	-7.45648e-163	5.55608e-164	-1.03193e-163	-6.64076e-163	-6.00563e-163	-2.3142e-163	1.51351e-163	-6.50276e-163	-7.77182e-164	0
-3.53858e-163	1.26576e-162	5.90598e-163	-1.13901e-163	-8.6208e-164	2.78227e-163	7.1297e-163	1.60084e-163	3.46869e-163	-9.54304e-163	-5.98144e-163	2.73581e-163	-1.88921e-164	-6.3407e-163	-4.87304e-163	-8.31359e-163	-1.1662e-164	3.87871e-164	4.73504e-163	-5.77492e-165	-7.43764e-164	-7.45648e-163	5.55608e-164	-1.03193e-163	-6.64076e-163	-6.00563e-163	-2.3142e-163	1.51351e-163	-6.50276e-163	-7.77182e-164	0
-3.53858e-163	1.26576e-162	5.90598e-163	-1.13901e-163	-8.6208e-164	2.78227e-163	7.1297e-163	1.60084e-163	3.46869e-163	-9.54304e-163	-5.98144e-163	2.73581e-163	-1.88921e-164	-6.3407e-163	-4.87304e-163	-8.31359e-163	-1.1662e-164	3.87871e-164	4.73504e-163	-5.77492e-165	-7.43764e-164	-7.45648e-163	5.55608e-164	-1.03193e-163	-6.64076e-163	-6.00563e-163	-2.3142e-163	1.51351e-163	-6.50276e-163	-7.77182e-164	0
-3.53858e-163	1.26576e-162	5.90598e-163	-1.13901e-163	-8.6208e-164	2.78227e-163	7.1297e-163	1.60084e-163	3.46869e-163	-9.54304e-163	-5.98144e-163	2.73581e-163	-1.88921e-164	-6.3407e-163	-4.87304e-163	-8.31359e-163	-1.1662e-164	3.87871e-164	4.73504e-163	-5.77492e-165	-7.43764e-164	-7.45648e-163	5.55608e-164	-1.03193e-163	-6.64076e-163	-6.00563e-163	-2.3142e-163	1.51351e-163	-6.50276e-163	-7.77182e-164	0
-3.53858e-163	1.26576e-162	5.90598e-163	-1.13901e-163	-8.6208e-164	2.78227e-163	7.1297e-163	1.60084e-163	3.46869e-163	-9.54304e-163	-5.98144e-163	2.73581e-163	-1.88921e-164	-6.3407e-163	-4.87304e-163	-8.31359e-163	-1.1662e-164	3.87871e-164	4.73504e-163	-5.77492e-165	-7.43764e-164	-7.45648e-163	5.55608e-164	-1.03193e-163	-6.64076e-163	-6.00563e-163	-2.3142e-163	1.51351e-163	-6.50276e-163	-7.77182e-164	0
-3.53858e-163	1.26576e-162	5.90598e-163	-1.13901e-163	-8.6208e-164	2.78227e-163	7.1297e-163	1.60084e-163	3.46869e-163	-9.54304e-163	-5.98144e-163	2.73581e-163	-1.88921e-164	-6.3407e-163	-4.87304e-163	-8.31359e-163	-1.1662e-164	3.87871e-164	4.73504e-163	-5.77492e-165	-7.43764e-164	-7.45648e-163	5.55608e-164	-1.03193e-163	-6.64076e-163	-6.00563e-163	-2.3142e-163	1.51351e-163	-6.50276e-163	-7.77182e-164	0
-3.53858e-163	1.26576e-162	5.90598e-163	-1.13901e-163	-8.6208e-164	2.78227e-163	7.1297e-163	1.60084e-163	3.46869e-163	-9.54304e-163	-5.98144e-163	2.73581e-163	-1.88921e-164	-6.3407e-163	-4.87304e-163	-8.31359e-163	-1.1662e-164	3.87871e-164	4.73504e-163	-5.77492e-165	-7.43764e-164	-7.45648e-163	5.55608e-164	-1.03193e-163	-6.64076e-163	-6.00563e-163	-2.3142e-163	1.51351e-163	-6.50276e-163	-7.77182e-164	0
-3.53858e-163	1.26576e-162	5.90598e-163	-1.13901e-163	-8.6208e-164	2.78227e-163	7.1297e-163	1.60084e-163	3.46869e-163	-9.54304e-163	-5.98144e-163	2.73581e-163	-1.88921e-164	-6.3407e-163	-4.87304e-163	-8.31359e-163	-1.1662e-164	3.87871e-164	4.73504e-163	-5.77492e-165	-7.43764e-164	-7.45648e-163	5.55608e-164	-1.03193e-163	-6.64076e-163	-6.00563e-163	-2.3142e-163	1.51351e-163	-6.50276e-163	-7.77182e-164	0
-3.53858e-163	1.26576e-162	5.90598e-163	-1.13901e-163	-8.6208e-164	2.78227e-163	7.1297e-163	1.60084e-163	3.46869e-163	-9.54304e-163	-5.98144e-163	2.73581e-163	-1.88921e-164	-6.3407e-163	-4.87304e-163	-8.31359e-163	-1.1662e-164	3.87871e-164	4.73504e-163	-5.77492e-165	-7.43764e-164	-7.45648e-163	5.55608e-164	-1.03193e-163	-6.64076e-163	-6.00563e-163	-2.3142e-163	1.51351e-163	-6.50276e-163	-7.77182e-164	0
-3.53858e-163	1.26576e-162	5.90598e-163	-1.13901e-163	-8.6208e-164	2.78227e-163	7.1297e-163	1.60084e-163	3.46869e-163	-9.54304e-163	-5.98144e-163	2.73581e-163	-1.88921e-164	-6.3407e-163	-4.87304e-163	-8.31359e-163	-1.1662e-164	3.87871e-164	4.73504e-163	-5.77492e-165	-7.43764e-164	-7.45648e-163	5.55608e-164	-1.03193e-163	-6.64076e-163	-6.00563e-163	-2.3142e-163	1.51351e-163	-6.50276e-163	-7.77182e-164	0
-3.53858e-163	1.26576e-162	5.90598e-163	-1.13901e-163	-8.6208e-164	2.78227e-163	7.1297e-163	1.60084e-163	3.46869e-163	-9.54304e-163	-5.98144e-163	2.73581e-163	-1.88921e-164	-6.3407e-163	-4.87304e-163	-8.31359e-163	-1.1662e-164	3.87871e-164	4.73504e-163	-5.77492e-165	-7.43764e-164	-7.45648e-163	5.55608e-164	-1.03193e-163	-6.64076e-163	-6.00563e-163	-2.3142e-163	1.51351e-163	-6.50276e-163	-7.77182e-164	0
-3.53858e-163	1.26576e-162	5.90598e-163	-1.13901e-163	-8.6208e-164	2.78227e-163	7.1297e-163	1.60084e-163	3.46869e-163	-9.54304e-163	-5.98144e-163	2.73581e-163	-1.88921e-164	-6.3407e-163	-4.87304e-163	-8.31359e-163	-1.1662e-164	3.87871e-164	4.73504e-163	-5.77492e-165	-7.43764e-164	-7.45648e-163	5.55608e-164	-1.03193e-163	-6.64076e-163	-6.00563e-163	-2.3142e-163	1.51351e-163	-6.50276e-163	-7.77182e-164	0
-3.53858e-163	1.26576e-162	5.90598e-163	-1.13901e-163	-8.6208e-164	2.78227e-163	7.1297e-163	1.60084e-163	3.46869e-163	-9.54304e-163	-5.98144e-163	2.73581e-163	-1.88921e-164	-6.3407e-163	-4.87304e-163	-8.31359e-163	-1.1662e-164	3.87871e-164	4.73504e-163	-5.77492e-165	-7.43764e-164	-7.45648e-163	5.55608e-164	-1.03193e-163	-6.64076e-163	-6.00563e-163	-2.3142e-163	1.51351e-163	-6.50276e-163	-7.77182e-164	0
-3.53858e-163	1.26576e-162	5.90598e-163	-1.13901e-163	-8.6208e-164	2.78227e-163	7.1297e-163	1.60084e-163	3.46869e-163	-9.54304e-163	-5.98144e-163	2.73581e-163	-1.88921e-164	-6.3407e-163	-4.87304e-163	-8.31359e-163	-1.1662e-164	3.87871e-164	4.73504e-163	-5.77492e-165	-7.43764e-164	-7.45648e-163	5.55608e-164	-1.03193e-163	-6.64076e-163	-6.00563e-163	-2.3142e-163	1.51351e-163	-6.50276e-163	-7.77182e-164	0
-3.53858e-163	1.26576e-162	5.90598e-163	-1.13901e-163	-8.6208e-164	2.78227e-163	7.1297e-163	1.60084e-163	3.46869e-163	-9.54304e-163	-5.98144e-163	2.73581e-163	-1.88921e-164	-6.3407e-163	-4.87304e-163	-8.31359e-163	-1.1662e-164	3.87871e-164	4.73504e-163	-5.77492e-165	-7.43764e-164	-7.45648e-163	5.55608e-164	-1.03193e-163	-6.64076e-163	-6.00563e-163	-2.3142e-163	1.51351e-163	-6.50276e-163	-7.77182e-164	0
-3.53858e-163	1.26576e-162	5.90598e-163	-1.13901e-163	-8.6208e-164	2.78227e-163	7.1297e-163	1.60084e-163	3.46869e-163	-9.54304e-163	-5.98144e-163	2.73581e-163	-1.88921e-164	-6.3407e-163	-4.87304e-163	-8.31359e-163	-1.1662e-164	3.87871e-164	4.73504e-163	-5.77492e-165	-7.43764e-164	-7.45648e-163	5.55608e-164	-1.03193e-163	-6.64076e-163	-6.00563e-163	-2.3142e-163	1.51351e-163	-6.50276e-163	-7.77182e-164	0
-3.53858e-163	1.26576e-162	5.90598e-163	-1.13901e-163	-8.6208e-164	2.78227e-163	7.1297e-163	1.60084e-163	3.46869e-163	-9.54304e-163	-5.98144e-163	2.73581e-163	-1.88921e-164	-6.3407e-163	-4.87304e-163	-8.31359e-163	-1.1662e-164	3.87871e-164	4.73504e-163	-5.77492e-165	-7.43764e-164	-7.45648e-163	5.55608e-164	-1.03193e-163	-6.64076e-163	-6.00563e-163	-2.3142e-163	1.51351e-163	-6.50276e-163	-7.77182e-164	0
-3.53858e-163	1.26576e-162	5.90598e-163	-1.13901e-163	-8.6208e-164	2.78227e-163	7.1297e-163	1.60084e-163	3.46869e-163	-9.54304e-163	-5.98144e-163	2.73581e-163	-1.88921e-164	-6.3407e-163	-4.87304e-163	-8.31359e-163	-1.1662e-164	3.87871e-164	4.73504e-163	-5.77492e-165	-7.43764e-164	-7.45648e-163	5.55608e-164	-1.03193e-163	-6.64076e-163	-6.00563e-163	-2.3142e-163	1.51351e-163	-6.50276e-163	-7.77182e-164	0
-3.53858e-163	1.26576e-162	5.90598e-163	-1.13901e-163	-8.6208e-164	2.78227e-163	7.1297e-163	1.60084e-163	3.46869e-163	-9.54304e-163	-5.98144e-163	2.73581e-163	-1.88921e-164	-6.3407e-163	-4.87304e-163	-8.31359e-163	-1.1662e-164	3.87871e-164	4.73504e-163	-5.77492e-165	-7.43764e-164	-7.45648e-163	5.55608e-164	-1.03193e-163	-6.64076e-163	-6.00563e-163	-2.3142e-163	1.51351e-163	-6.50276e-163	-7.77182e-164	0
-3.53858e-163	1.26576e-162	5.90598e-163	-1.13901e-163	-8.6208e-164	2.78227e-163	7.1297e-163	1.60084e-163	3.46869e-163	-9.54304e-163	-5.98144e-163	2.73581e-163	-1.88921e-164	-6.3407e-163	-4.87304e-163	-8.31359e-163	-1.1662e-164	3.87871e-164	4.73504e-163	-5.77492e-165	-7.43764e-164	-7.45648e-163	5.55608e-164	-1.03193e-163	-6.64076e-163	-6.00563e-163	-2.3142e-163	1.51351e-163	-6.50276e-163	-7.77182e-164	0
-3.53858e-163	1.26576e-162	5.90598e-163	-1.13901e-163	-8.6208e-164	2.78227e-163	7.1297e-163	1.60084e-163	3.46869e-163	-9.54304e-163	-5.98144e-163	2.73581e-163	-1.88921e-164	-6.3407e-163	-4.87304e-163	-8.31359e-163	-1.1662e-164	3.87871e-164	4.73504e-163	-5.77492e-165	-7.43764e-164	-7.45648e-163	5.55608e-164	-1.03193e-163	-6.64076e-163	-6.00563e-163	-2.3142e-163	1.51351e-163	-6.50276e-163	-7.77182e-164	0
-3.53858e-163	1.26576e-162	5.90598e-163	-1.13901e-163	-8.6208e-164	2.78227e-163	7.1297e-163	1.60084e-163	3.46869e-163	-9.54304e-163	-5.98144e-163	2.73581e-163	-1.88921e-164	-6.3407e-163	-4.87304e-163	-8.31359e-163	-1.1662e-164	3.87871e-164	4.73504e-163	-5.77492e-165	-7.43764e-164	-7.45648e-163	5.55608e-164	-1.03193e-163	-6.64076e-163	-6.00563e-163	-2.3142e-163	1.51351e-163	-6.50276e-163	-7.77182e-164	0
-3.53858e-163	1.26576e-162	5.90598e-163	-1.13901e-163	-8.6208e-164	2.78227e-163	7.1297e-163	1.60084e-163	3.46869e-163	-9.54304e-163	-5.98144e-163	2.73581e-163	-1.88921e-164	-6.3407e-163	-4.87304e-163	-8.31359e-163	-1.1662e-164	3.87871e-164	4.73504e-163	-5.77492e-165	-7.43764e-164	-7.45648e-163	5.55608e-164	-1.03193e-163	-6.64076e-163	-6.00563e-163	-2.3142e-163	1.51351e-163	-6.50276e-163	-7.77182e-164	0
-3.53858e-163	1.26576e-162	5.90598e-163	-1.13901e-163	-8.6208e-164	2.78227e-163	7.1297e-163	1.60084e-163	3.46869e-163	-9.54304e-163	-5.98144e-163	2.73581e-163	-1.88921e-164	-6.3407e-163	-4.87304e-163	-8.31359e-163	-1.1662e-164	3.87871e-164	4.73504e-163	-5.77492e-165	-7.43764e-164	-7.45648e-163	5.55608e-164	-1.03193e-163	-6.64076e-163	-6.00563e-163	-2.3142e-163	1.51351e-163	-6.50276e-163	-7.77182e-164	0
-3.53858e-163	1.26576e-162	5.90598e-163	-1.13901e-163	-8.6208e-164	2.78227e-163	7.1297e-163	1.60084e-163	3.46869e-163	-9.54304e-163	-5.98144e-163	2.73581e-163	-1.88921e-164	-6.3407e-163	-4.87304e-163	-8.31359e-163	-1.1662e-164	3.87871e-164	4.73504e-163	-5.77492e-165	-7.43764e-164	-7.45648e-163	5.55608e-164	-1.03193e-163	-6.64076e-163	-6.00563e-163	-2.3142e-163	1.51351e-163	-6.50276e-163	-7.77182e-164	0
-3.53858e-163	1.26576e-162	5.90598e-163	-1.13901e-163	-8.6208e-164	2.78227e-163	7.1297e-163	1.60084e-163	3.46869e-163	-9.54304e-163	-5.98144e-163	2.73581e-163	-1.88921e-164	-6.3407e-163	-4.87304e-163	-8.31359e-163	-1.1662e-164	3.87871e-164	4.73504e-163	-5.77492e-165	-7.43764e-164	-7.45648e-163	5.55608e-164	-1.03193e-163	-6.64076e-163	-6.00563e-163	-2.3142e-163	1.51351e-163	-6.50276e-163	-7.77182e-164	0
-3.53858e-163	1.26576e-162	5.90598e-163	-1.13901e-163	-8.6208e-164	2.78227e-163	7.1297e-163	1.60084e-163	3.46869e-163	-9.54304e-163	-5.98144e-163	2.73581e-163	-1.88921e-164	-6.3407e-163	-4.87304e-163	-8.31359e-163	-1.1662e-164	3.87871e-164	4.73504e-163	-5.77492e-165	-7.43764e-164	-7.45648e-163	5.55608e-164	-1.03193e-163	-6.64076e-163	-6.00563e-163	-2.3142e-163	1.51351e-163	-6.50276e-163	-7.77182e-164	0
-3.53858e-163	1.26576e-162	5.90598e-163	-1.13901e-163	-8.6208e-164	2.78227e-163	7.1297e-163	1.60084e-163	3.46869e-163	-9.54304e-163	-5.98144e-163	2.73581e-163	-1.88921e-164	-6.3407e-163	-4.87304e-163	-8.31359e-163	-1.1662e-164	3.87871e-164	4.73504e-163	-5.77492e-165	-7.43764e-164	-7.45648e-163	5.55608e-164	-1.03193e-163	-6.64076e-163	-6.00563e-163	-2.3142e-163	1.51351e-163	-6.50276e-163	-7.77182e-164	0
-3.53858e-163	1.26576e-162	5.90598e-163	-1.13901e-163	-8.6208e-164	2.78227e-163	7.1297e-163	1.60084e-163	3.46869e-163	-9.54304e-163	-5.98144e-163	2.73581e-163	-1.88921e-164	-6.3407e-163	-4.87304e-163	-8.31359e-163	-1.1662e-164	3.87871e-164	4.73504e-163	-5.77492e-165	-7.43764e-164	-7.45648e-163	5.55608e-164	-1.03193e-163	-6.64076e-163	-6.00563e-163	-2.3142e-163	1.51351e-163	-6.50276e-163	-7.77182e-164	0
-3.53858e-163	1.26576e-162	5.90598e-163	-1.13901e-163	-8.6208e-164	2.78227e-163	7.1297e-163	1.60084e-163	3.46869e-163	-9.54304e-163	-5.98144e-163	2.73581e-163	-1.88921e-164	-6.3407e-163	-4.87304e-163	-8.31359e-163	-1.1662e-164	3.87871e-164	4.73504e-163	-5.77492e-165	-7.43764e-164	-7.45648e-163	5.55608e-164	-1.03193e-163	-6.64076e-163	-6.00563e-163	-2.3142e-163	1.51351e-163	-6.50276e-163	-7.77182e-164	0
-3.53858e-163	1.26576e-162	5.90598e-163	-1.13901e-163	-8.6208e-164	2.78227e-163	7.1297e-163	1.60084e-163	3.46869e-163	-9.54304e-163	-5.98144e-163	2.73581e-163	-1.88921e-164	-6.3407e-163	-4.87304e-163	-8.31359e-163	-1.1662e-164	3.87871e-164	4.73504e-163	-5.77492e-165	-7.43764e-164	-7.45648e-163	5.55608e-164	-1.03193e-163	-6.64076e-163	-6.00563e-163	-2.3142e-163	1.51351e-163	-6.50276e-163	-7.77182e-164	0
-3.53858e-163	1.26576e-162	5.90598e-163	-1.13901e-163	-8.6208e-164	2.78227e-163	7.1297e-163	1.60084e-163	3.46869e-163	-9.54304e-163	-5.98144e-163	2.73581e-163	-1.88921e-164	-6.3407e-163	-4.87304e-163	-8.31359e-163	-1.1662e-164	3.87871e-164	4.73504e-163	-5.77492e-165	-7.43764e-164	-7.45648e-163	5.55608e-164	-1.03193e-163	-6.64076e-163	-6.00563e-163	-2.3142e-163	1.51351e-163	-6.50276e-163	-7.77182e-164	0
-3.53858e-163	1.26576e-162	5.90598e-163	-1.13901e-163	-8.6208e-164	2.78227e-163	7.1297e-163	1.60084e-163	3.46869e-163	-9.54304e-163	-5.98144e-163	2.73581e-163	-1.88921e-164	-6.3407e-163	-4.87304e-163	-8.31359e-163	-1.1662e-164	3.87871e-164	4.73504e-163	-5.77492e-165	-7.43764e-164	-7.45648e-163	5.55608e-164	-1.03193e-163	-6.64076e-163	-6.00563e-163	-2.3142e-163	1.51351e-163	-6.50276e-163	-7.77182e-164	0
-3.53858e-163	1.26576e-162	5.90598e-163	-1.13901e-163	-8.6208e-164	2.78227e-163	7.1297e-163	1.60084e-163	3.46869e-163	-9.54304e-163	-5.98144e-163	2.73581e-163	-1.88921e-164	-6.3407e-163	-4.87304e-163	-8.31359e-163	-1.1662e-164	3.87871e-164	4.73504e-163	-5.77492e-165	-7.43764e-164	-7.45648e-163	5.55608e-164	-1.03193e-163	-6.64076e-163	-6.00563e-163	-2.3142e-163	1.51351e-163	-6.50276e-163	-7.77182e-164	0
-3.53858e-163	1.26576e-162	5.90598e-163	-1.13901e-163	-8.6208e-164	2.78227e-163	7.1297e-163	1.60084e-163	3.46869e-163	-9.54304e-163	-5.98144e-163	2.73581e-163	-1.88921e-164	-6.3407e-163	-4.87304e-163	-8.31359e-163	-1.1662e-164	3.87871e-164	4.73504e-163	-5.77492e-165	-7.43764e-164	-7.45648e-163	5.55608e-164	-1.03193e-163	-6.64076e-163	-6.00563e-163	-2.3142e-163	1.51351e-163	-6.50276e-163	-7.77182e-164	0
-3.53858e-163	1.26576e-162	5.90598e-163	-1.13901e-163	-8.6208e-164	2.78227e-163	7.1297e-163	1.60084e-163	3.46869e-163	-9.54304e-163	-5.98144e-163	2.73581e-163	-1.88921e-164	-6.3407e-163	-4.87304e-163	-8.31359e-163	-1.1662e-164	3.87871e-164	4.73504e-163	-5.77492e-165	-7.43764e-164	-7.45648e-163	5.55608e-164	-1.03193e-163	-6.64076e-163	-6.00563e-163	-2.3142e-163	1.51351e-163	-6.50276e-163	-7.77182e-164	0
-3.53858e-163	1.26576e-162	5.90598e-163	-1.13901e-163	-8.6208e-164	2.78227e-163	7.1297e-163	1.60084e-163	3.46869e-163	-9.54304e-163	-5.98144e-163	2.73581e-163	-1.88921e-164	-6.3407e-163	-4.87304e-163	-8.31359e-163	-1.1662e-164	3.87871e-164	4.73504e-163	-5.77492e-165	-7.43764e-164	-7.45648e-163	5.55608e-164	-1.03193e-163	-6.64076e-163	-6.00563e-163	-2.3142e-163	1.51351e-163	-6.50276e-163	-7.77182e-164	0
-3.53858e-163	1.26576e-162	5.90598e-163	-1.13901e-163	-8.6208e-164	2.78227e-163	7.1297e-163	1.60084e-163	3.46869e-163	-9.54304e-163	-5.98144e-163	2.73581e-163	-1.88921e-164	-6.3407e-163	-4.87304e-163	-8.31359e-163	-1.1662e-164	3.87871e-164	4.73504e-163	-5.77492e-165	-7.43764e-164	-7.45648e-163	5.55608e-164	-1.03193e-163	-6.64076e-163	-6.00563e-163	-2.3142e-163	1.51351e-163	-6.50276e-163	-7.77182e-164	0
-3.53858e-163	1.26576e-162	5.90598e-163	-1.13901e-163	-8.6208e-164	2.78227e-163	7.1297e-163	1.60084e-163	3.46869e-163	-9.54304e-163	-5.98144e-163	2.73581e-163	-1.88921e-164	-6.3407e-163	-4.87304e-163	-8.31359e-163	-1.1662e-164	3.87871e-164	4.73504e-163	-5.77492e-165	-7.43764e-164	-7.45648e-163	5.55608e-164	-1.03193e-163	-6.64076e-163	-6.00563e-163	-2.3142e-163	1.51351e-163	-6.50276e-163	-7.77182e-164	0
-3.53858e-163	1.26576e-162	5.90598e-163	-1.13901e-163	-8.6208e-164	2.78227e-163	7.1297e-163	1.60084e-163	3.46869e-163	-9.54304e-163	-5.98144e-163	2.73581e-163	-1.88921e-164	-6.3407e-163	-4.87304e-163	-8.31359e-163	-1.1662e-164	3.87871e-164	4.73504e-163	-5.77492e-165	-7.43764e-164	-7.45648e-163	5.55608e-164	-1.03193e-163	-6.64076e-163	-6.00563e-163	-2.3142e-163	1.51351e-163	-6.50276e-163	-7.77182e-164	0
-3.53858e-163	1.26576e-162	5.90598e-163	-1.13901e-163	-8.6208e-164	2.78227e-163	7.1297e-163	1.60084e-163	3.46869e-163	-9.54304e-163	-5.98144e-163	2.73581e-163	-1.88921e-164	-6.3407e-163	-4.87304e-163	-8.31359e-163	-1.1662e-164	3.87871e-164	4.73504e-163	-5.77492e-165	-7.43764e-164	-7.45648e-163	5.55608e-164	-1.03193e-163	-6.64076e-163	-6.00563e-163	-2.3142e-163	1.51351e-163	-6.50276e-163	-7.77182e-164	0
-3.53858e-163	1.26576e-162	5.90598e-163	-1.13901e-163	-8.6208e-164	2.78227e-163	7.1297e-163	1.60084e-163	3.46869e-163	-9.54304e-163	-5.98144e-163	2.73581e-163	-1.88921e-164	-6.3407e-163	-4.87304e-163	-8.31359e-163	-1.1662e-164	3.87871e-164	4.73504e-163	-5.77492e-165	-7.43764e-164	-7.45648e-163	5.55608e-164	-1.03193e-163	-6.64076e-163	-6.00563e-163	-2.3142e-163	1.51351e-163	-6.50276e-163	-7.77182e-164	0
-3.53858e-163	1.26576e-162	5.90598e-163	-1.13901e-163	-8.6208e-164	2.78227e-163	7.1297e-163	1.60084e-163	3.46869e-163	-9.54304e-163	-5.98144e-163	2.73581e-163	-1.88921e-164	-6.3407e-163	-4.87304e-163	-8.31359e-163	-1.1662e-164	3.87871e-164	4.73504e-163	-5.77492e-165	-7.43764e-164	-7.45648e-163	5.55608e-164	-1.03193e-163	-6.64076e-163	-6.00563e-163	-2.3142e-163	1.51351e-163	-6.50276e-163	-7.77182e-164	0
-3.53858e-163	1.26576e-162	5.90598e-163	-1.13901e-163	-8.6208e-164	2.78227e-163	7.1297e-163	1.60084e-163	3.46869e-163	-9.54304e-163	-5.98144e-163	2.73581e-163	-1.88921e-164	-6.3407e-163	-4.87304e-163	-8.31359e-163	-1.1662e-164	3.87871e-164	4.73504e-163	-5.77492e-165	-7.43764e-164	-7.45648e-163	5.55608e-164	-1.03193e-163	-6.64076e-163	-6.00563e-163	-2.3142e-163	1.51351e-163	-6.50276e-163	-7.77182e-164	0
-3.53858e-163	1.26576e-162	5.90598e-163	-1.13901e-163	-8.6208e-164	2.78227e-163	7.1297e-163	1.60084e-163	3.46869e-163	-9.54304e-163	-5.98144e-163	2.73581e-163	-1.88921e-164	-6.3407e-163	-4.87304e-163	-8.31359e-163	-1.1662e-164	3.87871e-164	4.73504e-163	-5.77492e-165	-7.43764e-164	-7.45648e-163	5.55608e-164	-1.03193e-163	-6.64076e-163	-6.00563e-163	-2.3142e-163	1.51351e-163	-6.50276e-163	-7.77182e-164	0
-3.53858e-163	1.26576e-162	5.90598e-163	-1.13901e-163	-8.6208e-164	2.78227e-163	7.1297e-163	1.60084e-163	3.46869e-163	-9.54304e-163	-5.98144e-163	2.73581e-163	-1.88921e-164	-6.3407e-163	-4.87304e-163	-8.31359e-163	-1.1662e-164	3.87871e-164	4.73504e-163	-5.77492e-165	-7.43764e-164	-7.45648e-163	5.55608e-164	-1.03193e-163	-6.64076e-163	-6.00563e-163	-2.3142e-163	1.51351e-163	-6.50276e-163	-7.77182e-164	0
-3.53858e-163	1.26576e-162	5.90598e-163	-1.13901e-163	-8.6208e-164	2.78227e-163	7.1297e-163	1.60084e-163	3.46869e-163	-9.54304e-163	-5.98144e-163	2.73581e-163	-1.88921e-164	-6.3407e-163	-4.87304e-163	-8.31359e-163	-1.1662e-164	3.87871e-164	4.73504e-163	-5.77492e-165	-7.43764e-164	-7.45648e-163	5.55608e-164	-1.03193e-163	-6.64076e-163	-6.00563e-163	-2.3142e-163	1.51351e-163	-6.50276e-163	-7.77182e-164	0
-3.53858e-163	1.26576e-162	5.90598e-163	-1.13901e-163	-8.6208e-164	2.78227e-163	7.1297e-163	1.60084e-163	3.46869e-163	-9.54304e-163	-5.98144e-163	2.73581e-163	-1.88921e-164	-6.3407e-163	-4.87304e-163	-8.31359e-163	-1.1662e-164	3.87871e-164	4.73504e-163	-5.77492e-165	-7.43764e-164	-7.45648e-163	5.55608e-164	-1.03193e-163	-6.64076e-163	-6.00563e-163	-2.3142e-163	1.51351e-163	-6.50276e-163	-7.77182e-164	0
-3.53858e-163	1.26576e-162	5.90598e-163	-1.13901e-163	-8.6208e-164	2.78227e-163	7.1297e-163	1.60084e-163	3.46869e-163	-9.54304e-163	-5.98144e-163	2.73581e-163	-1.88921e-164	-6.3407e-163	-4.87304e-163	-8.31359e-163	-1.1662e-164	3.87871e-164	4.73504e-163	-5.77492e-165	-7.43764e-164	-7.45648e-163	5.55608e-164	-1.03193e-163	-6.64076e-163	-6.00563e-163	-2.3142e-163	1.51351e-163	-6.50276e-163	-7.77182e-164	0
-3.53858e-163	1.26576e-162	5.90598e-163	-1.13901e-163	-8.6208e-164	2.78227e-163	7.1297e-163	1.60084e-163	3.46869e-163	-9.54304e-163	-5.98144e-163	2.73581e-163	-1.88921e-164	-6.3407e-163	-4.87304e-163	-8.31359e-163	-1.1662e-164	3.87871e-164	4.73504e-163	-5.77492e-165	-7.43764e-164	-7.45648e-163	5.55608e-164	-1.03193e-163	-6.64076e-163	-6.00563e-163	-2.3142e-163	1.51351e-163	-6.50276e-163	-7.77182e-164	0
-3.53858e-163	1.26576e-162	5.90598e-163	-1.13901e-163	-8.6208e-164	2.78227e-163	7.1297e-163	1.60084e-163	3.46869e-163	-9.54304e-163	-5.98144e-163	2.73581e-163	-1.88921e-164	-6.3407e-163	-4.87304e-163	-8.31359e-163	-1.1662e-164	3.87871e-164	4.73504e-163	-5.77492e-165	-7.43764e-164	-7.45648e-163	5.55608e-164	-1.03193e-163	-6.64076e-163	-6.00563e-163	-2.3142e-163	1.51351e-163	-6.50276e-163	-7.77182e-164	0
-3.53858e-163	1.26576e-162	5.90598e-163	-1.13901e-163	-8.6208e-164	2.78227e-163	7.1297e-163	1.60084e-163	3.46869e-163	-9.54304e-163	-5.98144e-163	2.73581e-163	-1.88921e-164	-6.3407e-163	-4.87304e-163	-8.31359e-163	-1.1662e-164	3.87871e-164	4.73504e-163	-5.77492e-165	-7.43764e-164	-7.45648e-163	5.55608e-164	-1.03193e-163	-6.64076e-163	-6.00563e-163	-2.3142e-163	1.51351e-163	-6.50276e-163	-7.77182e-164	0
-3.53858e-163	1.26576e-162	5.90598e-163	-1.13901e-163	-8.6208e-164	2.78227e-163	7.1297e-163	1.60084e-163	3.46869e-163	-9.54304e-163	-5.98144e-163	2.73581e-163	-1.88921e-164	-6.3407e-163	-4.87304e-163	-8.31359e-163	-1.1662e-164	3.87871e-164	4.73504e-163	-5.77492e-165	-7.43764e-164	-7.45648e-163	5.55608e-164	-1.03193e-163	-6.64076e-163	-6.00563e-163	-2.3142e-163	1.51351e-163	-6.50276e-163	-7.77182e-164	0
-3.53858e-163	1.26576e-162	5.90598e-163	-1.13901e-163	-8.6208e-164	2.78227e-163	7.1297e-163	1.60084e-163	3.46869e-163	-9.54304e-163	-5.98144e-163	2.73581e-163	-1.88921e-164	-6.3407e-163	-4.87304e-163	-8.31359e-163	-1.1662e-164	3.87871e-164	4.73504e-163	-5.77492e-165	-7.43764e-164	-7.45648e-163	5.55608e-164	-1.03193e-163	-6.64076e-163	-6.00563e-163	-2.3142e-163	1.51351e-163	-6.50276e-163	-7.77182e-164	0
-3.53858e-163	1.26576e-162	5.90598e-163	-1.13901e-163	-8.6208e-164	2.78227e-163	7.1297e-163	1.60084e-163	3.46869e-163	-9.54304e-163	-5.98144e-163	2.73581e-163	-1.88921e-164	-6.3407e-163	-4.87304e-163	-8.31359e-163	-1.1662e-164	3.87871e-164	4.73504e-163	-5.77492e-165	-7.43764e-164	-7.45648e-163	5.55608e-164	-1.03193e-163	-6.64076e-163	-6.00563e-163	-2.3142e-163	1.51351e-163	-6.50276e-163	-7.77182e-164	0
-3.53858e-163	1.26576e-162	5.90598e-163	-1.13901e-163	-8.6208e-164	2.78227e-163	7.1297e-163	1.60084e-163	3.46869e-163	-9.54304e-163	-5.98144e-163	2.73581e-163	-1.88921e-164	-6.3407e-163	-4.87304e-163	-8.31359e-163	-1.1662e-164	3.87871e-164	4.73504e-163	-5.77492e-165	-7.43764e-164	-7.45648e-163	5.55608e-164	-1.03193e-163	-6.64076e-163	-6.00563e-163	-2.3142e-163	1.51351e-163	-6.50276e-163	-7.77182e-164	0
-3.53858e-163	1.26576e-162	5.90598e-163	-1.13901e-163	-8.6208e-164	2.78227e-163	7.1297e-163	1.60084e-163	3.46869e-163	-9.54304e-163	-5.98144e-163	2.73581e-163	-1.88921e-164	-6.3407e-163	-4.87304e-163	-8.31359e-163	-1.1662e-164	3.87871e-164	4.73504e-163	-5.77492e-165	-7.43764e-164	-7.45648e-163	5.55608e-164	-1.03193e-163	-6.64076e-163	-6.00563e-163	-2.3142e-163	1.51351e-163	-6.50276e-163	-7.77182e-164	0
-3.53858e-163	1.26576e-162	5.90598e-163	-1.13901e-163	-8.6208e-164	2.78227e-163	7.1297e-163	1.60084e-163	3.46869e-163	-9.54304e-163	-5.98144e-163	2.73581e-163	-1.88921e-164	-6.3407e-163	-4.87304e-163	-8.31359e-163	-1.1662e-164	3.87871e-164	4.73504e-163	-5.77492e-165	-7.43764e-164	-7.45648e-163	5.55608e-164	-1.03193e-163	-6.64076e-163	-6.00563e-163	-2.3142e-163	1.51351e-163	-6.50276e-163	-7.77182e-164	0
-3.53858e-163	1.26576e-162	5.90598e-163	-1.13901e-163	-8.6208e-164	2.78227e-163	7.1297e-163	1.60084e-163	3.46869e-163	-9.54304e-163	-5.98144e-163	2.73581e-163	-1.88921e-164	-6.3407e-163	-4.87304e-163	-8.31359e-163	-1.1662e-164	3.87871e-164	4.73504e-163	-5.77492e-165	-7.43764e-164	-7.45648e-163	5.55608e-164	-1.03193e-163	-6.64076e-163	-6.00563e-163	-2.3142e-163	1.51351e-163	-6.50276e-163	-7.77182e-164	0
-3.53858e-163	1.26576e-162	5.90598e-163	-1.13901e-163	-8.6208e-164	2.78227e-163	7.1297e-163	1.60084e-163	3.46869e-163	-9.54304e-163	-5.98144e-163	2.73581e-163	-1.88921e-164	-6.3407e-163	-4.87304e-163	-8.31359e-163	-1.1662e-164	3.87871e-164	4.73504e-163	-5.77492e-165	-7.43764e-164	-7.45648e-163	5.55608e-164	-1.03193e-163	-6.64076e-163	-6.00563e-163	-2.3142e-163	1.51351e-163	-6.50276e-163	-7.77182e-164	0
-3.53858e-163	1.26576e-162	5.90598e-163	-1.13901e-163	-8.6208e-164	2.78227e-163	7.1297e-163	1.60084e-163	3.46869e-163	-9.54304e-163	-5.98144e-163	2.73581e-163	-1.88921e-164	-6.3407e-163	-4.87304e-163	-8.31359e-163	-1.1662e-164	3.87871e-164	4.73504e-163	-5.77492e-165	-7.43764e-164	-7.45648e-163	5.55608e-164	-1.03193e-163	-6.64076e-163	-6.00563e-163	-2.3142e-163	1.51351e-163	-6.50276e-163	-7.77182e-164	0
-3.53858e-163	1.26576e-162	5.90598e-163	-1.13901e-163	-8.6208e-164	2.78227e-163	7.1297e-163	1.60084e-163	3.46869e-163	-9.54304e-163	-5.98144e-163	2.73581e-163	-1.88921e-164	-6.3407e-163	-4.87304e-163	-8.31359e-163	-1.1662e-164	3.87871e-164	4.73504e-163	-5.77492e-165	-7.43764e-164	-7.45648e-163	5.55608e-164	-1.03193e-163	-6.64076e-163	-6.00563e-163	-2.3142e-163	1.51351e-163	-6.50276e-163	-7.77182e-164	0
-3.53858e-163	1.26576e-162	5.90598e-163	-1.13901e-163	-8.6208e-164	2.78227e-163	7.1297e-163	1.60084e-163	3.46869e-163	-9.54304e-163	-5.98144e-163	2.73581e-163	-1.88921e-164	-6.3407e-163	-4.87304e-163	-8.31359e-163	-1.1662e-164	3.87871e-164	4.73504e-163	-5.77492e-165	-7.43764e-164	-7.45648e-163	5.55608e-164	-1.03193e-163	-6.64076e-163	-6.00563e-163	-2.3142e-163	1.51351e-163	-6.50276e-163	-7.77182e-164	0
-3.53858e-163	1.26576e-162	5.90598e-163	-1.13901e-163	-8.6208e-164	2.78227e-163	7.1297e-163	1.60084e-163	3.46869e-163	-9.54304e-163	-5.98144e-163	2.73581e-163	-1.88921e-164	-6.3407e-163	-4.87304e-163	-8.31359e-163	-1.1662e-164	3.87871e-164	4.73504e-163	-5.77492e-165	-7.43764e-164	-7.45648e-163	5.55608e-164	-1.03193e-163	-6.64076e-163	-6.00563e-163	-2.3142e-163	1.51351e-163	-6.50276e-163	-7.77182e-164	0
-3.53858e-163	1.26576e-162	5.90598e-163	-1.13901e-163	-8.6208e-164	2.78227e-163	7.1297e-163	1.60084e-163	3.46869e-163	-9.54304e-163	-5.98144e-163	2.73581e-163	-1.88921e-164	-6.3407e-163	-4.87304e-163	-8.31359e-163	-1.1662e-164	3.87871e-164	4.73504e-163	-5.77492e-165	-7.43764e-164	-7.45648e-163	5.55608e-164	-1.03193e-163	-6.64076e-163	-6.00563e-163	-2.3142e-163	1.51351e-163	-6.50276e-163	-7.77182e-164	0
-3.53858e-163	1.26576e-162	5.90598e-163	-1.13901e-163	-8.6208e-164	2.78227e-163	7.1297e-163	1.60084e-163	3.46869e-163	-9.54304e-163	-5.98144e-163	2.73581e-163	-1.88921e-164	-6.3407e-163	-4.87304e-163	-8.31359e-163	-1.1662e-164	3.87871e-164	4.73504e-163	-5.77492e-165	-7.43764e-164	-7.45648e-163	5.55608e-164	-1.03193e-163	-6.64076e-163	-6.00563e-163	-2.3142e-163	1.51351e-163	-6.50276e-163	-7.77182e-164	0
-3.53858e-163	1.26576e-162	5.90598e-163	-1.13901e-163	-8.6208e-164	2.78227e-163	7.1297e-163	1.60084e-163	3.46869e-163	-9.54304e-163	-5.98144e-163	2.73581e-163	-1.88921e-164	-6.3407e-163	-4.87304e-163	-8.31359e-163	-1.1662e-164	3.87871e-164	4.73504e-163	-5.77492e-165	-7.43764e-164	-7.45648e-163	5.55608e-164	-1.03193e-163	-6.64076e-163	-6.00563e-163	-2.3142e-163	1.51351e-163	-6.50276e-163	-7.77182e-164	0
-3.53858e-163	1.26576e-162	5.90598e-163	-1.13901e-163	-8.6208e-164	2.78227e-163	7.1297e-163	1.60084e-163	3.46869e-163	-9.54304e-163	-5.98144e-163	2.73581e-163	-1.88921e-164	-6.3407e-163	-4.87304e-163	-8.31359e-163	-1.1662e-164	3.87871e-164	4.73504e-163	-5.77492e-165	-7.43764e-164	-7.45648e-163	5.55608e-164	-1.03193e-163	-6.64076e-163	-6.00563e-163	-2.3142e-163	1.51351e-163	-6.50276e-163	-7.77182e-164	0
-3.53858e-163	1.26576e-162	5.90598e-163	-1.13901e-163	-8.6208e-164	2.78227e-163	7.1297e-163	1.60084e-163	3.46869e-163	-9.54304e-163	-5.98144e-163	2.73581e-163	-1.88921e-164	-6.3407e-163	-4.87304e-163	-8.31359e-163	-1.1662e-164	3.87871e-164	4.73504e-163	-5.77492e-165	-7.43764e-164	-7.45648e-163	5.55608e-164	-1.03193e-163	-6.64076e-163	-6.00563e-163	-2.3142e-163	1.51351e-163	-6.50276e-163	-7.77182e-164	0
-3.53858e-163	1.26576e-162	5.90598e-163	-1.13901e-163	-8.6208e-164	2.78227e-163	7.1297e-163	1.60084e-163	3.46869e-163	-9.54304e-163	-5.98144e-163	2.73581e-163	-1.88921e-164	-6.3407e-163	-4.87304e-163	-8.31359e-163	-1.1662e-164	3.87871e-164	4.73504e-163	-5.77492e-165	-7.43764e-164	-7.45648e-163	5.55608e-164	-1.03193e-163	-6.64076e-163	-6.00563e-163	-2.3142e-163	1.51351e-163	-6.50276e-163	-7.77182e-164	0
-3.53858e-163	1.26576e-162	5.90598e-163	-1.13901e-163	-8.6208e-164	2.78227e-163	7.1297e-163	1.60084e-163	3.46869e-163	-9.54304e-163	-5.98144e-163	2.73581e-163	-1.88921e-164	-6.3407e-163	-4.87304e-163	-8.31359e-163	-1.1662e-164	3.87871e-164	4.73504e-163	-5.77492e-165	-7.43764e-164	-7.45648e-163	5.55608e-164	-1.03193e-163	-6.64076e-163	-6.00563e-163	-2.3142e-163	1.51351e-163	-6.50276e-163	-7.77182e-164	0
-3.53858e-163	1.26576e-162	5.90598e-163	-1.13901e-163	-8.6208e-164	2.78227e-163	7.1297e-163	1.60084e-163	3.46869e-163	-9.54304e-163	-5.98144e-163	2.73581e-163	-1.88921e-164	-6.3407e-163	-4.87304e-163	-8.31359e-163	-1.1662e-164	3.87871e-164	4.73504e-163	-5.77492e-165	-7.43764e-164	-7.45648e-163	5.55608e-164	-1.03193e-163	-6.64076e-163	-6.00563e-163	-2.3142e-163	1.51351e-163	-6.50276e-163	-7.77182e-164	0
-3.53858e-163	1.26576e-162	5.90598e-163	-1.13901e-163	-8.6208e-164	2.78227e-163	7.1297e-163	1.60084e-163	3.46869e-163	-9.54304e-163	-5.98144e-163	2.73581e-163	-1.88921e-164	-6.3407e-163	-4.87304e-163	-8.31359e-163	-1.1662e-164	3.87871e-164	4.73504e-163	-5.77492e-165	-7.43764e-164	-7.45648e-163	5.55608e-164	-1.03193e-163	-6.64076e-163	-6.00563e-163	-2.3142e-163	1.51351e-163	-6.50276e-163	-7.77182e-164	0
-3.53858e-163	1.26576e-162	5.90598e-163	-1.13901e-163	-8.6208e-164	2.78227e-163	7.1297e-163	1.60084e-163	3.46869e-163	-9.54304e-163	-5.98144e-163	2.73581e-163	-1.88921e-164	-6.3407e-163	-4.87304e-163	-8.31359e-163	-1.1662e-164	3.87871e-164	4.73504e-163	-5.77492e-165	-7.43764e-164	-7.45648e-163	5.55608e-164	-1.03193e-163	-6.64076e-163	-6.00563e-163	-2.3142e-163	1.51351e-163	-6.50276e-163	-7.77182e-164	0
-3.53858e-163	1.26576e-162	5.90598e-163	-1.13901e-163	-8.6208e-164	2.78227e-163	7.1297e-163	1.60084e-163	3.46869e-163	-9.54304e-163	-5.98144e-163	2.73581e-163	-1.88921e-164	-6.3407e-163	-4.87304e-163	-8.31359e-163	-1.1662e-164	3.87871e-164	4.73504e-163	-5.77492e-165	-7.43764e-164	-7.45648e-163	5.55608e-164	-1.03193e-163	-6.64076e-163	-6.00563e-163	-2.3142e-163	1.51351e-163	-6.50276e-163	-7.77182e-164	0
-3.53858e-163	1.26576e-162	5.90598e-163	-1.13901e-163	-8.6208e-164	2.78227e-163	7.1297e-163	1.60084e-163	3.46869e-163	-9.54304e-163	-5.98144e-163	2.73581e-163	-1.88921e-164	-6.3407e-163	-4.87304e-163	-8.31359e-163	-1.1662e-164	3.87871e-164	4.73504e-163	-5.77492e-165	-7.43764e-164	-7.45648e-163	5.55608e-164	-1.03193e-163	-6.64076e-163	-6.00563e-163	-2.3142e-163	1.51351e-163	-6.50276e-163	-7.77182e-164	0
-3.53858e-163	1.26576e-162	5.90598e-163	-1.13901e-163	-8.6208e-164	2.78227e-163	7.1297e-163	1.60084e-163	3.46869e-163	-9.54304e-163	-5.98144e-163	2.73581e-163	-1.88921e-164	-6.3407e-163	-4.87304e-163	-8.31359e-163	-1.1662e-164	3.87871e-164	4.73504e-163	-5.77492e-165	-7.43764e-164	-7.45648e-163	5.55608e-164	-1.03193e-163	-6.64076e-163	-6.00563e-163	-2.3142e-163	1.51351e-163	-6.50276e-163	-7.77182e-164	0
-3.53858e-163	1.26576e-162	5.90598e-163	-1.13901e-163	-8.6208e-164	2.78227e-163	7.1297e-163	1.60084e-163	3.46869e-163	-9.54304e-163	-5.98144e-163	2.73581e-163	-1.88921e-164	-6.3407e-163	-4.87304e-163	-8.31359e-163	-1.1662e-164	3.87871e-164	4.73504e-163	-5.77492e-165	-7.43764e-164	-7.45648e-163	5.55608e-164	-1.03193e-163	-6.64076e-163	-6.00563e-163	-2.3142e-163	1.51351e-163	-6.50276e-163	-7.77182e-164	0
-3.53858e-163	1.26576e-162	5.90598e-163	-1.13901e-163	-8.6208e-164	2.78227e-163	7.1297e-163	1.60084e-163	3.46869e-163	-9.54304e-163	-5.98144e-163	2.73581e-163	-1.88921e-164	-6.3407e-163	-4.87304e-163	-8.31359e-163	-1.1662e-164	3.87871e-164	4.73504e-163	-5.77492e-165	-7.43764e-164	-7.45648e-163	5.55608e-164	-1.03193e-163	-6.64076e-163	-6.00563e-163	-2.3142e-163	1.51351e-163	-6.50276e-163	-7.77182e-164	0
-3.53858e-163	1.26576e-162	5.90598e-163	-1.13901e-163	-8.6208e-164	2.78227e-163	7.1297e-163	1.60084e-163	3.46869e-163	-9.54304e-163	-5.98144e-163	2.73581e-163	-1.88921e-164	-6.3407e-163	-4.87304e-163	-8.31359e-163	-1.1662e-164	3.87871e-164	4.73504e-163	-5.77492e-165	-7.43764e-164	-7.45648e-163	5.55608e-164	-1.03193e-163	-6.64076e-163	-6.00563e-163	-2.3142e-163	1.51351e-163	-6.50276e-163	-7.77182e-164	0
-3.53858e-163	1.26576e-162	5.90598e-163	-1.13901e-163	-8.6208e-164	2.78227e-163	7.1297e-163	1.60084e-163	3.46869e-163	-9.54304e-163	-5.98144e-163	2.73581e-163	-1.88921e-164	-6.3407e-163	-4.87304e-163	-8.31359e-163	-1.1662e-164	3.87871e-164	4.73504e-163	-5.77492e-165	-7.43764e-164	-7.45648e-163	5.55608e-164	-1.03193e-163	-6.64076e-163	-6.00563e-163	-2.3142e-163	1.51351e-163	-6.50276e-163	-7.77182e-164	0
-3.53858e-163	1.26576e-162	5.90598e-163	-1.13901e-163	-8.6208e-164	2.78227e-163	7.1297e-163	1.60084e-163	3.46869e-163	-9.54304e-163	-5.98144e-163	2.73581e-163	-1.88921e-164	-6.3407e-163	-4.87304e-163	-8.31359e-163	-1.1662e-164	3.87871e-164	4.73504e-163	-5.77492e-165	-7.43764e-164	-7.45648e-163	5.55608e-164	-1.03193e-163	-6.64076e-163	-6.00563e-163	-2.3142e-163	1.51351e-163	-6.50276e-163	-7.77182e-164	0
-3.53858e-163	1.26576e-162	5.90598e-163	-1.13901e-163	-8.6208e-164	2.78227e-163	7.1297e-163	1.60084e-163	3.46869e-163	-9.54304e-163	-5.98144e-163	2.73581e-163	-1.88921e-164	-6.3407e-163	-4.87304e-163	-8.31359e-163	-1.1662e-164	3.87871e-164	4.73504e-163	-5.77492e-165	-7.43764e-164	-7.45648e-163	5.55608e-164	-1.03193e-163	-6.64076e-163	-6.00563e-163	-2.3142e-163	1.51351e-163	-6.50276e-163	-7.77182e-164	0
-3.53858e-163	1.26576e-162	5.90598e-163	-1.13901e-163	-8.6208e-164	2.78227e-163	7.1297e-163	1.60084e-163	3.46869e-163	-9.54304e-163	-5.98144e-163	2.73581e-163	-1.88921e-164	-6.3407e-163	-4.87304e-163	-8.31359e-163	-1.1662e-164	3.87871e-164	4.73504e-163	-5.77492e-165	-7.43764e-164	-7.45648e-163	5.55608e-164	-1.03193e-163	-6.64076e-163	-6.00563e-163	-2.3142e-163	1.51351e-163	-6.50276e-163	-7.77182e-164	0
-3.53858e-163	1.26576e-162	5.90598e-163	-1.13901e-163	-8.6208e-164	2.78227e-163	7.1297e-163	1.60084e-163	3.46869e-163	-9.54304e-163	-5.98144e-163	2.73581e-163	-1.88921e-164	-6.3407e-163	-4.87304e-163	-8.31359e-163	-1.1662e-164	3.87871e-164	4.73504e-163	-5.77492e-165	-7.43764e-164	-7.45648e-163	5.55608e-164	-1.03193e-163	-6.64076e-163	-6.00563e-163	-2.3142e-163	1.51351e-163	-6.50276e-163	-7.77182e-164	0
-3.53858e-163	1.26576e-162	5.90598e-163	-1.13901e-163	-8.6208e-164	2.78227e-163	7.1297e-163	1.60084e-163	3.46869e-163	-9.54304e-163	-5.98144e-163	2.73581e-163	-1.88921e-164	-6.3407e-163	-4.87304e-163	-8.31359e-163	-1.1662e-164	3.87871e-164	4.73504e-163	-5.77492e-165	-7.43764e-164	-7.45648e-163	5.55608e-164	-1.03193e-163	-6.64076e-163	-6.00563e-163	-2.3142e-163	1.51351e-163	-6.50276e-163	-7.77182e-164	0
-3.53858e-163	1.26576e-162	5.90598e-163	-1.13901e-163	-8.6208e-164	2.78227e-163	7.1297e-163	1.60084e-163	3.46869e-163	-9.54304e-163	-5.98144e-163	2.73581e-163	-1.88921e-164	-6.3407e-163	-4.87304e-163	-8.31359e-163	-1.1662e-164	3.87871e-164	4.73504e-163	-5.77492e-165	-7.43764e-164	-7.45648e-163	5.55608e-164	-1.03193e-163	-6.64076e-163	-6.00563e-163	-2.3142e-163	1.51351e-163	-6.50276e-163	-7.77182e-164	0
-3.53858e-163	1.26576e-162	5.90598e-163	-1.13901e-163	-8.6208e-164	2.78227e-163	7.1297e-163	1.60084e-163	3.46869e-163	-9.54304e-163	-5.98144e-163	2.73581e-163	-1.88921e-164	-6.3407e-163	-4.87304e-163	-8.31359e-163	-1.1662e-164	3.87871e-164	4.73504e-163	-5.77492e-165	-7.43764e-164	-7.45648e-163	5.55608e-164	-1.03193e-163	-6.64076e-163	-6.00563e-163	-2.3142e-163	1.51351e-163	-6.50276e-163	-7.77182e-164	0
-3.53858e-163	1.26576e-162	5.90598e-163	-1.13901e-163	-8.6208e-164	2.78227e-163	7.1297e-163	1.60084e-163	3.46869e-163	-9.54304e-163	-5.98144e-163	2.73581e-163	-1.88921e-164	-6.3407e-163	-4.87304e-163	-8.31359e-163	-1.1662e-164	3.87871e-164	4.73504e-163	-5.77492e-165	-7.43764e-164	-7.45648e-163	5.55608e-164	-1.03193e-163	-6.64076e-163	-6.00563e-163	-2.3142e-163	1.51351e-163	-6.50276e-163	-7.77182e-164	0
-3.53858e-163	1.26576e-162	5.90598e-163	-1.13901e-163	-8.6208e-164	2.78227e-163	7.1297e-163	1.60084e-163	3.46869e-163	-9.54304e-163	-5.98144e-163	2.73581e-163	-1.88921e-164	-6.3407e-163	-4.87304e-163	-8.31359e-163	-1.1662e-164	3.87871e-164	4.73504e-163	-5.77492e-165	-7.43764e-164	-7.45648e-163	5.55608e-164	-1.03193e-163	-6.64076e-163	-6.00563e-163	-2.3142e-163	1.51351e-163	-6.50276e-163	-7.77182e-164	0
-3.53858e-163	1.26576e-162	5.90598e-163	-1.13901e-163	-8.6208e-164	2.78227e-163	7.1297e-163	1.60084e-163	3.46869e-163	-9.54304e-163	-5.98144e-163	2.73581e-163	-1.88921e-164	-6.3407e-163	-4.87304e-163	-8.31359e-163	-1.1662e-164	3.87871e-164	4.73504e-163	-5.77492e-165	-7.43764e-164	-7.45648e-163	5.55608e-164	-1.03193e-163	-6.64076e-163	-6.00563e-163	-2.3142e-163	1.51351e-163	-6.50276e-163	-7.77182e-164	0
-3.53858e-163	1.26576e-162	5.90598e-163	-1.13901e-163	-8.6208e-164	2.78227e-163	7.1297e-163	1.60084e-163	3.46869e-163	-9.54304e-163	-5.98144e-163	2.73581e-163	-1.88921e-164	-6.3407e-163	-4.87304e-163	-8.31359e-163	-1.1662e-164	3.87871e-164	4.73504e-163	-5.77492e-165	-7.43764e-164	-7.45648e-163	5.55608e-164	-1.03193e-163	-6.64076e-163	-6.00563e-163	-2.3142e-163	1.51351e-163	-6.50276e-163	-7.77182e-164	0
-3.53858e-163	1.26576e-162	5.90598e-163	-1.13901e-163	-8.6208e-164	2.78227e-163	7.1297e-163	1.60084e-163	3.46869e-163	-9.54304e-163	-5.98144e-163	2.73581e-163	-1.88921e-164	-6.3407e-163	-4.87304e-163	-8.31359e-163	-1.1662e-164	3.87871e-164	4.73504e-163	-5.77492e-165	-7.43764e-164	-7.45648e-163	5.55608e-164	-1.03193e-163	-6.64076e-163	-6.00563e-163	-2.3142e-163	1.51351e-163	-6.50276e-163	-7.77182e-164	0
-3.53858e-163	1.26576e-162	5.90598e-163	-1.13901e-163	-8.6208e-164	2.78227e-163	7.1297e-163	1.60084e-163	3.46869e-163	-9.54304e-163	-5.98144e-163	2.73581e-163	-1.88921e-164	-6.3407e-163	-4.87304e-163	-8.31359e-163	-1.1662e-164	3.87871e-164	4.73504e-163	-5.77492e-165	-7.43764e-164	-7.45648e-163	5.55608e-164	-1.03193e-163	-6.64076e-163	-6.00563e-163	-2.3142e-163	1.51351e-163	-6.50276e-163	-7.77182e-164	0
-3.53858e-163	1.26576e-162	5.90598e-163	-1.13901e-163	-8.6208e-164	2.78227e-163	7.1297e-163	1.60084e-163	3.46869e-163	-9.54304e-163	-5.98144e-163	2.73581e-163	-1.88921e-164	-6.3407e-163	-4.87304e-163	-8.31359e-163	-1.1662e-164	3.87871e-164	4.73504e-163	-5.77492e-165	-7.43764e-164	-7.45648e-163	5.55608e-164	-1.03193e-163	-6.64076e-163	-6.00563e-163	-2.3142e-163	1.51351e-163	-6.50276e-163	-7.77182e-164	0
-3.53858e-163	1.26576e-162	5.90598e-163	-1.13901e-163	-8.6208e-164	2.78227e-163	7.1297e-163	1.60084e-163	3.46869e-163	-9.54304e-163	-5.98144e-163	2.73581e-163	-1.88921e-164	-6.3407e-163	-4.87304e-163	-8.31359e-163	-1.1662e-164	3.87871e-164	4.73504e-163	-5.77492e-165	-7.43764e-164	-7.45648e-163	5.55608e-164	-1.03193e-163	-6.64076e-163	-6.00563e-163	-2.3142e-163	1.51351e-163	-6.50276e-163	-7.77182e-164	0
-3.53858e-163	1.26576e-162	5.90598e-163	-1.13901e-163	-8.6208e-164	2.78227e-163	7.1297e-163	1.60084e-163	3.46869e-163	-9.54304e-163	-5.98144e-163	2.73581e-163	-1.88921e-164	-6.3407e-163	-4.87304e-163	-8.31359e-163	-1.1662e-164	3.87871e-164	4.73504e-163	-5.77492e-165	-7.43764e-164	-7.45648e-163	5.55608e-164	-1.03193e-163	-6.64076e-163	-6.00563e-163	-2.3142e-163	1.51351e-163	-6.50276e-163	-7.77182e-164	0
-3.53858e-163	1.26576e-162	5.90598e-163	-1.13901e-163	-8.6208e-164	2.78227e-163	7.1297e-163	1.60084e-163	3.46869e-163	-9.54304e-163	-5.98144e-163	2.73581e-163	-1.88921e-164	-6.3407e-163	-4.87304e-163	-8.31359e-163	-1.1662e-164	3.87871e-164	4.73504e-163	-5.77492e-165	-7.43764e-164	-7.45648e-163	5.55608e-164	-1.03193e-163	-6.64076e-163	-6.00563e-163	-2.3142e-163	1.51351e-163	-6.50276e-163	-7.77182e-164	0
-3.53858e-163	1.26576e-162	5.90598e-163	-1.13901e-163	-8.6208e-164	2.78227e-163	7.1297e-163	1.60084e-163	3.46869e-163	-9.54304e-163	-5.98144e-163	2.73581e-163	-1.88921e-164	-6.3407e-163	-4.87304e-163	-8.31359e-163	-1.1662e-164	3.87871e-164	4.73504e-163	-5.77492e-165	-7.43764e-164	-7.45648e-163	5.55608e-164	-1.03193e-163	-6.64076e-163	-6.00563e-163	-2.3142e-163	1.51351e-163	-6.50276e-163	-7.77182e-164	0
-3.53858e-163	1.26576e-162	5.90598e-163	-1.13901e-163	-8.6208e-164	2.78227e-163	7.1297e-163	1.60084e-163	3.46869e-163	-9.54304e-163	-5.98144e-163	2.73581e-163	-1.88921e-164	-6.3407e-163	-4.87304e-163	-8.31359e-163	-1.1662e-164	3.87871e-164	4.73504e-163	-5.77492e-165	-7.43764e-164	-7.45648e-163	5.55608e-164	-1.03193e-163	-6.64076e-163	-6.00563e-163	-2.3142e-163	1.51351e-163	-6.50276e-163	-7.77182e-164	0
-3.53858e-163	1.26576e-162	5.90598e-163	-1.13901e-163	-8.6208e-164	2.78227e-163	7.1297e-163	1.60084e-163	3.46869e-163	-9.54304e-163	-5.98144e-163	2.73581e-163	-1.88921e-164	-6.3407e-163	-4.87304e-163	-8.31359e-163	-1.1662e-164	3.87871e-164	4.73504e-163	-5.77492e-165	-7.43764e-164	-7.45648e-163	5.55608e-164	-1.03193e-163	-6.64076e-163	-6.00563e-163	-2.3142e-163	1.51351e-163	-6.50276e-163	-7.77182e-164	0
-3.53858e-163	1.26576e-162	5.90598e-163	-1.13901e-163	-8.6208e-164	2.78227e-163	7.1297e-163	1.60084e-163	3.46869e-163	-9.54304e-163	-5.98144e-163	2.73581e-163	-1.88921e-164	-6.3407e-163	-4.87304e-163	-8.31359e-163	-1.1662e-164	3.87871e-164	4.73504e-163	-5.77492e-165	-7.43764e-164	-7.45648e-163	5.55608e-164	-1.03193e-163	-6.64076e-163	-6.00563e-163	-2.3142e-163	1.51351e-163	-6.50276e-163	-7.77182e-164	0
-3.53858e-163	1.26576e-162	5.90598e-163	-1.13901e-163	-8.6208e-164	2.78227e-163	7.1297e-163	1.60084e-163	3.46869e-163	-9.54304e-163	-5.98144e-163	2.73581e-163	-1.88921e-164	-6.3407e-163	-4.87304e-163	-8.31359e-163	-1.1662e-164	3.87871e-164	4.73504e-163	-5.77492e-165	-7.43764e-164	-7.45648e-163	5.55608e-164	-1.03193e-163	-6.64076e-163	-6.00563e-163	-2.3142e-163	1.51351e-163	-6.50276e-163	-7.77182e-164	0
-3.53858e-163	1.26576e-162	5.90598e-163	-1.13901e-163	-8.6208e-164	2.78227e-163	7.1297e-163	1.60084e-163	3.46869e-163	-9.54304e-163	-5.98144e-163	2.73581e-163	-1.88921e-164	-6.3407e-163	-4.87304e-163	-8.31359e-163	-1.1662e-164	3.87871e-164	4.73504e-163	-5.77492e-165	-7.43764e-164	-7.45648e-163	5.55608e-164	-1.03193e-163	-6.64076e-163	-6.00563e-163	-2.3142e-163	1.51351e-163	-6.50276e-163	-7.77182e-164	0
-3.53858e-163	1.26576e-162	5.90598e-163	-1.13901e-163	-8.6208e-164	2.78227e-163	7.1297e-163	1.60084e-163	3.46869e-163	-9.54304e-163	-5.98144e-163	2.73581e-163	-1.88921e-164	-6.3407e-163	-4.87304e-163	-8.31359e-163	-1.1662e-164	3.87871e-164	4.73504e-163	-5.77492e-165	-7.43764e-164	-7.45648e-163	5.55608e-164	-1.03193e-163	-6.64076e-163	-6.00563e-163	-2.3142e-163	1.51351e-163	-6.50276e-163	-7.77182e-164	0
-3.53858e-163	1.26576e-162	5.90598e-163	-1.13901e-163	-8.6208e-164	2.78227e-163	7.1297e-163	1.60084e-163	3.46869e-163	-9.54304e-163	-5.98144e-163	2.73581e-163	-1.88921e-164	-6.3407e-163	-4.87304e-163	-8.31359e-163	-1.1662e-164	3.87871e-164	4.73504e-163	-5.77492e-165	-7.43764e-164	-7.45648e-163	5.55608e-164	-1.03193e-163	-6.64076e-163	-6.00563e-163	-2.3142e-163	1.51351e-163	-6.50276e-163	-7.77182e-164	0
-3.53858e-163	1.26576e-162	5.90598e-163	-1.13901e-163	-8.6208e-164	2.78227e-163	7.1297e-163	1.60084e-163	3.46869e-163	-9.54304e-163	-5.98144e-163	2.73581e-163	-1.88921e-164	-6.3407e-163	-4.87304e-163	-8.31359e-163	-1.1662e-164	3.87871e-164	4.73504e-163	-5.77492e-165	-7.43764e-164	-7.45648e-163	5.55608e-164	-1.03193e-163	-6.64076e-163	-6.00563e-163	-2.3142e-163	1.51351e-163	-6.50276e-163	-7.77182e-164	0
-3.53858e-163	1.26576e-162	5.90598e-163	-1.13901e-163	-8.6208e-164	2.78227e-163	7.1297e-163	1.60084e-163	3.46869e-163	-9.54304e-163	-5.98144e-163	2.73581e-163	-1.88921e-164	-6.3407e-163	-4.87304e-163	-8.31359e-163	-1.1662e-164	3.87871e-164	4.73504e-163	-5.77492e-165	-7.43764e-164	-7.45648e-163	5.55608e-164	-1.03193e-163	-6.64076e-163	-6.00563e-163	-2.3142e-163	1.51351e-163	-6.50276e-163	-7.77182e-164	0
-3.53858e-163	1.26576e-162	5.90598e-163	-1.13901e-163	-8.6208e-164	2.78227e-163	7.1297e-163	1.60084e-163	3.46869e-163	-9.54304e-163	-5.98144e-163	2.73581e-163	-1.88921e-164	-6.3407e-163	-4.87304e-163	-8.31359e-163	-1.1662e-164	3.87871e-164	4.73504e-163	-5.77492e-165	-7.43764e-164	-7.45648e-163	5.55608e-164	-1.03193e-163	-6.64076e-163	-6.00563e-163	-2.3142e-163	1.51351e-163	-6.50276e-163	-7.77182e-164	0
-3.53858e-163	1.26576e-162	5.90598e-163	-1.13901e-163	-8.6208e-164	2.78227e-163	7.1297e-163	1.60084e-163	3.46869e-163	-9.54304e-163	-5.98144e-163	2.73581e-163	-1.88921e-164	-6.3407e-163	-4.87304e-163	-8.31359e-163	-1.1662e-164	3.87871e-164	4.73504e-163	-5.77492e-165	-7.43764e-164	-7.45648e-163	5.55608e-164	-1.03193e-163	-6.64076e-163	-6.00563e-163	-2.3142e-163	1.51351e-163	-6.50276e-163	-7.77182e-164	0
-3.53858e-163	1.26576e-162	5.90598e-163	-1.13901e-163	-8.6208e-164	2.78227e-163	7.1297e-163	1.60084e-163	3.46869e-163	-9.54304e-163	-5.98144e-163	2.73581e-163	-1.88921e-164	-6.3407e-163	-4.87304e-163	-8.31359e-163	-1.1662e-164	3.87871e-164	4.73504e-163	-5.77492e-165	-7.43764e-164	-7.45648e-163	5.55608e-164	-1.03193e-163	-6.64076e-163	-6.00563e-163	-2.3142e-163	1.51351e-163	-6.50276e-163	-7.77182e-164	0
-3.53858e-163	1.26576e-162	5.90598e-163	-1.13901e-163	-8.6208e-164	2.78227e-163	7.1297e-163	1.60084e-163	3.46869e-163	-9.54304e-163	-5.98144e-163	2.73581e-163	-1.88921e-164	-6.3407e-163	-4.87304e-163	-8.31359e-163	-1.1662e-164	3.87871e-164	4.73504e-163	-5.77492e-165	-7.43764e-164	-7.45648e-163	5.55608e-164	-1.03193e-163	-6.64076e-163	-6.00563e-163	-2.3142e-163	1.51351e-163	-6.50276e-163	-7.77182e-164	0
-3.53858e-163	1.26576e-162	5.90598e-163	-1.13901e-163	-8.6208e-164	2.78227e-163	7.1297e-163	1.60084e-163	3.46869e-163	-9.54304e-163	-5.98144e-163	2.73581e-163	-1.88921e-164	-6.3407e-163	-4.87304e-163	-8.31359e-163	-1.1662e-164	3.87871e-164	4.73504e-163	-5.77492e-165	-7.43764e-164	-7.45648e-163	5.55608e-164	-1.03193e-163	-6.64076e-163	-6.00563e-163	-2.3142e-163	1.51351e-163	-6.50276e-163	-7.77182e-164	0
-3.53858e-163	1.26576e-162	5.90598e-163	-1.13901e-163	-8.6208e-164	2.78227e-163	7.1297e-163	1.60084e-163	3.46869e-163	-9.54304e-163	-5.98144e-163	2.73581e-163	-1.88921e-164	-6.3407e-163	-4.87304e-163	-8.31359e-163	-1.1662e-164	3.87871e-164	4.73504e-163	-5.77492e-165	-7.43764e-164	-7.45648e-163	5.55608e-164	-1.03193e-163	-6.64076e-163	-6.00563e-163	-2.3142e-163	1.51351e-163	-6.50276e-163	-7.77182e-164	0
-3.53858e-163	1.26576e-162	5.90598e-163	-1.13901e-163	-8.6208e-164	2.78227e-163	7.1297e-163	1.60084e-163	3.46869e-163	-9.54304e-163	-5.98144e-163	2.73581e-163	-1.88921e-164	-6.3407e-163	-4.87304e-163	-8.31359e-163	-1.1662e-164	3.87871e-164	4.73504e-163	-5.77492e-165	-7.43764e-164	-7.45648e-163	5.55608e-164	-1.03193e-163	-6.64076e-163	-6.00563e-163	-2.3142e-163	1.51351e-163	-6.50276e-163	-7.77182e-164	0
-3.53858e-163	1.26576e-162	5.90598e-163	-1.13901e-163	-8.6208e-164	2.78227e-163	7.1297e-163	1.60084e-163	3.46869e-163	-9.54304e-163	-5.98144e-163	2.73581e-163	-1.88921e-164	-6.3407e-163	-4.87304e-163	-8.31359e-163	-1.1662e-164	3.87871e-164	4.73504e-163	-5.77492e-165	-7.43764e-164	-7.45648e-163	5.55608e-164	-1.03193e-163	-6.64076e-163	-6.00563e-163	-2.3142e-163	1.51351e-163	-6.50276e-163	-7.77182e-164	0
-3.53858e-163	1.26576e-162	5.90598e-163	-1.13901e-163	-8.6208e-164	2.78227e-163	7.1297e-163	1.60084e-163	3.46869e-163	-9.54304e-163	-5.98144e-163	2.73581e-163	-1.88921e-164	-6.3407e-163	-4.87304e-163	-8.31359e-163	-1.1662e-164	3.87871e-164	4.73504e-163	-5.77492e-165	-7.43764e-164	-7.45648e-163	5.55608e-164	-1.03193e-163	-6.64076e-163	-6.00563e-163	-2.3142e-163	1.51351e-163	-6.50276e-163	-7.77182e-164	0
-3.53858e-163	1.26576e-162	5.90598e-163	-1.13901e-163	-8.6208e-164	2.78227e-163	7.1297e-163	1.60084e-163	3.46869e-163	-9.54304e-163	-5.98144e-163	2.73581e-163	-1.88921e-164	-6.3407e-163	-4.87304e-163	-8.31359e-163	-1.1662e-164	3.87871e-164	4.73504e-163	-5.77492e-165	-7.43764e-164	-7.45648e-163	5.55608e-164	-1.03193e-163	-6.64076e-163	-6.00563e-163	-2.3142e-163	1.51351e-163	-6.50276e-163	-7.77182e-164	0
-3.53858e-163	1.26576e-162	5.90598e-163	-1.13901e-163	-8.6208e-164	2.78227e-163	7.1297e-163	1.60084e-163	3.46869e-163	-9.54304e-163	-5.98144e-163	2.73581e-163	-1.88921e-164	-6.3407e-163	-4.87304e-163	-8.31359e-163	-1.1662e-164	3.87871e-164	4.73504e-163	-5.77492e-165	-7.43764e-164	-7.45648e-163	5.55608e-164	-1.03193e-163	-6.64076e-163	-6.00563e-163	-2.3142e-163	1.51351e-163	-6.50276e-163	-7.77182e-164	0
-3.53858e-163	1.26576e-162	5.90598e-163	-1.13901e-163	-8.6208e-164	2.78227e-163	7.1297e-163	1.60084e-163	3.46869e-163	-9.54304e-163	-5.98144e-163	2.73581e-163	-1.88921e-164	-6.3407e-163	-4.87304e-163	-8.31359e-163	-1.1662e-164	3.87871e-164	4.73504e-163	-5.77492e-165	-7.43764e-164	-7.45648e-163	5.55608e-164	-1.03193e-163	-6.64076e-163	-6.00563e-163	-2.3142e-163	1.51351e-163	-6.50276e-163	-7.77182e-164	0
-3.53858e-163	1.26576e-162	5.90598e-163	-1.13901e-163	-8.6208e-164	2.78227e-163	7.1297e-163	1.60084e-163	3.46869e-163	-9.54304e-163	-5.98144e-163	2.73581e-163	-1.88921e-164	-6.3407e-163	-4.87304e-163	-8.31359e-163	-1.1662e-164	3.87871e-164	4.73504e-163	-5.77492e-165	-7.43764e-164	-7.45648e-163	5.55608e-164	-1.03193e-163	-6.64076e-163	-6.00563e-163	-2.3142e-163	1.51351e-163	-6.50276e-163	-7.77182e-164	0
-3.53858e-163	1.26576e-162	5.90598e-163	-1.13901e-163	-8.6208e-164	2.78227e-163	7.1297e-163	1.60084e-163	3.46869e-163	-9.54304e-163	-5.98144e-163	2.73581e-163	-1.88921e-164	-6.3407e-163	-4.87304e-163	-8.31359e-163	-1.1662e-164	3.87871e-164	4.73504e-163	-5.77492e-165	-7.43764e-164	-7.45648e-163	5.55608e-164	-1.03193e-163	-6.64076e-163	-6.00563e-163	-2.3142e-163	1.51351e-163	-6.50276e-163	-7.77182e-164	0
-3.53858e-163	1.26576e-162	5.90598e-163	-1.13901e-163	-8.6208e-164	2.78227e-163	7.1297e-163	1.60084e-163	3.46869e-163	-9.54304e-163	-5.98144e-163	2.73581e-163	-1.88921e-164	-6.3407e-163	-4.87304e-163	-8.31359e-163	-1.1662e-164	3.87871e-164	4.73504e-163	-5.77492e-165	-7.43764e-164	-7.45648e-163	5.55608e-164	-1.03193e-163	-6.64076e-163	-6.00563e-163	-2.3142e-163	1.51351e-163	-6.50276e-163	-7.77182e-164	0
-3.53858e-163	1.26576e-162	5.90598e-163	-1.13901e-163	-8.6208e-164	2.78227e-163	7.1297e-163	1.60084e-163	3.46869e-163	-9.54304e-163	-5.98144e-163	2.73581e-163	-1.88921e-164	-6.3407e-163	-4.87304e-163	-8.31359e-163	-1.1662e-164	3.87871e-164	4.73504e-163	-5.77492e-165	-7.43764e-164	-7.45648e-163	5.55608e-164	-1.03193e-163	-6.64076e-163	-6.00563e-163	-2.3142e-163	1.51351e-163	-6.50276e-163	-7.77182e-164	0
-3.53858e-163	1.26576e-162	5.90598e-163	-1.13901e-163	-8.6208e-164	2.78227e-163	7.1297e-163	1.60084e-163	3.46869e-163	-9.54304e-163	-5.98144e-163	2.73581e-163	-1.88921e-164	-6.3407e-163	-4.87304e-163	-8.31359e-163	-1.1662e-164	3.87871e-164	4.73504e-163	-5.77492e-165	-7.43764e-164	-7.45648e-163	5.55608e-164	-1.03193e-163	-6.64076e-163	-6.00563e-163	-2.3142e-163	1.51351e-163	-6.50276e-163	-7.77182e-164	0
-3.53858e-163	1.26576e-162	5.90598e-163	-1.13901e-163	-8.6208e-164	2.78227e-163	7.1297e-163	1.60084e-163	3.46869e-163	-9.54304e-163	-5.98144e-163	2.73581e-163	-1.88921e-164	-6.3407e-163	-4.87304e-163	-8.31359e-163	-1.1662e-164	3.87871e-164	4.73504e-163	-5.77492e-165	-7.43764e-164	-7.45648e-163	5.55608e-164	-1.03193e-163	-6.64076e-163	-6.00563e-163	-2.3142e-163	1.51351e-163	-6.50276e-163	-7.77182e-164	0
-3.53858e-163	1.26576e-162	5.90598e-163	-1.13901e-163	-8.6208e-164	2.78227e-163	7.1297e-163	1.60084e-163	3.46869e-163	-9.54304e-163	-5.98144e-163	2.73581e-163	-1.88921e-164	-6.3407e-163	-4.87304e-163	-8.31359e-163	-1.1662e-164	3.87871e-164	4.73504e-163	-5.77492e-165	-7.43764e-164	-7.45648e-163	5.55608e-164	-1.03193e-163	-6.64076e-163	-6.00563e-163	-2.3142e-163	1.51351e-163	-6.50276e-163	-7.77182e-164	0
-3.53858e-163	1.26576e-162	5.90598e-163	-1.13901e-163	-8.6208e-164	2.78227e-163	7.1297e-163	1.60084e-163	3.46869e-163	-9.54304e-163	-5.98144e-163	2.73581e-163	-1.88921e-164	-6.3407e-163	-4.87304e-163	-8.31359e-163	-1.1662e-164	3.87871e-164	4.73504e-163	-5.77492e-165	-7.43764e-164	-7.45648e-163	5.55608e-164	-1.03193e-163	-6.64076e-163	-6.00563e-163	-2.3142e-163	1.51351e-163	-6.50276e-163	-7.77182e-164	0
-3.53858e-163	1.26576e-162	5.90598e-163	-1.13901e-163	-8.6208e-164	2.78227e-163	7.1297e-163	1.60084e-163	3.46869e-163	-9.54304e-163	-5.98144e-163	2.73581e-163	-1.88921e-164	-6.3407e-163	-4.87304e-163	-8.31359e-163	-1.1662e-164	3.87871e-164	4.73504e-163	-5.77492e-165	-7.43764e-164	-7.45648e-163	5.55608e-164	-1.03193e-163	-6.64076e-163	-6.00563e-163	-2.3142e-163	1.51351e-163	-6.50276e-163	-7.77182e-164	0
-3.53858e-163	1.26576e-162	5.90598e-163	-1.13901e-163	-8.6208e-164	2.78227e-163	7.1297e-163	1.60084e-163	3.46869e-163	-9.54304e-163	-5.98144e-163	2.73581e-163	-1.88921e-164	-6.3407e-163	-4.87304e-163	-8.31359e-163	-1.1662e-164	3.87871e-164	4.73504e-163	-5.77492e-165	-7.43764e-164	-7.45648e-163	5.55608e-164	-1.03193e-163	-6.64076e-163	-6.00563e-163	-2.3142e-163	1.51351e-163	-6.50276e-163	-7.77182e-164	0
-3.53858e-163	1.26576e-162	5.90598e-163	-1.13901e-163	-8.6208e-164	2.78227e-163	7.1297e-163	1.60084e-163	3.46869e-163	-9.54304e-163	-5.98144e-163	2.73581e-163	-1.88921e-164	-6.3407e-163	-4.87304e-163	-8.31359e-163	-1.1662e-164	3.87871e-164	4.73504e-163	-5.77492e-165	-7.43764e-164	-7.45648e-163	5.55608e-164	-1.03193e-163	-6.64076e-163	-6.00563e-163	-2.3142e-163	1.51351e-163	-6.50276e-163	-7.77182e-164	0
-3.53858e-163	1.26576e-162	5.90598e-163	-1.13901e-163	-8.6208e-164	2.78227e-163	7.1297e-163	1.60084e-163	3.46869e-163	-9.54304e-163	-5.98144e-163	2.73581e-163	-1.88921e-164	-6.3407e-163	-4.87304e-163	-8.31359e-163	-1.1662e-164	3.87871e-164	4.73504e-163	-5.77492e-165	-7.43764e-164	-7.45648e-163	5.55608e-164	-1.03193e-163	-6.64076e-163	-6.00563e-163	-2.3142e-163	1.51351e-163	-6.50276e-163	-7.77182e-164	0
-3.53858e-163	1.26576e-162	5.90598e-163	-1.13901e-163	-8.6208e-164	2.78227e-163	7.1297e-163	1.60084e-163	3.46869e-163	-9.54304e-163	-5.98144e-163	2.73581e-163	-1.88921e-164	-6.3407e-163	-4.87304e-163	-8.31359e-163	-1.1662e-164	3.87871e-164	4.73504e-163	-5.77492e-165	-7.43764e-164	-7.45648e-163	5.55608e-164	-1.03193e-163	-6.64076e-163	-6.00563e-163	-2.3142e-163	1.51351e-163	-6.50276e-163	-7.77182e-164	0
-3.53858e-163	1.26576e-162	5.90598e-163	-1.13901e-163	-8.6208e-164	2.78227e-163	7.1297e-163	1.60084e-163	3.46869e-163	-9.54304e-163	-5.98144e-163	2.73581e-163	-1.88921e-164	-6.3407e-163	-4.87304e-163	-8.31359e-163	-1.1662e-164	3.87871e-164	4.73504e-163	-5.77492e-165	-7.43764e-164	-7.45648e-163	5.55608e-164	-1.03193e-163	-6.64076e-163	-6.00563e-163	-2.3142e-163	1.51351e-163	-6.50276e-163	-7.77182e-164	0
-3.53858e-163	1.26576e-162	5.90598e-163	-1.13901e-163	-8.6208e-164	2.78227e-163	7.1297e-163	1.60084e-163	3.46869e-163	-9.54304e-163	-5.98144e-163	2.73581e-163	-1.88921e-164	-6.3407e-163	-4.87304e-163	-8.31359e-163	-1.1662e-164	3.87871e-164	4.73504e-163	-5.77492e-165	-7.43764e-164	-7.45648e-163	5.55608e-164	-1.03193e-163	-6.64076e-163	-6.00563e-163	-2.3142e-163	1.51351e-163	-6.50276e-163	-7.77182e-164	0
-3.53858e-163	1.26576e-162	5.90598e-163	-1.13901e-163	-8.6208e-164	2.78227e-163	7.1297e-163	1.60084e-163	3.46869e-163	-9.54304e-163	-5.98144e-163	2.73581e-163	-1.88921e-164	-6.3407e-163	-4.87304e-163	-8.31359e-163	-1.1662e-164	3.87871e-164	4.73504e-163	-5.77492e-165	-7.43764e-164	-7.45648e-163	5.55608e-164	-1.03193e-163	-6.64076e-163	-6.00563e-163	-2.3142e-163	1.51351e-163	-6.50276e-163	-7.77182e-164	0
-3.53858e-163	1.26576e-162	5.90598e-163	-1.13901e-163	-8.6208e-164	2.78227e-163	7.1297e-163	1.60084e-163	3.46869e-163	-9.54304e-163	-5.98144e-163	2.73581e-163	-1.88921e-164	-6.3407e-163	-4.87304e-163	-8.31359e-163	-1.1662e-164	3.87871e-164	4.73504e-163	-5.77492e-165	-7.43764e-164	-7.45648e-163	5.55608e-164	-1.03193e-163	-6.64076e-163	-6.00563e-163	-2.3142e-163	1.51351e-163	-6.50276e-163	-7.77182e-164	0
-3.53858e-163	1.26576e-162	5.90598e-163	-1.13901e-163	-8.6208e-164	2.78227e-163	7.1297e-163	1.60084e-163	3.46869e-163	-9.54304e-163	-5.98144e-163	2.73581e-163	-1.88921e-164	-6.3407e-163	-4.87304e-163	-8.31359e-163	-1.1662e-164	3.87871e-164	4.73504e-163	-5.77492e-165	-7.43764e-164	-7.45648e-163	5.55608e-164	-1.03193e-163	-6.64076e-163	-6.00563e-163	-2.3142e-163	1.51351e-163	-6.50276e-163	-7.77182e-164	0
-3.53858e-163	1.26576e-162	5.90598e-163	-1.13901e-163	-8.6208e-164	2.78227e-163	7.1297e-163	1.60084e-163	3.46869e-163	-9.54304e-163	-5.98144e-163	2.73581e-163	-1.88921e-164	-6.3407e-163	-4.87304e-163	-8.31359e-163	-1.1662e-164	3.87871e-164	4.73504e-163	-5.77492e-165	-7.43764e-164	-7.45648e-163	5.55608e-164	-1.03193e-163	-6.64076e-163	-6.00563e-163	-2.3142e-163	1.51351e-163	-6.50276e-163	-7.77182e-164	0
-3.53858e-163	1.26576e-162	5.90598e-163	-1.13901e-163	-8.6208e-164	2.78227e-163	7.1297e-163	1.60084e-163	3.46869e-163	-9.54304e-163	-5.98144e-163	2.73581e-163	-1.88921e-164	-6.3407e-163	-4.87304e-163	-8.31359e-163	-1.1662e-164	3.87871e-164	4.73504e-163	-5.77492e-165	-7.43764e-164	-7.45648e-163	5.55608e-164	-1.03193e-163	-6.64076e-163	-6.00563e-163	-2.3142e-163	1.51351e-163	-6.50276e-163	-7.77182e-164	0
-3.53858e-163	1.26576e-162	5.90598e-163	-1.13901e-163	-8.6208e-164	2.78227e-163	7.1297e-163	1.60084e-163	3.46869e-163	-9.54304e-163	-5.98144e-163	2.73581e-163	-1.88921e-164	-6.3407e-163	-4.87304e-163	-8.31359e-163	-1.1662e-164	3.87871e-164	4.73504e-163	-5.77492e-165	-7.43764e-164	-7.45648e-163	5.55608e-164	-1.03193e-163	-6.64076e-163	-6.00563e-163	-2.3142e-163	1.51351e-163	-6.50276e-163	-7.77182e-164	0
-3.53858e-163	1.26576e-162	5.90598e-163	-1.13901e-163	-8.6208e-164	2.78227e-163	7.1297e-163	1.60084e-163	3.46869e-163	-9.54304e-163	-5.98144e-163	2.73581e-163	-1.88921e-164	-6.3407e-163	-4.87304e-163	-8.31359e-163	-1.1662e-164	3.87871e-164	4.73504e-163	-5.77492e-165	-7.43764e-164	-7.45648e-163	5.55608e-164	-1.03193e-163	-6.64076e-163	-6.00563e-163	-2.3142e-163	1.51351e-163	-6.50276e-163	-7.77182e-164	0
-3.53858e-163	1.26576e-162	5.90598e-163	-1.13901e-163	-8.6208e-164	2.78227e-163	7.1297e-163	1.60084e-163	3.46869e-163	-9.54304e-163	-5.98144e-163	2.73581e-163	-1.88921e-164	-6.3407e-163	-4.87304e-163	-8.31359e-163	-1.1662e-164	3.87871e-164	4.73504e-163	-5.77492e-165	-7.43764e-164	-7.45648e-163	5.55608e-164	-1.03193e-163	-6.64076e-163	-6.00563e-163	-2.3142e-163	1.51351e-163	-6.50276e-163	-7.77182e-164	0
-3.53858e-163	1.26576e-162	5.90598e-163	-1.13901e-163	-8.6208e-164	2.78227e-163	7.1297e-163	1.60084e-163	3.46869e-163	-9.54304e-163	-5.98144e-163	2.73581e-163	-1.88921e-164	-6.3407e-163	-4.87304e-163	-8.31359e-163	-1.1662e-164	3.87871e-164	4.73504e-163	-5.77492e-165	-7.43764e-164	-7.45648e-163	5.55608e-164	-1.03193e-163	-6.64076e-163	-6.00563e-163	-2.3142e-163	1.51351e-163	-6.50276e-163	-7.77182e-164	0
-3.53858e-163	1.26576e-162	5.90598e-163	-1.13901e-163	-8.6208e-164	2.78227e-163	7.1297e-163	1.60084e-163	3.46869e-163	-9.54304e-163	-5.98144e-163	2.73581e-163	-1.88921e-164	-6.3407e-163	-4.87304e-163	-8.31359e-163	-1.1662e-164	3.87871e-164	4.73504e-163	-5.77492e-165	-7.43764e-164	-7.45648e-163	5.55608e-164	-1.03193e-163	-6.64076e-163	-6.00563e-163	-2.3142e-163	1.51351e-163	-6.50276e-163	-7.77182e-164	0
-3.53858e-163	1.26576e-162	5.90598e-163	-1.13901e-163	-8.6208e-164	2.78227e-163	7.1297e-163	1.60084e-163	3.46869e-163	-9.54304e-163	-5.98144e-163	2.73581e-163	-1.88921e-164	-6.3407e-163	-4.87304e-163	-8.31359e-163	-1.1662e-164	3.87871e-164	4.73504e-163	-5.77492e-165	-7.43764e-164	-7.45648e-163	5.55608e-164	-1.03193e-163	-6.64076e-163	-6.00563e-163	-2.3142e-163	1.51351e-163	-6.50276e-163	-7.77182e-164	0
-3.53858e-163	1.26576e-162	5.90598e-163	-1.13901e-163	-8.6208e-164	2.78227e-163	7.1297e-163	1.60084e-163	3.46869e-163	-9.54304e-163	-5.98144e-163	2.73581e-163	-1.88921e-164	-6.3407e-163	-4.87304e-163	-8.31359e-163	-1.1662e-164	3.87871e-164	4.73504e-163	-5.77492e-165	-7.43764e-164	-7.45648e-163	5.55608e-164	-1.03193e-163	-6.64076e-163	-6.00563e-163	-2.3142e-163	1.51351e-163	-6.50276e-163	-7.77182e-164	0
-3.53858e-163	1.26576e-162	5.90598e-163	-1.13901e-163	-8.6208e-164	2.78227e-163	7.1297e-163	1.60084e-163	3.46869e-163	-9.54304e-163	-5.98144e-163	2.73581e-163	-1.88921e-164	-6.3407e-163	-4.87304e-163	-8.31359e-163	-1.1662e-164	3.87871e-164	4.73504e-163	-5.77492e-165	-7.43764e-164	-7.45648e-163	5.55608e-164	-1.03193e-163	-6.64076e-163	-6.00563e-163	-2.3142e-163	1.51351e-163	-6.50276e-163	-7.77182e-164	0
-3.53858e-163	1.26576e-162	5.90598e-163	-1.13901e-163	-8.6208e-164	2.78227e-163	7.1297e-163	1.60084e-163	3.46869e-163	-9.54304e-163	-5.98144e-163	2.73581e-163	-1.88921e-164	-6.3407e-163	-4.87304e-163	-8.31359e-163	-1.1662e-164	3.87871e-164	4.73504e-163	-5.77492e-165	-7.43764e-164	-7.45648e-163	5.55608e-164	-1.03193e-163	-6.64076e-163	-6.00563e-163	-2.3142e-163	1.51351e-163	-6.50276e-163	-7.77182e-164	0
-3.53858e-163	1.26576e-162	5.90598e-163	-1.13901e-163	-8.6208e-164	2.78227e-163	7.1297e-163	1.60084e-163	3.46869e-163	-9.54304e-163	-5.98144e-163	2.73581e-163	-1.88921e-164	-6.3407e-163	-4.87304e-163	-8.31359e-163	-1.1662e-164	3.87871e-164	4.73504e-163	-5.77492e-165	-7.43764e-164	-7.45648e-163	5.55608e-164	-1.03193e-163	-6.64076e-163	-6.00563e-163	-2.3142e-163	1.51351e-163	-6.50276e-163	-7.77182e-164	0
-3.53858e-163	1.26576e-162	5.90598e-163	-1.13901e-163	-8.6208e-164	2.78227e-163	7.1297e-163	1.60084e-163	3.46869e-163	-9.54304e-163	-5.98144e-163	2.73581e-163	-1.88921e-164	-6.3407e-163	-4.87304e-163	-8.31359e-163	-1.1662e-164	3.87871e-164	4.73504e-163	-5.77492e-165	-7.43764e-164	-7.45648e-163	5.55608e-164	-1.03193e-163	-6.64076e-163	-6.00563e-163	-2.3142e-163	1.51351e-163	-6.50276e-163	-7.77182e-164	0
-3.53858e-163	1.26576e-162	5.90598e-163	-1.13901e-163	-8.6208e-164	2.78227e-163	7.1297e-163	1.60084e-163	3.46869e-163	-9.54304e-163	-5.98144e-163	2.73581e-163	-1.88921e-164	-6.3407e-163	-4.87304e-163	-8.31359e-163	-1.1662e-164	3.87871e-164	4.73504e-163	-5.77492e-165	-7.43764e-164	-7.45648e-163	5.55608e-164	-1.03193e-163	-6.64076e-163	-6.00563e-163	-2.3142e-163	1.51351e-163	-6.50276e-163	-7.77182e-164	0
-3.53858e-163	1.26576e-162	5.90598e-163	-1.13901e-163	-8.6208e-164	2.78227e-163	7.1297e-163	1.60084e-163	3.46869e-163	-9.54304e-163	-5.98144e-163	2.73581e-163	-1.88921e-164	-6.3407e-163	-4.87304e-163	-8.31359e-163	-1.1662e-164	3.87871e-164	4.73504e-163	-5.77492e-165	-7.43764e-164	-7.45648e-163	5.55608e-164	-1.03193e-163	-6.64076e-163	-6.00563e-163	-2.3142e-163	1.51351e-163	-6.50276e-163	-7.77182e-164	0
-3.53858e-163	1.26576e-162	5.90598e-163	-1.13901e-163	-8.6208e-164	2.78227e-163	7.1297e-163	1.60084e-163	3.46869e-163	-9.54304e-163	-5.98144e-163	2.73581e-163	-1.88921e-164	-6.3407e-163	-4.87304e-163	-8.31359e-163	-1.1662e-164	3.87871e-164	4.73504e-163	-5.77492e-165	-7.43764e-164	-7.45648e-163	5.55608e-164	-1.03193e-163	-6.64076e-163	-6.00563e-163	-2.3142e-163	1.51351e-163	-6.50276e-163	-7.77182e-164	0
-3.53858e-163	1.26576e-162	5.90598e-163	-1.13901e-163	-8.6208e-164	2.78227e-163	7.1297e-163	1.60084e-163	3.46869e-163	-9.54304e-163	-5.98144e-163	2.73581e-163	-1.88921e-164	-6.3407e-163	-4.87304e-163	-8.31359e-163	-1.1662e-164	3.87871e-164	4.73504e-163	-5.77492e-165	-7.43764e-164	-7.45648e-163	5.55608e-164	-1.03193e-163	-6.64076e-163	-6.00563e-163	-2.3142e-163	1.51351e-163	-6.50276e-163	-7.77182e-164	0
-3.53858e-163	1.26576e-162	5.90598e-163	-1.13901e-163	-8.6208e-164	2.78227e-163	7.1297e-163	1.60084e-163	3.46869e-163	-9.54304e-163	-5.98144e-163	2.73581e-163	-1.88921e-164	-6.3407e-163	-4.87304e-163	-8.31359e-163	-1.1662e-164	3.87871e-164	4.73504e-163	-5.77492e-165	-7.43764e-164	-7.45648e-163	5.55608e-164	-1.03193e-163	-6.64076e-163	-6.00563e-163	-2.3142e-163	1.51351e-163	-6.50276e-163	-7.77182e-164	0
-3.53858e-163	1.26576e-162	5.90598e-163	-1.13901e-163	-8.6208e-164	2.78227e-163	7.1297e-163	1.60084e-163	3.46869e-163	-9.54304e-163	-5.98144e-163	2.73581e-163	-1.88921e-164	-6.3407e-163	-4.87304e-163	-8.31359e-163	-1.1662e-164	3.87871e-164	4.73504e-163	-5.77492e-165	-7.43764e-164	-7.45648e-163	5.55608e-164	-1.03193e-163	-6.64076e-163	-6.00563e-163	-2.3142e-163	1.51351e-163	-6.50276e-163	-7.77182e-164	0
-3.53858e-163	1.26576e-162	5.90598e-163	-1.13901e-163	-8.6208e-164	2.78227e-163	7.1297e-163	1.60084e-163	3.46869e-163	-9.54304e-163	-5.98144e-163	2.73581e-163	-1.88921e-164	-6.3407e-163	-4.87304e-163	-8.31359e-163	-1.1662e-164	3.87871e-164	4.73504e-163	-5.77492e-165	-7.43764e-164	-7.45648e-163	5.55608e-164	-1.03193e-163	-6.64076e-163	-6.00563e-163	-2.3142e-163	1.51351e-163	-6.50276e-163	-7.77182e-164	0
-3.53858e-163	1.26576e-162	5.90598e-163	-1.13901e-163	-8.6208e-164	2.78227e-163	7.1297e-163	1.60084e-163	3.46869e-163	-9.54304e-163	-5.98144e-163	2.73581e-163	-1.88921e-164	-6.3407e-163	-4.87304e-163	-8.31359e-163	-1.1662e-164	3.87871e-164	4.73504e-163	-5.77492e-165	-7.43764e-164	-7.45648e-163	5.55608e-164	-1.03193e-163	-6.64076e-163	-6.00563e-163	-2.3142e-163	1.51351e-163	-6.50276e-163	-7.77182e-164	0
-3.53858e-163	1.26576e-162	5.90598e-163	-1.13901e-163	-8.6208e-164	2.78227e-163	7.1297e-163	1.60084e-163	3.46869e-163	-9.54304e-163	-5.98144e-163	2.73581e-163	-1.88921e-164	-6.3407e-163	-4.87304e-163	-8.31359e-163	-1.1662e-164	3.87871e-164	4.73504e-163	-5.77492e-165	-7.43764e-164	-7.45648e-163	5.55608e-164	-1.03193e-163	-6.64076e-163	-6.00563e-163	-2.3142e-163	1.51351e-163	-6.50276e-163	-7.77182e-164	0
-3.53858e-163	1.26576e-162	5.90598e-163	-1.13901e-163	-8.6208e-164	2.78227e-163	7.1297e-163	1.60084e-163	3.46869e-163	-9.54304e-163	-5.98144e-163	2.73581e-163	-1.88921e-164	-6.3407e-163	-4.87304e-163	-8.31359e-163	-1.1662e-164	3.87871e-164	4.73504e-163	-5.77492e-165	-7.43764e-164	-7.45648e-163	5.55608e-164	-1.03193e-163	-6.64076e-163	-6.00563e-163	-2.3142e-163	1.51351e-163	-6.50276e-163	-7.77182e-164	0
-3.53858e-163	1.26576e-162	5.90598e-163	-1.13901e-163	-8.6208e-164	2.78227e-163	7.1297e-163	1.60084e-163	3.46869e-163	-9.54304e-163	-5.98144e-163	2.73581e-163	-1.88921e-164	-6.3407e-163	-4.87304e-163	-8.31359e-163	-1.1662e-164	3.87871e-164	4.73504e-163	-5.77492e-165	-7.43764e-164	-7.45648e-163	5.55608e-164	-1.03193e-163	-6.64076e-163	-6.00563e-163	-2.3142e-163	1.51351e-163	-6.50276e-163	-7.77182e-164	0
-3.53858e-163	1.26576e-162	5.90598e-163	-1.13901e-163	-8.6208e-164	2.78227e-163	7.1297e-163	1.60084e-163	3.46869e-163	-9.54304e-163	-5.98144e-163	2.73581e-163	-1.88921e-164	-6.3407e-163	-4.87304e-163	-8.31359e-163	-1.1662e-164	3.87871e-164	4.73504e-163	-5.77492e-165	-7.43764e-164	-7.45648e-163	5.55608e-164	-1.03193e-163	-6.64076e-163	-6.00563e-163	-2.3142e-163	1.51351e-163	-6.50276e-163	-7.77182e-164	0
-3.53858e-163	1.26576e-162	5.90598e-163	-1.13901e-163	-8.6208e-164	2.78227e-163	7.1297e-163	1.60084e-163	3.46869e-163	-9.54304e-163	-5.98144e-163	2.73581e-163	-1.88921e-164	-6.3407e-163	-4.87304e-163	-8.31359e-163	-1.1662e-164	3.87871e-164	4.73504e-163	-5.77492e-165	-7.43764e-164	-7.45648e-163	5.55608e-164	-1.03193e-163	-6.64076e-163	-6.00563e-163	-2.3142e-163	1.51351e-163	-6.50276e-163	-7.77182e-164	0
-3.53858e-163	1.26576e-162	5.90598e-163	-1.13901e-163	-8.6208e-164	2.78227e-163	7.1297e-163	1.60084e-163	3.46869e-163	-9.54304e-163	-5.98144e-163	2.73581e-163	-1.88921e-164	-6.3407e-163	-4.87304e-163	-8.31359e-163	-1.1662e-164	3.87871e-164	4.73504e-163	-5.77492e-165	-7.43764e-164	-7.45648e-163	5.55608e-164	-1.03193e-163	-6.64076e-163	-6.00563e-163	-2.3142e-163	1.51351e-163	-6.50276e-163	-7.77182e-164	0
-3.53858e-163	1.26576e-162	5.90598e-163	-1.13901e-163	-8.6208e-164	2.78227e-163	7.1297e-163	1.60084e-163	3.46869e-163	-9.54304e-163	-5.98144e-163	2.73581e-163	-1.88921e-164	-6.3407e-163	-4.87304e-163	-8.31359e-163	-1.1662e-164	3.87871e-164	4.73504e-163	-5.77492e-165	-7.43764e-164	-7.45648e-163	5.55608e-164	-1.03193e-163	-6.64076e-163	-6.00563e-163	-2.3142e-163	1.51351e-163	-6.50276e-163	-7.77182e-164	0
-3.53858e-163	1.26576e-162	5.90598e-163	-1.13901e-163	-8.6208e-164	2.78227e-163	7.1297e-163	1.60084e-163	3.46869e-163	-9.54304e-163	-5.98144e-163	2.73581e-163	-1.88921e-164	-6.3407e-163	-4.87304e-163	-8.31359e-163	-1.1662e-164	3.87871e-164	4.73504e-163	-5.77492e-165	-7.43764e-164	-7.45648e-163	5.55608e-164	-1.03193e-163	-6.64076e-163	-6.00563e-163	-2.3142e-163	1.51351e-163	-6.50276e-163	-7.77182e-164	0
-3.53858e-163	1.26576e-162	5.90598e-163	-1.13901e-163	-8.6208e-164	2.78227e-163	7.1297e-163	1.60084e-163	3.46869e-163	-9.54304e-163	-5.98144e-163	2.73581e-163	-1.88921e-164	-6.3407e-163	-4.87304e-163	-8.31359e-163	-1.1662e-164	3.87871e-164	4.73504e-163	-5.77492e-165	-7.43764e-164	-7.45648e-163	5.55608e-164	-1.03193e-163	-6.64076e-163	-6.00563e-163	-2.3142e-163	1.51351e-163	-6.50276e-163	-7.77182e-164	0
-3.53858e-163	1.26576e-162	5.90598e-163	-1.13901e-163	-8.6208e-164	2.78227e-163	7.1297e-163	1.60084e-163	3.46869e-163	-9.54304e-163	-5.98144e-163	2.73581e-163	-1.88921e-164	-6.3407e-163	-4.87304e-163	-8.31359e-163	-1.1662e-164	3.87871e-164	4.73504e-163	-5.77492e-165	-7.43764e-164	-7.45648e-163	5.55608e-164	-1.03193e-163	-6.64076e-163	-6.00563e-163	-2.3142e-163	1.51351e-163	-6.50276e-163	-7.77182e-164	0
-3.53858e-163	1.26576e-162	5.90598e-163	-1.13901e-163	-8.6208e-164	2.78227e-163	7.1297e-163	1.60084e-163	3.46869e-163	-9.54304e-163	-5.98144e-163	2.73581e-163	-1.88921e-164	-6.3407e-163	-4.87304e-163	-8.31359e-163	-1.1662e-164	3.87871e-164	4.73504e-163	-5.77492e-165	-7.43764e-164	-7.45648e-163	5.55608e-164	-1.03193e-163	-6.64076e-163	-6.00563e-163	-2.3142e-163	1.51351e-163	-6.50276e-163	-7.77182e-164	0
-3.53858e-163	1.26576e-162	5.90598e-163	-1.13901e-163	-8.6208e-164	2.78227e-163	7.1297e-163	1.60084e-163	3.46869e-163	-9.54304e-163	-5.98144e-163	2.73581e-163	-1.88921e-164	-6.3407e-163	-4.87304e-163	-8.31359e-163	-1.1662e-164	3.87871e-164	4.73504e-163	-5.77492e-165	-7.43764e-164	-7.45648e-163	5.55608e-164	-1.03193e-163	-6.64076e-163	-6.00563e-163	-2.3142e-163	1.51351e-163	-6.50276e-163	-7.77182e-164	0
-3.53858e-163	1.26576e-162	5.90598e-163	-1.13901e-163	-8.6208e-164	2.78227e-163	7.1297e-163	1.60084e-163	3.46869e-163	-9.54304e-163	-5.98144e-163	2.73581e-163	-1.88921e-164	-6.3407e-163	-4.87304e-163	-8.31359e-163	-1.1662e-164	3.87871e-164	4.73504e-163	-5.77492e-165	-7.43764e-164	-7.45648e-163	5.55608e-164	-1.03193e-163	-6.64076e-163	-6.00563e-163	-2.3142e-163	1.51351e-163	-6.50276e-163	-7.77182e-164	0
-3.53858e-163	1.26576e-162	5.90598e-163	-1.13901e-163	-8.6208e-164	2.78227e-163	7.1297e-163	1.60084e-163	3.46869e-163	-9.54304e-163	-5.98144e-163	2.73581e-163	-1.88921e-164	-6.3407e-163	-4.87304e-163	-8.31359e-163	-1.1662e-164	3.87871e-164	4.73504e-163	-5.77492e-165	-7.43764e-164	-7.45648e-163	5.55608e-164	-1.03193e-163	-6.64076e-163	-6.00563e-163	-2.3142e-163	1.51351e-163	-6.50276e-163	-7.77182e-164	0
-3.53858e-163	1.26576e-162	5.90598e-163	-1.13901e-163	-8.6208e-164	2.78227e-163	7.1297e-163	1.60084e-163	3.46869e-163	-9.54304e-163	-5.98144e-163	2.73581e-163	-1.88921e-164	-6.3407e-163	-4.87304e-163	-8.31359e-163	-1.1662e-164	3.87871e-164	4.73504e-163	-5.77492e-165	-7.43764e-164	-7.45648e-163	5.55608e-164	-1.03193e-163	-6.64076e-163	-6.00563e-163	-2.3142e-163	1.51351e-163	-6.50276e-163	-7.77182e-164	0
-3.53858e-163	1.26576e-162	5.90598e-163	-1.13901e-163	-8.6208e-164	2.78227e-163	7.1297e-163	1.60084e-163	3.46869e-163	-9.54304e-163	-5.98144e-163	2.73581e-163	-1.88921e-164	-6.3407e-163	-4.87304e-163	-8.31359e-163	-1.1662e-164	3.87871e-164	4.73504e-163	-5.77492e-165	-7.43764e-164	-7.45648e-163	5.55608e-164	-1.03193e-163	-6.64076e-163	-6.00563e-163	-2.3142e-163	1.51351e-163	-6.50276e-163	-7.77182e-164	0
-3.53858e-163	1.26576e-162	5.90598e-163	-1.13901e-163	-8.6208e-164	2.78227e-163	7.1297e-163	1.60084e-163	3.46869e-163	-9.54304e-163	-5.98144e-163	2.73581e-163	-1.88921e-164	-6.3407e-163	-4.87304e-163	-8.31359e-163	-1.1662e-164	3.87871e-164	4.73504e-163	-5.77492e-165	-7.43764e-164	-7.45648e-163	5.55608e-164	-1.03193e-163	-6.64076e-163	-6.00563e-163	-2.3142e-163	1.51351e-163	-6.50276e-163	-7.77182e-164	0
-3.53858e-163	1.26576e-162	5.90598e-163	-1.13901e-163	-8.6208e-164	2.78227e-163	7.1297e-163	1.60084e-163	3.46869e-163	-9.54304e-163	-5.98144e-163	2.73581e-163	-1.88921e-164	-6.3407e-163	-4.87304e-163	-8.31359e-163	-1.1662e-164	3.87871e-164	4.73504e-163	-5.77492e-165	-7.43764e-164	-7.45648e-163	5.55608e-164	-1.03193e-163	-6.64076e-163	-6.00563e-163	-2.3142e-163	1.51351e-163	-6.50276e-163	-7.77182e-164	0
-3.53858e-163	1.26576e-162	5.90598e-163	-1.13901e-163	-8.6208e-164	2.78227e-163	7.1297e-163	1.60084e-163	3.46869e-163	-9.54304e-163	-5.98144e-163	2.73581e-163	-1.88921e-164	-6.3407e-163	-4.87304e-163	-8.31359e-163	-1.1662e-164	3.87871e-164	4.73504e-163	-5.77492e-165	-7.43764e-164	-7.45648e-163	5.55608e-164	-1.03193e-163	-6.64076e-163	-6.00563e-163	-2.3142e-163	1.51351e-163	-6.50276e-163	-7.77182e-164	0
-3.53858e-163	1.26576e-162	5.90598e-163	-1.13901e-163	-8.6208e-164	2.78227e-163	7.1297e-163	1.60084e-163	3.46869e-163	-9.54304e-163	-5.98144e-163	2.73581e-163	-1.88921e-164	-6.3407e-163	-4.87304e-163	-8.31359e-163	-1.1662e-164	3.87871e-164	4.73504e-163	-5.77492e-165	-7.43764e-164	-7.45648e-163	5.55608e-164	-1.03193e-163	-6.64076e-163	-6.00563e-163	-2.3142e-163	1.51351e-163	-6.50276e-163	-7.77182e-164	0
-3.53858e-163	1.26576e-162	5.90598e-163	-1.13901e-163	-8.6208e-164	2.78227e-163	7.1297e-163	1.60084e-163	3.46869e-163	-9.54304e-163	-5.98144e-163	2.73581e-163	-1.88921e-164	-6.3407e-163	-4.87304e-163	-8.31359e-163	-1.1662e-164	3.87871e-164	4.73504e-163	-5.77492e-165	-7.43764e-164	-7.45648e-163	5.55608e-164	-1.03193e-163	-6.64076e-163	-6.00563e-163	-2.3142e-163	1.51351e-163	-6.50276e-163	-7.77182e-164	0
-3.53858e-163	1.26576e-162	5.90598e-163	-1.13901e-163	-8.6208e-164	2.78227e-163	7.1297e-163	1.60084e-163	3.46869e-163	-9.54304e-163	-5.98144e-163	2.73581e-163	-1.88921e-164	-6.3407e-163	-4.87304e-163	-8.31359e-163	-1.1662e-164	3.87871e-164	4.73504e-163	-5.77492e-165	-7.43764e-164	-7.45648e-163	5.55608e-164	-1.03193e-163	-6.64076e-163	-6.00563e-163	-2.3142e-163	1.51351e-163	-6.50276e-163	-7.77182e-164	0
-3.53858e-163	1.26576e-162	5.90598e-163	-1.13901e-163	-8.6208e-164	2.78227e-163	7.1297e-163	1.60084e-163	3.46869e-163	-9.54304e-163	-5.98144e-163	2.73581e-163	-1.88921e-164	-6.3407e-163	-4.87304e-163	-8.31359e-163	-1.1662e-164	3.87871e-164	4.73504e-163	-5.77492e-165	-7.43764e-164	-7.45648e-163	5.55608e-164	-1.03193e-163	-6.64076e-163	-6.00563e-163	-2.3142e-163	1.51351e-163	-6.50276e-163	-7.77182e-164	0
-3.53858e-163	1.26576e-162	5.90598e-163	-1.13901e-163	-8.6208e-164	2.78227e-163	7.1297e-163	1.60084e-163	3.46869e-163	-9.54304e-163	-5.98144e-163	2.73581e-163	-1.88921e-164	-6.3407e-163	-4.87304e-163	-8.31359e-163	-1.1662e-164	3.87871e-164	4.73504e-163	-5.77492e-165	-7.43764e-164	-7.45648e-163	5.55608e-164	-1.03193e-163	-6.64076e-163	-6.00563e-163	-2.3142e-163	1.51351e-163	-6.50276e-163	-7.77182e-164	0
-3.53858e-163	1.26576e-162	5.90598e-163	-1.13901e-163	-8.6208e-164	2.78227e-163	7.1297e-163	1.60084e-163	3.46869e-163	-9.54304e-163	-5.98144e-163	2.73581e-163	-1.88921e-164	-6.3407e-163	-4.87304e-163	-8.31359e-163	-1.1662e-164	3.87871e-164	4.73504e-163	-5.77492e-165	-7.43764e-164	-7.45648e-163	5.55608e-164	-1.03193e-163	-6.64076e-163	-6.00563e-163	-2.3142e-163	1.51351e-163	-6.50276e-163	-7.77182e-164	0
-3.53858e-163	1.26576e-162	5.90598e-163	-1.13901e-163	-8.6208e-164	2.78227e-163	7.1297e-163	1.60084e-163	3.46869e-163	-9.54304e-163	-5.98144e-163	2.73581e-163	-1.88921e-164	-6.3407e-163	-4.87304e-163	-8.31359e-163	-1.1662e-164	3.87871e-164	4.73504e-163	-5.77492e-165	-7.43764e-164	-7.45648e-163	5.55608e-164	-1.03193e-163	-6.64076e-163	-6.00563e-163	-2.3142e-163	1.51351e-163	-6.50276e-163	-7.77182e-164	0
-3.53858e-163	1.26576e-162	5.90598e-163	-1.13901e-163	-8.6208e-164	2.78227e-163	7.1297e-163	1.60084e-163	3.46869e-163	-9.54304e-163	-5.98144e-163	2.73581e-163	-1.88921e-164	-6.3407e-163	-4.87304e-163	-8.31359e-163	-1.1662e-164	3.87871e-164	4.73504e-163	-5.77492e-165	-7.43764e-164	-7.45648e-163	5.55608e-164	-1.03193e-163	-6.64076e-163	-6.00563e-163	-2.3142e-163	1.51351e-163	-6.50276e-163	-7.77182e-164	0
-3.53858e-163	1.26576e-162	5.90598e-163	-1.13901e-163	-8.6208e-164	2.78227e-163	7.1297e-163	1.60084e-163	3.46869e-163	-9.54304e-163	-5.98144e-163	2.73581e-163	-1.88921e-164	-6.3407e-163	-4.87304e-163	-8.31359e-163	-1.1662e-164	3.87871e-164	4.73504e-163	-5.77492e-165	-7.43764e-164	-7.45648e-163	5.55608e-164	-1.03193e-163	-6.64076e-163	-6.00563e-163	-2.3142e-163	1.51351e-163	-6.50276e-163	-7.77182e-164	0
-3.53858e-163	1.26576e-162	5.90598e-163	-1.13901e-163	-8.6208e-164	2.78227e-163	7.1297e-163	1.60084e-163	3.46869e-163	-9.54304e-163	-5.98144e-163	2.73581e-163	-1.88921e-164	-6.3407e-163	-4.87304e-163	-8.31359e-163	-1.1662e-164	3.87871e-164	4.73504e-163	-5.77492e-165	-7.43764e-164	-7.45648e-163	5.55608e-164	-1.03193e-163	-6.64076e-163	-6.00563e-163	-2.3142e-163	1.51351e-163	-6.50276e-163	-7.77182e-164	0
-3.53858e-163	1.26576e-162	5.90598e-163	-1.13901e-163	-8.6208e-164	2.78227e-163	7.1297e-163	1.60084e-163	3.46869e-163	-9.54304e-163	-5.98144e-163	2.73581e-163	-1.88921e-164	-6.3407e-163	-4.87304e-163	-8.31359e-163	-1.1662e-164	3.87871e-164	4.73504e-163	-5.77492e-165	-7.43764e-164	-7.45648e-163	5.55608e-164	-1.03193e-163	-6.64076e-163	-6.00563e-163	-2.3142e-163	1.51351e-163	-6.50276e-163	-7.77182e-164	0
-3.53858e-163	1.26576e-162	5.90598e-163	-1.13901e-163	-8.6208e-164	2.78227e-163	7.1297e-163	1.60084e-163	3.46869e-163	-9.54304e-163	-5.98144e-163	2.73581e-163	-1.88921e-164	-6.3407e-163	-4.87304e-163	-8.31359e-163	-1.1662e-164	3.87871e-164	4.73504e-163	-5.77492e-165	-7.43764e-164	-7.45648e-163	5.55608e-164	-1.03193e-163	-6.64076e-163	-6.00563e-163	-2.3142e-163	1.51351e-163	-6.50276e-163	-7.77182e-164	0
-3.53858e-163	1.26576e-162	5.90598e-163	-1.13901e-163	-8.6208e-164	2.78227e-163	7.1297e-163	1.60084e-163	3.46869e-163	-9.54304e-163	-5.98144e-163	2.73581e-163	-1.88921e-164	-6.3407e-163	-4.87304e-163	-8.31359e-163	-1.1662e-164	3.87871e-164	4.73504e-163	-5.77492e-165	-7.43764e-164	-7.45648e-163	5.55608e-164	-1.03193e-163	-6.64076e-163	-6.00563e-163	-2.3142e-163	1.51351e-163	-6.50276e-163	-7.77182e-164	0
-3.53858e-163	1.26576e-162	5.90598e-163	-1.13901e-163	-8.6208e-164	2.78227e-163	7.1297e-163	1.60084e-163	3.46869e-163	-9.54304e-163	-5.98144e-163	2.73581e-163	-1.88921e-164	-6.3407e-163	-4.87304e-163	-8.31359e-163	-1.1662e-164	3.87871e-164	4.73504e-163	-5.77492e-165	-7.43764e-164	-7.45648e-163	5.55608e-164	-1.03193e-163	-6.64076e-163	-6.00563e-163	-2.3142e-163	1.51351e-163	-6.50276e-163	-7.77182e-164	0
-3.53858e-163	1.26576e-162	5.90598e-163	-1.13901e-163	-8.6208e-164	2.78227e-163	7.1297e-163	1.60084e-163	3.46869e-163	-9.54304e-163	-5.98144e-163	2.73581e-163	-1.88921e-164	-6.3407e-163	-4.87304e-163	-8.31359e-163	-1.1662e-164	3.87871e-164	4.73504e-163	-5.77492e-165	-7.43764e-164	-7.45648e-163	5.55608e-164	-1.03193e-163	-6.64076e-163	-6.00563e-163	-2.3142e-163	1.51351e-163	-6.50276e-163	-7.77182e-164	0
-3.53858e-163	1.26576e-162	5.90598e-163	-1.13901e-163	-8.6208e-164	2.78227e-163	7.1297e-163	1.60084e-163	3.46869e-163	-9.54304e-163	-5.98144e-163	2.73581e-163	-1.88921e-164	-6.3407e-163	-4.87304e-163	-8.31359e-163	-1.1662e-164	3.87871e-164	4.73504e-163	-5.77492e-165	-7.43764e-164	-7.45648e-163	5.55608e-164	-1.03193e-163	-6.64076e-163	-6.00563e-163	-2.3142e-163	1.51351e-163	-6.50276e-163	-7.77182e-164	0
-3.53858e-163	1.26576e-162	5.90598e-163	-1.13901e-163	-8.6208e-164	2.78227e-163	7.1297e-163	1.60084e-163	3.46869e-163	-9.54304e-163	-5.98144e-163	2.73581e-163	-1.88921e-164	-6.3407e-163	-4.87304e-163	-8.31359e-163	-1.1662e-164	3.87871e-164	4.73504e-163	-5.77492e-165	-7.43764e-164	-7.45648e-163	5.55608e-164	-1.03193e-163	-6.64076e-163	-6.00563e-163	-2.3142e-163	1.51351e-163	-6.50276e-163	-7.77182e-164	0
-3.53858e-163	1.26576e-162	5.90598e-163	-1.13901e-163	-8.6208e-164	2.78227e-163	7.1297e-163	1.60084e-163	3.46869e-163	-9.54304e-163	-5.98144e-163	2.73581e-163	-1.88921e-164	-6.3407e-163	-4.87304e-163	-8.31359e-163	-1.1662e-164	3.87871e-164	4.73504e-163	-5.77492e-165	-7.43764e-164	-7.45648e-163	5.55608e-164	-1.03193e-163	-6.64076e-163	-6.00563e-163	-2.3142e-163	1.51351e-163	-6.50276e-163	-7.77182e-164	0
-3.53858e-163	1.26576e-162	5.90598e-163	-1.13901e-163	-8.6208e-164	2.78227e-163	7.1297e-163	1.60084e-163	3.46869e-163	-9.54304e-163	-5.98144e-163	2.73581e-163	-1.88921e-164	-6.3407e-163	-4.87304e-163	-8.31359e-163	-1.1662e-164	3.87871e-164	4.73504e-163	-5.77492e-165	-7.43764e-164	-7.45648e-163	5.55608e-164	-1.03193e-163	-6.64076e-163	-6.00563e-163	-2.3142e-163	1.51351e-163	-6.50276e-163	-7.77182e-164	0
-3.53858e-163	1.26576e-162	5.90598e-163	-1.13901e-163	-8.6208e-164	2.78227e-163	7.1297e-163	1.60084e-163	3.46869e-163	-9.54304e-163	-5.98144e-163	2.73581e-163	-1.88921e-164	-6.3407e-163	-4.87304e-163	-8.31359e-163	-1.1662e-164	3.87871e-164	4.73504e-163	-5.77492e-165	-7.43764e-164	-7.45648e-163	5.55608e-164	-1.03193e-163	-6.64076e-163	-6.00563e-163	-2.3142e-163	1.51351e-163	-6.50276e-163	-7.77182e-164	0
-3.53858e-163	1.26576e-162	5.90598e-163	-1.13901e-163	-8.6208e-164	2.78227e-163	7.1297e-163	1.60084e-163	3.46869e-163	-9.54304e-163	-5.98144e-163	2.73581e-163	-1.88921e-164	-6.3407e-163	-4.87304e-163	-8.31359e-163	-1.1662e-164	3.87871e-164	4.73504e-163	-5.77492e-165	-7.43764e-164	-7.45648e-163	5.55608e-164	-1.03193e-163	-6.64076e-163	-6.00563e-163	-2.3142e-163	1.51351e-163	-6.50276e-163	-7.77182e-164	0
-3.53858e-163	1.26576e-162	5.90598e-163	-1.13901e-163	-8.6208e-164	2.78227e-163	7.1297e-163	1.60084e-163	3.46869e-163	-9.54304e-163	-5.98144e-163	2.73581e-163	-1.88921e-164	-6.3407e-163	-4.87304e-163	-8.31359e-163	-1.1662e-164	3.87871e-164	4.73504e-163	-5.77492e-165	-7.43764e-164	-7.45648e-163	5.55608e-164	-1.03193e-163	-6.64076e-163	-6.00563e-163	-2.3142e-163	1.51351e-163	-6.50276e-163	-7.77182e-164	0
-3.53858e-163	1.26576e-162	5.90598e-163	-1.13901e-163	-8.6208e-164	2.78227e-163	7.1297e-163	1.60084e-163	3.46869e-163	-9.54304e-163	-5.98144e-163	2.73581e-163	-1.88921e-164	-6.3407e-163	-4.87304e-163	-8.31359e-163	-1.1662e-164	3.87871e-164	4.73504e-163	-5.77492e-165	-7.43764e-164	-7.45648e-163	5.55608e-164	-1.03193e-163	-6.64076e-163	-6.00563e-163	-2.3142e-163	1.51351e-163	-6.50276e-163	-7.77182e-164	0
-3.53858e-163	1.26576e-162	5.90598e-163	-1.13901e-163	-8.6208e-164	2.78227e-163	7.1297e-163	1.60084e-163	3.46869e-163	-9.54304e-163	-5.98144e-163	2.73581e-163	-1.88921e-164	-6.3407e-163	-4.87304e-163	-8.31359e-163	-1.1662e-164	3.87871e-164	4.73504e-163	-5.77492e-165	-7.43764e-164	-7.45648e-163	5.55608e-164	-1.03193e-163	-6.64076e-163	-6.00563e-163	-2.3142e-163	1.51351e-163	-6.50276e-163	-7.77182e-164	0
-3.53858e-163	1.26576e-162	5.90598e-163	-1.13901e-163	-8.6208e-164	2.78227e-163	7.1297e-163	1.60084e-163	3.46869e-163	-9.54304e-163	-5.98144e-163	2.73581e-163	-1.88921e-164	-6.3407e-163	-4.87304e-163	-8.31359e-163	-1.1662e-164	3.87871e-164	4.73504e-163	-5.77492e-165	-7.43764e-164	-7.45648e-163	5.55608e-164	-1.03193e-163	-6.64076e-163	-6.00563e-163	-2.3142e-163	1.51351e-163	-6.50276e-163	-7.77182e-164	0
-3.53858e-163	1.26576e-162	5.90598e-163	-1.13901e-163	-8.6208e-164	2.78227e-163	7.1297e-163	1.60084e-163	3.46869e-163	-9.54304e-163	-5.98144e-163	2.73581e-163	-1.88921e-164	-6.3407e-163	-4.87304e-163	-8.31359e-163	-1.1662e-164	3.87871e-164	4.73504e-163	-5.77492e-165	-7.43764e-164	-7.45648e-163	5.55608e-164	-1.03193e-163	-6.64076e-163	-6.00563e-163	-2.3142e-163	1.51351e-163	-6.50276e-163	-7.77182e-164	0
-3.53858e-163	1.26576e-162	5.90598e-163	-1.13901e-163	-8.6208e-164	2.78227e-163	7.1297e-163	1.60084e-163	3.46869e-163	-9.54304e-163	-5.98144e-163	2.73581e-163	-1.88921e-164	-6.3407e-163	-4.87304e-163	-8.31359e-163	-1.1662e-164	3.87871e-164	4.73504e-163	-5.77492e-165	-7.43764e-164	-7.45648e-163	5.55608e-164	-1.03193e-163	-6.64076e-163	-6.00563e-163	-2.3142e-163	1.51351e-163	-6.50276e-163	-7.77182e-164	0
-3.53858e-163	1.26576e-162	5.90598e-163	-1.13901e-163	-8.6208e-164	2.78227e-163	7.1297e-163	1.60084e-163	3.46869e-163	-9.54304e-163	-5.98144e-163	2.73581e-163	-1.88921e-164	-6.3407e-163	-4.87304e-163	-8.31359e-163	-1.1662e-164	3.87871e-164	4.73504e-163	-5.77492e-165	-7.43764e-164	-7.45648e-163	5.55608e-164	-1.03193e-163	-6.64076e-163	-6.00563e-163	-2.3142e-163	1.51351e-163	-6.50276e-163	-7.77182e-164	0
-3.53858e-163	1.26576e-162	5.90598e-163	-1.13901e-163	-8.6208e-164	2.78227e-163	7.1297e-163	1.60084e-163	3.46869e-163	-9.54304e-163	-5.98144e-163	2.73581e-163	-1.88921e-164	-6.3407e-163	-4.87304e-163	-8.31359e-163	-1.1662e-164	3.87871e-164	4.73504e-163	-5.77492e-165	-7.43764e-164	-7.45648e-163	5.55608e-164	-1.03193e-163	-6.64076e-163	-6.00563e-163	-2.3142e-163	1.51351e-163	-6.50276e-163	-7.77182e-164	0
-3.53858e-163	1.26576e-162	5.90598e-163	-1.13901e-163	-8.6208e-164	2.78227e-163	7.1297e-163	1.60084e-163	3.46869e-163	-9.54304e-163	-5.98144e-163	2.73581e-163	-1.88921e-164	-6.3407e-163	-4.87304e-163	-8.31359e-163	-1.1662e-164	3.87871e-164	4.73504e-163	-5.77492e-165	-7.43764e-164	-7.45648e-163	5.55608e-164	-1.03193e-163	-6.64076e-163	-6.00563e-163	-2.3142e-163	1.51351e-163	-6.50276e-163	-7.77182e-164	0
-3.53858e-163	1.26576e-162	5.90598e-163	-1.13901e-163	-8.6208e-164	2.78227e-163	7.1297e-163	1.60084e-163	3.46869e-163	-9.54304e-163	-5.98144e-163	2.73581e-163	-1.88921e-164	-6.3407e-163	-4.87304e-163	-8.31359e-163	-1.1662e-164	3.87871e-164	4.73504e-163	-5.77492e-165	-7.43764e-164	-7.45648e-163	5.55608e-164	-1.03193e-163	-6.64076e-163	-6.00563e-163	-2.3142e-163	1.51351e-163	-6.50276e-163	-7.77182e-164	0
-3.53858e-163	1.26576e-162	5.90598e-163	-1.13901e-163	-8.6208e-164	2.78227e-163	7.1297e-163	1.60084e-163	3.46869e-163	-9.54304e-163	-5.98144e-163	2.73581e-163	-1.88921e-164	-6.3407e-163	-4.87304e-163	-8.31359e-163	-1.1662e-164	3.87871e-164	4.73504e-163	-5.77492e-165	-7.43764e-164	-7.45648e-163	5.55608e-164	-1.03193e-163	-6.64076e-163	-6.00563e-163	-2.3142e-163	1.51351e-163	-6.50276e-163	-7.77182e-164	0
-3.53858e-163	1.26576e-162	5.90598e-163	-1.13901e-163	-8.6208e-164	2.78227e-163	7.1297e-163	1.60084e-163	3.46869e-163	-9.54304e-163	-5.98144e-163	2.73581e-163	-1.88921e-164	-6.3407e-163	-4.87304e-163	-8.31359e-163	-1.1662e-164	3.87871e-164	4.73504e-163	-5.77492e-165	-7.43764e-164	-7.45648e-163	5.55608e-164	-1.03193e-163	-6.64076e-163	-6.00563e-163	-2.3142e-163	1.51351e-163	-6.50276e-163	-7.77182e-164	0
-3.53858e-163	1.26576e-162	5.90598e-163	-1.13901e-163	-8.6208e-164	2.78227e-163	7.1297e-163	1.60084e-163	3.46869e-163	-9.54304e-163	-5.98144e-163	2.73581e-163	-1.88921e-164	-6.3407e-163	-4.87304e-163	-8.31359e-163	-1.1662e-164	3.87871e-164	4.73504e-163	-5.77492e-165	-7.43764e-164	-7.45648e-163	5.55608e-164	-1.03193e-163	-6.64076e-163	-6.00563e-163	-2.3142e-163	1.51351e-163	-6.50276e-163	-7.77182e-164	0
-3.53858e-163	1.26576e-162	5.90598e-163	-1.13901e-163	-8.6208e-164	2.78227e-163	7.1297e-163	1.60084e-163	3.46869e-163	-9.54304e-163	-5.98144e-163	2.73581e-163	-1.88921e-164	-6.3407e-163	-4.87304e-163	-8.31359e-163	-1.1662e-164	3.87871e-164	4.73504e-163	-5.77492e-165	-7.43764e-164	-7.45648e-163	5.55608e-164	-1.03193e-163	-6.64076e-163	-6.00563e-163	-2.3142e-163	1.51351e-163	-6.50276e-163	-7.77182e-164	0
-3.53858e-163	1.26576e-162	5.90598e-163	-1.13901e-163	-8.6208e-164	2.78227e-163	7.1297e-163	1.60084e-163	3.46869e-163	-9.54304e-163	-5.98144e-163	2.73581e-163	-1.88921e-164	-6.3407e-163	-4.87304e-163	-8.31359e-163	-1.1662e-164	3.87871e-164	4.73504e-163	-5.77492e-165	-7.43764e-164	-7.45648e-163	5.55608e-164	-1.03193e-163	-6.64076e-163	-6.00563e-163	-2.3142e-163	1.51351e-163	-6.50276e-163	-7.77182e-164	0
-3.53858e-163	1.26576e-162	5.90598e-163	-1.13901e-163	-8.6208e-164	2.78227e-163	7.1297e-163	1.60084e-163	3.46869e-163	-9.54304e-163	-5.98144e-163	2.73581e-163	-1.88921e-164	-6.3407e-163	-4.87304e-163	-8.31359e-163	-1.1662e-164	3.87871e-164	4.73504e-163	-5.77492e-165	-7.43764e-164	-7.45648e-163	5.55608e-164	-1.03193e-163	-6.64076e-163	-6.00563e-163	-2.3142e-163	1.51351e-163	-6.50276e-163	-7.77182e-164	0
-3.53858e-163	1.26576e-162	5.90598e-163	-1.13901e-163	-8.6208e-164	2.78227e-163	7.1297e-163	1.60084e-163	3.46869e-163	-9.54304e-163	-5.98144e-163	2.73581e-163	-1.88921e-164	-6.3407e-163	-4.87304e-163	-8.31359e-163	-1.1662e-164	3.87871e-164	4.73504e-163	-5.77492e-165	-7.43764e-164	-7.45648e-163	5.55608e-164	-1.03193e-163	-6.64076e-163	-6.00563e-163	-2.3142e-163	1.51351e-163	-6.50276e-163	-7.77182e-164	0
-3.53858e-163	1.26576e-162	5.90598e-163	-1.13901e-163	-8.6208e-164	2.78227e-163	7.1297e-163	1.60084e-163	3.46869e-163	-9.54304e-163	-5.98144e-163	2.73581e-163	-1.88921e-164	-6.3407e-163	-4.87304e-163	-8.31359e-163	-1.1662e-164	3.87871e-164	4.73504e-163	-5.77492e-165	-7.43764e-164	-7.45648e-163	5.55608e-164	-1.03193e-163	-6.64076e-163	-6.00563e-163	-2.3142e-163	1.51351e-163	-6.50276e-163	-7.77182e-164	0
-3.53858e-163	1.26576e-162	5.90598e-163	-1.13901e-163	-8.6208e-164	2.78227e-163	7.1297e-163	1.60084e-163	3.46869e-163	-9.54304e-163	-5.98144e-163	2.73581e-163	-1.88921e-164	-6.3407e-163	-4.87304e-163	-8.31359e-163	-1.1662e-164	3.87871e-164	4.73504e-163	-5.77492e-165	-7.43764e-164	-7.45648e-163	5.55608e-164	-1.03193e-163	-6.64076e-163	-6.00563e-163	-2.3142e-163	1.51351e-163	-6.50276e-163	-7.77182e-164	0
-3.53858e-163	1.26576e-162	5.90598e-163	-1.13901e-163	-8.6208e-164	2.78227e-163	7.1297e-163	1.60084e-163	3.46869e-163	-9.54304e-163	-5.98144e-163	2.73581e-163	-1.88921e-164	-6.3407e-163	-4.87304e-163	-8.31359e-163	-1.1662e-164	3.87871e-164	4.73504e-163	-5.77492e-165	-7.43764e-164	-7.45648e-163	5.55608e-164	-1.03193e-163	-6.64076e-163	-6.00563e-163	-2.3142e-163	1.51351e-163	-6.50276e-163	-7.77182e-164	0
-3.53858e-163	1.26576e-162	5.90598e-163	-1.13901e-163	-8.6208e-164	2.78227e-163	7.1297e-163	1.60084e-163	3.46869e-163	-9.54304e-163	-5.98144e-163	2.73581e-163	-1.88921e-164	-6.3407e-163	-4.87304e-163	-8.31359e-163	-1.1662e-164	3.87871e-164	4.73504e-163	-5.77492e-165	-7.43764e-164	-7.45648e-163	5.55608e-164	-1.03193e-163	-6.64076e-163	-6.00563e-163	-2.3142e-163	1.51351e-163	-6.50276e-163	-7.77182e-164	0
-3.53858e-163	1.26576e-162	5.90598e-163	-1.13901e-163	-8.6208e-164	2.78227e-163	7.1297e-163	1.60084e-163	3.46869e-163	-9.54304e-163	-5.98144e-163	2.73581e-163	-1.88921e-164	-6.3407e-163	-4.87304e-163	-8.31359e-163	-1.1662e-164	3.87871e-164	4.73504e-163	-5.77492e-165	-7.43764e-164	-7.45648e-163	5.55608e-164	-1.03193e-163	-6.64076e-163	-6.00563e-163	-2.3142e-163	1.51351e-163	-6.50276e-163	-7.77182e-164	0
-3.53858e-163	1.26576e-162	5.90598e-163	-1.13901e-163	-8.6208e-164	2.78227e-163	7.1297e-163	1.60084e-163	3.46869e-163	-9.54304e-163	-5.98144e-163	2.73581e-163	-1.88921e-164	-6.3407e-163	-4.87304e-163	-8.31359e-163	-1.1662e-164	3.87871e-164	4.73504e-163	-5.77492e-165	-7.43764e-164	-7.45648e-163	5.55608e-164	-1.03193e-163	-6.64076e-163	-6.00563e-163	-2.3142e-163	1.51351e-163	-6.50276e-163	-7.77182e-164	0
-3.53858e-163	1.26576e-162	5.90598e-163	-1.13901e-163	-8.6208e-164	2.78227e-163	7.1297e-163	1.60084e-163	3.46869e-163	-9.54304e-163	-5.98144e-163	2.73581e-163	-1.88921e-164	-6.3407e-163	-4.87304e-163	-8.31359e-163	-1.1662e-164	3.87871e-164	4.73504e-163	-5.77492e-165	-7.43764e-164	-7.45648e-163	5.55608e-164	-1.03193e-163	-6.64076e-163	-6.00563e-163	-2.3142e-163	1.51351e-163	-6.50276e-163	-7.77182e-164	0
-3.53858e-163	1.26576e-162	5.90598e-163	-1.13901e-163	-8.6208e-164	2.78227e-163	7.1297e-163	1.60084e-163	3.46869e-163	-9.54304e-163	-5.98144e-163	2.73581e-163	-1.88921e-164	-6.3407e-163	-4.87304e-163	-8.31359e-163	-1.1662e-164	3.87871e-164	4.73504e-163	-5.77492e-165	-7.43764e-164	-7.45648e-163	5.55608e-164	-1.03193e-163	-6.64076e-163	-6.00563e-163	-2.3142e-163	1.51351e-163	-6.50276e-163	-7.77182e-164	0
-3.53858e-163	1.26576e-162	5.90598e-163	-1.13901e-163	-8.6208e-164	2.78227e-163	7.1297e-163	1.60084e-163	3.46869e-163	-9.54304e-163	-5.98144e-163	2.73581e-163	-1.88921e-164	-6.3407e-163	-4.87304e-163	-8.31359e-163	-1.1662e-164	3.87871e-164	4.73504e-163	-5.77492e-165	-7.43764e-164	-7.45648e-163	5.55608e-164	-1.03193e-163	-6.64076e-163	-6.00563e-163	-2.3142e-163	1.51351e-163	-6.50276e-163	-7.77182e-164	0
-3.53858e-163	1.26576e-162	5.90598e-163	-1.13901e-163	-8.6208e-164	2.78227e-163	7.1297e-163	1.60084e-163	3.46869e-163	-9.54304e-163	-5.98144e-163	2.73581e-163	-1.88921e-164	-6.3407e-163	-4.87304e-163	-8.31359e-163	-1.1662e-164	3.87871e-164	4.73504e-163	-5.77492e-165	-7.43764e-164	-7.45648e-163	5.55608e-164	-1.03193e-163	-6.64076e-163	-6.00563e-163	-2.3142e-163	1.51351e-163	-6.50276e-163	-7.77182e-164	0
-3.53858e-163	1.26576e-162	5.90598e-163	-1.13901e-163	-8.6208e-164	2.78227e-163	7.1297e-163	1.60084e-163	3.46869e-163	-9.54304e-163	-5.98144e-163	2.73581e-163	-1.88921e-164	-6.3407e-163	-4.87304e-163	-8.31359e-163	-1.1662e-164	3.87871e-164	4.73504e-163	-5.77492e-165	-7.43764e-164	-7.45648e-163	5.55608e-164	-1.03193e-163	-6.64076e-163	-6.00563e-163	-2.3142e-163	1.51351e-163	-6.50276e-163	-7.77182e-164	0
-3.53858e-163	1.26576e-162	5.90598e-163	-1.13901e-163	-8.6208e-164	2.78227e-163	7.1297e-163	1.60084e-163	3.46869e-163	-9.54304e-163	-5.98144e-163	2.73581e-163	-1.88921e-164	-6.3407e-163	-4.87304e-163	-8.31359e-163	-1.1662e-164	3.87871e-164	4.73504e-163	-5.77492e-165	-7.43764e-164	-7.45648e-163	5.55608e-164	-1.03193e-163	-6.64076e-163	-6.00563e-163	-2.3142e-163	1.51351e-163	-6.50276e-163	-7.77182e-164	0
-3.53858e-163	1.26576e-162	5.90598e-163	-1.13901e-163	-8.6208e-164	2.78227e-163	7.1297e-163	1.60084e-163	3.46869e-163	-9.54304e-163	-5.98144e-163	2.73581e-163	-1.88921e-164	-6.3407e-163	-4.87304e-163	-8.31359e-163	-1.1662e-164	3.87871e-164	4.73504e-163	-5.77492e-165	-7.43764e-164	-7.45648e-163	5.55608e-164	-1.03193e-163	-6.64076e-163	-6.00563e-163	-2.3142e-163	1.51351e-163	-6.50276e-163	-7.77182e-164	0
-3.53858e-163	1.26576e-162	5.90598e-163	-1.13901e-163	-8.6208e-164	2.78227e-163	7.1297e-163	1.60084e-163	3.46869e-163	-9.54304e-163	-5.98144e-163	2.73581e-163	-1.88921e-164	-6.3407e-163	-4.87304e-163	-8.31359e-163	-1.1662e-164	3.87871e-164	4.73504e-163	-5.77492e-165	-7.43764e-164	-7.45648e-163	5.55608e-164	-1.03193e-163	-6.64076e-163	-6.00563e-163	-2.3142e-163	1.51351e-163	-6.50276e-163	-7.77182e-164	0
-3.53858e-163	1.26576e-162	5.90598e-163	-1.13901e-163	-8.6208e-164	2.78227e-163	7.1297e-163	1.60084e-163	3.46869e-163	-9.54304e-163	-5.98144e-163	2.73581e-163	-1.88921e-164	-6.3407e-163	-4.87304e-163	-8.31359e-163	-1.1662e-164	3.87871e-164	4.73504e-163	-5.77492e-165	-7.43764e-164	-7.45648e-163	5.55608e-164	-1.03193e-163	-6.64076e-163	-6.00563e-163	-2.3142e-163	1.51351e-163	-6.50276e-163	-7.77182e-164	0
-3.53858e-163	1.26576e-162	5.90598e-163	-1.13901e-163	-8.6208e-164	2.78227e-163	7.1297e-163	1.60084e-163	3.46869e-163	-9.54304e-163	-5.98144e-163	2.73581e-163	-1.88921e-164	-6.3407e-163	-4.87304e-163	-8.31359e-163	-1.1662e-164	3.87871e-164	4.73504e-163	-5.77492e-165	-7.43764e-164	-7.45648e-163	5.55608e-164	-1.03193e-163	-6.64076e-163	-6.00563e-163	-2.3142e-163	1.51351e-163	-6.50276e-163	-7.77182e-164	0
-3.53858e-163	1.26576e-162	5.90598e-163	-1.13901e-163	-8.6208e-164	2.78227e-163	7.1297e-163	1.60084e-163	3.46869e-163	-9.54304e-163	-5.98144e-163	2.73581e-163	-1.88921e-164	-6.3407e-163	-4.87304e-163	-8.31359e-163	-1.1662e-164	3.87871e-164	4.73504e-163	-5.77492e-165	-7.43764e-164	-7.45648e-163	5.55608e-164	-1.03193e-163	-6.64076e-163	-6.00563e-163	-2.3142e-163	1.51351e-163	-6.50276e-163	-7.77182e-164	0
-3.53858e-163	1.26576e-162	5.90598e-163	-1.13901e-163	-8.6208e-164	2.78227e-163	7.1297e-163	1.60084e-163	3.46869e-163	-9.54304e-163	-5.98144e-163	2.73581e-163	-1.88921e-164	-6.3407e-163	-4.87304e-163	-8.31359e-163	-1.1662e-164	3.87871e-164	4.73504e-163	-5.77492e-165	-7.43764e-164	-7.45648e-163	5.55608e-164	-1.03193e-163	-6.64076e-163	-6.00563e-163	-2.3142e-163	1.51351e-163	-6.50276e-163	-7.77182e-164	0
-3.53858e-163	1.26576e-162	5.90598e-163	-1.13901e-163	-8.6208e-164	2.78227e-163	7.1297e-163	1.60084e-163	3.46869e-163	-9.54304e-163	-5.98144e-163	2.73581e-163	-1.88921e-164	-6.3407e-163	-4.87304e-163	-8.31359e-163	-1.1662e-164	3.87871e-164	4.73504e-163	-5.77492e-165	-7.43764e-164	-7.45648e-163	5.55608e-164	-1.03193e-163	-6.64076e-163	-6.00563e-163	-2.3142e-163	1.51351e-163	-6.50276e-163	-7.77182e-164	0
-3.53858e-163	1.26576e-162	5.90598e-163	-1.13901e-163	-8.6208e-164	2.78227e-163	7.1297e-163	1.60084e-163	3.46869e-163	-9.54304e-163	-5.98144e-163	2.73581e-163	-1.88921e-164	-6.3407e-163	-4.87304e-163	-8.31359e-163	-1.1662e-164	3.87871e-164	4.73504e-163	-5.77492e-165	-7.43764e-164	-7.45648e-163	5.55608e-164	-1.03193e-163	-6.64076e-163	-6.00563e-163	-2.3142e-163	1.51351e-163	-6.50276e-163	-7.77182e-164	0
-3.53858e-163	1.26576e-162	5.90598e-163	-1.13901e-163	-8.6208e-164	2.78227e-163	7.1297e-163	1.60084e-163	3.46869e-163	-9.54304e-163	-5.98144e-163	2.73581e-163	-1.88921e-164	-6.3407e-163	-4.87304e-163	-8.31359e-163	-1.1662e-164	3.87871e-164	4.73504e-163	-5.77492e-165	-7.43764e-164	-7.45648e-163	5.55608e-164	-1.03193e-163	-6.64076e-163	-6.00563e-163	-2.3142e-163	1.51351e-163	-6.50276e-163	-7.77182e-164	0
-3.53858e-163	1.26576e-162	5.90598e-163	-1.13901e-163	-8.6208e-164	2.78227e-163	7.1297e-163	1.60084e-163	3.46869e-163	-9.54304e-163	-5.98144e-163	2.73581e-163	-1.88921e-164	-6.3407e-163	-4.87304e-163	-8.31359e-163	-1.1662e-164	3.87871e-164	4.73504e-163	-5.77492e-165	-7.43764e-164	-7.45648e-163	5.55608e-164	-1.03193e-163	-6.64076e-163	-6.00563e-163	-2.3142e-163	1.51351e-163	-6.50276e-163	-7.77182e-164	0
-3.53858e-163	1.26576e-162	5.90598e-163	-1.13901e-163	-8.6208e-164	2.78227e-163	7.1297e-163	1.60084e-163	3.46869e-163	-9.54304e-163	-5.98144e-163	2.73581e-163	-1.88921e-164	-6.3407e-163	-4.87304e-163	-8.31359e-163	-1.1662e-164	3.87871e-164	4.73504e-163	-5.77492e-165	-7.43764e-164	-7.45648e-163	5.55608e-164	-1.03193e-163	-6.64076e-163	-6.00563e-163	-2.3142e-163	1.51351e-163	-6.50276e-163	-7.77182e-164	0
-3.53858e-163	1.26576e-162	5.90598e-163	-1.13901e-163	-8.6208e-164	2.78227e-163	7.1297e-163	1.60084e-163	3.46869e-163	-9.54304e-163	-5.98144e-163	2.73581e-163	-1.88921e-164	-6.3407e-163	-4.87304e-163	-8.31359e-163	-1.1662e-164	3.87871e-164	4.73504e-163	-5.77492e-165	-7.43764e-164	-7.45648e-163	5.55608e-164	-1.03193e-163	-6.64076e-163	-6.00563e-163	-2.3142e-163	1.51351e-163	-6.50276e-163	-7.77182e-164	0
-3.53858e-163	1.26576e-162	5.90598e-163	-1.13901e-163	-8.6208e-164	2.78227e-163	7.1297e-163	1.60084e-163	3.46869e-163	-9.54304e-163	-5.98144e-163	2.73581e-163	-1.88921e-164	-6.3407e-163	-4.87304e-163	-8.31359e-163	-1.1662e-164	3.87871e-164	4.73504e-163	-5.77492e-165	-7.43764e-164	-7.45648e-163	5.55608e-164	-1.03193e-163	-6.64076e-163	-6.00563e-163	-2.3142e-163	1.51351e-163	-6.50276e-163	-7.77182e-164	0
-3.53858e-163	1.26576e-162	5.90598e-163	-1.13901e-163	-8.6208e-164	2.78227e-163	7.1297e-163	1.60084e-163	3.46869e-163	-9.54304e-163	-5.98144e-163	2.73581e-163	-1.88921e-164	-6.3407e-163	-4.87304e-163	-8.31359e-163	-1.1662e-164	3.87871e-164	4.73504e-163	-5.77492e-165	-7.43764e-164	-7.45648e-163	5.55608e-164	-1.03193e-163	-6.64076e-163	-6.00563e-163	-2.3142e-163	1.51351e-163	-6.50276e-163	-7.77182e-164	0
-3.53858e-163	1.26576e-162	5.90598e-163	-1.13901e-163	-8.6208e-164	2.78227e-163	7.1297e-163	1.60084e-163	3.46869e-163	-9.54304e-163	-5.98144e-163	2.73581e-163	-1.88921e-164	-6.3407e-163	-4.87304e-163	-8.31359e-163	-1.1662e-164	3.87871e-164	4.73504e-163	-5.77492e-165	-7.43764e-164	-7.45648e-163	5.55608e-164	-1.03193e-163	-6.64076e-163	-6.00563e-163	-2.3142e-163	1.51351e-163	-6.50276e-163	-7.77182e-164	0
-3.53858e-163	1.26576e-162	5.90598e-163	-1.13901e-163	-8.6208e-164	2.78227e-163	7.1297e-163	1.60084e-163	3.46869e-163	-9.54304e-163	-5.98144e-163	2.73581e-163	-1.88921e-164	-6.3407e-163	-4.87304e-163	-8.31359e-163	-1.1662e-164	3.87871e-164	4.73504e-163	-5.77492e-165	-7.43764e-164	-7.45648e-163	5.55608e-164	-1.03193e-163	-6.64076e-163	-6.00563e-163	-2.3142e-163	1.51351e-163	-6.50276e-163	-7.77182e-164	0
-3.53858e-163	1.26576e-162	5.90598e-163	-1.13901e-163	-8.6208e-164	2.78227e-163	7.1297e-163	1.60084e-163	3.46869e-163	-9.54304e-163	-5.98144e-163	2.73581e-163	-1.88921e-164	-6.3407e-163	-4.87304e-163	-8.31359e-163	-1.1662e-164	3.87871e-164	4.73504e-163	-5.77492e-165	-7.43764e-164	-7.45648e-163	5.55608e-164	-1.03193e-163	-6.64076e-163	-6.00563e-163	-2.3142e-163	1.51351e-163	-6.50276e-163	-7.77182e-164	0
-3.53858e-163	1.26576e-162	5.90598e-163	-1.13901e-163	-8.6208e-164	2.78227e-163	7.1297e-163	1.60084e-163	3.46869e-163	-9.54304e-163	-5.98144e-163	2.73581e-163	-1.88921e-164	-6.3407e-163	-4.87304e-163	-8.31359e-163	-1.1662e-164	3.87871e-164	4.73504e-163	-5.77492e-165	-7.43764e-164	-7.45648e-163	5.55608e-164	-1.03193e-163	-6.64076e-163	-6.00563e-163	-2.3142e-163	1.51351e-163	-6.50276e-163	-7.77182e-164	0
-3.53858e-163	1.26576e-162	5.90598e-163	-1.13901e-163	-8.6208e-164	2.78227e-163	7.1297e-163	1.60084e-163	3.46869e-163	-9.54304e-163	-5.98144e-163	2.73581e-163	-1.88921e-164	-6.3407e-163	-4.87304e-163	-8.31359e-163	-1.1662e-164	3.87871e-164	4.73504e-163	-5.77492e-165	-7.43764e-164	-7.45648e-163	5.55608e-164	-1.03193e-163	-6.64076e-163	-6.00563e-163	-2.3142e-163	1.51351e-163	-6.50276e-163	-7.77182e-164	0
-3.53858e-163	1.26576e-162	5.90598e-163	-1.13901e-163	-8.6208e-164	2.78227e-163	7.1297e-163	1.60084e-163	3.46869e-163	-9.54304e-163	-5.98144e-163	2.73581e-163	-1.88921e-164	-6.3407e-163	-4.87304e-163	-8.31359e-163	-1.1662e-164	3.87871e-164	4.73504e-163	-5.77492e-165	-7.43764e-164	-7.45648e-163	5.55608e-164	-1.03193e-163	-6.64076e-163	-6.00563e-163	-2.3142e-163	1.51351e-163	-6.50276e-163	-7.77182e-164	0
-3.53858e-163	1.26576e-162	5.90598e-163	-1.13901e-163	-8.6208e-164	2.78227e-163	7.1297e-163	1.60084e-163	3.46869e-163	-9.54304e-163	-5.98144e-163	2.73581e-163	-1.88921e-164	-6.3407e-163	-4.87304e-163	-8.31359e-163	-1.1662e-164	3.87871e-164	4.73504e-163	-5.77492e-165	-7.43764e-164	-7.45648e-163	5.55608e-164	-1.03193e-163	-6.64076e-163	-6.00563e-163	-2.3142e-163	1.51351e-163	-6.50276e-163	-7.77182e-164	0
-3.53858e-163	1.26576e-162	5.90598e-163	-1.13901e-163	-8.6208e-164	2.78227e-163	7.1297e-163	1.60084e-163	3.46869e-163	-9.54304e-163	-5.98144e-163	2.73581e-163	-1.88921e-164	-6.3407e-163	-4.87304e-163	-8.31359e-163	-1.1662e-164	3.87871e-164	4.73504e-163	-5.77492e-165	-7.43764e-164	-7.45648e-163	5.55608e-164	-1.03193e-163	-6.64076e-163	-6.00563e-163	-2.3142e-163	1.51351e-163	-6.50276e-163	-7.77182e-164	0
-3.53858e-163	1.26576e-162	5.90598e-163	-1.13901e-163	-8.6208e-164	2.78227e-163	7.1297e-163	1.60084e-163	3.46869e-163	-9.54304e-163	-5.98144e-163	2.73581e-163	-1.88921e-164	-6.3407e-163	-4.87304e-163	-8.31359e-163	-1.1662e-164	3.87871e-164	4.73504e-163	-5.77492e-165	-7.43764e-164	-7.45648e-163	5.55608e-164	-1.03193e-163	-6.64076e-163	-6.00563e-163	-2.3142e-163	1.51351e-163	-6.50276e-163	-7.77182e-164	0
-3.53858e-163	1.26576e-162	5.90598e-163	-1.13901e-163	-8.6208e-164	2.78227e-163	7.1297e-163	1.60084e-163	3.46869e-163	-9.54304e-163	-5.98144e-163	2.73581e-163	-1.88921e-164	-6.3407e-163	-4.87304e-163	-8.31359e-163	-1.1662e-164	3.87871e-164	4.73504e-163	-5.77492e-165	-7.43764e-164	-7.45648e-163	5.55608e-164	-1.03193e-163	-6.64076e-163	-6.00563e-163	-2.3142e-163	1.51351e-163	-6.50276e-163	-7.77182e-164	0
-3.53858e-163	1.26576e-162	5.90598e-163	-1.13901e-163	-8.6208e-164	2.78227e-163	7.1297e-163	1.60084e-163	3.46869e-163	-9.54304e-163	-5.98144e-163	2.73581e-163	-1.88921e-164	-6.3407e-163	-4.87304e-163	-8.31359e-163	-1.1662e-164	3.87871e-164	4.73504e-163	-5.77492e-165	-7.43764e-164	-7.45648e-163	5.55608e-164	-1.03193e-163	-6.64076e-163	-6.00563e-163	-2.3142e-163	1.51351e-163	-6.50276e-163	-7.77182e-164	0
-3.53858e-163	1.26576e-162	5.90598e-163	-1.13901e-163	-8.6208e-164	2.78227e-163	7.1297e-163	1.60084e-163	3.46869e-163	-9.54304e-163	-5.98144e-163	2.73581e-163	-1.88921e-164	-6.3407e-163	-4.87304e-163	-8.31359e-163	-1.1662e-164	3.87871e-164	4.73504e-163	-5.77492e-165	-7.43764e-164	-7.45648e-163	5.55608e-164	-1.03193e-163	-6.64076e-163	-6.00563e-163	-2.3142e-163	1.51351e-163	-6.50276e-163	-7.77182e-164	0
-3.53858e-163	1.26576e-162	5.90598e-163	-1.13901e-163	-8.6208e-164	2.78227e-163	7.1297e-163	1.60084e-163	3.46869e-163	-9.54304e-163	-5.98144e-163	2.73581e-163	-1.88921e-164	-6.3407e-163	-4.87304e-163	-8.31359e-163	-1.1662e-164	3.87871e-164	4.73504e-163	-5.77492e-165	-7.43764e-164	-7.45648e-163	5.55608e-164	-1.03193e-163	-6.64076e-163	-6.00563e-163	-2.3142e-163	1.51351e-163	-6.50276e-163	-7.77182e-164	0
-3.53858e-163	1.26576e-162	5.90598e-163	-1.13901e-163	-8.6208e-164	2.78227e-163	7.1297e-163	1.60084e-163	3.46869e-163	-9.54304e-163	-5.98144e-163	2.73581e-163	-1.88921e-164	-6.3407e-163	-4.87304e-163	-8.31359e-163	-1.1662e-164	3.87871e-164	4.73504e-163	-5.77492e-165	-7.43764e-164	-7.45648e-163	5.55608e-164	-1.03193e-163	-6.64076e-163	-6.00563e-163	-2.3142e-163	1.51351e-163	-6.50276e-163	-7.77182e-164	0
-3.53858e-163	1.26576e-162	5.90598e-163	-1.13901e-163	-8.6208e-164	2.78227e-163	7.1297e-163	1.60084e-163	3.46869e-163	-9.54304e-163	-5.98144e-163	2.73581e-163	-1.88921e-164	-6.3407e-163	-4.87304e-163	-8.31359e-163	-1.1662e-164	3.87871e-164	4.73504e-163	-5.77492e-165	-7.43764e-164	-7.45648e-163	5.55608e-164	-1.03193e-163	-6.64076e-163	-6.00563e-163	-2.3142e-163	1.51351e-163	-6.50276e-163	-7.77182e-164	0
-3.53858e-163	1.26576e-162	5.90598e-163	-1.13901e-163	-8.6208e-164	2.78227e-163	7.1297e-163	1.60084e-163	3.46869e-163	-9.54304e-163	-5.98144e-163	2.73581e-163	-1.88921e-164	-6.3407e-163	-4.87304e-163	-8.31359e-163	-1.1662e-164	3.87871e-164	4.73504e-163	-5.77492e-165	-7.43764e-164	-7.45648e-163	5.55608e-164	-1.03193e-163	-6.64076e-163	-6.00563e-163	-2.3142e-163	1.51351e-163	-6.50276e-163	-7.77182e-164	0
-3.53858e-163	1.26576e-162	5.90598e-163	-1.13901e-163	-8.6208e-164	2.78227e-163	7.1297e-163	1.60084e-163	3.46869e-163	-9.54304e-163	-5.98144e-163	2.73581e-163	-1.88921e-164	-6.3407e-163	-4.87304e-163	-8.31359e-163	-1.1662e-164	3.87871e-164	4.73504e-163	-5.77492e-165	-7.43764e-164	-7.45648e-163	5.55608e-164	-1.03193e-163	-6.64076e-163	-6.00563e-163	-2.3142e-163	1.51351e-163	-6.50276e-163	-7.77182e-164	0
-3.53858e-163	1.26576e-162	5.90598e-163	-1.13901e-163	-8.6208e-164	2.78227e-163	7.1297e-163	1.60084e-163	3.46869e-163	-9.54304e-163	-5.98144e-163	2.73581e-163	-1.88921e-164	-6.3407e-163	-4.87304e-163	-8.31359e-163	-1.1662e-164	3.87871e-164	4.73504e-163	-5.77492e-165	-7.43764e-164	-7.45648e-163	5.55608e-164	-1.03193e-163	-6.64076e-163	-6.00563e-163	-2.3142e-163	1.51351e-163	-6.50276e-163	-7.77182e-164	0
-3.53858e-163	1.26576e-162	5.90598e-163	-1.13901e-163	-8.6208e-164	2.78227e-163	7.1297e-163	1.60084e-163	3.46869e-163	-9.54304e-163	-5.98144e-163	2.73581e-163	-1.88921e-164	-6.3407e-163	-4.87304e-163	-8.31359e-163	-1.1662e-164	3.87871e-164	4.73504e-163	-5.77492e-165	-7.43764e-164	-7.45648e-163	5.55608e-164	-1.03193e-163	-6.64076e-163	-6.00563e-163	-2.3142e-163	1.51351e-163	-6.50276e-163	-7.77182e-164	0
-3.53858e-163	1.26576e-162	5.90598e-163	-1.13901e-163	-8.6208e-164	2.78227e-163	7.1297e-163	1.60084e-163	3.46869e-163	-9.54304e-163	-5.98144e-163	2.73581e-163	-1.88921e-164	-6.3407e-163	-4.87304e-163	-8.31359e-163	-1.1662e-164	3.87871e-164	4.73504e-163	-5.77492e-165	-7.43764e-164	-7.45648e-163	5.55608e-164	-1.03193e-163	-6.64076e-163	-6.00563e-163	-2.3142e-163	1.51351e-163	-6.50276e-163	-7.77182e-164	0
-3.53858e-163	1.26576e-162	5.90598e-163	-1.13901e-163	-8.6208e-164	2.78227e-163	7.1297e-163	1.60084e-163	3.46869e-163	-9.54304e-163	-5.98144e-163	2.73581e-163	-1.88921e-164	-6.3407e-163	-4.87304e-163	-8.31359e-163	-1.1662e-164	3.87871e-164	4.73504e-163	-5.77492e-165	-7.43764e-164	-7.45648e-163	5.55608e-164	-1.03193e-163	-6.64076e-163	-6.00563e-163	-2.3142e-163	1.51351e-163	-6.50276e-163	-7.77182e-164	0
-3.53858e-163	1.26576e-162	5.90598e-163	-1.13901e-163	-8.6208e-164	2.78227e-163	7.1297e-163	1.60084e-163	3.46869e-163	-9.54304e-163	-5.98144e-163	2.73581e-163	-1.88921e-164	-6.3407e-163	-4.87304e-163	-8.31359e-163	-1.1662e-164	3.87871e-164	4.73504e-163	-5.77492e-165	-7.43764e-164	-7.45648e-163	5.55608e-164	-1.03193e-163	-6.64076e-163	-6.00563e-163	-2.3142e-163	1.51351e-163	-6.50276e-163	-7.77182e-164	0
-3.53858e-163	1.26576e-162	5.90598e-163	-1.13901e-163	-8.6208e-164	2.78227e-163	7.1297e-163	1.60084e-163	3.46869e-163	-9.54304e-163	-5.98144e-163	2.73581e-163	-1.88921e-164	-6.3407e-163	-4.87304e-163	-8.31359e-163	-1.1662e-164	3.87871e-164	4.73504e-163	-5.77492e-165	-7.43764e-164	-7.45648e-163	5.55608e-164	-1.03193e-163	-6.64076e-163	-6.00563e-163	-2.3142e-163	1.51351e-163	-6.50276e-163	-7.77182e-164	0
-3.53858e-163	1.26576e-162	5.90598e-163	-1.13901e-163	-8.6208e-164	2.78227e-163	7.1297e-163	1.60084e-163	3.46869e-163	-9.54304e-163	-5.98144e-163	2.73581e-163	-1.88921e-164	-6.3407e-163	-4.87304e-163	-8.31359e-163	-1.1662e-164	3.87871e-164	4.73504e-163	-5.77492e-165	-7.43764e-164	-7.45648e-163	5.55608e-164	-1.03193e-163	-6.64076e-163	-6.00563e-163	-2.3142e-163	1.51351e-163	-6.50276e-163	-7.77182e-164	0
-3.53858e-163	1.26576e-162	5.90598e-163	-1.13901e-163	-8.6208e-164	2.78227e-163	7.1297e-163	1.60084e-163	3.46869e-163	-9.54304e-163	-5.98144e-163	2.73581e-163	-1.88921e-164	-6.3407e-163	-4.87304e-163	-8.31359e-163	-1.1662e-164	3.87871e-164	4.73504e-163	-5.77492e-165	-7.43764e-164	-7.45648e-163	5.55608e-164	-1.03193e-163	-6.64076e-163	-6.00563e-163	-2.3142e-163	1.51351e-163	-6.50276e-163	-7.77182e-164	0
-3.53858e-163	1.26576e-162	5.90598e-163	-1.13901e-163	-8.6208e-164	2.78227e-163	7.1297e-163	1.60084e-163	3.46869e-163	-9.54304e-163	-5.98144e-163	2.73581e-163	-1.88921e-164	-6.3407e-163	-4.87304e-163	-8.31359e-163	-1.1662e-164	3.87871e-164	4.73504e-163	-5.77492e-165	-7.43764e-164	-7.45648e-163	5.55608e-164	-1.03193e-163	-6.64076e-163	-6.00563e-163	-2.3142e-163	1.51351e-163	-6.50276e-163	-7.77182e-164	0
-3.53858e-163	1.26576e-162	5.90598e-163	-1.13901e-163	-8.6208e-164	2.78227e-163	7.1297e-163	1.60084e-163	3.46869e-163	-9.54304e-163	-5.98144e-163	2.73581e-163	-1.88921e-164	-6.3407e-163	-4.87304e-163	-8.31359e-163	-1.1662e-164	3.87871e-164	4.73504e-163	-5.77492e-165	-7.43764e-164	-7.45648e-163	5.55608e-164	-1.03193e-163	-6.64076e-163	-6.00563e-163	-2.3142e-163	1.51351e-163	-6.50276e-163	-7.77182e-164	0
-3.53858e-163	1.26576e-162	5.90598e-163	-1.13901e-163	-8.6208e-164	2.78227e-163	7.1297e-163	1.60084e-163	3.46869e-163	-9.54304e-163	-5.98144e-163	2.73581e-163	-1.88921e-164	-6.3407e-163	-4.87304e-163	-8.31359e-163	-1.1662e-164	3.87871e-164	4.73504e-163	-5.77492e-165	-7.43764e-164	-7.45648e-163	5.55608e-164	-1.03193e-163	-6.64076e-163	-6.00563e-163	-2.3142e-163	1.51351e-163	-6.50276e-163	-7.77182e-164	0
-3.53858e-163	1.26576e-162	5.90598e-163	-1.13901e-163	-8.6208e-164	2.78227e-163	7.1297e-163	1.60084e-163	3.46869e-163	-9.54304e-163	-5.98144e-163	2.73581e-163	-1.88921e-164	-6.3407e-163	-4.87304e-163	-8.31359e-163	-1.1662e-164	3.87871e-164	4.73504e-163	-5.77492e-165	-7.43764e-164	-7.45648e-163	5.55608e-164	-1.03193e-163	-6.64076e-163	-6.00563e-163	-2.3142e-163	1.51351e-163	-6.50276e-163	-7.77182e-164	0
-3.53858e-163	1.26576e-162	5.90598e-163	-1.13901e-163	-8.6208e-164	2.78227e-163	7.1297e-163	1.60084e-163	3.46869e-163	-9.54304e-163	-5.98144e-163	2.73581e-163	-1.88921e-164	-6.3407e-163	-4.87304e-163	-8.31359e-163	-1.1662e-164	3.87871e-164	4.73504e-163	-5.77492e-165	-7.43764e-164	-7.45648e-163	5.55608e-164	-1.03193e-163	-6.64076e-163	-6.00563e-163	-2.3142e-163	1.51351e-163	-6.50276e-163	-7.77182e-164	0
-3.53858e-163	1.26576e-162	5.90598e-163	-1.13901e-163	-8.6208e-164	2.78227e-163	7.1297e-163	1.60084e-163	3.46869e-163	-9.54304e-163	-5.98144e-163	2.73581e-163	-1.88921e-164	-6.3407e-163	-4.87304e-163	-8.31359e-163	-1.1662e-164	3.87871e-164	4.73504e-163	-5.77492e-165	-7.43764e-164	-7.45648e-163	5.55608e-164	-1.03193e-163	-6.64076e-163	-6.00563e-163	-2.3142e-163	1.51351e-163	-6.50276e-163	-7.77182e-164	0
-3.53858e-163	1.26576e-162	5.90598e-163	-1.13901e-163	-8.6208e-164	2.78227e-163	7.1297e-163	1.60084e-163	3.46869e-163	-9.54304e-163	-5.98144e-163	2.73581e-163	-1.88921e-164	-6.3407e-163	-4.87304e-163	-8.31359e-163	-1.1662e-164	3.87871e-164	4.73504e-163	-5.77492e-165	-7.43764e-164	-7.45648e-163	5.55608e-164	-1.03193e-163	-6.64076e-163	-6.00563e-163	-2.3142e-163	1.51351e-163	-6.50276e-163	-7.77182e-164	0
-3.53858e-163	1.26576e-162	5.90598e-163	-1.13901e-163	-8.6208e-164	2.78227e-163	7.1297e-163	1.60084e-163	3.46869e-163	-9.54304e-163	-5.98144e-163	2.73581e-163	-1.88921e-164	-6.3407e-163	-4.87304e-163	-8.31359e-163	-1.1662e-164	3.87871e-164	4.73504e-163	-5.77492e-165	-7.43764e-164	-7.45648e-163	5.55608e-164	-1.03193e-163	-6.64076e-163	-6.00563e-163	-2.3142e-163	1.51351e-163	-6.50276e-163	-7.77182e-164	0
-3.53858e-163	1.26576e-162	5.90598e-163	-1.13901e-163	-8.6208e-164	2.78227e-163	7.1297e-163	1.60084e-163	3.46869e-163	-9.54304e-163	-5.98144e-163	2.73581e-163	-1.88921e-164	-6.3407e-163	-4.87304e-163	-8.31359e-163	-1.1662e-164	3.87871e-164	4.73504e-163	-5.77492e-165	-7.43764e-164	-7.45648e-163	5.55608e-164	-1.03193e-163	-6.64076e-163	-6.00563e-163	-2.3142e-163	1.51351e-163	-6.50276e-163	-7.77182e-164	0
-3.53858e-163	1.26576e-162	5.90598e-163	-1.13901e-163	-8.6208e-164	2.78227e-163	7.1297e-163	1.60084e-163	3.46869e-163	-9.54304e-163	-5.98144e-163	2.73581e-163	-1.88921e-164	-6.3407e-163	-4.87304e-163	-8.31359e-163	-1.1662e-164	3.87871e-164	4.73504e-163	-5.77492e-165	-7.43764e-164	-7.45648e-163	5.55608e-164	-1.03193e-163	-6.64076e-163	-6.00563e-163	-2.3142e-163	1.51351e-163	-6.50276e-163	-7.77182e-164	0
-3.53858e-163	1.26576e-162	5.90598e-163	-1.13901e-163	-8.6208e-164	2.78227e-163	7.1297e-163	1.60084e-163	3.46869e-163	-9.54304e-163	-5.98144e-163	2.73581e-163	-1.88921e-164	-6.3407e-163	-4.87304e-163	-8.31359e-163	-1.1662e-164	3.87871e-164	4.73504e-163	-5.77492e-165	-7.43764e-164	-7.45648e-163	5.55608e-164	-1.03193e-163	-6.64076e-163	-6.00563e-163	-2.3142e-163	1.51351e-163	-6.50276e-163	-7.77182e-164	0
-3.53858e-163	1.26576e-162	5.90598e-163	-1.13901e-163	-8.6208e-164	2.78227e-163	7.1297e-163	1.60084e-163	3.46869e-163	-9.54304e-163	-5.98144e-163	2.73581e-163	-1.88921e-164	-6.3407e-163	-4.87304e-163	-8.31359e-163	-1.1662e-164	3.87871e-164	4.73504e-163	-5.77492e-165	-7.43764e-164	-7.45648e-163	5.55608e-164	-1.03193e-163	-6.64076e-163	-6.00563e-163	-2.3142e-163	1.51351e-163	-6.50276e-163	-7.77182e-164	0
-3.53858e-163	1.26576e-162	5.90598e-163	-1.13901e-163	-8.6208e-164	2.78227e-163	7.1297e-163	1.60084e-163	3.46869e-163	-9.54304e-163	-5.98144e-163	2.73581e-163	-1.88921e-164	-6.3407e-163	-4.87304e-163	-8.31359e-163	-1.1662e-164	3.87871e-164	4.73504e-163	-5.77492e-165	-7.43764e-164	-7.45648e-163	5.55608e-164	-1.03193e-163	-6.64076e-163	-6.00563e-163	-2.3142e-163	1.51351e-163	-6.50276e-163	-7.77182e-164	0
-3.53858e-163	1.26576e-162	5.90598e-163	-1.13901e-163	-8.6208e-164	2.78227e-163	7.1297e-163	1.60084e-163	3.46869e-163	-9.54304e-163	-5.98144e-163	2.73581e-163	-1.88921e-164	-6.3407e-163	-4.87304e-163	-8.31359e-163	-1.1662e-164	3.87871e-164	4.73504e-163	-5.77492e-165	-7.43764e-164	-7.45648e-163	5.55608e-164	-1.03193e-163	-6.64076e-163	-6.00563e-163	-2.3142e-163	1.51351e-163	-6.50276e-163	-7.77182e-164	0
-3.53858e-163	1.26576e-162	5.90598e-163	-1.13901e-163	-8.6208e-164	2.78227e-163	7.1297e-163	1.60084e-163	3.46869e-163	-9.54304e-163	-5.98144e-163	2.73581e-163	-1.88921e-164	-6.3407e-163	-4.87304e-163	-8.31359e-163	-1.1662e-164	3.87871e-164	4.73504e-163	-5.77492e-165	-7.43764e-164	-7.45648e-163	5.55608e-164	-1.03193e-163	-6.64076e-163	-6.00563e-163	-2.3142e-163	1.51351e-163	-6.50276e-163	-7.77182e-164	0
-3.53858e-163	1.26576e-162	5.90598e-163	-1.13901e-163	-8.6208e-164	2.78227e-163	7.1297e-163	1.60084e-163	3.46869e-163	-9.54304e-163	-5.98144e-163	2.73581e-163	-1.88921e-164	-6.3407e-163	-4.87304e-163	-8.31359e-163	-1.1662e-164	3.87871e-164	4.73504e-163	-5.77492e-165	-7.43764e-164	-7.45648e-163	5.55608e-164	-1.03193e-163	-6.64076e-163	-6.00563e-163	-2.3142e-163	1.51351e-163	-6.50276e-163	-7.77182e-164	0
-3.53858e-163	1.26576e-162	5.90598e-163	-1.13901e-163	-8.6208e-164	2.78227e-163	7.1297e-163	1.60084e-163	3.46869e-163	-9.54304e-163	-5.98144e-163	2.73581e-163	-1.88921e-164	-6.3407e-163	-4.87304e-163	-8.31359e-163	-1.1662e-164	3.87871e-164	4.73504e-163	-5.77492e-165	-7.43764e-164	-7.45648e-163	5.55608e-164	-1.03193e-163	-6.64076e-163	-6.00563e-163	-2.3142e-163	1.51351e-163	-6.50276e-163	-7.77182e-164	0
-3.53858e-163	1.26576e-162	5.90598e-163	-1.13901e-163	-8.6208e-164	2.78227e-163	7.1297e-163	1.60084e-163	3.46869e-163	-9.54304e-163	-5.98144e-163	2.73581e-163	-1.88921e-164	-6.3407e-163	-4.87304e-163	-8.31359e-163	-1.1662e-164	3.87871e-164	4.73504e-163	-5.77492e-165	-7.43764e-164	-7.45648e-163	5.55608e-164	-1.03193e-163	-6.64076e-163	-6.00563e-163	-2.3142e-163	1.51351e-163	-6.50276e-163	-7.77182e-164	0
-3.53858e-163	1.26576e-162	5.90598e-163	-1.13901e-163	-8.6208e-164	2.78227e-163	7.1297e-163	1.60084e-163	3.46869e-163	-9.54304e-163	-5.98144e-163	2.73581e-163	-1.88921e-164	-6.3407e-163	-4.87304e-163	-8.31359e-163	-1.1662e-164	3.87871e-164	4.73504e-163	-5.77492e-165	-7.43764e-164	-7.45648e-163	5.55608e-164	-1.03193e-163	-6.64076e-163	-6.00563e-163	-2.3142e-163	1.51351e-163	-6.50276e-163	-7.77182e-164	0
-3.53858e-163	1.26576e-162	5.90598e-163	-1.13901e-163	-8.6208e-164	2.78227e-163	7.1297e-163	1.60084e-163	3.46869e-163	-9.54304e-163	-5.98144e-163	2.73581e-163	-1.88921e-164	-6.3407e-163	-4.87304e-163	-8.31359e-163	-1.1662e-164	3.87871e-164	4.73504e-163	-5.77492e-165	-7.43764e-164	-7.45648e-163	5.55608e-164	-1.03193e-163	-6.64076e-163	-6.00563e-163	-2.3142e-163	1.51351e-163	-6.50276e-163	-7.77182e-164	0
-3.53858e-163	1.26576e-162	5.90598e-163	-1.13901e-163	-8.6208e-164	2.78227e-163	7.1297e-163	1.60084e-163	3.46869e-163	-9.54304e-163	-5.98144e-163	2.73581e-163	-1.88921e-164	-6.3407e-163	-4.87304e-163	-8.31359e-163	-1.1662e-164	3.87871e-164	4.73504e-163	-5.77492e-165	-7.43764e-164	-7.45648e-163	5.55608e-164	-1.03193e-163	-6.64076e-163	-6.00563e-163	-2.3142e-163	1.51351e-163	-6.50276e-163	-7.77182e-164	0
-3.53858e-163	1.26576e-162	5.90598e-163	-1.13901e-163	-8.6208e-164	2.78227e-163	7.1297e-163	1.60084e-163	3.46869e-163	-9.54304e-163	-5.98144e-163	2.73581e-163	-1.88921e-164	-6.3407e-163	-4.87304e-163	-8.31359e-163	-1.1662e-164	3.87871e-164	4.73504e-163	-5.77492e-165	-7.43764e-164	-7.45648e-163	5.55608e-164	-1.03193e-163	-6.64076e-163	-6.00563e-163	-2.3142e-163	1.51351e-163	-6.50276e-163	-7.77182e-164	0
-3.53858e-163	1.26576e-162	5.90598e-163	-1.13901e-163	-8.6208e-164	2.78227e-163	7.1297e-163	1.60084e-163	3.46869e-163	-9.54304e-163	-5.98144e-163	2.73581e-163	-1.88921e-164	-6.3407e-163	-4.87304e-163	-8.31359e-163	-1.1662e-164	3.87871e-164	4.73504e-163	-5.77492e-165	-7.43764e-164	-7.45648e-163	5.55608e-164	-1.03193e-163	-6.64076e-163	-6.00563e-163	-2.3142e-163	1.51351e-163	-6.50276e-163	-7.77182e-164	0
-3.53858e-163	1.26576e-162	5.90598e-163	-1.13901e-163	-8.6208e-164	2.78227e-163	7.1297e-163	1.60084e-163	3.46869e-163	-9.54304e-163	-5.98144e-163	2.73581e-163	-1.88921e-164	-6.3407e-163	-4.87304e-163	-8.31359e-163	-1.1662e-164	3.87871e-164	4.73504e-163	-5.77492e-165	-7.43764e-164	-7.45648e-163	5.55608e-164	-1.03193e-163	-6.64076e-163	-6.00563e-163	-2.3142e-163	1.51351e-163	-6.50276e-163	-7.77182e-164	0
-3.53858e-163	1.26576e-162	5.90598e-163	-1.13901e-163	-8.6208e-164	2.78227e-163	7.1297e-163	1.60084e-163	3.46869e-163	-9.54304e-163	-5.98144e-163	2.73581e-163	-1.88921e-164	-6.3407e-163	-4.87304e-163	-8.31359e-163	-1.1662e-164	3.87871e-164	4.73504e-163	-5.77492e-165	-7.43764e-164	-7.45648e-163	5.55608e-164	-1.03193e-163	-6.64076e-163	-6.00563e-163	-2.3142e-163	1.51351e-163	-6.50276e-163	-7.77182e-164	0
-3.53858e-163	1.26576e-162	5.90598e-163	-1.13901e-163	-8.6208e-164	2.78227e-163	7.1297e-163	1.60084e-163	3.46869e-163	-9.54304e-163	-5.98144e-163	2.73581e-163	-1.88921e-164	-6.3407e-163	-4.87304e-163	-8.31359e-163	-1.1662e-164	3.87871e-164	4.73504e-163	-5.77492e-165	-7.43764e-164	-7.45648e-163	5.55608e-164	-1.03193e-163	-6.64076e-163	-6.00563e-163	-2.3142e-163	1.51351e-163	-6.50276e-163	-7.77182e-164	0
-3.53858e-163	1.26576e-162	5.90598e-163	-1.13901e-163	-8.6208e-164	2.78227e-163	7.1297e-163	1.60084e-163	3.46869e-163	-9.54304e-163	-5.98144e-163	2.73581e-163	-1.88921e-164	-6.3407e-163	-4.87304e-163	-8.31359e-163	-1.1662e-164	3.87871e-164	4.73504e-163	-5.77492e-165	-7.43764e-164	-7.45648e-163	5.55608e-164	-1.03193e-163	-6.64076e-163	-6.00563e-163	-2.3142e-163	1.51351e-163	-6.50276e-163	-7.77182e-164	0
-3.53858e-163	1.26576e-162	5.90598e-163	-1.13901e-163	-8.6208e-164	2.78227e-163	7.1297e-163	1.60084e-163	3.46869e-163	-9.54304e-163	-5.98144e-163	2.73581e-163	-1.88921e-164	-6.3407e-163	-4.87304e-163	-8.31359e-163	-1.1662e-164	3.87871e-164	4.73504e-163	-5.77492e-165	-7.43764e-164	-7.45648e-163	5.55608e-164	-1.03193e-163	-6.64076e-163	-6.00563e-163	-2.3142e-163	1.51351e-163	-6.50276e-163	-7.77182e-164	0
-3.53858e-163	1.26576e-162	5.90598e-163	-1.13901e-163	-8.6208e-164	2.78227e-163	7.1297e-163	1.60084e-163	3.46869e-163	-9.54304e-163	-5.98144e-163	2.73581e-163	-1.88921e-164	-6.3407e-163	-4.87304e-163	-8.31359e-163	-1.1662e-164	3.87871e-164	4.73504e-163	-5.77492e-165	-7.43764e-164	-7.45648e-163	5.55608e-164	-1.03193e-163	-6.64076e-163	-6.00563e-163	-2.3142e-163	1.51351e-163	-6.50276e-163	-7.77182e-164	0
-3.53858e-163	1.26576e-162	5.90598e-163	-1.13901e-163	-8.6208e-164	2.78227e-163	7.1297e-163	1.60084e-163	3.46869e-163	-9.54304e-163	-5.98144e-163	2.73581e-163	-1.88921e-164	-6.3407e-163	-4.87304e-163	-8.31359e-163	-1.1662e-164	3.87871e-164	4.73504e-163	-5.77492e-165	-7.43764e-164	-7.45648e-163	5.55608e-164	-1.03193e-163	-6.64076e-163	-6.00563e-163	-2.3142e-163	1.51351e-163	-6.50276e-163	-7.77182e-164	0
-3.53858e-163	1.26576e-162	5.90598e-163	-1.13901e-163	-8.6208e-164	2.78227e-163	7.1297e-163	1.60084e-163	3.46869e-163	-9.54304e-163	-5.98144e-163	2.73581e-163	-1.88921e-164	-6.3407e-163	-4.87304e-163	-8.31359e-163	-1.1662e-164	3.87871e-164	4.73504e-163	-5.77492e-165	-7.43764e-164	-7.45648e-163	5.55608e-164	-1.03193e-163	-6.64076e-163	-6.00563e-163	-2.3142e-163	1.51351e-163	-6.50276e-163	-7.77182e-164	0
-3.53858e-163	1.26576e-162	5.90598e-163	-1.13901e-163	-8.6208e-164	2.78227e-163	7.1297e-163	1.60084e-163	3.46869e-163	-9.54304e-163	-5.98144e-163	2.73581e-163	-1.88921e-164	-6.3407e-163	-4.87304e-163	-8.31359e-163	-1.1662e-164	3.87871e-164	4.73504e-163	-5.77492e-165	-7.43764e-164	-7.45648e-163	5.55608e-164	-1.03193e-163	-6.64076e-163	-6.00563e-163	-2.3142e-163	1.51351e-163	-6.50276e-163	-7.77182e-164	0
-3.53858e-163	1.26576e-162	5.90598e-163	-1.13901e-163	-8.6208e-164	2.78227e-163	7.1297e-163	1.60084e-163	3.46869e-163	-9.54304e-163	-5.98144e-163	2.73581e-163	-1.88921e-164	-6.3407e-163	-4.87304e-163	-8.31359e-163	-1.1662e-164	3.87871e-164	4.73504e-163	-5.77492e-165	-7.43764e-164	-7.45648e-163	5.55608e-164	-1.03193e-163	-6.64076e-163	-6.00563e-163	-2.3142e-163	1.51351e-163	-6.50276e-163	-7.77182e-164	0
-3.53858e-163	1.26576e-162	5.90598e-163	-1.13901e-163	-8.6208e-164	2.78227e-163	7.1297e-163	1.60084e-163	3.46869e-163	-9.54304e-163	-5.98144e-163	2.73581e-163	-1.88921e-164	-6.3407e-163	-4.87304e-163	-8.31359e-163	-1.1662e-164	3.87871e-164	4.73504e-163	-5.77492e-165	-7.43764e-164	-7.45648e-163	5.55608e-164	-1.03193e-163	-6.64076e-163	-6.00563e-163	-2.3142e-163	1.51351e-163	-6.50276e-163	-7.77182e-164	0
-3.53858e-163	1.26576e-162	5.90598e-163	-1.13901e-163	-8.6208e-164	2.78227e-163	7.1297e-163	1.60084e-163	3.46869e-163	-9.54304e-163	-5.98144e-163	2.73581e-163	-1.88921e-164	-6.3407e-163	-4.87304e-163	-8.31359e-163	-1.1662e-164	3.87871e-164	4.73504e-163	-5.77492e-165	-7.43764e-164	-7.45648e-163	5.55608e-164	-1.03193e-163	-6.64076e-163	-6.00563e-163	-2.3142e-163	1.51351e-163	-6.50276e-163	-7.77182e-164	0
-3.53858e-163	1.26576e-162	5.90598e-163	-1.13901e-163	-8.6208e-164	2.78227e-163	7.1297e-163	1.60084e-163	3.46869e-163	-9.54304e-163	-5.98144e-163	2.73581e-163	-1.88921e-164	-6.3407e-163	-4.87304e-163	-8.31359e-163	-1.1662e-164	3.87871e-164	4.73504e-163	-5.77492e-165	-7.43764e-164	-7.45648e-163	5.55608e-164	-1.03193e-163	-6.64076e-163	-6.00563e-163	-2.3142e-163	1.51351e-163	-6.50276e-163	-7.77182e-164	0
-3.53858e-163	1.26576e-162	5.90598e-163	-1.13901e-163	-8.6208e-164	2.78227e-163	7.1297e-163	1.60084e-163	3.46869e-163	-9.54304e-163	-5.98144e-163	2.73581e-163	-1.88921e-164	-6.3407e-163	-4.87304e-163	-8.31359e-163	-1.1662e-164	3.87871e-164	4.73504e-163	-5.77492e-165	-7.43764e-164	-7.45648e-163	5.55608e-164	-1.03193e-163	-6.64076e-163	-6.00563e-163	-2.3142e-163	1.51351e-163	-6.50276e-163	-7.77182e-164	0
-3.53858e-163	1.26576e-162	5.90598e-163	-1.13901e-163	-8.6208e-164	2.78227e-163	7.1297e-163	1.60084e-163	3.46869e-163	-9.54304e-163	-5.98144e-163	2.73581e-163	-1.88921e-164	-6.3407e-163	-4.87304e-163	-8.31359e-163	-1.1662e-164	3.87871e-164	4.73504e-163	-5.77492e-165	-7.43764e-164	-7.45648e-163	5.55608e-164	-1.03193e-163	-6.64076e-163	-6.00563e-163	-2.3142e-163	1.51351e-163	-6.50276e-163	-7.77182e-164	0
-3.53858e-163	1.26576e-162	5.90598e-163	-1.13901e-163	-8.6208e-164	2.78227e-163	7.1297e-163	1.60084e-163	3.46869e-163	-9.54304e-163	-5.98144e-163	2.73581e-163	-1.88921e-164	-6.3407e-163	-4.87304e-163	-8.31359e-163	-1.1662e-164	3.87871e-164	4.73504e-163	-5.77492e-165	-7.43764e-164	-7.45648e-163	5.55608e-164	-1.03193e-163	-6.64076e-163	-6.00563e-163	-2.3142e-163	1.51351e-163	-6.50276e-163	-7.77182e-164	0
-3.53858e-163	1.26576e-162	5.90598e-163	-1.13901e-163	-8.6208e-164	2.78227e-163	7.1297e-163	1.60084e-163	3.46869e-163	-9.54304e-163	-5.98144e-163	2.73581e-163	-1.88921e-164	-6.3407e-163	-4.87304e-163	-8.31359e-163	-1.1662e-164	3.87871e-164	4.73504e-163	-5.77492e-165	-7.43764e-164	-7.45648e-163	5.55608e-164	-1.03193e-163	-6.64076e-163	-6.00563e-163	-2.3142e-163	1.51351e-163	-6.50276e-163	-7.77182e-164	0
-3.53858e-163	1.26576e-162	5.90598e-163	-1.13901e-163	-8.6208e-164	2.78227e-163	7.1297e-163	1.60084e-163	3.46869e-163	-9.54304e-163	-5.98144e-163	2.73581e-163	-1.88921e-164	-6.3407e-163	-4.87304e-163	-8.31359e-163	-1.1662e-164	3.87871e-164	4.73504e-163	-5.77492e-165	-7.43764e-164	-7.45648e-163	5.55608e-164	-1.03193e-163	-6.64076e-163	-6.00563e-163	-2.3142e-163	1.51351e-163	-6.50276e-163	-7.77182e-164	0
-3.53858e-163	1.26576e-162	5.90598e-163	-1.13901e-163	-8.6208e-164	2.78227e-163	7.1297e-163	1.60084e-163	3.46869e-163	-9.54304e-163	-5.98144e-163	2.73581e-163	-1.88921e-164	-6.3407e-163	-4.87304e-163	-8.31359e-163	-1.1662e-164	3.87871e-164	4.73504e-163	-5.77492e-165	-7.43764e-164	-7.45648e-163	5.55608e-164	-1.03193e-163	-6.64076e-163	-6.00563e-163	-2.3142e-163	1.51351e-163	-6.50276e-163	-7.77182e-164	0
-3.53858e-163	1.26576e-162	5.90598e-163	-1.13901e-163	-8.6208e-164	2.78227e-163	7.1297e-163	1.60084e-163	3.46869e-163	-9.54304e-163	-5.98144e-163	2.73581e-163	-1.88921e-164	-6.3407e-163	-4.87304e-163	-8.31359e-163	-1.1662e-164	3.87871e-164	4.73504e-163	-5.77492e-165	-7.43764e-164	-7.45648e-163	5.55608e-164	-1.03193e-163	-6.64076e-163	-6.00563e-163	-2.3142e-163	1.51351e-163	-6.50276e-163	-7.77182e-164	0
-3.53858e-163	1.26576e-162	5.90598e-163	-1.13901e-163	-8.6208e-164	2.78227e-163	7.1297e-163	1.60084e-163	3.46869e-163	-9.54304e-163	-5.98144e-163	2.73581e-163	-1.88921e-164	-6.3407e-163	-4.87304e-163	-8.31359e-163	-1.1662e-164	3.87871e-164	4.73504e-163	-5.77492e-165	-7.43764e-164	-7.45648e-163	5.55608e-164	-1.03193e-163	-6.64076e-163	-6.00563e-163	-2.3142e-163	1.51351e-163	-6.50276e-163	-7.77182e-164	0
-3.53858e-163	1.26576e-162	5.90598e-163	-1.13901e-163	-8.6208e-164	2.78227e-163	7.1297e-163	1.60084e-163	3.46869e-163	-9.54304e-163	-5.98144e-163	2.73581e-163	-1.88921e-164	-6.3407e-163	-4.87304e-163	-8.31359e-163	-1.1662e-164	3.87871e-164	4.73504e-163	-5.77492e-165	-7.43764e-164	-7.45648e-163	5.55608e-164	-1.03193e-163	-6.64076e-163	-6.00563e-163	-2.3142e-163	1.51351e-163	-6.50276e-163	-7.77182e-164	0
-3.53858e-163	1.26576e-162	5.90598e-163	-1.13901e-163	-8.6208e-164	2.78227e-163	7.1297e-163	1.60084e-163	3.46869e-163	-9.54304e-163	-5.98144e-163	2.73581e-163	-1.88921e-164	-6.3407e-163	-4.87304e-163	-8.31359e-163	-1.1662e-164	3.87871e-164	4.73504e-163	-5.77492e-165	-7.43764e-164	-7.45648e-163	5.55608e-164	-1.03193e-163	-6.64076e-163	-6.00563e-163	-2.3142e-163	1.51351e-163	-6.50276e-163	-7.77182e-164	0
-3.53858e-163	1.26576e-162	5.90598e-163	-1.13901e-163	-8.6208e-164	2.78227e-163	7.1297e-163	1.60084e-163	3.46869e-163	-9.54304e-163	-5.98144e-163	2.73581e-163	-1.88921e-164	-6.3407e-163	-4.87304e-163	-8.31359e-163	-1.1662e-164	3.87871e-164	4.73504e-163	-5.77492e-165	-7.43764e-164	-7.45648e-163	5.55608e-164	-1.03193e-163	-6.64076e-163	-6.00563e-163	-2.3142e-163	1.51351e-163	-6.50276e-163	-7.77182e-164	0
-3.53858e-163	1.26576e-162	5.90598e-163	-1.13901e-163	-8.6208e-164	2.78227e-163	7.1297e-163	1.60084e-163	3.46869e-163	-9.54304e-163	-5.98144e-163	2.73581e-163	-1.88921e-164	-6.3407e-163	-4.87304e-163	-8.31359e-163	-1.1662e-164	3.87871e-164	4.73504e-163	-5.77492e-165	-7.43764e-164	-7.45648e-163	5.55608e-164	-1.03193e-163	-6.64076e-163	-6.00563e-163	-2.3142e-163	1.51351e-163	-6.50276e-163	-7.77182e-164	0
-3.53858e-163	1.26576e-162	5.90598e-163	-1.13901e-163	-8.6208e-164	2.78227e-163	7.1297e-163	1.60084e-163	3.46869e-163	-9.54304e-163	-5.98144e-163	2.73581e-163	-1.88921e-164	-6.3407e-163	-4.87304e-163	-8.31359e-163	-1.1662e-164	3.87871e-164	4.73504e-163	-5.77492e-165	-7.43764e-164	-7.45648e-163	5.55608e-164	-1.03193e-163	-6.64076e-163	-6.00563e-163	-2.3142e-163	1.51351e-163	-6.50276e-163	-7.77182e-164	0
-3.53858e-163	1.26576e-162	5.90598e-163	-1.13901e-163	-8.6208e-164	2.78227e-163	7.1297e-163	1.60084e-163	3.46869e-163	-9.54304e-163	-5.98144e-163	2.73581e-163	-1.88921e-164	-6.3407e-163	-4.87304e-163	-8.31359e-163	-1.1662e-164	3.87871e-164	4.73504e-163	-5.77492e-165	-7.43764e-164	-7.45648e-163	5.55608e-164	-1.03193e-163	-6.64076e-163	-6.00563e-163	-2.3142e-163	1.51351e-163	-6.50276e-163	-7.77182e-164	0
-3.53858e-163	1.26576e-162	5.90598e-163	-1.13901e-163	-8.6208e-164	2.78227e-163	7.1297e-163	1.60084e-163	3.46869e-163	-9.54304e-163	-5.98144e-163	2.73581e-163	-1.88921e-164	-6.3407e-163	-4.87304e-163	-8.31359e-163	-1.1662e-164	3.87871e-164	4.73504e-163	-5.77492e-165	-7.43764e-164	-7.45648e-163	5.55608e-164	-1.03193e-163	-6.64076e-163	-6.00563e-163	-2.3142e-163	1.51351e-163	-6.50276e-163	-7.77182e-164	0
-3.53858e-163	1.26576e-162	5.90598e-163	-1.13901e-163	-8.6208e-164	2.78227e-163	7.1297e-163	1.60084e-163	3.46869e-163	-9.54304e-163	-5.98144e-163	2.73581e-163	-1.88921e-164	-6.3407e-163	-4.87304e-163	-8.31359e-163	-1.1662e-164	3.87871e-164	4.73504e-163	-5.77492e-165	-7.43764e-164	-7.45648e-163	5.55608e-164	-1.03193e-163	-6.64076e-163	-6.00563e-163	-2.3142e-163	1.51351e-163	-6.50276e-163	-7.77182e-164	0
-3.53858e-163	1.26576e-162	5.90598e-163	-1.13901e-163	-8.6208e-164	2.78227e-163	7.1297e-163	1.60084e-163	3.46869e-163	-9.54304e-163	-5.98144e-163	2.73581e-163	-1.88921e-164	-6.3407e-163	-4.87304e-163	-8.31359e-163	-1.1662e-164	3.87871e-164	4.73504e-163	-5.77492e-165	-7.43764e-164	-7.45648e-163	5.55608e-164	-1.03193e-163	-6.64076e-163	-6.00563e-163	-2.3142e-163	1.51351e-163	-6.50276e-163	-7.77182e-164	0
-3.53858e-163	1.26576e-162	5.90598e-163	-1.13901e-163	-8.6208e-164	2.78227e-163	7.1297e-163	1.60084e-163	3.46869e-163	-9.54304e-163	-5.98144e-163	2.73581e-163	-1.88921e-164	-6.3407e-163	-4.87304e-163	-8.31359e-163	-1.1662e-164	3.87871e-164	4.73504e-163	-5.77492e-165	-7.43764e-164	-7.45648e-163	5.55608e-164	-1.03193e-163	-6.64076e-163	-6.00563e-163	-2.3142e-163	1.51351e-163	-6.50276e-163	-7.77182e-164	0
-3.53858e-163	1.26576e-162	5.90598e-163	-1.13901e-163	-8.6208e-164	2.78227e-163	7.1297e-163	1.60084e-163	3.46869e-163	-9.54304e-163	-5.98144e-163	2.73581e-163	-1.88921e-164	-6.3407e-163	-4.87304e-163	-8.31359e-163	-1.1662e-164	3.87871e-164	4.73504e-163	-5.77492e-165	-7.43764e-164	-7.45648e-163	5.55608e-164	-1.03193e-163	-6.64076e-163	-6.00563e-163	-2.3142e-163	1.51351e-163	-6.50276e-163	-7.77182e-164	0
-3.53858e-163	1.26576e-162	5.90598e-163	-1.13901e-163	-8.6208e-164	2.78227e-163	7.1297e-163	1.60084e-163	3.46869e-163	-9.54304e-163	-5.98144e-163	2.73581e-163	-1.88921e-164	-6.3407e-163	-4.87304e-163	-8.31359e-163	-1.1662e-164	3.87871e-164	4.73504e-163	-5.77492e-165	-7.43764e-164	-7.45648e-163	5.55608e-164	-1.03193e-163	-6.64076e-163	-6.00563e-163	-2.3142e-163	1.51351e-163	-6.50276e-163	-7.77182e-164	0
-3.53858e-163	1.26576e-162	5.90598e-163	-1.13901e-163	-8.6208e-164	2.78227e-163	7.1297e-163	1.60084e-163	3.46869e-163	-9.54304e-163	-5.98144e-163	2.73581e-163	-1.88921e-164	-6.3407e-163	-4.87304e-163	-8.31359e-163	-1.1662e-164	3.87871e-164	4.73504e-163	-5.77492e-165	-7.43764e-164	-7.45648e-163	5.55608e-164	-1.03193e-163	-6.64076e-163	-6.00563e-163	-2.3142e-163	1.51351e-163	-6.50276e-163	-7.77182e-164	0
-3.53858e-163	1.26576e-162	5.90598e-163	-1.13901e-163	-8.6208e-164	2.78227e-163	7.1297e-163	1.60084e-163	3.46869e-163	-9.54304e-163	-5.98144e-163	2.73581e-163	-1.88921e-164	-6.3407e-163	-4.87304e-163	-8.31359e-163	-1.1662e-164	3.87871e-164	4.73504e-163	-5.77492e-165	-7.43764e-164	-7.45648e-163	5.55608e-164	-1.03193e-163	-6.64076e-163	-6.00563e-163	-2.3142e-163	1.51351e-163	-6.50276e-163	-7.77182e-164	0
-3.53858e-163	1.26576e-162	5.90598e-163	-1.13901e-163	-8.6208e-164	2.78227e-163	7.1297e-163	1.60084e-163	3.46869e-163	-9.54304e-163	-5.98144e-163	2.73581e-163	-1.88921e-164	-6.3407e-163	-4.87304e-163	-8.31359e-163	-1.1662e-164	3.87871e-164	4.73504e-163	-5.77492e-165	-7.43764e-164	-7.45648e-163	5.55608e-164	-1.03193e-163	-6.64076e-163	-6.00563e-163	-2.3142e-163	1.51351e-163	-6.50276e-163	-7.77182e-164	0
-3.53858e-163	1.26576e-162	5.90598e-163	-1.13901e-163	-8.6208e-164	2.78227e-163	7.1297e-163	1.60084e-163	3.46869e-163	-9.54304e-163	-5.98144e-163	2.73581e-163	-1.88921e-164	-6.3407e-163	-4.87304e-163	-8.31359e-163	-1.1662e-164	3.87871e-164	4.73504e-163	-5.77492e-165	-7.43764e-164	-7.45648e-163	5.55608e-164	-1.03193e-163	-6.64076e-163	-6.00563e-163	-2.3142e-163	1.51351e-163	-6.50276e-163	-7.77182e-164	0
-3.53858e-163	1.26576e-162	5.90598e-163	-1.13901e-163	-8.6208e-164	2.78227e-163	7.1297e-163	1.60084e-163	3.46869e-163	-9.54304e-163	-5.98144e-163	2.73581e-163	-1.88921e-164	-6.3407e-163	-4.87304e-163	-8.31359e-163	-1.1662e-164	3.87871e-164	4.73504e-163	-5.77492e-165	-7.43764e-164	-7.45648e-163	5.55608e-164	-1.03193e-163	-6.64076e-163	-6.00563e-163	-2.3142e-163	1.51351e-163	-6.50276e-163	-7.77182e-164	0
-3.53858e-163	1.26576e-162	5.90598e-163	-1.13901e-163	-8.6208e-164	2.78227e-163	7.1297e-163	1.60084e-163	3.46869e-163	-9.54304e-163	-5.98144e-163	2.73581e-163	-1.88921e-164	-6.3407e-163	-4.87304e-163	-8.31359e-163	-1.1662e-164	3.87871e-164	4.73504e-163	-5.77492e-165	-7.43764e-164	-7.45648e-163	5.55608e-164	-1.03193e-163	-6.64076e-163	-6.00563e-163	-2.3142e-163	1.51351e-163	-6.50276e-163	-7.77182e-164	0
-3.53858e-163	1.26576e-162	5.90598e-163	-1.13901e-163	-8.6208e-164	2.78227e-163	7.1297e-163	1.60084e-163	3.46869e-163	-9.54304e-163	-5.98144e-163	2.73581e-163	-1.88921e-164	-6.3407e-163	-4.87304e-163	-8.31359e-163	-1.1662e-164	3.87871e-164	4.73504e-163	-5.77492e-165	-7.43764e-164	-7.45648e-163	5.55608e-164	-1.03193e-163	-6.64076e-163	-6.00563e-163	-2.3142e-163	1.51351e-163	-6.50276e-163	-7.77182e-164	0
-3.53858e-163	1.26576e-162	5.90598e-163	-1.13901e-163	-8.6208e-164	2.78227e-163	7.1297e-163	1.60084e-163	3.46869e-163	-9.54304e-163	-5.98144e-163	2.73581e-163	-1.88921e-164	-6.3407e-163	-4.87304e-163	-8.31359e-163	-1.1662e-164	3.87871e-164	4.73504e-163	-5.77492e-165	-7.43764e-164	-7.45648e-163	5.55608e-164	-1.03193e-163	-6.64076e-163	-6.00563e-163	-2.3142e-163	1.51351e-163	-6.50276e-163	-7.77182e-164	0
-3.53858e-163	1.26576e-162	5.90598e-163	-1.13901e-163	-8.6208e-164	2.78227e-163	7.1297e-163	1.60084e-163	3.46869e-163	-9.54304e-163	-5.98144e-163	2.73581e-163	-1.88921e-164	-6.3407e-163	-4.87304e-163	-8.31359e-163	-1.1662e-164	3.87871e-164	4.73504e-163	-5.77492e-165	-7.43764e-164	-7.45648e-163	5.55608e-164	-1.03193e-163	-6.64076e-163	-6.00563e-163	-2.3142e-163	1.51351e-163	-6.50276e-163	-7.77182e-164	0
-3.53858e-163	1.26576e-162	5.90598e-163	-1.13901e-163	-8.6208e-164	2.78227e-163	7.1297e-163	1.60084e-163	3.46869e-163	-9.54304e-163	-5.98144e-163	2.73581e-163	-1.88921e-164	-6.3407e-163	-4.87304e-163	-8.31359e-163	-1.1662e-164	3.87871e-164	4.73504e-163	-5.77492e-165	-7.43764e-164	-7.45648e-163	5.55608e-164	-1.03193e-163	-6.64076e-163	-6.00563e-163	-2.3142e-163	1.51351e-163	-6.50276e-163	-7.77182e-164	0
-3.53858e-163	1.26576e-162	5.90598e-163	-1.13901e-163	-8.6208e-164	2.78227e-163	7.1297e-163	1.60084e-163	3.46869e-163	-9.54304e-163	-5.98144e-163	2.73581e-163	-1.88921e-164	-6.3407e-163	-4.87304e-163	-8.31359e-163	-1.1662e-164	3.87871e-164	4.73504e-163	-5.77492e-165	-7.43764e-164	-7.45648e-163	5.55608e-164	-1.03193e-163	-6.64076e-163	-6.00563e-163	-2.3142e-163	1.51351e-163	-6.50276e-163	-7.77182e-164	0
-3.53858e-163	1.26576e-162	5.90598e-163	-1.13901e-163	-8.6208e-164	2.78227e-163	7.1297e-163	1.60084e-163	3.46869e-163	-9.54304e-163	-5.98144e-163	2.73581e-163	-1.88921e-164	-6.3407e-163	-4.87304e-163	-8.31359e-163	-1.1662e-164	3.87871e-164	4.73504e-163	-5.77492e-165	-7.43764e-164	-7.45648e-163	5.55608e-164	-1.03193e-163	-6.64076e-163	-6.00563e-163	-2.3142e-163	1.51351e-163	-6.50276e-163	-7.77182e-164	0
-3.53858e-163	1.26576e-162	5.90598e-163	-1.13901e-163	-8.6208e-164	2.78227e-163	7.1297e-163	1.60084e-163	3.46869e-163	-9.54304e-163	-5.98144e-163	2.73581e-163	-1.88921e-164	-6.3407e-163	-4.87304e-163	-8.31359e-163	-1.1662e-164	3.87871e-164	4.73504e-163	-5.77492e-165	-7.43764e-164	-7.45648e-163	5.55608e-164	-1.03193e-163	-6.64076e-163	-6.00563e-163	-2.3142e-163	1.51351e-163	-6.50276e-163	-7.77182e-164	0
-3.53858e-163	1.26576e-162	5.90598e-163	-1.13901e-163	-8.6208e-164	2.78227e-163	7.1297e-163	1.60084e-163	3.46869e-163	-9.54304e-163	-5.98144e-163	2.73581e-163	-1.88921e-164	-6.3407e-163	-4.87304e-163	-8.31359e-163	-1.1662e-164	3.87871e-164	4.73504e-163	-5.77492e-165	-7.43764e-164	-7.45648e-163	5.55608e-164	-1.03193e-163	-6.64076e-163	-6.00563e-163	-2.3142e-163	1.51351e-163	-6.50276e-163	-7.77182e-164	0
-3.53858e-163	1.26576e-162	5.90598e-163	-1.13901e-163	-8.6208e-164	2.78227e-163	7.1297e-163	1.60084e-163	3.46869e-163	-9.54304e-163	-5.98144e-163	2.73581e-163	-1.88921e-164	-6.3407e-163	-4.87304e-163	-8.31359e-163	-1.1662e-164	3.87871e-164	4.73504e-163	-5.77492e-165	-7.43764e-164	-7.45648e-163	5.55608e-164	-1.03193e-163	-6.64076e-163	-6.00563e-163	-2.3142e-163	1.51351e-163	-6.50276e-163	-7.77182e-164	0
-3.53858e-163	1.26576e-162	5.90598e-163	-1.13901e-163	-8.6208e-164	2.78227e-163	7.1297e-163	1.60084e-163	3.46869e-163	-9.54304e-163	-5.98144e-163	2.73581e-163	-1.88921e-164	-6.3407e-163	-4.87304e-163	-8.31359e-163	-1.1662e-164	3.87871e-164	4.73504e-163	-5.77492e-165	-7.43764e-164	-7.45648e-163	5.55608e-164	-1.03193e-163	-6.64076e-163	-6.00563e-163	-2.3142e-163	1.51351e-163	-6.50276e-163	-7.77182e-164	0
-3.53858e-163	1.26576e-162	5.90598e-163	-1.13901e-163	-8.6208e-164	2.78227e-163	7.1297e-163	1.60084e-163	3.46869e-163	-9.54304e-163	-5.98144e-163	2.73581e-163	-1.88921e-164	-6.3407e-163	-4.87304e-163	-8.31359e-163	-1.1662e-164	3.87871e-164	4.73504e-163	-5.77492e-165	-7.43764e-164	-7.45648e-163	5.55608e-164	-1.03193e-163	-6.64076e-163	-6.00563e-163	-2.3142e-163	1.51351e-163	-6.50276e-163	-7.77182e-164	0
-3.53858e-163	1.26576e-162	5.90598e-163	-1.13901e-163	-8.6208e-164	2.78227e-163	7.1297e-163	1.60084e-163	3.46869e-163	-9.54304e-163	-5.98144e-163	2.73581e-163	-1.88921e-164	-6.3407e-163	-4.87304e-163	-8.31359e-163	-1.1662e-164	3.87871e-164	4.73504e-163	-5.77492e-165	-7.43764e-164	-7.45648e-163	5.55608e-164	-1.03193e-163	-6.64076e-163	-6.00563e-163	-2.3142e-163	1.51351e-163	-6.50276e-163	-7.77182e-164	0
-3.53858e-163	1.26576e-162	5.90598e-163	-1.13901e-163	-8.6208e-164	2.78227e-163	7.1297e-163	1.60084e-163	3.46869e-163	-9.54304e-163	-5.98144e-163	2.73581e-163	-1.88921e-164	-6.3407e-163	-4.87304e-163	-8.31359e-163	-1.1662e-164	3.87871e-164	4.73504e-163	-5.77492e-165	-7.43764e-164	-7.45648e-163	5.55608e-164	-1.03193e-163	-6.64076e-163	-6.00563e-163	-2.3142e-163	1.51351e-163	-6.50276e-163	-7.77182e-164	0
-3.53858e-163	1.26576e-162	5.90598e-163	-1.13901e-163	-8.6208e-164	2.78227e-163	7.1297e-163	1.60084e-163	3.46869e-163	-9.54304e-163	-5.98144e-163	2.73581e-163	-1.88921e-164	-6.3407e-163	-4.87304e-163	-8.31359e-163	-1.1662e-164	3.87871e-164	4.73504e-163	-5.77492e-165	-7.43764e-164	-7.45648e-163	5.55608e-164	-1.03193e-163	-6.64076e-163	-6.00563e-163	-2.3142e-163	1.51351e-163	-6.50276e-163	-7.77182e-164	0
-3.53858e-163	1.26576e-162	5.90598e-163	-1.13901e-163	-8.6208e-164	2.78227e-163	7.1297e-163	1.60084e-163	3.46869e-163	-9.54304e-163	-5.98144e-163	2.73581e-163	-1.88921e-164	-6.3407e-163	-4.87304e-163	-8.31359e-163	-1.1662e-164	3.87871e-164	4.73504e-163	-5.77492e-165	-7.43764e-164	-7.45648e-163	5.55608e-164	-1.03193e-163	-6.64076e-163	-6.00563e-163	-2.3142e-163	1.51351e-163	-6.50276e-163	-7.77182e-164	0
-3.53858e-163	1.26576e-162	5.90598e-163	-1.13901e-163	-8.6208e-164	2.78227e-163	7.1297e-163	1.60084e-163	3.46869e-163	-9.54304e-163	-5.98144e-163	2.73581e-163	-1.88921e-164	-6.3407e-163	-4.87304e-163	-8.31359e-163	-1.1662e-164	3.87871e-164	4.73504e-163	-5.77492e-165	-7.43764e-164	-7.45648e-163	5.55608e-164	-1.03193e-163	-6.64076e-163	-6.00563e-163	-2.3142e-163	1.51351e-163	-6.50276e-163	-7.77182e-164	0
-3.53858e-163	1.26576e-162	5.90598e-163	-1.13901e-163	-8.6208e-164	2.78227e-163	7.1297e-163	1.60084e-163	3.46869e-163	-9.54304e-163	-5.98144e-163	2.73581e-163	-1.88921e-164	-6.3407e-163	-4.87304e-163	-8.31359e-163	-1.1662e-164	3.87871e-164	4.73504e-163	-5.77492e-165	-7.43764e-164	-7.45648e-163	5.55608e-164	-1.03193e-163	-6.64076e-163	-6.00563e-163	-2.3142e-163	1.51351e-163	-6.50276e-163	-7.77182e-164	0
-3.53858e-163	1.26576e-162	5.90598e-163	-1.13901e-163	-8.6208e-164	2.78227e-163	7.1297e-163	1.60084e-163	3.46869e-163	-9.54304e-163	-5.98144e-163	2.73581e-163	-1.88921e-164	-6.3407e-163	-4.87304e-163	-8.31359e-163	-1.1662e-164	3.87871e-164	4.73504e-163	-5.77492e-165	-7.43764e-164	-7.45648e-163	5.55608e-164	-1.03193e-163	-6.64076e-163	-6.00563e-163	-2.3142e-163	1.51351e-163	-6.50276e-163	-7.77182e-164	0
-3.53858e-163	1.26576e-162	5.90598e-163	-1.13901e-163	-8.6208e-164	2.78227e-163	7.1297e-163	1.60084e-163	3.46869e-163	-9.54304e-163	-5.98144e-163	2.73581e-163	-1.88921e-164	-6.3407e-163	-4.87304e-163	-8.31359e-163	-1.1662e-164	3.87871e-164	4.73504e-163	-5.77492e-165	-7.43764e-164	-7.45648e-163	5.55608e-164	-1.03193e-163	-6.64076e-163	-6.00563e-163	-2.3142e-163	1.51351e-163	-6.50276e-163	-7.77182e-164	0
-3.53858e-163	1.26576e-162	5.90598e-163	-1.13901e-163	-8.6208e-164	2.78227e-163	7.1297e-163	1.60084e-163	3.46869e-163	-9.54304e-163	-5.98144e-163	2.73581e-163	-1.88921e-164	-6.3407e-163	-4.87304e-163	-8.31359e-163	-1.1662e-164	3.87871e-164	4.73504e-163	-5.77492e-165	-7.43764e-164	-7.45648e-163	5.55608e-164	-1.03193e-163	-6.64076e-163	-6.00563e-163	-2.3142e-163	1.51351e-163	-6.50276e-163	-7.77182e-164	0
-3.53858e-163	1.26576e-162	5.90598e-163	-1.13901e-163	-8.6208e-164	2.78227e-163	7.1297e-163	1.60084e-163	3.46869e-163	-9.54304e-163	-5.98144e-163	2.73581e-163	-1.88921e-164	-6.3407e-163	-4.87304e-163	-8.31359e-163	-1.1662e-164	3.87871e-164	4.73504e-163	-5.77492e-165	-7.43764e-164	-7.45648e-163	5.55608e-164	-1.03193e-163	-6.64076e-163	-6.00563e-163	-2.3142e-163	1.51351e-163	-6.50276e-163	-7.77182e-164	0
-3.53858e-163	1.26576e-162	5.90598e-163	-1.13901e-163	-8.6208e-164	2.78227e-163	7.1297e-163	1.60084e-163	3.46869e-163	-9.54304e-163	-5.98144e-163	2.73581e-163	-1.88921e-164	-6.3407e-163	-4.87304e-163	-8.31359e-163	-1.1662e-164	3.87871e-164	4.73504e-163	-5.77492e-165	-7.43764e-164	-7.45648e-163	5.55608e-164	-1.03193e-163	-6.64076e-163	-6.00563e-163	-2.3142e-163	1.51351e-163	-6.50276e-163	-7.77182e-164	0
-3.53858e-163	1.26576e-162	5.90598e-163	-1.13901e-163	-8.6208e-164	2.78227e-163	7.1297e-163	1.60084e-163	3.46869e-163	-9.54304e-163	-5.98144e-163	2.73581e-163	-1.88921e-164	-6.3407e-163	-4.87304e-163	-8.31359e-163	-1.1662e-164	3.87871e-164	4.73504e-163	-5.77492e-165	-7.43764e-164	-7.45648e-163	5.55608e-164	-1.03193e-163	-6.64076e-163	-6.00563e-163	-2.3142e-163	1.51351e-163	-6.50276e-163	-7.77182e-164	0
-3.53858e-163	1.26576e-162	5.90598e-163	-1.13901e-163	-8.6208e-164	2.78227e-163	7.1297e-163	1.60084e-163	3.46869e-163	-9.54304e-163	-5.98144e-163	2.73581e-163	-1.88921e-164	-6.3407e-163	-4.87304e-163	-8.31359e-163	-1.1662e-164	3.87871e-164	4.73504e-163	-5.77492e-165	-7.43764e-164	-7.45648e-163	5.55608e-164	-1.03193e-163	-6.64076e-163	-6.00563e-163	-2.3142e-163	1.51351e-163	-6.50276e-163	-7.77182e-164	0
-3.53858e-163	1.26576e-162	5.90598e-163	-1.13901e-163	-8.6208e-164	2.78227e-163	7.1297e-163	1.60084e-163	3.46869e-163	-9.54304e-163	-5.98144e-163	2.73581e-163	-1.88921e-164	-6.3407e-163	-4.87304e-163	-8.31359e-163	-1.1662e-164	3.87871e-164	4.73504e-163	-5.77492e-165	-7.43764e-164	-7.45648e-163	5.55608e-164	-1.03193e-163	-6.64076e-163	-6.00563e-163	-2.3142e-163	1.51351e-163	-6.50276e-163	-7.77182e-164	0
-3.53858e-163	1.26576e-162	5.90598e-163	-1.13901e-163	-8.6208e-164	2.78227e-163	7.1297e-163	1.60084e-163	3.46869e-163	-9.54304e-163	-5.98144e-163	2.73581e-163	-1.88921e-164	-6.3407e-163	-4.87304e-163	-8.31359e-163	-1.1662e-164	3.87871e-164	4.73504e-163	-5.77492e-165	-7.43764e-164	-7.45648e-163	5.55608e-164	-1.03193e-163	-6.64076e-163	-6.00563e-163	-2.3142e-163	1.51351e-163	-6.50276e-163	-7.77182e-164	0
-3.53858e-163	1.26576e-162	5.90598e-163	-1.13901e-163	-8.6208e-164	2.78227e-163	7.1297e-163	1.60084e-163	3.46869e-163	-9.54304e-163	-5.98144e-163	2.73581e-163	-1.88921e-164	-6.3407e-163	-4.87304e-163	-8.31359e-163	-1.1662e-164	3.87871e-164	4.73504e-163	-5.77492e-165	-7.43764e-164	-7.45648e-163	5.55608e-164	-1.03193e-163	-6.64076e-163	-6.00563e-163	-2.3142e-163	1.51351e-163	-6.50276e-163	-7.77182e-164	0
-3.53858e-163	1.26576e-162	5.90598e-163	-1.13901e-163	-8.6208e-164	2.78227e-163	7.1297e-163	1.60084e-163	3.46869e-163	-9.54304e-163	-5.98144e-163	2.73581e-163	-1.88921e-164	-6.3407e-163	-4.87304e-163	-8.31359e-163	-1.1662e-164	3.87871e-164	4.73504e-163	-5.77492e-165	-7.43764e-164	-7.45648e-163	5.55608e-164	-1.03193e-163	-6.64076e-163	-6.00563e-163	-2.3142e-163	1.51351e-163	-6.50276e-163	-7.77182e-164	0
-3.53858e-163	1.26576e-162	5.90598e-163	-1.13901e-163	-8.6208e-164	2.78227e-163	7.1297e-163	1.60084e-163	3.46869e-163	-9.54304e-163	-5.98144e-163	2.73581e-163	-1.88921e-164	-6.3407e-163	-4.87304e-163	-8.31359e-163	-1.1662e-164	3.87871e-164	4.73504e-163	-5.77492e-165	-7.43764e-164	-7.45648e-163	5.55608e-164	-1.03193e-163	-6.64076e-163	-6.00563e-163	-2.3142e-163	1.51351e-163	-6.50276e-163	-7.77182e-164	0
-3.53858e-163	1.26576e-162	5.90598e-163	-1.13901e-163	-8.6208e-164	2.78227e-163	7.1297e-163	1.60084e-163	3.46869e-163	-9.54304e-163	-5.98144e-163	2.73581e-163	-1.88921e-164	-6.3407e-163	-4.87304e-163	-8.31359e-163	-1.1662e-164	3.87871e-164	4.73504e-163	-5.77492e-165	-7.43764e-164	-7.45648e-163	5.55608e-164	-1.03193e-163	-6.64076e-163	-6.00563e-163	-2.3142e-163	1.51351e-163	-6.50276e-163	-7.77182e-164	0
-3.53858e-163	1.26576e-162	5.90598e-163	-1.13901e-163	-8.6208e-164	2.78227e-163	7.1297e-163	1.60084e-163	3.46869e-163	-9.54304e-163	-5.98144e-163	2.73581e-163	-1.88921e-164	-6.3407e-163	-4.87304e-163	-8.31359e-163	-1.1662e-164	3.87871e-164	4.73504e-163	-5.77492e-165	-7.43764e-164	-7.45648e-163	5.55608e-164	-1.03193e-163	-6.64076e-163	-6.00563e-163	-2.3142e-163	1.51351e-163	-6.50276e-163	-7.77182e-164	0
-3.53858e-163	1.26576e-162	5.90598e-163	-1.13901e-163	-8.6208e-164	2.78227e-163	7.1297e-163	1.60084e-163	3.46869e-163	-9.54304e-163	-5.98144e-163	2.73581e-163	-1.88921e-164	-6.3407e-163	-4.87304e-163	-8.31359e-163	-1.1662e-164	3.87871e-164	4.73504e-163	-5.77492e-165	-7.43764e-164	-7.45648e-163	5.55608e-164	-1.03193e-163	-6.64076e-163	-6.00563e-163	-2.3142e-163	1.51351e-163	-6.50276e-163	-7.77182e-164	0
-3.53858e-163	1.26576e-162	5.90598e-163	-1.13901e-163	-8.6208e-164	2.78227e-163	7.1297e-163	1.60084e-163	3.46869e-163	-9.54304e-163	-5.98144e-163	2.73581e-163	-1.88921e-164	-6.3407e-163	-4.87304e-163	-8.31359e-163	-1.1662e-164	3.87871e-164	4.73504e-163	-5.77492e-165	-7.43764e-164	-7.45648e-163	5.55608e-164	-1.03193e-163	-6.64076e-163	-6.00563e-163	-2.3142e-163	1.51351e-163	-6.50276e-163	-7.77182e-164	0
-3.53858e-163	1.26576e-162	5.90598e-163	-1.13901e-163	-8.6208e-164	2.78227e-163	7.1297e-163	1.60084e-163	3.46869e-163	-9.54304e-163	-5.98144e-163	2.73581e-163	-1.88921e-164	-6.3407e-163	-4.87304e-163	-8.31359e-163	-1.1662e-164	3.87871e-164	4.73504e-163	-5.77492e-165	-7.43764e-164	-7.45648e-163	5.55608e-164	-1.03193e-163	-6.64076e-163	-6.00563e-163	-2.3142e-163	1.51351e-163	-6.50276e-163	-7.77182e-164	0
-3.53858e-163	1.26576e-162	5.90598e-163	-1.13901e-163	-8.6208e-164	2.78227e-163	7.1297e-163	1.60084e-163	3.46869e-163	-9.54304e-163	-5.98144e-163	2.73581e-163	-1.88921e-164	-6.3407e-163	-4.87304e-163	-8.31359e-163	-1.1662e-164	3.87871e-164	4.73504e-163	-5.77492e-165	-7.43764e-164	-7.45648e-163	5.55608e-164	-1.03193e-163	-6.64076e-163	-6.00563e-163	-2.3142e-163	1.51351e-163	-6.50276e-163	-7.77182e-164	0
-3.53858e-163	1.26576e-162	5.90598e-163	-1.13901e-163	-8.6208e-164	2.78227e-163	7.1297e-163	1.60084e-163	3.46869e-163	-9.54304e-163	-5.98144e-163	2.73581e-163	-1.88921e-164	-6.3407e-163	-4.87304e-163	-8.31359e-163	-1.1662e-164	3.87871e-164	4.73504e-163	-5.77492e-165	-7.43764e-164	-7.45648e-163	5.55608e-164	-1.03193e-163	-6.64076e-163	-6.00563e-163	-2.3142e-163	1.51351e-163	-6.50276e-163	-7.77182e-164	0
-3.53858e-163	1.26576e-162	5.90598e-163	-1.13901e-163	-8.6208e-164	2.78227e-163	7.1297e-163	1.60084e-163	3.46869e-163	-9.54304e-163	-5.98144e-163	2.73581e-163	-1.88921e-164	-6.3407e-163	-4.87304e-163	-8.31359e-163	-1.1662e-164	3.87871e-164	4.73504e-163	-5.77492e-165	-7.43764e-164	-7.45648e-163	5.55608e-164	-1.03193e-163	-6.64076e-163	-6.00563e-163	-2.3142e-163	1.51351e-163	-6.50276e-163	-7.77182e-164	0
-3.53858e-163	1.26576e-162	5.90598e-163	-1.13901e-163	-8.6208e-164	2.78227e-163	7.1297e-163	1.60084e-163	3.46869e-163	-9.54304e-163	-5.98144e-163	2.73581e-163	-1.88921e-164	-6.3407e-163	-4.87304e-163	-8.31359e-163	-1.1662e-164	3.87871e-164	4.73504e-163	-5.77492e-165	-7.43764e-164	-7.45648e-163	5.55608e-164	-1.03193e-163	-6.64076e-163	-6.00563e-163	-2.3142e-163	1.51351e-163	-6.50276e-163	-7.77182e-164	0
-3.53858e-163	1.26576e-162	5.90598e-163	-1.13901e-163	-8.6208e-164	2.78227e-163	7.1297e-163	1.60084e-163	3.46869e-163	-9.54304e-163	-5.98144e-163	2.73581e-163	-1.88921e-164	-6.3407e-163	-4.87304e-163	-8.31359e-163	-1.1662e-164	3.87871e-164	4.73504e-163	-5.77492e-165	-7.43764e-164	-7.45648e-163	5.55608e-164	-1.03193e-163	-6.64076e-163	-6.00563e-163	-2.3142e-163	1.51351e-163	-6.50276e-163	-7.77182e-164	0
-3.53858e-163	1.26576e-162	5.90598e-163	-1.13901e-163	-8.6208e-164	2.78227e-163	7.1297e-163	1.60084e-163	3.46869e-163	-9.54304e-163	-5.98144e-163	2.73581e-163	-1.88921e-164	-6.3407e-163	-4.87304e-163	-8.31359e-163	-1.1662e-164	3.87871e-164	4.73504e-163	-5.77492e-165	-7.43764e-164	-7.45648e-163	5.55608e-164	-1.03193e-163	-6.64076e-163	-6.00563e-163	-2.3142e-163	1.51351e-163	-6.50276e-163	-7.77182e-164	0
-3.53858e-163	1.26576e-162	5.90598e-163	-1.13901e-163	-8.6208e-164	2.78227e-163	7.1297e-163	1.60084e-163	3.46869e-163	-9.54304e-163	-5.98144e-163	2.73581e-163	-1.88921e-164	-6.3407e-163	-4.87304e-163	-8.31359e-163	-1.1662e-164	3.87871e-164	4.73504e-163	-5.77492e-165	-7.43764e-164	-7.45648e-163	5.55608e-164	-1.03193e-163	-6.64076e-163	-6.00563e-163	-2.3142e-163	1.51351e-163	-6.50276e-163	-7.77182e-164	0
-3.53858e-163	1.26576e-162	5.90598e-163	-1.13901e-163	-8.6208e-164	2.78227e-163	7.1297e-163	1.60084e-163	3.46869e-163	-9.54304e-163	-5.98144e-163	2.73581e-163	-1.88921e-164	-6.3407e-163	-4.87304e-163	-8.31359e-163	-1.1662e-164	3.87871e-164	4.73504e-163	-5.77492e-165	-7.43764e-164	-7.45648e-163	5.55608e-164	-1.03193e-163	-6.64076e-163	-6.00563e-163	-2.3142e-163	1.51351e-163	-6.50276e-163	-7.77182e-164	0
-3.53858e-163	1.26576e-162	5.90598e-163	-1.13901e-163	-8.6208e-164	2.78227e-163	7.1297e-163	1.60084e-163	3.46869e-163	-9.54304e-163	-5.98144e-163	2.73581e-163	-1.88921e-164	-6.3407e-163	-4.87304e-163	-8.31359e-163	-1.1662e-164	3.87871e-164	4.73504e-163	-5.77492e-165	-7.43764e-164	-7.45648e-163	5.55608e-164	-1.03193e-163	-6.64076e-163	-6.00563e-163	-2.3142e-163	1.51351e-163	-6.50276e-163	-7.77182e-164	0
-3.53858e-163	1.26576e-162	5.90598e-163	-1.13901e-163	-8.6208e-164	2.78227e-163	7.1297e-163	1.60084e-163	3.46869e-163	-9.54304e-163	-5.98144e-163	2.73581e-163	-1.88921e-164	-6.3407e-163	-4.87304e-163	-8.31359e-163	-1.1662e-164	3.87871e-164	4.73504e-163	-5.77492e-165	-7.43764e-164	-7.45648e-163	5.55608e-164	-1.03193e-163	-6.64076e-163	-6.00563e-163	-2.3142e-163	1.51351e-163	-6.50276e-163	-7.77182e-164	0
-3.53858e-163	1.26576e-162	5.90598e-163	-1.13901e-163	-8.6208e-164	2.78227e-163	7.1297e-163	1.60084e-163	3.46869e-163	-9.54304e-163	-5.98144e-163	2.73581e-163	-1.88921e-164	-6.3407e-163	-4.87304e-163	-8.31359e-163	-1.1662e-164	3.87871e-164	4.73504e-163	-5.77492e-165	-7.43764e-164	-7.45648e-163	5.55608e-164	-1.03193e-163	-6.64076e-163	-6.00563e-163	-2.3142e-163	1.51351e-163	-6.50276e-163	-7.77182e-164	0
-3.53858e-163	1.26576e-162	5.90598e-163	-1.13901e-163	-8.6208e-164	2.78227e-163	7.1297e-163	1.60084e-163	3.46869e-163	-9.54304e-163	-5.98144e-163	2.73581e-163	-1.88921e-164	-6.3407e-163	-4.87304e-163	-8.31359e-163	-1.1662e-164	3.87871e-164	4.73504e-163	-5.77492e-165	-7.43764e-164	-7.45648e-163	5.55608e-164	-1.03193e-163	-6.64076e-163	-6.00563e-163	-2.3142e-163	1.51351e-163	-6.50276e-163	-7.77182e-164	0
-3.53858e-163	1.26576e-162	5.90598e-163	-1.13901e-163	-8.6208e-164	2.78227e-163	7.1297e-163	1.60084e-163	3.46869e-163	-9.54304e-163	-5.98144e-163	2.73581e-163	-1.88921e-164	-6.3407e-163	-4.87304e-163	-8.31359e-163	-1.1662e-164	3.87871e-164	4.73504e-163	-5.77492e-165	-7.43764e-164	-7.45648e-163	5.55608e-164	-1.03193e-163	-6.64076e-163	-6.00563e-163	-2.3142e-163	1.51351e-163	-6.50276e-163	-7.77182e-164	0
-3.53858e-163	1.26576e-162	5.90598e-163	-1.13901e-163	-8.6208e-164	2.78227e-163	7.1297e-163	1.60084e-163	3.46869e-163	-9.54304e-163	-5.98144e-163	2.73581e-163	-1.88921e-164	-6.3407e-163	-4.87304e-163	-8.31359e-163	-1.1662e-164	3.87871e-164	4.73504e-163	-5.77492e-165	-7.43764e-164	-7.45648e-163	5.55608e-164	-1.03193e-163	-6.64076e-163	-6.00563e-163	-2.3142e-163	1.51351e-163	-6.50276e-163	-7.77182e-164	0
-3.53858e-163	1.26576e-162	5.90598e-163	-1.13901e-163	-8.6208e-164	2.78227e-163	7.1297e-163	1.60084e-163	3.46869e-163	-9.54304e-163	-5.98144e-163	2.73581e-163	-1.88921e-164	-6.3407e-163	-4.87304e-163	-8.31359e-163	-1.1662e-164	3.87871e-164	4.73504e-163	-5.77492e-165	-7.43764e-164	-7.45648e-163	5.55608e-164	-1.03193e-163	-6.64076e-163	-6.00563e-163	-2.3142e-163	1.51351e-163	-6.50276e-163	-7.77182e-164	0
-3.53858e-163	1.26576e-162	5.90598e-163	-1.13901e-163	-8.6208e-164	2.78227e-163	7.1297e-163	1.60084e-163	3.46869e-163	-9.54304e-163	-5.98144e-163	2.73581e-163	-1.88921e-164	-6.3407e-163	-4.87304e-163	-8.31359e-163	-1.1662e-164	3.87871e-164	4.73504e-163	-5.77492e-165	-7.43764e-164	-7.45648e-163	5.55608e-164	-1.03193e-163	-6.64076e-163	-6.00563e-163	-2.3142e-163	1.51351e-163	-6.50276e-163	-7.77182e-164	0
-3.53858e-163	1.26576e-162	5.90598e-163	-1.13901e-163	-8.6208e-164	2.78227e-163	7.1297e-163	1.60084e-163	3.46869e-163	-9.54304e-163	-5.98144e-163	2.73581e-163	-1.88921e-164	-6.3407e-163	-4.87304e-163	-8.31359e-163	-1.1662e-164	3.87871e-164	4.73504e-163	-5.77492e-165	-7.43764e-164	-7.45648e-163	5.55608e-164	-1.03193e-163	-6.64076e-163	-6.00563e-163	-2.3142e-163	1.51351e-163	-6.50276e-163	-7.77182e-164	0
-3.53858e-163	1.26576e-162	5.90598e-163	-1.13901e-163	-8.6208e-164	2.78227e-163	7.1297e-163	1.60084e-163	3.46869e-163	-9.54304e-163	-5.98144e-163	2.73581e-163	-1.88921e-164	-6.3407e-163	-4.87304e-163	-8.31359e-163	-1.1662e-164	3.87871e-164	4.73504e-163	-5.77492e-165	-7.43764e-164	-7.45648e-163	5.55608e-164	-1.03193e-163	-6.64076e-163	-6.00563e-163	-2.3142e-163	1.51351e-163	-6.50276e-163	-7.77182e-164	0
-3.53858e-163	1.26576e-162	5.90598e-163	-1.13901e-163	-8.6208e-164	2.78227e-163	7.1297e-163	1.60084e-163	3.46869e-163	-9.54304e-163	-5.98144e-163	2.73581e-163	-1.88921e-164	-6.3407e-163	-4.87304e-163	-8.31359e-163	-1.1662e-164	3.87871e-164	4.73504e-163	-5.77492e-165	-7.43764e-164	-7.45648e-163	5.55608e-164	-1.03193e-163	-6.64076e-163	-6.00563e-163	-2.3142e-163	1.51351e-163	-6.50276e-163	-7.77182e-164	0
-3.53858e-163	1.26576e-162	5.90598e-163	-1.13901e-163	-8.6208e-164	2.78227e-163	7.1297e-163	1.60084e-163	3.46869e-163	-9.54304e-163	-5.98144e-163	2.73581e-163	-1.88921e-164	-6.3407e-163	-4.87304e-163	-8.31359e-163	-1.1662e-164	3.87871e-164	4.73504e-163	-5.77492e-165	-7.43764e-164	-7.45648e-163	5.55608e-164	-1.03193e-163	-6.64076e-163	-6.00563e-163	-2.3142e-163	1.51351e-163	-6.50276e-163	-7.77182e-164	0
-3.53858e-163	1.26576e-162	5.90598e-163	-1.13901e-163	-8.6208e-164	2.78227e-163	7.1297e-163	1.60084e-163	3.46869e-163	-9.54304e-163	-5.98144e-163	2.73581e-163	-1.88921e-164	-6.3407e-163	-4.87304e-163	-8.31359e-163	-1.1662e-164	3.87871e-164	4.73504e-163	-5.77492e-165	-7.43764e-164	-7.45648e-163	5.55608e-164	-1.03193e-163	-6.64076e-163	-6.00563e-163	-2.3142e-163	1.51351e-163	-6.50276e-163	-7.77182e-164	0
-3.53858e-163	1.26576e-162	5.90598e-163	-1.13901e-163	-8.6208e-164	2.78227e-163	7.1297e-163	1.60084e-163	3.46869e-163	-9.54304e-163	-5.98144e-163	2.73581e-163	-1.88921e-164	-6.3407e-163	-4.87304e-163	-8.31359e-163	-1.1662e-164	3.87871e-164	4.73504e-163	-5.77492e-165	-7.43764e-164	-7.45648e-163	5.55608e-164	-1.03193e-163	-6.64076e-163	-6.00563e-163	-2.3142e-163	1.51351e-163	-6.50276e-163	-7.77182e-164	0
-3.53858e-163	1.26576e-162	5.90598e-163	-1.13901e-163	-8.6208e-164	2.78227e-163	7.1297e-163	1.60084e-163	3.46869e-163	-9.54304e-163	-5.98144e-163	2.73581e-163	-1.88921e-164	-6.3407e-163	-4.87304e-163	-8.31359e-163	-1.1662e-164	3.87871e-164	4.73504e-163	-5.77492e-165	-7.43764e-164	-7.45648e-163	5.55608e-164	-1.03193e-163	-6.64076e-163	-6.00563e-163	-2.3142e-163	1.51351e-163	-6.50276e-163	-7.77182e-164	0
-3.53858e-163	1.26576e-162	5.90598e-163	-1.13901e-163	-8.6208e-164	2.78227e-163	7.1297e-163	1.60084e-163	3.46869e-163	-9.54304e-163	-5.98144e-163	2.73581e-163	-1.88921e-164	-6.3407e-163	-4.87304e-163	-8.31359e-163	-1.1662e-164	3.87871e-164	4.73504e-163	-5.77492e-165	-7.43764e-164	-7.45648e-163	5.55608e-164	-1.03193e-163	-6.64076e-163	-6.00563e-163	-2.3142e-163	1.51351e-163	-6.50276e-163	-7.77182e-164	0
-3.53858e-163	1.26576e-162	5.90598e-163	-1.13901e-163	-8.6208e-164	2.78227e-163	7.1297e-163	1.60084e-163	3.46869e-163	-9.54304e-163	-5.98144e-163	2.73581e-163	-1.88921e-164	-6.3407e-163	-4.87304e-163	-8.31359e-163	-1.1662e-164	3.87871e-164	4.73504e-163	-5.77492e-165	-7.43764e-164	-7.45648e-163	5.55608e-164	-1.03193e-163	-6.64076e-163	-6.00563e-163	-2.3142e-163	1.51351e-163	-6.50276e-163	-7.77182e-164	0
-3.53858e-163	1.26576e-162	5.90598e-163	-1.13901e-163	-8.6208e-164	2.78227e-163	7.1297e-163	1.60084e-163	3.46869e-163	-9.54304e-163	-5.98144e-163	2.73581e-163	-1.88921e-164	-6.3407e-163	-4.87304e-163	-8.31359e-163	-1.1662e-164	3.87871e-164	4.73504e-163	-5.77492e-165	-7.43764e-164	-7.45648e-163	5.55608e-164	-1.03193e-163	-6.64076e-163	-6.00563e-163	-2.3142e-163	1.51351e-163	-6.50276e-163	-7.77182e-164	0
-3.53858e-163	1.26576e-162	5.90598e-163	-1.13901e-163	-8.6208e-164	2.78227e-163	7.1297e-163	1.60084e-163	3.46869e-163	-9.54304e-163	-5.98144e-163	2.73581e-163	-1.88921e-164	-6.3407e-163	-4.87304e-163	-8.31359e-163	-1.1662e-164	3.87871e-164	4.73504e-163	-5.77492e-165	-7.43764e-164	-7.45648e-163	5.55608e-164	-1.03193e-163	-6.64076e-163	-6.00563e-163	-2.3142e-163	1.51351e-163	-6.50276e-163	-7.77182e-164	0
-3.53858e-163	1.26576e-162	5.90598e-163	-1.13901e-163	-8.6208e-164	2.78227e-163	7.1297e-163	1.60084e-163	3.46869e-163	-9.54304e-163	-5.98144e-163	2.73581e-163	-1.88921e-164	-6.3407e-163	-4.87304e-163	-8.31359e-163	-1.1662e-164	3.87871e-164	4.73504e-163	-5.77492e-165	-7.43764e-164	-7.45648e-163	5.55608e-164	-1.03193e-163	-6.64076e-163	-6.00563e-163	-2.3142e-163	1.51351e-163	-6.50276e-163	-7.77182e-164	0
-3.53858e-163	1.26576e-162	5.90598e-163	-1.13901e-163	-8.6208e-164	2.78227e-163	7.1297e-163	1.60084e-163	3.46869e-163	-9.54304e-163	-5.98144e-163	2.73581e-163	-1.88921e-164	-6.3407e-163	-4.87304e-163	-8.31359e-163	-1.1662e-164	3.87871e-164	4.73504e-163	-5.77492e-165	-7.43764e-164	-7.45648e-163	5.55608e-164	-1.03193e-163	-6.64076e-163	-6.00563e-163	-2.3142e-163	1.51351e-163	-6.50276e-163	-7.77182e-164	0
-3.53858e-163	1.26576e-162	5.90598e-163	-1.13901e-163	-8.6208e-164	2.78227e-163	7.1297e-163	1.60084e-163	3.46869e-163	-9.54304e-163	-5.98144e-163	2.73581e-163	-1.88921e-164	-6.3407e-163	-4.87304e-163	-8.31359e-163	-1.1662e-164	3.87871e-164	4.73504e-163	-5.77492e-165	-7.43764e-164	-7.45648e-163	5.55608e-164	-1.03193e-163	-6.64076e-163	-6.00563e-163	-2.3142e-163	1.51351e-163	-6.50276e-163	-7.77182e-164	0
-3.53858e-163	1.26576e-162	5.90598e-163	-1.13901e-163	-8.6208e-164	2.78227e-163	7.1297e-163	1.60084e-163	3.46869e-163	-9.54304e-163	-5.98144e-163	2.73581e-163	-1.88921e-164	-6.3407e-163	-4.87304e-163	-8.31359e-163	-1.1662e-164	3.87871e-164	4.73504e-163	-5.77492e-165	-7.43764e-164	-7.45648e-163	5.55608e-164	-1.03193e-163	-6.64076e-163	-6.00563e-163	-2.3142e-163	1.51351e-163	-6.50276e-163	-7.77182e-164	0
-3.53858e-163	1.26576e-162	5.90598e-163	-1.13901e-163	-8.6208e-164	2.78227e-163	7.1297e-163	1.60084e-163	3.46869e-163	-9.54304e-163	-5.98144e-163	2.73581e-163	-1.88921e-164	-6.3407e-163	-4.87304e-163	-8.31359e-163	-1.1662e-164	3.87871e-164	4.73504e-163	-5.77492e-165	-7.43764e-164	-7.45648e-163	5.55608e-164	-1.03193e-163	-6.64076e-163	-6.00563e-163	-2.3142e-163	1.51351e-163	-6.50276e-163	-7.77182e-164	0
-3.53858e-163	1.26576e-162	5.90598e-163	-1.13901e-163	-8.6208e-164	2.78227e-163	7.1297e-163	1.60084e-163	3.46869e-163	-9.54304e-163	-5.98144e-163	2.73581e-163	-1.88921e-164	-6.3407e-163	-4.87304e-163	-8.31359e-163	-1.1662e-164	3.87871e-164	4.73504e-163	-5.77492e-165	-7.43764e-164	-7.45648e-163	5.55608e-164	-1.03193e-163	-6.64076e-163	-6.00563e-163	-2.3142e-163	1.51351e-163	-6.50276e-163	-7.77182e-164	0
-3.53858e-163	1.26576e-162	5.90598e-163	-1.13901e-163	-8.6208e-164	2.78227e-163	7.1297e-163	1.60084e-163	3.46869e-163	-9.54304e-163	-5.98144e-163	2.73581e-163	-1.88921e-164	-6.3407e-163	-4.87304e-163	-8.31359e-163	-1.1662e-164	3.87871e-164	4.73504e-163	-5.77492e-165	-7.43764e-164	-7.45648e-163	5.55608e-164	-1.03193e-163	-6.64076e-163	-6.00563e-163	-2.3142e-163	1.51351e-163	-6.50276e-163	-7.77182e-164	0
-3.53858e-163	1.26576e-162	5.90598e-163	-1.13901e-163	-8.6208e-164	2.78227e-163	7.1297e-163	1.60084e-163	3.46869e-163	-9.54304e-163	-5.98144e-163	2.73581e-163	-1.88921e-164	-6.3407e-163	-4.87304e-163	-8.31359e-163	-1.1662e-164	3.87871e-164	4.73504e-163	-5.77492e-165	-7.43764e-164	-7.45648e-163	5.55608e-164	-1.03193e-163	-6.64076e-163	-6.00563e-163	-2.3142e-163	1.51351e-163	-6.50276e-163	-7.77182e-164	0
-3.53858e-163	1.26576e-162	5.90598e-163	-1.13901e-163	-8.6208e-164	2.78227e-163	7.1297e-163	1.60084e-163	3.46869e-163	-9.54304e-163	-5.98144e-163	2.73581e-163	-1.88921e-164	-6.3407e-163	-4.87304e-163	-8.31359e-163	-1.1662e-164	3.87871e-164	4.73504e-163	-5.77492e-165	-7.43764e-164	-7.45648e-163	5.55608e-164	-1.03193e-163	-6.64076e-163	-6.00563e-163	-2.3142e-163	1.51351e-163	-6.50276e-163	-7.77182e-164	0
-3.53858e-163	1.26576e-162	5.90598e-163	-1.13901e-163	-8.6208e-164	2.78227e-163	7.1297e-163	1.60084e-163	3.46869e-163	-9.54304e-163	-5.98144e-163	2.73581e-163	-1.88921e-164	-6.3407e-163	-4.87304e-163	-8.31359e-163	-1.1662e-164	3.87871e-164	4.73504e-163	-5.77492e-165	-7.43764e-164	-7.45648e-163	5.55608e-164	-1.03193e-163	-6.64076e-163	-6.00563e-163	-2.3142e-163	1.51351e-163	-6.50276e-163	-7.77182e-164	0
-3.53858e-163	1.26576e-162	5.90598e-163	-1.13901e-163	-8.6208e-164	2.78227e-163	7.1297e-163	1.60084e-163	3.46869e-163	-9.54304e-163	-5.98144e-163	2.73581e-163	-1.88921e-164	-6.3407e-163	-4.87304e-163	-8.31359e-163	-1.1662e-164	3.87871e-164	4.73504e-163	-5.77492e-165	-7.43764e-164	-7.45648e-163	5.55608e-164	-1.03193e-163	-6.64076e-163	-6.00563e-163	-2.3142e-163	1.51351e-163	-6.50276e-163	-7.77182e-164	0
-3.53858e-163	1.26576e-162	5.90598e-163	-1.13901e-163	-8.6208e-164	2.78227e-163	7.1297e-163	1.60084e-163	3.46869e-163	-9.54304e-163	-5.98144e-163	2.73581e-163	-1.88921e-164	-6.3407e-163	-4.87304e-163	-8.31359e-163	-1.1662e-164	3.87871e-164	4.73504e-163	-5.77492e-165	-7.43764e-164	-7.45648e-163	5.55608e-164	-1.03193e-163	-6.64076e-163	-6.00563e-163	-2.3142e-163	1.51351e-163	-6.50276e-163	-7.77182e-164	0
-3.53858e-163	1.26576e-162	5.90598e-163	-1.13901e-163	-8.6208e-164	2.78227e-163	7.1297e-163	1.60084e-163	3.46869e-163	-9.54304e-163	-5.98144e-163	2.73581e-163	-1.88921e-164	-6.3407e-163	-4.87304e-163	-8.31359e-163	-1.1662e-164	3.87871e-164	4.73504e-163	-5.77492e-165	-7.43764e-164	-7.45648e-163	5.55608e-164	-1.03193e-163	-6.64076e-163	-6.00563e-163	-2.3142e-163	1.51351e-163	-6.50276e-163	-7.77182e-164	0
-3.53858e-163	1.26576e-162	5.90598e-163	-1.13901e-163	-8.6208e-164	2.78227e-163	7.1297e-163	1.60084e-163	3.46869e-163	-9.54304e-163	-5.98144e-163	2.73581e-163	-1.88921e-164	-6.3407e-163	-4.87304e-163	-8.31359e-163	-1.1662e-164	3.87871e-164	4.73504e-163	-5.77492e-165	-7.43764e-164	-7.45648e-163	5.55608e-164	-1.03193e-163	-6.64076e-163	-6.00563e-163	-2.3142e-163	1.51351e-163	-6.50276e-163	-7.77182e-164	0
-3.53858e-163	1.26576e-162	5.90598e-163	-1.13901e-163	-8.6208e-164	2.78227e-163	7.1297e-163	1.60084e-163	3.46869e-163	-9.54304e-163	-5.98144e-163	2.73581e-163	-1.88921e-164	-6.3407e-163	-4.87304e-163	-8.31359e-163	-1.1662e-164	3.87871e-164	4.73504e-163	-5.77492e-165	-7.43764e-164	-7.45648e-163	5.55608e-164	-1.03193e-163	-6.64076e-163	-6.00563e-163	-2.3142e-163	1.51351e-163	-6.50276e-163	-7.77182e-164	0
-3.53858e-163	1.26576e-162	5.90598e-163	-1.13901e-163	-8.6208e-164	2.78227e-163	7.1297e-163	1.60084e-163	3.46869e-163	-9.54304e-163	-5.98144e-163	2.73581e-163	-1.88921e-164	-6.3407e-163	-4.87304e-163	-8.31359e-163	-1.1662e-164	3.87871e-164	4.73504e-163	-5.77492e-165	-7.43764e-164	-7.45648e-163	5.55608e-164	-1.03193e-163	-6.64076e-163	-6.00563e-163	-2.3142e-163	1.51351e-163	-6.50276e-163	-7.77182e-164	0
-3.53858e-163	1.26576e-162	5.90598e-163	-1.13901e-163	-8.6208e-164	2.78227e-163	7.1297e-163	1.60084e-163	3.46869e-163	-9.54304e-163	-5.98144e-163	2.73581e-163	-1.88921e-164	-6.3407e-163	-4.87304e-163	-8.31359e-163	-1.1662e-164	3.87871e-164	4.73504e-163	-5.77492e-165	-7.43764e-164	-7.45648e-163	5.55608e-164	-1.03193e-163	-6.64076e-163	-6.00563e-163	-2.3142e-163	1.51351e-163	-6.50276e-163	-7.77182e-164	0
-3.53858e-163	1.26576e-162	5.90598e-163	-1.13901e-163	-8.6208e-164	2.78227e-163	7.1297e-163	1.60084e-163	3.46869e-163	-9.54304e-163	-5.98144e-163	2.73581e-163	-1.88921e-164	-6.3407e-163	-4.87304e-163	-8.31359e-163	-1.1662e-164	3.87871e-164	4.73504e-163	-5.77492e-165	-7.43764e-164	-7.45648e-163	5.55608e-164	-1.03193e-163	-6.64076e-163	-6.00563e-163	-2.3142e-163	1.51351e-163	-6.50276e-163	-7.77182e-164	0
-3.53858e-163	1.26576e-162	5.90598e-163	-1.13901e-163	-8.6208e-164	2.78227e-163	7.1297e-163	1.60084e-163	3.46869e-163	-9.54304e-163	-5.98144e-163	2.73581e-163	-1.88921e-164	-6.3407e-163	-4.87304e-163	-8.31359e-163	-1.1662e-164	3.87871e-164	4.73504e-163	-5.77492e-165	-7.43764e-164	-7.45648e-163	5.55608e-164	-1.03193e-163	-6.64076e-163	-6.00563e-163	-2.3142e-163	1.51351e-163	-6.50276e-163	-7.77182e-164	0
-3.53858e-163	1.26576e-162	5.90598e-163	-1.13901e-163	-8.6208e-164	2.78227e-163	7.1297e-163	1.60084e-163	3.46869e-163	-9.54304e-163	-5.98144e-163	2.73581e-163	-1.88921e-164	-6.3407e-163	-4.87304e-163	-8.31359e-163	-1.1662e-164	3.87871e-164	4.73504e-163	-5.77492e-165	-7.43764e-164	-7.45648e-163	5.55608e-164	-1.03193e-163	-6.64076e-163	-6.00563e-163	-2.3142e-163	1.51351e-163	-6.50276e-163	-7.77182e-164	0
-3.53858e-163	1.26576e-162	5.90598e-163	-1.13901e-163	-8.6208e-164	2.78227e-163	7.1297e-163	1.60084e-163	3.46869e-163	-9.54304e-163	-5.98144e-163	2.73581e-163	-1.88921e-164	-6.3407e-163	-4.87304e-163	-8.31359e-163	-1.1662e-164	3.87871e-164	4.73504e-163	-5.77492e-165	-7.43764e-164	-7.45648e-163	5.55608e-164	-1.03193e-163	-6.64076e-163	-6.00563e-163	-2.3142e-163	1.51351e-163	-6.50276e-163	-7.77182e-164	0
-3.53858e-163	1.26576e-162	5.90598e-163	-1.13901e-163	-8.6208e-164	2.78227e-163	7.1297e-163	1.60084e-163	3.46869e-163	-9.54304e-163	-5.98144e-163	2.73581e-163	-1.88921e-164	-6.3407e-163	-4.87304e-163	-8.31359e-163	-1.1662e-164	3.87871e-164	4.73504e-163	-5.77492e-165	-7.43764e-164	-7.45648e-163	5.55608e-164	-1.03193e-163	-6.64076e-163	-6.00563e-163	-2.3142e-163	1.51351e-163	-6.50276e-163	-7.77182e-164	0
-3.53858e-163	1.26576e-162	5.90598e-163	-1.13901e-163	-8.6208e-164	2.78227e-163	7.1297e-163	1.60084e-163	3.46869e-163	-9.54304e-163	-5.98144e-163	2.73581e-163	-1.88921e-164	-6.3407e-163	-4.87304e-163	-8.31359e-163	-1.1662e-164	3.87871e-164	4.73504e-163	-5.77492e-165	-7.43764e-164	-7.45648e-163	5.55608e-164	-1.03193e-163	-6.64076e-163	-6.00563e-163	-2.3142e-163	1.51351e-163	-6.50276e-163	-7.77182e-164	0
-3.53858e-163	1.26576e-162	5.90598e-163	-1.13901e-163	-8.6208e-164	2.78227e-163	7.1297e-163	1.60084e-163	3.46869e-163	-9.54304e-163	-5.98144e-163	2.73581e-163	-1.88921e-164	-6.3407e-163	-4.87304e-163	-8.31359e-163	-1.1662e-164	3.87871e-164	4.73504e-163	-5.77492e-165	-7.43764e-164	-7.45648e-163	5.55608e-164	-1.03193e-163	-6.64076e-163	-6.00563e-163	-2.3142e-163	1.51351e-163	-6.50276e-163	-7.77182e-164	0
-3.53858e-163	1.26576e-162	5.90598e-163	-1.13901e-163	-8.6208e-164	2.78227e-163	7.1297e-163	1.60084e-163	3.46869e-163	-9.54304e-163	-5.98144e-163	2.73581e-163	-1.88921e-164	-6.3407e-163	-4.87304e-163	-8.31359e-163	-1.1662e-164	3.87871e-164	4.73504e-163	-5.77492e-165	-7.43764e-164	-7.45648e-163	5.55608e-164	-1.03193e-163	-6.64076e-163	-6.00563e-163	-2.3142e-163	1.51351e-163	-6.50276e-163	-7.77182e-164	0
-3.53858e-163	1.26576e-162	5.90598e-163	-1.13901e-163	-8.6208e-164	2.78227e-163	7.1297e-163	1.60084e-163	3.46869e-163	-9.54304e-163	-5.98144e-163	2.73581e-163	-1.88921e-164	-6.3407e-163	-4.87304e-163	-8.31359e-163	-1.1662e-164	3.87871e-164	4.73504e-163	-5.77492e-165	-7.43764e-164	-7.45648e-163	5.55608e-164	-1.03193e-163	-6.64076e-163	-6.00563e-163	-2.3142e-163	1.51351e-163	-6.50276e-163	-7.77182e-164	0
-3.53858e-163	1.26576e-162	5.90598e-163	-1.13901e-163	-8.6208e-164	2.78227e-163	7.1297e-163	1.60084e-163	3.46869e-163	-9.54304e-163	-5.98144e-163	2.73581e-163	-1.88921e-164	-6.3407e-163	-4.87304e-163	-8.31359e-163	-1.1662e-164	3.87871e-164	4.73504e-163	-5.77492e-165	-7.43764e-164	-7.45648e-163	5.55608e-164	-1.03193e-163	-6.64076e-163	-6.00563e-163	-2.3142e-163	1.51351e-163	-6.50276e-163	-7.77182e-164	0
-3.53858e-163	1.26576e-162	5.90598e-163	-1.13901e-163	-8.6208e-164	2.78227e-163	7.1297e-163	1.60084e-163	3.46869e-163	-9.54304e-163	-5.98144e-163	2.73581e-163	-1.88921e-164	-6.3407e-163	-4.87304e-163	-8.31359e-163	-1.1662e-164	3.87871e-164	4.73504e-163	-5.77492e-165	-7.43764e-164	-7.45648e-163	5.55608e-164	-1.03193e-163	-6.64076e-163	-6.00563e-163	-2.3142e-163	1.51351e-163	-6.50276e-163	-7.77182e-164	0
-3.53858e-163	1.26576e-162	5.90598e-163	-1.13901e-163	-8.6208e-164	2.78227e-163	7.1297e-163	1.60084e-163	3.46869e-163	-9.54304e-163	-5.98144e-163	2.73581e-163	-1.88921e-164	-6.3407e-163	-4.87304e-163	-8.31359e-163	-1.1662e-164	3.87871e-164	4.73504e-163	-5.77492e-165	-7.43764e-164	-7.45648e-163	5.55608e-164	-1.03193e-163	-6.64076e-163	-6.00563e-163	-2.3142e-163	1.51351e-163	-6.50276e-163	-7.77182e-164	0
-3.53858e-163	1.26576e-162	5.90598e-163	-1.13901e-163	-8.6208e-164	2.78227e-163	7.1297e-163	1.60084e-163	3.46869e-163	-9.54304e-163	-5.98144e-163	2.73581e-163	-1.88921e-164	-6.3407e-163	-4.87304e-163	-8.31359e-163	-1.1662e-164	3.87871e-164	4.73504e-163	-5.77492e-165	-7.43764e-164	-7.45648e-163	5.55608e-164	-1.03193e-163	-6.64076e-163	-6.00563e-163	-2.3142e-163	1.51351e-163	-6.50276e-163	-7.77182e-164	0
-3.53858e-163	1.26576e-162	5.90598e-163	-1.13901e-163	-8.6208e-164	2.78227e-163	7.1297e-163	1.60084e-163	3.46869e-163	-9.54304e-163	-5.98144e-163	2.73581e-163	-1.88921e-164	-6.3407e-163	-4.87304e-163	-8.31359e-163	-1.1662e-164	3.87871e-164	4.73504e-163	-5.77492e-165	-7.43764e-164	-7.45648e-163	5.55608e-164	-1.03193e-163	-6.64076e-163	-6.00563e-163	-2.3142e-163	1.51351e-163	-6.50276e-163	-7.77182e-164	0
-3.53858e-163	1.26576e-162	5.90598e-163	-1.13901e-163	-8.6208e-164	2.78227e-163	7.1297e-163	1.60084e-163	3.46869e-163	-9.54304e-163	-5.98144e-163	2.73581e-163	-1.88921e-164	-6.3407e-163	-4.87304e-163	-8.31359e-163	-1.1662e-164	3.87871e-164	4.73504e-163	-5.77492e-165	-7.43764e-164	-7.45648e-163	5.55608e-164	-1.03193e-163	-6.64076e-163	-6.00563e-163	-2.3142e-163	1.51351e-163	-6.50276e-163	-7.77182e-164	0
-3.53858e-163	1.26576e-162	5.90598e-163	-1.13901e-163	-8.6208e-164	2.78227e-163	7.1297e-163	1.60084e-163	3.46869e-163	-9.54304e-163	-5.98144e-163	2.73581e-163	-1.88921e-164	-6.3407e-163	-4.87304e-163	-8.31359e-163	-1.1662e-164	3.87871e-164	4.73504e-163	-5.77492e-165	-7.43764e-164	-7.45648e-163	5.55608e-164	-1.03193e-163	-6.64076e-163	-6.00563e-163	-2.3142e-163	1.51351e-163	-6.50276e-163	-7.77182e-164	0
-3.53858e-163	1.26576e-162	5.90598e-163	-1.13901e-163	-8.6208e-164	2.78227e-163	7.1297e-163	1.60084e-163	3.46869e-163	-9.54304e-163	-5.98144e-163	2.73581e-163	-1.88921e-164	-6.3407e-163	-4.87304e-163	-8.31359e-163	-1.1662e-164	3.87871e-164	4.73504e-163	-5.77492e-165	-7.43764e-164	-7.45648e-163	5.55608e-164	-1.03193e-163	-6.64076e-163	-6.00563e-163	-2.3142e-163	1.51351e-163	-6.50276e-163	-7.77182e-164	0
-3.53858e-163	1.26576e-162	5.90598e-163	-1.13901e-163	-8.6208e-164	2.78227e-163	7.1297e-163	1.60084e-163	3.46869e-163	-9.54304e-163	-5.98144e-163	2.73581e-163	-1.88921e-164	-6.3407e-163	-4.87304e-163	-8.31359e-163	-1.1662e-164	3.87871e-164	4.73504e-163	-5.77492e-165	-7.43764e-164	-7.45648e-163	5.55608e-164	-1.03193e-163	-6.64076e-163	-6.00563e-163	-2.3142e-163	1.51351e-163	-6.50276e-163	-7.77182e-164	0
-3.53858e-163	1.26576e-162	5.90598e-163	-1.13901e-163	-8.6208e-164	2.78227e-163	7.1297e-163	1.60084e-163	3.46869e-163	-9.54304e-163	-5.98144e-163	2.73581e-163	-1.88921e-164	-6.3407e-163	-4.87304e-163	-8.31359e-163	-1.1662e-164	3.87871e-164	4.73504e-163	-5.77492e-165	-7.43764e-164	-7.45648e-163	5.55608e-164	-1.03193e-163	-6.64076e-163	-6.00563e-163	-2.3142e-163	1.51351e-163	-6.50276e-163	-7.77182e-164	0
-3.53858e-163	1.26576e-162	5.90598e-163	-1.13901e-163	-8.6208e-164	2.78227e-163	7.1297e-163	1.60084e-163	3.46869e-163	-9.54304e-163	-5.98144e-163	2.73581e-163	-1.88921e-164	-6.3407e-163	-4.87304e-163	-8.31359e-163	-1.1662e-164	3.87871e-164	4.73504e-163	-5.77492e-165	-7.43764e-164	-7.45648e-163	5.55608e-164	-1.03193e-163	-6.64076e-163	-6.00563e-163	-2.3142e-163	1.51351e-163	-6.50276e-163	-7.77182e-164	0
-3.53858e-163	1.26576e-162	5.90598e-163	-1.13901e-163	-8.6208e-164	2.78227e-163	7.1297e-163	1.60084e-163	3.46869e-163	-9.54304e-163	-5.98144e-163	2.73581e-163	-1.88921e-164	-6.3407e-163	-4.87304e-163	-8.31359e-163	-1.1662e-164	3.87871e-164	4.73504e-163	-5.77492e-165	-7.43764e-164	-7.45648e-163	5.55608e-164	-1.03193e-163	-6.64076e-163	-6.00563e-163	-2.3142e-163	1.51351e-163	-6.50276e-163	-7.77182e-164	0
-3.53858e-163	1.26576e-162	5.90598e-163	-1.13901e-163	-8.6208e-164	2.78227e-163	7.1297e-163	1.60084e-163	3.46869e-163	-9.54304e-163	-5.98144e-163	2.73581e-163	-1.88921e-164	-6.3407e-163	-4.87304e-163	-8.31359e-163	-1.1662e-164	3.87871e-164	4.73504e-163	-5.77492e-165	-7.43764e-164	-7.45648e-163	5.55608e-164	-1.03193e-163	-6.64076e-163	-6.00563e-163	-2.3142e-163	1.51351e-163	-6.50276e-163	-7.77182e-164	0
-3.53858e-163	1.26576e-162	5.90598e-163	-1.13901e-163	-8.6208e-164	2.78227e-163	7.1297e-163	1.60084e-163	3.46869e-163	-9.54304e-163	-5.98144e-163	2.73581e-163	-1.88921e-164	-6.3407e-163	-4.87304e-163	-8.31359e-163	-1.1662e-164	3.87871e-164	4.73504e-163	-5.77492e-165	-7.43764e-164	-7.45648e-163	5.55608e-164	-1.03193e-163	-6.64076e-163	-6.00563e-163	-2.3142e-163	1.51351e-163	-6.50276e-163	-7.77182e-164	0
-3.53858e-163	1.26576e-162	5.90598e-163	-1.13901e-163	-8.6208e-164	2.78227e-163	7.1297e-163	1.60084e-163	3.46869e-163	-9.54304e-163	-5.98144e-163	2.73581e-163	-1.88921e-164	-6.3407e-163	-4.87304e-163	-8.31359e-163	-1.1662e-164	3.87871e-164	4.73504e-163	-5.77492e-165	-7.43764e-164	-7.45648e-163	5.55608e-164	-1.03193e-163	-6.64076e-163	-6.00563e-163	-2.3142e-163	1.51351e-163	-6.50276e-163	-7.77182e-164	0
-3.53858e-163	1.26576e-162	5.90598e-163	-1.13901e-163	-8.6208e-164	2.78227e-163	7.1297e-163	1.60084e-163	3.46869e-163	-9.54304e-163	-5.98144e-163	2.73581e-163	-1.88921e-164	-6.3407e-163	-4.87304e-163	-8.31359e-163	-1.1662e-164	3.87871e-164	4.73504e-163	-5.77492e-165	-7.43764e-164	-7.45648e-163	5.55608e-164	-1.03193e-163	-6.64076e-163	-6.00563e-163	-2.3142e-163	1.51351e-163	-6.50276e-163	-7.77182e-164	0
-3.53858e-163	1.26576e-162	5.90598e-163	-1.13901e-163	-8.6208e-164	2.78227e-163	7.1297e-163	1.60084e-163	3.46869e-163	-9.54304e-163	-5.98144e-163	2.73581e-163	-1.88921e-164	-6.3407e-163	-4.87304e-163	-8.31359e-163	-1.1662e-164	3.87871e-164	4.73504e-163	-5.77492e-165	-7.43764e-164	-7.45648e-163	5.55608e-164	-1.03193e-163	-6.64076e-163	-6.00563e-163	-2.3142e-163	1.51351e-163	-6.50276e-163	-7.77182e-164	0
-3.53858e-163	1.26576e-162	5.90598e-163	-1.13901e-163	-8.6208e-164	2.78227e-163	7.1297e-163	1.60084e-163	3.46869e-163	-9.54304e-163	-5.98144e-163	2.73581e-163	-1.88921e-164	-6.3407e-163	-4.87304e-163	-8.31359e-163	-1.1662e-164	3.87871e-164	4.73504e-163	-5.77492e-165	-7.43764e-164	-7.45648e-163	5.55608e-164	-1.03193e-163	-6.64076e-163	-6.00563e-163	-2.3142e-163	1.51351e-163	-6.50276e-163	-7.77182e-164	0
-3.53858e-163	1.26576e-162	5.90598e-163	-1.13901e-163	-8.6208e-164	2.78227e-163	7.1297e-163	1.60084e-163	3.46869e-163	-9.54304e-163	-5.98144e-163	2.73581e-163	-1.88921e-164	-6.3407e-163	-4.87304e-163	-8.31359e-163	-1.1662e-164	3.87871e-164	4.73504e-163	-5.77492e-165	-7.43764e-164	-7.45648e-163	5.55608e-164	-1.03193e-163	-6.64076e-163	-6.00563e-163	-2.3142e-163	1.51351e-163	-6.50276e-163	-7.77182e-164	0
-3.53858e-163	1.26576e-162	5.90598e-163	-1.13901e-163	-8.6208e-164	2.78227e-163	7.1297e-163	1.60084e-163	3.46869e-163	-9.54304e-163	-5.98144e-163	2.73581e-163	-1.88921e-164	-6.3407e-163	-4.87304e-163	-8.31359e-163	-1.1662e-164	3.87871e-164	4.73504e-163	-5.77492e-165	-7.43764e-164	-7.45648e-163	5.55608e-164	-1.03193e-163	-6.64076e-163	-6.00563e-163	-2.3142e-163	1.51351e-163	-6.50276e-163	-7.77182e-164	0
-3.53858e-163	1.26576e-162	5.90598e-163	-1.13901e-163	-8.6208e-164	2.78227e-163	7.1297e-163	1.60084e-163	3.46869e-163	-9.54304e-163	-5.98144e-163	2.73581e-163	-1.88921e-164	-6.3407e-163	-4.87304e-163	-8.31359e-163	-1.1662e-164	3.87871e-164	4.73504e-163	-5.77492e-165	-7.43764e-164	-7.45648e-163	5.55608e-164	-1.03193e-163	-6.64076e-163	-6.00563e-163	-2.3142e-163	1.51351e-163	-6.50276e-163	-7.77182e-164	0
-3.53858e-163	1.26576e-162	5.90598e-163	-1.13901e-163	-8.6208e-164	2.78227e-163	7.1297e-163	1.60084e-163	3.46869e-163	-9.54304e-163	-5.98144e-163	2.73581e-163	-1.88921e-164	-6.3407e-163	-4.87304e-163	-8.31359e-163	-1.1662e-164	3.87871e-164	4.73504e-163	-5.77492e-165	-7.43764e-164	-7.45648e-163	5.55608e-164	-1.03193e-163	-6.64076e-163	-6.00563e-163	-2.3142e-163	1.51351e-163	-6.50276e-163	-7.77182e-164	0
-3.53858e-163	1.26576e-162	5.90598e-163	-1.13901e-163	-8.6208e-164	2.78227e-163	7.1297e-163	1.60084e-163	3.46869e-163	-9.54304e-163	-5.98144e-163	2.73581e-163	-1.88921e-164	-6.3407e-163	-4.87304e-163	-8.31359e-163	-1.1662e-164	3.87871e-164	4.73504e-163	-5.77492e-165	-7.43764e-164	-7.45648e-163	5.55608e-164	-1.03193e-163	-6.64076e-163	-6.00563e-163	-2.3142e-163	1.51351e-163	-6.50276e-163	-7.77182e-164	0
-3.53858e-163	1.26576e-162	5.90598e-163	-1.13901e-163	-8.6208e-164	2.78227e-163	7.1297e-163	1.60084e-163	3.46869e-163	-9.54304e-163	-5.98144e-163	2.73581e-163	-1.88921e-164	-6.3407e-163	-4.87304e-163	-8.31359e-163	-1.1662e-164	3.87871e-164	4.73504e-163	-5.77492e-165	-7.43764e-164	-7.45648e-163	5.55608e-164	-1.03193e-163	-6.64076e-163	-6.00563e-163	-2.3142e-163	1.51351e-163	-6.50276e-163	-7.77182e-164	0
-3.53858e-163	1.26576e-162	5.90598e-163	-1.13901e-163	-8.6208e-164	2.78227e-163	7.1297e-163	1.60084e-163	3.46869e-163	-9.54304e-163	-5.98144e-163	2.73581e-163	-1.88921e-164	-6.3407e-163	-4.87304e-163	-8.31359e-163	-1.1662e-164	3.87871e-164	4.73504e-163	-5.77492e-165	-7.43764e-164	-7.45648e-163	5.55608e-164	-1.03193e-163	-6.64076e-163	-6.00563e-163	-2.3142e-163	1.51351e-163	-6.50276e-163	-7.77182e-164	0
-3.53858e-163	1.26576e-162	5.90598e-163	-1.13901e-163	-8.6208e-164	2.78227e-163	7.1297e-163	1.60084e-163	3.46869e-163	-9.54304e-163	-5.98144e-163	2.73581e-163	-1.88921e-164	-6.3407e-163	-4.87304e-163	-8.31359e-163	-1.1662e-164	3.87871e-164	4.73504e-163	-5.77492e-165	-7.43764e-164	-7.45648e-163	5.55608e-164	-1.03193e-163	-6.64076e-163	-6.00563e-163	-2.3142e-163	1.51351e-163	-6.50276e-163	-7.77182e-164	0
-3.53858e-163	1.26576e-162	5.90598e-163	-1.13901e-163	-8.6208e-164	2.78227e-163	7.1297e-163	1.60084e-163	3.46869e-163	-9.54304e-163	-5.98144e-163	2.73581e-163	-1.88921e-164	-6.3407e-163	-4.87304e-163	-8.31359e-163	-1.1662e-164	3.87871e-164	4.73504e-163	-5.77492e-165	-7.43764e-164	-7.45648e-163	5.55608e-164	-1.03193e-163	-6.64076e-163	-6.00563e-163	-2.3142e-163	1.51351e-163	-6.50276e-163	-7.77182e-164	0
-3.53858e-163	1.26576e-162	5.90598e-163	-1.13901e-163	-8.6208e-164	2.78227e-163	7.1297e-163	1.60084e-163	3.46869e-163	-9.54304e-163	-5.98144e-163	2.73581e-163	-1.88921e-164	-6.3407e-163	-4.87304e-163	-8.31359e-163	-1.1662e-164	3.87871e-164	4.73504e-163	-5.77492e-165	-7.43764e-164	-7.45648e-163	5.55608e-164	-1.03193e-163	-6.64076e-163	-6.00563e-163	-2.3142e-163	1.51351e-163	-6.50276e-163	-7.77182e-164	0
-3.53858e-163	1.26576e-162	5.90598e-163	-1.13901e-163	-8.6208e-164	2.78227e-163	7.1297e-163	1.60084e-163	3.46869e-163	-9.54304e-163	-5.98144e-163	2.73581e-163	-1.88921e-164	-6.3407e-163	-4.87304e-163	-8.31359e-163	-1.1662e-164	3.87871e-164	4.73504e-163	-5.77492e-165	-7.43764e-164	-7.45648e-163	5.55608e-164	-1.03193e-163	-6.64076e-163	-6.00563e-163	-2.3142e-163	1.51351e-163	-6.50276e-163	-7.77182e-164	0
-3.53858e-163	1.26576e-162	5.90598e-163	-1.13901e-163	-8.6208e-164	2.78227e-163	7.1297e-163	1.60084e-163	3.46869e-163	-9.54304e-163	-5.98144e-163	2.73581e-163	-1.88921e-164	-6.3407e-163	-4.87304e-163	-8.31359e-163	-1.1662e-164	3.87871e-164	4.73504e-163	-5.77492e-165	-7.43764e-164	-7.45648e-163	5.55608e-164	-1.03193e-163	-6.64076e-163	-6.00563e-163	-2.3142e-163	1.51351e-163	-6.50276e-163	-7.77182e-164	0
-3.53858e-163	1.26576e-162	5.90598e-163	-1.13901e-163	-8.6208e-164	2.78227e-163	7.1297e-163	1.60084e-163	3.46869e-163	-9.54304e-163	-5.98144e-163	2.73581e-163	-1.88921e-164	-6.3407e-163	-4.87304e-163	-8.31359e-163	-1.1662e-164	3.87871e-164	4.73504e-163	-5.77492e-165	-7.43764e-164	-7.45648e-163	5.55608e-164	-1.03193e-163	-6.64076e-163	-6.00563e-163	-2.3142e-163	1.51351e-163	-6.50276e-163	-7.77182e-164	0
-3.53858e-163	1.26576e-162	5.90598e-163	-1.13901e-163	-8.6208e-164	2.78227e-163	7.1297e-163	1.60084e-163	3.46869e-163	-9.54304e-163	-5.98144e-163	2.73581e-163	-1.88921e-164	-6.3407e-163	-4.87304e-163	-8.31359e-163	-1.1662e-164	3.87871e-164	4.73504e-163	-5.77492e-165	-7.43764e-164	-7.45648e-163	5.55608e-164	-1.03193e-163	-6.64076e-163	-6.00563e-163	-2.3142e-163	1.51351e-163	-6.50276e-163	-7.77182e-164	0
-3.53858e-163	1.26576e-162	5.90598e-163	-1.13901e-163	-8.6208e-164	2.78227e-163	7.1297e-163	1.60084e-163	3.46869e-163	-9.54304e-163	-5.98144e-163	2.73581e-163	-1.88921e-164	-6.3407e-163	-4.87304e-163	-8.31359e-163	-1.1662e-164	3.87871e-164	4.73504e-163	-5.77492e-165	-7.43764e-164	-7.45648e-163	5.55608e-164	-1.03193e-163	-6.64076e-163	-6.00563e-163	-2.3142e-163	1.51351e-163	-6.50276e-163	-7.77182e-164	0
-3.53858e-163	1.26576e-162	5.90598e-163	-1.13901e-163	-8.6208e-164	2.78227e-163	7.1297e-163	1.60084e-163	3.46869e-163	-9.54304e-163	-5.98144e-163	2.73581e-163	-1.88921e-164	-6.3407e-163	-4.87304e-163	-8.31359e-163	-1.1662e-164	3.87871e-164	4.73504e-163	-5.77492e-165	-7.43764e-164	-7.45648e-163	5.55608e-164	-1.03193e-163	-6.64076e-163	-6.00563e-163	-2.3142e-163	1.51351e-163	-6.50276e-163	-7.77182e-164	0
-3.53858e-163	1.26576e-162	5.90598e-163	-1.13901e-163	-8.6208e-164	2.78227e-163	7.1297e-163	1.60084e-163	3.46869e-163	-9.54304e-163	-5.98144e-163	2.73581e-163	-1.88921e-164	-6.3407e-163	-4.87304e-163	-8.31359e-163	-1.1662e-164	3.87871e-164	4.73504e-163	-5.77492e-165	-7.43764e-164	-7.45648e-163	5.55608e-164	-1.03193e-163	-6.64076e-163	-6.00563e-163	-2.3142e-163	1.51351e-163	-6.50276e-163	-7.77182e-164	0
-3.53858e-163	1.26576e-162	5.90598e-163	-1.13901e-163	-8.6208e-164	2.78227e-163	7.1297e-163	1.60084e-163	3.46869e-163	-9.54304e-163	-5.98144e-163	2.73581e-163	-1.88921e-164	-6.3407e-163	-4.87304e-163	-8.31359e-163	-1.1662e-164	3.87871e-164	4.73504e-163	-5.77492e-165	-7.43764e-164	-7.45648e-163	5.55608e-164	-1.03193e-163	-6.64076e-163	-6.00563e-163	-2.3142e-163	1.51351e-163	-6.50276e-163	-7.77182e-164	0
-3.53858e-163	1.26576e-162	5.90598e-163	-1.13901e-163	-8.6208e-164	2.78227e-163	7.1297e-163	1.60084e-163	3.46869e-163	-9.54304e-163	-5.98144e-163	2.73581e-163	-1.88921e-164	-6.3407e-163	-4.87304e-163	-8.31359e-163	-1.1662e-164	3.87871e-164	4.73504e-163	-5.77492e-165	-7.43764e-164	-7.45648e-163	5.55608e-164	-1.03193e-163	-6.64076e-163	-6.00563e-163	-2.3142e-163	1.51351e-163	-6.50276e-163	-7.77182e-164	0
-3.53858e-163	1.26576e-162	5.90598e-163	-1.13901e-163	-8.6208e-164	2.78227e-163	7.1297e-163	1.60084e-163	3.46869e-163	-9.54304e-163	-5.98144e-163	2.73581e-163	-1.88921e-164	-6.3407e-163	-4.87304e-163	-8.31359e-163	-1.1662e-164	3.87871e-164	4.73504e-163	-5.77492e-165	-7.43764e-164	-7.45648e-163	5.55608e-164	-1.03193e-163	-6.64076e-163	-6.00563e-163	-2.3142e-163	1.51351e-163	-6.50276e-163	-7.77182e-164	0
-3.53858e-163	1.26576e-162	5.90598e-163	-1.13901e-163	-8.6208e-164	2.78227e-163	7.1297e-163	1.60084e-163	3.46869e-163	-9.54304e-163	-5.98144e-163	2.73581e-163	-1.88921e-164	-6.3407e-163	-4.87304e-163	-8.31359e-163	-1.1662e-164	3.87871e-164	4.73504e-163	-5.77492e-165	-7.43764e-164	-7.45648e-163	5.55608e-164	-1.03193e-163	-6.64076e-163	-6.00563e-163	-2.3142e-163	1.51351e-163	-6.50276e-163	-7.77182e-164	0
-3.53858e-163	1.26576e-162	5.90598e-163	-1.13901e-163	-8.6208e-164	2.78227e-163	7.1297e-163	1.60084e-163	3.46869e-163	-9.54304e-163	-5.98144e-163	2.73581e-163	-1.88921e-164	-6.3407e-163	-4.87304e-163	-8.31359e-163	-1.1662e-164	3.87871e-164	4.73504e-163	-5.77492e-165	-7.43764e-164	-7.45648e-163	5.55608e-164	-1.03193e-163	-6.64076e-163	-6.00563e-163	-2.3142e-163	1.51351e-163	-6.50276e-163	-7.77182e-164	0
-3.53858e-163	1.26576e-162	5.90598e-163	-1.13901e-163	-8.6208e-164	2.78227e-163	7.1297e-163	1.60084e-163	3.46869e-163	-9.54304e-163	-5.98144e-163	2.73581e-163	-1.88921e-164	-6.3407e-163	-4.87304e-163	-8.31359e-163	-1.1662e-164	3.87871e-164	4.73504e-163	-5.77492e-165	-7.43764e-164	-7.45648e-163	5.55608e-164	-1.03193e-163	-6.64076e-163	-6.00563e-163	-2.3142e-163	1.51351e-163	-6.50276e-163	-7.77182e-164	0
-3.53858e-163	1.26576e-162	5.90598e-163	-1.13901e-163	-8.6208e-164	2.78227e-163	7.1297e-163	1.60084e-163	3.46869e-163	-9.54304e-163	-5.98144e-163	2.73581e-163	-1.88921e-164	-6.3407e-163	-4.87304e-163	-8.31359e-163	-1.1662e-164	3.87871e-164	4.73504e-163	-5.77492e-165	-7.43764e-164	-7.45648e-163	5.55608e-164	-1.03193e-163	-6.64076e-163	-6.00563e-163	-2.3142e-163	1.51351e-163	-6.50276e-163	-7.77182e-164	0
-3.53858e-163	1.26576e-162	5.90598e-163	-1.13901e-163	-8.6208e-164	2.78227e-163	7.1297e-163	1.60084e-163	3.46869e-163	-9.54304e-163	-5.98144e-163	2.73581e-163	-1.88921e-164	-6.3407e-163	-4.87304e-163	-8.31359e-163	-1.1662e-164	3.87871e-164	4.73504e-163	-5.77492e-165	-7.43764e-164	-7.45648e-163	5.55608e-164	-1.03193e-163	-6.64076e-163	-6.00563e-163	-2.3142e-163	1.51351e-163	-6.50276e-163	-7.77182e-164	0
-3.53858e-163	1.26576e-162	5.90598e-163	-1.13901e-163	-8.6208e-164	2.78227e-163	7.1297e-163	1.60084e-163	3.46869e-163	-9.54304e-163	-5.98144e-163	2.73581e-163	-1.88921e-164	-6.3407e-163	-4.87304e-163	-8.31359e-163	-1.1662e-164	3.87871e-164	4.73504e-163	-5.77492e-165	-7.43764e-164	-7.45648e-163	5.55608e-164	-1.03193e-163	-6.64076e-163	-6.00563e-163	-2.3142e-163	1.51351e-163	-6.50276e-163	-7.77182e-164	0
-3.53858e-163	1.26576e-162	5.90598e-163	-1.13901e-163	-8.6208e-164	2.78227e-163	7.1297e-163	1.60084e-163	3.46869e-163	-9.54304e-163	-5.98144e-163	2.73581e-163	-1.88921e-164	-6.3407e-163	-4.87304e-163	-8.31359e-163	-1.1662e-164	3.87871e-164	4.73504e-163	-5.77492e-165	-7.43764e-164	-7.45648e-163	5.55608e-164	-1.03193e-163	-6.64076e-163	-6.00563e-163	-2.3142e-163	1.51351e-163	-6.50276e-163	-7.77182e-164	0
-3.53858e-163	1.26576e-162	5.90598e-163	-1.13901e-163	-8.6208e-164	2.78227e-163	7.1297e-163	1.60084e-163	3.46869e-163	-9.54304e-163	-5.98144e-163	2.73581e-163	-1.88921e-164	-6.3407e-163	-4.87304e-163	-8.31359e-163	-1.1662e-164	3.87871e-164	4.73504e-163	-5.77492e-165	-7.43764e-164	-7.45648e-163	5.55608e-164	-1.03193e-163	-6.64076e-163	-6.00563e-163	-2.3142e-163	1.51351e-163	-6.50276e-163	-7.77182e-164	0
-3.53858e-163	1.26576e-162	5.90598e-163	-1.13901e-163	-8.6208e-164	2.78227e-163	7.1297e-163	1.60084e-163	3.46869e-163	-9.54304e-163	-5.98144e-163	2.73581e-163	-1.88921e-164	-6.3407e-163	-4.87304e-163	-8.31359e-163	-1.1662e-164	3.87871e-164	4.73504e-163	-5.77492e-165	-7.43764e-164	-7.45648e-163	5.55608e-164	-1.03193e-163	-6.64076e-163	-6.00563e-163	-2.3142e-163	1.51351e-163	-6.50276e-163	-7.77182e-164	0
-3.53858e-163	1.26576e-162	5.90598e-163	-1.13901e-163	-8.6208e-164	2.78227e-163	7.1297e-163	1.60084e-163	3.46869e-163	-9.54304e-163	-5.98144e-163	2.73581e-163	-1.88921e-164	-6.3407e-163	-4.87304e-163	-8.31359e-163	-1.1662e-164	3.87871e-164	4.73504e-163	-5.77492e-165	-7.43764e-164	-7.45648e-163	5.55608e-164	-1.03193e-163	-6.64076e-163	-6.00563e-163	-2.3142e-163	1.51351e-163	-6.50276e-163	-7.77182e-164	0
-3.53858e-163	1.26576e-162	5.90598e-163	-1.13901e-163	-8.6208e-164	2.78227e-163	7.1297e-163	1.60084e-163	3.46869e-163	-9.54304e-163	-5.98144e-163	2.73581e-163	-1.88921e-164	-6.3407e-163	-4.87304e-163	-8.31359e-163	-1.1662e-164	3.87871e-164	4.73504e-163	-5.77492e-165	-7.43764e-164	-7.45648e-163	5.55608e-164	-1.03193e-163	-6.64076e-163	-6.00563e-163	-2.3142e-163	1.51351e-163	-6.50276e-163	-7.77182e-164	0
-3.53858e-163	1.26576e-162	5.90598e-163	-1.13901e-163	-8.6208e-164	2.78227e-163	7.1297e-163	1.60084e-163	3.46869e-163	-9.54304e-163	-5.98144e-163	2.73581e-163	-1.88921e-164	-6.3407e-163	-4.87304e-163	-8.31359e-163	-1.1662e-164	3.87871e-164	4.73504e-163	-5.77492e-165	-7.43764e-164	-7.45648e-163	5.55608e-164	-1.03193e-163	-6.64076e-163	-6.00563e-163	-2.3142e-163	1.51351e-163	-6.50276e-163	-7.77182e-164	0
-3.53858e-163	1.26576e-162	5.90598e-163	-1.13901e-163	-8.6208e-164	2.78227e-163	7.1297e-163	1.60084e-163	3.46869e-163	-9.54304e-163	-5.98144e-163	2.73581e-163	-1.88921e-164	-6.3407e-163	-4.87304e-163	-8.31359e-163	-1.1662e-164	3.87871e-164	4.73504e-163	-5.77492e-165	-7.43764e-164	-7.45648e-163	5.55608e-164	-1.03193e-163	-6.64076e-163	-6.00563e-163	-2.3142e-163	1.51351e-163	-6.50276e-163	-7.77182e-164	0
-3.53858e-163	1.26576e-162	5.90598e-163	-1.13901e-163	-8.6208e-164	2.78227e-163	7.1297e-163	1.60084e-163	3.46869e-163	-9.54304e-163	-5.98144e-163	2.73581e-163	-1.88921e-164	-6.3407e-163	-4.87304e-163	-8.31359e-163	-1.1662e-164	3.87871e-164	4.73504e-163	-5.77492e-165	-7.43764e-164	-7.45648e-163	5.55608e-164	-1.03193e-163	-6.64076e-163	-6.00563e-163	-2.3142e-163	1.51351e-163	-6.50276e-163	-7.77182e-164	0
-3.53858e-163	1.26576e-162	5.90598e-163	-1.13901e-163	-8.6208e-164	2.78227e-163	7.1297e-163	1.60084e-163	3.46869e-163	-9.54304e-163	-5.98144e-163	2.73581e-163	-1.88921e-164	-6.3407e-163	-4.87304e-163	-8.31359e-163	-1.1662e-164	3.87871e-164	4.73504e-163	-5.77492e-165	-7.43764e-164	-7.45648e-163	5.55608e-164	-1.03193e-163	-6.64076e-163	-6.00563e-163	-2.3142e-163	1.51351e-163	-6.50276e-163	-7.77182e-164	0
-3.53858e-163	1.26576e-162	5.90598e-163	-1.13901e-163	-8.6208e-164	2.78227e-163	7.1297e-163	1.60084e-163	3.46869e-163	-9.54304e-163	-5.98144e-163	2.73581e-163	-1.88921e-164	-6.3407e-163	-4.87304e-163	-8.31359e-163	-1.1662e-164	3.87871e-164	4.73504e-163	-5.77492e-165	-7.43764e-164	-7.45648e-163	5.55608e-164	-1.03193e-163	-6.64076e-163	-6.00563e-163	-2.3142e-163	1.51351e-163	-6.50276e-163	-7.77182e-164	0
-3.53858e-163	1.26576e-162	5.90598e-163	-1.13901e-163	-8.6208e-164	2.78227e-163	7.1297e-163	1.60084e-163	3.46869e-163	-9.54304e-163	-5.98144e-163	2.73581e-163	-1.88921e-164	-6.3407e-163	-4.87304e-163	-8.31359e-163	-1.1662e-164	3.87871e-164	4.73504e-163	-5.77492e-165	-7.43764e-164	-7.45648e-163	5.55608e-164	-1.03193e-163	-6.64076e-163	-6.00563e-163	-2.3142e-163	1.51351e-163	-6.50276e-163	-7.77182e-164	0
-3.53858e-163	1.26576e-162	5.90598e-163	-1.13901e-163	-8.6208e-164	2.78227e-163	7.1297e-163	1.60084e-163	3.46869e-163	-9.54304e-163	-5.98144e-163	2.73581e-163	-1.88921e-164	-6.3407e-163	-4.87304e-163	-8.31359e-163	-1.1662e-164	3.87871e-164	4.73504e-163	-5.77492e-165	-7.43764e-164	-7.45648e-163	5.55608e-164	-1.03193e-163	-6.64076e-163	-6.00563e-163	-2.3142e-163	1.51351e-163	-6.50276e-163	-7.77182e-164	0
-3.53858e-163	1.26576e-162	5.90598e-163	-1.13901e-163	-8.6208e-164	2.78227e-163	7.1297e-163	1.60084e-163	3.46869e-163	-9.54304e-163	-5.98144e-163	2.73581e-163	-1.88921e-164	-6.3407e-163	-4.87304e-163	-8.31359e-163	-1.1662e-164	3.87871e-164	4.73504e-163	-5.77492e-165	-7.43764e-164	-7.45648e-163	5.55608e-164	-1.03193e-163	-6.64076e-163	-6.00563e-163	-2.3142e-163	1.51351e-163	-6.50276e-163	-7.77182e-164	0
-3.53858e-163	1.26576e-162	5.90598e-163	-1.13901e-163	-8.6208e-164	2.78227e-163	7.1297e-163	1.60084e-163	3.46869e-163	-9.54304e-163	-5.98144e-163	2.73581e-163	-1.88921e-164	-6.3407e-163	-4.87304e-163	-8.31359e-163	-1.1662e-164	3.87871e-164	4.73504e-163	-5.77492e-165	-7.43764e-164	-7.45648e-163	5.55608e-164	-1.03193e-163	-6.64076e-163	-6.00563e-163	-2.3142e-163	1.51351e-163	-6.50276e-163	-7.77182e-164	0
-3.53858e-163	1.26576e-162	5.90598e-163	-1.13901e-163	-8.6208e-164	2.78227e-163	7.1297e-163	1.60084e-163	3.46869e-163	-9.54304e-163	-5.98144e-163	2.73581e-163	-1.88921e-164	-6.3407e-163	-4.87304e-163	-8.31359e-163	-1.1662e-164	3.87871e-164	4.73504e-163	-5.77492e-165	-7.43764e-164	-7.45648e-163	5.55608e-164	-1.03193e-163	-6.64076e-163	-6.00563e-163	-2.3142e-163	1.51351e-163	-6.50276e-163	-7.77182e-164	0
-3.53858e-163	1.26576e-162	5.90598e-163	-1.13901e-163	-8.6208e-164	2.78227e-163	7.1297e-163	1.60084e-163	3.46869e-163	-9.54304e-163	-5.98144e-163	2.73581e-163	-1.88921e-164	-6.3407e-163	-4.87304e-163	-8.31359e-163	-1.1662e-164	3.87871e-164	4.73504e-163	-5.77492e-165	-7.43764e-164	-7.45648e-163	5.55608e-164	-1.03193e-163	-6.64076e-163	-6.00563e-163	-2.3142e-163	1.51351e-163	-6.50276e-163	-7.77182e-164	0
-3.53858e-163	1.26576e-162	5.90598e-163	-1.13901e-163	-8.6208e-164	2.78227e-163	7.1297e-163	1.60084e-163	3.46869e-163	-9.54304e-163	-5.98144e-163	2.73581e-163	-1.88921e-164	-6.3407e-163	-4.87304e-163	-8.31359e-163	-1.1662e-164	3.87871e-164	4.73504e-163	-5.77492e-165	-7.43764e-164	-7.45648e-163	5.55608e-164	-1.03193e-163	-6.64076e-163	-6.00563e-163	-2.3142e-163	1.51351e-163	-6.50276e-163	-7.77182e-164	0
-3.53858e-163	1.26576e-162	5.90598e-163	-1.13901e-163	-8.6208e-164	2.78227e-163	7.1297e-163	1.60084e-163	3.46869e-163	-9.54304e-163	-5.98144e-163	2.73581e-163	-1.88921e-164	-6.3407e-163	-4.87304e-163	-8.31359e-163	-1.1662e-164	3.87871e-164	4.73504e-163	-5.77492e-165	-7.43764e-164	-7.45648e-163	5.55608e-164	-1.03193e-163	-6.64076e-163	-6.00563e-163	-2.3142e-163	1.51351e-163	-6.50276e-163	-7.77182e-164	0
-3.53858e-163	1.26576e-162	5.90598e-163	-1.13901e-163	-8.6208e-164	2.78227e-163	7.1297e-163	1.60084e-163	3.46869e-163	-9.54304e-163	-5.98144e-163	2.73581e-163	-1.88921e-164	-6.3407e-163	-4.87304e-163	-8.31359e-163	-1.1662e-164	3.87871e-164	4.73504e-163	-5.77492e-165	-7.43764e-164	-7.45648e-163	5.55608e-164	-1.03193e-163	-6.64076e-163	-6.00563e-163	-2.3142e-163	1.51351e-163	-6.50276e-163	-7.77182e-164	0
-3.53858e-163	1.26576e-162	5.90598e-163	-1.13901e-163	-8.6208e-164	2.78227e-163	7.1297e-163	1.60084e-163	3.46869e-163	-9.54304e-163	-5.98144e-163	2.73581e-163	-1.88921e-164	-6.3407e-163	-4.87304e-163	-8.31359e-163	-1.1662e-164	3.87871e-164	4.73504e-163	-5.77492e-165	-7.43764e-164	-7.45648e-163	5.55608e-164	-1.03193e-163	-6.64076e-163	-6.00563e-163	-2.3142e-163	1.51351e-163	-6.50276e-163	-7.77182e-164	0
-3.53858e-163	1.26576e-162	5.90598e-163	-1.13901e-163	-8.6208e-164	2.78227e-163	7.1297e-163	1.60084e-163	3.46869e-163	-9.54304e-163	-5.98144e-163	2.73581e-163	-1.88921e-164	-6.3407e-163	-4.87304e-163	-8.31359e-163	-1.1662e-164	3.87871e-164	4.73504e-163	-5.77492e-165	-7.43764e-164	-7.45648e-163	5.55608e-164	-1.03193e-163	-6.64076e-163	-6.00563e-163	-2.3142e-163	1.51351e-163	-6.50276e-163	-7.77182e-164	0
-3.53858e-163	1.26576e-162	5.90598e-163	-1.13901e-163	-8.6208e-164	2.78227e-163	7.1297e-163	1.60084e-163	3.46869e-163	-9.54304e-163	-5.98144e-163	2.73581e-163	-1.88921e-164	-6.3407e-163	-4.87304e-163	-8.31359e-163	-1.1662e-164	3.87871e-164	4.73504e-163	-5.77492e-165	-7.43764e-164	-7.45648e-163	5.55608e-164	-1.03193e-163	-6.64076e-163	-6.00563e-163	-2.3142e-163	1.51351e-163	-6.50276e-163	-7.77182e-164	0
-3.53858e-163	1.26576e-162	5.90598e-163	-1.13901e-163	-8.6208e-164	2.78227e-163	7.1297e-163	1.60084e-163	3.46869e-163	-9.54304e-163	-5.98144e-163	2.73581e-163	-1.88921e-164	-6.3407e-163	-4.87304e-163	-8.31359e-163	-1.1662e-164	3.87871e-164	4.73504e-163	-5.77492e-165	-7.43764e-164	-7.45648e-163	5.55608e-164	-1.03193e-163	-6.64076e-163	-6.00563e-163	-2.3142e-163	1.51351e-163	-6.50276e-163	-7.77182e-164	0
-3.53858e-163	1.26576e-162	5.90598e-163	-1.13901e-163	-8.6208e-164	2.78227e-163	7.1297e-163	1.60084e-163	3.46869e-163	-9.54304e-163	-5.98144e-163	2.73581e-163	-1.88921e-164	-6.3407e-163	-4.87304e-163	-8.31359e-163	-1.1662e-164	3.87871e-164	4.73504e-163	-5.77492e-165	-7.43764e-164	-7.45648e-163	5.55608e-164	-1.03193e-163	-6.64076e-163	-6.00563e-163	-2.3142e-163	1.51351e-163	-6.50276e-163	-7.77182e-164	0
-3.53858e-163	1.26576e-162	5.90598e-163	-1.13901e-163	-8.6208e-164	2.78227e-163	7.1297e-163	1.60084e-163	3.46869e-163	-9.54304e-163	-5.98144e-163	2.73581e-163	-1.88921e-164	-6.3407e-163	-4.87304e-163	-8.31359e-163	-1.1662e-164	3.87871e-164	4.73504e-163	-5.77492e-165	-7.43764e-164	-7.45648e-163	5.55608e-164	-1.03193e-163	-6.64076e-163	-6.00563e-163	-2.3142e-163	1.51351e-163	-6.50276e-163	-7.77182e-164	0
-3.53858e-163	1.26576e-162	5.90598e-163	-1.13901e-163	-8.6208e-164	2.78227e-163	7.1297e-163	1.60084e-163	3.46869e-163	-9.54304e-163	-5.98144e-163	2.73581e-163	-1.88921e-164	-6.3407e-163	-4.87304e-163	-8.31359e-163	-1.1662e-164	3.87871e-164	4.73504e-163	-5.77492e-165	-7.43764e-164	-7.45648e-163	5.55608e-164	-1.03193e-163	-6.64076e-163	-6.00563e-163	-2.3142e-163	1.51351e-163	-6.50276e-163	-7.77182e-164	0
-3.53858e-163	1.26576e-162	5.90598e-163	-1.13901e-163	-8.6208e-164	2.78227e-163	7.1297e-163	1.60084e-163	3.46869e-163	-9.54304e-163	-5.98144e-163	2.73581e-163	-1.88921e-164	-6.3407e-163	-4.87304e-163	-8.31359e-163	-1.1662e-164	3.87871e-164	4.73504e-163	-5.77492e-165	-7.43764e-164	-7.45648e-163	5.55608e-164	-1.03193e-163	-6.64076e-163	-6.00563e-163	-2.3142e-163	1.51351e-163	-6.50276e-163	-7.77182e-164	0
-3.53858e-163	1.26576e-162	5.90598e-163	-1.13901e-163	-8.6208e-164	2.78227e-163	7.1297e-163	1.60084e-163	3.46869e-163	-9.54304e-163	-5.98144e-163	2.73581e-163	-1.88921e-164	-6.3407e-163	-4.87304e-163	-8.31359e-163	-1.1662e-164	3.87871e-164	4.73504e-163	-5.77492e-165	-7.43764e-164	-7.45648e-163	5.55608e-164	-1.03193e-163	-6.64076e-163	-6.00563e-163	-2.3142e-163	1.51351e-163	-6.50276e-163	-7.77182e-164	0
-3.53858e-163	1.26576e-162	5.90598e-163	-1.13901e-163	-8.6208e-164	2.78227e-163	7.1297e-163	1.60084e-163	3.46869e-163	-9.54304e-163	-5.98144e-163	2.73581e-163	-1.88921e-164	-6.3407e-163	-4.87304e-163	-8.31359e-163	-1.1662e-164	3.87871e-164	4.73504e-163	-5.77492e-165	-7.43764e-164	-7.45648e-163	5.55608e-164	-1.03193e-163	-6.64076e-163	-6.00563e-163	-2.3142e-163	1.51351e-163	-6.50276e-163	-7.77182e-164	0
-3.53858e-163	1.26576e-162	5.90598e-163	-1.13901e-163	-8.6208e-164	2.78227e-163	7.1297e-163	1.60084e-163	3.46869e-163	-9.54304e-163	-5.98144e-163	2.73581e-163	-1.88921e-164	-6.3407e-163	-4.87304e-163	-8.31359e-163	-1.1662e-164	3.87871e-164	4.73504e-163	-5.77492e-165	-7.43764e-164	-7.45648e-163	5.55608e-164	-1.03193e-163	-6.64076e-163	-6.00563e-163	-2.3142e-163	1.51351e-163	-6.50276e-163	-7.77182e-164	0
-3.53858e-163	1.26576e-162	5.90598e-163	-1.13901e-163	-8.6208e-164	2.78227e-163	7.1297e-163	1.60084e-163	3.46869e-163	-9.54304e-163	-5.98144e-163	2.73581e-163	-1.88921e-164	-6.3407e-163	-4.87304e-163	-8.31359e-163	-1.1662e-164	3.87871e-164	4.73504e-163	-5.77492e-165	-7.43764e-164	-7.45648e-163	5.55608e-164	-1.03193e-163	-6.64076e-163	-6.00563e-163	-2.3142e-163	1.51351e-163	-6.50276e-163	-7.77182e-164	0
-3.53858e-163	1.26576e-162	5.90598e-163	-1.13901e-163	-8.6208e-164	2.78227e-163	7.1297e-163	1.60084e-163	3.46869e-163	-9.54304e-163	-5.98144e-163	2.73581e-163	-1.88921e-164	-6.3407e-163	-4.87304e-163	-8.31359e-163	-1.1662e-164	3.87871e-164	4.73504e-163	-5.77492e-165	-7.43764e-164	-7.45648e-163	5.55608e-164	-1.03193e-163	-6.64076e-163	-6.00563e-163	-2.3142e-163	1.51351e-163	-6.50276e-163	-7.77182e-164	0
-3.53858e-163	1.26576e-162	5.90598e-163	-1.13901e-163	-8.6208e-164	2.78227e-163	7.1297e-163	1.60084e-163	3.46869e-163	-9.54304e-163	-5.98144e-163	2.73581e-163	-1.88921e-164	-6.3407e-163	-4.87304e-163	-8.31359e-163	-1.1662e-164	3.87871e-164	4.73504e-163	-5.77492e-165	-7.43764e-164	-7.45648e-163	5.55608e-164	-1.03193e-163	-6.64076e-163	-6.00563e-163	-2.3142e-163	1.51351e-163	-6.50276e-163	-7.77182e-164	0
-3.53858e-163	1.26576e-162	5.90598e-163	-1.13901e-163	-8.6208e-164	2.78227e-163	7.1297e-163	1.60084e-163	3.46869e-163	-9.54304e-163	-5.98144e-163	2.73581e-163	-1.88921e-164	-6.3407e-163	-4.87304e-163	-8.31359e-163	-1.1662e-164	3.87871e-164	4.73504e-163	-5.77492e-165	-7.43764e-164	-7.45648e-163	5.55608e-164	-1.03193e-163	-6.64076e-163	-6.00563e-163	-2.3142e-163	1.51351e-163	-6.50276e-163	-7.77182e-164	0
-3.53858e-163	1.26576e-162	5.90598e-163	-1.13901e-163	-8.6208e-164	2.78227e-163	7.1297e-163	1.60084e-163	3.46869e-163	-9.54304e-163	-5.98144e-163	2.73581e-163	-1.88921e-164	-6.3407e-163	-4.87304e-163	-8.31359e-163	-1.1662e-164	3.87871e-164	4.73504e-163	-5.77492e-165	-7.43764e-164	-7.45648e-163	5.55608e-164	-1.03193e-163	-6.64076e-163	-6.00563e-163	-2.3142e-163	1.51351e-163	-6.50276e-163	-7.77182e-164	0
-3.53858e-163	1.26576e-162	5.90598e-163	-1.13901e-163	-8.6208e-164	2.78227e-163	7.1297e-163	1.60084e-163	3.46869e-163	-9.54304e-163	-5.98144e-163	2.73581e-163	-1.88921e-164	-6.3407e-163	-4.87304e-163	-8.31359e-163	-1.1662e-164	3.87871e-164	4.73504e-163	-5.77492e-165	-7.43764e-164	-7.45648e-163	5.55608e-164	-1.03193e-163	-6.64076e-163	-6.00563e-163	-2.3142e-163	1.51351e-163	-6.50276e-163	-7.77182e-164	0
-3.53858e-163	1.26576e-162	5.90598e-163	-1.13901e-163	-8.6208e-164	2.78227e-163	7.1297e-163	1.60084e-163	3.46869e-163	-9.54304e-163	-5.98144e-163	2.73581e-163	-1.88921e-164	-6.3407e-163	-4.87304e-163	-8.31359e-163	-1.1662e-164	3.87871e-164	4.73504e-163	-5.77492e-165	-7.43764e-164	-7.45648e-163	5.55608e-164	-1.03193e-163	-6.64076e-163	-6.00563e-163	-2.3142e-163	1.51351e-163	-6.50276e-163	-7.77182e-164	0
-3.53858e-163	1.26576e-162	5.90598e-163	-1.13901e-163	-8.6208e-164	2.78227e-163	7.1297e-163	1.60084e-163	3.46869e-163	-9.54304e-163	-5.98144e-163	2.73581e-163	-1.88921e-164	-6.3407e-163	-4.87304e-163	-8.31359e-163	-1.1662e-164	3.87871e-164	4.73504e-163	-5.77492e-165	-7.43764e-164	-7.45648e-163	5.55608e-164	-1.03193e-163	-6.64076e-163	-6.00563e-163	-2.3142e-163	1.51351e-163	-6.50276e-163	-7.77182e-164	0
-3.53858e-163	1.26576e-162	5.90598e-163	-1.13901e-163	-8.6208e-164	2.78227e-163	7.1297e-163	1.60084e-163	3.46869e-163	-9.54304e-163	-5.98144e-163	2.73581e-163	-1.88921e-164	-6.3407e-163	-4.87304e-163	-8.31359e-163	-1.1662e-164	3.87871e-164	4.73504e-163	-5.77492e-165	-7.43764e-164	-7.45648e-163	5.55608e-164	-1.03193e-163	-6.64076e-163	-6.00563e-163	-2.3142e-163	1.51351e-163	-6.50276e-163	-7.77182e-164	0
-3.53858e-163	1.26576e-162	5.90598e-163	-1.13901e-163	-8.6208e-164	2.78227e-163	7.1297e-163	1.60084e-163	3.46869e-163	-9.54304e-163	-5.98144e-163	2.73581e-163	-1.88921e-164	-6.3407e-163	-4.87304e-163	-8.31359e-163	-1.1662e-164	3.87871e-164	4.73504e-163	-5.77492e-165	-7.43764e-164	-7.45648e-163	5.55608e-164	-1.03193e-163	-6.64076e-163	-6.00563e-163	-2.3142e-163	1.51351e-163	-6.50276e-163	-7.77182e-164	0
-3.53858e-163	1.26576e-162	5.90598e-163	-1.13901e-163	-8.6208e-164	2.78227e-163	7.1297e-163	1.60084e-163	3.46869e-163	-9.54304e-163	-5.98144e-163	2.73581e-163	-1.88921e-164	-6.3407e-163	-4.87304e-163	-8.31359e-163	-1.1662e-164	3.87871e-164	4.73504e-163	-5.77492e-165	-7.43764e-164	-7.45648e-163	5.55608e-164	-1.03193e-163	-6.64076e-163	-6.00563e-163	-2.3142e-163	1.51351e-163	-6.50276e-163	-7.77182e-164	0
-3.53858e-163	1.26576e-162	5.90598e-163	-1.13901e-163	-8.6208e-164	2.78227e-163	7.1297e-163	1.60084e-163	3.46869e-163	-9.54304e-163	-5.98144e-163	2.73581e-163	-1.88921e-164	-6.3407e-163	-4.87304e-163	-8.31359e-163	-1.1662e-164	3.87871e-164	4.73504e-163	-5.77492e-165	-7.43764e-164	-7.45648e-163	5.55608e-164	-1.03193e-163	-6.64076e-163	-6.00563e-163	-2.3142e-163	1.51351e-163	-6.50276e-163	-7.77182e-164	0
-3.53858e-163	1.26576e-162	5.90598e-163	-1.13901e-163	-8.6208e-164	2.78227e-163	7.1297e-163	1.60084e-163	3.46869e-163	-9.54304e-163	-5.98144e-163	2.73581e-163	-1.88921e-164	-6.3407e-163	-4.87304e-163	-8.31359e-163	-1.1662e-164	3.87871e-164	4.73504e-163	-5.77492e-165	-7.43764e-164	-7.45648e-163	5.55608e-164	-1.03193e-163	-6.64076e-163	-6.00563e-163	-2.3142e-163	1.51351e-163	-6.50276e-163	-7.77182e-164	0
-3.53858e-163	1.26576e-162	5.90598e-163	-1.13901e-163	-8.6208e-164	2.78227e-163	7.1297e-163	1.60084e-163	3.46869e-163	-9.54304e-163	-5.98144e-163	2.73581e-163	-1.88921e-164	-6.3407e-163	-4.87304e-163	-8.31359e-163	-1.1662e-164	3.87871e-164	4.73504e-163	-5.77492e-165	-7.43764e-164	-7.45648e-163	5.55608e-164	-1.03193e-163	-6.64076e-163	-6.00563e-163	-2.3142e-163	1.51351e-163	-6.50276e-163	-7.77182e-164	0
-3.53858e-163	1.26576e-162	5.90598e-163	-1.13901e-163	-8.6208e-164	2.78227e-163	7.1297e-163	1.60084e-163	3.46869e-163	-9.54304e-163	-5.98144e-163	2.73581e-163	-1.88921e-164	-6.3407e-163	-4.87304e-163	-8.31359e-163	-1.1662e-164	3.87871e-164	4.73504e-163	-5.77492e-165	-7.43764e-164	-7.45648e-163	5.55608e-164	-1.03193e-163	-6.64076e-163	-6.00563e-163	-2.3142e-163	1.51351e-163	-6.50276e-163	-7.77182e-164	0
-3.53858e-163	1.26576e-162	5.90598e-163	-1.13901e-163	-8.6208e-164	2.78227e-163	7.1297e-163	1.60084e-163	3.46869e-163	-9.54304e-163	-5.98144e-163	2.73581e-163	-1.88921e-164	-6.3407e-163	-4.87304e-163	-8.31359e-163	-1.1662e-164	3.87871e-164	4.73504e-163	-5.77492e-165	-7.43764e-164	-7.45648e-163	5.55608e-164	-1.03193e-163	-6.64076e-163	-6.00563e-163	-2.3142e-163	1.51351e-163	-6.50276e-163	-7.77182e-164	0
-3.53858e-163	1.26576e-162	5.90598e-163	-1.13901e-163	-8.6208e-164	2.78227e-163	7.1297e-163	1.60084e-163	3.46869e-163	-9.54304e-163	-5.98144e-163	2.73581e-163	-1.88921e-164	-6.3407e-163	-4.87304e-163	-8.31359e-163	-1.1662e-164	3.87871e-164	4.73504e-163	-5.77492e-165	-7.43764e-164	-7.45648e-163	5.55608e-164	-1.03193e-163	-6.64076e-163	-6.00563e-163	-2.3142e-163	1.51351e-163	-6.50276e-163	-7.77182e-164	0
-3.53858e-163	1.26576e-162	5.90598e-163	-1.13901e-163	-8.6208e-164	2.78227e-163	7.1297e-163	1.60084e-163	3.46869e-163	-9.54304e-163	-5.98144e-163	2.73581e-163	-1.88921e-164	-6.3407e-163	-4.87304e-163	-8.31359e-163	-1.1662e-164	3.87871e-164	4.73504e-163	-5.77492e-165	-7.43764e-164	-7.45648e-163	5.55608e-164	-1.03193e-163	-6.64076e-163	-6.00563e-163	-2.3142e-163	1.51351e-163	-6.50276e-163	-7.77182e-164	0
-3.53858e-163	1.26576e-162	5.90598e-163	-1.13901e-163	-8.6208e-164	2.78227e-163	7.1297e-163	1.60084e-163	3.46869e-163	-9.54304e-163	-5.98144e-163	2.73581e-163	-1.88921e-164	-6.3407e-163	-4.87304e-163	-8.31359e-163	-1.1662e-164	3.87871e-164	4.73504e-163	-5.77492e-165	-7.43764e-164	-7.45648e-163	5.55608e-164	-1.03193e-163	-6.64076e-163	-6.00563e-163	-2.3142e-163	1.51351e-163	-6.50276e-163	-7.77182e-164	0
-3.53858e-163	1.26576e-162	5.90598e-163	-1.13901e-163	-8.6208e-164	2.78227e-163	7.1297e-163	1.60084e-163	3.46869e-163	-9.54304e-163	-5.98144e-163	2.73581e-163	-1.88921e-164	-6.3407e-163	-4.87304e-163	-8.31359e-163	-1.1662e-164	3.87871e-164	4.73504e-163	-5.77492e-165	-7.43764e-164	-7.45648e-163	5.55608e-164	-1.03193e-163	-6.64076e-163	-6.00563e-163	-2.3142e-163	1.51351e-163	-6.50276e-163	-7.77182e-164	0
-3.53858e-163	1.26576e-162	5.90598e-163	-1.13901e-163	-8.6208e-164	2.78227e-163	7.1297e-163	1.60084e-163	3.46869e-163	-9.54304e-163	-5.98144e-163	2.73581e-163	-1.88921e-164	-6.3407e-163	-4.87304e-163	-8.31359e-163	-1.1662e-164	3.87871e-164	4.73504e-163	-5.77492e-165	-7.43764e-164	-7.45648e-163	5.55608e-164	-1.03193e-163	-6.64076e-163	-6.00563e-163	-2.3142e-163	1.51351e-163	-6.50276e-163	-7.77182e-164	0
-3.53858e-163	1.26576e-162	5.90598e-163	-1.13901e-163	-8.6208e-164	2.78227e-163	7.1297e-163	1.60084e-163	3.46869e-163	-9.54304e-163	-5.98144e-163	2.73581e-163	-1.88921e-164	-6.3407e-163	-4.87304e-163	-8.31359e-163	-1.1662e-164	3.87871e-164	4.73504e-163	-5.77492e-165	-7.43764e-164	-7.45648e-163	5.55608e-164	-1.03193e-163	-6.64076e-163	-6.00563e-163	-2.3142e-163	1.51351e-163	-6.50276e-163	-7.77182e-164	0
-3.53858e-163	1.26576e-162	5.90598e-163	-1.13901e-163	-8.6208e-164	2.78227e-163	7.1297e-163	1.60084e-163	3.46869e-163	-9.54304e-163	-5.98144e-163	2.73581e-163	-1.88921e-164	-6.3407e-163	-4.87304e-163	-8.31359e-163	-1.1662e-164	3.87871e-164	4.73504e-163	-5.77492e-165	-7.43764e-164	-7.45648e-163	5.55608e-164	-1.03193e-163	-6.64076e-163	-6.00563e-163	-2.3142e-163	1.51351e-163	-6.50276e-163	-7.77182e-164	0
-3.53858e-163	1.26576e-162	5.90598e-163	-1.13901e-163	-8.6208e-164	2.78227e-163	7.1297e-163	1.60084e-163	3.46869e-163	-9.54304e-163	-5.98144e-163	2.73581e-163	-1.88921e-164	-6.3407e-163	-4.87304e-163	-8.31359e-163	-1.1662e-164	3.87871e-164	4.73504e-163	-5.77492e-165	-7.43764e-164	-7.45648e-163	5.55608e-164	-1.03193e-163	-6.64076e-163	-6.00563e-163	-2.3142e-163	1.51351e-163	-6.50276e-163	-7.77182e-164	0
-3.53858e-163	1.26576e-162	5.90598e-163	-1.13901e-163	-8.6208e-164	2.78227e-163	7.1297e-163	1.60084e-163	3.46869e-163	-9.54304e-163	-5.98144e-163	2.73581e-163	-1.88921e-164	-6.3407e-163	-4.87304e-163	-8.31359e-163	-1.1662e-164	3.87871e-164	4.73504e-163	-5.77492e-165	-7.43764e-164	-7.45648e-163	5.55608e-164	-1.03193e-163	-6.64076e-163	-6.00563e-163	-2.3142e-163	1.51351e-163	-6.50276e-163	-7.77182e-164	0
-3.53858e-163	1.26576e-162	5.90598e-163	-1.13901e-163	-8.6208e-164	2.78227e-163	7.1297e-163	1.60084e-163	3.46869e-163	-9.54304e-163	-5.98144e-163	2.73581e-163	-1.88921e-164	-6.3407e-163	-4.87304e-163	-8.31359e-163	-1.1662e-164	3.87871e-164	4.73504e-163	-5.77492e-165	-7.43764e-164	-7.45648e-163	5.55608e-164	-1.03193e-163	-6.64076e-163	-6.00563e-163	-2.3142e-163	1.51351e-163	-6.50276e-163	-7.77182e-164	0
-3.53858e-163	1.26576e-162	5.90598e-163	-1.13901e-163	-8.6208e-164	2.78227e-163	7.1297e-163	1.60084e-163	3.46869e-163	-9.54304e-163	-5.98144e-163	2.73581e-163	-1.88921e-164	-6.3407e-163	-4.87304e-163	-8.31359e-163	-1.1662e-164	3.87871e-164	4.73504e-163	-5.77492e-165	-7.43764e-164	-7.45648e-163	5.55608e-164	-1.03193e-163	-6.64076e-163	-6.00563e-163	-2.3142e-163	1.51351e-163	-6.50276e-163	-7.77182e-164	0
-3.53858e-163	1.26576e-162	5.90598e-163	-1.13901e-163	-8.6208e-164	2.78227e-163	7.1297e-163	1.60084e-163	3.46869e-163	-9.54304e-163	-5.98144e-163	2.73581e-163	-1.88921e-164	-6.3407e-163	-4.87304e-163	-8.31359e-163	-1.1662e-164	3.87871e-164	4.73504e-163	-5.77492e-165	-7.43764e-164	-7.45648e-163	5.55608e-164	-1.03193e-163	-6.64076e-163	-6.00563e-163	-2.3142e-163	1.51351e-163	-6.50276e-163	-7.77182e-164	0
-3.53858e-163	1.26576e-162	5.90598e-163	-1.13901e-163	-8.6208e-164	2.78227e-163	7.1297e-163	1.60084e-163	3.46869e-163	-9.54304e-163	-5.98144e-163	2.73581e-163	-1.88921e-164	-6.3407e-163	-4.87304e-163	-8.31359e-163	-1.1662e-164	3.87871e-164	4.73504e-163	-5.77492e-165	-7.43764e-164	-7.45648e-163	5.55608e-164	-1.03193e-163	-6.64076e-163	-6.00563e-163	-2.3142e-163	1.51351e-163	-6.50276e-163	-7.77182e-164	0
-3.53858e-163	1.26576e-162	5.90598e-163	-1.13901e-163	-8.6208e-164	2.78227e-163	7.1297e-163	1.60084e-163	3.46869e-163	-9.54304e-163	-5.98144e-163	2.73581e-163	-1.88921e-164	-6.3407e-163	-4.87304e-163	-8.31359e-163	-1.1662e-164	3.87871e-164	4.73504e-163	-5.77492e-165	-7.43764e-164	-7.45648e-163	5.55608e-164	-1.03193e-163	-6.64076e-163	-6.00563e-163	-2.3142e-163	1.51351e-163	-6.50276e-163	-7.77182e-164	0
-3.53858e-163	1.26576e-162	5.90598e-163	-1.13901e-163	-8.6208e-164	2.78227e-163	7.1297e-163	1.60084e-163	3.46869e-163	-9.54304e-163	-5.98144e-163	2.73581e-163	-1.88921e-164	-6.3407e-163	-4.87304e-163	-8.31359e-163	-1.1662e-164	3.87871e-164	4.73504e-163	-5.77492e-165	-7.43764e-164	-7.45648e-163	5.55608e-164	-1.03193e-163	-6.64076e-163	-6.00563e-163	-2.3142e-163	1.51351e-163	-6.50276e-163	-7.77182e-164	0
-3.53858e-163	1.26576e-162	5.90598e-163	-1.13901e-163	-8.6208e-164	2.78227e-163	7.1297e-163	1.60084e-163	3.46869e-163	-9.54304e-163	-5.98144e-163	2.73581e-163	-1.88921e-164	-6.3407e-163	-4.87304e-163	-8.31359e-163	-1.1662e-164	3.87871e-164	4.73504e-163	-5.77492e-165	-7.43764e-164	-7.45648e-163	5.55608e-164	-1.03193e-163	-6.64076e-163	-6.00563e-163	-2.3142e-163	1.51351e-163	-6.50276e-163	-7.77182e-164	0
-3.53858e-163	1.26576e-162	5.90598e-163	-1.13901e-163	-8.6208e-164	2.78227e-163	7.1297e-163	1.60084e-163	3.46869e-163	-9.54304e-163	-5.98144e-163	2.73581e-163	-1.88921e-164	-6.3407e-163	-4.87304e-163	-8.31359e-163	-1.1662e-164	3.87871e-164	4.73504e-163	-5.77492e-165	-7.43764e-164	-7.45648e-163	5.55608e-164	-1.03193e-163	-6.64076e-163	-6.00563e-163	-2.3142e-163	1.51351e-163	-6.50276e-163	-7.77182e-164	0
-3.53858e-163	1.26576e-162	5.90598e-163	-1.13901e-163	-8.6208e-164	2.78227e-163	7.1297e-163	1.60084e-163	3.46869e-163	-9.54304e-163	-5.98144e-163	2.73581e-163	-1.88921e-164	-6.3407e-163	-4.87304e-163	-8.31359e-163	-1.1662e-164	3.87871e-164	4.73504e-163	-5.77492e-165	-7.43764e-164	-7.45648e-163	5.55608e-164	-1.03193e-163	-6.64076e-163	-6.00563e-163	-2.3142e-163	1.51351e-163	-6.50276e-163	-7.77182e-164	0
-3.53858e-163	1.26576e-162	5.90598e-163	-1.13901e-163	-8.6208e-164	2.78227e-163	7.1297e-163	1.60084e-163	3.46869e-163	-9.54304e-163	-5.98144e-163	2.73581e-163	-1.88921e-164	-6.3407e-163	-4.87304e-163	-8.31359e-163	-1.1662e-164	3.87871e-164	4.73504e-163	-5.77492e-165	-7.43764e-164	-7.45648e-163	5.55608e-164	-1.03193e-163	-6.64076e-163	-6.00563e-163	-2.3142e-163	1.51351e-163	-6.50276e-163	-7.77182e-164	0
-3.53858e-163	1.26576e-162	5.90598e-163	-1.13901e-163	-8.6208e-164	2.78227e-163	7.1297e-163	1.60084e-163	3.46869e-163	-9.54304e-163	-5.98144e-163	2.73581e-163	-1.88921e-164	-6.3407e-163	-4.87304e-163	-8.31359e-163	-1.1662e-164	3.87871e-164	4.73504e-163	-5.77492e-165	-7.43764e-164	-7.45648e-163	5.55608e-164	-1.03193e-163	-6.64076e-163	-6.00563e-163	-2.3142e-163	1.51351e-163	-6.50276e-163	-7.77182e-164	0
-3.53858e-163	1.26576e-162	5.90598e-163	-1.13901e-163	-8.6208e-164	2.78227e-163	7.1297e-163	1.60084e-163	3.46869e-163	-9.54304e-163	-5.98144e-163	2.73581e-163	-1.88921e-164	-6.3407e-163	-4.87304e-163	-8.31359e-163	-1.1662e-164	3.87871e-164	4.73504e-163	-5.77492e-165	-7.43764e-164	-7.45648e-163	5.55608e-164	-1.03193e-163	-6.64076e-163	-6.00563e-163	-2.3142e-163	1.51351e-163	-6.50276e-163	-7.77182e-164	0
-3.53858e-163	1.26576e-162	5.90598e-163	-1.13901e-163	-8.6208e-164	2.78227e-163	7.1297e-163	1.60084e-163	3.46869e-163	-9.54304e-163	-5.98144e-163	2.73581e-163	-1.88921e-164	-6.3407e-163	-4.87304e-163	-8.31359e-163	-1.1662e-164	3.87871e-164	4.73504e-163	-5.77492e-165	-7.43764e-164	-7.45648e-163	5.55608e-164	-1.03193e-163	-6.64076e-163	-6.00563e-163	-2.3142e-163	1.51351e-163	-6.50276e-163	-7.77182e-164	0
-3.53858e-163	1.26576e-162	5.90598e-163	-1.13901e-163	-8.6208e-164	2.78227e-163	7.1297e-163	1.60084e-163	3.46869e-163	-9.54304e-163	-5.98144e-163	2.73581e-163	-1.88921e-164	-6.3407e-163	-4.87304e-163	-8.31359e-163	-1.1662e-164	3.87871e-164	4.73504e-163	-5.77492e-165	-7.43764e-164	-7.45648e-163	5.55608e-164	-1.03193e-163	-6.64076e-163	-6.00563e-163	-2.3142e-163	1.51351e-163	-6.50276e-163	-7.77182e-164	0
-3.53858e-163	1.26576e-162	5.90598e-163	-1.13901e-163	-8.6208e-164	2.78227e-163	7.1297e-163	1.60084e-163	3.46869e-163	-9.54304e-163	-5.98144e-163	2.73581e-163	-1.88921e-164	-6.3407e-163	-4.87304e-163	-8.31359e-163	-1.1662e-164	3.87871e-164	4.73504e-163	-5.77492e-165	-7.43764e-164	-7.45648e-163	5.55608e-164	-1.03193e-163	-6.64076e-163	-6.00563e-163	-2.3142e-163	1.51351e-163	-6.50276e-163	-7.77182e-164	0
-3.53858e-163	1.26576e-162	5.90598e-163	-1.13901e-163	-8.6208e-164	2.78227e-163	7.1297e-163	1.60084e-163	3.46869e-163	-9.54304e-163	-5.98144e-163	2.73581e-163	-1.88921e-164	-6.3407e-163	-4.87304e-163	-8.31359e-163	-1.1662e-164	3.87871e-164	4.73504e-163	-5.77492e-165	-7.43764e-164	-7.45648e-163	5.55608e-164	-1.03193e-163	-6.64076e-163	-6.00563e-163	-2.3142e-163	1.51351e-163	-6.50276e-163	-7.77182e-164	0
-3.53858e-163	1.26576e-162	5.90598e-163	-1.13901e-163	-8.6208e-164	2.78227e-163	7.1297e-163	1.60084e-163	3.46869e-163	-9.54304e-163	-5.98144e-163	2.73581e-163	-1.88921e-164	-6.3407e-163	-4.87304e-163	-8.31359e-163	-1.1662e-164	3.87871e-164	4.73504e-163	-5.77492e-165	-7.43764e-164	-7.45648e-163	5.55608e-164	-1.03193e-163	-6.64076e-163	-6.00563e-163	-2.3142e-163	1.51351e-163	-6.50276e-163	-7.77182e-164	0
-3.53858e-163	1.26576e-162	5.90598e-163	-1.13901e-163	-8.6208e-164	2.78227e-163	7.1297e-163	1.60084e-163	3.46869e-163	-9.54304e-163	-5.98144e-163	2.73581e-163	-1.88921e-164	-6.3407e-163	-4.87304e-163	-8.31359e-163	-1.1662e-164	3.87871e-164	4.73504e-163	-5.77492e-165	-7.43764e-164	-7.45648e-163	5.55608e-164	-1.03193e-163	-6.64076e-163	-6.00563e-163	-2.3142e-163	1.51351e-163	-6.50276e-163	-7.77182e-164	0
-3.53858e-163	1.26576e-162	5.90598e-163	-1.13901e-163	-8.6208e-164	2.78227e-163	7.1297e-163	1.60084e-163	3.46869e-163	-9.54304e-163	-5.98144e-163	2.73581e-163	-1.88921e-164	-6.3407e-163	-4.87304e-163	-8.31359e-163	-1.1662e-164	3.87871e-164	4.73504e-163	-5.77492e-165	-7.43764e-164	-7.45648e-163	5.55608e-164	-1.03193e-163	-6.64076e-163	-6.00563e-163	-2.3142e-163	1.51351e-163	-6.50276e-163	-7.77182e-164	0
-3.53858e-163	1.26576e-162	5.90598e-163	-1.13901e-163	-8.6208e-164	2.78227e-163	7.1297e-163	1.60084e-163	3.46869e-163	-9.54304e-163	-5.98144e-163	2.73581e-163	-1.88921e-164	-6.3407e-163	-4.87304e-163	-8.31359e-163	-1.1662e-164	3.87871e-164	4.73504e-163	-5.77492e-165	-7.43764e-164	-7.45648e-163	5.55608e-164	-1.03193e-163	-6.64076e-163	-6.00563e-163	-2.3142e-163	1.51351e-163	-6.50276e-163	-7.77182e-164	0
-3.53858e-163	1.26576e-162	5.90598e-163	-1.13901e-163	-8.6208e-164	2.78227e-163	7.1297e-163	1.60084e-163	3.46869e-163	-9.54304e-163	-5.98144e-163	2.73581e-163	-1.88921e-164	-6.3407e-163	-4.87304e-163	-8.31359e-163	-1.1662e-164	3.87871e-164	4.73504e-163	-5.77492e-165	-7.43764e-164	-7.45648e-163	5.55608e-164	-1.03193e-163	-6.64076e-163	-6.00563e-163	-2.3142e-163	1.51351e-163	-6.50276e-163	-7.77182e-164	0
-3.53858e-163	1.26576e-162	5.90598e-163	-1.13901e-163	-8.6208e-164	2.78227e-163	7.1297e-163	1.60084e-163	3.46869e-163	-9.54304e-163	-5.98144e-163	2.73581e-163	-1.88921e-164	-6.3407e-163	-4.87304e-163	-8.31359e-163	-1.1662e-164	3.87871e-164	4.73504e-163	-5.77492e-165	-7.43764e-164	-7.45648e-163	5.55608e-164	-1.03193e-163	-6.64076e-163	-6.00563e-163	-2.3142e-163	1.51351e-163	-6.50276e-163	-7.77182e-164	0
-3.53858e-163	1.26576e-162	5.90598e-163	-1.13901e-163	-8.6208e-164	2.78227e-163	7.1297e-163	1.60084e-163	3.46869e-163	-9.54304e-163	-5.98144e-163	2.73581e-163	-1.88921e-164	-6.3407e-163	-4.87304e-163	-8.31359e-163	-1.1662e-164	3.87871e-164	4.73504e-163	-5.77492e-165	-7.43764e-164	-7.45648e-163	5.55608e-164	-1.03193e-163	-6.64076e-163	-6.00563e-163	-2.3142e-163	1.51351e-163	-6.50276e-163	-7.77182e-164	0
-3.53858e-163	1.26576e-162	5.90598e-163	-1.13901e-163	-8.6208e-164	2.78227e-163	7.1297e-163	1.60084e-163	3.46869e-163	-9.54304e-163	-5.98144e-163	2.73581e-163	-1.88921e-164	-6.3407e-163	-4.87304e-163	-8.31359e-163	-1.1662e-164	3.87871e-164	4.73504e-163	-5.77492e-165	-7.43764e-164	-7.45648e-163	5.55608e-164	-1.03193e-163	-6.64076e-163	-6.00563e-163	-2.3142e-163	1.51351e-163	-6.50276e-163	-7.77182e-164	0
-3.53858e-163	1.26576e-162	5.90598e-163	-1.13901e-163	-8.6208e-164	2.78227e-163	7.1297e-163	1.60084e-163	3.46869e-163	-9.54304e-163	-5.98144e-163	2.73581e-163	-1.88921e-164	-6.3407e-163	-4.87304e-163	-8.31359e-163	-1.1662e-164	3.87871e-164	4.73504e-163	-5.77492e-165	-7.43764e-164	-7.45648e-163	5.55608e-164	-1.03193e-163	-6.64076e-163	-6.00563e-163	-2.3142e-163	1.51351e-163	-6.50276e-163	-7.77182e-164	0
-3.53858e-163	1.26576e-162	5.90598e-163	-1.13901e-163	-8.6208e-164	2.78227e-163	7.1297e-163	1.60084e-163	3.46869e-163	-9.54304e-163	-5.98144e-163	2.73581e-163	-1.88921e-164	-6.3407e-163	-4.87304e-163	-8.31359e-163	-1.1662e-164	3.87871e-164	4.73504e-163	-5.77492e-165	-7.43764e-164	-7.45648e-163	5.55608e-164	-1.03193e-163	-6.64076e-163	-6.00563e-163	-2.3142e-163	1.51351e-163	-6.50276e-163	-7.77182e-164	0
-3.53858e-163	1.26576e-162	5.90598e-163	-1.13901e-163	-8.6208e-164	2.78227e-163	7.1297e-163	1.60084e-163	3.46869e-163	-9.54304e-163	-5.98144e-163	2.73581e-163	-1.88921e-164	-6.3407e-163	-4.87304e-163	-8.31359e-163	-1.1662e-164	3.87871e-164	4.73504e-163	-5.77492e-165	-7.43764e-164	-7.45648e-163	5.55608e-164	-1.03193e-163	-6.64076e-163	-6.00563e-163	-2.3142e-163	1.51351e-163	-6.50276e-163	-7.77182e-164	0
-3.53858e-163	1.26576e-162	5.90598e-163	-1.13901e-163	-8.6208e-164	2.78227e-163	7.1297e-163	1.60084e-163	3.46869e-163	-9.54304e-163	-5.98144e-163	2.73581e-163	-1.88921e-164	-6.3407e-163	-4.87304e-163	-8.31359e-163	-1.1662e-164	3.87871e-164	4.73504e-163	-5.77492e-165	-7.43764e-164	-7.45648e-163	5.55608e-164	-1.03193e-163	-6.64076e-163	-6.00563e-163	-2.3142e-163	1.51351e-163	-6.50276e-163	-7.77182e-164	0
-3.53858e-163	1.26576e-162	5.90598e-163	-1.13901e-163	-8.6208e-164	2.78227e-163	7.1297e-163	1.60084e-163	3.46869e-163	-9.54304e-163	-5.98144e-163	2.73581e-163	-1.88921e-164	-6.3407e-163	-4.87304e-163	-8.31359e-163	-1.1662e-164	3.87871e-164	4.73504e-163	-5.77492e-165	-7.43764e-164	-7.45648e-163	5.55608e-164	-1.03193e-163	-6.64076e-163	-6.00563e-163	-2.3142e-163	1.51351e-163	-6.50276e-163	-7.77182e-164	0
-3.53858e-163	1.26576e-162	5.90598e-163	-1.13901e-163	-8.6208e-164	2.78227e-163	7.1297e-163	1.60084e-163	3.46869e-163	-9.54304e-163	-5.98144e-163	2.73581e-163	-1.88921e-164	-6.3407e-163	-4.87304e-163	-8.31359e-163	-1.1662e-164	3.87871e-164	4.73504e-163	-5.77492e-165	-7.43764e-164	-7.45648e-163	5.55608e-164	-1.03193e-163	-6.64076e-163	-6.00563e-163	-2.3142e-163	1.51351e-163	-6.50276e-163	-7.77182e-164	0
-3.53858e-163	1.26576e-162	5.90598e-163	-1.13901e-163	-8.6208e-164	2.78227e-163	7.1297e-163	1.60084e-163	3.46869e-163	-9.54304e-163	-5.98144e-163	2.73581e-163	-1.88921e-164	-6.3407e-163	-4.87304e-163	-8.31359e-163	-1.1662e-164	3.87871e-164	4.73504e-163	-5.77492e-165	-7.43764e-164	-7.45648e-163	5.55608e-164	-1.03193e-163	-6.64076e-163	-6.00563e-163	-2.3142e-163	1.51351e-163	-6.50276e-163	-7.77182e-164	0
-3.53858e-163	1.26576e-162	5.90598e-163	-1.13901e-163	-8.6208e-164	2.78227e-163	7.1297e-163	1.60084e-163	3.46869e-163	-9.54304e-163	-5.98144e-163	2.73581e-163	-1.88921e-164	-6.3407e-163	-4.87304e-163	-8.31359e-163	-1.1662e-164	3.87871e-164	4.73504e-163	-5.77492e-165	-7.43764e-164	-7.45648e-163	5.55608e-164	-1.03193e-163	-6.64076e-163	-6.00563e-163	-2.3142e-163	1.51351e-163	-6.50276e-163	-7.77182e-164	0
-3.53858e-163	1.26576e-162	5.90598e-163	-1.13901e-163	-8.6208e-164	2.78227e-163	7.1297e-163	1.60084e-163	3.46869e-163	-9.54304e-163	-5.98144e-163	2.73581e-163	-1.88921e-164	-6.3407e-163	-4.87304e-163	-8.31359e-163	-1.1662e-164	3.87871e-164	4.73504e-163	-5.77492e-165	-7.43764e-164	-7.45648e-163	5.55608e-164	-1.03193e-163	-6.64076e-163	-6.00563e-163	-2.3142e-163	1.51351e-163	-6.50276e-163	-7.77182e-164	0
-3.53858e-163	1.26576e-162	5.90598e-163	-1.13901e-163	-8.6208e-164	2.78227e-163	7.1297e-163	1.60084e-163	3.46869e-163	-9.54304e-163	-5.98144e-163	2.73581e-163	-1.88921e-164	-6.3407e-163	-4.87304e-163	-8.31359e-163	-1.1662e-164	3.87871e-164	4.73504e-163	-5.77492e-165	-7.43764e-164	-7.45648e-163	5.55608e-164	-1.03193e-163	-6.64076e-163	-6.00563e-163	-2.3142e-163	1.51351e-163	-6.50276e-163	-7.77182e-164	0
-3.53858e-163	1.26576e-162	5.90598e-163	-1.13901e-163	-8.6208e-164	2.78227e-163	7.1297e-163	1.60084e-163	3.46869e-163	-9.54304e-163	-5.98144e-163	2.73581e-163	-1.88921e-164	-6.3407e-163	-4.87304e-163	-8.31359e-163	-1.1662e-164	3.87871e-164	4.73504e-163	-5.77492e-165	-7.43764e-164	-7.45648e-163	5.55608e-164	-1.03193e-163	-6.64076e-163	-6.00563e-163	-2.3142e-163	1.51351e-163	-6.50276e-163	-7.77182e-164	0
-3.53858e-163	1.26576e-162	5.90598e-163	-1.13901e-163	-8.6208e-164	2.78227e-163	7.1297e-163	1.60084e-163	3.46869e-163	-9.54304e-163	-5.98144e-163	2.73581e-163	-1.88921e-164	-6.3407e-163	-4.87304e-163	-8.31359e-163	-1.1662e-164	3.87871e-164	4.73504e-163	-5.77492e-165	-7.43764e-164	-7.45648e-163	5.55608e-164	-1.03193e-163	-6.64076e-163	-6.00563e-163	-2.3142e-163	1.51351e-163	-6.50276e-163	-7.77182e-164	0
-3.53858e-163	1.26576e-162	5.90598e-163	-1.13901e-163	-8.6208e-164	2.78227e-163	7.1297e-163	1.60084e-163	3.46869e-163	-9.54304e-163	-5.98144e-163	2.73581e-163	-1.88921e-164	-6.3407e-163	-4.87304e-163	-8.31359e-163	-1.1662e-164	3.87871e-164	4.73504e-163	-5.77492e-165	-7.43764e-164	-7.45648e-163	5.55608e-164	-1.03193e-163	-6.64076e-163	-6.00563e-163	-2.3142e-163	1.51351e-163	-6.50276e-163	-7.77182e-164	0
-3.53858e-163	1.26576e-162	5.90598e-163	-1.13901e-163	-8.6208e-164	2.78227e-163	7.1297e-163	1.60084e-163	3.46869e-163	-9.54304e-163	-5.98144e-163	2.73581e-163	-1.88921e-164	-6.3407e-163	-4.87304e-163	-8.31359e-163	-1.1662e-164	3.87871e-164	4.73504e-163	-5.77492e-165	-7.43764e-164	-7.45648e-163	5.55608e-164	-1.03193e-163	-6.64076e-163	-6.00563e-163	-2.3142e-163	1.51351e-163	-6.50276e-163	-7.77182e-164	0
-3.53858e-163	1.26576e-162	5.90598e-163	-1.13901e-163	-8.6208e-164	2.78227e-163	7.1297e-163	1.60084e-163	3.46869e-163	-9.54304e-163	-5.98144e-163	2.73581e-163	-1.88921e-164	-6.3407e-163	-4.87304e-163	-8.31359e-163	-1.1662e-164	3.87871e-164	4.73504e-163	-5.77492e-165	-7.43764e-164	-7.45648e-163	5.55608e-164	-1.03193e-163	-6.64076e-163	-6.00563e-163	-2.3142e-163	1.51351e-163	-6.50276e-163	-7.77182e-164	0
-3.53858e-163	1.26576e-162	5.90598e-163	-1.13901e-163	-8.6208e-164	2.78227e-163	7.1297e-163	1.60084e-163	3.46869e-163	-9.54304e-163	-5.98144e-163	2.73581e-163	-1.88921e-164	-6.3407e-163	-4.87304e-163	-8.31359e-163	-1.1662e-164	3.87871e-164	4.73504e-163	-5.77492e-165	-7.43764e-164	-7.45648e-163	5.55608e-164	-1.03193e-163	-6.64076e-163	-6.00563e-163	-2.3142e-163	1.51351e-163	-6.50276e-163	-7.77182e-164	0
-3.53858e-163	1.26576e-162	5.90598e-163	-1.13901e-163	-8.6208e-164	2.78227e-163	7.1297e-163	1.60084e-163	3.46869e-163	-9.54304e-163	-5.98144e-163	2.73581e-163	-1.88921e-164	-6.3407e-163	-4.87304e-163	-8.31359e-163	-1.1662e-164	3.87871e-164	4.73504e-163	-5.77492e-165	-7.43764e-164	-7.45648e-163	5.55608e-164	-1.03193e-163	-6.64076e-163	-6.00563e-163	-2.3142e-163	1.51351e-163	-6.50276e-163	-7.77182e-164	0
-3.53858e-163	1.26576e-162	5.90598e-163	-1.13901e-163	-8.6208e-164	2.78227e-163	7.1297e-163	1.60084e-163	3.46869e-163	-9.54304e-163	-5.98144e-163	2.73581e-163	-1.88921e-164	-6.3407e-163	-4.87304e-163	-8.31359e-163	-1.1662e-164	3.87871e-164	4.73504e-163	-5.77492e-165	-7.43764e-164	-7.45648e-163	5.55608e-164	-1.03193e-163	-6.64076e-163	-6.00563e-163	-2.3142e-163	1.51351e-163	-6.50276e-163	-7.77182e-164	0
-3.53858e-163	1.26576e-162	5.90598e-163	-1.13901e-163	-8.6208e-164	2.78227e-163	7.1297e-163	1.60084e-163	3.46869e-163	-9.54304e-163	-5.98144e-163	2.73581e-163	-1.88921e-164	-6.3407e-163	-4.87304e-163	-8.31359e-163	-1.1662e-164	3.87871e-164	4.73504e-163	-5.77492e-165	-7.43764e-164	-7.45648e-163	5.55608e-164	-1.03193e-163	-6.64076e-163	-6.00563e-163	-2.3142e-163	1.51351e-163	-6.50276e-163	-7.77182e-164	0
-3.53858e-163	1.26576e-162	5.90598e-163	-1.13901e-163	-8.6208e-164	2.78227e-163	7.1297e-163	1.60084e-163	3.46869e-163	-9.54304e-163	-5.98144e-163	2.73581e-163	-1.88921e-164	-6.3407e-163	-4.87304e-163	-8.31359e-163	-1.1662e-164	3.87871e-164	4.73504e-163	-5.77492e-165	-7.43764e-164	-7.45648e-163	5.55608e-164	-1.03193e-163	-6.64076e-163	-6.00563e-163	-2.3142e-163	1.51351e-163	-6.50276e-163	-7.77182e-164	0
-3.53858e-163	1.26576e-162	5.90598e-163	-1.13901e-163	-8.6208e-164	2.78227e-163	7.1297e-163	1.60084e-163	3.46869e-163	-9.54304e-163	-5.98144e-163	2.73581e-163	-1.88921e-164	-6.3407e-163	-4.87304e-163	-8.31359e-163	-1.1662e-164	3.87871e-164	4.73504e-163	-5.77492e-165	-7.43764e-164	-7.45648e-163	5.55608e-164	-1.03193e-163	-6.64076e-163	-6.00563e-163	-2.3142e-163	1.51351e-163	-6.50276e-163	-7.77182e-164	0
-3.53858e-163	1.26576e-162	5.90598e-163	-1.13901e-163	-8.6208e-164	2.78227e-163	7.1297e-163	1.60084e-163	3.46869e-163	-9.54304e-163	-5.98144e-163	2.73581e-163	-1.88921e-164	-6.3407e-163	-4.87304e-163	-8.31359e-163	-1.1662e-164	3.87871e-164	4.73504e-163	-5.77492e-165	-7.43764e-164	-7.45648e-163	5.55608e-164	-1.03193e-163	-6.64076e-163	-6.00563e-163	-2.3142e-163	1.51351e-163	-6.50276e-163	-7.77182e-164	0
-3.53858e-163	1.26576e-162	5.90598e-163	-1.13901e-163	-8.6208e-164	2.78227e-163	7.1297e-163	1.60084e-163	3.46869e-163	-9.54304e-163	-5.98144e-163	2.73581e-163	-1.88921e-164	-6.3407e-163	-4.87304e-163	-8.31359e-163	-1.1662e-164	3.87871e-164	4.73504e-163	-5.77492e-165	-7.43764e-164	-7.45648e-163	5.55608e-164	-1.03193e-163	-6.64076e-163	-6.00563e-163	-2.3142e-163	1.51351e-163	-6.50276e-163	-7.77182e-164	0
-3.53858e-163	1.26576e-162	5.90598e-163	-1.13901e-163	-8.6208e-164	2.78227e-163	7.1297e-163	1.60084e-163	3.46869e-163	-9.54304e-163	-5.98144e-163	2.73581e-163	-1.88921e-164	-6.3407e-163	-4.87304e-163	-8.31359e-163	-1.1662e-164	3.87871e-164	4.73504e-163	-5.77492e-165	-7.43764e-164	-7.45648e-163	5.55608e-164	-1.03193e-163	-6.64076e-163	-6.00563e-163	-2.3142e-163	1.51351e-163	-6.50276e-163	-7.77182e-164	0
-3.53858e-163	1.26576e-162	5.90598e-163	-1.13901e-163	-8.6208e-164	2.78227e-163	7.1297e-163	1.60084e-163	3.46869e-163	-9.54304e-163	-5.98144e-163	2.73581e-163	-1.88921e-164	-6.3407e-163	-4.87304e-163	-8.31359e-163	-1.1662e-164	3.87871e-164	4.73504e-163	-5.77492e-165	-7.43764e-164	-7.45648e-163	5.55608e-164	-1.03193e-163	-6.64076e-163	-6.00563e-163	-2.3142e-163	1.51351e-163	-6.50276e-163	-7.77182e-164	0
-3.53858e-163	1.26576e-162	5.90598e-163	-1.13901e-163	-8.6208e-164	2.78227e-163	7.1297e-163	1.60084e-163	3.46869e-163	-9.54304e-163	-5.98144e-163	2.73581e-163	-1.88921e-164	-6.3407e-163	-4.87304e-163	-8.31359e-163	-1.1662e-164	3.87871e-164	4.73504e-163	-5.77492e-165	-7.43764e-164	-7.45648e-163	5.55608e-164	-1.03193e-163	-6.64076e-163	-6.00563e-163	-2.3142e-163	1.51351e-163	-6.50276e-163	-7.77182e-164	0
-3.53858e-163	1.26576e-162	5.90598e-163	-1.13901e-163	-8.6208e-164	2.78227e-163	7.1297e-163	1.60084e-163	3.46869e-163	-9.54304e-163	-5.98144e-163	2.73581e-163	-1.88921e-164	-6.3407e-163	-4.87304e-163	-8.31359e-163	-1.1662e-164	3.87871e-164	4.73504e-163	-5.77492e-165	-7.43764e-164	-7.45648e-163	5.55608e-164	-1.03193e-163	-6.64076e-163	-6.00563e-163	-2.3142e-163	1.51351e-163	-6.50276e-163	-7.77182e-164	0
-3.53858e-163	1.26576e-162	5.90598e-163	-1.13901e-163	-8.6208e-164	2.78227e-163	7.1297e-163	1.60084e-163	3.46869e-163	-9.54304e-163	-5.98144e-163	2.73581e-163	-1.88921e-164	-6.3407e-163	-4.87304e-163	-8.31359e-163	-1.1662e-164	3.87871e-164	4.73504e-163	-5.77492e-165	-7.43764e-164	-7.45648e-163	5.55608e-164	-1.03193e-163	-6.64076e-163	-6.00563e-163	-2.3142e-163	1.51351e-163	-6.50276e-163	-7.77182e-164	0
-3.53858e-163	1.26576e-162	5.90598e-163	-1.13901e-163	-8.6208e-164	2.78227e-163	7.1297e-163	1.60084e-163	3.46869e-163	-9.54304e-163	-5.98144e-163	2.73581e-163	-1.88921e-164	-6.3407e-163	-4.87304e-163	-8.31359e-163	-1.1662e-164	3.87871e-164	4.73504e-163	-5.77492e-165	-7.43764e-164	-7.45648e-163	5.55608e-164	-1.03193e-163	-6.64076e-163	-6.00563e-163	-2.3142e-163	1.51351e-163	-6.50276e-163	-7.77182e-164	0
-3.53858e-163	1.26576e-162	5.90598e-163	-1.13901e-163	-8.6208e-164	2.78227e-163	7.1297e-163	1.60084e-163	3.46869e-163	-9.54304e-163	-5.98144e-163	2.73581e-163	-1.88921e-164	-6.3407e-163	-4.87304e-163	-8.31359e-163	-1.1662e-164	3.87871e-164	4.73504e-163	-5.77492e-165	-7.43764e-164	-7.45648e-163	5.55608e-164	-1.03193e-163	-6.64076e-163	-6.00563e-163	-2.3142e-163	1.51351e-163	-6.50276e-163	-7.77182e-164	0
-3.53858e-163	1.26576e-162	5.90598e-163	-1.13901e-163	-8.6208e-164	2.78227e-163	7.1297e-163	1.60084e-163	3.46869e-163	-9.54304e-163	-5.98144e-163	2.73581e-163	-1.88921e-164	-6.3407e-163	-4.87304e-163	-8.31359e-163	-1.1662e-164	3.87871e-164	4.73504e-163	-5.77492e-165	-7.43764e-164	-7.45648e-163	5.55608e-164	-1.03193e-163	-6.64076e-163	-6.00563e-163	-2.3142e-163	1.51351e-163	-6.50276e-163	-7.77182e-164	0
-3.53858e-163	1.26576e-162	5.90598e-163	-1.13901e-163	-8.6208e-164	2.78227e-163	7.1297e-163	1.60084e-163	3.46869e-163	-9.54304e-163	-5.98144e-163	2.73581e-163	-1.88921e-164	-6.3407e-163	-4.87304e-163	-8.31359e-163	-1.1662e-164	3.87871e-164	4.73504e-163	-5.77492e-165	-7.43764e-164	-7.45648e-163	5.55608e-164	-1.03193e-163	-6.64076e-163	-6.00563e-163	-2.3142e-163	1.51351e-163	-6.50276e-163	-7.77182e-164	0
-3.53858e-163	1.26576e-162	5.90598e-163	-1.13901e-163	-8.6208e-164	2.78227e-163	7.1297e-163	1.60084e-163	3.46869e-163	-9.54304e-163	-5.98144e-163	2.73581e-163	-1.88921e-164	-6.3407e-163	-4.87304e-163	-8.31359e-163	-1.1662e-164	3.87871e-164	4.73504e-163	-5.77492e-165	-7.43764e-164	-7.45648e-163	5.55608e-164	-1.03193e-163	-6.64076e-163	-6.00563e-163	-2.3142e-163	1.51351e-163	-6.50276e-163	-7.77182e-164	0
-3.53858e-163	1.26576e-162	5.90598e-163	-1.13901e-163	-8.6208e-164	2.78227e-163	7.1297e-163	1.60084e-163	3.46869e-163	-9.54304e-163	-5.98144e-163	2.73581e-163	-1.88921e-164	-6.3407e-163	-4.87304e-163	-8.31359e-163	-1.1662e-164	3.87871e-164	4.73504e-163	-5.77492e-165	-7.43764e-164	-7.45648e-163	5.55608e-164	-1.03193e-163	-6.64076e-163	-6.00563e-163	-2.3142e-163	1.51351e-163	-6.50276e-163	-7.77182e-164	0
-3.53858e-163	1.26576e-162	5.90598e-163	-1.13901e-163	-8.6208e-164	2.78227e-163	7.1297e-163	1.60084e-163	3.46869e-163	-9.54304e-163	-5.98144e-163	2.73581e-163	-1.88921e-164	-6.3407e-163	-4.87304e-163	-8.31359e-163	-1.1662e-164	3.87871e-164	4.73504e-163	-5.77492e-165	-7.43764e-164	-7.45648e-163	5.55608e-164	-1.03193e-163	-6.64076e-163	-6.00563e-163	-2.3142e-163	1.51351e-163	-6.50276e-163	-7.77182e-164	0
-3.53858e-163	1.26576e-162	5.90598e-163	-1.13901e-163	-8.6208e-164	2.78227e-163	7.1297e-163	1.60084e-163	3.46869e-163	-9.54304e-163	-5.98144e-163	2.73581e-163	-1.88921e-164	-6.3407e-163	-4.87304e-163	-8.31359e-163	-1.1662e-164	3.87871e-164	4.73504e-163	-5.77492e-165	-7.43764e-164	-7.45648e-163	5.55608e-164	-1.03193e-163	-6.64076e-163	-6.00563e-163	-2.3142e-163	1.51351e-163	-6.50276e-163	-7.77182e-164	0
-3.53858e-163	1.26576e-162	5.90598e-163	-1.13901e-163	-8.6208e-164	2.78227e-163	7.1297e-163	1.60084e-163	3.46869e-163	-9.54304e-163	-5.98144e-163	2.73581e-163	-1.88921e-164	-6.3407e-163	-4.87304e-163	-8.31359e-163	-1.1662e-164	3.87871e-164	4.73504e-163	-5.77492e-165	-7.43764e-164	-7.45648e-163	5.55608e-164	-1.03193e-163	-6.64076e-163	-6.00563e-163	-2.3142e-163	1.51351e-163	-6.50276e-163	-7.77182e-164	0
-3.53858e-163	1.26576e-162	5.90598e-163	-1.13901e-163	-8.6208e-164	2.78227e-163	7.1297e-163	1.60084e-163	3.46869e-163	-9.54304e-163	-5.98144e-163	2.73581e-163	-1.88921e-164	-6.3407e-163	-4.87304e-163	-8.31359e-163	-1.1662e-164	3.87871e-164	4.73504e-163	-5.77492e-165	-7.43764e-164	-7.45648e-163	5.55608e-164	-1.03193e-163	-6.64076e-163	-6.00563e-163	-2.3142e-163	1.51351e-163	-6.50276e-163	-7.77182e-164	0
-3.53858e-163	1.26576e-162	5.90598e-163	-1.13901e-163	-8.6208e-164	2.78227e-163	7.1297e-163	1.60084e-163	3.46869e-163	-9.54304e-163	-5.98144e-163	2.73581e-163	-1.88921e-164	-6.3407e-163	-4.87304e-163	-8.31359e-163	-1.1662e-164	3.87871e-164	4.73504e-163	-5.77492e-165	-7.43764e-164	-7.45648e-163	5.55608e-164	-1.03193e-163	-6.64076e-163	-6.00563e-163	-2.3142e-163	1.51351e-163	-6.50276e-163	-7.77182e-164	0
-3.53858e-163	1.26576e-162	5.90598e-163	-1.13901e-163	-8.6208e-164	2.78227e-163	7.1297e-163	1.60084e-163	3.46869e-163	-9.54304e-163	-5.98144e-163	2.73581e-163	-1.88921e-164	-6.3407e-163	-4.87304e-163	-8.31359e-163	-1.1662e-164	3.87871e-164	4.73504e-163	-5.77492e-165	-7.43764e-164	-7.45648e-163	5.55608e-164	-1.03193e-163	-6.64076e-163	-6.00563e-163	-2.3142e-163	1.51351e-163	-6.50276e-163	-7.77182e-164	0
-3.53858e-163	1.26576e-162	5.90598e-163	-1.13901e-163	-8.6208e-164	2.78227e-163	7.1297e-163	1.60084e-163	3.46869e-163	-9.54304e-163	-5.98144e-163	2.73581e-163	-1.88921e-164	-6.3407e-163	-4.87304e-163	-8.31359e-163	-1.1662e-164	3.87871e-164	4.73504e-163	-5.77492e-165	-7.43764e-164	-7.45648e-163	5.55608e-164	-1.03193e-163	-6.64076e-163	-6.00563e-163	-2.3142e-163	1.51351e-163	-6.50276e-163	-7.77182e-164	0
-3.53858e-163	1.26576e-162	5.90598e-163	-1.13901e-163	-8.6208e-164	2.78227e-163	7.1297e-163	1.60084e-163	3.46869e-163	-9.54304e-163	-5.98144e-163	2.73581e-163	-1.88921e-164	-6.3407e-163	-4.87304e-163	-8.31359e-163	-1.1662e-164	3.87871e-164	4.73504e-163	-5.77492e-165	-7.43764e-164	-7.45648e-163	5.55608e-164	-1.03193e-163	-6.64076e-163	-6.00563e-163	-2.3142e-163	1.51351e-163	-6.50276e-163	-7.77182e-164	0
-3.53858e-163	1.26576e-162	5.90598e-163	-1.13901e-163	-8.6208e-164	2.78227e-163	7.1297e-163	1.60084e-163	3.46869e-163	-9.54304e-163	-5.98144e-163	2.73581e-163	-1.88921e-164	-6.3407e-163	-4.87304e-163	-8.31359e-163	-1.1662e-164	3.87871e-164	4.73504e-163	-5.77492e-165	-7.43764e-164	-7.45648e-163	5.55608e-164	-1.03193e-163	-6.64076e-163	-6.00563e-163	-2.3142e-163	1.51351e-163	-6.50276e-163	-7.77182e-164	0
-3.53858e-163	1.26576e-162	5.90598e-163	-1.13901e-163	-8.6208e-164	2.78227e-163	7.1297e-163	1.60084e-163	3.46869e-163	-9.54304e-163	-5.98144e-163	2.73581e-163	-1.88921e-164	-6.3407e-163	-4.87304e-163	-8.31359e-163	-1.1662e-164	3.87871e-164	4.73504e-163	-5.77492e-165	-7.43764e-164	-7.45648e-163	5.55608e-164	-1.03193e-163	-6.64076e-163	-6.00563e-163	-2.3142e-163	1.51351e-163	-6.50276e-163	-7.77182e-164	0
-3.53858e-163	1.26576e-162	5.90598e-163	-1.13901e-163	-8.6208e-164	2.78227e-163	7.1297e-163	1.60084e-163	3.46869e-163	-9.54304e-163	-5.98144e-163	2.73581e-163	-1.88921e-164	-6.3407e-163	-4.87304e-163	-8.31359e-163	-1.1662e-164	3.87871e-164	4.73504e-163	-5.77492e-165	-7.43764e-164	-7.45648e-163	5.55608e-164	-1.03193e-163	-6.64076e-163	-6.00563e-163	-2.3142e-163	1.51351e-163	-6.50276e-163	-7.77182e-164	0
-3.53858e-163	1.26576e-162	5.90598e-163	-1.13901e-163	-8.6208e-164	2.78227e-163	7.1297e-163	1.60084e-163	3.46869e-163	-9.54304e-163	-5.98144e-163	2.73581e-163	-1.88921e-164	-6.3407e-163	-4.87304e-163	-8.31359e-163	-1.1662e-164	3.87871e-164	4.73504e-163	-5.77492e-165	-7.43764e-164	-7.45648e-163	5.55608e-164	-1.03193e-163	-6.64076e-163	-6.00563e-163	-2.3142e-163	1.51351e-163	-6.50276e-163	-7.77182e-164	0
-3.53858e-163	1.26576e-162	5.90598e-163	-1.13901e-163	-8.6208e-164	2.78227e-163	7.1297e-163	1.60084e-163	3.46869e-163	-9.54304e-163	-5.98144e-163	2.73581e-163	-1.88921e-164	-6.3407e-163	-4.87304e-163	-8.31359e-163	-1.1662e-164	3.87871e-164	4.73504e-163	-5.77492e-165	-7.43764e-164	-7.45648e-163	5.55608e-164	-1.03193e-163	-6.64076e-163	-6.00563e-163	-2.3142e-163	1.51351e-163	-6.50276e-163	-7.77182e-164	0
-3.53858e-163	1.26576e-162	5.90598e-163	-1.13901e-163	-8.6208e-164	2.78227e-163	7.1297e-163	1.60084e-163	3.46869e-163	-9.54304e-163	-5.98144e-163	2.73581e-163	-1.88921e-164	-6.3407e-163	-4.87304e-163	-8.31359e-163	-1.1662e-164	3.87871e-164	4.73504e-163	-5.77492e-165	-7.43764e-164	-7.45648e-163	5.55608e-164	-1.03193e-163	-6.64076e-163	-6.00563e-163	-2.3142e-163	1.51351e-163	-6.50276e-163	-7.77182e-164	0
-3.53858e-163	1.26576e-162	5.90598e-163	-1.13901e-163	-8.6208e-164	2.78227e-163	7.1297e-163	1.60084e-163	3.46869e-163	-9.54304e-163	-5.98144e-163	2.73581e-163	-1.88921e-164	-6.3407e-163	-4.87304e-163	-8.31359e-163	-1.1662e-164	3.87871e-164	4.73504e-163	-5.77492e-165	-7.43764e-164	-7.45648e-163	5.55608e-164	-1.03193e-163	-6.64076e-163	-6.00563e-163	-2.3142e-163	1.51351e-163	-6.50276e-163	-7.77182e-164	0
-3.53858e-163	1.26576e-162	5.90598e-163	-1.13901e-163	-8.6208e-164	2.78227e-163	7.1297e-163	1.60084e-163	3.46869e-163	-9.54304e-163	-5.98144e-163	2.73581e-163	-1.88921e-164	-6.3407e-163	-4.87304e-163	-8.31359e-163	-1.1662e-164	3.87871e-164	4.73504e-163	-5.77492e-165	-7.43764e-164	-7.45648e-163	5.55608e-164	-1.03193e-163	-6.64076e-163	-6.00563e-163	-2.3142e-163	1.51351e-163	-6.50276e-163	-7.77182e-164	0
-3.53858e-163	1.26576e-162	5.90598e-163	-1.13901e-163	-8.6208e-164	2.78227e-163	7.1297e-163	1.60084e-163	3.46869e-163	-9.54304e-163	-5.98144e-163	2.73581e-163	-1.88921e-164	-6.3407e-163	-4.87304e-163	-8.31359e-163	-1.1662e-164	3.87871e-164	4.73504e-163	-5.77492e-165	-7.43764e-164	-7.45648e-163	5.55608e-164	-1.03193e-163	-6.64076e-163	-6.00563e-163	-2.3142e-163	1.51351e-163	-6.50276e-163	-7.77182e-164	0
-3.53858e-163	1.26576e-162	5.90598e-163	-1.13901e-163	-8.6208e-164	2.78227e-163	7.1297e-163	1.60084e-163	3.46869e-163	-9.54304e-163	-5.98144e-163	2.73581e-163	-1.88921e-164	-6.3407e-163	-4.87304e-163	-8.31359e-163	-1.1662e-164	3.87871e-164	4.73504e-163	-5.77492e-165	-7.43764e-164	-7.45648e-163	5.55608e-164	-1.03193e-163	-6.64076e-163	-6.00563e-163	-2.3142e-163	1.51351e-163	-6.50276e-163	-7.77182e-164	0
-3.53858e-163	1.26576e-162	5.90598e-163	-1.13901e-163	-8.6208e-164	2.78227e-163	7.1297e-163	1.60084e-163	3.46869e-163	-9.54304e-163	-5.98144e-163	2.73581e-163	-1.88921e-164	-6.3407e-163	-4.87304e-163	-8.31359e-163	-1.1662e-164	3.87871e-164	4.73504e-163	-5.77492e-165	-7.43764e-164	-7.45648e-163	5.55608e-164	-1.03193e-163	-6.64076e-163	-6.00563e-163	-2.3142e-163	1.51351e-163	-6.50276e-163	-7.77182e-164	0
-3.53858e-163	1.26576e-162	5.90598e-163	-1.13901e-163	-8.6208e-164	2.78227e-163	7.1297e-163	1.60084e-163	3.46869e-163	-9.54304e-163	-5.98144e-163	2.73581e-163	-1.88921e-164	-6.3407e-163	-4.87304e-163	-8.31359e-163	-1.1662e-164	3.87871e-164	4.73504e-163	-5.77492e-165	-7.43764e-164	-7.45648e-163	5.55608e-164	-1.03193e-163	-6.64076e-163	-6.00563e-163	-2.3142e-163	1.51351e-163	-6.50276e-163	-7.77182e-164	0
-3.53858e-163	1.26576e-162	5.90598e-163	-1.13901e-163	-8.6208e-164	2.78227e-163	7.1297e-163	1.60084e-163	3.46869e-163	-9.54304e-163	-5.98144e-163	2.73581e-163	-1.88921e-164	-6.3407e-163	-4.87304e-163	-8.31359e-163	-1.1662e-164	3.87871e-164	4.73504e-163	-5.77492e-165	-7.43764e-164	-7.45648e-163	5.55608e-164	-1.03193e-163	-6.64076e-163	-6.00563e-163	-2.3142e-163	1.51351e-163	-6.50276e-163	-7.77182e-164	0
-3.53858e-163	1.26576e-162	5.90598e-163	-1.13901e-163	-8.6208e-164	2.78227e-163	7.1297e-163	1.60084e-163	3.46869e-163	-9.54304e-163	-5.98144e-163	2.73581e-163	-1.88921e-164	-6.3407e-163	-4.87304e-163	-8.31359e-163	-1.1662e-164	3.87871e-164	4.73504e-163	-5.77492e-165	-7.43764e-164	-7.45648e-163	5.55608e-164	-1.03193e-163	-6.64076e-163	-6.00563e-163	-2.3142e-163	1.51351e-163	-6.50276e-163	-7.77182e-164	0
-3.53858e-163	1.26576e-162	5.90598e-163	-1.13901e-163	-8.6208e-164	2.78227e-163	7.1297e-163	1.60084e-163	3.46869e-163	-9.54304e-163	-5.98144e-163	2.73581e-163	-1.88921e-164	-6.3407e-163	-4.87304e-163	-8.31359e-163	-1.1662e-164	3.87871e-164	4.73504e-163	-5.77492e-165	-7.43764e-164	-7.45648e-163	5.55608e-164	-1.03193e-163	-6.64076e-163	-6.00563e-163	-2.3142e-163	1.51351e-163	-6.50276e-163	-7.77182e-164	0
-3.53858e-163	1.26576e-162	5.90598e-163	-1.13901e-163	-8.6208e-164	2.78227e-163	7.1297e-163	1.60084e-163	3.46869e-163	-9.54304e-163	-5.98144e-163	2.73581e-163	-1.88921e-164	-6.3407e-163	-4.87304e-163	-8.31359e-163	-1.1662e-164	3.87871e-164	4.73504e-163	-5.77492e-165	-7.43764e-164	-7.45648e-163	5.55608e-164	-1.03193e-163	-6.64076e-163	-6.00563e-163	-2.3142e-163	1.51351e-163	-6.50276e-163	-7.77182e-164	0
-3.53858e-163	1.26576e-162	5.90598e-163	-1.13901e-163	-8.6208e-164	2.78227e-163	7.1297e-163	1.60084e-163	3.46869e-163	-9.54304e-163	-5.98144e-163	2.73581e-163	-1.88921e-164	-6.3407e-163	-4.87304e-163	-8.31359e-163	-1.1662e-164	3.87871e-164	4.73504e-163	-5.77492e-165	-7.43764e-164	-7.45648e-163	5.55608e-164	-1.03193e-163	-6.64076e-163	-6.00563e-163	-2.3142e-163	1.51351e-163	-6.50276e-163	-7.77182e-164	0
-3.53858e-163	1.26576e-162	5.90598e-163	-1.13901e-163	-8.6208e-164	2.78227e-163	7.1297e-163	1.60084e-163	3.46869e-163	-9.54304e-163	-5.98144e-163	2.73581e-163	-1.88921e-164	-6.3407e-163	-4.87304e-163	-8.31359e-163	-1.1662e-164	3.87871e-164	4.73504e-163	-5.77492e-165	-7.43764e-164	-7.45648e-163	5.55608e-164	-1.03193e-163	-6.64076e-163	-6.00563e-163	-2.3142e-163	1.51351e-163	-6.50276e-163	-7.77182e-164	0
-3.53858e-163	1.26576e-162	5.90598e-163	-1.13901e-163	-8.6208e-164	2.78227e-163	7.1297e-163	1.60084e-163	3.46869e-163	-9.54304e-163	-5.98144e-163	2.73581e-163	-1.88921e-164	-6.3407e-163	-4.87304e-163	-8.31359e-163	-1.1662e-164	3.87871e-164	4.73504e-163	-5.77492e-165	-7.43764e-164	-7.45648e-163	5.55608e-164	-1.03193e-163	-6.64076e-163	-6.00563e-163	-2.3142e-163	1.51351e-163	-6.50276e-163	-7.77182e-164	0
-3.53858e-163	1.26576e-162	5.90598e-163	-1.13901e-163	-8.6208e-164	2.78227e-163	7.1297e-163	1.60084e-163	3.46869e-163	-9.54304e-163	-5.98144e-163	2.73581e-163	-1.88921e-164	-6.3407e-163	-4.87304e-163	-8.31359e-163	-1.1662e-164	3.87871e-164	4.73504e-163	-5.77492e-165	-7.43764e-164	-7.45648e-163	5.55608e-164	-1.03193e-163	-6.64076e-163	-6.00563e-163	-2.3142e-163	1.51351e-163	-6.50276e-163	-7.77182e-164	0
-3.53858e-163	1.26576e-162	5.90598e-163	-1.13901e-163	-8.6208e-164	2.78227e-163	7.1297e-163	1.60084e-163	3.46869e-163	-9.54304e-163	-5.98144e-163	2.73581e-163	-1.88921e-164	-6.3407e-163	-4.87304e-163	-8.31359e-163	-1.1662e-164	3.87871e-164	4.73504e-163	-5.77492e-165	-7.43764e-164	-7.45648e-163	5.55608e-164	-1.03193e-163	-6.64076e-163	-6.00563e-163	-2.3142e-163	1.51351e-163	-6.50276e-163	-7.77182e-164	0
-3.53858e-163	1.26576e-162	5.90598e-163	-1.13901e-163	-8.6208e-164	2.78227e-163	7.1297e-163	1.60084e-163	3.46869e-163	-9.54304e-163	-5.98144e-163	2.73581e-163	-1.88921e-164	-6.3407e-163	-4.87304e-163	-8.31359e-163	-1.1662e-164	3.87871e-164	4.73504e-163	-5.77492e-165	-7.43764e-164	-7.45648e-163	5.55608e-164	-1.03193e-163	-6.64076e-163	-6.00563e-163	-2.3142e-163	1.51351e-163	-6.50276e-163	-7.77182e-164	0
-3.53858e-163	1.26576e-162	5.90598e-163	-1.13901e-163	-8.6208e-164	2.78227e-163	7.1297e-163	1.60084e-163	3.46869e-163	-9.54304e-163	-5.98144e-163	2.73581e-163	-1.88921e-164	-6.3407e-163	-4.87304e-163	-8.31359e-163	-1.1662e-164	3.87871e-164	4.73504e-163	-5.77492e-165	-7.43764e-164	-7.45648e-163	5.55608e-164	-1.03193e-163	-6.64076e-163	-6.00563e-163	-2.3142e-163	1.51351e-163	-6.50276e-163	-7.77182e-164	0
-3.53858e-163	1.26576e-162	5.90598e-163	-1.13901e-163	-8.6208e-164	2.78227e-163	7.1297e-163	1.60084e-163	3.46869e-163	-9.54304e-163	-5.98144e-163	2.73581e-163	-1.88921e-164	-6.3407e-163	-4.87304e-163	-8.31359e-163	-1.1662e-164	3.87871e-164	4.73504e-163	-5.77492e-165	-7.43764e-164	-7.45648e-163	5.55608e-164	-1.03193e-163	-6.64076e-163	-6.00563e-163	-2.3142e-163	1.51351e-163	-6.50276e-163	-7.77182e-164	0
-3.53858e-163	1.26576e-162	5.90598e-163	-1.13901e-163	-8.6208e-164	2.78227e-163	7.1297e-163	1.60084e-163	3.46869e-163	-9.54304e-163	-5.98144e-163	2.73581e-163	-1.88921e-164	-6.3407e-163	-4.87304e-163	-8.31359e-163	-1.1662e-164	3.87871e-164	4.73504e-163	-5.77492e-165	-7.43764e-164	-7.45648e-163	5.55608e-164	-1.03193e-163	-6.64076e-163	-6.00563e-163	-2.3142e-163	1.51351e-163	-6.50276e-163	-7.77182e-164	0
-3.53858e-163	1.26576e-162	5.90598e-163	-1.13901e-163	-8.6208e-164	2.78227e-163	7.1297e-163	1.60084e-163	3.46869e-163	-9.54304e-163	-5.98144e-163	2.73581e-163	-1.88921e-164	-6.3407e-163	-4.87304e-163	-8.31359e-163	-1.1662e-164	3.87871e-164	4.73504e-163	-5.77492e-165	-7.43764e-164	-7.45648e-163	5.55608e-164	-1.03193e-163	-6.64076e-163	-6.00563e-163	-2.3142e-163	1.51351e-163	-6.50276e-163	-7.77182e-164	0
-3.53858e-163	1.26576e-162	5.90598e-163	-1.13901e-163	-8.6208e-164	2.78227e-163	7.1297e-163	1.60084e-163	3.46869e-163	-9.54304e-163	-5.98144e-163	2.73581e-163	-1.88921e-164	-6.3407e-163	-4.87304e-163	-8.31359e-163	-1.1662e-164	3.87871e-164	4.73504e-163	-5.77492e-165	-7.43764e-164	-7.45648e-163	5.55608e-164	-1.03193e-163	-6.64076e-163	-6.00563e-163	-2.3142e-163	1.51351e-163	-6.50276e-163	-7.77182e-164	0
-3.53858e-163	1.26576e-162	5.90598e-163	-1.13901e-163	-8.6208e-164	2.78227e-163	7.1297e-163	1.60084e-163	3.46869e-163	-9.54304e-163	-5.98144e-163	2.73581e-163	-1.88921e-164	-6.3407e-163	-4.87304e-163	-8.31359e-163	-1.1662e-164	3.87871e-164	4.73504e-163	-5.77492e-165	-7.43764e-164	-7.45648e-163	5.55608e-164	-1.03193e-163	-6.64076e-163	-6.00563e-163	-2.3142e-163	1.51351e-163	-6.50276e-163	-7.77182e-164	0
-3.53858e-163	1.26576e-162	5.90598e-163	-1.13901e-163	-8.6208e-164	2.78227e-163	7.1297e-163	1.60084e-163	3.46869e-163	-9.54304e-163	-5.98144e-163	2.73581e-163	-1.88921e-164	-6.3407e-163	-4.87304e-163	-8.31359e-163	-1.1662e-164	3.87871e-164	4.73504e-163	-5.77492e-165	-7.43764e-164	-7.45648e-163	5.55608e-164	-1.03193e-163	-6.64076e-163	-6.00563e-163	-2.3142e-163	1.51351e-163	-6.50276e-163	-7.77182e-164	0
-3.53858e-163	1.26576e-162	5.90598e-163	-1.13901e-163	-8.6208e-164	2.78227e-163	7.1297e-163	1.60084e-163	3.46869e-163	-9.54304e-163	-5.98144e-163	2.73581e-163	-1.88921e-164	-6.3407e-163	-4.87304e-163	-8.31359e-163	-1.1662e-164	3.87871e-164	4.73504e-163	-5.77492e-165	-7.43764e-164	-7.45648e-163	5.55608e-164	-1.03193e-163	-6.64076e-163	-6.00563e-163	-2.3142e-163	1.51351e-163	-6.50276e-163	-7.77182e-164	0
-3.53858e-163	1.26576e-162	5.90598e-163	-1.13901e-163	-8.6208e-164	2.78227e-163	7.1297e-163	1.60084e-163	3.46869e-163	-9.54304e-163	-5.98144e-163	2.73581e-163	-1.88921e-164	-6.3407e-163	-4.87304e-163	-8.31359e-163	-1.1662e-164	3.87871e-164	4.73504e-163	-5.77492e-165	-7.43764e-164	-7.45648e-163	5.55608e-164	-1.03193e-163	-6.64076e-163	-6.00563e-163	-2.3142e-163	1.51351e-163	-6.50276e-163	-7.77182e-164	0
-3.53858e-163	1.26576e-162	5.90598e-163	-1.13901e-163	-8.6208e-164	2.78227e-163	7.1297e-163	1.60084e-163	3.46869e-163	-9.54304e-163	-5.98144e-163	2.73581e-163	-1.88921e-164	-6.3407e-163	-4.87304e-163	-8.31359e-163	-1.1662e-164	3.87871e-164	4.73504e-163	-5.77492e-165	-7.43764e-164	-7.45648e-163	5.55608e-164	-1.03193e-163	-6.64076e-163	-6.00563e-163	-2.3142e-163	1.51351e-163	-6.50276e-163	-7.77182e-164	0
-3.53858e-163	1.26576e-162	5.90598e-163	-1.13901e-163	-8.6208e-164	2.78227e-163	7.1297e-163	1.60084e-163	3.46869e-163	-9.54304e-163	-5.98144e-163	2.73581e-163	-1.88921e-164	-6.3407e-163	-4.87304e-163	-8.31359e-163	-1.1662e-164	3.87871e-164	4.73504e-163	-5.77492e-165	-7.43764e-164	-7.45648e-163	5.55608e-164	-1.03193e-163	-6.64076e-163	-6.00563e-163	-2.3142e-163	1.51351e-163	-6.50276e-163	-7.77182e-164	0
-3.53858e-163	1.26576e-162	5.90598e-163	-1.13901e-163	-8.6208e-164	2.78227e-163	7.1297e-163	1.60084e-163	3.46869e-163	-9.54304e-163	-5.98144e-163	2.73581e-163	-1.88921e-164	-6.3407e-163	-4.87304e-163	-8.31359e-163	-1.1662e-164	3.87871e-164	4.73504e-163	-5.77492e-165	-7.43764e-164	-7.45648e-163	5.55608e-164	-1.03193e-163	-6.64076e-163	-6.00563e-163	-2.3142e-163	1.51351e-163	-6.50276e-163	-7.77182e-164	0
-3.53858e-163	1.26576e-162	5.90598e-163	-1.13901e-163	-8.6208e-164	2.78227e-163	7.1297e-163	1.60084e-163	3.46869e-163	-9.54304e-163	-5.98144e-163	2.73581e-163	-1.88921e-164	-6.3407e-163	-4.87304e-163	-8.31359e-163	-1.1662e-164	3.87871e-164	4.73504e-163	-5.77492e-165	-7.43764e-164	-7.45648e-163	5.55608e-164	-1.03193e-163	-6.64076e-163	-6.00563e-163	-2.3142e-163	1.51351e-163	-6.50276e-163	-7.77182e-164	0
-3.53858e-163	1.26576e-162	5.90598e-163	-1.13901e-163	-8.6208e-164	2.78227e-163	7.1297e-163	1.60084e-163	3.46869e-163	-9.54304e-163	-5.98144e-163	2.73581e-163	-1.88921e-164	-6.3407e-163	-4.87304e-163	-8.31359e-163	-1.1662e-164	3.87871e-164	4.73504e-163	-5.77492e-165	-7.43764e-164	-7.45648e-163	5.55608e-164	-1.03193e-163	-6.64076e-163	-6.00563e-163	-2.3142e-163	1.51351e-163	-6.50276e-163	-7.77182e-164	0
-3.53858e-163	1.26576e-162	5.90598e-163	-1.13901e-163	-8.6208e-164	2.78227e-163	7.1297e-163	1.60084e-163	3.46869e-163	-9.54304e-163	-5.98144e-163	2.73581e-163	-1.88921e-164	-6.3407e-163	-4.87304e-163	-8.31359e-163	-1.1662e-164	3.87871e-164	4.73504e-163	-5.77492e-165	-7.43764e-164	-7.45648e-163	5.55608e-164	-1.03193e-163	-6.64076e-163	-6.00563e-163	-2.3142e-163	1.51351e-163	-6.50276e-163	-7.77182e-164	0
-3.53858e-163	1.26576e-162	5.90598e-163	-1.13901e-163	-8.6208e-164	2.78227e-163	7.1297e-163	1.60084e-163	3.46869e-163	-9.54304e-163	-5.98144e-163	2.73581e-163	-1.88921e-164	-6.3407e-163	-4.87304e-163	-8.31359e-163	-1.1662e-164	3.87871e-164	4.73504e-163	-5.77492e-165	-7.43764e-164	-7.45648e-163	5.55608e-164	-1.03193e-163	-6.64076e-163	-6.00563e-163	-2.3142e-163	1.51351e-163	-6.50276e-163	-7.77182e-164	0
-3.53858e-163	1.26576e-162	5.90598e-163	-1.13901e-163	-8.6208e-164	2.78227e-163	7.1297e-163	1.60084e-163	3.46869e-163	-9.54304e-163	-5.98144e-163	2.73581e-163	-1.88921e-164	-6.3407e-163	-4.87304e-163	-8.31359e-163	-1.1662e-164	3.87871e-164	4.73504e-163	-5.77492e-165	-7.43764e-164	-7.45648e-163	5.55608e-164	-1.03193e-163	-6.64076e-163	-6.00563e-163	-2.3142e-163	1.51351e-163	-6.50276e-163	-7.77182e-164	0
-3.53858e-163	1.26576e-162	5.90598e-163	-1.13901e-163	-8.6208e-164	2.78227e-163	7.1297e-163	1.60084e-163	3.46869e-163	-9.54304e-163	-5.98144e-163	2.73581e-163	-1.88921e-164	-6.3407e-163	-4.87304e-163	-8.31359e-163	-1.1662e-164	3.87871e-164	4.73504e-163	-5.77492e-165	-7.43764e-164	-7.45648e-163	5.55608e-164	-1.03193e-163	-6.64076e-163	-6.00563e-163	-2.3142e-163	1.51351e-163	-6.50276e-163	-7.77182e-164	0
-3.53858e-163	1.26576e-162	5.90598e-163	-1.13901e-163	-8.6208e-164	2.78227e-163	7.1297e-163	1.60084e-163	3.46869e-163	-9.54304e-163	-5.98144e-163	2.73581e-163	-1.88921e-164	-6.3407e-163	-4.87304e-163	-8.31359e-163	-1.1662e-164	3.87871e-164	4.73504e-163	-5.77492e-165	-7.43764e-164	-7.45648e-163	5.55608e-164	-1.03193e-163	-6.64076e-163	-6.00563e-163	-2.3142e-163	1.51351e-163	-6.50276e-163	-7.77182e-164	0
-3.53858e-163	1.26576e-162	5.90598e-163	-1.13901e-163	-8.6208e-164	2.78227e-163	7.1297e-163	1.60084e-163	3.46869e-163	-9.54304e-163	-5.98144e-163	2.73581e-163	-1.88921e-164	-6.3407e-163	-4.87304e-163	-8.31359e-163	-1.1662e-164	3.87871e-164	4.73504e-163	-5.77492e-165	-7.43764e-164	-7.45648e-163	5.55608e-164	-1.03193e-163	-6.64076e-163	-6.00563e-163	-2.3142e-163	1.51351e-163	-6.50276e-163	-7.77182e-164	0
-3.53858e-163	1.26576e-162	5.90598e-163	-1.13901e-163	-8.6208e-164	2.78227e-163	7.1297e-163	1.60084e-163	3.46869e-163	-9.54304e-163	-5.98144e-163	2.73581e-163	-1.88921e-164	-6.3407e-163	-4.87304e-163	-8.31359e-163	-1.1662e-164	3.87871e-164	4.73504e-163	-5.77492e-165	-7.43764e-164	-7.45648e-163	5.55608e-164	-1.03193e-163	-6.64076e-163	-6.00563e-163	-2.3142e-163	1.51351e-163	-6.50276e-163	-7.77182e-164	0
-3.53858e-163	1.26576e-162	5.90598e-163	-1.13901e-163	-8.6208e-164	2.78227e-163	7.1297e-163	1.60084e-163	3.46869e-163	-9.54304e-163	-5.98144e-163	2.73581e-163	-1.88921e-164	-6.3407e-163	-4.87304e-163	-8.31359e-163	-1.1662e-164	3.87871e-164	4.73504e-163	-5.77492e-165	-7.43764e-164	-7.45648e-163	5.55608e-164	-1.03193e-163	-6.64076e-163	-6.00563e-163	-2.3142e-163	1.51351e-163	-6.50276e-163	-7.77182e-164	0
-3.53858e-163	1.26576e-162	5.90598e-163	-1.13901e-163	-8.6208e-164	2.78227e-163	7.1297e-163	1.60084e-163	3.46869e-163	-9.54304e-163	-5.98144e-163	2.73581e-163	-1.88921e-164	-6.3407e-163	-4.87304e-163	-8.31359e-163	-1.1662e-164	3.87871e-164	4.73504e-163	-5.77492e-165	-7.43764e-164	-7.45648e-163	5.55608e-164	-1.03193e-163	-6.64076e-163	-6.00563e-163	-2.3142e-163	1.51351e-163	-6.50276e-163	-7.77182e-164	0
-3.53858e-163	1.26576e-162	5.90598e-163	-1.13901e-163	-8.6208e-164	2.78227e-163	7.1297e-163	1.60084e-163	3.46869e-163	-9.54304e-163	-5.98144e-163	2.73581e-163	-1.88921e-164	-6.3407e-163	-4.87304e-163	-8.31359e-163	-1.1662e-164	3.87871e-164	4.73504e-163	-5.77492e-165	-7.43764e-164	-7.45648e-163	5.55608e-164	-1.03193e-163	-6.64076e-163	-6.00563e-163	-2.3142e-163	1.51351e-163	-6.50276e-163	-7.77182e-164	0
-3.53858e-163	1.26576e-162	5.90598e-163	-1.13901e-163	-8.6208e-164	2.78227e-163	7.1297e-163	1.60084e-163	3.46869e-163	-9.54304e-163	-5.98144e-163	2.73581e-163	-1.88921e-164	-6.3407e-163	-4.87304e-163	-8.31359e-163	-1.1662e-164	3.87871e-164	4.73504e-163	-5.77492e-165	-7.43764e-164	-7.45648e-163	5.55608e-164	-1.03193e-163	-6.64076e-163	-6.00563e-163	-2.3142e-163	1.51351e-163	-6.50276e-163	-7.77182e-164	0
-3.53858e-163	1.26576e-162	5.90598e-163	-1.13901e-163	-8.6208e-164	2.78227e-163	7.1297e-163	1.60084e-163	3.46869e-163	-9.54304e-163	-5.98144e-163	2.73581e-163	-1.88921e-164	-6.3407e-163	-4.87304e-163	-8.31359e-163	-1.1662e-164	3.87871e-164	4.73504e-163	-5.77492e-165	-7.43764e-164	-7.45648e-163	5.55608e-164	-1.03193e-163	-6.64076e-163	-6.00563e-163	-2.3142e-163	1.51351e-163	-6.50276e-163	-7.77182e-164	0
-3.53858e-163	1.26576e-162	5.90598e-163	-1.13901e-163	-8.6208e-164	2.78227e-163	7.1297e-163	1.60084e-163	3.46869e-163	-9.54304e-163	-5.98144e-163	2.73581e-163	-1.88921e-164	-6.3407e-163	-4.87304e-163	-8.31359e-163	-1.1662e-164	3.87871e-164	4.73504e-163	-5.77492e-165	-7.43764e-164	-7.45648e-163	5.55608e-164	-1.03193e-163	-6.64076e-163	-6.00563e-163	-2.3142e-163	1.51351e-163	-6.50276e-163	-7.77182e-164	0
-3.53858e-163	1.26576e-162	5.90598e-163	-1.13901e-163	-8.6208e-164	2.78227e-163	7.1297e-163	1.60084e-163	3.46869e-163	-9.54304e-163	-5.98144e-163	2.73581e-163	-1.88921e-164	-6.3407e-163	-4.87304e-163	-8.31359e-163	-1.1662e-164	3.87871e-164	4.73504e-163	-5.77492e-165	-7.43764e-164	-7.45648e-163	5.55608e-164	-1.03193e-163	-6.64076e-163	-6.00563e-163	-2.3142e-163	1.51351e-163	-6.50276e-163	-7.77182e-164	0
-3.53858e-163	1.26576e-162	5.90598e-163	-1.13901e-163	-8.6208e-164	2.78227e-163	7.1297e-163	1.60084e-163	3.46869e-163	-9.54304e-163	-5.98144e-163	2.73581e-163	-1.88921e-164	-6.3407e-163	-4.87304e-163	-8.31359e-163	-1.1662e-164	3.87871e-164	4.73504e-163	-5.77492e-165	-7.43764e-164	-7.45648e-163	5.55608e-164	-1.03193e-163	-6.64076e-163	-6.00563e-163	-2.3142e-163	1.51351e-163	-6.50276e-163	-7.77182e-164	0
-3.53858e-163	1.26576e-162	5.90598e-163	-1.13901e-163	-8.6208e-164	2.78227e-163	7.1297e-163	1.60084e-163	3.46869e-163	-9.54304e-163	-5.98144e-163	2.73581e-163	-1.88921e-164	-6.3407e-163	-4.87304e-163	-8.31359e-163	-1.1662e-164	3.87871e-164	4.73504e-163	-5.77492e-165	-7.43764e-164	-7.45648e-163	5.55608e-164	-1.03193e-163	-6.64076e-163	-6.00563e-163	-2.3142e-163	1.51351e-163	-6.50276e-163	-7.77182e-164	0
-3.53858e-163	1.26576e-162	5.90598e-163	-1.13901e-163	-8.6208e-164	2.78227e-163	7.1297e-163	1.60084e-163	3.46869e-163	-9.54304e-163	-5.98144e-163	2.73581e-163	-1.88921e-164	-6.3407e-163	-4.87304e-163	-8.31359e-163	-1.1662e-164	3.87871e-164	4.73504e-163	-5.77492e-165	-7.43764e-164	-7.45648e-163	5.55608e-164	-1.03193e-163	-6.64076e-163	-6.00563e-163	-2.3142e-163	1.51351e-163	-6.50276e-163	-7.77182e-164	0
-3.53858e-163	1.26576e-162	5.90598e-163	-1.13901e-163	-8.6208e-164	2.78227e-163	7.1297e-163	1.60084e-163	3.46869e-163	-9.54304e-163	-5.98144e-163	2.73581e-163	-1.88921e-164	-6.3407e-163	-4.87304e-163	-8.31359e-163	-1.1662e-164	3.87871e-164	4.73504e-163	-5.77492e-165	-7.43764e-164	-7.45648e-163	5.55608e-164	-1.03193e-163	-6.64076e-163	-6.00563e-163	-2.3142e-163	1.51351e-163	-6.50276e-163	-7.77182e-164	0
-3.53858e-163	1.26576e-162	5.90598e-163	-1.13901e-163	-8.6208e-164	2.78227e-163	7.1297e-163	1.60084e-163	3.46869e-163	-9.54304e-163	-5.98144e-163	2.73581e-163	-1.88921e-164	-6.3407e-163	-4.87304e-163	-8.31359e-163	-1.1662e-164	3.87871e-164	4.73504e-163	-5.77492e-165	-7.43764e-164	-7.45648e-163	5.55608e-164	-1.03193e-163	-6.64076e-163	-6.00563e-163	-2.3142e-163	1.51351e-163	-6.50276e-163	-7.77182e-164	0
-3.53858e-163	1.26576e-162	5.90598e-163	-1.13901e-163	-8.6208e-164	2.78227e-163	7.1297e-163	1.60084e-163	3.46869e-163	-9.54304e-163	-5.98144e-163	2.73581e-163	-1.88921e-164	-6.3407e-163	-4.87304e-163	-8.31359e-163	-1.1662e-164	3.87871e-164	4.73504e-163	-5.77492e-165	-7.43764e-164	-7.45648e-163	5.55608e-164	-1.03193e-163	-6.64076e-163	-6.00563e-163	-2.3142e-163	1.51351e-163	-6.50276e-163	-7.77182e-164	0
-3.53858e-163	1.26576e-162	5.90598e-163	-1.13901e-163	-8.6208e-164	2.78227e-163	7.1297e-163	1.60084e-163	3.46869e-163	-9.54304e-163	-5.98144e-163	2.73581e-163	-1.88921e-164	-6.3407e-163	-4.87304e-163	-8.31359e-163	-1.1662e-164	3.87871e-164	4.73504e-163	-5.77492e-165	-7.43764e-164	-7.45648e-163	5.55608e-164	-1.03193e-163	-6.64076e-163	-6.00563e-163	-2.3142e-163	1.51351e-163	-6.50276e-163	-7.77182e-164	0
-3.53858e-163	1.26576e-162	5.90598e-163	-1.13901e-163	-8.6208e-164	2.78227e-163	7.1297e-163	1.60084e-163	3.46869e-163	-9.54304e-163	-5.98144e-163	2.73581e-163	-1.88921e-164	-6.3407e-163	-4.87304e-163	-8.31359e-163	-1.1662e-164	3.87871e-164	4.73504e-163	-5.77492e-165	-7.43764e-164	-7.45648e-163	5.55608e-164	-1.03193e-163	-6.64076e-163	-6.00563e-163	-2.3142e-163	1.51351e-163	-6.50276e-163	-7.77182e-164	0
-3.53858e-163	1.26576e-162	5.90598e-163	-1.13901e-163	-8.6208e-164	2.78227e-163	7.1297e-163	1.60084e-163	3.46869e-163	-9.54304e-163	-5.98144e-163	2.73581e-163	-1.88921e-164	-6.3407e-163	-4.87304e-163	-8.31359e-163	-1.1662e-164	3.87871e-164	4.73504e-163	-5.77492e-165	-7.43764e-164	-7.45648e-163	5.55608e-164	-1.03193e-163	-6.64076e-163	-6.00563e-163	-2.3142e-163	1.51351e-163	-6.50276e-163	-7.77182e-164	0
-3.53858e-163	1.26576e-162	5.90598e-163	-1.13901e-163	-8.6208e-164	2.78227e-163	7.1297e-163	1.60084e-163	3.46869e-163	-9.54304e-163	-5.98144e-163	2.73581e-163	-1.88921e-164	-6.3407e-163	-4.87304e-163	-8.31359e-163	-1.1662e-164	3.87871e-164	4.73504e-163	-5.77492e-165	-7.43764e-164	-7.45648e-163	5.55608e-164	-1.03193e-163	-6.64076e-163	-6.00563e-163	-2.3142e-163	1.51351e-163	-6.50276e-163	-7.77182e-164	0
-3.53858e-163	1.26576e-162	5.90598e-163	-1.13901e-163	-8.6208e-164	2.78227e-163	7.1297e-163	1.60084e-163	3.46869e-163	-9.54304e-163	-5.98144e-163	2.73581e-163	-1.88921e-164	-6.3407e-163	-4.87304e-163	-8.31359e-163	-1.1662e-164	3.87871e-164	4.73504e-163	-5.77492e-165	-7.43764e-164	-7.45648e-163	5.55608e-164	-1.03193e-163	-6.64076e-163	-6.00563e-163	-2.3142e-163	1.51351e-163	-6.50276e-163	-7.77182e-164	0
-3.53858e-163	1.26576e-162	5.90598e-163	-1.13901e-163	-8.6208e-164	2.78227e-163	7.1297e-163	1.60084e-163	3.46869e-163	-9.54304e-163	-5.98144e-163	2.73581e-163	-1.88921e-164	-6.3407e-163	-4.87304e-163	-8.31359e-163	-1.1662e-164	3.87871e-164	4.73504e-163	-5.77492e-165	-7.43764e-164	-7.45648e-163	5.55608e-164	-1.03193e-163	-6.64076e-163	-6.00563e-163	-2.3142e-163	1.51351e-163	-6.50276e-163	-7.77182e-164	0
-3.53858e-163	1.26576e-162	5.90598e-163	-1.13901e-163	-8.6208e-164	2.78227e-163	7.1297e-163	1.60084e-163	3.46869e-163	-9.54304e-163	-5.98144e-163	2.73581e-163	-1.88921e-164	-6.3407e-163	-4.87304e-163	-8.31359e-163	-1.1662e-164	3.87871e-164	4.73504e-163	-5.77492e-165	-7.43764e-164	-7.45648e-163	5.55608e-164	-1.03193e-163	-6.64076e-163	-6.00563e-163	-2.3142e-163	1.51351e-163	-6.50276e-163	-7.77182e-164	0
-3.53858e-163	1.26576e-162	5.90598e-163	-1.13901e-163	-8.6208e-164	2.78227e-163	7.1297e-163	1.60084e-163	3.46869e-163	-9.54304e-163	-5.98144e-163	2.73581e-163	-1.88921e-164	-6.3407e-163	-4.87304e-163	-8.31359e-163	-1.1662e-164	3.87871e-164	4.73504e-163	-5.77492e-165	-7.43764e-164	-7.45648e-163	5.55608e-164	-1.03193e-163	-6.64076e-163	-6.00563e-163	-2.3142e-163	1.51351e-163	-6.50276e-163	-7.77182e-164	0
-3.53858e-163	1.26576e-162	5.90598e-163	-1.13901e-163	-8.6208e-164	2.78227e-163	7.1297e-163	1.60084e-163	3.46869e-163	-9.54304e-163	-5.98144e-163	2.73581e-163	-1.88921e-164	-6.3407e-163	-4.87304e-163	-8.31359e-163	-1.1662e-164	3.87871e-164	4.73504e-163	-5.77492e-165	-7.43764e-164	-7.45648e-163	5.55608e-164	-1.03193e-163	-6.64076e-163	-6.00563e-163	-2.3142e-163	1.51351e-163	-6.50276e-163	-7.77182e-164	0
-3.53858e-163	1.26576e-162	5.90598e-163	-1.13901e-163	-8.6208e-164	2.78227e-163	7.1297e-163	1.60084e-163	3.46869e-163	-9.54304e-163	-5.98144e-163	2.73581e-163	-1.88921e-164	-6.3407e-163	-4.87304e-163	-8.31359e-163	-1.1662e-164	3.87871e-164	4.73504e-163	-5.77492e-165	-7.43764e-164	-7.45648e-163	5.55608e-164	-1.03193e-163	-6.64076e-163	-6.00563e-163	-2.3142e-163	1.51351e-163	-6.50276e-163	-7.77182e-164	0
-3.53858e-163	1.26576e-162	5.90598e-163	-1.13901e-163	-8.6208e-164	2.78227e-163	7.1297e-163	1.60084e-163	3.46869e-163	-9.54304e-163	-5.98144e-163	2.73581e-163	-1.88921e-164	-6.3407e-163	-4.87304e-163	-8.31359e-163	-1.1662e-164	3.87871e-164	4.73504e-163	-5.77492e-165	-7.43764e-164	-7.45648e-163	5.55608e-164	-1.03193e-163	-6.64076e-163	-6.00563e-163	-2.3142e-163	1.51351e-163	-6.50276e-163	-7.77182e-164	0
-3.53858e-163	1.26576e-162	5.90598e-163	-1.13901e-163	-8.6208e-164	2.78227e-163	7.1297e-163	1.60084e-163	3.46869e-163	-9.54304e-163	-5.98144e-163	2.73581e-163	-1.88921e-164	-6.3407e-163	-4.87304e-163	-8.31359e-163	-1.1662e-164	3.87871e-164	4.73504e-163	-5.77492e-165	-7.43764e-164	-7.45648e-163	5.55608e-164	-1.03193e-163	-6.64076e-163	-6.00563e-163	-2.3142e-163	1.51351e-163	-6.50276e-163	-7.77182e-164	0
-3.53858e-163	1.26576e-162	5.90598e-163	-1.13901e-163	-8.6208e-164	2.78227e-163	7.1297e-163	1.60084e-163	3.46869e-163	-9.54304e-163	-5.98144e-163	2.73581e-163	-1.88921e-164	-6.3407e-163	-4.87304e-163	-8.31359e-163	-1.1662e-164	3.87871e-164	4.73504e-163	-5.77492e-165	-7.43764e-164	-7.45648e-163	5.55608e-164	-1.03193e-163	-6.64076e-163	-6.00563e-163	-2.3142e-163	1.51351e-163	-6.50276e-163	-7.77182e-164	0
-3.53858e-163	1.26576e-162	5.90598e-163	-1.13901e-163	-8.6208e-164	2.78227e-163	7.1297e-163	1.60084e-163	3.46869e-163	-9.54304e-163	-5.98144e-163	2.73581e-163	-1.88921e-164	-6.3407e-163	-4.87304e-163	-8.31359e-163	-1.1662e-164	3.87871e-164	4.73504e-163	-5.77492e-165	-7.43764e-164	-7.45648e-163	5.55608e-164	-1.03193e-163	-6.64076e-163	-6.00563e-163	-2.3142e-163	1.51351e-163	-6.50276e-163	-7.77182e-164	0
-3.53858e-163	1.26576e-162	5.90598e-163	-1.13901e-163	-8.6208e-164	2.78227e-163	7.1297e-163	1.60084e-163	3.46869e-163	-9.54304e-163	-5.98144e-163	2.73581e-163	-1.88921e-164	-6.3407e-163	-4.87304e-163	-8.31359e-163	-1.1662e-164	3.87871e-164	4.73504e-163	-5.77492e-165	-7.43764e-164	-7.45648e-163	5.55608e-164	-1.03193e-163	-6.64076e-163	-6.00563e-163	-2.3142e-163	1.51351e-163	-6.50276e-163	-7.77182e-164	0
-3.53858e-163	1.26576e-162	5.90598e-163	-1.13901e-163	-8.6208e-164	2.78227e-163	7.1297e-163	1.60084e-163	3.46869e-163	-9.54304e-163	-5.98144e-163	2.73581e-163	-1.88921e-164	-6.3407e-163	-4.87304e-163	-8.31359e-163	-1.1662e-164	3.87871e-164	4.73504e-163	-5.77492e-165	-7.43764e-164	-7.45648e-163	5.55608e-164	-1.03193e-163	-6.64076e-163	-6.00563e-163	-2.3142e-163	1.51351e-163	-6.50276e-163	-7.77182e-164	0
-3.53858e-163	1.26576e-162	5.90598e-163	-1.13901e-163	-8.6208e-164	2.78227e-163	7.1297e-163	1.60084e-163	3.46869e-163	-9.54304e-163	-5.98144e-163	2.73581e-163	-1.88921e-164	-6.3407e-163	-4.87304e-163	-8.31359e-163	-1.1662e-164	3.87871e-164	4.73504e-163	-5.77492e-165	-7.43764e-164	-7.45648e-163	5.55608e-164	-1.03193e-163	-6.64076e-163	-6.00563e-163	-2.3142e-163	1.51351e-163	-6.50276e-163	-7.77182e-164	0
-3.53858e-163	1.26576e-162	5.90598e-163	-1.13901e-163	-8.6208e-164	2.78227e-163	7.1297e-163	1.60084e-163	3.46869e-163	-9.54304e-163	-5.98144e-163	2.73581e-163	-1.88921e-164	-6.3407e-163	-4.87304e-163	-8.31359e-163	-1.1662e-164	3.87871e-164	4.73504e-163	-5.77492e-165	-7.43764e-164	-7.45648e-163	5.55608e-164	-1.03193e-163	-6.64076e-163	-6.00563e-163	-2.3142e-163	1.51351e-163	-6.50276e-163	-7.77182e-164	0
-3.53858e-163	1.26576e-162	5.90598e-163	-1.13901e-163	-8.6208e-164	2.78227e-163	7.1297e-163	1.60084e-163	3.46869e-163	-9.54304e-163	-5.98144e-163	2.73581e-163	-1.88921e-164	-6.3407e-163	-4.87304e-163	-8.31359e-163	-1.1662e-164	3.87871e-164	4.73504e-163	-5.77492e-165	-7.43764e-164	-7.45648e-163	5.55608e-164	-1.03193e-163	-6.64076e-163	-6.00563e-163	-2.3142e-163	1.51351e-163	-6.50276e-163	-7.77182e-164	0
-3.53858e-163	1.26576e-162	5.90598e-163	-1.13901e-163	-8.6208e-164	2.78227e-163	7.1297e-163	1.60084e-163	3.46869e-163	-9.54304e-163	-5.98144e-163	2.73581e-163	-1.88921e-164	-6.3407e-163	-4.87304e-163	-8.31359e-163	-1.1662e-164	3.87871e-164	4.73504e-163	-5.77492e-165	-7.43764e-164	-7.45648e-163	5.55608e-164	-1.03193e-163	-6.64076e-163	-6.00563e-163	-2.3142e-163	1.51351e-163	-6.50276e-163	-7.77182e-164	0
-3.53858e-163	1.26576e-162	5.90598e-163	-1.13901e-163	-8.6208e-164	2.78227e-163	7.1297e-163	1.60084e-163	3.46869e-163	-9.54304e-163	-5.98144e-163	2.73581e-163	-1.88921e-164	-6.3407e-163	-4.87304e-163	-8.31359e-163	-1.1662e-164	3.87871e-164	4.73504e-163	-5.77492e-165	-7.43764e-164	-7.45648e-163	5.55608e-164	-1.03193e-163	-6.64076e-163	-6.00563e-163	-2.3142e-163	1.51351e-163	-6.50276e-163	-7.77182e-164	0
-3.53858e-163	1.26576e-162	5.90598e-163	-1.13901e-163	-8.6208e-164	2.78227e-163	7.1297e-163	1.60084e-163	3.46869e-163	-9.54304e-163	-5.98144e-163	2.73581e-163	-1.88921e-164	-6.3407e-163	-4.87304e-163	-8.31359e-163	-1.1662e-164	3.87871e-164	4.73504e-163	-5.77492e-165	-7.43764e-164	-7.45648e-163	5.55608e-164	-1.03193e-163	-6.64076e-163	-6.00563e-163	-2.3142e-163	1.51351e-163	-6.50276e-163	-7.77182e-164	0
-3.53858e-163	1.26576e-162	5.90598e-163	-1.13901e-163	-8.6208e-164	2.78227e-163	7.1297e-163	1.60084e-163	3.46869e-163	-9.54304e-163	-5.98144e-163	2.73581e-163	-1.88921e-164	-6.3407e-163	-4.87304e-163	-8.31359e-163	-1.1662e-164	3.87871e-164	4.73504e-163	-5.77492e-165	-7.43764e-164	-7.45648e-163	5.55608e-164	-1.03193e-163	-6.64076e-163	-6.00563e-163	-2.3142e-163	1.51351e-163	-6.50276e-163	-7.77182e-164	0
-3.53858e-163	1.26576e-162	5.90598e-163	-1.13901e-163	-8.6208e-164	2.78227e-163	7.1297e-163	1.60084e-163	3.46869e-163	-9.54304e-163	-5.98144e-163	2.73581e-163	-1.88921e-164	-6.3407e-163	-4.87304e-163	-8.31359e-163	-1.1662e-164	3.87871e-164	4.73504e-163	-5.77492e-165	-7.43764e-164	-7.45648e-163	5.55608e-164	-1.03193e-163	-6.64076e-163	-6.00563e-163	-2.3142e-163	1.51351e-163	-6.50276e-163	-7.77182e-164	0
-3.53858e-163	1.26576e-162	5.90598e-163	-1.13901e-163	-8.6208e-164	2.78227e-163	7.1297e-163	1.60084e-163	3.46869e-163	-9.54304e-163	-5.98144e-163	2.73581e-163	-1.88921e-164	-6.3407e-163	-4.87304e-163	-8.31359e-163	-1.1662e-164	3.87871e-164	4.73504e-163	-5.77492e-165	-7.43764e-164	-7.45648e-163	5.55608e-164	-1.03193e-163	-6.64076e-163	-6.00563e-163	-2.3142e-163	1.51351e-163	-6.50276e-163	-7.77182e-164	0
-3.53858e-163	1.26576e-162	5.90598e-163	-1.13901e-163	-8.6208e-164	2.78227e-163	7.1297e-163	1.60084e-163	3.46869e-163	-9.54304e-163	-5.98144e-163	2.73581e-163	-1.88921e-164	-6.3407e-163	-4.87304e-163	-8.31359e-163	-1.1662e-164	3.87871e-164	4.73504e-163	-5.77492e-165	-7.43764e-164	-7.45648e-163	5.55608e-164	-1.03193e-163	-6.64076e-163	-6.00563e-163	-2.3142e-163	1.51351e-163	-6.50276e-163	-7.77182e-164	0
-3.53858e-163	1.26576e-162	5.90598e-163	-1.13901e-163	-8.6208e-164	2.78227e-163	7.1297e-163	1.60084e-163	3.46869e-163	-9.54304e-163	-5.98144e-163	2.73581e-163	-1.88921e-164	-6.3407e-163	-4.87304e-163	-8.31359e-163	-1.1662e-164	3.87871e-164	4.73504e-163	-5.77492e-165	-7.43764e-164	-7.45648e-163	5.55608e-164	-1.03193e-163	-6.64076e-163	-6.00563e-163	-2.3142e-163	1.51351e-163	-6.50276e-163	-7.77182e-164	0
-3.53858e-163	1.26576e-162	5.90598e-163	-1.13901e-163	-8.6208e-164	2.78227e-163	7.1297e-163	1.60084e-163	3.46869e-163	-9.54304e-163	-5.98144e-163	2.73581e-163	-1.88921e-164	-6.3407e-163	-4.87304e-163	-8.31359e-163	-1.1662e-164	3.87871e-164	4.73504e-163	-5.77492e-165	-7.43764e-164	-7.45648e-163	5.55608e-164	-1.03193e-163	-6.64076e-163	-6.00563e-163	-2.3142e-163	1.51351e-163	-6.50276e-163	-7.77182e-164	0
-3.53858e-163	1.26576e-162	5.90598e-163	-1.13901e-163	-8.6208e-164	2.78227e-163	7.1297e-163	1.60084e-163	3.46869e-163	-9.54304e-163	-5.98144e-163	2.73581e-163	-1.88921e-164	-6.3407e-163	-4.87304e-163	-8.31359e-163	-1.1662e-164	3.87871e-164	4.73504e-163	-5.77492e-165	-7.43764e-164	-7.45648e-163	5.55608e-164	-1.03193e-163	-6.64076e-163	-6.00563e-163	-2.3142e-163	1.51351e-163	-6.50276e-163	-7.77182e-164	0
-3.53858e-163	1.26576e-162	5.90598e-163	-1.13901e-163	-8.6208e-164	2.78227e-163	7.1297e-163	1.60084e-163	3.46869e-163	-9.54304e-163	-5.98144e-163	2.73581e-163	-1.88921e-164	-6.3407e-163	-4.87304e-163	-8.31359e-163	-1.1662e-164	3.87871e-164	4.73504e-163	-5.77492e-165	-7.43764e-164	-7.45648e-163	5.55608e-164	-1.03193e-163	-6.64076e-163	-6.00563e-163	-2.3142e-163	1.51351e-163	-6.50276e-163	-7.77182e-164	0
-3.53858e-163	1.26576e-162	5.90598e-163	-1.13901e-163	-8.6208e-164	2.78227e-163	7.1297e-163	1.60084e-163	3.46869e-163	-9.54304e-163	-5.98144e-163	2.73581e-163	-1.88921e-164	-6.3407e-163	-4.87304e-163	-8.31359e-163	-1.1662e-164	3.87871e-164	4.73504e-163	-5.77492e-165	-7.43764e-164	-7.45648e-163	5.55608e-164	-1.03193e-163	-6.64076e-163	-6.00563e-163	-2.3142e-163	1.51351e-163	-6.50276e-163	-7.77182e-164	0
-3.53858e-163	1.26576e-162	5.90598e-163	-1.13901e-163	-8.6208e-164	2.78227e-163	7.1297e-163	1.60084e-163	3.46869e-163	-9.54304e-163	-5.98144e-163	2.73581e-163	-1.88921e-164	-6.3407e-163	-4.87304e-163	-8.31359e-163	-1.1662e-164	3.87871e-164	4.73504e-163	-5.77492e-165	-7.43764e-164	-7.45648e-163	5.55608e-164	-1.03193e-163	-6.64076e-163	-6.00563e-163	-2.3142e-163	1.51351e-163	-6.50276e-163	-7.77182e-164	0
-3.53858e-163	1.26576e-162	5.90598e-163	-1.13901e-163	-8.6208e-164	2.78227e-163	7.1297e-163	1.60084e-163	3.46869e-163	-9.54304e-163	-5.98144e-163	2.73581e-163	-1.88921e-164	-6.3407e-163	-4.87304e-163	-8.31359e-163	-1.1662e-164	3.87871e-164	4.73504e-163	-5.77492e-165	-7.43764e-164	-7.45648e-163	5.55608e-164	-1.03193e-163	-6.64076e-163	-6.00563e-163	-2.3142e-163	1.51351e-163	-6.50276e-163	-7.77182e-164	0
-3.53858e-163	1.26576e-162	5.90598e-163	-1.13901e-163	-8.6208e-164	2.78227e-163	7.1297e-163	1.60084e-163	3.46869e-163	-9.54304e-163	-5.98144e-163	2.73581e-163	-1.88921e-164	-6.3407e-163	-4.87304e-163	-8.31359e-163	-1.1662e-164	3.87871e-164	4.73504e-163	-5.77492e-165	-7.43764e-164	-7.45648e-163	5.55608e-164	-1.03193e-163	-6.64076e-163	-6.00563e-163	-2.3142e-163	1.51351e-163	-6.50276e-163	-7.77182e-164	0
-3.53858e-163	1.26576e-162	5.90598e-163	-1.13901e-163	-8.6208e-164	2.78227e-163	7.1297e-163	1.60084e-163	3.46869e-163	-9.54304e-163	-5.98144e-163	2.73581e-163	-1.88921e-164	-6.3407e-163	-4.87304e-163	-8.31359e-163	-1.1662e-164	3.87871e-164	4.73504e-163	-5.77492e-165	-7.43764e-164	-7.45648e-163	5.55608e-164	-1.03193e-163	-6.64076e-163	-6.00563e-163	-2.3142e-163	1.51351e-163	-6.50276e-163	-7.77182e-164	0
-3.53858e-163	1.26576e-162	5.90598e-163	-1.13901e-163	-8.6208e-164	2.78227e-163	7.1297e-163	1.60084e-163	3.46869e-163	-9.54304e-163	-5.98144e-163	2.73581e-163	-1.88921e-164	-6.3407e-163	-4.87304e-163	-8.31359e-163	-1.1662e-164	3.87871e-164	4.73504e-163	-5.77492e-165	-7.43764e-164	-7.45648e-163	5.55608e-164	-1.03193e-163	-6.64076e-163	-6.00563e-163	-2.3142e-163	1.51351e-163	-6.50276e-163	-7.77182e-164	0
-3.53858e-163	1.26576e-162	5.90598e-163	-1.13901e-163	-8.6208e-164	2.78227e-163	7.1297e-163	1.60084e-163	3.46869e-163	-9.54304e-163	-5.98144e-163	2.73581e-163	-1.88921e-164	-6.3407e-163	-4.87304e-163	-8.31359e-163	-1.1662e-164	3.87871e-164	4.73504e-163	-5.77492e-165	-7.43764e-164	-7.45648e-163	5.55608e-164	-1.03193e-163	-6.64076e-163	-6.00563e-163	-2.3142e-163	1.51351e-163	-6.50276e-163	-7.77182e-164	0
-3.53858e-163	1.26576e-162	5.90598e-163	-1.13901e-163	-8.6208e-164	2.78227e-163	7.1297e-163	1.60084e-163	3.46869e-163	-9.54304e-163	-5.98144e-163	2.73581e-163	-1.88921e-164	-6.3407e-163	-4.87304e-163	-8.31359e-163	-1.1662e-164	3.87871e-164	4.73504e-163	-5.77492e-165	-7.43764e-164	-7.45648e-163	5.55608e-164	-1.03193e-163	-6.64076e-163	-6.00563e-163	-2.3142e-163	1.51351e-163	-6.50276e-163	-7.77182e-164	0
-3.53858e-163	1.26576e-162	5.90598e-163	-1.13901e-163	-8.6208e-164	2.78227e-163	7.1297e-163	1.60084e-163	3.46869e-163	-9.54304e-163	-5.98144e-163	2.73581e-163	-1.88921e-164	-6.3407e-163	-4.87304e-163	-8.31359e-163	-1.1662e-164	3.87871e-164	4.73504e-163	-5.77492e-165	-7.43764e-164	-7.45648e-163	5.55608e-164	-1.03193e-163	-6.64076e-163	-6.00563e-163	-2.3142e-163	1.51351e-163	-6.50276e-163	-7.77182e-164	0
-3.53858e-163	1.26576e-162	5.90598e-163	-1.13901e-163	-8.6208e-164	2.78227e-163	7.1297e-163	1.60084e-163	3.46869e-163	-9.54304e-163	-5.98144e-163	2.73581e-163	-1.88921e-164	-6.3407e-163	-4.87304e-163	-8.31359e-163	-1.1662e-164	3.87871e-164	4.73504e-163	-5.77492e-165	-7.43764e-164	-7.45648e-163	5.55608e-164	-1.03193e-163	-6.64076e-163	-6.00563e-163	-2.3142e-163	1.51351e-163	-6.50276e-163	-7.77182e-164	0
-3.53858e-163	1.26576e-162	5.90598e-163	-1.13901e-163	-8.6208e-164	2.78227e-163	7.1297e-163	1.60084e-163	3.46869e-163	-9.54304e-163	-5.98144e-163	2.73581e-163	-1.88921e-164	-6.3407e-163	-4.87304e-163	-8.31359e-163	-1.1662e-164	3.87871e-164	4.73504e-163	-5.77492e-165	-7.43764e-164	-7.45648e-163	5.55608e-164	-1.03193e-163	-6.64076e-163	-6.00563e-163	-2.3142e-163	1.51351e-163	-6.50276e-163	-7.77182e-164	0
-3.53858e-163	1.26576e-162	5.90598e-163	-1.13901e-163	-8.6208e-164	2.78227e-163	7.1297e-163	1.60084e-163	3.46869e-163	-9.54304e-163	-5.98144e-163	2.73581e-163	-1.88921e-164	-6.3407e-163	-4.87304e-163	-8.31359e-163	-1.1662e-164	3.87871e-164	4.73504e-163	-5.77492e-165	-7.43764e-164	-7.45648e-163	5.55608e-164	-1.03193e-163	-6.64076e-163	-6.00563e-163	-2.3142e-163	1.51351e-163	-6.50276e-163	-7.77182e-164	0
-3.53858e-163	1.26576e-162	5.90598e-163	-1.13901e-163	-8.6208e-164	2.78227e-163	7.1297e-163	1.60084e-163	3.46869e-163	-9.54304e-163	-5.98144e-163	2.73581e-163	-1.88921e-164	-6.3407e-163	-4.87304e-163	-8.31359e-163	-1.1662e-164	3.87871e-164	4.73504e-163	-5.77492e-165	-7.43764e-164	-7.45648e-163	5.55608e-164	-1.03193e-163	-6.64076e-163	-6.00563e-163	-2.3142e-163	1.51351e-163	-6.50276e-163	-7.77182e-164	0
-3.53858e-163	1.26576e-162	5.90598e-163	-1.13901e-163	-8.6208e-164	2.78227e-163	7.1297e-163	1.60084e-163	3.46869e-163	-9.54304e-163	-5.98144e-163	2.73581e-163	-1.88921e-164	-6.3407e-163	-4.87304e-163	-8.31359e-163	-1.1662e-164	3.87871e-164	4.73504e-163	-5.77492e-165	-7.43764e-164	-7.45648e-163	5.55608e-164	-1.03193e-163	-6.64076e-163	-6.00563e-163	-2.3142e-163	1.51351e-163	-6.50276e-163	-7.77182e-164	0
-3.53858e-163	1.26576e-162	5.90598e-163	-1.13901e-163	-8.6208e-164	2.78227e-163	7.1297e-163	1.60084e-163	3.46869e-163	-9.54304e-163	-5.98144e-163	2.73581e-163	-1.88921e-164	-6.3407e-163	-4.87304e-163	-8.31359e-163	-1.1662e-164	3.87871e-164	4.73504e-163	-5.77492e-165	-7.43764e-164	-7.45648e-163	5.55608e-164	-1.03193e-163	-6.64076e-163	-6.00563e-163	-2.3142e-163	1.51351e-163	-6.50276e-163	-7.77182e-164	0
-3.53858e-163	1.26576e-162	5.90598e-163	-1.13901e-163	-8.6208e-164	2.78227e-163	7.1297e-163	1.60084e-163	3.46869e-163	-9.54304e-163	-5.98144e-163	2.73581e-163	-1.88921e-164	-6.3407e-163	-4.87304e-163	-8.31359e-163	-1.1662e-164	3.87871e-164	4.73504e-163	-5.77492e-165	-7.43764e-164	-7.45648e-163	5.55608e-164	-1.03193e-163	-6.64076e-163	-6.00563e-163	-2.3142e-163	1.51351e-163	-6.50276e-163	-7.77182e-164	0
-3.53858e-163	1.26576e-162	5.90598e-163	-1.13901e-163	-8.6208e-164	2.78227e-163	7.1297e-163	1.60084e-163	3.46869e-163	-9.54304e-163	-5.98144e-163	2.73581e-163	-1.88921e-164	-6.3407e-163	-4.87304e-163	-8.31359e-163	-1.1662e-164	3.87871e-164	4.73504e-163	-5.77492e-165	-7.43764e-164	-7.45648e-163	5.55608e-164	-1.03193e-163	-6.64076e-163	-6.00563e-163	-2.3142e-163	1.51351e-163	-6.50276e-163	-7.77182e-164	0
-3.53858e-163	1.26576e-162	5.90598e-163	-1.13901e-163	-8.6208e-164	2.78227e-163	7.1297e-163	1.60084e-163	3.46869e-163	-9.54304e-163	-5.98144e-163	2.73581e-163	-1.88921e-164	-6.3407e-163	-4.87304e-163	-8.31359e-163	-1.1662e-164	3.87871e-164	4.73504e-163	-5.77492e-165	-7.43764e-164	-7.45648e-163	5.55608e-164	-1.03193e-163	-6.64076e-163	-6.00563e-163	-2.3142e-163	1.51351e-163	-6.50276e-163	-7.77182e-164	0
-3.53858e-163	1.26576e-162	5.90598e-163	-1.13901e-163	-8.6208e-164	2.78227e-163	7.1297e-163	1.60084e-163	3.46869e-163	-9.54304e-163	-5.98144e-163	2.73581e-163	-1.88921e-164	-6.3407e-163	-4.87304e-163	-8.31359e-163	-1.1662e-164	3.87871e-164	4.73504e-163	-5.77492e-165	-7.43764e-164	-7.45648e-163	5.55608e-164	-1.03193e-163	-6.64076e-163	-6.00563e-163	-2.3142e-163	1.51351e-163	-6.50276e-163	-7.77182e-164	0
-3.53858e-163	1.26576e-162	5.90598e-163	-1.13901e-163	-8.6208e-164	2.78227e-163	7.1297e-163	1.60084e-163	3.46869e-163	-9.54304e-163	-5.98144e-163	2.73581e-163	-1.88921e-164	-6.3407e-163	-4.87304e-163	-8.31359e-163	-1.1662e-164	3.87871e-164	4.73504e-163	-5.77492e-165	-7.43764e-164	-7.45648e-163	5.55608e-164	-1.03193e-163	-6.64076e-163	-6.00563e-163	-2.3142e-163	1.51351e-163	-6.50276e-163	-7.77182e-164	0
-3.53858e-163	1.26576e-162	5.90598e-163	-1.13901e-163	-8.6208e-164	2.78227e-163	7.1297e-163	1.60084e-163	3.46869e-163	-9.54304e-163	-5.98144e-163	2.73581e-163	-1.88921e-164	-6.3407e-163	-4.87304e-163	-8.31359e-163	-1.1662e-164	3.87871e-164	4.73504e-163	-5.77492e-165	-7.43764e-164	-7.45648e-163	5.55608e-164	-1.03193e-163	-6.64076e-163	-6.00563e-163	-2.3142e-163	1.51351e-163	-6.50276e-163	-7.77182e-164	0
-3.53858e-163	1.26576e-162	5.90598e-163	-1.13901e-163	-8.6208e-164	2.78227e-163	7.1297e-163	1.60084e-163	3.46869e-163	-9.54304e-163	-5.98144e-163	2.73581e-163	-1.88921e-164	-6.3407e-163	-4.87304e-163	-8.31359e-163	-1.1662e-164	3.87871e-164	4.73504e-163	-5.77492e-165	-7.43764e-164	-7.45648e-163	5.55608e-164	-1.03193e-163	-6.64076e-163	-6.00563e-163	-2.3142e-163	1.51351e-163	-6.50276e-163	-7.77182e-164	0
-3.53858e-163	1.26576e-162	5.90598e-163	-1.13901e-163	-8.6208e-164	2.78227e-163	7.1297e-163	1.60084e-163	3.46869e-163	-9.54304e-163	-5.98144e-163	2.73581e-163	-1.88921e-164	-6.3407e-163	-4.87304e-163	-8.31359e-163	-1.1662e-164	3.87871e-164	4.73504e-163	-5.77492e-165	-7.43764e-164	-7.45648e-163	5.55608e-164	-1.03193e-163	-6.64076e-163	-6.00563e-163	-2.3142e-163	1.51351e-163	-6.50276e-163	-7.77182e-164	0
-3.53858e-163	1.26576e-162	5.90598e-163	-1.13901e-163	-8.6208e-164	2.78227e-163	7.1297e-163	1.60084e-163	3.46869e-163	-9.54304e-163	-5.98144e-163	2.73581e-163	-1.88921e-164	-6.3407e-163	-4.87304e-163	-8.31359e-163	-1.1662e-164	3.87871e-164	4.73504e-163	-5.77492e-165	-7.43764e-164	-7.45648e-163	5.55608e-164	-1.03193e-163	-6.64076e-163	-6.00563e-163	-2.3142e-163	1.51351e-163	-6.50276e-163	-7.77182e-164	0
-3.53858e-163	1.26576e-162	5.90598e-163	-1.13901e-163	-8.6208e-164	2.78227e-163	7.1297e-163	1.60084e-163	3.46869e-163	-9.54304e-163	-5.98144e-163	2.73581e-163	-1.88921e-164	-6.3407e-163	-4.87304e-163	-8.31359e-163	-1.1662e-164	3.87871e-164	4.73504e-163	-5.77492e-165	-7.43764e-164	-7.45648e-163	5.55608e-164	-1.03193e-163	-6.64076e-163	-6.00563e-163	-2.3142e-163	1.51351e-163	-6.50276e-163	-7.77182e-164	0
-3.53858e-163	1.26576e-162	5.90598e-163	-1.13901e-163	-8.6208e-164	2.78227e-163	7.1297e-163	1.60084e-163	3.46869e-163	-9.54304e-163	-5.98144e-163	2.73581e-163	-1.88921e-164	-6.3407e-163	-4.87304e-163	-8.31359e-163	-1.1662e-164	3.87871e-164	4.73504e-163	-5.77492e-165	-7.43764e-164	-7.45648e-163	5.55608e-164	-1.03193e-163	-6.64076e-163	-6.00563e-163	-2.3142e-163	1.51351e-163	-6.50276e-163	-7.77182e-164	0
-3.53858e-163	1.26576e-162	5.90598e-163	-1.13901e-163	-8.6208e-164	2.78227e-163	7.1297e-163	1.60084e-163	3.46869e-163	-9.54304e-163	-5.98144e-163	2.73581e-163	-1.88921e-164	-6.3407e-163	-4.87304e-163	-8.31359e-163	-1.1662e-164	3.87871e-164	4.73504e-163	-5.77492e-165	-7.43764e-164	-7.45648e-163	5.55608e-164	-1.03193e-163	-6.64076e-163	-6.00563e-163	-2.3142e-163	1.51351e-163	-6.50276e-163	-7.77182e-164	0
-3.53858e-163	1.26576e-162	5.90598e-163	-1.13901e-163	-8.6208e-164	2.78227e-163	7.1297e-163	1.60084e-163	3.46869e-163	-9.54304e-163	-5.98144e-163	2.73581e-163	-1.88921e-164	-6.3407e-163	-4.87304e-163	-8.31359e-163	-1.1662e-164	3.87871e-164	4.73504e-163	-5.77492e-165	-7.43764e-164	-7.45648e-163	5.55608e-164	-1.03193e-163	-6.64076e-163	-6.00563e-163	-2.3142e-163	1.51351e-163	-6.50276e-163	-7.77182e-164	0
-3.53858e-163	1.26576e-162	5.90598e-163	-1.13901e-163	-8.6208e-164	2.78227e-163	7.1297e-163	1.60084e-163	3.46869e-163	-9.54304e-163	-5.98144e-163	2.73581e-163	-1.88921e-164	-6.3407e-163	-4.87304e-163	-8.31359e-163	-1.1662e-164	3.87871e-164	4.73504e-163	-5.77492e-165	-7.43764e-164	-7.45648e-163	5.55608e-164	-1.03193e-163	-6.64076e-163	-6.00563e-163	-2.3142e-163	1.51351e-163	-6.50276e-163	-7.77182e-164	0
-3.53858e-163	1.26576e-162	5.90598e-163	-1.13901e-163	-8.6208e-164	2.78227e-163	7.1297e-163	1.60084e-163	3.46869e-163	-9.54304e-163	-5.98144e-163	2.73581e-163	-1.88921e-164	-6.3407e-163	-4.87304e-163	-8.31359e-163	-1.1662e-164	3.87871e-164	4.73504e-163	-5.77492e-165	-7.43764e-164	-7.45648e-163	5.55608e-164	-1.03193e-163	-6.64076e-163	-6.00563e-163	-2.3142e-163	1.51351e-163	-6.50276e-163	-7.77182e-164	0
-3.53858e-163	1.26576e-162	5.90598e-163	-1.13901e-163	-8.6208e-164	2.78227e-163	7.1297e-163	1.60084e-163	3.46869e-163	-9.54304e-163	-5.98144e-163	2.73581e-163	-1.88921e-164	-6.3407e-163	-4.87304e-163	-8.31359e-163	-1.1662e-164	3.87871e-164	4.73504e-163	-5.77492e-165	-7.43764e-164	-7.45648e-163	5.55608e-164	-1.03193e-163	-6.64076e-163	-6.00563e-163	-2.3142e-163	1.51351e-163	-6.50276e-163	-7.77182e-164	0
-3.53858e-163	1.26576e-162	5.90598e-163	-1.13901e-163	-8.6208e-164	2.78227e-163	7.1297e-163	1.60084e-163	3.46869e-163	-9.54304e-163	-5.98144e-163	2.73581e-163	-1.88921e-164	-6.3407e-163	-4.87304e-163	-8.31359e-163	-1.1662e-164	3.87871e-164	4.73504e-163	-5.77492e-165	-7.43764e-164	-7.45648e-163	5.55608e-164	-1.03193e-163	-6.64076e-163	-6.00563e-163	-2.3142e-163	1.51351e-163	-6.50276e-163	-7.77182e-164	0
-3.53858e-163	1.26576e-162	5.90598e-163	-1.13901e-163	-8.6208e-164	2.78227e-163	7.1297e-163	1.60084e-163	3.46869e-163	-9.54304e-163	-5.98144e-163	2.73581e-163	-1.88921e-164	-6.3407e-163	-4.87304e-163	-8.31359e-163	-1.1662e-164	3.87871e-164	4.73504e-163	-5.77492e-165	-7.43764e-164	-7.45648e-163	5.55608e-164	-1.03193e-163	-6.64076e-163	-6.00563e-163	-2.3142e-163	1.51351e-163	-6.50276e-163	-7.77182e-164	0
-3.53858e-163	1.26576e-162	5.90598e-163	-1.13901e-163	-8.6208e-164	2.78227e-163	7.1297e-163	1.60084e-163	3.46869e-163	-9.54304e-163	-5.98144e-163	2.73581e-163	-1.88921e-164	-6.3407e-163	-4.87304e-163	-8.31359e-163	-1.1662e-164	3.87871e-164	4.73504e-163	-5.77492e-165	-7.43764e-164	-7.45648e-163	5.55608e-164	-1.03193e-163	-6.64076e-163	-6.00563e-163	-2.3142e-163	1.51351e-163	-6.50276e-163	-7.77182e-164	0
-3.53858e-163	1.26576e-162	5.90598e-163	-1.13901e-163	-8.6208e-164	2.78227e-163	7.1297e-163	1.60084e-163	3.46869e-163	-9.54304e-163	-5.98144e-163	2.73581e-163	-1.88921e-164	-6.3407e-163	-4.87304e-163	-8.31359e-163	-1.1662e-164	3.87871e-164	4.73504e-163	-5.77492e-165	-7.43764e-164	-7.45648e-163	5.55608e-164	-1.03193e-163	-6.64076e-163	-6.00563e-163	-2.3142e-163	1.51351e-163	-6.50276e-163	-7.77182e-164	0
-3.53858e-163	1.26576e-162	5.90598e-163	-1.13901e-163	-8.6208e-164	2.78227e-163	7.1297e-163	1.60084e-163	3.46869e-163	-9.54304e-163	-5.98144e-163	2.73581e-163	-1.88921e-164	-6.3407e-163	-4.87304e-163	-8.31359e-163	-1.1662e-164	3.87871e-164	4.73504e-163	-5.77492e-165	-7.43764e-164	-7.45648e-163	5.55608e-164	-1.03193e-163	-6.64076e-163	-6.00563e-163	-2.3142e-163	1.51351e-163	-6.50276e-163	-7.77182e-164	0
-3.53858e-163	1.26576e-162	5.90598e-163	-1.13901e-163	-8.6208e-164	2.78227e-163	7.1297e-163	1.60084e-163	3.46869e-163	-9.54304e-163	-5.98144e-163	2.73581e-163	-1.88921e-164	-6.3407e-163	-4.87304e-163	-8.31359e-163	-1.1662e-164	3.87871e-164	4.73504e-163	-5.77492e-165	-7.43764e-164	-7.45648e-163	5.55608e-164	-1.03193e-163	-6.64076e-163	-6.00563e-163	-2.3142e-163	1.51351e-163	-6.50276e-163	-7.77182e-164	0
-3.53858e-163	1.26576e-162	5.90598e-163	-1.13901e-163	-8.6208e-164	2.78227e-163	7.1297e-163	1.60084e-163	3.46869e-163	-9.54304e-163	-5.98144e-163	2.73581e-163	-1.88921e-164	-6.3407e-163	-4.87304e-163	-8.31359e-163	-1.1662e-164	3.87871e-164	4.73504e-163	-5.77492e-165	-7.43764e-164	-7.45648e-163	5.55608e-164	-1.03193e-163	-6.64076e-163	-6.00563e-163	-2.3142e-163	1.51351e-163	-6.50276e-163	-7.77182e-164	0
-3.53858e-163	1.26576e-162	5.90598e-163	-1.13901e-163	-8.6208e-164	2.78227e-163	7.1297e-163	1.60084e-163	3.46869e-163	-9.54304e-163	-5.98144e-163	2.73581e-163	-1.88921e-164	-6.3407e-163	-4.87304e-163	-8.31359e-163	-1.1662e-164	3.87871e-164	4.73504e-163	-5.77492e-165	-7.43764e-164	-7.45648e-163	5.55608e-164	-1.03193e-163	-6.64076e-163	-6.00563e-163	-2.3142e-163	1.51351e-163	-6.50276e-163	-7.77182e-164	0
-3.53858e-163	1.26576e-162	5.90598e-163	-1.13901e-163	-8.6208e-164	2.78227e-163	7.1297e-163	1.60084e-163	3.46869e-163	-9.54304e-163	-5.98144e-163	2.73581e-163	-1.88921e-164	-6.3407e-163	-4.87304e-163	-8.31359e-163	-1.1662e-164	3.87871e-164	4.73504e-163	-5.77492e-165	-7.43764e-164	-7.45648e-163	5.55608e-164	-1.03193e-163	-6.64076e-163	-6.00563e-163	-2.3142e-163	1.51351e-163	-6.50276e-163	-7.77182e-164	0
-3.53858e-163	1.26576e-162	5.90598e-163	-1.13901e-163	-8.6208e-164	2.78227e-163	7.1297e-163	1.60084e-163	3.46869e-163	-9.54304e-163	-5.98144e-163	2.73581e-163	-1.88921e-164	-6.3407e-163	-4.87304e-163	-8.31359e-163	-1.1662e-164	3.87871e-164	4.73504e-163	-5.77492e-165	-7.43764e-164	-7.45648e-163	5.55608e-164	-1.03193e-163	-6.64076e-163	-6.00563e-163	-2.3142e-163	1.51351e-163	-6.50276e-163	-7.77182e-164	0
-3.53858e-163	1.26576e-162	5.90598e-163	-1.13901e-163	-8.6208e-164	2.78227e-163	7.1297e-163	1.60084e-163	3.46869e-163	-9.54304e-163	-5.98144e-163	2.73581e-163	-1.88921e-164	-6.3407e-163	-4.87304e-163	-8.31359e-163	-1.1662e-164	3.87871e-164	4.73504e-163	-5.77492e-165	-7.43764e-164	-7.45648e-163	5.55608e-164	-1.03193e-163	-6.64076e-163	-6.00563e-163	-2.3142e-163	1.51351e-163	-6.50276e-163	-7.77182e-164	0
-3.53858e-163	1.26576e-162	5.90598e-163	-1.13901e-163	-8.6208e-164	2.78227e-163	7.1297e-163	1.60084e-163	3.46869e-163	-9.54304e-163	-5.98144e-163	2.73581e-163	-1.88921e-164	-6.3407e-163	-4.87304e-163	-8.31359e-163	-1.1662e-164	3.87871e-164	4.73504e-163	-5.77492e-165	-7.43764e-164	-7.45648e-163	5.55608e-164	-1.03193e-163	-6.64076e-163	-6.00563e-163	-2.3142e-163	1.51351e-163	-6.50276e-163	-7.77182e-164	0
-3.53858e-163	1.26576e-162	5.90598e-163	-1.13901e-163	-8.6208e-164	2.78227e-163	7.1297e-163	1.60084e-163	3.46869e-163	-9.54304e-163	-5.98144e-163	2.73581e-163	-1.88921e-164	-6.3407e-163	-4.87304e-163	-8.31359e-163	-1.1662e-164	3.87871e-164	4.73504e-163	-5.77492e-165	-7.43764e-164	-7.45648e-163	5.55608e-164	-1.03193e-163	-6.64076e-163	-6.00563e-163	-2.3142e-163	1.51351e-163	-6.50276e-163	-7.77182e-164	0
-3.53858e-163	1.26576e-162	5.90598e-163	-1.13901e-163	-8.6208e-164	2.78227e-163	7.1297e-163	1.60084e-163	3.46869e-163	-9.54304e-163	-5.98144e-163	2.73581e-163	-1.88921e-164	-6.3407e-163	-4.87304e-163	-8.31359e-163	-1.1662e-164	3.87871e-164	4.73504e-163	-5.77492e-165	-7.43764e-164	-7.45648e-163	5.55608e-164	-1.03193e-163	-6.64076e-163	-6.00563e-163	-2.3142e-163	1.51351e-163	-6.50276e-163	-7.77182e-164	0
-3.53858e-163	1.26576e-162	5.90598e-163	-1.13901e-163	-8.6208e-164	2.78227e-163	7.1297e-163	1.60084e-163	3.46869e-163	-9.54304e-163	-5.98144e-163	2.73581e-163	-1.88921e-164	-6.3407e-163	-4.87304e-163	-8.31359e-163	-1.1662e-164	3.87871e-164	4.73504e-163	-5.77492e-165	-7.43764e-164	-7.45648e-163	5.55608e-164	-1.03193e-163	-6.64076e-163	-6.00563e-163	-2.3142e-163	1.51351e-163	-6.50276e-163	-7.77182e-164	0
-3.53858e-163	1.26576e-162	5.90598e-163	-1.13901e-163	-8.6208e-164	2.78227e-163	7.1297e-163	1.60084e-163	3.46869e-163	-9.54304e-163	-5.98144e-163	2.73581e-163	-1.88921e-164	-6.3407e-163	-4.87304e-163	-8.31359e-163	-1.1662e-164	3.87871e-164	4.73504e-163	-5.77492e-165	-7.43764e-164	-7.45648e-163	5.55608e-164	-1.03193e-163	-6.64076e-163	-6.00563e-163	-2.3142e-163	1.51351e-163	-6.50276e-163	-7.77182e-164	0
-3.53858e-163	1.26576e-162	5.90598e-163	-1.13901e-163	-8.6208e-164	2.78227e-163	7.1297e-163	1.60084e-163	3.46869e-163	-9.54304e-163	-5.98144e-163	2.73581e-163	-1.88921e-164	-6.3407e-163	-4.87304e-163	-8.31359e-163	-1.1662e-164	3.87871e-164	4.73504e-163	-5.77492e-165	-7.43764e-164	-7.45648e-163	5.55608e-164	-1.03193e-163	-6.64076e-163	-6.00563e-163	-2.3142e-163	1.51351e-163	-6.50276e-163	-7.77182e-164	0
-3.53858e-163	1.26576e-162	5.90598e-163	-1.13901e-163	-8.6208e-164	2.78227e-163	7.1297e-163	1.60084e-163	3.46869e-163	-9.54304e-163	-5.98144e-163	2.73581e-163	-1.88921e-164	-6.3407e-163	-4.87304e-163	-8.31359e-163	-1.1662e-164	3.87871e-164	4.73504e-163	-5.77492e-165	-7.43764e-164	-7.45648e-163	5.55608e-164	-1.03193e-163	-6.64076e-163	-6.00563e-163	-2.3142e-163	1.51351e-163	-6.50276e-163	-7.77182e-164	0
-3.53858e-163	1.26576e-162	5.90598e-163	-1.13901e-163	-8.6208e-164	2.78227e-163	7.1297e-163	1.60084e-163	3.46869e-163	-9.54304e-163	-5.98144e-163	2.73581e-163	-1.88921e-164	-6.3407e-163	-4.87304e-163	-8.31359e-163	-1.1662e-164	3.87871e-164	4.73504e-163	-5.77492e-165	-7.43764e-164	-7.45648e-163	5.55608e-164	-1.03193e-163	-6.64076e-163	-6.00563e-163	-2.3142e-163	1.51351e-163	-6.50276e-163	-7.77182e-164	0
-3.53858e-163	1.26576e-162	5.90598e-163	-1.13901e-163	-8.6208e-164	2.78227e-163	7.1297e-163	1.60084e-163	3.46869e-163	-9.54304e-163	-5.98144e-163	2.73581e-163	-1.88921e-164	-6.3407e-163	-4.87304e-163	-8.31359e-163	-1.1662e-164	3.87871e-164	4.73504e-163	-5.77492e-165	-7.43764e-164	-7.45648e-163	5.55608e-164	-1.03193e-163	-6.64076e-163	-6.00563e-163	-2.3142e-163	1.51351e-163	-6.50276e-163	-7.77182e-164	0
-3.53858e-163	1.26576e-162	5.90598e-163	-1.13901e-163	-8.6208e-164	2.78227e-163	7.1297e-163	1.60084e-163	3.46869e-163	-9.54304e-163	-5.98144e-163	2.73581e-163	-1.88921e-164	-6.3407e-163	-4.87304e-163	-8.31359e-163	-1.1662e-164	3.87871e-164	4.73504e-163	-5.77492e-165	-7.43764e-164	-7.45648e-163	5.55608e-164	-1.03193e-163	-6.64076e-163	-6.00563e-163	-2.3142e-163	1.51351e-163	-6.50276e-163	-7.77182e-164	0
-3.53858e-163	1.26576e-162	5.90598e-163	-1.13901e-163	-8.6208e-164	2.78227e-163	7.1297e-163	1.60084e-163	3.46869e-163	-9.54304e-163	-5.98144e-163	2.73581e-163	-1.88921e-164	-6.3407e-163	-4.87304e-163	-8.31359e-163	-1.1662e-164	3.87871e-164	4.73504e-163	-5.77492e-165	-7.43764e-164	-7.45648e-163	5.55608e-164	-1.03193e-163	-6.64076e-163	-6.00563e-163	-2.3142e-163	1.51351e-163	-6.50276e-163	-7.77182e-164	0
-3.53858e-163	1.26576e-162	5.90598e-163	-1.13901e-163	-8.6208e-164	2.78227e-163	7.1297e-163	1.60084e-163	3.46869e-163	-9.54304e-163	-5.98144e-163	2.73581e-163	-1.88921e-164	-6.3407e-163	-4.87304e-163	-8.31359e-163	-1.1662e-164	3.87871e-164	4.73504e-163	-5.77492e-165	-7.43764e-164	-7.45648e-163	5.55608e-164	-1.03193e-163	-6.64076e-163	-6.00563e-163	-2.3142e-163	1.51351e-163	-6.50276e-163	-7.77182e-164	0
-3.53858e-163	1.26576e-162	5.90598e-163	-1.13901e-163	-8.6208e-164	2.78227e-163	7.1297e-163	1.60084e-163	3.46869e-163	-9.54304e-163	-5.98144e-163	2.73581e-163	-1.88921e-164	-6.3407e-163	-4.87304e-163	-8.31359e-163	-1.1662e-164	3.87871e-164	4.73504e-163	-5.77492e-165	-7.43764e-164	-7.45648e-163	5.55608e-164	-1.03193e-163	-6.64076e-163	-6.00563e-163	-2.3142e-163	1.51351e-163	-6.50276e-163	-7.77182e-164	0
-3.53858e-163	1.26576e-162	5.90598e-163	-1.13901e-163	-8.6208e-164	2.78227e-163	7.1297e-163	1.60084e-163	3.46869e-163	-9.54304e-163	-5.98144e-163	2.73581e-163	-1.88921e-164	-6.3407e-163	-4.87304e-163	-8.31359e-163	-1.1662e-164	3.87871e-164	4.73504e-163	-5.77492e-165	-7.43764e-164	-7.45648e-163	5.55608e-164	-1.03193e-163	-6.64076e-163	-6.00563e-163	-2.3142e-163	1.51351e-163	-6.50276e-163	-7.77182e-164	0
-3.53858e-163	1.26576e-162	5.90598e-163	-1.13901e-163	-8.6208e-164	2.78227e-163	7.1297e-163	1.60084e-163	3.46869e-163	-9.54304e-163	-5.98144e-163	2.73581e-163	-1.88921e-164	-6.3407e-163	-4.87304e-163	-8.31359e-163	-1.1662e-164	3.87871e-164	4.73504e-163	-5.77492e-165	-7.43764e-164	-7.45648e-163	5.55608e-164	-1.03193e-163	-6.64076e-163	-6.00563e-163	-2.3142e-163	1.51351e-163	-6.50276e-163	-7.77182e-164	0
-3.53858e-163	1.26576e-162	5.90598e-163	-1.13901e-163	-8.6208e-164	2.78227e-163	7.1297e-163	1.60084e-163	3.46869e-163	-9.54304e-163	-5.98144e-163	2.73581e-163	-1.88921e-164	-6.3407e-163	-4.87304e-163	-8.31359e-163	-1.1662e-164	3.87871e-164	4.73504e-163	-5.77492e-165	-7.43764e-164	-7.45648e-163	5.55608e-164	-1.03193e-163	-6.64076e-163	-6.00563e-163	-2.3142e-163	1.51351e-163	-6.50276e-163	-7.77182e-164	0
-3.53858e-163	1.26576e-162	5.90598e-163	-1.13901e-163	-8.6208e-164	2.78227e-163	7.1297e-163	1.60084e-163	3.46869e-163	-9.54304e-163	-5.98144e-163	2.73581e-163	-1.88921e-164	-6.3407e-163	-4.87304e-163	-8.31359e-163	-1.1662e-164	3.87871e-164	4.73504e-163	-5.77492e-165	-7.43764e-164	-7.45648e-163	5.55608e-164	-1.03193e-163	-6.64076e-163	-6.00563e-163	-2.3142e-163	1.51351e-163	-6.50276e-163	-7.77182e-164	0
-3.53858e-163	1.26576e-162	5.90598e-163	-1.13901e-163	-8.6208e-164	2.78227e-163	7.1297e-163	1.60084e-163	3.46869e-163	-9.54304e-163	-5.98144e-163	2.73581e-163	-1.88921e-164	-6.3407e-163	-4.87304e-163	-8.31359e-163	-1.1662e-164	3.87871e-164	4.73504e-163	-5.77492e-165	-7.43764e-164	-7.45648e-163	5.55608e-164	-1.03193e-163	-6.64076e-163	-6.00563e-163	-2.3142e-163	1.51351e-163	-6.50276e-163	-7.77182e-164	0
-3.53858e-163	1.26576e-162	5.90598e-163	-1.13901e-163	-8.6208e-164	2.78227e-163	7.1297e-163	1.60084e-163	3.46869e-163	-9.54304e-163	-5.98144e-163	2.73581e-163	-1.88921e-164	-6.3407e-163	-4.87304e-163	-8.31359e-163	-1.1662e-164	3.87871e-164	4.73504e-163	-5.77492e-165	-7.43764e-164	-7.45648e-163	5.55608e-164	-1.03193e-163	-6.64076e-163	-6.00563e-163	-2.3142e-163	1.51351e-163	-6.50276e-163	-7.77182e-164	0
-3.53858e-163	1.26576e-162	5.90598e-163	-1.13901e-163	-8.6208e-164	2.78227e-163	7.1297e-163	1.60084e-163	3.46869e-163	-9.54304e-163	-5.98144e-163	2.73581e-163	-1.88921e-164	-6.3407e-163	-4.87304e-163	-8.31359e-163	-1.1662e-164	3.87871e-164	4.73504e-163	-5.77492e-165	-7.43764e-164	-7.45648e-163	5.55608e-164	-1.03193e-163	-6.64076e-163	-6.00563e-163	-2.3142e-163	1.51351e-163	-6.50276e-163	-7.77182e-164	0
-3.53858e-163	1.26576e-162	5.90598e-163	-1.13901e-163	-8.6208e-164	2.78227e-163	7.1297e-163	1.60084e-163	3.46869e-163	-9.54304e-163	-5.98144e-163	2.73581e-163	-1.88921e-164	-6.3407e-163	-4.87304e-163	-8.31359e-163	-1.1662e-164	3.87871e-164	4.73504e-163	-5.77492e-165	-7.43764e-164	-7.45648e-163	5.55608e-164	-1.03193e-163	-6.64076e-163	-6.00563e-163	-2.3142e-163	1.51351e-163	-6.50276e-163	-7.77182e-164	0
-3.53858e-163	1.26576e-162	5.90598e-163	-1.13901e-163	-8.6208e-164	2.78227e-163	7.1297e-163	1.60084e-163	3.46869e-163	-9.54304e-163	-5.98144e-163	2.73581e-163	-1.88921e-164	-6.3407e-163	-4.87304e-163	-8.31359e-163	-1.1662e-164	3.87871e-164	4.73504e-163	-5.77492e-165	-7.43764e-164	-7.45648e-163	5.55608e-164	-1.03193e-163	-6.64076e-163	-6.00563e-163	-2.3142e-163	1.51351e-163	-6.50276e-163	-7.77182e-164	0
-3.53858e-163	1.26576e-162	5.90598e-163	-1.13901e-163	-8.6208e-164	2.78227e-163	7.1297e-163	1.60084e-163	3.46869e-163	-9.54304e-163	-5.98144e-163	2.73581e-163	-1.88921e-164	-6.3407e-163	-4.87304e-163	-8.31359e-163	-1.1662e-164	3.87871e-164	4.73504e-163	-5.77492e-165	-7.43764e-164	-7.45648e-163	5.55608e-164	-1.03193e-163	-6.64076e-163	-6.00563e-163	-2.3142e-163	1.51351e-163	-6.50276e-163	-7.77182e-164	0
-3.53858e-163	1.26576e-162	5.90598e-163	-1.13901e-163	-8.6208e-164	2.78227e-163	7.1297e-163	1.60084e-163	3.46869e-163	-9.54304e-163	-5.98144e-163	2.73581e-163	-1.88921e-164	-6.3407e-163	-4.87304e-163	-8.31359e-163	-1.1662e-164	3.87871e-164	4.73504e-163	-5.77492e-165	-7.43764e-164	-7.45648e-163	5.55608e-164	-1.03193e-163	-6.64076e-163	-6.00563e-163	-2.3142e-163	1.51351e-163	-6.50276e-163	-7.77182e-164	0
-3.53858e-163	1.26576e-162	5.90598e-163	-1.13901e-163	-8.6208e-164	2.78227e-163	7.1297e-163	1.60084e-163	3.46869e-163	-9.54304e-163	-5.98144e-163	2.73581e-163	-1.88921e-164	-6.3407e-163	-4.87304e-163	-8.31359e-163	-1.1662e-164	3.87871e-164	4.73504e-163	-5.77492e-165	-7.43764e-164	-7.45648e-163	5.55608e-164	-1.03193e-163	-6.64076e-163	-6.00563e-163	-2.3142e-163	1.51351e-163	-6.50276e-163	-7.77182e-164	0
-3.53858e-163	1.26576e-162	5.90598e-163	-1.13901e-163	-8.6208e-164	2.78227e-163	7.1297e-163	1.60084e-163	3.46869e-163	-9.54304e-163	-5.98144e-163	2.73581e-163	-1.88921e-164	-6.3407e-163	-4.87304e-163	-8.31359e-163	-1.1662e-164	3.87871e-164	4.73504e-163	-5.77492e-165	-7.43764e-164	-7.45648e-163	5.55608e-164	-1.03193e-163	-6.64076e-163	-6.00563e-163	-2.3142e-163	1.51351e-163	-6.50276e-163	-7.77182e-164	0
-3.53858e-163	1.26576e-162	5.90598e-163	-1.13901e-163	-8.6208e-164	2.78227e-163	7.1297e-163	1.60084e-163	3.46869e-163	-9.54304e-163	-5.98144e-163	2.73581e-163	-1.88921e-164	-6.3407e-163	-4.87304e-163	-8.31359e-163	-1.1662e-164	3.87871e-164	4.73504e-163	-5.77492e-165	-7.43764e-164	-7.45648e-163	5.55608e-164	-1.03193e-163	-6.64076e-163	-6.00563e-163	-2.3142e-163	1.51351e-163	-6.50276e-163	-7.77182e-164	0
-3.53858e-163	1.26576e-162	5.90598e-163	-1.13901e-163	-8.6208e-164	2.78227e-163	7.1297e-163	1.60084e-163	3.46869e-163	-9.54304e-163	-5.98144e-163	2.73581e-163	-1.88921e-164	-6.3407e-163	-4.87304e-163	-8.31359e-163	-1.1662e-164	3.87871e-164	4.73504e-163	-5.77492e-165	-7.43764e-164	-7.45648e-163	5.55608e-164	-1.03193e-163	-6.64076e-163	-6.00563e-163	-2.3142e-163	1.51351e-163	-6.50276e-163	-7.77182e-164	0
-3.53858e-163	1.26576e-162	5.90598e-163	-1.13901e-163	-8.6208e-164	2.78227e-163	7.1297e-163	1.60084e-163	3.46869e-163	-9.54304e-163	-5.98144e-163	2.73581e-163	-1.88921e-164	-6.3407e-163	-4.87304e-163	-8.31359e-163	-1.1662e-164	3.87871e-164	4.73504e-163	-5.77492e-165	-7.43764e-164	-7.45648e-163	5.55608e-164	-1.03193e-163	-6.64076e-163	-6.00563e-163	-2.3142e-163	1.51351e-163	-6.50276e-163	-7.77182e-164	0
-3.53858e-163	1.26576e-162	5.90598e-163	-1.13901e-163	-8.6208e-164	2.78227e-163	7.1297e-163	1.60084e-163	3.46869e-163	-9.54304e-163	-5.98144e-163	2.73581e-163	-1.88921e-164	-6.3407e-163	-4.87304e-163	-8.31359e-163	-1.1662e-164	3.87871e-164	4.73504e-163	-5.77492e-165	-7.43764e-164	-7.45648e-163	5.55608e-164	-1.03193e-163	-6.64076e-163	-6.00563e-163	-2.3142e-163	1.51351e-163	-6.50276e-163	-7.77182e-164	0
-3.53858e-163	1.26576e-162	5.90598e-163	-1.13901e-163	-8.6208e-164	2.78227e-163	7.1297e-163	1.60084e-163	3.46869e-163	-9.54304e-163	-5.98144e-163	2.73581e-163	-1.88921e-164	-6.3407e-163	-4.87304e-163	-8.31359e-163	-1.1662e-164	3.87871e-164	4.73504e-163	-5.77492e-165	-7.43764e-164	-7.45648e-163	5.55608e-164	-1.03193e-163	-6.64076e-163	-6.00563e-163	-2.3142e-163	1.51351e-163	-6.50276e-163	-7.77182e-164	0
-3.53858e-163	1.26576e-162	5.90598e-163	-1.13901e-163	-8.6208e-164	2.78227e-163	7.1297e-163	1.60084e-163	3.46869e-163	-9.54304e-163	-5.98144e-163	2.73581e-163	-1.88921e-164	-6.3407e-163	-4.87304e-163	-8.31359e-163	-1.1662e-164	3.87871e-164	4.73504e-163	-5.77492e-165	-7.43764e-164	-7.45648e-163	5.55608e-164	-1.03193e-163	-6.64076e-163	-6.00563e-163	-2.3142e-163	1.51351e-163	-6.50276e-163	-7.77182e-164	0
-3.53858e-163	1.26576e-162	5.90598e-163	-1.13901e-163	-8.6208e-164	2.78227e-163	7.1297e-163	1.60084e-163	3.46869e-163	-9.54304e-163	-5.98144e-163	2.73581e-163	-1.88921e-164	-6.3407e-163	-4.87304e-163	-8.31359e-163	-1.1662e-164	3.87871e-164	4.73504e-163	-5.77492e-165	-7.43764e-164	-7.45648e-163	5.55608e-164	-1.03193e-163	-6.64076e-163	-6.00563e-163	-2.3142e-163	1.51351e-163	-6.50276e-163	-7.77182e-164	0
-3.53858e-163	1.26576e-162	5.90598e-163	-1.13901e-163	-8.6208e-164	2.78227e-163	7.1297e-163	1.60084e-163	3.46869e-163	-9.54304e-163	-5.98144e-163	2.73581e-163	-1.88921e-164	-6.3407e-163	-4.87304e-163	-8.31359e-163	-1.1662e-164	3.87871e-164	4.73504e-163	-5.77492e-165	-7.43764e-164	-7.45648e-163	5.55608e-164	-1.03193e-163	-6.64076e-163	-6.00563e-163	-2.3142e-163	1.51351e-163	-6.50276e-163	-7.77182e-164	0
-3.53858e-163	1.26576e-162	5.90598e-163	-1.13901e-163	-8.6208e-164	2.78227e-163	7.1297e-163	1.60084e-163	3.46869e-163	-9.54304e-163	-5.98144e-163	2.73581e-163	-1.88921e-164	-6.3407e-163	-4.87304e-163	-8.31359e-163	-1.1662e-164	3.87871e-164	4.73504e-163	-5.77492e-165	-7.43764e-164	-7.45648e-163	5.55608e-164	-1.03193e-163	-6.64076e-163	-6.00563e-163	-2.3142e-163	1.51351e-163	-6.50276e-163	-7.77182e-164	0
-3.53858e-163	1.26576e-162	5.90598e-163	-1.13901e-163	-8.6208e-164	2.78227e-163	7.1297e-163	1.60084e-163	3.46869e-163	-9.54304e-163	-5.98144e-163	2.73581e-163	-1.88921e-164	-6.3407e-163	-4.87304e-163	-8.31359e-163	-1.1662e-164	3.87871e-164	4.73504e-163	-5.77492e-165	-7.43764e-164	-7.45648e-163	5.55608e-164	-1.03193e-163	-6.64076e-163	-6.00563e-163	-2.3142e-163	1.51351e-163	-6.50276e-163	-7.77182e-164	0
-3.53858e-163	1.26576e-162	5.90598e-163	-1.13901e-163	-8.6208e-164	2.78227e-163	7.1297e-163	1.60084e-163	3.46869e-163	-9.54304e-163	-5.98144e-163	2.73581e-163	-1.88921e-164	-6.3407e-163	-4.87304e-163	-8.31359e-163	-1.1662e-164	3.87871e-164	4.73504e-163	-5.77492e-165	-7.43764e-164	-7.45648e-163	5.55608e-164	-1.03193e-163	-6.64076e-163	-6.00563e-163	-2.3142e-163	1.51351e-163	-6.50276e-163	-7.77182e-164	0
-3.53858e-163	1.26576e-162	5.90598e-163	-1.13901e-163	-8.6208e-164	2.78227e-163	7.1297e-163	1.60084e-163	3.46869e-163	-9.54304e-163	-5.98144e-163	2.73581e-163	-1.88921e-164	-6.3407e-163	-4.87304e-163	-8.31359e-163	-1.1662e-164	3.87871e-164	4.73504e-163	-5.77492e-165	-7.43764e-164	-7.45648e-163	5.55608e-164	-1.03193e-163	-6.64076e-163	-6.00563e-163	-2.3142e-163	1.51351e-163	-6.50276e-163	-7.77182e-164	0
-3.53858e-163	1.26576e-162	5.90598e-163	-1.13901e-163	-8.6208e-164	2.78227e-163	7.1297e-163	1.60084e-163	3.46869e-163	-9.54304e-163	-5.98144e-163	2.73581e-163	-1.88921e-164	-6.3407e-163	-4.87304e-163	-8.31359e-163	-1.1662e-164	3.87871e-164	4.73504e-163	-5.77492e-165	-7.43764e-164	-7.45648e-163	5.55608e-164	-1.03193e-163	-6.64076e-163	-6.00563e-163	-2.3142e-163	1.51351e-163	-6.50276e-163	-7.77182e-164	0
-3.53858e-163	1.26576e-162	5.90598e-163	-1.13901e-163	-8.6208e-164	2.78227e-163	7.1297e-163	1.60084e-163	3.46869e-163	-9.54304e-163	-5.98144e-163	2.73581e-163	-1.88921e-164	-6.3407e-163	-4.87304e-163	-8.31359e-163	-1.1662e-164	3.87871e-164	4.73504e-163	-5.77492e-165	-7.43764e-164	-7.45648e-163	5.55608e-164	-1.03193e-163	-6.64076e-163	-6.00563e-163	-2.3142e-163	1.51351e-163	-6.50276e-163	-7.77182e-164	0
-3.53858e-163	1.26576e-162	5.90598e-163	-1.13901e-163	-8.6208e-164	2.78227e-163	7.1297e-163	1.60084e-163	3.46869e-163	-9.54304e-163	-5.98144e-163	2.73581e-163	-1.88921e-164	-6.3407e-163	-4.87304e-163	-8.31359e-163	-1.1662e-164	3.87871e-164	4.73504e-163	-5.77492e-165	-7.43764e-164	-7.45648e-163	5.55608e-164	-1.03193e-163	-6.64076e-163	-6.00563e-163	-2.3142e-163	1.51351e-163	-6.50276e-163	-7.77182e-164	0
-3.53858e-163	1.26576e-162	5.90598e-163	-1.13901e-163	-8.6208e-164	2.78227e-163	7.1297e-163	1.60084e-163	3.46869e-163	-9.54304e-163	-5.98144e-163	2.73581e-163	-1.88921e-164	-6.3407e-163	-4.87304e-163	-8.31359e-163	-1.1662e-164	3.87871e-164	4.73504e-163	-5.77492e-165	-7.43764e-164	-7.45648e-163	5.55608e-164	-1.03193e-163	-6.64076e-163	-6.00563e-163	-2.3142e-163	1.51351e-163	-6.50276e-163	-7.77182e-164	0
-3.53858e-163	1.26576e-162	5.90598e-163	-1.13901e-163	-8.6208e-164	2.78227e-163	7.1297e-163	1.60084e-163	3.46869e-163	-9.54304e-163	-5.98144e-163	2.73581e-163	-1.88921e-164	-6.3407e-163	-4.87304e-163	-8.31359e-163	-1.1662e-164	3.87871e-164	4.73504e-163	-5.77492e-165	-7.43764e-164	-7.45648e-163	5.55608e-164	-1.03193e-163	-6.64076e-163	-6.00563e-163	-2.3142e-163	1.51351e-163	-6.50276e-163	-7.77182e-164	0
-3.53858e-163	1.26576e-162	5.90598e-163	-1.13901e-163	-8.6208e-164	2.78227e-163	7.1297e-163	1.60084e-163	3.46869e-163	-9.54304e-163	-5.98144e-163	2.73581e-163	-1.88921e-164	-6.3407e-163	-4.87304e-163	-8.31359e-163	-1.1662e-164	3.87871e-164	4.73504e-163	-5.77492e-165	-7.43764e-164	-7.45648e-163	5.55608e-164	-1.03193e-163	-6.64076e-163	-6.00563e-163	-2.3142e-163	1.51351e-163	-6.50276e-163	-7.77182e-164	0
-3.53858e-163	1.26576e-162	5.90598e-163	-1.13901e-163	-8.6208e-164	2.78227e-163	7.1297e-163	1.60084e-163	3.46869e-163	-9.54304e-163	-5.98144e-163	2.73581e-163	-1.88921e-164	-6.3407e-163	-4.87304e-163	-8.31359e-163	-1.1662e-164	3.87871e-164	4.73504e-163	-5.77492e-165	-7.43764e-164	-7.45648e-163	5.55608e-164	-1.03193e-163	-6.64076e-163	-6.00563e-163	-2.3142e-163	1.51351e-163	-6.50276e-163	-7.77182e-164	0
-3.53858e-163	1.26576e-162	5.90598e-163	-1.13901e-163	-8.6208e-164	2.78227e-163	7.1297e-163	1.60084e-163	3.46869e-163	-9.54304e-163	-5.98144e-163	2.73581e-163	-1.88921e-164	-6.3407e-163	-4.87304e-163	-8.31359e-163	-1.1662e-164	3.87871e-164	4.73504e-163	-5.77492e-165	-7.43764e-164	-7.45648e-163	5.55608e-164	-1.03193e-163	-6.64076e-163	-6.00563e-163	-2.3142e-163	1.51351e-163	-6.50276e-163	-7.77182e-164	0
-3.53858e-163	1.26576e-162	5.90598e-163	-1.13901e-163	-8.6208e-164	2.78227e-163	7.1297e-163	1.60084e-163	3.46869e-163	-9.54304e-163	-5.98144e-163	2.73581e-163	-1.88921e-164	-6.3407e-163	-4.87304e-163	-8.31359e-163	-1.1662e-164	3.87871e-164	4.73504e-163	-5.77492e-165	-7.43764e-164	-7.45648e-163	5.55608e-164	-1.03193e-163	-6.64076e-163	-6.00563e-163	-2.3142e-163	1.51351e-163	-6.50276e-163	-7.77182e-164	0
-3.53858e-163	1.26576e-162	5.90598e-163	-1.13901e-163	-8.6208e-164	2.78227e-163	7.1297e-163	1.60084e-163	3.46869e-163	-9.54304e-163	-5.98144e-163	2.73581e-163	-1.88921e-164	-6.3407e-163	-4.87304e-163	-8.31359e-163	-1.1662e-164	3.87871e-164	4.73504e-163	-5.77492e-165	-7.43764e-164	-7.45648e-163	5.55608e-164	-1.03193e-163	-6.64076e-163	-6.00563e-163	-2.3142e-163	1.51351e-163	-6.50276e-163	-7.77182e-164	0
-3.53858e-163	1.26576e-162	5.90598e-163	-1.13901e-163	-8.6208e-164	2.78227e-163	7.1297e-163	1.60084e-163	3.46869e-163	-9.54304e-163	-5.98144e-163	2.73581e-163	-1.88921e-164	-6.3407e-163	-4.87304e-163	-8.31359e-163	-1.1662e-164	3.87871e-164	4.73504e-163	-5.77492e-165	-7.43764e-164	-7.45648e-163	5.55608e-164	-1.03193e-163	-6.64076e-163	-6.00563e-163	-2.3142e-163	1.51351e-163	-6.50276e-163	-7.77182e-164	0
-3.53858e-163	1.26576e-162	5.90598e-163	-1.13901e-163	-8.6208e-164	2.78227e-163	7.1297e-163	1.60084e-163	3.46869e-163	-9.54304e-163	-5.98144e-163	2.73581e-163	-1.88921e-164	-6.3407e-163	-4.87304e-163	-8.31359e-163	-1.1662e-164	3.87871e-164	4.73504e-163	-5.77492e-165	-7.43764e-164	-7.45648e-163	5.55608e-164	-1.03193e-163	-6.64076e-163	-6.00563e-163	-2.3142e-163	1.51351e-163	-6.50276e-163	-7.77182e-164	0
-3.53858e-163	1.26576e-162	5.90598e-163	-1.13901e-163	-8.6208e-164	2.78227e-163	7.1297e-163	1.60084e-163	3.46869e-163	-9.54304e-163	-5.98144e-163	2.73581e-163	-1.88921e-164	-6.3407e-163	-4.87304e-163	-8.31359e-163	-1.1662e-164	3.87871e-164	4.73504e-163	-5.77492e-165	-7.43764e-164	-7.45648e-163	5.55608e-164	-1.03193e-163	-6.64076e-163	-6.00563e-163	-2.3142e-163	1.51351e-163	-6.50276e-163	-7.77182e-164	0
-3.53858e-163	1.26576e-162	5.90598e-163	-1.13901e-163	-8.6208e-164	2.78227e-163	7.1297e-163	1.60084e-163	3.46869e-163	-9.54304e-163	-5.98144e-163	2.73581e-163	-1.88921e-164	-6.3407e-163	-4.87304e-163	-8.31359e-163	-1.1662e-164	3.87871e-164	4.73504e-163	-5.77492e-165	-7.43764e-164	-7.45648e-163	5.55608e-164	-1.03193e-163	-6.64076e-163	-6.00563e-163	-2.3142e-163	1.51351e-163	-6.50276e-163	-7.77182e-164	0
-3.53858e-163	1.26576e-162	5.90598e-163	-1.13901e-163	-8.6208e-164	2.78227e-163	7.1297e-163	1.60084e-163	3.46869e-163	-9.54304e-163	-5.98144e-163	2.73581e-163	-1.88921e-164	-6.3407e-163	-4.87304e-163	-8.31359e-163	-1.1662e-164	3.87871e-164	4.73504e-163	-5.77492e-165	-7.43764e-164	-7.45648e-163	5.55608e-164	-1.03193e-163	-6.64076e-163	-6.00563e-163	-2.3142e-163	1.51351e-163	-6.50276e-163	-7.77182e-164	0
-3.53858e-163	1.26576e-162	5.90598e-163	-1.13901e-163	-8.6208e-164	2.78227e-163	7.1297e-163	1.60084e-163	3.46869e-163	-9.54304e-163	-5.98144e-163	2.73581e-163	-1.88921e-164	-6.3407e-163	-4.87304e-163	-8.31359e-163	-1.1662e-164	3.87871e-164	4.73504e-163	-5.77492e-165	-7.43764e-164	-7.45648e-163	5.55608e-164	-1.03193e-163	-6.64076e-163	-6.00563e-163	-2.3142e-163	1.51351e-163	-6.50276e-163	-7.77182e-164	0
-3.53858e-163	1.26576e-162	5.90598e-163	-1.13901e-163	-8.6208e-164	2.78227e-163	7.1297e-163	1.60084e-163	3.46869e-163	-9.54304e-163	-5.98144e-163	2.73581e-163	-1.88921e-164	-6.3407e-163	-4.87304e-163	-8.31359e-163	-1.1662e-164	3.87871e-164	4.73504e-163	-5.77492e-165	-7.43764e-164	-7.45648e-163	5.55608e-164	-1.03193e-163	-6.64076e-163	-6.00563e-163	-2.3142e-163	1.51351e-163	-6.50276e-163	-7.77182e-164	0
-3.53858e-163	1.26576e-162	5.90598e-163	-1.13901e-163	-8.6208e-164	2.78227e-163	7.1297e-163	1.60084e-163	3.46869e-163	-9.54304e-163	-5.98144e-163	2.73581e-163	-1.88921e-164	-6.3407e-163	-4.87304e-163	-8.31359e-163	-1.1662e-164	3.87871e-164	4.73504e-163	-5.77492e-165	-7.43764e-164	-7.45648e-163	5.55608e-164	-1.03193e-163	-6.64076e-163	-6.00563e-163	-2.3142e-163	1.51351e-163	-6.50276e-163	-7.77182e-164	0
-3.53858e-163	1.26576e-162	5.90598e-163	-1.13901e-163	-8.6208e-164	2.78227e-163	7.1297e-163	1.60084e-163	3.46869e-163	-9.54304e-163	-5.98144e-163	2.73581e-163	-1.88921e-164	-6.3407e-163	-4.87304e-163	-8.31359e-163	-1.1662e-164	3.87871e-164	4.73504e-163	-5.77492e-165	-7.43764e-164	-7.45648e-163	5.55608e-164	-1.03193e-163	-6.64076e-163	-6.00563e-163	-2.3142e-163	1.51351e-163	-6.50276e-163	-7.77182e-164	0
-3.53858e-163	1.26576e-162	5.90598e-163	-1.13901e-163	-8.6208e-164	2.78227e-163	7.1297e-163	1.60084e-163	3.46869e-163	-9.54304e-163	-5.98144e-163	2.73581e-163	-1.88921e-164	-6.3407e-163	-4.87304e-163	-8.31359e-163	-1.1662e-164	3.87871e-164	4.73504e-163	-5.77492e-165	-7.43764e-164	-7.45648e-163	5.55608e-164	-1.03193e-163	-6.64076e-163	-6.00563e-163	-2.3142e-163	1.51351e-163	-6.50276e-163	-7.77182e-164	0
-3.53858e-163	1.26576e-162	5.90598e-163	-1.13901e-163	-8.6208e-164	2.78227e-163	7.1297e-163	1.60084e-163	3.46869e-163	-9.54304e-163	-5.98144e-163	2.73581e-163	-1.88921e-164	-6.3407e-163	-4.87304e-163	-8.31359e-163	-1.1662e-164	3.87871e-164	4.73504e-163	-5.77492e-165	-7.43764e-164	-7.45648e-163	5.55608e-164	-1.03193e-163	-6.64076e-163	-6.00563e-163	-2.3142e-163	1.51351e-163	-6.50276e-163	-7.77182e-164	0
[truncated: 2,021 more rows]
