# Supplementary material for: A modified shuffled frog leaping algorithm with inertia weight
Source: Sci Rep. 2024 Feb 20;14:4146. doi: 10.1038/s41598-024-51306-1 (PMC11224354; doi:10.1038/s41598-024-51306-1)
Supplement: Supplementary file 1 — Supplementary Information. [file 41598_2024_51306_MOESM1_ESM.zip › data/F1/MSFLA_L_29.xls]

## Sheet: Sheet1
8.03328	-0.921953	-0.168792	1.1889	2.82548	-1.90012	-3.31188	1.0455	5.92944	0.674328	0.37887	-1.6182	-0.133508	2.15838	-0.61879	-1.48724	1.17418	3.52067	2.081	-7.09294	-4.8524	2.44421	-0.523647	0.0262459	-0.924782	1.41823	-1.88891	-0.0828318	3.77383	-3.84963	269.839
0.0550581	0.0667498	0.0621822	-0.134216	-0.204386	0.055816	0.234876	-0.0681063	0.414117	-0.163597	-0.0130117	-0.368055	0.530807	0.160938	0.00549834	0.126866	-0.264729	0.125389	-0.00705512	0.0266568	-0.0656495	-0.00141048	0.164369	-0.371706	0.119927	-0.0640681	0.476083	-0.14323	0.00944753	0.0383144	1.31501
0.0220344	-0.0129132	0.00104521	-0.002917	0.00213664	-0.0309298	-0.00784178	0.0220153	-0.00142126	-0.0112892	-0.0302595	-0.0163998	-0.0134586	0.0102855	-0.0342037	-0.00503721	0.000377859	-0.00802945	0.0121549	0.00486598	0.00122826	-0.00852051	0.0115751	-0.0742151	0.00215363	-0.0249561	0.00371216	-0.0430175	0.00326767	0.0112025	0.0135454
2.366e-05	0.00085519	-0.000708226	-0.00174141	-0.000301295	0.00086154	0.000567875	-0.00165734	0.00194157	0.000597646	-0.00150003	-0.00125004	0.00108007	0.00214982	0.00281348	-0.000719076	0.00105454	7.90703e-05	0.00121968	0.000292964	5.50882e-05	0.00167105	0.00433156	-0.00150526	-0.000408674	-0.0003291	-0.000756927	-0.000123459	0.00181763	0.000217592	6.1059e-05
0.000106591	1.84453e-05	1.87722e-06	5.35148e-05	-2.10835e-05	-2.12464e-05	-7.41174e-05	0.000230643	0.00014785	-8.33563e-05	9.17088e-05	-4.91686e-06	-0.000187462	7.3516e-05	-3.34674e-05	-2.47605e-05	-0.000200462	-3.55821e-05	3.11815e-05	-0.000232705	-0.000247232	5.56447e-05	0.000390684	0.000445527	-1.65342e-05	7.61804e-05	-0.000106018	6.20072e-05	-8.81722e-05	7.91283e-05	7.00798e-07
-6.99433e-07	-4.78718e-06	3.84317e-05	-5.44838e-06	1.05527e-05	6.96101e-06	-4.99917e-06	2.52289e-05	8.69117e-06	-1.77315e-05	-2.98686e-06	3.22277e-06	-2.81086e-06	-3.18751e-06	-4.31503e-05	-4.53736e-06	-8.76537e-05	2.94339e-06	-2.0098e-05	3.18819e-05	-6.59608e-06	-5.31841e-06	1.3625e-05	1.84809e-06	1.56453e-05	6.36083e-06	1.03231e-05	2.52275e-05	1.99325e-06	4.23375e-06	1.50844e-08
-2.57245e-08	-3.01167e-07	3.17076e-07	9.52326e-07	1.10156e-06	-1.05972e-07	7.63892e-07	-7.00106e-07	-2.99283e-07	1.52956e-06	-8.81746e-07	3.12447e-07	-5.43605e-07	2.10334e-06	-2.78861e-06	5.38149e-07	-1.66042e-06	1.29959e-06	3.0696e-07	-5.08973e-06	1.08914e-06	-9.49315e-07	6.79137e-07	2.30117e-07	2.02364e-07	1.39269e-06	-2.60514e-07	2.89397e-07	4.23298e-07	9.9222e-07	5.58298e-11
-7.70177e-08	-3.95895e-08	1.39002e-08	-1.66875e-07	-9.99651e-08	5.55391e-08	-4.98849e-08	-6.07038e-08	-1.39127e-07	2.10126e-07	-1.46426e-07	-8.43387e-09	-4.04781e-08	-1.99631e-07	4.64485e-08	-1.52998e-07	-2.554e-07	-7.7547e-08	-4.69856e-08	2.23955e-08	2.02728e-07	4.29428e-08	3.03385e-07	-2.27916e-08	1.11165e-07	-8.25817e-09	1.26578e-07	7.26449e-09	-2.32899e-07	3.80854e-08	5.00518e-13
3.70837e-09	3.93394e-08	-9.83552e-10	-8.86164e-09	-6.52716e-09	6.92727e-09	-1.56842e-09	-6.6143e-09	-1.50835e-09	1.46564e-09	-4.90214e-09	-2.4412e-08	1.81061e-08	5.2314e-09	1.27206e-08	1.08624e-08	-6.22694e-09	1.6351e-08	-2.92375e-08	3.73339e-09	1.52762e-09	-1.07582e-08	-1.75377e-08	-2.96192e-09	-9.30108e-10	1.91365e-09	4.22743e-09	1.29785e-08	-4.72471e-08	-3.8792e-09	7.08454e-15
-8.09302e-10	7.73785e-10	-1.44552e-09	-1.11717e-09	-1.7056e-09	-1.71441e-09	6.94462e-10	6.65276e-10	1.47048e-09	3.96491e-10	1.10059e-10	3.53094e-09	3.0795e-09	-1.59066e-10	2.94915e-10	-1.15379e-09	-7.32385e-10	2.04322e-09	3.11183e-11	-2.55484e-10	6.59471e-10	-1.45361e-09	-2.71468e-10	-1.04888e-09	-2.15094e-09	8.55201e-10	-4.51823e-09	1.41152e-09	-1.43704e-09	-2.991e-10	7.55088e-17
-1.44487e-10	-2.5348e-11	-1.17534e-10	-4.91419e-11	7.86971e-11	-2.25757e-10	-7.94365e-12	2.85825e-11	3.33039e-11	-1.41725e-11	-1.35773e-10	-4.3891e-11	1.2039e-10	4.3842e-11	-2.92404e-11	-6.14154e-11	-1.10784e-11	4.52621e-11	-1.03846e-10	1.58054e-12	-4.21151e-11	8.48788e-11	5.4012e-11	-3.40938e-10	-4.56565e-11	-3.39632e-11	6.96069e-11	2.21223e-11	-8.90807e-11	1.41868e-11	2.96303e-19
3.98713e-12	-4.35873e-12	8.64087e-14	6.17701e-12	4.73841e-12	2.07277e-12	-1.16166e-12	2.3844e-12	9.01458e-12	2.08729e-12	-1.86105e-11	1.14477e-11	-3.56143e-13	-1.31002e-11	-1.16373e-12	3.9392e-12	-2.75742e-12	-7.7929e-12	-1.70996e-11	5.98899e-13	-7.36366e-12	-4.47539e-12	1.07596e-12	-1.20827e-11	6.93629e-12	9.74139e-13	3.37951e-12	-3.85117e-12	-7.19231e-12	-2.13741e-12	1.57258e-21
-1.53871e-13	7.87605e-13	-1.11953e-13	-2.41483e-13	6.98597e-13	-4.34913e-13	-2.67676e-13	9.41473e-13	9.54211e-14	7.68137e-13	1.31759e-12	-5.65259e-13	-5.51887e-14	-2.68878e-12	3.13519e-13	-1.41386e-12	-6.93013e-13	1.28887e-12	-2.78105e-13	6.87817e-13	-1.07551e-13	-2.24872e-12	7.77801e-13	-7.30667e-14	1.46141e-13	1.0341e-12	2.95558e-13	-3.29962e-14	-2.34485e-13	-1.81807e-13	2.39724e-23
-5.36347e-14	-9.54378e-14	5.52482e-14	4.95909e-14	5.09951e-14	4.09605e-14	3.4484e-15	-1.34171e-14	1.09902e-14	5.33454e-15	-4.57262e-14	-8.8299e-14	-4.87141e-14	-6.89833e-14	5.92561e-14	-8.91035e-14	4.21723e-14	1.18388e-13	-4.80259e-14	2.0605e-14	9.25577e-16	9.83282e-15	-7.50762e-14	-4.22133e-14	-1.3645e-14	-1.63664e-13	-3.62823e-14	8.86386e-16	-4.62827e-15	-4.18924e-15	1.04956e-25
-6.07671e-15	1.3138e-15	6.37683e-15	2.16853e-14	-4.93188e-16	1.34399e-15	2.02038e-15	-2.34657e-15	1.91429e-14	-1.29366e-14	-1.07056e-14	6.61768e-15	5.65736e-15	-1.31076e-15	-5.62413e-15	5.85095e-15	-1.12622e-15	-2.45612e-15	-2.54296e-16	-3.71907e-15	1.40716e-15	2.0213e-15	4.13618e-15	-2.63142e-14	5.20553e-15	-7.63521e-15	6.49874e-15	-4.18139e-15	-2.5684e-15	-4.43425e-15	2.26118e-27
1.20586e-16	6.83223e-17	-7.44722e-16	-2.4349e-17	1.14238e-16	1.90569e-16	8.05736e-17	1.14026e-16	-1.07419e-16	-4.07987e-16	-4.45415e-17	-1.33952e-16	-1.96708e-16	-3.72434e-16	1.63709e-15	8.60444e-16	-4.49513e-16	3.82329e-17	-1.22359e-16	5.53036e-16	6.24961e-17	-1.90395e-15	3.86821e-16	-4.72289e-16	7.86736e-17	4.31123e-16	3.63922e-16	1.8437e-16	3.16783e-17	-1.46372e-15	1.14669e-29
1.12105e-16	1.2735e-16	1.24102e-17	1.83757e-17	1.79678e-17	6.25142e-17	-2.41023e-17	9.06814e-18	3.05878e-17	2.37171e-17	-3.3805e-17	1.38147e-17	-8.02928e-19	2.98567e-18	2.91163e-17	2.79953e-18	4.01687e-17	1.40233e-17	3.64146e-17	6.37709e-17	-3.0876e-17	3.56748e-17	-1.11996e-17	1.28166e-16	1.62298e-17	3.99884e-17	-3.52011e-18	-2.87645e-17	8.21816e-17	5.19502e-17	7.60039e-32
3.43934e-18	5.7186e-18	-1.63523e-18	-4.93704e-18	1.63506e-18	-7.7788e-18	5.3432e-18	1.32359e-18	-5.629e-18	-2.63285e-18	-1.63299e-18	-4.63608e-18	8.10817e-19	-1.34921e-18	1.29209e-17	-5.77222e-19	-1.49279e-17	2.93412e-18	-1.00279e-18	-6.05498e-19	-5.69901e-18	9.49997e-18	2.54315e-18	1.44528e-18	-2.16788e-18	-1.59218e-18	-1.94387e-18	3.00006e-18	9.07254e-19	1.15187e-17	9.15229e-34
1.41558e-19	5.04868e-19	-3.92762e-20	-1.09594e-19	-1.26992e-19	-4.98527e-20	1.70283e-19	5.18002e-19	4.24985e-20	-4.73757e-19	-6.60635e-20	-5.80354e-20	4.19989e-19	-1.64308e-18	3.84927e-19	2.41647e-19	-2.39401e-19	3.12868e-19	-1.54977e-19	3.32224e-19	1.07567e-19	-3.08728e-20	-2.50931e-19	-1.86689e-20	2.61178e-19	2.7095e-19	2.99836e-20	-1.44135e-19	-5.36767e-21	-1.97844e-19	4.48896e-36
-1.71221e-20	1.46268e-22	-4.5134e-20	-1.58506e-20	-8.86382e-21	-4.07802e-20	1.3673e-20	4.67842e-20	-6.11172e-21	1.28709e-21	9.81994e-21	1.29736e-20	4.73681e-20	-2.6908e-20	5.34216e-20	-8.12487e-21	-3.3457e-20	-2.26341e-20	1.71707e-21	-8.90805e-20	1.64381e-19	7.85073e-20	-2.07384e-21	-3.65042e-20	1.02465e-20	1.69565e-20	-2.41693e-20	2.68395e-20	-1.97724e-20	1.27112e-19	7.52271e-38
5.36882e-21	4.46428e-21	-5.32067e-22	2.81535e-21	-2.06545e-21	-2.31146e-21	-7.76483e-22	-7.3895e-23	-3.60999e-22	4.52427e-22	7.91589e-23	1.23462e-21	4.17398e-21	1.9907e-22	-7.58478e-22	6.63226e-23	-1.1929e-21	-1.21e-21	3.10766e-22	-2.12716e-22	-1.24932e-21	-2.6994e-21	7.32421e-22	-1.88003e-21	-1.6485e-21	1.91261e-21	6.40695e-21	4.06006e-21	-3.78143e-21	3.80055e-22	1.81387e-40
-7.17777e-24	2.24617e-22	-1.72891e-22	-2.38092e-22	-1.25222e-21	1.42435e-22	2.05918e-22	-4.45681e-23	2.7423e-22	-6.65658e-24	2.65112e-22	-3.12954e-23	-5.8943e-22	1.15767e-22	4.90528e-22	3.58064e-23	-3.05691e-22	-4.84197e-23	4.23694e-22	1.80512e-22	5.35683e-22	3.44676e-22	-3.81224e-22	9.99133e-23	-3.83965e-22	-2.11757e-23	3.36669e-22	1.90466e-22	4.59933e-22	4.04458e-24	3.89707e-42
-5.68875e-25	-3.31888e-23	-1.09681e-25	-1.61322e-23	2.394e-23	4.22189e-24	1.24293e-23	5.8411e-23	-2.86824e-23	3.11114e-23	-5.3611e-24	-5.79218e-23	-5.64728e-24	5.08418e-23	-2.85881e-23	-6.67111e-24	-1.74607e-23	-1.49557e-23	9.6652e-25	4.33202e-24	3.26408e-23	1.63958e-23	1.5523e-23	1.29641e-23	-1.67133e-23	-1.85964e-23	1.5147e-23	-1.09463e-23	3.14599e-24	-4.17679e-23	1.91926e-44
-2.32529e-24	5.15743e-24	1.52288e-25	2.01992e-24	1.00774e-23	7.61585e-25	1.03157e-24	1.44825e-25	7.51372e-26	3.17358e-24	7.21228e-25	-5.30267e-25	-1.08667e-24	2.31043e-24	5.02443e-24	1.4038e-24	-2.12281e-24	4.4094e-24	1.8949e-24	2.89427e-25	3.1063e-25	-1.31552e-24	2.58075e-24	1.91163e-24	3.3822e-24	-6.33761e-24	2.09021e-24	-6.56713e-25	-2.29799e-24	2.81247e-24	2.93303e-46
2.51433e-25	-5.76175e-26	6.49771e-26	1.09522e-25	-4.01102e-26	-4.5671e-26	3.93027e-26	-6.20634e-26	-1.04793e-25	-2.15819e-25	-1.72024e-25	1.73758e-25	7.25686e-26	-2.26775e-25	-2.28707e-26	-5.72452e-26	-5.49406e-25	-1.22315e-26	6.4349e-26	2.2853e-26	4.321e-25	3.13874e-26	-1.0719e-25	-9.58451e-26	1.70504e-26	-1.59509e-25	5.19341e-26	9.31355e-26	-2.86671e-26	2.08726e-25	8.66208e-49
-2.28454e-26	3.23349e-27	9.24285e-27	-2.44215e-26	-1.72679e-26	-2.30665e-27	1.96422e-26	-3.28909e-27	1.39353e-26	1.75374e-26	-1.02607e-26	3.41797e-27	3.5317e-27	-2.95133e-26	-6.59444e-27	1.68241e-27	1.76942e-27	9.30076e-27	-7.07738e-27	1.3276e-26	2.35135e-26	2.1647e-26	5.29954e-27	-1.16382e-26	-1.89879e-26	1.50894e-26	-1.69711e-26	7.80551e-27	-4.98846e-27	-2.50992e-26	6.5559e-51
3.85374e-27	-6.63835e-28	-3.25155e-27	5.00597e-28	-1.4348e-27	4.78713e-28	-4.95151e-28	8.63898e-28	-1.01146e-28	-2.483e-27	2.2775e-27	1.22461e-27	1.18263e-28	-9.93251e-27	6.98044e-28	9.97178e-29	8.28155e-28	-4.89599e-28	3.32072e-28	2.56056e-28	2.03559e-27	-1.20624e-28	1.93039e-28	6.44466e-28	-6.19726e-28	-1.01065e-27	5.74902e-28	-1.7281e-28	-6.78306e-30	-3.29956e-27	1.59788e-52
5.56691e-29	-3.16451e-29	-1.56013e-28	-1.38708e-29	4.01843e-30	5.54537e-29	5.53891e-29	-3.33472e-28	1.04284e-29	1.20369e-28	-2.19266e-28	6.73135e-29	2.47366e-29	2.76102e-28	-1.00995e-29	-1.38979e-29	-2.73127e-28	1.18027e-29	1.78827e-29	3.47426e-29	1.17456e-30	8.77019e-29	5.07665e-29	6.8321e-29	-5.00587e-29	1.73944e-29	-1.88874e-29	-1.55034e-28	-6.55391e-29	4.18734e-29	4.14793e-55
5.63521e-30	8.78221e-30	-1.43042e-30	-2.37764e-29	-1.21064e-29	1.15549e-29	8.45985e-30	-2.05746e-29	-2.65831e-29	1.0055e-29	4.24035e-29	-4.20009e-32	5.57589e-31	4.25478e-29	-1.72978e-30	-8.68458e-30	8.52095e-30	-3.6659e-30	-1.62712e-30	1.83255e-29	-4.27485e-31	6.66155e-30	-1.62833e-29	2.13532e-29	-1.78562e-29	-7.75763e-30	2.66459e-30	5.31102e-30	7.03678e-30	8.3115e-30	7.66918e-57
1.20149e-32	-8.76148e-31	-6.62533e-31	1.54175e-30	-8.25991e-32	-7.07184e-31	2.44447e-31	-1.76039e-31	-5.91897e-32	5.05861e-30	-9.08189e-32	3.45202e-31	-5.9434e-31	-4.87963e-31	-3.07244e-32	2.67696e-32	-2.1341e-31	-2.03908e-31	-1.17033e-30	-5.9787e-31	6.63778e-31	-1.1056e-31	-1.12287e-30	-2.77869e-31	3.0767e-30	-9.95066e-31	-3.05436e-32	2.21719e-30	-9.16824e-31	8.32766e-32	5.03206e-59
-4.89302e-32	1.58964e-32	7.99056e-32	-4.51734e-32	8.17958e-34	-2.61995e-32	-8.01009e-32	1.05014e-32	-4.53328e-32	-9.98359e-32	-6.87347e-32	-8.50394e-32	-4.88689e-32	-8.07769e-32	4.07398e-32	1.19358e-32	2.59128e-32	-4.26916e-32	1.02587e-32	4.6319e-32	2.24527e-32	1.00406e-31	5.13692e-32	1.3701e-32	-3.89078e-31	-7.64523e-32	3.13217e-32	2.03757e-31	5.81348e-33	2.39881e-31	3.28438e-61
3.47839e-33	-1.77613e-32	2.8931e-33	-8.5733e-34	-2.38936e-32	-2.13046e-33	-1.01279e-32	1.80698e-33	1.04435e-33	9.75492e-33	1.39615e-32	2.4261e-33	-8.51359e-34	-9.0804e-33	-1.26164e-32	1.50188e-33	-6.1017e-33	-9.09466e-33	-9.47461e-34	-1.01129e-34	-1.44964e-32	8.56473e-34	-1.88997e-33	2.85839e-33	7.24704e-33	5.9245e-33	4.72055e-33	-3.04275e-33	1.46076e-33	1.91647e-33	2.02806e-63
-1.0377e-33	-6.57203e-34	-5.67126e-34	-5.11797e-34	1.35141e-34	-8.69385e-34	2.6354e-34	2.3692e-34	1.02076e-35	-1.03687e-33	7.00427e-34	-2.4643e-33	-2.80087e-33	4.5338e-34	9.6122e-34	5.20439e-36	-2.87623e-34	1.62004e-34	8.73928e-34	5.12552e-35	4.50624e-34	7.04135e-35	9.33521e-34	-1.02743e-34	-1.51974e-34	2.50888e-34	-5.47681e-34	-1.60628e-34	1.30038e-34	2.9179e-34	2.20842e-65
-1.64892e-34	-1.13314e-35	-2.18694e-36	9.12793e-36	1.20198e-35	8.27406e-35	-1.30246e-34	-2.27597e-35	-3.29932e-35	2.75087e-35	7.6697e-36	3.84801e-35	-8.71713e-36	-2.89976e-35	1.54863e-34	6.71087e-35	-7.48726e-35	5.50173e-35	-3.82995e-36	-2.01243e-35	-8.29032e-35	-2.46603e-35	-2.38001e-34	-1.59783e-34	-8.93536e-35	9.38149e-35	3.3735e-35	1.06466e-34	1.23814e-35	7.87211e-37	2.12788e-67
-8.88221e-36	9.73785e-36	-7.22664e-36	-2.11818e-37	-4.17539e-37	-1.28223e-35	-1.04915e-37	4.83096e-36	-4.07342e-36	-2.0207e-36	9.96459e-37	-1.10021e-35	-4.33926e-36	-1.50019e-35	2.30121e-36	-2.43781e-36	-1.32319e-35	-1.99681e-35	-1.9151e-35	-4.00776e-36	4.67292e-37	-3.18618e-38	-8.03043e-36	5.41335e-36	1.55651e-35	-1.30837e-36	4.52061e-36	6.20679e-36	1.67414e-35	-4.46907e-37	2.44582e-69
6.65973e-37	3.55722e-37	-2.36283e-38	5.01726e-37	-3.7392e-37	4.30746e-37	3.01979e-37	3.45214e-38	-4.47623e-39	-1.55969e-36	-9.38207e-38	-2.41052e-37	1.36153e-37	2.80938e-37	-2.89228e-37	9.01538e-37	-1.8726e-37	-3.75182e-37	1.62613e-37	-7.97598e-37	3.30782e-37	1.06135e-36	-3.2482e-37	6.35178e-37	-6.65748e-37	-2.10849e-36	-2.99746e-37	3.41718e-37	4.13095e-37	-8.2598e-37	1.32653e-71
4.79852e-39	1.68623e-38	7.01531e-38	2.23599e-38	-2.13636e-38	-7.87963e-38	-3.48347e-38	-1.47799e-38	-3.93018e-38	7.05182e-38	-4.61447e-38	2.89728e-38	-9.01164e-39	2.85333e-38	1.64755e-37	-2.46288e-38	-2.65621e-38	7.36722e-38	2.24119e-38	3.54795e-38	-1.20993e-38	1.74462e-37	-6.77637e-38	4.96365e-39	4.49026e-38	-3.94613e-38	-1.08118e-37	9.07259e-40	3.18235e-38	4.14012e-38	1.13043e-73
-4.28351e-39	-3.33585e-39	8.27931e-39	-8.47571e-40	2.72386e-40	1.97424e-38	-1.79632e-39	-8.69651e-39	-1.50723e-39	4.82333e-39	9.4567e-39	-1.52714e-39	4.30928e-39	-9.65065e-40	-3.22878e-40	-7.23777e-39	8.32056e-39	4.1065e-40	-1.52525e-39	-2.98182e-39	3.26861e-39	4.09091e-39	2.27278e-38	-2.71249e-40	1.15524e-39	-2.45121e-39	9.76597e-40	-2.54968e-40	1.59272e-38	-3.33303e-39	1.65453e-75
3.27974e-40	-8.23539e-40	-2.8264e-40	-4.66028e-40	3.19681e-40	-2.18348e-40	-3.17944e-40	6.40248e-40	7.00856e-40	3.17761e-40	4.37836e-40	4.56615e-40	-3.38362e-40	4.41892e-40	2.33684e-40	4.48319e-42	1.35622e-40	1.05074e-39	1.02209e-40	-1.09523e-39	-1.80911e-40	-1.90105e-41	4.14173e-40	-9.40239e-40	-6.53362e-40	-7.34261e-40	5.73498e-41	-5.11043e-40	1.84631e-40	2.57837e-40	7.85264e-78
-6.1973e-41	1.85071e-41	-5.49856e-41	1.88631e-42	1.66573e-41	1.96358e-41	-1.07157e-41	-8.9301e-42	5.45808e-42	4.44128e-42	-4.23511e-41	-8.0007e-41	-1.75857e-41	3.82334e-41	-8.04856e-42	-8.03366e-41	2.41639e-41	-1.69068e-41	-2.2753e-41	1.40334e-41	6.93117e-43	-3.07929e-41	4.38929e-41	-3.77095e-41	-9.06609e-41	6.16194e-43	-7.92363e-41	-2.44939e-41	-1.2081e-41	-1.26454e-40	6.17181e-80
4.13454e-42	-2.2695e-42	-1.01759e-42	1.41223e-42	-1.7934e-43	-1.57656e-41	-2.59655e-43	-2.40245e-42	-7.41948e-42	-1.21309e-41	-4.83666e-43	1.49577e-42	7.62803e-43	4.01317e-42	-2.5072e-42	1.90284e-42	1.35235e-42	-1.771e-42	-8.80787e-43	-4.73888e-42	1.75432e-42	5.16753e-42	7.48229e-43	-3.24168e-43	-7.57752e-42	-9.41301e-44	1.56532e-42	6.2527e-42	-6.67011e-42	-1.6922e-42	7.15944e-82
-2.59973e-43	-2.25451e-43	1.29055e-43	-3.34594e-43	1.3073e-43	7.08917e-44	3.58959e-44	4.31289e-43	1.70292e-42	-4.99644e-44	-3.33955e-44	1.22872e-43	3.09944e-44	1.42003e-43	3.02831e-43	3.46519e-43	1.1128e-43	2.09139e-43	-8.05807e-43	3.38046e-43	1.09694e-43	4.93793e-43	-1.6491e-43	1.72667e-42	1.80877e-44	-7.85663e-44	-1.25792e-43	1.63074e-43	2.71263e-43	3.92936e-43	7.96905e-84
-8.38011e-44	2.2931e-44	2.67368e-44	-5.37524e-44	-9.24358e-45	-7.35466e-45	-3.99585e-44	1.76864e-44	4.77474e-44	3.4274e-44	-7.63045e-46	8.06523e-46	-9.79703e-45	-2.08056e-45	7.71373e-45	-4.84175e-44	-2.60081e-44	7.09503e-44	-6.74113e-44	-2.11905e-44	-2.60123e-44	-1.28861e-44	1.72707e-45	-5.31595e-44	4.33035e-44	-3.27664e-45	-3.63648e-45	6.54539e-44	-1.64819e-44	7.7114e-45	4.00512e-86
1.23724e-44	-1.45026e-45	-9.78132e-47	-1.69402e-45	9.28835e-46	-2.18913e-45	2.3838e-45	2.94035e-45	3.60941e-46	-7.50785e-46	9.85749e-46	7.08251e-46	6.08408e-46	-6.85439e-45	7.84648e-46	-6.12324e-46	5.12887e-46	-2.49688e-46	-5.28362e-45	1.21451e-46	-3.66753e-45	4.28755e-46	-1.61225e-45	1.48728e-45	-9.94195e-46	-4.24107e-46	-6.62359e-46	2.86992e-45	-9.02663e-45	1.89647e-45	3.70175e-88
-1.42934e-46	7.94582e-47	2.51574e-47	-2.84102e-47	-2.92133e-46	1.19836e-46	-1.67724e-47	2.72515e-46	-5.83618e-47	-8.61441e-46	-1.99537e-46	-1.8401e-46	-2.34349e-46	-4.46075e-47	2.30025e-46	-1.52576e-46	5.64478e-46	1.44034e-46	-1.47148e-46	-5.07155e-47	5.76058e-46	-1.02023e-46	1.31622e-48	-6.93568e-46	2.85892e-46	-5.62777e-46	-7.04641e-48	-3.63719e-47	8.0874e-46	6.89858e-46	3.87138e-90
-2.49243e-47	1.37576e-47	-6.13245e-48	9.69635e-48	-2.30865e-47	1.82454e-48	1.21409e-47	-7.05407e-48	-5.82226e-47	-8.29111e-48	1.59393e-47	-1.80999e-48	1.5201e-47	6.24144e-49	-1.28751e-47	1.11075e-48	1.31066e-46	5.52528e-48	2.17688e-47	4.18928e-47	4.67999e-48	1.21908e-47	-9.16784e-48	1.71868e-47	-1.26769e-47	-1.64955e-47	1.38754e-48	2.36298e-47	-2.71392e-48	-6.45806e-47	3.09488e-92
2.07761e-48	-7.69303e-49	2.83926e-48	-2.13297e-48	9.3177e-49	-2.0912e-48	-5.04816e-48	-3.51618e-49	4.53163e-49	-3.60757e-48	1.88715e-48	-5.00657e-49	1.89867e-48	-8.78877e-49	-2.90927e-48	1.52142e-48	6.75194e-49	-3.59961e-49	-8.67553e-48	-6.33126e-48	1.16701e-48	-5.89169e-48	-1.88756e-49	4.55187e-49	-6.52374e-48	-1.0846e-48	-1.66315e-48	7.02009e-49	3.13884e-48	-7.18004e-48	3.41208e-94
-3.73483e-49	2.69976e-49	-5.23485e-51	-1.70932e-49	6.89766e-51	-2.5783e-49	-2.17657e-49	3.45369e-49	6.43329e-49	-1.78867e-50	3.05448e-50	-7.19757e-49	-3.49925e-50	7.36436e-50	-1.24128e-49	6.3894e-50	3.19572e-49	8.42821e-50	5.57373e-50	-4.05919e-50	1.38563e-49	8.95119e-50	-5.45063e-50	9.33156e-50	6.68188e-50	-1.15239e-49	-9.39797e-50	1.36488e-50	-6.94867e-50	7.6002e-51	1.61864e-96
-1.20519e-52	-1.18794e-50	1.52025e-52	-1.13469e-50	-4.89046e-51	-1.57944e-51	-1.22096e-50	-2.92288e-50	-6.92189e-50	-1.06456e-50	-1.38334e-50	-8.14123e-51	-1.03412e-50	2.07386e-50	-2.01129e-52	-1.01084e-50	2.24348e-52	-4.88481e-51	3.05111e-50	-1.06805e-50	-3.62858e-50	5.77982e-51	1.72742e-50	5.55668e-51	3.38798e-50	-2.92441e-50	4.96916e-51	-7.67517e-52	-8.60066e-51	-1.14471e-51	1.19531e-98
1.13857e-51	-2.61878e-51	-4.48067e-52	1.98141e-51	-2.31094e-51	6.06554e-52	-1.29283e-51	-6.95644e-52	5.11561e-52	-9.36114e-52	-7.1603e-52	-2.82473e-51	-1.3967e-51	2.18791e-51	7.39508e-52	-1.50183e-51	-1.17247e-51	-2.0225e-51	-1.10139e-51	1.29565e-53	-1.98355e-51	1.81888e-51	-3.50312e-52	8.03533e-52	-5.07277e-52	-1.93542e-51	2.69371e-51	8.16429e-52	1.82762e-51	1.1388e-51	7.05672e-101
1.05509e-52	1.15231e-52	-4.80092e-53	-3.3487e-53	1.24118e-52	-1.34313e-52	3.46623e-54	-2.13216e-53	3.41686e-52	-2.63553e-52	-5.04538e-53	-4.0457e-54	-3.4109e-52	1.20381e-52	1.9672e-52	-8.27535e-53	-2.14657e-52	-9.77879e-53	-2.7523e-53	-5.11054e-53	-6.29251e-52	-2.75446e-52	2.84012e-52	-6.47196e-53	-3.409e-53	3.74698e-54	-1.16249e-52	-1.21822e-53	1.04481e-52	-5.92716e-52	1.41966e-102
7.41283e-55	-6.45614e-54	-2.80646e-53	-3.44851e-55	-1.14734e-53	-5.39508e-54	1.40755e-54	-3.97458e-54	6.05695e-54	8.52437e-54	2.56259e-53	-3.21702e-54	-7.9339e-54	1.00224e-53	-2.42127e-54	1.66185e-53	5.23627e-53	-3.21804e-54	4.26299e-54	-3.46097e-54	-2.65157e-54	-5.08407e-54	-2.75583e-53	-3.2483e-54	-3.84196e-54	-1.09424e-53	7.87767e-54	3.63193e-54	-3.49949e-55	-5.96518e-54	6.06102e-105
-2.75407e-55	9.02107e-56	3.53853e-55	-1.08899e-54	1.67846e-54	-3.33554e-55	2.33175e-54	3.11814e-55	1.5977e-54	1.41529e-54	2.71303e-55	-4.44576e-56	-1.47089e-54	-1.06964e-55	-8.12742e-55	6.67163e-55	2.17875e-54	-1.23441e-54	2.19324e-55	-5.33312e-55	-1.33639e-54	7.86431e-55	-2.1231e-54	-1.98779e-54	6.08741e-55	-1.96589e-54	-1.54552e-54	3.69821e-55	1.15131e-54	-1.78321e-54	4.65023e-107
6.58322e-56	5.4546e-56	-2.77113e-56	5.71626e-57	1.17088e-56	1.319e-55	-3.65015e-56	2.76762e-56	7.41319e-56	-1.20737e-55	-3.57074e-58	-1.48923e-55	6.86064e-57	-1.16134e-55	-3.5054e-55	1.1729e-55	-6.54133e-56	2.27892e-55	8.99463e-56	-1.83253e-56	4.85728e-57	-2.0044e-55	1.92456e-56	1.36278e-55	1.31961e-56	1.0054e-55	-1.65632e-56	-8.85538e-57	-3.87403e-56	-8.54475e-56	3.63382e-109
-4.93805e-57	-1.34175e-57	4.73281e-57	1.40199e-56	-3.71267e-57	-6.75706e-57	1.19589e-56	1.11147e-56	3.71977e-57	-3.15093e-56	-6.28374e-57	4.3334e-57	-2.10223e-57	9.43045e-57	3.47722e-57	-1.75673e-56	-1.05992e-57	1.82451e-56	6.70418e-58	1.62009e-56	-9.06139e-58	6.89445e-57	-4.63546e-57	1.20325e-56	1.01708e-56	-3.45692e-57	-3.72714e-57	-9.24818e-57	3.5201e-57	8.64497e-57	3.16362e-111
-7.4445e-58	3.83435e-58	-5.68281e-59	9.54123e-59	-6.23561e-59	-4.40872e-59	6.01097e-58	6.35382e-58	-1.2591e-58	1.8283e-57	1.69598e-58	1.32738e-59	1.266e-58	5.69955e-58	-1.99683e-58	-2.62823e-57	-1.36152e-57	-7.42695e-58	1.56216e-57	9.1349e-58	1.87001e-58	2.22489e-58	-5.70461e-58	9.26122e-58	-1.05113e-57	-2.85e-58	9.602e-58	-1.62916e-57	-5.28875e-58	-2.72057e-57	3.15514e-113
8.08459e-59	-8.3276e-60	8.24702e-60	-1.24713e-59	9.87797e-59	3.67067e-59	-5.55506e-59	2.93128e-59	-1.26621e-58	3.08079e-60	1.8647e-58	-1.0161e-58	-2.72578e-59	-2.6622e-59	2.98364e-59	-8.34137e-60	1.24393e-58	4.01614e-59	-1.61108e-59	-4.04732e-60	-1.07539e-58	-2.80009e-59	-7.99686e-59	-1.6322e-59	-7.01657e-59	1.18141e-58	-1.33514e-60	-1.01817e-58	-1.24145e-58	-3.14157e-59	1.67449e-115
1.21303e-59	-6.10563e-60	3.69383e-60	2.28366e-59	2.02645e-59	-5.91006e-60	2.318e-60	4.7036e-60	8.87453e-60	-5.89084e-60	-7.81147e-60	-3.82227e-61	1.98187e-59	1.59533e-60	-2.0174e-60	-3.44501e-60	-1.10875e-60	-5.55314e-60	1.49889e-60	6.24429e-61	-8.58377e-60	-5.24727e-60	-1.57565e-60	-1.80872e-59	2.97438e-61	1.76244e-60	2.30873e-60	2.73689e-60	-2.25298e-60	3.19241e-60	2.27537e-117
-7.13599e-62	-5.72471e-61	-1.88786e-61	2.24508e-61	-1.13455e-60	-1.27089e-61	-8.33201e-61	9.77506e-61	3.19976e-62	-3.39487e-61	1.26352e-61	-2.40189e-61	8.8797e-61	-3.10128e-61	-1.67313e-61	3.56102e-61	1.41067e-60	6.46246e-61	2.00745e-61	-1.87923e-61	-6.95807e-61	-5.03412e-61	2.2696e-61	-1.51875e-61	-1.75024e-60	-9.11937e-61	4.26332e-63	-1.94354e-61	-8.33133e-61	3.18818e-61	1.26253e-119
2.18741e-62	2.43903e-62	2.93719e-62	1.34817e-61	2.05609e-62	-2.08635e-62	-7.61768e-62	-2.08561e-62	3.39156e-62	1.23722e-61	-2.97136e-62	-3.34952e-63	-4.14598e-62	6.41157e-62	2.68152e-62	-4.37899e-63	4.63002e-62	1.45012e-62	5.19405e-62	-2.73231e-62	-6.94302e-62	-4.78532e-62	-3.45106e-62	2.02809e-61	6.23966e-62	5.79533e-62	-1.22596e-62	-2.41394e-62	7.16231e-62	-8.79411e-63	1.19551e-121
-5.08045e-64	-5.69352e-63	3.66745e-63	-1.04253e-63	3.166e-63	-6.39396e-63	-1.51048e-62	-2.30178e-62	-9.66867e-63	-5.46866e-65	1.48438e-63	6.38528e-63	3.75412e-63	1.12652e-62	-7.49662e-63	-3.04628e-63	9.09602e-63	-2.72262e-63	8.69926e-63	2.01789e-62	-1.19514e-64	-1.01964e-63	1.09094e-63	-4.04595e-63	-3.07956e-63	-1.87421e-63	-2.01642e-63	1.18119e-62	4.05076e-63	-1.2493e-63	1.96521e-123
-1.02734e-64	-2.20524e-65	-1.14641e-64	3.53851e-64	-6.29897e-64	-5.46139e-64	-1.79425e-64	1.12997e-64	-1.43251e-63	-2.10962e-63	1.42685e-64	-8.04835e-64	2.46188e-64	-2.64774e-64	-1.19249e-64	3.75661e-64	-3.53983e-64	-1.66327e-64	-4.43796e-64	6.75681e-64	-1.09166e-63	-2.65476e-64	7.33969e-65	4.42533e-64	2.66273e-64	-4.31063e-64	-3.41409e-64	-8.72523e-65	-6.37713e-64	4.03825e-64	1.15667e-125
9.90168e-66	8.30449e-65	3.61533e-65	-4.36659e-65	6.21612e-65	-3.07132e-65	2.34153e-65	4.31156e-65	3.81058e-65	2.14181e-64	2.7691e-65	-2.19664e-65	-7.46729e-65	5.97262e-65	8.56662e-66	-6.77257e-65	-2.69211e-65	2.28113e-65	3.05051e-66	-3.16777e-65	-6.90888e-66	-4.73688e-65	5.55355e-65	-6.8994e-65	6.7043e-65	1.12161e-65	2.29256e-65	-4.91565e-65	2.04136e-65	9.47292e-66	1.00264e-127
-1.14384e-66	-4.14857e-66	1.62636e-66	3.96829e-66	-6.22699e-66	-2.84826e-66	-9.05191e-66	2.67324e-66	-2.70911e-66	-2.61151e-66	1.07551e-65	3.96231e-66	2.56447e-66	1.94339e-66	8.20942e-66	1.87452e-66	1.2852e-66	-5.65553e-67	-1.9872e-66	-4.3743e-66	-1.772e-66	-7.69202e-67	5.99184e-66	-8.36484e-67	1.70338e-66	-1.28168e-66	-2.26276e-66	-2.25464e-66	1.81296e-66	-8.94312e-67	4.83898e-130
3.87607e-67	3.0569e-67	-8.12894e-67	1.39229e-67	-4.93126e-67	8.60221e-68	1.71384e-67	8.83689e-68	-3.50814e-68	3.31014e-67	-1.86384e-67	2.31451e-68	3.80979e-67	-8.71715e-69	2.81721e-67	1.61828e-67	1.3966e-67	-1.01496e-67	-4.66166e-69	5.04708e-67	2.45634e-67	-3.53101e-67	3.01461e-67	3.60877e-67	2.97334e-67	2.29614e-67	-1.02412e-66	-6.28731e-67	-1.55749e-67	-2.34367e-67	3.9636e-132
3.32522e-68	-1.02275e-68	5.57056e-69	-3.09644e-68	1.66067e-68	6.59814e-68	-1.28609e-68	-3.78855e-68	5.26643e-68	8.37812e-69	2.22133e-69	4.30754e-69	2.21422e-68	-2.52891e-68	-4.22128e-69	-1.69916e-68	-6.95514e-69	6.94983e-70	2.65359e-68	4.52805e-68	-4.10054e-68	4.11483e-68	9.03855e-68	2.88849e-68	-3.45999e-69	-8.57208e-68	-2.15053e-68	-2.29847e-69	-3.55084e-68	-1.31312e-67	5.4247e-134
5.31161e-69	-5.73699e-69	-3.17137e-69	5.54833e-69	1.04176e-70	-5.21652e-71	9.95709e-70	-1.56732e-73	1.52033e-69	9.24443e-70	-2.35117e-69	1.5338e-70	-2.9302e-69	4.71284e-70	1.42119e-69	-3.80616e-69	3.32343e-69	-6.47924e-70	6.75464e-70	4.17548e-69	3.60743e-69	-9.34734e-70	-6.57298e-71	-4.77036e-69	-4.95841e-69	-4.63733e-69	-4.40969e-69	-5.1746e-69	3.23303e-69	4.37159e-69	3.24885e-136
7.69466e-71	-5.7765e-71	-1.0609e-70	-2.92358e-70	1.50242e-70	-9.54772e-71	9.01188e-72	-2.94453e-70	4.88988e-71	-5.41751e-70	1.80368e-70	1.10006e-69	-1.18632e-69	1.10118e-70	-2.48337e-70	-5.58725e-71	6.1167e-74	-3.12985e-71	-9.36729e-71	3.15431e-71	3.32961e-70	8.1236e-71	-1.03131e-71	-6.58601e-71	-7.78279e-71	5.46067e-70	-2.58914e-70	-3.25985e-70	-2.65213e-70	5.8205e-71	3.93121e-138
-2.44148e-71	3.94412e-72	5.62738e-71	-1.26223e-71	-1.69186e-72	1.04805e-72	4.43367e-72	-8.14817e-72	5.38889e-72	3.70579e-73	4.13675e-72	2.71273e-72	1.9552e-71	2.36839e-71	2.90413e-73	1.04596e-73	5.7403e-71	2.96843e-71	-4.99806e-72	1.99047e-71	2.32264e-71	7.66647e-72	4.93215e-71	-2.7177e-71	3.477e-71	1.5964e-73	-1.18265e-71	-5.8401e-72	-3.9497e-71	-4.39002e-71	1.82617e-140
2.43277e-72	1.49471e-72	-2.17704e-72	-8.70642e-74	2.97742e-72	3.34064e-73	-1.65379e-72	-7.05951e-74	1.64084e-72	-7.80738e-74	-1.14959e-72	-7.09078e-73	1.7997e-72	-8.93276e-73	1.85463e-72	-3.79792e-72	5.84395e-73	2.98682e-72	1.37092e-72	3.63615e-73	7.41471e-72	1.42729e-72	1.20719e-72	2.14914e-74	2.3681e-72	2.16599e-72	1.45487e-72	-8.97862e-73	2.97186e-72	3.67064e-72	1.56315e-142
-4.76147e-73	-4.34992e-73	-9.15172e-74	1.06201e-73	1.05475e-74	2.12948e-73	-3.02265e-73	7.24547e-74	-3.04843e-73	-3.20525e-73	-4.01225e-74	-2.81891e-74	-5.97973e-73	-1.30962e-73	-1.93892e-73	-8.26897e-74	2.98454e-73	7.12984e-74	-2.32164e-74	-2.96489e-73	3.99688e-74	-1.16754e-73	6.55635e-74	8.9844e-74	-9.21504e-74	2.5025e-73	-1.18096e-73	6.71535e-75	-5.40091e-74	-1.59458e-73	1.51854e-144
-3.08824e-75	-9.55164e-75	3.71257e-74	-3.13415e-75	-1.50692e-74	8.60529e-75	2.53669e-74	-5.38729e-75	-7.3271e-75	-1.91018e-74	2.29753e-74	3.49452e-74	9.35277e-76	4.29705e-75	-1.3887e-75	4.03684e-75	-1.09661e-74	-2.29419e-74	-8.03508e-75	1.14785e-74	6.0827e-75	-4.39383e-74	1.79769e-76	-1.19907e-75	3.7688e-74	-6.27605e-75	4.35573e-75	-4.68324e-75	-2.96703e-75	6.30743e-76	8.98952e-147
7.22392e-76	3.30637e-75	-3.60002e-75	-3.84277e-75	-5.69022e-76	-7.22662e-77	4.66544e-76	8.70535e-76	-1.27668e-75	-1.57856e-75	-1.60942e-75	-1.03206e-75	-1.88489e-76	2.38377e-75	6.54512e-76	-5.87957e-76	-9.58473e-76	4.74761e-77	-2.9302e-77	-7.69925e-75	-2.67132e-76	1.49528e-75	4.95325e-76	-1.61889e-76	-1.39128e-75	5.92186e-76	3.58682e-76	-1.30216e-75	7.87896e-76	-1.24134e-75	1.23806e-148
1.43263e-76	2.75515e-77	1.62603e-76	1.12914e-77	-2.72381e-76	-2.71484e-76	-9.0975e-78	-2.58372e-76	-2.16324e-76	3.11057e-77	-4.36061e-77	1.02483e-76	8.73268e-77	6.03063e-77	-5.70257e-78	-5.99501e-77	-8.97381e-77	1.20918e-76	4.06013e-76	-1.09847e-76	-7.72339e-77	-4.08007e-77	1.30906e-76	-1.64009e-76	7.9288e-77	-1.43973e-76	-1.03073e-76	-2.10596e-76	-2.05461e-77	-3.50741e-76	7.94324e-151
1.70389e-77	1.96009e-77	2.0889e-78	5.67233e-78	2.30936e-77	-4.22411e-78	-1.17472e-78	2.19038e-78	3.91816e-77	-1.51486e-77	-2.47387e-77	-8.52525e-78	6.63131e-79	-9.6475e-78	1.27388e-77	8.11784e-78	1.56301e-77	-1.16515e-77	1.47175e-77	7.01578e-78	-3.29997e-77	-1.10707e-77	-1.42312e-78	-3.76054e-78	1.90858e-77	-3.25773e-78	1.27754e-78	-2.2641e-77	-1.44762e-77	6.06151e-80	7.01172e-153
-1.49996e-78	8.49219e-80	1.83291e-78	-3.09374e-78	-1.61132e-78	-5.25315e-79	8.92832e-79	4.98505e-79	-1.44925e-78	-5.41765e-79	-2.59185e-79	-1.54523e-78	-7.03345e-79	8.55542e-79	-9.02976e-80	-3.73327e-79	3.80842e-79	6.78788e-79	1.33318e-79	-1.28403e-78	-3.4766e-80	-7.01614e-79	-1.8366e-78	-4.78775e-79	7.72802e-79	2.31436e-78	-4.84557e-78	2.34214e-78	1.75635e-78	-3.42645e-79	6.98177e-155
-9.09817e-80	5.70228e-80	2.65306e-80	1.11372e-79	4.39028e-80	-7.4775e-81	-3.2737e-80	-4.9579e-80	-9.67706e-80	-7.60974e-81	-2.54598e-81	4.36222e-80	-2.0624e-79	2.96239e-80	1.17972e-79	-6.38657e-81	3.3593e-80	-5.22387e-80	-2.28374e-79	1.80291e-79	2.76888e-79	1.49941e-79	-4.63474e-80	5.03661e-80	1.94125e-80	6.32007e-80	2.76312e-80	7.1574e-80	-9.38893e-80	8.38121e-80	3.17301e-157
1.321e-80	6.82252e-81	1.2779e-80	-2.16767e-82	-8.55579e-81	9.87216e-81	1.67796e-81	-1.24575e-80	-6.46075e-82	2.20716e-80	1.63124e-80	-1.39139e-80	2.96323e-81	2.74906e-80	2.12617e-80	-1.79514e-80	7.90573e-81	-8.59977e-81	2.74036e-80	-6.27815e-81	-1.9613e-80	-7.23805e-81	-1.5485e-80	5.08769e-81	6.0819e-81	1.04721e-80	-1.34566e-80	3.60582e-81	1.1601e-80	-3.36064e-81	5.31533e-159
2.72183e-83	7.74354e-82	-1.3353e-82	2.52778e-82	2.04368e-82	-1.26241e-82	6.14865e-82	-6.30093e-82	2.19758e-82	-1.18591e-82	-5.17072e-82	6.82771e-82	-9.14775e-84	-1.67182e-81	-7.42558e-82	2.50246e-82	7.04592e-82	-1.7356e-82	-3.94047e-82	-5.50764e-82	4.06321e-82	1.58321e-82	-1.72848e-81	-1.96401e-82	8.95774e-82	-1.89969e-81	8.65462e-83	4.30482e-83	1.55512e-82	3.41926e-83	1.43673e-161
1.02225e-83	1.88384e-82	1.11829e-82	-1.47554e-82	4.91344e-84	-6.31095e-84	3.58134e-83	-3.41266e-84	3.81502e-83	-7.1071e-84	3.93774e-83	9.08946e-83	1.9246e-82	2.68479e-83	-1.50561e-83	7.76088e-83	1.25612e-82	-8.56207e-83	-1.88266e-82	-2.51139e-83	5.38338e-84	3.19899e-83	1.24129e-82	-3.30685e-83	-4.58658e-83	1.84618e-82	-3.09602e-83	5.67196e-84	9.63653e-84	-4.27424e-83	2.42395e-163
-2.1606e-84	3.41422e-84	-3.02845e-83	5.13631e-84	6.0799e-84	7.61848e-85	6.46682e-86	3.42263e-84	-1.35078e-84	-3.18924e-84	1.11832e-84	4.04883e-84	4.71152e-85	-7.2503e-84	-4.72677e-84	-3.83257e-84	7.46935e-85	7.56935e-84	-5.66734e-84	1.90406e-84	1.39379e-84	-5.19056e-84	-5.38907e-84	4.52474e-84	8.24796e-85	4.44116e-85	2.21159e-84	-3.41877e-84	-2.36908e-84	-1.05775e-83	1.43553e-165
5.04677e-85	8.43178e-86	5.57454e-85	-6.96484e-85	2.65852e-86	2.4595e-85	-5.21807e-85	2.59606e-85	1.17809e-84	7.43541e-85	-2.56683e-85	1.12773e-84	1.05379e-85	7.86803e-85	-9.00424e-85	1.39702e-84	-5.51207e-85	3.44121e-84	1.99664e-84	4.48571e-85	-7.50467e-85	6.63526e-85	-2.99466e-85	-2.6368e-84	-1.85881e-85	-9.17812e-85	7.79279e-86	-3.2155e-85	-1.40472e-84	8.57184e-85	3.62034e-167
2.83032e-86	5.61983e-87	1.43443e-86	6.29025e-86	1.97172e-86	-1.93618e-86	1.44458e-86	-5.26809e-86	6.33518e-86	2.72672e-87	-8.43827e-86	-7.47938e-86	-1.32732e-86	9.0895e-86	2.81704e-86	-6.3814e-87	2.38168e-86	2.98188e-87	-7.07343e-86	1.03873e-86	-7.17167e-86	-7.38219e-86	1.09701e-85	-5.33071e-86	-1.02658e-85	-5.35672e-87	4.91217e-86	-6.76546e-86	-3.76322e-86	-6.02928e-87	8.4917e-170
9.84103e-87	-3.36958e-87	5.94287e-88	-5.77044e-88	-4.57539e-88	-2.08837e-87	-1.02481e-86	3.80904e-87	1.66952e-87	-1.32681e-88	-5.0683e-87	5.38364e-87	1.63735e-87	-2.10826e-89	3.34472e-87	6.37875e-87	-6.15772e-88	9.58206e-87	-1.22309e-87	-1.44979e-86	5.72054e-87	-2.48872e-87	7.95053e-87	-5.21696e-87	1.31923e-86	4.57175e-87	7.03924e-87	-4.85099e-87	3.12007e-87	-1.47006e-87	1.05817e-171
7.0722e-88	1.96169e-88	-3.20491e-88	-1.34598e-87	1.53616e-87	1.08009e-88	8.01201e-88	-5.17536e-89	7.41731e-88	8.42367e-88	-6.18384e-88	6.92618e-88	1.25724e-89	2.66973e-89	7.11922e-89	-2.51133e-88	-6.07695e-89	2.71673e-88	1.00896e-87	-2.6467e-89	1.29422e-88	1.84311e-88	-5.24621e-89	6.94458e-89	-4.00385e-89	1.83299e-87	4.81378e-88	-1.69401e-89	-8.00476e-88	-1.48991e-87	1.52685e-173
-3.07671e-90	6.82475e-89	1.94631e-89	5.59564e-89	-2.82641e-89	7.97163e-90	5.67508e-90	-3.94857e-89	6.84496e-89	-4.92862e-89	7.16294e-89	-2.88093e-89	2.42681e-89	4.34245e-89	-2.413e-89	-4.47299e-89	5.74766e-90	-3.36773e-89	-3.75946e-89	1.94896e-88	-9.49777e-89	-3.39412e-89	-2.66438e-90	6.76661e-89	6.15157e-89	-2.09745e-90	-6.96337e-90	2.77476e-89	-1.48352e-89	-2.3749e-89	8.94783e-176
-5.55215e-91	-7.19067e-91	-5.14247e-90	-1.09451e-89	-3.64396e-90	-4.81647e-91	-2.80084e-90	-8.686e-90	6.8139e-90	-2.04108e-91	-1.68819e-90	-1.78836e-90	-2.08926e-90	1.4419e-90	-3.35684e-90	5.66468e-90	-7.7246e-91	4.11268e-90	-1.71125e-90	1.6039e-90	-1.41525e-90	1.965e-90	-1.75826e-90	-1.3703e-90	-9.01575e-91	4.78912e-90	-6.49469e-91	1.9074e-90	-8.66383e-90	3.13727e-90	4.92745e-178
4.11906e-92	2.68243e-91	-4.17245e-94	2.44246e-91	-1.17516e-91	3.55762e-91	-1.48972e-91	-2.4823e-91	3.66317e-91	-3.08012e-92	-6.08029e-91	3.38824e-91	-9.17616e-91	-3.21227e-91	-2.67332e-91	-9.47516e-92	-5.22085e-91	-7.97477e-93	-1.05708e-91	3.12339e-91	4.14193e-91	-1.22966e-90	7.04347e-91	8.58344e-91	-1.17398e-90	8.20306e-91	2.89817e-91	5.93266e-91	-9.58521e-92	4.78797e-91	8.02616e-180
-1.02624e-92	6.55955e-93	-2.72445e-92	-4.12567e-93	2.359e-92	-1.21573e-92	-3.82939e-93	4.67837e-93	3.88878e-92	6.5558e-93	8.2106e-94	-3.27274e-93	-6.87921e-93	-1.73069e-92	9.00115e-92	5.16943e-92	-6.34626e-93	-5.57857e-92	2.52109e-93	8.11287e-93	9.45284e-94	6.92871e-92	1.06068e-92	2.97309e-92	-3.51527e-92	3.36728e-92	-9.79619e-93	-2.98371e-93	1.8055e-92	-2.79111e-92	2.69383e-182
2.9804e-93	1.05482e-93	-6.7773e-93	-2.15037e-94	2.75438e-93	-8.35281e-94	1.80501e-93	1.56921e-94	5.86966e-93	7.55382e-94	1.61613e-93	3.98028e-93	-9.56651e-93	-1.31749e-93	1.80821e-93	5.5961e-93	5.62904e-93	-2.72283e-93	-8.95539e-93	-7.5061e-94	1.72492e-94	-2.6948e-94	-5.27076e-93	1.15122e-93	1.25178e-94	2.03444e-93	-3.35616e-93	5.14943e-93	8.02914e-94	1.08657e-94	4.40521e-184
1.74475e-94	-7.41364e-94	2.32599e-94	2.25906e-95	-2.83577e-94	8.85619e-95	-8.58513e-94	2.90728e-94	3.49094e-96	1.08101e-94	-1.23834e-94	-8.76797e-96	-1.31648e-94	-1.66262e-94	-7.03363e-94	2.4815e-94	-1.31027e-93	7.49477e-94	3.1915e-94	-2.87934e-94	-2.1751e-94	-8.59324e-96	2.1282e-97	-2.10268e-94	4.49033e-94	-4.01187e-94	-6.57654e-94	5.92063e-94	7.67512e-94	3.20875e-95	6.46349e-186
8.54487e-96	3.4077e-95	-6.678e-96	1.05428e-95	3.33437e-96	-4.62208e-96	-2.29262e-95	-2.97485e-95	8.19969e-96	-1.20076e-95	-1.00038e-96	-1.31157e-95	3.12477e-95	4.3719e-95	-1.07098e-95	1.2139e-95	1.73158e-95	-9.68385e-95	-3.48715e-95	-1.21173e-95	2.28497e-95	2.0398e-95	-1.46216e-96	3.95924e-95	-5.55525e-95	-3.58714e-96	9.06618e-97	5.64371e-95	-2.52117e-96	4.48684e-96	2.6227e-188
9.06136e-97	-1.70109e-97	-4.79493e-96	-3.68319e-96	2.09932e-96	-2.93627e-96	2.81423e-96	1.09084e-97	-2.47415e-96	-1.72886e-96	-1.85799e-97	-4.85692e-97	-3.44446e-97	-2.90908e-96	-7.30564e-96	9.51289e-96	-3.84376e-96	6.5509e-97	4.59184e-96	-1.15367e-96	-4.18193e-97	2.64265e-96	-7.55883e-98	5.48391e-97	-4.00394e-97	4.44647e-97	-2.9434e-96	-6.15041e-97	6.87977e-96	4.75588e-96	3.44632e-190
4.57105e-98	2.98123e-98	-1.27912e-97	-5.58491e-98	-2.82071e-97	2.94118e-97	-1.32232e-98	3.18672e-98	1.71677e-97	-6.75488e-98	-5.11605e-98	2.0607e-98	-1.36598e-97	-3.48275e-98	2.49051e-97	-9.18712e-98	8.13627e-98	1.35887e-99	6.398e-98	-3.70239e-98	-1.29736e-97	1.51495e-97	-6.13701e-98	1.26847e-97	-3.15895e-99	7.97743e-98	-2.25396e-97	-2.93881e-97	2.24435e-98	-9.52621e-98	5.41982e-193
-1.50597e-100	5.00816e-99	-2.34173e-98	3.57281e-99	-3.3729e-98	-1.36651e-98	1.88936e-98	-2.06138e-99	-1.81765e-98	7.11087e-99	1.64725e-98	-9.9413e-99	-3.37442e-98	1.16285e-98	-5.33903e-99	-5.7886e-99	6.47285e-99	7.00856e-99	7.16014e-99	-1.22367e-98	2.31738e-100	-8.74578e-99	9.06419e-100	2.12712e-98	2.54539e-98	1.92704e-98	-1.32143e-98	1.45516e-98	-5.89294e-99	-2.7855e-99	6.62881e-195
7.50034e-102	-1.24469e-99	-5.55402e-100	-1.31127e-100	4.264e-100	-4.9615e-100	1.56435e-99	1.0017e-99	1.2299e-99	1.62912e-100	-1.2079e-100	-4.504e-101	-8.91806e-101	-4.93146e-101	4.10455e-100	-9.22934e-100	-5.95061e-100	-2.83739e-100	-6.07207e-100	-7.0291e-100	1.25427e-99	-7.441e-100	-8.52787e-100	2.43963e-99	-1.21698e-99	-3.29763e-100	-2.08678e-99	6.73052e-99	-2.09656e-100	-1.14131e-99	7.10342e-197
2.72941e-100	4.62676e-101	2.71904e-102	-1.62706e-100	-1.27163e-101	-1.93604e-100	-3.71372e-100	-3.61372e-101	-2.85084e-100	2.4132e-100	2.06912e-102	8.83175e-101	1.062e-100	-6.47466e-101	-1.22779e-100	-1.40949e-100	-4.90388e-101	-5.98123e-101	6.34087e-101	-1.30573e-101	-1.04495e-100	-1.90021e-100	-7.68875e-101	1.05062e-101	-5.1628e-101	-5.08378e-102	6.08336e-102	2.11734e-100	1.80847e-101	4.59419e-101	5.90929e-199
2.24529e-102	-1.9201e-101	9.73048e-102	-1.14453e-102	1.14183e-101	-7.52568e-102	-2.09497e-101	-8.84178e-102	1.38977e-101	-1.13601e-101	-2.70018e-101	-1.94867e-101	1.45077e-103	4.28519e-103	7.83446e-102	-8.48056e-102	-1.8905e-102	1.46078e-102	1.34894e-101	-6.71519e-103	6.20629e-102	3.44592e-102	-1.34635e-102	-2.07119e-101	-5.25525e-102	-2.21554e-101	-4.91573e-102	-1.74615e-101	1.05268e-101	-1.16331e-101	4.50132e-201
-2.54018e-104	7.2988e-103	1.80306e-102	1.22378e-102	-8.19447e-103	-4.82976e-103	3.45835e-103	-8.72046e-106	-5.0695e-103	4.65206e-103	-2.57062e-103	2.94742e-103	2.96469e-103	-6.44518e-103	-5.6969e-103	3.12093e-102	1.71205e-102	9.83976e-103	-2.22266e-102	2.18553e-102	5.29541e-104	4.02865e-103	-1.18028e-102	-4.1175e-103	-1.27847e-102	-3.57917e-103	2.60654e-102	4.07102e-103	-1.57318e-104	-3.52083e-103	4.16911e-203
-2.27138e-103	7.52813e-104	-3.38945e-104	1.4659e-103	-5.39445e-104	6.30853e-105	-7.31111e-104	-1.40935e-103	-1.32571e-103	1.47118e-104	1.55601e-103	-8.98229e-105	-3.37696e-104	-1.70449e-103	-9.04386e-104	4.40275e-105	5.3143e-104	6.97769e-104	-2.93999e-103	7.39154e-104	1.32898e-104	2.97924e-104	-2.1135e-103	-4.03611e-104	1.92759e-104	-8.96346e-104	-1.45102e-103	-1.89268e-103	1.51727e-104	4.13952e-104	4.02711e-205
-2.66416e-105	-9.23207e-105	-1.05306e-105	2.44507e-104	-4.60126e-105	4.46672e-105	5.3853e-105	7.22986e-106	3.97947e-105	-2.78295e-104	9.21032e-105	-5.0069e-105	5.64487e-106	4.72832e-105	-6.19717e-105	-2.37225e-105	-1.49895e-105	2.77481e-105	-4.31896e-105	-5.74818e-105	1.72511e-104	9.64956e-105	-7.48351e-105	-2.64693e-104	-1.66405e-104	-8.74242e-105	-1.96257e-105	5.52094e-106	-5.13794e-105	-2.63839e-104	4.01783e-207
-7.2873e-106	-2.32623e-106	-5.12185e-106	8.91491e-107	1.16095e-108	3.26396e-106	1.06507e-105	-1.17643e-105	-7.03499e-106	-8.81968e-106	1.26547e-105	1.49014e-107	1.93246e-105	-2.20567e-105	6.14197e-106	-7.38213e-106	-1.47578e-105	-4.38228e-106	-6.75838e-106	7.63879e-107	5.5005e-106	2.11405e-106	-1.80551e-105	1.78327e-106	9.01784e-107	4.9983e-106	-1.58653e-105	2.23498e-106	9.0173e-107	-1.46874e-107	2.51812e-209
-5.97126e-107	-4.87108e-107	-2.52549e-107	-8.27152e-108	4.73887e-107	3.64062e-107	5.59848e-107	-1.40813e-107	8.36609e-107	2.18953e-106	1.13764e-106	1.16629e-106	3.34788e-107	1.47535e-107	-3.75183e-107	-1.79191e-107	-1.95076e-106	-7.41434e-108	-1.75656e-108	1.95534e-107	8.36272e-107	-1.21176e-106	2.36402e-107	9.64132e-107	-8.37814e-107	-2.32114e-107	-5.52095e-107	-1.13879e-106	-5.2755e-108	-3.64717e-107	1.93059e-211
9.12956e-108	3.9031e-108	-5.41771e-109	-7.2766e-108	6.84462e-108	4.17237e-108	-1.04348e-107	-1.59736e-107	-1.0462e-107	-4.03198e-109	-1.29469e-108	6.76267e-109	-6.47702e-109	8.34814e-108	7.43445e-108	-4.90385e-108	5.07501e-108	-6.16196e-108	-3.55857e-108	7.35989e-108	-1.30644e-107	-2.46685e-109	6.23934e-108	-5.49371e-108	1.11655e-108	1.42858e-108	4.62781e-108	-2.02346e-108	4.25425e-108	4.93388e-108	1.28295e-213
1.15768e-109	1.19863e-109	2.85344e-110	-2.06034e-111	-1.78894e-109	1.66063e-109	-6.03106e-110	5.22936e-109	8.86711e-109	-1.2102e-108	-2.50223e-109	-5.99956e-110	-1.45355e-109	-4.68314e-110	5.90068e-110	1.19682e-109	-5.78062e-109	1.94375e-109	2.44115e-110	5.46348e-111	4.0624e-109	2.42254e-109	2.32763e-109	5.85469e-109	8.1754e-110	1.0466e-109	-8.20427e-109	2.26667e-109	-3.25148e-109	6.02688e-109	4.92774e-216
1.73569e-110	1.73378e-110	2.05529e-110	-1.22914e-111	-1.04628e-110	2.35988e-110	-4.84793e-111	5.68707e-110	-1.0706e-109	-1.04622e-109	-4.46485e-110	3.58721e-110	-1.67463e-110	-6.98749e-110	1.21716e-110	5.29893e-111	-3.26813e-110	8.62341e-112	-6.11212e-111	4.27199e-110	3.82849e-110	-1.20092e-110	2.89037e-110	4.93099e-110	-4.01398e-110	2.27555e-110	4.14463e-111	2.6369e-110	1.22385e-110	-3.67505e-110	4.81269e-218
-1.7095e-110	-1.7864e-111	-2.26516e-110	3.83267e-111	5.02612e-112	9.52466e-111	2.69965e-111	5.18988e-111	2.32858e-111	-8.14254e-112	-3.14234e-112	5.47519e-112	-1.37705e-110	-8.08685e-111	-1.46983e-111	1.16644e-111	-2.39149e-111	-3.67769e-112	4.07907e-111	-6.73826e-111	-2.54587e-112	1.60026e-111	-1.19624e-113	8.31741e-111	-1.91938e-111	-5.68684e-111	6.48938e-112	-6.44945e-111	5.23675e-111	3.61678e-112	1.45874e-219
-4.39122e-112	1.60954e-112	-2.48193e-112	9.95465e-112	-4.13976e-112	-9.2734e-113	-4.28506e-112	1.46228e-112	-1.91092e-113	-1.67001e-111	3.08339e-112	1.46825e-112	-2.93663e-112	2.22909e-112	1.9602e-112	1.28282e-112	-6.43839e-113	1.57516e-112	-5.17484e-112	1.01284e-112	5.80895e-112	1.05876e-112	-1.07691e-112	1.38429e-111	-7.46741e-112	3.43145e-112	6.59958e-113	-3.86852e-112	-2.37763e-115	-6.56277e-112	8.59657e-222
1.94429e-113	-1.50939e-112	9.25779e-114	1.59454e-113	-9.37207e-114	3.25267e-113	9.54703e-113	1.118e-113	2.62252e-114	-1.45659e-113	-3.44857e-115	-4.97144e-113	9.57126e-114	6.9811e-114	1.18931e-112	-3.62697e-113	-3.13221e-114	-1.09554e-113	-3.10982e-113	6.65468e-114	-1.84057e-113	-3.01061e-113	2.12262e-113	2.09402e-113	-1.50985e-113	8.7337e-113	-1.31781e-114	-6.83346e-114	-1.55238e-113	5.63535e-115	6.3598e-224
2.85424e-114	2.98473e-115	-5.44911e-116	-5.6352e-114	-8.27099e-114	7.90637e-115	-2.52602e-114	-7.26866e-114	-1.87919e-114	3.26971e-114	-4.55504e-115	-5.41238e-114	-7.35491e-115	-1.88091e-115	-5.26012e-114	-5.35318e-115	-1.91664e-114	-8.38611e-115	-8.78901e-115	-1.68295e-114	1.07956e-114	2.53827e-115	9.81837e-115	2.04159e-114	-6.91399e-115	2.30246e-114	-1.04941e-114	-6.65255e-114	1.31303e-114	1.06991e-114	3.08848e-226
2.41859e-116	1.91298e-115	-8.45012e-116	6.93279e-116	1.07367e-115	-1.3187e-115	6.2249e-115	-1.43339e-115	6.05567e-116	1.89087e-116	-2.13967e-115	8.34722e-116	-9.33068e-116	-1.31763e-115	-4.59128e-115	-1.85898e-116	1.19458e-115	-1.68146e-115	-2.12212e-115	8.25607e-116	2.84486e-115	-6.95798e-115	4.61555e-116	-6.80928e-115	3.47825e-115	-2.42469e-116	2.42479e-115	-5.66025e-116	-6.04099e-117	-1.76591e-115	2.12012e-228
2.76668e-116	-1.9093e-118	2.02682e-116	5.39811e-116	-6.64519e-116	-3.96247e-117	6.54908e-116	7.17182e-117	2.53203e-116	-5.33283e-117	-3.28809e-117	-6.10507e-116	-6.53717e-117	3.4081e-117	6.11759e-117	-3.54863e-116	-5.84665e-117	-6.321e-116	-4.67836e-118	-4.41554e-117	-2.45372e-117	3.3648e-117	2.41959e-118	-5.63864e-117	1.39719e-116	-2.14283e-116	1.0883e-117	-1.46487e-116	-5.7634e-116	5.50466e-118	2.69116e-230
2.92681e-118	1.68803e-119	-3.22521e-120	2.2159e-117	2.40517e-117	-8.58326e-117	5.01814e-119	-1.61475e-117	-1.29853e-117	-8.91744e-117	-3.41925e-119	-3.44334e-117	-4.33088e-118	-6.15729e-117	-5.44049e-118	-4.76919e-117	8.32292e-117	3.93975e-118	-8.84206e-118	2.70272e-118	1.37962e-117	-2.44263e-117	-5.20486e-117	-2.3395e-117	-6.34326e-118	-1.99216e-117	3.73261e-117	-3.33596e-117	-2.71045e-118	-3.51026e-117	3.93811e-232
6.69822e-118	4.09435e-119	4.64066e-118	8.62078e-119	1.06032e-118	5.41286e-119	-5.73791e-119	7.22863e-119	4.09715e-119	1.67851e-118	-3.74073e-118	5.19062e-119	-2.68397e-118	-5.45276e-119	-2.152e-118	-8.53177e-119	1.20509e-117	-7.62454e-119	-4.16865e-119	4.10121e-119	-1.9833e-118	-1.78247e-118	5.97338e-120	-5.29803e-119	1.0216e-118	1.66739e-119	1.11957e-118	-3.55197e-118	-7.33447e-119	1.11846e-118	2.69961e-234
4.90482e-119	-1.94634e-119	-1.21412e-119	-3.93125e-120	-1.4609e-119	4.06294e-120	1.63141e-119	-6.11434e-120	4.58939e-120	4.09833e-120	-1.25691e-119	3.26377e-120	-9.0005e-119	4.21565e-120	-6.92206e-121	4.07124e-120	-6.16668e-120	-1.71348e-119	6.09671e-120	-3.09118e-119	9.45429e-120	1.04518e-119	-7.20421e-120	-1.05895e-119	9.64484e-120	5.03867e-121	-3.24081e-120	-6.7929e-120	2.30608e-119	1.03791e-119	1.42996e-236
1.16636e-120	1.40496e-120	-1.75776e-120	1.12186e-120	1.03488e-120	-1.68146e-121	-2.37072e-120	1.24511e-120	-5.45771e-121	1.96432e-120	1.77756e-120	1.90119e-120	2.21843e-121	-2.71824e-120	-7.85889e-120	-3.69836e-120	6.69451e-121	2.5571e-120	-1.3116e-120	-3.46701e-120	-1.65568e-121	-2.25546e-120	2.5532e-120	-7.98299e-121	1.04315e-120	-2.16562e-120	-4.53926e-120	-3.72102e-120	2.0157e-120	2.46732e-121	1.87112e-238
-8.15085e-122	2.07782e-121	-5.65183e-122	2.67222e-122	2.13109e-121	-1.41016e-121	-5.90753e-122	1.07372e-121	-2.46081e-122	6.37157e-122	9.04724e-122	-2.29429e-121	-1.23824e-121	-5.13833e-122	-2.40827e-122	-1.6724e-121	-2.15873e-122	9.26579e-122	-5.20855e-122	3.05451e-121	-3.79471e-122	-2.43793e-121	4.14343e-121	3.24534e-123	1.2153e-121	-3.99682e-122	4.18244e-123	-4.34134e-122	-6.15529e-122	1.60961e-121	6.31651e-241
-1.84153e-123	6.84283e-123	-9.62382e-123	1.46328e-122	1.3911e-122	-6.48731e-123	-1.17319e-122	-2.20006e-122	-1.13737e-123	1.82847e-122	7.14314e-123	-6.52477e-123	-2.95012e-122	-2.10737e-123	-1.64909e-122	-1.77894e-122	-1.57387e-122	7.3002e-123	2.36116e-122	5.1844e-123	1.57349e-122	-3.42429e-122	2.90255e-123	1.96706e-123	-4.18771e-122	1.9468e-122	2.32013e-122	4.76696e-122	9.73753e-123	-1.84289e-123	1.04661e-242
5.46085e-125	3.32057e-123	-1.21308e-123	-8.04897e-124	2.03333e-123	-3.06948e-123	-1.931e-123	1.41143e-123	-8.21016e-124	4.73378e-124	-1.28464e-123	-4.4324e-124	1.71547e-123	9.01011e-124	-1.01531e-124	-1.54645e-126	4.80246e-124	-1.01298e-123	-2.09939e-123	-4.25247e-125	-2.46082e-124	-5.49865e-124	9.16314e-125	-2.27944e-123	4.36096e-124	-1.33253e-123	-1.10309e-123	1.00041e-123	-4.90994e-124	-1.34108e-124	5.46112e-245
9.88293e-126	1.79097e-125	-2.25861e-125	-1.26899e-124	3.14136e-124	-3.16535e-125	9.87663e-126	6.21381e-125	4.62013e-124	1.22687e-125	-1.81629e-126	8.32928e-125	6.4174e-124	-5.50786e-125	-1.38768e-124	5.02381e-125	-2.93204e-124	1.07295e-124	1.6133e-125	-2.53917e-125	1.12977e-124	-2.80511e-126	3.38783e-125	-2.46213e-125	-6.55387e-126	2.72829e-125	-6.16747e-125	-1.74588e-124	1.02143e-124	-1.43212e-124	9.56793e-247
9.1437e-127	-2.15e-125	-1.337e-125	-1.33235e-125	8.523e-126	2.07849e-125	3.79311e-126	-7.0045e-127	1.88821e-126	-4.89516e-126	-3.30654e-126	2.38127e-125	-1.47084e-125	-1.35749e-127	-1.96713e-126	1.31812e-125	3.19064e-126	1.40421e-126	-1.18728e-126	6.89216e-127	-1.29037e-125	-5.38784e-126	-3.68514e-127	-3.82595e-126	1.44258e-125	-2.67009e-126	-1.0764e-125	-8.43403e-127	-1.62769e-126	1.32805e-125	3.07354e-249
1.3275e-126	-3.49173e-127	-2.2617e-126	3.06483e-127	-2.13511e-128	1.87721e-127	8.4933e-127	9.86539e-128	2.85113e-127	-1.94963e-126	5.64549e-128	-2.55474e-127	-5.60023e-127	-1.2261e-126	-2.89247e-128	-1.15221e-127	-4.97861e-127	-3.12502e-127	-2.53156e-127	3.20614e-126	2.08931e-127	1.35897e-127	5.24793e-127	1.35256e-126	1.23027e-126	2.61402e-127	-8.45903e-127	-5.03865e-127	-1.13753e-126	-6.08384e-127	3.07134e-251
4.3286e-128	-5.12181e-128	-3.2704e-128	-2.19415e-128	-1.89512e-128	1.85504e-128	-8.79945e-128	4.80047e-128	-1.0585e-128	-7.13767e-128	2.86858e-128	6.65156e-131	9.71777e-128	-6.73836e-128	-7.65391e-128	-6.44197e-128	1.03475e-127	-1.98873e-128	-3.29602e-128	2.3946e-127	-4.94359e-128	-1.08733e-129	5.43663e-128	4.89574e-128	-6.29341e-128	3.78547e-128	-1.99596e-128	2.63647e-128	-2.93138e-128	1.80766e-128	1.31821e-253
-4.437e-129	-6.50726e-129	1.00215e-128	3.09716e-129	4.57207e-129	8.94026e-129	-6.37472e-129	2.41507e-129	5.13802e-129	-1.742e-129	3.55088e-129	4.91407e-129	1.57515e-129	1.45531e-128	6.54207e-130	-8.28444e-129	2.35016e-129	2.93955e-129	1.37077e-129	2.96222e-128	-5.69074e-129	2.61043e-129	3.89425e-129	4.11711e-129	-2.04863e-129	-1.54616e-128	-6.81783e-130	-1.11024e-128	-1.32882e-129	-6.57365e-129	2.04568e-255
6.19073e-130	-8.25603e-130	4.22477e-130	1.43454e-129	1.8056e-129	5.3064e-131	3.26759e-130	1.65806e-130	-2.4043e-129	-2.05684e-131	-5.84141e-130	-8.88385e-131	2.94057e-130	-1.97665e-129	1.32871e-129	6.95362e-130	-1.57809e-130	-1.31505e-129	2.97018e-130	2.31146e-129	-1.76767e-129	-2.85832e-130	8.74312e-130	3.26616e-130	8.41e-130	1.07724e-129	3.38566e-129	1.0733e-129	-2.44576e-130	8.85575e-131	4.48841e-257
1.72559e-131	-1.01286e-132	2.06168e-130	-7.25676e-132	-8.02019e-131	2.38459e-131	9.33289e-131	1.23008e-131	1.01665e-130	-2.41651e-131	-1.03953e-130	1.25097e-130	-4.50759e-131	-1.14996e-130	-6.86828e-131	-5.67639e-131	7.92104e-131	3.87519e-131	-1.08134e-131	4.13918e-132	-1.61631e-131	-1.27474e-130	-1.07118e-130	6.79199e-132	1.38503e-130	-7.53818e-131	-4.09283e-131	2.96818e-132	-3.13684e-132	-2.75736e-131	1.82551e-259
5.00905e-133	1.83495e-132	-2.65633e-132	-6.48611e-132	6.45588e-132	-8.77254e-133	5.23919e-132	-1.5094e-132	1.18418e-132	8.03981e-132	1.09084e-132	3.20698e-132	-1.75657e-131	7.9316e-133	5.78212e-132	-6.77417e-132	-1.62091e-134	1.42325e-131	2.41211e-131	-1.00829e-132	2.2899e-132	-1.97337e-132	-1.00199e-132	-2.04869e-132	3.74611e-133	-2.88167e-132	6.17361e-132	-2.48978e-132	-3.03919e-132	-1.25613e-131	1.61047e-261
-3.30095e-133	9.33383e-134	-1.16621e-133	-2.47133e-133	-5.98993e-133	-4.48469e-133	-1.26096e-132	7.89531e-134	4.93874e-133	2.32525e-133	-3.47406e-133	6.81847e-134	-1.17066e-133	-6.63722e-134	5.11058e-133	4.46982e-133	7.58427e-133	1.17918e-132	-1.12533e-133	-3.83799e-133	4.91027e-133	-1.26847e-132	-4.9842e-133	9.0877e-133	5.36586e-133	-2.13302e-133	3.99404e-133	-4.5715e-133	1.4255e-134	-2.00005e-133	9.04311e-264
-1.9702e-135	2.97709e-134	-1.00783e-133	2.01512e-135	-1.37194e-133	-4.7358e-135	4.87815e-134	-1.50673e-134	2.89142e-134	-3.30542e-134	1.18662e-133	-1.00006e-134	1.54698e-134	-1.12347e-134	1.11335e-134	5.46094e-135	-1.54147e-134	-3.02103e-134	2.67701e-136	-3.99603e-135	-2.82831e-134	6.08795e-134	1.6094e-134	-2.64138e-135	4.95764e-134	-1.13297e-133	-3.46186e-135	1.80661e-134	-8.59332e-135	6.55324e-134	7.50705e-266
-1.11212e-135	8.93733e-136	-2.54925e-135	-1.56203e-136	-5.42602e-135	8.84187e-136	-8.0951e-135	-3.01393e-135	-1.10732e-135	6.21587e-135	3.05105e-135	-7.48289e-135	-4.14871e-135	6.51341e-135	-2.90093e-136	8.75022e-136	-3.2823e-135	2.84529e-135	-4.26065e-135	4.74461e-136	1.84174e-135	4.0334e-135	-1.81855e-135	1.17591e-134	-5.61465e-136	-4.75584e-135	2.572e-135	-3.95763e-135	-5.37189e-136	-2.11463e-135	5.27512e-268
-1.00127e-136	2.42659e-136	1.01695e-136	5.17972e-137	2.70415e-136	5.95783e-136	5.58385e-136	8.52953e-136	-1.15034e-136	-2.1805e-136	2.46901e-136	-3.66594e-136	-9.29163e-137	-1.25401e-136	1.77015e-137	3.0302e-136	1.77048e-136	3.15746e-136	-9.87119e-137	-2.35712e-136	8.30378e-137	2.25482e-136	1.14961e-135	9.32113e-138	-2.57726e-136	9.38088e-137	-3.97276e-138	3.42338e-138	3.21352e-137	-1.53727e-136	3.59764e-270
9.53843e-138	-1.11396e-136	-2.22621e-137	-1.147e-137	9.94581e-137	-5.64641e-137	-3.01117e-137	-1.22326e-138	-7.5777e-137	1.18831e-140	1.11067e-137	2.92384e-137	2.69442e-138	4.59789e-137	1.16204e-137	-1.16323e-136	-4.54677e-137	-2.4871e-137	-1.11807e-137	-2.86409e-138	1.82439e-137	-6.11006e-138	-9.16844e-137	1.13399e-137	-2.4727e-137	1.22945e-138	9.79777e-137	-1.87256e-137	1.5388e-137	6.0041e-138	7.21833e-272
-3.04315e-138	5.66562e-138	2.80938e-138	1.40482e-137	-2.65483e-138	2.27345e-138	-6.69127e-139	-3.04167e-138	-1.09963e-138	-3.36351e-138	1.81989e-138	1.51635e-138	-9.95969e-138	3.08197e-139	-4.06361e-139	2.55588e-138	1.16012e-138	1.3094e-139	-1.25256e-138	-2.65409e-138	2.20458e-138	-7.11483e-139	-1.36735e-138	-2.61623e-138	-3.74147e-139	-1.57769e-138	-9.36026e-139	-1.12589e-139	8.81971e-140	1.93154e-138	4.23956e-274
-2.51897e-139	3.26418e-139	2.14373e-140	3.80781e-139	6.91776e-139	4.8407e-139	2.19534e-140	3.24842e-139	-1.68666e-139	-1.00056e-140	1.86451e-139	-1.12571e-139	5.31909e-139	1.63763e-140	6.42992e-139	-3.75168e-139	4.52254e-140	-8.31777e-140	-3.19063e-140	-4.6728e-139	1.25403e-139	3.82339e-139	-2.50689e-139	-3.00707e-139	-3.42656e-139	2.00228e-139	-2.46975e-139	3.07659e-139	3.70071e-140	-9.6023e-140	2.91496e-276
-2.92291e-141	2.70107e-140	-2.65156e-140	-3.83232e-140	-9.33818e-142	-4.70047e-141	-3.48061e-140	1.10924e-140	1.73379e-140	-3.04436e-141	3.0218e-140	-7.98366e-141	1.37061e-140	3.43112e-141	2.57272e-141	9.0855e-141	-1.4601e-142	6.76136e-141	-9.60605e-141	-5.63634e-142	-3.71872e-141	6.00056e-141	3.27762e-140	-5.49878e-140	-1.28928e-141	-6.6772e-140	-2.97463e-140	-4.06087e-141	8.0998e-140	-5.39105e-141	2.20802e-278
2.29712e-141	-7.32783e-142	2.64916e-141	8.60361e-142	-1.39392e-141	-4.45231e-142	9.90537e-141	1.34881e-141	-4.49282e-142	-1.01364e-141	-3.9252e-141	1.22943e-140	-2.40729e-141	-2.95317e-141	-6.5324e-142	-1.29747e-142	1.51479e-141	-4.22621e-144	-6.68061e-141	-2.92856e-142	-2.51591e-142	-9.51023e-142	4.75511e-141	-4.00848e-141	-4.7655e-142	-7.18217e-142	1.52227e-141	-2.47807e-141	-6.01532e-142	-3.59185e-142	3.94744e-280
2.56748e-142	1.08208e-142	-2.72219e-143	-4.93179e-143	1.81485e-142	-3.68081e-143	3.64345e-142	9.22006e-143	4.36712e-142	-2.23097e-142	-6.88795e-143	2.39845e-142	3.11078e-142	-1.21217e-143	-7.58629e-144	4.09628e-143	3.1542e-142	-2.42122e-142	3.54471e-142	4.00132e-143	-1.21258e-142	2.67906e-142	-7.57571e-143	-2.06632e-142	4.41232e-142	3.06548e-142	-2.42486e-143	-1.42554e-142	8.78079e-143	3.28817e-142	1.50343e-282
2.0059e-143	-6.97781e-145	-1.10798e-143	7.98582e-144	-1.42839e-143	-2.56533e-143	1.62251e-143	2.69292e-143	-2.05642e-143	-1.55737e-143	4.6834e-143	-6.87301e-144	4.70633e-144	1.16136e-143	2.68735e-143	3.36096e-146	-2.00733e-143	2.16116e-143	8.83904e-144	1.24561e-144	2.92486e-143	-1.1409e-143	7.72305e-144	-6.58707e-144	-3.45498e-143	-3.42855e-143	1.63557e-143	-4.62687e-144	-6.96086e-144	-6.17345e-144	1.10083e-284
6.63849e-145	1.31443e-144	1.84294e-145	4.31241e-144	9.21022e-145	-1.34587e-144	1.20948e-145	4.48096e-146	4.37743e-145	5.44247e-145	3.5618e-145	-8.55241e-145	-1.1924e-145	9.80824e-145	7.07618e-145	-6.59037e-144	-3.72343e-144	-2.1428e-144	-7.51383e-146	1.57178e-144	-6.92668e-145	1.97789e-145	1.80937e-146	5.13134e-145	2.44978e-144	-1.04183e-144	-6.52022e-146	-1.17855e-144	-4.05576e-145	8.38043e-144	1.70322e-286
1.09793e-145	-9.42022e-146	-1.88548e-145	3.14733e-146	6.65174e-146	1.28706e-146	1.55269e-145	-1.77944e-145	1.79004e-145	-2.74163e-145	-3.19373e-145	-6.95027e-146	9.25632e-146	-3.79565e-146	1.11095e-147	-3.43467e-145	-5.74739e-146	-5.00116e-146	-1.38619e-145	1.34806e-145	3.43428e-146	-5.36967e-146	-9.17589e-148	4.40153e-145	-1.09594e-147	-4.45297e-146	2.91327e-145	-1.08209e-145	-2.23086e-146	-4.12771e-145	9.70284e-289
-5.3833e-146	6.43056e-148	8.68523e-147	-9.13696e-147	8.15045e-147	-2.50228e-146	2.20822e-146	-8.045e-147	-6.88199e-147	-4.52487e-147	1.73854e-146	-1.25974e-146	9.10244e-148	1.52177e-146	-8.03726e-147	3.74685e-147	-4.90838e-146	-1.5983e-146	6.32123e-147	-1.94275e-146	1.52117e-147	-2.16143e-146	-1.15571e-146	3.03121e-146	1.5841e-149	-2.37139e-146	-4.53064e-147	3.15321e-146	-5.60346e-147	7.0581e-147	1.14044e-290
-6.75096e-148	-2.02556e-148	-1.06037e-147	-1.09535e-147	1.86011e-147	8.38975e-148	-4.00719e-147	-2.04547e-147	2.84746e-148	8.0193e-149	-4.98168e-148	8.07346e-148	5.9481e-148	-1.30676e-147	3.1867e-147	1.02259e-147	1.88336e-147	3.88404e-148	2.28401e-149	-1.4913e-147	4.59898e-148	1.06799e-147	-4.55706e-148	1.91369e-147	-1.46152e-147	-9.00762e-148	8.30454e-148	-2.69058e-147	-1.15917e-147	-4.97536e-147	8.95946e-293
-2.23702e-149	-9.62823e-149	7.92959e-149	9.67538e-149	-1.15409e-148	-3.95179e-148	1.00456e-148	-4.33931e-149	1.14994e-149	-1.49138e-148	-1.31547e-149	2.20832e-148	3.62035e-148	1.31294e-148	5.25265e-150	6.51685e-149	1.90948e-148	-9.70246e-149	-1.27191e-149	1.39601e-148	9.30919e-149	9.1767e-149	1.16984e-148	-2.38221e-149	-1.30312e-149	9.64469e-149	-8.60461e-149	1.35986e-149	6.48845e-150	4.64727e-149	5.46904e-295
-3.25122e-149	5.50616e-150	-9.35335e-150	1.88726e-150	-6.60969e-150	4.01953e-150	-1.76402e-149	9.54364e-150	4.2378e-150	-4.76998e-150	-3.5981e-150	-1.83143e-149	-5.90501e-150	-3.06712e-150	-5.6377e-150	-1.67139e-150	-5.73469e-150	1.10287e-149	-2.00705e-150	-1.35497e-149	4.77405e-150	9.35445e-151	-1.65152e-150	-3.29302e-150	-1.77101e-150	-1.96441e-149	-2.35006e-150	1.48347e-149	-9.62549e-151	2.65116e-150	3.11039e-297
-4.76261e-151	1.26666e-150	3.92784e-151	2.94602e-151	2.23739e-151	1.69148e-151	-6.21213e-151	-5.70399e-152	-6.71453e-151	-2.14064e-151	8.38074e-152	1.61425e-151	-2.36091e-150	-9.28993e-151	9.37457e-152	-5.75667e-152	3.09117e-151	-3.00414e-151	-3.45355e-151	-7.387e-151	1.52925e-151	4.07332e-151	1.89975e-151	-4.60045e-151	-1.76439e-151	-5.85268e-151	-2.34451e-152	3.68175e-151	-2.83722e-150	-2.05853e-150	2.36038e-299
-3.42964e-152	-7.54717e-152	7.52581e-152	-4.48411e-152	2.68616e-152	2.37368e-152	2.49213e-152	-4.64052e-152	-2.11114e-152	-1.57799e-152	-3.3679e-152	3.32028e-152	4.25573e-151	4.5763e-152	3.21868e-152	7.48841e-152	-9.05457e-153	-1.10496e-151	1.22028e-152	1.00164e-151	-2.13432e-152	6.93307e-152	-6.3283e-153	-8.39683e-152	-2.10545e-152	4.84789e-152	1.54693e-152	1.96788e-152	-2.1225e-151	-3.16057e-152	2.95683e-301
-1.64345e-152	-5.38376e-153	3.24747e-153	1.12996e-152	7.73761e-153	2.0591e-153	1.62393e-153	3.17207e-153	-2.04316e-153	-1.65922e-153	9.59909e-153	-2.32844e-153	-2.45136e-154	9.35402e-154	-2.41105e-153	2.97582e-153	-7.2711e-153	3.30815e-154	-2.99215e-152	-8.18071e-154	1.2331e-152	1.98244e-153	-5.50245e-153	-9.09047e-154	-2.15797e-153	-2.98885e-153	9.76573e-154	5.68456e-153	-4.59528e-154	6.61279e-155	1.81732e-303
7.25946e-154	2.58013e-154	3.03164e-154	6.80615e-154	6.81952e-154	6.70499e-154	-7.08636e-154	-3.98983e-154	6.3047e-155	-8.52473e-155	-6.25838e-154	3.49023e-154	1.21396e-153	1.54261e-153	-2.16724e-154	-3.64377e-154	1.13919e-153	-1.98506e-154	1.74957e-153	4.24048e-154	-3.05525e-154	-1.32408e-154	5.37426e-154	5.37844e-154	-3.75006e-154	7.18606e-154	-3.14225e-153	4.65769e-154	5.77519e-154	4.00521e-155	2.36323e-305
-2.37729e-155	-8.61306e-155	1.52877e-155	1.61964e-155	2.58796e-155	1.13077e-154	-7.04947e-155	-3.67925e-156	-1.03714e-155	1.1479e-154	-5.89387e-155	8.35423e-156	-1.55539e-154	-8.04389e-155	4.25671e-156	-1.36132e-154	3.15178e-155	8.45571e-155	7.3038e-155	-5.83892e-155	2.81637e-155	-1.79246e-155	1.51906e-155	-5.18579e-155	-5.56501e-156	-2.55484e-155	2.11763e-154	-2.09414e-155	1.99689e-154	-9.65306e-155	2.09041e-307
5.78688e-156	3.6307e-156	-8.73762e-156	-3.85148e-156	2.97362e-156	-5.33945e-156	6.97392e-157	-8.62363e-156	-7.41905e-157	-5.35366e-156	-7.80761e-156	5.31407e-157	1.93121e-156	-3.64761e-157	-6.44899e-156	1.42347e-156	-1.4338e-156	-1.36863e-155	-5.38197e-156	2.18415e-156	2.27253e-156	-1.92036e-155	7.9308e-156	3.96616e-156	2.89655e-156	-1.59761e-156	1.15231e-156	5.89254e-156	-1.45108e-156	-7.97112e-156	0
1.05222e-157	4.91643e-157	6.14237e-157	6.74681e-157	7.09246e-158	-5.07228e-157	-7.41775e-157	-5.95182e-159	8.17316e-157	-4.43718e-157	-7.18968e-158	5.13051e-157	3.29931e-157	-4.8127e-157	2.28723e-157	4.18734e-157	-1.29279e-156	-1.49168e-157	-6.60221e-157	-3.15782e-158	8.21176e-158	-3.69991e-157	5.51369e-158	-6.46892e-157	-1.24163e-156	1.0014e-157	1.21615e-157	-7.43071e-159	8.64409e-159	-4.70202e-157	0
-2.35967e-158	3.01477e-158	4.91831e-158	-2.57827e-158	5.32081e-158	-8.35145e-158	5.32117e-159	8.74961e-159	-6.44619e-158	-4.34834e-158	-2.60605e-158	-4.17564e-159	-7.39977e-158	1.02497e-158	-4.98999e-158	-2.56547e-158	3.76465e-158	-3.68446e-159	-1.33676e-157	-1.17589e-158	-1.57634e-158	-6.89516e-158	-1.21041e-157	-5.52509e-160	-1.37535e-159	-8.50559e-159	-2.87823e-159	3.10338e-159	8.02293e-158	4.84076e-158	0
-2.90557e-160	-3.25999e-159	-6.62864e-160	5.95443e-159	-4.4296e-159	1.82336e-159	-6.56548e-159	-1.01952e-159	7.69679e-159	-2.65829e-159	-8.95502e-160	-3.5322e-159	-9.58072e-160	-3.70178e-159	-3.3815e-160	4.38764e-159	3.0925e-160	5.48468e-159	-1.90977e-158	-3.86915e-159	2.40451e-159	-1.87583e-160	-4.83561e-160	-3.66732e-159	2.67976e-159	-8.01735e-159	-1.12376e-158	-1.6602e-159	-2.98079e-159	6.23691e-160	0
4.60363e-160	-1.38281e-160	6.00646e-160	-1.37618e-160	-3.34375e-160	6.67239e-161	7.77135e-160	-7.31053e-161	7.2999e-160	1.72887e-160	5.69128e-160	4.01805e-160	6.1244e-160	-2.0914e-161	-4.6961e-160	-1.79637e-161	2.3818e-160	4.3402e-160	-3.2017e-160	-1.19081e-159	-8.2535e-162	-1.58189e-160	7.35162e-160	4.46892e-160	-1.17696e-160	-8.2718e-160	-5.00655e-161	-2.51293e-160	-1.09928e-161	-9.38286e-161	0
-1.22714e-161	6.41815e-162	1.674e-162	4.62385e-162	1.1634e-161	-8.70792e-162	2.01479e-161	3.26037e-162	-5.30408e-161	1.35711e-161	-6.0431e-161	8.31451e-163	5.27891e-162	7.41011e-161	1.45254e-161	-1.28616e-161	-6.38389e-161	1.34501e-161	-1.86003e-161	-3.50788e-161	3.79485e-161	6.18116e-162	1.77348e-162	9.66972e-164	2.39438e-161	1.48882e-161	1.90021e-162	-5.40369e-162	-1.46253e-161	8.65401e-161	0
-1.52305e-162	-9.07108e-163	-4.0197e-163	1.81538e-162	2.36808e-163	-6.32684e-162	-1.01414e-163	-4.34634e-163	-1.40765e-162	1.08244e-161	4.46313e-162	3.79011e-162	-2.84075e-163	-2.70528e-162	1.36997e-162	2.50557e-162	1.63961e-163	3.28374e-163	3.99464e-162	-7.40458e-163	2.05765e-163	-1.78286e-162	9.25119e-162	3.86473e-163	1.99071e-162	-1.37952e-162	7.623e-162	-4.10012e-163	-1.31052e-164	-3.71315e-162	0
-1.7274e-163	-2.35592e-163	1.89408e-163	-1.41239e-162	6.12303e-163	3.9566e-163	5.9965e-163	1.59448e-163	9.26881e-164	8.68421e-164	4.0953e-163	2.48651e-163	3.71623e-163	2.64325e-163	3.0918e-163	2.83921e-163	-6.80864e-164	-3.71135e-163	4.94444e-163	3.83235e-163	-1.11544e-162	-7.05081e-163	3.54628e-163	-4.97067e-163	4.10583e-163	-4.23317e-163	2.39935e-163	-2.89656e-163	-1.16e-163	-4.96397e-163	0
-1.7274e-163	-2.35592e-163	1.89408e-163	-1.41239e-162	6.12303e-163	3.9566e-163	5.9965e-163	1.59448e-163	9.26881e-164	8.68421e-164	4.0953e-163	2.48651e-163	3.71623e-163	2.64325e-163	3.0918e-163	2.83921e-163	-6.80864e-164	-3.71135e-163	4.94444e-163	3.83235e-163	-1.11544e-162	-7.05081e-163	3.54628e-163	-4.97067e-163	4.10583e-163	-4.23317e-163	2.39935e-163	-2.89656e-163	-1.16e-163	-4.96397e-163	0
-1.7274e-163	-2.35592e-163	1.89408e-163	-1.41239e-162	6.12303e-163	3.9566e-163	5.9965e-163	1.59448e-163	9.26881e-164	8.68421e-164	4.0953e-163	2.48651e-163	3.71623e-163	2.64325e-163	3.0918e-163	2.83921e-163	-6.80864e-164	-3.71135e-163	4.94444e-163	3.83235e-163	-1.11544e-162	-7.05081e-163	3.54628e-163	-4.97067e-163	4.10583e-163	-4.23317e-163	2.39935e-163	-2.89656e-163	-1.16e-163	-4.96397e-163	0
-1.7274e-163	-2.35592e-163	1.89408e-163	-1.41239e-162	6.12303e-163	3.9566e-163	5.9965e-163	1.59448e-163	9.26881e-164	8.68421e-164	4.0953e-163	2.48651e-163	3.71623e-163	2.64325e-163	3.0918e-163	2.83921e-163	-6.80864e-164	-3.71135e-163	4.94444e-163	3.83235e-163	-1.11544e-162	-7.05081e-163	3.54628e-163	-4.97067e-163	4.10583e-163	-4.23317e-163	2.39935e-163	-2.89656e-163	-1.16e-163	-4.96397e-163	0
-1.7274e-163	-2.35592e-163	1.89408e-163	-1.41239e-162	6.12303e-163	3.9566e-163	5.9965e-163	1.59448e-163	9.26881e-164	8.68421e-164	4.0953e-163	2.48651e-163	3.71623e-163	2.64325e-163	3.0918e-163	2.83921e-163	-6.80864e-164	-3.71135e-163	4.94444e-163	3.83235e-163	-1.11544e-162	-7.05081e-163	3.54628e-163	-4.97067e-163	4.10583e-163	-4.23317e-163	2.39935e-163	-2.89656e-163	-1.16e-163	-4.96397e-163	0
-1.7274e-163	-2.35592e-163	1.89408e-163	-1.41239e-162	6.12303e-163	3.9566e-163	5.9965e-163	1.59448e-163	9.26881e-164	8.68421e-164	4.0953e-163	2.48651e-163	3.71623e-163	2.64325e-163	3.0918e-163	2.83921e-163	-6.80864e-164	-3.71135e-163	4.94444e-163	3.83235e-163	-1.11544e-162	-7.05081e-163	3.54628e-163	-4.97067e-163	4.10583e-163	-4.23317e-163	2.39935e-163	-2.89656e-163	-1.16e-163	-4.96397e-163	0
-1.7274e-163	-2.35592e-163	1.89408e-163	-1.41239e-162	6.12303e-163	3.9566e-163	5.9965e-163	1.59448e-163	9.26881e-164	8.68421e-164	4.0953e-163	2.48651e-163	3.71623e-163	2.64325e-163	3.0918e-163	2.83921e-163	-6.80864e-164	-3.71135e-163	4.94444e-163	3.83235e-163	-1.11544e-162	-7.05081e-163	3.54628e-163	-4.97067e-163	4.10583e-163	-4.23317e-163	2.39935e-163	-2.89656e-163	-1.16e-163	-4.96397e-163	0
-1.7274e-163	-2.35592e-163	1.89408e-163	-1.41239e-162	6.12303e-163	3.9566e-163	5.9965e-163	1.59448e-163	9.26881e-164	8.68421e-164	4.0953e-163	2.48651e-163	3.71623e-163	2.64325e-163	3.0918e-163	2.83921e-163	-6.80864e-164	-3.71135e-163	4.94444e-163	3.83235e-163	-1.11544e-162	-7.05081e-163	3.54628e-163	-4.97067e-163	4.10583e-163	-4.23317e-163	2.39935e-163	-2.89656e-163	-1.16e-163	-4.96397e-163	0
-1.7274e-163	-2.35592e-163	1.89408e-163	-1.41239e-162	6.12303e-163	3.9566e-163	5.9965e-163	1.59448e-163	9.26881e-164	8.68421e-164	4.0953e-163	2.48651e-163	3.71623e-163	2.64325e-163	3.0918e-163	2.83921e-163	-6.80864e-164	-3.71135e-163	4.94444e-163	3.83235e-163	-1.11544e-162	-7.05081e-163	3.54628e-163	-4.97067e-163	4.10583e-163	-4.23317e-163	2.39935e-163	-2.89656e-163	-1.16e-163	-4.96397e-163	0
-1.7274e-163	-2.35592e-163	1.89408e-163	-1.41239e-162	6.12303e-163	3.9566e-163	5.9965e-163	1.59448e-163	9.26881e-164	8.68421e-164	4.0953e-163	2.48651e-163	3.71623e-163	2.64325e-163	3.0918e-163	2.83921e-163	-6.80864e-164	-3.71135e-163	4.94444e-163	3.83235e-163	-1.11544e-162	-7.05081e-163	3.54628e-163	-4.97067e-163	4.10583e-163	-4.23317e-163	2.39935e-163	-2.89656e-163	-1.16e-163	-4.96397e-163	0
-1.7274e-163	-2.35592e-163	1.89408e-163	-1.41239e-162	6.12303e-163	3.9566e-163	5.9965e-163	1.59448e-163	9.26881e-164	8.68421e-164	4.0953e-163	2.48651e-163	3.71623e-163	2.64325e-163	3.0918e-163	2.83921e-163	-6.80864e-164	-3.71135e-163	4.94444e-163	3.83235e-163	-1.11544e-162	-7.05081e-163	3.54628e-163	-4.97067e-163	4.10583e-163	-4.23317e-163	2.39935e-163	-2.89656e-163	-1.16e-163	-4.96397e-163	0
-1.7274e-163	-2.35592e-163	1.89408e-163	-1.41239e-162	6.12303e-163	3.9566e-163	5.9965e-163	1.59448e-163	9.26881e-164	8.68421e-164	4.0953e-163	2.48651e-163	3.71623e-163	2.64325e-163	3.0918e-163	2.83921e-163	-6.80864e-164	-3.71135e-163	4.94444e-163	3.83235e-163	-1.11544e-162	-7.05081e-163	3.54628e-163	-4.97067e-163	4.10583e-163	-4.23317e-163	2.39935e-163	-2.89656e-163	-1.16e-163	-4.96397e-163	0
-1.7274e-163	-2.35592e-163	1.89408e-163	-1.41239e-162	6.12303e-163	3.9566e-163	5.9965e-163	1.59448e-163	9.26881e-164	8.68421e-164	4.0953e-163	2.48651e-163	3.71623e-163	2.64325e-163	3.0918e-163	2.83921e-163	-6.80864e-164	-3.71135e-163	4.94444e-163	3.83235e-163	-1.11544e-162	-7.05081e-163	3.54628e-163	-4.97067e-163	4.10583e-163	-4.23317e-163	2.39935e-163	-2.89656e-163	-1.16e-163	-4.96397e-163	0
-1.7274e-163	-2.35592e-163	1.89408e-163	-1.41239e-162	6.12303e-163	3.9566e-163	5.9965e-163	1.59448e-163	9.26881e-164	8.68421e-164	4.0953e-163	2.48651e-163	3.71623e-163	2.64325e-163	3.0918e-163	2.83921e-163	-6.80864e-164	-3.71135e-163	4.94444e-163	3.83235e-163	-1.11544e-162	-7.05081e-163	3.54628e-163	-4.97067e-163	4.10583e-163	-4.23317e-163	2.39935e-163	-2.89656e-163	-1.16e-163	-4.96397e-163	0
-1.7274e-163	-2.35592e-163	1.89408e-163	-1.41239e-162	6.12303e-163	3.9566e-163	5.9965e-163	1.59448e-163	9.26881e-164	8.68421e-164	4.0953e-163	2.48651e-163	3.71623e-163	2.64325e-163	3.0918e-163	2.83921e-163	-6.80864e-164	-3.71135e-163	4.94444e-163	3.83235e-163	-1.11544e-162	-7.05081e-163	3.54628e-163	-4.97067e-163	4.10583e-163	-4.23317e-163	2.39935e-163	-2.89656e-163	-1.16e-163	-4.96397e-163	0
-1.7274e-163	-2.35592e-163	1.89408e-163	-1.41239e-162	6.12303e-163	3.9566e-163	5.9965e-163	1.59448e-163	9.26881e-164	8.68421e-164	4.0953e-163	2.48651e-163	3.71623e-163	2.64325e-163	3.0918e-163	2.83921e-163	-6.80864e-164	-3.71135e-163	4.94444e-163	3.83235e-163	-1.11544e-162	-7.05081e-163	3.54628e-163	-4.97067e-163	4.10583e-163	-4.23317e-163	2.39935e-163	-2.89656e-163	-1.16e-163	-4.96397e-163	0
-1.7274e-163	-2.35592e-163	1.89408e-163	-1.41239e-162	6.12303e-163	3.9566e-163	5.9965e-163	1.59448e-163	9.26881e-164	8.68421e-164	4.0953e-163	2.48651e-163	3.71623e-163	2.64325e-163	3.0918e-163	2.83921e-163	-6.80864e-164	-3.71135e-163	4.94444e-163	3.83235e-163	-1.11544e-162	-7.05081e-163	3.54628e-163	-4.97067e-163	4.10583e-163	-4.23317e-163	2.39935e-163	-2.89656e-163	-1.16e-163	-4.96397e-163	0
-1.7274e-163	-2.35592e-163	1.89408e-163	-1.41239e-162	6.12303e-163	3.9566e-163	5.9965e-163	1.59448e-163	9.26881e-164	8.68421e-164	4.0953e-163	2.48651e-163	3.71623e-163	2.64325e-163	3.0918e-163	2.83921e-163	-6.80864e-164	-3.71135e-163	4.94444e-163	3.83235e-163	-1.11544e-162	-7.05081e-163	3.54628e-163	-4.97067e-163	4.10583e-163	-4.23317e-163	2.39935e-163	-2.89656e-163	-1.16e-163	-4.96397e-163	0
-1.7274e-163	-2.35592e-163	1.89408e-163	-1.41239e-162	6.12303e-163	3.9566e-163	5.9965e-163	1.59448e-163	9.26881e-164	8.68421e-164	4.0953e-163	2.48651e-163	3.71623e-163	2.64325e-163	3.0918e-163	2.83921e-163	-6.80864e-164	-3.71135e-163	4.94444e-163	3.83235e-163	-1.11544e-162	-7.05081e-163	3.54628e-163	-4.97067e-163	4.10583e-163	-4.23317e-163	2.39935e-163	-2.89656e-163	-1.16e-163	-4.96397e-163	0
-1.7274e-163	-2.35592e-163	1.89408e-163	-1.41239e-162	6.12303e-163	3.9566e-163	5.9965e-163	1.59448e-163	9.26881e-164	8.68421e-164	4.0953e-163	2.48651e-163	3.71623e-163	2.64325e-163	3.0918e-163	2.83921e-163	-6.80864e-164	-3.71135e-163	4.94444e-163	3.83235e-163	-1.11544e-162	-7.05081e-163	3.54628e-163	-4.97067e-163	4.10583e-163	-4.23317e-163	2.39935e-163	-2.89656e-163	-1.16e-163	-4.96397e-163	0
-1.7274e-163	-2.35592e-163	1.89408e-163	-1.41239e-162	6.12303e-163	3.9566e-163	5.9965e-163	1.59448e-163	9.26881e-164	8.68421e-164	4.0953e-163	2.48651e-163	3.71623e-163	2.64325e-163	3.0918e-163	2.83921e-163	-6.80864e-164	-3.71135e-163	4.94444e-163	3.83235e-163	-1.11544e-162	-7.05081e-163	3.54628e-163	-4.97067e-163	4.10583e-163	-4.23317e-163	2.39935e-163	-2.89656e-163	-1.16e-163	-4.96397e-163	0
-1.7274e-163	-2.35592e-163	1.89408e-163	-1.41239e-162	6.12303e-163	3.9566e-163	5.9965e-163	1.59448e-163	9.26881e-164	8.68421e-164	4.0953e-163	2.48651e-163	3.71623e-163	2.64325e-163	3.0918e-163	2.83921e-163	-6.80864e-164	-3.71135e-163	4.94444e-163	3.83235e-163	-1.11544e-162	-7.05081e-163	3.54628e-163	-4.97067e-163	4.10583e-163	-4.23317e-163	2.39935e-163	-2.89656e-163	-1.16e-163	-4.96397e-163	0
-1.7274e-163	-2.35592e-163	1.89408e-163	-1.41239e-162	6.12303e-163	3.9566e-163	5.9965e-163	1.59448e-163	9.26881e-164	8.68421e-164	4.0953e-163	2.48651e-163	3.71623e-163	2.64325e-163	3.0918e-163	2.83921e-163	-6.80864e-164	-3.71135e-163	4.94444e-163	3.83235e-163	-1.11544e-162	-7.05081e-163	3.54628e-163	-4.97067e-163	4.10583e-163	-4.23317e-163	2.39935e-163	-2.89656e-163	-1.16e-163	-4.96397e-163	0
-1.7274e-163	-2.35592e-163	1.89408e-163	-1.41239e-162	6.12303e-163	3.9566e-163	5.9965e-163	1.59448e-163	9.26881e-164	8.68421e-164	4.0953e-163	2.48651e-163	3.71623e-163	2.64325e-163	3.0918e-163	2.83921e-163	-6.80864e-164	-3.71135e-163	4.94444e-163	3.83235e-163	-1.11544e-162	-7.05081e-163	3.54628e-163	-4.97067e-163	4.10583e-163	-4.23317e-163	2.39935e-163	-2.89656e-163	-1.16e-163	-4.96397e-163	0
-1.7274e-163	-2.35592e-163	1.89408e-163	-1.41239e-162	6.12303e-163	3.9566e-163	5.9965e-163	1.59448e-163	9.26881e-164	8.68421e-164	4.0953e-163	2.48651e-163	3.71623e-163	2.64325e-163	3.0918e-163	2.83921e-163	-6.80864e-164	-3.71135e-163	4.94444e-163	3.83235e-163	-1.11544e-162	-7.05081e-163	3.54628e-163	-4.97067e-163	4.10583e-163	-4.23317e-163	2.39935e-163	-2.89656e-163	-1.16e-163	-4.96397e-163	0
-1.7274e-163	-2.35592e-163	1.89408e-163	-1.41239e-162	6.12303e-163	3.9566e-163	5.9965e-163	1.59448e-163	9.26881e-164	8.68421e-164	4.0953e-163	2.48651e-163	3.71623e-163	2.64325e-163	3.0918e-163	2.83921e-163	-6.80864e-164	-3.71135e-163	4.94444e-163	3.83235e-163	-1.11544e-162	-7.05081e-163	3.54628e-163	-4.97067e-163	4.10583e-163	-4.23317e-163	2.39935e-163	-2.89656e-163	-1.16e-163	-4.96397e-163	0
-1.7274e-163	-2.35592e-163	1.89408e-163	-1.41239e-162	6.12303e-163	3.9566e-163	5.9965e-163	1.59448e-163	9.26881e-164	8.68421e-164	4.0953e-163	2.48651e-163	3.71623e-163	2.64325e-163	3.0918e-163	2.83921e-163	-6.80864e-164	-3.71135e-163	4.94444e-163	3.83235e-163	-1.11544e-162	-7.05081e-163	3.54628e-163	-4.97067e-163	4.10583e-163	-4.23317e-163	2.39935e-163	-2.89656e-163	-1.16e-163	-4.96397e-163	0
-1.7274e-163	-2.35592e-163	1.89408e-163	-1.41239e-162	6.12303e-163	3.9566e-163	5.9965e-163	1.59448e-163	9.26881e-164	8.68421e-164	4.0953e-163	2.48651e-163	3.71623e-163	2.64325e-163	3.0918e-163	2.83921e-163	-6.80864e-164	-3.71135e-163	4.94444e-163	3.83235e-163	-1.11544e-162	-7.05081e-163	3.54628e-163	-4.97067e-163	4.10583e-163	-4.23317e-163	2.39935e-163	-2.89656e-163	-1.16e-163	-4.96397e-163	0
-1.7274e-163	-2.35592e-163	1.89408e-163	-1.41239e-162	6.12303e-163	3.9566e-163	5.9965e-163	1.59448e-163	9.26881e-164	8.68421e-164	4.0953e-163	2.48651e-163	3.71623e-163	2.64325e-163	3.0918e-163	2.83921e-163	-6.80864e-164	-3.71135e-163	4.94444e-163	3.83235e-163	-1.11544e-162	-7.05081e-163	3.54628e-163	-4.97067e-163	4.10583e-163	-4.23317e-163	2.39935e-163	-2.89656e-163	-1.16e-163	-4.96397e-163	0
-1.7274e-163	-2.35592e-163	1.89408e-163	-1.41239e-162	6.12303e-163	3.9566e-163	5.9965e-163	1.59448e-163	9.26881e-164	8.68421e-164	4.0953e-163	2.48651e-163	3.71623e-163	2.64325e-163	3.0918e-163	2.83921e-163	-6.80864e-164	-3.71135e-163	4.94444e-163	3.83235e-163	-1.11544e-162	-7.05081e-163	3.54628e-163	-4.97067e-163	4.10583e-163	-4.23317e-163	2.39935e-163	-2.89656e-163	-1.16e-163	-4.96397e-163	0
-1.7274e-163	-2.35592e-163	1.89408e-163	-1.41239e-162	6.12303e-163	3.9566e-163	5.9965e-163	1.59448e-163	9.26881e-164	8.68421e-164	4.0953e-163	2.48651e-163	3.71623e-163	2.64325e-163	3.0918e-163	2.83921e-163	-6.80864e-164	-3.71135e-163	4.94444e-163	3.83235e-163	-1.11544e-162	-7.05081e-163	3.54628e-163	-4.97067e-163	4.10583e-163	-4.23317e-163	2.39935e-163	-2.89656e-163	-1.16e-163	-4.96397e-163	0
-1.7274e-163	-2.35592e-163	1.89408e-163	-1.41239e-162	6.12303e-163	3.9566e-163	5.9965e-163	1.59448e-163	9.26881e-164	8.68421e-164	4.0953e-163	2.48651e-163	3.71623e-163	2.64325e-163	3.0918e-163	2.83921e-163	-6.80864e-164	-3.71135e-163	4.94444e-163	3.83235e-163	-1.11544e-162	-7.05081e-163	3.54628e-163	-4.97067e-163	4.10583e-163	-4.23317e-163	2.39935e-163	-2.89656e-163	-1.16e-163	-4.96397e-163	0
-1.7274e-163	-2.35592e-163	1.89408e-163	-1.41239e-162	6.12303e-163	3.9566e-163	5.9965e-163	1.59448e-163	9.26881e-164	8.68421e-164	4.0953e-163	2.48651e-163	3.71623e-163	2.64325e-163	3.0918e-163	2.83921e-163	-6.80864e-164	-3.71135e-163	4.94444e-163	3.83235e-163	-1.11544e-162	-7.05081e-163	3.54628e-163	-4.97067e-163	4.10583e-163	-4.23317e-163	2.39935e-163	-2.89656e-163	-1.16e-163	-4.96397e-163	0
-1.7274e-163	-2.35592e-163	1.89408e-163	-1.41239e-162	6.12303e-163	3.9566e-163	5.9965e-163	1.59448e-163	9.26881e-164	8.68421e-164	4.0953e-163	2.48651e-163	3.71623e-163	2.64325e-163	3.0918e-163	2.83921e-163	-6.80864e-164	-3.71135e-163	4.94444e-163	3.83235e-163	-1.11544e-162	-7.05081e-163	3.54628e-163	-4.97067e-163	4.10583e-163	-4.23317e-163	2.39935e-163	-2.89656e-163	-1.16e-163	-4.96397e-163	0
-1.7274e-163	-2.35592e-163	1.89408e-163	-1.41239e-162	6.12303e-163	3.9566e-163	5.9965e-163	1.59448e-163	9.26881e-164	8.68421e-164	4.0953e-163	2.48651e-163	3.71623e-163	2.64325e-163	3.0918e-163	2.83921e-163	-6.80864e-164	-3.71135e-163	4.94444e-163	3.83235e-163	-1.11544e-162	-7.05081e-163	3.54628e-163	-4.97067e-163	4.10583e-163	-4.23317e-163	2.39935e-163	-2.89656e-163	-1.16e-163	-4.96397e-163	0
-1.7274e-163	-2.35592e-163	1.89408e-163	-1.41239e-162	6.12303e-163	3.9566e-163	5.9965e-163	1.59448e-163	9.26881e-164	8.68421e-164	4.0953e-163	2.48651e-163	3.71623e-163	2.64325e-163	3.0918e-163	2.83921e-163	-6.80864e-164	-3.71135e-163	4.94444e-163	3.83235e-163	-1.11544e-162	-7.05081e-163	3.54628e-163	-4.97067e-163	4.10583e-163	-4.23317e-163	2.39935e-163	-2.89656e-163	-1.16e-163	-4.96397e-163	0
-1.7274e-163	-2.35592e-163	1.89408e-163	-1.41239e-162	6.12303e-163	3.9566e-163	5.9965e-163	1.59448e-163	9.26881e-164	8.68421e-164	4.0953e-163	2.48651e-163	3.71623e-163	2.64325e-163	3.0918e-163	2.83921e-163	-6.80864e-164	-3.71135e-163	4.94444e-163	3.83235e-163	-1.11544e-162	-7.05081e-163	3.54628e-163	-4.97067e-163	4.10583e-163	-4.23317e-163	2.39935e-163	-2.89656e-163	-1.16e-163	-4.96397e-163	0
-1.7274e-163	-2.35592e-163	1.89408e-163	-1.41239e-162	6.12303e-163	3.9566e-163	5.9965e-163	1.59448e-163	9.26881e-164	8.68421e-164	4.0953e-163	2.48651e-163	3.71623e-163	2.64325e-163	3.0918e-163	2.83921e-163	-6.80864e-164	-3.71135e-163	4.94444e-163	3.83235e-163	-1.11544e-162	-7.05081e-163	3.54628e-163	-4.97067e-163	4.10583e-163	-4.23317e-163	2.39935e-163	-2.89656e-163	-1.16e-163	-4.96397e-163	0
-1.7274e-163	-2.35592e-163	1.89408e-163	-1.41239e-162	6.12303e-163	3.9566e-163	5.9965e-163	1.59448e-163	9.26881e-164	8.68421e-164	4.0953e-163	2.48651e-163	3.71623e-163	2.64325e-163	3.0918e-163	2.83921e-163	-6.80864e-164	-3.71135e-163	4.94444e-163	3.83235e-163	-1.11544e-162	-7.05081e-163	3.54628e-163	-4.97067e-163	4.10583e-163	-4.23317e-163	2.39935e-163	-2.89656e-163	-1.16e-163	-4.96397e-163	0
-1.7274e-163	-2.35592e-163	1.89408e-163	-1.41239e-162	6.12303e-163	3.9566e-163	5.9965e-163	1.59448e-163	9.26881e-164	8.68421e-164	4.0953e-163	2.48651e-163	3.71623e-163	2.64325e-163	3.0918e-163	2.83921e-163	-6.80864e-164	-3.71135e-163	4.94444e-163	3.83235e-163	-1.11544e-162	-7.05081e-163	3.54628e-163	-4.97067e-163	4.10583e-163	-4.23317e-163	2.39935e-163	-2.89656e-163	-1.16e-163	-4.96397e-163	0
-1.7274e-163	-2.35592e-163	1.89408e-163	-1.41239e-162	6.12303e-163	3.9566e-163	5.9965e-163	1.59448e-163	9.26881e-164	8.68421e-164	4.0953e-163	2.48651e-163	3.71623e-163	2.64325e-163	3.0918e-163	2.83921e-163	-6.80864e-164	-3.71135e-163	4.94444e-163	3.83235e-163	-1.11544e-162	-7.05081e-163	3.54628e-163	-4.97067e-163	4.10583e-163	-4.23317e-163	2.39935e-163	-2.89656e-163	-1.16e-163	-4.96397e-163	0
-1.7274e-163	-2.35592e-163	1.89408e-163	-1.41239e-162	6.12303e-163	3.9566e-163	5.9965e-163	1.59448e-163	9.26881e-164	8.68421e-164	4.0953e-163	2.48651e-163	3.71623e-163	2.64325e-163	3.0918e-163	2.83921e-163	-6.80864e-164	-3.71135e-163	4.94444e-163	3.83235e-163	-1.11544e-162	-7.05081e-163	3.54628e-163	-4.97067e-163	4.10583e-163	-4.23317e-163	2.39935e-163	-2.89656e-163	-1.16e-163	-4.96397e-163	0
-1.7274e-163	-2.35592e-163	1.89408e-163	-1.41239e-162	6.12303e-163	3.9566e-163	5.9965e-163	1.59448e-163	9.26881e-164	8.68421e-164	4.0953e-163	2.48651e-163	3.71623e-163	2.64325e-163	3.0918e-163	2.83921e-163	-6.80864e-164	-3.71135e-163	4.94444e-163	3.83235e-163	-1.11544e-162	-7.05081e-163	3.54628e-163	-4.97067e-163	4.10583e-163	-4.23317e-163	2.39935e-163	-2.89656e-163	-1.16e-163	-4.96397e-163	0
-1.7274e-163	-2.35592e-163	1.89408e-163	-1.41239e-162	6.12303e-163	3.9566e-163	5.9965e-163	1.59448e-163	9.26881e-164	8.68421e-164	4.0953e-163	2.48651e-163	3.71623e-163	2.64325e-163	3.0918e-163	2.83921e-163	-6.80864e-164	-3.71135e-163	4.94444e-163	3.83235e-163	-1.11544e-162	-7.05081e-163	3.54628e-163	-4.97067e-163	4.10583e-163	-4.23317e-163	2.39935e-163	-2.89656e-163	-1.16e-163	-4.96397e-163	0
-1.7274e-163	-2.35592e-163	1.89408e-163	-1.41239e-162	6.12303e-163	3.9566e-163	5.9965e-163	1.59448e-163	9.26881e-164	8.68421e-164	4.0953e-163	2.48651e-163	3.71623e-163	2.64325e-163	3.0918e-163	2.83921e-163	-6.80864e-164	-3.71135e-163	4.94444e-163	3.83235e-163	-1.11544e-162	-7.05081e-163	3.54628e-163	-4.97067e-163	4.10583e-163	-4.23317e-163	2.39935e-163	-2.89656e-163	-1.16e-163	-4.96397e-163	0
-1.7274e-163	-2.35592e-163	1.89408e-163	-1.41239e-162	6.12303e-163	3.9566e-163	5.9965e-163	1.59448e-163	9.26881e-164	8.68421e-164	4.0953e-163	2.48651e-163	3.71623e-163	2.64325e-163	3.0918e-163	2.83921e-163	-6.80864e-164	-3.71135e-163	4.94444e-163	3.83235e-163	-1.11544e-162	-7.05081e-163	3.54628e-163	-4.97067e-163	4.10583e-163	-4.23317e-163	2.39935e-163	-2.89656e-163	-1.16e-163	-4.96397e-163	0
-1.7274e-163	-2.35592e-163	1.89408e-163	-1.41239e-162	6.12303e-163	3.9566e-163	5.9965e-163	1.59448e-163	9.26881e-164	8.68421e-164	4.0953e-163	2.48651e-163	3.71623e-163	2.64325e-163	3.0918e-163	2.83921e-163	-6.80864e-164	-3.71135e-163	4.94444e-163	3.83235e-163	-1.11544e-162	-7.05081e-163	3.54628e-163	-4.97067e-163	4.10583e-163	-4.23317e-163	2.39935e-163	-2.89656e-163	-1.16e-163	-4.96397e-163	0
-1.7274e-163	-2.35592e-163	1.89408e-163	-1.41239e-162	6.12303e-163	3.9566e-163	5.9965e-163	1.59448e-163	9.26881e-164	8.68421e-164	4.0953e-163	2.48651e-163	3.71623e-163	2.64325e-163	3.0918e-163	2.83921e-163	-6.80864e-164	-3.71135e-163	4.94444e-163	3.83235e-163	-1.11544e-162	-7.05081e-163	3.54628e-163	-4.97067e-163	4.10583e-163	-4.23317e-163	2.39935e-163	-2.89656e-163	-1.16e-163	-4.96397e-163	0
-1.7274e-163	-2.35592e-163	1.89408e-163	-1.41239e-162	6.12303e-163	3.9566e-163	5.9965e-163	1.59448e-163	9.26881e-164	8.68421e-164	4.0953e-163	2.48651e-163	3.71623e-163	2.64325e-163	3.0918e-163	2.83921e-163	-6.80864e-164	-3.71135e-163	4.94444e-163	3.83235e-163	-1.11544e-162	-7.05081e-163	3.54628e-163	-4.97067e-163	4.10583e-163	-4.23317e-163	2.39935e-163	-2.89656e-163	-1.16e-163	-4.96397e-163	0
-1.7274e-163	-2.35592e-163	1.89408e-163	-1.41239e-162	6.12303e-163	3.9566e-163	5.9965e-163	1.59448e-163	9.26881e-164	8.68421e-164	4.0953e-163	2.48651e-163	3.71623e-163	2.64325e-163	3.0918e-163	2.83921e-163	-6.80864e-164	-3.71135e-163	4.94444e-163	3.83235e-163	-1.11544e-162	-7.05081e-163	3.54628e-163	-4.97067e-163	4.10583e-163	-4.23317e-163	2.39935e-163	-2.89656e-163	-1.16e-163	-4.96397e-163	0
-1.7274e-163	-2.35592e-163	1.89408e-163	-1.41239e-162	6.12303e-163	3.9566e-163	5.9965e-163	1.59448e-163	9.26881e-164	8.68421e-164	4.0953e-163	2.48651e-163	3.71623e-163	2.64325e-163	3.0918e-163	2.83921e-163	-6.80864e-164	-3.71135e-163	4.94444e-163	3.83235e-163	-1.11544e-162	-7.05081e-163	3.54628e-163	-4.97067e-163	4.10583e-163	-4.23317e-163	2.39935e-163	-2.89656e-163	-1.16e-163	-4.96397e-163	0
-1.7274e-163	-2.35592e-163	1.89408e-163	-1.41239e-162	6.12303e-163	3.9566e-163	5.9965e-163	1.59448e-163	9.26881e-164	8.68421e-164	4.0953e-163	2.48651e-163	3.71623e-163	2.64325e-163	3.0918e-163	2.83921e-163	-6.80864e-164	-3.71135e-163	4.94444e-163	3.83235e-163	-1.11544e-162	-7.05081e-163	3.54628e-163	-4.97067e-163	4.10583e-163	-4.23317e-163	2.39935e-163	-2.89656e-163	-1.16e-163	-4.96397e-163	0
-1.7274e-163	-2.35592e-163	1.89408e-163	-1.41239e-162	6.12303e-163	3.9566e-163	5.9965e-163	1.59448e-163	9.26881e-164	8.68421e-164	4.0953e-163	2.48651e-163	3.71623e-163	2.64325e-163	3.0918e-163	2.83921e-163	-6.80864e-164	-3.71135e-163	4.94444e-163	3.83235e-163	-1.11544e-162	-7.05081e-163	3.54628e-163	-4.97067e-163	4.10583e-163	-4.23317e-163	2.39935e-163	-2.89656e-163	-1.16e-163	-4.96397e-163	0
-1.7274e-163	-2.35592e-163	1.89408e-163	-1.41239e-162	6.12303e-163	3.9566e-163	5.9965e-163	1.59448e-163	9.26881e-164	8.68421e-164	4.0953e-163	2.48651e-163	3.71623e-163	2.64325e-163	3.0918e-163	2.83921e-163	-6.80864e-164	-3.71135e-163	4.94444e-163	3.83235e-163	-1.11544e-162	-7.05081e-163	3.54628e-163	-4.97067e-163	4.10583e-163	-4.23317e-163	2.39935e-163	-2.89656e-163	-1.16e-163	-4.96397e-163	0
-1.7274e-163	-2.35592e-163	1.89408e-163	-1.41239e-162	6.12303e-163	3.9566e-163	5.9965e-163	1.59448e-163	9.26881e-164	8.68421e-164	4.0953e-163	2.48651e-163	3.71623e-163	2.64325e-163	3.0918e-163	2.83921e-163	-6.80864e-164	-3.71135e-163	4.94444e-163	3.83235e-163	-1.11544e-162	-7.05081e-163	3.54628e-163	-4.97067e-163	4.10583e-163	-4.23317e-163	2.39935e-163	-2.89656e-163	-1.16e-163	-4.96397e-163	0
-1.7274e-163	-2.35592e-163	1.89408e-163	-1.41239e-162	6.12303e-163	3.9566e-163	5.9965e-163	1.59448e-163	9.26881e-164	8.68421e-164	4.0953e-163	2.48651e-163	3.71623e-163	2.64325e-163	3.0918e-163	2.83921e-163	-6.80864e-164	-3.71135e-163	4.94444e-163	3.83235e-163	-1.11544e-162	-7.05081e-163	3.54628e-163	-4.97067e-163	4.10583e-163	-4.23317e-163	2.39935e-163	-2.89656e-163	-1.16e-163	-4.96397e-163	0
-1.7274e-163	-2.35592e-163	1.89408e-163	-1.41239e-162	6.12303e-163	3.9566e-163	5.9965e-163	1.59448e-163	9.26881e-164	8.68421e-164	4.0953e-163	2.48651e-163	3.71623e-163	2.64325e-163	3.0918e-163	2.83921e-163	-6.80864e-164	-3.71135e-163	4.94444e-163	3.83235e-163	-1.11544e-162	-7.05081e-163	3.54628e-163	-4.97067e-163	4.10583e-163	-4.23317e-163	2.39935e-163	-2.89656e-163	-1.16e-163	-4.96397e-163	0
-1.7274e-163	-2.35592e-163	1.89408e-163	-1.41239e-162	6.12303e-163	3.9566e-163	5.9965e-163	1.59448e-163	9.26881e-164	8.68421e-164	4.0953e-163	2.48651e-163	3.71623e-163	2.64325e-163	3.0918e-163	2.83921e-163	-6.80864e-164	-3.71135e-163	4.94444e-163	3.83235e-163	-1.11544e-162	-7.05081e-163	3.54628e-163	-4.97067e-163	4.10583e-163	-4.23317e-163	2.39935e-163	-2.89656e-163	-1.16e-163	-4.96397e-163	0
-1.7274e-163	-2.35592e-163	1.89408e-163	-1.41239e-162	6.12303e-163	3.9566e-163	5.9965e-163	1.59448e-163	9.26881e-164	8.68421e-164	4.0953e-163	2.48651e-163	3.71623e-163	2.64325e-163	3.0918e-163	2.83921e-163	-6.80864e-164	-3.71135e-163	4.94444e-163	3.83235e-163	-1.11544e-162	-7.05081e-163	3.54628e-163	-4.97067e-163	4.10583e-163	-4.23317e-163	2.39935e-163	-2.89656e-163	-1.16e-163	-4.96397e-163	0
-1.7274e-163	-2.35592e-163	1.89408e-163	-1.41239e-162	6.12303e-163	3.9566e-163	5.9965e-163	1.59448e-163	9.26881e-164	8.68421e-164	4.0953e-163	2.48651e-163	3.71623e-163	2.64325e-163	3.0918e-163	2.83921e-163	-6.80864e-164	-3.71135e-163	4.94444e-163	3.83235e-163	-1.11544e-162	-7.05081e-163	3.54628e-163	-4.97067e-163	4.10583e-163	-4.23317e-163	2.39935e-163	-2.89656e-163	-1.16e-163	-4.96397e-163	0
-1.7274e-163	-2.35592e-163	1.89408e-163	-1.41239e-162	6.12303e-163	3.9566e-163	5.9965e-163	1.59448e-163	9.26881e-164	8.68421e-164	4.0953e-163	2.48651e-163	3.71623e-163	2.64325e-163	3.0918e-163	2.83921e-163	-6.80864e-164	-3.71135e-163	4.94444e-163	3.83235e-163	-1.11544e-162	-7.05081e-163	3.54628e-163	-4.97067e-163	4.10583e-163	-4.23317e-163	2.39935e-163	-2.89656e-163	-1.16e-163	-4.96397e-163	0
-1.7274e-163	-2.35592e-163	1.89408e-163	-1.41239e-162	6.12303e-163	3.9566e-163	5.9965e-163	1.59448e-163	9.26881e-164	8.68421e-164	4.0953e-163	2.48651e-163	3.71623e-163	2.64325e-163	3.0918e-163	2.83921e-163	-6.80864e-164	-3.71135e-163	4.94444e-163	3.83235e-163	-1.11544e-162	-7.05081e-163	3.54628e-163	-4.97067e-163	4.10583e-163	-4.23317e-163	2.39935e-163	-2.89656e-163	-1.16e-163	-4.96397e-163	0
-1.7274e-163	-2.35592e-163	1.89408e-163	-1.41239e-162	6.12303e-163	3.9566e-163	5.9965e-163	1.59448e-163	9.26881e-164	8.68421e-164	4.0953e-163	2.48651e-163	3.71623e-163	2.64325e-163	3.0918e-163	2.83921e-163	-6.80864e-164	-3.71135e-163	4.94444e-163	3.83235e-163	-1.11544e-162	-7.05081e-163	3.54628e-163	-4.97067e-163	4.10583e-163	-4.23317e-163	2.39935e-163	-2.89656e-163	-1.16e-163	-4.96397e-163	0
-1.7274e-163	-2.35592e-163	1.89408e-163	-1.41239e-162	6.12303e-163	3.9566e-163	5.9965e-163	1.59448e-163	9.26881e-164	8.68421e-164	4.0953e-163	2.48651e-163	3.71623e-163	2.64325e-163	3.0918e-163	2.83921e-163	-6.80864e-164	-3.71135e-163	4.94444e-163	3.83235e-163	-1.11544e-162	-7.05081e-163	3.54628e-163	-4.97067e-163	4.10583e-163	-4.23317e-163	2.39935e-163	-2.89656e-163	-1.16e-163	-4.96397e-163	0
-1.7274e-163	-2.35592e-163	1.89408e-163	-1.41239e-162	6.12303e-163	3.9566e-163	5.9965e-163	1.59448e-163	9.26881e-164	8.68421e-164	4.0953e-163	2.48651e-163	3.71623e-163	2.64325e-163	3.0918e-163	2.83921e-163	-6.80864e-164	-3.71135e-163	4.94444e-163	3.83235e-163	-1.11544e-162	-7.05081e-163	3.54628e-163	-4.97067e-163	4.10583e-163	-4.23317e-163	2.39935e-163	-2.89656e-163	-1.16e-163	-4.96397e-163	0
-1.7274e-163	-2.35592e-163	1.89408e-163	-1.41239e-162	6.12303e-163	3.9566e-163	5.9965e-163	1.59448e-163	9.26881e-164	8.68421e-164	4.0953e-163	2.48651e-163	3.71623e-163	2.64325e-163	3.0918e-163	2.83921e-163	-6.80864e-164	-3.71135e-163	4.94444e-163	3.83235e-163	-1.11544e-162	-7.05081e-163	3.54628e-163	-4.97067e-163	4.10583e-163	-4.23317e-163	2.39935e-163	-2.89656e-163	-1.16e-163	-4.96397e-163	0
-1.7274e-163	-2.35592e-163	1.89408e-163	-1.41239e-162	6.12303e-163	3.9566e-163	5.9965e-163	1.59448e-163	9.26881e-164	8.68421e-164	4.0953e-163	2.48651e-163	3.71623e-163	2.64325e-163	3.0918e-163	2.83921e-163	-6.80864e-164	-3.71135e-163	4.94444e-163	3.83235e-163	-1.11544e-162	-7.05081e-163	3.54628e-163	-4.97067e-163	4.10583e-163	-4.23317e-163	2.39935e-163	-2.89656e-163	-1.16e-163	-4.96397e-163	0
-1.7274e-163	-2.35592e-163	1.89408e-163	-1.41239e-162	6.12303e-163	3.9566e-163	5.9965e-163	1.59448e-163	9.26881e-164	8.68421e-164	4.0953e-163	2.48651e-163	3.71623e-163	2.64325e-163	3.0918e-163	2.83921e-163	-6.80864e-164	-3.71135e-163	4.94444e-163	3.83235e-163	-1.11544e-162	-7.05081e-163	3.54628e-163	-4.97067e-163	4.10583e-163	-4.23317e-163	2.39935e-163	-2.89656e-163	-1.16e-163	-4.96397e-163	0
-1.7274e-163	-2.35592e-163	1.89408e-163	-1.41239e-162	6.12303e-163	3.9566e-163	5.9965e-163	1.59448e-163	9.26881e-164	8.68421e-164	4.0953e-163	2.48651e-163	3.71623e-163	2.64325e-163	3.0918e-163	2.83921e-163	-6.80864e-164	-3.71135e-163	4.94444e-163	3.83235e-163	-1.11544e-162	-7.05081e-163	3.54628e-163	-4.97067e-163	4.10583e-163	-4.23317e-163	2.39935e-163	-2.89656e-163	-1.16e-163	-4.96397e-163	0
-1.7274e-163	-2.35592e-163	1.89408e-163	-1.41239e-162	6.12303e-163	3.9566e-163	5.9965e-163	1.59448e-163	9.26881e-164	8.68421e-164	4.0953e-163	2.48651e-163	3.71623e-163	2.64325e-163	3.0918e-163	2.83921e-163	-6.80864e-164	-3.71135e-163	4.94444e-163	3.83235e-163	-1.11544e-162	-7.05081e-163	3.54628e-163	-4.97067e-163	4.10583e-163	-4.23317e-163	2.39935e-163	-2.89656e-163	-1.16e-163	-4.96397e-163	0
-1.7274e-163	-2.35592e-163	1.89408e-163	-1.41239e-162	6.12303e-163	3.9566e-163	5.9965e-163	1.59448e-163	9.26881e-164	8.68421e-164	4.0953e-163	2.48651e-163	3.71623e-163	2.64325e-163	3.0918e-163	2.83921e-163	-6.80864e-164	-3.71135e-163	4.94444e-163	3.83235e-163	-1.11544e-162	-7.05081e-163	3.54628e-163	-4.97067e-163	4.10583e-163	-4.23317e-163	2.39935e-163	-2.89656e-163	-1.16e-163	-4.96397e-163	0
-1.7274e-163	-2.35592e-163	1.89408e-163	-1.41239e-162	6.12303e-163	3.9566e-163	5.9965e-163	1.59448e-163	9.26881e-164	8.68421e-164	4.0953e-163	2.48651e-163	3.71623e-163	2.64325e-163	3.0918e-163	2.83921e-163	-6.80864e-164	-3.71135e-163	4.94444e-163	3.83235e-163	-1.11544e-162	-7.05081e-163	3.54628e-163	-4.97067e-163	4.10583e-163	-4.23317e-163	2.39935e-163	-2.89656e-163	-1.16e-163	-4.96397e-163	0
-1.7274e-163	-2.35592e-163	1.89408e-163	-1.41239e-162	6.12303e-163	3.9566e-163	5.9965e-163	1.59448e-163	9.26881e-164	8.68421e-164	4.0953e-163	2.48651e-163	3.71623e-163	2.64325e-163	3.0918e-163	2.83921e-163	-6.80864e-164	-3.71135e-163	4.94444e-163	3.83235e-163	-1.11544e-162	-7.05081e-163	3.54628e-163	-4.97067e-163	4.10583e-163	-4.23317e-163	2.39935e-163	-2.89656e-163	-1.16e-163	-4.96397e-163	0
-1.7274e-163	-2.35592e-163	1.89408e-163	-1.41239e-162	6.12303e-163	3.9566e-163	5.9965e-163	1.59448e-163	9.26881e-164	8.68421e-164	4.0953e-163	2.48651e-163	3.71623e-163	2.64325e-163	3.0918e-163	2.83921e-163	-6.80864e-164	-3.71135e-163	4.94444e-163	3.83235e-163	-1.11544e-162	-7.05081e-163	3.54628e-163	-4.97067e-163	4.10583e-163	-4.23317e-163	2.39935e-163	-2.89656e-163	-1.16e-163	-4.96397e-163	0
-1.7274e-163	-2.35592e-163	1.89408e-163	-1.41239e-162	6.12303e-163	3.9566e-163	5.9965e-163	1.59448e-163	9.26881e-164	8.68421e-164	4.0953e-163	2.48651e-163	3.71623e-163	2.64325e-163	3.0918e-163	2.83921e-163	-6.80864e-164	-3.71135e-163	4.94444e-163	3.83235e-163	-1.11544e-162	-7.05081e-163	3.54628e-163	-4.97067e-163	4.10583e-163	-4.23317e-163	2.39935e-163	-2.89656e-163	-1.16e-163	-4.96397e-163	0
-1.7274e-163	-2.35592e-163	1.89408e-163	-1.41239e-162	6.12303e-163	3.9566e-163	5.9965e-163	1.59448e-163	9.26881e-164	8.68421e-164	4.0953e-163	2.48651e-163	3.71623e-163	2.64325e-163	3.0918e-163	2.83921e-163	-6.80864e-164	-3.71135e-163	4.94444e-163	3.83235e-163	-1.11544e-162	-7.05081e-163	3.54628e-163	-4.97067e-163	4.10583e-163	-4.23317e-163	2.39935e-163	-2.89656e-163	-1.16e-163	-4.96397e-163	0
-1.7274e-163	-2.35592e-163	1.89408e-163	-1.41239e-162	6.12303e-163	3.9566e-163	5.9965e-163	1.59448e-163	9.26881e-164	8.68421e-164	4.0953e-163	2.48651e-163	3.71623e-163	2.64325e-163	3.0918e-163	2.83921e-163	-6.80864e-164	-3.71135e-163	4.94444e-163	3.83235e-163	-1.11544e-162	-7.05081e-163	3.54628e-163	-4.97067e-163	4.10583e-163	-4.23317e-163	2.39935e-163	-2.89656e-163	-1.16e-163	-4.96397e-163	0
-1.7274e-163	-2.35592e-163	1.89408e-163	-1.41239e-162	6.12303e-163	3.9566e-163	5.9965e-163	1.59448e-163	9.26881e-164	8.68421e-164	4.0953e-163	2.48651e-163	3.71623e-163	2.64325e-163	3.0918e-163	2.83921e-163	-6.80864e-164	-3.71135e-163	4.94444e-163	3.83235e-163	-1.11544e-162	-7.05081e-163	3.54628e-163	-4.97067e-163	4.10583e-163	-4.23317e-163	2.39935e-163	-2.89656e-163	-1.16e-163	-4.96397e-163	0
-1.7274e-163	-2.35592e-163	1.89408e-163	-1.41239e-162	6.12303e-163	3.9566e-163	5.9965e-163	1.59448e-163	9.26881e-164	8.68421e-164	4.0953e-163	2.48651e-163	3.71623e-163	2.64325e-163	3.0918e-163	2.83921e-163	-6.80864e-164	-3.71135e-163	4.94444e-163	3.83235e-163	-1.11544e-162	-7.05081e-163	3.54628e-163	-4.97067e-163	4.10583e-163	-4.23317e-163	2.39935e-163	-2.89656e-163	-1.16e-163	-4.96397e-163	0
-1.7274e-163	-2.35592e-163	1.89408e-163	-1.41239e-162	6.12303e-163	3.9566e-163	5.9965e-163	1.59448e-163	9.26881e-164	8.68421e-164	4.0953e-163	2.48651e-163	3.71623e-163	2.64325e-163	3.0918e-163	2.83921e-163	-6.80864e-164	-3.71135e-163	4.94444e-163	3.83235e-163	-1.11544e-162	-7.05081e-163	3.54628e-163	-4.97067e-163	4.10583e-163	-4.23317e-163	2.39935e-163	-2.89656e-163	-1.16e-163	-4.96397e-163	0
-1.7274e-163	-2.35592e-163	1.89408e-163	-1.41239e-162	6.12303e-163	3.9566e-163	5.9965e-163	1.59448e-163	9.26881e-164	8.68421e-164	4.0953e-163	2.48651e-163	3.71623e-163	2.64325e-163	3.0918e-163	2.83921e-163	-6.80864e-164	-3.71135e-163	4.94444e-163	3.83235e-163	-1.11544e-162	-7.05081e-163	3.54628e-163	-4.97067e-163	4.10583e-163	-4.23317e-163	2.39935e-163	-2.89656e-163	-1.16e-163	-4.96397e-163	0
-1.7274e-163	-2.35592e-163	1.89408e-163	-1.41239e-162	6.12303e-163	3.9566e-163	5.9965e-163	1.59448e-163	9.26881e-164	8.68421e-164	4.0953e-163	2.48651e-163	3.71623e-163	2.64325e-163	3.0918e-163	2.83921e-163	-6.80864e-164	-3.71135e-163	4.94444e-163	3.83235e-163	-1.11544e-162	-7.05081e-163	3.54628e-163	-4.97067e-163	4.10583e-163	-4.23317e-163	2.39935e-163	-2.89656e-163	-1.16e-163	-4.96397e-163	0
-1.7274e-163	-2.35592e-163	1.89408e-163	-1.41239e-162	6.12303e-163	3.9566e-163	5.9965e-163	1.59448e-163	9.26881e-164	8.68421e-164	4.0953e-163	2.48651e-163	3.71623e-163	2.64325e-163	3.0918e-163	2.83921e-163	-6.80864e-164	-3.71135e-163	4.94444e-163	3.83235e-163	-1.11544e-162	-7.05081e-163	3.54628e-163	-4.97067e-163	4.10583e-163	-4.23317e-163	2.39935e-163	-2.89656e-163	-1.16e-163	-4.96397e-163	0
-1.7274e-163	-2.35592e-163	1.89408e-163	-1.41239e-162	6.12303e-163	3.9566e-163	5.9965e-163	1.59448e-163	9.26881e-164	8.68421e-164	4.0953e-163	2.48651e-163	3.71623e-163	2.64325e-163	3.0918e-163	2.83921e-163	-6.80864e-164	-3.71135e-163	4.94444e-163	3.83235e-163	-1.11544e-162	-7.05081e-163	3.54628e-163	-4.97067e-163	4.10583e-163	-4.23317e-163	2.39935e-163	-2.89656e-163	-1.16e-163	-4.96397e-163	0
-1.7274e-163	-2.35592e-163	1.89408e-163	-1.41239e-162	6.12303e-163	3.9566e-163	5.9965e-163	1.59448e-163	9.26881e-164	8.68421e-164	4.0953e-163	2.48651e-163	3.71623e-163	2.64325e-163	3.0918e-163	2.83921e-163	-6.80864e-164	-3.71135e-163	4.94444e-163	3.83235e-163	-1.11544e-162	-7.05081e-163	3.54628e-163	-4.97067e-163	4.10583e-163	-4.23317e-163	2.39935e-163	-2.89656e-163	-1.16e-163	-4.96397e-163	0
-1.7274e-163	-2.35592e-163	1.89408e-163	-1.41239e-162	6.12303e-163	3.9566e-163	5.9965e-163	1.59448e-163	9.26881e-164	8.68421e-164	4.0953e-163	2.48651e-163	3.71623e-163	2.64325e-163	3.0918e-163	2.83921e-163	-6.80864e-164	-3.71135e-163	4.94444e-163	3.83235e-163	-1.11544e-162	-7.05081e-163	3.54628e-163	-4.97067e-163	4.10583e-163	-4.23317e-163	2.39935e-163	-2.89656e-163	-1.16e-163	-4.96397e-163	0
-1.7274e-163	-2.35592e-163	1.89408e-163	-1.41239e-162	6.12303e-163	3.9566e-163	5.9965e-163	1.59448e-163	9.26881e-164	8.68421e-164	4.0953e-163	2.48651e-163	3.71623e-163	2.64325e-163	3.0918e-163	2.83921e-163	-6.80864e-164	-3.71135e-163	4.94444e-163	3.83235e-163	-1.11544e-162	-7.05081e-163	3.54628e-163	-4.97067e-163	4.10583e-163	-4.23317e-163	2.39935e-163	-2.89656e-163	-1.16e-163	-4.96397e-163	0
-1.7274e-163	-2.35592e-163	1.89408e-163	-1.41239e-162	6.12303e-163	3.9566e-163	5.9965e-163	1.59448e-163	9.26881e-164	8.68421e-164	4.0953e-163	2.48651e-163	3.71623e-163	2.64325e-163	3.0918e-163	2.83921e-163	-6.80864e-164	-3.71135e-163	4.94444e-163	3.83235e-163	-1.11544e-162	-7.05081e-163	3.54628e-163	-4.97067e-163	4.10583e-163	-4.23317e-163	2.39935e-163	-2.89656e-163	-1.16e-163	-4.96397e-163	0
-1.7274e-163	-2.35592e-163	1.89408e-163	-1.41239e-162	6.12303e-163	3.9566e-163	5.9965e-163	1.59448e-163	9.26881e-164	8.68421e-164	4.0953e-163	2.48651e-163	3.71623e-163	2.64325e-163	3.0918e-163	2.83921e-163	-6.80864e-164	-3.71135e-163	4.94444e-163	3.83235e-163	-1.11544e-162	-7.05081e-163	3.54628e-163	-4.97067e-163	4.10583e-163	-4.23317e-163	2.39935e-163	-2.89656e-163	-1.16e-163	-4.96397e-163	0
-1.7274e-163	-2.35592e-163	1.89408e-163	-1.41239e-162	6.12303e-163	3.9566e-163	5.9965e-163	1.59448e-163	9.26881e-164	8.68421e-164	4.0953e-163	2.48651e-163	3.71623e-163	2.64325e-163	3.0918e-163	2.83921e-163	-6.80864e-164	-3.71135e-163	4.94444e-163	3.83235e-163	-1.11544e-162	-7.05081e-163	3.54628e-163	-4.97067e-163	4.10583e-163	-4.23317e-163	2.39935e-163	-2.89656e-163	-1.16e-163	-4.96397e-163	0
-1.7274e-163	-2.35592e-163	1.89408e-163	-1.41239e-162	6.12303e-163	3.9566e-163	5.9965e-163	1.59448e-163	9.26881e-164	8.68421e-164	4.0953e-163	2.48651e-163	3.71623e-163	2.64325e-163	3.0918e-163	2.83921e-163	-6.80864e-164	-3.71135e-163	4.94444e-163	3.83235e-163	-1.11544e-162	-7.05081e-163	3.54628e-163	-4.97067e-163	4.10583e-163	-4.23317e-163	2.39935e-163	-2.89656e-163	-1.16e-163	-4.96397e-163	0
-1.7274e-163	-2.35592e-163	1.89408e-163	-1.41239e-162	6.12303e-163	3.9566e-163	5.9965e-163	1.59448e-163	9.26881e-164	8.68421e-164	4.0953e-163	2.48651e-163	3.71623e-163	2.64325e-163	3.0918e-163	2.83921e-163	-6.80864e-164	-3.71135e-163	4.94444e-163	3.83235e-163	-1.11544e-162	-7.05081e-163	3.54628e-163	-4.97067e-163	4.10583e-163	-4.23317e-163	2.39935e-163	-2.89656e-163	-1.16e-163	-4.96397e-163	0
-1.7274e-163	-2.35592e-163	1.89408e-163	-1.41239e-162	6.12303e-163	3.9566e-163	5.9965e-163	1.59448e-163	9.26881e-164	8.68421e-164	4.0953e-163	2.48651e-163	3.71623e-163	2.64325e-163	3.0918e-163	2.83921e-163	-6.80864e-164	-3.71135e-163	4.94444e-163	3.83235e-163	-1.11544e-162	-7.05081e-163	3.54628e-163	-4.97067e-163	4.10583e-163	-4.23317e-163	2.39935e-163	-2.89656e-163	-1.16e-163	-4.96397e-163	0
-1.7274e-163	-2.35592e-163	1.89408e-163	-1.41239e-162	6.12303e-163	3.9566e-163	5.9965e-163	1.59448e-163	9.26881e-164	8.68421e-164	4.0953e-163	2.48651e-163	3.71623e-163	2.64325e-163	3.0918e-163	2.83921e-163	-6.80864e-164	-3.71135e-163	4.94444e-163	3.83235e-163	-1.11544e-162	-7.05081e-163	3.54628e-163	-4.97067e-163	4.10583e-163	-4.23317e-163	2.39935e-163	-2.89656e-163	-1.16e-163	-4.96397e-163	0
-1.7274e-163	-2.35592e-163	1.89408e-163	-1.41239e-162	6.12303e-163	3.9566e-163	5.9965e-163	1.59448e-163	9.26881e-164	8.68421e-164	4.0953e-163	2.48651e-163	3.71623e-163	2.64325e-163	3.0918e-163	2.83921e-163	-6.80864e-164	-3.71135e-163	4.94444e-163	3.83235e-163	-1.11544e-162	-7.05081e-163	3.54628e-163	-4.97067e-163	4.10583e-163	-4.23317e-163	2.39935e-163	-2.89656e-163	-1.16e-163	-4.96397e-163	0
-1.7274e-163	-2.35592e-163	1.89408e-163	-1.41239e-162	6.12303e-163	3.9566e-163	5.9965e-163	1.59448e-163	9.26881e-164	8.68421e-164	4.0953e-163	2.48651e-163	3.71623e-163	2.64325e-163	3.0918e-163	2.83921e-163	-6.80864e-164	-3.71135e-163	4.94444e-163	3.83235e-163	-1.11544e-162	-7.05081e-163	3.54628e-163	-4.97067e-163	4.10583e-163	-4.23317e-163	2.39935e-163	-2.89656e-163	-1.16e-163	-4.96397e-163	0
-1.7274e-163	-2.35592e-163	1.89408e-163	-1.41239e-162	6.12303e-163	3.9566e-163	5.9965e-163	1.59448e-163	9.26881e-164	8.68421e-164	4.0953e-163	2.48651e-163	3.71623e-163	2.64325e-163	3.0918e-163	2.83921e-163	-6.80864e-164	-3.71135e-163	4.94444e-163	3.83235e-163	-1.11544e-162	-7.05081e-163	3.54628e-163	-4.97067e-163	4.10583e-163	-4.23317e-163	2.39935e-163	-2.89656e-163	-1.16e-163	-4.96397e-163	0
-1.7274e-163	-2.35592e-163	1.89408e-163	-1.41239e-162	6.12303e-163	3.9566e-163	5.9965e-163	1.59448e-163	9.26881e-164	8.68421e-164	4.0953e-163	2.48651e-163	3.71623e-163	2.64325e-163	3.0918e-163	2.83921e-163	-6.80864e-164	-3.71135e-163	4.94444e-163	3.83235e-163	-1.11544e-162	-7.05081e-163	3.54628e-163	-4.97067e-163	4.10583e-163	-4.23317e-163	2.39935e-163	-2.89656e-163	-1.16e-163	-4.96397e-163	0
-1.7274e-163	-2.35592e-163	1.89408e-163	-1.41239e-162	6.12303e-163	3.9566e-163	5.9965e-163	1.59448e-163	9.26881e-164	8.68421e-164	4.0953e-163	2.48651e-163	3.71623e-163	2.64325e-163	3.0918e-163	2.83921e-163	-6.80864e-164	-3.71135e-163	4.94444e-163	3.83235e-163	-1.11544e-162	-7.05081e-163	3.54628e-163	-4.97067e-163	4.10583e-163	-4.23317e-163	2.39935e-163	-2.89656e-163	-1.16e-163	-4.96397e-163	0
-1.7274e-163	-2.35592e-163	1.89408e-163	-1.41239e-162	6.12303e-163	3.9566e-163	5.9965e-163	1.59448e-163	9.26881e-164	8.68421e-164	4.0953e-163	2.48651e-163	3.71623e-163	2.64325e-163	3.0918e-163	2.83921e-163	-6.80864e-164	-3.71135e-163	4.94444e-163	3.83235e-163	-1.11544e-162	-7.05081e-163	3.54628e-163	-4.97067e-163	4.10583e-163	-4.23317e-163	2.39935e-163	-2.89656e-163	-1.16e-163	-4.96397e-163	0
-1.7274e-163	-2.35592e-163	1.89408e-163	-1.41239e-162	6.12303e-163	3.9566e-163	5.9965e-163	1.59448e-163	9.26881e-164	8.68421e-164	4.0953e-163	2.48651e-163	3.71623e-163	2.64325e-163	3.0918e-163	2.83921e-163	-6.80864e-164	-3.71135e-163	4.94444e-163	3.83235e-163	-1.11544e-162	-7.05081e-163	3.54628e-163	-4.97067e-163	4.10583e-163	-4.23317e-163	2.39935e-163	-2.89656e-163	-1.16e-163	-4.96397e-163	0
-1.7274e-163	-2.35592e-163	1.89408e-163	-1.41239e-162	6.12303e-163	3.9566e-163	5.9965e-163	1.59448e-163	9.26881e-164	8.68421e-164	4.0953e-163	2.48651e-163	3.71623e-163	2.64325e-163	3.0918e-163	2.83921e-163	-6.80864e-164	-3.71135e-163	4.94444e-163	3.83235e-163	-1.11544e-162	-7.05081e-163	3.54628e-163	-4.97067e-163	4.10583e-163	-4.23317e-163	2.39935e-163	-2.89656e-163	-1.16e-163	-4.96397e-163	0
-1.7274e-163	-2.35592e-163	1.89408e-163	-1.41239e-162	6.12303e-163	3.9566e-163	5.9965e-163	1.59448e-163	9.26881e-164	8.68421e-164	4.0953e-163	2.48651e-163	3.71623e-163	2.64325e-163	3.0918e-163	2.83921e-163	-6.80864e-164	-3.71135e-163	4.94444e-163	3.83235e-163	-1.11544e-162	-7.05081e-163	3.54628e-163	-4.97067e-163	4.10583e-163	-4.23317e-163	2.39935e-163	-2.89656e-163	-1.16e-163	-4.96397e-163	0
-1.7274e-163	-2.35592e-163	1.89408e-163	-1.41239e-162	6.12303e-163	3.9566e-163	5.9965e-163	1.59448e-163	9.26881e-164	8.68421e-164	4.0953e-163	2.48651e-163	3.71623e-163	2.64325e-163	3.0918e-163	2.83921e-163	-6.80864e-164	-3.71135e-163	4.94444e-163	3.83235e-163	-1.11544e-162	-7.05081e-163	3.54628e-163	-4.97067e-163	4.10583e-163	-4.23317e-163	2.39935e-163	-2.89656e-163	-1.16e-163	-4.96397e-163	0
-1.7274e-163	-2.35592e-163	1.89408e-163	-1.41239e-162	6.12303e-163	3.9566e-163	5.9965e-163	1.59448e-163	9.26881e-164	8.68421e-164	4.0953e-163	2.48651e-163	3.71623e-163	2.64325e-163	3.0918e-163	2.83921e-163	-6.80864e-164	-3.71135e-163	4.94444e-163	3.83235e-163	-1.11544e-162	-7.05081e-163	3.54628e-163	-4.97067e-163	4.10583e-163	-4.23317e-163	2.39935e-163	-2.89656e-163	-1.16e-163	-4.96397e-163	0
-1.7274e-163	-2.35592e-163	1.89408e-163	-1.41239e-162	6.12303e-163	3.9566e-163	5.9965e-163	1.59448e-163	9.26881e-164	8.68421e-164	4.0953e-163	2.48651e-163	3.71623e-163	2.64325e-163	3.0918e-163	2.83921e-163	-6.80864e-164	-3.71135e-163	4.94444e-163	3.83235e-163	-1.11544e-162	-7.05081e-163	3.54628e-163	-4.97067e-163	4.10583e-163	-4.23317e-163	2.39935e-163	-2.89656e-163	-1.16e-163	-4.96397e-163	0
-1.7274e-163	-2.35592e-163	1.89408e-163	-1.41239e-162	6.12303e-163	3.9566e-163	5.9965e-163	1.59448e-163	9.26881e-164	8.68421e-164	4.0953e-163	2.48651e-163	3.71623e-163	2.64325e-163	3.0918e-163	2.83921e-163	-6.80864e-164	-3.71135e-163	4.94444e-163	3.83235e-163	-1.11544e-162	-7.05081e-163	3.54628e-163	-4.97067e-163	4.10583e-163	-4.23317e-163	2.39935e-163	-2.89656e-163	-1.16e-163	-4.96397e-163	0
-1.7274e-163	-2.35592e-163	1.89408e-163	-1.41239e-162	6.12303e-163	3.9566e-163	5.9965e-163	1.59448e-163	9.26881e-164	8.68421e-164	4.0953e-163	2.48651e-163	3.71623e-163	2.64325e-163	3.0918e-163	2.83921e-163	-6.80864e-164	-3.71135e-163	4.94444e-163	3.83235e-163	-1.11544e-162	-7.05081e-163	3.54628e-163	-4.97067e-163	4.10583e-163	-4.23317e-163	2.39935e-163	-2.89656e-163	-1.16e-163	-4.96397e-163	0
-1.7274e-163	-2.35592e-163	1.89408e-163	-1.41239e-162	6.12303e-163	3.9566e-163	5.9965e-163	1.59448e-163	9.26881e-164	8.68421e-164	4.0953e-163	2.48651e-163	3.71623e-163	2.64325e-163	3.0918e-163	2.83921e-163	-6.80864e-164	-3.71135e-163	4.94444e-163	3.83235e-163	-1.11544e-162	-7.05081e-163	3.54628e-163	-4.97067e-163	4.10583e-163	-4.23317e-163	2.39935e-163	-2.89656e-163	-1.16e-163	-4.96397e-163	0
-1.7274e-163	-2.35592e-163	1.89408e-163	-1.41239e-162	6.12303e-163	3.9566e-163	5.9965e-163	1.59448e-163	9.26881e-164	8.68421e-164	4.0953e-163	2.48651e-163	3.71623e-163	2.64325e-163	3.0918e-163	2.83921e-163	-6.80864e-164	-3.71135e-163	4.94444e-163	3.83235e-163	-1.11544e-162	-7.05081e-163	3.54628e-163	-4.97067e-163	4.10583e-163	-4.23317e-163	2.39935e-163	-2.89656e-163	-1.16e-163	-4.96397e-163	0
-1.7274e-163	-2.35592e-163	1.89408e-163	-1.41239e-162	6.12303e-163	3.9566e-163	5.9965e-163	1.59448e-163	9.26881e-164	8.68421e-164	4.0953e-163	2.48651e-163	3.71623e-163	2.64325e-163	3.0918e-163	2.83921e-163	-6.80864e-164	-3.71135e-163	4.94444e-163	3.83235e-163	-1.11544e-162	-7.05081e-163	3.54628e-163	-4.97067e-163	4.10583e-163	-4.23317e-163	2.39935e-163	-2.89656e-163	-1.16e-163	-4.96397e-163	0
-1.7274e-163	-2.35592e-163	1.89408e-163	-1.41239e-162	6.12303e-163	3.9566e-163	5.9965e-163	1.59448e-163	9.26881e-164	8.68421e-164	4.0953e-163	2.48651e-163	3.71623e-163	2.64325e-163	3.0918e-163	2.83921e-163	-6.80864e-164	-3.71135e-163	4.94444e-163	3.83235e-163	-1.11544e-162	-7.05081e-163	3.54628e-163	-4.97067e-163	4.10583e-163	-4.23317e-163	2.39935e-163	-2.89656e-163	-1.16e-163	-4.96397e-163	0
-1.7274e-163	-2.35592e-163	1.89408e-163	-1.41239e-162	6.12303e-163	3.9566e-163	5.9965e-163	1.59448e-163	9.26881e-164	8.68421e-164	4.0953e-163	2.48651e-163	3.71623e-163	2.64325e-163	3.0918e-163	2.83921e-163	-6.80864e-164	-3.71135e-163	4.94444e-163	3.83235e-163	-1.11544e-162	-7.05081e-163	3.54628e-163	-4.97067e-163	4.10583e-163	-4.23317e-163	2.39935e-163	-2.89656e-163	-1.16e-163	-4.96397e-163	0
-1.7274e-163	-2.35592e-163	1.89408e-163	-1.41239e-162	6.12303e-163	3.9566e-163	5.9965e-163	1.59448e-163	9.26881e-164	8.68421e-164	4.0953e-163	2.48651e-163	3.71623e-163	2.64325e-163	3.0918e-163	2.83921e-163	-6.80864e-164	-3.71135e-163	4.94444e-163	3.83235e-163	-1.11544e-162	-7.05081e-163	3.54628e-163	-4.97067e-163	4.10583e-163	-4.23317e-163	2.39935e-163	-2.89656e-163	-1.16e-163	-4.96397e-163	0
-1.7274e-163	-2.35592e-163	1.89408e-163	-1.41239e-162	6.12303e-163	3.9566e-163	5.9965e-163	1.59448e-163	9.26881e-164	8.68421e-164	4.0953e-163	2.48651e-163	3.71623e-163	2.64325e-163	3.0918e-163	2.83921e-163	-6.80864e-164	-3.71135e-163	4.94444e-163	3.83235e-163	-1.11544e-162	-7.05081e-163	3.54628e-163	-4.97067e-163	4.10583e-163	-4.23317e-163	2.39935e-163	-2.89656e-163	-1.16e-163	-4.96397e-163	0
-1.7274e-163	-2.35592e-163	1.89408e-163	-1.41239e-162	6.12303e-163	3.9566e-163	5.9965e-163	1.59448e-163	9.26881e-164	8.68421e-164	4.0953e-163	2.48651e-163	3.71623e-163	2.64325e-163	3.0918e-163	2.83921e-163	-6.80864e-164	-3.71135e-163	4.94444e-163	3.83235e-163	-1.11544e-162	-7.05081e-163	3.54628e-163	-4.97067e-163	4.10583e-163	-4.23317e-163	2.39935e-163	-2.89656e-163	-1.16e-163	-4.96397e-163	0
-1.7274e-163	-2.35592e-163	1.89408e-163	-1.41239e-162	6.12303e-163	3.9566e-163	5.9965e-163	1.59448e-163	9.26881e-164	8.68421e-164	4.0953e-163	2.48651e-163	3.71623e-163	2.64325e-163	3.0918e-163	2.83921e-163	-6.80864e-164	-3.71135e-163	4.94444e-163	3.83235e-163	-1.11544e-162	-7.05081e-163	3.54628e-163	-4.97067e-163	4.10583e-163	-4.23317e-163	2.39935e-163	-2.89656e-163	-1.16e-163	-4.96397e-163	0
-1.7274e-163	-2.35592e-163	1.89408e-163	-1.41239e-162	6.12303e-163	3.9566e-163	5.9965e-163	1.59448e-163	9.26881e-164	8.68421e-164	4.0953e-163	2.48651e-163	3.71623e-163	2.64325e-163	3.0918e-163	2.83921e-163	-6.80864e-164	-3.71135e-163	4.94444e-163	3.83235e-163	-1.11544e-162	-7.05081e-163	3.54628e-163	-4.97067e-163	4.10583e-163	-4.23317e-163	2.39935e-163	-2.89656e-163	-1.16e-163	-4.96397e-163	0
-1.7274e-163	-2.35592e-163	1.89408e-163	-1.41239e-162	6.12303e-163	3.9566e-163	5.9965e-163	1.59448e-163	9.26881e-164	8.68421e-164	4.0953e-163	2.48651e-163	3.71623e-163	2.64325e-163	3.0918e-163	2.83921e-163	-6.80864e-164	-3.71135e-163	4.94444e-163	3.83235e-163	-1.11544e-162	-7.05081e-163	3.54628e-163	-4.97067e-163	4.10583e-163	-4.23317e-163	2.39935e-163	-2.89656e-163	-1.16e-163	-4.96397e-163	0
-1.7274e-163	-2.35592e-163	1.89408e-163	-1.41239e-162	6.12303e-163	3.9566e-163	5.9965e-163	1.59448e-163	9.26881e-164	8.68421e-164	4.0953e-163	2.48651e-163	3.71623e-163	2.64325e-163	3.0918e-163	2.83921e-163	-6.80864e-164	-3.71135e-163	4.94444e-163	3.83235e-163	-1.11544e-162	-7.05081e-163	3.54628e-163	-4.97067e-163	4.10583e-163	-4.23317e-163	2.39935e-163	-2.89656e-163	-1.16e-163	-4.96397e-163	0
-1.7274e-163	-2.35592e-163	1.89408e-163	-1.41239e-162	6.12303e-163	3.9566e-163	5.9965e-163	1.59448e-163	9.26881e-164	8.68421e-164	4.0953e-163	2.48651e-163	3.71623e-163	2.64325e-163	3.0918e-163	2.83921e-163	-6.80864e-164	-3.71135e-163	4.94444e-163	3.83235e-163	-1.11544e-162	-7.05081e-163	3.54628e-163	-4.97067e-163	4.10583e-163	-4.23317e-163	2.39935e-163	-2.89656e-163	-1.16e-163	-4.96397e-163	0
-1.7274e-163	-2.35592e-163	1.89408e-163	-1.41239e-162	6.12303e-163	3.9566e-163	5.9965e-163	1.59448e-163	9.26881e-164	8.68421e-164	4.0953e-163	2.48651e-163	3.71623e-163	2.64325e-163	3.0918e-163	2.83921e-163	-6.80864e-164	-3.71135e-163	4.94444e-163	3.83235e-163	-1.11544e-162	-7.05081e-163	3.54628e-163	-4.97067e-163	4.10583e-163	-4.23317e-163	2.39935e-163	-2.89656e-163	-1.16e-163	-4.96397e-163	0
-1.7274e-163	-2.35592e-163	1.89408e-163	-1.41239e-162	6.12303e-163	3.9566e-163	5.9965e-163	1.59448e-163	9.26881e-164	8.68421e-164	4.0953e-163	2.48651e-163	3.71623e-163	2.64325e-163	3.0918e-163	2.83921e-163	-6.80864e-164	-3.71135e-163	4.94444e-163	3.83235e-163	-1.11544e-162	-7.05081e-163	3.54628e-163	-4.97067e-163	4.10583e-163	-4.23317e-163	2.39935e-163	-2.89656e-163	-1.16e-163	-4.96397e-163	0
-1.7274e-163	-2.35592e-163	1.89408e-163	-1.41239e-162	6.12303e-163	3.9566e-163	5.9965e-163	1.59448e-163	9.26881e-164	8.68421e-164	4.0953e-163	2.48651e-163	3.71623e-163	2.64325e-163	3.0918e-163	2.83921e-163	-6.80864e-164	-3.71135e-163	4.94444e-163	3.83235e-163	-1.11544e-162	-7.05081e-163	3.54628e-163	-4.97067e-163	4.10583e-163	-4.23317e-163	2.39935e-163	-2.89656e-163	-1.16e-163	-4.96397e-163	0
-1.7274e-163	-2.35592e-163	1.89408e-163	-1.41239e-162	6.12303e-163	3.9566e-163	5.9965e-163	1.59448e-163	9.26881e-164	8.68421e-164	4.0953e-163	2.48651e-163	3.71623e-163	2.64325e-163	3.0918e-163	2.83921e-163	-6.80864e-164	-3.71135e-163	4.94444e-163	3.83235e-163	-1.11544e-162	-7.05081e-163	3.54628e-163	-4.97067e-163	4.10583e-163	-4.23317e-163	2.39935e-163	-2.89656e-163	-1.16e-163	-4.96397e-163	0
-1.7274e-163	-2.35592e-163	1.89408e-163	-1.41239e-162	6.12303e-163	3.9566e-163	5.9965e-163	1.59448e-163	9.26881e-164	8.68421e-164	4.0953e-163	2.48651e-163	3.71623e-163	2.64325e-163	3.0918e-163	2.83921e-163	-6.80864e-164	-3.71135e-163	4.94444e-163	3.83235e-163	-1.11544e-162	-7.05081e-163	3.54628e-163	-4.97067e-163	4.10583e-163	-4.23317e-163	2.39935e-163	-2.89656e-163	-1.16e-163	-4.96397e-163	0
-1.7274e-163	-2.35592e-163	1.89408e-163	-1.41239e-162	6.12303e-163	3.9566e-163	5.9965e-163	1.59448e-163	9.26881e-164	8.68421e-164	4.0953e-163	2.48651e-163	3.71623e-163	2.64325e-163	3.0918e-163	2.83921e-163	-6.80864e-164	-3.71135e-163	4.94444e-163	3.83235e-163	-1.11544e-162	-7.05081e-163	3.54628e-163	-4.97067e-163	4.10583e-163	-4.23317e-163	2.39935e-163	-2.89656e-163	-1.16e-163	-4.96397e-163	0
-1.7274e-163	-2.35592e-163	1.89408e-163	-1.41239e-162	6.12303e-163	3.9566e-163	5.9965e-163	1.59448e-163	9.26881e-164	8.68421e-164	4.0953e-163	2.48651e-163	3.71623e-163	2.64325e-163	3.0918e-163	2.83921e-163	-6.80864e-164	-3.71135e-163	4.94444e-163	3.83235e-163	-1.11544e-162	-7.05081e-163	3.54628e-163	-4.97067e-163	4.10583e-163	-4.23317e-163	2.39935e-163	-2.89656e-163	-1.16e-163	-4.96397e-163	0
-1.7274e-163	-2.35592e-163	1.89408e-163	-1.41239e-162	6.12303e-163	3.9566e-163	5.9965e-163	1.59448e-163	9.26881e-164	8.68421e-164	4.0953e-163	2.48651e-163	3.71623e-163	2.64325e-163	3.0918e-163	2.83921e-163	-6.80864e-164	-3.71135e-163	4.94444e-163	3.83235e-163	-1.11544e-162	-7.05081e-163	3.54628e-163	-4.97067e-163	4.10583e-163	-4.23317e-163	2.39935e-163	-2.89656e-163	-1.16e-163	-4.96397e-163	0
-1.7274e-163	-2.35592e-163	1.89408e-163	-1.41239e-162	6.12303e-163	3.9566e-163	5.9965e-163	1.59448e-163	9.26881e-164	8.68421e-164	4.0953e-163	2.48651e-163	3.71623e-163	2.64325e-163	3.0918e-163	2.83921e-163	-6.80864e-164	-3.71135e-163	4.94444e-163	3.83235e-163	-1.11544e-162	-7.05081e-163	3.54628e-163	-4.97067e-163	4.10583e-163	-4.23317e-163	2.39935e-163	-2.89656e-163	-1.16e-163	-4.96397e-163	0
-1.7274e-163	-2.35592e-163	1.89408e-163	-1.41239e-162	6.12303e-163	3.9566e-163	5.9965e-163	1.59448e-163	9.26881e-164	8.68421e-164	4.0953e-163	2.48651e-163	3.71623e-163	2.64325e-163	3.0918e-163	2.83921e-163	-6.80864e-164	-3.71135e-163	4.94444e-163	3.83235e-163	-1.11544e-162	-7.05081e-163	3.54628e-163	-4.97067e-163	4.10583e-163	-4.23317e-163	2.39935e-163	-2.89656e-163	-1.16e-163	-4.96397e-163	0
-1.7274e-163	-2.35592e-163	1.89408e-163	-1.41239e-162	6.12303e-163	3.9566e-163	5.9965e-163	1.59448e-163	9.26881e-164	8.68421e-164	4.0953e-163	2.48651e-163	3.71623e-163	2.64325e-163	3.0918e-163	2.83921e-163	-6.80864e-164	-3.71135e-163	4.94444e-163	3.83235e-163	-1.11544e-162	-7.05081e-163	3.54628e-163	-4.97067e-163	4.10583e-163	-4.23317e-163	2.39935e-163	-2.89656e-163	-1.16e-163	-4.96397e-163	0
-1.7274e-163	-2.35592e-163	1.89408e-163	-1.41239e-162	6.12303e-163	3.9566e-163	5.9965e-163	1.59448e-163	9.26881e-164	8.68421e-164	4.0953e-163	2.48651e-163	3.71623e-163	2.64325e-163	3.0918e-163	2.83921e-163	-6.80864e-164	-3.71135e-163	4.94444e-163	3.83235e-163	-1.11544e-162	-7.05081e-163	3.54628e-163	-4.97067e-163	4.10583e-163	-4.23317e-163	2.39935e-163	-2.89656e-163	-1.16e-163	-4.96397e-163	0
-1.7274e-163	-2.35592e-163	1.89408e-163	-1.41239e-162	6.12303e-163	3.9566e-163	5.9965e-163	1.59448e-163	9.26881e-164	8.68421e-164	4.0953e-163	2.48651e-163	3.71623e-163	2.64325e-163	3.0918e-163	2.83921e-163	-6.80864e-164	-3.71135e-163	4.94444e-163	3.83235e-163	-1.11544e-162	-7.05081e-163	3.54628e-163	-4.97067e-163	4.10583e-163	-4.23317e-163	2.39935e-163	-2.89656e-163	-1.16e-163	-4.96397e-163	0
-1.7274e-163	-2.35592e-163	1.89408e-163	-1.41239e-162	6.12303e-163	3.9566e-163	5.9965e-163	1.59448e-163	9.26881e-164	8.68421e-164	4.0953e-163	2.48651e-163	3.71623e-163	2.64325e-163	3.0918e-163	2.83921e-163	-6.80864e-164	-3.71135e-163	4.94444e-163	3.83235e-163	-1.11544e-162	-7.05081e-163	3.54628e-163	-4.97067e-163	4.10583e-163	-4.23317e-163	2.39935e-163	-2.89656e-163	-1.16e-163	-4.96397e-163	0
-1.7274e-163	-2.35592e-163	1.89408e-163	-1.41239e-162	6.12303e-163	3.9566e-163	5.9965e-163	1.59448e-163	9.26881e-164	8.68421e-164	4.0953e-163	2.48651e-163	3.71623e-163	2.64325e-163	3.0918e-163	2.83921e-163	-6.80864e-164	-3.71135e-163	4.94444e-163	3.83235e-163	-1.11544e-162	-7.05081e-163	3.54628e-163	-4.97067e-163	4.10583e-163	-4.23317e-163	2.39935e-163	-2.89656e-163	-1.16e-163	-4.96397e-163	0
-1.7274e-163	-2.35592e-163	1.89408e-163	-1.41239e-162	6.12303e-163	3.9566e-163	5.9965e-163	1.59448e-163	9.26881e-164	8.68421e-164	4.0953e-163	2.48651e-163	3.71623e-163	2.64325e-163	3.0918e-163	2.83921e-163	-6.80864e-164	-3.71135e-163	4.94444e-163	3.83235e-163	-1.11544e-162	-7.05081e-163	3.54628e-163	-4.97067e-163	4.10583e-163	-4.23317e-163	2.39935e-163	-2.89656e-163	-1.16e-163	-4.96397e-163	0
-1.7274e-163	-2.35592e-163	1.89408e-163	-1.41239e-162	6.12303e-163	3.9566e-163	5.9965e-163	1.59448e-163	9.26881e-164	8.68421e-164	4.0953e-163	2.48651e-163	3.71623e-163	2.64325e-163	3.0918e-163	2.83921e-163	-6.80864e-164	-3.71135e-163	4.94444e-163	3.83235e-163	-1.11544e-162	-7.05081e-163	3.54628e-163	-4.97067e-163	4.10583e-163	-4.23317e-163	2.39935e-163	-2.89656e-163	-1.16e-163	-4.96397e-163	0
-1.7274e-163	-2.35592e-163	1.89408e-163	-1.41239e-162	6.12303e-163	3.9566e-163	5.9965e-163	1.59448e-163	9.26881e-164	8.68421e-164	4.0953e-163	2.48651e-163	3.71623e-163	2.64325e-163	3.0918e-163	2.83921e-163	-6.80864e-164	-3.71135e-163	4.94444e-163	3.83235e-163	-1.11544e-162	-7.05081e-163	3.54628e-163	-4.97067e-163	4.10583e-163	-4.23317e-163	2.39935e-163	-2.89656e-163	-1.16e-163	-4.96397e-163	0
-1.7274e-163	-2.35592e-163	1.89408e-163	-1.41239e-162	6.12303e-163	3.9566e-163	5.9965e-163	1.59448e-163	9.26881e-164	8.68421e-164	4.0953e-163	2.48651e-163	3.71623e-163	2.64325e-163	3.0918e-163	2.83921e-163	-6.80864e-164	-3.71135e-163	4.94444e-163	3.83235e-163	-1.11544e-162	-7.05081e-163	3.54628e-163	-4.97067e-163	4.10583e-163	-4.23317e-163	2.39935e-163	-2.89656e-163	-1.16e-163	-4.96397e-163	0
-1.7274e-163	-2.35592e-163	1.89408e-163	-1.41239e-162	6.12303e-163	3.9566e-163	5.9965e-163	1.59448e-163	9.26881e-164	8.68421e-164	4.0953e-163	2.48651e-163	3.71623e-163	2.64325e-163	3.0918e-163	2.83921e-163	-6.80864e-164	-3.71135e-163	4.94444e-163	3.83235e-163	-1.11544e-162	-7.05081e-163	3.54628e-163	-4.97067e-163	4.10583e-163	-4.23317e-163	2.39935e-163	-2.89656e-163	-1.16e-163	-4.96397e-163	0
-1.7274e-163	-2.35592e-163	1.89408e-163	-1.41239e-162	6.12303e-163	3.9566e-163	5.9965e-163	1.59448e-163	9.26881e-164	8.68421e-164	4.0953e-163	2.48651e-163	3.71623e-163	2.64325e-163	3.0918e-163	2.83921e-163	-6.80864e-164	-3.71135e-163	4.94444e-163	3.83235e-163	-1.11544e-162	-7.05081e-163	3.54628e-163	-4.97067e-163	4.10583e-163	-4.23317e-163	2.39935e-163	-2.89656e-163	-1.16e-163	-4.96397e-163	0
-1.7274e-163	-2.35592e-163	1.89408e-163	-1.41239e-162	6.12303e-163	3.9566e-163	5.9965e-163	1.59448e-163	9.26881e-164	8.68421e-164	4.0953e-163	2.48651e-163	3.71623e-163	2.64325e-163	3.0918e-163	2.83921e-163	-6.80864e-164	-3.71135e-163	4.94444e-163	3.83235e-163	-1.11544e-162	-7.05081e-163	3.54628e-163	-4.97067e-163	4.10583e-163	-4.23317e-163	2.39935e-163	-2.89656e-163	-1.16e-163	-4.96397e-163	0
-1.7274e-163	-2.35592e-163	1.89408e-163	-1.41239e-162	6.12303e-163	3.9566e-163	5.9965e-163	1.59448e-163	9.26881e-164	8.68421e-164	4.0953e-163	2.48651e-163	3.71623e-163	2.64325e-163	3.0918e-163	2.83921e-163	-6.80864e-164	-3.71135e-163	4.94444e-163	3.83235e-163	-1.11544e-162	-7.05081e-163	3.54628e-163	-4.97067e-163	4.10583e-163	-4.23317e-163	2.39935e-163	-2.89656e-163	-1.16e-163	-4.96397e-163	0
-1.7274e-163	-2.35592e-163	1.89408e-163	-1.41239e-162	6.12303e-163	3.9566e-163	5.9965e-163	1.59448e-163	9.26881e-164	8.68421e-164	4.0953e-163	2.48651e-163	3.71623e-163	2.64325e-163	3.0918e-163	2.83921e-163	-6.80864e-164	-3.71135e-163	4.94444e-163	3.83235e-163	-1.11544e-162	-7.05081e-163	3.54628e-163	-4.97067e-163	4.10583e-163	-4.23317e-163	2.39935e-163	-2.89656e-163	-1.16e-163	-4.96397e-163	0
-1.7274e-163	-2.35592e-163	1.89408e-163	-1.41239e-162	6.12303e-163	3.9566e-163	5.9965e-163	1.59448e-163	9.26881e-164	8.68421e-164	4.0953e-163	2.48651e-163	3.71623e-163	2.64325e-163	3.0918e-163	2.83921e-163	-6.80864e-164	-3.71135e-163	4.94444e-163	3.83235e-163	-1.11544e-162	-7.05081e-163	3.54628e-163	-4.97067e-163	4.10583e-163	-4.23317e-163	2.39935e-163	-2.89656e-163	-1.16e-163	-4.96397e-163	0
-1.7274e-163	-2.35592e-163	1.89408e-163	-1.41239e-162	6.12303e-163	3.9566e-163	5.9965e-163	1.59448e-163	9.26881e-164	8.68421e-164	4.0953e-163	2.48651e-163	3.71623e-163	2.64325e-163	3.0918e-163	2.83921e-163	-6.80864e-164	-3.71135e-163	4.94444e-163	3.83235e-163	-1.11544e-162	-7.05081e-163	3.54628e-163	-4.97067e-163	4.10583e-163	-4.23317e-163	2.39935e-163	-2.89656e-163	-1.16e-163	-4.96397e-163	0
-1.7274e-163	-2.35592e-163	1.89408e-163	-1.41239e-162	6.12303e-163	3.9566e-163	5.9965e-163	1.59448e-163	9.26881e-164	8.68421e-164	4.0953e-163	2.48651e-163	3.71623e-163	2.64325e-163	3.0918e-163	2.83921e-163	-6.80864e-164	-3.71135e-163	4.94444e-163	3.83235e-163	-1.11544e-162	-7.05081e-163	3.54628e-163	-4.97067e-163	4.10583e-163	-4.23317e-163	2.39935e-163	-2.89656e-163	-1.16e-163	-4.96397e-163	0
-1.7274e-163	-2.35592e-163	1.89408e-163	-1.41239e-162	6.12303e-163	3.9566e-163	5.9965e-163	1.59448e-163	9.26881e-164	8.68421e-164	4.0953e-163	2.48651e-163	3.71623e-163	2.64325e-163	3.0918e-163	2.83921e-163	-6.80864e-164	-3.71135e-163	4.94444e-163	3.83235e-163	-1.11544e-162	-7.05081e-163	3.54628e-163	-4.97067e-163	4.10583e-163	-4.23317e-163	2.39935e-163	-2.89656e-163	-1.16e-163	-4.96397e-163	0
-1.7274e-163	-2.35592e-163	1.89408e-163	-1.41239e-162	6.12303e-163	3.9566e-163	5.9965e-163	1.59448e-163	9.26881e-164	8.68421e-164	4.0953e-163	2.48651e-163	3.71623e-163	2.64325e-163	3.0918e-163	2.83921e-163	-6.80864e-164	-3.71135e-163	4.94444e-163	3.83235e-163	-1.11544e-162	-7.05081e-163	3.54628e-163	-4.97067e-163	4.10583e-163	-4.23317e-163	2.39935e-163	-2.89656e-163	-1.16e-163	-4.96397e-163	0
-1.7274e-163	-2.35592e-163	1.89408e-163	-1.41239e-162	6.12303e-163	3.9566e-163	5.9965e-163	1.59448e-163	9.26881e-164	8.68421e-164	4.0953e-163	2.48651e-163	3.71623e-163	2.64325e-163	3.0918e-163	2.83921e-163	-6.80864e-164	-3.71135e-163	4.94444e-163	3.83235e-163	-1.11544e-162	-7.05081e-163	3.54628e-163	-4.97067e-163	4.10583e-163	-4.23317e-163	2.39935e-163	-2.89656e-163	-1.16e-163	-4.96397e-163	0
-1.7274e-163	-2.35592e-163	1.89408e-163	-1.41239e-162	6.12303e-163	3.9566e-163	5.9965e-163	1.59448e-163	9.26881e-164	8.68421e-164	4.0953e-163	2.48651e-163	3.71623e-163	2.64325e-163	3.0918e-163	2.83921e-163	-6.80864e-164	-3.71135e-163	4.94444e-163	3.83235e-163	-1.11544e-162	-7.05081e-163	3.54628e-163	-4.97067e-163	4.10583e-163	-4.23317e-163	2.39935e-163	-2.89656e-163	-1.16e-163	-4.96397e-163	0
-1.7274e-163	-2.35592e-163	1.89408e-163	-1.41239e-162	6.12303e-163	3.9566e-163	5.9965e-163	1.59448e-163	9.26881e-164	8.68421e-164	4.0953e-163	2.48651e-163	3.71623e-163	2.64325e-163	3.0918e-163	2.83921e-163	-6.80864e-164	-3.71135e-163	4.94444e-163	3.83235e-163	-1.11544e-162	-7.05081e-163	3.54628e-163	-4.97067e-163	4.10583e-163	-4.23317e-163	2.39935e-163	-2.89656e-163	-1.16e-163	-4.96397e-163	0
-1.7274e-163	-2.35592e-163	1.89408e-163	-1.41239e-162	6.12303e-163	3.9566e-163	5.9965e-163	1.59448e-163	9.26881e-164	8.68421e-164	4.0953e-163	2.48651e-163	3.71623e-163	2.64325e-163	3.0918e-163	2.83921e-163	-6.80864e-164	-3.71135e-163	4.94444e-163	3.83235e-163	-1.11544e-162	-7.05081e-163	3.54628e-163	-4.97067e-163	4.10583e-163	-4.23317e-163	2.39935e-163	-2.89656e-163	-1.16e-163	-4.96397e-163	0
-1.7274e-163	-2.35592e-163	1.89408e-163	-1.41239e-162	6.12303e-163	3.9566e-163	5.9965e-163	1.59448e-163	9.26881e-164	8.68421e-164	4.0953e-163	2.48651e-163	3.71623e-163	2.64325e-163	3.0918e-163	2.83921e-163	-6.80864e-164	-3.71135e-163	4.94444e-163	3.83235e-163	-1.11544e-162	-7.05081e-163	3.54628e-163	-4.97067e-163	4.10583e-163	-4.23317e-163	2.39935e-163	-2.89656e-163	-1.16e-163	-4.96397e-163	0
-1.7274e-163	-2.35592e-163	1.89408e-163	-1.41239e-162	6.12303e-163	3.9566e-163	5.9965e-163	1.59448e-163	9.26881e-164	8.68421e-164	4.0953e-163	2.48651e-163	3.71623e-163	2.64325e-163	3.0918e-163	2.83921e-163	-6.80864e-164	-3.71135e-163	4.94444e-163	3.83235e-163	-1.11544e-162	-7.05081e-163	3.54628e-163	-4.97067e-163	4.10583e-163	-4.23317e-163	2.39935e-163	-2.89656e-163	-1.16e-163	-4.96397e-163	0
-1.7274e-163	-2.35592e-163	1.89408e-163	-1.41239e-162	6.12303e-163	3.9566e-163	5.9965e-163	1.59448e-163	9.26881e-164	8.68421e-164	4.0953e-163	2.48651e-163	3.71623e-163	2.64325e-163	3.0918e-163	2.83921e-163	-6.80864e-164	-3.71135e-163	4.94444e-163	3.83235e-163	-1.11544e-162	-7.05081e-163	3.54628e-163	-4.97067e-163	4.10583e-163	-4.23317e-163	2.39935e-163	-2.89656e-163	-1.16e-163	-4.96397e-163	0
-1.7274e-163	-2.35592e-163	1.89408e-163	-1.41239e-162	6.12303e-163	3.9566e-163	5.9965e-163	1.59448e-163	9.26881e-164	8.68421e-164	4.0953e-163	2.48651e-163	3.71623e-163	2.64325e-163	3.0918e-163	2.83921e-163	-6.80864e-164	-3.71135e-163	4.94444e-163	3.83235e-163	-1.11544e-162	-7.05081e-163	3.54628e-163	-4.97067e-163	4.10583e-163	-4.23317e-163	2.39935e-163	-2.89656e-163	-1.16e-163	-4.96397e-163	0
-1.7274e-163	-2.35592e-163	1.89408e-163	-1.41239e-162	6.12303e-163	3.9566e-163	5.9965e-163	1.59448e-163	9.26881e-164	8.68421e-164	4.0953e-163	2.48651e-163	3.71623e-163	2.64325e-163	3.0918e-163	2.83921e-163	-6.80864e-164	-3.71135e-163	4.94444e-163	3.83235e-163	-1.11544e-162	-7.05081e-163	3.54628e-163	-4.97067e-163	4.10583e-163	-4.23317e-163	2.39935e-163	-2.89656e-163	-1.16e-163	-4.96397e-163	0
-1.7274e-163	-2.35592e-163	1.89408e-163	-1.41239e-162	6.12303e-163	3.9566e-163	5.9965e-163	1.59448e-163	9.26881e-164	8.68421e-164	4.0953e-163	2.48651e-163	3.71623e-163	2.64325e-163	3.0918e-163	2.83921e-163	-6.80864e-164	-3.71135e-163	4.94444e-163	3.83235e-163	-1.11544e-162	-7.05081e-163	3.54628e-163	-4.97067e-163	4.10583e-163	-4.23317e-163	2.39935e-163	-2.89656e-163	-1.16e-163	-4.96397e-163	0
-1.7274e-163	-2.35592e-163	1.89408e-163	-1.41239e-162	6.12303e-163	3.9566e-163	5.9965e-163	1.59448e-163	9.26881e-164	8.68421e-164	4.0953e-163	2.48651e-163	3.71623e-163	2.64325e-163	3.0918e-163	2.83921e-163	-6.80864e-164	-3.71135e-163	4.94444e-163	3.83235e-163	-1.11544e-162	-7.05081e-163	3.54628e-163	-4.97067e-163	4.10583e-163	-4.23317e-163	2.39935e-163	-2.89656e-163	-1.16e-163	-4.96397e-163	0
-1.7274e-163	-2.35592e-163	1.89408e-163	-1.41239e-162	6.12303e-163	3.9566e-163	5.9965e-163	1.59448e-163	9.26881e-164	8.68421e-164	4.0953e-163	2.48651e-163	3.71623e-163	2.64325e-163	3.0918e-163	2.83921e-163	-6.80864e-164	-3.71135e-163	4.94444e-163	3.83235e-163	-1.11544e-162	-7.05081e-163	3.54628e-163	-4.97067e-163	4.10583e-163	-4.23317e-163	2.39935e-163	-2.89656e-163	-1.16e-163	-4.96397e-163	0
-1.7274e-163	-2.35592e-163	1.89408e-163	-1.41239e-162	6.12303e-163	3.9566e-163	5.9965e-163	1.59448e-163	9.26881e-164	8.68421e-164	4.0953e-163	2.48651e-163	3.71623e-163	2.64325e-163	3.0918e-163	2.83921e-163	-6.80864e-164	-3.71135e-163	4.94444e-163	3.83235e-163	-1.11544e-162	-7.05081e-163	3.54628e-163	-4.97067e-163	4.10583e-163	-4.23317e-163	2.39935e-163	-2.89656e-163	-1.16e-163	-4.96397e-163	0
-1.7274e-163	-2.35592e-163	1.89408e-163	-1.41239e-162	6.12303e-163	3.9566e-163	5.9965e-163	1.59448e-163	9.26881e-164	8.68421e-164	4.0953e-163	2.48651e-163	3.71623e-163	2.64325e-163	3.0918e-163	2.83921e-163	-6.80864e-164	-3.71135e-163	4.94444e-163	3.83235e-163	-1.11544e-162	-7.05081e-163	3.54628e-163	-4.97067e-163	4.10583e-163	-4.23317e-163	2.39935e-163	-2.89656e-163	-1.16e-163	-4.96397e-163	0
-1.7274e-163	-2.35592e-163	1.89408e-163	-1.41239e-162	6.12303e-163	3.9566e-163	5.9965e-163	1.59448e-163	9.26881e-164	8.68421e-164	4.0953e-163	2.48651e-163	3.71623e-163	2.64325e-163	3.0918e-163	2.83921e-163	-6.80864e-164	-3.71135e-163	4.94444e-163	3.83235e-163	-1.11544e-162	-7.05081e-163	3.54628e-163	-4.97067e-163	4.10583e-163	-4.23317e-163	2.39935e-163	-2.89656e-163	-1.16e-163	-4.96397e-163	0
-1.7274e-163	-2.35592e-163	1.89408e-163	-1.41239e-162	6.12303e-163	3.9566e-163	5.9965e-163	1.59448e-163	9.26881e-164	8.68421e-164	4.0953e-163	2.48651e-163	3.71623e-163	2.64325e-163	3.0918e-163	2.83921e-163	-6.80864e-164	-3.71135e-163	4.94444e-163	3.83235e-163	-1.11544e-162	-7.05081e-163	3.54628e-163	-4.97067e-163	4.10583e-163	-4.23317e-163	2.39935e-163	-2.89656e-163	-1.16e-163	-4.96397e-163	0
-1.7274e-163	-2.35592e-163	1.89408e-163	-1.41239e-162	6.12303e-163	3.9566e-163	5.9965e-163	1.59448e-163	9.26881e-164	8.68421e-164	4.0953e-163	2.48651e-163	3.71623e-163	2.64325e-163	3.0918e-163	2.83921e-163	-6.80864e-164	-3.71135e-163	4.94444e-163	3.83235e-163	-1.11544e-162	-7.05081e-163	3.54628e-163	-4.97067e-163	4.10583e-163	-4.23317e-163	2.39935e-163	-2.89656e-163	-1.16e-163	-4.96397e-163	0
-1.7274e-163	-2.35592e-163	1.89408e-163	-1.41239e-162	6.12303e-163	3.9566e-163	5.9965e-163	1.59448e-163	9.26881e-164	8.68421e-164	4.0953e-163	2.48651e-163	3.71623e-163	2.64325e-163	3.0918e-163	2.83921e-163	-6.80864e-164	-3.71135e-163	4.94444e-163	3.83235e-163	-1.11544e-162	-7.05081e-163	3.54628e-163	-4.97067e-163	4.10583e-163	-4.23317e-163	2.39935e-163	-2.89656e-163	-1.16e-163	-4.96397e-163	0
-1.7274e-163	-2.35592e-163	1.89408e-163	-1.41239e-162	6.12303e-163	3.9566e-163	5.9965e-163	1.59448e-163	9.26881e-164	8.68421e-164	4.0953e-163	2.48651e-163	3.71623e-163	2.64325e-163	3.0918e-163	2.83921e-163	-6.80864e-164	-3.71135e-163	4.94444e-163	3.83235e-163	-1.11544e-162	-7.05081e-163	3.54628e-163	-4.97067e-163	4.10583e-163	-4.23317e-163	2.39935e-163	-2.89656e-163	-1.16e-163	-4.96397e-163	0
-1.7274e-163	-2.35592e-163	1.89408e-163	-1.41239e-162	6.12303e-163	3.9566e-163	5.9965e-163	1.59448e-163	9.26881e-164	8.68421e-164	4.0953e-163	2.48651e-163	3.71623e-163	2.64325e-163	3.0918e-163	2.83921e-163	-6.80864e-164	-3.71135e-163	4.94444e-163	3.83235e-163	-1.11544e-162	-7.05081e-163	3.54628e-163	-4.97067e-163	4.10583e-163	-4.23317e-163	2.39935e-163	-2.89656e-163	-1.16e-163	-4.96397e-163	0
-1.7274e-163	-2.35592e-163	1.89408e-163	-1.41239e-162	6.12303e-163	3.9566e-163	5.9965e-163	1.59448e-163	9.26881e-164	8.68421e-164	4.0953e-163	2.48651e-163	3.71623e-163	2.64325e-163	3.0918e-163	2.83921e-163	-6.80864e-164	-3.71135e-163	4.94444e-163	3.83235e-163	-1.11544e-162	-7.05081e-163	3.54628e-163	-4.97067e-163	4.10583e-163	-4.23317e-163	2.39935e-163	-2.89656e-163	-1.16e-163	-4.96397e-163	0
-1.7274e-163	-2.35592e-163	1.89408e-163	-1.41239e-162	6.12303e-163	3.9566e-163	5.9965e-163	1.59448e-163	9.26881e-164	8.68421e-164	4.0953e-163	2.48651e-163	3.71623e-163	2.64325e-163	3.0918e-163	2.83921e-163	-6.80864e-164	-3.71135e-163	4.94444e-163	3.83235e-163	-1.11544e-162	-7.05081e-163	3.54628e-163	-4.97067e-163	4.10583e-163	-4.23317e-163	2.39935e-163	-2.89656e-163	-1.16e-163	-4.96397e-163	0
-1.7274e-163	-2.35592e-163	1.89408e-163	-1.41239e-162	6.12303e-163	3.9566e-163	5.9965e-163	1.59448e-163	9.26881e-164	8.68421e-164	4.0953e-163	2.48651e-163	3.71623e-163	2.64325e-163	3.0918e-163	2.83921e-163	-6.80864e-164	-3.71135e-163	4.94444e-163	3.83235e-163	-1.11544e-162	-7.05081e-163	3.54628e-163	-4.97067e-163	4.10583e-163	-4.23317e-163	2.39935e-163	-2.89656e-163	-1.16e-163	-4.96397e-163	0
-1.7274e-163	-2.35592e-163	1.89408e-163	-1.41239e-162	6.12303e-163	3.9566e-163	5.9965e-163	1.59448e-163	9.26881e-164	8.68421e-164	4.0953e-163	2.48651e-163	3.71623e-163	2.64325e-163	3.0918e-163	2.83921e-163	-6.80864e-164	-3.71135e-163	4.94444e-163	3.83235e-163	-1.11544e-162	-7.05081e-163	3.54628e-163	-4.97067e-163	4.10583e-163	-4.23317e-163	2.39935e-163	-2.89656e-163	-1.16e-163	-4.96397e-163	0
-1.7274e-163	-2.35592e-163	1.89408e-163	-1.41239e-162	6.12303e-163	3.9566e-163	5.9965e-163	1.59448e-163	9.26881e-164	8.68421e-164	4.0953e-163	2.48651e-163	3.71623e-163	2.64325e-163	3.0918e-163	2.83921e-163	-6.80864e-164	-3.71135e-163	4.94444e-163	3.83235e-163	-1.11544e-162	-7.05081e-163	3.54628e-163	-4.97067e-163	4.10583e-163	-4.23317e-163	2.39935e-163	-2.89656e-163	-1.16e-163	-4.96397e-163	0
-1.7274e-163	-2.35592e-163	1.89408e-163	-1.41239e-162	6.12303e-163	3.9566e-163	5.9965e-163	1.59448e-163	9.26881e-164	8.68421e-164	4.0953e-163	2.48651e-163	3.71623e-163	2.64325e-163	3.0918e-163	2.83921e-163	-6.80864e-164	-3.71135e-163	4.94444e-163	3.83235e-163	-1.11544e-162	-7.05081e-163	3.54628e-163	-4.97067e-163	4.10583e-163	-4.23317e-163	2.39935e-163	-2.89656e-163	-1.16e-163	-4.96397e-163	0
-1.7274e-163	-2.35592e-163	1.89408e-163	-1.41239e-162	6.12303e-163	3.9566e-163	5.9965e-163	1.59448e-163	9.26881e-164	8.68421e-164	4.0953e-163	2.48651e-163	3.71623e-163	2.64325e-163	3.0918e-163	2.83921e-163	-6.80864e-164	-3.71135e-163	4.94444e-163	3.83235e-163	-1.11544e-162	-7.05081e-163	3.54628e-163	-4.97067e-163	4.10583e-163	-4.23317e-163	2.39935e-163	-2.89656e-163	-1.16e-163	-4.96397e-163	0
-1.7274e-163	-2.35592e-163	1.89408e-163	-1.41239e-162	6.12303e-163	3.9566e-163	5.9965e-163	1.59448e-163	9.26881e-164	8.68421e-164	4.0953e-163	2.48651e-163	3.71623e-163	2.64325e-163	3.0918e-163	2.83921e-163	-6.80864e-164	-3.71135e-163	4.94444e-163	3.83235e-163	-1.11544e-162	-7.05081e-163	3.54628e-163	-4.97067e-163	4.10583e-163	-4.23317e-163	2.39935e-163	-2.89656e-163	-1.16e-163	-4.96397e-163	0
-1.7274e-163	-2.35592e-163	1.89408e-163	-1.41239e-162	6.12303e-163	3.9566e-163	5.9965e-163	1.59448e-163	9.26881e-164	8.68421e-164	4.0953e-163	2.48651e-163	3.71623e-163	2.64325e-163	3.0918e-163	2.83921e-163	-6.80864e-164	-3.71135e-163	4.94444e-163	3.83235e-163	-1.11544e-162	-7.05081e-163	3.54628e-163	-4.97067e-163	4.10583e-163	-4.23317e-163	2.39935e-163	-2.89656e-163	-1.16e-163	-4.96397e-163	0
-1.7274e-163	-2.35592e-163	1.89408e-163	-1.41239e-162	6.12303e-163	3.9566e-163	5.9965e-163	1.59448e-163	9.26881e-164	8.68421e-164	4.0953e-163	2.48651e-163	3.71623e-163	2.64325e-163	3.0918e-163	2.83921e-163	-6.80864e-164	-3.71135e-163	4.94444e-163	3.83235e-163	-1.11544e-162	-7.05081e-163	3.54628e-163	-4.97067e-163	4.10583e-163	-4.23317e-163	2.39935e-163	-2.89656e-163	-1.16e-163	-4.96397e-163	0
-1.7274e-163	-2.35592e-163	1.89408e-163	-1.41239e-162	6.12303e-163	3.9566e-163	5.9965e-163	1.59448e-163	9.26881e-164	8.68421e-164	4.0953e-163	2.48651e-163	3.71623e-163	2.64325e-163	3.0918e-163	2.83921e-163	-6.80864e-164	-3.71135e-163	4.94444e-163	3.83235e-163	-1.11544e-162	-7.05081e-163	3.54628e-163	-4.97067e-163	4.10583e-163	-4.23317e-163	2.39935e-163	-2.89656e-163	-1.16e-163	-4.96397e-163	0
-1.7274e-163	-2.35592e-163	1.89408e-163	-1.41239e-162	6.12303e-163	3.9566e-163	5.9965e-163	1.59448e-163	9.26881e-164	8.68421e-164	4.0953e-163	2.48651e-163	3.71623e-163	2.64325e-163	3.0918e-163	2.83921e-163	-6.80864e-164	-3.71135e-163	4.94444e-163	3.83235e-163	-1.11544e-162	-7.05081e-163	3.54628e-163	-4.97067e-163	4.10583e-163	-4.23317e-163	2.39935e-163	-2.89656e-163	-1.16e-163	-4.96397e-163	0
-1.7274e-163	-2.35592e-163	1.89408e-163	-1.41239e-162	6.12303e-163	3.9566e-163	5.9965e-163	1.59448e-163	9.26881e-164	8.68421e-164	4.0953e-163	2.48651e-163	3.71623e-163	2.64325e-163	3.0918e-163	2.83921e-163	-6.80864e-164	-3.71135e-163	4.94444e-163	3.83235e-163	-1.11544e-162	-7.05081e-163	3.54628e-163	-4.97067e-163	4.10583e-163	-4.23317e-163	2.39935e-163	-2.89656e-163	-1.16e-163	-4.96397e-163	0
-1.7274e-163	-2.35592e-163	1.89408e-163	-1.41239e-162	6.12303e-163	3.9566e-163	5.9965e-163	1.59448e-163	9.26881e-164	8.68421e-164	4.0953e-163	2.48651e-163	3.71623e-163	2.64325e-163	3.0918e-163	2.83921e-163	-6.80864e-164	-3.71135e-163	4.94444e-163	3.83235e-163	-1.11544e-162	-7.05081e-163	3.54628e-163	-4.97067e-163	4.10583e-163	-4.23317e-163	2.39935e-163	-2.89656e-163	-1.16e-163	-4.96397e-163	0
-1.7274e-163	-2.35592e-163	1.89408e-163	-1.41239e-162	6.12303e-163	3.9566e-163	5.9965e-163	1.59448e-163	9.26881e-164	8.68421e-164	4.0953e-163	2.48651e-163	3.71623e-163	2.64325e-163	3.0918e-163	2.83921e-163	-6.80864e-164	-3.71135e-163	4.94444e-163	3.83235e-163	-1.11544e-162	-7.05081e-163	3.54628e-163	-4.97067e-163	4.10583e-163	-4.23317e-163	2.39935e-163	-2.89656e-163	-1.16e-163	-4.96397e-163	0
-1.7274e-163	-2.35592e-163	1.89408e-163	-1.41239e-162	6.12303e-163	3.9566e-163	5.9965e-163	1.59448e-163	9.26881e-164	8.68421e-164	4.0953e-163	2.48651e-163	3.71623e-163	2.64325e-163	3.0918e-163	2.83921e-163	-6.80864e-164	-3.71135e-163	4.94444e-163	3.83235e-163	-1.11544e-162	-7.05081e-163	3.54628e-163	-4.97067e-163	4.10583e-163	-4.23317e-163	2.39935e-163	-2.89656e-163	-1.16e-163	-4.96397e-163	0
-1.7274e-163	-2.35592e-163	1.89408e-163	-1.41239e-162	6.12303e-163	3.9566e-163	5.9965e-163	1.59448e-163	9.26881e-164	8.68421e-164	4.0953e-163	2.48651e-163	3.71623e-163	2.64325e-163	3.0918e-163	2.83921e-163	-6.80864e-164	-3.71135e-163	4.94444e-163	3.83235e-163	-1.11544e-162	-7.05081e-163	3.54628e-163	-4.97067e-163	4.10583e-163	-4.23317e-163	2.39935e-163	-2.89656e-163	-1.16e-163	-4.96397e-163	0
-1.7274e-163	-2.35592e-163	1.89408e-163	-1.41239e-162	6.12303e-163	3.9566e-163	5.9965e-163	1.59448e-163	9.26881e-164	8.68421e-164	4.0953e-163	2.48651e-163	3.71623e-163	2.64325e-163	3.0918e-163	2.83921e-163	-6.80864e-164	-3.71135e-163	4.94444e-163	3.83235e-163	-1.11544e-162	-7.05081e-163	3.54628e-163	-4.97067e-163	4.10583e-163	-4.23317e-163	2.39935e-163	-2.89656e-163	-1.16e-163	-4.96397e-163	0
-1.7274e-163	-2.35592e-163	1.89408e-163	-1.41239e-162	6.12303e-163	3.9566e-163	5.9965e-163	1.59448e-163	9.26881e-164	8.68421e-164	4.0953e-163	2.48651e-163	3.71623e-163	2.64325e-163	3.0918e-163	2.83921e-163	-6.80864e-164	-3.71135e-163	4.94444e-163	3.83235e-163	-1.11544e-162	-7.05081e-163	3.54628e-163	-4.97067e-163	4.10583e-163	-4.23317e-163	2.39935e-163	-2.89656e-163	-1.16e-163	-4.96397e-163	0
-1.7274e-163	-2.35592e-163	1.89408e-163	-1.41239e-162	6.12303e-163	3.9566e-163	5.9965e-163	1.59448e-163	9.26881e-164	8.68421e-164	4.0953e-163	2.48651e-163	3.71623e-163	2.64325e-163	3.0918e-163	2.83921e-163	-6.80864e-164	-3.71135e-163	4.94444e-163	3.83235e-163	-1.11544e-162	-7.05081e-163	3.54628e-163	-4.97067e-163	4.10583e-163	-4.23317e-163	2.39935e-163	-2.89656e-163	-1.16e-163	-4.96397e-163	0
-1.7274e-163	-2.35592e-163	1.89408e-163	-1.41239e-162	6.12303e-163	3.9566e-163	5.9965e-163	1.59448e-163	9.26881e-164	8.68421e-164	4.0953e-163	2.48651e-163	3.71623e-163	2.64325e-163	3.0918e-163	2.83921e-163	-6.80864e-164	-3.71135e-163	4.94444e-163	3.83235e-163	-1.11544e-162	-7.05081e-163	3.54628e-163	-4.97067e-163	4.10583e-163	-4.23317e-163	2.39935e-163	-2.89656e-163	-1.16e-163	-4.96397e-163	0
-1.7274e-163	-2.35592e-163	1.89408e-163	-1.41239e-162	6.12303e-163	3.9566e-163	5.9965e-163	1.59448e-163	9.26881e-164	8.68421e-164	4.0953e-163	2.48651e-163	3.71623e-163	2.64325e-163	3.0918e-163	2.83921e-163	-6.80864e-164	-3.71135e-163	4.94444e-163	3.83235e-163	-1.11544e-162	-7.05081e-163	3.54628e-163	-4.97067e-163	4.10583e-163	-4.23317e-163	2.39935e-163	-2.89656e-163	-1.16e-163	-4.96397e-163	0
-1.7274e-163	-2.35592e-163	1.89408e-163	-1.41239e-162	6.12303e-163	3.9566e-163	5.9965e-163	1.59448e-163	9.26881e-164	8.68421e-164	4.0953e-163	2.48651e-163	3.71623e-163	2.64325e-163	3.0918e-163	2.83921e-163	-6.80864e-164	-3.71135e-163	4.94444e-163	3.83235e-163	-1.11544e-162	-7.05081e-163	3.54628e-163	-4.97067e-163	4.10583e-163	-4.23317e-163	2.39935e-163	-2.89656e-163	-1.16e-163	-4.96397e-163	0
-1.7274e-163	-2.35592e-163	1.89408e-163	-1.41239e-162	6.12303e-163	3.9566e-163	5.9965e-163	1.59448e-163	9.26881e-164	8.68421e-164	4.0953e-163	2.48651e-163	3.71623e-163	2.64325e-163	3.0918e-163	2.83921e-163	-6.80864e-164	-3.71135e-163	4.94444e-163	3.83235e-163	-1.11544e-162	-7.05081e-163	3.54628e-163	-4.97067e-163	4.10583e-163	-4.23317e-163	2.39935e-163	-2.89656e-163	-1.16e-163	-4.96397e-163	0
-1.7274e-163	-2.35592e-163	1.89408e-163	-1.41239e-162	6.12303e-163	3.9566e-163	5.9965e-163	1.59448e-163	9.26881e-164	8.68421e-164	4.0953e-163	2.48651e-163	3.71623e-163	2.64325e-163	3.0918e-163	2.83921e-163	-6.80864e-164	-3.71135e-163	4.94444e-163	3.83235e-163	-1.11544e-162	-7.05081e-163	3.54628e-163	-4.97067e-163	4.10583e-163	-4.23317e-163	2.39935e-163	-2.89656e-163	-1.16e-163	-4.96397e-163	0
-1.7274e-163	-2.35592e-163	1.89408e-163	-1.41239e-162	6.12303e-163	3.9566e-163	5.9965e-163	1.59448e-163	9.26881e-164	8.68421e-164	4.0953e-163	2.48651e-163	3.71623e-163	2.64325e-163	3.0918e-163	2.83921e-163	-6.80864e-164	-3.71135e-163	4.94444e-163	3.83235e-163	-1.11544e-162	-7.05081e-163	3.54628e-163	-4.97067e-163	4.10583e-163	-4.23317e-163	2.39935e-163	-2.89656e-163	-1.16e-163	-4.96397e-163	0
-1.7274e-163	-2.35592e-163	1.89408e-163	-1.41239e-162	6.12303e-163	3.9566e-163	5.9965e-163	1.59448e-163	9.26881e-164	8.68421e-164	4.0953e-163	2.48651e-163	3.71623e-163	2.64325e-163	3.0918e-163	2.83921e-163	-6.80864e-164	-3.71135e-163	4.94444e-163	3.83235e-163	-1.11544e-162	-7.05081e-163	3.54628e-163	-4.97067e-163	4.10583e-163	-4.23317e-163	2.39935e-163	-2.89656e-163	-1.16e-163	-4.96397e-163	0
-1.7274e-163	-2.35592e-163	1.89408e-163	-1.41239e-162	6.12303e-163	3.9566e-163	5.9965e-163	1.59448e-163	9.26881e-164	8.68421e-164	4.0953e-163	2.48651e-163	3.71623e-163	2.64325e-163	3.0918e-163	2.83921e-163	-6.80864e-164	-3.71135e-163	4.94444e-163	3.83235e-163	-1.11544e-162	-7.05081e-163	3.54628e-163	-4.97067e-163	4.10583e-163	-4.23317e-163	2.39935e-163	-2.89656e-163	-1.16e-163	-4.96397e-163	0
-1.7274e-163	-2.35592e-163	1.89408e-163	-1.41239e-162	6.12303e-163	3.9566e-163	5.9965e-163	1.59448e-163	9.26881e-164	8.68421e-164	4.0953e-163	2.48651e-163	3.71623e-163	2.64325e-163	3.0918e-163	2.83921e-163	-6.80864e-164	-3.71135e-163	4.94444e-163	3.83235e-163	-1.11544e-162	-7.05081e-163	3.54628e-163	-4.97067e-163	4.10583e-163	-4.23317e-163	2.39935e-163	-2.89656e-163	-1.16e-163	-4.96397e-163	0
-1.7274e-163	-2.35592e-163	1.89408e-163	-1.41239e-162	6.12303e-163	3.9566e-163	5.9965e-163	1.59448e-163	9.26881e-164	8.68421e-164	4.0953e-163	2.48651e-163	3.71623e-163	2.64325e-163	3.0918e-163	2.83921e-163	-6.80864e-164	-3.71135e-163	4.94444e-163	3.83235e-163	-1.11544e-162	-7.05081e-163	3.54628e-163	-4.97067e-163	4.10583e-163	-4.23317e-163	2.39935e-163	-2.89656e-163	-1.16e-163	-4.96397e-163	0
-1.7274e-163	-2.35592e-163	1.89408e-163	-1.41239e-162	6.12303e-163	3.9566e-163	5.9965e-163	1.59448e-163	9.26881e-164	8.68421e-164	4.0953e-163	2.48651e-163	3.71623e-163	2.64325e-163	3.0918e-163	2.83921e-163	-6.80864e-164	-3.71135e-163	4.94444e-163	3.83235e-163	-1.11544e-162	-7.05081e-163	3.54628e-163	-4.97067e-163	4.10583e-163	-4.23317e-163	2.39935e-163	-2.89656e-163	-1.16e-163	-4.96397e-163	0
-1.7274e-163	-2.35592e-163	1.89408e-163	-1.41239e-162	6.12303e-163	3.9566e-163	5.9965e-163	1.59448e-163	9.26881e-164	8.68421e-164	4.0953e-163	2.48651e-163	3.71623e-163	2.64325e-163	3.0918e-163	2.83921e-163	-6.80864e-164	-3.71135e-163	4.94444e-163	3.83235e-163	-1.11544e-162	-7.05081e-163	3.54628e-163	-4.97067e-163	4.10583e-163	-4.23317e-163	2.39935e-163	-2.89656e-163	-1.16e-163	-4.96397e-163	0
-1.7274e-163	-2.35592e-163	1.89408e-163	-1.41239e-162	6.12303e-163	3.9566e-163	5.9965e-163	1.59448e-163	9.26881e-164	8.68421e-164	4.0953e-163	2.48651e-163	3.71623e-163	2.64325e-163	3.0918e-163	2.83921e-163	-6.80864e-164	-3.71135e-163	4.94444e-163	3.83235e-163	-1.11544e-162	-7.05081e-163	3.54628e-163	-4.97067e-163	4.10583e-163	-4.23317e-163	2.39935e-163	-2.89656e-163	-1.16e-163	-4.96397e-163	0
-1.7274e-163	-2.35592e-163	1.89408e-163	-1.41239e-162	6.12303e-163	3.9566e-163	5.9965e-163	1.59448e-163	9.26881e-164	8.68421e-164	4.0953e-163	2.48651e-163	3.71623e-163	2.64325e-163	3.0918e-163	2.83921e-163	-6.80864e-164	-3.71135e-163	4.94444e-163	3.83235e-163	-1.11544e-162	-7.05081e-163	3.54628e-163	-4.97067e-163	4.10583e-163	-4.23317e-163	2.39935e-163	-2.89656e-163	-1.16e-163	-4.96397e-163	0
-1.7274e-163	-2.35592e-163	1.89408e-163	-1.41239e-162	6.12303e-163	3.9566e-163	5.9965e-163	1.59448e-163	9.26881e-164	8.68421e-164	4.0953e-163	2.48651e-163	3.71623e-163	2.64325e-163	3.0918e-163	2.83921e-163	-6.80864e-164	-3.71135e-163	4.94444e-163	3.83235e-163	-1.11544e-162	-7.05081e-163	3.54628e-163	-4.97067e-163	4.10583e-163	-4.23317e-163	2.39935e-163	-2.89656e-163	-1.16e-163	-4.96397e-163	0
-1.7274e-163	-2.35592e-163	1.89408e-163	-1.41239e-162	6.12303e-163	3.9566e-163	5.9965e-163	1.59448e-163	9.26881e-164	8.68421e-164	4.0953e-163	2.48651e-163	3.71623e-163	2.64325e-163	3.0918e-163	2.83921e-163	-6.80864e-164	-3.71135e-163	4.94444e-163	3.83235e-163	-1.11544e-162	-7.05081e-163	3.54628e-163	-4.97067e-163	4.10583e-163	-4.23317e-163	2.39935e-163	-2.89656e-163	-1.16e-163	-4.96397e-163	0
-1.7274e-163	-2.35592e-163	1.89408e-163	-1.41239e-162	6.12303e-163	3.9566e-163	5.9965e-163	1.59448e-163	9.26881e-164	8.68421e-164	4.0953e-163	2.48651e-163	3.71623e-163	2.64325e-163	3.0918e-163	2.83921e-163	-6.80864e-164	-3.71135e-163	4.94444e-163	3.83235e-163	-1.11544e-162	-7.05081e-163	3.54628e-163	-4.97067e-163	4.10583e-163	-4.23317e-163	2.39935e-163	-2.89656e-163	-1.16e-163	-4.96397e-163	0
-1.7274e-163	-2.35592e-163	1.89408e-163	-1.41239e-162	6.12303e-163	3.9566e-163	5.9965e-163	1.59448e-163	9.26881e-164	8.68421e-164	4.0953e-163	2.48651e-163	3.71623e-163	2.64325e-163	3.0918e-163	2.83921e-163	-6.80864e-164	-3.71135e-163	4.94444e-163	3.83235e-163	-1.11544e-162	-7.05081e-163	3.54628e-163	-4.97067e-163	4.10583e-163	-4.23317e-163	2.39935e-163	-2.89656e-163	-1.16e-163	-4.96397e-163	0
-1.7274e-163	-2.35592e-163	1.89408e-163	-1.41239e-162	6.12303e-163	3.9566e-163	5.9965e-163	1.59448e-163	9.26881e-164	8.68421e-164	4.0953e-163	2.48651e-163	3.71623e-163	2.64325e-163	3.0918e-163	2.83921e-163	-6.80864e-164	-3.71135e-163	4.94444e-163	3.83235e-163	-1.11544e-162	-7.05081e-163	3.54628e-163	-4.97067e-163	4.10583e-163	-4.23317e-163	2.39935e-163	-2.89656e-163	-1.16e-163	-4.96397e-163	0
-1.7274e-163	-2.35592e-163	1.89408e-163	-1.41239e-162	6.12303e-163	3.9566e-163	5.9965e-163	1.59448e-163	9.26881e-164	8.68421e-164	4.0953e-163	2.48651e-163	3.71623e-163	2.64325e-163	3.0918e-163	2.83921e-163	-6.80864e-164	-3.71135e-163	4.94444e-163	3.83235e-163	-1.11544e-162	-7.05081e-163	3.54628e-163	-4.97067e-163	4.10583e-163	-4.23317e-163	2.39935e-163	-2.89656e-163	-1.16e-163	-4.96397e-163	0
-1.7274e-163	-2.35592e-163	1.89408e-163	-1.41239e-162	6.12303e-163	3.9566e-163	5.9965e-163	1.59448e-163	9.26881e-164	8.68421e-164	4.0953e-163	2.48651e-163	3.71623e-163	2.64325e-163	3.0918e-163	2.83921e-163	-6.80864e-164	-3.71135e-163	4.94444e-163	3.83235e-163	-1.11544e-162	-7.05081e-163	3.54628e-163	-4.97067e-163	4.10583e-163	-4.23317e-163	2.39935e-163	-2.89656e-163	-1.16e-163	-4.96397e-163	0
-1.7274e-163	-2.35592e-163	1.89408e-163	-1.41239e-162	6.12303e-163	3.9566e-163	5.9965e-163	1.59448e-163	9.26881e-164	8.68421e-164	4.0953e-163	2.48651e-163	3.71623e-163	2.64325e-163	3.0918e-163	2.83921e-163	-6.80864e-164	-3.71135e-163	4.94444e-163	3.83235e-163	-1.11544e-162	-7.05081e-163	3.54628e-163	-4.97067e-163	4.10583e-163	-4.23317e-163	2.39935e-163	-2.89656e-163	-1.16e-163	-4.96397e-163	0
-1.7274e-163	-2.35592e-163	1.89408e-163	-1.41239e-162	6.12303e-163	3.9566e-163	5.9965e-163	1.59448e-163	9.26881e-164	8.68421e-164	4.0953e-163	2.48651e-163	3.71623e-163	2.64325e-163	3.0918e-163	2.83921e-163	-6.80864e-164	-3.71135e-163	4.94444e-163	3.83235e-163	-1.11544e-162	-7.05081e-163	3.54628e-163	-4.97067e-163	4.10583e-163	-4.23317e-163	2.39935e-163	-2.89656e-163	-1.16e-163	-4.96397e-163	0
-1.7274e-163	-2.35592e-163	1.89408e-163	-1.41239e-162	6.12303e-163	3.9566e-163	5.9965e-163	1.59448e-163	9.26881e-164	8.68421e-164	4.0953e-163	2.48651e-163	3.71623e-163	2.64325e-163	3.0918e-163	2.83921e-163	-6.80864e-164	-3.71135e-163	4.94444e-163	3.83235e-163	-1.11544e-162	-7.05081e-163	3.54628e-163	-4.97067e-163	4.10583e-163	-4.23317e-163	2.39935e-163	-2.89656e-163	-1.16e-163	-4.96397e-163	0
-1.7274e-163	-2.35592e-163	1.89408e-163	-1.41239e-162	6.12303e-163	3.9566e-163	5.9965e-163	1.59448e-163	9.26881e-164	8.68421e-164	4.0953e-163	2.48651e-163	3.71623e-163	2.64325e-163	3.0918e-163	2.83921e-163	-6.80864e-164	-3.71135e-163	4.94444e-163	3.83235e-163	-1.11544e-162	-7.05081e-163	3.54628e-163	-4.97067e-163	4.10583e-163	-4.23317e-163	2.39935e-163	-2.89656e-163	-1.16e-163	-4.96397e-163	0
-1.7274e-163	-2.35592e-163	1.89408e-163	-1.41239e-162	6.12303e-163	3.9566e-163	5.9965e-163	1.59448e-163	9.26881e-164	8.68421e-164	4.0953e-163	2.48651e-163	3.71623e-163	2.64325e-163	3.0918e-163	2.83921e-163	-6.80864e-164	-3.71135e-163	4.94444e-163	3.83235e-163	-1.11544e-162	-7.05081e-163	3.54628e-163	-4.97067e-163	4.10583e-163	-4.23317e-163	2.39935e-163	-2.89656e-163	-1.16e-163	-4.96397e-163	0
-1.7274e-163	-2.35592e-163	1.89408e-163	-1.41239e-162	6.12303e-163	3.9566e-163	5.9965e-163	1.59448e-163	9.26881e-164	8.68421e-164	4.0953e-163	2.48651e-163	3.71623e-163	2.64325e-163	3.0918e-163	2.83921e-163	-6.80864e-164	-3.71135e-163	4.94444e-163	3.83235e-163	-1.11544e-162	-7.05081e-163	3.54628e-163	-4.97067e-163	4.10583e-163	-4.23317e-163	2.39935e-163	-2.89656e-163	-1.16e-163	-4.96397e-163	0
-1.7274e-163	-2.35592e-163	1.89408e-163	-1.41239e-162	6.12303e-163	3.9566e-163	5.9965e-163	1.59448e-163	9.26881e-164	8.68421e-164	4.0953e-163	2.48651e-163	3.71623e-163	2.64325e-163	3.0918e-163	2.83921e-163	-6.80864e-164	-3.71135e-163	4.94444e-163	3.83235e-163	-1.11544e-162	-7.05081e-163	3.54628e-163	-4.97067e-163	4.10583e-163	-4.23317e-163	2.39935e-163	-2.89656e-163	-1.16e-163	-4.96397e-163	0
-1.7274e-163	-2.35592e-163	1.89408e-163	-1.41239e-162	6.12303e-163	3.9566e-163	5.9965e-163	1.59448e-163	9.26881e-164	8.68421e-164	4.0953e-163	2.48651e-163	3.71623e-163	2.64325e-163	3.0918e-163	2.83921e-163	-6.80864e-164	-3.71135e-163	4.94444e-163	3.83235e-163	-1.11544e-162	-7.05081e-163	3.54628e-163	-4.97067e-163	4.10583e-163	-4.23317e-163	2.39935e-163	-2.89656e-163	-1.16e-163	-4.96397e-163	0
-1.7274e-163	-2.35592e-163	1.89408e-163	-1.41239e-162	6.12303e-163	3.9566e-163	5.9965e-163	1.59448e-163	9.26881e-164	8.68421e-164	4.0953e-163	2.48651e-163	3.71623e-163	2.64325e-163	3.0918e-163	2.83921e-163	-6.80864e-164	-3.71135e-163	4.94444e-163	3.83235e-163	-1.11544e-162	-7.05081e-163	3.54628e-163	-4.97067e-163	4.10583e-163	-4.23317e-163	2.39935e-163	-2.89656e-163	-1.16e-163	-4.96397e-163	0
-1.7274e-163	-2.35592e-163	1.89408e-163	-1.41239e-162	6.12303e-163	3.9566e-163	5.9965e-163	1.59448e-163	9.26881e-164	8.68421e-164	4.0953e-163	2.48651e-163	3.71623e-163	2.64325e-163	3.0918e-163	2.83921e-163	-6.80864e-164	-3.71135e-163	4.94444e-163	3.83235e-163	-1.11544e-162	-7.05081e-163	3.54628e-163	-4.97067e-163	4.10583e-163	-4.23317e-163	2.39935e-163	-2.89656e-163	-1.16e-163	-4.96397e-163	0
-1.7274e-163	-2.35592e-163	1.89408e-163	-1.41239e-162	6.12303e-163	3.9566e-163	5.9965e-163	1.59448e-163	9.26881e-164	8.68421e-164	4.0953e-163	2.48651e-163	3.71623e-163	2.64325e-163	3.0918e-163	2.83921e-163	-6.80864e-164	-3.71135e-163	4.94444e-163	3.83235e-163	-1.11544e-162	-7.05081e-163	3.54628e-163	-4.97067e-163	4.10583e-163	-4.23317e-163	2.39935e-163	-2.89656e-163	-1.16e-163	-4.96397e-163	0
-1.7274e-163	-2.35592e-163	1.89408e-163	-1.41239e-162	6.12303e-163	3.9566e-163	5.9965e-163	1.59448e-163	9.26881e-164	8.68421e-164	4.0953e-163	2.48651e-163	3.71623e-163	2.64325e-163	3.0918e-163	2.83921e-163	-6.80864e-164	-3.71135e-163	4.94444e-163	3.83235e-163	-1.11544e-162	-7.05081e-163	3.54628e-163	-4.97067e-163	4.10583e-163	-4.23317e-163	2.39935e-163	-2.89656e-163	-1.16e-163	-4.96397e-163	0
-1.7274e-163	-2.35592e-163	1.89408e-163	-1.41239e-162	6.12303e-163	3.9566e-163	5.9965e-163	1.59448e-163	9.26881e-164	8.68421e-164	4.0953e-163	2.48651e-163	3.71623e-163	2.64325e-163	3.0918e-163	2.83921e-163	-6.80864e-164	-3.71135e-163	4.94444e-163	3.83235e-163	-1.11544e-162	-7.05081e-163	3.54628e-163	-4.97067e-163	4.10583e-163	-4.23317e-163	2.39935e-163	-2.89656e-163	-1.16e-163	-4.96397e-163	0
-1.7274e-163	-2.35592e-163	1.89408e-163	-1.41239e-162	6.12303e-163	3.9566e-163	5.9965e-163	1.59448e-163	9.26881e-164	8.68421e-164	4.0953e-163	2.48651e-163	3.71623e-163	2.64325e-163	3.0918e-163	2.83921e-163	-6.80864e-164	-3.71135e-163	4.94444e-163	3.83235e-163	-1.11544e-162	-7.05081e-163	3.54628e-163	-4.97067e-163	4.10583e-163	-4.23317e-163	2.39935e-163	-2.89656e-163	-1.16e-163	-4.96397e-163	0
-1.7274e-163	-2.35592e-163	1.89408e-163	-1.41239e-162	6.12303e-163	3.9566e-163	5.9965e-163	1.59448e-163	9.26881e-164	8.68421e-164	4.0953e-163	2.48651e-163	3.71623e-163	2.64325e-163	3.0918e-163	2.83921e-163	-6.80864e-164	-3.71135e-163	4.94444e-163	3.83235e-163	-1.11544e-162	-7.05081e-163	3.54628e-163	-4.97067e-163	4.10583e-163	-4.23317e-163	2.39935e-163	-2.89656e-163	-1.16e-163	-4.96397e-163	0
-1.7274e-163	-2.35592e-163	1.89408e-163	-1.41239e-162	6.12303e-163	3.9566e-163	5.9965e-163	1.59448e-163	9.26881e-164	8.68421e-164	4.0953e-163	2.48651e-163	3.71623e-163	2.64325e-163	3.0918e-163	2.83921e-163	-6.80864e-164	-3.71135e-163	4.94444e-163	3.83235e-163	-1.11544e-162	-7.05081e-163	3.54628e-163	-4.97067e-163	4.10583e-163	-4.23317e-163	2.39935e-163	-2.89656e-163	-1.16e-163	-4.96397e-163	0
-1.7274e-163	-2.35592e-163	1.89408e-163	-1.41239e-162	6.12303e-163	3.9566e-163	5.9965e-163	1.59448e-163	9.26881e-164	8.68421e-164	4.0953e-163	2.48651e-163	3.71623e-163	2.64325e-163	3.0918e-163	2.83921e-163	-6.80864e-164	-3.71135e-163	4.94444e-163	3.83235e-163	-1.11544e-162	-7.05081e-163	3.54628e-163	-4.97067e-163	4.10583e-163	-4.23317e-163	2.39935e-163	-2.89656e-163	-1.16e-163	-4.96397e-163	0
-1.7274e-163	-2.35592e-163	1.89408e-163	-1.41239e-162	6.12303e-163	3.9566e-163	5.9965e-163	1.59448e-163	9.26881e-164	8.68421e-164	4.0953e-163	2.48651e-163	3.71623e-163	2.64325e-163	3.0918e-163	2.83921e-163	-6.80864e-164	-3.71135e-163	4.94444e-163	3.83235e-163	-1.11544e-162	-7.05081e-163	3.54628e-163	-4.97067e-163	4.10583e-163	-4.23317e-163	2.39935e-163	-2.89656e-163	-1.16e-163	-4.96397e-163	0
-1.7274e-163	-2.35592e-163	1.89408e-163	-1.41239e-162	6.12303e-163	3.9566e-163	5.9965e-163	1.59448e-163	9.26881e-164	8.68421e-164	4.0953e-163	2.48651e-163	3.71623e-163	2.64325e-163	3.0918e-163	2.83921e-163	-6.80864e-164	-3.71135e-163	4.94444e-163	3.83235e-163	-1.11544e-162	-7.05081e-163	3.54628e-163	-4.97067e-163	4.10583e-163	-4.23317e-163	2.39935e-163	-2.89656e-163	-1.16e-163	-4.96397e-163	0
-1.7274e-163	-2.35592e-163	1.89408e-163	-1.41239e-162	6.12303e-163	3.9566e-163	5.9965e-163	1.59448e-163	9.26881e-164	8.68421e-164	4.0953e-163	2.48651e-163	3.71623e-163	2.64325e-163	3.0918e-163	2.83921e-163	-6.80864e-164	-3.71135e-163	4.94444e-163	3.83235e-163	-1.11544e-162	-7.05081e-163	3.54628e-163	-4.97067e-163	4.10583e-163	-4.23317e-163	2.39935e-163	-2.89656e-163	-1.16e-163	-4.96397e-163	0
-1.7274e-163	-2.35592e-163	1.89408e-163	-1.41239e-162	6.12303e-163	3.9566e-163	5.9965e-163	1.59448e-163	9.26881e-164	8.68421e-164	4.0953e-163	2.48651e-163	3.71623e-163	2.64325e-163	3.0918e-163	2.83921e-163	-6.80864e-164	-3.71135e-163	4.94444e-163	3.83235e-163	-1.11544e-162	-7.05081e-163	3.54628e-163	-4.97067e-163	4.10583e-163	-4.23317e-163	2.39935e-163	-2.89656e-163	-1.16e-163	-4.96397e-163	0
-1.7274e-163	-2.35592e-163	1.89408e-163	-1.41239e-162	6.12303e-163	3.9566e-163	5.9965e-163	1.59448e-163	9.26881e-164	8.68421e-164	4.0953e-163	2.48651e-163	3.71623e-163	2.64325e-163	3.0918e-163	2.83921e-163	-6.80864e-164	-3.71135e-163	4.94444e-163	3.83235e-163	-1.11544e-162	-7.05081e-163	3.54628e-163	-4.97067e-163	4.10583e-163	-4.23317e-163	2.39935e-163	-2.89656e-163	-1.16e-163	-4.96397e-163	0
-1.7274e-163	-2.35592e-163	1.89408e-163	-1.41239e-162	6.12303e-163	3.9566e-163	5.9965e-163	1.59448e-163	9.26881e-164	8.68421e-164	4.0953e-163	2.48651e-163	3.71623e-163	2.64325e-163	3.0918e-163	2.83921e-163	-6.80864e-164	-3.71135e-163	4.94444e-163	3.83235e-163	-1.11544e-162	-7.05081e-163	3.54628e-163	-4.97067e-163	4.10583e-163	-4.23317e-163	2.39935e-163	-2.89656e-163	-1.16e-163	-4.96397e-163	0
-1.7274e-163	-2.35592e-163	1.89408e-163	-1.41239e-162	6.12303e-163	3.9566e-163	5.9965e-163	1.59448e-163	9.26881e-164	8.68421e-164	4.0953e-163	2.48651e-163	3.71623e-163	2.64325e-163	3.0918e-163	2.83921e-163	-6.80864e-164	-3.71135e-163	4.94444e-163	3.83235e-163	-1.11544e-162	-7.05081e-163	3.54628e-163	-4.97067e-163	4.10583e-163	-4.23317e-163	2.39935e-163	-2.89656e-163	-1.16e-163	-4.96397e-163	0
-1.7274e-163	-2.35592e-163	1.89408e-163	-1.41239e-162	6.12303e-163	3.9566e-163	5.9965e-163	1.59448e-163	9.26881e-164	8.68421e-164	4.0953e-163	2.48651e-163	3.71623e-163	2.64325e-163	3.0918e-163	2.83921e-163	-6.80864e-164	-3.71135e-163	4.94444e-163	3.83235e-163	-1.11544e-162	-7.05081e-163	3.54628e-163	-4.97067e-163	4.10583e-163	-4.23317e-163	2.39935e-163	-2.89656e-163	-1.16e-163	-4.96397e-163	0
-1.7274e-163	-2.35592e-163	1.89408e-163	-1.41239e-162	6.12303e-163	3.9566e-163	5.9965e-163	1.59448e-163	9.26881e-164	8.68421e-164	4.0953e-163	2.48651e-163	3.71623e-163	2.64325e-163	3.0918e-163	2.83921e-163	-6.80864e-164	-3.71135e-163	4.94444e-163	3.83235e-163	-1.11544e-162	-7.05081e-163	3.54628e-163	-4.97067e-163	4.10583e-163	-4.23317e-163	2.39935e-163	-2.89656e-163	-1.16e-163	-4.96397e-163	0
-1.7274e-163	-2.35592e-163	1.89408e-163	-1.41239e-162	6.12303e-163	3.9566e-163	5.9965e-163	1.59448e-163	9.26881e-164	8.68421e-164	4.0953e-163	2.48651e-163	3.71623e-163	2.64325e-163	3.0918e-163	2.83921e-163	-6.80864e-164	-3.71135e-163	4.94444e-163	3.83235e-163	-1.11544e-162	-7.05081e-163	3.54628e-163	-4.97067e-163	4.10583e-163	-4.23317e-163	2.39935e-163	-2.89656e-163	-1.16e-163	-4.96397e-163	0
-1.7274e-163	-2.35592e-163	1.89408e-163	-1.41239e-162	6.12303e-163	3.9566e-163	5.9965e-163	1.59448e-163	9.26881e-164	8.68421e-164	4.0953e-163	2.48651e-163	3.71623e-163	2.64325e-163	3.0918e-163	2.83921e-163	-6.80864e-164	-3.71135e-163	4.94444e-163	3.83235e-163	-1.11544e-162	-7.05081e-163	3.54628e-163	-4.97067e-163	4.10583e-163	-4.23317e-163	2.39935e-163	-2.89656e-163	-1.16e-163	-4.96397e-163	0
-1.7274e-163	-2.35592e-163	1.89408e-163	-1.41239e-162	6.12303e-163	3.9566e-163	5.9965e-163	1.59448e-163	9.26881e-164	8.68421e-164	4.0953e-163	2.48651e-163	3.71623e-163	2.64325e-163	3.0918e-163	2.83921e-163	-6.80864e-164	-3.71135e-163	4.94444e-163	3.83235e-163	-1.11544e-162	-7.05081e-163	3.54628e-163	-4.97067e-163	4.10583e-163	-4.23317e-163	2.39935e-163	-2.89656e-163	-1.16e-163	-4.96397e-163	0
-1.7274e-163	-2.35592e-163	1.89408e-163	-1.41239e-162	6.12303e-163	3.9566e-163	5.9965e-163	1.59448e-163	9.26881e-164	8.68421e-164	4.0953e-163	2.48651e-163	3.71623e-163	2.64325e-163	3.0918e-163	2.83921e-163	-6.80864e-164	-3.71135e-163	4.94444e-163	3.83235e-163	-1.11544e-162	-7.05081e-163	3.54628e-163	-4.97067e-163	4.10583e-163	-4.23317e-163	2.39935e-163	-2.89656e-163	-1.16e-163	-4.96397e-163	0
-1.7274e-163	-2.35592e-163	1.89408e-163	-1.41239e-162	6.12303e-163	3.9566e-163	5.9965e-163	1.59448e-163	9.26881e-164	8.68421e-164	4.0953e-163	2.48651e-163	3.71623e-163	2.64325e-163	3.0918e-163	2.83921e-163	-6.80864e-164	-3.71135e-163	4.94444e-163	3.83235e-163	-1.11544e-162	-7.05081e-163	3.54628e-163	-4.97067e-163	4.10583e-163	-4.23317e-163	2.39935e-163	-2.89656e-163	-1.16e-163	-4.96397e-163	0
-1.7274e-163	-2.35592e-163	1.89408e-163	-1.41239e-162	6.12303e-163	3.9566e-163	5.9965e-163	1.59448e-163	9.26881e-164	8.68421e-164	4.0953e-163	2.48651e-163	3.71623e-163	2.64325e-163	3.0918e-163	2.83921e-163	-6.80864e-164	-3.71135e-163	4.94444e-163	3.83235e-163	-1.11544e-162	-7.05081e-163	3.54628e-163	-4.97067e-163	4.10583e-163	-4.23317e-163	2.39935e-163	-2.89656e-163	-1.16e-163	-4.96397e-163	0
-1.7274e-163	-2.35592e-163	1.89408e-163	-1.41239e-162	6.12303e-163	3.9566e-163	5.9965e-163	1.59448e-163	9.26881e-164	8.68421e-164	4.0953e-163	2.48651e-163	3.71623e-163	2.64325e-163	3.0918e-163	2.83921e-163	-6.80864e-164	-3.71135e-163	4.94444e-163	3.83235e-163	-1.11544e-162	-7.05081e-163	3.54628e-163	-4.97067e-163	4.10583e-163	-4.23317e-163	2.39935e-163	-2.89656e-163	-1.16e-163	-4.96397e-163	0
-1.7274e-163	-2.35592e-163	1.89408e-163	-1.41239e-162	6.12303e-163	3.9566e-163	5.9965e-163	1.59448e-163	9.26881e-164	8.68421e-164	4.0953e-163	2.48651e-163	3.71623e-163	2.64325e-163	3.0918e-163	2.83921e-163	-6.80864e-164	-3.71135e-163	4.94444e-163	3.83235e-163	-1.11544e-162	-7.05081e-163	3.54628e-163	-4.97067e-163	4.10583e-163	-4.23317e-163	2.39935e-163	-2.89656e-163	-1.16e-163	-4.96397e-163	0
-1.7274e-163	-2.35592e-163	1.89408e-163	-1.41239e-162	6.12303e-163	3.9566e-163	5.9965e-163	1.59448e-163	9.26881e-164	8.68421e-164	4.0953e-163	2.48651e-163	3.71623e-163	2.64325e-163	3.0918e-163	2.83921e-163	-6.80864e-164	-3.71135e-163	4.94444e-163	3.83235e-163	-1.11544e-162	-7.05081e-163	3.54628e-163	-4.97067e-163	4.10583e-163	-4.23317e-163	2.39935e-163	-2.89656e-163	-1.16e-163	-4.96397e-163	0
-1.7274e-163	-2.35592e-163	1.89408e-163	-1.41239e-162	6.12303e-163	3.9566e-163	5.9965e-163	1.59448e-163	9.26881e-164	8.68421e-164	4.0953e-163	2.48651e-163	3.71623e-163	2.64325e-163	3.0918e-163	2.83921e-163	-6.80864e-164	-3.71135e-163	4.94444e-163	3.83235e-163	-1.11544e-162	-7.05081e-163	3.54628e-163	-4.97067e-163	4.10583e-163	-4.23317e-163	2.39935e-163	-2.89656e-163	-1.16e-163	-4.96397e-163	0
-1.7274e-163	-2.35592e-163	1.89408e-163	-1.41239e-162	6.12303e-163	3.9566e-163	5.9965e-163	1.59448e-163	9.26881e-164	8.68421e-164	4.0953e-163	2.48651e-163	3.71623e-163	2.64325e-163	3.0918e-163	2.83921e-163	-6.80864e-164	-3.71135e-163	4.94444e-163	3.83235e-163	-1.11544e-162	-7.05081e-163	3.54628e-163	-4.97067e-163	4.10583e-163	-4.23317e-163	2.39935e-163	-2.89656e-163	-1.16e-163	-4.96397e-163	0
-1.7274e-163	-2.35592e-163	1.89408e-163	-1.41239e-162	6.12303e-163	3.9566e-163	5.9965e-163	1.59448e-163	9.26881e-164	8.68421e-164	4.0953e-163	2.48651e-163	3.71623e-163	2.64325e-163	3.0918e-163	2.83921e-163	-6.80864e-164	-3.71135e-163	4.94444e-163	3.83235e-163	-1.11544e-162	-7.05081e-163	3.54628e-163	-4.97067e-163	4.10583e-163	-4.23317e-163	2.39935e-163	-2.89656e-163	-1.16e-163	-4.96397e-163	0
-1.7274e-163	-2.35592e-163	1.89408e-163	-1.41239e-162	6.12303e-163	3.9566e-163	5.9965e-163	1.59448e-163	9.26881e-164	8.68421e-164	4.0953e-163	2.48651e-163	3.71623e-163	2.64325e-163	3.0918e-163	2.83921e-163	-6.80864e-164	-3.71135e-163	4.94444e-163	3.83235e-163	-1.11544e-162	-7.05081e-163	3.54628e-163	-4.97067e-163	4.10583e-163	-4.23317e-163	2.39935e-163	-2.89656e-163	-1.16e-163	-4.96397e-163	0
-1.7274e-163	-2.35592e-163	1.89408e-163	-1.41239e-162	6.12303e-163	3.9566e-163	5.9965e-163	1.59448e-163	9.26881e-164	8.68421e-164	4.0953e-163	2.48651e-163	3.71623e-163	2.64325e-163	3.0918e-163	2.83921e-163	-6.80864e-164	-3.71135e-163	4.94444e-163	3.83235e-163	-1.11544e-162	-7.05081e-163	3.54628e-163	-4.97067e-163	4.10583e-163	-4.23317e-163	2.39935e-163	-2.89656e-163	-1.16e-163	-4.96397e-163	0
-1.7274e-163	-2.35592e-163	1.89408e-163	-1.41239e-162	6.12303e-163	3.9566e-163	5.9965e-163	1.59448e-163	9.26881e-164	8.68421e-164	4.0953e-163	2.48651e-163	3.71623e-163	2.64325e-163	3.0918e-163	2.83921e-163	-6.80864e-164	-3.71135e-163	4.94444e-163	3.83235e-163	-1.11544e-162	-7.05081e-163	3.54628e-163	-4.97067e-163	4.10583e-163	-4.23317e-163	2.39935e-163	-2.89656e-163	-1.16e-163	-4.96397e-163	0
-1.7274e-163	-2.35592e-163	1.89408e-163	-1.41239e-162	6.12303e-163	3.9566e-163	5.9965e-163	1.59448e-163	9.26881e-164	8.68421e-164	4.0953e-163	2.48651e-163	3.71623e-163	2.64325e-163	3.0918e-163	2.83921e-163	-6.80864e-164	-3.71135e-163	4.94444e-163	3.83235e-163	-1.11544e-162	-7.05081e-163	3.54628e-163	-4.97067e-163	4.10583e-163	-4.23317e-163	2.39935e-163	-2.89656e-163	-1.16e-163	-4.96397e-163	0
-1.7274e-163	-2.35592e-163	1.89408e-163	-1.41239e-162	6.12303e-163	3.9566e-163	5.9965e-163	1.59448e-163	9.26881e-164	8.68421e-164	4.0953e-163	2.48651e-163	3.71623e-163	2.64325e-163	3.0918e-163	2.83921e-163	-6.80864e-164	-3.71135e-163	4.94444e-163	3.83235e-163	-1.11544e-162	-7.05081e-163	3.54628e-163	-4.97067e-163	4.10583e-163	-4.23317e-163	2.39935e-163	-2.89656e-163	-1.16e-163	-4.96397e-163	0
-1.7274e-163	-2.35592e-163	1.89408e-163	-1.41239e-162	6.12303e-163	3.9566e-163	5.9965e-163	1.59448e-163	9.26881e-164	8.68421e-164	4.0953e-163	2.48651e-163	3.71623e-163	2.64325e-163	3.0918e-163	2.83921e-163	-6.80864e-164	-3.71135e-163	4.94444e-163	3.83235e-163	-1.11544e-162	-7.05081e-163	3.54628e-163	-4.97067e-163	4.10583e-163	-4.23317e-163	2.39935e-163	-2.89656e-163	-1.16e-163	-4.96397e-163	0
-1.7274e-163	-2.35592e-163	1.89408e-163	-1.41239e-162	6.12303e-163	3.9566e-163	5.9965e-163	1.59448e-163	9.26881e-164	8.68421e-164	4.0953e-163	2.48651e-163	3.71623e-163	2.64325e-163	3.0918e-163	2.83921e-163	-6.80864e-164	-3.71135e-163	4.94444e-163	3.83235e-163	-1.11544e-162	-7.05081e-163	3.54628e-163	-4.97067e-163	4.10583e-163	-4.23317e-163	2.39935e-163	-2.89656e-163	-1.16e-163	-4.96397e-163	0
-1.7274e-163	-2.35592e-163	1.89408e-163	-1.41239e-162	6.12303e-163	3.9566e-163	5.9965e-163	1.59448e-163	9.26881e-164	8.68421e-164	4.0953e-163	2.48651e-163	3.71623e-163	2.64325e-163	3.0918e-163	2.83921e-163	-6.80864e-164	-3.71135e-163	4.94444e-163	3.83235e-163	-1.11544e-162	-7.05081e-163	3.54628e-163	-4.97067e-163	4.10583e-163	-4.23317e-163	2.39935e-163	-2.89656e-163	-1.16e-163	-4.96397e-163	0
-1.7274e-163	-2.35592e-163	1.89408e-163	-1.41239e-162	6.12303e-163	3.9566e-163	5.9965e-163	1.59448e-163	9.26881e-164	8.68421e-164	4.0953e-163	2.48651e-163	3.71623e-163	2.64325e-163	3.0918e-163	2.83921e-163	-6.80864e-164	-3.71135e-163	4.94444e-163	3.83235e-163	-1.11544e-162	-7.05081e-163	3.54628e-163	-4.97067e-163	4.10583e-163	-4.23317e-163	2.39935e-163	-2.89656e-163	-1.16e-163	-4.96397e-163	0
-1.7274e-163	-2.35592e-163	1.89408e-163	-1.41239e-162	6.12303e-163	3.9566e-163	5.9965e-163	1.59448e-163	9.26881e-164	8.68421e-164	4.0953e-163	2.48651e-163	3.71623e-163	2.64325e-163	3.0918e-163	2.83921e-163	-6.80864e-164	-3.71135e-163	4.94444e-163	3.83235e-163	-1.11544e-162	-7.05081e-163	3.54628e-163	-4.97067e-163	4.10583e-163	-4.23317e-163	2.39935e-163	-2.89656e-163	-1.16e-163	-4.96397e-163	0
-1.7274e-163	-2.35592e-163	1.89408e-163	-1.41239e-162	6.12303e-163	3.9566e-163	5.9965e-163	1.59448e-163	9.26881e-164	8.68421e-164	4.0953e-163	2.48651e-163	3.71623e-163	2.64325e-163	3.0918e-163	2.83921e-163	-6.80864e-164	-3.71135e-163	4.94444e-163	3.83235e-163	-1.11544e-162	-7.05081e-163	3.54628e-163	-4.97067e-163	4.10583e-163	-4.23317e-163	2.39935e-163	-2.89656e-163	-1.16e-163	-4.96397e-163	0
-1.7274e-163	-2.35592e-163	1.89408e-163	-1.41239e-162	6.12303e-163	3.9566e-163	5.9965e-163	1.59448e-163	9.26881e-164	8.68421e-164	4.0953e-163	2.48651e-163	3.71623e-163	2.64325e-163	3.0918e-163	2.83921e-163	-6.80864e-164	-3.71135e-163	4.94444e-163	3.83235e-163	-1.11544e-162	-7.05081e-163	3.54628e-163	-4.97067e-163	4.10583e-163	-4.23317e-163	2.39935e-163	-2.89656e-163	-1.16e-163	-4.96397e-163	0
-1.7274e-163	-2.35592e-163	1.89408e-163	-1.41239e-162	6.12303e-163	3.9566e-163	5.9965e-163	1.59448e-163	9.26881e-164	8.68421e-164	4.0953e-163	2.48651e-163	3.71623e-163	2.64325e-163	3.0918e-163	2.83921e-163	-6.80864e-164	-3.71135e-163	4.94444e-163	3.83235e-163	-1.11544e-162	-7.05081e-163	3.54628e-163	-4.97067e-163	4.10583e-163	-4.23317e-163	2.39935e-163	-2.89656e-163	-1.16e-163	-4.96397e-163	0
-1.7274e-163	-2.35592e-163	1.89408e-163	-1.41239e-162	6.12303e-163	3.9566e-163	5.9965e-163	1.59448e-163	9.26881e-164	8.68421e-164	4.0953e-163	2.48651e-163	3.71623e-163	2.64325e-163	3.0918e-163	2.83921e-163	-6.80864e-164	-3.71135e-163	4.94444e-163	3.83235e-163	-1.11544e-162	-7.05081e-163	3.54628e-163	-4.97067e-163	4.10583e-163	-4.23317e-163	2.39935e-163	-2.89656e-163	-1.16e-163	-4.96397e-163	0
-1.7274e-163	-2.35592e-163	1.89408e-163	-1.41239e-162	6.12303e-163	3.9566e-163	5.9965e-163	1.59448e-163	9.26881e-164	8.68421e-164	4.0953e-163	2.48651e-163	3.71623e-163	2.64325e-163	3.0918e-163	2.83921e-163	-6.80864e-164	-3.71135e-163	4.94444e-163	3.83235e-163	-1.11544e-162	-7.05081e-163	3.54628e-163	-4.97067e-163	4.10583e-163	-4.23317e-163	2.39935e-163	-2.89656e-163	-1.16e-163	-4.96397e-163	0
-1.7274e-163	-2.35592e-163	1.89408e-163	-1.41239e-162	6.12303e-163	3.9566e-163	5.9965e-163	1.59448e-163	9.26881e-164	8.68421e-164	4.0953e-163	2.48651e-163	3.71623e-163	2.64325e-163	3.0918e-163	2.83921e-163	-6.80864e-164	-3.71135e-163	4.94444e-163	3.83235e-163	-1.11544e-162	-7.05081e-163	3.54628e-163	-4.97067e-163	4.10583e-163	-4.23317e-163	2.39935e-163	-2.89656e-163	-1.16e-163	-4.96397e-163	0
-1.7274e-163	-2.35592e-163	1.89408e-163	-1.41239e-162	6.12303e-163	3.9566e-163	5.9965e-163	1.59448e-163	9.26881e-164	8.68421e-164	4.0953e-163	2.48651e-163	3.71623e-163	2.64325e-163	3.0918e-163	2.83921e-163	-6.80864e-164	-3.71135e-163	4.94444e-163	3.83235e-163	-1.11544e-162	-7.05081e-163	3.54628e-163	-4.97067e-163	4.10583e-163	-4.23317e-163	2.39935e-163	-2.89656e-163	-1.16e-163	-4.96397e-163	0
-1.7274e-163	-2.35592e-163	1.89408e-163	-1.41239e-162	6.12303e-163	3.9566e-163	5.9965e-163	1.59448e-163	9.26881e-164	8.68421e-164	4.0953e-163	2.48651e-163	3.71623e-163	2.64325e-163	3.0918e-163	2.83921e-163	-6.80864e-164	-3.71135e-163	4.94444e-163	3.83235e-163	-1.11544e-162	-7.05081e-163	3.54628e-163	-4.97067e-163	4.10583e-163	-4.23317e-163	2.39935e-163	-2.89656e-163	-1.16e-163	-4.96397e-163	0
-1.7274e-163	-2.35592e-163	1.89408e-163	-1.41239e-162	6.12303e-163	3.9566e-163	5.9965e-163	1.59448e-163	9.26881e-164	8.68421e-164	4.0953e-163	2.48651e-163	3.71623e-163	2.64325e-163	3.0918e-163	2.83921e-163	-6.80864e-164	-3.71135e-163	4.94444e-163	3.83235e-163	-1.11544e-162	-7.05081e-163	3.54628e-163	-4.97067e-163	4.10583e-163	-4.23317e-163	2.39935e-163	-2.89656e-163	-1.16e-163	-4.96397e-163	0
-1.7274e-163	-2.35592e-163	1.89408e-163	-1.41239e-162	6.12303e-163	3.9566e-163	5.9965e-163	1.59448e-163	9.26881e-164	8.68421e-164	4.0953e-163	2.48651e-163	3.71623e-163	2.64325e-163	3.0918e-163	2.83921e-163	-6.80864e-164	-3.71135e-163	4.94444e-163	3.83235e-163	-1.11544e-162	-7.05081e-163	3.54628e-163	-4.97067e-163	4.10583e-163	-4.23317e-163	2.39935e-163	-2.89656e-163	-1.16e-163	-4.96397e-163	0
-1.7274e-163	-2.35592e-163	1.89408e-163	-1.41239e-162	6.12303e-163	3.9566e-163	5.9965e-163	1.59448e-163	9.26881e-164	8.68421e-164	4.0953e-163	2.48651e-163	3.71623e-163	2.64325e-163	3.0918e-163	2.83921e-163	-6.80864e-164	-3.71135e-163	4.94444e-163	3.83235e-163	-1.11544e-162	-7.05081e-163	3.54628e-163	-4.97067e-163	4.10583e-163	-4.23317e-163	2.39935e-163	-2.89656e-163	-1.16e-163	-4.96397e-163	0
-1.7274e-163	-2.35592e-163	1.89408e-163	-1.41239e-162	6.12303e-163	3.9566e-163	5.9965e-163	1.59448e-163	9.26881e-164	8.68421e-164	4.0953e-163	2.48651e-163	3.71623e-163	2.64325e-163	3.0918e-163	2.83921e-163	-6.80864e-164	-3.71135e-163	4.94444e-163	3.83235e-163	-1.11544e-162	-7.05081e-163	3.54628e-163	-4.97067e-163	4.10583e-163	-4.23317e-163	2.39935e-163	-2.89656e-163	-1.16e-163	-4.96397e-163	0
-1.7274e-163	-2.35592e-163	1.89408e-163	-1.41239e-162	6.12303e-163	3.9566e-163	5.9965e-163	1.59448e-163	9.26881e-164	8.68421e-164	4.0953e-163	2.48651e-163	3.71623e-163	2.64325e-163	3.0918e-163	2.83921e-163	-6.80864e-164	-3.71135e-163	4.94444e-163	3.83235e-163	-1.11544e-162	-7.05081e-163	3.54628e-163	-4.97067e-163	4.10583e-163	-4.23317e-163	2.39935e-163	-2.89656e-163	-1.16e-163	-4.96397e-163	0
-1.7274e-163	-2.35592e-163	1.89408e-163	-1.41239e-162	6.12303e-163	3.9566e-163	5.9965e-163	1.59448e-163	9.26881e-164	8.68421e-164	4.0953e-163	2.48651e-163	3.71623e-163	2.64325e-163	3.0918e-163	2.83921e-163	-6.80864e-164	-3.71135e-163	4.94444e-163	3.83235e-163	-1.11544e-162	-7.05081e-163	3.54628e-163	-4.97067e-163	4.10583e-163	-4.23317e-163	2.39935e-163	-2.89656e-163	-1.16e-163	-4.96397e-163	0
-1.7274e-163	-2.35592e-163	1.89408e-163	-1.41239e-162	6.12303e-163	3.9566e-163	5.9965e-163	1.59448e-163	9.26881e-164	8.68421e-164	4.0953e-163	2.48651e-163	3.71623e-163	2.64325e-163	3.0918e-163	2.83921e-163	-6.80864e-164	-3.71135e-163	4.94444e-163	3.83235e-163	-1.11544e-162	-7.05081e-163	3.54628e-163	-4.97067e-163	4.10583e-163	-4.23317e-163	2.39935e-163	-2.89656e-163	-1.16e-163	-4.96397e-163	0
-1.7274e-163	-2.35592e-163	1.89408e-163	-1.41239e-162	6.12303e-163	3.9566e-163	5.9965e-163	1.59448e-163	9.26881e-164	8.68421e-164	4.0953e-163	2.48651e-163	3.71623e-163	2.64325e-163	3.0918e-163	2.83921e-163	-6.80864e-164	-3.71135e-163	4.94444e-163	3.83235e-163	-1.11544e-162	-7.05081e-163	3.54628e-163	-4.97067e-163	4.10583e-163	-4.23317e-163	2.39935e-163	-2.89656e-163	-1.16e-163	-4.96397e-163	0
-1.7274e-163	-2.35592e-163	1.89408e-163	-1.41239e-162	6.12303e-163	3.9566e-163	5.9965e-163	1.59448e-163	9.26881e-164	8.68421e-164	4.0953e-163	2.48651e-163	3.71623e-163	2.64325e-163	3.0918e-163	2.83921e-163	-6.80864e-164	-3.71135e-163	4.94444e-163	3.83235e-163	-1.11544e-162	-7.05081e-163	3.54628e-163	-4.97067e-163	4.10583e-163	-4.23317e-163	2.39935e-163	-2.89656e-163	-1.16e-163	-4.96397e-163	0
-1.7274e-163	-2.35592e-163	1.89408e-163	-1.41239e-162	6.12303e-163	3.9566e-163	5.9965e-163	1.59448e-163	9.26881e-164	8.68421e-164	4.0953e-163	2.48651e-163	3.71623e-163	2.64325e-163	3.0918e-163	2.83921e-163	-6.80864e-164	-3.71135e-163	4.94444e-163	3.83235e-163	-1.11544e-162	-7.05081e-163	3.54628e-163	-4.97067e-163	4.10583e-163	-4.23317e-163	2.39935e-163	-2.89656e-163	-1.16e-163	-4.96397e-163	0
-1.7274e-163	-2.35592e-163	1.89408e-163	-1.41239e-162	6.12303e-163	3.9566e-163	5.9965e-163	1.59448e-163	9.26881e-164	8.68421e-164	4.0953e-163	2.48651e-163	3.71623e-163	2.64325e-163	3.0918e-163	2.83921e-163	-6.80864e-164	-3.71135e-163	4.94444e-163	3.83235e-163	-1.11544e-162	-7.05081e-163	3.54628e-163	-4.97067e-163	4.10583e-163	-4.23317e-163	2.39935e-163	-2.89656e-163	-1.16e-163	-4.96397e-163	0
-1.7274e-163	-2.35592e-163	1.89408e-163	-1.41239e-162	6.12303e-163	3.9566e-163	5.9965e-163	1.59448e-163	9.26881e-164	8.68421e-164	4.0953e-163	2.48651e-163	3.71623e-163	2.64325e-163	3.0918e-163	2.83921e-163	-6.80864e-164	-3.71135e-163	4.94444e-163	3.83235e-163	-1.11544e-162	-7.05081e-163	3.54628e-163	-4.97067e-163	4.10583e-163	-4.23317e-163	2.39935e-163	-2.89656e-163	-1.16e-163	-4.96397e-163	0
-1.7274e-163	-2.35592e-163	1.89408e-163	-1.41239e-162	6.12303e-163	3.9566e-163	5.9965e-163	1.59448e-163	9.26881e-164	8.68421e-164	4.0953e-163	2.48651e-163	3.71623e-163	2.64325e-163	3.0918e-163	2.83921e-163	-6.80864e-164	-3.71135e-163	4.94444e-163	3.83235e-163	-1.11544e-162	-7.05081e-163	3.54628e-163	-4.97067e-163	4.10583e-163	-4.23317e-163	2.39935e-163	-2.89656e-163	-1.16e-163	-4.96397e-163	0
-1.7274e-163	-2.35592e-163	1.89408e-163	-1.41239e-162	6.12303e-163	3.9566e-163	5.9965e-163	1.59448e-163	9.26881e-164	8.68421e-164	4.0953e-163	2.48651e-163	3.71623e-163	2.64325e-163	3.0918e-163	2.83921e-163	-6.80864e-164	-3.71135e-163	4.94444e-163	3.83235e-163	-1.11544e-162	-7.05081e-163	3.54628e-163	-4.97067e-163	4.10583e-163	-4.23317e-163	2.39935e-163	-2.89656e-163	-1.16e-163	-4.96397e-163	0
-1.7274e-163	-2.35592e-163	1.89408e-163	-1.41239e-162	6.12303e-163	3.9566e-163	5.9965e-163	1.59448e-163	9.26881e-164	8.68421e-164	4.0953e-163	2.48651e-163	3.71623e-163	2.64325e-163	3.0918e-163	2.83921e-163	-6.80864e-164	-3.71135e-163	4.94444e-163	3.83235e-163	-1.11544e-162	-7.05081e-163	3.54628e-163	-4.97067e-163	4.10583e-163	-4.23317e-163	2.39935e-163	-2.89656e-163	-1.16e-163	-4.96397e-163	0
-1.7274e-163	-2.35592e-163	1.89408e-163	-1.41239e-162	6.12303e-163	3.9566e-163	5.9965e-163	1.59448e-163	9.26881e-164	8.68421e-164	4.0953e-163	2.48651e-163	3.71623e-163	2.64325e-163	3.0918e-163	2.83921e-163	-6.80864e-164	-3.71135e-163	4.94444e-163	3.83235e-163	-1.11544e-162	-7.05081e-163	3.54628e-163	-4.97067e-163	4.10583e-163	-4.23317e-163	2.39935e-163	-2.89656e-163	-1.16e-163	-4.96397e-163	0
-1.7274e-163	-2.35592e-163	1.89408e-163	-1.41239e-162	6.12303e-163	3.9566e-163	5.9965e-163	1.59448e-163	9.26881e-164	8.68421e-164	4.0953e-163	2.48651e-163	3.71623e-163	2.64325e-163	3.0918e-163	2.83921e-163	-6.80864e-164	-3.71135e-163	4.94444e-163	3.83235e-163	-1.11544e-162	-7.05081e-163	3.54628e-163	-4.97067e-163	4.10583e-163	-4.23317e-163	2.39935e-163	-2.89656e-163	-1.16e-163	-4.96397e-163	0
-1.7274e-163	-2.35592e-163	1.89408e-163	-1.41239e-162	6.12303e-163	3.9566e-163	5.9965e-163	1.59448e-163	9.26881e-164	8.68421e-164	4.0953e-163	2.48651e-163	3.71623e-163	2.64325e-163	3.0918e-163	2.83921e-163	-6.80864e-164	-3.71135e-163	4.94444e-163	3.83235e-163	-1.11544e-162	-7.05081e-163	3.54628e-163	-4.97067e-163	4.10583e-163	-4.23317e-163	2.39935e-163	-2.89656e-163	-1.16e-163	-4.96397e-163	0
-1.7274e-163	-2.35592e-163	1.89408e-163	-1.41239e-162	6.12303e-163	3.9566e-163	5.9965e-163	1.59448e-163	9.26881e-164	8.68421e-164	4.0953e-163	2.48651e-163	3.71623e-163	2.64325e-163	3.0918e-163	2.83921e-163	-6.80864e-164	-3.71135e-163	4.94444e-163	3.83235e-163	-1.11544e-162	-7.05081e-163	3.54628e-163	-4.97067e-163	4.10583e-163	-4.23317e-163	2.39935e-163	-2.89656e-163	-1.16e-163	-4.96397e-163	0
-1.7274e-163	-2.35592e-163	1.89408e-163	-1.41239e-162	6.12303e-163	3.9566e-163	5.9965e-163	1.59448e-163	9.26881e-164	8.68421e-164	4.0953e-163	2.48651e-163	3.71623e-163	2.64325e-163	3.0918e-163	2.83921e-163	-6.80864e-164	-3.71135e-163	4.94444e-163	3.83235e-163	-1.11544e-162	-7.05081e-163	3.54628e-163	-4.97067e-163	4.10583e-163	-4.23317e-163	2.39935e-163	-2.89656e-163	-1.16e-163	-4.96397e-163	0
-1.7274e-163	-2.35592e-163	1.89408e-163	-1.41239e-162	6.12303e-163	3.9566e-163	5.9965e-163	1.59448e-163	9.26881e-164	8.68421e-164	4.0953e-163	2.48651e-163	3.71623e-163	2.64325e-163	3.0918e-163	2.83921e-163	-6.80864e-164	-3.71135e-163	4.94444e-163	3.83235e-163	-1.11544e-162	-7.05081e-163	3.54628e-163	-4.97067e-163	4.10583e-163	-4.23317e-163	2.39935e-163	-2.89656e-163	-1.16e-163	-4.96397e-163	0
-1.7274e-163	-2.35592e-163	1.89408e-163	-1.41239e-162	6.12303e-163	3.9566e-163	5.9965e-163	1.59448e-163	9.26881e-164	8.68421e-164	4.0953e-163	2.48651e-163	3.71623e-163	2.64325e-163	3.0918e-163	2.83921e-163	-6.80864e-164	-3.71135e-163	4.94444e-163	3.83235e-163	-1.11544e-162	-7.05081e-163	3.54628e-163	-4.97067e-163	4.10583e-163	-4.23317e-163	2.39935e-163	-2.89656e-163	-1.16e-163	-4.96397e-163	0
-1.7274e-163	-2.35592e-163	1.89408e-163	-1.41239e-162	6.12303e-163	3.9566e-163	5.9965e-163	1.59448e-163	9.26881e-164	8.68421e-164	4.0953e-163	2.48651e-163	3.71623e-163	2.64325e-163	3.0918e-163	2.83921e-163	-6.80864e-164	-3.71135e-163	4.94444e-163	3.83235e-163	-1.11544e-162	-7.05081e-163	3.54628e-163	-4.97067e-163	4.10583e-163	-4.23317e-163	2.39935e-163	-2.89656e-163	-1.16e-163	-4.96397e-163	0
-1.7274e-163	-2.35592e-163	1.89408e-163	-1.41239e-162	6.12303e-163	3.9566e-163	5.9965e-163	1.59448e-163	9.26881e-164	8.68421e-164	4.0953e-163	2.48651e-163	3.71623e-163	2.64325e-163	3.0918e-163	2.83921e-163	-6.80864e-164	-3.71135e-163	4.94444e-163	3.83235e-163	-1.11544e-162	-7.05081e-163	3.54628e-163	-4.97067e-163	4.10583e-163	-4.23317e-163	2.39935e-163	-2.89656e-163	-1.16e-163	-4.96397e-163	0
-1.7274e-163	-2.35592e-163	1.89408e-163	-1.41239e-162	6.12303e-163	3.9566e-163	5.9965e-163	1.59448e-163	9.26881e-164	8.68421e-164	4.0953e-163	2.48651e-163	3.71623e-163	2.64325e-163	3.0918e-163	2.83921e-163	-6.80864e-164	-3.71135e-163	4.94444e-163	3.83235e-163	-1.11544e-162	-7.05081e-163	3.54628e-163	-4.97067e-163	4.10583e-163	-4.23317e-163	2.39935e-163	-2.89656e-163	-1.16e-163	-4.96397e-163	0
-1.7274e-163	-2.35592e-163	1.89408e-163	-1.41239e-162	6.12303e-163	3.9566e-163	5.9965e-163	1.59448e-163	9.26881e-164	8.68421e-164	4.0953e-163	2.48651e-163	3.71623e-163	2.64325e-163	3.0918e-163	2.83921e-163	-6.80864e-164	-3.71135e-163	4.94444e-163	3.83235e-163	-1.11544e-162	-7.05081e-163	3.54628e-163	-4.97067e-163	4.10583e-163	-4.23317e-163	2.39935e-163	-2.89656e-163	-1.16e-163	-4.96397e-163	0
-1.7274e-163	-2.35592e-163	1.89408e-163	-1.41239e-162	6.12303e-163	3.9566e-163	5.9965e-163	1.59448e-163	9.26881e-164	8.68421e-164	4.0953e-163	2.48651e-163	3.71623e-163	2.64325e-163	3.0918e-163	2.83921e-163	-6.80864e-164	-3.71135e-163	4.94444e-163	3.83235e-163	-1.11544e-162	-7.05081e-163	3.54628e-163	-4.97067e-163	4.10583e-163	-4.23317e-163	2.39935e-163	-2.89656e-163	-1.16e-163	-4.96397e-163	0
-1.7274e-163	-2.35592e-163	1.89408e-163	-1.41239e-162	6.12303e-163	3.9566e-163	5.9965e-163	1.59448e-163	9.26881e-164	8.68421e-164	4.0953e-163	2.48651e-163	3.71623e-163	2.64325e-163	3.0918e-163	2.83921e-163	-6.80864e-164	-3.71135e-163	4.94444e-163	3.83235e-163	-1.11544e-162	-7.05081e-163	3.54628e-163	-4.97067e-163	4.10583e-163	-4.23317e-163	2.39935e-163	-2.89656e-163	-1.16e-163	-4.96397e-163	0
-1.7274e-163	-2.35592e-163	1.89408e-163	-1.41239e-162	6.12303e-163	3.9566e-163	5.9965e-163	1.59448e-163	9.26881e-164	8.68421e-164	4.0953e-163	2.48651e-163	3.71623e-163	2.64325e-163	3.0918e-163	2.83921e-163	-6.80864e-164	-3.71135e-163	4.94444e-163	3.83235e-163	-1.11544e-162	-7.05081e-163	3.54628e-163	-4.97067e-163	4.10583e-163	-4.23317e-163	2.39935e-163	-2.89656e-163	-1.16e-163	-4.96397e-163	0
-1.7274e-163	-2.35592e-163	1.89408e-163	-1.41239e-162	6.12303e-163	3.9566e-163	5.9965e-163	1.59448e-163	9.26881e-164	8.68421e-164	4.0953e-163	2.48651e-163	3.71623e-163	2.64325e-163	3.0918e-163	2.83921e-163	-6.80864e-164	-3.71135e-163	4.94444e-163	3.83235e-163	-1.11544e-162	-7.05081e-163	3.54628e-163	-4.97067e-163	4.10583e-163	-4.23317e-163	2.39935e-163	-2.89656e-163	-1.16e-163	-4.96397e-163	0
-1.7274e-163	-2.35592e-163	1.89408e-163	-1.41239e-162	6.12303e-163	3.9566e-163	5.9965e-163	1.59448e-163	9.26881e-164	8.68421e-164	4.0953e-163	2.48651e-163	3.71623e-163	2.64325e-163	3.0918e-163	2.83921e-163	-6.80864e-164	-3.71135e-163	4.94444e-163	3.83235e-163	-1.11544e-162	-7.05081e-163	3.54628e-163	-4.97067e-163	4.10583e-163	-4.23317e-163	2.39935e-163	-2.89656e-163	-1.16e-163	-4.96397e-163	0
-1.7274e-163	-2.35592e-163	1.89408e-163	-1.41239e-162	6.12303e-163	3.9566e-163	5.9965e-163	1.59448e-163	9.26881e-164	8.68421e-164	4.0953e-163	2.48651e-163	3.71623e-163	2.64325e-163	3.0918e-163	2.83921e-163	-6.80864e-164	-3.71135e-163	4.94444e-163	3.83235e-163	-1.11544e-162	-7.05081e-163	3.54628e-163	-4.97067e-163	4.10583e-163	-4.23317e-163	2.39935e-163	-2.89656e-163	-1.16e-163	-4.96397e-163	0
-1.7274e-163	-2.35592e-163	1.89408e-163	-1.41239e-162	6.12303e-163	3.9566e-163	5.9965e-163	1.59448e-163	9.26881e-164	8.68421e-164	4.0953e-163	2.48651e-163	3.71623e-163	2.64325e-163	3.0918e-163	2.83921e-163	-6.80864e-164	-3.71135e-163	4.94444e-163	3.83235e-163	-1.11544e-162	-7.05081e-163	3.54628e-163	-4.97067e-163	4.10583e-163	-4.23317e-163	2.39935e-163	-2.89656e-163	-1.16e-163	-4.96397e-163	0
-1.7274e-163	-2.35592e-163	1.89408e-163	-1.41239e-162	6.12303e-163	3.9566e-163	5.9965e-163	1.59448e-163	9.26881e-164	8.68421e-164	4.0953e-163	2.48651e-163	3.71623e-163	2.64325e-163	3.0918e-163	2.83921e-163	-6.80864e-164	-3.71135e-163	4.94444e-163	3.83235e-163	-1.11544e-162	-7.05081e-163	3.54628e-163	-4.97067e-163	4.10583e-163	-4.23317e-163	2.39935e-163	-2.89656e-163	-1.16e-163	-4.96397e-163	0
-1.7274e-163	-2.35592e-163	1.89408e-163	-1.41239e-162	6.12303e-163	3.9566e-163	5.9965e-163	1.59448e-163	9.26881e-164	8.68421e-164	4.0953e-163	2.48651e-163	3.71623e-163	2.64325e-163	3.0918e-163	2.83921e-163	-6.80864e-164	-3.71135e-163	4.94444e-163	3.83235e-163	-1.11544e-162	-7.05081e-163	3.54628e-163	-4.97067e-163	4.10583e-163	-4.23317e-163	2.39935e-163	-2.89656e-163	-1.16e-163	-4.96397e-163	0
-1.7274e-163	-2.35592e-163	1.89408e-163	-1.41239e-162	6.12303e-163	3.9566e-163	5.9965e-163	1.59448e-163	9.26881e-164	8.68421e-164	4.0953e-163	2.48651e-163	3.71623e-163	2.64325e-163	3.0918e-163	2.83921e-163	-6.80864e-164	-3.71135e-163	4.94444e-163	3.83235e-163	-1.11544e-162	-7.05081e-163	3.54628e-163	-4.97067e-163	4.10583e-163	-4.23317e-163	2.39935e-163	-2.89656e-163	-1.16e-163	-4.96397e-163	0
-1.7274e-163	-2.35592e-163	1.89408e-163	-1.41239e-162	6.12303e-163	3.9566e-163	5.9965e-163	1.59448e-163	9.26881e-164	8.68421e-164	4.0953e-163	2.48651e-163	3.71623e-163	2.64325e-163	3.0918e-163	2.83921e-163	-6.80864e-164	-3.71135e-163	4.94444e-163	3.83235e-163	-1.11544e-162	-7.05081e-163	3.54628e-163	-4.97067e-163	4.10583e-163	-4.23317e-163	2.39935e-163	-2.89656e-163	-1.16e-163	-4.96397e-163	0
-1.7274e-163	-2.35592e-163	1.89408e-163	-1.41239e-162	6.12303e-163	3.9566e-163	5.9965e-163	1.59448e-163	9.26881e-164	8.68421e-164	4.0953e-163	2.48651e-163	3.71623e-163	2.64325e-163	3.0918e-163	2.83921e-163	-6.80864e-164	-3.71135e-163	4.94444e-163	3.83235e-163	-1.11544e-162	-7.05081e-163	3.54628e-163	-4.97067e-163	4.10583e-163	-4.23317e-163	2.39935e-163	-2.89656e-163	-1.16e-163	-4.96397e-163	0
-1.7274e-163	-2.35592e-163	1.89408e-163	-1.41239e-162	6.12303e-163	3.9566e-163	5.9965e-163	1.59448e-163	9.26881e-164	8.68421e-164	4.0953e-163	2.48651e-163	3.71623e-163	2.64325e-163	3.0918e-163	2.83921e-163	-6.80864e-164	-3.71135e-163	4.94444e-163	3.83235e-163	-1.11544e-162	-7.05081e-163	3.54628e-163	-4.97067e-163	4.10583e-163	-4.23317e-163	2.39935e-163	-2.89656e-163	-1.16e-163	-4.96397e-163	0
-1.7274e-163	-2.35592e-163	1.89408e-163	-1.41239e-162	6.12303e-163	3.9566e-163	5.9965e-163	1.59448e-163	9.26881e-164	8.68421e-164	4.0953e-163	2.48651e-163	3.71623e-163	2.64325e-163	3.0918e-163	2.83921e-163	-6.80864e-164	-3.71135e-163	4.94444e-163	3.83235e-163	-1.11544e-162	-7.05081e-163	3.54628e-163	-4.97067e-163	4.10583e-163	-4.23317e-163	2.39935e-163	-2.89656e-163	-1.16e-163	-4.96397e-163	0
-1.7274e-163	-2.35592e-163	1.89408e-163	-1.41239e-162	6.12303e-163	3.9566e-163	5.9965e-163	1.59448e-163	9.26881e-164	8.68421e-164	4.0953e-163	2.48651e-163	3.71623e-163	2.64325e-163	3.0918e-163	2.83921e-163	-6.80864e-164	-3.71135e-163	4.94444e-163	3.83235e-163	-1.11544e-162	-7.05081e-163	3.54628e-163	-4.97067e-163	4.10583e-163	-4.23317e-163	2.39935e-163	-2.89656e-163	-1.16e-163	-4.96397e-163	0
-1.7274e-163	-2.35592e-163	1.89408e-163	-1.41239e-162	6.12303e-163	3.9566e-163	5.9965e-163	1.59448e-163	9.26881e-164	8.68421e-164	4.0953e-163	2.48651e-163	3.71623e-163	2.64325e-163	3.0918e-163	2.83921e-163	-6.80864e-164	-3.71135e-163	4.94444e-163	3.83235e-163	-1.11544e-162	-7.05081e-163	3.54628e-163	-4.97067e-163	4.10583e-163	-4.23317e-163	2.39935e-163	-2.89656e-163	-1.16e-163	-4.96397e-163	0
-1.7274e-163	-2.35592e-163	1.89408e-163	-1.41239e-162	6.12303e-163	3.9566e-163	5.9965e-163	1.59448e-163	9.26881e-164	8.68421e-164	4.0953e-163	2.48651e-163	3.71623e-163	2.64325e-163	3.0918e-163	2.83921e-163	-6.80864e-164	-3.71135e-163	4.94444e-163	3.83235e-163	-1.11544e-162	-7.05081e-163	3.54628e-163	-4.97067e-163	4.10583e-163	-4.23317e-163	2.39935e-163	-2.89656e-163	-1.16e-163	-4.96397e-163	0
-1.7274e-163	-2.35592e-163	1.89408e-163	-1.41239e-162	6.12303e-163	3.9566e-163	5.9965e-163	1.59448e-163	9.26881e-164	8.68421e-164	4.0953e-163	2.48651e-163	3.71623e-163	2.64325e-163	3.0918e-163	2.83921e-163	-6.80864e-164	-3.71135e-163	4.94444e-163	3.83235e-163	-1.11544e-162	-7.05081e-163	3.54628e-163	-4.97067e-163	4.10583e-163	-4.23317e-163	2.39935e-163	-2.89656e-163	-1.16e-163	-4.96397e-163	0
-1.7274e-163	-2.35592e-163	1.89408e-163	-1.41239e-162	6.12303e-163	3.9566e-163	5.9965e-163	1.59448e-163	9.26881e-164	8.68421e-164	4.0953e-163	2.48651e-163	3.71623e-163	2.64325e-163	3.0918e-163	2.83921e-163	-6.80864e-164	-3.71135e-163	4.94444e-163	3.83235e-163	-1.11544e-162	-7.05081e-163	3.54628e-163	-4.97067e-163	4.10583e-163	-4.23317e-163	2.39935e-163	-2.89656e-163	-1.16e-163	-4.96397e-163	0
-1.7274e-163	-2.35592e-163	1.89408e-163	-1.41239e-162	6.12303e-163	3.9566e-163	5.9965e-163	1.59448e-163	9.26881e-164	8.68421e-164	4.0953e-163	2.48651e-163	3.71623e-163	2.64325e-163	3.0918e-163	2.83921e-163	-6.80864e-164	-3.71135e-163	4.94444e-163	3.83235e-163	-1.11544e-162	-7.05081e-163	3.54628e-163	-4.97067e-163	4.10583e-163	-4.23317e-163	2.39935e-163	-2.89656e-163	-1.16e-163	-4.96397e-163	0
-1.7274e-163	-2.35592e-163	1.89408e-163	-1.41239e-162	6.12303e-163	3.9566e-163	5.9965e-163	1.59448e-163	9.26881e-164	8.68421e-164	4.0953e-163	2.48651e-163	3.71623e-163	2.64325e-163	3.0918e-163	2.83921e-163	-6.80864e-164	-3.71135e-163	4.94444e-163	3.83235e-163	-1.11544e-162	-7.05081e-163	3.54628e-163	-4.97067e-163	4.10583e-163	-4.23317e-163	2.39935e-163	-2.89656e-163	-1.16e-163	-4.96397e-163	0
-1.7274e-163	-2.35592e-163	1.89408e-163	-1.41239e-162	6.12303e-163	3.9566e-163	5.9965e-163	1.59448e-163	9.26881e-164	8.68421e-164	4.0953e-163	2.48651e-163	3.71623e-163	2.64325e-163	3.0918e-163	2.83921e-163	-6.80864e-164	-3.71135e-163	4.94444e-163	3.83235e-163	-1.11544e-162	-7.05081e-163	3.54628e-163	-4.97067e-163	4.10583e-163	-4.23317e-163	2.39935e-163	-2.89656e-163	-1.16e-163	-4.96397e-163	0
-1.7274e-163	-2.35592e-163	1.89408e-163	-1.41239e-162	6.12303e-163	3.9566e-163	5.9965e-163	1.59448e-163	9.26881e-164	8.68421e-164	4.0953e-163	2.48651e-163	3.71623e-163	2.64325e-163	3.0918e-163	2.83921e-163	-6.80864e-164	-3.71135e-163	4.94444e-163	3.83235e-163	-1.11544e-162	-7.05081e-163	3.54628e-163	-4.97067e-163	4.10583e-163	-4.23317e-163	2.39935e-163	-2.89656e-163	-1.16e-163	-4.96397e-163	0
-1.7274e-163	-2.35592e-163	1.89408e-163	-1.41239e-162	6.12303e-163	3.9566e-163	5.9965e-163	1.59448e-163	9.26881e-164	8.68421e-164	4.0953e-163	2.48651e-163	3.71623e-163	2.64325e-163	3.0918e-163	2.83921e-163	-6.80864e-164	-3.71135e-163	4.94444e-163	3.83235e-163	-1.11544e-162	-7.05081e-163	3.54628e-163	-4.97067e-163	4.10583e-163	-4.23317e-163	2.39935e-163	-2.89656e-163	-1.16e-163	-4.96397e-163	0
-1.7274e-163	-2.35592e-163	1.89408e-163	-1.41239e-162	6.12303e-163	3.9566e-163	5.9965e-163	1.59448e-163	9.26881e-164	8.68421e-164	4.0953e-163	2.48651e-163	3.71623e-163	2.64325e-163	3.0918e-163	2.83921e-163	-6.80864e-164	-3.71135e-163	4.94444e-163	3.83235e-163	-1.11544e-162	-7.05081e-163	3.54628e-163	-4.97067e-163	4.10583e-163	-4.23317e-163	2.39935e-163	-2.89656e-163	-1.16e-163	-4.96397e-163	0
-1.7274e-163	-2.35592e-163	1.89408e-163	-1.41239e-162	6.12303e-163	3.9566e-163	5.9965e-163	1.59448e-163	9.26881e-164	8.68421e-164	4.0953e-163	2.48651e-163	3.71623e-163	2.64325e-163	3.0918e-163	2.83921e-163	-6.80864e-164	-3.71135e-163	4.94444e-163	3.83235e-163	-1.11544e-162	-7.05081e-163	3.54628e-163	-4.97067e-163	4.10583e-163	-4.23317e-163	2.39935e-163	-2.89656e-163	-1.16e-163	-4.96397e-163	0
-1.7274e-163	-2.35592e-163	1.89408e-163	-1.41239e-162	6.12303e-163	3.9566e-163	5.9965e-163	1.59448e-163	9.26881e-164	8.68421e-164	4.0953e-163	2.48651e-163	3.71623e-163	2.64325e-163	3.0918e-163	2.83921e-163	-6.80864e-164	-3.71135e-163	4.94444e-163	3.83235e-163	-1.11544e-162	-7.05081e-163	3.54628e-163	-4.97067e-163	4.10583e-163	-4.23317e-163	2.39935e-163	-2.89656e-163	-1.16e-163	-4.96397e-163	0
-1.7274e-163	-2.35592e-163	1.89408e-163	-1.41239e-162	6.12303e-163	3.9566e-163	5.9965e-163	1.59448e-163	9.26881e-164	8.68421e-164	4.0953e-163	2.48651e-163	3.71623e-163	2.64325e-163	3.0918e-163	2.83921e-163	-6.80864e-164	-3.71135e-163	4.94444e-163	3.83235e-163	-1.11544e-162	-7.05081e-163	3.54628e-163	-4.97067e-163	4.10583e-163	-4.23317e-163	2.39935e-163	-2.89656e-163	-1.16e-163	-4.96397e-163	0
-1.7274e-163	-2.35592e-163	1.89408e-163	-1.41239e-162	6.12303e-163	3.9566e-163	5.9965e-163	1.59448e-163	9.26881e-164	8.68421e-164	4.0953e-163	2.48651e-163	3.71623e-163	2.64325e-163	3.0918e-163	2.83921e-163	-6.80864e-164	-3.71135e-163	4.94444e-163	3.83235e-163	-1.11544e-162	-7.05081e-163	3.54628e-163	-4.97067e-163	4.10583e-163	-4.23317e-163	2.39935e-163	-2.89656e-163	-1.16e-163	-4.96397e-163	0
-1.7274e-163	-2.35592e-163	1.89408e-163	-1.41239e-162	6.12303e-163	3.9566e-163	5.9965e-163	1.59448e-163	9.26881e-164	8.68421e-164	4.0953e-163	2.48651e-163	3.71623e-163	2.64325e-163	3.0918e-163	2.83921e-163	-6.80864e-164	-3.71135e-163	4.94444e-163	3.83235e-163	-1.11544e-162	-7.05081e-163	3.54628e-163	-4.97067e-163	4.10583e-163	-4.23317e-163	2.39935e-163	-2.89656e-163	-1.16e-163	-4.96397e-163	0
-1.7274e-163	-2.35592e-163	1.89408e-163	-1.41239e-162	6.12303e-163	3.9566e-163	5.9965e-163	1.59448e-163	9.26881e-164	8.68421e-164	4.0953e-163	2.48651e-163	3.71623e-163	2.64325e-163	3.0918e-163	2.83921e-163	-6.80864e-164	-3.71135e-163	4.94444e-163	3.83235e-163	-1.11544e-162	-7.05081e-163	3.54628e-163	-4.97067e-163	4.10583e-163	-4.23317e-163	2.39935e-163	-2.89656e-163	-1.16e-163	-4.96397e-163	0
-1.7274e-163	-2.35592e-163	1.89408e-163	-1.41239e-162	6.12303e-163	3.9566e-163	5.9965e-163	1.59448e-163	9.26881e-164	8.68421e-164	4.0953e-163	2.48651e-163	3.71623e-163	2.64325e-163	3.0918e-163	2.83921e-163	-6.80864e-164	-3.71135e-163	4.94444e-163	3.83235e-163	-1.11544e-162	-7.05081e-163	3.54628e-163	-4.97067e-163	4.10583e-163	-4.23317e-163	2.39935e-163	-2.89656e-163	-1.16e-163	-4.96397e-163	0
-1.7274e-163	-2.35592e-163	1.89408e-163	-1.41239e-162	6.12303e-163	3.9566e-163	5.9965e-163	1.59448e-163	9.26881e-164	8.68421e-164	4.0953e-163	2.48651e-163	3.71623e-163	2.64325e-163	3.0918e-163	2.83921e-163	-6.80864e-164	-3.71135e-163	4.94444e-163	3.83235e-163	-1.11544e-162	-7.05081e-163	3.54628e-163	-4.97067e-163	4.10583e-163	-4.23317e-163	2.39935e-163	-2.89656e-163	-1.16e-163	-4.96397e-163	0
-1.7274e-163	-2.35592e-163	1.89408e-163	-1.41239e-162	6.12303e-163	3.9566e-163	5.9965e-163	1.59448e-163	9.26881e-164	8.68421e-164	4.0953e-163	2.48651e-163	3.71623e-163	2.64325e-163	3.0918e-163	2.83921e-163	-6.80864e-164	-3.71135e-163	4.94444e-163	3.83235e-163	-1.11544e-162	-7.05081e-163	3.54628e-163	-4.97067e-163	4.10583e-163	-4.23317e-163	2.39935e-163	-2.89656e-163	-1.16e-163	-4.96397e-163	0
-1.7274e-163	-2.35592e-163	1.89408e-163	-1.41239e-162	6.12303e-163	3.9566e-163	5.9965e-163	1.59448e-163	9.26881e-164	8.68421e-164	4.0953e-163	2.48651e-163	3.71623e-163	2.64325e-163	3.0918e-163	2.83921e-163	-6.80864e-164	-3.71135e-163	4.94444e-163	3.83235e-163	-1.11544e-162	-7.05081e-163	3.54628e-163	-4.97067e-163	4.10583e-163	-4.23317e-163	2.39935e-163	-2.89656e-163	-1.16e-163	-4.96397e-163	0
-1.7274e-163	-2.35592e-163	1.89408e-163	-1.41239e-162	6.12303e-163	3.9566e-163	5.9965e-163	1.59448e-163	9.26881e-164	8.68421e-164	4.0953e-163	2.48651e-163	3.71623e-163	2.64325e-163	3.0918e-163	2.83921e-163	-6.80864e-164	-3.71135e-163	4.94444e-163	3.83235e-163	-1.11544e-162	-7.05081e-163	3.54628e-163	-4.97067e-163	4.10583e-163	-4.23317e-163	2.39935e-163	-2.89656e-163	-1.16e-163	-4.96397e-163	0
-1.7274e-163	-2.35592e-163	1.89408e-163	-1.41239e-162	6.12303e-163	3.9566e-163	5.9965e-163	1.59448e-163	9.26881e-164	8.68421e-164	4.0953e-163	2.48651e-163	3.71623e-163	2.64325e-163	3.0918e-163	2.83921e-163	-6.80864e-164	-3.71135e-163	4.94444e-163	3.83235e-163	-1.11544e-162	-7.05081e-163	3.54628e-163	-4.97067e-163	4.10583e-163	-4.23317e-163	2.39935e-163	-2.89656e-163	-1.16e-163	-4.96397e-163	0
-1.7274e-163	-2.35592e-163	1.89408e-163	-1.41239e-162	6.12303e-163	3.9566e-163	5.9965e-163	1.59448e-163	9.26881e-164	8.68421e-164	4.0953e-163	2.48651e-163	3.71623e-163	2.64325e-163	3.0918e-163	2.83921e-163	-6.80864e-164	-3.71135e-163	4.94444e-163	3.83235e-163	-1.11544e-162	-7.05081e-163	3.54628e-163	-4.97067e-163	4.10583e-163	-4.23317e-163	2.39935e-163	-2.89656e-163	-1.16e-163	-4.96397e-163	0
-1.7274e-163	-2.35592e-163	1.89408e-163	-1.41239e-162	6.12303e-163	3.9566e-163	5.9965e-163	1.59448e-163	9.26881e-164	8.68421e-164	4.0953e-163	2.48651e-163	3.71623e-163	2.64325e-163	3.0918e-163	2.83921e-163	-6.80864e-164	-3.71135e-163	4.94444e-163	3.83235e-163	-1.11544e-162	-7.05081e-163	3.54628e-163	-4.97067e-163	4.10583e-163	-4.23317e-163	2.39935e-163	-2.89656e-163	-1.16e-163	-4.96397e-163	0
-1.7274e-163	-2.35592e-163	1.89408e-163	-1.41239e-162	6.12303e-163	3.9566e-163	5.9965e-163	1.59448e-163	9.26881e-164	8.68421e-164	4.0953e-163	2.48651e-163	3.71623e-163	2.64325e-163	3.0918e-163	2.83921e-163	-6.80864e-164	-3.71135e-163	4.94444e-163	3.83235e-163	-1.11544e-162	-7.05081e-163	3.54628e-163	-4.97067e-163	4.10583e-163	-4.23317e-163	2.39935e-163	-2.89656e-163	-1.16e-163	-4.96397e-163	0
-1.7274e-163	-2.35592e-163	1.89408e-163	-1.41239e-162	6.12303e-163	3.9566e-163	5.9965e-163	1.59448e-163	9.26881e-164	8.68421e-164	4.0953e-163	2.48651e-163	3.71623e-163	2.64325e-163	3.0918e-163	2.83921e-163	-6.80864e-164	-3.71135e-163	4.94444e-163	3.83235e-163	-1.11544e-162	-7.05081e-163	3.54628e-163	-4.97067e-163	4.10583e-163	-4.23317e-163	2.39935e-163	-2.89656e-163	-1.16e-163	-4.96397e-163	0
-1.7274e-163	-2.35592e-163	1.89408e-163	-1.41239e-162	6.12303e-163	3.9566e-163	5.9965e-163	1.59448e-163	9.26881e-164	8.68421e-164	4.0953e-163	2.48651e-163	3.71623e-163	2.64325e-163	3.0918e-163	2.83921e-163	-6.80864e-164	-3.71135e-163	4.94444e-163	3.83235e-163	-1.11544e-162	-7.05081e-163	3.54628e-163	-4.97067e-163	4.10583e-163	-4.23317e-163	2.39935e-163	-2.89656e-163	-1.16e-163	-4.96397e-163	0
-1.7274e-163	-2.35592e-163	1.89408e-163	-1.41239e-162	6.12303e-163	3.9566e-163	5.9965e-163	1.59448e-163	9.26881e-164	8.68421e-164	4.0953e-163	2.48651e-163	3.71623e-163	2.64325e-163	3.0918e-163	2.83921e-163	-6.80864e-164	-3.71135e-163	4.94444e-163	3.83235e-163	-1.11544e-162	-7.05081e-163	3.54628e-163	-4.97067e-163	4.10583e-163	-4.23317e-163	2.39935e-163	-2.89656e-163	-1.16e-163	-4.96397e-163	0
-1.7274e-163	-2.35592e-163	1.89408e-163	-1.41239e-162	6.12303e-163	3.9566e-163	5.9965e-163	1.59448e-163	9.26881e-164	8.68421e-164	4.0953e-163	2.48651e-163	3.71623e-163	2.64325e-163	3.0918e-163	2.83921e-163	-6.80864e-164	-3.71135e-163	4.94444e-163	3.83235e-163	-1.11544e-162	-7.05081e-163	3.54628e-163	-4.97067e-163	4.10583e-163	-4.23317e-163	2.39935e-163	-2.89656e-163	-1.16e-163	-4.96397e-163	0
-1.7274e-163	-2.35592e-163	1.89408e-163	-1.41239e-162	6.12303e-163	3.9566e-163	5.9965e-163	1.59448e-163	9.26881e-164	8.68421e-164	4.0953e-163	2.48651e-163	3.71623e-163	2.64325e-163	3.0918e-163	2.83921e-163	-6.80864e-164	-3.71135e-163	4.94444e-163	3.83235e-163	-1.11544e-162	-7.05081e-163	3.54628e-163	-4.97067e-163	4.10583e-163	-4.23317e-163	2.39935e-163	-2.89656e-163	-1.16e-163	-4.96397e-163	0
-1.7274e-163	-2.35592e-163	1.89408e-163	-1.41239e-162	6.12303e-163	3.9566e-163	5.9965e-163	1.59448e-163	9.26881e-164	8.68421e-164	4.0953e-163	2.48651e-163	3.71623e-163	2.64325e-163	3.0918e-163	2.83921e-163	-6.80864e-164	-3.71135e-163	4.94444e-163	3.83235e-163	-1.11544e-162	-7.05081e-163	3.54628e-163	-4.97067e-163	4.10583e-163	-4.23317e-163	2.39935e-163	-2.89656e-163	-1.16e-163	-4.96397e-163	0
-1.7274e-163	-2.35592e-163	1.89408e-163	-1.41239e-162	6.12303e-163	3.9566e-163	5.9965e-163	1.59448e-163	9.26881e-164	8.68421e-164	4.0953e-163	2.48651e-163	3.71623e-163	2.64325e-163	3.0918e-163	2.83921e-163	-6.80864e-164	-3.71135e-163	4.94444e-163	3.83235e-163	-1.11544e-162	-7.05081e-163	3.54628e-163	-4.97067e-163	4.10583e-163	-4.23317e-163	2.39935e-163	-2.89656e-163	-1.16e-163	-4.96397e-163	0
-1.7274e-163	-2.35592e-163	1.89408e-163	-1.41239e-162	6.12303e-163	3.9566e-163	5.9965e-163	1.59448e-163	9.26881e-164	8.68421e-164	4.0953e-163	2.48651e-163	3.71623e-163	2.64325e-163	3.0918e-163	2.83921e-163	-6.80864e-164	-3.71135e-163	4.94444e-163	3.83235e-163	-1.11544e-162	-7.05081e-163	3.54628e-163	-4.97067e-163	4.10583e-163	-4.23317e-163	2.39935e-163	-2.89656e-163	-1.16e-163	-4.96397e-163	0
-1.7274e-163	-2.35592e-163	1.89408e-163	-1.41239e-162	6.12303e-163	3.9566e-163	5.9965e-163	1.59448e-163	9.26881e-164	8.68421e-164	4.0953e-163	2.48651e-163	3.71623e-163	2.64325e-163	3.0918e-163	2.83921e-163	-6.80864e-164	-3.71135e-163	4.94444e-163	3.83235e-163	-1.11544e-162	-7.05081e-163	3.54628e-163	-4.97067e-163	4.10583e-163	-4.23317e-163	2.39935e-163	-2.89656e-163	-1.16e-163	-4.96397e-163	0
-1.7274e-163	-2.35592e-163	1.89408e-163	-1.41239e-162	6.12303e-163	3.9566e-163	5.9965e-163	1.59448e-163	9.26881e-164	8.68421e-164	4.0953e-163	2.48651e-163	3.71623e-163	2.64325e-163	3.0918e-163	2.83921e-163	-6.80864e-164	-3.71135e-163	4.94444e-163	3.83235e-163	-1.11544e-162	-7.05081e-163	3.54628e-163	-4.97067e-163	4.10583e-163	-4.23317e-163	2.39935e-163	-2.89656e-163	-1.16e-163	-4.96397e-163	0
-1.7274e-163	-2.35592e-163	1.89408e-163	-1.41239e-162	6.12303e-163	3.9566e-163	5.9965e-163	1.59448e-163	9.26881e-164	8.68421e-164	4.0953e-163	2.48651e-163	3.71623e-163	2.64325e-163	3.0918e-163	2.83921e-163	-6.80864e-164	-3.71135e-163	4.94444e-163	3.83235e-163	-1.11544e-162	-7.05081e-163	3.54628e-163	-4.97067e-163	4.10583e-163	-4.23317e-163	2.39935e-163	-2.89656e-163	-1.16e-163	-4.96397e-163	0
-1.7274e-163	-2.35592e-163	1.89408e-163	-1.41239e-162	6.12303e-163	3.9566e-163	5.9965e-163	1.59448e-163	9.26881e-164	8.68421e-164	4.0953e-163	2.48651e-163	3.71623e-163	2.64325e-163	3.0918e-163	2.83921e-163	-6.80864e-164	-3.71135e-163	4.94444e-163	3.83235e-163	-1.11544e-162	-7.05081e-163	3.54628e-163	-4.97067e-163	4.10583e-163	-4.23317e-163	2.39935e-163	-2.89656e-163	-1.16e-163	-4.96397e-163	0
-1.7274e-163	-2.35592e-163	1.89408e-163	-1.41239e-162	6.12303e-163	3.9566e-163	5.9965e-163	1.59448e-163	9.26881e-164	8.68421e-164	4.0953e-163	2.48651e-163	3.71623e-163	2.64325e-163	3.0918e-163	2.83921e-163	-6.80864e-164	-3.71135e-163	4.94444e-163	3.83235e-163	-1.11544e-162	-7.05081e-163	3.54628e-163	-4.97067e-163	4.10583e-163	-4.23317e-163	2.39935e-163	-2.89656e-163	-1.16e-163	-4.96397e-163	0
-1.7274e-163	-2.35592e-163	1.89408e-163	-1.41239e-162	6.12303e-163	3.9566e-163	5.9965e-163	1.59448e-163	9.26881e-164	8.68421e-164	4.0953e-163	2.48651e-163	3.71623e-163	2.64325e-163	3.0918e-163	2.83921e-163	-6.80864e-164	-3.71135e-163	4.94444e-163	3.83235e-163	-1.11544e-162	-7.05081e-163	3.54628e-163	-4.97067e-163	4.10583e-163	-4.23317e-163	2.39935e-163	-2.89656e-163	-1.16e-163	-4.96397e-163	0
-1.7274e-163	-2.35592e-163	1.89408e-163	-1.41239e-162	6.12303e-163	3.9566e-163	5.9965e-163	1.59448e-163	9.26881e-164	8.68421e-164	4.0953e-163	2.48651e-163	3.71623e-163	2.64325e-163	3.0918e-163	2.83921e-163	-6.80864e-164	-3.71135e-163	4.94444e-163	3.83235e-163	-1.11544e-162	-7.05081e-163	3.54628e-163	-4.97067e-163	4.10583e-163	-4.23317e-163	2.39935e-163	-2.89656e-163	-1.16e-163	-4.96397e-163	0
-1.7274e-163	-2.35592e-163	1.89408e-163	-1.41239e-162	6.12303e-163	3.9566e-163	5.9965e-163	1.59448e-163	9.26881e-164	8.68421e-164	4.0953e-163	2.48651e-163	3.71623e-163	2.64325e-163	3.0918e-163	2.83921e-163	-6.80864e-164	-3.71135e-163	4.94444e-163	3.83235e-163	-1.11544e-162	-7.05081e-163	3.54628e-163	-4.97067e-163	4.10583e-163	-4.23317e-163	2.39935e-163	-2.89656e-163	-1.16e-163	-4.96397e-163	0
-1.7274e-163	-2.35592e-163	1.89408e-163	-1.41239e-162	6.12303e-163	3.9566e-163	5.9965e-163	1.59448e-163	9.26881e-164	8.68421e-164	4.0953e-163	2.48651e-163	3.71623e-163	2.64325e-163	3.0918e-163	2.83921e-163	-6.80864e-164	-3.71135e-163	4.94444e-163	3.83235e-163	-1.11544e-162	-7.05081e-163	3.54628e-163	-4.97067e-163	4.10583e-163	-4.23317e-163	2.39935e-163	-2.89656e-163	-1.16e-163	-4.96397e-163	0
-1.7274e-163	-2.35592e-163	1.89408e-163	-1.41239e-162	6.12303e-163	3.9566e-163	5.9965e-163	1.59448e-163	9.26881e-164	8.68421e-164	4.0953e-163	2.48651e-163	3.71623e-163	2.64325e-163	3.0918e-163	2.83921e-163	-6.80864e-164	-3.71135e-163	4.94444e-163	3.83235e-163	-1.11544e-162	-7.05081e-163	3.54628e-163	-4.97067e-163	4.10583e-163	-4.23317e-163	2.39935e-163	-2.89656e-163	-1.16e-163	-4.96397e-163	0
-1.7274e-163	-2.35592e-163	1.89408e-163	-1.41239e-162	6.12303e-163	3.9566e-163	5.9965e-163	1.59448e-163	9.26881e-164	8.68421e-164	4.0953e-163	2.48651e-163	3.71623e-163	2.64325e-163	3.0918e-163	2.83921e-163	-6.80864e-164	-3.71135e-163	4.94444e-163	3.83235e-163	-1.11544e-162	-7.05081e-163	3.54628e-163	-4.97067e-163	4.10583e-163	-4.23317e-163	2.39935e-163	-2.89656e-163	-1.16e-163	-4.96397e-163	0
-1.7274e-163	-2.35592e-163	1.89408e-163	-1.41239e-162	6.12303e-163	3.9566e-163	5.9965e-163	1.59448e-163	9.26881e-164	8.68421e-164	4.0953e-163	2.48651e-163	3.71623e-163	2.64325e-163	3.0918e-163	2.83921e-163	-6.80864e-164	-3.71135e-163	4.94444e-163	3.83235e-163	-1.11544e-162	-7.05081e-163	3.54628e-163	-4.97067e-163	4.10583e-163	-4.23317e-163	2.39935e-163	-2.89656e-163	-1.16e-163	-4.96397e-163	0
-1.7274e-163	-2.35592e-163	1.89408e-163	-1.41239e-162	6.12303e-163	3.9566e-163	5.9965e-163	1.59448e-163	9.26881e-164	8.68421e-164	4.0953e-163	2.48651e-163	3.71623e-163	2.64325e-163	3.0918e-163	2.83921e-163	-6.80864e-164	-3.71135e-163	4.94444e-163	3.83235e-163	-1.11544e-162	-7.05081e-163	3.54628e-163	-4.97067e-163	4.10583e-163	-4.23317e-163	2.39935e-163	-2.89656e-163	-1.16e-163	-4.96397e-163	0
-1.7274e-163	-2.35592e-163	1.89408e-163	-1.41239e-162	6.12303e-163	3.9566e-163	5.9965e-163	1.59448e-163	9.26881e-164	8.68421e-164	4.0953e-163	2.48651e-163	3.71623e-163	2.64325e-163	3.0918e-163	2.83921e-163	-6.80864e-164	-3.71135e-163	4.94444e-163	3.83235e-163	-1.11544e-162	-7.05081e-163	3.54628e-163	-4.97067e-163	4.10583e-163	-4.23317e-163	2.39935e-163	-2.89656e-163	-1.16e-163	-4.96397e-163	0
-1.7274e-163	-2.35592e-163	1.89408e-163	-1.41239e-162	6.12303e-163	3.9566e-163	5.9965e-163	1.59448e-163	9.26881e-164	8.68421e-164	4.0953e-163	2.48651e-163	3.71623e-163	2.64325e-163	3.0918e-163	2.83921e-163	-6.80864e-164	-3.71135e-163	4.94444e-163	3.83235e-163	-1.11544e-162	-7.05081e-163	3.54628e-163	-4.97067e-163	4.10583e-163	-4.23317e-163	2.39935e-163	-2.89656e-163	-1.16e-163	-4.96397e-163	0
-1.7274e-163	-2.35592e-163	1.89408e-163	-1.41239e-162	6.12303e-163	3.9566e-163	5.9965e-163	1.59448e-163	9.26881e-164	8.68421e-164	4.0953e-163	2.48651e-163	3.71623e-163	2.64325e-163	3.0918e-163	2.83921e-163	-6.80864e-164	-3.71135e-163	4.94444e-163	3.83235e-163	-1.11544e-162	-7.05081e-163	3.54628e-163	-4.97067e-163	4.10583e-163	-4.23317e-163	2.39935e-163	-2.89656e-163	-1.16e-163	-4.96397e-163	0
-1.7274e-163	-2.35592e-163	1.89408e-163	-1.41239e-162	6.12303e-163	3.9566e-163	5.9965e-163	1.59448e-163	9.26881e-164	8.68421e-164	4.0953e-163	2.48651e-163	3.71623e-163	2.64325e-163	3.0918e-163	2.83921e-163	-6.80864e-164	-3.71135e-163	4.94444e-163	3.83235e-163	-1.11544e-162	-7.05081e-163	3.54628e-163	-4.97067e-163	4.10583e-163	-4.23317e-163	2.39935e-163	-2.89656e-163	-1.16e-163	-4.96397e-163	0
-1.7274e-163	-2.35592e-163	1.89408e-163	-1.41239e-162	6.12303e-163	3.9566e-163	5.9965e-163	1.59448e-163	9.26881e-164	8.68421e-164	4.0953e-163	2.48651e-163	3.71623e-163	2.64325e-163	3.0918e-163	2.83921e-163	-6.80864e-164	-3.71135e-163	4.94444e-163	3.83235e-163	-1.11544e-162	-7.05081e-163	3.54628e-163	-4.97067e-163	4.10583e-163	-4.23317e-163	2.39935e-163	-2.89656e-163	-1.16e-163	-4.96397e-163	0
-1.7274e-163	-2.35592e-163	1.89408e-163	-1.41239e-162	6.12303e-163	3.9566e-163	5.9965e-163	1.59448e-163	9.26881e-164	8.68421e-164	4.0953e-163	2.48651e-163	3.71623e-163	2.64325e-163	3.0918e-163	2.83921e-163	-6.80864e-164	-3.71135e-163	4.94444e-163	3.83235e-163	-1.11544e-162	-7.05081e-163	3.54628e-163	-4.97067e-163	4.10583e-163	-4.23317e-163	2.39935e-163	-2.89656e-163	-1.16e-163	-4.96397e-163	0
-1.7274e-163	-2.35592e-163	1.89408e-163	-1.41239e-162	6.12303e-163	3.9566e-163	5.9965e-163	1.59448e-163	9.26881e-164	8.68421e-164	4.0953e-163	2.48651e-163	3.71623e-163	2.64325e-163	3.0918e-163	2.83921e-163	-6.80864e-164	-3.71135e-163	4.94444e-163	3.83235e-163	-1.11544e-162	-7.05081e-163	3.54628e-163	-4.97067e-163	4.10583e-163	-4.23317e-163	2.39935e-163	-2.89656e-163	-1.16e-163	-4.96397e-163	0
-1.7274e-163	-2.35592e-163	1.89408e-163	-1.41239e-162	6.12303e-163	3.9566e-163	5.9965e-163	1.59448e-163	9.26881e-164	8.68421e-164	4.0953e-163	2.48651e-163	3.71623e-163	2.64325e-163	3.0918e-163	2.83921e-163	-6.80864e-164	-3.71135e-163	4.94444e-163	3.83235e-163	-1.11544e-162	-7.05081e-163	3.54628e-163	-4.97067e-163	4.10583e-163	-4.23317e-163	2.39935e-163	-2.89656e-163	-1.16e-163	-4.96397e-163	0
-1.7274e-163	-2.35592e-163	1.89408e-163	-1.41239e-162	6.12303e-163	3.9566e-163	5.9965e-163	1.59448e-163	9.26881e-164	8.68421e-164	4.0953e-163	2.48651e-163	3.71623e-163	2.64325e-163	3.0918e-163	2.83921e-163	-6.80864e-164	-3.71135e-163	4.94444e-163	3.83235e-163	-1.11544e-162	-7.05081e-163	3.54628e-163	-4.97067e-163	4.10583e-163	-4.23317e-163	2.39935e-163	-2.89656e-163	-1.16e-163	-4.96397e-163	0
-1.7274e-163	-2.35592e-163	1.89408e-163	-1.41239e-162	6.12303e-163	3.9566e-163	5.9965e-163	1.59448e-163	9.26881e-164	8.68421e-164	4.0953e-163	2.48651e-163	3.71623e-163	2.64325e-163	3.0918e-163	2.83921e-163	-6.80864e-164	-3.71135e-163	4.94444e-163	3.83235e-163	-1.11544e-162	-7.05081e-163	3.54628e-163	-4.97067e-163	4.10583e-163	-4.23317e-163	2.39935e-163	-2.89656e-163	-1.16e-163	-4.96397e-163	0
-1.7274e-163	-2.35592e-163	1.89408e-163	-1.41239e-162	6.12303e-163	3.9566e-163	5.9965e-163	1.59448e-163	9.26881e-164	8.68421e-164	4.0953e-163	2.48651e-163	3.71623e-163	2.64325e-163	3.0918e-163	2.83921e-163	-6.80864e-164	-3.71135e-163	4.94444e-163	3.83235e-163	-1.11544e-162	-7.05081e-163	3.54628e-163	-4.97067e-163	4.10583e-163	-4.23317e-163	2.39935e-163	-2.89656e-163	-1.16e-163	-4.96397e-163	0
-1.7274e-163	-2.35592e-163	1.89408e-163	-1.41239e-162	6.12303e-163	3.9566e-163	5.9965e-163	1.59448e-163	9.26881e-164	8.68421e-164	4.0953e-163	2.48651e-163	3.71623e-163	2.64325e-163	3.0918e-163	2.83921e-163	-6.80864e-164	-3.71135e-163	4.94444e-163	3.83235e-163	-1.11544e-162	-7.05081e-163	3.54628e-163	-4.97067e-163	4.10583e-163	-4.23317e-163	2.39935e-163	-2.89656e-163	-1.16e-163	-4.96397e-163	0
-1.7274e-163	-2.35592e-163	1.89408e-163	-1.41239e-162	6.12303e-163	3.9566e-163	5.9965e-163	1.59448e-163	9.26881e-164	8.68421e-164	4.0953e-163	2.48651e-163	3.71623e-163	2.64325e-163	3.0918e-163	2.83921e-163	-6.80864e-164	-3.71135e-163	4.94444e-163	3.83235e-163	-1.11544e-162	-7.05081e-163	3.54628e-163	-4.97067e-163	4.10583e-163	-4.23317e-163	2.39935e-163	-2.89656e-163	-1.16e-163	-4.96397e-163	0
-1.7274e-163	-2.35592e-163	1.89408e-163	-1.41239e-162	6.12303e-163	3.9566e-163	5.9965e-163	1.59448e-163	9.26881e-164	8.68421e-164	4.0953e-163	2.48651e-163	3.71623e-163	2.64325e-163	3.0918e-163	2.83921e-163	-6.80864e-164	-3.71135e-163	4.94444e-163	3.83235e-163	-1.11544e-162	-7.05081e-163	3.54628e-163	-4.97067e-163	4.10583e-163	-4.23317e-163	2.39935e-163	-2.89656e-163	-1.16e-163	-4.96397e-163	0
-1.7274e-163	-2.35592e-163	1.89408e-163	-1.41239e-162	6.12303e-163	3.9566e-163	5.9965e-163	1.59448e-163	9.26881e-164	8.68421e-164	4.0953e-163	2.48651e-163	3.71623e-163	2.64325e-163	3.0918e-163	2.83921e-163	-6.80864e-164	-3.71135e-163	4.94444e-163	3.83235e-163	-1.11544e-162	-7.05081e-163	3.54628e-163	-4.97067e-163	4.10583e-163	-4.23317e-163	2.39935e-163	-2.89656e-163	-1.16e-163	-4.96397e-163	0
-1.7274e-163	-2.35592e-163	1.89408e-163	-1.41239e-162	6.12303e-163	3.9566e-163	5.9965e-163	1.59448e-163	9.26881e-164	8.68421e-164	4.0953e-163	2.48651e-163	3.71623e-163	2.64325e-163	3.0918e-163	2.83921e-163	-6.80864e-164	-3.71135e-163	4.94444e-163	3.83235e-163	-1.11544e-162	-7.05081e-163	3.54628e-163	-4.97067e-163	4.10583e-163	-4.23317e-163	2.39935e-163	-2.89656e-163	-1.16e-163	-4.96397e-163	0
-1.7274e-163	-2.35592e-163	1.89408e-163	-1.41239e-162	6.12303e-163	3.9566e-163	5.9965e-163	1.59448e-163	9.26881e-164	8.68421e-164	4.0953e-163	2.48651e-163	3.71623e-163	2.64325e-163	3.0918e-163	2.83921e-163	-6.80864e-164	-3.71135e-163	4.94444e-163	3.83235e-163	-1.11544e-162	-7.05081e-163	3.54628e-163	-4.97067e-163	4.10583e-163	-4.23317e-163	2.39935e-163	-2.89656e-163	-1.16e-163	-4.96397e-163	0
-1.7274e-163	-2.35592e-163	1.89408e-163	-1.41239e-162	6.12303e-163	3.9566e-163	5.9965e-163	1.59448e-163	9.26881e-164	8.68421e-164	4.0953e-163	2.48651e-163	3.71623e-163	2.64325e-163	3.0918e-163	2.83921e-163	-6.80864e-164	-3.71135e-163	4.94444e-163	3.83235e-163	-1.11544e-162	-7.05081e-163	3.54628e-163	-4.97067e-163	4.10583e-163	-4.23317e-163	2.39935e-163	-2.89656e-163	-1.16e-163	-4.96397e-163	0
-1.7274e-163	-2.35592e-163	1.89408e-163	-1.41239e-162	6.12303e-163	3.9566e-163	5.9965e-163	1.59448e-163	9.26881e-164	8.68421e-164	4.0953e-163	2.48651e-163	3.71623e-163	2.64325e-163	3.0918e-163	2.83921e-163	-6.80864e-164	-3.71135e-163	4.94444e-163	3.83235e-163	-1.11544e-162	-7.05081e-163	3.54628e-163	-4.97067e-163	4.10583e-163	-4.23317e-163	2.39935e-163	-2.89656e-163	-1.16e-163	-4.96397e-163	0
-1.7274e-163	-2.35592e-163	1.89408e-163	-1.41239e-162	6.12303e-163	3.9566e-163	5.9965e-163	1.59448e-163	9.26881e-164	8.68421e-164	4.0953e-163	2.48651e-163	3.71623e-163	2.64325e-163	3.0918e-163	2.83921e-163	-6.80864e-164	-3.71135e-163	4.94444e-163	3.83235e-163	-1.11544e-162	-7.05081e-163	3.54628e-163	-4.97067e-163	4.10583e-163	-4.23317e-163	2.39935e-163	-2.89656e-163	-1.16e-163	-4.96397e-163	0
-1.7274e-163	-2.35592e-163	1.89408e-163	-1.41239e-162	6.12303e-163	3.9566e-163	5.9965e-163	1.59448e-163	9.26881e-164	8.68421e-164	4.0953e-163	2.48651e-163	3.71623e-163	2.64325e-163	3.0918e-163	2.83921e-163	-6.80864e-164	-3.71135e-163	4.94444e-163	3.83235e-163	-1.11544e-162	-7.05081e-163	3.54628e-163	-4.97067e-163	4.10583e-163	-4.23317e-163	2.39935e-163	-2.89656e-163	-1.16e-163	-4.96397e-163	0
-1.7274e-163	-2.35592e-163	1.89408e-163	-1.41239e-162	6.12303e-163	3.9566e-163	5.9965e-163	1.59448e-163	9.26881e-164	8.68421e-164	4.0953e-163	2.48651e-163	3.71623e-163	2.64325e-163	3.0918e-163	2.83921e-163	-6.80864e-164	-3.71135e-163	4.94444e-163	3.83235e-163	-1.11544e-162	-7.05081e-163	3.54628e-163	-4.97067e-163	4.10583e-163	-4.23317e-163	2.39935e-163	-2.89656e-163	-1.16e-163	-4.96397e-163	0
-1.7274e-163	-2.35592e-163	1.89408e-163	-1.41239e-162	6.12303e-163	3.9566e-163	5.9965e-163	1.59448e-163	9.26881e-164	8.68421e-164	4.0953e-163	2.48651e-163	3.71623e-163	2.64325e-163	3.0918e-163	2.83921e-163	-6.80864e-164	-3.71135e-163	4.94444e-163	3.83235e-163	-1.11544e-162	-7.05081e-163	3.54628e-163	-4.97067e-163	4.10583e-163	-4.23317e-163	2.39935e-163	-2.89656e-163	-1.16e-163	-4.96397e-163	0
-1.7274e-163	-2.35592e-163	1.89408e-163	-1.41239e-162	6.12303e-163	3.9566e-163	5.9965e-163	1.59448e-163	9.26881e-164	8.68421e-164	4.0953e-163	2.48651e-163	3.71623e-163	2.64325e-163	3.0918e-163	2.83921e-163	-6.80864e-164	-3.71135e-163	4.94444e-163	3.83235e-163	-1.11544e-162	-7.05081e-163	3.54628e-163	-4.97067e-163	4.10583e-163	-4.23317e-163	2.39935e-163	-2.89656e-163	-1.16e-163	-4.96397e-163	0
-1.7274e-163	-2.35592e-163	1.89408e-163	-1.41239e-162	6.12303e-163	3.9566e-163	5.9965e-163	1.59448e-163	9.26881e-164	8.68421e-164	4.0953e-163	2.48651e-163	3.71623e-163	2.64325e-163	3.0918e-163	2.83921e-163	-6.80864e-164	-3.71135e-163	4.94444e-163	3.83235e-163	-1.11544e-162	-7.05081e-163	3.54628e-163	-4.97067e-163	4.10583e-163	-4.23317e-163	2.39935e-163	-2.89656e-163	-1.16e-163	-4.96397e-163	0
-1.7274e-163	-2.35592e-163	1.89408e-163	-1.41239e-162	6.12303e-163	3.9566e-163	5.9965e-163	1.59448e-163	9.26881e-164	8.68421e-164	4.0953e-163	2.48651e-163	3.71623e-163	2.64325e-163	3.0918e-163	2.83921e-163	-6.80864e-164	-3.71135e-163	4.94444e-163	3.83235e-163	-1.11544e-162	-7.05081e-163	3.54628e-163	-4.97067e-163	4.10583e-163	-4.23317e-163	2.39935e-163	-2.89656e-163	-1.16e-163	-4.96397e-163	0
-1.7274e-163	-2.35592e-163	1.89408e-163	-1.41239e-162	6.12303e-163	3.9566e-163	5.9965e-163	1.59448e-163	9.26881e-164	8.68421e-164	4.0953e-163	2.48651e-163	3.71623e-163	2.64325e-163	3.0918e-163	2.83921e-163	-6.80864e-164	-3.71135e-163	4.94444e-163	3.83235e-163	-1.11544e-162	-7.05081e-163	3.54628e-163	-4.97067e-163	4.10583e-163	-4.23317e-163	2.39935e-163	-2.89656e-163	-1.16e-163	-4.96397e-163	0
-1.7274e-163	-2.35592e-163	1.89408e-163	-1.41239e-162	6.12303e-163	3.9566e-163	5.9965e-163	1.59448e-163	9.26881e-164	8.68421e-164	4.0953e-163	2.48651e-163	3.71623e-163	2.64325e-163	3.0918e-163	2.83921e-163	-6.80864e-164	-3.71135e-163	4.94444e-163	3.83235e-163	-1.11544e-162	-7.05081e-163	3.54628e-163	-4.97067e-163	4.10583e-163	-4.23317e-163	2.39935e-163	-2.89656e-163	-1.16e-163	-4.96397e-163	0
-1.7274e-163	-2.35592e-163	1.89408e-163	-1.41239e-162	6.12303e-163	3.9566e-163	5.9965e-163	1.59448e-163	9.26881e-164	8.68421e-164	4.0953e-163	2.48651e-163	3.71623e-163	2.64325e-163	3.0918e-163	2.83921e-163	-6.80864e-164	-3.71135e-163	4.94444e-163	3.83235e-163	-1.11544e-162	-7.05081e-163	3.54628e-163	-4.97067e-163	4.10583e-163	-4.23317e-163	2.39935e-163	-2.89656e-163	-1.16e-163	-4.96397e-163	0
-1.7274e-163	-2.35592e-163	1.89408e-163	-1.41239e-162	6.12303e-163	3.9566e-163	5.9965e-163	1.59448e-163	9.26881e-164	8.68421e-164	4.0953e-163	2.48651e-163	3.71623e-163	2.64325e-163	3.0918e-163	2.83921e-163	-6.80864e-164	-3.71135e-163	4.94444e-163	3.83235e-163	-1.11544e-162	-7.05081e-163	3.54628e-163	-4.97067e-163	4.10583e-163	-4.23317e-163	2.39935e-163	-2.89656e-163	-1.16e-163	-4.96397e-163	0
-1.7274e-163	-2.35592e-163	1.89408e-163	-1.41239e-162	6.12303e-163	3.9566e-163	5.9965e-163	1.59448e-163	9.26881e-164	8.68421e-164	4.0953e-163	2.48651e-163	3.71623e-163	2.64325e-163	3.0918e-163	2.83921e-163	-6.80864e-164	-3.71135e-163	4.94444e-163	3.83235e-163	-1.11544e-162	-7.05081e-163	3.54628e-163	-4.97067e-163	4.10583e-163	-4.23317e-163	2.39935e-163	-2.89656e-163	-1.16e-163	-4.96397e-163	0
-1.7274e-163	-2.35592e-163	1.89408e-163	-1.41239e-162	6.12303e-163	3.9566e-163	5.9965e-163	1.59448e-163	9.26881e-164	8.68421e-164	4.0953e-163	2.48651e-163	3.71623e-163	2.64325e-163	3.0918e-163	2.83921e-163	-6.80864e-164	-3.71135e-163	4.94444e-163	3.83235e-163	-1.11544e-162	-7.05081e-163	3.54628e-163	-4.97067e-163	4.10583e-163	-4.23317e-163	2.39935e-163	-2.89656e-163	-1.16e-163	-4.96397e-163	0
-1.7274e-163	-2.35592e-163	1.89408e-163	-1.41239e-162	6.12303e-163	3.9566e-163	5.9965e-163	1.59448e-163	9.26881e-164	8.68421e-164	4.0953e-163	2.48651e-163	3.71623e-163	2.64325e-163	3.0918e-163	2.83921e-163	-6.80864e-164	-3.71135e-163	4.94444e-163	3.83235e-163	-1.11544e-162	-7.05081e-163	3.54628e-163	-4.97067e-163	4.10583e-163	-4.23317e-163	2.39935e-163	-2.89656e-163	-1.16e-163	-4.96397e-163	0
-1.7274e-163	-2.35592e-163	1.89408e-163	-1.41239e-162	6.12303e-163	3.9566e-163	5.9965e-163	1.59448e-163	9.26881e-164	8.68421e-164	4.0953e-163	2.48651e-163	3.71623e-163	2.64325e-163	3.0918e-163	2.83921e-163	-6.80864e-164	-3.71135e-163	4.94444e-163	3.83235e-163	-1.11544e-162	-7.05081e-163	3.54628e-163	-4.97067e-163	4.10583e-163	-4.23317e-163	2.39935e-163	-2.89656e-163	-1.16e-163	-4.96397e-163	0
-1.7274e-163	-2.35592e-163	1.89408e-163	-1.41239e-162	6.12303e-163	3.9566e-163	5.9965e-163	1.59448e-163	9.26881e-164	8.68421e-164	4.0953e-163	2.48651e-163	3.71623e-163	2.64325e-163	3.0918e-163	2.83921e-163	-6.80864e-164	-3.71135e-163	4.94444e-163	3.83235e-163	-1.11544e-162	-7.05081e-163	3.54628e-163	-4.97067e-163	4.10583e-163	-4.23317e-163	2.39935e-163	-2.89656e-163	-1.16e-163	-4.96397e-163	0
-1.7274e-163	-2.35592e-163	1.89408e-163	-1.41239e-162	6.12303e-163	3.9566e-163	5.9965e-163	1.59448e-163	9.26881e-164	8.68421e-164	4.0953e-163	2.48651e-163	3.71623e-163	2.64325e-163	3.0918e-163	2.83921e-163	-6.80864e-164	-3.71135e-163	4.94444e-163	3.83235e-163	-1.11544e-162	-7.05081e-163	3.54628e-163	-4.97067e-163	4.10583e-163	-4.23317e-163	2.39935e-163	-2.89656e-163	-1.16e-163	-4.96397e-163	0
-1.7274e-163	-2.35592e-163	1.89408e-163	-1.41239e-162	6.12303e-163	3.9566e-163	5.9965e-163	1.59448e-163	9.26881e-164	8.68421e-164	4.0953e-163	2.48651e-163	3.71623e-163	2.64325e-163	3.0918e-163	2.83921e-163	-6.80864e-164	-3.71135e-163	4.94444e-163	3.83235e-163	-1.11544e-162	-7.05081e-163	3.54628e-163	-4.97067e-163	4.10583e-163	-4.23317e-163	2.39935e-163	-2.89656e-163	-1.16e-163	-4.96397e-163	0
-1.7274e-163	-2.35592e-163	1.89408e-163	-1.41239e-162	6.12303e-163	3.9566e-163	5.9965e-163	1.59448e-163	9.26881e-164	8.68421e-164	4.0953e-163	2.48651e-163	3.71623e-163	2.64325e-163	3.0918e-163	2.83921e-163	-6.80864e-164	-3.71135e-163	4.94444e-163	3.83235e-163	-1.11544e-162	-7.05081e-163	3.54628e-163	-4.97067e-163	4.10583e-163	-4.23317e-163	2.39935e-163	-2.89656e-163	-1.16e-163	-4.96397e-163	0
-1.7274e-163	-2.35592e-163	1.89408e-163	-1.41239e-162	6.12303e-163	3.9566e-163	5.9965e-163	1.59448e-163	9.26881e-164	8.68421e-164	4.0953e-163	2.48651e-163	3.71623e-163	2.64325e-163	3.0918e-163	2.83921e-163	-6.80864e-164	-3.71135e-163	4.94444e-163	3.83235e-163	-1.11544e-162	-7.05081e-163	3.54628e-163	-4.97067e-163	4.10583e-163	-4.23317e-163	2.39935e-163	-2.89656e-163	-1.16e-163	-4.96397e-163	0
-1.7274e-163	-2.35592e-163	1.89408e-163	-1.41239e-162	6.12303e-163	3.9566e-163	5.9965e-163	1.59448e-163	9.26881e-164	8.68421e-164	4.0953e-163	2.48651e-163	3.71623e-163	2.64325e-163	3.0918e-163	2.83921e-163	-6.80864e-164	-3.71135e-163	4.94444e-163	3.83235e-163	-1.11544e-162	-7.05081e-163	3.54628e-163	-4.97067e-163	4.10583e-163	-4.23317e-163	2.39935e-163	-2.89656e-163	-1.16e-163	-4.96397e-163	0
-1.7274e-163	-2.35592e-163	1.89408e-163	-1.41239e-162	6.12303e-163	3.9566e-163	5.9965e-163	1.59448e-163	9.26881e-164	8.68421e-164	4.0953e-163	2.48651e-163	3.71623e-163	2.64325e-163	3.0918e-163	2.83921e-163	-6.80864e-164	-3.71135e-163	4.94444e-163	3.83235e-163	-1.11544e-162	-7.05081e-163	3.54628e-163	-4.97067e-163	4.10583e-163	-4.23317e-163	2.39935e-163	-2.89656e-163	-1.16e-163	-4.96397e-163	0
-1.7274e-163	-2.35592e-163	1.89408e-163	-1.41239e-162	6.12303e-163	3.9566e-163	5.9965e-163	1.59448e-163	9.26881e-164	8.68421e-164	4.0953e-163	2.48651e-163	3.71623e-163	2.64325e-163	3.0918e-163	2.83921e-163	-6.80864e-164	-3.71135e-163	4.94444e-163	3.83235e-163	-1.11544e-162	-7.05081e-163	3.54628e-163	-4.97067e-163	4.10583e-163	-4.23317e-163	2.39935e-163	-2.89656e-163	-1.16e-163	-4.96397e-163	0
-1.7274e-163	-2.35592e-163	1.89408e-163	-1.41239e-162	6.12303e-163	3.9566e-163	5.9965e-163	1.59448e-163	9.26881e-164	8.68421e-164	4.0953e-163	2.48651e-163	3.71623e-163	2.64325e-163	3.0918e-163	2.83921e-163	-6.80864e-164	-3.71135e-163	4.94444e-163	3.83235e-163	-1.11544e-162	-7.05081e-163	3.54628e-163	-4.97067e-163	4.10583e-163	-4.23317e-163	2.39935e-163	-2.89656e-163	-1.16e-163	-4.96397e-163	0
-1.7274e-163	-2.35592e-163	1.89408e-163	-1.41239e-162	6.12303e-163	3.9566e-163	5.9965e-163	1.59448e-163	9.26881e-164	8.68421e-164	4.0953e-163	2.48651e-163	3.71623e-163	2.64325e-163	3.0918e-163	2.83921e-163	-6.80864e-164	-3.71135e-163	4.94444e-163	3.83235e-163	-1.11544e-162	-7.05081e-163	3.54628e-163	-4.97067e-163	4.10583e-163	-4.23317e-163	2.39935e-163	-2.89656e-163	-1.16e-163	-4.96397e-163	0
-1.7274e-163	-2.35592e-163	1.89408e-163	-1.41239e-162	6.12303e-163	3.9566e-163	5.9965e-163	1.59448e-163	9.26881e-164	8.68421e-164	4.0953e-163	2.48651e-163	3.71623e-163	2.64325e-163	3.0918e-163	2.83921e-163	-6.80864e-164	-3.71135e-163	4.94444e-163	3.83235e-163	-1.11544e-162	-7.05081e-163	3.54628e-163	-4.97067e-163	4.10583e-163	-4.23317e-163	2.39935e-163	-2.89656e-163	-1.16e-163	-4.96397e-163	0
-1.7274e-163	-2.35592e-163	1.89408e-163	-1.41239e-162	6.12303e-163	3.9566e-163	5.9965e-163	1.59448e-163	9.26881e-164	8.68421e-164	4.0953e-163	2.48651e-163	3.71623e-163	2.64325e-163	3.0918e-163	2.83921e-163	-6.80864e-164	-3.71135e-163	4.94444e-163	3.83235e-163	-1.11544e-162	-7.05081e-163	3.54628e-163	-4.97067e-163	4.10583e-163	-4.23317e-163	2.39935e-163	-2.89656e-163	-1.16e-163	-4.96397e-163	0
-1.7274e-163	-2.35592e-163	1.89408e-163	-1.41239e-162	6.12303e-163	3.9566e-163	5.9965e-163	1.59448e-163	9.26881e-164	8.68421e-164	4.0953e-163	2.48651e-163	3.71623e-163	2.64325e-163	3.0918e-163	2.83921e-163	-6.80864e-164	-3.71135e-163	4.94444e-163	3.83235e-163	-1.11544e-162	-7.05081e-163	3.54628e-163	-4.97067e-163	4.10583e-163	-4.23317e-163	2.39935e-163	-2.89656e-163	-1.16e-163	-4.96397e-163	0
-1.7274e-163	-2.35592e-163	1.89408e-163	-1.41239e-162	6.12303e-163	3.9566e-163	5.9965e-163	1.59448e-163	9.26881e-164	8.68421e-164	4.0953e-163	2.48651e-163	3.71623e-163	2.64325e-163	3.0918e-163	2.83921e-163	-6.80864e-164	-3.71135e-163	4.94444e-163	3.83235e-163	-1.11544e-162	-7.05081e-163	3.54628e-163	-4.97067e-163	4.10583e-163	-4.23317e-163	2.39935e-163	-2.89656e-163	-1.16e-163	-4.96397e-163	0
-1.7274e-163	-2.35592e-163	1.89408e-163	-1.41239e-162	6.12303e-163	3.9566e-163	5.9965e-163	1.59448e-163	9.26881e-164	8.68421e-164	4.0953e-163	2.48651e-163	3.71623e-163	2.64325e-163	3.0918e-163	2.83921e-163	-6.80864e-164	-3.71135e-163	4.94444e-163	3.83235e-163	-1.11544e-162	-7.05081e-163	3.54628e-163	-4.97067e-163	4.10583e-163	-4.23317e-163	2.39935e-163	-2.89656e-163	-1.16e-163	-4.96397e-163	0
-1.7274e-163	-2.35592e-163	1.89408e-163	-1.41239e-162	6.12303e-163	3.9566e-163	5.9965e-163	1.59448e-163	9.26881e-164	8.68421e-164	4.0953e-163	2.48651e-163	3.71623e-163	2.64325e-163	3.0918e-163	2.83921e-163	-6.80864e-164	-3.71135e-163	4.94444e-163	3.83235e-163	-1.11544e-162	-7.05081e-163	3.54628e-163	-4.97067e-163	4.10583e-163	-4.23317e-163	2.39935e-163	-2.89656e-163	-1.16e-163	-4.96397e-163	0
-1.7274e-163	-2.35592e-163	1.89408e-163	-1.41239e-162	6.12303e-163	3.9566e-163	5.9965e-163	1.59448e-163	9.26881e-164	8.68421e-164	4.0953e-163	2.48651e-163	3.71623e-163	2.64325e-163	3.0918e-163	2.83921e-163	-6.80864e-164	-3.71135e-163	4.94444e-163	3.83235e-163	-1.11544e-162	-7.05081e-163	3.54628e-163	-4.97067e-163	4.10583e-163	-4.23317e-163	2.39935e-163	-2.89656e-163	-1.16e-163	-4.96397e-163	0
-1.7274e-163	-2.35592e-163	1.89408e-163	-1.41239e-162	6.12303e-163	3.9566e-163	5.9965e-163	1.59448e-163	9.26881e-164	8.68421e-164	4.0953e-163	2.48651e-163	3.71623e-163	2.64325e-163	3.0918e-163	2.83921e-163	-6.80864e-164	-3.71135e-163	4.94444e-163	3.83235e-163	-1.11544e-162	-7.05081e-163	3.54628e-163	-4.97067e-163	4.10583e-163	-4.23317e-163	2.39935e-163	-2.89656e-163	-1.16e-163	-4.96397e-163	0
-1.7274e-163	-2.35592e-163	1.89408e-163	-1.41239e-162	6.12303e-163	3.9566e-163	5.9965e-163	1.59448e-163	9.26881e-164	8.68421e-164	4.0953e-163	2.48651e-163	3.71623e-163	2.64325e-163	3.0918e-163	2.83921e-163	-6.80864e-164	-3.71135e-163	4.94444e-163	3.83235e-163	-1.11544e-162	-7.05081e-163	3.54628e-163	-4.97067e-163	4.10583e-163	-4.23317e-163	2.39935e-163	-2.89656e-163	-1.16e-163	-4.96397e-163	0
-1.7274e-163	-2.35592e-163	1.89408e-163	-1.41239e-162	6.12303e-163	3.9566e-163	5.9965e-163	1.59448e-163	9.26881e-164	8.68421e-164	4.0953e-163	2.48651e-163	3.71623e-163	2.64325e-163	3.0918e-163	2.83921e-163	-6.80864e-164	-3.71135e-163	4.94444e-163	3.83235e-163	-1.11544e-162	-7.05081e-163	3.54628e-163	-4.97067e-163	4.10583e-163	-4.23317e-163	2.39935e-163	-2.89656e-163	-1.16e-163	-4.96397e-163	0
-1.7274e-163	-2.35592e-163	1.89408e-163	-1.41239e-162	6.12303e-163	3.9566e-163	5.9965e-163	1.59448e-163	9.26881e-164	8.68421e-164	4.0953e-163	2.48651e-163	3.71623e-163	2.64325e-163	3.0918e-163	2.83921e-163	-6.80864e-164	-3.71135e-163	4.94444e-163	3.83235e-163	-1.11544e-162	-7.05081e-163	3.54628e-163	-4.97067e-163	4.10583e-163	-4.23317e-163	2.39935e-163	-2.89656e-163	-1.16e-163	-4.96397e-163	0
-1.7274e-163	-2.35592e-163	1.89408e-163	-1.41239e-162	6.12303e-163	3.9566e-163	5.9965e-163	1.59448e-163	9.26881e-164	8.68421e-164	4.0953e-163	2.48651e-163	3.71623e-163	2.64325e-163	3.0918e-163	2.83921e-163	-6.80864e-164	-3.71135e-163	4.94444e-163	3.83235e-163	-1.11544e-162	-7.05081e-163	3.54628e-163	-4.97067e-163	4.10583e-163	-4.23317e-163	2.39935e-163	-2.89656e-163	-1.16e-163	-4.96397e-163	0
-1.7274e-163	-2.35592e-163	1.89408e-163	-1.41239e-162	6.12303e-163	3.9566e-163	5.9965e-163	1.59448e-163	9.26881e-164	8.68421e-164	4.0953e-163	2.48651e-163	3.71623e-163	2.64325e-163	3.0918e-163	2.83921e-163	-6.80864e-164	-3.71135e-163	4.94444e-163	3.83235e-163	-1.11544e-162	-7.05081e-163	3.54628e-163	-4.97067e-163	4.10583e-163	-4.23317e-163	2.39935e-163	-2.89656e-163	-1.16e-163	-4.96397e-163	0
-1.7274e-163	-2.35592e-163	1.89408e-163	-1.41239e-162	6.12303e-163	3.9566e-163	5.9965e-163	1.59448e-163	9.26881e-164	8.68421e-164	4.0953e-163	2.48651e-163	3.71623e-163	2.64325e-163	3.0918e-163	2.83921e-163	-6.80864e-164	-3.71135e-163	4.94444e-163	3.83235e-163	-1.11544e-162	-7.05081e-163	3.54628e-163	-4.97067e-163	4.10583e-163	-4.23317e-163	2.39935e-163	-2.89656e-163	-1.16e-163	-4.96397e-163	0
-1.7274e-163	-2.35592e-163	1.89408e-163	-1.41239e-162	6.12303e-163	3.9566e-163	5.9965e-163	1.59448e-163	9.26881e-164	8.68421e-164	4.0953e-163	2.48651e-163	3.71623e-163	2.64325e-163	3.0918e-163	2.83921e-163	-6.80864e-164	-3.71135e-163	4.94444e-163	3.83235e-163	-1.11544e-162	-7.05081e-163	3.54628e-163	-4.97067e-163	4.10583e-163	-4.23317e-163	2.39935e-163	-2.89656e-163	-1.16e-163	-4.96397e-163	0
-1.7274e-163	-2.35592e-163	1.89408e-163	-1.41239e-162	6.12303e-163	3.9566e-163	5.9965e-163	1.59448e-163	9.26881e-164	8.68421e-164	4.0953e-163	2.48651e-163	3.71623e-163	2.64325e-163	3.0918e-163	2.83921e-163	-6.80864e-164	-3.71135e-163	4.94444e-163	3.83235e-163	-1.11544e-162	-7.05081e-163	3.54628e-163	-4.97067e-163	4.10583e-163	-4.23317e-163	2.39935e-163	-2.89656e-163	-1.16e-163	-4.96397e-163	0
-1.7274e-163	-2.35592e-163	1.89408e-163	-1.41239e-162	6.12303e-163	3.9566e-163	5.9965e-163	1.59448e-163	9.26881e-164	8.68421e-164	4.0953e-163	2.48651e-163	3.71623e-163	2.64325e-163	3.0918e-163	2.83921e-163	-6.80864e-164	-3.71135e-163	4.94444e-163	3.83235e-163	-1.11544e-162	-7.05081e-163	3.54628e-163	-4.97067e-163	4.10583e-163	-4.23317e-163	2.39935e-163	-2.89656e-163	-1.16e-163	-4.96397e-163	0
-1.7274e-163	-2.35592e-163	1.89408e-163	-1.41239e-162	6.12303e-163	3.9566e-163	5.9965e-163	1.59448e-163	9.26881e-164	8.68421e-164	4.0953e-163	2.48651e-163	3.71623e-163	2.64325e-163	3.0918e-163	2.83921e-163	-6.80864e-164	-3.71135e-163	4.94444e-163	3.83235e-163	-1.11544e-162	-7.05081e-163	3.54628e-163	-4.97067e-163	4.10583e-163	-4.23317e-163	2.39935e-163	-2.89656e-163	-1.16e-163	-4.96397e-163	0
-1.7274e-163	-2.35592e-163	1.89408e-163	-1.41239e-162	6.12303e-163	3.9566e-163	5.9965e-163	1.59448e-163	9.26881e-164	8.68421e-164	4.0953e-163	2.48651e-163	3.71623e-163	2.64325e-163	3.0918e-163	2.83921e-163	-6.80864e-164	-3.71135e-163	4.94444e-163	3.83235e-163	-1.11544e-162	-7.05081e-163	3.54628e-163	-4.97067e-163	4.10583e-163	-4.23317e-163	2.39935e-163	-2.89656e-163	-1.16e-163	-4.96397e-163	0
-1.7274e-163	-2.35592e-163	1.89408e-163	-1.41239e-162	6.12303e-163	3.9566e-163	5.9965e-163	1.59448e-163	9.26881e-164	8.68421e-164	4.0953e-163	2.48651e-163	3.71623e-163	2.64325e-163	3.0918e-163	2.83921e-163	-6.80864e-164	-3.71135e-163	4.94444e-163	3.83235e-163	-1.11544e-162	-7.05081e-163	3.54628e-163	-4.97067e-163	4.10583e-163	-4.23317e-163	2.39935e-163	-2.89656e-163	-1.16e-163	-4.96397e-163	0
-1.7274e-163	-2.35592e-163	1.89408e-163	-1.41239e-162	6.12303e-163	3.9566e-163	5.9965e-163	1.59448e-163	9.26881e-164	8.68421e-164	4.0953e-163	2.48651e-163	3.71623e-163	2.64325e-163	3.0918e-163	2.83921e-163	-6.80864e-164	-3.71135e-163	4.94444e-163	3.83235e-163	-1.11544e-162	-7.05081e-163	3.54628e-163	-4.97067e-163	4.10583e-163	-4.23317e-163	2.39935e-163	-2.89656e-163	-1.16e-163	-4.96397e-163	0
-1.7274e-163	-2.35592e-163	1.89408e-163	-1.41239e-162	6.12303e-163	3.9566e-163	5.9965e-163	1.59448e-163	9.26881e-164	8.68421e-164	4.0953e-163	2.48651e-163	3.71623e-163	2.64325e-163	3.0918e-163	2.83921e-163	-6.80864e-164	-3.71135e-163	4.94444e-163	3.83235e-163	-1.11544e-162	-7.05081e-163	3.54628e-163	-4.97067e-163	4.10583e-163	-4.23317e-163	2.39935e-163	-2.89656e-163	-1.16e-163	-4.96397e-163	0
-1.7274e-163	-2.35592e-163	1.89408e-163	-1.41239e-162	6.12303e-163	3.9566e-163	5.9965e-163	1.59448e-163	9.26881e-164	8.68421e-164	4.0953e-163	2.48651e-163	3.71623e-163	2.64325e-163	3.0918e-163	2.83921e-163	-6.80864e-164	-3.71135e-163	4.94444e-163	3.83235e-163	-1.11544e-162	-7.05081e-163	3.54628e-163	-4.97067e-163	4.10583e-163	-4.23317e-163	2.39935e-163	-2.89656e-163	-1.16e-163	-4.96397e-163	0
-1.7274e-163	-2.35592e-163	1.89408e-163	-1.41239e-162	6.12303e-163	3.9566e-163	5.9965e-163	1.59448e-163	9.26881e-164	8.68421e-164	4.0953e-163	2.48651e-163	3.71623e-163	2.64325e-163	3.0918e-163	2.83921e-163	-6.80864e-164	-3.71135e-163	4.94444e-163	3.83235e-163	-1.11544e-162	-7.05081e-163	3.54628e-163	-4.97067e-163	4.10583e-163	-4.23317e-163	2.39935e-163	-2.89656e-163	-1.16e-163	-4.96397e-163	0
-1.7274e-163	-2.35592e-163	1.89408e-163	-1.41239e-162	6.12303e-163	3.9566e-163	5.9965e-163	1.59448e-163	9.26881e-164	8.68421e-164	4.0953e-163	2.48651e-163	3.71623e-163	2.64325e-163	3.0918e-163	2.83921e-163	-6.80864e-164	-3.71135e-163	4.94444e-163	3.83235e-163	-1.11544e-162	-7.05081e-163	3.54628e-163	-4.97067e-163	4.10583e-163	-4.23317e-163	2.39935e-163	-2.89656e-163	-1.16e-163	-4.96397e-163	0
-1.7274e-163	-2.35592e-163	1.89408e-163	-1.41239e-162	6.12303e-163	3.9566e-163	5.9965e-163	1.59448e-163	9.26881e-164	8.68421e-164	4.0953e-163	2.48651e-163	3.71623e-163	2.64325e-163	3.0918e-163	2.83921e-163	-6.80864e-164	-3.71135e-163	4.94444e-163	3.83235e-163	-1.11544e-162	-7.05081e-163	3.54628e-163	-4.97067e-163	4.10583e-163	-4.23317e-163	2.39935e-163	-2.89656e-163	-1.16e-163	-4.96397e-163	0
-1.7274e-163	-2.35592e-163	1.89408e-163	-1.41239e-162	6.12303e-163	3.9566e-163	5.9965e-163	1.59448e-163	9.26881e-164	8.68421e-164	4.0953e-163	2.48651e-163	3.71623e-163	2.64325e-163	3.0918e-163	2.83921e-163	-6.80864e-164	-3.71135e-163	4.94444e-163	3.83235e-163	-1.11544e-162	-7.05081e-163	3.54628e-163	-4.97067e-163	4.10583e-163	-4.23317e-163	2.39935e-163	-2.89656e-163	-1.16e-163	-4.96397e-163	0
-1.7274e-163	-2.35592e-163	1.89408e-163	-1.41239e-162	6.12303e-163	3.9566e-163	5.9965e-163	1.59448e-163	9.26881e-164	8.68421e-164	4.0953e-163	2.48651e-163	3.71623e-163	2.64325e-163	3.0918e-163	2.83921e-163	-6.80864e-164	-3.71135e-163	4.94444e-163	3.83235e-163	-1.11544e-162	-7.05081e-163	3.54628e-163	-4.97067e-163	4.10583e-163	-4.23317e-163	2.39935e-163	-2.89656e-163	-1.16e-163	-4.96397e-163	0
-1.7274e-163	-2.35592e-163	1.89408e-163	-1.41239e-162	6.12303e-163	3.9566e-163	5.9965e-163	1.59448e-163	9.26881e-164	8.68421e-164	4.0953e-163	2.48651e-163	3.71623e-163	2.64325e-163	3.0918e-163	2.83921e-163	-6.80864e-164	-3.71135e-163	4.94444e-163	3.83235e-163	-1.11544e-162	-7.05081e-163	3.54628e-163	-4.97067e-163	4.10583e-163	-4.23317e-163	2.39935e-163	-2.89656e-163	-1.16e-163	-4.96397e-163	0
-1.7274e-163	-2.35592e-163	1.89408e-163	-1.41239e-162	6.12303e-163	3.9566e-163	5.9965e-163	1.59448e-163	9.26881e-164	8.68421e-164	4.0953e-163	2.48651e-163	3.71623e-163	2.64325e-163	3.0918e-163	2.83921e-163	-6.80864e-164	-3.71135e-163	4.94444e-163	3.83235e-163	-1.11544e-162	-7.05081e-163	3.54628e-163	-4.97067e-163	4.10583e-163	-4.23317e-163	2.39935e-163	-2.89656e-163	-1.16e-163	-4.96397e-163	0
-1.7274e-163	-2.35592e-163	1.89408e-163	-1.41239e-162	6.12303e-163	3.9566e-163	5.9965e-163	1.59448e-163	9.26881e-164	8.68421e-164	4.0953e-163	2.48651e-163	3.71623e-163	2.64325e-163	3.0918e-163	2.83921e-163	-6.80864e-164	-3.71135e-163	4.94444e-163	3.83235e-163	-1.11544e-162	-7.05081e-163	3.54628e-163	-4.97067e-163	4.10583e-163	-4.23317e-163	2.39935e-163	-2.89656e-163	-1.16e-163	-4.96397e-163	0
-1.7274e-163	-2.35592e-163	1.89408e-163	-1.41239e-162	6.12303e-163	3.9566e-163	5.9965e-163	1.59448e-163	9.26881e-164	8.68421e-164	4.0953e-163	2.48651e-163	3.71623e-163	2.64325e-163	3.0918e-163	2.83921e-163	-6.80864e-164	-3.71135e-163	4.94444e-163	3.83235e-163	-1.11544e-162	-7.05081e-163	3.54628e-163	-4.97067e-163	4.10583e-163	-4.23317e-163	2.39935e-163	-2.89656e-163	-1.16e-163	-4.96397e-163	0
-1.7274e-163	-2.35592e-163	1.89408e-163	-1.41239e-162	6.12303e-163	3.9566e-163	5.9965e-163	1.59448e-163	9.26881e-164	8.68421e-164	4.0953e-163	2.48651e-163	3.71623e-163	2.64325e-163	3.0918e-163	2.83921e-163	-6.80864e-164	-3.71135e-163	4.94444e-163	3.83235e-163	-1.11544e-162	-7.05081e-163	3.54628e-163	-4.97067e-163	4.10583e-163	-4.23317e-163	2.39935e-163	-2.89656e-163	-1.16e-163	-4.96397e-163	0
-1.7274e-163	-2.35592e-163	1.89408e-163	-1.41239e-162	6.12303e-163	3.9566e-163	5.9965e-163	1.59448e-163	9.26881e-164	8.68421e-164	4.0953e-163	2.48651e-163	3.71623e-163	2.64325e-163	3.0918e-163	2.83921e-163	-6.80864e-164	-3.71135e-163	4.94444e-163	3.83235e-163	-1.11544e-162	-7.05081e-163	3.54628e-163	-4.97067e-163	4.10583e-163	-4.23317e-163	2.39935e-163	-2.89656e-163	-1.16e-163	-4.96397e-163	0
-1.7274e-163	-2.35592e-163	1.89408e-163	-1.41239e-162	6.12303e-163	3.9566e-163	5.9965e-163	1.59448e-163	9.26881e-164	8.68421e-164	4.0953e-163	2.48651e-163	3.71623e-163	2.64325e-163	3.0918e-163	2.83921e-163	-6.80864e-164	-3.71135e-163	4.94444e-163	3.83235e-163	-1.11544e-162	-7.05081e-163	3.54628e-163	-4.97067e-163	4.10583e-163	-4.23317e-163	2.39935e-163	-2.89656e-163	-1.16e-163	-4.96397e-163	0
-1.7274e-163	-2.35592e-163	1.89408e-163	-1.41239e-162	6.12303e-163	3.9566e-163	5.9965e-163	1.59448e-163	9.26881e-164	8.68421e-164	4.0953e-163	2.48651e-163	3.71623e-163	2.64325e-163	3.0918e-163	2.83921e-163	-6.80864e-164	-3.71135e-163	4.94444e-163	3.83235e-163	-1.11544e-162	-7.05081e-163	3.54628e-163	-4.97067e-163	4.10583e-163	-4.23317e-163	2.39935e-163	-2.89656e-163	-1.16e-163	-4.96397e-163	0
-1.7274e-163	-2.35592e-163	1.89408e-163	-1.41239e-162	6.12303e-163	3.9566e-163	5.9965e-163	1.59448e-163	9.26881e-164	8.68421e-164	4.0953e-163	2.48651e-163	3.71623e-163	2.64325e-163	3.0918e-163	2.83921e-163	-6.80864e-164	-3.71135e-163	4.94444e-163	3.83235e-163	-1.11544e-162	-7.05081e-163	3.54628e-163	-4.97067e-163	4.10583e-163	-4.23317e-163	2.39935e-163	-2.89656e-163	-1.16e-163	-4.96397e-163	0
-1.7274e-163	-2.35592e-163	1.89408e-163	-1.41239e-162	6.12303e-163	3.9566e-163	5.9965e-163	1.59448e-163	9.26881e-164	8.68421e-164	4.0953e-163	2.48651e-163	3.71623e-163	2.64325e-163	3.0918e-163	2.83921e-163	-6.80864e-164	-3.71135e-163	4.94444e-163	3.83235e-163	-1.11544e-162	-7.05081e-163	3.54628e-163	-4.97067e-163	4.10583e-163	-4.23317e-163	2.39935e-163	-2.89656e-163	-1.16e-163	-4.96397e-163	0
-1.7274e-163	-2.35592e-163	1.89408e-163	-1.41239e-162	6.12303e-163	3.9566e-163	5.9965e-163	1.59448e-163	9.26881e-164	8.68421e-164	4.0953e-163	2.48651e-163	3.71623e-163	2.64325e-163	3.0918e-163	2.83921e-163	-6.80864e-164	-3.71135e-163	4.94444e-163	3.83235e-163	-1.11544e-162	-7.05081e-163	3.54628e-163	-4.97067e-163	4.10583e-163	-4.23317e-163	2.39935e-163	-2.89656e-163	-1.16e-163	-4.96397e-163	0
-1.7274e-163	-2.35592e-163	1.89408e-163	-1.41239e-162	6.12303e-163	3.9566e-163	5.9965e-163	1.59448e-163	9.26881e-164	8.68421e-164	4.0953e-163	2.48651e-163	3.71623e-163	2.64325e-163	3.0918e-163	2.83921e-163	-6.80864e-164	-3.71135e-163	4.94444e-163	3.83235e-163	-1.11544e-162	-7.05081e-163	3.54628e-163	-4.97067e-163	4.10583e-163	-4.23317e-163	2.39935e-163	-2.89656e-163	-1.16e-163	-4.96397e-163	0
-1.7274e-163	-2.35592e-163	1.89408e-163	-1.41239e-162	6.12303e-163	3.9566e-163	5.9965e-163	1.59448e-163	9.26881e-164	8.68421e-164	4.0953e-163	2.48651e-163	3.71623e-163	2.64325e-163	3.0918e-163	2.83921e-163	-6.80864e-164	-3.71135e-163	4.94444e-163	3.83235e-163	-1.11544e-162	-7.05081e-163	3.54628e-163	-4.97067e-163	4.10583e-163	-4.23317e-163	2.39935e-163	-2.89656e-163	-1.16e-163	-4.96397e-163	0
-1.7274e-163	-2.35592e-163	1.89408e-163	-1.41239e-162	6.12303e-163	3.9566e-163	5.9965e-163	1.59448e-163	9.26881e-164	8.68421e-164	4.0953e-163	2.48651e-163	3.71623e-163	2.64325e-163	3.0918e-163	2.83921e-163	-6.80864e-164	-3.71135e-163	4.94444e-163	3.83235e-163	-1.11544e-162	-7.05081e-163	3.54628e-163	-4.97067e-163	4.10583e-163	-4.23317e-163	2.39935e-163	-2.89656e-163	-1.16e-163	-4.96397e-163	0
-1.7274e-163	-2.35592e-163	1.89408e-163	-1.41239e-162	6.12303e-163	3.9566e-163	5.9965e-163	1.59448e-163	9.26881e-164	8.68421e-164	4.0953e-163	2.48651e-163	3.71623e-163	2.64325e-163	3.0918e-163	2.83921e-163	-6.80864e-164	-3.71135e-163	4.94444e-163	3.83235e-163	-1.11544e-162	-7.05081e-163	3.54628e-163	-4.97067e-163	4.10583e-163	-4.23317e-163	2.39935e-163	-2.89656e-163	-1.16e-163	-4.96397e-163	0
-1.7274e-163	-2.35592e-163	1.89408e-163	-1.41239e-162	6.12303e-163	3.9566e-163	5.9965e-163	1.59448e-163	9.26881e-164	8.68421e-164	4.0953e-163	2.48651e-163	3.71623e-163	2.64325e-163	3.0918e-163	2.83921e-163	-6.80864e-164	-3.71135e-163	4.94444e-163	3.83235e-163	-1.11544e-162	-7.05081e-163	3.54628e-163	-4.97067e-163	4.10583e-163	-4.23317e-163	2.39935e-163	-2.89656e-163	-1.16e-163	-4.96397e-163	0
-1.7274e-163	-2.35592e-163	1.89408e-163	-1.41239e-162	6.12303e-163	3.9566e-163	5.9965e-163	1.59448e-163	9.26881e-164	8.68421e-164	4.0953e-163	2.48651e-163	3.71623e-163	2.64325e-163	3.0918e-163	2.83921e-163	-6.80864e-164	-3.71135e-163	4.94444e-163	3.83235e-163	-1.11544e-162	-7.05081e-163	3.54628e-163	-4.97067e-163	4.10583e-163	-4.23317e-163	2.39935e-163	-2.89656e-163	-1.16e-163	-4.96397e-163	0
-1.7274e-163	-2.35592e-163	1.89408e-163	-1.41239e-162	6.12303e-163	3.9566e-163	5.9965e-163	1.59448e-163	9.26881e-164	8.68421e-164	4.0953e-163	2.48651e-163	3.71623e-163	2.64325e-163	3.0918e-163	2.83921e-163	-6.80864e-164	-3.71135e-163	4.94444e-163	3.83235e-163	-1.11544e-162	-7.05081e-163	3.54628e-163	-4.97067e-163	4.10583e-163	-4.23317e-163	2.39935e-163	-2.89656e-163	-1.16e-163	-4.96397e-163	0
-1.7274e-163	-2.35592e-163	1.89408e-163	-1.41239e-162	6.12303e-163	3.9566e-163	5.9965e-163	1.59448e-163	9.26881e-164	8.68421e-164	4.0953e-163	2.48651e-163	3.71623e-163	2.64325e-163	3.0918e-163	2.83921e-163	-6.80864e-164	-3.71135e-163	4.94444e-163	3.83235e-163	-1.11544e-162	-7.05081e-163	3.54628e-163	-4.97067e-163	4.10583e-163	-4.23317e-163	2.39935e-163	-2.89656e-163	-1.16e-163	-4.96397e-163	0
-1.7274e-163	-2.35592e-163	1.89408e-163	-1.41239e-162	6.12303e-163	3.9566e-163	5.9965e-163	1.59448e-163	9.26881e-164	8.68421e-164	4.0953e-163	2.48651e-163	3.71623e-163	2.64325e-163	3.0918e-163	2.83921e-163	-6.80864e-164	-3.71135e-163	4.94444e-163	3.83235e-163	-1.11544e-162	-7.05081e-163	3.54628e-163	-4.97067e-163	4.10583e-163	-4.23317e-163	2.39935e-163	-2.89656e-163	-1.16e-163	-4.96397e-163	0
-1.7274e-163	-2.35592e-163	1.89408e-163	-1.41239e-162	6.12303e-163	3.9566e-163	5.9965e-163	1.59448e-163	9.26881e-164	8.68421e-164	4.0953e-163	2.48651e-163	3.71623e-163	2.64325e-163	3.0918e-163	2.83921e-163	-6.80864e-164	-3.71135e-163	4.94444e-163	3.83235e-163	-1.11544e-162	-7.05081e-163	3.54628e-163	-4.97067e-163	4.10583e-163	-4.23317e-163	2.39935e-163	-2.89656e-163	-1.16e-163	-4.96397e-163	0
-1.7274e-163	-2.35592e-163	1.89408e-163	-1.41239e-162	6.12303e-163	3.9566e-163	5.9965e-163	1.59448e-163	9.26881e-164	8.68421e-164	4.0953e-163	2.48651e-163	3.71623e-163	2.64325e-163	3.0918e-163	2.83921e-163	-6.80864e-164	-3.71135e-163	4.94444e-163	3.83235e-163	-1.11544e-162	-7.05081e-163	3.54628e-163	-4.97067e-163	4.10583e-163	-4.23317e-163	2.39935e-163	-2.89656e-163	-1.16e-163	-4.96397e-163	0
-1.7274e-163	-2.35592e-163	1.89408e-163	-1.41239e-162	6.12303e-163	3.9566e-163	5.9965e-163	1.59448e-163	9.26881e-164	8.68421e-164	4.0953e-163	2.48651e-163	3.71623e-163	2.64325e-163	3.0918e-163	2.83921e-163	-6.80864e-164	-3.71135e-163	4.94444e-163	3.83235e-163	-1.11544e-162	-7.05081e-163	3.54628e-163	-4.97067e-163	4.10583e-163	-4.23317e-163	2.39935e-163	-2.89656e-163	-1.16e-163	-4.96397e-163	0
-1.7274e-163	-2.35592e-163	1.89408e-163	-1.41239e-162	6.12303e-163	3.9566e-163	5.9965e-163	1.59448e-163	9.26881e-164	8.68421e-164	4.0953e-163	2.48651e-163	3.71623e-163	2.64325e-163	3.0918e-163	2.83921e-163	-6.80864e-164	-3.71135e-163	4.94444e-163	3.83235e-163	-1.11544e-162	-7.05081e-163	3.54628e-163	-4.97067e-163	4.10583e-163	-4.23317e-163	2.39935e-163	-2.89656e-163	-1.16e-163	-4.96397e-163	0
-1.7274e-163	-2.35592e-163	1.89408e-163	-1.41239e-162	6.12303e-163	3.9566e-163	5.9965e-163	1.59448e-163	9.26881e-164	8.68421e-164	4.0953e-163	2.48651e-163	3.71623e-163	2.64325e-163	3.0918e-163	2.83921e-163	-6.80864e-164	-3.71135e-163	4.94444e-163	3.83235e-163	-1.11544e-162	-7.05081e-163	3.54628e-163	-4.97067e-163	4.10583e-163	-4.23317e-163	2.39935e-163	-2.89656e-163	-1.16e-163	-4.96397e-163	0
-1.7274e-163	-2.35592e-163	1.89408e-163	-1.41239e-162	6.12303e-163	3.9566e-163	5.9965e-163	1.59448e-163	9.26881e-164	8.68421e-164	4.0953e-163	2.48651e-163	3.71623e-163	2.64325e-163	3.0918e-163	2.83921e-163	-6.80864e-164	-3.71135e-163	4.94444e-163	3.83235e-163	-1.11544e-162	-7.05081e-163	3.54628e-163	-4.97067e-163	4.10583e-163	-4.23317e-163	2.39935e-163	-2.89656e-163	-1.16e-163	-4.96397e-163	0
-1.7274e-163	-2.35592e-163	1.89408e-163	-1.41239e-162	6.12303e-163	3.9566e-163	5.9965e-163	1.59448e-163	9.26881e-164	8.68421e-164	4.0953e-163	2.48651e-163	3.71623e-163	2.64325e-163	3.0918e-163	2.83921e-163	-6.80864e-164	-3.71135e-163	4.94444e-163	3.83235e-163	-1.11544e-162	-7.05081e-163	3.54628e-163	-4.97067e-163	4.10583e-163	-4.23317e-163	2.39935e-163	-2.89656e-163	-1.16e-163	-4.96397e-163	0
-1.7274e-163	-2.35592e-163	1.89408e-163	-1.41239e-162	6.12303e-163	3.9566e-163	5.9965e-163	1.59448e-163	9.26881e-164	8.68421e-164	4.0953e-163	2.48651e-163	3.71623e-163	2.64325e-163	3.0918e-163	2.83921e-163	-6.80864e-164	-3.71135e-163	4.94444e-163	3.83235e-163	-1.11544e-162	-7.05081e-163	3.54628e-163	-4.97067e-163	4.10583e-163	-4.23317e-163	2.39935e-163	-2.89656e-163	-1.16e-163	-4.96397e-163	0
-1.7274e-163	-2.35592e-163	1.89408e-163	-1.41239e-162	6.12303e-163	3.9566e-163	5.9965e-163	1.59448e-163	9.26881e-164	8.68421e-164	4.0953e-163	2.48651e-163	3.71623e-163	2.64325e-163	3.0918e-163	2.83921e-163	-6.80864e-164	-3.71135e-163	4.94444e-163	3.83235e-163	-1.11544e-162	-7.05081e-163	3.54628e-163	-4.97067e-163	4.10583e-163	-4.23317e-163	2.39935e-163	-2.89656e-163	-1.16e-163	-4.96397e-163	0
-1.7274e-163	-2.35592e-163	1.89408e-163	-1.41239e-162	6.12303e-163	3.9566e-163	5.9965e-163	1.59448e-163	9.26881e-164	8.68421e-164	4.0953e-163	2.48651e-163	3.71623e-163	2.64325e-163	3.0918e-163	2.83921e-163	-6.80864e-164	-3.71135e-163	4.94444e-163	3.83235e-163	-1.11544e-162	-7.05081e-163	3.54628e-163	-4.97067e-163	4.10583e-163	-4.23317e-163	2.39935e-163	-2.89656e-163	-1.16e-163	-4.96397e-163	0
-1.7274e-163	-2.35592e-163	1.89408e-163	-1.41239e-162	6.12303e-163	3.9566e-163	5.9965e-163	1.59448e-163	9.26881e-164	8.68421e-164	4.0953e-163	2.48651e-163	3.71623e-163	2.64325e-163	3.0918e-163	2.83921e-163	-6.80864e-164	-3.71135e-163	4.94444e-163	3.83235e-163	-1.11544e-162	-7.05081e-163	3.54628e-163	-4.97067e-163	4.10583e-163	-4.23317e-163	2.39935e-163	-2.89656e-163	-1.16e-163	-4.96397e-163	0
-1.7274e-163	-2.35592e-163	1.89408e-163	-1.41239e-162	6.12303e-163	3.9566e-163	5.9965e-163	1.59448e-163	9.26881e-164	8.68421e-164	4.0953e-163	2.48651e-163	3.71623e-163	2.64325e-163	3.0918e-163	2.83921e-163	-6.80864e-164	-3.71135e-163	4.94444e-163	3.83235e-163	-1.11544e-162	-7.05081e-163	3.54628e-163	-4.97067e-163	4.10583e-163	-4.23317e-163	2.39935e-163	-2.89656e-163	-1.16e-163	-4.96397e-163	0
-1.7274e-163	-2.35592e-163	1.89408e-163	-1.41239e-162	6.12303e-163	3.9566e-163	5.9965e-163	1.59448e-163	9.26881e-164	8.68421e-164	4.0953e-163	2.48651e-163	3.71623e-163	2.64325e-163	3.0918e-163	2.83921e-163	-6.80864e-164	-3.71135e-163	4.94444e-163	3.83235e-163	-1.11544e-162	-7.05081e-163	3.54628e-163	-4.97067e-163	4.10583e-163	-4.23317e-163	2.39935e-163	-2.89656e-163	-1.16e-163	-4.96397e-163	0
-1.7274e-163	-2.35592e-163	1.89408e-163	-1.41239e-162	6.12303e-163	3.9566e-163	5.9965e-163	1.59448e-163	9.26881e-164	8.68421e-164	4.0953e-163	2.48651e-163	3.71623e-163	2.64325e-163	3.0918e-163	2.83921e-163	-6.80864e-164	-3.71135e-163	4.94444e-163	3.83235e-163	-1.11544e-162	-7.05081e-163	3.54628e-163	-4.97067e-163	4.10583e-163	-4.23317e-163	2.39935e-163	-2.89656e-163	-1.16e-163	-4.96397e-163	0
-1.7274e-163	-2.35592e-163	1.89408e-163	-1.41239e-162	6.12303e-163	3.9566e-163	5.9965e-163	1.59448e-163	9.26881e-164	8.68421e-164	4.0953e-163	2.48651e-163	3.71623e-163	2.64325e-163	3.0918e-163	2.83921e-163	-6.80864e-164	-3.71135e-163	4.94444e-163	3.83235e-163	-1.11544e-162	-7.05081e-163	3.54628e-163	-4.97067e-163	4.10583e-163	-4.23317e-163	2.39935e-163	-2.89656e-163	-1.16e-163	-4.96397e-163	0
-1.7274e-163	-2.35592e-163	1.89408e-163	-1.41239e-162	6.12303e-163	3.9566e-163	5.9965e-163	1.59448e-163	9.26881e-164	8.68421e-164	4.0953e-163	2.48651e-163	3.71623e-163	2.64325e-163	3.0918e-163	2.83921e-163	-6.80864e-164	-3.71135e-163	4.94444e-163	3.83235e-163	-1.11544e-162	-7.05081e-163	3.54628e-163	-4.97067e-163	4.10583e-163	-4.23317e-163	2.39935e-163	-2.89656e-163	-1.16e-163	-4.96397e-163	0
-1.7274e-163	-2.35592e-163	1.89408e-163	-1.41239e-162	6.12303e-163	3.9566e-163	5.9965e-163	1.59448e-163	9.26881e-164	8.68421e-164	4.0953e-163	2.48651e-163	3.71623e-163	2.64325e-163	3.0918e-163	2.83921e-163	-6.80864e-164	-3.71135e-163	4.94444e-163	3.83235e-163	-1.11544e-162	-7.05081e-163	3.54628e-163	-4.97067e-163	4.10583e-163	-4.23317e-163	2.39935e-163	-2.89656e-163	-1.16e-163	-4.96397e-163	0
-1.7274e-163	-2.35592e-163	1.89408e-163	-1.41239e-162	6.12303e-163	3.9566e-163	5.9965e-163	1.59448e-163	9.26881e-164	8.68421e-164	4.0953e-163	2.48651e-163	3.71623e-163	2.64325e-163	3.0918e-163	2.83921e-163	-6.80864e-164	-3.71135e-163	4.94444e-163	3.83235e-163	-1.11544e-162	-7.05081e-163	3.54628e-163	-4.97067e-163	4.10583e-163	-4.23317e-163	2.39935e-163	-2.89656e-163	-1.16e-163	-4.96397e-163	0
-1.7274e-163	-2.35592e-163	1.89408e-163	-1.41239e-162	6.12303e-163	3.9566e-163	5.9965e-163	1.59448e-163	9.26881e-164	8.68421e-164	4.0953e-163	2.48651e-163	3.71623e-163	2.64325e-163	3.0918e-163	2.83921e-163	-6.80864e-164	-3.71135e-163	4.94444e-163	3.83235e-163	-1.11544e-162	-7.05081e-163	3.54628e-163	-4.97067e-163	4.10583e-163	-4.23317e-163	2.39935e-163	-2.89656e-163	-1.16e-163	-4.96397e-163	0
-1.7274e-163	-2.35592e-163	1.89408e-163	-1.41239e-162	6.12303e-163	3.9566e-163	5.9965e-163	1.59448e-163	9.26881e-164	8.68421e-164	4.0953e-163	2.48651e-163	3.71623e-163	2.64325e-163	3.0918e-163	2.83921e-163	-6.80864e-164	-3.71135e-163	4.94444e-163	3.83235e-163	-1.11544e-162	-7.05081e-163	3.54628e-163	-4.97067e-163	4.10583e-163	-4.23317e-163	2.39935e-163	-2.89656e-163	-1.16e-163	-4.96397e-163	0
-1.7274e-163	-2.35592e-163	1.89408e-163	-1.41239e-162	6.12303e-163	3.9566e-163	5.9965e-163	1.59448e-163	9.26881e-164	8.68421e-164	4.0953e-163	2.48651e-163	3.71623e-163	2.64325e-163	3.0918e-163	2.83921e-163	-6.80864e-164	-3.71135e-163	4.94444e-163	3.83235e-163	-1.11544e-162	-7.05081e-163	3.54628e-163	-4.97067e-163	4.10583e-163	-4.23317e-163	2.39935e-163	-2.89656e-163	-1.16e-163	-4.96397e-163	0
-1.7274e-163	-2.35592e-163	1.89408e-163	-1.41239e-162	6.12303e-163	3.9566e-163	5.9965e-163	1.59448e-163	9.26881e-164	8.68421e-164	4.0953e-163	2.48651e-163	3.71623e-163	2.64325e-163	3.0918e-163	2.83921e-163	-6.80864e-164	-3.71135e-163	4.94444e-163	3.83235e-163	-1.11544e-162	-7.05081e-163	3.54628e-163	-4.97067e-163	4.10583e-163	-4.23317e-163	2.39935e-163	-2.89656e-163	-1.16e-163	-4.96397e-163	0
-1.7274e-163	-2.35592e-163	1.89408e-163	-1.41239e-162	6.12303e-163	3.9566e-163	5.9965e-163	1.59448e-163	9.26881e-164	8.68421e-164	4.0953e-163	2.48651e-163	3.71623e-163	2.64325e-163	3.0918e-163	2.83921e-163	-6.80864e-164	-3.71135e-163	4.94444e-163	3.83235e-163	-1.11544e-162	-7.05081e-163	3.54628e-163	-4.97067e-163	4.10583e-163	-4.23317e-163	2.39935e-163	-2.89656e-163	-1.16e-163	-4.96397e-163	0
-1.7274e-163	-2.35592e-163	1.89408e-163	-1.41239e-162	6.12303e-163	3.9566e-163	5.9965e-163	1.59448e-163	9.26881e-164	8.68421e-164	4.0953e-163	2.48651e-163	3.71623e-163	2.64325e-163	3.0918e-163	2.83921e-163	-6.80864e-164	-3.71135e-163	4.94444e-163	3.83235e-163	-1.11544e-162	-7.05081e-163	3.54628e-163	-4.97067e-163	4.10583e-163	-4.23317e-163	2.39935e-163	-2.89656e-163	-1.16e-163	-4.96397e-163	0
-1.7274e-163	-2.35592e-163	1.89408e-163	-1.41239e-162	6.12303e-163	3.9566e-163	5.9965e-163	1.59448e-163	9.26881e-164	8.68421e-164	4.0953e-163	2.48651e-163	3.71623e-163	2.64325e-163	3.0918e-163	2.83921e-163	-6.80864e-164	-3.71135e-163	4.94444e-163	3.83235e-163	-1.11544e-162	-7.05081e-163	3.54628e-163	-4.97067e-163	4.10583e-163	-4.23317e-163	2.39935e-163	-2.89656e-163	-1.16e-163	-4.96397e-163	0
-1.7274e-163	-2.35592e-163	1.89408e-163	-1.41239e-162	6.12303e-163	3.9566e-163	5.9965e-163	1.59448e-163	9.26881e-164	8.68421e-164	4.0953e-163	2.48651e-163	3.71623e-163	2.64325e-163	3.0918e-163	2.83921e-163	-6.80864e-164	-3.71135e-163	4.94444e-163	3.83235e-163	-1.11544e-162	-7.05081e-163	3.54628e-163	-4.97067e-163	4.10583e-163	-4.23317e-163	2.39935e-163	-2.89656e-163	-1.16e-163	-4.96397e-163	0
-1.7274e-163	-2.35592e-163	1.89408e-163	-1.41239e-162	6.12303e-163	3.9566e-163	5.9965e-163	1.59448e-163	9.26881e-164	8.68421e-164	4.0953e-163	2.48651e-163	3.71623e-163	2.64325e-163	3.0918e-163	2.83921e-163	-6.80864e-164	-3.71135e-163	4.94444e-163	3.83235e-163	-1.11544e-162	-7.05081e-163	3.54628e-163	-4.97067e-163	4.10583e-163	-4.23317e-163	2.39935e-163	-2.89656e-163	-1.16e-163	-4.96397e-163	0
-1.7274e-163	-2.35592e-163	1.89408e-163	-1.41239e-162	6.12303e-163	3.9566e-163	5.9965e-163	1.59448e-163	9.26881e-164	8.68421e-164	4.0953e-163	2.48651e-163	3.71623e-163	2.64325e-163	3.0918e-163	2.83921e-163	-6.80864e-164	-3.71135e-163	4.94444e-163	3.83235e-163	-1.11544e-162	-7.05081e-163	3.54628e-163	-4.97067e-163	4.10583e-163	-4.23317e-163	2.39935e-163	-2.89656e-163	-1.16e-163	-4.96397e-163	0
-1.7274e-163	-2.35592e-163	1.89408e-163	-1.41239e-162	6.12303e-163	3.9566e-163	5.9965e-163	1.59448e-163	9.26881e-164	8.68421e-164	4.0953e-163	2.48651e-163	3.71623e-163	2.64325e-163	3.0918e-163	2.83921e-163	-6.80864e-164	-3.71135e-163	4.94444e-163	3.83235e-163	-1.11544e-162	-7.05081e-163	3.54628e-163	-4.97067e-163	4.10583e-163	-4.23317e-163	2.39935e-163	-2.89656e-163	-1.16e-163	-4.96397e-163	0
-1.7274e-163	-2.35592e-163	1.89408e-163	-1.41239e-162	6.12303e-163	3.9566e-163	5.9965e-163	1.59448e-163	9.26881e-164	8.68421e-164	4.0953e-163	2.48651e-163	3.71623e-163	2.64325e-163	3.0918e-163	2.83921e-163	-6.80864e-164	-3.71135e-163	4.94444e-163	3.83235e-163	-1.11544e-162	-7.05081e-163	3.54628e-163	-4.97067e-163	4.10583e-163	-4.23317e-163	2.39935e-163	-2.89656e-163	-1.16e-163	-4.96397e-163	0
-1.7274e-163	-2.35592e-163	1.89408e-163	-1.41239e-162	6.12303e-163	3.9566e-163	5.9965e-163	1.59448e-163	9.26881e-164	8.68421e-164	4.0953e-163	2.48651e-163	3.71623e-163	2.64325e-163	3.0918e-163	2.83921e-163	-6.80864e-164	-3.71135e-163	4.94444e-163	3.83235e-163	-1.11544e-162	-7.05081e-163	3.54628e-163	-4.97067e-163	4.10583e-163	-4.23317e-163	2.39935e-163	-2.89656e-163	-1.16e-163	-4.96397e-163	0
-1.7274e-163	-2.35592e-163	1.89408e-163	-1.41239e-162	6.12303e-163	3.9566e-163	5.9965e-163	1.59448e-163	9.26881e-164	8.68421e-164	4.0953e-163	2.48651e-163	3.71623e-163	2.64325e-163	3.0918e-163	2.83921e-163	-6.80864e-164	-3.71135e-163	4.94444e-163	3.83235e-163	-1.11544e-162	-7.05081e-163	3.54628e-163	-4.97067e-163	4.10583e-163	-4.23317e-163	2.39935e-163	-2.89656e-163	-1.16e-163	-4.96397e-163	0
-1.7274e-163	-2.35592e-163	1.89408e-163	-1.41239e-162	6.12303e-163	3.9566e-163	5.9965e-163	1.59448e-163	9.26881e-164	8.68421e-164	4.0953e-163	2.48651e-163	3.71623e-163	2.64325e-163	3.0918e-163	2.83921e-163	-6.80864e-164	-3.71135e-163	4.94444e-163	3.83235e-163	-1.11544e-162	-7.05081e-163	3.54628e-163	-4.97067e-163	4.10583e-163	-4.23317e-163	2.39935e-163	-2.89656e-163	-1.16e-163	-4.96397e-163	0
-1.7274e-163	-2.35592e-163	1.89408e-163	-1.41239e-162	6.12303e-163	3.9566e-163	5.9965e-163	1.59448e-163	9.26881e-164	8.68421e-164	4.0953e-163	2.48651e-163	3.71623e-163	2.64325e-163	3.0918e-163	2.83921e-163	-6.80864e-164	-3.71135e-163	4.94444e-163	3.83235e-163	-1.11544e-162	-7.05081e-163	3.54628e-163	-4.97067e-163	4.10583e-163	-4.23317e-163	2.39935e-163	-2.89656e-163	-1.16e-163	-4.96397e-163	0
-1.7274e-163	-2.35592e-163	1.89408e-163	-1.41239e-162	6.12303e-163	3.9566e-163	5.9965e-163	1.59448e-163	9.26881e-164	8.68421e-164	4.0953e-163	2.48651e-163	3.71623e-163	2.64325e-163	3.0918e-163	2.83921e-163	-6.80864e-164	-3.71135e-163	4.94444e-163	3.83235e-163	-1.11544e-162	-7.05081e-163	3.54628e-163	-4.97067e-163	4.10583e-163	-4.23317e-163	2.39935e-163	-2.89656e-163	-1.16e-163	-4.96397e-163	0
-1.7274e-163	-2.35592e-163	1.89408e-163	-1.41239e-162	6.12303e-163	3.9566e-163	5.9965e-163	1.59448e-163	9.26881e-164	8.68421e-164	4.0953e-163	2.48651e-163	3.71623e-163	2.64325e-163	3.0918e-163	2.83921e-163	-6.80864e-164	-3.71135e-163	4.94444e-163	3.83235e-163	-1.11544e-162	-7.05081e-163	3.54628e-163	-4.97067e-163	4.10583e-163	-4.23317e-163	2.39935e-163	-2.89656e-163	-1.16e-163	-4.96397e-163	0
-1.7274e-163	-2.35592e-163	1.89408e-163	-1.41239e-162	6.12303e-163	3.9566e-163	5.9965e-163	1.59448e-163	9.26881e-164	8.68421e-164	4.0953e-163	2.48651e-163	3.71623e-163	2.64325e-163	3.0918e-163	2.83921e-163	-6.80864e-164	-3.71135e-163	4.94444e-163	3.83235e-163	-1.11544e-162	-7.05081e-163	3.54628e-163	-4.97067e-163	4.10583e-163	-4.23317e-163	2.39935e-163	-2.89656e-163	-1.16e-163	-4.96397e-163	0
-1.7274e-163	-2.35592e-163	1.89408e-163	-1.41239e-162	6.12303e-163	3.9566e-163	5.9965e-163	1.59448e-163	9.26881e-164	8.68421e-164	4.0953e-163	2.48651e-163	3.71623e-163	2.64325e-163	3.0918e-163	2.83921e-163	-6.80864e-164	-3.71135e-163	4.94444e-163	3.83235e-163	-1.11544e-162	-7.05081e-163	3.54628e-163	-4.97067e-163	4.10583e-163	-4.23317e-163	2.39935e-163	-2.89656e-163	-1.16e-163	-4.96397e-163	0
-1.7274e-163	-2.35592e-163	1.89408e-163	-1.41239e-162	6.12303e-163	3.9566e-163	5.9965e-163	1.59448e-163	9.26881e-164	8.68421e-164	4.0953e-163	2.48651e-163	3.71623e-163	2.64325e-163	3.0918e-163	2.83921e-163	-6.80864e-164	-3.71135e-163	4.94444e-163	3.83235e-163	-1.11544e-162	-7.05081e-163	3.54628e-163	-4.97067e-163	4.10583e-163	-4.23317e-163	2.39935e-163	-2.89656e-163	-1.16e-163	-4.96397e-163	0
-1.7274e-163	-2.35592e-163	1.89408e-163	-1.41239e-162	6.12303e-163	3.9566e-163	5.9965e-163	1.59448e-163	9.26881e-164	8.68421e-164	4.0953e-163	2.48651e-163	3.71623e-163	2.64325e-163	3.0918e-163	2.83921e-163	-6.80864e-164	-3.71135e-163	4.94444e-163	3.83235e-163	-1.11544e-162	-7.05081e-163	3.54628e-163	-4.97067e-163	4.10583e-163	-4.23317e-163	2.39935e-163	-2.89656e-163	-1.16e-163	-4.96397e-163	0
-1.7274e-163	-2.35592e-163	1.89408e-163	-1.41239e-162	6.12303e-163	3.9566e-163	5.9965e-163	1.59448e-163	9.26881e-164	8.68421e-164	4.0953e-163	2.48651e-163	3.71623e-163	2.64325e-163	3.0918e-163	2.83921e-163	-6.80864e-164	-3.71135e-163	4.94444e-163	3.83235e-163	-1.11544e-162	-7.05081e-163	3.54628e-163	-4.97067e-163	4.10583e-163	-4.23317e-163	2.39935e-163	-2.89656e-163	-1.16e-163	-4.96397e-163	0
-1.7274e-163	-2.35592e-163	1.89408e-163	-1.41239e-162	6.12303e-163	3.9566e-163	5.9965e-163	1.59448e-163	9.26881e-164	8.68421e-164	4.0953e-163	2.48651e-163	3.71623e-163	2.64325e-163	3.0918e-163	2.83921e-163	-6.80864e-164	-3.71135e-163	4.94444e-163	3.83235e-163	-1.11544e-162	-7.05081e-163	3.54628e-163	-4.97067e-163	4.10583e-163	-4.23317e-163	2.39935e-163	-2.89656e-163	-1.16e-163	-4.96397e-163	0
-1.7274e-163	-2.35592e-163	1.89408e-163	-1.41239e-162	6.12303e-163	3.9566e-163	5.9965e-163	1.59448e-163	9.26881e-164	8.68421e-164	4.0953e-163	2.48651e-163	3.71623e-163	2.64325e-163	3.0918e-163	2.83921e-163	-6.80864e-164	-3.71135e-163	4.94444e-163	3.83235e-163	-1.11544e-162	-7.05081e-163	3.54628e-163	-4.97067e-163	4.10583e-163	-4.23317e-163	2.39935e-163	-2.89656e-163	-1.16e-163	-4.96397e-163	0
-1.7274e-163	-2.35592e-163	1.89408e-163	-1.41239e-162	6.12303e-163	3.9566e-163	5.9965e-163	1.59448e-163	9.26881e-164	8.68421e-164	4.0953e-163	2.48651e-163	3.71623e-163	2.64325e-163	3.0918e-163	2.83921e-163	-6.80864e-164	-3.71135e-163	4.94444e-163	3.83235e-163	-1.11544e-162	-7.05081e-163	3.54628e-163	-4.97067e-163	4.10583e-163	-4.23317e-163	2.39935e-163	-2.89656e-163	-1.16e-163	-4.96397e-163	0
-1.7274e-163	-2.35592e-163	1.89408e-163	-1.41239e-162	6.12303e-163	3.9566e-163	5.9965e-163	1.59448e-163	9.26881e-164	8.68421e-164	4.0953e-163	2.48651e-163	3.71623e-163	2.64325e-163	3.0918e-163	2.83921e-163	-6.80864e-164	-3.71135e-163	4.94444e-163	3.83235e-163	-1.11544e-162	-7.05081e-163	3.54628e-163	-4.97067e-163	4.10583e-163	-4.23317e-163	2.39935e-163	-2.89656e-163	-1.16e-163	-4.96397e-163	0
-1.7274e-163	-2.35592e-163	1.89408e-163	-1.41239e-162	6.12303e-163	3.9566e-163	5.9965e-163	1.59448e-163	9.26881e-164	8.68421e-164	4.0953e-163	2.48651e-163	3.71623e-163	2.64325e-163	3.0918e-163	2.83921e-163	-6.80864e-164	-3.71135e-163	4.94444e-163	3.83235e-163	-1.11544e-162	-7.05081e-163	3.54628e-163	-4.97067e-163	4.10583e-163	-4.23317e-163	2.39935e-163	-2.89656e-163	-1.16e-163	-4.96397e-163	0
-1.7274e-163	-2.35592e-163	1.89408e-163	-1.41239e-162	6.12303e-163	3.9566e-163	5.9965e-163	1.59448e-163	9.26881e-164	8.68421e-164	4.0953e-163	2.48651e-163	3.71623e-163	2.64325e-163	3.0918e-163	2.83921e-163	-6.80864e-164	-3.71135e-163	4.94444e-163	3.83235e-163	-1.11544e-162	-7.05081e-163	3.54628e-163	-4.97067e-163	4.10583e-163	-4.23317e-163	2.39935e-163	-2.89656e-163	-1.16e-163	-4.96397e-163	0
-1.7274e-163	-2.35592e-163	1.89408e-163	-1.41239e-162	6.12303e-163	3.9566e-163	5.9965e-163	1.59448e-163	9.26881e-164	8.68421e-164	4.0953e-163	2.48651e-163	3.71623e-163	2.64325e-163	3.0918e-163	2.83921e-163	-6.80864e-164	-3.71135e-163	4.94444e-163	3.83235e-163	-1.11544e-162	-7.05081e-163	3.54628e-163	-4.97067e-163	4.10583e-163	-4.23317e-163	2.39935e-163	-2.89656e-163	-1.16e-163	-4.96397e-163	0
-1.7274e-163	-2.35592e-163	1.89408e-163	-1.41239e-162	6.12303e-163	3.9566e-163	5.9965e-163	1.59448e-163	9.26881e-164	8.68421e-164	4.0953e-163	2.48651e-163	3.71623e-163	2.64325e-163	3.0918e-163	2.83921e-163	-6.80864e-164	-3.71135e-163	4.94444e-163	3.83235e-163	-1.11544e-162	-7.05081e-163	3.54628e-163	-4.97067e-163	4.10583e-163	-4.23317e-163	2.39935e-163	-2.89656e-163	-1.16e-163	-4.96397e-163	0
-1.7274e-163	-2.35592e-163	1.89408e-163	-1.41239e-162	6.12303e-163	3.9566e-163	5.9965e-163	1.59448e-163	9.26881e-164	8.68421e-164	4.0953e-163	2.48651e-163	3.71623e-163	2.64325e-163	3.0918e-163	2.83921e-163	-6.80864e-164	-3.71135e-163	4.94444e-163	3.83235e-163	-1.11544e-162	-7.05081e-163	3.54628e-163	-4.97067e-163	4.10583e-163	-4.23317e-163	2.39935e-163	-2.89656e-163	-1.16e-163	-4.96397e-163	0
-1.7274e-163	-2.35592e-163	1.89408e-163	-1.41239e-162	6.12303e-163	3.9566e-163	5.9965e-163	1.59448e-163	9.26881e-164	8.68421e-164	4.0953e-163	2.48651e-163	3.71623e-163	2.64325e-163	3.0918e-163	2.83921e-163	-6.80864e-164	-3.71135e-163	4.94444e-163	3.83235e-163	-1.11544e-162	-7.05081e-163	3.54628e-163	-4.97067e-163	4.10583e-163	-4.23317e-163	2.39935e-163	-2.89656e-163	-1.16e-163	-4.96397e-163	0
-1.7274e-163	-2.35592e-163	1.89408e-163	-1.41239e-162	6.12303e-163	3.9566e-163	5.9965e-163	1.59448e-163	9.26881e-164	8.68421e-164	4.0953e-163	2.48651e-163	3.71623e-163	2.64325e-163	3.0918e-163	2.83921e-163	-6.80864e-164	-3.71135e-163	4.94444e-163	3.83235e-163	-1.11544e-162	-7.05081e-163	3.54628e-163	-4.97067e-163	4.10583e-163	-4.23317e-163	2.39935e-163	-2.89656e-163	-1.16e-163	-4.96397e-163	0
-1.7274e-163	-2.35592e-163	1.89408e-163	-1.41239e-162	6.12303e-163	3.9566e-163	5.9965e-163	1.59448e-163	9.26881e-164	8.68421e-164	4.0953e-163	2.48651e-163	3.71623e-163	2.64325e-163	3.0918e-163	2.83921e-163	-6.80864e-164	-3.71135e-163	4.94444e-163	3.83235e-163	-1.11544e-162	-7.05081e-163	3.54628e-163	-4.97067e-163	4.10583e-163	-4.23317e-163	2.39935e-163	-2.89656e-163	-1.16e-163	-4.96397e-163	0
-1.7274e-163	-2.35592e-163	1.89408e-163	-1.41239e-162	6.12303e-163	3.9566e-163	5.9965e-163	1.59448e-163	9.26881e-164	8.68421e-164	4.0953e-163	2.48651e-163	3.71623e-163	2.64325e-163	3.0918e-163	2.83921e-163	-6.80864e-164	-3.71135e-163	4.94444e-163	3.83235e-163	-1.11544e-162	-7.05081e-163	3.54628e-163	-4.97067e-163	4.10583e-163	-4.23317e-163	2.39935e-163	-2.89656e-163	-1.16e-163	-4.96397e-163	0
-1.7274e-163	-2.35592e-163	1.89408e-163	-1.41239e-162	6.12303e-163	3.9566e-163	5.9965e-163	1.59448e-163	9.26881e-164	8.68421e-164	4.0953e-163	2.48651e-163	3.71623e-163	2.64325e-163	3.0918e-163	2.83921e-163	-6.80864e-164	-3.71135e-163	4.94444e-163	3.83235e-163	-1.11544e-162	-7.05081e-163	3.54628e-163	-4.97067e-163	4.10583e-163	-4.23317e-163	2.39935e-163	-2.89656e-163	-1.16e-163	-4.96397e-163	0
-1.7274e-163	-2.35592e-163	1.89408e-163	-1.41239e-162	6.12303e-163	3.9566e-163	5.9965e-163	1.59448e-163	9.26881e-164	8.68421e-164	4.0953e-163	2.48651e-163	3.71623e-163	2.64325e-163	3.0918e-163	2.83921e-163	-6.80864e-164	-3.71135e-163	4.94444e-163	3.83235e-163	-1.11544e-162	-7.05081e-163	3.54628e-163	-4.97067e-163	4.10583e-163	-4.23317e-163	2.39935e-163	-2.89656e-163	-1.16e-163	-4.96397e-163	0
-1.7274e-163	-2.35592e-163	1.89408e-163	-1.41239e-162	6.12303e-163	3.9566e-163	5.9965e-163	1.59448e-163	9.26881e-164	8.68421e-164	4.0953e-163	2.48651e-163	3.71623e-163	2.64325e-163	3.0918e-163	2.83921e-163	-6.80864e-164	-3.71135e-163	4.94444e-163	3.83235e-163	-1.11544e-162	-7.05081e-163	3.54628e-163	-4.97067e-163	4.10583e-163	-4.23317e-163	2.39935e-163	-2.89656e-163	-1.16e-163	-4.96397e-163	0
-1.7274e-163	-2.35592e-163	1.89408e-163	-1.41239e-162	6.12303e-163	3.9566e-163	5.9965e-163	1.59448e-163	9.26881e-164	8.68421e-164	4.0953e-163	2.48651e-163	3.71623e-163	2.64325e-163	3.0918e-163	2.83921e-163	-6.80864e-164	-3.71135e-163	4.94444e-163	3.83235e-163	-1.11544e-162	-7.05081e-163	3.54628e-163	-4.97067e-163	4.10583e-163	-4.23317e-163	2.39935e-163	-2.89656e-163	-1.16e-163	-4.96397e-163	0
-1.7274e-163	-2.35592e-163	1.89408e-163	-1.41239e-162	6.12303e-163	3.9566e-163	5.9965e-163	1.59448e-163	9.26881e-164	8.68421e-164	4.0953e-163	2.48651e-163	3.71623e-163	2.64325e-163	3.0918e-163	2.83921e-163	-6.80864e-164	-3.71135e-163	4.94444e-163	3.83235e-163	-1.11544e-162	-7.05081e-163	3.54628e-163	-4.97067e-163	4.10583e-163	-4.23317e-163	2.39935e-163	-2.89656e-163	-1.16e-163	-4.96397e-163	0
-1.7274e-163	-2.35592e-163	1.89408e-163	-1.41239e-162	6.12303e-163	3.9566e-163	5.9965e-163	1.59448e-163	9.26881e-164	8.68421e-164	4.0953e-163	2.48651e-163	3.71623e-163	2.64325e-163	3.0918e-163	2.83921e-163	-6.80864e-164	-3.71135e-163	4.94444e-163	3.83235e-163	-1.11544e-162	-7.05081e-163	3.54628e-163	-4.97067e-163	4.10583e-163	-4.23317e-163	2.39935e-163	-2.89656e-163	-1.16e-163	-4.96397e-163	0
-1.7274e-163	-2.35592e-163	1.89408e-163	-1.41239e-162	6.12303e-163	3.9566e-163	5.9965e-163	1.59448e-163	9.26881e-164	8.68421e-164	4.0953e-163	2.48651e-163	3.71623e-163	2.64325e-163	3.0918e-163	2.83921e-163	-6.80864e-164	-3.71135e-163	4.94444e-163	3.83235e-163	-1.11544e-162	-7.05081e-163	3.54628e-163	-4.97067e-163	4.10583e-163	-4.23317e-163	2.39935e-163	-2.89656e-163	-1.16e-163	-4.96397e-163	0
-1.7274e-163	-2.35592e-163	1.89408e-163	-1.41239e-162	6.12303e-163	3.9566e-163	5.9965e-163	1.59448e-163	9.26881e-164	8.68421e-164	4.0953e-163	2.48651e-163	3.71623e-163	2.64325e-163	3.0918e-163	2.83921e-163	-6.80864e-164	-3.71135e-163	4.94444e-163	3.83235e-163	-1.11544e-162	-7.05081e-163	3.54628e-163	-4.97067e-163	4.10583e-163	-4.23317e-163	2.39935e-163	-2.89656e-163	-1.16e-163	-4.96397e-163	0
-1.7274e-163	-2.35592e-163	1.89408e-163	-1.41239e-162	6.12303e-163	3.9566e-163	5.9965e-163	1.59448e-163	9.26881e-164	8.68421e-164	4.0953e-163	2.48651e-163	3.71623e-163	2.64325e-163	3.0918e-163	2.83921e-163	-6.80864e-164	-3.71135e-163	4.94444e-163	3.83235e-163	-1.11544e-162	-7.05081e-163	3.54628e-163	-4.97067e-163	4.10583e-163	-4.23317e-163	2.39935e-163	-2.89656e-163	-1.16e-163	-4.96397e-163	0
-1.7274e-163	-2.35592e-163	1.89408e-163	-1.41239e-162	6.12303e-163	3.9566e-163	5.9965e-163	1.59448e-163	9.26881e-164	8.68421e-164	4.0953e-163	2.48651e-163	3.71623e-163	2.64325e-163	3.0918e-163	2.83921e-163	-6.80864e-164	-3.71135e-163	4.94444e-163	3.83235e-163	-1.11544e-162	-7.05081e-163	3.54628e-163	-4.97067e-163	4.10583e-163	-4.23317e-163	2.39935e-163	-2.89656e-163	-1.16e-163	-4.96397e-163	0
-1.7274e-163	-2.35592e-163	1.89408e-163	-1.41239e-162	6.12303e-163	3.9566e-163	5.9965e-163	1.59448e-163	9.26881e-164	8.68421e-164	4.0953e-163	2.48651e-163	3.71623e-163	2.64325e-163	3.0918e-163	2.83921e-163	-6.80864e-164	-3.71135e-163	4.94444e-163	3.83235e-163	-1.11544e-162	-7.05081e-163	3.54628e-163	-4.97067e-163	4.10583e-163	-4.23317e-163	2.39935e-163	-2.89656e-163	-1.16e-163	-4.96397e-163	0
-1.7274e-163	-2.35592e-163	1.89408e-163	-1.41239e-162	6.12303e-163	3.9566e-163	5.9965e-163	1.59448e-163	9.26881e-164	8.68421e-164	4.0953e-163	2.48651e-163	3.71623e-163	2.64325e-163	3.0918e-163	2.83921e-163	-6.80864e-164	-3.71135e-163	4.94444e-163	3.83235e-163	-1.11544e-162	-7.05081e-163	3.54628e-163	-4.97067e-163	4.10583e-163	-4.23317e-163	2.39935e-163	-2.89656e-163	-1.16e-163	-4.96397e-163	0
-1.7274e-163	-2.35592e-163	1.89408e-163	-1.41239e-162	6.12303e-163	3.9566e-163	5.9965e-163	1.59448e-163	9.26881e-164	8.68421e-164	4.0953e-163	2.48651e-163	3.71623e-163	2.64325e-163	3.0918e-163	2.83921e-163	-6.80864e-164	-3.71135e-163	4.94444e-163	3.83235e-163	-1.11544e-162	-7.05081e-163	3.54628e-163	-4.97067e-163	4.10583e-163	-4.23317e-163	2.39935e-163	-2.89656e-163	-1.16e-163	-4.96397e-163	0
-1.7274e-163	-2.35592e-163	1.89408e-163	-1.41239e-162	6.12303e-163	3.9566e-163	5.9965e-163	1.59448e-163	9.26881e-164	8.68421e-164	4.0953e-163	2.48651e-163	3.71623e-163	2.64325e-163	3.0918e-163	2.83921e-163	-6.80864e-164	-3.71135e-163	4.94444e-163	3.83235e-163	-1.11544e-162	-7.05081e-163	3.54628e-163	-4.97067e-163	4.10583e-163	-4.23317e-163	2.39935e-163	-2.89656e-163	-1.16e-163	-4.96397e-163	0
-1.7274e-163	-2.35592e-163	1.89408e-163	-1.41239e-162	6.12303e-163	3.9566e-163	5.9965e-163	1.59448e-163	9.26881e-164	8.68421e-164	4.0953e-163	2.48651e-163	3.71623e-163	2.64325e-163	3.0918e-163	2.83921e-163	-6.80864e-164	-3.71135e-163	4.94444e-163	3.83235e-163	-1.11544e-162	-7.05081e-163	3.54628e-163	-4.97067e-163	4.10583e-163	-4.23317e-163	2.39935e-163	-2.89656e-163	-1.16e-163	-4.96397e-163	0
-1.7274e-163	-2.35592e-163	1.89408e-163	-1.41239e-162	6.12303e-163	3.9566e-163	5.9965e-163	1.59448e-163	9.26881e-164	8.68421e-164	4.0953e-163	2.48651e-163	3.71623e-163	2.64325e-163	3.0918e-163	2.83921e-163	-6.80864e-164	-3.71135e-163	4.94444e-163	3.83235e-163	-1.11544e-162	-7.05081e-163	3.54628e-163	-4.97067e-163	4.10583e-163	-4.23317e-163	2.39935e-163	-2.89656e-163	-1.16e-163	-4.96397e-163	0
-1.7274e-163	-2.35592e-163	1.89408e-163	-1.41239e-162	6.12303e-163	3.9566e-163	5.9965e-163	1.59448e-163	9.26881e-164	8.68421e-164	4.0953e-163	2.48651e-163	3.71623e-163	2.64325e-163	3.0918e-163	2.83921e-163	-6.80864e-164	-3.71135e-163	4.94444e-163	3.83235e-163	-1.11544e-162	-7.05081e-163	3.54628e-163	-4.97067e-163	4.10583e-163	-4.23317e-163	2.39935e-163	-2.89656e-163	-1.16e-163	-4.96397e-163	0
-1.7274e-163	-2.35592e-163	1.89408e-163	-1.41239e-162	6.12303e-163	3.9566e-163	5.9965e-163	1.59448e-163	9.26881e-164	8.68421e-164	4.0953e-163	2.48651e-163	3.71623e-163	2.64325e-163	3.0918e-163	2.83921e-163	-6.80864e-164	-3.71135e-163	4.94444e-163	3.83235e-163	-1.11544e-162	-7.05081e-163	3.54628e-163	-4.97067e-163	4.10583e-163	-4.23317e-163	2.39935e-163	-2.89656e-163	-1.16e-163	-4.96397e-163	0
-1.7274e-163	-2.35592e-163	1.89408e-163	-1.41239e-162	6.12303e-163	3.9566e-163	5.9965e-163	1.59448e-163	9.26881e-164	8.68421e-164	4.0953e-163	2.48651e-163	3.71623e-163	2.64325e-163	3.0918e-163	2.83921e-163	-6.80864e-164	-3.71135e-163	4.94444e-163	3.83235e-163	-1.11544e-162	-7.05081e-163	3.54628e-163	-4.97067e-163	4.10583e-163	-4.23317e-163	2.39935e-163	-2.89656e-163	-1.16e-163	-4.96397e-163	0
-1.7274e-163	-2.35592e-163	1.89408e-163	-1.41239e-162	6.12303e-163	3.9566e-163	5.9965e-163	1.59448e-163	9.26881e-164	8.68421e-164	4.0953e-163	2.48651e-163	3.71623e-163	2.64325e-163	3.0918e-163	2.83921e-163	-6.80864e-164	-3.71135e-163	4.94444e-163	3.83235e-163	-1.11544e-162	-7.05081e-163	3.54628e-163	-4.97067e-163	4.10583e-163	-4.23317e-163	2.39935e-163	-2.89656e-163	-1.16e-163	-4.96397e-163	0
-1.7274e-163	-2.35592e-163	1.89408e-163	-1.41239e-162	6.12303e-163	3.9566e-163	5.9965e-163	1.59448e-163	9.26881e-164	8.68421e-164	4.0953e-163	2.48651e-163	3.71623e-163	2.64325e-163	3.0918e-163	2.83921e-163	-6.80864e-164	-3.71135e-163	4.94444e-163	3.83235e-163	-1.11544e-162	-7.05081e-163	3.54628e-163	-4.97067e-163	4.10583e-163	-4.23317e-163	2.39935e-163	-2.89656e-163	-1.16e-163	-4.96397e-163	0
-1.7274e-163	-2.35592e-163	1.89408e-163	-1.41239e-162	6.12303e-163	3.9566e-163	5.9965e-163	1.59448e-163	9.26881e-164	8.68421e-164	4.0953e-163	2.48651e-163	3.71623e-163	2.64325e-163	3.0918e-163	2.83921e-163	-6.80864e-164	-3.71135e-163	4.94444e-163	3.83235e-163	-1.11544e-162	-7.05081e-163	3.54628e-163	-4.97067e-163	4.10583e-163	-4.23317e-163	2.39935e-163	-2.89656e-163	-1.16e-163	-4.96397e-163	0
-1.7274e-163	-2.35592e-163	1.89408e-163	-1.41239e-162	6.12303e-163	3.9566e-163	5.9965e-163	1.59448e-163	9.26881e-164	8.68421e-164	4.0953e-163	2.48651e-163	3.71623e-163	2.64325e-163	3.0918e-163	2.83921e-163	-6.80864e-164	-3.71135e-163	4.94444e-163	3.83235e-163	-1.11544e-162	-7.05081e-163	3.54628e-163	-4.97067e-163	4.10583e-163	-4.23317e-163	2.39935e-163	-2.89656e-163	-1.16e-163	-4.96397e-163	0
-1.7274e-163	-2.35592e-163	1.89408e-163	-1.41239e-162	6.12303e-163	3.9566e-163	5.9965e-163	1.59448e-163	9.26881e-164	8.68421e-164	4.0953e-163	2.48651e-163	3.71623e-163	2.64325e-163	3.0918e-163	2.83921e-163	-6.80864e-164	-3.71135e-163	4.94444e-163	3.83235e-163	-1.11544e-162	-7.05081e-163	3.54628e-163	-4.97067e-163	4.10583e-163	-4.23317e-163	2.39935e-163	-2.89656e-163	-1.16e-163	-4.96397e-163	0
-1.7274e-163	-2.35592e-163	1.89408e-163	-1.41239e-162	6.12303e-163	3.9566e-163	5.9965e-163	1.59448e-163	9.26881e-164	8.68421e-164	4.0953e-163	2.48651e-163	3.71623e-163	2.64325e-163	3.0918e-163	2.83921e-163	-6.80864e-164	-3.71135e-163	4.94444e-163	3.83235e-163	-1.11544e-162	-7.05081e-163	3.54628e-163	-4.97067e-163	4.10583e-163	-4.23317e-163	2.39935e-163	-2.89656e-163	-1.16e-163	-4.96397e-163	0
-1.7274e-163	-2.35592e-163	1.89408e-163	-1.41239e-162	6.12303e-163	3.9566e-163	5.9965e-163	1.59448e-163	9.26881e-164	8.68421e-164	4.0953e-163	2.48651e-163	3.71623e-163	2.64325e-163	3.0918e-163	2.83921e-163	-6.80864e-164	-3.71135e-163	4.94444e-163	3.83235e-163	-1.11544e-162	-7.05081e-163	3.54628e-163	-4.97067e-163	4.10583e-163	-4.23317e-163	2.39935e-163	-2.89656e-163	-1.16e-163	-4.96397e-163	0
-1.7274e-163	-2.35592e-163	1.89408e-163	-1.41239e-162	6.12303e-163	3.9566e-163	5.9965e-163	1.59448e-163	9.26881e-164	8.68421e-164	4.0953e-163	2.48651e-163	3.71623e-163	2.64325e-163	3.0918e-163	2.83921e-163	-6.80864e-164	-3.71135e-163	4.94444e-163	3.83235e-163	-1.11544e-162	-7.05081e-163	3.54628e-163	-4.97067e-163	4.10583e-163	-4.23317e-163	2.39935e-163	-2.89656e-163	-1.16e-163	-4.96397e-163	0
-1.7274e-163	-2.35592e-163	1.89408e-163	-1.41239e-162	6.12303e-163	3.9566e-163	5.9965e-163	1.59448e-163	9.26881e-164	8.68421e-164	4.0953e-163	2.48651e-163	3.71623e-163	2.64325e-163	3.0918e-163	2.83921e-163	-6.80864e-164	-3.71135e-163	4.94444e-163	3.83235e-163	-1.11544e-162	-7.05081e-163	3.54628e-163	-4.97067e-163	4.10583e-163	-4.23317e-163	2.39935e-163	-2.89656e-163	-1.16e-163	-4.96397e-163	0
-1.7274e-163	-2.35592e-163	1.89408e-163	-1.41239e-162	6.12303e-163	3.9566e-163	5.9965e-163	1.59448e-163	9.26881e-164	8.68421e-164	4.0953e-163	2.48651e-163	3.71623e-163	2.64325e-163	3.0918e-163	2.83921e-163	-6.80864e-164	-3.71135e-163	4.94444e-163	3.83235e-163	-1.11544e-162	-7.05081e-163	3.54628e-163	-4.97067e-163	4.10583e-163	-4.23317e-163	2.39935e-163	-2.89656e-163	-1.16e-163	-4.96397e-163	0
-1.7274e-163	-2.35592e-163	1.89408e-163	-1.41239e-162	6.12303e-163	3.9566e-163	5.9965e-163	1.59448e-163	9.26881e-164	8.68421e-164	4.0953e-163	2.48651e-163	3.71623e-163	2.64325e-163	3.0918e-163	2.83921e-163	-6.80864e-164	-3.71135e-163	4.94444e-163	3.83235e-163	-1.11544e-162	-7.05081e-163	3.54628e-163	-4.97067e-163	4.10583e-163	-4.23317e-163	2.39935e-163	-2.89656e-163	-1.16e-163	-4.96397e-163	0
-1.7274e-163	-2.35592e-163	1.89408e-163	-1.41239e-162	6.12303e-163	3.9566e-163	5.9965e-163	1.59448e-163	9.26881e-164	8.68421e-164	4.0953e-163	2.48651e-163	3.71623e-163	2.64325e-163	3.0918e-163	2.83921e-163	-6.80864e-164	-3.71135e-163	4.94444e-163	3.83235e-163	-1.11544e-162	-7.05081e-163	3.54628e-163	-4.97067e-163	4.10583e-163	-4.23317e-163	2.39935e-163	-2.89656e-163	-1.16e-163	-4.96397e-163	0
-1.7274e-163	-2.35592e-163	1.89408e-163	-1.41239e-162	6.12303e-163	3.9566e-163	5.9965e-163	1.59448e-163	9.26881e-164	8.68421e-164	4.0953e-163	2.48651e-163	3.71623e-163	2.64325e-163	3.0918e-163	2.83921e-163	-6.80864e-164	-3.71135e-163	4.94444e-163	3.83235e-163	-1.11544e-162	-7.05081e-163	3.54628e-163	-4.97067e-163	4.10583e-163	-4.23317e-163	2.39935e-163	-2.89656e-163	-1.16e-163	-4.96397e-163	0
-1.7274e-163	-2.35592e-163	1.89408e-163	-1.41239e-162	6.12303e-163	3.9566e-163	5.9965e-163	1.59448e-163	9.26881e-164	8.68421e-164	4.0953e-163	2.48651e-163	3.71623e-163	2.64325e-163	3.0918e-163	2.83921e-163	-6.80864e-164	-3.71135e-163	4.94444e-163	3.83235e-163	-1.11544e-162	-7.05081e-163	3.54628e-163	-4.97067e-163	4.10583e-163	-4.23317e-163	2.39935e-163	-2.89656e-163	-1.16e-163	-4.96397e-163	0
-1.7274e-163	-2.35592e-163	1.89408e-163	-1.41239e-162	6.12303e-163	3.9566e-163	5.9965e-163	1.59448e-163	9.26881e-164	8.68421e-164	4.0953e-163	2.48651e-163	3.71623e-163	2.64325e-163	3.0918e-163	2.83921e-163	-6.80864e-164	-3.71135e-163	4.94444e-163	3.83235e-163	-1.11544e-162	-7.05081e-163	3.54628e-163	-4.97067e-163	4.10583e-163	-4.23317e-163	2.39935e-163	-2.89656e-163	-1.16e-163	-4.96397e-163	0
-1.7274e-163	-2.35592e-163	1.89408e-163	-1.41239e-162	6.12303e-163	3.9566e-163	5.9965e-163	1.59448e-163	9.26881e-164	8.68421e-164	4.0953e-163	2.48651e-163	3.71623e-163	2.64325e-163	3.0918e-163	2.83921e-163	-6.80864e-164	-3.71135e-163	4.94444e-163	3.83235e-163	-1.11544e-162	-7.05081e-163	3.54628e-163	-4.97067e-163	4.10583e-163	-4.23317e-163	2.39935e-163	-2.89656e-163	-1.16e-163	-4.96397e-163	0
-1.7274e-163	-2.35592e-163	1.89408e-163	-1.41239e-162	6.12303e-163	3.9566e-163	5.9965e-163	1.59448e-163	9.26881e-164	8.68421e-164	4.0953e-163	2.48651e-163	3.71623e-163	2.64325e-163	3.0918e-163	2.83921e-163	-6.80864e-164	-3.71135e-163	4.94444e-163	3.83235e-163	-1.11544e-162	-7.05081e-163	3.54628e-163	-4.97067e-163	4.10583e-163	-4.23317e-163	2.39935e-163	-2.89656e-163	-1.16e-163	-4.96397e-163	0
-1.7274e-163	-2.35592e-163	1.89408e-163	-1.41239e-162	6.12303e-163	3.9566e-163	5.9965e-163	1.59448e-163	9.26881e-164	8.68421e-164	4.0953e-163	2.48651e-163	3.71623e-163	2.64325e-163	3.0918e-163	2.83921e-163	-6.80864e-164	-3.71135e-163	4.94444e-163	3.83235e-163	-1.11544e-162	-7.05081e-163	3.54628e-163	-4.97067e-163	4.10583e-163	-4.23317e-163	2.39935e-163	-2.89656e-163	-1.16e-163	-4.96397e-163	0
-1.7274e-163	-2.35592e-163	1.89408e-163	-1.41239e-162	6.12303e-163	3.9566e-163	5.9965e-163	1.59448e-163	9.26881e-164	8.68421e-164	4.0953e-163	2.48651e-163	3.71623e-163	2.64325e-163	3.0918e-163	2.83921e-163	-6.80864e-164	-3.71135e-163	4.94444e-163	3.83235e-163	-1.11544e-162	-7.05081e-163	3.54628e-163	-4.97067e-163	4.10583e-163	-4.23317e-163	2.39935e-163	-2.89656e-163	-1.16e-163	-4.96397e-163	0
-1.7274e-163	-2.35592e-163	1.89408e-163	-1.41239e-162	6.12303e-163	3.9566e-163	5.9965e-163	1.59448e-163	9.26881e-164	8.68421e-164	4.0953e-163	2.48651e-163	3.71623e-163	2.64325e-163	3.0918e-163	2.83921e-163	-6.80864e-164	-3.71135e-163	4.94444e-163	3.83235e-163	-1.11544e-162	-7.05081e-163	3.54628e-163	-4.97067e-163	4.10583e-163	-4.23317e-163	2.39935e-163	-2.89656e-163	-1.16e-163	-4.96397e-163	0
-1.7274e-163	-2.35592e-163	1.89408e-163	-1.41239e-162	6.12303e-163	3.9566e-163	5.9965e-163	1.59448e-163	9.26881e-164	8.68421e-164	4.0953e-163	2.48651e-163	3.71623e-163	2.64325e-163	3.0918e-163	2.83921e-163	-6.80864e-164	-3.71135e-163	4.94444e-163	3.83235e-163	-1.11544e-162	-7.05081e-163	3.54628e-163	-4.97067e-163	4.10583e-163	-4.23317e-163	2.39935e-163	-2.89656e-163	-1.16e-163	-4.96397e-163	0
-1.7274e-163	-2.35592e-163	1.89408e-163	-1.41239e-162	6.12303e-163	3.9566e-163	5.9965e-163	1.59448e-163	9.26881e-164	8.68421e-164	4.0953e-163	2.48651e-163	3.71623e-163	2.64325e-163	3.0918e-163	2.83921e-163	-6.80864e-164	-3.71135e-163	4.94444e-163	3.83235e-163	-1.11544e-162	-7.05081e-163	3.54628e-163	-4.97067e-163	4.10583e-163	-4.23317e-163	2.39935e-163	-2.89656e-163	-1.16e-163	-4.96397e-163	0
-1.7274e-163	-2.35592e-163	1.89408e-163	-1.41239e-162	6.12303e-163	3.9566e-163	5.9965e-163	1.59448e-163	9.26881e-164	8.68421e-164	4.0953e-163	2.48651e-163	3.71623e-163	2.64325e-163	3.0918e-163	2.83921e-163	-6.80864e-164	-3.71135e-163	4.94444e-163	3.83235e-163	-1.11544e-162	-7.05081e-163	3.54628e-163	-4.97067e-163	4.10583e-163	-4.23317e-163	2.39935e-163	-2.89656e-163	-1.16e-163	-4.96397e-163	0
-1.7274e-163	-2.35592e-163	1.89408e-163	-1.41239e-162	6.12303e-163	3.9566e-163	5.9965e-163	1.59448e-163	9.26881e-164	8.68421e-164	4.0953e-163	2.48651e-163	3.71623e-163	2.64325e-163	3.0918e-163	2.83921e-163	-6.80864e-164	-3.71135e-163	4.94444e-163	3.83235e-163	-1.11544e-162	-7.05081e-163	3.54628e-163	-4.97067e-163	4.10583e-163	-4.23317e-163	2.39935e-163	-2.89656e-163	-1.16e-163	-4.96397e-163	0
-1.7274e-163	-2.35592e-163	1.89408e-163	-1.41239e-162	6.12303e-163	3.9566e-163	5.9965e-163	1.59448e-163	9.26881e-164	8.68421e-164	4.0953e-163	2.48651e-163	3.71623e-163	2.64325e-163	3.0918e-163	2.83921e-163	-6.80864e-164	-3.71135e-163	4.94444e-163	3.83235e-163	-1.11544e-162	-7.05081e-163	3.54628e-163	-4.97067e-163	4.10583e-163	-4.23317e-163	2.39935e-163	-2.89656e-163	-1.16e-163	-4.96397e-163	0
-1.7274e-163	-2.35592e-163	1.89408e-163	-1.41239e-162	6.12303e-163	3.9566e-163	5.9965e-163	1.59448e-163	9.26881e-164	8.68421e-164	4.0953e-163	2.48651e-163	3.71623e-163	2.64325e-163	3.0918e-163	2.83921e-163	-6.80864e-164	-3.71135e-163	4.94444e-163	3.83235e-163	-1.11544e-162	-7.05081e-163	3.54628e-163	-4.97067e-163	4.10583e-163	-4.23317e-163	2.39935e-163	-2.89656e-163	-1.16e-163	-4.96397e-163	0
-1.7274e-163	-2.35592e-163	1.89408e-163	-1.41239e-162	6.12303e-163	3.9566e-163	5.9965e-163	1.59448e-163	9.26881e-164	8.68421e-164	4.0953e-163	2.48651e-163	3.71623e-163	2.64325e-163	3.0918e-163	2.83921e-163	-6.80864e-164	-3.71135e-163	4.94444e-163	3.83235e-163	-1.11544e-162	-7.05081e-163	3.54628e-163	-4.97067e-163	4.10583e-163	-4.23317e-163	2.39935e-163	-2.89656e-163	-1.16e-163	-4.96397e-163	0
-1.7274e-163	-2.35592e-163	1.89408e-163	-1.41239e-162	6.12303e-163	3.9566e-163	5.9965e-163	1.59448e-163	9.26881e-164	8.68421e-164	4.0953e-163	2.48651e-163	3.71623e-163	2.64325e-163	3.0918e-163	2.83921e-163	-6.80864e-164	-3.71135e-163	4.94444e-163	3.83235e-163	-1.11544e-162	-7.05081e-163	3.54628e-163	-4.97067e-163	4.10583e-163	-4.23317e-163	2.39935e-163	-2.89656e-163	-1.16e-163	-4.96397e-163	0
-1.7274e-163	-2.35592e-163	1.89408e-163	-1.41239e-162	6.12303e-163	3.9566e-163	5.9965e-163	1.59448e-163	9.26881e-164	8.68421e-164	4.0953e-163	2.48651e-163	3.71623e-163	2.64325e-163	3.0918e-163	2.83921e-163	-6.80864e-164	-3.71135e-163	4.94444e-163	3.83235e-163	-1.11544e-162	-7.05081e-163	3.54628e-163	-4.97067e-163	4.10583e-163	-4.23317e-163	2.39935e-163	-2.89656e-163	-1.16e-163	-4.96397e-163	0
-1.7274e-163	-2.35592e-163	1.89408e-163	-1.41239e-162	6.12303e-163	3.9566e-163	5.9965e-163	1.59448e-163	9.26881e-164	8.68421e-164	4.0953e-163	2.48651e-163	3.71623e-163	2.64325e-163	3.0918e-163	2.83921e-163	-6.80864e-164	-3.71135e-163	4.94444e-163	3.83235e-163	-1.11544e-162	-7.05081e-163	3.54628e-163	-4.97067e-163	4.10583e-163	-4.23317e-163	2.39935e-163	-2.89656e-163	-1.16e-163	-4.96397e-163	0
-1.7274e-163	-2.35592e-163	1.89408e-163	-1.41239e-162	6.12303e-163	3.9566e-163	5.9965e-163	1.59448e-163	9.26881e-164	8.68421e-164	4.0953e-163	2.48651e-163	3.71623e-163	2.64325e-163	3.0918e-163	2.83921e-163	-6.80864e-164	-3.71135e-163	4.94444e-163	3.83235e-163	-1.11544e-162	-7.05081e-163	3.54628e-163	-4.97067e-163	4.10583e-163	-4.23317e-163	2.39935e-163	-2.89656e-163	-1.16e-163	-4.96397e-163	0
-1.7274e-163	-2.35592e-163	1.89408e-163	-1.41239e-162	6.12303e-163	3.9566e-163	5.9965e-163	1.59448e-163	9.26881e-164	8.68421e-164	4.0953e-163	2.48651e-163	3.71623e-163	2.64325e-163	3.0918e-163	2.83921e-163	-6.80864e-164	-3.71135e-163	4.94444e-163	3.83235e-163	-1.11544e-162	-7.05081e-163	3.54628e-163	-4.97067e-163	4.10583e-163	-4.23317e-163	2.39935e-163	-2.89656e-163	-1.16e-163	-4.96397e-163	0
-1.7274e-163	-2.35592e-163	1.89408e-163	-1.41239e-162	6.12303e-163	3.9566e-163	5.9965e-163	1.59448e-163	9.26881e-164	8.68421e-164	4.0953e-163	2.48651e-163	3.71623e-163	2.64325e-163	3.0918e-163	2.83921e-163	-6.80864e-164	-3.71135e-163	4.94444e-163	3.83235e-163	-1.11544e-162	-7.05081e-163	3.54628e-163	-4.97067e-163	4.10583e-163	-4.23317e-163	2.39935e-163	-2.89656e-163	-1.16e-163	-4.96397e-163	0
-1.7274e-163	-2.35592e-163	1.89408e-163	-1.41239e-162	6.12303e-163	3.9566e-163	5.9965e-163	1.59448e-163	9.26881e-164	8.68421e-164	4.0953e-163	2.48651e-163	3.71623e-163	2.64325e-163	3.0918e-163	2.83921e-163	-6.80864e-164	-3.71135e-163	4.94444e-163	3.83235e-163	-1.11544e-162	-7.05081e-163	3.54628e-163	-4.97067e-163	4.10583e-163	-4.23317e-163	2.39935e-163	-2.89656e-163	-1.16e-163	-4.96397e-163	0
-1.7274e-163	-2.35592e-163	1.89408e-163	-1.41239e-162	6.12303e-163	3.9566e-163	5.9965e-163	1.59448e-163	9.26881e-164	8.68421e-164	4.0953e-163	2.48651e-163	3.71623e-163	2.64325e-163	3.0918e-163	2.83921e-163	-6.80864e-164	-3.71135e-163	4.94444e-163	3.83235e-163	-1.11544e-162	-7.05081e-163	3.54628e-163	-4.97067e-163	4.10583e-163	-4.23317e-163	2.39935e-163	-2.89656e-163	-1.16e-163	-4.96397e-163	0
-1.7274e-163	-2.35592e-163	1.89408e-163	-1.41239e-162	6.12303e-163	3.9566e-163	5.9965e-163	1.59448e-163	9.26881e-164	8.68421e-164	4.0953e-163	2.48651e-163	3.71623e-163	2.64325e-163	3.0918e-163	2.83921e-163	-6.80864e-164	-3.71135e-163	4.94444e-163	3.83235e-163	-1.11544e-162	-7.05081e-163	3.54628e-163	-4.97067e-163	4.10583e-163	-4.23317e-163	2.39935e-163	-2.89656e-163	-1.16e-163	-4.96397e-163	0
-1.7274e-163	-2.35592e-163	1.89408e-163	-1.41239e-162	6.12303e-163	3.9566e-163	5.9965e-163	1.59448e-163	9.26881e-164	8.68421e-164	4.0953e-163	2.48651e-163	3.71623e-163	2.64325e-163	3.0918e-163	2.83921e-163	-6.80864e-164	-3.71135e-163	4.94444e-163	3.83235e-163	-1.11544e-162	-7.05081e-163	3.54628e-163	-4.97067e-163	4.10583e-163	-4.23317e-163	2.39935e-163	-2.89656e-163	-1.16e-163	-4.96397e-163	0
-1.7274e-163	-2.35592e-163	1.89408e-163	-1.41239e-162	6.12303e-163	3.9566e-163	5.9965e-163	1.59448e-163	9.26881e-164	8.68421e-164	4.0953e-163	2.48651e-163	3.71623e-163	2.64325e-163	3.0918e-163	2.83921e-163	-6.80864e-164	-3.71135e-163	4.94444e-163	3.83235e-163	-1.11544e-162	-7.05081e-163	3.54628e-163	-4.97067e-163	4.10583e-163	-4.23317e-163	2.39935e-163	-2.89656e-163	-1.16e-163	-4.96397e-163	0
-1.7274e-163	-2.35592e-163	1.89408e-163	-1.41239e-162	6.12303e-163	3.9566e-163	5.9965e-163	1.59448e-163	9.26881e-164	8.68421e-164	4.0953e-163	2.48651e-163	3.71623e-163	2.64325e-163	3.0918e-163	2.83921e-163	-6.80864e-164	-3.71135e-163	4.94444e-163	3.83235e-163	-1.11544e-162	-7.05081e-163	3.54628e-163	-4.97067e-163	4.10583e-163	-4.23317e-163	2.39935e-163	-2.89656e-163	-1.16e-163	-4.96397e-163	0
-1.7274e-163	-2.35592e-163	1.89408e-163	-1.41239e-162	6.12303e-163	3.9566e-163	5.9965e-163	1.59448e-163	9.26881e-164	8.68421e-164	4.0953e-163	2.48651e-163	3.71623e-163	2.64325e-163	3.0918e-163	2.83921e-163	-6.80864e-164	-3.71135e-163	4.94444e-163	3.83235e-163	-1.11544e-162	-7.05081e-163	3.54628e-163	-4.97067e-163	4.10583e-163	-4.23317e-163	2.39935e-163	-2.89656e-163	-1.16e-163	-4.96397e-163	0
-1.7274e-163	-2.35592e-163	1.89408e-163	-1.41239e-162	6.12303e-163	3.9566e-163	5.9965e-163	1.59448e-163	9.26881e-164	8.68421e-164	4.0953e-163	2.48651e-163	3.71623e-163	2.64325e-163	3.0918e-163	2.83921e-163	-6.80864e-164	-3.71135e-163	4.94444e-163	3.83235e-163	-1.11544e-162	-7.05081e-163	3.54628e-163	-4.97067e-163	4.10583e-163	-4.23317e-163	2.39935e-163	-2.89656e-163	-1.16e-163	-4.96397e-163	0
-1.7274e-163	-2.35592e-163	1.89408e-163	-1.41239e-162	6.12303e-163	3.9566e-163	5.9965e-163	1.59448e-163	9.26881e-164	8.68421e-164	4.0953e-163	2.48651e-163	3.71623e-163	2.64325e-163	3.0918e-163	2.83921e-163	-6.80864e-164	-3.71135e-163	4.94444e-163	3.83235e-163	-1.11544e-162	-7.05081e-163	3.54628e-163	-4.97067e-163	4.10583e-163	-4.23317e-163	2.39935e-163	-2.89656e-163	-1.16e-163	-4.96397e-163	0
-1.7274e-163	-2.35592e-163	1.89408e-163	-1.41239e-162	6.12303e-163	3.9566e-163	5.9965e-163	1.59448e-163	9.26881e-164	8.68421e-164	4.0953e-163	2.48651e-163	3.71623e-163	2.64325e-163	3.0918e-163	2.83921e-163	-6.80864e-164	-3.71135e-163	4.94444e-163	3.83235e-163	-1.11544e-162	-7.05081e-163	3.54628e-163	-4.97067e-163	4.10583e-163	-4.23317e-163	2.39935e-163	-2.89656e-163	-1.16e-163	-4.96397e-163	0
-1.7274e-163	-2.35592e-163	1.89408e-163	-1.41239e-162	6.12303e-163	3.9566e-163	5.9965e-163	1.59448e-163	9.26881e-164	8.68421e-164	4.0953e-163	2.48651e-163	3.71623e-163	2.64325e-163	3.0918e-163	2.83921e-163	-6.80864e-164	-3.71135e-163	4.94444e-163	3.83235e-163	-1.11544e-162	-7.05081e-163	3.54628e-163	-4.97067e-163	4.10583e-163	-4.23317e-163	2.39935e-163	-2.89656e-163	-1.16e-163	-4.96397e-163	0
-1.7274e-163	-2.35592e-163	1.89408e-163	-1.41239e-162	6.12303e-163	3.9566e-163	5.9965e-163	1.59448e-163	9.26881e-164	8.68421e-164	4.0953e-163	2.48651e-163	3.71623e-163	2.64325e-163	3.0918e-163	2.83921e-163	-6.80864e-164	-3.71135e-163	4.94444e-163	3.83235e-163	-1.11544e-162	-7.05081e-163	3.54628e-163	-4.97067e-163	4.10583e-163	-4.23317e-163	2.39935e-163	-2.89656e-163	-1.16e-163	-4.96397e-163	0
-1.7274e-163	-2.35592e-163	1.89408e-163	-1.41239e-162	6.12303e-163	3.9566e-163	5.9965e-163	1.59448e-163	9.26881e-164	8.68421e-164	4.0953e-163	2.48651e-163	3.71623e-163	2.64325e-163	3.0918e-163	2.83921e-163	-6.80864e-164	-3.71135e-163	4.94444e-163	3.83235e-163	-1.11544e-162	-7.05081e-163	3.54628e-163	-4.97067e-163	4.10583e-163	-4.23317e-163	2.39935e-163	-2.89656e-163	-1.16e-163	-4.96397e-163	0
-1.7274e-163	-2.35592e-163	1.89408e-163	-1.41239e-162	6.12303e-163	3.9566e-163	5.9965e-163	1.59448e-163	9.26881e-164	8.68421e-164	4.0953e-163	2.48651e-163	3.71623e-163	2.64325e-163	3.0918e-163	2.83921e-163	-6.80864e-164	-3.71135e-163	4.94444e-163	3.83235e-163	-1.11544e-162	-7.05081e-163	3.54628e-163	-4.97067e-163	4.10583e-163	-4.23317e-163	2.39935e-163	-2.89656e-163	-1.16e-163	-4.96397e-163	0
-1.7274e-163	-2.35592e-163	1.89408e-163	-1.41239e-162	6.12303e-163	3.9566e-163	5.9965e-163	1.59448e-163	9.26881e-164	8.68421e-164	4.0953e-163	2.48651e-163	3.71623e-163	2.64325e-163	3.0918e-163	2.83921e-163	-6.80864e-164	-3.71135e-163	4.94444e-163	3.83235e-163	-1.11544e-162	-7.05081e-163	3.54628e-163	-4.97067e-163	4.10583e-163	-4.23317e-163	2.39935e-163	-2.89656e-163	-1.16e-163	-4.96397e-163	0
-1.7274e-163	-2.35592e-163	1.89408e-163	-1.41239e-162	6.12303e-163	3.9566e-163	5.9965e-163	1.59448e-163	9.26881e-164	8.68421e-164	4.0953e-163	2.48651e-163	3.71623e-163	2.64325e-163	3.0918e-163	2.83921e-163	-6.80864e-164	-3.71135e-163	4.94444e-163	3.83235e-163	-1.11544e-162	-7.05081e-163	3.54628e-163	-4.97067e-163	4.10583e-163	-4.23317e-163	2.39935e-163	-2.89656e-163	-1.16e-163	-4.96397e-163	0
-1.7274e-163	-2.35592e-163	1.89408e-163	-1.41239e-162	6.12303e-163	3.9566e-163	5.9965e-163	1.59448e-163	9.26881e-164	8.68421e-164	4.0953e-163	2.48651e-163	3.71623e-163	2.64325e-163	3.0918e-163	2.83921e-163	-6.80864e-164	-3.71135e-163	4.94444e-163	3.83235e-163	-1.11544e-162	-7.05081e-163	3.54628e-163	-4.97067e-163	4.10583e-163	-4.23317e-163	2.39935e-163	-2.89656e-163	-1.16e-163	-4.96397e-163	0
-1.7274e-163	-2.35592e-163	1.89408e-163	-1.41239e-162	6.12303e-163	3.9566e-163	5.9965e-163	1.59448e-163	9.26881e-164	8.68421e-164	4.0953e-163	2.48651e-163	3.71623e-163	2.64325e-163	3.0918e-163	2.83921e-163	-6.80864e-164	-3.71135e-163	4.94444e-163	3.83235e-163	-1.11544e-162	-7.05081e-163	3.54628e-163	-4.97067e-163	4.10583e-163	-4.23317e-163	2.39935e-163	-2.89656e-163	-1.16e-163	-4.96397e-163	0
-1.7274e-163	-2.35592e-163	1.89408e-163	-1.41239e-162	6.12303e-163	3.9566e-163	5.9965e-163	1.59448e-163	9.26881e-164	8.68421e-164	4.0953e-163	2.48651e-163	3.71623e-163	2.64325e-163	3.0918e-163	2.83921e-163	-6.80864e-164	-3.71135e-163	4.94444e-163	3.83235e-163	-1.11544e-162	-7.05081e-163	3.54628e-163	-4.97067e-163	4.10583e-163	-4.23317e-163	2.39935e-163	-2.89656e-163	-1.16e-163	-4.96397e-163	0
-1.7274e-163	-2.35592e-163	1.89408e-163	-1.41239e-162	6.12303e-163	3.9566e-163	5.9965e-163	1.59448e-163	9.26881e-164	8.68421e-164	4.0953e-163	2.48651e-163	3.71623e-163	2.64325e-163	3.0918e-163	2.83921e-163	-6.80864e-164	-3.71135e-163	4.94444e-163	3.83235e-163	-1.11544e-162	-7.05081e-163	3.54628e-163	-4.97067e-163	4.10583e-163	-4.23317e-163	2.39935e-163	-2.89656e-163	-1.16e-163	-4.96397e-163	0
-1.7274e-163	-2.35592e-163	1.89408e-163	-1.41239e-162	6.12303e-163	3.9566e-163	5.9965e-163	1.59448e-163	9.26881e-164	8.68421e-164	4.0953e-163	2.48651e-163	3.71623e-163	2.64325e-163	3.0918e-163	2.83921e-163	-6.80864e-164	-3.71135e-163	4.94444e-163	3.83235e-163	-1.11544e-162	-7.05081e-163	3.54628e-163	-4.97067e-163	4.10583e-163	-4.23317e-163	2.39935e-163	-2.89656e-163	-1.16e-163	-4.96397e-163	0
-1.7274e-163	-2.35592e-163	1.89408e-163	-1.41239e-162	6.12303e-163	3.9566e-163	5.9965e-163	1.59448e-163	9.26881e-164	8.68421e-164	4.0953e-163	2.48651e-163	3.71623e-163	2.64325e-163	3.0918e-163	2.83921e-163	-6.80864e-164	-3.71135e-163	4.94444e-163	3.83235e-163	-1.11544e-162	-7.05081e-163	3.54628e-163	-4.97067e-163	4.10583e-163	-4.23317e-163	2.39935e-163	-2.89656e-163	-1.16e-163	-4.96397e-163	0
-1.7274e-163	-2.35592e-163	1.89408e-163	-1.41239e-162	6.12303e-163	3.9566e-163	5.9965e-163	1.59448e-163	9.26881e-164	8.68421e-164	4.0953e-163	2.48651e-163	3.71623e-163	2.64325e-163	3.0918e-163	2.83921e-163	-6.80864e-164	-3.71135e-163	4.94444e-163	3.83235e-163	-1.11544e-162	-7.05081e-163	3.54628e-163	-4.97067e-163	4.10583e-163	-4.23317e-163	2.39935e-163	-2.89656e-163	-1.16e-163	-4.96397e-163	0
-1.7274e-163	-2.35592e-163	1.89408e-163	-1.41239e-162	6.12303e-163	3.9566e-163	5.9965e-163	1.59448e-163	9.26881e-164	8.68421e-164	4.0953e-163	2.48651e-163	3.71623e-163	2.64325e-163	3.0918e-163	2.83921e-163	-6.80864e-164	-3.71135e-163	4.94444e-163	3.83235e-163	-1.11544e-162	-7.05081e-163	3.54628e-163	-4.97067e-163	4.10583e-163	-4.23317e-163	2.39935e-163	-2.89656e-163	-1.16e-163	-4.96397e-163	0
-1.7274e-163	-2.35592e-163	1.89408e-163	-1.41239e-162	6.12303e-163	3.9566e-163	5.9965e-163	1.59448e-163	9.26881e-164	8.68421e-164	4.0953e-163	2.48651e-163	3.71623e-163	2.64325e-163	3.0918e-163	2.83921e-163	-6.80864e-164	-3.71135e-163	4.94444e-163	3.83235e-163	-1.11544e-162	-7.05081e-163	3.54628e-163	-4.97067e-163	4.10583e-163	-4.23317e-163	2.39935e-163	-2.89656e-163	-1.16e-163	-4.96397e-163	0
-1.7274e-163	-2.35592e-163	1.89408e-163	-1.41239e-162	6.12303e-163	3.9566e-163	5.9965e-163	1.59448e-163	9.26881e-164	8.68421e-164	4.0953e-163	2.48651e-163	3.71623e-163	2.64325e-163	3.0918e-163	2.83921e-163	-6.80864e-164	-3.71135e-163	4.94444e-163	3.83235e-163	-1.11544e-162	-7.05081e-163	3.54628e-163	-4.97067e-163	4.10583e-163	-4.23317e-163	2.39935e-163	-2.89656e-163	-1.16e-163	-4.96397e-163	0
-1.7274e-163	-2.35592e-163	1.89408e-163	-1.41239e-162	6.12303e-163	3.9566e-163	5.9965e-163	1.59448e-163	9.26881e-164	8.68421e-164	4.0953e-163	2.48651e-163	3.71623e-163	2.64325e-163	3.0918e-163	2.83921e-163	-6.80864e-164	-3.71135e-163	4.94444e-163	3.83235e-163	-1.11544e-162	-7.05081e-163	3.54628e-163	-4.97067e-163	4.10583e-163	-4.23317e-163	2.39935e-163	-2.89656e-163	-1.16e-163	-4.96397e-163	0
-1.7274e-163	-2.35592e-163	1.89408e-163	-1.41239e-162	6.12303e-163	3.9566e-163	5.9965e-163	1.59448e-163	9.26881e-164	8.68421e-164	4.0953e-163	2.48651e-163	3.71623e-163	2.64325e-163	3.0918e-163	2.83921e-163	-6.80864e-164	-3.71135e-163	4.94444e-163	3.83235e-163	-1.11544e-162	-7.05081e-163	3.54628e-163	-4.97067e-163	4.10583e-163	-4.23317e-163	2.39935e-163	-2.89656e-163	-1.16e-163	-4.96397e-163	0
-1.7274e-163	-2.35592e-163	1.89408e-163	-1.41239e-162	6.12303e-163	3.9566e-163	5.9965e-163	1.59448e-163	9.26881e-164	8.68421e-164	4.0953e-163	2.48651e-163	3.71623e-163	2.64325e-163	3.0918e-163	2.83921e-163	-6.80864e-164	-3.71135e-163	4.94444e-163	3.83235e-163	-1.11544e-162	-7.05081e-163	3.54628e-163	-4.97067e-163	4.10583e-163	-4.23317e-163	2.39935e-163	-2.89656e-163	-1.16e-163	-4.96397e-163	0
-1.7274e-163	-2.35592e-163	1.89408e-163	-1.41239e-162	6.12303e-163	3.9566e-163	5.9965e-163	1.59448e-163	9.26881e-164	8.68421e-164	4.0953e-163	2.48651e-163	3.71623e-163	2.64325e-163	3.0918e-163	2.83921e-163	-6.80864e-164	-3.71135e-163	4.94444e-163	3.83235e-163	-1.11544e-162	-7.05081e-163	3.54628e-163	-4.97067e-163	4.10583e-163	-4.23317e-163	2.39935e-163	-2.89656e-163	-1.16e-163	-4.96397e-163	0
-1.7274e-163	-2.35592e-163	1.89408e-163	-1.41239e-162	6.12303e-163	3.9566e-163	5.9965e-163	1.59448e-163	9.26881e-164	8.68421e-164	4.0953e-163	2.48651e-163	3.71623e-163	2.64325e-163	3.0918e-163	2.83921e-163	-6.80864e-164	-3.71135e-163	4.94444e-163	3.83235e-163	-1.11544e-162	-7.05081e-163	3.54628e-163	-4.97067e-163	4.10583e-163	-4.23317e-163	2.39935e-163	-2.89656e-163	-1.16e-163	-4.96397e-163	0
-1.7274e-163	-2.35592e-163	1.89408e-163	-1.41239e-162	6.12303e-163	3.9566e-163	5.9965e-163	1.59448e-163	9.26881e-164	8.68421e-164	4.0953e-163	2.48651e-163	3.71623e-163	2.64325e-163	3.0918e-163	2.83921e-163	-6.80864e-164	-3.71135e-163	4.94444e-163	3.83235e-163	-1.11544e-162	-7.05081e-163	3.54628e-163	-4.97067e-163	4.10583e-163	-4.23317e-163	2.39935e-163	-2.89656e-163	-1.16e-163	-4.96397e-163	0
-1.7274e-163	-2.35592e-163	1.89408e-163	-1.41239e-162	6.12303e-163	3.9566e-163	5.9965e-163	1.59448e-163	9.26881e-164	8.68421e-164	4.0953e-163	2.48651e-163	3.71623e-163	2.64325e-163	3.0918e-163	2.83921e-163	-6.80864e-164	-3.71135e-163	4.94444e-163	3.83235e-163	-1.11544e-162	-7.05081e-163	3.54628e-163	-4.97067e-163	4.10583e-163	-4.23317e-163	2.39935e-163	-2.89656e-163	-1.16e-163	-4.96397e-163	0
-1.7274e-163	-2.35592e-163	1.89408e-163	-1.41239e-162	6.12303e-163	3.9566e-163	5.9965e-163	1.59448e-163	9.26881e-164	8.68421e-164	4.0953e-163	2.48651e-163	3.71623e-163	2.64325e-163	3.0918e-163	2.83921e-163	-6.80864e-164	-3.71135e-163	4.94444e-163	3.83235e-163	-1.11544e-162	-7.05081e-163	3.54628e-163	-4.97067e-163	4.10583e-163	-4.23317e-163	2.39935e-163	-2.89656e-163	-1.16e-163	-4.96397e-163	0
-1.7274e-163	-2.35592e-163	1.89408e-163	-1.41239e-162	6.12303e-163	3.9566e-163	5.9965e-163	1.59448e-163	9.26881e-164	8.68421e-164	4.0953e-163	2.48651e-163	3.71623e-163	2.64325e-163	3.0918e-163	2.83921e-163	-6.80864e-164	-3.71135e-163	4.94444e-163	3.83235e-163	-1.11544e-162	-7.05081e-163	3.54628e-163	-4.97067e-163	4.10583e-163	-4.23317e-163	2.39935e-163	-2.89656e-163	-1.16e-163	-4.96397e-163	0
-1.7274e-163	-2.35592e-163	1.89408e-163	-1.41239e-162	6.12303e-163	3.9566e-163	5.9965e-163	1.59448e-163	9.26881e-164	8.68421e-164	4.0953e-163	2.48651e-163	3.71623e-163	2.64325e-163	3.0918e-163	2.83921e-163	-6.80864e-164	-3.71135e-163	4.94444e-163	3.83235e-163	-1.11544e-162	-7.05081e-163	3.54628e-163	-4.97067e-163	4.10583e-163	-4.23317e-163	2.39935e-163	-2.89656e-163	-1.16e-163	-4.96397e-163	0
-1.7274e-163	-2.35592e-163	1.89408e-163	-1.41239e-162	6.12303e-163	3.9566e-163	5.9965e-163	1.59448e-163	9.26881e-164	8.68421e-164	4.0953e-163	2.48651e-163	3.71623e-163	2.64325e-163	3.0918e-163	2.83921e-163	-6.80864e-164	-3.71135e-163	4.94444e-163	3.83235e-163	-1.11544e-162	-7.05081e-163	3.54628e-163	-4.97067e-163	4.10583e-163	-4.23317e-163	2.39935e-163	-2.89656e-163	-1.16e-163	-4.96397e-163	0
-1.7274e-163	-2.35592e-163	1.89408e-163	-1.41239e-162	6.12303e-163	3.9566e-163	5.9965e-163	1.59448e-163	9.26881e-164	8.68421e-164	4.0953e-163	2.48651e-163	3.71623e-163	2.64325e-163	3.0918e-163	2.83921e-163	-6.80864e-164	-3.71135e-163	4.94444e-163	3.83235e-163	-1.11544e-162	-7.05081e-163	3.54628e-163	-4.97067e-163	4.10583e-163	-4.23317e-163	2.39935e-163	-2.89656e-163	-1.16e-163	-4.96397e-163	0
-1.7274e-163	-2.35592e-163	1.89408e-163	-1.41239e-162	6.12303e-163	3.9566e-163	5.9965e-163	1.59448e-163	9.26881e-164	8.68421e-164	4.0953e-163	2.48651e-163	3.71623e-163	2.64325e-163	3.0918e-163	2.83921e-163	-6.80864e-164	-3.71135e-163	4.94444e-163	3.83235e-163	-1.11544e-162	-7.05081e-163	3.54628e-163	-4.97067e-163	4.10583e-163	-4.23317e-163	2.39935e-163	-2.89656e-163	-1.16e-163	-4.96397e-163	0
-1.7274e-163	-2.35592e-163	1.89408e-163	-1.41239e-162	6.12303e-163	3.9566e-163	5.9965e-163	1.59448e-163	9.26881e-164	8.68421e-164	4.0953e-163	2.48651e-163	3.71623e-163	2.64325e-163	3.0918e-163	2.83921e-163	-6.80864e-164	-3.71135e-163	4.94444e-163	3.83235e-163	-1.11544e-162	-7.05081e-163	3.54628e-163	-4.97067e-163	4.10583e-163	-4.23317e-163	2.39935e-163	-2.89656e-163	-1.16e-163	-4.96397e-163	0
-1.7274e-163	-2.35592e-163	1.89408e-163	-1.41239e-162	6.12303e-163	3.9566e-163	5.9965e-163	1.59448e-163	9.26881e-164	8.68421e-164	4.0953e-163	2.48651e-163	3.71623e-163	2.64325e-163	3.0918e-163	2.83921e-163	-6.80864e-164	-3.71135e-163	4.94444e-163	3.83235e-163	-1.11544e-162	-7.05081e-163	3.54628e-163	-4.97067e-163	4.10583e-163	-4.23317e-163	2.39935e-163	-2.89656e-163	-1.16e-163	-4.96397e-163	0
-1.7274e-163	-2.35592e-163	1.89408e-163	-1.41239e-162	6.12303e-163	3.9566e-163	5.9965e-163	1.59448e-163	9.26881e-164	8.68421e-164	4.0953e-163	2.48651e-163	3.71623e-163	2.64325e-163	3.0918e-163	2.83921e-163	-6.80864e-164	-3.71135e-163	4.94444e-163	3.83235e-163	-1.11544e-162	-7.05081e-163	3.54628e-163	-4.97067e-163	4.10583e-163	-4.23317e-163	2.39935e-163	-2.89656e-163	-1.16e-163	-4.96397e-163	0
-1.7274e-163	-2.35592e-163	1.89408e-163	-1.41239e-162	6.12303e-163	3.9566e-163	5.9965e-163	1.59448e-163	9.26881e-164	8.68421e-164	4.0953e-163	2.48651e-163	3.71623e-163	2.64325e-163	3.0918e-163	2.83921e-163	-6.80864e-164	-3.71135e-163	4.94444e-163	3.83235e-163	-1.11544e-162	-7.05081e-163	3.54628e-163	-4.97067e-163	4.10583e-163	-4.23317e-163	2.39935e-163	-2.89656e-163	-1.16e-163	-4.96397e-163	0
-1.7274e-163	-2.35592e-163	1.89408e-163	-1.41239e-162	6.12303e-163	3.9566e-163	5.9965e-163	1.59448e-163	9.26881e-164	8.68421e-164	4.0953e-163	2.48651e-163	3.71623e-163	2.64325e-163	3.0918e-163	2.83921e-163	-6.80864e-164	-3.71135e-163	4.94444e-163	3.83235e-163	-1.11544e-162	-7.05081e-163	3.54628e-163	-4.97067e-163	4.10583e-163	-4.23317e-163	2.39935e-163	-2.89656e-163	-1.16e-163	-4.96397e-163	0
-1.7274e-163	-2.35592e-163	1.89408e-163	-1.41239e-162	6.12303e-163	3.9566e-163	5.9965e-163	1.59448e-163	9.26881e-164	8.68421e-164	4.0953e-163	2.48651e-163	3.71623e-163	2.64325e-163	3.0918e-163	2.83921e-163	-6.80864e-164	-3.71135e-163	4.94444e-163	3.83235e-163	-1.11544e-162	-7.05081e-163	3.54628e-163	-4.97067e-163	4.10583e-163	-4.23317e-163	2.39935e-163	-2.89656e-163	-1.16e-163	-4.96397e-163	0
-1.7274e-163	-2.35592e-163	1.89408e-163	-1.41239e-162	6.12303e-163	3.9566e-163	5.9965e-163	1.59448e-163	9.26881e-164	8.68421e-164	4.0953e-163	2.48651e-163	3.71623e-163	2.64325e-163	3.0918e-163	2.83921e-163	-6.80864e-164	-3.71135e-163	4.94444e-163	3.83235e-163	-1.11544e-162	-7.05081e-163	3.54628e-163	-4.97067e-163	4.10583e-163	-4.23317e-163	2.39935e-163	-2.89656e-163	-1.16e-163	-4.96397e-163	0
-1.7274e-163	-2.35592e-163	1.89408e-163	-1.41239e-162	6.12303e-163	3.9566e-163	5.9965e-163	1.59448e-163	9.26881e-164	8.68421e-164	4.0953e-163	2.48651e-163	3.71623e-163	2.64325e-163	3.0918e-163	2.83921e-163	-6.80864e-164	-3.71135e-163	4.94444e-163	3.83235e-163	-1.11544e-162	-7.05081e-163	3.54628e-163	-4.97067e-163	4.10583e-163	-4.23317e-163	2.39935e-163	-2.89656e-163	-1.16e-163	-4.96397e-163	0
-1.7274e-163	-2.35592e-163	1.89408e-163	-1.41239e-162	6.12303e-163	3.9566e-163	5.9965e-163	1.59448e-163	9.26881e-164	8.68421e-164	4.0953e-163	2.48651e-163	3.71623e-163	2.64325e-163	3.0918e-163	2.83921e-163	-6.80864e-164	-3.71135e-163	4.94444e-163	3.83235e-163	-1.11544e-162	-7.05081e-163	3.54628e-163	-4.97067e-163	4.10583e-163	-4.23317e-163	2.39935e-163	-2.89656e-163	-1.16e-163	-4.96397e-163	0
-1.7274e-163	-2.35592e-163	1.89408e-163	-1.41239e-162	6.12303e-163	3.9566e-163	5.9965e-163	1.59448e-163	9.26881e-164	8.68421e-164	4.0953e-163	2.48651e-163	3.71623e-163	2.64325e-163	3.0918e-163	2.83921e-163	-6.80864e-164	-3.71135e-163	4.94444e-163	3.83235e-163	-1.11544e-162	-7.05081e-163	3.54628e-163	-4.97067e-163	4.10583e-163	-4.23317e-163	2.39935e-163	-2.89656e-163	-1.16e-163	-4.96397e-163	0
-1.7274e-163	-2.35592e-163	1.89408e-163	-1.41239e-162	6.12303e-163	3.9566e-163	5.9965e-163	1.59448e-163	9.26881e-164	8.68421e-164	4.0953e-163	2.48651e-163	3.71623e-163	2.64325e-163	3.0918e-163	2.83921e-163	-6.80864e-164	-3.71135e-163	4.94444e-163	3.83235e-163	-1.11544e-162	-7.05081e-163	3.54628e-163	-4.97067e-163	4.10583e-163	-4.23317e-163	2.39935e-163	-2.89656e-163	-1.16e-163	-4.96397e-163	0
-1.7274e-163	-2.35592e-163	1.89408e-163	-1.41239e-162	6.12303e-163	3.9566e-163	5.9965e-163	1.59448e-163	9.26881e-164	8.68421e-164	4.0953e-163	2.48651e-163	3.71623e-163	2.64325e-163	3.0918e-163	2.83921e-163	-6.80864e-164	-3.71135e-163	4.94444e-163	3.83235e-163	-1.11544e-162	-7.05081e-163	3.54628e-163	-4.97067e-163	4.10583e-163	-4.23317e-163	2.39935e-163	-2.89656e-163	-1.16e-163	-4.96397e-163	0
-1.7274e-163	-2.35592e-163	1.89408e-163	-1.41239e-162	6.12303e-163	3.9566e-163	5.9965e-163	1.59448e-163	9.26881e-164	8.68421e-164	4.0953e-163	2.48651e-163	3.71623e-163	2.64325e-163	3.0918e-163	2.83921e-163	-6.80864e-164	-3.71135e-163	4.94444e-163	3.83235e-163	-1.11544e-162	-7.05081e-163	3.54628e-163	-4.97067e-163	4.10583e-163	-4.23317e-163	2.39935e-163	-2.89656e-163	-1.16e-163	-4.96397e-163	0
-1.7274e-163	-2.35592e-163	1.89408e-163	-1.41239e-162	6.12303e-163	3.9566e-163	5.9965e-163	1.59448e-163	9.26881e-164	8.68421e-164	4.0953e-163	2.48651e-163	3.71623e-163	2.64325e-163	3.0918e-163	2.83921e-163	-6.80864e-164	-3.71135e-163	4.94444e-163	3.83235e-163	-1.11544e-162	-7.05081e-163	3.54628e-163	-4.97067e-163	4.10583e-163	-4.23317e-163	2.39935e-163	-2.89656e-163	-1.16e-163	-4.96397e-163	0
-1.7274e-163	-2.35592e-163	1.89408e-163	-1.41239e-162	6.12303e-163	3.9566e-163	5.9965e-163	1.59448e-163	9.26881e-164	8.68421e-164	4.0953e-163	2.48651e-163	3.71623e-163	2.64325e-163	3.0918e-163	2.83921e-163	-6.80864e-164	-3.71135e-163	4.94444e-163	3.83235e-163	-1.11544e-162	-7.05081e-163	3.54628e-163	-4.97067e-163	4.10583e-163	-4.23317e-163	2.39935e-163	-2.89656e-163	-1.16e-163	-4.96397e-163	0
-1.7274e-163	-2.35592e-163	1.89408e-163	-1.41239e-162	6.12303e-163	3.9566e-163	5.9965e-163	1.59448e-163	9.26881e-164	8.68421e-164	4.0953e-163	2.48651e-163	3.71623e-163	2.64325e-163	3.0918e-163	2.83921e-163	-6.80864e-164	-3.71135e-163	4.94444e-163	3.83235e-163	-1.11544e-162	-7.05081e-163	3.54628e-163	-4.97067e-163	4.10583e-163	-4.23317e-163	2.39935e-163	-2.89656e-163	-1.16e-163	-4.96397e-163	0
-1.7274e-163	-2.35592e-163	1.89408e-163	-1.41239e-162	6.12303e-163	3.9566e-163	5.9965e-163	1.59448e-163	9.26881e-164	8.68421e-164	4.0953e-163	2.48651e-163	3.71623e-163	2.64325e-163	3.0918e-163	2.83921e-163	-6.80864e-164	-3.71135e-163	4.94444e-163	3.83235e-163	-1.11544e-162	-7.05081e-163	3.54628e-163	-4.97067e-163	4.10583e-163	-4.23317e-163	2.39935e-163	-2.89656e-163	-1.16e-163	-4.96397e-163	0
-1.7274e-163	-2.35592e-163	1.89408e-163	-1.41239e-162	6.12303e-163	3.9566e-163	5.9965e-163	1.59448e-163	9.26881e-164	8.68421e-164	4.0953e-163	2.48651e-163	3.71623e-163	2.64325e-163	3.0918e-163	2.83921e-163	-6.80864e-164	-3.71135e-163	4.94444e-163	3.83235e-163	-1.11544e-162	-7.05081e-163	3.54628e-163	-4.97067e-163	4.10583e-163	-4.23317e-163	2.39935e-163	-2.89656e-163	-1.16e-163	-4.96397e-163	0
-1.7274e-163	-2.35592e-163	1.89408e-163	-1.41239e-162	6.12303e-163	3.9566e-163	5.9965e-163	1.59448e-163	9.26881e-164	8.68421e-164	4.0953e-163	2.48651e-163	3.71623e-163	2.64325e-163	3.0918e-163	2.83921e-163	-6.80864e-164	-3.71135e-163	4.94444e-163	3.83235e-163	-1.11544e-162	-7.05081e-163	3.54628e-163	-4.97067e-163	4.10583e-163	-4.23317e-163	2.39935e-163	-2.89656e-163	-1.16e-163	-4.96397e-163	0
-1.7274e-163	-2.35592e-163	1.89408e-163	-1.41239e-162	6.12303e-163	3.9566e-163	5.9965e-163	1.59448e-163	9.26881e-164	8.68421e-164	4.0953e-163	2.48651e-163	3.71623e-163	2.64325e-163	3.0918e-163	2.83921e-163	-6.80864e-164	-3.71135e-163	4.94444e-163	3.83235e-163	-1.11544e-162	-7.05081e-163	3.54628e-163	-4.97067e-163	4.10583e-163	-4.23317e-163	2.39935e-163	-2.89656e-163	-1.16e-163	-4.96397e-163	0
-1.7274e-163	-2.35592e-163	1.89408e-163	-1.41239e-162	6.12303e-163	3.9566e-163	5.9965e-163	1.59448e-163	9.26881e-164	8.68421e-164	4.0953e-163	2.48651e-163	3.71623e-163	2.64325e-163	3.0918e-163	2.83921e-163	-6.80864e-164	-3.71135e-163	4.94444e-163	3.83235e-163	-1.11544e-162	-7.05081e-163	3.54628e-163	-4.97067e-163	4.10583e-163	-4.23317e-163	2.39935e-163	-2.89656e-163	-1.16e-163	-4.96397e-163	0
-1.7274e-163	-2.35592e-163	1.89408e-163	-1.41239e-162	6.12303e-163	3.9566e-163	5.9965e-163	1.59448e-163	9.26881e-164	8.68421e-164	4.0953e-163	2.48651e-163	3.71623e-163	2.64325e-163	3.0918e-163	2.83921e-163	-6.80864e-164	-3.71135e-163	4.94444e-163	3.83235e-163	-1.11544e-162	-7.05081e-163	3.54628e-163	-4.97067e-163	4.10583e-163	-4.23317e-163	2.39935e-163	-2.89656e-163	-1.16e-163	-4.96397e-163	0
-1.7274e-163	-2.35592e-163	1.89408e-163	-1.41239e-162	6.12303e-163	3.9566e-163	5.9965e-163	1.59448e-163	9.26881e-164	8.68421e-164	4.0953e-163	2.48651e-163	3.71623e-163	2.64325e-163	3.0918e-163	2.83921e-163	-6.80864e-164	-3.71135e-163	4.94444e-163	3.83235e-163	-1.11544e-162	-7.05081e-163	3.54628e-163	-4.97067e-163	4.10583e-163	-4.23317e-163	2.39935e-163	-2.89656e-163	-1.16e-163	-4.96397e-163	0
-1.7274e-163	-2.35592e-163	1.89408e-163	-1.41239e-162	6.12303e-163	3.9566e-163	5.9965e-163	1.59448e-163	9.26881e-164	8.68421e-164	4.0953e-163	2.48651e-163	3.71623e-163	2.64325e-163	3.0918e-163	2.83921e-163	-6.80864e-164	-3.71135e-163	4.94444e-163	3.83235e-163	-1.11544e-162	-7.05081e-163	3.54628e-163	-4.97067e-163	4.10583e-163	-4.23317e-163	2.39935e-163	-2.89656e-163	-1.16e-163	-4.96397e-163	0
-1.7274e-163	-2.35592e-163	1.89408e-163	-1.41239e-162	6.12303e-163	3.9566e-163	5.9965e-163	1.59448e-163	9.26881e-164	8.68421e-164	4.0953e-163	2.48651e-163	3.71623e-163	2.64325e-163	3.0918e-163	2.83921e-163	-6.80864e-164	-3.71135e-163	4.94444e-163	3.83235e-163	-1.11544e-162	-7.05081e-163	3.54628e-163	-4.97067e-163	4.10583e-163	-4.23317e-163	2.39935e-163	-2.89656e-163	-1.16e-163	-4.96397e-163	0
-1.7274e-163	-2.35592e-163	1.89408e-163	-1.41239e-162	6.12303e-163	3.9566e-163	5.9965e-163	1.59448e-163	9.26881e-164	8.68421e-164	4.0953e-163	2.48651e-163	3.71623e-163	2.64325e-163	3.0918e-163	2.83921e-163	-6.80864e-164	-3.71135e-163	4.94444e-163	3.83235e-163	-1.11544e-162	-7.05081e-163	3.54628e-163	-4.97067e-163	4.10583e-163	-4.23317e-163	2.39935e-163	-2.89656e-163	-1.16e-163	-4.96397e-163	0
-1.7274e-163	-2.35592e-163	1.89408e-163	-1.41239e-162	6.12303e-163	3.9566e-163	5.9965e-163	1.59448e-163	9.26881e-164	8.68421e-164	4.0953e-163	2.48651e-163	3.71623e-163	2.64325e-163	3.0918e-163	2.83921e-163	-6.80864e-164	-3.71135e-163	4.94444e-163	3.83235e-163	-1.11544e-162	-7.05081e-163	3.54628e-163	-4.97067e-163	4.10583e-163	-4.23317e-163	2.39935e-163	-2.89656e-163	-1.16e-163	-4.96397e-163	0
-1.7274e-163	-2.35592e-163	1.89408e-163	-1.41239e-162	6.12303e-163	3.9566e-163	5.9965e-163	1.59448e-163	9.26881e-164	8.68421e-164	4.0953e-163	2.48651e-163	3.71623e-163	2.64325e-163	3.0918e-163	2.83921e-163	-6.80864e-164	-3.71135e-163	4.94444e-163	3.83235e-163	-1.11544e-162	-7.05081e-163	3.54628e-163	-4.97067e-163	4.10583e-163	-4.23317e-163	2.39935e-163	-2.89656e-163	-1.16e-163	-4.96397e-163	0
-1.7274e-163	-2.35592e-163	1.89408e-163	-1.41239e-162	6.12303e-163	3.9566e-163	5.9965e-163	1.59448e-163	9.26881e-164	8.68421e-164	4.0953e-163	2.48651e-163	3.71623e-163	2.64325e-163	3.0918e-163	2.83921e-163	-6.80864e-164	-3.71135e-163	4.94444e-163	3.83235e-163	-1.11544e-162	-7.05081e-163	3.54628e-163	-4.97067e-163	4.10583e-163	-4.23317e-163	2.39935e-163	-2.89656e-163	-1.16e-163	-4.96397e-163	0
-1.7274e-163	-2.35592e-163	1.89408e-163	-1.41239e-162	6.12303e-163	3.9566e-163	5.9965e-163	1.59448e-163	9.26881e-164	8.68421e-164	4.0953e-163	2.48651e-163	3.71623e-163	2.64325e-163	3.0918e-163	2.83921e-163	-6.80864e-164	-3.71135e-163	4.94444e-163	3.83235e-163	-1.11544e-162	-7.05081e-163	3.54628e-163	-4.97067e-163	4.10583e-163	-4.23317e-163	2.39935e-163	-2.89656e-163	-1.16e-163	-4.96397e-163	0
-1.7274e-163	-2.35592e-163	1.89408e-163	-1.41239e-162	6.12303e-163	3.9566e-163	5.9965e-163	1.59448e-163	9.26881e-164	8.68421e-164	4.0953e-163	2.48651e-163	3.71623e-163	2.64325e-163	3.0918e-163	2.83921e-163	-6.80864e-164	-3.71135e-163	4.94444e-163	3.83235e-163	-1.11544e-162	-7.05081e-163	3.54628e-163	-4.97067e-163	4.10583e-163	-4.23317e-163	2.39935e-163	-2.89656e-163	-1.16e-163	-4.96397e-163	0
-1.7274e-163	-2.35592e-163	1.89408e-163	-1.41239e-162	6.12303e-163	3.9566e-163	5.9965e-163	1.59448e-163	9.26881e-164	8.68421e-164	4.0953e-163	2.48651e-163	3.71623e-163	2.64325e-163	3.0918e-163	2.83921e-163	-6.80864e-164	-3.71135e-163	4.94444e-163	3.83235e-163	-1.11544e-162	-7.05081e-163	3.54628e-163	-4.97067e-163	4.10583e-163	-4.23317e-163	2.39935e-163	-2.89656e-163	-1.16e-163	-4.96397e-163	0
-1.7274e-163	-2.35592e-163	1.89408e-163	-1.41239e-162	6.12303e-163	3.9566e-163	5.9965e-163	1.59448e-163	9.26881e-164	8.68421e-164	4.0953e-163	2.48651e-163	3.71623e-163	2.64325e-163	3.0918e-163	2.83921e-163	-6.80864e-164	-3.71135e-163	4.94444e-163	3.83235e-163	-1.11544e-162	-7.05081e-163	3.54628e-163	-4.97067e-163	4.10583e-163	-4.23317e-163	2.39935e-163	-2.89656e-163	-1.16e-163	-4.96397e-163	0
-1.7274e-163	-2.35592e-163	1.89408e-163	-1.41239e-162	6.12303e-163	3.9566e-163	5.9965e-163	1.59448e-163	9.26881e-164	8.68421e-164	4.0953e-163	2.48651e-163	3.71623e-163	2.64325e-163	3.0918e-163	2.83921e-163	-6.80864e-164	-3.71135e-163	4.94444e-163	3.83235e-163	-1.11544e-162	-7.05081e-163	3.54628e-163	-4.97067e-163	4.10583e-163	-4.23317e-163	2.39935e-163	-2.89656e-163	-1.16e-163	-4.96397e-163	0
-1.7274e-163	-2.35592e-163	1.89408e-163	-1.41239e-162	6.12303e-163	3.9566e-163	5.9965e-163	1.59448e-163	9.26881e-164	8.68421e-164	4.0953e-163	2.48651e-163	3.71623e-163	2.64325e-163	3.0918e-163	2.83921e-163	-6.80864e-164	-3.71135e-163	4.94444e-163	3.83235e-163	-1.11544e-162	-7.05081e-163	3.54628e-163	-4.97067e-163	4.10583e-163	-4.23317e-163	2.39935e-163	-2.89656e-163	-1.16e-163	-4.96397e-163	0
-1.7274e-163	-2.35592e-163	1.89408e-163	-1.41239e-162	6.12303e-163	3.9566e-163	5.9965e-163	1.59448e-163	9.26881e-164	8.68421e-164	4.0953e-163	2.48651e-163	3.71623e-163	2.64325e-163	3.0918e-163	2.83921e-163	-6.80864e-164	-3.71135e-163	4.94444e-163	3.83235e-163	-1.11544e-162	-7.05081e-163	3.54628e-163	-4.97067e-163	4.10583e-163	-4.23317e-163	2.39935e-163	-2.89656e-163	-1.16e-163	-4.96397e-163	0
-1.7274e-163	-2.35592e-163	1.89408e-163	-1.41239e-162	6.12303e-163	3.9566e-163	5.9965e-163	1.59448e-163	9.26881e-164	8.68421e-164	4.0953e-163	2.48651e-163	3.71623e-163	2.64325e-163	3.0918e-163	2.83921e-163	-6.80864e-164	-3.71135e-163	4.94444e-163	3.83235e-163	-1.11544e-162	-7.05081e-163	3.54628e-163	-4.97067e-163	4.10583e-163	-4.23317e-163	2.39935e-163	-2.89656e-163	-1.16e-163	-4.96397e-163	0
-1.7274e-163	-2.35592e-163	1.89408e-163	-1.41239e-162	6.12303e-163	3.9566e-163	5.9965e-163	1.59448e-163	9.26881e-164	8.68421e-164	4.0953e-163	2.48651e-163	3.71623e-163	2.64325e-163	3.0918e-163	2.83921e-163	-6.80864e-164	-3.71135e-163	4.94444e-163	3.83235e-163	-1.11544e-162	-7.05081e-163	3.54628e-163	-4.97067e-163	4.10583e-163	-4.23317e-163	2.39935e-163	-2.89656e-163	-1.16e-163	-4.96397e-163	0
-1.7274e-163	-2.35592e-163	1.89408e-163	-1.41239e-162	6.12303e-163	3.9566e-163	5.9965e-163	1.59448e-163	9.26881e-164	8.68421e-164	4.0953e-163	2.48651e-163	3.71623e-163	2.64325e-163	3.0918e-163	2.83921e-163	-6.80864e-164	-3.71135e-163	4.94444e-163	3.83235e-163	-1.11544e-162	-7.05081e-163	3.54628e-163	-4.97067e-163	4.10583e-163	-4.23317e-163	2.39935e-163	-2.89656e-163	-1.16e-163	-4.96397e-163	0
-1.7274e-163	-2.35592e-163	1.89408e-163	-1.41239e-162	6.12303e-163	3.9566e-163	5.9965e-163	1.59448e-163	9.26881e-164	8.68421e-164	4.0953e-163	2.48651e-163	3.71623e-163	2.64325e-163	3.0918e-163	2.83921e-163	-6.80864e-164	-3.71135e-163	4.94444e-163	3.83235e-163	-1.11544e-162	-7.05081e-163	3.54628e-163	-4.97067e-163	4.10583e-163	-4.23317e-163	2.39935e-163	-2.89656e-163	-1.16e-163	-4.96397e-163	0
-1.7274e-163	-2.35592e-163	1.89408e-163	-1.41239e-162	6.12303e-163	3.9566e-163	5.9965e-163	1.59448e-163	9.26881e-164	8.68421e-164	4.0953e-163	2.48651e-163	3.71623e-163	2.64325e-163	3.0918e-163	2.83921e-163	-6.80864e-164	-3.71135e-163	4.94444e-163	3.83235e-163	-1.11544e-162	-7.05081e-163	3.54628e-163	-4.97067e-163	4.10583e-163	-4.23317e-163	2.39935e-163	-2.89656e-163	-1.16e-163	-4.96397e-163	0
-1.7274e-163	-2.35592e-163	1.89408e-163	-1.41239e-162	6.12303e-163	3.9566e-163	5.9965e-163	1.59448e-163	9.26881e-164	8.68421e-164	4.0953e-163	2.48651e-163	3.71623e-163	2.64325e-163	3.0918e-163	2.83921e-163	-6.80864e-164	-3.71135e-163	4.94444e-163	3.83235e-163	-1.11544e-162	-7.05081e-163	3.54628e-163	-4.97067e-163	4.10583e-163	-4.23317e-163	2.39935e-163	-2.89656e-163	-1.16e-163	-4.96397e-163	0
-1.7274e-163	-2.35592e-163	1.89408e-163	-1.41239e-162	6.12303e-163	3.9566e-163	5.9965e-163	1.59448e-163	9.26881e-164	8.68421e-164	4.0953e-163	2.48651e-163	3.71623e-163	2.64325e-163	3.0918e-163	2.83921e-163	-6.80864e-164	-3.71135e-163	4.94444e-163	3.83235e-163	-1.11544e-162	-7.05081e-163	3.54628e-163	-4.97067e-163	4.10583e-163	-4.23317e-163	2.39935e-163	-2.89656e-163	-1.16e-163	-4.96397e-163	0
-1.7274e-163	-2.35592e-163	1.89408e-163	-1.41239e-162	6.12303e-163	3.9566e-163	5.9965e-163	1.59448e-163	9.26881e-164	8.68421e-164	4.0953e-163	2.48651e-163	3.71623e-163	2.64325e-163	3.0918e-163	2.83921e-163	-6.80864e-164	-3.71135e-163	4.94444e-163	3.83235e-163	-1.11544e-162	-7.05081e-163	3.54628e-163	-4.97067e-163	4.10583e-163	-4.23317e-163	2.39935e-163	-2.89656e-163	-1.16e-163	-4.96397e-163	0
-1.7274e-163	-2.35592e-163	1.89408e-163	-1.41239e-162	6.12303e-163	3.9566e-163	5.9965e-163	1.59448e-163	9.26881e-164	8.68421e-164	4.0953e-163	2.48651e-163	3.71623e-163	2.64325e-163	3.0918e-163	2.83921e-163	-6.80864e-164	-3.71135e-163	4.94444e-163	3.83235e-163	-1.11544e-162	-7.05081e-163	3.54628e-163	-4.97067e-163	4.10583e-163	-4.23317e-163	2.39935e-163	-2.89656e-163	-1.16e-163	-4.96397e-163	0
-1.7274e-163	-2.35592e-163	1.89408e-163	-1.41239e-162	6.12303e-163	3.9566e-163	5.9965e-163	1.59448e-163	9.26881e-164	8.68421e-164	4.0953e-163	2.48651e-163	3.71623e-163	2.64325e-163	3.0918e-163	2.83921e-163	-6.80864e-164	-3.71135e-163	4.94444e-163	3.83235e-163	-1.11544e-162	-7.05081e-163	3.54628e-163	-4.97067e-163	4.10583e-163	-4.23317e-163	2.39935e-163	-2.89656e-163	-1.16e-163	-4.96397e-163	0
-1.7274e-163	-2.35592e-163	1.89408e-163	-1.41239e-162	6.12303e-163	3.9566e-163	5.9965e-163	1.59448e-163	9.26881e-164	8.68421e-164	4.0953e-163	2.48651e-163	3.71623e-163	2.64325e-163	3.0918e-163	2.83921e-163	-6.80864e-164	-3.71135e-163	4.94444e-163	3.83235e-163	-1.11544e-162	-7.05081e-163	3.54628e-163	-4.97067e-163	4.10583e-163	-4.23317e-163	2.39935e-163	-2.89656e-163	-1.16e-163	-4.96397e-163	0
-1.7274e-163	-2.35592e-163	1.89408e-163	-1.41239e-162	6.12303e-163	3.9566e-163	5.9965e-163	1.59448e-163	9.26881e-164	8.68421e-164	4.0953e-163	2.48651e-163	3.71623e-163	2.64325e-163	3.0918e-163	2.83921e-163	-6.80864e-164	-3.71135e-163	4.94444e-163	3.83235e-163	-1.11544e-162	-7.05081e-163	3.54628e-163	-4.97067e-163	4.10583e-163	-4.23317e-163	2.39935e-163	-2.89656e-163	-1.16e-163	-4.96397e-163	0
-1.7274e-163	-2.35592e-163	1.89408e-163	-1.41239e-162	6.12303e-163	3.9566e-163	5.9965e-163	1.59448e-163	9.26881e-164	8.68421e-164	4.0953e-163	2.48651e-163	3.71623e-163	2.64325e-163	3.0918e-163	2.83921e-163	-6.80864e-164	-3.71135e-163	4.94444e-163	3.83235e-163	-1.11544e-162	-7.05081e-163	3.54628e-163	-4.97067e-163	4.10583e-163	-4.23317e-163	2.39935e-163	-2.89656e-163	-1.16e-163	-4.96397e-163	0
-1.7274e-163	-2.35592e-163	1.89408e-163	-1.41239e-162	6.12303e-163	3.9566e-163	5.9965e-163	1.59448e-163	9.26881e-164	8.68421e-164	4.0953e-163	2.48651e-163	3.71623e-163	2.64325e-163	3.0918e-163	2.83921e-163	-6.80864e-164	-3.71135e-163	4.94444e-163	3.83235e-163	-1.11544e-162	-7.05081e-163	3.54628e-163	-4.97067e-163	4.10583e-163	-4.23317e-163	2.39935e-163	-2.89656e-163	-1.16e-163	-4.96397e-163	0
-1.7274e-163	-2.35592e-163	1.89408e-163	-1.41239e-162	6.12303e-163	3.9566e-163	5.9965e-163	1.59448e-163	9.26881e-164	8.68421e-164	4.0953e-163	2.48651e-163	3.71623e-163	2.64325e-163	3.0918e-163	2.83921e-163	-6.80864e-164	-3.71135e-163	4.94444e-163	3.83235e-163	-1.11544e-162	-7.05081e-163	3.54628e-163	-4.97067e-163	4.10583e-163	-4.23317e-163	2.39935e-163	-2.89656e-163	-1.16e-163	-4.96397e-163	0
-1.7274e-163	-2.35592e-163	1.89408e-163	-1.41239e-162	6.12303e-163	3.9566e-163	5.9965e-163	1.59448e-163	9.26881e-164	8.68421e-164	4.0953e-163	2.48651e-163	3.71623e-163	2.64325e-163	3.0918e-163	2.83921e-163	-6.80864e-164	-3.71135e-163	4.94444e-163	3.83235e-163	-1.11544e-162	-7.05081e-163	3.54628e-163	-4.97067e-163	4.10583e-163	-4.23317e-163	2.39935e-163	-2.89656e-163	-1.16e-163	-4.96397e-163	0
-1.7274e-163	-2.35592e-163	1.89408e-163	-1.41239e-162	6.12303e-163	3.9566e-163	5.9965e-163	1.59448e-163	9.26881e-164	8.68421e-164	4.0953e-163	2.48651e-163	3.71623e-163	2.64325e-163	3.0918e-163	2.83921e-163	-6.80864e-164	-3.71135e-163	4.94444e-163	3.83235e-163	-1.11544e-162	-7.05081e-163	3.54628e-163	-4.97067e-163	4.10583e-163	-4.23317e-163	2.39935e-163	-2.89656e-163	-1.16e-163	-4.96397e-163	0
-1.7274e-163	-2.35592e-163	1.89408e-163	-1.41239e-162	6.12303e-163	3.9566e-163	5.9965e-163	1.59448e-163	9.26881e-164	8.68421e-164	4.0953e-163	2.48651e-163	3.71623e-163	2.64325e-163	3.0918e-163	2.83921e-163	-6.80864e-164	-3.71135e-163	4.94444e-163	3.83235e-163	-1.11544e-162	-7.05081e-163	3.54628e-163	-4.97067e-163	4.10583e-163	-4.23317e-163	2.39935e-163	-2.89656e-163	-1.16e-163	-4.96397e-163	0
-1.7274e-163	-2.35592e-163	1.89408e-163	-1.41239e-162	6.12303e-163	3.9566e-163	5.9965e-163	1.59448e-163	9.26881e-164	8.68421e-164	4.0953e-163	2.48651e-163	3.71623e-163	2.64325e-163	3.0918e-163	2.83921e-163	-6.80864e-164	-3.71135e-163	4.94444e-163	3.83235e-163	-1.11544e-162	-7.05081e-163	3.54628e-163	-4.97067e-163	4.10583e-163	-4.23317e-163	2.39935e-163	-2.89656e-163	-1.16e-163	-4.96397e-163	0
-1.7274e-163	-2.35592e-163	1.89408e-163	-1.41239e-162	6.12303e-163	3.9566e-163	5.9965e-163	1.59448e-163	9.26881e-164	8.68421e-164	4.0953e-163	2.48651e-163	3.71623e-163	2.64325e-163	3.0918e-163	2.83921e-163	-6.80864e-164	-3.71135e-163	4.94444e-163	3.83235e-163	-1.11544e-162	-7.05081e-163	3.54628e-163	-4.97067e-163	4.10583e-163	-4.23317e-163	2.39935e-163	-2.89656e-163	-1.16e-163	-4.96397e-163	0
-1.7274e-163	-2.35592e-163	1.89408e-163	-1.41239e-162	6.12303e-163	3.9566e-163	5.9965e-163	1.59448e-163	9.26881e-164	8.68421e-164	4.0953e-163	2.48651e-163	3.71623e-163	2.64325e-163	3.0918e-163	2.83921e-163	-6.80864e-164	-3.71135e-163	4.94444e-163	3.83235e-163	-1.11544e-162	-7.05081e-163	3.54628e-163	-4.97067e-163	4.10583e-163	-4.23317e-163	2.39935e-163	-2.89656e-163	-1.16e-163	-4.96397e-163	0
-1.7274e-163	-2.35592e-163	1.89408e-163	-1.41239e-162	6.12303e-163	3.9566e-163	5.9965e-163	1.59448e-163	9.26881e-164	8.68421e-164	4.0953e-163	2.48651e-163	3.71623e-163	2.64325e-163	3.0918e-163	2.83921e-163	-6.80864e-164	-3.71135e-163	4.94444e-163	3.83235e-163	-1.11544e-162	-7.05081e-163	3.54628e-163	-4.97067e-163	4.10583e-163	-4.23317e-163	2.39935e-163	-2.89656e-163	-1.16e-163	-4.96397e-163	0
-1.7274e-163	-2.35592e-163	1.89408e-163	-1.41239e-162	6.12303e-163	3.9566e-163	5.9965e-163	1.59448e-163	9.26881e-164	8.68421e-164	4.0953e-163	2.48651e-163	3.71623e-163	2.64325e-163	3.0918e-163	2.83921e-163	-6.80864e-164	-3.71135e-163	4.94444e-163	3.83235e-163	-1.11544e-162	-7.05081e-163	3.54628e-163	-4.97067e-163	4.10583e-163	-4.23317e-163	2.39935e-163	-2.89656e-163	-1.16e-163	-4.96397e-163	0
-1.7274e-163	-2.35592e-163	1.89408e-163	-1.41239e-162	6.12303e-163	3.9566e-163	5.9965e-163	1.59448e-163	9.26881e-164	8.68421e-164	4.0953e-163	2.48651e-163	3.71623e-163	2.64325e-163	3.0918e-163	2.83921e-163	-6.80864e-164	-3.71135e-163	4.94444e-163	3.83235e-163	-1.11544e-162	-7.05081e-163	3.54628e-163	-4.97067e-163	4.10583e-163	-4.23317e-163	2.39935e-163	-2.89656e-163	-1.16e-163	-4.96397e-163	0
-1.7274e-163	-2.35592e-163	1.89408e-163	-1.41239e-162	6.12303e-163	3.9566e-163	5.9965e-163	1.59448e-163	9.26881e-164	8.68421e-164	4.0953e-163	2.48651e-163	3.71623e-163	2.64325e-163	3.0918e-163	2.83921e-163	-6.80864e-164	-3.71135e-163	4.94444e-163	3.83235e-163	-1.11544e-162	-7.05081e-163	3.54628e-163	-4.97067e-163	4.10583e-163	-4.23317e-163	2.39935e-163	-2.89656e-163	-1.16e-163	-4.96397e-163	0
-1.7274e-163	-2.35592e-163	1.89408e-163	-1.41239e-162	6.12303e-163	3.9566e-163	5.9965e-163	1.59448e-163	9.26881e-164	8.68421e-164	4.0953e-163	2.48651e-163	3.71623e-163	2.64325e-163	3.0918e-163	2.83921e-163	-6.80864e-164	-3.71135e-163	4.94444e-163	3.83235e-163	-1.11544e-162	-7.05081e-163	3.54628e-163	-4.97067e-163	4.10583e-163	-4.23317e-163	2.39935e-163	-2.89656e-163	-1.16e-163	-4.96397e-163	0
-1.7274e-163	-2.35592e-163	1.89408e-163	-1.41239e-162	6.12303e-163	3.9566e-163	5.9965e-163	1.59448e-163	9.26881e-164	8.68421e-164	4.0953e-163	2.48651e-163	3.71623e-163	2.64325e-163	3.0918e-163	2.83921e-163	-6.80864e-164	-3.71135e-163	4.94444e-163	3.83235e-163	-1.11544e-162	-7.05081e-163	3.54628e-163	-4.97067e-163	4.10583e-163	-4.23317e-163	2.39935e-163	-2.89656e-163	-1.16e-163	-4.96397e-163	0
-1.7274e-163	-2.35592e-163	1.89408e-163	-1.41239e-162	6.12303e-163	3.9566e-163	5.9965e-163	1.59448e-163	9.26881e-164	8.68421e-164	4.0953e-163	2.48651e-163	3.71623e-163	2.64325e-163	3.0918e-163	2.83921e-163	-6.80864e-164	-3.71135e-163	4.94444e-163	3.83235e-163	-1.11544e-162	-7.05081e-163	3.54628e-163	-4.97067e-163	4.10583e-163	-4.23317e-163	2.39935e-163	-2.89656e-163	-1.16e-163	-4.96397e-163	0
-1.7274e-163	-2.35592e-163	1.89408e-163	-1.41239e-162	6.12303e-163	3.9566e-163	5.9965e-163	1.59448e-163	9.26881e-164	8.68421e-164	4.0953e-163	2.48651e-163	3.71623e-163	2.64325e-163	3.0918e-163	2.83921e-163	-6.80864e-164	-3.71135e-163	4.94444e-163	3.83235e-163	-1.11544e-162	-7.05081e-163	3.54628e-163	-4.97067e-163	4.10583e-163	-4.23317e-163	2.39935e-163	-2.89656e-163	-1.16e-163	-4.96397e-163	0
-1.7274e-163	-2.35592e-163	1.89408e-163	-1.41239e-162	6.12303e-163	3.9566e-163	5.9965e-163	1.59448e-163	9.26881e-164	8.68421e-164	4.0953e-163	2.48651e-163	3.71623e-163	2.64325e-163	3.0918e-163	2.83921e-163	-6.80864e-164	-3.71135e-163	4.94444e-163	3.83235e-163	-1.11544e-162	-7.05081e-163	3.54628e-163	-4.97067e-163	4.10583e-163	-4.23317e-163	2.39935e-163	-2.89656e-163	-1.16e-163	-4.96397e-163	0
-1.7274e-163	-2.35592e-163	1.89408e-163	-1.41239e-162	6.12303e-163	3.9566e-163	5.9965e-163	1.59448e-163	9.26881e-164	8.68421e-164	4.0953e-163	2.48651e-163	3.71623e-163	2.64325e-163	3.0918e-163	2.83921e-163	-6.80864e-164	-3.71135e-163	4.94444e-163	3.83235e-163	-1.11544e-162	-7.05081e-163	3.54628e-163	-4.97067e-163	4.10583e-163	-4.23317e-163	2.39935e-163	-2.89656e-163	-1.16e-163	-4.96397e-163	0
-1.7274e-163	-2.35592e-163	1.89408e-163	-1.41239e-162	6.12303e-163	3.9566e-163	5.9965e-163	1.59448e-163	9.26881e-164	8.68421e-164	4.0953e-163	2.48651e-163	3.71623e-163	2.64325e-163	3.0918e-163	2.83921e-163	-6.80864e-164	-3.71135e-163	4.94444e-163	3.83235e-163	-1.11544e-162	-7.05081e-163	3.54628e-163	-4.97067e-163	4.10583e-163	-4.23317e-163	2.39935e-163	-2.89656e-163	-1.16e-163	-4.96397e-163	0
-1.7274e-163	-2.35592e-163	1.89408e-163	-1.41239e-162	6.12303e-163	3.9566e-163	5.9965e-163	1.59448e-163	9.26881e-164	8.68421e-164	4.0953e-163	2.48651e-163	3.71623e-163	2.64325e-163	3.0918e-163	2.83921e-163	-6.80864e-164	-3.71135e-163	4.94444e-163	3.83235e-163	-1.11544e-162	-7.05081e-163	3.54628e-163	-4.97067e-163	4.10583e-163	-4.23317e-163	2.39935e-163	-2.89656e-163	-1.16e-163	-4.96397e-163	0
-1.7274e-163	-2.35592e-163	1.89408e-163	-1.41239e-162	6.12303e-163	3.9566e-163	5.9965e-163	1.59448e-163	9.26881e-164	8.68421e-164	4.0953e-163	2.48651e-163	3.71623e-163	2.64325e-163	3.0918e-163	2.83921e-163	-6.80864e-164	-3.71135e-163	4.94444e-163	3.83235e-163	-1.11544e-162	-7.05081e-163	3.54628e-163	-4.97067e-163	4.10583e-163	-4.23317e-163	2.39935e-163	-2.89656e-163	-1.16e-163	-4.96397e-163	0
-1.7274e-163	-2.35592e-163	1.89408e-163	-1.41239e-162	6.12303e-163	3.9566e-163	5.9965e-163	1.59448e-163	9.26881e-164	8.68421e-164	4.0953e-163	2.48651e-163	3.71623e-163	2.64325e-163	3.0918e-163	2.83921e-163	-6.80864e-164	-3.71135e-163	4.94444e-163	3.83235e-163	-1.11544e-162	-7.05081e-163	3.54628e-163	-4.97067e-163	4.10583e-163	-4.23317e-163	2.39935e-163	-2.89656e-163	-1.16e-163	-4.96397e-163	0
-1.7274e-163	-2.35592e-163	1.89408e-163	-1.41239e-162	6.12303e-163	3.9566e-163	5.9965e-163	1.59448e-163	9.26881e-164	8.68421e-164	4.0953e-163	2.48651e-163	3.71623e-163	2.64325e-163	3.0918e-163	2.83921e-163	-6.80864e-164	-3.71135e-163	4.94444e-163	3.83235e-163	-1.11544e-162	-7.05081e-163	3.54628e-163	-4.97067e-163	4.10583e-163	-4.23317e-163	2.39935e-163	-2.89656e-163	-1.16e-163	-4.96397e-163	0
-1.7274e-163	-2.35592e-163	1.89408e-163	-1.41239e-162	6.12303e-163	3.9566e-163	5.9965e-163	1.59448e-163	9.26881e-164	8.68421e-164	4.0953e-163	2.48651e-163	3.71623e-163	2.64325e-163	3.0918e-163	2.83921e-163	-6.80864e-164	-3.71135e-163	4.94444e-163	3.83235e-163	-1.11544e-162	-7.05081e-163	3.54628e-163	-4.97067e-163	4.10583e-163	-4.23317e-163	2.39935e-163	-2.89656e-163	-1.16e-163	-4.96397e-163	0
-1.7274e-163	-2.35592e-163	1.89408e-163	-1.41239e-162	6.12303e-163	3.9566e-163	5.9965e-163	1.59448e-163	9.26881e-164	8.68421e-164	4.0953e-163	2.48651e-163	3.71623e-163	2.64325e-163	3.0918e-163	2.83921e-163	-6.80864e-164	-3.71135e-163	4.94444e-163	3.83235e-163	-1.11544e-162	-7.05081e-163	3.54628e-163	-4.97067e-163	4.10583e-163	-4.23317e-163	2.39935e-163	-2.89656e-163	-1.16e-163	-4.96397e-163	0
-1.7274e-163	-2.35592e-163	1.89408e-163	-1.41239e-162	6.12303e-163	3.9566e-163	5.9965e-163	1.59448e-163	9.26881e-164	8.68421e-164	4.0953e-163	2.48651e-163	3.71623e-163	2.64325e-163	3.0918e-163	2.83921e-163	-6.80864e-164	-3.71135e-163	4.94444e-163	3.83235e-163	-1.11544e-162	-7.05081e-163	3.54628e-163	-4.97067e-163	4.10583e-163	-4.23317e-163	2.39935e-163	-2.89656e-163	-1.16e-163	-4.96397e-163	0
-1.7274e-163	-2.35592e-163	1.89408e-163	-1.41239e-162	6.12303e-163	3.9566e-163	5.9965e-163	1.59448e-163	9.26881e-164	8.68421e-164	4.0953e-163	2.48651e-163	3.71623e-163	2.64325e-163	3.0918e-163	2.83921e-163	-6.80864e-164	-3.71135e-163	4.94444e-163	3.83235e-163	-1.11544e-162	-7.05081e-163	3.54628e-163	-4.97067e-163	4.10583e-163	-4.23317e-163	2.39935e-163	-2.89656e-163	-1.16e-163	-4.96397e-163	0
-1.7274e-163	-2.35592e-163	1.89408e-163	-1.41239e-162	6.12303e-163	3.9566e-163	5.9965e-163	1.59448e-163	9.26881e-164	8.68421e-164	4.0953e-163	2.48651e-163	3.71623e-163	2.64325e-163	3.0918e-163	2.83921e-163	-6.80864e-164	-3.71135e-163	4.94444e-163	3.83235e-163	-1.11544e-162	-7.05081e-163	3.54628e-163	-4.97067e-163	4.10583e-163	-4.23317e-163	2.39935e-163	-2.89656e-163	-1.16e-163	-4.96397e-163	0
-1.7274e-163	-2.35592e-163	1.89408e-163	-1.41239e-162	6.12303e-163	3.9566e-163	5.9965e-163	1.59448e-163	9.26881e-164	8.68421e-164	4.0953e-163	2.48651e-163	3.71623e-163	2.64325e-163	3.0918e-163	2.83921e-163	-6.80864e-164	-3.71135e-163	4.94444e-163	3.83235e-163	-1.11544e-162	-7.05081e-163	3.54628e-163	-4.97067e-163	4.10583e-163	-4.23317e-163	2.39935e-163	-2.89656e-163	-1.16e-163	-4.96397e-163	0
-1.7274e-163	-2.35592e-163	1.89408e-163	-1.41239e-162	6.12303e-163	3.9566e-163	5.9965e-163	1.59448e-163	9.26881e-164	8.68421e-164	4.0953e-163	2.48651e-163	3.71623e-163	2.64325e-163	3.0918e-163	2.83921e-163	-6.80864e-164	-3.71135e-163	4.94444e-163	3.83235e-163	-1.11544e-162	-7.05081e-163	3.54628e-163	-4.97067e-163	4.10583e-163	-4.23317e-163	2.39935e-163	-2.89656e-163	-1.16e-163	-4.96397e-163	0
-1.7274e-163	-2.35592e-163	1.89408e-163	-1.41239e-162	6.12303e-163	3.9566e-163	5.9965e-163	1.59448e-163	9.26881e-164	8.68421e-164	4.0953e-163	2.48651e-163	3.71623e-163	2.64325e-163	3.0918e-163	2.83921e-163	-6.80864e-164	-3.71135e-163	4.94444e-163	3.83235e-163	-1.11544e-162	-7.05081e-163	3.54628e-163	-4.97067e-163	4.10583e-163	-4.23317e-163	2.39935e-163	-2.89656e-163	-1.16e-163	-4.96397e-163	0
-1.7274e-163	-2.35592e-163	1.89408e-163	-1.41239e-162	6.12303e-163	3.9566e-163	5.9965e-163	1.59448e-163	9.26881e-164	8.68421e-164	4.0953e-163	2.48651e-163	3.71623e-163	2.64325e-163	3.0918e-163	2.83921e-163	-6.80864e-164	-3.71135e-163	4.94444e-163	3.83235e-163	-1.11544e-162	-7.05081e-163	3.54628e-163	-4.97067e-163	4.10583e-163	-4.23317e-163	2.39935e-163	-2.89656e-163	-1.16e-163	-4.96397e-163	0
-1.7274e-163	-2.35592e-163	1.89408e-163	-1.41239e-162	6.12303e-163	3.9566e-163	5.9965e-163	1.59448e-163	9.26881e-164	8.68421e-164	4.0953e-163	2.48651e-163	3.71623e-163	2.64325e-163	3.0918e-163	2.83921e-163	-6.80864e-164	-3.71135e-163	4.94444e-163	3.83235e-163	-1.11544e-162	-7.05081e-163	3.54628e-163	-4.97067e-163	4.10583e-163	-4.23317e-163	2.39935e-163	-2.89656e-163	-1.16e-163	-4.96397e-163	0
-1.7274e-163	-2.35592e-163	1.89408e-163	-1.41239e-162	6.12303e-163	3.9566e-163	5.9965e-163	1.59448e-163	9.26881e-164	8.68421e-164	4.0953e-163	2.48651e-163	3.71623e-163	2.64325e-163	3.0918e-163	2.83921e-163	-6.80864e-164	-3.71135e-163	4.94444e-163	3.83235e-163	-1.11544e-162	-7.05081e-163	3.54628e-163	-4.97067e-163	4.10583e-163	-4.23317e-163	2.39935e-163	-2.89656e-163	-1.16e-163	-4.96397e-163	0
-1.7274e-163	-2.35592e-163	1.89408e-163	-1.41239e-162	6.12303e-163	3.9566e-163	5.9965e-163	1.59448e-163	9.26881e-164	8.68421e-164	4.0953e-163	2.48651e-163	3.71623e-163	2.64325e-163	3.0918e-163	2.83921e-163	-6.80864e-164	-3.71135e-163	4.94444e-163	3.83235e-163	-1.11544e-162	-7.05081e-163	3.54628e-163	-4.97067e-163	4.10583e-163	-4.23317e-163	2.39935e-163	-2.89656e-163	-1.16e-163	-4.96397e-163	0
-1.7274e-163	-2.35592e-163	1.89408e-163	-1.41239e-162	6.12303e-163	3.9566e-163	5.9965e-163	1.59448e-163	9.26881e-164	8.68421e-164	4.0953e-163	2.48651e-163	3.71623e-163	2.64325e-163	3.0918e-163	2.83921e-163	-6.80864e-164	-3.71135e-163	4.94444e-163	3.83235e-163	-1.11544e-162	-7.05081e-163	3.54628e-163	-4.97067e-163	4.10583e-163	-4.23317e-163	2.39935e-163	-2.89656e-163	-1.16e-163	-4.96397e-163	0
-1.7274e-163	-2.35592e-163	1.89408e-163	-1.41239e-162	6.12303e-163	3.9566e-163	5.9965e-163	1.59448e-163	9.26881e-164	8.68421e-164	4.0953e-163	2.48651e-163	3.71623e-163	2.64325e-163	3.0918e-163	2.83921e-163	-6.80864e-164	-3.71135e-163	4.94444e-163	3.83235e-163	-1.11544e-162	-7.05081e-163	3.54628e-163	-4.97067e-163	4.10583e-163	-4.23317e-163	2.39935e-163	-2.89656e-163	-1.16e-163	-4.96397e-163	0
-1.7274e-163	-2.35592e-163	1.89408e-163	-1.41239e-162	6.12303e-163	3.9566e-163	5.9965e-163	1.59448e-163	9.26881e-164	8.68421e-164	4.0953e-163	2.48651e-163	3.71623e-163	2.64325e-163	3.0918e-163	2.83921e-163	-6.80864e-164	-3.71135e-163	4.94444e-163	3.83235e-163	-1.11544e-162	-7.05081e-163	3.54628e-163	-4.97067e-163	4.10583e-163	-4.23317e-163	2.39935e-163	-2.89656e-163	-1.16e-163	-4.96397e-163	0
-1.7274e-163	-2.35592e-163	1.89408e-163	-1.41239e-162	6.12303e-163	3.9566e-163	5.9965e-163	1.59448e-163	9.26881e-164	8.68421e-164	4.0953e-163	2.48651e-163	3.71623e-163	2.64325e-163	3.0918e-163	2.83921e-163	-6.80864e-164	-3.71135e-163	4.94444e-163	3.83235e-163	-1.11544e-162	-7.05081e-163	3.54628e-163	-4.97067e-163	4.10583e-163	-4.23317e-163	2.39935e-163	-2.89656e-163	-1.16e-163	-4.96397e-163	0
-1.7274e-163	-2.35592e-163	1.89408e-163	-1.41239e-162	6.12303e-163	3.9566e-163	5.9965e-163	1.59448e-163	9.26881e-164	8.68421e-164	4.0953e-163	2.48651e-163	3.71623e-163	2.64325e-163	3.0918e-163	2.83921e-163	-6.80864e-164	-3.71135e-163	4.94444e-163	3.83235e-163	-1.11544e-162	-7.05081e-163	3.54628e-163	-4.97067e-163	4.10583e-163	-4.23317e-163	2.39935e-163	-2.89656e-163	-1.16e-163	-4.96397e-163	0
-1.7274e-163	-2.35592e-163	1.89408e-163	-1.41239e-162	6.12303e-163	3.9566e-163	5.9965e-163	1.59448e-163	9.26881e-164	8.68421e-164	4.0953e-163	2.48651e-163	3.71623e-163	2.64325e-163	3.0918e-163	2.83921e-163	-6.80864e-164	-3.71135e-163	4.94444e-163	3.83235e-163	-1.11544e-162	-7.05081e-163	3.54628e-163	-4.97067e-163	4.10583e-163	-4.23317e-163	2.39935e-163	-2.89656e-163	-1.16e-163	-4.96397e-163	0
-1.7274e-163	-2.35592e-163	1.89408e-163	-1.41239e-162	6.12303e-163	3.9566e-163	5.9965e-163	1.59448e-163	9.26881e-164	8.68421e-164	4.0953e-163	2.48651e-163	3.71623e-163	2.64325e-163	3.0918e-163	2.83921e-163	-6.80864e-164	-3.71135e-163	4.94444e-163	3.83235e-163	-1.11544e-162	-7.05081e-163	3.54628e-163	-4.97067e-163	4.10583e-163	-4.23317e-163	2.39935e-163	-2.89656e-163	-1.16e-163	-4.96397e-163	0
-1.7274e-163	-2.35592e-163	1.89408e-163	-1.41239e-162	6.12303e-163	3.9566e-163	5.9965e-163	1.59448e-163	9.26881e-164	8.68421e-164	4.0953e-163	2.48651e-163	3.71623e-163	2.64325e-163	3.0918e-163	2.83921e-163	-6.80864e-164	-3.71135e-163	4.94444e-163	3.83235e-163	-1.11544e-162	-7.05081e-163	3.54628e-163	-4.97067e-163	4.10583e-163	-4.23317e-163	2.39935e-163	-2.89656e-163	-1.16e-163	-4.96397e-163	0
-1.7274e-163	-2.35592e-163	1.89408e-163	-1.41239e-162	6.12303e-163	3.9566e-163	5.9965e-163	1.59448e-163	9.26881e-164	8.68421e-164	4.0953e-163	2.48651e-163	3.71623e-163	2.64325e-163	3.0918e-163	2.83921e-163	-6.80864e-164	-3.71135e-163	4.94444e-163	3.83235e-163	-1.11544e-162	-7.05081e-163	3.54628e-163	-4.97067e-163	4.10583e-163	-4.23317e-163	2.39935e-163	-2.89656e-163	-1.16e-163	-4.96397e-163	0
-1.7274e-163	-2.35592e-163	1.89408e-163	-1.41239e-162	6.12303e-163	3.9566e-163	5.9965e-163	1.59448e-163	9.26881e-164	8.68421e-164	4.0953e-163	2.48651e-163	3.71623e-163	2.64325e-163	3.0918e-163	2.83921e-163	-6.80864e-164	-3.71135e-163	4.94444e-163	3.83235e-163	-1.11544e-162	-7.05081e-163	3.54628e-163	-4.97067e-163	4.10583e-163	-4.23317e-163	2.39935e-163	-2.89656e-163	-1.16e-163	-4.96397e-163	0
-1.7274e-163	-2.35592e-163	1.89408e-163	-1.41239e-162	6.12303e-163	3.9566e-163	5.9965e-163	1.59448e-163	9.26881e-164	8.68421e-164	4.0953e-163	2.48651e-163	3.71623e-163	2.64325e-163	3.0918e-163	2.83921e-163	-6.80864e-164	-3.71135e-163	4.94444e-163	3.83235e-163	-1.11544e-162	-7.05081e-163	3.54628e-163	-4.97067e-163	4.10583e-163	-4.23317e-163	2.39935e-163	-2.89656e-163	-1.16e-163	-4.96397e-163	0
-1.7274e-163	-2.35592e-163	1.89408e-163	-1.41239e-162	6.12303e-163	3.9566e-163	5.9965e-163	1.59448e-163	9.26881e-164	8.68421e-164	4.0953e-163	2.48651e-163	3.71623e-163	2.64325e-163	3.0918e-163	2.83921e-163	-6.80864e-164	-3.71135e-163	4.94444e-163	3.83235e-163	-1.11544e-162	-7.05081e-163	3.54628e-163	-4.97067e-163	4.10583e-163	-4.23317e-163	2.39935e-163	-2.89656e-163	-1.16e-163	-4.96397e-163	0
-1.7274e-163	-2.35592e-163	1.89408e-163	-1.41239e-162	6.12303e-163	3.9566e-163	5.9965e-163	1.59448e-163	9.26881e-164	8.68421e-164	4.0953e-163	2.48651e-163	3.71623e-163	2.64325e-163	3.0918e-163	2.83921e-163	-6.80864e-164	-3.71135e-163	4.94444e-163	3.83235e-163	-1.11544e-162	-7.05081e-163	3.54628e-163	-4.97067e-163	4.10583e-163	-4.23317e-163	2.39935e-163	-2.89656e-163	-1.16e-163	-4.96397e-163	0
-1.7274e-163	-2.35592e-163	1.89408e-163	-1.41239e-162	6.12303e-163	3.9566e-163	5.9965e-163	1.59448e-163	9.26881e-164	8.68421e-164	4.0953e-163	2.48651e-163	3.71623e-163	2.64325e-163	3.0918e-163	2.83921e-163	-6.80864e-164	-3.71135e-163	4.94444e-163	3.83235e-163	-1.11544e-162	-7.05081e-163	3.54628e-163	-4.97067e-163	4.10583e-163	-4.23317e-163	2.39935e-163	-2.89656e-163	-1.16e-163	-4.96397e-163	0
-1.7274e-163	-2.35592e-163	1.89408e-163	-1.41239e-162	6.12303e-163	3.9566e-163	5.9965e-163	1.59448e-163	9.26881e-164	8.68421e-164	4.0953e-163	2.48651e-163	3.71623e-163	2.64325e-163	3.0918e-163	2.83921e-163	-6.80864e-164	-3.71135e-163	4.94444e-163	3.83235e-163	-1.11544e-162	-7.05081e-163	3.54628e-163	-4.97067e-163	4.10583e-163	-4.23317e-163	2.39935e-163	-2.89656e-163	-1.16e-163	-4.96397e-163	0
-1.7274e-163	-2.35592e-163	1.89408e-163	-1.41239e-162	6.12303e-163	3.9566e-163	5.9965e-163	1.59448e-163	9.26881e-164	8.68421e-164	4.0953e-163	2.48651e-163	3.71623e-163	2.64325e-163	3.0918e-163	2.83921e-163	-6.80864e-164	-3.71135e-163	4.94444e-163	3.83235e-163	-1.11544e-162	-7.05081e-163	3.54628e-163	-4.97067e-163	4.10583e-163	-4.23317e-163	2.39935e-163	-2.89656e-163	-1.16e-163	-4.96397e-163	0
-1.7274e-163	-2.35592e-163	1.89408e-163	-1.41239e-162	6.12303e-163	3.9566e-163	5.9965e-163	1.59448e-163	9.26881e-164	8.68421e-164	4.0953e-163	2.48651e-163	3.71623e-163	2.64325e-163	3.0918e-163	2.83921e-163	-6.80864e-164	-3.71135e-163	4.94444e-163	3.83235e-163	-1.11544e-162	-7.05081e-163	3.54628e-163	-4.97067e-163	4.10583e-163	-4.23317e-163	2.39935e-163	-2.89656e-163	-1.16e-163	-4.96397e-163	0
-1.7274e-163	-2.35592e-163	1.89408e-163	-1.41239e-162	6.12303e-163	3.9566e-163	5.9965e-163	1.59448e-163	9.26881e-164	8.68421e-164	4.0953e-163	2.48651e-163	3.71623e-163	2.64325e-163	3.0918e-163	2.83921e-163	-6.80864e-164	-3.71135e-163	4.94444e-163	3.83235e-163	-1.11544e-162	-7.05081e-163	3.54628e-163	-4.97067e-163	4.10583e-163	-4.23317e-163	2.39935e-163	-2.89656e-163	-1.16e-163	-4.96397e-163	0
-1.7274e-163	-2.35592e-163	1.89408e-163	-1.41239e-162	6.12303e-163	3.9566e-163	5.9965e-163	1.59448e-163	9.26881e-164	8.68421e-164	4.0953e-163	2.48651e-163	3.71623e-163	2.64325e-163	3.0918e-163	2.83921e-163	-6.80864e-164	-3.71135e-163	4.94444e-163	3.83235e-163	-1.11544e-162	-7.05081e-163	3.54628e-163	-4.97067e-163	4.10583e-163	-4.23317e-163	2.39935e-163	-2.89656e-163	-1.16e-163	-4.96397e-163	0
-1.7274e-163	-2.35592e-163	1.89408e-163	-1.41239e-162	6.12303e-163	3.9566e-163	5.9965e-163	1.59448e-163	9.26881e-164	8.68421e-164	4.0953e-163	2.48651e-163	3.71623e-163	2.64325e-163	3.0918e-163	2.83921e-163	-6.80864e-164	-3.71135e-163	4.94444e-163	3.83235e-163	-1.11544e-162	-7.05081e-163	3.54628e-163	-4.97067e-163	4.10583e-163	-4.23317e-163	2.39935e-163	-2.89656e-163	-1.16e-163	-4.96397e-163	0
-1.7274e-163	-2.35592e-163	1.89408e-163	-1.41239e-162	6.12303e-163	3.9566e-163	5.9965e-163	1.59448e-163	9.26881e-164	8.68421e-164	4.0953e-163	2.48651e-163	3.71623e-163	2.64325e-163	3.0918e-163	2.83921e-163	-6.80864e-164	-3.71135e-163	4.94444e-163	3.83235e-163	-1.11544e-162	-7.05081e-163	3.54628e-163	-4.97067e-163	4.10583e-163	-4.23317e-163	2.39935e-163	-2.89656e-163	-1.16e-163	-4.96397e-163	0
-1.7274e-163	-2.35592e-163	1.89408e-163	-1.41239e-162	6.12303e-163	3.9566e-163	5.9965e-163	1.59448e-163	9.26881e-164	8.68421e-164	4.0953e-163	2.48651e-163	3.71623e-163	2.64325e-163	3.0918e-163	2.83921e-163	-6.80864e-164	-3.71135e-163	4.94444e-163	3.83235e-163	-1.11544e-162	-7.05081e-163	3.54628e-163	-4.97067e-163	4.10583e-163	-4.23317e-163	2.39935e-163	-2.89656e-163	-1.16e-163	-4.96397e-163	0
-1.7274e-163	-2.35592e-163	1.89408e-163	-1.41239e-162	6.12303e-163	3.9566e-163	5.9965e-163	1.59448e-163	9.26881e-164	8.68421e-164	4.0953e-163	2.48651e-163	3.71623e-163	2.64325e-163	3.0918e-163	2.83921e-163	-6.80864e-164	-3.71135e-163	4.94444e-163	3.83235e-163	-1.11544e-162	-7.05081e-163	3.54628e-163	-4.97067e-163	4.10583e-163	-4.23317e-163	2.39935e-163	-2.89656e-163	-1.16e-163	-4.96397e-163	0
-1.7274e-163	-2.35592e-163	1.89408e-163	-1.41239e-162	6.12303e-163	3.9566e-163	5.9965e-163	1.59448e-163	9.26881e-164	8.68421e-164	4.0953e-163	2.48651e-163	3.71623e-163	2.64325e-163	3.0918e-163	2.83921e-163	-6.80864e-164	-3.71135e-163	4.94444e-163	3.83235e-163	-1.11544e-162	-7.05081e-163	3.54628e-163	-4.97067e-163	4.10583e-163	-4.23317e-163	2.39935e-163	-2.89656e-163	-1.16e-163	-4.96397e-163	0
-1.7274e-163	-2.35592e-163	1.89408e-163	-1.41239e-162	6.12303e-163	3.9566e-163	5.9965e-163	1.59448e-163	9.26881e-164	8.68421e-164	4.0953e-163	2.48651e-163	3.71623e-163	2.64325e-163	3.0918e-163	2.83921e-163	-6.80864e-164	-3.71135e-163	4.94444e-163	3.83235e-163	-1.11544e-162	-7.05081e-163	3.54628e-163	-4.97067e-163	4.10583e-163	-4.23317e-163	2.39935e-163	-2.89656e-163	-1.16e-163	-4.96397e-163	0
-1.7274e-163	-2.35592e-163	1.89408e-163	-1.41239e-162	6.12303e-163	3.9566e-163	5.9965e-163	1.59448e-163	9.26881e-164	8.68421e-164	4.0953e-163	2.48651e-163	3.71623e-163	2.64325e-163	3.0918e-163	2.83921e-163	-6.80864e-164	-3.71135e-163	4.94444e-163	3.83235e-163	-1.11544e-162	-7.05081e-163	3.54628e-163	-4.97067e-163	4.10583e-163	-4.23317e-163	2.39935e-163	-2.89656e-163	-1.16e-163	-4.96397e-163	0
-1.7274e-163	-2.35592e-163	1.89408e-163	-1.41239e-162	6.12303e-163	3.9566e-163	5.9965e-163	1.59448e-163	9.26881e-164	8.68421e-164	4.0953e-163	2.48651e-163	3.71623e-163	2.64325e-163	3.0918e-163	2.83921e-163	-6.80864e-164	-3.71135e-163	4.94444e-163	3.83235e-163	-1.11544e-162	-7.05081e-163	3.54628e-163	-4.97067e-163	4.10583e-163	-4.23317e-163	2.39935e-163	-2.89656e-163	-1.16e-163	-4.96397e-163	0
-1.7274e-163	-2.35592e-163	1.89408e-163	-1.41239e-162	6.12303e-163	3.9566e-163	5.9965e-163	1.59448e-163	9.26881e-164	8.68421e-164	4.0953e-163	2.48651e-163	3.71623e-163	2.64325e-163	3.0918e-163	2.83921e-163	-6.80864e-164	-3.71135e-163	4.94444e-163	3.83235e-163	-1.11544e-162	-7.05081e-163	3.54628e-163	-4.97067e-163	4.10583e-163	-4.23317e-163	2.39935e-163	-2.89656e-163	-1.16e-163	-4.96397e-163	0
-1.7274e-163	-2.35592e-163	1.89408e-163	-1.41239e-162	6.12303e-163	3.9566e-163	5.9965e-163	1.59448e-163	9.26881e-164	8.68421e-164	4.0953e-163	2.48651e-163	3.71623e-163	2.64325e-163	3.0918e-163	2.83921e-163	-6.80864e-164	-3.71135e-163	4.94444e-163	3.83235e-163	-1.11544e-162	-7.05081e-163	3.54628e-163	-4.97067e-163	4.10583e-163	-4.23317e-163	2.39935e-163	-2.89656e-163	-1.16e-163	-4.96397e-163	0
-1.7274e-163	-2.35592e-163	1.89408e-163	-1.41239e-162	6.12303e-163	3.9566e-163	5.9965e-163	1.59448e-163	9.26881e-164	8.68421e-164	4.0953e-163	2.48651e-163	3.71623e-163	2.64325e-163	3.0918e-163	2.83921e-163	-6.80864e-164	-3.71135e-163	4.94444e-163	3.83235e-163	-1.11544e-162	-7.05081e-163	3.54628e-163	-4.97067e-163	4.10583e-163	-4.23317e-163	2.39935e-163	-2.89656e-163	-1.16e-163	-4.96397e-163	0
-1.7274e-163	-2.35592e-163	1.89408e-163	-1.41239e-162	6.12303e-163	3.9566e-163	5.9965e-163	1.59448e-163	9.26881e-164	8.68421e-164	4.0953e-163	2.48651e-163	3.71623e-163	2.64325e-163	3.0918e-163	2.83921e-163	-6.80864e-164	-3.71135e-163	4.94444e-163	3.83235e-163	-1.11544e-162	-7.05081e-163	3.54628e-163	-4.97067e-163	4.10583e-163	-4.23317e-163	2.39935e-163	-2.89656e-163	-1.16e-163	-4.96397e-163	0
-1.7274e-163	-2.35592e-163	1.89408e-163	-1.41239e-162	6.12303e-163	3.9566e-163	5.9965e-163	1.59448e-163	9.26881e-164	8.68421e-164	4.0953e-163	2.48651e-163	3.71623e-163	2.64325e-163	3.0918e-163	2.83921e-163	-6.80864e-164	-3.71135e-163	4.94444e-163	3.83235e-163	-1.11544e-162	-7.05081e-163	3.54628e-163	-4.97067e-163	4.10583e-163	-4.23317e-163	2.39935e-163	-2.89656e-163	-1.16e-163	-4.96397e-163	0
-1.7274e-163	-2.35592e-163	1.89408e-163	-1.41239e-162	6.12303e-163	3.9566e-163	5.9965e-163	1.59448e-163	9.26881e-164	8.68421e-164	4.0953e-163	2.48651e-163	3.71623e-163	2.64325e-163	3.0918e-163	2.83921e-163	-6.80864e-164	-3.71135e-163	4.94444e-163	3.83235e-163	-1.11544e-162	-7.05081e-163	3.54628e-163	-4.97067e-163	4.10583e-163	-4.23317e-163	2.39935e-163	-2.89656e-163	-1.16e-163	-4.96397e-163	0
-1.7274e-163	-2.35592e-163	1.89408e-163	-1.41239e-162	6.12303e-163	3.9566e-163	5.9965e-163	1.59448e-163	9.26881e-164	8.68421e-164	4.0953e-163	2.48651e-163	3.71623e-163	2.64325e-163	3.0918e-163	2.83921e-163	-6.80864e-164	-3.71135e-163	4.94444e-163	3.83235e-163	-1.11544e-162	-7.05081e-163	3.54628e-163	-4.97067e-163	4.10583e-163	-4.23317e-163	2.39935e-163	-2.89656e-163	-1.16e-163	-4.96397e-163	0
-1.7274e-163	-2.35592e-163	1.89408e-163	-1.41239e-162	6.12303e-163	3.9566e-163	5.9965e-163	1.59448e-163	9.26881e-164	8.68421e-164	4.0953e-163	2.48651e-163	3.71623e-163	2.64325e-163	3.0918e-163	2.83921e-163	-6.80864e-164	-3.71135e-163	4.94444e-163	3.83235e-163	-1.11544e-162	-7.05081e-163	3.54628e-163	-4.97067e-163	4.10583e-163	-4.23317e-163	2.39935e-163	-2.89656e-163	-1.16e-163	-4.96397e-163	0
-1.7274e-163	-2.35592e-163	1.89408e-163	-1.41239e-162	6.12303e-163	3.9566e-163	5.9965e-163	1.59448e-163	9.26881e-164	8.68421e-164	4.0953e-163	2.48651e-163	3.71623e-163	2.64325e-163	3.0918e-163	2.83921e-163	-6.80864e-164	-3.71135e-163	4.94444e-163	3.83235e-163	-1.11544e-162	-7.05081e-163	3.54628e-163	-4.97067e-163	4.10583e-163	-4.23317e-163	2.39935e-163	-2.89656e-163	-1.16e-163	-4.96397e-163	0
-1.7274e-163	-2.35592e-163	1.89408e-163	-1.41239e-162	6.12303e-163	3.9566e-163	5.9965e-163	1.59448e-163	9.26881e-164	8.68421e-164	4.0953e-163	2.48651e-163	3.71623e-163	2.64325e-163	3.0918e-163	2.83921e-163	-6.80864e-164	-3.71135e-163	4.94444e-163	3.83235e-163	-1.11544e-162	-7.05081e-163	3.54628e-163	-4.97067e-163	4.10583e-163	-4.23317e-163	2.39935e-163	-2.89656e-163	-1.16e-163	-4.96397e-163	0
-1.7274e-163	-2.35592e-163	1.89408e-163	-1.41239e-162	6.12303e-163	3.9566e-163	5.9965e-163	1.59448e-163	9.26881e-164	8.68421e-164	4.0953e-163	2.48651e-163	3.71623e-163	2.64325e-163	3.0918e-163	2.83921e-163	-6.80864e-164	-3.71135e-163	4.94444e-163	3.83235e-163	-1.11544e-162	-7.05081e-163	3.54628e-163	-4.97067e-163	4.10583e-163	-4.23317e-163	2.39935e-163	-2.89656e-163	-1.16e-163	-4.96397e-163	0
-1.7274e-163	-2.35592e-163	1.89408e-163	-1.41239e-162	6.12303e-163	3.9566e-163	5.9965e-163	1.59448e-163	9.26881e-164	8.68421e-164	4.0953e-163	2.48651e-163	3.71623e-163	2.64325e-163	3.0918e-163	2.83921e-163	-6.80864e-164	-3.71135e-163	4.94444e-163	3.83235e-163	-1.11544e-162	-7.05081e-163	3.54628e-163	-4.97067e-163	4.10583e-163	-4.23317e-163	2.39935e-163	-2.89656e-163	-1.16e-163	-4.96397e-163	0
-1.7274e-163	-2.35592e-163	1.89408e-163	-1.41239e-162	6.12303e-163	3.9566e-163	5.9965e-163	1.59448e-163	9.26881e-164	8.68421e-164	4.0953e-163	2.48651e-163	3.71623e-163	2.64325e-163	3.0918e-163	2.83921e-163	-6.80864e-164	-3.71135e-163	4.94444e-163	3.83235e-163	-1.11544e-162	-7.05081e-163	3.54628e-163	-4.97067e-163	4.10583e-163	-4.23317e-163	2.39935e-163	-2.89656e-163	-1.16e-163	-4.96397e-163	0
-1.7274e-163	-2.35592e-163	1.89408e-163	-1.41239e-162	6.12303e-163	3.9566e-163	5.9965e-163	1.59448e-163	9.26881e-164	8.68421e-164	4.0953e-163	2.48651e-163	3.71623e-163	2.64325e-163	3.0918e-163	2.83921e-163	-6.80864e-164	-3.71135e-163	4.94444e-163	3.83235e-163	-1.11544e-162	-7.05081e-163	3.54628e-163	-4.97067e-163	4.10583e-163	-4.23317e-163	2.39935e-163	-2.89656e-163	-1.16e-163	-4.96397e-163	0
-1.7274e-163	-2.35592e-163	1.89408e-163	-1.41239e-162	6.12303e-163	3.9566e-163	5.9965e-163	1.59448e-163	9.26881e-164	8.68421e-164	4.0953e-163	2.48651e-163	3.71623e-163	2.64325e-163	3.0918e-163	2.83921e-163	-6.80864e-164	-3.71135e-163	4.94444e-163	3.83235e-163	-1.11544e-162	-7.05081e-163	3.54628e-163	-4.97067e-163	4.10583e-163	-4.23317e-163	2.39935e-163	-2.89656e-163	-1.16e-163	-4.96397e-163	0
-1.7274e-163	-2.35592e-163	1.89408e-163	-1.41239e-162	6.12303e-163	3.9566e-163	5.9965e-163	1.59448e-163	9.26881e-164	8.68421e-164	4.0953e-163	2.48651e-163	3.71623e-163	2.64325e-163	3.0918e-163	2.83921e-163	-6.80864e-164	-3.71135e-163	4.94444e-163	3.83235e-163	-1.11544e-162	-7.05081e-163	3.54628e-163	-4.97067e-163	4.10583e-163	-4.23317e-163	2.39935e-163	-2.89656e-163	-1.16e-163	-4.96397e-163	0
-1.7274e-163	-2.35592e-163	1.89408e-163	-1.41239e-162	6.12303e-163	3.9566e-163	5.9965e-163	1.59448e-163	9.26881e-164	8.68421e-164	4.0953e-163	2.48651e-163	3.71623e-163	2.64325e-163	3.0918e-163	2.83921e-163	-6.80864e-164	-3.71135e-163	4.94444e-163	3.83235e-163	-1.11544e-162	-7.05081e-163	3.54628e-163	-4.97067e-163	4.10583e-163	-4.23317e-163	2.39935e-163	-2.89656e-163	-1.16e-163	-4.96397e-163	0
-1.7274e-163	-2.35592e-163	1.89408e-163	-1.41239e-162	6.12303e-163	3.9566e-163	5.9965e-163	1.59448e-163	9.26881e-164	8.68421e-164	4.0953e-163	2.48651e-163	3.71623e-163	2.64325e-163	3.0918e-163	2.83921e-163	-6.80864e-164	-3.71135e-163	4.94444e-163	3.83235e-163	-1.11544e-162	-7.05081e-163	3.54628e-163	-4.97067e-163	4.10583e-163	-4.23317e-163	2.39935e-163	-2.89656e-163	-1.16e-163	-4.96397e-163	0
-1.7274e-163	-2.35592e-163	1.89408e-163	-1.41239e-162	6.12303e-163	3.9566e-163	5.9965e-163	1.59448e-163	9.26881e-164	8.68421e-164	4.0953e-163	2.48651e-163	3.71623e-163	2.64325e-163	3.0918e-163	2.83921e-163	-6.80864e-164	-3.71135e-163	4.94444e-163	3.83235e-163	-1.11544e-162	-7.05081e-163	3.54628e-163	-4.97067e-163	4.10583e-163	-4.23317e-163	2.39935e-163	-2.89656e-163	-1.16e-163	-4.96397e-163	0
-1.7274e-163	-2.35592e-163	1.89408e-163	-1.41239e-162	6.12303e-163	3.9566e-163	5.9965e-163	1.59448e-163	9.26881e-164	8.68421e-164	4.0953e-163	2.48651e-163	3.71623e-163	2.64325e-163	3.0918e-163	2.83921e-163	-6.80864e-164	-3.71135e-163	4.94444e-163	3.83235e-163	-1.11544e-162	-7.05081e-163	3.54628e-163	-4.97067e-163	4.10583e-163	-4.23317e-163	2.39935e-163	-2.89656e-163	-1.16e-163	-4.96397e-163	0
-1.7274e-163	-2.35592e-163	1.89408e-163	-1.41239e-162	6.12303e-163	3.9566e-163	5.9965e-163	1.59448e-163	9.26881e-164	8.68421e-164	4.0953e-163	2.48651e-163	3.71623e-163	2.64325e-163	3.0918e-163	2.83921e-163	-6.80864e-164	-3.71135e-163	4.94444e-163	3.83235e-163	-1.11544e-162	-7.05081e-163	3.54628e-163	-4.97067e-163	4.10583e-163	-4.23317e-163	2.39935e-163	-2.89656e-163	-1.16e-163	-4.96397e-163	0
-1.7274e-163	-2.35592e-163	1.89408e-163	-1.41239e-162	6.12303e-163	3.9566e-163	5.9965e-163	1.59448e-163	9.26881e-164	8.68421e-164	4.0953e-163	2.48651e-163	3.71623e-163	2.64325e-163	3.0918e-163	2.83921e-163	-6.80864e-164	-3.71135e-163	4.94444e-163	3.83235e-163	-1.11544e-162	-7.05081e-163	3.54628e-163	-4.97067e-163	4.10583e-163	-4.23317e-163	2.39935e-163	-2.89656e-163	-1.16e-163	-4.96397e-163	0
-1.7274e-163	-2.35592e-163	1.89408e-163	-1.41239e-162	6.12303e-163	3.9566e-163	5.9965e-163	1.59448e-163	9.26881e-164	8.68421e-164	4.0953e-163	2.48651e-163	3.71623e-163	2.64325e-163	3.0918e-163	2.83921e-163	-6.80864e-164	-3.71135e-163	4.94444e-163	3.83235e-163	-1.11544e-162	-7.05081e-163	3.54628e-163	-4.97067e-163	4.10583e-163	-4.23317e-163	2.39935e-163	-2.89656e-163	-1.16e-163	-4.96397e-163	0
-1.7274e-163	-2.35592e-163	1.89408e-163	-1.41239e-162	6.12303e-163	3.9566e-163	5.9965e-163	1.59448e-163	9.26881e-164	8.68421e-164	4.0953e-163	2.48651e-163	3.71623e-163	2.64325e-163	3.0918e-163	2.83921e-163	-6.80864e-164	-3.71135e-163	4.94444e-163	3.83235e-163	-1.11544e-162	-7.05081e-163	3.54628e-163	-4.97067e-163	4.10583e-163	-4.23317e-163	2.39935e-163	-2.89656e-163	-1.16e-163	-4.96397e-163	0
-1.7274e-163	-2.35592e-163	1.89408e-163	-1.41239e-162	6.12303e-163	3.9566e-163	5.9965e-163	1.59448e-163	9.26881e-164	8.68421e-164	4.0953e-163	2.48651e-163	3.71623e-163	2.64325e-163	3.0918e-163	2.83921e-163	-6.80864e-164	-3.71135e-163	4.94444e-163	3.83235e-163	-1.11544e-162	-7.05081e-163	3.54628e-163	-4.97067e-163	4.10583e-163	-4.23317e-163	2.39935e-163	-2.89656e-163	-1.16e-163	-4.96397e-163	0
-1.7274e-163	-2.35592e-163	1.89408e-163	-1.41239e-162	6.12303e-163	3.9566e-163	5.9965e-163	1.59448e-163	9.26881e-164	8.68421e-164	4.0953e-163	2.48651e-163	3.71623e-163	2.64325e-163	3.0918e-163	2.83921e-163	-6.80864e-164	-3.71135e-163	4.94444e-163	3.83235e-163	-1.11544e-162	-7.05081e-163	3.54628e-163	-4.97067e-163	4.10583e-163	-4.23317e-163	2.39935e-163	-2.89656e-163	-1.16e-163	-4.96397e-163	0
-1.7274e-163	-2.35592e-163	1.89408e-163	-1.41239e-162	6.12303e-163	3.9566e-163	5.9965e-163	1.59448e-163	9.26881e-164	8.68421e-164	4.0953e-163	2.48651e-163	3.71623e-163	2.64325e-163	3.0918e-163	2.83921e-163	-6.80864e-164	-3.71135e-163	4.94444e-163	3.83235e-163	-1.11544e-162	-7.05081e-163	3.54628e-163	-4.97067e-163	4.10583e-163	-4.23317e-163	2.39935e-163	-2.89656e-163	-1.16e-163	-4.96397e-163	0
-1.7274e-163	-2.35592e-163	1.89408e-163	-1.41239e-162	6.12303e-163	3.9566e-163	5.9965e-163	1.59448e-163	9.26881e-164	8.68421e-164	4.0953e-163	2.48651e-163	3.71623e-163	2.64325e-163	3.0918e-163	2.83921e-163	-6.80864e-164	-3.71135e-163	4.94444e-163	3.83235e-163	-1.11544e-162	-7.05081e-163	3.54628e-163	-4.97067e-163	4.10583e-163	-4.23317e-163	2.39935e-163	-2.89656e-163	-1.16e-163	-4.96397e-163	0
-1.7274e-163	-2.35592e-163	1.89408e-163	-1.41239e-162	6.12303e-163	3.9566e-163	5.9965e-163	1.59448e-163	9.26881e-164	8.68421e-164	4.0953e-163	2.48651e-163	3.71623e-163	2.64325e-163	3.0918e-163	2.83921e-163	-6.80864e-164	-3.71135e-163	4.94444e-163	3.83235e-163	-1.11544e-162	-7.05081e-163	3.54628e-163	-4.97067e-163	4.10583e-163	-4.23317e-163	2.39935e-163	-2.89656e-163	-1.16e-163	-4.96397e-163	0
-1.7274e-163	-2.35592e-163	1.89408e-163	-1.41239e-162	6.12303e-163	3.9566e-163	5.9965e-163	1.59448e-163	9.26881e-164	8.68421e-164	4.0953e-163	2.48651e-163	3.71623e-163	2.64325e-163	3.0918e-163	2.83921e-163	-6.80864e-164	-3.71135e-163	4.94444e-163	3.83235e-163	-1.11544e-162	-7.05081e-163	3.54628e-163	-4.97067e-163	4.10583e-163	-4.23317e-163	2.39935e-163	-2.89656e-163	-1.16e-163	-4.96397e-163	0
-1.7274e-163	-2.35592e-163	1.89408e-163	-1.41239e-162	6.12303e-163	3.9566e-163	5.9965e-163	1.59448e-163	9.26881e-164	8.68421e-164	4.0953e-163	2.48651e-163	3.71623e-163	2.64325e-163	3.0918e-163	2.83921e-163	-6.80864e-164	-3.71135e-163	4.94444e-163	3.83235e-163	-1.11544e-162	-7.05081e-163	3.54628e-163	-4.97067e-163	4.10583e-163	-4.23317e-163	2.39935e-163	-2.89656e-163	-1.16e-163	-4.96397e-163	0
-1.7274e-163	-2.35592e-163	1.89408e-163	-1.41239e-162	6.12303e-163	3.9566e-163	5.9965e-163	1.59448e-163	9.26881e-164	8.68421e-164	4.0953e-163	2.48651e-163	3.71623e-163	2.64325e-163	3.0918e-163	2.83921e-163	-6.80864e-164	-3.71135e-163	4.94444e-163	3.83235e-163	-1.11544e-162	-7.05081e-163	3.54628e-163	-4.97067e-163	4.10583e-163	-4.23317e-163	2.39935e-163	-2.89656e-163	-1.16e-163	-4.96397e-163	0
-1.7274e-163	-2.35592e-163	1.89408e-163	-1.41239e-162	6.12303e-163	3.9566e-163	5.9965e-163	1.59448e-163	9.26881e-164	8.68421e-164	4.0953e-163	2.48651e-163	3.71623e-163	2.64325e-163	3.0918e-163	2.83921e-163	-6.80864e-164	-3.71135e-163	4.94444e-163	3.83235e-163	-1.11544e-162	-7.05081e-163	3.54628e-163	-4.97067e-163	4.10583e-163	-4.23317e-163	2.39935e-163	-2.89656e-163	-1.16e-163	-4.96397e-163	0
-1.7274e-163	-2.35592e-163	1.89408e-163	-1.41239e-162	6.12303e-163	3.9566e-163	5.9965e-163	1.59448e-163	9.26881e-164	8.68421e-164	4.0953e-163	2.48651e-163	3.71623e-163	2.64325e-163	3.0918e-163	2.83921e-163	-6.80864e-164	-3.71135e-163	4.94444e-163	3.83235e-163	-1.11544e-162	-7.05081e-163	3.54628e-163	-4.97067e-163	4.10583e-163	-4.23317e-163	2.39935e-163	-2.89656e-163	-1.16e-163	-4.96397e-163	0
-1.7274e-163	-2.35592e-163	1.89408e-163	-1.41239e-162	6.12303e-163	3.9566e-163	5.9965e-163	1.59448e-163	9.26881e-164	8.68421e-164	4.0953e-163	2.48651e-163	3.71623e-163	2.64325e-163	3.0918e-163	2.83921e-163	-6.80864e-164	-3.71135e-163	4.94444e-163	3.83235e-163	-1.11544e-162	-7.05081e-163	3.54628e-163	-4.97067e-163	4.10583e-163	-4.23317e-163	2.39935e-163	-2.89656e-163	-1.16e-163	-4.96397e-163	0
-1.7274e-163	-2.35592e-163	1.89408e-163	-1.41239e-162	6.12303e-163	3.9566e-163	5.9965e-163	1.59448e-163	9.26881e-164	8.68421e-164	4.0953e-163	2.48651e-163	3.71623e-163	2.64325e-163	3.0918e-163	2.83921e-163	-6.80864e-164	-3.71135e-163	4.94444e-163	3.83235e-163	-1.11544e-162	-7.05081e-163	3.54628e-163	-4.97067e-163	4.10583e-163	-4.23317e-163	2.39935e-163	-2.89656e-163	-1.16e-163	-4.96397e-163	0
-1.7274e-163	-2.35592e-163	1.89408e-163	-1.41239e-162	6.12303e-163	3.9566e-163	5.9965e-163	1.59448e-163	9.26881e-164	8.68421e-164	4.0953e-163	2.48651e-163	3.71623e-163	2.64325e-163	3.0918e-163	2.83921e-163	-6.80864e-164	-3.71135e-163	4.94444e-163	3.83235e-163	-1.11544e-162	-7.05081e-163	3.54628e-163	-4.97067e-163	4.10583e-163	-4.23317e-163	2.39935e-163	-2.89656e-163	-1.16e-163	-4.96397e-163	0
-1.7274e-163	-2.35592e-163	1.89408e-163	-1.41239e-162	6.12303e-163	3.9566e-163	5.9965e-163	1.59448e-163	9.26881e-164	8.68421e-164	4.0953e-163	2.48651e-163	3.71623e-163	2.64325e-163	3.0918e-163	2.83921e-163	-6.80864e-164	-3.71135e-163	4.94444e-163	3.83235e-163	-1.11544e-162	-7.05081e-163	3.54628e-163	-4.97067e-163	4.10583e-163	-4.23317e-163	2.39935e-163	-2.89656e-163	-1.16e-163	-4.96397e-163	0
-1.7274e-163	-2.35592e-163	1.89408e-163	-1.41239e-162	6.12303e-163	3.9566e-163	5.9965e-163	1.59448e-163	9.26881e-164	8.68421e-164	4.0953e-163	2.48651e-163	3.71623e-163	2.64325e-163	3.0918e-163	2.83921e-163	-6.80864e-164	-3.71135e-163	4.94444e-163	3.83235e-163	-1.11544e-162	-7.05081e-163	3.54628e-163	-4.97067e-163	4.10583e-163	-4.23317e-163	2.39935e-163	-2.89656e-163	-1.16e-163	-4.96397e-163	0
-1.7274e-163	-2.35592e-163	1.89408e-163	-1.41239e-162	6.12303e-163	3.9566e-163	5.9965e-163	1.59448e-163	9.26881e-164	8.68421e-164	4.0953e-163	2.48651e-163	3.71623e-163	2.64325e-163	3.0918e-163	2.83921e-163	-6.80864e-164	-3.71135e-163	4.94444e-163	3.83235e-163	-1.11544e-162	-7.05081e-163	3.54628e-163	-4.97067e-163	4.10583e-163	-4.23317e-163	2.39935e-163	-2.89656e-163	-1.16e-163	-4.96397e-163	0
-1.7274e-163	-2.35592e-163	1.89408e-163	-1.41239e-162	6.12303e-163	3.9566e-163	5.9965e-163	1.59448e-163	9.26881e-164	8.68421e-164	4.0953e-163	2.48651e-163	3.71623e-163	2.64325e-163	3.0918e-163	2.83921e-163	-6.80864e-164	-3.71135e-163	4.94444e-163	3.83235e-163	-1.11544e-162	-7.05081e-163	3.54628e-163	-4.97067e-163	4.10583e-163	-4.23317e-163	2.39935e-163	-2.89656e-163	-1.16e-163	-4.96397e-163	0
-1.7274e-163	-2.35592e-163	1.89408e-163	-1.41239e-162	6.12303e-163	3.9566e-163	5.9965e-163	1.59448e-163	9.26881e-164	8.68421e-164	4.0953e-163	2.48651e-163	3.71623e-163	2.64325e-163	3.0918e-163	2.83921e-163	-6.80864e-164	-3.71135e-163	4.94444e-163	3.83235e-163	-1.11544e-162	-7.05081e-163	3.54628e-163	-4.97067e-163	4.10583e-163	-4.23317e-163	2.39935e-163	-2.89656e-163	-1.16e-163	-4.96397e-163	0
-1.7274e-163	-2.35592e-163	1.89408e-163	-1.41239e-162	6.12303e-163	3.9566e-163	5.9965e-163	1.59448e-163	9.26881e-164	8.68421e-164	4.0953e-163	2.48651e-163	3.71623e-163	2.64325e-163	3.0918e-163	2.83921e-163	-6.80864e-164	-3.71135e-163	4.94444e-163	3.83235e-163	-1.11544e-162	-7.05081e-163	3.54628e-163	-4.97067e-163	4.10583e-163	-4.23317e-163	2.39935e-163	-2.89656e-163	-1.16e-163	-4.96397e-163	0
-1.7274e-163	-2.35592e-163	1.89408e-163	-1.41239e-162	6.12303e-163	3.9566e-163	5.9965e-163	1.59448e-163	9.26881e-164	8.68421e-164	4.0953e-163	2.48651e-163	3.71623e-163	2.64325e-163	3.0918e-163	2.83921e-163	-6.80864e-164	-3.71135e-163	4.94444e-163	3.83235e-163	-1.11544e-162	-7.05081e-163	3.54628e-163	-4.97067e-163	4.10583e-163	-4.23317e-163	2.39935e-163	-2.89656e-163	-1.16e-163	-4.96397e-163	0
-1.7274e-163	-2.35592e-163	1.89408e-163	-1.41239e-162	6.12303e-163	3.9566e-163	5.9965e-163	1.59448e-163	9.26881e-164	8.68421e-164	4.0953e-163	2.48651e-163	3.71623e-163	2.64325e-163	3.0918e-163	2.83921e-163	-6.80864e-164	-3.71135e-163	4.94444e-163	3.83235e-163	-1.11544e-162	-7.05081e-163	3.54628e-163	-4.97067e-163	4.10583e-163	-4.23317e-163	2.39935e-163	-2.89656e-163	-1.16e-163	-4.96397e-163	0
-1.7274e-163	-2.35592e-163	1.89408e-163	-1.41239e-162	6.12303e-163	3.9566e-163	5.9965e-163	1.59448e-163	9.26881e-164	8.68421e-164	4.0953e-163	2.48651e-163	3.71623e-163	2.64325e-163	3.0918e-163	2.83921e-163	-6.80864e-164	-3.71135e-163	4.94444e-163	3.83235e-163	-1.11544e-162	-7.05081e-163	3.54628e-163	-4.97067e-163	4.10583e-163	-4.23317e-163	2.39935e-163	-2.89656e-163	-1.16e-163	-4.96397e-163	0
-1.7274e-163	-2.35592e-163	1.89408e-163	-1.41239e-162	6.12303e-163	3.9566e-163	5.9965e-163	1.59448e-163	9.26881e-164	8.68421e-164	4.0953e-163	2.48651e-163	3.71623e-163	2.64325e-163	3.0918e-163	2.83921e-163	-6.80864e-164	-3.71135e-163	4.94444e-163	3.83235e-163	-1.11544e-162	-7.05081e-163	3.54628e-163	-4.97067e-163	4.10583e-163	-4.23317e-163	2.39935e-163	-2.89656e-163	-1.16e-163	-4.96397e-163	0
-1.7274e-163	-2.35592e-163	1.89408e-163	-1.41239e-162	6.12303e-163	3.9566e-163	5.9965e-163	1.59448e-163	9.26881e-164	8.68421e-164	4.0953e-163	2.48651e-163	3.71623e-163	2.64325e-163	3.0918e-163	2.83921e-163	-6.80864e-164	-3.71135e-163	4.94444e-163	3.83235e-163	-1.11544e-162	-7.05081e-163	3.54628e-163	-4.97067e-163	4.10583e-163	-4.23317e-163	2.39935e-163	-2.89656e-163	-1.16e-163	-4.96397e-163	0
-1.7274e-163	-2.35592e-163	1.89408e-163	-1.41239e-162	6.12303e-163	3.9566e-163	5.9965e-163	1.59448e-163	9.26881e-164	8.68421e-164	4.0953e-163	2.48651e-163	3.71623e-163	2.64325e-163	3.0918e-163	2.83921e-163	-6.80864e-164	-3.71135e-163	4.94444e-163	3.83235e-163	-1.11544e-162	-7.05081e-163	3.54628e-163	-4.97067e-163	4.10583e-163	-4.23317e-163	2.39935e-163	-2.89656e-163	-1.16e-163	-4.96397e-163	0
-1.7274e-163	-2.35592e-163	1.89408e-163	-1.41239e-162	6.12303e-163	3.9566e-163	5.9965e-163	1.59448e-163	9.26881e-164	8.68421e-164	4.0953e-163	2.48651e-163	3.71623e-163	2.64325e-163	3.0918e-163	2.83921e-163	-6.80864e-164	-3.71135e-163	4.94444e-163	3.83235e-163	-1.11544e-162	-7.05081e-163	3.54628e-163	-4.97067e-163	4.10583e-163	-4.23317e-163	2.39935e-163	-2.89656e-163	-1.16e-163	-4.96397e-163	0
-1.7274e-163	-2.35592e-163	1.89408e-163	-1.41239e-162	6.12303e-163	3.9566e-163	5.9965e-163	1.59448e-163	9.26881e-164	8.68421e-164	4.0953e-163	2.48651e-163	3.71623e-163	2.64325e-163	3.0918e-163	2.83921e-163	-6.80864e-164	-3.71135e-163	4.94444e-163	3.83235e-163	-1.11544e-162	-7.05081e-163	3.54628e-163	-4.97067e-163	4.10583e-163	-4.23317e-163	2.39935e-163	-2.89656e-163	-1.16e-163	-4.96397e-163	0
-1.7274e-163	-2.35592e-163	1.89408e-163	-1.41239e-162	6.12303e-163	3.9566e-163	5.9965e-163	1.59448e-163	9.26881e-164	8.68421e-164	4.0953e-163	2.48651e-163	3.71623e-163	2.64325e-163	3.0918e-163	2.83921e-163	-6.80864e-164	-3.71135e-163	4.94444e-163	3.83235e-163	-1.11544e-162	-7.05081e-163	3.54628e-163	-4.97067e-163	4.10583e-163	-4.23317e-163	2.39935e-163	-2.89656e-163	-1.16e-163	-4.96397e-163	0
-1.7274e-163	-2.35592e-163	1.89408e-163	-1.41239e-162	6.12303e-163	3.9566e-163	5.9965e-163	1.59448e-163	9.26881e-164	8.68421e-164	4.0953e-163	2.48651e-163	3.71623e-163	2.64325e-163	3.0918e-163	2.83921e-163	-6.80864e-164	-3.71135e-163	4.94444e-163	3.83235e-163	-1.11544e-162	-7.05081e-163	3.54628e-163	-4.97067e-163	4.10583e-163	-4.23317e-163	2.39935e-163	-2.89656e-163	-1.16e-163	-4.96397e-163	0
-1.7274e-163	-2.35592e-163	1.89408e-163	-1.41239e-162	6.12303e-163	3.9566e-163	5.9965e-163	1.59448e-163	9.26881e-164	8.68421e-164	4.0953e-163	2.48651e-163	3.71623e-163	2.64325e-163	3.0918e-163	2.83921e-163	-6.80864e-164	-3.71135e-163	4.94444e-163	3.83235e-163	-1.11544e-162	-7.05081e-163	3.54628e-163	-4.97067e-163	4.10583e-163	-4.23317e-163	2.39935e-163	-2.89656e-163	-1.16e-163	-4.96397e-163	0
-1.7274e-163	-2.35592e-163	1.89408e-163	-1.41239e-162	6.12303e-163	3.9566e-163	5.9965e-163	1.59448e-163	9.26881e-164	8.68421e-164	4.0953e-163	2.48651e-163	3.71623e-163	2.64325e-163	3.0918e-163	2.83921e-163	-6.80864e-164	-3.71135e-163	4.94444e-163	3.83235e-163	-1.11544e-162	-7.05081e-163	3.54628e-163	-4.97067e-163	4.10583e-163	-4.23317e-163	2.39935e-163	-2.89656e-163	-1.16e-163	-4.96397e-163	0
-1.7274e-163	-2.35592e-163	1.89408e-163	-1.41239e-162	6.12303e-163	3.9566e-163	5.9965e-163	1.59448e-163	9.26881e-164	8.68421e-164	4.0953e-163	2.48651e-163	3.71623e-163	2.64325e-163	3.0918e-163	2.83921e-163	-6.80864e-164	-3.71135e-163	4.94444e-163	3.83235e-163	-1.11544e-162	-7.05081e-163	3.54628e-163	-4.97067e-163	4.10583e-163	-4.23317e-163	2.39935e-163	-2.89656e-163	-1.16e-163	-4.96397e-163	0
-1.7274e-163	-2.35592e-163	1.89408e-163	-1.41239e-162	6.12303e-163	3.9566e-163	5.9965e-163	1.59448e-163	9.26881e-164	8.68421e-164	4.0953e-163	2.48651e-163	3.71623e-163	2.64325e-163	3.0918e-163	2.83921e-163	-6.80864e-164	-3.71135e-163	4.94444e-163	3.83235e-163	-1.11544e-162	-7.05081e-163	3.54628e-163	-4.97067e-163	4.10583e-163	-4.23317e-163	2.39935e-163	-2.89656e-163	-1.16e-163	-4.96397e-163	0
-1.7274e-163	-2.35592e-163	1.89408e-163	-1.41239e-162	6.12303e-163	3.9566e-163	5.9965e-163	1.59448e-163	9.26881e-164	8.68421e-164	4.0953e-163	2.48651e-163	3.71623e-163	2.64325e-163	3.0918e-163	2.83921e-163	-6.80864e-164	-3.71135e-163	4.94444e-163	3.83235e-163	-1.11544e-162	-7.05081e-163	3.54628e-163	-4.97067e-163	4.10583e-163	-4.23317e-163	2.39935e-163	-2.89656e-163	-1.16e-163	-4.96397e-163	0
-1.7274e-163	-2.35592e-163	1.89408e-163	-1.41239e-162	6.12303e-163	3.9566e-163	5.9965e-163	1.59448e-163	9.26881e-164	8.68421e-164	4.0953e-163	2.48651e-163	3.71623e-163	2.64325e-163	3.0918e-163	2.83921e-163	-6.80864e-164	-3.71135e-163	4.94444e-163	3.83235e-163	-1.11544e-162	-7.05081e-163	3.54628e-163	-4.97067e-163	4.10583e-163	-4.23317e-163	2.39935e-163	-2.89656e-163	-1.16e-163	-4.96397e-163	0
-1.7274e-163	-2.35592e-163	1.89408e-163	-1.41239e-162	6.12303e-163	3.9566e-163	5.9965e-163	1.59448e-163	9.26881e-164	8.68421e-164	4.0953e-163	2.48651e-163	3.71623e-163	2.64325e-163	3.0918e-163	2.83921e-163	-6.80864e-164	-3.71135e-163	4.94444e-163	3.83235e-163	-1.11544e-162	-7.05081e-163	3.54628e-163	-4.97067e-163	4.10583e-163	-4.23317e-163	2.39935e-163	-2.89656e-163	-1.16e-163	-4.96397e-163	0
-1.7274e-163	-2.35592e-163	1.89408e-163	-1.41239e-162	6.12303e-163	3.9566e-163	5.9965e-163	1.59448e-163	9.26881e-164	8.68421e-164	4.0953e-163	2.48651e-163	3.71623e-163	2.64325e-163	3.0918e-163	2.83921e-163	-6.80864e-164	-3.71135e-163	4.94444e-163	3.83235e-163	-1.11544e-162	-7.05081e-163	3.54628e-163	-4.97067e-163	4.10583e-163	-4.23317e-163	2.39935e-163	-2.89656e-163	-1.16e-163	-4.96397e-163	0
-1.7274e-163	-2.35592e-163	1.89408e-163	-1.41239e-162	6.12303e-163	3.9566e-163	5.9965e-163	1.59448e-163	9.26881e-164	8.68421e-164	4.0953e-163	2.48651e-163	3.71623e-163	2.64325e-163	3.0918e-163	2.83921e-163	-6.80864e-164	-3.71135e-163	4.94444e-163	3.83235e-163	-1.11544e-162	-7.05081e-163	3.54628e-163	-4.97067e-163	4.10583e-163	-4.23317e-163	2.39935e-163	-2.89656e-163	-1.16e-163	-4.96397e-163	0
-1.7274e-163	-2.35592e-163	1.89408e-163	-1.41239e-162	6.12303e-163	3.9566e-163	5.9965e-163	1.59448e-163	9.26881e-164	8.68421e-164	4.0953e-163	2.48651e-163	3.71623e-163	2.64325e-163	3.0918e-163	2.83921e-163	-6.80864e-164	-3.71135e-163	4.94444e-163	3.83235e-163	-1.11544e-162	-7.05081e-163	3.54628e-163	-4.97067e-163	4.10583e-163	-4.23317e-163	2.39935e-163	-2.89656e-163	-1.16e-163	-4.96397e-163	0
-1.7274e-163	-2.35592e-163	1.89408e-163	-1.41239e-162	6.12303e-163	3.9566e-163	5.9965e-163	1.59448e-163	9.26881e-164	8.68421e-164	4.0953e-163	2.48651e-163	3.71623e-163	2.64325e-163	3.0918e-163	2.83921e-163	-6.80864e-164	-3.71135e-163	4.94444e-163	3.83235e-163	-1.11544e-162	-7.05081e-163	3.54628e-163	-4.97067e-163	4.10583e-163	-4.23317e-163	2.39935e-163	-2.89656e-163	-1.16e-163	-4.96397e-163	0
-1.7274e-163	-2.35592e-163	1.89408e-163	-1.41239e-162	6.12303e-163	3.9566e-163	5.9965e-163	1.59448e-163	9.26881e-164	8.68421e-164	4.0953e-163	2.48651e-163	3.71623e-163	2.64325e-163	3.0918e-163	2.83921e-163	-6.80864e-164	-3.71135e-163	4.94444e-163	3.83235e-163	-1.11544e-162	-7.05081e-163	3.54628e-163	-4.97067e-163	4.10583e-163	-4.23317e-163	2.39935e-163	-2.89656e-163	-1.16e-163	-4.96397e-163	0
-1.7274e-163	-2.35592e-163	1.89408e-163	-1.41239e-162	6.12303e-163	3.9566e-163	5.9965e-163	1.59448e-163	9.26881e-164	8.68421e-164	4.0953e-163	2.48651e-163	3.71623e-163	2.64325e-163	3.0918e-163	2.83921e-163	-6.80864e-164	-3.71135e-163	4.94444e-163	3.83235e-163	-1.11544e-162	-7.05081e-163	3.54628e-163	-4.97067e-163	4.10583e-163	-4.23317e-163	2.39935e-163	-2.89656e-163	-1.16e-163	-4.96397e-163	0
-1.7274e-163	-2.35592e-163	1.89408e-163	-1.41239e-162	6.12303e-163	3.9566e-163	5.9965e-163	1.59448e-163	9.26881e-164	8.68421e-164	4.0953e-163	2.48651e-163	3.71623e-163	2.64325e-163	3.0918e-163	2.83921e-163	-6.80864e-164	-3.71135e-163	4.94444e-163	3.83235e-163	-1.11544e-162	-7.05081e-163	3.54628e-163	-4.97067e-163	4.10583e-163	-4.23317e-163	2.39935e-163	-2.89656e-163	-1.16e-163	-4.96397e-163	0
-1.7274e-163	-2.35592e-163	1.89408e-163	-1.41239e-162	6.12303e-163	3.9566e-163	5.9965e-163	1.59448e-163	9.26881e-164	8.68421e-164	4.0953e-163	2.48651e-163	3.71623e-163	2.64325e-163	3.0918e-163	2.83921e-163	-6.80864e-164	-3.71135e-163	4.94444e-163	3.83235e-163	-1.11544e-162	-7.05081e-163	3.54628e-163	-4.97067e-163	4.10583e-163	-4.23317e-163	2.39935e-163	-2.89656e-163	-1.16e-163	-4.96397e-163	0
-1.7274e-163	-2.35592e-163	1.89408e-163	-1.41239e-162	6.12303e-163	3.9566e-163	5.9965e-163	1.59448e-163	9.26881e-164	8.68421e-164	4.0953e-163	2.48651e-163	3.71623e-163	2.64325e-163	3.0918e-163	2.83921e-163	-6.80864e-164	-3.71135e-163	4.94444e-163	3.83235e-163	-1.11544e-162	-7.05081e-163	3.54628e-163	-4.97067e-163	4.10583e-163	-4.23317e-163	2.39935e-163	-2.89656e-163	-1.16e-163	-4.96397e-163	0
-1.7274e-163	-2.35592e-163	1.89408e-163	-1.41239e-162	6.12303e-163	3.9566e-163	5.9965e-163	1.59448e-163	9.26881e-164	8.68421e-164	4.0953e-163	2.48651e-163	3.71623e-163	2.64325e-163	3.0918e-163	2.83921e-163	-6.80864e-164	-3.71135e-163	4.94444e-163	3.83235e-163	-1.11544e-162	-7.05081e-163	3.54628e-163	-4.97067e-163	4.10583e-163	-4.23317e-163	2.39935e-163	-2.89656e-163	-1.16e-163	-4.96397e-163	0
-1.7274e-163	-2.35592e-163	1.89408e-163	-1.41239e-162	6.12303e-163	3.9566e-163	5.9965e-163	1.59448e-163	9.26881e-164	8.68421e-164	4.0953e-163	2.48651e-163	3.71623e-163	2.64325e-163	3.0918e-163	2.83921e-163	-6.80864e-164	-3.71135e-163	4.94444e-163	3.83235e-163	-1.11544e-162	-7.05081e-163	3.54628e-163	-4.97067e-163	4.10583e-163	-4.23317e-163	2.39935e-163	-2.89656e-163	-1.16e-163	-4.96397e-163	0
-1.7274e-163	-2.35592e-163	1.89408e-163	-1.41239e-162	6.12303e-163	3.9566e-163	5.9965e-163	1.59448e-163	9.26881e-164	8.68421e-164	4.0953e-163	2.48651e-163	3.71623e-163	2.64325e-163	3.0918e-163	2.83921e-163	-6.80864e-164	-3.71135e-163	4.94444e-163	3.83235e-163	-1.11544e-162	-7.05081e-163	3.54628e-163	-4.97067e-163	4.10583e-163	-4.23317e-163	2.39935e-163	-2.89656e-163	-1.16e-163	-4.96397e-163	0
-1.7274e-163	-2.35592e-163	1.89408e-163	-1.41239e-162	6.12303e-163	3.9566e-163	5.9965e-163	1.59448e-163	9.26881e-164	8.68421e-164	4.0953e-163	2.48651e-163	3.71623e-163	2.64325e-163	3.0918e-163	2.83921e-163	-6.80864e-164	-3.71135e-163	4.94444e-163	3.83235e-163	-1.11544e-162	-7.05081e-163	3.54628e-163	-4.97067e-163	4.10583e-163	-4.23317e-163	2.39935e-163	-2.89656e-163	-1.16e-163	-4.96397e-163	0
-1.7274e-163	-2.35592e-163	1.89408e-163	-1.41239e-162	6.12303e-163	3.9566e-163	5.9965e-163	1.59448e-163	9.26881e-164	8.68421e-164	4.0953e-163	2.48651e-163	3.71623e-163	2.64325e-163	3.0918e-163	2.83921e-163	-6.80864e-164	-3.71135e-163	4.94444e-163	3.83235e-163	-1.11544e-162	-7.05081e-163	3.54628e-163	-4.97067e-163	4.10583e-163	-4.23317e-163	2.39935e-163	-2.89656e-163	-1.16e-163	-4.96397e-163	0
-1.7274e-163	-2.35592e-163	1.89408e-163	-1.41239e-162	6.12303e-163	3.9566e-163	5.9965e-163	1.59448e-163	9.26881e-164	8.68421e-164	4.0953e-163	2.48651e-163	3.71623e-163	2.64325e-163	3.0918e-163	2.83921e-163	-6.80864e-164	-3.71135e-163	4.94444e-163	3.83235e-163	-1.11544e-162	-7.05081e-163	3.54628e-163	-4.97067e-163	4.10583e-163	-4.23317e-163	2.39935e-163	-2.89656e-163	-1.16e-163	-4.96397e-163	0
-1.7274e-163	-2.35592e-163	1.89408e-163	-1.41239e-162	6.12303e-163	3.9566e-163	5.9965e-163	1.59448e-163	9.26881e-164	8.68421e-164	4.0953e-163	2.48651e-163	3.71623e-163	2.64325e-163	3.0918e-163	2.83921e-163	-6.80864e-164	-3.71135e-163	4.94444e-163	3.83235e-163	-1.11544e-162	-7.05081e-163	3.54628e-163	-4.97067e-163	4.10583e-163	-4.23317e-163	2.39935e-163	-2.89656e-163	-1.16e-163	-4.96397e-163	0
-1.7274e-163	-2.35592e-163	1.89408e-163	-1.41239e-162	6.12303e-163	3.9566e-163	5.9965e-163	1.59448e-163	9.26881e-164	8.68421e-164	4.0953e-163	2.48651e-163	3.71623e-163	2.64325e-163	3.0918e-163	2.83921e-163	-6.80864e-164	-3.71135e-163	4.94444e-163	3.83235e-163	-1.11544e-162	-7.05081e-163	3.54628e-163	-4.97067e-163	4.10583e-163	-4.23317e-163	2.39935e-163	-2.89656e-163	-1.16e-163	-4.96397e-163	0
-1.7274e-163	-2.35592e-163	1.89408e-163	-1.41239e-162	6.12303e-163	3.9566e-163	5.9965e-163	1.59448e-163	9.26881e-164	8.68421e-164	4.0953e-163	2.48651e-163	3.71623e-163	2.64325e-163	3.0918e-163	2.83921e-163	-6.80864e-164	-3.71135e-163	4.94444e-163	3.83235e-163	-1.11544e-162	-7.05081e-163	3.54628e-163	-4.97067e-163	4.10583e-163	-4.23317e-163	2.39935e-163	-2.89656e-163	-1.16e-163	-4.96397e-163	0
-1.7274e-163	-2.35592e-163	1.89408e-163	-1.41239e-162	6.12303e-163	3.9566e-163	5.9965e-163	1.59448e-163	9.26881e-164	8.68421e-164	4.0953e-163	2.48651e-163	3.71623e-163	2.64325e-163	3.0918e-163	2.83921e-163	-6.80864e-164	-3.71135e-163	4.94444e-163	3.83235e-163	-1.11544e-162	-7.05081e-163	3.54628e-163	-4.97067e-163	4.10583e-163	-4.23317e-163	2.39935e-163	-2.89656e-163	-1.16e-163	-4.96397e-163	0
-1.7274e-163	-2.35592e-163	1.89408e-163	-1.41239e-162	6.12303e-163	3.9566e-163	5.9965e-163	1.59448e-163	9.26881e-164	8.68421e-164	4.0953e-163	2.48651e-163	3.71623e-163	2.64325e-163	3.0918e-163	2.83921e-163	-6.80864e-164	-3.71135e-163	4.94444e-163	3.83235e-163	-1.11544e-162	-7.05081e-163	3.54628e-163	-4.97067e-163	4.10583e-163	-4.23317e-163	2.39935e-163	-2.89656e-163	-1.16e-163	-4.96397e-163	0
-1.7274e-163	-2.35592e-163	1.89408e-163	-1.41239e-162	6.12303e-163	3.9566e-163	5.9965e-163	1.59448e-163	9.26881e-164	8.68421e-164	4.0953e-163	2.48651e-163	3.71623e-163	2.64325e-163	3.0918e-163	2.83921e-163	-6.80864e-164	-3.71135e-163	4.94444e-163	3.83235e-163	-1.11544e-162	-7.05081e-163	3.54628e-163	-4.97067e-163	4.10583e-163	-4.23317e-163	2.39935e-163	-2.89656e-163	-1.16e-163	-4.96397e-163	0
-1.7274e-163	-2.35592e-163	1.89408e-163	-1.41239e-162	6.12303e-163	3.9566e-163	5.9965e-163	1.59448e-163	9.26881e-164	8.68421e-164	4.0953e-163	2.48651e-163	3.71623e-163	2.64325e-163	3.0918e-163	2.83921e-163	-6.80864e-164	-3.71135e-163	4.94444e-163	3.83235e-163	-1.11544e-162	-7.05081e-163	3.54628e-163	-4.97067e-163	4.10583e-163	-4.23317e-163	2.39935e-163	-2.89656e-163	-1.16e-163	-4.96397e-163	0
-1.7274e-163	-2.35592e-163	1.89408e-163	-1.41239e-162	6.12303e-163	3.9566e-163	5.9965e-163	1.59448e-163	9.26881e-164	8.68421e-164	4.0953e-163	2.48651e-163	3.71623e-163	2.64325e-163	3.0918e-163	2.83921e-163	-6.80864e-164	-3.71135e-163	4.94444e-163	3.83235e-163	-1.11544e-162	-7.05081e-163	3.54628e-163	-4.97067e-163	4.10583e-163	-4.23317e-163	2.39935e-163	-2.89656e-163	-1.16e-163	-4.96397e-163	0
-1.7274e-163	-2.35592e-163	1.89408e-163	-1.41239e-162	6.12303e-163	3.9566e-163	5.9965e-163	1.59448e-163	9.26881e-164	8.68421e-164	4.0953e-163	2.48651e-163	3.71623e-163	2.64325e-163	3.0918e-163	2.83921e-163	-6.80864e-164	-3.71135e-163	4.94444e-163	3.83235e-163	-1.11544e-162	-7.05081e-163	3.54628e-163	-4.97067e-163	4.10583e-163	-4.23317e-163	2.39935e-163	-2.89656e-163	-1.16e-163	-4.96397e-163	0
-1.7274e-163	-2.35592e-163	1.89408e-163	-1.41239e-162	6.12303e-163	3.9566e-163	5.9965e-163	1.59448e-163	9.26881e-164	8.68421e-164	4.0953e-163	2.48651e-163	3.71623e-163	2.64325e-163	3.0918e-163	2.83921e-163	-6.80864e-164	-3.71135e-163	4.94444e-163	3.83235e-163	-1.11544e-162	-7.05081e-163	3.54628e-163	-4.97067e-163	4.10583e-163	-4.23317e-163	2.39935e-163	-2.89656e-163	-1.16e-163	-4.96397e-163	0
-1.7274e-163	-2.35592e-163	1.89408e-163	-1.41239e-162	6.12303e-163	3.9566e-163	5.9965e-163	1.59448e-163	9.26881e-164	8.68421e-164	4.0953e-163	2.48651e-163	3.71623e-163	2.64325e-163	3.0918e-163	2.83921e-163	-6.80864e-164	-3.71135e-163	4.94444e-163	3.83235e-163	-1.11544e-162	-7.05081e-163	3.54628e-163	-4.97067e-163	4.10583e-163	-4.23317e-163	2.39935e-163	-2.89656e-163	-1.16e-163	-4.96397e-163	0
-1.7274e-163	-2.35592e-163	1.89408e-163	-1.41239e-162	6.12303e-163	3.9566e-163	5.9965e-163	1.59448e-163	9.26881e-164	8.68421e-164	4.0953e-163	2.48651e-163	3.71623e-163	2.64325e-163	3.0918e-163	2.83921e-163	-6.80864e-164	-3.71135e-163	4.94444e-163	3.83235e-163	-1.11544e-162	-7.05081e-163	3.54628e-163	-4.97067e-163	4.10583e-163	-4.23317e-163	2.39935e-163	-2.89656e-163	-1.16e-163	-4.96397e-163	0
-1.7274e-163	-2.35592e-163	1.89408e-163	-1.41239e-162	6.12303e-163	3.9566e-163	5.9965e-163	1.59448e-163	9.26881e-164	8.68421e-164	4.0953e-163	2.48651e-163	3.71623e-163	2.64325e-163	3.0918e-163	2.83921e-163	-6.80864e-164	-3.71135e-163	4.94444e-163	3.83235e-163	-1.11544e-162	-7.05081e-163	3.54628e-163	-4.97067e-163	4.10583e-163	-4.23317e-163	2.39935e-163	-2.89656e-163	-1.16e-163	-4.96397e-163	0
-1.7274e-163	-2.35592e-163	1.89408e-163	-1.41239e-162	6.12303e-163	3.9566e-163	5.9965e-163	1.59448e-163	9.26881e-164	8.68421e-164	4.0953e-163	2.48651e-163	3.71623e-163	2.64325e-163	3.0918e-163	2.83921e-163	-6.80864e-164	-3.71135e-163	4.94444e-163	3.83235e-163	-1.11544e-162	-7.05081e-163	3.54628e-163	-4.97067e-163	4.10583e-163	-4.23317e-163	2.39935e-163	-2.89656e-163	-1.16e-163	-4.96397e-163	0
-1.7274e-163	-2.35592e-163	1.89408e-163	-1.41239e-162	6.12303e-163	3.9566e-163	5.9965e-163	1.59448e-163	9.26881e-164	8.68421e-164	4.0953e-163	2.48651e-163	3.71623e-163	2.64325e-163	3.0918e-163	2.83921e-163	-6.80864e-164	-3.71135e-163	4.94444e-163	3.83235e-163	-1.11544e-162	-7.05081e-163	3.54628e-163	-4.97067e-163	4.10583e-163	-4.23317e-163	2.39935e-163	-2.89656e-163	-1.16e-163	-4.96397e-163	0
-1.7274e-163	-2.35592e-163	1.89408e-163	-1.41239e-162	6.12303e-163	3.9566e-163	5.9965e-163	1.59448e-163	9.26881e-164	8.68421e-164	4.0953e-163	2.48651e-163	3.71623e-163	2.64325e-163	3.0918e-163	2.83921e-163	-6.80864e-164	-3.71135e-163	4.94444e-163	3.83235e-163	-1.11544e-162	-7.05081e-163	3.54628e-163	-4.97067e-163	4.10583e-163	-4.23317e-163	2.39935e-163	-2.89656e-163	-1.16e-163	-4.96397e-163	0
-1.7274e-163	-2.35592e-163	1.89408e-163	-1.41239e-162	6.12303e-163	3.9566e-163	5.9965e-163	1.59448e-163	9.26881e-164	8.68421e-164	4.0953e-163	2.48651e-163	3.71623e-163	2.64325e-163	3.0918e-163	2.83921e-163	-6.80864e-164	-3.71135e-163	4.94444e-163	3.83235e-163	-1.11544e-162	-7.05081e-163	3.54628e-163	-4.97067e-163	4.10583e-163	-4.23317e-163	2.39935e-163	-2.89656e-163	-1.16e-163	-4.96397e-163	0
-1.7274e-163	-2.35592e-163	1.89408e-163	-1.41239e-162	6.12303e-163	3.9566e-163	5.9965e-163	1.59448e-163	9.26881e-164	8.68421e-164	4.0953e-163	2.48651e-163	3.71623e-163	2.64325e-163	3.0918e-163	2.83921e-163	-6.80864e-164	-3.71135e-163	4.94444e-163	3.83235e-163	-1.11544e-162	-7.05081e-163	3.54628e-163	-4.97067e-163	4.10583e-163	-4.23317e-163	2.39935e-163	-2.89656e-163	-1.16e-163	-4.96397e-163	0
-1.7274e-163	-2.35592e-163	1.89408e-163	-1.41239e-162	6.12303e-163	3.9566e-163	5.9965e-163	1.59448e-163	9.26881e-164	8.68421e-164	4.0953e-163	2.48651e-163	3.71623e-163	2.64325e-163	3.0918e-163	2.83921e-163	-6.80864e-164	-3.71135e-163	4.94444e-163	3.83235e-163	-1.11544e-162	-7.05081e-163	3.54628e-163	-4.97067e-163	4.10583e-163	-4.23317e-163	2.39935e-163	-2.89656e-163	-1.16e-163	-4.96397e-163	0
-1.7274e-163	-2.35592e-163	1.89408e-163	-1.41239e-162	6.12303e-163	3.9566e-163	5.9965e-163	1.59448e-163	9.26881e-164	8.68421e-164	4.0953e-163	2.48651e-163	3.71623e-163	2.64325e-163	3.0918e-163	2.83921e-163	-6.80864e-164	-3.71135e-163	4.94444e-163	3.83235e-163	-1.11544e-162	-7.05081e-163	3.54628e-163	-4.97067e-163	4.10583e-163	-4.23317e-163	2.39935e-163	-2.89656e-163	-1.16e-163	-4.96397e-163	0
-1.7274e-163	-2.35592e-163	1.89408e-163	-1.41239e-162	6.12303e-163	3.9566e-163	5.9965e-163	1.59448e-163	9.26881e-164	8.68421e-164	4.0953e-163	2.48651e-163	3.71623e-163	2.64325e-163	3.0918e-163	2.83921e-163	-6.80864e-164	-3.71135e-163	4.94444e-163	3.83235e-163	-1.11544e-162	-7.05081e-163	3.54628e-163	-4.97067e-163	4.10583e-163	-4.23317e-163	2.39935e-163	-2.89656e-163	-1.16e-163	-4.96397e-163	0
-1.7274e-163	-2.35592e-163	1.89408e-163	-1.41239e-162	6.12303e-163	3.9566e-163	5.9965e-163	1.59448e-163	9.26881e-164	8.68421e-164	4.0953e-163	2.48651e-163	3.71623e-163	2.64325e-163	3.0918e-163	2.83921e-163	-6.80864e-164	-3.71135e-163	4.94444e-163	3.83235e-163	-1.11544e-162	-7.05081e-163	3.54628e-163	-4.97067e-163	4.10583e-163	-4.23317e-163	2.39935e-163	-2.89656e-163	-1.16e-163	-4.96397e-163	0
-1.7274e-163	-2.35592e-163	1.89408e-163	-1.41239e-162	6.12303e-163	3.9566e-163	5.9965e-163	1.59448e-163	9.26881e-164	8.68421e-164	4.0953e-163	2.48651e-163	3.71623e-163	2.64325e-163	3.0918e-163	2.83921e-163	-6.80864e-164	-3.71135e-163	4.94444e-163	3.83235e-163	-1.11544e-162	-7.05081e-163	3.54628e-163	-4.97067e-163	4.10583e-163	-4.23317e-163	2.39935e-163	-2.89656e-163	-1.16e-163	-4.96397e-163	0
-1.7274e-163	-2.35592e-163	1.89408e-163	-1.41239e-162	6.12303e-163	3.9566e-163	5.9965e-163	1.59448e-163	9.26881e-164	8.68421e-164	4.0953e-163	2.48651e-163	3.71623e-163	2.64325e-163	3.0918e-163	2.83921e-163	-6.80864e-164	-3.71135e-163	4.94444e-163	3.83235e-163	-1.11544e-162	-7.05081e-163	3.54628e-163	-4.97067e-163	4.10583e-163	-4.23317e-163	2.39935e-163	-2.89656e-163	-1.16e-163	-4.96397e-163	0
-1.7274e-163	-2.35592e-163	1.89408e-163	-1.41239e-162	6.12303e-163	3.9566e-163	5.9965e-163	1.59448e-163	9.26881e-164	8.68421e-164	4.0953e-163	2.48651e-163	3.71623e-163	2.64325e-163	3.0918e-163	2.83921e-163	-6.80864e-164	-3.71135e-163	4.94444e-163	3.83235e-163	-1.11544e-162	-7.05081e-163	3.54628e-163	-4.97067e-163	4.10583e-163	-4.23317e-163	2.39935e-163	-2.89656e-163	-1.16e-163	-4.96397e-163	0
-1.7274e-163	-2.35592e-163	1.89408e-163	-1.41239e-162	6.12303e-163	3.9566e-163	5.9965e-163	1.59448e-163	9.26881e-164	8.68421e-164	4.0953e-163	2.48651e-163	3.71623e-163	2.64325e-163	3.0918e-163	2.83921e-163	-6.80864e-164	-3.71135e-163	4.94444e-163	3.83235e-163	-1.11544e-162	-7.05081e-163	3.54628e-163	-4.97067e-163	4.10583e-163	-4.23317e-163	2.39935e-163	-2.89656e-163	-1.16e-163	-4.96397e-163	0
-1.7274e-163	-2.35592e-163	1.89408e-163	-1.41239e-162	6.12303e-163	3.9566e-163	5.9965e-163	1.59448e-163	9.26881e-164	8.68421e-164	4.0953e-163	2.48651e-163	3.71623e-163	2.64325e-163	3.0918e-163	2.83921e-163	-6.80864e-164	-3.71135e-163	4.94444e-163	3.83235e-163	-1.11544e-162	-7.05081e-163	3.54628e-163	-4.97067e-163	4.10583e-163	-4.23317e-163	2.39935e-163	-2.89656e-163	-1.16e-163	-4.96397e-163	0
-1.7274e-163	-2.35592e-163	1.89408e-163	-1.41239e-162	6.12303e-163	3.9566e-163	5.9965e-163	1.59448e-163	9.26881e-164	8.68421e-164	4.0953e-163	2.48651e-163	3.71623e-163	2.64325e-163	3.0918e-163	2.83921e-163	-6.80864e-164	-3.71135e-163	4.94444e-163	3.83235e-163	-1.11544e-162	-7.05081e-163	3.54628e-163	-4.97067e-163	4.10583e-163	-4.23317e-163	2.39935e-163	-2.89656e-163	-1.16e-163	-4.96397e-163	0
-1.7274e-163	-2.35592e-163	1.89408e-163	-1.41239e-162	6.12303e-163	3.9566e-163	5.9965e-163	1.59448e-163	9.26881e-164	8.68421e-164	4.0953e-163	2.48651e-163	3.71623e-163	2.64325e-163	3.0918e-163	2.83921e-163	-6.80864e-164	-3.71135e-163	4.94444e-163	3.83235e-163	-1.11544e-162	-7.05081e-163	3.54628e-163	-4.97067e-163	4.10583e-163	-4.23317e-163	2.39935e-163	-2.89656e-163	-1.16e-163	-4.96397e-163	0
-1.7274e-163	-2.35592e-163	1.89408e-163	-1.41239e-162	6.12303e-163	3.9566e-163	5.9965e-163	1.59448e-163	9.26881e-164	8.68421e-164	4.0953e-163	2.48651e-163	3.71623e-163	2.64325e-163	3.0918e-163	2.83921e-163	-6.80864e-164	-3.71135e-163	4.94444e-163	3.83235e-163	-1.11544e-162	-7.05081e-163	3.54628e-163	-4.97067e-163	4.10583e-163	-4.23317e-163	2.39935e-163	-2.89656e-163	-1.16e-163	-4.96397e-163	0
-1.7274e-163	-2.35592e-163	1.89408e-163	-1.41239e-162	6.12303e-163	3.9566e-163	5.9965e-163	1.59448e-163	9.26881e-164	8.68421e-164	4.0953e-163	2.48651e-163	3.71623e-163	2.64325e-163	3.0918e-163	2.83921e-163	-6.80864e-164	-3.71135e-163	4.94444e-163	3.83235e-163	-1.11544e-162	-7.05081e-163	3.54628e-163	-4.97067e-163	4.10583e-163	-4.23317e-163	2.39935e-163	-2.89656e-163	-1.16e-163	-4.96397e-163	0
-1.7274e-163	-2.35592e-163	1.89408e-163	-1.41239e-162	6.12303e-163	3.9566e-163	5.9965e-163	1.59448e-163	9.26881e-164	8.68421e-164	4.0953e-163	2.48651e-163	3.71623e-163	2.64325e-163	3.0918e-163	2.83921e-163	-6.80864e-164	-3.71135e-163	4.94444e-163	3.83235e-163	-1.11544e-162	-7.05081e-163	3.54628e-163	-4.97067e-163	4.10583e-163	-4.23317e-163	2.39935e-163	-2.89656e-163	-1.16e-163	-4.96397e-163	0
-1.7274e-163	-2.35592e-163	1.89408e-163	-1.41239e-162	6.12303e-163	3.9566e-163	5.9965e-163	1.59448e-163	9.26881e-164	8.68421e-164	4.0953e-163	2.48651e-163	3.71623e-163	2.64325e-163	3.0918e-163	2.83921e-163	-6.80864e-164	-3.71135e-163	4.94444e-163	3.83235e-163	-1.11544e-162	-7.05081e-163	3.54628e-163	-4.97067e-163	4.10583e-163	-4.23317e-163	2.39935e-163	-2.89656e-163	-1.16e-163	-4.96397e-163	0
-1.7274e-163	-2.35592e-163	1.89408e-163	-1.41239e-162	6.12303e-163	3.9566e-163	5.9965e-163	1.59448e-163	9.26881e-164	8.68421e-164	4.0953e-163	2.48651e-163	3.71623e-163	2.64325e-163	3.0918e-163	2.83921e-163	-6.80864e-164	-3.71135e-163	4.94444e-163	3.83235e-163	-1.11544e-162	-7.05081e-163	3.54628e-163	-4.97067e-163	4.10583e-163	-4.23317e-163	2.39935e-163	-2.89656e-163	-1.16e-163	-4.96397e-163	0
-1.7274e-163	-2.35592e-163	1.89408e-163	-1.41239e-162	6.12303e-163	3.9566e-163	5.9965e-163	1.59448e-163	9.26881e-164	8.68421e-164	4.0953e-163	2.48651e-163	3.71623e-163	2.64325e-163	3.0918e-163	2.83921e-163	-6.80864e-164	-3.71135e-163	4.94444e-163	3.83235e-163	-1.11544e-162	-7.05081e-163	3.54628e-163	-4.97067e-163	4.10583e-163	-4.23317e-163	2.39935e-163	-2.89656e-163	-1.16e-163	-4.96397e-163	0
-1.7274e-163	-2.35592e-163	1.89408e-163	-1.41239e-162	6.12303e-163	3.9566e-163	5.9965e-163	1.59448e-163	9.26881e-164	8.68421e-164	4.0953e-163	2.48651e-163	3.71623e-163	2.64325e-163	3.0918e-163	2.83921e-163	-6.80864e-164	-3.71135e-163	4.94444e-163	3.83235e-163	-1.11544e-162	-7.05081e-163	3.54628e-163	-4.97067e-163	4.10583e-163	-4.23317e-163	2.39935e-163	-2.89656e-163	-1.16e-163	-4.96397e-163	0
-1.7274e-163	-2.35592e-163	1.89408e-163	-1.41239e-162	6.12303e-163	3.9566e-163	5.9965e-163	1.59448e-163	9.26881e-164	8.68421e-164	4.0953e-163	2.48651e-163	3.71623e-163	2.64325e-163	3.0918e-163	2.83921e-163	-6.80864e-164	-3.71135e-163	4.94444e-163	3.83235e-163	-1.11544e-162	-7.05081e-163	3.54628e-163	-4.97067e-163	4.10583e-163	-4.23317e-163	2.39935e-163	-2.89656e-163	-1.16e-163	-4.96397e-163	0
-1.7274e-163	-2.35592e-163	1.89408e-163	-1.41239e-162	6.12303e-163	3.9566e-163	5.9965e-163	1.59448e-163	9.26881e-164	8.68421e-164	4.0953e-163	2.48651e-163	3.71623e-163	2.64325e-163	3.0918e-163	2.83921e-163	-6.80864e-164	-3.71135e-163	4.94444e-163	3.83235e-163	-1.11544e-162	-7.05081e-163	3.54628e-163	-4.97067e-163	4.10583e-163	-4.23317e-163	2.39935e-163	-2.89656e-163	-1.16e-163	-4.96397e-163	0
-1.7274e-163	-2.35592e-163	1.89408e-163	-1.41239e-162	6.12303e-163	3.9566e-163	5.9965e-163	1.59448e-163	9.26881e-164	8.68421e-164	4.0953e-163	2.48651e-163	3.71623e-163	2.64325e-163	3.0918e-163	2.83921e-163	-6.80864e-164	-3.71135e-163	4.94444e-163	3.83235e-163	-1.11544e-162	-7.05081e-163	3.54628e-163	-4.97067e-163	4.10583e-163	-4.23317e-163	2.39935e-163	-2.89656e-163	-1.16e-163	-4.96397e-163	0
-1.7274e-163	-2.35592e-163	1.89408e-163	-1.41239e-162	6.12303e-163	3.9566e-163	5.9965e-163	1.59448e-163	9.26881e-164	8.68421e-164	4.0953e-163	2.48651e-163	3.71623e-163	2.64325e-163	3.0918e-163	2.83921e-163	-6.80864e-164	-3.71135e-163	4.94444e-163	3.83235e-163	-1.11544e-162	-7.05081e-163	3.54628e-163	-4.97067e-163	4.10583e-163	-4.23317e-163	2.39935e-163	-2.89656e-163	-1.16e-163	-4.96397e-163	0
-1.7274e-163	-2.35592e-163	1.89408e-163	-1.41239e-162	6.12303e-163	3.9566e-163	5.9965e-163	1.59448e-163	9.26881e-164	8.68421e-164	4.0953e-163	2.48651e-163	3.71623e-163	2.64325e-163	3.0918e-163	2.83921e-163	-6.80864e-164	-3.71135e-163	4.94444e-163	3.83235e-163	-1.11544e-162	-7.05081e-163	3.54628e-163	-4.97067e-163	4.10583e-163	-4.23317e-163	2.39935e-163	-2.89656e-163	-1.16e-163	-4.96397e-163	0
-1.7274e-163	-2.35592e-163	1.89408e-163	-1.41239e-162	6.12303e-163	3.9566e-163	5.9965e-163	1.59448e-163	9.26881e-164	8.68421e-164	4.0953e-163	2.48651e-163	3.71623e-163	2.64325e-163	3.0918e-163	2.83921e-163	-6.80864e-164	-3.71135e-163	4.94444e-163	3.83235e-163	-1.11544e-162	-7.05081e-163	3.54628e-163	-4.97067e-163	4.10583e-163	-4.23317e-163	2.39935e-163	-2.89656e-163	-1.16e-163	-4.96397e-163	0
-1.7274e-163	-2.35592e-163	1.89408e-163	-1.41239e-162	6.12303e-163	3.9566e-163	5.9965e-163	1.59448e-163	9.26881e-164	8.68421e-164	4.0953e-163	2.48651e-163	3.71623e-163	2.64325e-163	3.0918e-163	2.83921e-163	-6.80864e-164	-3.71135e-163	4.94444e-163	3.83235e-163	-1.11544e-162	-7.05081e-163	3.54628e-163	-4.97067e-163	4.10583e-163	-4.23317e-163	2.39935e-163	-2.89656e-163	-1.16e-163	-4.96397e-163	0
-1.7274e-163	-2.35592e-163	1.89408e-163	-1.41239e-162	6.12303e-163	3.9566e-163	5.9965e-163	1.59448e-163	9.26881e-164	8.68421e-164	4.0953e-163	2.48651e-163	3.71623e-163	2.64325e-163	3.0918e-163	2.83921e-163	-6.80864e-164	-3.71135e-163	4.94444e-163	3.83235e-163	-1.11544e-162	-7.05081e-163	3.54628e-163	-4.97067e-163	4.10583e-163	-4.23317e-163	2.39935e-163	-2.89656e-163	-1.16e-163	-4.96397e-163	0
-1.7274e-163	-2.35592e-163	1.89408e-163	-1.41239e-162	6.12303e-163	3.9566e-163	5.9965e-163	1.59448e-163	9.26881e-164	8.68421e-164	4.0953e-163	2.48651e-163	3.71623e-163	2.64325e-163	3.0918e-163	2.83921e-163	-6.80864e-164	-3.71135e-163	4.94444e-163	3.83235e-163	-1.11544e-162	-7.05081e-163	3.54628e-163	-4.97067e-163	4.10583e-163	-4.23317e-163	2.39935e-163	-2.89656e-163	-1.16e-163	-4.96397e-163	0
-1.7274e-163	-2.35592e-163	1.89408e-163	-1.41239e-162	6.12303e-163	3.9566e-163	5.9965e-163	1.59448e-163	9.26881e-164	8.68421e-164	4.0953e-163	2.48651e-163	3.71623e-163	2.64325e-163	3.0918e-163	2.83921e-163	-6.80864e-164	-3.71135e-163	4.94444e-163	3.83235e-163	-1.11544e-162	-7.05081e-163	3.54628e-163	-4.97067e-163	4.10583e-163	-4.23317e-163	2.39935e-163	-2.89656e-163	-1.16e-163	-4.96397e-163	0
-1.7274e-163	-2.35592e-163	1.89408e-163	-1.41239e-162	6.12303e-163	3.9566e-163	5.9965e-163	1.59448e-163	9.26881e-164	8.68421e-164	4.0953e-163	2.48651e-163	3.71623e-163	2.64325e-163	3.0918e-163	2.83921e-163	-6.80864e-164	-3.71135e-163	4.94444e-163	3.83235e-163	-1.11544e-162	-7.05081e-163	3.54628e-163	-4.97067e-163	4.10583e-163	-4.23317e-163	2.39935e-163	-2.89656e-163	-1.16e-163	-4.96397e-163	0
-1.7274e-163	-2.35592e-163	1.89408e-163	-1.41239e-162	6.12303e-163	3.9566e-163	5.9965e-163	1.59448e-163	9.26881e-164	8.68421e-164	4.0953e-163	2.48651e-163	3.71623e-163	2.64325e-163	3.0918e-163	2.83921e-163	-6.80864e-164	-3.71135e-163	4.94444e-163	3.83235e-163	-1.11544e-162	-7.05081e-163	3.54628e-163	-4.97067e-163	4.10583e-163	-4.23317e-163	2.39935e-163	-2.89656e-163	-1.16e-163	-4.96397e-163	0
-1.7274e-163	-2.35592e-163	1.89408e-163	-1.41239e-162	6.12303e-163	3.9566e-163	5.9965e-163	1.59448e-163	9.26881e-164	8.68421e-164	4.0953e-163	2.48651e-163	3.71623e-163	2.64325e-163	3.0918e-163	2.83921e-163	-6.80864e-164	-3.71135e-163	4.94444e-163	3.83235e-163	-1.11544e-162	-7.05081e-163	3.54628e-163	-4.97067e-163	4.10583e-163	-4.23317e-163	2.39935e-163	-2.89656e-163	-1.16e-163	-4.96397e-163	0
-1.7274e-163	-2.35592e-163	1.89408e-163	-1.41239e-162	6.12303e-163	3.9566e-163	5.9965e-163	1.59448e-163	9.26881e-164	8.68421e-164	4.0953e-163	2.48651e-163	3.71623e-163	2.64325e-163	3.0918e-163	2.83921e-163	-6.80864e-164	-3.71135e-163	4.94444e-163	3.83235e-163	-1.11544e-162	-7.05081e-163	3.54628e-163	-4.97067e-163	4.10583e-163	-4.23317e-163	2.39935e-163	-2.89656e-163	-1.16e-163	-4.96397e-163	0
-1.7274e-163	-2.35592e-163	1.89408e-163	-1.41239e-162	6.12303e-163	3.9566e-163	5.9965e-163	1.59448e-163	9.26881e-164	8.68421e-164	4.0953e-163	2.48651e-163	3.71623e-163	2.64325e-163	3.0918e-163	2.83921e-163	-6.80864e-164	-3.71135e-163	4.94444e-163	3.83235e-163	-1.11544e-162	-7.05081e-163	3.54628e-163	-4.97067e-163	4.10583e-163	-4.23317e-163	2.39935e-163	-2.89656e-163	-1.16e-163	-4.96397e-163	0
-1.7274e-163	-2.35592e-163	1.89408e-163	-1.41239e-162	6.12303e-163	3.9566e-163	5.9965e-163	1.59448e-163	9.26881e-164	8.68421e-164	4.0953e-163	2.48651e-163	3.71623e-163	2.64325e-163	3.0918e-163	2.83921e-163	-6.80864e-164	-3.71135e-163	4.94444e-163	3.83235e-163	-1.11544e-162	-7.05081e-163	3.54628e-163	-4.97067e-163	4.10583e-163	-4.23317e-163	2.39935e-163	-2.89656e-163	-1.16e-163	-4.96397e-163	0
-1.7274e-163	-2.35592e-163	1.89408e-163	-1.41239e-162	6.12303e-163	3.9566e-163	5.9965e-163	1.59448e-163	9.26881e-164	8.68421e-164	4.0953e-163	2.48651e-163	3.71623e-163	2.64325e-163	3.0918e-163	2.83921e-163	-6.80864e-164	-3.71135e-163	4.94444e-163	3.83235e-163	-1.11544e-162	-7.05081e-163	3.54628e-163	-4.97067e-163	4.10583e-163	-4.23317e-163	2.39935e-163	-2.89656e-163	-1.16e-163	-4.96397e-163	0
-1.7274e-163	-2.35592e-163	1.89408e-163	-1.41239e-162	6.12303e-163	3.9566e-163	5.9965e-163	1.59448e-163	9.26881e-164	8.68421e-164	4.0953e-163	2.48651e-163	3.71623e-163	2.64325e-163	3.0918e-163	2.83921e-163	-6.80864e-164	-3.71135e-163	4.94444e-163	3.83235e-163	-1.11544e-162	-7.05081e-163	3.54628e-163	-4.97067e-163	4.10583e-163	-4.23317e-163	2.39935e-163	-2.89656e-163	-1.16e-163	-4.96397e-163	0
-1.7274e-163	-2.35592e-163	1.89408e-163	-1.41239e-162	6.12303e-163	3.9566e-163	5.9965e-163	1.59448e-163	9.26881e-164	8.68421e-164	4.0953e-163	2.48651e-163	3.71623e-163	2.64325e-163	3.0918e-163	2.83921e-163	-6.80864e-164	-3.71135e-163	4.94444e-163	3.83235e-163	-1.11544e-162	-7.05081e-163	3.54628e-163	-4.97067e-163	4.10583e-163	-4.23317e-163	2.39935e-163	-2.89656e-163	-1.16e-163	-4.96397e-163	0
-1.7274e-163	-2.35592e-163	1.89408e-163	-1.41239e-162	6.12303e-163	3.9566e-163	5.9965e-163	1.59448e-163	9.26881e-164	8.68421e-164	4.0953e-163	2.48651e-163	3.71623e-163	2.64325e-163	3.0918e-163	2.83921e-163	-6.80864e-164	-3.71135e-163	4.94444e-163	3.83235e-163	-1.11544e-162	-7.05081e-163	3.54628e-163	-4.97067e-163	4.10583e-163	-4.23317e-163	2.39935e-163	-2.89656e-163	-1.16e-163	-4.96397e-163	0
-1.7274e-163	-2.35592e-163	1.89408e-163	-1.41239e-162	6.12303e-163	3.9566e-163	5.9965e-163	1.59448e-163	9.26881e-164	8.68421e-164	4.0953e-163	2.48651e-163	3.71623e-163	2.64325e-163	3.0918e-163	2.83921e-163	-6.80864e-164	-3.71135e-163	4.94444e-163	3.83235e-163	-1.11544e-162	-7.05081e-163	3.54628e-163	-4.97067e-163	4.10583e-163	-4.23317e-163	2.39935e-163	-2.89656e-163	-1.16e-163	-4.96397e-163	0
-1.7274e-163	-2.35592e-163	1.89408e-163	-1.41239e-162	6.12303e-163	3.9566e-163	5.9965e-163	1.59448e-163	9.26881e-164	8.68421e-164	4.0953e-163	2.48651e-163	3.71623e-163	2.64325e-163	3.0918e-163	2.83921e-163	-6.80864e-164	-3.71135e-163	4.94444e-163	3.83235e-163	-1.11544e-162	-7.05081e-163	3.54628e-163	-4.97067e-163	4.10583e-163	-4.23317e-163	2.39935e-163	-2.89656e-163	-1.16e-163	-4.96397e-163	0
-1.7274e-163	-2.35592e-163	1.89408e-163	-1.41239e-162	6.12303e-163	3.9566e-163	5.9965e-163	1.59448e-163	9.26881e-164	8.68421e-164	4.0953e-163	2.48651e-163	3.71623e-163	2.64325e-163	3.0918e-163	2.83921e-163	-6.80864e-164	-3.71135e-163	4.94444e-163	3.83235e-163	-1.11544e-162	-7.05081e-163	3.54628e-163	-4.97067e-163	4.10583e-163	-4.23317e-163	2.39935e-163	-2.89656e-163	-1.16e-163	-4.96397e-163	0
-1.7274e-163	-2.35592e-163	1.89408e-163	-1.41239e-162	6.12303e-163	3.9566e-163	5.9965e-163	1.59448e-163	9.26881e-164	8.68421e-164	4.0953e-163	2.48651e-163	3.71623e-163	2.64325e-163	3.0918e-163	2.83921e-163	-6.80864e-164	-3.71135e-163	4.94444e-163	3.83235e-163	-1.11544e-162	-7.05081e-163	3.54628e-163	-4.97067e-163	4.10583e-163	-4.23317e-163	2.39935e-163	-2.89656e-163	-1.16e-163	-4.96397e-163	0
-1.7274e-163	-2.35592e-163	1.89408e-163	-1.41239e-162	6.12303e-163	3.9566e-163	5.9965e-163	1.59448e-163	9.26881e-164	8.68421e-164	4.0953e-163	2.48651e-163	3.71623e-163	2.64325e-163	3.0918e-163	2.83921e-163	-6.80864e-164	-3.71135e-163	4.94444e-163	3.83235e-163	-1.11544e-162	-7.05081e-163	3.54628e-163	-4.97067e-163	4.10583e-163	-4.23317e-163	2.39935e-163	-2.89656e-163	-1.16e-163	-4.96397e-163	0
-1.7274e-163	-2.35592e-163	1.89408e-163	-1.41239e-162	6.12303e-163	3.9566e-163	5.9965e-163	1.59448e-163	9.26881e-164	8.68421e-164	4.0953e-163	2.48651e-163	3.71623e-163	2.64325e-163	3.0918e-163	2.83921e-163	-6.80864e-164	-3.71135e-163	4.94444e-163	3.83235e-163	-1.11544e-162	-7.05081e-163	3.54628e-163	-4.97067e-163	4.10583e-163	-4.23317e-163	2.39935e-163	-2.89656e-163	-1.16e-163	-4.96397e-163	0
-1.7274e-163	-2.35592e-163	1.89408e-163	-1.41239e-162	6.12303e-163	3.9566e-163	5.9965e-163	1.59448e-163	9.26881e-164	8.68421e-164	4.0953e-163	2.48651e-163	3.71623e-163	2.64325e-163	3.0918e-163	2.83921e-163	-6.80864e-164	-3.71135e-163	4.94444e-163	3.83235e-163	-1.11544e-162	-7.05081e-163	3.54628e-163	-4.97067e-163	4.10583e-163	-4.23317e-163	2.39935e-163	-2.89656e-163	-1.16e-163	-4.96397e-163	0
-1.7274e-163	-2.35592e-163	1.89408e-163	-1.41239e-162	6.12303e-163	3.9566e-163	5.9965e-163	1.59448e-163	9.26881e-164	8.68421e-164	4.0953e-163	2.48651e-163	3.71623e-163	2.64325e-163	3.0918e-163	2.83921e-163	-6.80864e-164	-3.71135e-163	4.94444e-163	3.83235e-163	-1.11544e-162	-7.05081e-163	3.54628e-163	-4.97067e-163	4.10583e-163	-4.23317e-163	2.39935e-163	-2.89656e-163	-1.16e-163	-4.96397e-163	0
-1.7274e-163	-2.35592e-163	1.89408e-163	-1.41239e-162	6.12303e-163	3.9566e-163	5.9965e-163	1.59448e-163	9.26881e-164	8.68421e-164	4.0953e-163	2.48651e-163	3.71623e-163	2.64325e-163	3.0918e-163	2.83921e-163	-6.80864e-164	-3.71135e-163	4.94444e-163	3.83235e-163	-1.11544e-162	-7.05081e-163	3.54628e-163	-4.97067e-163	4.10583e-163	-4.23317e-163	2.39935e-163	-2.89656e-163	-1.16e-163	-4.96397e-163	0
-1.7274e-163	-2.35592e-163	1.89408e-163	-1.41239e-162	6.12303e-163	3.9566e-163	5.9965e-163	1.59448e-163	9.26881e-164	8.68421e-164	4.0953e-163	2.48651e-163	3.71623e-163	2.64325e-163	3.0918e-163	2.83921e-163	-6.80864e-164	-3.71135e-163	4.94444e-163	3.83235e-163	-1.11544e-162	-7.05081e-163	3.54628e-163	-4.97067e-163	4.10583e-163	-4.23317e-163	2.39935e-163	-2.89656e-163	-1.16e-163	-4.96397e-163	0
-1.7274e-163	-2.35592e-163	1.89408e-163	-1.41239e-162	6.12303e-163	3.9566e-163	5.9965e-163	1.59448e-163	9.26881e-164	8.68421e-164	4.0953e-163	2.48651e-163	3.71623e-163	2.64325e-163	3.0918e-163	2.83921e-163	-6.80864e-164	-3.71135e-163	4.94444e-163	3.83235e-163	-1.11544e-162	-7.05081e-163	3.54628e-163	-4.97067e-163	4.10583e-163	-4.23317e-163	2.39935e-163	-2.89656e-163	-1.16e-163	-4.96397e-163	0
[truncated: 2,000 more rows]
