# Supplementary material for: A modified shuffled frog leaping algorithm with inertia weight
Source: Sci Rep. 2024 Feb 20;14:4146. doi: 10.1038/s41598-024-51306-1 (PMC11224354; doi:10.1038/s41598-024-51306-1)
Supplement: Supplementary file 1 — Supplementary Information. [file 41598_2024_51306_MOESM1_ESM.zip › data/F1/MSFLA_L_3.xls]

## Sheet: Sheet1
5.19851	2.05668	-0.909401	-6.35624	1.56482	-4.4653	-0.0400798	0.48307	-0.162795	0.674445	0.726135	-1.59556	-2.54229	-2.73434	2.4985	0.221947	-0.28128	-4.01895	2.40898	-0.414647	0.0816001	-4.85469	-0.751706	0.447762	0.675097	-0.513448	-1.06833	-4.28432	7.03108	-0.866085	235.841
0.0121615	0.00992905	-0.050023	-0.0430478	-0.0612986	-0.0893453	-0.632745	0.268803	-0.00684443	-0.360609	0.122807	0.128554	-0.128714	0.036408	-0.496538	-0.269732	-0.388295	-0.10088	0.0442464	0.0457027	0.103407	0.0983665	-0.235876	0.332749	-0.0627917	0.0155535	0.358853	0.361002	0.209081	0.0442498	1.64854
0.019247	0.0190562	0.0284579	0.0127917	-0.0414533	0.00938813	-0.00430594	-0.00106334	-0.00108854	-0.0144153	0.0406743	0.00865573	-0.00344468	0.0260395	0.00251054	0.00784205	0.0266104	0.0176807	0.0129515	-0.00106715	-0.00445524	0.0110402	-0.0405815	-0.00556662	0.0114878	0.00143535	0.000905813	-0.0126159	0.0169409	0.00387105	0.00983445
-0.00288399	0.00144311	0.00130487	0.00102499	0.00474321	0.000846606	-0.000728552	0.00187661	0.00187388	0.00199813	-0.00181299	0.000298699	0.000193191	-0.000854115	0.000343488	0.000712207	-0.00223196	-0.00206205	-0.00113037	0.000102818	0.00266973	0.000447777	-0.00138549	-0.000972953	-0.000358707	-0.00205631	-0.000853927	0.000482372	0.000762384	0.000497676	7.95567e-05
-6.15929e-05	0.000270029	0.000263715	0.000408323	9.92553e-05	-0.000378055	0.000123168	1.5865e-05	-0.000143026	-5.13568e-05	-0.000151013	3.81568e-05	-0.000193178	3.39692e-05	0.000241719	-2.73275e-05	-0.000148325	-2.19301e-05	0.000388488	-8.74591e-06	-0.000245329	8.18088e-05	0.000260029	0.000230485	0.0001427	0.000230769	-1.42019e-05	-4.8194e-06	4.32097e-05	0.000338083	1.17729e-06
-1.09656e-05	6.7153e-06	-7.06782e-07	-1.28143e-05	-2.58149e-06	4.68339e-05	-1.95428e-06	1.96964e-05	4.34458e-06	-3.53886e-06	1.695e-05	1.49435e-05	8.64077e-06	1.35596e-06	-1.93988e-05	-3.55811e-05	-5.3034e-05	1.34138e-05	1.47928e-05	-1.91834e-05	-2.60471e-06	5.36261e-06	5.56354e-06	2.15272e-05	-3.47016e-05	2.1062e-05	1.39689e-05	3.15321e-06	2.18629e-05	1.57952e-05	1.18724e-08
1.08906e-08	-1.76382e-06	-2.36861e-06	-4.43779e-07	-3.20172e-06	2.7167e-07	-6.3271e-07	-2.2574e-06	-9.26877e-07	-7.0091e-07	7.17038e-07	-2.82326e-06	-6.86684e-07	-6.0439e-07	1.28881e-07	-1.52527e-06	1.79715e-06	2.69405e-06	7.80261e-07	1.72353e-06	-3.01002e-06	-2.09489e-07	7.51164e-08	-2.30468e-07	-5.82991e-07	1.7169e-07	-7.79915e-07	-3.71621e-06	-4.80194e-08	2.14508e-06	8.0376e-11
-2.49438e-07	2.052e-07	1.08925e-07	4.91441e-08	3.28716e-08	-2.61528e-07	2.34102e-07	-5.16464e-08	1.05139e-09	7.95557e-08	-1.6907e-07	-4.35553e-08	2.88214e-10	-1.18466e-07	1.66833e-07	1.51491e-08	1.00682e-07	-3.71329e-09	-2.81366e-08	-3.87095e-08	5.4533e-08	-1.38741e-08	-1.18006e-07	1.3211e-07	-3.12823e-08	7.36188e-08	-8.32862e-08	2.70528e-08	-2.09179e-08	-3.3418e-08	3.8707e-13
2.19207e-08	2.99164e-09	1.66818e-08	7.92099e-10	-8.53362e-09	-2.68131e-09	-4.10622e-09	-3.80717e-09	6.74889e-10	-3.0091e-08	4.04796e-09	-4.98051e-10	1.42715e-08	-5.09098e-10	2.8552e-09	7.8662e-09	-5.76902e-09	-2.69851e-08	-2.23577e-09	1.34023e-08	1.15129e-08	-1.12125e-08	-8.85188e-09	2.90167e-08	1.50996e-08	-6.57218e-09	8.48336e-09	3.28715e-08	-1.47147e-10	3.66569e-09	5.63811e-15
-6.27735e-10	-5.23407e-10	3.92841e-10	-6.53911e-10	1.45754e-09	-3.1005e-10	-1.10868e-09	-1.45465e-10	4.33573e-10	-1.43189e-10	1.32111e-09	5.60598e-10	-8.54589e-10	5.4969e-10	2.75664e-10	6.54474e-10	-7.51332e-10	-6.16909e-10	1.54282e-09	1.51855e-09	6.23683e-10	-6.06028e-10	7.77002e-10	2.87883e-10	8.81462e-10	2.73984e-09	-1.14193e-10	5.56238e-10	1.09229e-09	-1.79811e-10	2.54315e-17
1.83384e-11	2.97943e-11	7.77822e-11	-1.26621e-10	6.99315e-11	-1.14675e-10	-4.95573e-11	-5.7024e-11	-7.71269e-13	5.63995e-11	-1.23022e-10	-2.28626e-10	7.30065e-12	-1.82505e-11	1.55633e-10	3.00795e-11	6.0785e-11	1.08011e-10	1.68539e-11	-1.36131e-10	2.09874e-10	9.04906e-11	-8.40333e-11	-7.43873e-11	4.9826e-11	5.96791e-11	1.05804e-11	-4.89581e-11	4.89214e-11	5.31851e-11	2.55936e-19
1.36246e-12	-2.72852e-12	2.94164e-12	-1.08273e-11	2.62149e-12	-3.92727e-12	-2.48813e-13	-5.49806e-12	5.73845e-14	4.55877e-13	-6.75872e-13	-1.8639e-12	-1.84217e-12	-2.39838e-12	8.5389e-12	-4.04842e-11	-2.08404e-12	-1.80208e-11	8.36433e-13	3.48528e-12	1.26828e-11	8.35711e-13	8.26798e-13	-5.34808e-12	-5.50825e-12	-2.99395e-12	-5.8558e-12	3.2017e-13	-4.9675e-12	-5.48974e-12	2.57423e-21
1.2685e-12	6.33476e-15	6.43803e-13	-3.23434e-13	3.63983e-13	-3.27743e-13	-1.52016e-12	2.99477e-13	4.91584e-13	-1.15966e-13	2.63413e-13	8.52487e-13	2.1887e-12	-2.89814e-13	6.41303e-13	-1.70963e-13	-3.67106e-13	2.0323e-12	-3.76429e-13	-4.90426e-13	-4.31482e-13	8.27641e-13	2.98784e-13	1.70024e-13	-2.99042e-14	6.48718e-14	1.99945e-14	6.74937e-13	5.62838e-13	-3.09082e-13	1.76448e-23
2.37743e-15	2.30071e-14	2.95886e-14	9.86843e-14	-7.02985e-14	-3.43545e-14	2.46177e-13	-1.70391e-15	3.16206e-14	-8.40443e-15	-7.65646e-14	-1.82627e-13	4.47981e-14	1.94002e-14	9.9237e-14	3.32867e-14	-6.60098e-14	7.51115e-14	1.67846e-13	6.55721e-14	-2.14894e-13	-1.3313e-14	-1.00106e-14	-1.08343e-13	6.1089e-15	5.52561e-14	8.30305e-14	-1.03861e-14	2.40414e-14	4.72445e-14	2.4507e-25
5.49446e-15	1.8252e-16	-5.71062e-16	-1.04638e-15	5.36262e-15	3.51787e-16	2.983e-16	-5.28301e-15	2.10899e-15	-7.81408e-15	-2.12628e-15	3.45838e-15	-2.2391e-14	2.11811e-15	-7.83333e-15	8.52936e-15	-9.45811e-15	-1.48598e-15	-1.59492e-15	-4.17122e-15	2.19754e-15	6.00926e-16	-1.4395e-15	-2.77908e-15	-6.5725e-15	9.30157e-15	-2.76193e-15	1.11294e-14	3.11408e-16	-1.24706e-14	1.35388e-27
5.52226e-18	4.72606e-16	5.46611e-16	6.12264e-16	5.44053e-17	4.93406e-17	4.44714e-16	7.72575e-18	-1.43472e-15	-2.5753e-17	-1.97281e-16	-2.07408e-16	2.38926e-16	2.30515e-16	5.65114e-16	-4.57875e-16	5.65026e-16	-7.42878e-17	-5.81119e-17	4.2997e-16	-1.78702e-16	2.11317e-16	2.42646e-16	-5.05211e-16	3.28153e-16	3.61411e-16	8.47479e-17	-2.23285e-16	2.00451e-16	5.67305e-16	5.44159e-30
2.86505e-17	2.30904e-17	5.49351e-18	4.2052e-18	7.77813e-18	4.93411e-17	2.02956e-16	-4.73429e-17	2.76322e-18	-4.74378e-17	1.49564e-17	8.67356e-17	-4.72944e-17	-6.82018e-18	-1.86375e-17	4.1872e-18	-4.26254e-17	3.38793e-17	-4.99002e-17	1.12674e-17	-1.8532e-17	-1.92173e-17	-3.91707e-17	6.27998e-17	1.88552e-18	-1.27617e-18	-3.18105e-17	2.96986e-17	3.12203e-17	-1.11103e-17	7.47522e-32
3.25385e-18	-1.06928e-18	-7.41677e-18	-6.79585e-19	-3.61144e-19	-2.92104e-19	1.75771e-18	-2.48677e-18	5.12625e-18	1.16474e-18	-5.14415e-18	5.32087e-18	-2.31197e-18	5.02586e-18	-1.72599e-18	-2.73922e-18	-1.44215e-18	7.53282e-19	1.05109e-18	-1.16177e-18	-8.70657e-18	-1.68159e-18	-3.8848e-18	-5.56989e-18	-7.66744e-22	-3.39723e-19	2.21602e-18	-6.63437e-19	-7.67774e-18	-8.10419e-18	4.60127e-34
1.19962e-19	3.00169e-19	1.15403e-18	3.43256e-19	2.2608e-19	-6.96259e-20	-2.6109e-21	-1.56316e-19	-2.02265e-19	1.31066e-19	-5.22739e-20	2.56419e-19	-1.14713e-18	5.93649e-20	-2.59343e-19	-6.27971e-19	3.0193e-19	-1.87515e-19	1.60591e-19	1.2472e-19	1.00848e-19	-5.63812e-19	1.41001e-19	-1.01908e-19	-3.18493e-20	7.14227e-19	-1.02098e-19	-1.04539e-18	-2.71944e-19	1.92267e-20	5.75683e-36
3.89034e-20	4.37889e-20	1.31607e-20	2.73105e-20	-1.14463e-19	1.34853e-20	4.25852e-20	-4.75253e-20	2.45661e-20	2.76867e-20	-8.44864e-20	6.89157e-21	-2.56346e-20	-4.138e-21	-7.44128e-20	1.6965e-20	-2.89691e-22	-2.95708e-20	1.7831e-20	-3.58084e-20	1.85393e-20	1.52167e-20	1.90863e-20	1.16347e-20	-6.24301e-22	-7.87276e-20	-2.61271e-20	-2.12763e-20	2.78064e-20	1.92483e-20	4.87877e-38
6.25178e-22	-2.90977e-21	-7.83024e-22	9.51675e-22	-8.99354e-22	-4.23485e-21	-1.16329e-22	-5.20821e-21	-1.17223e-22	2.66256e-21	-1.38254e-20	1.63634e-21	4.75198e-22	1.16267e-21	2.36347e-21	-8.12991e-22	6.48007e-22	-1.54572e-21	-2.75846e-22	8.34509e-22	-7.36557e-22	-1.59283e-21	-2.80797e-22	1.55248e-21	1.30054e-21	8.33341e-21	4.9167e-21	-2.5802e-21	7.32091e-22	-1.38625e-21	3.78582e-40
8.79595e-22	-5.75566e-22	4.90839e-23	4.2429e-23	1.09609e-22	-1.3907e-22	4.35505e-24	7.79115e-24	-3.90669e-23	-2.95739e-22	-3.57714e-23	-2.36576e-22	3.51019e-22	3.26845e-22	-1.06165e-22	2.61836e-23	-7.60974e-23	3.53478e-23	1.83051e-22	-8.56857e-22	1.42068e-22	3.33988e-22	-6.70653e-24	1.88734e-22	-1.74564e-22	-3.26989e-22	-3.73497e-22	4.74324e-24	-3.49202e-22	1.63784e-22	2.89667e-42
-3.97635e-23	-9.82182e-24	-2.01066e-23	-6.71935e-23	-2.42455e-24	1.02719e-23	-3.68881e-23	4.6961e-23	3.59363e-23	1.18351e-23	-2.68968e-23	3.05741e-23	-5.5898e-23	-2.08723e-24	-3.12639e-24	2.4959e-24	-5.7054e-24	2.558e-23	-3.34139e-23	6.33426e-23	-8.69127e-24	1.54668e-23	9.81775e-24	-1.75637e-23	1.5394e-23	1.00494e-23	-1.66456e-23	3.45811e-24	-4.31274e-24	-5.65353e-24	2.37218e-44
4.09678e-25	-7.29932e-25	1.23131e-24	-6.73404e-25	1.56857e-24	-5.04302e-25	5.36821e-25	-1.7626e-24	-4.90689e-24	1.67687e-24	-5.444e-25	-7.81781e-24	1.19704e-24	-1.77166e-25	-6.82281e-24	-3.91538e-25	-6.90917e-25	-1.23425e-24	1.34595e-24	-2.58987e-24	4.50318e-25	1.86762e-24	2.24821e-25	2.69819e-25	5.0068e-24	-7.74394e-24	-7.92366e-25	1.25745e-25	5.44454e-24	-1.12601e-24	2.76177e-46
-7.0405e-25	4.33587e-25	-1.36917e-26	-1.18057e-25	3.64788e-25	-8.28332e-26	-2.75383e-25	4.21211e-26	-2.12831e-25	-3.62133e-26	-2.42225e-25	-6.83596e-26	3.93289e-26	-5.39819e-26	-2.39067e-25	3.56369e-25	7.36861e-26	3.52265e-25	3.26765e-25	2.66723e-28	7.91039e-28	1.60332e-25	-2.13119e-25	1.46784e-25	-1.49226e-25	9.84549e-26	-1.48572e-25	1.96578e-26	-2.00047e-25	3.29754e-25	1.74606e-48
-3.33102e-27	1.75487e-26	-2.34389e-26	3.22905e-26	-5.24378e-26	-2.28581e-26	-6.41264e-27	-1.46019e-26	-1.74466e-27	-1.50735e-26	2.27264e-26	1.16743e-27	-4.25939e-26	-2.14133e-26	-2.58868e-28	-3.14575e-27	5.15906e-26	-1.22971e-26	1.49662e-27	-1.95646e-28	4.3893e-26	-2.70158e-27	-7.42094e-28	-3.8727e-26	-1.33889e-26	8.40406e-26	-2.94358e-26	-1.00453e-26	6.24926e-28	1.43872e-27	2.29297e-50
-1.45996e-27	2.58312e-28	-3.27428e-28	1.07253e-28	-1.80466e-27	8.63828e-28	-4.62805e-28	-2.24071e-28	2.24247e-27	4.3766e-27	3.95589e-28	1.27293e-28	-1.80823e-28	-7.91263e-28	-3.14448e-27	-2.90531e-28	-1.41119e-27	4.78827e-28	5.26342e-28	1.96769e-27	2.15235e-27	3.56275e-28	-1.5103e-27	-1.06366e-28	-1.7375e-28	-2.29172e-27	1.62584e-28	-8.94778e-28	1.16196e-27	-4.8625e-29	6.24545e-53
7.20266e-29	1.36078e-28	1.2447e-28	7.09919e-30	5.44625e-29	1.08584e-28	3.76595e-29	1.03524e-28	-1.26055e-29	-9.58036e-29	4.46389e-28	2.60221e-29	1.56201e-29	-1.37194e-28	1.18561e-29	-1.49057e-29	1.38964e-28	-8.36786e-29	1.92682e-28	2.71388e-28	5.28454e-29	-1.51065e-28	-4.08963e-28	2.78692e-28	1.54585e-28	1.4583e-29	1.00457e-29	4.24465e-28	9.63435e-29	3.05104e-29	9.17064e-55
-6.82572e-30	1.83023e-29	4.16206e-31	-4.11207e-30	1.94092e-30	8.29245e-31	1.59815e-30	9.09195e-30	4.18768e-29	-4.69974e-30	2.6652e-29	2.242e-29	2.2636e-30	-6.48112e-30	4.47414e-29	2.28575e-30	-3.15041e-30	-1.26094e-29	-3.61582e-31	-4.4457e-30	-1.71828e-30	1.76239e-29	-1.49593e-30	2.18104e-30	-1.701e-29	3.19229e-30	-4.61429e-30	1.86994e-29	1.46551e-29	3.96521e-29	8.49812e-57
8.12905e-31	7.45158e-30	3.66615e-30	-6.26369e-31	3.56611e-31	-9.29696e-32	1.07389e-31	-2.17876e-31	1.93021e-30	-5.74128e-31	2.975e-31	1.05601e-31	-1.48976e-31	-1.14788e-30	5.2951e-31	-2.09602e-31	4.26764e-30	3.28994e-30	-6.48223e-31	9.52743e-32	1.09613e-30	6.65738e-32	-3.016e-31	-9.40082e-31	1.10567e-30	2.58641e-30	-7.19741e-31	-5.65863e-31	3.92162e-31	1.14162e-30	1.17888e-58
-9.31807e-32	-5.04647e-32	4.99921e-33	4.24198e-32	-1.99607e-32	-3.04792e-31	1.96934e-31	4.34467e-32	2.92358e-31	7.53016e-32	-1.53185e-31	8.06239e-32	-2.34629e-31	-2.68719e-31	2.12774e-32	-3.71582e-32	2.39171e-32	4.00494e-32	-1.76046e-31	-1.13179e-31	2.935e-33	-4.44146e-32	-1.02351e-31	4.09667e-32	-3.89393e-32	7.70691e-32	-1.46299e-32	8.19954e-32	-4.9648e-32	-1.50896e-32	4.74423e-61
-1.76147e-33	-4.692e-33	5.94653e-33	-3.20862e-33	-1.1745e-33	-4.75184e-34	-8.28789e-35	-2.30677e-33	-8.14777e-33	-1.67148e-32	-9.25421e-33	1.72842e-32	-1.53967e-33	3.62162e-33	7.75226e-33	5.76637e-33	3.3225e-33	4.61826e-34	-3.79296e-33	-1.0456e-32	2.83338e-32	-3.61045e-32	-2.09455e-33	-8.75412e-34	1.31389e-32	-1.62301e-32	4.27623e-33	-1.0305e-32	1.29776e-33	-3.67919e-33	3.7389e-63
-1.60619e-34	-1.60099e-34	2.82787e-35	2.18456e-34	2.2462e-34	-1.24454e-33	-1.28923e-35	4.67638e-34	-1.6682e-34	2.46317e-34	2.54664e-34	5.22469e-34	-8.31519e-34	1.84896e-33	9.98397e-34	3.15667e-33	1.58155e-34	7.25682e-34	1.93831e-34	1.47465e-34	-4.5076e-34	1.46749e-33	-1.21887e-34	2.58888e-33	-1.62445e-33	1.46635e-33	-3.5826e-34	-3.85835e-34	1.81925e-33	5.03843e-34	3.57305e-65
1.19296e-35	2.31812e-35	5.43546e-35	-1.34875e-35	1.06389e-34	2.72846e-34	-4.34298e-35	-4.24612e-35	-6.61703e-36	5.10681e-35	7.34793e-36	2.71736e-35	-1.94445e-34	-5.22997e-35	-1.95738e-35	4.31365e-36	-8.54121e-36	2.28529e-35	-5.14187e-35	2.04754e-36	1.45997e-34	-6.4155e-35	-7.93911e-36	-5.0782e-35	2.57549e-35	-4.99794e-36	9.75969e-36	5.1473e-35	-4.18042e-35	8.1821e-35	1.8085e-67
-6.32458e-37	1.58245e-36	3.46828e-36	2.99994e-36	-2.19267e-36	-1.13545e-35	2.43548e-36	6.61403e-36	2.01277e-35	-1.78512e-36	4.73534e-36	-5.25355e-36	-3.75993e-36	1.37284e-36	-1.42129e-35	-6.68419e-36	1.02891e-35	-3.16105e-36	1.22926e-35	2.11293e-35	1.15634e-35	1.75611e-36	2.59504e-36	-3.04394e-36	9.72078e-36	-3.19168e-36	8.07409e-36	8.38243e-36	1.39847e-36	1.65999e-35	2.31224e-69
-5.54296e-38	1.6832e-36	2.19874e-37	-2.95654e-37	3.30183e-37	7.87296e-37	1.28197e-37	1.79474e-37	1.05572e-37	-2.16177e-36	1.10941e-36	9.12054e-37	1.34995e-37	4.38734e-37	4.20232e-37	2.25423e-37	-2.44011e-37	-1.53078e-36	1.31302e-36	-1.70139e-36	4.58409e-37	-1.24247e-36	-1.13665e-37	2.91788e-37	-1.49322e-37	-9.43209e-37	8.12096e-37	6.64577e-37	-1.56655e-36	-1.70633e-37	2.43045e-71
1.22736e-37	-4.95274e-38	-6.3657e-38	-6.5731e-39	1.84599e-38	-8.74921e-38	2.18621e-38	-3.21821e-38	-2.11857e-38	-1.23881e-38	-3.45554e-38	-6.90567e-39	-3.42502e-37	-4.56755e-39	-1.33264e-38	-2.73137e-38	5.13773e-38	3.01221e-38	-3.29688e-38	1.01675e-37	3.28671e-38	2.3352e-38	3.80988e-38	-7.01145e-38	-1.76812e-38	-3.49038e-38	1.0281e-38	9.15648e-39	3.68915e-38	4.71452e-38	1.79487e-73
4.62151e-39	-5.51704e-39	-3.66605e-39	-2.85243e-39	1.84717e-39	3.36574e-39	-5.36001e-39	-5.52534e-41	1.413e-40	-1.1707e-38	-2.17106e-39	1.31442e-39	3.82191e-39	-6.94709e-39	-1.75061e-40	-6.06708e-39	5.31184e-40	-3.71604e-39	2.48841e-40	-7.47186e-40	-9.35029e-39	-1.77039e-39	-3.27641e-39	2.29596e-40	1.59776e-39	3.06279e-39	-7.15204e-39	1.57434e-39	1.12835e-38	1.97393e-39	6.72909e-76
2.72575e-41	-6.64838e-41	-2.13882e-41	-6.68174e-40	3.03699e-40	-1.04273e-39	-8.46835e-40	2.70081e-40	2.12863e-40	-3.0358e-40	-1.18371e-39	2.2877e-40	8.12128e-40	1.46335e-39	-9.60146e-40	5.79653e-41	-7.81931e-41	1.65214e-40	-2.89143e-41	-1.04589e-41	-8.11436e-40	-4.75278e-40	3.87782e-40	-5.74832e-40	1.13029e-39	-2.61588e-40	3.01696e-40	-6.95937e-41	1.72872e-40	-2.80481e-41	1.06108e-77
1.52456e-41	-4.46386e-41	-1.9859e-41	-8.42126e-42	7.80796e-41	-2.82841e-41	1.47182e-42	-3.92123e-41	-4.59543e-42	1.43845e-41	-2.33907e-41	-4.41268e-41	1.66001e-40	2.46375e-42	2.5731e-41	8.83229e-42	-6.83997e-41	-1.15053e-40	-1.53262e-41	-1.61378e-41	4.30738e-41	-3.76956e-41	-2.72528e-42	1.02072e-40	7.06631e-41	1.85373e-41	8.42893e-41	3.1484e-42	-1.08308e-41	1.28905e-41	8.7e-80
2.93855e-42	1.79023e-43	2.15697e-42	-1.49546e-43	-1.14181e-42	2.14227e-43	-8.05851e-43	-1.58201e-43	-2.80525e-42	4.63962e-42	3.34234e-43	1.00246e-42	-4.49736e-43	9.32192e-42	1.50885e-41	-2.8924e-43	4.36076e-42	-1.96901e-42	-1.14065e-41	-5.88673e-43	6.26212e-42	-1.99238e-42	4.97159e-43	1.85523e-42	3.40003e-42	5.50735e-42	-3.89324e-42	8.14557e-42	2.2512e-42	-1.71475e-42	6.92352e-82
5.91786e-44	-1.101e-43	-9.94066e-43	-1.78129e-43	7.65868e-44	3.93981e-43	5.73713e-43	2.43916e-45	-8.80347e-44	-1.30998e-43	-3.32513e-44	-2.17123e-43	-6.61638e-43	-3.47145e-43	-4.78737e-44	2.54448e-44	-4.68763e-43	2.46854e-43	3.03472e-43	-1.43852e-43	-1.50051e-43	-5.5838e-44	6.39419e-43	3.20016e-43	6.6555e-44	-5.50366e-43	4.64154e-44	-1.2202e-43	-1.00578e-43	1.06603e-42	4.56142e-84
-1.12128e-43	-3.64594e-44	-5.63145e-44	6.16613e-44	5.00994e-44	1.25845e-44	8.61081e-45	-1.31942e-44	-8.68466e-45	4.47193e-44	-1.51681e-44	1.93234e-44	-1.54935e-44	-2.64641e-45	-8.60589e-45	7.57038e-45	-6.47225e-44	6.69753e-44	1.61254e-44	-9.48284e-46	2.01174e-44	-3.89131e-44	1.53062e-44	-1.72256e-44	-6.96299e-44	1.70805e-44	4.32374e-45	4.06878e-45	1.06004e-43	4.8349e-44	5.69844e-86
3.77608e-45	-2.22682e-45	7.83807e-46	5.97676e-46	-1.36172e-45	1.20873e-45	-1.63625e-46	-2.3e-45	1.9659e-45	1.5187e-45	-4.29222e-45	9.6519e-45	-9.47046e-45	-3.78216e-45	-9.56366e-47	3.6813e-45	-1.2743e-45	2.54343e-45	-2.97153e-45	1.18746e-45	-1.23449e-45	9.55562e-47	-2.36837e-45	1.1769e-45	-3.85786e-45	2.53109e-46	6.81317e-46	-5.90361e-45	-5.75441e-46	4.06495e-46	3.41751e-88
-1.94314e-46	-1.6089e-47	-1.16226e-46	-1.98444e-46	-1.12827e-46	4.0893e-46	1.44198e-46	9.46767e-47	3.81473e-46	-8.39498e-47	3.96726e-46	5.542e-47	-1.7062e-46	4.3367e-46	1.31539e-47	4.81466e-46	2.4913e-46	-6.14838e-47	-1.18812e-46	-3.17211e-46	9.15973e-48	8.29791e-47	-4.0129e-46	-2.30843e-46	1.4715e-47	1.78793e-46	-2.49135e-46	-1.91906e-46	-1.08631e-46	2.98691e-46	1.69678e-90
-9.28946e-48	-6.78785e-48	2.20218e-47	-2.32561e-48	9.79979e-48	1.73077e-47	4.19335e-48	-3.90277e-47	2.15124e-47	-4.48006e-47	-2.75858e-47	1.94825e-47	-1.34742e-48	-6.41476e-48	2.242e-47	-3.04034e-47	3.06319e-48	-3.59222e-48	6.9354e-47	-3.07272e-47	5.26483e-48	1.75615e-47	-1.05153e-47	8.04491e-47	3.752e-47	-2.55373e-47	-8.80031e-48	-4.48804e-48	4.17268e-47	-5.68062e-47	2.74602e-92
-2.2549e-49	8.60011e-48	-1.49681e-48	-2.85106e-49	1.27044e-48	4.55491e-48	-8.15117e-49	1.15335e-48	-1.14846e-48	-4.71103e-49	1.43836e-48	-2.95475e-49	6.8307e-48	5.26029e-49	-1.01038e-48	-2.56853e-48	2.26274e-48	-2.22533e-48	5.49718e-48	-4.68619e-48	1.21427e-48	7.65359e-49	6.90526e-50	6.81213e-48	3.52916e-49	-5.05229e-49	-8.43786e-49	9.64272e-49	1.69166e-48	1.75163e-48	2.77614e-94
-2.61702e-50	1.15018e-49	4.14317e-50	-1.48753e-49	-3.44972e-49	4.98132e-50	-1.92031e-49	1.90002e-49	2.03076e-49	-1.65484e-49	5.45025e-50	-3.86916e-49	4.57077e-49	8.93078e-50	6.76181e-50	-1.42469e-49	1.61062e-50	-4.93648e-50	8.89015e-50	-3.22095e-49	-1.00566e-51	5.77949e-50	-5.96855e-50	-5.96956e-50	-9.53184e-50	-8.95691e-50	3.42031e-49	2.8006e-50	1.83999e-50	-9.81246e-50	9.64942e-97
-3.40815e-51	2.12093e-51	-1.5255e-51	-2.02766e-50	1.34662e-50	3.07395e-50	-3.38107e-50	3.9551e-51	3.08257e-50	7.11292e-50	-1.28127e-51	-1.75798e-51	-6.64564e-51	7.64887e-51	1.12559e-50	1.85902e-50	5.63448e-53	3.95296e-51	7.58258e-52	-1.37446e-52	2.83508e-51	-5.47442e-51	-1.19741e-51	4.37962e-50	-8.22101e-51	3.06913e-50	1.8131e-50	1.19585e-50	-7.69719e-52	-5.56356e-50	1.58549e-98
2.76618e-51	-4.0804e-52	-2.00401e-51	2.3363e-52	2.37181e-51	4.62019e-52	-7.39931e-52	-3.9147e-52	6.52341e-52	-2.62005e-51	1.72491e-51	1.61018e-51	6.17841e-52	-1.25319e-51	-7.61833e-54	4.1362e-51	2.42747e-51	-8.06047e-53	2.10451e-51	1.03309e-51	1.45584e-51	-3.53007e-52	-2.35291e-51	-6.47861e-52	-1.14073e-51	1.40591e-51	1.50904e-52	1.49895e-51	6.22998e-52	4.52167e-52	7.60825e-101
6.58098e-53	-1.74606e-52	4.53644e-52	1.0243e-52	1.5406e-53	5.30559e-53	5.21966e-52	1.94447e-52	-1.08506e-52	-2.46894e-52	-1.02445e-53	-2.72668e-52	5.70098e-53	8.62219e-53	8.06493e-53	4.22552e-52	1.65942e-53	-6.79884e-53	-1.79702e-52	-1.60134e-52	-3.28407e-52	2.53415e-53	-1.46466e-52	-3.49101e-52	-1.18467e-52	-4.56693e-53	1.97581e-53	-1.2654e-52	-1.59296e-52	7.90218e-53	1.28613e-102
5.29577e-55	-4.59671e-53	4.69572e-54	1.25826e-53	2.30089e-53	6.56619e-54	-7.13035e-54	8.67603e-54	-5.19226e-55	-2.96453e-54	-6.46923e-53	1.01511e-53	4.23088e-54	-1.72975e-54	2.23427e-54	3.24367e-53	1.12498e-53	-1.18625e-53	1.34832e-53	6.95341e-54	7.05024e-55	3.48371e-54	-1.68492e-54	-4.98787e-53	2.60274e-54	1.45039e-54	-2.06139e-53	-2.49502e-53	-4.29279e-54	2.90172e-53	1.3285e-104
-7.02608e-55	4.76979e-56	1.6255e-54	-3.44807e-55	-5.48836e-55	-9.85228e-56	-7.0301e-55	5.83408e-55	-3.60911e-55	-2.94046e-55	-7.46238e-55	-5.10012e-55	-7.22461e-55	-1.48071e-54	-5.93542e-55	-1.58287e-55	-2.91444e-56	1.31926e-54	-8.85832e-56	1.87425e-56	2.93791e-55	1.05477e-54	1.83923e-54	1.58462e-54	-1.40554e-55	-1.01551e-54	1.5524e-55	7.46892e-55	5.24338e-55	3.72318e-55	1.94168e-107
2.69269e-56	-1.9465e-56	4.31331e-56	1.39958e-56	-4.82264e-56	1.06732e-56	1.27286e-55	-3.89736e-56	-2.36243e-55	4.13746e-57	-1.86068e-56	7.59158e-56	-9.40145e-56	4.07776e-56	2.28764e-55	-1.60918e-55	-7.67591e-57	3.71244e-56	5.19149e-56	-2.72052e-55	-2.586e-56	-1.47946e-55	8.9614e-56	-2.45754e-56	-1.66372e-56	3.09013e-57	3.52636e-56	-1.07064e-55	1.51015e-56	5.12464e-57	2.9657e-109
2.06052e-56	4.25293e-57	-3.35329e-57	7.47332e-57	-1.25487e-57	-8.30869e-57	1.10485e-56	2.02635e-56	5.63352e-57	-8.55688e-58	1.67162e-56	-8.02164e-58	4.25096e-57	-7.55206e-58	-9.11729e-57	-2.33127e-57	1.50763e-57	4.74855e-57	-7.72217e-57	-1.1381e-57	1.34794e-56	-7.54577e-57	-5.70787e-58	-2.18069e-56	8.7418e-57	1.46557e-56	1.55798e-56	-9.07269e-58	-3.73259e-57	-4.04105e-57	2.89806e-111
8.96593e-58	4.05541e-57	3.8738e-58	1.47093e-57	3.8231e-58	6.2865e-58	8.10338e-58	2.20342e-57	-1.87395e-58	-5.00439e-58	-3.47872e-58	-2.92122e-57	-2.77424e-57	1.00889e-57	-6.07597e-58	-4.1386e-58	-4.37378e-58	6.67495e-58	-1.25367e-58	1.39773e-58	6.13487e-58	-2.11564e-57	-4.4458e-58	4.90642e-58	-4.35669e-58	-1.05945e-57	-1.7046e-57	1.38248e-58	1.72095e-58	8.08239e-58	5.46945e-113
-1.53931e-58	-6.27145e-59	4.45067e-59	-2.13842e-59	2.01488e-58	-9.70312e-59	-1.31259e-59	1.57209e-59	-1.35628e-58	3.81231e-61	6.63589e-59	1.14169e-58	-3.85055e-59	2.88632e-59	-1.25748e-58	-5.7546e-59	-8.60692e-59	2.06368e-58	2.95681e-59	-4.26085e-59	2.28683e-60	-1.17945e-58	4.3554e-59	1.90938e-59	-7.3095e-59	2.14094e-60	-1.28368e-59	7.89652e-60	2.27418e-59	-1.75055e-59	2.13033e-115
-2.38244e-60	4.74367e-60	6.87806e-60	-1.39365e-59	8.16711e-60	-9.67114e-61	3.4722e-60	1.32552e-59	-1.13158e-59	8.32037e-60	4.71037e-60	2.87056e-60	9.63821e-60	-3.2837e-60	-7.40016e-60	4.06403e-60	1.14721e-59	-1.02005e-59	-1.31812e-60	-2.98456e-61	8.75819e-61	2.81618e-60	3.10063e-60	-2.81474e-60	1.91909e-60	-1.40806e-59	-2.8169e-60	2.11723e-59	-8.87395e-62	1.86673e-60	1.85313e-117
4.95853e-63	3.47617e-61	3.28357e-61	-1.7277e-60	3.26393e-63	5.92109e-61	1.98287e-61	-1.43346e-60	6.52646e-62	-5.31917e-62	9.77049e-61	1.74887e-60	7.51595e-63	-8.0717e-63	4.6523e-61	1.89318e-60	-3.08718e-61	-3.24699e-61	-5.39503e-61	-3.08677e-61	-1.07523e-60	-6.89426e-62	-1.70966e-60	-1.41795e-60	3.64949e-61	2.10735e-61	-2.23346e-61	7.78349e-61	1.87921e-61	4.90499e-61	2.127e-119
2.18098e-64	2.85137e-62	-6.73286e-62	-3.79332e-62	2.41972e-62	-1.28905e-62	6.58941e-62	-1.09153e-61	-1.89722e-62	-2.80287e-62	1.31e-61	8.40473e-62	-2.7124e-63	1.52238e-62	-1.5447e-61	-1.42611e-62	-7.69457e-62	1.85173e-61	-1.44272e-63	3.1275e-62	5.63616e-62	-1.62829e-62	1.86113e-62	-1.87246e-62	6.08413e-63	1.84858e-61	-3.27895e-62	9.7892e-62	3.62832e-62	-6.61919e-62	1.69361e-121
5.66689e-63	4.00302e-63	3.91209e-64	-1.57762e-63	-3.75287e-63	-2.79224e-63	-4.52097e-63	4.49056e-63	-6.55604e-63	7.36136e-64	-2.05729e-63	-7.00216e-63	8.04882e-64	-5.55416e-64	-2.39199e-63	3.14747e-64	1.36664e-63	-1.05334e-62	-3.14174e-64	2.56118e-63	-5.87366e-63	-2.33094e-62	2.32511e-63	6.6259e-63	7.89499e-63	-1.82462e-63	-4.15427e-63	-4.13946e-63	-5.64501e-63	2.50584e-63	1.10164e-123
2.64695e-64	-1.80552e-64	-7.60842e-64	-1.24591e-63	-4.60639e-65	-8.00071e-64	2.62134e-63	3.82896e-65	2.84158e-64	-8.74762e-65	8.32389e-64	-1.74191e-64	-2.09889e-64	3.37346e-64	-5.98891e-65	-3.96517e-64	3.65976e-64	6.63751e-66	-1.7935e-64	3.37814e-67	2.9262e-64	-1.70121e-64	-1.31027e-64	4.33779e-65	3.83295e-64	-7.37475e-64	6.68996e-65	-1.33133e-63	2.55313e-64	5.3304e-64	1.3996e-125
2.61582e-65	-1.93794e-65	1.30955e-66	-5.09013e-65	-3.20301e-65	2.29951e-65	-4.87413e-66	1.32649e-65	4.63636e-66	1.39106e-66	8.83187e-65	8.5471e-65	1.017e-65	-1.09013e-65	4.71204e-65	-7.40613e-65	-2.53146e-65	-3.65374e-66	-7.3183e-65	8.22561e-66	1.95742e-65	-2.87114e-65	-5.50025e-65	-2.77202e-64	5.42803e-66	2.71396e-65	1.18774e-65	-1.69909e-66	-5.15879e-66	2.80847e-65	1.1734e-127
-7.25339e-66	5.24253e-66	-1.40496e-66	8.75221e-67	4.34147e-67	-3.0846e-66	-6.65804e-67	5.37169e-66	3.6568e-67	-5.79391e-67	2.37961e-66	-2.33701e-66	-5.96187e-67	-2.46405e-66	-6.04306e-67	1.556e-66	1.84517e-66	2.70981e-67	2.68494e-66	1.41943e-66	-6.11592e-67	1.48493e-66	5.65861e-66	2.7748e-66	1.84482e-66	1.64533e-66	-7.37398e-67	2.95165e-67	2.10549e-66	-4.36448e-66	2.27868e-130
-2.44104e-67	-4.2472e-67	1.01098e-66	1.84784e-68	1.99208e-67	-4.4095e-67	-6.16368e-69	-1.4887e-67	1.90631e-67	-1.62009e-67	3.58362e-67	1.3293e-67	-2.98091e-67	-1.15033e-67	2.46111e-67	3.94822e-67	7.8718e-68	1.74495e-67	-5.22359e-68	1.39629e-67	6.23346e-67	8.3963e-68	2.14612e-67	5.09008e-67	2.26287e-67	-1.12528e-67	-4.04825e-67	4.6613e-67	3.23378e-67	1.28757e-67	3.37174e-132
4.45335e-68	-8.23202e-68	-1.9413e-68	-1.53479e-68	-2.04736e-68	-4.91774e-69	1.34248e-68	-2.00613e-68	4.6879e-68	6.54049e-68	3.12846e-68	1.41814e-68	-2.96369e-68	1.60896e-68	-4.15602e-68	-9.35444e-69	1.58188e-69	-3.69266e-68	2.29152e-68	1.4932e-68	5.34941e-69	-3.58433e-68	1.35863e-68	-2.62178e-69	3.50038e-68	-5.32177e-68	-3.9804e-70	-2.84863e-68	-4.06034e-68	1.05303e-67	4.22308e-134
5.9959e-69	1.72807e-69	5.16266e-69	2.17358e-69	5.277e-70	-1.31172e-70	-3.62258e-69	-1.25198e-69	-3.04368e-69	8.63027e-70	3.7796e-70	-9.81311e-70	3.04223e-71	5.42455e-70	4.3455e-69	-1.09854e-69	6.37085e-69	-1.5147e-69	-1.30974e-69	2.60806e-69	-5.08187e-70	-3.80175e-69	-1.18714e-69	9.55219e-70	8.88636e-69	-3.71977e-69	6.08307e-70	-8.23428e-69	5.21679e-70	-3.22732e-69	3.56899e-136
-1.58765e-70	1.45156e-70	-6.09093e-70	-7.55447e-71	2.62496e-71	-1.96124e-70	-1.74113e-70	2.23472e-70	-4.04486e-71	5.53813e-71	1.43427e-71	7.85487e-71	3.56161e-70	-3.08995e-70	3.14451e-70	4.17749e-70	5.21837e-71	2.95978e-70	-4.69661e-70	-4.74765e-70	4.98709e-71	3.40787e-70	-5.14831e-70	-3.82341e-70	-2.7426e-70	-4.47095e-70	-3.23794e-70	-6.27917e-70	-6.6762e-70	-2.12979e-70	3.38067e-138
3.90249e-71	2.99823e-71	2.07428e-71	2.17235e-71	-4.68766e-71	-8.55265e-73	-2.34681e-71	-8.09726e-72	3.04473e-71	-2.29623e-71	-6.12506e-75	-5.85446e-71	-1.8592e-71	3.84082e-71	9.11221e-72	1.81227e-71	-1.32407e-72	-8.27501e-72	3.82148e-71	-7.46559e-71	3.38654e-71	2.21256e-71	-3.51329e-71	-8.97928e-72	4.79788e-71	7.11334e-71	6.86519e-71	2.11754e-71	-2.34749e-71	4.38583e-72	3.64018e-140
-4.36109e-72	2.67805e-72	4.46135e-73	3.11044e-73	-8.18321e-73	-7.97834e-74	-1.14516e-71	6.55181e-72	1.90761e-72	-2.46195e-72	-3.19276e-72	-2.98204e-72	-2.24164e-72	-1.76226e-72	-9.96456e-73	-4.58493e-73	-1.29963e-72	-2.72472e-72	4.90015e-73	3.06596e-72	1.12158e-72	-2.27989e-72	8.47034e-73	-9.26025e-73	1.74448e-72	-2.70058e-73	2.78595e-72	6.56487e-72	1.1202e-72	9.11573e-73	3.22193e-142
9.85281e-74	1.78075e-73	-2.37574e-73	-7.25171e-74	1.56517e-73	-1.36173e-72	-2.42542e-74	5.96303e-74	1.48779e-73	4.25249e-74	2.78391e-73	2.47968e-75	-6.98663e-73	-1.81531e-74	4.57374e-74	2.50722e-73	-5.43383e-74	-1.60061e-73	1.40776e-73	-3.69831e-73	-3.55985e-74	-4.45352e-73	-7.89058e-74	9.15791e-74	5.63493e-73	1.34242e-73	3.43533e-73	-2.53874e-73	5.07659e-74	2.54567e-73	3.62571e-144
-5.91131e-75	-4.31728e-75	9.11834e-75	-4.83904e-76	-4.63554e-75	-7.40113e-75	-2.96947e-74	-3.08765e-74	3.38554e-75	-2.69683e-74	-5.87717e-75	2.19439e-74	-9.95899e-75	1.91557e-74	2.06385e-75	4.58503e-75	-1.52305e-75	1.74753e-74	1.06514e-74	-1.7519e-74	-4.09523e-74	4.42086e-75	-5.91182e-76	1.69255e-74	-5.74233e-75	-1.23867e-74	1.51574e-75	-1.19951e-74	5.03233e-75	8.93341e-76	6.86483e-147
1.68097e-75	-4.91912e-76	1.32105e-77	-1.34629e-75	7.51697e-76	-2.15015e-75	-1.1789e-75	-9.79941e-76	6.0585e-76	1.07889e-76	-1.39944e-78	-8.95029e-76	5.78325e-75	7.01373e-77	-2.34574e-76	5.18243e-76	-8.58815e-76	2.59526e-76	1.7665e-75	7.24599e-76	1.99331e-75	-1.4515e-76	4.1789e-76	-4.02047e-76	1.64878e-75	-2.51942e-75	1.18571e-75	1.32924e-75	-1.32138e-75	8.98671e-76	7.09464e-149
-1.02066e-76	-3.25923e-76	5.33809e-77	5.27533e-77	-8.64519e-77	-8.87986e-77	9.16049e-77	-2.47002e-76	-9.35361e-77	1.2255e-76	7.86762e-77	1.47609e-77	-2.83298e-77	8.58703e-77	6.50809e-77	-1.98471e-76	-1.05371e-76	-1.42511e-76	1.89152e-76	3.60495e-77	-2.91635e-77	8.58435e-78	9.71587e-77	4.02549e-78	4.67389e-77	-5.68921e-77	-7.49289e-77	5.32491e-77	-2.09577e-78	1.45277e-76	4.02866e-151
5.94537e-78	2.27297e-77	5.13394e-79	5.98635e-78	-4.95602e-77	1.31088e-77	-8.22982e-78	7.18397e-78	-1.96553e-78	-1.94032e-78	-2.25011e-77	-2.35491e-78	-2.47172e-77	9.59011e-79	5.50488e-77	7.36878e-79	5.60404e-78	-1.13218e-77	-7.59433e-78	-2.3207e-79	4.90287e-79	-2.64906e-78	-2.18083e-77	1.02126e-77	8.82456e-78	8.17263e-78	3.00048e-78	-7.00834e-78	2.31737e-78	1.43531e-77	8.71637e-153
-2.62466e-79	-7.30853e-79	1.12519e-78	1.51483e-78	4.77775e-79	-2.85846e-78	3.40189e-80	3.66826e-78	-1.52357e-80	-1.29351e-78	-1.46111e-79	-3.82476e-79	3.85063e-79	-2.66398e-78	-2.27623e-80	-7.46473e-79	7.4357e-79	-8.63074e-79	1.16744e-78	-5.32201e-78	9.85637e-79	1.04042e-78	1.36709e-78	-8.57479e-79	-4.22271e-78	7.53361e-79	1.77601e-78	-1.09881e-78	5.36867e-79	1.10103e-79	9.43673e-155
8.36207e-80	2.90937e-80	-1.04962e-79	2.84576e-80	-3.11139e-81	1.48243e-79	4.81024e-80	1.28125e-80	-5.3026e-80	1.20009e-80	1.20993e-79	1.52427e-79	1.40534e-80	-3.95372e-80	-2.09975e-79	4.77988e-80	-3.65617e-80	-1.74219e-79	4.00649e-80	6.83853e-80	2.08603e-79	1.43473e-79	5.38796e-80	2.90863e-79	-1.06977e-79	7.26007e-80	6.80796e-80	1.11786e-79	2.22667e-79	-3.15224e-79	5.05461e-157
-1.16799e-80	-1.09415e-80	-3.40902e-81	-6.3144e-82	-2.0473e-80	-1.12814e-81	1.24708e-80	-2.98609e-81	-8.55769e-82	-1.08085e-80	1.33584e-80	3.64558e-81	-1.60866e-81	-5.57377e-81	-1.11486e-80	-3.4244e-81	1.39911e-80	6.89577e-81	-1.3686e-80	-5.74954e-81	-8.40108e-81	2.06934e-80	9.15611e-81	5.75672e-81	1.36322e-80	6.31411e-81	-5.05949e-82	-4.72346e-82	4.83899e-81	-2.30811e-81	2.66634e-159
-3.35511e-82	7.88607e-82	-5.69292e-82	-2.08543e-81	-4.57733e-83	1.39633e-81	4.37317e-82	2.7017e-82	2.71032e-82	-7.46807e-82	9.06133e-82	-1.56905e-81	-5.44946e-82	-1.04764e-81	8.22736e-82	1.24835e-82	-2.71304e-81	-9.567e-83	-1.84525e-82	3.31763e-83	-2.16102e-82	1.95773e-83	1.82336e-82	-4.31961e-82	6.07067e-82	-2.65763e-82	1.1037e-82	2.08916e-82	2.16819e-82	1.85459e-82	2.1873e-161
1.77476e-82	7.25079e-83	2.27567e-83	-6.6173e-84	4.7478e-83	7.93954e-84	-2.47456e-83	4.19837e-84	-2.5757e-82	7.06281e-83	3.59508e-83	2.90086e-83	8.2438e-84	5.48752e-83	1.70986e-83	-2.9303e-83	-5.30945e-85	2.36992e-84	1.15963e-82	-2.01276e-83	7.68147e-83	-4.94954e-84	1.95151e-82	-1.07972e-82	1.25645e-82	4.09669e-83	-2.0619e-82	-4.64846e-84	2.93949e-83	3.84336e-83	2.49826e-163
-1.30642e-84	-1.15093e-84	2.17854e-84	-1.85623e-84	1.26188e-83	-6.02692e-87	-2.84757e-85	1.48512e-84	2.06563e-84	8.00963e-84	-1.3456e-84	-4.77725e-84	-9.00177e-85	-3.66214e-84	-5.1788e-85	1.19661e-83	-1.61771e-84	-6.76994e-85	-1.32979e-83	3.57754e-84	4.50361e-84	7.68482e-84	-6.24317e-84	-2.89293e-84	1.25518e-83	-1.69515e-84	2.05349e-84	-1.31761e-83	1.29239e-83	5.96664e-84	1.28375e-165
6.48069e-85	-8.95754e-85	9.60113e-85	-2.6656e-86	9.26716e-85	-1.16136e-84	-1.99098e-84	-3.62205e-86	-2.11626e-85	5.17233e-85	6.65059e-86	7.01863e-85	4.07905e-85	-5.96759e-85	-1.29763e-84	1.45143e-85	-4.56485e-85	-1.02693e-84	2.39755e-84	1.84454e-85	-2.09978e-85	3.96857e-85	-6.45427e-87	2.28045e-85	-2.28672e-85	3.31741e-85	1.1145e-85	6.94092e-85	7.4415e-85	4.12682e-85	2.0034e-167
3.72293e-87	-1.73169e-86	1.03647e-85	1.16678e-85	-4.83885e-86	-6.24831e-86	5.89892e-86	2.76035e-87	1.75222e-86	-4.09247e-86	-9.79779e-86	-7.12643e-87	7.74863e-87	9.20451e-86	1.77549e-85	8.16575e-86	4.40504e-86	4.8337e-86	6.64241e-86	-3.31612e-86	-4.13381e-86	-5.91895e-86	-2.20898e-86	9.94156e-87	1.30517e-86	5.163e-86	4.24942e-86	4.00409e-86	8.4292e-88	2.72699e-85	1.88957e-169
1.36679e-87	-3.1348e-87	-4.04707e-87	-9.41527e-88	-1.27854e-87	1.67461e-86	1.69198e-87	-8.22317e-88	-1.15345e-87	1.81329e-86	1.40482e-86	4.5329e-87	1.43172e-86	-8.42382e-88	-6.55425e-87	2.59527e-88	1.03164e-86	-2.0397e-87	4.63972e-87	-2.99936e-87	1.63246e-87	1.40197e-87	4.30512e-88	3.95318e-87	4.29336e-87	5.92201e-88	-3.31548e-87	6.70453e-87	6.87572e-88	-9.52625e-88	1.34898e-171
-3.55663e-88	1.00833e-88	5.88506e-88	9.05419e-89	1.54485e-87	1.01516e-88	-4.72662e-88	5.25318e-88	5.74708e-89	4.76937e-89	4.17924e-88	5.67203e-88	-6.81391e-89	7.76039e-88	3.66795e-88	2.36376e-88	-3.79461e-88	-1.30948e-89	9.1073e-88	4.60798e-88	8.51599e-88	1.36713e-88	3.82876e-88	3.87933e-88	1.65e-88	-4.34548e-88	1.08483e-87	7.16842e-88	-2.75167e-88	3.66173e-88	9.03018e-174
5.5892e-90	-7.37395e-89	4.33153e-89	-1.77859e-89	-1.38425e-89	5.9004e-89	2.62761e-89	1.34559e-90	4.99949e-89	2.91249e-89	-8.20757e-89	1.43952e-90	-5.82702e-89	-2.63662e-90	-1.0006e-89	-1.4384e-89	-4.97085e-89	9.86541e-90	-3.44241e-89	1.10491e-90	-3.9092e-89	5.03562e-89	6.21831e-90	-2.84172e-89	-4.73514e-89	-1.03654e-88	1.10034e-89	-1.16015e-89	-5.37743e-90	-4.39322e-89	4.96879e-176
1.93547e-90	2.93737e-90	3.51797e-90	-4.93146e-90	-4.57909e-90	-5.48486e-91	-2.98615e-90	-1.00938e-90	-9.38377e-91	5.90474e-90	-1.50026e-89	-7.24906e-91	-6.27186e-90	2.49367e-90	-9.5362e-92	-2.84756e-90	4.81903e-92	-9.97289e-90	1.65644e-90	-2.95805e-90	-1.18372e-90	3.45506e-90	3.47556e-90	-3.3628e-90	3.40725e-90	1.13073e-90	-6.37666e-90	-7.18791e-91	7.27633e-90	3.03083e-90	6.59175e-178
1.00462e-91	-2.4924e-92	-4.47776e-92	1.03498e-91	-9.31919e-92	-1.07258e-91	-1.62018e-91	1.38001e-91	2.28678e-91	-3.37769e-91	1.26824e-91	3.6358e-91	-6.74902e-92	-3.75547e-91	-9.38998e-91	7.19225e-92	-1.69794e-91	-4.51371e-92	-2.95789e-92	1.09896e-91	-1.72535e-91	-4.04273e-91	7.54338e-92	-2.8212e-91	1.07099e-91	6.58819e-92	-9.18261e-91	-1.67661e-91	-2.50246e-91	-8.6631e-92	2.71561e-180
-8.05477e-93	-1.17386e-93	1.0261e-91	-4.21009e-92	-1.51622e-92	-1.02113e-92	-4.48443e-92	1.2931e-92	3.67172e-92	1.66455e-92	5.81379e-93	2.20847e-94	7.30333e-92	-5.79814e-93	-4.73677e-92	2.61177e-93	1.56922e-93	9.92463e-93	-1.28862e-92	5.67995e-92	-1.57186e-92	1.6268e-92	-1.96228e-93	-2.65664e-92	6.24059e-92	-6.31036e-94	-3.68416e-92	-1.4056e-92	1.77126e-94	-1.0304e-92	3.44275e-182
-9.84532e-95	-9.32249e-93	5.50595e-93	8.09291e-94	-1.2399e-93	-3.54589e-94	1.29927e-93	-5.31117e-94	1.84841e-94	-1.4087e-93	3.33849e-93	3.1656e-93	-6.9212e-94	-4.43296e-93	5.94772e-94	-1.72148e-93	4.11107e-93	7.30065e-94	1.63854e-93	1.53341e-93	1.42882e-93	-3.37113e-93	-1.49379e-93	-8.56837e-94	2.80162e-93	-1.11203e-93	1.08952e-94	-5.17177e-93	1.6652e-93	4.13542e-94	2.45785e-184
3.54613e-94	-2.10525e-94	9.45722e-94	-2.18831e-94	7.60369e-95	8.20449e-95	2.30011e-94	-1.13341e-94	-3.39396e-94	-5.85851e-96	6.2163e-96	-1.22685e-94	-2.95606e-95	1.23839e-94	-1.4287e-94	2.9736e-94	-7.13738e-95	-2.60761e-94	3.62237e-94	-1.13376e-95	-6.82962e-95	3.6382e-95	-4.16571e-95	-4.03133e-94	7.78562e-95	2.53002e-95	1.5542e-94	-6.49675e-96	-3.85801e-95	-1.87651e-94	1.88825e-186
7.63792e-95	3.71388e-96	-1.46143e-95	1.25438e-95	1.44849e-95	-5.2761e-96	1.03529e-94	-2.36775e-95	-1.14366e-95	2.62807e-95	7.11683e-96	-2.81989e-96	4.30185e-95	3.80626e-96	5.62759e-95	-6.95068e-96	4.65061e-96	-1.01131e-95	-1.99648e-96	3.5375e-95	1.01263e-95	-3.46212e-95	1.08785e-95	3.99086e-96	3.79069e-95	-7.77535e-96	6.50122e-96	-2.63122e-95	-4.35222e-95	-4.573e-95	3.27276e-188
-4.76116e-97	-2.20553e-97	2.5139e-96	4.48641e-96	-7.25114e-97	5.60911e-97	5.63203e-97	-1.11896e-96	3.10468e-97	-7.42976e-96	-1.03448e-96	2.90069e-99	3.93947e-96	1.86047e-96	2.14672e-96	1.84496e-96	2.27355e-96	-1.67557e-96	6.83358e-97	1.05619e-96	2.27111e-96	9.13941e-96	-1.95671e-96	-3.76786e-96	-8.23695e-97	1.35e-96	4.00131e-97	-1.3103e-96	4.9953e-96	8.48498e-97	2.58816e-190
-3.50017e-97	-1.23441e-97	-1.60474e-97	-3.74939e-98	-6.95432e-99	4.89242e-97	2.59414e-98	-6.28872e-98	-1.62633e-97	1.11455e-97	9.57976e-98	-4.31805e-97	-8.35995e-97	9.75167e-98	4.00608e-97	1.30219e-97	-6.58051e-98	1.64344e-98	6.11458e-97	7.05035e-97	9.9565e-98	1.05036e-98	9.85706e-98	8.13019e-98	-1.01297e-97	-1.39649e-97	-5.48483e-98	-3.2573e-97	4.23274e-98	-2.38641e-97	2.62881e-192
-2.43665e-98	-3.35665e-98	-2.06092e-98	-6.00536e-99	1.10797e-98	1.06661e-98	3.5462e-98	3.63764e-99	5.05516e-99	-5.73393e-98	-1.24626e-98	1.33097e-99	-7.33846e-99	4.02001e-99	7.12213e-99	-6.25805e-98	-1.95036e-98	-3.70232e-99	-1.88635e-98	-1.28637e-98	-1.73301e-98	-9.13027e-100	1.32521e-98	-2.75456e-98	1.21173e-100	2.6555e-98	1.12795e-99	-3.28811e-99	-9.3028e-99	7.13155e-99	1.42017e-194
7.27337e-100	-1.54031e-100	2.67087e-100	8.87793e-100	-2.29329e-99	-1.57033e-99	-1.99311e-99	-6.45867e-100	-9.17641e-100	6.83907e-100	-9.5857e-100	1.01505e-99	-1.36578e-99	-2.90822e-99	-1.15349e-100	2.69583e-99	-7.07842e-100	-8.13082e-100	3.84672e-100	-1.42647e-100	-1.33989e-100	2.86977e-99	6.29098e-100	-3.31895e-100	-8.96107e-100	2.49076e-100	8.71272e-100	2.18004e-99	1.85037e-99	1.30363e-100	5.42975e-197
3.26291e-100	-5.55993e-101	1.81248e-101	-5.14099e-101	-2.10258e-101	-5.31597e-100	2.81059e-101	-3.37229e-102	1.05828e-100	-1.66151e-100	-1.21033e-100	-5.08415e-101	-3.35006e-100	-2.58824e-100	-3.561e-102	1.76588e-100	2.54098e-101	-5.30009e-101	-8.20409e-101	-7.31249e-101	8.83652e-102	-1.98956e-101	-3.70003e-101	3.87119e-102	-1.21162e-101	-6.20839e-101	-1.65208e-100	6.86156e-101	6.7996e-101	-3.92817e-101	7.22382e-199
2.76029e-101	2.39025e-101	2.21186e-101	-5.39832e-102	2.1449e-101	-1.31509e-101	-1.00281e-101	-1.33619e-101	-7.50518e-102	4.8208e-102	-1.80377e-101	3.61876e-103	-6.32899e-103	6.21438e-102	-1.45027e-101	-8.34349e-102	6.22031e-102	-1.1078e-101	9.36209e-102	2.70178e-101	2.16355e-101	-1.88268e-101	1.70674e-101	-8.60759e-102	6.58839e-102	-4.22425e-102	-1.89926e-101	-1.54535e-101	-7.75029e-102	-1.18153e-101	6.51516e-201
-3.91411e-103	-6.518e-103	-3.63832e-102	-5.48473e-103	-2.60247e-102	-5.37338e-103	-1.97658e-103	-2.91768e-103	-9.56158e-103	-1.58835e-103	1.5669e-103	-1.37796e-103	1.76636e-103	7.74066e-104	2.22606e-102	-1.99495e-102	-3.98241e-104	-4.79065e-104	2.24483e-103	-1.13486e-102	1.32315e-102	3.21793e-102	-6.50633e-103	-2.32718e-102	-3.41835e-102	6.08271e-103	-1.41384e-102	-1.12746e-102	-2.35056e-103	2.97178e-102	7.47564e-203
-5.45924e-104	4.12662e-103	5.20212e-104	3.94737e-103	-1.08183e-104	-6.47446e-104	-9.17781e-104	2.95557e-104	-2.06742e-104	-3.7395e-103	3.68315e-104	-5.02045e-105	-1.75505e-104	-1.64426e-103	-1.75391e-103	-1.13267e-103	4.19254e-104	1.32575e-104	1.15471e-103	-5.45825e-104	-1.11142e-103	-1.04872e-103	1.44214e-103	4.09491e-104	2.21623e-103	1.19935e-103	-2.1076e-103	6.22787e-104	3.71309e-104	-1.75873e-103	7.66164e-205
-1.18657e-104	-2.61651e-105	-8.22915e-105	-1.63353e-105	-1.27403e-104	-2.27917e-106	-6.65788e-105	7.69084e-106	1.5645e-105	3.26134e-105	1.74041e-104	-5.98546e-105	7.88798e-105	4.76873e-105	8.19783e-105	-4.31153e-106	1.51448e-104	-1.09007e-104	5.02325e-105	-5.80616e-104	-3.61397e-105	-8.94491e-105	-1.3659e-104	1.10577e-104	-1.31866e-104	2.2602e-105	4.63124e-105	-1.04682e-104	1.80288e-104	3.46012e-105	5.72301e-207
-4.53539e-106	-5.05781e-106	-4.99264e-106	1.0408e-105	-8.50737e-107	1.5305e-105	8.39719e-106	-4.9694e-106	3.93143e-106	5.60304e-106	2.14947e-106	3.21693e-105	-1.71969e-105	-1.60891e-105	2.23337e-106	-5.32546e-106	1.04995e-105	-1.0903e-105	-2.71919e-106	1.78832e-105	-7.02905e-106	-4.01789e-106	-8.42769e-106	1.51348e-106	1.91848e-105	1.49e-105	-1.38727e-105	1.10324e-105	-1.7396e-105	-6.21303e-106	4.12449e-209
9.30982e-108	3.1769e-107	-3.60008e-107	-1.44884e-106	1.26929e-106	1.26451e-106	2.00021e-106	-6.25504e-107	-1.01661e-106	-2.96609e-106	-1.26641e-106	5.8079e-107	2.97679e-107	-6.02596e-107	-6.48373e-107	1.94796e-107	2.20437e-107	-2.20438e-107	4.97847e-107	6.39685e-108	9.293e-107	1.65757e-108	3.82871e-108	2.62341e-106	1.59888e-106	-6.38513e-107	1.80478e-107	5.40025e-107	8.81084e-107	-1.87655e-107	3.48195e-211
2.64449e-108	8.79129e-109	2.31849e-107	-9.76938e-108	-2.22931e-108	-3.96383e-108	-1.54683e-108	-1.90459e-108	-1.24762e-107	1.14403e-107	-5.78921e-108	-3.75839e-109	5.55021e-108	7.05744e-108	-2.58927e-108	2.14987e-108	6.55049e-108	-1.34883e-107	3.87937e-108	-6.60552e-108	8.73486e-109	-1.70328e-108	-1.21797e-107	-8.21236e-108	-4.34326e-108	-9.48704e-108	-1.15795e-107	1.63016e-108	3.08455e-108	2.45134e-107	2.43859e-213
-7.89707e-109	1.14027e-108	1.00061e-110	2.21085e-109	-1.61216e-108	7.10673e-109	4.87554e-110	-4.22448e-110	5.85603e-110	7.33454e-110	-1.67428e-108	-1.32487e-109	2.54924e-109	-2.43444e-108	-3.56429e-110	1.043e-108	-6.07731e-109	-1.66371e-108	-3.74484e-109	1.81666e-109	8.50045e-109	-2.91997e-109	-1.8304e-108	3.55947e-109	-7.62432e-109	-1.24782e-108	1.18824e-108	1.79769e-108	-1.13101e-109	8.82534e-109	3.01603e-215
-1.82105e-110	1.53833e-110	3.31472e-110	-4.30566e-110	9.05895e-110	-2.73274e-110	-1.08434e-109	7.85881e-110	-2.04981e-110	-3.07729e-112	3.24618e-110	-1.34068e-109	1.17724e-109	-4.38342e-110	1.62757e-109	1.819e-110	5.68074e-110	-6.56927e-110	-8.56951e-110	3.1654e-110	-1.66703e-110	-3.05835e-110	-8.65582e-111	9.24988e-110	-1.21981e-109	1.28544e-110	6.8875e-110	-3.57079e-110	-2.55153e-110	9.45564e-113	1.39905e-217
-4.78702e-112	-6.59801e-112	3.0067e-111	-6.73154e-113	-1.55881e-111	-5.49659e-112	-2.49786e-111	1.62329e-111	1.6868e-111	-2.91221e-112	1.14685e-111	2.46754e-112	1.79724e-110	-9.15742e-111	2.85732e-112	-2.11079e-111	-9.59409e-111	2.41747e-111	-2.0849e-111	-1.18751e-111	-3.18872e-111	9.66405e-112	-2.79822e-111	-2.98589e-112	-1.95747e-110	-2.9292e-111	3.80524e-111	-1.6941e-111	6.10766e-111	-2.10708e-111	1.01054e-219
-3.76916e-112	-1.9002e-111	-7.97152e-112	2.82395e-112	-5.28441e-113	-7.5675e-113	1.01125e-111	1.21393e-111	-3.63751e-112	8.5022e-113	3.66842e-112	-4.12149e-113	1.03598e-111	7.21866e-113	-8.74164e-112	4.91965e-112	2.33631e-113	-7.28928e-113	-1.51726e-111	-8.32626e-112	-3.75561e-112	-5.79763e-112	-1.1014e-111	1.2783e-111	4.40851e-112	-6.80535e-114	4.50983e-112	-1.0436e-112	-2.05476e-111	3.21753e-112	2.0393e-221
2.2585e-113	1.05994e-113	8.39577e-114	8.2018e-113	-8.19448e-114	-8.43427e-113	1.2253e-113	8.1165e-114	1.02823e-112	-3.8057e-114	1.20131e-112	-3.86885e-113	-2.10467e-113	-7.88282e-113	-5.35748e-113	-5.07392e-113	-1.39038e-112	3.94891e-113	-2.10581e-112	-1.97704e-113	8.60083e-114	5.0519e-114	-1.42297e-113	9.47187e-113	-1.70204e-113	-3.62124e-113	4.18342e-113	1.262e-113	-1.2375e-113	3.58601e-113	1.33283e-223
-6.60781e-115	5.05911e-115	-1.23641e-113	-2.55483e-114	-1.99075e-114	1.16295e-114	-1.03997e-114	-9.02582e-116	-4.56694e-114	-1.64937e-114	-2.41811e-114	1.82902e-114	1.2322e-113	3.34347e-114	-8.7604e-114	2.49844e-114	-1.20493e-115	2.63438e-114	5.58475e-116	1.94409e-114	2.01485e-114	-1.40361e-113	-1.5617e-116	-5.01577e-114	1.10734e-114	-7.06652e-115	8.60597e-115	-2.00831e-115	1.76036e-114	-6.44872e-114	7.2942e-226
7.55654e-115	-6.56668e-116	-1.53773e-114	-7.26228e-115	-5.01203e-115	-4.42619e-115	1.7013e-115	4.07474e-115	6.81672e-115	-1.07161e-114	7.57501e-116	1.50987e-115	3.38974e-115	-7.18713e-115	1.37586e-115	6.43265e-117	-7.14334e-116	1.96583e-115	-2.67549e-116	2.27823e-115	-9.93526e-115	-2.62968e-115	-9.90761e-116	-3.11647e-115	-2.9373e-115	9.16215e-116	-1.66972e-115	-7.43051e-116	4.24117e-115	1.09167e-116	7.96905e-228
1.69808e-116	-2.71521e-117	-1.47946e-116	-2.35162e-116	2.03814e-116	-1.18664e-115	-3.37272e-116	-1.55921e-116	1.12074e-116	1.33933e-116	1.28013e-116	-5.31259e-116	-2.96069e-116	4.51246e-117	8.66574e-118	2.96476e-116	-4.1041e-117	1.26669e-116	7.81992e-117	-1.4935e-116	7.60759e-117	6.97872e-116	-3.1024e-116	4.75169e-116	-2.32316e-117	4.04523e-117	3.10312e-117	1.14519e-117	1.80777e-116	-6.08829e-117	3.10193e-230
2.70312e-117	3.40283e-117	-2.07596e-117	-4.40031e-117	-1.00918e-117	-2.51911e-118	-7.53069e-117	-2.2103e-117	-8.58457e-117	-2.00571e-117	-7.65436e-117	4.87101e-117	-1.68763e-117	3.74046e-117	7.81865e-117	-6.86851e-118	-2.46171e-117	2.11448e-117	-2.58526e-118	3.87586e-118	1.11325e-117	7.68418e-117	2.71537e-117	1.23121e-118	1.66907e-118	-2.38072e-117	-5.77657e-118	4.97945e-118	-1.57718e-117	-1.88655e-117	4.34459e-232
6.46278e-119	-4.37123e-118	-3.22269e-119	2.36286e-118	-3.7947e-119	-3.72249e-118	-1.93329e-118	2.76371e-119	1.7098e-118	-5.67272e-118	1.03678e-117	-1.91754e-118	-2.68429e-118	-1.5322e-119	-3.75015e-118	-1.45852e-118	-7.53023e-118	-7.77495e-118	1.33601e-118	1.46487e-118	-9.03232e-119	3.69753e-119	5.45193e-118	4.0173e-118	2.97902e-118	1.01059e-119	-2.22719e-119	4.88735e-118	-1.95778e-118	-1.55986e-118	4.19705e-234
6.33538e-120	-4.722e-120	-3.97263e-120	-4.21628e-119	-1.90403e-120	-2.79421e-119	1.7372e-119	-9.93228e-121	-3.68421e-119	5.29458e-120	3.88329e-119	7.269e-119	5.30755e-121	-1.81199e-119	-6.45952e-119	3.01959e-119	2.52429e-120	-2.82994e-119	-5.31998e-119	-1.18485e-119	1.02499e-119	-1.19392e-120	-7.0086e-119	-1.4068e-120	1.25115e-120	-3.78592e-120	-1.01564e-119	2.95346e-119	-1.8833e-119	-1.22655e-119	2.6828e-236
1.39482e-121	1.08798e-120	9.24071e-121	3.31685e-121	-3.88159e-120	5.81173e-121	1.67941e-120	-3.47103e-121	4.62072e-120	1.885e-120	-1.97942e-121	-2.09176e-120	9.5398e-121	-3.82318e-120	2.42079e-120	9.93466e-121	1.7318e-120	5.34712e-121	-1.57816e-120	1.49563e-120	-1.00916e-121	-1.08217e-120	2.82967e-121	-4.83251e-122	4.77889e-120	2.17562e-120	5.17297e-120	-2.15302e-120	-8.16843e-120	-1.29587e-120	2.0885e-238
1.18864e-121	1.06132e-121	1.26837e-121	-2.30801e-121	4.19269e-122	2.21058e-121	-9.11707e-121	2.98955e-121	-1.16623e-121	-5.99103e-122	-4.79253e-122	-4.71616e-121	1.92217e-121	-5.32789e-122	3.28741e-121	7.53349e-122	1.18873e-121	-8.33911e-123	-1.0004e-121	7.1687e-122	1.76222e-121	2.59281e-121	-7.43895e-122	2.09054e-121	-1.85364e-121	-2.16536e-122	8.38085e-121	-3.8504e-122	1.66656e-121	-5.9161e-122	2.40824e-240
1.24067e-122	9.24042e-125	-1.90313e-122	-9.42536e-123	1.19091e-122	-2.25468e-122	9.29539e-123	-4.71058e-124	6.496e-123	-3.01388e-123	3.02457e-123	-1.05476e-123	-5.42347e-123	4.14992e-123	2.806e-122	1.97216e-122	-1.56231e-122	-1.08405e-122	4.88745e-122	1.60265e-122	1.85555e-122	1.82658e-122	1.74136e-123	-2.55455e-122	-1.29931e-122	-2.96304e-122	2.5857e-122	4.86768e-123	5.90617e-123	-1.01075e-123	8.74193e-243
1.0583e-123	4.7789e-125	-9.67338e-124	-6.51711e-125	-2.13273e-123	2.88863e-123	-4.98231e-124	-1.15295e-123	-6.48481e-124	2.01554e-123	-1.00339e-123	1.59617e-124	-2.51443e-124	-5.37641e-124	-8.91006e-124	2.57517e-123	5.27464e-123	-4.95502e-124	2.54716e-124	1.7118e-123	-1.36465e-123	-9.7514e-124	-1.68703e-124	-7.64265e-124	-1.57728e-123	1.85015e-123	-1.19443e-123	-2.6614e-123	4.43498e-124	1.95931e-123	8.27698e-245
1.16084e-125	-2.71822e-124	7.78854e-125	4.20176e-124	7.73648e-127	1.87412e-124	-7.43998e-126	8.57009e-125	-3.98425e-125	-1.85954e-125	-3.61795e-125	-4.4072e-125	-3.35432e-125	3.51143e-124	-4.81834e-125	-5.41908e-125	-1.88936e-124	-1.10229e-124	-2.13323e-124	-7.29521e-125	4.36261e-124	-1.56614e-124	-1.31311e-124	-3.68009e-124	-1.10846e-125	-3.8391e-125	-3.16129e-125	-5.76691e-124	3.66339e-125	-7.89061e-126	1.2368e-246
1.08749e-125	-3.78765e-126	2.78126e-126	-4.88643e-126	7.02531e-126	-4.41497e-126	2.04326e-125	-1.19297e-125	1.00243e-125	-1.082e-125	-1.26601e-125	-1.86607e-125	1.90521e-126	3.57449e-126	-3.49214e-125	-7.43269e-126	-7.36071e-127	-1.67455e-126	3.67597e-126	-7.01079e-126	1.49434e-125	-7.00705e-126	-1.25228e-125	-1.06486e-125	-3.33359e-126	-2.23425e-125	-8.23113e-126	-2.53676e-125	8.059e-126	-7.59402e-125	1.04721e-248
-3.96099e-127	-3.35357e-126	1.69379e-126	2.52286e-127	-5.09424e-128	3.07404e-127	-5.85208e-127	1.333e-126	9.86425e-127	1.31819e-126	1.85459e-126	2.20719e-126	-1.37187e-126	2.64262e-127	-3.87441e-126	1.25716e-126	-1.23796e-127	-7.90154e-127	8.21147e-127	-1.23721e-127	-7.7853e-128	3.27718e-126	8.65435e-128	-5.9848e-127	-1.32163e-127	-1.79775e-126	-1.02881e-126	-1.11052e-127	-1.01247e-126	1.18276e-126	6.53026e-251
1.80314e-127	5.00634e-129	3.85055e-129	-9.8818e-128	-1.05908e-128	-4.43253e-129	-1.18191e-127	1.54848e-127	5.24385e-128	-4.17585e-128	-5.92767e-128	-8.95237e-128	-1.66289e-127	2.02537e-127	2.12654e-127	1.18811e-128	2.57682e-127	1.69262e-128	6.30302e-128	2.32961e-128	9.69312e-128	-4.69944e-128	1.00962e-127	-2.60797e-128	1.15562e-128	-2.46696e-128	9.02561e-128	2.03534e-127	4.32496e-128	-6.81717e-129	3.56366e-253
-1.25571e-128	6.31837e-129	-8.56925e-130	-2.17549e-128	2.0897e-129	1.51493e-129	2.02534e-128	-6.15441e-129	-2.58286e-128	2.02382e-129	-1.2901e-128	-2.78179e-129	8.24821e-129	-1.56944e-128	-5.3299e-129	8.34257e-130	1.94033e-128	6.36931e-129	-8.63747e-130	-1.79007e-129	-5.37924e-129	-9.5157e-129	1.14287e-128	1.80392e-129	-1.78584e-129	4.54122e-129	-5.29902e-129	4.14476e-129	3.44514e-129	4.55247e-129	3.09121e-255
-8.12016e-130	-6.53975e-130	-2.3682e-129	-9.01702e-130	2.32184e-131	1.6589e-130	-2.70784e-129	1.02424e-130	1.01085e-129	-1.98498e-129	3.18487e-131	-5.84577e-130	-1.84564e-129	-6.17419e-131	-4.19235e-130	6.84382e-130	2.9073e-130	7.39323e-130	-1.07671e-129	4.45463e-130	-1.64091e-129	-3.42817e-130	1.46046e-129	-1.11709e-129	-2.04405e-129	-1.52994e-129	4.98691e-130	1.38827e-130	1.33805e-130	7.99824e-130	3.98627e-257
1.23939e-130	6.7248e-131	1.08203e-132	-5.86815e-131	-2.13286e-131	-1.13558e-130	-3.95028e-131	-1.68864e-131	-1.99497e-130	-1.27014e-130	-4.05862e-132	9.39492e-131	-4.57751e-131	-2.6605e-131	3.97926e-131	-4.41069e-131	6.67101e-131	-1.05136e-131	-1.58642e-131	-1.27752e-130	3.00185e-132	-1.14784e-130	1.97366e-131	7.5717e-131	1.896e-132	-1.54323e-132	-2.83239e-130	-2.97487e-131	1.01063e-130	-6.71109e-132	2.41444e-259
1.76499e-132	5.46615e-132	5.7385e-133	-2.08679e-132	-2.8261e-132	1.33245e-131	8.48393e-132	-3.97954e-132	-9.68525e-132	2.34924e-133	1.63106e-131	-1.65946e-131	-6.23328e-133	-1.4384e-131	-1.57655e-131	-4.85127e-132	-2.41639e-132	3.14082e-133	-2.71055e-132	-2.77642e-133	-2.90839e-131	1.94352e-132	1.70539e-132	-1.61183e-132	-1.53585e-132	-3.4494e-132	4.5049e-132	7.2176e-132	1.91656e-132	9.98909e-132	2.48429e-261
1.13953e-133	-7.50707e-134	5.00015e-133	-4.15416e-133	5.33894e-133	5.26158e-133	-2.85429e-133	-3.08029e-133	-1.4152e-132	-1.10167e-132	-1.81873e-133	-1.48566e-132	-1.21295e-133	1.4259e-133	-1.54779e-133	-4.07558e-133	-4.89935e-133	1.45265e-133	-4.11064e-133	-1.1643e-132	6.43629e-133	1.16187e-132	3.66773e-134	-1.85392e-133	4.48536e-133	-1.40508e-133	2.78705e-133	7.96902e-134	-4.25768e-133	-3.25383e-133	1.1039e-263
-6.11228e-134	-1.88738e-135	5.65799e-134	-4.70183e-134	-3.68729e-134	-9.78801e-134	-7.2267e-134	-9.66702e-135	-2.29897e-134	3.95233e-134	2.58651e-134	1.40407e-133	1.42612e-134	6.19731e-134	8.30456e-134	-6.24547e-134	-2.47029e-135	2.32545e-134	4.79862e-134	1.57074e-134	9.40388e-135	3.23121e-134	-9.05989e-135	-8.56232e-134	5.91115e-135	5.16601e-134	-1.05964e-134	1.53292e-134	-9.04742e-135	-2.70645e-134	7.82301e-266
-2.4958e-135	6.87499e-136	5.40951e-135	3.55035e-135	2.24009e-135	2.6562e-135	-1.14483e-134	-6.12546e-135	-1.44578e-135	3.28333e-135	5.60303e-136	-7.88872e-135	-4.11875e-135	-3.17327e-135	-2.83201e-135	1.5019e-136	1.66825e-135	-4.78914e-136	8.63331e-135	1.30207e-134	1.16861e-135	-4.18557e-136	-7.75968e-136	1.05334e-136	1.70478e-135	2.10508e-135	-7.16836e-136	-4.82663e-135	-4.84216e-135	-9.17382e-136	6.44396e-268
-4.02728e-136	-4.59781e-136	1.00691e-136	-4.79259e-136	-9.13865e-137	-1.54591e-136	-2.48941e-136	-1.2932e-135	-1.79939e-136	-2.16812e-135	5.29603e-136	-1.0569e-136	-8.57522e-137	1.49039e-136	2.29675e-136	-6.64424e-136	-6.70776e-136	2.98022e-136	-1.03395e-136	1.96158e-136	-4.4455e-138	-2.80897e-137	-1.58558e-136	4.75454e-137	-2.19193e-136	-3.97654e-136	-1.66938e-136	5.7109e-136	7.82663e-137	-1.82519e-136	9.14433e-270
1.11981e-138	6.61091e-137	-5.40584e-137	3.38456e-138	-2.27463e-137	-1.83648e-137	9.91002e-137	2.29275e-138	-8.83343e-138	2.01231e-137	-1.55671e-137	-1.19693e-137	-2.03063e-137	8.54443e-137	-1.76192e-137	-4.23029e-137	-1.57849e-137	-7.741e-138	-1.81195e-137	1.08748e-137	-3.20569e-138	-5.10296e-137	8.07799e-137	1.86885e-137	2.77107e-137	-1.5941e-136	-3.94919e-137	3.18389e-137	-5.37357e-137	4.43575e-137	7.25204e-272
1.43259e-138	1.96017e-138	-1.04711e-137	-7.54986e-138	2.76098e-138	-1.00415e-138	4.22717e-138	-3.27749e-138	-9.25104e-139	-8.88465e-139	4.36348e-138	-2.00209e-138	-2.51951e-140	-3.23896e-138	1.67707e-138	-7.84447e-138	1.12951e-139	7.60723e-139	-9.66702e-139	-5.3102e-139	9.0426e-139	6.73733e-138	-4.51193e-139	-1.35905e-138	6.38504e-139	7.1406e-139	1.31372e-138	-5.09337e-138	2.75551e-139	-2.14911e-138	3.92663e-274
-2.40447e-139	3.96889e-139	-7.63953e-141	1.12082e-139	5.37645e-139	-1.78712e-138	-1.72222e-139	-6.63177e-140	9.10838e-139	1.53682e-139	5.30168e-139	1.53167e-139	4.57769e-140	-1.0801e-138	5.39475e-139	1.80341e-139	-4.5508e-139	7.15299e-141	-2.98298e-139	-3.04228e-139	2.69984e-139	-6.61763e-139	1.54568e-139	3.65341e-139	-2.275e-139	-8.5919e-139	-5.08335e-140	-2.02004e-139	-1.87157e-140	-5.28228e-139	8.56452e-276
-4.98186e-141	3.88131e-140	3.31727e-140	-1.96647e-141	4.19406e-140	2.00295e-140	2.0434e-140	1.11605e-140	2.65506e-141	-1.12787e-140	1.74924e-140	-3.67627e-142	-4.76496e-140	-8.08718e-141	-5.69644e-141	1.89251e-141	2.82621e-140	1.02108e-140	5.23335e-141	5.50907e-140	1.25281e-140	6.99986e-140	2.6486e-140	7.48174e-142	5.04253e-140	2.07521e-140	8.18787e-140	3.95147e-140	4.05413e-140	-2.08601e-140	3.1192e-278
-2.74979e-141	-2.00453e-141	5.22874e-142	-5.29383e-142	-4.78791e-142	-4.30198e-141	2.90832e-141	6.63735e-141	-4.95528e-141	-1.012e-142	6.47879e-141	-1.83613e-143	1.70057e-141	-3.56222e-142	3.44983e-142	-8.45668e-142	-3.84553e-141	-1.10979e-141	1.86827e-142	1.19999e-142	-1.27219e-141	2.29597e-141	2.66727e-141	5.01882e-142	-5.16607e-141	1.01394e-141	2.73595e-141	-8.64192e-143	5.4672e-142	2.26838e-141	2.24754e-280
-2.40235e-142	-4.09897e-143	1.09353e-143	4.65609e-143	5.23859e-143	-1.16438e-143	4.06526e-142	2.52567e-142	1.37043e-143	-2.12742e-143	-2.31169e-142	1.60969e-142	-2.46614e-142	3.99817e-142	-2.25521e-142	4.40172e-142	1.80125e-142	9.74276e-143	-2.29759e-142	8.86648e-143	1.33559e-143	9.63879e-143	1.33686e-143	2.26925e-142	2.53968e-143	-3.84552e-142	-4.37629e-142	6.51626e-143	-1.7035e-142	1.16746e-142	1.38956e-282
5.23564e-144	1.45257e-143	-4.0952e-145	-7.56416e-144	-1.85161e-144	5.08672e-143	-6.06961e-144	1.73813e-144	-3.45513e-143	5.54339e-144	-6.02376e-144	-1.26766e-145	4.22494e-144	2.07588e-143	-1.77364e-143	-4.36795e-144	-1.64192e-143	2.09709e-143	-2.98818e-144	7.61126e-144	-1.47967e-145	4.52088e-143	-1.37617e-143	-2.97587e-143	-2.69468e-143	1.46575e-143	-3.94693e-143	3.41676e-143	4.43018e-144	4.24721e-144	1.25688e-284
-2.28691e-145	-2.40412e-145	-9.81884e-145	2.84181e-145	1.53218e-144	-4.88894e-144	8.01161e-144	-3.2868e-145	-7.49691e-145	6.22024e-145	1.7558e-144	5.08203e-145	7.5672e-145	9.9852e-145	1.3505e-144	-2.07857e-144	5.46896e-145	-2.15301e-144	-3.88219e-144	-2.13914e-144	4.00905e-144	-2.95142e-146	5.2533e-146	1.98061e-144	-1.15243e-144	7.48924e-145	-4.13376e-145	-8.63929e-144	-1.62058e-144	9.35763e-145	2.28482e-286
-1.23404e-145	8.05789e-146	2.57808e-146	1.5149e-145	6.04502e-146	1.34564e-146	3.50939e-146	3.80362e-145	2.78308e-145	1.03179e-145	5.11552e-145	2.72518e-146	-8.99407e-146	-6.81849e-146	1.58751e-146	-4.34085e-146	2.91395e-145	1.69431e-145	-1.41543e-145	2.82496e-145	2.74029e-146	4.19443e-145	-4.83166e-146	1.96364e-145	7.08728e-146	-1.25885e-145	-1.17923e-145	1.21799e-146	-4.19527e-145	-7.59637e-146	1.20821e-288
-2.88873e-146	1.60107e-146	2.40213e-147	2.09777e-147	-3.30566e-148	9.05447e-147	1.53076e-148	2.0976e-146	-4.40553e-147	4.44343e-147	4.51239e-146	2.96285e-146	1.29583e-146	-6.11293e-147	5.58253e-147	-6.11843e-147	-1.90548e-146	9.53374e-147	3.02003e-146	6.34807e-147	-7.88274e-147	3.91363e-146	-3.9987e-147	-2.30841e-146	-5.44017e-146	-6.2267e-147	1.368e-148	2.81887e-146	6.6711e-147	-2.68092e-147	1.22438e-290
2.26995e-148	-7.69379e-148	1.1352e-147	7.65605e-148	1.25358e-147	1.52702e-147	-1.77781e-147	-5.99509e-149	-8.87028e-148	1.16001e-147	-1.46569e-147	5.77818e-148	-9.10023e-148	1.71897e-147	8.58605e-148	1.44947e-147	-6.43241e-148	-4.62367e-148	-1.41493e-147	-4.51937e-147	-1.20762e-147	9.69667e-149	-8.73681e-148	-2.43531e-147	-1.47864e-147	-4.32205e-148	-1.43375e-147	-4.93129e-148	-1.03655e-148	-3.88204e-148	5.6871e-293
-3.69954e-149	2.73356e-148	-2.65448e-149	1.80245e-149	-6.4176e-149	-6.22858e-150	-1.05987e-148	-2.40152e-148	6.1824e-150	-2.51744e-148	-8.74046e-149	7.61549e-149	1.52234e-148	-1.31065e-148	-9.4182e-149	8.63287e-149	2.19622e-148	-3.09119e-149	8.4021e-149	-1.22836e-148	3.55115e-148	-1.89923e-148	5.17976e-149	1.86851e-148	-6.20359e-149	-2.96259e-149	-1.98482e-148	-1.36048e-148	-1.24519e-148	9.19815e-149	6.41422e-295
2.90226e-149	2.37578e-150	-2.42426e-149	-1.02845e-149	-1.44312e-150	2.25362e-149	-2.69977e-150	2.10327e-149	-3.31279e-151	4.04188e-150	8.21481e-150	-1.6973e-150	-4.52594e-150	-6.54027e-150	3.13007e-151	5.29543e-151	8.72843e-150	-1.41447e-149	-6.16491e-150	5.7743e-149	1.07018e-149	-1.78396e-150	-2.38326e-150	-4.37934e-150	-1.45729e-149	1.39314e-149	1.58736e-149	-3.46055e-150	3.36597e-150	9.46685e-150	7.21395e-297
-1.33063e-150	2.36941e-151	-1.27927e-151	-2.64033e-150	6.59928e-151	1.9791e-150	-2.79304e-151	9.57664e-152	-1.59478e-150	1.78715e-150	2.47686e-151	1.18267e-150	-2.54805e-151	1.2651e-150	2.36506e-151	7.93202e-151	3.0362e-152	4.06563e-151	-1.32942e-150	-8.23763e-151	2.85675e-151	3.40128e-150	1.02655e-150	-6.69742e-151	-1.29284e-151	-3.69437e-151	4.04445e-151	3.44027e-151	-2.30138e-150	7.50241e-151	4.4861e-299
3.20203e-152	1.77154e-151	-1.52997e-152	9.88497e-152	4.06616e-152	2.28888e-151	-6.31524e-152	-8.93235e-152	1.835e-151	-8.75857e-152	-1.13729e-151	-5.69158e-152	1.5029e-151	1.53075e-151	-2.91344e-152	-4.13389e-152	1.50364e-151	-3.53915e-152	-6.2459e-152	-1.96595e-151	2.4102e-151	-5.86274e-152	-6.17626e-152	-7.45669e-152	-1.59707e-153	-1.1449e-152	8.82328e-152	5.13751e-153	6.75014e-152	-1.42747e-151	3.84711e-301
7.23192e-153	5.54325e-153	6.01021e-153	-3.79525e-153	1.28476e-152	-6.80452e-154	8.10523e-154	7.55906e-154	-9.18547e-153	-2.6664e-153	7.0606e-154	1.81881e-152	-1.21697e-153	-6.12865e-154	-1.36845e-152	2.17588e-153	2.44789e-154	1.21276e-153	1.08186e-152	6.57403e-153	4.01125e-153	4.47166e-153	-1.26196e-152	1.16641e-152	1.84482e-154	-6.56102e-153	2.7157e-152	7.74899e-153	-1.61058e-153	4.29134e-153	2.27177e-303
2.29051e-153	7.73757e-154	-1.93515e-154	1.55747e-153	6.47118e-155	2.99396e-154	-1.09132e-153	3.07811e-154	7.98903e-154	-4.00458e-154	9.87652e-154	2.12809e-154	6.56503e-154	4.78157e-154	-2.7005e-154	-2.22495e-153	5.78892e-154	3.41139e-154	-1.97052e-155	-1.04758e-154	-4.92064e-153	-9.69423e-154	5.80747e-155	-7.67568e-154	4.18461e-155	8.08551e-154	-2.6274e-154	-1.25249e-153	-6.90222e-155	-3.35593e-154	4.58088e-305
-4.9926e-157	1.10847e-154	-6.20127e-155	1.91718e-154	-7.56493e-155	2.12208e-155	-1.34433e-155	-2.02937e-154	6.30959e-155	2.45418e-155	-1.15202e-155	2.65492e-156	-5.00937e-156	-2.66357e-155	2.65642e-155	1.28239e-154	-4.28765e-155	-6.1302e-155	4.59089e-156	-2.55994e-155	-1.55013e-154	5.67622e-155	5.40855e-155	-2.61738e-155	-1.54715e-154	2.45505e-154	6.69629e-155	2.93749e-155	8.0922e-156	-3.22562e-156	2.49801e-307
-2.6517e-156	-4.91721e-156	-3.88029e-156	-7.44048e-156	-2.71911e-156	6.54397e-158	-7.83915e-156	4.09175e-156	1.66375e-155	3.09825e-156	-7.8236e-159	-3.60561e-156	-2.33733e-156	1.11029e-156	4.97757e-156	2.02832e-156	-6.41553e-156	-1.14912e-155	4.90228e-156	4.06069e-156	-5.20428e-156	1.68618e-156	2.04063e-156	1.03598e-156	2.8632e-156	2.01936e-156	1.42457e-156	1.9999e-157	-9.91298e-156	4.57652e-156	0
2.92325e-157	-6.02256e-157	-1.70925e-156	1.46504e-158	4.44099e-157	2.34468e-157	-2.43711e-157	-3.2603e-157	2.22834e-157	-6.16505e-157	3.34242e-157	5.08205e-158	-8.00874e-157	-1.59948e-157	-2.82804e-157	1.52117e-156	-2.69267e-157	1.53443e-158	8.05303e-158	-1.10935e-156	2.47397e-157	1.43815e-157	5.75274e-157	-9.38779e-157	-4.34998e-157	-7.11052e-158	-5.70778e-158	-1.56836e-157	-4.50701e-157	-2.33336e-157	0
3.48492e-158	-9.75233e-159	-4.21745e-159	-1.44507e-159	-3.41461e-158	7.26835e-158	-5.8511e-159	9.55057e-158	1.0991e-158	4.16345e-158	-2.27546e-158	-7.11981e-158	5.27089e-158	9.01076e-159	-4.13188e-158	-7.81462e-158	2.34221e-158	9.0726e-159	2.04984e-159	-6.50042e-159	2.32875e-158	3.29685e-158	4.42233e-158	3.0441e-158	1.67482e-157	8.11046e-158	2.67654e-158	-1.44318e-158	-5.50357e-158	3.86331e-158	0
-1.12678e-159	-6.844e-160	2.41132e-159	-7.66297e-160	1.84617e-159	-6.51628e-159	-1.50531e-159	-2.97679e-159	-5.27463e-159	-2.68089e-160	-1.33061e-158	-5.74931e-159	2.33438e-159	6.89899e-160	-1.33015e-159	4.71348e-160	1.31e-159	-1.31539e-159	-9.27156e-160	4.10587e-159	8.37696e-160	-2.18247e-159	3.76007e-160	-3.83398e-159	-8.811e-160	8.99715e-159	-1.31729e-159	-1.22513e-158	4.72313e-159	-6.54216e-160	0
2.79034e-160	-1.65031e-160	-4.07858e-160	3.88017e-160	-4.06322e-161	-2.64794e-160	-3.07537e-161	3.56593e-160	1.47199e-160	8.18873e-161	-8.18632e-161	1.70721e-160	-1.79291e-162	-1.18434e-160	-1.29407e-159	5.12332e-161	1.39148e-160	-5.90288e-160	-3.60903e-161	1.45734e-161	-1.63606e-161	-1.15374e-160	1.82587e-160	-2.78316e-160	7.64145e-161	1.03905e-161	-5.02215e-161	-1.60012e-160	-1.16448e-161	7.21687e-161	0
-2.65537e-163	1.45806e-161	2.40038e-161	4.7056e-162	2.83116e-161	1.21107e-161	-2.6997e-162	-9.8601e-162	-1.49143e-160	-1.8698e-160	-1.44272e-161	-3.78997e-161	-1.78814e-161	-9.75938e-162	-5.07989e-161	-3.48953e-161	2.42288e-161	5.92741e-161	7.86514e-161	-2.96867e-161	1.06764e-161	-7.8748e-163	6.61565e-161	8.1676e-162	-1.25292e-162	3.18997e-163	-1.95226e-161	3.10789e-161	1.00048e-162	1.37929e-161	0
3.34668e-163	2.45396e-162	-6.09584e-162	1.45386e-162	-6.60019e-162	1.19328e-162	-4.90051e-163	-6.09357e-162	8.38143e-163	1.01249e-162	-5.46027e-162	1.53658e-162	1.84763e-162	1.51362e-162	-1.45574e-162	8.10736e-163	8.38736e-163	4.40211e-162	-1.22562e-162	3.34719e-163	-1.77158e-162	2.66178e-162	9.2638e-163	-3.93584e-162	-4.89555e-162	-8.2496e-162	-7.2041e-163	-1.41648e-162	3.65657e-162	-8.98569e-163	0
3.85762e-163	-3.20677e-163	-4.75873e-163	-7.112e-163	1.89544e-163	4.89402e-164	1.69177e-163	-9.6706e-163	2.36538e-163	-4.70255e-163	-7.14109e-165	-5.23336e-163	3.3798e-163	2.61186e-163	-1.08675e-163	-1.6618e-163	-7.69702e-163	-1.92032e-163	2.33041e-163	-5.666e-163	3.97143e-163	1.12489e-164	5.20325e-163	-1.44738e-163	1.22753e-162	6.55913e-163	-9.31047e-163	3.04177e-163	5.19882e-163	2.56412e-163	0
3.85762e-163	-3.20677e-163	-4.75873e-163	-7.112e-163	1.89544e-163	4.89402e-164	1.69177e-163	-9.6706e-163	2.36538e-163	-4.70255e-163	-7.14109e-165	-5.23336e-163	3.3798e-163	2.61186e-163	-1.08675e-163	-1.6618e-163	-7.69702e-163	-1.92032e-163	2.33041e-163	-5.666e-163	3.97143e-163	1.12489e-164	5.20325e-163	-1.44738e-163	1.22753e-162	6.55913e-163	-9.31047e-163	3.04177e-163	5.19882e-163	2.56412e-163	0
3.85762e-163	-3.20677e-163	-4.75873e-163	-7.112e-163	1.89544e-163	4.89402e-164	1.69177e-163	-9.6706e-163	2.36538e-163	-4.70255e-163	-7.14109e-165	-5.23336e-163	3.3798e-163	2.61186e-163	-1.08675e-163	-1.6618e-163	-7.69702e-163	-1.92032e-163	2.33041e-163	-5.666e-163	3.97143e-163	1.12489e-164	5.20325e-163	-1.44738e-163	1.22753e-162	6.55913e-163	-9.31047e-163	3.04177e-163	5.19882e-163	2.56412e-163	0
3.85762e-163	-3.20677e-163	-4.75873e-163	-7.112e-163	1.89544e-163	4.89402e-164	1.69177e-163	-9.6706e-163	2.36538e-163	-4.70255e-163	-7.14109e-165	-5.23336e-163	3.3798e-163	2.61186e-163	-1.08675e-163	-1.6618e-163	-7.69702e-163	-1.92032e-163	2.33041e-163	-5.666e-163	3.97143e-163	1.12489e-164	5.20325e-163	-1.44738e-163	1.22753e-162	6.55913e-163	-9.31047e-163	3.04177e-163	5.19882e-163	2.56412e-163	0
3.85762e-163	-3.20677e-163	-4.75873e-163	-7.112e-163	1.89544e-163	4.89402e-164	1.69177e-163	-9.6706e-163	2.36538e-163	-4.70255e-163	-7.14109e-165	-5.23336e-163	3.3798e-163	2.61186e-163	-1.08675e-163	-1.6618e-163	-7.69702e-163	-1.92032e-163	2.33041e-163	-5.666e-163	3.97143e-163	1.12489e-164	5.20325e-163	-1.44738e-163	1.22753e-162	6.55913e-163	-9.31047e-163	3.04177e-163	5.19882e-163	2.56412e-163	0
3.85762e-163	-3.20677e-163	-4.75873e-163	-7.112e-163	1.89544e-163	4.89402e-164	1.69177e-163	-9.6706e-163	2.36538e-163	-4.70255e-163	-7.14109e-165	-5.23336e-163	3.3798e-163	2.61186e-163	-1.08675e-163	-1.6618e-163	-7.69702e-163	-1.92032e-163	2.33041e-163	-5.666e-163	3.97143e-163	1.12489e-164	5.20325e-163	-1.44738e-163	1.22753e-162	6.55913e-163	-9.31047e-163	3.04177e-163	5.19882e-163	2.56412e-163	0
3.85762e-163	-3.20677e-163	-4.75873e-163	-7.112e-163	1.89544e-163	4.89402e-164	1.69177e-163	-9.6706e-163	2.36538e-163	-4.70255e-163	-7.14109e-165	-5.23336e-163	3.3798e-163	2.61186e-163	-1.08675e-163	-1.6618e-163	-7.69702e-163	-1.92032e-163	2.33041e-163	-5.666e-163	3.97143e-163	1.12489e-164	5.20325e-163	-1.44738e-163	1.22753e-162	6.55913e-163	-9.31047e-163	3.04177e-163	5.19882e-163	2.56412e-163	0
3.85762e-163	-3.20677e-163	-4.75873e-163	-7.112e-163	1.89544e-163	4.89402e-164	1.69177e-163	-9.6706e-163	2.36538e-163	-4.70255e-163	-7.14109e-165	-5.23336e-163	3.3798e-163	2.61186e-163	-1.08675e-163	-1.6618e-163	-7.69702e-163	-1.92032e-163	2.33041e-163	-5.666e-163	3.97143e-163	1.12489e-164	5.20325e-163	-1.44738e-163	1.22753e-162	6.55913e-163	-9.31047e-163	3.04177e-163	5.19882e-163	2.56412e-163	0
3.85762e-163	-3.20677e-163	-4.75873e-163	-7.112e-163	1.89544e-163	4.89402e-164	1.69177e-163	-9.6706e-163	2.36538e-163	-4.70255e-163	-7.14109e-165	-5.23336e-163	3.3798e-163	2.61186e-163	-1.08675e-163	-1.6618e-163	-7.69702e-163	-1.92032e-163	2.33041e-163	-5.666e-163	3.97143e-163	1.12489e-164	5.20325e-163	-1.44738e-163	1.22753e-162	6.55913e-163	-9.31047e-163	3.04177e-163	5.19882e-163	2.56412e-163	0
3.85762e-163	-3.20677e-163	-4.75873e-163	-7.112e-163	1.89544e-163	4.89402e-164	1.69177e-163	-9.6706e-163	2.36538e-163	-4.70255e-163	-7.14109e-165	-5.23336e-163	3.3798e-163	2.61186e-163	-1.08675e-163	-1.6618e-163	-7.69702e-163	-1.92032e-163	2.33041e-163	-5.666e-163	3.97143e-163	1.12489e-164	5.20325e-163	-1.44738e-163	1.22753e-162	6.55913e-163	-9.31047e-163	3.04177e-163	5.19882e-163	2.56412e-163	0
3.85762e-163	-3.20677e-163	-4.75873e-163	-7.112e-163	1.89544e-163	4.89402e-164	1.69177e-163	-9.6706e-163	2.36538e-163	-4.70255e-163	-7.14109e-165	-5.23336e-163	3.3798e-163	2.61186e-163	-1.08675e-163	-1.6618e-163	-7.69702e-163	-1.92032e-163	2.33041e-163	-5.666e-163	3.97143e-163	1.12489e-164	5.20325e-163	-1.44738e-163	1.22753e-162	6.55913e-163	-9.31047e-163	3.04177e-163	5.19882e-163	2.56412e-163	0
3.85762e-163	-3.20677e-163	-4.75873e-163	-7.112e-163	1.89544e-163	4.89402e-164	1.69177e-163	-9.6706e-163	2.36538e-163	-4.70255e-163	-7.14109e-165	-5.23336e-163	3.3798e-163	2.61186e-163	-1.08675e-163	-1.6618e-163	-7.69702e-163	-1.92032e-163	2.33041e-163	-5.666e-163	3.97143e-163	1.12489e-164	5.20325e-163	-1.44738e-163	1.22753e-162	6.55913e-163	-9.31047e-163	3.04177e-163	5.19882e-163	2.56412e-163	0
3.85762e-163	-3.20677e-163	-4.75873e-163	-7.112e-163	1.89544e-163	4.89402e-164	1.69177e-163	-9.6706e-163	2.36538e-163	-4.70255e-163	-7.14109e-165	-5.23336e-163	3.3798e-163	2.61186e-163	-1.08675e-163	-1.6618e-163	-7.69702e-163	-1.92032e-163	2.33041e-163	-5.666e-163	3.97143e-163	1.12489e-164	5.20325e-163	-1.44738e-163	1.22753e-162	6.55913e-163	-9.31047e-163	3.04177e-163	5.19882e-163	2.56412e-163	0
3.85762e-163	-3.20677e-163	-4.75873e-163	-7.112e-163	1.89544e-163	4.89402e-164	1.69177e-163	-9.6706e-163	2.36538e-163	-4.70255e-163	-7.14109e-165	-5.23336e-163	3.3798e-163	2.61186e-163	-1.08675e-163	-1.6618e-163	-7.69702e-163	-1.92032e-163	2.33041e-163	-5.666e-163	3.97143e-163	1.12489e-164	5.20325e-163	-1.44738e-163	1.22753e-162	6.55913e-163	-9.31047e-163	3.04177e-163	5.19882e-163	2.56412e-163	0
3.85762e-163	-3.20677e-163	-4.75873e-163	-7.112e-163	1.89544e-163	4.89402e-164	1.69177e-163	-9.6706e-163	2.36538e-163	-4.70255e-163	-7.14109e-165	-5.23336e-163	3.3798e-163	2.61186e-163	-1.08675e-163	-1.6618e-163	-7.69702e-163	-1.92032e-163	2.33041e-163	-5.666e-163	3.97143e-163	1.12489e-164	5.20325e-163	-1.44738e-163	1.22753e-162	6.55913e-163	-9.31047e-163	3.04177e-163	5.19882e-163	2.56412e-163	0
3.85762e-163	-3.20677e-163	-4.75873e-163	-7.112e-163	1.89544e-163	4.89402e-164	1.69177e-163	-9.6706e-163	2.36538e-163	-4.70255e-163	-7.14109e-165	-5.23336e-163	3.3798e-163	2.61186e-163	-1.08675e-163	-1.6618e-163	-7.69702e-163	-1.92032e-163	2.33041e-163	-5.666e-163	3.97143e-163	1.12489e-164	5.20325e-163	-1.44738e-163	1.22753e-162	6.55913e-163	-9.31047e-163	3.04177e-163	5.19882e-163	2.56412e-163	0
3.85762e-163	-3.20677e-163	-4.75873e-163	-7.112e-163	1.89544e-163	4.89402e-164	1.69177e-163	-9.6706e-163	2.36538e-163	-4.70255e-163	-7.14109e-165	-5.23336e-163	3.3798e-163	2.61186e-163	-1.08675e-163	-1.6618e-163	-7.69702e-163	-1.92032e-163	2.33041e-163	-5.666e-163	3.97143e-163	1.12489e-164	5.20325e-163	-1.44738e-163	1.22753e-162	6.55913e-163	-9.31047e-163	3.04177e-163	5.19882e-163	2.56412e-163	0
3.85762e-163	-3.20677e-163	-4.75873e-163	-7.112e-163	1.89544e-163	4.89402e-164	1.69177e-163	-9.6706e-163	2.36538e-163	-4.70255e-163	-7.14109e-165	-5.23336e-163	3.3798e-163	2.61186e-163	-1.08675e-163	-1.6618e-163	-7.69702e-163	-1.92032e-163	2.33041e-163	-5.666e-163	3.97143e-163	1.12489e-164	5.20325e-163	-1.44738e-163	1.22753e-162	6.55913e-163	-9.31047e-163	3.04177e-163	5.19882e-163	2.56412e-163	0
3.85762e-163	-3.20677e-163	-4.75873e-163	-7.112e-163	1.89544e-163	4.89402e-164	1.69177e-163	-9.6706e-163	2.36538e-163	-4.70255e-163	-7.14109e-165	-5.23336e-163	3.3798e-163	2.61186e-163	-1.08675e-163	-1.6618e-163	-7.69702e-163	-1.92032e-163	2.33041e-163	-5.666e-163	3.97143e-163	1.12489e-164	5.20325e-163	-1.44738e-163	1.22753e-162	6.55913e-163	-9.31047e-163	3.04177e-163	5.19882e-163	2.56412e-163	0
3.85762e-163	-3.20677e-163	-4.75873e-163	-7.112e-163	1.89544e-163	4.89402e-164	1.69177e-163	-9.6706e-163	2.36538e-163	-4.70255e-163	-7.14109e-165	-5.23336e-163	3.3798e-163	2.61186e-163	-1.08675e-163	-1.6618e-163	-7.69702e-163	-1.92032e-163	2.33041e-163	-5.666e-163	3.97143e-163	1.12489e-164	5.20325e-163	-1.44738e-163	1.22753e-162	6.55913e-163	-9.31047e-163	3.04177e-163	5.19882e-163	2.56412e-163	0
3.85762e-163	-3.20677e-163	-4.75873e-163	-7.112e-163	1.89544e-163	4.89402e-164	1.69177e-163	-9.6706e-163	2.36538e-163	-4.70255e-163	-7.14109e-165	-5.23336e-163	3.3798e-163	2.61186e-163	-1.08675e-163	-1.6618e-163	-7.69702e-163	-1.92032e-163	2.33041e-163	-5.666e-163	3.97143e-163	1.12489e-164	5.20325e-163	-1.44738e-163	1.22753e-162	6.55913e-163	-9.31047e-163	3.04177e-163	5.19882e-163	2.56412e-163	0
3.85762e-163	-3.20677e-163	-4.75873e-163	-7.112e-163	1.89544e-163	4.89402e-164	1.69177e-163	-9.6706e-163	2.36538e-163	-4.70255e-163	-7.14109e-165	-5.23336e-163	3.3798e-163	2.61186e-163	-1.08675e-163	-1.6618e-163	-7.69702e-163	-1.92032e-163	2.33041e-163	-5.666e-163	3.97143e-163	1.12489e-164	5.20325e-163	-1.44738e-163	1.22753e-162	6.55913e-163	-9.31047e-163	3.04177e-163	5.19882e-163	2.56412e-163	0
3.85762e-163	-3.20677e-163	-4.75873e-163	-7.112e-163	1.89544e-163	4.89402e-164	1.69177e-163	-9.6706e-163	2.36538e-163	-4.70255e-163	-7.14109e-165	-5.23336e-163	3.3798e-163	2.61186e-163	-1.08675e-163	-1.6618e-163	-7.69702e-163	-1.92032e-163	2.33041e-163	-5.666e-163	3.97143e-163	1.12489e-164	5.20325e-163	-1.44738e-163	1.22753e-162	6.55913e-163	-9.31047e-163	3.04177e-163	5.19882e-163	2.56412e-163	0
3.85762e-163	-3.20677e-163	-4.75873e-163	-7.112e-163	1.89544e-163	4.89402e-164	1.69177e-163	-9.6706e-163	2.36538e-163	-4.70255e-163	-7.14109e-165	-5.23336e-163	3.3798e-163	2.61186e-163	-1.08675e-163	-1.6618e-163	-7.69702e-163	-1.92032e-163	2.33041e-163	-5.666e-163	3.97143e-163	1.12489e-164	5.20325e-163	-1.44738e-163	1.22753e-162	6.55913e-163	-9.31047e-163	3.04177e-163	5.19882e-163	2.56412e-163	0
3.85762e-163	-3.20677e-163	-4.75873e-163	-7.112e-163	1.89544e-163	4.89402e-164	1.69177e-163	-9.6706e-163	2.36538e-163	-4.70255e-163	-7.14109e-165	-5.23336e-163	3.3798e-163	2.61186e-163	-1.08675e-163	-1.6618e-163	-7.69702e-163	-1.92032e-163	2.33041e-163	-5.666e-163	3.97143e-163	1.12489e-164	5.20325e-163	-1.44738e-163	1.22753e-162	6.55913e-163	-9.31047e-163	3.04177e-163	5.19882e-163	2.56412e-163	0
3.85762e-163	-3.20677e-163	-4.75873e-163	-7.112e-163	1.89544e-163	4.89402e-164	1.69177e-163	-9.6706e-163	2.36538e-163	-4.70255e-163	-7.14109e-165	-5.23336e-163	3.3798e-163	2.61186e-163	-1.08675e-163	-1.6618e-163	-7.69702e-163	-1.92032e-163	2.33041e-163	-5.666e-163	3.97143e-163	1.12489e-164	5.20325e-163	-1.44738e-163	1.22753e-162	6.55913e-163	-9.31047e-163	3.04177e-163	5.19882e-163	2.56412e-163	0
3.85762e-163	-3.20677e-163	-4.75873e-163	-7.112e-163	1.89544e-163	4.89402e-164	1.69177e-163	-9.6706e-163	2.36538e-163	-4.70255e-163	-7.14109e-165	-5.23336e-163	3.3798e-163	2.61186e-163	-1.08675e-163	-1.6618e-163	-7.69702e-163	-1.92032e-163	2.33041e-163	-5.666e-163	3.97143e-163	1.12489e-164	5.20325e-163	-1.44738e-163	1.22753e-162	6.55913e-163	-9.31047e-163	3.04177e-163	5.19882e-163	2.56412e-163	0
3.85762e-163	-3.20677e-163	-4.75873e-163	-7.112e-163	1.89544e-163	4.89402e-164	1.69177e-163	-9.6706e-163	2.36538e-163	-4.70255e-163	-7.14109e-165	-5.23336e-163	3.3798e-163	2.61186e-163	-1.08675e-163	-1.6618e-163	-7.69702e-163	-1.92032e-163	2.33041e-163	-5.666e-163	3.97143e-163	1.12489e-164	5.20325e-163	-1.44738e-163	1.22753e-162	6.55913e-163	-9.31047e-163	3.04177e-163	5.19882e-163	2.56412e-163	0
3.85762e-163	-3.20677e-163	-4.75873e-163	-7.112e-163	1.89544e-163	4.89402e-164	1.69177e-163	-9.6706e-163	2.36538e-163	-4.70255e-163	-7.14109e-165	-5.23336e-163	3.3798e-163	2.61186e-163	-1.08675e-163	-1.6618e-163	-7.69702e-163	-1.92032e-163	2.33041e-163	-5.666e-163	3.97143e-163	1.12489e-164	5.20325e-163	-1.44738e-163	1.22753e-162	6.55913e-163	-9.31047e-163	3.04177e-163	5.19882e-163	2.56412e-163	0
3.85762e-163	-3.20677e-163	-4.75873e-163	-7.112e-163	1.89544e-163	4.89402e-164	1.69177e-163	-9.6706e-163	2.36538e-163	-4.70255e-163	-7.14109e-165	-5.23336e-163	3.3798e-163	2.61186e-163	-1.08675e-163	-1.6618e-163	-7.69702e-163	-1.92032e-163	2.33041e-163	-5.666e-163	3.97143e-163	1.12489e-164	5.20325e-163	-1.44738e-163	1.22753e-162	6.55913e-163	-9.31047e-163	3.04177e-163	5.19882e-163	2.56412e-163	0
3.85762e-163	-3.20677e-163	-4.75873e-163	-7.112e-163	1.89544e-163	4.89402e-164	1.69177e-163	-9.6706e-163	2.36538e-163	-4.70255e-163	-7.14109e-165	-5.23336e-163	3.3798e-163	2.61186e-163	-1.08675e-163	-1.6618e-163	-7.69702e-163	-1.92032e-163	2.33041e-163	-5.666e-163	3.97143e-163	1.12489e-164	5.20325e-163	-1.44738e-163	1.22753e-162	6.55913e-163	-9.31047e-163	3.04177e-163	5.19882e-163	2.56412e-163	0
3.85762e-163	-3.20677e-163	-4.75873e-163	-7.112e-163	1.89544e-163	4.89402e-164	1.69177e-163	-9.6706e-163	2.36538e-163	-4.70255e-163	-7.14109e-165	-5.23336e-163	3.3798e-163	2.61186e-163	-1.08675e-163	-1.6618e-163	-7.69702e-163	-1.92032e-163	2.33041e-163	-5.666e-163	3.97143e-163	1.12489e-164	5.20325e-163	-1.44738e-163	1.22753e-162	6.55913e-163	-9.31047e-163	3.04177e-163	5.19882e-163	2.56412e-163	0
3.85762e-163	-3.20677e-163	-4.75873e-163	-7.112e-163	1.89544e-163	4.89402e-164	1.69177e-163	-9.6706e-163	2.36538e-163	-4.70255e-163	-7.14109e-165	-5.23336e-163	3.3798e-163	2.61186e-163	-1.08675e-163	-1.6618e-163	-7.69702e-163	-1.92032e-163	2.33041e-163	-5.666e-163	3.97143e-163	1.12489e-164	5.20325e-163	-1.44738e-163	1.22753e-162	6.55913e-163	-9.31047e-163	3.04177e-163	5.19882e-163	2.56412e-163	0
3.85762e-163	-3.20677e-163	-4.75873e-163	-7.112e-163	1.89544e-163	4.89402e-164	1.69177e-163	-9.6706e-163	2.36538e-163	-4.70255e-163	-7.14109e-165	-5.23336e-163	3.3798e-163	2.61186e-163	-1.08675e-163	-1.6618e-163	-7.69702e-163	-1.92032e-163	2.33041e-163	-5.666e-163	3.97143e-163	1.12489e-164	5.20325e-163	-1.44738e-163	1.22753e-162	6.55913e-163	-9.31047e-163	3.04177e-163	5.19882e-163	2.56412e-163	0
3.85762e-163	-3.20677e-163	-4.75873e-163	-7.112e-163	1.89544e-163	4.89402e-164	1.69177e-163	-9.6706e-163	2.36538e-163	-4.70255e-163	-7.14109e-165	-5.23336e-163	3.3798e-163	2.61186e-163	-1.08675e-163	-1.6618e-163	-7.69702e-163	-1.92032e-163	2.33041e-163	-5.666e-163	3.97143e-163	1.12489e-164	5.20325e-163	-1.44738e-163	1.22753e-162	6.55913e-163	-9.31047e-163	3.04177e-163	5.19882e-163	2.56412e-163	0
3.85762e-163	-3.20677e-163	-4.75873e-163	-7.112e-163	1.89544e-163	4.89402e-164	1.69177e-163	-9.6706e-163	2.36538e-163	-4.70255e-163	-7.14109e-165	-5.23336e-163	3.3798e-163	2.61186e-163	-1.08675e-163	-1.6618e-163	-7.69702e-163	-1.92032e-163	2.33041e-163	-5.666e-163	3.97143e-163	1.12489e-164	5.20325e-163	-1.44738e-163	1.22753e-162	6.55913e-163	-9.31047e-163	3.04177e-163	5.19882e-163	2.56412e-163	0
3.85762e-163	-3.20677e-163	-4.75873e-163	-7.112e-163	1.89544e-163	4.89402e-164	1.69177e-163	-9.6706e-163	2.36538e-163	-4.70255e-163	-7.14109e-165	-5.23336e-163	3.3798e-163	2.61186e-163	-1.08675e-163	-1.6618e-163	-7.69702e-163	-1.92032e-163	2.33041e-163	-5.666e-163	3.97143e-163	1.12489e-164	5.20325e-163	-1.44738e-163	1.22753e-162	6.55913e-163	-9.31047e-163	3.04177e-163	5.19882e-163	2.56412e-163	0
3.85762e-163	-3.20677e-163	-4.75873e-163	-7.112e-163	1.89544e-163	4.89402e-164	1.69177e-163	-9.6706e-163	2.36538e-163	-4.70255e-163	-7.14109e-165	-5.23336e-163	3.3798e-163	2.61186e-163	-1.08675e-163	-1.6618e-163	-7.69702e-163	-1.92032e-163	2.33041e-163	-5.666e-163	3.97143e-163	1.12489e-164	5.20325e-163	-1.44738e-163	1.22753e-162	6.55913e-163	-9.31047e-163	3.04177e-163	5.19882e-163	2.56412e-163	0
3.85762e-163	-3.20677e-163	-4.75873e-163	-7.112e-163	1.89544e-163	4.89402e-164	1.69177e-163	-9.6706e-163	2.36538e-163	-4.70255e-163	-7.14109e-165	-5.23336e-163	3.3798e-163	2.61186e-163	-1.08675e-163	-1.6618e-163	-7.69702e-163	-1.92032e-163	2.33041e-163	-5.666e-163	3.97143e-163	1.12489e-164	5.20325e-163	-1.44738e-163	1.22753e-162	6.55913e-163	-9.31047e-163	3.04177e-163	5.19882e-163	2.56412e-163	0
3.85762e-163	-3.20677e-163	-4.75873e-163	-7.112e-163	1.89544e-163	4.89402e-164	1.69177e-163	-9.6706e-163	2.36538e-163	-4.70255e-163	-7.14109e-165	-5.23336e-163	3.3798e-163	2.61186e-163	-1.08675e-163	-1.6618e-163	-7.69702e-163	-1.92032e-163	2.33041e-163	-5.666e-163	3.97143e-163	1.12489e-164	5.20325e-163	-1.44738e-163	1.22753e-162	6.55913e-163	-9.31047e-163	3.04177e-163	5.19882e-163	2.56412e-163	0
3.85762e-163	-3.20677e-163	-4.75873e-163	-7.112e-163	1.89544e-163	4.89402e-164	1.69177e-163	-9.6706e-163	2.36538e-163	-4.70255e-163	-7.14109e-165	-5.23336e-163	3.3798e-163	2.61186e-163	-1.08675e-163	-1.6618e-163	-7.69702e-163	-1.92032e-163	2.33041e-163	-5.666e-163	3.97143e-163	1.12489e-164	5.20325e-163	-1.44738e-163	1.22753e-162	6.55913e-163	-9.31047e-163	3.04177e-163	5.19882e-163	2.56412e-163	0
3.85762e-163	-3.20677e-163	-4.75873e-163	-7.112e-163	1.89544e-163	4.89402e-164	1.69177e-163	-9.6706e-163	2.36538e-163	-4.70255e-163	-7.14109e-165	-5.23336e-163	3.3798e-163	2.61186e-163	-1.08675e-163	-1.6618e-163	-7.69702e-163	-1.92032e-163	2.33041e-163	-5.666e-163	3.97143e-163	1.12489e-164	5.20325e-163	-1.44738e-163	1.22753e-162	6.55913e-163	-9.31047e-163	3.04177e-163	5.19882e-163	2.56412e-163	0
3.85762e-163	-3.20677e-163	-4.75873e-163	-7.112e-163	1.89544e-163	4.89402e-164	1.69177e-163	-9.6706e-163	2.36538e-163	-4.70255e-163	-7.14109e-165	-5.23336e-163	3.3798e-163	2.61186e-163	-1.08675e-163	-1.6618e-163	-7.69702e-163	-1.92032e-163	2.33041e-163	-5.666e-163	3.97143e-163	1.12489e-164	5.20325e-163	-1.44738e-163	1.22753e-162	6.55913e-163	-9.31047e-163	3.04177e-163	5.19882e-163	2.56412e-163	0
3.85762e-163	-3.20677e-163	-4.75873e-163	-7.112e-163	1.89544e-163	4.89402e-164	1.69177e-163	-9.6706e-163	2.36538e-163	-4.70255e-163	-7.14109e-165	-5.23336e-163	3.3798e-163	2.61186e-163	-1.08675e-163	-1.6618e-163	-7.69702e-163	-1.92032e-163	2.33041e-163	-5.666e-163	3.97143e-163	1.12489e-164	5.20325e-163	-1.44738e-163	1.22753e-162	6.55913e-163	-9.31047e-163	3.04177e-163	5.19882e-163	2.56412e-163	0
3.85762e-163	-3.20677e-163	-4.75873e-163	-7.112e-163	1.89544e-163	4.89402e-164	1.69177e-163	-9.6706e-163	2.36538e-163	-4.70255e-163	-7.14109e-165	-5.23336e-163	3.3798e-163	2.61186e-163	-1.08675e-163	-1.6618e-163	-7.69702e-163	-1.92032e-163	2.33041e-163	-5.666e-163	3.97143e-163	1.12489e-164	5.20325e-163	-1.44738e-163	1.22753e-162	6.55913e-163	-9.31047e-163	3.04177e-163	5.19882e-163	2.56412e-163	0
3.85762e-163	-3.20677e-163	-4.75873e-163	-7.112e-163	1.89544e-163	4.89402e-164	1.69177e-163	-9.6706e-163	2.36538e-163	-4.70255e-163	-7.14109e-165	-5.23336e-163	3.3798e-163	2.61186e-163	-1.08675e-163	-1.6618e-163	-7.69702e-163	-1.92032e-163	2.33041e-163	-5.666e-163	3.97143e-163	1.12489e-164	5.20325e-163	-1.44738e-163	1.22753e-162	6.55913e-163	-9.31047e-163	3.04177e-163	5.19882e-163	2.56412e-163	0
3.85762e-163	-3.20677e-163	-4.75873e-163	-7.112e-163	1.89544e-163	4.89402e-164	1.69177e-163	-9.6706e-163	2.36538e-163	-4.70255e-163	-7.14109e-165	-5.23336e-163	3.3798e-163	2.61186e-163	-1.08675e-163	-1.6618e-163	-7.69702e-163	-1.92032e-163	2.33041e-163	-5.666e-163	3.97143e-163	1.12489e-164	5.20325e-163	-1.44738e-163	1.22753e-162	6.55913e-163	-9.31047e-163	3.04177e-163	5.19882e-163	2.56412e-163	0
3.85762e-163	-3.20677e-163	-4.75873e-163	-7.112e-163	1.89544e-163	4.89402e-164	1.69177e-163	-9.6706e-163	2.36538e-163	-4.70255e-163	-7.14109e-165	-5.23336e-163	3.3798e-163	2.61186e-163	-1.08675e-163	-1.6618e-163	-7.69702e-163	-1.92032e-163	2.33041e-163	-5.666e-163	3.97143e-163	1.12489e-164	5.20325e-163	-1.44738e-163	1.22753e-162	6.55913e-163	-9.31047e-163	3.04177e-163	5.19882e-163	2.56412e-163	0
3.85762e-163	-3.20677e-163	-4.75873e-163	-7.112e-163	1.89544e-163	4.89402e-164	1.69177e-163	-9.6706e-163	2.36538e-163	-4.70255e-163	-7.14109e-165	-5.23336e-163	3.3798e-163	2.61186e-163	-1.08675e-163	-1.6618e-163	-7.69702e-163	-1.92032e-163	2.33041e-163	-5.666e-163	3.97143e-163	1.12489e-164	5.20325e-163	-1.44738e-163	1.22753e-162	6.55913e-163	-9.31047e-163	3.04177e-163	5.19882e-163	2.56412e-163	0
3.85762e-163	-3.20677e-163	-4.75873e-163	-7.112e-163	1.89544e-163	4.89402e-164	1.69177e-163	-9.6706e-163	2.36538e-163	-4.70255e-163	-7.14109e-165	-5.23336e-163	3.3798e-163	2.61186e-163	-1.08675e-163	-1.6618e-163	-7.69702e-163	-1.92032e-163	2.33041e-163	-5.666e-163	3.97143e-163	1.12489e-164	5.20325e-163	-1.44738e-163	1.22753e-162	6.55913e-163	-9.31047e-163	3.04177e-163	5.19882e-163	2.56412e-163	0
3.85762e-163	-3.20677e-163	-4.75873e-163	-7.112e-163	1.89544e-163	4.89402e-164	1.69177e-163	-9.6706e-163	2.36538e-163	-4.70255e-163	-7.14109e-165	-5.23336e-163	3.3798e-163	2.61186e-163	-1.08675e-163	-1.6618e-163	-7.69702e-163	-1.92032e-163	2.33041e-163	-5.666e-163	3.97143e-163	1.12489e-164	5.20325e-163	-1.44738e-163	1.22753e-162	6.55913e-163	-9.31047e-163	3.04177e-163	5.19882e-163	2.56412e-163	0
3.85762e-163	-3.20677e-163	-4.75873e-163	-7.112e-163	1.89544e-163	4.89402e-164	1.69177e-163	-9.6706e-163	2.36538e-163	-4.70255e-163	-7.14109e-165	-5.23336e-163	3.3798e-163	2.61186e-163	-1.08675e-163	-1.6618e-163	-7.69702e-163	-1.92032e-163	2.33041e-163	-5.666e-163	3.97143e-163	1.12489e-164	5.20325e-163	-1.44738e-163	1.22753e-162	6.55913e-163	-9.31047e-163	3.04177e-163	5.19882e-163	2.56412e-163	0
3.85762e-163	-3.20677e-163	-4.75873e-163	-7.112e-163	1.89544e-163	4.89402e-164	1.69177e-163	-9.6706e-163	2.36538e-163	-4.70255e-163	-7.14109e-165	-5.23336e-163	3.3798e-163	2.61186e-163	-1.08675e-163	-1.6618e-163	-7.69702e-163	-1.92032e-163	2.33041e-163	-5.666e-163	3.97143e-163	1.12489e-164	5.20325e-163	-1.44738e-163	1.22753e-162	6.55913e-163	-9.31047e-163	3.04177e-163	5.19882e-163	2.56412e-163	0
3.85762e-163	-3.20677e-163	-4.75873e-163	-7.112e-163	1.89544e-163	4.89402e-164	1.69177e-163	-9.6706e-163	2.36538e-163	-4.70255e-163	-7.14109e-165	-5.23336e-163	3.3798e-163	2.61186e-163	-1.08675e-163	-1.6618e-163	-7.69702e-163	-1.92032e-163	2.33041e-163	-5.666e-163	3.97143e-163	1.12489e-164	5.20325e-163	-1.44738e-163	1.22753e-162	6.55913e-163	-9.31047e-163	3.04177e-163	5.19882e-163	2.56412e-163	0
3.85762e-163	-3.20677e-163	-4.75873e-163	-7.112e-163	1.89544e-163	4.89402e-164	1.69177e-163	-9.6706e-163	2.36538e-163	-4.70255e-163	-7.14109e-165	-5.23336e-163	3.3798e-163	2.61186e-163	-1.08675e-163	-1.6618e-163	-7.69702e-163	-1.92032e-163	2.33041e-163	-5.666e-163	3.97143e-163	1.12489e-164	5.20325e-163	-1.44738e-163	1.22753e-162	6.55913e-163	-9.31047e-163	3.04177e-163	5.19882e-163	2.56412e-163	0
3.85762e-163	-3.20677e-163	-4.75873e-163	-7.112e-163	1.89544e-163	4.89402e-164	1.69177e-163	-9.6706e-163	2.36538e-163	-4.70255e-163	-7.14109e-165	-5.23336e-163	3.3798e-163	2.61186e-163	-1.08675e-163	-1.6618e-163	-7.69702e-163	-1.92032e-163	2.33041e-163	-5.666e-163	3.97143e-163	1.12489e-164	5.20325e-163	-1.44738e-163	1.22753e-162	6.55913e-163	-9.31047e-163	3.04177e-163	5.19882e-163	2.56412e-163	0
3.85762e-163	-3.20677e-163	-4.75873e-163	-7.112e-163	1.89544e-163	4.89402e-164	1.69177e-163	-9.6706e-163	2.36538e-163	-4.70255e-163	-7.14109e-165	-5.23336e-163	3.3798e-163	2.61186e-163	-1.08675e-163	-1.6618e-163	-7.69702e-163	-1.92032e-163	2.33041e-163	-5.666e-163	3.97143e-163	1.12489e-164	5.20325e-163	-1.44738e-163	1.22753e-162	6.55913e-163	-9.31047e-163	3.04177e-163	5.19882e-163	2.56412e-163	0
3.85762e-163	-3.20677e-163	-4.75873e-163	-7.112e-163	1.89544e-163	4.89402e-164	1.69177e-163	-9.6706e-163	2.36538e-163	-4.70255e-163	-7.14109e-165	-5.23336e-163	3.3798e-163	2.61186e-163	-1.08675e-163	-1.6618e-163	-7.69702e-163	-1.92032e-163	2.33041e-163	-5.666e-163	3.97143e-163	1.12489e-164	5.20325e-163	-1.44738e-163	1.22753e-162	6.55913e-163	-9.31047e-163	3.04177e-163	5.19882e-163	2.56412e-163	0
3.85762e-163	-3.20677e-163	-4.75873e-163	-7.112e-163	1.89544e-163	4.89402e-164	1.69177e-163	-9.6706e-163	2.36538e-163	-4.70255e-163	-7.14109e-165	-5.23336e-163	3.3798e-163	2.61186e-163	-1.08675e-163	-1.6618e-163	-7.69702e-163	-1.92032e-163	2.33041e-163	-5.666e-163	3.97143e-163	1.12489e-164	5.20325e-163	-1.44738e-163	1.22753e-162	6.55913e-163	-9.31047e-163	3.04177e-163	5.19882e-163	2.56412e-163	0
3.85762e-163	-3.20677e-163	-4.75873e-163	-7.112e-163	1.89544e-163	4.89402e-164	1.69177e-163	-9.6706e-163	2.36538e-163	-4.70255e-163	-7.14109e-165	-5.23336e-163	3.3798e-163	2.61186e-163	-1.08675e-163	-1.6618e-163	-7.69702e-163	-1.92032e-163	2.33041e-163	-5.666e-163	3.97143e-163	1.12489e-164	5.20325e-163	-1.44738e-163	1.22753e-162	6.55913e-163	-9.31047e-163	3.04177e-163	5.19882e-163	2.56412e-163	0
3.85762e-163	-3.20677e-163	-4.75873e-163	-7.112e-163	1.89544e-163	4.89402e-164	1.69177e-163	-9.6706e-163	2.36538e-163	-4.70255e-163	-7.14109e-165	-5.23336e-163	3.3798e-163	2.61186e-163	-1.08675e-163	-1.6618e-163	-7.69702e-163	-1.92032e-163	2.33041e-163	-5.666e-163	3.97143e-163	1.12489e-164	5.20325e-163	-1.44738e-163	1.22753e-162	6.55913e-163	-9.31047e-163	3.04177e-163	5.19882e-163	2.56412e-163	0
3.85762e-163	-3.20677e-163	-4.75873e-163	-7.112e-163	1.89544e-163	4.89402e-164	1.69177e-163	-9.6706e-163	2.36538e-163	-4.70255e-163	-7.14109e-165	-5.23336e-163	3.3798e-163	2.61186e-163	-1.08675e-163	-1.6618e-163	-7.69702e-163	-1.92032e-163	2.33041e-163	-5.666e-163	3.97143e-163	1.12489e-164	5.20325e-163	-1.44738e-163	1.22753e-162	6.55913e-163	-9.31047e-163	3.04177e-163	5.19882e-163	2.56412e-163	0
3.85762e-163	-3.20677e-163	-4.75873e-163	-7.112e-163	1.89544e-163	4.89402e-164	1.69177e-163	-9.6706e-163	2.36538e-163	-4.70255e-163	-7.14109e-165	-5.23336e-163	3.3798e-163	2.61186e-163	-1.08675e-163	-1.6618e-163	-7.69702e-163	-1.92032e-163	2.33041e-163	-5.666e-163	3.97143e-163	1.12489e-164	5.20325e-163	-1.44738e-163	1.22753e-162	6.55913e-163	-9.31047e-163	3.04177e-163	5.19882e-163	2.56412e-163	0
3.85762e-163	-3.20677e-163	-4.75873e-163	-7.112e-163	1.89544e-163	4.89402e-164	1.69177e-163	-9.6706e-163	2.36538e-163	-4.70255e-163	-7.14109e-165	-5.23336e-163	3.3798e-163	2.61186e-163	-1.08675e-163	-1.6618e-163	-7.69702e-163	-1.92032e-163	2.33041e-163	-5.666e-163	3.97143e-163	1.12489e-164	5.20325e-163	-1.44738e-163	1.22753e-162	6.55913e-163	-9.31047e-163	3.04177e-163	5.19882e-163	2.56412e-163	0
3.85762e-163	-3.20677e-163	-4.75873e-163	-7.112e-163	1.89544e-163	4.89402e-164	1.69177e-163	-9.6706e-163	2.36538e-163	-4.70255e-163	-7.14109e-165	-5.23336e-163	3.3798e-163	2.61186e-163	-1.08675e-163	-1.6618e-163	-7.69702e-163	-1.92032e-163	2.33041e-163	-5.666e-163	3.97143e-163	1.12489e-164	5.20325e-163	-1.44738e-163	1.22753e-162	6.55913e-163	-9.31047e-163	3.04177e-163	5.19882e-163	2.56412e-163	0
3.85762e-163	-3.20677e-163	-4.75873e-163	-7.112e-163	1.89544e-163	4.89402e-164	1.69177e-163	-9.6706e-163	2.36538e-163	-4.70255e-163	-7.14109e-165	-5.23336e-163	3.3798e-163	2.61186e-163	-1.08675e-163	-1.6618e-163	-7.69702e-163	-1.92032e-163	2.33041e-163	-5.666e-163	3.97143e-163	1.12489e-164	5.20325e-163	-1.44738e-163	1.22753e-162	6.55913e-163	-9.31047e-163	3.04177e-163	5.19882e-163	2.56412e-163	0
3.85762e-163	-3.20677e-163	-4.75873e-163	-7.112e-163	1.89544e-163	4.89402e-164	1.69177e-163	-9.6706e-163	2.36538e-163	-4.70255e-163	-7.14109e-165	-5.23336e-163	3.3798e-163	2.61186e-163	-1.08675e-163	-1.6618e-163	-7.69702e-163	-1.92032e-163	2.33041e-163	-5.666e-163	3.97143e-163	1.12489e-164	5.20325e-163	-1.44738e-163	1.22753e-162	6.55913e-163	-9.31047e-163	3.04177e-163	5.19882e-163	2.56412e-163	0
3.85762e-163	-3.20677e-163	-4.75873e-163	-7.112e-163	1.89544e-163	4.89402e-164	1.69177e-163	-9.6706e-163	2.36538e-163	-4.70255e-163	-7.14109e-165	-5.23336e-163	3.3798e-163	2.61186e-163	-1.08675e-163	-1.6618e-163	-7.69702e-163	-1.92032e-163	2.33041e-163	-5.666e-163	3.97143e-163	1.12489e-164	5.20325e-163	-1.44738e-163	1.22753e-162	6.55913e-163	-9.31047e-163	3.04177e-163	5.19882e-163	2.56412e-163	0
3.85762e-163	-3.20677e-163	-4.75873e-163	-7.112e-163	1.89544e-163	4.89402e-164	1.69177e-163	-9.6706e-163	2.36538e-163	-4.70255e-163	-7.14109e-165	-5.23336e-163	3.3798e-163	2.61186e-163	-1.08675e-163	-1.6618e-163	-7.69702e-163	-1.92032e-163	2.33041e-163	-5.666e-163	3.97143e-163	1.12489e-164	5.20325e-163	-1.44738e-163	1.22753e-162	6.55913e-163	-9.31047e-163	3.04177e-163	5.19882e-163	2.56412e-163	0
3.85762e-163	-3.20677e-163	-4.75873e-163	-7.112e-163	1.89544e-163	4.89402e-164	1.69177e-163	-9.6706e-163	2.36538e-163	-4.70255e-163	-7.14109e-165	-5.23336e-163	3.3798e-163	2.61186e-163	-1.08675e-163	-1.6618e-163	-7.69702e-163	-1.92032e-163	2.33041e-163	-5.666e-163	3.97143e-163	1.12489e-164	5.20325e-163	-1.44738e-163	1.22753e-162	6.55913e-163	-9.31047e-163	3.04177e-163	5.19882e-163	2.56412e-163	0
3.85762e-163	-3.20677e-163	-4.75873e-163	-7.112e-163	1.89544e-163	4.89402e-164	1.69177e-163	-9.6706e-163	2.36538e-163	-4.70255e-163	-7.14109e-165	-5.23336e-163	3.3798e-163	2.61186e-163	-1.08675e-163	-1.6618e-163	-7.69702e-163	-1.92032e-163	2.33041e-163	-5.666e-163	3.97143e-163	1.12489e-164	5.20325e-163	-1.44738e-163	1.22753e-162	6.55913e-163	-9.31047e-163	3.04177e-163	5.19882e-163	2.56412e-163	0
3.85762e-163	-3.20677e-163	-4.75873e-163	-7.112e-163	1.89544e-163	4.89402e-164	1.69177e-163	-9.6706e-163	2.36538e-163	-4.70255e-163	-7.14109e-165	-5.23336e-163	3.3798e-163	2.61186e-163	-1.08675e-163	-1.6618e-163	-7.69702e-163	-1.92032e-163	2.33041e-163	-5.666e-163	3.97143e-163	1.12489e-164	5.20325e-163	-1.44738e-163	1.22753e-162	6.55913e-163	-9.31047e-163	3.04177e-163	5.19882e-163	2.56412e-163	0
3.85762e-163	-3.20677e-163	-4.75873e-163	-7.112e-163	1.89544e-163	4.89402e-164	1.69177e-163	-9.6706e-163	2.36538e-163	-4.70255e-163	-7.14109e-165	-5.23336e-163	3.3798e-163	2.61186e-163	-1.08675e-163	-1.6618e-163	-7.69702e-163	-1.92032e-163	2.33041e-163	-5.666e-163	3.97143e-163	1.12489e-164	5.20325e-163	-1.44738e-163	1.22753e-162	6.55913e-163	-9.31047e-163	3.04177e-163	5.19882e-163	2.56412e-163	0
3.85762e-163	-3.20677e-163	-4.75873e-163	-7.112e-163	1.89544e-163	4.89402e-164	1.69177e-163	-9.6706e-163	2.36538e-163	-4.70255e-163	-7.14109e-165	-5.23336e-163	3.3798e-163	2.61186e-163	-1.08675e-163	-1.6618e-163	-7.69702e-163	-1.92032e-163	2.33041e-163	-5.666e-163	3.97143e-163	1.12489e-164	5.20325e-163	-1.44738e-163	1.22753e-162	6.55913e-163	-9.31047e-163	3.04177e-163	5.19882e-163	2.56412e-163	0
3.85762e-163	-3.20677e-163	-4.75873e-163	-7.112e-163	1.89544e-163	4.89402e-164	1.69177e-163	-9.6706e-163	2.36538e-163	-4.70255e-163	-7.14109e-165	-5.23336e-163	3.3798e-163	2.61186e-163	-1.08675e-163	-1.6618e-163	-7.69702e-163	-1.92032e-163	2.33041e-163	-5.666e-163	3.97143e-163	1.12489e-164	5.20325e-163	-1.44738e-163	1.22753e-162	6.55913e-163	-9.31047e-163	3.04177e-163	5.19882e-163	2.56412e-163	0
3.85762e-163	-3.20677e-163	-4.75873e-163	-7.112e-163	1.89544e-163	4.89402e-164	1.69177e-163	-9.6706e-163	2.36538e-163	-4.70255e-163	-7.14109e-165	-5.23336e-163	3.3798e-163	2.61186e-163	-1.08675e-163	-1.6618e-163	-7.69702e-163	-1.92032e-163	2.33041e-163	-5.666e-163	3.97143e-163	1.12489e-164	5.20325e-163	-1.44738e-163	1.22753e-162	6.55913e-163	-9.31047e-163	3.04177e-163	5.19882e-163	2.56412e-163	0
3.85762e-163	-3.20677e-163	-4.75873e-163	-7.112e-163	1.89544e-163	4.89402e-164	1.69177e-163	-9.6706e-163	2.36538e-163	-4.70255e-163	-7.14109e-165	-5.23336e-163	3.3798e-163	2.61186e-163	-1.08675e-163	-1.6618e-163	-7.69702e-163	-1.92032e-163	2.33041e-163	-5.666e-163	3.97143e-163	1.12489e-164	5.20325e-163	-1.44738e-163	1.22753e-162	6.55913e-163	-9.31047e-163	3.04177e-163	5.19882e-163	2.56412e-163	0
3.85762e-163	-3.20677e-163	-4.75873e-163	-7.112e-163	1.89544e-163	4.89402e-164	1.69177e-163	-9.6706e-163	2.36538e-163	-4.70255e-163	-7.14109e-165	-5.23336e-163	3.3798e-163	2.61186e-163	-1.08675e-163	-1.6618e-163	-7.69702e-163	-1.92032e-163	2.33041e-163	-5.666e-163	3.97143e-163	1.12489e-164	5.20325e-163	-1.44738e-163	1.22753e-162	6.55913e-163	-9.31047e-163	3.04177e-163	5.19882e-163	2.56412e-163	0
3.85762e-163	-3.20677e-163	-4.75873e-163	-7.112e-163	1.89544e-163	4.89402e-164	1.69177e-163	-9.6706e-163	2.36538e-163	-4.70255e-163	-7.14109e-165	-5.23336e-163	3.3798e-163	2.61186e-163	-1.08675e-163	-1.6618e-163	-7.69702e-163	-1.92032e-163	2.33041e-163	-5.666e-163	3.97143e-163	1.12489e-164	5.20325e-163	-1.44738e-163	1.22753e-162	6.55913e-163	-9.31047e-163	3.04177e-163	5.19882e-163	2.56412e-163	0
3.85762e-163	-3.20677e-163	-4.75873e-163	-7.112e-163	1.89544e-163	4.89402e-164	1.69177e-163	-9.6706e-163	2.36538e-163	-4.70255e-163	-7.14109e-165	-5.23336e-163	3.3798e-163	2.61186e-163	-1.08675e-163	-1.6618e-163	-7.69702e-163	-1.92032e-163	2.33041e-163	-5.666e-163	3.97143e-163	1.12489e-164	5.20325e-163	-1.44738e-163	1.22753e-162	6.55913e-163	-9.31047e-163	3.04177e-163	5.19882e-163	2.56412e-163	0
3.85762e-163	-3.20677e-163	-4.75873e-163	-7.112e-163	1.89544e-163	4.89402e-164	1.69177e-163	-9.6706e-163	2.36538e-163	-4.70255e-163	-7.14109e-165	-5.23336e-163	3.3798e-163	2.61186e-163	-1.08675e-163	-1.6618e-163	-7.69702e-163	-1.92032e-163	2.33041e-163	-5.666e-163	3.97143e-163	1.12489e-164	5.20325e-163	-1.44738e-163	1.22753e-162	6.55913e-163	-9.31047e-163	3.04177e-163	5.19882e-163	2.56412e-163	0
3.85762e-163	-3.20677e-163	-4.75873e-163	-7.112e-163	1.89544e-163	4.89402e-164	1.69177e-163	-9.6706e-163	2.36538e-163	-4.70255e-163	-7.14109e-165	-5.23336e-163	3.3798e-163	2.61186e-163	-1.08675e-163	-1.6618e-163	-7.69702e-163	-1.92032e-163	2.33041e-163	-5.666e-163	3.97143e-163	1.12489e-164	5.20325e-163	-1.44738e-163	1.22753e-162	6.55913e-163	-9.31047e-163	3.04177e-163	5.19882e-163	2.56412e-163	0
3.85762e-163	-3.20677e-163	-4.75873e-163	-7.112e-163	1.89544e-163	4.89402e-164	1.69177e-163	-9.6706e-163	2.36538e-163	-4.70255e-163	-7.14109e-165	-5.23336e-163	3.3798e-163	2.61186e-163	-1.08675e-163	-1.6618e-163	-7.69702e-163	-1.92032e-163	2.33041e-163	-5.666e-163	3.97143e-163	1.12489e-164	5.20325e-163	-1.44738e-163	1.22753e-162	6.55913e-163	-9.31047e-163	3.04177e-163	5.19882e-163	2.56412e-163	0
3.85762e-163	-3.20677e-163	-4.75873e-163	-7.112e-163	1.89544e-163	4.89402e-164	1.69177e-163	-9.6706e-163	2.36538e-163	-4.70255e-163	-7.14109e-165	-5.23336e-163	3.3798e-163	2.61186e-163	-1.08675e-163	-1.6618e-163	-7.69702e-163	-1.92032e-163	2.33041e-163	-5.666e-163	3.97143e-163	1.12489e-164	5.20325e-163	-1.44738e-163	1.22753e-162	6.55913e-163	-9.31047e-163	3.04177e-163	5.19882e-163	2.56412e-163	0
3.85762e-163	-3.20677e-163	-4.75873e-163	-7.112e-163	1.89544e-163	4.89402e-164	1.69177e-163	-9.6706e-163	2.36538e-163	-4.70255e-163	-7.14109e-165	-5.23336e-163	3.3798e-163	2.61186e-163	-1.08675e-163	-1.6618e-163	-7.69702e-163	-1.92032e-163	2.33041e-163	-5.666e-163	3.97143e-163	1.12489e-164	5.20325e-163	-1.44738e-163	1.22753e-162	6.55913e-163	-9.31047e-163	3.04177e-163	5.19882e-163	2.56412e-163	0
3.85762e-163	-3.20677e-163	-4.75873e-163	-7.112e-163	1.89544e-163	4.89402e-164	1.69177e-163	-9.6706e-163	2.36538e-163	-4.70255e-163	-7.14109e-165	-5.23336e-163	3.3798e-163	2.61186e-163	-1.08675e-163	-1.6618e-163	-7.69702e-163	-1.92032e-163	2.33041e-163	-5.666e-163	3.97143e-163	1.12489e-164	5.20325e-163	-1.44738e-163	1.22753e-162	6.55913e-163	-9.31047e-163	3.04177e-163	5.19882e-163	2.56412e-163	0
3.85762e-163	-3.20677e-163	-4.75873e-163	-7.112e-163	1.89544e-163	4.89402e-164	1.69177e-163	-9.6706e-163	2.36538e-163	-4.70255e-163	-7.14109e-165	-5.23336e-163	3.3798e-163	2.61186e-163	-1.08675e-163	-1.6618e-163	-7.69702e-163	-1.92032e-163	2.33041e-163	-5.666e-163	3.97143e-163	1.12489e-164	5.20325e-163	-1.44738e-163	1.22753e-162	6.55913e-163	-9.31047e-163	3.04177e-163	5.19882e-163	2.56412e-163	0
3.85762e-163	-3.20677e-163	-4.75873e-163	-7.112e-163	1.89544e-163	4.89402e-164	1.69177e-163	-9.6706e-163	2.36538e-163	-4.70255e-163	-7.14109e-165	-5.23336e-163	3.3798e-163	2.61186e-163	-1.08675e-163	-1.6618e-163	-7.69702e-163	-1.92032e-163	2.33041e-163	-5.666e-163	3.97143e-163	1.12489e-164	5.20325e-163	-1.44738e-163	1.22753e-162	6.55913e-163	-9.31047e-163	3.04177e-163	5.19882e-163	2.56412e-163	0
3.85762e-163	-3.20677e-163	-4.75873e-163	-7.112e-163	1.89544e-163	4.89402e-164	1.69177e-163	-9.6706e-163	2.36538e-163	-4.70255e-163	-7.14109e-165	-5.23336e-163	3.3798e-163	2.61186e-163	-1.08675e-163	-1.6618e-163	-7.69702e-163	-1.92032e-163	2.33041e-163	-5.666e-163	3.97143e-163	1.12489e-164	5.20325e-163	-1.44738e-163	1.22753e-162	6.55913e-163	-9.31047e-163	3.04177e-163	5.19882e-163	2.56412e-163	0
3.85762e-163	-3.20677e-163	-4.75873e-163	-7.112e-163	1.89544e-163	4.89402e-164	1.69177e-163	-9.6706e-163	2.36538e-163	-4.70255e-163	-7.14109e-165	-5.23336e-163	3.3798e-163	2.61186e-163	-1.08675e-163	-1.6618e-163	-7.69702e-163	-1.92032e-163	2.33041e-163	-5.666e-163	3.97143e-163	1.12489e-164	5.20325e-163	-1.44738e-163	1.22753e-162	6.55913e-163	-9.31047e-163	3.04177e-163	5.19882e-163	2.56412e-163	0
3.85762e-163	-3.20677e-163	-4.75873e-163	-7.112e-163	1.89544e-163	4.89402e-164	1.69177e-163	-9.6706e-163	2.36538e-163	-4.70255e-163	-7.14109e-165	-5.23336e-163	3.3798e-163	2.61186e-163	-1.08675e-163	-1.6618e-163	-7.69702e-163	-1.92032e-163	2.33041e-163	-5.666e-163	3.97143e-163	1.12489e-164	5.20325e-163	-1.44738e-163	1.22753e-162	6.55913e-163	-9.31047e-163	3.04177e-163	5.19882e-163	2.56412e-163	0
3.85762e-163	-3.20677e-163	-4.75873e-163	-7.112e-163	1.89544e-163	4.89402e-164	1.69177e-163	-9.6706e-163	2.36538e-163	-4.70255e-163	-7.14109e-165	-5.23336e-163	3.3798e-163	2.61186e-163	-1.08675e-163	-1.6618e-163	-7.69702e-163	-1.92032e-163	2.33041e-163	-5.666e-163	3.97143e-163	1.12489e-164	5.20325e-163	-1.44738e-163	1.22753e-162	6.55913e-163	-9.31047e-163	3.04177e-163	5.19882e-163	2.56412e-163	0
3.85762e-163	-3.20677e-163	-4.75873e-163	-7.112e-163	1.89544e-163	4.89402e-164	1.69177e-163	-9.6706e-163	2.36538e-163	-4.70255e-163	-7.14109e-165	-5.23336e-163	3.3798e-163	2.61186e-163	-1.08675e-163	-1.6618e-163	-7.69702e-163	-1.92032e-163	2.33041e-163	-5.666e-163	3.97143e-163	1.12489e-164	5.20325e-163	-1.44738e-163	1.22753e-162	6.55913e-163	-9.31047e-163	3.04177e-163	5.19882e-163	2.56412e-163	0
3.85762e-163	-3.20677e-163	-4.75873e-163	-7.112e-163	1.89544e-163	4.89402e-164	1.69177e-163	-9.6706e-163	2.36538e-163	-4.70255e-163	-7.14109e-165	-5.23336e-163	3.3798e-163	2.61186e-163	-1.08675e-163	-1.6618e-163	-7.69702e-163	-1.92032e-163	2.33041e-163	-5.666e-163	3.97143e-163	1.12489e-164	5.20325e-163	-1.44738e-163	1.22753e-162	6.55913e-163	-9.31047e-163	3.04177e-163	5.19882e-163	2.56412e-163	0
3.85762e-163	-3.20677e-163	-4.75873e-163	-7.112e-163	1.89544e-163	4.89402e-164	1.69177e-163	-9.6706e-163	2.36538e-163	-4.70255e-163	-7.14109e-165	-5.23336e-163	3.3798e-163	2.61186e-163	-1.08675e-163	-1.6618e-163	-7.69702e-163	-1.92032e-163	2.33041e-163	-5.666e-163	3.97143e-163	1.12489e-164	5.20325e-163	-1.44738e-163	1.22753e-162	6.55913e-163	-9.31047e-163	3.04177e-163	5.19882e-163	2.56412e-163	0
3.85762e-163	-3.20677e-163	-4.75873e-163	-7.112e-163	1.89544e-163	4.89402e-164	1.69177e-163	-9.6706e-163	2.36538e-163	-4.70255e-163	-7.14109e-165	-5.23336e-163	3.3798e-163	2.61186e-163	-1.08675e-163	-1.6618e-163	-7.69702e-163	-1.92032e-163	2.33041e-163	-5.666e-163	3.97143e-163	1.12489e-164	5.20325e-163	-1.44738e-163	1.22753e-162	6.55913e-163	-9.31047e-163	3.04177e-163	5.19882e-163	2.56412e-163	0
3.85762e-163	-3.20677e-163	-4.75873e-163	-7.112e-163	1.89544e-163	4.89402e-164	1.69177e-163	-9.6706e-163	2.36538e-163	-4.70255e-163	-7.14109e-165	-5.23336e-163	3.3798e-163	2.61186e-163	-1.08675e-163	-1.6618e-163	-7.69702e-163	-1.92032e-163	2.33041e-163	-5.666e-163	3.97143e-163	1.12489e-164	5.20325e-163	-1.44738e-163	1.22753e-162	6.55913e-163	-9.31047e-163	3.04177e-163	5.19882e-163	2.56412e-163	0
3.85762e-163	-3.20677e-163	-4.75873e-163	-7.112e-163	1.89544e-163	4.89402e-164	1.69177e-163	-9.6706e-163	2.36538e-163	-4.70255e-163	-7.14109e-165	-5.23336e-163	3.3798e-163	2.61186e-163	-1.08675e-163	-1.6618e-163	-7.69702e-163	-1.92032e-163	2.33041e-163	-5.666e-163	3.97143e-163	1.12489e-164	5.20325e-163	-1.44738e-163	1.22753e-162	6.55913e-163	-9.31047e-163	3.04177e-163	5.19882e-163	2.56412e-163	0
3.85762e-163	-3.20677e-163	-4.75873e-163	-7.112e-163	1.89544e-163	4.89402e-164	1.69177e-163	-9.6706e-163	2.36538e-163	-4.70255e-163	-7.14109e-165	-5.23336e-163	3.3798e-163	2.61186e-163	-1.08675e-163	-1.6618e-163	-7.69702e-163	-1.92032e-163	2.33041e-163	-5.666e-163	3.97143e-163	1.12489e-164	5.20325e-163	-1.44738e-163	1.22753e-162	6.55913e-163	-9.31047e-163	3.04177e-163	5.19882e-163	2.56412e-163	0
3.85762e-163	-3.20677e-163	-4.75873e-163	-7.112e-163	1.89544e-163	4.89402e-164	1.69177e-163	-9.6706e-163	2.36538e-163	-4.70255e-163	-7.14109e-165	-5.23336e-163	3.3798e-163	2.61186e-163	-1.08675e-163	-1.6618e-163	-7.69702e-163	-1.92032e-163	2.33041e-163	-5.666e-163	3.97143e-163	1.12489e-164	5.20325e-163	-1.44738e-163	1.22753e-162	6.55913e-163	-9.31047e-163	3.04177e-163	5.19882e-163	2.56412e-163	0
3.85762e-163	-3.20677e-163	-4.75873e-163	-7.112e-163	1.89544e-163	4.89402e-164	1.69177e-163	-9.6706e-163	2.36538e-163	-4.70255e-163	-7.14109e-165	-5.23336e-163	3.3798e-163	2.61186e-163	-1.08675e-163	-1.6618e-163	-7.69702e-163	-1.92032e-163	2.33041e-163	-5.666e-163	3.97143e-163	1.12489e-164	5.20325e-163	-1.44738e-163	1.22753e-162	6.55913e-163	-9.31047e-163	3.04177e-163	5.19882e-163	2.56412e-163	0
3.85762e-163	-3.20677e-163	-4.75873e-163	-7.112e-163	1.89544e-163	4.89402e-164	1.69177e-163	-9.6706e-163	2.36538e-163	-4.70255e-163	-7.14109e-165	-5.23336e-163	3.3798e-163	2.61186e-163	-1.08675e-163	-1.6618e-163	-7.69702e-163	-1.92032e-163	2.33041e-163	-5.666e-163	3.97143e-163	1.12489e-164	5.20325e-163	-1.44738e-163	1.22753e-162	6.55913e-163	-9.31047e-163	3.04177e-163	5.19882e-163	2.56412e-163	0
3.85762e-163	-3.20677e-163	-4.75873e-163	-7.112e-163	1.89544e-163	4.89402e-164	1.69177e-163	-9.6706e-163	2.36538e-163	-4.70255e-163	-7.14109e-165	-5.23336e-163	3.3798e-163	2.61186e-163	-1.08675e-163	-1.6618e-163	-7.69702e-163	-1.92032e-163	2.33041e-163	-5.666e-163	3.97143e-163	1.12489e-164	5.20325e-163	-1.44738e-163	1.22753e-162	6.55913e-163	-9.31047e-163	3.04177e-163	5.19882e-163	2.56412e-163	0
3.85762e-163	-3.20677e-163	-4.75873e-163	-7.112e-163	1.89544e-163	4.89402e-164	1.69177e-163	-9.6706e-163	2.36538e-163	-4.70255e-163	-7.14109e-165	-5.23336e-163	3.3798e-163	2.61186e-163	-1.08675e-163	-1.6618e-163	-7.69702e-163	-1.92032e-163	2.33041e-163	-5.666e-163	3.97143e-163	1.12489e-164	5.20325e-163	-1.44738e-163	1.22753e-162	6.55913e-163	-9.31047e-163	3.04177e-163	5.19882e-163	2.56412e-163	0
3.85762e-163	-3.20677e-163	-4.75873e-163	-7.112e-163	1.89544e-163	4.89402e-164	1.69177e-163	-9.6706e-163	2.36538e-163	-4.70255e-163	-7.14109e-165	-5.23336e-163	3.3798e-163	2.61186e-163	-1.08675e-163	-1.6618e-163	-7.69702e-163	-1.92032e-163	2.33041e-163	-5.666e-163	3.97143e-163	1.12489e-164	5.20325e-163	-1.44738e-163	1.22753e-162	6.55913e-163	-9.31047e-163	3.04177e-163	5.19882e-163	2.56412e-163	0
3.85762e-163	-3.20677e-163	-4.75873e-163	-7.112e-163	1.89544e-163	4.89402e-164	1.69177e-163	-9.6706e-163	2.36538e-163	-4.70255e-163	-7.14109e-165	-5.23336e-163	3.3798e-163	2.61186e-163	-1.08675e-163	-1.6618e-163	-7.69702e-163	-1.92032e-163	2.33041e-163	-5.666e-163	3.97143e-163	1.12489e-164	5.20325e-163	-1.44738e-163	1.22753e-162	6.55913e-163	-9.31047e-163	3.04177e-163	5.19882e-163	2.56412e-163	0
3.85762e-163	-3.20677e-163	-4.75873e-163	-7.112e-163	1.89544e-163	4.89402e-164	1.69177e-163	-9.6706e-163	2.36538e-163	-4.70255e-163	-7.14109e-165	-5.23336e-163	3.3798e-163	2.61186e-163	-1.08675e-163	-1.6618e-163	-7.69702e-163	-1.92032e-163	2.33041e-163	-5.666e-163	3.97143e-163	1.12489e-164	5.20325e-163	-1.44738e-163	1.22753e-162	6.55913e-163	-9.31047e-163	3.04177e-163	5.19882e-163	2.56412e-163	0
3.85762e-163	-3.20677e-163	-4.75873e-163	-7.112e-163	1.89544e-163	4.89402e-164	1.69177e-163	-9.6706e-163	2.36538e-163	-4.70255e-163	-7.14109e-165	-5.23336e-163	3.3798e-163	2.61186e-163	-1.08675e-163	-1.6618e-163	-7.69702e-163	-1.92032e-163	2.33041e-163	-5.666e-163	3.97143e-163	1.12489e-164	5.20325e-163	-1.44738e-163	1.22753e-162	6.55913e-163	-9.31047e-163	3.04177e-163	5.19882e-163	2.56412e-163	0
3.85762e-163	-3.20677e-163	-4.75873e-163	-7.112e-163	1.89544e-163	4.89402e-164	1.69177e-163	-9.6706e-163	2.36538e-163	-4.70255e-163	-7.14109e-165	-5.23336e-163	3.3798e-163	2.61186e-163	-1.08675e-163	-1.6618e-163	-7.69702e-163	-1.92032e-163	2.33041e-163	-5.666e-163	3.97143e-163	1.12489e-164	5.20325e-163	-1.44738e-163	1.22753e-162	6.55913e-163	-9.31047e-163	3.04177e-163	5.19882e-163	2.56412e-163	0
3.85762e-163	-3.20677e-163	-4.75873e-163	-7.112e-163	1.89544e-163	4.89402e-164	1.69177e-163	-9.6706e-163	2.36538e-163	-4.70255e-163	-7.14109e-165	-5.23336e-163	3.3798e-163	2.61186e-163	-1.08675e-163	-1.6618e-163	-7.69702e-163	-1.92032e-163	2.33041e-163	-5.666e-163	3.97143e-163	1.12489e-164	5.20325e-163	-1.44738e-163	1.22753e-162	6.55913e-163	-9.31047e-163	3.04177e-163	5.19882e-163	2.56412e-163	0
3.85762e-163	-3.20677e-163	-4.75873e-163	-7.112e-163	1.89544e-163	4.89402e-164	1.69177e-163	-9.6706e-163	2.36538e-163	-4.70255e-163	-7.14109e-165	-5.23336e-163	3.3798e-163	2.61186e-163	-1.08675e-163	-1.6618e-163	-7.69702e-163	-1.92032e-163	2.33041e-163	-5.666e-163	3.97143e-163	1.12489e-164	5.20325e-163	-1.44738e-163	1.22753e-162	6.55913e-163	-9.31047e-163	3.04177e-163	5.19882e-163	2.56412e-163	0
3.85762e-163	-3.20677e-163	-4.75873e-163	-7.112e-163	1.89544e-163	4.89402e-164	1.69177e-163	-9.6706e-163	2.36538e-163	-4.70255e-163	-7.14109e-165	-5.23336e-163	3.3798e-163	2.61186e-163	-1.08675e-163	-1.6618e-163	-7.69702e-163	-1.92032e-163	2.33041e-163	-5.666e-163	3.97143e-163	1.12489e-164	5.20325e-163	-1.44738e-163	1.22753e-162	6.55913e-163	-9.31047e-163	3.04177e-163	5.19882e-163	2.56412e-163	0
3.85762e-163	-3.20677e-163	-4.75873e-163	-7.112e-163	1.89544e-163	4.89402e-164	1.69177e-163	-9.6706e-163	2.36538e-163	-4.70255e-163	-7.14109e-165	-5.23336e-163	3.3798e-163	2.61186e-163	-1.08675e-163	-1.6618e-163	-7.69702e-163	-1.92032e-163	2.33041e-163	-5.666e-163	3.97143e-163	1.12489e-164	5.20325e-163	-1.44738e-163	1.22753e-162	6.55913e-163	-9.31047e-163	3.04177e-163	5.19882e-163	2.56412e-163	0
3.85762e-163	-3.20677e-163	-4.75873e-163	-7.112e-163	1.89544e-163	4.89402e-164	1.69177e-163	-9.6706e-163	2.36538e-163	-4.70255e-163	-7.14109e-165	-5.23336e-163	3.3798e-163	2.61186e-163	-1.08675e-163	-1.6618e-163	-7.69702e-163	-1.92032e-163	2.33041e-163	-5.666e-163	3.97143e-163	1.12489e-164	5.20325e-163	-1.44738e-163	1.22753e-162	6.55913e-163	-9.31047e-163	3.04177e-163	5.19882e-163	2.56412e-163	0
3.85762e-163	-3.20677e-163	-4.75873e-163	-7.112e-163	1.89544e-163	4.89402e-164	1.69177e-163	-9.6706e-163	2.36538e-163	-4.70255e-163	-7.14109e-165	-5.23336e-163	3.3798e-163	2.61186e-163	-1.08675e-163	-1.6618e-163	-7.69702e-163	-1.92032e-163	2.33041e-163	-5.666e-163	3.97143e-163	1.12489e-164	5.20325e-163	-1.44738e-163	1.22753e-162	6.55913e-163	-9.31047e-163	3.04177e-163	5.19882e-163	2.56412e-163	0
3.85762e-163	-3.20677e-163	-4.75873e-163	-7.112e-163	1.89544e-163	4.89402e-164	1.69177e-163	-9.6706e-163	2.36538e-163	-4.70255e-163	-7.14109e-165	-5.23336e-163	3.3798e-163	2.61186e-163	-1.08675e-163	-1.6618e-163	-7.69702e-163	-1.92032e-163	2.33041e-163	-5.666e-163	3.97143e-163	1.12489e-164	5.20325e-163	-1.44738e-163	1.22753e-162	6.55913e-163	-9.31047e-163	3.04177e-163	5.19882e-163	2.56412e-163	0
3.85762e-163	-3.20677e-163	-4.75873e-163	-7.112e-163	1.89544e-163	4.89402e-164	1.69177e-163	-9.6706e-163	2.36538e-163	-4.70255e-163	-7.14109e-165	-5.23336e-163	3.3798e-163	2.61186e-163	-1.08675e-163	-1.6618e-163	-7.69702e-163	-1.92032e-163	2.33041e-163	-5.666e-163	3.97143e-163	1.12489e-164	5.20325e-163	-1.44738e-163	1.22753e-162	6.55913e-163	-9.31047e-163	3.04177e-163	5.19882e-163	2.56412e-163	0
3.85762e-163	-3.20677e-163	-4.75873e-163	-7.112e-163	1.89544e-163	4.89402e-164	1.69177e-163	-9.6706e-163	2.36538e-163	-4.70255e-163	-7.14109e-165	-5.23336e-163	3.3798e-163	2.61186e-163	-1.08675e-163	-1.6618e-163	-7.69702e-163	-1.92032e-163	2.33041e-163	-5.666e-163	3.97143e-163	1.12489e-164	5.20325e-163	-1.44738e-163	1.22753e-162	6.55913e-163	-9.31047e-163	3.04177e-163	5.19882e-163	2.56412e-163	0
3.85762e-163	-3.20677e-163	-4.75873e-163	-7.112e-163	1.89544e-163	4.89402e-164	1.69177e-163	-9.6706e-163	2.36538e-163	-4.70255e-163	-7.14109e-165	-5.23336e-163	3.3798e-163	2.61186e-163	-1.08675e-163	-1.6618e-163	-7.69702e-163	-1.92032e-163	2.33041e-163	-5.666e-163	3.97143e-163	1.12489e-164	5.20325e-163	-1.44738e-163	1.22753e-162	6.55913e-163	-9.31047e-163	3.04177e-163	5.19882e-163	2.56412e-163	0
3.85762e-163	-3.20677e-163	-4.75873e-163	-7.112e-163	1.89544e-163	4.89402e-164	1.69177e-163	-9.6706e-163	2.36538e-163	-4.70255e-163	-7.14109e-165	-5.23336e-163	3.3798e-163	2.61186e-163	-1.08675e-163	-1.6618e-163	-7.69702e-163	-1.92032e-163	2.33041e-163	-5.666e-163	3.97143e-163	1.12489e-164	5.20325e-163	-1.44738e-163	1.22753e-162	6.55913e-163	-9.31047e-163	3.04177e-163	5.19882e-163	2.56412e-163	0
3.85762e-163	-3.20677e-163	-4.75873e-163	-7.112e-163	1.89544e-163	4.89402e-164	1.69177e-163	-9.6706e-163	2.36538e-163	-4.70255e-163	-7.14109e-165	-5.23336e-163	3.3798e-163	2.61186e-163	-1.08675e-163	-1.6618e-163	-7.69702e-163	-1.92032e-163	2.33041e-163	-5.666e-163	3.97143e-163	1.12489e-164	5.20325e-163	-1.44738e-163	1.22753e-162	6.55913e-163	-9.31047e-163	3.04177e-163	5.19882e-163	2.56412e-163	0
3.85762e-163	-3.20677e-163	-4.75873e-163	-7.112e-163	1.89544e-163	4.89402e-164	1.69177e-163	-9.6706e-163	2.36538e-163	-4.70255e-163	-7.14109e-165	-5.23336e-163	3.3798e-163	2.61186e-163	-1.08675e-163	-1.6618e-163	-7.69702e-163	-1.92032e-163	2.33041e-163	-5.666e-163	3.97143e-163	1.12489e-164	5.20325e-163	-1.44738e-163	1.22753e-162	6.55913e-163	-9.31047e-163	3.04177e-163	5.19882e-163	2.56412e-163	0
3.85762e-163	-3.20677e-163	-4.75873e-163	-7.112e-163	1.89544e-163	4.89402e-164	1.69177e-163	-9.6706e-163	2.36538e-163	-4.70255e-163	-7.14109e-165	-5.23336e-163	3.3798e-163	2.61186e-163	-1.08675e-163	-1.6618e-163	-7.69702e-163	-1.92032e-163	2.33041e-163	-5.666e-163	3.97143e-163	1.12489e-164	5.20325e-163	-1.44738e-163	1.22753e-162	6.55913e-163	-9.31047e-163	3.04177e-163	5.19882e-163	2.56412e-163	0
3.85762e-163	-3.20677e-163	-4.75873e-163	-7.112e-163	1.89544e-163	4.89402e-164	1.69177e-163	-9.6706e-163	2.36538e-163	-4.70255e-163	-7.14109e-165	-5.23336e-163	3.3798e-163	2.61186e-163	-1.08675e-163	-1.6618e-163	-7.69702e-163	-1.92032e-163	2.33041e-163	-5.666e-163	3.97143e-163	1.12489e-164	5.20325e-163	-1.44738e-163	1.22753e-162	6.55913e-163	-9.31047e-163	3.04177e-163	5.19882e-163	2.56412e-163	0
3.85762e-163	-3.20677e-163	-4.75873e-163	-7.112e-163	1.89544e-163	4.89402e-164	1.69177e-163	-9.6706e-163	2.36538e-163	-4.70255e-163	-7.14109e-165	-5.23336e-163	3.3798e-163	2.61186e-163	-1.08675e-163	-1.6618e-163	-7.69702e-163	-1.92032e-163	2.33041e-163	-5.666e-163	3.97143e-163	1.12489e-164	5.20325e-163	-1.44738e-163	1.22753e-162	6.55913e-163	-9.31047e-163	3.04177e-163	5.19882e-163	2.56412e-163	0
3.85762e-163	-3.20677e-163	-4.75873e-163	-7.112e-163	1.89544e-163	4.89402e-164	1.69177e-163	-9.6706e-163	2.36538e-163	-4.70255e-163	-7.14109e-165	-5.23336e-163	3.3798e-163	2.61186e-163	-1.08675e-163	-1.6618e-163	-7.69702e-163	-1.92032e-163	2.33041e-163	-5.666e-163	3.97143e-163	1.12489e-164	5.20325e-163	-1.44738e-163	1.22753e-162	6.55913e-163	-9.31047e-163	3.04177e-163	5.19882e-163	2.56412e-163	0
3.85762e-163	-3.20677e-163	-4.75873e-163	-7.112e-163	1.89544e-163	4.89402e-164	1.69177e-163	-9.6706e-163	2.36538e-163	-4.70255e-163	-7.14109e-165	-5.23336e-163	3.3798e-163	2.61186e-163	-1.08675e-163	-1.6618e-163	-7.69702e-163	-1.92032e-163	2.33041e-163	-5.666e-163	3.97143e-163	1.12489e-164	5.20325e-163	-1.44738e-163	1.22753e-162	6.55913e-163	-9.31047e-163	3.04177e-163	5.19882e-163	2.56412e-163	0
3.85762e-163	-3.20677e-163	-4.75873e-163	-7.112e-163	1.89544e-163	4.89402e-164	1.69177e-163	-9.6706e-163	2.36538e-163	-4.70255e-163	-7.14109e-165	-5.23336e-163	3.3798e-163	2.61186e-163	-1.08675e-163	-1.6618e-163	-7.69702e-163	-1.92032e-163	2.33041e-163	-5.666e-163	3.97143e-163	1.12489e-164	5.20325e-163	-1.44738e-163	1.22753e-162	6.55913e-163	-9.31047e-163	3.04177e-163	5.19882e-163	2.56412e-163	0
3.85762e-163	-3.20677e-163	-4.75873e-163	-7.112e-163	1.89544e-163	4.89402e-164	1.69177e-163	-9.6706e-163	2.36538e-163	-4.70255e-163	-7.14109e-165	-5.23336e-163	3.3798e-163	2.61186e-163	-1.08675e-163	-1.6618e-163	-7.69702e-163	-1.92032e-163	2.33041e-163	-5.666e-163	3.97143e-163	1.12489e-164	5.20325e-163	-1.44738e-163	1.22753e-162	6.55913e-163	-9.31047e-163	3.04177e-163	5.19882e-163	2.56412e-163	0
3.85762e-163	-3.20677e-163	-4.75873e-163	-7.112e-163	1.89544e-163	4.89402e-164	1.69177e-163	-9.6706e-163	2.36538e-163	-4.70255e-163	-7.14109e-165	-5.23336e-163	3.3798e-163	2.61186e-163	-1.08675e-163	-1.6618e-163	-7.69702e-163	-1.92032e-163	2.33041e-163	-5.666e-163	3.97143e-163	1.12489e-164	5.20325e-163	-1.44738e-163	1.22753e-162	6.55913e-163	-9.31047e-163	3.04177e-163	5.19882e-163	2.56412e-163	0
3.85762e-163	-3.20677e-163	-4.75873e-163	-7.112e-163	1.89544e-163	4.89402e-164	1.69177e-163	-9.6706e-163	2.36538e-163	-4.70255e-163	-7.14109e-165	-5.23336e-163	3.3798e-163	2.61186e-163	-1.08675e-163	-1.6618e-163	-7.69702e-163	-1.92032e-163	2.33041e-163	-5.666e-163	3.97143e-163	1.12489e-164	5.20325e-163	-1.44738e-163	1.22753e-162	6.55913e-163	-9.31047e-163	3.04177e-163	5.19882e-163	2.56412e-163	0
3.85762e-163	-3.20677e-163	-4.75873e-163	-7.112e-163	1.89544e-163	4.89402e-164	1.69177e-163	-9.6706e-163	2.36538e-163	-4.70255e-163	-7.14109e-165	-5.23336e-163	3.3798e-163	2.61186e-163	-1.08675e-163	-1.6618e-163	-7.69702e-163	-1.92032e-163	2.33041e-163	-5.666e-163	3.97143e-163	1.12489e-164	5.20325e-163	-1.44738e-163	1.22753e-162	6.55913e-163	-9.31047e-163	3.04177e-163	5.19882e-163	2.56412e-163	0
3.85762e-163	-3.20677e-163	-4.75873e-163	-7.112e-163	1.89544e-163	4.89402e-164	1.69177e-163	-9.6706e-163	2.36538e-163	-4.70255e-163	-7.14109e-165	-5.23336e-163	3.3798e-163	2.61186e-163	-1.08675e-163	-1.6618e-163	-7.69702e-163	-1.92032e-163	2.33041e-163	-5.666e-163	3.97143e-163	1.12489e-164	5.20325e-163	-1.44738e-163	1.22753e-162	6.55913e-163	-9.31047e-163	3.04177e-163	5.19882e-163	2.56412e-163	0
3.85762e-163	-3.20677e-163	-4.75873e-163	-7.112e-163	1.89544e-163	4.89402e-164	1.69177e-163	-9.6706e-163	2.36538e-163	-4.70255e-163	-7.14109e-165	-5.23336e-163	3.3798e-163	2.61186e-163	-1.08675e-163	-1.6618e-163	-7.69702e-163	-1.92032e-163	2.33041e-163	-5.666e-163	3.97143e-163	1.12489e-164	5.20325e-163	-1.44738e-163	1.22753e-162	6.55913e-163	-9.31047e-163	3.04177e-163	5.19882e-163	2.56412e-163	0
3.85762e-163	-3.20677e-163	-4.75873e-163	-7.112e-163	1.89544e-163	4.89402e-164	1.69177e-163	-9.6706e-163	2.36538e-163	-4.70255e-163	-7.14109e-165	-5.23336e-163	3.3798e-163	2.61186e-163	-1.08675e-163	-1.6618e-163	-7.69702e-163	-1.92032e-163	2.33041e-163	-5.666e-163	3.97143e-163	1.12489e-164	5.20325e-163	-1.44738e-163	1.22753e-162	6.55913e-163	-9.31047e-163	3.04177e-163	5.19882e-163	2.56412e-163	0
3.85762e-163	-3.20677e-163	-4.75873e-163	-7.112e-163	1.89544e-163	4.89402e-164	1.69177e-163	-9.6706e-163	2.36538e-163	-4.70255e-163	-7.14109e-165	-5.23336e-163	3.3798e-163	2.61186e-163	-1.08675e-163	-1.6618e-163	-7.69702e-163	-1.92032e-163	2.33041e-163	-5.666e-163	3.97143e-163	1.12489e-164	5.20325e-163	-1.44738e-163	1.22753e-162	6.55913e-163	-9.31047e-163	3.04177e-163	5.19882e-163	2.56412e-163	0
3.85762e-163	-3.20677e-163	-4.75873e-163	-7.112e-163	1.89544e-163	4.89402e-164	1.69177e-163	-9.6706e-163	2.36538e-163	-4.70255e-163	-7.14109e-165	-5.23336e-163	3.3798e-163	2.61186e-163	-1.08675e-163	-1.6618e-163	-7.69702e-163	-1.92032e-163	2.33041e-163	-5.666e-163	3.97143e-163	1.12489e-164	5.20325e-163	-1.44738e-163	1.22753e-162	6.55913e-163	-9.31047e-163	3.04177e-163	5.19882e-163	2.56412e-163	0
3.85762e-163	-3.20677e-163	-4.75873e-163	-7.112e-163	1.89544e-163	4.89402e-164	1.69177e-163	-9.6706e-163	2.36538e-163	-4.70255e-163	-7.14109e-165	-5.23336e-163	3.3798e-163	2.61186e-163	-1.08675e-163	-1.6618e-163	-7.69702e-163	-1.92032e-163	2.33041e-163	-5.666e-163	3.97143e-163	1.12489e-164	5.20325e-163	-1.44738e-163	1.22753e-162	6.55913e-163	-9.31047e-163	3.04177e-163	5.19882e-163	2.56412e-163	0
3.85762e-163	-3.20677e-163	-4.75873e-163	-7.112e-163	1.89544e-163	4.89402e-164	1.69177e-163	-9.6706e-163	2.36538e-163	-4.70255e-163	-7.14109e-165	-5.23336e-163	3.3798e-163	2.61186e-163	-1.08675e-163	-1.6618e-163	-7.69702e-163	-1.92032e-163	2.33041e-163	-5.666e-163	3.97143e-163	1.12489e-164	5.20325e-163	-1.44738e-163	1.22753e-162	6.55913e-163	-9.31047e-163	3.04177e-163	5.19882e-163	2.56412e-163	0
3.85762e-163	-3.20677e-163	-4.75873e-163	-7.112e-163	1.89544e-163	4.89402e-164	1.69177e-163	-9.6706e-163	2.36538e-163	-4.70255e-163	-7.14109e-165	-5.23336e-163	3.3798e-163	2.61186e-163	-1.08675e-163	-1.6618e-163	-7.69702e-163	-1.92032e-163	2.33041e-163	-5.666e-163	3.97143e-163	1.12489e-164	5.20325e-163	-1.44738e-163	1.22753e-162	6.55913e-163	-9.31047e-163	3.04177e-163	5.19882e-163	2.56412e-163	0
3.85762e-163	-3.20677e-163	-4.75873e-163	-7.112e-163	1.89544e-163	4.89402e-164	1.69177e-163	-9.6706e-163	2.36538e-163	-4.70255e-163	-7.14109e-165	-5.23336e-163	3.3798e-163	2.61186e-163	-1.08675e-163	-1.6618e-163	-7.69702e-163	-1.92032e-163	2.33041e-163	-5.666e-163	3.97143e-163	1.12489e-164	5.20325e-163	-1.44738e-163	1.22753e-162	6.55913e-163	-9.31047e-163	3.04177e-163	5.19882e-163	2.56412e-163	0
3.85762e-163	-3.20677e-163	-4.75873e-163	-7.112e-163	1.89544e-163	4.89402e-164	1.69177e-163	-9.6706e-163	2.36538e-163	-4.70255e-163	-7.14109e-165	-5.23336e-163	3.3798e-163	2.61186e-163	-1.08675e-163	-1.6618e-163	-7.69702e-163	-1.92032e-163	2.33041e-163	-5.666e-163	3.97143e-163	1.12489e-164	5.20325e-163	-1.44738e-163	1.22753e-162	6.55913e-163	-9.31047e-163	3.04177e-163	5.19882e-163	2.56412e-163	0
3.85762e-163	-3.20677e-163	-4.75873e-163	-7.112e-163	1.89544e-163	4.89402e-164	1.69177e-163	-9.6706e-163	2.36538e-163	-4.70255e-163	-7.14109e-165	-5.23336e-163	3.3798e-163	2.61186e-163	-1.08675e-163	-1.6618e-163	-7.69702e-163	-1.92032e-163	2.33041e-163	-5.666e-163	3.97143e-163	1.12489e-164	5.20325e-163	-1.44738e-163	1.22753e-162	6.55913e-163	-9.31047e-163	3.04177e-163	5.19882e-163	2.56412e-163	0
3.85762e-163	-3.20677e-163	-4.75873e-163	-7.112e-163	1.89544e-163	4.89402e-164	1.69177e-163	-9.6706e-163	2.36538e-163	-4.70255e-163	-7.14109e-165	-5.23336e-163	3.3798e-163	2.61186e-163	-1.08675e-163	-1.6618e-163	-7.69702e-163	-1.92032e-163	2.33041e-163	-5.666e-163	3.97143e-163	1.12489e-164	5.20325e-163	-1.44738e-163	1.22753e-162	6.55913e-163	-9.31047e-163	3.04177e-163	5.19882e-163	2.56412e-163	0
3.85762e-163	-3.20677e-163	-4.75873e-163	-7.112e-163	1.89544e-163	4.89402e-164	1.69177e-163	-9.6706e-163	2.36538e-163	-4.70255e-163	-7.14109e-165	-5.23336e-163	3.3798e-163	2.61186e-163	-1.08675e-163	-1.6618e-163	-7.69702e-163	-1.92032e-163	2.33041e-163	-5.666e-163	3.97143e-163	1.12489e-164	5.20325e-163	-1.44738e-163	1.22753e-162	6.55913e-163	-9.31047e-163	3.04177e-163	5.19882e-163	2.56412e-163	0
3.85762e-163	-3.20677e-163	-4.75873e-163	-7.112e-163	1.89544e-163	4.89402e-164	1.69177e-163	-9.6706e-163	2.36538e-163	-4.70255e-163	-7.14109e-165	-5.23336e-163	3.3798e-163	2.61186e-163	-1.08675e-163	-1.6618e-163	-7.69702e-163	-1.92032e-163	2.33041e-163	-5.666e-163	3.97143e-163	1.12489e-164	5.20325e-163	-1.44738e-163	1.22753e-162	6.55913e-163	-9.31047e-163	3.04177e-163	5.19882e-163	2.56412e-163	0
3.85762e-163	-3.20677e-163	-4.75873e-163	-7.112e-163	1.89544e-163	4.89402e-164	1.69177e-163	-9.6706e-163	2.36538e-163	-4.70255e-163	-7.14109e-165	-5.23336e-163	3.3798e-163	2.61186e-163	-1.08675e-163	-1.6618e-163	-7.69702e-163	-1.92032e-163	2.33041e-163	-5.666e-163	3.97143e-163	1.12489e-164	5.20325e-163	-1.44738e-163	1.22753e-162	6.55913e-163	-9.31047e-163	3.04177e-163	5.19882e-163	2.56412e-163	0
3.85762e-163	-3.20677e-163	-4.75873e-163	-7.112e-163	1.89544e-163	4.89402e-164	1.69177e-163	-9.6706e-163	2.36538e-163	-4.70255e-163	-7.14109e-165	-5.23336e-163	3.3798e-163	2.61186e-163	-1.08675e-163	-1.6618e-163	-7.69702e-163	-1.92032e-163	2.33041e-163	-5.666e-163	3.97143e-163	1.12489e-164	5.20325e-163	-1.44738e-163	1.22753e-162	6.55913e-163	-9.31047e-163	3.04177e-163	5.19882e-163	2.56412e-163	0
3.85762e-163	-3.20677e-163	-4.75873e-163	-7.112e-163	1.89544e-163	4.89402e-164	1.69177e-163	-9.6706e-163	2.36538e-163	-4.70255e-163	-7.14109e-165	-5.23336e-163	3.3798e-163	2.61186e-163	-1.08675e-163	-1.6618e-163	-7.69702e-163	-1.92032e-163	2.33041e-163	-5.666e-163	3.97143e-163	1.12489e-164	5.20325e-163	-1.44738e-163	1.22753e-162	6.55913e-163	-9.31047e-163	3.04177e-163	5.19882e-163	2.56412e-163	0
3.85762e-163	-3.20677e-163	-4.75873e-163	-7.112e-163	1.89544e-163	4.89402e-164	1.69177e-163	-9.6706e-163	2.36538e-163	-4.70255e-163	-7.14109e-165	-5.23336e-163	3.3798e-163	2.61186e-163	-1.08675e-163	-1.6618e-163	-7.69702e-163	-1.92032e-163	2.33041e-163	-5.666e-163	3.97143e-163	1.12489e-164	5.20325e-163	-1.44738e-163	1.22753e-162	6.55913e-163	-9.31047e-163	3.04177e-163	5.19882e-163	2.56412e-163	0
3.85762e-163	-3.20677e-163	-4.75873e-163	-7.112e-163	1.89544e-163	4.89402e-164	1.69177e-163	-9.6706e-163	2.36538e-163	-4.70255e-163	-7.14109e-165	-5.23336e-163	3.3798e-163	2.61186e-163	-1.08675e-163	-1.6618e-163	-7.69702e-163	-1.92032e-163	2.33041e-163	-5.666e-163	3.97143e-163	1.12489e-164	5.20325e-163	-1.44738e-163	1.22753e-162	6.55913e-163	-9.31047e-163	3.04177e-163	5.19882e-163	2.56412e-163	0
3.85762e-163	-3.20677e-163	-4.75873e-163	-7.112e-163	1.89544e-163	4.89402e-164	1.69177e-163	-9.6706e-163	2.36538e-163	-4.70255e-163	-7.14109e-165	-5.23336e-163	3.3798e-163	2.61186e-163	-1.08675e-163	-1.6618e-163	-7.69702e-163	-1.92032e-163	2.33041e-163	-5.666e-163	3.97143e-163	1.12489e-164	5.20325e-163	-1.44738e-163	1.22753e-162	6.55913e-163	-9.31047e-163	3.04177e-163	5.19882e-163	2.56412e-163	0
3.85762e-163	-3.20677e-163	-4.75873e-163	-7.112e-163	1.89544e-163	4.89402e-164	1.69177e-163	-9.6706e-163	2.36538e-163	-4.70255e-163	-7.14109e-165	-5.23336e-163	3.3798e-163	2.61186e-163	-1.08675e-163	-1.6618e-163	-7.69702e-163	-1.92032e-163	2.33041e-163	-5.666e-163	3.97143e-163	1.12489e-164	5.20325e-163	-1.44738e-163	1.22753e-162	6.55913e-163	-9.31047e-163	3.04177e-163	5.19882e-163	2.56412e-163	0
3.85762e-163	-3.20677e-163	-4.75873e-163	-7.112e-163	1.89544e-163	4.89402e-164	1.69177e-163	-9.6706e-163	2.36538e-163	-4.70255e-163	-7.14109e-165	-5.23336e-163	3.3798e-163	2.61186e-163	-1.08675e-163	-1.6618e-163	-7.69702e-163	-1.92032e-163	2.33041e-163	-5.666e-163	3.97143e-163	1.12489e-164	5.20325e-163	-1.44738e-163	1.22753e-162	6.55913e-163	-9.31047e-163	3.04177e-163	5.19882e-163	2.56412e-163	0
3.85762e-163	-3.20677e-163	-4.75873e-163	-7.112e-163	1.89544e-163	4.89402e-164	1.69177e-163	-9.6706e-163	2.36538e-163	-4.70255e-163	-7.14109e-165	-5.23336e-163	3.3798e-163	2.61186e-163	-1.08675e-163	-1.6618e-163	-7.69702e-163	-1.92032e-163	2.33041e-163	-5.666e-163	3.97143e-163	1.12489e-164	5.20325e-163	-1.44738e-163	1.22753e-162	6.55913e-163	-9.31047e-163	3.04177e-163	5.19882e-163	2.56412e-163	0
3.85762e-163	-3.20677e-163	-4.75873e-163	-7.112e-163	1.89544e-163	4.89402e-164	1.69177e-163	-9.6706e-163	2.36538e-163	-4.70255e-163	-7.14109e-165	-5.23336e-163	3.3798e-163	2.61186e-163	-1.08675e-163	-1.6618e-163	-7.69702e-163	-1.92032e-163	2.33041e-163	-5.666e-163	3.97143e-163	1.12489e-164	5.20325e-163	-1.44738e-163	1.22753e-162	6.55913e-163	-9.31047e-163	3.04177e-163	5.19882e-163	2.56412e-163	0
3.85762e-163	-3.20677e-163	-4.75873e-163	-7.112e-163	1.89544e-163	4.89402e-164	1.69177e-163	-9.6706e-163	2.36538e-163	-4.70255e-163	-7.14109e-165	-5.23336e-163	3.3798e-163	2.61186e-163	-1.08675e-163	-1.6618e-163	-7.69702e-163	-1.92032e-163	2.33041e-163	-5.666e-163	3.97143e-163	1.12489e-164	5.20325e-163	-1.44738e-163	1.22753e-162	6.55913e-163	-9.31047e-163	3.04177e-163	5.19882e-163	2.56412e-163	0
3.85762e-163	-3.20677e-163	-4.75873e-163	-7.112e-163	1.89544e-163	4.89402e-164	1.69177e-163	-9.6706e-163	2.36538e-163	-4.70255e-163	-7.14109e-165	-5.23336e-163	3.3798e-163	2.61186e-163	-1.08675e-163	-1.6618e-163	-7.69702e-163	-1.92032e-163	2.33041e-163	-5.666e-163	3.97143e-163	1.12489e-164	5.20325e-163	-1.44738e-163	1.22753e-162	6.55913e-163	-9.31047e-163	3.04177e-163	5.19882e-163	2.56412e-163	0
3.85762e-163	-3.20677e-163	-4.75873e-163	-7.112e-163	1.89544e-163	4.89402e-164	1.69177e-163	-9.6706e-163	2.36538e-163	-4.70255e-163	-7.14109e-165	-5.23336e-163	3.3798e-163	2.61186e-163	-1.08675e-163	-1.6618e-163	-7.69702e-163	-1.92032e-163	2.33041e-163	-5.666e-163	3.97143e-163	1.12489e-164	5.20325e-163	-1.44738e-163	1.22753e-162	6.55913e-163	-9.31047e-163	3.04177e-163	5.19882e-163	2.56412e-163	0
3.85762e-163	-3.20677e-163	-4.75873e-163	-7.112e-163	1.89544e-163	4.89402e-164	1.69177e-163	-9.6706e-163	2.36538e-163	-4.70255e-163	-7.14109e-165	-5.23336e-163	3.3798e-163	2.61186e-163	-1.08675e-163	-1.6618e-163	-7.69702e-163	-1.92032e-163	2.33041e-163	-5.666e-163	3.97143e-163	1.12489e-164	5.20325e-163	-1.44738e-163	1.22753e-162	6.55913e-163	-9.31047e-163	3.04177e-163	5.19882e-163	2.56412e-163	0
3.85762e-163	-3.20677e-163	-4.75873e-163	-7.112e-163	1.89544e-163	4.89402e-164	1.69177e-163	-9.6706e-163	2.36538e-163	-4.70255e-163	-7.14109e-165	-5.23336e-163	3.3798e-163	2.61186e-163	-1.08675e-163	-1.6618e-163	-7.69702e-163	-1.92032e-163	2.33041e-163	-5.666e-163	3.97143e-163	1.12489e-164	5.20325e-163	-1.44738e-163	1.22753e-162	6.55913e-163	-9.31047e-163	3.04177e-163	5.19882e-163	2.56412e-163	0
3.85762e-163	-3.20677e-163	-4.75873e-163	-7.112e-163	1.89544e-163	4.89402e-164	1.69177e-163	-9.6706e-163	2.36538e-163	-4.70255e-163	-7.14109e-165	-5.23336e-163	3.3798e-163	2.61186e-163	-1.08675e-163	-1.6618e-163	-7.69702e-163	-1.92032e-163	2.33041e-163	-5.666e-163	3.97143e-163	1.12489e-164	5.20325e-163	-1.44738e-163	1.22753e-162	6.55913e-163	-9.31047e-163	3.04177e-163	5.19882e-163	2.56412e-163	0
3.85762e-163	-3.20677e-163	-4.75873e-163	-7.112e-163	1.89544e-163	4.89402e-164	1.69177e-163	-9.6706e-163	2.36538e-163	-4.70255e-163	-7.14109e-165	-5.23336e-163	3.3798e-163	2.61186e-163	-1.08675e-163	-1.6618e-163	-7.69702e-163	-1.92032e-163	2.33041e-163	-5.666e-163	3.97143e-163	1.12489e-164	5.20325e-163	-1.44738e-163	1.22753e-162	6.55913e-163	-9.31047e-163	3.04177e-163	5.19882e-163	2.56412e-163	0
3.85762e-163	-3.20677e-163	-4.75873e-163	-7.112e-163	1.89544e-163	4.89402e-164	1.69177e-163	-9.6706e-163	2.36538e-163	-4.70255e-163	-7.14109e-165	-5.23336e-163	3.3798e-163	2.61186e-163	-1.08675e-163	-1.6618e-163	-7.69702e-163	-1.92032e-163	2.33041e-163	-5.666e-163	3.97143e-163	1.12489e-164	5.20325e-163	-1.44738e-163	1.22753e-162	6.55913e-163	-9.31047e-163	3.04177e-163	5.19882e-163	2.56412e-163	0
3.85762e-163	-3.20677e-163	-4.75873e-163	-7.112e-163	1.89544e-163	4.89402e-164	1.69177e-163	-9.6706e-163	2.36538e-163	-4.70255e-163	-7.14109e-165	-5.23336e-163	3.3798e-163	2.61186e-163	-1.08675e-163	-1.6618e-163	-7.69702e-163	-1.92032e-163	2.33041e-163	-5.666e-163	3.97143e-163	1.12489e-164	5.20325e-163	-1.44738e-163	1.22753e-162	6.55913e-163	-9.31047e-163	3.04177e-163	5.19882e-163	2.56412e-163	0
3.85762e-163	-3.20677e-163	-4.75873e-163	-7.112e-163	1.89544e-163	4.89402e-164	1.69177e-163	-9.6706e-163	2.36538e-163	-4.70255e-163	-7.14109e-165	-5.23336e-163	3.3798e-163	2.61186e-163	-1.08675e-163	-1.6618e-163	-7.69702e-163	-1.92032e-163	2.33041e-163	-5.666e-163	3.97143e-163	1.12489e-164	5.20325e-163	-1.44738e-163	1.22753e-162	6.55913e-163	-9.31047e-163	3.04177e-163	5.19882e-163	2.56412e-163	0
3.85762e-163	-3.20677e-163	-4.75873e-163	-7.112e-163	1.89544e-163	4.89402e-164	1.69177e-163	-9.6706e-163	2.36538e-163	-4.70255e-163	-7.14109e-165	-5.23336e-163	3.3798e-163	2.61186e-163	-1.08675e-163	-1.6618e-163	-7.69702e-163	-1.92032e-163	2.33041e-163	-5.666e-163	3.97143e-163	1.12489e-164	5.20325e-163	-1.44738e-163	1.22753e-162	6.55913e-163	-9.31047e-163	3.04177e-163	5.19882e-163	2.56412e-163	0
3.85762e-163	-3.20677e-163	-4.75873e-163	-7.112e-163	1.89544e-163	4.89402e-164	1.69177e-163	-9.6706e-163	2.36538e-163	-4.70255e-163	-7.14109e-165	-5.23336e-163	3.3798e-163	2.61186e-163	-1.08675e-163	-1.6618e-163	-7.69702e-163	-1.92032e-163	2.33041e-163	-5.666e-163	3.97143e-163	1.12489e-164	5.20325e-163	-1.44738e-163	1.22753e-162	6.55913e-163	-9.31047e-163	3.04177e-163	5.19882e-163	2.56412e-163	0
3.85762e-163	-3.20677e-163	-4.75873e-163	-7.112e-163	1.89544e-163	4.89402e-164	1.69177e-163	-9.6706e-163	2.36538e-163	-4.70255e-163	-7.14109e-165	-5.23336e-163	3.3798e-163	2.61186e-163	-1.08675e-163	-1.6618e-163	-7.69702e-163	-1.92032e-163	2.33041e-163	-5.666e-163	3.97143e-163	1.12489e-164	5.20325e-163	-1.44738e-163	1.22753e-162	6.55913e-163	-9.31047e-163	3.04177e-163	5.19882e-163	2.56412e-163	0
3.85762e-163	-3.20677e-163	-4.75873e-163	-7.112e-163	1.89544e-163	4.89402e-164	1.69177e-163	-9.6706e-163	2.36538e-163	-4.70255e-163	-7.14109e-165	-5.23336e-163	3.3798e-163	2.61186e-163	-1.08675e-163	-1.6618e-163	-7.69702e-163	-1.92032e-163	2.33041e-163	-5.666e-163	3.97143e-163	1.12489e-164	5.20325e-163	-1.44738e-163	1.22753e-162	6.55913e-163	-9.31047e-163	3.04177e-163	5.19882e-163	2.56412e-163	0
3.85762e-163	-3.20677e-163	-4.75873e-163	-7.112e-163	1.89544e-163	4.89402e-164	1.69177e-163	-9.6706e-163	2.36538e-163	-4.70255e-163	-7.14109e-165	-5.23336e-163	3.3798e-163	2.61186e-163	-1.08675e-163	-1.6618e-163	-7.69702e-163	-1.92032e-163	2.33041e-163	-5.666e-163	3.97143e-163	1.12489e-164	5.20325e-163	-1.44738e-163	1.22753e-162	6.55913e-163	-9.31047e-163	3.04177e-163	5.19882e-163	2.56412e-163	0
3.85762e-163	-3.20677e-163	-4.75873e-163	-7.112e-163	1.89544e-163	4.89402e-164	1.69177e-163	-9.6706e-163	2.36538e-163	-4.70255e-163	-7.14109e-165	-5.23336e-163	3.3798e-163	2.61186e-163	-1.08675e-163	-1.6618e-163	-7.69702e-163	-1.92032e-163	2.33041e-163	-5.666e-163	3.97143e-163	1.12489e-164	5.20325e-163	-1.44738e-163	1.22753e-162	6.55913e-163	-9.31047e-163	3.04177e-163	5.19882e-163	2.56412e-163	0
3.85762e-163	-3.20677e-163	-4.75873e-163	-7.112e-163	1.89544e-163	4.89402e-164	1.69177e-163	-9.6706e-163	2.36538e-163	-4.70255e-163	-7.14109e-165	-5.23336e-163	3.3798e-163	2.61186e-163	-1.08675e-163	-1.6618e-163	-7.69702e-163	-1.92032e-163	2.33041e-163	-5.666e-163	3.97143e-163	1.12489e-164	5.20325e-163	-1.44738e-163	1.22753e-162	6.55913e-163	-9.31047e-163	3.04177e-163	5.19882e-163	2.56412e-163	0
3.85762e-163	-3.20677e-163	-4.75873e-163	-7.112e-163	1.89544e-163	4.89402e-164	1.69177e-163	-9.6706e-163	2.36538e-163	-4.70255e-163	-7.14109e-165	-5.23336e-163	3.3798e-163	2.61186e-163	-1.08675e-163	-1.6618e-163	-7.69702e-163	-1.92032e-163	2.33041e-163	-5.666e-163	3.97143e-163	1.12489e-164	5.20325e-163	-1.44738e-163	1.22753e-162	6.55913e-163	-9.31047e-163	3.04177e-163	5.19882e-163	2.56412e-163	0
3.85762e-163	-3.20677e-163	-4.75873e-163	-7.112e-163	1.89544e-163	4.89402e-164	1.69177e-163	-9.6706e-163	2.36538e-163	-4.70255e-163	-7.14109e-165	-5.23336e-163	3.3798e-163	2.61186e-163	-1.08675e-163	-1.6618e-163	-7.69702e-163	-1.92032e-163	2.33041e-163	-5.666e-163	3.97143e-163	1.12489e-164	5.20325e-163	-1.44738e-163	1.22753e-162	6.55913e-163	-9.31047e-163	3.04177e-163	5.19882e-163	2.56412e-163	0
3.85762e-163	-3.20677e-163	-4.75873e-163	-7.112e-163	1.89544e-163	4.89402e-164	1.69177e-163	-9.6706e-163	2.36538e-163	-4.70255e-163	-7.14109e-165	-5.23336e-163	3.3798e-163	2.61186e-163	-1.08675e-163	-1.6618e-163	-7.69702e-163	-1.92032e-163	2.33041e-163	-5.666e-163	3.97143e-163	1.12489e-164	5.20325e-163	-1.44738e-163	1.22753e-162	6.55913e-163	-9.31047e-163	3.04177e-163	5.19882e-163	2.56412e-163	0
3.85762e-163	-3.20677e-163	-4.75873e-163	-7.112e-163	1.89544e-163	4.89402e-164	1.69177e-163	-9.6706e-163	2.36538e-163	-4.70255e-163	-7.14109e-165	-5.23336e-163	3.3798e-163	2.61186e-163	-1.08675e-163	-1.6618e-163	-7.69702e-163	-1.92032e-163	2.33041e-163	-5.666e-163	3.97143e-163	1.12489e-164	5.20325e-163	-1.44738e-163	1.22753e-162	6.55913e-163	-9.31047e-163	3.04177e-163	5.19882e-163	2.56412e-163	0
3.85762e-163	-3.20677e-163	-4.75873e-163	-7.112e-163	1.89544e-163	4.89402e-164	1.69177e-163	-9.6706e-163	2.36538e-163	-4.70255e-163	-7.14109e-165	-5.23336e-163	3.3798e-163	2.61186e-163	-1.08675e-163	-1.6618e-163	-7.69702e-163	-1.92032e-163	2.33041e-163	-5.666e-163	3.97143e-163	1.12489e-164	5.20325e-163	-1.44738e-163	1.22753e-162	6.55913e-163	-9.31047e-163	3.04177e-163	5.19882e-163	2.56412e-163	0
3.85762e-163	-3.20677e-163	-4.75873e-163	-7.112e-163	1.89544e-163	4.89402e-164	1.69177e-163	-9.6706e-163	2.36538e-163	-4.70255e-163	-7.14109e-165	-5.23336e-163	3.3798e-163	2.61186e-163	-1.08675e-163	-1.6618e-163	-7.69702e-163	-1.92032e-163	2.33041e-163	-5.666e-163	3.97143e-163	1.12489e-164	5.20325e-163	-1.44738e-163	1.22753e-162	6.55913e-163	-9.31047e-163	3.04177e-163	5.19882e-163	2.56412e-163	0
3.85762e-163	-3.20677e-163	-4.75873e-163	-7.112e-163	1.89544e-163	4.89402e-164	1.69177e-163	-9.6706e-163	2.36538e-163	-4.70255e-163	-7.14109e-165	-5.23336e-163	3.3798e-163	2.61186e-163	-1.08675e-163	-1.6618e-163	-7.69702e-163	-1.92032e-163	2.33041e-163	-5.666e-163	3.97143e-163	1.12489e-164	5.20325e-163	-1.44738e-163	1.22753e-162	6.55913e-163	-9.31047e-163	3.04177e-163	5.19882e-163	2.56412e-163	0
3.85762e-163	-3.20677e-163	-4.75873e-163	-7.112e-163	1.89544e-163	4.89402e-164	1.69177e-163	-9.6706e-163	2.36538e-163	-4.70255e-163	-7.14109e-165	-5.23336e-163	3.3798e-163	2.61186e-163	-1.08675e-163	-1.6618e-163	-7.69702e-163	-1.92032e-163	2.33041e-163	-5.666e-163	3.97143e-163	1.12489e-164	5.20325e-163	-1.44738e-163	1.22753e-162	6.55913e-163	-9.31047e-163	3.04177e-163	5.19882e-163	2.56412e-163	0
3.85762e-163	-3.20677e-163	-4.75873e-163	-7.112e-163	1.89544e-163	4.89402e-164	1.69177e-163	-9.6706e-163	2.36538e-163	-4.70255e-163	-7.14109e-165	-5.23336e-163	3.3798e-163	2.61186e-163	-1.08675e-163	-1.6618e-163	-7.69702e-163	-1.92032e-163	2.33041e-163	-5.666e-163	3.97143e-163	1.12489e-164	5.20325e-163	-1.44738e-163	1.22753e-162	6.55913e-163	-9.31047e-163	3.04177e-163	5.19882e-163	2.56412e-163	0
3.85762e-163	-3.20677e-163	-4.75873e-163	-7.112e-163	1.89544e-163	4.89402e-164	1.69177e-163	-9.6706e-163	2.36538e-163	-4.70255e-163	-7.14109e-165	-5.23336e-163	3.3798e-163	2.61186e-163	-1.08675e-163	-1.6618e-163	-7.69702e-163	-1.92032e-163	2.33041e-163	-5.666e-163	3.97143e-163	1.12489e-164	5.20325e-163	-1.44738e-163	1.22753e-162	6.55913e-163	-9.31047e-163	3.04177e-163	5.19882e-163	2.56412e-163	0
3.85762e-163	-3.20677e-163	-4.75873e-163	-7.112e-163	1.89544e-163	4.89402e-164	1.69177e-163	-9.6706e-163	2.36538e-163	-4.70255e-163	-7.14109e-165	-5.23336e-163	3.3798e-163	2.61186e-163	-1.08675e-163	-1.6618e-163	-7.69702e-163	-1.92032e-163	2.33041e-163	-5.666e-163	3.97143e-163	1.12489e-164	5.20325e-163	-1.44738e-163	1.22753e-162	6.55913e-163	-9.31047e-163	3.04177e-163	5.19882e-163	2.56412e-163	0
3.85762e-163	-3.20677e-163	-4.75873e-163	-7.112e-163	1.89544e-163	4.89402e-164	1.69177e-163	-9.6706e-163	2.36538e-163	-4.70255e-163	-7.14109e-165	-5.23336e-163	3.3798e-163	2.61186e-163	-1.08675e-163	-1.6618e-163	-7.69702e-163	-1.92032e-163	2.33041e-163	-5.666e-163	3.97143e-163	1.12489e-164	5.20325e-163	-1.44738e-163	1.22753e-162	6.55913e-163	-9.31047e-163	3.04177e-163	5.19882e-163	2.56412e-163	0
3.85762e-163	-3.20677e-163	-4.75873e-163	-7.112e-163	1.89544e-163	4.89402e-164	1.69177e-163	-9.6706e-163	2.36538e-163	-4.70255e-163	-7.14109e-165	-5.23336e-163	3.3798e-163	2.61186e-163	-1.08675e-163	-1.6618e-163	-7.69702e-163	-1.92032e-163	2.33041e-163	-5.666e-163	3.97143e-163	1.12489e-164	5.20325e-163	-1.44738e-163	1.22753e-162	6.55913e-163	-9.31047e-163	3.04177e-163	5.19882e-163	2.56412e-163	0
3.85762e-163	-3.20677e-163	-4.75873e-163	-7.112e-163	1.89544e-163	4.89402e-164	1.69177e-163	-9.6706e-163	2.36538e-163	-4.70255e-163	-7.14109e-165	-5.23336e-163	3.3798e-163	2.61186e-163	-1.08675e-163	-1.6618e-163	-7.69702e-163	-1.92032e-163	2.33041e-163	-5.666e-163	3.97143e-163	1.12489e-164	5.20325e-163	-1.44738e-163	1.22753e-162	6.55913e-163	-9.31047e-163	3.04177e-163	5.19882e-163	2.56412e-163	0
3.85762e-163	-3.20677e-163	-4.75873e-163	-7.112e-163	1.89544e-163	4.89402e-164	1.69177e-163	-9.6706e-163	2.36538e-163	-4.70255e-163	-7.14109e-165	-5.23336e-163	3.3798e-163	2.61186e-163	-1.08675e-163	-1.6618e-163	-7.69702e-163	-1.92032e-163	2.33041e-163	-5.666e-163	3.97143e-163	1.12489e-164	5.20325e-163	-1.44738e-163	1.22753e-162	6.55913e-163	-9.31047e-163	3.04177e-163	5.19882e-163	2.56412e-163	0
3.85762e-163	-3.20677e-163	-4.75873e-163	-7.112e-163	1.89544e-163	4.89402e-164	1.69177e-163	-9.6706e-163	2.36538e-163	-4.70255e-163	-7.14109e-165	-5.23336e-163	3.3798e-163	2.61186e-163	-1.08675e-163	-1.6618e-163	-7.69702e-163	-1.92032e-163	2.33041e-163	-5.666e-163	3.97143e-163	1.12489e-164	5.20325e-163	-1.44738e-163	1.22753e-162	6.55913e-163	-9.31047e-163	3.04177e-163	5.19882e-163	2.56412e-163	0
3.85762e-163	-3.20677e-163	-4.75873e-163	-7.112e-163	1.89544e-163	4.89402e-164	1.69177e-163	-9.6706e-163	2.36538e-163	-4.70255e-163	-7.14109e-165	-5.23336e-163	3.3798e-163	2.61186e-163	-1.08675e-163	-1.6618e-163	-7.69702e-163	-1.92032e-163	2.33041e-163	-5.666e-163	3.97143e-163	1.12489e-164	5.20325e-163	-1.44738e-163	1.22753e-162	6.55913e-163	-9.31047e-163	3.04177e-163	5.19882e-163	2.56412e-163	0
3.85762e-163	-3.20677e-163	-4.75873e-163	-7.112e-163	1.89544e-163	4.89402e-164	1.69177e-163	-9.6706e-163	2.36538e-163	-4.70255e-163	-7.14109e-165	-5.23336e-163	3.3798e-163	2.61186e-163	-1.08675e-163	-1.6618e-163	-7.69702e-163	-1.92032e-163	2.33041e-163	-5.666e-163	3.97143e-163	1.12489e-164	5.20325e-163	-1.44738e-163	1.22753e-162	6.55913e-163	-9.31047e-163	3.04177e-163	5.19882e-163	2.56412e-163	0
3.85762e-163	-3.20677e-163	-4.75873e-163	-7.112e-163	1.89544e-163	4.89402e-164	1.69177e-163	-9.6706e-163	2.36538e-163	-4.70255e-163	-7.14109e-165	-5.23336e-163	3.3798e-163	2.61186e-163	-1.08675e-163	-1.6618e-163	-7.69702e-163	-1.92032e-163	2.33041e-163	-5.666e-163	3.97143e-163	1.12489e-164	5.20325e-163	-1.44738e-163	1.22753e-162	6.55913e-163	-9.31047e-163	3.04177e-163	5.19882e-163	2.56412e-163	0
3.85762e-163	-3.20677e-163	-4.75873e-163	-7.112e-163	1.89544e-163	4.89402e-164	1.69177e-163	-9.6706e-163	2.36538e-163	-4.70255e-163	-7.14109e-165	-5.23336e-163	3.3798e-163	2.61186e-163	-1.08675e-163	-1.6618e-163	-7.69702e-163	-1.92032e-163	2.33041e-163	-5.666e-163	3.97143e-163	1.12489e-164	5.20325e-163	-1.44738e-163	1.22753e-162	6.55913e-163	-9.31047e-163	3.04177e-163	5.19882e-163	2.56412e-163	0
3.85762e-163	-3.20677e-163	-4.75873e-163	-7.112e-163	1.89544e-163	4.89402e-164	1.69177e-163	-9.6706e-163	2.36538e-163	-4.70255e-163	-7.14109e-165	-5.23336e-163	3.3798e-163	2.61186e-163	-1.08675e-163	-1.6618e-163	-7.69702e-163	-1.92032e-163	2.33041e-163	-5.666e-163	3.97143e-163	1.12489e-164	5.20325e-163	-1.44738e-163	1.22753e-162	6.55913e-163	-9.31047e-163	3.04177e-163	5.19882e-163	2.56412e-163	0
3.85762e-163	-3.20677e-163	-4.75873e-163	-7.112e-163	1.89544e-163	4.89402e-164	1.69177e-163	-9.6706e-163	2.36538e-163	-4.70255e-163	-7.14109e-165	-5.23336e-163	3.3798e-163	2.61186e-163	-1.08675e-163	-1.6618e-163	-7.69702e-163	-1.92032e-163	2.33041e-163	-5.666e-163	3.97143e-163	1.12489e-164	5.20325e-163	-1.44738e-163	1.22753e-162	6.55913e-163	-9.31047e-163	3.04177e-163	5.19882e-163	2.56412e-163	0
3.85762e-163	-3.20677e-163	-4.75873e-163	-7.112e-163	1.89544e-163	4.89402e-164	1.69177e-163	-9.6706e-163	2.36538e-163	-4.70255e-163	-7.14109e-165	-5.23336e-163	3.3798e-163	2.61186e-163	-1.08675e-163	-1.6618e-163	-7.69702e-163	-1.92032e-163	2.33041e-163	-5.666e-163	3.97143e-163	1.12489e-164	5.20325e-163	-1.44738e-163	1.22753e-162	6.55913e-163	-9.31047e-163	3.04177e-163	5.19882e-163	2.56412e-163	0
3.85762e-163	-3.20677e-163	-4.75873e-163	-7.112e-163	1.89544e-163	4.89402e-164	1.69177e-163	-9.6706e-163	2.36538e-163	-4.70255e-163	-7.14109e-165	-5.23336e-163	3.3798e-163	2.61186e-163	-1.08675e-163	-1.6618e-163	-7.69702e-163	-1.92032e-163	2.33041e-163	-5.666e-163	3.97143e-163	1.12489e-164	5.20325e-163	-1.44738e-163	1.22753e-162	6.55913e-163	-9.31047e-163	3.04177e-163	5.19882e-163	2.56412e-163	0
3.85762e-163	-3.20677e-163	-4.75873e-163	-7.112e-163	1.89544e-163	4.89402e-164	1.69177e-163	-9.6706e-163	2.36538e-163	-4.70255e-163	-7.14109e-165	-5.23336e-163	3.3798e-163	2.61186e-163	-1.08675e-163	-1.6618e-163	-7.69702e-163	-1.92032e-163	2.33041e-163	-5.666e-163	3.97143e-163	1.12489e-164	5.20325e-163	-1.44738e-163	1.22753e-162	6.55913e-163	-9.31047e-163	3.04177e-163	5.19882e-163	2.56412e-163	0
3.85762e-163	-3.20677e-163	-4.75873e-163	-7.112e-163	1.89544e-163	4.89402e-164	1.69177e-163	-9.6706e-163	2.36538e-163	-4.70255e-163	-7.14109e-165	-5.23336e-163	3.3798e-163	2.61186e-163	-1.08675e-163	-1.6618e-163	-7.69702e-163	-1.92032e-163	2.33041e-163	-5.666e-163	3.97143e-163	1.12489e-164	5.20325e-163	-1.44738e-163	1.22753e-162	6.55913e-163	-9.31047e-163	3.04177e-163	5.19882e-163	2.56412e-163	0
3.85762e-163	-3.20677e-163	-4.75873e-163	-7.112e-163	1.89544e-163	4.89402e-164	1.69177e-163	-9.6706e-163	2.36538e-163	-4.70255e-163	-7.14109e-165	-5.23336e-163	3.3798e-163	2.61186e-163	-1.08675e-163	-1.6618e-163	-7.69702e-163	-1.92032e-163	2.33041e-163	-5.666e-163	3.97143e-163	1.12489e-164	5.20325e-163	-1.44738e-163	1.22753e-162	6.55913e-163	-9.31047e-163	3.04177e-163	5.19882e-163	2.56412e-163	0
3.85762e-163	-3.20677e-163	-4.75873e-163	-7.112e-163	1.89544e-163	4.89402e-164	1.69177e-163	-9.6706e-163	2.36538e-163	-4.70255e-163	-7.14109e-165	-5.23336e-163	3.3798e-163	2.61186e-163	-1.08675e-163	-1.6618e-163	-7.69702e-163	-1.92032e-163	2.33041e-163	-5.666e-163	3.97143e-163	1.12489e-164	5.20325e-163	-1.44738e-163	1.22753e-162	6.55913e-163	-9.31047e-163	3.04177e-163	5.19882e-163	2.56412e-163	0
3.85762e-163	-3.20677e-163	-4.75873e-163	-7.112e-163	1.89544e-163	4.89402e-164	1.69177e-163	-9.6706e-163	2.36538e-163	-4.70255e-163	-7.14109e-165	-5.23336e-163	3.3798e-163	2.61186e-163	-1.08675e-163	-1.6618e-163	-7.69702e-163	-1.92032e-163	2.33041e-163	-5.666e-163	3.97143e-163	1.12489e-164	5.20325e-163	-1.44738e-163	1.22753e-162	6.55913e-163	-9.31047e-163	3.04177e-163	5.19882e-163	2.56412e-163	0
3.85762e-163	-3.20677e-163	-4.75873e-163	-7.112e-163	1.89544e-163	4.89402e-164	1.69177e-163	-9.6706e-163	2.36538e-163	-4.70255e-163	-7.14109e-165	-5.23336e-163	3.3798e-163	2.61186e-163	-1.08675e-163	-1.6618e-163	-7.69702e-163	-1.92032e-163	2.33041e-163	-5.666e-163	3.97143e-163	1.12489e-164	5.20325e-163	-1.44738e-163	1.22753e-162	6.55913e-163	-9.31047e-163	3.04177e-163	5.19882e-163	2.56412e-163	0
3.85762e-163	-3.20677e-163	-4.75873e-163	-7.112e-163	1.89544e-163	4.89402e-164	1.69177e-163	-9.6706e-163	2.36538e-163	-4.70255e-163	-7.14109e-165	-5.23336e-163	3.3798e-163	2.61186e-163	-1.08675e-163	-1.6618e-163	-7.69702e-163	-1.92032e-163	2.33041e-163	-5.666e-163	3.97143e-163	1.12489e-164	5.20325e-163	-1.44738e-163	1.22753e-162	6.55913e-163	-9.31047e-163	3.04177e-163	5.19882e-163	2.56412e-163	0
3.85762e-163	-3.20677e-163	-4.75873e-163	-7.112e-163	1.89544e-163	4.89402e-164	1.69177e-163	-9.6706e-163	2.36538e-163	-4.70255e-163	-7.14109e-165	-5.23336e-163	3.3798e-163	2.61186e-163	-1.08675e-163	-1.6618e-163	-7.69702e-163	-1.92032e-163	2.33041e-163	-5.666e-163	3.97143e-163	1.12489e-164	5.20325e-163	-1.44738e-163	1.22753e-162	6.55913e-163	-9.31047e-163	3.04177e-163	5.19882e-163	2.56412e-163	0
3.85762e-163	-3.20677e-163	-4.75873e-163	-7.112e-163	1.89544e-163	4.89402e-164	1.69177e-163	-9.6706e-163	2.36538e-163	-4.70255e-163	-7.14109e-165	-5.23336e-163	3.3798e-163	2.61186e-163	-1.08675e-163	-1.6618e-163	-7.69702e-163	-1.92032e-163	2.33041e-163	-5.666e-163	3.97143e-163	1.12489e-164	5.20325e-163	-1.44738e-163	1.22753e-162	6.55913e-163	-9.31047e-163	3.04177e-163	5.19882e-163	2.56412e-163	0
3.85762e-163	-3.20677e-163	-4.75873e-163	-7.112e-163	1.89544e-163	4.89402e-164	1.69177e-163	-9.6706e-163	2.36538e-163	-4.70255e-163	-7.14109e-165	-5.23336e-163	3.3798e-163	2.61186e-163	-1.08675e-163	-1.6618e-163	-7.69702e-163	-1.92032e-163	2.33041e-163	-5.666e-163	3.97143e-163	1.12489e-164	5.20325e-163	-1.44738e-163	1.22753e-162	6.55913e-163	-9.31047e-163	3.04177e-163	5.19882e-163	2.56412e-163	0
3.85762e-163	-3.20677e-163	-4.75873e-163	-7.112e-163	1.89544e-163	4.89402e-164	1.69177e-163	-9.6706e-163	2.36538e-163	-4.70255e-163	-7.14109e-165	-5.23336e-163	3.3798e-163	2.61186e-163	-1.08675e-163	-1.6618e-163	-7.69702e-163	-1.92032e-163	2.33041e-163	-5.666e-163	3.97143e-163	1.12489e-164	5.20325e-163	-1.44738e-163	1.22753e-162	6.55913e-163	-9.31047e-163	3.04177e-163	5.19882e-163	2.56412e-163	0
3.85762e-163	-3.20677e-163	-4.75873e-163	-7.112e-163	1.89544e-163	4.89402e-164	1.69177e-163	-9.6706e-163	2.36538e-163	-4.70255e-163	-7.14109e-165	-5.23336e-163	3.3798e-163	2.61186e-163	-1.08675e-163	-1.6618e-163	-7.69702e-163	-1.92032e-163	2.33041e-163	-5.666e-163	3.97143e-163	1.12489e-164	5.20325e-163	-1.44738e-163	1.22753e-162	6.55913e-163	-9.31047e-163	3.04177e-163	5.19882e-163	2.56412e-163	0
3.85762e-163	-3.20677e-163	-4.75873e-163	-7.112e-163	1.89544e-163	4.89402e-164	1.69177e-163	-9.6706e-163	2.36538e-163	-4.70255e-163	-7.14109e-165	-5.23336e-163	3.3798e-163	2.61186e-163	-1.08675e-163	-1.6618e-163	-7.69702e-163	-1.92032e-163	2.33041e-163	-5.666e-163	3.97143e-163	1.12489e-164	5.20325e-163	-1.44738e-163	1.22753e-162	6.55913e-163	-9.31047e-163	3.04177e-163	5.19882e-163	2.56412e-163	0
3.85762e-163	-3.20677e-163	-4.75873e-163	-7.112e-163	1.89544e-163	4.89402e-164	1.69177e-163	-9.6706e-163	2.36538e-163	-4.70255e-163	-7.14109e-165	-5.23336e-163	3.3798e-163	2.61186e-163	-1.08675e-163	-1.6618e-163	-7.69702e-163	-1.92032e-163	2.33041e-163	-5.666e-163	3.97143e-163	1.12489e-164	5.20325e-163	-1.44738e-163	1.22753e-162	6.55913e-163	-9.31047e-163	3.04177e-163	5.19882e-163	2.56412e-163	0
3.85762e-163	-3.20677e-163	-4.75873e-163	-7.112e-163	1.89544e-163	4.89402e-164	1.69177e-163	-9.6706e-163	2.36538e-163	-4.70255e-163	-7.14109e-165	-5.23336e-163	3.3798e-163	2.61186e-163	-1.08675e-163	-1.6618e-163	-7.69702e-163	-1.92032e-163	2.33041e-163	-5.666e-163	3.97143e-163	1.12489e-164	5.20325e-163	-1.44738e-163	1.22753e-162	6.55913e-163	-9.31047e-163	3.04177e-163	5.19882e-163	2.56412e-163	0
3.85762e-163	-3.20677e-163	-4.75873e-163	-7.112e-163	1.89544e-163	4.89402e-164	1.69177e-163	-9.6706e-163	2.36538e-163	-4.70255e-163	-7.14109e-165	-5.23336e-163	3.3798e-163	2.61186e-163	-1.08675e-163	-1.6618e-163	-7.69702e-163	-1.92032e-163	2.33041e-163	-5.666e-163	3.97143e-163	1.12489e-164	5.20325e-163	-1.44738e-163	1.22753e-162	6.55913e-163	-9.31047e-163	3.04177e-163	5.19882e-163	2.56412e-163	0
3.85762e-163	-3.20677e-163	-4.75873e-163	-7.112e-163	1.89544e-163	4.89402e-164	1.69177e-163	-9.6706e-163	2.36538e-163	-4.70255e-163	-7.14109e-165	-5.23336e-163	3.3798e-163	2.61186e-163	-1.08675e-163	-1.6618e-163	-7.69702e-163	-1.92032e-163	2.33041e-163	-5.666e-163	3.97143e-163	1.12489e-164	5.20325e-163	-1.44738e-163	1.22753e-162	6.55913e-163	-9.31047e-163	3.04177e-163	5.19882e-163	2.56412e-163	0
3.85762e-163	-3.20677e-163	-4.75873e-163	-7.112e-163	1.89544e-163	4.89402e-164	1.69177e-163	-9.6706e-163	2.36538e-163	-4.70255e-163	-7.14109e-165	-5.23336e-163	3.3798e-163	2.61186e-163	-1.08675e-163	-1.6618e-163	-7.69702e-163	-1.92032e-163	2.33041e-163	-5.666e-163	3.97143e-163	1.12489e-164	5.20325e-163	-1.44738e-163	1.22753e-162	6.55913e-163	-9.31047e-163	3.04177e-163	5.19882e-163	2.56412e-163	0
3.85762e-163	-3.20677e-163	-4.75873e-163	-7.112e-163	1.89544e-163	4.89402e-164	1.69177e-163	-9.6706e-163	2.36538e-163	-4.70255e-163	-7.14109e-165	-5.23336e-163	3.3798e-163	2.61186e-163	-1.08675e-163	-1.6618e-163	-7.69702e-163	-1.92032e-163	2.33041e-163	-5.666e-163	3.97143e-163	1.12489e-164	5.20325e-163	-1.44738e-163	1.22753e-162	6.55913e-163	-9.31047e-163	3.04177e-163	5.19882e-163	2.56412e-163	0
3.85762e-163	-3.20677e-163	-4.75873e-163	-7.112e-163	1.89544e-163	4.89402e-164	1.69177e-163	-9.6706e-163	2.36538e-163	-4.70255e-163	-7.14109e-165	-5.23336e-163	3.3798e-163	2.61186e-163	-1.08675e-163	-1.6618e-163	-7.69702e-163	-1.92032e-163	2.33041e-163	-5.666e-163	3.97143e-163	1.12489e-164	5.20325e-163	-1.44738e-163	1.22753e-162	6.55913e-163	-9.31047e-163	3.04177e-163	5.19882e-163	2.56412e-163	0
3.85762e-163	-3.20677e-163	-4.75873e-163	-7.112e-163	1.89544e-163	4.89402e-164	1.69177e-163	-9.6706e-163	2.36538e-163	-4.70255e-163	-7.14109e-165	-5.23336e-163	3.3798e-163	2.61186e-163	-1.08675e-163	-1.6618e-163	-7.69702e-163	-1.92032e-163	2.33041e-163	-5.666e-163	3.97143e-163	1.12489e-164	5.20325e-163	-1.44738e-163	1.22753e-162	6.55913e-163	-9.31047e-163	3.04177e-163	5.19882e-163	2.56412e-163	0
3.85762e-163	-3.20677e-163	-4.75873e-163	-7.112e-163	1.89544e-163	4.89402e-164	1.69177e-163	-9.6706e-163	2.36538e-163	-4.70255e-163	-7.14109e-165	-5.23336e-163	3.3798e-163	2.61186e-163	-1.08675e-163	-1.6618e-163	-7.69702e-163	-1.92032e-163	2.33041e-163	-5.666e-163	3.97143e-163	1.12489e-164	5.20325e-163	-1.44738e-163	1.22753e-162	6.55913e-163	-9.31047e-163	3.04177e-163	5.19882e-163	2.56412e-163	0
3.85762e-163	-3.20677e-163	-4.75873e-163	-7.112e-163	1.89544e-163	4.89402e-164	1.69177e-163	-9.6706e-163	2.36538e-163	-4.70255e-163	-7.14109e-165	-5.23336e-163	3.3798e-163	2.61186e-163	-1.08675e-163	-1.6618e-163	-7.69702e-163	-1.92032e-163	2.33041e-163	-5.666e-163	3.97143e-163	1.12489e-164	5.20325e-163	-1.44738e-163	1.22753e-162	6.55913e-163	-9.31047e-163	3.04177e-163	5.19882e-163	2.56412e-163	0
3.85762e-163	-3.20677e-163	-4.75873e-163	-7.112e-163	1.89544e-163	4.89402e-164	1.69177e-163	-9.6706e-163	2.36538e-163	-4.70255e-163	-7.14109e-165	-5.23336e-163	3.3798e-163	2.61186e-163	-1.08675e-163	-1.6618e-163	-7.69702e-163	-1.92032e-163	2.33041e-163	-5.666e-163	3.97143e-163	1.12489e-164	5.20325e-163	-1.44738e-163	1.22753e-162	6.55913e-163	-9.31047e-163	3.04177e-163	5.19882e-163	2.56412e-163	0
3.85762e-163	-3.20677e-163	-4.75873e-163	-7.112e-163	1.89544e-163	4.89402e-164	1.69177e-163	-9.6706e-163	2.36538e-163	-4.70255e-163	-7.14109e-165	-5.23336e-163	3.3798e-163	2.61186e-163	-1.08675e-163	-1.6618e-163	-7.69702e-163	-1.92032e-163	2.33041e-163	-5.666e-163	3.97143e-163	1.12489e-164	5.20325e-163	-1.44738e-163	1.22753e-162	6.55913e-163	-9.31047e-163	3.04177e-163	5.19882e-163	2.56412e-163	0
3.85762e-163	-3.20677e-163	-4.75873e-163	-7.112e-163	1.89544e-163	4.89402e-164	1.69177e-163	-9.6706e-163	2.36538e-163	-4.70255e-163	-7.14109e-165	-5.23336e-163	3.3798e-163	2.61186e-163	-1.08675e-163	-1.6618e-163	-7.69702e-163	-1.92032e-163	2.33041e-163	-5.666e-163	3.97143e-163	1.12489e-164	5.20325e-163	-1.44738e-163	1.22753e-162	6.55913e-163	-9.31047e-163	3.04177e-163	5.19882e-163	2.56412e-163	0
3.85762e-163	-3.20677e-163	-4.75873e-163	-7.112e-163	1.89544e-163	4.89402e-164	1.69177e-163	-9.6706e-163	2.36538e-163	-4.70255e-163	-7.14109e-165	-5.23336e-163	3.3798e-163	2.61186e-163	-1.08675e-163	-1.6618e-163	-7.69702e-163	-1.92032e-163	2.33041e-163	-5.666e-163	3.97143e-163	1.12489e-164	5.20325e-163	-1.44738e-163	1.22753e-162	6.55913e-163	-9.31047e-163	3.04177e-163	5.19882e-163	2.56412e-163	0
3.85762e-163	-3.20677e-163	-4.75873e-163	-7.112e-163	1.89544e-163	4.89402e-164	1.69177e-163	-9.6706e-163	2.36538e-163	-4.70255e-163	-7.14109e-165	-5.23336e-163	3.3798e-163	2.61186e-163	-1.08675e-163	-1.6618e-163	-7.69702e-163	-1.92032e-163	2.33041e-163	-5.666e-163	3.97143e-163	1.12489e-164	5.20325e-163	-1.44738e-163	1.22753e-162	6.55913e-163	-9.31047e-163	3.04177e-163	5.19882e-163	2.56412e-163	0
3.85762e-163	-3.20677e-163	-4.75873e-163	-7.112e-163	1.89544e-163	4.89402e-164	1.69177e-163	-9.6706e-163	2.36538e-163	-4.70255e-163	-7.14109e-165	-5.23336e-163	3.3798e-163	2.61186e-163	-1.08675e-163	-1.6618e-163	-7.69702e-163	-1.92032e-163	2.33041e-163	-5.666e-163	3.97143e-163	1.12489e-164	5.20325e-163	-1.44738e-163	1.22753e-162	6.55913e-163	-9.31047e-163	3.04177e-163	5.19882e-163	2.56412e-163	0
3.85762e-163	-3.20677e-163	-4.75873e-163	-7.112e-163	1.89544e-163	4.89402e-164	1.69177e-163	-9.6706e-163	2.36538e-163	-4.70255e-163	-7.14109e-165	-5.23336e-163	3.3798e-163	2.61186e-163	-1.08675e-163	-1.6618e-163	-7.69702e-163	-1.92032e-163	2.33041e-163	-5.666e-163	3.97143e-163	1.12489e-164	5.20325e-163	-1.44738e-163	1.22753e-162	6.55913e-163	-9.31047e-163	3.04177e-163	5.19882e-163	2.56412e-163	0
3.85762e-163	-3.20677e-163	-4.75873e-163	-7.112e-163	1.89544e-163	4.89402e-164	1.69177e-163	-9.6706e-163	2.36538e-163	-4.70255e-163	-7.14109e-165	-5.23336e-163	3.3798e-163	2.61186e-163	-1.08675e-163	-1.6618e-163	-7.69702e-163	-1.92032e-163	2.33041e-163	-5.666e-163	3.97143e-163	1.12489e-164	5.20325e-163	-1.44738e-163	1.22753e-162	6.55913e-163	-9.31047e-163	3.04177e-163	5.19882e-163	2.56412e-163	0
3.85762e-163	-3.20677e-163	-4.75873e-163	-7.112e-163	1.89544e-163	4.89402e-164	1.69177e-163	-9.6706e-163	2.36538e-163	-4.70255e-163	-7.14109e-165	-5.23336e-163	3.3798e-163	2.61186e-163	-1.08675e-163	-1.6618e-163	-7.69702e-163	-1.92032e-163	2.33041e-163	-5.666e-163	3.97143e-163	1.12489e-164	5.20325e-163	-1.44738e-163	1.22753e-162	6.55913e-163	-9.31047e-163	3.04177e-163	5.19882e-163	2.56412e-163	0
3.85762e-163	-3.20677e-163	-4.75873e-163	-7.112e-163	1.89544e-163	4.89402e-164	1.69177e-163	-9.6706e-163	2.36538e-163	-4.70255e-163	-7.14109e-165	-5.23336e-163	3.3798e-163	2.61186e-163	-1.08675e-163	-1.6618e-163	-7.69702e-163	-1.92032e-163	2.33041e-163	-5.666e-163	3.97143e-163	1.12489e-164	5.20325e-163	-1.44738e-163	1.22753e-162	6.55913e-163	-9.31047e-163	3.04177e-163	5.19882e-163	2.56412e-163	0
3.85762e-163	-3.20677e-163	-4.75873e-163	-7.112e-163	1.89544e-163	4.89402e-164	1.69177e-163	-9.6706e-163	2.36538e-163	-4.70255e-163	-7.14109e-165	-5.23336e-163	3.3798e-163	2.61186e-163	-1.08675e-163	-1.6618e-163	-7.69702e-163	-1.92032e-163	2.33041e-163	-5.666e-163	3.97143e-163	1.12489e-164	5.20325e-163	-1.44738e-163	1.22753e-162	6.55913e-163	-9.31047e-163	3.04177e-163	5.19882e-163	2.56412e-163	0
3.85762e-163	-3.20677e-163	-4.75873e-163	-7.112e-163	1.89544e-163	4.89402e-164	1.69177e-163	-9.6706e-163	2.36538e-163	-4.70255e-163	-7.14109e-165	-5.23336e-163	3.3798e-163	2.61186e-163	-1.08675e-163	-1.6618e-163	-7.69702e-163	-1.92032e-163	2.33041e-163	-5.666e-163	3.97143e-163	1.12489e-164	5.20325e-163	-1.44738e-163	1.22753e-162	6.55913e-163	-9.31047e-163	3.04177e-163	5.19882e-163	2.56412e-163	0
3.85762e-163	-3.20677e-163	-4.75873e-163	-7.112e-163	1.89544e-163	4.89402e-164	1.69177e-163	-9.6706e-163	2.36538e-163	-4.70255e-163	-7.14109e-165	-5.23336e-163	3.3798e-163	2.61186e-163	-1.08675e-163	-1.6618e-163	-7.69702e-163	-1.92032e-163	2.33041e-163	-5.666e-163	3.97143e-163	1.12489e-164	5.20325e-163	-1.44738e-163	1.22753e-162	6.55913e-163	-9.31047e-163	3.04177e-163	5.19882e-163	2.56412e-163	0
3.85762e-163	-3.20677e-163	-4.75873e-163	-7.112e-163	1.89544e-163	4.89402e-164	1.69177e-163	-9.6706e-163	2.36538e-163	-4.70255e-163	-7.14109e-165	-5.23336e-163	3.3798e-163	2.61186e-163	-1.08675e-163	-1.6618e-163	-7.69702e-163	-1.92032e-163	2.33041e-163	-5.666e-163	3.97143e-163	1.12489e-164	5.20325e-163	-1.44738e-163	1.22753e-162	6.55913e-163	-9.31047e-163	3.04177e-163	5.19882e-163	2.56412e-163	0
3.85762e-163	-3.20677e-163	-4.75873e-163	-7.112e-163	1.89544e-163	4.89402e-164	1.69177e-163	-9.6706e-163	2.36538e-163	-4.70255e-163	-7.14109e-165	-5.23336e-163	3.3798e-163	2.61186e-163	-1.08675e-163	-1.6618e-163	-7.69702e-163	-1.92032e-163	2.33041e-163	-5.666e-163	3.97143e-163	1.12489e-164	5.20325e-163	-1.44738e-163	1.22753e-162	6.55913e-163	-9.31047e-163	3.04177e-163	5.19882e-163	2.56412e-163	0
3.85762e-163	-3.20677e-163	-4.75873e-163	-7.112e-163	1.89544e-163	4.89402e-164	1.69177e-163	-9.6706e-163	2.36538e-163	-4.70255e-163	-7.14109e-165	-5.23336e-163	3.3798e-163	2.61186e-163	-1.08675e-163	-1.6618e-163	-7.69702e-163	-1.92032e-163	2.33041e-163	-5.666e-163	3.97143e-163	1.12489e-164	5.20325e-163	-1.44738e-163	1.22753e-162	6.55913e-163	-9.31047e-163	3.04177e-163	5.19882e-163	2.56412e-163	0
3.85762e-163	-3.20677e-163	-4.75873e-163	-7.112e-163	1.89544e-163	4.89402e-164	1.69177e-163	-9.6706e-163	2.36538e-163	-4.70255e-163	-7.14109e-165	-5.23336e-163	3.3798e-163	2.61186e-163	-1.08675e-163	-1.6618e-163	-7.69702e-163	-1.92032e-163	2.33041e-163	-5.666e-163	3.97143e-163	1.12489e-164	5.20325e-163	-1.44738e-163	1.22753e-162	6.55913e-163	-9.31047e-163	3.04177e-163	5.19882e-163	2.56412e-163	0
3.85762e-163	-3.20677e-163	-4.75873e-163	-7.112e-163	1.89544e-163	4.89402e-164	1.69177e-163	-9.6706e-163	2.36538e-163	-4.70255e-163	-7.14109e-165	-5.23336e-163	3.3798e-163	2.61186e-163	-1.08675e-163	-1.6618e-163	-7.69702e-163	-1.92032e-163	2.33041e-163	-5.666e-163	3.97143e-163	1.12489e-164	5.20325e-163	-1.44738e-163	1.22753e-162	6.55913e-163	-9.31047e-163	3.04177e-163	5.19882e-163	2.56412e-163	0
3.85762e-163	-3.20677e-163	-4.75873e-163	-7.112e-163	1.89544e-163	4.89402e-164	1.69177e-163	-9.6706e-163	2.36538e-163	-4.70255e-163	-7.14109e-165	-5.23336e-163	3.3798e-163	2.61186e-163	-1.08675e-163	-1.6618e-163	-7.69702e-163	-1.92032e-163	2.33041e-163	-5.666e-163	3.97143e-163	1.12489e-164	5.20325e-163	-1.44738e-163	1.22753e-162	6.55913e-163	-9.31047e-163	3.04177e-163	5.19882e-163	2.56412e-163	0
3.85762e-163	-3.20677e-163	-4.75873e-163	-7.112e-163	1.89544e-163	4.89402e-164	1.69177e-163	-9.6706e-163	2.36538e-163	-4.70255e-163	-7.14109e-165	-5.23336e-163	3.3798e-163	2.61186e-163	-1.08675e-163	-1.6618e-163	-7.69702e-163	-1.92032e-163	2.33041e-163	-5.666e-163	3.97143e-163	1.12489e-164	5.20325e-163	-1.44738e-163	1.22753e-162	6.55913e-163	-9.31047e-163	3.04177e-163	5.19882e-163	2.56412e-163	0
3.85762e-163	-3.20677e-163	-4.75873e-163	-7.112e-163	1.89544e-163	4.89402e-164	1.69177e-163	-9.6706e-163	2.36538e-163	-4.70255e-163	-7.14109e-165	-5.23336e-163	3.3798e-163	2.61186e-163	-1.08675e-163	-1.6618e-163	-7.69702e-163	-1.92032e-163	2.33041e-163	-5.666e-163	3.97143e-163	1.12489e-164	5.20325e-163	-1.44738e-163	1.22753e-162	6.55913e-163	-9.31047e-163	3.04177e-163	5.19882e-163	2.56412e-163	0
3.85762e-163	-3.20677e-163	-4.75873e-163	-7.112e-163	1.89544e-163	4.89402e-164	1.69177e-163	-9.6706e-163	2.36538e-163	-4.70255e-163	-7.14109e-165	-5.23336e-163	3.3798e-163	2.61186e-163	-1.08675e-163	-1.6618e-163	-7.69702e-163	-1.92032e-163	2.33041e-163	-5.666e-163	3.97143e-163	1.12489e-164	5.20325e-163	-1.44738e-163	1.22753e-162	6.55913e-163	-9.31047e-163	3.04177e-163	5.19882e-163	2.56412e-163	0
3.85762e-163	-3.20677e-163	-4.75873e-163	-7.112e-163	1.89544e-163	4.89402e-164	1.69177e-163	-9.6706e-163	2.36538e-163	-4.70255e-163	-7.14109e-165	-5.23336e-163	3.3798e-163	2.61186e-163	-1.08675e-163	-1.6618e-163	-7.69702e-163	-1.92032e-163	2.33041e-163	-5.666e-163	3.97143e-163	1.12489e-164	5.20325e-163	-1.44738e-163	1.22753e-162	6.55913e-163	-9.31047e-163	3.04177e-163	5.19882e-163	2.56412e-163	0
3.85762e-163	-3.20677e-163	-4.75873e-163	-7.112e-163	1.89544e-163	4.89402e-164	1.69177e-163	-9.6706e-163	2.36538e-163	-4.70255e-163	-7.14109e-165	-5.23336e-163	3.3798e-163	2.61186e-163	-1.08675e-163	-1.6618e-163	-7.69702e-163	-1.92032e-163	2.33041e-163	-5.666e-163	3.97143e-163	1.12489e-164	5.20325e-163	-1.44738e-163	1.22753e-162	6.55913e-163	-9.31047e-163	3.04177e-163	5.19882e-163	2.56412e-163	0
3.85762e-163	-3.20677e-163	-4.75873e-163	-7.112e-163	1.89544e-163	4.89402e-164	1.69177e-163	-9.6706e-163	2.36538e-163	-4.70255e-163	-7.14109e-165	-5.23336e-163	3.3798e-163	2.61186e-163	-1.08675e-163	-1.6618e-163	-7.69702e-163	-1.92032e-163	2.33041e-163	-5.666e-163	3.97143e-163	1.12489e-164	5.20325e-163	-1.44738e-163	1.22753e-162	6.55913e-163	-9.31047e-163	3.04177e-163	5.19882e-163	2.56412e-163	0
3.85762e-163	-3.20677e-163	-4.75873e-163	-7.112e-163	1.89544e-163	4.89402e-164	1.69177e-163	-9.6706e-163	2.36538e-163	-4.70255e-163	-7.14109e-165	-5.23336e-163	3.3798e-163	2.61186e-163	-1.08675e-163	-1.6618e-163	-7.69702e-163	-1.92032e-163	2.33041e-163	-5.666e-163	3.97143e-163	1.12489e-164	5.20325e-163	-1.44738e-163	1.22753e-162	6.55913e-163	-9.31047e-163	3.04177e-163	5.19882e-163	2.56412e-163	0
3.85762e-163	-3.20677e-163	-4.75873e-163	-7.112e-163	1.89544e-163	4.89402e-164	1.69177e-163	-9.6706e-163	2.36538e-163	-4.70255e-163	-7.14109e-165	-5.23336e-163	3.3798e-163	2.61186e-163	-1.08675e-163	-1.6618e-163	-7.69702e-163	-1.92032e-163	2.33041e-163	-5.666e-163	3.97143e-163	1.12489e-164	5.20325e-163	-1.44738e-163	1.22753e-162	6.55913e-163	-9.31047e-163	3.04177e-163	5.19882e-163	2.56412e-163	0
3.85762e-163	-3.20677e-163	-4.75873e-163	-7.112e-163	1.89544e-163	4.89402e-164	1.69177e-163	-9.6706e-163	2.36538e-163	-4.70255e-163	-7.14109e-165	-5.23336e-163	3.3798e-163	2.61186e-163	-1.08675e-163	-1.6618e-163	-7.69702e-163	-1.92032e-163	2.33041e-163	-5.666e-163	3.97143e-163	1.12489e-164	5.20325e-163	-1.44738e-163	1.22753e-162	6.55913e-163	-9.31047e-163	3.04177e-163	5.19882e-163	2.56412e-163	0
3.85762e-163	-3.20677e-163	-4.75873e-163	-7.112e-163	1.89544e-163	4.89402e-164	1.69177e-163	-9.6706e-163	2.36538e-163	-4.70255e-163	-7.14109e-165	-5.23336e-163	3.3798e-163	2.61186e-163	-1.08675e-163	-1.6618e-163	-7.69702e-163	-1.92032e-163	2.33041e-163	-5.666e-163	3.97143e-163	1.12489e-164	5.20325e-163	-1.44738e-163	1.22753e-162	6.55913e-163	-9.31047e-163	3.04177e-163	5.19882e-163	2.56412e-163	0
3.85762e-163	-3.20677e-163	-4.75873e-163	-7.112e-163	1.89544e-163	4.89402e-164	1.69177e-163	-9.6706e-163	2.36538e-163	-4.70255e-163	-7.14109e-165	-5.23336e-163	3.3798e-163	2.61186e-163	-1.08675e-163	-1.6618e-163	-7.69702e-163	-1.92032e-163	2.33041e-163	-5.666e-163	3.97143e-163	1.12489e-164	5.20325e-163	-1.44738e-163	1.22753e-162	6.55913e-163	-9.31047e-163	3.04177e-163	5.19882e-163	2.56412e-163	0
3.85762e-163	-3.20677e-163	-4.75873e-163	-7.112e-163	1.89544e-163	4.89402e-164	1.69177e-163	-9.6706e-163	2.36538e-163	-4.70255e-163	-7.14109e-165	-5.23336e-163	3.3798e-163	2.61186e-163	-1.08675e-163	-1.6618e-163	-7.69702e-163	-1.92032e-163	2.33041e-163	-5.666e-163	3.97143e-163	1.12489e-164	5.20325e-163	-1.44738e-163	1.22753e-162	6.55913e-163	-9.31047e-163	3.04177e-163	5.19882e-163	2.56412e-163	0
3.85762e-163	-3.20677e-163	-4.75873e-163	-7.112e-163	1.89544e-163	4.89402e-164	1.69177e-163	-9.6706e-163	2.36538e-163	-4.70255e-163	-7.14109e-165	-5.23336e-163	3.3798e-163	2.61186e-163	-1.08675e-163	-1.6618e-163	-7.69702e-163	-1.92032e-163	2.33041e-163	-5.666e-163	3.97143e-163	1.12489e-164	5.20325e-163	-1.44738e-163	1.22753e-162	6.55913e-163	-9.31047e-163	3.04177e-163	5.19882e-163	2.56412e-163	0
3.85762e-163	-3.20677e-163	-4.75873e-163	-7.112e-163	1.89544e-163	4.89402e-164	1.69177e-163	-9.6706e-163	2.36538e-163	-4.70255e-163	-7.14109e-165	-5.23336e-163	3.3798e-163	2.61186e-163	-1.08675e-163	-1.6618e-163	-7.69702e-163	-1.92032e-163	2.33041e-163	-5.666e-163	3.97143e-163	1.12489e-164	5.20325e-163	-1.44738e-163	1.22753e-162	6.55913e-163	-9.31047e-163	3.04177e-163	5.19882e-163	2.56412e-163	0
3.85762e-163	-3.20677e-163	-4.75873e-163	-7.112e-163	1.89544e-163	4.89402e-164	1.69177e-163	-9.6706e-163	2.36538e-163	-4.70255e-163	-7.14109e-165	-5.23336e-163	3.3798e-163	2.61186e-163	-1.08675e-163	-1.6618e-163	-7.69702e-163	-1.92032e-163	2.33041e-163	-5.666e-163	3.97143e-163	1.12489e-164	5.20325e-163	-1.44738e-163	1.22753e-162	6.55913e-163	-9.31047e-163	3.04177e-163	5.19882e-163	2.56412e-163	0
3.85762e-163	-3.20677e-163	-4.75873e-163	-7.112e-163	1.89544e-163	4.89402e-164	1.69177e-163	-9.6706e-163	2.36538e-163	-4.70255e-163	-7.14109e-165	-5.23336e-163	3.3798e-163	2.61186e-163	-1.08675e-163	-1.6618e-163	-7.69702e-163	-1.92032e-163	2.33041e-163	-5.666e-163	3.97143e-163	1.12489e-164	5.20325e-163	-1.44738e-163	1.22753e-162	6.55913e-163	-9.31047e-163	3.04177e-163	5.19882e-163	2.56412e-163	0
3.85762e-163	-3.20677e-163	-4.75873e-163	-7.112e-163	1.89544e-163	4.89402e-164	1.69177e-163	-9.6706e-163	2.36538e-163	-4.70255e-163	-7.14109e-165	-5.23336e-163	3.3798e-163	2.61186e-163	-1.08675e-163	-1.6618e-163	-7.69702e-163	-1.92032e-163	2.33041e-163	-5.666e-163	3.97143e-163	1.12489e-164	5.20325e-163	-1.44738e-163	1.22753e-162	6.55913e-163	-9.31047e-163	3.04177e-163	5.19882e-163	2.56412e-163	0
3.85762e-163	-3.20677e-163	-4.75873e-163	-7.112e-163	1.89544e-163	4.89402e-164	1.69177e-163	-9.6706e-163	2.36538e-163	-4.70255e-163	-7.14109e-165	-5.23336e-163	3.3798e-163	2.61186e-163	-1.08675e-163	-1.6618e-163	-7.69702e-163	-1.92032e-163	2.33041e-163	-5.666e-163	3.97143e-163	1.12489e-164	5.20325e-163	-1.44738e-163	1.22753e-162	6.55913e-163	-9.31047e-163	3.04177e-163	5.19882e-163	2.56412e-163	0
3.85762e-163	-3.20677e-163	-4.75873e-163	-7.112e-163	1.89544e-163	4.89402e-164	1.69177e-163	-9.6706e-163	2.36538e-163	-4.70255e-163	-7.14109e-165	-5.23336e-163	3.3798e-163	2.61186e-163	-1.08675e-163	-1.6618e-163	-7.69702e-163	-1.92032e-163	2.33041e-163	-5.666e-163	3.97143e-163	1.12489e-164	5.20325e-163	-1.44738e-163	1.22753e-162	6.55913e-163	-9.31047e-163	3.04177e-163	5.19882e-163	2.56412e-163	0
3.85762e-163	-3.20677e-163	-4.75873e-163	-7.112e-163	1.89544e-163	4.89402e-164	1.69177e-163	-9.6706e-163	2.36538e-163	-4.70255e-163	-7.14109e-165	-5.23336e-163	3.3798e-163	2.61186e-163	-1.08675e-163	-1.6618e-163	-7.69702e-163	-1.92032e-163	2.33041e-163	-5.666e-163	3.97143e-163	1.12489e-164	5.20325e-163	-1.44738e-163	1.22753e-162	6.55913e-163	-9.31047e-163	3.04177e-163	5.19882e-163	2.56412e-163	0
3.85762e-163	-3.20677e-163	-4.75873e-163	-7.112e-163	1.89544e-163	4.89402e-164	1.69177e-163	-9.6706e-163	2.36538e-163	-4.70255e-163	-7.14109e-165	-5.23336e-163	3.3798e-163	2.61186e-163	-1.08675e-163	-1.6618e-163	-7.69702e-163	-1.92032e-163	2.33041e-163	-5.666e-163	3.97143e-163	1.12489e-164	5.20325e-163	-1.44738e-163	1.22753e-162	6.55913e-163	-9.31047e-163	3.04177e-163	5.19882e-163	2.56412e-163	0
3.85762e-163	-3.20677e-163	-4.75873e-163	-7.112e-163	1.89544e-163	4.89402e-164	1.69177e-163	-9.6706e-163	2.36538e-163	-4.70255e-163	-7.14109e-165	-5.23336e-163	3.3798e-163	2.61186e-163	-1.08675e-163	-1.6618e-163	-7.69702e-163	-1.92032e-163	2.33041e-163	-5.666e-163	3.97143e-163	1.12489e-164	5.20325e-163	-1.44738e-163	1.22753e-162	6.55913e-163	-9.31047e-163	3.04177e-163	5.19882e-163	2.56412e-163	0
3.85762e-163	-3.20677e-163	-4.75873e-163	-7.112e-163	1.89544e-163	4.89402e-164	1.69177e-163	-9.6706e-163	2.36538e-163	-4.70255e-163	-7.14109e-165	-5.23336e-163	3.3798e-163	2.61186e-163	-1.08675e-163	-1.6618e-163	-7.69702e-163	-1.92032e-163	2.33041e-163	-5.666e-163	3.97143e-163	1.12489e-164	5.20325e-163	-1.44738e-163	1.22753e-162	6.55913e-163	-9.31047e-163	3.04177e-163	5.19882e-163	2.56412e-163	0
3.85762e-163	-3.20677e-163	-4.75873e-163	-7.112e-163	1.89544e-163	4.89402e-164	1.69177e-163	-9.6706e-163	2.36538e-163	-4.70255e-163	-7.14109e-165	-5.23336e-163	3.3798e-163	2.61186e-163	-1.08675e-163	-1.6618e-163	-7.69702e-163	-1.92032e-163	2.33041e-163	-5.666e-163	3.97143e-163	1.12489e-164	5.20325e-163	-1.44738e-163	1.22753e-162	6.55913e-163	-9.31047e-163	3.04177e-163	5.19882e-163	2.56412e-163	0
3.85762e-163	-3.20677e-163	-4.75873e-163	-7.112e-163	1.89544e-163	4.89402e-164	1.69177e-163	-9.6706e-163	2.36538e-163	-4.70255e-163	-7.14109e-165	-5.23336e-163	3.3798e-163	2.61186e-163	-1.08675e-163	-1.6618e-163	-7.69702e-163	-1.92032e-163	2.33041e-163	-5.666e-163	3.97143e-163	1.12489e-164	5.20325e-163	-1.44738e-163	1.22753e-162	6.55913e-163	-9.31047e-163	3.04177e-163	5.19882e-163	2.56412e-163	0
3.85762e-163	-3.20677e-163	-4.75873e-163	-7.112e-163	1.89544e-163	4.89402e-164	1.69177e-163	-9.6706e-163	2.36538e-163	-4.70255e-163	-7.14109e-165	-5.23336e-163	3.3798e-163	2.61186e-163	-1.08675e-163	-1.6618e-163	-7.69702e-163	-1.92032e-163	2.33041e-163	-5.666e-163	3.97143e-163	1.12489e-164	5.20325e-163	-1.44738e-163	1.22753e-162	6.55913e-163	-9.31047e-163	3.04177e-163	5.19882e-163	2.56412e-163	0
3.85762e-163	-3.20677e-163	-4.75873e-163	-7.112e-163	1.89544e-163	4.89402e-164	1.69177e-163	-9.6706e-163	2.36538e-163	-4.70255e-163	-7.14109e-165	-5.23336e-163	3.3798e-163	2.61186e-163	-1.08675e-163	-1.6618e-163	-7.69702e-163	-1.92032e-163	2.33041e-163	-5.666e-163	3.97143e-163	1.12489e-164	5.20325e-163	-1.44738e-163	1.22753e-162	6.55913e-163	-9.31047e-163	3.04177e-163	5.19882e-163	2.56412e-163	0
3.85762e-163	-3.20677e-163	-4.75873e-163	-7.112e-163	1.89544e-163	4.89402e-164	1.69177e-163	-9.6706e-163	2.36538e-163	-4.70255e-163	-7.14109e-165	-5.23336e-163	3.3798e-163	2.61186e-163	-1.08675e-163	-1.6618e-163	-7.69702e-163	-1.92032e-163	2.33041e-163	-5.666e-163	3.97143e-163	1.12489e-164	5.20325e-163	-1.44738e-163	1.22753e-162	6.55913e-163	-9.31047e-163	3.04177e-163	5.19882e-163	2.56412e-163	0
3.85762e-163	-3.20677e-163	-4.75873e-163	-7.112e-163	1.89544e-163	4.89402e-164	1.69177e-163	-9.6706e-163	2.36538e-163	-4.70255e-163	-7.14109e-165	-5.23336e-163	3.3798e-163	2.61186e-163	-1.08675e-163	-1.6618e-163	-7.69702e-163	-1.92032e-163	2.33041e-163	-5.666e-163	3.97143e-163	1.12489e-164	5.20325e-163	-1.44738e-163	1.22753e-162	6.55913e-163	-9.31047e-163	3.04177e-163	5.19882e-163	2.56412e-163	0
3.85762e-163	-3.20677e-163	-4.75873e-163	-7.112e-163	1.89544e-163	4.89402e-164	1.69177e-163	-9.6706e-163	2.36538e-163	-4.70255e-163	-7.14109e-165	-5.23336e-163	3.3798e-163	2.61186e-163	-1.08675e-163	-1.6618e-163	-7.69702e-163	-1.92032e-163	2.33041e-163	-5.666e-163	3.97143e-163	1.12489e-164	5.20325e-163	-1.44738e-163	1.22753e-162	6.55913e-163	-9.31047e-163	3.04177e-163	5.19882e-163	2.56412e-163	0
3.85762e-163	-3.20677e-163	-4.75873e-163	-7.112e-163	1.89544e-163	4.89402e-164	1.69177e-163	-9.6706e-163	2.36538e-163	-4.70255e-163	-7.14109e-165	-5.23336e-163	3.3798e-163	2.61186e-163	-1.08675e-163	-1.6618e-163	-7.69702e-163	-1.92032e-163	2.33041e-163	-5.666e-163	3.97143e-163	1.12489e-164	5.20325e-163	-1.44738e-163	1.22753e-162	6.55913e-163	-9.31047e-163	3.04177e-163	5.19882e-163	2.56412e-163	0
3.85762e-163	-3.20677e-163	-4.75873e-163	-7.112e-163	1.89544e-163	4.89402e-164	1.69177e-163	-9.6706e-163	2.36538e-163	-4.70255e-163	-7.14109e-165	-5.23336e-163	3.3798e-163	2.61186e-163	-1.08675e-163	-1.6618e-163	-7.69702e-163	-1.92032e-163	2.33041e-163	-5.666e-163	3.97143e-163	1.12489e-164	5.20325e-163	-1.44738e-163	1.22753e-162	6.55913e-163	-9.31047e-163	3.04177e-163	5.19882e-163	2.56412e-163	0
3.85762e-163	-3.20677e-163	-4.75873e-163	-7.112e-163	1.89544e-163	4.89402e-164	1.69177e-163	-9.6706e-163	2.36538e-163	-4.70255e-163	-7.14109e-165	-5.23336e-163	3.3798e-163	2.61186e-163	-1.08675e-163	-1.6618e-163	-7.69702e-163	-1.92032e-163	2.33041e-163	-5.666e-163	3.97143e-163	1.12489e-164	5.20325e-163	-1.44738e-163	1.22753e-162	6.55913e-163	-9.31047e-163	3.04177e-163	5.19882e-163	2.56412e-163	0
3.85762e-163	-3.20677e-163	-4.75873e-163	-7.112e-163	1.89544e-163	4.89402e-164	1.69177e-163	-9.6706e-163	2.36538e-163	-4.70255e-163	-7.14109e-165	-5.23336e-163	3.3798e-163	2.61186e-163	-1.08675e-163	-1.6618e-163	-7.69702e-163	-1.92032e-163	2.33041e-163	-5.666e-163	3.97143e-163	1.12489e-164	5.20325e-163	-1.44738e-163	1.22753e-162	6.55913e-163	-9.31047e-163	3.04177e-163	5.19882e-163	2.56412e-163	0
3.85762e-163	-3.20677e-163	-4.75873e-163	-7.112e-163	1.89544e-163	4.89402e-164	1.69177e-163	-9.6706e-163	2.36538e-163	-4.70255e-163	-7.14109e-165	-5.23336e-163	3.3798e-163	2.61186e-163	-1.08675e-163	-1.6618e-163	-7.69702e-163	-1.92032e-163	2.33041e-163	-5.666e-163	3.97143e-163	1.12489e-164	5.20325e-163	-1.44738e-163	1.22753e-162	6.55913e-163	-9.31047e-163	3.04177e-163	5.19882e-163	2.56412e-163	0
3.85762e-163	-3.20677e-163	-4.75873e-163	-7.112e-163	1.89544e-163	4.89402e-164	1.69177e-163	-9.6706e-163	2.36538e-163	-4.70255e-163	-7.14109e-165	-5.23336e-163	3.3798e-163	2.61186e-163	-1.08675e-163	-1.6618e-163	-7.69702e-163	-1.92032e-163	2.33041e-163	-5.666e-163	3.97143e-163	1.12489e-164	5.20325e-163	-1.44738e-163	1.22753e-162	6.55913e-163	-9.31047e-163	3.04177e-163	5.19882e-163	2.56412e-163	0
3.85762e-163	-3.20677e-163	-4.75873e-163	-7.112e-163	1.89544e-163	4.89402e-164	1.69177e-163	-9.6706e-163	2.36538e-163	-4.70255e-163	-7.14109e-165	-5.23336e-163	3.3798e-163	2.61186e-163	-1.08675e-163	-1.6618e-163	-7.69702e-163	-1.92032e-163	2.33041e-163	-5.666e-163	3.97143e-163	1.12489e-164	5.20325e-163	-1.44738e-163	1.22753e-162	6.55913e-163	-9.31047e-163	3.04177e-163	5.19882e-163	2.56412e-163	0
3.85762e-163	-3.20677e-163	-4.75873e-163	-7.112e-163	1.89544e-163	4.89402e-164	1.69177e-163	-9.6706e-163	2.36538e-163	-4.70255e-163	-7.14109e-165	-5.23336e-163	3.3798e-163	2.61186e-163	-1.08675e-163	-1.6618e-163	-7.69702e-163	-1.92032e-163	2.33041e-163	-5.666e-163	3.97143e-163	1.12489e-164	5.20325e-163	-1.44738e-163	1.22753e-162	6.55913e-163	-9.31047e-163	3.04177e-163	5.19882e-163	2.56412e-163	0
3.85762e-163	-3.20677e-163	-4.75873e-163	-7.112e-163	1.89544e-163	4.89402e-164	1.69177e-163	-9.6706e-163	2.36538e-163	-4.70255e-163	-7.14109e-165	-5.23336e-163	3.3798e-163	2.61186e-163	-1.08675e-163	-1.6618e-163	-7.69702e-163	-1.92032e-163	2.33041e-163	-5.666e-163	3.97143e-163	1.12489e-164	5.20325e-163	-1.44738e-163	1.22753e-162	6.55913e-163	-9.31047e-163	3.04177e-163	5.19882e-163	2.56412e-163	0
3.85762e-163	-3.20677e-163	-4.75873e-163	-7.112e-163	1.89544e-163	4.89402e-164	1.69177e-163	-9.6706e-163	2.36538e-163	-4.70255e-163	-7.14109e-165	-5.23336e-163	3.3798e-163	2.61186e-163	-1.08675e-163	-1.6618e-163	-7.69702e-163	-1.92032e-163	2.33041e-163	-5.666e-163	3.97143e-163	1.12489e-164	5.20325e-163	-1.44738e-163	1.22753e-162	6.55913e-163	-9.31047e-163	3.04177e-163	5.19882e-163	2.56412e-163	0
3.85762e-163	-3.20677e-163	-4.75873e-163	-7.112e-163	1.89544e-163	4.89402e-164	1.69177e-163	-9.6706e-163	2.36538e-163	-4.70255e-163	-7.14109e-165	-5.23336e-163	3.3798e-163	2.61186e-163	-1.08675e-163	-1.6618e-163	-7.69702e-163	-1.92032e-163	2.33041e-163	-5.666e-163	3.97143e-163	1.12489e-164	5.20325e-163	-1.44738e-163	1.22753e-162	6.55913e-163	-9.31047e-163	3.04177e-163	5.19882e-163	2.56412e-163	0
3.85762e-163	-3.20677e-163	-4.75873e-163	-7.112e-163	1.89544e-163	4.89402e-164	1.69177e-163	-9.6706e-163	2.36538e-163	-4.70255e-163	-7.14109e-165	-5.23336e-163	3.3798e-163	2.61186e-163	-1.08675e-163	-1.6618e-163	-7.69702e-163	-1.92032e-163	2.33041e-163	-5.666e-163	3.97143e-163	1.12489e-164	5.20325e-163	-1.44738e-163	1.22753e-162	6.55913e-163	-9.31047e-163	3.04177e-163	5.19882e-163	2.56412e-163	0
3.85762e-163	-3.20677e-163	-4.75873e-163	-7.112e-163	1.89544e-163	4.89402e-164	1.69177e-163	-9.6706e-163	2.36538e-163	-4.70255e-163	-7.14109e-165	-5.23336e-163	3.3798e-163	2.61186e-163	-1.08675e-163	-1.6618e-163	-7.69702e-163	-1.92032e-163	2.33041e-163	-5.666e-163	3.97143e-163	1.12489e-164	5.20325e-163	-1.44738e-163	1.22753e-162	6.55913e-163	-9.31047e-163	3.04177e-163	5.19882e-163	2.56412e-163	0
3.85762e-163	-3.20677e-163	-4.75873e-163	-7.112e-163	1.89544e-163	4.89402e-164	1.69177e-163	-9.6706e-163	2.36538e-163	-4.70255e-163	-7.14109e-165	-5.23336e-163	3.3798e-163	2.61186e-163	-1.08675e-163	-1.6618e-163	-7.69702e-163	-1.92032e-163	2.33041e-163	-5.666e-163	3.97143e-163	1.12489e-164	5.20325e-163	-1.44738e-163	1.22753e-162	6.55913e-163	-9.31047e-163	3.04177e-163	5.19882e-163	2.56412e-163	0
3.85762e-163	-3.20677e-163	-4.75873e-163	-7.112e-163	1.89544e-163	4.89402e-164	1.69177e-163	-9.6706e-163	2.36538e-163	-4.70255e-163	-7.14109e-165	-5.23336e-163	3.3798e-163	2.61186e-163	-1.08675e-163	-1.6618e-163	-7.69702e-163	-1.92032e-163	2.33041e-163	-5.666e-163	3.97143e-163	1.12489e-164	5.20325e-163	-1.44738e-163	1.22753e-162	6.55913e-163	-9.31047e-163	3.04177e-163	5.19882e-163	2.56412e-163	0
3.85762e-163	-3.20677e-163	-4.75873e-163	-7.112e-163	1.89544e-163	4.89402e-164	1.69177e-163	-9.6706e-163	2.36538e-163	-4.70255e-163	-7.14109e-165	-5.23336e-163	3.3798e-163	2.61186e-163	-1.08675e-163	-1.6618e-163	-7.69702e-163	-1.92032e-163	2.33041e-163	-5.666e-163	3.97143e-163	1.12489e-164	5.20325e-163	-1.44738e-163	1.22753e-162	6.55913e-163	-9.31047e-163	3.04177e-163	5.19882e-163	2.56412e-163	0
3.85762e-163	-3.20677e-163	-4.75873e-163	-7.112e-163	1.89544e-163	4.89402e-164	1.69177e-163	-9.6706e-163	2.36538e-163	-4.70255e-163	-7.14109e-165	-5.23336e-163	3.3798e-163	2.61186e-163	-1.08675e-163	-1.6618e-163	-7.69702e-163	-1.92032e-163	2.33041e-163	-5.666e-163	3.97143e-163	1.12489e-164	5.20325e-163	-1.44738e-163	1.22753e-162	6.55913e-163	-9.31047e-163	3.04177e-163	5.19882e-163	2.56412e-163	0
3.85762e-163	-3.20677e-163	-4.75873e-163	-7.112e-163	1.89544e-163	4.89402e-164	1.69177e-163	-9.6706e-163	2.36538e-163	-4.70255e-163	-7.14109e-165	-5.23336e-163	3.3798e-163	2.61186e-163	-1.08675e-163	-1.6618e-163	-7.69702e-163	-1.92032e-163	2.33041e-163	-5.666e-163	3.97143e-163	1.12489e-164	5.20325e-163	-1.44738e-163	1.22753e-162	6.55913e-163	-9.31047e-163	3.04177e-163	5.19882e-163	2.56412e-163	0
3.85762e-163	-3.20677e-163	-4.75873e-163	-7.112e-163	1.89544e-163	4.89402e-164	1.69177e-163	-9.6706e-163	2.36538e-163	-4.70255e-163	-7.14109e-165	-5.23336e-163	3.3798e-163	2.61186e-163	-1.08675e-163	-1.6618e-163	-7.69702e-163	-1.92032e-163	2.33041e-163	-5.666e-163	3.97143e-163	1.12489e-164	5.20325e-163	-1.44738e-163	1.22753e-162	6.55913e-163	-9.31047e-163	3.04177e-163	5.19882e-163	2.56412e-163	0
3.85762e-163	-3.20677e-163	-4.75873e-163	-7.112e-163	1.89544e-163	4.89402e-164	1.69177e-163	-9.6706e-163	2.36538e-163	-4.70255e-163	-7.14109e-165	-5.23336e-163	3.3798e-163	2.61186e-163	-1.08675e-163	-1.6618e-163	-7.69702e-163	-1.92032e-163	2.33041e-163	-5.666e-163	3.97143e-163	1.12489e-164	5.20325e-163	-1.44738e-163	1.22753e-162	6.55913e-163	-9.31047e-163	3.04177e-163	5.19882e-163	2.56412e-163	0
3.85762e-163	-3.20677e-163	-4.75873e-163	-7.112e-163	1.89544e-163	4.89402e-164	1.69177e-163	-9.6706e-163	2.36538e-163	-4.70255e-163	-7.14109e-165	-5.23336e-163	3.3798e-163	2.61186e-163	-1.08675e-163	-1.6618e-163	-7.69702e-163	-1.92032e-163	2.33041e-163	-5.666e-163	3.97143e-163	1.12489e-164	5.20325e-163	-1.44738e-163	1.22753e-162	6.55913e-163	-9.31047e-163	3.04177e-163	5.19882e-163	2.56412e-163	0
3.85762e-163	-3.20677e-163	-4.75873e-163	-7.112e-163	1.89544e-163	4.89402e-164	1.69177e-163	-9.6706e-163	2.36538e-163	-4.70255e-163	-7.14109e-165	-5.23336e-163	3.3798e-163	2.61186e-163	-1.08675e-163	-1.6618e-163	-7.69702e-163	-1.92032e-163	2.33041e-163	-5.666e-163	3.97143e-163	1.12489e-164	5.20325e-163	-1.44738e-163	1.22753e-162	6.55913e-163	-9.31047e-163	3.04177e-163	5.19882e-163	2.56412e-163	0
3.85762e-163	-3.20677e-163	-4.75873e-163	-7.112e-163	1.89544e-163	4.89402e-164	1.69177e-163	-9.6706e-163	2.36538e-163	-4.70255e-163	-7.14109e-165	-5.23336e-163	3.3798e-163	2.61186e-163	-1.08675e-163	-1.6618e-163	-7.69702e-163	-1.92032e-163	2.33041e-163	-5.666e-163	3.97143e-163	1.12489e-164	5.20325e-163	-1.44738e-163	1.22753e-162	6.55913e-163	-9.31047e-163	3.04177e-163	5.19882e-163	2.56412e-163	0
3.85762e-163	-3.20677e-163	-4.75873e-163	-7.112e-163	1.89544e-163	4.89402e-164	1.69177e-163	-9.6706e-163	2.36538e-163	-4.70255e-163	-7.14109e-165	-5.23336e-163	3.3798e-163	2.61186e-163	-1.08675e-163	-1.6618e-163	-7.69702e-163	-1.92032e-163	2.33041e-163	-5.666e-163	3.97143e-163	1.12489e-164	5.20325e-163	-1.44738e-163	1.22753e-162	6.55913e-163	-9.31047e-163	3.04177e-163	5.19882e-163	2.56412e-163	0
3.85762e-163	-3.20677e-163	-4.75873e-163	-7.112e-163	1.89544e-163	4.89402e-164	1.69177e-163	-9.6706e-163	2.36538e-163	-4.70255e-163	-7.14109e-165	-5.23336e-163	3.3798e-163	2.61186e-163	-1.08675e-163	-1.6618e-163	-7.69702e-163	-1.92032e-163	2.33041e-163	-5.666e-163	3.97143e-163	1.12489e-164	5.20325e-163	-1.44738e-163	1.22753e-162	6.55913e-163	-9.31047e-163	3.04177e-163	5.19882e-163	2.56412e-163	0
3.85762e-163	-3.20677e-163	-4.75873e-163	-7.112e-163	1.89544e-163	4.89402e-164	1.69177e-163	-9.6706e-163	2.36538e-163	-4.70255e-163	-7.14109e-165	-5.23336e-163	3.3798e-163	2.61186e-163	-1.08675e-163	-1.6618e-163	-7.69702e-163	-1.92032e-163	2.33041e-163	-5.666e-163	3.97143e-163	1.12489e-164	5.20325e-163	-1.44738e-163	1.22753e-162	6.55913e-163	-9.31047e-163	3.04177e-163	5.19882e-163	2.56412e-163	0
3.85762e-163	-3.20677e-163	-4.75873e-163	-7.112e-163	1.89544e-163	4.89402e-164	1.69177e-163	-9.6706e-163	2.36538e-163	-4.70255e-163	-7.14109e-165	-5.23336e-163	3.3798e-163	2.61186e-163	-1.08675e-163	-1.6618e-163	-7.69702e-163	-1.92032e-163	2.33041e-163	-5.666e-163	3.97143e-163	1.12489e-164	5.20325e-163	-1.44738e-163	1.22753e-162	6.55913e-163	-9.31047e-163	3.04177e-163	5.19882e-163	2.56412e-163	0
3.85762e-163	-3.20677e-163	-4.75873e-163	-7.112e-163	1.89544e-163	4.89402e-164	1.69177e-163	-9.6706e-163	2.36538e-163	-4.70255e-163	-7.14109e-165	-5.23336e-163	3.3798e-163	2.61186e-163	-1.08675e-163	-1.6618e-163	-7.69702e-163	-1.92032e-163	2.33041e-163	-5.666e-163	3.97143e-163	1.12489e-164	5.20325e-163	-1.44738e-163	1.22753e-162	6.55913e-163	-9.31047e-163	3.04177e-163	5.19882e-163	2.56412e-163	0
3.85762e-163	-3.20677e-163	-4.75873e-163	-7.112e-163	1.89544e-163	4.89402e-164	1.69177e-163	-9.6706e-163	2.36538e-163	-4.70255e-163	-7.14109e-165	-5.23336e-163	3.3798e-163	2.61186e-163	-1.08675e-163	-1.6618e-163	-7.69702e-163	-1.92032e-163	2.33041e-163	-5.666e-163	3.97143e-163	1.12489e-164	5.20325e-163	-1.44738e-163	1.22753e-162	6.55913e-163	-9.31047e-163	3.04177e-163	5.19882e-163	2.56412e-163	0
3.85762e-163	-3.20677e-163	-4.75873e-163	-7.112e-163	1.89544e-163	4.89402e-164	1.69177e-163	-9.6706e-163	2.36538e-163	-4.70255e-163	-7.14109e-165	-5.23336e-163	3.3798e-163	2.61186e-163	-1.08675e-163	-1.6618e-163	-7.69702e-163	-1.92032e-163	2.33041e-163	-5.666e-163	3.97143e-163	1.12489e-164	5.20325e-163	-1.44738e-163	1.22753e-162	6.55913e-163	-9.31047e-163	3.04177e-163	5.19882e-163	2.56412e-163	0
3.85762e-163	-3.20677e-163	-4.75873e-163	-7.112e-163	1.89544e-163	4.89402e-164	1.69177e-163	-9.6706e-163	2.36538e-163	-4.70255e-163	-7.14109e-165	-5.23336e-163	3.3798e-163	2.61186e-163	-1.08675e-163	-1.6618e-163	-7.69702e-163	-1.92032e-163	2.33041e-163	-5.666e-163	3.97143e-163	1.12489e-164	5.20325e-163	-1.44738e-163	1.22753e-162	6.55913e-163	-9.31047e-163	3.04177e-163	5.19882e-163	2.56412e-163	0
3.85762e-163	-3.20677e-163	-4.75873e-163	-7.112e-163	1.89544e-163	4.89402e-164	1.69177e-163	-9.6706e-163	2.36538e-163	-4.70255e-163	-7.14109e-165	-5.23336e-163	3.3798e-163	2.61186e-163	-1.08675e-163	-1.6618e-163	-7.69702e-163	-1.92032e-163	2.33041e-163	-5.666e-163	3.97143e-163	1.12489e-164	5.20325e-163	-1.44738e-163	1.22753e-162	6.55913e-163	-9.31047e-163	3.04177e-163	5.19882e-163	2.56412e-163	0
3.85762e-163	-3.20677e-163	-4.75873e-163	-7.112e-163	1.89544e-163	4.89402e-164	1.69177e-163	-9.6706e-163	2.36538e-163	-4.70255e-163	-7.14109e-165	-5.23336e-163	3.3798e-163	2.61186e-163	-1.08675e-163	-1.6618e-163	-7.69702e-163	-1.92032e-163	2.33041e-163	-5.666e-163	3.97143e-163	1.12489e-164	5.20325e-163	-1.44738e-163	1.22753e-162	6.55913e-163	-9.31047e-163	3.04177e-163	5.19882e-163	2.56412e-163	0
3.85762e-163	-3.20677e-163	-4.75873e-163	-7.112e-163	1.89544e-163	4.89402e-164	1.69177e-163	-9.6706e-163	2.36538e-163	-4.70255e-163	-7.14109e-165	-5.23336e-163	3.3798e-163	2.61186e-163	-1.08675e-163	-1.6618e-163	-7.69702e-163	-1.92032e-163	2.33041e-163	-5.666e-163	3.97143e-163	1.12489e-164	5.20325e-163	-1.44738e-163	1.22753e-162	6.55913e-163	-9.31047e-163	3.04177e-163	5.19882e-163	2.56412e-163	0
3.85762e-163	-3.20677e-163	-4.75873e-163	-7.112e-163	1.89544e-163	4.89402e-164	1.69177e-163	-9.6706e-163	2.36538e-163	-4.70255e-163	-7.14109e-165	-5.23336e-163	3.3798e-163	2.61186e-163	-1.08675e-163	-1.6618e-163	-7.69702e-163	-1.92032e-163	2.33041e-163	-5.666e-163	3.97143e-163	1.12489e-164	5.20325e-163	-1.44738e-163	1.22753e-162	6.55913e-163	-9.31047e-163	3.04177e-163	5.19882e-163	2.56412e-163	0
3.85762e-163	-3.20677e-163	-4.75873e-163	-7.112e-163	1.89544e-163	4.89402e-164	1.69177e-163	-9.6706e-163	2.36538e-163	-4.70255e-163	-7.14109e-165	-5.23336e-163	3.3798e-163	2.61186e-163	-1.08675e-163	-1.6618e-163	-7.69702e-163	-1.92032e-163	2.33041e-163	-5.666e-163	3.97143e-163	1.12489e-164	5.20325e-163	-1.44738e-163	1.22753e-162	6.55913e-163	-9.31047e-163	3.04177e-163	5.19882e-163	2.56412e-163	0
3.85762e-163	-3.20677e-163	-4.75873e-163	-7.112e-163	1.89544e-163	4.89402e-164	1.69177e-163	-9.6706e-163	2.36538e-163	-4.70255e-163	-7.14109e-165	-5.23336e-163	3.3798e-163	2.61186e-163	-1.08675e-163	-1.6618e-163	-7.69702e-163	-1.92032e-163	2.33041e-163	-5.666e-163	3.97143e-163	1.12489e-164	5.20325e-163	-1.44738e-163	1.22753e-162	6.55913e-163	-9.31047e-163	3.04177e-163	5.19882e-163	2.56412e-163	0
3.85762e-163	-3.20677e-163	-4.75873e-163	-7.112e-163	1.89544e-163	4.89402e-164	1.69177e-163	-9.6706e-163	2.36538e-163	-4.70255e-163	-7.14109e-165	-5.23336e-163	3.3798e-163	2.61186e-163	-1.08675e-163	-1.6618e-163	-7.69702e-163	-1.92032e-163	2.33041e-163	-5.666e-163	3.97143e-163	1.12489e-164	5.20325e-163	-1.44738e-163	1.22753e-162	6.55913e-163	-9.31047e-163	3.04177e-163	5.19882e-163	2.56412e-163	0
3.85762e-163	-3.20677e-163	-4.75873e-163	-7.112e-163	1.89544e-163	4.89402e-164	1.69177e-163	-9.6706e-163	2.36538e-163	-4.70255e-163	-7.14109e-165	-5.23336e-163	3.3798e-163	2.61186e-163	-1.08675e-163	-1.6618e-163	-7.69702e-163	-1.92032e-163	2.33041e-163	-5.666e-163	3.97143e-163	1.12489e-164	5.20325e-163	-1.44738e-163	1.22753e-162	6.55913e-163	-9.31047e-163	3.04177e-163	5.19882e-163	2.56412e-163	0
3.85762e-163	-3.20677e-163	-4.75873e-163	-7.112e-163	1.89544e-163	4.89402e-164	1.69177e-163	-9.6706e-163	2.36538e-163	-4.70255e-163	-7.14109e-165	-5.23336e-163	3.3798e-163	2.61186e-163	-1.08675e-163	-1.6618e-163	-7.69702e-163	-1.92032e-163	2.33041e-163	-5.666e-163	3.97143e-163	1.12489e-164	5.20325e-163	-1.44738e-163	1.22753e-162	6.55913e-163	-9.31047e-163	3.04177e-163	5.19882e-163	2.56412e-163	0
3.85762e-163	-3.20677e-163	-4.75873e-163	-7.112e-163	1.89544e-163	4.89402e-164	1.69177e-163	-9.6706e-163	2.36538e-163	-4.70255e-163	-7.14109e-165	-5.23336e-163	3.3798e-163	2.61186e-163	-1.08675e-163	-1.6618e-163	-7.69702e-163	-1.92032e-163	2.33041e-163	-5.666e-163	3.97143e-163	1.12489e-164	5.20325e-163	-1.44738e-163	1.22753e-162	6.55913e-163	-9.31047e-163	3.04177e-163	5.19882e-163	2.56412e-163	0
3.85762e-163	-3.20677e-163	-4.75873e-163	-7.112e-163	1.89544e-163	4.89402e-164	1.69177e-163	-9.6706e-163	2.36538e-163	-4.70255e-163	-7.14109e-165	-5.23336e-163	3.3798e-163	2.61186e-163	-1.08675e-163	-1.6618e-163	-7.69702e-163	-1.92032e-163	2.33041e-163	-5.666e-163	3.97143e-163	1.12489e-164	5.20325e-163	-1.44738e-163	1.22753e-162	6.55913e-163	-9.31047e-163	3.04177e-163	5.19882e-163	2.56412e-163	0
3.85762e-163	-3.20677e-163	-4.75873e-163	-7.112e-163	1.89544e-163	4.89402e-164	1.69177e-163	-9.6706e-163	2.36538e-163	-4.70255e-163	-7.14109e-165	-5.23336e-163	3.3798e-163	2.61186e-163	-1.08675e-163	-1.6618e-163	-7.69702e-163	-1.92032e-163	2.33041e-163	-5.666e-163	3.97143e-163	1.12489e-164	5.20325e-163	-1.44738e-163	1.22753e-162	6.55913e-163	-9.31047e-163	3.04177e-163	5.19882e-163	2.56412e-163	0
3.85762e-163	-3.20677e-163	-4.75873e-163	-7.112e-163	1.89544e-163	4.89402e-164	1.69177e-163	-9.6706e-163	2.36538e-163	-4.70255e-163	-7.14109e-165	-5.23336e-163	3.3798e-163	2.61186e-163	-1.08675e-163	-1.6618e-163	-7.69702e-163	-1.92032e-163	2.33041e-163	-5.666e-163	3.97143e-163	1.12489e-164	5.20325e-163	-1.44738e-163	1.22753e-162	6.55913e-163	-9.31047e-163	3.04177e-163	5.19882e-163	2.56412e-163	0
3.85762e-163	-3.20677e-163	-4.75873e-163	-7.112e-163	1.89544e-163	4.89402e-164	1.69177e-163	-9.6706e-163	2.36538e-163	-4.70255e-163	-7.14109e-165	-5.23336e-163	3.3798e-163	2.61186e-163	-1.08675e-163	-1.6618e-163	-7.69702e-163	-1.92032e-163	2.33041e-163	-5.666e-163	3.97143e-163	1.12489e-164	5.20325e-163	-1.44738e-163	1.22753e-162	6.55913e-163	-9.31047e-163	3.04177e-163	5.19882e-163	2.56412e-163	0
3.85762e-163	-3.20677e-163	-4.75873e-163	-7.112e-163	1.89544e-163	4.89402e-164	1.69177e-163	-9.6706e-163	2.36538e-163	-4.70255e-163	-7.14109e-165	-5.23336e-163	3.3798e-163	2.61186e-163	-1.08675e-163	-1.6618e-163	-7.69702e-163	-1.92032e-163	2.33041e-163	-5.666e-163	3.97143e-163	1.12489e-164	5.20325e-163	-1.44738e-163	1.22753e-162	6.55913e-163	-9.31047e-163	3.04177e-163	5.19882e-163	2.56412e-163	0
3.85762e-163	-3.20677e-163	-4.75873e-163	-7.112e-163	1.89544e-163	4.89402e-164	1.69177e-163	-9.6706e-163	2.36538e-163	-4.70255e-163	-7.14109e-165	-5.23336e-163	3.3798e-163	2.61186e-163	-1.08675e-163	-1.6618e-163	-7.69702e-163	-1.92032e-163	2.33041e-163	-5.666e-163	3.97143e-163	1.12489e-164	5.20325e-163	-1.44738e-163	1.22753e-162	6.55913e-163	-9.31047e-163	3.04177e-163	5.19882e-163	2.56412e-163	0
3.85762e-163	-3.20677e-163	-4.75873e-163	-7.112e-163	1.89544e-163	4.89402e-164	1.69177e-163	-9.6706e-163	2.36538e-163	-4.70255e-163	-7.14109e-165	-5.23336e-163	3.3798e-163	2.61186e-163	-1.08675e-163	-1.6618e-163	-7.69702e-163	-1.92032e-163	2.33041e-163	-5.666e-163	3.97143e-163	1.12489e-164	5.20325e-163	-1.44738e-163	1.22753e-162	6.55913e-163	-9.31047e-163	3.04177e-163	5.19882e-163	2.56412e-163	0
3.85762e-163	-3.20677e-163	-4.75873e-163	-7.112e-163	1.89544e-163	4.89402e-164	1.69177e-163	-9.6706e-163	2.36538e-163	-4.70255e-163	-7.14109e-165	-5.23336e-163	3.3798e-163	2.61186e-163	-1.08675e-163	-1.6618e-163	-7.69702e-163	-1.92032e-163	2.33041e-163	-5.666e-163	3.97143e-163	1.12489e-164	5.20325e-163	-1.44738e-163	1.22753e-162	6.55913e-163	-9.31047e-163	3.04177e-163	5.19882e-163	2.56412e-163	0
3.85762e-163	-3.20677e-163	-4.75873e-163	-7.112e-163	1.89544e-163	4.89402e-164	1.69177e-163	-9.6706e-163	2.36538e-163	-4.70255e-163	-7.14109e-165	-5.23336e-163	3.3798e-163	2.61186e-163	-1.08675e-163	-1.6618e-163	-7.69702e-163	-1.92032e-163	2.33041e-163	-5.666e-163	3.97143e-163	1.12489e-164	5.20325e-163	-1.44738e-163	1.22753e-162	6.55913e-163	-9.31047e-163	3.04177e-163	5.19882e-163	2.56412e-163	0
3.85762e-163	-3.20677e-163	-4.75873e-163	-7.112e-163	1.89544e-163	4.89402e-164	1.69177e-163	-9.6706e-163	2.36538e-163	-4.70255e-163	-7.14109e-165	-5.23336e-163	3.3798e-163	2.61186e-163	-1.08675e-163	-1.6618e-163	-7.69702e-163	-1.92032e-163	2.33041e-163	-5.666e-163	3.97143e-163	1.12489e-164	5.20325e-163	-1.44738e-163	1.22753e-162	6.55913e-163	-9.31047e-163	3.04177e-163	5.19882e-163	2.56412e-163	0
3.85762e-163	-3.20677e-163	-4.75873e-163	-7.112e-163	1.89544e-163	4.89402e-164	1.69177e-163	-9.6706e-163	2.36538e-163	-4.70255e-163	-7.14109e-165	-5.23336e-163	3.3798e-163	2.61186e-163	-1.08675e-163	-1.6618e-163	-7.69702e-163	-1.92032e-163	2.33041e-163	-5.666e-163	3.97143e-163	1.12489e-164	5.20325e-163	-1.44738e-163	1.22753e-162	6.55913e-163	-9.31047e-163	3.04177e-163	5.19882e-163	2.56412e-163	0
3.85762e-163	-3.20677e-163	-4.75873e-163	-7.112e-163	1.89544e-163	4.89402e-164	1.69177e-163	-9.6706e-163	2.36538e-163	-4.70255e-163	-7.14109e-165	-5.23336e-163	3.3798e-163	2.61186e-163	-1.08675e-163	-1.6618e-163	-7.69702e-163	-1.92032e-163	2.33041e-163	-5.666e-163	3.97143e-163	1.12489e-164	5.20325e-163	-1.44738e-163	1.22753e-162	6.55913e-163	-9.31047e-163	3.04177e-163	5.19882e-163	2.56412e-163	0
3.85762e-163	-3.20677e-163	-4.75873e-163	-7.112e-163	1.89544e-163	4.89402e-164	1.69177e-163	-9.6706e-163	2.36538e-163	-4.70255e-163	-7.14109e-165	-5.23336e-163	3.3798e-163	2.61186e-163	-1.08675e-163	-1.6618e-163	-7.69702e-163	-1.92032e-163	2.33041e-163	-5.666e-163	3.97143e-163	1.12489e-164	5.20325e-163	-1.44738e-163	1.22753e-162	6.55913e-163	-9.31047e-163	3.04177e-163	5.19882e-163	2.56412e-163	0
3.85762e-163	-3.20677e-163	-4.75873e-163	-7.112e-163	1.89544e-163	4.89402e-164	1.69177e-163	-9.6706e-163	2.36538e-163	-4.70255e-163	-7.14109e-165	-5.23336e-163	3.3798e-163	2.61186e-163	-1.08675e-163	-1.6618e-163	-7.69702e-163	-1.92032e-163	2.33041e-163	-5.666e-163	3.97143e-163	1.12489e-164	5.20325e-163	-1.44738e-163	1.22753e-162	6.55913e-163	-9.31047e-163	3.04177e-163	5.19882e-163	2.56412e-163	0
3.85762e-163	-3.20677e-163	-4.75873e-163	-7.112e-163	1.89544e-163	4.89402e-164	1.69177e-163	-9.6706e-163	2.36538e-163	-4.70255e-163	-7.14109e-165	-5.23336e-163	3.3798e-163	2.61186e-163	-1.08675e-163	-1.6618e-163	-7.69702e-163	-1.92032e-163	2.33041e-163	-5.666e-163	3.97143e-163	1.12489e-164	5.20325e-163	-1.44738e-163	1.22753e-162	6.55913e-163	-9.31047e-163	3.04177e-163	5.19882e-163	2.56412e-163	0
3.85762e-163	-3.20677e-163	-4.75873e-163	-7.112e-163	1.89544e-163	4.89402e-164	1.69177e-163	-9.6706e-163	2.36538e-163	-4.70255e-163	-7.14109e-165	-5.23336e-163	3.3798e-163	2.61186e-163	-1.08675e-163	-1.6618e-163	-7.69702e-163	-1.92032e-163	2.33041e-163	-5.666e-163	3.97143e-163	1.12489e-164	5.20325e-163	-1.44738e-163	1.22753e-162	6.55913e-163	-9.31047e-163	3.04177e-163	5.19882e-163	2.56412e-163	0
3.85762e-163	-3.20677e-163	-4.75873e-163	-7.112e-163	1.89544e-163	4.89402e-164	1.69177e-163	-9.6706e-163	2.36538e-163	-4.70255e-163	-7.14109e-165	-5.23336e-163	3.3798e-163	2.61186e-163	-1.08675e-163	-1.6618e-163	-7.69702e-163	-1.92032e-163	2.33041e-163	-5.666e-163	3.97143e-163	1.12489e-164	5.20325e-163	-1.44738e-163	1.22753e-162	6.55913e-163	-9.31047e-163	3.04177e-163	5.19882e-163	2.56412e-163	0
3.85762e-163	-3.20677e-163	-4.75873e-163	-7.112e-163	1.89544e-163	4.89402e-164	1.69177e-163	-9.6706e-163	2.36538e-163	-4.70255e-163	-7.14109e-165	-5.23336e-163	3.3798e-163	2.61186e-163	-1.08675e-163	-1.6618e-163	-7.69702e-163	-1.92032e-163	2.33041e-163	-5.666e-163	3.97143e-163	1.12489e-164	5.20325e-163	-1.44738e-163	1.22753e-162	6.55913e-163	-9.31047e-163	3.04177e-163	5.19882e-163	2.56412e-163	0
3.85762e-163	-3.20677e-163	-4.75873e-163	-7.112e-163	1.89544e-163	4.89402e-164	1.69177e-163	-9.6706e-163	2.36538e-163	-4.70255e-163	-7.14109e-165	-5.23336e-163	3.3798e-163	2.61186e-163	-1.08675e-163	-1.6618e-163	-7.69702e-163	-1.92032e-163	2.33041e-163	-5.666e-163	3.97143e-163	1.12489e-164	5.20325e-163	-1.44738e-163	1.22753e-162	6.55913e-163	-9.31047e-163	3.04177e-163	5.19882e-163	2.56412e-163	0
3.85762e-163	-3.20677e-163	-4.75873e-163	-7.112e-163	1.89544e-163	4.89402e-164	1.69177e-163	-9.6706e-163	2.36538e-163	-4.70255e-163	-7.14109e-165	-5.23336e-163	3.3798e-163	2.61186e-163	-1.08675e-163	-1.6618e-163	-7.69702e-163	-1.92032e-163	2.33041e-163	-5.666e-163	3.97143e-163	1.12489e-164	5.20325e-163	-1.44738e-163	1.22753e-162	6.55913e-163	-9.31047e-163	3.04177e-163	5.19882e-163	2.56412e-163	0
3.85762e-163	-3.20677e-163	-4.75873e-163	-7.112e-163	1.89544e-163	4.89402e-164	1.69177e-163	-9.6706e-163	2.36538e-163	-4.70255e-163	-7.14109e-165	-5.23336e-163	3.3798e-163	2.61186e-163	-1.08675e-163	-1.6618e-163	-7.69702e-163	-1.92032e-163	2.33041e-163	-5.666e-163	3.97143e-163	1.12489e-164	5.20325e-163	-1.44738e-163	1.22753e-162	6.55913e-163	-9.31047e-163	3.04177e-163	5.19882e-163	2.56412e-163	0
3.85762e-163	-3.20677e-163	-4.75873e-163	-7.112e-163	1.89544e-163	4.89402e-164	1.69177e-163	-9.6706e-163	2.36538e-163	-4.70255e-163	-7.14109e-165	-5.23336e-163	3.3798e-163	2.61186e-163	-1.08675e-163	-1.6618e-163	-7.69702e-163	-1.92032e-163	2.33041e-163	-5.666e-163	3.97143e-163	1.12489e-164	5.20325e-163	-1.44738e-163	1.22753e-162	6.55913e-163	-9.31047e-163	3.04177e-163	5.19882e-163	2.56412e-163	0
3.85762e-163	-3.20677e-163	-4.75873e-163	-7.112e-163	1.89544e-163	4.89402e-164	1.69177e-163	-9.6706e-163	2.36538e-163	-4.70255e-163	-7.14109e-165	-5.23336e-163	3.3798e-163	2.61186e-163	-1.08675e-163	-1.6618e-163	-7.69702e-163	-1.92032e-163	2.33041e-163	-5.666e-163	3.97143e-163	1.12489e-164	5.20325e-163	-1.44738e-163	1.22753e-162	6.55913e-163	-9.31047e-163	3.04177e-163	5.19882e-163	2.56412e-163	0
3.85762e-163	-3.20677e-163	-4.75873e-163	-7.112e-163	1.89544e-163	4.89402e-164	1.69177e-163	-9.6706e-163	2.36538e-163	-4.70255e-163	-7.14109e-165	-5.23336e-163	3.3798e-163	2.61186e-163	-1.08675e-163	-1.6618e-163	-7.69702e-163	-1.92032e-163	2.33041e-163	-5.666e-163	3.97143e-163	1.12489e-164	5.20325e-163	-1.44738e-163	1.22753e-162	6.55913e-163	-9.31047e-163	3.04177e-163	5.19882e-163	2.56412e-163	0
3.85762e-163	-3.20677e-163	-4.75873e-163	-7.112e-163	1.89544e-163	4.89402e-164	1.69177e-163	-9.6706e-163	2.36538e-163	-4.70255e-163	-7.14109e-165	-5.23336e-163	3.3798e-163	2.61186e-163	-1.08675e-163	-1.6618e-163	-7.69702e-163	-1.92032e-163	2.33041e-163	-5.666e-163	3.97143e-163	1.12489e-164	5.20325e-163	-1.44738e-163	1.22753e-162	6.55913e-163	-9.31047e-163	3.04177e-163	5.19882e-163	2.56412e-163	0
3.85762e-163	-3.20677e-163	-4.75873e-163	-7.112e-163	1.89544e-163	4.89402e-164	1.69177e-163	-9.6706e-163	2.36538e-163	-4.70255e-163	-7.14109e-165	-5.23336e-163	3.3798e-163	2.61186e-163	-1.08675e-163	-1.6618e-163	-7.69702e-163	-1.92032e-163	2.33041e-163	-5.666e-163	3.97143e-163	1.12489e-164	5.20325e-163	-1.44738e-163	1.22753e-162	6.55913e-163	-9.31047e-163	3.04177e-163	5.19882e-163	2.56412e-163	0
3.85762e-163	-3.20677e-163	-4.75873e-163	-7.112e-163	1.89544e-163	4.89402e-164	1.69177e-163	-9.6706e-163	2.36538e-163	-4.70255e-163	-7.14109e-165	-5.23336e-163	3.3798e-163	2.61186e-163	-1.08675e-163	-1.6618e-163	-7.69702e-163	-1.92032e-163	2.33041e-163	-5.666e-163	3.97143e-163	1.12489e-164	5.20325e-163	-1.44738e-163	1.22753e-162	6.55913e-163	-9.31047e-163	3.04177e-163	5.19882e-163	2.56412e-163	0
3.85762e-163	-3.20677e-163	-4.75873e-163	-7.112e-163	1.89544e-163	4.89402e-164	1.69177e-163	-9.6706e-163	2.36538e-163	-4.70255e-163	-7.14109e-165	-5.23336e-163	3.3798e-163	2.61186e-163	-1.08675e-163	-1.6618e-163	-7.69702e-163	-1.92032e-163	2.33041e-163	-5.666e-163	3.97143e-163	1.12489e-164	5.20325e-163	-1.44738e-163	1.22753e-162	6.55913e-163	-9.31047e-163	3.04177e-163	5.19882e-163	2.56412e-163	0
3.85762e-163	-3.20677e-163	-4.75873e-163	-7.112e-163	1.89544e-163	4.89402e-164	1.69177e-163	-9.6706e-163	2.36538e-163	-4.70255e-163	-7.14109e-165	-5.23336e-163	3.3798e-163	2.61186e-163	-1.08675e-163	-1.6618e-163	-7.69702e-163	-1.92032e-163	2.33041e-163	-5.666e-163	3.97143e-163	1.12489e-164	5.20325e-163	-1.44738e-163	1.22753e-162	6.55913e-163	-9.31047e-163	3.04177e-163	5.19882e-163	2.56412e-163	0
3.85762e-163	-3.20677e-163	-4.75873e-163	-7.112e-163	1.89544e-163	4.89402e-164	1.69177e-163	-9.6706e-163	2.36538e-163	-4.70255e-163	-7.14109e-165	-5.23336e-163	3.3798e-163	2.61186e-163	-1.08675e-163	-1.6618e-163	-7.69702e-163	-1.92032e-163	2.33041e-163	-5.666e-163	3.97143e-163	1.12489e-164	5.20325e-163	-1.44738e-163	1.22753e-162	6.55913e-163	-9.31047e-163	3.04177e-163	5.19882e-163	2.56412e-163	0
3.85762e-163	-3.20677e-163	-4.75873e-163	-7.112e-163	1.89544e-163	4.89402e-164	1.69177e-163	-9.6706e-163	2.36538e-163	-4.70255e-163	-7.14109e-165	-5.23336e-163	3.3798e-163	2.61186e-163	-1.08675e-163	-1.6618e-163	-7.69702e-163	-1.92032e-163	2.33041e-163	-5.666e-163	3.97143e-163	1.12489e-164	5.20325e-163	-1.44738e-163	1.22753e-162	6.55913e-163	-9.31047e-163	3.04177e-163	5.19882e-163	2.56412e-163	0
3.85762e-163	-3.20677e-163	-4.75873e-163	-7.112e-163	1.89544e-163	4.89402e-164	1.69177e-163	-9.6706e-163	2.36538e-163	-4.70255e-163	-7.14109e-165	-5.23336e-163	3.3798e-163	2.61186e-163	-1.08675e-163	-1.6618e-163	-7.69702e-163	-1.92032e-163	2.33041e-163	-5.666e-163	3.97143e-163	1.12489e-164	5.20325e-163	-1.44738e-163	1.22753e-162	6.55913e-163	-9.31047e-163	3.04177e-163	5.19882e-163	2.56412e-163	0
3.85762e-163	-3.20677e-163	-4.75873e-163	-7.112e-163	1.89544e-163	4.89402e-164	1.69177e-163	-9.6706e-163	2.36538e-163	-4.70255e-163	-7.14109e-165	-5.23336e-163	3.3798e-163	2.61186e-163	-1.08675e-163	-1.6618e-163	-7.69702e-163	-1.92032e-163	2.33041e-163	-5.666e-163	3.97143e-163	1.12489e-164	5.20325e-163	-1.44738e-163	1.22753e-162	6.55913e-163	-9.31047e-163	3.04177e-163	5.19882e-163	2.56412e-163	0
3.85762e-163	-3.20677e-163	-4.75873e-163	-7.112e-163	1.89544e-163	4.89402e-164	1.69177e-163	-9.6706e-163	2.36538e-163	-4.70255e-163	-7.14109e-165	-5.23336e-163	3.3798e-163	2.61186e-163	-1.08675e-163	-1.6618e-163	-7.69702e-163	-1.92032e-163	2.33041e-163	-5.666e-163	3.97143e-163	1.12489e-164	5.20325e-163	-1.44738e-163	1.22753e-162	6.55913e-163	-9.31047e-163	3.04177e-163	5.19882e-163	2.56412e-163	0
3.85762e-163	-3.20677e-163	-4.75873e-163	-7.112e-163	1.89544e-163	4.89402e-164	1.69177e-163	-9.6706e-163	2.36538e-163	-4.70255e-163	-7.14109e-165	-5.23336e-163	3.3798e-163	2.61186e-163	-1.08675e-163	-1.6618e-163	-7.69702e-163	-1.92032e-163	2.33041e-163	-5.666e-163	3.97143e-163	1.12489e-164	5.20325e-163	-1.44738e-163	1.22753e-162	6.55913e-163	-9.31047e-163	3.04177e-163	5.19882e-163	2.56412e-163	0
3.85762e-163	-3.20677e-163	-4.75873e-163	-7.112e-163	1.89544e-163	4.89402e-164	1.69177e-163	-9.6706e-163	2.36538e-163	-4.70255e-163	-7.14109e-165	-5.23336e-163	3.3798e-163	2.61186e-163	-1.08675e-163	-1.6618e-163	-7.69702e-163	-1.92032e-163	2.33041e-163	-5.666e-163	3.97143e-163	1.12489e-164	5.20325e-163	-1.44738e-163	1.22753e-162	6.55913e-163	-9.31047e-163	3.04177e-163	5.19882e-163	2.56412e-163	0
3.85762e-163	-3.20677e-163	-4.75873e-163	-7.112e-163	1.89544e-163	4.89402e-164	1.69177e-163	-9.6706e-163	2.36538e-163	-4.70255e-163	-7.14109e-165	-5.23336e-163	3.3798e-163	2.61186e-163	-1.08675e-163	-1.6618e-163	-7.69702e-163	-1.92032e-163	2.33041e-163	-5.666e-163	3.97143e-163	1.12489e-164	5.20325e-163	-1.44738e-163	1.22753e-162	6.55913e-163	-9.31047e-163	3.04177e-163	5.19882e-163	2.56412e-163	0
3.85762e-163	-3.20677e-163	-4.75873e-163	-7.112e-163	1.89544e-163	4.89402e-164	1.69177e-163	-9.6706e-163	2.36538e-163	-4.70255e-163	-7.14109e-165	-5.23336e-163	3.3798e-163	2.61186e-163	-1.08675e-163	-1.6618e-163	-7.69702e-163	-1.92032e-163	2.33041e-163	-5.666e-163	3.97143e-163	1.12489e-164	5.20325e-163	-1.44738e-163	1.22753e-162	6.55913e-163	-9.31047e-163	3.04177e-163	5.19882e-163	2.56412e-163	0
3.85762e-163	-3.20677e-163	-4.75873e-163	-7.112e-163	1.89544e-163	4.89402e-164	1.69177e-163	-9.6706e-163	2.36538e-163	-4.70255e-163	-7.14109e-165	-5.23336e-163	3.3798e-163	2.61186e-163	-1.08675e-163	-1.6618e-163	-7.69702e-163	-1.92032e-163	2.33041e-163	-5.666e-163	3.97143e-163	1.12489e-164	5.20325e-163	-1.44738e-163	1.22753e-162	6.55913e-163	-9.31047e-163	3.04177e-163	5.19882e-163	2.56412e-163	0
3.85762e-163	-3.20677e-163	-4.75873e-163	-7.112e-163	1.89544e-163	4.89402e-164	1.69177e-163	-9.6706e-163	2.36538e-163	-4.70255e-163	-7.14109e-165	-5.23336e-163	3.3798e-163	2.61186e-163	-1.08675e-163	-1.6618e-163	-7.69702e-163	-1.92032e-163	2.33041e-163	-5.666e-163	3.97143e-163	1.12489e-164	5.20325e-163	-1.44738e-163	1.22753e-162	6.55913e-163	-9.31047e-163	3.04177e-163	5.19882e-163	2.56412e-163	0
3.85762e-163	-3.20677e-163	-4.75873e-163	-7.112e-163	1.89544e-163	4.89402e-164	1.69177e-163	-9.6706e-163	2.36538e-163	-4.70255e-163	-7.14109e-165	-5.23336e-163	3.3798e-163	2.61186e-163	-1.08675e-163	-1.6618e-163	-7.69702e-163	-1.92032e-163	2.33041e-163	-5.666e-163	3.97143e-163	1.12489e-164	5.20325e-163	-1.44738e-163	1.22753e-162	6.55913e-163	-9.31047e-163	3.04177e-163	5.19882e-163	2.56412e-163	0
3.85762e-163	-3.20677e-163	-4.75873e-163	-7.112e-163	1.89544e-163	4.89402e-164	1.69177e-163	-9.6706e-163	2.36538e-163	-4.70255e-163	-7.14109e-165	-5.23336e-163	3.3798e-163	2.61186e-163	-1.08675e-163	-1.6618e-163	-7.69702e-163	-1.92032e-163	2.33041e-163	-5.666e-163	3.97143e-163	1.12489e-164	5.20325e-163	-1.44738e-163	1.22753e-162	6.55913e-163	-9.31047e-163	3.04177e-163	5.19882e-163	2.56412e-163	0
3.85762e-163	-3.20677e-163	-4.75873e-163	-7.112e-163	1.89544e-163	4.89402e-164	1.69177e-163	-9.6706e-163	2.36538e-163	-4.70255e-163	-7.14109e-165	-5.23336e-163	3.3798e-163	2.61186e-163	-1.08675e-163	-1.6618e-163	-7.69702e-163	-1.92032e-163	2.33041e-163	-5.666e-163	3.97143e-163	1.12489e-164	5.20325e-163	-1.44738e-163	1.22753e-162	6.55913e-163	-9.31047e-163	3.04177e-163	5.19882e-163	2.56412e-163	0
3.85762e-163	-3.20677e-163	-4.75873e-163	-7.112e-163	1.89544e-163	4.89402e-164	1.69177e-163	-9.6706e-163	2.36538e-163	-4.70255e-163	-7.14109e-165	-5.23336e-163	3.3798e-163	2.61186e-163	-1.08675e-163	-1.6618e-163	-7.69702e-163	-1.92032e-163	2.33041e-163	-5.666e-163	3.97143e-163	1.12489e-164	5.20325e-163	-1.44738e-163	1.22753e-162	6.55913e-163	-9.31047e-163	3.04177e-163	5.19882e-163	2.56412e-163	0
3.85762e-163	-3.20677e-163	-4.75873e-163	-7.112e-163	1.89544e-163	4.89402e-164	1.69177e-163	-9.6706e-163	2.36538e-163	-4.70255e-163	-7.14109e-165	-5.23336e-163	3.3798e-163	2.61186e-163	-1.08675e-163	-1.6618e-163	-7.69702e-163	-1.92032e-163	2.33041e-163	-5.666e-163	3.97143e-163	1.12489e-164	5.20325e-163	-1.44738e-163	1.22753e-162	6.55913e-163	-9.31047e-163	3.04177e-163	5.19882e-163	2.56412e-163	0
3.85762e-163	-3.20677e-163	-4.75873e-163	-7.112e-163	1.89544e-163	4.89402e-164	1.69177e-163	-9.6706e-163	2.36538e-163	-4.70255e-163	-7.14109e-165	-5.23336e-163	3.3798e-163	2.61186e-163	-1.08675e-163	-1.6618e-163	-7.69702e-163	-1.92032e-163	2.33041e-163	-5.666e-163	3.97143e-163	1.12489e-164	5.20325e-163	-1.44738e-163	1.22753e-162	6.55913e-163	-9.31047e-163	3.04177e-163	5.19882e-163	2.56412e-163	0
3.85762e-163	-3.20677e-163	-4.75873e-163	-7.112e-163	1.89544e-163	4.89402e-164	1.69177e-163	-9.6706e-163	2.36538e-163	-4.70255e-163	-7.14109e-165	-5.23336e-163	3.3798e-163	2.61186e-163	-1.08675e-163	-1.6618e-163	-7.69702e-163	-1.92032e-163	2.33041e-163	-5.666e-163	3.97143e-163	1.12489e-164	5.20325e-163	-1.44738e-163	1.22753e-162	6.55913e-163	-9.31047e-163	3.04177e-163	5.19882e-163	2.56412e-163	0
3.85762e-163	-3.20677e-163	-4.75873e-163	-7.112e-163	1.89544e-163	4.89402e-164	1.69177e-163	-9.6706e-163	2.36538e-163	-4.70255e-163	-7.14109e-165	-5.23336e-163	3.3798e-163	2.61186e-163	-1.08675e-163	-1.6618e-163	-7.69702e-163	-1.92032e-163	2.33041e-163	-5.666e-163	3.97143e-163	1.12489e-164	5.20325e-163	-1.44738e-163	1.22753e-162	6.55913e-163	-9.31047e-163	3.04177e-163	5.19882e-163	2.56412e-163	0
3.85762e-163	-3.20677e-163	-4.75873e-163	-7.112e-163	1.89544e-163	4.89402e-164	1.69177e-163	-9.6706e-163	2.36538e-163	-4.70255e-163	-7.14109e-165	-5.23336e-163	3.3798e-163	2.61186e-163	-1.08675e-163	-1.6618e-163	-7.69702e-163	-1.92032e-163	2.33041e-163	-5.666e-163	3.97143e-163	1.12489e-164	5.20325e-163	-1.44738e-163	1.22753e-162	6.55913e-163	-9.31047e-163	3.04177e-163	5.19882e-163	2.56412e-163	0
3.85762e-163	-3.20677e-163	-4.75873e-163	-7.112e-163	1.89544e-163	4.89402e-164	1.69177e-163	-9.6706e-163	2.36538e-163	-4.70255e-163	-7.14109e-165	-5.23336e-163	3.3798e-163	2.61186e-163	-1.08675e-163	-1.6618e-163	-7.69702e-163	-1.92032e-163	2.33041e-163	-5.666e-163	3.97143e-163	1.12489e-164	5.20325e-163	-1.44738e-163	1.22753e-162	6.55913e-163	-9.31047e-163	3.04177e-163	5.19882e-163	2.56412e-163	0
3.85762e-163	-3.20677e-163	-4.75873e-163	-7.112e-163	1.89544e-163	4.89402e-164	1.69177e-163	-9.6706e-163	2.36538e-163	-4.70255e-163	-7.14109e-165	-5.23336e-163	3.3798e-163	2.61186e-163	-1.08675e-163	-1.6618e-163	-7.69702e-163	-1.92032e-163	2.33041e-163	-5.666e-163	3.97143e-163	1.12489e-164	5.20325e-163	-1.44738e-163	1.22753e-162	6.55913e-163	-9.31047e-163	3.04177e-163	5.19882e-163	2.56412e-163	0
3.85762e-163	-3.20677e-163	-4.75873e-163	-7.112e-163	1.89544e-163	4.89402e-164	1.69177e-163	-9.6706e-163	2.36538e-163	-4.70255e-163	-7.14109e-165	-5.23336e-163	3.3798e-163	2.61186e-163	-1.08675e-163	-1.6618e-163	-7.69702e-163	-1.92032e-163	2.33041e-163	-5.666e-163	3.97143e-163	1.12489e-164	5.20325e-163	-1.44738e-163	1.22753e-162	6.55913e-163	-9.31047e-163	3.04177e-163	5.19882e-163	2.56412e-163	0
3.85762e-163	-3.20677e-163	-4.75873e-163	-7.112e-163	1.89544e-163	4.89402e-164	1.69177e-163	-9.6706e-163	2.36538e-163	-4.70255e-163	-7.14109e-165	-5.23336e-163	3.3798e-163	2.61186e-163	-1.08675e-163	-1.6618e-163	-7.69702e-163	-1.92032e-163	2.33041e-163	-5.666e-163	3.97143e-163	1.12489e-164	5.20325e-163	-1.44738e-163	1.22753e-162	6.55913e-163	-9.31047e-163	3.04177e-163	5.19882e-163	2.56412e-163	0
3.85762e-163	-3.20677e-163	-4.75873e-163	-7.112e-163	1.89544e-163	4.89402e-164	1.69177e-163	-9.6706e-163	2.36538e-163	-4.70255e-163	-7.14109e-165	-5.23336e-163	3.3798e-163	2.61186e-163	-1.08675e-163	-1.6618e-163	-7.69702e-163	-1.92032e-163	2.33041e-163	-5.666e-163	3.97143e-163	1.12489e-164	5.20325e-163	-1.44738e-163	1.22753e-162	6.55913e-163	-9.31047e-163	3.04177e-163	5.19882e-163	2.56412e-163	0
3.85762e-163	-3.20677e-163	-4.75873e-163	-7.112e-163	1.89544e-163	4.89402e-164	1.69177e-163	-9.6706e-163	2.36538e-163	-4.70255e-163	-7.14109e-165	-5.23336e-163	3.3798e-163	2.61186e-163	-1.08675e-163	-1.6618e-163	-7.69702e-163	-1.92032e-163	2.33041e-163	-5.666e-163	3.97143e-163	1.12489e-164	5.20325e-163	-1.44738e-163	1.22753e-162	6.55913e-163	-9.31047e-163	3.04177e-163	5.19882e-163	2.56412e-163	0
3.85762e-163	-3.20677e-163	-4.75873e-163	-7.112e-163	1.89544e-163	4.89402e-164	1.69177e-163	-9.6706e-163	2.36538e-163	-4.70255e-163	-7.14109e-165	-5.23336e-163	3.3798e-163	2.61186e-163	-1.08675e-163	-1.6618e-163	-7.69702e-163	-1.92032e-163	2.33041e-163	-5.666e-163	3.97143e-163	1.12489e-164	5.20325e-163	-1.44738e-163	1.22753e-162	6.55913e-163	-9.31047e-163	3.04177e-163	5.19882e-163	2.56412e-163	0
3.85762e-163	-3.20677e-163	-4.75873e-163	-7.112e-163	1.89544e-163	4.89402e-164	1.69177e-163	-9.6706e-163	2.36538e-163	-4.70255e-163	-7.14109e-165	-5.23336e-163	3.3798e-163	2.61186e-163	-1.08675e-163	-1.6618e-163	-7.69702e-163	-1.92032e-163	2.33041e-163	-5.666e-163	3.97143e-163	1.12489e-164	5.20325e-163	-1.44738e-163	1.22753e-162	6.55913e-163	-9.31047e-163	3.04177e-163	5.19882e-163	2.56412e-163	0
3.85762e-163	-3.20677e-163	-4.75873e-163	-7.112e-163	1.89544e-163	4.89402e-164	1.69177e-163	-9.6706e-163	2.36538e-163	-4.70255e-163	-7.14109e-165	-5.23336e-163	3.3798e-163	2.61186e-163	-1.08675e-163	-1.6618e-163	-7.69702e-163	-1.92032e-163	2.33041e-163	-5.666e-163	3.97143e-163	1.12489e-164	5.20325e-163	-1.44738e-163	1.22753e-162	6.55913e-163	-9.31047e-163	3.04177e-163	5.19882e-163	2.56412e-163	0
3.85762e-163	-3.20677e-163	-4.75873e-163	-7.112e-163	1.89544e-163	4.89402e-164	1.69177e-163	-9.6706e-163	2.36538e-163	-4.70255e-163	-7.14109e-165	-5.23336e-163	3.3798e-163	2.61186e-163	-1.08675e-163	-1.6618e-163	-7.69702e-163	-1.92032e-163	2.33041e-163	-5.666e-163	3.97143e-163	1.12489e-164	5.20325e-163	-1.44738e-163	1.22753e-162	6.55913e-163	-9.31047e-163	3.04177e-163	5.19882e-163	2.56412e-163	0
3.85762e-163	-3.20677e-163	-4.75873e-163	-7.112e-163	1.89544e-163	4.89402e-164	1.69177e-163	-9.6706e-163	2.36538e-163	-4.70255e-163	-7.14109e-165	-5.23336e-163	3.3798e-163	2.61186e-163	-1.08675e-163	-1.6618e-163	-7.69702e-163	-1.92032e-163	2.33041e-163	-5.666e-163	3.97143e-163	1.12489e-164	5.20325e-163	-1.44738e-163	1.22753e-162	6.55913e-163	-9.31047e-163	3.04177e-163	5.19882e-163	2.56412e-163	0
3.85762e-163	-3.20677e-163	-4.75873e-163	-7.112e-163	1.89544e-163	4.89402e-164	1.69177e-163	-9.6706e-163	2.36538e-163	-4.70255e-163	-7.14109e-165	-5.23336e-163	3.3798e-163	2.61186e-163	-1.08675e-163	-1.6618e-163	-7.69702e-163	-1.92032e-163	2.33041e-163	-5.666e-163	3.97143e-163	1.12489e-164	5.20325e-163	-1.44738e-163	1.22753e-162	6.55913e-163	-9.31047e-163	3.04177e-163	5.19882e-163	2.56412e-163	0
3.85762e-163	-3.20677e-163	-4.75873e-163	-7.112e-163	1.89544e-163	4.89402e-164	1.69177e-163	-9.6706e-163	2.36538e-163	-4.70255e-163	-7.14109e-165	-5.23336e-163	3.3798e-163	2.61186e-163	-1.08675e-163	-1.6618e-163	-7.69702e-163	-1.92032e-163	2.33041e-163	-5.666e-163	3.97143e-163	1.12489e-164	5.20325e-163	-1.44738e-163	1.22753e-162	6.55913e-163	-9.31047e-163	3.04177e-163	5.19882e-163	2.56412e-163	0
3.85762e-163	-3.20677e-163	-4.75873e-163	-7.112e-163	1.89544e-163	4.89402e-164	1.69177e-163	-9.6706e-163	2.36538e-163	-4.70255e-163	-7.14109e-165	-5.23336e-163	3.3798e-163	2.61186e-163	-1.08675e-163	-1.6618e-163	-7.69702e-163	-1.92032e-163	2.33041e-163	-5.666e-163	3.97143e-163	1.12489e-164	5.20325e-163	-1.44738e-163	1.22753e-162	6.55913e-163	-9.31047e-163	3.04177e-163	5.19882e-163	2.56412e-163	0
3.85762e-163	-3.20677e-163	-4.75873e-163	-7.112e-163	1.89544e-163	4.89402e-164	1.69177e-163	-9.6706e-163	2.36538e-163	-4.70255e-163	-7.14109e-165	-5.23336e-163	3.3798e-163	2.61186e-163	-1.08675e-163	-1.6618e-163	-7.69702e-163	-1.92032e-163	2.33041e-163	-5.666e-163	3.97143e-163	1.12489e-164	5.20325e-163	-1.44738e-163	1.22753e-162	6.55913e-163	-9.31047e-163	3.04177e-163	5.19882e-163	2.56412e-163	0
3.85762e-163	-3.20677e-163	-4.75873e-163	-7.112e-163	1.89544e-163	4.89402e-164	1.69177e-163	-9.6706e-163	2.36538e-163	-4.70255e-163	-7.14109e-165	-5.23336e-163	3.3798e-163	2.61186e-163	-1.08675e-163	-1.6618e-163	-7.69702e-163	-1.92032e-163	2.33041e-163	-5.666e-163	3.97143e-163	1.12489e-164	5.20325e-163	-1.44738e-163	1.22753e-162	6.55913e-163	-9.31047e-163	3.04177e-163	5.19882e-163	2.56412e-163	0
3.85762e-163	-3.20677e-163	-4.75873e-163	-7.112e-163	1.89544e-163	4.89402e-164	1.69177e-163	-9.6706e-163	2.36538e-163	-4.70255e-163	-7.14109e-165	-5.23336e-163	3.3798e-163	2.61186e-163	-1.08675e-163	-1.6618e-163	-7.69702e-163	-1.92032e-163	2.33041e-163	-5.666e-163	3.97143e-163	1.12489e-164	5.20325e-163	-1.44738e-163	1.22753e-162	6.55913e-163	-9.31047e-163	3.04177e-163	5.19882e-163	2.56412e-163	0
3.85762e-163	-3.20677e-163	-4.75873e-163	-7.112e-163	1.89544e-163	4.89402e-164	1.69177e-163	-9.6706e-163	2.36538e-163	-4.70255e-163	-7.14109e-165	-5.23336e-163	3.3798e-163	2.61186e-163	-1.08675e-163	-1.6618e-163	-7.69702e-163	-1.92032e-163	2.33041e-163	-5.666e-163	3.97143e-163	1.12489e-164	5.20325e-163	-1.44738e-163	1.22753e-162	6.55913e-163	-9.31047e-163	3.04177e-163	5.19882e-163	2.56412e-163	0
3.85762e-163	-3.20677e-163	-4.75873e-163	-7.112e-163	1.89544e-163	4.89402e-164	1.69177e-163	-9.6706e-163	2.36538e-163	-4.70255e-163	-7.14109e-165	-5.23336e-163	3.3798e-163	2.61186e-163	-1.08675e-163	-1.6618e-163	-7.69702e-163	-1.92032e-163	2.33041e-163	-5.666e-163	3.97143e-163	1.12489e-164	5.20325e-163	-1.44738e-163	1.22753e-162	6.55913e-163	-9.31047e-163	3.04177e-163	5.19882e-163	2.56412e-163	0
3.85762e-163	-3.20677e-163	-4.75873e-163	-7.112e-163	1.89544e-163	4.89402e-164	1.69177e-163	-9.6706e-163	2.36538e-163	-4.70255e-163	-7.14109e-165	-5.23336e-163	3.3798e-163	2.61186e-163	-1.08675e-163	-1.6618e-163	-7.69702e-163	-1.92032e-163	2.33041e-163	-5.666e-163	3.97143e-163	1.12489e-164	5.20325e-163	-1.44738e-163	1.22753e-162	6.55913e-163	-9.31047e-163	3.04177e-163	5.19882e-163	2.56412e-163	0
3.85762e-163	-3.20677e-163	-4.75873e-163	-7.112e-163	1.89544e-163	4.89402e-164	1.69177e-163	-9.6706e-163	2.36538e-163	-4.70255e-163	-7.14109e-165	-5.23336e-163	3.3798e-163	2.61186e-163	-1.08675e-163	-1.6618e-163	-7.69702e-163	-1.92032e-163	2.33041e-163	-5.666e-163	3.97143e-163	1.12489e-164	5.20325e-163	-1.44738e-163	1.22753e-162	6.55913e-163	-9.31047e-163	3.04177e-163	5.19882e-163	2.56412e-163	0
3.85762e-163	-3.20677e-163	-4.75873e-163	-7.112e-163	1.89544e-163	4.89402e-164	1.69177e-163	-9.6706e-163	2.36538e-163	-4.70255e-163	-7.14109e-165	-5.23336e-163	3.3798e-163	2.61186e-163	-1.08675e-163	-1.6618e-163	-7.69702e-163	-1.92032e-163	2.33041e-163	-5.666e-163	3.97143e-163	1.12489e-164	5.20325e-163	-1.44738e-163	1.22753e-162	6.55913e-163	-9.31047e-163	3.04177e-163	5.19882e-163	2.56412e-163	0
3.85762e-163	-3.20677e-163	-4.75873e-163	-7.112e-163	1.89544e-163	4.89402e-164	1.69177e-163	-9.6706e-163	2.36538e-163	-4.70255e-163	-7.14109e-165	-5.23336e-163	3.3798e-163	2.61186e-163	-1.08675e-163	-1.6618e-163	-7.69702e-163	-1.92032e-163	2.33041e-163	-5.666e-163	3.97143e-163	1.12489e-164	5.20325e-163	-1.44738e-163	1.22753e-162	6.55913e-163	-9.31047e-163	3.04177e-163	5.19882e-163	2.56412e-163	0
3.85762e-163	-3.20677e-163	-4.75873e-163	-7.112e-163	1.89544e-163	4.89402e-164	1.69177e-163	-9.6706e-163	2.36538e-163	-4.70255e-163	-7.14109e-165	-5.23336e-163	3.3798e-163	2.61186e-163	-1.08675e-163	-1.6618e-163	-7.69702e-163	-1.92032e-163	2.33041e-163	-5.666e-163	3.97143e-163	1.12489e-164	5.20325e-163	-1.44738e-163	1.22753e-162	6.55913e-163	-9.31047e-163	3.04177e-163	5.19882e-163	2.56412e-163	0
3.85762e-163	-3.20677e-163	-4.75873e-163	-7.112e-163	1.89544e-163	4.89402e-164	1.69177e-163	-9.6706e-163	2.36538e-163	-4.70255e-163	-7.14109e-165	-5.23336e-163	3.3798e-163	2.61186e-163	-1.08675e-163	-1.6618e-163	-7.69702e-163	-1.92032e-163	2.33041e-163	-5.666e-163	3.97143e-163	1.12489e-164	5.20325e-163	-1.44738e-163	1.22753e-162	6.55913e-163	-9.31047e-163	3.04177e-163	5.19882e-163	2.56412e-163	0
3.85762e-163	-3.20677e-163	-4.75873e-163	-7.112e-163	1.89544e-163	4.89402e-164	1.69177e-163	-9.6706e-163	2.36538e-163	-4.70255e-163	-7.14109e-165	-5.23336e-163	3.3798e-163	2.61186e-163	-1.08675e-163	-1.6618e-163	-7.69702e-163	-1.92032e-163	2.33041e-163	-5.666e-163	3.97143e-163	1.12489e-164	5.20325e-163	-1.44738e-163	1.22753e-162	6.55913e-163	-9.31047e-163	3.04177e-163	5.19882e-163	2.56412e-163	0
3.85762e-163	-3.20677e-163	-4.75873e-163	-7.112e-163	1.89544e-163	4.89402e-164	1.69177e-163	-9.6706e-163	2.36538e-163	-4.70255e-163	-7.14109e-165	-5.23336e-163	3.3798e-163	2.61186e-163	-1.08675e-163	-1.6618e-163	-7.69702e-163	-1.92032e-163	2.33041e-163	-5.666e-163	3.97143e-163	1.12489e-164	5.20325e-163	-1.44738e-163	1.22753e-162	6.55913e-163	-9.31047e-163	3.04177e-163	5.19882e-163	2.56412e-163	0
3.85762e-163	-3.20677e-163	-4.75873e-163	-7.112e-163	1.89544e-163	4.89402e-164	1.69177e-163	-9.6706e-163	2.36538e-163	-4.70255e-163	-7.14109e-165	-5.23336e-163	3.3798e-163	2.61186e-163	-1.08675e-163	-1.6618e-163	-7.69702e-163	-1.92032e-163	2.33041e-163	-5.666e-163	3.97143e-163	1.12489e-164	5.20325e-163	-1.44738e-163	1.22753e-162	6.55913e-163	-9.31047e-163	3.04177e-163	5.19882e-163	2.56412e-163	0
3.85762e-163	-3.20677e-163	-4.75873e-163	-7.112e-163	1.89544e-163	4.89402e-164	1.69177e-163	-9.6706e-163	2.36538e-163	-4.70255e-163	-7.14109e-165	-5.23336e-163	3.3798e-163	2.61186e-163	-1.08675e-163	-1.6618e-163	-7.69702e-163	-1.92032e-163	2.33041e-163	-5.666e-163	3.97143e-163	1.12489e-164	5.20325e-163	-1.44738e-163	1.22753e-162	6.55913e-163	-9.31047e-163	3.04177e-163	5.19882e-163	2.56412e-163	0
3.85762e-163	-3.20677e-163	-4.75873e-163	-7.112e-163	1.89544e-163	4.89402e-164	1.69177e-163	-9.6706e-163	2.36538e-163	-4.70255e-163	-7.14109e-165	-5.23336e-163	3.3798e-163	2.61186e-163	-1.08675e-163	-1.6618e-163	-7.69702e-163	-1.92032e-163	2.33041e-163	-5.666e-163	3.97143e-163	1.12489e-164	5.20325e-163	-1.44738e-163	1.22753e-162	6.55913e-163	-9.31047e-163	3.04177e-163	5.19882e-163	2.56412e-163	0
3.85762e-163	-3.20677e-163	-4.75873e-163	-7.112e-163	1.89544e-163	4.89402e-164	1.69177e-163	-9.6706e-163	2.36538e-163	-4.70255e-163	-7.14109e-165	-5.23336e-163	3.3798e-163	2.61186e-163	-1.08675e-163	-1.6618e-163	-7.69702e-163	-1.92032e-163	2.33041e-163	-5.666e-163	3.97143e-163	1.12489e-164	5.20325e-163	-1.44738e-163	1.22753e-162	6.55913e-163	-9.31047e-163	3.04177e-163	5.19882e-163	2.56412e-163	0
3.85762e-163	-3.20677e-163	-4.75873e-163	-7.112e-163	1.89544e-163	4.89402e-164	1.69177e-163	-9.6706e-163	2.36538e-163	-4.70255e-163	-7.14109e-165	-5.23336e-163	3.3798e-163	2.61186e-163	-1.08675e-163	-1.6618e-163	-7.69702e-163	-1.92032e-163	2.33041e-163	-5.666e-163	3.97143e-163	1.12489e-164	5.20325e-163	-1.44738e-163	1.22753e-162	6.55913e-163	-9.31047e-163	3.04177e-163	5.19882e-163	2.56412e-163	0
3.85762e-163	-3.20677e-163	-4.75873e-163	-7.112e-163	1.89544e-163	4.89402e-164	1.69177e-163	-9.6706e-163	2.36538e-163	-4.70255e-163	-7.14109e-165	-5.23336e-163	3.3798e-163	2.61186e-163	-1.08675e-163	-1.6618e-163	-7.69702e-163	-1.92032e-163	2.33041e-163	-5.666e-163	3.97143e-163	1.12489e-164	5.20325e-163	-1.44738e-163	1.22753e-162	6.55913e-163	-9.31047e-163	3.04177e-163	5.19882e-163	2.56412e-163	0
3.85762e-163	-3.20677e-163	-4.75873e-163	-7.112e-163	1.89544e-163	4.89402e-164	1.69177e-163	-9.6706e-163	2.36538e-163	-4.70255e-163	-7.14109e-165	-5.23336e-163	3.3798e-163	2.61186e-163	-1.08675e-163	-1.6618e-163	-7.69702e-163	-1.92032e-163	2.33041e-163	-5.666e-163	3.97143e-163	1.12489e-164	5.20325e-163	-1.44738e-163	1.22753e-162	6.55913e-163	-9.31047e-163	3.04177e-163	5.19882e-163	2.56412e-163	0
3.85762e-163	-3.20677e-163	-4.75873e-163	-7.112e-163	1.89544e-163	4.89402e-164	1.69177e-163	-9.6706e-163	2.36538e-163	-4.70255e-163	-7.14109e-165	-5.23336e-163	3.3798e-163	2.61186e-163	-1.08675e-163	-1.6618e-163	-7.69702e-163	-1.92032e-163	2.33041e-163	-5.666e-163	3.97143e-163	1.12489e-164	5.20325e-163	-1.44738e-163	1.22753e-162	6.55913e-163	-9.31047e-163	3.04177e-163	5.19882e-163	2.56412e-163	0
3.85762e-163	-3.20677e-163	-4.75873e-163	-7.112e-163	1.89544e-163	4.89402e-164	1.69177e-163	-9.6706e-163	2.36538e-163	-4.70255e-163	-7.14109e-165	-5.23336e-163	3.3798e-163	2.61186e-163	-1.08675e-163	-1.6618e-163	-7.69702e-163	-1.92032e-163	2.33041e-163	-5.666e-163	3.97143e-163	1.12489e-164	5.20325e-163	-1.44738e-163	1.22753e-162	6.55913e-163	-9.31047e-163	3.04177e-163	5.19882e-163	2.56412e-163	0
3.85762e-163	-3.20677e-163	-4.75873e-163	-7.112e-163	1.89544e-163	4.89402e-164	1.69177e-163	-9.6706e-163	2.36538e-163	-4.70255e-163	-7.14109e-165	-5.23336e-163	3.3798e-163	2.61186e-163	-1.08675e-163	-1.6618e-163	-7.69702e-163	-1.92032e-163	2.33041e-163	-5.666e-163	3.97143e-163	1.12489e-164	5.20325e-163	-1.44738e-163	1.22753e-162	6.55913e-163	-9.31047e-163	3.04177e-163	5.19882e-163	2.56412e-163	0
3.85762e-163	-3.20677e-163	-4.75873e-163	-7.112e-163	1.89544e-163	4.89402e-164	1.69177e-163	-9.6706e-163	2.36538e-163	-4.70255e-163	-7.14109e-165	-5.23336e-163	3.3798e-163	2.61186e-163	-1.08675e-163	-1.6618e-163	-7.69702e-163	-1.92032e-163	2.33041e-163	-5.666e-163	3.97143e-163	1.12489e-164	5.20325e-163	-1.44738e-163	1.22753e-162	6.55913e-163	-9.31047e-163	3.04177e-163	5.19882e-163	2.56412e-163	0
3.85762e-163	-3.20677e-163	-4.75873e-163	-7.112e-163	1.89544e-163	4.89402e-164	1.69177e-163	-9.6706e-163	2.36538e-163	-4.70255e-163	-7.14109e-165	-5.23336e-163	3.3798e-163	2.61186e-163	-1.08675e-163	-1.6618e-163	-7.69702e-163	-1.92032e-163	2.33041e-163	-5.666e-163	3.97143e-163	1.12489e-164	5.20325e-163	-1.44738e-163	1.22753e-162	6.55913e-163	-9.31047e-163	3.04177e-163	5.19882e-163	2.56412e-163	0
3.85762e-163	-3.20677e-163	-4.75873e-163	-7.112e-163	1.89544e-163	4.89402e-164	1.69177e-163	-9.6706e-163	2.36538e-163	-4.70255e-163	-7.14109e-165	-5.23336e-163	3.3798e-163	2.61186e-163	-1.08675e-163	-1.6618e-163	-7.69702e-163	-1.92032e-163	2.33041e-163	-5.666e-163	3.97143e-163	1.12489e-164	5.20325e-163	-1.44738e-163	1.22753e-162	6.55913e-163	-9.31047e-163	3.04177e-163	5.19882e-163	2.56412e-163	0
3.85762e-163	-3.20677e-163	-4.75873e-163	-7.112e-163	1.89544e-163	4.89402e-164	1.69177e-163	-9.6706e-163	2.36538e-163	-4.70255e-163	-7.14109e-165	-5.23336e-163	3.3798e-163	2.61186e-163	-1.08675e-163	-1.6618e-163	-7.69702e-163	-1.92032e-163	2.33041e-163	-5.666e-163	3.97143e-163	1.12489e-164	5.20325e-163	-1.44738e-163	1.22753e-162	6.55913e-163	-9.31047e-163	3.04177e-163	5.19882e-163	2.56412e-163	0
3.85762e-163	-3.20677e-163	-4.75873e-163	-7.112e-163	1.89544e-163	4.89402e-164	1.69177e-163	-9.6706e-163	2.36538e-163	-4.70255e-163	-7.14109e-165	-5.23336e-163	3.3798e-163	2.61186e-163	-1.08675e-163	-1.6618e-163	-7.69702e-163	-1.92032e-163	2.33041e-163	-5.666e-163	3.97143e-163	1.12489e-164	5.20325e-163	-1.44738e-163	1.22753e-162	6.55913e-163	-9.31047e-163	3.04177e-163	5.19882e-163	2.56412e-163	0
3.85762e-163	-3.20677e-163	-4.75873e-163	-7.112e-163	1.89544e-163	4.89402e-164	1.69177e-163	-9.6706e-163	2.36538e-163	-4.70255e-163	-7.14109e-165	-5.23336e-163	3.3798e-163	2.61186e-163	-1.08675e-163	-1.6618e-163	-7.69702e-163	-1.92032e-163	2.33041e-163	-5.666e-163	3.97143e-163	1.12489e-164	5.20325e-163	-1.44738e-163	1.22753e-162	6.55913e-163	-9.31047e-163	3.04177e-163	5.19882e-163	2.56412e-163	0
3.85762e-163	-3.20677e-163	-4.75873e-163	-7.112e-163	1.89544e-163	4.89402e-164	1.69177e-163	-9.6706e-163	2.36538e-163	-4.70255e-163	-7.14109e-165	-5.23336e-163	3.3798e-163	2.61186e-163	-1.08675e-163	-1.6618e-163	-7.69702e-163	-1.92032e-163	2.33041e-163	-5.666e-163	3.97143e-163	1.12489e-164	5.20325e-163	-1.44738e-163	1.22753e-162	6.55913e-163	-9.31047e-163	3.04177e-163	5.19882e-163	2.56412e-163	0
3.85762e-163	-3.20677e-163	-4.75873e-163	-7.112e-163	1.89544e-163	4.89402e-164	1.69177e-163	-9.6706e-163	2.36538e-163	-4.70255e-163	-7.14109e-165	-5.23336e-163	3.3798e-163	2.61186e-163	-1.08675e-163	-1.6618e-163	-7.69702e-163	-1.92032e-163	2.33041e-163	-5.666e-163	3.97143e-163	1.12489e-164	5.20325e-163	-1.44738e-163	1.22753e-162	6.55913e-163	-9.31047e-163	3.04177e-163	5.19882e-163	2.56412e-163	0
3.85762e-163	-3.20677e-163	-4.75873e-163	-7.112e-163	1.89544e-163	4.89402e-164	1.69177e-163	-9.6706e-163	2.36538e-163	-4.70255e-163	-7.14109e-165	-5.23336e-163	3.3798e-163	2.61186e-163	-1.08675e-163	-1.6618e-163	-7.69702e-163	-1.92032e-163	2.33041e-163	-5.666e-163	3.97143e-163	1.12489e-164	5.20325e-163	-1.44738e-163	1.22753e-162	6.55913e-163	-9.31047e-163	3.04177e-163	5.19882e-163	2.56412e-163	0
3.85762e-163	-3.20677e-163	-4.75873e-163	-7.112e-163	1.89544e-163	4.89402e-164	1.69177e-163	-9.6706e-163	2.36538e-163	-4.70255e-163	-7.14109e-165	-5.23336e-163	3.3798e-163	2.61186e-163	-1.08675e-163	-1.6618e-163	-7.69702e-163	-1.92032e-163	2.33041e-163	-5.666e-163	3.97143e-163	1.12489e-164	5.20325e-163	-1.44738e-163	1.22753e-162	6.55913e-163	-9.31047e-163	3.04177e-163	5.19882e-163	2.56412e-163	0
3.85762e-163	-3.20677e-163	-4.75873e-163	-7.112e-163	1.89544e-163	4.89402e-164	1.69177e-163	-9.6706e-163	2.36538e-163	-4.70255e-163	-7.14109e-165	-5.23336e-163	3.3798e-163	2.61186e-163	-1.08675e-163	-1.6618e-163	-7.69702e-163	-1.92032e-163	2.33041e-163	-5.666e-163	3.97143e-163	1.12489e-164	5.20325e-163	-1.44738e-163	1.22753e-162	6.55913e-163	-9.31047e-163	3.04177e-163	5.19882e-163	2.56412e-163	0
3.85762e-163	-3.20677e-163	-4.75873e-163	-7.112e-163	1.89544e-163	4.89402e-164	1.69177e-163	-9.6706e-163	2.36538e-163	-4.70255e-163	-7.14109e-165	-5.23336e-163	3.3798e-163	2.61186e-163	-1.08675e-163	-1.6618e-163	-7.69702e-163	-1.92032e-163	2.33041e-163	-5.666e-163	3.97143e-163	1.12489e-164	5.20325e-163	-1.44738e-163	1.22753e-162	6.55913e-163	-9.31047e-163	3.04177e-163	5.19882e-163	2.56412e-163	0
3.85762e-163	-3.20677e-163	-4.75873e-163	-7.112e-163	1.89544e-163	4.89402e-164	1.69177e-163	-9.6706e-163	2.36538e-163	-4.70255e-163	-7.14109e-165	-5.23336e-163	3.3798e-163	2.61186e-163	-1.08675e-163	-1.6618e-163	-7.69702e-163	-1.92032e-163	2.33041e-163	-5.666e-163	3.97143e-163	1.12489e-164	5.20325e-163	-1.44738e-163	1.22753e-162	6.55913e-163	-9.31047e-163	3.04177e-163	5.19882e-163	2.56412e-163	0
3.85762e-163	-3.20677e-163	-4.75873e-163	-7.112e-163	1.89544e-163	4.89402e-164	1.69177e-163	-9.6706e-163	2.36538e-163	-4.70255e-163	-7.14109e-165	-5.23336e-163	3.3798e-163	2.61186e-163	-1.08675e-163	-1.6618e-163	-7.69702e-163	-1.92032e-163	2.33041e-163	-5.666e-163	3.97143e-163	1.12489e-164	5.20325e-163	-1.44738e-163	1.22753e-162	6.55913e-163	-9.31047e-163	3.04177e-163	5.19882e-163	2.56412e-163	0
3.85762e-163	-3.20677e-163	-4.75873e-163	-7.112e-163	1.89544e-163	4.89402e-164	1.69177e-163	-9.6706e-163	2.36538e-163	-4.70255e-163	-7.14109e-165	-5.23336e-163	3.3798e-163	2.61186e-163	-1.08675e-163	-1.6618e-163	-7.69702e-163	-1.92032e-163	2.33041e-163	-5.666e-163	3.97143e-163	1.12489e-164	5.20325e-163	-1.44738e-163	1.22753e-162	6.55913e-163	-9.31047e-163	3.04177e-163	5.19882e-163	2.56412e-163	0
3.85762e-163	-3.20677e-163	-4.75873e-163	-7.112e-163	1.89544e-163	4.89402e-164	1.69177e-163	-9.6706e-163	2.36538e-163	-4.70255e-163	-7.14109e-165	-5.23336e-163	3.3798e-163	2.61186e-163	-1.08675e-163	-1.6618e-163	-7.69702e-163	-1.92032e-163	2.33041e-163	-5.666e-163	3.97143e-163	1.12489e-164	5.20325e-163	-1.44738e-163	1.22753e-162	6.55913e-163	-9.31047e-163	3.04177e-163	5.19882e-163	2.56412e-163	0
3.85762e-163	-3.20677e-163	-4.75873e-163	-7.112e-163	1.89544e-163	4.89402e-164	1.69177e-163	-9.6706e-163	2.36538e-163	-4.70255e-163	-7.14109e-165	-5.23336e-163	3.3798e-163	2.61186e-163	-1.08675e-163	-1.6618e-163	-7.69702e-163	-1.92032e-163	2.33041e-163	-5.666e-163	3.97143e-163	1.12489e-164	5.20325e-163	-1.44738e-163	1.22753e-162	6.55913e-163	-9.31047e-163	3.04177e-163	5.19882e-163	2.56412e-163	0
3.85762e-163	-3.20677e-163	-4.75873e-163	-7.112e-163	1.89544e-163	4.89402e-164	1.69177e-163	-9.6706e-163	2.36538e-163	-4.70255e-163	-7.14109e-165	-5.23336e-163	3.3798e-163	2.61186e-163	-1.08675e-163	-1.6618e-163	-7.69702e-163	-1.92032e-163	2.33041e-163	-5.666e-163	3.97143e-163	1.12489e-164	5.20325e-163	-1.44738e-163	1.22753e-162	6.55913e-163	-9.31047e-163	3.04177e-163	5.19882e-163	2.56412e-163	0
3.85762e-163	-3.20677e-163	-4.75873e-163	-7.112e-163	1.89544e-163	4.89402e-164	1.69177e-163	-9.6706e-163	2.36538e-163	-4.70255e-163	-7.14109e-165	-5.23336e-163	3.3798e-163	2.61186e-163	-1.08675e-163	-1.6618e-163	-7.69702e-163	-1.92032e-163	2.33041e-163	-5.666e-163	3.97143e-163	1.12489e-164	5.20325e-163	-1.44738e-163	1.22753e-162	6.55913e-163	-9.31047e-163	3.04177e-163	5.19882e-163	2.56412e-163	0
3.85762e-163	-3.20677e-163	-4.75873e-163	-7.112e-163	1.89544e-163	4.89402e-164	1.69177e-163	-9.6706e-163	2.36538e-163	-4.70255e-163	-7.14109e-165	-5.23336e-163	3.3798e-163	2.61186e-163	-1.08675e-163	-1.6618e-163	-7.69702e-163	-1.92032e-163	2.33041e-163	-5.666e-163	3.97143e-163	1.12489e-164	5.20325e-163	-1.44738e-163	1.22753e-162	6.55913e-163	-9.31047e-163	3.04177e-163	5.19882e-163	2.56412e-163	0
3.85762e-163	-3.20677e-163	-4.75873e-163	-7.112e-163	1.89544e-163	4.89402e-164	1.69177e-163	-9.6706e-163	2.36538e-163	-4.70255e-163	-7.14109e-165	-5.23336e-163	3.3798e-163	2.61186e-163	-1.08675e-163	-1.6618e-163	-7.69702e-163	-1.92032e-163	2.33041e-163	-5.666e-163	3.97143e-163	1.12489e-164	5.20325e-163	-1.44738e-163	1.22753e-162	6.55913e-163	-9.31047e-163	3.04177e-163	5.19882e-163	2.56412e-163	0
3.85762e-163	-3.20677e-163	-4.75873e-163	-7.112e-163	1.89544e-163	4.89402e-164	1.69177e-163	-9.6706e-163	2.36538e-163	-4.70255e-163	-7.14109e-165	-5.23336e-163	3.3798e-163	2.61186e-163	-1.08675e-163	-1.6618e-163	-7.69702e-163	-1.92032e-163	2.33041e-163	-5.666e-163	3.97143e-163	1.12489e-164	5.20325e-163	-1.44738e-163	1.22753e-162	6.55913e-163	-9.31047e-163	3.04177e-163	5.19882e-163	2.56412e-163	0
3.85762e-163	-3.20677e-163	-4.75873e-163	-7.112e-163	1.89544e-163	4.89402e-164	1.69177e-163	-9.6706e-163	2.36538e-163	-4.70255e-163	-7.14109e-165	-5.23336e-163	3.3798e-163	2.61186e-163	-1.08675e-163	-1.6618e-163	-7.69702e-163	-1.92032e-163	2.33041e-163	-5.666e-163	3.97143e-163	1.12489e-164	5.20325e-163	-1.44738e-163	1.22753e-162	6.55913e-163	-9.31047e-163	3.04177e-163	5.19882e-163	2.56412e-163	0
3.85762e-163	-3.20677e-163	-4.75873e-163	-7.112e-163	1.89544e-163	4.89402e-164	1.69177e-163	-9.6706e-163	2.36538e-163	-4.70255e-163	-7.14109e-165	-5.23336e-163	3.3798e-163	2.61186e-163	-1.08675e-163	-1.6618e-163	-7.69702e-163	-1.92032e-163	2.33041e-163	-5.666e-163	3.97143e-163	1.12489e-164	5.20325e-163	-1.44738e-163	1.22753e-162	6.55913e-163	-9.31047e-163	3.04177e-163	5.19882e-163	2.56412e-163	0
3.85762e-163	-3.20677e-163	-4.75873e-163	-7.112e-163	1.89544e-163	4.89402e-164	1.69177e-163	-9.6706e-163	2.36538e-163	-4.70255e-163	-7.14109e-165	-5.23336e-163	3.3798e-163	2.61186e-163	-1.08675e-163	-1.6618e-163	-7.69702e-163	-1.92032e-163	2.33041e-163	-5.666e-163	3.97143e-163	1.12489e-164	5.20325e-163	-1.44738e-163	1.22753e-162	6.55913e-163	-9.31047e-163	3.04177e-163	5.19882e-163	2.56412e-163	0
3.85762e-163	-3.20677e-163	-4.75873e-163	-7.112e-163	1.89544e-163	4.89402e-164	1.69177e-163	-9.6706e-163	2.36538e-163	-4.70255e-163	-7.14109e-165	-5.23336e-163	3.3798e-163	2.61186e-163	-1.08675e-163	-1.6618e-163	-7.69702e-163	-1.92032e-163	2.33041e-163	-5.666e-163	3.97143e-163	1.12489e-164	5.20325e-163	-1.44738e-163	1.22753e-162	6.55913e-163	-9.31047e-163	3.04177e-163	5.19882e-163	2.56412e-163	0
3.85762e-163	-3.20677e-163	-4.75873e-163	-7.112e-163	1.89544e-163	4.89402e-164	1.69177e-163	-9.6706e-163	2.36538e-163	-4.70255e-163	-7.14109e-165	-5.23336e-163	3.3798e-163	2.61186e-163	-1.08675e-163	-1.6618e-163	-7.69702e-163	-1.92032e-163	2.33041e-163	-5.666e-163	3.97143e-163	1.12489e-164	5.20325e-163	-1.44738e-163	1.22753e-162	6.55913e-163	-9.31047e-163	3.04177e-163	5.19882e-163	2.56412e-163	0
3.85762e-163	-3.20677e-163	-4.75873e-163	-7.112e-163	1.89544e-163	4.89402e-164	1.69177e-163	-9.6706e-163	2.36538e-163	-4.70255e-163	-7.14109e-165	-5.23336e-163	3.3798e-163	2.61186e-163	-1.08675e-163	-1.6618e-163	-7.69702e-163	-1.92032e-163	2.33041e-163	-5.666e-163	3.97143e-163	1.12489e-164	5.20325e-163	-1.44738e-163	1.22753e-162	6.55913e-163	-9.31047e-163	3.04177e-163	5.19882e-163	2.56412e-163	0
3.85762e-163	-3.20677e-163	-4.75873e-163	-7.112e-163	1.89544e-163	4.89402e-164	1.69177e-163	-9.6706e-163	2.36538e-163	-4.70255e-163	-7.14109e-165	-5.23336e-163	3.3798e-163	2.61186e-163	-1.08675e-163	-1.6618e-163	-7.69702e-163	-1.92032e-163	2.33041e-163	-5.666e-163	3.97143e-163	1.12489e-164	5.20325e-163	-1.44738e-163	1.22753e-162	6.55913e-163	-9.31047e-163	3.04177e-163	5.19882e-163	2.56412e-163	0
3.85762e-163	-3.20677e-163	-4.75873e-163	-7.112e-163	1.89544e-163	4.89402e-164	1.69177e-163	-9.6706e-163	2.36538e-163	-4.70255e-163	-7.14109e-165	-5.23336e-163	3.3798e-163	2.61186e-163	-1.08675e-163	-1.6618e-163	-7.69702e-163	-1.92032e-163	2.33041e-163	-5.666e-163	3.97143e-163	1.12489e-164	5.20325e-163	-1.44738e-163	1.22753e-162	6.55913e-163	-9.31047e-163	3.04177e-163	5.19882e-163	2.56412e-163	0
3.85762e-163	-3.20677e-163	-4.75873e-163	-7.112e-163	1.89544e-163	4.89402e-164	1.69177e-163	-9.6706e-163	2.36538e-163	-4.70255e-163	-7.14109e-165	-5.23336e-163	3.3798e-163	2.61186e-163	-1.08675e-163	-1.6618e-163	-7.69702e-163	-1.92032e-163	2.33041e-163	-5.666e-163	3.97143e-163	1.12489e-164	5.20325e-163	-1.44738e-163	1.22753e-162	6.55913e-163	-9.31047e-163	3.04177e-163	5.19882e-163	2.56412e-163	0
3.85762e-163	-3.20677e-163	-4.75873e-163	-7.112e-163	1.89544e-163	4.89402e-164	1.69177e-163	-9.6706e-163	2.36538e-163	-4.70255e-163	-7.14109e-165	-5.23336e-163	3.3798e-163	2.61186e-163	-1.08675e-163	-1.6618e-163	-7.69702e-163	-1.92032e-163	2.33041e-163	-5.666e-163	3.97143e-163	1.12489e-164	5.20325e-163	-1.44738e-163	1.22753e-162	6.55913e-163	-9.31047e-163	3.04177e-163	5.19882e-163	2.56412e-163	0
3.85762e-163	-3.20677e-163	-4.75873e-163	-7.112e-163	1.89544e-163	4.89402e-164	1.69177e-163	-9.6706e-163	2.36538e-163	-4.70255e-163	-7.14109e-165	-5.23336e-163	3.3798e-163	2.61186e-163	-1.08675e-163	-1.6618e-163	-7.69702e-163	-1.92032e-163	2.33041e-163	-5.666e-163	3.97143e-163	1.12489e-164	5.20325e-163	-1.44738e-163	1.22753e-162	6.55913e-163	-9.31047e-163	3.04177e-163	5.19882e-163	2.56412e-163	0
3.85762e-163	-3.20677e-163	-4.75873e-163	-7.112e-163	1.89544e-163	4.89402e-164	1.69177e-163	-9.6706e-163	2.36538e-163	-4.70255e-163	-7.14109e-165	-5.23336e-163	3.3798e-163	2.61186e-163	-1.08675e-163	-1.6618e-163	-7.69702e-163	-1.92032e-163	2.33041e-163	-5.666e-163	3.97143e-163	1.12489e-164	5.20325e-163	-1.44738e-163	1.22753e-162	6.55913e-163	-9.31047e-163	3.04177e-163	5.19882e-163	2.56412e-163	0
3.85762e-163	-3.20677e-163	-4.75873e-163	-7.112e-163	1.89544e-163	4.89402e-164	1.69177e-163	-9.6706e-163	2.36538e-163	-4.70255e-163	-7.14109e-165	-5.23336e-163	3.3798e-163	2.61186e-163	-1.08675e-163	-1.6618e-163	-7.69702e-163	-1.92032e-163	2.33041e-163	-5.666e-163	3.97143e-163	1.12489e-164	5.20325e-163	-1.44738e-163	1.22753e-162	6.55913e-163	-9.31047e-163	3.04177e-163	5.19882e-163	2.56412e-163	0
3.85762e-163	-3.20677e-163	-4.75873e-163	-7.112e-163	1.89544e-163	4.89402e-164	1.69177e-163	-9.6706e-163	2.36538e-163	-4.70255e-163	-7.14109e-165	-5.23336e-163	3.3798e-163	2.61186e-163	-1.08675e-163	-1.6618e-163	-7.69702e-163	-1.92032e-163	2.33041e-163	-5.666e-163	3.97143e-163	1.12489e-164	5.20325e-163	-1.44738e-163	1.22753e-162	6.55913e-163	-9.31047e-163	3.04177e-163	5.19882e-163	2.56412e-163	0
3.85762e-163	-3.20677e-163	-4.75873e-163	-7.112e-163	1.89544e-163	4.89402e-164	1.69177e-163	-9.6706e-163	2.36538e-163	-4.70255e-163	-7.14109e-165	-5.23336e-163	3.3798e-163	2.61186e-163	-1.08675e-163	-1.6618e-163	-7.69702e-163	-1.92032e-163	2.33041e-163	-5.666e-163	3.97143e-163	1.12489e-164	5.20325e-163	-1.44738e-163	1.22753e-162	6.55913e-163	-9.31047e-163	3.04177e-163	5.19882e-163	2.56412e-163	0
3.85762e-163	-3.20677e-163	-4.75873e-163	-7.112e-163	1.89544e-163	4.89402e-164	1.69177e-163	-9.6706e-163	2.36538e-163	-4.70255e-163	-7.14109e-165	-5.23336e-163	3.3798e-163	2.61186e-163	-1.08675e-163	-1.6618e-163	-7.69702e-163	-1.92032e-163	2.33041e-163	-5.666e-163	3.97143e-163	1.12489e-164	5.20325e-163	-1.44738e-163	1.22753e-162	6.55913e-163	-9.31047e-163	3.04177e-163	5.19882e-163	2.56412e-163	0
3.85762e-163	-3.20677e-163	-4.75873e-163	-7.112e-163	1.89544e-163	4.89402e-164	1.69177e-163	-9.6706e-163	2.36538e-163	-4.70255e-163	-7.14109e-165	-5.23336e-163	3.3798e-163	2.61186e-163	-1.08675e-163	-1.6618e-163	-7.69702e-163	-1.92032e-163	2.33041e-163	-5.666e-163	3.97143e-163	1.12489e-164	5.20325e-163	-1.44738e-163	1.22753e-162	6.55913e-163	-9.31047e-163	3.04177e-163	5.19882e-163	2.56412e-163	0
3.85762e-163	-3.20677e-163	-4.75873e-163	-7.112e-163	1.89544e-163	4.89402e-164	1.69177e-163	-9.6706e-163	2.36538e-163	-4.70255e-163	-7.14109e-165	-5.23336e-163	3.3798e-163	2.61186e-163	-1.08675e-163	-1.6618e-163	-7.69702e-163	-1.92032e-163	2.33041e-163	-5.666e-163	3.97143e-163	1.12489e-164	5.20325e-163	-1.44738e-163	1.22753e-162	6.55913e-163	-9.31047e-163	3.04177e-163	5.19882e-163	2.56412e-163	0
3.85762e-163	-3.20677e-163	-4.75873e-163	-7.112e-163	1.89544e-163	4.89402e-164	1.69177e-163	-9.6706e-163	2.36538e-163	-4.70255e-163	-7.14109e-165	-5.23336e-163	3.3798e-163	2.61186e-163	-1.08675e-163	-1.6618e-163	-7.69702e-163	-1.92032e-163	2.33041e-163	-5.666e-163	3.97143e-163	1.12489e-164	5.20325e-163	-1.44738e-163	1.22753e-162	6.55913e-163	-9.31047e-163	3.04177e-163	5.19882e-163	2.56412e-163	0
3.85762e-163	-3.20677e-163	-4.75873e-163	-7.112e-163	1.89544e-163	4.89402e-164	1.69177e-163	-9.6706e-163	2.36538e-163	-4.70255e-163	-7.14109e-165	-5.23336e-163	3.3798e-163	2.61186e-163	-1.08675e-163	-1.6618e-163	-7.69702e-163	-1.92032e-163	2.33041e-163	-5.666e-163	3.97143e-163	1.12489e-164	5.20325e-163	-1.44738e-163	1.22753e-162	6.55913e-163	-9.31047e-163	3.04177e-163	5.19882e-163	2.56412e-163	0
3.85762e-163	-3.20677e-163	-4.75873e-163	-7.112e-163	1.89544e-163	4.89402e-164	1.69177e-163	-9.6706e-163	2.36538e-163	-4.70255e-163	-7.14109e-165	-5.23336e-163	3.3798e-163	2.61186e-163	-1.08675e-163	-1.6618e-163	-7.69702e-163	-1.92032e-163	2.33041e-163	-5.666e-163	3.97143e-163	1.12489e-164	5.20325e-163	-1.44738e-163	1.22753e-162	6.55913e-163	-9.31047e-163	3.04177e-163	5.19882e-163	2.56412e-163	0
3.85762e-163	-3.20677e-163	-4.75873e-163	-7.112e-163	1.89544e-163	4.89402e-164	1.69177e-163	-9.6706e-163	2.36538e-163	-4.70255e-163	-7.14109e-165	-5.23336e-163	3.3798e-163	2.61186e-163	-1.08675e-163	-1.6618e-163	-7.69702e-163	-1.92032e-163	2.33041e-163	-5.666e-163	3.97143e-163	1.12489e-164	5.20325e-163	-1.44738e-163	1.22753e-162	6.55913e-163	-9.31047e-163	3.04177e-163	5.19882e-163	2.56412e-163	0
3.85762e-163	-3.20677e-163	-4.75873e-163	-7.112e-163	1.89544e-163	4.89402e-164	1.69177e-163	-9.6706e-163	2.36538e-163	-4.70255e-163	-7.14109e-165	-5.23336e-163	3.3798e-163	2.61186e-163	-1.08675e-163	-1.6618e-163	-7.69702e-163	-1.92032e-163	2.33041e-163	-5.666e-163	3.97143e-163	1.12489e-164	5.20325e-163	-1.44738e-163	1.22753e-162	6.55913e-163	-9.31047e-163	3.04177e-163	5.19882e-163	2.56412e-163	0
3.85762e-163	-3.20677e-163	-4.75873e-163	-7.112e-163	1.89544e-163	4.89402e-164	1.69177e-163	-9.6706e-163	2.36538e-163	-4.70255e-163	-7.14109e-165	-5.23336e-163	3.3798e-163	2.61186e-163	-1.08675e-163	-1.6618e-163	-7.69702e-163	-1.92032e-163	2.33041e-163	-5.666e-163	3.97143e-163	1.12489e-164	5.20325e-163	-1.44738e-163	1.22753e-162	6.55913e-163	-9.31047e-163	3.04177e-163	5.19882e-163	2.56412e-163	0
3.85762e-163	-3.20677e-163	-4.75873e-163	-7.112e-163	1.89544e-163	4.89402e-164	1.69177e-163	-9.6706e-163	2.36538e-163	-4.70255e-163	-7.14109e-165	-5.23336e-163	3.3798e-163	2.61186e-163	-1.08675e-163	-1.6618e-163	-7.69702e-163	-1.92032e-163	2.33041e-163	-5.666e-163	3.97143e-163	1.12489e-164	5.20325e-163	-1.44738e-163	1.22753e-162	6.55913e-163	-9.31047e-163	3.04177e-163	5.19882e-163	2.56412e-163	0
3.85762e-163	-3.20677e-163	-4.75873e-163	-7.112e-163	1.89544e-163	4.89402e-164	1.69177e-163	-9.6706e-163	2.36538e-163	-4.70255e-163	-7.14109e-165	-5.23336e-163	3.3798e-163	2.61186e-163	-1.08675e-163	-1.6618e-163	-7.69702e-163	-1.92032e-163	2.33041e-163	-5.666e-163	3.97143e-163	1.12489e-164	5.20325e-163	-1.44738e-163	1.22753e-162	6.55913e-163	-9.31047e-163	3.04177e-163	5.19882e-163	2.56412e-163	0
3.85762e-163	-3.20677e-163	-4.75873e-163	-7.112e-163	1.89544e-163	4.89402e-164	1.69177e-163	-9.6706e-163	2.36538e-163	-4.70255e-163	-7.14109e-165	-5.23336e-163	3.3798e-163	2.61186e-163	-1.08675e-163	-1.6618e-163	-7.69702e-163	-1.92032e-163	2.33041e-163	-5.666e-163	3.97143e-163	1.12489e-164	5.20325e-163	-1.44738e-163	1.22753e-162	6.55913e-163	-9.31047e-163	3.04177e-163	5.19882e-163	2.56412e-163	0
3.85762e-163	-3.20677e-163	-4.75873e-163	-7.112e-163	1.89544e-163	4.89402e-164	1.69177e-163	-9.6706e-163	2.36538e-163	-4.70255e-163	-7.14109e-165	-5.23336e-163	3.3798e-163	2.61186e-163	-1.08675e-163	-1.6618e-163	-7.69702e-163	-1.92032e-163	2.33041e-163	-5.666e-163	3.97143e-163	1.12489e-164	5.20325e-163	-1.44738e-163	1.22753e-162	6.55913e-163	-9.31047e-163	3.04177e-163	5.19882e-163	2.56412e-163	0
3.85762e-163	-3.20677e-163	-4.75873e-163	-7.112e-163	1.89544e-163	4.89402e-164	1.69177e-163	-9.6706e-163	2.36538e-163	-4.70255e-163	-7.14109e-165	-5.23336e-163	3.3798e-163	2.61186e-163	-1.08675e-163	-1.6618e-163	-7.69702e-163	-1.92032e-163	2.33041e-163	-5.666e-163	3.97143e-163	1.12489e-164	5.20325e-163	-1.44738e-163	1.22753e-162	6.55913e-163	-9.31047e-163	3.04177e-163	5.19882e-163	2.56412e-163	0
3.85762e-163	-3.20677e-163	-4.75873e-163	-7.112e-163	1.89544e-163	4.89402e-164	1.69177e-163	-9.6706e-163	2.36538e-163	-4.70255e-163	-7.14109e-165	-5.23336e-163	3.3798e-163	2.61186e-163	-1.08675e-163	-1.6618e-163	-7.69702e-163	-1.92032e-163	2.33041e-163	-5.666e-163	3.97143e-163	1.12489e-164	5.20325e-163	-1.44738e-163	1.22753e-162	6.55913e-163	-9.31047e-163	3.04177e-163	5.19882e-163	2.56412e-163	0
3.85762e-163	-3.20677e-163	-4.75873e-163	-7.112e-163	1.89544e-163	4.89402e-164	1.69177e-163	-9.6706e-163	2.36538e-163	-4.70255e-163	-7.14109e-165	-5.23336e-163	3.3798e-163	2.61186e-163	-1.08675e-163	-1.6618e-163	-7.69702e-163	-1.92032e-163	2.33041e-163	-5.666e-163	3.97143e-163	1.12489e-164	5.20325e-163	-1.44738e-163	1.22753e-162	6.55913e-163	-9.31047e-163	3.04177e-163	5.19882e-163	2.56412e-163	0
3.85762e-163	-3.20677e-163	-4.75873e-163	-7.112e-163	1.89544e-163	4.89402e-164	1.69177e-163	-9.6706e-163	2.36538e-163	-4.70255e-163	-7.14109e-165	-5.23336e-163	3.3798e-163	2.61186e-163	-1.08675e-163	-1.6618e-163	-7.69702e-163	-1.92032e-163	2.33041e-163	-5.666e-163	3.97143e-163	1.12489e-164	5.20325e-163	-1.44738e-163	1.22753e-162	6.55913e-163	-9.31047e-163	3.04177e-163	5.19882e-163	2.56412e-163	0
3.85762e-163	-3.20677e-163	-4.75873e-163	-7.112e-163	1.89544e-163	4.89402e-164	1.69177e-163	-9.6706e-163	2.36538e-163	-4.70255e-163	-7.14109e-165	-5.23336e-163	3.3798e-163	2.61186e-163	-1.08675e-163	-1.6618e-163	-7.69702e-163	-1.92032e-163	2.33041e-163	-5.666e-163	3.97143e-163	1.12489e-164	5.20325e-163	-1.44738e-163	1.22753e-162	6.55913e-163	-9.31047e-163	3.04177e-163	5.19882e-163	2.56412e-163	0
3.85762e-163	-3.20677e-163	-4.75873e-163	-7.112e-163	1.89544e-163	4.89402e-164	1.69177e-163	-9.6706e-163	2.36538e-163	-4.70255e-163	-7.14109e-165	-5.23336e-163	3.3798e-163	2.61186e-163	-1.08675e-163	-1.6618e-163	-7.69702e-163	-1.92032e-163	2.33041e-163	-5.666e-163	3.97143e-163	1.12489e-164	5.20325e-163	-1.44738e-163	1.22753e-162	6.55913e-163	-9.31047e-163	3.04177e-163	5.19882e-163	2.56412e-163	0
3.85762e-163	-3.20677e-163	-4.75873e-163	-7.112e-163	1.89544e-163	4.89402e-164	1.69177e-163	-9.6706e-163	2.36538e-163	-4.70255e-163	-7.14109e-165	-5.23336e-163	3.3798e-163	2.61186e-163	-1.08675e-163	-1.6618e-163	-7.69702e-163	-1.92032e-163	2.33041e-163	-5.666e-163	3.97143e-163	1.12489e-164	5.20325e-163	-1.44738e-163	1.22753e-162	6.55913e-163	-9.31047e-163	3.04177e-163	5.19882e-163	2.56412e-163	0
3.85762e-163	-3.20677e-163	-4.75873e-163	-7.112e-163	1.89544e-163	4.89402e-164	1.69177e-163	-9.6706e-163	2.36538e-163	-4.70255e-163	-7.14109e-165	-5.23336e-163	3.3798e-163	2.61186e-163	-1.08675e-163	-1.6618e-163	-7.69702e-163	-1.92032e-163	2.33041e-163	-5.666e-163	3.97143e-163	1.12489e-164	5.20325e-163	-1.44738e-163	1.22753e-162	6.55913e-163	-9.31047e-163	3.04177e-163	5.19882e-163	2.56412e-163	0
3.85762e-163	-3.20677e-163	-4.75873e-163	-7.112e-163	1.89544e-163	4.89402e-164	1.69177e-163	-9.6706e-163	2.36538e-163	-4.70255e-163	-7.14109e-165	-5.23336e-163	3.3798e-163	2.61186e-163	-1.08675e-163	-1.6618e-163	-7.69702e-163	-1.92032e-163	2.33041e-163	-5.666e-163	3.97143e-163	1.12489e-164	5.20325e-163	-1.44738e-163	1.22753e-162	6.55913e-163	-9.31047e-163	3.04177e-163	5.19882e-163	2.56412e-163	0
3.85762e-163	-3.20677e-163	-4.75873e-163	-7.112e-163	1.89544e-163	4.89402e-164	1.69177e-163	-9.6706e-163	2.36538e-163	-4.70255e-163	-7.14109e-165	-5.23336e-163	3.3798e-163	2.61186e-163	-1.08675e-163	-1.6618e-163	-7.69702e-163	-1.92032e-163	2.33041e-163	-5.666e-163	3.97143e-163	1.12489e-164	5.20325e-163	-1.44738e-163	1.22753e-162	6.55913e-163	-9.31047e-163	3.04177e-163	5.19882e-163	2.56412e-163	0
3.85762e-163	-3.20677e-163	-4.75873e-163	-7.112e-163	1.89544e-163	4.89402e-164	1.69177e-163	-9.6706e-163	2.36538e-163	-4.70255e-163	-7.14109e-165	-5.23336e-163	3.3798e-163	2.61186e-163	-1.08675e-163	-1.6618e-163	-7.69702e-163	-1.92032e-163	2.33041e-163	-5.666e-163	3.97143e-163	1.12489e-164	5.20325e-163	-1.44738e-163	1.22753e-162	6.55913e-163	-9.31047e-163	3.04177e-163	5.19882e-163	2.56412e-163	0
3.85762e-163	-3.20677e-163	-4.75873e-163	-7.112e-163	1.89544e-163	4.89402e-164	1.69177e-163	-9.6706e-163	2.36538e-163	-4.70255e-163	-7.14109e-165	-5.23336e-163	3.3798e-163	2.61186e-163	-1.08675e-163	-1.6618e-163	-7.69702e-163	-1.92032e-163	2.33041e-163	-5.666e-163	3.97143e-163	1.12489e-164	5.20325e-163	-1.44738e-163	1.22753e-162	6.55913e-163	-9.31047e-163	3.04177e-163	5.19882e-163	2.56412e-163	0
3.85762e-163	-3.20677e-163	-4.75873e-163	-7.112e-163	1.89544e-163	4.89402e-164	1.69177e-163	-9.6706e-163	2.36538e-163	-4.70255e-163	-7.14109e-165	-5.23336e-163	3.3798e-163	2.61186e-163	-1.08675e-163	-1.6618e-163	-7.69702e-163	-1.92032e-163	2.33041e-163	-5.666e-163	3.97143e-163	1.12489e-164	5.20325e-163	-1.44738e-163	1.22753e-162	6.55913e-163	-9.31047e-163	3.04177e-163	5.19882e-163	2.56412e-163	0
3.85762e-163	-3.20677e-163	-4.75873e-163	-7.112e-163	1.89544e-163	4.89402e-164	1.69177e-163	-9.6706e-163	2.36538e-163	-4.70255e-163	-7.14109e-165	-5.23336e-163	3.3798e-163	2.61186e-163	-1.08675e-163	-1.6618e-163	-7.69702e-163	-1.92032e-163	2.33041e-163	-5.666e-163	3.97143e-163	1.12489e-164	5.20325e-163	-1.44738e-163	1.22753e-162	6.55913e-163	-9.31047e-163	3.04177e-163	5.19882e-163	2.56412e-163	0
3.85762e-163	-3.20677e-163	-4.75873e-163	-7.112e-163	1.89544e-163	4.89402e-164	1.69177e-163	-9.6706e-163	2.36538e-163	-4.70255e-163	-7.14109e-165	-5.23336e-163	3.3798e-163	2.61186e-163	-1.08675e-163	-1.6618e-163	-7.69702e-163	-1.92032e-163	2.33041e-163	-5.666e-163	3.97143e-163	1.12489e-164	5.20325e-163	-1.44738e-163	1.22753e-162	6.55913e-163	-9.31047e-163	3.04177e-163	5.19882e-163	2.56412e-163	0
3.85762e-163	-3.20677e-163	-4.75873e-163	-7.112e-163	1.89544e-163	4.89402e-164	1.69177e-163	-9.6706e-163	2.36538e-163	-4.70255e-163	-7.14109e-165	-5.23336e-163	3.3798e-163	2.61186e-163	-1.08675e-163	-1.6618e-163	-7.69702e-163	-1.92032e-163	2.33041e-163	-5.666e-163	3.97143e-163	1.12489e-164	5.20325e-163	-1.44738e-163	1.22753e-162	6.55913e-163	-9.31047e-163	3.04177e-163	5.19882e-163	2.56412e-163	0
3.85762e-163	-3.20677e-163	-4.75873e-163	-7.112e-163	1.89544e-163	4.89402e-164	1.69177e-163	-9.6706e-163	2.36538e-163	-4.70255e-163	-7.14109e-165	-5.23336e-163	3.3798e-163	2.61186e-163	-1.08675e-163	-1.6618e-163	-7.69702e-163	-1.92032e-163	2.33041e-163	-5.666e-163	3.97143e-163	1.12489e-164	5.20325e-163	-1.44738e-163	1.22753e-162	6.55913e-163	-9.31047e-163	3.04177e-163	5.19882e-163	2.56412e-163	0
3.85762e-163	-3.20677e-163	-4.75873e-163	-7.112e-163	1.89544e-163	4.89402e-164	1.69177e-163	-9.6706e-163	2.36538e-163	-4.70255e-163	-7.14109e-165	-5.23336e-163	3.3798e-163	2.61186e-163	-1.08675e-163	-1.6618e-163	-7.69702e-163	-1.92032e-163	2.33041e-163	-5.666e-163	3.97143e-163	1.12489e-164	5.20325e-163	-1.44738e-163	1.22753e-162	6.55913e-163	-9.31047e-163	3.04177e-163	5.19882e-163	2.56412e-163	0
3.85762e-163	-3.20677e-163	-4.75873e-163	-7.112e-163	1.89544e-163	4.89402e-164	1.69177e-163	-9.6706e-163	2.36538e-163	-4.70255e-163	-7.14109e-165	-5.23336e-163	3.3798e-163	2.61186e-163	-1.08675e-163	-1.6618e-163	-7.69702e-163	-1.92032e-163	2.33041e-163	-5.666e-163	3.97143e-163	1.12489e-164	5.20325e-163	-1.44738e-163	1.22753e-162	6.55913e-163	-9.31047e-163	3.04177e-163	5.19882e-163	2.56412e-163	0
3.85762e-163	-3.20677e-163	-4.75873e-163	-7.112e-163	1.89544e-163	4.89402e-164	1.69177e-163	-9.6706e-163	2.36538e-163	-4.70255e-163	-7.14109e-165	-5.23336e-163	3.3798e-163	2.61186e-163	-1.08675e-163	-1.6618e-163	-7.69702e-163	-1.92032e-163	2.33041e-163	-5.666e-163	3.97143e-163	1.12489e-164	5.20325e-163	-1.44738e-163	1.22753e-162	6.55913e-163	-9.31047e-163	3.04177e-163	5.19882e-163	2.56412e-163	0
3.85762e-163	-3.20677e-163	-4.75873e-163	-7.112e-163	1.89544e-163	4.89402e-164	1.69177e-163	-9.6706e-163	2.36538e-163	-4.70255e-163	-7.14109e-165	-5.23336e-163	3.3798e-163	2.61186e-163	-1.08675e-163	-1.6618e-163	-7.69702e-163	-1.92032e-163	2.33041e-163	-5.666e-163	3.97143e-163	1.12489e-164	5.20325e-163	-1.44738e-163	1.22753e-162	6.55913e-163	-9.31047e-163	3.04177e-163	5.19882e-163	2.56412e-163	0
3.85762e-163	-3.20677e-163	-4.75873e-163	-7.112e-163	1.89544e-163	4.89402e-164	1.69177e-163	-9.6706e-163	2.36538e-163	-4.70255e-163	-7.14109e-165	-5.23336e-163	3.3798e-163	2.61186e-163	-1.08675e-163	-1.6618e-163	-7.69702e-163	-1.92032e-163	2.33041e-163	-5.666e-163	3.97143e-163	1.12489e-164	5.20325e-163	-1.44738e-163	1.22753e-162	6.55913e-163	-9.31047e-163	3.04177e-163	5.19882e-163	2.56412e-163	0
3.85762e-163	-3.20677e-163	-4.75873e-163	-7.112e-163	1.89544e-163	4.89402e-164	1.69177e-163	-9.6706e-163	2.36538e-163	-4.70255e-163	-7.14109e-165	-5.23336e-163	3.3798e-163	2.61186e-163	-1.08675e-163	-1.6618e-163	-7.69702e-163	-1.92032e-163	2.33041e-163	-5.666e-163	3.97143e-163	1.12489e-164	5.20325e-163	-1.44738e-163	1.22753e-162	6.55913e-163	-9.31047e-163	3.04177e-163	5.19882e-163	2.56412e-163	0
3.85762e-163	-3.20677e-163	-4.75873e-163	-7.112e-163	1.89544e-163	4.89402e-164	1.69177e-163	-9.6706e-163	2.36538e-163	-4.70255e-163	-7.14109e-165	-5.23336e-163	3.3798e-163	2.61186e-163	-1.08675e-163	-1.6618e-163	-7.69702e-163	-1.92032e-163	2.33041e-163	-5.666e-163	3.97143e-163	1.12489e-164	5.20325e-163	-1.44738e-163	1.22753e-162	6.55913e-163	-9.31047e-163	3.04177e-163	5.19882e-163	2.56412e-163	0
3.85762e-163	-3.20677e-163	-4.75873e-163	-7.112e-163	1.89544e-163	4.89402e-164	1.69177e-163	-9.6706e-163	2.36538e-163	-4.70255e-163	-7.14109e-165	-5.23336e-163	3.3798e-163	2.61186e-163	-1.08675e-163	-1.6618e-163	-7.69702e-163	-1.92032e-163	2.33041e-163	-5.666e-163	3.97143e-163	1.12489e-164	5.20325e-163	-1.44738e-163	1.22753e-162	6.55913e-163	-9.31047e-163	3.04177e-163	5.19882e-163	2.56412e-163	0
3.85762e-163	-3.20677e-163	-4.75873e-163	-7.112e-163	1.89544e-163	4.89402e-164	1.69177e-163	-9.6706e-163	2.36538e-163	-4.70255e-163	-7.14109e-165	-5.23336e-163	3.3798e-163	2.61186e-163	-1.08675e-163	-1.6618e-163	-7.69702e-163	-1.92032e-163	2.33041e-163	-5.666e-163	3.97143e-163	1.12489e-164	5.20325e-163	-1.44738e-163	1.22753e-162	6.55913e-163	-9.31047e-163	3.04177e-163	5.19882e-163	2.56412e-163	0
3.85762e-163	-3.20677e-163	-4.75873e-163	-7.112e-163	1.89544e-163	4.89402e-164	1.69177e-163	-9.6706e-163	2.36538e-163	-4.70255e-163	-7.14109e-165	-5.23336e-163	3.3798e-163	2.61186e-163	-1.08675e-163	-1.6618e-163	-7.69702e-163	-1.92032e-163	2.33041e-163	-5.666e-163	3.97143e-163	1.12489e-164	5.20325e-163	-1.44738e-163	1.22753e-162	6.55913e-163	-9.31047e-163	3.04177e-163	5.19882e-163	2.56412e-163	0
3.85762e-163	-3.20677e-163	-4.75873e-163	-7.112e-163	1.89544e-163	4.89402e-164	1.69177e-163	-9.6706e-163	2.36538e-163	-4.70255e-163	-7.14109e-165	-5.23336e-163	3.3798e-163	2.61186e-163	-1.08675e-163	-1.6618e-163	-7.69702e-163	-1.92032e-163	2.33041e-163	-5.666e-163	3.97143e-163	1.12489e-164	5.20325e-163	-1.44738e-163	1.22753e-162	6.55913e-163	-9.31047e-163	3.04177e-163	5.19882e-163	2.56412e-163	0
3.85762e-163	-3.20677e-163	-4.75873e-163	-7.112e-163	1.89544e-163	4.89402e-164	1.69177e-163	-9.6706e-163	2.36538e-163	-4.70255e-163	-7.14109e-165	-5.23336e-163	3.3798e-163	2.61186e-163	-1.08675e-163	-1.6618e-163	-7.69702e-163	-1.92032e-163	2.33041e-163	-5.666e-163	3.97143e-163	1.12489e-164	5.20325e-163	-1.44738e-163	1.22753e-162	6.55913e-163	-9.31047e-163	3.04177e-163	5.19882e-163	2.56412e-163	0
3.85762e-163	-3.20677e-163	-4.75873e-163	-7.112e-163	1.89544e-163	4.89402e-164	1.69177e-163	-9.6706e-163	2.36538e-163	-4.70255e-163	-7.14109e-165	-5.23336e-163	3.3798e-163	2.61186e-163	-1.08675e-163	-1.6618e-163	-7.69702e-163	-1.92032e-163	2.33041e-163	-5.666e-163	3.97143e-163	1.12489e-164	5.20325e-163	-1.44738e-163	1.22753e-162	6.55913e-163	-9.31047e-163	3.04177e-163	5.19882e-163	2.56412e-163	0
3.85762e-163	-3.20677e-163	-4.75873e-163	-7.112e-163	1.89544e-163	4.89402e-164	1.69177e-163	-9.6706e-163	2.36538e-163	-4.70255e-163	-7.14109e-165	-5.23336e-163	3.3798e-163	2.61186e-163	-1.08675e-163	-1.6618e-163	-7.69702e-163	-1.92032e-163	2.33041e-163	-5.666e-163	3.97143e-163	1.12489e-164	5.20325e-163	-1.44738e-163	1.22753e-162	6.55913e-163	-9.31047e-163	3.04177e-163	5.19882e-163	2.56412e-163	0
3.85762e-163	-3.20677e-163	-4.75873e-163	-7.112e-163	1.89544e-163	4.89402e-164	1.69177e-163	-9.6706e-163	2.36538e-163	-4.70255e-163	-7.14109e-165	-5.23336e-163	3.3798e-163	2.61186e-163	-1.08675e-163	-1.6618e-163	-7.69702e-163	-1.92032e-163	2.33041e-163	-5.666e-163	3.97143e-163	1.12489e-164	5.20325e-163	-1.44738e-163	1.22753e-162	6.55913e-163	-9.31047e-163	3.04177e-163	5.19882e-163	2.56412e-163	0
3.85762e-163	-3.20677e-163	-4.75873e-163	-7.112e-163	1.89544e-163	4.89402e-164	1.69177e-163	-9.6706e-163	2.36538e-163	-4.70255e-163	-7.14109e-165	-5.23336e-163	3.3798e-163	2.61186e-163	-1.08675e-163	-1.6618e-163	-7.69702e-163	-1.92032e-163	2.33041e-163	-5.666e-163	3.97143e-163	1.12489e-164	5.20325e-163	-1.44738e-163	1.22753e-162	6.55913e-163	-9.31047e-163	3.04177e-163	5.19882e-163	2.56412e-163	0
3.85762e-163	-3.20677e-163	-4.75873e-163	-7.112e-163	1.89544e-163	4.89402e-164	1.69177e-163	-9.6706e-163	2.36538e-163	-4.70255e-163	-7.14109e-165	-5.23336e-163	3.3798e-163	2.61186e-163	-1.08675e-163	-1.6618e-163	-7.69702e-163	-1.92032e-163	2.33041e-163	-5.666e-163	3.97143e-163	1.12489e-164	5.20325e-163	-1.44738e-163	1.22753e-162	6.55913e-163	-9.31047e-163	3.04177e-163	5.19882e-163	2.56412e-163	0
3.85762e-163	-3.20677e-163	-4.75873e-163	-7.112e-163	1.89544e-163	4.89402e-164	1.69177e-163	-9.6706e-163	2.36538e-163	-4.70255e-163	-7.14109e-165	-5.23336e-163	3.3798e-163	2.61186e-163	-1.08675e-163	-1.6618e-163	-7.69702e-163	-1.92032e-163	2.33041e-163	-5.666e-163	3.97143e-163	1.12489e-164	5.20325e-163	-1.44738e-163	1.22753e-162	6.55913e-163	-9.31047e-163	3.04177e-163	5.19882e-163	2.56412e-163	0
3.85762e-163	-3.20677e-163	-4.75873e-163	-7.112e-163	1.89544e-163	4.89402e-164	1.69177e-163	-9.6706e-163	2.36538e-163	-4.70255e-163	-7.14109e-165	-5.23336e-163	3.3798e-163	2.61186e-163	-1.08675e-163	-1.6618e-163	-7.69702e-163	-1.92032e-163	2.33041e-163	-5.666e-163	3.97143e-163	1.12489e-164	5.20325e-163	-1.44738e-163	1.22753e-162	6.55913e-163	-9.31047e-163	3.04177e-163	5.19882e-163	2.56412e-163	0
3.85762e-163	-3.20677e-163	-4.75873e-163	-7.112e-163	1.89544e-163	4.89402e-164	1.69177e-163	-9.6706e-163	2.36538e-163	-4.70255e-163	-7.14109e-165	-5.23336e-163	3.3798e-163	2.61186e-163	-1.08675e-163	-1.6618e-163	-7.69702e-163	-1.92032e-163	2.33041e-163	-5.666e-163	3.97143e-163	1.12489e-164	5.20325e-163	-1.44738e-163	1.22753e-162	6.55913e-163	-9.31047e-163	3.04177e-163	5.19882e-163	2.56412e-163	0
3.85762e-163	-3.20677e-163	-4.75873e-163	-7.112e-163	1.89544e-163	4.89402e-164	1.69177e-163	-9.6706e-163	2.36538e-163	-4.70255e-163	-7.14109e-165	-5.23336e-163	3.3798e-163	2.61186e-163	-1.08675e-163	-1.6618e-163	-7.69702e-163	-1.92032e-163	2.33041e-163	-5.666e-163	3.97143e-163	1.12489e-164	5.20325e-163	-1.44738e-163	1.22753e-162	6.55913e-163	-9.31047e-163	3.04177e-163	5.19882e-163	2.56412e-163	0
3.85762e-163	-3.20677e-163	-4.75873e-163	-7.112e-163	1.89544e-163	4.89402e-164	1.69177e-163	-9.6706e-163	2.36538e-163	-4.70255e-163	-7.14109e-165	-5.23336e-163	3.3798e-163	2.61186e-163	-1.08675e-163	-1.6618e-163	-7.69702e-163	-1.92032e-163	2.33041e-163	-5.666e-163	3.97143e-163	1.12489e-164	5.20325e-163	-1.44738e-163	1.22753e-162	6.55913e-163	-9.31047e-163	3.04177e-163	5.19882e-163	2.56412e-163	0
3.85762e-163	-3.20677e-163	-4.75873e-163	-7.112e-163	1.89544e-163	4.89402e-164	1.69177e-163	-9.6706e-163	2.36538e-163	-4.70255e-163	-7.14109e-165	-5.23336e-163	3.3798e-163	2.61186e-163	-1.08675e-163	-1.6618e-163	-7.69702e-163	-1.92032e-163	2.33041e-163	-5.666e-163	3.97143e-163	1.12489e-164	5.20325e-163	-1.44738e-163	1.22753e-162	6.55913e-163	-9.31047e-163	3.04177e-163	5.19882e-163	2.56412e-163	0
3.85762e-163	-3.20677e-163	-4.75873e-163	-7.112e-163	1.89544e-163	4.89402e-164	1.69177e-163	-9.6706e-163	2.36538e-163	-4.70255e-163	-7.14109e-165	-5.23336e-163	3.3798e-163	2.61186e-163	-1.08675e-163	-1.6618e-163	-7.69702e-163	-1.92032e-163	2.33041e-163	-5.666e-163	3.97143e-163	1.12489e-164	5.20325e-163	-1.44738e-163	1.22753e-162	6.55913e-163	-9.31047e-163	3.04177e-163	5.19882e-163	2.56412e-163	0
3.85762e-163	-3.20677e-163	-4.75873e-163	-7.112e-163	1.89544e-163	4.89402e-164	1.69177e-163	-9.6706e-163	2.36538e-163	-4.70255e-163	-7.14109e-165	-5.23336e-163	3.3798e-163	2.61186e-163	-1.08675e-163	-1.6618e-163	-7.69702e-163	-1.92032e-163	2.33041e-163	-5.666e-163	3.97143e-163	1.12489e-164	5.20325e-163	-1.44738e-163	1.22753e-162	6.55913e-163	-9.31047e-163	3.04177e-163	5.19882e-163	2.56412e-163	0
3.85762e-163	-3.20677e-163	-4.75873e-163	-7.112e-163	1.89544e-163	4.89402e-164	1.69177e-163	-9.6706e-163	2.36538e-163	-4.70255e-163	-7.14109e-165	-5.23336e-163	3.3798e-163	2.61186e-163	-1.08675e-163	-1.6618e-163	-7.69702e-163	-1.92032e-163	2.33041e-163	-5.666e-163	3.97143e-163	1.12489e-164	5.20325e-163	-1.44738e-163	1.22753e-162	6.55913e-163	-9.31047e-163	3.04177e-163	5.19882e-163	2.56412e-163	0
3.85762e-163	-3.20677e-163	-4.75873e-163	-7.112e-163	1.89544e-163	4.89402e-164	1.69177e-163	-9.6706e-163	2.36538e-163	-4.70255e-163	-7.14109e-165	-5.23336e-163	3.3798e-163	2.61186e-163	-1.08675e-163	-1.6618e-163	-7.69702e-163	-1.92032e-163	2.33041e-163	-5.666e-163	3.97143e-163	1.12489e-164	5.20325e-163	-1.44738e-163	1.22753e-162	6.55913e-163	-9.31047e-163	3.04177e-163	5.19882e-163	2.56412e-163	0
3.85762e-163	-3.20677e-163	-4.75873e-163	-7.112e-163	1.89544e-163	4.89402e-164	1.69177e-163	-9.6706e-163	2.36538e-163	-4.70255e-163	-7.14109e-165	-5.23336e-163	3.3798e-163	2.61186e-163	-1.08675e-163	-1.6618e-163	-7.69702e-163	-1.92032e-163	2.33041e-163	-5.666e-163	3.97143e-163	1.12489e-164	5.20325e-163	-1.44738e-163	1.22753e-162	6.55913e-163	-9.31047e-163	3.04177e-163	5.19882e-163	2.56412e-163	0
3.85762e-163	-3.20677e-163	-4.75873e-163	-7.112e-163	1.89544e-163	4.89402e-164	1.69177e-163	-9.6706e-163	2.36538e-163	-4.70255e-163	-7.14109e-165	-5.23336e-163	3.3798e-163	2.61186e-163	-1.08675e-163	-1.6618e-163	-7.69702e-163	-1.92032e-163	2.33041e-163	-5.666e-163	3.97143e-163	1.12489e-164	5.20325e-163	-1.44738e-163	1.22753e-162	6.55913e-163	-9.31047e-163	3.04177e-163	5.19882e-163	2.56412e-163	0
3.85762e-163	-3.20677e-163	-4.75873e-163	-7.112e-163	1.89544e-163	4.89402e-164	1.69177e-163	-9.6706e-163	2.36538e-163	-4.70255e-163	-7.14109e-165	-5.23336e-163	3.3798e-163	2.61186e-163	-1.08675e-163	-1.6618e-163	-7.69702e-163	-1.92032e-163	2.33041e-163	-5.666e-163	3.97143e-163	1.12489e-164	5.20325e-163	-1.44738e-163	1.22753e-162	6.55913e-163	-9.31047e-163	3.04177e-163	5.19882e-163	2.56412e-163	0
3.85762e-163	-3.20677e-163	-4.75873e-163	-7.112e-163	1.89544e-163	4.89402e-164	1.69177e-163	-9.6706e-163	2.36538e-163	-4.70255e-163	-7.14109e-165	-5.23336e-163	3.3798e-163	2.61186e-163	-1.08675e-163	-1.6618e-163	-7.69702e-163	-1.92032e-163	2.33041e-163	-5.666e-163	3.97143e-163	1.12489e-164	5.20325e-163	-1.44738e-163	1.22753e-162	6.55913e-163	-9.31047e-163	3.04177e-163	5.19882e-163	2.56412e-163	0
3.85762e-163	-3.20677e-163	-4.75873e-163	-7.112e-163	1.89544e-163	4.89402e-164	1.69177e-163	-9.6706e-163	2.36538e-163	-4.70255e-163	-7.14109e-165	-5.23336e-163	3.3798e-163	2.61186e-163	-1.08675e-163	-1.6618e-163	-7.69702e-163	-1.92032e-163	2.33041e-163	-5.666e-163	3.97143e-163	1.12489e-164	5.20325e-163	-1.44738e-163	1.22753e-162	6.55913e-163	-9.31047e-163	3.04177e-163	5.19882e-163	2.56412e-163	0
3.85762e-163	-3.20677e-163	-4.75873e-163	-7.112e-163	1.89544e-163	4.89402e-164	1.69177e-163	-9.6706e-163	2.36538e-163	-4.70255e-163	-7.14109e-165	-5.23336e-163	3.3798e-163	2.61186e-163	-1.08675e-163	-1.6618e-163	-7.69702e-163	-1.92032e-163	2.33041e-163	-5.666e-163	3.97143e-163	1.12489e-164	5.20325e-163	-1.44738e-163	1.22753e-162	6.55913e-163	-9.31047e-163	3.04177e-163	5.19882e-163	2.56412e-163	0
3.85762e-163	-3.20677e-163	-4.75873e-163	-7.112e-163	1.89544e-163	4.89402e-164	1.69177e-163	-9.6706e-163	2.36538e-163	-4.70255e-163	-7.14109e-165	-5.23336e-163	3.3798e-163	2.61186e-163	-1.08675e-163	-1.6618e-163	-7.69702e-163	-1.92032e-163	2.33041e-163	-5.666e-163	3.97143e-163	1.12489e-164	5.20325e-163	-1.44738e-163	1.22753e-162	6.55913e-163	-9.31047e-163	3.04177e-163	5.19882e-163	2.56412e-163	0
3.85762e-163	-3.20677e-163	-4.75873e-163	-7.112e-163	1.89544e-163	4.89402e-164	1.69177e-163	-9.6706e-163	2.36538e-163	-4.70255e-163	-7.14109e-165	-5.23336e-163	3.3798e-163	2.61186e-163	-1.08675e-163	-1.6618e-163	-7.69702e-163	-1.92032e-163	2.33041e-163	-5.666e-163	3.97143e-163	1.12489e-164	5.20325e-163	-1.44738e-163	1.22753e-162	6.55913e-163	-9.31047e-163	3.04177e-163	5.19882e-163	2.56412e-163	0
3.85762e-163	-3.20677e-163	-4.75873e-163	-7.112e-163	1.89544e-163	4.89402e-164	1.69177e-163	-9.6706e-163	2.36538e-163	-4.70255e-163	-7.14109e-165	-5.23336e-163	3.3798e-163	2.61186e-163	-1.08675e-163	-1.6618e-163	-7.69702e-163	-1.92032e-163	2.33041e-163	-5.666e-163	3.97143e-163	1.12489e-164	5.20325e-163	-1.44738e-163	1.22753e-162	6.55913e-163	-9.31047e-163	3.04177e-163	5.19882e-163	2.56412e-163	0
3.85762e-163	-3.20677e-163	-4.75873e-163	-7.112e-163	1.89544e-163	4.89402e-164	1.69177e-163	-9.6706e-163	2.36538e-163	-4.70255e-163	-7.14109e-165	-5.23336e-163	3.3798e-163	2.61186e-163	-1.08675e-163	-1.6618e-163	-7.69702e-163	-1.92032e-163	2.33041e-163	-5.666e-163	3.97143e-163	1.12489e-164	5.20325e-163	-1.44738e-163	1.22753e-162	6.55913e-163	-9.31047e-163	3.04177e-163	5.19882e-163	2.56412e-163	0
3.85762e-163	-3.20677e-163	-4.75873e-163	-7.112e-163	1.89544e-163	4.89402e-164	1.69177e-163	-9.6706e-163	2.36538e-163	-4.70255e-163	-7.14109e-165	-5.23336e-163	3.3798e-163	2.61186e-163	-1.08675e-163	-1.6618e-163	-7.69702e-163	-1.92032e-163	2.33041e-163	-5.666e-163	3.97143e-163	1.12489e-164	5.20325e-163	-1.44738e-163	1.22753e-162	6.55913e-163	-9.31047e-163	3.04177e-163	5.19882e-163	2.56412e-163	0
3.85762e-163	-3.20677e-163	-4.75873e-163	-7.112e-163	1.89544e-163	4.89402e-164	1.69177e-163	-9.6706e-163	2.36538e-163	-4.70255e-163	-7.14109e-165	-5.23336e-163	3.3798e-163	2.61186e-163	-1.08675e-163	-1.6618e-163	-7.69702e-163	-1.92032e-163	2.33041e-163	-5.666e-163	3.97143e-163	1.12489e-164	5.20325e-163	-1.44738e-163	1.22753e-162	6.55913e-163	-9.31047e-163	3.04177e-163	5.19882e-163	2.56412e-163	0
3.85762e-163	-3.20677e-163	-4.75873e-163	-7.112e-163	1.89544e-163	4.89402e-164	1.69177e-163	-9.6706e-163	2.36538e-163	-4.70255e-163	-7.14109e-165	-5.23336e-163	3.3798e-163	2.61186e-163	-1.08675e-163	-1.6618e-163	-7.69702e-163	-1.92032e-163	2.33041e-163	-5.666e-163	3.97143e-163	1.12489e-164	5.20325e-163	-1.44738e-163	1.22753e-162	6.55913e-163	-9.31047e-163	3.04177e-163	5.19882e-163	2.56412e-163	0
3.85762e-163	-3.20677e-163	-4.75873e-163	-7.112e-163	1.89544e-163	4.89402e-164	1.69177e-163	-9.6706e-163	2.36538e-163	-4.70255e-163	-7.14109e-165	-5.23336e-163	3.3798e-163	2.61186e-163	-1.08675e-163	-1.6618e-163	-7.69702e-163	-1.92032e-163	2.33041e-163	-5.666e-163	3.97143e-163	1.12489e-164	5.20325e-163	-1.44738e-163	1.22753e-162	6.55913e-163	-9.31047e-163	3.04177e-163	5.19882e-163	2.56412e-163	0
3.85762e-163	-3.20677e-163	-4.75873e-163	-7.112e-163	1.89544e-163	4.89402e-164	1.69177e-163	-9.6706e-163	2.36538e-163	-4.70255e-163	-7.14109e-165	-5.23336e-163	3.3798e-163	2.61186e-163	-1.08675e-163	-1.6618e-163	-7.69702e-163	-1.92032e-163	2.33041e-163	-5.666e-163	3.97143e-163	1.12489e-164	5.20325e-163	-1.44738e-163	1.22753e-162	6.55913e-163	-9.31047e-163	3.04177e-163	5.19882e-163	2.56412e-163	0
3.85762e-163	-3.20677e-163	-4.75873e-163	-7.112e-163	1.89544e-163	4.89402e-164	1.69177e-163	-9.6706e-163	2.36538e-163	-4.70255e-163	-7.14109e-165	-5.23336e-163	3.3798e-163	2.61186e-163	-1.08675e-163	-1.6618e-163	-7.69702e-163	-1.92032e-163	2.33041e-163	-5.666e-163	3.97143e-163	1.12489e-164	5.20325e-163	-1.44738e-163	1.22753e-162	6.55913e-163	-9.31047e-163	3.04177e-163	5.19882e-163	2.56412e-163	0
3.85762e-163	-3.20677e-163	-4.75873e-163	-7.112e-163	1.89544e-163	4.89402e-164	1.69177e-163	-9.6706e-163	2.36538e-163	-4.70255e-163	-7.14109e-165	-5.23336e-163	3.3798e-163	2.61186e-163	-1.08675e-163	-1.6618e-163	-7.69702e-163	-1.92032e-163	2.33041e-163	-5.666e-163	3.97143e-163	1.12489e-164	5.20325e-163	-1.44738e-163	1.22753e-162	6.55913e-163	-9.31047e-163	3.04177e-163	5.19882e-163	2.56412e-163	0
3.85762e-163	-3.20677e-163	-4.75873e-163	-7.112e-163	1.89544e-163	4.89402e-164	1.69177e-163	-9.6706e-163	2.36538e-163	-4.70255e-163	-7.14109e-165	-5.23336e-163	3.3798e-163	2.61186e-163	-1.08675e-163	-1.6618e-163	-7.69702e-163	-1.92032e-163	2.33041e-163	-5.666e-163	3.97143e-163	1.12489e-164	5.20325e-163	-1.44738e-163	1.22753e-162	6.55913e-163	-9.31047e-163	3.04177e-163	5.19882e-163	2.56412e-163	0
3.85762e-163	-3.20677e-163	-4.75873e-163	-7.112e-163	1.89544e-163	4.89402e-164	1.69177e-163	-9.6706e-163	2.36538e-163	-4.70255e-163	-7.14109e-165	-5.23336e-163	3.3798e-163	2.61186e-163	-1.08675e-163	-1.6618e-163	-7.69702e-163	-1.92032e-163	2.33041e-163	-5.666e-163	3.97143e-163	1.12489e-164	5.20325e-163	-1.44738e-163	1.22753e-162	6.55913e-163	-9.31047e-163	3.04177e-163	5.19882e-163	2.56412e-163	0
3.85762e-163	-3.20677e-163	-4.75873e-163	-7.112e-163	1.89544e-163	4.89402e-164	1.69177e-163	-9.6706e-163	2.36538e-163	-4.70255e-163	-7.14109e-165	-5.23336e-163	3.3798e-163	2.61186e-163	-1.08675e-163	-1.6618e-163	-7.69702e-163	-1.92032e-163	2.33041e-163	-5.666e-163	3.97143e-163	1.12489e-164	5.20325e-163	-1.44738e-163	1.22753e-162	6.55913e-163	-9.31047e-163	3.04177e-163	5.19882e-163	2.56412e-163	0
3.85762e-163	-3.20677e-163	-4.75873e-163	-7.112e-163	1.89544e-163	4.89402e-164	1.69177e-163	-9.6706e-163	2.36538e-163	-4.70255e-163	-7.14109e-165	-5.23336e-163	3.3798e-163	2.61186e-163	-1.08675e-163	-1.6618e-163	-7.69702e-163	-1.92032e-163	2.33041e-163	-5.666e-163	3.97143e-163	1.12489e-164	5.20325e-163	-1.44738e-163	1.22753e-162	6.55913e-163	-9.31047e-163	3.04177e-163	5.19882e-163	2.56412e-163	0
3.85762e-163	-3.20677e-163	-4.75873e-163	-7.112e-163	1.89544e-163	4.89402e-164	1.69177e-163	-9.6706e-163	2.36538e-163	-4.70255e-163	-7.14109e-165	-5.23336e-163	3.3798e-163	2.61186e-163	-1.08675e-163	-1.6618e-163	-7.69702e-163	-1.92032e-163	2.33041e-163	-5.666e-163	3.97143e-163	1.12489e-164	5.20325e-163	-1.44738e-163	1.22753e-162	6.55913e-163	-9.31047e-163	3.04177e-163	5.19882e-163	2.56412e-163	0
3.85762e-163	-3.20677e-163	-4.75873e-163	-7.112e-163	1.89544e-163	4.89402e-164	1.69177e-163	-9.6706e-163	2.36538e-163	-4.70255e-163	-7.14109e-165	-5.23336e-163	3.3798e-163	2.61186e-163	-1.08675e-163	-1.6618e-163	-7.69702e-163	-1.92032e-163	2.33041e-163	-5.666e-163	3.97143e-163	1.12489e-164	5.20325e-163	-1.44738e-163	1.22753e-162	6.55913e-163	-9.31047e-163	3.04177e-163	5.19882e-163	2.56412e-163	0
3.85762e-163	-3.20677e-163	-4.75873e-163	-7.112e-163	1.89544e-163	4.89402e-164	1.69177e-163	-9.6706e-163	2.36538e-163	-4.70255e-163	-7.14109e-165	-5.23336e-163	3.3798e-163	2.61186e-163	-1.08675e-163	-1.6618e-163	-7.69702e-163	-1.92032e-163	2.33041e-163	-5.666e-163	3.97143e-163	1.12489e-164	5.20325e-163	-1.44738e-163	1.22753e-162	6.55913e-163	-9.31047e-163	3.04177e-163	5.19882e-163	2.56412e-163	0
3.85762e-163	-3.20677e-163	-4.75873e-163	-7.112e-163	1.89544e-163	4.89402e-164	1.69177e-163	-9.6706e-163	2.36538e-163	-4.70255e-163	-7.14109e-165	-5.23336e-163	3.3798e-163	2.61186e-163	-1.08675e-163	-1.6618e-163	-7.69702e-163	-1.92032e-163	2.33041e-163	-5.666e-163	3.97143e-163	1.12489e-164	5.20325e-163	-1.44738e-163	1.22753e-162	6.55913e-163	-9.31047e-163	3.04177e-163	5.19882e-163	2.56412e-163	0
3.85762e-163	-3.20677e-163	-4.75873e-163	-7.112e-163	1.89544e-163	4.89402e-164	1.69177e-163	-9.6706e-163	2.36538e-163	-4.70255e-163	-7.14109e-165	-5.23336e-163	3.3798e-163	2.61186e-163	-1.08675e-163	-1.6618e-163	-7.69702e-163	-1.92032e-163	2.33041e-163	-5.666e-163	3.97143e-163	1.12489e-164	5.20325e-163	-1.44738e-163	1.22753e-162	6.55913e-163	-9.31047e-163	3.04177e-163	5.19882e-163	2.56412e-163	0
3.85762e-163	-3.20677e-163	-4.75873e-163	-7.112e-163	1.89544e-163	4.89402e-164	1.69177e-163	-9.6706e-163	2.36538e-163	-4.70255e-163	-7.14109e-165	-5.23336e-163	3.3798e-163	2.61186e-163	-1.08675e-163	-1.6618e-163	-7.69702e-163	-1.92032e-163	2.33041e-163	-5.666e-163	3.97143e-163	1.12489e-164	5.20325e-163	-1.44738e-163	1.22753e-162	6.55913e-163	-9.31047e-163	3.04177e-163	5.19882e-163	2.56412e-163	0
3.85762e-163	-3.20677e-163	-4.75873e-163	-7.112e-163	1.89544e-163	4.89402e-164	1.69177e-163	-9.6706e-163	2.36538e-163	-4.70255e-163	-7.14109e-165	-5.23336e-163	3.3798e-163	2.61186e-163	-1.08675e-163	-1.6618e-163	-7.69702e-163	-1.92032e-163	2.33041e-163	-5.666e-163	3.97143e-163	1.12489e-164	5.20325e-163	-1.44738e-163	1.22753e-162	6.55913e-163	-9.31047e-163	3.04177e-163	5.19882e-163	2.56412e-163	0
3.85762e-163	-3.20677e-163	-4.75873e-163	-7.112e-163	1.89544e-163	4.89402e-164	1.69177e-163	-9.6706e-163	2.36538e-163	-4.70255e-163	-7.14109e-165	-5.23336e-163	3.3798e-163	2.61186e-163	-1.08675e-163	-1.6618e-163	-7.69702e-163	-1.92032e-163	2.33041e-163	-5.666e-163	3.97143e-163	1.12489e-164	5.20325e-163	-1.44738e-163	1.22753e-162	6.55913e-163	-9.31047e-163	3.04177e-163	5.19882e-163	2.56412e-163	0
3.85762e-163	-3.20677e-163	-4.75873e-163	-7.112e-163	1.89544e-163	4.89402e-164	1.69177e-163	-9.6706e-163	2.36538e-163	-4.70255e-163	-7.14109e-165	-5.23336e-163	3.3798e-163	2.61186e-163	-1.08675e-163	-1.6618e-163	-7.69702e-163	-1.92032e-163	2.33041e-163	-5.666e-163	3.97143e-163	1.12489e-164	5.20325e-163	-1.44738e-163	1.22753e-162	6.55913e-163	-9.31047e-163	3.04177e-163	5.19882e-163	2.56412e-163	0
3.85762e-163	-3.20677e-163	-4.75873e-163	-7.112e-163	1.89544e-163	4.89402e-164	1.69177e-163	-9.6706e-163	2.36538e-163	-4.70255e-163	-7.14109e-165	-5.23336e-163	3.3798e-163	2.61186e-163	-1.08675e-163	-1.6618e-163	-7.69702e-163	-1.92032e-163	2.33041e-163	-5.666e-163	3.97143e-163	1.12489e-164	5.20325e-163	-1.44738e-163	1.22753e-162	6.55913e-163	-9.31047e-163	3.04177e-163	5.19882e-163	2.56412e-163	0
3.85762e-163	-3.20677e-163	-4.75873e-163	-7.112e-163	1.89544e-163	4.89402e-164	1.69177e-163	-9.6706e-163	2.36538e-163	-4.70255e-163	-7.14109e-165	-5.23336e-163	3.3798e-163	2.61186e-163	-1.08675e-163	-1.6618e-163	-7.69702e-163	-1.92032e-163	2.33041e-163	-5.666e-163	3.97143e-163	1.12489e-164	5.20325e-163	-1.44738e-163	1.22753e-162	6.55913e-163	-9.31047e-163	3.04177e-163	5.19882e-163	2.56412e-163	0
3.85762e-163	-3.20677e-163	-4.75873e-163	-7.112e-163	1.89544e-163	4.89402e-164	1.69177e-163	-9.6706e-163	2.36538e-163	-4.70255e-163	-7.14109e-165	-5.23336e-163	3.3798e-163	2.61186e-163	-1.08675e-163	-1.6618e-163	-7.69702e-163	-1.92032e-163	2.33041e-163	-5.666e-163	3.97143e-163	1.12489e-164	5.20325e-163	-1.44738e-163	1.22753e-162	6.55913e-163	-9.31047e-163	3.04177e-163	5.19882e-163	2.56412e-163	0
3.85762e-163	-3.20677e-163	-4.75873e-163	-7.112e-163	1.89544e-163	4.89402e-164	1.69177e-163	-9.6706e-163	2.36538e-163	-4.70255e-163	-7.14109e-165	-5.23336e-163	3.3798e-163	2.61186e-163	-1.08675e-163	-1.6618e-163	-7.69702e-163	-1.92032e-163	2.33041e-163	-5.666e-163	3.97143e-163	1.12489e-164	5.20325e-163	-1.44738e-163	1.22753e-162	6.55913e-163	-9.31047e-163	3.04177e-163	5.19882e-163	2.56412e-163	0
3.85762e-163	-3.20677e-163	-4.75873e-163	-7.112e-163	1.89544e-163	4.89402e-164	1.69177e-163	-9.6706e-163	2.36538e-163	-4.70255e-163	-7.14109e-165	-5.23336e-163	3.3798e-163	2.61186e-163	-1.08675e-163	-1.6618e-163	-7.69702e-163	-1.92032e-163	2.33041e-163	-5.666e-163	3.97143e-163	1.12489e-164	5.20325e-163	-1.44738e-163	1.22753e-162	6.55913e-163	-9.31047e-163	3.04177e-163	5.19882e-163	2.56412e-163	0
3.85762e-163	-3.20677e-163	-4.75873e-163	-7.112e-163	1.89544e-163	4.89402e-164	1.69177e-163	-9.6706e-163	2.36538e-163	-4.70255e-163	-7.14109e-165	-5.23336e-163	3.3798e-163	2.61186e-163	-1.08675e-163	-1.6618e-163	-7.69702e-163	-1.92032e-163	2.33041e-163	-5.666e-163	3.97143e-163	1.12489e-164	5.20325e-163	-1.44738e-163	1.22753e-162	6.55913e-163	-9.31047e-163	3.04177e-163	5.19882e-163	2.56412e-163	0
3.85762e-163	-3.20677e-163	-4.75873e-163	-7.112e-163	1.89544e-163	4.89402e-164	1.69177e-163	-9.6706e-163	2.36538e-163	-4.70255e-163	-7.14109e-165	-5.23336e-163	3.3798e-163	2.61186e-163	-1.08675e-163	-1.6618e-163	-7.69702e-163	-1.92032e-163	2.33041e-163	-5.666e-163	3.97143e-163	1.12489e-164	5.20325e-163	-1.44738e-163	1.22753e-162	6.55913e-163	-9.31047e-163	3.04177e-163	5.19882e-163	2.56412e-163	0
3.85762e-163	-3.20677e-163	-4.75873e-163	-7.112e-163	1.89544e-163	4.89402e-164	1.69177e-163	-9.6706e-163	2.36538e-163	-4.70255e-163	-7.14109e-165	-5.23336e-163	3.3798e-163	2.61186e-163	-1.08675e-163	-1.6618e-163	-7.69702e-163	-1.92032e-163	2.33041e-163	-5.666e-163	3.97143e-163	1.12489e-164	5.20325e-163	-1.44738e-163	1.22753e-162	6.55913e-163	-9.31047e-163	3.04177e-163	5.19882e-163	2.56412e-163	0
3.85762e-163	-3.20677e-163	-4.75873e-163	-7.112e-163	1.89544e-163	4.89402e-164	1.69177e-163	-9.6706e-163	2.36538e-163	-4.70255e-163	-7.14109e-165	-5.23336e-163	3.3798e-163	2.61186e-163	-1.08675e-163	-1.6618e-163	-7.69702e-163	-1.92032e-163	2.33041e-163	-5.666e-163	3.97143e-163	1.12489e-164	5.20325e-163	-1.44738e-163	1.22753e-162	6.55913e-163	-9.31047e-163	3.04177e-163	5.19882e-163	2.56412e-163	0
3.85762e-163	-3.20677e-163	-4.75873e-163	-7.112e-163	1.89544e-163	4.89402e-164	1.69177e-163	-9.6706e-163	2.36538e-163	-4.70255e-163	-7.14109e-165	-5.23336e-163	3.3798e-163	2.61186e-163	-1.08675e-163	-1.6618e-163	-7.69702e-163	-1.92032e-163	2.33041e-163	-5.666e-163	3.97143e-163	1.12489e-164	5.20325e-163	-1.44738e-163	1.22753e-162	6.55913e-163	-9.31047e-163	3.04177e-163	5.19882e-163	2.56412e-163	0
3.85762e-163	-3.20677e-163	-4.75873e-163	-7.112e-163	1.89544e-163	4.89402e-164	1.69177e-163	-9.6706e-163	2.36538e-163	-4.70255e-163	-7.14109e-165	-5.23336e-163	3.3798e-163	2.61186e-163	-1.08675e-163	-1.6618e-163	-7.69702e-163	-1.92032e-163	2.33041e-163	-5.666e-163	3.97143e-163	1.12489e-164	5.20325e-163	-1.44738e-163	1.22753e-162	6.55913e-163	-9.31047e-163	3.04177e-163	5.19882e-163	2.56412e-163	0
3.85762e-163	-3.20677e-163	-4.75873e-163	-7.112e-163	1.89544e-163	4.89402e-164	1.69177e-163	-9.6706e-163	2.36538e-163	-4.70255e-163	-7.14109e-165	-5.23336e-163	3.3798e-163	2.61186e-163	-1.08675e-163	-1.6618e-163	-7.69702e-163	-1.92032e-163	2.33041e-163	-5.666e-163	3.97143e-163	1.12489e-164	5.20325e-163	-1.44738e-163	1.22753e-162	6.55913e-163	-9.31047e-163	3.04177e-163	5.19882e-163	2.56412e-163	0
3.85762e-163	-3.20677e-163	-4.75873e-163	-7.112e-163	1.89544e-163	4.89402e-164	1.69177e-163	-9.6706e-163	2.36538e-163	-4.70255e-163	-7.14109e-165	-5.23336e-163	3.3798e-163	2.61186e-163	-1.08675e-163	-1.6618e-163	-7.69702e-163	-1.92032e-163	2.33041e-163	-5.666e-163	3.97143e-163	1.12489e-164	5.20325e-163	-1.44738e-163	1.22753e-162	6.55913e-163	-9.31047e-163	3.04177e-163	5.19882e-163	2.56412e-163	0
3.85762e-163	-3.20677e-163	-4.75873e-163	-7.112e-163	1.89544e-163	4.89402e-164	1.69177e-163	-9.6706e-163	2.36538e-163	-4.70255e-163	-7.14109e-165	-5.23336e-163	3.3798e-163	2.61186e-163	-1.08675e-163	-1.6618e-163	-7.69702e-163	-1.92032e-163	2.33041e-163	-5.666e-163	3.97143e-163	1.12489e-164	5.20325e-163	-1.44738e-163	1.22753e-162	6.55913e-163	-9.31047e-163	3.04177e-163	5.19882e-163	2.56412e-163	0
3.85762e-163	-3.20677e-163	-4.75873e-163	-7.112e-163	1.89544e-163	4.89402e-164	1.69177e-163	-9.6706e-163	2.36538e-163	-4.70255e-163	-7.14109e-165	-5.23336e-163	3.3798e-163	2.61186e-163	-1.08675e-163	-1.6618e-163	-7.69702e-163	-1.92032e-163	2.33041e-163	-5.666e-163	3.97143e-163	1.12489e-164	5.20325e-163	-1.44738e-163	1.22753e-162	6.55913e-163	-9.31047e-163	3.04177e-163	5.19882e-163	2.56412e-163	0
3.85762e-163	-3.20677e-163	-4.75873e-163	-7.112e-163	1.89544e-163	4.89402e-164	1.69177e-163	-9.6706e-163	2.36538e-163	-4.70255e-163	-7.14109e-165	-5.23336e-163	3.3798e-163	2.61186e-163	-1.08675e-163	-1.6618e-163	-7.69702e-163	-1.92032e-163	2.33041e-163	-5.666e-163	3.97143e-163	1.12489e-164	5.20325e-163	-1.44738e-163	1.22753e-162	6.55913e-163	-9.31047e-163	3.04177e-163	5.19882e-163	2.56412e-163	0
3.85762e-163	-3.20677e-163	-4.75873e-163	-7.112e-163	1.89544e-163	4.89402e-164	1.69177e-163	-9.6706e-163	2.36538e-163	-4.70255e-163	-7.14109e-165	-5.23336e-163	3.3798e-163	2.61186e-163	-1.08675e-163	-1.6618e-163	-7.69702e-163	-1.92032e-163	2.33041e-163	-5.666e-163	3.97143e-163	1.12489e-164	5.20325e-163	-1.44738e-163	1.22753e-162	6.55913e-163	-9.31047e-163	3.04177e-163	5.19882e-163	2.56412e-163	0
3.85762e-163	-3.20677e-163	-4.75873e-163	-7.112e-163	1.89544e-163	4.89402e-164	1.69177e-163	-9.6706e-163	2.36538e-163	-4.70255e-163	-7.14109e-165	-5.23336e-163	3.3798e-163	2.61186e-163	-1.08675e-163	-1.6618e-163	-7.69702e-163	-1.92032e-163	2.33041e-163	-5.666e-163	3.97143e-163	1.12489e-164	5.20325e-163	-1.44738e-163	1.22753e-162	6.55913e-163	-9.31047e-163	3.04177e-163	5.19882e-163	2.56412e-163	0
3.85762e-163	-3.20677e-163	-4.75873e-163	-7.112e-163	1.89544e-163	4.89402e-164	1.69177e-163	-9.6706e-163	2.36538e-163	-4.70255e-163	-7.14109e-165	-5.23336e-163	3.3798e-163	2.61186e-163	-1.08675e-163	-1.6618e-163	-7.69702e-163	-1.92032e-163	2.33041e-163	-5.666e-163	3.97143e-163	1.12489e-164	5.20325e-163	-1.44738e-163	1.22753e-162	6.55913e-163	-9.31047e-163	3.04177e-163	5.19882e-163	2.56412e-163	0
3.85762e-163	-3.20677e-163	-4.75873e-163	-7.112e-163	1.89544e-163	4.89402e-164	1.69177e-163	-9.6706e-163	2.36538e-163	-4.70255e-163	-7.14109e-165	-5.23336e-163	3.3798e-163	2.61186e-163	-1.08675e-163	-1.6618e-163	-7.69702e-163	-1.92032e-163	2.33041e-163	-5.666e-163	3.97143e-163	1.12489e-164	5.20325e-163	-1.44738e-163	1.22753e-162	6.55913e-163	-9.31047e-163	3.04177e-163	5.19882e-163	2.56412e-163	0
3.85762e-163	-3.20677e-163	-4.75873e-163	-7.112e-163	1.89544e-163	4.89402e-164	1.69177e-163	-9.6706e-163	2.36538e-163	-4.70255e-163	-7.14109e-165	-5.23336e-163	3.3798e-163	2.61186e-163	-1.08675e-163	-1.6618e-163	-7.69702e-163	-1.92032e-163	2.33041e-163	-5.666e-163	3.97143e-163	1.12489e-164	5.20325e-163	-1.44738e-163	1.22753e-162	6.55913e-163	-9.31047e-163	3.04177e-163	5.19882e-163	2.56412e-163	0
3.85762e-163	-3.20677e-163	-4.75873e-163	-7.112e-163	1.89544e-163	4.89402e-164	1.69177e-163	-9.6706e-163	2.36538e-163	-4.70255e-163	-7.14109e-165	-5.23336e-163	3.3798e-163	2.61186e-163	-1.08675e-163	-1.6618e-163	-7.69702e-163	-1.92032e-163	2.33041e-163	-5.666e-163	3.97143e-163	1.12489e-164	5.20325e-163	-1.44738e-163	1.22753e-162	6.55913e-163	-9.31047e-163	3.04177e-163	5.19882e-163	2.56412e-163	0
3.85762e-163	-3.20677e-163	-4.75873e-163	-7.112e-163	1.89544e-163	4.89402e-164	1.69177e-163	-9.6706e-163	2.36538e-163	-4.70255e-163	-7.14109e-165	-5.23336e-163	3.3798e-163	2.61186e-163	-1.08675e-163	-1.6618e-163	-7.69702e-163	-1.92032e-163	2.33041e-163	-5.666e-163	3.97143e-163	1.12489e-164	5.20325e-163	-1.44738e-163	1.22753e-162	6.55913e-163	-9.31047e-163	3.04177e-163	5.19882e-163	2.56412e-163	0
3.85762e-163	-3.20677e-163	-4.75873e-163	-7.112e-163	1.89544e-163	4.89402e-164	1.69177e-163	-9.6706e-163	2.36538e-163	-4.70255e-163	-7.14109e-165	-5.23336e-163	3.3798e-163	2.61186e-163	-1.08675e-163	-1.6618e-163	-7.69702e-163	-1.92032e-163	2.33041e-163	-5.666e-163	3.97143e-163	1.12489e-164	5.20325e-163	-1.44738e-163	1.22753e-162	6.55913e-163	-9.31047e-163	3.04177e-163	5.19882e-163	2.56412e-163	0
3.85762e-163	-3.20677e-163	-4.75873e-163	-7.112e-163	1.89544e-163	4.89402e-164	1.69177e-163	-9.6706e-163	2.36538e-163	-4.70255e-163	-7.14109e-165	-5.23336e-163	3.3798e-163	2.61186e-163	-1.08675e-163	-1.6618e-163	-7.69702e-163	-1.92032e-163	2.33041e-163	-5.666e-163	3.97143e-163	1.12489e-164	5.20325e-163	-1.44738e-163	1.22753e-162	6.55913e-163	-9.31047e-163	3.04177e-163	5.19882e-163	2.56412e-163	0
3.85762e-163	-3.20677e-163	-4.75873e-163	-7.112e-163	1.89544e-163	4.89402e-164	1.69177e-163	-9.6706e-163	2.36538e-163	-4.70255e-163	-7.14109e-165	-5.23336e-163	3.3798e-163	2.61186e-163	-1.08675e-163	-1.6618e-163	-7.69702e-163	-1.92032e-163	2.33041e-163	-5.666e-163	3.97143e-163	1.12489e-164	5.20325e-163	-1.44738e-163	1.22753e-162	6.55913e-163	-9.31047e-163	3.04177e-163	5.19882e-163	2.56412e-163	0
3.85762e-163	-3.20677e-163	-4.75873e-163	-7.112e-163	1.89544e-163	4.89402e-164	1.69177e-163	-9.6706e-163	2.36538e-163	-4.70255e-163	-7.14109e-165	-5.23336e-163	3.3798e-163	2.61186e-163	-1.08675e-163	-1.6618e-163	-7.69702e-163	-1.92032e-163	2.33041e-163	-5.666e-163	3.97143e-163	1.12489e-164	5.20325e-163	-1.44738e-163	1.22753e-162	6.55913e-163	-9.31047e-163	3.04177e-163	5.19882e-163	2.56412e-163	0
3.85762e-163	-3.20677e-163	-4.75873e-163	-7.112e-163	1.89544e-163	4.89402e-164	1.69177e-163	-9.6706e-163	2.36538e-163	-4.70255e-163	-7.14109e-165	-5.23336e-163	3.3798e-163	2.61186e-163	-1.08675e-163	-1.6618e-163	-7.69702e-163	-1.92032e-163	2.33041e-163	-5.666e-163	3.97143e-163	1.12489e-164	5.20325e-163	-1.44738e-163	1.22753e-162	6.55913e-163	-9.31047e-163	3.04177e-163	5.19882e-163	2.56412e-163	0
3.85762e-163	-3.20677e-163	-4.75873e-163	-7.112e-163	1.89544e-163	4.89402e-164	1.69177e-163	-9.6706e-163	2.36538e-163	-4.70255e-163	-7.14109e-165	-5.23336e-163	3.3798e-163	2.61186e-163	-1.08675e-163	-1.6618e-163	-7.69702e-163	-1.92032e-163	2.33041e-163	-5.666e-163	3.97143e-163	1.12489e-164	5.20325e-163	-1.44738e-163	1.22753e-162	6.55913e-163	-9.31047e-163	3.04177e-163	5.19882e-163	2.56412e-163	0
3.85762e-163	-3.20677e-163	-4.75873e-163	-7.112e-163	1.89544e-163	4.89402e-164	1.69177e-163	-9.6706e-163	2.36538e-163	-4.70255e-163	-7.14109e-165	-5.23336e-163	3.3798e-163	2.61186e-163	-1.08675e-163	-1.6618e-163	-7.69702e-163	-1.92032e-163	2.33041e-163	-5.666e-163	3.97143e-163	1.12489e-164	5.20325e-163	-1.44738e-163	1.22753e-162	6.55913e-163	-9.31047e-163	3.04177e-163	5.19882e-163	2.56412e-163	0
3.85762e-163	-3.20677e-163	-4.75873e-163	-7.112e-163	1.89544e-163	4.89402e-164	1.69177e-163	-9.6706e-163	2.36538e-163	-4.70255e-163	-7.14109e-165	-5.23336e-163	3.3798e-163	2.61186e-163	-1.08675e-163	-1.6618e-163	-7.69702e-163	-1.92032e-163	2.33041e-163	-5.666e-163	3.97143e-163	1.12489e-164	5.20325e-163	-1.44738e-163	1.22753e-162	6.55913e-163	-9.31047e-163	3.04177e-163	5.19882e-163	2.56412e-163	0
3.85762e-163	-3.20677e-163	-4.75873e-163	-7.112e-163	1.89544e-163	4.89402e-164	1.69177e-163	-9.6706e-163	2.36538e-163	-4.70255e-163	-7.14109e-165	-5.23336e-163	3.3798e-163	2.61186e-163	-1.08675e-163	-1.6618e-163	-7.69702e-163	-1.92032e-163	2.33041e-163	-5.666e-163	3.97143e-163	1.12489e-164	5.20325e-163	-1.44738e-163	1.22753e-162	6.55913e-163	-9.31047e-163	3.04177e-163	5.19882e-163	2.56412e-163	0
3.85762e-163	-3.20677e-163	-4.75873e-163	-7.112e-163	1.89544e-163	4.89402e-164	1.69177e-163	-9.6706e-163	2.36538e-163	-4.70255e-163	-7.14109e-165	-5.23336e-163	3.3798e-163	2.61186e-163	-1.08675e-163	-1.6618e-163	-7.69702e-163	-1.92032e-163	2.33041e-163	-5.666e-163	3.97143e-163	1.12489e-164	5.20325e-163	-1.44738e-163	1.22753e-162	6.55913e-163	-9.31047e-163	3.04177e-163	5.19882e-163	2.56412e-163	0
3.85762e-163	-3.20677e-163	-4.75873e-163	-7.112e-163	1.89544e-163	4.89402e-164	1.69177e-163	-9.6706e-163	2.36538e-163	-4.70255e-163	-7.14109e-165	-5.23336e-163	3.3798e-163	2.61186e-163	-1.08675e-163	-1.6618e-163	-7.69702e-163	-1.92032e-163	2.33041e-163	-5.666e-163	3.97143e-163	1.12489e-164	5.20325e-163	-1.44738e-163	1.22753e-162	6.55913e-163	-9.31047e-163	3.04177e-163	5.19882e-163	2.56412e-163	0
3.85762e-163	-3.20677e-163	-4.75873e-163	-7.112e-163	1.89544e-163	4.89402e-164	1.69177e-163	-9.6706e-163	2.36538e-163	-4.70255e-163	-7.14109e-165	-5.23336e-163	3.3798e-163	2.61186e-163	-1.08675e-163	-1.6618e-163	-7.69702e-163	-1.92032e-163	2.33041e-163	-5.666e-163	3.97143e-163	1.12489e-164	5.20325e-163	-1.44738e-163	1.22753e-162	6.55913e-163	-9.31047e-163	3.04177e-163	5.19882e-163	2.56412e-163	0
3.85762e-163	-3.20677e-163	-4.75873e-163	-7.112e-163	1.89544e-163	4.89402e-164	1.69177e-163	-9.6706e-163	2.36538e-163	-4.70255e-163	-7.14109e-165	-5.23336e-163	3.3798e-163	2.61186e-163	-1.08675e-163	-1.6618e-163	-7.69702e-163	-1.92032e-163	2.33041e-163	-5.666e-163	3.97143e-163	1.12489e-164	5.20325e-163	-1.44738e-163	1.22753e-162	6.55913e-163	-9.31047e-163	3.04177e-163	5.19882e-163	2.56412e-163	0
3.85762e-163	-3.20677e-163	-4.75873e-163	-7.112e-163	1.89544e-163	4.89402e-164	1.69177e-163	-9.6706e-163	2.36538e-163	-4.70255e-163	-7.14109e-165	-5.23336e-163	3.3798e-163	2.61186e-163	-1.08675e-163	-1.6618e-163	-7.69702e-163	-1.92032e-163	2.33041e-163	-5.666e-163	3.97143e-163	1.12489e-164	5.20325e-163	-1.44738e-163	1.22753e-162	6.55913e-163	-9.31047e-163	3.04177e-163	5.19882e-163	2.56412e-163	0
3.85762e-163	-3.20677e-163	-4.75873e-163	-7.112e-163	1.89544e-163	4.89402e-164	1.69177e-163	-9.6706e-163	2.36538e-163	-4.70255e-163	-7.14109e-165	-5.23336e-163	3.3798e-163	2.61186e-163	-1.08675e-163	-1.6618e-163	-7.69702e-163	-1.92032e-163	2.33041e-163	-5.666e-163	3.97143e-163	1.12489e-164	5.20325e-163	-1.44738e-163	1.22753e-162	6.55913e-163	-9.31047e-163	3.04177e-163	5.19882e-163	2.56412e-163	0
3.85762e-163	-3.20677e-163	-4.75873e-163	-7.112e-163	1.89544e-163	4.89402e-164	1.69177e-163	-9.6706e-163	2.36538e-163	-4.70255e-163	-7.14109e-165	-5.23336e-163	3.3798e-163	2.61186e-163	-1.08675e-163	-1.6618e-163	-7.69702e-163	-1.92032e-163	2.33041e-163	-5.666e-163	3.97143e-163	1.12489e-164	5.20325e-163	-1.44738e-163	1.22753e-162	6.55913e-163	-9.31047e-163	3.04177e-163	5.19882e-163	2.56412e-163	0
3.85762e-163	-3.20677e-163	-4.75873e-163	-7.112e-163	1.89544e-163	4.89402e-164	1.69177e-163	-9.6706e-163	2.36538e-163	-4.70255e-163	-7.14109e-165	-5.23336e-163	3.3798e-163	2.61186e-163	-1.08675e-163	-1.6618e-163	-7.69702e-163	-1.92032e-163	2.33041e-163	-5.666e-163	3.97143e-163	1.12489e-164	5.20325e-163	-1.44738e-163	1.22753e-162	6.55913e-163	-9.31047e-163	3.04177e-163	5.19882e-163	2.56412e-163	0
3.85762e-163	-3.20677e-163	-4.75873e-163	-7.112e-163	1.89544e-163	4.89402e-164	1.69177e-163	-9.6706e-163	2.36538e-163	-4.70255e-163	-7.14109e-165	-5.23336e-163	3.3798e-163	2.61186e-163	-1.08675e-163	-1.6618e-163	-7.69702e-163	-1.92032e-163	2.33041e-163	-5.666e-163	3.97143e-163	1.12489e-164	5.20325e-163	-1.44738e-163	1.22753e-162	6.55913e-163	-9.31047e-163	3.04177e-163	5.19882e-163	2.56412e-163	0
3.85762e-163	-3.20677e-163	-4.75873e-163	-7.112e-163	1.89544e-163	4.89402e-164	1.69177e-163	-9.6706e-163	2.36538e-163	-4.70255e-163	-7.14109e-165	-5.23336e-163	3.3798e-163	2.61186e-163	-1.08675e-163	-1.6618e-163	-7.69702e-163	-1.92032e-163	2.33041e-163	-5.666e-163	3.97143e-163	1.12489e-164	5.20325e-163	-1.44738e-163	1.22753e-162	6.55913e-163	-9.31047e-163	3.04177e-163	5.19882e-163	2.56412e-163	0
3.85762e-163	-3.20677e-163	-4.75873e-163	-7.112e-163	1.89544e-163	4.89402e-164	1.69177e-163	-9.6706e-163	2.36538e-163	-4.70255e-163	-7.14109e-165	-5.23336e-163	3.3798e-163	2.61186e-163	-1.08675e-163	-1.6618e-163	-7.69702e-163	-1.92032e-163	2.33041e-163	-5.666e-163	3.97143e-163	1.12489e-164	5.20325e-163	-1.44738e-163	1.22753e-162	6.55913e-163	-9.31047e-163	3.04177e-163	5.19882e-163	2.56412e-163	0
3.85762e-163	-3.20677e-163	-4.75873e-163	-7.112e-163	1.89544e-163	4.89402e-164	1.69177e-163	-9.6706e-163	2.36538e-163	-4.70255e-163	-7.14109e-165	-5.23336e-163	3.3798e-163	2.61186e-163	-1.08675e-163	-1.6618e-163	-7.69702e-163	-1.92032e-163	2.33041e-163	-5.666e-163	3.97143e-163	1.12489e-164	5.20325e-163	-1.44738e-163	1.22753e-162	6.55913e-163	-9.31047e-163	3.04177e-163	5.19882e-163	2.56412e-163	0
3.85762e-163	-3.20677e-163	-4.75873e-163	-7.112e-163	1.89544e-163	4.89402e-164	1.69177e-163	-9.6706e-163	2.36538e-163	-4.70255e-163	-7.14109e-165	-5.23336e-163	3.3798e-163	2.61186e-163	-1.08675e-163	-1.6618e-163	-7.69702e-163	-1.92032e-163	2.33041e-163	-5.666e-163	3.97143e-163	1.12489e-164	5.20325e-163	-1.44738e-163	1.22753e-162	6.55913e-163	-9.31047e-163	3.04177e-163	5.19882e-163	2.56412e-163	0
3.85762e-163	-3.20677e-163	-4.75873e-163	-7.112e-163	1.89544e-163	4.89402e-164	1.69177e-163	-9.6706e-163	2.36538e-163	-4.70255e-163	-7.14109e-165	-5.23336e-163	3.3798e-163	2.61186e-163	-1.08675e-163	-1.6618e-163	-7.69702e-163	-1.92032e-163	2.33041e-163	-5.666e-163	3.97143e-163	1.12489e-164	5.20325e-163	-1.44738e-163	1.22753e-162	6.55913e-163	-9.31047e-163	3.04177e-163	5.19882e-163	2.56412e-163	0
3.85762e-163	-3.20677e-163	-4.75873e-163	-7.112e-163	1.89544e-163	4.89402e-164	1.69177e-163	-9.6706e-163	2.36538e-163	-4.70255e-163	-7.14109e-165	-5.23336e-163	3.3798e-163	2.61186e-163	-1.08675e-163	-1.6618e-163	-7.69702e-163	-1.92032e-163	2.33041e-163	-5.666e-163	3.97143e-163	1.12489e-164	5.20325e-163	-1.44738e-163	1.22753e-162	6.55913e-163	-9.31047e-163	3.04177e-163	5.19882e-163	2.56412e-163	0
3.85762e-163	-3.20677e-163	-4.75873e-163	-7.112e-163	1.89544e-163	4.89402e-164	1.69177e-163	-9.6706e-163	2.36538e-163	-4.70255e-163	-7.14109e-165	-5.23336e-163	3.3798e-163	2.61186e-163	-1.08675e-163	-1.6618e-163	-7.69702e-163	-1.92032e-163	2.33041e-163	-5.666e-163	3.97143e-163	1.12489e-164	5.20325e-163	-1.44738e-163	1.22753e-162	6.55913e-163	-9.31047e-163	3.04177e-163	5.19882e-163	2.56412e-163	0
3.85762e-163	-3.20677e-163	-4.75873e-163	-7.112e-163	1.89544e-163	4.89402e-164	1.69177e-163	-9.6706e-163	2.36538e-163	-4.70255e-163	-7.14109e-165	-5.23336e-163	3.3798e-163	2.61186e-163	-1.08675e-163	-1.6618e-163	-7.69702e-163	-1.92032e-163	2.33041e-163	-5.666e-163	3.97143e-163	1.12489e-164	5.20325e-163	-1.44738e-163	1.22753e-162	6.55913e-163	-9.31047e-163	3.04177e-163	5.19882e-163	2.56412e-163	0
3.85762e-163	-3.20677e-163	-4.75873e-163	-7.112e-163	1.89544e-163	4.89402e-164	1.69177e-163	-9.6706e-163	2.36538e-163	-4.70255e-163	-7.14109e-165	-5.23336e-163	3.3798e-163	2.61186e-163	-1.08675e-163	-1.6618e-163	-7.69702e-163	-1.92032e-163	2.33041e-163	-5.666e-163	3.97143e-163	1.12489e-164	5.20325e-163	-1.44738e-163	1.22753e-162	6.55913e-163	-9.31047e-163	3.04177e-163	5.19882e-163	2.56412e-163	0
3.85762e-163	-3.20677e-163	-4.75873e-163	-7.112e-163	1.89544e-163	4.89402e-164	1.69177e-163	-9.6706e-163	2.36538e-163	-4.70255e-163	-7.14109e-165	-5.23336e-163	3.3798e-163	2.61186e-163	-1.08675e-163	-1.6618e-163	-7.69702e-163	-1.92032e-163	2.33041e-163	-5.666e-163	3.97143e-163	1.12489e-164	5.20325e-163	-1.44738e-163	1.22753e-162	6.55913e-163	-9.31047e-163	3.04177e-163	5.19882e-163	2.56412e-163	0
3.85762e-163	-3.20677e-163	-4.75873e-163	-7.112e-163	1.89544e-163	4.89402e-164	1.69177e-163	-9.6706e-163	2.36538e-163	-4.70255e-163	-7.14109e-165	-5.23336e-163	3.3798e-163	2.61186e-163	-1.08675e-163	-1.6618e-163	-7.69702e-163	-1.92032e-163	2.33041e-163	-5.666e-163	3.97143e-163	1.12489e-164	5.20325e-163	-1.44738e-163	1.22753e-162	6.55913e-163	-9.31047e-163	3.04177e-163	5.19882e-163	2.56412e-163	0
3.85762e-163	-3.20677e-163	-4.75873e-163	-7.112e-163	1.89544e-163	4.89402e-164	1.69177e-163	-9.6706e-163	2.36538e-163	-4.70255e-163	-7.14109e-165	-5.23336e-163	3.3798e-163	2.61186e-163	-1.08675e-163	-1.6618e-163	-7.69702e-163	-1.92032e-163	2.33041e-163	-5.666e-163	3.97143e-163	1.12489e-164	5.20325e-163	-1.44738e-163	1.22753e-162	6.55913e-163	-9.31047e-163	3.04177e-163	5.19882e-163	2.56412e-163	0
3.85762e-163	-3.20677e-163	-4.75873e-163	-7.112e-163	1.89544e-163	4.89402e-164	1.69177e-163	-9.6706e-163	2.36538e-163	-4.70255e-163	-7.14109e-165	-5.23336e-163	3.3798e-163	2.61186e-163	-1.08675e-163	-1.6618e-163	-7.69702e-163	-1.92032e-163	2.33041e-163	-5.666e-163	3.97143e-163	1.12489e-164	5.20325e-163	-1.44738e-163	1.22753e-162	6.55913e-163	-9.31047e-163	3.04177e-163	5.19882e-163	2.56412e-163	0
3.85762e-163	-3.20677e-163	-4.75873e-163	-7.112e-163	1.89544e-163	4.89402e-164	1.69177e-163	-9.6706e-163	2.36538e-163	-4.70255e-163	-7.14109e-165	-5.23336e-163	3.3798e-163	2.61186e-163	-1.08675e-163	-1.6618e-163	-7.69702e-163	-1.92032e-163	2.33041e-163	-5.666e-163	3.97143e-163	1.12489e-164	5.20325e-163	-1.44738e-163	1.22753e-162	6.55913e-163	-9.31047e-163	3.04177e-163	5.19882e-163	2.56412e-163	0
3.85762e-163	-3.20677e-163	-4.75873e-163	-7.112e-163	1.89544e-163	4.89402e-164	1.69177e-163	-9.6706e-163	2.36538e-163	-4.70255e-163	-7.14109e-165	-5.23336e-163	3.3798e-163	2.61186e-163	-1.08675e-163	-1.6618e-163	-7.69702e-163	-1.92032e-163	2.33041e-163	-5.666e-163	3.97143e-163	1.12489e-164	5.20325e-163	-1.44738e-163	1.22753e-162	6.55913e-163	-9.31047e-163	3.04177e-163	5.19882e-163	2.56412e-163	0
3.85762e-163	-3.20677e-163	-4.75873e-163	-7.112e-163	1.89544e-163	4.89402e-164	1.69177e-163	-9.6706e-163	2.36538e-163	-4.70255e-163	-7.14109e-165	-5.23336e-163	3.3798e-163	2.61186e-163	-1.08675e-163	-1.6618e-163	-7.69702e-163	-1.92032e-163	2.33041e-163	-5.666e-163	3.97143e-163	1.12489e-164	5.20325e-163	-1.44738e-163	1.22753e-162	6.55913e-163	-9.31047e-163	3.04177e-163	5.19882e-163	2.56412e-163	0
3.85762e-163	-3.20677e-163	-4.75873e-163	-7.112e-163	1.89544e-163	4.89402e-164	1.69177e-163	-9.6706e-163	2.36538e-163	-4.70255e-163	-7.14109e-165	-5.23336e-163	3.3798e-163	2.61186e-163	-1.08675e-163	-1.6618e-163	-7.69702e-163	-1.92032e-163	2.33041e-163	-5.666e-163	3.97143e-163	1.12489e-164	5.20325e-163	-1.44738e-163	1.22753e-162	6.55913e-163	-9.31047e-163	3.04177e-163	5.19882e-163	2.56412e-163	0
3.85762e-163	-3.20677e-163	-4.75873e-163	-7.112e-163	1.89544e-163	4.89402e-164	1.69177e-163	-9.6706e-163	2.36538e-163	-4.70255e-163	-7.14109e-165	-5.23336e-163	3.3798e-163	2.61186e-163	-1.08675e-163	-1.6618e-163	-7.69702e-163	-1.92032e-163	2.33041e-163	-5.666e-163	3.97143e-163	1.12489e-164	5.20325e-163	-1.44738e-163	1.22753e-162	6.55913e-163	-9.31047e-163	3.04177e-163	5.19882e-163	2.56412e-163	0
3.85762e-163	-3.20677e-163	-4.75873e-163	-7.112e-163	1.89544e-163	4.89402e-164	1.69177e-163	-9.6706e-163	2.36538e-163	-4.70255e-163	-7.14109e-165	-5.23336e-163	3.3798e-163	2.61186e-163	-1.08675e-163	-1.6618e-163	-7.69702e-163	-1.92032e-163	2.33041e-163	-5.666e-163	3.97143e-163	1.12489e-164	5.20325e-163	-1.44738e-163	1.22753e-162	6.55913e-163	-9.31047e-163	3.04177e-163	5.19882e-163	2.56412e-163	0
3.85762e-163	-3.20677e-163	-4.75873e-163	-7.112e-163	1.89544e-163	4.89402e-164	1.69177e-163	-9.6706e-163	2.36538e-163	-4.70255e-163	-7.14109e-165	-5.23336e-163	3.3798e-163	2.61186e-163	-1.08675e-163	-1.6618e-163	-7.69702e-163	-1.92032e-163	2.33041e-163	-5.666e-163	3.97143e-163	1.12489e-164	5.20325e-163	-1.44738e-163	1.22753e-162	6.55913e-163	-9.31047e-163	3.04177e-163	5.19882e-163	2.56412e-163	0
3.85762e-163	-3.20677e-163	-4.75873e-163	-7.112e-163	1.89544e-163	4.89402e-164	1.69177e-163	-9.6706e-163	2.36538e-163	-4.70255e-163	-7.14109e-165	-5.23336e-163	3.3798e-163	2.61186e-163	-1.08675e-163	-1.6618e-163	-7.69702e-163	-1.92032e-163	2.33041e-163	-5.666e-163	3.97143e-163	1.12489e-164	5.20325e-163	-1.44738e-163	1.22753e-162	6.55913e-163	-9.31047e-163	3.04177e-163	5.19882e-163	2.56412e-163	0
3.85762e-163	-3.20677e-163	-4.75873e-163	-7.112e-163	1.89544e-163	4.89402e-164	1.69177e-163	-9.6706e-163	2.36538e-163	-4.70255e-163	-7.14109e-165	-5.23336e-163	3.3798e-163	2.61186e-163	-1.08675e-163	-1.6618e-163	-7.69702e-163	-1.92032e-163	2.33041e-163	-5.666e-163	3.97143e-163	1.12489e-164	5.20325e-163	-1.44738e-163	1.22753e-162	6.55913e-163	-9.31047e-163	3.04177e-163	5.19882e-163	2.56412e-163	0
3.85762e-163	-3.20677e-163	-4.75873e-163	-7.112e-163	1.89544e-163	4.89402e-164	1.69177e-163	-9.6706e-163	2.36538e-163	-4.70255e-163	-7.14109e-165	-5.23336e-163	3.3798e-163	2.61186e-163	-1.08675e-163	-1.6618e-163	-7.69702e-163	-1.92032e-163	2.33041e-163	-5.666e-163	3.97143e-163	1.12489e-164	5.20325e-163	-1.44738e-163	1.22753e-162	6.55913e-163	-9.31047e-163	3.04177e-163	5.19882e-163	2.56412e-163	0
3.85762e-163	-3.20677e-163	-4.75873e-163	-7.112e-163	1.89544e-163	4.89402e-164	1.69177e-163	-9.6706e-163	2.36538e-163	-4.70255e-163	-7.14109e-165	-5.23336e-163	3.3798e-163	2.61186e-163	-1.08675e-163	-1.6618e-163	-7.69702e-163	-1.92032e-163	2.33041e-163	-5.666e-163	3.97143e-163	1.12489e-164	5.20325e-163	-1.44738e-163	1.22753e-162	6.55913e-163	-9.31047e-163	3.04177e-163	5.19882e-163	2.56412e-163	0
3.85762e-163	-3.20677e-163	-4.75873e-163	-7.112e-163	1.89544e-163	4.89402e-164	1.69177e-163	-9.6706e-163	2.36538e-163	-4.70255e-163	-7.14109e-165	-5.23336e-163	3.3798e-163	2.61186e-163	-1.08675e-163	-1.6618e-163	-7.69702e-163	-1.92032e-163	2.33041e-163	-5.666e-163	3.97143e-163	1.12489e-164	5.20325e-163	-1.44738e-163	1.22753e-162	6.55913e-163	-9.31047e-163	3.04177e-163	5.19882e-163	2.56412e-163	0
3.85762e-163	-3.20677e-163	-4.75873e-163	-7.112e-163	1.89544e-163	4.89402e-164	1.69177e-163	-9.6706e-163	2.36538e-163	-4.70255e-163	-7.14109e-165	-5.23336e-163	3.3798e-163	2.61186e-163	-1.08675e-163	-1.6618e-163	-7.69702e-163	-1.92032e-163	2.33041e-163	-5.666e-163	3.97143e-163	1.12489e-164	5.20325e-163	-1.44738e-163	1.22753e-162	6.55913e-163	-9.31047e-163	3.04177e-163	5.19882e-163	2.56412e-163	0
3.85762e-163	-3.20677e-163	-4.75873e-163	-7.112e-163	1.89544e-163	4.89402e-164	1.69177e-163	-9.6706e-163	2.36538e-163	-4.70255e-163	-7.14109e-165	-5.23336e-163	3.3798e-163	2.61186e-163	-1.08675e-163	-1.6618e-163	-7.69702e-163	-1.92032e-163	2.33041e-163	-5.666e-163	3.97143e-163	1.12489e-164	5.20325e-163	-1.44738e-163	1.22753e-162	6.55913e-163	-9.31047e-163	3.04177e-163	5.19882e-163	2.56412e-163	0
3.85762e-163	-3.20677e-163	-4.75873e-163	-7.112e-163	1.89544e-163	4.89402e-164	1.69177e-163	-9.6706e-163	2.36538e-163	-4.70255e-163	-7.14109e-165	-5.23336e-163	3.3798e-163	2.61186e-163	-1.08675e-163	-1.6618e-163	-7.69702e-163	-1.92032e-163	2.33041e-163	-5.666e-163	3.97143e-163	1.12489e-164	5.20325e-163	-1.44738e-163	1.22753e-162	6.55913e-163	-9.31047e-163	3.04177e-163	5.19882e-163	2.56412e-163	0
3.85762e-163	-3.20677e-163	-4.75873e-163	-7.112e-163	1.89544e-163	4.89402e-164	1.69177e-163	-9.6706e-163	2.36538e-163	-4.70255e-163	-7.14109e-165	-5.23336e-163	3.3798e-163	2.61186e-163	-1.08675e-163	-1.6618e-163	-7.69702e-163	-1.92032e-163	2.33041e-163	-5.666e-163	3.97143e-163	1.12489e-164	5.20325e-163	-1.44738e-163	1.22753e-162	6.55913e-163	-9.31047e-163	3.04177e-163	5.19882e-163	2.56412e-163	0
3.85762e-163	-3.20677e-163	-4.75873e-163	-7.112e-163	1.89544e-163	4.89402e-164	1.69177e-163	-9.6706e-163	2.36538e-163	-4.70255e-163	-7.14109e-165	-5.23336e-163	3.3798e-163	2.61186e-163	-1.08675e-163	-1.6618e-163	-7.69702e-163	-1.92032e-163	2.33041e-163	-5.666e-163	3.97143e-163	1.12489e-164	5.20325e-163	-1.44738e-163	1.22753e-162	6.55913e-163	-9.31047e-163	3.04177e-163	5.19882e-163	2.56412e-163	0
3.85762e-163	-3.20677e-163	-4.75873e-163	-7.112e-163	1.89544e-163	4.89402e-164	1.69177e-163	-9.6706e-163	2.36538e-163	-4.70255e-163	-7.14109e-165	-5.23336e-163	3.3798e-163	2.61186e-163	-1.08675e-163	-1.6618e-163	-7.69702e-163	-1.92032e-163	2.33041e-163	-5.666e-163	3.97143e-163	1.12489e-164	5.20325e-163	-1.44738e-163	1.22753e-162	6.55913e-163	-9.31047e-163	3.04177e-163	5.19882e-163	2.56412e-163	0
3.85762e-163	-3.20677e-163	-4.75873e-163	-7.112e-163	1.89544e-163	4.89402e-164	1.69177e-163	-9.6706e-163	2.36538e-163	-4.70255e-163	-7.14109e-165	-5.23336e-163	3.3798e-163	2.61186e-163	-1.08675e-163	-1.6618e-163	-7.69702e-163	-1.92032e-163	2.33041e-163	-5.666e-163	3.97143e-163	1.12489e-164	5.20325e-163	-1.44738e-163	1.22753e-162	6.55913e-163	-9.31047e-163	3.04177e-163	5.19882e-163	2.56412e-163	0
3.85762e-163	-3.20677e-163	-4.75873e-163	-7.112e-163	1.89544e-163	4.89402e-164	1.69177e-163	-9.6706e-163	2.36538e-163	-4.70255e-163	-7.14109e-165	-5.23336e-163	3.3798e-163	2.61186e-163	-1.08675e-163	-1.6618e-163	-7.69702e-163	-1.92032e-163	2.33041e-163	-5.666e-163	3.97143e-163	1.12489e-164	5.20325e-163	-1.44738e-163	1.22753e-162	6.55913e-163	-9.31047e-163	3.04177e-163	5.19882e-163	2.56412e-163	0
3.85762e-163	-3.20677e-163	-4.75873e-163	-7.112e-163	1.89544e-163	4.89402e-164	1.69177e-163	-9.6706e-163	2.36538e-163	-4.70255e-163	-7.14109e-165	-5.23336e-163	3.3798e-163	2.61186e-163	-1.08675e-163	-1.6618e-163	-7.69702e-163	-1.92032e-163	2.33041e-163	-5.666e-163	3.97143e-163	1.12489e-164	5.20325e-163	-1.44738e-163	1.22753e-162	6.55913e-163	-9.31047e-163	3.04177e-163	5.19882e-163	2.56412e-163	0
3.85762e-163	-3.20677e-163	-4.75873e-163	-7.112e-163	1.89544e-163	4.89402e-164	1.69177e-163	-9.6706e-163	2.36538e-163	-4.70255e-163	-7.14109e-165	-5.23336e-163	3.3798e-163	2.61186e-163	-1.08675e-163	-1.6618e-163	-7.69702e-163	-1.92032e-163	2.33041e-163	-5.666e-163	3.97143e-163	1.12489e-164	5.20325e-163	-1.44738e-163	1.22753e-162	6.55913e-163	-9.31047e-163	3.04177e-163	5.19882e-163	2.56412e-163	0
3.85762e-163	-3.20677e-163	-4.75873e-163	-7.112e-163	1.89544e-163	4.89402e-164	1.69177e-163	-9.6706e-163	2.36538e-163	-4.70255e-163	-7.14109e-165	-5.23336e-163	3.3798e-163	2.61186e-163	-1.08675e-163	-1.6618e-163	-7.69702e-163	-1.92032e-163	2.33041e-163	-5.666e-163	3.97143e-163	1.12489e-164	5.20325e-163	-1.44738e-163	1.22753e-162	6.55913e-163	-9.31047e-163	3.04177e-163	5.19882e-163	2.56412e-163	0
3.85762e-163	-3.20677e-163	-4.75873e-163	-7.112e-163	1.89544e-163	4.89402e-164	1.69177e-163	-9.6706e-163	2.36538e-163	-4.70255e-163	-7.14109e-165	-5.23336e-163	3.3798e-163	2.61186e-163	-1.08675e-163	-1.6618e-163	-7.69702e-163	-1.92032e-163	2.33041e-163	-5.666e-163	3.97143e-163	1.12489e-164	5.20325e-163	-1.44738e-163	1.22753e-162	6.55913e-163	-9.31047e-163	3.04177e-163	5.19882e-163	2.56412e-163	0
3.85762e-163	-3.20677e-163	-4.75873e-163	-7.112e-163	1.89544e-163	4.89402e-164	1.69177e-163	-9.6706e-163	2.36538e-163	-4.70255e-163	-7.14109e-165	-5.23336e-163	3.3798e-163	2.61186e-163	-1.08675e-163	-1.6618e-163	-7.69702e-163	-1.92032e-163	2.33041e-163	-5.666e-163	3.97143e-163	1.12489e-164	5.20325e-163	-1.44738e-163	1.22753e-162	6.55913e-163	-9.31047e-163	3.04177e-163	5.19882e-163	2.56412e-163	0
3.85762e-163	-3.20677e-163	-4.75873e-163	-7.112e-163	1.89544e-163	4.89402e-164	1.69177e-163	-9.6706e-163	2.36538e-163	-4.70255e-163	-7.14109e-165	-5.23336e-163	3.3798e-163	2.61186e-163	-1.08675e-163	-1.6618e-163	-7.69702e-163	-1.92032e-163	2.33041e-163	-5.666e-163	3.97143e-163	1.12489e-164	5.20325e-163	-1.44738e-163	1.22753e-162	6.55913e-163	-9.31047e-163	3.04177e-163	5.19882e-163	2.56412e-163	0
3.85762e-163	-3.20677e-163	-4.75873e-163	-7.112e-163	1.89544e-163	4.89402e-164	1.69177e-163	-9.6706e-163	2.36538e-163	-4.70255e-163	-7.14109e-165	-5.23336e-163	3.3798e-163	2.61186e-163	-1.08675e-163	-1.6618e-163	-7.69702e-163	-1.92032e-163	2.33041e-163	-5.666e-163	3.97143e-163	1.12489e-164	5.20325e-163	-1.44738e-163	1.22753e-162	6.55913e-163	-9.31047e-163	3.04177e-163	5.19882e-163	2.56412e-163	0
3.85762e-163	-3.20677e-163	-4.75873e-163	-7.112e-163	1.89544e-163	4.89402e-164	1.69177e-163	-9.6706e-163	2.36538e-163	-4.70255e-163	-7.14109e-165	-5.23336e-163	3.3798e-163	2.61186e-163	-1.08675e-163	-1.6618e-163	-7.69702e-163	-1.92032e-163	2.33041e-163	-5.666e-163	3.97143e-163	1.12489e-164	5.20325e-163	-1.44738e-163	1.22753e-162	6.55913e-163	-9.31047e-163	3.04177e-163	5.19882e-163	2.56412e-163	0
3.85762e-163	-3.20677e-163	-4.75873e-163	-7.112e-163	1.89544e-163	4.89402e-164	1.69177e-163	-9.6706e-163	2.36538e-163	-4.70255e-163	-7.14109e-165	-5.23336e-163	3.3798e-163	2.61186e-163	-1.08675e-163	-1.6618e-163	-7.69702e-163	-1.92032e-163	2.33041e-163	-5.666e-163	3.97143e-163	1.12489e-164	5.20325e-163	-1.44738e-163	1.22753e-162	6.55913e-163	-9.31047e-163	3.04177e-163	5.19882e-163	2.56412e-163	0
3.85762e-163	-3.20677e-163	-4.75873e-163	-7.112e-163	1.89544e-163	4.89402e-164	1.69177e-163	-9.6706e-163	2.36538e-163	-4.70255e-163	-7.14109e-165	-5.23336e-163	3.3798e-163	2.61186e-163	-1.08675e-163	-1.6618e-163	-7.69702e-163	-1.92032e-163	2.33041e-163	-5.666e-163	3.97143e-163	1.12489e-164	5.20325e-163	-1.44738e-163	1.22753e-162	6.55913e-163	-9.31047e-163	3.04177e-163	5.19882e-163	2.56412e-163	0
3.85762e-163	-3.20677e-163	-4.75873e-163	-7.112e-163	1.89544e-163	4.89402e-164	1.69177e-163	-9.6706e-163	2.36538e-163	-4.70255e-163	-7.14109e-165	-5.23336e-163	3.3798e-163	2.61186e-163	-1.08675e-163	-1.6618e-163	-7.69702e-163	-1.92032e-163	2.33041e-163	-5.666e-163	3.97143e-163	1.12489e-164	5.20325e-163	-1.44738e-163	1.22753e-162	6.55913e-163	-9.31047e-163	3.04177e-163	5.19882e-163	2.56412e-163	0
3.85762e-163	-3.20677e-163	-4.75873e-163	-7.112e-163	1.89544e-163	4.89402e-164	1.69177e-163	-9.6706e-163	2.36538e-163	-4.70255e-163	-7.14109e-165	-5.23336e-163	3.3798e-163	2.61186e-163	-1.08675e-163	-1.6618e-163	-7.69702e-163	-1.92032e-163	2.33041e-163	-5.666e-163	3.97143e-163	1.12489e-164	5.20325e-163	-1.44738e-163	1.22753e-162	6.55913e-163	-9.31047e-163	3.04177e-163	5.19882e-163	2.56412e-163	0
3.85762e-163	-3.20677e-163	-4.75873e-163	-7.112e-163	1.89544e-163	4.89402e-164	1.69177e-163	-9.6706e-163	2.36538e-163	-4.70255e-163	-7.14109e-165	-5.23336e-163	3.3798e-163	2.61186e-163	-1.08675e-163	-1.6618e-163	-7.69702e-163	-1.92032e-163	2.33041e-163	-5.666e-163	3.97143e-163	1.12489e-164	5.20325e-163	-1.44738e-163	1.22753e-162	6.55913e-163	-9.31047e-163	3.04177e-163	5.19882e-163	2.56412e-163	0
3.85762e-163	-3.20677e-163	-4.75873e-163	-7.112e-163	1.89544e-163	4.89402e-164	1.69177e-163	-9.6706e-163	2.36538e-163	-4.70255e-163	-7.14109e-165	-5.23336e-163	3.3798e-163	2.61186e-163	-1.08675e-163	-1.6618e-163	-7.69702e-163	-1.92032e-163	2.33041e-163	-5.666e-163	3.97143e-163	1.12489e-164	5.20325e-163	-1.44738e-163	1.22753e-162	6.55913e-163	-9.31047e-163	3.04177e-163	5.19882e-163	2.56412e-163	0
3.85762e-163	-3.20677e-163	-4.75873e-163	-7.112e-163	1.89544e-163	4.89402e-164	1.69177e-163	-9.6706e-163	2.36538e-163	-4.70255e-163	-7.14109e-165	-5.23336e-163	3.3798e-163	2.61186e-163	-1.08675e-163	-1.6618e-163	-7.69702e-163	-1.92032e-163	2.33041e-163	-5.666e-163	3.97143e-163	1.12489e-164	5.20325e-163	-1.44738e-163	1.22753e-162	6.55913e-163	-9.31047e-163	3.04177e-163	5.19882e-163	2.56412e-163	0
3.85762e-163	-3.20677e-163	-4.75873e-163	-7.112e-163	1.89544e-163	4.89402e-164	1.69177e-163	-9.6706e-163	2.36538e-163	-4.70255e-163	-7.14109e-165	-5.23336e-163	3.3798e-163	2.61186e-163	-1.08675e-163	-1.6618e-163	-7.69702e-163	-1.92032e-163	2.33041e-163	-5.666e-163	3.97143e-163	1.12489e-164	5.20325e-163	-1.44738e-163	1.22753e-162	6.55913e-163	-9.31047e-163	3.04177e-163	5.19882e-163	2.56412e-163	0
3.85762e-163	-3.20677e-163	-4.75873e-163	-7.112e-163	1.89544e-163	4.89402e-164	1.69177e-163	-9.6706e-163	2.36538e-163	-4.70255e-163	-7.14109e-165	-5.23336e-163	3.3798e-163	2.61186e-163	-1.08675e-163	-1.6618e-163	-7.69702e-163	-1.92032e-163	2.33041e-163	-5.666e-163	3.97143e-163	1.12489e-164	5.20325e-163	-1.44738e-163	1.22753e-162	6.55913e-163	-9.31047e-163	3.04177e-163	5.19882e-163	2.56412e-163	0
3.85762e-163	-3.20677e-163	-4.75873e-163	-7.112e-163	1.89544e-163	4.89402e-164	1.69177e-163	-9.6706e-163	2.36538e-163	-4.70255e-163	-7.14109e-165	-5.23336e-163	3.3798e-163	2.61186e-163	-1.08675e-163	-1.6618e-163	-7.69702e-163	-1.92032e-163	2.33041e-163	-5.666e-163	3.97143e-163	1.12489e-164	5.20325e-163	-1.44738e-163	1.22753e-162	6.55913e-163	-9.31047e-163	3.04177e-163	5.19882e-163	2.56412e-163	0
3.85762e-163	-3.20677e-163	-4.75873e-163	-7.112e-163	1.89544e-163	4.89402e-164	1.69177e-163	-9.6706e-163	2.36538e-163	-4.70255e-163	-7.14109e-165	-5.23336e-163	3.3798e-163	2.61186e-163	-1.08675e-163	-1.6618e-163	-7.69702e-163	-1.92032e-163	2.33041e-163	-5.666e-163	3.97143e-163	1.12489e-164	5.20325e-163	-1.44738e-163	1.22753e-162	6.55913e-163	-9.31047e-163	3.04177e-163	5.19882e-163	2.56412e-163	0
3.85762e-163	-3.20677e-163	-4.75873e-163	-7.112e-163	1.89544e-163	4.89402e-164	1.69177e-163	-9.6706e-163	2.36538e-163	-4.70255e-163	-7.14109e-165	-5.23336e-163	3.3798e-163	2.61186e-163	-1.08675e-163	-1.6618e-163	-7.69702e-163	-1.92032e-163	2.33041e-163	-5.666e-163	3.97143e-163	1.12489e-164	5.20325e-163	-1.44738e-163	1.22753e-162	6.55913e-163	-9.31047e-163	3.04177e-163	5.19882e-163	2.56412e-163	0
3.85762e-163	-3.20677e-163	-4.75873e-163	-7.112e-163	1.89544e-163	4.89402e-164	1.69177e-163	-9.6706e-163	2.36538e-163	-4.70255e-163	-7.14109e-165	-5.23336e-163	3.3798e-163	2.61186e-163	-1.08675e-163	-1.6618e-163	-7.69702e-163	-1.92032e-163	2.33041e-163	-5.666e-163	3.97143e-163	1.12489e-164	5.20325e-163	-1.44738e-163	1.22753e-162	6.55913e-163	-9.31047e-163	3.04177e-163	5.19882e-163	2.56412e-163	0
3.85762e-163	-3.20677e-163	-4.75873e-163	-7.112e-163	1.89544e-163	4.89402e-164	1.69177e-163	-9.6706e-163	2.36538e-163	-4.70255e-163	-7.14109e-165	-5.23336e-163	3.3798e-163	2.61186e-163	-1.08675e-163	-1.6618e-163	-7.69702e-163	-1.92032e-163	2.33041e-163	-5.666e-163	3.97143e-163	1.12489e-164	5.20325e-163	-1.44738e-163	1.22753e-162	6.55913e-163	-9.31047e-163	3.04177e-163	5.19882e-163	2.56412e-163	0
3.85762e-163	-3.20677e-163	-4.75873e-163	-7.112e-163	1.89544e-163	4.89402e-164	1.69177e-163	-9.6706e-163	2.36538e-163	-4.70255e-163	-7.14109e-165	-5.23336e-163	3.3798e-163	2.61186e-163	-1.08675e-163	-1.6618e-163	-7.69702e-163	-1.92032e-163	2.33041e-163	-5.666e-163	3.97143e-163	1.12489e-164	5.20325e-163	-1.44738e-163	1.22753e-162	6.55913e-163	-9.31047e-163	3.04177e-163	5.19882e-163	2.56412e-163	0
3.85762e-163	-3.20677e-163	-4.75873e-163	-7.112e-163	1.89544e-163	4.89402e-164	1.69177e-163	-9.6706e-163	2.36538e-163	-4.70255e-163	-7.14109e-165	-5.23336e-163	3.3798e-163	2.61186e-163	-1.08675e-163	-1.6618e-163	-7.69702e-163	-1.92032e-163	2.33041e-163	-5.666e-163	3.97143e-163	1.12489e-164	5.20325e-163	-1.44738e-163	1.22753e-162	6.55913e-163	-9.31047e-163	3.04177e-163	5.19882e-163	2.56412e-163	0
3.85762e-163	-3.20677e-163	-4.75873e-163	-7.112e-163	1.89544e-163	4.89402e-164	1.69177e-163	-9.6706e-163	2.36538e-163	-4.70255e-163	-7.14109e-165	-5.23336e-163	3.3798e-163	2.61186e-163	-1.08675e-163	-1.6618e-163	-7.69702e-163	-1.92032e-163	2.33041e-163	-5.666e-163	3.97143e-163	1.12489e-164	5.20325e-163	-1.44738e-163	1.22753e-162	6.55913e-163	-9.31047e-163	3.04177e-163	5.19882e-163	2.56412e-163	0
3.85762e-163	-3.20677e-163	-4.75873e-163	-7.112e-163	1.89544e-163	4.89402e-164	1.69177e-163	-9.6706e-163	2.36538e-163	-4.70255e-163	-7.14109e-165	-5.23336e-163	3.3798e-163	2.61186e-163	-1.08675e-163	-1.6618e-163	-7.69702e-163	-1.92032e-163	2.33041e-163	-5.666e-163	3.97143e-163	1.12489e-164	5.20325e-163	-1.44738e-163	1.22753e-162	6.55913e-163	-9.31047e-163	3.04177e-163	5.19882e-163	2.56412e-163	0
3.85762e-163	-3.20677e-163	-4.75873e-163	-7.112e-163	1.89544e-163	4.89402e-164	1.69177e-163	-9.6706e-163	2.36538e-163	-4.70255e-163	-7.14109e-165	-5.23336e-163	3.3798e-163	2.61186e-163	-1.08675e-163	-1.6618e-163	-7.69702e-163	-1.92032e-163	2.33041e-163	-5.666e-163	3.97143e-163	1.12489e-164	5.20325e-163	-1.44738e-163	1.22753e-162	6.55913e-163	-9.31047e-163	3.04177e-163	5.19882e-163	2.56412e-163	0
3.85762e-163	-3.20677e-163	-4.75873e-163	-7.112e-163	1.89544e-163	4.89402e-164	1.69177e-163	-9.6706e-163	2.36538e-163	-4.70255e-163	-7.14109e-165	-5.23336e-163	3.3798e-163	2.61186e-163	-1.08675e-163	-1.6618e-163	-7.69702e-163	-1.92032e-163	2.33041e-163	-5.666e-163	3.97143e-163	1.12489e-164	5.20325e-163	-1.44738e-163	1.22753e-162	6.55913e-163	-9.31047e-163	3.04177e-163	5.19882e-163	2.56412e-163	0
3.85762e-163	-3.20677e-163	-4.75873e-163	-7.112e-163	1.89544e-163	4.89402e-164	1.69177e-163	-9.6706e-163	2.36538e-163	-4.70255e-163	-7.14109e-165	-5.23336e-163	3.3798e-163	2.61186e-163	-1.08675e-163	-1.6618e-163	-7.69702e-163	-1.92032e-163	2.33041e-163	-5.666e-163	3.97143e-163	1.12489e-164	5.20325e-163	-1.44738e-163	1.22753e-162	6.55913e-163	-9.31047e-163	3.04177e-163	5.19882e-163	2.56412e-163	0
3.85762e-163	-3.20677e-163	-4.75873e-163	-7.112e-163	1.89544e-163	4.89402e-164	1.69177e-163	-9.6706e-163	2.36538e-163	-4.70255e-163	-7.14109e-165	-5.23336e-163	3.3798e-163	2.61186e-163	-1.08675e-163	-1.6618e-163	-7.69702e-163	-1.92032e-163	2.33041e-163	-5.666e-163	3.97143e-163	1.12489e-164	5.20325e-163	-1.44738e-163	1.22753e-162	6.55913e-163	-9.31047e-163	3.04177e-163	5.19882e-163	2.56412e-163	0
3.85762e-163	-3.20677e-163	-4.75873e-163	-7.112e-163	1.89544e-163	4.89402e-164	1.69177e-163	-9.6706e-163	2.36538e-163	-4.70255e-163	-7.14109e-165	-5.23336e-163	3.3798e-163	2.61186e-163	-1.08675e-163	-1.6618e-163	-7.69702e-163	-1.92032e-163	2.33041e-163	-5.666e-163	3.97143e-163	1.12489e-164	5.20325e-163	-1.44738e-163	1.22753e-162	6.55913e-163	-9.31047e-163	3.04177e-163	5.19882e-163	2.56412e-163	0
3.85762e-163	-3.20677e-163	-4.75873e-163	-7.112e-163	1.89544e-163	4.89402e-164	1.69177e-163	-9.6706e-163	2.36538e-163	-4.70255e-163	-7.14109e-165	-5.23336e-163	3.3798e-163	2.61186e-163	-1.08675e-163	-1.6618e-163	-7.69702e-163	-1.92032e-163	2.33041e-163	-5.666e-163	3.97143e-163	1.12489e-164	5.20325e-163	-1.44738e-163	1.22753e-162	6.55913e-163	-9.31047e-163	3.04177e-163	5.19882e-163	2.56412e-163	0
3.85762e-163	-3.20677e-163	-4.75873e-163	-7.112e-163	1.89544e-163	4.89402e-164	1.69177e-163	-9.6706e-163	2.36538e-163	-4.70255e-163	-7.14109e-165	-5.23336e-163	3.3798e-163	2.61186e-163	-1.08675e-163	-1.6618e-163	-7.69702e-163	-1.92032e-163	2.33041e-163	-5.666e-163	3.97143e-163	1.12489e-164	5.20325e-163	-1.44738e-163	1.22753e-162	6.55913e-163	-9.31047e-163	3.04177e-163	5.19882e-163	2.56412e-163	0
3.85762e-163	-3.20677e-163	-4.75873e-163	-7.112e-163	1.89544e-163	4.89402e-164	1.69177e-163	-9.6706e-163	2.36538e-163	-4.70255e-163	-7.14109e-165	-5.23336e-163	3.3798e-163	2.61186e-163	-1.08675e-163	-1.6618e-163	-7.69702e-163	-1.92032e-163	2.33041e-163	-5.666e-163	3.97143e-163	1.12489e-164	5.20325e-163	-1.44738e-163	1.22753e-162	6.55913e-163	-9.31047e-163	3.04177e-163	5.19882e-163	2.56412e-163	0
3.85762e-163	-3.20677e-163	-4.75873e-163	-7.112e-163	1.89544e-163	4.89402e-164	1.69177e-163	-9.6706e-163	2.36538e-163	-4.70255e-163	-7.14109e-165	-5.23336e-163	3.3798e-163	2.61186e-163	-1.08675e-163	-1.6618e-163	-7.69702e-163	-1.92032e-163	2.33041e-163	-5.666e-163	3.97143e-163	1.12489e-164	5.20325e-163	-1.44738e-163	1.22753e-162	6.55913e-163	-9.31047e-163	3.04177e-163	5.19882e-163	2.56412e-163	0
3.85762e-163	-3.20677e-163	-4.75873e-163	-7.112e-163	1.89544e-163	4.89402e-164	1.69177e-163	-9.6706e-163	2.36538e-163	-4.70255e-163	-7.14109e-165	-5.23336e-163	3.3798e-163	2.61186e-163	-1.08675e-163	-1.6618e-163	-7.69702e-163	-1.92032e-163	2.33041e-163	-5.666e-163	3.97143e-163	1.12489e-164	5.20325e-163	-1.44738e-163	1.22753e-162	6.55913e-163	-9.31047e-163	3.04177e-163	5.19882e-163	2.56412e-163	0
3.85762e-163	-3.20677e-163	-4.75873e-163	-7.112e-163	1.89544e-163	4.89402e-164	1.69177e-163	-9.6706e-163	2.36538e-163	-4.70255e-163	-7.14109e-165	-5.23336e-163	3.3798e-163	2.61186e-163	-1.08675e-163	-1.6618e-163	-7.69702e-163	-1.92032e-163	2.33041e-163	-5.666e-163	3.97143e-163	1.12489e-164	5.20325e-163	-1.44738e-163	1.22753e-162	6.55913e-163	-9.31047e-163	3.04177e-163	5.19882e-163	2.56412e-163	0
3.85762e-163	-3.20677e-163	-4.75873e-163	-7.112e-163	1.89544e-163	4.89402e-164	1.69177e-163	-9.6706e-163	2.36538e-163	-4.70255e-163	-7.14109e-165	-5.23336e-163	3.3798e-163	2.61186e-163	-1.08675e-163	-1.6618e-163	-7.69702e-163	-1.92032e-163	2.33041e-163	-5.666e-163	3.97143e-163	1.12489e-164	5.20325e-163	-1.44738e-163	1.22753e-162	6.55913e-163	-9.31047e-163	3.04177e-163	5.19882e-163	2.56412e-163	0
3.85762e-163	-3.20677e-163	-4.75873e-163	-7.112e-163	1.89544e-163	4.89402e-164	1.69177e-163	-9.6706e-163	2.36538e-163	-4.70255e-163	-7.14109e-165	-5.23336e-163	3.3798e-163	2.61186e-163	-1.08675e-163	-1.6618e-163	-7.69702e-163	-1.92032e-163	2.33041e-163	-5.666e-163	3.97143e-163	1.12489e-164	5.20325e-163	-1.44738e-163	1.22753e-162	6.55913e-163	-9.31047e-163	3.04177e-163	5.19882e-163	2.56412e-163	0
3.85762e-163	-3.20677e-163	-4.75873e-163	-7.112e-163	1.89544e-163	4.89402e-164	1.69177e-163	-9.6706e-163	2.36538e-163	-4.70255e-163	-7.14109e-165	-5.23336e-163	3.3798e-163	2.61186e-163	-1.08675e-163	-1.6618e-163	-7.69702e-163	-1.92032e-163	2.33041e-163	-5.666e-163	3.97143e-163	1.12489e-164	5.20325e-163	-1.44738e-163	1.22753e-162	6.55913e-163	-9.31047e-163	3.04177e-163	5.19882e-163	2.56412e-163	0
3.85762e-163	-3.20677e-163	-4.75873e-163	-7.112e-163	1.89544e-163	4.89402e-164	1.69177e-163	-9.6706e-163	2.36538e-163	-4.70255e-163	-7.14109e-165	-5.23336e-163	3.3798e-163	2.61186e-163	-1.08675e-163	-1.6618e-163	-7.69702e-163	-1.92032e-163	2.33041e-163	-5.666e-163	3.97143e-163	1.12489e-164	5.20325e-163	-1.44738e-163	1.22753e-162	6.55913e-163	-9.31047e-163	3.04177e-163	5.19882e-163	2.56412e-163	0
3.85762e-163	-3.20677e-163	-4.75873e-163	-7.112e-163	1.89544e-163	4.89402e-164	1.69177e-163	-9.6706e-163	2.36538e-163	-4.70255e-163	-7.14109e-165	-5.23336e-163	3.3798e-163	2.61186e-163	-1.08675e-163	-1.6618e-163	-7.69702e-163	-1.92032e-163	2.33041e-163	-5.666e-163	3.97143e-163	1.12489e-164	5.20325e-163	-1.44738e-163	1.22753e-162	6.55913e-163	-9.31047e-163	3.04177e-163	5.19882e-163	2.56412e-163	0
3.85762e-163	-3.20677e-163	-4.75873e-163	-7.112e-163	1.89544e-163	4.89402e-164	1.69177e-163	-9.6706e-163	2.36538e-163	-4.70255e-163	-7.14109e-165	-5.23336e-163	3.3798e-163	2.61186e-163	-1.08675e-163	-1.6618e-163	-7.69702e-163	-1.92032e-163	2.33041e-163	-5.666e-163	3.97143e-163	1.12489e-164	5.20325e-163	-1.44738e-163	1.22753e-162	6.55913e-163	-9.31047e-163	3.04177e-163	5.19882e-163	2.56412e-163	0
3.85762e-163	-3.20677e-163	-4.75873e-163	-7.112e-163	1.89544e-163	4.89402e-164	1.69177e-163	-9.6706e-163	2.36538e-163	-4.70255e-163	-7.14109e-165	-5.23336e-163	3.3798e-163	2.61186e-163	-1.08675e-163	-1.6618e-163	-7.69702e-163	-1.92032e-163	2.33041e-163	-5.666e-163	3.97143e-163	1.12489e-164	5.20325e-163	-1.44738e-163	1.22753e-162	6.55913e-163	-9.31047e-163	3.04177e-163	5.19882e-163	2.56412e-163	0
3.85762e-163	-3.20677e-163	-4.75873e-163	-7.112e-163	1.89544e-163	4.89402e-164	1.69177e-163	-9.6706e-163	2.36538e-163	-4.70255e-163	-7.14109e-165	-5.23336e-163	3.3798e-163	2.61186e-163	-1.08675e-163	-1.6618e-163	-7.69702e-163	-1.92032e-163	2.33041e-163	-5.666e-163	3.97143e-163	1.12489e-164	5.20325e-163	-1.44738e-163	1.22753e-162	6.55913e-163	-9.31047e-163	3.04177e-163	5.19882e-163	2.56412e-163	0
3.85762e-163	-3.20677e-163	-4.75873e-163	-7.112e-163	1.89544e-163	4.89402e-164	1.69177e-163	-9.6706e-163	2.36538e-163	-4.70255e-163	-7.14109e-165	-5.23336e-163	3.3798e-163	2.61186e-163	-1.08675e-163	-1.6618e-163	-7.69702e-163	-1.92032e-163	2.33041e-163	-5.666e-163	3.97143e-163	1.12489e-164	5.20325e-163	-1.44738e-163	1.22753e-162	6.55913e-163	-9.31047e-163	3.04177e-163	5.19882e-163	2.56412e-163	0
3.85762e-163	-3.20677e-163	-4.75873e-163	-7.112e-163	1.89544e-163	4.89402e-164	1.69177e-163	-9.6706e-163	2.36538e-163	-4.70255e-163	-7.14109e-165	-5.23336e-163	3.3798e-163	2.61186e-163	-1.08675e-163	-1.6618e-163	-7.69702e-163	-1.92032e-163	2.33041e-163	-5.666e-163	3.97143e-163	1.12489e-164	5.20325e-163	-1.44738e-163	1.22753e-162	6.55913e-163	-9.31047e-163	3.04177e-163	5.19882e-163	2.56412e-163	0
3.85762e-163	-3.20677e-163	-4.75873e-163	-7.112e-163	1.89544e-163	4.89402e-164	1.69177e-163	-9.6706e-163	2.36538e-163	-4.70255e-163	-7.14109e-165	-5.23336e-163	3.3798e-163	2.61186e-163	-1.08675e-163	-1.6618e-163	-7.69702e-163	-1.92032e-163	2.33041e-163	-5.666e-163	3.97143e-163	1.12489e-164	5.20325e-163	-1.44738e-163	1.22753e-162	6.55913e-163	-9.31047e-163	3.04177e-163	5.19882e-163	2.56412e-163	0
3.85762e-163	-3.20677e-163	-4.75873e-163	-7.112e-163	1.89544e-163	4.89402e-164	1.69177e-163	-9.6706e-163	2.36538e-163	-4.70255e-163	-7.14109e-165	-5.23336e-163	3.3798e-163	2.61186e-163	-1.08675e-163	-1.6618e-163	-7.69702e-163	-1.92032e-163	2.33041e-163	-5.666e-163	3.97143e-163	1.12489e-164	5.20325e-163	-1.44738e-163	1.22753e-162	6.55913e-163	-9.31047e-163	3.04177e-163	5.19882e-163	2.56412e-163	0
3.85762e-163	-3.20677e-163	-4.75873e-163	-7.112e-163	1.89544e-163	4.89402e-164	1.69177e-163	-9.6706e-163	2.36538e-163	-4.70255e-163	-7.14109e-165	-5.23336e-163	3.3798e-163	2.61186e-163	-1.08675e-163	-1.6618e-163	-7.69702e-163	-1.92032e-163	2.33041e-163	-5.666e-163	3.97143e-163	1.12489e-164	5.20325e-163	-1.44738e-163	1.22753e-162	6.55913e-163	-9.31047e-163	3.04177e-163	5.19882e-163	2.56412e-163	0
3.85762e-163	-3.20677e-163	-4.75873e-163	-7.112e-163	1.89544e-163	4.89402e-164	1.69177e-163	-9.6706e-163	2.36538e-163	-4.70255e-163	-7.14109e-165	-5.23336e-163	3.3798e-163	2.61186e-163	-1.08675e-163	-1.6618e-163	-7.69702e-163	-1.92032e-163	2.33041e-163	-5.666e-163	3.97143e-163	1.12489e-164	5.20325e-163	-1.44738e-163	1.22753e-162	6.55913e-163	-9.31047e-163	3.04177e-163	5.19882e-163	2.56412e-163	0
3.85762e-163	-3.20677e-163	-4.75873e-163	-7.112e-163	1.89544e-163	4.89402e-164	1.69177e-163	-9.6706e-163	2.36538e-163	-4.70255e-163	-7.14109e-165	-5.23336e-163	3.3798e-163	2.61186e-163	-1.08675e-163	-1.6618e-163	-7.69702e-163	-1.92032e-163	2.33041e-163	-5.666e-163	3.97143e-163	1.12489e-164	5.20325e-163	-1.44738e-163	1.22753e-162	6.55913e-163	-9.31047e-163	3.04177e-163	5.19882e-163	2.56412e-163	0
3.85762e-163	-3.20677e-163	-4.75873e-163	-7.112e-163	1.89544e-163	4.89402e-164	1.69177e-163	-9.6706e-163	2.36538e-163	-4.70255e-163	-7.14109e-165	-5.23336e-163	3.3798e-163	2.61186e-163	-1.08675e-163	-1.6618e-163	-7.69702e-163	-1.92032e-163	2.33041e-163	-5.666e-163	3.97143e-163	1.12489e-164	5.20325e-163	-1.44738e-163	1.22753e-162	6.55913e-163	-9.31047e-163	3.04177e-163	5.19882e-163	2.56412e-163	0
3.85762e-163	-3.20677e-163	-4.75873e-163	-7.112e-163	1.89544e-163	4.89402e-164	1.69177e-163	-9.6706e-163	2.36538e-163	-4.70255e-163	-7.14109e-165	-5.23336e-163	3.3798e-163	2.61186e-163	-1.08675e-163	-1.6618e-163	-7.69702e-163	-1.92032e-163	2.33041e-163	-5.666e-163	3.97143e-163	1.12489e-164	5.20325e-163	-1.44738e-163	1.22753e-162	6.55913e-163	-9.31047e-163	3.04177e-163	5.19882e-163	2.56412e-163	0
3.85762e-163	-3.20677e-163	-4.75873e-163	-7.112e-163	1.89544e-163	4.89402e-164	1.69177e-163	-9.6706e-163	2.36538e-163	-4.70255e-163	-7.14109e-165	-5.23336e-163	3.3798e-163	2.61186e-163	-1.08675e-163	-1.6618e-163	-7.69702e-163	-1.92032e-163	2.33041e-163	-5.666e-163	3.97143e-163	1.12489e-164	5.20325e-163	-1.44738e-163	1.22753e-162	6.55913e-163	-9.31047e-163	3.04177e-163	5.19882e-163	2.56412e-163	0
3.85762e-163	-3.20677e-163	-4.75873e-163	-7.112e-163	1.89544e-163	4.89402e-164	1.69177e-163	-9.6706e-163	2.36538e-163	-4.70255e-163	-7.14109e-165	-5.23336e-163	3.3798e-163	2.61186e-163	-1.08675e-163	-1.6618e-163	-7.69702e-163	-1.92032e-163	2.33041e-163	-5.666e-163	3.97143e-163	1.12489e-164	5.20325e-163	-1.44738e-163	1.22753e-162	6.55913e-163	-9.31047e-163	3.04177e-163	5.19882e-163	2.56412e-163	0
3.85762e-163	-3.20677e-163	-4.75873e-163	-7.112e-163	1.89544e-163	4.89402e-164	1.69177e-163	-9.6706e-163	2.36538e-163	-4.70255e-163	-7.14109e-165	-5.23336e-163	3.3798e-163	2.61186e-163	-1.08675e-163	-1.6618e-163	-7.69702e-163	-1.92032e-163	2.33041e-163	-5.666e-163	3.97143e-163	1.12489e-164	5.20325e-163	-1.44738e-163	1.22753e-162	6.55913e-163	-9.31047e-163	3.04177e-163	5.19882e-163	2.56412e-163	0
3.85762e-163	-3.20677e-163	-4.75873e-163	-7.112e-163	1.89544e-163	4.89402e-164	1.69177e-163	-9.6706e-163	2.36538e-163	-4.70255e-163	-7.14109e-165	-5.23336e-163	3.3798e-163	2.61186e-163	-1.08675e-163	-1.6618e-163	-7.69702e-163	-1.92032e-163	2.33041e-163	-5.666e-163	3.97143e-163	1.12489e-164	5.20325e-163	-1.44738e-163	1.22753e-162	6.55913e-163	-9.31047e-163	3.04177e-163	5.19882e-163	2.56412e-163	0
3.85762e-163	-3.20677e-163	-4.75873e-163	-7.112e-163	1.89544e-163	4.89402e-164	1.69177e-163	-9.6706e-163	2.36538e-163	-4.70255e-163	-7.14109e-165	-5.23336e-163	3.3798e-163	2.61186e-163	-1.08675e-163	-1.6618e-163	-7.69702e-163	-1.92032e-163	2.33041e-163	-5.666e-163	3.97143e-163	1.12489e-164	5.20325e-163	-1.44738e-163	1.22753e-162	6.55913e-163	-9.31047e-163	3.04177e-163	5.19882e-163	2.56412e-163	0
3.85762e-163	-3.20677e-163	-4.75873e-163	-7.112e-163	1.89544e-163	4.89402e-164	1.69177e-163	-9.6706e-163	2.36538e-163	-4.70255e-163	-7.14109e-165	-5.23336e-163	3.3798e-163	2.61186e-163	-1.08675e-163	-1.6618e-163	-7.69702e-163	-1.92032e-163	2.33041e-163	-5.666e-163	3.97143e-163	1.12489e-164	5.20325e-163	-1.44738e-163	1.22753e-162	6.55913e-163	-9.31047e-163	3.04177e-163	5.19882e-163	2.56412e-163	0
3.85762e-163	-3.20677e-163	-4.75873e-163	-7.112e-163	1.89544e-163	4.89402e-164	1.69177e-163	-9.6706e-163	2.36538e-163	-4.70255e-163	-7.14109e-165	-5.23336e-163	3.3798e-163	2.61186e-163	-1.08675e-163	-1.6618e-163	-7.69702e-163	-1.92032e-163	2.33041e-163	-5.666e-163	3.97143e-163	1.12489e-164	5.20325e-163	-1.44738e-163	1.22753e-162	6.55913e-163	-9.31047e-163	3.04177e-163	5.19882e-163	2.56412e-163	0
3.85762e-163	-3.20677e-163	-4.75873e-163	-7.112e-163	1.89544e-163	4.89402e-164	1.69177e-163	-9.6706e-163	2.36538e-163	-4.70255e-163	-7.14109e-165	-5.23336e-163	3.3798e-163	2.61186e-163	-1.08675e-163	-1.6618e-163	-7.69702e-163	-1.92032e-163	2.33041e-163	-5.666e-163	3.97143e-163	1.12489e-164	5.20325e-163	-1.44738e-163	1.22753e-162	6.55913e-163	-9.31047e-163	3.04177e-163	5.19882e-163	2.56412e-163	0
3.85762e-163	-3.20677e-163	-4.75873e-163	-7.112e-163	1.89544e-163	4.89402e-164	1.69177e-163	-9.6706e-163	2.36538e-163	-4.70255e-163	-7.14109e-165	-5.23336e-163	3.3798e-163	2.61186e-163	-1.08675e-163	-1.6618e-163	-7.69702e-163	-1.92032e-163	2.33041e-163	-5.666e-163	3.97143e-163	1.12489e-164	5.20325e-163	-1.44738e-163	1.22753e-162	6.55913e-163	-9.31047e-163	3.04177e-163	5.19882e-163	2.56412e-163	0
3.85762e-163	-3.20677e-163	-4.75873e-163	-7.112e-163	1.89544e-163	4.89402e-164	1.69177e-163	-9.6706e-163	2.36538e-163	-4.70255e-163	-7.14109e-165	-5.23336e-163	3.3798e-163	2.61186e-163	-1.08675e-163	-1.6618e-163	-7.69702e-163	-1.92032e-163	2.33041e-163	-5.666e-163	3.97143e-163	1.12489e-164	5.20325e-163	-1.44738e-163	1.22753e-162	6.55913e-163	-9.31047e-163	3.04177e-163	5.19882e-163	2.56412e-163	0
3.85762e-163	-3.20677e-163	-4.75873e-163	-7.112e-163	1.89544e-163	4.89402e-164	1.69177e-163	-9.6706e-163	2.36538e-163	-4.70255e-163	-7.14109e-165	-5.23336e-163	3.3798e-163	2.61186e-163	-1.08675e-163	-1.6618e-163	-7.69702e-163	-1.92032e-163	2.33041e-163	-5.666e-163	3.97143e-163	1.12489e-164	5.20325e-163	-1.44738e-163	1.22753e-162	6.55913e-163	-9.31047e-163	3.04177e-163	5.19882e-163	2.56412e-163	0
3.85762e-163	-3.20677e-163	-4.75873e-163	-7.112e-163	1.89544e-163	4.89402e-164	1.69177e-163	-9.6706e-163	2.36538e-163	-4.70255e-163	-7.14109e-165	-5.23336e-163	3.3798e-163	2.61186e-163	-1.08675e-163	-1.6618e-163	-7.69702e-163	-1.92032e-163	2.33041e-163	-5.666e-163	3.97143e-163	1.12489e-164	5.20325e-163	-1.44738e-163	1.22753e-162	6.55913e-163	-9.31047e-163	3.04177e-163	5.19882e-163	2.56412e-163	0
3.85762e-163	-3.20677e-163	-4.75873e-163	-7.112e-163	1.89544e-163	4.89402e-164	1.69177e-163	-9.6706e-163	2.36538e-163	-4.70255e-163	-7.14109e-165	-5.23336e-163	3.3798e-163	2.61186e-163	-1.08675e-163	-1.6618e-163	-7.69702e-163	-1.92032e-163	2.33041e-163	-5.666e-163	3.97143e-163	1.12489e-164	5.20325e-163	-1.44738e-163	1.22753e-162	6.55913e-163	-9.31047e-163	3.04177e-163	5.19882e-163	2.56412e-163	0
3.85762e-163	-3.20677e-163	-4.75873e-163	-7.112e-163	1.89544e-163	4.89402e-164	1.69177e-163	-9.6706e-163	2.36538e-163	-4.70255e-163	-7.14109e-165	-5.23336e-163	3.3798e-163	2.61186e-163	-1.08675e-163	-1.6618e-163	-7.69702e-163	-1.92032e-163	2.33041e-163	-5.666e-163	3.97143e-163	1.12489e-164	5.20325e-163	-1.44738e-163	1.22753e-162	6.55913e-163	-9.31047e-163	3.04177e-163	5.19882e-163	2.56412e-163	0
3.85762e-163	-3.20677e-163	-4.75873e-163	-7.112e-163	1.89544e-163	4.89402e-164	1.69177e-163	-9.6706e-163	2.36538e-163	-4.70255e-163	-7.14109e-165	-5.23336e-163	3.3798e-163	2.61186e-163	-1.08675e-163	-1.6618e-163	-7.69702e-163	-1.92032e-163	2.33041e-163	-5.666e-163	3.97143e-163	1.12489e-164	5.20325e-163	-1.44738e-163	1.22753e-162	6.55913e-163	-9.31047e-163	3.04177e-163	5.19882e-163	2.56412e-163	0
3.85762e-163	-3.20677e-163	-4.75873e-163	-7.112e-163	1.89544e-163	4.89402e-164	1.69177e-163	-9.6706e-163	2.36538e-163	-4.70255e-163	-7.14109e-165	-5.23336e-163	3.3798e-163	2.61186e-163	-1.08675e-163	-1.6618e-163	-7.69702e-163	-1.92032e-163	2.33041e-163	-5.666e-163	3.97143e-163	1.12489e-164	5.20325e-163	-1.44738e-163	1.22753e-162	6.55913e-163	-9.31047e-163	3.04177e-163	5.19882e-163	2.56412e-163	0
3.85762e-163	-3.20677e-163	-4.75873e-163	-7.112e-163	1.89544e-163	4.89402e-164	1.69177e-163	-9.6706e-163	2.36538e-163	-4.70255e-163	-7.14109e-165	-5.23336e-163	3.3798e-163	2.61186e-163	-1.08675e-163	-1.6618e-163	-7.69702e-163	-1.92032e-163	2.33041e-163	-5.666e-163	3.97143e-163	1.12489e-164	5.20325e-163	-1.44738e-163	1.22753e-162	6.55913e-163	-9.31047e-163	3.04177e-163	5.19882e-163	2.56412e-163	0
3.85762e-163	-3.20677e-163	-4.75873e-163	-7.112e-163	1.89544e-163	4.89402e-164	1.69177e-163	-9.6706e-163	2.36538e-163	-4.70255e-163	-7.14109e-165	-5.23336e-163	3.3798e-163	2.61186e-163	-1.08675e-163	-1.6618e-163	-7.69702e-163	-1.92032e-163	2.33041e-163	-5.666e-163	3.97143e-163	1.12489e-164	5.20325e-163	-1.44738e-163	1.22753e-162	6.55913e-163	-9.31047e-163	3.04177e-163	5.19882e-163	2.56412e-163	0
3.85762e-163	-3.20677e-163	-4.75873e-163	-7.112e-163	1.89544e-163	4.89402e-164	1.69177e-163	-9.6706e-163	2.36538e-163	-4.70255e-163	-7.14109e-165	-5.23336e-163	3.3798e-163	2.61186e-163	-1.08675e-163	-1.6618e-163	-7.69702e-163	-1.92032e-163	2.33041e-163	-5.666e-163	3.97143e-163	1.12489e-164	5.20325e-163	-1.44738e-163	1.22753e-162	6.55913e-163	-9.31047e-163	3.04177e-163	5.19882e-163	2.56412e-163	0
3.85762e-163	-3.20677e-163	-4.75873e-163	-7.112e-163	1.89544e-163	4.89402e-164	1.69177e-163	-9.6706e-163	2.36538e-163	-4.70255e-163	-7.14109e-165	-5.23336e-163	3.3798e-163	2.61186e-163	-1.08675e-163	-1.6618e-163	-7.69702e-163	-1.92032e-163	2.33041e-163	-5.666e-163	3.97143e-163	1.12489e-164	5.20325e-163	-1.44738e-163	1.22753e-162	6.55913e-163	-9.31047e-163	3.04177e-163	5.19882e-163	2.56412e-163	0
3.85762e-163	-3.20677e-163	-4.75873e-163	-7.112e-163	1.89544e-163	4.89402e-164	1.69177e-163	-9.6706e-163	2.36538e-163	-4.70255e-163	-7.14109e-165	-5.23336e-163	3.3798e-163	2.61186e-163	-1.08675e-163	-1.6618e-163	-7.69702e-163	-1.92032e-163	2.33041e-163	-5.666e-163	3.97143e-163	1.12489e-164	5.20325e-163	-1.44738e-163	1.22753e-162	6.55913e-163	-9.31047e-163	3.04177e-163	5.19882e-163	2.56412e-163	0
3.85762e-163	-3.20677e-163	-4.75873e-163	-7.112e-163	1.89544e-163	4.89402e-164	1.69177e-163	-9.6706e-163	2.36538e-163	-4.70255e-163	-7.14109e-165	-5.23336e-163	3.3798e-163	2.61186e-163	-1.08675e-163	-1.6618e-163	-7.69702e-163	-1.92032e-163	2.33041e-163	-5.666e-163	3.97143e-163	1.12489e-164	5.20325e-163	-1.44738e-163	1.22753e-162	6.55913e-163	-9.31047e-163	3.04177e-163	5.19882e-163	2.56412e-163	0
3.85762e-163	-3.20677e-163	-4.75873e-163	-7.112e-163	1.89544e-163	4.89402e-164	1.69177e-163	-9.6706e-163	2.36538e-163	-4.70255e-163	-7.14109e-165	-5.23336e-163	3.3798e-163	2.61186e-163	-1.08675e-163	-1.6618e-163	-7.69702e-163	-1.92032e-163	2.33041e-163	-5.666e-163	3.97143e-163	1.12489e-164	5.20325e-163	-1.44738e-163	1.22753e-162	6.55913e-163	-9.31047e-163	3.04177e-163	5.19882e-163	2.56412e-163	0
3.85762e-163	-3.20677e-163	-4.75873e-163	-7.112e-163	1.89544e-163	4.89402e-164	1.69177e-163	-9.6706e-163	2.36538e-163	-4.70255e-163	-7.14109e-165	-5.23336e-163	3.3798e-163	2.61186e-163	-1.08675e-163	-1.6618e-163	-7.69702e-163	-1.92032e-163	2.33041e-163	-5.666e-163	3.97143e-163	1.12489e-164	5.20325e-163	-1.44738e-163	1.22753e-162	6.55913e-163	-9.31047e-163	3.04177e-163	5.19882e-163	2.56412e-163	0
3.85762e-163	-3.20677e-163	-4.75873e-163	-7.112e-163	1.89544e-163	4.89402e-164	1.69177e-163	-9.6706e-163	2.36538e-163	-4.70255e-163	-7.14109e-165	-5.23336e-163	3.3798e-163	2.61186e-163	-1.08675e-163	-1.6618e-163	-7.69702e-163	-1.92032e-163	2.33041e-163	-5.666e-163	3.97143e-163	1.12489e-164	5.20325e-163	-1.44738e-163	1.22753e-162	6.55913e-163	-9.31047e-163	3.04177e-163	5.19882e-163	2.56412e-163	0
3.85762e-163	-3.20677e-163	-4.75873e-163	-7.112e-163	1.89544e-163	4.89402e-164	1.69177e-163	-9.6706e-163	2.36538e-163	-4.70255e-163	-7.14109e-165	-5.23336e-163	3.3798e-163	2.61186e-163	-1.08675e-163	-1.6618e-163	-7.69702e-163	-1.92032e-163	2.33041e-163	-5.666e-163	3.97143e-163	1.12489e-164	5.20325e-163	-1.44738e-163	1.22753e-162	6.55913e-163	-9.31047e-163	3.04177e-163	5.19882e-163	2.56412e-163	0
3.85762e-163	-3.20677e-163	-4.75873e-163	-7.112e-163	1.89544e-163	4.89402e-164	1.69177e-163	-9.6706e-163	2.36538e-163	-4.70255e-163	-7.14109e-165	-5.23336e-163	3.3798e-163	2.61186e-163	-1.08675e-163	-1.6618e-163	-7.69702e-163	-1.92032e-163	2.33041e-163	-5.666e-163	3.97143e-163	1.12489e-164	5.20325e-163	-1.44738e-163	1.22753e-162	6.55913e-163	-9.31047e-163	3.04177e-163	5.19882e-163	2.56412e-163	0
3.85762e-163	-3.20677e-163	-4.75873e-163	-7.112e-163	1.89544e-163	4.89402e-164	1.69177e-163	-9.6706e-163	2.36538e-163	-4.70255e-163	-7.14109e-165	-5.23336e-163	3.3798e-163	2.61186e-163	-1.08675e-163	-1.6618e-163	-7.69702e-163	-1.92032e-163	2.33041e-163	-5.666e-163	3.97143e-163	1.12489e-164	5.20325e-163	-1.44738e-163	1.22753e-162	6.55913e-163	-9.31047e-163	3.04177e-163	5.19882e-163	2.56412e-163	0
3.85762e-163	-3.20677e-163	-4.75873e-163	-7.112e-163	1.89544e-163	4.89402e-164	1.69177e-163	-9.6706e-163	2.36538e-163	-4.70255e-163	-7.14109e-165	-5.23336e-163	3.3798e-163	2.61186e-163	-1.08675e-163	-1.6618e-163	-7.69702e-163	-1.92032e-163	2.33041e-163	-5.666e-163	3.97143e-163	1.12489e-164	5.20325e-163	-1.44738e-163	1.22753e-162	6.55913e-163	-9.31047e-163	3.04177e-163	5.19882e-163	2.56412e-163	0
3.85762e-163	-3.20677e-163	-4.75873e-163	-7.112e-163	1.89544e-163	4.89402e-164	1.69177e-163	-9.6706e-163	2.36538e-163	-4.70255e-163	-7.14109e-165	-5.23336e-163	3.3798e-163	2.61186e-163	-1.08675e-163	-1.6618e-163	-7.69702e-163	-1.92032e-163	2.33041e-163	-5.666e-163	3.97143e-163	1.12489e-164	5.20325e-163	-1.44738e-163	1.22753e-162	6.55913e-163	-9.31047e-163	3.04177e-163	5.19882e-163	2.56412e-163	0
3.85762e-163	-3.20677e-163	-4.75873e-163	-7.112e-163	1.89544e-163	4.89402e-164	1.69177e-163	-9.6706e-163	2.36538e-163	-4.70255e-163	-7.14109e-165	-5.23336e-163	3.3798e-163	2.61186e-163	-1.08675e-163	-1.6618e-163	-7.69702e-163	-1.92032e-163	2.33041e-163	-5.666e-163	3.97143e-163	1.12489e-164	5.20325e-163	-1.44738e-163	1.22753e-162	6.55913e-163	-9.31047e-163	3.04177e-163	5.19882e-163	2.56412e-163	0
3.85762e-163	-3.20677e-163	-4.75873e-163	-7.112e-163	1.89544e-163	4.89402e-164	1.69177e-163	-9.6706e-163	2.36538e-163	-4.70255e-163	-7.14109e-165	-5.23336e-163	3.3798e-163	2.61186e-163	-1.08675e-163	-1.6618e-163	-7.69702e-163	-1.92032e-163	2.33041e-163	-5.666e-163	3.97143e-163	1.12489e-164	5.20325e-163	-1.44738e-163	1.22753e-162	6.55913e-163	-9.31047e-163	3.04177e-163	5.19882e-163	2.56412e-163	0
3.85762e-163	-3.20677e-163	-4.75873e-163	-7.112e-163	1.89544e-163	4.89402e-164	1.69177e-163	-9.6706e-163	2.36538e-163	-4.70255e-163	-7.14109e-165	-5.23336e-163	3.3798e-163	2.61186e-163	-1.08675e-163	-1.6618e-163	-7.69702e-163	-1.92032e-163	2.33041e-163	-5.666e-163	3.97143e-163	1.12489e-164	5.20325e-163	-1.44738e-163	1.22753e-162	6.55913e-163	-9.31047e-163	3.04177e-163	5.19882e-163	2.56412e-163	0
3.85762e-163	-3.20677e-163	-4.75873e-163	-7.112e-163	1.89544e-163	4.89402e-164	1.69177e-163	-9.6706e-163	2.36538e-163	-4.70255e-163	-7.14109e-165	-5.23336e-163	3.3798e-163	2.61186e-163	-1.08675e-163	-1.6618e-163	-7.69702e-163	-1.92032e-163	2.33041e-163	-5.666e-163	3.97143e-163	1.12489e-164	5.20325e-163	-1.44738e-163	1.22753e-162	6.55913e-163	-9.31047e-163	3.04177e-163	5.19882e-163	2.56412e-163	0
3.85762e-163	-3.20677e-163	-4.75873e-163	-7.112e-163	1.89544e-163	4.89402e-164	1.69177e-163	-9.6706e-163	2.36538e-163	-4.70255e-163	-7.14109e-165	-5.23336e-163	3.3798e-163	2.61186e-163	-1.08675e-163	-1.6618e-163	-7.69702e-163	-1.92032e-163	2.33041e-163	-5.666e-163	3.97143e-163	1.12489e-164	5.20325e-163	-1.44738e-163	1.22753e-162	6.55913e-163	-9.31047e-163	3.04177e-163	5.19882e-163	2.56412e-163	0
3.85762e-163	-3.20677e-163	-4.75873e-163	-7.112e-163	1.89544e-163	4.89402e-164	1.69177e-163	-9.6706e-163	2.36538e-163	-4.70255e-163	-7.14109e-165	-5.23336e-163	3.3798e-163	2.61186e-163	-1.08675e-163	-1.6618e-163	-7.69702e-163	-1.92032e-163	2.33041e-163	-5.666e-163	3.97143e-163	1.12489e-164	5.20325e-163	-1.44738e-163	1.22753e-162	6.55913e-163	-9.31047e-163	3.04177e-163	5.19882e-163	2.56412e-163	0
3.85762e-163	-3.20677e-163	-4.75873e-163	-7.112e-163	1.89544e-163	4.89402e-164	1.69177e-163	-9.6706e-163	2.36538e-163	-4.70255e-163	-7.14109e-165	-5.23336e-163	3.3798e-163	2.61186e-163	-1.08675e-163	-1.6618e-163	-7.69702e-163	-1.92032e-163	2.33041e-163	-5.666e-163	3.97143e-163	1.12489e-164	5.20325e-163	-1.44738e-163	1.22753e-162	6.55913e-163	-9.31047e-163	3.04177e-163	5.19882e-163	2.56412e-163	0
3.85762e-163	-3.20677e-163	-4.75873e-163	-7.112e-163	1.89544e-163	4.89402e-164	1.69177e-163	-9.6706e-163	2.36538e-163	-4.70255e-163	-7.14109e-165	-5.23336e-163	3.3798e-163	2.61186e-163	-1.08675e-163	-1.6618e-163	-7.69702e-163	-1.92032e-163	2.33041e-163	-5.666e-163	3.97143e-163	1.12489e-164	5.20325e-163	-1.44738e-163	1.22753e-162	6.55913e-163	-9.31047e-163	3.04177e-163	5.19882e-163	2.56412e-163	0
3.85762e-163	-3.20677e-163	-4.75873e-163	-7.112e-163	1.89544e-163	4.89402e-164	1.69177e-163	-9.6706e-163	2.36538e-163	-4.70255e-163	-7.14109e-165	-5.23336e-163	3.3798e-163	2.61186e-163	-1.08675e-163	-1.6618e-163	-7.69702e-163	-1.92032e-163	2.33041e-163	-5.666e-163	3.97143e-163	1.12489e-164	5.20325e-163	-1.44738e-163	1.22753e-162	6.55913e-163	-9.31047e-163	3.04177e-163	5.19882e-163	2.56412e-163	0
3.85762e-163	-3.20677e-163	-4.75873e-163	-7.112e-163	1.89544e-163	4.89402e-164	1.69177e-163	-9.6706e-163	2.36538e-163	-4.70255e-163	-7.14109e-165	-5.23336e-163	3.3798e-163	2.61186e-163	-1.08675e-163	-1.6618e-163	-7.69702e-163	-1.92032e-163	2.33041e-163	-5.666e-163	3.97143e-163	1.12489e-164	5.20325e-163	-1.44738e-163	1.22753e-162	6.55913e-163	-9.31047e-163	3.04177e-163	5.19882e-163	2.56412e-163	0
3.85762e-163	-3.20677e-163	-4.75873e-163	-7.112e-163	1.89544e-163	4.89402e-164	1.69177e-163	-9.6706e-163	2.36538e-163	-4.70255e-163	-7.14109e-165	-5.23336e-163	3.3798e-163	2.61186e-163	-1.08675e-163	-1.6618e-163	-7.69702e-163	-1.92032e-163	2.33041e-163	-5.666e-163	3.97143e-163	1.12489e-164	5.20325e-163	-1.44738e-163	1.22753e-162	6.55913e-163	-9.31047e-163	3.04177e-163	5.19882e-163	2.56412e-163	0
3.85762e-163	-3.20677e-163	-4.75873e-163	-7.112e-163	1.89544e-163	4.89402e-164	1.69177e-163	-9.6706e-163	2.36538e-163	-4.70255e-163	-7.14109e-165	-5.23336e-163	3.3798e-163	2.61186e-163	-1.08675e-163	-1.6618e-163	-7.69702e-163	-1.92032e-163	2.33041e-163	-5.666e-163	3.97143e-163	1.12489e-164	5.20325e-163	-1.44738e-163	1.22753e-162	6.55913e-163	-9.31047e-163	3.04177e-163	5.19882e-163	2.56412e-163	0
3.85762e-163	-3.20677e-163	-4.75873e-163	-7.112e-163	1.89544e-163	4.89402e-164	1.69177e-163	-9.6706e-163	2.36538e-163	-4.70255e-163	-7.14109e-165	-5.23336e-163	3.3798e-163	2.61186e-163	-1.08675e-163	-1.6618e-163	-7.69702e-163	-1.92032e-163	2.33041e-163	-5.666e-163	3.97143e-163	1.12489e-164	5.20325e-163	-1.44738e-163	1.22753e-162	6.55913e-163	-9.31047e-163	3.04177e-163	5.19882e-163	2.56412e-163	0
3.85762e-163	-3.20677e-163	-4.75873e-163	-7.112e-163	1.89544e-163	4.89402e-164	1.69177e-163	-9.6706e-163	2.36538e-163	-4.70255e-163	-7.14109e-165	-5.23336e-163	3.3798e-163	2.61186e-163	-1.08675e-163	-1.6618e-163	-7.69702e-163	-1.92032e-163	2.33041e-163	-5.666e-163	3.97143e-163	1.12489e-164	5.20325e-163	-1.44738e-163	1.22753e-162	6.55913e-163	-9.31047e-163	3.04177e-163	5.19882e-163	2.56412e-163	0
3.85762e-163	-3.20677e-163	-4.75873e-163	-7.112e-163	1.89544e-163	4.89402e-164	1.69177e-163	-9.6706e-163	2.36538e-163	-4.70255e-163	-7.14109e-165	-5.23336e-163	3.3798e-163	2.61186e-163	-1.08675e-163	-1.6618e-163	-7.69702e-163	-1.92032e-163	2.33041e-163	-5.666e-163	3.97143e-163	1.12489e-164	5.20325e-163	-1.44738e-163	1.22753e-162	6.55913e-163	-9.31047e-163	3.04177e-163	5.19882e-163	2.56412e-163	0
3.85762e-163	-3.20677e-163	-4.75873e-163	-7.112e-163	1.89544e-163	4.89402e-164	1.69177e-163	-9.6706e-163	2.36538e-163	-4.70255e-163	-7.14109e-165	-5.23336e-163	3.3798e-163	2.61186e-163	-1.08675e-163	-1.6618e-163	-7.69702e-163	-1.92032e-163	2.33041e-163	-5.666e-163	3.97143e-163	1.12489e-164	5.20325e-163	-1.44738e-163	1.22753e-162	6.55913e-163	-9.31047e-163	3.04177e-163	5.19882e-163	2.56412e-163	0
3.85762e-163	-3.20677e-163	-4.75873e-163	-7.112e-163	1.89544e-163	4.89402e-164	1.69177e-163	-9.6706e-163	2.36538e-163	-4.70255e-163	-7.14109e-165	-5.23336e-163	3.3798e-163	2.61186e-163	-1.08675e-163	-1.6618e-163	-7.69702e-163	-1.92032e-163	2.33041e-163	-5.666e-163	3.97143e-163	1.12489e-164	5.20325e-163	-1.44738e-163	1.22753e-162	6.55913e-163	-9.31047e-163	3.04177e-163	5.19882e-163	2.56412e-163	0
3.85762e-163	-3.20677e-163	-4.75873e-163	-7.112e-163	1.89544e-163	4.89402e-164	1.69177e-163	-9.6706e-163	2.36538e-163	-4.70255e-163	-7.14109e-165	-5.23336e-163	3.3798e-163	2.61186e-163	-1.08675e-163	-1.6618e-163	-7.69702e-163	-1.92032e-163	2.33041e-163	-5.666e-163	3.97143e-163	1.12489e-164	5.20325e-163	-1.44738e-163	1.22753e-162	6.55913e-163	-9.31047e-163	3.04177e-163	5.19882e-163	2.56412e-163	0
3.85762e-163	-3.20677e-163	-4.75873e-163	-7.112e-163	1.89544e-163	4.89402e-164	1.69177e-163	-9.6706e-163	2.36538e-163	-4.70255e-163	-7.14109e-165	-5.23336e-163	3.3798e-163	2.61186e-163	-1.08675e-163	-1.6618e-163	-7.69702e-163	-1.92032e-163	2.33041e-163	-5.666e-163	3.97143e-163	1.12489e-164	5.20325e-163	-1.44738e-163	1.22753e-162	6.55913e-163	-9.31047e-163	3.04177e-163	5.19882e-163	2.56412e-163	0
3.85762e-163	-3.20677e-163	-4.75873e-163	-7.112e-163	1.89544e-163	4.89402e-164	1.69177e-163	-9.6706e-163	2.36538e-163	-4.70255e-163	-7.14109e-165	-5.23336e-163	3.3798e-163	2.61186e-163	-1.08675e-163	-1.6618e-163	-7.69702e-163	-1.92032e-163	2.33041e-163	-5.666e-163	3.97143e-163	1.12489e-164	5.20325e-163	-1.44738e-163	1.22753e-162	6.55913e-163	-9.31047e-163	3.04177e-163	5.19882e-163	2.56412e-163	0
3.85762e-163	-3.20677e-163	-4.75873e-163	-7.112e-163	1.89544e-163	4.89402e-164	1.69177e-163	-9.6706e-163	2.36538e-163	-4.70255e-163	-7.14109e-165	-5.23336e-163	3.3798e-163	2.61186e-163	-1.08675e-163	-1.6618e-163	-7.69702e-163	-1.92032e-163	2.33041e-163	-5.666e-163	3.97143e-163	1.12489e-164	5.20325e-163	-1.44738e-163	1.22753e-162	6.55913e-163	-9.31047e-163	3.04177e-163	5.19882e-163	2.56412e-163	0
3.85762e-163	-3.20677e-163	-4.75873e-163	-7.112e-163	1.89544e-163	4.89402e-164	1.69177e-163	-9.6706e-163	2.36538e-163	-4.70255e-163	-7.14109e-165	-5.23336e-163	3.3798e-163	2.61186e-163	-1.08675e-163	-1.6618e-163	-7.69702e-163	-1.92032e-163	2.33041e-163	-5.666e-163	3.97143e-163	1.12489e-164	5.20325e-163	-1.44738e-163	1.22753e-162	6.55913e-163	-9.31047e-163	3.04177e-163	5.19882e-163	2.56412e-163	0
3.85762e-163	-3.20677e-163	-4.75873e-163	-7.112e-163	1.89544e-163	4.89402e-164	1.69177e-163	-9.6706e-163	2.36538e-163	-4.70255e-163	-7.14109e-165	-5.23336e-163	3.3798e-163	2.61186e-163	-1.08675e-163	-1.6618e-163	-7.69702e-163	-1.92032e-163	2.33041e-163	-5.666e-163	3.97143e-163	1.12489e-164	5.20325e-163	-1.44738e-163	1.22753e-162	6.55913e-163	-9.31047e-163	3.04177e-163	5.19882e-163	2.56412e-163	0
3.85762e-163	-3.20677e-163	-4.75873e-163	-7.112e-163	1.89544e-163	4.89402e-164	1.69177e-163	-9.6706e-163	2.36538e-163	-4.70255e-163	-7.14109e-165	-5.23336e-163	3.3798e-163	2.61186e-163	-1.08675e-163	-1.6618e-163	-7.69702e-163	-1.92032e-163	2.33041e-163	-5.666e-163	3.97143e-163	1.12489e-164	5.20325e-163	-1.44738e-163	1.22753e-162	6.55913e-163	-9.31047e-163	3.04177e-163	5.19882e-163	2.56412e-163	0
3.85762e-163	-3.20677e-163	-4.75873e-163	-7.112e-163	1.89544e-163	4.89402e-164	1.69177e-163	-9.6706e-163	2.36538e-163	-4.70255e-163	-7.14109e-165	-5.23336e-163	3.3798e-163	2.61186e-163	-1.08675e-163	-1.6618e-163	-7.69702e-163	-1.92032e-163	2.33041e-163	-5.666e-163	3.97143e-163	1.12489e-164	5.20325e-163	-1.44738e-163	1.22753e-162	6.55913e-163	-9.31047e-163	3.04177e-163	5.19882e-163	2.56412e-163	0
3.85762e-163	-3.20677e-163	-4.75873e-163	-7.112e-163	1.89544e-163	4.89402e-164	1.69177e-163	-9.6706e-163	2.36538e-163	-4.70255e-163	-7.14109e-165	-5.23336e-163	3.3798e-163	2.61186e-163	-1.08675e-163	-1.6618e-163	-7.69702e-163	-1.92032e-163	2.33041e-163	-5.666e-163	3.97143e-163	1.12489e-164	5.20325e-163	-1.44738e-163	1.22753e-162	6.55913e-163	-9.31047e-163	3.04177e-163	5.19882e-163	2.56412e-163	0
3.85762e-163	-3.20677e-163	-4.75873e-163	-7.112e-163	1.89544e-163	4.89402e-164	1.69177e-163	-9.6706e-163	2.36538e-163	-4.70255e-163	-7.14109e-165	-5.23336e-163	3.3798e-163	2.61186e-163	-1.08675e-163	-1.6618e-163	-7.69702e-163	-1.92032e-163	2.33041e-163	-5.666e-163	3.97143e-163	1.12489e-164	5.20325e-163	-1.44738e-163	1.22753e-162	6.55913e-163	-9.31047e-163	3.04177e-163	5.19882e-163	2.56412e-163	0
3.85762e-163	-3.20677e-163	-4.75873e-163	-7.112e-163	1.89544e-163	4.89402e-164	1.69177e-163	-9.6706e-163	2.36538e-163	-4.70255e-163	-7.14109e-165	-5.23336e-163	3.3798e-163	2.61186e-163	-1.08675e-163	-1.6618e-163	-7.69702e-163	-1.92032e-163	2.33041e-163	-5.666e-163	3.97143e-163	1.12489e-164	5.20325e-163	-1.44738e-163	1.22753e-162	6.55913e-163	-9.31047e-163	3.04177e-163	5.19882e-163	2.56412e-163	0
3.85762e-163	-3.20677e-163	-4.75873e-163	-7.112e-163	1.89544e-163	4.89402e-164	1.69177e-163	-9.6706e-163	2.36538e-163	-4.70255e-163	-7.14109e-165	-5.23336e-163	3.3798e-163	2.61186e-163	-1.08675e-163	-1.6618e-163	-7.69702e-163	-1.92032e-163	2.33041e-163	-5.666e-163	3.97143e-163	1.12489e-164	5.20325e-163	-1.44738e-163	1.22753e-162	6.55913e-163	-9.31047e-163	3.04177e-163	5.19882e-163	2.56412e-163	0
3.85762e-163	-3.20677e-163	-4.75873e-163	-7.112e-163	1.89544e-163	4.89402e-164	1.69177e-163	-9.6706e-163	2.36538e-163	-4.70255e-163	-7.14109e-165	-5.23336e-163	3.3798e-163	2.61186e-163	-1.08675e-163	-1.6618e-163	-7.69702e-163	-1.92032e-163	2.33041e-163	-5.666e-163	3.97143e-163	1.12489e-164	5.20325e-163	-1.44738e-163	1.22753e-162	6.55913e-163	-9.31047e-163	3.04177e-163	5.19882e-163	2.56412e-163	0
3.85762e-163	-3.20677e-163	-4.75873e-163	-7.112e-163	1.89544e-163	4.89402e-164	1.69177e-163	-9.6706e-163	2.36538e-163	-4.70255e-163	-7.14109e-165	-5.23336e-163	3.3798e-163	2.61186e-163	-1.08675e-163	-1.6618e-163	-7.69702e-163	-1.92032e-163	2.33041e-163	-5.666e-163	3.97143e-163	1.12489e-164	5.20325e-163	-1.44738e-163	1.22753e-162	6.55913e-163	-9.31047e-163	3.04177e-163	5.19882e-163	2.56412e-163	0
3.85762e-163	-3.20677e-163	-4.75873e-163	-7.112e-163	1.89544e-163	4.89402e-164	1.69177e-163	-9.6706e-163	2.36538e-163	-4.70255e-163	-7.14109e-165	-5.23336e-163	3.3798e-163	2.61186e-163	-1.08675e-163	-1.6618e-163	-7.69702e-163	-1.92032e-163	2.33041e-163	-5.666e-163	3.97143e-163	1.12489e-164	5.20325e-163	-1.44738e-163	1.22753e-162	6.55913e-163	-9.31047e-163	3.04177e-163	5.19882e-163	2.56412e-163	0
3.85762e-163	-3.20677e-163	-4.75873e-163	-7.112e-163	1.89544e-163	4.89402e-164	1.69177e-163	-9.6706e-163	2.36538e-163	-4.70255e-163	-7.14109e-165	-5.23336e-163	3.3798e-163	2.61186e-163	-1.08675e-163	-1.6618e-163	-7.69702e-163	-1.92032e-163	2.33041e-163	-5.666e-163	3.97143e-163	1.12489e-164	5.20325e-163	-1.44738e-163	1.22753e-162	6.55913e-163	-9.31047e-163	3.04177e-163	5.19882e-163	2.56412e-163	0
3.85762e-163	-3.20677e-163	-4.75873e-163	-7.112e-163	1.89544e-163	4.89402e-164	1.69177e-163	-9.6706e-163	2.36538e-163	-4.70255e-163	-7.14109e-165	-5.23336e-163	3.3798e-163	2.61186e-163	-1.08675e-163	-1.6618e-163	-7.69702e-163	-1.92032e-163	2.33041e-163	-5.666e-163	3.97143e-163	1.12489e-164	5.20325e-163	-1.44738e-163	1.22753e-162	6.55913e-163	-9.31047e-163	3.04177e-163	5.19882e-163	2.56412e-163	0
3.85762e-163	-3.20677e-163	-4.75873e-163	-7.112e-163	1.89544e-163	4.89402e-164	1.69177e-163	-9.6706e-163	2.36538e-163	-4.70255e-163	-7.14109e-165	-5.23336e-163	3.3798e-163	2.61186e-163	-1.08675e-163	-1.6618e-163	-7.69702e-163	-1.92032e-163	2.33041e-163	-5.666e-163	3.97143e-163	1.12489e-164	5.20325e-163	-1.44738e-163	1.22753e-162	6.55913e-163	-9.31047e-163	3.04177e-163	5.19882e-163	2.56412e-163	0
3.85762e-163	-3.20677e-163	-4.75873e-163	-7.112e-163	1.89544e-163	4.89402e-164	1.69177e-163	-9.6706e-163	2.36538e-163	-4.70255e-163	-7.14109e-165	-5.23336e-163	3.3798e-163	2.61186e-163	-1.08675e-163	-1.6618e-163	-7.69702e-163	-1.92032e-163	2.33041e-163	-5.666e-163	3.97143e-163	1.12489e-164	5.20325e-163	-1.44738e-163	1.22753e-162	6.55913e-163	-9.31047e-163	3.04177e-163	5.19882e-163	2.56412e-163	0
3.85762e-163	-3.20677e-163	-4.75873e-163	-7.112e-163	1.89544e-163	4.89402e-164	1.69177e-163	-9.6706e-163	2.36538e-163	-4.70255e-163	-7.14109e-165	-5.23336e-163	3.3798e-163	2.61186e-163	-1.08675e-163	-1.6618e-163	-7.69702e-163	-1.92032e-163	2.33041e-163	-5.666e-163	3.97143e-163	1.12489e-164	5.20325e-163	-1.44738e-163	1.22753e-162	6.55913e-163	-9.31047e-163	3.04177e-163	5.19882e-163	2.56412e-163	0
3.85762e-163	-3.20677e-163	-4.75873e-163	-7.112e-163	1.89544e-163	4.89402e-164	1.69177e-163	-9.6706e-163	2.36538e-163	-4.70255e-163	-7.14109e-165	-5.23336e-163	3.3798e-163	2.61186e-163	-1.08675e-163	-1.6618e-163	-7.69702e-163	-1.92032e-163	2.33041e-163	-5.666e-163	3.97143e-163	1.12489e-164	5.20325e-163	-1.44738e-163	1.22753e-162	6.55913e-163	-9.31047e-163	3.04177e-163	5.19882e-163	2.56412e-163	0
3.85762e-163	-3.20677e-163	-4.75873e-163	-7.112e-163	1.89544e-163	4.89402e-164	1.69177e-163	-9.6706e-163	2.36538e-163	-4.70255e-163	-7.14109e-165	-5.23336e-163	3.3798e-163	2.61186e-163	-1.08675e-163	-1.6618e-163	-7.69702e-163	-1.92032e-163	2.33041e-163	-5.666e-163	3.97143e-163	1.12489e-164	5.20325e-163	-1.44738e-163	1.22753e-162	6.55913e-163	-9.31047e-163	3.04177e-163	5.19882e-163	2.56412e-163	0
3.85762e-163	-3.20677e-163	-4.75873e-163	-7.112e-163	1.89544e-163	4.89402e-164	1.69177e-163	-9.6706e-163	2.36538e-163	-4.70255e-163	-7.14109e-165	-5.23336e-163	3.3798e-163	2.61186e-163	-1.08675e-163	-1.6618e-163	-7.69702e-163	-1.92032e-163	2.33041e-163	-5.666e-163	3.97143e-163	1.12489e-164	5.20325e-163	-1.44738e-163	1.22753e-162	6.55913e-163	-9.31047e-163	3.04177e-163	5.19882e-163	2.56412e-163	0
3.85762e-163	-3.20677e-163	-4.75873e-163	-7.112e-163	1.89544e-163	4.89402e-164	1.69177e-163	-9.6706e-163	2.36538e-163	-4.70255e-163	-7.14109e-165	-5.23336e-163	3.3798e-163	2.61186e-163	-1.08675e-163	-1.6618e-163	-7.69702e-163	-1.92032e-163	2.33041e-163	-5.666e-163	3.97143e-163	1.12489e-164	5.20325e-163	-1.44738e-163	1.22753e-162	6.55913e-163	-9.31047e-163	3.04177e-163	5.19882e-163	2.56412e-163	0
3.85762e-163	-3.20677e-163	-4.75873e-163	-7.112e-163	1.89544e-163	4.89402e-164	1.69177e-163	-9.6706e-163	2.36538e-163	-4.70255e-163	-7.14109e-165	-5.23336e-163	3.3798e-163	2.61186e-163	-1.08675e-163	-1.6618e-163	-7.69702e-163	-1.92032e-163	2.33041e-163	-5.666e-163	3.97143e-163	1.12489e-164	5.20325e-163	-1.44738e-163	1.22753e-162	6.55913e-163	-9.31047e-163	3.04177e-163	5.19882e-163	2.56412e-163	0
3.85762e-163	-3.20677e-163	-4.75873e-163	-7.112e-163	1.89544e-163	4.89402e-164	1.69177e-163	-9.6706e-163	2.36538e-163	-4.70255e-163	-7.14109e-165	-5.23336e-163	3.3798e-163	2.61186e-163	-1.08675e-163	-1.6618e-163	-7.69702e-163	-1.92032e-163	2.33041e-163	-5.666e-163	3.97143e-163	1.12489e-164	5.20325e-163	-1.44738e-163	1.22753e-162	6.55913e-163	-9.31047e-163	3.04177e-163	5.19882e-163	2.56412e-163	0
3.85762e-163	-3.20677e-163	-4.75873e-163	-7.112e-163	1.89544e-163	4.89402e-164	1.69177e-163	-9.6706e-163	2.36538e-163	-4.70255e-163	-7.14109e-165	-5.23336e-163	3.3798e-163	2.61186e-163	-1.08675e-163	-1.6618e-163	-7.69702e-163	-1.92032e-163	2.33041e-163	-5.666e-163	3.97143e-163	1.12489e-164	5.20325e-163	-1.44738e-163	1.22753e-162	6.55913e-163	-9.31047e-163	3.04177e-163	5.19882e-163	2.56412e-163	0
3.85762e-163	-3.20677e-163	-4.75873e-163	-7.112e-163	1.89544e-163	4.89402e-164	1.69177e-163	-9.6706e-163	2.36538e-163	-4.70255e-163	-7.14109e-165	-5.23336e-163	3.3798e-163	2.61186e-163	-1.08675e-163	-1.6618e-163	-7.69702e-163	-1.92032e-163	2.33041e-163	-5.666e-163	3.97143e-163	1.12489e-164	5.20325e-163	-1.44738e-163	1.22753e-162	6.55913e-163	-9.31047e-163	3.04177e-163	5.19882e-163	2.56412e-163	0
3.85762e-163	-3.20677e-163	-4.75873e-163	-7.112e-163	1.89544e-163	4.89402e-164	1.69177e-163	-9.6706e-163	2.36538e-163	-4.70255e-163	-7.14109e-165	-5.23336e-163	3.3798e-163	2.61186e-163	-1.08675e-163	-1.6618e-163	-7.69702e-163	-1.92032e-163	2.33041e-163	-5.666e-163	3.97143e-163	1.12489e-164	5.20325e-163	-1.44738e-163	1.22753e-162	6.55913e-163	-9.31047e-163	3.04177e-163	5.19882e-163	2.56412e-163	0
3.85762e-163	-3.20677e-163	-4.75873e-163	-7.112e-163	1.89544e-163	4.89402e-164	1.69177e-163	-9.6706e-163	2.36538e-163	-4.70255e-163	-7.14109e-165	-5.23336e-163	3.3798e-163	2.61186e-163	-1.08675e-163	-1.6618e-163	-7.69702e-163	-1.92032e-163	2.33041e-163	-5.666e-163	3.97143e-163	1.12489e-164	5.20325e-163	-1.44738e-163	1.22753e-162	6.55913e-163	-9.31047e-163	3.04177e-163	5.19882e-163	2.56412e-163	0
3.85762e-163	-3.20677e-163	-4.75873e-163	-7.112e-163	1.89544e-163	4.89402e-164	1.69177e-163	-9.6706e-163	2.36538e-163	-4.70255e-163	-7.14109e-165	-5.23336e-163	3.3798e-163	2.61186e-163	-1.08675e-163	-1.6618e-163	-7.69702e-163	-1.92032e-163	2.33041e-163	-5.666e-163	3.97143e-163	1.12489e-164	5.20325e-163	-1.44738e-163	1.22753e-162	6.55913e-163	-9.31047e-163	3.04177e-163	5.19882e-163	2.56412e-163	0
3.85762e-163	-3.20677e-163	-4.75873e-163	-7.112e-163	1.89544e-163	4.89402e-164	1.69177e-163	-9.6706e-163	2.36538e-163	-4.70255e-163	-7.14109e-165	-5.23336e-163	3.3798e-163	2.61186e-163	-1.08675e-163	-1.6618e-163	-7.69702e-163	-1.92032e-163	2.33041e-163	-5.666e-163	3.97143e-163	1.12489e-164	5.20325e-163	-1.44738e-163	1.22753e-162	6.55913e-163	-9.31047e-163	3.04177e-163	5.19882e-163	2.56412e-163	0
3.85762e-163	-3.20677e-163	-4.75873e-163	-7.112e-163	1.89544e-163	4.89402e-164	1.69177e-163	-9.6706e-163	2.36538e-163	-4.70255e-163	-7.14109e-165	-5.23336e-163	3.3798e-163	2.61186e-163	-1.08675e-163	-1.6618e-163	-7.69702e-163	-1.92032e-163	2.33041e-163	-5.666e-163	3.97143e-163	1.12489e-164	5.20325e-163	-1.44738e-163	1.22753e-162	6.55913e-163	-9.31047e-163	3.04177e-163	5.19882e-163	2.56412e-163	0
3.85762e-163	-3.20677e-163	-4.75873e-163	-7.112e-163	1.89544e-163	4.89402e-164	1.69177e-163	-9.6706e-163	2.36538e-163	-4.70255e-163	-7.14109e-165	-5.23336e-163	3.3798e-163	2.61186e-163	-1.08675e-163	-1.6618e-163	-7.69702e-163	-1.92032e-163	2.33041e-163	-5.666e-163	3.97143e-163	1.12489e-164	5.20325e-163	-1.44738e-163	1.22753e-162	6.55913e-163	-9.31047e-163	3.04177e-163	5.19882e-163	2.56412e-163	0
3.85762e-163	-3.20677e-163	-4.75873e-163	-7.112e-163	1.89544e-163	4.89402e-164	1.69177e-163	-9.6706e-163	2.36538e-163	-4.70255e-163	-7.14109e-165	-5.23336e-163	3.3798e-163	2.61186e-163	-1.08675e-163	-1.6618e-163	-7.69702e-163	-1.92032e-163	2.33041e-163	-5.666e-163	3.97143e-163	1.12489e-164	5.20325e-163	-1.44738e-163	1.22753e-162	6.55913e-163	-9.31047e-163	3.04177e-163	5.19882e-163	2.56412e-163	0
3.85762e-163	-3.20677e-163	-4.75873e-163	-7.112e-163	1.89544e-163	4.89402e-164	1.69177e-163	-9.6706e-163	2.36538e-163	-4.70255e-163	-7.14109e-165	-5.23336e-163	3.3798e-163	2.61186e-163	-1.08675e-163	-1.6618e-163	-7.69702e-163	-1.92032e-163	2.33041e-163	-5.666e-163	3.97143e-163	1.12489e-164	5.20325e-163	-1.44738e-163	1.22753e-162	6.55913e-163	-9.31047e-163	3.04177e-163	5.19882e-163	2.56412e-163	0
3.85762e-163	-3.20677e-163	-4.75873e-163	-7.112e-163	1.89544e-163	4.89402e-164	1.69177e-163	-9.6706e-163	2.36538e-163	-4.70255e-163	-7.14109e-165	-5.23336e-163	3.3798e-163	2.61186e-163	-1.08675e-163	-1.6618e-163	-7.69702e-163	-1.92032e-163	2.33041e-163	-5.666e-163	3.97143e-163	1.12489e-164	5.20325e-163	-1.44738e-163	1.22753e-162	6.55913e-163	-9.31047e-163	3.04177e-163	5.19882e-163	2.56412e-163	0
3.85762e-163	-3.20677e-163	-4.75873e-163	-7.112e-163	1.89544e-163	4.89402e-164	1.69177e-163	-9.6706e-163	2.36538e-163	-4.70255e-163	-7.14109e-165	-5.23336e-163	3.3798e-163	2.61186e-163	-1.08675e-163	-1.6618e-163	-7.69702e-163	-1.92032e-163	2.33041e-163	-5.666e-163	3.97143e-163	1.12489e-164	5.20325e-163	-1.44738e-163	1.22753e-162	6.55913e-163	-9.31047e-163	3.04177e-163	5.19882e-163	2.56412e-163	0
3.85762e-163	-3.20677e-163	-4.75873e-163	-7.112e-163	1.89544e-163	4.89402e-164	1.69177e-163	-9.6706e-163	2.36538e-163	-4.70255e-163	-7.14109e-165	-5.23336e-163	3.3798e-163	2.61186e-163	-1.08675e-163	-1.6618e-163	-7.69702e-163	-1.92032e-163	2.33041e-163	-5.666e-163	3.97143e-163	1.12489e-164	5.20325e-163	-1.44738e-163	1.22753e-162	6.55913e-163	-9.31047e-163	3.04177e-163	5.19882e-163	2.56412e-163	0
3.85762e-163	-3.20677e-163	-4.75873e-163	-7.112e-163	1.89544e-163	4.89402e-164	1.69177e-163	-9.6706e-163	2.36538e-163	-4.70255e-163	-7.14109e-165	-5.23336e-163	3.3798e-163	2.61186e-163	-1.08675e-163	-1.6618e-163	-7.69702e-163	-1.92032e-163	2.33041e-163	-5.666e-163	3.97143e-163	1.12489e-164	5.20325e-163	-1.44738e-163	1.22753e-162	6.55913e-163	-9.31047e-163	3.04177e-163	5.19882e-163	2.56412e-163	0
3.85762e-163	-3.20677e-163	-4.75873e-163	-7.112e-163	1.89544e-163	4.89402e-164	1.69177e-163	-9.6706e-163	2.36538e-163	-4.70255e-163	-7.14109e-165	-5.23336e-163	3.3798e-163	2.61186e-163	-1.08675e-163	-1.6618e-163	-7.69702e-163	-1.92032e-163	2.33041e-163	-5.666e-163	3.97143e-163	1.12489e-164	5.20325e-163	-1.44738e-163	1.22753e-162	6.55913e-163	-9.31047e-163	3.04177e-163	5.19882e-163	2.56412e-163	0
3.85762e-163	-3.20677e-163	-4.75873e-163	-7.112e-163	1.89544e-163	4.89402e-164	1.69177e-163	-9.6706e-163	2.36538e-163	-4.70255e-163	-7.14109e-165	-5.23336e-163	3.3798e-163	2.61186e-163	-1.08675e-163	-1.6618e-163	-7.69702e-163	-1.92032e-163	2.33041e-163	-5.666e-163	3.97143e-163	1.12489e-164	5.20325e-163	-1.44738e-163	1.22753e-162	6.55913e-163	-9.31047e-163	3.04177e-163	5.19882e-163	2.56412e-163	0
3.85762e-163	-3.20677e-163	-4.75873e-163	-7.112e-163	1.89544e-163	4.89402e-164	1.69177e-163	-9.6706e-163	2.36538e-163	-4.70255e-163	-7.14109e-165	-5.23336e-163	3.3798e-163	2.61186e-163	-1.08675e-163	-1.6618e-163	-7.69702e-163	-1.92032e-163	2.33041e-163	-5.666e-163	3.97143e-163	1.12489e-164	5.20325e-163	-1.44738e-163	1.22753e-162	6.55913e-163	-9.31047e-163	3.04177e-163	5.19882e-163	2.56412e-163	0
3.85762e-163	-3.20677e-163	-4.75873e-163	-7.112e-163	1.89544e-163	4.89402e-164	1.69177e-163	-9.6706e-163	2.36538e-163	-4.70255e-163	-7.14109e-165	-5.23336e-163	3.3798e-163	2.61186e-163	-1.08675e-163	-1.6618e-163	-7.69702e-163	-1.92032e-163	2.33041e-163	-5.666e-163	3.97143e-163	1.12489e-164	5.20325e-163	-1.44738e-163	1.22753e-162	6.55913e-163	-9.31047e-163	3.04177e-163	5.19882e-163	2.56412e-163	0
3.85762e-163	-3.20677e-163	-4.75873e-163	-7.112e-163	1.89544e-163	4.89402e-164	1.69177e-163	-9.6706e-163	2.36538e-163	-4.70255e-163	-7.14109e-165	-5.23336e-163	3.3798e-163	2.61186e-163	-1.08675e-163	-1.6618e-163	-7.69702e-163	-1.92032e-163	2.33041e-163	-5.666e-163	3.97143e-163	1.12489e-164	5.20325e-163	-1.44738e-163	1.22753e-162	6.55913e-163	-9.31047e-163	3.04177e-163	5.19882e-163	2.56412e-163	0
3.85762e-163	-3.20677e-163	-4.75873e-163	-7.112e-163	1.89544e-163	4.89402e-164	1.69177e-163	-9.6706e-163	2.36538e-163	-4.70255e-163	-7.14109e-165	-5.23336e-163	3.3798e-163	2.61186e-163	-1.08675e-163	-1.6618e-163	-7.69702e-163	-1.92032e-163	2.33041e-163	-5.666e-163	3.97143e-163	1.12489e-164	5.20325e-163	-1.44738e-163	1.22753e-162	6.55913e-163	-9.31047e-163	3.04177e-163	5.19882e-163	2.56412e-163	0
3.85762e-163	-3.20677e-163	-4.75873e-163	-7.112e-163	1.89544e-163	4.89402e-164	1.69177e-163	-9.6706e-163	2.36538e-163	-4.70255e-163	-7.14109e-165	-5.23336e-163	3.3798e-163	2.61186e-163	-1.08675e-163	-1.6618e-163	-7.69702e-163	-1.92032e-163	2.33041e-163	-5.666e-163	3.97143e-163	1.12489e-164	5.20325e-163	-1.44738e-163	1.22753e-162	6.55913e-163	-9.31047e-163	3.04177e-163	5.19882e-163	2.56412e-163	0
3.85762e-163	-3.20677e-163	-4.75873e-163	-7.112e-163	1.89544e-163	4.89402e-164	1.69177e-163	-9.6706e-163	2.36538e-163	-4.70255e-163	-7.14109e-165	-5.23336e-163	3.3798e-163	2.61186e-163	-1.08675e-163	-1.6618e-163	-7.69702e-163	-1.92032e-163	2.33041e-163	-5.666e-163	3.97143e-163	1.12489e-164	5.20325e-163	-1.44738e-163	1.22753e-162	6.55913e-163	-9.31047e-163	3.04177e-163	5.19882e-163	2.56412e-163	0
3.85762e-163	-3.20677e-163	-4.75873e-163	-7.112e-163	1.89544e-163	4.89402e-164	1.69177e-163	-9.6706e-163	2.36538e-163	-4.70255e-163	-7.14109e-165	-5.23336e-163	3.3798e-163	2.61186e-163	-1.08675e-163	-1.6618e-163	-7.69702e-163	-1.92032e-163	2.33041e-163	-5.666e-163	3.97143e-163	1.12489e-164	5.20325e-163	-1.44738e-163	1.22753e-162	6.55913e-163	-9.31047e-163	3.04177e-163	5.19882e-163	2.56412e-163	0
3.85762e-163	-3.20677e-163	-4.75873e-163	-7.112e-163	1.89544e-163	4.89402e-164	1.69177e-163	-9.6706e-163	2.36538e-163	-4.70255e-163	-7.14109e-165	-5.23336e-163	3.3798e-163	2.61186e-163	-1.08675e-163	-1.6618e-163	-7.69702e-163	-1.92032e-163	2.33041e-163	-5.666e-163	3.97143e-163	1.12489e-164	5.20325e-163	-1.44738e-163	1.22753e-162	6.55913e-163	-9.31047e-163	3.04177e-163	5.19882e-163	2.56412e-163	0
3.85762e-163	-3.20677e-163	-4.75873e-163	-7.112e-163	1.89544e-163	4.89402e-164	1.69177e-163	-9.6706e-163	2.36538e-163	-4.70255e-163	-7.14109e-165	-5.23336e-163	3.3798e-163	2.61186e-163	-1.08675e-163	-1.6618e-163	-7.69702e-163	-1.92032e-163	2.33041e-163	-5.666e-163	3.97143e-163	1.12489e-164	5.20325e-163	-1.44738e-163	1.22753e-162	6.55913e-163	-9.31047e-163	3.04177e-163	5.19882e-163	2.56412e-163	0
3.85762e-163	-3.20677e-163	-4.75873e-163	-7.112e-163	1.89544e-163	4.89402e-164	1.69177e-163	-9.6706e-163	2.36538e-163	-4.70255e-163	-7.14109e-165	-5.23336e-163	3.3798e-163	2.61186e-163	-1.08675e-163	-1.6618e-163	-7.69702e-163	-1.92032e-163	2.33041e-163	-5.666e-163	3.97143e-163	1.12489e-164	5.20325e-163	-1.44738e-163	1.22753e-162	6.55913e-163	-9.31047e-163	3.04177e-163	5.19882e-163	2.56412e-163	0
3.85762e-163	-3.20677e-163	-4.75873e-163	-7.112e-163	1.89544e-163	4.89402e-164	1.69177e-163	-9.6706e-163	2.36538e-163	-4.70255e-163	-7.14109e-165	-5.23336e-163	3.3798e-163	2.61186e-163	-1.08675e-163	-1.6618e-163	-7.69702e-163	-1.92032e-163	2.33041e-163	-5.666e-163	3.97143e-163	1.12489e-164	5.20325e-163	-1.44738e-163	1.22753e-162	6.55913e-163	-9.31047e-163	3.04177e-163	5.19882e-163	2.56412e-163	0
3.85762e-163	-3.20677e-163	-4.75873e-163	-7.112e-163	1.89544e-163	4.89402e-164	1.69177e-163	-9.6706e-163	2.36538e-163	-4.70255e-163	-7.14109e-165	-5.23336e-163	3.3798e-163	2.61186e-163	-1.08675e-163	-1.6618e-163	-7.69702e-163	-1.92032e-163	2.33041e-163	-5.666e-163	3.97143e-163	1.12489e-164	5.20325e-163	-1.44738e-163	1.22753e-162	6.55913e-163	-9.31047e-163	3.04177e-163	5.19882e-163	2.56412e-163	0
3.85762e-163	-3.20677e-163	-4.75873e-163	-7.112e-163	1.89544e-163	4.89402e-164	1.69177e-163	-9.6706e-163	2.36538e-163	-4.70255e-163	-7.14109e-165	-5.23336e-163	3.3798e-163	2.61186e-163	-1.08675e-163	-1.6618e-163	-7.69702e-163	-1.92032e-163	2.33041e-163	-5.666e-163	3.97143e-163	1.12489e-164	5.20325e-163	-1.44738e-163	1.22753e-162	6.55913e-163	-9.31047e-163	3.04177e-163	5.19882e-163	2.56412e-163	0
3.85762e-163	-3.20677e-163	-4.75873e-163	-7.112e-163	1.89544e-163	4.89402e-164	1.69177e-163	-9.6706e-163	2.36538e-163	-4.70255e-163	-7.14109e-165	-5.23336e-163	3.3798e-163	2.61186e-163	-1.08675e-163	-1.6618e-163	-7.69702e-163	-1.92032e-163	2.33041e-163	-5.666e-163	3.97143e-163	1.12489e-164	5.20325e-163	-1.44738e-163	1.22753e-162	6.55913e-163	-9.31047e-163	3.04177e-163	5.19882e-163	2.56412e-163	0
3.85762e-163	-3.20677e-163	-4.75873e-163	-7.112e-163	1.89544e-163	4.89402e-164	1.69177e-163	-9.6706e-163	2.36538e-163	-4.70255e-163	-7.14109e-165	-5.23336e-163	3.3798e-163	2.61186e-163	-1.08675e-163	-1.6618e-163	-7.69702e-163	-1.92032e-163	2.33041e-163	-5.666e-163	3.97143e-163	1.12489e-164	5.20325e-163	-1.44738e-163	1.22753e-162	6.55913e-163	-9.31047e-163	3.04177e-163	5.19882e-163	2.56412e-163	0
3.85762e-163	-3.20677e-163	-4.75873e-163	-7.112e-163	1.89544e-163	4.89402e-164	1.69177e-163	-9.6706e-163	2.36538e-163	-4.70255e-163	-7.14109e-165	-5.23336e-163	3.3798e-163	2.61186e-163	-1.08675e-163	-1.6618e-163	-7.69702e-163	-1.92032e-163	2.33041e-163	-5.666e-163	3.97143e-163	1.12489e-164	5.20325e-163	-1.44738e-163	1.22753e-162	6.55913e-163	-9.31047e-163	3.04177e-163	5.19882e-163	2.56412e-163	0
3.85762e-163	-3.20677e-163	-4.75873e-163	-7.112e-163	1.89544e-163	4.89402e-164	1.69177e-163	-9.6706e-163	2.36538e-163	-4.70255e-163	-7.14109e-165	-5.23336e-163	3.3798e-163	2.61186e-163	-1.08675e-163	-1.6618e-163	-7.69702e-163	-1.92032e-163	2.33041e-163	-5.666e-163	3.97143e-163	1.12489e-164	5.20325e-163	-1.44738e-163	1.22753e-162	6.55913e-163	-9.31047e-163	3.04177e-163	5.19882e-163	2.56412e-163	0
3.85762e-163	-3.20677e-163	-4.75873e-163	-7.112e-163	1.89544e-163	4.89402e-164	1.69177e-163	-9.6706e-163	2.36538e-163	-4.70255e-163	-7.14109e-165	-5.23336e-163	3.3798e-163	2.61186e-163	-1.08675e-163	-1.6618e-163	-7.69702e-163	-1.92032e-163	2.33041e-163	-5.666e-163	3.97143e-163	1.12489e-164	5.20325e-163	-1.44738e-163	1.22753e-162	6.55913e-163	-9.31047e-163	3.04177e-163	5.19882e-163	2.56412e-163	0
3.85762e-163	-3.20677e-163	-4.75873e-163	-7.112e-163	1.89544e-163	4.89402e-164	1.69177e-163	-9.6706e-163	2.36538e-163	-4.70255e-163	-7.14109e-165	-5.23336e-163	3.3798e-163	2.61186e-163	-1.08675e-163	-1.6618e-163	-7.69702e-163	-1.92032e-163	2.33041e-163	-5.666e-163	3.97143e-163	1.12489e-164	5.20325e-163	-1.44738e-163	1.22753e-162	6.55913e-163	-9.31047e-163	3.04177e-163	5.19882e-163	2.56412e-163	0
3.85762e-163	-3.20677e-163	-4.75873e-163	-7.112e-163	1.89544e-163	4.89402e-164	1.69177e-163	-9.6706e-163	2.36538e-163	-4.70255e-163	-7.14109e-165	-5.23336e-163	3.3798e-163	2.61186e-163	-1.08675e-163	-1.6618e-163	-7.69702e-163	-1.92032e-163	2.33041e-163	-5.666e-163	3.97143e-163	1.12489e-164	5.20325e-163	-1.44738e-163	1.22753e-162	6.55913e-163	-9.31047e-163	3.04177e-163	5.19882e-163	2.56412e-163	0
3.85762e-163	-3.20677e-163	-4.75873e-163	-7.112e-163	1.89544e-163	4.89402e-164	1.69177e-163	-9.6706e-163	2.36538e-163	-4.70255e-163	-7.14109e-165	-5.23336e-163	3.3798e-163	2.61186e-163	-1.08675e-163	-1.6618e-163	-7.69702e-163	-1.92032e-163	2.33041e-163	-5.666e-163	3.97143e-163	1.12489e-164	5.20325e-163	-1.44738e-163	1.22753e-162	6.55913e-163	-9.31047e-163	3.04177e-163	5.19882e-163	2.56412e-163	0
3.85762e-163	-3.20677e-163	-4.75873e-163	-7.112e-163	1.89544e-163	4.89402e-164	1.69177e-163	-9.6706e-163	2.36538e-163	-4.70255e-163	-7.14109e-165	-5.23336e-163	3.3798e-163	2.61186e-163	-1.08675e-163	-1.6618e-163	-7.69702e-163	-1.92032e-163	2.33041e-163	-5.666e-163	3.97143e-163	1.12489e-164	5.20325e-163	-1.44738e-163	1.22753e-162	6.55913e-163	-9.31047e-163	3.04177e-163	5.19882e-163	2.56412e-163	0
3.85762e-163	-3.20677e-163	-4.75873e-163	-7.112e-163	1.89544e-163	4.89402e-164	1.69177e-163	-9.6706e-163	2.36538e-163	-4.70255e-163	-7.14109e-165	-5.23336e-163	3.3798e-163	2.61186e-163	-1.08675e-163	-1.6618e-163	-7.69702e-163	-1.92032e-163	2.33041e-163	-5.666e-163	3.97143e-163	1.12489e-164	5.20325e-163	-1.44738e-163	1.22753e-162	6.55913e-163	-9.31047e-163	3.04177e-163	5.19882e-163	2.56412e-163	0
3.85762e-163	-3.20677e-163	-4.75873e-163	-7.112e-163	1.89544e-163	4.89402e-164	1.69177e-163	-9.6706e-163	2.36538e-163	-4.70255e-163	-7.14109e-165	-5.23336e-163	3.3798e-163	2.61186e-163	-1.08675e-163	-1.6618e-163	-7.69702e-163	-1.92032e-163	2.33041e-163	-5.666e-163	3.97143e-163	1.12489e-164	5.20325e-163	-1.44738e-163	1.22753e-162	6.55913e-163	-9.31047e-163	3.04177e-163	5.19882e-163	2.56412e-163	0
3.85762e-163	-3.20677e-163	-4.75873e-163	-7.112e-163	1.89544e-163	4.89402e-164	1.69177e-163	-9.6706e-163	2.36538e-163	-4.70255e-163	-7.14109e-165	-5.23336e-163	3.3798e-163	2.61186e-163	-1.08675e-163	-1.6618e-163	-7.69702e-163	-1.92032e-163	2.33041e-163	-5.666e-163	3.97143e-163	1.12489e-164	5.20325e-163	-1.44738e-163	1.22753e-162	6.55913e-163	-9.31047e-163	3.04177e-163	5.19882e-163	2.56412e-163	0
3.85762e-163	-3.20677e-163	-4.75873e-163	-7.112e-163	1.89544e-163	4.89402e-164	1.69177e-163	-9.6706e-163	2.36538e-163	-4.70255e-163	-7.14109e-165	-5.23336e-163	3.3798e-163	2.61186e-163	-1.08675e-163	-1.6618e-163	-7.69702e-163	-1.92032e-163	2.33041e-163	-5.666e-163	3.97143e-163	1.12489e-164	5.20325e-163	-1.44738e-163	1.22753e-162	6.55913e-163	-9.31047e-163	3.04177e-163	5.19882e-163	2.56412e-163	0
3.85762e-163	-3.20677e-163	-4.75873e-163	-7.112e-163	1.89544e-163	4.89402e-164	1.69177e-163	-9.6706e-163	2.36538e-163	-4.70255e-163	-7.14109e-165	-5.23336e-163	3.3798e-163	2.61186e-163	-1.08675e-163	-1.6618e-163	-7.69702e-163	-1.92032e-163	2.33041e-163	-5.666e-163	3.97143e-163	1.12489e-164	5.20325e-163	-1.44738e-163	1.22753e-162	6.55913e-163	-9.31047e-163	3.04177e-163	5.19882e-163	2.56412e-163	0
3.85762e-163	-3.20677e-163	-4.75873e-163	-7.112e-163	1.89544e-163	4.89402e-164	1.69177e-163	-9.6706e-163	2.36538e-163	-4.70255e-163	-7.14109e-165	-5.23336e-163	3.3798e-163	2.61186e-163	-1.08675e-163	-1.6618e-163	-7.69702e-163	-1.92032e-163	2.33041e-163	-5.666e-163	3.97143e-163	1.12489e-164	5.20325e-163	-1.44738e-163	1.22753e-162	6.55913e-163	-9.31047e-163	3.04177e-163	5.19882e-163	2.56412e-163	0
3.85762e-163	-3.20677e-163	-4.75873e-163	-7.112e-163	1.89544e-163	4.89402e-164	1.69177e-163	-9.6706e-163	2.36538e-163	-4.70255e-163	-7.14109e-165	-5.23336e-163	3.3798e-163	2.61186e-163	-1.08675e-163	-1.6618e-163	-7.69702e-163	-1.92032e-163	2.33041e-163	-5.666e-163	3.97143e-163	1.12489e-164	5.20325e-163	-1.44738e-163	1.22753e-162	6.55913e-163	-9.31047e-163	3.04177e-163	5.19882e-163	2.56412e-163	0
3.85762e-163	-3.20677e-163	-4.75873e-163	-7.112e-163	1.89544e-163	4.89402e-164	1.69177e-163	-9.6706e-163	2.36538e-163	-4.70255e-163	-7.14109e-165	-5.23336e-163	3.3798e-163	2.61186e-163	-1.08675e-163	-1.6618e-163	-7.69702e-163	-1.92032e-163	2.33041e-163	-5.666e-163	3.97143e-163	1.12489e-164	5.20325e-163	-1.44738e-163	1.22753e-162	6.55913e-163	-9.31047e-163	3.04177e-163	5.19882e-163	2.56412e-163	0
3.85762e-163	-3.20677e-163	-4.75873e-163	-7.112e-163	1.89544e-163	4.89402e-164	1.69177e-163	-9.6706e-163	2.36538e-163	-4.70255e-163	-7.14109e-165	-5.23336e-163	3.3798e-163	2.61186e-163	-1.08675e-163	-1.6618e-163	-7.69702e-163	-1.92032e-163	2.33041e-163	-5.666e-163	3.97143e-163	1.12489e-164	5.20325e-163	-1.44738e-163	1.22753e-162	6.55913e-163	-9.31047e-163	3.04177e-163	5.19882e-163	2.56412e-163	0
3.85762e-163	-3.20677e-163	-4.75873e-163	-7.112e-163	1.89544e-163	4.89402e-164	1.69177e-163	-9.6706e-163	2.36538e-163	-4.70255e-163	-7.14109e-165	-5.23336e-163	3.3798e-163	2.61186e-163	-1.08675e-163	-1.6618e-163	-7.69702e-163	-1.92032e-163	2.33041e-163	-5.666e-163	3.97143e-163	1.12489e-164	5.20325e-163	-1.44738e-163	1.22753e-162	6.55913e-163	-9.31047e-163	3.04177e-163	5.19882e-163	2.56412e-163	0
3.85762e-163	-3.20677e-163	-4.75873e-163	-7.112e-163	1.89544e-163	4.89402e-164	1.69177e-163	-9.6706e-163	2.36538e-163	-4.70255e-163	-7.14109e-165	-5.23336e-163	3.3798e-163	2.61186e-163	-1.08675e-163	-1.6618e-163	-7.69702e-163	-1.92032e-163	2.33041e-163	-5.666e-163	3.97143e-163	1.12489e-164	5.20325e-163	-1.44738e-163	1.22753e-162	6.55913e-163	-9.31047e-163	3.04177e-163	5.19882e-163	2.56412e-163	0
3.85762e-163	-3.20677e-163	-4.75873e-163	-7.112e-163	1.89544e-163	4.89402e-164	1.69177e-163	-9.6706e-163	2.36538e-163	-4.70255e-163	-7.14109e-165	-5.23336e-163	3.3798e-163	2.61186e-163	-1.08675e-163	-1.6618e-163	-7.69702e-163	-1.92032e-163	2.33041e-163	-5.666e-163	3.97143e-163	1.12489e-164	5.20325e-163	-1.44738e-163	1.22753e-162	6.55913e-163	-9.31047e-163	3.04177e-163	5.19882e-163	2.56412e-163	0
3.85762e-163	-3.20677e-163	-4.75873e-163	-7.112e-163	1.89544e-163	4.89402e-164	1.69177e-163	-9.6706e-163	2.36538e-163	-4.70255e-163	-7.14109e-165	-5.23336e-163	3.3798e-163	2.61186e-163	-1.08675e-163	-1.6618e-163	-7.69702e-163	-1.92032e-163	2.33041e-163	-5.666e-163	3.97143e-163	1.12489e-164	5.20325e-163	-1.44738e-163	1.22753e-162	6.55913e-163	-9.31047e-163	3.04177e-163	5.19882e-163	2.56412e-163	0
3.85762e-163	-3.20677e-163	-4.75873e-163	-7.112e-163	1.89544e-163	4.89402e-164	1.69177e-163	-9.6706e-163	2.36538e-163	-4.70255e-163	-7.14109e-165	-5.23336e-163	3.3798e-163	2.61186e-163	-1.08675e-163	-1.6618e-163	-7.69702e-163	-1.92032e-163	2.33041e-163	-5.666e-163	3.97143e-163	1.12489e-164	5.20325e-163	-1.44738e-163	1.22753e-162	6.55913e-163	-9.31047e-163	3.04177e-163	5.19882e-163	2.56412e-163	0
3.85762e-163	-3.20677e-163	-4.75873e-163	-7.112e-163	1.89544e-163	4.89402e-164	1.69177e-163	-9.6706e-163	2.36538e-163	-4.70255e-163	-7.14109e-165	-5.23336e-163	3.3798e-163	2.61186e-163	-1.08675e-163	-1.6618e-163	-7.69702e-163	-1.92032e-163	2.33041e-163	-5.666e-163	3.97143e-163	1.12489e-164	5.20325e-163	-1.44738e-163	1.22753e-162	6.55913e-163	-9.31047e-163	3.04177e-163	5.19882e-163	2.56412e-163	0
3.85762e-163	-3.20677e-163	-4.75873e-163	-7.112e-163	1.89544e-163	4.89402e-164	1.69177e-163	-9.6706e-163	2.36538e-163	-4.70255e-163	-7.14109e-165	-5.23336e-163	3.3798e-163	2.61186e-163	-1.08675e-163	-1.6618e-163	-7.69702e-163	-1.92032e-163	2.33041e-163	-5.666e-163	3.97143e-163	1.12489e-164	5.20325e-163	-1.44738e-163	1.22753e-162	6.55913e-163	-9.31047e-163	3.04177e-163	5.19882e-163	2.56412e-163	0
3.85762e-163	-3.20677e-163	-4.75873e-163	-7.112e-163	1.89544e-163	4.89402e-164	1.69177e-163	-9.6706e-163	2.36538e-163	-4.70255e-163	-7.14109e-165	-5.23336e-163	3.3798e-163	2.61186e-163	-1.08675e-163	-1.6618e-163	-7.69702e-163	-1.92032e-163	2.33041e-163	-5.666e-163	3.97143e-163	1.12489e-164	5.20325e-163	-1.44738e-163	1.22753e-162	6.55913e-163	-9.31047e-163	3.04177e-163	5.19882e-163	2.56412e-163	0
3.85762e-163	-3.20677e-163	-4.75873e-163	-7.112e-163	1.89544e-163	4.89402e-164	1.69177e-163	-9.6706e-163	2.36538e-163	-4.70255e-163	-7.14109e-165	-5.23336e-163	3.3798e-163	2.61186e-163	-1.08675e-163	-1.6618e-163	-7.69702e-163	-1.92032e-163	2.33041e-163	-5.666e-163	3.97143e-163	1.12489e-164	5.20325e-163	-1.44738e-163	1.22753e-162	6.55913e-163	-9.31047e-163	3.04177e-163	5.19882e-163	2.56412e-163	0
3.85762e-163	-3.20677e-163	-4.75873e-163	-7.112e-163	1.89544e-163	4.89402e-164	1.69177e-163	-9.6706e-163	2.36538e-163	-4.70255e-163	-7.14109e-165	-5.23336e-163	3.3798e-163	2.61186e-163	-1.08675e-163	-1.6618e-163	-7.69702e-163	-1.92032e-163	2.33041e-163	-5.666e-163	3.97143e-163	1.12489e-164	5.20325e-163	-1.44738e-163	1.22753e-162	6.55913e-163	-9.31047e-163	3.04177e-163	5.19882e-163	2.56412e-163	0
3.85762e-163	-3.20677e-163	-4.75873e-163	-7.112e-163	1.89544e-163	4.89402e-164	1.69177e-163	-9.6706e-163	2.36538e-163	-4.70255e-163	-7.14109e-165	-5.23336e-163	3.3798e-163	2.61186e-163	-1.08675e-163	-1.6618e-163	-7.69702e-163	-1.92032e-163	2.33041e-163	-5.666e-163	3.97143e-163	1.12489e-164	5.20325e-163	-1.44738e-163	1.22753e-162	6.55913e-163	-9.31047e-163	3.04177e-163	5.19882e-163	2.56412e-163	0
3.85762e-163	-3.20677e-163	-4.75873e-163	-7.112e-163	1.89544e-163	4.89402e-164	1.69177e-163	-9.6706e-163	2.36538e-163	-4.70255e-163	-7.14109e-165	-5.23336e-163	3.3798e-163	2.61186e-163	-1.08675e-163	-1.6618e-163	-7.69702e-163	-1.92032e-163	2.33041e-163	-5.666e-163	3.97143e-163	1.12489e-164	5.20325e-163	-1.44738e-163	1.22753e-162	6.55913e-163	-9.31047e-163	3.04177e-163	5.19882e-163	2.56412e-163	0
3.85762e-163	-3.20677e-163	-4.75873e-163	-7.112e-163	1.89544e-163	4.89402e-164	1.69177e-163	-9.6706e-163	2.36538e-163	-4.70255e-163	-7.14109e-165	-5.23336e-163	3.3798e-163	2.61186e-163	-1.08675e-163	-1.6618e-163	-7.69702e-163	-1.92032e-163	2.33041e-163	-5.666e-163	3.97143e-163	1.12489e-164	5.20325e-163	-1.44738e-163	1.22753e-162	6.55913e-163	-9.31047e-163	3.04177e-163	5.19882e-163	2.56412e-163	0
3.85762e-163	-3.20677e-163	-4.75873e-163	-7.112e-163	1.89544e-163	4.89402e-164	1.69177e-163	-9.6706e-163	2.36538e-163	-4.70255e-163	-7.14109e-165	-5.23336e-163	3.3798e-163	2.61186e-163	-1.08675e-163	-1.6618e-163	-7.69702e-163	-1.92032e-163	2.33041e-163	-5.666e-163	3.97143e-163	1.12489e-164	5.20325e-163	-1.44738e-163	1.22753e-162	6.55913e-163	-9.31047e-163	3.04177e-163	5.19882e-163	2.56412e-163	0
3.85762e-163	-3.20677e-163	-4.75873e-163	-7.112e-163	1.89544e-163	4.89402e-164	1.69177e-163	-9.6706e-163	2.36538e-163	-4.70255e-163	-7.14109e-165	-5.23336e-163	3.3798e-163	2.61186e-163	-1.08675e-163	-1.6618e-163	-7.69702e-163	-1.92032e-163	2.33041e-163	-5.666e-163	3.97143e-163	1.12489e-164	5.20325e-163	-1.44738e-163	1.22753e-162	6.55913e-163	-9.31047e-163	3.04177e-163	5.19882e-163	2.56412e-163	0
3.85762e-163	-3.20677e-163	-4.75873e-163	-7.112e-163	1.89544e-163	4.89402e-164	1.69177e-163	-9.6706e-163	2.36538e-163	-4.70255e-163	-7.14109e-165	-5.23336e-163	3.3798e-163	2.61186e-163	-1.08675e-163	-1.6618e-163	-7.69702e-163	-1.92032e-163	2.33041e-163	-5.666e-163	3.97143e-163	1.12489e-164	5.20325e-163	-1.44738e-163	1.22753e-162	6.55913e-163	-9.31047e-163	3.04177e-163	5.19882e-163	2.56412e-163	0
3.85762e-163	-3.20677e-163	-4.75873e-163	-7.112e-163	1.89544e-163	4.89402e-164	1.69177e-163	-9.6706e-163	2.36538e-163	-4.70255e-163	-7.14109e-165	-5.23336e-163	3.3798e-163	2.61186e-163	-1.08675e-163	-1.6618e-163	-7.69702e-163	-1.92032e-163	2.33041e-163	-5.666e-163	3.97143e-163	1.12489e-164	5.20325e-163	-1.44738e-163	1.22753e-162	6.55913e-163	-9.31047e-163	3.04177e-163	5.19882e-163	2.56412e-163	0
3.85762e-163	-3.20677e-163	-4.75873e-163	-7.112e-163	1.89544e-163	4.89402e-164	1.69177e-163	-9.6706e-163	2.36538e-163	-4.70255e-163	-7.14109e-165	-5.23336e-163	3.3798e-163	2.61186e-163	-1.08675e-163	-1.6618e-163	-7.69702e-163	-1.92032e-163	2.33041e-163	-5.666e-163	3.97143e-163	1.12489e-164	5.20325e-163	-1.44738e-163	1.22753e-162	6.55913e-163	-9.31047e-163	3.04177e-163	5.19882e-163	2.56412e-163	0
3.85762e-163	-3.20677e-163	-4.75873e-163	-7.112e-163	1.89544e-163	4.89402e-164	1.69177e-163	-9.6706e-163	2.36538e-163	-4.70255e-163	-7.14109e-165	-5.23336e-163	3.3798e-163	2.61186e-163	-1.08675e-163	-1.6618e-163	-7.69702e-163	-1.92032e-163	2.33041e-163	-5.666e-163	3.97143e-163	1.12489e-164	5.20325e-163	-1.44738e-163	1.22753e-162	6.55913e-163	-9.31047e-163	3.04177e-163	5.19882e-163	2.56412e-163	0
3.85762e-163	-3.20677e-163	-4.75873e-163	-7.112e-163	1.89544e-163	4.89402e-164	1.69177e-163	-9.6706e-163	2.36538e-163	-4.70255e-163	-7.14109e-165	-5.23336e-163	3.3798e-163	2.61186e-163	-1.08675e-163	-1.6618e-163	-7.69702e-163	-1.92032e-163	2.33041e-163	-5.666e-163	3.97143e-163	1.12489e-164	5.20325e-163	-1.44738e-163	1.22753e-162	6.55913e-163	-9.31047e-163	3.04177e-163	5.19882e-163	2.56412e-163	0
3.85762e-163	-3.20677e-163	-4.75873e-163	-7.112e-163	1.89544e-163	4.89402e-164	1.69177e-163	-9.6706e-163	2.36538e-163	-4.70255e-163	-7.14109e-165	-5.23336e-163	3.3798e-163	2.61186e-163	-1.08675e-163	-1.6618e-163	-7.69702e-163	-1.92032e-163	2.33041e-163	-5.666e-163	3.97143e-163	1.12489e-164	5.20325e-163	-1.44738e-163	1.22753e-162	6.55913e-163	-9.31047e-163	3.04177e-163	5.19882e-163	2.56412e-163	0
3.85762e-163	-3.20677e-163	-4.75873e-163	-7.112e-163	1.89544e-163	4.89402e-164	1.69177e-163	-9.6706e-163	2.36538e-163	-4.70255e-163	-7.14109e-165	-5.23336e-163	3.3798e-163	2.61186e-163	-1.08675e-163	-1.6618e-163	-7.69702e-163	-1.92032e-163	2.33041e-163	-5.666e-163	3.97143e-163	1.12489e-164	5.20325e-163	-1.44738e-163	1.22753e-162	6.55913e-163	-9.31047e-163	3.04177e-163	5.19882e-163	2.56412e-163	0
3.85762e-163	-3.20677e-163	-4.75873e-163	-7.112e-163	1.89544e-163	4.89402e-164	1.69177e-163	-9.6706e-163	2.36538e-163	-4.70255e-163	-7.14109e-165	-5.23336e-163	3.3798e-163	2.61186e-163	-1.08675e-163	-1.6618e-163	-7.69702e-163	-1.92032e-163	2.33041e-163	-5.666e-163	3.97143e-163	1.12489e-164	5.20325e-163	-1.44738e-163	1.22753e-162	6.55913e-163	-9.31047e-163	3.04177e-163	5.19882e-163	2.56412e-163	0
3.85762e-163	-3.20677e-163	-4.75873e-163	-7.112e-163	1.89544e-163	4.89402e-164	1.69177e-163	-9.6706e-163	2.36538e-163	-4.70255e-163	-7.14109e-165	-5.23336e-163	3.3798e-163	2.61186e-163	-1.08675e-163	-1.6618e-163	-7.69702e-163	-1.92032e-163	2.33041e-163	-5.666e-163	3.97143e-163	1.12489e-164	5.20325e-163	-1.44738e-163	1.22753e-162	6.55913e-163	-9.31047e-163	3.04177e-163	5.19882e-163	2.56412e-163	0
3.85762e-163	-3.20677e-163	-4.75873e-163	-7.112e-163	1.89544e-163	4.89402e-164	1.69177e-163	-9.6706e-163	2.36538e-163	-4.70255e-163	-7.14109e-165	-5.23336e-163	3.3798e-163	2.61186e-163	-1.08675e-163	-1.6618e-163	-7.69702e-163	-1.92032e-163	2.33041e-163	-5.666e-163	3.97143e-163	1.12489e-164	5.20325e-163	-1.44738e-163	1.22753e-162	6.55913e-163	-9.31047e-163	3.04177e-163	5.19882e-163	2.56412e-163	0
3.85762e-163	-3.20677e-163	-4.75873e-163	-7.112e-163	1.89544e-163	4.89402e-164	1.69177e-163	-9.6706e-163	2.36538e-163	-4.70255e-163	-7.14109e-165	-5.23336e-163	3.3798e-163	2.61186e-163	-1.08675e-163	-1.6618e-163	-7.69702e-163	-1.92032e-163	2.33041e-163	-5.666e-163	3.97143e-163	1.12489e-164	5.20325e-163	-1.44738e-163	1.22753e-162	6.55913e-163	-9.31047e-163	3.04177e-163	5.19882e-163	2.56412e-163	0
3.85762e-163	-3.20677e-163	-4.75873e-163	-7.112e-163	1.89544e-163	4.89402e-164	1.69177e-163	-9.6706e-163	2.36538e-163	-4.70255e-163	-7.14109e-165	-5.23336e-163	3.3798e-163	2.61186e-163	-1.08675e-163	-1.6618e-163	-7.69702e-163	-1.92032e-163	2.33041e-163	-5.666e-163	3.97143e-163	1.12489e-164	5.20325e-163	-1.44738e-163	1.22753e-162	6.55913e-163	-9.31047e-163	3.04177e-163	5.19882e-163	2.56412e-163	0
3.85762e-163	-3.20677e-163	-4.75873e-163	-7.112e-163	1.89544e-163	4.89402e-164	1.69177e-163	-9.6706e-163	2.36538e-163	-4.70255e-163	-7.14109e-165	-5.23336e-163	3.3798e-163	2.61186e-163	-1.08675e-163	-1.6618e-163	-7.69702e-163	-1.92032e-163	2.33041e-163	-5.666e-163	3.97143e-163	1.12489e-164	5.20325e-163	-1.44738e-163	1.22753e-162	6.55913e-163	-9.31047e-163	3.04177e-163	5.19882e-163	2.56412e-163	0
3.85762e-163	-3.20677e-163	-4.75873e-163	-7.112e-163	1.89544e-163	4.89402e-164	1.69177e-163	-9.6706e-163	2.36538e-163	-4.70255e-163	-7.14109e-165	-5.23336e-163	3.3798e-163	2.61186e-163	-1.08675e-163	-1.6618e-163	-7.69702e-163	-1.92032e-163	2.33041e-163	-5.666e-163	3.97143e-163	1.12489e-164	5.20325e-163	-1.44738e-163	1.22753e-162	6.55913e-163	-9.31047e-163	3.04177e-163	5.19882e-163	2.56412e-163	0
3.85762e-163	-3.20677e-163	-4.75873e-163	-7.112e-163	1.89544e-163	4.89402e-164	1.69177e-163	-9.6706e-163	2.36538e-163	-4.70255e-163	-7.14109e-165	-5.23336e-163	3.3798e-163	2.61186e-163	-1.08675e-163	-1.6618e-163	-7.69702e-163	-1.92032e-163	2.33041e-163	-5.666e-163	3.97143e-163	1.12489e-164	5.20325e-163	-1.44738e-163	1.22753e-162	6.55913e-163	-9.31047e-163	3.04177e-163	5.19882e-163	2.56412e-163	0
3.85762e-163	-3.20677e-163	-4.75873e-163	-7.112e-163	1.89544e-163	4.89402e-164	1.69177e-163	-9.6706e-163	2.36538e-163	-4.70255e-163	-7.14109e-165	-5.23336e-163	3.3798e-163	2.61186e-163	-1.08675e-163	-1.6618e-163	-7.69702e-163	-1.92032e-163	2.33041e-163	-5.666e-163	3.97143e-163	1.12489e-164	5.20325e-163	-1.44738e-163	1.22753e-162	6.55913e-163	-9.31047e-163	3.04177e-163	5.19882e-163	2.56412e-163	0
3.85762e-163	-3.20677e-163	-4.75873e-163	-7.112e-163	1.89544e-163	4.89402e-164	1.69177e-163	-9.6706e-163	2.36538e-163	-4.70255e-163	-7.14109e-165	-5.23336e-163	3.3798e-163	2.61186e-163	-1.08675e-163	-1.6618e-163	-7.69702e-163	-1.92032e-163	2.33041e-163	-5.666e-163	3.97143e-163	1.12489e-164	5.20325e-163	-1.44738e-163	1.22753e-162	6.55913e-163	-9.31047e-163	3.04177e-163	5.19882e-163	2.56412e-163	0
3.85762e-163	-3.20677e-163	-4.75873e-163	-7.112e-163	1.89544e-163	4.89402e-164	1.69177e-163	-9.6706e-163	2.36538e-163	-4.70255e-163	-7.14109e-165	-5.23336e-163	3.3798e-163	2.61186e-163	-1.08675e-163	-1.6618e-163	-7.69702e-163	-1.92032e-163	2.33041e-163	-5.666e-163	3.97143e-163	1.12489e-164	5.20325e-163	-1.44738e-163	1.22753e-162	6.55913e-163	-9.31047e-163	3.04177e-163	5.19882e-163	2.56412e-163	0
3.85762e-163	-3.20677e-163	-4.75873e-163	-7.112e-163	1.89544e-163	4.89402e-164	1.69177e-163	-9.6706e-163	2.36538e-163	-4.70255e-163	-7.14109e-165	-5.23336e-163	3.3798e-163	2.61186e-163	-1.08675e-163	-1.6618e-163	-7.69702e-163	-1.92032e-163	2.33041e-163	-5.666e-163	3.97143e-163	1.12489e-164	5.20325e-163	-1.44738e-163	1.22753e-162	6.55913e-163	-9.31047e-163	3.04177e-163	5.19882e-163	2.56412e-163	0
3.85762e-163	-3.20677e-163	-4.75873e-163	-7.112e-163	1.89544e-163	4.89402e-164	1.69177e-163	-9.6706e-163	2.36538e-163	-4.70255e-163	-7.14109e-165	-5.23336e-163	3.3798e-163	2.61186e-163	-1.08675e-163	-1.6618e-163	-7.69702e-163	-1.92032e-163	2.33041e-163	-5.666e-163	3.97143e-163	1.12489e-164	5.20325e-163	-1.44738e-163	1.22753e-162	6.55913e-163	-9.31047e-163	3.04177e-163	5.19882e-163	2.56412e-163	0
3.85762e-163	-3.20677e-163	-4.75873e-163	-7.112e-163	1.89544e-163	4.89402e-164	1.69177e-163	-9.6706e-163	2.36538e-163	-4.70255e-163	-7.14109e-165	-5.23336e-163	3.3798e-163	2.61186e-163	-1.08675e-163	-1.6618e-163	-7.69702e-163	-1.92032e-163	2.33041e-163	-5.666e-163	3.97143e-163	1.12489e-164	5.20325e-163	-1.44738e-163	1.22753e-162	6.55913e-163	-9.31047e-163	3.04177e-163	5.19882e-163	2.56412e-163	0
3.85762e-163	-3.20677e-163	-4.75873e-163	-7.112e-163	1.89544e-163	4.89402e-164	1.69177e-163	-9.6706e-163	2.36538e-163	-4.70255e-163	-7.14109e-165	-5.23336e-163	3.3798e-163	2.61186e-163	-1.08675e-163	-1.6618e-163	-7.69702e-163	-1.92032e-163	2.33041e-163	-5.666e-163	3.97143e-163	1.12489e-164	5.20325e-163	-1.44738e-163	1.22753e-162	6.55913e-163	-9.31047e-163	3.04177e-163	5.19882e-163	2.56412e-163	0
3.85762e-163	-3.20677e-163	-4.75873e-163	-7.112e-163	1.89544e-163	4.89402e-164	1.69177e-163	-9.6706e-163	2.36538e-163	-4.70255e-163	-7.14109e-165	-5.23336e-163	3.3798e-163	2.61186e-163	-1.08675e-163	-1.6618e-163	-7.69702e-163	-1.92032e-163	2.33041e-163	-5.666e-163	3.97143e-163	1.12489e-164	5.20325e-163	-1.44738e-163	1.22753e-162	6.55913e-163	-9.31047e-163	3.04177e-163	5.19882e-163	2.56412e-163	0
3.85762e-163	-3.20677e-163	-4.75873e-163	-7.112e-163	1.89544e-163	4.89402e-164	1.69177e-163	-9.6706e-163	2.36538e-163	-4.70255e-163	-7.14109e-165	-5.23336e-163	3.3798e-163	2.61186e-163	-1.08675e-163	-1.6618e-163	-7.69702e-163	-1.92032e-163	2.33041e-163	-5.666e-163	3.97143e-163	1.12489e-164	5.20325e-163	-1.44738e-163	1.22753e-162	6.55913e-163	-9.31047e-163	3.04177e-163	5.19882e-163	2.56412e-163	0
3.85762e-163	-3.20677e-163	-4.75873e-163	-7.112e-163	1.89544e-163	4.89402e-164	1.69177e-163	-9.6706e-163	2.36538e-163	-4.70255e-163	-7.14109e-165	-5.23336e-163	3.3798e-163	2.61186e-163	-1.08675e-163	-1.6618e-163	-7.69702e-163	-1.92032e-163	2.33041e-163	-5.666e-163	3.97143e-163	1.12489e-164	5.20325e-163	-1.44738e-163	1.22753e-162	6.55913e-163	-9.31047e-163	3.04177e-163	5.19882e-163	2.56412e-163	0
3.85762e-163	-3.20677e-163	-4.75873e-163	-7.112e-163	1.89544e-163	4.89402e-164	1.69177e-163	-9.6706e-163	2.36538e-163	-4.70255e-163	-7.14109e-165	-5.23336e-163	3.3798e-163	2.61186e-163	-1.08675e-163	-1.6618e-163	-7.69702e-163	-1.92032e-163	2.33041e-163	-5.666e-163	3.97143e-163	1.12489e-164	5.20325e-163	-1.44738e-163	1.22753e-162	6.55913e-163	-9.31047e-163	3.04177e-163	5.19882e-163	2.56412e-163	0
3.85762e-163	-3.20677e-163	-4.75873e-163	-7.112e-163	1.89544e-163	4.89402e-164	1.69177e-163	-9.6706e-163	2.36538e-163	-4.70255e-163	-7.14109e-165	-5.23336e-163	3.3798e-163	2.61186e-163	-1.08675e-163	-1.6618e-163	-7.69702e-163	-1.92032e-163	2.33041e-163	-5.666e-163	3.97143e-163	1.12489e-164	5.20325e-163	-1.44738e-163	1.22753e-162	6.55913e-163	-9.31047e-163	3.04177e-163	5.19882e-163	2.56412e-163	0
3.85762e-163	-3.20677e-163	-4.75873e-163	-7.112e-163	1.89544e-163	4.89402e-164	1.69177e-163	-9.6706e-163	2.36538e-163	-4.70255e-163	-7.14109e-165	-5.23336e-163	3.3798e-163	2.61186e-163	-1.08675e-163	-1.6618e-163	-7.69702e-163	-1.92032e-163	2.33041e-163	-5.666e-163	3.97143e-163	1.12489e-164	5.20325e-163	-1.44738e-163	1.22753e-162	6.55913e-163	-9.31047e-163	3.04177e-163	5.19882e-163	2.56412e-163	0
3.85762e-163	-3.20677e-163	-4.75873e-163	-7.112e-163	1.89544e-163	4.89402e-164	1.69177e-163	-9.6706e-163	2.36538e-163	-4.70255e-163	-7.14109e-165	-5.23336e-163	3.3798e-163	2.61186e-163	-1.08675e-163	-1.6618e-163	-7.69702e-163	-1.92032e-163	2.33041e-163	-5.666e-163	3.97143e-163	1.12489e-164	5.20325e-163	-1.44738e-163	1.22753e-162	6.55913e-163	-9.31047e-163	3.04177e-163	5.19882e-163	2.56412e-163	0
3.85762e-163	-3.20677e-163	-4.75873e-163	-7.112e-163	1.89544e-163	4.89402e-164	1.69177e-163	-9.6706e-163	2.36538e-163	-4.70255e-163	-7.14109e-165	-5.23336e-163	3.3798e-163	2.61186e-163	-1.08675e-163	-1.6618e-163	-7.69702e-163	-1.92032e-163	2.33041e-163	-5.666e-163	3.97143e-163	1.12489e-164	5.20325e-163	-1.44738e-163	1.22753e-162	6.55913e-163	-9.31047e-163	3.04177e-163	5.19882e-163	2.56412e-163	0
3.85762e-163	-3.20677e-163	-4.75873e-163	-7.112e-163	1.89544e-163	4.89402e-164	1.69177e-163	-9.6706e-163	2.36538e-163	-4.70255e-163	-7.14109e-165	-5.23336e-163	3.3798e-163	2.61186e-163	-1.08675e-163	-1.6618e-163	-7.69702e-163	-1.92032e-163	2.33041e-163	-5.666e-163	3.97143e-163	1.12489e-164	5.20325e-163	-1.44738e-163	1.22753e-162	6.55913e-163	-9.31047e-163	3.04177e-163	5.19882e-163	2.56412e-163	0
3.85762e-163	-3.20677e-163	-4.75873e-163	-7.112e-163	1.89544e-163	4.89402e-164	1.69177e-163	-9.6706e-163	2.36538e-163	-4.70255e-163	-7.14109e-165	-5.23336e-163	3.3798e-163	2.61186e-163	-1.08675e-163	-1.6618e-163	-7.69702e-163	-1.92032e-163	2.33041e-163	-5.666e-163	3.97143e-163	1.12489e-164	5.20325e-163	-1.44738e-163	1.22753e-162	6.55913e-163	-9.31047e-163	3.04177e-163	5.19882e-163	2.56412e-163	0
3.85762e-163	-3.20677e-163	-4.75873e-163	-7.112e-163	1.89544e-163	4.89402e-164	1.69177e-163	-9.6706e-163	2.36538e-163	-4.70255e-163	-7.14109e-165	-5.23336e-163	3.3798e-163	2.61186e-163	-1.08675e-163	-1.6618e-163	-7.69702e-163	-1.92032e-163	2.33041e-163	-5.666e-163	3.97143e-163	1.12489e-164	5.20325e-163	-1.44738e-163	1.22753e-162	6.55913e-163	-9.31047e-163	3.04177e-163	5.19882e-163	2.56412e-163	0
3.85762e-163	-3.20677e-163	-4.75873e-163	-7.112e-163	1.89544e-163	4.89402e-164	1.69177e-163	-9.6706e-163	2.36538e-163	-4.70255e-163	-7.14109e-165	-5.23336e-163	3.3798e-163	2.61186e-163	-1.08675e-163	-1.6618e-163	-7.69702e-163	-1.92032e-163	2.33041e-163	-5.666e-163	3.97143e-163	1.12489e-164	5.20325e-163	-1.44738e-163	1.22753e-162	6.55913e-163	-9.31047e-163	3.04177e-163	5.19882e-163	2.56412e-163	0
3.85762e-163	-3.20677e-163	-4.75873e-163	-7.112e-163	1.89544e-163	4.89402e-164	1.69177e-163	-9.6706e-163	2.36538e-163	-4.70255e-163	-7.14109e-165	-5.23336e-163	3.3798e-163	2.61186e-163	-1.08675e-163	-1.6618e-163	-7.69702e-163	-1.92032e-163	2.33041e-163	-5.666e-163	3.97143e-163	1.12489e-164	5.20325e-163	-1.44738e-163	1.22753e-162	6.55913e-163	-9.31047e-163	3.04177e-163	5.19882e-163	2.56412e-163	0
3.85762e-163	-3.20677e-163	-4.75873e-163	-7.112e-163	1.89544e-163	4.89402e-164	1.69177e-163	-9.6706e-163	2.36538e-163	-4.70255e-163	-7.14109e-165	-5.23336e-163	3.3798e-163	2.61186e-163	-1.08675e-163	-1.6618e-163	-7.69702e-163	-1.92032e-163	2.33041e-163	-5.666e-163	3.97143e-163	1.12489e-164	5.20325e-163	-1.44738e-163	1.22753e-162	6.55913e-163	-9.31047e-163	3.04177e-163	5.19882e-163	2.56412e-163	0
3.85762e-163	-3.20677e-163	-4.75873e-163	-7.112e-163	1.89544e-163	4.89402e-164	1.69177e-163	-9.6706e-163	2.36538e-163	-4.70255e-163	-7.14109e-165	-5.23336e-163	3.3798e-163	2.61186e-163	-1.08675e-163	-1.6618e-163	-7.69702e-163	-1.92032e-163	2.33041e-163	-5.666e-163	3.97143e-163	1.12489e-164	5.20325e-163	-1.44738e-163	1.22753e-162	6.55913e-163	-9.31047e-163	3.04177e-163	5.19882e-163	2.56412e-163	0
3.85762e-163	-3.20677e-163	-4.75873e-163	-7.112e-163	1.89544e-163	4.89402e-164	1.69177e-163	-9.6706e-163	2.36538e-163	-4.70255e-163	-7.14109e-165	-5.23336e-163	3.3798e-163	2.61186e-163	-1.08675e-163	-1.6618e-163	-7.69702e-163	-1.92032e-163	2.33041e-163	-5.666e-163	3.97143e-163	1.12489e-164	5.20325e-163	-1.44738e-163	1.22753e-162	6.55913e-163	-9.31047e-163	3.04177e-163	5.19882e-163	2.56412e-163	0
3.85762e-163	-3.20677e-163	-4.75873e-163	-7.112e-163	1.89544e-163	4.89402e-164	1.69177e-163	-9.6706e-163	2.36538e-163	-4.70255e-163	-7.14109e-165	-5.23336e-163	3.3798e-163	2.61186e-163	-1.08675e-163	-1.6618e-163	-7.69702e-163	-1.92032e-163	2.33041e-163	-5.666e-163	3.97143e-163	1.12489e-164	5.20325e-163	-1.44738e-163	1.22753e-162	6.55913e-163	-9.31047e-163	3.04177e-163	5.19882e-163	2.56412e-163	0
3.85762e-163	-3.20677e-163	-4.75873e-163	-7.112e-163	1.89544e-163	4.89402e-164	1.69177e-163	-9.6706e-163	2.36538e-163	-4.70255e-163	-7.14109e-165	-5.23336e-163	3.3798e-163	2.61186e-163	-1.08675e-163	-1.6618e-163	-7.69702e-163	-1.92032e-163	2.33041e-163	-5.666e-163	3.97143e-163	1.12489e-164	5.20325e-163	-1.44738e-163	1.22753e-162	6.55913e-163	-9.31047e-163	3.04177e-163	5.19882e-163	2.56412e-163	0
3.85762e-163	-3.20677e-163	-4.75873e-163	-7.112e-163	1.89544e-163	4.89402e-164	1.69177e-163	-9.6706e-163	2.36538e-163	-4.70255e-163	-7.14109e-165	-5.23336e-163	3.3798e-163	2.61186e-163	-1.08675e-163	-1.6618e-163	-7.69702e-163	-1.92032e-163	2.33041e-163	-5.666e-163	3.97143e-163	1.12489e-164	5.20325e-163	-1.44738e-163	1.22753e-162	6.55913e-163	-9.31047e-163	3.04177e-163	5.19882e-163	2.56412e-163	0
3.85762e-163	-3.20677e-163	-4.75873e-163	-7.112e-163	1.89544e-163	4.89402e-164	1.69177e-163	-9.6706e-163	2.36538e-163	-4.70255e-163	-7.14109e-165	-5.23336e-163	3.3798e-163	2.61186e-163	-1.08675e-163	-1.6618e-163	-7.69702e-163	-1.92032e-163	2.33041e-163	-5.666e-163	3.97143e-163	1.12489e-164	5.20325e-163	-1.44738e-163	1.22753e-162	6.55913e-163	-9.31047e-163	3.04177e-163	5.19882e-163	2.56412e-163	0
3.85762e-163	-3.20677e-163	-4.75873e-163	-7.112e-163	1.89544e-163	4.89402e-164	1.69177e-163	-9.6706e-163	2.36538e-163	-4.70255e-163	-7.14109e-165	-5.23336e-163	3.3798e-163	2.61186e-163	-1.08675e-163	-1.6618e-163	-7.69702e-163	-1.92032e-163	2.33041e-163	-5.666e-163	3.97143e-163	1.12489e-164	5.20325e-163	-1.44738e-163	1.22753e-162	6.55913e-163	-9.31047e-163	3.04177e-163	5.19882e-163	2.56412e-163	0
3.85762e-163	-3.20677e-163	-4.75873e-163	-7.112e-163	1.89544e-163	4.89402e-164	1.69177e-163	-9.6706e-163	2.36538e-163	-4.70255e-163	-7.14109e-165	-5.23336e-163	3.3798e-163	2.61186e-163	-1.08675e-163	-1.6618e-163	-7.69702e-163	-1.92032e-163	2.33041e-163	-5.666e-163	3.97143e-163	1.12489e-164	5.20325e-163	-1.44738e-163	1.22753e-162	6.55913e-163	-9.31047e-163	3.04177e-163	5.19882e-163	2.56412e-163	0
3.85762e-163	-3.20677e-163	-4.75873e-163	-7.112e-163	1.89544e-163	4.89402e-164	1.69177e-163	-9.6706e-163	2.36538e-163	-4.70255e-163	-7.14109e-165	-5.23336e-163	3.3798e-163	2.61186e-163	-1.08675e-163	-1.6618e-163	-7.69702e-163	-1.92032e-163	2.33041e-163	-5.666e-163	3.97143e-163	1.12489e-164	5.20325e-163	-1.44738e-163	1.22753e-162	6.55913e-163	-9.31047e-163	3.04177e-163	5.19882e-163	2.56412e-163	0
3.85762e-163	-3.20677e-163	-4.75873e-163	-7.112e-163	1.89544e-163	4.89402e-164	1.69177e-163	-9.6706e-163	2.36538e-163	-4.70255e-163	-7.14109e-165	-5.23336e-163	3.3798e-163	2.61186e-163	-1.08675e-163	-1.6618e-163	-7.69702e-163	-1.92032e-163	2.33041e-163	-5.666e-163	3.97143e-163	1.12489e-164	5.20325e-163	-1.44738e-163	1.22753e-162	6.55913e-163	-9.31047e-163	3.04177e-163	5.19882e-163	2.56412e-163	0
3.85762e-163	-3.20677e-163	-4.75873e-163	-7.112e-163	1.89544e-163	4.89402e-164	1.69177e-163	-9.6706e-163	2.36538e-163	-4.70255e-163	-7.14109e-165	-5.23336e-163	3.3798e-163	2.61186e-163	-1.08675e-163	-1.6618e-163	-7.69702e-163	-1.92032e-163	2.33041e-163	-5.666e-163	3.97143e-163	1.12489e-164	5.20325e-163	-1.44738e-163	1.22753e-162	6.55913e-163	-9.31047e-163	3.04177e-163	5.19882e-163	2.56412e-163	0
3.85762e-163	-3.20677e-163	-4.75873e-163	-7.112e-163	1.89544e-163	4.89402e-164	1.69177e-163	-9.6706e-163	2.36538e-163	-4.70255e-163	-7.14109e-165	-5.23336e-163	3.3798e-163	2.61186e-163	-1.08675e-163	-1.6618e-163	-7.69702e-163	-1.92032e-163	2.33041e-163	-5.666e-163	3.97143e-163	1.12489e-164	5.20325e-163	-1.44738e-163	1.22753e-162	6.55913e-163	-9.31047e-163	3.04177e-163	5.19882e-163	2.56412e-163	0
3.85762e-163	-3.20677e-163	-4.75873e-163	-7.112e-163	1.89544e-163	4.89402e-164	1.69177e-163	-9.6706e-163	2.36538e-163	-4.70255e-163	-7.14109e-165	-5.23336e-163	3.3798e-163	2.61186e-163	-1.08675e-163	-1.6618e-163	-7.69702e-163	-1.92032e-163	2.33041e-163	-5.666e-163	3.97143e-163	1.12489e-164	5.20325e-163	-1.44738e-163	1.22753e-162	6.55913e-163	-9.31047e-163	3.04177e-163	5.19882e-163	2.56412e-163	0
3.85762e-163	-3.20677e-163	-4.75873e-163	-7.112e-163	1.89544e-163	4.89402e-164	1.69177e-163	-9.6706e-163	2.36538e-163	-4.70255e-163	-7.14109e-165	-5.23336e-163	3.3798e-163	2.61186e-163	-1.08675e-163	-1.6618e-163	-7.69702e-163	-1.92032e-163	2.33041e-163	-5.666e-163	3.97143e-163	1.12489e-164	5.20325e-163	-1.44738e-163	1.22753e-162	6.55913e-163	-9.31047e-163	3.04177e-163	5.19882e-163	2.56412e-163	0
3.85762e-163	-3.20677e-163	-4.75873e-163	-7.112e-163	1.89544e-163	4.89402e-164	1.69177e-163	-9.6706e-163	2.36538e-163	-4.70255e-163	-7.14109e-165	-5.23336e-163	3.3798e-163	2.61186e-163	-1.08675e-163	-1.6618e-163	-7.69702e-163	-1.92032e-163	2.33041e-163	-5.666e-163	3.97143e-163	1.12489e-164	5.20325e-163	-1.44738e-163	1.22753e-162	6.55913e-163	-9.31047e-163	3.04177e-163	5.19882e-163	2.56412e-163	0
3.85762e-163	-3.20677e-163	-4.75873e-163	-7.112e-163	1.89544e-163	4.89402e-164	1.69177e-163	-9.6706e-163	2.36538e-163	-4.70255e-163	-7.14109e-165	-5.23336e-163	3.3798e-163	2.61186e-163	-1.08675e-163	-1.6618e-163	-7.69702e-163	-1.92032e-163	2.33041e-163	-5.666e-163	3.97143e-163	1.12489e-164	5.20325e-163	-1.44738e-163	1.22753e-162	6.55913e-163	-9.31047e-163	3.04177e-163	5.19882e-163	2.56412e-163	0
3.85762e-163	-3.20677e-163	-4.75873e-163	-7.112e-163	1.89544e-163	4.89402e-164	1.69177e-163	-9.6706e-163	2.36538e-163	-4.70255e-163	-7.14109e-165	-5.23336e-163	3.3798e-163	2.61186e-163	-1.08675e-163	-1.6618e-163	-7.69702e-163	-1.92032e-163	2.33041e-163	-5.666e-163	3.97143e-163	1.12489e-164	5.20325e-163	-1.44738e-163	1.22753e-162	6.55913e-163	-9.31047e-163	3.04177e-163	5.19882e-163	2.56412e-163	0
3.85762e-163	-3.20677e-163	-4.75873e-163	-7.112e-163	1.89544e-163	4.89402e-164	1.69177e-163	-9.6706e-163	2.36538e-163	-4.70255e-163	-7.14109e-165	-5.23336e-163	3.3798e-163	2.61186e-163	-1.08675e-163	-1.6618e-163	-7.69702e-163	-1.92032e-163	2.33041e-163	-5.666e-163	3.97143e-163	1.12489e-164	5.20325e-163	-1.44738e-163	1.22753e-162	6.55913e-163	-9.31047e-163	3.04177e-163	5.19882e-163	2.56412e-163	0
3.85762e-163	-3.20677e-163	-4.75873e-163	-7.112e-163	1.89544e-163	4.89402e-164	1.69177e-163	-9.6706e-163	2.36538e-163	-4.70255e-163	-7.14109e-165	-5.23336e-163	3.3798e-163	2.61186e-163	-1.08675e-163	-1.6618e-163	-7.69702e-163	-1.92032e-163	2.33041e-163	-5.666e-163	3.97143e-163	1.12489e-164	5.20325e-163	-1.44738e-163	1.22753e-162	6.55913e-163	-9.31047e-163	3.04177e-163	5.19882e-163	2.56412e-163	0
[truncated: 2,006 more rows]
