# Supplementary material for: A modified shuffled frog leaping algorithm with inertia weight
Source: Sci Rep. 2024 Feb 20;14:4146. doi: 10.1038/s41598-024-51306-1 (PMC11224354; doi:10.1038/s41598-024-51306-1)
Supplement: Supplementary file 1 — Supplementary Information. [file 41598_2024_51306_MOESM1_ESM.zip › data/F1/MSFLA_L_30.xls]

## Sheet: Sheet1
-2.49473	3.37353	-6.64204	-3.391	-1.7554	-1.30728	-2.50827	-1.21056	0.449085	-0.474824	-2.12175	-1.79843	0.833974	-4.74303	-1.67657	-1.23299	-4.48225	2.88813	-0.0107415	2.33728	-1.07497	-4.81291	1.1889	0.402313	-0.357351	0.70791	3.83326	1.49052	-1.3006	-3.02848	209.651
-0.433814	-0.0936819	-0.0275409	0.110855	-0.209975	-0.107935	0.0569584	-0.211013	0.495956	-0.308761	-0.0991327	0.00984155	-0.381824	0.101028	0.0362607	0.0715269	0.107647	-0.70177	-0.225468	-0.0504945	-0.486555	0.206646	0.0214693	0.0405395	-0.121549	-0.446321	0.26054	-0.233548	0.162527	0.133715	2.04688
0.0171584	-0.0792386	-0.00548487	0.00530486	0.0266929	0.000379429	-0.00549011	0.0242704	-0.00377208	0.00713693	-0.0158514	0.0121224	0.0156878	0.00175797	0.0207401	-0.0223487	-0.00125921	0.00178509	-0.0197887	0.0262058	0.036991	0.0277691	0.0111499	0.0270312	-0.011569	-0.0258735	-0.0680436	0.00721306	0.0151422	-0.00392428	0.0194129
0.0054794	0.00338722	0.00335834	0.00298876	-0.000859663	-0.00715834	0.00183555	-0.00066551	0.0014187	-0.000723608	-0.00235232	9.72439e-05	-2.20705e-05	-0.00189786	0.000887274	0.00172424	0.00207214	-0.00521503	0.000524321	-0.00156889	0.000282924	0.000593572	0.00203836	0.00168997	0.00111551	0.00015844	-0.0013173	0.00113668	-0.00400809	-4.25876e-05	0.000194976
0.000275016	0.00010998	0.000170817	8.16929e-06	0.000322432	2.09432e-05	-3.64835e-05	0.000210035	4.8696e-05	4.65173e-05	6.76965e-05	3.12802e-05	0.000118287	-3.6294e-05	-0.000145639	-0.000235187	-8.01737e-05	0.000134413	0.000107607	6.10893e-05	-0.000136111	6.73487e-05	-0.000127	9.22069e-05	-0.000138634	0.000170215	-0.000165501	4.53167e-05	-8.85354e-05	9.47252e-05	5.50697e-07
-4.904e-06	-2.38692e-06	-3.87771e-05	-6.4917e-05	3.97154e-07	-2.02966e-06	-3.76771e-06	1.01297e-05	3.65934e-06	4.03424e-06	1.92567e-05	-2.98423e-06	3.18943e-06	2.9931e-07	1.09513e-05	-2.23173e-05	-8.01945e-06	-2.40385e-06	-3.50967e-05	3.80033e-06	-1.95068e-05	-5.92743e-06	1.42429e-05	-5.12679e-05	-1.42644e-06	2.17065e-06	5.55779e-06	-2.86115e-05	-1.43783e-05	2.29584e-07	1.25326e-08
3.33529e-07	1.01336e-06	1.71686e-07	1.73926e-06	1.50716e-06	-6.65799e-07	2.42835e-07	-6.45627e-07	1.64978e-07	-1.05324e-07	5.49288e-07	-6.26236e-06	-1.77111e-07	-2.91762e-08	-3.40642e-07	7.32827e-08	-4.91551e-07	-1.42878e-06	6.1304e-07	6.14158e-07	-9.29346e-07	-1.52197e-07	-4.49372e-07	-1.0549e-06	-1.45896e-06	6.19375e-07	1.90381e-06	1.49043e-06	-3.06558e-07	3.22175e-07	6.08875e-11
-1.49398e-08	-8.238e-08	2.10782e-08	1.84707e-08	-2.7554e-08	2.14863e-07	-1.00083e-07	-1.35355e-07	-2.11615e-07	1.01288e-07	-1.57425e-07	2.0492e-08	2.93959e-08	3.83305e-09	-5.26077e-08	-2.23212e-07	5.27013e-08	-9.95197e-08	5.6759e-08	-4.83824e-07	2.63677e-08	3.46707e-08	-1.69848e-07	4.42737e-09	9.3803e-09	1.87215e-08	-2.59294e-10	6.11056e-08	7.21961e-08	3.58885e-08	5.08197e-13
-1.63079e-09	9.9864e-10	-8.74024e-09	-3.8352e-08	-7.68511e-09	-8.80745e-09	2.2875e-09	-2.31547e-08	2.95475e-10	-4.68933e-10	-1.52003e-08	-5.7708e-10	-8.8251e-09	-5.08369e-09	1.58376e-09	2.04532e-08	-1.06483e-10	7.98072e-09	-2.5161e-08	3.16721e-09	-6.74717e-09	-9.14347e-11	-1.49438e-09	-8.72286e-10	5.77016e-09	-3.75149e-09	1.20725e-08	-5.87346e-09	9.63542e-09	1.32661e-08	4.23697e-15
8.26148e-11	-9.43439e-10	-1.74489e-10	-3.63039e-11	-7.55516e-10	-2.0747e-09	5.15017e-12	-1.2562e-09	-8.60655e-10	-2.36231e-10	-3.31508e-11	2.86196e-10	7.76487e-10	-2.50852e-10	-1.64021e-09	2.48857e-09	-1.41002e-10	-6.88602e-10	-9.48027e-10	-3.74097e-10	-1.01446e-09	-1.09185e-09	2.65352e-10	-3.30349e-10	-4.94595e-10	-9.19071e-11	1.365e-10	8.18213e-10	-8.82733e-10	1.53529e-09	2.58217e-17
1.14453e-10	4.21663e-11	-1.87634e-11	-1.47876e-10	-8.99857e-11	5.49703e-11	-2.55009e-10	2.64723e-11	1.81946e-10	1.51741e-10	1.37056e-10	7.33153e-11	-1.24131e-11	2.14698e-11	-4.06235e-11	-7.53478e-11	2.08678e-11	-4.47808e-12	-7.45252e-11	-1.36468e-10	-4.38633e-10	1.70946e-11	-1.04515e-11	2.53332e-11	-4.8316e-12	3.30992e-11	7.74891e-12	-1.42689e-11	-2.84574e-11	1.22508e-11	4.22596e-19
2.57075e-12	9.60965e-12	-1.38873e-12	-6.64293e-12	6.90308e-12	3.65204e-13	6.24528e-12	-8.36494e-12	-1.65451e-12	3.82009e-12	-2.08836e-13	-1.50417e-12	6.65363e-12	-2.29711e-12	4.07478e-12	1.19882e-12	-8.91623e-13	-4.01467e-12	1.32277e-12	-1.63244e-11	2.19312e-12	1.18759e-11	3.13882e-12	-2.22777e-12	-1.59894e-12	-9.52549e-12	-2.36289e-12	9.04911e-12	6.56203e-12	4.68635e-12	1.08059e-21
-2.33884e-13	-5.23388e-13	-6.87537e-13	2.75745e-13	2.65825e-13	2.8832e-13	-1.21079e-13	3.41347e-13	-2.62203e-15	-3.38048e-13	-2.212e-14	1.55464e-12	-6.1706e-14	-1.5056e-12	-6.0932e-13	1.24719e-13	-7.82505e-13	-5.7905e-13	-6.83765e-13	3.69292e-13	6.86338e-13	1.66593e-13	-1.56966e-14	-2.23421e-12	-1.29171e-13	1.3048e-12	-6.94777e-13	2.40263e-13	4.39547e-14	-4.37242e-14	1.56572e-23
4.35569e-14	-7.32351e-14	2.72903e-14	2.3347e-15	-1.19835e-13	-3.2457e-14	-3.37865e-14	-1.87739e-15	1.81986e-13	2.82591e-14	-9.50521e-15	8.29643e-14	6.89437e-14	3.95403e-14	1.18972e-14	-1.943e-14	2.24266e-15	7.91758e-15	-2.36358e-13	8.01828e-14	-6.19578e-14	9.75707e-15	1.57007e-15	3.74677e-14	7.41438e-15	3.88125e-14	-6.27469e-14	-8.42135e-14	-1.69364e-14	-2.7388e-15	1.52884e-25
-3.82201e-15	-1.50523e-15	-6.67485e-16	6.84095e-15	-1.23984e-14	5.7516e-15	-1.02836e-14	-9.70698e-16	1.90707e-15	-1.86409e-15	-2.5168e-15	-1.95763e-15	4.03793e-15	-3.42805e-15	2.57778e-16	-4.44662e-15	-6.47362e-15	-2.86626e-16	1.26326e-14	-1.8352e-15	-4.12301e-15	1.92176e-15	-3.7286e-14	1.27384e-14	-1.31704e-15	6.78002e-16	6.08677e-15	-3.0437e-15	2.53487e-15	-1.0998e-15	2.25707e-27
-1.83393e-15	-5.05304e-17	-9.28188e-18	-2.12197e-16	-4.72168e-16	1.85433e-16	-7.34014e-16	5.07502e-16	-4.32096e-16	-1.36444e-16	1.18686e-16	6.46818e-17	-5.39467e-16	-2.38421e-17	2.78656e-17	-5.676e-17	-3.01837e-16	-1.21879e-15	2.04617e-15	5.72701e-17	1.33283e-15	-2.09775e-17	5.0403e-17	9.90004e-17	-1.15952e-16	8.37665e-16	2.86028e-16	-1.39215e-16	-1.88712e-16	1.02914e-16	1.34022e-29
-3.18874e-17	4.78845e-17	1.55905e-17	-1.33966e-17	1.34055e-16	-1.80691e-17	-1.76584e-17	-1.0228e-16	-9.43905e-18	-3.19056e-17	-1.11957e-17	-2.65184e-17	-1.08037e-17	9.04095e-18	1.00499e-17	-1.75031e-17	1.77962e-17	1.12124e-17	5.38494e-18	-2.07334e-17	-1.22732e-17	-5.99765e-18	6.46789e-17	1.86162e-17	-3.95785e-18	3.09432e-17	-1.25045e-17	-5.98574e-17	-2.64001e-17	-8.43188e-17	5.34808e-32
-1.96549e-18	-5.39082e-18	-6.30299e-19	6.648e-18	1.43815e-19	-6.58058e-18	1.93691e-18	9.31715e-19	-1.5415e-18	3.29688e-19	4.30225e-19	-6.28544e-18	-1.33229e-18	-4.31173e-18	1.9111e-18	1.29389e-18	-7.07724e-18	8.64161e-18	-4.53968e-18	1.72964e-18	6.28486e-18	-2.22739e-19	-1.62051e-18	1.58183e-18	1.01961e-18	-4.07812e-18	-1.12156e-18	-1.34978e-18	-2.08382e-19	-3.84911e-18	4.21983e-34
-4.74989e-19	5.26335e-19	-1.20925e-19	-5.71869e-19	-2.15893e-19	-4.38338e-19	-2.59841e-19	7.1831e-19	2.45116e-19	2.53138e-19	-8.3811e-19	-4.28244e-19	-1.46299e-19	2.1137e-19	4.70227e-19	1.34008e-20	1.17944e-20	9.40557e-20	1.34366e-20	8.26739e-20	1.09952e-19	3.78054e-21	4.14012e-19	2.45414e-20	-1.52684e-20	-7.5212e-20	2.23009e-19	5.0085e-20	-9.49008e-20	-3.15816e-19	3.33088e-36
1.03853e-20	1.53295e-20	4.9211e-20	4.50169e-21	-5.09623e-20	-5.11869e-20	8.34284e-21	9.81786e-22	-2.98341e-20	7.70334e-21	-2.69455e-20	7.82685e-21	-1.41822e-20	-1.35183e-22	7.41032e-21	-4.00397e-20	5.96413e-22	1.02064e-20	5.85986e-22	6.18334e-20	3.46236e-20	-3.14335e-20	-1.59944e-20	-2.84282e-20	1.91075e-20	-7.56799e-21	2.90158e-20	-8.35346e-20	3.24262e-20	-2.10773e-20	2.85857e-38
7.79965e-22	1.25571e-23	2.49284e-22	-2.0511e-21	-9.74212e-22	4.81526e-22	-2.37283e-22	-7.50687e-22	5.68416e-21	2.36659e-21	8.66375e-22	5.74699e-21	-2.58817e-21	6.1587e-21	3.56378e-22	2.51766e-22	4.23598e-21	4.90379e-22	2.82399e-21	-2.67164e-21	-5.80143e-22	2.52004e-22	3.51526e-21	5.76633e-23	5.69728e-22	9.38033e-22	5.90718e-22	-2.06908e-21	1.53936e-21	-6.38675e-22	1.77855e-40
-4.29378e-22	-8.80106e-23	-4.14194e-22	-8.13513e-23	-6.88123e-23	-7.47244e-24	7.5301e-23	-8.27502e-23	2.28124e-22	-1.65557e-23	4.26651e-23	-1.13613e-22	1.75556e-22	2.07863e-22	-3.61257e-23	-2.40841e-24	3.98132e-22	-8.54423e-22	5.57538e-22	-4.63823e-23	1.9414e-22	-2.79079e-22	1.11436e-22	3.66936e-22	6.26533e-22	9.67579e-22	4.7478e-23	4.98835e-23	1.07784e-22	-2.75472e-23	3.34003e-42
-1.09843e-23	-3.12334e-24	1.8009e-23	-2.0725e-23	-2.77262e-25	-1.45083e-24	-5.48482e-24	-1.74093e-23	1.96517e-23	-3.24708e-23	2.66403e-23	-7.5529e-23	-2.66468e-23	-1.93484e-23	8.47185e-24	-3.62397e-23	5.81507e-23	8.39372e-24	-1.50754e-22	-9.72098e-24	1.59465e-24	-3.4797e-24	-4.72054e-23	-4.76961e-24	2.05748e-23	1.16611e-23	6.92699e-24	1.08108e-23	-9.05408e-24	3.21908e-23	4.19253e-44
1.70991e-25	-3.25504e-24	-1.25854e-24	-6.41566e-26	-1.11765e-24	-3.16742e-24	5.00005e-24	1.44517e-25	-9.59986e-25	3.1292e-24	-2.5516e-24	2.25311e-24	-2.82457e-24	-1.33432e-24	-5.10635e-24	-3.47667e-24	1.21281e-24	-4.16236e-24	2.82488e-25	3.70994e-24	1.14167e-24	4.32892e-25	-6.03495e-24	-1.67139e-24	2.5434e-24	1.25062e-24	-5.51076e-25	3.08028e-24	3.02818e-24	2.62702e-25	2.19145e-46
-2.16187e-26	-1.47008e-25	-2.95548e-27	6.91017e-25	-1.92144e-25	9.60471e-26	2.9017e-26	7.21374e-25	1.65779e-25	5.27399e-25	1.97481e-25	-4.90522e-25	-1.5567e-25	4.24203e-26	4.29391e-26	3.73268e-25	-1.83887e-25	-1.12686e-26	-6.9678e-26	-4.41578e-26	9.6212e-26	1.66454e-25	-2.35094e-26	-2.71161e-26	-1.16408e-25	4.74631e-26	-3.55922e-26	-8.58703e-26	-2.83938e-26	-2.18458e-25	1.97138e-48
-1.5523e-26	1.82576e-26	-3.15644e-26	1.08696e-26	1.15745e-26	-1.64004e-27	-1.9618e-26	9.46534e-27	-9.88707e-27	-8.43007e-27	7.77379e-27	-6.79263e-27	8.30936e-28	-5.51845e-27	8.52791e-27	-1.00224e-27	-3.04449e-26	-4.17301e-27	8.8387e-27	1.02925e-26	-2.22016e-27	8.32652e-27	4.73263e-27	-1.40445e-26	2.46842e-26	3.34889e-27	-4.69862e-27	4.5215e-26	7.85535e-27	-6.21535e-27	6.88975e-51
-1.54382e-27	-2.91785e-28	-1.20035e-28	3.69757e-27	2.12072e-27	-1.51645e-28	-1.50564e-27	1.66831e-28	3.61263e-27	-1.88991e-27	-1.56841e-27	6.18487e-28	-3.79506e-28	-2.96607e-27	-2.68696e-27	-2.1022e-28	-2.26088e-28	7.60516e-28	-1.0097e-27	-3.09632e-28	1.94127e-27	3.05697e-27	-9.91441e-28	-2.17459e-27	-3.86899e-27	-8.03892e-29	-2.59544e-28	8.86442e-29	1.28724e-27	-8.41033e-28	9.66263e-53
4.43157e-28	-2.48008e-28	-2.18241e-29	-1.48578e-30	6.31601e-28	1.08501e-28	-1.11924e-28	3.79034e-29	5.53973e-29	8.13938e-29	1.33167e-28	5.01566e-30	-2.89359e-29	8.56382e-30	7.83821e-28	-6.89461e-29	1.657e-28	-1.32445e-28	-1.50989e-28	-4.15443e-29	1.03123e-29	2.86124e-29	5.01742e-29	5.33822e-29	4.91772e-29	-1.09439e-28	-8.28291e-29	-5.999e-29	-4.83185e-29	2.21716e-29	1.43402e-54
1.71387e-29	-2.27262e-29	-6.58892e-30	-1.10284e-29	-3.42342e-30	5.14423e-30	1.35356e-29	-1.42107e-30	-2.08213e-29	2.05008e-30	2.26262e-30	-2.33112e-30	5.18319e-30	-1.82974e-29	-9.82417e-30	1.34969e-29	5.77277e-30	-4.68754e-30	1.37941e-29	5.42021e-30	6.45525e-30	-7.00032e-30	6.6087e-30	1.04456e-29	-8.01e-30	-7.20999e-30	-1.26933e-30	9.95325e-30	4.90507e-30	3.77356e-29	4.47056e-57
4.67284e-31	-1.15513e-30	3.06234e-31	-1.97727e-30	1.22484e-30	7.27103e-32	5.42926e-31	4.18071e-30	3.98262e-30	2.47794e-30	8.6332e-31	-5.05483e-31	-2.78754e-31	3.73254e-30	1.39646e-30	-2.23544e-30	-1.50331e-30	-9.44175e-31	4.09997e-31	4.41297e-31	-3.06291e-32	-2.09774e-30	-3.64941e-30	-1.7482e-31	7.86674e-32	-1.6068e-31	1.22751e-30	-5.63533e-31	-3.26887e-31	-1.40175e-31	9.20412e-59
1.41137e-31	3.11466e-32	-1.00794e-31	7.75359e-33	-2.7368e-33	3.51807e-32	1.3488e-31	-1.02105e-31	3.22238e-32	5.44955e-32	3.03809e-32	5.5148e-32	-3.06773e-31	-2.41269e-31	5.89557e-33	2.99141e-33	-1.48615e-31	-1.2299e-32	9.57108e-32	8.79287e-32	2.58421e-32	2.64879e-32	-4.77332e-32	-2.95486e-32	-2.52507e-32	5.0603e-32	2.0663e-31	-7.71813e-32	1.24448e-32	1.2083e-32	3.17112e-61
6.49194e-33	-2.46831e-33	3.21444e-32	-2.39877e-33	-2.34481e-32	5.47424e-33	1.87603e-33	9.94198e-33	3.0924e-33	8.64436e-33	1.39593e-33	1.36686e-33	1.52469e-32	-2.02657e-33	-2.01276e-32	9.13607e-34	1.31278e-33	-5.10256e-34	-3.35743e-33	1.2372e-32	-3.47749e-33	2.30182e-32	-2.07357e-33	-1.6664e-33	-2.48338e-33	-1.30036e-32	-1.0855e-33	-8.30007e-33	-2.62445e-32	3.01602e-34	4.14956e-63
1.21042e-34	-9.71993e-34	9.31763e-35	3.99307e-34	-2.45484e-34	-1.54167e-34	4.76452e-34	2.89506e-34	1.28205e-33	1.70779e-33	-2.112e-34	7.99354e-34	-6.78804e-34	-1.58974e-33	1.85257e-34	-2.91494e-34	-1.88252e-34	-2.32402e-34	-3.23963e-34	1.29384e-34	-3.93415e-34	9.40226e-34	-8.15124e-34	4.81875e-34	2.91876e-34	-1.44769e-35	1.11514e-33	-5.51067e-34	1.21779e-34	8.09589e-34	1.4323e-65
-2.95154e-36	-2.86022e-35	-2.02431e-35	-6.20784e-36	2.0121e-35	2.48354e-34	-5.12326e-35	1.33646e-34	-1.21972e-34	-1.56269e-36	-1.85271e-34	-1.57058e-34	1.99534e-35	-1.01757e-34	4.65564e-35	-2.67946e-35	8.36787e-35	4.15127e-35	-7.70653e-35	-3.93706e-36	-1.739e-34	3.86261e-35	-5.07975e-36	-2.62266e-35	2.11137e-34	-5.30735e-35	-2.24978e-34	7.47504e-35	1.95356e-35	4.00899e-35	3.2407e-67
3.19111e-37	4.92185e-36	2.19758e-36	7.73636e-36	-2.04132e-36	2.98826e-37	-3.37464e-36	-7.11876e-37	-5.44084e-37	-3.52249e-36	1.04178e-35	-7.20069e-36	-7.02355e-39	8.67319e-37	-1.4375e-36	-4.21836e-36	2.82619e-36	-5.02658e-37	1.42124e-37	5.94507e-37	-1.57786e-35	3.18745e-37	-7.50045e-36	-1.29751e-35	-7.7647e-36	-3.84104e-36	-2.67716e-36	9.97766e-36	-7.11062e-37	2.84167e-37	9.63497e-70
1.15176e-38	-8.29894e-39	-1.17133e-37	-1.395e-38	3.71716e-37	2.32242e-37	-1.17342e-37	7.27029e-37	9.72295e-38	-1.28512e-36	2.703e-37	1.14777e-37	1.50656e-36	1.37278e-36	1.15184e-36	-2.65403e-37	-2.41895e-37	7.66691e-37	3.90832e-37	4.93789e-37	2.60449e-37	-6.27265e-37	1.30819e-37	6.13243e-37	3.52966e-37	-2.4297e-37	3.62816e-37	-8.31666e-37	8.27234e-37	4.96476e-37	1.18823e-71
-1.28633e-37	4.98583e-38	-3.02307e-38	2.31524e-38	-3.75197e-38	-2.9881e-38	1.13147e-38	-3.35434e-38	1.01437e-37	5.234e-38	-1.53576e-38	2.28882e-38	2.57769e-38	3.47676e-38	4.04556e-38	1.83449e-37	-3.86335e-40	-1.21079e-37	-2.73887e-39	-4.90473e-38	2.443e-38	-1.26273e-37	-1.67023e-38	-2.00528e-38	6.01418e-39	2.48902e-37	-1.22393e-37	-1.66258e-38	-2.62432e-38	-8.91896e-38	1.95173e-73
-1.33053e-40	-5.01756e-39	-4.91204e-39	2.906e-39	4.38809e-40	-5.03873e-39	1.72532e-39	1.30678e-38	9.9119e-39	1.06929e-38	1.1165e-39	-7.37828e-39	1.4658e-39	-1.3944e-40	-3.28378e-39	-5.27393e-40	-4.96019e-39	-2.55367e-39	-2.98832e-40	2.21788e-39	7.45454e-41	-6.2017e-39	-2.01852e-39	-3.09906e-39	1.12651e-38	1.13701e-39	-1.36695e-38	3.25062e-39	8.65301e-39	8.79748e-40	1.02813e-75
-1.21799e-40	-5.19821e-40	3.3922e-40	-2.12952e-40	9.79872e-40	1.61545e-40	2.82069e-40	1.1838e-41	-1.82827e-40	-1.83014e-41	9.30807e-41	5.75549e-41	7.65277e-40	-3.05775e-41	-7.96631e-40	6.27482e-40	7.26254e-41	-2.32846e-40	1.63806e-40	1.06263e-39	-6.99942e-40	-1.54429e-40	-9.66556e-40	7.91871e-40	3.96027e-41	-4.90371e-40	4.44103e-40	2.09002e-40	-1.589e-39	6.10154e-40	9.84279e-78
-1.04611e-41	-2.50536e-41	5.81529e-42	1.59819e-41	2.78721e-42	1.35945e-41	3.08407e-41	-2.52123e-41	5.25373e-42	-3.50878e-41	6.84861e-42	-1.45169e-42	6.49563e-42	-7.03441e-41	-4.0699e-41	-2.96505e-41	-4.57418e-41	3.45399e-41	-9.91084e-42	1.22849e-41	-2.53473e-41	-5.98627e-41	3.63518e-41	2.39367e-41	6.25758e-42	1.14395e-41	-6.60936e-41	-2.13121e-42	1.59212e-41	1.30156e-42	2.60926e-80
-1.47733e-42	-8.16861e-43	-1.1579e-43	-9.54214e-42	-1.17546e-42	-3.85432e-43	-4.35695e-42	-6.05403e-42	-2.90141e-42	-2.88568e-42	-8.15475e-43	8.94876e-42	2.22127e-42	2.16494e-42	3.65221e-42	8.86402e-43	2.80384e-42	-6.60438e-43	-7.47242e-43	-7.01903e-43	4.07458e-42	1.21348e-42	-7.95603e-43	-3.33959e-42	2.83018e-42	-3.5974e-42	-1.32202e-42	-3.92678e-42	-1.70991e-42	6.61366e-43	3.53005e-82
8.40544e-43	-4.10815e-43	-4.4338e-43	-1.26538e-43	4.74104e-44	2.15122e-43	-1.01349e-42	5.98868e-44	-2.81664e-44	9.28742e-44	3.23132e-43	-2.19949e-43	-7.58659e-43	2.80584e-43	-1.17056e-43	1.35126e-43	4.85104e-44	1.99028e-43	-9.91602e-44	2.49054e-44	-1.96096e-44	-9.2566e-44	2.25184e-43	-4.55836e-43	9.13652e-44	-2.13474e-43	-5.66286e-44	-3.17225e-43	3.40381e-43	-1.08382e-43	3.62084e-84
-4.70904e-45	1.57571e-45	3.22944e-46	2.68569e-44	-1.37991e-45	2.89432e-44	-5.74817e-44	2.72447e-45	6.23749e-44	2.40389e-45	-9.36277e-45	4.89487e-44	-3.96219e-44	1.76358e-45	2.78653e-45	2.26404e-44	3.89159e-44	4.79707e-44	7.4587e-45	-3.01786e-44	-5.20255e-45	-4.17149e-45	5.19244e-44	-1.30435e-44	-5.04514e-44	-2.61982e-44	-1.45757e-44	-4.02241e-46	1.23029e-44	-2.53084e-44	2.52996e-86
-2.3679e-46	3.92572e-47	-1.58462e-45	-3.97868e-45	-4.07371e-46	2.03126e-45	2.39695e-46	5.36444e-45	-1.11136e-45	-1.26285e-45	-3.01603e-46	8.4581e-46	-9.23242e-46	6.32973e-46	5.51791e-45	-1.35288e-45	-3.96884e-46	2.11964e-45	1.86908e-45	1.65221e-45	4.25461e-45	-2.34229e-46	-7.36838e-46	-6.38178e-46	-1.26332e-45	3.36475e-45	5.32056e-45	-3.81162e-47	9.34295e-45	-1.03456e-45	2.48261e-88
5.05617e-46	-1.17048e-46	-4.93137e-46	1.6792e-46	-3.19525e-46	1.20263e-46	1.45304e-46	-2.0681e-46	-2.08574e-47	1.04945e-46	-4.20267e-46	4.00542e-47	-2.80128e-47	2.8206e-46	2.83409e-47	-1.84027e-46	9.3664e-48	-1.17757e-46	-3.80108e-46	3.14447e-46	-2.9731e-46	-7.37458e-47	-7.7681e-47	-1.66417e-46	-2.94896e-46	1.08602e-46	-6.1707e-48	-6.31699e-47	5.80677e-47	3.61387e-46	1.6475e-90
1.84667e-47	3.35011e-47	-5.16848e-47	-2.66095e-47	-1.73991e-47	-4.45765e-48	8.30055e-48	8.79982e-48	3.10787e-48	2.08502e-47	3.55359e-48	4.86696e-47	-1.49055e-47	-2.73253e-47	1.80015e-47	4.26294e-47	-3.30795e-47	-2.67813e-47	1.29412e-47	3.72403e-47	-6.0657e-48	6.15019e-47	1.09688e-47	1.54001e-47	6.80293e-48	3.64621e-48	-5.69111e-47	3.10338e-47	-2.38228e-48	-8.46988e-48	2.31291e-92
-1.78954e-48	-7.53497e-49	1.50858e-48	-2.76488e-48	2.32306e-49	-4.62555e-49	4.23641e-49	-3.1809e-48	4.01105e-49	-1.00913e-48	5.7854e-49	2.58691e-49	-1.83267e-49	-2.81636e-48	-6.69125e-48	1.97319e-49	1.95292e-48	-1.5744e-48	-1.52996e-49	4.85944e-48	3.63149e-49	3.56743e-49	-5.88734e-49	3.50992e-49	-7.5946e-49	-2.81765e-48	1.79184e-48	-8.16204e-50	7.15811e-48	1.52962e-49	1.72269e-94
-6.30178e-51	-2.27889e-50	1.39689e-50	4.88186e-50	-2.48948e-50	-7.5774e-50	6.64639e-50	2.79056e-49	-7.62144e-50	-9.57078e-51	2.24323e-49	-2.57766e-49	8.33841e-52	-1.55719e-50	-1.14147e-49	1.65533e-50	4.59297e-49	1.89343e-49	-8.22177e-51	1.96054e-49	2.85475e-49	8.85291e-50	2.69583e-49	-1.3078e-49	8.35093e-50	-1.453e-49	-1.42688e-49	1.63166e-50	-1.64653e-49	-1.24339e-49	7.83704e-97
5.81338e-51	-2.56566e-50	5.31207e-50	2.24726e-50	-3.02427e-51	2.66306e-50	-1.98844e-50	-5.64172e-50	-7.72086e-51	-7.19224e-51	-3.14584e-51	-5.35576e-51	-6.18325e-51	1.65279e-50	3.69383e-51	-9.5263e-51	8.41309e-52	5.18071e-51	3.821e-51	1.52412e-51	-4.40511e-51	8.75774e-52	2.11904e-50	2.58044e-50	-2.9171e-50	5.06612e-51	1.86909e-50	-6.50591e-51	4.42618e-50	-4.22618e-50	1.50742e-98
-1.21166e-51	-5.17106e-52	-2.75454e-52	1.16737e-51	-7.98597e-53	-5.99372e-52	-2.43475e-53	-5.95528e-52	-2.21191e-53	-1.26127e-52	-1.19411e-51	-3.69363e-52	1.50527e-51	-6.67526e-53	2.62061e-51	-3.0017e-52	-1.72353e-51	-4.60214e-51	-1.27983e-52	1.08614e-51	4.41903e-54	-1.88005e-51	-4.90641e-51	4.36692e-52	-2.54968e-52	1.2635e-51	-3.42826e-52	1.72498e-53	-2.8588e-53	1.58011e-51	7.21231e-101
1.7771e-52	-8.53176e-53	9.32845e-53	2.89891e-53	-2.35935e-53	-2.61937e-52	1.3853e-52	3.13918e-52	1.46381e-52	2.26423e-53	-6.65881e-53	1.78896e-53	-1.07987e-52	-1.01068e-52	-1.02854e-53	-3.59907e-53	5.98116e-53	4.20907e-52	1.63727e-53	-1.15926e-52	-3.73018e-53	-4.68446e-53	-9.56843e-53	6.47803e-53	-2.28404e-53	1.11517e-52	3.2853e-53	-9.07531e-53	3.65923e-53	-1.22035e-52	5.35166e-103
8.828e-54	3.11656e-54	8.87104e-54	1.19101e-54	-5.27156e-54	2.79023e-53	-3.53962e-54	3.99106e-54	2.19353e-54	-1.18277e-53	9.38101e-54	-2.4457e-53	-3.60599e-54	3.74694e-54	9.97671e-54	-3.68468e-55	-5.92544e-54	1.3937e-53	1.09793e-53	-8.75535e-54	-9.664e-54	6.25213e-55	8.71958e-54	-3.03849e-54	3.03403e-54	4.15238e-54	-4.44931e-53	2.06859e-53	-1.47151e-53	-3.89641e-55	5.21639e-105
-3.61192e-54	-1.53404e-54	-2.21921e-54	-1.80822e-54	-6.24242e-55	1.71211e-55	1.29166e-54	-8.59084e-55	2.31515e-55	-1.83703e-55	1.50736e-55	-9.53784e-55	-3.44873e-55	7.38315e-55	6.89196e-55	-1.03515e-54	5.64471e-55	-3.68099e-55	-9.90687e-55	-1.5819e-54	1.04594e-55	1.07762e-55	-4.36695e-55	2.8271e-54	-1.76292e-55	-1.04639e-54	5.71056e-56	-1.00323e-54	2.31978e-54	3.07767e-55	4.94052e-107
-2.29749e-55	2.18667e-56	7.35005e-56	-2.38049e-56	-2.96129e-55	-1.95853e-56	8.45182e-56	1.08321e-55	-3.29391e-56	2.38421e-55	1.36661e-55	6.78028e-56	-2.94351e-56	-9.02119e-56	5.78618e-56	1.73111e-55	4.4625e-56	8.37492e-57	1.46049e-56	1.03199e-55	-5.39767e-56	-6.90242e-56	-1.60809e-55	5.09076e-56	1.33069e-55	-1.82115e-56	5.01452e-56	-5.23022e-56	-1.60399e-56	-2.33186e-56	3.62852e-109
3.0415e-58	6.41934e-57	-4.71389e-57	1.87985e-56	1.64229e-56	-3.43313e-57	-2.54861e-57	-1.34326e-56	2.31822e-57	7.23757e-57	-5.95069e-57	-5.11016e-57	4.49813e-57	-1.89052e-57	5.04514e-57	-2.4914e-56	2.61446e-57	8.65871e-57	3.76236e-57	-9.44602e-57	-2.18708e-57	-9.36948e-57	4.79711e-57	-7.73878e-58	1.44719e-56	1.61538e-56	1.33337e-56	-3.39152e-57	2.74067e-57	1.20912e-57	2.6446e-111
-1.26432e-57	-1.2658e-58	-3.18736e-58	-2.18072e-57	2.7951e-60	-4.67856e-58	-8.612e-58	-4.52458e-58	-3.56791e-59	8.27686e-58	2.71609e-58	1.13438e-57	-9.75626e-59	-2.53264e-57	-2.77643e-58	-2.46694e-58	-3.01816e-58	2.49959e-58	1.97924e-59	9.76158e-58	1.11497e-57	3.9429e-58	2.34304e-58	-6.10839e-59	2.90981e-58	6.79104e-58	-4.06088e-57	2.47406e-58	-5.4974e-58	3.92354e-58	3.63636e-113
-2.59101e-59	1.63338e-59	4.33562e-59	-3.53993e-59	3.45825e-59	3.85089e-59	-1.11037e-60	3.88885e-59	-5.11441e-59	6.16181e-60	1.45423e-58	3.95646e-60	6.44189e-59	2.84645e-59	-6.0823e-59	-3.83401e-59	-1.21551e-58	-1.79105e-59	-2.17266e-59	-1.00302e-59	5.74206e-59	2.58346e-59	-4.1795e-59	-1.02267e-58	1.63219e-58	3.09284e-60	-8.02889e-59	8.48495e-59	6.20164e-59	3.51538e-59	1.19426e-115
-5.50495e-60	-1.13343e-60	-6.61356e-60	-2.17571e-60	6.57981e-63	4.15018e-60	-1.14696e-62	9.5976e-61	1.29593e-60	5.17792e-60	3.44527e-60	-1.25768e-59	-5.10971e-60	9.95456e-64	2.97662e-61	3.12168e-60	-1.25646e-60	2.35724e-60	1.14638e-59	1.24185e-60	-5.71719e-62	5.05332e-60	2.54592e-60	1.19483e-59	6.56368e-61	1.97998e-61	-6.40936e-60	-3.4718e-60	-3.37655e-60	1.84293e-59	1.05221e-117
-7.64843e-61	-4.42808e-61	-6.90482e-62	7.24801e-61	1.76804e-63	3.68101e-61	-4.92189e-61	4.01846e-61	5.97312e-61	-4.22616e-61	2.45e-61	2.3773e-61	1.15443e-60	-6.07838e-62	-8.26943e-62	5.96759e-61	-8.54676e-61	-2.94113e-62	4.41513e-62	2.68464e-61	1.08398e-60	-5.81667e-62	2.2603e-61	-8.2324e-62	-7.39259e-61	2.73277e-61	-6.01288e-61	6.40034e-61	5.47692e-61	9.68636e-61	8.8739e-120
-1.6539e-62	-2.96138e-63	4.5737e-62	-4.78308e-63	-5.84394e-64	2.6761e-63	-3.79664e-62	-1.97597e-63	8.28544e-63	-3.35963e-62	3.56037e-62	-2.64647e-62	-3.41867e-62	4.74507e-62	-2.30521e-62	1.87019e-63	-4.11605e-62	-2.80848e-62	8.26663e-62	1.45322e-61	-1.05675e-62	-3.68769e-63	-1.46177e-62	6.99391e-62	-6.03208e-63	-1.42015e-62	3.29298e-62	-1.37208e-62	-1.20215e-61	4.83185e-62	6.4933e-122
5.10948e-63	1.29372e-62	2.04437e-63	-7.52008e-63	-7.16968e-63	-6.13536e-63	-2.39473e-63	-1.40116e-64	5.1798e-64	-7.53787e-63	4.66597e-63	-8.32819e-63	6.65117e-63	-4.611e-64	1.92243e-63	-4.44625e-63	5.25817e-63	-5.13263e-63	-9.43341e-63	2.02362e-63	2.87032e-64	-4.93078e-63	5.17874e-63	1.70001e-63	9.59296e-63	8.95369e-65	-2.85572e-63	1.63309e-62	-2.66664e-63	4.24983e-64	1.1405e-123
-4.45163e-64	7.25153e-65	1.51921e-64	-1.65708e-63	-1.4893e-64	-2.59325e-64	1.2814e-64	6.7622e-64	2.4321e-65	8.24031e-65	3.88232e-64	6.40983e-64	3.96538e-64	-6.78635e-64	2.78202e-65	2.71217e-64	-2.26606e-64	7.38714e-65	-4.39365e-64	-4.42419e-64	-7.11507e-64	-1.70363e-64	5.1316e-65	-2.64603e-64	-1.71815e-65	4.09348e-64	-3.91659e-64	-3.03671e-64	4.96684e-64	-1.03413e-64	6.52099e-126
1.71649e-65	-2.89482e-65	2.54712e-66	9.94536e-66	3.21818e-65	5.13013e-65	-6.84393e-65	4.24089e-65	1.54954e-65	6.14269e-65	-1.12568e-65	7.58168e-67	-4.23545e-65	-5.84877e-65	-1.13465e-64	1.15453e-65	-4.1243e-66	-3.73475e-65	-4.34786e-66	-4.7632e-65	2.50356e-65	-6.58652e-65	9.07821e-65	1.91076e-65	-1.65948e-65	-2.89187e-66	-4.14878e-65	1.1404e-65	-7.06341e-66	-9.78543e-66	5.33028e-128
2.44732e-66	-7.03938e-67	9.32351e-66	-3.85096e-68	-6.05791e-66	-1.32832e-65	9.14451e-67	1.66805e-66	8.16566e-67	-2.08151e-66	1.33446e-66	-5.13388e-66	1.35742e-66	-2.7933e-67	1.38507e-66	5.44785e-66	8.20693e-67	7.59012e-66	-5.23793e-66	2.97639e-67	-3.40351e-66	1.39693e-65	4.75963e-66	-1.17122e-66	3.34691e-66	1.95152e-66	-8.83529e-66	7.76925e-66	-2.0895e-67	-2.02994e-66	8.50986e-130
2.21845e-67	5.00567e-67	-1.39481e-67	-1.12107e-67	2.26631e-68	1.75754e-67	4.36122e-67	-1.77245e-67	3.98168e-68	-1.85268e-67	9.2129e-68	-2.97493e-67	-3.67755e-67	-4.57995e-68	-4.02864e-67	-3.6196e-67	3.27714e-67	1.68662e-67	2.50903e-69	-1.00695e-69	-1.12204e-67	2.83949e-67	-3.24799e-67	-1.27126e-67	2.64829e-67	-1.68782e-67	-2.71946e-67	-3.36952e-67	-4.99502e-67	-2.5155e-67	2.098e-132
1.90838e-68	1.54059e-68	-1.81917e-68	-1.11392e-68	6.81606e-68	-2.14543e-68	3.34658e-68	5.55649e-68	1.07753e-69	-1.99432e-68	-1.78078e-68	1.51333e-68	4.13289e-69	4.13265e-69	-2.3486e-69	5.15598e-69	-6.84238e-69	-3.75424e-68	2.47273e-68	3.92691e-68	8.59532e-68	-3.20289e-68	8.51437e-69	1.86314e-68	-1.73058e-68	-1.97675e-68	-8.87387e-69	2.44698e-69	1.57533e-68	2.83136e-68	2.56494e-134
-2.08964e-69	-3.48704e-70	1.24207e-70	-4.57345e-70	-4.57543e-69	-2.17072e-70	-2.65787e-69	7.38449e-70	-2.27893e-69	6.48931e-70	-1.94261e-69	-4.26328e-70	6.0041e-69	3.53904e-70	-2.54943e-69	-6.03746e-69	3.98571e-70	6.0075e-69	-4.05619e-70	5.5222e-71	-2.23859e-69	-6.9992e-69	-1.51082e-69	9.93074e-70	-3.16791e-70	2.72591e-69	-4.7192e-70	-1.85692e-69	-7.62153e-70	8.99873e-69	3.08444e-136
-5.87895e-70	2.10714e-70	6.86086e-70	-7.12015e-71	-1.14253e-71	-1.55142e-71	-2.22253e-71	-1.83134e-70	3.29965e-70	3.79065e-70	3.52107e-71	6.20874e-72	-2.60428e-70	2.40732e-71	1.1419e-71	-1.62051e-70	-1.98694e-70	1.01078e-70	-2.98531e-70	1.35387e-70	-1.9344e-70	1.07168e-69	2.33543e-70	-3.29739e-70	-1.08788e-70	-1.59037e-70	1.34473e-70	1.01643e-72	-3.17571e-70	-2.48601e-70	2.97304e-138
-3.84757e-72	-2.3431e-72	3.49759e-72	-2.63996e-72	-1.03405e-71	3.06764e-71	-4.41053e-72	3.68664e-72	1.08099e-71	1.39884e-71	-5.80122e-72	2.53964e-71	1.72016e-72	-3.98325e-72	-2.56476e-71	-7.74655e-73	-1.07745e-71	-1.94588e-71	2.03427e-71	1.19502e-71	-5.75394e-71	1.12768e-71	-2.11446e-71	-1.97669e-71	-4.33327e-71	-2.4914e-72	2.81924e-72	-3.76027e-72	-1.38083e-71	-1.27794e-71	1.0376e-140
-1.42907e-72	8.94702e-72	3.32062e-72	2.94349e-73	4.75368e-72	-2.42689e-73	-2.31746e-73	2.62426e-72	-4.35898e-72	-1.03298e-73	-6.45467e-73	6.79878e-73	-5.61338e-73	-3.8168e-73	-9.60451e-73	1.0206e-72	1.36092e-73	-1.77885e-72	-1.70844e-72	-1.11058e-72	-1.17606e-72	1.29759e-72	3.96025e-73	2.02168e-72	1.28326e-74	-1.94488e-73	-5.76654e-73	4.05158e-73	1.11908e-72	8.21571e-74	1.61556e-142
-6.13309e-75	4.47161e-74	-3.95195e-73	-9.87105e-74	2.9703e-73	-1.52169e-73	4.41216e-74	-3.05665e-73	1.26191e-73	1.36609e-73	-6.37314e-74	-1.46732e-73	-4.44608e-74	5.3216e-74	1.543e-74	2.08562e-73	1.61879e-74	1.036e-73	3.99102e-73	5.72967e-73	1.28157e-73	4.79352e-75	3.5934e-74	1.0914e-73	-7.20539e-74	8.56808e-74	-1.42501e-73	-1.30151e-73	5.32696e-73	-5.48045e-74	1.34821e-144
8.37779e-75	3.83257e-75	8.96543e-75	2.78266e-76	-1.29994e-75	-5.97792e-76	6.02235e-75	4.00347e-75	-5.0188e-75	-1.31676e-75	2.38832e-75	-5.03073e-75	3.46607e-74	-4.46216e-75	-1.03722e-74	-6.60883e-75	-1.41093e-74	5.65302e-75	2.46102e-74	1.27623e-74	-9.15004e-75	4.50746e-74	-4.57272e-76	1.13394e-74	-1.24358e-74	-1.03379e-75	-8.08571e-75	1.70569e-75	-8.16004e-75	1.25041e-74	5.34089e-147
-9.0195e-76	-6.50964e-76	-1.1954e-75	5.43157e-75	1.05273e-76	4.20971e-76	1.22745e-75	2.51377e-75	2.11372e-76	1.9483e-77	-5.30303e-76	8.36427e-76	1.45157e-75	1.7827e-77	3.37205e-76	2.85095e-76	1.18599e-75	-1.8184e-75	9.2027e-76	-1.34228e-75	-2.34081e-76	-1.17539e-75	-2.80155e-75	7.31133e-76	1.93747e-76	1.40553e-75	-7.31938e-76	8.93514e-76	-2.8673e-75	-1.5082e-75	7.4535e-149
-2.01418e-77	3.13296e-77	-1.51371e-76	5.12655e-77	6.67139e-77	8.931e-77	-1.57058e-77	-2.40878e-77	-3.74127e-77	-2.7005e-76	-2.05284e-76	-1.08038e-76	8.93203e-77	-8.14558e-77	-4.93694e-76	-3.45235e-77	-4.09143e-77	2.26726e-77	5.3719e-77	-1.84569e-77	2.69141e-76	1.90869e-76	3.79229e-76	-1.20261e-76	8.98271e-77	-2.95828e-77	2.26865e-76	7.18352e-77	1.20489e-76	6.81538e-77	7.85155e-151
2.98279e-78	2.76819e-78	-1.0005e-78	7.96479e-79	-1.22814e-78	1.64003e-77	-8.2357e-79	4.35736e-78	-3.53858e-78	4.07579e-78	1.23893e-77	1.06496e-77	-9.21878e-79	-8.05911e-78	-8.75182e-78	-4.88573e-78	1.01643e-78	4.15429e-79	-4.33138e-78	5.79193e-78	6.13846e-78	1.42762e-77	-6.13613e-78	-6.4109e-78	-1.46641e-77	2.7606e-78	-1.29557e-79	1.14065e-77	3.64755e-78	-2.63961e-78	1.51745e-153
5.01398e-79	-8.41403e-79	-1.51882e-78	6.43623e-80	-2.23935e-79	1.17895e-78	1.79547e-78	-1.99771e-79	-4.88451e-80	3.70681e-79	7.62413e-79	-1.4465e-79	9.70958e-79	2.68011e-78	-7.02642e-79	1.2016e-79	4.67304e-80	7.86952e-79	-4.1312e-79	7.51747e-79	1.00398e-78	-5.89548e-79	1.89943e-78	-3.28913e-79	9.86174e-79	3.8304e-78	2.77234e-79	4.91942e-79	-7.90056e-79	-1.02333e-79	4.03767e-155
-1.26582e-79	4.12314e-80	-1.4848e-79	1.17753e-79	-1.67898e-81	1.66e-79	-7.49799e-80	4.37127e-79	-9.66001e-81	5.38773e-80	-6.48754e-80	4.70657e-80	-1.68752e-80	-9.44541e-81	1.63488e-81	3.71938e-80	2.08255e-80	9.61797e-81	-1.85404e-79	-4.56939e-80	1.27862e-80	-9.3952e-80	1.40957e-80	-1.63581e-80	2.48329e-80	4.81771e-81	1.54089e-80	-7.25684e-80	-5.33046e-80	-2.71054e-81	3.44514e-157
2.89485e-81	-5.59773e-82	-3.70203e-81	4.84812e-81	-1.62844e-81	1.40375e-80	-4.19959e-81	-8.0506e-81	2.02043e-81	6.04899e-82	-1.49709e-80	-3.16575e-81	-8.47032e-81	-8.19865e-81	1.57916e-80	-1.59825e-83	1.25056e-81	-9.93233e-82	-2.42037e-81	7.64491e-82	4.69657e-81	-1.92751e-80	9.64059e-81	1.42458e-80	-8.23981e-81	-1.81822e-80	-8.03628e-81	4.41319e-81	-4.6455e-81	-5.08396e-81	2.18343e-159
1.65682e-82	1.11483e-82	4.01266e-82	4.02148e-83	1.79518e-82	1.92543e-82	5.5617e-83	3.45069e-82	1.10721e-81	1.17259e-82	2.61447e-81	3.2347e-82	-1.26594e-81	7.61959e-82	-4.96846e-82	1.04836e-83	-1.6094e-81	-4.66452e-83	1.36024e-82	-3.06622e-82	-1.52722e-82	2.55356e-82	7.71967e-82	-4.6489e-83	-1.95943e-82	3.13479e-82	-1.4703e-81	4.5791e-82	3.5897e-82	-7.58368e-82	1.76075e-161
-2.61239e-84	-3.76346e-83	-2.15941e-83	8.41774e-83	-6.9399e-83	-9.63795e-83	3.83699e-83	-1.39552e-82	4.88409e-84	-7.41087e-83	1.47519e-82	2.9035e-82	-5.55366e-83	7.67411e-84	-7.2787e-84	3.41238e-83	3.12219e-83	2.58174e-83	9.14351e-83	1.25989e-83	8.08824e-84	-2.63336e-82	8.26957e-84	9.74201e-83	-1.66096e-82	5.56919e-83	9.04104e-84	-8.76085e-83	2.30149e-83	-3.97861e-83	2.89659e-163
1.47113e-84	-2.00169e-85	-2.5815e-84	3.17826e-84	6.82177e-84	-1.05792e-83	1.08204e-83	4.84179e-84	2.12019e-84	2.50531e-85	7.90739e-84	2.88429e-86	-1.34814e-84	5.3137e-84	-2.73862e-84	-9.91141e-85	-4.20868e-84	-9.13661e-85	-2.45268e-86	-2.80439e-84	1.69105e-83	-1.60557e-84	1.44606e-83	-2.77048e-84	-8.77657e-84	4.60748e-84	-2.30172e-84	-4.38292e-84	-1.39986e-84	-3.35244e-84	1.09128e-165
1.93358e-85	-4.21772e-85	-1.36458e-85	-1.45331e-85	1.88373e-84	-5.39981e-85	-2.20865e-85	2.67938e-85	7.84628e-85	3.40385e-85	-8.43722e-87	-1.2423e-85	-5.04667e-85	-1.48062e-84	9.54999e-87	6.58437e-87	-4.01272e-85	2.4417e-86	-2.14161e-85	-4.71364e-85	1.48416e-85	-3.40019e-86	-8.11147e-85	-1.11921e-85	-2.44521e-85	-4.49522e-85	-4.0644e-85	3.42358e-85	-3.37927e-85	-1.04588e-85	9.20241e-168
1.51101e-86	1.27667e-85	-4.57222e-86	-3.14455e-86	-1.34702e-86	-8.29986e-86	-2.36772e-86	-1.0933e-85	-1.44569e-87	-1.84822e-86	4.29944e-88	-3.92414e-86	6.7823e-88	4.636e-87	1.03446e-86	1.21857e-85	-8.61555e-88	-7.49559e-86	9.67555e-87	7.17576e-86	-3.09496e-86	-6.16744e-86	-1.9455e-86	2.9494e-87	-4.85268e-87	6.17722e-87	-5.07055e-86	-5.2433e-87	9.70907e-86	-1.09442e-85	9.61273e-170
-1.36358e-86	7.29616e-87	6.03967e-88	-7.78506e-88	-2.11967e-88	3.54224e-88	-9.56671e-87	-1.74972e-87	-6.79498e-88	-2.10392e-86	3.34853e-88	-3.23167e-87	-2.25393e-86	5.10981e-87	5.5685e-88	6.97938e-87	-3.82663e-87	3.0408e-87	9.43751e-89	-1.6964e-87	1.28655e-87	-8.0559e-87	3.1616e-87	-1.93559e-88	-2.90564e-87	-7.28184e-87	4.78078e-87	3.95536e-88	1.96308e-87	3.29329e-87	1.57425e-171
9.98403e-89	-2.55759e-88	-4.27561e-88	-1.19294e-88	1.97592e-89	2.39348e-88	1.0028e-88	2.32643e-89	-6.79005e-89	2.75071e-89	-7.54671e-88	-6.79423e-88	-1.13589e-87	-2.25093e-88	-4.96558e-89	5.96961e-89	2.50158e-87	3.38269e-88	3.68832e-88	3.69169e-88	-2.05327e-88	-3.813e-88	7.69609e-88	-2.03327e-89	5.46025e-89	-5.40781e-88	-2.17869e-88	7.16765e-88	1.35226e-87	-1.02433e-87	1.38836e-173
-1.01933e-88	-6.35568e-89	-1.18953e-89	4.01712e-90	7.224e-90	-3.05091e-89	-2.27172e-89	-2.27414e-89	2.73235e-90	2.3832e-89	1.68064e-89	5.27654e-89	-4.19192e-89	-1.1673e-89	2.60869e-89	-1.05658e-88	6.23809e-90	1.05116e-88	1.59266e-89	-7.07942e-89	1.55571e-89	1.77434e-89	-2.01183e-90	7.0601e-89	2.25086e-89	-1.58357e-91	-3.74582e-91	5.26664e-89	-8.12523e-89	2.5242e-89	6.6402e-176
4.78952e-92	6.5415e-91	-1.45202e-90	8.83684e-92	1.09892e-90	-3.32727e-90	-1.13429e-90	7.82459e-91	-9.33773e-91	-3.98117e-92	4.13544e-90	-8.1002e-91	1.25473e-90	4.05228e-90	-3.60864e-90	-2.21564e-90	-4.41486e-90	-1.64727e-90	-2.51327e-91	-8.76907e-90	9.70002e-91	4.93089e-90	-1.39724e-90	-3.72633e-90	8.22488e-90	1.06091e-90	-5.04495e-90	-3.33013e-91	2.11617e-91	-1.61428e-90	3.08526e-178
1.00266e-91	6.76655e-92	3.90532e-91	-7.27169e-91	-3.48822e-91	3.86062e-91	-1.08335e-91	-7.13547e-93	1.39553e-91	-8.28432e-92	3.56279e-92	3.4368e-91	-9.95567e-92	-8.21863e-91	7.32213e-92	-2.07341e-91	2.57586e-91	-2.44457e-91	-2.60339e-91	-4.51767e-92	-6.25333e-91	2.78584e-91	-2.22949e-91	-7.16641e-92	2.71107e-92	3.12369e-91	-7.32397e-91	7.81851e-92	-9.89588e-93	-5.34044e-91	3.50342e-180
-1.22485e-92	3.46281e-92	2.74382e-93	3.65627e-93	-2.22254e-92	-1.05772e-92	1.29073e-92	-2.20829e-92	-1.29698e-93	5.41731e-92	-9.97221e-93	1.33451e-92	-1.38346e-92	3.7293e-93	-1.36935e-93	-3.21794e-93	8.0593e-92	1.11662e-92	8.13632e-93	-1.29289e-93	9.66963e-93	-3.61542e-93	-1.88321e-93	2.53571e-92	9.15934e-92	1.25971e-92	3.07518e-92	1.24097e-92	2.52948e-92	-8.76595e-92	3.14742e-182
6.28067e-93	1.27046e-93	2.66428e-93	-9.90092e-95	1.64411e-93	-2.57776e-93	5.8305e-93	-3.94696e-93	-1.58335e-93	4.02834e-93	-3.61202e-93	3.85329e-93	3.10792e-93	-1.39664e-93	2.31967e-93	-1.5201e-93	1.83202e-93	-1.0543e-93	3.45093e-94	3.16229e-94	4.89148e-93	-5.47317e-93	3.68783e-93	5.78618e-93	-2.73958e-93	1.71828e-94	-9.32846e-94	-1.33824e-93	7.80352e-93	4.28566e-94	3.49944e-184
-1.13038e-94	2.53686e-94	8.11953e-94	2.29701e-94	-2.00303e-95	1.68696e-94	-2.28941e-94	-4.23911e-95	5.39725e-95	2.00293e-94	-6.67526e-96	-1.56449e-94	-2.81921e-94	-9.34082e-95	-8.57042e-95	6.28286e-95	9.37821e-95	-1.2877e-94	-5.88799e-95	-1.86177e-95	-1.46638e-94	1.164e-94	-4.69225e-95	5.0021e-94	2.6954e-95	1.15505e-94	2.67696e-94	1.54849e-95	3.78444e-94	-4.01908e-94	1.74666e-186
-4.56169e-97	9.10729e-96	2.50275e-95	5.05004e-95	-1.74939e-95	-2.5208e-95	3.75119e-95	-6.11909e-96	-1.10354e-95	2.6425e-95	3.49567e-96	1.50885e-96	-2.02637e-96	-2.7549e-96	4.27257e-97	2.09961e-95	-4.84731e-96	-8.11235e-96	-4.11284e-95	-2.19916e-95	-2.96124e-96	-6.57361e-96	-2.03781e-95	6.50576e-96	-1.67686e-95	1.50424e-95	-2.15924e-96	-4.81693e-96	-4.19778e-95	3.26961e-95	1.30737e-188
1.78425e-96	-1.1012e-96	-1.02634e-96	2.19973e-96	1.39666e-96	-2.31367e-97	2.70566e-96	1.73014e-96	4.76219e-97	1.88909e-96	1.64104e-96	7.29945e-97	8.67131e-97	4.46629e-97	-2.72086e-97	-4.48128e-96	-9.9997e-98	-3.02128e-97	1.87858e-96	1.26601e-96	-5.32691e-97	1.53392e-97	-5.01742e-98	-1.18384e-97	-1.0056e-96	-3.82555e-97	5.92506e-98	-1.41322e-96	2.3671e-96	2.53014e-97	6.51175e-191
2.53898e-97	-1.17051e-98	2.12641e-97	7.28297e-98	5.45393e-98	-2.22307e-97	-1.57457e-98	-5.45276e-98	8.15858e-98	8.92968e-99	-1.78766e-97	-3.81622e-97	2.01905e-97	-3.80102e-98	1.13905e-98	-1.96547e-97	2.9738e-98	-1.94233e-97	6.51597e-98	7.91843e-99	-1.47518e-97	1.26818e-97	-8.80015e-99	-2.97411e-97	1.85761e-97	4.41012e-98	7.30736e-98	1.4609e-97	-3.10803e-97	2.38028e-99	7.6507e-193
1.69671e-98	1.35301e-98	7.14247e-99	1.20231e-98	-5.44513e-99	1.56103e-98	-9.32569e-99	-8.88785e-99	-1.16905e-98	6.244e-99	9.6128e-99	7.744e-99	-3.88994e-100	-1.62122e-98	1.96984e-98	-1.35858e-98	2.91695e-98	-2.65007e-98	3.72958e-98	6.77327e-99	-8.35205e-100	-3.27715e-99	7.18723e-99	1.2677e-98	1.21252e-98	7.56469e-99	6.60198e-99	7.44261e-99	1.53237e-98	8.50172e-99	6.09355e-195
-3.99657e-100	-3.80764e-99	-5.05833e-100	2.51573e-100	-7.70254e-100	3.1643e-100	-2.94521e-100	-4.11957e-101	3.03152e-100	1.36496e-99	-4.22384e-100	-1.10807e-99	-7.64569e-100	-7.58505e-100	1.13815e-99	1.99419e-99	8.77725e-100	1.24137e-100	-8.292e-101	2.73444e-101	3.20674e-100	1.32489e-99	-5.37961e-100	1.00634e-99	2.09186e-100	1.24129e-100	-2.79735e-100	-3.56964e-100	1.32309e-99	-3.32565e-99	4.25812e-197
1.77268e-101	-4.06708e-100	-1.3308e-100	-6.3119e-101	6.82648e-101	7.80245e-101	1.91948e-101	-4.93345e-101	-4.43444e-101	-1.42844e-100	1.52016e-101	-8.38582e-102	6.06355e-101	-3.77682e-100	-2.98202e-100	-1.24777e-100	1.95162e-101	-2.90149e-101	-1.52494e-101	5.12549e-101	-2.4956e-100	3.88064e-102	-2.17826e-102	1.58431e-100	-6.43089e-102	2.16768e-100	9.4897e-102	-2.48189e-101	1.99677e-100	1.06735e-101	6.5366e-199
9.26668e-103	9.77791e-102	2.36865e-102	3.96981e-102	-2.92602e-101	-2.24383e-101	4.98855e-102	-1.0039e-101	7.07045e-102	3.06709e-102	-6.65595e-102	-6.18088e-103	-2.0172e-101	-2.3402e-102	2.10069e-101	1.35906e-101	2.78908e-101	-2.75878e-101	8.90122e-103	-1.12076e-101	1.80488e-102	-1.45295e-102	-4.48622e-102	-1.78228e-102	-2.33334e-102	2.32412e-101	-1.28907e-101	2.10168e-102	3.79948e-103	3.95154e-102	5.1716e-201
3.93096e-104	7.21172e-103	-9.20111e-103	-5.43196e-103	2.30611e-102	-1.73335e-103	6.46034e-103	6.57185e-103	-3.78021e-103	-9.22691e-103	-2.7017e-103	6.37364e-103	-5.25148e-103	-5.17331e-103	-2.01989e-102	-4.89108e-103	4.43247e-103	-2.27501e-103	-3.63248e-102	-4.42225e-103	-4.51926e-103	3.05697e-103	1.44804e-102	1.39403e-102	-1.92918e-102	1.09035e-102	1.14723e-105	-2.54976e-103	1.02013e-102	1.17053e-102	3.95598e-203
-8.14812e-104	-1.31133e-103	1.79392e-103	9.44297e-104	5.91717e-104	-7.25627e-104	-1.93016e-103	6.19636e-105	-9.7148e-104	-3.65572e-104	-1.4979e-104	-5.89275e-104	-9.72033e-104	1.56354e-104	1.65965e-103	-3.63324e-104	-1.36278e-103	-6.11175e-104	-1.63563e-104	-7.37198e-104	3.5039e-104	-3.84464e-104	-1.00275e-103	3.73084e-105	-1.21958e-105	4.11065e-104	-1.73379e-104	1.35641e-104	-8.45799e-104	-1.7867e-103	2.46058e-205
1.07199e-104	5.51961e-105	-1.23262e-104	7.01817e-105	-1.64201e-105	3.05295e-105	9.21596e-105	-9.98665e-105	-1.14884e-104	-5.80358e-105	-1.18646e-104	-6.63682e-105	1.73765e-104	7.4076e-105	-6.4906e-105	1.29487e-104	6.6819e-105	-1.29065e-105	7.9111e-105	-1.20058e-104	9.38087e-105	-9.72802e-105	-2.07682e-104	-1.98944e-105	2.25494e-105	1.84659e-104	5.33036e-105	5.03258e-105	1.42893e-104	-1.67328e-105	2.9381e-207
-4.79061e-106	2.48944e-106	3.12368e-106	5.08677e-106	-4.26498e-106	-8.5353e-106	4.67048e-106	1.12269e-105	4.82608e-106	-9.60135e-106	1.26983e-107	-6.04695e-107	2.65606e-106	3.48356e-106	5.01383e-106	-2.35605e-107	5.37054e-106	7.56078e-106	-2.68526e-106	2.52249e-106	1.79053e-106	-1.46204e-105	-1.05176e-107	6.61048e-106	-3.49952e-106	-1.93608e-107	1.06608e-106	3.51927e-106	-5.44044e-106	3.93478e-106	8.95059e-210
-1.83494e-107	5.81514e-107	-1.30644e-107	-1.17305e-107	-8.1052e-107	1.55533e-107	-4.25281e-107	-2.80069e-107	1.07804e-107	-1.08819e-106	-6.55374e-108	-1.88697e-106	9.13595e-107	-2.95115e-107	-1.261e-107	-3.81494e-107	-6.33615e-107	-4.70737e-108	-4.83658e-108	3.03748e-108	-4.78567e-107	8.51245e-107	1.4951e-107	1.15309e-107	-5.70374e-107	-2.04412e-108	-5.16637e-107	-1.67722e-107	-3.10954e-107	-5.039e-107	9.55465e-212
1.642e-108	-1.21906e-108	4.39483e-108	1.03687e-107	3.53439e-109	-5.32877e-108	4.0059e-109	1.69948e-109	-1.19873e-108	7.24801e-108	-4.19513e-108	-1.44842e-107	5.08552e-108	1.26094e-108	3.37383e-108	-2.46846e-108	3.72184e-108	-3.14303e-108	-3.36116e-108	-6.38837e-108	2.41512e-110	-5.62633e-108	1.51179e-107	3.1372e-108	-6.2972e-109	1.15827e-107	5.0856e-108	1.96303e-110	6.26814e-108	5.00111e-108	1.05662e-213
1.91916e-109	3.45222e-109	1.2079e-110	3.51298e-109	1.39017e-109	9.55476e-109	-8.54834e-109	6.15924e-111	-2.11649e-109	-6.10636e-109	-3.35419e-109	1.5019e-109	1.19033e-109	-1.15523e-109	4.70012e-110	1.32432e-108	7.98321e-110	1.77402e-109	-4.09705e-109	-6.60895e-111	-2.1941e-109	1.08241e-110	4.87578e-109	-2.55468e-110	-5.14773e-109	-5.32044e-109	7.76608e-109	1.00408e-109	1.19046e-108	-3.9954e-109	7.50937e-216
1.02815e-110	7.91135e-110	4.86385e-110	1.07622e-110	7.04266e-110	-2.27113e-110	4.65332e-110	-2.83885e-110	-2.74152e-111	-9.93445e-110	9.71749e-111	-1.49759e-110	-2.17444e-110	5.03119e-110	-7.03867e-110	2.50796e-112	1.0607e-110	-3.45684e-110	-2.63944e-110	-9.48986e-111	-1.06743e-109	1.57264e-110	-2.50971e-110	-6.18816e-110	7.56433e-110	5.30549e-110	2.9153e-110	8.35983e-112	1.94213e-110	9.5709e-111	6.34981e-218
4.6582e-111	1.26814e-111	4.18437e-111	1.9883e-111	-3.6138e-111	-1.01329e-111	1.27209e-111	2.32804e-111	-3.58437e-111	-6.0116e-111	-1.14074e-111	-1.16429e-111	-6.87791e-111	2.43637e-111	-1.08233e-111	-1.57465e-111	1.26803e-111	-1.074e-110	1.2821e-110	1.92177e-111	-1.26312e-111	3.11442e-111	1.38849e-111	-6.04445e-111	8.21298e-111	-2.97813e-111	1.52943e-111	3.55613e-111	-2.13151e-111	-6.44925e-112	6.05481e-220
-9.22415e-113	-1.77718e-112	1.64467e-112	4.95525e-112	1.7572e-112	4.16165e-113	1.60586e-112	-4.84691e-113	-1.11729e-112	1.60751e-112	-6.95291e-113	2.30156e-112	-3.52575e-112	2.01052e-113	-7.98993e-113	-2.05115e-112	-2.69543e-112	-3.30719e-112	-4.19586e-112	-4.99737e-112	-5.21055e-113	-1.37092e-112	2.20624e-112	3.68275e-112	-1.22825e-112	-3.48064e-112	-1.38374e-113	-3.76408e-113	-1.57544e-113	-5.16845e-112	1.86158e-222
2.54597e-113	5.88548e-113	9.30392e-114	-2.5502e-113	5.92651e-114	-4.09302e-113	-3.09779e-113	-3.44118e-114	4.18473e-113	-2.37099e-113	6.23667e-114	-6.24553e-113	1.5292e-114	6.23218e-114	-3.87714e-113	2.93921e-114	-6.94176e-113	2.20481e-113	-1.60348e-113	9.6018e-113	8.19964e-114	-2.64397e-113	-1.811e-113	1.26107e-113	3.25455e-113	-3.98187e-114	2.0352e-113	3.76001e-113	-4.00057e-113	2.25173e-113	3.63821e-224
-4.12418e-114	3.59705e-114	-5.60026e-115	-2.70042e-115	2.76684e-114	2.93314e-116	-3.22494e-115	1.23307e-115	-2.71191e-114	-4.13046e-115	6.7094e-115	1.40772e-114	-1.80939e-114	2.85615e-114	2.80961e-114	-3.99107e-115	-2.26504e-114	4.74536e-115	8.12411e-115	-4.05403e-115	4.25964e-114	1.07002e-114	-2.3245e-114	9.75316e-114	-1.24323e-114	3.61416e-114	4.32868e-115	2.35299e-114	5.89997e-115	-5.0918e-115	2.14487e-226
-6.66953e-115	3.74887e-115	2.76604e-115	7.0793e-116	4.26524e-116	5.03411e-115	6.2309e-116	1.38306e-115	-4.23554e-115	8.15086e-116	2.35049e-115	-1.62705e-115	1.13503e-115	3.72199e-117	-1.72819e-115	-9.55078e-116	3.17337e-115	-1.16724e-115	2.37385e-115	3.4472e-115	-5.62776e-116	1.33239e-115	-1.30067e-115	-9.74956e-116	3.46022e-115	3.84653e-115	-3.35588e-115	3.80856e-115	3.35481e-115	2.59567e-116	2.24022e-228
-6.3886e-119	-5.73713e-117	1.12736e-116	-7.5279e-116	-1.73735e-116	2.20095e-117	3.89716e-116	4.56752e-116	2.25865e-117	1.05511e-116	3.7511e-116	4.91848e-116	2.71789e-116	8.91186e-117	2.8988e-116	-3.42106e-117	-2.79147e-117	7.3698e-117	1.03082e-116	-3.29099e-116	-2.05457e-116	-2.11666e-116	-3.80241e-116	-1.41708e-116	7.79604e-117	-2.19705e-116	-1.60362e-117	-2.30055e-116	3.11541e-117	-3.74192e-117	2.02186e-230
1.62129e-117	4.98097e-117	1.4604e-117	-2.39224e-118	5.11992e-118	-3.84779e-118	-4.27723e-118	9.6001e-118	-4.22812e-117	3.63449e-118	-3.67208e-118	1.01889e-117	2.33425e-117	-3.08621e-117	2.10626e-118	-9.19204e-118	3.88963e-117	6.00586e-118	-1.14561e-117	4.4971e-118	-1.08858e-117	-2.83154e-118	3.17302e-118	-1.98105e-117	-7.82346e-118	4.16095e-117	-4.23989e-118	5.83769e-117	6.13156e-119	1.89362e-117	1.44257e-232
-4.92238e-119	-3.31493e-118	1.3356e-118	-2.40885e-119	4.79456e-119	-7.47392e-118	-2.56849e-118	2.03368e-118	-3.21163e-119	-7.78409e-119	-1.28929e-119	1.63458e-118	-3.6205e-118	-2.36439e-118	1.88227e-118	1.48276e-118	2.06919e-118	1.67059e-118	1.38375e-118	-2.30782e-118	-4.21325e-118	-5.22078e-118	2.05122e-118	7.94028e-119	4.56026e-119	-2.83921e-118	2.26775e-118	2.25454e-118	-6.91273e-119	-2.27487e-118	1.96039e-234
-5.10004e-119	3.30031e-119	-8.14872e-120	9.79256e-121	5.06627e-120	1.16984e-119	-5.40836e-119	6.73048e-120	5.23216e-120	1.24904e-119	-2.43587e-120	1.09601e-119	4.20457e-120	2.68618e-120	1.53358e-119	2.0791e-119	-1.56892e-119	-6.75188e-122	8.76391e-120	-1.33547e-120	3.34912e-120	2.75089e-120	-3.72158e-120	-1.08316e-119	-3.47036e-119	4.0737e-120	6.29694e-120	-1.58478e-119	-8.14408e-120	-3.14086e-119	1.09315e-236
1.18945e-120	-1.01543e-120	-3.06712e-120	-6.76986e-123	4.28471e-122	3.03518e-121	1.51052e-120	-7.30601e-122	3.23613e-120	1.04681e-121	-1.68186e-120	3.13501e-121	3.34473e-121	-1.0582e-121	8.63866e-122	4.77252e-120	-1.28734e-120	2.45617e-120	8.15807e-121	-1.00595e-120	-6.9608e-121	9.80044e-122	2.66808e-121	7.28275e-121	1.98831e-121	-7.67348e-121	1.96265e-121	-3.40146e-121	-1.62064e-120	3.23603e-120	7.48962e-239
5.23536e-121	-1.32741e-121	-7.05583e-122	-2.04407e-121	-3.42567e-122	3.01875e-122	5.73799e-122	7.69363e-122	-1.92858e-121	1.69975e-121	-9.81593e-122	-4.39403e-123	-1.58255e-122	7.66552e-122	-2.92809e-121	5.87447e-122	1.23863e-121	-1.03596e-121	-1.44736e-121	4.35153e-121	-1.38834e-121	1.97336e-121	1.08254e-122	1.5902e-121	-9.24864e-122	-7.86214e-122	-5.89289e-122	-5.6501e-122	-4.50114e-121	-1.77663e-121	1.09639e-240
-1.1916e-123	1.63219e-123	3.74023e-124	1.98587e-122	-8.99488e-123	-5.40821e-123	4.06746e-123	1.90348e-122	-2.21095e-122	-1.92719e-123	4.90067e-124	6.42517e-123	-9.28778e-123	5.27501e-125	7.01284e-124	1.71313e-122	2.70711e-122	-4.37041e-124	-1.46344e-122	-8.91973e-123	2.17114e-122	-5.87659e-124	-1.68425e-123	-5.16621e-123	6.84361e-123	-5.8517e-123	-1.13525e-122	-4.60538e-123	7.85008e-124	1.02894e-122	3.6676e-243
1.89899e-123	-2.536e-123	-1.09901e-125	3.78205e-124	-1.3905e-123	-2.61943e-124	-7.67128e-125	-4.34064e-125	-5.84485e-124	-2.44076e-123	-2.51593e-124	1.97553e-123	-7.38594e-125	-5.0308e-126	-1.16204e-123	-8.07089e-125	-4.49064e-124	-2.70335e-124	-6.43583e-124	-4.59077e-123	-9.56151e-124	2.8619e-124	2.00042e-124	8.55054e-124	6.61513e-124	-5.77363e-124	3.38215e-124	1.67456e-124	-4.25269e-124	5.90326e-124	4.87918e-245
6.08855e-125	-3.07201e-126	-2.96082e-124	-2.05886e-125	5.65934e-124	1.48332e-124	-2.45007e-125	-3.28919e-125	-1.43853e-125	2.42159e-125	-3.07969e-125	-6.83617e-126	1.96901e-127	2.54512e-125	-4.47814e-126	1.83813e-124	1.32813e-124	-1.12315e-124	3.0139e-124	5.22963e-125	8.87116e-126	-8.85124e-125	2.23178e-125	-3.9728e-124	6.99577e-125	-1.18311e-124	6.41706e-125	1.17445e-124	-1.15486e-124	-4.42053e-125	8.14176e-247
-7.66932e-126	1.88748e-125	-4.2814e-126	3.08713e-125	-5.55223e-126	-1.96802e-125	-5.46515e-126	5.89411e-127	-6.33128e-126	-1.79115e-126	-8.62548e-126	-5.19613e-126	1.46297e-125	4.54162e-126	1.13206e-125	-1.63234e-125	6.46291e-127	-4.72816e-126	-1.29807e-125	1.74878e-125	-6.22378e-126	1.9148e-126	-2.77668e-126	4.04551e-127	1.67271e-125	7.64855e-127	-1.75084e-125	8.11009e-126	1.13068e-125	-1.24239e-126	3.93821e-249
-8.57729e-128	-4.65973e-127	-4.44293e-128	1.30672e-126	2.15695e-126	7.00218e-127	3.04879e-126	-2.68066e-127	5.03095e-127	7.97604e-128	1.32017e-127	-1.59074e-126	8.39063e-127	2.05877e-126	2.12664e-127	5.48365e-127	-8.98334e-127	-1.1196e-126	-1.03303e-126	-1.3464e-127	1.13722e-127	-6.73168e-127	3.49617e-127	-1.25045e-127	6.72588e-127	1.22476e-126	6.12014e-127	6.31072e-128	9.98695e-127	-5.4458e-127	3.19142e-251
2.74058e-127	6.17005e-128	3.21003e-128	8.74927e-128	-3.71964e-128	-3.27441e-128	6.44955e-128	4.5983e-128	3.01191e-127	4.5565e-128	6.94024e-128	-6.95652e-128	1.01986e-127	-9.49623e-128	-1.08627e-127	-1.25245e-127	-1.06156e-127	9.59013e-129	-3.53869e-128	1.297e-127	5.63359e-130	-5.93651e-128	1.09705e-127	-1.89301e-128	1.06814e-127	-2.31509e-128	-8.28446e-128	-1.37037e-127	-6.79682e-129	-1.79454e-129	3.28674e-253
-1.82676e-128	5.32224e-129	5.9092e-129	1.79966e-129	1.84209e-128	7.87357e-129	-7.19249e-129	-2.1933e-129	3.20082e-129	5.9279e-129	2.50286e-130	4.39351e-130	-1.57034e-129	1.05994e-128	-2.06443e-128	-5.08769e-130	9.97294e-130	5.15774e-130	8.27334e-129	-5.02078e-129	-4.12112e-129	1.11291e-128	-1.71349e-129	2.9698e-129	-1.0562e-129	4.85341e-129	4.44488e-129	8.93274e-130	5.9531e-130	2.92478e-129	1.7466e-255
-2.55447e-130	-5.18455e-130	4.45239e-131	-6.47831e-130	3.18889e-131	4.92612e-130	5.36097e-130	9.53418e-132	-1.04124e-129	-7.76872e-130	4.18491e-130	9.72617e-130	9.59914e-131	-3.53489e-130	-1.76926e-130	-3.85455e-130	2.32067e-132	-4.70595e-130	1.7213e-130	-9.65597e-131	-1.05462e-129	-6.8932e-131	1.72364e-130	1.2088e-131	-4.93403e-130	-4.32271e-130	-5.14027e-130	2.77799e-131	-4.48366e-130	3.40868e-130	6.82953e-258
-1.48236e-131	-5.7925e-131	-3.17871e-131	8.01953e-132	9.3295e-131	-5.36559e-132	2.523e-131	2.40943e-131	2.19421e-131	5.89925e-131	3.1824e-131	-4.57966e-131	4.49261e-131	1.76882e-131	-1.3663e-131	-1.92766e-130	-8.68142e-131	-4.06185e-131	3.98615e-131	-2.34009e-130	-5.03335e-131	5.86102e-131	1.46246e-131	2.92616e-131	1.31251e-131	1.15514e-133	-1.16463e-131	6.15249e-132	7.56579e-131	6.72451e-131	1.44514e-259
-4.33889e-132	-1.16954e-132	-8.45722e-132	4.23021e-133	8.96246e-132	-3.1889e-132	-4.4085e-132	-2.47341e-133	9.87603e-132	-5.74486e-132	2.47252e-132	1.70084e-132	6.51338e-132	-5.61395e-132	1.37521e-132	1.90814e-132	5.63605e-132	9.96544e-132	-3.90157e-132	2.12541e-132	3.82074e-132	1.01182e-132	8.77542e-132	1.5307e-133	1.10199e-132	2.18426e-132	1.71763e-132	-1.37609e-133	4.82883e-132	-1.84212e-132	7.0004e-262
-8.76261e-134	2.05585e-133	6.96499e-133	1.78956e-133	1.35819e-132	3.71423e-133	4.13555e-133	-1.89143e-134	-3.71826e-133	-2.09632e-133	-5.02206e-134	5.34544e-134	-4.43905e-133	2.81096e-133	-1.14599e-133	-6.0438e-134	-1.33865e-133	-2.73493e-133	3.26205e-133	5.05801e-133	8.99169e-133	2.99321e-133	-2.88679e-133	-5.42941e-133	-2.42474e-133	8.06526e-134	-6.75414e-133	5.68688e-134	-1.83753e-133	4.64366e-134	5.49336e-264
4.1026e-135	1.49155e-134	3.96776e-134	-1.17979e-135	5.85153e-134	3.46327e-134	1.7364e-134	-9.84971e-135	-5.82755e-134	5.36818e-134	-1.67369e-134	1.13479e-133	3.25044e-134	2.09352e-134	4.20752e-135	2.50023e-134	3.43077e-134	-1.28116e-134	7.25369e-134	4.5042e-134	5.11607e-134	-5.46544e-134	1.23774e-133	-2.58492e-134	-4.1299e-134	-4.10866e-134	1.86271e-135	1.0274e-133	-2.2277e-134	-1.21997e-133	8.79663e-266
-3.83929e-135	-5.86607e-137	-6.41408e-137	-6.97226e-136	-2.53741e-135	3.20715e-135	4.80317e-135	-3.93763e-135	-8.36314e-135	-4.54507e-136	-2.16873e-135	-6.54685e-136	-1.07864e-135	-4.96753e-135	1.4828e-135	-1.08181e-135	4.75719e-135	-6.59739e-135	1.59868e-135	6.37321e-136	-4.38609e-135	1.23034e-135	-1.16324e-135	3.42984e-136	6.3191e-136	7.28799e-136	6.42507e-135	9.1264e-136	3.7634e-135	1.79555e-136	3.23604e-268
4.44842e-136	4.71042e-137	-1.95937e-136	-5.29379e-137	4.03152e-137	-2.57797e-136	-1.03279e-137	-1.87527e-136	-1.54312e-136	-3.51277e-136	-3.35835e-136	7.52454e-137	-1.25881e-136	7.70008e-136	-2.80222e-136	-1.15049e-136	-5.81283e-136	-1.03006e-136	-1.25325e-136	2.95418e-136	3.98877e-136	-3.60617e-136	-3.21954e-137	6.35649e-137	-4.76106e-136	7.44492e-137	-1.85701e-136	-2.90155e-136	9.39389e-137	-1.04266e-135	3.50338e-270
-4.8786e-137	1.37932e-138	-1.62302e-137	-4.9207e-138	4.21292e-137	-1.85844e-139	-4.36691e-138	-5.50554e-138	1.26144e-137	-1.14917e-137	5.45788e-138	-9.91354e-138	-6.00272e-139	7.20348e-138	-6.26703e-137	-2.54535e-138	-5.08266e-137	-1.65451e-137	-2.16727e-138	1.15141e-136	-2.75788e-137	1.10073e-137	-8.33063e-139	-3.50827e-138	-1.87036e-138	2.23396e-137	-2.01701e-138	-2.57371e-137	-1.89083e-138	8.51522e-138	2.71585e-272
1.69127e-139	-1.15909e-138	-2.95827e-138	1.34158e-139	1.22372e-138	2.08596e-138	4.47394e-139	-9.16723e-139	-3.13768e-138	-1.76348e-138	-4.12629e-139	-2.96986e-139	-1.79006e-138	-6.17263e-138	5.82931e-139	2.6732e-139	-1.35529e-138	-1.12059e-140	3.90884e-138	2.68784e-138	4.53185e-138	1.45425e-138	-2.27275e-138	-9.79263e-139	3.49679e-139	-3.79253e-138	-1.96597e-138	-1.32597e-138	8.13577e-139	5.03489e-138	1.71219e-274
6.6652e-139	-2.56723e-140	4.07054e-139	2.96577e-139	2.43645e-139	-5.81348e-140	1.39199e-140	-2.16784e-139	2.39596e-139	-1.54964e-139	-1.98568e-139	1.86596e-139	-7.26353e-140	-8.86454e-140	2.27065e-139	4.40704e-140	-7.36999e-140	3.14286e-139	1.49496e-139	1.95926e-140	1.41594e-139	2.10038e-139	1.37925e-139	-6.33506e-142	-1.64855e-139	-2.06359e-139	4.31086e-139	-1.24623e-139	-4.81914e-139	-1.23387e-139	1.75952e-276
5.73475e-141	-4.27243e-141	-2.85366e-140	2.59798e-141	-8.77634e-141	3.44113e-141	-1.29936e-140	4.32028e-141	-1.8235e-141	-2.7962e-140	-1.49387e-141	1.9933e-140	7.66896e-141	-9.17592e-141	1.04172e-140	-8.17443e-140	-9.15069e-141	1.07611e-140	3.58393e-140	1.00763e-140	-1.71904e-140	-2.16829e-140	4.45455e-140	-4.48746e-141	1.54723e-140	-2.16258e-140	4.54375e-140	-1.04556e-140	-1.67607e-140	6.7918e-141	1.68306e-278
-7.80937e-142	8.28436e-142	-2.94335e-141	1.06423e-141	3.39622e-141	-1.53655e-141	5.2156e-143	4.12825e-142	2.86715e-141	1.81649e-141	2.18873e-142	-1.18793e-141	-7.33898e-142	-1.23144e-141	1.86441e-142	5.8873e-141	1.95735e-141	-1.50338e-141	7.195e-142	2.77979e-141	1.26912e-141	4.5343e-144	1.6531e-142	1.75653e-141	-7.05522e-142	-4.24864e-141	-7.73053e-143	-1.05806e-141	1.29563e-141	-2.5399e-141	1.21753e-280
-6.42866e-144	1.7206e-142	-2.37473e-142	6.49996e-143	-1.1015e-142	2.07831e-143	8.63377e-143	1.56452e-142	-9.135e-144	3.20741e-143	3.89948e-143	4.65905e-143	1.55961e-143	-5.99735e-143	6.8107e-143	4.35432e-142	2.63527e-144	-4.45912e-143	-2.1022e-142	-4.7612e-142	8.34812e-143	-2.5352e-143	-2.03026e-142	2.48051e-143	-2.00833e-142	-1.47724e-142	1.47798e-142	1.10804e-142	2.41443e-144	-1.90192e-142	7.92426e-283
-4.07784e-144	-1.36842e-143	2.43018e-143	-4.23935e-144	6.45865e-144	-1.61766e-144	1.71174e-144	-7.5164e-144	4.62266e-144	-2.97796e-143	6.68591e-144	1.74461e-143	-5.34125e-145	4.35022e-144	7.08647e-144	-1.85552e-145	8.59337e-144	-6.92586e-144	1.58061e-143	-1.52316e-143	1.50471e-143	-4.0271e-144	-5.5905e-143	4.74287e-144	-2.95335e-143	-8.65259e-144	1.51481e-143	-4.91958e-144	9.41139e-144	-1.88237e-144	7.52994e-285
8.67504e-145	1.56692e-144	2.74973e-144	-9.45631e-145	-7.93037e-146	-1.35326e-144	2.0946e-145	5.86361e-145	-1.69782e-144	6.26623e-145	-7.41131e-147	-5.66953e-145	1.67936e-144	-1.19879e-144	-1.06801e-145	1.24029e-144	5.8843e-146	-1.86401e-145	8.35309e-146	-3.64552e-145	1.00178e-145	-2.05561e-144	-8.68064e-146	1.19736e-144	-1.97213e-144	-1.08911e-144	-1.76982e-144	-2.5036e-144	6.96184e-146	2.2169e-145	4.36768e-287
1.58589e-146	-3.06566e-147	4.97718e-146	-3.44397e-146	-3.71067e-146	-1.7821e-146	-6.81321e-146	1.87572e-145	3.47193e-145	-1.20323e-145	-1.2907e-146	3.91291e-146	6.33064e-147	-2.93279e-145	5.28017e-146	-1.38218e-145	5.2098e-146	-4.44066e-146	-1.10029e-146	1.22913e-145	-1.42642e-145	-1.2592e-146	-4.34658e-146	2.3701e-145	-1.58863e-145	-1.82975e-145	-3.57636e-146	2.49753e-148	-2.0833e-145	1.66921e-145	5.1985e-289
-1.85306e-146	-1.1686e-146	-2.73001e-146	2.03752e-147	1.79757e-146	1.1993e-146	-4.13701e-147	8.38601e-147	2.43213e-146	1.1516e-146	-9.35076e-147	2.32987e-147	2.03146e-146	-3.30175e-147	1.54196e-146	7.22562e-147	-8.31941e-148	-8.0284e-147	-3.74781e-146	5.96707e-148	2.02081e-146	-3.06892e-147	-1.70301e-147	1.62519e-147	-1.69376e-146	3.0997e-147	1.77974e-147	-1.48199e-147	2.77831e-147	1.86693e-147	5.52085e-291
-1.47254e-147	-1.23092e-147	1.47731e-147	-6.7649e-148	-8.62984e-148	-9.36697e-149	2.51274e-148	2.42683e-148	-9.00189e-148	1.89207e-147	1.86477e-148	-1.13016e-147	-1.71822e-148	-1.21777e-147	-4.58668e-148	-1.4336e-147	-3.50123e-148	1.34099e-147	3.56144e-148	2.64512e-148	-1.46202e-147	2.72646e-148	-2.10244e-148	3.70552e-148	-2.55386e-148	4.20286e-148	-8.76082e-149	-7.26191e-148	3.91137e-149	1.28989e-147	2.36328e-293
7.35246e-149	-5.76687e-149	1.01795e-148	3.93077e-149	-3.59111e-149	2.4253e-148	-9.55281e-151	1.06929e-148	3.32855e-149	2.74303e-149	3.40472e-149	2.48971e-149	2.27872e-150	-7.00429e-149	7.54669e-150	6.75247e-149	1.77017e-149	1.93546e-150	1.42904e-149	-1.62307e-149	1.65047e-149	-1.28417e-149	1.55476e-149	7.55424e-149	-3.68771e-149	-2.80824e-150	-7.9172e-149	-1.18876e-148	-9.21956e-149	-3.89182e-150	1.42804e-295
-9.66405e-150	-7.32276e-151	6.80707e-150	6.88639e-151	1.97344e-149	1.0607e-149	2.20866e-150	4.45316e-150	-4.92682e-150	5.5929e-151	-4.52097e-150	1.96415e-149	4.10165e-150	3.16346e-151	5.8043e-151	-4.12063e-150	-2.75495e-150	4.6942e-150	-2.01671e-150	3.19546e-149	-1.35181e-149	9.36855e-150	1.92055e-150	-2.19186e-150	6.1112e-151	-2.95727e-150	1.95134e-150	-1.33629e-150	-9.23008e-151	7.92107e-150	2.54455e-297
7.87333e-151	-1.78437e-151	8.99278e-153	1.6195e-150	-3.0653e-151	-2.74426e-151	3.69753e-151	1.67121e-151	-1.09928e-150	3.40219e-151	-1.01289e-150	7.32882e-151	2.23418e-151	1.15546e-150	-5.1527e-152	5.84316e-152	-6.34945e-151	1.93418e-150	-4.7078e-151	6.36786e-151	-2.46494e-151	-4.8476e-151	1.54604e-151	4.103e-151	7.45389e-151	1.88966e-151	-5.94382e-152	8.54604e-152	3.47238e-152	3.01092e-151	1.38402e-299
3.43781e-152	6.93882e-152	6.71076e-152	-2.02866e-152	-2.00856e-152	-6.73472e-152	5.98275e-152	-3.09536e-152	1.98626e-152	-3.89453e-153	-3.1075e-152	-1.30594e-151	-4.27439e-152	-2.01158e-152	1.95618e-152	-9.88049e-152	-7.23357e-153	-1.86998e-152	-6.43713e-152	2.55282e-152	1.18259e-153	9.02564e-153	6.37063e-152	1.74934e-152	-7.43952e-152	1.26268e-152	3.63502e-152	-5.15714e-153	4.2938e-153	1.70439e-151	9.69497e-302
-1.30633e-153	4.12304e-153	-6.08395e-153	-5.62301e-153	-1.33541e-152	4.40958e-153	-2.40236e-152	-2.34882e-153	-1.68446e-152	-3.93715e-153	8.93843e-153	1.04045e-153	2.40017e-153	1.13939e-152	-5.28633e-154	-4.23173e-153	4.61773e-153	-1.14189e-153	4.55274e-153	5.88667e-153	7.19322e-153	-2.49526e-153	-1.1773e-152	-2.82366e-153	3.12734e-153	-6.65275e-153	-1.00309e-152	-1.19791e-152	2.50579e-155	-5.49133e-153	2.01262e-303
-3.4781e-155	-9.02302e-154	1.76799e-154	1.5151e-154	-9.42405e-154	-1.34836e-154	-4.30076e-154	3.14467e-154	-7.96182e-154	9.1177e-154	-4.06983e-154	-4.19616e-154	-3.53183e-155	-1.56469e-154	4.0181e-154	5.72472e-154	-2.46573e-154	-5.93957e-154	-3.79606e-154	-1.88563e-154	-2.28206e-154	-2.94592e-154	1.09219e-153	1.42044e-153	5.05303e-154	3.21436e-155	2.80451e-154	4.48808e-154	1.03537e-154	2.31528e-154	8.92499e-306
1.16608e-156	1.56139e-155	-7.80776e-155	7.34802e-155	-5.85577e-156	6.34639e-156	1.14219e-155	3.94927e-155	-6.25308e-155	-3.28597e-155	1.24928e-155	-1.69262e-154	-6.69199e-155	1.54479e-155	5.68263e-155	1.56968e-155	3.50723e-155	1.64423e-155	6.51737e-156	3.67707e-155	-1.19603e-155	2.48797e-157	8.79575e-157	2.03437e-155	-3.7082e-156	-2.39438e-156	-3.61855e-155	3.2371e-155	2.67424e-155	-4.0098e-158	6.20382e-308
-1.46468e-156	-1.02496e-156	-8.56918e-157	8.03255e-157	2.45649e-156	-1.00777e-156	-1.60046e-156	-2.12414e-156	-1.68531e-157	-4.21138e-156	-1.64377e-157	-1.27936e-156	5.52572e-156	-1.02955e-155	6.14181e-157	-9.43548e-157	-2.97428e-156	-5.01461e-157	-1.24107e-156	1.54981e-155	7.72084e-157	-2.68123e-156	3.92918e-157	-2.38194e-156	-8.36965e-156	-7.26752e-157	-9.07108e-157	-5.3136e-157	-7.36045e-157	1.35e-155	0
4.45779e-158	1.91424e-157	5.73596e-157	-2.22417e-157	-6.78262e-158	-4.23767e-157	2.86144e-157	-3.56356e-158	-1.97566e-158	-1.57705e-156	2.80952e-157	-1.13561e-157	3.28009e-158	1.48164e-157	1.34102e-158	-4.87237e-157	1.23125e-156	-7.31491e-158	1.97167e-158	-1.88065e-157	-3.24985e-158	-6.13248e-158	-1.23107e-157	-6.79287e-157	1.00467e-157	-3.15379e-157	-1.16268e-157	-2.42591e-158	1.11968e-157	-1.14333e-157	0
-1.69031e-159	-2.45022e-159	-7.67486e-158	4.47269e-158	-3.0109e-158	6.64505e-158	1.35891e-158	3.61764e-158	-3.62151e-158	2.8535e-158	-6.58701e-159	-3.10603e-158	4.87867e-158	-3.73057e-158	-1.70108e-158	4.85039e-158	-6.05597e-160	5.37276e-159	-1.80827e-158	5.62427e-159	-5.33613e-158	5.84979e-158	2.91705e-158	-9.6175e-159	-1.6834e-158	2.86911e-158	1.30148e-160	2.3732e-158	1.16294e-158	8.09224e-158	0
8.60299e-160	6.26144e-159	-1.13331e-159	-6.25629e-159	1.30245e-160	1.5865e-159	-1.09003e-159	-3.98403e-159	6.1312e-159	-7.91842e-159	2.18921e-159	-2.35076e-159	-2.36979e-159	2.99601e-159	1.50934e-159	7.45671e-160	-1.82822e-160	1.18804e-158	-3.26435e-159	2.71536e-159	-3.27555e-159	-1.06931e-159	3.35445e-160	1.05991e-159	-4.74958e-159	1.96961e-159	-5.49489e-160	-7.49784e-160	-1.45693e-160	3.04694e-159	0
1.47814e-160	1.14334e-160	2.35915e-160	5.60699e-161	-1.73257e-160	-4.51815e-161	1.1027e-160	-5.72582e-161	-1.08821e-160	1.13786e-160	2.16214e-160	1.20948e-160	-1.94595e-160	1.70801e-160	9.88181e-161	3.76038e-160	1.12036e-160	9.47112e-161	-3.28752e-161	-2.94967e-161	1.40593e-160	6.60835e-161	2.22015e-160	1.8786e-160	-7.68289e-161	-2.46058e-160	-2.70297e-161	-2.52301e-160	-8.54283e-162	-8.02028e-160	0
-1.27094e-161	-1.61101e-161	4.22387e-161	-9.59008e-162	-2.1096e-161	3.17311e-161	-1.36597e-161	1.27889e-161	-1.69964e-162	1.32426e-161	-1.34965e-161	-6.77116e-162	8.95392e-161	2.43944e-162	2.61668e-161	1.20178e-162	1.52987e-161	4.85046e-163	-1.39342e-161	4.55989e-161	-7.00877e-162	1.82276e-162	-5.7412e-161	2.01419e-161	-3.50026e-161	-3.39089e-162	1.38344e-161	1.82477e-161	7.90142e-162	2.91997e-161	0
-1.52185e-162	6.37418e-162	1.05946e-162	-2.52872e-162	1.94404e-162	2.53581e-162	1.4353e-163	-6.88346e-162	3.32408e-163	-1.89902e-163	-3.01018e-163	-4.06689e-162	-5.55082e-163	1.3831e-162	-2.7023e-162	2.40808e-162	-2.91391e-162	3.41177e-163	-3.08034e-162	-5.04551e-162	-2.20173e-163	1.58908e-163	1.20362e-162	2.1234e-163	-2.49056e-162	-2.04903e-162	-1.26899e-162	-5.43202e-163	1.88947e-162	2.02249e-162	0
-6.24725e-163	-8.28062e-163	1.57984e-163	5.525e-164	-9.29794e-164	7.18748e-164	-3.3774e-163	2.1474e-163	6.23018e-164	-2.17263e-164	1.46309e-162	7.26103e-163	-2.55725e-163	-7.14706e-163	1.91584e-163	-3.07576e-163	2.44952e-163	-2.05536e-163	1.27573e-163	-7.25587e-163	-5.51363e-163	3.68586e-163	1.04538e-162	1.69537e-163	5.61953e-164	-3.24039e-163	-2.46381e-163	1.3209e-163	-3.90377e-163	1.21632e-162	0
-6.24725e-163	-8.28062e-163	1.57984e-163	5.525e-164	-9.29794e-164	7.18748e-164	-3.3774e-163	2.1474e-163	6.23018e-164	-2.17263e-164	1.46309e-162	7.26103e-163	-2.55725e-163	-7.14706e-163	1.91584e-163	-3.07576e-163	2.44952e-163	-2.05536e-163	1.27573e-163	-7.25587e-163	-5.51363e-163	3.68586e-163	1.04538e-162	1.69537e-163	5.61953e-164	-3.24039e-163	-2.46381e-163	1.3209e-163	-3.90377e-163	1.21632e-162	0
-6.24725e-163	-8.28062e-163	1.57984e-163	5.525e-164	-9.29794e-164	7.18748e-164	-3.3774e-163	2.1474e-163	6.23018e-164	-2.17263e-164	1.46309e-162	7.26103e-163	-2.55725e-163	-7.14706e-163	1.91584e-163	-3.07576e-163	2.44952e-163	-2.05536e-163	1.27573e-163	-7.25587e-163	-5.51363e-163	3.68586e-163	1.04538e-162	1.69537e-163	5.61953e-164	-3.24039e-163	-2.46381e-163	1.3209e-163	-3.90377e-163	1.21632e-162	0
-6.24725e-163	-8.28062e-163	1.57984e-163	5.525e-164	-9.29794e-164	7.18748e-164	-3.3774e-163	2.1474e-163	6.23018e-164	-2.17263e-164	1.46309e-162	7.26103e-163	-2.55725e-163	-7.14706e-163	1.91584e-163	-3.07576e-163	2.44952e-163	-2.05536e-163	1.27573e-163	-7.25587e-163	-5.51363e-163	3.68586e-163	1.04538e-162	1.69537e-163	5.61953e-164	-3.24039e-163	-2.46381e-163	1.3209e-163	-3.90377e-163	1.21632e-162	0
-6.24725e-163	-8.28062e-163	1.57984e-163	5.525e-164	-9.29794e-164	7.18748e-164	-3.3774e-163	2.1474e-163	6.23018e-164	-2.17263e-164	1.46309e-162	7.26103e-163	-2.55725e-163	-7.14706e-163	1.91584e-163	-3.07576e-163	2.44952e-163	-2.05536e-163	1.27573e-163	-7.25587e-163	-5.51363e-163	3.68586e-163	1.04538e-162	1.69537e-163	5.61953e-164	-3.24039e-163	-2.46381e-163	1.3209e-163	-3.90377e-163	1.21632e-162	0
-6.24725e-163	-8.28062e-163	1.57984e-163	5.525e-164	-9.29794e-164	7.18748e-164	-3.3774e-163	2.1474e-163	6.23018e-164	-2.17263e-164	1.46309e-162	7.26103e-163	-2.55725e-163	-7.14706e-163	1.91584e-163	-3.07576e-163	2.44952e-163	-2.05536e-163	1.27573e-163	-7.25587e-163	-5.51363e-163	3.68586e-163	1.04538e-162	1.69537e-163	5.61953e-164	-3.24039e-163	-2.46381e-163	1.3209e-163	-3.90377e-163	1.21632e-162	0
-6.24725e-163	-8.28062e-163	1.57984e-163	5.525e-164	-9.29794e-164	7.18748e-164	-3.3774e-163	2.1474e-163	6.23018e-164	-2.17263e-164	1.46309e-162	7.26103e-163	-2.55725e-163	-7.14706e-163	1.91584e-163	-3.07576e-163	2.44952e-163	-2.05536e-163	1.27573e-163	-7.25587e-163	-5.51363e-163	3.68586e-163	1.04538e-162	1.69537e-163	5.61953e-164	-3.24039e-163	-2.46381e-163	1.3209e-163	-3.90377e-163	1.21632e-162	0
-6.24725e-163	-8.28062e-163	1.57984e-163	5.525e-164	-9.29794e-164	7.18748e-164	-3.3774e-163	2.1474e-163	6.23018e-164	-2.17263e-164	1.46309e-162	7.26103e-163	-2.55725e-163	-7.14706e-163	1.91584e-163	-3.07576e-163	2.44952e-163	-2.05536e-163	1.27573e-163	-7.25587e-163	-5.51363e-163	3.68586e-163	1.04538e-162	1.69537e-163	5.61953e-164	-3.24039e-163	-2.46381e-163	1.3209e-163	-3.90377e-163	1.21632e-162	0
-6.24725e-163	-8.28062e-163	1.57984e-163	5.525e-164	-9.29794e-164	7.18748e-164	-3.3774e-163	2.1474e-163	6.23018e-164	-2.17263e-164	1.46309e-162	7.26103e-163	-2.55725e-163	-7.14706e-163	1.91584e-163	-3.07576e-163	2.44952e-163	-2.05536e-163	1.27573e-163	-7.25587e-163	-5.51363e-163	3.68586e-163	1.04538e-162	1.69537e-163	5.61953e-164	-3.24039e-163	-2.46381e-163	1.3209e-163	-3.90377e-163	1.21632e-162	0
-6.24725e-163	-8.28062e-163	1.57984e-163	5.525e-164	-9.29794e-164	7.18748e-164	-3.3774e-163	2.1474e-163	6.23018e-164	-2.17263e-164	1.46309e-162	7.26103e-163	-2.55725e-163	-7.14706e-163	1.91584e-163	-3.07576e-163	2.44952e-163	-2.05536e-163	1.27573e-163	-7.25587e-163	-5.51363e-163	3.68586e-163	1.04538e-162	1.69537e-163	5.61953e-164	-3.24039e-163	-2.46381e-163	1.3209e-163	-3.90377e-163	1.21632e-162	0
-6.24725e-163	-8.28062e-163	1.57984e-163	5.525e-164	-9.29794e-164	7.18748e-164	-3.3774e-163	2.1474e-163	6.23018e-164	-2.17263e-164	1.46309e-162	7.26103e-163	-2.55725e-163	-7.14706e-163	1.91584e-163	-3.07576e-163	2.44952e-163	-2.05536e-163	1.27573e-163	-7.25587e-163	-5.51363e-163	3.68586e-163	1.04538e-162	1.69537e-163	5.61953e-164	-3.24039e-163	-2.46381e-163	1.3209e-163	-3.90377e-163	1.21632e-162	0
-6.24725e-163	-8.28062e-163	1.57984e-163	5.525e-164	-9.29794e-164	7.18748e-164	-3.3774e-163	2.1474e-163	6.23018e-164	-2.17263e-164	1.46309e-162	7.26103e-163	-2.55725e-163	-7.14706e-163	1.91584e-163	-3.07576e-163	2.44952e-163	-2.05536e-163	1.27573e-163	-7.25587e-163	-5.51363e-163	3.68586e-163	1.04538e-162	1.69537e-163	5.61953e-164	-3.24039e-163	-2.46381e-163	1.3209e-163	-3.90377e-163	1.21632e-162	0
-6.24725e-163	-8.28062e-163	1.57984e-163	5.525e-164	-9.29794e-164	7.18748e-164	-3.3774e-163	2.1474e-163	6.23018e-164	-2.17263e-164	1.46309e-162	7.26103e-163	-2.55725e-163	-7.14706e-163	1.91584e-163	-3.07576e-163	2.44952e-163	-2.05536e-163	1.27573e-163	-7.25587e-163	-5.51363e-163	3.68586e-163	1.04538e-162	1.69537e-163	5.61953e-164	-3.24039e-163	-2.46381e-163	1.3209e-163	-3.90377e-163	1.21632e-162	0
-6.24725e-163	-8.28062e-163	1.57984e-163	5.525e-164	-9.29794e-164	7.18748e-164	-3.3774e-163	2.1474e-163	6.23018e-164	-2.17263e-164	1.46309e-162	7.26103e-163	-2.55725e-163	-7.14706e-163	1.91584e-163	-3.07576e-163	2.44952e-163	-2.05536e-163	1.27573e-163	-7.25587e-163	-5.51363e-163	3.68586e-163	1.04538e-162	1.69537e-163	5.61953e-164	-3.24039e-163	-2.46381e-163	1.3209e-163	-3.90377e-163	1.21632e-162	0
-6.24725e-163	-8.28062e-163	1.57984e-163	5.525e-164	-9.29794e-164	7.18748e-164	-3.3774e-163	2.1474e-163	6.23018e-164	-2.17263e-164	1.46309e-162	7.26103e-163	-2.55725e-163	-7.14706e-163	1.91584e-163	-3.07576e-163	2.44952e-163	-2.05536e-163	1.27573e-163	-7.25587e-163	-5.51363e-163	3.68586e-163	1.04538e-162	1.69537e-163	5.61953e-164	-3.24039e-163	-2.46381e-163	1.3209e-163	-3.90377e-163	1.21632e-162	0
-6.24725e-163	-8.28062e-163	1.57984e-163	5.525e-164	-9.29794e-164	7.18748e-164	-3.3774e-163	2.1474e-163	6.23018e-164	-2.17263e-164	1.46309e-162	7.26103e-163	-2.55725e-163	-7.14706e-163	1.91584e-163	-3.07576e-163	2.44952e-163	-2.05536e-163	1.27573e-163	-7.25587e-163	-5.51363e-163	3.68586e-163	1.04538e-162	1.69537e-163	5.61953e-164	-3.24039e-163	-2.46381e-163	1.3209e-163	-3.90377e-163	1.21632e-162	0
-6.24725e-163	-8.28062e-163	1.57984e-163	5.525e-164	-9.29794e-164	7.18748e-164	-3.3774e-163	2.1474e-163	6.23018e-164	-2.17263e-164	1.46309e-162	7.26103e-163	-2.55725e-163	-7.14706e-163	1.91584e-163	-3.07576e-163	2.44952e-163	-2.05536e-163	1.27573e-163	-7.25587e-163	-5.51363e-163	3.68586e-163	1.04538e-162	1.69537e-163	5.61953e-164	-3.24039e-163	-2.46381e-163	1.3209e-163	-3.90377e-163	1.21632e-162	0
-6.24725e-163	-8.28062e-163	1.57984e-163	5.525e-164	-9.29794e-164	7.18748e-164	-3.3774e-163	2.1474e-163	6.23018e-164	-2.17263e-164	1.46309e-162	7.26103e-163	-2.55725e-163	-7.14706e-163	1.91584e-163	-3.07576e-163	2.44952e-163	-2.05536e-163	1.27573e-163	-7.25587e-163	-5.51363e-163	3.68586e-163	1.04538e-162	1.69537e-163	5.61953e-164	-3.24039e-163	-2.46381e-163	1.3209e-163	-3.90377e-163	1.21632e-162	0
-6.24725e-163	-8.28062e-163	1.57984e-163	5.525e-164	-9.29794e-164	7.18748e-164	-3.3774e-163	2.1474e-163	6.23018e-164	-2.17263e-164	1.46309e-162	7.26103e-163	-2.55725e-163	-7.14706e-163	1.91584e-163	-3.07576e-163	2.44952e-163	-2.05536e-163	1.27573e-163	-7.25587e-163	-5.51363e-163	3.68586e-163	1.04538e-162	1.69537e-163	5.61953e-164	-3.24039e-163	-2.46381e-163	1.3209e-163	-3.90377e-163	1.21632e-162	0
-6.24725e-163	-8.28062e-163	1.57984e-163	5.525e-164	-9.29794e-164	7.18748e-164	-3.3774e-163	2.1474e-163	6.23018e-164	-2.17263e-164	1.46309e-162	7.26103e-163	-2.55725e-163	-7.14706e-163	1.91584e-163	-3.07576e-163	2.44952e-163	-2.05536e-163	1.27573e-163	-7.25587e-163	-5.51363e-163	3.68586e-163	1.04538e-162	1.69537e-163	5.61953e-164	-3.24039e-163	-2.46381e-163	1.3209e-163	-3.90377e-163	1.21632e-162	0
-6.24725e-163	-8.28062e-163	1.57984e-163	5.525e-164	-9.29794e-164	7.18748e-164	-3.3774e-163	2.1474e-163	6.23018e-164	-2.17263e-164	1.46309e-162	7.26103e-163	-2.55725e-163	-7.14706e-163	1.91584e-163	-3.07576e-163	2.44952e-163	-2.05536e-163	1.27573e-163	-7.25587e-163	-5.51363e-163	3.68586e-163	1.04538e-162	1.69537e-163	5.61953e-164	-3.24039e-163	-2.46381e-163	1.3209e-163	-3.90377e-163	1.21632e-162	0
-6.24725e-163	-8.28062e-163	1.57984e-163	5.525e-164	-9.29794e-164	7.18748e-164	-3.3774e-163	2.1474e-163	6.23018e-164	-2.17263e-164	1.46309e-162	7.26103e-163	-2.55725e-163	-7.14706e-163	1.91584e-163	-3.07576e-163	2.44952e-163	-2.05536e-163	1.27573e-163	-7.25587e-163	-5.51363e-163	3.68586e-163	1.04538e-162	1.69537e-163	5.61953e-164	-3.24039e-163	-2.46381e-163	1.3209e-163	-3.90377e-163	1.21632e-162	0
-6.24725e-163	-8.28062e-163	1.57984e-163	5.525e-164	-9.29794e-164	7.18748e-164	-3.3774e-163	2.1474e-163	6.23018e-164	-2.17263e-164	1.46309e-162	7.26103e-163	-2.55725e-163	-7.14706e-163	1.91584e-163	-3.07576e-163	2.44952e-163	-2.05536e-163	1.27573e-163	-7.25587e-163	-5.51363e-163	3.68586e-163	1.04538e-162	1.69537e-163	5.61953e-164	-3.24039e-163	-2.46381e-163	1.3209e-163	-3.90377e-163	1.21632e-162	0
-6.24725e-163	-8.28062e-163	1.57984e-163	5.525e-164	-9.29794e-164	7.18748e-164	-3.3774e-163	2.1474e-163	6.23018e-164	-2.17263e-164	1.46309e-162	7.26103e-163	-2.55725e-163	-7.14706e-163	1.91584e-163	-3.07576e-163	2.44952e-163	-2.05536e-163	1.27573e-163	-7.25587e-163	-5.51363e-163	3.68586e-163	1.04538e-162	1.69537e-163	5.61953e-164	-3.24039e-163	-2.46381e-163	1.3209e-163	-3.90377e-163	1.21632e-162	0
-6.24725e-163	-8.28062e-163	1.57984e-163	5.525e-164	-9.29794e-164	7.18748e-164	-3.3774e-163	2.1474e-163	6.23018e-164	-2.17263e-164	1.46309e-162	7.26103e-163	-2.55725e-163	-7.14706e-163	1.91584e-163	-3.07576e-163	2.44952e-163	-2.05536e-163	1.27573e-163	-7.25587e-163	-5.51363e-163	3.68586e-163	1.04538e-162	1.69537e-163	5.61953e-164	-3.24039e-163	-2.46381e-163	1.3209e-163	-3.90377e-163	1.21632e-162	0
-6.24725e-163	-8.28062e-163	1.57984e-163	5.525e-164	-9.29794e-164	7.18748e-164	-3.3774e-163	2.1474e-163	6.23018e-164	-2.17263e-164	1.46309e-162	7.26103e-163	-2.55725e-163	-7.14706e-163	1.91584e-163	-3.07576e-163	2.44952e-163	-2.05536e-163	1.27573e-163	-7.25587e-163	-5.51363e-163	3.68586e-163	1.04538e-162	1.69537e-163	5.61953e-164	-3.24039e-163	-2.46381e-163	1.3209e-163	-3.90377e-163	1.21632e-162	0
-6.24725e-163	-8.28062e-163	1.57984e-163	5.525e-164	-9.29794e-164	7.18748e-164	-3.3774e-163	2.1474e-163	6.23018e-164	-2.17263e-164	1.46309e-162	7.26103e-163	-2.55725e-163	-7.14706e-163	1.91584e-163	-3.07576e-163	2.44952e-163	-2.05536e-163	1.27573e-163	-7.25587e-163	-5.51363e-163	3.68586e-163	1.04538e-162	1.69537e-163	5.61953e-164	-3.24039e-163	-2.46381e-163	1.3209e-163	-3.90377e-163	1.21632e-162	0
-6.24725e-163	-8.28062e-163	1.57984e-163	5.525e-164	-9.29794e-164	7.18748e-164	-3.3774e-163	2.1474e-163	6.23018e-164	-2.17263e-164	1.46309e-162	7.26103e-163	-2.55725e-163	-7.14706e-163	1.91584e-163	-3.07576e-163	2.44952e-163	-2.05536e-163	1.27573e-163	-7.25587e-163	-5.51363e-163	3.68586e-163	1.04538e-162	1.69537e-163	5.61953e-164	-3.24039e-163	-2.46381e-163	1.3209e-163	-3.90377e-163	1.21632e-162	0
-6.24725e-163	-8.28062e-163	1.57984e-163	5.525e-164	-9.29794e-164	7.18748e-164	-3.3774e-163	2.1474e-163	6.23018e-164	-2.17263e-164	1.46309e-162	7.26103e-163	-2.55725e-163	-7.14706e-163	1.91584e-163	-3.07576e-163	2.44952e-163	-2.05536e-163	1.27573e-163	-7.25587e-163	-5.51363e-163	3.68586e-163	1.04538e-162	1.69537e-163	5.61953e-164	-3.24039e-163	-2.46381e-163	1.3209e-163	-3.90377e-163	1.21632e-162	0
-6.24725e-163	-8.28062e-163	1.57984e-163	5.525e-164	-9.29794e-164	7.18748e-164	-3.3774e-163	2.1474e-163	6.23018e-164	-2.17263e-164	1.46309e-162	7.26103e-163	-2.55725e-163	-7.14706e-163	1.91584e-163	-3.07576e-163	2.44952e-163	-2.05536e-163	1.27573e-163	-7.25587e-163	-5.51363e-163	3.68586e-163	1.04538e-162	1.69537e-163	5.61953e-164	-3.24039e-163	-2.46381e-163	1.3209e-163	-3.90377e-163	1.21632e-162	0
-6.24725e-163	-8.28062e-163	1.57984e-163	5.525e-164	-9.29794e-164	7.18748e-164	-3.3774e-163	2.1474e-163	6.23018e-164	-2.17263e-164	1.46309e-162	7.26103e-163	-2.55725e-163	-7.14706e-163	1.91584e-163	-3.07576e-163	2.44952e-163	-2.05536e-163	1.27573e-163	-7.25587e-163	-5.51363e-163	3.68586e-163	1.04538e-162	1.69537e-163	5.61953e-164	-3.24039e-163	-2.46381e-163	1.3209e-163	-3.90377e-163	1.21632e-162	0
-6.24725e-163	-8.28062e-163	1.57984e-163	5.525e-164	-9.29794e-164	7.18748e-164	-3.3774e-163	2.1474e-163	6.23018e-164	-2.17263e-164	1.46309e-162	7.26103e-163	-2.55725e-163	-7.14706e-163	1.91584e-163	-3.07576e-163	2.44952e-163	-2.05536e-163	1.27573e-163	-7.25587e-163	-5.51363e-163	3.68586e-163	1.04538e-162	1.69537e-163	5.61953e-164	-3.24039e-163	-2.46381e-163	1.3209e-163	-3.90377e-163	1.21632e-162	0
-6.24725e-163	-8.28062e-163	1.57984e-163	5.525e-164	-9.29794e-164	7.18748e-164	-3.3774e-163	2.1474e-163	6.23018e-164	-2.17263e-164	1.46309e-162	7.26103e-163	-2.55725e-163	-7.14706e-163	1.91584e-163	-3.07576e-163	2.44952e-163	-2.05536e-163	1.27573e-163	-7.25587e-163	-5.51363e-163	3.68586e-163	1.04538e-162	1.69537e-163	5.61953e-164	-3.24039e-163	-2.46381e-163	1.3209e-163	-3.90377e-163	1.21632e-162	0
-6.24725e-163	-8.28062e-163	1.57984e-163	5.525e-164	-9.29794e-164	7.18748e-164	-3.3774e-163	2.1474e-163	6.23018e-164	-2.17263e-164	1.46309e-162	7.26103e-163	-2.55725e-163	-7.14706e-163	1.91584e-163	-3.07576e-163	2.44952e-163	-2.05536e-163	1.27573e-163	-7.25587e-163	-5.51363e-163	3.68586e-163	1.04538e-162	1.69537e-163	5.61953e-164	-3.24039e-163	-2.46381e-163	1.3209e-163	-3.90377e-163	1.21632e-162	0
-6.24725e-163	-8.28062e-163	1.57984e-163	5.525e-164	-9.29794e-164	7.18748e-164	-3.3774e-163	2.1474e-163	6.23018e-164	-2.17263e-164	1.46309e-162	7.26103e-163	-2.55725e-163	-7.14706e-163	1.91584e-163	-3.07576e-163	2.44952e-163	-2.05536e-163	1.27573e-163	-7.25587e-163	-5.51363e-163	3.68586e-163	1.04538e-162	1.69537e-163	5.61953e-164	-3.24039e-163	-2.46381e-163	1.3209e-163	-3.90377e-163	1.21632e-162	0
-6.24725e-163	-8.28062e-163	1.57984e-163	5.525e-164	-9.29794e-164	7.18748e-164	-3.3774e-163	2.1474e-163	6.23018e-164	-2.17263e-164	1.46309e-162	7.26103e-163	-2.55725e-163	-7.14706e-163	1.91584e-163	-3.07576e-163	2.44952e-163	-2.05536e-163	1.27573e-163	-7.25587e-163	-5.51363e-163	3.68586e-163	1.04538e-162	1.69537e-163	5.61953e-164	-3.24039e-163	-2.46381e-163	1.3209e-163	-3.90377e-163	1.21632e-162	0
-6.24725e-163	-8.28062e-163	1.57984e-163	5.525e-164	-9.29794e-164	7.18748e-164	-3.3774e-163	2.1474e-163	6.23018e-164	-2.17263e-164	1.46309e-162	7.26103e-163	-2.55725e-163	-7.14706e-163	1.91584e-163	-3.07576e-163	2.44952e-163	-2.05536e-163	1.27573e-163	-7.25587e-163	-5.51363e-163	3.68586e-163	1.04538e-162	1.69537e-163	5.61953e-164	-3.24039e-163	-2.46381e-163	1.3209e-163	-3.90377e-163	1.21632e-162	0
-6.24725e-163	-8.28062e-163	1.57984e-163	5.525e-164	-9.29794e-164	7.18748e-164	-3.3774e-163	2.1474e-163	6.23018e-164	-2.17263e-164	1.46309e-162	7.26103e-163	-2.55725e-163	-7.14706e-163	1.91584e-163	-3.07576e-163	2.44952e-163	-2.05536e-163	1.27573e-163	-7.25587e-163	-5.51363e-163	3.68586e-163	1.04538e-162	1.69537e-163	5.61953e-164	-3.24039e-163	-2.46381e-163	1.3209e-163	-3.90377e-163	1.21632e-162	0
-6.24725e-163	-8.28062e-163	1.57984e-163	5.525e-164	-9.29794e-164	7.18748e-164	-3.3774e-163	2.1474e-163	6.23018e-164	-2.17263e-164	1.46309e-162	7.26103e-163	-2.55725e-163	-7.14706e-163	1.91584e-163	-3.07576e-163	2.44952e-163	-2.05536e-163	1.27573e-163	-7.25587e-163	-5.51363e-163	3.68586e-163	1.04538e-162	1.69537e-163	5.61953e-164	-3.24039e-163	-2.46381e-163	1.3209e-163	-3.90377e-163	1.21632e-162	0
-6.24725e-163	-8.28062e-163	1.57984e-163	5.525e-164	-9.29794e-164	7.18748e-164	-3.3774e-163	2.1474e-163	6.23018e-164	-2.17263e-164	1.46309e-162	7.26103e-163	-2.55725e-163	-7.14706e-163	1.91584e-163	-3.07576e-163	2.44952e-163	-2.05536e-163	1.27573e-163	-7.25587e-163	-5.51363e-163	3.68586e-163	1.04538e-162	1.69537e-163	5.61953e-164	-3.24039e-163	-2.46381e-163	1.3209e-163	-3.90377e-163	1.21632e-162	0
-6.24725e-163	-8.28062e-163	1.57984e-163	5.525e-164	-9.29794e-164	7.18748e-164	-3.3774e-163	2.1474e-163	6.23018e-164	-2.17263e-164	1.46309e-162	7.26103e-163	-2.55725e-163	-7.14706e-163	1.91584e-163	-3.07576e-163	2.44952e-163	-2.05536e-163	1.27573e-163	-7.25587e-163	-5.51363e-163	3.68586e-163	1.04538e-162	1.69537e-163	5.61953e-164	-3.24039e-163	-2.46381e-163	1.3209e-163	-3.90377e-163	1.21632e-162	0
-6.24725e-163	-8.28062e-163	1.57984e-163	5.525e-164	-9.29794e-164	7.18748e-164	-3.3774e-163	2.1474e-163	6.23018e-164	-2.17263e-164	1.46309e-162	7.26103e-163	-2.55725e-163	-7.14706e-163	1.91584e-163	-3.07576e-163	2.44952e-163	-2.05536e-163	1.27573e-163	-7.25587e-163	-5.51363e-163	3.68586e-163	1.04538e-162	1.69537e-163	5.61953e-164	-3.24039e-163	-2.46381e-163	1.3209e-163	-3.90377e-163	1.21632e-162	0
-6.24725e-163	-8.28062e-163	1.57984e-163	5.525e-164	-9.29794e-164	7.18748e-164	-3.3774e-163	2.1474e-163	6.23018e-164	-2.17263e-164	1.46309e-162	7.26103e-163	-2.55725e-163	-7.14706e-163	1.91584e-163	-3.07576e-163	2.44952e-163	-2.05536e-163	1.27573e-163	-7.25587e-163	-5.51363e-163	3.68586e-163	1.04538e-162	1.69537e-163	5.61953e-164	-3.24039e-163	-2.46381e-163	1.3209e-163	-3.90377e-163	1.21632e-162	0
-6.24725e-163	-8.28062e-163	1.57984e-163	5.525e-164	-9.29794e-164	7.18748e-164	-3.3774e-163	2.1474e-163	6.23018e-164	-2.17263e-164	1.46309e-162	7.26103e-163	-2.55725e-163	-7.14706e-163	1.91584e-163	-3.07576e-163	2.44952e-163	-2.05536e-163	1.27573e-163	-7.25587e-163	-5.51363e-163	3.68586e-163	1.04538e-162	1.69537e-163	5.61953e-164	-3.24039e-163	-2.46381e-163	1.3209e-163	-3.90377e-163	1.21632e-162	0
-6.24725e-163	-8.28062e-163	1.57984e-163	5.525e-164	-9.29794e-164	7.18748e-164	-3.3774e-163	2.1474e-163	6.23018e-164	-2.17263e-164	1.46309e-162	7.26103e-163	-2.55725e-163	-7.14706e-163	1.91584e-163	-3.07576e-163	2.44952e-163	-2.05536e-163	1.27573e-163	-7.25587e-163	-5.51363e-163	3.68586e-163	1.04538e-162	1.69537e-163	5.61953e-164	-3.24039e-163	-2.46381e-163	1.3209e-163	-3.90377e-163	1.21632e-162	0
-6.24725e-163	-8.28062e-163	1.57984e-163	5.525e-164	-9.29794e-164	7.18748e-164	-3.3774e-163	2.1474e-163	6.23018e-164	-2.17263e-164	1.46309e-162	7.26103e-163	-2.55725e-163	-7.14706e-163	1.91584e-163	-3.07576e-163	2.44952e-163	-2.05536e-163	1.27573e-163	-7.25587e-163	-5.51363e-163	3.68586e-163	1.04538e-162	1.69537e-163	5.61953e-164	-3.24039e-163	-2.46381e-163	1.3209e-163	-3.90377e-163	1.21632e-162	0
-6.24725e-163	-8.28062e-163	1.57984e-163	5.525e-164	-9.29794e-164	7.18748e-164	-3.3774e-163	2.1474e-163	6.23018e-164	-2.17263e-164	1.46309e-162	7.26103e-163	-2.55725e-163	-7.14706e-163	1.91584e-163	-3.07576e-163	2.44952e-163	-2.05536e-163	1.27573e-163	-7.25587e-163	-5.51363e-163	3.68586e-163	1.04538e-162	1.69537e-163	5.61953e-164	-3.24039e-163	-2.46381e-163	1.3209e-163	-3.90377e-163	1.21632e-162	0
-6.24725e-163	-8.28062e-163	1.57984e-163	5.525e-164	-9.29794e-164	7.18748e-164	-3.3774e-163	2.1474e-163	6.23018e-164	-2.17263e-164	1.46309e-162	7.26103e-163	-2.55725e-163	-7.14706e-163	1.91584e-163	-3.07576e-163	2.44952e-163	-2.05536e-163	1.27573e-163	-7.25587e-163	-5.51363e-163	3.68586e-163	1.04538e-162	1.69537e-163	5.61953e-164	-3.24039e-163	-2.46381e-163	1.3209e-163	-3.90377e-163	1.21632e-162	0
-6.24725e-163	-8.28062e-163	1.57984e-163	5.525e-164	-9.29794e-164	7.18748e-164	-3.3774e-163	2.1474e-163	6.23018e-164	-2.17263e-164	1.46309e-162	7.26103e-163	-2.55725e-163	-7.14706e-163	1.91584e-163	-3.07576e-163	2.44952e-163	-2.05536e-163	1.27573e-163	-7.25587e-163	-5.51363e-163	3.68586e-163	1.04538e-162	1.69537e-163	5.61953e-164	-3.24039e-163	-2.46381e-163	1.3209e-163	-3.90377e-163	1.21632e-162	0
-6.24725e-163	-8.28062e-163	1.57984e-163	5.525e-164	-9.29794e-164	7.18748e-164	-3.3774e-163	2.1474e-163	6.23018e-164	-2.17263e-164	1.46309e-162	7.26103e-163	-2.55725e-163	-7.14706e-163	1.91584e-163	-3.07576e-163	2.44952e-163	-2.05536e-163	1.27573e-163	-7.25587e-163	-5.51363e-163	3.68586e-163	1.04538e-162	1.69537e-163	5.61953e-164	-3.24039e-163	-2.46381e-163	1.3209e-163	-3.90377e-163	1.21632e-162	0
-6.24725e-163	-8.28062e-163	1.57984e-163	5.525e-164	-9.29794e-164	7.18748e-164	-3.3774e-163	2.1474e-163	6.23018e-164	-2.17263e-164	1.46309e-162	7.26103e-163	-2.55725e-163	-7.14706e-163	1.91584e-163	-3.07576e-163	2.44952e-163	-2.05536e-163	1.27573e-163	-7.25587e-163	-5.51363e-163	3.68586e-163	1.04538e-162	1.69537e-163	5.61953e-164	-3.24039e-163	-2.46381e-163	1.3209e-163	-3.90377e-163	1.21632e-162	0
-6.24725e-163	-8.28062e-163	1.57984e-163	5.525e-164	-9.29794e-164	7.18748e-164	-3.3774e-163	2.1474e-163	6.23018e-164	-2.17263e-164	1.46309e-162	7.26103e-163	-2.55725e-163	-7.14706e-163	1.91584e-163	-3.07576e-163	2.44952e-163	-2.05536e-163	1.27573e-163	-7.25587e-163	-5.51363e-163	3.68586e-163	1.04538e-162	1.69537e-163	5.61953e-164	-3.24039e-163	-2.46381e-163	1.3209e-163	-3.90377e-163	1.21632e-162	0
-6.24725e-163	-8.28062e-163	1.57984e-163	5.525e-164	-9.29794e-164	7.18748e-164	-3.3774e-163	2.1474e-163	6.23018e-164	-2.17263e-164	1.46309e-162	7.26103e-163	-2.55725e-163	-7.14706e-163	1.91584e-163	-3.07576e-163	2.44952e-163	-2.05536e-163	1.27573e-163	-7.25587e-163	-5.51363e-163	3.68586e-163	1.04538e-162	1.69537e-163	5.61953e-164	-3.24039e-163	-2.46381e-163	1.3209e-163	-3.90377e-163	1.21632e-162	0
-6.24725e-163	-8.28062e-163	1.57984e-163	5.525e-164	-9.29794e-164	7.18748e-164	-3.3774e-163	2.1474e-163	6.23018e-164	-2.17263e-164	1.46309e-162	7.26103e-163	-2.55725e-163	-7.14706e-163	1.91584e-163	-3.07576e-163	2.44952e-163	-2.05536e-163	1.27573e-163	-7.25587e-163	-5.51363e-163	3.68586e-163	1.04538e-162	1.69537e-163	5.61953e-164	-3.24039e-163	-2.46381e-163	1.3209e-163	-3.90377e-163	1.21632e-162	0
-6.24725e-163	-8.28062e-163	1.57984e-163	5.525e-164	-9.29794e-164	7.18748e-164	-3.3774e-163	2.1474e-163	6.23018e-164	-2.17263e-164	1.46309e-162	7.26103e-163	-2.55725e-163	-7.14706e-163	1.91584e-163	-3.07576e-163	2.44952e-163	-2.05536e-163	1.27573e-163	-7.25587e-163	-5.51363e-163	3.68586e-163	1.04538e-162	1.69537e-163	5.61953e-164	-3.24039e-163	-2.46381e-163	1.3209e-163	-3.90377e-163	1.21632e-162	0
-6.24725e-163	-8.28062e-163	1.57984e-163	5.525e-164	-9.29794e-164	7.18748e-164	-3.3774e-163	2.1474e-163	6.23018e-164	-2.17263e-164	1.46309e-162	7.26103e-163	-2.55725e-163	-7.14706e-163	1.91584e-163	-3.07576e-163	2.44952e-163	-2.05536e-163	1.27573e-163	-7.25587e-163	-5.51363e-163	3.68586e-163	1.04538e-162	1.69537e-163	5.61953e-164	-3.24039e-163	-2.46381e-163	1.3209e-163	-3.90377e-163	1.21632e-162	0
-6.24725e-163	-8.28062e-163	1.57984e-163	5.525e-164	-9.29794e-164	7.18748e-164	-3.3774e-163	2.1474e-163	6.23018e-164	-2.17263e-164	1.46309e-162	7.26103e-163	-2.55725e-163	-7.14706e-163	1.91584e-163	-3.07576e-163	2.44952e-163	-2.05536e-163	1.27573e-163	-7.25587e-163	-5.51363e-163	3.68586e-163	1.04538e-162	1.69537e-163	5.61953e-164	-3.24039e-163	-2.46381e-163	1.3209e-163	-3.90377e-163	1.21632e-162	0
-6.24725e-163	-8.28062e-163	1.57984e-163	5.525e-164	-9.29794e-164	7.18748e-164	-3.3774e-163	2.1474e-163	6.23018e-164	-2.17263e-164	1.46309e-162	7.26103e-163	-2.55725e-163	-7.14706e-163	1.91584e-163	-3.07576e-163	2.44952e-163	-2.05536e-163	1.27573e-163	-7.25587e-163	-5.51363e-163	3.68586e-163	1.04538e-162	1.69537e-163	5.61953e-164	-3.24039e-163	-2.46381e-163	1.3209e-163	-3.90377e-163	1.21632e-162	0
-6.24725e-163	-8.28062e-163	1.57984e-163	5.525e-164	-9.29794e-164	7.18748e-164	-3.3774e-163	2.1474e-163	6.23018e-164	-2.17263e-164	1.46309e-162	7.26103e-163	-2.55725e-163	-7.14706e-163	1.91584e-163	-3.07576e-163	2.44952e-163	-2.05536e-163	1.27573e-163	-7.25587e-163	-5.51363e-163	3.68586e-163	1.04538e-162	1.69537e-163	5.61953e-164	-3.24039e-163	-2.46381e-163	1.3209e-163	-3.90377e-163	1.21632e-162	0
-6.24725e-163	-8.28062e-163	1.57984e-163	5.525e-164	-9.29794e-164	7.18748e-164	-3.3774e-163	2.1474e-163	6.23018e-164	-2.17263e-164	1.46309e-162	7.26103e-163	-2.55725e-163	-7.14706e-163	1.91584e-163	-3.07576e-163	2.44952e-163	-2.05536e-163	1.27573e-163	-7.25587e-163	-5.51363e-163	3.68586e-163	1.04538e-162	1.69537e-163	5.61953e-164	-3.24039e-163	-2.46381e-163	1.3209e-163	-3.90377e-163	1.21632e-162	0
-6.24725e-163	-8.28062e-163	1.57984e-163	5.525e-164	-9.29794e-164	7.18748e-164	-3.3774e-163	2.1474e-163	6.23018e-164	-2.17263e-164	1.46309e-162	7.26103e-163	-2.55725e-163	-7.14706e-163	1.91584e-163	-3.07576e-163	2.44952e-163	-2.05536e-163	1.27573e-163	-7.25587e-163	-5.51363e-163	3.68586e-163	1.04538e-162	1.69537e-163	5.61953e-164	-3.24039e-163	-2.46381e-163	1.3209e-163	-3.90377e-163	1.21632e-162	0
-6.24725e-163	-8.28062e-163	1.57984e-163	5.525e-164	-9.29794e-164	7.18748e-164	-3.3774e-163	2.1474e-163	6.23018e-164	-2.17263e-164	1.46309e-162	7.26103e-163	-2.55725e-163	-7.14706e-163	1.91584e-163	-3.07576e-163	2.44952e-163	-2.05536e-163	1.27573e-163	-7.25587e-163	-5.51363e-163	3.68586e-163	1.04538e-162	1.69537e-163	5.61953e-164	-3.24039e-163	-2.46381e-163	1.3209e-163	-3.90377e-163	1.21632e-162	0
-6.24725e-163	-8.28062e-163	1.57984e-163	5.525e-164	-9.29794e-164	7.18748e-164	-3.3774e-163	2.1474e-163	6.23018e-164	-2.17263e-164	1.46309e-162	7.26103e-163	-2.55725e-163	-7.14706e-163	1.91584e-163	-3.07576e-163	2.44952e-163	-2.05536e-163	1.27573e-163	-7.25587e-163	-5.51363e-163	3.68586e-163	1.04538e-162	1.69537e-163	5.61953e-164	-3.24039e-163	-2.46381e-163	1.3209e-163	-3.90377e-163	1.21632e-162	0
-6.24725e-163	-8.28062e-163	1.57984e-163	5.525e-164	-9.29794e-164	7.18748e-164	-3.3774e-163	2.1474e-163	6.23018e-164	-2.17263e-164	1.46309e-162	7.26103e-163	-2.55725e-163	-7.14706e-163	1.91584e-163	-3.07576e-163	2.44952e-163	-2.05536e-163	1.27573e-163	-7.25587e-163	-5.51363e-163	3.68586e-163	1.04538e-162	1.69537e-163	5.61953e-164	-3.24039e-163	-2.46381e-163	1.3209e-163	-3.90377e-163	1.21632e-162	0
-6.24725e-163	-8.28062e-163	1.57984e-163	5.525e-164	-9.29794e-164	7.18748e-164	-3.3774e-163	2.1474e-163	6.23018e-164	-2.17263e-164	1.46309e-162	7.26103e-163	-2.55725e-163	-7.14706e-163	1.91584e-163	-3.07576e-163	2.44952e-163	-2.05536e-163	1.27573e-163	-7.25587e-163	-5.51363e-163	3.68586e-163	1.04538e-162	1.69537e-163	5.61953e-164	-3.24039e-163	-2.46381e-163	1.3209e-163	-3.90377e-163	1.21632e-162	0
-6.24725e-163	-8.28062e-163	1.57984e-163	5.525e-164	-9.29794e-164	7.18748e-164	-3.3774e-163	2.1474e-163	6.23018e-164	-2.17263e-164	1.46309e-162	7.26103e-163	-2.55725e-163	-7.14706e-163	1.91584e-163	-3.07576e-163	2.44952e-163	-2.05536e-163	1.27573e-163	-7.25587e-163	-5.51363e-163	3.68586e-163	1.04538e-162	1.69537e-163	5.61953e-164	-3.24039e-163	-2.46381e-163	1.3209e-163	-3.90377e-163	1.21632e-162	0
-6.24725e-163	-8.28062e-163	1.57984e-163	5.525e-164	-9.29794e-164	7.18748e-164	-3.3774e-163	2.1474e-163	6.23018e-164	-2.17263e-164	1.46309e-162	7.26103e-163	-2.55725e-163	-7.14706e-163	1.91584e-163	-3.07576e-163	2.44952e-163	-2.05536e-163	1.27573e-163	-7.25587e-163	-5.51363e-163	3.68586e-163	1.04538e-162	1.69537e-163	5.61953e-164	-3.24039e-163	-2.46381e-163	1.3209e-163	-3.90377e-163	1.21632e-162	0
-6.24725e-163	-8.28062e-163	1.57984e-163	5.525e-164	-9.29794e-164	7.18748e-164	-3.3774e-163	2.1474e-163	6.23018e-164	-2.17263e-164	1.46309e-162	7.26103e-163	-2.55725e-163	-7.14706e-163	1.91584e-163	-3.07576e-163	2.44952e-163	-2.05536e-163	1.27573e-163	-7.25587e-163	-5.51363e-163	3.68586e-163	1.04538e-162	1.69537e-163	5.61953e-164	-3.24039e-163	-2.46381e-163	1.3209e-163	-3.90377e-163	1.21632e-162	0
-6.24725e-163	-8.28062e-163	1.57984e-163	5.525e-164	-9.29794e-164	7.18748e-164	-3.3774e-163	2.1474e-163	6.23018e-164	-2.17263e-164	1.46309e-162	7.26103e-163	-2.55725e-163	-7.14706e-163	1.91584e-163	-3.07576e-163	2.44952e-163	-2.05536e-163	1.27573e-163	-7.25587e-163	-5.51363e-163	3.68586e-163	1.04538e-162	1.69537e-163	5.61953e-164	-3.24039e-163	-2.46381e-163	1.3209e-163	-3.90377e-163	1.21632e-162	0
-6.24725e-163	-8.28062e-163	1.57984e-163	5.525e-164	-9.29794e-164	7.18748e-164	-3.3774e-163	2.1474e-163	6.23018e-164	-2.17263e-164	1.46309e-162	7.26103e-163	-2.55725e-163	-7.14706e-163	1.91584e-163	-3.07576e-163	2.44952e-163	-2.05536e-163	1.27573e-163	-7.25587e-163	-5.51363e-163	3.68586e-163	1.04538e-162	1.69537e-163	5.61953e-164	-3.24039e-163	-2.46381e-163	1.3209e-163	-3.90377e-163	1.21632e-162	0
-6.24725e-163	-8.28062e-163	1.57984e-163	5.525e-164	-9.29794e-164	7.18748e-164	-3.3774e-163	2.1474e-163	6.23018e-164	-2.17263e-164	1.46309e-162	7.26103e-163	-2.55725e-163	-7.14706e-163	1.91584e-163	-3.07576e-163	2.44952e-163	-2.05536e-163	1.27573e-163	-7.25587e-163	-5.51363e-163	3.68586e-163	1.04538e-162	1.69537e-163	5.61953e-164	-3.24039e-163	-2.46381e-163	1.3209e-163	-3.90377e-163	1.21632e-162	0
-6.24725e-163	-8.28062e-163	1.57984e-163	5.525e-164	-9.29794e-164	7.18748e-164	-3.3774e-163	2.1474e-163	6.23018e-164	-2.17263e-164	1.46309e-162	7.26103e-163	-2.55725e-163	-7.14706e-163	1.91584e-163	-3.07576e-163	2.44952e-163	-2.05536e-163	1.27573e-163	-7.25587e-163	-5.51363e-163	3.68586e-163	1.04538e-162	1.69537e-163	5.61953e-164	-3.24039e-163	-2.46381e-163	1.3209e-163	-3.90377e-163	1.21632e-162	0
-6.24725e-163	-8.28062e-163	1.57984e-163	5.525e-164	-9.29794e-164	7.18748e-164	-3.3774e-163	2.1474e-163	6.23018e-164	-2.17263e-164	1.46309e-162	7.26103e-163	-2.55725e-163	-7.14706e-163	1.91584e-163	-3.07576e-163	2.44952e-163	-2.05536e-163	1.27573e-163	-7.25587e-163	-5.51363e-163	3.68586e-163	1.04538e-162	1.69537e-163	5.61953e-164	-3.24039e-163	-2.46381e-163	1.3209e-163	-3.90377e-163	1.21632e-162	0
-6.24725e-163	-8.28062e-163	1.57984e-163	5.525e-164	-9.29794e-164	7.18748e-164	-3.3774e-163	2.1474e-163	6.23018e-164	-2.17263e-164	1.46309e-162	7.26103e-163	-2.55725e-163	-7.14706e-163	1.91584e-163	-3.07576e-163	2.44952e-163	-2.05536e-163	1.27573e-163	-7.25587e-163	-5.51363e-163	3.68586e-163	1.04538e-162	1.69537e-163	5.61953e-164	-3.24039e-163	-2.46381e-163	1.3209e-163	-3.90377e-163	1.21632e-162	0
-6.24725e-163	-8.28062e-163	1.57984e-163	5.525e-164	-9.29794e-164	7.18748e-164	-3.3774e-163	2.1474e-163	6.23018e-164	-2.17263e-164	1.46309e-162	7.26103e-163	-2.55725e-163	-7.14706e-163	1.91584e-163	-3.07576e-163	2.44952e-163	-2.05536e-163	1.27573e-163	-7.25587e-163	-5.51363e-163	3.68586e-163	1.04538e-162	1.69537e-163	5.61953e-164	-3.24039e-163	-2.46381e-163	1.3209e-163	-3.90377e-163	1.21632e-162	0
-6.24725e-163	-8.28062e-163	1.57984e-163	5.525e-164	-9.29794e-164	7.18748e-164	-3.3774e-163	2.1474e-163	6.23018e-164	-2.17263e-164	1.46309e-162	7.26103e-163	-2.55725e-163	-7.14706e-163	1.91584e-163	-3.07576e-163	2.44952e-163	-2.05536e-163	1.27573e-163	-7.25587e-163	-5.51363e-163	3.68586e-163	1.04538e-162	1.69537e-163	5.61953e-164	-3.24039e-163	-2.46381e-163	1.3209e-163	-3.90377e-163	1.21632e-162	0
-6.24725e-163	-8.28062e-163	1.57984e-163	5.525e-164	-9.29794e-164	7.18748e-164	-3.3774e-163	2.1474e-163	6.23018e-164	-2.17263e-164	1.46309e-162	7.26103e-163	-2.55725e-163	-7.14706e-163	1.91584e-163	-3.07576e-163	2.44952e-163	-2.05536e-163	1.27573e-163	-7.25587e-163	-5.51363e-163	3.68586e-163	1.04538e-162	1.69537e-163	5.61953e-164	-3.24039e-163	-2.46381e-163	1.3209e-163	-3.90377e-163	1.21632e-162	0
-6.24725e-163	-8.28062e-163	1.57984e-163	5.525e-164	-9.29794e-164	7.18748e-164	-3.3774e-163	2.1474e-163	6.23018e-164	-2.17263e-164	1.46309e-162	7.26103e-163	-2.55725e-163	-7.14706e-163	1.91584e-163	-3.07576e-163	2.44952e-163	-2.05536e-163	1.27573e-163	-7.25587e-163	-5.51363e-163	3.68586e-163	1.04538e-162	1.69537e-163	5.61953e-164	-3.24039e-163	-2.46381e-163	1.3209e-163	-3.90377e-163	1.21632e-162	0
-6.24725e-163	-8.28062e-163	1.57984e-163	5.525e-164	-9.29794e-164	7.18748e-164	-3.3774e-163	2.1474e-163	6.23018e-164	-2.17263e-164	1.46309e-162	7.26103e-163	-2.55725e-163	-7.14706e-163	1.91584e-163	-3.07576e-163	2.44952e-163	-2.05536e-163	1.27573e-163	-7.25587e-163	-5.51363e-163	3.68586e-163	1.04538e-162	1.69537e-163	5.61953e-164	-3.24039e-163	-2.46381e-163	1.3209e-163	-3.90377e-163	1.21632e-162	0
-6.24725e-163	-8.28062e-163	1.57984e-163	5.525e-164	-9.29794e-164	7.18748e-164	-3.3774e-163	2.1474e-163	6.23018e-164	-2.17263e-164	1.46309e-162	7.26103e-163	-2.55725e-163	-7.14706e-163	1.91584e-163	-3.07576e-163	2.44952e-163	-2.05536e-163	1.27573e-163	-7.25587e-163	-5.51363e-163	3.68586e-163	1.04538e-162	1.69537e-163	5.61953e-164	-3.24039e-163	-2.46381e-163	1.3209e-163	-3.90377e-163	1.21632e-162	0
-6.24725e-163	-8.28062e-163	1.57984e-163	5.525e-164	-9.29794e-164	7.18748e-164	-3.3774e-163	2.1474e-163	6.23018e-164	-2.17263e-164	1.46309e-162	7.26103e-163	-2.55725e-163	-7.14706e-163	1.91584e-163	-3.07576e-163	2.44952e-163	-2.05536e-163	1.27573e-163	-7.25587e-163	-5.51363e-163	3.68586e-163	1.04538e-162	1.69537e-163	5.61953e-164	-3.24039e-163	-2.46381e-163	1.3209e-163	-3.90377e-163	1.21632e-162	0
-6.24725e-163	-8.28062e-163	1.57984e-163	5.525e-164	-9.29794e-164	7.18748e-164	-3.3774e-163	2.1474e-163	6.23018e-164	-2.17263e-164	1.46309e-162	7.26103e-163	-2.55725e-163	-7.14706e-163	1.91584e-163	-3.07576e-163	2.44952e-163	-2.05536e-163	1.27573e-163	-7.25587e-163	-5.51363e-163	3.68586e-163	1.04538e-162	1.69537e-163	5.61953e-164	-3.24039e-163	-2.46381e-163	1.3209e-163	-3.90377e-163	1.21632e-162	0
-6.24725e-163	-8.28062e-163	1.57984e-163	5.525e-164	-9.29794e-164	7.18748e-164	-3.3774e-163	2.1474e-163	6.23018e-164	-2.17263e-164	1.46309e-162	7.26103e-163	-2.55725e-163	-7.14706e-163	1.91584e-163	-3.07576e-163	2.44952e-163	-2.05536e-163	1.27573e-163	-7.25587e-163	-5.51363e-163	3.68586e-163	1.04538e-162	1.69537e-163	5.61953e-164	-3.24039e-163	-2.46381e-163	1.3209e-163	-3.90377e-163	1.21632e-162	0
-6.24725e-163	-8.28062e-163	1.57984e-163	5.525e-164	-9.29794e-164	7.18748e-164	-3.3774e-163	2.1474e-163	6.23018e-164	-2.17263e-164	1.46309e-162	7.26103e-163	-2.55725e-163	-7.14706e-163	1.91584e-163	-3.07576e-163	2.44952e-163	-2.05536e-163	1.27573e-163	-7.25587e-163	-5.51363e-163	3.68586e-163	1.04538e-162	1.69537e-163	5.61953e-164	-3.24039e-163	-2.46381e-163	1.3209e-163	-3.90377e-163	1.21632e-162	0
-6.24725e-163	-8.28062e-163	1.57984e-163	5.525e-164	-9.29794e-164	7.18748e-164	-3.3774e-163	2.1474e-163	6.23018e-164	-2.17263e-164	1.46309e-162	7.26103e-163	-2.55725e-163	-7.14706e-163	1.91584e-163	-3.07576e-163	2.44952e-163	-2.05536e-163	1.27573e-163	-7.25587e-163	-5.51363e-163	3.68586e-163	1.04538e-162	1.69537e-163	5.61953e-164	-3.24039e-163	-2.46381e-163	1.3209e-163	-3.90377e-163	1.21632e-162	0
-6.24725e-163	-8.28062e-163	1.57984e-163	5.525e-164	-9.29794e-164	7.18748e-164	-3.3774e-163	2.1474e-163	6.23018e-164	-2.17263e-164	1.46309e-162	7.26103e-163	-2.55725e-163	-7.14706e-163	1.91584e-163	-3.07576e-163	2.44952e-163	-2.05536e-163	1.27573e-163	-7.25587e-163	-5.51363e-163	3.68586e-163	1.04538e-162	1.69537e-163	5.61953e-164	-3.24039e-163	-2.46381e-163	1.3209e-163	-3.90377e-163	1.21632e-162	0
-6.24725e-163	-8.28062e-163	1.57984e-163	5.525e-164	-9.29794e-164	7.18748e-164	-3.3774e-163	2.1474e-163	6.23018e-164	-2.17263e-164	1.46309e-162	7.26103e-163	-2.55725e-163	-7.14706e-163	1.91584e-163	-3.07576e-163	2.44952e-163	-2.05536e-163	1.27573e-163	-7.25587e-163	-5.51363e-163	3.68586e-163	1.04538e-162	1.69537e-163	5.61953e-164	-3.24039e-163	-2.46381e-163	1.3209e-163	-3.90377e-163	1.21632e-162	0
-6.24725e-163	-8.28062e-163	1.57984e-163	5.525e-164	-9.29794e-164	7.18748e-164	-3.3774e-163	2.1474e-163	6.23018e-164	-2.17263e-164	1.46309e-162	7.26103e-163	-2.55725e-163	-7.14706e-163	1.91584e-163	-3.07576e-163	2.44952e-163	-2.05536e-163	1.27573e-163	-7.25587e-163	-5.51363e-163	3.68586e-163	1.04538e-162	1.69537e-163	5.61953e-164	-3.24039e-163	-2.46381e-163	1.3209e-163	-3.90377e-163	1.21632e-162	0
-6.24725e-163	-8.28062e-163	1.57984e-163	5.525e-164	-9.29794e-164	7.18748e-164	-3.3774e-163	2.1474e-163	6.23018e-164	-2.17263e-164	1.46309e-162	7.26103e-163	-2.55725e-163	-7.14706e-163	1.91584e-163	-3.07576e-163	2.44952e-163	-2.05536e-163	1.27573e-163	-7.25587e-163	-5.51363e-163	3.68586e-163	1.04538e-162	1.69537e-163	5.61953e-164	-3.24039e-163	-2.46381e-163	1.3209e-163	-3.90377e-163	1.21632e-162	0
-6.24725e-163	-8.28062e-163	1.57984e-163	5.525e-164	-9.29794e-164	7.18748e-164	-3.3774e-163	2.1474e-163	6.23018e-164	-2.17263e-164	1.46309e-162	7.26103e-163	-2.55725e-163	-7.14706e-163	1.91584e-163	-3.07576e-163	2.44952e-163	-2.05536e-163	1.27573e-163	-7.25587e-163	-5.51363e-163	3.68586e-163	1.04538e-162	1.69537e-163	5.61953e-164	-3.24039e-163	-2.46381e-163	1.3209e-163	-3.90377e-163	1.21632e-162	0
-6.24725e-163	-8.28062e-163	1.57984e-163	5.525e-164	-9.29794e-164	7.18748e-164	-3.3774e-163	2.1474e-163	6.23018e-164	-2.17263e-164	1.46309e-162	7.26103e-163	-2.55725e-163	-7.14706e-163	1.91584e-163	-3.07576e-163	2.44952e-163	-2.05536e-163	1.27573e-163	-7.25587e-163	-5.51363e-163	3.68586e-163	1.04538e-162	1.69537e-163	5.61953e-164	-3.24039e-163	-2.46381e-163	1.3209e-163	-3.90377e-163	1.21632e-162	0
-6.24725e-163	-8.28062e-163	1.57984e-163	5.525e-164	-9.29794e-164	7.18748e-164	-3.3774e-163	2.1474e-163	6.23018e-164	-2.17263e-164	1.46309e-162	7.26103e-163	-2.55725e-163	-7.14706e-163	1.91584e-163	-3.07576e-163	2.44952e-163	-2.05536e-163	1.27573e-163	-7.25587e-163	-5.51363e-163	3.68586e-163	1.04538e-162	1.69537e-163	5.61953e-164	-3.24039e-163	-2.46381e-163	1.3209e-163	-3.90377e-163	1.21632e-162	0
-6.24725e-163	-8.28062e-163	1.57984e-163	5.525e-164	-9.29794e-164	7.18748e-164	-3.3774e-163	2.1474e-163	6.23018e-164	-2.17263e-164	1.46309e-162	7.26103e-163	-2.55725e-163	-7.14706e-163	1.91584e-163	-3.07576e-163	2.44952e-163	-2.05536e-163	1.27573e-163	-7.25587e-163	-5.51363e-163	3.68586e-163	1.04538e-162	1.69537e-163	5.61953e-164	-3.24039e-163	-2.46381e-163	1.3209e-163	-3.90377e-163	1.21632e-162	0
-6.24725e-163	-8.28062e-163	1.57984e-163	5.525e-164	-9.29794e-164	7.18748e-164	-3.3774e-163	2.1474e-163	6.23018e-164	-2.17263e-164	1.46309e-162	7.26103e-163	-2.55725e-163	-7.14706e-163	1.91584e-163	-3.07576e-163	2.44952e-163	-2.05536e-163	1.27573e-163	-7.25587e-163	-5.51363e-163	3.68586e-163	1.04538e-162	1.69537e-163	5.61953e-164	-3.24039e-163	-2.46381e-163	1.3209e-163	-3.90377e-163	1.21632e-162	0
-6.24725e-163	-8.28062e-163	1.57984e-163	5.525e-164	-9.29794e-164	7.18748e-164	-3.3774e-163	2.1474e-163	6.23018e-164	-2.17263e-164	1.46309e-162	7.26103e-163	-2.55725e-163	-7.14706e-163	1.91584e-163	-3.07576e-163	2.44952e-163	-2.05536e-163	1.27573e-163	-7.25587e-163	-5.51363e-163	3.68586e-163	1.04538e-162	1.69537e-163	5.61953e-164	-3.24039e-163	-2.46381e-163	1.3209e-163	-3.90377e-163	1.21632e-162	0
-6.24725e-163	-8.28062e-163	1.57984e-163	5.525e-164	-9.29794e-164	7.18748e-164	-3.3774e-163	2.1474e-163	6.23018e-164	-2.17263e-164	1.46309e-162	7.26103e-163	-2.55725e-163	-7.14706e-163	1.91584e-163	-3.07576e-163	2.44952e-163	-2.05536e-163	1.27573e-163	-7.25587e-163	-5.51363e-163	3.68586e-163	1.04538e-162	1.69537e-163	5.61953e-164	-3.24039e-163	-2.46381e-163	1.3209e-163	-3.90377e-163	1.21632e-162	0
-6.24725e-163	-8.28062e-163	1.57984e-163	5.525e-164	-9.29794e-164	7.18748e-164	-3.3774e-163	2.1474e-163	6.23018e-164	-2.17263e-164	1.46309e-162	7.26103e-163	-2.55725e-163	-7.14706e-163	1.91584e-163	-3.07576e-163	2.44952e-163	-2.05536e-163	1.27573e-163	-7.25587e-163	-5.51363e-163	3.68586e-163	1.04538e-162	1.69537e-163	5.61953e-164	-3.24039e-163	-2.46381e-163	1.3209e-163	-3.90377e-163	1.21632e-162	0
-6.24725e-163	-8.28062e-163	1.57984e-163	5.525e-164	-9.29794e-164	7.18748e-164	-3.3774e-163	2.1474e-163	6.23018e-164	-2.17263e-164	1.46309e-162	7.26103e-163	-2.55725e-163	-7.14706e-163	1.91584e-163	-3.07576e-163	2.44952e-163	-2.05536e-163	1.27573e-163	-7.25587e-163	-5.51363e-163	3.68586e-163	1.04538e-162	1.69537e-163	5.61953e-164	-3.24039e-163	-2.46381e-163	1.3209e-163	-3.90377e-163	1.21632e-162	0
-6.24725e-163	-8.28062e-163	1.57984e-163	5.525e-164	-9.29794e-164	7.18748e-164	-3.3774e-163	2.1474e-163	6.23018e-164	-2.17263e-164	1.46309e-162	7.26103e-163	-2.55725e-163	-7.14706e-163	1.91584e-163	-3.07576e-163	2.44952e-163	-2.05536e-163	1.27573e-163	-7.25587e-163	-5.51363e-163	3.68586e-163	1.04538e-162	1.69537e-163	5.61953e-164	-3.24039e-163	-2.46381e-163	1.3209e-163	-3.90377e-163	1.21632e-162	0
-6.24725e-163	-8.28062e-163	1.57984e-163	5.525e-164	-9.29794e-164	7.18748e-164	-3.3774e-163	2.1474e-163	6.23018e-164	-2.17263e-164	1.46309e-162	7.26103e-163	-2.55725e-163	-7.14706e-163	1.91584e-163	-3.07576e-163	2.44952e-163	-2.05536e-163	1.27573e-163	-7.25587e-163	-5.51363e-163	3.68586e-163	1.04538e-162	1.69537e-163	5.61953e-164	-3.24039e-163	-2.46381e-163	1.3209e-163	-3.90377e-163	1.21632e-162	0
-6.24725e-163	-8.28062e-163	1.57984e-163	5.525e-164	-9.29794e-164	7.18748e-164	-3.3774e-163	2.1474e-163	6.23018e-164	-2.17263e-164	1.46309e-162	7.26103e-163	-2.55725e-163	-7.14706e-163	1.91584e-163	-3.07576e-163	2.44952e-163	-2.05536e-163	1.27573e-163	-7.25587e-163	-5.51363e-163	3.68586e-163	1.04538e-162	1.69537e-163	5.61953e-164	-3.24039e-163	-2.46381e-163	1.3209e-163	-3.90377e-163	1.21632e-162	0
-6.24725e-163	-8.28062e-163	1.57984e-163	5.525e-164	-9.29794e-164	7.18748e-164	-3.3774e-163	2.1474e-163	6.23018e-164	-2.17263e-164	1.46309e-162	7.26103e-163	-2.55725e-163	-7.14706e-163	1.91584e-163	-3.07576e-163	2.44952e-163	-2.05536e-163	1.27573e-163	-7.25587e-163	-5.51363e-163	3.68586e-163	1.04538e-162	1.69537e-163	5.61953e-164	-3.24039e-163	-2.46381e-163	1.3209e-163	-3.90377e-163	1.21632e-162	0
-6.24725e-163	-8.28062e-163	1.57984e-163	5.525e-164	-9.29794e-164	7.18748e-164	-3.3774e-163	2.1474e-163	6.23018e-164	-2.17263e-164	1.46309e-162	7.26103e-163	-2.55725e-163	-7.14706e-163	1.91584e-163	-3.07576e-163	2.44952e-163	-2.05536e-163	1.27573e-163	-7.25587e-163	-5.51363e-163	3.68586e-163	1.04538e-162	1.69537e-163	5.61953e-164	-3.24039e-163	-2.46381e-163	1.3209e-163	-3.90377e-163	1.21632e-162	0
-6.24725e-163	-8.28062e-163	1.57984e-163	5.525e-164	-9.29794e-164	7.18748e-164	-3.3774e-163	2.1474e-163	6.23018e-164	-2.17263e-164	1.46309e-162	7.26103e-163	-2.55725e-163	-7.14706e-163	1.91584e-163	-3.07576e-163	2.44952e-163	-2.05536e-163	1.27573e-163	-7.25587e-163	-5.51363e-163	3.68586e-163	1.04538e-162	1.69537e-163	5.61953e-164	-3.24039e-163	-2.46381e-163	1.3209e-163	-3.90377e-163	1.21632e-162	0
-6.24725e-163	-8.28062e-163	1.57984e-163	5.525e-164	-9.29794e-164	7.18748e-164	-3.3774e-163	2.1474e-163	6.23018e-164	-2.17263e-164	1.46309e-162	7.26103e-163	-2.55725e-163	-7.14706e-163	1.91584e-163	-3.07576e-163	2.44952e-163	-2.05536e-163	1.27573e-163	-7.25587e-163	-5.51363e-163	3.68586e-163	1.04538e-162	1.69537e-163	5.61953e-164	-3.24039e-163	-2.46381e-163	1.3209e-163	-3.90377e-163	1.21632e-162	0
-6.24725e-163	-8.28062e-163	1.57984e-163	5.525e-164	-9.29794e-164	7.18748e-164	-3.3774e-163	2.1474e-163	6.23018e-164	-2.17263e-164	1.46309e-162	7.26103e-163	-2.55725e-163	-7.14706e-163	1.91584e-163	-3.07576e-163	2.44952e-163	-2.05536e-163	1.27573e-163	-7.25587e-163	-5.51363e-163	3.68586e-163	1.04538e-162	1.69537e-163	5.61953e-164	-3.24039e-163	-2.46381e-163	1.3209e-163	-3.90377e-163	1.21632e-162	0
-6.24725e-163	-8.28062e-163	1.57984e-163	5.525e-164	-9.29794e-164	7.18748e-164	-3.3774e-163	2.1474e-163	6.23018e-164	-2.17263e-164	1.46309e-162	7.26103e-163	-2.55725e-163	-7.14706e-163	1.91584e-163	-3.07576e-163	2.44952e-163	-2.05536e-163	1.27573e-163	-7.25587e-163	-5.51363e-163	3.68586e-163	1.04538e-162	1.69537e-163	5.61953e-164	-3.24039e-163	-2.46381e-163	1.3209e-163	-3.90377e-163	1.21632e-162	0
-6.24725e-163	-8.28062e-163	1.57984e-163	5.525e-164	-9.29794e-164	7.18748e-164	-3.3774e-163	2.1474e-163	6.23018e-164	-2.17263e-164	1.46309e-162	7.26103e-163	-2.55725e-163	-7.14706e-163	1.91584e-163	-3.07576e-163	2.44952e-163	-2.05536e-163	1.27573e-163	-7.25587e-163	-5.51363e-163	3.68586e-163	1.04538e-162	1.69537e-163	5.61953e-164	-3.24039e-163	-2.46381e-163	1.3209e-163	-3.90377e-163	1.21632e-162	0
-6.24725e-163	-8.28062e-163	1.57984e-163	5.525e-164	-9.29794e-164	7.18748e-164	-3.3774e-163	2.1474e-163	6.23018e-164	-2.17263e-164	1.46309e-162	7.26103e-163	-2.55725e-163	-7.14706e-163	1.91584e-163	-3.07576e-163	2.44952e-163	-2.05536e-163	1.27573e-163	-7.25587e-163	-5.51363e-163	3.68586e-163	1.04538e-162	1.69537e-163	5.61953e-164	-3.24039e-163	-2.46381e-163	1.3209e-163	-3.90377e-163	1.21632e-162	0
-6.24725e-163	-8.28062e-163	1.57984e-163	5.525e-164	-9.29794e-164	7.18748e-164	-3.3774e-163	2.1474e-163	6.23018e-164	-2.17263e-164	1.46309e-162	7.26103e-163	-2.55725e-163	-7.14706e-163	1.91584e-163	-3.07576e-163	2.44952e-163	-2.05536e-163	1.27573e-163	-7.25587e-163	-5.51363e-163	3.68586e-163	1.04538e-162	1.69537e-163	5.61953e-164	-3.24039e-163	-2.46381e-163	1.3209e-163	-3.90377e-163	1.21632e-162	0
-6.24725e-163	-8.28062e-163	1.57984e-163	5.525e-164	-9.29794e-164	7.18748e-164	-3.3774e-163	2.1474e-163	6.23018e-164	-2.17263e-164	1.46309e-162	7.26103e-163	-2.55725e-163	-7.14706e-163	1.91584e-163	-3.07576e-163	2.44952e-163	-2.05536e-163	1.27573e-163	-7.25587e-163	-5.51363e-163	3.68586e-163	1.04538e-162	1.69537e-163	5.61953e-164	-3.24039e-163	-2.46381e-163	1.3209e-163	-3.90377e-163	1.21632e-162	0
-6.24725e-163	-8.28062e-163	1.57984e-163	5.525e-164	-9.29794e-164	7.18748e-164	-3.3774e-163	2.1474e-163	6.23018e-164	-2.17263e-164	1.46309e-162	7.26103e-163	-2.55725e-163	-7.14706e-163	1.91584e-163	-3.07576e-163	2.44952e-163	-2.05536e-163	1.27573e-163	-7.25587e-163	-5.51363e-163	3.68586e-163	1.04538e-162	1.69537e-163	5.61953e-164	-3.24039e-163	-2.46381e-163	1.3209e-163	-3.90377e-163	1.21632e-162	0
-6.24725e-163	-8.28062e-163	1.57984e-163	5.525e-164	-9.29794e-164	7.18748e-164	-3.3774e-163	2.1474e-163	6.23018e-164	-2.17263e-164	1.46309e-162	7.26103e-163	-2.55725e-163	-7.14706e-163	1.91584e-163	-3.07576e-163	2.44952e-163	-2.05536e-163	1.27573e-163	-7.25587e-163	-5.51363e-163	3.68586e-163	1.04538e-162	1.69537e-163	5.61953e-164	-3.24039e-163	-2.46381e-163	1.3209e-163	-3.90377e-163	1.21632e-162	0
-6.24725e-163	-8.28062e-163	1.57984e-163	5.525e-164	-9.29794e-164	7.18748e-164	-3.3774e-163	2.1474e-163	6.23018e-164	-2.17263e-164	1.46309e-162	7.26103e-163	-2.55725e-163	-7.14706e-163	1.91584e-163	-3.07576e-163	2.44952e-163	-2.05536e-163	1.27573e-163	-7.25587e-163	-5.51363e-163	3.68586e-163	1.04538e-162	1.69537e-163	5.61953e-164	-3.24039e-163	-2.46381e-163	1.3209e-163	-3.90377e-163	1.21632e-162	0
-6.24725e-163	-8.28062e-163	1.57984e-163	5.525e-164	-9.29794e-164	7.18748e-164	-3.3774e-163	2.1474e-163	6.23018e-164	-2.17263e-164	1.46309e-162	7.26103e-163	-2.55725e-163	-7.14706e-163	1.91584e-163	-3.07576e-163	2.44952e-163	-2.05536e-163	1.27573e-163	-7.25587e-163	-5.51363e-163	3.68586e-163	1.04538e-162	1.69537e-163	5.61953e-164	-3.24039e-163	-2.46381e-163	1.3209e-163	-3.90377e-163	1.21632e-162	0
-6.24725e-163	-8.28062e-163	1.57984e-163	5.525e-164	-9.29794e-164	7.18748e-164	-3.3774e-163	2.1474e-163	6.23018e-164	-2.17263e-164	1.46309e-162	7.26103e-163	-2.55725e-163	-7.14706e-163	1.91584e-163	-3.07576e-163	2.44952e-163	-2.05536e-163	1.27573e-163	-7.25587e-163	-5.51363e-163	3.68586e-163	1.04538e-162	1.69537e-163	5.61953e-164	-3.24039e-163	-2.46381e-163	1.3209e-163	-3.90377e-163	1.21632e-162	0
-6.24725e-163	-8.28062e-163	1.57984e-163	5.525e-164	-9.29794e-164	7.18748e-164	-3.3774e-163	2.1474e-163	6.23018e-164	-2.17263e-164	1.46309e-162	7.26103e-163	-2.55725e-163	-7.14706e-163	1.91584e-163	-3.07576e-163	2.44952e-163	-2.05536e-163	1.27573e-163	-7.25587e-163	-5.51363e-163	3.68586e-163	1.04538e-162	1.69537e-163	5.61953e-164	-3.24039e-163	-2.46381e-163	1.3209e-163	-3.90377e-163	1.21632e-162	0
-6.24725e-163	-8.28062e-163	1.57984e-163	5.525e-164	-9.29794e-164	7.18748e-164	-3.3774e-163	2.1474e-163	6.23018e-164	-2.17263e-164	1.46309e-162	7.26103e-163	-2.55725e-163	-7.14706e-163	1.91584e-163	-3.07576e-163	2.44952e-163	-2.05536e-163	1.27573e-163	-7.25587e-163	-5.51363e-163	3.68586e-163	1.04538e-162	1.69537e-163	5.61953e-164	-3.24039e-163	-2.46381e-163	1.3209e-163	-3.90377e-163	1.21632e-162	0
-6.24725e-163	-8.28062e-163	1.57984e-163	5.525e-164	-9.29794e-164	7.18748e-164	-3.3774e-163	2.1474e-163	6.23018e-164	-2.17263e-164	1.46309e-162	7.26103e-163	-2.55725e-163	-7.14706e-163	1.91584e-163	-3.07576e-163	2.44952e-163	-2.05536e-163	1.27573e-163	-7.25587e-163	-5.51363e-163	3.68586e-163	1.04538e-162	1.69537e-163	5.61953e-164	-3.24039e-163	-2.46381e-163	1.3209e-163	-3.90377e-163	1.21632e-162	0
-6.24725e-163	-8.28062e-163	1.57984e-163	5.525e-164	-9.29794e-164	7.18748e-164	-3.3774e-163	2.1474e-163	6.23018e-164	-2.17263e-164	1.46309e-162	7.26103e-163	-2.55725e-163	-7.14706e-163	1.91584e-163	-3.07576e-163	2.44952e-163	-2.05536e-163	1.27573e-163	-7.25587e-163	-5.51363e-163	3.68586e-163	1.04538e-162	1.69537e-163	5.61953e-164	-3.24039e-163	-2.46381e-163	1.3209e-163	-3.90377e-163	1.21632e-162	0
-6.24725e-163	-8.28062e-163	1.57984e-163	5.525e-164	-9.29794e-164	7.18748e-164	-3.3774e-163	2.1474e-163	6.23018e-164	-2.17263e-164	1.46309e-162	7.26103e-163	-2.55725e-163	-7.14706e-163	1.91584e-163	-3.07576e-163	2.44952e-163	-2.05536e-163	1.27573e-163	-7.25587e-163	-5.51363e-163	3.68586e-163	1.04538e-162	1.69537e-163	5.61953e-164	-3.24039e-163	-2.46381e-163	1.3209e-163	-3.90377e-163	1.21632e-162	0
-6.24725e-163	-8.28062e-163	1.57984e-163	5.525e-164	-9.29794e-164	7.18748e-164	-3.3774e-163	2.1474e-163	6.23018e-164	-2.17263e-164	1.46309e-162	7.26103e-163	-2.55725e-163	-7.14706e-163	1.91584e-163	-3.07576e-163	2.44952e-163	-2.05536e-163	1.27573e-163	-7.25587e-163	-5.51363e-163	3.68586e-163	1.04538e-162	1.69537e-163	5.61953e-164	-3.24039e-163	-2.46381e-163	1.3209e-163	-3.90377e-163	1.21632e-162	0
-6.24725e-163	-8.28062e-163	1.57984e-163	5.525e-164	-9.29794e-164	7.18748e-164	-3.3774e-163	2.1474e-163	6.23018e-164	-2.17263e-164	1.46309e-162	7.26103e-163	-2.55725e-163	-7.14706e-163	1.91584e-163	-3.07576e-163	2.44952e-163	-2.05536e-163	1.27573e-163	-7.25587e-163	-5.51363e-163	3.68586e-163	1.04538e-162	1.69537e-163	5.61953e-164	-3.24039e-163	-2.46381e-163	1.3209e-163	-3.90377e-163	1.21632e-162	0
-6.24725e-163	-8.28062e-163	1.57984e-163	5.525e-164	-9.29794e-164	7.18748e-164	-3.3774e-163	2.1474e-163	6.23018e-164	-2.17263e-164	1.46309e-162	7.26103e-163	-2.55725e-163	-7.14706e-163	1.91584e-163	-3.07576e-163	2.44952e-163	-2.05536e-163	1.27573e-163	-7.25587e-163	-5.51363e-163	3.68586e-163	1.04538e-162	1.69537e-163	5.61953e-164	-3.24039e-163	-2.46381e-163	1.3209e-163	-3.90377e-163	1.21632e-162	0
-6.24725e-163	-8.28062e-163	1.57984e-163	5.525e-164	-9.29794e-164	7.18748e-164	-3.3774e-163	2.1474e-163	6.23018e-164	-2.17263e-164	1.46309e-162	7.26103e-163	-2.55725e-163	-7.14706e-163	1.91584e-163	-3.07576e-163	2.44952e-163	-2.05536e-163	1.27573e-163	-7.25587e-163	-5.51363e-163	3.68586e-163	1.04538e-162	1.69537e-163	5.61953e-164	-3.24039e-163	-2.46381e-163	1.3209e-163	-3.90377e-163	1.21632e-162	0
-6.24725e-163	-8.28062e-163	1.57984e-163	5.525e-164	-9.29794e-164	7.18748e-164	-3.3774e-163	2.1474e-163	6.23018e-164	-2.17263e-164	1.46309e-162	7.26103e-163	-2.55725e-163	-7.14706e-163	1.91584e-163	-3.07576e-163	2.44952e-163	-2.05536e-163	1.27573e-163	-7.25587e-163	-5.51363e-163	3.68586e-163	1.04538e-162	1.69537e-163	5.61953e-164	-3.24039e-163	-2.46381e-163	1.3209e-163	-3.90377e-163	1.21632e-162	0
-6.24725e-163	-8.28062e-163	1.57984e-163	5.525e-164	-9.29794e-164	7.18748e-164	-3.3774e-163	2.1474e-163	6.23018e-164	-2.17263e-164	1.46309e-162	7.26103e-163	-2.55725e-163	-7.14706e-163	1.91584e-163	-3.07576e-163	2.44952e-163	-2.05536e-163	1.27573e-163	-7.25587e-163	-5.51363e-163	3.68586e-163	1.04538e-162	1.69537e-163	5.61953e-164	-3.24039e-163	-2.46381e-163	1.3209e-163	-3.90377e-163	1.21632e-162	0
-6.24725e-163	-8.28062e-163	1.57984e-163	5.525e-164	-9.29794e-164	7.18748e-164	-3.3774e-163	2.1474e-163	6.23018e-164	-2.17263e-164	1.46309e-162	7.26103e-163	-2.55725e-163	-7.14706e-163	1.91584e-163	-3.07576e-163	2.44952e-163	-2.05536e-163	1.27573e-163	-7.25587e-163	-5.51363e-163	3.68586e-163	1.04538e-162	1.69537e-163	5.61953e-164	-3.24039e-163	-2.46381e-163	1.3209e-163	-3.90377e-163	1.21632e-162	0
-6.24725e-163	-8.28062e-163	1.57984e-163	5.525e-164	-9.29794e-164	7.18748e-164	-3.3774e-163	2.1474e-163	6.23018e-164	-2.17263e-164	1.46309e-162	7.26103e-163	-2.55725e-163	-7.14706e-163	1.91584e-163	-3.07576e-163	2.44952e-163	-2.05536e-163	1.27573e-163	-7.25587e-163	-5.51363e-163	3.68586e-163	1.04538e-162	1.69537e-163	5.61953e-164	-3.24039e-163	-2.46381e-163	1.3209e-163	-3.90377e-163	1.21632e-162	0
-6.24725e-163	-8.28062e-163	1.57984e-163	5.525e-164	-9.29794e-164	7.18748e-164	-3.3774e-163	2.1474e-163	6.23018e-164	-2.17263e-164	1.46309e-162	7.26103e-163	-2.55725e-163	-7.14706e-163	1.91584e-163	-3.07576e-163	2.44952e-163	-2.05536e-163	1.27573e-163	-7.25587e-163	-5.51363e-163	3.68586e-163	1.04538e-162	1.69537e-163	5.61953e-164	-3.24039e-163	-2.46381e-163	1.3209e-163	-3.90377e-163	1.21632e-162	0
-6.24725e-163	-8.28062e-163	1.57984e-163	5.525e-164	-9.29794e-164	7.18748e-164	-3.3774e-163	2.1474e-163	6.23018e-164	-2.17263e-164	1.46309e-162	7.26103e-163	-2.55725e-163	-7.14706e-163	1.91584e-163	-3.07576e-163	2.44952e-163	-2.05536e-163	1.27573e-163	-7.25587e-163	-5.51363e-163	3.68586e-163	1.04538e-162	1.69537e-163	5.61953e-164	-3.24039e-163	-2.46381e-163	1.3209e-163	-3.90377e-163	1.21632e-162	0
-6.24725e-163	-8.28062e-163	1.57984e-163	5.525e-164	-9.29794e-164	7.18748e-164	-3.3774e-163	2.1474e-163	6.23018e-164	-2.17263e-164	1.46309e-162	7.26103e-163	-2.55725e-163	-7.14706e-163	1.91584e-163	-3.07576e-163	2.44952e-163	-2.05536e-163	1.27573e-163	-7.25587e-163	-5.51363e-163	3.68586e-163	1.04538e-162	1.69537e-163	5.61953e-164	-3.24039e-163	-2.46381e-163	1.3209e-163	-3.90377e-163	1.21632e-162	0
-6.24725e-163	-8.28062e-163	1.57984e-163	5.525e-164	-9.29794e-164	7.18748e-164	-3.3774e-163	2.1474e-163	6.23018e-164	-2.17263e-164	1.46309e-162	7.26103e-163	-2.55725e-163	-7.14706e-163	1.91584e-163	-3.07576e-163	2.44952e-163	-2.05536e-163	1.27573e-163	-7.25587e-163	-5.51363e-163	3.68586e-163	1.04538e-162	1.69537e-163	5.61953e-164	-3.24039e-163	-2.46381e-163	1.3209e-163	-3.90377e-163	1.21632e-162	0
-6.24725e-163	-8.28062e-163	1.57984e-163	5.525e-164	-9.29794e-164	7.18748e-164	-3.3774e-163	2.1474e-163	6.23018e-164	-2.17263e-164	1.46309e-162	7.26103e-163	-2.55725e-163	-7.14706e-163	1.91584e-163	-3.07576e-163	2.44952e-163	-2.05536e-163	1.27573e-163	-7.25587e-163	-5.51363e-163	3.68586e-163	1.04538e-162	1.69537e-163	5.61953e-164	-3.24039e-163	-2.46381e-163	1.3209e-163	-3.90377e-163	1.21632e-162	0
-6.24725e-163	-8.28062e-163	1.57984e-163	5.525e-164	-9.29794e-164	7.18748e-164	-3.3774e-163	2.1474e-163	6.23018e-164	-2.17263e-164	1.46309e-162	7.26103e-163	-2.55725e-163	-7.14706e-163	1.91584e-163	-3.07576e-163	2.44952e-163	-2.05536e-163	1.27573e-163	-7.25587e-163	-5.51363e-163	3.68586e-163	1.04538e-162	1.69537e-163	5.61953e-164	-3.24039e-163	-2.46381e-163	1.3209e-163	-3.90377e-163	1.21632e-162	0
-6.24725e-163	-8.28062e-163	1.57984e-163	5.525e-164	-9.29794e-164	7.18748e-164	-3.3774e-163	2.1474e-163	6.23018e-164	-2.17263e-164	1.46309e-162	7.26103e-163	-2.55725e-163	-7.14706e-163	1.91584e-163	-3.07576e-163	2.44952e-163	-2.05536e-163	1.27573e-163	-7.25587e-163	-5.51363e-163	3.68586e-163	1.04538e-162	1.69537e-163	5.61953e-164	-3.24039e-163	-2.46381e-163	1.3209e-163	-3.90377e-163	1.21632e-162	0
-6.24725e-163	-8.28062e-163	1.57984e-163	5.525e-164	-9.29794e-164	7.18748e-164	-3.3774e-163	2.1474e-163	6.23018e-164	-2.17263e-164	1.46309e-162	7.26103e-163	-2.55725e-163	-7.14706e-163	1.91584e-163	-3.07576e-163	2.44952e-163	-2.05536e-163	1.27573e-163	-7.25587e-163	-5.51363e-163	3.68586e-163	1.04538e-162	1.69537e-163	5.61953e-164	-3.24039e-163	-2.46381e-163	1.3209e-163	-3.90377e-163	1.21632e-162	0
-6.24725e-163	-8.28062e-163	1.57984e-163	5.525e-164	-9.29794e-164	7.18748e-164	-3.3774e-163	2.1474e-163	6.23018e-164	-2.17263e-164	1.46309e-162	7.26103e-163	-2.55725e-163	-7.14706e-163	1.91584e-163	-3.07576e-163	2.44952e-163	-2.05536e-163	1.27573e-163	-7.25587e-163	-5.51363e-163	3.68586e-163	1.04538e-162	1.69537e-163	5.61953e-164	-3.24039e-163	-2.46381e-163	1.3209e-163	-3.90377e-163	1.21632e-162	0
-6.24725e-163	-8.28062e-163	1.57984e-163	5.525e-164	-9.29794e-164	7.18748e-164	-3.3774e-163	2.1474e-163	6.23018e-164	-2.17263e-164	1.46309e-162	7.26103e-163	-2.55725e-163	-7.14706e-163	1.91584e-163	-3.07576e-163	2.44952e-163	-2.05536e-163	1.27573e-163	-7.25587e-163	-5.51363e-163	3.68586e-163	1.04538e-162	1.69537e-163	5.61953e-164	-3.24039e-163	-2.46381e-163	1.3209e-163	-3.90377e-163	1.21632e-162	0
-6.24725e-163	-8.28062e-163	1.57984e-163	5.525e-164	-9.29794e-164	7.18748e-164	-3.3774e-163	2.1474e-163	6.23018e-164	-2.17263e-164	1.46309e-162	7.26103e-163	-2.55725e-163	-7.14706e-163	1.91584e-163	-3.07576e-163	2.44952e-163	-2.05536e-163	1.27573e-163	-7.25587e-163	-5.51363e-163	3.68586e-163	1.04538e-162	1.69537e-163	5.61953e-164	-3.24039e-163	-2.46381e-163	1.3209e-163	-3.90377e-163	1.21632e-162	0
-6.24725e-163	-8.28062e-163	1.57984e-163	5.525e-164	-9.29794e-164	7.18748e-164	-3.3774e-163	2.1474e-163	6.23018e-164	-2.17263e-164	1.46309e-162	7.26103e-163	-2.55725e-163	-7.14706e-163	1.91584e-163	-3.07576e-163	2.44952e-163	-2.05536e-163	1.27573e-163	-7.25587e-163	-5.51363e-163	3.68586e-163	1.04538e-162	1.69537e-163	5.61953e-164	-3.24039e-163	-2.46381e-163	1.3209e-163	-3.90377e-163	1.21632e-162	0
-6.24725e-163	-8.28062e-163	1.57984e-163	5.525e-164	-9.29794e-164	7.18748e-164	-3.3774e-163	2.1474e-163	6.23018e-164	-2.17263e-164	1.46309e-162	7.26103e-163	-2.55725e-163	-7.14706e-163	1.91584e-163	-3.07576e-163	2.44952e-163	-2.05536e-163	1.27573e-163	-7.25587e-163	-5.51363e-163	3.68586e-163	1.04538e-162	1.69537e-163	5.61953e-164	-3.24039e-163	-2.46381e-163	1.3209e-163	-3.90377e-163	1.21632e-162	0
-6.24725e-163	-8.28062e-163	1.57984e-163	5.525e-164	-9.29794e-164	7.18748e-164	-3.3774e-163	2.1474e-163	6.23018e-164	-2.17263e-164	1.46309e-162	7.26103e-163	-2.55725e-163	-7.14706e-163	1.91584e-163	-3.07576e-163	2.44952e-163	-2.05536e-163	1.27573e-163	-7.25587e-163	-5.51363e-163	3.68586e-163	1.04538e-162	1.69537e-163	5.61953e-164	-3.24039e-163	-2.46381e-163	1.3209e-163	-3.90377e-163	1.21632e-162	0
-6.24725e-163	-8.28062e-163	1.57984e-163	5.525e-164	-9.29794e-164	7.18748e-164	-3.3774e-163	2.1474e-163	6.23018e-164	-2.17263e-164	1.46309e-162	7.26103e-163	-2.55725e-163	-7.14706e-163	1.91584e-163	-3.07576e-163	2.44952e-163	-2.05536e-163	1.27573e-163	-7.25587e-163	-5.51363e-163	3.68586e-163	1.04538e-162	1.69537e-163	5.61953e-164	-3.24039e-163	-2.46381e-163	1.3209e-163	-3.90377e-163	1.21632e-162	0
-6.24725e-163	-8.28062e-163	1.57984e-163	5.525e-164	-9.29794e-164	7.18748e-164	-3.3774e-163	2.1474e-163	6.23018e-164	-2.17263e-164	1.46309e-162	7.26103e-163	-2.55725e-163	-7.14706e-163	1.91584e-163	-3.07576e-163	2.44952e-163	-2.05536e-163	1.27573e-163	-7.25587e-163	-5.51363e-163	3.68586e-163	1.04538e-162	1.69537e-163	5.61953e-164	-3.24039e-163	-2.46381e-163	1.3209e-163	-3.90377e-163	1.21632e-162	0
-6.24725e-163	-8.28062e-163	1.57984e-163	5.525e-164	-9.29794e-164	7.18748e-164	-3.3774e-163	2.1474e-163	6.23018e-164	-2.17263e-164	1.46309e-162	7.26103e-163	-2.55725e-163	-7.14706e-163	1.91584e-163	-3.07576e-163	2.44952e-163	-2.05536e-163	1.27573e-163	-7.25587e-163	-5.51363e-163	3.68586e-163	1.04538e-162	1.69537e-163	5.61953e-164	-3.24039e-163	-2.46381e-163	1.3209e-163	-3.90377e-163	1.21632e-162	0
-6.24725e-163	-8.28062e-163	1.57984e-163	5.525e-164	-9.29794e-164	7.18748e-164	-3.3774e-163	2.1474e-163	6.23018e-164	-2.17263e-164	1.46309e-162	7.26103e-163	-2.55725e-163	-7.14706e-163	1.91584e-163	-3.07576e-163	2.44952e-163	-2.05536e-163	1.27573e-163	-7.25587e-163	-5.51363e-163	3.68586e-163	1.04538e-162	1.69537e-163	5.61953e-164	-3.24039e-163	-2.46381e-163	1.3209e-163	-3.90377e-163	1.21632e-162	0
-6.24725e-163	-8.28062e-163	1.57984e-163	5.525e-164	-9.29794e-164	7.18748e-164	-3.3774e-163	2.1474e-163	6.23018e-164	-2.17263e-164	1.46309e-162	7.26103e-163	-2.55725e-163	-7.14706e-163	1.91584e-163	-3.07576e-163	2.44952e-163	-2.05536e-163	1.27573e-163	-7.25587e-163	-5.51363e-163	3.68586e-163	1.04538e-162	1.69537e-163	5.61953e-164	-3.24039e-163	-2.46381e-163	1.3209e-163	-3.90377e-163	1.21632e-162	0
-6.24725e-163	-8.28062e-163	1.57984e-163	5.525e-164	-9.29794e-164	7.18748e-164	-3.3774e-163	2.1474e-163	6.23018e-164	-2.17263e-164	1.46309e-162	7.26103e-163	-2.55725e-163	-7.14706e-163	1.91584e-163	-3.07576e-163	2.44952e-163	-2.05536e-163	1.27573e-163	-7.25587e-163	-5.51363e-163	3.68586e-163	1.04538e-162	1.69537e-163	5.61953e-164	-3.24039e-163	-2.46381e-163	1.3209e-163	-3.90377e-163	1.21632e-162	0
-6.24725e-163	-8.28062e-163	1.57984e-163	5.525e-164	-9.29794e-164	7.18748e-164	-3.3774e-163	2.1474e-163	6.23018e-164	-2.17263e-164	1.46309e-162	7.26103e-163	-2.55725e-163	-7.14706e-163	1.91584e-163	-3.07576e-163	2.44952e-163	-2.05536e-163	1.27573e-163	-7.25587e-163	-5.51363e-163	3.68586e-163	1.04538e-162	1.69537e-163	5.61953e-164	-3.24039e-163	-2.46381e-163	1.3209e-163	-3.90377e-163	1.21632e-162	0
-6.24725e-163	-8.28062e-163	1.57984e-163	5.525e-164	-9.29794e-164	7.18748e-164	-3.3774e-163	2.1474e-163	6.23018e-164	-2.17263e-164	1.46309e-162	7.26103e-163	-2.55725e-163	-7.14706e-163	1.91584e-163	-3.07576e-163	2.44952e-163	-2.05536e-163	1.27573e-163	-7.25587e-163	-5.51363e-163	3.68586e-163	1.04538e-162	1.69537e-163	5.61953e-164	-3.24039e-163	-2.46381e-163	1.3209e-163	-3.90377e-163	1.21632e-162	0
-6.24725e-163	-8.28062e-163	1.57984e-163	5.525e-164	-9.29794e-164	7.18748e-164	-3.3774e-163	2.1474e-163	6.23018e-164	-2.17263e-164	1.46309e-162	7.26103e-163	-2.55725e-163	-7.14706e-163	1.91584e-163	-3.07576e-163	2.44952e-163	-2.05536e-163	1.27573e-163	-7.25587e-163	-5.51363e-163	3.68586e-163	1.04538e-162	1.69537e-163	5.61953e-164	-3.24039e-163	-2.46381e-163	1.3209e-163	-3.90377e-163	1.21632e-162	0
-6.24725e-163	-8.28062e-163	1.57984e-163	5.525e-164	-9.29794e-164	7.18748e-164	-3.3774e-163	2.1474e-163	6.23018e-164	-2.17263e-164	1.46309e-162	7.26103e-163	-2.55725e-163	-7.14706e-163	1.91584e-163	-3.07576e-163	2.44952e-163	-2.05536e-163	1.27573e-163	-7.25587e-163	-5.51363e-163	3.68586e-163	1.04538e-162	1.69537e-163	5.61953e-164	-3.24039e-163	-2.46381e-163	1.3209e-163	-3.90377e-163	1.21632e-162	0
-6.24725e-163	-8.28062e-163	1.57984e-163	5.525e-164	-9.29794e-164	7.18748e-164	-3.3774e-163	2.1474e-163	6.23018e-164	-2.17263e-164	1.46309e-162	7.26103e-163	-2.55725e-163	-7.14706e-163	1.91584e-163	-3.07576e-163	2.44952e-163	-2.05536e-163	1.27573e-163	-7.25587e-163	-5.51363e-163	3.68586e-163	1.04538e-162	1.69537e-163	5.61953e-164	-3.24039e-163	-2.46381e-163	1.3209e-163	-3.90377e-163	1.21632e-162	0
-6.24725e-163	-8.28062e-163	1.57984e-163	5.525e-164	-9.29794e-164	7.18748e-164	-3.3774e-163	2.1474e-163	6.23018e-164	-2.17263e-164	1.46309e-162	7.26103e-163	-2.55725e-163	-7.14706e-163	1.91584e-163	-3.07576e-163	2.44952e-163	-2.05536e-163	1.27573e-163	-7.25587e-163	-5.51363e-163	3.68586e-163	1.04538e-162	1.69537e-163	5.61953e-164	-3.24039e-163	-2.46381e-163	1.3209e-163	-3.90377e-163	1.21632e-162	0
-6.24725e-163	-8.28062e-163	1.57984e-163	5.525e-164	-9.29794e-164	7.18748e-164	-3.3774e-163	2.1474e-163	6.23018e-164	-2.17263e-164	1.46309e-162	7.26103e-163	-2.55725e-163	-7.14706e-163	1.91584e-163	-3.07576e-163	2.44952e-163	-2.05536e-163	1.27573e-163	-7.25587e-163	-5.51363e-163	3.68586e-163	1.04538e-162	1.69537e-163	5.61953e-164	-3.24039e-163	-2.46381e-163	1.3209e-163	-3.90377e-163	1.21632e-162	0
-6.24725e-163	-8.28062e-163	1.57984e-163	5.525e-164	-9.29794e-164	7.18748e-164	-3.3774e-163	2.1474e-163	6.23018e-164	-2.17263e-164	1.46309e-162	7.26103e-163	-2.55725e-163	-7.14706e-163	1.91584e-163	-3.07576e-163	2.44952e-163	-2.05536e-163	1.27573e-163	-7.25587e-163	-5.51363e-163	3.68586e-163	1.04538e-162	1.69537e-163	5.61953e-164	-3.24039e-163	-2.46381e-163	1.3209e-163	-3.90377e-163	1.21632e-162	0
-6.24725e-163	-8.28062e-163	1.57984e-163	5.525e-164	-9.29794e-164	7.18748e-164	-3.3774e-163	2.1474e-163	6.23018e-164	-2.17263e-164	1.46309e-162	7.26103e-163	-2.55725e-163	-7.14706e-163	1.91584e-163	-3.07576e-163	2.44952e-163	-2.05536e-163	1.27573e-163	-7.25587e-163	-5.51363e-163	3.68586e-163	1.04538e-162	1.69537e-163	5.61953e-164	-3.24039e-163	-2.46381e-163	1.3209e-163	-3.90377e-163	1.21632e-162	0
-6.24725e-163	-8.28062e-163	1.57984e-163	5.525e-164	-9.29794e-164	7.18748e-164	-3.3774e-163	2.1474e-163	6.23018e-164	-2.17263e-164	1.46309e-162	7.26103e-163	-2.55725e-163	-7.14706e-163	1.91584e-163	-3.07576e-163	2.44952e-163	-2.05536e-163	1.27573e-163	-7.25587e-163	-5.51363e-163	3.68586e-163	1.04538e-162	1.69537e-163	5.61953e-164	-3.24039e-163	-2.46381e-163	1.3209e-163	-3.90377e-163	1.21632e-162	0
-6.24725e-163	-8.28062e-163	1.57984e-163	5.525e-164	-9.29794e-164	7.18748e-164	-3.3774e-163	2.1474e-163	6.23018e-164	-2.17263e-164	1.46309e-162	7.26103e-163	-2.55725e-163	-7.14706e-163	1.91584e-163	-3.07576e-163	2.44952e-163	-2.05536e-163	1.27573e-163	-7.25587e-163	-5.51363e-163	3.68586e-163	1.04538e-162	1.69537e-163	5.61953e-164	-3.24039e-163	-2.46381e-163	1.3209e-163	-3.90377e-163	1.21632e-162	0
-6.24725e-163	-8.28062e-163	1.57984e-163	5.525e-164	-9.29794e-164	7.18748e-164	-3.3774e-163	2.1474e-163	6.23018e-164	-2.17263e-164	1.46309e-162	7.26103e-163	-2.55725e-163	-7.14706e-163	1.91584e-163	-3.07576e-163	2.44952e-163	-2.05536e-163	1.27573e-163	-7.25587e-163	-5.51363e-163	3.68586e-163	1.04538e-162	1.69537e-163	5.61953e-164	-3.24039e-163	-2.46381e-163	1.3209e-163	-3.90377e-163	1.21632e-162	0
-6.24725e-163	-8.28062e-163	1.57984e-163	5.525e-164	-9.29794e-164	7.18748e-164	-3.3774e-163	2.1474e-163	6.23018e-164	-2.17263e-164	1.46309e-162	7.26103e-163	-2.55725e-163	-7.14706e-163	1.91584e-163	-3.07576e-163	2.44952e-163	-2.05536e-163	1.27573e-163	-7.25587e-163	-5.51363e-163	3.68586e-163	1.04538e-162	1.69537e-163	5.61953e-164	-3.24039e-163	-2.46381e-163	1.3209e-163	-3.90377e-163	1.21632e-162	0
-6.24725e-163	-8.28062e-163	1.57984e-163	5.525e-164	-9.29794e-164	7.18748e-164	-3.3774e-163	2.1474e-163	6.23018e-164	-2.17263e-164	1.46309e-162	7.26103e-163	-2.55725e-163	-7.14706e-163	1.91584e-163	-3.07576e-163	2.44952e-163	-2.05536e-163	1.27573e-163	-7.25587e-163	-5.51363e-163	3.68586e-163	1.04538e-162	1.69537e-163	5.61953e-164	-3.24039e-163	-2.46381e-163	1.3209e-163	-3.90377e-163	1.21632e-162	0
-6.24725e-163	-8.28062e-163	1.57984e-163	5.525e-164	-9.29794e-164	7.18748e-164	-3.3774e-163	2.1474e-163	6.23018e-164	-2.17263e-164	1.46309e-162	7.26103e-163	-2.55725e-163	-7.14706e-163	1.91584e-163	-3.07576e-163	2.44952e-163	-2.05536e-163	1.27573e-163	-7.25587e-163	-5.51363e-163	3.68586e-163	1.04538e-162	1.69537e-163	5.61953e-164	-3.24039e-163	-2.46381e-163	1.3209e-163	-3.90377e-163	1.21632e-162	0
-6.24725e-163	-8.28062e-163	1.57984e-163	5.525e-164	-9.29794e-164	7.18748e-164	-3.3774e-163	2.1474e-163	6.23018e-164	-2.17263e-164	1.46309e-162	7.26103e-163	-2.55725e-163	-7.14706e-163	1.91584e-163	-3.07576e-163	2.44952e-163	-2.05536e-163	1.27573e-163	-7.25587e-163	-5.51363e-163	3.68586e-163	1.04538e-162	1.69537e-163	5.61953e-164	-3.24039e-163	-2.46381e-163	1.3209e-163	-3.90377e-163	1.21632e-162	0
-6.24725e-163	-8.28062e-163	1.57984e-163	5.525e-164	-9.29794e-164	7.18748e-164	-3.3774e-163	2.1474e-163	6.23018e-164	-2.17263e-164	1.46309e-162	7.26103e-163	-2.55725e-163	-7.14706e-163	1.91584e-163	-3.07576e-163	2.44952e-163	-2.05536e-163	1.27573e-163	-7.25587e-163	-5.51363e-163	3.68586e-163	1.04538e-162	1.69537e-163	5.61953e-164	-3.24039e-163	-2.46381e-163	1.3209e-163	-3.90377e-163	1.21632e-162	0
-6.24725e-163	-8.28062e-163	1.57984e-163	5.525e-164	-9.29794e-164	7.18748e-164	-3.3774e-163	2.1474e-163	6.23018e-164	-2.17263e-164	1.46309e-162	7.26103e-163	-2.55725e-163	-7.14706e-163	1.91584e-163	-3.07576e-163	2.44952e-163	-2.05536e-163	1.27573e-163	-7.25587e-163	-5.51363e-163	3.68586e-163	1.04538e-162	1.69537e-163	5.61953e-164	-3.24039e-163	-2.46381e-163	1.3209e-163	-3.90377e-163	1.21632e-162	0
-6.24725e-163	-8.28062e-163	1.57984e-163	5.525e-164	-9.29794e-164	7.18748e-164	-3.3774e-163	2.1474e-163	6.23018e-164	-2.17263e-164	1.46309e-162	7.26103e-163	-2.55725e-163	-7.14706e-163	1.91584e-163	-3.07576e-163	2.44952e-163	-2.05536e-163	1.27573e-163	-7.25587e-163	-5.51363e-163	3.68586e-163	1.04538e-162	1.69537e-163	5.61953e-164	-3.24039e-163	-2.46381e-163	1.3209e-163	-3.90377e-163	1.21632e-162	0
-6.24725e-163	-8.28062e-163	1.57984e-163	5.525e-164	-9.29794e-164	7.18748e-164	-3.3774e-163	2.1474e-163	6.23018e-164	-2.17263e-164	1.46309e-162	7.26103e-163	-2.55725e-163	-7.14706e-163	1.91584e-163	-3.07576e-163	2.44952e-163	-2.05536e-163	1.27573e-163	-7.25587e-163	-5.51363e-163	3.68586e-163	1.04538e-162	1.69537e-163	5.61953e-164	-3.24039e-163	-2.46381e-163	1.3209e-163	-3.90377e-163	1.21632e-162	0
-6.24725e-163	-8.28062e-163	1.57984e-163	5.525e-164	-9.29794e-164	7.18748e-164	-3.3774e-163	2.1474e-163	6.23018e-164	-2.17263e-164	1.46309e-162	7.26103e-163	-2.55725e-163	-7.14706e-163	1.91584e-163	-3.07576e-163	2.44952e-163	-2.05536e-163	1.27573e-163	-7.25587e-163	-5.51363e-163	3.68586e-163	1.04538e-162	1.69537e-163	5.61953e-164	-3.24039e-163	-2.46381e-163	1.3209e-163	-3.90377e-163	1.21632e-162	0
-6.24725e-163	-8.28062e-163	1.57984e-163	5.525e-164	-9.29794e-164	7.18748e-164	-3.3774e-163	2.1474e-163	6.23018e-164	-2.17263e-164	1.46309e-162	7.26103e-163	-2.55725e-163	-7.14706e-163	1.91584e-163	-3.07576e-163	2.44952e-163	-2.05536e-163	1.27573e-163	-7.25587e-163	-5.51363e-163	3.68586e-163	1.04538e-162	1.69537e-163	5.61953e-164	-3.24039e-163	-2.46381e-163	1.3209e-163	-3.90377e-163	1.21632e-162	0
-6.24725e-163	-8.28062e-163	1.57984e-163	5.525e-164	-9.29794e-164	7.18748e-164	-3.3774e-163	2.1474e-163	6.23018e-164	-2.17263e-164	1.46309e-162	7.26103e-163	-2.55725e-163	-7.14706e-163	1.91584e-163	-3.07576e-163	2.44952e-163	-2.05536e-163	1.27573e-163	-7.25587e-163	-5.51363e-163	3.68586e-163	1.04538e-162	1.69537e-163	5.61953e-164	-3.24039e-163	-2.46381e-163	1.3209e-163	-3.90377e-163	1.21632e-162	0
-6.24725e-163	-8.28062e-163	1.57984e-163	5.525e-164	-9.29794e-164	7.18748e-164	-3.3774e-163	2.1474e-163	6.23018e-164	-2.17263e-164	1.46309e-162	7.26103e-163	-2.55725e-163	-7.14706e-163	1.91584e-163	-3.07576e-163	2.44952e-163	-2.05536e-163	1.27573e-163	-7.25587e-163	-5.51363e-163	3.68586e-163	1.04538e-162	1.69537e-163	5.61953e-164	-3.24039e-163	-2.46381e-163	1.3209e-163	-3.90377e-163	1.21632e-162	0
-6.24725e-163	-8.28062e-163	1.57984e-163	5.525e-164	-9.29794e-164	7.18748e-164	-3.3774e-163	2.1474e-163	6.23018e-164	-2.17263e-164	1.46309e-162	7.26103e-163	-2.55725e-163	-7.14706e-163	1.91584e-163	-3.07576e-163	2.44952e-163	-2.05536e-163	1.27573e-163	-7.25587e-163	-5.51363e-163	3.68586e-163	1.04538e-162	1.69537e-163	5.61953e-164	-3.24039e-163	-2.46381e-163	1.3209e-163	-3.90377e-163	1.21632e-162	0
-6.24725e-163	-8.28062e-163	1.57984e-163	5.525e-164	-9.29794e-164	7.18748e-164	-3.3774e-163	2.1474e-163	6.23018e-164	-2.17263e-164	1.46309e-162	7.26103e-163	-2.55725e-163	-7.14706e-163	1.91584e-163	-3.07576e-163	2.44952e-163	-2.05536e-163	1.27573e-163	-7.25587e-163	-5.51363e-163	3.68586e-163	1.04538e-162	1.69537e-163	5.61953e-164	-3.24039e-163	-2.46381e-163	1.3209e-163	-3.90377e-163	1.21632e-162	0
-6.24725e-163	-8.28062e-163	1.57984e-163	5.525e-164	-9.29794e-164	7.18748e-164	-3.3774e-163	2.1474e-163	6.23018e-164	-2.17263e-164	1.46309e-162	7.26103e-163	-2.55725e-163	-7.14706e-163	1.91584e-163	-3.07576e-163	2.44952e-163	-2.05536e-163	1.27573e-163	-7.25587e-163	-5.51363e-163	3.68586e-163	1.04538e-162	1.69537e-163	5.61953e-164	-3.24039e-163	-2.46381e-163	1.3209e-163	-3.90377e-163	1.21632e-162	0
-6.24725e-163	-8.28062e-163	1.57984e-163	5.525e-164	-9.29794e-164	7.18748e-164	-3.3774e-163	2.1474e-163	6.23018e-164	-2.17263e-164	1.46309e-162	7.26103e-163	-2.55725e-163	-7.14706e-163	1.91584e-163	-3.07576e-163	2.44952e-163	-2.05536e-163	1.27573e-163	-7.25587e-163	-5.51363e-163	3.68586e-163	1.04538e-162	1.69537e-163	5.61953e-164	-3.24039e-163	-2.46381e-163	1.3209e-163	-3.90377e-163	1.21632e-162	0
-6.24725e-163	-8.28062e-163	1.57984e-163	5.525e-164	-9.29794e-164	7.18748e-164	-3.3774e-163	2.1474e-163	6.23018e-164	-2.17263e-164	1.46309e-162	7.26103e-163	-2.55725e-163	-7.14706e-163	1.91584e-163	-3.07576e-163	2.44952e-163	-2.05536e-163	1.27573e-163	-7.25587e-163	-5.51363e-163	3.68586e-163	1.04538e-162	1.69537e-163	5.61953e-164	-3.24039e-163	-2.46381e-163	1.3209e-163	-3.90377e-163	1.21632e-162	0
-6.24725e-163	-8.28062e-163	1.57984e-163	5.525e-164	-9.29794e-164	7.18748e-164	-3.3774e-163	2.1474e-163	6.23018e-164	-2.17263e-164	1.46309e-162	7.26103e-163	-2.55725e-163	-7.14706e-163	1.91584e-163	-3.07576e-163	2.44952e-163	-2.05536e-163	1.27573e-163	-7.25587e-163	-5.51363e-163	3.68586e-163	1.04538e-162	1.69537e-163	5.61953e-164	-3.24039e-163	-2.46381e-163	1.3209e-163	-3.90377e-163	1.21632e-162	0
-6.24725e-163	-8.28062e-163	1.57984e-163	5.525e-164	-9.29794e-164	7.18748e-164	-3.3774e-163	2.1474e-163	6.23018e-164	-2.17263e-164	1.46309e-162	7.26103e-163	-2.55725e-163	-7.14706e-163	1.91584e-163	-3.07576e-163	2.44952e-163	-2.05536e-163	1.27573e-163	-7.25587e-163	-5.51363e-163	3.68586e-163	1.04538e-162	1.69537e-163	5.61953e-164	-3.24039e-163	-2.46381e-163	1.3209e-163	-3.90377e-163	1.21632e-162	0
-6.24725e-163	-8.28062e-163	1.57984e-163	5.525e-164	-9.29794e-164	7.18748e-164	-3.3774e-163	2.1474e-163	6.23018e-164	-2.17263e-164	1.46309e-162	7.26103e-163	-2.55725e-163	-7.14706e-163	1.91584e-163	-3.07576e-163	2.44952e-163	-2.05536e-163	1.27573e-163	-7.25587e-163	-5.51363e-163	3.68586e-163	1.04538e-162	1.69537e-163	5.61953e-164	-3.24039e-163	-2.46381e-163	1.3209e-163	-3.90377e-163	1.21632e-162	0
-6.24725e-163	-8.28062e-163	1.57984e-163	5.525e-164	-9.29794e-164	7.18748e-164	-3.3774e-163	2.1474e-163	6.23018e-164	-2.17263e-164	1.46309e-162	7.26103e-163	-2.55725e-163	-7.14706e-163	1.91584e-163	-3.07576e-163	2.44952e-163	-2.05536e-163	1.27573e-163	-7.25587e-163	-5.51363e-163	3.68586e-163	1.04538e-162	1.69537e-163	5.61953e-164	-3.24039e-163	-2.46381e-163	1.3209e-163	-3.90377e-163	1.21632e-162	0
-6.24725e-163	-8.28062e-163	1.57984e-163	5.525e-164	-9.29794e-164	7.18748e-164	-3.3774e-163	2.1474e-163	6.23018e-164	-2.17263e-164	1.46309e-162	7.26103e-163	-2.55725e-163	-7.14706e-163	1.91584e-163	-3.07576e-163	2.44952e-163	-2.05536e-163	1.27573e-163	-7.25587e-163	-5.51363e-163	3.68586e-163	1.04538e-162	1.69537e-163	5.61953e-164	-3.24039e-163	-2.46381e-163	1.3209e-163	-3.90377e-163	1.21632e-162	0
-6.24725e-163	-8.28062e-163	1.57984e-163	5.525e-164	-9.29794e-164	7.18748e-164	-3.3774e-163	2.1474e-163	6.23018e-164	-2.17263e-164	1.46309e-162	7.26103e-163	-2.55725e-163	-7.14706e-163	1.91584e-163	-3.07576e-163	2.44952e-163	-2.05536e-163	1.27573e-163	-7.25587e-163	-5.51363e-163	3.68586e-163	1.04538e-162	1.69537e-163	5.61953e-164	-3.24039e-163	-2.46381e-163	1.3209e-163	-3.90377e-163	1.21632e-162	0
-6.24725e-163	-8.28062e-163	1.57984e-163	5.525e-164	-9.29794e-164	7.18748e-164	-3.3774e-163	2.1474e-163	6.23018e-164	-2.17263e-164	1.46309e-162	7.26103e-163	-2.55725e-163	-7.14706e-163	1.91584e-163	-3.07576e-163	2.44952e-163	-2.05536e-163	1.27573e-163	-7.25587e-163	-5.51363e-163	3.68586e-163	1.04538e-162	1.69537e-163	5.61953e-164	-3.24039e-163	-2.46381e-163	1.3209e-163	-3.90377e-163	1.21632e-162	0
-6.24725e-163	-8.28062e-163	1.57984e-163	5.525e-164	-9.29794e-164	7.18748e-164	-3.3774e-163	2.1474e-163	6.23018e-164	-2.17263e-164	1.46309e-162	7.26103e-163	-2.55725e-163	-7.14706e-163	1.91584e-163	-3.07576e-163	2.44952e-163	-2.05536e-163	1.27573e-163	-7.25587e-163	-5.51363e-163	3.68586e-163	1.04538e-162	1.69537e-163	5.61953e-164	-3.24039e-163	-2.46381e-163	1.3209e-163	-3.90377e-163	1.21632e-162	0
-6.24725e-163	-8.28062e-163	1.57984e-163	5.525e-164	-9.29794e-164	7.18748e-164	-3.3774e-163	2.1474e-163	6.23018e-164	-2.17263e-164	1.46309e-162	7.26103e-163	-2.55725e-163	-7.14706e-163	1.91584e-163	-3.07576e-163	2.44952e-163	-2.05536e-163	1.27573e-163	-7.25587e-163	-5.51363e-163	3.68586e-163	1.04538e-162	1.69537e-163	5.61953e-164	-3.24039e-163	-2.46381e-163	1.3209e-163	-3.90377e-163	1.21632e-162	0
-6.24725e-163	-8.28062e-163	1.57984e-163	5.525e-164	-9.29794e-164	7.18748e-164	-3.3774e-163	2.1474e-163	6.23018e-164	-2.17263e-164	1.46309e-162	7.26103e-163	-2.55725e-163	-7.14706e-163	1.91584e-163	-3.07576e-163	2.44952e-163	-2.05536e-163	1.27573e-163	-7.25587e-163	-5.51363e-163	3.68586e-163	1.04538e-162	1.69537e-163	5.61953e-164	-3.24039e-163	-2.46381e-163	1.3209e-163	-3.90377e-163	1.21632e-162	0
-6.24725e-163	-8.28062e-163	1.57984e-163	5.525e-164	-9.29794e-164	7.18748e-164	-3.3774e-163	2.1474e-163	6.23018e-164	-2.17263e-164	1.46309e-162	7.26103e-163	-2.55725e-163	-7.14706e-163	1.91584e-163	-3.07576e-163	2.44952e-163	-2.05536e-163	1.27573e-163	-7.25587e-163	-5.51363e-163	3.68586e-163	1.04538e-162	1.69537e-163	5.61953e-164	-3.24039e-163	-2.46381e-163	1.3209e-163	-3.90377e-163	1.21632e-162	0
-6.24725e-163	-8.28062e-163	1.57984e-163	5.525e-164	-9.29794e-164	7.18748e-164	-3.3774e-163	2.1474e-163	6.23018e-164	-2.17263e-164	1.46309e-162	7.26103e-163	-2.55725e-163	-7.14706e-163	1.91584e-163	-3.07576e-163	2.44952e-163	-2.05536e-163	1.27573e-163	-7.25587e-163	-5.51363e-163	3.68586e-163	1.04538e-162	1.69537e-163	5.61953e-164	-3.24039e-163	-2.46381e-163	1.3209e-163	-3.90377e-163	1.21632e-162	0
-6.24725e-163	-8.28062e-163	1.57984e-163	5.525e-164	-9.29794e-164	7.18748e-164	-3.3774e-163	2.1474e-163	6.23018e-164	-2.17263e-164	1.46309e-162	7.26103e-163	-2.55725e-163	-7.14706e-163	1.91584e-163	-3.07576e-163	2.44952e-163	-2.05536e-163	1.27573e-163	-7.25587e-163	-5.51363e-163	3.68586e-163	1.04538e-162	1.69537e-163	5.61953e-164	-3.24039e-163	-2.46381e-163	1.3209e-163	-3.90377e-163	1.21632e-162	0
-6.24725e-163	-8.28062e-163	1.57984e-163	5.525e-164	-9.29794e-164	7.18748e-164	-3.3774e-163	2.1474e-163	6.23018e-164	-2.17263e-164	1.46309e-162	7.26103e-163	-2.55725e-163	-7.14706e-163	1.91584e-163	-3.07576e-163	2.44952e-163	-2.05536e-163	1.27573e-163	-7.25587e-163	-5.51363e-163	3.68586e-163	1.04538e-162	1.69537e-163	5.61953e-164	-3.24039e-163	-2.46381e-163	1.3209e-163	-3.90377e-163	1.21632e-162	0
-6.24725e-163	-8.28062e-163	1.57984e-163	5.525e-164	-9.29794e-164	7.18748e-164	-3.3774e-163	2.1474e-163	6.23018e-164	-2.17263e-164	1.46309e-162	7.26103e-163	-2.55725e-163	-7.14706e-163	1.91584e-163	-3.07576e-163	2.44952e-163	-2.05536e-163	1.27573e-163	-7.25587e-163	-5.51363e-163	3.68586e-163	1.04538e-162	1.69537e-163	5.61953e-164	-3.24039e-163	-2.46381e-163	1.3209e-163	-3.90377e-163	1.21632e-162	0
-6.24725e-163	-8.28062e-163	1.57984e-163	5.525e-164	-9.29794e-164	7.18748e-164	-3.3774e-163	2.1474e-163	6.23018e-164	-2.17263e-164	1.46309e-162	7.26103e-163	-2.55725e-163	-7.14706e-163	1.91584e-163	-3.07576e-163	2.44952e-163	-2.05536e-163	1.27573e-163	-7.25587e-163	-5.51363e-163	3.68586e-163	1.04538e-162	1.69537e-163	5.61953e-164	-3.24039e-163	-2.46381e-163	1.3209e-163	-3.90377e-163	1.21632e-162	0
-6.24725e-163	-8.28062e-163	1.57984e-163	5.525e-164	-9.29794e-164	7.18748e-164	-3.3774e-163	2.1474e-163	6.23018e-164	-2.17263e-164	1.46309e-162	7.26103e-163	-2.55725e-163	-7.14706e-163	1.91584e-163	-3.07576e-163	2.44952e-163	-2.05536e-163	1.27573e-163	-7.25587e-163	-5.51363e-163	3.68586e-163	1.04538e-162	1.69537e-163	5.61953e-164	-3.24039e-163	-2.46381e-163	1.3209e-163	-3.90377e-163	1.21632e-162	0
-6.24725e-163	-8.28062e-163	1.57984e-163	5.525e-164	-9.29794e-164	7.18748e-164	-3.3774e-163	2.1474e-163	6.23018e-164	-2.17263e-164	1.46309e-162	7.26103e-163	-2.55725e-163	-7.14706e-163	1.91584e-163	-3.07576e-163	2.44952e-163	-2.05536e-163	1.27573e-163	-7.25587e-163	-5.51363e-163	3.68586e-163	1.04538e-162	1.69537e-163	5.61953e-164	-3.24039e-163	-2.46381e-163	1.3209e-163	-3.90377e-163	1.21632e-162	0
-6.24725e-163	-8.28062e-163	1.57984e-163	5.525e-164	-9.29794e-164	7.18748e-164	-3.3774e-163	2.1474e-163	6.23018e-164	-2.17263e-164	1.46309e-162	7.26103e-163	-2.55725e-163	-7.14706e-163	1.91584e-163	-3.07576e-163	2.44952e-163	-2.05536e-163	1.27573e-163	-7.25587e-163	-5.51363e-163	3.68586e-163	1.04538e-162	1.69537e-163	5.61953e-164	-3.24039e-163	-2.46381e-163	1.3209e-163	-3.90377e-163	1.21632e-162	0
-6.24725e-163	-8.28062e-163	1.57984e-163	5.525e-164	-9.29794e-164	7.18748e-164	-3.3774e-163	2.1474e-163	6.23018e-164	-2.17263e-164	1.46309e-162	7.26103e-163	-2.55725e-163	-7.14706e-163	1.91584e-163	-3.07576e-163	2.44952e-163	-2.05536e-163	1.27573e-163	-7.25587e-163	-5.51363e-163	3.68586e-163	1.04538e-162	1.69537e-163	5.61953e-164	-3.24039e-163	-2.46381e-163	1.3209e-163	-3.90377e-163	1.21632e-162	0
-6.24725e-163	-8.28062e-163	1.57984e-163	5.525e-164	-9.29794e-164	7.18748e-164	-3.3774e-163	2.1474e-163	6.23018e-164	-2.17263e-164	1.46309e-162	7.26103e-163	-2.55725e-163	-7.14706e-163	1.91584e-163	-3.07576e-163	2.44952e-163	-2.05536e-163	1.27573e-163	-7.25587e-163	-5.51363e-163	3.68586e-163	1.04538e-162	1.69537e-163	5.61953e-164	-3.24039e-163	-2.46381e-163	1.3209e-163	-3.90377e-163	1.21632e-162	0
-6.24725e-163	-8.28062e-163	1.57984e-163	5.525e-164	-9.29794e-164	7.18748e-164	-3.3774e-163	2.1474e-163	6.23018e-164	-2.17263e-164	1.46309e-162	7.26103e-163	-2.55725e-163	-7.14706e-163	1.91584e-163	-3.07576e-163	2.44952e-163	-2.05536e-163	1.27573e-163	-7.25587e-163	-5.51363e-163	3.68586e-163	1.04538e-162	1.69537e-163	5.61953e-164	-3.24039e-163	-2.46381e-163	1.3209e-163	-3.90377e-163	1.21632e-162	0
-6.24725e-163	-8.28062e-163	1.57984e-163	5.525e-164	-9.29794e-164	7.18748e-164	-3.3774e-163	2.1474e-163	6.23018e-164	-2.17263e-164	1.46309e-162	7.26103e-163	-2.55725e-163	-7.14706e-163	1.91584e-163	-3.07576e-163	2.44952e-163	-2.05536e-163	1.27573e-163	-7.25587e-163	-5.51363e-163	3.68586e-163	1.04538e-162	1.69537e-163	5.61953e-164	-3.24039e-163	-2.46381e-163	1.3209e-163	-3.90377e-163	1.21632e-162	0
-6.24725e-163	-8.28062e-163	1.57984e-163	5.525e-164	-9.29794e-164	7.18748e-164	-3.3774e-163	2.1474e-163	6.23018e-164	-2.17263e-164	1.46309e-162	7.26103e-163	-2.55725e-163	-7.14706e-163	1.91584e-163	-3.07576e-163	2.44952e-163	-2.05536e-163	1.27573e-163	-7.25587e-163	-5.51363e-163	3.68586e-163	1.04538e-162	1.69537e-163	5.61953e-164	-3.24039e-163	-2.46381e-163	1.3209e-163	-3.90377e-163	1.21632e-162	0
-6.24725e-163	-8.28062e-163	1.57984e-163	5.525e-164	-9.29794e-164	7.18748e-164	-3.3774e-163	2.1474e-163	6.23018e-164	-2.17263e-164	1.46309e-162	7.26103e-163	-2.55725e-163	-7.14706e-163	1.91584e-163	-3.07576e-163	2.44952e-163	-2.05536e-163	1.27573e-163	-7.25587e-163	-5.51363e-163	3.68586e-163	1.04538e-162	1.69537e-163	5.61953e-164	-3.24039e-163	-2.46381e-163	1.3209e-163	-3.90377e-163	1.21632e-162	0
-6.24725e-163	-8.28062e-163	1.57984e-163	5.525e-164	-9.29794e-164	7.18748e-164	-3.3774e-163	2.1474e-163	6.23018e-164	-2.17263e-164	1.46309e-162	7.26103e-163	-2.55725e-163	-7.14706e-163	1.91584e-163	-3.07576e-163	2.44952e-163	-2.05536e-163	1.27573e-163	-7.25587e-163	-5.51363e-163	3.68586e-163	1.04538e-162	1.69537e-163	5.61953e-164	-3.24039e-163	-2.46381e-163	1.3209e-163	-3.90377e-163	1.21632e-162	0
-6.24725e-163	-8.28062e-163	1.57984e-163	5.525e-164	-9.29794e-164	7.18748e-164	-3.3774e-163	2.1474e-163	6.23018e-164	-2.17263e-164	1.46309e-162	7.26103e-163	-2.55725e-163	-7.14706e-163	1.91584e-163	-3.07576e-163	2.44952e-163	-2.05536e-163	1.27573e-163	-7.25587e-163	-5.51363e-163	3.68586e-163	1.04538e-162	1.69537e-163	5.61953e-164	-3.24039e-163	-2.46381e-163	1.3209e-163	-3.90377e-163	1.21632e-162	0
-6.24725e-163	-8.28062e-163	1.57984e-163	5.525e-164	-9.29794e-164	7.18748e-164	-3.3774e-163	2.1474e-163	6.23018e-164	-2.17263e-164	1.46309e-162	7.26103e-163	-2.55725e-163	-7.14706e-163	1.91584e-163	-3.07576e-163	2.44952e-163	-2.05536e-163	1.27573e-163	-7.25587e-163	-5.51363e-163	3.68586e-163	1.04538e-162	1.69537e-163	5.61953e-164	-3.24039e-163	-2.46381e-163	1.3209e-163	-3.90377e-163	1.21632e-162	0
-6.24725e-163	-8.28062e-163	1.57984e-163	5.525e-164	-9.29794e-164	7.18748e-164	-3.3774e-163	2.1474e-163	6.23018e-164	-2.17263e-164	1.46309e-162	7.26103e-163	-2.55725e-163	-7.14706e-163	1.91584e-163	-3.07576e-163	2.44952e-163	-2.05536e-163	1.27573e-163	-7.25587e-163	-5.51363e-163	3.68586e-163	1.04538e-162	1.69537e-163	5.61953e-164	-3.24039e-163	-2.46381e-163	1.3209e-163	-3.90377e-163	1.21632e-162	0
-6.24725e-163	-8.28062e-163	1.57984e-163	5.525e-164	-9.29794e-164	7.18748e-164	-3.3774e-163	2.1474e-163	6.23018e-164	-2.17263e-164	1.46309e-162	7.26103e-163	-2.55725e-163	-7.14706e-163	1.91584e-163	-3.07576e-163	2.44952e-163	-2.05536e-163	1.27573e-163	-7.25587e-163	-5.51363e-163	3.68586e-163	1.04538e-162	1.69537e-163	5.61953e-164	-3.24039e-163	-2.46381e-163	1.3209e-163	-3.90377e-163	1.21632e-162	0
-6.24725e-163	-8.28062e-163	1.57984e-163	5.525e-164	-9.29794e-164	7.18748e-164	-3.3774e-163	2.1474e-163	6.23018e-164	-2.17263e-164	1.46309e-162	7.26103e-163	-2.55725e-163	-7.14706e-163	1.91584e-163	-3.07576e-163	2.44952e-163	-2.05536e-163	1.27573e-163	-7.25587e-163	-5.51363e-163	3.68586e-163	1.04538e-162	1.69537e-163	5.61953e-164	-3.24039e-163	-2.46381e-163	1.3209e-163	-3.90377e-163	1.21632e-162	0
-6.24725e-163	-8.28062e-163	1.57984e-163	5.525e-164	-9.29794e-164	7.18748e-164	-3.3774e-163	2.1474e-163	6.23018e-164	-2.17263e-164	1.46309e-162	7.26103e-163	-2.55725e-163	-7.14706e-163	1.91584e-163	-3.07576e-163	2.44952e-163	-2.05536e-163	1.27573e-163	-7.25587e-163	-5.51363e-163	3.68586e-163	1.04538e-162	1.69537e-163	5.61953e-164	-3.24039e-163	-2.46381e-163	1.3209e-163	-3.90377e-163	1.21632e-162	0
-6.24725e-163	-8.28062e-163	1.57984e-163	5.525e-164	-9.29794e-164	7.18748e-164	-3.3774e-163	2.1474e-163	6.23018e-164	-2.17263e-164	1.46309e-162	7.26103e-163	-2.55725e-163	-7.14706e-163	1.91584e-163	-3.07576e-163	2.44952e-163	-2.05536e-163	1.27573e-163	-7.25587e-163	-5.51363e-163	3.68586e-163	1.04538e-162	1.69537e-163	5.61953e-164	-3.24039e-163	-2.46381e-163	1.3209e-163	-3.90377e-163	1.21632e-162	0
-6.24725e-163	-8.28062e-163	1.57984e-163	5.525e-164	-9.29794e-164	7.18748e-164	-3.3774e-163	2.1474e-163	6.23018e-164	-2.17263e-164	1.46309e-162	7.26103e-163	-2.55725e-163	-7.14706e-163	1.91584e-163	-3.07576e-163	2.44952e-163	-2.05536e-163	1.27573e-163	-7.25587e-163	-5.51363e-163	3.68586e-163	1.04538e-162	1.69537e-163	5.61953e-164	-3.24039e-163	-2.46381e-163	1.3209e-163	-3.90377e-163	1.21632e-162	0
-6.24725e-163	-8.28062e-163	1.57984e-163	5.525e-164	-9.29794e-164	7.18748e-164	-3.3774e-163	2.1474e-163	6.23018e-164	-2.17263e-164	1.46309e-162	7.26103e-163	-2.55725e-163	-7.14706e-163	1.91584e-163	-3.07576e-163	2.44952e-163	-2.05536e-163	1.27573e-163	-7.25587e-163	-5.51363e-163	3.68586e-163	1.04538e-162	1.69537e-163	5.61953e-164	-3.24039e-163	-2.46381e-163	1.3209e-163	-3.90377e-163	1.21632e-162	0
-6.24725e-163	-8.28062e-163	1.57984e-163	5.525e-164	-9.29794e-164	7.18748e-164	-3.3774e-163	2.1474e-163	6.23018e-164	-2.17263e-164	1.46309e-162	7.26103e-163	-2.55725e-163	-7.14706e-163	1.91584e-163	-3.07576e-163	2.44952e-163	-2.05536e-163	1.27573e-163	-7.25587e-163	-5.51363e-163	3.68586e-163	1.04538e-162	1.69537e-163	5.61953e-164	-3.24039e-163	-2.46381e-163	1.3209e-163	-3.90377e-163	1.21632e-162	0
-6.24725e-163	-8.28062e-163	1.57984e-163	5.525e-164	-9.29794e-164	7.18748e-164	-3.3774e-163	2.1474e-163	6.23018e-164	-2.17263e-164	1.46309e-162	7.26103e-163	-2.55725e-163	-7.14706e-163	1.91584e-163	-3.07576e-163	2.44952e-163	-2.05536e-163	1.27573e-163	-7.25587e-163	-5.51363e-163	3.68586e-163	1.04538e-162	1.69537e-163	5.61953e-164	-3.24039e-163	-2.46381e-163	1.3209e-163	-3.90377e-163	1.21632e-162	0
-6.24725e-163	-8.28062e-163	1.57984e-163	5.525e-164	-9.29794e-164	7.18748e-164	-3.3774e-163	2.1474e-163	6.23018e-164	-2.17263e-164	1.46309e-162	7.26103e-163	-2.55725e-163	-7.14706e-163	1.91584e-163	-3.07576e-163	2.44952e-163	-2.05536e-163	1.27573e-163	-7.25587e-163	-5.51363e-163	3.68586e-163	1.04538e-162	1.69537e-163	5.61953e-164	-3.24039e-163	-2.46381e-163	1.3209e-163	-3.90377e-163	1.21632e-162	0
-6.24725e-163	-8.28062e-163	1.57984e-163	5.525e-164	-9.29794e-164	7.18748e-164	-3.3774e-163	2.1474e-163	6.23018e-164	-2.17263e-164	1.46309e-162	7.26103e-163	-2.55725e-163	-7.14706e-163	1.91584e-163	-3.07576e-163	2.44952e-163	-2.05536e-163	1.27573e-163	-7.25587e-163	-5.51363e-163	3.68586e-163	1.04538e-162	1.69537e-163	5.61953e-164	-3.24039e-163	-2.46381e-163	1.3209e-163	-3.90377e-163	1.21632e-162	0
-6.24725e-163	-8.28062e-163	1.57984e-163	5.525e-164	-9.29794e-164	7.18748e-164	-3.3774e-163	2.1474e-163	6.23018e-164	-2.17263e-164	1.46309e-162	7.26103e-163	-2.55725e-163	-7.14706e-163	1.91584e-163	-3.07576e-163	2.44952e-163	-2.05536e-163	1.27573e-163	-7.25587e-163	-5.51363e-163	3.68586e-163	1.04538e-162	1.69537e-163	5.61953e-164	-3.24039e-163	-2.46381e-163	1.3209e-163	-3.90377e-163	1.21632e-162	0
-6.24725e-163	-8.28062e-163	1.57984e-163	5.525e-164	-9.29794e-164	7.18748e-164	-3.3774e-163	2.1474e-163	6.23018e-164	-2.17263e-164	1.46309e-162	7.26103e-163	-2.55725e-163	-7.14706e-163	1.91584e-163	-3.07576e-163	2.44952e-163	-2.05536e-163	1.27573e-163	-7.25587e-163	-5.51363e-163	3.68586e-163	1.04538e-162	1.69537e-163	5.61953e-164	-3.24039e-163	-2.46381e-163	1.3209e-163	-3.90377e-163	1.21632e-162	0
-6.24725e-163	-8.28062e-163	1.57984e-163	5.525e-164	-9.29794e-164	7.18748e-164	-3.3774e-163	2.1474e-163	6.23018e-164	-2.17263e-164	1.46309e-162	7.26103e-163	-2.55725e-163	-7.14706e-163	1.91584e-163	-3.07576e-163	2.44952e-163	-2.05536e-163	1.27573e-163	-7.25587e-163	-5.51363e-163	3.68586e-163	1.04538e-162	1.69537e-163	5.61953e-164	-3.24039e-163	-2.46381e-163	1.3209e-163	-3.90377e-163	1.21632e-162	0
-6.24725e-163	-8.28062e-163	1.57984e-163	5.525e-164	-9.29794e-164	7.18748e-164	-3.3774e-163	2.1474e-163	6.23018e-164	-2.17263e-164	1.46309e-162	7.26103e-163	-2.55725e-163	-7.14706e-163	1.91584e-163	-3.07576e-163	2.44952e-163	-2.05536e-163	1.27573e-163	-7.25587e-163	-5.51363e-163	3.68586e-163	1.04538e-162	1.69537e-163	5.61953e-164	-3.24039e-163	-2.46381e-163	1.3209e-163	-3.90377e-163	1.21632e-162	0
-6.24725e-163	-8.28062e-163	1.57984e-163	5.525e-164	-9.29794e-164	7.18748e-164	-3.3774e-163	2.1474e-163	6.23018e-164	-2.17263e-164	1.46309e-162	7.26103e-163	-2.55725e-163	-7.14706e-163	1.91584e-163	-3.07576e-163	2.44952e-163	-2.05536e-163	1.27573e-163	-7.25587e-163	-5.51363e-163	3.68586e-163	1.04538e-162	1.69537e-163	5.61953e-164	-3.24039e-163	-2.46381e-163	1.3209e-163	-3.90377e-163	1.21632e-162	0
-6.24725e-163	-8.28062e-163	1.57984e-163	5.525e-164	-9.29794e-164	7.18748e-164	-3.3774e-163	2.1474e-163	6.23018e-164	-2.17263e-164	1.46309e-162	7.26103e-163	-2.55725e-163	-7.14706e-163	1.91584e-163	-3.07576e-163	2.44952e-163	-2.05536e-163	1.27573e-163	-7.25587e-163	-5.51363e-163	3.68586e-163	1.04538e-162	1.69537e-163	5.61953e-164	-3.24039e-163	-2.46381e-163	1.3209e-163	-3.90377e-163	1.21632e-162	0
-6.24725e-163	-8.28062e-163	1.57984e-163	5.525e-164	-9.29794e-164	7.18748e-164	-3.3774e-163	2.1474e-163	6.23018e-164	-2.17263e-164	1.46309e-162	7.26103e-163	-2.55725e-163	-7.14706e-163	1.91584e-163	-3.07576e-163	2.44952e-163	-2.05536e-163	1.27573e-163	-7.25587e-163	-5.51363e-163	3.68586e-163	1.04538e-162	1.69537e-163	5.61953e-164	-3.24039e-163	-2.46381e-163	1.3209e-163	-3.90377e-163	1.21632e-162	0
-6.24725e-163	-8.28062e-163	1.57984e-163	5.525e-164	-9.29794e-164	7.18748e-164	-3.3774e-163	2.1474e-163	6.23018e-164	-2.17263e-164	1.46309e-162	7.26103e-163	-2.55725e-163	-7.14706e-163	1.91584e-163	-3.07576e-163	2.44952e-163	-2.05536e-163	1.27573e-163	-7.25587e-163	-5.51363e-163	3.68586e-163	1.04538e-162	1.69537e-163	5.61953e-164	-3.24039e-163	-2.46381e-163	1.3209e-163	-3.90377e-163	1.21632e-162	0
-6.24725e-163	-8.28062e-163	1.57984e-163	5.525e-164	-9.29794e-164	7.18748e-164	-3.3774e-163	2.1474e-163	6.23018e-164	-2.17263e-164	1.46309e-162	7.26103e-163	-2.55725e-163	-7.14706e-163	1.91584e-163	-3.07576e-163	2.44952e-163	-2.05536e-163	1.27573e-163	-7.25587e-163	-5.51363e-163	3.68586e-163	1.04538e-162	1.69537e-163	5.61953e-164	-3.24039e-163	-2.46381e-163	1.3209e-163	-3.90377e-163	1.21632e-162	0
-6.24725e-163	-8.28062e-163	1.57984e-163	5.525e-164	-9.29794e-164	7.18748e-164	-3.3774e-163	2.1474e-163	6.23018e-164	-2.17263e-164	1.46309e-162	7.26103e-163	-2.55725e-163	-7.14706e-163	1.91584e-163	-3.07576e-163	2.44952e-163	-2.05536e-163	1.27573e-163	-7.25587e-163	-5.51363e-163	3.68586e-163	1.04538e-162	1.69537e-163	5.61953e-164	-3.24039e-163	-2.46381e-163	1.3209e-163	-3.90377e-163	1.21632e-162	0
-6.24725e-163	-8.28062e-163	1.57984e-163	5.525e-164	-9.29794e-164	7.18748e-164	-3.3774e-163	2.1474e-163	6.23018e-164	-2.17263e-164	1.46309e-162	7.26103e-163	-2.55725e-163	-7.14706e-163	1.91584e-163	-3.07576e-163	2.44952e-163	-2.05536e-163	1.27573e-163	-7.25587e-163	-5.51363e-163	3.68586e-163	1.04538e-162	1.69537e-163	5.61953e-164	-3.24039e-163	-2.46381e-163	1.3209e-163	-3.90377e-163	1.21632e-162	0
-6.24725e-163	-8.28062e-163	1.57984e-163	5.525e-164	-9.29794e-164	7.18748e-164	-3.3774e-163	2.1474e-163	6.23018e-164	-2.17263e-164	1.46309e-162	7.26103e-163	-2.55725e-163	-7.14706e-163	1.91584e-163	-3.07576e-163	2.44952e-163	-2.05536e-163	1.27573e-163	-7.25587e-163	-5.51363e-163	3.68586e-163	1.04538e-162	1.69537e-163	5.61953e-164	-3.24039e-163	-2.46381e-163	1.3209e-163	-3.90377e-163	1.21632e-162	0
-6.24725e-163	-8.28062e-163	1.57984e-163	5.525e-164	-9.29794e-164	7.18748e-164	-3.3774e-163	2.1474e-163	6.23018e-164	-2.17263e-164	1.46309e-162	7.26103e-163	-2.55725e-163	-7.14706e-163	1.91584e-163	-3.07576e-163	2.44952e-163	-2.05536e-163	1.27573e-163	-7.25587e-163	-5.51363e-163	3.68586e-163	1.04538e-162	1.69537e-163	5.61953e-164	-3.24039e-163	-2.46381e-163	1.3209e-163	-3.90377e-163	1.21632e-162	0
-6.24725e-163	-8.28062e-163	1.57984e-163	5.525e-164	-9.29794e-164	7.18748e-164	-3.3774e-163	2.1474e-163	6.23018e-164	-2.17263e-164	1.46309e-162	7.26103e-163	-2.55725e-163	-7.14706e-163	1.91584e-163	-3.07576e-163	2.44952e-163	-2.05536e-163	1.27573e-163	-7.25587e-163	-5.51363e-163	3.68586e-163	1.04538e-162	1.69537e-163	5.61953e-164	-3.24039e-163	-2.46381e-163	1.3209e-163	-3.90377e-163	1.21632e-162	0
-6.24725e-163	-8.28062e-163	1.57984e-163	5.525e-164	-9.29794e-164	7.18748e-164	-3.3774e-163	2.1474e-163	6.23018e-164	-2.17263e-164	1.46309e-162	7.26103e-163	-2.55725e-163	-7.14706e-163	1.91584e-163	-3.07576e-163	2.44952e-163	-2.05536e-163	1.27573e-163	-7.25587e-163	-5.51363e-163	3.68586e-163	1.04538e-162	1.69537e-163	5.61953e-164	-3.24039e-163	-2.46381e-163	1.3209e-163	-3.90377e-163	1.21632e-162	0
-6.24725e-163	-8.28062e-163	1.57984e-163	5.525e-164	-9.29794e-164	7.18748e-164	-3.3774e-163	2.1474e-163	6.23018e-164	-2.17263e-164	1.46309e-162	7.26103e-163	-2.55725e-163	-7.14706e-163	1.91584e-163	-3.07576e-163	2.44952e-163	-2.05536e-163	1.27573e-163	-7.25587e-163	-5.51363e-163	3.68586e-163	1.04538e-162	1.69537e-163	5.61953e-164	-3.24039e-163	-2.46381e-163	1.3209e-163	-3.90377e-163	1.21632e-162	0
-6.24725e-163	-8.28062e-163	1.57984e-163	5.525e-164	-9.29794e-164	7.18748e-164	-3.3774e-163	2.1474e-163	6.23018e-164	-2.17263e-164	1.46309e-162	7.26103e-163	-2.55725e-163	-7.14706e-163	1.91584e-163	-3.07576e-163	2.44952e-163	-2.05536e-163	1.27573e-163	-7.25587e-163	-5.51363e-163	3.68586e-163	1.04538e-162	1.69537e-163	5.61953e-164	-3.24039e-163	-2.46381e-163	1.3209e-163	-3.90377e-163	1.21632e-162	0
-6.24725e-163	-8.28062e-163	1.57984e-163	5.525e-164	-9.29794e-164	7.18748e-164	-3.3774e-163	2.1474e-163	6.23018e-164	-2.17263e-164	1.46309e-162	7.26103e-163	-2.55725e-163	-7.14706e-163	1.91584e-163	-3.07576e-163	2.44952e-163	-2.05536e-163	1.27573e-163	-7.25587e-163	-5.51363e-163	3.68586e-163	1.04538e-162	1.69537e-163	5.61953e-164	-3.24039e-163	-2.46381e-163	1.3209e-163	-3.90377e-163	1.21632e-162	0
-6.24725e-163	-8.28062e-163	1.57984e-163	5.525e-164	-9.29794e-164	7.18748e-164	-3.3774e-163	2.1474e-163	6.23018e-164	-2.17263e-164	1.46309e-162	7.26103e-163	-2.55725e-163	-7.14706e-163	1.91584e-163	-3.07576e-163	2.44952e-163	-2.05536e-163	1.27573e-163	-7.25587e-163	-5.51363e-163	3.68586e-163	1.04538e-162	1.69537e-163	5.61953e-164	-3.24039e-163	-2.46381e-163	1.3209e-163	-3.90377e-163	1.21632e-162	0
-6.24725e-163	-8.28062e-163	1.57984e-163	5.525e-164	-9.29794e-164	7.18748e-164	-3.3774e-163	2.1474e-163	6.23018e-164	-2.17263e-164	1.46309e-162	7.26103e-163	-2.55725e-163	-7.14706e-163	1.91584e-163	-3.07576e-163	2.44952e-163	-2.05536e-163	1.27573e-163	-7.25587e-163	-5.51363e-163	3.68586e-163	1.04538e-162	1.69537e-163	5.61953e-164	-3.24039e-163	-2.46381e-163	1.3209e-163	-3.90377e-163	1.21632e-162	0
-6.24725e-163	-8.28062e-163	1.57984e-163	5.525e-164	-9.29794e-164	7.18748e-164	-3.3774e-163	2.1474e-163	6.23018e-164	-2.17263e-164	1.46309e-162	7.26103e-163	-2.55725e-163	-7.14706e-163	1.91584e-163	-3.07576e-163	2.44952e-163	-2.05536e-163	1.27573e-163	-7.25587e-163	-5.51363e-163	3.68586e-163	1.04538e-162	1.69537e-163	5.61953e-164	-3.24039e-163	-2.46381e-163	1.3209e-163	-3.90377e-163	1.21632e-162	0
-6.24725e-163	-8.28062e-163	1.57984e-163	5.525e-164	-9.29794e-164	7.18748e-164	-3.3774e-163	2.1474e-163	6.23018e-164	-2.17263e-164	1.46309e-162	7.26103e-163	-2.55725e-163	-7.14706e-163	1.91584e-163	-3.07576e-163	2.44952e-163	-2.05536e-163	1.27573e-163	-7.25587e-163	-5.51363e-163	3.68586e-163	1.04538e-162	1.69537e-163	5.61953e-164	-3.24039e-163	-2.46381e-163	1.3209e-163	-3.90377e-163	1.21632e-162	0
-6.24725e-163	-8.28062e-163	1.57984e-163	5.525e-164	-9.29794e-164	7.18748e-164	-3.3774e-163	2.1474e-163	6.23018e-164	-2.17263e-164	1.46309e-162	7.26103e-163	-2.55725e-163	-7.14706e-163	1.91584e-163	-3.07576e-163	2.44952e-163	-2.05536e-163	1.27573e-163	-7.25587e-163	-5.51363e-163	3.68586e-163	1.04538e-162	1.69537e-163	5.61953e-164	-3.24039e-163	-2.46381e-163	1.3209e-163	-3.90377e-163	1.21632e-162	0
-6.24725e-163	-8.28062e-163	1.57984e-163	5.525e-164	-9.29794e-164	7.18748e-164	-3.3774e-163	2.1474e-163	6.23018e-164	-2.17263e-164	1.46309e-162	7.26103e-163	-2.55725e-163	-7.14706e-163	1.91584e-163	-3.07576e-163	2.44952e-163	-2.05536e-163	1.27573e-163	-7.25587e-163	-5.51363e-163	3.68586e-163	1.04538e-162	1.69537e-163	5.61953e-164	-3.24039e-163	-2.46381e-163	1.3209e-163	-3.90377e-163	1.21632e-162	0
-6.24725e-163	-8.28062e-163	1.57984e-163	5.525e-164	-9.29794e-164	7.18748e-164	-3.3774e-163	2.1474e-163	6.23018e-164	-2.17263e-164	1.46309e-162	7.26103e-163	-2.55725e-163	-7.14706e-163	1.91584e-163	-3.07576e-163	2.44952e-163	-2.05536e-163	1.27573e-163	-7.25587e-163	-5.51363e-163	3.68586e-163	1.04538e-162	1.69537e-163	5.61953e-164	-3.24039e-163	-2.46381e-163	1.3209e-163	-3.90377e-163	1.21632e-162	0
-6.24725e-163	-8.28062e-163	1.57984e-163	5.525e-164	-9.29794e-164	7.18748e-164	-3.3774e-163	2.1474e-163	6.23018e-164	-2.17263e-164	1.46309e-162	7.26103e-163	-2.55725e-163	-7.14706e-163	1.91584e-163	-3.07576e-163	2.44952e-163	-2.05536e-163	1.27573e-163	-7.25587e-163	-5.51363e-163	3.68586e-163	1.04538e-162	1.69537e-163	5.61953e-164	-3.24039e-163	-2.46381e-163	1.3209e-163	-3.90377e-163	1.21632e-162	0
-6.24725e-163	-8.28062e-163	1.57984e-163	5.525e-164	-9.29794e-164	7.18748e-164	-3.3774e-163	2.1474e-163	6.23018e-164	-2.17263e-164	1.46309e-162	7.26103e-163	-2.55725e-163	-7.14706e-163	1.91584e-163	-3.07576e-163	2.44952e-163	-2.05536e-163	1.27573e-163	-7.25587e-163	-5.51363e-163	3.68586e-163	1.04538e-162	1.69537e-163	5.61953e-164	-3.24039e-163	-2.46381e-163	1.3209e-163	-3.90377e-163	1.21632e-162	0
-6.24725e-163	-8.28062e-163	1.57984e-163	5.525e-164	-9.29794e-164	7.18748e-164	-3.3774e-163	2.1474e-163	6.23018e-164	-2.17263e-164	1.46309e-162	7.26103e-163	-2.55725e-163	-7.14706e-163	1.91584e-163	-3.07576e-163	2.44952e-163	-2.05536e-163	1.27573e-163	-7.25587e-163	-5.51363e-163	3.68586e-163	1.04538e-162	1.69537e-163	5.61953e-164	-3.24039e-163	-2.46381e-163	1.3209e-163	-3.90377e-163	1.21632e-162	0
-6.24725e-163	-8.28062e-163	1.57984e-163	5.525e-164	-9.29794e-164	7.18748e-164	-3.3774e-163	2.1474e-163	6.23018e-164	-2.17263e-164	1.46309e-162	7.26103e-163	-2.55725e-163	-7.14706e-163	1.91584e-163	-3.07576e-163	2.44952e-163	-2.05536e-163	1.27573e-163	-7.25587e-163	-5.51363e-163	3.68586e-163	1.04538e-162	1.69537e-163	5.61953e-164	-3.24039e-163	-2.46381e-163	1.3209e-163	-3.90377e-163	1.21632e-162	0
-6.24725e-163	-8.28062e-163	1.57984e-163	5.525e-164	-9.29794e-164	7.18748e-164	-3.3774e-163	2.1474e-163	6.23018e-164	-2.17263e-164	1.46309e-162	7.26103e-163	-2.55725e-163	-7.14706e-163	1.91584e-163	-3.07576e-163	2.44952e-163	-2.05536e-163	1.27573e-163	-7.25587e-163	-5.51363e-163	3.68586e-163	1.04538e-162	1.69537e-163	5.61953e-164	-3.24039e-163	-2.46381e-163	1.3209e-163	-3.90377e-163	1.21632e-162	0
-6.24725e-163	-8.28062e-163	1.57984e-163	5.525e-164	-9.29794e-164	7.18748e-164	-3.3774e-163	2.1474e-163	6.23018e-164	-2.17263e-164	1.46309e-162	7.26103e-163	-2.55725e-163	-7.14706e-163	1.91584e-163	-3.07576e-163	2.44952e-163	-2.05536e-163	1.27573e-163	-7.25587e-163	-5.51363e-163	3.68586e-163	1.04538e-162	1.69537e-163	5.61953e-164	-3.24039e-163	-2.46381e-163	1.3209e-163	-3.90377e-163	1.21632e-162	0
-6.24725e-163	-8.28062e-163	1.57984e-163	5.525e-164	-9.29794e-164	7.18748e-164	-3.3774e-163	2.1474e-163	6.23018e-164	-2.17263e-164	1.46309e-162	7.26103e-163	-2.55725e-163	-7.14706e-163	1.91584e-163	-3.07576e-163	2.44952e-163	-2.05536e-163	1.27573e-163	-7.25587e-163	-5.51363e-163	3.68586e-163	1.04538e-162	1.69537e-163	5.61953e-164	-3.24039e-163	-2.46381e-163	1.3209e-163	-3.90377e-163	1.21632e-162	0
-6.24725e-163	-8.28062e-163	1.57984e-163	5.525e-164	-9.29794e-164	7.18748e-164	-3.3774e-163	2.1474e-163	6.23018e-164	-2.17263e-164	1.46309e-162	7.26103e-163	-2.55725e-163	-7.14706e-163	1.91584e-163	-3.07576e-163	2.44952e-163	-2.05536e-163	1.27573e-163	-7.25587e-163	-5.51363e-163	3.68586e-163	1.04538e-162	1.69537e-163	5.61953e-164	-3.24039e-163	-2.46381e-163	1.3209e-163	-3.90377e-163	1.21632e-162	0
-6.24725e-163	-8.28062e-163	1.57984e-163	5.525e-164	-9.29794e-164	7.18748e-164	-3.3774e-163	2.1474e-163	6.23018e-164	-2.17263e-164	1.46309e-162	7.26103e-163	-2.55725e-163	-7.14706e-163	1.91584e-163	-3.07576e-163	2.44952e-163	-2.05536e-163	1.27573e-163	-7.25587e-163	-5.51363e-163	3.68586e-163	1.04538e-162	1.69537e-163	5.61953e-164	-3.24039e-163	-2.46381e-163	1.3209e-163	-3.90377e-163	1.21632e-162	0
-6.24725e-163	-8.28062e-163	1.57984e-163	5.525e-164	-9.29794e-164	7.18748e-164	-3.3774e-163	2.1474e-163	6.23018e-164	-2.17263e-164	1.46309e-162	7.26103e-163	-2.55725e-163	-7.14706e-163	1.91584e-163	-3.07576e-163	2.44952e-163	-2.05536e-163	1.27573e-163	-7.25587e-163	-5.51363e-163	3.68586e-163	1.04538e-162	1.69537e-163	5.61953e-164	-3.24039e-163	-2.46381e-163	1.3209e-163	-3.90377e-163	1.21632e-162	0
-6.24725e-163	-8.28062e-163	1.57984e-163	5.525e-164	-9.29794e-164	7.18748e-164	-3.3774e-163	2.1474e-163	6.23018e-164	-2.17263e-164	1.46309e-162	7.26103e-163	-2.55725e-163	-7.14706e-163	1.91584e-163	-3.07576e-163	2.44952e-163	-2.05536e-163	1.27573e-163	-7.25587e-163	-5.51363e-163	3.68586e-163	1.04538e-162	1.69537e-163	5.61953e-164	-3.24039e-163	-2.46381e-163	1.3209e-163	-3.90377e-163	1.21632e-162	0
-6.24725e-163	-8.28062e-163	1.57984e-163	5.525e-164	-9.29794e-164	7.18748e-164	-3.3774e-163	2.1474e-163	6.23018e-164	-2.17263e-164	1.46309e-162	7.26103e-163	-2.55725e-163	-7.14706e-163	1.91584e-163	-3.07576e-163	2.44952e-163	-2.05536e-163	1.27573e-163	-7.25587e-163	-5.51363e-163	3.68586e-163	1.04538e-162	1.69537e-163	5.61953e-164	-3.24039e-163	-2.46381e-163	1.3209e-163	-3.90377e-163	1.21632e-162	0
-6.24725e-163	-8.28062e-163	1.57984e-163	5.525e-164	-9.29794e-164	7.18748e-164	-3.3774e-163	2.1474e-163	6.23018e-164	-2.17263e-164	1.46309e-162	7.26103e-163	-2.55725e-163	-7.14706e-163	1.91584e-163	-3.07576e-163	2.44952e-163	-2.05536e-163	1.27573e-163	-7.25587e-163	-5.51363e-163	3.68586e-163	1.04538e-162	1.69537e-163	5.61953e-164	-3.24039e-163	-2.46381e-163	1.3209e-163	-3.90377e-163	1.21632e-162	0
-6.24725e-163	-8.28062e-163	1.57984e-163	5.525e-164	-9.29794e-164	7.18748e-164	-3.3774e-163	2.1474e-163	6.23018e-164	-2.17263e-164	1.46309e-162	7.26103e-163	-2.55725e-163	-7.14706e-163	1.91584e-163	-3.07576e-163	2.44952e-163	-2.05536e-163	1.27573e-163	-7.25587e-163	-5.51363e-163	3.68586e-163	1.04538e-162	1.69537e-163	5.61953e-164	-3.24039e-163	-2.46381e-163	1.3209e-163	-3.90377e-163	1.21632e-162	0
-6.24725e-163	-8.28062e-163	1.57984e-163	5.525e-164	-9.29794e-164	7.18748e-164	-3.3774e-163	2.1474e-163	6.23018e-164	-2.17263e-164	1.46309e-162	7.26103e-163	-2.55725e-163	-7.14706e-163	1.91584e-163	-3.07576e-163	2.44952e-163	-2.05536e-163	1.27573e-163	-7.25587e-163	-5.51363e-163	3.68586e-163	1.04538e-162	1.69537e-163	5.61953e-164	-3.24039e-163	-2.46381e-163	1.3209e-163	-3.90377e-163	1.21632e-162	0
-6.24725e-163	-8.28062e-163	1.57984e-163	5.525e-164	-9.29794e-164	7.18748e-164	-3.3774e-163	2.1474e-163	6.23018e-164	-2.17263e-164	1.46309e-162	7.26103e-163	-2.55725e-163	-7.14706e-163	1.91584e-163	-3.07576e-163	2.44952e-163	-2.05536e-163	1.27573e-163	-7.25587e-163	-5.51363e-163	3.68586e-163	1.04538e-162	1.69537e-163	5.61953e-164	-3.24039e-163	-2.46381e-163	1.3209e-163	-3.90377e-163	1.21632e-162	0
-6.24725e-163	-8.28062e-163	1.57984e-163	5.525e-164	-9.29794e-164	7.18748e-164	-3.3774e-163	2.1474e-163	6.23018e-164	-2.17263e-164	1.46309e-162	7.26103e-163	-2.55725e-163	-7.14706e-163	1.91584e-163	-3.07576e-163	2.44952e-163	-2.05536e-163	1.27573e-163	-7.25587e-163	-5.51363e-163	3.68586e-163	1.04538e-162	1.69537e-163	5.61953e-164	-3.24039e-163	-2.46381e-163	1.3209e-163	-3.90377e-163	1.21632e-162	0
-6.24725e-163	-8.28062e-163	1.57984e-163	5.525e-164	-9.29794e-164	7.18748e-164	-3.3774e-163	2.1474e-163	6.23018e-164	-2.17263e-164	1.46309e-162	7.26103e-163	-2.55725e-163	-7.14706e-163	1.91584e-163	-3.07576e-163	2.44952e-163	-2.05536e-163	1.27573e-163	-7.25587e-163	-5.51363e-163	3.68586e-163	1.04538e-162	1.69537e-163	5.61953e-164	-3.24039e-163	-2.46381e-163	1.3209e-163	-3.90377e-163	1.21632e-162	0
-6.24725e-163	-8.28062e-163	1.57984e-163	5.525e-164	-9.29794e-164	7.18748e-164	-3.3774e-163	2.1474e-163	6.23018e-164	-2.17263e-164	1.46309e-162	7.26103e-163	-2.55725e-163	-7.14706e-163	1.91584e-163	-3.07576e-163	2.44952e-163	-2.05536e-163	1.27573e-163	-7.25587e-163	-5.51363e-163	3.68586e-163	1.04538e-162	1.69537e-163	5.61953e-164	-3.24039e-163	-2.46381e-163	1.3209e-163	-3.90377e-163	1.21632e-162	0
-6.24725e-163	-8.28062e-163	1.57984e-163	5.525e-164	-9.29794e-164	7.18748e-164	-3.3774e-163	2.1474e-163	6.23018e-164	-2.17263e-164	1.46309e-162	7.26103e-163	-2.55725e-163	-7.14706e-163	1.91584e-163	-3.07576e-163	2.44952e-163	-2.05536e-163	1.27573e-163	-7.25587e-163	-5.51363e-163	3.68586e-163	1.04538e-162	1.69537e-163	5.61953e-164	-3.24039e-163	-2.46381e-163	1.3209e-163	-3.90377e-163	1.21632e-162	0
-6.24725e-163	-8.28062e-163	1.57984e-163	5.525e-164	-9.29794e-164	7.18748e-164	-3.3774e-163	2.1474e-163	6.23018e-164	-2.17263e-164	1.46309e-162	7.26103e-163	-2.55725e-163	-7.14706e-163	1.91584e-163	-3.07576e-163	2.44952e-163	-2.05536e-163	1.27573e-163	-7.25587e-163	-5.51363e-163	3.68586e-163	1.04538e-162	1.69537e-163	5.61953e-164	-3.24039e-163	-2.46381e-163	1.3209e-163	-3.90377e-163	1.21632e-162	0
-6.24725e-163	-8.28062e-163	1.57984e-163	5.525e-164	-9.29794e-164	7.18748e-164	-3.3774e-163	2.1474e-163	6.23018e-164	-2.17263e-164	1.46309e-162	7.26103e-163	-2.55725e-163	-7.14706e-163	1.91584e-163	-3.07576e-163	2.44952e-163	-2.05536e-163	1.27573e-163	-7.25587e-163	-5.51363e-163	3.68586e-163	1.04538e-162	1.69537e-163	5.61953e-164	-3.24039e-163	-2.46381e-163	1.3209e-163	-3.90377e-163	1.21632e-162	0
-6.24725e-163	-8.28062e-163	1.57984e-163	5.525e-164	-9.29794e-164	7.18748e-164	-3.3774e-163	2.1474e-163	6.23018e-164	-2.17263e-164	1.46309e-162	7.26103e-163	-2.55725e-163	-7.14706e-163	1.91584e-163	-3.07576e-163	2.44952e-163	-2.05536e-163	1.27573e-163	-7.25587e-163	-5.51363e-163	3.68586e-163	1.04538e-162	1.69537e-163	5.61953e-164	-3.24039e-163	-2.46381e-163	1.3209e-163	-3.90377e-163	1.21632e-162	0
-6.24725e-163	-8.28062e-163	1.57984e-163	5.525e-164	-9.29794e-164	7.18748e-164	-3.3774e-163	2.1474e-163	6.23018e-164	-2.17263e-164	1.46309e-162	7.26103e-163	-2.55725e-163	-7.14706e-163	1.91584e-163	-3.07576e-163	2.44952e-163	-2.05536e-163	1.27573e-163	-7.25587e-163	-5.51363e-163	3.68586e-163	1.04538e-162	1.69537e-163	5.61953e-164	-3.24039e-163	-2.46381e-163	1.3209e-163	-3.90377e-163	1.21632e-162	0
-6.24725e-163	-8.28062e-163	1.57984e-163	5.525e-164	-9.29794e-164	7.18748e-164	-3.3774e-163	2.1474e-163	6.23018e-164	-2.17263e-164	1.46309e-162	7.26103e-163	-2.55725e-163	-7.14706e-163	1.91584e-163	-3.07576e-163	2.44952e-163	-2.05536e-163	1.27573e-163	-7.25587e-163	-5.51363e-163	3.68586e-163	1.04538e-162	1.69537e-163	5.61953e-164	-3.24039e-163	-2.46381e-163	1.3209e-163	-3.90377e-163	1.21632e-162	0
-6.24725e-163	-8.28062e-163	1.57984e-163	5.525e-164	-9.29794e-164	7.18748e-164	-3.3774e-163	2.1474e-163	6.23018e-164	-2.17263e-164	1.46309e-162	7.26103e-163	-2.55725e-163	-7.14706e-163	1.91584e-163	-3.07576e-163	2.44952e-163	-2.05536e-163	1.27573e-163	-7.25587e-163	-5.51363e-163	3.68586e-163	1.04538e-162	1.69537e-163	5.61953e-164	-3.24039e-163	-2.46381e-163	1.3209e-163	-3.90377e-163	1.21632e-162	0
-6.24725e-163	-8.28062e-163	1.57984e-163	5.525e-164	-9.29794e-164	7.18748e-164	-3.3774e-163	2.1474e-163	6.23018e-164	-2.17263e-164	1.46309e-162	7.26103e-163	-2.55725e-163	-7.14706e-163	1.91584e-163	-3.07576e-163	2.44952e-163	-2.05536e-163	1.27573e-163	-7.25587e-163	-5.51363e-163	3.68586e-163	1.04538e-162	1.69537e-163	5.61953e-164	-3.24039e-163	-2.46381e-163	1.3209e-163	-3.90377e-163	1.21632e-162	0
-6.24725e-163	-8.28062e-163	1.57984e-163	5.525e-164	-9.29794e-164	7.18748e-164	-3.3774e-163	2.1474e-163	6.23018e-164	-2.17263e-164	1.46309e-162	7.26103e-163	-2.55725e-163	-7.14706e-163	1.91584e-163	-3.07576e-163	2.44952e-163	-2.05536e-163	1.27573e-163	-7.25587e-163	-5.51363e-163	3.68586e-163	1.04538e-162	1.69537e-163	5.61953e-164	-3.24039e-163	-2.46381e-163	1.3209e-163	-3.90377e-163	1.21632e-162	0
-6.24725e-163	-8.28062e-163	1.57984e-163	5.525e-164	-9.29794e-164	7.18748e-164	-3.3774e-163	2.1474e-163	6.23018e-164	-2.17263e-164	1.46309e-162	7.26103e-163	-2.55725e-163	-7.14706e-163	1.91584e-163	-3.07576e-163	2.44952e-163	-2.05536e-163	1.27573e-163	-7.25587e-163	-5.51363e-163	3.68586e-163	1.04538e-162	1.69537e-163	5.61953e-164	-3.24039e-163	-2.46381e-163	1.3209e-163	-3.90377e-163	1.21632e-162	0
-6.24725e-163	-8.28062e-163	1.57984e-163	5.525e-164	-9.29794e-164	7.18748e-164	-3.3774e-163	2.1474e-163	6.23018e-164	-2.17263e-164	1.46309e-162	7.26103e-163	-2.55725e-163	-7.14706e-163	1.91584e-163	-3.07576e-163	2.44952e-163	-2.05536e-163	1.27573e-163	-7.25587e-163	-5.51363e-163	3.68586e-163	1.04538e-162	1.69537e-163	5.61953e-164	-3.24039e-163	-2.46381e-163	1.3209e-163	-3.90377e-163	1.21632e-162	0
-6.24725e-163	-8.28062e-163	1.57984e-163	5.525e-164	-9.29794e-164	7.18748e-164	-3.3774e-163	2.1474e-163	6.23018e-164	-2.17263e-164	1.46309e-162	7.26103e-163	-2.55725e-163	-7.14706e-163	1.91584e-163	-3.07576e-163	2.44952e-163	-2.05536e-163	1.27573e-163	-7.25587e-163	-5.51363e-163	3.68586e-163	1.04538e-162	1.69537e-163	5.61953e-164	-3.24039e-163	-2.46381e-163	1.3209e-163	-3.90377e-163	1.21632e-162	0
-6.24725e-163	-8.28062e-163	1.57984e-163	5.525e-164	-9.29794e-164	7.18748e-164	-3.3774e-163	2.1474e-163	6.23018e-164	-2.17263e-164	1.46309e-162	7.26103e-163	-2.55725e-163	-7.14706e-163	1.91584e-163	-3.07576e-163	2.44952e-163	-2.05536e-163	1.27573e-163	-7.25587e-163	-5.51363e-163	3.68586e-163	1.04538e-162	1.69537e-163	5.61953e-164	-3.24039e-163	-2.46381e-163	1.3209e-163	-3.90377e-163	1.21632e-162	0
-6.24725e-163	-8.28062e-163	1.57984e-163	5.525e-164	-9.29794e-164	7.18748e-164	-3.3774e-163	2.1474e-163	6.23018e-164	-2.17263e-164	1.46309e-162	7.26103e-163	-2.55725e-163	-7.14706e-163	1.91584e-163	-3.07576e-163	2.44952e-163	-2.05536e-163	1.27573e-163	-7.25587e-163	-5.51363e-163	3.68586e-163	1.04538e-162	1.69537e-163	5.61953e-164	-3.24039e-163	-2.46381e-163	1.3209e-163	-3.90377e-163	1.21632e-162	0
-6.24725e-163	-8.28062e-163	1.57984e-163	5.525e-164	-9.29794e-164	7.18748e-164	-3.3774e-163	2.1474e-163	6.23018e-164	-2.17263e-164	1.46309e-162	7.26103e-163	-2.55725e-163	-7.14706e-163	1.91584e-163	-3.07576e-163	2.44952e-163	-2.05536e-163	1.27573e-163	-7.25587e-163	-5.51363e-163	3.68586e-163	1.04538e-162	1.69537e-163	5.61953e-164	-3.24039e-163	-2.46381e-163	1.3209e-163	-3.90377e-163	1.21632e-162	0
-6.24725e-163	-8.28062e-163	1.57984e-163	5.525e-164	-9.29794e-164	7.18748e-164	-3.3774e-163	2.1474e-163	6.23018e-164	-2.17263e-164	1.46309e-162	7.26103e-163	-2.55725e-163	-7.14706e-163	1.91584e-163	-3.07576e-163	2.44952e-163	-2.05536e-163	1.27573e-163	-7.25587e-163	-5.51363e-163	3.68586e-163	1.04538e-162	1.69537e-163	5.61953e-164	-3.24039e-163	-2.46381e-163	1.3209e-163	-3.90377e-163	1.21632e-162	0
-6.24725e-163	-8.28062e-163	1.57984e-163	5.525e-164	-9.29794e-164	7.18748e-164	-3.3774e-163	2.1474e-163	6.23018e-164	-2.17263e-164	1.46309e-162	7.26103e-163	-2.55725e-163	-7.14706e-163	1.91584e-163	-3.07576e-163	2.44952e-163	-2.05536e-163	1.27573e-163	-7.25587e-163	-5.51363e-163	3.68586e-163	1.04538e-162	1.69537e-163	5.61953e-164	-3.24039e-163	-2.46381e-163	1.3209e-163	-3.90377e-163	1.21632e-162	0
-6.24725e-163	-8.28062e-163	1.57984e-163	5.525e-164	-9.29794e-164	7.18748e-164	-3.3774e-163	2.1474e-163	6.23018e-164	-2.17263e-164	1.46309e-162	7.26103e-163	-2.55725e-163	-7.14706e-163	1.91584e-163	-3.07576e-163	2.44952e-163	-2.05536e-163	1.27573e-163	-7.25587e-163	-5.51363e-163	3.68586e-163	1.04538e-162	1.69537e-163	5.61953e-164	-3.24039e-163	-2.46381e-163	1.3209e-163	-3.90377e-163	1.21632e-162	0
-6.24725e-163	-8.28062e-163	1.57984e-163	5.525e-164	-9.29794e-164	7.18748e-164	-3.3774e-163	2.1474e-163	6.23018e-164	-2.17263e-164	1.46309e-162	7.26103e-163	-2.55725e-163	-7.14706e-163	1.91584e-163	-3.07576e-163	2.44952e-163	-2.05536e-163	1.27573e-163	-7.25587e-163	-5.51363e-163	3.68586e-163	1.04538e-162	1.69537e-163	5.61953e-164	-3.24039e-163	-2.46381e-163	1.3209e-163	-3.90377e-163	1.21632e-162	0
-6.24725e-163	-8.28062e-163	1.57984e-163	5.525e-164	-9.29794e-164	7.18748e-164	-3.3774e-163	2.1474e-163	6.23018e-164	-2.17263e-164	1.46309e-162	7.26103e-163	-2.55725e-163	-7.14706e-163	1.91584e-163	-3.07576e-163	2.44952e-163	-2.05536e-163	1.27573e-163	-7.25587e-163	-5.51363e-163	3.68586e-163	1.04538e-162	1.69537e-163	5.61953e-164	-3.24039e-163	-2.46381e-163	1.3209e-163	-3.90377e-163	1.21632e-162	0
-6.24725e-163	-8.28062e-163	1.57984e-163	5.525e-164	-9.29794e-164	7.18748e-164	-3.3774e-163	2.1474e-163	6.23018e-164	-2.17263e-164	1.46309e-162	7.26103e-163	-2.55725e-163	-7.14706e-163	1.91584e-163	-3.07576e-163	2.44952e-163	-2.05536e-163	1.27573e-163	-7.25587e-163	-5.51363e-163	3.68586e-163	1.04538e-162	1.69537e-163	5.61953e-164	-3.24039e-163	-2.46381e-163	1.3209e-163	-3.90377e-163	1.21632e-162	0
-6.24725e-163	-8.28062e-163	1.57984e-163	5.525e-164	-9.29794e-164	7.18748e-164	-3.3774e-163	2.1474e-163	6.23018e-164	-2.17263e-164	1.46309e-162	7.26103e-163	-2.55725e-163	-7.14706e-163	1.91584e-163	-3.07576e-163	2.44952e-163	-2.05536e-163	1.27573e-163	-7.25587e-163	-5.51363e-163	3.68586e-163	1.04538e-162	1.69537e-163	5.61953e-164	-3.24039e-163	-2.46381e-163	1.3209e-163	-3.90377e-163	1.21632e-162	0
-6.24725e-163	-8.28062e-163	1.57984e-163	5.525e-164	-9.29794e-164	7.18748e-164	-3.3774e-163	2.1474e-163	6.23018e-164	-2.17263e-164	1.46309e-162	7.26103e-163	-2.55725e-163	-7.14706e-163	1.91584e-163	-3.07576e-163	2.44952e-163	-2.05536e-163	1.27573e-163	-7.25587e-163	-5.51363e-163	3.68586e-163	1.04538e-162	1.69537e-163	5.61953e-164	-3.24039e-163	-2.46381e-163	1.3209e-163	-3.90377e-163	1.21632e-162	0
-6.24725e-163	-8.28062e-163	1.57984e-163	5.525e-164	-9.29794e-164	7.18748e-164	-3.3774e-163	2.1474e-163	6.23018e-164	-2.17263e-164	1.46309e-162	7.26103e-163	-2.55725e-163	-7.14706e-163	1.91584e-163	-3.07576e-163	2.44952e-163	-2.05536e-163	1.27573e-163	-7.25587e-163	-5.51363e-163	3.68586e-163	1.04538e-162	1.69537e-163	5.61953e-164	-3.24039e-163	-2.46381e-163	1.3209e-163	-3.90377e-163	1.21632e-162	0
-6.24725e-163	-8.28062e-163	1.57984e-163	5.525e-164	-9.29794e-164	7.18748e-164	-3.3774e-163	2.1474e-163	6.23018e-164	-2.17263e-164	1.46309e-162	7.26103e-163	-2.55725e-163	-7.14706e-163	1.91584e-163	-3.07576e-163	2.44952e-163	-2.05536e-163	1.27573e-163	-7.25587e-163	-5.51363e-163	3.68586e-163	1.04538e-162	1.69537e-163	5.61953e-164	-3.24039e-163	-2.46381e-163	1.3209e-163	-3.90377e-163	1.21632e-162	0
-6.24725e-163	-8.28062e-163	1.57984e-163	5.525e-164	-9.29794e-164	7.18748e-164	-3.3774e-163	2.1474e-163	6.23018e-164	-2.17263e-164	1.46309e-162	7.26103e-163	-2.55725e-163	-7.14706e-163	1.91584e-163	-3.07576e-163	2.44952e-163	-2.05536e-163	1.27573e-163	-7.25587e-163	-5.51363e-163	3.68586e-163	1.04538e-162	1.69537e-163	5.61953e-164	-3.24039e-163	-2.46381e-163	1.3209e-163	-3.90377e-163	1.21632e-162	0
-6.24725e-163	-8.28062e-163	1.57984e-163	5.525e-164	-9.29794e-164	7.18748e-164	-3.3774e-163	2.1474e-163	6.23018e-164	-2.17263e-164	1.46309e-162	7.26103e-163	-2.55725e-163	-7.14706e-163	1.91584e-163	-3.07576e-163	2.44952e-163	-2.05536e-163	1.27573e-163	-7.25587e-163	-5.51363e-163	3.68586e-163	1.04538e-162	1.69537e-163	5.61953e-164	-3.24039e-163	-2.46381e-163	1.3209e-163	-3.90377e-163	1.21632e-162	0
-6.24725e-163	-8.28062e-163	1.57984e-163	5.525e-164	-9.29794e-164	7.18748e-164	-3.3774e-163	2.1474e-163	6.23018e-164	-2.17263e-164	1.46309e-162	7.26103e-163	-2.55725e-163	-7.14706e-163	1.91584e-163	-3.07576e-163	2.44952e-163	-2.05536e-163	1.27573e-163	-7.25587e-163	-5.51363e-163	3.68586e-163	1.04538e-162	1.69537e-163	5.61953e-164	-3.24039e-163	-2.46381e-163	1.3209e-163	-3.90377e-163	1.21632e-162	0
-6.24725e-163	-8.28062e-163	1.57984e-163	5.525e-164	-9.29794e-164	7.18748e-164	-3.3774e-163	2.1474e-163	6.23018e-164	-2.17263e-164	1.46309e-162	7.26103e-163	-2.55725e-163	-7.14706e-163	1.91584e-163	-3.07576e-163	2.44952e-163	-2.05536e-163	1.27573e-163	-7.25587e-163	-5.51363e-163	3.68586e-163	1.04538e-162	1.69537e-163	5.61953e-164	-3.24039e-163	-2.46381e-163	1.3209e-163	-3.90377e-163	1.21632e-162	0
-6.24725e-163	-8.28062e-163	1.57984e-163	5.525e-164	-9.29794e-164	7.18748e-164	-3.3774e-163	2.1474e-163	6.23018e-164	-2.17263e-164	1.46309e-162	7.26103e-163	-2.55725e-163	-7.14706e-163	1.91584e-163	-3.07576e-163	2.44952e-163	-2.05536e-163	1.27573e-163	-7.25587e-163	-5.51363e-163	3.68586e-163	1.04538e-162	1.69537e-163	5.61953e-164	-3.24039e-163	-2.46381e-163	1.3209e-163	-3.90377e-163	1.21632e-162	0
-6.24725e-163	-8.28062e-163	1.57984e-163	5.525e-164	-9.29794e-164	7.18748e-164	-3.3774e-163	2.1474e-163	6.23018e-164	-2.17263e-164	1.46309e-162	7.26103e-163	-2.55725e-163	-7.14706e-163	1.91584e-163	-3.07576e-163	2.44952e-163	-2.05536e-163	1.27573e-163	-7.25587e-163	-5.51363e-163	3.68586e-163	1.04538e-162	1.69537e-163	5.61953e-164	-3.24039e-163	-2.46381e-163	1.3209e-163	-3.90377e-163	1.21632e-162	0
-6.24725e-163	-8.28062e-163	1.57984e-163	5.525e-164	-9.29794e-164	7.18748e-164	-3.3774e-163	2.1474e-163	6.23018e-164	-2.17263e-164	1.46309e-162	7.26103e-163	-2.55725e-163	-7.14706e-163	1.91584e-163	-3.07576e-163	2.44952e-163	-2.05536e-163	1.27573e-163	-7.25587e-163	-5.51363e-163	3.68586e-163	1.04538e-162	1.69537e-163	5.61953e-164	-3.24039e-163	-2.46381e-163	1.3209e-163	-3.90377e-163	1.21632e-162	0
-6.24725e-163	-8.28062e-163	1.57984e-163	5.525e-164	-9.29794e-164	7.18748e-164	-3.3774e-163	2.1474e-163	6.23018e-164	-2.17263e-164	1.46309e-162	7.26103e-163	-2.55725e-163	-7.14706e-163	1.91584e-163	-3.07576e-163	2.44952e-163	-2.05536e-163	1.27573e-163	-7.25587e-163	-5.51363e-163	3.68586e-163	1.04538e-162	1.69537e-163	5.61953e-164	-3.24039e-163	-2.46381e-163	1.3209e-163	-3.90377e-163	1.21632e-162	0
-6.24725e-163	-8.28062e-163	1.57984e-163	5.525e-164	-9.29794e-164	7.18748e-164	-3.3774e-163	2.1474e-163	6.23018e-164	-2.17263e-164	1.46309e-162	7.26103e-163	-2.55725e-163	-7.14706e-163	1.91584e-163	-3.07576e-163	2.44952e-163	-2.05536e-163	1.27573e-163	-7.25587e-163	-5.51363e-163	3.68586e-163	1.04538e-162	1.69537e-163	5.61953e-164	-3.24039e-163	-2.46381e-163	1.3209e-163	-3.90377e-163	1.21632e-162	0
-6.24725e-163	-8.28062e-163	1.57984e-163	5.525e-164	-9.29794e-164	7.18748e-164	-3.3774e-163	2.1474e-163	6.23018e-164	-2.17263e-164	1.46309e-162	7.26103e-163	-2.55725e-163	-7.14706e-163	1.91584e-163	-3.07576e-163	2.44952e-163	-2.05536e-163	1.27573e-163	-7.25587e-163	-5.51363e-163	3.68586e-163	1.04538e-162	1.69537e-163	5.61953e-164	-3.24039e-163	-2.46381e-163	1.3209e-163	-3.90377e-163	1.21632e-162	0
-6.24725e-163	-8.28062e-163	1.57984e-163	5.525e-164	-9.29794e-164	7.18748e-164	-3.3774e-163	2.1474e-163	6.23018e-164	-2.17263e-164	1.46309e-162	7.26103e-163	-2.55725e-163	-7.14706e-163	1.91584e-163	-3.07576e-163	2.44952e-163	-2.05536e-163	1.27573e-163	-7.25587e-163	-5.51363e-163	3.68586e-163	1.04538e-162	1.69537e-163	5.61953e-164	-3.24039e-163	-2.46381e-163	1.3209e-163	-3.90377e-163	1.21632e-162	0
-6.24725e-163	-8.28062e-163	1.57984e-163	5.525e-164	-9.29794e-164	7.18748e-164	-3.3774e-163	2.1474e-163	6.23018e-164	-2.17263e-164	1.46309e-162	7.26103e-163	-2.55725e-163	-7.14706e-163	1.91584e-163	-3.07576e-163	2.44952e-163	-2.05536e-163	1.27573e-163	-7.25587e-163	-5.51363e-163	3.68586e-163	1.04538e-162	1.69537e-163	5.61953e-164	-3.24039e-163	-2.46381e-163	1.3209e-163	-3.90377e-163	1.21632e-162	0
-6.24725e-163	-8.28062e-163	1.57984e-163	5.525e-164	-9.29794e-164	7.18748e-164	-3.3774e-163	2.1474e-163	6.23018e-164	-2.17263e-164	1.46309e-162	7.26103e-163	-2.55725e-163	-7.14706e-163	1.91584e-163	-3.07576e-163	2.44952e-163	-2.05536e-163	1.27573e-163	-7.25587e-163	-5.51363e-163	3.68586e-163	1.04538e-162	1.69537e-163	5.61953e-164	-3.24039e-163	-2.46381e-163	1.3209e-163	-3.90377e-163	1.21632e-162	0
-6.24725e-163	-8.28062e-163	1.57984e-163	5.525e-164	-9.29794e-164	7.18748e-164	-3.3774e-163	2.1474e-163	6.23018e-164	-2.17263e-164	1.46309e-162	7.26103e-163	-2.55725e-163	-7.14706e-163	1.91584e-163	-3.07576e-163	2.44952e-163	-2.05536e-163	1.27573e-163	-7.25587e-163	-5.51363e-163	3.68586e-163	1.04538e-162	1.69537e-163	5.61953e-164	-3.24039e-163	-2.46381e-163	1.3209e-163	-3.90377e-163	1.21632e-162	0
-6.24725e-163	-8.28062e-163	1.57984e-163	5.525e-164	-9.29794e-164	7.18748e-164	-3.3774e-163	2.1474e-163	6.23018e-164	-2.17263e-164	1.46309e-162	7.26103e-163	-2.55725e-163	-7.14706e-163	1.91584e-163	-3.07576e-163	2.44952e-163	-2.05536e-163	1.27573e-163	-7.25587e-163	-5.51363e-163	3.68586e-163	1.04538e-162	1.69537e-163	5.61953e-164	-3.24039e-163	-2.46381e-163	1.3209e-163	-3.90377e-163	1.21632e-162	0
-6.24725e-163	-8.28062e-163	1.57984e-163	5.525e-164	-9.29794e-164	7.18748e-164	-3.3774e-163	2.1474e-163	6.23018e-164	-2.17263e-164	1.46309e-162	7.26103e-163	-2.55725e-163	-7.14706e-163	1.91584e-163	-3.07576e-163	2.44952e-163	-2.05536e-163	1.27573e-163	-7.25587e-163	-5.51363e-163	3.68586e-163	1.04538e-162	1.69537e-163	5.61953e-164	-3.24039e-163	-2.46381e-163	1.3209e-163	-3.90377e-163	1.21632e-162	0
-6.24725e-163	-8.28062e-163	1.57984e-163	5.525e-164	-9.29794e-164	7.18748e-164	-3.3774e-163	2.1474e-163	6.23018e-164	-2.17263e-164	1.46309e-162	7.26103e-163	-2.55725e-163	-7.14706e-163	1.91584e-163	-3.07576e-163	2.44952e-163	-2.05536e-163	1.27573e-163	-7.25587e-163	-5.51363e-163	3.68586e-163	1.04538e-162	1.69537e-163	5.61953e-164	-3.24039e-163	-2.46381e-163	1.3209e-163	-3.90377e-163	1.21632e-162	0
-6.24725e-163	-8.28062e-163	1.57984e-163	5.525e-164	-9.29794e-164	7.18748e-164	-3.3774e-163	2.1474e-163	6.23018e-164	-2.17263e-164	1.46309e-162	7.26103e-163	-2.55725e-163	-7.14706e-163	1.91584e-163	-3.07576e-163	2.44952e-163	-2.05536e-163	1.27573e-163	-7.25587e-163	-5.51363e-163	3.68586e-163	1.04538e-162	1.69537e-163	5.61953e-164	-3.24039e-163	-2.46381e-163	1.3209e-163	-3.90377e-163	1.21632e-162	0
-6.24725e-163	-8.28062e-163	1.57984e-163	5.525e-164	-9.29794e-164	7.18748e-164	-3.3774e-163	2.1474e-163	6.23018e-164	-2.17263e-164	1.46309e-162	7.26103e-163	-2.55725e-163	-7.14706e-163	1.91584e-163	-3.07576e-163	2.44952e-163	-2.05536e-163	1.27573e-163	-7.25587e-163	-5.51363e-163	3.68586e-163	1.04538e-162	1.69537e-163	5.61953e-164	-3.24039e-163	-2.46381e-163	1.3209e-163	-3.90377e-163	1.21632e-162	0
-6.24725e-163	-8.28062e-163	1.57984e-163	5.525e-164	-9.29794e-164	7.18748e-164	-3.3774e-163	2.1474e-163	6.23018e-164	-2.17263e-164	1.46309e-162	7.26103e-163	-2.55725e-163	-7.14706e-163	1.91584e-163	-3.07576e-163	2.44952e-163	-2.05536e-163	1.27573e-163	-7.25587e-163	-5.51363e-163	3.68586e-163	1.04538e-162	1.69537e-163	5.61953e-164	-3.24039e-163	-2.46381e-163	1.3209e-163	-3.90377e-163	1.21632e-162	0
-6.24725e-163	-8.28062e-163	1.57984e-163	5.525e-164	-9.29794e-164	7.18748e-164	-3.3774e-163	2.1474e-163	6.23018e-164	-2.17263e-164	1.46309e-162	7.26103e-163	-2.55725e-163	-7.14706e-163	1.91584e-163	-3.07576e-163	2.44952e-163	-2.05536e-163	1.27573e-163	-7.25587e-163	-5.51363e-163	3.68586e-163	1.04538e-162	1.69537e-163	5.61953e-164	-3.24039e-163	-2.46381e-163	1.3209e-163	-3.90377e-163	1.21632e-162	0
-6.24725e-163	-8.28062e-163	1.57984e-163	5.525e-164	-9.29794e-164	7.18748e-164	-3.3774e-163	2.1474e-163	6.23018e-164	-2.17263e-164	1.46309e-162	7.26103e-163	-2.55725e-163	-7.14706e-163	1.91584e-163	-3.07576e-163	2.44952e-163	-2.05536e-163	1.27573e-163	-7.25587e-163	-5.51363e-163	3.68586e-163	1.04538e-162	1.69537e-163	5.61953e-164	-3.24039e-163	-2.46381e-163	1.3209e-163	-3.90377e-163	1.21632e-162	0
-6.24725e-163	-8.28062e-163	1.57984e-163	5.525e-164	-9.29794e-164	7.18748e-164	-3.3774e-163	2.1474e-163	6.23018e-164	-2.17263e-164	1.46309e-162	7.26103e-163	-2.55725e-163	-7.14706e-163	1.91584e-163	-3.07576e-163	2.44952e-163	-2.05536e-163	1.27573e-163	-7.25587e-163	-5.51363e-163	3.68586e-163	1.04538e-162	1.69537e-163	5.61953e-164	-3.24039e-163	-2.46381e-163	1.3209e-163	-3.90377e-163	1.21632e-162	0
-6.24725e-163	-8.28062e-163	1.57984e-163	5.525e-164	-9.29794e-164	7.18748e-164	-3.3774e-163	2.1474e-163	6.23018e-164	-2.17263e-164	1.46309e-162	7.26103e-163	-2.55725e-163	-7.14706e-163	1.91584e-163	-3.07576e-163	2.44952e-163	-2.05536e-163	1.27573e-163	-7.25587e-163	-5.51363e-163	3.68586e-163	1.04538e-162	1.69537e-163	5.61953e-164	-3.24039e-163	-2.46381e-163	1.3209e-163	-3.90377e-163	1.21632e-162	0
-6.24725e-163	-8.28062e-163	1.57984e-163	5.525e-164	-9.29794e-164	7.18748e-164	-3.3774e-163	2.1474e-163	6.23018e-164	-2.17263e-164	1.46309e-162	7.26103e-163	-2.55725e-163	-7.14706e-163	1.91584e-163	-3.07576e-163	2.44952e-163	-2.05536e-163	1.27573e-163	-7.25587e-163	-5.51363e-163	3.68586e-163	1.04538e-162	1.69537e-163	5.61953e-164	-3.24039e-163	-2.46381e-163	1.3209e-163	-3.90377e-163	1.21632e-162	0
-6.24725e-163	-8.28062e-163	1.57984e-163	5.525e-164	-9.29794e-164	7.18748e-164	-3.3774e-163	2.1474e-163	6.23018e-164	-2.17263e-164	1.46309e-162	7.26103e-163	-2.55725e-163	-7.14706e-163	1.91584e-163	-3.07576e-163	2.44952e-163	-2.05536e-163	1.27573e-163	-7.25587e-163	-5.51363e-163	3.68586e-163	1.04538e-162	1.69537e-163	5.61953e-164	-3.24039e-163	-2.46381e-163	1.3209e-163	-3.90377e-163	1.21632e-162	0
-6.24725e-163	-8.28062e-163	1.57984e-163	5.525e-164	-9.29794e-164	7.18748e-164	-3.3774e-163	2.1474e-163	6.23018e-164	-2.17263e-164	1.46309e-162	7.26103e-163	-2.55725e-163	-7.14706e-163	1.91584e-163	-3.07576e-163	2.44952e-163	-2.05536e-163	1.27573e-163	-7.25587e-163	-5.51363e-163	3.68586e-163	1.04538e-162	1.69537e-163	5.61953e-164	-3.24039e-163	-2.46381e-163	1.3209e-163	-3.90377e-163	1.21632e-162	0
-6.24725e-163	-8.28062e-163	1.57984e-163	5.525e-164	-9.29794e-164	7.18748e-164	-3.3774e-163	2.1474e-163	6.23018e-164	-2.17263e-164	1.46309e-162	7.26103e-163	-2.55725e-163	-7.14706e-163	1.91584e-163	-3.07576e-163	2.44952e-163	-2.05536e-163	1.27573e-163	-7.25587e-163	-5.51363e-163	3.68586e-163	1.04538e-162	1.69537e-163	5.61953e-164	-3.24039e-163	-2.46381e-163	1.3209e-163	-3.90377e-163	1.21632e-162	0
-6.24725e-163	-8.28062e-163	1.57984e-163	5.525e-164	-9.29794e-164	7.18748e-164	-3.3774e-163	2.1474e-163	6.23018e-164	-2.17263e-164	1.46309e-162	7.26103e-163	-2.55725e-163	-7.14706e-163	1.91584e-163	-3.07576e-163	2.44952e-163	-2.05536e-163	1.27573e-163	-7.25587e-163	-5.51363e-163	3.68586e-163	1.04538e-162	1.69537e-163	5.61953e-164	-3.24039e-163	-2.46381e-163	1.3209e-163	-3.90377e-163	1.21632e-162	0
-6.24725e-163	-8.28062e-163	1.57984e-163	5.525e-164	-9.29794e-164	7.18748e-164	-3.3774e-163	2.1474e-163	6.23018e-164	-2.17263e-164	1.46309e-162	7.26103e-163	-2.55725e-163	-7.14706e-163	1.91584e-163	-3.07576e-163	2.44952e-163	-2.05536e-163	1.27573e-163	-7.25587e-163	-5.51363e-163	3.68586e-163	1.04538e-162	1.69537e-163	5.61953e-164	-3.24039e-163	-2.46381e-163	1.3209e-163	-3.90377e-163	1.21632e-162	0
-6.24725e-163	-8.28062e-163	1.57984e-163	5.525e-164	-9.29794e-164	7.18748e-164	-3.3774e-163	2.1474e-163	6.23018e-164	-2.17263e-164	1.46309e-162	7.26103e-163	-2.55725e-163	-7.14706e-163	1.91584e-163	-3.07576e-163	2.44952e-163	-2.05536e-163	1.27573e-163	-7.25587e-163	-5.51363e-163	3.68586e-163	1.04538e-162	1.69537e-163	5.61953e-164	-3.24039e-163	-2.46381e-163	1.3209e-163	-3.90377e-163	1.21632e-162	0
-6.24725e-163	-8.28062e-163	1.57984e-163	5.525e-164	-9.29794e-164	7.18748e-164	-3.3774e-163	2.1474e-163	6.23018e-164	-2.17263e-164	1.46309e-162	7.26103e-163	-2.55725e-163	-7.14706e-163	1.91584e-163	-3.07576e-163	2.44952e-163	-2.05536e-163	1.27573e-163	-7.25587e-163	-5.51363e-163	3.68586e-163	1.04538e-162	1.69537e-163	5.61953e-164	-3.24039e-163	-2.46381e-163	1.3209e-163	-3.90377e-163	1.21632e-162	0
-6.24725e-163	-8.28062e-163	1.57984e-163	5.525e-164	-9.29794e-164	7.18748e-164	-3.3774e-163	2.1474e-163	6.23018e-164	-2.17263e-164	1.46309e-162	7.26103e-163	-2.55725e-163	-7.14706e-163	1.91584e-163	-3.07576e-163	2.44952e-163	-2.05536e-163	1.27573e-163	-7.25587e-163	-5.51363e-163	3.68586e-163	1.04538e-162	1.69537e-163	5.61953e-164	-3.24039e-163	-2.46381e-163	1.3209e-163	-3.90377e-163	1.21632e-162	0
-6.24725e-163	-8.28062e-163	1.57984e-163	5.525e-164	-9.29794e-164	7.18748e-164	-3.3774e-163	2.1474e-163	6.23018e-164	-2.17263e-164	1.46309e-162	7.26103e-163	-2.55725e-163	-7.14706e-163	1.91584e-163	-3.07576e-163	2.44952e-163	-2.05536e-163	1.27573e-163	-7.25587e-163	-5.51363e-163	3.68586e-163	1.04538e-162	1.69537e-163	5.61953e-164	-3.24039e-163	-2.46381e-163	1.3209e-163	-3.90377e-163	1.21632e-162	0
-6.24725e-163	-8.28062e-163	1.57984e-163	5.525e-164	-9.29794e-164	7.18748e-164	-3.3774e-163	2.1474e-163	6.23018e-164	-2.17263e-164	1.46309e-162	7.26103e-163	-2.55725e-163	-7.14706e-163	1.91584e-163	-3.07576e-163	2.44952e-163	-2.05536e-163	1.27573e-163	-7.25587e-163	-5.51363e-163	3.68586e-163	1.04538e-162	1.69537e-163	5.61953e-164	-3.24039e-163	-2.46381e-163	1.3209e-163	-3.90377e-163	1.21632e-162	0
-6.24725e-163	-8.28062e-163	1.57984e-163	5.525e-164	-9.29794e-164	7.18748e-164	-3.3774e-163	2.1474e-163	6.23018e-164	-2.17263e-164	1.46309e-162	7.26103e-163	-2.55725e-163	-7.14706e-163	1.91584e-163	-3.07576e-163	2.44952e-163	-2.05536e-163	1.27573e-163	-7.25587e-163	-5.51363e-163	3.68586e-163	1.04538e-162	1.69537e-163	5.61953e-164	-3.24039e-163	-2.46381e-163	1.3209e-163	-3.90377e-163	1.21632e-162	0
-6.24725e-163	-8.28062e-163	1.57984e-163	5.525e-164	-9.29794e-164	7.18748e-164	-3.3774e-163	2.1474e-163	6.23018e-164	-2.17263e-164	1.46309e-162	7.26103e-163	-2.55725e-163	-7.14706e-163	1.91584e-163	-3.07576e-163	2.44952e-163	-2.05536e-163	1.27573e-163	-7.25587e-163	-5.51363e-163	3.68586e-163	1.04538e-162	1.69537e-163	5.61953e-164	-3.24039e-163	-2.46381e-163	1.3209e-163	-3.90377e-163	1.21632e-162	0
-6.24725e-163	-8.28062e-163	1.57984e-163	5.525e-164	-9.29794e-164	7.18748e-164	-3.3774e-163	2.1474e-163	6.23018e-164	-2.17263e-164	1.46309e-162	7.26103e-163	-2.55725e-163	-7.14706e-163	1.91584e-163	-3.07576e-163	2.44952e-163	-2.05536e-163	1.27573e-163	-7.25587e-163	-5.51363e-163	3.68586e-163	1.04538e-162	1.69537e-163	5.61953e-164	-3.24039e-163	-2.46381e-163	1.3209e-163	-3.90377e-163	1.21632e-162	0
-6.24725e-163	-8.28062e-163	1.57984e-163	5.525e-164	-9.29794e-164	7.18748e-164	-3.3774e-163	2.1474e-163	6.23018e-164	-2.17263e-164	1.46309e-162	7.26103e-163	-2.55725e-163	-7.14706e-163	1.91584e-163	-3.07576e-163	2.44952e-163	-2.05536e-163	1.27573e-163	-7.25587e-163	-5.51363e-163	3.68586e-163	1.04538e-162	1.69537e-163	5.61953e-164	-3.24039e-163	-2.46381e-163	1.3209e-163	-3.90377e-163	1.21632e-162	0
-6.24725e-163	-8.28062e-163	1.57984e-163	5.525e-164	-9.29794e-164	7.18748e-164	-3.3774e-163	2.1474e-163	6.23018e-164	-2.17263e-164	1.46309e-162	7.26103e-163	-2.55725e-163	-7.14706e-163	1.91584e-163	-3.07576e-163	2.44952e-163	-2.05536e-163	1.27573e-163	-7.25587e-163	-5.51363e-163	3.68586e-163	1.04538e-162	1.69537e-163	5.61953e-164	-3.24039e-163	-2.46381e-163	1.3209e-163	-3.90377e-163	1.21632e-162	0
-6.24725e-163	-8.28062e-163	1.57984e-163	5.525e-164	-9.29794e-164	7.18748e-164	-3.3774e-163	2.1474e-163	6.23018e-164	-2.17263e-164	1.46309e-162	7.26103e-163	-2.55725e-163	-7.14706e-163	1.91584e-163	-3.07576e-163	2.44952e-163	-2.05536e-163	1.27573e-163	-7.25587e-163	-5.51363e-163	3.68586e-163	1.04538e-162	1.69537e-163	5.61953e-164	-3.24039e-163	-2.46381e-163	1.3209e-163	-3.90377e-163	1.21632e-162	0
-6.24725e-163	-8.28062e-163	1.57984e-163	5.525e-164	-9.29794e-164	7.18748e-164	-3.3774e-163	2.1474e-163	6.23018e-164	-2.17263e-164	1.46309e-162	7.26103e-163	-2.55725e-163	-7.14706e-163	1.91584e-163	-3.07576e-163	2.44952e-163	-2.05536e-163	1.27573e-163	-7.25587e-163	-5.51363e-163	3.68586e-163	1.04538e-162	1.69537e-163	5.61953e-164	-3.24039e-163	-2.46381e-163	1.3209e-163	-3.90377e-163	1.21632e-162	0
-6.24725e-163	-8.28062e-163	1.57984e-163	5.525e-164	-9.29794e-164	7.18748e-164	-3.3774e-163	2.1474e-163	6.23018e-164	-2.17263e-164	1.46309e-162	7.26103e-163	-2.55725e-163	-7.14706e-163	1.91584e-163	-3.07576e-163	2.44952e-163	-2.05536e-163	1.27573e-163	-7.25587e-163	-5.51363e-163	3.68586e-163	1.04538e-162	1.69537e-163	5.61953e-164	-3.24039e-163	-2.46381e-163	1.3209e-163	-3.90377e-163	1.21632e-162	0
-6.24725e-163	-8.28062e-163	1.57984e-163	5.525e-164	-9.29794e-164	7.18748e-164	-3.3774e-163	2.1474e-163	6.23018e-164	-2.17263e-164	1.46309e-162	7.26103e-163	-2.55725e-163	-7.14706e-163	1.91584e-163	-3.07576e-163	2.44952e-163	-2.05536e-163	1.27573e-163	-7.25587e-163	-5.51363e-163	3.68586e-163	1.04538e-162	1.69537e-163	5.61953e-164	-3.24039e-163	-2.46381e-163	1.3209e-163	-3.90377e-163	1.21632e-162	0
-6.24725e-163	-8.28062e-163	1.57984e-163	5.525e-164	-9.29794e-164	7.18748e-164	-3.3774e-163	2.1474e-163	6.23018e-164	-2.17263e-164	1.46309e-162	7.26103e-163	-2.55725e-163	-7.14706e-163	1.91584e-163	-3.07576e-163	2.44952e-163	-2.05536e-163	1.27573e-163	-7.25587e-163	-5.51363e-163	3.68586e-163	1.04538e-162	1.69537e-163	5.61953e-164	-3.24039e-163	-2.46381e-163	1.3209e-163	-3.90377e-163	1.21632e-162	0
-6.24725e-163	-8.28062e-163	1.57984e-163	5.525e-164	-9.29794e-164	7.18748e-164	-3.3774e-163	2.1474e-163	6.23018e-164	-2.17263e-164	1.46309e-162	7.26103e-163	-2.55725e-163	-7.14706e-163	1.91584e-163	-3.07576e-163	2.44952e-163	-2.05536e-163	1.27573e-163	-7.25587e-163	-5.51363e-163	3.68586e-163	1.04538e-162	1.69537e-163	5.61953e-164	-3.24039e-163	-2.46381e-163	1.3209e-163	-3.90377e-163	1.21632e-162	0
-6.24725e-163	-8.28062e-163	1.57984e-163	5.525e-164	-9.29794e-164	7.18748e-164	-3.3774e-163	2.1474e-163	6.23018e-164	-2.17263e-164	1.46309e-162	7.26103e-163	-2.55725e-163	-7.14706e-163	1.91584e-163	-3.07576e-163	2.44952e-163	-2.05536e-163	1.27573e-163	-7.25587e-163	-5.51363e-163	3.68586e-163	1.04538e-162	1.69537e-163	5.61953e-164	-3.24039e-163	-2.46381e-163	1.3209e-163	-3.90377e-163	1.21632e-162	0
-6.24725e-163	-8.28062e-163	1.57984e-163	5.525e-164	-9.29794e-164	7.18748e-164	-3.3774e-163	2.1474e-163	6.23018e-164	-2.17263e-164	1.46309e-162	7.26103e-163	-2.55725e-163	-7.14706e-163	1.91584e-163	-3.07576e-163	2.44952e-163	-2.05536e-163	1.27573e-163	-7.25587e-163	-5.51363e-163	3.68586e-163	1.04538e-162	1.69537e-163	5.61953e-164	-3.24039e-163	-2.46381e-163	1.3209e-163	-3.90377e-163	1.21632e-162	0
-6.24725e-163	-8.28062e-163	1.57984e-163	5.525e-164	-9.29794e-164	7.18748e-164	-3.3774e-163	2.1474e-163	6.23018e-164	-2.17263e-164	1.46309e-162	7.26103e-163	-2.55725e-163	-7.14706e-163	1.91584e-163	-3.07576e-163	2.44952e-163	-2.05536e-163	1.27573e-163	-7.25587e-163	-5.51363e-163	3.68586e-163	1.04538e-162	1.69537e-163	5.61953e-164	-3.24039e-163	-2.46381e-163	1.3209e-163	-3.90377e-163	1.21632e-162	0
-6.24725e-163	-8.28062e-163	1.57984e-163	5.525e-164	-9.29794e-164	7.18748e-164	-3.3774e-163	2.1474e-163	6.23018e-164	-2.17263e-164	1.46309e-162	7.26103e-163	-2.55725e-163	-7.14706e-163	1.91584e-163	-3.07576e-163	2.44952e-163	-2.05536e-163	1.27573e-163	-7.25587e-163	-5.51363e-163	3.68586e-163	1.04538e-162	1.69537e-163	5.61953e-164	-3.24039e-163	-2.46381e-163	1.3209e-163	-3.90377e-163	1.21632e-162	0
-6.24725e-163	-8.28062e-163	1.57984e-163	5.525e-164	-9.29794e-164	7.18748e-164	-3.3774e-163	2.1474e-163	6.23018e-164	-2.17263e-164	1.46309e-162	7.26103e-163	-2.55725e-163	-7.14706e-163	1.91584e-163	-3.07576e-163	2.44952e-163	-2.05536e-163	1.27573e-163	-7.25587e-163	-5.51363e-163	3.68586e-163	1.04538e-162	1.69537e-163	5.61953e-164	-3.24039e-163	-2.46381e-163	1.3209e-163	-3.90377e-163	1.21632e-162	0
-6.24725e-163	-8.28062e-163	1.57984e-163	5.525e-164	-9.29794e-164	7.18748e-164	-3.3774e-163	2.1474e-163	6.23018e-164	-2.17263e-164	1.46309e-162	7.26103e-163	-2.55725e-163	-7.14706e-163	1.91584e-163	-3.07576e-163	2.44952e-163	-2.05536e-163	1.27573e-163	-7.25587e-163	-5.51363e-163	3.68586e-163	1.04538e-162	1.69537e-163	5.61953e-164	-3.24039e-163	-2.46381e-163	1.3209e-163	-3.90377e-163	1.21632e-162	0
-6.24725e-163	-8.28062e-163	1.57984e-163	5.525e-164	-9.29794e-164	7.18748e-164	-3.3774e-163	2.1474e-163	6.23018e-164	-2.17263e-164	1.46309e-162	7.26103e-163	-2.55725e-163	-7.14706e-163	1.91584e-163	-3.07576e-163	2.44952e-163	-2.05536e-163	1.27573e-163	-7.25587e-163	-5.51363e-163	3.68586e-163	1.04538e-162	1.69537e-163	5.61953e-164	-3.24039e-163	-2.46381e-163	1.3209e-163	-3.90377e-163	1.21632e-162	0
-6.24725e-163	-8.28062e-163	1.57984e-163	5.525e-164	-9.29794e-164	7.18748e-164	-3.3774e-163	2.1474e-163	6.23018e-164	-2.17263e-164	1.46309e-162	7.26103e-163	-2.55725e-163	-7.14706e-163	1.91584e-163	-3.07576e-163	2.44952e-163	-2.05536e-163	1.27573e-163	-7.25587e-163	-5.51363e-163	3.68586e-163	1.04538e-162	1.69537e-163	5.61953e-164	-3.24039e-163	-2.46381e-163	1.3209e-163	-3.90377e-163	1.21632e-162	0
-6.24725e-163	-8.28062e-163	1.57984e-163	5.525e-164	-9.29794e-164	7.18748e-164	-3.3774e-163	2.1474e-163	6.23018e-164	-2.17263e-164	1.46309e-162	7.26103e-163	-2.55725e-163	-7.14706e-163	1.91584e-163	-3.07576e-163	2.44952e-163	-2.05536e-163	1.27573e-163	-7.25587e-163	-5.51363e-163	3.68586e-163	1.04538e-162	1.69537e-163	5.61953e-164	-3.24039e-163	-2.46381e-163	1.3209e-163	-3.90377e-163	1.21632e-162	0
-6.24725e-163	-8.28062e-163	1.57984e-163	5.525e-164	-9.29794e-164	7.18748e-164	-3.3774e-163	2.1474e-163	6.23018e-164	-2.17263e-164	1.46309e-162	7.26103e-163	-2.55725e-163	-7.14706e-163	1.91584e-163	-3.07576e-163	2.44952e-163	-2.05536e-163	1.27573e-163	-7.25587e-163	-5.51363e-163	3.68586e-163	1.04538e-162	1.69537e-163	5.61953e-164	-3.24039e-163	-2.46381e-163	1.3209e-163	-3.90377e-163	1.21632e-162	0
-6.24725e-163	-8.28062e-163	1.57984e-163	5.525e-164	-9.29794e-164	7.18748e-164	-3.3774e-163	2.1474e-163	6.23018e-164	-2.17263e-164	1.46309e-162	7.26103e-163	-2.55725e-163	-7.14706e-163	1.91584e-163	-3.07576e-163	2.44952e-163	-2.05536e-163	1.27573e-163	-7.25587e-163	-5.51363e-163	3.68586e-163	1.04538e-162	1.69537e-163	5.61953e-164	-3.24039e-163	-2.46381e-163	1.3209e-163	-3.90377e-163	1.21632e-162	0
-6.24725e-163	-8.28062e-163	1.57984e-163	5.525e-164	-9.29794e-164	7.18748e-164	-3.3774e-163	2.1474e-163	6.23018e-164	-2.17263e-164	1.46309e-162	7.26103e-163	-2.55725e-163	-7.14706e-163	1.91584e-163	-3.07576e-163	2.44952e-163	-2.05536e-163	1.27573e-163	-7.25587e-163	-5.51363e-163	3.68586e-163	1.04538e-162	1.69537e-163	5.61953e-164	-3.24039e-163	-2.46381e-163	1.3209e-163	-3.90377e-163	1.21632e-162	0
-6.24725e-163	-8.28062e-163	1.57984e-163	5.525e-164	-9.29794e-164	7.18748e-164	-3.3774e-163	2.1474e-163	6.23018e-164	-2.17263e-164	1.46309e-162	7.26103e-163	-2.55725e-163	-7.14706e-163	1.91584e-163	-3.07576e-163	2.44952e-163	-2.05536e-163	1.27573e-163	-7.25587e-163	-5.51363e-163	3.68586e-163	1.04538e-162	1.69537e-163	5.61953e-164	-3.24039e-163	-2.46381e-163	1.3209e-163	-3.90377e-163	1.21632e-162	0
-6.24725e-163	-8.28062e-163	1.57984e-163	5.525e-164	-9.29794e-164	7.18748e-164	-3.3774e-163	2.1474e-163	6.23018e-164	-2.17263e-164	1.46309e-162	7.26103e-163	-2.55725e-163	-7.14706e-163	1.91584e-163	-3.07576e-163	2.44952e-163	-2.05536e-163	1.27573e-163	-7.25587e-163	-5.51363e-163	3.68586e-163	1.04538e-162	1.69537e-163	5.61953e-164	-3.24039e-163	-2.46381e-163	1.3209e-163	-3.90377e-163	1.21632e-162	0
-6.24725e-163	-8.28062e-163	1.57984e-163	5.525e-164	-9.29794e-164	7.18748e-164	-3.3774e-163	2.1474e-163	6.23018e-164	-2.17263e-164	1.46309e-162	7.26103e-163	-2.55725e-163	-7.14706e-163	1.91584e-163	-3.07576e-163	2.44952e-163	-2.05536e-163	1.27573e-163	-7.25587e-163	-5.51363e-163	3.68586e-163	1.04538e-162	1.69537e-163	5.61953e-164	-3.24039e-163	-2.46381e-163	1.3209e-163	-3.90377e-163	1.21632e-162	0
-6.24725e-163	-8.28062e-163	1.57984e-163	5.525e-164	-9.29794e-164	7.18748e-164	-3.3774e-163	2.1474e-163	6.23018e-164	-2.17263e-164	1.46309e-162	7.26103e-163	-2.55725e-163	-7.14706e-163	1.91584e-163	-3.07576e-163	2.44952e-163	-2.05536e-163	1.27573e-163	-7.25587e-163	-5.51363e-163	3.68586e-163	1.04538e-162	1.69537e-163	5.61953e-164	-3.24039e-163	-2.46381e-163	1.3209e-163	-3.90377e-163	1.21632e-162	0
-6.24725e-163	-8.28062e-163	1.57984e-163	5.525e-164	-9.29794e-164	7.18748e-164	-3.3774e-163	2.1474e-163	6.23018e-164	-2.17263e-164	1.46309e-162	7.26103e-163	-2.55725e-163	-7.14706e-163	1.91584e-163	-3.07576e-163	2.44952e-163	-2.05536e-163	1.27573e-163	-7.25587e-163	-5.51363e-163	3.68586e-163	1.04538e-162	1.69537e-163	5.61953e-164	-3.24039e-163	-2.46381e-163	1.3209e-163	-3.90377e-163	1.21632e-162	0
-6.24725e-163	-8.28062e-163	1.57984e-163	5.525e-164	-9.29794e-164	7.18748e-164	-3.3774e-163	2.1474e-163	6.23018e-164	-2.17263e-164	1.46309e-162	7.26103e-163	-2.55725e-163	-7.14706e-163	1.91584e-163	-3.07576e-163	2.44952e-163	-2.05536e-163	1.27573e-163	-7.25587e-163	-5.51363e-163	3.68586e-163	1.04538e-162	1.69537e-163	5.61953e-164	-3.24039e-163	-2.46381e-163	1.3209e-163	-3.90377e-163	1.21632e-162	0
-6.24725e-163	-8.28062e-163	1.57984e-163	5.525e-164	-9.29794e-164	7.18748e-164	-3.3774e-163	2.1474e-163	6.23018e-164	-2.17263e-164	1.46309e-162	7.26103e-163	-2.55725e-163	-7.14706e-163	1.91584e-163	-3.07576e-163	2.44952e-163	-2.05536e-163	1.27573e-163	-7.25587e-163	-5.51363e-163	3.68586e-163	1.04538e-162	1.69537e-163	5.61953e-164	-3.24039e-163	-2.46381e-163	1.3209e-163	-3.90377e-163	1.21632e-162	0
-6.24725e-163	-8.28062e-163	1.57984e-163	5.525e-164	-9.29794e-164	7.18748e-164	-3.3774e-163	2.1474e-163	6.23018e-164	-2.17263e-164	1.46309e-162	7.26103e-163	-2.55725e-163	-7.14706e-163	1.91584e-163	-3.07576e-163	2.44952e-163	-2.05536e-163	1.27573e-163	-7.25587e-163	-5.51363e-163	3.68586e-163	1.04538e-162	1.69537e-163	5.61953e-164	-3.24039e-163	-2.46381e-163	1.3209e-163	-3.90377e-163	1.21632e-162	0
-6.24725e-163	-8.28062e-163	1.57984e-163	5.525e-164	-9.29794e-164	7.18748e-164	-3.3774e-163	2.1474e-163	6.23018e-164	-2.17263e-164	1.46309e-162	7.26103e-163	-2.55725e-163	-7.14706e-163	1.91584e-163	-3.07576e-163	2.44952e-163	-2.05536e-163	1.27573e-163	-7.25587e-163	-5.51363e-163	3.68586e-163	1.04538e-162	1.69537e-163	5.61953e-164	-3.24039e-163	-2.46381e-163	1.3209e-163	-3.90377e-163	1.21632e-162	0
-6.24725e-163	-8.28062e-163	1.57984e-163	5.525e-164	-9.29794e-164	7.18748e-164	-3.3774e-163	2.1474e-163	6.23018e-164	-2.17263e-164	1.46309e-162	7.26103e-163	-2.55725e-163	-7.14706e-163	1.91584e-163	-3.07576e-163	2.44952e-163	-2.05536e-163	1.27573e-163	-7.25587e-163	-5.51363e-163	3.68586e-163	1.04538e-162	1.69537e-163	5.61953e-164	-3.24039e-163	-2.46381e-163	1.3209e-163	-3.90377e-163	1.21632e-162	0
-6.24725e-163	-8.28062e-163	1.57984e-163	5.525e-164	-9.29794e-164	7.18748e-164	-3.3774e-163	2.1474e-163	6.23018e-164	-2.17263e-164	1.46309e-162	7.26103e-163	-2.55725e-163	-7.14706e-163	1.91584e-163	-3.07576e-163	2.44952e-163	-2.05536e-163	1.27573e-163	-7.25587e-163	-5.51363e-163	3.68586e-163	1.04538e-162	1.69537e-163	5.61953e-164	-3.24039e-163	-2.46381e-163	1.3209e-163	-3.90377e-163	1.21632e-162	0
-6.24725e-163	-8.28062e-163	1.57984e-163	5.525e-164	-9.29794e-164	7.18748e-164	-3.3774e-163	2.1474e-163	6.23018e-164	-2.17263e-164	1.46309e-162	7.26103e-163	-2.55725e-163	-7.14706e-163	1.91584e-163	-3.07576e-163	2.44952e-163	-2.05536e-163	1.27573e-163	-7.25587e-163	-5.51363e-163	3.68586e-163	1.04538e-162	1.69537e-163	5.61953e-164	-3.24039e-163	-2.46381e-163	1.3209e-163	-3.90377e-163	1.21632e-162	0
-6.24725e-163	-8.28062e-163	1.57984e-163	5.525e-164	-9.29794e-164	7.18748e-164	-3.3774e-163	2.1474e-163	6.23018e-164	-2.17263e-164	1.46309e-162	7.26103e-163	-2.55725e-163	-7.14706e-163	1.91584e-163	-3.07576e-163	2.44952e-163	-2.05536e-163	1.27573e-163	-7.25587e-163	-5.51363e-163	3.68586e-163	1.04538e-162	1.69537e-163	5.61953e-164	-3.24039e-163	-2.46381e-163	1.3209e-163	-3.90377e-163	1.21632e-162	0
-6.24725e-163	-8.28062e-163	1.57984e-163	5.525e-164	-9.29794e-164	7.18748e-164	-3.3774e-163	2.1474e-163	6.23018e-164	-2.17263e-164	1.46309e-162	7.26103e-163	-2.55725e-163	-7.14706e-163	1.91584e-163	-3.07576e-163	2.44952e-163	-2.05536e-163	1.27573e-163	-7.25587e-163	-5.51363e-163	3.68586e-163	1.04538e-162	1.69537e-163	5.61953e-164	-3.24039e-163	-2.46381e-163	1.3209e-163	-3.90377e-163	1.21632e-162	0
-6.24725e-163	-8.28062e-163	1.57984e-163	5.525e-164	-9.29794e-164	7.18748e-164	-3.3774e-163	2.1474e-163	6.23018e-164	-2.17263e-164	1.46309e-162	7.26103e-163	-2.55725e-163	-7.14706e-163	1.91584e-163	-3.07576e-163	2.44952e-163	-2.05536e-163	1.27573e-163	-7.25587e-163	-5.51363e-163	3.68586e-163	1.04538e-162	1.69537e-163	5.61953e-164	-3.24039e-163	-2.46381e-163	1.3209e-163	-3.90377e-163	1.21632e-162	0
-6.24725e-163	-8.28062e-163	1.57984e-163	5.525e-164	-9.29794e-164	7.18748e-164	-3.3774e-163	2.1474e-163	6.23018e-164	-2.17263e-164	1.46309e-162	7.26103e-163	-2.55725e-163	-7.14706e-163	1.91584e-163	-3.07576e-163	2.44952e-163	-2.05536e-163	1.27573e-163	-7.25587e-163	-5.51363e-163	3.68586e-163	1.04538e-162	1.69537e-163	5.61953e-164	-3.24039e-163	-2.46381e-163	1.3209e-163	-3.90377e-163	1.21632e-162	0
-6.24725e-163	-8.28062e-163	1.57984e-163	5.525e-164	-9.29794e-164	7.18748e-164	-3.3774e-163	2.1474e-163	6.23018e-164	-2.17263e-164	1.46309e-162	7.26103e-163	-2.55725e-163	-7.14706e-163	1.91584e-163	-3.07576e-163	2.44952e-163	-2.05536e-163	1.27573e-163	-7.25587e-163	-5.51363e-163	3.68586e-163	1.04538e-162	1.69537e-163	5.61953e-164	-3.24039e-163	-2.46381e-163	1.3209e-163	-3.90377e-163	1.21632e-162	0
-6.24725e-163	-8.28062e-163	1.57984e-163	5.525e-164	-9.29794e-164	7.18748e-164	-3.3774e-163	2.1474e-163	6.23018e-164	-2.17263e-164	1.46309e-162	7.26103e-163	-2.55725e-163	-7.14706e-163	1.91584e-163	-3.07576e-163	2.44952e-163	-2.05536e-163	1.27573e-163	-7.25587e-163	-5.51363e-163	3.68586e-163	1.04538e-162	1.69537e-163	5.61953e-164	-3.24039e-163	-2.46381e-163	1.3209e-163	-3.90377e-163	1.21632e-162	0
-6.24725e-163	-8.28062e-163	1.57984e-163	5.525e-164	-9.29794e-164	7.18748e-164	-3.3774e-163	2.1474e-163	6.23018e-164	-2.17263e-164	1.46309e-162	7.26103e-163	-2.55725e-163	-7.14706e-163	1.91584e-163	-3.07576e-163	2.44952e-163	-2.05536e-163	1.27573e-163	-7.25587e-163	-5.51363e-163	3.68586e-163	1.04538e-162	1.69537e-163	5.61953e-164	-3.24039e-163	-2.46381e-163	1.3209e-163	-3.90377e-163	1.21632e-162	0
-6.24725e-163	-8.28062e-163	1.57984e-163	5.525e-164	-9.29794e-164	7.18748e-164	-3.3774e-163	2.1474e-163	6.23018e-164	-2.17263e-164	1.46309e-162	7.26103e-163	-2.55725e-163	-7.14706e-163	1.91584e-163	-3.07576e-163	2.44952e-163	-2.05536e-163	1.27573e-163	-7.25587e-163	-5.51363e-163	3.68586e-163	1.04538e-162	1.69537e-163	5.61953e-164	-3.24039e-163	-2.46381e-163	1.3209e-163	-3.90377e-163	1.21632e-162	0
-6.24725e-163	-8.28062e-163	1.57984e-163	5.525e-164	-9.29794e-164	7.18748e-164	-3.3774e-163	2.1474e-163	6.23018e-164	-2.17263e-164	1.46309e-162	7.26103e-163	-2.55725e-163	-7.14706e-163	1.91584e-163	-3.07576e-163	2.44952e-163	-2.05536e-163	1.27573e-163	-7.25587e-163	-5.51363e-163	3.68586e-163	1.04538e-162	1.69537e-163	5.61953e-164	-3.24039e-163	-2.46381e-163	1.3209e-163	-3.90377e-163	1.21632e-162	0
-6.24725e-163	-8.28062e-163	1.57984e-163	5.525e-164	-9.29794e-164	7.18748e-164	-3.3774e-163	2.1474e-163	6.23018e-164	-2.17263e-164	1.46309e-162	7.26103e-163	-2.55725e-163	-7.14706e-163	1.91584e-163	-3.07576e-163	2.44952e-163	-2.05536e-163	1.27573e-163	-7.25587e-163	-5.51363e-163	3.68586e-163	1.04538e-162	1.69537e-163	5.61953e-164	-3.24039e-163	-2.46381e-163	1.3209e-163	-3.90377e-163	1.21632e-162	0
-6.24725e-163	-8.28062e-163	1.57984e-163	5.525e-164	-9.29794e-164	7.18748e-164	-3.3774e-163	2.1474e-163	6.23018e-164	-2.17263e-164	1.46309e-162	7.26103e-163	-2.55725e-163	-7.14706e-163	1.91584e-163	-3.07576e-163	2.44952e-163	-2.05536e-163	1.27573e-163	-7.25587e-163	-5.51363e-163	3.68586e-163	1.04538e-162	1.69537e-163	5.61953e-164	-3.24039e-163	-2.46381e-163	1.3209e-163	-3.90377e-163	1.21632e-162	0
-6.24725e-163	-8.28062e-163	1.57984e-163	5.525e-164	-9.29794e-164	7.18748e-164	-3.3774e-163	2.1474e-163	6.23018e-164	-2.17263e-164	1.46309e-162	7.26103e-163	-2.55725e-163	-7.14706e-163	1.91584e-163	-3.07576e-163	2.44952e-163	-2.05536e-163	1.27573e-163	-7.25587e-163	-5.51363e-163	3.68586e-163	1.04538e-162	1.69537e-163	5.61953e-164	-3.24039e-163	-2.46381e-163	1.3209e-163	-3.90377e-163	1.21632e-162	0
-6.24725e-163	-8.28062e-163	1.57984e-163	5.525e-164	-9.29794e-164	7.18748e-164	-3.3774e-163	2.1474e-163	6.23018e-164	-2.17263e-164	1.46309e-162	7.26103e-163	-2.55725e-163	-7.14706e-163	1.91584e-163	-3.07576e-163	2.44952e-163	-2.05536e-163	1.27573e-163	-7.25587e-163	-5.51363e-163	3.68586e-163	1.04538e-162	1.69537e-163	5.61953e-164	-3.24039e-163	-2.46381e-163	1.3209e-163	-3.90377e-163	1.21632e-162	0
-6.24725e-163	-8.28062e-163	1.57984e-163	5.525e-164	-9.29794e-164	7.18748e-164	-3.3774e-163	2.1474e-163	6.23018e-164	-2.17263e-164	1.46309e-162	7.26103e-163	-2.55725e-163	-7.14706e-163	1.91584e-163	-3.07576e-163	2.44952e-163	-2.05536e-163	1.27573e-163	-7.25587e-163	-5.51363e-163	3.68586e-163	1.04538e-162	1.69537e-163	5.61953e-164	-3.24039e-163	-2.46381e-163	1.3209e-163	-3.90377e-163	1.21632e-162	0
-6.24725e-163	-8.28062e-163	1.57984e-163	5.525e-164	-9.29794e-164	7.18748e-164	-3.3774e-163	2.1474e-163	6.23018e-164	-2.17263e-164	1.46309e-162	7.26103e-163	-2.55725e-163	-7.14706e-163	1.91584e-163	-3.07576e-163	2.44952e-163	-2.05536e-163	1.27573e-163	-7.25587e-163	-5.51363e-163	3.68586e-163	1.04538e-162	1.69537e-163	5.61953e-164	-3.24039e-163	-2.46381e-163	1.3209e-163	-3.90377e-163	1.21632e-162	0
-6.24725e-163	-8.28062e-163	1.57984e-163	5.525e-164	-9.29794e-164	7.18748e-164	-3.3774e-163	2.1474e-163	6.23018e-164	-2.17263e-164	1.46309e-162	7.26103e-163	-2.55725e-163	-7.14706e-163	1.91584e-163	-3.07576e-163	2.44952e-163	-2.05536e-163	1.27573e-163	-7.25587e-163	-5.51363e-163	3.68586e-163	1.04538e-162	1.69537e-163	5.61953e-164	-3.24039e-163	-2.46381e-163	1.3209e-163	-3.90377e-163	1.21632e-162	0
-6.24725e-163	-8.28062e-163	1.57984e-163	5.525e-164	-9.29794e-164	7.18748e-164	-3.3774e-163	2.1474e-163	6.23018e-164	-2.17263e-164	1.46309e-162	7.26103e-163	-2.55725e-163	-7.14706e-163	1.91584e-163	-3.07576e-163	2.44952e-163	-2.05536e-163	1.27573e-163	-7.25587e-163	-5.51363e-163	3.68586e-163	1.04538e-162	1.69537e-163	5.61953e-164	-3.24039e-163	-2.46381e-163	1.3209e-163	-3.90377e-163	1.21632e-162	0
-6.24725e-163	-8.28062e-163	1.57984e-163	5.525e-164	-9.29794e-164	7.18748e-164	-3.3774e-163	2.1474e-163	6.23018e-164	-2.17263e-164	1.46309e-162	7.26103e-163	-2.55725e-163	-7.14706e-163	1.91584e-163	-3.07576e-163	2.44952e-163	-2.05536e-163	1.27573e-163	-7.25587e-163	-5.51363e-163	3.68586e-163	1.04538e-162	1.69537e-163	5.61953e-164	-3.24039e-163	-2.46381e-163	1.3209e-163	-3.90377e-163	1.21632e-162	0
-6.24725e-163	-8.28062e-163	1.57984e-163	5.525e-164	-9.29794e-164	7.18748e-164	-3.3774e-163	2.1474e-163	6.23018e-164	-2.17263e-164	1.46309e-162	7.26103e-163	-2.55725e-163	-7.14706e-163	1.91584e-163	-3.07576e-163	2.44952e-163	-2.05536e-163	1.27573e-163	-7.25587e-163	-5.51363e-163	3.68586e-163	1.04538e-162	1.69537e-163	5.61953e-164	-3.24039e-163	-2.46381e-163	1.3209e-163	-3.90377e-163	1.21632e-162	0
-6.24725e-163	-8.28062e-163	1.57984e-163	5.525e-164	-9.29794e-164	7.18748e-164	-3.3774e-163	2.1474e-163	6.23018e-164	-2.17263e-164	1.46309e-162	7.26103e-163	-2.55725e-163	-7.14706e-163	1.91584e-163	-3.07576e-163	2.44952e-163	-2.05536e-163	1.27573e-163	-7.25587e-163	-5.51363e-163	3.68586e-163	1.04538e-162	1.69537e-163	5.61953e-164	-3.24039e-163	-2.46381e-163	1.3209e-163	-3.90377e-163	1.21632e-162	0
-6.24725e-163	-8.28062e-163	1.57984e-163	5.525e-164	-9.29794e-164	7.18748e-164	-3.3774e-163	2.1474e-163	6.23018e-164	-2.17263e-164	1.46309e-162	7.26103e-163	-2.55725e-163	-7.14706e-163	1.91584e-163	-3.07576e-163	2.44952e-163	-2.05536e-163	1.27573e-163	-7.25587e-163	-5.51363e-163	3.68586e-163	1.04538e-162	1.69537e-163	5.61953e-164	-3.24039e-163	-2.46381e-163	1.3209e-163	-3.90377e-163	1.21632e-162	0
-6.24725e-163	-8.28062e-163	1.57984e-163	5.525e-164	-9.29794e-164	7.18748e-164	-3.3774e-163	2.1474e-163	6.23018e-164	-2.17263e-164	1.46309e-162	7.26103e-163	-2.55725e-163	-7.14706e-163	1.91584e-163	-3.07576e-163	2.44952e-163	-2.05536e-163	1.27573e-163	-7.25587e-163	-5.51363e-163	3.68586e-163	1.04538e-162	1.69537e-163	5.61953e-164	-3.24039e-163	-2.46381e-163	1.3209e-163	-3.90377e-163	1.21632e-162	0
-6.24725e-163	-8.28062e-163	1.57984e-163	5.525e-164	-9.29794e-164	7.18748e-164	-3.3774e-163	2.1474e-163	6.23018e-164	-2.17263e-164	1.46309e-162	7.26103e-163	-2.55725e-163	-7.14706e-163	1.91584e-163	-3.07576e-163	2.44952e-163	-2.05536e-163	1.27573e-163	-7.25587e-163	-5.51363e-163	3.68586e-163	1.04538e-162	1.69537e-163	5.61953e-164	-3.24039e-163	-2.46381e-163	1.3209e-163	-3.90377e-163	1.21632e-162	0
-6.24725e-163	-8.28062e-163	1.57984e-163	5.525e-164	-9.29794e-164	7.18748e-164	-3.3774e-163	2.1474e-163	6.23018e-164	-2.17263e-164	1.46309e-162	7.26103e-163	-2.55725e-163	-7.14706e-163	1.91584e-163	-3.07576e-163	2.44952e-163	-2.05536e-163	1.27573e-163	-7.25587e-163	-5.51363e-163	3.68586e-163	1.04538e-162	1.69537e-163	5.61953e-164	-3.24039e-163	-2.46381e-163	1.3209e-163	-3.90377e-163	1.21632e-162	0
-6.24725e-163	-8.28062e-163	1.57984e-163	5.525e-164	-9.29794e-164	7.18748e-164	-3.3774e-163	2.1474e-163	6.23018e-164	-2.17263e-164	1.46309e-162	7.26103e-163	-2.55725e-163	-7.14706e-163	1.91584e-163	-3.07576e-163	2.44952e-163	-2.05536e-163	1.27573e-163	-7.25587e-163	-5.51363e-163	3.68586e-163	1.04538e-162	1.69537e-163	5.61953e-164	-3.24039e-163	-2.46381e-163	1.3209e-163	-3.90377e-163	1.21632e-162	0
-6.24725e-163	-8.28062e-163	1.57984e-163	5.525e-164	-9.29794e-164	7.18748e-164	-3.3774e-163	2.1474e-163	6.23018e-164	-2.17263e-164	1.46309e-162	7.26103e-163	-2.55725e-163	-7.14706e-163	1.91584e-163	-3.07576e-163	2.44952e-163	-2.05536e-163	1.27573e-163	-7.25587e-163	-5.51363e-163	3.68586e-163	1.04538e-162	1.69537e-163	5.61953e-164	-3.24039e-163	-2.46381e-163	1.3209e-163	-3.90377e-163	1.21632e-162	0
-6.24725e-163	-8.28062e-163	1.57984e-163	5.525e-164	-9.29794e-164	7.18748e-164	-3.3774e-163	2.1474e-163	6.23018e-164	-2.17263e-164	1.46309e-162	7.26103e-163	-2.55725e-163	-7.14706e-163	1.91584e-163	-3.07576e-163	2.44952e-163	-2.05536e-163	1.27573e-163	-7.25587e-163	-5.51363e-163	3.68586e-163	1.04538e-162	1.69537e-163	5.61953e-164	-3.24039e-163	-2.46381e-163	1.3209e-163	-3.90377e-163	1.21632e-162	0
-6.24725e-163	-8.28062e-163	1.57984e-163	5.525e-164	-9.29794e-164	7.18748e-164	-3.3774e-163	2.1474e-163	6.23018e-164	-2.17263e-164	1.46309e-162	7.26103e-163	-2.55725e-163	-7.14706e-163	1.91584e-163	-3.07576e-163	2.44952e-163	-2.05536e-163	1.27573e-163	-7.25587e-163	-5.51363e-163	3.68586e-163	1.04538e-162	1.69537e-163	5.61953e-164	-3.24039e-163	-2.46381e-163	1.3209e-163	-3.90377e-163	1.21632e-162	0
-6.24725e-163	-8.28062e-163	1.57984e-163	5.525e-164	-9.29794e-164	7.18748e-164	-3.3774e-163	2.1474e-163	6.23018e-164	-2.17263e-164	1.46309e-162	7.26103e-163	-2.55725e-163	-7.14706e-163	1.91584e-163	-3.07576e-163	2.44952e-163	-2.05536e-163	1.27573e-163	-7.25587e-163	-5.51363e-163	3.68586e-163	1.04538e-162	1.69537e-163	5.61953e-164	-3.24039e-163	-2.46381e-163	1.3209e-163	-3.90377e-163	1.21632e-162	0
-6.24725e-163	-8.28062e-163	1.57984e-163	5.525e-164	-9.29794e-164	7.18748e-164	-3.3774e-163	2.1474e-163	6.23018e-164	-2.17263e-164	1.46309e-162	7.26103e-163	-2.55725e-163	-7.14706e-163	1.91584e-163	-3.07576e-163	2.44952e-163	-2.05536e-163	1.27573e-163	-7.25587e-163	-5.51363e-163	3.68586e-163	1.04538e-162	1.69537e-163	5.61953e-164	-3.24039e-163	-2.46381e-163	1.3209e-163	-3.90377e-163	1.21632e-162	0
-6.24725e-163	-8.28062e-163	1.57984e-163	5.525e-164	-9.29794e-164	7.18748e-164	-3.3774e-163	2.1474e-163	6.23018e-164	-2.17263e-164	1.46309e-162	7.26103e-163	-2.55725e-163	-7.14706e-163	1.91584e-163	-3.07576e-163	2.44952e-163	-2.05536e-163	1.27573e-163	-7.25587e-163	-5.51363e-163	3.68586e-163	1.04538e-162	1.69537e-163	5.61953e-164	-3.24039e-163	-2.46381e-163	1.3209e-163	-3.90377e-163	1.21632e-162	0
-6.24725e-163	-8.28062e-163	1.57984e-163	5.525e-164	-9.29794e-164	7.18748e-164	-3.3774e-163	2.1474e-163	6.23018e-164	-2.17263e-164	1.46309e-162	7.26103e-163	-2.55725e-163	-7.14706e-163	1.91584e-163	-3.07576e-163	2.44952e-163	-2.05536e-163	1.27573e-163	-7.25587e-163	-5.51363e-163	3.68586e-163	1.04538e-162	1.69537e-163	5.61953e-164	-3.24039e-163	-2.46381e-163	1.3209e-163	-3.90377e-163	1.21632e-162	0
-6.24725e-163	-8.28062e-163	1.57984e-163	5.525e-164	-9.29794e-164	7.18748e-164	-3.3774e-163	2.1474e-163	6.23018e-164	-2.17263e-164	1.46309e-162	7.26103e-163	-2.55725e-163	-7.14706e-163	1.91584e-163	-3.07576e-163	2.44952e-163	-2.05536e-163	1.27573e-163	-7.25587e-163	-5.51363e-163	3.68586e-163	1.04538e-162	1.69537e-163	5.61953e-164	-3.24039e-163	-2.46381e-163	1.3209e-163	-3.90377e-163	1.21632e-162	0
-6.24725e-163	-8.28062e-163	1.57984e-163	5.525e-164	-9.29794e-164	7.18748e-164	-3.3774e-163	2.1474e-163	6.23018e-164	-2.17263e-164	1.46309e-162	7.26103e-163	-2.55725e-163	-7.14706e-163	1.91584e-163	-3.07576e-163	2.44952e-163	-2.05536e-163	1.27573e-163	-7.25587e-163	-5.51363e-163	3.68586e-163	1.04538e-162	1.69537e-163	5.61953e-164	-3.24039e-163	-2.46381e-163	1.3209e-163	-3.90377e-163	1.21632e-162	0
-6.24725e-163	-8.28062e-163	1.57984e-163	5.525e-164	-9.29794e-164	7.18748e-164	-3.3774e-163	2.1474e-163	6.23018e-164	-2.17263e-164	1.46309e-162	7.26103e-163	-2.55725e-163	-7.14706e-163	1.91584e-163	-3.07576e-163	2.44952e-163	-2.05536e-163	1.27573e-163	-7.25587e-163	-5.51363e-163	3.68586e-163	1.04538e-162	1.69537e-163	5.61953e-164	-3.24039e-163	-2.46381e-163	1.3209e-163	-3.90377e-163	1.21632e-162	0
-6.24725e-163	-8.28062e-163	1.57984e-163	5.525e-164	-9.29794e-164	7.18748e-164	-3.3774e-163	2.1474e-163	6.23018e-164	-2.17263e-164	1.46309e-162	7.26103e-163	-2.55725e-163	-7.14706e-163	1.91584e-163	-3.07576e-163	2.44952e-163	-2.05536e-163	1.27573e-163	-7.25587e-163	-5.51363e-163	3.68586e-163	1.04538e-162	1.69537e-163	5.61953e-164	-3.24039e-163	-2.46381e-163	1.3209e-163	-3.90377e-163	1.21632e-162	0
-6.24725e-163	-8.28062e-163	1.57984e-163	5.525e-164	-9.29794e-164	7.18748e-164	-3.3774e-163	2.1474e-163	6.23018e-164	-2.17263e-164	1.46309e-162	7.26103e-163	-2.55725e-163	-7.14706e-163	1.91584e-163	-3.07576e-163	2.44952e-163	-2.05536e-163	1.27573e-163	-7.25587e-163	-5.51363e-163	3.68586e-163	1.04538e-162	1.69537e-163	5.61953e-164	-3.24039e-163	-2.46381e-163	1.3209e-163	-3.90377e-163	1.21632e-162	0
-6.24725e-163	-8.28062e-163	1.57984e-163	5.525e-164	-9.29794e-164	7.18748e-164	-3.3774e-163	2.1474e-163	6.23018e-164	-2.17263e-164	1.46309e-162	7.26103e-163	-2.55725e-163	-7.14706e-163	1.91584e-163	-3.07576e-163	2.44952e-163	-2.05536e-163	1.27573e-163	-7.25587e-163	-5.51363e-163	3.68586e-163	1.04538e-162	1.69537e-163	5.61953e-164	-3.24039e-163	-2.46381e-163	1.3209e-163	-3.90377e-163	1.21632e-162	0
-6.24725e-163	-8.28062e-163	1.57984e-163	5.525e-164	-9.29794e-164	7.18748e-164	-3.3774e-163	2.1474e-163	6.23018e-164	-2.17263e-164	1.46309e-162	7.26103e-163	-2.55725e-163	-7.14706e-163	1.91584e-163	-3.07576e-163	2.44952e-163	-2.05536e-163	1.27573e-163	-7.25587e-163	-5.51363e-163	3.68586e-163	1.04538e-162	1.69537e-163	5.61953e-164	-3.24039e-163	-2.46381e-163	1.3209e-163	-3.90377e-163	1.21632e-162	0
-6.24725e-163	-8.28062e-163	1.57984e-163	5.525e-164	-9.29794e-164	7.18748e-164	-3.3774e-163	2.1474e-163	6.23018e-164	-2.17263e-164	1.46309e-162	7.26103e-163	-2.55725e-163	-7.14706e-163	1.91584e-163	-3.07576e-163	2.44952e-163	-2.05536e-163	1.27573e-163	-7.25587e-163	-5.51363e-163	3.68586e-163	1.04538e-162	1.69537e-163	5.61953e-164	-3.24039e-163	-2.46381e-163	1.3209e-163	-3.90377e-163	1.21632e-162	0
-6.24725e-163	-8.28062e-163	1.57984e-163	5.525e-164	-9.29794e-164	7.18748e-164	-3.3774e-163	2.1474e-163	6.23018e-164	-2.17263e-164	1.46309e-162	7.26103e-163	-2.55725e-163	-7.14706e-163	1.91584e-163	-3.07576e-163	2.44952e-163	-2.05536e-163	1.27573e-163	-7.25587e-163	-5.51363e-163	3.68586e-163	1.04538e-162	1.69537e-163	5.61953e-164	-3.24039e-163	-2.46381e-163	1.3209e-163	-3.90377e-163	1.21632e-162	0
-6.24725e-163	-8.28062e-163	1.57984e-163	5.525e-164	-9.29794e-164	7.18748e-164	-3.3774e-163	2.1474e-163	6.23018e-164	-2.17263e-164	1.46309e-162	7.26103e-163	-2.55725e-163	-7.14706e-163	1.91584e-163	-3.07576e-163	2.44952e-163	-2.05536e-163	1.27573e-163	-7.25587e-163	-5.51363e-163	3.68586e-163	1.04538e-162	1.69537e-163	5.61953e-164	-3.24039e-163	-2.46381e-163	1.3209e-163	-3.90377e-163	1.21632e-162	0
-6.24725e-163	-8.28062e-163	1.57984e-163	5.525e-164	-9.29794e-164	7.18748e-164	-3.3774e-163	2.1474e-163	6.23018e-164	-2.17263e-164	1.46309e-162	7.26103e-163	-2.55725e-163	-7.14706e-163	1.91584e-163	-3.07576e-163	2.44952e-163	-2.05536e-163	1.27573e-163	-7.25587e-163	-5.51363e-163	3.68586e-163	1.04538e-162	1.69537e-163	5.61953e-164	-3.24039e-163	-2.46381e-163	1.3209e-163	-3.90377e-163	1.21632e-162	0
-6.24725e-163	-8.28062e-163	1.57984e-163	5.525e-164	-9.29794e-164	7.18748e-164	-3.3774e-163	2.1474e-163	6.23018e-164	-2.17263e-164	1.46309e-162	7.26103e-163	-2.55725e-163	-7.14706e-163	1.91584e-163	-3.07576e-163	2.44952e-163	-2.05536e-163	1.27573e-163	-7.25587e-163	-5.51363e-163	3.68586e-163	1.04538e-162	1.69537e-163	5.61953e-164	-3.24039e-163	-2.46381e-163	1.3209e-163	-3.90377e-163	1.21632e-162	0
-6.24725e-163	-8.28062e-163	1.57984e-163	5.525e-164	-9.29794e-164	7.18748e-164	-3.3774e-163	2.1474e-163	6.23018e-164	-2.17263e-164	1.46309e-162	7.26103e-163	-2.55725e-163	-7.14706e-163	1.91584e-163	-3.07576e-163	2.44952e-163	-2.05536e-163	1.27573e-163	-7.25587e-163	-5.51363e-163	3.68586e-163	1.04538e-162	1.69537e-163	5.61953e-164	-3.24039e-163	-2.46381e-163	1.3209e-163	-3.90377e-163	1.21632e-162	0
-6.24725e-163	-8.28062e-163	1.57984e-163	5.525e-164	-9.29794e-164	7.18748e-164	-3.3774e-163	2.1474e-163	6.23018e-164	-2.17263e-164	1.46309e-162	7.26103e-163	-2.55725e-163	-7.14706e-163	1.91584e-163	-3.07576e-163	2.44952e-163	-2.05536e-163	1.27573e-163	-7.25587e-163	-5.51363e-163	3.68586e-163	1.04538e-162	1.69537e-163	5.61953e-164	-3.24039e-163	-2.46381e-163	1.3209e-163	-3.90377e-163	1.21632e-162	0
-6.24725e-163	-8.28062e-163	1.57984e-163	5.525e-164	-9.29794e-164	7.18748e-164	-3.3774e-163	2.1474e-163	6.23018e-164	-2.17263e-164	1.46309e-162	7.26103e-163	-2.55725e-163	-7.14706e-163	1.91584e-163	-3.07576e-163	2.44952e-163	-2.05536e-163	1.27573e-163	-7.25587e-163	-5.51363e-163	3.68586e-163	1.04538e-162	1.69537e-163	5.61953e-164	-3.24039e-163	-2.46381e-163	1.3209e-163	-3.90377e-163	1.21632e-162	0
-6.24725e-163	-8.28062e-163	1.57984e-163	5.525e-164	-9.29794e-164	7.18748e-164	-3.3774e-163	2.1474e-163	6.23018e-164	-2.17263e-164	1.46309e-162	7.26103e-163	-2.55725e-163	-7.14706e-163	1.91584e-163	-3.07576e-163	2.44952e-163	-2.05536e-163	1.27573e-163	-7.25587e-163	-5.51363e-163	3.68586e-163	1.04538e-162	1.69537e-163	5.61953e-164	-3.24039e-163	-2.46381e-163	1.3209e-163	-3.90377e-163	1.21632e-162	0
-6.24725e-163	-8.28062e-163	1.57984e-163	5.525e-164	-9.29794e-164	7.18748e-164	-3.3774e-163	2.1474e-163	6.23018e-164	-2.17263e-164	1.46309e-162	7.26103e-163	-2.55725e-163	-7.14706e-163	1.91584e-163	-3.07576e-163	2.44952e-163	-2.05536e-163	1.27573e-163	-7.25587e-163	-5.51363e-163	3.68586e-163	1.04538e-162	1.69537e-163	5.61953e-164	-3.24039e-163	-2.46381e-163	1.3209e-163	-3.90377e-163	1.21632e-162	0
-6.24725e-163	-8.28062e-163	1.57984e-163	5.525e-164	-9.29794e-164	7.18748e-164	-3.3774e-163	2.1474e-163	6.23018e-164	-2.17263e-164	1.46309e-162	7.26103e-163	-2.55725e-163	-7.14706e-163	1.91584e-163	-3.07576e-163	2.44952e-163	-2.05536e-163	1.27573e-163	-7.25587e-163	-5.51363e-163	3.68586e-163	1.04538e-162	1.69537e-163	5.61953e-164	-3.24039e-163	-2.46381e-163	1.3209e-163	-3.90377e-163	1.21632e-162	0
-6.24725e-163	-8.28062e-163	1.57984e-163	5.525e-164	-9.29794e-164	7.18748e-164	-3.3774e-163	2.1474e-163	6.23018e-164	-2.17263e-164	1.46309e-162	7.26103e-163	-2.55725e-163	-7.14706e-163	1.91584e-163	-3.07576e-163	2.44952e-163	-2.05536e-163	1.27573e-163	-7.25587e-163	-5.51363e-163	3.68586e-163	1.04538e-162	1.69537e-163	5.61953e-164	-3.24039e-163	-2.46381e-163	1.3209e-163	-3.90377e-163	1.21632e-162	0
-6.24725e-163	-8.28062e-163	1.57984e-163	5.525e-164	-9.29794e-164	7.18748e-164	-3.3774e-163	2.1474e-163	6.23018e-164	-2.17263e-164	1.46309e-162	7.26103e-163	-2.55725e-163	-7.14706e-163	1.91584e-163	-3.07576e-163	2.44952e-163	-2.05536e-163	1.27573e-163	-7.25587e-163	-5.51363e-163	3.68586e-163	1.04538e-162	1.69537e-163	5.61953e-164	-3.24039e-163	-2.46381e-163	1.3209e-163	-3.90377e-163	1.21632e-162	0
-6.24725e-163	-8.28062e-163	1.57984e-163	5.525e-164	-9.29794e-164	7.18748e-164	-3.3774e-163	2.1474e-163	6.23018e-164	-2.17263e-164	1.46309e-162	7.26103e-163	-2.55725e-163	-7.14706e-163	1.91584e-163	-3.07576e-163	2.44952e-163	-2.05536e-163	1.27573e-163	-7.25587e-163	-5.51363e-163	3.68586e-163	1.04538e-162	1.69537e-163	5.61953e-164	-3.24039e-163	-2.46381e-163	1.3209e-163	-3.90377e-163	1.21632e-162	0
-6.24725e-163	-8.28062e-163	1.57984e-163	5.525e-164	-9.29794e-164	7.18748e-164	-3.3774e-163	2.1474e-163	6.23018e-164	-2.17263e-164	1.46309e-162	7.26103e-163	-2.55725e-163	-7.14706e-163	1.91584e-163	-3.07576e-163	2.44952e-163	-2.05536e-163	1.27573e-163	-7.25587e-163	-5.51363e-163	3.68586e-163	1.04538e-162	1.69537e-163	5.61953e-164	-3.24039e-163	-2.46381e-163	1.3209e-163	-3.90377e-163	1.21632e-162	0
-6.24725e-163	-8.28062e-163	1.57984e-163	5.525e-164	-9.29794e-164	7.18748e-164	-3.3774e-163	2.1474e-163	6.23018e-164	-2.17263e-164	1.46309e-162	7.26103e-163	-2.55725e-163	-7.14706e-163	1.91584e-163	-3.07576e-163	2.44952e-163	-2.05536e-163	1.27573e-163	-7.25587e-163	-5.51363e-163	3.68586e-163	1.04538e-162	1.69537e-163	5.61953e-164	-3.24039e-163	-2.46381e-163	1.3209e-163	-3.90377e-163	1.21632e-162	0
-6.24725e-163	-8.28062e-163	1.57984e-163	5.525e-164	-9.29794e-164	7.18748e-164	-3.3774e-163	2.1474e-163	6.23018e-164	-2.17263e-164	1.46309e-162	7.26103e-163	-2.55725e-163	-7.14706e-163	1.91584e-163	-3.07576e-163	2.44952e-163	-2.05536e-163	1.27573e-163	-7.25587e-163	-5.51363e-163	3.68586e-163	1.04538e-162	1.69537e-163	5.61953e-164	-3.24039e-163	-2.46381e-163	1.3209e-163	-3.90377e-163	1.21632e-162	0
-6.24725e-163	-8.28062e-163	1.57984e-163	5.525e-164	-9.29794e-164	7.18748e-164	-3.3774e-163	2.1474e-163	6.23018e-164	-2.17263e-164	1.46309e-162	7.26103e-163	-2.55725e-163	-7.14706e-163	1.91584e-163	-3.07576e-163	2.44952e-163	-2.05536e-163	1.27573e-163	-7.25587e-163	-5.51363e-163	3.68586e-163	1.04538e-162	1.69537e-163	5.61953e-164	-3.24039e-163	-2.46381e-163	1.3209e-163	-3.90377e-163	1.21632e-162	0
-6.24725e-163	-8.28062e-163	1.57984e-163	5.525e-164	-9.29794e-164	7.18748e-164	-3.3774e-163	2.1474e-163	6.23018e-164	-2.17263e-164	1.46309e-162	7.26103e-163	-2.55725e-163	-7.14706e-163	1.91584e-163	-3.07576e-163	2.44952e-163	-2.05536e-163	1.27573e-163	-7.25587e-163	-5.51363e-163	3.68586e-163	1.04538e-162	1.69537e-163	5.61953e-164	-3.24039e-163	-2.46381e-163	1.3209e-163	-3.90377e-163	1.21632e-162	0
-6.24725e-163	-8.28062e-163	1.57984e-163	5.525e-164	-9.29794e-164	7.18748e-164	-3.3774e-163	2.1474e-163	6.23018e-164	-2.17263e-164	1.46309e-162	7.26103e-163	-2.55725e-163	-7.14706e-163	1.91584e-163	-3.07576e-163	2.44952e-163	-2.05536e-163	1.27573e-163	-7.25587e-163	-5.51363e-163	3.68586e-163	1.04538e-162	1.69537e-163	5.61953e-164	-3.24039e-163	-2.46381e-163	1.3209e-163	-3.90377e-163	1.21632e-162	0
-6.24725e-163	-8.28062e-163	1.57984e-163	5.525e-164	-9.29794e-164	7.18748e-164	-3.3774e-163	2.1474e-163	6.23018e-164	-2.17263e-164	1.46309e-162	7.26103e-163	-2.55725e-163	-7.14706e-163	1.91584e-163	-3.07576e-163	2.44952e-163	-2.05536e-163	1.27573e-163	-7.25587e-163	-5.51363e-163	3.68586e-163	1.04538e-162	1.69537e-163	5.61953e-164	-3.24039e-163	-2.46381e-163	1.3209e-163	-3.90377e-163	1.21632e-162	0
-6.24725e-163	-8.28062e-163	1.57984e-163	5.525e-164	-9.29794e-164	7.18748e-164	-3.3774e-163	2.1474e-163	6.23018e-164	-2.17263e-164	1.46309e-162	7.26103e-163	-2.55725e-163	-7.14706e-163	1.91584e-163	-3.07576e-163	2.44952e-163	-2.05536e-163	1.27573e-163	-7.25587e-163	-5.51363e-163	3.68586e-163	1.04538e-162	1.69537e-163	5.61953e-164	-3.24039e-163	-2.46381e-163	1.3209e-163	-3.90377e-163	1.21632e-162	0
-6.24725e-163	-8.28062e-163	1.57984e-163	5.525e-164	-9.29794e-164	7.18748e-164	-3.3774e-163	2.1474e-163	6.23018e-164	-2.17263e-164	1.46309e-162	7.26103e-163	-2.55725e-163	-7.14706e-163	1.91584e-163	-3.07576e-163	2.44952e-163	-2.05536e-163	1.27573e-163	-7.25587e-163	-5.51363e-163	3.68586e-163	1.04538e-162	1.69537e-163	5.61953e-164	-3.24039e-163	-2.46381e-163	1.3209e-163	-3.90377e-163	1.21632e-162	0
-6.24725e-163	-8.28062e-163	1.57984e-163	5.525e-164	-9.29794e-164	7.18748e-164	-3.3774e-163	2.1474e-163	6.23018e-164	-2.17263e-164	1.46309e-162	7.26103e-163	-2.55725e-163	-7.14706e-163	1.91584e-163	-3.07576e-163	2.44952e-163	-2.05536e-163	1.27573e-163	-7.25587e-163	-5.51363e-163	3.68586e-163	1.04538e-162	1.69537e-163	5.61953e-164	-3.24039e-163	-2.46381e-163	1.3209e-163	-3.90377e-163	1.21632e-162	0
-6.24725e-163	-8.28062e-163	1.57984e-163	5.525e-164	-9.29794e-164	7.18748e-164	-3.3774e-163	2.1474e-163	6.23018e-164	-2.17263e-164	1.46309e-162	7.26103e-163	-2.55725e-163	-7.14706e-163	1.91584e-163	-3.07576e-163	2.44952e-163	-2.05536e-163	1.27573e-163	-7.25587e-163	-5.51363e-163	3.68586e-163	1.04538e-162	1.69537e-163	5.61953e-164	-3.24039e-163	-2.46381e-163	1.3209e-163	-3.90377e-163	1.21632e-162	0
-6.24725e-163	-8.28062e-163	1.57984e-163	5.525e-164	-9.29794e-164	7.18748e-164	-3.3774e-163	2.1474e-163	6.23018e-164	-2.17263e-164	1.46309e-162	7.26103e-163	-2.55725e-163	-7.14706e-163	1.91584e-163	-3.07576e-163	2.44952e-163	-2.05536e-163	1.27573e-163	-7.25587e-163	-5.51363e-163	3.68586e-163	1.04538e-162	1.69537e-163	5.61953e-164	-3.24039e-163	-2.46381e-163	1.3209e-163	-3.90377e-163	1.21632e-162	0
-6.24725e-163	-8.28062e-163	1.57984e-163	5.525e-164	-9.29794e-164	7.18748e-164	-3.3774e-163	2.1474e-163	6.23018e-164	-2.17263e-164	1.46309e-162	7.26103e-163	-2.55725e-163	-7.14706e-163	1.91584e-163	-3.07576e-163	2.44952e-163	-2.05536e-163	1.27573e-163	-7.25587e-163	-5.51363e-163	3.68586e-163	1.04538e-162	1.69537e-163	5.61953e-164	-3.24039e-163	-2.46381e-163	1.3209e-163	-3.90377e-163	1.21632e-162	0
-6.24725e-163	-8.28062e-163	1.57984e-163	5.525e-164	-9.29794e-164	7.18748e-164	-3.3774e-163	2.1474e-163	6.23018e-164	-2.17263e-164	1.46309e-162	7.26103e-163	-2.55725e-163	-7.14706e-163	1.91584e-163	-3.07576e-163	2.44952e-163	-2.05536e-163	1.27573e-163	-7.25587e-163	-5.51363e-163	3.68586e-163	1.04538e-162	1.69537e-163	5.61953e-164	-3.24039e-163	-2.46381e-163	1.3209e-163	-3.90377e-163	1.21632e-162	0
-6.24725e-163	-8.28062e-163	1.57984e-163	5.525e-164	-9.29794e-164	7.18748e-164	-3.3774e-163	2.1474e-163	6.23018e-164	-2.17263e-164	1.46309e-162	7.26103e-163	-2.55725e-163	-7.14706e-163	1.91584e-163	-3.07576e-163	2.44952e-163	-2.05536e-163	1.27573e-163	-7.25587e-163	-5.51363e-163	3.68586e-163	1.04538e-162	1.69537e-163	5.61953e-164	-3.24039e-163	-2.46381e-163	1.3209e-163	-3.90377e-163	1.21632e-162	0
-6.24725e-163	-8.28062e-163	1.57984e-163	5.525e-164	-9.29794e-164	7.18748e-164	-3.3774e-163	2.1474e-163	6.23018e-164	-2.17263e-164	1.46309e-162	7.26103e-163	-2.55725e-163	-7.14706e-163	1.91584e-163	-3.07576e-163	2.44952e-163	-2.05536e-163	1.27573e-163	-7.25587e-163	-5.51363e-163	3.68586e-163	1.04538e-162	1.69537e-163	5.61953e-164	-3.24039e-163	-2.46381e-163	1.3209e-163	-3.90377e-163	1.21632e-162	0
-6.24725e-163	-8.28062e-163	1.57984e-163	5.525e-164	-9.29794e-164	7.18748e-164	-3.3774e-163	2.1474e-163	6.23018e-164	-2.17263e-164	1.46309e-162	7.26103e-163	-2.55725e-163	-7.14706e-163	1.91584e-163	-3.07576e-163	2.44952e-163	-2.05536e-163	1.27573e-163	-7.25587e-163	-5.51363e-163	3.68586e-163	1.04538e-162	1.69537e-163	5.61953e-164	-3.24039e-163	-2.46381e-163	1.3209e-163	-3.90377e-163	1.21632e-162	0
-6.24725e-163	-8.28062e-163	1.57984e-163	5.525e-164	-9.29794e-164	7.18748e-164	-3.3774e-163	2.1474e-163	6.23018e-164	-2.17263e-164	1.46309e-162	7.26103e-163	-2.55725e-163	-7.14706e-163	1.91584e-163	-3.07576e-163	2.44952e-163	-2.05536e-163	1.27573e-163	-7.25587e-163	-5.51363e-163	3.68586e-163	1.04538e-162	1.69537e-163	5.61953e-164	-3.24039e-163	-2.46381e-163	1.3209e-163	-3.90377e-163	1.21632e-162	0
-6.24725e-163	-8.28062e-163	1.57984e-163	5.525e-164	-9.29794e-164	7.18748e-164	-3.3774e-163	2.1474e-163	6.23018e-164	-2.17263e-164	1.46309e-162	7.26103e-163	-2.55725e-163	-7.14706e-163	1.91584e-163	-3.07576e-163	2.44952e-163	-2.05536e-163	1.27573e-163	-7.25587e-163	-5.51363e-163	3.68586e-163	1.04538e-162	1.69537e-163	5.61953e-164	-3.24039e-163	-2.46381e-163	1.3209e-163	-3.90377e-163	1.21632e-162	0
-6.24725e-163	-8.28062e-163	1.57984e-163	5.525e-164	-9.29794e-164	7.18748e-164	-3.3774e-163	2.1474e-163	6.23018e-164	-2.17263e-164	1.46309e-162	7.26103e-163	-2.55725e-163	-7.14706e-163	1.91584e-163	-3.07576e-163	2.44952e-163	-2.05536e-163	1.27573e-163	-7.25587e-163	-5.51363e-163	3.68586e-163	1.04538e-162	1.69537e-163	5.61953e-164	-3.24039e-163	-2.46381e-163	1.3209e-163	-3.90377e-163	1.21632e-162	0
-6.24725e-163	-8.28062e-163	1.57984e-163	5.525e-164	-9.29794e-164	7.18748e-164	-3.3774e-163	2.1474e-163	6.23018e-164	-2.17263e-164	1.46309e-162	7.26103e-163	-2.55725e-163	-7.14706e-163	1.91584e-163	-3.07576e-163	2.44952e-163	-2.05536e-163	1.27573e-163	-7.25587e-163	-5.51363e-163	3.68586e-163	1.04538e-162	1.69537e-163	5.61953e-164	-3.24039e-163	-2.46381e-163	1.3209e-163	-3.90377e-163	1.21632e-162	0
-6.24725e-163	-8.28062e-163	1.57984e-163	5.525e-164	-9.29794e-164	7.18748e-164	-3.3774e-163	2.1474e-163	6.23018e-164	-2.17263e-164	1.46309e-162	7.26103e-163	-2.55725e-163	-7.14706e-163	1.91584e-163	-3.07576e-163	2.44952e-163	-2.05536e-163	1.27573e-163	-7.25587e-163	-5.51363e-163	3.68586e-163	1.04538e-162	1.69537e-163	5.61953e-164	-3.24039e-163	-2.46381e-163	1.3209e-163	-3.90377e-163	1.21632e-162	0
-6.24725e-163	-8.28062e-163	1.57984e-163	5.525e-164	-9.29794e-164	7.18748e-164	-3.3774e-163	2.1474e-163	6.23018e-164	-2.17263e-164	1.46309e-162	7.26103e-163	-2.55725e-163	-7.14706e-163	1.91584e-163	-3.07576e-163	2.44952e-163	-2.05536e-163	1.27573e-163	-7.25587e-163	-5.51363e-163	3.68586e-163	1.04538e-162	1.69537e-163	5.61953e-164	-3.24039e-163	-2.46381e-163	1.3209e-163	-3.90377e-163	1.21632e-162	0
-6.24725e-163	-8.28062e-163	1.57984e-163	5.525e-164	-9.29794e-164	7.18748e-164	-3.3774e-163	2.1474e-163	6.23018e-164	-2.17263e-164	1.46309e-162	7.26103e-163	-2.55725e-163	-7.14706e-163	1.91584e-163	-3.07576e-163	2.44952e-163	-2.05536e-163	1.27573e-163	-7.25587e-163	-5.51363e-163	3.68586e-163	1.04538e-162	1.69537e-163	5.61953e-164	-3.24039e-163	-2.46381e-163	1.3209e-163	-3.90377e-163	1.21632e-162	0
-6.24725e-163	-8.28062e-163	1.57984e-163	5.525e-164	-9.29794e-164	7.18748e-164	-3.3774e-163	2.1474e-163	6.23018e-164	-2.17263e-164	1.46309e-162	7.26103e-163	-2.55725e-163	-7.14706e-163	1.91584e-163	-3.07576e-163	2.44952e-163	-2.05536e-163	1.27573e-163	-7.25587e-163	-5.51363e-163	3.68586e-163	1.04538e-162	1.69537e-163	5.61953e-164	-3.24039e-163	-2.46381e-163	1.3209e-163	-3.90377e-163	1.21632e-162	0
-6.24725e-163	-8.28062e-163	1.57984e-163	5.525e-164	-9.29794e-164	7.18748e-164	-3.3774e-163	2.1474e-163	6.23018e-164	-2.17263e-164	1.46309e-162	7.26103e-163	-2.55725e-163	-7.14706e-163	1.91584e-163	-3.07576e-163	2.44952e-163	-2.05536e-163	1.27573e-163	-7.25587e-163	-5.51363e-163	3.68586e-163	1.04538e-162	1.69537e-163	5.61953e-164	-3.24039e-163	-2.46381e-163	1.3209e-163	-3.90377e-163	1.21632e-162	0
-6.24725e-163	-8.28062e-163	1.57984e-163	5.525e-164	-9.29794e-164	7.18748e-164	-3.3774e-163	2.1474e-163	6.23018e-164	-2.17263e-164	1.46309e-162	7.26103e-163	-2.55725e-163	-7.14706e-163	1.91584e-163	-3.07576e-163	2.44952e-163	-2.05536e-163	1.27573e-163	-7.25587e-163	-5.51363e-163	3.68586e-163	1.04538e-162	1.69537e-163	5.61953e-164	-3.24039e-163	-2.46381e-163	1.3209e-163	-3.90377e-163	1.21632e-162	0
-6.24725e-163	-8.28062e-163	1.57984e-163	5.525e-164	-9.29794e-164	7.18748e-164	-3.3774e-163	2.1474e-163	6.23018e-164	-2.17263e-164	1.46309e-162	7.26103e-163	-2.55725e-163	-7.14706e-163	1.91584e-163	-3.07576e-163	2.44952e-163	-2.05536e-163	1.27573e-163	-7.25587e-163	-5.51363e-163	3.68586e-163	1.04538e-162	1.69537e-163	5.61953e-164	-3.24039e-163	-2.46381e-163	1.3209e-163	-3.90377e-163	1.21632e-162	0
-6.24725e-163	-8.28062e-163	1.57984e-163	5.525e-164	-9.29794e-164	7.18748e-164	-3.3774e-163	2.1474e-163	6.23018e-164	-2.17263e-164	1.46309e-162	7.26103e-163	-2.55725e-163	-7.14706e-163	1.91584e-163	-3.07576e-163	2.44952e-163	-2.05536e-163	1.27573e-163	-7.25587e-163	-5.51363e-163	3.68586e-163	1.04538e-162	1.69537e-163	5.61953e-164	-3.24039e-163	-2.46381e-163	1.3209e-163	-3.90377e-163	1.21632e-162	0
-6.24725e-163	-8.28062e-163	1.57984e-163	5.525e-164	-9.29794e-164	7.18748e-164	-3.3774e-163	2.1474e-163	6.23018e-164	-2.17263e-164	1.46309e-162	7.26103e-163	-2.55725e-163	-7.14706e-163	1.91584e-163	-3.07576e-163	2.44952e-163	-2.05536e-163	1.27573e-163	-7.25587e-163	-5.51363e-163	3.68586e-163	1.04538e-162	1.69537e-163	5.61953e-164	-3.24039e-163	-2.46381e-163	1.3209e-163	-3.90377e-163	1.21632e-162	0
-6.24725e-163	-8.28062e-163	1.57984e-163	5.525e-164	-9.29794e-164	7.18748e-164	-3.3774e-163	2.1474e-163	6.23018e-164	-2.17263e-164	1.46309e-162	7.26103e-163	-2.55725e-163	-7.14706e-163	1.91584e-163	-3.07576e-163	2.44952e-163	-2.05536e-163	1.27573e-163	-7.25587e-163	-5.51363e-163	3.68586e-163	1.04538e-162	1.69537e-163	5.61953e-164	-3.24039e-163	-2.46381e-163	1.3209e-163	-3.90377e-163	1.21632e-162	0
-6.24725e-163	-8.28062e-163	1.57984e-163	5.525e-164	-9.29794e-164	7.18748e-164	-3.3774e-163	2.1474e-163	6.23018e-164	-2.17263e-164	1.46309e-162	7.26103e-163	-2.55725e-163	-7.14706e-163	1.91584e-163	-3.07576e-163	2.44952e-163	-2.05536e-163	1.27573e-163	-7.25587e-163	-5.51363e-163	3.68586e-163	1.04538e-162	1.69537e-163	5.61953e-164	-3.24039e-163	-2.46381e-163	1.3209e-163	-3.90377e-163	1.21632e-162	0
-6.24725e-163	-8.28062e-163	1.57984e-163	5.525e-164	-9.29794e-164	7.18748e-164	-3.3774e-163	2.1474e-163	6.23018e-164	-2.17263e-164	1.46309e-162	7.26103e-163	-2.55725e-163	-7.14706e-163	1.91584e-163	-3.07576e-163	2.44952e-163	-2.05536e-163	1.27573e-163	-7.25587e-163	-5.51363e-163	3.68586e-163	1.04538e-162	1.69537e-163	5.61953e-164	-3.24039e-163	-2.46381e-163	1.3209e-163	-3.90377e-163	1.21632e-162	0
-6.24725e-163	-8.28062e-163	1.57984e-163	5.525e-164	-9.29794e-164	7.18748e-164	-3.3774e-163	2.1474e-163	6.23018e-164	-2.17263e-164	1.46309e-162	7.26103e-163	-2.55725e-163	-7.14706e-163	1.91584e-163	-3.07576e-163	2.44952e-163	-2.05536e-163	1.27573e-163	-7.25587e-163	-5.51363e-163	3.68586e-163	1.04538e-162	1.69537e-163	5.61953e-164	-3.24039e-163	-2.46381e-163	1.3209e-163	-3.90377e-163	1.21632e-162	0
-6.24725e-163	-8.28062e-163	1.57984e-163	5.525e-164	-9.29794e-164	7.18748e-164	-3.3774e-163	2.1474e-163	6.23018e-164	-2.17263e-164	1.46309e-162	7.26103e-163	-2.55725e-163	-7.14706e-163	1.91584e-163	-3.07576e-163	2.44952e-163	-2.05536e-163	1.27573e-163	-7.25587e-163	-5.51363e-163	3.68586e-163	1.04538e-162	1.69537e-163	5.61953e-164	-3.24039e-163	-2.46381e-163	1.3209e-163	-3.90377e-163	1.21632e-162	0
-6.24725e-163	-8.28062e-163	1.57984e-163	5.525e-164	-9.29794e-164	7.18748e-164	-3.3774e-163	2.1474e-163	6.23018e-164	-2.17263e-164	1.46309e-162	7.26103e-163	-2.55725e-163	-7.14706e-163	1.91584e-163	-3.07576e-163	2.44952e-163	-2.05536e-163	1.27573e-163	-7.25587e-163	-5.51363e-163	3.68586e-163	1.04538e-162	1.69537e-163	5.61953e-164	-3.24039e-163	-2.46381e-163	1.3209e-163	-3.90377e-163	1.21632e-162	0
-6.24725e-163	-8.28062e-163	1.57984e-163	5.525e-164	-9.29794e-164	7.18748e-164	-3.3774e-163	2.1474e-163	6.23018e-164	-2.17263e-164	1.46309e-162	7.26103e-163	-2.55725e-163	-7.14706e-163	1.91584e-163	-3.07576e-163	2.44952e-163	-2.05536e-163	1.27573e-163	-7.25587e-163	-5.51363e-163	3.68586e-163	1.04538e-162	1.69537e-163	5.61953e-164	-3.24039e-163	-2.46381e-163	1.3209e-163	-3.90377e-163	1.21632e-162	0
-6.24725e-163	-8.28062e-163	1.57984e-163	5.525e-164	-9.29794e-164	7.18748e-164	-3.3774e-163	2.1474e-163	6.23018e-164	-2.17263e-164	1.46309e-162	7.26103e-163	-2.55725e-163	-7.14706e-163	1.91584e-163	-3.07576e-163	2.44952e-163	-2.05536e-163	1.27573e-163	-7.25587e-163	-5.51363e-163	3.68586e-163	1.04538e-162	1.69537e-163	5.61953e-164	-3.24039e-163	-2.46381e-163	1.3209e-163	-3.90377e-163	1.21632e-162	0
-6.24725e-163	-8.28062e-163	1.57984e-163	5.525e-164	-9.29794e-164	7.18748e-164	-3.3774e-163	2.1474e-163	6.23018e-164	-2.17263e-164	1.46309e-162	7.26103e-163	-2.55725e-163	-7.14706e-163	1.91584e-163	-3.07576e-163	2.44952e-163	-2.05536e-163	1.27573e-163	-7.25587e-163	-5.51363e-163	3.68586e-163	1.04538e-162	1.69537e-163	5.61953e-164	-3.24039e-163	-2.46381e-163	1.3209e-163	-3.90377e-163	1.21632e-162	0
-6.24725e-163	-8.28062e-163	1.57984e-163	5.525e-164	-9.29794e-164	7.18748e-164	-3.3774e-163	2.1474e-163	6.23018e-164	-2.17263e-164	1.46309e-162	7.26103e-163	-2.55725e-163	-7.14706e-163	1.91584e-163	-3.07576e-163	2.44952e-163	-2.05536e-163	1.27573e-163	-7.25587e-163	-5.51363e-163	3.68586e-163	1.04538e-162	1.69537e-163	5.61953e-164	-3.24039e-163	-2.46381e-163	1.3209e-163	-3.90377e-163	1.21632e-162	0
-6.24725e-163	-8.28062e-163	1.57984e-163	5.525e-164	-9.29794e-164	7.18748e-164	-3.3774e-163	2.1474e-163	6.23018e-164	-2.17263e-164	1.46309e-162	7.26103e-163	-2.55725e-163	-7.14706e-163	1.91584e-163	-3.07576e-163	2.44952e-163	-2.05536e-163	1.27573e-163	-7.25587e-163	-5.51363e-163	3.68586e-163	1.04538e-162	1.69537e-163	5.61953e-164	-3.24039e-163	-2.46381e-163	1.3209e-163	-3.90377e-163	1.21632e-162	0
-6.24725e-163	-8.28062e-163	1.57984e-163	5.525e-164	-9.29794e-164	7.18748e-164	-3.3774e-163	2.1474e-163	6.23018e-164	-2.17263e-164	1.46309e-162	7.26103e-163	-2.55725e-163	-7.14706e-163	1.91584e-163	-3.07576e-163	2.44952e-163	-2.05536e-163	1.27573e-163	-7.25587e-163	-5.51363e-163	3.68586e-163	1.04538e-162	1.69537e-163	5.61953e-164	-3.24039e-163	-2.46381e-163	1.3209e-163	-3.90377e-163	1.21632e-162	0
-6.24725e-163	-8.28062e-163	1.57984e-163	5.525e-164	-9.29794e-164	7.18748e-164	-3.3774e-163	2.1474e-163	6.23018e-164	-2.17263e-164	1.46309e-162	7.26103e-163	-2.55725e-163	-7.14706e-163	1.91584e-163	-3.07576e-163	2.44952e-163	-2.05536e-163	1.27573e-163	-7.25587e-163	-5.51363e-163	3.68586e-163	1.04538e-162	1.69537e-163	5.61953e-164	-3.24039e-163	-2.46381e-163	1.3209e-163	-3.90377e-163	1.21632e-162	0
-6.24725e-163	-8.28062e-163	1.57984e-163	5.525e-164	-9.29794e-164	7.18748e-164	-3.3774e-163	2.1474e-163	6.23018e-164	-2.17263e-164	1.46309e-162	7.26103e-163	-2.55725e-163	-7.14706e-163	1.91584e-163	-3.07576e-163	2.44952e-163	-2.05536e-163	1.27573e-163	-7.25587e-163	-5.51363e-163	3.68586e-163	1.04538e-162	1.69537e-163	5.61953e-164	-3.24039e-163	-2.46381e-163	1.3209e-163	-3.90377e-163	1.21632e-162	0
-6.24725e-163	-8.28062e-163	1.57984e-163	5.525e-164	-9.29794e-164	7.18748e-164	-3.3774e-163	2.1474e-163	6.23018e-164	-2.17263e-164	1.46309e-162	7.26103e-163	-2.55725e-163	-7.14706e-163	1.91584e-163	-3.07576e-163	2.44952e-163	-2.05536e-163	1.27573e-163	-7.25587e-163	-5.51363e-163	3.68586e-163	1.04538e-162	1.69537e-163	5.61953e-164	-3.24039e-163	-2.46381e-163	1.3209e-163	-3.90377e-163	1.21632e-162	0
-6.24725e-163	-8.28062e-163	1.57984e-163	5.525e-164	-9.29794e-164	7.18748e-164	-3.3774e-163	2.1474e-163	6.23018e-164	-2.17263e-164	1.46309e-162	7.26103e-163	-2.55725e-163	-7.14706e-163	1.91584e-163	-3.07576e-163	2.44952e-163	-2.05536e-163	1.27573e-163	-7.25587e-163	-5.51363e-163	3.68586e-163	1.04538e-162	1.69537e-163	5.61953e-164	-3.24039e-163	-2.46381e-163	1.3209e-163	-3.90377e-163	1.21632e-162	0
-6.24725e-163	-8.28062e-163	1.57984e-163	5.525e-164	-9.29794e-164	7.18748e-164	-3.3774e-163	2.1474e-163	6.23018e-164	-2.17263e-164	1.46309e-162	7.26103e-163	-2.55725e-163	-7.14706e-163	1.91584e-163	-3.07576e-163	2.44952e-163	-2.05536e-163	1.27573e-163	-7.25587e-163	-5.51363e-163	3.68586e-163	1.04538e-162	1.69537e-163	5.61953e-164	-3.24039e-163	-2.46381e-163	1.3209e-163	-3.90377e-163	1.21632e-162	0
-6.24725e-163	-8.28062e-163	1.57984e-163	5.525e-164	-9.29794e-164	7.18748e-164	-3.3774e-163	2.1474e-163	6.23018e-164	-2.17263e-164	1.46309e-162	7.26103e-163	-2.55725e-163	-7.14706e-163	1.91584e-163	-3.07576e-163	2.44952e-163	-2.05536e-163	1.27573e-163	-7.25587e-163	-5.51363e-163	3.68586e-163	1.04538e-162	1.69537e-163	5.61953e-164	-3.24039e-163	-2.46381e-163	1.3209e-163	-3.90377e-163	1.21632e-162	0
-6.24725e-163	-8.28062e-163	1.57984e-163	5.525e-164	-9.29794e-164	7.18748e-164	-3.3774e-163	2.1474e-163	6.23018e-164	-2.17263e-164	1.46309e-162	7.26103e-163	-2.55725e-163	-7.14706e-163	1.91584e-163	-3.07576e-163	2.44952e-163	-2.05536e-163	1.27573e-163	-7.25587e-163	-5.51363e-163	3.68586e-163	1.04538e-162	1.69537e-163	5.61953e-164	-3.24039e-163	-2.46381e-163	1.3209e-163	-3.90377e-163	1.21632e-162	0
-6.24725e-163	-8.28062e-163	1.57984e-163	5.525e-164	-9.29794e-164	7.18748e-164	-3.3774e-163	2.1474e-163	6.23018e-164	-2.17263e-164	1.46309e-162	7.26103e-163	-2.55725e-163	-7.14706e-163	1.91584e-163	-3.07576e-163	2.44952e-163	-2.05536e-163	1.27573e-163	-7.25587e-163	-5.51363e-163	3.68586e-163	1.04538e-162	1.69537e-163	5.61953e-164	-3.24039e-163	-2.46381e-163	1.3209e-163	-3.90377e-163	1.21632e-162	0
-6.24725e-163	-8.28062e-163	1.57984e-163	5.525e-164	-9.29794e-164	7.18748e-164	-3.3774e-163	2.1474e-163	6.23018e-164	-2.17263e-164	1.46309e-162	7.26103e-163	-2.55725e-163	-7.14706e-163	1.91584e-163	-3.07576e-163	2.44952e-163	-2.05536e-163	1.27573e-163	-7.25587e-163	-5.51363e-163	3.68586e-163	1.04538e-162	1.69537e-163	5.61953e-164	-3.24039e-163	-2.46381e-163	1.3209e-163	-3.90377e-163	1.21632e-162	0
-6.24725e-163	-8.28062e-163	1.57984e-163	5.525e-164	-9.29794e-164	7.18748e-164	-3.3774e-163	2.1474e-163	6.23018e-164	-2.17263e-164	1.46309e-162	7.26103e-163	-2.55725e-163	-7.14706e-163	1.91584e-163	-3.07576e-163	2.44952e-163	-2.05536e-163	1.27573e-163	-7.25587e-163	-5.51363e-163	3.68586e-163	1.04538e-162	1.69537e-163	5.61953e-164	-3.24039e-163	-2.46381e-163	1.3209e-163	-3.90377e-163	1.21632e-162	0
-6.24725e-163	-8.28062e-163	1.57984e-163	5.525e-164	-9.29794e-164	7.18748e-164	-3.3774e-163	2.1474e-163	6.23018e-164	-2.17263e-164	1.46309e-162	7.26103e-163	-2.55725e-163	-7.14706e-163	1.91584e-163	-3.07576e-163	2.44952e-163	-2.05536e-163	1.27573e-163	-7.25587e-163	-5.51363e-163	3.68586e-163	1.04538e-162	1.69537e-163	5.61953e-164	-3.24039e-163	-2.46381e-163	1.3209e-163	-3.90377e-163	1.21632e-162	0
-6.24725e-163	-8.28062e-163	1.57984e-163	5.525e-164	-9.29794e-164	7.18748e-164	-3.3774e-163	2.1474e-163	6.23018e-164	-2.17263e-164	1.46309e-162	7.26103e-163	-2.55725e-163	-7.14706e-163	1.91584e-163	-3.07576e-163	2.44952e-163	-2.05536e-163	1.27573e-163	-7.25587e-163	-5.51363e-163	3.68586e-163	1.04538e-162	1.69537e-163	5.61953e-164	-3.24039e-163	-2.46381e-163	1.3209e-163	-3.90377e-163	1.21632e-162	0
-6.24725e-163	-8.28062e-163	1.57984e-163	5.525e-164	-9.29794e-164	7.18748e-164	-3.3774e-163	2.1474e-163	6.23018e-164	-2.17263e-164	1.46309e-162	7.26103e-163	-2.55725e-163	-7.14706e-163	1.91584e-163	-3.07576e-163	2.44952e-163	-2.05536e-163	1.27573e-163	-7.25587e-163	-5.51363e-163	3.68586e-163	1.04538e-162	1.69537e-163	5.61953e-164	-3.24039e-163	-2.46381e-163	1.3209e-163	-3.90377e-163	1.21632e-162	0
-6.24725e-163	-8.28062e-163	1.57984e-163	5.525e-164	-9.29794e-164	7.18748e-164	-3.3774e-163	2.1474e-163	6.23018e-164	-2.17263e-164	1.46309e-162	7.26103e-163	-2.55725e-163	-7.14706e-163	1.91584e-163	-3.07576e-163	2.44952e-163	-2.05536e-163	1.27573e-163	-7.25587e-163	-5.51363e-163	3.68586e-163	1.04538e-162	1.69537e-163	5.61953e-164	-3.24039e-163	-2.46381e-163	1.3209e-163	-3.90377e-163	1.21632e-162	0
-6.24725e-163	-8.28062e-163	1.57984e-163	5.525e-164	-9.29794e-164	7.18748e-164	-3.3774e-163	2.1474e-163	6.23018e-164	-2.17263e-164	1.46309e-162	7.26103e-163	-2.55725e-163	-7.14706e-163	1.91584e-163	-3.07576e-163	2.44952e-163	-2.05536e-163	1.27573e-163	-7.25587e-163	-5.51363e-163	3.68586e-163	1.04538e-162	1.69537e-163	5.61953e-164	-3.24039e-163	-2.46381e-163	1.3209e-163	-3.90377e-163	1.21632e-162	0
-6.24725e-163	-8.28062e-163	1.57984e-163	5.525e-164	-9.29794e-164	7.18748e-164	-3.3774e-163	2.1474e-163	6.23018e-164	-2.17263e-164	1.46309e-162	7.26103e-163	-2.55725e-163	-7.14706e-163	1.91584e-163	-3.07576e-163	2.44952e-163	-2.05536e-163	1.27573e-163	-7.25587e-163	-5.51363e-163	3.68586e-163	1.04538e-162	1.69537e-163	5.61953e-164	-3.24039e-163	-2.46381e-163	1.3209e-163	-3.90377e-163	1.21632e-162	0
-6.24725e-163	-8.28062e-163	1.57984e-163	5.525e-164	-9.29794e-164	7.18748e-164	-3.3774e-163	2.1474e-163	6.23018e-164	-2.17263e-164	1.46309e-162	7.26103e-163	-2.55725e-163	-7.14706e-163	1.91584e-163	-3.07576e-163	2.44952e-163	-2.05536e-163	1.27573e-163	-7.25587e-163	-5.51363e-163	3.68586e-163	1.04538e-162	1.69537e-163	5.61953e-164	-3.24039e-163	-2.46381e-163	1.3209e-163	-3.90377e-163	1.21632e-162	0
-6.24725e-163	-8.28062e-163	1.57984e-163	5.525e-164	-9.29794e-164	7.18748e-164	-3.3774e-163	2.1474e-163	6.23018e-164	-2.17263e-164	1.46309e-162	7.26103e-163	-2.55725e-163	-7.14706e-163	1.91584e-163	-3.07576e-163	2.44952e-163	-2.05536e-163	1.27573e-163	-7.25587e-163	-5.51363e-163	3.68586e-163	1.04538e-162	1.69537e-163	5.61953e-164	-3.24039e-163	-2.46381e-163	1.3209e-163	-3.90377e-163	1.21632e-162	0
-6.24725e-163	-8.28062e-163	1.57984e-163	5.525e-164	-9.29794e-164	7.18748e-164	-3.3774e-163	2.1474e-163	6.23018e-164	-2.17263e-164	1.46309e-162	7.26103e-163	-2.55725e-163	-7.14706e-163	1.91584e-163	-3.07576e-163	2.44952e-163	-2.05536e-163	1.27573e-163	-7.25587e-163	-5.51363e-163	3.68586e-163	1.04538e-162	1.69537e-163	5.61953e-164	-3.24039e-163	-2.46381e-163	1.3209e-163	-3.90377e-163	1.21632e-162	0
-6.24725e-163	-8.28062e-163	1.57984e-163	5.525e-164	-9.29794e-164	7.18748e-164	-3.3774e-163	2.1474e-163	6.23018e-164	-2.17263e-164	1.46309e-162	7.26103e-163	-2.55725e-163	-7.14706e-163	1.91584e-163	-3.07576e-163	2.44952e-163	-2.05536e-163	1.27573e-163	-7.25587e-163	-5.51363e-163	3.68586e-163	1.04538e-162	1.69537e-163	5.61953e-164	-3.24039e-163	-2.46381e-163	1.3209e-163	-3.90377e-163	1.21632e-162	0
-6.24725e-163	-8.28062e-163	1.57984e-163	5.525e-164	-9.29794e-164	7.18748e-164	-3.3774e-163	2.1474e-163	6.23018e-164	-2.17263e-164	1.46309e-162	7.26103e-163	-2.55725e-163	-7.14706e-163	1.91584e-163	-3.07576e-163	2.44952e-163	-2.05536e-163	1.27573e-163	-7.25587e-163	-5.51363e-163	3.68586e-163	1.04538e-162	1.69537e-163	5.61953e-164	-3.24039e-163	-2.46381e-163	1.3209e-163	-3.90377e-163	1.21632e-162	0
-6.24725e-163	-8.28062e-163	1.57984e-163	5.525e-164	-9.29794e-164	7.18748e-164	-3.3774e-163	2.1474e-163	6.23018e-164	-2.17263e-164	1.46309e-162	7.26103e-163	-2.55725e-163	-7.14706e-163	1.91584e-163	-3.07576e-163	2.44952e-163	-2.05536e-163	1.27573e-163	-7.25587e-163	-5.51363e-163	3.68586e-163	1.04538e-162	1.69537e-163	5.61953e-164	-3.24039e-163	-2.46381e-163	1.3209e-163	-3.90377e-163	1.21632e-162	0
-6.24725e-163	-8.28062e-163	1.57984e-163	5.525e-164	-9.29794e-164	7.18748e-164	-3.3774e-163	2.1474e-163	6.23018e-164	-2.17263e-164	1.46309e-162	7.26103e-163	-2.55725e-163	-7.14706e-163	1.91584e-163	-3.07576e-163	2.44952e-163	-2.05536e-163	1.27573e-163	-7.25587e-163	-5.51363e-163	3.68586e-163	1.04538e-162	1.69537e-163	5.61953e-164	-3.24039e-163	-2.46381e-163	1.3209e-163	-3.90377e-163	1.21632e-162	0
-6.24725e-163	-8.28062e-163	1.57984e-163	5.525e-164	-9.29794e-164	7.18748e-164	-3.3774e-163	2.1474e-163	6.23018e-164	-2.17263e-164	1.46309e-162	7.26103e-163	-2.55725e-163	-7.14706e-163	1.91584e-163	-3.07576e-163	2.44952e-163	-2.05536e-163	1.27573e-163	-7.25587e-163	-5.51363e-163	3.68586e-163	1.04538e-162	1.69537e-163	5.61953e-164	-3.24039e-163	-2.46381e-163	1.3209e-163	-3.90377e-163	1.21632e-162	0
-6.24725e-163	-8.28062e-163	1.57984e-163	5.525e-164	-9.29794e-164	7.18748e-164	-3.3774e-163	2.1474e-163	6.23018e-164	-2.17263e-164	1.46309e-162	7.26103e-163	-2.55725e-163	-7.14706e-163	1.91584e-163	-3.07576e-163	2.44952e-163	-2.05536e-163	1.27573e-163	-7.25587e-163	-5.51363e-163	3.68586e-163	1.04538e-162	1.69537e-163	5.61953e-164	-3.24039e-163	-2.46381e-163	1.3209e-163	-3.90377e-163	1.21632e-162	0
-6.24725e-163	-8.28062e-163	1.57984e-163	5.525e-164	-9.29794e-164	7.18748e-164	-3.3774e-163	2.1474e-163	6.23018e-164	-2.17263e-164	1.46309e-162	7.26103e-163	-2.55725e-163	-7.14706e-163	1.91584e-163	-3.07576e-163	2.44952e-163	-2.05536e-163	1.27573e-163	-7.25587e-163	-5.51363e-163	3.68586e-163	1.04538e-162	1.69537e-163	5.61953e-164	-3.24039e-163	-2.46381e-163	1.3209e-163	-3.90377e-163	1.21632e-162	0
-6.24725e-163	-8.28062e-163	1.57984e-163	5.525e-164	-9.29794e-164	7.18748e-164	-3.3774e-163	2.1474e-163	6.23018e-164	-2.17263e-164	1.46309e-162	7.26103e-163	-2.55725e-163	-7.14706e-163	1.91584e-163	-3.07576e-163	2.44952e-163	-2.05536e-163	1.27573e-163	-7.25587e-163	-5.51363e-163	3.68586e-163	1.04538e-162	1.69537e-163	5.61953e-164	-3.24039e-163	-2.46381e-163	1.3209e-163	-3.90377e-163	1.21632e-162	0
-6.24725e-163	-8.28062e-163	1.57984e-163	5.525e-164	-9.29794e-164	7.18748e-164	-3.3774e-163	2.1474e-163	6.23018e-164	-2.17263e-164	1.46309e-162	7.26103e-163	-2.55725e-163	-7.14706e-163	1.91584e-163	-3.07576e-163	2.44952e-163	-2.05536e-163	1.27573e-163	-7.25587e-163	-5.51363e-163	3.68586e-163	1.04538e-162	1.69537e-163	5.61953e-164	-3.24039e-163	-2.46381e-163	1.3209e-163	-3.90377e-163	1.21632e-162	0
-6.24725e-163	-8.28062e-163	1.57984e-163	5.525e-164	-9.29794e-164	7.18748e-164	-3.3774e-163	2.1474e-163	6.23018e-164	-2.17263e-164	1.46309e-162	7.26103e-163	-2.55725e-163	-7.14706e-163	1.91584e-163	-3.07576e-163	2.44952e-163	-2.05536e-163	1.27573e-163	-7.25587e-163	-5.51363e-163	3.68586e-163	1.04538e-162	1.69537e-163	5.61953e-164	-3.24039e-163	-2.46381e-163	1.3209e-163	-3.90377e-163	1.21632e-162	0
-6.24725e-163	-8.28062e-163	1.57984e-163	5.525e-164	-9.29794e-164	7.18748e-164	-3.3774e-163	2.1474e-163	6.23018e-164	-2.17263e-164	1.46309e-162	7.26103e-163	-2.55725e-163	-7.14706e-163	1.91584e-163	-3.07576e-163	2.44952e-163	-2.05536e-163	1.27573e-163	-7.25587e-163	-5.51363e-163	3.68586e-163	1.04538e-162	1.69537e-163	5.61953e-164	-3.24039e-163	-2.46381e-163	1.3209e-163	-3.90377e-163	1.21632e-162	0
-6.24725e-163	-8.28062e-163	1.57984e-163	5.525e-164	-9.29794e-164	7.18748e-164	-3.3774e-163	2.1474e-163	6.23018e-164	-2.17263e-164	1.46309e-162	7.26103e-163	-2.55725e-163	-7.14706e-163	1.91584e-163	-3.07576e-163	2.44952e-163	-2.05536e-163	1.27573e-163	-7.25587e-163	-5.51363e-163	3.68586e-163	1.04538e-162	1.69537e-163	5.61953e-164	-3.24039e-163	-2.46381e-163	1.3209e-163	-3.90377e-163	1.21632e-162	0
-6.24725e-163	-8.28062e-163	1.57984e-163	5.525e-164	-9.29794e-164	7.18748e-164	-3.3774e-163	2.1474e-163	6.23018e-164	-2.17263e-164	1.46309e-162	7.26103e-163	-2.55725e-163	-7.14706e-163	1.91584e-163	-3.07576e-163	2.44952e-163	-2.05536e-163	1.27573e-163	-7.25587e-163	-5.51363e-163	3.68586e-163	1.04538e-162	1.69537e-163	5.61953e-164	-3.24039e-163	-2.46381e-163	1.3209e-163	-3.90377e-163	1.21632e-162	0
-6.24725e-163	-8.28062e-163	1.57984e-163	5.525e-164	-9.29794e-164	7.18748e-164	-3.3774e-163	2.1474e-163	6.23018e-164	-2.17263e-164	1.46309e-162	7.26103e-163	-2.55725e-163	-7.14706e-163	1.91584e-163	-3.07576e-163	2.44952e-163	-2.05536e-163	1.27573e-163	-7.25587e-163	-5.51363e-163	3.68586e-163	1.04538e-162	1.69537e-163	5.61953e-164	-3.24039e-163	-2.46381e-163	1.3209e-163	-3.90377e-163	1.21632e-162	0
-6.24725e-163	-8.28062e-163	1.57984e-163	5.525e-164	-9.29794e-164	7.18748e-164	-3.3774e-163	2.1474e-163	6.23018e-164	-2.17263e-164	1.46309e-162	7.26103e-163	-2.55725e-163	-7.14706e-163	1.91584e-163	-3.07576e-163	2.44952e-163	-2.05536e-163	1.27573e-163	-7.25587e-163	-5.51363e-163	3.68586e-163	1.04538e-162	1.69537e-163	5.61953e-164	-3.24039e-163	-2.46381e-163	1.3209e-163	-3.90377e-163	1.21632e-162	0
-6.24725e-163	-8.28062e-163	1.57984e-163	5.525e-164	-9.29794e-164	7.18748e-164	-3.3774e-163	2.1474e-163	6.23018e-164	-2.17263e-164	1.46309e-162	7.26103e-163	-2.55725e-163	-7.14706e-163	1.91584e-163	-3.07576e-163	2.44952e-163	-2.05536e-163	1.27573e-163	-7.25587e-163	-5.51363e-163	3.68586e-163	1.04538e-162	1.69537e-163	5.61953e-164	-3.24039e-163	-2.46381e-163	1.3209e-163	-3.90377e-163	1.21632e-162	0
-6.24725e-163	-8.28062e-163	1.57984e-163	5.525e-164	-9.29794e-164	7.18748e-164	-3.3774e-163	2.1474e-163	6.23018e-164	-2.17263e-164	1.46309e-162	7.26103e-163	-2.55725e-163	-7.14706e-163	1.91584e-163	-3.07576e-163	2.44952e-163	-2.05536e-163	1.27573e-163	-7.25587e-163	-5.51363e-163	3.68586e-163	1.04538e-162	1.69537e-163	5.61953e-164	-3.24039e-163	-2.46381e-163	1.3209e-163	-3.90377e-163	1.21632e-162	0
-6.24725e-163	-8.28062e-163	1.57984e-163	5.525e-164	-9.29794e-164	7.18748e-164	-3.3774e-163	2.1474e-163	6.23018e-164	-2.17263e-164	1.46309e-162	7.26103e-163	-2.55725e-163	-7.14706e-163	1.91584e-163	-3.07576e-163	2.44952e-163	-2.05536e-163	1.27573e-163	-7.25587e-163	-5.51363e-163	3.68586e-163	1.04538e-162	1.69537e-163	5.61953e-164	-3.24039e-163	-2.46381e-163	1.3209e-163	-3.90377e-163	1.21632e-162	0
-6.24725e-163	-8.28062e-163	1.57984e-163	5.525e-164	-9.29794e-164	7.18748e-164	-3.3774e-163	2.1474e-163	6.23018e-164	-2.17263e-164	1.46309e-162	7.26103e-163	-2.55725e-163	-7.14706e-163	1.91584e-163	-3.07576e-163	2.44952e-163	-2.05536e-163	1.27573e-163	-7.25587e-163	-5.51363e-163	3.68586e-163	1.04538e-162	1.69537e-163	5.61953e-164	-3.24039e-163	-2.46381e-163	1.3209e-163	-3.90377e-163	1.21632e-162	0
-6.24725e-163	-8.28062e-163	1.57984e-163	5.525e-164	-9.29794e-164	7.18748e-164	-3.3774e-163	2.1474e-163	6.23018e-164	-2.17263e-164	1.46309e-162	7.26103e-163	-2.55725e-163	-7.14706e-163	1.91584e-163	-3.07576e-163	2.44952e-163	-2.05536e-163	1.27573e-163	-7.25587e-163	-5.51363e-163	3.68586e-163	1.04538e-162	1.69537e-163	5.61953e-164	-3.24039e-163	-2.46381e-163	1.3209e-163	-3.90377e-163	1.21632e-162	0
-6.24725e-163	-8.28062e-163	1.57984e-163	5.525e-164	-9.29794e-164	7.18748e-164	-3.3774e-163	2.1474e-163	6.23018e-164	-2.17263e-164	1.46309e-162	7.26103e-163	-2.55725e-163	-7.14706e-163	1.91584e-163	-3.07576e-163	2.44952e-163	-2.05536e-163	1.27573e-163	-7.25587e-163	-5.51363e-163	3.68586e-163	1.04538e-162	1.69537e-163	5.61953e-164	-3.24039e-163	-2.46381e-163	1.3209e-163	-3.90377e-163	1.21632e-162	0
-6.24725e-163	-8.28062e-163	1.57984e-163	5.525e-164	-9.29794e-164	7.18748e-164	-3.3774e-163	2.1474e-163	6.23018e-164	-2.17263e-164	1.46309e-162	7.26103e-163	-2.55725e-163	-7.14706e-163	1.91584e-163	-3.07576e-163	2.44952e-163	-2.05536e-163	1.27573e-163	-7.25587e-163	-5.51363e-163	3.68586e-163	1.04538e-162	1.69537e-163	5.61953e-164	-3.24039e-163	-2.46381e-163	1.3209e-163	-3.90377e-163	1.21632e-162	0
-6.24725e-163	-8.28062e-163	1.57984e-163	5.525e-164	-9.29794e-164	7.18748e-164	-3.3774e-163	2.1474e-163	6.23018e-164	-2.17263e-164	1.46309e-162	7.26103e-163	-2.55725e-163	-7.14706e-163	1.91584e-163	-3.07576e-163	2.44952e-163	-2.05536e-163	1.27573e-163	-7.25587e-163	-5.51363e-163	3.68586e-163	1.04538e-162	1.69537e-163	5.61953e-164	-3.24039e-163	-2.46381e-163	1.3209e-163	-3.90377e-163	1.21632e-162	0
-6.24725e-163	-8.28062e-163	1.57984e-163	5.525e-164	-9.29794e-164	7.18748e-164	-3.3774e-163	2.1474e-163	6.23018e-164	-2.17263e-164	1.46309e-162	7.26103e-163	-2.55725e-163	-7.14706e-163	1.91584e-163	-3.07576e-163	2.44952e-163	-2.05536e-163	1.27573e-163	-7.25587e-163	-5.51363e-163	3.68586e-163	1.04538e-162	1.69537e-163	5.61953e-164	-3.24039e-163	-2.46381e-163	1.3209e-163	-3.90377e-163	1.21632e-162	0
-6.24725e-163	-8.28062e-163	1.57984e-163	5.525e-164	-9.29794e-164	7.18748e-164	-3.3774e-163	2.1474e-163	6.23018e-164	-2.17263e-164	1.46309e-162	7.26103e-163	-2.55725e-163	-7.14706e-163	1.91584e-163	-3.07576e-163	2.44952e-163	-2.05536e-163	1.27573e-163	-7.25587e-163	-5.51363e-163	3.68586e-163	1.04538e-162	1.69537e-163	5.61953e-164	-3.24039e-163	-2.46381e-163	1.3209e-163	-3.90377e-163	1.21632e-162	0
-6.24725e-163	-8.28062e-163	1.57984e-163	5.525e-164	-9.29794e-164	7.18748e-164	-3.3774e-163	2.1474e-163	6.23018e-164	-2.17263e-164	1.46309e-162	7.26103e-163	-2.55725e-163	-7.14706e-163	1.91584e-163	-3.07576e-163	2.44952e-163	-2.05536e-163	1.27573e-163	-7.25587e-163	-5.51363e-163	3.68586e-163	1.04538e-162	1.69537e-163	5.61953e-164	-3.24039e-163	-2.46381e-163	1.3209e-163	-3.90377e-163	1.21632e-162	0
-6.24725e-163	-8.28062e-163	1.57984e-163	5.525e-164	-9.29794e-164	7.18748e-164	-3.3774e-163	2.1474e-163	6.23018e-164	-2.17263e-164	1.46309e-162	7.26103e-163	-2.55725e-163	-7.14706e-163	1.91584e-163	-3.07576e-163	2.44952e-163	-2.05536e-163	1.27573e-163	-7.25587e-163	-5.51363e-163	3.68586e-163	1.04538e-162	1.69537e-163	5.61953e-164	-3.24039e-163	-2.46381e-163	1.3209e-163	-3.90377e-163	1.21632e-162	0
-6.24725e-163	-8.28062e-163	1.57984e-163	5.525e-164	-9.29794e-164	7.18748e-164	-3.3774e-163	2.1474e-163	6.23018e-164	-2.17263e-164	1.46309e-162	7.26103e-163	-2.55725e-163	-7.14706e-163	1.91584e-163	-3.07576e-163	2.44952e-163	-2.05536e-163	1.27573e-163	-7.25587e-163	-5.51363e-163	3.68586e-163	1.04538e-162	1.69537e-163	5.61953e-164	-3.24039e-163	-2.46381e-163	1.3209e-163	-3.90377e-163	1.21632e-162	0
-6.24725e-163	-8.28062e-163	1.57984e-163	5.525e-164	-9.29794e-164	7.18748e-164	-3.3774e-163	2.1474e-163	6.23018e-164	-2.17263e-164	1.46309e-162	7.26103e-163	-2.55725e-163	-7.14706e-163	1.91584e-163	-3.07576e-163	2.44952e-163	-2.05536e-163	1.27573e-163	-7.25587e-163	-5.51363e-163	3.68586e-163	1.04538e-162	1.69537e-163	5.61953e-164	-3.24039e-163	-2.46381e-163	1.3209e-163	-3.90377e-163	1.21632e-162	0
-6.24725e-163	-8.28062e-163	1.57984e-163	5.525e-164	-9.29794e-164	7.18748e-164	-3.3774e-163	2.1474e-163	6.23018e-164	-2.17263e-164	1.46309e-162	7.26103e-163	-2.55725e-163	-7.14706e-163	1.91584e-163	-3.07576e-163	2.44952e-163	-2.05536e-163	1.27573e-163	-7.25587e-163	-5.51363e-163	3.68586e-163	1.04538e-162	1.69537e-163	5.61953e-164	-3.24039e-163	-2.46381e-163	1.3209e-163	-3.90377e-163	1.21632e-162	0
-6.24725e-163	-8.28062e-163	1.57984e-163	5.525e-164	-9.29794e-164	7.18748e-164	-3.3774e-163	2.1474e-163	6.23018e-164	-2.17263e-164	1.46309e-162	7.26103e-163	-2.55725e-163	-7.14706e-163	1.91584e-163	-3.07576e-163	2.44952e-163	-2.05536e-163	1.27573e-163	-7.25587e-163	-5.51363e-163	3.68586e-163	1.04538e-162	1.69537e-163	5.61953e-164	-3.24039e-163	-2.46381e-163	1.3209e-163	-3.90377e-163	1.21632e-162	0
-6.24725e-163	-8.28062e-163	1.57984e-163	5.525e-164	-9.29794e-164	7.18748e-164	-3.3774e-163	2.1474e-163	6.23018e-164	-2.17263e-164	1.46309e-162	7.26103e-163	-2.55725e-163	-7.14706e-163	1.91584e-163	-3.07576e-163	2.44952e-163	-2.05536e-163	1.27573e-163	-7.25587e-163	-5.51363e-163	3.68586e-163	1.04538e-162	1.69537e-163	5.61953e-164	-3.24039e-163	-2.46381e-163	1.3209e-163	-3.90377e-163	1.21632e-162	0
-6.24725e-163	-8.28062e-163	1.57984e-163	5.525e-164	-9.29794e-164	7.18748e-164	-3.3774e-163	2.1474e-163	6.23018e-164	-2.17263e-164	1.46309e-162	7.26103e-163	-2.55725e-163	-7.14706e-163	1.91584e-163	-3.07576e-163	2.44952e-163	-2.05536e-163	1.27573e-163	-7.25587e-163	-5.51363e-163	3.68586e-163	1.04538e-162	1.69537e-163	5.61953e-164	-3.24039e-163	-2.46381e-163	1.3209e-163	-3.90377e-163	1.21632e-162	0
-6.24725e-163	-8.28062e-163	1.57984e-163	5.525e-164	-9.29794e-164	7.18748e-164	-3.3774e-163	2.1474e-163	6.23018e-164	-2.17263e-164	1.46309e-162	7.26103e-163	-2.55725e-163	-7.14706e-163	1.91584e-163	-3.07576e-163	2.44952e-163	-2.05536e-163	1.27573e-163	-7.25587e-163	-5.51363e-163	3.68586e-163	1.04538e-162	1.69537e-163	5.61953e-164	-3.24039e-163	-2.46381e-163	1.3209e-163	-3.90377e-163	1.21632e-162	0
-6.24725e-163	-8.28062e-163	1.57984e-163	5.525e-164	-9.29794e-164	7.18748e-164	-3.3774e-163	2.1474e-163	6.23018e-164	-2.17263e-164	1.46309e-162	7.26103e-163	-2.55725e-163	-7.14706e-163	1.91584e-163	-3.07576e-163	2.44952e-163	-2.05536e-163	1.27573e-163	-7.25587e-163	-5.51363e-163	3.68586e-163	1.04538e-162	1.69537e-163	5.61953e-164	-3.24039e-163	-2.46381e-163	1.3209e-163	-3.90377e-163	1.21632e-162	0
-6.24725e-163	-8.28062e-163	1.57984e-163	5.525e-164	-9.29794e-164	7.18748e-164	-3.3774e-163	2.1474e-163	6.23018e-164	-2.17263e-164	1.46309e-162	7.26103e-163	-2.55725e-163	-7.14706e-163	1.91584e-163	-3.07576e-163	2.44952e-163	-2.05536e-163	1.27573e-163	-7.25587e-163	-5.51363e-163	3.68586e-163	1.04538e-162	1.69537e-163	5.61953e-164	-3.24039e-163	-2.46381e-163	1.3209e-163	-3.90377e-163	1.21632e-162	0
-6.24725e-163	-8.28062e-163	1.57984e-163	5.525e-164	-9.29794e-164	7.18748e-164	-3.3774e-163	2.1474e-163	6.23018e-164	-2.17263e-164	1.46309e-162	7.26103e-163	-2.55725e-163	-7.14706e-163	1.91584e-163	-3.07576e-163	2.44952e-163	-2.05536e-163	1.27573e-163	-7.25587e-163	-5.51363e-163	3.68586e-163	1.04538e-162	1.69537e-163	5.61953e-164	-3.24039e-163	-2.46381e-163	1.3209e-163	-3.90377e-163	1.21632e-162	0
-6.24725e-163	-8.28062e-163	1.57984e-163	5.525e-164	-9.29794e-164	7.18748e-164	-3.3774e-163	2.1474e-163	6.23018e-164	-2.17263e-164	1.46309e-162	7.26103e-163	-2.55725e-163	-7.14706e-163	1.91584e-163	-3.07576e-163	2.44952e-163	-2.05536e-163	1.27573e-163	-7.25587e-163	-5.51363e-163	3.68586e-163	1.04538e-162	1.69537e-163	5.61953e-164	-3.24039e-163	-2.46381e-163	1.3209e-163	-3.90377e-163	1.21632e-162	0
-6.24725e-163	-8.28062e-163	1.57984e-163	5.525e-164	-9.29794e-164	7.18748e-164	-3.3774e-163	2.1474e-163	6.23018e-164	-2.17263e-164	1.46309e-162	7.26103e-163	-2.55725e-163	-7.14706e-163	1.91584e-163	-3.07576e-163	2.44952e-163	-2.05536e-163	1.27573e-163	-7.25587e-163	-5.51363e-163	3.68586e-163	1.04538e-162	1.69537e-163	5.61953e-164	-3.24039e-163	-2.46381e-163	1.3209e-163	-3.90377e-163	1.21632e-162	0
-6.24725e-163	-8.28062e-163	1.57984e-163	5.525e-164	-9.29794e-164	7.18748e-164	-3.3774e-163	2.1474e-163	6.23018e-164	-2.17263e-164	1.46309e-162	7.26103e-163	-2.55725e-163	-7.14706e-163	1.91584e-163	-3.07576e-163	2.44952e-163	-2.05536e-163	1.27573e-163	-7.25587e-163	-5.51363e-163	3.68586e-163	1.04538e-162	1.69537e-163	5.61953e-164	-3.24039e-163	-2.46381e-163	1.3209e-163	-3.90377e-163	1.21632e-162	0
-6.24725e-163	-8.28062e-163	1.57984e-163	5.525e-164	-9.29794e-164	7.18748e-164	-3.3774e-163	2.1474e-163	6.23018e-164	-2.17263e-164	1.46309e-162	7.26103e-163	-2.55725e-163	-7.14706e-163	1.91584e-163	-3.07576e-163	2.44952e-163	-2.05536e-163	1.27573e-163	-7.25587e-163	-5.51363e-163	3.68586e-163	1.04538e-162	1.69537e-163	5.61953e-164	-3.24039e-163	-2.46381e-163	1.3209e-163	-3.90377e-163	1.21632e-162	0
-6.24725e-163	-8.28062e-163	1.57984e-163	5.525e-164	-9.29794e-164	7.18748e-164	-3.3774e-163	2.1474e-163	6.23018e-164	-2.17263e-164	1.46309e-162	7.26103e-163	-2.55725e-163	-7.14706e-163	1.91584e-163	-3.07576e-163	2.44952e-163	-2.05536e-163	1.27573e-163	-7.25587e-163	-5.51363e-163	3.68586e-163	1.04538e-162	1.69537e-163	5.61953e-164	-3.24039e-163	-2.46381e-163	1.3209e-163	-3.90377e-163	1.21632e-162	0
-6.24725e-163	-8.28062e-163	1.57984e-163	5.525e-164	-9.29794e-164	7.18748e-164	-3.3774e-163	2.1474e-163	6.23018e-164	-2.17263e-164	1.46309e-162	7.26103e-163	-2.55725e-163	-7.14706e-163	1.91584e-163	-3.07576e-163	2.44952e-163	-2.05536e-163	1.27573e-163	-7.25587e-163	-5.51363e-163	3.68586e-163	1.04538e-162	1.69537e-163	5.61953e-164	-3.24039e-163	-2.46381e-163	1.3209e-163	-3.90377e-163	1.21632e-162	0
-6.24725e-163	-8.28062e-163	1.57984e-163	5.525e-164	-9.29794e-164	7.18748e-164	-3.3774e-163	2.1474e-163	6.23018e-164	-2.17263e-164	1.46309e-162	7.26103e-163	-2.55725e-163	-7.14706e-163	1.91584e-163	-3.07576e-163	2.44952e-163	-2.05536e-163	1.27573e-163	-7.25587e-163	-5.51363e-163	3.68586e-163	1.04538e-162	1.69537e-163	5.61953e-164	-3.24039e-163	-2.46381e-163	1.3209e-163	-3.90377e-163	1.21632e-162	0
-6.24725e-163	-8.28062e-163	1.57984e-163	5.525e-164	-9.29794e-164	7.18748e-164	-3.3774e-163	2.1474e-163	6.23018e-164	-2.17263e-164	1.46309e-162	7.26103e-163	-2.55725e-163	-7.14706e-163	1.91584e-163	-3.07576e-163	2.44952e-163	-2.05536e-163	1.27573e-163	-7.25587e-163	-5.51363e-163	3.68586e-163	1.04538e-162	1.69537e-163	5.61953e-164	-3.24039e-163	-2.46381e-163	1.3209e-163	-3.90377e-163	1.21632e-162	0
-6.24725e-163	-8.28062e-163	1.57984e-163	5.525e-164	-9.29794e-164	7.18748e-164	-3.3774e-163	2.1474e-163	6.23018e-164	-2.17263e-164	1.46309e-162	7.26103e-163	-2.55725e-163	-7.14706e-163	1.91584e-163	-3.07576e-163	2.44952e-163	-2.05536e-163	1.27573e-163	-7.25587e-163	-5.51363e-163	3.68586e-163	1.04538e-162	1.69537e-163	5.61953e-164	-3.24039e-163	-2.46381e-163	1.3209e-163	-3.90377e-163	1.21632e-162	0
-6.24725e-163	-8.28062e-163	1.57984e-163	5.525e-164	-9.29794e-164	7.18748e-164	-3.3774e-163	2.1474e-163	6.23018e-164	-2.17263e-164	1.46309e-162	7.26103e-163	-2.55725e-163	-7.14706e-163	1.91584e-163	-3.07576e-163	2.44952e-163	-2.05536e-163	1.27573e-163	-7.25587e-163	-5.51363e-163	3.68586e-163	1.04538e-162	1.69537e-163	5.61953e-164	-3.24039e-163	-2.46381e-163	1.3209e-163	-3.90377e-163	1.21632e-162	0
-6.24725e-163	-8.28062e-163	1.57984e-163	5.525e-164	-9.29794e-164	7.18748e-164	-3.3774e-163	2.1474e-163	6.23018e-164	-2.17263e-164	1.46309e-162	7.26103e-163	-2.55725e-163	-7.14706e-163	1.91584e-163	-3.07576e-163	2.44952e-163	-2.05536e-163	1.27573e-163	-7.25587e-163	-5.51363e-163	3.68586e-163	1.04538e-162	1.69537e-163	5.61953e-164	-3.24039e-163	-2.46381e-163	1.3209e-163	-3.90377e-163	1.21632e-162	0
-6.24725e-163	-8.28062e-163	1.57984e-163	5.525e-164	-9.29794e-164	7.18748e-164	-3.3774e-163	2.1474e-163	6.23018e-164	-2.17263e-164	1.46309e-162	7.26103e-163	-2.55725e-163	-7.14706e-163	1.91584e-163	-3.07576e-163	2.44952e-163	-2.05536e-163	1.27573e-163	-7.25587e-163	-5.51363e-163	3.68586e-163	1.04538e-162	1.69537e-163	5.61953e-164	-3.24039e-163	-2.46381e-163	1.3209e-163	-3.90377e-163	1.21632e-162	0
-6.24725e-163	-8.28062e-163	1.57984e-163	5.525e-164	-9.29794e-164	7.18748e-164	-3.3774e-163	2.1474e-163	6.23018e-164	-2.17263e-164	1.46309e-162	7.26103e-163	-2.55725e-163	-7.14706e-163	1.91584e-163	-3.07576e-163	2.44952e-163	-2.05536e-163	1.27573e-163	-7.25587e-163	-5.51363e-163	3.68586e-163	1.04538e-162	1.69537e-163	5.61953e-164	-3.24039e-163	-2.46381e-163	1.3209e-163	-3.90377e-163	1.21632e-162	0
-6.24725e-163	-8.28062e-163	1.57984e-163	5.525e-164	-9.29794e-164	7.18748e-164	-3.3774e-163	2.1474e-163	6.23018e-164	-2.17263e-164	1.46309e-162	7.26103e-163	-2.55725e-163	-7.14706e-163	1.91584e-163	-3.07576e-163	2.44952e-163	-2.05536e-163	1.27573e-163	-7.25587e-163	-5.51363e-163	3.68586e-163	1.04538e-162	1.69537e-163	5.61953e-164	-3.24039e-163	-2.46381e-163	1.3209e-163	-3.90377e-163	1.21632e-162	0
-6.24725e-163	-8.28062e-163	1.57984e-163	5.525e-164	-9.29794e-164	7.18748e-164	-3.3774e-163	2.1474e-163	6.23018e-164	-2.17263e-164	1.46309e-162	7.26103e-163	-2.55725e-163	-7.14706e-163	1.91584e-163	-3.07576e-163	2.44952e-163	-2.05536e-163	1.27573e-163	-7.25587e-163	-5.51363e-163	3.68586e-163	1.04538e-162	1.69537e-163	5.61953e-164	-3.24039e-163	-2.46381e-163	1.3209e-163	-3.90377e-163	1.21632e-162	0
-6.24725e-163	-8.28062e-163	1.57984e-163	5.525e-164	-9.29794e-164	7.18748e-164	-3.3774e-163	2.1474e-163	6.23018e-164	-2.17263e-164	1.46309e-162	7.26103e-163	-2.55725e-163	-7.14706e-163	1.91584e-163	-3.07576e-163	2.44952e-163	-2.05536e-163	1.27573e-163	-7.25587e-163	-5.51363e-163	3.68586e-163	1.04538e-162	1.69537e-163	5.61953e-164	-3.24039e-163	-2.46381e-163	1.3209e-163	-3.90377e-163	1.21632e-162	0
-6.24725e-163	-8.28062e-163	1.57984e-163	5.525e-164	-9.29794e-164	7.18748e-164	-3.3774e-163	2.1474e-163	6.23018e-164	-2.17263e-164	1.46309e-162	7.26103e-163	-2.55725e-163	-7.14706e-163	1.91584e-163	-3.07576e-163	2.44952e-163	-2.05536e-163	1.27573e-163	-7.25587e-163	-5.51363e-163	3.68586e-163	1.04538e-162	1.69537e-163	5.61953e-164	-3.24039e-163	-2.46381e-163	1.3209e-163	-3.90377e-163	1.21632e-162	0
-6.24725e-163	-8.28062e-163	1.57984e-163	5.525e-164	-9.29794e-164	7.18748e-164	-3.3774e-163	2.1474e-163	6.23018e-164	-2.17263e-164	1.46309e-162	7.26103e-163	-2.55725e-163	-7.14706e-163	1.91584e-163	-3.07576e-163	2.44952e-163	-2.05536e-163	1.27573e-163	-7.25587e-163	-5.51363e-163	3.68586e-163	1.04538e-162	1.69537e-163	5.61953e-164	-3.24039e-163	-2.46381e-163	1.3209e-163	-3.90377e-163	1.21632e-162	0
-6.24725e-163	-8.28062e-163	1.57984e-163	5.525e-164	-9.29794e-164	7.18748e-164	-3.3774e-163	2.1474e-163	6.23018e-164	-2.17263e-164	1.46309e-162	7.26103e-163	-2.55725e-163	-7.14706e-163	1.91584e-163	-3.07576e-163	2.44952e-163	-2.05536e-163	1.27573e-163	-7.25587e-163	-5.51363e-163	3.68586e-163	1.04538e-162	1.69537e-163	5.61953e-164	-3.24039e-163	-2.46381e-163	1.3209e-163	-3.90377e-163	1.21632e-162	0
-6.24725e-163	-8.28062e-163	1.57984e-163	5.525e-164	-9.29794e-164	7.18748e-164	-3.3774e-163	2.1474e-163	6.23018e-164	-2.17263e-164	1.46309e-162	7.26103e-163	-2.55725e-163	-7.14706e-163	1.91584e-163	-3.07576e-163	2.44952e-163	-2.05536e-163	1.27573e-163	-7.25587e-163	-5.51363e-163	3.68586e-163	1.04538e-162	1.69537e-163	5.61953e-164	-3.24039e-163	-2.46381e-163	1.3209e-163	-3.90377e-163	1.21632e-162	0
-6.24725e-163	-8.28062e-163	1.57984e-163	5.525e-164	-9.29794e-164	7.18748e-164	-3.3774e-163	2.1474e-163	6.23018e-164	-2.17263e-164	1.46309e-162	7.26103e-163	-2.55725e-163	-7.14706e-163	1.91584e-163	-3.07576e-163	2.44952e-163	-2.05536e-163	1.27573e-163	-7.25587e-163	-5.51363e-163	3.68586e-163	1.04538e-162	1.69537e-163	5.61953e-164	-3.24039e-163	-2.46381e-163	1.3209e-163	-3.90377e-163	1.21632e-162	0
-6.24725e-163	-8.28062e-163	1.57984e-163	5.525e-164	-9.29794e-164	7.18748e-164	-3.3774e-163	2.1474e-163	6.23018e-164	-2.17263e-164	1.46309e-162	7.26103e-163	-2.55725e-163	-7.14706e-163	1.91584e-163	-3.07576e-163	2.44952e-163	-2.05536e-163	1.27573e-163	-7.25587e-163	-5.51363e-163	3.68586e-163	1.04538e-162	1.69537e-163	5.61953e-164	-3.24039e-163	-2.46381e-163	1.3209e-163	-3.90377e-163	1.21632e-162	0
-6.24725e-163	-8.28062e-163	1.57984e-163	5.525e-164	-9.29794e-164	7.18748e-164	-3.3774e-163	2.1474e-163	6.23018e-164	-2.17263e-164	1.46309e-162	7.26103e-163	-2.55725e-163	-7.14706e-163	1.91584e-163	-3.07576e-163	2.44952e-163	-2.05536e-163	1.27573e-163	-7.25587e-163	-5.51363e-163	3.68586e-163	1.04538e-162	1.69537e-163	5.61953e-164	-3.24039e-163	-2.46381e-163	1.3209e-163	-3.90377e-163	1.21632e-162	0
-6.24725e-163	-8.28062e-163	1.57984e-163	5.525e-164	-9.29794e-164	7.18748e-164	-3.3774e-163	2.1474e-163	6.23018e-164	-2.17263e-164	1.46309e-162	7.26103e-163	-2.55725e-163	-7.14706e-163	1.91584e-163	-3.07576e-163	2.44952e-163	-2.05536e-163	1.27573e-163	-7.25587e-163	-5.51363e-163	3.68586e-163	1.04538e-162	1.69537e-163	5.61953e-164	-3.24039e-163	-2.46381e-163	1.3209e-163	-3.90377e-163	1.21632e-162	0
-6.24725e-163	-8.28062e-163	1.57984e-163	5.525e-164	-9.29794e-164	7.18748e-164	-3.3774e-163	2.1474e-163	6.23018e-164	-2.17263e-164	1.46309e-162	7.26103e-163	-2.55725e-163	-7.14706e-163	1.91584e-163	-3.07576e-163	2.44952e-163	-2.05536e-163	1.27573e-163	-7.25587e-163	-5.51363e-163	3.68586e-163	1.04538e-162	1.69537e-163	5.61953e-164	-3.24039e-163	-2.46381e-163	1.3209e-163	-3.90377e-163	1.21632e-162	0
-6.24725e-163	-8.28062e-163	1.57984e-163	5.525e-164	-9.29794e-164	7.18748e-164	-3.3774e-163	2.1474e-163	6.23018e-164	-2.17263e-164	1.46309e-162	7.26103e-163	-2.55725e-163	-7.14706e-163	1.91584e-163	-3.07576e-163	2.44952e-163	-2.05536e-163	1.27573e-163	-7.25587e-163	-5.51363e-163	3.68586e-163	1.04538e-162	1.69537e-163	5.61953e-164	-3.24039e-163	-2.46381e-163	1.3209e-163	-3.90377e-163	1.21632e-162	0
-6.24725e-163	-8.28062e-163	1.57984e-163	5.525e-164	-9.29794e-164	7.18748e-164	-3.3774e-163	2.1474e-163	6.23018e-164	-2.17263e-164	1.46309e-162	7.26103e-163	-2.55725e-163	-7.14706e-163	1.91584e-163	-3.07576e-163	2.44952e-163	-2.05536e-163	1.27573e-163	-7.25587e-163	-5.51363e-163	3.68586e-163	1.04538e-162	1.69537e-163	5.61953e-164	-3.24039e-163	-2.46381e-163	1.3209e-163	-3.90377e-163	1.21632e-162	0
-6.24725e-163	-8.28062e-163	1.57984e-163	5.525e-164	-9.29794e-164	7.18748e-164	-3.3774e-163	2.1474e-163	6.23018e-164	-2.17263e-164	1.46309e-162	7.26103e-163	-2.55725e-163	-7.14706e-163	1.91584e-163	-3.07576e-163	2.44952e-163	-2.05536e-163	1.27573e-163	-7.25587e-163	-5.51363e-163	3.68586e-163	1.04538e-162	1.69537e-163	5.61953e-164	-3.24039e-163	-2.46381e-163	1.3209e-163	-3.90377e-163	1.21632e-162	0
-6.24725e-163	-8.28062e-163	1.57984e-163	5.525e-164	-9.29794e-164	7.18748e-164	-3.3774e-163	2.1474e-163	6.23018e-164	-2.17263e-164	1.46309e-162	7.26103e-163	-2.55725e-163	-7.14706e-163	1.91584e-163	-3.07576e-163	2.44952e-163	-2.05536e-163	1.27573e-163	-7.25587e-163	-5.51363e-163	3.68586e-163	1.04538e-162	1.69537e-163	5.61953e-164	-3.24039e-163	-2.46381e-163	1.3209e-163	-3.90377e-163	1.21632e-162	0
-6.24725e-163	-8.28062e-163	1.57984e-163	5.525e-164	-9.29794e-164	7.18748e-164	-3.3774e-163	2.1474e-163	6.23018e-164	-2.17263e-164	1.46309e-162	7.26103e-163	-2.55725e-163	-7.14706e-163	1.91584e-163	-3.07576e-163	2.44952e-163	-2.05536e-163	1.27573e-163	-7.25587e-163	-5.51363e-163	3.68586e-163	1.04538e-162	1.69537e-163	5.61953e-164	-3.24039e-163	-2.46381e-163	1.3209e-163	-3.90377e-163	1.21632e-162	0
-6.24725e-163	-8.28062e-163	1.57984e-163	5.525e-164	-9.29794e-164	7.18748e-164	-3.3774e-163	2.1474e-163	6.23018e-164	-2.17263e-164	1.46309e-162	7.26103e-163	-2.55725e-163	-7.14706e-163	1.91584e-163	-3.07576e-163	2.44952e-163	-2.05536e-163	1.27573e-163	-7.25587e-163	-5.51363e-163	3.68586e-163	1.04538e-162	1.69537e-163	5.61953e-164	-3.24039e-163	-2.46381e-163	1.3209e-163	-3.90377e-163	1.21632e-162	0
-6.24725e-163	-8.28062e-163	1.57984e-163	5.525e-164	-9.29794e-164	7.18748e-164	-3.3774e-163	2.1474e-163	6.23018e-164	-2.17263e-164	1.46309e-162	7.26103e-163	-2.55725e-163	-7.14706e-163	1.91584e-163	-3.07576e-163	2.44952e-163	-2.05536e-163	1.27573e-163	-7.25587e-163	-5.51363e-163	3.68586e-163	1.04538e-162	1.69537e-163	5.61953e-164	-3.24039e-163	-2.46381e-163	1.3209e-163	-3.90377e-163	1.21632e-162	0
-6.24725e-163	-8.28062e-163	1.57984e-163	5.525e-164	-9.29794e-164	7.18748e-164	-3.3774e-163	2.1474e-163	6.23018e-164	-2.17263e-164	1.46309e-162	7.26103e-163	-2.55725e-163	-7.14706e-163	1.91584e-163	-3.07576e-163	2.44952e-163	-2.05536e-163	1.27573e-163	-7.25587e-163	-5.51363e-163	3.68586e-163	1.04538e-162	1.69537e-163	5.61953e-164	-3.24039e-163	-2.46381e-163	1.3209e-163	-3.90377e-163	1.21632e-162	0
-6.24725e-163	-8.28062e-163	1.57984e-163	5.525e-164	-9.29794e-164	7.18748e-164	-3.3774e-163	2.1474e-163	6.23018e-164	-2.17263e-164	1.46309e-162	7.26103e-163	-2.55725e-163	-7.14706e-163	1.91584e-163	-3.07576e-163	2.44952e-163	-2.05536e-163	1.27573e-163	-7.25587e-163	-5.51363e-163	3.68586e-163	1.04538e-162	1.69537e-163	5.61953e-164	-3.24039e-163	-2.46381e-163	1.3209e-163	-3.90377e-163	1.21632e-162	0
-6.24725e-163	-8.28062e-163	1.57984e-163	5.525e-164	-9.29794e-164	7.18748e-164	-3.3774e-163	2.1474e-163	6.23018e-164	-2.17263e-164	1.46309e-162	7.26103e-163	-2.55725e-163	-7.14706e-163	1.91584e-163	-3.07576e-163	2.44952e-163	-2.05536e-163	1.27573e-163	-7.25587e-163	-5.51363e-163	3.68586e-163	1.04538e-162	1.69537e-163	5.61953e-164	-3.24039e-163	-2.46381e-163	1.3209e-163	-3.90377e-163	1.21632e-162	0
-6.24725e-163	-8.28062e-163	1.57984e-163	5.525e-164	-9.29794e-164	7.18748e-164	-3.3774e-163	2.1474e-163	6.23018e-164	-2.17263e-164	1.46309e-162	7.26103e-163	-2.55725e-163	-7.14706e-163	1.91584e-163	-3.07576e-163	2.44952e-163	-2.05536e-163	1.27573e-163	-7.25587e-163	-5.51363e-163	3.68586e-163	1.04538e-162	1.69537e-163	5.61953e-164	-3.24039e-163	-2.46381e-163	1.3209e-163	-3.90377e-163	1.21632e-162	0
-6.24725e-163	-8.28062e-163	1.57984e-163	5.525e-164	-9.29794e-164	7.18748e-164	-3.3774e-163	2.1474e-163	6.23018e-164	-2.17263e-164	1.46309e-162	7.26103e-163	-2.55725e-163	-7.14706e-163	1.91584e-163	-3.07576e-163	2.44952e-163	-2.05536e-163	1.27573e-163	-7.25587e-163	-5.51363e-163	3.68586e-163	1.04538e-162	1.69537e-163	5.61953e-164	-3.24039e-163	-2.46381e-163	1.3209e-163	-3.90377e-163	1.21632e-162	0
-6.24725e-163	-8.28062e-163	1.57984e-163	5.525e-164	-9.29794e-164	7.18748e-164	-3.3774e-163	2.1474e-163	6.23018e-164	-2.17263e-164	1.46309e-162	7.26103e-163	-2.55725e-163	-7.14706e-163	1.91584e-163	-3.07576e-163	2.44952e-163	-2.05536e-163	1.27573e-163	-7.25587e-163	-5.51363e-163	3.68586e-163	1.04538e-162	1.69537e-163	5.61953e-164	-3.24039e-163	-2.46381e-163	1.3209e-163	-3.90377e-163	1.21632e-162	0
-6.24725e-163	-8.28062e-163	1.57984e-163	5.525e-164	-9.29794e-164	7.18748e-164	-3.3774e-163	2.1474e-163	6.23018e-164	-2.17263e-164	1.46309e-162	7.26103e-163	-2.55725e-163	-7.14706e-163	1.91584e-163	-3.07576e-163	2.44952e-163	-2.05536e-163	1.27573e-163	-7.25587e-163	-5.51363e-163	3.68586e-163	1.04538e-162	1.69537e-163	5.61953e-164	-3.24039e-163	-2.46381e-163	1.3209e-163	-3.90377e-163	1.21632e-162	0
-6.24725e-163	-8.28062e-163	1.57984e-163	5.525e-164	-9.29794e-164	7.18748e-164	-3.3774e-163	2.1474e-163	6.23018e-164	-2.17263e-164	1.46309e-162	7.26103e-163	-2.55725e-163	-7.14706e-163	1.91584e-163	-3.07576e-163	2.44952e-163	-2.05536e-163	1.27573e-163	-7.25587e-163	-5.51363e-163	3.68586e-163	1.04538e-162	1.69537e-163	5.61953e-164	-3.24039e-163	-2.46381e-163	1.3209e-163	-3.90377e-163	1.21632e-162	0
-6.24725e-163	-8.28062e-163	1.57984e-163	5.525e-164	-9.29794e-164	7.18748e-164	-3.3774e-163	2.1474e-163	6.23018e-164	-2.17263e-164	1.46309e-162	7.26103e-163	-2.55725e-163	-7.14706e-163	1.91584e-163	-3.07576e-163	2.44952e-163	-2.05536e-163	1.27573e-163	-7.25587e-163	-5.51363e-163	3.68586e-163	1.04538e-162	1.69537e-163	5.61953e-164	-3.24039e-163	-2.46381e-163	1.3209e-163	-3.90377e-163	1.21632e-162	0
-6.24725e-163	-8.28062e-163	1.57984e-163	5.525e-164	-9.29794e-164	7.18748e-164	-3.3774e-163	2.1474e-163	6.23018e-164	-2.17263e-164	1.46309e-162	7.26103e-163	-2.55725e-163	-7.14706e-163	1.91584e-163	-3.07576e-163	2.44952e-163	-2.05536e-163	1.27573e-163	-7.25587e-163	-5.51363e-163	3.68586e-163	1.04538e-162	1.69537e-163	5.61953e-164	-3.24039e-163	-2.46381e-163	1.3209e-163	-3.90377e-163	1.21632e-162	0
-6.24725e-163	-8.28062e-163	1.57984e-163	5.525e-164	-9.29794e-164	7.18748e-164	-3.3774e-163	2.1474e-163	6.23018e-164	-2.17263e-164	1.46309e-162	7.26103e-163	-2.55725e-163	-7.14706e-163	1.91584e-163	-3.07576e-163	2.44952e-163	-2.05536e-163	1.27573e-163	-7.25587e-163	-5.51363e-163	3.68586e-163	1.04538e-162	1.69537e-163	5.61953e-164	-3.24039e-163	-2.46381e-163	1.3209e-163	-3.90377e-163	1.21632e-162	0
-6.24725e-163	-8.28062e-163	1.57984e-163	5.525e-164	-9.29794e-164	7.18748e-164	-3.3774e-163	2.1474e-163	6.23018e-164	-2.17263e-164	1.46309e-162	7.26103e-163	-2.55725e-163	-7.14706e-163	1.91584e-163	-3.07576e-163	2.44952e-163	-2.05536e-163	1.27573e-163	-7.25587e-163	-5.51363e-163	3.68586e-163	1.04538e-162	1.69537e-163	5.61953e-164	-3.24039e-163	-2.46381e-163	1.3209e-163	-3.90377e-163	1.21632e-162	0
-6.24725e-163	-8.28062e-163	1.57984e-163	5.525e-164	-9.29794e-164	7.18748e-164	-3.3774e-163	2.1474e-163	6.23018e-164	-2.17263e-164	1.46309e-162	7.26103e-163	-2.55725e-163	-7.14706e-163	1.91584e-163	-3.07576e-163	2.44952e-163	-2.05536e-163	1.27573e-163	-7.25587e-163	-5.51363e-163	3.68586e-163	1.04538e-162	1.69537e-163	5.61953e-164	-3.24039e-163	-2.46381e-163	1.3209e-163	-3.90377e-163	1.21632e-162	0
-6.24725e-163	-8.28062e-163	1.57984e-163	5.525e-164	-9.29794e-164	7.18748e-164	-3.3774e-163	2.1474e-163	6.23018e-164	-2.17263e-164	1.46309e-162	7.26103e-163	-2.55725e-163	-7.14706e-163	1.91584e-163	-3.07576e-163	2.44952e-163	-2.05536e-163	1.27573e-163	-7.25587e-163	-5.51363e-163	3.68586e-163	1.04538e-162	1.69537e-163	5.61953e-164	-3.24039e-163	-2.46381e-163	1.3209e-163	-3.90377e-163	1.21632e-162	0
-6.24725e-163	-8.28062e-163	1.57984e-163	5.525e-164	-9.29794e-164	7.18748e-164	-3.3774e-163	2.1474e-163	6.23018e-164	-2.17263e-164	1.46309e-162	7.26103e-163	-2.55725e-163	-7.14706e-163	1.91584e-163	-3.07576e-163	2.44952e-163	-2.05536e-163	1.27573e-163	-7.25587e-163	-5.51363e-163	3.68586e-163	1.04538e-162	1.69537e-163	5.61953e-164	-3.24039e-163	-2.46381e-163	1.3209e-163	-3.90377e-163	1.21632e-162	0
-6.24725e-163	-8.28062e-163	1.57984e-163	5.525e-164	-9.29794e-164	7.18748e-164	-3.3774e-163	2.1474e-163	6.23018e-164	-2.17263e-164	1.46309e-162	7.26103e-163	-2.55725e-163	-7.14706e-163	1.91584e-163	-3.07576e-163	2.44952e-163	-2.05536e-163	1.27573e-163	-7.25587e-163	-5.51363e-163	3.68586e-163	1.04538e-162	1.69537e-163	5.61953e-164	-3.24039e-163	-2.46381e-163	1.3209e-163	-3.90377e-163	1.21632e-162	0
-6.24725e-163	-8.28062e-163	1.57984e-163	5.525e-164	-9.29794e-164	7.18748e-164	-3.3774e-163	2.1474e-163	6.23018e-164	-2.17263e-164	1.46309e-162	7.26103e-163	-2.55725e-163	-7.14706e-163	1.91584e-163	-3.07576e-163	2.44952e-163	-2.05536e-163	1.27573e-163	-7.25587e-163	-5.51363e-163	3.68586e-163	1.04538e-162	1.69537e-163	5.61953e-164	-3.24039e-163	-2.46381e-163	1.3209e-163	-3.90377e-163	1.21632e-162	0
-6.24725e-163	-8.28062e-163	1.57984e-163	5.525e-164	-9.29794e-164	7.18748e-164	-3.3774e-163	2.1474e-163	6.23018e-164	-2.17263e-164	1.46309e-162	7.26103e-163	-2.55725e-163	-7.14706e-163	1.91584e-163	-3.07576e-163	2.44952e-163	-2.05536e-163	1.27573e-163	-7.25587e-163	-5.51363e-163	3.68586e-163	1.04538e-162	1.69537e-163	5.61953e-164	-3.24039e-163	-2.46381e-163	1.3209e-163	-3.90377e-163	1.21632e-162	0
-6.24725e-163	-8.28062e-163	1.57984e-163	5.525e-164	-9.29794e-164	7.18748e-164	-3.3774e-163	2.1474e-163	6.23018e-164	-2.17263e-164	1.46309e-162	7.26103e-163	-2.55725e-163	-7.14706e-163	1.91584e-163	-3.07576e-163	2.44952e-163	-2.05536e-163	1.27573e-163	-7.25587e-163	-5.51363e-163	3.68586e-163	1.04538e-162	1.69537e-163	5.61953e-164	-3.24039e-163	-2.46381e-163	1.3209e-163	-3.90377e-163	1.21632e-162	0
-6.24725e-163	-8.28062e-163	1.57984e-163	5.525e-164	-9.29794e-164	7.18748e-164	-3.3774e-163	2.1474e-163	6.23018e-164	-2.17263e-164	1.46309e-162	7.26103e-163	-2.55725e-163	-7.14706e-163	1.91584e-163	-3.07576e-163	2.44952e-163	-2.05536e-163	1.27573e-163	-7.25587e-163	-5.51363e-163	3.68586e-163	1.04538e-162	1.69537e-163	5.61953e-164	-3.24039e-163	-2.46381e-163	1.3209e-163	-3.90377e-163	1.21632e-162	0
-6.24725e-163	-8.28062e-163	1.57984e-163	5.525e-164	-9.29794e-164	7.18748e-164	-3.3774e-163	2.1474e-163	6.23018e-164	-2.17263e-164	1.46309e-162	7.26103e-163	-2.55725e-163	-7.14706e-163	1.91584e-163	-3.07576e-163	2.44952e-163	-2.05536e-163	1.27573e-163	-7.25587e-163	-5.51363e-163	3.68586e-163	1.04538e-162	1.69537e-163	5.61953e-164	-3.24039e-163	-2.46381e-163	1.3209e-163	-3.90377e-163	1.21632e-162	0
-6.24725e-163	-8.28062e-163	1.57984e-163	5.525e-164	-9.29794e-164	7.18748e-164	-3.3774e-163	2.1474e-163	6.23018e-164	-2.17263e-164	1.46309e-162	7.26103e-163	-2.55725e-163	-7.14706e-163	1.91584e-163	-3.07576e-163	2.44952e-163	-2.05536e-163	1.27573e-163	-7.25587e-163	-5.51363e-163	3.68586e-163	1.04538e-162	1.69537e-163	5.61953e-164	-3.24039e-163	-2.46381e-163	1.3209e-163	-3.90377e-163	1.21632e-162	0
-6.24725e-163	-8.28062e-163	1.57984e-163	5.525e-164	-9.29794e-164	7.18748e-164	-3.3774e-163	2.1474e-163	6.23018e-164	-2.17263e-164	1.46309e-162	7.26103e-163	-2.55725e-163	-7.14706e-163	1.91584e-163	-3.07576e-163	2.44952e-163	-2.05536e-163	1.27573e-163	-7.25587e-163	-5.51363e-163	3.68586e-163	1.04538e-162	1.69537e-163	5.61953e-164	-3.24039e-163	-2.46381e-163	1.3209e-163	-3.90377e-163	1.21632e-162	0
-6.24725e-163	-8.28062e-163	1.57984e-163	5.525e-164	-9.29794e-164	7.18748e-164	-3.3774e-163	2.1474e-163	6.23018e-164	-2.17263e-164	1.46309e-162	7.26103e-163	-2.55725e-163	-7.14706e-163	1.91584e-163	-3.07576e-163	2.44952e-163	-2.05536e-163	1.27573e-163	-7.25587e-163	-5.51363e-163	3.68586e-163	1.04538e-162	1.69537e-163	5.61953e-164	-3.24039e-163	-2.46381e-163	1.3209e-163	-3.90377e-163	1.21632e-162	0
-6.24725e-163	-8.28062e-163	1.57984e-163	5.525e-164	-9.29794e-164	7.18748e-164	-3.3774e-163	2.1474e-163	6.23018e-164	-2.17263e-164	1.46309e-162	7.26103e-163	-2.55725e-163	-7.14706e-163	1.91584e-163	-3.07576e-163	2.44952e-163	-2.05536e-163	1.27573e-163	-7.25587e-163	-5.51363e-163	3.68586e-163	1.04538e-162	1.69537e-163	5.61953e-164	-3.24039e-163	-2.46381e-163	1.3209e-163	-3.90377e-163	1.21632e-162	0
-6.24725e-163	-8.28062e-163	1.57984e-163	5.525e-164	-9.29794e-164	7.18748e-164	-3.3774e-163	2.1474e-163	6.23018e-164	-2.17263e-164	1.46309e-162	7.26103e-163	-2.55725e-163	-7.14706e-163	1.91584e-163	-3.07576e-163	2.44952e-163	-2.05536e-163	1.27573e-163	-7.25587e-163	-5.51363e-163	3.68586e-163	1.04538e-162	1.69537e-163	5.61953e-164	-3.24039e-163	-2.46381e-163	1.3209e-163	-3.90377e-163	1.21632e-162	0
-6.24725e-163	-8.28062e-163	1.57984e-163	5.525e-164	-9.29794e-164	7.18748e-164	-3.3774e-163	2.1474e-163	6.23018e-164	-2.17263e-164	1.46309e-162	7.26103e-163	-2.55725e-163	-7.14706e-163	1.91584e-163	-3.07576e-163	2.44952e-163	-2.05536e-163	1.27573e-163	-7.25587e-163	-5.51363e-163	3.68586e-163	1.04538e-162	1.69537e-163	5.61953e-164	-3.24039e-163	-2.46381e-163	1.3209e-163	-3.90377e-163	1.21632e-162	0
-6.24725e-163	-8.28062e-163	1.57984e-163	5.525e-164	-9.29794e-164	7.18748e-164	-3.3774e-163	2.1474e-163	6.23018e-164	-2.17263e-164	1.46309e-162	7.26103e-163	-2.55725e-163	-7.14706e-163	1.91584e-163	-3.07576e-163	2.44952e-163	-2.05536e-163	1.27573e-163	-7.25587e-163	-5.51363e-163	3.68586e-163	1.04538e-162	1.69537e-163	5.61953e-164	-3.24039e-163	-2.46381e-163	1.3209e-163	-3.90377e-163	1.21632e-162	0
-6.24725e-163	-8.28062e-163	1.57984e-163	5.525e-164	-9.29794e-164	7.18748e-164	-3.3774e-163	2.1474e-163	6.23018e-164	-2.17263e-164	1.46309e-162	7.26103e-163	-2.55725e-163	-7.14706e-163	1.91584e-163	-3.07576e-163	2.44952e-163	-2.05536e-163	1.27573e-163	-7.25587e-163	-5.51363e-163	3.68586e-163	1.04538e-162	1.69537e-163	5.61953e-164	-3.24039e-163	-2.46381e-163	1.3209e-163	-3.90377e-163	1.21632e-162	0
-6.24725e-163	-8.28062e-163	1.57984e-163	5.525e-164	-9.29794e-164	7.18748e-164	-3.3774e-163	2.1474e-163	6.23018e-164	-2.17263e-164	1.46309e-162	7.26103e-163	-2.55725e-163	-7.14706e-163	1.91584e-163	-3.07576e-163	2.44952e-163	-2.05536e-163	1.27573e-163	-7.25587e-163	-5.51363e-163	3.68586e-163	1.04538e-162	1.69537e-163	5.61953e-164	-3.24039e-163	-2.46381e-163	1.3209e-163	-3.90377e-163	1.21632e-162	0
-6.24725e-163	-8.28062e-163	1.57984e-163	5.525e-164	-9.29794e-164	7.18748e-164	-3.3774e-163	2.1474e-163	6.23018e-164	-2.17263e-164	1.46309e-162	7.26103e-163	-2.55725e-163	-7.14706e-163	1.91584e-163	-3.07576e-163	2.44952e-163	-2.05536e-163	1.27573e-163	-7.25587e-163	-5.51363e-163	3.68586e-163	1.04538e-162	1.69537e-163	5.61953e-164	-3.24039e-163	-2.46381e-163	1.3209e-163	-3.90377e-163	1.21632e-162	0
-6.24725e-163	-8.28062e-163	1.57984e-163	5.525e-164	-9.29794e-164	7.18748e-164	-3.3774e-163	2.1474e-163	6.23018e-164	-2.17263e-164	1.46309e-162	7.26103e-163	-2.55725e-163	-7.14706e-163	1.91584e-163	-3.07576e-163	2.44952e-163	-2.05536e-163	1.27573e-163	-7.25587e-163	-5.51363e-163	3.68586e-163	1.04538e-162	1.69537e-163	5.61953e-164	-3.24039e-163	-2.46381e-163	1.3209e-163	-3.90377e-163	1.21632e-162	0
-6.24725e-163	-8.28062e-163	1.57984e-163	5.525e-164	-9.29794e-164	7.18748e-164	-3.3774e-163	2.1474e-163	6.23018e-164	-2.17263e-164	1.46309e-162	7.26103e-163	-2.55725e-163	-7.14706e-163	1.91584e-163	-3.07576e-163	2.44952e-163	-2.05536e-163	1.27573e-163	-7.25587e-163	-5.51363e-163	3.68586e-163	1.04538e-162	1.69537e-163	5.61953e-164	-3.24039e-163	-2.46381e-163	1.3209e-163	-3.90377e-163	1.21632e-162	0
-6.24725e-163	-8.28062e-163	1.57984e-163	5.525e-164	-9.29794e-164	7.18748e-164	-3.3774e-163	2.1474e-163	6.23018e-164	-2.17263e-164	1.46309e-162	7.26103e-163	-2.55725e-163	-7.14706e-163	1.91584e-163	-3.07576e-163	2.44952e-163	-2.05536e-163	1.27573e-163	-7.25587e-163	-5.51363e-163	3.68586e-163	1.04538e-162	1.69537e-163	5.61953e-164	-3.24039e-163	-2.46381e-163	1.3209e-163	-3.90377e-163	1.21632e-162	0
-6.24725e-163	-8.28062e-163	1.57984e-163	5.525e-164	-9.29794e-164	7.18748e-164	-3.3774e-163	2.1474e-163	6.23018e-164	-2.17263e-164	1.46309e-162	7.26103e-163	-2.55725e-163	-7.14706e-163	1.91584e-163	-3.07576e-163	2.44952e-163	-2.05536e-163	1.27573e-163	-7.25587e-163	-5.51363e-163	3.68586e-163	1.04538e-162	1.69537e-163	5.61953e-164	-3.24039e-163	-2.46381e-163	1.3209e-163	-3.90377e-163	1.21632e-162	0
-6.24725e-163	-8.28062e-163	1.57984e-163	5.525e-164	-9.29794e-164	7.18748e-164	-3.3774e-163	2.1474e-163	6.23018e-164	-2.17263e-164	1.46309e-162	7.26103e-163	-2.55725e-163	-7.14706e-163	1.91584e-163	-3.07576e-163	2.44952e-163	-2.05536e-163	1.27573e-163	-7.25587e-163	-5.51363e-163	3.68586e-163	1.04538e-162	1.69537e-163	5.61953e-164	-3.24039e-163	-2.46381e-163	1.3209e-163	-3.90377e-163	1.21632e-162	0
-6.24725e-163	-8.28062e-163	1.57984e-163	5.525e-164	-9.29794e-164	7.18748e-164	-3.3774e-163	2.1474e-163	6.23018e-164	-2.17263e-164	1.46309e-162	7.26103e-163	-2.55725e-163	-7.14706e-163	1.91584e-163	-3.07576e-163	2.44952e-163	-2.05536e-163	1.27573e-163	-7.25587e-163	-5.51363e-163	3.68586e-163	1.04538e-162	1.69537e-163	5.61953e-164	-3.24039e-163	-2.46381e-163	1.3209e-163	-3.90377e-163	1.21632e-162	0
-6.24725e-163	-8.28062e-163	1.57984e-163	5.525e-164	-9.29794e-164	7.18748e-164	-3.3774e-163	2.1474e-163	6.23018e-164	-2.17263e-164	1.46309e-162	7.26103e-163	-2.55725e-163	-7.14706e-163	1.91584e-163	-3.07576e-163	2.44952e-163	-2.05536e-163	1.27573e-163	-7.25587e-163	-5.51363e-163	3.68586e-163	1.04538e-162	1.69537e-163	5.61953e-164	-3.24039e-163	-2.46381e-163	1.3209e-163	-3.90377e-163	1.21632e-162	0
-6.24725e-163	-8.28062e-163	1.57984e-163	5.525e-164	-9.29794e-164	7.18748e-164	-3.3774e-163	2.1474e-163	6.23018e-164	-2.17263e-164	1.46309e-162	7.26103e-163	-2.55725e-163	-7.14706e-163	1.91584e-163	-3.07576e-163	2.44952e-163	-2.05536e-163	1.27573e-163	-7.25587e-163	-5.51363e-163	3.68586e-163	1.04538e-162	1.69537e-163	5.61953e-164	-3.24039e-163	-2.46381e-163	1.3209e-163	-3.90377e-163	1.21632e-162	0
-6.24725e-163	-8.28062e-163	1.57984e-163	5.525e-164	-9.29794e-164	7.18748e-164	-3.3774e-163	2.1474e-163	6.23018e-164	-2.17263e-164	1.46309e-162	7.26103e-163	-2.55725e-163	-7.14706e-163	1.91584e-163	-3.07576e-163	2.44952e-163	-2.05536e-163	1.27573e-163	-7.25587e-163	-5.51363e-163	3.68586e-163	1.04538e-162	1.69537e-163	5.61953e-164	-3.24039e-163	-2.46381e-163	1.3209e-163	-3.90377e-163	1.21632e-162	0
-6.24725e-163	-8.28062e-163	1.57984e-163	5.525e-164	-9.29794e-164	7.18748e-164	-3.3774e-163	2.1474e-163	6.23018e-164	-2.17263e-164	1.46309e-162	7.26103e-163	-2.55725e-163	-7.14706e-163	1.91584e-163	-3.07576e-163	2.44952e-163	-2.05536e-163	1.27573e-163	-7.25587e-163	-5.51363e-163	3.68586e-163	1.04538e-162	1.69537e-163	5.61953e-164	-3.24039e-163	-2.46381e-163	1.3209e-163	-3.90377e-163	1.21632e-162	0
-6.24725e-163	-8.28062e-163	1.57984e-163	5.525e-164	-9.29794e-164	7.18748e-164	-3.3774e-163	2.1474e-163	6.23018e-164	-2.17263e-164	1.46309e-162	7.26103e-163	-2.55725e-163	-7.14706e-163	1.91584e-163	-3.07576e-163	2.44952e-163	-2.05536e-163	1.27573e-163	-7.25587e-163	-5.51363e-163	3.68586e-163	1.04538e-162	1.69537e-163	5.61953e-164	-3.24039e-163	-2.46381e-163	1.3209e-163	-3.90377e-163	1.21632e-162	0
-6.24725e-163	-8.28062e-163	1.57984e-163	5.525e-164	-9.29794e-164	7.18748e-164	-3.3774e-163	2.1474e-163	6.23018e-164	-2.17263e-164	1.46309e-162	7.26103e-163	-2.55725e-163	-7.14706e-163	1.91584e-163	-3.07576e-163	2.44952e-163	-2.05536e-163	1.27573e-163	-7.25587e-163	-5.51363e-163	3.68586e-163	1.04538e-162	1.69537e-163	5.61953e-164	-3.24039e-163	-2.46381e-163	1.3209e-163	-3.90377e-163	1.21632e-162	0
-6.24725e-163	-8.28062e-163	1.57984e-163	5.525e-164	-9.29794e-164	7.18748e-164	-3.3774e-163	2.1474e-163	6.23018e-164	-2.17263e-164	1.46309e-162	7.26103e-163	-2.55725e-163	-7.14706e-163	1.91584e-163	-3.07576e-163	2.44952e-163	-2.05536e-163	1.27573e-163	-7.25587e-163	-5.51363e-163	3.68586e-163	1.04538e-162	1.69537e-163	5.61953e-164	-3.24039e-163	-2.46381e-163	1.3209e-163	-3.90377e-163	1.21632e-162	0
-6.24725e-163	-8.28062e-163	1.57984e-163	5.525e-164	-9.29794e-164	7.18748e-164	-3.3774e-163	2.1474e-163	6.23018e-164	-2.17263e-164	1.46309e-162	7.26103e-163	-2.55725e-163	-7.14706e-163	1.91584e-163	-3.07576e-163	2.44952e-163	-2.05536e-163	1.27573e-163	-7.25587e-163	-5.51363e-163	3.68586e-163	1.04538e-162	1.69537e-163	5.61953e-164	-3.24039e-163	-2.46381e-163	1.3209e-163	-3.90377e-163	1.21632e-162	0
-6.24725e-163	-8.28062e-163	1.57984e-163	5.525e-164	-9.29794e-164	7.18748e-164	-3.3774e-163	2.1474e-163	6.23018e-164	-2.17263e-164	1.46309e-162	7.26103e-163	-2.55725e-163	-7.14706e-163	1.91584e-163	-3.07576e-163	2.44952e-163	-2.05536e-163	1.27573e-163	-7.25587e-163	-5.51363e-163	3.68586e-163	1.04538e-162	1.69537e-163	5.61953e-164	-3.24039e-163	-2.46381e-163	1.3209e-163	-3.90377e-163	1.21632e-162	0
-6.24725e-163	-8.28062e-163	1.57984e-163	5.525e-164	-9.29794e-164	7.18748e-164	-3.3774e-163	2.1474e-163	6.23018e-164	-2.17263e-164	1.46309e-162	7.26103e-163	-2.55725e-163	-7.14706e-163	1.91584e-163	-3.07576e-163	2.44952e-163	-2.05536e-163	1.27573e-163	-7.25587e-163	-5.51363e-163	3.68586e-163	1.04538e-162	1.69537e-163	5.61953e-164	-3.24039e-163	-2.46381e-163	1.3209e-163	-3.90377e-163	1.21632e-162	0
-6.24725e-163	-8.28062e-163	1.57984e-163	5.525e-164	-9.29794e-164	7.18748e-164	-3.3774e-163	2.1474e-163	6.23018e-164	-2.17263e-164	1.46309e-162	7.26103e-163	-2.55725e-163	-7.14706e-163	1.91584e-163	-3.07576e-163	2.44952e-163	-2.05536e-163	1.27573e-163	-7.25587e-163	-5.51363e-163	3.68586e-163	1.04538e-162	1.69537e-163	5.61953e-164	-3.24039e-163	-2.46381e-163	1.3209e-163	-3.90377e-163	1.21632e-162	0
-6.24725e-163	-8.28062e-163	1.57984e-163	5.525e-164	-9.29794e-164	7.18748e-164	-3.3774e-163	2.1474e-163	6.23018e-164	-2.17263e-164	1.46309e-162	7.26103e-163	-2.55725e-163	-7.14706e-163	1.91584e-163	-3.07576e-163	2.44952e-163	-2.05536e-163	1.27573e-163	-7.25587e-163	-5.51363e-163	3.68586e-163	1.04538e-162	1.69537e-163	5.61953e-164	-3.24039e-163	-2.46381e-163	1.3209e-163	-3.90377e-163	1.21632e-162	0
-6.24725e-163	-8.28062e-163	1.57984e-163	5.525e-164	-9.29794e-164	7.18748e-164	-3.3774e-163	2.1474e-163	6.23018e-164	-2.17263e-164	1.46309e-162	7.26103e-163	-2.55725e-163	-7.14706e-163	1.91584e-163	-3.07576e-163	2.44952e-163	-2.05536e-163	1.27573e-163	-7.25587e-163	-5.51363e-163	3.68586e-163	1.04538e-162	1.69537e-163	5.61953e-164	-3.24039e-163	-2.46381e-163	1.3209e-163	-3.90377e-163	1.21632e-162	0
-6.24725e-163	-8.28062e-163	1.57984e-163	5.525e-164	-9.29794e-164	7.18748e-164	-3.3774e-163	2.1474e-163	6.23018e-164	-2.17263e-164	1.46309e-162	7.26103e-163	-2.55725e-163	-7.14706e-163	1.91584e-163	-3.07576e-163	2.44952e-163	-2.05536e-163	1.27573e-163	-7.25587e-163	-5.51363e-163	3.68586e-163	1.04538e-162	1.69537e-163	5.61953e-164	-3.24039e-163	-2.46381e-163	1.3209e-163	-3.90377e-163	1.21632e-162	0
-6.24725e-163	-8.28062e-163	1.57984e-163	5.525e-164	-9.29794e-164	7.18748e-164	-3.3774e-163	2.1474e-163	6.23018e-164	-2.17263e-164	1.46309e-162	7.26103e-163	-2.55725e-163	-7.14706e-163	1.91584e-163	-3.07576e-163	2.44952e-163	-2.05536e-163	1.27573e-163	-7.25587e-163	-5.51363e-163	3.68586e-163	1.04538e-162	1.69537e-163	5.61953e-164	-3.24039e-163	-2.46381e-163	1.3209e-163	-3.90377e-163	1.21632e-162	0
-6.24725e-163	-8.28062e-163	1.57984e-163	5.525e-164	-9.29794e-164	7.18748e-164	-3.3774e-163	2.1474e-163	6.23018e-164	-2.17263e-164	1.46309e-162	7.26103e-163	-2.55725e-163	-7.14706e-163	1.91584e-163	-3.07576e-163	2.44952e-163	-2.05536e-163	1.27573e-163	-7.25587e-163	-5.51363e-163	3.68586e-163	1.04538e-162	1.69537e-163	5.61953e-164	-3.24039e-163	-2.46381e-163	1.3209e-163	-3.90377e-163	1.21632e-162	0
-6.24725e-163	-8.28062e-163	1.57984e-163	5.525e-164	-9.29794e-164	7.18748e-164	-3.3774e-163	2.1474e-163	6.23018e-164	-2.17263e-164	1.46309e-162	7.26103e-163	-2.55725e-163	-7.14706e-163	1.91584e-163	-3.07576e-163	2.44952e-163	-2.05536e-163	1.27573e-163	-7.25587e-163	-5.51363e-163	3.68586e-163	1.04538e-162	1.69537e-163	5.61953e-164	-3.24039e-163	-2.46381e-163	1.3209e-163	-3.90377e-163	1.21632e-162	0
-6.24725e-163	-8.28062e-163	1.57984e-163	5.525e-164	-9.29794e-164	7.18748e-164	-3.3774e-163	2.1474e-163	6.23018e-164	-2.17263e-164	1.46309e-162	7.26103e-163	-2.55725e-163	-7.14706e-163	1.91584e-163	-3.07576e-163	2.44952e-163	-2.05536e-163	1.27573e-163	-7.25587e-163	-5.51363e-163	3.68586e-163	1.04538e-162	1.69537e-163	5.61953e-164	-3.24039e-163	-2.46381e-163	1.3209e-163	-3.90377e-163	1.21632e-162	0
-6.24725e-163	-8.28062e-163	1.57984e-163	5.525e-164	-9.29794e-164	7.18748e-164	-3.3774e-163	2.1474e-163	6.23018e-164	-2.17263e-164	1.46309e-162	7.26103e-163	-2.55725e-163	-7.14706e-163	1.91584e-163	-3.07576e-163	2.44952e-163	-2.05536e-163	1.27573e-163	-7.25587e-163	-5.51363e-163	3.68586e-163	1.04538e-162	1.69537e-163	5.61953e-164	-3.24039e-163	-2.46381e-163	1.3209e-163	-3.90377e-163	1.21632e-162	0
-6.24725e-163	-8.28062e-163	1.57984e-163	5.525e-164	-9.29794e-164	7.18748e-164	-3.3774e-163	2.1474e-163	6.23018e-164	-2.17263e-164	1.46309e-162	7.26103e-163	-2.55725e-163	-7.14706e-163	1.91584e-163	-3.07576e-163	2.44952e-163	-2.05536e-163	1.27573e-163	-7.25587e-163	-5.51363e-163	3.68586e-163	1.04538e-162	1.69537e-163	5.61953e-164	-3.24039e-163	-2.46381e-163	1.3209e-163	-3.90377e-163	1.21632e-162	0
-6.24725e-163	-8.28062e-163	1.57984e-163	5.525e-164	-9.29794e-164	7.18748e-164	-3.3774e-163	2.1474e-163	6.23018e-164	-2.17263e-164	1.46309e-162	7.26103e-163	-2.55725e-163	-7.14706e-163	1.91584e-163	-3.07576e-163	2.44952e-163	-2.05536e-163	1.27573e-163	-7.25587e-163	-5.51363e-163	3.68586e-163	1.04538e-162	1.69537e-163	5.61953e-164	-3.24039e-163	-2.46381e-163	1.3209e-163	-3.90377e-163	1.21632e-162	0
-6.24725e-163	-8.28062e-163	1.57984e-163	5.525e-164	-9.29794e-164	7.18748e-164	-3.3774e-163	2.1474e-163	6.23018e-164	-2.17263e-164	1.46309e-162	7.26103e-163	-2.55725e-163	-7.14706e-163	1.91584e-163	-3.07576e-163	2.44952e-163	-2.05536e-163	1.27573e-163	-7.25587e-163	-5.51363e-163	3.68586e-163	1.04538e-162	1.69537e-163	5.61953e-164	-3.24039e-163	-2.46381e-163	1.3209e-163	-3.90377e-163	1.21632e-162	0
-6.24725e-163	-8.28062e-163	1.57984e-163	5.525e-164	-9.29794e-164	7.18748e-164	-3.3774e-163	2.1474e-163	6.23018e-164	-2.17263e-164	1.46309e-162	7.26103e-163	-2.55725e-163	-7.14706e-163	1.91584e-163	-3.07576e-163	2.44952e-163	-2.05536e-163	1.27573e-163	-7.25587e-163	-5.51363e-163	3.68586e-163	1.04538e-162	1.69537e-163	5.61953e-164	-3.24039e-163	-2.46381e-163	1.3209e-163	-3.90377e-163	1.21632e-162	0
-6.24725e-163	-8.28062e-163	1.57984e-163	5.525e-164	-9.29794e-164	7.18748e-164	-3.3774e-163	2.1474e-163	6.23018e-164	-2.17263e-164	1.46309e-162	7.26103e-163	-2.55725e-163	-7.14706e-163	1.91584e-163	-3.07576e-163	2.44952e-163	-2.05536e-163	1.27573e-163	-7.25587e-163	-5.51363e-163	3.68586e-163	1.04538e-162	1.69537e-163	5.61953e-164	-3.24039e-163	-2.46381e-163	1.3209e-163	-3.90377e-163	1.21632e-162	0
-6.24725e-163	-8.28062e-163	1.57984e-163	5.525e-164	-9.29794e-164	7.18748e-164	-3.3774e-163	2.1474e-163	6.23018e-164	-2.17263e-164	1.46309e-162	7.26103e-163	-2.55725e-163	-7.14706e-163	1.91584e-163	-3.07576e-163	2.44952e-163	-2.05536e-163	1.27573e-163	-7.25587e-163	-5.51363e-163	3.68586e-163	1.04538e-162	1.69537e-163	5.61953e-164	-3.24039e-163	-2.46381e-163	1.3209e-163	-3.90377e-163	1.21632e-162	0
-6.24725e-163	-8.28062e-163	1.57984e-163	5.525e-164	-9.29794e-164	7.18748e-164	-3.3774e-163	2.1474e-163	6.23018e-164	-2.17263e-164	1.46309e-162	7.26103e-163	-2.55725e-163	-7.14706e-163	1.91584e-163	-3.07576e-163	2.44952e-163	-2.05536e-163	1.27573e-163	-7.25587e-163	-5.51363e-163	3.68586e-163	1.04538e-162	1.69537e-163	5.61953e-164	-3.24039e-163	-2.46381e-163	1.3209e-163	-3.90377e-163	1.21632e-162	0
-6.24725e-163	-8.28062e-163	1.57984e-163	5.525e-164	-9.29794e-164	7.18748e-164	-3.3774e-163	2.1474e-163	6.23018e-164	-2.17263e-164	1.46309e-162	7.26103e-163	-2.55725e-163	-7.14706e-163	1.91584e-163	-3.07576e-163	2.44952e-163	-2.05536e-163	1.27573e-163	-7.25587e-163	-5.51363e-163	3.68586e-163	1.04538e-162	1.69537e-163	5.61953e-164	-3.24039e-163	-2.46381e-163	1.3209e-163	-3.90377e-163	1.21632e-162	0
-6.24725e-163	-8.28062e-163	1.57984e-163	5.525e-164	-9.29794e-164	7.18748e-164	-3.3774e-163	2.1474e-163	6.23018e-164	-2.17263e-164	1.46309e-162	7.26103e-163	-2.55725e-163	-7.14706e-163	1.91584e-163	-3.07576e-163	2.44952e-163	-2.05536e-163	1.27573e-163	-7.25587e-163	-5.51363e-163	3.68586e-163	1.04538e-162	1.69537e-163	5.61953e-164	-3.24039e-163	-2.46381e-163	1.3209e-163	-3.90377e-163	1.21632e-162	0
-6.24725e-163	-8.28062e-163	1.57984e-163	5.525e-164	-9.29794e-164	7.18748e-164	-3.3774e-163	2.1474e-163	6.23018e-164	-2.17263e-164	1.46309e-162	7.26103e-163	-2.55725e-163	-7.14706e-163	1.91584e-163	-3.07576e-163	2.44952e-163	-2.05536e-163	1.27573e-163	-7.25587e-163	-5.51363e-163	3.68586e-163	1.04538e-162	1.69537e-163	5.61953e-164	-3.24039e-163	-2.46381e-163	1.3209e-163	-3.90377e-163	1.21632e-162	0
-6.24725e-163	-8.28062e-163	1.57984e-163	5.525e-164	-9.29794e-164	7.18748e-164	-3.3774e-163	2.1474e-163	6.23018e-164	-2.17263e-164	1.46309e-162	7.26103e-163	-2.55725e-163	-7.14706e-163	1.91584e-163	-3.07576e-163	2.44952e-163	-2.05536e-163	1.27573e-163	-7.25587e-163	-5.51363e-163	3.68586e-163	1.04538e-162	1.69537e-163	5.61953e-164	-3.24039e-163	-2.46381e-163	1.3209e-163	-3.90377e-163	1.21632e-162	0
-6.24725e-163	-8.28062e-163	1.57984e-163	5.525e-164	-9.29794e-164	7.18748e-164	-3.3774e-163	2.1474e-163	6.23018e-164	-2.17263e-164	1.46309e-162	7.26103e-163	-2.55725e-163	-7.14706e-163	1.91584e-163	-3.07576e-163	2.44952e-163	-2.05536e-163	1.27573e-163	-7.25587e-163	-5.51363e-163	3.68586e-163	1.04538e-162	1.69537e-163	5.61953e-164	-3.24039e-163	-2.46381e-163	1.3209e-163	-3.90377e-163	1.21632e-162	0
-6.24725e-163	-8.28062e-163	1.57984e-163	5.525e-164	-9.29794e-164	7.18748e-164	-3.3774e-163	2.1474e-163	6.23018e-164	-2.17263e-164	1.46309e-162	7.26103e-163	-2.55725e-163	-7.14706e-163	1.91584e-163	-3.07576e-163	2.44952e-163	-2.05536e-163	1.27573e-163	-7.25587e-163	-5.51363e-163	3.68586e-163	1.04538e-162	1.69537e-163	5.61953e-164	-3.24039e-163	-2.46381e-163	1.3209e-163	-3.90377e-163	1.21632e-162	0
-6.24725e-163	-8.28062e-163	1.57984e-163	5.525e-164	-9.29794e-164	7.18748e-164	-3.3774e-163	2.1474e-163	6.23018e-164	-2.17263e-164	1.46309e-162	7.26103e-163	-2.55725e-163	-7.14706e-163	1.91584e-163	-3.07576e-163	2.44952e-163	-2.05536e-163	1.27573e-163	-7.25587e-163	-5.51363e-163	3.68586e-163	1.04538e-162	1.69537e-163	5.61953e-164	-3.24039e-163	-2.46381e-163	1.3209e-163	-3.90377e-163	1.21632e-162	0
-6.24725e-163	-8.28062e-163	1.57984e-163	5.525e-164	-9.29794e-164	7.18748e-164	-3.3774e-163	2.1474e-163	6.23018e-164	-2.17263e-164	1.46309e-162	7.26103e-163	-2.55725e-163	-7.14706e-163	1.91584e-163	-3.07576e-163	2.44952e-163	-2.05536e-163	1.27573e-163	-7.25587e-163	-5.51363e-163	3.68586e-163	1.04538e-162	1.69537e-163	5.61953e-164	-3.24039e-163	-2.46381e-163	1.3209e-163	-3.90377e-163	1.21632e-162	0
-6.24725e-163	-8.28062e-163	1.57984e-163	5.525e-164	-9.29794e-164	7.18748e-164	-3.3774e-163	2.1474e-163	6.23018e-164	-2.17263e-164	1.46309e-162	7.26103e-163	-2.55725e-163	-7.14706e-163	1.91584e-163	-3.07576e-163	2.44952e-163	-2.05536e-163	1.27573e-163	-7.25587e-163	-5.51363e-163	3.68586e-163	1.04538e-162	1.69537e-163	5.61953e-164	-3.24039e-163	-2.46381e-163	1.3209e-163	-3.90377e-163	1.21632e-162	0
-6.24725e-163	-8.28062e-163	1.57984e-163	5.525e-164	-9.29794e-164	7.18748e-164	-3.3774e-163	2.1474e-163	6.23018e-164	-2.17263e-164	1.46309e-162	7.26103e-163	-2.55725e-163	-7.14706e-163	1.91584e-163	-3.07576e-163	2.44952e-163	-2.05536e-163	1.27573e-163	-7.25587e-163	-5.51363e-163	3.68586e-163	1.04538e-162	1.69537e-163	5.61953e-164	-3.24039e-163	-2.46381e-163	1.3209e-163	-3.90377e-163	1.21632e-162	0
-6.24725e-163	-8.28062e-163	1.57984e-163	5.525e-164	-9.29794e-164	7.18748e-164	-3.3774e-163	2.1474e-163	6.23018e-164	-2.17263e-164	1.46309e-162	7.26103e-163	-2.55725e-163	-7.14706e-163	1.91584e-163	-3.07576e-163	2.44952e-163	-2.05536e-163	1.27573e-163	-7.25587e-163	-5.51363e-163	3.68586e-163	1.04538e-162	1.69537e-163	5.61953e-164	-3.24039e-163	-2.46381e-163	1.3209e-163	-3.90377e-163	1.21632e-162	0
-6.24725e-163	-8.28062e-163	1.57984e-163	5.525e-164	-9.29794e-164	7.18748e-164	-3.3774e-163	2.1474e-163	6.23018e-164	-2.17263e-164	1.46309e-162	7.26103e-163	-2.55725e-163	-7.14706e-163	1.91584e-163	-3.07576e-163	2.44952e-163	-2.05536e-163	1.27573e-163	-7.25587e-163	-5.51363e-163	3.68586e-163	1.04538e-162	1.69537e-163	5.61953e-164	-3.24039e-163	-2.46381e-163	1.3209e-163	-3.90377e-163	1.21632e-162	0
-6.24725e-163	-8.28062e-163	1.57984e-163	5.525e-164	-9.29794e-164	7.18748e-164	-3.3774e-163	2.1474e-163	6.23018e-164	-2.17263e-164	1.46309e-162	7.26103e-163	-2.55725e-163	-7.14706e-163	1.91584e-163	-3.07576e-163	2.44952e-163	-2.05536e-163	1.27573e-163	-7.25587e-163	-5.51363e-163	3.68586e-163	1.04538e-162	1.69537e-163	5.61953e-164	-3.24039e-163	-2.46381e-163	1.3209e-163	-3.90377e-163	1.21632e-162	0
-6.24725e-163	-8.28062e-163	1.57984e-163	5.525e-164	-9.29794e-164	7.18748e-164	-3.3774e-163	2.1474e-163	6.23018e-164	-2.17263e-164	1.46309e-162	7.26103e-163	-2.55725e-163	-7.14706e-163	1.91584e-163	-3.07576e-163	2.44952e-163	-2.05536e-163	1.27573e-163	-7.25587e-163	-5.51363e-163	3.68586e-163	1.04538e-162	1.69537e-163	5.61953e-164	-3.24039e-163	-2.46381e-163	1.3209e-163	-3.90377e-163	1.21632e-162	0
-6.24725e-163	-8.28062e-163	1.57984e-163	5.525e-164	-9.29794e-164	7.18748e-164	-3.3774e-163	2.1474e-163	6.23018e-164	-2.17263e-164	1.46309e-162	7.26103e-163	-2.55725e-163	-7.14706e-163	1.91584e-163	-3.07576e-163	2.44952e-163	-2.05536e-163	1.27573e-163	-7.25587e-163	-5.51363e-163	3.68586e-163	1.04538e-162	1.69537e-163	5.61953e-164	-3.24039e-163	-2.46381e-163	1.3209e-163	-3.90377e-163	1.21632e-162	0
-6.24725e-163	-8.28062e-163	1.57984e-163	5.525e-164	-9.29794e-164	7.18748e-164	-3.3774e-163	2.1474e-163	6.23018e-164	-2.17263e-164	1.46309e-162	7.26103e-163	-2.55725e-163	-7.14706e-163	1.91584e-163	-3.07576e-163	2.44952e-163	-2.05536e-163	1.27573e-163	-7.25587e-163	-5.51363e-163	3.68586e-163	1.04538e-162	1.69537e-163	5.61953e-164	-3.24039e-163	-2.46381e-163	1.3209e-163	-3.90377e-163	1.21632e-162	0
-6.24725e-163	-8.28062e-163	1.57984e-163	5.525e-164	-9.29794e-164	7.18748e-164	-3.3774e-163	2.1474e-163	6.23018e-164	-2.17263e-164	1.46309e-162	7.26103e-163	-2.55725e-163	-7.14706e-163	1.91584e-163	-3.07576e-163	2.44952e-163	-2.05536e-163	1.27573e-163	-7.25587e-163	-5.51363e-163	3.68586e-163	1.04538e-162	1.69537e-163	5.61953e-164	-3.24039e-163	-2.46381e-163	1.3209e-163	-3.90377e-163	1.21632e-162	0
-6.24725e-163	-8.28062e-163	1.57984e-163	5.525e-164	-9.29794e-164	7.18748e-164	-3.3774e-163	2.1474e-163	6.23018e-164	-2.17263e-164	1.46309e-162	7.26103e-163	-2.55725e-163	-7.14706e-163	1.91584e-163	-3.07576e-163	2.44952e-163	-2.05536e-163	1.27573e-163	-7.25587e-163	-5.51363e-163	3.68586e-163	1.04538e-162	1.69537e-163	5.61953e-164	-3.24039e-163	-2.46381e-163	1.3209e-163	-3.90377e-163	1.21632e-162	0
-6.24725e-163	-8.28062e-163	1.57984e-163	5.525e-164	-9.29794e-164	7.18748e-164	-3.3774e-163	2.1474e-163	6.23018e-164	-2.17263e-164	1.46309e-162	7.26103e-163	-2.55725e-163	-7.14706e-163	1.91584e-163	-3.07576e-163	2.44952e-163	-2.05536e-163	1.27573e-163	-7.25587e-163	-5.51363e-163	3.68586e-163	1.04538e-162	1.69537e-163	5.61953e-164	-3.24039e-163	-2.46381e-163	1.3209e-163	-3.90377e-163	1.21632e-162	0
-6.24725e-163	-8.28062e-163	1.57984e-163	5.525e-164	-9.29794e-164	7.18748e-164	-3.3774e-163	2.1474e-163	6.23018e-164	-2.17263e-164	1.46309e-162	7.26103e-163	-2.55725e-163	-7.14706e-163	1.91584e-163	-3.07576e-163	2.44952e-163	-2.05536e-163	1.27573e-163	-7.25587e-163	-5.51363e-163	3.68586e-163	1.04538e-162	1.69537e-163	5.61953e-164	-3.24039e-163	-2.46381e-163	1.3209e-163	-3.90377e-163	1.21632e-162	0
-6.24725e-163	-8.28062e-163	1.57984e-163	5.525e-164	-9.29794e-164	7.18748e-164	-3.3774e-163	2.1474e-163	6.23018e-164	-2.17263e-164	1.46309e-162	7.26103e-163	-2.55725e-163	-7.14706e-163	1.91584e-163	-3.07576e-163	2.44952e-163	-2.05536e-163	1.27573e-163	-7.25587e-163	-5.51363e-163	3.68586e-163	1.04538e-162	1.69537e-163	5.61953e-164	-3.24039e-163	-2.46381e-163	1.3209e-163	-3.90377e-163	1.21632e-162	0
-6.24725e-163	-8.28062e-163	1.57984e-163	5.525e-164	-9.29794e-164	7.18748e-164	-3.3774e-163	2.1474e-163	6.23018e-164	-2.17263e-164	1.46309e-162	7.26103e-163	-2.55725e-163	-7.14706e-163	1.91584e-163	-3.07576e-163	2.44952e-163	-2.05536e-163	1.27573e-163	-7.25587e-163	-5.51363e-163	3.68586e-163	1.04538e-162	1.69537e-163	5.61953e-164	-3.24039e-163	-2.46381e-163	1.3209e-163	-3.90377e-163	1.21632e-162	0
-6.24725e-163	-8.28062e-163	1.57984e-163	5.525e-164	-9.29794e-164	7.18748e-164	-3.3774e-163	2.1474e-163	6.23018e-164	-2.17263e-164	1.46309e-162	7.26103e-163	-2.55725e-163	-7.14706e-163	1.91584e-163	-3.07576e-163	2.44952e-163	-2.05536e-163	1.27573e-163	-7.25587e-163	-5.51363e-163	3.68586e-163	1.04538e-162	1.69537e-163	5.61953e-164	-3.24039e-163	-2.46381e-163	1.3209e-163	-3.90377e-163	1.21632e-162	0
-6.24725e-163	-8.28062e-163	1.57984e-163	5.525e-164	-9.29794e-164	7.18748e-164	-3.3774e-163	2.1474e-163	6.23018e-164	-2.17263e-164	1.46309e-162	7.26103e-163	-2.55725e-163	-7.14706e-163	1.91584e-163	-3.07576e-163	2.44952e-163	-2.05536e-163	1.27573e-163	-7.25587e-163	-5.51363e-163	3.68586e-163	1.04538e-162	1.69537e-163	5.61953e-164	-3.24039e-163	-2.46381e-163	1.3209e-163	-3.90377e-163	1.21632e-162	0
-6.24725e-163	-8.28062e-163	1.57984e-163	5.525e-164	-9.29794e-164	7.18748e-164	-3.3774e-163	2.1474e-163	6.23018e-164	-2.17263e-164	1.46309e-162	7.26103e-163	-2.55725e-163	-7.14706e-163	1.91584e-163	-3.07576e-163	2.44952e-163	-2.05536e-163	1.27573e-163	-7.25587e-163	-5.51363e-163	3.68586e-163	1.04538e-162	1.69537e-163	5.61953e-164	-3.24039e-163	-2.46381e-163	1.3209e-163	-3.90377e-163	1.21632e-162	0
-6.24725e-163	-8.28062e-163	1.57984e-163	5.525e-164	-9.29794e-164	7.18748e-164	-3.3774e-163	2.1474e-163	6.23018e-164	-2.17263e-164	1.46309e-162	7.26103e-163	-2.55725e-163	-7.14706e-163	1.91584e-163	-3.07576e-163	2.44952e-163	-2.05536e-163	1.27573e-163	-7.25587e-163	-5.51363e-163	3.68586e-163	1.04538e-162	1.69537e-163	5.61953e-164	-3.24039e-163	-2.46381e-163	1.3209e-163	-3.90377e-163	1.21632e-162	0
-6.24725e-163	-8.28062e-163	1.57984e-163	5.525e-164	-9.29794e-164	7.18748e-164	-3.3774e-163	2.1474e-163	6.23018e-164	-2.17263e-164	1.46309e-162	7.26103e-163	-2.55725e-163	-7.14706e-163	1.91584e-163	-3.07576e-163	2.44952e-163	-2.05536e-163	1.27573e-163	-7.25587e-163	-5.51363e-163	3.68586e-163	1.04538e-162	1.69537e-163	5.61953e-164	-3.24039e-163	-2.46381e-163	1.3209e-163	-3.90377e-163	1.21632e-162	0
-6.24725e-163	-8.28062e-163	1.57984e-163	5.525e-164	-9.29794e-164	7.18748e-164	-3.3774e-163	2.1474e-163	6.23018e-164	-2.17263e-164	1.46309e-162	7.26103e-163	-2.55725e-163	-7.14706e-163	1.91584e-163	-3.07576e-163	2.44952e-163	-2.05536e-163	1.27573e-163	-7.25587e-163	-5.51363e-163	3.68586e-163	1.04538e-162	1.69537e-163	5.61953e-164	-3.24039e-163	-2.46381e-163	1.3209e-163	-3.90377e-163	1.21632e-162	0
-6.24725e-163	-8.28062e-163	1.57984e-163	5.525e-164	-9.29794e-164	7.18748e-164	-3.3774e-163	2.1474e-163	6.23018e-164	-2.17263e-164	1.46309e-162	7.26103e-163	-2.55725e-163	-7.14706e-163	1.91584e-163	-3.07576e-163	2.44952e-163	-2.05536e-163	1.27573e-163	-7.25587e-163	-5.51363e-163	3.68586e-163	1.04538e-162	1.69537e-163	5.61953e-164	-3.24039e-163	-2.46381e-163	1.3209e-163	-3.90377e-163	1.21632e-162	0
-6.24725e-163	-8.28062e-163	1.57984e-163	5.525e-164	-9.29794e-164	7.18748e-164	-3.3774e-163	2.1474e-163	6.23018e-164	-2.17263e-164	1.46309e-162	7.26103e-163	-2.55725e-163	-7.14706e-163	1.91584e-163	-3.07576e-163	2.44952e-163	-2.05536e-163	1.27573e-163	-7.25587e-163	-5.51363e-163	3.68586e-163	1.04538e-162	1.69537e-163	5.61953e-164	-3.24039e-163	-2.46381e-163	1.3209e-163	-3.90377e-163	1.21632e-162	0
-6.24725e-163	-8.28062e-163	1.57984e-163	5.525e-164	-9.29794e-164	7.18748e-164	-3.3774e-163	2.1474e-163	6.23018e-164	-2.17263e-164	1.46309e-162	7.26103e-163	-2.55725e-163	-7.14706e-163	1.91584e-163	-3.07576e-163	2.44952e-163	-2.05536e-163	1.27573e-163	-7.25587e-163	-5.51363e-163	3.68586e-163	1.04538e-162	1.69537e-163	5.61953e-164	-3.24039e-163	-2.46381e-163	1.3209e-163	-3.90377e-163	1.21632e-162	0
-6.24725e-163	-8.28062e-163	1.57984e-163	5.525e-164	-9.29794e-164	7.18748e-164	-3.3774e-163	2.1474e-163	6.23018e-164	-2.17263e-164	1.46309e-162	7.26103e-163	-2.55725e-163	-7.14706e-163	1.91584e-163	-3.07576e-163	2.44952e-163	-2.05536e-163	1.27573e-163	-7.25587e-163	-5.51363e-163	3.68586e-163	1.04538e-162	1.69537e-163	5.61953e-164	-3.24039e-163	-2.46381e-163	1.3209e-163	-3.90377e-163	1.21632e-162	0
-6.24725e-163	-8.28062e-163	1.57984e-163	5.525e-164	-9.29794e-164	7.18748e-164	-3.3774e-163	2.1474e-163	6.23018e-164	-2.17263e-164	1.46309e-162	7.26103e-163	-2.55725e-163	-7.14706e-163	1.91584e-163	-3.07576e-163	2.44952e-163	-2.05536e-163	1.27573e-163	-7.25587e-163	-5.51363e-163	3.68586e-163	1.04538e-162	1.69537e-163	5.61953e-164	-3.24039e-163	-2.46381e-163	1.3209e-163	-3.90377e-163	1.21632e-162	0
-6.24725e-163	-8.28062e-163	1.57984e-163	5.525e-164	-9.29794e-164	7.18748e-164	-3.3774e-163	2.1474e-163	6.23018e-164	-2.17263e-164	1.46309e-162	7.26103e-163	-2.55725e-163	-7.14706e-163	1.91584e-163	-3.07576e-163	2.44952e-163	-2.05536e-163	1.27573e-163	-7.25587e-163	-5.51363e-163	3.68586e-163	1.04538e-162	1.69537e-163	5.61953e-164	-3.24039e-163	-2.46381e-163	1.3209e-163	-3.90377e-163	1.21632e-162	0
-6.24725e-163	-8.28062e-163	1.57984e-163	5.525e-164	-9.29794e-164	7.18748e-164	-3.3774e-163	2.1474e-163	6.23018e-164	-2.17263e-164	1.46309e-162	7.26103e-163	-2.55725e-163	-7.14706e-163	1.91584e-163	-3.07576e-163	2.44952e-163	-2.05536e-163	1.27573e-163	-7.25587e-163	-5.51363e-163	3.68586e-163	1.04538e-162	1.69537e-163	5.61953e-164	-3.24039e-163	-2.46381e-163	1.3209e-163	-3.90377e-163	1.21632e-162	0
-6.24725e-163	-8.28062e-163	1.57984e-163	5.525e-164	-9.29794e-164	7.18748e-164	-3.3774e-163	2.1474e-163	6.23018e-164	-2.17263e-164	1.46309e-162	7.26103e-163	-2.55725e-163	-7.14706e-163	1.91584e-163	-3.07576e-163	2.44952e-163	-2.05536e-163	1.27573e-163	-7.25587e-163	-5.51363e-163	3.68586e-163	1.04538e-162	1.69537e-163	5.61953e-164	-3.24039e-163	-2.46381e-163	1.3209e-163	-3.90377e-163	1.21632e-162	0
-6.24725e-163	-8.28062e-163	1.57984e-163	5.525e-164	-9.29794e-164	7.18748e-164	-3.3774e-163	2.1474e-163	6.23018e-164	-2.17263e-164	1.46309e-162	7.26103e-163	-2.55725e-163	-7.14706e-163	1.91584e-163	-3.07576e-163	2.44952e-163	-2.05536e-163	1.27573e-163	-7.25587e-163	-5.51363e-163	3.68586e-163	1.04538e-162	1.69537e-163	5.61953e-164	-3.24039e-163	-2.46381e-163	1.3209e-163	-3.90377e-163	1.21632e-162	0
-6.24725e-163	-8.28062e-163	1.57984e-163	5.525e-164	-9.29794e-164	7.18748e-164	-3.3774e-163	2.1474e-163	6.23018e-164	-2.17263e-164	1.46309e-162	7.26103e-163	-2.55725e-163	-7.14706e-163	1.91584e-163	-3.07576e-163	2.44952e-163	-2.05536e-163	1.27573e-163	-7.25587e-163	-5.51363e-163	3.68586e-163	1.04538e-162	1.69537e-163	5.61953e-164	-3.24039e-163	-2.46381e-163	1.3209e-163	-3.90377e-163	1.21632e-162	0
-6.24725e-163	-8.28062e-163	1.57984e-163	5.525e-164	-9.29794e-164	7.18748e-164	-3.3774e-163	2.1474e-163	6.23018e-164	-2.17263e-164	1.46309e-162	7.26103e-163	-2.55725e-163	-7.14706e-163	1.91584e-163	-3.07576e-163	2.44952e-163	-2.05536e-163	1.27573e-163	-7.25587e-163	-5.51363e-163	3.68586e-163	1.04538e-162	1.69537e-163	5.61953e-164	-3.24039e-163	-2.46381e-163	1.3209e-163	-3.90377e-163	1.21632e-162	0
-6.24725e-163	-8.28062e-163	1.57984e-163	5.525e-164	-9.29794e-164	7.18748e-164	-3.3774e-163	2.1474e-163	6.23018e-164	-2.17263e-164	1.46309e-162	7.26103e-163	-2.55725e-163	-7.14706e-163	1.91584e-163	-3.07576e-163	2.44952e-163	-2.05536e-163	1.27573e-163	-7.25587e-163	-5.51363e-163	3.68586e-163	1.04538e-162	1.69537e-163	5.61953e-164	-3.24039e-163	-2.46381e-163	1.3209e-163	-3.90377e-163	1.21632e-162	0
-6.24725e-163	-8.28062e-163	1.57984e-163	5.525e-164	-9.29794e-164	7.18748e-164	-3.3774e-163	2.1474e-163	6.23018e-164	-2.17263e-164	1.46309e-162	7.26103e-163	-2.55725e-163	-7.14706e-163	1.91584e-163	-3.07576e-163	2.44952e-163	-2.05536e-163	1.27573e-163	-7.25587e-163	-5.51363e-163	3.68586e-163	1.04538e-162	1.69537e-163	5.61953e-164	-3.24039e-163	-2.46381e-163	1.3209e-163	-3.90377e-163	1.21632e-162	0
-6.24725e-163	-8.28062e-163	1.57984e-163	5.525e-164	-9.29794e-164	7.18748e-164	-3.3774e-163	2.1474e-163	6.23018e-164	-2.17263e-164	1.46309e-162	7.26103e-163	-2.55725e-163	-7.14706e-163	1.91584e-163	-3.07576e-163	2.44952e-163	-2.05536e-163	1.27573e-163	-7.25587e-163	-5.51363e-163	3.68586e-163	1.04538e-162	1.69537e-163	5.61953e-164	-3.24039e-163	-2.46381e-163	1.3209e-163	-3.90377e-163	1.21632e-162	0
-6.24725e-163	-8.28062e-163	1.57984e-163	5.525e-164	-9.29794e-164	7.18748e-164	-3.3774e-163	2.1474e-163	6.23018e-164	-2.17263e-164	1.46309e-162	7.26103e-163	-2.55725e-163	-7.14706e-163	1.91584e-163	-3.07576e-163	2.44952e-163	-2.05536e-163	1.27573e-163	-7.25587e-163	-5.51363e-163	3.68586e-163	1.04538e-162	1.69537e-163	5.61953e-164	-3.24039e-163	-2.46381e-163	1.3209e-163	-3.90377e-163	1.21632e-162	0
-6.24725e-163	-8.28062e-163	1.57984e-163	5.525e-164	-9.29794e-164	7.18748e-164	-3.3774e-163	2.1474e-163	6.23018e-164	-2.17263e-164	1.46309e-162	7.26103e-163	-2.55725e-163	-7.14706e-163	1.91584e-163	-3.07576e-163	2.44952e-163	-2.05536e-163	1.27573e-163	-7.25587e-163	-5.51363e-163	3.68586e-163	1.04538e-162	1.69537e-163	5.61953e-164	-3.24039e-163	-2.46381e-163	1.3209e-163	-3.90377e-163	1.21632e-162	0
-6.24725e-163	-8.28062e-163	1.57984e-163	5.525e-164	-9.29794e-164	7.18748e-164	-3.3774e-163	2.1474e-163	6.23018e-164	-2.17263e-164	1.46309e-162	7.26103e-163	-2.55725e-163	-7.14706e-163	1.91584e-163	-3.07576e-163	2.44952e-163	-2.05536e-163	1.27573e-163	-7.25587e-163	-5.51363e-163	3.68586e-163	1.04538e-162	1.69537e-163	5.61953e-164	-3.24039e-163	-2.46381e-163	1.3209e-163	-3.90377e-163	1.21632e-162	0
-6.24725e-163	-8.28062e-163	1.57984e-163	5.525e-164	-9.29794e-164	7.18748e-164	-3.3774e-163	2.1474e-163	6.23018e-164	-2.17263e-164	1.46309e-162	7.26103e-163	-2.55725e-163	-7.14706e-163	1.91584e-163	-3.07576e-163	2.44952e-163	-2.05536e-163	1.27573e-163	-7.25587e-163	-5.51363e-163	3.68586e-163	1.04538e-162	1.69537e-163	5.61953e-164	-3.24039e-163	-2.46381e-163	1.3209e-163	-3.90377e-163	1.21632e-162	0
-6.24725e-163	-8.28062e-163	1.57984e-163	5.525e-164	-9.29794e-164	7.18748e-164	-3.3774e-163	2.1474e-163	6.23018e-164	-2.17263e-164	1.46309e-162	7.26103e-163	-2.55725e-163	-7.14706e-163	1.91584e-163	-3.07576e-163	2.44952e-163	-2.05536e-163	1.27573e-163	-7.25587e-163	-5.51363e-163	3.68586e-163	1.04538e-162	1.69537e-163	5.61953e-164	-3.24039e-163	-2.46381e-163	1.3209e-163	-3.90377e-163	1.21632e-162	0
-6.24725e-163	-8.28062e-163	1.57984e-163	5.525e-164	-9.29794e-164	7.18748e-164	-3.3774e-163	2.1474e-163	6.23018e-164	-2.17263e-164	1.46309e-162	7.26103e-163	-2.55725e-163	-7.14706e-163	1.91584e-163	-3.07576e-163	2.44952e-163	-2.05536e-163	1.27573e-163	-7.25587e-163	-5.51363e-163	3.68586e-163	1.04538e-162	1.69537e-163	5.61953e-164	-3.24039e-163	-2.46381e-163	1.3209e-163	-3.90377e-163	1.21632e-162	0
-6.24725e-163	-8.28062e-163	1.57984e-163	5.525e-164	-9.29794e-164	7.18748e-164	-3.3774e-163	2.1474e-163	6.23018e-164	-2.17263e-164	1.46309e-162	7.26103e-163	-2.55725e-163	-7.14706e-163	1.91584e-163	-3.07576e-163	2.44952e-163	-2.05536e-163	1.27573e-163	-7.25587e-163	-5.51363e-163	3.68586e-163	1.04538e-162	1.69537e-163	5.61953e-164	-3.24039e-163	-2.46381e-163	1.3209e-163	-3.90377e-163	1.21632e-162	0
-6.24725e-163	-8.28062e-163	1.57984e-163	5.525e-164	-9.29794e-164	7.18748e-164	-3.3774e-163	2.1474e-163	6.23018e-164	-2.17263e-164	1.46309e-162	7.26103e-163	-2.55725e-163	-7.14706e-163	1.91584e-163	-3.07576e-163	2.44952e-163	-2.05536e-163	1.27573e-163	-7.25587e-163	-5.51363e-163	3.68586e-163	1.04538e-162	1.69537e-163	5.61953e-164	-3.24039e-163	-2.46381e-163	1.3209e-163	-3.90377e-163	1.21632e-162	0
-6.24725e-163	-8.28062e-163	1.57984e-163	5.525e-164	-9.29794e-164	7.18748e-164	-3.3774e-163	2.1474e-163	6.23018e-164	-2.17263e-164	1.46309e-162	7.26103e-163	-2.55725e-163	-7.14706e-163	1.91584e-163	-3.07576e-163	2.44952e-163	-2.05536e-163	1.27573e-163	-7.25587e-163	-5.51363e-163	3.68586e-163	1.04538e-162	1.69537e-163	5.61953e-164	-3.24039e-163	-2.46381e-163	1.3209e-163	-3.90377e-163	1.21632e-162	0
-6.24725e-163	-8.28062e-163	1.57984e-163	5.525e-164	-9.29794e-164	7.18748e-164	-3.3774e-163	2.1474e-163	6.23018e-164	-2.17263e-164	1.46309e-162	7.26103e-163	-2.55725e-163	-7.14706e-163	1.91584e-163	-3.07576e-163	2.44952e-163	-2.05536e-163	1.27573e-163	-7.25587e-163	-5.51363e-163	3.68586e-163	1.04538e-162	1.69537e-163	5.61953e-164	-3.24039e-163	-2.46381e-163	1.3209e-163	-3.90377e-163	1.21632e-162	0
-6.24725e-163	-8.28062e-163	1.57984e-163	5.525e-164	-9.29794e-164	7.18748e-164	-3.3774e-163	2.1474e-163	6.23018e-164	-2.17263e-164	1.46309e-162	7.26103e-163	-2.55725e-163	-7.14706e-163	1.91584e-163	-3.07576e-163	2.44952e-163	-2.05536e-163	1.27573e-163	-7.25587e-163	-5.51363e-163	3.68586e-163	1.04538e-162	1.69537e-163	5.61953e-164	-3.24039e-163	-2.46381e-163	1.3209e-163	-3.90377e-163	1.21632e-162	0
-6.24725e-163	-8.28062e-163	1.57984e-163	5.525e-164	-9.29794e-164	7.18748e-164	-3.3774e-163	2.1474e-163	6.23018e-164	-2.17263e-164	1.46309e-162	7.26103e-163	-2.55725e-163	-7.14706e-163	1.91584e-163	-3.07576e-163	2.44952e-163	-2.05536e-163	1.27573e-163	-7.25587e-163	-5.51363e-163	3.68586e-163	1.04538e-162	1.69537e-163	5.61953e-164	-3.24039e-163	-2.46381e-163	1.3209e-163	-3.90377e-163	1.21632e-162	0
-6.24725e-163	-8.28062e-163	1.57984e-163	5.525e-164	-9.29794e-164	7.18748e-164	-3.3774e-163	2.1474e-163	6.23018e-164	-2.17263e-164	1.46309e-162	7.26103e-163	-2.55725e-163	-7.14706e-163	1.91584e-163	-3.07576e-163	2.44952e-163	-2.05536e-163	1.27573e-163	-7.25587e-163	-5.51363e-163	3.68586e-163	1.04538e-162	1.69537e-163	5.61953e-164	-3.24039e-163	-2.46381e-163	1.3209e-163	-3.90377e-163	1.21632e-162	0
-6.24725e-163	-8.28062e-163	1.57984e-163	5.525e-164	-9.29794e-164	7.18748e-164	-3.3774e-163	2.1474e-163	6.23018e-164	-2.17263e-164	1.46309e-162	7.26103e-163	-2.55725e-163	-7.14706e-163	1.91584e-163	-3.07576e-163	2.44952e-163	-2.05536e-163	1.27573e-163	-7.25587e-163	-5.51363e-163	3.68586e-163	1.04538e-162	1.69537e-163	5.61953e-164	-3.24039e-163	-2.46381e-163	1.3209e-163	-3.90377e-163	1.21632e-162	0
-6.24725e-163	-8.28062e-163	1.57984e-163	5.525e-164	-9.29794e-164	7.18748e-164	-3.3774e-163	2.1474e-163	6.23018e-164	-2.17263e-164	1.46309e-162	7.26103e-163	-2.55725e-163	-7.14706e-163	1.91584e-163	-3.07576e-163	2.44952e-163	-2.05536e-163	1.27573e-163	-7.25587e-163	-5.51363e-163	3.68586e-163	1.04538e-162	1.69537e-163	5.61953e-164	-3.24039e-163	-2.46381e-163	1.3209e-163	-3.90377e-163	1.21632e-162	0
-6.24725e-163	-8.28062e-163	1.57984e-163	5.525e-164	-9.29794e-164	7.18748e-164	-3.3774e-163	2.1474e-163	6.23018e-164	-2.17263e-164	1.46309e-162	7.26103e-163	-2.55725e-163	-7.14706e-163	1.91584e-163	-3.07576e-163	2.44952e-163	-2.05536e-163	1.27573e-163	-7.25587e-163	-5.51363e-163	3.68586e-163	1.04538e-162	1.69537e-163	5.61953e-164	-3.24039e-163	-2.46381e-163	1.3209e-163	-3.90377e-163	1.21632e-162	0
-6.24725e-163	-8.28062e-163	1.57984e-163	5.525e-164	-9.29794e-164	7.18748e-164	-3.3774e-163	2.1474e-163	6.23018e-164	-2.17263e-164	1.46309e-162	7.26103e-163	-2.55725e-163	-7.14706e-163	1.91584e-163	-3.07576e-163	2.44952e-163	-2.05536e-163	1.27573e-163	-7.25587e-163	-5.51363e-163	3.68586e-163	1.04538e-162	1.69537e-163	5.61953e-164	-3.24039e-163	-2.46381e-163	1.3209e-163	-3.90377e-163	1.21632e-162	0
-6.24725e-163	-8.28062e-163	1.57984e-163	5.525e-164	-9.29794e-164	7.18748e-164	-3.3774e-163	2.1474e-163	6.23018e-164	-2.17263e-164	1.46309e-162	7.26103e-163	-2.55725e-163	-7.14706e-163	1.91584e-163	-3.07576e-163	2.44952e-163	-2.05536e-163	1.27573e-163	-7.25587e-163	-5.51363e-163	3.68586e-163	1.04538e-162	1.69537e-163	5.61953e-164	-3.24039e-163	-2.46381e-163	1.3209e-163	-3.90377e-163	1.21632e-162	0
-6.24725e-163	-8.28062e-163	1.57984e-163	5.525e-164	-9.29794e-164	7.18748e-164	-3.3774e-163	2.1474e-163	6.23018e-164	-2.17263e-164	1.46309e-162	7.26103e-163	-2.55725e-163	-7.14706e-163	1.91584e-163	-3.07576e-163	2.44952e-163	-2.05536e-163	1.27573e-163	-7.25587e-163	-5.51363e-163	3.68586e-163	1.04538e-162	1.69537e-163	5.61953e-164	-3.24039e-163	-2.46381e-163	1.3209e-163	-3.90377e-163	1.21632e-162	0
-6.24725e-163	-8.28062e-163	1.57984e-163	5.525e-164	-9.29794e-164	7.18748e-164	-3.3774e-163	2.1474e-163	6.23018e-164	-2.17263e-164	1.46309e-162	7.26103e-163	-2.55725e-163	-7.14706e-163	1.91584e-163	-3.07576e-163	2.44952e-163	-2.05536e-163	1.27573e-163	-7.25587e-163	-5.51363e-163	3.68586e-163	1.04538e-162	1.69537e-163	5.61953e-164	-3.24039e-163	-2.46381e-163	1.3209e-163	-3.90377e-163	1.21632e-162	0
-6.24725e-163	-8.28062e-163	1.57984e-163	5.525e-164	-9.29794e-164	7.18748e-164	-3.3774e-163	2.1474e-163	6.23018e-164	-2.17263e-164	1.46309e-162	7.26103e-163	-2.55725e-163	-7.14706e-163	1.91584e-163	-3.07576e-163	2.44952e-163	-2.05536e-163	1.27573e-163	-7.25587e-163	-5.51363e-163	3.68586e-163	1.04538e-162	1.69537e-163	5.61953e-164	-3.24039e-163	-2.46381e-163	1.3209e-163	-3.90377e-163	1.21632e-162	0
-6.24725e-163	-8.28062e-163	1.57984e-163	5.525e-164	-9.29794e-164	7.18748e-164	-3.3774e-163	2.1474e-163	6.23018e-164	-2.17263e-164	1.46309e-162	7.26103e-163	-2.55725e-163	-7.14706e-163	1.91584e-163	-3.07576e-163	2.44952e-163	-2.05536e-163	1.27573e-163	-7.25587e-163	-5.51363e-163	3.68586e-163	1.04538e-162	1.69537e-163	5.61953e-164	-3.24039e-163	-2.46381e-163	1.3209e-163	-3.90377e-163	1.21632e-162	0
-6.24725e-163	-8.28062e-163	1.57984e-163	5.525e-164	-9.29794e-164	7.18748e-164	-3.3774e-163	2.1474e-163	6.23018e-164	-2.17263e-164	1.46309e-162	7.26103e-163	-2.55725e-163	-7.14706e-163	1.91584e-163	-3.07576e-163	2.44952e-163	-2.05536e-163	1.27573e-163	-7.25587e-163	-5.51363e-163	3.68586e-163	1.04538e-162	1.69537e-163	5.61953e-164	-3.24039e-163	-2.46381e-163	1.3209e-163	-3.90377e-163	1.21632e-162	0
-6.24725e-163	-8.28062e-163	1.57984e-163	5.525e-164	-9.29794e-164	7.18748e-164	-3.3774e-163	2.1474e-163	6.23018e-164	-2.17263e-164	1.46309e-162	7.26103e-163	-2.55725e-163	-7.14706e-163	1.91584e-163	-3.07576e-163	2.44952e-163	-2.05536e-163	1.27573e-163	-7.25587e-163	-5.51363e-163	3.68586e-163	1.04538e-162	1.69537e-163	5.61953e-164	-3.24039e-163	-2.46381e-163	1.3209e-163	-3.90377e-163	1.21632e-162	0
-6.24725e-163	-8.28062e-163	1.57984e-163	5.525e-164	-9.29794e-164	7.18748e-164	-3.3774e-163	2.1474e-163	6.23018e-164	-2.17263e-164	1.46309e-162	7.26103e-163	-2.55725e-163	-7.14706e-163	1.91584e-163	-3.07576e-163	2.44952e-163	-2.05536e-163	1.27573e-163	-7.25587e-163	-5.51363e-163	3.68586e-163	1.04538e-162	1.69537e-163	5.61953e-164	-3.24039e-163	-2.46381e-163	1.3209e-163	-3.90377e-163	1.21632e-162	0
-6.24725e-163	-8.28062e-163	1.57984e-163	5.525e-164	-9.29794e-164	7.18748e-164	-3.3774e-163	2.1474e-163	6.23018e-164	-2.17263e-164	1.46309e-162	7.26103e-163	-2.55725e-163	-7.14706e-163	1.91584e-163	-3.07576e-163	2.44952e-163	-2.05536e-163	1.27573e-163	-7.25587e-163	-5.51363e-163	3.68586e-163	1.04538e-162	1.69537e-163	5.61953e-164	-3.24039e-163	-2.46381e-163	1.3209e-163	-3.90377e-163	1.21632e-162	0
-6.24725e-163	-8.28062e-163	1.57984e-163	5.525e-164	-9.29794e-164	7.18748e-164	-3.3774e-163	2.1474e-163	6.23018e-164	-2.17263e-164	1.46309e-162	7.26103e-163	-2.55725e-163	-7.14706e-163	1.91584e-163	-3.07576e-163	2.44952e-163	-2.05536e-163	1.27573e-163	-7.25587e-163	-5.51363e-163	3.68586e-163	1.04538e-162	1.69537e-163	5.61953e-164	-3.24039e-163	-2.46381e-163	1.3209e-163	-3.90377e-163	1.21632e-162	0
-6.24725e-163	-8.28062e-163	1.57984e-163	5.525e-164	-9.29794e-164	7.18748e-164	-3.3774e-163	2.1474e-163	6.23018e-164	-2.17263e-164	1.46309e-162	7.26103e-163	-2.55725e-163	-7.14706e-163	1.91584e-163	-3.07576e-163	2.44952e-163	-2.05536e-163	1.27573e-163	-7.25587e-163	-5.51363e-163	3.68586e-163	1.04538e-162	1.69537e-163	5.61953e-164	-3.24039e-163	-2.46381e-163	1.3209e-163	-3.90377e-163	1.21632e-162	0
-6.24725e-163	-8.28062e-163	1.57984e-163	5.525e-164	-9.29794e-164	7.18748e-164	-3.3774e-163	2.1474e-163	6.23018e-164	-2.17263e-164	1.46309e-162	7.26103e-163	-2.55725e-163	-7.14706e-163	1.91584e-163	-3.07576e-163	2.44952e-163	-2.05536e-163	1.27573e-163	-7.25587e-163	-5.51363e-163	3.68586e-163	1.04538e-162	1.69537e-163	5.61953e-164	-3.24039e-163	-2.46381e-163	1.3209e-163	-3.90377e-163	1.21632e-162	0
-6.24725e-163	-8.28062e-163	1.57984e-163	5.525e-164	-9.29794e-164	7.18748e-164	-3.3774e-163	2.1474e-163	6.23018e-164	-2.17263e-164	1.46309e-162	7.26103e-163	-2.55725e-163	-7.14706e-163	1.91584e-163	-3.07576e-163	2.44952e-163	-2.05536e-163	1.27573e-163	-7.25587e-163	-5.51363e-163	3.68586e-163	1.04538e-162	1.69537e-163	5.61953e-164	-3.24039e-163	-2.46381e-163	1.3209e-163	-3.90377e-163	1.21632e-162	0
-6.24725e-163	-8.28062e-163	1.57984e-163	5.525e-164	-9.29794e-164	7.18748e-164	-3.3774e-163	2.1474e-163	6.23018e-164	-2.17263e-164	1.46309e-162	7.26103e-163	-2.55725e-163	-7.14706e-163	1.91584e-163	-3.07576e-163	2.44952e-163	-2.05536e-163	1.27573e-163	-7.25587e-163	-5.51363e-163	3.68586e-163	1.04538e-162	1.69537e-163	5.61953e-164	-3.24039e-163	-2.46381e-163	1.3209e-163	-3.90377e-163	1.21632e-162	0
-6.24725e-163	-8.28062e-163	1.57984e-163	5.525e-164	-9.29794e-164	7.18748e-164	-3.3774e-163	2.1474e-163	6.23018e-164	-2.17263e-164	1.46309e-162	7.26103e-163	-2.55725e-163	-7.14706e-163	1.91584e-163	-3.07576e-163	2.44952e-163	-2.05536e-163	1.27573e-163	-7.25587e-163	-5.51363e-163	3.68586e-163	1.04538e-162	1.69537e-163	5.61953e-164	-3.24039e-163	-2.46381e-163	1.3209e-163	-3.90377e-163	1.21632e-162	0
-6.24725e-163	-8.28062e-163	1.57984e-163	5.525e-164	-9.29794e-164	7.18748e-164	-3.3774e-163	2.1474e-163	6.23018e-164	-2.17263e-164	1.46309e-162	7.26103e-163	-2.55725e-163	-7.14706e-163	1.91584e-163	-3.07576e-163	2.44952e-163	-2.05536e-163	1.27573e-163	-7.25587e-163	-5.51363e-163	3.68586e-163	1.04538e-162	1.69537e-163	5.61953e-164	-3.24039e-163	-2.46381e-163	1.3209e-163	-3.90377e-163	1.21632e-162	0
-6.24725e-163	-8.28062e-163	1.57984e-163	5.525e-164	-9.29794e-164	7.18748e-164	-3.3774e-163	2.1474e-163	6.23018e-164	-2.17263e-164	1.46309e-162	7.26103e-163	-2.55725e-163	-7.14706e-163	1.91584e-163	-3.07576e-163	2.44952e-163	-2.05536e-163	1.27573e-163	-7.25587e-163	-5.51363e-163	3.68586e-163	1.04538e-162	1.69537e-163	5.61953e-164	-3.24039e-163	-2.46381e-163	1.3209e-163	-3.90377e-163	1.21632e-162	0
-6.24725e-163	-8.28062e-163	1.57984e-163	5.525e-164	-9.29794e-164	7.18748e-164	-3.3774e-163	2.1474e-163	6.23018e-164	-2.17263e-164	1.46309e-162	7.26103e-163	-2.55725e-163	-7.14706e-163	1.91584e-163	-3.07576e-163	2.44952e-163	-2.05536e-163	1.27573e-163	-7.25587e-163	-5.51363e-163	3.68586e-163	1.04538e-162	1.69537e-163	5.61953e-164	-3.24039e-163	-2.46381e-163	1.3209e-163	-3.90377e-163	1.21632e-162	0
-6.24725e-163	-8.28062e-163	1.57984e-163	5.525e-164	-9.29794e-164	7.18748e-164	-3.3774e-163	2.1474e-163	6.23018e-164	-2.17263e-164	1.46309e-162	7.26103e-163	-2.55725e-163	-7.14706e-163	1.91584e-163	-3.07576e-163	2.44952e-163	-2.05536e-163	1.27573e-163	-7.25587e-163	-5.51363e-163	3.68586e-163	1.04538e-162	1.69537e-163	5.61953e-164	-3.24039e-163	-2.46381e-163	1.3209e-163	-3.90377e-163	1.21632e-162	0
-6.24725e-163	-8.28062e-163	1.57984e-163	5.525e-164	-9.29794e-164	7.18748e-164	-3.3774e-163	2.1474e-163	6.23018e-164	-2.17263e-164	1.46309e-162	7.26103e-163	-2.55725e-163	-7.14706e-163	1.91584e-163	-3.07576e-163	2.44952e-163	-2.05536e-163	1.27573e-163	-7.25587e-163	-5.51363e-163	3.68586e-163	1.04538e-162	1.69537e-163	5.61953e-164	-3.24039e-163	-2.46381e-163	1.3209e-163	-3.90377e-163	1.21632e-162	0
-6.24725e-163	-8.28062e-163	1.57984e-163	5.525e-164	-9.29794e-164	7.18748e-164	-3.3774e-163	2.1474e-163	6.23018e-164	-2.17263e-164	1.46309e-162	7.26103e-163	-2.55725e-163	-7.14706e-163	1.91584e-163	-3.07576e-163	2.44952e-163	-2.05536e-163	1.27573e-163	-7.25587e-163	-5.51363e-163	3.68586e-163	1.04538e-162	1.69537e-163	5.61953e-164	-3.24039e-163	-2.46381e-163	1.3209e-163	-3.90377e-163	1.21632e-162	0
-6.24725e-163	-8.28062e-163	1.57984e-163	5.525e-164	-9.29794e-164	7.18748e-164	-3.3774e-163	2.1474e-163	6.23018e-164	-2.17263e-164	1.46309e-162	7.26103e-163	-2.55725e-163	-7.14706e-163	1.91584e-163	-3.07576e-163	2.44952e-163	-2.05536e-163	1.27573e-163	-7.25587e-163	-5.51363e-163	3.68586e-163	1.04538e-162	1.69537e-163	5.61953e-164	-3.24039e-163	-2.46381e-163	1.3209e-163	-3.90377e-163	1.21632e-162	0
-6.24725e-163	-8.28062e-163	1.57984e-163	5.525e-164	-9.29794e-164	7.18748e-164	-3.3774e-163	2.1474e-163	6.23018e-164	-2.17263e-164	1.46309e-162	7.26103e-163	-2.55725e-163	-7.14706e-163	1.91584e-163	-3.07576e-163	2.44952e-163	-2.05536e-163	1.27573e-163	-7.25587e-163	-5.51363e-163	3.68586e-163	1.04538e-162	1.69537e-163	5.61953e-164	-3.24039e-163	-2.46381e-163	1.3209e-163	-3.90377e-163	1.21632e-162	0
-6.24725e-163	-8.28062e-163	1.57984e-163	5.525e-164	-9.29794e-164	7.18748e-164	-3.3774e-163	2.1474e-163	6.23018e-164	-2.17263e-164	1.46309e-162	7.26103e-163	-2.55725e-163	-7.14706e-163	1.91584e-163	-3.07576e-163	2.44952e-163	-2.05536e-163	1.27573e-163	-7.25587e-163	-5.51363e-163	3.68586e-163	1.04538e-162	1.69537e-163	5.61953e-164	-3.24039e-163	-2.46381e-163	1.3209e-163	-3.90377e-163	1.21632e-162	0
-6.24725e-163	-8.28062e-163	1.57984e-163	5.525e-164	-9.29794e-164	7.18748e-164	-3.3774e-163	2.1474e-163	6.23018e-164	-2.17263e-164	1.46309e-162	7.26103e-163	-2.55725e-163	-7.14706e-163	1.91584e-163	-3.07576e-163	2.44952e-163	-2.05536e-163	1.27573e-163	-7.25587e-163	-5.51363e-163	3.68586e-163	1.04538e-162	1.69537e-163	5.61953e-164	-3.24039e-163	-2.46381e-163	1.3209e-163	-3.90377e-163	1.21632e-162	0
-6.24725e-163	-8.28062e-163	1.57984e-163	5.525e-164	-9.29794e-164	7.18748e-164	-3.3774e-163	2.1474e-163	6.23018e-164	-2.17263e-164	1.46309e-162	7.26103e-163	-2.55725e-163	-7.14706e-163	1.91584e-163	-3.07576e-163	2.44952e-163	-2.05536e-163	1.27573e-163	-7.25587e-163	-5.51363e-163	3.68586e-163	1.04538e-162	1.69537e-163	5.61953e-164	-3.24039e-163	-2.46381e-163	1.3209e-163	-3.90377e-163	1.21632e-162	0
-6.24725e-163	-8.28062e-163	1.57984e-163	5.525e-164	-9.29794e-164	7.18748e-164	-3.3774e-163	2.1474e-163	6.23018e-164	-2.17263e-164	1.46309e-162	7.26103e-163	-2.55725e-163	-7.14706e-163	1.91584e-163	-3.07576e-163	2.44952e-163	-2.05536e-163	1.27573e-163	-7.25587e-163	-5.51363e-163	3.68586e-163	1.04538e-162	1.69537e-163	5.61953e-164	-3.24039e-163	-2.46381e-163	1.3209e-163	-3.90377e-163	1.21632e-162	0
-6.24725e-163	-8.28062e-163	1.57984e-163	5.525e-164	-9.29794e-164	7.18748e-164	-3.3774e-163	2.1474e-163	6.23018e-164	-2.17263e-164	1.46309e-162	7.26103e-163	-2.55725e-163	-7.14706e-163	1.91584e-163	-3.07576e-163	2.44952e-163	-2.05536e-163	1.27573e-163	-7.25587e-163	-5.51363e-163	3.68586e-163	1.04538e-162	1.69537e-163	5.61953e-164	-3.24039e-163	-2.46381e-163	1.3209e-163	-3.90377e-163	1.21632e-162	0
-6.24725e-163	-8.28062e-163	1.57984e-163	5.525e-164	-9.29794e-164	7.18748e-164	-3.3774e-163	2.1474e-163	6.23018e-164	-2.17263e-164	1.46309e-162	7.26103e-163	-2.55725e-163	-7.14706e-163	1.91584e-163	-3.07576e-163	2.44952e-163	-2.05536e-163	1.27573e-163	-7.25587e-163	-5.51363e-163	3.68586e-163	1.04538e-162	1.69537e-163	5.61953e-164	-3.24039e-163	-2.46381e-163	1.3209e-163	-3.90377e-163	1.21632e-162	0
-6.24725e-163	-8.28062e-163	1.57984e-163	5.525e-164	-9.29794e-164	7.18748e-164	-3.3774e-163	2.1474e-163	6.23018e-164	-2.17263e-164	1.46309e-162	7.26103e-163	-2.55725e-163	-7.14706e-163	1.91584e-163	-3.07576e-163	2.44952e-163	-2.05536e-163	1.27573e-163	-7.25587e-163	-5.51363e-163	3.68586e-163	1.04538e-162	1.69537e-163	5.61953e-164	-3.24039e-163	-2.46381e-163	1.3209e-163	-3.90377e-163	1.21632e-162	0
-6.24725e-163	-8.28062e-163	1.57984e-163	5.525e-164	-9.29794e-164	7.18748e-164	-3.3774e-163	2.1474e-163	6.23018e-164	-2.17263e-164	1.46309e-162	7.26103e-163	-2.55725e-163	-7.14706e-163	1.91584e-163	-3.07576e-163	2.44952e-163	-2.05536e-163	1.27573e-163	-7.25587e-163	-5.51363e-163	3.68586e-163	1.04538e-162	1.69537e-163	5.61953e-164	-3.24039e-163	-2.46381e-163	1.3209e-163	-3.90377e-163	1.21632e-162	0
-6.24725e-163	-8.28062e-163	1.57984e-163	5.525e-164	-9.29794e-164	7.18748e-164	-3.3774e-163	2.1474e-163	6.23018e-164	-2.17263e-164	1.46309e-162	7.26103e-163	-2.55725e-163	-7.14706e-163	1.91584e-163	-3.07576e-163	2.44952e-163	-2.05536e-163	1.27573e-163	-7.25587e-163	-5.51363e-163	3.68586e-163	1.04538e-162	1.69537e-163	5.61953e-164	-3.24039e-163	-2.46381e-163	1.3209e-163	-3.90377e-163	1.21632e-162	0
-6.24725e-163	-8.28062e-163	1.57984e-163	5.525e-164	-9.29794e-164	7.18748e-164	-3.3774e-163	2.1474e-163	6.23018e-164	-2.17263e-164	1.46309e-162	7.26103e-163	-2.55725e-163	-7.14706e-163	1.91584e-163	-3.07576e-163	2.44952e-163	-2.05536e-163	1.27573e-163	-7.25587e-163	-5.51363e-163	3.68586e-163	1.04538e-162	1.69537e-163	5.61953e-164	-3.24039e-163	-2.46381e-163	1.3209e-163	-3.90377e-163	1.21632e-162	0
-6.24725e-163	-8.28062e-163	1.57984e-163	5.525e-164	-9.29794e-164	7.18748e-164	-3.3774e-163	2.1474e-163	6.23018e-164	-2.17263e-164	1.46309e-162	7.26103e-163	-2.55725e-163	-7.14706e-163	1.91584e-163	-3.07576e-163	2.44952e-163	-2.05536e-163	1.27573e-163	-7.25587e-163	-5.51363e-163	3.68586e-163	1.04538e-162	1.69537e-163	5.61953e-164	-3.24039e-163	-2.46381e-163	1.3209e-163	-3.90377e-163	1.21632e-162	0
-6.24725e-163	-8.28062e-163	1.57984e-163	5.525e-164	-9.29794e-164	7.18748e-164	-3.3774e-163	2.1474e-163	6.23018e-164	-2.17263e-164	1.46309e-162	7.26103e-163	-2.55725e-163	-7.14706e-163	1.91584e-163	-3.07576e-163	2.44952e-163	-2.05536e-163	1.27573e-163	-7.25587e-163	-5.51363e-163	3.68586e-163	1.04538e-162	1.69537e-163	5.61953e-164	-3.24039e-163	-2.46381e-163	1.3209e-163	-3.90377e-163	1.21632e-162	0
-6.24725e-163	-8.28062e-163	1.57984e-163	5.525e-164	-9.29794e-164	7.18748e-164	-3.3774e-163	2.1474e-163	6.23018e-164	-2.17263e-164	1.46309e-162	7.26103e-163	-2.55725e-163	-7.14706e-163	1.91584e-163	-3.07576e-163	2.44952e-163	-2.05536e-163	1.27573e-163	-7.25587e-163	-5.51363e-163	3.68586e-163	1.04538e-162	1.69537e-163	5.61953e-164	-3.24039e-163	-2.46381e-163	1.3209e-163	-3.90377e-163	1.21632e-162	0
-6.24725e-163	-8.28062e-163	1.57984e-163	5.525e-164	-9.29794e-164	7.18748e-164	-3.3774e-163	2.1474e-163	6.23018e-164	-2.17263e-164	1.46309e-162	7.26103e-163	-2.55725e-163	-7.14706e-163	1.91584e-163	-3.07576e-163	2.44952e-163	-2.05536e-163	1.27573e-163	-7.25587e-163	-5.51363e-163	3.68586e-163	1.04538e-162	1.69537e-163	5.61953e-164	-3.24039e-163	-2.46381e-163	1.3209e-163	-3.90377e-163	1.21632e-162	0
-6.24725e-163	-8.28062e-163	1.57984e-163	5.525e-164	-9.29794e-164	7.18748e-164	-3.3774e-163	2.1474e-163	6.23018e-164	-2.17263e-164	1.46309e-162	7.26103e-163	-2.55725e-163	-7.14706e-163	1.91584e-163	-3.07576e-163	2.44952e-163	-2.05536e-163	1.27573e-163	-7.25587e-163	-5.51363e-163	3.68586e-163	1.04538e-162	1.69537e-163	5.61953e-164	-3.24039e-163	-2.46381e-163	1.3209e-163	-3.90377e-163	1.21632e-162	0
-6.24725e-163	-8.28062e-163	1.57984e-163	5.525e-164	-9.29794e-164	7.18748e-164	-3.3774e-163	2.1474e-163	6.23018e-164	-2.17263e-164	1.46309e-162	7.26103e-163	-2.55725e-163	-7.14706e-163	1.91584e-163	-3.07576e-163	2.44952e-163	-2.05536e-163	1.27573e-163	-7.25587e-163	-5.51363e-163	3.68586e-163	1.04538e-162	1.69537e-163	5.61953e-164	-3.24039e-163	-2.46381e-163	1.3209e-163	-3.90377e-163	1.21632e-162	0
-6.24725e-163	-8.28062e-163	1.57984e-163	5.525e-164	-9.29794e-164	7.18748e-164	-3.3774e-163	2.1474e-163	6.23018e-164	-2.17263e-164	1.46309e-162	7.26103e-163	-2.55725e-163	-7.14706e-163	1.91584e-163	-3.07576e-163	2.44952e-163	-2.05536e-163	1.27573e-163	-7.25587e-163	-5.51363e-163	3.68586e-163	1.04538e-162	1.69537e-163	5.61953e-164	-3.24039e-163	-2.46381e-163	1.3209e-163	-3.90377e-163	1.21632e-162	0
-6.24725e-163	-8.28062e-163	1.57984e-163	5.525e-164	-9.29794e-164	7.18748e-164	-3.3774e-163	2.1474e-163	6.23018e-164	-2.17263e-164	1.46309e-162	7.26103e-163	-2.55725e-163	-7.14706e-163	1.91584e-163	-3.07576e-163	2.44952e-163	-2.05536e-163	1.27573e-163	-7.25587e-163	-5.51363e-163	3.68586e-163	1.04538e-162	1.69537e-163	5.61953e-164	-3.24039e-163	-2.46381e-163	1.3209e-163	-3.90377e-163	1.21632e-162	0
-6.24725e-163	-8.28062e-163	1.57984e-163	5.525e-164	-9.29794e-164	7.18748e-164	-3.3774e-163	2.1474e-163	6.23018e-164	-2.17263e-164	1.46309e-162	7.26103e-163	-2.55725e-163	-7.14706e-163	1.91584e-163	-3.07576e-163	2.44952e-163	-2.05536e-163	1.27573e-163	-7.25587e-163	-5.51363e-163	3.68586e-163	1.04538e-162	1.69537e-163	5.61953e-164	-3.24039e-163	-2.46381e-163	1.3209e-163	-3.90377e-163	1.21632e-162	0
-6.24725e-163	-8.28062e-163	1.57984e-163	5.525e-164	-9.29794e-164	7.18748e-164	-3.3774e-163	2.1474e-163	6.23018e-164	-2.17263e-164	1.46309e-162	7.26103e-163	-2.55725e-163	-7.14706e-163	1.91584e-163	-3.07576e-163	2.44952e-163	-2.05536e-163	1.27573e-163	-7.25587e-163	-5.51363e-163	3.68586e-163	1.04538e-162	1.69537e-163	5.61953e-164	-3.24039e-163	-2.46381e-163	1.3209e-163	-3.90377e-163	1.21632e-162	0
-6.24725e-163	-8.28062e-163	1.57984e-163	5.525e-164	-9.29794e-164	7.18748e-164	-3.3774e-163	2.1474e-163	6.23018e-164	-2.17263e-164	1.46309e-162	7.26103e-163	-2.55725e-163	-7.14706e-163	1.91584e-163	-3.07576e-163	2.44952e-163	-2.05536e-163	1.27573e-163	-7.25587e-163	-5.51363e-163	3.68586e-163	1.04538e-162	1.69537e-163	5.61953e-164	-3.24039e-163	-2.46381e-163	1.3209e-163	-3.90377e-163	1.21632e-162	0
-6.24725e-163	-8.28062e-163	1.57984e-163	5.525e-164	-9.29794e-164	7.18748e-164	-3.3774e-163	2.1474e-163	6.23018e-164	-2.17263e-164	1.46309e-162	7.26103e-163	-2.55725e-163	-7.14706e-163	1.91584e-163	-3.07576e-163	2.44952e-163	-2.05536e-163	1.27573e-163	-7.25587e-163	-5.51363e-163	3.68586e-163	1.04538e-162	1.69537e-163	5.61953e-164	-3.24039e-163	-2.46381e-163	1.3209e-163	-3.90377e-163	1.21632e-162	0
-6.24725e-163	-8.28062e-163	1.57984e-163	5.525e-164	-9.29794e-164	7.18748e-164	-3.3774e-163	2.1474e-163	6.23018e-164	-2.17263e-164	1.46309e-162	7.26103e-163	-2.55725e-163	-7.14706e-163	1.91584e-163	-3.07576e-163	2.44952e-163	-2.05536e-163	1.27573e-163	-7.25587e-163	-5.51363e-163	3.68586e-163	1.04538e-162	1.69537e-163	5.61953e-164	-3.24039e-163	-2.46381e-163	1.3209e-163	-3.90377e-163	1.21632e-162	0
-6.24725e-163	-8.28062e-163	1.57984e-163	5.525e-164	-9.29794e-164	7.18748e-164	-3.3774e-163	2.1474e-163	6.23018e-164	-2.17263e-164	1.46309e-162	7.26103e-163	-2.55725e-163	-7.14706e-163	1.91584e-163	-3.07576e-163	2.44952e-163	-2.05536e-163	1.27573e-163	-7.25587e-163	-5.51363e-163	3.68586e-163	1.04538e-162	1.69537e-163	5.61953e-164	-3.24039e-163	-2.46381e-163	1.3209e-163	-3.90377e-163	1.21632e-162	0
-6.24725e-163	-8.28062e-163	1.57984e-163	5.525e-164	-9.29794e-164	7.18748e-164	-3.3774e-163	2.1474e-163	6.23018e-164	-2.17263e-164	1.46309e-162	7.26103e-163	-2.55725e-163	-7.14706e-163	1.91584e-163	-3.07576e-163	2.44952e-163	-2.05536e-163	1.27573e-163	-7.25587e-163	-5.51363e-163	3.68586e-163	1.04538e-162	1.69537e-163	5.61953e-164	-3.24039e-163	-2.46381e-163	1.3209e-163	-3.90377e-163	1.21632e-162	0
-6.24725e-163	-8.28062e-163	1.57984e-163	5.525e-164	-9.29794e-164	7.18748e-164	-3.3774e-163	2.1474e-163	6.23018e-164	-2.17263e-164	1.46309e-162	7.26103e-163	-2.55725e-163	-7.14706e-163	1.91584e-163	-3.07576e-163	2.44952e-163	-2.05536e-163	1.27573e-163	-7.25587e-163	-5.51363e-163	3.68586e-163	1.04538e-162	1.69537e-163	5.61953e-164	-3.24039e-163	-2.46381e-163	1.3209e-163	-3.90377e-163	1.21632e-162	0
-6.24725e-163	-8.28062e-163	1.57984e-163	5.525e-164	-9.29794e-164	7.18748e-164	-3.3774e-163	2.1474e-163	6.23018e-164	-2.17263e-164	1.46309e-162	7.26103e-163	-2.55725e-163	-7.14706e-163	1.91584e-163	-3.07576e-163	2.44952e-163	-2.05536e-163	1.27573e-163	-7.25587e-163	-5.51363e-163	3.68586e-163	1.04538e-162	1.69537e-163	5.61953e-164	-3.24039e-163	-2.46381e-163	1.3209e-163	-3.90377e-163	1.21632e-162	0
-6.24725e-163	-8.28062e-163	1.57984e-163	5.525e-164	-9.29794e-164	7.18748e-164	-3.3774e-163	2.1474e-163	6.23018e-164	-2.17263e-164	1.46309e-162	7.26103e-163	-2.55725e-163	-7.14706e-163	1.91584e-163	-3.07576e-163	2.44952e-163	-2.05536e-163	1.27573e-163	-7.25587e-163	-5.51363e-163	3.68586e-163	1.04538e-162	1.69537e-163	5.61953e-164	-3.24039e-163	-2.46381e-163	1.3209e-163	-3.90377e-163	1.21632e-162	0
-6.24725e-163	-8.28062e-163	1.57984e-163	5.525e-164	-9.29794e-164	7.18748e-164	-3.3774e-163	2.1474e-163	6.23018e-164	-2.17263e-164	1.46309e-162	7.26103e-163	-2.55725e-163	-7.14706e-163	1.91584e-163	-3.07576e-163	2.44952e-163	-2.05536e-163	1.27573e-163	-7.25587e-163	-5.51363e-163	3.68586e-163	1.04538e-162	1.69537e-163	5.61953e-164	-3.24039e-163	-2.46381e-163	1.3209e-163	-3.90377e-163	1.21632e-162	0
-6.24725e-163	-8.28062e-163	1.57984e-163	5.525e-164	-9.29794e-164	7.18748e-164	-3.3774e-163	2.1474e-163	6.23018e-164	-2.17263e-164	1.46309e-162	7.26103e-163	-2.55725e-163	-7.14706e-163	1.91584e-163	-3.07576e-163	2.44952e-163	-2.05536e-163	1.27573e-163	-7.25587e-163	-5.51363e-163	3.68586e-163	1.04538e-162	1.69537e-163	5.61953e-164	-3.24039e-163	-2.46381e-163	1.3209e-163	-3.90377e-163	1.21632e-162	0
-6.24725e-163	-8.28062e-163	1.57984e-163	5.525e-164	-9.29794e-164	7.18748e-164	-3.3774e-163	2.1474e-163	6.23018e-164	-2.17263e-164	1.46309e-162	7.26103e-163	-2.55725e-163	-7.14706e-163	1.91584e-163	-3.07576e-163	2.44952e-163	-2.05536e-163	1.27573e-163	-7.25587e-163	-5.51363e-163	3.68586e-163	1.04538e-162	1.69537e-163	5.61953e-164	-3.24039e-163	-2.46381e-163	1.3209e-163	-3.90377e-163	1.21632e-162	0
-6.24725e-163	-8.28062e-163	1.57984e-163	5.525e-164	-9.29794e-164	7.18748e-164	-3.3774e-163	2.1474e-163	6.23018e-164	-2.17263e-164	1.46309e-162	7.26103e-163	-2.55725e-163	-7.14706e-163	1.91584e-163	-3.07576e-163	2.44952e-163	-2.05536e-163	1.27573e-163	-7.25587e-163	-5.51363e-163	3.68586e-163	1.04538e-162	1.69537e-163	5.61953e-164	-3.24039e-163	-2.46381e-163	1.3209e-163	-3.90377e-163	1.21632e-162	0
-6.24725e-163	-8.28062e-163	1.57984e-163	5.525e-164	-9.29794e-164	7.18748e-164	-3.3774e-163	2.1474e-163	6.23018e-164	-2.17263e-164	1.46309e-162	7.26103e-163	-2.55725e-163	-7.14706e-163	1.91584e-163	-3.07576e-163	2.44952e-163	-2.05536e-163	1.27573e-163	-7.25587e-163	-5.51363e-163	3.68586e-163	1.04538e-162	1.69537e-163	5.61953e-164	-3.24039e-163	-2.46381e-163	1.3209e-163	-3.90377e-163	1.21632e-162	0
-6.24725e-163	-8.28062e-163	1.57984e-163	5.525e-164	-9.29794e-164	7.18748e-164	-3.3774e-163	2.1474e-163	6.23018e-164	-2.17263e-164	1.46309e-162	7.26103e-163	-2.55725e-163	-7.14706e-163	1.91584e-163	-3.07576e-163	2.44952e-163	-2.05536e-163	1.27573e-163	-7.25587e-163	-5.51363e-163	3.68586e-163	1.04538e-162	1.69537e-163	5.61953e-164	-3.24039e-163	-2.46381e-163	1.3209e-163	-3.90377e-163	1.21632e-162	0
-6.24725e-163	-8.28062e-163	1.57984e-163	5.525e-164	-9.29794e-164	7.18748e-164	-3.3774e-163	2.1474e-163	6.23018e-164	-2.17263e-164	1.46309e-162	7.26103e-163	-2.55725e-163	-7.14706e-163	1.91584e-163	-3.07576e-163	2.44952e-163	-2.05536e-163	1.27573e-163	-7.25587e-163	-5.51363e-163	3.68586e-163	1.04538e-162	1.69537e-163	5.61953e-164	-3.24039e-163	-2.46381e-163	1.3209e-163	-3.90377e-163	1.21632e-162	0
-6.24725e-163	-8.28062e-163	1.57984e-163	5.525e-164	-9.29794e-164	7.18748e-164	-3.3774e-163	2.1474e-163	6.23018e-164	-2.17263e-164	1.46309e-162	7.26103e-163	-2.55725e-163	-7.14706e-163	1.91584e-163	-3.07576e-163	2.44952e-163	-2.05536e-163	1.27573e-163	-7.25587e-163	-5.51363e-163	3.68586e-163	1.04538e-162	1.69537e-163	5.61953e-164	-3.24039e-163	-2.46381e-163	1.3209e-163	-3.90377e-163	1.21632e-162	0
-6.24725e-163	-8.28062e-163	1.57984e-163	5.525e-164	-9.29794e-164	7.18748e-164	-3.3774e-163	2.1474e-163	6.23018e-164	-2.17263e-164	1.46309e-162	7.26103e-163	-2.55725e-163	-7.14706e-163	1.91584e-163	-3.07576e-163	2.44952e-163	-2.05536e-163	1.27573e-163	-7.25587e-163	-5.51363e-163	3.68586e-163	1.04538e-162	1.69537e-163	5.61953e-164	-3.24039e-163	-2.46381e-163	1.3209e-163	-3.90377e-163	1.21632e-162	0
-6.24725e-163	-8.28062e-163	1.57984e-163	5.525e-164	-9.29794e-164	7.18748e-164	-3.3774e-163	2.1474e-163	6.23018e-164	-2.17263e-164	1.46309e-162	7.26103e-163	-2.55725e-163	-7.14706e-163	1.91584e-163	-3.07576e-163	2.44952e-163	-2.05536e-163	1.27573e-163	-7.25587e-163	-5.51363e-163	3.68586e-163	1.04538e-162	1.69537e-163	5.61953e-164	-3.24039e-163	-2.46381e-163	1.3209e-163	-3.90377e-163	1.21632e-162	0
-6.24725e-163	-8.28062e-163	1.57984e-163	5.525e-164	-9.29794e-164	7.18748e-164	-3.3774e-163	2.1474e-163	6.23018e-164	-2.17263e-164	1.46309e-162	7.26103e-163	-2.55725e-163	-7.14706e-163	1.91584e-163	-3.07576e-163	2.44952e-163	-2.05536e-163	1.27573e-163	-7.25587e-163	-5.51363e-163	3.68586e-163	1.04538e-162	1.69537e-163	5.61953e-164	-3.24039e-163	-2.46381e-163	1.3209e-163	-3.90377e-163	1.21632e-162	0
-6.24725e-163	-8.28062e-163	1.57984e-163	5.525e-164	-9.29794e-164	7.18748e-164	-3.3774e-163	2.1474e-163	6.23018e-164	-2.17263e-164	1.46309e-162	7.26103e-163	-2.55725e-163	-7.14706e-163	1.91584e-163	-3.07576e-163	2.44952e-163	-2.05536e-163	1.27573e-163	-7.25587e-163	-5.51363e-163	3.68586e-163	1.04538e-162	1.69537e-163	5.61953e-164	-3.24039e-163	-2.46381e-163	1.3209e-163	-3.90377e-163	1.21632e-162	0
-6.24725e-163	-8.28062e-163	1.57984e-163	5.525e-164	-9.29794e-164	7.18748e-164	-3.3774e-163	2.1474e-163	6.23018e-164	-2.17263e-164	1.46309e-162	7.26103e-163	-2.55725e-163	-7.14706e-163	1.91584e-163	-3.07576e-163	2.44952e-163	-2.05536e-163	1.27573e-163	-7.25587e-163	-5.51363e-163	3.68586e-163	1.04538e-162	1.69537e-163	5.61953e-164	-3.24039e-163	-2.46381e-163	1.3209e-163	-3.90377e-163	1.21632e-162	0
-6.24725e-163	-8.28062e-163	1.57984e-163	5.525e-164	-9.29794e-164	7.18748e-164	-3.3774e-163	2.1474e-163	6.23018e-164	-2.17263e-164	1.46309e-162	7.26103e-163	-2.55725e-163	-7.14706e-163	1.91584e-163	-3.07576e-163	2.44952e-163	-2.05536e-163	1.27573e-163	-7.25587e-163	-5.51363e-163	3.68586e-163	1.04538e-162	1.69537e-163	5.61953e-164	-3.24039e-163	-2.46381e-163	1.3209e-163	-3.90377e-163	1.21632e-162	0
-6.24725e-163	-8.28062e-163	1.57984e-163	5.525e-164	-9.29794e-164	7.18748e-164	-3.3774e-163	2.1474e-163	6.23018e-164	-2.17263e-164	1.46309e-162	7.26103e-163	-2.55725e-163	-7.14706e-163	1.91584e-163	-3.07576e-163	2.44952e-163	-2.05536e-163	1.27573e-163	-7.25587e-163	-5.51363e-163	3.68586e-163	1.04538e-162	1.69537e-163	5.61953e-164	-3.24039e-163	-2.46381e-163	1.3209e-163	-3.90377e-163	1.21632e-162	0
-6.24725e-163	-8.28062e-163	1.57984e-163	5.525e-164	-9.29794e-164	7.18748e-164	-3.3774e-163	2.1474e-163	6.23018e-164	-2.17263e-164	1.46309e-162	7.26103e-163	-2.55725e-163	-7.14706e-163	1.91584e-163	-3.07576e-163	2.44952e-163	-2.05536e-163	1.27573e-163	-7.25587e-163	-5.51363e-163	3.68586e-163	1.04538e-162	1.69537e-163	5.61953e-164	-3.24039e-163	-2.46381e-163	1.3209e-163	-3.90377e-163	1.21632e-162	0
-6.24725e-163	-8.28062e-163	1.57984e-163	5.525e-164	-9.29794e-164	7.18748e-164	-3.3774e-163	2.1474e-163	6.23018e-164	-2.17263e-164	1.46309e-162	7.26103e-163	-2.55725e-163	-7.14706e-163	1.91584e-163	-3.07576e-163	2.44952e-163	-2.05536e-163	1.27573e-163	-7.25587e-163	-5.51363e-163	3.68586e-163	1.04538e-162	1.69537e-163	5.61953e-164	-3.24039e-163	-2.46381e-163	1.3209e-163	-3.90377e-163	1.21632e-162	0
-6.24725e-163	-8.28062e-163	1.57984e-163	5.525e-164	-9.29794e-164	7.18748e-164	-3.3774e-163	2.1474e-163	6.23018e-164	-2.17263e-164	1.46309e-162	7.26103e-163	-2.55725e-163	-7.14706e-163	1.91584e-163	-3.07576e-163	2.44952e-163	-2.05536e-163	1.27573e-163	-7.25587e-163	-5.51363e-163	3.68586e-163	1.04538e-162	1.69537e-163	5.61953e-164	-3.24039e-163	-2.46381e-163	1.3209e-163	-3.90377e-163	1.21632e-162	0
-6.24725e-163	-8.28062e-163	1.57984e-163	5.525e-164	-9.29794e-164	7.18748e-164	-3.3774e-163	2.1474e-163	6.23018e-164	-2.17263e-164	1.46309e-162	7.26103e-163	-2.55725e-163	-7.14706e-163	1.91584e-163	-3.07576e-163	2.44952e-163	-2.05536e-163	1.27573e-163	-7.25587e-163	-5.51363e-163	3.68586e-163	1.04538e-162	1.69537e-163	5.61953e-164	-3.24039e-163	-2.46381e-163	1.3209e-163	-3.90377e-163	1.21632e-162	0
-6.24725e-163	-8.28062e-163	1.57984e-163	5.525e-164	-9.29794e-164	7.18748e-164	-3.3774e-163	2.1474e-163	6.23018e-164	-2.17263e-164	1.46309e-162	7.26103e-163	-2.55725e-163	-7.14706e-163	1.91584e-163	-3.07576e-163	2.44952e-163	-2.05536e-163	1.27573e-163	-7.25587e-163	-5.51363e-163	3.68586e-163	1.04538e-162	1.69537e-163	5.61953e-164	-3.24039e-163	-2.46381e-163	1.3209e-163	-3.90377e-163	1.21632e-162	0
-6.24725e-163	-8.28062e-163	1.57984e-163	5.525e-164	-9.29794e-164	7.18748e-164	-3.3774e-163	2.1474e-163	6.23018e-164	-2.17263e-164	1.46309e-162	7.26103e-163	-2.55725e-163	-7.14706e-163	1.91584e-163	-3.07576e-163	2.44952e-163	-2.05536e-163	1.27573e-163	-7.25587e-163	-5.51363e-163	3.68586e-163	1.04538e-162	1.69537e-163	5.61953e-164	-3.24039e-163	-2.46381e-163	1.3209e-163	-3.90377e-163	1.21632e-162	0
-6.24725e-163	-8.28062e-163	1.57984e-163	5.525e-164	-9.29794e-164	7.18748e-164	-3.3774e-163	2.1474e-163	6.23018e-164	-2.17263e-164	1.46309e-162	7.26103e-163	-2.55725e-163	-7.14706e-163	1.91584e-163	-3.07576e-163	2.44952e-163	-2.05536e-163	1.27573e-163	-7.25587e-163	-5.51363e-163	3.68586e-163	1.04538e-162	1.69537e-163	5.61953e-164	-3.24039e-163	-2.46381e-163	1.3209e-163	-3.90377e-163	1.21632e-162	0
-6.24725e-163	-8.28062e-163	1.57984e-163	5.525e-164	-9.29794e-164	7.18748e-164	-3.3774e-163	2.1474e-163	6.23018e-164	-2.17263e-164	1.46309e-162	7.26103e-163	-2.55725e-163	-7.14706e-163	1.91584e-163	-3.07576e-163	2.44952e-163	-2.05536e-163	1.27573e-163	-7.25587e-163	-5.51363e-163	3.68586e-163	1.04538e-162	1.69537e-163	5.61953e-164	-3.24039e-163	-2.46381e-163	1.3209e-163	-3.90377e-163	1.21632e-162	0
-6.24725e-163	-8.28062e-163	1.57984e-163	5.525e-164	-9.29794e-164	7.18748e-164	-3.3774e-163	2.1474e-163	6.23018e-164	-2.17263e-164	1.46309e-162	7.26103e-163	-2.55725e-163	-7.14706e-163	1.91584e-163	-3.07576e-163	2.44952e-163	-2.05536e-163	1.27573e-163	-7.25587e-163	-5.51363e-163	3.68586e-163	1.04538e-162	1.69537e-163	5.61953e-164	-3.24039e-163	-2.46381e-163	1.3209e-163	-3.90377e-163	1.21632e-162	0
-6.24725e-163	-8.28062e-163	1.57984e-163	5.525e-164	-9.29794e-164	7.18748e-164	-3.3774e-163	2.1474e-163	6.23018e-164	-2.17263e-164	1.46309e-162	7.26103e-163	-2.55725e-163	-7.14706e-163	1.91584e-163	-3.07576e-163	2.44952e-163	-2.05536e-163	1.27573e-163	-7.25587e-163	-5.51363e-163	3.68586e-163	1.04538e-162	1.69537e-163	5.61953e-164	-3.24039e-163	-2.46381e-163	1.3209e-163	-3.90377e-163	1.21632e-162	0
-6.24725e-163	-8.28062e-163	1.57984e-163	5.525e-164	-9.29794e-164	7.18748e-164	-3.3774e-163	2.1474e-163	6.23018e-164	-2.17263e-164	1.46309e-162	7.26103e-163	-2.55725e-163	-7.14706e-163	1.91584e-163	-3.07576e-163	2.44952e-163	-2.05536e-163	1.27573e-163	-7.25587e-163	-5.51363e-163	3.68586e-163	1.04538e-162	1.69537e-163	5.61953e-164	-3.24039e-163	-2.46381e-163	1.3209e-163	-3.90377e-163	1.21632e-162	0
-6.24725e-163	-8.28062e-163	1.57984e-163	5.525e-164	-9.29794e-164	7.18748e-164	-3.3774e-163	2.1474e-163	6.23018e-164	-2.17263e-164	1.46309e-162	7.26103e-163	-2.55725e-163	-7.14706e-163	1.91584e-163	-3.07576e-163	2.44952e-163	-2.05536e-163	1.27573e-163	-7.25587e-163	-5.51363e-163	3.68586e-163	1.04538e-162	1.69537e-163	5.61953e-164	-3.24039e-163	-2.46381e-163	1.3209e-163	-3.90377e-163	1.21632e-162	0
-6.24725e-163	-8.28062e-163	1.57984e-163	5.525e-164	-9.29794e-164	7.18748e-164	-3.3774e-163	2.1474e-163	6.23018e-164	-2.17263e-164	1.46309e-162	7.26103e-163	-2.55725e-163	-7.14706e-163	1.91584e-163	-3.07576e-163	2.44952e-163	-2.05536e-163	1.27573e-163	-7.25587e-163	-5.51363e-163	3.68586e-163	1.04538e-162	1.69537e-163	5.61953e-164	-3.24039e-163	-2.46381e-163	1.3209e-163	-3.90377e-163	1.21632e-162	0
-6.24725e-163	-8.28062e-163	1.57984e-163	5.525e-164	-9.29794e-164	7.18748e-164	-3.3774e-163	2.1474e-163	6.23018e-164	-2.17263e-164	1.46309e-162	7.26103e-163	-2.55725e-163	-7.14706e-163	1.91584e-163	-3.07576e-163	2.44952e-163	-2.05536e-163	1.27573e-163	-7.25587e-163	-5.51363e-163	3.68586e-163	1.04538e-162	1.69537e-163	5.61953e-164	-3.24039e-163	-2.46381e-163	1.3209e-163	-3.90377e-163	1.21632e-162	0
-6.24725e-163	-8.28062e-163	1.57984e-163	5.525e-164	-9.29794e-164	7.18748e-164	-3.3774e-163	2.1474e-163	6.23018e-164	-2.17263e-164	1.46309e-162	7.26103e-163	-2.55725e-163	-7.14706e-163	1.91584e-163	-3.07576e-163	2.44952e-163	-2.05536e-163	1.27573e-163	-7.25587e-163	-5.51363e-163	3.68586e-163	1.04538e-162	1.69537e-163	5.61953e-164	-3.24039e-163	-2.46381e-163	1.3209e-163	-3.90377e-163	1.21632e-162	0
-6.24725e-163	-8.28062e-163	1.57984e-163	5.525e-164	-9.29794e-164	7.18748e-164	-3.3774e-163	2.1474e-163	6.23018e-164	-2.17263e-164	1.46309e-162	7.26103e-163	-2.55725e-163	-7.14706e-163	1.91584e-163	-3.07576e-163	2.44952e-163	-2.05536e-163	1.27573e-163	-7.25587e-163	-5.51363e-163	3.68586e-163	1.04538e-162	1.69537e-163	5.61953e-164	-3.24039e-163	-2.46381e-163	1.3209e-163	-3.90377e-163	1.21632e-162	0
-6.24725e-163	-8.28062e-163	1.57984e-163	5.525e-164	-9.29794e-164	7.18748e-164	-3.3774e-163	2.1474e-163	6.23018e-164	-2.17263e-164	1.46309e-162	7.26103e-163	-2.55725e-163	-7.14706e-163	1.91584e-163	-3.07576e-163	2.44952e-163	-2.05536e-163	1.27573e-163	-7.25587e-163	-5.51363e-163	3.68586e-163	1.04538e-162	1.69537e-163	5.61953e-164	-3.24039e-163	-2.46381e-163	1.3209e-163	-3.90377e-163	1.21632e-162	0
-6.24725e-163	-8.28062e-163	1.57984e-163	5.525e-164	-9.29794e-164	7.18748e-164	-3.3774e-163	2.1474e-163	6.23018e-164	-2.17263e-164	1.46309e-162	7.26103e-163	-2.55725e-163	-7.14706e-163	1.91584e-163	-3.07576e-163	2.44952e-163	-2.05536e-163	1.27573e-163	-7.25587e-163	-5.51363e-163	3.68586e-163	1.04538e-162	1.69537e-163	5.61953e-164	-3.24039e-163	-2.46381e-163	1.3209e-163	-3.90377e-163	1.21632e-162	0
-6.24725e-163	-8.28062e-163	1.57984e-163	5.525e-164	-9.29794e-164	7.18748e-164	-3.3774e-163	2.1474e-163	6.23018e-164	-2.17263e-164	1.46309e-162	7.26103e-163	-2.55725e-163	-7.14706e-163	1.91584e-163	-3.07576e-163	2.44952e-163	-2.05536e-163	1.27573e-163	-7.25587e-163	-5.51363e-163	3.68586e-163	1.04538e-162	1.69537e-163	5.61953e-164	-3.24039e-163	-2.46381e-163	1.3209e-163	-3.90377e-163	1.21632e-162	0
-6.24725e-163	-8.28062e-163	1.57984e-163	5.525e-164	-9.29794e-164	7.18748e-164	-3.3774e-163	2.1474e-163	6.23018e-164	-2.17263e-164	1.46309e-162	7.26103e-163	-2.55725e-163	-7.14706e-163	1.91584e-163	-3.07576e-163	2.44952e-163	-2.05536e-163	1.27573e-163	-7.25587e-163	-5.51363e-163	3.68586e-163	1.04538e-162	1.69537e-163	5.61953e-164	-3.24039e-163	-2.46381e-163	1.3209e-163	-3.90377e-163	1.21632e-162	0
-6.24725e-163	-8.28062e-163	1.57984e-163	5.525e-164	-9.29794e-164	7.18748e-164	-3.3774e-163	2.1474e-163	6.23018e-164	-2.17263e-164	1.46309e-162	7.26103e-163	-2.55725e-163	-7.14706e-163	1.91584e-163	-3.07576e-163	2.44952e-163	-2.05536e-163	1.27573e-163	-7.25587e-163	-5.51363e-163	3.68586e-163	1.04538e-162	1.69537e-163	5.61953e-164	-3.24039e-163	-2.46381e-163	1.3209e-163	-3.90377e-163	1.21632e-162	0
-6.24725e-163	-8.28062e-163	1.57984e-163	5.525e-164	-9.29794e-164	7.18748e-164	-3.3774e-163	2.1474e-163	6.23018e-164	-2.17263e-164	1.46309e-162	7.26103e-163	-2.55725e-163	-7.14706e-163	1.91584e-163	-3.07576e-163	2.44952e-163	-2.05536e-163	1.27573e-163	-7.25587e-163	-5.51363e-163	3.68586e-163	1.04538e-162	1.69537e-163	5.61953e-164	-3.24039e-163	-2.46381e-163	1.3209e-163	-3.90377e-163	1.21632e-162	0
-6.24725e-163	-8.28062e-163	1.57984e-163	5.525e-164	-9.29794e-164	7.18748e-164	-3.3774e-163	2.1474e-163	6.23018e-164	-2.17263e-164	1.46309e-162	7.26103e-163	-2.55725e-163	-7.14706e-163	1.91584e-163	-3.07576e-163	2.44952e-163	-2.05536e-163	1.27573e-163	-7.25587e-163	-5.51363e-163	3.68586e-163	1.04538e-162	1.69537e-163	5.61953e-164	-3.24039e-163	-2.46381e-163	1.3209e-163	-3.90377e-163	1.21632e-162	0
-6.24725e-163	-8.28062e-163	1.57984e-163	5.525e-164	-9.29794e-164	7.18748e-164	-3.3774e-163	2.1474e-163	6.23018e-164	-2.17263e-164	1.46309e-162	7.26103e-163	-2.55725e-163	-7.14706e-163	1.91584e-163	-3.07576e-163	2.44952e-163	-2.05536e-163	1.27573e-163	-7.25587e-163	-5.51363e-163	3.68586e-163	1.04538e-162	1.69537e-163	5.61953e-164	-3.24039e-163	-2.46381e-163	1.3209e-163	-3.90377e-163	1.21632e-162	0
-6.24725e-163	-8.28062e-163	1.57984e-163	5.525e-164	-9.29794e-164	7.18748e-164	-3.3774e-163	2.1474e-163	6.23018e-164	-2.17263e-164	1.46309e-162	7.26103e-163	-2.55725e-163	-7.14706e-163	1.91584e-163	-3.07576e-163	2.44952e-163	-2.05536e-163	1.27573e-163	-7.25587e-163	-5.51363e-163	3.68586e-163	1.04538e-162	1.69537e-163	5.61953e-164	-3.24039e-163	-2.46381e-163	1.3209e-163	-3.90377e-163	1.21632e-162	0
-6.24725e-163	-8.28062e-163	1.57984e-163	5.525e-164	-9.29794e-164	7.18748e-164	-3.3774e-163	2.1474e-163	6.23018e-164	-2.17263e-164	1.46309e-162	7.26103e-163	-2.55725e-163	-7.14706e-163	1.91584e-163	-3.07576e-163	2.44952e-163	-2.05536e-163	1.27573e-163	-7.25587e-163	-5.51363e-163	3.68586e-163	1.04538e-162	1.69537e-163	5.61953e-164	-3.24039e-163	-2.46381e-163	1.3209e-163	-3.90377e-163	1.21632e-162	0
-6.24725e-163	-8.28062e-163	1.57984e-163	5.525e-164	-9.29794e-164	7.18748e-164	-3.3774e-163	2.1474e-163	6.23018e-164	-2.17263e-164	1.46309e-162	7.26103e-163	-2.55725e-163	-7.14706e-163	1.91584e-163	-3.07576e-163	2.44952e-163	-2.05536e-163	1.27573e-163	-7.25587e-163	-5.51363e-163	3.68586e-163	1.04538e-162	1.69537e-163	5.61953e-164	-3.24039e-163	-2.46381e-163	1.3209e-163	-3.90377e-163	1.21632e-162	0
-6.24725e-163	-8.28062e-163	1.57984e-163	5.525e-164	-9.29794e-164	7.18748e-164	-3.3774e-163	2.1474e-163	6.23018e-164	-2.17263e-164	1.46309e-162	7.26103e-163	-2.55725e-163	-7.14706e-163	1.91584e-163	-3.07576e-163	2.44952e-163	-2.05536e-163	1.27573e-163	-7.25587e-163	-5.51363e-163	3.68586e-163	1.04538e-162	1.69537e-163	5.61953e-164	-3.24039e-163	-2.46381e-163	1.3209e-163	-3.90377e-163	1.21632e-162	0
-6.24725e-163	-8.28062e-163	1.57984e-163	5.525e-164	-9.29794e-164	7.18748e-164	-3.3774e-163	2.1474e-163	6.23018e-164	-2.17263e-164	1.46309e-162	7.26103e-163	-2.55725e-163	-7.14706e-163	1.91584e-163	-3.07576e-163	2.44952e-163	-2.05536e-163	1.27573e-163	-7.25587e-163	-5.51363e-163	3.68586e-163	1.04538e-162	1.69537e-163	5.61953e-164	-3.24039e-163	-2.46381e-163	1.3209e-163	-3.90377e-163	1.21632e-162	0
-6.24725e-163	-8.28062e-163	1.57984e-163	5.525e-164	-9.29794e-164	7.18748e-164	-3.3774e-163	2.1474e-163	6.23018e-164	-2.17263e-164	1.46309e-162	7.26103e-163	-2.55725e-163	-7.14706e-163	1.91584e-163	-3.07576e-163	2.44952e-163	-2.05536e-163	1.27573e-163	-7.25587e-163	-5.51363e-163	3.68586e-163	1.04538e-162	1.69537e-163	5.61953e-164	-3.24039e-163	-2.46381e-163	1.3209e-163	-3.90377e-163	1.21632e-162	0
-6.24725e-163	-8.28062e-163	1.57984e-163	5.525e-164	-9.29794e-164	7.18748e-164	-3.3774e-163	2.1474e-163	6.23018e-164	-2.17263e-164	1.46309e-162	7.26103e-163	-2.55725e-163	-7.14706e-163	1.91584e-163	-3.07576e-163	2.44952e-163	-2.05536e-163	1.27573e-163	-7.25587e-163	-5.51363e-163	3.68586e-163	1.04538e-162	1.69537e-163	5.61953e-164	-3.24039e-163	-2.46381e-163	1.3209e-163	-3.90377e-163	1.21632e-162	0
-6.24725e-163	-8.28062e-163	1.57984e-163	5.525e-164	-9.29794e-164	7.18748e-164	-3.3774e-163	2.1474e-163	6.23018e-164	-2.17263e-164	1.46309e-162	7.26103e-163	-2.55725e-163	-7.14706e-163	1.91584e-163	-3.07576e-163	2.44952e-163	-2.05536e-163	1.27573e-163	-7.25587e-163	-5.51363e-163	3.68586e-163	1.04538e-162	1.69537e-163	5.61953e-164	-3.24039e-163	-2.46381e-163	1.3209e-163	-3.90377e-163	1.21632e-162	0
-6.24725e-163	-8.28062e-163	1.57984e-163	5.525e-164	-9.29794e-164	7.18748e-164	-3.3774e-163	2.1474e-163	6.23018e-164	-2.17263e-164	1.46309e-162	7.26103e-163	-2.55725e-163	-7.14706e-163	1.91584e-163	-3.07576e-163	2.44952e-163	-2.05536e-163	1.27573e-163	-7.25587e-163	-5.51363e-163	3.68586e-163	1.04538e-162	1.69537e-163	5.61953e-164	-3.24039e-163	-2.46381e-163	1.3209e-163	-3.90377e-163	1.21632e-162	0
-6.24725e-163	-8.28062e-163	1.57984e-163	5.525e-164	-9.29794e-164	7.18748e-164	-3.3774e-163	2.1474e-163	6.23018e-164	-2.17263e-164	1.46309e-162	7.26103e-163	-2.55725e-163	-7.14706e-163	1.91584e-163	-3.07576e-163	2.44952e-163	-2.05536e-163	1.27573e-163	-7.25587e-163	-5.51363e-163	3.68586e-163	1.04538e-162	1.69537e-163	5.61953e-164	-3.24039e-163	-2.46381e-163	1.3209e-163	-3.90377e-163	1.21632e-162	0
-6.24725e-163	-8.28062e-163	1.57984e-163	5.525e-164	-9.29794e-164	7.18748e-164	-3.3774e-163	2.1474e-163	6.23018e-164	-2.17263e-164	1.46309e-162	7.26103e-163	-2.55725e-163	-7.14706e-163	1.91584e-163	-3.07576e-163	2.44952e-163	-2.05536e-163	1.27573e-163	-7.25587e-163	-5.51363e-163	3.68586e-163	1.04538e-162	1.69537e-163	5.61953e-164	-3.24039e-163	-2.46381e-163	1.3209e-163	-3.90377e-163	1.21632e-162	0
-6.24725e-163	-8.28062e-163	1.57984e-163	5.525e-164	-9.29794e-164	7.18748e-164	-3.3774e-163	2.1474e-163	6.23018e-164	-2.17263e-164	1.46309e-162	7.26103e-163	-2.55725e-163	-7.14706e-163	1.91584e-163	-3.07576e-163	2.44952e-163	-2.05536e-163	1.27573e-163	-7.25587e-163	-5.51363e-163	3.68586e-163	1.04538e-162	1.69537e-163	5.61953e-164	-3.24039e-163	-2.46381e-163	1.3209e-163	-3.90377e-163	1.21632e-162	0
-6.24725e-163	-8.28062e-163	1.57984e-163	5.525e-164	-9.29794e-164	7.18748e-164	-3.3774e-163	2.1474e-163	6.23018e-164	-2.17263e-164	1.46309e-162	7.26103e-163	-2.55725e-163	-7.14706e-163	1.91584e-163	-3.07576e-163	2.44952e-163	-2.05536e-163	1.27573e-163	-7.25587e-163	-5.51363e-163	3.68586e-163	1.04538e-162	1.69537e-163	5.61953e-164	-3.24039e-163	-2.46381e-163	1.3209e-163	-3.90377e-163	1.21632e-162	0
-6.24725e-163	-8.28062e-163	1.57984e-163	5.525e-164	-9.29794e-164	7.18748e-164	-3.3774e-163	2.1474e-163	6.23018e-164	-2.17263e-164	1.46309e-162	7.26103e-163	-2.55725e-163	-7.14706e-163	1.91584e-163	-3.07576e-163	2.44952e-163	-2.05536e-163	1.27573e-163	-7.25587e-163	-5.51363e-163	3.68586e-163	1.04538e-162	1.69537e-163	5.61953e-164	-3.24039e-163	-2.46381e-163	1.3209e-163	-3.90377e-163	1.21632e-162	0
-6.24725e-163	-8.28062e-163	1.57984e-163	5.525e-164	-9.29794e-164	7.18748e-164	-3.3774e-163	2.1474e-163	6.23018e-164	-2.17263e-164	1.46309e-162	7.26103e-163	-2.55725e-163	-7.14706e-163	1.91584e-163	-3.07576e-163	2.44952e-163	-2.05536e-163	1.27573e-163	-7.25587e-163	-5.51363e-163	3.68586e-163	1.04538e-162	1.69537e-163	5.61953e-164	-3.24039e-163	-2.46381e-163	1.3209e-163	-3.90377e-163	1.21632e-162	0
-6.24725e-163	-8.28062e-163	1.57984e-163	5.525e-164	-9.29794e-164	7.18748e-164	-3.3774e-163	2.1474e-163	6.23018e-164	-2.17263e-164	1.46309e-162	7.26103e-163	-2.55725e-163	-7.14706e-163	1.91584e-163	-3.07576e-163	2.44952e-163	-2.05536e-163	1.27573e-163	-7.25587e-163	-5.51363e-163	3.68586e-163	1.04538e-162	1.69537e-163	5.61953e-164	-3.24039e-163	-2.46381e-163	1.3209e-163	-3.90377e-163	1.21632e-162	0
-6.24725e-163	-8.28062e-163	1.57984e-163	5.525e-164	-9.29794e-164	7.18748e-164	-3.3774e-163	2.1474e-163	6.23018e-164	-2.17263e-164	1.46309e-162	7.26103e-163	-2.55725e-163	-7.14706e-163	1.91584e-163	-3.07576e-163	2.44952e-163	-2.05536e-163	1.27573e-163	-7.25587e-163	-5.51363e-163	3.68586e-163	1.04538e-162	1.69537e-163	5.61953e-164	-3.24039e-163	-2.46381e-163	1.3209e-163	-3.90377e-163	1.21632e-162	0
-6.24725e-163	-8.28062e-163	1.57984e-163	5.525e-164	-9.29794e-164	7.18748e-164	-3.3774e-163	2.1474e-163	6.23018e-164	-2.17263e-164	1.46309e-162	7.26103e-163	-2.55725e-163	-7.14706e-163	1.91584e-163	-3.07576e-163	2.44952e-163	-2.05536e-163	1.27573e-163	-7.25587e-163	-5.51363e-163	3.68586e-163	1.04538e-162	1.69537e-163	5.61953e-164	-3.24039e-163	-2.46381e-163	1.3209e-163	-3.90377e-163	1.21632e-162	0
-6.24725e-163	-8.28062e-163	1.57984e-163	5.525e-164	-9.29794e-164	7.18748e-164	-3.3774e-163	2.1474e-163	6.23018e-164	-2.17263e-164	1.46309e-162	7.26103e-163	-2.55725e-163	-7.14706e-163	1.91584e-163	-3.07576e-163	2.44952e-163	-2.05536e-163	1.27573e-163	-7.25587e-163	-5.51363e-163	3.68586e-163	1.04538e-162	1.69537e-163	5.61953e-164	-3.24039e-163	-2.46381e-163	1.3209e-163	-3.90377e-163	1.21632e-162	0
-6.24725e-163	-8.28062e-163	1.57984e-163	5.525e-164	-9.29794e-164	7.18748e-164	-3.3774e-163	2.1474e-163	6.23018e-164	-2.17263e-164	1.46309e-162	7.26103e-163	-2.55725e-163	-7.14706e-163	1.91584e-163	-3.07576e-163	2.44952e-163	-2.05536e-163	1.27573e-163	-7.25587e-163	-5.51363e-163	3.68586e-163	1.04538e-162	1.69537e-163	5.61953e-164	-3.24039e-163	-2.46381e-163	1.3209e-163	-3.90377e-163	1.21632e-162	0
-6.24725e-163	-8.28062e-163	1.57984e-163	5.525e-164	-9.29794e-164	7.18748e-164	-3.3774e-163	2.1474e-163	6.23018e-164	-2.17263e-164	1.46309e-162	7.26103e-163	-2.55725e-163	-7.14706e-163	1.91584e-163	-3.07576e-163	2.44952e-163	-2.05536e-163	1.27573e-163	-7.25587e-163	-5.51363e-163	3.68586e-163	1.04538e-162	1.69537e-163	5.61953e-164	-3.24039e-163	-2.46381e-163	1.3209e-163	-3.90377e-163	1.21632e-162	0
-6.24725e-163	-8.28062e-163	1.57984e-163	5.525e-164	-9.29794e-164	7.18748e-164	-3.3774e-163	2.1474e-163	6.23018e-164	-2.17263e-164	1.46309e-162	7.26103e-163	-2.55725e-163	-7.14706e-163	1.91584e-163	-3.07576e-163	2.44952e-163	-2.05536e-163	1.27573e-163	-7.25587e-163	-5.51363e-163	3.68586e-163	1.04538e-162	1.69537e-163	5.61953e-164	-3.24039e-163	-2.46381e-163	1.3209e-163	-3.90377e-163	1.21632e-162	0
-6.24725e-163	-8.28062e-163	1.57984e-163	5.525e-164	-9.29794e-164	7.18748e-164	-3.3774e-163	2.1474e-163	6.23018e-164	-2.17263e-164	1.46309e-162	7.26103e-163	-2.55725e-163	-7.14706e-163	1.91584e-163	-3.07576e-163	2.44952e-163	-2.05536e-163	1.27573e-163	-7.25587e-163	-5.51363e-163	3.68586e-163	1.04538e-162	1.69537e-163	5.61953e-164	-3.24039e-163	-2.46381e-163	1.3209e-163	-3.90377e-163	1.21632e-162	0
-6.24725e-163	-8.28062e-163	1.57984e-163	5.525e-164	-9.29794e-164	7.18748e-164	-3.3774e-163	2.1474e-163	6.23018e-164	-2.17263e-164	1.46309e-162	7.26103e-163	-2.55725e-163	-7.14706e-163	1.91584e-163	-3.07576e-163	2.44952e-163	-2.05536e-163	1.27573e-163	-7.25587e-163	-5.51363e-163	3.68586e-163	1.04538e-162	1.69537e-163	5.61953e-164	-3.24039e-163	-2.46381e-163	1.3209e-163	-3.90377e-163	1.21632e-162	0
-6.24725e-163	-8.28062e-163	1.57984e-163	5.525e-164	-9.29794e-164	7.18748e-164	-3.3774e-163	2.1474e-163	6.23018e-164	-2.17263e-164	1.46309e-162	7.26103e-163	-2.55725e-163	-7.14706e-163	1.91584e-163	-3.07576e-163	2.44952e-163	-2.05536e-163	1.27573e-163	-7.25587e-163	-5.51363e-163	3.68586e-163	1.04538e-162	1.69537e-163	5.61953e-164	-3.24039e-163	-2.46381e-163	1.3209e-163	-3.90377e-163	1.21632e-162	0
-6.24725e-163	-8.28062e-163	1.57984e-163	5.525e-164	-9.29794e-164	7.18748e-164	-3.3774e-163	2.1474e-163	6.23018e-164	-2.17263e-164	1.46309e-162	7.26103e-163	-2.55725e-163	-7.14706e-163	1.91584e-163	-3.07576e-163	2.44952e-163	-2.05536e-163	1.27573e-163	-7.25587e-163	-5.51363e-163	3.68586e-163	1.04538e-162	1.69537e-163	5.61953e-164	-3.24039e-163	-2.46381e-163	1.3209e-163	-3.90377e-163	1.21632e-162	0
-6.24725e-163	-8.28062e-163	1.57984e-163	5.525e-164	-9.29794e-164	7.18748e-164	-3.3774e-163	2.1474e-163	6.23018e-164	-2.17263e-164	1.46309e-162	7.26103e-163	-2.55725e-163	-7.14706e-163	1.91584e-163	-3.07576e-163	2.44952e-163	-2.05536e-163	1.27573e-163	-7.25587e-163	-5.51363e-163	3.68586e-163	1.04538e-162	1.69537e-163	5.61953e-164	-3.24039e-163	-2.46381e-163	1.3209e-163	-3.90377e-163	1.21632e-162	0
-6.24725e-163	-8.28062e-163	1.57984e-163	5.525e-164	-9.29794e-164	7.18748e-164	-3.3774e-163	2.1474e-163	6.23018e-164	-2.17263e-164	1.46309e-162	7.26103e-163	-2.55725e-163	-7.14706e-163	1.91584e-163	-3.07576e-163	2.44952e-163	-2.05536e-163	1.27573e-163	-7.25587e-163	-5.51363e-163	3.68586e-163	1.04538e-162	1.69537e-163	5.61953e-164	-3.24039e-163	-2.46381e-163	1.3209e-163	-3.90377e-163	1.21632e-162	0
-6.24725e-163	-8.28062e-163	1.57984e-163	5.525e-164	-9.29794e-164	7.18748e-164	-3.3774e-163	2.1474e-163	6.23018e-164	-2.17263e-164	1.46309e-162	7.26103e-163	-2.55725e-163	-7.14706e-163	1.91584e-163	-3.07576e-163	2.44952e-163	-2.05536e-163	1.27573e-163	-7.25587e-163	-5.51363e-163	3.68586e-163	1.04538e-162	1.69537e-163	5.61953e-164	-3.24039e-163	-2.46381e-163	1.3209e-163	-3.90377e-163	1.21632e-162	0
-6.24725e-163	-8.28062e-163	1.57984e-163	5.525e-164	-9.29794e-164	7.18748e-164	-3.3774e-163	2.1474e-163	6.23018e-164	-2.17263e-164	1.46309e-162	7.26103e-163	-2.55725e-163	-7.14706e-163	1.91584e-163	-3.07576e-163	2.44952e-163	-2.05536e-163	1.27573e-163	-7.25587e-163	-5.51363e-163	3.68586e-163	1.04538e-162	1.69537e-163	5.61953e-164	-3.24039e-163	-2.46381e-163	1.3209e-163	-3.90377e-163	1.21632e-162	0
-6.24725e-163	-8.28062e-163	1.57984e-163	5.525e-164	-9.29794e-164	7.18748e-164	-3.3774e-163	2.1474e-163	6.23018e-164	-2.17263e-164	1.46309e-162	7.26103e-163	-2.55725e-163	-7.14706e-163	1.91584e-163	-3.07576e-163	2.44952e-163	-2.05536e-163	1.27573e-163	-7.25587e-163	-5.51363e-163	3.68586e-163	1.04538e-162	1.69537e-163	5.61953e-164	-3.24039e-163	-2.46381e-163	1.3209e-163	-3.90377e-163	1.21632e-162	0
-6.24725e-163	-8.28062e-163	1.57984e-163	5.525e-164	-9.29794e-164	7.18748e-164	-3.3774e-163	2.1474e-163	6.23018e-164	-2.17263e-164	1.46309e-162	7.26103e-163	-2.55725e-163	-7.14706e-163	1.91584e-163	-3.07576e-163	2.44952e-163	-2.05536e-163	1.27573e-163	-7.25587e-163	-5.51363e-163	3.68586e-163	1.04538e-162	1.69537e-163	5.61953e-164	-3.24039e-163	-2.46381e-163	1.3209e-163	-3.90377e-163	1.21632e-162	0
-6.24725e-163	-8.28062e-163	1.57984e-163	5.525e-164	-9.29794e-164	7.18748e-164	-3.3774e-163	2.1474e-163	6.23018e-164	-2.17263e-164	1.46309e-162	7.26103e-163	-2.55725e-163	-7.14706e-163	1.91584e-163	-3.07576e-163	2.44952e-163	-2.05536e-163	1.27573e-163	-7.25587e-163	-5.51363e-163	3.68586e-163	1.04538e-162	1.69537e-163	5.61953e-164	-3.24039e-163	-2.46381e-163	1.3209e-163	-3.90377e-163	1.21632e-162	0
-6.24725e-163	-8.28062e-163	1.57984e-163	5.525e-164	-9.29794e-164	7.18748e-164	-3.3774e-163	2.1474e-163	6.23018e-164	-2.17263e-164	1.46309e-162	7.26103e-163	-2.55725e-163	-7.14706e-163	1.91584e-163	-3.07576e-163	2.44952e-163	-2.05536e-163	1.27573e-163	-7.25587e-163	-5.51363e-163	3.68586e-163	1.04538e-162	1.69537e-163	5.61953e-164	-3.24039e-163	-2.46381e-163	1.3209e-163	-3.90377e-163	1.21632e-162	0
-6.24725e-163	-8.28062e-163	1.57984e-163	5.525e-164	-9.29794e-164	7.18748e-164	-3.3774e-163	2.1474e-163	6.23018e-164	-2.17263e-164	1.46309e-162	7.26103e-163	-2.55725e-163	-7.14706e-163	1.91584e-163	-3.07576e-163	2.44952e-163	-2.05536e-163	1.27573e-163	-7.25587e-163	-5.51363e-163	3.68586e-163	1.04538e-162	1.69537e-163	5.61953e-164	-3.24039e-163	-2.46381e-163	1.3209e-163	-3.90377e-163	1.21632e-162	0
-6.24725e-163	-8.28062e-163	1.57984e-163	5.525e-164	-9.29794e-164	7.18748e-164	-3.3774e-163	2.1474e-163	6.23018e-164	-2.17263e-164	1.46309e-162	7.26103e-163	-2.55725e-163	-7.14706e-163	1.91584e-163	-3.07576e-163	2.44952e-163	-2.05536e-163	1.27573e-163	-7.25587e-163	-5.51363e-163	3.68586e-163	1.04538e-162	1.69537e-163	5.61953e-164	-3.24039e-163	-2.46381e-163	1.3209e-163	-3.90377e-163	1.21632e-162	0
-6.24725e-163	-8.28062e-163	1.57984e-163	5.525e-164	-9.29794e-164	7.18748e-164	-3.3774e-163	2.1474e-163	6.23018e-164	-2.17263e-164	1.46309e-162	7.26103e-163	-2.55725e-163	-7.14706e-163	1.91584e-163	-3.07576e-163	2.44952e-163	-2.05536e-163	1.27573e-163	-7.25587e-163	-5.51363e-163	3.68586e-163	1.04538e-162	1.69537e-163	5.61953e-164	-3.24039e-163	-2.46381e-163	1.3209e-163	-3.90377e-163	1.21632e-162	0
-6.24725e-163	-8.28062e-163	1.57984e-163	5.525e-164	-9.29794e-164	7.18748e-164	-3.3774e-163	2.1474e-163	6.23018e-164	-2.17263e-164	1.46309e-162	7.26103e-163	-2.55725e-163	-7.14706e-163	1.91584e-163	-3.07576e-163	2.44952e-163	-2.05536e-163	1.27573e-163	-7.25587e-163	-5.51363e-163	3.68586e-163	1.04538e-162	1.69537e-163	5.61953e-164	-3.24039e-163	-2.46381e-163	1.3209e-163	-3.90377e-163	1.21632e-162	0
-6.24725e-163	-8.28062e-163	1.57984e-163	5.525e-164	-9.29794e-164	7.18748e-164	-3.3774e-163	2.1474e-163	6.23018e-164	-2.17263e-164	1.46309e-162	7.26103e-163	-2.55725e-163	-7.14706e-163	1.91584e-163	-3.07576e-163	2.44952e-163	-2.05536e-163	1.27573e-163	-7.25587e-163	-5.51363e-163	3.68586e-163	1.04538e-162	1.69537e-163	5.61953e-164	-3.24039e-163	-2.46381e-163	1.3209e-163	-3.90377e-163	1.21632e-162	0
-6.24725e-163	-8.28062e-163	1.57984e-163	5.525e-164	-9.29794e-164	7.18748e-164	-3.3774e-163	2.1474e-163	6.23018e-164	-2.17263e-164	1.46309e-162	7.26103e-163	-2.55725e-163	-7.14706e-163	1.91584e-163	-3.07576e-163	2.44952e-163	-2.05536e-163	1.27573e-163	-7.25587e-163	-5.51363e-163	3.68586e-163	1.04538e-162	1.69537e-163	5.61953e-164	-3.24039e-163	-2.46381e-163	1.3209e-163	-3.90377e-163	1.21632e-162	0
-6.24725e-163	-8.28062e-163	1.57984e-163	5.525e-164	-9.29794e-164	7.18748e-164	-3.3774e-163	2.1474e-163	6.23018e-164	-2.17263e-164	1.46309e-162	7.26103e-163	-2.55725e-163	-7.14706e-163	1.91584e-163	-3.07576e-163	2.44952e-163	-2.05536e-163	1.27573e-163	-7.25587e-163	-5.51363e-163	3.68586e-163	1.04538e-162	1.69537e-163	5.61953e-164	-3.24039e-163	-2.46381e-163	1.3209e-163	-3.90377e-163	1.21632e-162	0
-6.24725e-163	-8.28062e-163	1.57984e-163	5.525e-164	-9.29794e-164	7.18748e-164	-3.3774e-163	2.1474e-163	6.23018e-164	-2.17263e-164	1.46309e-162	7.26103e-163	-2.55725e-163	-7.14706e-163	1.91584e-163	-3.07576e-163	2.44952e-163	-2.05536e-163	1.27573e-163	-7.25587e-163	-5.51363e-163	3.68586e-163	1.04538e-162	1.69537e-163	5.61953e-164	-3.24039e-163	-2.46381e-163	1.3209e-163	-3.90377e-163	1.21632e-162	0
-6.24725e-163	-8.28062e-163	1.57984e-163	5.525e-164	-9.29794e-164	7.18748e-164	-3.3774e-163	2.1474e-163	6.23018e-164	-2.17263e-164	1.46309e-162	7.26103e-163	-2.55725e-163	-7.14706e-163	1.91584e-163	-3.07576e-163	2.44952e-163	-2.05536e-163	1.27573e-163	-7.25587e-163	-5.51363e-163	3.68586e-163	1.04538e-162	1.69537e-163	5.61953e-164	-3.24039e-163	-2.46381e-163	1.3209e-163	-3.90377e-163	1.21632e-162	0
-6.24725e-163	-8.28062e-163	1.57984e-163	5.525e-164	-9.29794e-164	7.18748e-164	-3.3774e-163	2.1474e-163	6.23018e-164	-2.17263e-164	1.46309e-162	7.26103e-163	-2.55725e-163	-7.14706e-163	1.91584e-163	-3.07576e-163	2.44952e-163	-2.05536e-163	1.27573e-163	-7.25587e-163	-5.51363e-163	3.68586e-163	1.04538e-162	1.69537e-163	5.61953e-164	-3.24039e-163	-2.46381e-163	1.3209e-163	-3.90377e-163	1.21632e-162	0
-6.24725e-163	-8.28062e-163	1.57984e-163	5.525e-164	-9.29794e-164	7.18748e-164	-3.3774e-163	2.1474e-163	6.23018e-164	-2.17263e-164	1.46309e-162	7.26103e-163	-2.55725e-163	-7.14706e-163	1.91584e-163	-3.07576e-163	2.44952e-163	-2.05536e-163	1.27573e-163	-7.25587e-163	-5.51363e-163	3.68586e-163	1.04538e-162	1.69537e-163	5.61953e-164	-3.24039e-163	-2.46381e-163	1.3209e-163	-3.90377e-163	1.21632e-162	0
-6.24725e-163	-8.28062e-163	1.57984e-163	5.525e-164	-9.29794e-164	7.18748e-164	-3.3774e-163	2.1474e-163	6.23018e-164	-2.17263e-164	1.46309e-162	7.26103e-163	-2.55725e-163	-7.14706e-163	1.91584e-163	-3.07576e-163	2.44952e-163	-2.05536e-163	1.27573e-163	-7.25587e-163	-5.51363e-163	3.68586e-163	1.04538e-162	1.69537e-163	5.61953e-164	-3.24039e-163	-2.46381e-163	1.3209e-163	-3.90377e-163	1.21632e-162	0
-6.24725e-163	-8.28062e-163	1.57984e-163	5.525e-164	-9.29794e-164	7.18748e-164	-3.3774e-163	2.1474e-163	6.23018e-164	-2.17263e-164	1.46309e-162	7.26103e-163	-2.55725e-163	-7.14706e-163	1.91584e-163	-3.07576e-163	2.44952e-163	-2.05536e-163	1.27573e-163	-7.25587e-163	-5.51363e-163	3.68586e-163	1.04538e-162	1.69537e-163	5.61953e-164	-3.24039e-163	-2.46381e-163	1.3209e-163	-3.90377e-163	1.21632e-162	0
-6.24725e-163	-8.28062e-163	1.57984e-163	5.525e-164	-9.29794e-164	7.18748e-164	-3.3774e-163	2.1474e-163	6.23018e-164	-2.17263e-164	1.46309e-162	7.26103e-163	-2.55725e-163	-7.14706e-163	1.91584e-163	-3.07576e-163	2.44952e-163	-2.05536e-163	1.27573e-163	-7.25587e-163	-5.51363e-163	3.68586e-163	1.04538e-162	1.69537e-163	5.61953e-164	-3.24039e-163	-2.46381e-163	1.3209e-163	-3.90377e-163	1.21632e-162	0
-6.24725e-163	-8.28062e-163	1.57984e-163	5.525e-164	-9.29794e-164	7.18748e-164	-3.3774e-163	2.1474e-163	6.23018e-164	-2.17263e-164	1.46309e-162	7.26103e-163	-2.55725e-163	-7.14706e-163	1.91584e-163	-3.07576e-163	2.44952e-163	-2.05536e-163	1.27573e-163	-7.25587e-163	-5.51363e-163	3.68586e-163	1.04538e-162	1.69537e-163	5.61953e-164	-3.24039e-163	-2.46381e-163	1.3209e-163	-3.90377e-163	1.21632e-162	0
-6.24725e-163	-8.28062e-163	1.57984e-163	5.525e-164	-9.29794e-164	7.18748e-164	-3.3774e-163	2.1474e-163	6.23018e-164	-2.17263e-164	1.46309e-162	7.26103e-163	-2.55725e-163	-7.14706e-163	1.91584e-163	-3.07576e-163	2.44952e-163	-2.05536e-163	1.27573e-163	-7.25587e-163	-5.51363e-163	3.68586e-163	1.04538e-162	1.69537e-163	5.61953e-164	-3.24039e-163	-2.46381e-163	1.3209e-163	-3.90377e-163	1.21632e-162	0
-6.24725e-163	-8.28062e-163	1.57984e-163	5.525e-164	-9.29794e-164	7.18748e-164	-3.3774e-163	2.1474e-163	6.23018e-164	-2.17263e-164	1.46309e-162	7.26103e-163	-2.55725e-163	-7.14706e-163	1.91584e-163	-3.07576e-163	2.44952e-163	-2.05536e-163	1.27573e-163	-7.25587e-163	-5.51363e-163	3.68586e-163	1.04538e-162	1.69537e-163	5.61953e-164	-3.24039e-163	-2.46381e-163	1.3209e-163	-3.90377e-163	1.21632e-162	0
-6.24725e-163	-8.28062e-163	1.57984e-163	5.525e-164	-9.29794e-164	7.18748e-164	-3.3774e-163	2.1474e-163	6.23018e-164	-2.17263e-164	1.46309e-162	7.26103e-163	-2.55725e-163	-7.14706e-163	1.91584e-163	-3.07576e-163	2.44952e-163	-2.05536e-163	1.27573e-163	-7.25587e-163	-5.51363e-163	3.68586e-163	1.04538e-162	1.69537e-163	5.61953e-164	-3.24039e-163	-2.46381e-163	1.3209e-163	-3.90377e-163	1.21632e-162	0
-6.24725e-163	-8.28062e-163	1.57984e-163	5.525e-164	-9.29794e-164	7.18748e-164	-3.3774e-163	2.1474e-163	6.23018e-164	-2.17263e-164	1.46309e-162	7.26103e-163	-2.55725e-163	-7.14706e-163	1.91584e-163	-3.07576e-163	2.44952e-163	-2.05536e-163	1.27573e-163	-7.25587e-163	-5.51363e-163	3.68586e-163	1.04538e-162	1.69537e-163	5.61953e-164	-3.24039e-163	-2.46381e-163	1.3209e-163	-3.90377e-163	1.21632e-162	0
-6.24725e-163	-8.28062e-163	1.57984e-163	5.525e-164	-9.29794e-164	7.18748e-164	-3.3774e-163	2.1474e-163	6.23018e-164	-2.17263e-164	1.46309e-162	7.26103e-163	-2.55725e-163	-7.14706e-163	1.91584e-163	-3.07576e-163	2.44952e-163	-2.05536e-163	1.27573e-163	-7.25587e-163	-5.51363e-163	3.68586e-163	1.04538e-162	1.69537e-163	5.61953e-164	-3.24039e-163	-2.46381e-163	1.3209e-163	-3.90377e-163	1.21632e-162	0
-6.24725e-163	-8.28062e-163	1.57984e-163	5.525e-164	-9.29794e-164	7.18748e-164	-3.3774e-163	2.1474e-163	6.23018e-164	-2.17263e-164	1.46309e-162	7.26103e-163	-2.55725e-163	-7.14706e-163	1.91584e-163	-3.07576e-163	2.44952e-163	-2.05536e-163	1.27573e-163	-7.25587e-163	-5.51363e-163	3.68586e-163	1.04538e-162	1.69537e-163	5.61953e-164	-3.24039e-163	-2.46381e-163	1.3209e-163	-3.90377e-163	1.21632e-162	0
-6.24725e-163	-8.28062e-163	1.57984e-163	5.525e-164	-9.29794e-164	7.18748e-164	-3.3774e-163	2.1474e-163	6.23018e-164	-2.17263e-164	1.46309e-162	7.26103e-163	-2.55725e-163	-7.14706e-163	1.91584e-163	-3.07576e-163	2.44952e-163	-2.05536e-163	1.27573e-163	-7.25587e-163	-5.51363e-163	3.68586e-163	1.04538e-162	1.69537e-163	5.61953e-164	-3.24039e-163	-2.46381e-163	1.3209e-163	-3.90377e-163	1.21632e-162	0
-6.24725e-163	-8.28062e-163	1.57984e-163	5.525e-164	-9.29794e-164	7.18748e-164	-3.3774e-163	2.1474e-163	6.23018e-164	-2.17263e-164	1.46309e-162	7.26103e-163	-2.55725e-163	-7.14706e-163	1.91584e-163	-3.07576e-163	2.44952e-163	-2.05536e-163	1.27573e-163	-7.25587e-163	-5.51363e-163	3.68586e-163	1.04538e-162	1.69537e-163	5.61953e-164	-3.24039e-163	-2.46381e-163	1.3209e-163	-3.90377e-163	1.21632e-162	0
-6.24725e-163	-8.28062e-163	1.57984e-163	5.525e-164	-9.29794e-164	7.18748e-164	-3.3774e-163	2.1474e-163	6.23018e-164	-2.17263e-164	1.46309e-162	7.26103e-163	-2.55725e-163	-7.14706e-163	1.91584e-163	-3.07576e-163	2.44952e-163	-2.05536e-163	1.27573e-163	-7.25587e-163	-5.51363e-163	3.68586e-163	1.04538e-162	1.69537e-163	5.61953e-164	-3.24039e-163	-2.46381e-163	1.3209e-163	-3.90377e-163	1.21632e-162	0
-6.24725e-163	-8.28062e-163	1.57984e-163	5.525e-164	-9.29794e-164	7.18748e-164	-3.3774e-163	2.1474e-163	6.23018e-164	-2.17263e-164	1.46309e-162	7.26103e-163	-2.55725e-163	-7.14706e-163	1.91584e-163	-3.07576e-163	2.44952e-163	-2.05536e-163	1.27573e-163	-7.25587e-163	-5.51363e-163	3.68586e-163	1.04538e-162	1.69537e-163	5.61953e-164	-3.24039e-163	-2.46381e-163	1.3209e-163	-3.90377e-163	1.21632e-162	0
-6.24725e-163	-8.28062e-163	1.57984e-163	5.525e-164	-9.29794e-164	7.18748e-164	-3.3774e-163	2.1474e-163	6.23018e-164	-2.17263e-164	1.46309e-162	7.26103e-163	-2.55725e-163	-7.14706e-163	1.91584e-163	-3.07576e-163	2.44952e-163	-2.05536e-163	1.27573e-163	-7.25587e-163	-5.51363e-163	3.68586e-163	1.04538e-162	1.69537e-163	5.61953e-164	-3.24039e-163	-2.46381e-163	1.3209e-163	-3.90377e-163	1.21632e-162	0
-6.24725e-163	-8.28062e-163	1.57984e-163	5.525e-164	-9.29794e-164	7.18748e-164	-3.3774e-163	2.1474e-163	6.23018e-164	-2.17263e-164	1.46309e-162	7.26103e-163	-2.55725e-163	-7.14706e-163	1.91584e-163	-3.07576e-163	2.44952e-163	-2.05536e-163	1.27573e-163	-7.25587e-163	-5.51363e-163	3.68586e-163	1.04538e-162	1.69537e-163	5.61953e-164	-3.24039e-163	-2.46381e-163	1.3209e-163	-3.90377e-163	1.21632e-162	0
-6.24725e-163	-8.28062e-163	1.57984e-163	5.525e-164	-9.29794e-164	7.18748e-164	-3.3774e-163	2.1474e-163	6.23018e-164	-2.17263e-164	1.46309e-162	7.26103e-163	-2.55725e-163	-7.14706e-163	1.91584e-163	-3.07576e-163	2.44952e-163	-2.05536e-163	1.27573e-163	-7.25587e-163	-5.51363e-163	3.68586e-163	1.04538e-162	1.69537e-163	5.61953e-164	-3.24039e-163	-2.46381e-163	1.3209e-163	-3.90377e-163	1.21632e-162	0
-6.24725e-163	-8.28062e-163	1.57984e-163	5.525e-164	-9.29794e-164	7.18748e-164	-3.3774e-163	2.1474e-163	6.23018e-164	-2.17263e-164	1.46309e-162	7.26103e-163	-2.55725e-163	-7.14706e-163	1.91584e-163	-3.07576e-163	2.44952e-163	-2.05536e-163	1.27573e-163	-7.25587e-163	-5.51363e-163	3.68586e-163	1.04538e-162	1.69537e-163	5.61953e-164	-3.24039e-163	-2.46381e-163	1.3209e-163	-3.90377e-163	1.21632e-162	0
-6.24725e-163	-8.28062e-163	1.57984e-163	5.525e-164	-9.29794e-164	7.18748e-164	-3.3774e-163	2.1474e-163	6.23018e-164	-2.17263e-164	1.46309e-162	7.26103e-163	-2.55725e-163	-7.14706e-163	1.91584e-163	-3.07576e-163	2.44952e-163	-2.05536e-163	1.27573e-163	-7.25587e-163	-5.51363e-163	3.68586e-163	1.04538e-162	1.69537e-163	5.61953e-164	-3.24039e-163	-2.46381e-163	1.3209e-163	-3.90377e-163	1.21632e-162	0
-6.24725e-163	-8.28062e-163	1.57984e-163	5.525e-164	-9.29794e-164	7.18748e-164	-3.3774e-163	2.1474e-163	6.23018e-164	-2.17263e-164	1.46309e-162	7.26103e-163	-2.55725e-163	-7.14706e-163	1.91584e-163	-3.07576e-163	2.44952e-163	-2.05536e-163	1.27573e-163	-7.25587e-163	-5.51363e-163	3.68586e-163	1.04538e-162	1.69537e-163	5.61953e-164	-3.24039e-163	-2.46381e-163	1.3209e-163	-3.90377e-163	1.21632e-162	0
-6.24725e-163	-8.28062e-163	1.57984e-163	5.525e-164	-9.29794e-164	7.18748e-164	-3.3774e-163	2.1474e-163	6.23018e-164	-2.17263e-164	1.46309e-162	7.26103e-163	-2.55725e-163	-7.14706e-163	1.91584e-163	-3.07576e-163	2.44952e-163	-2.05536e-163	1.27573e-163	-7.25587e-163	-5.51363e-163	3.68586e-163	1.04538e-162	1.69537e-163	5.61953e-164	-3.24039e-163	-2.46381e-163	1.3209e-163	-3.90377e-163	1.21632e-162	0
-6.24725e-163	-8.28062e-163	1.57984e-163	5.525e-164	-9.29794e-164	7.18748e-164	-3.3774e-163	2.1474e-163	6.23018e-164	-2.17263e-164	1.46309e-162	7.26103e-163	-2.55725e-163	-7.14706e-163	1.91584e-163	-3.07576e-163	2.44952e-163	-2.05536e-163	1.27573e-163	-7.25587e-163	-5.51363e-163	3.68586e-163	1.04538e-162	1.69537e-163	5.61953e-164	-3.24039e-163	-2.46381e-163	1.3209e-163	-3.90377e-163	1.21632e-162	0
-6.24725e-163	-8.28062e-163	1.57984e-163	5.525e-164	-9.29794e-164	7.18748e-164	-3.3774e-163	2.1474e-163	6.23018e-164	-2.17263e-164	1.46309e-162	7.26103e-163	-2.55725e-163	-7.14706e-163	1.91584e-163	-3.07576e-163	2.44952e-163	-2.05536e-163	1.27573e-163	-7.25587e-163	-5.51363e-163	3.68586e-163	1.04538e-162	1.69537e-163	5.61953e-164	-3.24039e-163	-2.46381e-163	1.3209e-163	-3.90377e-163	1.21632e-162	0
-6.24725e-163	-8.28062e-163	1.57984e-163	5.525e-164	-9.29794e-164	7.18748e-164	-3.3774e-163	2.1474e-163	6.23018e-164	-2.17263e-164	1.46309e-162	7.26103e-163	-2.55725e-163	-7.14706e-163	1.91584e-163	-3.07576e-163	2.44952e-163	-2.05536e-163	1.27573e-163	-7.25587e-163	-5.51363e-163	3.68586e-163	1.04538e-162	1.69537e-163	5.61953e-164	-3.24039e-163	-2.46381e-163	1.3209e-163	-3.90377e-163	1.21632e-162	0
-6.24725e-163	-8.28062e-163	1.57984e-163	5.525e-164	-9.29794e-164	7.18748e-164	-3.3774e-163	2.1474e-163	6.23018e-164	-2.17263e-164	1.46309e-162	7.26103e-163	-2.55725e-163	-7.14706e-163	1.91584e-163	-3.07576e-163	2.44952e-163	-2.05536e-163	1.27573e-163	-7.25587e-163	-5.51363e-163	3.68586e-163	1.04538e-162	1.69537e-163	5.61953e-164	-3.24039e-163	-2.46381e-163	1.3209e-163	-3.90377e-163	1.21632e-162	0
-6.24725e-163	-8.28062e-163	1.57984e-163	5.525e-164	-9.29794e-164	7.18748e-164	-3.3774e-163	2.1474e-163	6.23018e-164	-2.17263e-164	1.46309e-162	7.26103e-163	-2.55725e-163	-7.14706e-163	1.91584e-163	-3.07576e-163	2.44952e-163	-2.05536e-163	1.27573e-163	-7.25587e-163	-5.51363e-163	3.68586e-163	1.04538e-162	1.69537e-163	5.61953e-164	-3.24039e-163	-2.46381e-163	1.3209e-163	-3.90377e-163	1.21632e-162	0
-6.24725e-163	-8.28062e-163	1.57984e-163	5.525e-164	-9.29794e-164	7.18748e-164	-3.3774e-163	2.1474e-163	6.23018e-164	-2.17263e-164	1.46309e-162	7.26103e-163	-2.55725e-163	-7.14706e-163	1.91584e-163	-3.07576e-163	2.44952e-163	-2.05536e-163	1.27573e-163	-7.25587e-163	-5.51363e-163	3.68586e-163	1.04538e-162	1.69537e-163	5.61953e-164	-3.24039e-163	-2.46381e-163	1.3209e-163	-3.90377e-163	1.21632e-162	0
-6.24725e-163	-8.28062e-163	1.57984e-163	5.525e-164	-9.29794e-164	7.18748e-164	-3.3774e-163	2.1474e-163	6.23018e-164	-2.17263e-164	1.46309e-162	7.26103e-163	-2.55725e-163	-7.14706e-163	1.91584e-163	-3.07576e-163	2.44952e-163	-2.05536e-163	1.27573e-163	-7.25587e-163	-5.51363e-163	3.68586e-163	1.04538e-162	1.69537e-163	5.61953e-164	-3.24039e-163	-2.46381e-163	1.3209e-163	-3.90377e-163	1.21632e-162	0
-6.24725e-163	-8.28062e-163	1.57984e-163	5.525e-164	-9.29794e-164	7.18748e-164	-3.3774e-163	2.1474e-163	6.23018e-164	-2.17263e-164	1.46309e-162	7.26103e-163	-2.55725e-163	-7.14706e-163	1.91584e-163	-3.07576e-163	2.44952e-163	-2.05536e-163	1.27573e-163	-7.25587e-163	-5.51363e-163	3.68586e-163	1.04538e-162	1.69537e-163	5.61953e-164	-3.24039e-163	-2.46381e-163	1.3209e-163	-3.90377e-163	1.21632e-162	0
-6.24725e-163	-8.28062e-163	1.57984e-163	5.525e-164	-9.29794e-164	7.18748e-164	-3.3774e-163	2.1474e-163	6.23018e-164	-2.17263e-164	1.46309e-162	7.26103e-163	-2.55725e-163	-7.14706e-163	1.91584e-163	-3.07576e-163	2.44952e-163	-2.05536e-163	1.27573e-163	-7.25587e-163	-5.51363e-163	3.68586e-163	1.04538e-162	1.69537e-163	5.61953e-164	-3.24039e-163	-2.46381e-163	1.3209e-163	-3.90377e-163	1.21632e-162	0
-6.24725e-163	-8.28062e-163	1.57984e-163	5.525e-164	-9.29794e-164	7.18748e-164	-3.3774e-163	2.1474e-163	6.23018e-164	-2.17263e-164	1.46309e-162	7.26103e-163	-2.55725e-163	-7.14706e-163	1.91584e-163	-3.07576e-163	2.44952e-163	-2.05536e-163	1.27573e-163	-7.25587e-163	-5.51363e-163	3.68586e-163	1.04538e-162	1.69537e-163	5.61953e-164	-3.24039e-163	-2.46381e-163	1.3209e-163	-3.90377e-163	1.21632e-162	0
-6.24725e-163	-8.28062e-163	1.57984e-163	5.525e-164	-9.29794e-164	7.18748e-164	-3.3774e-163	2.1474e-163	6.23018e-164	-2.17263e-164	1.46309e-162	7.26103e-163	-2.55725e-163	-7.14706e-163	1.91584e-163	-3.07576e-163	2.44952e-163	-2.05536e-163	1.27573e-163	-7.25587e-163	-5.51363e-163	3.68586e-163	1.04538e-162	1.69537e-163	5.61953e-164	-3.24039e-163	-2.46381e-163	1.3209e-163	-3.90377e-163	1.21632e-162	0
-6.24725e-163	-8.28062e-163	1.57984e-163	5.525e-164	-9.29794e-164	7.18748e-164	-3.3774e-163	2.1474e-163	6.23018e-164	-2.17263e-164	1.46309e-162	7.26103e-163	-2.55725e-163	-7.14706e-163	1.91584e-163	-3.07576e-163	2.44952e-163	-2.05536e-163	1.27573e-163	-7.25587e-163	-5.51363e-163	3.68586e-163	1.04538e-162	1.69537e-163	5.61953e-164	-3.24039e-163	-2.46381e-163	1.3209e-163	-3.90377e-163	1.21632e-162	0
-6.24725e-163	-8.28062e-163	1.57984e-163	5.525e-164	-9.29794e-164	7.18748e-164	-3.3774e-163	2.1474e-163	6.23018e-164	-2.17263e-164	1.46309e-162	7.26103e-163	-2.55725e-163	-7.14706e-163	1.91584e-163	-3.07576e-163	2.44952e-163	-2.05536e-163	1.27573e-163	-7.25587e-163	-5.51363e-163	3.68586e-163	1.04538e-162	1.69537e-163	5.61953e-164	-3.24039e-163	-2.46381e-163	1.3209e-163	-3.90377e-163	1.21632e-162	0
-6.24725e-163	-8.28062e-163	1.57984e-163	5.525e-164	-9.29794e-164	7.18748e-164	-3.3774e-163	2.1474e-163	6.23018e-164	-2.17263e-164	1.46309e-162	7.26103e-163	-2.55725e-163	-7.14706e-163	1.91584e-163	-3.07576e-163	2.44952e-163	-2.05536e-163	1.27573e-163	-7.25587e-163	-5.51363e-163	3.68586e-163	1.04538e-162	1.69537e-163	5.61953e-164	-3.24039e-163	-2.46381e-163	1.3209e-163	-3.90377e-163	1.21632e-162	0
-6.24725e-163	-8.28062e-163	1.57984e-163	5.525e-164	-9.29794e-164	7.18748e-164	-3.3774e-163	2.1474e-163	6.23018e-164	-2.17263e-164	1.46309e-162	7.26103e-163	-2.55725e-163	-7.14706e-163	1.91584e-163	-3.07576e-163	2.44952e-163	-2.05536e-163	1.27573e-163	-7.25587e-163	-5.51363e-163	3.68586e-163	1.04538e-162	1.69537e-163	5.61953e-164	-3.24039e-163	-2.46381e-163	1.3209e-163	-3.90377e-163	1.21632e-162	0
-6.24725e-163	-8.28062e-163	1.57984e-163	5.525e-164	-9.29794e-164	7.18748e-164	-3.3774e-163	2.1474e-163	6.23018e-164	-2.17263e-164	1.46309e-162	7.26103e-163	-2.55725e-163	-7.14706e-163	1.91584e-163	-3.07576e-163	2.44952e-163	-2.05536e-163	1.27573e-163	-7.25587e-163	-5.51363e-163	3.68586e-163	1.04538e-162	1.69537e-163	5.61953e-164	-3.24039e-163	-2.46381e-163	1.3209e-163	-3.90377e-163	1.21632e-162	0
-6.24725e-163	-8.28062e-163	1.57984e-163	5.525e-164	-9.29794e-164	7.18748e-164	-3.3774e-163	2.1474e-163	6.23018e-164	-2.17263e-164	1.46309e-162	7.26103e-163	-2.55725e-163	-7.14706e-163	1.91584e-163	-3.07576e-163	2.44952e-163	-2.05536e-163	1.27573e-163	-7.25587e-163	-5.51363e-163	3.68586e-163	1.04538e-162	1.69537e-163	5.61953e-164	-3.24039e-163	-2.46381e-163	1.3209e-163	-3.90377e-163	1.21632e-162	0
[truncated: 2,010 more rows]
