# Supplementary material for: A modified shuffled frog leaping algorithm with inertia weight
Source: Sci Rep. 2024 Feb 20;14:4146. doi: 10.1038/s41598-024-51306-1 (PMC11224354; doi:10.1038/s41598-024-51306-1)
Supplement: Supplementary file 1 — Supplementary Information. [file 41598_2024_51306_MOESM1_ESM.zip › data/F1/MSFLA_L_4.xls]

## Sheet: Sheet1
2.1787	2.30313	-0.10712	0.245294	-4.01759	1.02426	2.70449	0.453506	-0.406414	-0.589984	7.04598	2.45836	-5.32633	-0.519655	-1.82875	2.21067	4.75181	0.157941	1.10772	6.31221	8.73668	3.0471	1.65473	-0.749426	1.07377	2.02254	-1.63752	-0.463247	4.17367	0.246634	306.116
-0.0520476	-0.0319912	0.00327716	0.00638388	0.0568927	0.060215	-0.433411	0.105273	-0.150535	0.015471	0.0683996	-0.163417	-0.0382648	-0.0561767	-0.132699	-0.256826	0.271459	-0.314773	-0.10621	0.0768743	-0.162107	-0.479132	-0.0664313	0.0887584	0.114219	-0.281614	0.143286	-0.132977	0.188673	-0.152528	0.999574
-0.0015197	0.000386148	-0.0061234	-0.00415606	-0.0205719	0.0295172	0.00976263	-0.0234643	0.000392658	-0.0226897	-0.0247916	-0.0114281	0.00408439	-0.0034595	0.00886594	0.0103281	-0.0131976	0.00590776	0.0083435	-0.0186738	-0.000142912	-0.00904542	0.0790815	0.000829343	0.0247864	-0.00938679	-0.010275	-0.00414461	-0.0115952	0.0178933	0.0117154
-0.00386735	-7.3197e-05	-0.00134972	0.00193283	0.00202336	0.00689846	0.000596266	-0.00177352	0.0023575	0.00124774	0.000882214	-0.000202186	0.00481942	0.00258805	-0.000927353	-0.00127099	-0.00306247	0.00285283	-0.00160524	-0.000592002	0.00196731	-0.000521687	0.000359928	-0.000122938	-0.00140172	0.000860945	0.00192007	-0.000441653	-0.00540579	-0.000364567	0.000176712
-6.11924e-05	0.000196222	7.99185e-06	0.000177783	4.65315e-05	9.4071e-05	-0.000126365	-0.000291492	-0.000384607	-0.000117543	-5.27694e-05	3.53074e-05	-0.0001238	-5.62296e-05	8.00824e-05	0.000392337	-0.000100767	0.00040676	-2.43336e-05	0.000107364	0.00013075	-0.000620994	6.55543e-05	9.57346e-05	3.11348e-05	5.95071e-05	-0.000284657	-4.64889e-05	-0.00012029	2.192e-05	1.23704e-06
-6.49727e-06	-6.86238e-06	1.62089e-05	-2.41535e-06	-1.31098e-06	9.84486e-06	-2.84314e-07	3.62275e-06	1.24407e-05	-3.3326e-05	-1.77928e-05	-8.87857e-07	-1.61964e-05	-8.21904e-06	-2.87171e-05	3.09696e-06	1.75751e-07	-3.48508e-05	6.16365e-06	-9.31702e-06	3.34387e-05	4.12232e-06	5.8283e-06	2.06005e-06	2.23937e-05	-5.73813e-06	3.75199e-05	2.65552e-07	2.27102e-05	2.19691e-05	8.66999e-09
7.95018e-07	1.80786e-07	4.94876e-07	-8.41231e-07	1.88441e-06	-1.82804e-06	-1.07023e-06	-2.68956e-07	1.68419e-06	1.39473e-06	-2.77916e-07	4.99053e-06	3.38871e-08	-2.36563e-07	1.48219e-06	-7.58559e-07	-3.12206e-08	6.7709e-07	-1.1299e-06	-1.25472e-08	-6.5503e-07	-6.8013e-07	1.99904e-08	-9.35405e-07	3.52118e-06	1.09733e-06	-4.11673e-06	-1.39583e-06	-1.01477e-06	-3.44338e-06	9.12102e-11
3.00408e-08	-2.17504e-07	4.81563e-08	1.79092e-07	-1.28997e-08	-1.50866e-07	-1.03198e-07	-1.49748e-08	1.28814e-07	2.47253e-07	-9.06486e-08	6.70918e-08	-3.13843e-07	4.15924e-07	-1.13455e-07	-1.03935e-07	-1.27644e-07	1.33806e-08	5.81251e-09	-3.68497e-08	-7.35114e-08	-1.10344e-07	1.63301e-07	-2.75684e-09	1.23296e-07	-4.50504e-07	-5.58137e-08	-6.02173e-07	-5.01666e-07	-3.68958e-08	1.40105e-12
-1.23394e-08	-1.71557e-09	-1.28962e-09	7.35142e-09	-1.43581e-08	-2.28003e-09	1.57278e-09	1.2661e-08	-1.78942e-08	4.36933e-10	-2.53581e-08	4.7864e-09	-8.9388e-09	-1.25919e-08	-7.12628e-09	4.45948e-09	-3.35023e-09	1.76988e-09	7.27201e-09	3.64282e-09	-2.56016e-08	3.62441e-09	-2.67821e-09	-1.16399e-08	-3.72895e-10	2.32012e-08	3.2247e-09	-1.36463e-08	3.89041e-09	-2.29081e-08	4.04722e-15
-1.66392e-09	-3.86955e-10	1.05533e-10	-1.76854e-09	-3.27361e-10	-1.89318e-10	4.65254e-10	-4.70768e-10	-4.3104e-10	2.45794e-09	1.92646e-10	1.30296e-09	2.18404e-10	-2.29838e-10	-9.31012e-10	-5.94673e-10	-1.796e-09	1.31281e-09	-2.34306e-09	2.18565e-10	6.63748e-10	-2.51058e-10	1.57169e-09	9.71376e-11	-5.71888e-10	4.8528e-10	4.6837e-10	-1.19417e-10	-8.85832e-10	-2.85415e-11	3.09731e-17
-2.7864e-11	3.51884e-11	-6.04539e-13	1.58161e-11	-6.20937e-11	6.73995e-11	-1.28351e-11	3.04097e-10	-6.84788e-11	-9.10566e-11	-1.13551e-10	-1.53968e-10	-2.07196e-11	5.07951e-11	1.15986e-11	-1.34584e-11	3.25092e-11	1.2316e-11	6.30946e-11	-2.10471e-10	1.12168e-10	1.88442e-11	-1.66844e-11	1.85102e-10	-1.51521e-11	8.96718e-12	6.3859e-11	6.26242e-11	-5.75603e-11	5.80147e-11	2.68163e-19
1.75856e-12	1.49985e-11	-4.10987e-12	-7.84864e-12	3.10665e-12	1.08758e-11	1.98468e-12	9.85073e-13	-2.7399e-12	4.75655e-12	-1.18803e-11	-4.58934e-14	-5.92953e-12	-5.71875e-13	8.97565e-13	-9.61687e-13	-5.31533e-12	1.15354e-13	-2.0092e-11	-7.14948e-12	-2.95365e-12	1.03031e-12	-9.8073e-12	-1.21959e-11	2.87452e-12	-5.93234e-12	-6.13146e-12	-3.23751e-13	-1.55193e-11	3.92994e-12	1.7231e-21
-4.45011e-13	8.3064e-13	3.34447e-13	9.00773e-13	-7.14807e-14	1.15275e-13	2.13644e-12	1.55185e-12	1.75467e-12	-1.08623e-13	4.51913e-13	9.3651e-13	3.33446e-13	-4.13041e-13	-5.96054e-13	5.95279e-13	-2.32087e-13	1.44399e-12	-2.88144e-13	-1.41707e-13	-3.76736e-13	5.41084e-14	-1.69284e-14	-1.56423e-12	-3.54564e-13	-1.54413e-13	-3.04681e-13	-1.50759e-12	-4.89025e-13	2.89348e-13	2.16378e-23
2.09786e-14	2.61636e-13	1.74718e-15	3.96196e-14	-8.81029e-14	1.55563e-14	-9.92543e-15	-5.61466e-14	-1.47095e-14	3.45844e-14	1.16708e-14	-4.08906e-14	-1.78637e-14	-5.13128e-15	-3.41613e-14	-4.16582e-14	-3.50804e-14	-2.95214e-14	1.32296e-14	6.96016e-15	-9.77351e-14	2.53711e-14	-1.85073e-16	-3.3269e-15	1.15169e-13	7.4493e-14	-9.59407e-14	-6.49614e-16	8.6401e-14	1.04882e-13	1.47206e-25
-6.09578e-16	9.40137e-15	4.18812e-16	-1.63708e-15	-3.41111e-15	-1.23541e-15	-1.07047e-15	-4.32422e-15	-4.71131e-15	2.3596e-15	6.20764e-15	-7.48749e-16	-4.06388e-15	1.09047e-15	-1.31909e-15	-5.48953e-15	-4.90702e-16	-1.43874e-15	5.50099e-16	-4.88297e-15	2.61414e-16	1.74649e-16	1.22894e-15	1.5088e-16	2.00825e-15	-8.23199e-16	5.29708e-15	5.51935e-15	1.68888e-15	6.01716e-17	3.35236e-28
-8.45966e-16	3.64315e-16	3.62957e-16	-4.42701e-16	-2.05843e-16	-1.32986e-16	1.67396e-18	1.76085e-16	-8.56115e-16	-7.95812e-17	1.23206e-16	-4.02546e-16	1.55987e-16	-2.67708e-17	1.8056e-17	-7.39532e-16	-2.16789e-15	2.13807e-16	7.6493e-17	4.2239e-16	3.86286e-16	-8.54841e-16	-1.35145e-15	1.03339e-16	1.61606e-17	4.01383e-16	1.05018e-16	4.25559e-16	5.6486e-17	-2.81667e-16	1.08388e-29
-3.09428e-17	-1.04802e-16	-6.68255e-18	-3.63544e-17	1.29155e-17	1.89452e-16	9.29744e-18	-6.03481e-17	-1.37853e-17	1.00661e-16	7.29996e-19	8.32991e-17	2.90971e-17	1.85465e-17	3.88457e-17	1.32735e-16	-5.23718e-17	-2.72265e-18	-5.65273e-18	-1.33415e-17	-8.13642e-19	-4.16902e-17	-2.97169e-17	4.60743e-18	-2.029e-18	1.38383e-17	6.14359e-17	-2.64857e-17	4.56397e-17	5.34059e-17	1.05885e-31
3.89174e-19	-1.90019e-18	-4.07142e-18	1.7252e-18	3.05742e-18	1.77969e-18	-1.08458e-18	8.7451e-20	7.2075e-18	-5.50157e-18	1.34588e-17	-2.18068e-18	-1.85527e-18	-2.1646e-18	-3.66664e-18	9.34672e-18	-5.37559e-19	-1.88145e-19	-5.31496e-21	-1.39026e-18	9.08528e-19	-3.67312e-19	-1.18992e-18	1.82276e-18	2.71746e-18	2.73714e-18	-7.50768e-18	-6.56535e-18	2.51175e-18	-1.01518e-18	5.43698e-34
4.12225e-20	4.01937e-19	-1.36714e-19	6.64092e-19	-1.0369e-19	1.18346e-19	3.0486e-19	4.79003e-20	-2.08458e-20	2.56209e-20	9.06322e-21	5.77052e-19	-7.3519e-19	3.9946e-19	1.61921e-19	-2.01042e-19	-2.16285e-19	-2.9573e-19	1.92094e-19	-7.70121e-21	1.12835e-19	-2.59527e-19	-1.08501e-18	2.87343e-19	3.03571e-19	3.36189e-19	3.8868e-19	6.35264e-20	-5.34705e-19	3.3881e-20	4.00226e-36
-4.09189e-20	7.27633e-21	1.33763e-20	1.20353e-20	-5.89108e-20	1.42603e-20	2.71476e-20	-2.16002e-20	-2.45755e-21	-1.46264e-20	-1.42309e-20	-5.47023e-20	1.42102e-20	2.259e-20	5.59495e-20	7.95135e-21	9.79518e-20	-4.92424e-20	6.51203e-21	1.69359e-21	2.20672e-20	4.21432e-20	-1.44273e-20	-4.25128e-20	-2.68025e-20	1.20865e-20	1.2834e-20	3.05308e-21	6.84071e-20	7.91827e-20	4.25802e-38
-8.22596e-22	2.62737e-21	6.87316e-24	3.27318e-22	-1.57652e-21	3.68511e-21	-8.20285e-21	4.64157e-22	1.67786e-21	-1.207e-20	-9.37134e-22	-1.22676e-20	1.22624e-21	-3.04299e-21	-3.69685e-21	7.8029e-22	-6.03615e-22	-5.67306e-22	-3.04831e-21	1.97077e-22	-1.90298e-21	-8.15963e-22	-2.34494e-21	-6.29512e-21	-2.25259e-21	1.83244e-21	-2.57439e-21	4.06763e-21	2.69595e-21	-8.94441e-21	5.94474e-40
-5.5052e-23	-8.41667e-23	9.28114e-22	-5.36887e-22	2.51927e-22	-2.53518e-22	2.41442e-22	-9.28304e-22	-4.05188e-22	7.98241e-22	6.39282e-22	-1.14183e-22	-2.41213e-22	3.99911e-23	1.60969e-23	-3.7534e-23	1.45309e-23	1.40891e-22	1.41301e-22	-1.22046e-22	-4.22591e-22	-1.81193e-23	-3.13533e-22	-1.02534e-23	1.38624e-22	1.04162e-21	1.10351e-22	-1.54396e-22	2.0817e-22	-4.65855e-22	5.22488e-42
-1.66316e-23	6.43156e-24	7.48113e-24	5.06501e-23	3.42147e-23	-1.09382e-23	7.67088e-23	-6.22547e-24	8.7472e-24	-3.58011e-23	2.41573e-24	-3.13205e-24	-3.17338e-23	1.12821e-22	-2.64136e-23	1.62254e-23	-9.49285e-24	-2.26206e-23	-3.07753e-24	3.42407e-23	2.82188e-23	-9.73404e-24	-3.48616e-23	-1.49236e-23	3.28165e-23	1.62043e-23	-1.02301e-22	-5.84195e-24	-2.96454e-23	-2.51696e-24	4.30603e-44
-1.19197e-24	-1.00494e-25	-6.61391e-25	-6.8169e-24	3.8915e-27	-5.48783e-25	-5.59649e-25	-3.63314e-24	-4.62103e-25	-1.01616e-23	1.81433e-24	-7.2329e-24	-4.01972e-25	6.86947e-25	9.76172e-25	-5.17533e-25	-3.01954e-24	-1.37217e-24	1.10342e-24	3.96126e-24	1.14482e-24	2.43727e-24	1.12132e-25	1.23197e-24	-2.78889e-24	-5.22431e-25	-1.42415e-24	-8.78008e-25	-6.95615e-25	2.04598e-24	2.75296e-46
2.79016e-25	1.08374e-25	1.64753e-25	7.97543e-26	1.16355e-25	-2.19915e-25	1.44902e-25	-3.69641e-26	-3.07963e-25	1.85009e-25	-7.99326e-26	3.14153e-25	1.35416e-25	-3.91909e-26	-2.62791e-26	-4.05471e-26	-9.25596e-26	-3.91072e-27	6.75058e-26	-3.57932e-25	-1.37256e-27	1.54129e-25	-9.42054e-26	-6.4565e-25	2.0023e-27	8.44491e-25	-1.16183e-25	7.36654e-26	2.27469e-25	-3.82636e-25	1.98472e-48
-1.64421e-26	-3.22355e-26	-1.70682e-26	-3.50873e-27	-3.78381e-27	-1.63979e-26	-2.80801e-26	-7.56076e-27	4.93862e-26	6.45437e-27	-3.61856e-28	2.82583e-28	-1.03914e-27	5.02062e-26	5.92358e-27	-2.86567e-27	2.42395e-28	-3.41981e-27	-4.44033e-26	-1.32333e-26	-1.86544e-27	-7.33707e-26	2.75228e-26	-4.96301e-27	-1.07547e-28	-2.35756e-27	2.24801e-26	-2.82196e-26	4.37277e-27	-1.45323e-27	1.74438e-50
8.8148e-28	3.08061e-27	-6.87888e-27	2.18143e-28	4.89144e-27	-2.48655e-27	2.03913e-27	-1.1999e-27	5.26528e-27	1.23869e-27	-3.9362e-28	-3.77e-27	4.90739e-28	-4.06426e-28	4.12188e-27	-1.66901e-27	-7.73318e-28	9.54628e-29	-2.96499e-27	-1.24942e-28	2.33066e-27	2.43667e-27	-1.44923e-27	-3.76028e-27	1.39694e-27	-2.73579e-29	9.20306e-29	4.0643e-28	-5.50318e-28	1.34145e-27	1.98399e-52
3.76961e-28	-1.2648e-28	8.51805e-30	-8.82064e-29	-6.703e-29	-2.83332e-30	9.43365e-30	1.09233e-29	1.49118e-28	1.01831e-28	-3.81458e-29	-8.08551e-29	-1.8349e-29	2.97586e-29	7.56819e-29	3.53538e-28	2.27465e-28	-2.63075e-29	-8.96273e-29	-2.97464e-28	1.9605e-29	-7.54348e-30	-2.11691e-28	-2.14925e-28	3.56685e-29	-1.44815e-28	4.98786e-28	8.54698e-30	-3.37245e-29	1.2062e-28	8.70385e-55
4.92807e-29	1.66841e-29	9.99953e-30	1.25083e-29	2.56046e-31	1.25079e-29	2.10719e-29	-3.35183e-29	8.3571e-30	-4.39901e-30	-1.38934e-29	1.05773e-29	-1.99612e-30	7.19958e-30	7.5891e-30	-5.6983e-31	-4.52716e-29	-8.77752e-30	-7.39477e-30	1.37787e-29	-5.43437e-30	1.77463e-29	2.86737e-29	1.92448e-29	2.22472e-30	-4.13799e-31	-3.46818e-29	-9.04187e-29	-6.09769e-30	2.39788e-30	1.85298e-56
1.21659e-31	5.38955e-31	-6.79742e-31	9.8351e-31	-1.01628e-30	-1.50841e-30	-4.03156e-31	-1.83575e-30	-1.29799e-30	2.29443e-30	3.58621e-30	-1.27551e-30	1.98483e-30	-1.96255e-30	4.65109e-33	-6.83479e-31	-2.38442e-31	3.95478e-30	-3.40504e-30	-8.42213e-31	2.06428e-30	9.04384e-31	-3.43249e-31	5.95184e-32	-1.39257e-31	-2.55949e-30	4.42421e-30	2.84076e-31	-1.27744e-30	1.90692e-31	9.93647e-59
-4.02264e-32	7.29911e-33	-6.20917e-32	-1.40867e-32	-8.75665e-32	4.50344e-32	-1.3109e-34	-7.19198e-32	-4.5541e-32	3.2275e-32	-2.36137e-31	-1.47519e-32	-8.50554e-32	6.96284e-32	1.28631e-31	1.14406e-32	-1.6895e-31	3.17501e-32	1.02074e-31	1.4383e-32	2.4337e-31	3.32908e-31	-2.6197e-32	-2.77311e-31	-1.05464e-31	-1.86957e-31	6.48213e-32	-3.16617e-33	8.40816e-32	1.46757e-32	4.53842e-61
2.00944e-33	-6.13977e-33	1.16599e-32	-1.50355e-33	-5.632e-33	1.63034e-33	1.04904e-34	2.86725e-33	-1.5644e-33	1.03686e-32	2.31897e-32	-1.5488e-33	-1.24737e-32	3.28314e-32	9.51168e-33	-2.90283e-33	-1.26125e-32	-3.02698e-33	-5.0614e-33	1.30804e-32	-1.17383e-33	-1.67741e-33	-1.6028e-33	9.78129e-33	-8.55441e-33	-9.46903e-33	-1.31051e-32	-8.22834e-33	-2.53934e-33	-9.56803e-33	3.17274e-63
-5.66787e-34	1.11122e-33	4.87956e-34	-3.85144e-35	-1.00063e-34	-1.13069e-33	-2.27276e-34	-3.43854e-34	-2.22889e-33	-6.82477e-34	1.81279e-33	6.03435e-34	-3.49834e-34	1.51657e-34	4.15321e-34	-3.18894e-34	-3.81672e-34	2.04266e-35	1.49698e-33	4.89363e-34	1.49051e-33	-7.51944e-34	1.27266e-33	-1.475e-33	1.21406e-33	-1.18809e-33	3.4215e-33	-2.59723e-33	2.02866e-33	-1.4857e-34	4.74418e-65
-1.54121e-35	1.31732e-34	2.56928e-34	-2.26224e-34	-4.00451e-35	1.97992e-34	2.31751e-35	-9.60509e-35	-7.2372e-35	-8.40121e-35	2.63708e-34	-2.96433e-35	1.36265e-35	1.47321e-35	-2.83502e-34	-1.68689e-35	-1.09127e-34	1.36462e-34	1.16234e-34	8.37418e-35	-4.94356e-35	-3.86933e-35	6.14143e-35	9.2572e-35	-2.41301e-36	-2.51974e-34	1.18994e-35	5.81526e-35	-1.76077e-34	2.91671e-35	5.15334e-67
5.45493e-36	-3.63964e-36	-4.13379e-36	-4.20733e-36	-7.3885e-37	1.46266e-36	-1.54033e-36	-2.22513e-36	-7.95071e-36	5.20209e-36	-4.55317e-36	3.67864e-36	-5.93688e-36	-2.42524e-35	-8.13776e-36	1.25038e-35	-5.69646e-36	-1.87142e-36	-1.48996e-35	1.28173e-35	5.53879e-36	-3.73572e-36	-1.08008e-35	-5.73593e-36	4.93839e-36	7.48271e-37	3.09058e-36	4.66017e-36	-7.61538e-36	-1.42068e-35	1.9908e-69
-1.69315e-36	-1.28338e-36	1.78377e-37	-7.18222e-38	7.98506e-38	-9.75132e-37	-2.25049e-37	5.31016e-37	2.39931e-37	-7.83049e-37	-1.80104e-36	-5.42803e-37	-2.62908e-37	2.79357e-38	7.50147e-38	5.47825e-38	4.60762e-37	6.78682e-37	-1.44255e-36	-6.94438e-37	-2.7808e-37	7.56482e-37	-4.8627e-37	5.2273e-37	3.22416e-36	-1.90254e-37	8.76498e-37	1.75826e-36	1.20431e-36	2.92282e-37	3.03507e-71
2.55721e-39	2.2348e-38	-6.53234e-39	-4.45448e-38	7.2035e-38	7.13174e-38	-5.57792e-38	1.08665e-38	4.01273e-38	4.03875e-39	1.65704e-38	3.96091e-38	-1.82611e-38	7.8494e-39	-2.91994e-38	-5.58493e-38	9.16841e-39	1.7074e-37	3.8805e-38	-4.33541e-37	9.01337e-39	-9.15158e-38	5.403e-38	7.60406e-38	5.96764e-38	-1.29613e-38	-1.043e-37	1.04835e-38	-1.05822e-37	-2.82731e-38	2.86447e-73
-3.75415e-39	-3.02979e-40	-1.39254e-39	5.25436e-39	1.80476e-39	2.83059e-39	-9.42481e-39	7.42001e-39	-8.07198e-39	-8.49457e-39	-5.52081e-40	-1.23267e-38	-5.04782e-40	4.3059e-39	-5.26044e-39	2.31453e-39	2.17749e-39	1.64755e-38	3.62225e-40	-1.81755e-39	1.56362e-39	-7.27874e-40	-2.11558e-39	-2.09961e-38	-4.07855e-39	-5.01596e-39	-5.06499e-40	-7.38594e-39	-7.69657e-41	-5.01498e-39	1.38994e-75
-7.8311e-41	-2.93937e-40	6.33858e-40	-1.00013e-39	1.23914e-40	6.6668e-40	6.65693e-40	6.07994e-41	1.9415e-39	-3.97372e-40	-1.04241e-39	-2.20118e-40	-1.31882e-40	4.23707e-40	-2.32489e-40	-5.47791e-41	-1.9272e-39	7.61736e-41	-2.63642e-40	3.4938e-40	-5.40161e-40	2.49587e-40	2.56787e-40	8.21954e-40	4.13026e-40	-6.94707e-40	-1.19809e-40	3.81154e-40	-1.47944e-40	-4.30175e-40	1.37445e-77
-1.74477e-40	9.01164e-41	3.15511e-41	6.63875e-42	4.65735e-41	-1.09392e-40	-3.7651e-41	-4.82088e-41	-1.58337e-40	-1.50282e-43	-5.26934e-41	-2.66557e-41	-5.67026e-42	8.18775e-42	1.70342e-41	-1.46414e-41	1.70345e-40	-3.71546e-41	-1.50328e-41	-9.01821e-41	-1.26481e-40	-6.80026e-41	5.19132e-41	-6.62674e-41	-1.53491e-40	8.1671e-41	-8.79514e-41	2.04095e-41	-4.72111e-41	1.07832e-40	2.05344e-79
-1.68268e-42	2.36396e-42	1.08866e-41	-4.4639e-42	-1.0205e-41	-2.25514e-42	2.61128e-42	-2.41283e-42	7.17884e-43	-1.54109e-43	9.83369e-43	8.54771e-43	-1.53421e-42	-3.57315e-42	2.64602e-42	1.85245e-41	-3.68318e-42	-7.92309e-43	1.27765e-42	-1.092e-42	-1.99897e-42	-6.13125e-43	-5.89941e-43	6.13797e-42	-6.99376e-42	5.16365e-42	5.84352e-42	-5.3351e-43	-2.37798e-42	-7.28179e-42	8.64348e-82
-3.64064e-43	-3.14716e-44	-4.94291e-43	-2.32759e-43	-2.75621e-43	-1.96573e-43	1.19485e-44	-3.76641e-43	-2.82039e-43	1.81289e-43	-1.32155e-43	-1.32429e-43	6.73222e-43	-1.02745e-42	-4.01655e-43	1.41516e-43	-9.68812e-44	3.92931e-45	-1.13329e-43	-3.45188e-43	-4.7298e-43	-8.52024e-43	-2.94367e-43	5.89361e-43	-4.01258e-43	2.87201e-43	-6.37091e-43	4.50038e-43	5.48049e-43	-5.48462e-43	5.50443e-84
-3.38043e-44	-3.36634e-44	-4.23063e-44	1.59988e-45	2.39926e-44	-7.9937e-44	-1.60687e-44	-2.70141e-45	3.58306e-44	1.96467e-44	1.11737e-44	-4.39701e-44	-5.71039e-44	5.6542e-46	-5.87441e-44	-9.63092e-44	5.09213e-45	-9.3301e-44	-6.16193e-45	6.02675e-44	7.20751e-44	-2.3718e-44	1.26376e-44	-9.70443e-45	9.74443e-45	3.62559e-44	1.55552e-44	-7.31945e-44	1.26119e-45	5.34784e-44	5.92977e-86
-9.75256e-46	1.49287e-45	2.34133e-45	-1.71247e-45	-2.39813e-45	3.01301e-46	-2.761e-45	-1.85372e-45	1.7825e-45	-5.12168e-48	5.39129e-46	-5.8777e-45	8.42587e-46	1.53689e-44	-5.66564e-45	7.14116e-46	-1.96429e-46	2.42035e-45	-3.57133e-45	4.57518e-45	5.81471e-46	-1.3942e-45	-3.00478e-46	-4.59503e-45	-2.91119e-45	3.17418e-45	4.03397e-45	9.07702e-46	3.64982e-45	-5.04061e-45	4.7348e-88
2.70968e-47	3.41533e-46	-1.89709e-46	1.7204e-47	-7.20593e-46	-2.41564e-46	-7.23299e-47	-1.31309e-46	1.29179e-46	-1.99269e-46	-2.13867e-46	2.71044e-48	-2.54041e-46	-9.12604e-47	1.14573e-46	-7.79548e-47	-2.3849e-46	-7.8055e-46	2.18805e-46	-4.6596e-46	-3.16249e-47	-7.36541e-47	-1.79816e-46	-2.47926e-46	-1.0708e-46	-1.582e-46	3.20152e-46	-5.44422e-47	-2.67558e-46	-1.5598e-46	2.21718e-90
1.44582e-47	-3.36609e-47	-4.11611e-47	-2.9271e-48	8.83865e-48	-1.71866e-47	8.66224e-48	-1.00571e-47	-1.81519e-47	-3.86371e-47	-1.17385e-47	3.74451e-47	5.69364e-48	-6.36991e-47	2.80125e-47	-1.05926e-47	-2.07843e-47	1.36139e-47	5.1912e-47	4.53554e-48	1.31501e-48	-1.88899e-47	1.36087e-48	1.40843e-47	1.54602e-48	4.97926e-47	3.23542e-47	1.88318e-48	2.65783e-47	-3.35951e-48	2.0085e-92
2.61684e-49	4.83956e-48	-1.11676e-49	3.84503e-48	2.00036e-48	-1.31451e-47	-3.35783e-48	2.56496e-48	-1.20981e-48	-1.80691e-48	1.38501e-48	1.9436e-48	-7.20217e-48	3.81098e-48	-2.63183e-48	-3.57631e-48	1.41881e-49	3.80785e-48	-3.76367e-48	-2.28078e-49	-1.68468e-48	-3.07459e-48	2.35466e-48	-2.18879e-48	6.2301e-49	-2.77433e-48	-1.13551e-48	-7.7164e-49	-1.90374e-48	1.30016e-48	3.9612e-94
-4.63053e-51	-2.54174e-49	8.04895e-50	1.74476e-49	-3.59289e-49	-2.0758e-49	6.16042e-50	2.4047e-49	-1.9533e-49	3.32034e-49	3.51512e-49	-2.57684e-49	-1.91202e-49	1.38161e-49	-5.44758e-49	3.63243e-49	-3.0465e-49	-1.83535e-49	4.30304e-49	-1.40124e-49	4.36075e-49	2.1371e-49	2.56423e-49	1.13525e-49	1.72122e-49	3.65411e-49	8.98079e-51	-4.81303e-50	7.43654e-49	3.13101e-50	2.52338e-96
-5.55878e-51	-2.99809e-51	-7.85091e-50	4.56349e-51	-4.47435e-51	-8.07934e-50	1.83866e-50	1.86508e-50	1.26143e-50	8.25666e-50	1.06006e-50	-1.39588e-50	-2.27162e-50	7.35327e-51	2.84779e-51	-1.03558e-51	1.72308e-52	1.38461e-50	-3.7628e-51	3.3324e-51	4.54605e-51	4.15593e-50	5.02957e-51	2.31835e-50	-4.63033e-51	1.101e-51	5.597e-51	4.34643e-51	-1.97787e-51	-1.33796e-50	2.41042e-98
-5.04821e-52	1.50372e-51	5.32984e-52	-1.00088e-51	2.02773e-52	7.61498e-53	1.20015e-51	-2.43629e-51	-6.45253e-52	1.95895e-52	4.30723e-52	2.04792e-51	-1.50949e-51	2.43938e-51	-6.37451e-51	2.21849e-51	-8.55309e-52	-6.98807e-53	5.05707e-52	7.51987e-52	-1.09973e-51	7.97365e-52	7.30606e-52	3.59625e-53	-3.63482e-52	-4.36804e-52	-2.81301e-51	5.61521e-51	-8.56598e-52	5.09767e-52	1.14542e-100
-1.04056e-52	1.89557e-52	6.94742e-53	5.78357e-52	-4.34222e-53	8.93108e-53	2.59949e-53	1.10117e-52	-1.56588e-52	-1.31973e-53	-1.6701e-52	4.46881e-53	-1.8832e-52	-1.87993e-52	9.07091e-54	-1.71135e-52	-1.03322e-52	8.9909e-53	2.05027e-52	5.16183e-53	-8.15957e-53	1.1106e-53	-2.76119e-52	-1.4537e-52	2.46196e-52	-9.35255e-54	-7.74237e-54	2.07345e-52	3.5601e-53	7.24552e-53	8.41389e-103
1.20432e-53	3.26076e-53	3.84152e-54	3.30992e-53	1.67109e-53	8.88995e-55	1.55548e-53	7.2956e-54	3.15243e-53	2.83364e-53	9.17023e-54	-8.79394e-54	9.26125e-54	2.07663e-54	-1.0116e-53	2.32049e-54	-4.00407e-54	7.13305e-54	3.66797e-53	-1.76783e-53	4.93622e-55	5.73114e-53	-1.86637e-53	7.28214e-54	3.51772e-54	-1.23016e-53	-5.93321e-54	-6.4323e-54	-3.00816e-53	-1.27168e-53	1.17677e-104
-9.70805e-55	-6.40695e-54	-2.62655e-54	4.64979e-55	1.10767e-54	4.62823e-54	-2.10263e-54	-1.06247e-54	-2.95026e-54	-5.11709e-55	1.10173e-54	-2.84798e-54	-7.46033e-55	-6.091e-54	2.35142e-55	1.19396e-54	-3.6297e-54	-5.63947e-55	2.93174e-55	2.35753e-54	-1.45434e-54	-3.1251e-54	-1.3169e-54	3.77856e-54	-1.6905e-55	-7.58367e-55	1.58822e-55	-8.73253e-55	6.78015e-55	1.85153e-55	1.83647e-106
4.8885e-57	-1.96958e-55	8.202e-56	-7.56275e-56	1.6094e-56	-2.33942e-56	1.14956e-55	-1.53705e-55	6.585e-57	-1.78995e-55	4.19581e-55	8.40225e-56	-1.47248e-55	9.71761e-57	9.00038e-56	-8.82598e-56	1.35393e-56	4.49315e-56	1.83517e-55	5.23305e-57	-2.77308e-56	-2.07045e-55	3.01116e-55	-1.34445e-55	-2.64274e-56	2.24993e-55	-2.00064e-56	-6.89921e-57	-5.69821e-56	2.23074e-56	5.85571e-109
-5.91635e-57	-1.54429e-57	-8.33077e-58	-9.17812e-58	5.07161e-57	-4.57347e-58	-9.74764e-57	2.64929e-57	-1.69643e-56	7.28039e-57	-7.99308e-57	7.33983e-57	5.7129e-57	3.21443e-56	-2.77997e-57	-7.0223e-57	-4.01213e-57	-1.93926e-57	-2.41672e-58	8.06717e-57	-3.67363e-57	-2.14057e-57	2.55631e-56	-1.97763e-56	2.80458e-57	-7.97679e-57	-3.82046e-58	-9.19754e-58	-2.44445e-57	1.79457e-56	3.29653e-111
1.23188e-58	-5.99638e-58	9.44963e-58	-9.15261e-58	-8.92971e-58	-1.9103e-57	-5.28707e-59	-1.79788e-57	8.53044e-58	-6.17039e-58	9.94851e-58	-1.28943e-57	1.08725e-57	-3.41498e-57	-9.21001e-58	-5.59379e-58	2.4588e-57	-4.21891e-57	3.79669e-58	-7.99942e-58	-1.42352e-58	2.65412e-58	-4.83066e-57	2.8644e-57	-4.70692e-58	1.82322e-57	-3.14515e-59	-1.45072e-58	2.90705e-58	3.90182e-57	1.0269e-112
3.20228e-58	-9.04034e-59	8.92388e-60	-2.17759e-59	2.19283e-58	-1.94281e-58	1.6537e-58	-1.74061e-59	1.54674e-60	-3.96205e-60	1.72201e-59	3.79361e-59	1.2684e-58	1.57335e-60	-4.0717e-59	1.05823e-58	-1.24957e-58	-2.95217e-60	5.8496e-59	2.52194e-60	-9.78282e-59	-3.91807e-59	-5.41301e-59	-6.7241e-59	2.11354e-58	1.76315e-59	-3.08659e-59	3.1537e-59	1.5483e-59	-4.62913e-60	3.40252e-115
-6.49939e-60	1.78237e-60	-4.64221e-61	-1.81358e-59	9.65986e-61	3.26571e-60	-1.60484e-61	2.11155e-59	1.0857e-59	9.78116e-61	-3.74645e-62	-3.83755e-60	4.0535e-60	-6.55862e-60	1.17071e-59	-1.48109e-59	-4.18567e-60	1.4452e-59	-8.1323e-60	1.4163e-60	-1.82226e-59	2.23663e-60	-4.36744e-60	1.04902e-60	-4.1794e-61	1.51038e-60	8.72551e-60	-2.32583e-59	6.00288e-60	2.5523e-59	3.34021e-117
-2.02092e-60	-1.4319e-60	-1.52783e-61	4.5761e-61	-2.0668e-61	2.8099e-61	-5.96782e-62	-2.67389e-61	4.15423e-61	4.64573e-61	-1.47725e-60	6.56711e-61	1.0932e-61	1.35471e-60	2.52481e-60	-7.12706e-62	1.52971e-61	1.43375e-61	-3.17688e-61	-1.47825e-61	-3.75442e-61	-1.1025e-61	1.47071e-61	4.68467e-61	1.01057e-60	-2.42844e-61	-2.07724e-61	-2.43153e-62	4.77359e-61	7.61841e-61	2.0286e-119
-4.73227e-62	2.57611e-62	5.60616e-62	4.39288e-62	-6.28647e-63	2.95418e-62	4.02168e-62	-1.91153e-61	7.58614e-63	3.76697e-63	2e-61	-1.58128e-61	4.21885e-62	8.64077e-63	-2.7027e-61	3.85871e-62	1.68581e-63	1.13352e-62	9.44741e-63	7.41593e-63	2.47623e-63	3.09572e-63	1.94979e-62	-1.33526e-62	-1.42857e-61	1.60267e-62	-1.23387e-62	3.06633e-63	4.32251e-63	6.19623e-62	2.14044e-121
-1.68556e-62	-1.4377e-62	-9.02428e-64	-8.89638e-63	2.15787e-63	1.42561e-63	-2.63189e-63	-1.38433e-62	4.80692e-63	4.4044e-63	-5.4954e-63	2.11946e-63	-8.1375e-64	-3.4718e-63	-3.9482e-64	-5.83725e-63	-4.37261e-63	-1.81809e-64	3.88055e-63	-4.86486e-64	5.9447e-63	-9.00146e-63	-8.14127e-63	-7.35758e-64	-2.02248e-62	1.64568e-62	5.42261e-63	-8.53739e-64	-3.80806e-63	2.3886e-63	1.84801e-123
2.35883e-64	4.82911e-64	4.07936e-64	1.11405e-64	6.77096e-64	8.10478e-64	-1.05332e-64	7.93788e-65	-1.545e-63	4.1219e-64	-1.07124e-64	-3.86856e-64	-1.77961e-64	-4.06298e-64	-2.38808e-64	4.27206e-65	6.77775e-66	6.32291e-66	7.16947e-64	6.90519e-64	-2.20912e-64	-3.8802e-66	-1.97266e-64	-4.10262e-64	5.42629e-64	1.5501e-63	3.60954e-64	-3.7796e-64	1.1204e-64	1.16828e-64	8.81762e-126
5.08957e-65	8.09546e-66	-1.11469e-65	-3.8954e-65	-1.84768e-64	8.6118e-66	2.98542e-65	2.72823e-65	5.03126e-65	-2.4732e-65	-1.76029e-67	1.57375e-65	-3.11085e-65	1.83429e-65	-1.07106e-65	-3.53473e-66	3.3501e-66	-1.40306e-66	9.34618e-66	-3.27159e-65	3.0646e-65	-3.00173e-66	-1.92514e-65	1.30628e-64	1.83162e-65	1.59567e-65	-2.53798e-66	-1.49706e-65	7.09369e-65	-2.87915e-65	7.12038e-128
3.15354e-66	1.10034e-66	-1.7251e-66	-2.35723e-67	1.93419e-65	-2.40308e-66	8.18134e-68	-1.96717e-66	-7.92981e-66	-9.78298e-66	1.05546e-66	2.8948e-66	2.42194e-66	-1.56469e-65	4.38614e-66	9.06204e-67	4.72855e-66	4.33919e-66	-3.3561e-66	4.4489e-66	3.07514e-66	-2.99867e-66	-1.58864e-66	3.24961e-66	-7.34179e-66	6.18787e-66	-7.27127e-66	-3.82778e-67	5.25949e-67	-1.49516e-67	1.08606e-129
4.98724e-67	-3.72856e-67	4.12908e-67	3.65561e-67	-1.70896e-67	-1.8843e-67	-2.64454e-68	-5.71661e-68	-8.79524e-67	6.32944e-68	7.26821e-68	-7.61986e-67	9.43179e-68	-1.07623e-67	-2.81918e-67	1.29613e-67	-3.41241e-67	-1.37437e-67	-4.7522e-67	-2.16723e-67	-1.86241e-67	6.06519e-67	-1.67343e-67	-1.49347e-68	8.49116e-67	-1.07141e-68	4.34982e-67	-8.53968e-67	-1.57185e-67	7.61346e-67	5.32364e-132
8.29965e-68	-1.77639e-68	6.67919e-68	5.06028e-68	-3.80126e-68	-5.02411e-68	-8.9718e-69	3.87839e-68	-3.46896e-68	6.40396e-69	1.44607e-68	-1.50857e-68	-1.53668e-68	-1.53905e-68	-9.57832e-68	-3.97929e-68	5.36116e-69	-2.65568e-68	-2.45227e-68	-1.62379e-67	7.23903e-68	1.63266e-68	3.78295e-68	6.6105e-69	-1.13505e-67	1.81646e-68	-5.74982e-68	8.55266e-68	3.33327e-68	-1.26974e-68	9.24821e-134
-9.60153e-71	1.02898e-69	1.17974e-69	-2.02889e-69	-3.84474e-69	6.54578e-70	1.11319e-69	5.92652e-70	-5.16873e-69	-1.50433e-69	-2.57226e-69	4.71972e-70	8.86307e-71	-2.60254e-69	1.09582e-69	-1.09096e-69	-3.57885e-69	2.13783e-69	1.96363e-69	2.09185e-70	-1.75264e-69	4.13828e-69	3.76388e-69	-6.38883e-69	-3.15531e-69	-1.4555e-69	2.64059e-69	1.0692e-69	8.31456e-70	-1.42285e-69	1.87733e-136
1.60509e-69	-7.42436e-70	4.34643e-70	4.79939e-72	3.25011e-71	1.81047e-72	1.7209e-70	-5.20776e-70	2.49485e-70	-8.76132e-70	2.22542e-70	2.93449e-70	9.75212e-71	1.86019e-70	-2.71375e-70	-1.01369e-69	6.29383e-71	2.55811e-70	7.67524e-71	1.41547e-70	7.2285e-70	1.98187e-70	-6.31512e-70	2.84658e-71	-8.83491e-71	1.64094e-70	3.41631e-71	1.21918e-70	1.3129e-70	-1.46115e-70	6.87525e-138
-5.98182e-71	4.42542e-72	-8.15451e-72	-9.36831e-72	4.58595e-71	3.62089e-71	5.39717e-72	1.33146e-71	2.64933e-71	9.01636e-72	-1.52357e-71	-6.58356e-72	-2.58092e-71	-1.76926e-71	3.1193e-71	-2.02805e-71	-2.09831e-71	-1.28173e-71	-6.72539e-73	3.66375e-71	6.85337e-71	-1.73843e-72	2.01755e-72	6.68879e-72	-2.52488e-71	1.37688e-71	-1.77738e-71	4.9987e-72	-1.74196e-72	-1.74533e-71	1.89664e-140
-3.80827e-72	-1.6377e-72	2.27664e-72	-2.17948e-72	-1.99534e-73	-1.37865e-72	1.45014e-72	1.76675e-72	4.83613e-72	-3.26435e-73	3.06921e-73	2.01313e-72	-8.32818e-73	-2.19254e-72	-1.31123e-72	2.16173e-72	1.06204e-72	4.96819e-73	3.14327e-74	-2.74309e-72	2.02687e-72	9.73314e-73	1.84299e-73	-1.05089e-72	-1.41166e-72	3.76e-73	2.97118e-73	-2.0995e-72	1.0125e-72	-2.08516e-72	1.00915e-142
-4.10091e-74	-1.80501e-73	8.09377e-74	-1.57706e-73	4.75568e-73	1.79586e-74	4.05015e-73	-1.57115e-73	1.73924e-74	2.15978e-73	-4.25115e-73	3.6581e-74	6.59912e-75	-1.70782e-73	-8.32884e-74	-1.38591e-73	5.11919e-74	3.86911e-73	-1.94481e-73	-3.3657e-73	1.58284e-73	-3.28888e-74	-7.04651e-74	6.69317e-74	-2.47623e-74	5.05631e-74	-5.19315e-74	1.35853e-73	3.11614e-74	8.67938e-74	1.13709e-144
8.36648e-75	1.1351e-74	1.24441e-74	7.48645e-74	2.58183e-74	-7.13006e-76	-2.68495e-74	3.09596e-74	7.25594e-75	-2.32797e-74	-3.02324e-74	-1.51862e-74	7.55717e-75	-3.42065e-74	5.09985e-75	3.39177e-75	-4.89852e-75	-8.96163e-75	-2.54772e-74	5.01918e-74	-1.74648e-74	2.63126e-74	-5.86322e-74	-9.44883e-75	-9.64093e-75	-1.63519e-75	-8.23207e-75	-5.04247e-76	3.56536e-75	8.8813e-75	1.9361e-146
7.26079e-76	-1.00167e-75	1.51258e-76	6.00418e-76	6.04087e-76	3.23721e-76	-1.14924e-75	7.6777e-76	5.54715e-76	3.47567e-75	-3.99699e-75	-2.27881e-76	-1.67297e-75	-2.28207e-75	1.41652e-75	5.94238e-76	-2.11132e-75	1.71248e-77	-4.08078e-76	7.16009e-76	-6.60119e-76	2.37152e-75	2.2906e-75	-1.06876e-75	5.40475e-75	-4.98213e-75	4.15256e-76	5.79239e-76	2.26664e-75	-4.83197e-75	1.43689e-148
-1.1559e-77	-1.019e-76	-4.41706e-76	2.52503e-76	2.45623e-76	-1.32067e-77	5.91158e-76	-8.86245e-77	-9.66866e-77	1.36268e-76	2.57749e-77	-1.30083e-76	-5.46799e-76	-1.17034e-76	-1.31018e-76	-7.57025e-77	-3.23784e-76	-3.19626e-77	1.81989e-78	2.41888e-76	-2.4567e-76	-5.68569e-77	2.40105e-76	-5.39969e-77	2.79305e-76	-2.27443e-76	1.73365e-77	-2.0887e-76	2.36721e-76	6.51919e-77	1.59077e-150
-4.30374e-77	-1.00044e-77	2.22029e-77	8.513e-78	-3.05092e-77	7.61851e-78	-4.39134e-77	1.22097e-77	2.26642e-77	1.19441e-77	8.15804e-78	-5.72344e-77	-1.49616e-77	-6.61019e-79	-1.88046e-77	2.65059e-77	-1.39066e-77	-2.49953e-77	-2.01913e-77	8.25906e-78	-3.29667e-78	1.74044e-77	-6.43742e-78	1.16969e-77	-1.07513e-77	-1.81157e-77	6.58114e-79	-1.60681e-77	-9.18459e-78	6.01503e-78	1.34722e-152
9.588e-80	1.76072e-80	-6.77123e-79	-7.65559e-79	-5.17839e-79	1.47279e-80	1.21203e-78	-2.51435e-78	-3.8075e-78	7.75949e-80	-7.68552e-79	8.34535e-79	-4.49465e-79	-2.91276e-80	-2.37992e-78	-1.52485e-78	1.09415e-78	-8.81429e-79	-9.85586e-79	2.98368e-79	2.75403e-79	1.68768e-78	-2.58487e-78	-1.91162e-79	8.38443e-79	1.77911e-78	3.27441e-78	2.04483e-79	4.73832e-79	-1.02036e-78	6.16698e-155
7.69406e-80	4.52072e-79	-2.85061e-80	1.37397e-79	-4.47701e-79	5.45701e-80	1.46856e-80	-7.99889e-80	-1.02404e-79	4.98596e-80	2.93762e-80	-3.37881e-80	-9.49988e-80	4.69658e-80	1.36644e-79	-3.30845e-80	1.22131e-79	-3.54222e-79	5.67863e-80	3.53808e-80	1.86605e-79	-1.44649e-79	5.67947e-80	1.44283e-79	7.2302e-80	-1.90278e-80	-2.37196e-80	-8.65467e-80	3.20561e-79	9.42162e-80	8.35914e-157
-2.06616e-80	-1.77994e-80	5.54813e-82	3.69426e-81	3.03539e-80	-1.40454e-82	-1.23997e-80	-5.27634e-82	-1.22686e-80	7.47834e-81	1.11845e-81	-8.0841e-81	1.09541e-80	2.42782e-81	-6.39688e-82	-3.07687e-81	3.61212e-80	-5.6042e-80	-6.12592e-81	1.21733e-82	-1.61545e-80	-2.30659e-81	-1.10586e-82	5.18897e-81	-1.00001e-80	6.79098e-81	-3.13966e-80	1.69121e-80	-1.24132e-80	9.92636e-81	8.68862e-159
6.02268e-82	3.7997e-82	-2.65338e-82	2.98247e-82	-6.16018e-83	2.22834e-82	-7.34803e-82	2.69247e-82	-4.33545e-82	2.63841e-82	1.69915e-81	-2.50492e-82	-1.28919e-82	-2.22886e-82	-9.1922e-82	1.37324e-82	4.39427e-82	-3.2731e-82	7.76401e-82	-7.32451e-82	-2.31229e-82	2.24492e-82	-2.51248e-82	-5.7052e-82	4.36154e-82	6.30436e-83	6.64977e-83	-1.89012e-82	8.80882e-83	2.56239e-81	1.42098e-161
-2.19379e-83	-1.78655e-82	1.69506e-82	-4.6142e-83	-1.28179e-83	-1.62101e-82	2.56268e-82	9.39726e-83	-5.08728e-83	9.07226e-83	-1.5224e-82	-4.54934e-83	-6.10939e-83	1.1019e-82	9.47651e-83	4.40787e-84	-3.15957e-83	-4.42486e-83	1.54101e-82	-5.43817e-85	1.46345e-82	9.51127e-84	1.06266e-82	1.48244e-82	4.17426e-83	2.32126e-83	1.10604e-83	2.76283e-82	4.11798e-84	1.01328e-83	3.8548e-163
2.68727e-83	-3.51478e-83	-5.90285e-84	-6.95833e-84	-7.98659e-84	9.67745e-84	6.13834e-84	7.65872e-84	-2.8666e-84	1.39497e-83	-2.89818e-84	-5.96804e-84	8.89973e-84	1.44599e-83	7.49905e-84	-2.13688e-84	-1.11203e-83	1.99931e-83	-1.49738e-83	-2.10756e-83	-7.20983e-84	-8.46098e-84	-1.40051e-84	2.99542e-83	1.5629e-85	1.84507e-84	1.62646e-84	1.71462e-83	-4.83123e-84	-1.22225e-83	5.57783e-165
-1.07131e-84	8.74467e-85	-5.02545e-85	-1.21244e-84	-3.34132e-85	5.96908e-85	2.35072e-84	1.5681e-85	-1.04403e-84	9.3386e-85	1.06037e-86	7.39203e-86	-2.73367e-84	-2.61347e-85	-2.75811e-85	-1.47741e-86	5.59611e-85	2.13945e-84	1.4259e-85	2.51331e-85	-2.29907e-85	8.08252e-85	-1.35351e-86	-1.41574e-84	-5.49639e-85	1.12771e-84	1.07725e-85	-4.35052e-85	-7.81746e-86	-3.88691e-85	2.8855e-167
1.34185e-86	-1.18043e-85	1.60595e-85	-9.62751e-87	-3.15298e-86	2.48517e-86	-1.92007e-86	4.64265e-87	5.54133e-86	2.63032e-86	1.1749e-85	-2.09044e-85	6.66987e-86	1.11913e-86	-6.10689e-86	5.08188e-86	3.27794e-86	9.88441e-87	-3.64586e-86	-1.61293e-86	-9.08527e-86	-5.05828e-86	1.82792e-86	8.88685e-86	-9.10884e-86	-1.19028e-85	7.65246e-86	-2.58624e-86	-4.4496e-86	-9.13065e-86	1.75264e-169
-2.59304e-87	1.79654e-88	-2.42413e-86	4.08898e-88	2.53667e-87	2.8842e-87	-3.2501e-88	7.06776e-87	-5.3478e-87	-2.28711e-87	2.01127e-87	3.18798e-87	1.26967e-87	5.84473e-89	1.21149e-86	-4.42847e-88	5.46012e-88	9.15134e-87	-3.33705e-88	-1.00361e-86	1.63908e-86	9.90246e-89	3.05106e-87	-1.00802e-86	1.74668e-87	1.16922e-87	2.5121e-87	-6.49844e-87	3.86427e-87	1.29619e-87	1.49003e-171
5.23089e-88	-2.81406e-88	7.69087e-88	-1.41822e-87	4.87397e-88	4.68705e-89	1.6071e-87	-2.19266e-88	2.22228e-87	-3.89964e-88	-1.3038e-88	-1.61761e-87	-1.15572e-87	-1.0783e-88	-4.91039e-88	-8.46137e-88	3.85534e-88	5.16292e-89	-1.9044e-88	4.7489e-88	2.21176e-88	1.11597e-87	-9.83731e-88	-4.99979e-88	-2.05736e-88	-4.02063e-89	-1.05127e-88	7.06848e-88	-9.82193e-88	-2.50696e-88	2.03622e-173
4.41917e-89	-9.9363e-90	5.55816e-89	-6.48651e-89	-7.24662e-89	3.52399e-89	1.76072e-89	3.43381e-89	3.94015e-89	4.432e-89	-1.90875e-89	-3.50333e-90	7.98665e-89	-4.27975e-89	4.27348e-89	6.78136e-90	3.77817e-90	-8.10922e-90	4.85818e-89	4.79047e-89	-2.4903e-89	-3.95213e-89	-3.6617e-89	4.08316e-90	-1.73218e-89	4.80655e-89	5.88673e-90	-1.07788e-89	-3.16098e-89	-1.5097e-89	4.35696e-176
2.95613e-91	1.01245e-90	1.09916e-90	-4.12092e-91	-2.19825e-90	3.42845e-90	-5.39241e-90	3.80548e-90	2.71687e-91	-7.60461e-90	2.56556e-91	-1.72559e-91	2.16509e-90	1.0851e-90	-7.34845e-90	-6.29931e-91	5.29443e-91	-1.32151e-90	1.9392e-90	-2.67177e-90	-1.73119e-90	1.17545e-90	1.06925e-89	-3.46065e-91	-3.16455e-90	-7.68302e-90	4.90392e-90	2.81598e-90	1.8686e-90	-2.86406e-89	1.23745e-177
2.25354e-91	-2.16545e-91	3.16397e-91	-1.31637e-91	-6.52408e-92	-1.53187e-90	3.58363e-91	-2.45814e-91	4.59737e-91	1.99684e-91	-6.10866e-91	2.94335e-91	3.95742e-91	-1.42653e-91	-4.67294e-91	-2.89991e-91	-1.14984e-91	2.51412e-91	3.37042e-91	-2.78387e-92	3.03072e-91	-2.70612e-92	1.83055e-91	3.88247e-91	-4.35457e-91	-1.06377e-91	7.46008e-92	3.43465e-91	4.15496e-91	-7.89995e-92	4.91628e-180
-2.87876e-92	-6.60347e-93	-2.8107e-92	-7.86438e-92	1.56999e-92	9.21047e-92	-1.50334e-92	-5.10765e-93	-1.29356e-92	5.90816e-92	5.3559e-92	-2.10684e-92	-1.1028e-92	-3.87704e-92	-2.99515e-92	8.91594e-93	-1.97429e-92	8.71566e-93	7.55037e-92	2.1586e-92	-1.17248e-92	5.58971e-93	-1.62332e-92	2.58009e-92	-1.49185e-92	-2.27902e-92	1.72655e-92	4.43627e-93	-4.30787e-92	-1.57448e-91	6.18367e-182
-1.22534e-93	6.47328e-94	1.96211e-94	1.64872e-94	6.66028e-93	-5.03676e-93	-2.96638e-93	4.34847e-93	7.46625e-93	1.55808e-92	4.48035e-93	3.64582e-93	3.34512e-93	6.48771e-94	-2.5178e-94	2.5268e-93	-2.21634e-93	-2.00906e-93	6.87247e-94	-8.50359e-94	-3.8594e-93	-1.6027e-93	-1.38941e-93	-1.17392e-93	7.89876e-95	4.30965e-93	-6.13195e-94	2.20325e-94	4.98225e-93	6.06246e-93	5.60851e-184
6.53669e-95	-6.85344e-95	7.63758e-95	-2.65323e-95	-1.72132e-94	4.85616e-95	2.91977e-94	-7.31245e-95	-3.11625e-94	7.13764e-95	-4.40671e-94	8.23151e-94	-1.55432e-94	6.19234e-94	2.31233e-94	2.30888e-94	9.84895e-94	-2.541e-94	-1.46467e-95	-2.64774e-94	-3.39476e-94	5.60169e-94	-1.08835e-94	-1.0058e-94	-1.05885e-94	-6.20824e-94	-3.04484e-94	-3.2659e-94	3.91895e-95	5.86025e-94	4.12332e-186
-2.00427e-96	-8.07009e-96	-1.4243e-95	2.54872e-96	-4.08015e-95	1.4683e-95	-2.72712e-96	8.49241e-96	-3.61424e-95	-2.26109e-96	4.68635e-95	-4.05388e-95	8.45939e-96	1.86775e-95	-5.74544e-95	3.28606e-95	1.61905e-95	-3.0909e-95	2.18991e-95	3.58251e-96	1.03077e-95	-5.28175e-95	3.17248e-97	-7.82646e-96	2.32394e-95	5.39023e-96	-2.40109e-95	-9.38207e-96	-1.06501e-95	2.61734e-95	1.889e-188
2.47933e-96	-7.62524e-97	5.92273e-96	4.59147e-96	7.17751e-97	-1.49208e-96	-7.7344e-97	2.68747e-98	-3.9014e-96	-2.08555e-96	4.79155e-96	-1.47558e-96	1.65128e-96	1.12193e-97	1.86772e-96	-1.7712e-96	-3.72526e-97	1.39091e-96	-3.49845e-97	4.53857e-97	2.56373e-96	1.58609e-97	-9.15554e-98	2.81486e-96	1.03405e-96	1.19126e-97	2.08358e-96	4.63769e-96	7.48245e-97	8.03274e-97	1.6537e-190
-1.96039e-97	-2.98972e-97	3.7472e-97	-6.73715e-99	1.45692e-97	-1.32246e-97	-3.87742e-97	-7.72509e-98	5.14816e-98	1.77031e-97	1.48688e-97	-8.09603e-98	3.91665e-97	3.27907e-98	-6.27603e-98	-7.85042e-98	-9.30426e-98	-8.33991e-98	-4.84073e-97	-4.35212e-98	-9.91097e-98	-5.80607e-97	6.72135e-98	-1.01514e-97	8.98255e-98	-4.30127e-98	2.7753e-97	3.82445e-97	-3.75159e-97	8.91516e-98	1.68601e-192
4.38453e-98	2.44503e-98	3.71524e-98	-1.01769e-98	-3.62428e-98	-1.81251e-98	-4.31577e-100	4.05633e-98	-2.07064e-99	-5.89864e-98	1.73328e-98	3.35488e-98	-1.50632e-99	1.97096e-98	-2.01385e-99	1.55697e-98	-8.14854e-99	-2.65586e-99	-1.04506e-99	4.38732e-98	1.56907e-98	-8.11051e-99	-2.17596e-99	-1.2e-99	-2.51884e-100	-2.04126e-98	5.52138e-99	-6.52956e-99	-1.82823e-99	-7.48703e-99	1.57054e-194
-1.3673e-99	1.14529e-99	1.73123e-99	2.47272e-99	-6.44085e-100	1.39681e-99	-4.52217e-99	-6.78953e-100	5.92462e-100	9.84428e-100	3.38303e-99	-1.97375e-99	-2.41462e-99	-3.10766e-99	7.71617e-100	1.0737e-100	-1.7971e-100	-1.54263e-99	-6.31336e-100	-8.10156e-100	1.15828e-99	-1.50156e-99	1.13054e-99	1.47954e-99	2.77024e-100	4.37288e-99	2.72466e-100	-1.51522e-99	-7.03006e-100	1.57547e-99	1.03401e-196
5.92083e-100	1.28667e-100	-4.30545e-101	2.39726e-101	7.33936e-101	1.60927e-101	-4.63679e-102	-9.8574e-101	2.21001e-101	2.60116e-100	-2.15437e-101	2.9913e-101	1.08888e-100	3.46043e-101	1.3426e-100	-1.82888e-100	1.4342e-101	-3.07537e-101	-1.14964e-100	1.31475e-100	3.05137e-100	1.8452e-100	-2.55007e-100	1.61423e-100	-3.03728e-100	-1.13926e-101	1.26894e-100	4.99554e-101	4.43325e-101	4.98322e-101	8.84288e-199
-2.31624e-101	4.40319e-102	3.46661e-101	-4.97426e-102	3.65145e-101	3.51211e-103	-6.47683e-102	-1.1796e-102	-5.81698e-102	-1.49078e-102	-2.92813e-102	-8.9496e-102	-2.41146e-101	-5.25493e-101	-1.31036e-101	-6.14525e-103	2.21386e-101	-1.19655e-101	-4.13336e-101	5.42804e-102	2.08272e-102	1.22148e-101	-1.99818e-102	6.36621e-102	-3.30623e-102	1.15382e-101	-3.05576e-102	6.57236e-102	5.33108e-102	1.5219e-101	9.8248e-201
-8.17121e-103	-3.47619e-102	-5.38306e-103	7.03219e-103	-1.22348e-102	-5.01915e-102	-5.08534e-104	-3.316e-103	-1.53417e-103	-1.21371e-102	5.47851e-103	-2.37003e-102	-4.03892e-103	-4.15597e-103	6.72932e-103	1.07017e-103	5.38188e-103	3.56208e-103	5.62667e-103	3.43136e-103	1.82377e-103	3.25223e-104	-2.74876e-103	1.92374e-102	6.88032e-103	-8.45786e-104	1.4963e-104	5.09066e-103	4.38488e-103	7.40187e-103	5.46928e-203
4.37078e-104	-7.11867e-104	3.96622e-104	-4.95685e-104	4.3043e-104	1.42766e-104	3.31566e-103	-2.34645e-103	-8.94892e-104	-1.12097e-103	-1.59067e-103	2.10533e-103	-3.30728e-104	-2.87855e-104	-1.11096e-103	1.29905e-104	-1.07637e-103	4.73692e-104	-1.96322e-103	-3.34665e-103	1.09898e-104	3.69859e-104	3.62027e-104	-2.31631e-103	7.51346e-104	-5.53573e-104	-7.19297e-104	-4.04885e-104	1.18556e-103	-2.27363e-103	5.8479e-205
-2.83983e-104	4.17268e-105	-1.02008e-106	-1.80486e-105	3.05892e-105	-3.0789e-105	-4.53093e-105	-1.86501e-104	-1.28352e-105	-7.68303e-106	-9.73969e-105	4.99845e-106	8.45721e-106	-1.5425e-105	-8.85104e-105	-5.01819e-106	-8.47307e-105	4.07814e-105	-4.31177e-104	-6.26699e-105	1.456e-104	-1.16111e-104	2.01282e-105	7.68816e-105	-4.40323e-105	-6.78485e-106	-2.23893e-105	-1.07547e-105	-3.9843e-105	-2.64e-104	4.52903e-207
3.06201e-106	-5.68923e-106	1.24994e-105	-2.751e-109	8.8121e-106	1.4995e-105	-7.20419e-106	1.23505e-107	-1.78454e-106	1.82854e-106	-1.58044e-105	2.7214e-105	-1.48255e-106	-6.34716e-107	1.10579e-105	-1.69389e-106	1.69638e-105	-8.74648e-106	2.2695e-105	9.44852e-106	3.07325e-106	-3.03377e-105	-1.00591e-106	-1.00271e-105	-1.24512e-105	-2.28906e-106	9.75704e-106	-1.97079e-106	2.62135e-105	2.99701e-105	5.52175e-209
-1.11374e-106	6.88384e-107	-2.49811e-107	5.65728e-107	1.10661e-106	3.26747e-107	-9.65562e-107	1.05269e-106	4.38921e-108	-1.83897e-106	2.90586e-107	6.45249e-107	-8.36055e-107	-8.68278e-107	-1.14911e-107	-1.01993e-106	-2.67902e-107	-2.25717e-107	-5.15568e-107	-6.55765e-107	1.57113e-106	7.19024e-107	-7.16621e-107	7.06858e-108	-2.46168e-106	-1.90814e-107	-4.15848e-107	5.51815e-107	-3.55418e-107	-2.40328e-107	2.29398e-211
-1.42044e-108	3.60389e-108	6.80957e-108	4.64904e-107	5.90655e-108	3.50924e-108	-2.10416e-108	1.267e-107	-9.43369e-108	5.84682e-108	-4.56909e-109	8.80454e-108	-1.68946e-107	-1.08868e-107	-4.05346e-109	6.72396e-108	6.61898e-110	8.51991e-108	-7.94187e-108	1.46023e-107	1.47024e-107	-1.3853e-108	-7.32373e-108	-2.20268e-108	-1.02605e-107	1.87266e-108	-7.41316e-108	-1.52414e-108	-1.96713e-108	5.10688e-109	3.88078e-213
-7.92411e-109	-8.6209e-109	3.62939e-109	-3.37715e-109	5.15021e-109	-2.8017e-109	-1.96619e-109	-6.96559e-109	2.92306e-108	1.36411e-109	-2.36953e-108	-3.01807e-109	1.31191e-109	5.00534e-109	-5.51289e-110	-9.0159e-110	2.14203e-108	5.52769e-109	-1.03998e-108	5.19293e-109	-8.61735e-109	-3.81849e-109	-4.75183e-111	-5.55795e-109	-7.91981e-110	-5.64072e-109	4.59822e-109	-4.21074e-110	1.28719e-108	-8.03794e-109	2.73151e-215
1.18906e-109	2.46321e-110	-1.6361e-109	1.50005e-110	8.46462e-110	8.63394e-111	2.73261e-110	-2.12077e-109	-1.60637e-109	-6.39975e-110	8.91401e-110	1.17279e-109	1.09961e-109	1.44547e-110	1.72285e-110	-3.98574e-110	-8.21066e-111	5.00447e-110	4.95187e-110	-2.23862e-109	3.44288e-110	4.45696e-110	-1.77822e-110	-6.76652e-111	-4.04543e-112	1.69564e-109	4.58501e-110	-1.29201e-109	7.26513e-110	3.40128e-112	2.71985e-217
-7.6863e-111	-8.499e-111	-1.38e-111	1.8849e-111	3.05422e-112	-4.92202e-111	-8.72743e-112	-2.72986e-112	3.81418e-111	-9.766e-112	-1.5573e-113	2.86811e-112	-3.11743e-111	4.34397e-111	-1.09213e-110	8.38459e-112	4.60771e-111	1.58873e-111	1.31694e-111	3.35032e-111	-2.31824e-111	1.12677e-110	3.06998e-112	1.45128e-110	1.28388e-111	-1.14531e-110	-7.11176e-112	9.43552e-111	-1.56236e-111	-4.75142e-111	9.53214e-220
4.38953e-112	3.98533e-112	-5.45126e-112	-1.07324e-112	-1.43564e-111	6.33446e-113	1.4544e-112	-6.43659e-112	7.36212e-112	-5.65835e-112	1.17218e-111	4.45743e-113	-5.63401e-112	-3.06898e-112	-8.36777e-112	7.04432e-113	-3.97023e-112	1.16196e-112	-1.9438e-112	1.21887e-112	-9.87032e-112	2.42386e-113	2.50348e-113	1.71973e-111	-7.20419e-112	-1.02104e-112	-2.64781e-112	-3.1927e-112	6.61069e-112	-9.33324e-112	1.26819e-221
4.5258e-113	4.85783e-113	-1.95458e-113	-6.7596e-113	-5.39897e-114	-1.54007e-112	-6.61851e-114	-1.52171e-113	1.52367e-113	2.12693e-113	-3.61267e-113	-4.37528e-114	-1.60177e-113	-5.89259e-113	-5.34866e-114	-3.5861e-113	6.49774e-114	-5.10263e-114	-2.50893e-113	4.40311e-114	-1.30299e-113	5.15777e-113	-2.99633e-113	-5.27465e-113	-9.50439e-114	1.80671e-112	7.40696e-113	-8.38185e-113	6.99097e-113	-1.40786e-112	1.17614e-223
-1.13056e-114	5.24424e-114	4.21527e-114	1.28821e-115	4.09797e-115	2.18869e-114	-4.8499e-114	-1.31937e-114	2.02575e-114	4.30691e-114	2.33243e-115	-9.03867e-114	-1.34443e-114	-8.05975e-115	4.46612e-114	-1.87071e-114	-4.47067e-115	1.0121e-114	-1.44459e-114	-7.9105e-115	-2.00774e-115	-3.96233e-114	1.95451e-114	-9.32218e-114	-1.93609e-115	-1.26063e-114	-8.45701e-116	-2.38572e-114	1.47265e-114	4.37855e-114	3.4616e-226
2.05367e-115	5.63916e-115	6.78081e-115	5.49196e-115	1.1805e-114	3.09138e-115	-4.64697e-115	2.96717e-115	8.57946e-118	-3.311e-115	1.60856e-116	1.28475e-114	6.76571e-116	3.85311e-116	2.81025e-115	1.49167e-114	1.65864e-115	-1.0985e-114	-6.4156e-116	-4.71239e-115	-3.21228e-115	-5.96766e-116	-1.40903e-114	-4.03963e-115	-1.93225e-115	-5.71158e-116	-4.48289e-115	-6.37194e-115	3.80111e-115	1.47045e-114	1.36553e-227
2.73197e-116	1.403e-116	-2.85256e-116	7.70271e-116	-3.57011e-116	-1.18452e-116	-1.70551e-116	1.0837e-116	-1.41574e-116	-7.68175e-118	-1.7046e-116	2.69425e-116	-5.15632e-116	1.69612e-115	-6.21117e-118	-3.34124e-116	-2.28896e-116	5.32711e-116	-4.97736e-117	-2.45123e-116	-5.22182e-116	2.06419e-116	-1.17923e-116	-2.63711e-116	4.78508e-116	6.78858e-117	-2.23376e-116	3.35466e-118	-8.63781e-117	-1.91894e-117	5.41623e-230
1.05456e-119	4.94835e-117	1.38429e-117	2.45627e-117	-4.86985e-117	5.2015e-118	-1.04137e-116	-4.59702e-117	4.99753e-118	4.31072e-118	-2.23821e-117	2.34248e-117	-1.82409e-117	-4.56606e-117	3.71341e-118	-6.23138e-118	1.94447e-118	-9.64897e-119	-1.98073e-117	5.51676e-118	-8.77729e-118	1.17333e-116	2.00675e-119	7.99764e-117	-3.84656e-117	-3.98141e-121	-1.35733e-117	-7.7866e-118	-7.42379e-117	-1.92727e-117	5.04384e-232
-3.21432e-118	-1.80536e-118	-1.03398e-118	1.36658e-118	-3.71075e-119	-5.68498e-118	1.29539e-118	-1.33361e-118	8.12688e-119	1.84187e-118	-1.06571e-118	4.56719e-119	-1.07012e-118	3.82104e-118	7.08713e-120	-2.08516e-118	-8.30622e-120	-3.94576e-118	9.43699e-119	1.06365e-118	-3.17741e-118	-2.66929e-118	-4.08677e-118	2.41279e-119	2.79228e-118	5.99264e-118	8.3634e-118	-9.15813e-119	2.58187e-118	-9.83878e-119	2.51643e-234
5.37981e-119	-1.59204e-119	5.38586e-119	-2.11453e-119	1.22665e-118	2.68017e-119	1.57767e-119	6.73575e-119	2.41301e-120	2.17055e-119	-1.9832e-119	7.12792e-121	3.1076e-120	-4.70086e-119	6.59837e-119	2.40343e-119	1.44245e-119	-3.11652e-119	2.10293e-120	4.08298e-119	3.20241e-119	1.69495e-119	3.20889e-119	-1.83817e-120	-2.57968e-119	-3.93184e-120	-1.68635e-120	7.54032e-120	-4.36179e-119	-1.45539e-120	4.29103e-236
5.03905e-120	1.69493e-120	-1.90112e-120	1.96782e-120	1.40367e-120	4.68446e-121	2.96544e-120	1.02347e-119	1.14526e-120	-3.14548e-120	1.37193e-120	-1.18529e-120	-7.401e-120	2.74393e-122	-4.60847e-121	3.4522e-120	-2.53159e-120	-2.10275e-120	5.65549e-120	-4.3899e-120	-1.36736e-120	-1.53775e-120	-4.97369e-120	2.42606e-121	3.13421e-121	-4.7857e-121	-3.79226e-120	-1.73092e-120	-7.8874e-121	-4.91825e-120	3.66516e-238
-2.84007e-121	2.32163e-121	-6.0961e-122	9.70696e-122	-1.20642e-121	-2.8913e-121	1.03687e-121	2.37712e-122	-6.44418e-122	-1.075e-121	-2.57487e-121	-2.19678e-121	5.48405e-122	3.68542e-122	1.76729e-121	7.84203e-122	-1.86132e-121	-7.47732e-123	-2.80892e-121	2.71065e-121	-8.54547e-122	-3.17653e-121	8.71069e-122	6.0609e-121	5.51273e-121	-8.93814e-121	2.22104e-122	2.05632e-121	1.44253e-122	-3.61395e-121	2.3758e-240
1.78593e-122	4.25138e-122	2.67803e-123	-1.4638e-122	4.64645e-122	-4.09558e-122	-2.25819e-122	-1.87909e-122	-2.73692e-122	-3.9111e-122	4.03093e-123	9.08002e-123	-4.14758e-122	3.39264e-122	-4.43294e-123	1.3916e-123	-1.12505e-122	-5.97873e-123	5.77881e-122	3.93574e-122	5.42991e-122	1.96855e-122	-3.53077e-122	-4.81784e-123	-3.76792e-123	8.33654e-123	8.17051e-124	-8.50464e-123	-4.07196e-122	-6.55984e-123	2.38318e-242
-1.87274e-123	-4.92157e-124	-1.63421e-123	-6.96241e-124	2.48293e-123	-3.05089e-123	-1.10001e-123	3.53072e-123	1.06063e-123	1.51571e-123	2.11868e-124	1.67282e-123	-1.46504e-123	-6.22077e-123	-1.41435e-123	3.89557e-124	5.91375e-123	-4.91435e-124	2.88799e-124	3.59364e-123	-2.52099e-123	-2.36133e-123	-1.97084e-124	-3.23011e-123	2.61174e-123	2.99609e-124	2.34977e-123	1.07143e-123	1.42171e-123	-4.80193e-124	1.71763e-244
3.74003e-125	-1.69807e-125	2.96054e-124	-1.05393e-124	-2.6326e-125	4.77827e-126	4.37357e-125	-6.41173e-125	-1.68401e-124	-1.379e-125	-2.58915e-124	-2.17591e-125	-5.58535e-125	7.10929e-124	3.69436e-124	5.82725e-125	1.32996e-124	-2.6652e-124	9.64977e-125	-2.49499e-124	2.25732e-124	-2.97542e-124	-2.1298e-125	6.16172e-125	3.09863e-125	-5.63273e-126	-5.47459e-125	7.80513e-125	-1.31199e-124	-8.2546e-125	1.18979e-246
-3.56642e-125	-1.20756e-125	-9.05721e-126	-3.83716e-126	-1.40215e-125	3.39691e-125	-7.79359e-126	4.42119e-126	-1.34685e-125	-1.6833e-125	-1.36408e-125	-2.07342e-127	3.25494e-125	1.53016e-125	-1.21667e-125	-1.65343e-125	-1.38689e-125	-1.80333e-125	6.53669e-126	2.71301e-125	1.58276e-125	1.60656e-125	-2.41673e-125	-4.84754e-126	1.09772e-125	1.75791e-125	1.51783e-125	1.01786e-126	1.94395e-125	-6.75694e-126	8.80815e-249
2.465e-126	-4.63655e-127	1.07753e-126	-9.16668e-128	-6.82377e-127	-1.89157e-126	4.06751e-127	-1.84391e-126	3.12169e-126	-3.92628e-126	-3.67273e-126	-3.06041e-128	-7.37487e-127	-7.39147e-127	1.23768e-128	1.41152e-126	-6.02299e-127	-3.63488e-127	-5.47827e-126	2.01543e-126	5.34909e-127	-4.34289e-127	-3.32392e-127	-1.30716e-126	9.5049e-127	1.73959e-126	-3.16994e-126	-2.85819e-127	1.90162e-126	-6.94617e-127	1.11824e-250
-2.4128e-127	2.40373e-127	1.16119e-127	1.78117e-127	2.42103e-128	-2.15609e-128	6.04341e-128	-3.04638e-127	-9.39812e-128	-4.945e-127	2.6319e-128	2.06797e-127	1.89834e-128	2.21231e-127	7.14772e-128	1.02604e-127	1.52864e-128	2.3946e-128	-4.52851e-129	-1.18769e-127	-3.54664e-128	3.06477e-128	-4.10227e-128	2.02747e-127	2.42017e-128	-1.70897e-127	-3.20485e-128	-1.79698e-128	-1.46304e-127	-1.63003e-128	7.33205e-253
5.12625e-130	5.3422e-129	1.81218e-128	-5.1176e-129	3.11837e-128	-3.29035e-129	-1.01943e-129	3.32917e-128	-8.78148e-129	-5.50142e-130	-1.67911e-128	-6.545e-129	2.70669e-129	6.27945e-129	1.10219e-128	4.40954e-128	3.51442e-129	1.1272e-130	1.68684e-129	8.70809e-129	-1.94385e-128	-6.71926e-130	4.66034e-129	1.98432e-129	4.26367e-129	1.24432e-128	1.55546e-128	-1.02085e-128	-1.94256e-130	-5.41851e-130	6.00536e-255
-6.05016e-130	-7.10155e-130	-3.89605e-130	2.75615e-130	-5.20879e-131	-1.81662e-130	2.31746e-130	6.81662e-130	-4.72194e-130	4.19359e-130	-3.31832e-129	1.34953e-130	4.91925e-129	3.45866e-129	-3.89782e-130	5.16822e-131	-9.68143e-130	-1.69877e-129	-6.11353e-130	1.28825e-130	3.50479e-129	-1.99057e-129	-7.05525e-130	-9.4146e-131	2.198e-129	2.87767e-130	-9.20262e-131	-3.41995e-130	-2.12941e-129	6.4629e-130	8.0354e-257
-2.23745e-130	-3.10258e-132	1.13035e-130	-5.28986e-131	6.96483e-131	-3.76169e-131	3.41048e-131	-1.10461e-131	-1.25409e-130	1.19576e-130	-1.64096e-130	-1.82972e-130	2.19922e-130	-1.29691e-130	-3.30171e-132	-1.03342e-130	-4.27994e-132	1.99549e-130	1.69558e-131	-2.79715e-130	9.06668e-131	1.19657e-130	2.84166e-131	3.43384e-131	-1.63347e-130	1.17869e-130	4.42963e-131	-2.84665e-130	3.85586e-131	1.22089e-130	5.22362e-259
-6.32643e-132	-2.17721e-131	1.16475e-131	-5.63726e-132	-1.08761e-131	1.3096e-132	-6.45131e-133	8.50033e-132	-6.82989e-133	1.3235e-131	1.33187e-131	2.03362e-131	-1.84883e-132	1.15149e-131	1.26532e-132	1.13737e-131	-1.44948e-132	-9.87111e-132	5.99025e-133	-2.0574e-132	-5.4944e-132	-5.97214e-132	-3.23799e-132	3.27511e-132	-2.14794e-133	8.2638e-132	1.72975e-132	4.97838e-132	-2.09552e-132	5.5822e-132	2.23058e-261
-3.78879e-133	9.62705e-133	-3.52272e-134	-1.13552e-133	-1.09794e-132	5.19384e-135	9.58648e-134	2.16225e-133	-2.15602e-133	3.10074e-132	3.36749e-132	6.53323e-133	7.95104e-133	-2.93378e-133	-9.94849e-133	9.88806e-133	-1.368e-132	-2.061e-133	-8.43549e-133	1.03095e-132	9.21653e-133	2.50721e-133	5.37414e-133	1.79922e-132	7.962e-133	-2.55947e-132	4.14524e-134	3.08702e-133	-8.71748e-133	-2.27342e-133	4.26796e-263
3.74759e-134	2.6577e-134	3.85446e-134	-2.10967e-134	5.1983e-135	8.10361e-135	7.10874e-134	1.37908e-133	-7.21954e-134	-2.07035e-134	-1.06566e-134	1.47893e-133	1.90426e-134	-2.1241e-134	-3.68848e-134	1.13699e-133	-4.99443e-134	-1.17769e-134	-3.17488e-134	1.15199e-133	1.25026e-133	-1.58198e-134	-5.92492e-134	2.84071e-134	-1.35126e-133	3.05832e-134	-1.38515e-133	1.95686e-134	7.07214e-134	-6.09734e-135	1.51848e-265
4.3454e-135	-2.1715e-135	2.33291e-135	-1.0569e-134	-1.44381e-134	-1.10777e-134	1.38433e-135	9.90376e-135	-2.4079e-135	-4.43192e-135	2.26844e-135	-1.88576e-135	9.68047e-135	-1.60669e-135	1.26373e-134	-3.00215e-135	1.10563e-134	2.4716e-135	-5.1744e-135	-5.14831e-135	1.62077e-135	-7.99286e-137	-8.59853e-135	4.65965e-135	-1.04215e-134	-9.48443e-136	-2.31761e-135	-2.30954e-134	3.13283e-136	-2.08384e-135	1.80369e-267
1.09472e-136	-8.82791e-137	-5.6658e-136	-2.52476e-136	3.20504e-136	-1.46645e-135	6.61401e-137	6.11908e-136	-4.14384e-136	-8.86673e-136	1.42564e-136	-1.05639e-135	-5.24505e-137	6.28203e-136	-3.24094e-136	-5.283e-136	3.95598e-137	-2.84401e-136	-1.17624e-135	2.48746e-137	-8.85038e-136	6.71842e-136	1.7583e-136	1.03169e-135	7.47406e-136	-1.56663e-135	3.80182e-136	4.76252e-136	-1.54369e-136	-2.33416e-136	1.31714e-269
-3.45923e-137	8.04313e-137	3.67514e-137	-1.56642e-137	4.26304e-137	1.91559e-137	7.7525e-138	4.16002e-137	4.5839e-138	2.52151e-137	-1.23663e-136	1.78646e-138	2.61058e-137	5.00344e-137	-7.38222e-137	1.9887e-137	3.95338e-137	1.60745e-137	8.0056e-137	3.31394e-137	1.60243e-136	-3.46722e-138	-1.89227e-137	1.04575e-136	1.56732e-136	-2.16515e-137	-1.09815e-136	-1.55682e-137	5.27202e-137	-1.19364e-137	1.24789e-271
3.82964e-140	5.81005e-138	1.56224e-138	3.58043e-139	9.10336e-139	-6.9411e-138	-4.52748e-139	-4.61386e-138	4.51348e-138	-7.77437e-140	-1.11207e-137	5.79433e-138	1.14694e-137	-1.72236e-138	-7.1535e-139	3.19456e-139	-1.1342e-138	9.41509e-139	-6.6134e-138	-1.95826e-139	-1.7888e-138	-7.50524e-139	-3.60413e-138	-3.23498e-138	-4.38245e-138	1.49119e-138	1.00958e-137	3.24704e-138	5.23001e-139	3.10164e-138	6.36534e-274
-1.23829e-139	-2.39192e-139	-4.64477e-139	-2.09577e-139	-1.40575e-139	2.59892e-140	-4.64913e-140	-9.27875e-141	8.39305e-140	3.31012e-140	4.7407e-139	3.1549e-140	-9.31979e-139	2.00852e-140	-2.74592e-141	-1.82361e-139	1.24959e-138	2.77801e-139	-2.27232e-139	-2.46157e-139	7.64308e-139	-1.73796e-139	6.0417e-140	-4.00798e-140	1.8803e-139	4.7268e-140	6.75486e-139	-5.85348e-140	2.026e-139	-5.03562e-139	4.65344e-276
-3.67366e-141	1.01042e-140	-4.44017e-140	-1.0455e-141	2.17485e-141	-1.09796e-141	6.63512e-140	-1.53283e-140	6.71789e-142	2.02793e-140	-4.20285e-141	-5.75053e-140	7.97546e-141	-6.87385e-141	-1.26712e-141	4.1844e-140	-2.73167e-140	-5.12533e-140	1.74678e-141	2.01089e-140	5.66653e-141	7.64759e-141	7.64402e-140	-3.64374e-141	-8.50653e-141	5.13474e-140	1.1887e-140	8.76429e-141	3.94336e-140	2.18759e-140	2.70193e-278
7.14221e-142	-2.76072e-143	-2.33046e-142	1.59866e-142	2.1303e-143	-7.56278e-141	-4.18255e-141	1.43691e-140	1.16077e-141	6.15913e-143	1.70771e-141	-5.59663e-141	6.23724e-141	-6.73534e-141	2.36949e-142	2.1174e-141	6.09165e-142	-4.59228e-141	-3.15505e-141	2.01958e-141	-2.1352e-141	1.78477e-141	4.02752e-141	-9.10201e-143	-2.52182e-141	-1.01602e-140	2.87967e-141	4.0262e-141	2.21889e-141	3.68891e-141	6.18239e-280
-2.94861e-142	-1.06254e-141	-1.29375e-142	-1.20418e-142	1.53016e-142	1.17919e-142	5.48828e-142	-9.63266e-143	-2.87622e-143	1.30304e-142	-8.80776e-143	8.75661e-144	2.86091e-142	-3.13041e-142	1.80374e-143	1.00759e-142	6.6971e-142	7.48603e-142	1.49928e-142	6.92189e-144	1.10467e-142	3.37141e-143	6.88077e-143	1.44022e-142	-5.13847e-142	2.43566e-142	-4.56508e-143	6.74256e-143	-2.15638e-142	-3.83125e-143	3.25915e-282
-1.18856e-143	1.43122e-143	-1.55698e-143	1.03982e-143	1.26821e-143	7.02576e-144	5.25478e-143	-4.49659e-144	-1.56166e-143	-2.90497e-144	-5.43544e-143	-7.69219e-144	-8.54536e-144	3.9763e-143	-1.65968e-143	-7.07001e-144	1.71397e-143	1.4056e-144	1.20162e-143	-4.80084e-143	-4.16672e-144	-7.57401e-143	-2.76966e-144	5.91663e-145	-1.16604e-144	-6.12539e-143	7.54135e-144	9.68033e-145	1.43886e-143	5.68119e-143	2.46865e-284
-5.27551e-144	6.81134e-144	-2.63479e-144	-3.57843e-145	-2.44891e-144	1.00771e-144	-8.59871e-144	1.11667e-143	-3.04192e-145	-9.59858e-145	-3.29828e-145	-1.15868e-144	5.58159e-145	-1.66606e-144	-6.79078e-145	3.61703e-145	1.37333e-144	-6.3754e-145	1.60614e-144	-3.56251e-144	6.50858e-144	2.87899e-145	2.0362e-144	3.22687e-144	-4.71769e-144	-2.72862e-144	-2.37009e-145	1.27043e-145	4.80054e-145	6.1164e-144	4.35068e-286
-1.76278e-146	8.04121e-145	-7.88646e-146	-1.67661e-145	8.52221e-146	-4.50006e-145	6.3186e-145	6.43875e-145	4.4364e-147	1.87441e-145	7.20721e-146	-1.95203e-145	-8.14682e-147	5.23752e-147	-2.79966e-145	-3.66938e-146	-1.47681e-145	-2.47526e-145	-4.82846e-146	-4.96339e-145	3.25612e-145	-1.33915e-145	-1.74049e-145	4.06346e-146	6.40854e-145	-1.68493e-145	-1.65328e-145	3.64482e-145	-4.37739e-145	-1.41656e-145	3.16172e-288
1.26932e-146	-9.82962e-147	-2.58729e-146	-3.95341e-146	-1.52472e-146	-5.20035e-147	-8.21918e-147	-4.2872e-148	-4.52499e-146	1.45845e-146	2.25829e-146	3.25533e-146	-4.23495e-146	6.85351e-147	-8.05034e-147	1.31861e-146	6.34829e-148	-1.40528e-146	6.50387e-147	1.70414e-146	1.48599e-147	2.46516e-146	-1.12559e-146	3.58218e-146	-2.35212e-147	-5.67841e-146	-2.98737e-146	1.16238e-146	-2.71978e-146	-1.65399e-146	1.65476e-290
1.37524e-148	-6.7959e-148	-6.4456e-148	-1.4281e-147	8.02789e-148	4.87735e-148	5.64158e-148	1.24521e-147	-2.11855e-147	-5.06306e-149	-3.21152e-148	-1.56593e-147	-2.51687e-147	1.13694e-147	3.43701e-147	5.06884e-148	-1.19651e-147	7.17344e-148	-6.64222e-147	2.72056e-148	-2.32399e-147	7.22649e-148	-1.68362e-147	-2.0005e-148	-2.07485e-149	4.94321e-147	-1.61025e-147	-1.3285e-147	1.91084e-147	-1.02728e-148	1.19823e-292
1.89955e-148	-2.28659e-148	1.35263e-148	-2.21493e-149	-1.21808e-148	1.23164e-148	2.42353e-149	2.92512e-148	1.99634e-148	-1.80231e-149	-2.28946e-149	5.79483e-149	1.09273e-148	1.47949e-148	-1.46714e-148	-9.68444e-149	-1.93263e-148	-3.78503e-148	2.46503e-148	-1.59277e-148	6.63417e-148	-2.5514e-149	-1.68752e-148	-1.54793e-148	-3.85111e-148	-1.16704e-148	-7.39999e-149	7.98076e-150	1.48984e-148	-3.08089e-148	1.37665e-294
-4.11539e-149	-9.05067e-150	1.79437e-151	-5.12521e-150	1.05712e-149	-2.12984e-149	-3.35629e-149	-6.01269e-150	-1.91848e-150	1.78838e-149	9.45732e-150	-2.92169e-149	2.54155e-149	2.6129e-149	-9.57201e-150	-7.28224e-150	7.4659e-150	1.70756e-151	-6.76259e-150	2.9531e-149	-2.89316e-149	-5.93986e-150	-5.85156e-150	-4.33471e-150	-1.68183e-149	-3.305e-151	8.06956e-150	-4.34363e-150	1.1911e-149	-8.30718e-150	8.74652e-297
2.26624e-150	-3.36208e-150	-2.97672e-150	1.85692e-150	6.85313e-151	-3.13388e-150	-1.03339e-150	1.51145e-151	3.98218e-150	-1.13501e-150	1.29055e-150	5.24766e-152	-1.85346e-150	-2.52519e-150	5.5759e-151	-2.89843e-151	-2.12077e-150	2.24929e-150	-4.19967e-150	1.4429e-150	2.22465e-151	5.71926e-151	1.53098e-152	1.17515e-150	1.37224e-151	6.94522e-151	-1.31347e-150	-5.25441e-150	5.39839e-151	-5.44919e-151	1.30609e-298
8.28843e-152	4.09183e-152	8.42357e-152	2.87718e-151	-6.98708e-153	-4.18613e-152	-9.58567e-152	-6.55676e-152	9.35724e-153	2.86528e-152	-2.18769e-152	5.85516e-152	-9.19838e-153	8.32224e-152	-7.17917e-152	-3.5444e-152	1.55587e-151	4.38459e-152	4.92481e-152	7.43127e-152	-1.25267e-151	-1.06459e-152	3.43136e-151	4.48911e-152	1.49109e-151	-3.34723e-152	3.09825e-152	7.12791e-152	5.29611e-152	7.67493e-152	3.39677e-301
-1.29796e-152	2.10373e-152	1.10894e-152	-1.02751e-152	5.18467e-153	2.98891e-152	-1.99635e-153	-1.78913e-153	6.68031e-153	-2.896e-152	1.23117e-153	-1.24722e-153	2.33629e-152	-7.18901e-153	-3.77556e-153	-9.65721e-154	-5.08193e-153	4.55024e-152	3.22103e-152	-1.23345e-152	-5.45863e-153	-9.43891e-153	-2.38659e-153	2.53384e-152	1.87269e-153	-3.3752e-152	3.46968e-152	-2.30558e-152	4.45662e-153	-3.60212e-154	1.02168e-302
-1.61859e-153	1.46258e-155	1.44959e-153	4.02308e-154	2.40324e-155	-1.34759e-153	-7.13984e-154	-4.56063e-154	5.53459e-154	7.96385e-154	3.31115e-154	2.81449e-155	-4.92726e-154	-1.68644e-153	-1.09806e-153	3.24189e-154	-1.29996e-154	4.19997e-154	1.65439e-153	1.47493e-154	-3.10557e-154	-2.71992e-154	-2.31255e-153	-1.66778e-153	2.77611e-154	2.14067e-153	-4.55199e-155	-2.42376e-154	9.93887e-155	3.01047e-154	2.89389e-305
-1.929e-155	-1.25425e-154	-3.89622e-155	-6.82455e-156	-4.76844e-155	6.91494e-155	2.5362e-155	-6.07655e-155	-1.72713e-155	1.63912e-154	1.86244e-154	3.57137e-155	1.00954e-154	-1.7899e-155	6.6231e-156	6.84074e-156	1.61847e-155	9.21441e-155	1.15894e-155	-1.51915e-155	-8.19233e-155	-1.99252e-155	-4.2346e-155	1.70248e-154	-3.40921e-155	1.14121e-155	-4.05006e-155	2.3964e-154	2.15403e-155	-5.65936e-155	2.1382e-307
4.7536e-156	-1.13781e-156	-8.48878e-157	1.05534e-156	-7.09953e-156	-5.03341e-155	7.03928e-156	-8.41315e-156	5.98055e-156	-1.21894e-157	2.13625e-156	4.166e-156	2.05209e-156	-1.40696e-155	-6.64705e-156	8.98456e-157	-6.40325e-157	-2.02485e-156	-1.00528e-155	-6.73326e-156	-1.46167e-155	-3.64032e-156	1.24253e-156	1.72648e-156	6.43453e-156	3.55145e-156	-3.35242e-156	1.0056e-156	-1.27236e-155	5.45399e-156	0
-3.35047e-157	6.74191e-157	-7.52795e-158	2.53624e-157	2.79922e-157	-1.73036e-157	-8.80004e-157	-7.2068e-157	7.61921e-157	1.84141e-158	-2.34495e-156	-4.17036e-158	4.06745e-157	8.96215e-157	1.20875e-157	-1.41066e-156	9.02645e-158	3.05985e-157	1.60301e-157	-1.92819e-157	3.56402e-157	-6.28542e-158	2.25951e-157	2.11847e-156	-1.63026e-157	2.53611e-157	3.26452e-157	1.49515e-156	5.28002e-157	-6.83912e-157	0
6.12039e-159	3.84903e-159	1.14249e-157	-1.40007e-157	-1.55361e-157	5.74639e-158	3.95217e-159	-4.55461e-158	-3.16584e-158	-1.1423e-158	3.78086e-158	-3.46586e-159	-2.14473e-158	7.10884e-158	-8.26363e-158	7.51507e-158	-8.80798e-159	2.32383e-159	2.08908e-158	1.5761e-159	5.47575e-159	1.29428e-158	2.18979e-158	-6.58107e-158	-2.42614e-160	7.53461e-159	-2.41762e-158	-2.47506e-158	-3.00743e-158	7.10874e-159	0
-2.50606e-159	-3.12391e-159	1.18122e-158	4.31478e-159	1.65207e-159	2.85125e-159	4.564e-160	8.31083e-159	4.02343e-159	-9.60092e-160	8.36596e-160	-2.45929e-159	2.77506e-160	7.53786e-160	1.7764e-158	-1.28335e-158	2.26009e-158	-2.11349e-159	-6.92872e-159	1.41837e-158	8.43239e-160	2.05499e-159	-1.20422e-160	3.31684e-160	-1.04105e-159	-2.16637e-159	3.25458e-159	-1.07e-158	-4.13172e-159	-1.49987e-159	0
-2.43019e-160	4.83719e-161	-1.88758e-160	-2.76424e-161	6.85118e-161	-3.72012e-160	-1.20876e-160	-7.40826e-160	8.72461e-161	-2.75463e-160	8.09451e-160	2.05346e-159	1.15571e-160	1.552e-161	-5.34424e-161	2.17941e-160	-2.35085e-161	-2.65525e-160	-4.40588e-162	4.81442e-160	-4.72561e-160	2.44671e-160	-4.1136e-160	8.08967e-161	-1.8799e-160	-3.96335e-160	5.45766e-160	1.715e-160	-1.0531e-160	-3.05297e-160	0
1.67816e-161	-1.36175e-161	1.12401e-161	2.8928e-161	4.65569e-162	1.21897e-160	1.10743e-160	-3.20525e-161	1.9733e-161	1.03664e-161	-5.38507e-161	1.89719e-160	-1.79789e-161	3.06594e-161	-1.26013e-160	1.35503e-162	-3.13564e-161	-5.45037e-161	-7.37423e-163	-3.34399e-161	5.97628e-161	2.67795e-161	-2.44895e-161	5.576e-161	5.40774e-161	2.4412e-161	-1.62242e-161	9.90364e-162	8.56364e-162	-1.2829e-161	0
-5.66475e-162	-1.68133e-162	5.4694e-162	-8.70383e-163	-3.222e-162	-9.83675e-163	-2.67885e-162	-3.68861e-163	5.78888e-162	-3.20113e-162	1.19415e-161	-2.80069e-162	-2.05551e-162	-1.55196e-163	-1.32827e-161	-3.15572e-162	1.55802e-162	1.70996e-162	1.9673e-162	-4.15419e-162	1.58424e-162	-4.51303e-162	-9.55173e-162	-1.39756e-162	7.0671e-162	-7.55504e-162	5.75196e-164	9.01673e-163	-2.19676e-162	-4.733e-162	0
3.8137e-163	3.43297e-163	-5.57304e-163	-3.92496e-165	3.94465e-163	-4.12373e-164	-1.35692e-162	1.68224e-163	-1.05946e-163	-3.46683e-164	5.14489e-163	-5.11449e-163	2.22931e-163	-3.58034e-163	1.35361e-162	-1.1665e-163	9.19987e-164	1.70467e-163	3.86815e-164	-7.2195e-163	3.63337e-163	-1.04911e-163	4.75683e-163	1.25338e-162	1.74959e-163	5.43098e-163	-2.22427e-163	1.03887e-162	-9.68276e-163	-1.51468e-163	0
3.8137e-163	3.43297e-163	-5.57304e-163	-3.92496e-165	3.94465e-163	-4.12373e-164	-1.35692e-162	1.68224e-163	-1.05946e-163	-3.46683e-164	5.14489e-163	-5.11449e-163	2.22931e-163	-3.58034e-163	1.35361e-162	-1.1665e-163	9.19987e-164	1.70467e-163	3.86815e-164	-7.2195e-163	3.63337e-163	-1.04911e-163	4.75683e-163	1.25338e-162	1.74959e-163	5.43098e-163	-2.22427e-163	1.03887e-162	-9.68276e-163	-1.51468e-163	0
3.8137e-163	3.43297e-163	-5.57304e-163	-3.92496e-165	3.94465e-163	-4.12373e-164	-1.35692e-162	1.68224e-163	-1.05946e-163	-3.46683e-164	5.14489e-163	-5.11449e-163	2.22931e-163	-3.58034e-163	1.35361e-162	-1.1665e-163	9.19987e-164	1.70467e-163	3.86815e-164	-7.2195e-163	3.63337e-163	-1.04911e-163	4.75683e-163	1.25338e-162	1.74959e-163	5.43098e-163	-2.22427e-163	1.03887e-162	-9.68276e-163	-1.51468e-163	0
3.8137e-163	3.43297e-163	-5.57304e-163	-3.92496e-165	3.94465e-163	-4.12373e-164	-1.35692e-162	1.68224e-163	-1.05946e-163	-3.46683e-164	5.14489e-163	-5.11449e-163	2.22931e-163	-3.58034e-163	1.35361e-162	-1.1665e-163	9.19987e-164	1.70467e-163	3.86815e-164	-7.2195e-163	3.63337e-163	-1.04911e-163	4.75683e-163	1.25338e-162	1.74959e-163	5.43098e-163	-2.22427e-163	1.03887e-162	-9.68276e-163	-1.51468e-163	0
3.8137e-163	3.43297e-163	-5.57304e-163	-3.92496e-165	3.94465e-163	-4.12373e-164	-1.35692e-162	1.68224e-163	-1.05946e-163	-3.46683e-164	5.14489e-163	-5.11449e-163	2.22931e-163	-3.58034e-163	1.35361e-162	-1.1665e-163	9.19987e-164	1.70467e-163	3.86815e-164	-7.2195e-163	3.63337e-163	-1.04911e-163	4.75683e-163	1.25338e-162	1.74959e-163	5.43098e-163	-2.22427e-163	1.03887e-162	-9.68276e-163	-1.51468e-163	0
3.8137e-163	3.43297e-163	-5.57304e-163	-3.92496e-165	3.94465e-163	-4.12373e-164	-1.35692e-162	1.68224e-163	-1.05946e-163	-3.46683e-164	5.14489e-163	-5.11449e-163	2.22931e-163	-3.58034e-163	1.35361e-162	-1.1665e-163	9.19987e-164	1.70467e-163	3.86815e-164	-7.2195e-163	3.63337e-163	-1.04911e-163	4.75683e-163	1.25338e-162	1.74959e-163	5.43098e-163	-2.22427e-163	1.03887e-162	-9.68276e-163	-1.51468e-163	0
3.8137e-163	3.43297e-163	-5.57304e-163	-3.92496e-165	3.94465e-163	-4.12373e-164	-1.35692e-162	1.68224e-163	-1.05946e-163	-3.46683e-164	5.14489e-163	-5.11449e-163	2.22931e-163	-3.58034e-163	1.35361e-162	-1.1665e-163	9.19987e-164	1.70467e-163	3.86815e-164	-7.2195e-163	3.63337e-163	-1.04911e-163	4.75683e-163	1.25338e-162	1.74959e-163	5.43098e-163	-2.22427e-163	1.03887e-162	-9.68276e-163	-1.51468e-163	0
3.8137e-163	3.43297e-163	-5.57304e-163	-3.92496e-165	3.94465e-163	-4.12373e-164	-1.35692e-162	1.68224e-163	-1.05946e-163	-3.46683e-164	5.14489e-163	-5.11449e-163	2.22931e-163	-3.58034e-163	1.35361e-162	-1.1665e-163	9.19987e-164	1.70467e-163	3.86815e-164	-7.2195e-163	3.63337e-163	-1.04911e-163	4.75683e-163	1.25338e-162	1.74959e-163	5.43098e-163	-2.22427e-163	1.03887e-162	-9.68276e-163	-1.51468e-163	0
3.8137e-163	3.43297e-163	-5.57304e-163	-3.92496e-165	3.94465e-163	-4.12373e-164	-1.35692e-162	1.68224e-163	-1.05946e-163	-3.46683e-164	5.14489e-163	-5.11449e-163	2.22931e-163	-3.58034e-163	1.35361e-162	-1.1665e-163	9.19987e-164	1.70467e-163	3.86815e-164	-7.2195e-163	3.63337e-163	-1.04911e-163	4.75683e-163	1.25338e-162	1.74959e-163	5.43098e-163	-2.22427e-163	1.03887e-162	-9.68276e-163	-1.51468e-163	0
3.8137e-163	3.43297e-163	-5.57304e-163	-3.92496e-165	3.94465e-163	-4.12373e-164	-1.35692e-162	1.68224e-163	-1.05946e-163	-3.46683e-164	5.14489e-163	-5.11449e-163	2.22931e-163	-3.58034e-163	1.35361e-162	-1.1665e-163	9.19987e-164	1.70467e-163	3.86815e-164	-7.2195e-163	3.63337e-163	-1.04911e-163	4.75683e-163	1.25338e-162	1.74959e-163	5.43098e-163	-2.22427e-163	1.03887e-162	-9.68276e-163	-1.51468e-163	0
3.8137e-163	3.43297e-163	-5.57304e-163	-3.92496e-165	3.94465e-163	-4.12373e-164	-1.35692e-162	1.68224e-163	-1.05946e-163	-3.46683e-164	5.14489e-163	-5.11449e-163	2.22931e-163	-3.58034e-163	1.35361e-162	-1.1665e-163	9.19987e-164	1.70467e-163	3.86815e-164	-7.2195e-163	3.63337e-163	-1.04911e-163	4.75683e-163	1.25338e-162	1.74959e-163	5.43098e-163	-2.22427e-163	1.03887e-162	-9.68276e-163	-1.51468e-163	0
3.8137e-163	3.43297e-163	-5.57304e-163	-3.92496e-165	3.94465e-163	-4.12373e-164	-1.35692e-162	1.68224e-163	-1.05946e-163	-3.46683e-164	5.14489e-163	-5.11449e-163	2.22931e-163	-3.58034e-163	1.35361e-162	-1.1665e-163	9.19987e-164	1.70467e-163	3.86815e-164	-7.2195e-163	3.63337e-163	-1.04911e-163	4.75683e-163	1.25338e-162	1.74959e-163	5.43098e-163	-2.22427e-163	1.03887e-162	-9.68276e-163	-1.51468e-163	0
3.8137e-163	3.43297e-163	-5.57304e-163	-3.92496e-165	3.94465e-163	-4.12373e-164	-1.35692e-162	1.68224e-163	-1.05946e-163	-3.46683e-164	5.14489e-163	-5.11449e-163	2.22931e-163	-3.58034e-163	1.35361e-162	-1.1665e-163	9.19987e-164	1.70467e-163	3.86815e-164	-7.2195e-163	3.63337e-163	-1.04911e-163	4.75683e-163	1.25338e-162	1.74959e-163	5.43098e-163	-2.22427e-163	1.03887e-162	-9.68276e-163	-1.51468e-163	0
3.8137e-163	3.43297e-163	-5.57304e-163	-3.92496e-165	3.94465e-163	-4.12373e-164	-1.35692e-162	1.68224e-163	-1.05946e-163	-3.46683e-164	5.14489e-163	-5.11449e-163	2.22931e-163	-3.58034e-163	1.35361e-162	-1.1665e-163	9.19987e-164	1.70467e-163	3.86815e-164	-7.2195e-163	3.63337e-163	-1.04911e-163	4.75683e-163	1.25338e-162	1.74959e-163	5.43098e-163	-2.22427e-163	1.03887e-162	-9.68276e-163	-1.51468e-163	0
3.8137e-163	3.43297e-163	-5.57304e-163	-3.92496e-165	3.94465e-163	-4.12373e-164	-1.35692e-162	1.68224e-163	-1.05946e-163	-3.46683e-164	5.14489e-163	-5.11449e-163	2.22931e-163	-3.58034e-163	1.35361e-162	-1.1665e-163	9.19987e-164	1.70467e-163	3.86815e-164	-7.2195e-163	3.63337e-163	-1.04911e-163	4.75683e-163	1.25338e-162	1.74959e-163	5.43098e-163	-2.22427e-163	1.03887e-162	-9.68276e-163	-1.51468e-163	0
3.8137e-163	3.43297e-163	-5.57304e-163	-3.92496e-165	3.94465e-163	-4.12373e-164	-1.35692e-162	1.68224e-163	-1.05946e-163	-3.46683e-164	5.14489e-163	-5.11449e-163	2.22931e-163	-3.58034e-163	1.35361e-162	-1.1665e-163	9.19987e-164	1.70467e-163	3.86815e-164	-7.2195e-163	3.63337e-163	-1.04911e-163	4.75683e-163	1.25338e-162	1.74959e-163	5.43098e-163	-2.22427e-163	1.03887e-162	-9.68276e-163	-1.51468e-163	0
3.8137e-163	3.43297e-163	-5.57304e-163	-3.92496e-165	3.94465e-163	-4.12373e-164	-1.35692e-162	1.68224e-163	-1.05946e-163	-3.46683e-164	5.14489e-163	-5.11449e-163	2.22931e-163	-3.58034e-163	1.35361e-162	-1.1665e-163	9.19987e-164	1.70467e-163	3.86815e-164	-7.2195e-163	3.63337e-163	-1.04911e-163	4.75683e-163	1.25338e-162	1.74959e-163	5.43098e-163	-2.22427e-163	1.03887e-162	-9.68276e-163	-1.51468e-163	0
3.8137e-163	3.43297e-163	-5.57304e-163	-3.92496e-165	3.94465e-163	-4.12373e-164	-1.35692e-162	1.68224e-163	-1.05946e-163	-3.46683e-164	5.14489e-163	-5.11449e-163	2.22931e-163	-3.58034e-163	1.35361e-162	-1.1665e-163	9.19987e-164	1.70467e-163	3.86815e-164	-7.2195e-163	3.63337e-163	-1.04911e-163	4.75683e-163	1.25338e-162	1.74959e-163	5.43098e-163	-2.22427e-163	1.03887e-162	-9.68276e-163	-1.51468e-163	0
3.8137e-163	3.43297e-163	-5.57304e-163	-3.92496e-165	3.94465e-163	-4.12373e-164	-1.35692e-162	1.68224e-163	-1.05946e-163	-3.46683e-164	5.14489e-163	-5.11449e-163	2.22931e-163	-3.58034e-163	1.35361e-162	-1.1665e-163	9.19987e-164	1.70467e-163	3.86815e-164	-7.2195e-163	3.63337e-163	-1.04911e-163	4.75683e-163	1.25338e-162	1.74959e-163	5.43098e-163	-2.22427e-163	1.03887e-162	-9.68276e-163	-1.51468e-163	0
3.8137e-163	3.43297e-163	-5.57304e-163	-3.92496e-165	3.94465e-163	-4.12373e-164	-1.35692e-162	1.68224e-163	-1.05946e-163	-3.46683e-164	5.14489e-163	-5.11449e-163	2.22931e-163	-3.58034e-163	1.35361e-162	-1.1665e-163	9.19987e-164	1.70467e-163	3.86815e-164	-7.2195e-163	3.63337e-163	-1.04911e-163	4.75683e-163	1.25338e-162	1.74959e-163	5.43098e-163	-2.22427e-163	1.03887e-162	-9.68276e-163	-1.51468e-163	0
3.8137e-163	3.43297e-163	-5.57304e-163	-3.92496e-165	3.94465e-163	-4.12373e-164	-1.35692e-162	1.68224e-163	-1.05946e-163	-3.46683e-164	5.14489e-163	-5.11449e-163	2.22931e-163	-3.58034e-163	1.35361e-162	-1.1665e-163	9.19987e-164	1.70467e-163	3.86815e-164	-7.2195e-163	3.63337e-163	-1.04911e-163	4.75683e-163	1.25338e-162	1.74959e-163	5.43098e-163	-2.22427e-163	1.03887e-162	-9.68276e-163	-1.51468e-163	0
3.8137e-163	3.43297e-163	-5.57304e-163	-3.92496e-165	3.94465e-163	-4.12373e-164	-1.35692e-162	1.68224e-163	-1.05946e-163	-3.46683e-164	5.14489e-163	-5.11449e-163	2.22931e-163	-3.58034e-163	1.35361e-162	-1.1665e-163	9.19987e-164	1.70467e-163	3.86815e-164	-7.2195e-163	3.63337e-163	-1.04911e-163	4.75683e-163	1.25338e-162	1.74959e-163	5.43098e-163	-2.22427e-163	1.03887e-162	-9.68276e-163	-1.51468e-163	0
3.8137e-163	3.43297e-163	-5.57304e-163	-3.92496e-165	3.94465e-163	-4.12373e-164	-1.35692e-162	1.68224e-163	-1.05946e-163	-3.46683e-164	5.14489e-163	-5.11449e-163	2.22931e-163	-3.58034e-163	1.35361e-162	-1.1665e-163	9.19987e-164	1.70467e-163	3.86815e-164	-7.2195e-163	3.63337e-163	-1.04911e-163	4.75683e-163	1.25338e-162	1.74959e-163	5.43098e-163	-2.22427e-163	1.03887e-162	-9.68276e-163	-1.51468e-163	0
3.8137e-163	3.43297e-163	-5.57304e-163	-3.92496e-165	3.94465e-163	-4.12373e-164	-1.35692e-162	1.68224e-163	-1.05946e-163	-3.46683e-164	5.14489e-163	-5.11449e-163	2.22931e-163	-3.58034e-163	1.35361e-162	-1.1665e-163	9.19987e-164	1.70467e-163	3.86815e-164	-7.2195e-163	3.63337e-163	-1.04911e-163	4.75683e-163	1.25338e-162	1.74959e-163	5.43098e-163	-2.22427e-163	1.03887e-162	-9.68276e-163	-1.51468e-163	0
3.8137e-163	3.43297e-163	-5.57304e-163	-3.92496e-165	3.94465e-163	-4.12373e-164	-1.35692e-162	1.68224e-163	-1.05946e-163	-3.46683e-164	5.14489e-163	-5.11449e-163	2.22931e-163	-3.58034e-163	1.35361e-162	-1.1665e-163	9.19987e-164	1.70467e-163	3.86815e-164	-7.2195e-163	3.63337e-163	-1.04911e-163	4.75683e-163	1.25338e-162	1.74959e-163	5.43098e-163	-2.22427e-163	1.03887e-162	-9.68276e-163	-1.51468e-163	0
3.8137e-163	3.43297e-163	-5.57304e-163	-3.92496e-165	3.94465e-163	-4.12373e-164	-1.35692e-162	1.68224e-163	-1.05946e-163	-3.46683e-164	5.14489e-163	-5.11449e-163	2.22931e-163	-3.58034e-163	1.35361e-162	-1.1665e-163	9.19987e-164	1.70467e-163	3.86815e-164	-7.2195e-163	3.63337e-163	-1.04911e-163	4.75683e-163	1.25338e-162	1.74959e-163	5.43098e-163	-2.22427e-163	1.03887e-162	-9.68276e-163	-1.51468e-163	0
3.8137e-163	3.43297e-163	-5.57304e-163	-3.92496e-165	3.94465e-163	-4.12373e-164	-1.35692e-162	1.68224e-163	-1.05946e-163	-3.46683e-164	5.14489e-163	-5.11449e-163	2.22931e-163	-3.58034e-163	1.35361e-162	-1.1665e-163	9.19987e-164	1.70467e-163	3.86815e-164	-7.2195e-163	3.63337e-163	-1.04911e-163	4.75683e-163	1.25338e-162	1.74959e-163	5.43098e-163	-2.22427e-163	1.03887e-162	-9.68276e-163	-1.51468e-163	0
3.8137e-163	3.43297e-163	-5.57304e-163	-3.92496e-165	3.94465e-163	-4.12373e-164	-1.35692e-162	1.68224e-163	-1.05946e-163	-3.46683e-164	5.14489e-163	-5.11449e-163	2.22931e-163	-3.58034e-163	1.35361e-162	-1.1665e-163	9.19987e-164	1.70467e-163	3.86815e-164	-7.2195e-163	3.63337e-163	-1.04911e-163	4.75683e-163	1.25338e-162	1.74959e-163	5.43098e-163	-2.22427e-163	1.03887e-162	-9.68276e-163	-1.51468e-163	0
3.8137e-163	3.43297e-163	-5.57304e-163	-3.92496e-165	3.94465e-163	-4.12373e-164	-1.35692e-162	1.68224e-163	-1.05946e-163	-3.46683e-164	5.14489e-163	-5.11449e-163	2.22931e-163	-3.58034e-163	1.35361e-162	-1.1665e-163	9.19987e-164	1.70467e-163	3.86815e-164	-7.2195e-163	3.63337e-163	-1.04911e-163	4.75683e-163	1.25338e-162	1.74959e-163	5.43098e-163	-2.22427e-163	1.03887e-162	-9.68276e-163	-1.51468e-163	0
3.8137e-163	3.43297e-163	-5.57304e-163	-3.92496e-165	3.94465e-163	-4.12373e-164	-1.35692e-162	1.68224e-163	-1.05946e-163	-3.46683e-164	5.14489e-163	-5.11449e-163	2.22931e-163	-3.58034e-163	1.35361e-162	-1.1665e-163	9.19987e-164	1.70467e-163	3.86815e-164	-7.2195e-163	3.63337e-163	-1.04911e-163	4.75683e-163	1.25338e-162	1.74959e-163	5.43098e-163	-2.22427e-163	1.03887e-162	-9.68276e-163	-1.51468e-163	0
3.8137e-163	3.43297e-163	-5.57304e-163	-3.92496e-165	3.94465e-163	-4.12373e-164	-1.35692e-162	1.68224e-163	-1.05946e-163	-3.46683e-164	5.14489e-163	-5.11449e-163	2.22931e-163	-3.58034e-163	1.35361e-162	-1.1665e-163	9.19987e-164	1.70467e-163	3.86815e-164	-7.2195e-163	3.63337e-163	-1.04911e-163	4.75683e-163	1.25338e-162	1.74959e-163	5.43098e-163	-2.22427e-163	1.03887e-162	-9.68276e-163	-1.51468e-163	0
3.8137e-163	3.43297e-163	-5.57304e-163	-3.92496e-165	3.94465e-163	-4.12373e-164	-1.35692e-162	1.68224e-163	-1.05946e-163	-3.46683e-164	5.14489e-163	-5.11449e-163	2.22931e-163	-3.58034e-163	1.35361e-162	-1.1665e-163	9.19987e-164	1.70467e-163	3.86815e-164	-7.2195e-163	3.63337e-163	-1.04911e-163	4.75683e-163	1.25338e-162	1.74959e-163	5.43098e-163	-2.22427e-163	1.03887e-162	-9.68276e-163	-1.51468e-163	0
3.8137e-163	3.43297e-163	-5.57304e-163	-3.92496e-165	3.94465e-163	-4.12373e-164	-1.35692e-162	1.68224e-163	-1.05946e-163	-3.46683e-164	5.14489e-163	-5.11449e-163	2.22931e-163	-3.58034e-163	1.35361e-162	-1.1665e-163	9.19987e-164	1.70467e-163	3.86815e-164	-7.2195e-163	3.63337e-163	-1.04911e-163	4.75683e-163	1.25338e-162	1.74959e-163	5.43098e-163	-2.22427e-163	1.03887e-162	-9.68276e-163	-1.51468e-163	0
3.8137e-163	3.43297e-163	-5.57304e-163	-3.92496e-165	3.94465e-163	-4.12373e-164	-1.35692e-162	1.68224e-163	-1.05946e-163	-3.46683e-164	5.14489e-163	-5.11449e-163	2.22931e-163	-3.58034e-163	1.35361e-162	-1.1665e-163	9.19987e-164	1.70467e-163	3.86815e-164	-7.2195e-163	3.63337e-163	-1.04911e-163	4.75683e-163	1.25338e-162	1.74959e-163	5.43098e-163	-2.22427e-163	1.03887e-162	-9.68276e-163	-1.51468e-163	0
3.8137e-163	3.43297e-163	-5.57304e-163	-3.92496e-165	3.94465e-163	-4.12373e-164	-1.35692e-162	1.68224e-163	-1.05946e-163	-3.46683e-164	5.14489e-163	-5.11449e-163	2.22931e-163	-3.58034e-163	1.35361e-162	-1.1665e-163	9.19987e-164	1.70467e-163	3.86815e-164	-7.2195e-163	3.63337e-163	-1.04911e-163	4.75683e-163	1.25338e-162	1.74959e-163	5.43098e-163	-2.22427e-163	1.03887e-162	-9.68276e-163	-1.51468e-163	0
3.8137e-163	3.43297e-163	-5.57304e-163	-3.92496e-165	3.94465e-163	-4.12373e-164	-1.35692e-162	1.68224e-163	-1.05946e-163	-3.46683e-164	5.14489e-163	-5.11449e-163	2.22931e-163	-3.58034e-163	1.35361e-162	-1.1665e-163	9.19987e-164	1.70467e-163	3.86815e-164	-7.2195e-163	3.63337e-163	-1.04911e-163	4.75683e-163	1.25338e-162	1.74959e-163	5.43098e-163	-2.22427e-163	1.03887e-162	-9.68276e-163	-1.51468e-163	0
3.8137e-163	3.43297e-163	-5.57304e-163	-3.92496e-165	3.94465e-163	-4.12373e-164	-1.35692e-162	1.68224e-163	-1.05946e-163	-3.46683e-164	5.14489e-163	-5.11449e-163	2.22931e-163	-3.58034e-163	1.35361e-162	-1.1665e-163	9.19987e-164	1.70467e-163	3.86815e-164	-7.2195e-163	3.63337e-163	-1.04911e-163	4.75683e-163	1.25338e-162	1.74959e-163	5.43098e-163	-2.22427e-163	1.03887e-162	-9.68276e-163	-1.51468e-163	0
3.8137e-163	3.43297e-163	-5.57304e-163	-3.92496e-165	3.94465e-163	-4.12373e-164	-1.35692e-162	1.68224e-163	-1.05946e-163	-3.46683e-164	5.14489e-163	-5.11449e-163	2.22931e-163	-3.58034e-163	1.35361e-162	-1.1665e-163	9.19987e-164	1.70467e-163	3.86815e-164	-7.2195e-163	3.63337e-163	-1.04911e-163	4.75683e-163	1.25338e-162	1.74959e-163	5.43098e-163	-2.22427e-163	1.03887e-162	-9.68276e-163	-1.51468e-163	0
3.8137e-163	3.43297e-163	-5.57304e-163	-3.92496e-165	3.94465e-163	-4.12373e-164	-1.35692e-162	1.68224e-163	-1.05946e-163	-3.46683e-164	5.14489e-163	-5.11449e-163	2.22931e-163	-3.58034e-163	1.35361e-162	-1.1665e-163	9.19987e-164	1.70467e-163	3.86815e-164	-7.2195e-163	3.63337e-163	-1.04911e-163	4.75683e-163	1.25338e-162	1.74959e-163	5.43098e-163	-2.22427e-163	1.03887e-162	-9.68276e-163	-1.51468e-163	0
3.8137e-163	3.43297e-163	-5.57304e-163	-3.92496e-165	3.94465e-163	-4.12373e-164	-1.35692e-162	1.68224e-163	-1.05946e-163	-3.46683e-164	5.14489e-163	-5.11449e-163	2.22931e-163	-3.58034e-163	1.35361e-162	-1.1665e-163	9.19987e-164	1.70467e-163	3.86815e-164	-7.2195e-163	3.63337e-163	-1.04911e-163	4.75683e-163	1.25338e-162	1.74959e-163	5.43098e-163	-2.22427e-163	1.03887e-162	-9.68276e-163	-1.51468e-163	0
3.8137e-163	3.43297e-163	-5.57304e-163	-3.92496e-165	3.94465e-163	-4.12373e-164	-1.35692e-162	1.68224e-163	-1.05946e-163	-3.46683e-164	5.14489e-163	-5.11449e-163	2.22931e-163	-3.58034e-163	1.35361e-162	-1.1665e-163	9.19987e-164	1.70467e-163	3.86815e-164	-7.2195e-163	3.63337e-163	-1.04911e-163	4.75683e-163	1.25338e-162	1.74959e-163	5.43098e-163	-2.22427e-163	1.03887e-162	-9.68276e-163	-1.51468e-163	0
3.8137e-163	3.43297e-163	-5.57304e-163	-3.92496e-165	3.94465e-163	-4.12373e-164	-1.35692e-162	1.68224e-163	-1.05946e-163	-3.46683e-164	5.14489e-163	-5.11449e-163	2.22931e-163	-3.58034e-163	1.35361e-162	-1.1665e-163	9.19987e-164	1.70467e-163	3.86815e-164	-7.2195e-163	3.63337e-163	-1.04911e-163	4.75683e-163	1.25338e-162	1.74959e-163	5.43098e-163	-2.22427e-163	1.03887e-162	-9.68276e-163	-1.51468e-163	0
3.8137e-163	3.43297e-163	-5.57304e-163	-3.92496e-165	3.94465e-163	-4.12373e-164	-1.35692e-162	1.68224e-163	-1.05946e-163	-3.46683e-164	5.14489e-163	-5.11449e-163	2.22931e-163	-3.58034e-163	1.35361e-162	-1.1665e-163	9.19987e-164	1.70467e-163	3.86815e-164	-7.2195e-163	3.63337e-163	-1.04911e-163	4.75683e-163	1.25338e-162	1.74959e-163	5.43098e-163	-2.22427e-163	1.03887e-162	-9.68276e-163	-1.51468e-163	0
3.8137e-163	3.43297e-163	-5.57304e-163	-3.92496e-165	3.94465e-163	-4.12373e-164	-1.35692e-162	1.68224e-163	-1.05946e-163	-3.46683e-164	5.14489e-163	-5.11449e-163	2.22931e-163	-3.58034e-163	1.35361e-162	-1.1665e-163	9.19987e-164	1.70467e-163	3.86815e-164	-7.2195e-163	3.63337e-163	-1.04911e-163	4.75683e-163	1.25338e-162	1.74959e-163	5.43098e-163	-2.22427e-163	1.03887e-162	-9.68276e-163	-1.51468e-163	0
3.8137e-163	3.43297e-163	-5.57304e-163	-3.92496e-165	3.94465e-163	-4.12373e-164	-1.35692e-162	1.68224e-163	-1.05946e-163	-3.46683e-164	5.14489e-163	-5.11449e-163	2.22931e-163	-3.58034e-163	1.35361e-162	-1.1665e-163	9.19987e-164	1.70467e-163	3.86815e-164	-7.2195e-163	3.63337e-163	-1.04911e-163	4.75683e-163	1.25338e-162	1.74959e-163	5.43098e-163	-2.22427e-163	1.03887e-162	-9.68276e-163	-1.51468e-163	0
3.8137e-163	3.43297e-163	-5.57304e-163	-3.92496e-165	3.94465e-163	-4.12373e-164	-1.35692e-162	1.68224e-163	-1.05946e-163	-3.46683e-164	5.14489e-163	-5.11449e-163	2.22931e-163	-3.58034e-163	1.35361e-162	-1.1665e-163	9.19987e-164	1.70467e-163	3.86815e-164	-7.2195e-163	3.63337e-163	-1.04911e-163	4.75683e-163	1.25338e-162	1.74959e-163	5.43098e-163	-2.22427e-163	1.03887e-162	-9.68276e-163	-1.51468e-163	0
3.8137e-163	3.43297e-163	-5.57304e-163	-3.92496e-165	3.94465e-163	-4.12373e-164	-1.35692e-162	1.68224e-163	-1.05946e-163	-3.46683e-164	5.14489e-163	-5.11449e-163	2.22931e-163	-3.58034e-163	1.35361e-162	-1.1665e-163	9.19987e-164	1.70467e-163	3.86815e-164	-7.2195e-163	3.63337e-163	-1.04911e-163	4.75683e-163	1.25338e-162	1.74959e-163	5.43098e-163	-2.22427e-163	1.03887e-162	-9.68276e-163	-1.51468e-163	0
3.8137e-163	3.43297e-163	-5.57304e-163	-3.92496e-165	3.94465e-163	-4.12373e-164	-1.35692e-162	1.68224e-163	-1.05946e-163	-3.46683e-164	5.14489e-163	-5.11449e-163	2.22931e-163	-3.58034e-163	1.35361e-162	-1.1665e-163	9.19987e-164	1.70467e-163	3.86815e-164	-7.2195e-163	3.63337e-163	-1.04911e-163	4.75683e-163	1.25338e-162	1.74959e-163	5.43098e-163	-2.22427e-163	1.03887e-162	-9.68276e-163	-1.51468e-163	0
3.8137e-163	3.43297e-163	-5.57304e-163	-3.92496e-165	3.94465e-163	-4.12373e-164	-1.35692e-162	1.68224e-163	-1.05946e-163	-3.46683e-164	5.14489e-163	-5.11449e-163	2.22931e-163	-3.58034e-163	1.35361e-162	-1.1665e-163	9.19987e-164	1.70467e-163	3.86815e-164	-7.2195e-163	3.63337e-163	-1.04911e-163	4.75683e-163	1.25338e-162	1.74959e-163	5.43098e-163	-2.22427e-163	1.03887e-162	-9.68276e-163	-1.51468e-163	0
3.8137e-163	3.43297e-163	-5.57304e-163	-3.92496e-165	3.94465e-163	-4.12373e-164	-1.35692e-162	1.68224e-163	-1.05946e-163	-3.46683e-164	5.14489e-163	-5.11449e-163	2.22931e-163	-3.58034e-163	1.35361e-162	-1.1665e-163	9.19987e-164	1.70467e-163	3.86815e-164	-7.2195e-163	3.63337e-163	-1.04911e-163	4.75683e-163	1.25338e-162	1.74959e-163	5.43098e-163	-2.22427e-163	1.03887e-162	-9.68276e-163	-1.51468e-163	0
3.8137e-163	3.43297e-163	-5.57304e-163	-3.92496e-165	3.94465e-163	-4.12373e-164	-1.35692e-162	1.68224e-163	-1.05946e-163	-3.46683e-164	5.14489e-163	-5.11449e-163	2.22931e-163	-3.58034e-163	1.35361e-162	-1.1665e-163	9.19987e-164	1.70467e-163	3.86815e-164	-7.2195e-163	3.63337e-163	-1.04911e-163	4.75683e-163	1.25338e-162	1.74959e-163	5.43098e-163	-2.22427e-163	1.03887e-162	-9.68276e-163	-1.51468e-163	0
3.8137e-163	3.43297e-163	-5.57304e-163	-3.92496e-165	3.94465e-163	-4.12373e-164	-1.35692e-162	1.68224e-163	-1.05946e-163	-3.46683e-164	5.14489e-163	-5.11449e-163	2.22931e-163	-3.58034e-163	1.35361e-162	-1.1665e-163	9.19987e-164	1.70467e-163	3.86815e-164	-7.2195e-163	3.63337e-163	-1.04911e-163	4.75683e-163	1.25338e-162	1.74959e-163	5.43098e-163	-2.22427e-163	1.03887e-162	-9.68276e-163	-1.51468e-163	0
3.8137e-163	3.43297e-163	-5.57304e-163	-3.92496e-165	3.94465e-163	-4.12373e-164	-1.35692e-162	1.68224e-163	-1.05946e-163	-3.46683e-164	5.14489e-163	-5.11449e-163	2.22931e-163	-3.58034e-163	1.35361e-162	-1.1665e-163	9.19987e-164	1.70467e-163	3.86815e-164	-7.2195e-163	3.63337e-163	-1.04911e-163	4.75683e-163	1.25338e-162	1.74959e-163	5.43098e-163	-2.22427e-163	1.03887e-162	-9.68276e-163	-1.51468e-163	0
3.8137e-163	3.43297e-163	-5.57304e-163	-3.92496e-165	3.94465e-163	-4.12373e-164	-1.35692e-162	1.68224e-163	-1.05946e-163	-3.46683e-164	5.14489e-163	-5.11449e-163	2.22931e-163	-3.58034e-163	1.35361e-162	-1.1665e-163	9.19987e-164	1.70467e-163	3.86815e-164	-7.2195e-163	3.63337e-163	-1.04911e-163	4.75683e-163	1.25338e-162	1.74959e-163	5.43098e-163	-2.22427e-163	1.03887e-162	-9.68276e-163	-1.51468e-163	0
3.8137e-163	3.43297e-163	-5.57304e-163	-3.92496e-165	3.94465e-163	-4.12373e-164	-1.35692e-162	1.68224e-163	-1.05946e-163	-3.46683e-164	5.14489e-163	-5.11449e-163	2.22931e-163	-3.58034e-163	1.35361e-162	-1.1665e-163	9.19987e-164	1.70467e-163	3.86815e-164	-7.2195e-163	3.63337e-163	-1.04911e-163	4.75683e-163	1.25338e-162	1.74959e-163	5.43098e-163	-2.22427e-163	1.03887e-162	-9.68276e-163	-1.51468e-163	0
3.8137e-163	3.43297e-163	-5.57304e-163	-3.92496e-165	3.94465e-163	-4.12373e-164	-1.35692e-162	1.68224e-163	-1.05946e-163	-3.46683e-164	5.14489e-163	-5.11449e-163	2.22931e-163	-3.58034e-163	1.35361e-162	-1.1665e-163	9.19987e-164	1.70467e-163	3.86815e-164	-7.2195e-163	3.63337e-163	-1.04911e-163	4.75683e-163	1.25338e-162	1.74959e-163	5.43098e-163	-2.22427e-163	1.03887e-162	-9.68276e-163	-1.51468e-163	0
3.8137e-163	3.43297e-163	-5.57304e-163	-3.92496e-165	3.94465e-163	-4.12373e-164	-1.35692e-162	1.68224e-163	-1.05946e-163	-3.46683e-164	5.14489e-163	-5.11449e-163	2.22931e-163	-3.58034e-163	1.35361e-162	-1.1665e-163	9.19987e-164	1.70467e-163	3.86815e-164	-7.2195e-163	3.63337e-163	-1.04911e-163	4.75683e-163	1.25338e-162	1.74959e-163	5.43098e-163	-2.22427e-163	1.03887e-162	-9.68276e-163	-1.51468e-163	0
3.8137e-163	3.43297e-163	-5.57304e-163	-3.92496e-165	3.94465e-163	-4.12373e-164	-1.35692e-162	1.68224e-163	-1.05946e-163	-3.46683e-164	5.14489e-163	-5.11449e-163	2.22931e-163	-3.58034e-163	1.35361e-162	-1.1665e-163	9.19987e-164	1.70467e-163	3.86815e-164	-7.2195e-163	3.63337e-163	-1.04911e-163	4.75683e-163	1.25338e-162	1.74959e-163	5.43098e-163	-2.22427e-163	1.03887e-162	-9.68276e-163	-1.51468e-163	0
3.8137e-163	3.43297e-163	-5.57304e-163	-3.92496e-165	3.94465e-163	-4.12373e-164	-1.35692e-162	1.68224e-163	-1.05946e-163	-3.46683e-164	5.14489e-163	-5.11449e-163	2.22931e-163	-3.58034e-163	1.35361e-162	-1.1665e-163	9.19987e-164	1.70467e-163	3.86815e-164	-7.2195e-163	3.63337e-163	-1.04911e-163	4.75683e-163	1.25338e-162	1.74959e-163	5.43098e-163	-2.22427e-163	1.03887e-162	-9.68276e-163	-1.51468e-163	0
3.8137e-163	3.43297e-163	-5.57304e-163	-3.92496e-165	3.94465e-163	-4.12373e-164	-1.35692e-162	1.68224e-163	-1.05946e-163	-3.46683e-164	5.14489e-163	-5.11449e-163	2.22931e-163	-3.58034e-163	1.35361e-162	-1.1665e-163	9.19987e-164	1.70467e-163	3.86815e-164	-7.2195e-163	3.63337e-163	-1.04911e-163	4.75683e-163	1.25338e-162	1.74959e-163	5.43098e-163	-2.22427e-163	1.03887e-162	-9.68276e-163	-1.51468e-163	0
3.8137e-163	3.43297e-163	-5.57304e-163	-3.92496e-165	3.94465e-163	-4.12373e-164	-1.35692e-162	1.68224e-163	-1.05946e-163	-3.46683e-164	5.14489e-163	-5.11449e-163	2.22931e-163	-3.58034e-163	1.35361e-162	-1.1665e-163	9.19987e-164	1.70467e-163	3.86815e-164	-7.2195e-163	3.63337e-163	-1.04911e-163	4.75683e-163	1.25338e-162	1.74959e-163	5.43098e-163	-2.22427e-163	1.03887e-162	-9.68276e-163	-1.51468e-163	0
3.8137e-163	3.43297e-163	-5.57304e-163	-3.92496e-165	3.94465e-163	-4.12373e-164	-1.35692e-162	1.68224e-163	-1.05946e-163	-3.46683e-164	5.14489e-163	-5.11449e-163	2.22931e-163	-3.58034e-163	1.35361e-162	-1.1665e-163	9.19987e-164	1.70467e-163	3.86815e-164	-7.2195e-163	3.63337e-163	-1.04911e-163	4.75683e-163	1.25338e-162	1.74959e-163	5.43098e-163	-2.22427e-163	1.03887e-162	-9.68276e-163	-1.51468e-163	0
3.8137e-163	3.43297e-163	-5.57304e-163	-3.92496e-165	3.94465e-163	-4.12373e-164	-1.35692e-162	1.68224e-163	-1.05946e-163	-3.46683e-164	5.14489e-163	-5.11449e-163	2.22931e-163	-3.58034e-163	1.35361e-162	-1.1665e-163	9.19987e-164	1.70467e-163	3.86815e-164	-7.2195e-163	3.63337e-163	-1.04911e-163	4.75683e-163	1.25338e-162	1.74959e-163	5.43098e-163	-2.22427e-163	1.03887e-162	-9.68276e-163	-1.51468e-163	0
3.8137e-163	3.43297e-163	-5.57304e-163	-3.92496e-165	3.94465e-163	-4.12373e-164	-1.35692e-162	1.68224e-163	-1.05946e-163	-3.46683e-164	5.14489e-163	-5.11449e-163	2.22931e-163	-3.58034e-163	1.35361e-162	-1.1665e-163	9.19987e-164	1.70467e-163	3.86815e-164	-7.2195e-163	3.63337e-163	-1.04911e-163	4.75683e-163	1.25338e-162	1.74959e-163	5.43098e-163	-2.22427e-163	1.03887e-162	-9.68276e-163	-1.51468e-163	0
3.8137e-163	3.43297e-163	-5.57304e-163	-3.92496e-165	3.94465e-163	-4.12373e-164	-1.35692e-162	1.68224e-163	-1.05946e-163	-3.46683e-164	5.14489e-163	-5.11449e-163	2.22931e-163	-3.58034e-163	1.35361e-162	-1.1665e-163	9.19987e-164	1.70467e-163	3.86815e-164	-7.2195e-163	3.63337e-163	-1.04911e-163	4.75683e-163	1.25338e-162	1.74959e-163	5.43098e-163	-2.22427e-163	1.03887e-162	-9.68276e-163	-1.51468e-163	0
3.8137e-163	3.43297e-163	-5.57304e-163	-3.92496e-165	3.94465e-163	-4.12373e-164	-1.35692e-162	1.68224e-163	-1.05946e-163	-3.46683e-164	5.14489e-163	-5.11449e-163	2.22931e-163	-3.58034e-163	1.35361e-162	-1.1665e-163	9.19987e-164	1.70467e-163	3.86815e-164	-7.2195e-163	3.63337e-163	-1.04911e-163	4.75683e-163	1.25338e-162	1.74959e-163	5.43098e-163	-2.22427e-163	1.03887e-162	-9.68276e-163	-1.51468e-163	0
3.8137e-163	3.43297e-163	-5.57304e-163	-3.92496e-165	3.94465e-163	-4.12373e-164	-1.35692e-162	1.68224e-163	-1.05946e-163	-3.46683e-164	5.14489e-163	-5.11449e-163	2.22931e-163	-3.58034e-163	1.35361e-162	-1.1665e-163	9.19987e-164	1.70467e-163	3.86815e-164	-7.2195e-163	3.63337e-163	-1.04911e-163	4.75683e-163	1.25338e-162	1.74959e-163	5.43098e-163	-2.22427e-163	1.03887e-162	-9.68276e-163	-1.51468e-163	0
3.8137e-163	3.43297e-163	-5.57304e-163	-3.92496e-165	3.94465e-163	-4.12373e-164	-1.35692e-162	1.68224e-163	-1.05946e-163	-3.46683e-164	5.14489e-163	-5.11449e-163	2.22931e-163	-3.58034e-163	1.35361e-162	-1.1665e-163	9.19987e-164	1.70467e-163	3.86815e-164	-7.2195e-163	3.63337e-163	-1.04911e-163	4.75683e-163	1.25338e-162	1.74959e-163	5.43098e-163	-2.22427e-163	1.03887e-162	-9.68276e-163	-1.51468e-163	0
3.8137e-163	3.43297e-163	-5.57304e-163	-3.92496e-165	3.94465e-163	-4.12373e-164	-1.35692e-162	1.68224e-163	-1.05946e-163	-3.46683e-164	5.14489e-163	-5.11449e-163	2.22931e-163	-3.58034e-163	1.35361e-162	-1.1665e-163	9.19987e-164	1.70467e-163	3.86815e-164	-7.2195e-163	3.63337e-163	-1.04911e-163	4.75683e-163	1.25338e-162	1.74959e-163	5.43098e-163	-2.22427e-163	1.03887e-162	-9.68276e-163	-1.51468e-163	0
3.8137e-163	3.43297e-163	-5.57304e-163	-3.92496e-165	3.94465e-163	-4.12373e-164	-1.35692e-162	1.68224e-163	-1.05946e-163	-3.46683e-164	5.14489e-163	-5.11449e-163	2.22931e-163	-3.58034e-163	1.35361e-162	-1.1665e-163	9.19987e-164	1.70467e-163	3.86815e-164	-7.2195e-163	3.63337e-163	-1.04911e-163	4.75683e-163	1.25338e-162	1.74959e-163	5.43098e-163	-2.22427e-163	1.03887e-162	-9.68276e-163	-1.51468e-163	0
3.8137e-163	3.43297e-163	-5.57304e-163	-3.92496e-165	3.94465e-163	-4.12373e-164	-1.35692e-162	1.68224e-163	-1.05946e-163	-3.46683e-164	5.14489e-163	-5.11449e-163	2.22931e-163	-3.58034e-163	1.35361e-162	-1.1665e-163	9.19987e-164	1.70467e-163	3.86815e-164	-7.2195e-163	3.63337e-163	-1.04911e-163	4.75683e-163	1.25338e-162	1.74959e-163	5.43098e-163	-2.22427e-163	1.03887e-162	-9.68276e-163	-1.51468e-163	0
3.8137e-163	3.43297e-163	-5.57304e-163	-3.92496e-165	3.94465e-163	-4.12373e-164	-1.35692e-162	1.68224e-163	-1.05946e-163	-3.46683e-164	5.14489e-163	-5.11449e-163	2.22931e-163	-3.58034e-163	1.35361e-162	-1.1665e-163	9.19987e-164	1.70467e-163	3.86815e-164	-7.2195e-163	3.63337e-163	-1.04911e-163	4.75683e-163	1.25338e-162	1.74959e-163	5.43098e-163	-2.22427e-163	1.03887e-162	-9.68276e-163	-1.51468e-163	0
3.8137e-163	3.43297e-163	-5.57304e-163	-3.92496e-165	3.94465e-163	-4.12373e-164	-1.35692e-162	1.68224e-163	-1.05946e-163	-3.46683e-164	5.14489e-163	-5.11449e-163	2.22931e-163	-3.58034e-163	1.35361e-162	-1.1665e-163	9.19987e-164	1.70467e-163	3.86815e-164	-7.2195e-163	3.63337e-163	-1.04911e-163	4.75683e-163	1.25338e-162	1.74959e-163	5.43098e-163	-2.22427e-163	1.03887e-162	-9.68276e-163	-1.51468e-163	0
3.8137e-163	3.43297e-163	-5.57304e-163	-3.92496e-165	3.94465e-163	-4.12373e-164	-1.35692e-162	1.68224e-163	-1.05946e-163	-3.46683e-164	5.14489e-163	-5.11449e-163	2.22931e-163	-3.58034e-163	1.35361e-162	-1.1665e-163	9.19987e-164	1.70467e-163	3.86815e-164	-7.2195e-163	3.63337e-163	-1.04911e-163	4.75683e-163	1.25338e-162	1.74959e-163	5.43098e-163	-2.22427e-163	1.03887e-162	-9.68276e-163	-1.51468e-163	0
3.8137e-163	3.43297e-163	-5.57304e-163	-3.92496e-165	3.94465e-163	-4.12373e-164	-1.35692e-162	1.68224e-163	-1.05946e-163	-3.46683e-164	5.14489e-163	-5.11449e-163	2.22931e-163	-3.58034e-163	1.35361e-162	-1.1665e-163	9.19987e-164	1.70467e-163	3.86815e-164	-7.2195e-163	3.63337e-163	-1.04911e-163	4.75683e-163	1.25338e-162	1.74959e-163	5.43098e-163	-2.22427e-163	1.03887e-162	-9.68276e-163	-1.51468e-163	0
3.8137e-163	3.43297e-163	-5.57304e-163	-3.92496e-165	3.94465e-163	-4.12373e-164	-1.35692e-162	1.68224e-163	-1.05946e-163	-3.46683e-164	5.14489e-163	-5.11449e-163	2.22931e-163	-3.58034e-163	1.35361e-162	-1.1665e-163	9.19987e-164	1.70467e-163	3.86815e-164	-7.2195e-163	3.63337e-163	-1.04911e-163	4.75683e-163	1.25338e-162	1.74959e-163	5.43098e-163	-2.22427e-163	1.03887e-162	-9.68276e-163	-1.51468e-163	0
3.8137e-163	3.43297e-163	-5.57304e-163	-3.92496e-165	3.94465e-163	-4.12373e-164	-1.35692e-162	1.68224e-163	-1.05946e-163	-3.46683e-164	5.14489e-163	-5.11449e-163	2.22931e-163	-3.58034e-163	1.35361e-162	-1.1665e-163	9.19987e-164	1.70467e-163	3.86815e-164	-7.2195e-163	3.63337e-163	-1.04911e-163	4.75683e-163	1.25338e-162	1.74959e-163	5.43098e-163	-2.22427e-163	1.03887e-162	-9.68276e-163	-1.51468e-163	0
3.8137e-163	3.43297e-163	-5.57304e-163	-3.92496e-165	3.94465e-163	-4.12373e-164	-1.35692e-162	1.68224e-163	-1.05946e-163	-3.46683e-164	5.14489e-163	-5.11449e-163	2.22931e-163	-3.58034e-163	1.35361e-162	-1.1665e-163	9.19987e-164	1.70467e-163	3.86815e-164	-7.2195e-163	3.63337e-163	-1.04911e-163	4.75683e-163	1.25338e-162	1.74959e-163	5.43098e-163	-2.22427e-163	1.03887e-162	-9.68276e-163	-1.51468e-163	0
3.8137e-163	3.43297e-163	-5.57304e-163	-3.92496e-165	3.94465e-163	-4.12373e-164	-1.35692e-162	1.68224e-163	-1.05946e-163	-3.46683e-164	5.14489e-163	-5.11449e-163	2.22931e-163	-3.58034e-163	1.35361e-162	-1.1665e-163	9.19987e-164	1.70467e-163	3.86815e-164	-7.2195e-163	3.63337e-163	-1.04911e-163	4.75683e-163	1.25338e-162	1.74959e-163	5.43098e-163	-2.22427e-163	1.03887e-162	-9.68276e-163	-1.51468e-163	0
3.8137e-163	3.43297e-163	-5.57304e-163	-3.92496e-165	3.94465e-163	-4.12373e-164	-1.35692e-162	1.68224e-163	-1.05946e-163	-3.46683e-164	5.14489e-163	-5.11449e-163	2.22931e-163	-3.58034e-163	1.35361e-162	-1.1665e-163	9.19987e-164	1.70467e-163	3.86815e-164	-7.2195e-163	3.63337e-163	-1.04911e-163	4.75683e-163	1.25338e-162	1.74959e-163	5.43098e-163	-2.22427e-163	1.03887e-162	-9.68276e-163	-1.51468e-163	0
3.8137e-163	3.43297e-163	-5.57304e-163	-3.92496e-165	3.94465e-163	-4.12373e-164	-1.35692e-162	1.68224e-163	-1.05946e-163	-3.46683e-164	5.14489e-163	-5.11449e-163	2.22931e-163	-3.58034e-163	1.35361e-162	-1.1665e-163	9.19987e-164	1.70467e-163	3.86815e-164	-7.2195e-163	3.63337e-163	-1.04911e-163	4.75683e-163	1.25338e-162	1.74959e-163	5.43098e-163	-2.22427e-163	1.03887e-162	-9.68276e-163	-1.51468e-163	0
3.8137e-163	3.43297e-163	-5.57304e-163	-3.92496e-165	3.94465e-163	-4.12373e-164	-1.35692e-162	1.68224e-163	-1.05946e-163	-3.46683e-164	5.14489e-163	-5.11449e-163	2.22931e-163	-3.58034e-163	1.35361e-162	-1.1665e-163	9.19987e-164	1.70467e-163	3.86815e-164	-7.2195e-163	3.63337e-163	-1.04911e-163	4.75683e-163	1.25338e-162	1.74959e-163	5.43098e-163	-2.22427e-163	1.03887e-162	-9.68276e-163	-1.51468e-163	0
3.8137e-163	3.43297e-163	-5.57304e-163	-3.92496e-165	3.94465e-163	-4.12373e-164	-1.35692e-162	1.68224e-163	-1.05946e-163	-3.46683e-164	5.14489e-163	-5.11449e-163	2.22931e-163	-3.58034e-163	1.35361e-162	-1.1665e-163	9.19987e-164	1.70467e-163	3.86815e-164	-7.2195e-163	3.63337e-163	-1.04911e-163	4.75683e-163	1.25338e-162	1.74959e-163	5.43098e-163	-2.22427e-163	1.03887e-162	-9.68276e-163	-1.51468e-163	0
3.8137e-163	3.43297e-163	-5.57304e-163	-3.92496e-165	3.94465e-163	-4.12373e-164	-1.35692e-162	1.68224e-163	-1.05946e-163	-3.46683e-164	5.14489e-163	-5.11449e-163	2.22931e-163	-3.58034e-163	1.35361e-162	-1.1665e-163	9.19987e-164	1.70467e-163	3.86815e-164	-7.2195e-163	3.63337e-163	-1.04911e-163	4.75683e-163	1.25338e-162	1.74959e-163	5.43098e-163	-2.22427e-163	1.03887e-162	-9.68276e-163	-1.51468e-163	0
3.8137e-163	3.43297e-163	-5.57304e-163	-3.92496e-165	3.94465e-163	-4.12373e-164	-1.35692e-162	1.68224e-163	-1.05946e-163	-3.46683e-164	5.14489e-163	-5.11449e-163	2.22931e-163	-3.58034e-163	1.35361e-162	-1.1665e-163	9.19987e-164	1.70467e-163	3.86815e-164	-7.2195e-163	3.63337e-163	-1.04911e-163	4.75683e-163	1.25338e-162	1.74959e-163	5.43098e-163	-2.22427e-163	1.03887e-162	-9.68276e-163	-1.51468e-163	0
3.8137e-163	3.43297e-163	-5.57304e-163	-3.92496e-165	3.94465e-163	-4.12373e-164	-1.35692e-162	1.68224e-163	-1.05946e-163	-3.46683e-164	5.14489e-163	-5.11449e-163	2.22931e-163	-3.58034e-163	1.35361e-162	-1.1665e-163	9.19987e-164	1.70467e-163	3.86815e-164	-7.2195e-163	3.63337e-163	-1.04911e-163	4.75683e-163	1.25338e-162	1.74959e-163	5.43098e-163	-2.22427e-163	1.03887e-162	-9.68276e-163	-1.51468e-163	0
3.8137e-163	3.43297e-163	-5.57304e-163	-3.92496e-165	3.94465e-163	-4.12373e-164	-1.35692e-162	1.68224e-163	-1.05946e-163	-3.46683e-164	5.14489e-163	-5.11449e-163	2.22931e-163	-3.58034e-163	1.35361e-162	-1.1665e-163	9.19987e-164	1.70467e-163	3.86815e-164	-7.2195e-163	3.63337e-163	-1.04911e-163	4.75683e-163	1.25338e-162	1.74959e-163	5.43098e-163	-2.22427e-163	1.03887e-162	-9.68276e-163	-1.51468e-163	0
3.8137e-163	3.43297e-163	-5.57304e-163	-3.92496e-165	3.94465e-163	-4.12373e-164	-1.35692e-162	1.68224e-163	-1.05946e-163	-3.46683e-164	5.14489e-163	-5.11449e-163	2.22931e-163	-3.58034e-163	1.35361e-162	-1.1665e-163	9.19987e-164	1.70467e-163	3.86815e-164	-7.2195e-163	3.63337e-163	-1.04911e-163	4.75683e-163	1.25338e-162	1.74959e-163	5.43098e-163	-2.22427e-163	1.03887e-162	-9.68276e-163	-1.51468e-163	0
3.8137e-163	3.43297e-163	-5.57304e-163	-3.92496e-165	3.94465e-163	-4.12373e-164	-1.35692e-162	1.68224e-163	-1.05946e-163	-3.46683e-164	5.14489e-163	-5.11449e-163	2.22931e-163	-3.58034e-163	1.35361e-162	-1.1665e-163	9.19987e-164	1.70467e-163	3.86815e-164	-7.2195e-163	3.63337e-163	-1.04911e-163	4.75683e-163	1.25338e-162	1.74959e-163	5.43098e-163	-2.22427e-163	1.03887e-162	-9.68276e-163	-1.51468e-163	0
3.8137e-163	3.43297e-163	-5.57304e-163	-3.92496e-165	3.94465e-163	-4.12373e-164	-1.35692e-162	1.68224e-163	-1.05946e-163	-3.46683e-164	5.14489e-163	-5.11449e-163	2.22931e-163	-3.58034e-163	1.35361e-162	-1.1665e-163	9.19987e-164	1.70467e-163	3.86815e-164	-7.2195e-163	3.63337e-163	-1.04911e-163	4.75683e-163	1.25338e-162	1.74959e-163	5.43098e-163	-2.22427e-163	1.03887e-162	-9.68276e-163	-1.51468e-163	0
3.8137e-163	3.43297e-163	-5.57304e-163	-3.92496e-165	3.94465e-163	-4.12373e-164	-1.35692e-162	1.68224e-163	-1.05946e-163	-3.46683e-164	5.14489e-163	-5.11449e-163	2.22931e-163	-3.58034e-163	1.35361e-162	-1.1665e-163	9.19987e-164	1.70467e-163	3.86815e-164	-7.2195e-163	3.63337e-163	-1.04911e-163	4.75683e-163	1.25338e-162	1.74959e-163	5.43098e-163	-2.22427e-163	1.03887e-162	-9.68276e-163	-1.51468e-163	0
3.8137e-163	3.43297e-163	-5.57304e-163	-3.92496e-165	3.94465e-163	-4.12373e-164	-1.35692e-162	1.68224e-163	-1.05946e-163	-3.46683e-164	5.14489e-163	-5.11449e-163	2.22931e-163	-3.58034e-163	1.35361e-162	-1.1665e-163	9.19987e-164	1.70467e-163	3.86815e-164	-7.2195e-163	3.63337e-163	-1.04911e-163	4.75683e-163	1.25338e-162	1.74959e-163	5.43098e-163	-2.22427e-163	1.03887e-162	-9.68276e-163	-1.51468e-163	0
3.8137e-163	3.43297e-163	-5.57304e-163	-3.92496e-165	3.94465e-163	-4.12373e-164	-1.35692e-162	1.68224e-163	-1.05946e-163	-3.46683e-164	5.14489e-163	-5.11449e-163	2.22931e-163	-3.58034e-163	1.35361e-162	-1.1665e-163	9.19987e-164	1.70467e-163	3.86815e-164	-7.2195e-163	3.63337e-163	-1.04911e-163	4.75683e-163	1.25338e-162	1.74959e-163	5.43098e-163	-2.22427e-163	1.03887e-162	-9.68276e-163	-1.51468e-163	0
3.8137e-163	3.43297e-163	-5.57304e-163	-3.92496e-165	3.94465e-163	-4.12373e-164	-1.35692e-162	1.68224e-163	-1.05946e-163	-3.46683e-164	5.14489e-163	-5.11449e-163	2.22931e-163	-3.58034e-163	1.35361e-162	-1.1665e-163	9.19987e-164	1.70467e-163	3.86815e-164	-7.2195e-163	3.63337e-163	-1.04911e-163	4.75683e-163	1.25338e-162	1.74959e-163	5.43098e-163	-2.22427e-163	1.03887e-162	-9.68276e-163	-1.51468e-163	0
3.8137e-163	3.43297e-163	-5.57304e-163	-3.92496e-165	3.94465e-163	-4.12373e-164	-1.35692e-162	1.68224e-163	-1.05946e-163	-3.46683e-164	5.14489e-163	-5.11449e-163	2.22931e-163	-3.58034e-163	1.35361e-162	-1.1665e-163	9.19987e-164	1.70467e-163	3.86815e-164	-7.2195e-163	3.63337e-163	-1.04911e-163	4.75683e-163	1.25338e-162	1.74959e-163	5.43098e-163	-2.22427e-163	1.03887e-162	-9.68276e-163	-1.51468e-163	0
3.8137e-163	3.43297e-163	-5.57304e-163	-3.92496e-165	3.94465e-163	-4.12373e-164	-1.35692e-162	1.68224e-163	-1.05946e-163	-3.46683e-164	5.14489e-163	-5.11449e-163	2.22931e-163	-3.58034e-163	1.35361e-162	-1.1665e-163	9.19987e-164	1.70467e-163	3.86815e-164	-7.2195e-163	3.63337e-163	-1.04911e-163	4.75683e-163	1.25338e-162	1.74959e-163	5.43098e-163	-2.22427e-163	1.03887e-162	-9.68276e-163	-1.51468e-163	0
3.8137e-163	3.43297e-163	-5.57304e-163	-3.92496e-165	3.94465e-163	-4.12373e-164	-1.35692e-162	1.68224e-163	-1.05946e-163	-3.46683e-164	5.14489e-163	-5.11449e-163	2.22931e-163	-3.58034e-163	1.35361e-162	-1.1665e-163	9.19987e-164	1.70467e-163	3.86815e-164	-7.2195e-163	3.63337e-163	-1.04911e-163	4.75683e-163	1.25338e-162	1.74959e-163	5.43098e-163	-2.22427e-163	1.03887e-162	-9.68276e-163	-1.51468e-163	0
3.8137e-163	3.43297e-163	-5.57304e-163	-3.92496e-165	3.94465e-163	-4.12373e-164	-1.35692e-162	1.68224e-163	-1.05946e-163	-3.46683e-164	5.14489e-163	-5.11449e-163	2.22931e-163	-3.58034e-163	1.35361e-162	-1.1665e-163	9.19987e-164	1.70467e-163	3.86815e-164	-7.2195e-163	3.63337e-163	-1.04911e-163	4.75683e-163	1.25338e-162	1.74959e-163	5.43098e-163	-2.22427e-163	1.03887e-162	-9.68276e-163	-1.51468e-163	0
3.8137e-163	3.43297e-163	-5.57304e-163	-3.92496e-165	3.94465e-163	-4.12373e-164	-1.35692e-162	1.68224e-163	-1.05946e-163	-3.46683e-164	5.14489e-163	-5.11449e-163	2.22931e-163	-3.58034e-163	1.35361e-162	-1.1665e-163	9.19987e-164	1.70467e-163	3.86815e-164	-7.2195e-163	3.63337e-163	-1.04911e-163	4.75683e-163	1.25338e-162	1.74959e-163	5.43098e-163	-2.22427e-163	1.03887e-162	-9.68276e-163	-1.51468e-163	0
3.8137e-163	3.43297e-163	-5.57304e-163	-3.92496e-165	3.94465e-163	-4.12373e-164	-1.35692e-162	1.68224e-163	-1.05946e-163	-3.46683e-164	5.14489e-163	-5.11449e-163	2.22931e-163	-3.58034e-163	1.35361e-162	-1.1665e-163	9.19987e-164	1.70467e-163	3.86815e-164	-7.2195e-163	3.63337e-163	-1.04911e-163	4.75683e-163	1.25338e-162	1.74959e-163	5.43098e-163	-2.22427e-163	1.03887e-162	-9.68276e-163	-1.51468e-163	0
3.8137e-163	3.43297e-163	-5.57304e-163	-3.92496e-165	3.94465e-163	-4.12373e-164	-1.35692e-162	1.68224e-163	-1.05946e-163	-3.46683e-164	5.14489e-163	-5.11449e-163	2.22931e-163	-3.58034e-163	1.35361e-162	-1.1665e-163	9.19987e-164	1.70467e-163	3.86815e-164	-7.2195e-163	3.63337e-163	-1.04911e-163	4.75683e-163	1.25338e-162	1.74959e-163	5.43098e-163	-2.22427e-163	1.03887e-162	-9.68276e-163	-1.51468e-163	0
3.8137e-163	3.43297e-163	-5.57304e-163	-3.92496e-165	3.94465e-163	-4.12373e-164	-1.35692e-162	1.68224e-163	-1.05946e-163	-3.46683e-164	5.14489e-163	-5.11449e-163	2.22931e-163	-3.58034e-163	1.35361e-162	-1.1665e-163	9.19987e-164	1.70467e-163	3.86815e-164	-7.2195e-163	3.63337e-163	-1.04911e-163	4.75683e-163	1.25338e-162	1.74959e-163	5.43098e-163	-2.22427e-163	1.03887e-162	-9.68276e-163	-1.51468e-163	0
3.8137e-163	3.43297e-163	-5.57304e-163	-3.92496e-165	3.94465e-163	-4.12373e-164	-1.35692e-162	1.68224e-163	-1.05946e-163	-3.46683e-164	5.14489e-163	-5.11449e-163	2.22931e-163	-3.58034e-163	1.35361e-162	-1.1665e-163	9.19987e-164	1.70467e-163	3.86815e-164	-7.2195e-163	3.63337e-163	-1.04911e-163	4.75683e-163	1.25338e-162	1.74959e-163	5.43098e-163	-2.22427e-163	1.03887e-162	-9.68276e-163	-1.51468e-163	0
3.8137e-163	3.43297e-163	-5.57304e-163	-3.92496e-165	3.94465e-163	-4.12373e-164	-1.35692e-162	1.68224e-163	-1.05946e-163	-3.46683e-164	5.14489e-163	-5.11449e-163	2.22931e-163	-3.58034e-163	1.35361e-162	-1.1665e-163	9.19987e-164	1.70467e-163	3.86815e-164	-7.2195e-163	3.63337e-163	-1.04911e-163	4.75683e-163	1.25338e-162	1.74959e-163	5.43098e-163	-2.22427e-163	1.03887e-162	-9.68276e-163	-1.51468e-163	0
3.8137e-163	3.43297e-163	-5.57304e-163	-3.92496e-165	3.94465e-163	-4.12373e-164	-1.35692e-162	1.68224e-163	-1.05946e-163	-3.46683e-164	5.14489e-163	-5.11449e-163	2.22931e-163	-3.58034e-163	1.35361e-162	-1.1665e-163	9.19987e-164	1.70467e-163	3.86815e-164	-7.2195e-163	3.63337e-163	-1.04911e-163	4.75683e-163	1.25338e-162	1.74959e-163	5.43098e-163	-2.22427e-163	1.03887e-162	-9.68276e-163	-1.51468e-163	0
3.8137e-163	3.43297e-163	-5.57304e-163	-3.92496e-165	3.94465e-163	-4.12373e-164	-1.35692e-162	1.68224e-163	-1.05946e-163	-3.46683e-164	5.14489e-163	-5.11449e-163	2.22931e-163	-3.58034e-163	1.35361e-162	-1.1665e-163	9.19987e-164	1.70467e-163	3.86815e-164	-7.2195e-163	3.63337e-163	-1.04911e-163	4.75683e-163	1.25338e-162	1.74959e-163	5.43098e-163	-2.22427e-163	1.03887e-162	-9.68276e-163	-1.51468e-163	0
3.8137e-163	3.43297e-163	-5.57304e-163	-3.92496e-165	3.94465e-163	-4.12373e-164	-1.35692e-162	1.68224e-163	-1.05946e-163	-3.46683e-164	5.14489e-163	-5.11449e-163	2.22931e-163	-3.58034e-163	1.35361e-162	-1.1665e-163	9.19987e-164	1.70467e-163	3.86815e-164	-7.2195e-163	3.63337e-163	-1.04911e-163	4.75683e-163	1.25338e-162	1.74959e-163	5.43098e-163	-2.22427e-163	1.03887e-162	-9.68276e-163	-1.51468e-163	0
3.8137e-163	3.43297e-163	-5.57304e-163	-3.92496e-165	3.94465e-163	-4.12373e-164	-1.35692e-162	1.68224e-163	-1.05946e-163	-3.46683e-164	5.14489e-163	-5.11449e-163	2.22931e-163	-3.58034e-163	1.35361e-162	-1.1665e-163	9.19987e-164	1.70467e-163	3.86815e-164	-7.2195e-163	3.63337e-163	-1.04911e-163	4.75683e-163	1.25338e-162	1.74959e-163	5.43098e-163	-2.22427e-163	1.03887e-162	-9.68276e-163	-1.51468e-163	0
3.8137e-163	3.43297e-163	-5.57304e-163	-3.92496e-165	3.94465e-163	-4.12373e-164	-1.35692e-162	1.68224e-163	-1.05946e-163	-3.46683e-164	5.14489e-163	-5.11449e-163	2.22931e-163	-3.58034e-163	1.35361e-162	-1.1665e-163	9.19987e-164	1.70467e-163	3.86815e-164	-7.2195e-163	3.63337e-163	-1.04911e-163	4.75683e-163	1.25338e-162	1.74959e-163	5.43098e-163	-2.22427e-163	1.03887e-162	-9.68276e-163	-1.51468e-163	0
3.8137e-163	3.43297e-163	-5.57304e-163	-3.92496e-165	3.94465e-163	-4.12373e-164	-1.35692e-162	1.68224e-163	-1.05946e-163	-3.46683e-164	5.14489e-163	-5.11449e-163	2.22931e-163	-3.58034e-163	1.35361e-162	-1.1665e-163	9.19987e-164	1.70467e-163	3.86815e-164	-7.2195e-163	3.63337e-163	-1.04911e-163	4.75683e-163	1.25338e-162	1.74959e-163	5.43098e-163	-2.22427e-163	1.03887e-162	-9.68276e-163	-1.51468e-163	0
3.8137e-163	3.43297e-163	-5.57304e-163	-3.92496e-165	3.94465e-163	-4.12373e-164	-1.35692e-162	1.68224e-163	-1.05946e-163	-3.46683e-164	5.14489e-163	-5.11449e-163	2.22931e-163	-3.58034e-163	1.35361e-162	-1.1665e-163	9.19987e-164	1.70467e-163	3.86815e-164	-7.2195e-163	3.63337e-163	-1.04911e-163	4.75683e-163	1.25338e-162	1.74959e-163	5.43098e-163	-2.22427e-163	1.03887e-162	-9.68276e-163	-1.51468e-163	0
3.8137e-163	3.43297e-163	-5.57304e-163	-3.92496e-165	3.94465e-163	-4.12373e-164	-1.35692e-162	1.68224e-163	-1.05946e-163	-3.46683e-164	5.14489e-163	-5.11449e-163	2.22931e-163	-3.58034e-163	1.35361e-162	-1.1665e-163	9.19987e-164	1.70467e-163	3.86815e-164	-7.2195e-163	3.63337e-163	-1.04911e-163	4.75683e-163	1.25338e-162	1.74959e-163	5.43098e-163	-2.22427e-163	1.03887e-162	-9.68276e-163	-1.51468e-163	0
3.8137e-163	3.43297e-163	-5.57304e-163	-3.92496e-165	3.94465e-163	-4.12373e-164	-1.35692e-162	1.68224e-163	-1.05946e-163	-3.46683e-164	5.14489e-163	-5.11449e-163	2.22931e-163	-3.58034e-163	1.35361e-162	-1.1665e-163	9.19987e-164	1.70467e-163	3.86815e-164	-7.2195e-163	3.63337e-163	-1.04911e-163	4.75683e-163	1.25338e-162	1.74959e-163	5.43098e-163	-2.22427e-163	1.03887e-162	-9.68276e-163	-1.51468e-163	0
3.8137e-163	3.43297e-163	-5.57304e-163	-3.92496e-165	3.94465e-163	-4.12373e-164	-1.35692e-162	1.68224e-163	-1.05946e-163	-3.46683e-164	5.14489e-163	-5.11449e-163	2.22931e-163	-3.58034e-163	1.35361e-162	-1.1665e-163	9.19987e-164	1.70467e-163	3.86815e-164	-7.2195e-163	3.63337e-163	-1.04911e-163	4.75683e-163	1.25338e-162	1.74959e-163	5.43098e-163	-2.22427e-163	1.03887e-162	-9.68276e-163	-1.51468e-163	0
3.8137e-163	3.43297e-163	-5.57304e-163	-3.92496e-165	3.94465e-163	-4.12373e-164	-1.35692e-162	1.68224e-163	-1.05946e-163	-3.46683e-164	5.14489e-163	-5.11449e-163	2.22931e-163	-3.58034e-163	1.35361e-162	-1.1665e-163	9.19987e-164	1.70467e-163	3.86815e-164	-7.2195e-163	3.63337e-163	-1.04911e-163	4.75683e-163	1.25338e-162	1.74959e-163	5.43098e-163	-2.22427e-163	1.03887e-162	-9.68276e-163	-1.51468e-163	0
3.8137e-163	3.43297e-163	-5.57304e-163	-3.92496e-165	3.94465e-163	-4.12373e-164	-1.35692e-162	1.68224e-163	-1.05946e-163	-3.46683e-164	5.14489e-163	-5.11449e-163	2.22931e-163	-3.58034e-163	1.35361e-162	-1.1665e-163	9.19987e-164	1.70467e-163	3.86815e-164	-7.2195e-163	3.63337e-163	-1.04911e-163	4.75683e-163	1.25338e-162	1.74959e-163	5.43098e-163	-2.22427e-163	1.03887e-162	-9.68276e-163	-1.51468e-163	0
3.8137e-163	3.43297e-163	-5.57304e-163	-3.92496e-165	3.94465e-163	-4.12373e-164	-1.35692e-162	1.68224e-163	-1.05946e-163	-3.46683e-164	5.14489e-163	-5.11449e-163	2.22931e-163	-3.58034e-163	1.35361e-162	-1.1665e-163	9.19987e-164	1.70467e-163	3.86815e-164	-7.2195e-163	3.63337e-163	-1.04911e-163	4.75683e-163	1.25338e-162	1.74959e-163	5.43098e-163	-2.22427e-163	1.03887e-162	-9.68276e-163	-1.51468e-163	0
3.8137e-163	3.43297e-163	-5.57304e-163	-3.92496e-165	3.94465e-163	-4.12373e-164	-1.35692e-162	1.68224e-163	-1.05946e-163	-3.46683e-164	5.14489e-163	-5.11449e-163	2.22931e-163	-3.58034e-163	1.35361e-162	-1.1665e-163	9.19987e-164	1.70467e-163	3.86815e-164	-7.2195e-163	3.63337e-163	-1.04911e-163	4.75683e-163	1.25338e-162	1.74959e-163	5.43098e-163	-2.22427e-163	1.03887e-162	-9.68276e-163	-1.51468e-163	0
3.8137e-163	3.43297e-163	-5.57304e-163	-3.92496e-165	3.94465e-163	-4.12373e-164	-1.35692e-162	1.68224e-163	-1.05946e-163	-3.46683e-164	5.14489e-163	-5.11449e-163	2.22931e-163	-3.58034e-163	1.35361e-162	-1.1665e-163	9.19987e-164	1.70467e-163	3.86815e-164	-7.2195e-163	3.63337e-163	-1.04911e-163	4.75683e-163	1.25338e-162	1.74959e-163	5.43098e-163	-2.22427e-163	1.03887e-162	-9.68276e-163	-1.51468e-163	0
3.8137e-163	3.43297e-163	-5.57304e-163	-3.92496e-165	3.94465e-163	-4.12373e-164	-1.35692e-162	1.68224e-163	-1.05946e-163	-3.46683e-164	5.14489e-163	-5.11449e-163	2.22931e-163	-3.58034e-163	1.35361e-162	-1.1665e-163	9.19987e-164	1.70467e-163	3.86815e-164	-7.2195e-163	3.63337e-163	-1.04911e-163	4.75683e-163	1.25338e-162	1.74959e-163	5.43098e-163	-2.22427e-163	1.03887e-162	-9.68276e-163	-1.51468e-163	0
3.8137e-163	3.43297e-163	-5.57304e-163	-3.92496e-165	3.94465e-163	-4.12373e-164	-1.35692e-162	1.68224e-163	-1.05946e-163	-3.46683e-164	5.14489e-163	-5.11449e-163	2.22931e-163	-3.58034e-163	1.35361e-162	-1.1665e-163	9.19987e-164	1.70467e-163	3.86815e-164	-7.2195e-163	3.63337e-163	-1.04911e-163	4.75683e-163	1.25338e-162	1.74959e-163	5.43098e-163	-2.22427e-163	1.03887e-162	-9.68276e-163	-1.51468e-163	0
3.8137e-163	3.43297e-163	-5.57304e-163	-3.92496e-165	3.94465e-163	-4.12373e-164	-1.35692e-162	1.68224e-163	-1.05946e-163	-3.46683e-164	5.14489e-163	-5.11449e-163	2.22931e-163	-3.58034e-163	1.35361e-162	-1.1665e-163	9.19987e-164	1.70467e-163	3.86815e-164	-7.2195e-163	3.63337e-163	-1.04911e-163	4.75683e-163	1.25338e-162	1.74959e-163	5.43098e-163	-2.22427e-163	1.03887e-162	-9.68276e-163	-1.51468e-163	0
3.8137e-163	3.43297e-163	-5.57304e-163	-3.92496e-165	3.94465e-163	-4.12373e-164	-1.35692e-162	1.68224e-163	-1.05946e-163	-3.46683e-164	5.14489e-163	-5.11449e-163	2.22931e-163	-3.58034e-163	1.35361e-162	-1.1665e-163	9.19987e-164	1.70467e-163	3.86815e-164	-7.2195e-163	3.63337e-163	-1.04911e-163	4.75683e-163	1.25338e-162	1.74959e-163	5.43098e-163	-2.22427e-163	1.03887e-162	-9.68276e-163	-1.51468e-163	0
3.8137e-163	3.43297e-163	-5.57304e-163	-3.92496e-165	3.94465e-163	-4.12373e-164	-1.35692e-162	1.68224e-163	-1.05946e-163	-3.46683e-164	5.14489e-163	-5.11449e-163	2.22931e-163	-3.58034e-163	1.35361e-162	-1.1665e-163	9.19987e-164	1.70467e-163	3.86815e-164	-7.2195e-163	3.63337e-163	-1.04911e-163	4.75683e-163	1.25338e-162	1.74959e-163	5.43098e-163	-2.22427e-163	1.03887e-162	-9.68276e-163	-1.51468e-163	0
3.8137e-163	3.43297e-163	-5.57304e-163	-3.92496e-165	3.94465e-163	-4.12373e-164	-1.35692e-162	1.68224e-163	-1.05946e-163	-3.46683e-164	5.14489e-163	-5.11449e-163	2.22931e-163	-3.58034e-163	1.35361e-162	-1.1665e-163	9.19987e-164	1.70467e-163	3.86815e-164	-7.2195e-163	3.63337e-163	-1.04911e-163	4.75683e-163	1.25338e-162	1.74959e-163	5.43098e-163	-2.22427e-163	1.03887e-162	-9.68276e-163	-1.51468e-163	0
3.8137e-163	3.43297e-163	-5.57304e-163	-3.92496e-165	3.94465e-163	-4.12373e-164	-1.35692e-162	1.68224e-163	-1.05946e-163	-3.46683e-164	5.14489e-163	-5.11449e-163	2.22931e-163	-3.58034e-163	1.35361e-162	-1.1665e-163	9.19987e-164	1.70467e-163	3.86815e-164	-7.2195e-163	3.63337e-163	-1.04911e-163	4.75683e-163	1.25338e-162	1.74959e-163	5.43098e-163	-2.22427e-163	1.03887e-162	-9.68276e-163	-1.51468e-163	0
3.8137e-163	3.43297e-163	-5.57304e-163	-3.92496e-165	3.94465e-163	-4.12373e-164	-1.35692e-162	1.68224e-163	-1.05946e-163	-3.46683e-164	5.14489e-163	-5.11449e-163	2.22931e-163	-3.58034e-163	1.35361e-162	-1.1665e-163	9.19987e-164	1.70467e-163	3.86815e-164	-7.2195e-163	3.63337e-163	-1.04911e-163	4.75683e-163	1.25338e-162	1.74959e-163	5.43098e-163	-2.22427e-163	1.03887e-162	-9.68276e-163	-1.51468e-163	0
3.8137e-163	3.43297e-163	-5.57304e-163	-3.92496e-165	3.94465e-163	-4.12373e-164	-1.35692e-162	1.68224e-163	-1.05946e-163	-3.46683e-164	5.14489e-163	-5.11449e-163	2.22931e-163	-3.58034e-163	1.35361e-162	-1.1665e-163	9.19987e-164	1.70467e-163	3.86815e-164	-7.2195e-163	3.63337e-163	-1.04911e-163	4.75683e-163	1.25338e-162	1.74959e-163	5.43098e-163	-2.22427e-163	1.03887e-162	-9.68276e-163	-1.51468e-163	0
3.8137e-163	3.43297e-163	-5.57304e-163	-3.92496e-165	3.94465e-163	-4.12373e-164	-1.35692e-162	1.68224e-163	-1.05946e-163	-3.46683e-164	5.14489e-163	-5.11449e-163	2.22931e-163	-3.58034e-163	1.35361e-162	-1.1665e-163	9.19987e-164	1.70467e-163	3.86815e-164	-7.2195e-163	3.63337e-163	-1.04911e-163	4.75683e-163	1.25338e-162	1.74959e-163	5.43098e-163	-2.22427e-163	1.03887e-162	-9.68276e-163	-1.51468e-163	0
3.8137e-163	3.43297e-163	-5.57304e-163	-3.92496e-165	3.94465e-163	-4.12373e-164	-1.35692e-162	1.68224e-163	-1.05946e-163	-3.46683e-164	5.14489e-163	-5.11449e-163	2.22931e-163	-3.58034e-163	1.35361e-162	-1.1665e-163	9.19987e-164	1.70467e-163	3.86815e-164	-7.2195e-163	3.63337e-163	-1.04911e-163	4.75683e-163	1.25338e-162	1.74959e-163	5.43098e-163	-2.22427e-163	1.03887e-162	-9.68276e-163	-1.51468e-163	0
3.8137e-163	3.43297e-163	-5.57304e-163	-3.92496e-165	3.94465e-163	-4.12373e-164	-1.35692e-162	1.68224e-163	-1.05946e-163	-3.46683e-164	5.14489e-163	-5.11449e-163	2.22931e-163	-3.58034e-163	1.35361e-162	-1.1665e-163	9.19987e-164	1.70467e-163	3.86815e-164	-7.2195e-163	3.63337e-163	-1.04911e-163	4.75683e-163	1.25338e-162	1.74959e-163	5.43098e-163	-2.22427e-163	1.03887e-162	-9.68276e-163	-1.51468e-163	0
3.8137e-163	3.43297e-163	-5.57304e-163	-3.92496e-165	3.94465e-163	-4.12373e-164	-1.35692e-162	1.68224e-163	-1.05946e-163	-3.46683e-164	5.14489e-163	-5.11449e-163	2.22931e-163	-3.58034e-163	1.35361e-162	-1.1665e-163	9.19987e-164	1.70467e-163	3.86815e-164	-7.2195e-163	3.63337e-163	-1.04911e-163	4.75683e-163	1.25338e-162	1.74959e-163	5.43098e-163	-2.22427e-163	1.03887e-162	-9.68276e-163	-1.51468e-163	0
3.8137e-163	3.43297e-163	-5.57304e-163	-3.92496e-165	3.94465e-163	-4.12373e-164	-1.35692e-162	1.68224e-163	-1.05946e-163	-3.46683e-164	5.14489e-163	-5.11449e-163	2.22931e-163	-3.58034e-163	1.35361e-162	-1.1665e-163	9.19987e-164	1.70467e-163	3.86815e-164	-7.2195e-163	3.63337e-163	-1.04911e-163	4.75683e-163	1.25338e-162	1.74959e-163	5.43098e-163	-2.22427e-163	1.03887e-162	-9.68276e-163	-1.51468e-163	0
3.8137e-163	3.43297e-163	-5.57304e-163	-3.92496e-165	3.94465e-163	-4.12373e-164	-1.35692e-162	1.68224e-163	-1.05946e-163	-3.46683e-164	5.14489e-163	-5.11449e-163	2.22931e-163	-3.58034e-163	1.35361e-162	-1.1665e-163	9.19987e-164	1.70467e-163	3.86815e-164	-7.2195e-163	3.63337e-163	-1.04911e-163	4.75683e-163	1.25338e-162	1.74959e-163	5.43098e-163	-2.22427e-163	1.03887e-162	-9.68276e-163	-1.51468e-163	0
3.8137e-163	3.43297e-163	-5.57304e-163	-3.92496e-165	3.94465e-163	-4.12373e-164	-1.35692e-162	1.68224e-163	-1.05946e-163	-3.46683e-164	5.14489e-163	-5.11449e-163	2.22931e-163	-3.58034e-163	1.35361e-162	-1.1665e-163	9.19987e-164	1.70467e-163	3.86815e-164	-7.2195e-163	3.63337e-163	-1.04911e-163	4.75683e-163	1.25338e-162	1.74959e-163	5.43098e-163	-2.22427e-163	1.03887e-162	-9.68276e-163	-1.51468e-163	0
3.8137e-163	3.43297e-163	-5.57304e-163	-3.92496e-165	3.94465e-163	-4.12373e-164	-1.35692e-162	1.68224e-163	-1.05946e-163	-3.46683e-164	5.14489e-163	-5.11449e-163	2.22931e-163	-3.58034e-163	1.35361e-162	-1.1665e-163	9.19987e-164	1.70467e-163	3.86815e-164	-7.2195e-163	3.63337e-163	-1.04911e-163	4.75683e-163	1.25338e-162	1.74959e-163	5.43098e-163	-2.22427e-163	1.03887e-162	-9.68276e-163	-1.51468e-163	0
3.8137e-163	3.43297e-163	-5.57304e-163	-3.92496e-165	3.94465e-163	-4.12373e-164	-1.35692e-162	1.68224e-163	-1.05946e-163	-3.46683e-164	5.14489e-163	-5.11449e-163	2.22931e-163	-3.58034e-163	1.35361e-162	-1.1665e-163	9.19987e-164	1.70467e-163	3.86815e-164	-7.2195e-163	3.63337e-163	-1.04911e-163	4.75683e-163	1.25338e-162	1.74959e-163	5.43098e-163	-2.22427e-163	1.03887e-162	-9.68276e-163	-1.51468e-163	0
3.8137e-163	3.43297e-163	-5.57304e-163	-3.92496e-165	3.94465e-163	-4.12373e-164	-1.35692e-162	1.68224e-163	-1.05946e-163	-3.46683e-164	5.14489e-163	-5.11449e-163	2.22931e-163	-3.58034e-163	1.35361e-162	-1.1665e-163	9.19987e-164	1.70467e-163	3.86815e-164	-7.2195e-163	3.63337e-163	-1.04911e-163	4.75683e-163	1.25338e-162	1.74959e-163	5.43098e-163	-2.22427e-163	1.03887e-162	-9.68276e-163	-1.51468e-163	0
3.8137e-163	3.43297e-163	-5.57304e-163	-3.92496e-165	3.94465e-163	-4.12373e-164	-1.35692e-162	1.68224e-163	-1.05946e-163	-3.46683e-164	5.14489e-163	-5.11449e-163	2.22931e-163	-3.58034e-163	1.35361e-162	-1.1665e-163	9.19987e-164	1.70467e-163	3.86815e-164	-7.2195e-163	3.63337e-163	-1.04911e-163	4.75683e-163	1.25338e-162	1.74959e-163	5.43098e-163	-2.22427e-163	1.03887e-162	-9.68276e-163	-1.51468e-163	0
3.8137e-163	3.43297e-163	-5.57304e-163	-3.92496e-165	3.94465e-163	-4.12373e-164	-1.35692e-162	1.68224e-163	-1.05946e-163	-3.46683e-164	5.14489e-163	-5.11449e-163	2.22931e-163	-3.58034e-163	1.35361e-162	-1.1665e-163	9.19987e-164	1.70467e-163	3.86815e-164	-7.2195e-163	3.63337e-163	-1.04911e-163	4.75683e-163	1.25338e-162	1.74959e-163	5.43098e-163	-2.22427e-163	1.03887e-162	-9.68276e-163	-1.51468e-163	0
3.8137e-163	3.43297e-163	-5.57304e-163	-3.92496e-165	3.94465e-163	-4.12373e-164	-1.35692e-162	1.68224e-163	-1.05946e-163	-3.46683e-164	5.14489e-163	-5.11449e-163	2.22931e-163	-3.58034e-163	1.35361e-162	-1.1665e-163	9.19987e-164	1.70467e-163	3.86815e-164	-7.2195e-163	3.63337e-163	-1.04911e-163	4.75683e-163	1.25338e-162	1.74959e-163	5.43098e-163	-2.22427e-163	1.03887e-162	-9.68276e-163	-1.51468e-163	0
3.8137e-163	3.43297e-163	-5.57304e-163	-3.92496e-165	3.94465e-163	-4.12373e-164	-1.35692e-162	1.68224e-163	-1.05946e-163	-3.46683e-164	5.14489e-163	-5.11449e-163	2.22931e-163	-3.58034e-163	1.35361e-162	-1.1665e-163	9.19987e-164	1.70467e-163	3.86815e-164	-7.2195e-163	3.63337e-163	-1.04911e-163	4.75683e-163	1.25338e-162	1.74959e-163	5.43098e-163	-2.22427e-163	1.03887e-162	-9.68276e-163	-1.51468e-163	0
3.8137e-163	3.43297e-163	-5.57304e-163	-3.92496e-165	3.94465e-163	-4.12373e-164	-1.35692e-162	1.68224e-163	-1.05946e-163	-3.46683e-164	5.14489e-163	-5.11449e-163	2.22931e-163	-3.58034e-163	1.35361e-162	-1.1665e-163	9.19987e-164	1.70467e-163	3.86815e-164	-7.2195e-163	3.63337e-163	-1.04911e-163	4.75683e-163	1.25338e-162	1.74959e-163	5.43098e-163	-2.22427e-163	1.03887e-162	-9.68276e-163	-1.51468e-163	0
3.8137e-163	3.43297e-163	-5.57304e-163	-3.92496e-165	3.94465e-163	-4.12373e-164	-1.35692e-162	1.68224e-163	-1.05946e-163	-3.46683e-164	5.14489e-163	-5.11449e-163	2.22931e-163	-3.58034e-163	1.35361e-162	-1.1665e-163	9.19987e-164	1.70467e-163	3.86815e-164	-7.2195e-163	3.63337e-163	-1.04911e-163	4.75683e-163	1.25338e-162	1.74959e-163	5.43098e-163	-2.22427e-163	1.03887e-162	-9.68276e-163	-1.51468e-163	0
3.8137e-163	3.43297e-163	-5.57304e-163	-3.92496e-165	3.94465e-163	-4.12373e-164	-1.35692e-162	1.68224e-163	-1.05946e-163	-3.46683e-164	5.14489e-163	-5.11449e-163	2.22931e-163	-3.58034e-163	1.35361e-162	-1.1665e-163	9.19987e-164	1.70467e-163	3.86815e-164	-7.2195e-163	3.63337e-163	-1.04911e-163	4.75683e-163	1.25338e-162	1.74959e-163	5.43098e-163	-2.22427e-163	1.03887e-162	-9.68276e-163	-1.51468e-163	0
3.8137e-163	3.43297e-163	-5.57304e-163	-3.92496e-165	3.94465e-163	-4.12373e-164	-1.35692e-162	1.68224e-163	-1.05946e-163	-3.46683e-164	5.14489e-163	-5.11449e-163	2.22931e-163	-3.58034e-163	1.35361e-162	-1.1665e-163	9.19987e-164	1.70467e-163	3.86815e-164	-7.2195e-163	3.63337e-163	-1.04911e-163	4.75683e-163	1.25338e-162	1.74959e-163	5.43098e-163	-2.22427e-163	1.03887e-162	-9.68276e-163	-1.51468e-163	0
3.8137e-163	3.43297e-163	-5.57304e-163	-3.92496e-165	3.94465e-163	-4.12373e-164	-1.35692e-162	1.68224e-163	-1.05946e-163	-3.46683e-164	5.14489e-163	-5.11449e-163	2.22931e-163	-3.58034e-163	1.35361e-162	-1.1665e-163	9.19987e-164	1.70467e-163	3.86815e-164	-7.2195e-163	3.63337e-163	-1.04911e-163	4.75683e-163	1.25338e-162	1.74959e-163	5.43098e-163	-2.22427e-163	1.03887e-162	-9.68276e-163	-1.51468e-163	0
3.8137e-163	3.43297e-163	-5.57304e-163	-3.92496e-165	3.94465e-163	-4.12373e-164	-1.35692e-162	1.68224e-163	-1.05946e-163	-3.46683e-164	5.14489e-163	-5.11449e-163	2.22931e-163	-3.58034e-163	1.35361e-162	-1.1665e-163	9.19987e-164	1.70467e-163	3.86815e-164	-7.2195e-163	3.63337e-163	-1.04911e-163	4.75683e-163	1.25338e-162	1.74959e-163	5.43098e-163	-2.22427e-163	1.03887e-162	-9.68276e-163	-1.51468e-163	0
3.8137e-163	3.43297e-163	-5.57304e-163	-3.92496e-165	3.94465e-163	-4.12373e-164	-1.35692e-162	1.68224e-163	-1.05946e-163	-3.46683e-164	5.14489e-163	-5.11449e-163	2.22931e-163	-3.58034e-163	1.35361e-162	-1.1665e-163	9.19987e-164	1.70467e-163	3.86815e-164	-7.2195e-163	3.63337e-163	-1.04911e-163	4.75683e-163	1.25338e-162	1.74959e-163	5.43098e-163	-2.22427e-163	1.03887e-162	-9.68276e-163	-1.51468e-163	0
3.8137e-163	3.43297e-163	-5.57304e-163	-3.92496e-165	3.94465e-163	-4.12373e-164	-1.35692e-162	1.68224e-163	-1.05946e-163	-3.46683e-164	5.14489e-163	-5.11449e-163	2.22931e-163	-3.58034e-163	1.35361e-162	-1.1665e-163	9.19987e-164	1.70467e-163	3.86815e-164	-7.2195e-163	3.63337e-163	-1.04911e-163	4.75683e-163	1.25338e-162	1.74959e-163	5.43098e-163	-2.22427e-163	1.03887e-162	-9.68276e-163	-1.51468e-163	0
3.8137e-163	3.43297e-163	-5.57304e-163	-3.92496e-165	3.94465e-163	-4.12373e-164	-1.35692e-162	1.68224e-163	-1.05946e-163	-3.46683e-164	5.14489e-163	-5.11449e-163	2.22931e-163	-3.58034e-163	1.35361e-162	-1.1665e-163	9.19987e-164	1.70467e-163	3.86815e-164	-7.2195e-163	3.63337e-163	-1.04911e-163	4.75683e-163	1.25338e-162	1.74959e-163	5.43098e-163	-2.22427e-163	1.03887e-162	-9.68276e-163	-1.51468e-163	0
3.8137e-163	3.43297e-163	-5.57304e-163	-3.92496e-165	3.94465e-163	-4.12373e-164	-1.35692e-162	1.68224e-163	-1.05946e-163	-3.46683e-164	5.14489e-163	-5.11449e-163	2.22931e-163	-3.58034e-163	1.35361e-162	-1.1665e-163	9.19987e-164	1.70467e-163	3.86815e-164	-7.2195e-163	3.63337e-163	-1.04911e-163	4.75683e-163	1.25338e-162	1.74959e-163	5.43098e-163	-2.22427e-163	1.03887e-162	-9.68276e-163	-1.51468e-163	0
3.8137e-163	3.43297e-163	-5.57304e-163	-3.92496e-165	3.94465e-163	-4.12373e-164	-1.35692e-162	1.68224e-163	-1.05946e-163	-3.46683e-164	5.14489e-163	-5.11449e-163	2.22931e-163	-3.58034e-163	1.35361e-162	-1.1665e-163	9.19987e-164	1.70467e-163	3.86815e-164	-7.2195e-163	3.63337e-163	-1.04911e-163	4.75683e-163	1.25338e-162	1.74959e-163	5.43098e-163	-2.22427e-163	1.03887e-162	-9.68276e-163	-1.51468e-163	0
3.8137e-163	3.43297e-163	-5.57304e-163	-3.92496e-165	3.94465e-163	-4.12373e-164	-1.35692e-162	1.68224e-163	-1.05946e-163	-3.46683e-164	5.14489e-163	-5.11449e-163	2.22931e-163	-3.58034e-163	1.35361e-162	-1.1665e-163	9.19987e-164	1.70467e-163	3.86815e-164	-7.2195e-163	3.63337e-163	-1.04911e-163	4.75683e-163	1.25338e-162	1.74959e-163	5.43098e-163	-2.22427e-163	1.03887e-162	-9.68276e-163	-1.51468e-163	0
3.8137e-163	3.43297e-163	-5.57304e-163	-3.92496e-165	3.94465e-163	-4.12373e-164	-1.35692e-162	1.68224e-163	-1.05946e-163	-3.46683e-164	5.14489e-163	-5.11449e-163	2.22931e-163	-3.58034e-163	1.35361e-162	-1.1665e-163	9.19987e-164	1.70467e-163	3.86815e-164	-7.2195e-163	3.63337e-163	-1.04911e-163	4.75683e-163	1.25338e-162	1.74959e-163	5.43098e-163	-2.22427e-163	1.03887e-162	-9.68276e-163	-1.51468e-163	0
3.8137e-163	3.43297e-163	-5.57304e-163	-3.92496e-165	3.94465e-163	-4.12373e-164	-1.35692e-162	1.68224e-163	-1.05946e-163	-3.46683e-164	5.14489e-163	-5.11449e-163	2.22931e-163	-3.58034e-163	1.35361e-162	-1.1665e-163	9.19987e-164	1.70467e-163	3.86815e-164	-7.2195e-163	3.63337e-163	-1.04911e-163	4.75683e-163	1.25338e-162	1.74959e-163	5.43098e-163	-2.22427e-163	1.03887e-162	-9.68276e-163	-1.51468e-163	0
3.8137e-163	3.43297e-163	-5.57304e-163	-3.92496e-165	3.94465e-163	-4.12373e-164	-1.35692e-162	1.68224e-163	-1.05946e-163	-3.46683e-164	5.14489e-163	-5.11449e-163	2.22931e-163	-3.58034e-163	1.35361e-162	-1.1665e-163	9.19987e-164	1.70467e-163	3.86815e-164	-7.2195e-163	3.63337e-163	-1.04911e-163	4.75683e-163	1.25338e-162	1.74959e-163	5.43098e-163	-2.22427e-163	1.03887e-162	-9.68276e-163	-1.51468e-163	0
3.8137e-163	3.43297e-163	-5.57304e-163	-3.92496e-165	3.94465e-163	-4.12373e-164	-1.35692e-162	1.68224e-163	-1.05946e-163	-3.46683e-164	5.14489e-163	-5.11449e-163	2.22931e-163	-3.58034e-163	1.35361e-162	-1.1665e-163	9.19987e-164	1.70467e-163	3.86815e-164	-7.2195e-163	3.63337e-163	-1.04911e-163	4.75683e-163	1.25338e-162	1.74959e-163	5.43098e-163	-2.22427e-163	1.03887e-162	-9.68276e-163	-1.51468e-163	0
3.8137e-163	3.43297e-163	-5.57304e-163	-3.92496e-165	3.94465e-163	-4.12373e-164	-1.35692e-162	1.68224e-163	-1.05946e-163	-3.46683e-164	5.14489e-163	-5.11449e-163	2.22931e-163	-3.58034e-163	1.35361e-162	-1.1665e-163	9.19987e-164	1.70467e-163	3.86815e-164	-7.2195e-163	3.63337e-163	-1.04911e-163	4.75683e-163	1.25338e-162	1.74959e-163	5.43098e-163	-2.22427e-163	1.03887e-162	-9.68276e-163	-1.51468e-163	0
3.8137e-163	3.43297e-163	-5.57304e-163	-3.92496e-165	3.94465e-163	-4.12373e-164	-1.35692e-162	1.68224e-163	-1.05946e-163	-3.46683e-164	5.14489e-163	-5.11449e-163	2.22931e-163	-3.58034e-163	1.35361e-162	-1.1665e-163	9.19987e-164	1.70467e-163	3.86815e-164	-7.2195e-163	3.63337e-163	-1.04911e-163	4.75683e-163	1.25338e-162	1.74959e-163	5.43098e-163	-2.22427e-163	1.03887e-162	-9.68276e-163	-1.51468e-163	0
3.8137e-163	3.43297e-163	-5.57304e-163	-3.92496e-165	3.94465e-163	-4.12373e-164	-1.35692e-162	1.68224e-163	-1.05946e-163	-3.46683e-164	5.14489e-163	-5.11449e-163	2.22931e-163	-3.58034e-163	1.35361e-162	-1.1665e-163	9.19987e-164	1.70467e-163	3.86815e-164	-7.2195e-163	3.63337e-163	-1.04911e-163	4.75683e-163	1.25338e-162	1.74959e-163	5.43098e-163	-2.22427e-163	1.03887e-162	-9.68276e-163	-1.51468e-163	0
3.8137e-163	3.43297e-163	-5.57304e-163	-3.92496e-165	3.94465e-163	-4.12373e-164	-1.35692e-162	1.68224e-163	-1.05946e-163	-3.46683e-164	5.14489e-163	-5.11449e-163	2.22931e-163	-3.58034e-163	1.35361e-162	-1.1665e-163	9.19987e-164	1.70467e-163	3.86815e-164	-7.2195e-163	3.63337e-163	-1.04911e-163	4.75683e-163	1.25338e-162	1.74959e-163	5.43098e-163	-2.22427e-163	1.03887e-162	-9.68276e-163	-1.51468e-163	0
3.8137e-163	3.43297e-163	-5.57304e-163	-3.92496e-165	3.94465e-163	-4.12373e-164	-1.35692e-162	1.68224e-163	-1.05946e-163	-3.46683e-164	5.14489e-163	-5.11449e-163	2.22931e-163	-3.58034e-163	1.35361e-162	-1.1665e-163	9.19987e-164	1.70467e-163	3.86815e-164	-7.2195e-163	3.63337e-163	-1.04911e-163	4.75683e-163	1.25338e-162	1.74959e-163	5.43098e-163	-2.22427e-163	1.03887e-162	-9.68276e-163	-1.51468e-163	0
3.8137e-163	3.43297e-163	-5.57304e-163	-3.92496e-165	3.94465e-163	-4.12373e-164	-1.35692e-162	1.68224e-163	-1.05946e-163	-3.46683e-164	5.14489e-163	-5.11449e-163	2.22931e-163	-3.58034e-163	1.35361e-162	-1.1665e-163	9.19987e-164	1.70467e-163	3.86815e-164	-7.2195e-163	3.63337e-163	-1.04911e-163	4.75683e-163	1.25338e-162	1.74959e-163	5.43098e-163	-2.22427e-163	1.03887e-162	-9.68276e-163	-1.51468e-163	0
3.8137e-163	3.43297e-163	-5.57304e-163	-3.92496e-165	3.94465e-163	-4.12373e-164	-1.35692e-162	1.68224e-163	-1.05946e-163	-3.46683e-164	5.14489e-163	-5.11449e-163	2.22931e-163	-3.58034e-163	1.35361e-162	-1.1665e-163	9.19987e-164	1.70467e-163	3.86815e-164	-7.2195e-163	3.63337e-163	-1.04911e-163	4.75683e-163	1.25338e-162	1.74959e-163	5.43098e-163	-2.22427e-163	1.03887e-162	-9.68276e-163	-1.51468e-163	0
3.8137e-163	3.43297e-163	-5.57304e-163	-3.92496e-165	3.94465e-163	-4.12373e-164	-1.35692e-162	1.68224e-163	-1.05946e-163	-3.46683e-164	5.14489e-163	-5.11449e-163	2.22931e-163	-3.58034e-163	1.35361e-162	-1.1665e-163	9.19987e-164	1.70467e-163	3.86815e-164	-7.2195e-163	3.63337e-163	-1.04911e-163	4.75683e-163	1.25338e-162	1.74959e-163	5.43098e-163	-2.22427e-163	1.03887e-162	-9.68276e-163	-1.51468e-163	0
3.8137e-163	3.43297e-163	-5.57304e-163	-3.92496e-165	3.94465e-163	-4.12373e-164	-1.35692e-162	1.68224e-163	-1.05946e-163	-3.46683e-164	5.14489e-163	-5.11449e-163	2.22931e-163	-3.58034e-163	1.35361e-162	-1.1665e-163	9.19987e-164	1.70467e-163	3.86815e-164	-7.2195e-163	3.63337e-163	-1.04911e-163	4.75683e-163	1.25338e-162	1.74959e-163	5.43098e-163	-2.22427e-163	1.03887e-162	-9.68276e-163	-1.51468e-163	0
3.8137e-163	3.43297e-163	-5.57304e-163	-3.92496e-165	3.94465e-163	-4.12373e-164	-1.35692e-162	1.68224e-163	-1.05946e-163	-3.46683e-164	5.14489e-163	-5.11449e-163	2.22931e-163	-3.58034e-163	1.35361e-162	-1.1665e-163	9.19987e-164	1.70467e-163	3.86815e-164	-7.2195e-163	3.63337e-163	-1.04911e-163	4.75683e-163	1.25338e-162	1.74959e-163	5.43098e-163	-2.22427e-163	1.03887e-162	-9.68276e-163	-1.51468e-163	0
3.8137e-163	3.43297e-163	-5.57304e-163	-3.92496e-165	3.94465e-163	-4.12373e-164	-1.35692e-162	1.68224e-163	-1.05946e-163	-3.46683e-164	5.14489e-163	-5.11449e-163	2.22931e-163	-3.58034e-163	1.35361e-162	-1.1665e-163	9.19987e-164	1.70467e-163	3.86815e-164	-7.2195e-163	3.63337e-163	-1.04911e-163	4.75683e-163	1.25338e-162	1.74959e-163	5.43098e-163	-2.22427e-163	1.03887e-162	-9.68276e-163	-1.51468e-163	0
3.8137e-163	3.43297e-163	-5.57304e-163	-3.92496e-165	3.94465e-163	-4.12373e-164	-1.35692e-162	1.68224e-163	-1.05946e-163	-3.46683e-164	5.14489e-163	-5.11449e-163	2.22931e-163	-3.58034e-163	1.35361e-162	-1.1665e-163	9.19987e-164	1.70467e-163	3.86815e-164	-7.2195e-163	3.63337e-163	-1.04911e-163	4.75683e-163	1.25338e-162	1.74959e-163	5.43098e-163	-2.22427e-163	1.03887e-162	-9.68276e-163	-1.51468e-163	0
3.8137e-163	3.43297e-163	-5.57304e-163	-3.92496e-165	3.94465e-163	-4.12373e-164	-1.35692e-162	1.68224e-163	-1.05946e-163	-3.46683e-164	5.14489e-163	-5.11449e-163	2.22931e-163	-3.58034e-163	1.35361e-162	-1.1665e-163	9.19987e-164	1.70467e-163	3.86815e-164	-7.2195e-163	3.63337e-163	-1.04911e-163	4.75683e-163	1.25338e-162	1.74959e-163	5.43098e-163	-2.22427e-163	1.03887e-162	-9.68276e-163	-1.51468e-163	0
3.8137e-163	3.43297e-163	-5.57304e-163	-3.92496e-165	3.94465e-163	-4.12373e-164	-1.35692e-162	1.68224e-163	-1.05946e-163	-3.46683e-164	5.14489e-163	-5.11449e-163	2.22931e-163	-3.58034e-163	1.35361e-162	-1.1665e-163	9.19987e-164	1.70467e-163	3.86815e-164	-7.2195e-163	3.63337e-163	-1.04911e-163	4.75683e-163	1.25338e-162	1.74959e-163	5.43098e-163	-2.22427e-163	1.03887e-162	-9.68276e-163	-1.51468e-163	0
3.8137e-163	3.43297e-163	-5.57304e-163	-3.92496e-165	3.94465e-163	-4.12373e-164	-1.35692e-162	1.68224e-163	-1.05946e-163	-3.46683e-164	5.14489e-163	-5.11449e-163	2.22931e-163	-3.58034e-163	1.35361e-162	-1.1665e-163	9.19987e-164	1.70467e-163	3.86815e-164	-7.2195e-163	3.63337e-163	-1.04911e-163	4.75683e-163	1.25338e-162	1.74959e-163	5.43098e-163	-2.22427e-163	1.03887e-162	-9.68276e-163	-1.51468e-163	0
3.8137e-163	3.43297e-163	-5.57304e-163	-3.92496e-165	3.94465e-163	-4.12373e-164	-1.35692e-162	1.68224e-163	-1.05946e-163	-3.46683e-164	5.14489e-163	-5.11449e-163	2.22931e-163	-3.58034e-163	1.35361e-162	-1.1665e-163	9.19987e-164	1.70467e-163	3.86815e-164	-7.2195e-163	3.63337e-163	-1.04911e-163	4.75683e-163	1.25338e-162	1.74959e-163	5.43098e-163	-2.22427e-163	1.03887e-162	-9.68276e-163	-1.51468e-163	0
3.8137e-163	3.43297e-163	-5.57304e-163	-3.92496e-165	3.94465e-163	-4.12373e-164	-1.35692e-162	1.68224e-163	-1.05946e-163	-3.46683e-164	5.14489e-163	-5.11449e-163	2.22931e-163	-3.58034e-163	1.35361e-162	-1.1665e-163	9.19987e-164	1.70467e-163	3.86815e-164	-7.2195e-163	3.63337e-163	-1.04911e-163	4.75683e-163	1.25338e-162	1.74959e-163	5.43098e-163	-2.22427e-163	1.03887e-162	-9.68276e-163	-1.51468e-163	0
3.8137e-163	3.43297e-163	-5.57304e-163	-3.92496e-165	3.94465e-163	-4.12373e-164	-1.35692e-162	1.68224e-163	-1.05946e-163	-3.46683e-164	5.14489e-163	-5.11449e-163	2.22931e-163	-3.58034e-163	1.35361e-162	-1.1665e-163	9.19987e-164	1.70467e-163	3.86815e-164	-7.2195e-163	3.63337e-163	-1.04911e-163	4.75683e-163	1.25338e-162	1.74959e-163	5.43098e-163	-2.22427e-163	1.03887e-162	-9.68276e-163	-1.51468e-163	0
3.8137e-163	3.43297e-163	-5.57304e-163	-3.92496e-165	3.94465e-163	-4.12373e-164	-1.35692e-162	1.68224e-163	-1.05946e-163	-3.46683e-164	5.14489e-163	-5.11449e-163	2.22931e-163	-3.58034e-163	1.35361e-162	-1.1665e-163	9.19987e-164	1.70467e-163	3.86815e-164	-7.2195e-163	3.63337e-163	-1.04911e-163	4.75683e-163	1.25338e-162	1.74959e-163	5.43098e-163	-2.22427e-163	1.03887e-162	-9.68276e-163	-1.51468e-163	0
3.8137e-163	3.43297e-163	-5.57304e-163	-3.92496e-165	3.94465e-163	-4.12373e-164	-1.35692e-162	1.68224e-163	-1.05946e-163	-3.46683e-164	5.14489e-163	-5.11449e-163	2.22931e-163	-3.58034e-163	1.35361e-162	-1.1665e-163	9.19987e-164	1.70467e-163	3.86815e-164	-7.2195e-163	3.63337e-163	-1.04911e-163	4.75683e-163	1.25338e-162	1.74959e-163	5.43098e-163	-2.22427e-163	1.03887e-162	-9.68276e-163	-1.51468e-163	0
3.8137e-163	3.43297e-163	-5.57304e-163	-3.92496e-165	3.94465e-163	-4.12373e-164	-1.35692e-162	1.68224e-163	-1.05946e-163	-3.46683e-164	5.14489e-163	-5.11449e-163	2.22931e-163	-3.58034e-163	1.35361e-162	-1.1665e-163	9.19987e-164	1.70467e-163	3.86815e-164	-7.2195e-163	3.63337e-163	-1.04911e-163	4.75683e-163	1.25338e-162	1.74959e-163	5.43098e-163	-2.22427e-163	1.03887e-162	-9.68276e-163	-1.51468e-163	0
3.8137e-163	3.43297e-163	-5.57304e-163	-3.92496e-165	3.94465e-163	-4.12373e-164	-1.35692e-162	1.68224e-163	-1.05946e-163	-3.46683e-164	5.14489e-163	-5.11449e-163	2.22931e-163	-3.58034e-163	1.35361e-162	-1.1665e-163	9.19987e-164	1.70467e-163	3.86815e-164	-7.2195e-163	3.63337e-163	-1.04911e-163	4.75683e-163	1.25338e-162	1.74959e-163	5.43098e-163	-2.22427e-163	1.03887e-162	-9.68276e-163	-1.51468e-163	0
3.8137e-163	3.43297e-163	-5.57304e-163	-3.92496e-165	3.94465e-163	-4.12373e-164	-1.35692e-162	1.68224e-163	-1.05946e-163	-3.46683e-164	5.14489e-163	-5.11449e-163	2.22931e-163	-3.58034e-163	1.35361e-162	-1.1665e-163	9.19987e-164	1.70467e-163	3.86815e-164	-7.2195e-163	3.63337e-163	-1.04911e-163	4.75683e-163	1.25338e-162	1.74959e-163	5.43098e-163	-2.22427e-163	1.03887e-162	-9.68276e-163	-1.51468e-163	0
3.8137e-163	3.43297e-163	-5.57304e-163	-3.92496e-165	3.94465e-163	-4.12373e-164	-1.35692e-162	1.68224e-163	-1.05946e-163	-3.46683e-164	5.14489e-163	-5.11449e-163	2.22931e-163	-3.58034e-163	1.35361e-162	-1.1665e-163	9.19987e-164	1.70467e-163	3.86815e-164	-7.2195e-163	3.63337e-163	-1.04911e-163	4.75683e-163	1.25338e-162	1.74959e-163	5.43098e-163	-2.22427e-163	1.03887e-162	-9.68276e-163	-1.51468e-163	0
3.8137e-163	3.43297e-163	-5.57304e-163	-3.92496e-165	3.94465e-163	-4.12373e-164	-1.35692e-162	1.68224e-163	-1.05946e-163	-3.46683e-164	5.14489e-163	-5.11449e-163	2.22931e-163	-3.58034e-163	1.35361e-162	-1.1665e-163	9.19987e-164	1.70467e-163	3.86815e-164	-7.2195e-163	3.63337e-163	-1.04911e-163	4.75683e-163	1.25338e-162	1.74959e-163	5.43098e-163	-2.22427e-163	1.03887e-162	-9.68276e-163	-1.51468e-163	0
3.8137e-163	3.43297e-163	-5.57304e-163	-3.92496e-165	3.94465e-163	-4.12373e-164	-1.35692e-162	1.68224e-163	-1.05946e-163	-3.46683e-164	5.14489e-163	-5.11449e-163	2.22931e-163	-3.58034e-163	1.35361e-162	-1.1665e-163	9.19987e-164	1.70467e-163	3.86815e-164	-7.2195e-163	3.63337e-163	-1.04911e-163	4.75683e-163	1.25338e-162	1.74959e-163	5.43098e-163	-2.22427e-163	1.03887e-162	-9.68276e-163	-1.51468e-163	0
3.8137e-163	3.43297e-163	-5.57304e-163	-3.92496e-165	3.94465e-163	-4.12373e-164	-1.35692e-162	1.68224e-163	-1.05946e-163	-3.46683e-164	5.14489e-163	-5.11449e-163	2.22931e-163	-3.58034e-163	1.35361e-162	-1.1665e-163	9.19987e-164	1.70467e-163	3.86815e-164	-7.2195e-163	3.63337e-163	-1.04911e-163	4.75683e-163	1.25338e-162	1.74959e-163	5.43098e-163	-2.22427e-163	1.03887e-162	-9.68276e-163	-1.51468e-163	0
3.8137e-163	3.43297e-163	-5.57304e-163	-3.92496e-165	3.94465e-163	-4.12373e-164	-1.35692e-162	1.68224e-163	-1.05946e-163	-3.46683e-164	5.14489e-163	-5.11449e-163	2.22931e-163	-3.58034e-163	1.35361e-162	-1.1665e-163	9.19987e-164	1.70467e-163	3.86815e-164	-7.2195e-163	3.63337e-163	-1.04911e-163	4.75683e-163	1.25338e-162	1.74959e-163	5.43098e-163	-2.22427e-163	1.03887e-162	-9.68276e-163	-1.51468e-163	0
3.8137e-163	3.43297e-163	-5.57304e-163	-3.92496e-165	3.94465e-163	-4.12373e-164	-1.35692e-162	1.68224e-163	-1.05946e-163	-3.46683e-164	5.14489e-163	-5.11449e-163	2.22931e-163	-3.58034e-163	1.35361e-162	-1.1665e-163	9.19987e-164	1.70467e-163	3.86815e-164	-7.2195e-163	3.63337e-163	-1.04911e-163	4.75683e-163	1.25338e-162	1.74959e-163	5.43098e-163	-2.22427e-163	1.03887e-162	-9.68276e-163	-1.51468e-163	0
3.8137e-163	3.43297e-163	-5.57304e-163	-3.92496e-165	3.94465e-163	-4.12373e-164	-1.35692e-162	1.68224e-163	-1.05946e-163	-3.46683e-164	5.14489e-163	-5.11449e-163	2.22931e-163	-3.58034e-163	1.35361e-162	-1.1665e-163	9.19987e-164	1.70467e-163	3.86815e-164	-7.2195e-163	3.63337e-163	-1.04911e-163	4.75683e-163	1.25338e-162	1.74959e-163	5.43098e-163	-2.22427e-163	1.03887e-162	-9.68276e-163	-1.51468e-163	0
3.8137e-163	3.43297e-163	-5.57304e-163	-3.92496e-165	3.94465e-163	-4.12373e-164	-1.35692e-162	1.68224e-163	-1.05946e-163	-3.46683e-164	5.14489e-163	-5.11449e-163	2.22931e-163	-3.58034e-163	1.35361e-162	-1.1665e-163	9.19987e-164	1.70467e-163	3.86815e-164	-7.2195e-163	3.63337e-163	-1.04911e-163	4.75683e-163	1.25338e-162	1.74959e-163	5.43098e-163	-2.22427e-163	1.03887e-162	-9.68276e-163	-1.51468e-163	0
3.8137e-163	3.43297e-163	-5.57304e-163	-3.92496e-165	3.94465e-163	-4.12373e-164	-1.35692e-162	1.68224e-163	-1.05946e-163	-3.46683e-164	5.14489e-163	-5.11449e-163	2.22931e-163	-3.58034e-163	1.35361e-162	-1.1665e-163	9.19987e-164	1.70467e-163	3.86815e-164	-7.2195e-163	3.63337e-163	-1.04911e-163	4.75683e-163	1.25338e-162	1.74959e-163	5.43098e-163	-2.22427e-163	1.03887e-162	-9.68276e-163	-1.51468e-163	0
3.8137e-163	3.43297e-163	-5.57304e-163	-3.92496e-165	3.94465e-163	-4.12373e-164	-1.35692e-162	1.68224e-163	-1.05946e-163	-3.46683e-164	5.14489e-163	-5.11449e-163	2.22931e-163	-3.58034e-163	1.35361e-162	-1.1665e-163	9.19987e-164	1.70467e-163	3.86815e-164	-7.2195e-163	3.63337e-163	-1.04911e-163	4.75683e-163	1.25338e-162	1.74959e-163	5.43098e-163	-2.22427e-163	1.03887e-162	-9.68276e-163	-1.51468e-163	0
3.8137e-163	3.43297e-163	-5.57304e-163	-3.92496e-165	3.94465e-163	-4.12373e-164	-1.35692e-162	1.68224e-163	-1.05946e-163	-3.46683e-164	5.14489e-163	-5.11449e-163	2.22931e-163	-3.58034e-163	1.35361e-162	-1.1665e-163	9.19987e-164	1.70467e-163	3.86815e-164	-7.2195e-163	3.63337e-163	-1.04911e-163	4.75683e-163	1.25338e-162	1.74959e-163	5.43098e-163	-2.22427e-163	1.03887e-162	-9.68276e-163	-1.51468e-163	0
3.8137e-163	3.43297e-163	-5.57304e-163	-3.92496e-165	3.94465e-163	-4.12373e-164	-1.35692e-162	1.68224e-163	-1.05946e-163	-3.46683e-164	5.14489e-163	-5.11449e-163	2.22931e-163	-3.58034e-163	1.35361e-162	-1.1665e-163	9.19987e-164	1.70467e-163	3.86815e-164	-7.2195e-163	3.63337e-163	-1.04911e-163	4.75683e-163	1.25338e-162	1.74959e-163	5.43098e-163	-2.22427e-163	1.03887e-162	-9.68276e-163	-1.51468e-163	0
3.8137e-163	3.43297e-163	-5.57304e-163	-3.92496e-165	3.94465e-163	-4.12373e-164	-1.35692e-162	1.68224e-163	-1.05946e-163	-3.46683e-164	5.14489e-163	-5.11449e-163	2.22931e-163	-3.58034e-163	1.35361e-162	-1.1665e-163	9.19987e-164	1.70467e-163	3.86815e-164	-7.2195e-163	3.63337e-163	-1.04911e-163	4.75683e-163	1.25338e-162	1.74959e-163	5.43098e-163	-2.22427e-163	1.03887e-162	-9.68276e-163	-1.51468e-163	0
3.8137e-163	3.43297e-163	-5.57304e-163	-3.92496e-165	3.94465e-163	-4.12373e-164	-1.35692e-162	1.68224e-163	-1.05946e-163	-3.46683e-164	5.14489e-163	-5.11449e-163	2.22931e-163	-3.58034e-163	1.35361e-162	-1.1665e-163	9.19987e-164	1.70467e-163	3.86815e-164	-7.2195e-163	3.63337e-163	-1.04911e-163	4.75683e-163	1.25338e-162	1.74959e-163	5.43098e-163	-2.22427e-163	1.03887e-162	-9.68276e-163	-1.51468e-163	0
3.8137e-163	3.43297e-163	-5.57304e-163	-3.92496e-165	3.94465e-163	-4.12373e-164	-1.35692e-162	1.68224e-163	-1.05946e-163	-3.46683e-164	5.14489e-163	-5.11449e-163	2.22931e-163	-3.58034e-163	1.35361e-162	-1.1665e-163	9.19987e-164	1.70467e-163	3.86815e-164	-7.2195e-163	3.63337e-163	-1.04911e-163	4.75683e-163	1.25338e-162	1.74959e-163	5.43098e-163	-2.22427e-163	1.03887e-162	-9.68276e-163	-1.51468e-163	0
3.8137e-163	3.43297e-163	-5.57304e-163	-3.92496e-165	3.94465e-163	-4.12373e-164	-1.35692e-162	1.68224e-163	-1.05946e-163	-3.46683e-164	5.14489e-163	-5.11449e-163	2.22931e-163	-3.58034e-163	1.35361e-162	-1.1665e-163	9.19987e-164	1.70467e-163	3.86815e-164	-7.2195e-163	3.63337e-163	-1.04911e-163	4.75683e-163	1.25338e-162	1.74959e-163	5.43098e-163	-2.22427e-163	1.03887e-162	-9.68276e-163	-1.51468e-163	0
3.8137e-163	3.43297e-163	-5.57304e-163	-3.92496e-165	3.94465e-163	-4.12373e-164	-1.35692e-162	1.68224e-163	-1.05946e-163	-3.46683e-164	5.14489e-163	-5.11449e-163	2.22931e-163	-3.58034e-163	1.35361e-162	-1.1665e-163	9.19987e-164	1.70467e-163	3.86815e-164	-7.2195e-163	3.63337e-163	-1.04911e-163	4.75683e-163	1.25338e-162	1.74959e-163	5.43098e-163	-2.22427e-163	1.03887e-162	-9.68276e-163	-1.51468e-163	0
3.8137e-163	3.43297e-163	-5.57304e-163	-3.92496e-165	3.94465e-163	-4.12373e-164	-1.35692e-162	1.68224e-163	-1.05946e-163	-3.46683e-164	5.14489e-163	-5.11449e-163	2.22931e-163	-3.58034e-163	1.35361e-162	-1.1665e-163	9.19987e-164	1.70467e-163	3.86815e-164	-7.2195e-163	3.63337e-163	-1.04911e-163	4.75683e-163	1.25338e-162	1.74959e-163	5.43098e-163	-2.22427e-163	1.03887e-162	-9.68276e-163	-1.51468e-163	0
3.8137e-163	3.43297e-163	-5.57304e-163	-3.92496e-165	3.94465e-163	-4.12373e-164	-1.35692e-162	1.68224e-163	-1.05946e-163	-3.46683e-164	5.14489e-163	-5.11449e-163	2.22931e-163	-3.58034e-163	1.35361e-162	-1.1665e-163	9.19987e-164	1.70467e-163	3.86815e-164	-7.2195e-163	3.63337e-163	-1.04911e-163	4.75683e-163	1.25338e-162	1.74959e-163	5.43098e-163	-2.22427e-163	1.03887e-162	-9.68276e-163	-1.51468e-163	0
3.8137e-163	3.43297e-163	-5.57304e-163	-3.92496e-165	3.94465e-163	-4.12373e-164	-1.35692e-162	1.68224e-163	-1.05946e-163	-3.46683e-164	5.14489e-163	-5.11449e-163	2.22931e-163	-3.58034e-163	1.35361e-162	-1.1665e-163	9.19987e-164	1.70467e-163	3.86815e-164	-7.2195e-163	3.63337e-163	-1.04911e-163	4.75683e-163	1.25338e-162	1.74959e-163	5.43098e-163	-2.22427e-163	1.03887e-162	-9.68276e-163	-1.51468e-163	0
3.8137e-163	3.43297e-163	-5.57304e-163	-3.92496e-165	3.94465e-163	-4.12373e-164	-1.35692e-162	1.68224e-163	-1.05946e-163	-3.46683e-164	5.14489e-163	-5.11449e-163	2.22931e-163	-3.58034e-163	1.35361e-162	-1.1665e-163	9.19987e-164	1.70467e-163	3.86815e-164	-7.2195e-163	3.63337e-163	-1.04911e-163	4.75683e-163	1.25338e-162	1.74959e-163	5.43098e-163	-2.22427e-163	1.03887e-162	-9.68276e-163	-1.51468e-163	0
3.8137e-163	3.43297e-163	-5.57304e-163	-3.92496e-165	3.94465e-163	-4.12373e-164	-1.35692e-162	1.68224e-163	-1.05946e-163	-3.46683e-164	5.14489e-163	-5.11449e-163	2.22931e-163	-3.58034e-163	1.35361e-162	-1.1665e-163	9.19987e-164	1.70467e-163	3.86815e-164	-7.2195e-163	3.63337e-163	-1.04911e-163	4.75683e-163	1.25338e-162	1.74959e-163	5.43098e-163	-2.22427e-163	1.03887e-162	-9.68276e-163	-1.51468e-163	0
3.8137e-163	3.43297e-163	-5.57304e-163	-3.92496e-165	3.94465e-163	-4.12373e-164	-1.35692e-162	1.68224e-163	-1.05946e-163	-3.46683e-164	5.14489e-163	-5.11449e-163	2.22931e-163	-3.58034e-163	1.35361e-162	-1.1665e-163	9.19987e-164	1.70467e-163	3.86815e-164	-7.2195e-163	3.63337e-163	-1.04911e-163	4.75683e-163	1.25338e-162	1.74959e-163	5.43098e-163	-2.22427e-163	1.03887e-162	-9.68276e-163	-1.51468e-163	0
3.8137e-163	3.43297e-163	-5.57304e-163	-3.92496e-165	3.94465e-163	-4.12373e-164	-1.35692e-162	1.68224e-163	-1.05946e-163	-3.46683e-164	5.14489e-163	-5.11449e-163	2.22931e-163	-3.58034e-163	1.35361e-162	-1.1665e-163	9.19987e-164	1.70467e-163	3.86815e-164	-7.2195e-163	3.63337e-163	-1.04911e-163	4.75683e-163	1.25338e-162	1.74959e-163	5.43098e-163	-2.22427e-163	1.03887e-162	-9.68276e-163	-1.51468e-163	0
3.8137e-163	3.43297e-163	-5.57304e-163	-3.92496e-165	3.94465e-163	-4.12373e-164	-1.35692e-162	1.68224e-163	-1.05946e-163	-3.46683e-164	5.14489e-163	-5.11449e-163	2.22931e-163	-3.58034e-163	1.35361e-162	-1.1665e-163	9.19987e-164	1.70467e-163	3.86815e-164	-7.2195e-163	3.63337e-163	-1.04911e-163	4.75683e-163	1.25338e-162	1.74959e-163	5.43098e-163	-2.22427e-163	1.03887e-162	-9.68276e-163	-1.51468e-163	0
3.8137e-163	3.43297e-163	-5.57304e-163	-3.92496e-165	3.94465e-163	-4.12373e-164	-1.35692e-162	1.68224e-163	-1.05946e-163	-3.46683e-164	5.14489e-163	-5.11449e-163	2.22931e-163	-3.58034e-163	1.35361e-162	-1.1665e-163	9.19987e-164	1.70467e-163	3.86815e-164	-7.2195e-163	3.63337e-163	-1.04911e-163	4.75683e-163	1.25338e-162	1.74959e-163	5.43098e-163	-2.22427e-163	1.03887e-162	-9.68276e-163	-1.51468e-163	0
3.8137e-163	3.43297e-163	-5.57304e-163	-3.92496e-165	3.94465e-163	-4.12373e-164	-1.35692e-162	1.68224e-163	-1.05946e-163	-3.46683e-164	5.14489e-163	-5.11449e-163	2.22931e-163	-3.58034e-163	1.35361e-162	-1.1665e-163	9.19987e-164	1.70467e-163	3.86815e-164	-7.2195e-163	3.63337e-163	-1.04911e-163	4.75683e-163	1.25338e-162	1.74959e-163	5.43098e-163	-2.22427e-163	1.03887e-162	-9.68276e-163	-1.51468e-163	0
3.8137e-163	3.43297e-163	-5.57304e-163	-3.92496e-165	3.94465e-163	-4.12373e-164	-1.35692e-162	1.68224e-163	-1.05946e-163	-3.46683e-164	5.14489e-163	-5.11449e-163	2.22931e-163	-3.58034e-163	1.35361e-162	-1.1665e-163	9.19987e-164	1.70467e-163	3.86815e-164	-7.2195e-163	3.63337e-163	-1.04911e-163	4.75683e-163	1.25338e-162	1.74959e-163	5.43098e-163	-2.22427e-163	1.03887e-162	-9.68276e-163	-1.51468e-163	0
3.8137e-163	3.43297e-163	-5.57304e-163	-3.92496e-165	3.94465e-163	-4.12373e-164	-1.35692e-162	1.68224e-163	-1.05946e-163	-3.46683e-164	5.14489e-163	-5.11449e-163	2.22931e-163	-3.58034e-163	1.35361e-162	-1.1665e-163	9.19987e-164	1.70467e-163	3.86815e-164	-7.2195e-163	3.63337e-163	-1.04911e-163	4.75683e-163	1.25338e-162	1.74959e-163	5.43098e-163	-2.22427e-163	1.03887e-162	-9.68276e-163	-1.51468e-163	0
3.8137e-163	3.43297e-163	-5.57304e-163	-3.92496e-165	3.94465e-163	-4.12373e-164	-1.35692e-162	1.68224e-163	-1.05946e-163	-3.46683e-164	5.14489e-163	-5.11449e-163	2.22931e-163	-3.58034e-163	1.35361e-162	-1.1665e-163	9.19987e-164	1.70467e-163	3.86815e-164	-7.2195e-163	3.63337e-163	-1.04911e-163	4.75683e-163	1.25338e-162	1.74959e-163	5.43098e-163	-2.22427e-163	1.03887e-162	-9.68276e-163	-1.51468e-163	0
3.8137e-163	3.43297e-163	-5.57304e-163	-3.92496e-165	3.94465e-163	-4.12373e-164	-1.35692e-162	1.68224e-163	-1.05946e-163	-3.46683e-164	5.14489e-163	-5.11449e-163	2.22931e-163	-3.58034e-163	1.35361e-162	-1.1665e-163	9.19987e-164	1.70467e-163	3.86815e-164	-7.2195e-163	3.63337e-163	-1.04911e-163	4.75683e-163	1.25338e-162	1.74959e-163	5.43098e-163	-2.22427e-163	1.03887e-162	-9.68276e-163	-1.51468e-163	0
3.8137e-163	3.43297e-163	-5.57304e-163	-3.92496e-165	3.94465e-163	-4.12373e-164	-1.35692e-162	1.68224e-163	-1.05946e-163	-3.46683e-164	5.14489e-163	-5.11449e-163	2.22931e-163	-3.58034e-163	1.35361e-162	-1.1665e-163	9.19987e-164	1.70467e-163	3.86815e-164	-7.2195e-163	3.63337e-163	-1.04911e-163	4.75683e-163	1.25338e-162	1.74959e-163	5.43098e-163	-2.22427e-163	1.03887e-162	-9.68276e-163	-1.51468e-163	0
3.8137e-163	3.43297e-163	-5.57304e-163	-3.92496e-165	3.94465e-163	-4.12373e-164	-1.35692e-162	1.68224e-163	-1.05946e-163	-3.46683e-164	5.14489e-163	-5.11449e-163	2.22931e-163	-3.58034e-163	1.35361e-162	-1.1665e-163	9.19987e-164	1.70467e-163	3.86815e-164	-7.2195e-163	3.63337e-163	-1.04911e-163	4.75683e-163	1.25338e-162	1.74959e-163	5.43098e-163	-2.22427e-163	1.03887e-162	-9.68276e-163	-1.51468e-163	0
3.8137e-163	3.43297e-163	-5.57304e-163	-3.92496e-165	3.94465e-163	-4.12373e-164	-1.35692e-162	1.68224e-163	-1.05946e-163	-3.46683e-164	5.14489e-163	-5.11449e-163	2.22931e-163	-3.58034e-163	1.35361e-162	-1.1665e-163	9.19987e-164	1.70467e-163	3.86815e-164	-7.2195e-163	3.63337e-163	-1.04911e-163	4.75683e-163	1.25338e-162	1.74959e-163	5.43098e-163	-2.22427e-163	1.03887e-162	-9.68276e-163	-1.51468e-163	0
3.8137e-163	3.43297e-163	-5.57304e-163	-3.92496e-165	3.94465e-163	-4.12373e-164	-1.35692e-162	1.68224e-163	-1.05946e-163	-3.46683e-164	5.14489e-163	-5.11449e-163	2.22931e-163	-3.58034e-163	1.35361e-162	-1.1665e-163	9.19987e-164	1.70467e-163	3.86815e-164	-7.2195e-163	3.63337e-163	-1.04911e-163	4.75683e-163	1.25338e-162	1.74959e-163	5.43098e-163	-2.22427e-163	1.03887e-162	-9.68276e-163	-1.51468e-163	0
3.8137e-163	3.43297e-163	-5.57304e-163	-3.92496e-165	3.94465e-163	-4.12373e-164	-1.35692e-162	1.68224e-163	-1.05946e-163	-3.46683e-164	5.14489e-163	-5.11449e-163	2.22931e-163	-3.58034e-163	1.35361e-162	-1.1665e-163	9.19987e-164	1.70467e-163	3.86815e-164	-7.2195e-163	3.63337e-163	-1.04911e-163	4.75683e-163	1.25338e-162	1.74959e-163	5.43098e-163	-2.22427e-163	1.03887e-162	-9.68276e-163	-1.51468e-163	0
3.8137e-163	3.43297e-163	-5.57304e-163	-3.92496e-165	3.94465e-163	-4.12373e-164	-1.35692e-162	1.68224e-163	-1.05946e-163	-3.46683e-164	5.14489e-163	-5.11449e-163	2.22931e-163	-3.58034e-163	1.35361e-162	-1.1665e-163	9.19987e-164	1.70467e-163	3.86815e-164	-7.2195e-163	3.63337e-163	-1.04911e-163	4.75683e-163	1.25338e-162	1.74959e-163	5.43098e-163	-2.22427e-163	1.03887e-162	-9.68276e-163	-1.51468e-163	0
3.8137e-163	3.43297e-163	-5.57304e-163	-3.92496e-165	3.94465e-163	-4.12373e-164	-1.35692e-162	1.68224e-163	-1.05946e-163	-3.46683e-164	5.14489e-163	-5.11449e-163	2.22931e-163	-3.58034e-163	1.35361e-162	-1.1665e-163	9.19987e-164	1.70467e-163	3.86815e-164	-7.2195e-163	3.63337e-163	-1.04911e-163	4.75683e-163	1.25338e-162	1.74959e-163	5.43098e-163	-2.22427e-163	1.03887e-162	-9.68276e-163	-1.51468e-163	0
3.8137e-163	3.43297e-163	-5.57304e-163	-3.92496e-165	3.94465e-163	-4.12373e-164	-1.35692e-162	1.68224e-163	-1.05946e-163	-3.46683e-164	5.14489e-163	-5.11449e-163	2.22931e-163	-3.58034e-163	1.35361e-162	-1.1665e-163	9.19987e-164	1.70467e-163	3.86815e-164	-7.2195e-163	3.63337e-163	-1.04911e-163	4.75683e-163	1.25338e-162	1.74959e-163	5.43098e-163	-2.22427e-163	1.03887e-162	-9.68276e-163	-1.51468e-163	0
3.8137e-163	3.43297e-163	-5.57304e-163	-3.92496e-165	3.94465e-163	-4.12373e-164	-1.35692e-162	1.68224e-163	-1.05946e-163	-3.46683e-164	5.14489e-163	-5.11449e-163	2.22931e-163	-3.58034e-163	1.35361e-162	-1.1665e-163	9.19987e-164	1.70467e-163	3.86815e-164	-7.2195e-163	3.63337e-163	-1.04911e-163	4.75683e-163	1.25338e-162	1.74959e-163	5.43098e-163	-2.22427e-163	1.03887e-162	-9.68276e-163	-1.51468e-163	0
3.8137e-163	3.43297e-163	-5.57304e-163	-3.92496e-165	3.94465e-163	-4.12373e-164	-1.35692e-162	1.68224e-163	-1.05946e-163	-3.46683e-164	5.14489e-163	-5.11449e-163	2.22931e-163	-3.58034e-163	1.35361e-162	-1.1665e-163	9.19987e-164	1.70467e-163	3.86815e-164	-7.2195e-163	3.63337e-163	-1.04911e-163	4.75683e-163	1.25338e-162	1.74959e-163	5.43098e-163	-2.22427e-163	1.03887e-162	-9.68276e-163	-1.51468e-163	0
3.8137e-163	3.43297e-163	-5.57304e-163	-3.92496e-165	3.94465e-163	-4.12373e-164	-1.35692e-162	1.68224e-163	-1.05946e-163	-3.46683e-164	5.14489e-163	-5.11449e-163	2.22931e-163	-3.58034e-163	1.35361e-162	-1.1665e-163	9.19987e-164	1.70467e-163	3.86815e-164	-7.2195e-163	3.63337e-163	-1.04911e-163	4.75683e-163	1.25338e-162	1.74959e-163	5.43098e-163	-2.22427e-163	1.03887e-162	-9.68276e-163	-1.51468e-163	0
3.8137e-163	3.43297e-163	-5.57304e-163	-3.92496e-165	3.94465e-163	-4.12373e-164	-1.35692e-162	1.68224e-163	-1.05946e-163	-3.46683e-164	5.14489e-163	-5.11449e-163	2.22931e-163	-3.58034e-163	1.35361e-162	-1.1665e-163	9.19987e-164	1.70467e-163	3.86815e-164	-7.2195e-163	3.63337e-163	-1.04911e-163	4.75683e-163	1.25338e-162	1.74959e-163	5.43098e-163	-2.22427e-163	1.03887e-162	-9.68276e-163	-1.51468e-163	0
3.8137e-163	3.43297e-163	-5.57304e-163	-3.92496e-165	3.94465e-163	-4.12373e-164	-1.35692e-162	1.68224e-163	-1.05946e-163	-3.46683e-164	5.14489e-163	-5.11449e-163	2.22931e-163	-3.58034e-163	1.35361e-162	-1.1665e-163	9.19987e-164	1.70467e-163	3.86815e-164	-7.2195e-163	3.63337e-163	-1.04911e-163	4.75683e-163	1.25338e-162	1.74959e-163	5.43098e-163	-2.22427e-163	1.03887e-162	-9.68276e-163	-1.51468e-163	0
3.8137e-163	3.43297e-163	-5.57304e-163	-3.92496e-165	3.94465e-163	-4.12373e-164	-1.35692e-162	1.68224e-163	-1.05946e-163	-3.46683e-164	5.14489e-163	-5.11449e-163	2.22931e-163	-3.58034e-163	1.35361e-162	-1.1665e-163	9.19987e-164	1.70467e-163	3.86815e-164	-7.2195e-163	3.63337e-163	-1.04911e-163	4.75683e-163	1.25338e-162	1.74959e-163	5.43098e-163	-2.22427e-163	1.03887e-162	-9.68276e-163	-1.51468e-163	0
3.8137e-163	3.43297e-163	-5.57304e-163	-3.92496e-165	3.94465e-163	-4.12373e-164	-1.35692e-162	1.68224e-163	-1.05946e-163	-3.46683e-164	5.14489e-163	-5.11449e-163	2.22931e-163	-3.58034e-163	1.35361e-162	-1.1665e-163	9.19987e-164	1.70467e-163	3.86815e-164	-7.2195e-163	3.63337e-163	-1.04911e-163	4.75683e-163	1.25338e-162	1.74959e-163	5.43098e-163	-2.22427e-163	1.03887e-162	-9.68276e-163	-1.51468e-163	0
3.8137e-163	3.43297e-163	-5.57304e-163	-3.92496e-165	3.94465e-163	-4.12373e-164	-1.35692e-162	1.68224e-163	-1.05946e-163	-3.46683e-164	5.14489e-163	-5.11449e-163	2.22931e-163	-3.58034e-163	1.35361e-162	-1.1665e-163	9.19987e-164	1.70467e-163	3.86815e-164	-7.2195e-163	3.63337e-163	-1.04911e-163	4.75683e-163	1.25338e-162	1.74959e-163	5.43098e-163	-2.22427e-163	1.03887e-162	-9.68276e-163	-1.51468e-163	0
3.8137e-163	3.43297e-163	-5.57304e-163	-3.92496e-165	3.94465e-163	-4.12373e-164	-1.35692e-162	1.68224e-163	-1.05946e-163	-3.46683e-164	5.14489e-163	-5.11449e-163	2.22931e-163	-3.58034e-163	1.35361e-162	-1.1665e-163	9.19987e-164	1.70467e-163	3.86815e-164	-7.2195e-163	3.63337e-163	-1.04911e-163	4.75683e-163	1.25338e-162	1.74959e-163	5.43098e-163	-2.22427e-163	1.03887e-162	-9.68276e-163	-1.51468e-163	0
3.8137e-163	3.43297e-163	-5.57304e-163	-3.92496e-165	3.94465e-163	-4.12373e-164	-1.35692e-162	1.68224e-163	-1.05946e-163	-3.46683e-164	5.14489e-163	-5.11449e-163	2.22931e-163	-3.58034e-163	1.35361e-162	-1.1665e-163	9.19987e-164	1.70467e-163	3.86815e-164	-7.2195e-163	3.63337e-163	-1.04911e-163	4.75683e-163	1.25338e-162	1.74959e-163	5.43098e-163	-2.22427e-163	1.03887e-162	-9.68276e-163	-1.51468e-163	0
3.8137e-163	3.43297e-163	-5.57304e-163	-3.92496e-165	3.94465e-163	-4.12373e-164	-1.35692e-162	1.68224e-163	-1.05946e-163	-3.46683e-164	5.14489e-163	-5.11449e-163	2.22931e-163	-3.58034e-163	1.35361e-162	-1.1665e-163	9.19987e-164	1.70467e-163	3.86815e-164	-7.2195e-163	3.63337e-163	-1.04911e-163	4.75683e-163	1.25338e-162	1.74959e-163	5.43098e-163	-2.22427e-163	1.03887e-162	-9.68276e-163	-1.51468e-163	0
3.8137e-163	3.43297e-163	-5.57304e-163	-3.92496e-165	3.94465e-163	-4.12373e-164	-1.35692e-162	1.68224e-163	-1.05946e-163	-3.46683e-164	5.14489e-163	-5.11449e-163	2.22931e-163	-3.58034e-163	1.35361e-162	-1.1665e-163	9.19987e-164	1.70467e-163	3.86815e-164	-7.2195e-163	3.63337e-163	-1.04911e-163	4.75683e-163	1.25338e-162	1.74959e-163	5.43098e-163	-2.22427e-163	1.03887e-162	-9.68276e-163	-1.51468e-163	0
3.8137e-163	3.43297e-163	-5.57304e-163	-3.92496e-165	3.94465e-163	-4.12373e-164	-1.35692e-162	1.68224e-163	-1.05946e-163	-3.46683e-164	5.14489e-163	-5.11449e-163	2.22931e-163	-3.58034e-163	1.35361e-162	-1.1665e-163	9.19987e-164	1.70467e-163	3.86815e-164	-7.2195e-163	3.63337e-163	-1.04911e-163	4.75683e-163	1.25338e-162	1.74959e-163	5.43098e-163	-2.22427e-163	1.03887e-162	-9.68276e-163	-1.51468e-163	0
3.8137e-163	3.43297e-163	-5.57304e-163	-3.92496e-165	3.94465e-163	-4.12373e-164	-1.35692e-162	1.68224e-163	-1.05946e-163	-3.46683e-164	5.14489e-163	-5.11449e-163	2.22931e-163	-3.58034e-163	1.35361e-162	-1.1665e-163	9.19987e-164	1.70467e-163	3.86815e-164	-7.2195e-163	3.63337e-163	-1.04911e-163	4.75683e-163	1.25338e-162	1.74959e-163	5.43098e-163	-2.22427e-163	1.03887e-162	-9.68276e-163	-1.51468e-163	0
3.8137e-163	3.43297e-163	-5.57304e-163	-3.92496e-165	3.94465e-163	-4.12373e-164	-1.35692e-162	1.68224e-163	-1.05946e-163	-3.46683e-164	5.14489e-163	-5.11449e-163	2.22931e-163	-3.58034e-163	1.35361e-162	-1.1665e-163	9.19987e-164	1.70467e-163	3.86815e-164	-7.2195e-163	3.63337e-163	-1.04911e-163	4.75683e-163	1.25338e-162	1.74959e-163	5.43098e-163	-2.22427e-163	1.03887e-162	-9.68276e-163	-1.51468e-163	0
3.8137e-163	3.43297e-163	-5.57304e-163	-3.92496e-165	3.94465e-163	-4.12373e-164	-1.35692e-162	1.68224e-163	-1.05946e-163	-3.46683e-164	5.14489e-163	-5.11449e-163	2.22931e-163	-3.58034e-163	1.35361e-162	-1.1665e-163	9.19987e-164	1.70467e-163	3.86815e-164	-7.2195e-163	3.63337e-163	-1.04911e-163	4.75683e-163	1.25338e-162	1.74959e-163	5.43098e-163	-2.22427e-163	1.03887e-162	-9.68276e-163	-1.51468e-163	0
3.8137e-163	3.43297e-163	-5.57304e-163	-3.92496e-165	3.94465e-163	-4.12373e-164	-1.35692e-162	1.68224e-163	-1.05946e-163	-3.46683e-164	5.14489e-163	-5.11449e-163	2.22931e-163	-3.58034e-163	1.35361e-162	-1.1665e-163	9.19987e-164	1.70467e-163	3.86815e-164	-7.2195e-163	3.63337e-163	-1.04911e-163	4.75683e-163	1.25338e-162	1.74959e-163	5.43098e-163	-2.22427e-163	1.03887e-162	-9.68276e-163	-1.51468e-163	0
3.8137e-163	3.43297e-163	-5.57304e-163	-3.92496e-165	3.94465e-163	-4.12373e-164	-1.35692e-162	1.68224e-163	-1.05946e-163	-3.46683e-164	5.14489e-163	-5.11449e-163	2.22931e-163	-3.58034e-163	1.35361e-162	-1.1665e-163	9.19987e-164	1.70467e-163	3.86815e-164	-7.2195e-163	3.63337e-163	-1.04911e-163	4.75683e-163	1.25338e-162	1.74959e-163	5.43098e-163	-2.22427e-163	1.03887e-162	-9.68276e-163	-1.51468e-163	0
3.8137e-163	3.43297e-163	-5.57304e-163	-3.92496e-165	3.94465e-163	-4.12373e-164	-1.35692e-162	1.68224e-163	-1.05946e-163	-3.46683e-164	5.14489e-163	-5.11449e-163	2.22931e-163	-3.58034e-163	1.35361e-162	-1.1665e-163	9.19987e-164	1.70467e-163	3.86815e-164	-7.2195e-163	3.63337e-163	-1.04911e-163	4.75683e-163	1.25338e-162	1.74959e-163	5.43098e-163	-2.22427e-163	1.03887e-162	-9.68276e-163	-1.51468e-163	0
3.8137e-163	3.43297e-163	-5.57304e-163	-3.92496e-165	3.94465e-163	-4.12373e-164	-1.35692e-162	1.68224e-163	-1.05946e-163	-3.46683e-164	5.14489e-163	-5.11449e-163	2.22931e-163	-3.58034e-163	1.35361e-162	-1.1665e-163	9.19987e-164	1.70467e-163	3.86815e-164	-7.2195e-163	3.63337e-163	-1.04911e-163	4.75683e-163	1.25338e-162	1.74959e-163	5.43098e-163	-2.22427e-163	1.03887e-162	-9.68276e-163	-1.51468e-163	0
3.8137e-163	3.43297e-163	-5.57304e-163	-3.92496e-165	3.94465e-163	-4.12373e-164	-1.35692e-162	1.68224e-163	-1.05946e-163	-3.46683e-164	5.14489e-163	-5.11449e-163	2.22931e-163	-3.58034e-163	1.35361e-162	-1.1665e-163	9.19987e-164	1.70467e-163	3.86815e-164	-7.2195e-163	3.63337e-163	-1.04911e-163	4.75683e-163	1.25338e-162	1.74959e-163	5.43098e-163	-2.22427e-163	1.03887e-162	-9.68276e-163	-1.51468e-163	0
3.8137e-163	3.43297e-163	-5.57304e-163	-3.92496e-165	3.94465e-163	-4.12373e-164	-1.35692e-162	1.68224e-163	-1.05946e-163	-3.46683e-164	5.14489e-163	-5.11449e-163	2.22931e-163	-3.58034e-163	1.35361e-162	-1.1665e-163	9.19987e-164	1.70467e-163	3.86815e-164	-7.2195e-163	3.63337e-163	-1.04911e-163	4.75683e-163	1.25338e-162	1.74959e-163	5.43098e-163	-2.22427e-163	1.03887e-162	-9.68276e-163	-1.51468e-163	0
3.8137e-163	3.43297e-163	-5.57304e-163	-3.92496e-165	3.94465e-163	-4.12373e-164	-1.35692e-162	1.68224e-163	-1.05946e-163	-3.46683e-164	5.14489e-163	-5.11449e-163	2.22931e-163	-3.58034e-163	1.35361e-162	-1.1665e-163	9.19987e-164	1.70467e-163	3.86815e-164	-7.2195e-163	3.63337e-163	-1.04911e-163	4.75683e-163	1.25338e-162	1.74959e-163	5.43098e-163	-2.22427e-163	1.03887e-162	-9.68276e-163	-1.51468e-163	0
3.8137e-163	3.43297e-163	-5.57304e-163	-3.92496e-165	3.94465e-163	-4.12373e-164	-1.35692e-162	1.68224e-163	-1.05946e-163	-3.46683e-164	5.14489e-163	-5.11449e-163	2.22931e-163	-3.58034e-163	1.35361e-162	-1.1665e-163	9.19987e-164	1.70467e-163	3.86815e-164	-7.2195e-163	3.63337e-163	-1.04911e-163	4.75683e-163	1.25338e-162	1.74959e-163	5.43098e-163	-2.22427e-163	1.03887e-162	-9.68276e-163	-1.51468e-163	0
3.8137e-163	3.43297e-163	-5.57304e-163	-3.92496e-165	3.94465e-163	-4.12373e-164	-1.35692e-162	1.68224e-163	-1.05946e-163	-3.46683e-164	5.14489e-163	-5.11449e-163	2.22931e-163	-3.58034e-163	1.35361e-162	-1.1665e-163	9.19987e-164	1.70467e-163	3.86815e-164	-7.2195e-163	3.63337e-163	-1.04911e-163	4.75683e-163	1.25338e-162	1.74959e-163	5.43098e-163	-2.22427e-163	1.03887e-162	-9.68276e-163	-1.51468e-163	0
3.8137e-163	3.43297e-163	-5.57304e-163	-3.92496e-165	3.94465e-163	-4.12373e-164	-1.35692e-162	1.68224e-163	-1.05946e-163	-3.46683e-164	5.14489e-163	-5.11449e-163	2.22931e-163	-3.58034e-163	1.35361e-162	-1.1665e-163	9.19987e-164	1.70467e-163	3.86815e-164	-7.2195e-163	3.63337e-163	-1.04911e-163	4.75683e-163	1.25338e-162	1.74959e-163	5.43098e-163	-2.22427e-163	1.03887e-162	-9.68276e-163	-1.51468e-163	0
3.8137e-163	3.43297e-163	-5.57304e-163	-3.92496e-165	3.94465e-163	-4.12373e-164	-1.35692e-162	1.68224e-163	-1.05946e-163	-3.46683e-164	5.14489e-163	-5.11449e-163	2.22931e-163	-3.58034e-163	1.35361e-162	-1.1665e-163	9.19987e-164	1.70467e-163	3.86815e-164	-7.2195e-163	3.63337e-163	-1.04911e-163	4.75683e-163	1.25338e-162	1.74959e-163	5.43098e-163	-2.22427e-163	1.03887e-162	-9.68276e-163	-1.51468e-163	0
3.8137e-163	3.43297e-163	-5.57304e-163	-3.92496e-165	3.94465e-163	-4.12373e-164	-1.35692e-162	1.68224e-163	-1.05946e-163	-3.46683e-164	5.14489e-163	-5.11449e-163	2.22931e-163	-3.58034e-163	1.35361e-162	-1.1665e-163	9.19987e-164	1.70467e-163	3.86815e-164	-7.2195e-163	3.63337e-163	-1.04911e-163	4.75683e-163	1.25338e-162	1.74959e-163	5.43098e-163	-2.22427e-163	1.03887e-162	-9.68276e-163	-1.51468e-163	0
3.8137e-163	3.43297e-163	-5.57304e-163	-3.92496e-165	3.94465e-163	-4.12373e-164	-1.35692e-162	1.68224e-163	-1.05946e-163	-3.46683e-164	5.14489e-163	-5.11449e-163	2.22931e-163	-3.58034e-163	1.35361e-162	-1.1665e-163	9.19987e-164	1.70467e-163	3.86815e-164	-7.2195e-163	3.63337e-163	-1.04911e-163	4.75683e-163	1.25338e-162	1.74959e-163	5.43098e-163	-2.22427e-163	1.03887e-162	-9.68276e-163	-1.51468e-163	0
3.8137e-163	3.43297e-163	-5.57304e-163	-3.92496e-165	3.94465e-163	-4.12373e-164	-1.35692e-162	1.68224e-163	-1.05946e-163	-3.46683e-164	5.14489e-163	-5.11449e-163	2.22931e-163	-3.58034e-163	1.35361e-162	-1.1665e-163	9.19987e-164	1.70467e-163	3.86815e-164	-7.2195e-163	3.63337e-163	-1.04911e-163	4.75683e-163	1.25338e-162	1.74959e-163	5.43098e-163	-2.22427e-163	1.03887e-162	-9.68276e-163	-1.51468e-163	0
3.8137e-163	3.43297e-163	-5.57304e-163	-3.92496e-165	3.94465e-163	-4.12373e-164	-1.35692e-162	1.68224e-163	-1.05946e-163	-3.46683e-164	5.14489e-163	-5.11449e-163	2.22931e-163	-3.58034e-163	1.35361e-162	-1.1665e-163	9.19987e-164	1.70467e-163	3.86815e-164	-7.2195e-163	3.63337e-163	-1.04911e-163	4.75683e-163	1.25338e-162	1.74959e-163	5.43098e-163	-2.22427e-163	1.03887e-162	-9.68276e-163	-1.51468e-163	0
3.8137e-163	3.43297e-163	-5.57304e-163	-3.92496e-165	3.94465e-163	-4.12373e-164	-1.35692e-162	1.68224e-163	-1.05946e-163	-3.46683e-164	5.14489e-163	-5.11449e-163	2.22931e-163	-3.58034e-163	1.35361e-162	-1.1665e-163	9.19987e-164	1.70467e-163	3.86815e-164	-7.2195e-163	3.63337e-163	-1.04911e-163	4.75683e-163	1.25338e-162	1.74959e-163	5.43098e-163	-2.22427e-163	1.03887e-162	-9.68276e-163	-1.51468e-163	0
3.8137e-163	3.43297e-163	-5.57304e-163	-3.92496e-165	3.94465e-163	-4.12373e-164	-1.35692e-162	1.68224e-163	-1.05946e-163	-3.46683e-164	5.14489e-163	-5.11449e-163	2.22931e-163	-3.58034e-163	1.35361e-162	-1.1665e-163	9.19987e-164	1.70467e-163	3.86815e-164	-7.2195e-163	3.63337e-163	-1.04911e-163	4.75683e-163	1.25338e-162	1.74959e-163	5.43098e-163	-2.22427e-163	1.03887e-162	-9.68276e-163	-1.51468e-163	0
3.8137e-163	3.43297e-163	-5.57304e-163	-3.92496e-165	3.94465e-163	-4.12373e-164	-1.35692e-162	1.68224e-163	-1.05946e-163	-3.46683e-164	5.14489e-163	-5.11449e-163	2.22931e-163	-3.58034e-163	1.35361e-162	-1.1665e-163	9.19987e-164	1.70467e-163	3.86815e-164	-7.2195e-163	3.63337e-163	-1.04911e-163	4.75683e-163	1.25338e-162	1.74959e-163	5.43098e-163	-2.22427e-163	1.03887e-162	-9.68276e-163	-1.51468e-163	0
3.8137e-163	3.43297e-163	-5.57304e-163	-3.92496e-165	3.94465e-163	-4.12373e-164	-1.35692e-162	1.68224e-163	-1.05946e-163	-3.46683e-164	5.14489e-163	-5.11449e-163	2.22931e-163	-3.58034e-163	1.35361e-162	-1.1665e-163	9.19987e-164	1.70467e-163	3.86815e-164	-7.2195e-163	3.63337e-163	-1.04911e-163	4.75683e-163	1.25338e-162	1.74959e-163	5.43098e-163	-2.22427e-163	1.03887e-162	-9.68276e-163	-1.51468e-163	0
3.8137e-163	3.43297e-163	-5.57304e-163	-3.92496e-165	3.94465e-163	-4.12373e-164	-1.35692e-162	1.68224e-163	-1.05946e-163	-3.46683e-164	5.14489e-163	-5.11449e-163	2.22931e-163	-3.58034e-163	1.35361e-162	-1.1665e-163	9.19987e-164	1.70467e-163	3.86815e-164	-7.2195e-163	3.63337e-163	-1.04911e-163	4.75683e-163	1.25338e-162	1.74959e-163	5.43098e-163	-2.22427e-163	1.03887e-162	-9.68276e-163	-1.51468e-163	0
3.8137e-163	3.43297e-163	-5.57304e-163	-3.92496e-165	3.94465e-163	-4.12373e-164	-1.35692e-162	1.68224e-163	-1.05946e-163	-3.46683e-164	5.14489e-163	-5.11449e-163	2.22931e-163	-3.58034e-163	1.35361e-162	-1.1665e-163	9.19987e-164	1.70467e-163	3.86815e-164	-7.2195e-163	3.63337e-163	-1.04911e-163	4.75683e-163	1.25338e-162	1.74959e-163	5.43098e-163	-2.22427e-163	1.03887e-162	-9.68276e-163	-1.51468e-163	0
3.8137e-163	3.43297e-163	-5.57304e-163	-3.92496e-165	3.94465e-163	-4.12373e-164	-1.35692e-162	1.68224e-163	-1.05946e-163	-3.46683e-164	5.14489e-163	-5.11449e-163	2.22931e-163	-3.58034e-163	1.35361e-162	-1.1665e-163	9.19987e-164	1.70467e-163	3.86815e-164	-7.2195e-163	3.63337e-163	-1.04911e-163	4.75683e-163	1.25338e-162	1.74959e-163	5.43098e-163	-2.22427e-163	1.03887e-162	-9.68276e-163	-1.51468e-163	0
3.8137e-163	3.43297e-163	-5.57304e-163	-3.92496e-165	3.94465e-163	-4.12373e-164	-1.35692e-162	1.68224e-163	-1.05946e-163	-3.46683e-164	5.14489e-163	-5.11449e-163	2.22931e-163	-3.58034e-163	1.35361e-162	-1.1665e-163	9.19987e-164	1.70467e-163	3.86815e-164	-7.2195e-163	3.63337e-163	-1.04911e-163	4.75683e-163	1.25338e-162	1.74959e-163	5.43098e-163	-2.22427e-163	1.03887e-162	-9.68276e-163	-1.51468e-163	0
3.8137e-163	3.43297e-163	-5.57304e-163	-3.92496e-165	3.94465e-163	-4.12373e-164	-1.35692e-162	1.68224e-163	-1.05946e-163	-3.46683e-164	5.14489e-163	-5.11449e-163	2.22931e-163	-3.58034e-163	1.35361e-162	-1.1665e-163	9.19987e-164	1.70467e-163	3.86815e-164	-7.2195e-163	3.63337e-163	-1.04911e-163	4.75683e-163	1.25338e-162	1.74959e-163	5.43098e-163	-2.22427e-163	1.03887e-162	-9.68276e-163	-1.51468e-163	0
3.8137e-163	3.43297e-163	-5.57304e-163	-3.92496e-165	3.94465e-163	-4.12373e-164	-1.35692e-162	1.68224e-163	-1.05946e-163	-3.46683e-164	5.14489e-163	-5.11449e-163	2.22931e-163	-3.58034e-163	1.35361e-162	-1.1665e-163	9.19987e-164	1.70467e-163	3.86815e-164	-7.2195e-163	3.63337e-163	-1.04911e-163	4.75683e-163	1.25338e-162	1.74959e-163	5.43098e-163	-2.22427e-163	1.03887e-162	-9.68276e-163	-1.51468e-163	0
3.8137e-163	3.43297e-163	-5.57304e-163	-3.92496e-165	3.94465e-163	-4.12373e-164	-1.35692e-162	1.68224e-163	-1.05946e-163	-3.46683e-164	5.14489e-163	-5.11449e-163	2.22931e-163	-3.58034e-163	1.35361e-162	-1.1665e-163	9.19987e-164	1.70467e-163	3.86815e-164	-7.2195e-163	3.63337e-163	-1.04911e-163	4.75683e-163	1.25338e-162	1.74959e-163	5.43098e-163	-2.22427e-163	1.03887e-162	-9.68276e-163	-1.51468e-163	0
3.8137e-163	3.43297e-163	-5.57304e-163	-3.92496e-165	3.94465e-163	-4.12373e-164	-1.35692e-162	1.68224e-163	-1.05946e-163	-3.46683e-164	5.14489e-163	-5.11449e-163	2.22931e-163	-3.58034e-163	1.35361e-162	-1.1665e-163	9.19987e-164	1.70467e-163	3.86815e-164	-7.2195e-163	3.63337e-163	-1.04911e-163	4.75683e-163	1.25338e-162	1.74959e-163	5.43098e-163	-2.22427e-163	1.03887e-162	-9.68276e-163	-1.51468e-163	0
3.8137e-163	3.43297e-163	-5.57304e-163	-3.92496e-165	3.94465e-163	-4.12373e-164	-1.35692e-162	1.68224e-163	-1.05946e-163	-3.46683e-164	5.14489e-163	-5.11449e-163	2.22931e-163	-3.58034e-163	1.35361e-162	-1.1665e-163	9.19987e-164	1.70467e-163	3.86815e-164	-7.2195e-163	3.63337e-163	-1.04911e-163	4.75683e-163	1.25338e-162	1.74959e-163	5.43098e-163	-2.22427e-163	1.03887e-162	-9.68276e-163	-1.51468e-163	0
3.8137e-163	3.43297e-163	-5.57304e-163	-3.92496e-165	3.94465e-163	-4.12373e-164	-1.35692e-162	1.68224e-163	-1.05946e-163	-3.46683e-164	5.14489e-163	-5.11449e-163	2.22931e-163	-3.58034e-163	1.35361e-162	-1.1665e-163	9.19987e-164	1.70467e-163	3.86815e-164	-7.2195e-163	3.63337e-163	-1.04911e-163	4.75683e-163	1.25338e-162	1.74959e-163	5.43098e-163	-2.22427e-163	1.03887e-162	-9.68276e-163	-1.51468e-163	0
3.8137e-163	3.43297e-163	-5.57304e-163	-3.92496e-165	3.94465e-163	-4.12373e-164	-1.35692e-162	1.68224e-163	-1.05946e-163	-3.46683e-164	5.14489e-163	-5.11449e-163	2.22931e-163	-3.58034e-163	1.35361e-162	-1.1665e-163	9.19987e-164	1.70467e-163	3.86815e-164	-7.2195e-163	3.63337e-163	-1.04911e-163	4.75683e-163	1.25338e-162	1.74959e-163	5.43098e-163	-2.22427e-163	1.03887e-162	-9.68276e-163	-1.51468e-163	0
3.8137e-163	3.43297e-163	-5.57304e-163	-3.92496e-165	3.94465e-163	-4.12373e-164	-1.35692e-162	1.68224e-163	-1.05946e-163	-3.46683e-164	5.14489e-163	-5.11449e-163	2.22931e-163	-3.58034e-163	1.35361e-162	-1.1665e-163	9.19987e-164	1.70467e-163	3.86815e-164	-7.2195e-163	3.63337e-163	-1.04911e-163	4.75683e-163	1.25338e-162	1.74959e-163	5.43098e-163	-2.22427e-163	1.03887e-162	-9.68276e-163	-1.51468e-163	0
3.8137e-163	3.43297e-163	-5.57304e-163	-3.92496e-165	3.94465e-163	-4.12373e-164	-1.35692e-162	1.68224e-163	-1.05946e-163	-3.46683e-164	5.14489e-163	-5.11449e-163	2.22931e-163	-3.58034e-163	1.35361e-162	-1.1665e-163	9.19987e-164	1.70467e-163	3.86815e-164	-7.2195e-163	3.63337e-163	-1.04911e-163	4.75683e-163	1.25338e-162	1.74959e-163	5.43098e-163	-2.22427e-163	1.03887e-162	-9.68276e-163	-1.51468e-163	0
3.8137e-163	3.43297e-163	-5.57304e-163	-3.92496e-165	3.94465e-163	-4.12373e-164	-1.35692e-162	1.68224e-163	-1.05946e-163	-3.46683e-164	5.14489e-163	-5.11449e-163	2.22931e-163	-3.58034e-163	1.35361e-162	-1.1665e-163	9.19987e-164	1.70467e-163	3.86815e-164	-7.2195e-163	3.63337e-163	-1.04911e-163	4.75683e-163	1.25338e-162	1.74959e-163	5.43098e-163	-2.22427e-163	1.03887e-162	-9.68276e-163	-1.51468e-163	0
3.8137e-163	3.43297e-163	-5.57304e-163	-3.92496e-165	3.94465e-163	-4.12373e-164	-1.35692e-162	1.68224e-163	-1.05946e-163	-3.46683e-164	5.14489e-163	-5.11449e-163	2.22931e-163	-3.58034e-163	1.35361e-162	-1.1665e-163	9.19987e-164	1.70467e-163	3.86815e-164	-7.2195e-163	3.63337e-163	-1.04911e-163	4.75683e-163	1.25338e-162	1.74959e-163	5.43098e-163	-2.22427e-163	1.03887e-162	-9.68276e-163	-1.51468e-163	0
3.8137e-163	3.43297e-163	-5.57304e-163	-3.92496e-165	3.94465e-163	-4.12373e-164	-1.35692e-162	1.68224e-163	-1.05946e-163	-3.46683e-164	5.14489e-163	-5.11449e-163	2.22931e-163	-3.58034e-163	1.35361e-162	-1.1665e-163	9.19987e-164	1.70467e-163	3.86815e-164	-7.2195e-163	3.63337e-163	-1.04911e-163	4.75683e-163	1.25338e-162	1.74959e-163	5.43098e-163	-2.22427e-163	1.03887e-162	-9.68276e-163	-1.51468e-163	0
3.8137e-163	3.43297e-163	-5.57304e-163	-3.92496e-165	3.94465e-163	-4.12373e-164	-1.35692e-162	1.68224e-163	-1.05946e-163	-3.46683e-164	5.14489e-163	-5.11449e-163	2.22931e-163	-3.58034e-163	1.35361e-162	-1.1665e-163	9.19987e-164	1.70467e-163	3.86815e-164	-7.2195e-163	3.63337e-163	-1.04911e-163	4.75683e-163	1.25338e-162	1.74959e-163	5.43098e-163	-2.22427e-163	1.03887e-162	-9.68276e-163	-1.51468e-163	0
3.8137e-163	3.43297e-163	-5.57304e-163	-3.92496e-165	3.94465e-163	-4.12373e-164	-1.35692e-162	1.68224e-163	-1.05946e-163	-3.46683e-164	5.14489e-163	-5.11449e-163	2.22931e-163	-3.58034e-163	1.35361e-162	-1.1665e-163	9.19987e-164	1.70467e-163	3.86815e-164	-7.2195e-163	3.63337e-163	-1.04911e-163	4.75683e-163	1.25338e-162	1.74959e-163	5.43098e-163	-2.22427e-163	1.03887e-162	-9.68276e-163	-1.51468e-163	0
3.8137e-163	3.43297e-163	-5.57304e-163	-3.92496e-165	3.94465e-163	-4.12373e-164	-1.35692e-162	1.68224e-163	-1.05946e-163	-3.46683e-164	5.14489e-163	-5.11449e-163	2.22931e-163	-3.58034e-163	1.35361e-162	-1.1665e-163	9.19987e-164	1.70467e-163	3.86815e-164	-7.2195e-163	3.63337e-163	-1.04911e-163	4.75683e-163	1.25338e-162	1.74959e-163	5.43098e-163	-2.22427e-163	1.03887e-162	-9.68276e-163	-1.51468e-163	0
3.8137e-163	3.43297e-163	-5.57304e-163	-3.92496e-165	3.94465e-163	-4.12373e-164	-1.35692e-162	1.68224e-163	-1.05946e-163	-3.46683e-164	5.14489e-163	-5.11449e-163	2.22931e-163	-3.58034e-163	1.35361e-162	-1.1665e-163	9.19987e-164	1.70467e-163	3.86815e-164	-7.2195e-163	3.63337e-163	-1.04911e-163	4.75683e-163	1.25338e-162	1.74959e-163	5.43098e-163	-2.22427e-163	1.03887e-162	-9.68276e-163	-1.51468e-163	0
3.8137e-163	3.43297e-163	-5.57304e-163	-3.92496e-165	3.94465e-163	-4.12373e-164	-1.35692e-162	1.68224e-163	-1.05946e-163	-3.46683e-164	5.14489e-163	-5.11449e-163	2.22931e-163	-3.58034e-163	1.35361e-162	-1.1665e-163	9.19987e-164	1.70467e-163	3.86815e-164	-7.2195e-163	3.63337e-163	-1.04911e-163	4.75683e-163	1.25338e-162	1.74959e-163	5.43098e-163	-2.22427e-163	1.03887e-162	-9.68276e-163	-1.51468e-163	0
3.8137e-163	3.43297e-163	-5.57304e-163	-3.92496e-165	3.94465e-163	-4.12373e-164	-1.35692e-162	1.68224e-163	-1.05946e-163	-3.46683e-164	5.14489e-163	-5.11449e-163	2.22931e-163	-3.58034e-163	1.35361e-162	-1.1665e-163	9.19987e-164	1.70467e-163	3.86815e-164	-7.2195e-163	3.63337e-163	-1.04911e-163	4.75683e-163	1.25338e-162	1.74959e-163	5.43098e-163	-2.22427e-163	1.03887e-162	-9.68276e-163	-1.51468e-163	0
3.8137e-163	3.43297e-163	-5.57304e-163	-3.92496e-165	3.94465e-163	-4.12373e-164	-1.35692e-162	1.68224e-163	-1.05946e-163	-3.46683e-164	5.14489e-163	-5.11449e-163	2.22931e-163	-3.58034e-163	1.35361e-162	-1.1665e-163	9.19987e-164	1.70467e-163	3.86815e-164	-7.2195e-163	3.63337e-163	-1.04911e-163	4.75683e-163	1.25338e-162	1.74959e-163	5.43098e-163	-2.22427e-163	1.03887e-162	-9.68276e-163	-1.51468e-163	0
3.8137e-163	3.43297e-163	-5.57304e-163	-3.92496e-165	3.94465e-163	-4.12373e-164	-1.35692e-162	1.68224e-163	-1.05946e-163	-3.46683e-164	5.14489e-163	-5.11449e-163	2.22931e-163	-3.58034e-163	1.35361e-162	-1.1665e-163	9.19987e-164	1.70467e-163	3.86815e-164	-7.2195e-163	3.63337e-163	-1.04911e-163	4.75683e-163	1.25338e-162	1.74959e-163	5.43098e-163	-2.22427e-163	1.03887e-162	-9.68276e-163	-1.51468e-163	0
3.8137e-163	3.43297e-163	-5.57304e-163	-3.92496e-165	3.94465e-163	-4.12373e-164	-1.35692e-162	1.68224e-163	-1.05946e-163	-3.46683e-164	5.14489e-163	-5.11449e-163	2.22931e-163	-3.58034e-163	1.35361e-162	-1.1665e-163	9.19987e-164	1.70467e-163	3.86815e-164	-7.2195e-163	3.63337e-163	-1.04911e-163	4.75683e-163	1.25338e-162	1.74959e-163	5.43098e-163	-2.22427e-163	1.03887e-162	-9.68276e-163	-1.51468e-163	0
3.8137e-163	3.43297e-163	-5.57304e-163	-3.92496e-165	3.94465e-163	-4.12373e-164	-1.35692e-162	1.68224e-163	-1.05946e-163	-3.46683e-164	5.14489e-163	-5.11449e-163	2.22931e-163	-3.58034e-163	1.35361e-162	-1.1665e-163	9.19987e-164	1.70467e-163	3.86815e-164	-7.2195e-163	3.63337e-163	-1.04911e-163	4.75683e-163	1.25338e-162	1.74959e-163	5.43098e-163	-2.22427e-163	1.03887e-162	-9.68276e-163	-1.51468e-163	0
3.8137e-163	3.43297e-163	-5.57304e-163	-3.92496e-165	3.94465e-163	-4.12373e-164	-1.35692e-162	1.68224e-163	-1.05946e-163	-3.46683e-164	5.14489e-163	-5.11449e-163	2.22931e-163	-3.58034e-163	1.35361e-162	-1.1665e-163	9.19987e-164	1.70467e-163	3.86815e-164	-7.2195e-163	3.63337e-163	-1.04911e-163	4.75683e-163	1.25338e-162	1.74959e-163	5.43098e-163	-2.22427e-163	1.03887e-162	-9.68276e-163	-1.51468e-163	0
3.8137e-163	3.43297e-163	-5.57304e-163	-3.92496e-165	3.94465e-163	-4.12373e-164	-1.35692e-162	1.68224e-163	-1.05946e-163	-3.46683e-164	5.14489e-163	-5.11449e-163	2.22931e-163	-3.58034e-163	1.35361e-162	-1.1665e-163	9.19987e-164	1.70467e-163	3.86815e-164	-7.2195e-163	3.63337e-163	-1.04911e-163	4.75683e-163	1.25338e-162	1.74959e-163	5.43098e-163	-2.22427e-163	1.03887e-162	-9.68276e-163	-1.51468e-163	0
3.8137e-163	3.43297e-163	-5.57304e-163	-3.92496e-165	3.94465e-163	-4.12373e-164	-1.35692e-162	1.68224e-163	-1.05946e-163	-3.46683e-164	5.14489e-163	-5.11449e-163	2.22931e-163	-3.58034e-163	1.35361e-162	-1.1665e-163	9.19987e-164	1.70467e-163	3.86815e-164	-7.2195e-163	3.63337e-163	-1.04911e-163	4.75683e-163	1.25338e-162	1.74959e-163	5.43098e-163	-2.22427e-163	1.03887e-162	-9.68276e-163	-1.51468e-163	0
3.8137e-163	3.43297e-163	-5.57304e-163	-3.92496e-165	3.94465e-163	-4.12373e-164	-1.35692e-162	1.68224e-163	-1.05946e-163	-3.46683e-164	5.14489e-163	-5.11449e-163	2.22931e-163	-3.58034e-163	1.35361e-162	-1.1665e-163	9.19987e-164	1.70467e-163	3.86815e-164	-7.2195e-163	3.63337e-163	-1.04911e-163	4.75683e-163	1.25338e-162	1.74959e-163	5.43098e-163	-2.22427e-163	1.03887e-162	-9.68276e-163	-1.51468e-163	0
3.8137e-163	3.43297e-163	-5.57304e-163	-3.92496e-165	3.94465e-163	-4.12373e-164	-1.35692e-162	1.68224e-163	-1.05946e-163	-3.46683e-164	5.14489e-163	-5.11449e-163	2.22931e-163	-3.58034e-163	1.35361e-162	-1.1665e-163	9.19987e-164	1.70467e-163	3.86815e-164	-7.2195e-163	3.63337e-163	-1.04911e-163	4.75683e-163	1.25338e-162	1.74959e-163	5.43098e-163	-2.22427e-163	1.03887e-162	-9.68276e-163	-1.51468e-163	0
3.8137e-163	3.43297e-163	-5.57304e-163	-3.92496e-165	3.94465e-163	-4.12373e-164	-1.35692e-162	1.68224e-163	-1.05946e-163	-3.46683e-164	5.14489e-163	-5.11449e-163	2.22931e-163	-3.58034e-163	1.35361e-162	-1.1665e-163	9.19987e-164	1.70467e-163	3.86815e-164	-7.2195e-163	3.63337e-163	-1.04911e-163	4.75683e-163	1.25338e-162	1.74959e-163	5.43098e-163	-2.22427e-163	1.03887e-162	-9.68276e-163	-1.51468e-163	0
3.8137e-163	3.43297e-163	-5.57304e-163	-3.92496e-165	3.94465e-163	-4.12373e-164	-1.35692e-162	1.68224e-163	-1.05946e-163	-3.46683e-164	5.14489e-163	-5.11449e-163	2.22931e-163	-3.58034e-163	1.35361e-162	-1.1665e-163	9.19987e-164	1.70467e-163	3.86815e-164	-7.2195e-163	3.63337e-163	-1.04911e-163	4.75683e-163	1.25338e-162	1.74959e-163	5.43098e-163	-2.22427e-163	1.03887e-162	-9.68276e-163	-1.51468e-163	0
3.8137e-163	3.43297e-163	-5.57304e-163	-3.92496e-165	3.94465e-163	-4.12373e-164	-1.35692e-162	1.68224e-163	-1.05946e-163	-3.46683e-164	5.14489e-163	-5.11449e-163	2.22931e-163	-3.58034e-163	1.35361e-162	-1.1665e-163	9.19987e-164	1.70467e-163	3.86815e-164	-7.2195e-163	3.63337e-163	-1.04911e-163	4.75683e-163	1.25338e-162	1.74959e-163	5.43098e-163	-2.22427e-163	1.03887e-162	-9.68276e-163	-1.51468e-163	0
3.8137e-163	3.43297e-163	-5.57304e-163	-3.92496e-165	3.94465e-163	-4.12373e-164	-1.35692e-162	1.68224e-163	-1.05946e-163	-3.46683e-164	5.14489e-163	-5.11449e-163	2.22931e-163	-3.58034e-163	1.35361e-162	-1.1665e-163	9.19987e-164	1.70467e-163	3.86815e-164	-7.2195e-163	3.63337e-163	-1.04911e-163	4.75683e-163	1.25338e-162	1.74959e-163	5.43098e-163	-2.22427e-163	1.03887e-162	-9.68276e-163	-1.51468e-163	0
3.8137e-163	3.43297e-163	-5.57304e-163	-3.92496e-165	3.94465e-163	-4.12373e-164	-1.35692e-162	1.68224e-163	-1.05946e-163	-3.46683e-164	5.14489e-163	-5.11449e-163	2.22931e-163	-3.58034e-163	1.35361e-162	-1.1665e-163	9.19987e-164	1.70467e-163	3.86815e-164	-7.2195e-163	3.63337e-163	-1.04911e-163	4.75683e-163	1.25338e-162	1.74959e-163	5.43098e-163	-2.22427e-163	1.03887e-162	-9.68276e-163	-1.51468e-163	0
3.8137e-163	3.43297e-163	-5.57304e-163	-3.92496e-165	3.94465e-163	-4.12373e-164	-1.35692e-162	1.68224e-163	-1.05946e-163	-3.46683e-164	5.14489e-163	-5.11449e-163	2.22931e-163	-3.58034e-163	1.35361e-162	-1.1665e-163	9.19987e-164	1.70467e-163	3.86815e-164	-7.2195e-163	3.63337e-163	-1.04911e-163	4.75683e-163	1.25338e-162	1.74959e-163	5.43098e-163	-2.22427e-163	1.03887e-162	-9.68276e-163	-1.51468e-163	0
3.8137e-163	3.43297e-163	-5.57304e-163	-3.92496e-165	3.94465e-163	-4.12373e-164	-1.35692e-162	1.68224e-163	-1.05946e-163	-3.46683e-164	5.14489e-163	-5.11449e-163	2.22931e-163	-3.58034e-163	1.35361e-162	-1.1665e-163	9.19987e-164	1.70467e-163	3.86815e-164	-7.2195e-163	3.63337e-163	-1.04911e-163	4.75683e-163	1.25338e-162	1.74959e-163	5.43098e-163	-2.22427e-163	1.03887e-162	-9.68276e-163	-1.51468e-163	0
3.8137e-163	3.43297e-163	-5.57304e-163	-3.92496e-165	3.94465e-163	-4.12373e-164	-1.35692e-162	1.68224e-163	-1.05946e-163	-3.46683e-164	5.14489e-163	-5.11449e-163	2.22931e-163	-3.58034e-163	1.35361e-162	-1.1665e-163	9.19987e-164	1.70467e-163	3.86815e-164	-7.2195e-163	3.63337e-163	-1.04911e-163	4.75683e-163	1.25338e-162	1.74959e-163	5.43098e-163	-2.22427e-163	1.03887e-162	-9.68276e-163	-1.51468e-163	0
3.8137e-163	3.43297e-163	-5.57304e-163	-3.92496e-165	3.94465e-163	-4.12373e-164	-1.35692e-162	1.68224e-163	-1.05946e-163	-3.46683e-164	5.14489e-163	-5.11449e-163	2.22931e-163	-3.58034e-163	1.35361e-162	-1.1665e-163	9.19987e-164	1.70467e-163	3.86815e-164	-7.2195e-163	3.63337e-163	-1.04911e-163	4.75683e-163	1.25338e-162	1.74959e-163	5.43098e-163	-2.22427e-163	1.03887e-162	-9.68276e-163	-1.51468e-163	0
3.8137e-163	3.43297e-163	-5.57304e-163	-3.92496e-165	3.94465e-163	-4.12373e-164	-1.35692e-162	1.68224e-163	-1.05946e-163	-3.46683e-164	5.14489e-163	-5.11449e-163	2.22931e-163	-3.58034e-163	1.35361e-162	-1.1665e-163	9.19987e-164	1.70467e-163	3.86815e-164	-7.2195e-163	3.63337e-163	-1.04911e-163	4.75683e-163	1.25338e-162	1.74959e-163	5.43098e-163	-2.22427e-163	1.03887e-162	-9.68276e-163	-1.51468e-163	0
3.8137e-163	3.43297e-163	-5.57304e-163	-3.92496e-165	3.94465e-163	-4.12373e-164	-1.35692e-162	1.68224e-163	-1.05946e-163	-3.46683e-164	5.14489e-163	-5.11449e-163	2.22931e-163	-3.58034e-163	1.35361e-162	-1.1665e-163	9.19987e-164	1.70467e-163	3.86815e-164	-7.2195e-163	3.63337e-163	-1.04911e-163	4.75683e-163	1.25338e-162	1.74959e-163	5.43098e-163	-2.22427e-163	1.03887e-162	-9.68276e-163	-1.51468e-163	0
3.8137e-163	3.43297e-163	-5.57304e-163	-3.92496e-165	3.94465e-163	-4.12373e-164	-1.35692e-162	1.68224e-163	-1.05946e-163	-3.46683e-164	5.14489e-163	-5.11449e-163	2.22931e-163	-3.58034e-163	1.35361e-162	-1.1665e-163	9.19987e-164	1.70467e-163	3.86815e-164	-7.2195e-163	3.63337e-163	-1.04911e-163	4.75683e-163	1.25338e-162	1.74959e-163	5.43098e-163	-2.22427e-163	1.03887e-162	-9.68276e-163	-1.51468e-163	0
3.8137e-163	3.43297e-163	-5.57304e-163	-3.92496e-165	3.94465e-163	-4.12373e-164	-1.35692e-162	1.68224e-163	-1.05946e-163	-3.46683e-164	5.14489e-163	-5.11449e-163	2.22931e-163	-3.58034e-163	1.35361e-162	-1.1665e-163	9.19987e-164	1.70467e-163	3.86815e-164	-7.2195e-163	3.63337e-163	-1.04911e-163	4.75683e-163	1.25338e-162	1.74959e-163	5.43098e-163	-2.22427e-163	1.03887e-162	-9.68276e-163	-1.51468e-163	0
3.8137e-163	3.43297e-163	-5.57304e-163	-3.92496e-165	3.94465e-163	-4.12373e-164	-1.35692e-162	1.68224e-163	-1.05946e-163	-3.46683e-164	5.14489e-163	-5.11449e-163	2.22931e-163	-3.58034e-163	1.35361e-162	-1.1665e-163	9.19987e-164	1.70467e-163	3.86815e-164	-7.2195e-163	3.63337e-163	-1.04911e-163	4.75683e-163	1.25338e-162	1.74959e-163	5.43098e-163	-2.22427e-163	1.03887e-162	-9.68276e-163	-1.51468e-163	0
3.8137e-163	3.43297e-163	-5.57304e-163	-3.92496e-165	3.94465e-163	-4.12373e-164	-1.35692e-162	1.68224e-163	-1.05946e-163	-3.46683e-164	5.14489e-163	-5.11449e-163	2.22931e-163	-3.58034e-163	1.35361e-162	-1.1665e-163	9.19987e-164	1.70467e-163	3.86815e-164	-7.2195e-163	3.63337e-163	-1.04911e-163	4.75683e-163	1.25338e-162	1.74959e-163	5.43098e-163	-2.22427e-163	1.03887e-162	-9.68276e-163	-1.51468e-163	0
3.8137e-163	3.43297e-163	-5.57304e-163	-3.92496e-165	3.94465e-163	-4.12373e-164	-1.35692e-162	1.68224e-163	-1.05946e-163	-3.46683e-164	5.14489e-163	-5.11449e-163	2.22931e-163	-3.58034e-163	1.35361e-162	-1.1665e-163	9.19987e-164	1.70467e-163	3.86815e-164	-7.2195e-163	3.63337e-163	-1.04911e-163	4.75683e-163	1.25338e-162	1.74959e-163	5.43098e-163	-2.22427e-163	1.03887e-162	-9.68276e-163	-1.51468e-163	0
3.8137e-163	3.43297e-163	-5.57304e-163	-3.92496e-165	3.94465e-163	-4.12373e-164	-1.35692e-162	1.68224e-163	-1.05946e-163	-3.46683e-164	5.14489e-163	-5.11449e-163	2.22931e-163	-3.58034e-163	1.35361e-162	-1.1665e-163	9.19987e-164	1.70467e-163	3.86815e-164	-7.2195e-163	3.63337e-163	-1.04911e-163	4.75683e-163	1.25338e-162	1.74959e-163	5.43098e-163	-2.22427e-163	1.03887e-162	-9.68276e-163	-1.51468e-163	0
3.8137e-163	3.43297e-163	-5.57304e-163	-3.92496e-165	3.94465e-163	-4.12373e-164	-1.35692e-162	1.68224e-163	-1.05946e-163	-3.46683e-164	5.14489e-163	-5.11449e-163	2.22931e-163	-3.58034e-163	1.35361e-162	-1.1665e-163	9.19987e-164	1.70467e-163	3.86815e-164	-7.2195e-163	3.63337e-163	-1.04911e-163	4.75683e-163	1.25338e-162	1.74959e-163	5.43098e-163	-2.22427e-163	1.03887e-162	-9.68276e-163	-1.51468e-163	0
3.8137e-163	3.43297e-163	-5.57304e-163	-3.92496e-165	3.94465e-163	-4.12373e-164	-1.35692e-162	1.68224e-163	-1.05946e-163	-3.46683e-164	5.14489e-163	-5.11449e-163	2.22931e-163	-3.58034e-163	1.35361e-162	-1.1665e-163	9.19987e-164	1.70467e-163	3.86815e-164	-7.2195e-163	3.63337e-163	-1.04911e-163	4.75683e-163	1.25338e-162	1.74959e-163	5.43098e-163	-2.22427e-163	1.03887e-162	-9.68276e-163	-1.51468e-163	0
3.8137e-163	3.43297e-163	-5.57304e-163	-3.92496e-165	3.94465e-163	-4.12373e-164	-1.35692e-162	1.68224e-163	-1.05946e-163	-3.46683e-164	5.14489e-163	-5.11449e-163	2.22931e-163	-3.58034e-163	1.35361e-162	-1.1665e-163	9.19987e-164	1.70467e-163	3.86815e-164	-7.2195e-163	3.63337e-163	-1.04911e-163	4.75683e-163	1.25338e-162	1.74959e-163	5.43098e-163	-2.22427e-163	1.03887e-162	-9.68276e-163	-1.51468e-163	0
3.8137e-163	3.43297e-163	-5.57304e-163	-3.92496e-165	3.94465e-163	-4.12373e-164	-1.35692e-162	1.68224e-163	-1.05946e-163	-3.46683e-164	5.14489e-163	-5.11449e-163	2.22931e-163	-3.58034e-163	1.35361e-162	-1.1665e-163	9.19987e-164	1.70467e-163	3.86815e-164	-7.2195e-163	3.63337e-163	-1.04911e-163	4.75683e-163	1.25338e-162	1.74959e-163	5.43098e-163	-2.22427e-163	1.03887e-162	-9.68276e-163	-1.51468e-163	0
3.8137e-163	3.43297e-163	-5.57304e-163	-3.92496e-165	3.94465e-163	-4.12373e-164	-1.35692e-162	1.68224e-163	-1.05946e-163	-3.46683e-164	5.14489e-163	-5.11449e-163	2.22931e-163	-3.58034e-163	1.35361e-162	-1.1665e-163	9.19987e-164	1.70467e-163	3.86815e-164	-7.2195e-163	3.63337e-163	-1.04911e-163	4.75683e-163	1.25338e-162	1.74959e-163	5.43098e-163	-2.22427e-163	1.03887e-162	-9.68276e-163	-1.51468e-163	0
3.8137e-163	3.43297e-163	-5.57304e-163	-3.92496e-165	3.94465e-163	-4.12373e-164	-1.35692e-162	1.68224e-163	-1.05946e-163	-3.46683e-164	5.14489e-163	-5.11449e-163	2.22931e-163	-3.58034e-163	1.35361e-162	-1.1665e-163	9.19987e-164	1.70467e-163	3.86815e-164	-7.2195e-163	3.63337e-163	-1.04911e-163	4.75683e-163	1.25338e-162	1.74959e-163	5.43098e-163	-2.22427e-163	1.03887e-162	-9.68276e-163	-1.51468e-163	0
3.8137e-163	3.43297e-163	-5.57304e-163	-3.92496e-165	3.94465e-163	-4.12373e-164	-1.35692e-162	1.68224e-163	-1.05946e-163	-3.46683e-164	5.14489e-163	-5.11449e-163	2.22931e-163	-3.58034e-163	1.35361e-162	-1.1665e-163	9.19987e-164	1.70467e-163	3.86815e-164	-7.2195e-163	3.63337e-163	-1.04911e-163	4.75683e-163	1.25338e-162	1.74959e-163	5.43098e-163	-2.22427e-163	1.03887e-162	-9.68276e-163	-1.51468e-163	0
3.8137e-163	3.43297e-163	-5.57304e-163	-3.92496e-165	3.94465e-163	-4.12373e-164	-1.35692e-162	1.68224e-163	-1.05946e-163	-3.46683e-164	5.14489e-163	-5.11449e-163	2.22931e-163	-3.58034e-163	1.35361e-162	-1.1665e-163	9.19987e-164	1.70467e-163	3.86815e-164	-7.2195e-163	3.63337e-163	-1.04911e-163	4.75683e-163	1.25338e-162	1.74959e-163	5.43098e-163	-2.22427e-163	1.03887e-162	-9.68276e-163	-1.51468e-163	0
3.8137e-163	3.43297e-163	-5.57304e-163	-3.92496e-165	3.94465e-163	-4.12373e-164	-1.35692e-162	1.68224e-163	-1.05946e-163	-3.46683e-164	5.14489e-163	-5.11449e-163	2.22931e-163	-3.58034e-163	1.35361e-162	-1.1665e-163	9.19987e-164	1.70467e-163	3.86815e-164	-7.2195e-163	3.63337e-163	-1.04911e-163	4.75683e-163	1.25338e-162	1.74959e-163	5.43098e-163	-2.22427e-163	1.03887e-162	-9.68276e-163	-1.51468e-163	0
3.8137e-163	3.43297e-163	-5.57304e-163	-3.92496e-165	3.94465e-163	-4.12373e-164	-1.35692e-162	1.68224e-163	-1.05946e-163	-3.46683e-164	5.14489e-163	-5.11449e-163	2.22931e-163	-3.58034e-163	1.35361e-162	-1.1665e-163	9.19987e-164	1.70467e-163	3.86815e-164	-7.2195e-163	3.63337e-163	-1.04911e-163	4.75683e-163	1.25338e-162	1.74959e-163	5.43098e-163	-2.22427e-163	1.03887e-162	-9.68276e-163	-1.51468e-163	0
3.8137e-163	3.43297e-163	-5.57304e-163	-3.92496e-165	3.94465e-163	-4.12373e-164	-1.35692e-162	1.68224e-163	-1.05946e-163	-3.46683e-164	5.14489e-163	-5.11449e-163	2.22931e-163	-3.58034e-163	1.35361e-162	-1.1665e-163	9.19987e-164	1.70467e-163	3.86815e-164	-7.2195e-163	3.63337e-163	-1.04911e-163	4.75683e-163	1.25338e-162	1.74959e-163	5.43098e-163	-2.22427e-163	1.03887e-162	-9.68276e-163	-1.51468e-163	0
3.8137e-163	3.43297e-163	-5.57304e-163	-3.92496e-165	3.94465e-163	-4.12373e-164	-1.35692e-162	1.68224e-163	-1.05946e-163	-3.46683e-164	5.14489e-163	-5.11449e-163	2.22931e-163	-3.58034e-163	1.35361e-162	-1.1665e-163	9.19987e-164	1.70467e-163	3.86815e-164	-7.2195e-163	3.63337e-163	-1.04911e-163	4.75683e-163	1.25338e-162	1.74959e-163	5.43098e-163	-2.22427e-163	1.03887e-162	-9.68276e-163	-1.51468e-163	0
3.8137e-163	3.43297e-163	-5.57304e-163	-3.92496e-165	3.94465e-163	-4.12373e-164	-1.35692e-162	1.68224e-163	-1.05946e-163	-3.46683e-164	5.14489e-163	-5.11449e-163	2.22931e-163	-3.58034e-163	1.35361e-162	-1.1665e-163	9.19987e-164	1.70467e-163	3.86815e-164	-7.2195e-163	3.63337e-163	-1.04911e-163	4.75683e-163	1.25338e-162	1.74959e-163	5.43098e-163	-2.22427e-163	1.03887e-162	-9.68276e-163	-1.51468e-163	0
3.8137e-163	3.43297e-163	-5.57304e-163	-3.92496e-165	3.94465e-163	-4.12373e-164	-1.35692e-162	1.68224e-163	-1.05946e-163	-3.46683e-164	5.14489e-163	-5.11449e-163	2.22931e-163	-3.58034e-163	1.35361e-162	-1.1665e-163	9.19987e-164	1.70467e-163	3.86815e-164	-7.2195e-163	3.63337e-163	-1.04911e-163	4.75683e-163	1.25338e-162	1.74959e-163	5.43098e-163	-2.22427e-163	1.03887e-162	-9.68276e-163	-1.51468e-163	0
3.8137e-163	3.43297e-163	-5.57304e-163	-3.92496e-165	3.94465e-163	-4.12373e-164	-1.35692e-162	1.68224e-163	-1.05946e-163	-3.46683e-164	5.14489e-163	-5.11449e-163	2.22931e-163	-3.58034e-163	1.35361e-162	-1.1665e-163	9.19987e-164	1.70467e-163	3.86815e-164	-7.2195e-163	3.63337e-163	-1.04911e-163	4.75683e-163	1.25338e-162	1.74959e-163	5.43098e-163	-2.22427e-163	1.03887e-162	-9.68276e-163	-1.51468e-163	0
3.8137e-163	3.43297e-163	-5.57304e-163	-3.92496e-165	3.94465e-163	-4.12373e-164	-1.35692e-162	1.68224e-163	-1.05946e-163	-3.46683e-164	5.14489e-163	-5.11449e-163	2.22931e-163	-3.58034e-163	1.35361e-162	-1.1665e-163	9.19987e-164	1.70467e-163	3.86815e-164	-7.2195e-163	3.63337e-163	-1.04911e-163	4.75683e-163	1.25338e-162	1.74959e-163	5.43098e-163	-2.22427e-163	1.03887e-162	-9.68276e-163	-1.51468e-163	0
3.8137e-163	3.43297e-163	-5.57304e-163	-3.92496e-165	3.94465e-163	-4.12373e-164	-1.35692e-162	1.68224e-163	-1.05946e-163	-3.46683e-164	5.14489e-163	-5.11449e-163	2.22931e-163	-3.58034e-163	1.35361e-162	-1.1665e-163	9.19987e-164	1.70467e-163	3.86815e-164	-7.2195e-163	3.63337e-163	-1.04911e-163	4.75683e-163	1.25338e-162	1.74959e-163	5.43098e-163	-2.22427e-163	1.03887e-162	-9.68276e-163	-1.51468e-163	0
3.8137e-163	3.43297e-163	-5.57304e-163	-3.92496e-165	3.94465e-163	-4.12373e-164	-1.35692e-162	1.68224e-163	-1.05946e-163	-3.46683e-164	5.14489e-163	-5.11449e-163	2.22931e-163	-3.58034e-163	1.35361e-162	-1.1665e-163	9.19987e-164	1.70467e-163	3.86815e-164	-7.2195e-163	3.63337e-163	-1.04911e-163	4.75683e-163	1.25338e-162	1.74959e-163	5.43098e-163	-2.22427e-163	1.03887e-162	-9.68276e-163	-1.51468e-163	0
3.8137e-163	3.43297e-163	-5.57304e-163	-3.92496e-165	3.94465e-163	-4.12373e-164	-1.35692e-162	1.68224e-163	-1.05946e-163	-3.46683e-164	5.14489e-163	-5.11449e-163	2.22931e-163	-3.58034e-163	1.35361e-162	-1.1665e-163	9.19987e-164	1.70467e-163	3.86815e-164	-7.2195e-163	3.63337e-163	-1.04911e-163	4.75683e-163	1.25338e-162	1.74959e-163	5.43098e-163	-2.22427e-163	1.03887e-162	-9.68276e-163	-1.51468e-163	0
3.8137e-163	3.43297e-163	-5.57304e-163	-3.92496e-165	3.94465e-163	-4.12373e-164	-1.35692e-162	1.68224e-163	-1.05946e-163	-3.46683e-164	5.14489e-163	-5.11449e-163	2.22931e-163	-3.58034e-163	1.35361e-162	-1.1665e-163	9.19987e-164	1.70467e-163	3.86815e-164	-7.2195e-163	3.63337e-163	-1.04911e-163	4.75683e-163	1.25338e-162	1.74959e-163	5.43098e-163	-2.22427e-163	1.03887e-162	-9.68276e-163	-1.51468e-163	0
3.8137e-163	3.43297e-163	-5.57304e-163	-3.92496e-165	3.94465e-163	-4.12373e-164	-1.35692e-162	1.68224e-163	-1.05946e-163	-3.46683e-164	5.14489e-163	-5.11449e-163	2.22931e-163	-3.58034e-163	1.35361e-162	-1.1665e-163	9.19987e-164	1.70467e-163	3.86815e-164	-7.2195e-163	3.63337e-163	-1.04911e-163	4.75683e-163	1.25338e-162	1.74959e-163	5.43098e-163	-2.22427e-163	1.03887e-162	-9.68276e-163	-1.51468e-163	0
3.8137e-163	3.43297e-163	-5.57304e-163	-3.92496e-165	3.94465e-163	-4.12373e-164	-1.35692e-162	1.68224e-163	-1.05946e-163	-3.46683e-164	5.14489e-163	-5.11449e-163	2.22931e-163	-3.58034e-163	1.35361e-162	-1.1665e-163	9.19987e-164	1.70467e-163	3.86815e-164	-7.2195e-163	3.63337e-163	-1.04911e-163	4.75683e-163	1.25338e-162	1.74959e-163	5.43098e-163	-2.22427e-163	1.03887e-162	-9.68276e-163	-1.51468e-163	0
3.8137e-163	3.43297e-163	-5.57304e-163	-3.92496e-165	3.94465e-163	-4.12373e-164	-1.35692e-162	1.68224e-163	-1.05946e-163	-3.46683e-164	5.14489e-163	-5.11449e-163	2.22931e-163	-3.58034e-163	1.35361e-162	-1.1665e-163	9.19987e-164	1.70467e-163	3.86815e-164	-7.2195e-163	3.63337e-163	-1.04911e-163	4.75683e-163	1.25338e-162	1.74959e-163	5.43098e-163	-2.22427e-163	1.03887e-162	-9.68276e-163	-1.51468e-163	0
3.8137e-163	3.43297e-163	-5.57304e-163	-3.92496e-165	3.94465e-163	-4.12373e-164	-1.35692e-162	1.68224e-163	-1.05946e-163	-3.46683e-164	5.14489e-163	-5.11449e-163	2.22931e-163	-3.58034e-163	1.35361e-162	-1.1665e-163	9.19987e-164	1.70467e-163	3.86815e-164	-7.2195e-163	3.63337e-163	-1.04911e-163	4.75683e-163	1.25338e-162	1.74959e-163	5.43098e-163	-2.22427e-163	1.03887e-162	-9.68276e-163	-1.51468e-163	0
3.8137e-163	3.43297e-163	-5.57304e-163	-3.92496e-165	3.94465e-163	-4.12373e-164	-1.35692e-162	1.68224e-163	-1.05946e-163	-3.46683e-164	5.14489e-163	-5.11449e-163	2.22931e-163	-3.58034e-163	1.35361e-162	-1.1665e-163	9.19987e-164	1.70467e-163	3.86815e-164	-7.2195e-163	3.63337e-163	-1.04911e-163	4.75683e-163	1.25338e-162	1.74959e-163	5.43098e-163	-2.22427e-163	1.03887e-162	-9.68276e-163	-1.51468e-163	0
3.8137e-163	3.43297e-163	-5.57304e-163	-3.92496e-165	3.94465e-163	-4.12373e-164	-1.35692e-162	1.68224e-163	-1.05946e-163	-3.46683e-164	5.14489e-163	-5.11449e-163	2.22931e-163	-3.58034e-163	1.35361e-162	-1.1665e-163	9.19987e-164	1.70467e-163	3.86815e-164	-7.2195e-163	3.63337e-163	-1.04911e-163	4.75683e-163	1.25338e-162	1.74959e-163	5.43098e-163	-2.22427e-163	1.03887e-162	-9.68276e-163	-1.51468e-163	0
3.8137e-163	3.43297e-163	-5.57304e-163	-3.92496e-165	3.94465e-163	-4.12373e-164	-1.35692e-162	1.68224e-163	-1.05946e-163	-3.46683e-164	5.14489e-163	-5.11449e-163	2.22931e-163	-3.58034e-163	1.35361e-162	-1.1665e-163	9.19987e-164	1.70467e-163	3.86815e-164	-7.2195e-163	3.63337e-163	-1.04911e-163	4.75683e-163	1.25338e-162	1.74959e-163	5.43098e-163	-2.22427e-163	1.03887e-162	-9.68276e-163	-1.51468e-163	0
3.8137e-163	3.43297e-163	-5.57304e-163	-3.92496e-165	3.94465e-163	-4.12373e-164	-1.35692e-162	1.68224e-163	-1.05946e-163	-3.46683e-164	5.14489e-163	-5.11449e-163	2.22931e-163	-3.58034e-163	1.35361e-162	-1.1665e-163	9.19987e-164	1.70467e-163	3.86815e-164	-7.2195e-163	3.63337e-163	-1.04911e-163	4.75683e-163	1.25338e-162	1.74959e-163	5.43098e-163	-2.22427e-163	1.03887e-162	-9.68276e-163	-1.51468e-163	0
3.8137e-163	3.43297e-163	-5.57304e-163	-3.92496e-165	3.94465e-163	-4.12373e-164	-1.35692e-162	1.68224e-163	-1.05946e-163	-3.46683e-164	5.14489e-163	-5.11449e-163	2.22931e-163	-3.58034e-163	1.35361e-162	-1.1665e-163	9.19987e-164	1.70467e-163	3.86815e-164	-7.2195e-163	3.63337e-163	-1.04911e-163	4.75683e-163	1.25338e-162	1.74959e-163	5.43098e-163	-2.22427e-163	1.03887e-162	-9.68276e-163	-1.51468e-163	0
3.8137e-163	3.43297e-163	-5.57304e-163	-3.92496e-165	3.94465e-163	-4.12373e-164	-1.35692e-162	1.68224e-163	-1.05946e-163	-3.46683e-164	5.14489e-163	-5.11449e-163	2.22931e-163	-3.58034e-163	1.35361e-162	-1.1665e-163	9.19987e-164	1.70467e-163	3.86815e-164	-7.2195e-163	3.63337e-163	-1.04911e-163	4.75683e-163	1.25338e-162	1.74959e-163	5.43098e-163	-2.22427e-163	1.03887e-162	-9.68276e-163	-1.51468e-163	0
3.8137e-163	3.43297e-163	-5.57304e-163	-3.92496e-165	3.94465e-163	-4.12373e-164	-1.35692e-162	1.68224e-163	-1.05946e-163	-3.46683e-164	5.14489e-163	-5.11449e-163	2.22931e-163	-3.58034e-163	1.35361e-162	-1.1665e-163	9.19987e-164	1.70467e-163	3.86815e-164	-7.2195e-163	3.63337e-163	-1.04911e-163	4.75683e-163	1.25338e-162	1.74959e-163	5.43098e-163	-2.22427e-163	1.03887e-162	-9.68276e-163	-1.51468e-163	0
3.8137e-163	3.43297e-163	-5.57304e-163	-3.92496e-165	3.94465e-163	-4.12373e-164	-1.35692e-162	1.68224e-163	-1.05946e-163	-3.46683e-164	5.14489e-163	-5.11449e-163	2.22931e-163	-3.58034e-163	1.35361e-162	-1.1665e-163	9.19987e-164	1.70467e-163	3.86815e-164	-7.2195e-163	3.63337e-163	-1.04911e-163	4.75683e-163	1.25338e-162	1.74959e-163	5.43098e-163	-2.22427e-163	1.03887e-162	-9.68276e-163	-1.51468e-163	0
3.8137e-163	3.43297e-163	-5.57304e-163	-3.92496e-165	3.94465e-163	-4.12373e-164	-1.35692e-162	1.68224e-163	-1.05946e-163	-3.46683e-164	5.14489e-163	-5.11449e-163	2.22931e-163	-3.58034e-163	1.35361e-162	-1.1665e-163	9.19987e-164	1.70467e-163	3.86815e-164	-7.2195e-163	3.63337e-163	-1.04911e-163	4.75683e-163	1.25338e-162	1.74959e-163	5.43098e-163	-2.22427e-163	1.03887e-162	-9.68276e-163	-1.51468e-163	0
3.8137e-163	3.43297e-163	-5.57304e-163	-3.92496e-165	3.94465e-163	-4.12373e-164	-1.35692e-162	1.68224e-163	-1.05946e-163	-3.46683e-164	5.14489e-163	-5.11449e-163	2.22931e-163	-3.58034e-163	1.35361e-162	-1.1665e-163	9.19987e-164	1.70467e-163	3.86815e-164	-7.2195e-163	3.63337e-163	-1.04911e-163	4.75683e-163	1.25338e-162	1.74959e-163	5.43098e-163	-2.22427e-163	1.03887e-162	-9.68276e-163	-1.51468e-163	0
3.8137e-163	3.43297e-163	-5.57304e-163	-3.92496e-165	3.94465e-163	-4.12373e-164	-1.35692e-162	1.68224e-163	-1.05946e-163	-3.46683e-164	5.14489e-163	-5.11449e-163	2.22931e-163	-3.58034e-163	1.35361e-162	-1.1665e-163	9.19987e-164	1.70467e-163	3.86815e-164	-7.2195e-163	3.63337e-163	-1.04911e-163	4.75683e-163	1.25338e-162	1.74959e-163	5.43098e-163	-2.22427e-163	1.03887e-162	-9.68276e-163	-1.51468e-163	0
3.8137e-163	3.43297e-163	-5.57304e-163	-3.92496e-165	3.94465e-163	-4.12373e-164	-1.35692e-162	1.68224e-163	-1.05946e-163	-3.46683e-164	5.14489e-163	-5.11449e-163	2.22931e-163	-3.58034e-163	1.35361e-162	-1.1665e-163	9.19987e-164	1.70467e-163	3.86815e-164	-7.2195e-163	3.63337e-163	-1.04911e-163	4.75683e-163	1.25338e-162	1.74959e-163	5.43098e-163	-2.22427e-163	1.03887e-162	-9.68276e-163	-1.51468e-163	0
3.8137e-163	3.43297e-163	-5.57304e-163	-3.92496e-165	3.94465e-163	-4.12373e-164	-1.35692e-162	1.68224e-163	-1.05946e-163	-3.46683e-164	5.14489e-163	-5.11449e-163	2.22931e-163	-3.58034e-163	1.35361e-162	-1.1665e-163	9.19987e-164	1.70467e-163	3.86815e-164	-7.2195e-163	3.63337e-163	-1.04911e-163	4.75683e-163	1.25338e-162	1.74959e-163	5.43098e-163	-2.22427e-163	1.03887e-162	-9.68276e-163	-1.51468e-163	0
3.8137e-163	3.43297e-163	-5.57304e-163	-3.92496e-165	3.94465e-163	-4.12373e-164	-1.35692e-162	1.68224e-163	-1.05946e-163	-3.46683e-164	5.14489e-163	-5.11449e-163	2.22931e-163	-3.58034e-163	1.35361e-162	-1.1665e-163	9.19987e-164	1.70467e-163	3.86815e-164	-7.2195e-163	3.63337e-163	-1.04911e-163	4.75683e-163	1.25338e-162	1.74959e-163	5.43098e-163	-2.22427e-163	1.03887e-162	-9.68276e-163	-1.51468e-163	0
3.8137e-163	3.43297e-163	-5.57304e-163	-3.92496e-165	3.94465e-163	-4.12373e-164	-1.35692e-162	1.68224e-163	-1.05946e-163	-3.46683e-164	5.14489e-163	-5.11449e-163	2.22931e-163	-3.58034e-163	1.35361e-162	-1.1665e-163	9.19987e-164	1.70467e-163	3.86815e-164	-7.2195e-163	3.63337e-163	-1.04911e-163	4.75683e-163	1.25338e-162	1.74959e-163	5.43098e-163	-2.22427e-163	1.03887e-162	-9.68276e-163	-1.51468e-163	0
3.8137e-163	3.43297e-163	-5.57304e-163	-3.92496e-165	3.94465e-163	-4.12373e-164	-1.35692e-162	1.68224e-163	-1.05946e-163	-3.46683e-164	5.14489e-163	-5.11449e-163	2.22931e-163	-3.58034e-163	1.35361e-162	-1.1665e-163	9.19987e-164	1.70467e-163	3.86815e-164	-7.2195e-163	3.63337e-163	-1.04911e-163	4.75683e-163	1.25338e-162	1.74959e-163	5.43098e-163	-2.22427e-163	1.03887e-162	-9.68276e-163	-1.51468e-163	0
3.8137e-163	3.43297e-163	-5.57304e-163	-3.92496e-165	3.94465e-163	-4.12373e-164	-1.35692e-162	1.68224e-163	-1.05946e-163	-3.46683e-164	5.14489e-163	-5.11449e-163	2.22931e-163	-3.58034e-163	1.35361e-162	-1.1665e-163	9.19987e-164	1.70467e-163	3.86815e-164	-7.2195e-163	3.63337e-163	-1.04911e-163	4.75683e-163	1.25338e-162	1.74959e-163	5.43098e-163	-2.22427e-163	1.03887e-162	-9.68276e-163	-1.51468e-163	0
3.8137e-163	3.43297e-163	-5.57304e-163	-3.92496e-165	3.94465e-163	-4.12373e-164	-1.35692e-162	1.68224e-163	-1.05946e-163	-3.46683e-164	5.14489e-163	-5.11449e-163	2.22931e-163	-3.58034e-163	1.35361e-162	-1.1665e-163	9.19987e-164	1.70467e-163	3.86815e-164	-7.2195e-163	3.63337e-163	-1.04911e-163	4.75683e-163	1.25338e-162	1.74959e-163	5.43098e-163	-2.22427e-163	1.03887e-162	-9.68276e-163	-1.51468e-163	0
3.8137e-163	3.43297e-163	-5.57304e-163	-3.92496e-165	3.94465e-163	-4.12373e-164	-1.35692e-162	1.68224e-163	-1.05946e-163	-3.46683e-164	5.14489e-163	-5.11449e-163	2.22931e-163	-3.58034e-163	1.35361e-162	-1.1665e-163	9.19987e-164	1.70467e-163	3.86815e-164	-7.2195e-163	3.63337e-163	-1.04911e-163	4.75683e-163	1.25338e-162	1.74959e-163	5.43098e-163	-2.22427e-163	1.03887e-162	-9.68276e-163	-1.51468e-163	0
3.8137e-163	3.43297e-163	-5.57304e-163	-3.92496e-165	3.94465e-163	-4.12373e-164	-1.35692e-162	1.68224e-163	-1.05946e-163	-3.46683e-164	5.14489e-163	-5.11449e-163	2.22931e-163	-3.58034e-163	1.35361e-162	-1.1665e-163	9.19987e-164	1.70467e-163	3.86815e-164	-7.2195e-163	3.63337e-163	-1.04911e-163	4.75683e-163	1.25338e-162	1.74959e-163	5.43098e-163	-2.22427e-163	1.03887e-162	-9.68276e-163	-1.51468e-163	0
3.8137e-163	3.43297e-163	-5.57304e-163	-3.92496e-165	3.94465e-163	-4.12373e-164	-1.35692e-162	1.68224e-163	-1.05946e-163	-3.46683e-164	5.14489e-163	-5.11449e-163	2.22931e-163	-3.58034e-163	1.35361e-162	-1.1665e-163	9.19987e-164	1.70467e-163	3.86815e-164	-7.2195e-163	3.63337e-163	-1.04911e-163	4.75683e-163	1.25338e-162	1.74959e-163	5.43098e-163	-2.22427e-163	1.03887e-162	-9.68276e-163	-1.51468e-163	0
3.8137e-163	3.43297e-163	-5.57304e-163	-3.92496e-165	3.94465e-163	-4.12373e-164	-1.35692e-162	1.68224e-163	-1.05946e-163	-3.46683e-164	5.14489e-163	-5.11449e-163	2.22931e-163	-3.58034e-163	1.35361e-162	-1.1665e-163	9.19987e-164	1.70467e-163	3.86815e-164	-7.2195e-163	3.63337e-163	-1.04911e-163	4.75683e-163	1.25338e-162	1.74959e-163	5.43098e-163	-2.22427e-163	1.03887e-162	-9.68276e-163	-1.51468e-163	0
3.8137e-163	3.43297e-163	-5.57304e-163	-3.92496e-165	3.94465e-163	-4.12373e-164	-1.35692e-162	1.68224e-163	-1.05946e-163	-3.46683e-164	5.14489e-163	-5.11449e-163	2.22931e-163	-3.58034e-163	1.35361e-162	-1.1665e-163	9.19987e-164	1.70467e-163	3.86815e-164	-7.2195e-163	3.63337e-163	-1.04911e-163	4.75683e-163	1.25338e-162	1.74959e-163	5.43098e-163	-2.22427e-163	1.03887e-162	-9.68276e-163	-1.51468e-163	0
3.8137e-163	3.43297e-163	-5.57304e-163	-3.92496e-165	3.94465e-163	-4.12373e-164	-1.35692e-162	1.68224e-163	-1.05946e-163	-3.46683e-164	5.14489e-163	-5.11449e-163	2.22931e-163	-3.58034e-163	1.35361e-162	-1.1665e-163	9.19987e-164	1.70467e-163	3.86815e-164	-7.2195e-163	3.63337e-163	-1.04911e-163	4.75683e-163	1.25338e-162	1.74959e-163	5.43098e-163	-2.22427e-163	1.03887e-162	-9.68276e-163	-1.51468e-163	0
3.8137e-163	3.43297e-163	-5.57304e-163	-3.92496e-165	3.94465e-163	-4.12373e-164	-1.35692e-162	1.68224e-163	-1.05946e-163	-3.46683e-164	5.14489e-163	-5.11449e-163	2.22931e-163	-3.58034e-163	1.35361e-162	-1.1665e-163	9.19987e-164	1.70467e-163	3.86815e-164	-7.2195e-163	3.63337e-163	-1.04911e-163	4.75683e-163	1.25338e-162	1.74959e-163	5.43098e-163	-2.22427e-163	1.03887e-162	-9.68276e-163	-1.51468e-163	0
3.8137e-163	3.43297e-163	-5.57304e-163	-3.92496e-165	3.94465e-163	-4.12373e-164	-1.35692e-162	1.68224e-163	-1.05946e-163	-3.46683e-164	5.14489e-163	-5.11449e-163	2.22931e-163	-3.58034e-163	1.35361e-162	-1.1665e-163	9.19987e-164	1.70467e-163	3.86815e-164	-7.2195e-163	3.63337e-163	-1.04911e-163	4.75683e-163	1.25338e-162	1.74959e-163	5.43098e-163	-2.22427e-163	1.03887e-162	-9.68276e-163	-1.51468e-163	0
3.8137e-163	3.43297e-163	-5.57304e-163	-3.92496e-165	3.94465e-163	-4.12373e-164	-1.35692e-162	1.68224e-163	-1.05946e-163	-3.46683e-164	5.14489e-163	-5.11449e-163	2.22931e-163	-3.58034e-163	1.35361e-162	-1.1665e-163	9.19987e-164	1.70467e-163	3.86815e-164	-7.2195e-163	3.63337e-163	-1.04911e-163	4.75683e-163	1.25338e-162	1.74959e-163	5.43098e-163	-2.22427e-163	1.03887e-162	-9.68276e-163	-1.51468e-163	0
3.8137e-163	3.43297e-163	-5.57304e-163	-3.92496e-165	3.94465e-163	-4.12373e-164	-1.35692e-162	1.68224e-163	-1.05946e-163	-3.46683e-164	5.14489e-163	-5.11449e-163	2.22931e-163	-3.58034e-163	1.35361e-162	-1.1665e-163	9.19987e-164	1.70467e-163	3.86815e-164	-7.2195e-163	3.63337e-163	-1.04911e-163	4.75683e-163	1.25338e-162	1.74959e-163	5.43098e-163	-2.22427e-163	1.03887e-162	-9.68276e-163	-1.51468e-163	0
3.8137e-163	3.43297e-163	-5.57304e-163	-3.92496e-165	3.94465e-163	-4.12373e-164	-1.35692e-162	1.68224e-163	-1.05946e-163	-3.46683e-164	5.14489e-163	-5.11449e-163	2.22931e-163	-3.58034e-163	1.35361e-162	-1.1665e-163	9.19987e-164	1.70467e-163	3.86815e-164	-7.2195e-163	3.63337e-163	-1.04911e-163	4.75683e-163	1.25338e-162	1.74959e-163	5.43098e-163	-2.22427e-163	1.03887e-162	-9.68276e-163	-1.51468e-163	0
3.8137e-163	3.43297e-163	-5.57304e-163	-3.92496e-165	3.94465e-163	-4.12373e-164	-1.35692e-162	1.68224e-163	-1.05946e-163	-3.46683e-164	5.14489e-163	-5.11449e-163	2.22931e-163	-3.58034e-163	1.35361e-162	-1.1665e-163	9.19987e-164	1.70467e-163	3.86815e-164	-7.2195e-163	3.63337e-163	-1.04911e-163	4.75683e-163	1.25338e-162	1.74959e-163	5.43098e-163	-2.22427e-163	1.03887e-162	-9.68276e-163	-1.51468e-163	0
3.8137e-163	3.43297e-163	-5.57304e-163	-3.92496e-165	3.94465e-163	-4.12373e-164	-1.35692e-162	1.68224e-163	-1.05946e-163	-3.46683e-164	5.14489e-163	-5.11449e-163	2.22931e-163	-3.58034e-163	1.35361e-162	-1.1665e-163	9.19987e-164	1.70467e-163	3.86815e-164	-7.2195e-163	3.63337e-163	-1.04911e-163	4.75683e-163	1.25338e-162	1.74959e-163	5.43098e-163	-2.22427e-163	1.03887e-162	-9.68276e-163	-1.51468e-163	0
3.8137e-163	3.43297e-163	-5.57304e-163	-3.92496e-165	3.94465e-163	-4.12373e-164	-1.35692e-162	1.68224e-163	-1.05946e-163	-3.46683e-164	5.14489e-163	-5.11449e-163	2.22931e-163	-3.58034e-163	1.35361e-162	-1.1665e-163	9.19987e-164	1.70467e-163	3.86815e-164	-7.2195e-163	3.63337e-163	-1.04911e-163	4.75683e-163	1.25338e-162	1.74959e-163	5.43098e-163	-2.22427e-163	1.03887e-162	-9.68276e-163	-1.51468e-163	0
3.8137e-163	3.43297e-163	-5.57304e-163	-3.92496e-165	3.94465e-163	-4.12373e-164	-1.35692e-162	1.68224e-163	-1.05946e-163	-3.46683e-164	5.14489e-163	-5.11449e-163	2.22931e-163	-3.58034e-163	1.35361e-162	-1.1665e-163	9.19987e-164	1.70467e-163	3.86815e-164	-7.2195e-163	3.63337e-163	-1.04911e-163	4.75683e-163	1.25338e-162	1.74959e-163	5.43098e-163	-2.22427e-163	1.03887e-162	-9.68276e-163	-1.51468e-163	0
3.8137e-163	3.43297e-163	-5.57304e-163	-3.92496e-165	3.94465e-163	-4.12373e-164	-1.35692e-162	1.68224e-163	-1.05946e-163	-3.46683e-164	5.14489e-163	-5.11449e-163	2.22931e-163	-3.58034e-163	1.35361e-162	-1.1665e-163	9.19987e-164	1.70467e-163	3.86815e-164	-7.2195e-163	3.63337e-163	-1.04911e-163	4.75683e-163	1.25338e-162	1.74959e-163	5.43098e-163	-2.22427e-163	1.03887e-162	-9.68276e-163	-1.51468e-163	0
3.8137e-163	3.43297e-163	-5.57304e-163	-3.92496e-165	3.94465e-163	-4.12373e-164	-1.35692e-162	1.68224e-163	-1.05946e-163	-3.46683e-164	5.14489e-163	-5.11449e-163	2.22931e-163	-3.58034e-163	1.35361e-162	-1.1665e-163	9.19987e-164	1.70467e-163	3.86815e-164	-7.2195e-163	3.63337e-163	-1.04911e-163	4.75683e-163	1.25338e-162	1.74959e-163	5.43098e-163	-2.22427e-163	1.03887e-162	-9.68276e-163	-1.51468e-163	0
3.8137e-163	3.43297e-163	-5.57304e-163	-3.92496e-165	3.94465e-163	-4.12373e-164	-1.35692e-162	1.68224e-163	-1.05946e-163	-3.46683e-164	5.14489e-163	-5.11449e-163	2.22931e-163	-3.58034e-163	1.35361e-162	-1.1665e-163	9.19987e-164	1.70467e-163	3.86815e-164	-7.2195e-163	3.63337e-163	-1.04911e-163	4.75683e-163	1.25338e-162	1.74959e-163	5.43098e-163	-2.22427e-163	1.03887e-162	-9.68276e-163	-1.51468e-163	0
3.8137e-163	3.43297e-163	-5.57304e-163	-3.92496e-165	3.94465e-163	-4.12373e-164	-1.35692e-162	1.68224e-163	-1.05946e-163	-3.46683e-164	5.14489e-163	-5.11449e-163	2.22931e-163	-3.58034e-163	1.35361e-162	-1.1665e-163	9.19987e-164	1.70467e-163	3.86815e-164	-7.2195e-163	3.63337e-163	-1.04911e-163	4.75683e-163	1.25338e-162	1.74959e-163	5.43098e-163	-2.22427e-163	1.03887e-162	-9.68276e-163	-1.51468e-163	0
3.8137e-163	3.43297e-163	-5.57304e-163	-3.92496e-165	3.94465e-163	-4.12373e-164	-1.35692e-162	1.68224e-163	-1.05946e-163	-3.46683e-164	5.14489e-163	-5.11449e-163	2.22931e-163	-3.58034e-163	1.35361e-162	-1.1665e-163	9.19987e-164	1.70467e-163	3.86815e-164	-7.2195e-163	3.63337e-163	-1.04911e-163	4.75683e-163	1.25338e-162	1.74959e-163	5.43098e-163	-2.22427e-163	1.03887e-162	-9.68276e-163	-1.51468e-163	0
3.8137e-163	3.43297e-163	-5.57304e-163	-3.92496e-165	3.94465e-163	-4.12373e-164	-1.35692e-162	1.68224e-163	-1.05946e-163	-3.46683e-164	5.14489e-163	-5.11449e-163	2.22931e-163	-3.58034e-163	1.35361e-162	-1.1665e-163	9.19987e-164	1.70467e-163	3.86815e-164	-7.2195e-163	3.63337e-163	-1.04911e-163	4.75683e-163	1.25338e-162	1.74959e-163	5.43098e-163	-2.22427e-163	1.03887e-162	-9.68276e-163	-1.51468e-163	0
3.8137e-163	3.43297e-163	-5.57304e-163	-3.92496e-165	3.94465e-163	-4.12373e-164	-1.35692e-162	1.68224e-163	-1.05946e-163	-3.46683e-164	5.14489e-163	-5.11449e-163	2.22931e-163	-3.58034e-163	1.35361e-162	-1.1665e-163	9.19987e-164	1.70467e-163	3.86815e-164	-7.2195e-163	3.63337e-163	-1.04911e-163	4.75683e-163	1.25338e-162	1.74959e-163	5.43098e-163	-2.22427e-163	1.03887e-162	-9.68276e-163	-1.51468e-163	0
3.8137e-163	3.43297e-163	-5.57304e-163	-3.92496e-165	3.94465e-163	-4.12373e-164	-1.35692e-162	1.68224e-163	-1.05946e-163	-3.46683e-164	5.14489e-163	-5.11449e-163	2.22931e-163	-3.58034e-163	1.35361e-162	-1.1665e-163	9.19987e-164	1.70467e-163	3.86815e-164	-7.2195e-163	3.63337e-163	-1.04911e-163	4.75683e-163	1.25338e-162	1.74959e-163	5.43098e-163	-2.22427e-163	1.03887e-162	-9.68276e-163	-1.51468e-163	0
3.8137e-163	3.43297e-163	-5.57304e-163	-3.92496e-165	3.94465e-163	-4.12373e-164	-1.35692e-162	1.68224e-163	-1.05946e-163	-3.46683e-164	5.14489e-163	-5.11449e-163	2.22931e-163	-3.58034e-163	1.35361e-162	-1.1665e-163	9.19987e-164	1.70467e-163	3.86815e-164	-7.2195e-163	3.63337e-163	-1.04911e-163	4.75683e-163	1.25338e-162	1.74959e-163	5.43098e-163	-2.22427e-163	1.03887e-162	-9.68276e-163	-1.51468e-163	0
3.8137e-163	3.43297e-163	-5.57304e-163	-3.92496e-165	3.94465e-163	-4.12373e-164	-1.35692e-162	1.68224e-163	-1.05946e-163	-3.46683e-164	5.14489e-163	-5.11449e-163	2.22931e-163	-3.58034e-163	1.35361e-162	-1.1665e-163	9.19987e-164	1.70467e-163	3.86815e-164	-7.2195e-163	3.63337e-163	-1.04911e-163	4.75683e-163	1.25338e-162	1.74959e-163	5.43098e-163	-2.22427e-163	1.03887e-162	-9.68276e-163	-1.51468e-163	0
3.8137e-163	3.43297e-163	-5.57304e-163	-3.92496e-165	3.94465e-163	-4.12373e-164	-1.35692e-162	1.68224e-163	-1.05946e-163	-3.46683e-164	5.14489e-163	-5.11449e-163	2.22931e-163	-3.58034e-163	1.35361e-162	-1.1665e-163	9.19987e-164	1.70467e-163	3.86815e-164	-7.2195e-163	3.63337e-163	-1.04911e-163	4.75683e-163	1.25338e-162	1.74959e-163	5.43098e-163	-2.22427e-163	1.03887e-162	-9.68276e-163	-1.51468e-163	0
3.8137e-163	3.43297e-163	-5.57304e-163	-3.92496e-165	3.94465e-163	-4.12373e-164	-1.35692e-162	1.68224e-163	-1.05946e-163	-3.46683e-164	5.14489e-163	-5.11449e-163	2.22931e-163	-3.58034e-163	1.35361e-162	-1.1665e-163	9.19987e-164	1.70467e-163	3.86815e-164	-7.2195e-163	3.63337e-163	-1.04911e-163	4.75683e-163	1.25338e-162	1.74959e-163	5.43098e-163	-2.22427e-163	1.03887e-162	-9.68276e-163	-1.51468e-163	0
3.8137e-163	3.43297e-163	-5.57304e-163	-3.92496e-165	3.94465e-163	-4.12373e-164	-1.35692e-162	1.68224e-163	-1.05946e-163	-3.46683e-164	5.14489e-163	-5.11449e-163	2.22931e-163	-3.58034e-163	1.35361e-162	-1.1665e-163	9.19987e-164	1.70467e-163	3.86815e-164	-7.2195e-163	3.63337e-163	-1.04911e-163	4.75683e-163	1.25338e-162	1.74959e-163	5.43098e-163	-2.22427e-163	1.03887e-162	-9.68276e-163	-1.51468e-163	0
3.8137e-163	3.43297e-163	-5.57304e-163	-3.92496e-165	3.94465e-163	-4.12373e-164	-1.35692e-162	1.68224e-163	-1.05946e-163	-3.46683e-164	5.14489e-163	-5.11449e-163	2.22931e-163	-3.58034e-163	1.35361e-162	-1.1665e-163	9.19987e-164	1.70467e-163	3.86815e-164	-7.2195e-163	3.63337e-163	-1.04911e-163	4.75683e-163	1.25338e-162	1.74959e-163	5.43098e-163	-2.22427e-163	1.03887e-162	-9.68276e-163	-1.51468e-163	0
3.8137e-163	3.43297e-163	-5.57304e-163	-3.92496e-165	3.94465e-163	-4.12373e-164	-1.35692e-162	1.68224e-163	-1.05946e-163	-3.46683e-164	5.14489e-163	-5.11449e-163	2.22931e-163	-3.58034e-163	1.35361e-162	-1.1665e-163	9.19987e-164	1.70467e-163	3.86815e-164	-7.2195e-163	3.63337e-163	-1.04911e-163	4.75683e-163	1.25338e-162	1.74959e-163	5.43098e-163	-2.22427e-163	1.03887e-162	-9.68276e-163	-1.51468e-163	0
3.8137e-163	3.43297e-163	-5.57304e-163	-3.92496e-165	3.94465e-163	-4.12373e-164	-1.35692e-162	1.68224e-163	-1.05946e-163	-3.46683e-164	5.14489e-163	-5.11449e-163	2.22931e-163	-3.58034e-163	1.35361e-162	-1.1665e-163	9.19987e-164	1.70467e-163	3.86815e-164	-7.2195e-163	3.63337e-163	-1.04911e-163	4.75683e-163	1.25338e-162	1.74959e-163	5.43098e-163	-2.22427e-163	1.03887e-162	-9.68276e-163	-1.51468e-163	0
3.8137e-163	3.43297e-163	-5.57304e-163	-3.92496e-165	3.94465e-163	-4.12373e-164	-1.35692e-162	1.68224e-163	-1.05946e-163	-3.46683e-164	5.14489e-163	-5.11449e-163	2.22931e-163	-3.58034e-163	1.35361e-162	-1.1665e-163	9.19987e-164	1.70467e-163	3.86815e-164	-7.2195e-163	3.63337e-163	-1.04911e-163	4.75683e-163	1.25338e-162	1.74959e-163	5.43098e-163	-2.22427e-163	1.03887e-162	-9.68276e-163	-1.51468e-163	0
3.8137e-163	3.43297e-163	-5.57304e-163	-3.92496e-165	3.94465e-163	-4.12373e-164	-1.35692e-162	1.68224e-163	-1.05946e-163	-3.46683e-164	5.14489e-163	-5.11449e-163	2.22931e-163	-3.58034e-163	1.35361e-162	-1.1665e-163	9.19987e-164	1.70467e-163	3.86815e-164	-7.2195e-163	3.63337e-163	-1.04911e-163	4.75683e-163	1.25338e-162	1.74959e-163	5.43098e-163	-2.22427e-163	1.03887e-162	-9.68276e-163	-1.51468e-163	0
3.8137e-163	3.43297e-163	-5.57304e-163	-3.92496e-165	3.94465e-163	-4.12373e-164	-1.35692e-162	1.68224e-163	-1.05946e-163	-3.46683e-164	5.14489e-163	-5.11449e-163	2.22931e-163	-3.58034e-163	1.35361e-162	-1.1665e-163	9.19987e-164	1.70467e-163	3.86815e-164	-7.2195e-163	3.63337e-163	-1.04911e-163	4.75683e-163	1.25338e-162	1.74959e-163	5.43098e-163	-2.22427e-163	1.03887e-162	-9.68276e-163	-1.51468e-163	0
3.8137e-163	3.43297e-163	-5.57304e-163	-3.92496e-165	3.94465e-163	-4.12373e-164	-1.35692e-162	1.68224e-163	-1.05946e-163	-3.46683e-164	5.14489e-163	-5.11449e-163	2.22931e-163	-3.58034e-163	1.35361e-162	-1.1665e-163	9.19987e-164	1.70467e-163	3.86815e-164	-7.2195e-163	3.63337e-163	-1.04911e-163	4.75683e-163	1.25338e-162	1.74959e-163	5.43098e-163	-2.22427e-163	1.03887e-162	-9.68276e-163	-1.51468e-163	0
3.8137e-163	3.43297e-163	-5.57304e-163	-3.92496e-165	3.94465e-163	-4.12373e-164	-1.35692e-162	1.68224e-163	-1.05946e-163	-3.46683e-164	5.14489e-163	-5.11449e-163	2.22931e-163	-3.58034e-163	1.35361e-162	-1.1665e-163	9.19987e-164	1.70467e-163	3.86815e-164	-7.2195e-163	3.63337e-163	-1.04911e-163	4.75683e-163	1.25338e-162	1.74959e-163	5.43098e-163	-2.22427e-163	1.03887e-162	-9.68276e-163	-1.51468e-163	0
3.8137e-163	3.43297e-163	-5.57304e-163	-3.92496e-165	3.94465e-163	-4.12373e-164	-1.35692e-162	1.68224e-163	-1.05946e-163	-3.46683e-164	5.14489e-163	-5.11449e-163	2.22931e-163	-3.58034e-163	1.35361e-162	-1.1665e-163	9.19987e-164	1.70467e-163	3.86815e-164	-7.2195e-163	3.63337e-163	-1.04911e-163	4.75683e-163	1.25338e-162	1.74959e-163	5.43098e-163	-2.22427e-163	1.03887e-162	-9.68276e-163	-1.51468e-163	0
3.8137e-163	3.43297e-163	-5.57304e-163	-3.92496e-165	3.94465e-163	-4.12373e-164	-1.35692e-162	1.68224e-163	-1.05946e-163	-3.46683e-164	5.14489e-163	-5.11449e-163	2.22931e-163	-3.58034e-163	1.35361e-162	-1.1665e-163	9.19987e-164	1.70467e-163	3.86815e-164	-7.2195e-163	3.63337e-163	-1.04911e-163	4.75683e-163	1.25338e-162	1.74959e-163	5.43098e-163	-2.22427e-163	1.03887e-162	-9.68276e-163	-1.51468e-163	0
3.8137e-163	3.43297e-163	-5.57304e-163	-3.92496e-165	3.94465e-163	-4.12373e-164	-1.35692e-162	1.68224e-163	-1.05946e-163	-3.46683e-164	5.14489e-163	-5.11449e-163	2.22931e-163	-3.58034e-163	1.35361e-162	-1.1665e-163	9.19987e-164	1.70467e-163	3.86815e-164	-7.2195e-163	3.63337e-163	-1.04911e-163	4.75683e-163	1.25338e-162	1.74959e-163	5.43098e-163	-2.22427e-163	1.03887e-162	-9.68276e-163	-1.51468e-163	0
3.8137e-163	3.43297e-163	-5.57304e-163	-3.92496e-165	3.94465e-163	-4.12373e-164	-1.35692e-162	1.68224e-163	-1.05946e-163	-3.46683e-164	5.14489e-163	-5.11449e-163	2.22931e-163	-3.58034e-163	1.35361e-162	-1.1665e-163	9.19987e-164	1.70467e-163	3.86815e-164	-7.2195e-163	3.63337e-163	-1.04911e-163	4.75683e-163	1.25338e-162	1.74959e-163	5.43098e-163	-2.22427e-163	1.03887e-162	-9.68276e-163	-1.51468e-163	0
3.8137e-163	3.43297e-163	-5.57304e-163	-3.92496e-165	3.94465e-163	-4.12373e-164	-1.35692e-162	1.68224e-163	-1.05946e-163	-3.46683e-164	5.14489e-163	-5.11449e-163	2.22931e-163	-3.58034e-163	1.35361e-162	-1.1665e-163	9.19987e-164	1.70467e-163	3.86815e-164	-7.2195e-163	3.63337e-163	-1.04911e-163	4.75683e-163	1.25338e-162	1.74959e-163	5.43098e-163	-2.22427e-163	1.03887e-162	-9.68276e-163	-1.51468e-163	0
3.8137e-163	3.43297e-163	-5.57304e-163	-3.92496e-165	3.94465e-163	-4.12373e-164	-1.35692e-162	1.68224e-163	-1.05946e-163	-3.46683e-164	5.14489e-163	-5.11449e-163	2.22931e-163	-3.58034e-163	1.35361e-162	-1.1665e-163	9.19987e-164	1.70467e-163	3.86815e-164	-7.2195e-163	3.63337e-163	-1.04911e-163	4.75683e-163	1.25338e-162	1.74959e-163	5.43098e-163	-2.22427e-163	1.03887e-162	-9.68276e-163	-1.51468e-163	0
3.8137e-163	3.43297e-163	-5.57304e-163	-3.92496e-165	3.94465e-163	-4.12373e-164	-1.35692e-162	1.68224e-163	-1.05946e-163	-3.46683e-164	5.14489e-163	-5.11449e-163	2.22931e-163	-3.58034e-163	1.35361e-162	-1.1665e-163	9.19987e-164	1.70467e-163	3.86815e-164	-7.2195e-163	3.63337e-163	-1.04911e-163	4.75683e-163	1.25338e-162	1.74959e-163	5.43098e-163	-2.22427e-163	1.03887e-162	-9.68276e-163	-1.51468e-163	0
3.8137e-163	3.43297e-163	-5.57304e-163	-3.92496e-165	3.94465e-163	-4.12373e-164	-1.35692e-162	1.68224e-163	-1.05946e-163	-3.46683e-164	5.14489e-163	-5.11449e-163	2.22931e-163	-3.58034e-163	1.35361e-162	-1.1665e-163	9.19987e-164	1.70467e-163	3.86815e-164	-7.2195e-163	3.63337e-163	-1.04911e-163	4.75683e-163	1.25338e-162	1.74959e-163	5.43098e-163	-2.22427e-163	1.03887e-162	-9.68276e-163	-1.51468e-163	0
3.8137e-163	3.43297e-163	-5.57304e-163	-3.92496e-165	3.94465e-163	-4.12373e-164	-1.35692e-162	1.68224e-163	-1.05946e-163	-3.46683e-164	5.14489e-163	-5.11449e-163	2.22931e-163	-3.58034e-163	1.35361e-162	-1.1665e-163	9.19987e-164	1.70467e-163	3.86815e-164	-7.2195e-163	3.63337e-163	-1.04911e-163	4.75683e-163	1.25338e-162	1.74959e-163	5.43098e-163	-2.22427e-163	1.03887e-162	-9.68276e-163	-1.51468e-163	0
3.8137e-163	3.43297e-163	-5.57304e-163	-3.92496e-165	3.94465e-163	-4.12373e-164	-1.35692e-162	1.68224e-163	-1.05946e-163	-3.46683e-164	5.14489e-163	-5.11449e-163	2.22931e-163	-3.58034e-163	1.35361e-162	-1.1665e-163	9.19987e-164	1.70467e-163	3.86815e-164	-7.2195e-163	3.63337e-163	-1.04911e-163	4.75683e-163	1.25338e-162	1.74959e-163	5.43098e-163	-2.22427e-163	1.03887e-162	-9.68276e-163	-1.51468e-163	0
3.8137e-163	3.43297e-163	-5.57304e-163	-3.92496e-165	3.94465e-163	-4.12373e-164	-1.35692e-162	1.68224e-163	-1.05946e-163	-3.46683e-164	5.14489e-163	-5.11449e-163	2.22931e-163	-3.58034e-163	1.35361e-162	-1.1665e-163	9.19987e-164	1.70467e-163	3.86815e-164	-7.2195e-163	3.63337e-163	-1.04911e-163	4.75683e-163	1.25338e-162	1.74959e-163	5.43098e-163	-2.22427e-163	1.03887e-162	-9.68276e-163	-1.51468e-163	0
3.8137e-163	3.43297e-163	-5.57304e-163	-3.92496e-165	3.94465e-163	-4.12373e-164	-1.35692e-162	1.68224e-163	-1.05946e-163	-3.46683e-164	5.14489e-163	-5.11449e-163	2.22931e-163	-3.58034e-163	1.35361e-162	-1.1665e-163	9.19987e-164	1.70467e-163	3.86815e-164	-7.2195e-163	3.63337e-163	-1.04911e-163	4.75683e-163	1.25338e-162	1.74959e-163	5.43098e-163	-2.22427e-163	1.03887e-162	-9.68276e-163	-1.51468e-163	0
3.8137e-163	3.43297e-163	-5.57304e-163	-3.92496e-165	3.94465e-163	-4.12373e-164	-1.35692e-162	1.68224e-163	-1.05946e-163	-3.46683e-164	5.14489e-163	-5.11449e-163	2.22931e-163	-3.58034e-163	1.35361e-162	-1.1665e-163	9.19987e-164	1.70467e-163	3.86815e-164	-7.2195e-163	3.63337e-163	-1.04911e-163	4.75683e-163	1.25338e-162	1.74959e-163	5.43098e-163	-2.22427e-163	1.03887e-162	-9.68276e-163	-1.51468e-163	0
3.8137e-163	3.43297e-163	-5.57304e-163	-3.92496e-165	3.94465e-163	-4.12373e-164	-1.35692e-162	1.68224e-163	-1.05946e-163	-3.46683e-164	5.14489e-163	-5.11449e-163	2.22931e-163	-3.58034e-163	1.35361e-162	-1.1665e-163	9.19987e-164	1.70467e-163	3.86815e-164	-7.2195e-163	3.63337e-163	-1.04911e-163	4.75683e-163	1.25338e-162	1.74959e-163	5.43098e-163	-2.22427e-163	1.03887e-162	-9.68276e-163	-1.51468e-163	0
3.8137e-163	3.43297e-163	-5.57304e-163	-3.92496e-165	3.94465e-163	-4.12373e-164	-1.35692e-162	1.68224e-163	-1.05946e-163	-3.46683e-164	5.14489e-163	-5.11449e-163	2.22931e-163	-3.58034e-163	1.35361e-162	-1.1665e-163	9.19987e-164	1.70467e-163	3.86815e-164	-7.2195e-163	3.63337e-163	-1.04911e-163	4.75683e-163	1.25338e-162	1.74959e-163	5.43098e-163	-2.22427e-163	1.03887e-162	-9.68276e-163	-1.51468e-163	0
3.8137e-163	3.43297e-163	-5.57304e-163	-3.92496e-165	3.94465e-163	-4.12373e-164	-1.35692e-162	1.68224e-163	-1.05946e-163	-3.46683e-164	5.14489e-163	-5.11449e-163	2.22931e-163	-3.58034e-163	1.35361e-162	-1.1665e-163	9.19987e-164	1.70467e-163	3.86815e-164	-7.2195e-163	3.63337e-163	-1.04911e-163	4.75683e-163	1.25338e-162	1.74959e-163	5.43098e-163	-2.22427e-163	1.03887e-162	-9.68276e-163	-1.51468e-163	0
3.8137e-163	3.43297e-163	-5.57304e-163	-3.92496e-165	3.94465e-163	-4.12373e-164	-1.35692e-162	1.68224e-163	-1.05946e-163	-3.46683e-164	5.14489e-163	-5.11449e-163	2.22931e-163	-3.58034e-163	1.35361e-162	-1.1665e-163	9.19987e-164	1.70467e-163	3.86815e-164	-7.2195e-163	3.63337e-163	-1.04911e-163	4.75683e-163	1.25338e-162	1.74959e-163	5.43098e-163	-2.22427e-163	1.03887e-162	-9.68276e-163	-1.51468e-163	0
3.8137e-163	3.43297e-163	-5.57304e-163	-3.92496e-165	3.94465e-163	-4.12373e-164	-1.35692e-162	1.68224e-163	-1.05946e-163	-3.46683e-164	5.14489e-163	-5.11449e-163	2.22931e-163	-3.58034e-163	1.35361e-162	-1.1665e-163	9.19987e-164	1.70467e-163	3.86815e-164	-7.2195e-163	3.63337e-163	-1.04911e-163	4.75683e-163	1.25338e-162	1.74959e-163	5.43098e-163	-2.22427e-163	1.03887e-162	-9.68276e-163	-1.51468e-163	0
3.8137e-163	3.43297e-163	-5.57304e-163	-3.92496e-165	3.94465e-163	-4.12373e-164	-1.35692e-162	1.68224e-163	-1.05946e-163	-3.46683e-164	5.14489e-163	-5.11449e-163	2.22931e-163	-3.58034e-163	1.35361e-162	-1.1665e-163	9.19987e-164	1.70467e-163	3.86815e-164	-7.2195e-163	3.63337e-163	-1.04911e-163	4.75683e-163	1.25338e-162	1.74959e-163	5.43098e-163	-2.22427e-163	1.03887e-162	-9.68276e-163	-1.51468e-163	0
3.8137e-163	3.43297e-163	-5.57304e-163	-3.92496e-165	3.94465e-163	-4.12373e-164	-1.35692e-162	1.68224e-163	-1.05946e-163	-3.46683e-164	5.14489e-163	-5.11449e-163	2.22931e-163	-3.58034e-163	1.35361e-162	-1.1665e-163	9.19987e-164	1.70467e-163	3.86815e-164	-7.2195e-163	3.63337e-163	-1.04911e-163	4.75683e-163	1.25338e-162	1.74959e-163	5.43098e-163	-2.22427e-163	1.03887e-162	-9.68276e-163	-1.51468e-163	0
3.8137e-163	3.43297e-163	-5.57304e-163	-3.92496e-165	3.94465e-163	-4.12373e-164	-1.35692e-162	1.68224e-163	-1.05946e-163	-3.46683e-164	5.14489e-163	-5.11449e-163	2.22931e-163	-3.58034e-163	1.35361e-162	-1.1665e-163	9.19987e-164	1.70467e-163	3.86815e-164	-7.2195e-163	3.63337e-163	-1.04911e-163	4.75683e-163	1.25338e-162	1.74959e-163	5.43098e-163	-2.22427e-163	1.03887e-162	-9.68276e-163	-1.51468e-163	0
3.8137e-163	3.43297e-163	-5.57304e-163	-3.92496e-165	3.94465e-163	-4.12373e-164	-1.35692e-162	1.68224e-163	-1.05946e-163	-3.46683e-164	5.14489e-163	-5.11449e-163	2.22931e-163	-3.58034e-163	1.35361e-162	-1.1665e-163	9.19987e-164	1.70467e-163	3.86815e-164	-7.2195e-163	3.63337e-163	-1.04911e-163	4.75683e-163	1.25338e-162	1.74959e-163	5.43098e-163	-2.22427e-163	1.03887e-162	-9.68276e-163	-1.51468e-163	0
3.8137e-163	3.43297e-163	-5.57304e-163	-3.92496e-165	3.94465e-163	-4.12373e-164	-1.35692e-162	1.68224e-163	-1.05946e-163	-3.46683e-164	5.14489e-163	-5.11449e-163	2.22931e-163	-3.58034e-163	1.35361e-162	-1.1665e-163	9.19987e-164	1.70467e-163	3.86815e-164	-7.2195e-163	3.63337e-163	-1.04911e-163	4.75683e-163	1.25338e-162	1.74959e-163	5.43098e-163	-2.22427e-163	1.03887e-162	-9.68276e-163	-1.51468e-163	0
3.8137e-163	3.43297e-163	-5.57304e-163	-3.92496e-165	3.94465e-163	-4.12373e-164	-1.35692e-162	1.68224e-163	-1.05946e-163	-3.46683e-164	5.14489e-163	-5.11449e-163	2.22931e-163	-3.58034e-163	1.35361e-162	-1.1665e-163	9.19987e-164	1.70467e-163	3.86815e-164	-7.2195e-163	3.63337e-163	-1.04911e-163	4.75683e-163	1.25338e-162	1.74959e-163	5.43098e-163	-2.22427e-163	1.03887e-162	-9.68276e-163	-1.51468e-163	0
3.8137e-163	3.43297e-163	-5.57304e-163	-3.92496e-165	3.94465e-163	-4.12373e-164	-1.35692e-162	1.68224e-163	-1.05946e-163	-3.46683e-164	5.14489e-163	-5.11449e-163	2.22931e-163	-3.58034e-163	1.35361e-162	-1.1665e-163	9.19987e-164	1.70467e-163	3.86815e-164	-7.2195e-163	3.63337e-163	-1.04911e-163	4.75683e-163	1.25338e-162	1.74959e-163	5.43098e-163	-2.22427e-163	1.03887e-162	-9.68276e-163	-1.51468e-163	0
3.8137e-163	3.43297e-163	-5.57304e-163	-3.92496e-165	3.94465e-163	-4.12373e-164	-1.35692e-162	1.68224e-163	-1.05946e-163	-3.46683e-164	5.14489e-163	-5.11449e-163	2.22931e-163	-3.58034e-163	1.35361e-162	-1.1665e-163	9.19987e-164	1.70467e-163	3.86815e-164	-7.2195e-163	3.63337e-163	-1.04911e-163	4.75683e-163	1.25338e-162	1.74959e-163	5.43098e-163	-2.22427e-163	1.03887e-162	-9.68276e-163	-1.51468e-163	0
3.8137e-163	3.43297e-163	-5.57304e-163	-3.92496e-165	3.94465e-163	-4.12373e-164	-1.35692e-162	1.68224e-163	-1.05946e-163	-3.46683e-164	5.14489e-163	-5.11449e-163	2.22931e-163	-3.58034e-163	1.35361e-162	-1.1665e-163	9.19987e-164	1.70467e-163	3.86815e-164	-7.2195e-163	3.63337e-163	-1.04911e-163	4.75683e-163	1.25338e-162	1.74959e-163	5.43098e-163	-2.22427e-163	1.03887e-162	-9.68276e-163	-1.51468e-163	0
3.8137e-163	3.43297e-163	-5.57304e-163	-3.92496e-165	3.94465e-163	-4.12373e-164	-1.35692e-162	1.68224e-163	-1.05946e-163	-3.46683e-164	5.14489e-163	-5.11449e-163	2.22931e-163	-3.58034e-163	1.35361e-162	-1.1665e-163	9.19987e-164	1.70467e-163	3.86815e-164	-7.2195e-163	3.63337e-163	-1.04911e-163	4.75683e-163	1.25338e-162	1.74959e-163	5.43098e-163	-2.22427e-163	1.03887e-162	-9.68276e-163	-1.51468e-163	0
3.8137e-163	3.43297e-163	-5.57304e-163	-3.92496e-165	3.94465e-163	-4.12373e-164	-1.35692e-162	1.68224e-163	-1.05946e-163	-3.46683e-164	5.14489e-163	-5.11449e-163	2.22931e-163	-3.58034e-163	1.35361e-162	-1.1665e-163	9.19987e-164	1.70467e-163	3.86815e-164	-7.2195e-163	3.63337e-163	-1.04911e-163	4.75683e-163	1.25338e-162	1.74959e-163	5.43098e-163	-2.22427e-163	1.03887e-162	-9.68276e-163	-1.51468e-163	0
3.8137e-163	3.43297e-163	-5.57304e-163	-3.92496e-165	3.94465e-163	-4.12373e-164	-1.35692e-162	1.68224e-163	-1.05946e-163	-3.46683e-164	5.14489e-163	-5.11449e-163	2.22931e-163	-3.58034e-163	1.35361e-162	-1.1665e-163	9.19987e-164	1.70467e-163	3.86815e-164	-7.2195e-163	3.63337e-163	-1.04911e-163	4.75683e-163	1.25338e-162	1.74959e-163	5.43098e-163	-2.22427e-163	1.03887e-162	-9.68276e-163	-1.51468e-163	0
3.8137e-163	3.43297e-163	-5.57304e-163	-3.92496e-165	3.94465e-163	-4.12373e-164	-1.35692e-162	1.68224e-163	-1.05946e-163	-3.46683e-164	5.14489e-163	-5.11449e-163	2.22931e-163	-3.58034e-163	1.35361e-162	-1.1665e-163	9.19987e-164	1.70467e-163	3.86815e-164	-7.2195e-163	3.63337e-163	-1.04911e-163	4.75683e-163	1.25338e-162	1.74959e-163	5.43098e-163	-2.22427e-163	1.03887e-162	-9.68276e-163	-1.51468e-163	0
3.8137e-163	3.43297e-163	-5.57304e-163	-3.92496e-165	3.94465e-163	-4.12373e-164	-1.35692e-162	1.68224e-163	-1.05946e-163	-3.46683e-164	5.14489e-163	-5.11449e-163	2.22931e-163	-3.58034e-163	1.35361e-162	-1.1665e-163	9.19987e-164	1.70467e-163	3.86815e-164	-7.2195e-163	3.63337e-163	-1.04911e-163	4.75683e-163	1.25338e-162	1.74959e-163	5.43098e-163	-2.22427e-163	1.03887e-162	-9.68276e-163	-1.51468e-163	0
3.8137e-163	3.43297e-163	-5.57304e-163	-3.92496e-165	3.94465e-163	-4.12373e-164	-1.35692e-162	1.68224e-163	-1.05946e-163	-3.46683e-164	5.14489e-163	-5.11449e-163	2.22931e-163	-3.58034e-163	1.35361e-162	-1.1665e-163	9.19987e-164	1.70467e-163	3.86815e-164	-7.2195e-163	3.63337e-163	-1.04911e-163	4.75683e-163	1.25338e-162	1.74959e-163	5.43098e-163	-2.22427e-163	1.03887e-162	-9.68276e-163	-1.51468e-163	0
3.8137e-163	3.43297e-163	-5.57304e-163	-3.92496e-165	3.94465e-163	-4.12373e-164	-1.35692e-162	1.68224e-163	-1.05946e-163	-3.46683e-164	5.14489e-163	-5.11449e-163	2.22931e-163	-3.58034e-163	1.35361e-162	-1.1665e-163	9.19987e-164	1.70467e-163	3.86815e-164	-7.2195e-163	3.63337e-163	-1.04911e-163	4.75683e-163	1.25338e-162	1.74959e-163	5.43098e-163	-2.22427e-163	1.03887e-162	-9.68276e-163	-1.51468e-163	0
3.8137e-163	3.43297e-163	-5.57304e-163	-3.92496e-165	3.94465e-163	-4.12373e-164	-1.35692e-162	1.68224e-163	-1.05946e-163	-3.46683e-164	5.14489e-163	-5.11449e-163	2.22931e-163	-3.58034e-163	1.35361e-162	-1.1665e-163	9.19987e-164	1.70467e-163	3.86815e-164	-7.2195e-163	3.63337e-163	-1.04911e-163	4.75683e-163	1.25338e-162	1.74959e-163	5.43098e-163	-2.22427e-163	1.03887e-162	-9.68276e-163	-1.51468e-163	0
3.8137e-163	3.43297e-163	-5.57304e-163	-3.92496e-165	3.94465e-163	-4.12373e-164	-1.35692e-162	1.68224e-163	-1.05946e-163	-3.46683e-164	5.14489e-163	-5.11449e-163	2.22931e-163	-3.58034e-163	1.35361e-162	-1.1665e-163	9.19987e-164	1.70467e-163	3.86815e-164	-7.2195e-163	3.63337e-163	-1.04911e-163	4.75683e-163	1.25338e-162	1.74959e-163	5.43098e-163	-2.22427e-163	1.03887e-162	-9.68276e-163	-1.51468e-163	0
3.8137e-163	3.43297e-163	-5.57304e-163	-3.92496e-165	3.94465e-163	-4.12373e-164	-1.35692e-162	1.68224e-163	-1.05946e-163	-3.46683e-164	5.14489e-163	-5.11449e-163	2.22931e-163	-3.58034e-163	1.35361e-162	-1.1665e-163	9.19987e-164	1.70467e-163	3.86815e-164	-7.2195e-163	3.63337e-163	-1.04911e-163	4.75683e-163	1.25338e-162	1.74959e-163	5.43098e-163	-2.22427e-163	1.03887e-162	-9.68276e-163	-1.51468e-163	0
3.8137e-163	3.43297e-163	-5.57304e-163	-3.92496e-165	3.94465e-163	-4.12373e-164	-1.35692e-162	1.68224e-163	-1.05946e-163	-3.46683e-164	5.14489e-163	-5.11449e-163	2.22931e-163	-3.58034e-163	1.35361e-162	-1.1665e-163	9.19987e-164	1.70467e-163	3.86815e-164	-7.2195e-163	3.63337e-163	-1.04911e-163	4.75683e-163	1.25338e-162	1.74959e-163	5.43098e-163	-2.22427e-163	1.03887e-162	-9.68276e-163	-1.51468e-163	0
3.8137e-163	3.43297e-163	-5.57304e-163	-3.92496e-165	3.94465e-163	-4.12373e-164	-1.35692e-162	1.68224e-163	-1.05946e-163	-3.46683e-164	5.14489e-163	-5.11449e-163	2.22931e-163	-3.58034e-163	1.35361e-162	-1.1665e-163	9.19987e-164	1.70467e-163	3.86815e-164	-7.2195e-163	3.63337e-163	-1.04911e-163	4.75683e-163	1.25338e-162	1.74959e-163	5.43098e-163	-2.22427e-163	1.03887e-162	-9.68276e-163	-1.51468e-163	0
3.8137e-163	3.43297e-163	-5.57304e-163	-3.92496e-165	3.94465e-163	-4.12373e-164	-1.35692e-162	1.68224e-163	-1.05946e-163	-3.46683e-164	5.14489e-163	-5.11449e-163	2.22931e-163	-3.58034e-163	1.35361e-162	-1.1665e-163	9.19987e-164	1.70467e-163	3.86815e-164	-7.2195e-163	3.63337e-163	-1.04911e-163	4.75683e-163	1.25338e-162	1.74959e-163	5.43098e-163	-2.22427e-163	1.03887e-162	-9.68276e-163	-1.51468e-163	0
3.8137e-163	3.43297e-163	-5.57304e-163	-3.92496e-165	3.94465e-163	-4.12373e-164	-1.35692e-162	1.68224e-163	-1.05946e-163	-3.46683e-164	5.14489e-163	-5.11449e-163	2.22931e-163	-3.58034e-163	1.35361e-162	-1.1665e-163	9.19987e-164	1.70467e-163	3.86815e-164	-7.2195e-163	3.63337e-163	-1.04911e-163	4.75683e-163	1.25338e-162	1.74959e-163	5.43098e-163	-2.22427e-163	1.03887e-162	-9.68276e-163	-1.51468e-163	0
3.8137e-163	3.43297e-163	-5.57304e-163	-3.92496e-165	3.94465e-163	-4.12373e-164	-1.35692e-162	1.68224e-163	-1.05946e-163	-3.46683e-164	5.14489e-163	-5.11449e-163	2.22931e-163	-3.58034e-163	1.35361e-162	-1.1665e-163	9.19987e-164	1.70467e-163	3.86815e-164	-7.2195e-163	3.63337e-163	-1.04911e-163	4.75683e-163	1.25338e-162	1.74959e-163	5.43098e-163	-2.22427e-163	1.03887e-162	-9.68276e-163	-1.51468e-163	0
3.8137e-163	3.43297e-163	-5.57304e-163	-3.92496e-165	3.94465e-163	-4.12373e-164	-1.35692e-162	1.68224e-163	-1.05946e-163	-3.46683e-164	5.14489e-163	-5.11449e-163	2.22931e-163	-3.58034e-163	1.35361e-162	-1.1665e-163	9.19987e-164	1.70467e-163	3.86815e-164	-7.2195e-163	3.63337e-163	-1.04911e-163	4.75683e-163	1.25338e-162	1.74959e-163	5.43098e-163	-2.22427e-163	1.03887e-162	-9.68276e-163	-1.51468e-163	0
3.8137e-163	3.43297e-163	-5.57304e-163	-3.92496e-165	3.94465e-163	-4.12373e-164	-1.35692e-162	1.68224e-163	-1.05946e-163	-3.46683e-164	5.14489e-163	-5.11449e-163	2.22931e-163	-3.58034e-163	1.35361e-162	-1.1665e-163	9.19987e-164	1.70467e-163	3.86815e-164	-7.2195e-163	3.63337e-163	-1.04911e-163	4.75683e-163	1.25338e-162	1.74959e-163	5.43098e-163	-2.22427e-163	1.03887e-162	-9.68276e-163	-1.51468e-163	0
3.8137e-163	3.43297e-163	-5.57304e-163	-3.92496e-165	3.94465e-163	-4.12373e-164	-1.35692e-162	1.68224e-163	-1.05946e-163	-3.46683e-164	5.14489e-163	-5.11449e-163	2.22931e-163	-3.58034e-163	1.35361e-162	-1.1665e-163	9.19987e-164	1.70467e-163	3.86815e-164	-7.2195e-163	3.63337e-163	-1.04911e-163	4.75683e-163	1.25338e-162	1.74959e-163	5.43098e-163	-2.22427e-163	1.03887e-162	-9.68276e-163	-1.51468e-163	0
3.8137e-163	3.43297e-163	-5.57304e-163	-3.92496e-165	3.94465e-163	-4.12373e-164	-1.35692e-162	1.68224e-163	-1.05946e-163	-3.46683e-164	5.14489e-163	-5.11449e-163	2.22931e-163	-3.58034e-163	1.35361e-162	-1.1665e-163	9.19987e-164	1.70467e-163	3.86815e-164	-7.2195e-163	3.63337e-163	-1.04911e-163	4.75683e-163	1.25338e-162	1.74959e-163	5.43098e-163	-2.22427e-163	1.03887e-162	-9.68276e-163	-1.51468e-163	0
3.8137e-163	3.43297e-163	-5.57304e-163	-3.92496e-165	3.94465e-163	-4.12373e-164	-1.35692e-162	1.68224e-163	-1.05946e-163	-3.46683e-164	5.14489e-163	-5.11449e-163	2.22931e-163	-3.58034e-163	1.35361e-162	-1.1665e-163	9.19987e-164	1.70467e-163	3.86815e-164	-7.2195e-163	3.63337e-163	-1.04911e-163	4.75683e-163	1.25338e-162	1.74959e-163	5.43098e-163	-2.22427e-163	1.03887e-162	-9.68276e-163	-1.51468e-163	0
3.8137e-163	3.43297e-163	-5.57304e-163	-3.92496e-165	3.94465e-163	-4.12373e-164	-1.35692e-162	1.68224e-163	-1.05946e-163	-3.46683e-164	5.14489e-163	-5.11449e-163	2.22931e-163	-3.58034e-163	1.35361e-162	-1.1665e-163	9.19987e-164	1.70467e-163	3.86815e-164	-7.2195e-163	3.63337e-163	-1.04911e-163	4.75683e-163	1.25338e-162	1.74959e-163	5.43098e-163	-2.22427e-163	1.03887e-162	-9.68276e-163	-1.51468e-163	0
3.8137e-163	3.43297e-163	-5.57304e-163	-3.92496e-165	3.94465e-163	-4.12373e-164	-1.35692e-162	1.68224e-163	-1.05946e-163	-3.46683e-164	5.14489e-163	-5.11449e-163	2.22931e-163	-3.58034e-163	1.35361e-162	-1.1665e-163	9.19987e-164	1.70467e-163	3.86815e-164	-7.2195e-163	3.63337e-163	-1.04911e-163	4.75683e-163	1.25338e-162	1.74959e-163	5.43098e-163	-2.22427e-163	1.03887e-162	-9.68276e-163	-1.51468e-163	0
3.8137e-163	3.43297e-163	-5.57304e-163	-3.92496e-165	3.94465e-163	-4.12373e-164	-1.35692e-162	1.68224e-163	-1.05946e-163	-3.46683e-164	5.14489e-163	-5.11449e-163	2.22931e-163	-3.58034e-163	1.35361e-162	-1.1665e-163	9.19987e-164	1.70467e-163	3.86815e-164	-7.2195e-163	3.63337e-163	-1.04911e-163	4.75683e-163	1.25338e-162	1.74959e-163	5.43098e-163	-2.22427e-163	1.03887e-162	-9.68276e-163	-1.51468e-163	0
3.8137e-163	3.43297e-163	-5.57304e-163	-3.92496e-165	3.94465e-163	-4.12373e-164	-1.35692e-162	1.68224e-163	-1.05946e-163	-3.46683e-164	5.14489e-163	-5.11449e-163	2.22931e-163	-3.58034e-163	1.35361e-162	-1.1665e-163	9.19987e-164	1.70467e-163	3.86815e-164	-7.2195e-163	3.63337e-163	-1.04911e-163	4.75683e-163	1.25338e-162	1.74959e-163	5.43098e-163	-2.22427e-163	1.03887e-162	-9.68276e-163	-1.51468e-163	0
3.8137e-163	3.43297e-163	-5.57304e-163	-3.92496e-165	3.94465e-163	-4.12373e-164	-1.35692e-162	1.68224e-163	-1.05946e-163	-3.46683e-164	5.14489e-163	-5.11449e-163	2.22931e-163	-3.58034e-163	1.35361e-162	-1.1665e-163	9.19987e-164	1.70467e-163	3.86815e-164	-7.2195e-163	3.63337e-163	-1.04911e-163	4.75683e-163	1.25338e-162	1.74959e-163	5.43098e-163	-2.22427e-163	1.03887e-162	-9.68276e-163	-1.51468e-163	0
3.8137e-163	3.43297e-163	-5.57304e-163	-3.92496e-165	3.94465e-163	-4.12373e-164	-1.35692e-162	1.68224e-163	-1.05946e-163	-3.46683e-164	5.14489e-163	-5.11449e-163	2.22931e-163	-3.58034e-163	1.35361e-162	-1.1665e-163	9.19987e-164	1.70467e-163	3.86815e-164	-7.2195e-163	3.63337e-163	-1.04911e-163	4.75683e-163	1.25338e-162	1.74959e-163	5.43098e-163	-2.22427e-163	1.03887e-162	-9.68276e-163	-1.51468e-163	0
3.8137e-163	3.43297e-163	-5.57304e-163	-3.92496e-165	3.94465e-163	-4.12373e-164	-1.35692e-162	1.68224e-163	-1.05946e-163	-3.46683e-164	5.14489e-163	-5.11449e-163	2.22931e-163	-3.58034e-163	1.35361e-162	-1.1665e-163	9.19987e-164	1.70467e-163	3.86815e-164	-7.2195e-163	3.63337e-163	-1.04911e-163	4.75683e-163	1.25338e-162	1.74959e-163	5.43098e-163	-2.22427e-163	1.03887e-162	-9.68276e-163	-1.51468e-163	0
3.8137e-163	3.43297e-163	-5.57304e-163	-3.92496e-165	3.94465e-163	-4.12373e-164	-1.35692e-162	1.68224e-163	-1.05946e-163	-3.46683e-164	5.14489e-163	-5.11449e-163	2.22931e-163	-3.58034e-163	1.35361e-162	-1.1665e-163	9.19987e-164	1.70467e-163	3.86815e-164	-7.2195e-163	3.63337e-163	-1.04911e-163	4.75683e-163	1.25338e-162	1.74959e-163	5.43098e-163	-2.22427e-163	1.03887e-162	-9.68276e-163	-1.51468e-163	0
3.8137e-163	3.43297e-163	-5.57304e-163	-3.92496e-165	3.94465e-163	-4.12373e-164	-1.35692e-162	1.68224e-163	-1.05946e-163	-3.46683e-164	5.14489e-163	-5.11449e-163	2.22931e-163	-3.58034e-163	1.35361e-162	-1.1665e-163	9.19987e-164	1.70467e-163	3.86815e-164	-7.2195e-163	3.63337e-163	-1.04911e-163	4.75683e-163	1.25338e-162	1.74959e-163	5.43098e-163	-2.22427e-163	1.03887e-162	-9.68276e-163	-1.51468e-163	0
3.8137e-163	3.43297e-163	-5.57304e-163	-3.92496e-165	3.94465e-163	-4.12373e-164	-1.35692e-162	1.68224e-163	-1.05946e-163	-3.46683e-164	5.14489e-163	-5.11449e-163	2.22931e-163	-3.58034e-163	1.35361e-162	-1.1665e-163	9.19987e-164	1.70467e-163	3.86815e-164	-7.2195e-163	3.63337e-163	-1.04911e-163	4.75683e-163	1.25338e-162	1.74959e-163	5.43098e-163	-2.22427e-163	1.03887e-162	-9.68276e-163	-1.51468e-163	0
3.8137e-163	3.43297e-163	-5.57304e-163	-3.92496e-165	3.94465e-163	-4.12373e-164	-1.35692e-162	1.68224e-163	-1.05946e-163	-3.46683e-164	5.14489e-163	-5.11449e-163	2.22931e-163	-3.58034e-163	1.35361e-162	-1.1665e-163	9.19987e-164	1.70467e-163	3.86815e-164	-7.2195e-163	3.63337e-163	-1.04911e-163	4.75683e-163	1.25338e-162	1.74959e-163	5.43098e-163	-2.22427e-163	1.03887e-162	-9.68276e-163	-1.51468e-163	0
3.8137e-163	3.43297e-163	-5.57304e-163	-3.92496e-165	3.94465e-163	-4.12373e-164	-1.35692e-162	1.68224e-163	-1.05946e-163	-3.46683e-164	5.14489e-163	-5.11449e-163	2.22931e-163	-3.58034e-163	1.35361e-162	-1.1665e-163	9.19987e-164	1.70467e-163	3.86815e-164	-7.2195e-163	3.63337e-163	-1.04911e-163	4.75683e-163	1.25338e-162	1.74959e-163	5.43098e-163	-2.22427e-163	1.03887e-162	-9.68276e-163	-1.51468e-163	0
3.8137e-163	3.43297e-163	-5.57304e-163	-3.92496e-165	3.94465e-163	-4.12373e-164	-1.35692e-162	1.68224e-163	-1.05946e-163	-3.46683e-164	5.14489e-163	-5.11449e-163	2.22931e-163	-3.58034e-163	1.35361e-162	-1.1665e-163	9.19987e-164	1.70467e-163	3.86815e-164	-7.2195e-163	3.63337e-163	-1.04911e-163	4.75683e-163	1.25338e-162	1.74959e-163	5.43098e-163	-2.22427e-163	1.03887e-162	-9.68276e-163	-1.51468e-163	0
3.8137e-163	3.43297e-163	-5.57304e-163	-3.92496e-165	3.94465e-163	-4.12373e-164	-1.35692e-162	1.68224e-163	-1.05946e-163	-3.46683e-164	5.14489e-163	-5.11449e-163	2.22931e-163	-3.58034e-163	1.35361e-162	-1.1665e-163	9.19987e-164	1.70467e-163	3.86815e-164	-7.2195e-163	3.63337e-163	-1.04911e-163	4.75683e-163	1.25338e-162	1.74959e-163	5.43098e-163	-2.22427e-163	1.03887e-162	-9.68276e-163	-1.51468e-163	0
3.8137e-163	3.43297e-163	-5.57304e-163	-3.92496e-165	3.94465e-163	-4.12373e-164	-1.35692e-162	1.68224e-163	-1.05946e-163	-3.46683e-164	5.14489e-163	-5.11449e-163	2.22931e-163	-3.58034e-163	1.35361e-162	-1.1665e-163	9.19987e-164	1.70467e-163	3.86815e-164	-7.2195e-163	3.63337e-163	-1.04911e-163	4.75683e-163	1.25338e-162	1.74959e-163	5.43098e-163	-2.22427e-163	1.03887e-162	-9.68276e-163	-1.51468e-163	0
3.8137e-163	3.43297e-163	-5.57304e-163	-3.92496e-165	3.94465e-163	-4.12373e-164	-1.35692e-162	1.68224e-163	-1.05946e-163	-3.46683e-164	5.14489e-163	-5.11449e-163	2.22931e-163	-3.58034e-163	1.35361e-162	-1.1665e-163	9.19987e-164	1.70467e-163	3.86815e-164	-7.2195e-163	3.63337e-163	-1.04911e-163	4.75683e-163	1.25338e-162	1.74959e-163	5.43098e-163	-2.22427e-163	1.03887e-162	-9.68276e-163	-1.51468e-163	0
3.8137e-163	3.43297e-163	-5.57304e-163	-3.92496e-165	3.94465e-163	-4.12373e-164	-1.35692e-162	1.68224e-163	-1.05946e-163	-3.46683e-164	5.14489e-163	-5.11449e-163	2.22931e-163	-3.58034e-163	1.35361e-162	-1.1665e-163	9.19987e-164	1.70467e-163	3.86815e-164	-7.2195e-163	3.63337e-163	-1.04911e-163	4.75683e-163	1.25338e-162	1.74959e-163	5.43098e-163	-2.22427e-163	1.03887e-162	-9.68276e-163	-1.51468e-163	0
3.8137e-163	3.43297e-163	-5.57304e-163	-3.92496e-165	3.94465e-163	-4.12373e-164	-1.35692e-162	1.68224e-163	-1.05946e-163	-3.46683e-164	5.14489e-163	-5.11449e-163	2.22931e-163	-3.58034e-163	1.35361e-162	-1.1665e-163	9.19987e-164	1.70467e-163	3.86815e-164	-7.2195e-163	3.63337e-163	-1.04911e-163	4.75683e-163	1.25338e-162	1.74959e-163	5.43098e-163	-2.22427e-163	1.03887e-162	-9.68276e-163	-1.51468e-163	0
3.8137e-163	3.43297e-163	-5.57304e-163	-3.92496e-165	3.94465e-163	-4.12373e-164	-1.35692e-162	1.68224e-163	-1.05946e-163	-3.46683e-164	5.14489e-163	-5.11449e-163	2.22931e-163	-3.58034e-163	1.35361e-162	-1.1665e-163	9.19987e-164	1.70467e-163	3.86815e-164	-7.2195e-163	3.63337e-163	-1.04911e-163	4.75683e-163	1.25338e-162	1.74959e-163	5.43098e-163	-2.22427e-163	1.03887e-162	-9.68276e-163	-1.51468e-163	0
3.8137e-163	3.43297e-163	-5.57304e-163	-3.92496e-165	3.94465e-163	-4.12373e-164	-1.35692e-162	1.68224e-163	-1.05946e-163	-3.46683e-164	5.14489e-163	-5.11449e-163	2.22931e-163	-3.58034e-163	1.35361e-162	-1.1665e-163	9.19987e-164	1.70467e-163	3.86815e-164	-7.2195e-163	3.63337e-163	-1.04911e-163	4.75683e-163	1.25338e-162	1.74959e-163	5.43098e-163	-2.22427e-163	1.03887e-162	-9.68276e-163	-1.51468e-163	0
3.8137e-163	3.43297e-163	-5.57304e-163	-3.92496e-165	3.94465e-163	-4.12373e-164	-1.35692e-162	1.68224e-163	-1.05946e-163	-3.46683e-164	5.14489e-163	-5.11449e-163	2.22931e-163	-3.58034e-163	1.35361e-162	-1.1665e-163	9.19987e-164	1.70467e-163	3.86815e-164	-7.2195e-163	3.63337e-163	-1.04911e-163	4.75683e-163	1.25338e-162	1.74959e-163	5.43098e-163	-2.22427e-163	1.03887e-162	-9.68276e-163	-1.51468e-163	0
3.8137e-163	3.43297e-163	-5.57304e-163	-3.92496e-165	3.94465e-163	-4.12373e-164	-1.35692e-162	1.68224e-163	-1.05946e-163	-3.46683e-164	5.14489e-163	-5.11449e-163	2.22931e-163	-3.58034e-163	1.35361e-162	-1.1665e-163	9.19987e-164	1.70467e-163	3.86815e-164	-7.2195e-163	3.63337e-163	-1.04911e-163	4.75683e-163	1.25338e-162	1.74959e-163	5.43098e-163	-2.22427e-163	1.03887e-162	-9.68276e-163	-1.51468e-163	0
3.8137e-163	3.43297e-163	-5.57304e-163	-3.92496e-165	3.94465e-163	-4.12373e-164	-1.35692e-162	1.68224e-163	-1.05946e-163	-3.46683e-164	5.14489e-163	-5.11449e-163	2.22931e-163	-3.58034e-163	1.35361e-162	-1.1665e-163	9.19987e-164	1.70467e-163	3.86815e-164	-7.2195e-163	3.63337e-163	-1.04911e-163	4.75683e-163	1.25338e-162	1.74959e-163	5.43098e-163	-2.22427e-163	1.03887e-162	-9.68276e-163	-1.51468e-163	0
3.8137e-163	3.43297e-163	-5.57304e-163	-3.92496e-165	3.94465e-163	-4.12373e-164	-1.35692e-162	1.68224e-163	-1.05946e-163	-3.46683e-164	5.14489e-163	-5.11449e-163	2.22931e-163	-3.58034e-163	1.35361e-162	-1.1665e-163	9.19987e-164	1.70467e-163	3.86815e-164	-7.2195e-163	3.63337e-163	-1.04911e-163	4.75683e-163	1.25338e-162	1.74959e-163	5.43098e-163	-2.22427e-163	1.03887e-162	-9.68276e-163	-1.51468e-163	0
3.8137e-163	3.43297e-163	-5.57304e-163	-3.92496e-165	3.94465e-163	-4.12373e-164	-1.35692e-162	1.68224e-163	-1.05946e-163	-3.46683e-164	5.14489e-163	-5.11449e-163	2.22931e-163	-3.58034e-163	1.35361e-162	-1.1665e-163	9.19987e-164	1.70467e-163	3.86815e-164	-7.2195e-163	3.63337e-163	-1.04911e-163	4.75683e-163	1.25338e-162	1.74959e-163	5.43098e-163	-2.22427e-163	1.03887e-162	-9.68276e-163	-1.51468e-163	0
3.8137e-163	3.43297e-163	-5.57304e-163	-3.92496e-165	3.94465e-163	-4.12373e-164	-1.35692e-162	1.68224e-163	-1.05946e-163	-3.46683e-164	5.14489e-163	-5.11449e-163	2.22931e-163	-3.58034e-163	1.35361e-162	-1.1665e-163	9.19987e-164	1.70467e-163	3.86815e-164	-7.2195e-163	3.63337e-163	-1.04911e-163	4.75683e-163	1.25338e-162	1.74959e-163	5.43098e-163	-2.22427e-163	1.03887e-162	-9.68276e-163	-1.51468e-163	0
3.8137e-163	3.43297e-163	-5.57304e-163	-3.92496e-165	3.94465e-163	-4.12373e-164	-1.35692e-162	1.68224e-163	-1.05946e-163	-3.46683e-164	5.14489e-163	-5.11449e-163	2.22931e-163	-3.58034e-163	1.35361e-162	-1.1665e-163	9.19987e-164	1.70467e-163	3.86815e-164	-7.2195e-163	3.63337e-163	-1.04911e-163	4.75683e-163	1.25338e-162	1.74959e-163	5.43098e-163	-2.22427e-163	1.03887e-162	-9.68276e-163	-1.51468e-163	0
3.8137e-163	3.43297e-163	-5.57304e-163	-3.92496e-165	3.94465e-163	-4.12373e-164	-1.35692e-162	1.68224e-163	-1.05946e-163	-3.46683e-164	5.14489e-163	-5.11449e-163	2.22931e-163	-3.58034e-163	1.35361e-162	-1.1665e-163	9.19987e-164	1.70467e-163	3.86815e-164	-7.2195e-163	3.63337e-163	-1.04911e-163	4.75683e-163	1.25338e-162	1.74959e-163	5.43098e-163	-2.22427e-163	1.03887e-162	-9.68276e-163	-1.51468e-163	0
3.8137e-163	3.43297e-163	-5.57304e-163	-3.92496e-165	3.94465e-163	-4.12373e-164	-1.35692e-162	1.68224e-163	-1.05946e-163	-3.46683e-164	5.14489e-163	-5.11449e-163	2.22931e-163	-3.58034e-163	1.35361e-162	-1.1665e-163	9.19987e-164	1.70467e-163	3.86815e-164	-7.2195e-163	3.63337e-163	-1.04911e-163	4.75683e-163	1.25338e-162	1.74959e-163	5.43098e-163	-2.22427e-163	1.03887e-162	-9.68276e-163	-1.51468e-163	0
3.8137e-163	3.43297e-163	-5.57304e-163	-3.92496e-165	3.94465e-163	-4.12373e-164	-1.35692e-162	1.68224e-163	-1.05946e-163	-3.46683e-164	5.14489e-163	-5.11449e-163	2.22931e-163	-3.58034e-163	1.35361e-162	-1.1665e-163	9.19987e-164	1.70467e-163	3.86815e-164	-7.2195e-163	3.63337e-163	-1.04911e-163	4.75683e-163	1.25338e-162	1.74959e-163	5.43098e-163	-2.22427e-163	1.03887e-162	-9.68276e-163	-1.51468e-163	0
3.8137e-163	3.43297e-163	-5.57304e-163	-3.92496e-165	3.94465e-163	-4.12373e-164	-1.35692e-162	1.68224e-163	-1.05946e-163	-3.46683e-164	5.14489e-163	-5.11449e-163	2.22931e-163	-3.58034e-163	1.35361e-162	-1.1665e-163	9.19987e-164	1.70467e-163	3.86815e-164	-7.2195e-163	3.63337e-163	-1.04911e-163	4.75683e-163	1.25338e-162	1.74959e-163	5.43098e-163	-2.22427e-163	1.03887e-162	-9.68276e-163	-1.51468e-163	0
3.8137e-163	3.43297e-163	-5.57304e-163	-3.92496e-165	3.94465e-163	-4.12373e-164	-1.35692e-162	1.68224e-163	-1.05946e-163	-3.46683e-164	5.14489e-163	-5.11449e-163	2.22931e-163	-3.58034e-163	1.35361e-162	-1.1665e-163	9.19987e-164	1.70467e-163	3.86815e-164	-7.2195e-163	3.63337e-163	-1.04911e-163	4.75683e-163	1.25338e-162	1.74959e-163	5.43098e-163	-2.22427e-163	1.03887e-162	-9.68276e-163	-1.51468e-163	0
3.8137e-163	3.43297e-163	-5.57304e-163	-3.92496e-165	3.94465e-163	-4.12373e-164	-1.35692e-162	1.68224e-163	-1.05946e-163	-3.46683e-164	5.14489e-163	-5.11449e-163	2.22931e-163	-3.58034e-163	1.35361e-162	-1.1665e-163	9.19987e-164	1.70467e-163	3.86815e-164	-7.2195e-163	3.63337e-163	-1.04911e-163	4.75683e-163	1.25338e-162	1.74959e-163	5.43098e-163	-2.22427e-163	1.03887e-162	-9.68276e-163	-1.51468e-163	0
3.8137e-163	3.43297e-163	-5.57304e-163	-3.92496e-165	3.94465e-163	-4.12373e-164	-1.35692e-162	1.68224e-163	-1.05946e-163	-3.46683e-164	5.14489e-163	-5.11449e-163	2.22931e-163	-3.58034e-163	1.35361e-162	-1.1665e-163	9.19987e-164	1.70467e-163	3.86815e-164	-7.2195e-163	3.63337e-163	-1.04911e-163	4.75683e-163	1.25338e-162	1.74959e-163	5.43098e-163	-2.22427e-163	1.03887e-162	-9.68276e-163	-1.51468e-163	0
3.8137e-163	3.43297e-163	-5.57304e-163	-3.92496e-165	3.94465e-163	-4.12373e-164	-1.35692e-162	1.68224e-163	-1.05946e-163	-3.46683e-164	5.14489e-163	-5.11449e-163	2.22931e-163	-3.58034e-163	1.35361e-162	-1.1665e-163	9.19987e-164	1.70467e-163	3.86815e-164	-7.2195e-163	3.63337e-163	-1.04911e-163	4.75683e-163	1.25338e-162	1.74959e-163	5.43098e-163	-2.22427e-163	1.03887e-162	-9.68276e-163	-1.51468e-163	0
3.8137e-163	3.43297e-163	-5.57304e-163	-3.92496e-165	3.94465e-163	-4.12373e-164	-1.35692e-162	1.68224e-163	-1.05946e-163	-3.46683e-164	5.14489e-163	-5.11449e-163	2.22931e-163	-3.58034e-163	1.35361e-162	-1.1665e-163	9.19987e-164	1.70467e-163	3.86815e-164	-7.2195e-163	3.63337e-163	-1.04911e-163	4.75683e-163	1.25338e-162	1.74959e-163	5.43098e-163	-2.22427e-163	1.03887e-162	-9.68276e-163	-1.51468e-163	0
3.8137e-163	3.43297e-163	-5.57304e-163	-3.92496e-165	3.94465e-163	-4.12373e-164	-1.35692e-162	1.68224e-163	-1.05946e-163	-3.46683e-164	5.14489e-163	-5.11449e-163	2.22931e-163	-3.58034e-163	1.35361e-162	-1.1665e-163	9.19987e-164	1.70467e-163	3.86815e-164	-7.2195e-163	3.63337e-163	-1.04911e-163	4.75683e-163	1.25338e-162	1.74959e-163	5.43098e-163	-2.22427e-163	1.03887e-162	-9.68276e-163	-1.51468e-163	0
3.8137e-163	3.43297e-163	-5.57304e-163	-3.92496e-165	3.94465e-163	-4.12373e-164	-1.35692e-162	1.68224e-163	-1.05946e-163	-3.46683e-164	5.14489e-163	-5.11449e-163	2.22931e-163	-3.58034e-163	1.35361e-162	-1.1665e-163	9.19987e-164	1.70467e-163	3.86815e-164	-7.2195e-163	3.63337e-163	-1.04911e-163	4.75683e-163	1.25338e-162	1.74959e-163	5.43098e-163	-2.22427e-163	1.03887e-162	-9.68276e-163	-1.51468e-163	0
3.8137e-163	3.43297e-163	-5.57304e-163	-3.92496e-165	3.94465e-163	-4.12373e-164	-1.35692e-162	1.68224e-163	-1.05946e-163	-3.46683e-164	5.14489e-163	-5.11449e-163	2.22931e-163	-3.58034e-163	1.35361e-162	-1.1665e-163	9.19987e-164	1.70467e-163	3.86815e-164	-7.2195e-163	3.63337e-163	-1.04911e-163	4.75683e-163	1.25338e-162	1.74959e-163	5.43098e-163	-2.22427e-163	1.03887e-162	-9.68276e-163	-1.51468e-163	0
3.8137e-163	3.43297e-163	-5.57304e-163	-3.92496e-165	3.94465e-163	-4.12373e-164	-1.35692e-162	1.68224e-163	-1.05946e-163	-3.46683e-164	5.14489e-163	-5.11449e-163	2.22931e-163	-3.58034e-163	1.35361e-162	-1.1665e-163	9.19987e-164	1.70467e-163	3.86815e-164	-7.2195e-163	3.63337e-163	-1.04911e-163	4.75683e-163	1.25338e-162	1.74959e-163	5.43098e-163	-2.22427e-163	1.03887e-162	-9.68276e-163	-1.51468e-163	0
3.8137e-163	3.43297e-163	-5.57304e-163	-3.92496e-165	3.94465e-163	-4.12373e-164	-1.35692e-162	1.68224e-163	-1.05946e-163	-3.46683e-164	5.14489e-163	-5.11449e-163	2.22931e-163	-3.58034e-163	1.35361e-162	-1.1665e-163	9.19987e-164	1.70467e-163	3.86815e-164	-7.2195e-163	3.63337e-163	-1.04911e-163	4.75683e-163	1.25338e-162	1.74959e-163	5.43098e-163	-2.22427e-163	1.03887e-162	-9.68276e-163	-1.51468e-163	0
3.8137e-163	3.43297e-163	-5.57304e-163	-3.92496e-165	3.94465e-163	-4.12373e-164	-1.35692e-162	1.68224e-163	-1.05946e-163	-3.46683e-164	5.14489e-163	-5.11449e-163	2.22931e-163	-3.58034e-163	1.35361e-162	-1.1665e-163	9.19987e-164	1.70467e-163	3.86815e-164	-7.2195e-163	3.63337e-163	-1.04911e-163	4.75683e-163	1.25338e-162	1.74959e-163	5.43098e-163	-2.22427e-163	1.03887e-162	-9.68276e-163	-1.51468e-163	0
3.8137e-163	3.43297e-163	-5.57304e-163	-3.92496e-165	3.94465e-163	-4.12373e-164	-1.35692e-162	1.68224e-163	-1.05946e-163	-3.46683e-164	5.14489e-163	-5.11449e-163	2.22931e-163	-3.58034e-163	1.35361e-162	-1.1665e-163	9.19987e-164	1.70467e-163	3.86815e-164	-7.2195e-163	3.63337e-163	-1.04911e-163	4.75683e-163	1.25338e-162	1.74959e-163	5.43098e-163	-2.22427e-163	1.03887e-162	-9.68276e-163	-1.51468e-163	0
3.8137e-163	3.43297e-163	-5.57304e-163	-3.92496e-165	3.94465e-163	-4.12373e-164	-1.35692e-162	1.68224e-163	-1.05946e-163	-3.46683e-164	5.14489e-163	-5.11449e-163	2.22931e-163	-3.58034e-163	1.35361e-162	-1.1665e-163	9.19987e-164	1.70467e-163	3.86815e-164	-7.2195e-163	3.63337e-163	-1.04911e-163	4.75683e-163	1.25338e-162	1.74959e-163	5.43098e-163	-2.22427e-163	1.03887e-162	-9.68276e-163	-1.51468e-163	0
3.8137e-163	3.43297e-163	-5.57304e-163	-3.92496e-165	3.94465e-163	-4.12373e-164	-1.35692e-162	1.68224e-163	-1.05946e-163	-3.46683e-164	5.14489e-163	-5.11449e-163	2.22931e-163	-3.58034e-163	1.35361e-162	-1.1665e-163	9.19987e-164	1.70467e-163	3.86815e-164	-7.2195e-163	3.63337e-163	-1.04911e-163	4.75683e-163	1.25338e-162	1.74959e-163	5.43098e-163	-2.22427e-163	1.03887e-162	-9.68276e-163	-1.51468e-163	0
3.8137e-163	3.43297e-163	-5.57304e-163	-3.92496e-165	3.94465e-163	-4.12373e-164	-1.35692e-162	1.68224e-163	-1.05946e-163	-3.46683e-164	5.14489e-163	-5.11449e-163	2.22931e-163	-3.58034e-163	1.35361e-162	-1.1665e-163	9.19987e-164	1.70467e-163	3.86815e-164	-7.2195e-163	3.63337e-163	-1.04911e-163	4.75683e-163	1.25338e-162	1.74959e-163	5.43098e-163	-2.22427e-163	1.03887e-162	-9.68276e-163	-1.51468e-163	0
3.8137e-163	3.43297e-163	-5.57304e-163	-3.92496e-165	3.94465e-163	-4.12373e-164	-1.35692e-162	1.68224e-163	-1.05946e-163	-3.46683e-164	5.14489e-163	-5.11449e-163	2.22931e-163	-3.58034e-163	1.35361e-162	-1.1665e-163	9.19987e-164	1.70467e-163	3.86815e-164	-7.2195e-163	3.63337e-163	-1.04911e-163	4.75683e-163	1.25338e-162	1.74959e-163	5.43098e-163	-2.22427e-163	1.03887e-162	-9.68276e-163	-1.51468e-163	0
3.8137e-163	3.43297e-163	-5.57304e-163	-3.92496e-165	3.94465e-163	-4.12373e-164	-1.35692e-162	1.68224e-163	-1.05946e-163	-3.46683e-164	5.14489e-163	-5.11449e-163	2.22931e-163	-3.58034e-163	1.35361e-162	-1.1665e-163	9.19987e-164	1.70467e-163	3.86815e-164	-7.2195e-163	3.63337e-163	-1.04911e-163	4.75683e-163	1.25338e-162	1.74959e-163	5.43098e-163	-2.22427e-163	1.03887e-162	-9.68276e-163	-1.51468e-163	0
3.8137e-163	3.43297e-163	-5.57304e-163	-3.92496e-165	3.94465e-163	-4.12373e-164	-1.35692e-162	1.68224e-163	-1.05946e-163	-3.46683e-164	5.14489e-163	-5.11449e-163	2.22931e-163	-3.58034e-163	1.35361e-162	-1.1665e-163	9.19987e-164	1.70467e-163	3.86815e-164	-7.2195e-163	3.63337e-163	-1.04911e-163	4.75683e-163	1.25338e-162	1.74959e-163	5.43098e-163	-2.22427e-163	1.03887e-162	-9.68276e-163	-1.51468e-163	0
3.8137e-163	3.43297e-163	-5.57304e-163	-3.92496e-165	3.94465e-163	-4.12373e-164	-1.35692e-162	1.68224e-163	-1.05946e-163	-3.46683e-164	5.14489e-163	-5.11449e-163	2.22931e-163	-3.58034e-163	1.35361e-162	-1.1665e-163	9.19987e-164	1.70467e-163	3.86815e-164	-7.2195e-163	3.63337e-163	-1.04911e-163	4.75683e-163	1.25338e-162	1.74959e-163	5.43098e-163	-2.22427e-163	1.03887e-162	-9.68276e-163	-1.51468e-163	0
3.8137e-163	3.43297e-163	-5.57304e-163	-3.92496e-165	3.94465e-163	-4.12373e-164	-1.35692e-162	1.68224e-163	-1.05946e-163	-3.46683e-164	5.14489e-163	-5.11449e-163	2.22931e-163	-3.58034e-163	1.35361e-162	-1.1665e-163	9.19987e-164	1.70467e-163	3.86815e-164	-7.2195e-163	3.63337e-163	-1.04911e-163	4.75683e-163	1.25338e-162	1.74959e-163	5.43098e-163	-2.22427e-163	1.03887e-162	-9.68276e-163	-1.51468e-163	0
3.8137e-163	3.43297e-163	-5.57304e-163	-3.92496e-165	3.94465e-163	-4.12373e-164	-1.35692e-162	1.68224e-163	-1.05946e-163	-3.46683e-164	5.14489e-163	-5.11449e-163	2.22931e-163	-3.58034e-163	1.35361e-162	-1.1665e-163	9.19987e-164	1.70467e-163	3.86815e-164	-7.2195e-163	3.63337e-163	-1.04911e-163	4.75683e-163	1.25338e-162	1.74959e-163	5.43098e-163	-2.22427e-163	1.03887e-162	-9.68276e-163	-1.51468e-163	0
3.8137e-163	3.43297e-163	-5.57304e-163	-3.92496e-165	3.94465e-163	-4.12373e-164	-1.35692e-162	1.68224e-163	-1.05946e-163	-3.46683e-164	5.14489e-163	-5.11449e-163	2.22931e-163	-3.58034e-163	1.35361e-162	-1.1665e-163	9.19987e-164	1.70467e-163	3.86815e-164	-7.2195e-163	3.63337e-163	-1.04911e-163	4.75683e-163	1.25338e-162	1.74959e-163	5.43098e-163	-2.22427e-163	1.03887e-162	-9.68276e-163	-1.51468e-163	0
3.8137e-163	3.43297e-163	-5.57304e-163	-3.92496e-165	3.94465e-163	-4.12373e-164	-1.35692e-162	1.68224e-163	-1.05946e-163	-3.46683e-164	5.14489e-163	-5.11449e-163	2.22931e-163	-3.58034e-163	1.35361e-162	-1.1665e-163	9.19987e-164	1.70467e-163	3.86815e-164	-7.2195e-163	3.63337e-163	-1.04911e-163	4.75683e-163	1.25338e-162	1.74959e-163	5.43098e-163	-2.22427e-163	1.03887e-162	-9.68276e-163	-1.51468e-163	0
3.8137e-163	3.43297e-163	-5.57304e-163	-3.92496e-165	3.94465e-163	-4.12373e-164	-1.35692e-162	1.68224e-163	-1.05946e-163	-3.46683e-164	5.14489e-163	-5.11449e-163	2.22931e-163	-3.58034e-163	1.35361e-162	-1.1665e-163	9.19987e-164	1.70467e-163	3.86815e-164	-7.2195e-163	3.63337e-163	-1.04911e-163	4.75683e-163	1.25338e-162	1.74959e-163	5.43098e-163	-2.22427e-163	1.03887e-162	-9.68276e-163	-1.51468e-163	0
3.8137e-163	3.43297e-163	-5.57304e-163	-3.92496e-165	3.94465e-163	-4.12373e-164	-1.35692e-162	1.68224e-163	-1.05946e-163	-3.46683e-164	5.14489e-163	-5.11449e-163	2.22931e-163	-3.58034e-163	1.35361e-162	-1.1665e-163	9.19987e-164	1.70467e-163	3.86815e-164	-7.2195e-163	3.63337e-163	-1.04911e-163	4.75683e-163	1.25338e-162	1.74959e-163	5.43098e-163	-2.22427e-163	1.03887e-162	-9.68276e-163	-1.51468e-163	0
3.8137e-163	3.43297e-163	-5.57304e-163	-3.92496e-165	3.94465e-163	-4.12373e-164	-1.35692e-162	1.68224e-163	-1.05946e-163	-3.46683e-164	5.14489e-163	-5.11449e-163	2.22931e-163	-3.58034e-163	1.35361e-162	-1.1665e-163	9.19987e-164	1.70467e-163	3.86815e-164	-7.2195e-163	3.63337e-163	-1.04911e-163	4.75683e-163	1.25338e-162	1.74959e-163	5.43098e-163	-2.22427e-163	1.03887e-162	-9.68276e-163	-1.51468e-163	0
3.8137e-163	3.43297e-163	-5.57304e-163	-3.92496e-165	3.94465e-163	-4.12373e-164	-1.35692e-162	1.68224e-163	-1.05946e-163	-3.46683e-164	5.14489e-163	-5.11449e-163	2.22931e-163	-3.58034e-163	1.35361e-162	-1.1665e-163	9.19987e-164	1.70467e-163	3.86815e-164	-7.2195e-163	3.63337e-163	-1.04911e-163	4.75683e-163	1.25338e-162	1.74959e-163	5.43098e-163	-2.22427e-163	1.03887e-162	-9.68276e-163	-1.51468e-163	0
3.8137e-163	3.43297e-163	-5.57304e-163	-3.92496e-165	3.94465e-163	-4.12373e-164	-1.35692e-162	1.68224e-163	-1.05946e-163	-3.46683e-164	5.14489e-163	-5.11449e-163	2.22931e-163	-3.58034e-163	1.35361e-162	-1.1665e-163	9.19987e-164	1.70467e-163	3.86815e-164	-7.2195e-163	3.63337e-163	-1.04911e-163	4.75683e-163	1.25338e-162	1.74959e-163	5.43098e-163	-2.22427e-163	1.03887e-162	-9.68276e-163	-1.51468e-163	0
3.8137e-163	3.43297e-163	-5.57304e-163	-3.92496e-165	3.94465e-163	-4.12373e-164	-1.35692e-162	1.68224e-163	-1.05946e-163	-3.46683e-164	5.14489e-163	-5.11449e-163	2.22931e-163	-3.58034e-163	1.35361e-162	-1.1665e-163	9.19987e-164	1.70467e-163	3.86815e-164	-7.2195e-163	3.63337e-163	-1.04911e-163	4.75683e-163	1.25338e-162	1.74959e-163	5.43098e-163	-2.22427e-163	1.03887e-162	-9.68276e-163	-1.51468e-163	0
3.8137e-163	3.43297e-163	-5.57304e-163	-3.92496e-165	3.94465e-163	-4.12373e-164	-1.35692e-162	1.68224e-163	-1.05946e-163	-3.46683e-164	5.14489e-163	-5.11449e-163	2.22931e-163	-3.58034e-163	1.35361e-162	-1.1665e-163	9.19987e-164	1.70467e-163	3.86815e-164	-7.2195e-163	3.63337e-163	-1.04911e-163	4.75683e-163	1.25338e-162	1.74959e-163	5.43098e-163	-2.22427e-163	1.03887e-162	-9.68276e-163	-1.51468e-163	0
3.8137e-163	3.43297e-163	-5.57304e-163	-3.92496e-165	3.94465e-163	-4.12373e-164	-1.35692e-162	1.68224e-163	-1.05946e-163	-3.46683e-164	5.14489e-163	-5.11449e-163	2.22931e-163	-3.58034e-163	1.35361e-162	-1.1665e-163	9.19987e-164	1.70467e-163	3.86815e-164	-7.2195e-163	3.63337e-163	-1.04911e-163	4.75683e-163	1.25338e-162	1.74959e-163	5.43098e-163	-2.22427e-163	1.03887e-162	-9.68276e-163	-1.51468e-163	0
3.8137e-163	3.43297e-163	-5.57304e-163	-3.92496e-165	3.94465e-163	-4.12373e-164	-1.35692e-162	1.68224e-163	-1.05946e-163	-3.46683e-164	5.14489e-163	-5.11449e-163	2.22931e-163	-3.58034e-163	1.35361e-162	-1.1665e-163	9.19987e-164	1.70467e-163	3.86815e-164	-7.2195e-163	3.63337e-163	-1.04911e-163	4.75683e-163	1.25338e-162	1.74959e-163	5.43098e-163	-2.22427e-163	1.03887e-162	-9.68276e-163	-1.51468e-163	0
3.8137e-163	3.43297e-163	-5.57304e-163	-3.92496e-165	3.94465e-163	-4.12373e-164	-1.35692e-162	1.68224e-163	-1.05946e-163	-3.46683e-164	5.14489e-163	-5.11449e-163	2.22931e-163	-3.58034e-163	1.35361e-162	-1.1665e-163	9.19987e-164	1.70467e-163	3.86815e-164	-7.2195e-163	3.63337e-163	-1.04911e-163	4.75683e-163	1.25338e-162	1.74959e-163	5.43098e-163	-2.22427e-163	1.03887e-162	-9.68276e-163	-1.51468e-163	0
3.8137e-163	3.43297e-163	-5.57304e-163	-3.92496e-165	3.94465e-163	-4.12373e-164	-1.35692e-162	1.68224e-163	-1.05946e-163	-3.46683e-164	5.14489e-163	-5.11449e-163	2.22931e-163	-3.58034e-163	1.35361e-162	-1.1665e-163	9.19987e-164	1.70467e-163	3.86815e-164	-7.2195e-163	3.63337e-163	-1.04911e-163	4.75683e-163	1.25338e-162	1.74959e-163	5.43098e-163	-2.22427e-163	1.03887e-162	-9.68276e-163	-1.51468e-163	0
3.8137e-163	3.43297e-163	-5.57304e-163	-3.92496e-165	3.94465e-163	-4.12373e-164	-1.35692e-162	1.68224e-163	-1.05946e-163	-3.46683e-164	5.14489e-163	-5.11449e-163	2.22931e-163	-3.58034e-163	1.35361e-162	-1.1665e-163	9.19987e-164	1.70467e-163	3.86815e-164	-7.2195e-163	3.63337e-163	-1.04911e-163	4.75683e-163	1.25338e-162	1.74959e-163	5.43098e-163	-2.22427e-163	1.03887e-162	-9.68276e-163	-1.51468e-163	0
3.8137e-163	3.43297e-163	-5.57304e-163	-3.92496e-165	3.94465e-163	-4.12373e-164	-1.35692e-162	1.68224e-163	-1.05946e-163	-3.46683e-164	5.14489e-163	-5.11449e-163	2.22931e-163	-3.58034e-163	1.35361e-162	-1.1665e-163	9.19987e-164	1.70467e-163	3.86815e-164	-7.2195e-163	3.63337e-163	-1.04911e-163	4.75683e-163	1.25338e-162	1.74959e-163	5.43098e-163	-2.22427e-163	1.03887e-162	-9.68276e-163	-1.51468e-163	0
3.8137e-163	3.43297e-163	-5.57304e-163	-3.92496e-165	3.94465e-163	-4.12373e-164	-1.35692e-162	1.68224e-163	-1.05946e-163	-3.46683e-164	5.14489e-163	-5.11449e-163	2.22931e-163	-3.58034e-163	1.35361e-162	-1.1665e-163	9.19987e-164	1.70467e-163	3.86815e-164	-7.2195e-163	3.63337e-163	-1.04911e-163	4.75683e-163	1.25338e-162	1.74959e-163	5.43098e-163	-2.22427e-163	1.03887e-162	-9.68276e-163	-1.51468e-163	0
3.8137e-163	3.43297e-163	-5.57304e-163	-3.92496e-165	3.94465e-163	-4.12373e-164	-1.35692e-162	1.68224e-163	-1.05946e-163	-3.46683e-164	5.14489e-163	-5.11449e-163	2.22931e-163	-3.58034e-163	1.35361e-162	-1.1665e-163	9.19987e-164	1.70467e-163	3.86815e-164	-7.2195e-163	3.63337e-163	-1.04911e-163	4.75683e-163	1.25338e-162	1.74959e-163	5.43098e-163	-2.22427e-163	1.03887e-162	-9.68276e-163	-1.51468e-163	0
3.8137e-163	3.43297e-163	-5.57304e-163	-3.92496e-165	3.94465e-163	-4.12373e-164	-1.35692e-162	1.68224e-163	-1.05946e-163	-3.46683e-164	5.14489e-163	-5.11449e-163	2.22931e-163	-3.58034e-163	1.35361e-162	-1.1665e-163	9.19987e-164	1.70467e-163	3.86815e-164	-7.2195e-163	3.63337e-163	-1.04911e-163	4.75683e-163	1.25338e-162	1.74959e-163	5.43098e-163	-2.22427e-163	1.03887e-162	-9.68276e-163	-1.51468e-163	0
3.8137e-163	3.43297e-163	-5.57304e-163	-3.92496e-165	3.94465e-163	-4.12373e-164	-1.35692e-162	1.68224e-163	-1.05946e-163	-3.46683e-164	5.14489e-163	-5.11449e-163	2.22931e-163	-3.58034e-163	1.35361e-162	-1.1665e-163	9.19987e-164	1.70467e-163	3.86815e-164	-7.2195e-163	3.63337e-163	-1.04911e-163	4.75683e-163	1.25338e-162	1.74959e-163	5.43098e-163	-2.22427e-163	1.03887e-162	-9.68276e-163	-1.51468e-163	0
3.8137e-163	3.43297e-163	-5.57304e-163	-3.92496e-165	3.94465e-163	-4.12373e-164	-1.35692e-162	1.68224e-163	-1.05946e-163	-3.46683e-164	5.14489e-163	-5.11449e-163	2.22931e-163	-3.58034e-163	1.35361e-162	-1.1665e-163	9.19987e-164	1.70467e-163	3.86815e-164	-7.2195e-163	3.63337e-163	-1.04911e-163	4.75683e-163	1.25338e-162	1.74959e-163	5.43098e-163	-2.22427e-163	1.03887e-162	-9.68276e-163	-1.51468e-163	0
3.8137e-163	3.43297e-163	-5.57304e-163	-3.92496e-165	3.94465e-163	-4.12373e-164	-1.35692e-162	1.68224e-163	-1.05946e-163	-3.46683e-164	5.14489e-163	-5.11449e-163	2.22931e-163	-3.58034e-163	1.35361e-162	-1.1665e-163	9.19987e-164	1.70467e-163	3.86815e-164	-7.2195e-163	3.63337e-163	-1.04911e-163	4.75683e-163	1.25338e-162	1.74959e-163	5.43098e-163	-2.22427e-163	1.03887e-162	-9.68276e-163	-1.51468e-163	0
3.8137e-163	3.43297e-163	-5.57304e-163	-3.92496e-165	3.94465e-163	-4.12373e-164	-1.35692e-162	1.68224e-163	-1.05946e-163	-3.46683e-164	5.14489e-163	-5.11449e-163	2.22931e-163	-3.58034e-163	1.35361e-162	-1.1665e-163	9.19987e-164	1.70467e-163	3.86815e-164	-7.2195e-163	3.63337e-163	-1.04911e-163	4.75683e-163	1.25338e-162	1.74959e-163	5.43098e-163	-2.22427e-163	1.03887e-162	-9.68276e-163	-1.51468e-163	0
3.8137e-163	3.43297e-163	-5.57304e-163	-3.92496e-165	3.94465e-163	-4.12373e-164	-1.35692e-162	1.68224e-163	-1.05946e-163	-3.46683e-164	5.14489e-163	-5.11449e-163	2.22931e-163	-3.58034e-163	1.35361e-162	-1.1665e-163	9.19987e-164	1.70467e-163	3.86815e-164	-7.2195e-163	3.63337e-163	-1.04911e-163	4.75683e-163	1.25338e-162	1.74959e-163	5.43098e-163	-2.22427e-163	1.03887e-162	-9.68276e-163	-1.51468e-163	0
3.8137e-163	3.43297e-163	-5.57304e-163	-3.92496e-165	3.94465e-163	-4.12373e-164	-1.35692e-162	1.68224e-163	-1.05946e-163	-3.46683e-164	5.14489e-163	-5.11449e-163	2.22931e-163	-3.58034e-163	1.35361e-162	-1.1665e-163	9.19987e-164	1.70467e-163	3.86815e-164	-7.2195e-163	3.63337e-163	-1.04911e-163	4.75683e-163	1.25338e-162	1.74959e-163	5.43098e-163	-2.22427e-163	1.03887e-162	-9.68276e-163	-1.51468e-163	0
3.8137e-163	3.43297e-163	-5.57304e-163	-3.92496e-165	3.94465e-163	-4.12373e-164	-1.35692e-162	1.68224e-163	-1.05946e-163	-3.46683e-164	5.14489e-163	-5.11449e-163	2.22931e-163	-3.58034e-163	1.35361e-162	-1.1665e-163	9.19987e-164	1.70467e-163	3.86815e-164	-7.2195e-163	3.63337e-163	-1.04911e-163	4.75683e-163	1.25338e-162	1.74959e-163	5.43098e-163	-2.22427e-163	1.03887e-162	-9.68276e-163	-1.51468e-163	0
3.8137e-163	3.43297e-163	-5.57304e-163	-3.92496e-165	3.94465e-163	-4.12373e-164	-1.35692e-162	1.68224e-163	-1.05946e-163	-3.46683e-164	5.14489e-163	-5.11449e-163	2.22931e-163	-3.58034e-163	1.35361e-162	-1.1665e-163	9.19987e-164	1.70467e-163	3.86815e-164	-7.2195e-163	3.63337e-163	-1.04911e-163	4.75683e-163	1.25338e-162	1.74959e-163	5.43098e-163	-2.22427e-163	1.03887e-162	-9.68276e-163	-1.51468e-163	0
3.8137e-163	3.43297e-163	-5.57304e-163	-3.92496e-165	3.94465e-163	-4.12373e-164	-1.35692e-162	1.68224e-163	-1.05946e-163	-3.46683e-164	5.14489e-163	-5.11449e-163	2.22931e-163	-3.58034e-163	1.35361e-162	-1.1665e-163	9.19987e-164	1.70467e-163	3.86815e-164	-7.2195e-163	3.63337e-163	-1.04911e-163	4.75683e-163	1.25338e-162	1.74959e-163	5.43098e-163	-2.22427e-163	1.03887e-162	-9.68276e-163	-1.51468e-163	0
3.8137e-163	3.43297e-163	-5.57304e-163	-3.92496e-165	3.94465e-163	-4.12373e-164	-1.35692e-162	1.68224e-163	-1.05946e-163	-3.46683e-164	5.14489e-163	-5.11449e-163	2.22931e-163	-3.58034e-163	1.35361e-162	-1.1665e-163	9.19987e-164	1.70467e-163	3.86815e-164	-7.2195e-163	3.63337e-163	-1.04911e-163	4.75683e-163	1.25338e-162	1.74959e-163	5.43098e-163	-2.22427e-163	1.03887e-162	-9.68276e-163	-1.51468e-163	0
3.8137e-163	3.43297e-163	-5.57304e-163	-3.92496e-165	3.94465e-163	-4.12373e-164	-1.35692e-162	1.68224e-163	-1.05946e-163	-3.46683e-164	5.14489e-163	-5.11449e-163	2.22931e-163	-3.58034e-163	1.35361e-162	-1.1665e-163	9.19987e-164	1.70467e-163	3.86815e-164	-7.2195e-163	3.63337e-163	-1.04911e-163	4.75683e-163	1.25338e-162	1.74959e-163	5.43098e-163	-2.22427e-163	1.03887e-162	-9.68276e-163	-1.51468e-163	0
3.8137e-163	3.43297e-163	-5.57304e-163	-3.92496e-165	3.94465e-163	-4.12373e-164	-1.35692e-162	1.68224e-163	-1.05946e-163	-3.46683e-164	5.14489e-163	-5.11449e-163	2.22931e-163	-3.58034e-163	1.35361e-162	-1.1665e-163	9.19987e-164	1.70467e-163	3.86815e-164	-7.2195e-163	3.63337e-163	-1.04911e-163	4.75683e-163	1.25338e-162	1.74959e-163	5.43098e-163	-2.22427e-163	1.03887e-162	-9.68276e-163	-1.51468e-163	0
3.8137e-163	3.43297e-163	-5.57304e-163	-3.92496e-165	3.94465e-163	-4.12373e-164	-1.35692e-162	1.68224e-163	-1.05946e-163	-3.46683e-164	5.14489e-163	-5.11449e-163	2.22931e-163	-3.58034e-163	1.35361e-162	-1.1665e-163	9.19987e-164	1.70467e-163	3.86815e-164	-7.2195e-163	3.63337e-163	-1.04911e-163	4.75683e-163	1.25338e-162	1.74959e-163	5.43098e-163	-2.22427e-163	1.03887e-162	-9.68276e-163	-1.51468e-163	0
3.8137e-163	3.43297e-163	-5.57304e-163	-3.92496e-165	3.94465e-163	-4.12373e-164	-1.35692e-162	1.68224e-163	-1.05946e-163	-3.46683e-164	5.14489e-163	-5.11449e-163	2.22931e-163	-3.58034e-163	1.35361e-162	-1.1665e-163	9.19987e-164	1.70467e-163	3.86815e-164	-7.2195e-163	3.63337e-163	-1.04911e-163	4.75683e-163	1.25338e-162	1.74959e-163	5.43098e-163	-2.22427e-163	1.03887e-162	-9.68276e-163	-1.51468e-163	0
3.8137e-163	3.43297e-163	-5.57304e-163	-3.92496e-165	3.94465e-163	-4.12373e-164	-1.35692e-162	1.68224e-163	-1.05946e-163	-3.46683e-164	5.14489e-163	-5.11449e-163	2.22931e-163	-3.58034e-163	1.35361e-162	-1.1665e-163	9.19987e-164	1.70467e-163	3.86815e-164	-7.2195e-163	3.63337e-163	-1.04911e-163	4.75683e-163	1.25338e-162	1.74959e-163	5.43098e-163	-2.22427e-163	1.03887e-162	-9.68276e-163	-1.51468e-163	0
3.8137e-163	3.43297e-163	-5.57304e-163	-3.92496e-165	3.94465e-163	-4.12373e-164	-1.35692e-162	1.68224e-163	-1.05946e-163	-3.46683e-164	5.14489e-163	-5.11449e-163	2.22931e-163	-3.58034e-163	1.35361e-162	-1.1665e-163	9.19987e-164	1.70467e-163	3.86815e-164	-7.2195e-163	3.63337e-163	-1.04911e-163	4.75683e-163	1.25338e-162	1.74959e-163	5.43098e-163	-2.22427e-163	1.03887e-162	-9.68276e-163	-1.51468e-163	0
3.8137e-163	3.43297e-163	-5.57304e-163	-3.92496e-165	3.94465e-163	-4.12373e-164	-1.35692e-162	1.68224e-163	-1.05946e-163	-3.46683e-164	5.14489e-163	-5.11449e-163	2.22931e-163	-3.58034e-163	1.35361e-162	-1.1665e-163	9.19987e-164	1.70467e-163	3.86815e-164	-7.2195e-163	3.63337e-163	-1.04911e-163	4.75683e-163	1.25338e-162	1.74959e-163	5.43098e-163	-2.22427e-163	1.03887e-162	-9.68276e-163	-1.51468e-163	0
3.8137e-163	3.43297e-163	-5.57304e-163	-3.92496e-165	3.94465e-163	-4.12373e-164	-1.35692e-162	1.68224e-163	-1.05946e-163	-3.46683e-164	5.14489e-163	-5.11449e-163	2.22931e-163	-3.58034e-163	1.35361e-162	-1.1665e-163	9.19987e-164	1.70467e-163	3.86815e-164	-7.2195e-163	3.63337e-163	-1.04911e-163	4.75683e-163	1.25338e-162	1.74959e-163	5.43098e-163	-2.22427e-163	1.03887e-162	-9.68276e-163	-1.51468e-163	0
3.8137e-163	3.43297e-163	-5.57304e-163	-3.92496e-165	3.94465e-163	-4.12373e-164	-1.35692e-162	1.68224e-163	-1.05946e-163	-3.46683e-164	5.14489e-163	-5.11449e-163	2.22931e-163	-3.58034e-163	1.35361e-162	-1.1665e-163	9.19987e-164	1.70467e-163	3.86815e-164	-7.2195e-163	3.63337e-163	-1.04911e-163	4.75683e-163	1.25338e-162	1.74959e-163	5.43098e-163	-2.22427e-163	1.03887e-162	-9.68276e-163	-1.51468e-163	0
3.8137e-163	3.43297e-163	-5.57304e-163	-3.92496e-165	3.94465e-163	-4.12373e-164	-1.35692e-162	1.68224e-163	-1.05946e-163	-3.46683e-164	5.14489e-163	-5.11449e-163	2.22931e-163	-3.58034e-163	1.35361e-162	-1.1665e-163	9.19987e-164	1.70467e-163	3.86815e-164	-7.2195e-163	3.63337e-163	-1.04911e-163	4.75683e-163	1.25338e-162	1.74959e-163	5.43098e-163	-2.22427e-163	1.03887e-162	-9.68276e-163	-1.51468e-163	0
3.8137e-163	3.43297e-163	-5.57304e-163	-3.92496e-165	3.94465e-163	-4.12373e-164	-1.35692e-162	1.68224e-163	-1.05946e-163	-3.46683e-164	5.14489e-163	-5.11449e-163	2.22931e-163	-3.58034e-163	1.35361e-162	-1.1665e-163	9.19987e-164	1.70467e-163	3.86815e-164	-7.2195e-163	3.63337e-163	-1.04911e-163	4.75683e-163	1.25338e-162	1.74959e-163	5.43098e-163	-2.22427e-163	1.03887e-162	-9.68276e-163	-1.51468e-163	0
3.8137e-163	3.43297e-163	-5.57304e-163	-3.92496e-165	3.94465e-163	-4.12373e-164	-1.35692e-162	1.68224e-163	-1.05946e-163	-3.46683e-164	5.14489e-163	-5.11449e-163	2.22931e-163	-3.58034e-163	1.35361e-162	-1.1665e-163	9.19987e-164	1.70467e-163	3.86815e-164	-7.2195e-163	3.63337e-163	-1.04911e-163	4.75683e-163	1.25338e-162	1.74959e-163	5.43098e-163	-2.22427e-163	1.03887e-162	-9.68276e-163	-1.51468e-163	0
3.8137e-163	3.43297e-163	-5.57304e-163	-3.92496e-165	3.94465e-163	-4.12373e-164	-1.35692e-162	1.68224e-163	-1.05946e-163	-3.46683e-164	5.14489e-163	-5.11449e-163	2.22931e-163	-3.58034e-163	1.35361e-162	-1.1665e-163	9.19987e-164	1.70467e-163	3.86815e-164	-7.2195e-163	3.63337e-163	-1.04911e-163	4.75683e-163	1.25338e-162	1.74959e-163	5.43098e-163	-2.22427e-163	1.03887e-162	-9.68276e-163	-1.51468e-163	0
3.8137e-163	3.43297e-163	-5.57304e-163	-3.92496e-165	3.94465e-163	-4.12373e-164	-1.35692e-162	1.68224e-163	-1.05946e-163	-3.46683e-164	5.14489e-163	-5.11449e-163	2.22931e-163	-3.58034e-163	1.35361e-162	-1.1665e-163	9.19987e-164	1.70467e-163	3.86815e-164	-7.2195e-163	3.63337e-163	-1.04911e-163	4.75683e-163	1.25338e-162	1.74959e-163	5.43098e-163	-2.22427e-163	1.03887e-162	-9.68276e-163	-1.51468e-163	0
3.8137e-163	3.43297e-163	-5.57304e-163	-3.92496e-165	3.94465e-163	-4.12373e-164	-1.35692e-162	1.68224e-163	-1.05946e-163	-3.46683e-164	5.14489e-163	-5.11449e-163	2.22931e-163	-3.58034e-163	1.35361e-162	-1.1665e-163	9.19987e-164	1.70467e-163	3.86815e-164	-7.2195e-163	3.63337e-163	-1.04911e-163	4.75683e-163	1.25338e-162	1.74959e-163	5.43098e-163	-2.22427e-163	1.03887e-162	-9.68276e-163	-1.51468e-163	0
3.8137e-163	3.43297e-163	-5.57304e-163	-3.92496e-165	3.94465e-163	-4.12373e-164	-1.35692e-162	1.68224e-163	-1.05946e-163	-3.46683e-164	5.14489e-163	-5.11449e-163	2.22931e-163	-3.58034e-163	1.35361e-162	-1.1665e-163	9.19987e-164	1.70467e-163	3.86815e-164	-7.2195e-163	3.63337e-163	-1.04911e-163	4.75683e-163	1.25338e-162	1.74959e-163	5.43098e-163	-2.22427e-163	1.03887e-162	-9.68276e-163	-1.51468e-163	0
3.8137e-163	3.43297e-163	-5.57304e-163	-3.92496e-165	3.94465e-163	-4.12373e-164	-1.35692e-162	1.68224e-163	-1.05946e-163	-3.46683e-164	5.14489e-163	-5.11449e-163	2.22931e-163	-3.58034e-163	1.35361e-162	-1.1665e-163	9.19987e-164	1.70467e-163	3.86815e-164	-7.2195e-163	3.63337e-163	-1.04911e-163	4.75683e-163	1.25338e-162	1.74959e-163	5.43098e-163	-2.22427e-163	1.03887e-162	-9.68276e-163	-1.51468e-163	0
3.8137e-163	3.43297e-163	-5.57304e-163	-3.92496e-165	3.94465e-163	-4.12373e-164	-1.35692e-162	1.68224e-163	-1.05946e-163	-3.46683e-164	5.14489e-163	-5.11449e-163	2.22931e-163	-3.58034e-163	1.35361e-162	-1.1665e-163	9.19987e-164	1.70467e-163	3.86815e-164	-7.2195e-163	3.63337e-163	-1.04911e-163	4.75683e-163	1.25338e-162	1.74959e-163	5.43098e-163	-2.22427e-163	1.03887e-162	-9.68276e-163	-1.51468e-163	0
3.8137e-163	3.43297e-163	-5.57304e-163	-3.92496e-165	3.94465e-163	-4.12373e-164	-1.35692e-162	1.68224e-163	-1.05946e-163	-3.46683e-164	5.14489e-163	-5.11449e-163	2.22931e-163	-3.58034e-163	1.35361e-162	-1.1665e-163	9.19987e-164	1.70467e-163	3.86815e-164	-7.2195e-163	3.63337e-163	-1.04911e-163	4.75683e-163	1.25338e-162	1.74959e-163	5.43098e-163	-2.22427e-163	1.03887e-162	-9.68276e-163	-1.51468e-163	0
3.8137e-163	3.43297e-163	-5.57304e-163	-3.92496e-165	3.94465e-163	-4.12373e-164	-1.35692e-162	1.68224e-163	-1.05946e-163	-3.46683e-164	5.14489e-163	-5.11449e-163	2.22931e-163	-3.58034e-163	1.35361e-162	-1.1665e-163	9.19987e-164	1.70467e-163	3.86815e-164	-7.2195e-163	3.63337e-163	-1.04911e-163	4.75683e-163	1.25338e-162	1.74959e-163	5.43098e-163	-2.22427e-163	1.03887e-162	-9.68276e-163	-1.51468e-163	0
3.8137e-163	3.43297e-163	-5.57304e-163	-3.92496e-165	3.94465e-163	-4.12373e-164	-1.35692e-162	1.68224e-163	-1.05946e-163	-3.46683e-164	5.14489e-163	-5.11449e-163	2.22931e-163	-3.58034e-163	1.35361e-162	-1.1665e-163	9.19987e-164	1.70467e-163	3.86815e-164	-7.2195e-163	3.63337e-163	-1.04911e-163	4.75683e-163	1.25338e-162	1.74959e-163	5.43098e-163	-2.22427e-163	1.03887e-162	-9.68276e-163	-1.51468e-163	0
3.8137e-163	3.43297e-163	-5.57304e-163	-3.92496e-165	3.94465e-163	-4.12373e-164	-1.35692e-162	1.68224e-163	-1.05946e-163	-3.46683e-164	5.14489e-163	-5.11449e-163	2.22931e-163	-3.58034e-163	1.35361e-162	-1.1665e-163	9.19987e-164	1.70467e-163	3.86815e-164	-7.2195e-163	3.63337e-163	-1.04911e-163	4.75683e-163	1.25338e-162	1.74959e-163	5.43098e-163	-2.22427e-163	1.03887e-162	-9.68276e-163	-1.51468e-163	0
3.8137e-163	3.43297e-163	-5.57304e-163	-3.92496e-165	3.94465e-163	-4.12373e-164	-1.35692e-162	1.68224e-163	-1.05946e-163	-3.46683e-164	5.14489e-163	-5.11449e-163	2.22931e-163	-3.58034e-163	1.35361e-162	-1.1665e-163	9.19987e-164	1.70467e-163	3.86815e-164	-7.2195e-163	3.63337e-163	-1.04911e-163	4.75683e-163	1.25338e-162	1.74959e-163	5.43098e-163	-2.22427e-163	1.03887e-162	-9.68276e-163	-1.51468e-163	0
3.8137e-163	3.43297e-163	-5.57304e-163	-3.92496e-165	3.94465e-163	-4.12373e-164	-1.35692e-162	1.68224e-163	-1.05946e-163	-3.46683e-164	5.14489e-163	-5.11449e-163	2.22931e-163	-3.58034e-163	1.35361e-162	-1.1665e-163	9.19987e-164	1.70467e-163	3.86815e-164	-7.2195e-163	3.63337e-163	-1.04911e-163	4.75683e-163	1.25338e-162	1.74959e-163	5.43098e-163	-2.22427e-163	1.03887e-162	-9.68276e-163	-1.51468e-163	0
3.8137e-163	3.43297e-163	-5.57304e-163	-3.92496e-165	3.94465e-163	-4.12373e-164	-1.35692e-162	1.68224e-163	-1.05946e-163	-3.46683e-164	5.14489e-163	-5.11449e-163	2.22931e-163	-3.58034e-163	1.35361e-162	-1.1665e-163	9.19987e-164	1.70467e-163	3.86815e-164	-7.2195e-163	3.63337e-163	-1.04911e-163	4.75683e-163	1.25338e-162	1.74959e-163	5.43098e-163	-2.22427e-163	1.03887e-162	-9.68276e-163	-1.51468e-163	0
3.8137e-163	3.43297e-163	-5.57304e-163	-3.92496e-165	3.94465e-163	-4.12373e-164	-1.35692e-162	1.68224e-163	-1.05946e-163	-3.46683e-164	5.14489e-163	-5.11449e-163	2.22931e-163	-3.58034e-163	1.35361e-162	-1.1665e-163	9.19987e-164	1.70467e-163	3.86815e-164	-7.2195e-163	3.63337e-163	-1.04911e-163	4.75683e-163	1.25338e-162	1.74959e-163	5.43098e-163	-2.22427e-163	1.03887e-162	-9.68276e-163	-1.51468e-163	0
3.8137e-163	3.43297e-163	-5.57304e-163	-3.92496e-165	3.94465e-163	-4.12373e-164	-1.35692e-162	1.68224e-163	-1.05946e-163	-3.46683e-164	5.14489e-163	-5.11449e-163	2.22931e-163	-3.58034e-163	1.35361e-162	-1.1665e-163	9.19987e-164	1.70467e-163	3.86815e-164	-7.2195e-163	3.63337e-163	-1.04911e-163	4.75683e-163	1.25338e-162	1.74959e-163	5.43098e-163	-2.22427e-163	1.03887e-162	-9.68276e-163	-1.51468e-163	0
3.8137e-163	3.43297e-163	-5.57304e-163	-3.92496e-165	3.94465e-163	-4.12373e-164	-1.35692e-162	1.68224e-163	-1.05946e-163	-3.46683e-164	5.14489e-163	-5.11449e-163	2.22931e-163	-3.58034e-163	1.35361e-162	-1.1665e-163	9.19987e-164	1.70467e-163	3.86815e-164	-7.2195e-163	3.63337e-163	-1.04911e-163	4.75683e-163	1.25338e-162	1.74959e-163	5.43098e-163	-2.22427e-163	1.03887e-162	-9.68276e-163	-1.51468e-163	0
3.8137e-163	3.43297e-163	-5.57304e-163	-3.92496e-165	3.94465e-163	-4.12373e-164	-1.35692e-162	1.68224e-163	-1.05946e-163	-3.46683e-164	5.14489e-163	-5.11449e-163	2.22931e-163	-3.58034e-163	1.35361e-162	-1.1665e-163	9.19987e-164	1.70467e-163	3.86815e-164	-7.2195e-163	3.63337e-163	-1.04911e-163	4.75683e-163	1.25338e-162	1.74959e-163	5.43098e-163	-2.22427e-163	1.03887e-162	-9.68276e-163	-1.51468e-163	0
3.8137e-163	3.43297e-163	-5.57304e-163	-3.92496e-165	3.94465e-163	-4.12373e-164	-1.35692e-162	1.68224e-163	-1.05946e-163	-3.46683e-164	5.14489e-163	-5.11449e-163	2.22931e-163	-3.58034e-163	1.35361e-162	-1.1665e-163	9.19987e-164	1.70467e-163	3.86815e-164	-7.2195e-163	3.63337e-163	-1.04911e-163	4.75683e-163	1.25338e-162	1.74959e-163	5.43098e-163	-2.22427e-163	1.03887e-162	-9.68276e-163	-1.51468e-163	0
3.8137e-163	3.43297e-163	-5.57304e-163	-3.92496e-165	3.94465e-163	-4.12373e-164	-1.35692e-162	1.68224e-163	-1.05946e-163	-3.46683e-164	5.14489e-163	-5.11449e-163	2.22931e-163	-3.58034e-163	1.35361e-162	-1.1665e-163	9.19987e-164	1.70467e-163	3.86815e-164	-7.2195e-163	3.63337e-163	-1.04911e-163	4.75683e-163	1.25338e-162	1.74959e-163	5.43098e-163	-2.22427e-163	1.03887e-162	-9.68276e-163	-1.51468e-163	0
3.8137e-163	3.43297e-163	-5.57304e-163	-3.92496e-165	3.94465e-163	-4.12373e-164	-1.35692e-162	1.68224e-163	-1.05946e-163	-3.46683e-164	5.14489e-163	-5.11449e-163	2.22931e-163	-3.58034e-163	1.35361e-162	-1.1665e-163	9.19987e-164	1.70467e-163	3.86815e-164	-7.2195e-163	3.63337e-163	-1.04911e-163	4.75683e-163	1.25338e-162	1.74959e-163	5.43098e-163	-2.22427e-163	1.03887e-162	-9.68276e-163	-1.51468e-163	0
3.8137e-163	3.43297e-163	-5.57304e-163	-3.92496e-165	3.94465e-163	-4.12373e-164	-1.35692e-162	1.68224e-163	-1.05946e-163	-3.46683e-164	5.14489e-163	-5.11449e-163	2.22931e-163	-3.58034e-163	1.35361e-162	-1.1665e-163	9.19987e-164	1.70467e-163	3.86815e-164	-7.2195e-163	3.63337e-163	-1.04911e-163	4.75683e-163	1.25338e-162	1.74959e-163	5.43098e-163	-2.22427e-163	1.03887e-162	-9.68276e-163	-1.51468e-163	0
3.8137e-163	3.43297e-163	-5.57304e-163	-3.92496e-165	3.94465e-163	-4.12373e-164	-1.35692e-162	1.68224e-163	-1.05946e-163	-3.46683e-164	5.14489e-163	-5.11449e-163	2.22931e-163	-3.58034e-163	1.35361e-162	-1.1665e-163	9.19987e-164	1.70467e-163	3.86815e-164	-7.2195e-163	3.63337e-163	-1.04911e-163	4.75683e-163	1.25338e-162	1.74959e-163	5.43098e-163	-2.22427e-163	1.03887e-162	-9.68276e-163	-1.51468e-163	0
3.8137e-163	3.43297e-163	-5.57304e-163	-3.92496e-165	3.94465e-163	-4.12373e-164	-1.35692e-162	1.68224e-163	-1.05946e-163	-3.46683e-164	5.14489e-163	-5.11449e-163	2.22931e-163	-3.58034e-163	1.35361e-162	-1.1665e-163	9.19987e-164	1.70467e-163	3.86815e-164	-7.2195e-163	3.63337e-163	-1.04911e-163	4.75683e-163	1.25338e-162	1.74959e-163	5.43098e-163	-2.22427e-163	1.03887e-162	-9.68276e-163	-1.51468e-163	0
3.8137e-163	3.43297e-163	-5.57304e-163	-3.92496e-165	3.94465e-163	-4.12373e-164	-1.35692e-162	1.68224e-163	-1.05946e-163	-3.46683e-164	5.14489e-163	-5.11449e-163	2.22931e-163	-3.58034e-163	1.35361e-162	-1.1665e-163	9.19987e-164	1.70467e-163	3.86815e-164	-7.2195e-163	3.63337e-163	-1.04911e-163	4.75683e-163	1.25338e-162	1.74959e-163	5.43098e-163	-2.22427e-163	1.03887e-162	-9.68276e-163	-1.51468e-163	0
3.8137e-163	3.43297e-163	-5.57304e-163	-3.92496e-165	3.94465e-163	-4.12373e-164	-1.35692e-162	1.68224e-163	-1.05946e-163	-3.46683e-164	5.14489e-163	-5.11449e-163	2.22931e-163	-3.58034e-163	1.35361e-162	-1.1665e-163	9.19987e-164	1.70467e-163	3.86815e-164	-7.2195e-163	3.63337e-163	-1.04911e-163	4.75683e-163	1.25338e-162	1.74959e-163	5.43098e-163	-2.22427e-163	1.03887e-162	-9.68276e-163	-1.51468e-163	0
3.8137e-163	3.43297e-163	-5.57304e-163	-3.92496e-165	3.94465e-163	-4.12373e-164	-1.35692e-162	1.68224e-163	-1.05946e-163	-3.46683e-164	5.14489e-163	-5.11449e-163	2.22931e-163	-3.58034e-163	1.35361e-162	-1.1665e-163	9.19987e-164	1.70467e-163	3.86815e-164	-7.2195e-163	3.63337e-163	-1.04911e-163	4.75683e-163	1.25338e-162	1.74959e-163	5.43098e-163	-2.22427e-163	1.03887e-162	-9.68276e-163	-1.51468e-163	0
3.8137e-163	3.43297e-163	-5.57304e-163	-3.92496e-165	3.94465e-163	-4.12373e-164	-1.35692e-162	1.68224e-163	-1.05946e-163	-3.46683e-164	5.14489e-163	-5.11449e-163	2.22931e-163	-3.58034e-163	1.35361e-162	-1.1665e-163	9.19987e-164	1.70467e-163	3.86815e-164	-7.2195e-163	3.63337e-163	-1.04911e-163	4.75683e-163	1.25338e-162	1.74959e-163	5.43098e-163	-2.22427e-163	1.03887e-162	-9.68276e-163	-1.51468e-163	0
3.8137e-163	3.43297e-163	-5.57304e-163	-3.92496e-165	3.94465e-163	-4.12373e-164	-1.35692e-162	1.68224e-163	-1.05946e-163	-3.46683e-164	5.14489e-163	-5.11449e-163	2.22931e-163	-3.58034e-163	1.35361e-162	-1.1665e-163	9.19987e-164	1.70467e-163	3.86815e-164	-7.2195e-163	3.63337e-163	-1.04911e-163	4.75683e-163	1.25338e-162	1.74959e-163	5.43098e-163	-2.22427e-163	1.03887e-162	-9.68276e-163	-1.51468e-163	0
3.8137e-163	3.43297e-163	-5.57304e-163	-3.92496e-165	3.94465e-163	-4.12373e-164	-1.35692e-162	1.68224e-163	-1.05946e-163	-3.46683e-164	5.14489e-163	-5.11449e-163	2.22931e-163	-3.58034e-163	1.35361e-162	-1.1665e-163	9.19987e-164	1.70467e-163	3.86815e-164	-7.2195e-163	3.63337e-163	-1.04911e-163	4.75683e-163	1.25338e-162	1.74959e-163	5.43098e-163	-2.22427e-163	1.03887e-162	-9.68276e-163	-1.51468e-163	0
3.8137e-163	3.43297e-163	-5.57304e-163	-3.92496e-165	3.94465e-163	-4.12373e-164	-1.35692e-162	1.68224e-163	-1.05946e-163	-3.46683e-164	5.14489e-163	-5.11449e-163	2.22931e-163	-3.58034e-163	1.35361e-162	-1.1665e-163	9.19987e-164	1.70467e-163	3.86815e-164	-7.2195e-163	3.63337e-163	-1.04911e-163	4.75683e-163	1.25338e-162	1.74959e-163	5.43098e-163	-2.22427e-163	1.03887e-162	-9.68276e-163	-1.51468e-163	0
3.8137e-163	3.43297e-163	-5.57304e-163	-3.92496e-165	3.94465e-163	-4.12373e-164	-1.35692e-162	1.68224e-163	-1.05946e-163	-3.46683e-164	5.14489e-163	-5.11449e-163	2.22931e-163	-3.58034e-163	1.35361e-162	-1.1665e-163	9.19987e-164	1.70467e-163	3.86815e-164	-7.2195e-163	3.63337e-163	-1.04911e-163	4.75683e-163	1.25338e-162	1.74959e-163	5.43098e-163	-2.22427e-163	1.03887e-162	-9.68276e-163	-1.51468e-163	0
3.8137e-163	3.43297e-163	-5.57304e-163	-3.92496e-165	3.94465e-163	-4.12373e-164	-1.35692e-162	1.68224e-163	-1.05946e-163	-3.46683e-164	5.14489e-163	-5.11449e-163	2.22931e-163	-3.58034e-163	1.35361e-162	-1.1665e-163	9.19987e-164	1.70467e-163	3.86815e-164	-7.2195e-163	3.63337e-163	-1.04911e-163	4.75683e-163	1.25338e-162	1.74959e-163	5.43098e-163	-2.22427e-163	1.03887e-162	-9.68276e-163	-1.51468e-163	0
3.8137e-163	3.43297e-163	-5.57304e-163	-3.92496e-165	3.94465e-163	-4.12373e-164	-1.35692e-162	1.68224e-163	-1.05946e-163	-3.46683e-164	5.14489e-163	-5.11449e-163	2.22931e-163	-3.58034e-163	1.35361e-162	-1.1665e-163	9.19987e-164	1.70467e-163	3.86815e-164	-7.2195e-163	3.63337e-163	-1.04911e-163	4.75683e-163	1.25338e-162	1.74959e-163	5.43098e-163	-2.22427e-163	1.03887e-162	-9.68276e-163	-1.51468e-163	0
3.8137e-163	3.43297e-163	-5.57304e-163	-3.92496e-165	3.94465e-163	-4.12373e-164	-1.35692e-162	1.68224e-163	-1.05946e-163	-3.46683e-164	5.14489e-163	-5.11449e-163	2.22931e-163	-3.58034e-163	1.35361e-162	-1.1665e-163	9.19987e-164	1.70467e-163	3.86815e-164	-7.2195e-163	3.63337e-163	-1.04911e-163	4.75683e-163	1.25338e-162	1.74959e-163	5.43098e-163	-2.22427e-163	1.03887e-162	-9.68276e-163	-1.51468e-163	0
3.8137e-163	3.43297e-163	-5.57304e-163	-3.92496e-165	3.94465e-163	-4.12373e-164	-1.35692e-162	1.68224e-163	-1.05946e-163	-3.46683e-164	5.14489e-163	-5.11449e-163	2.22931e-163	-3.58034e-163	1.35361e-162	-1.1665e-163	9.19987e-164	1.70467e-163	3.86815e-164	-7.2195e-163	3.63337e-163	-1.04911e-163	4.75683e-163	1.25338e-162	1.74959e-163	5.43098e-163	-2.22427e-163	1.03887e-162	-9.68276e-163	-1.51468e-163	0
3.8137e-163	3.43297e-163	-5.57304e-163	-3.92496e-165	3.94465e-163	-4.12373e-164	-1.35692e-162	1.68224e-163	-1.05946e-163	-3.46683e-164	5.14489e-163	-5.11449e-163	2.22931e-163	-3.58034e-163	1.35361e-162	-1.1665e-163	9.19987e-164	1.70467e-163	3.86815e-164	-7.2195e-163	3.63337e-163	-1.04911e-163	4.75683e-163	1.25338e-162	1.74959e-163	5.43098e-163	-2.22427e-163	1.03887e-162	-9.68276e-163	-1.51468e-163	0
3.8137e-163	3.43297e-163	-5.57304e-163	-3.92496e-165	3.94465e-163	-4.12373e-164	-1.35692e-162	1.68224e-163	-1.05946e-163	-3.46683e-164	5.14489e-163	-5.11449e-163	2.22931e-163	-3.58034e-163	1.35361e-162	-1.1665e-163	9.19987e-164	1.70467e-163	3.86815e-164	-7.2195e-163	3.63337e-163	-1.04911e-163	4.75683e-163	1.25338e-162	1.74959e-163	5.43098e-163	-2.22427e-163	1.03887e-162	-9.68276e-163	-1.51468e-163	0
3.8137e-163	3.43297e-163	-5.57304e-163	-3.92496e-165	3.94465e-163	-4.12373e-164	-1.35692e-162	1.68224e-163	-1.05946e-163	-3.46683e-164	5.14489e-163	-5.11449e-163	2.22931e-163	-3.58034e-163	1.35361e-162	-1.1665e-163	9.19987e-164	1.70467e-163	3.86815e-164	-7.2195e-163	3.63337e-163	-1.04911e-163	4.75683e-163	1.25338e-162	1.74959e-163	5.43098e-163	-2.22427e-163	1.03887e-162	-9.68276e-163	-1.51468e-163	0
3.8137e-163	3.43297e-163	-5.57304e-163	-3.92496e-165	3.94465e-163	-4.12373e-164	-1.35692e-162	1.68224e-163	-1.05946e-163	-3.46683e-164	5.14489e-163	-5.11449e-163	2.22931e-163	-3.58034e-163	1.35361e-162	-1.1665e-163	9.19987e-164	1.70467e-163	3.86815e-164	-7.2195e-163	3.63337e-163	-1.04911e-163	4.75683e-163	1.25338e-162	1.74959e-163	5.43098e-163	-2.22427e-163	1.03887e-162	-9.68276e-163	-1.51468e-163	0
3.8137e-163	3.43297e-163	-5.57304e-163	-3.92496e-165	3.94465e-163	-4.12373e-164	-1.35692e-162	1.68224e-163	-1.05946e-163	-3.46683e-164	5.14489e-163	-5.11449e-163	2.22931e-163	-3.58034e-163	1.35361e-162	-1.1665e-163	9.19987e-164	1.70467e-163	3.86815e-164	-7.2195e-163	3.63337e-163	-1.04911e-163	4.75683e-163	1.25338e-162	1.74959e-163	5.43098e-163	-2.22427e-163	1.03887e-162	-9.68276e-163	-1.51468e-163	0
3.8137e-163	3.43297e-163	-5.57304e-163	-3.92496e-165	3.94465e-163	-4.12373e-164	-1.35692e-162	1.68224e-163	-1.05946e-163	-3.46683e-164	5.14489e-163	-5.11449e-163	2.22931e-163	-3.58034e-163	1.35361e-162	-1.1665e-163	9.19987e-164	1.70467e-163	3.86815e-164	-7.2195e-163	3.63337e-163	-1.04911e-163	4.75683e-163	1.25338e-162	1.74959e-163	5.43098e-163	-2.22427e-163	1.03887e-162	-9.68276e-163	-1.51468e-163	0
3.8137e-163	3.43297e-163	-5.57304e-163	-3.92496e-165	3.94465e-163	-4.12373e-164	-1.35692e-162	1.68224e-163	-1.05946e-163	-3.46683e-164	5.14489e-163	-5.11449e-163	2.22931e-163	-3.58034e-163	1.35361e-162	-1.1665e-163	9.19987e-164	1.70467e-163	3.86815e-164	-7.2195e-163	3.63337e-163	-1.04911e-163	4.75683e-163	1.25338e-162	1.74959e-163	5.43098e-163	-2.22427e-163	1.03887e-162	-9.68276e-163	-1.51468e-163	0
3.8137e-163	3.43297e-163	-5.57304e-163	-3.92496e-165	3.94465e-163	-4.12373e-164	-1.35692e-162	1.68224e-163	-1.05946e-163	-3.46683e-164	5.14489e-163	-5.11449e-163	2.22931e-163	-3.58034e-163	1.35361e-162	-1.1665e-163	9.19987e-164	1.70467e-163	3.86815e-164	-7.2195e-163	3.63337e-163	-1.04911e-163	4.75683e-163	1.25338e-162	1.74959e-163	5.43098e-163	-2.22427e-163	1.03887e-162	-9.68276e-163	-1.51468e-163	0
3.8137e-163	3.43297e-163	-5.57304e-163	-3.92496e-165	3.94465e-163	-4.12373e-164	-1.35692e-162	1.68224e-163	-1.05946e-163	-3.46683e-164	5.14489e-163	-5.11449e-163	2.22931e-163	-3.58034e-163	1.35361e-162	-1.1665e-163	9.19987e-164	1.70467e-163	3.86815e-164	-7.2195e-163	3.63337e-163	-1.04911e-163	4.75683e-163	1.25338e-162	1.74959e-163	5.43098e-163	-2.22427e-163	1.03887e-162	-9.68276e-163	-1.51468e-163	0
3.8137e-163	3.43297e-163	-5.57304e-163	-3.92496e-165	3.94465e-163	-4.12373e-164	-1.35692e-162	1.68224e-163	-1.05946e-163	-3.46683e-164	5.14489e-163	-5.11449e-163	2.22931e-163	-3.58034e-163	1.35361e-162	-1.1665e-163	9.19987e-164	1.70467e-163	3.86815e-164	-7.2195e-163	3.63337e-163	-1.04911e-163	4.75683e-163	1.25338e-162	1.74959e-163	5.43098e-163	-2.22427e-163	1.03887e-162	-9.68276e-163	-1.51468e-163	0
3.8137e-163	3.43297e-163	-5.57304e-163	-3.92496e-165	3.94465e-163	-4.12373e-164	-1.35692e-162	1.68224e-163	-1.05946e-163	-3.46683e-164	5.14489e-163	-5.11449e-163	2.22931e-163	-3.58034e-163	1.35361e-162	-1.1665e-163	9.19987e-164	1.70467e-163	3.86815e-164	-7.2195e-163	3.63337e-163	-1.04911e-163	4.75683e-163	1.25338e-162	1.74959e-163	5.43098e-163	-2.22427e-163	1.03887e-162	-9.68276e-163	-1.51468e-163	0
3.8137e-163	3.43297e-163	-5.57304e-163	-3.92496e-165	3.94465e-163	-4.12373e-164	-1.35692e-162	1.68224e-163	-1.05946e-163	-3.46683e-164	5.14489e-163	-5.11449e-163	2.22931e-163	-3.58034e-163	1.35361e-162	-1.1665e-163	9.19987e-164	1.70467e-163	3.86815e-164	-7.2195e-163	3.63337e-163	-1.04911e-163	4.75683e-163	1.25338e-162	1.74959e-163	5.43098e-163	-2.22427e-163	1.03887e-162	-9.68276e-163	-1.51468e-163	0
3.8137e-163	3.43297e-163	-5.57304e-163	-3.92496e-165	3.94465e-163	-4.12373e-164	-1.35692e-162	1.68224e-163	-1.05946e-163	-3.46683e-164	5.14489e-163	-5.11449e-163	2.22931e-163	-3.58034e-163	1.35361e-162	-1.1665e-163	9.19987e-164	1.70467e-163	3.86815e-164	-7.2195e-163	3.63337e-163	-1.04911e-163	4.75683e-163	1.25338e-162	1.74959e-163	5.43098e-163	-2.22427e-163	1.03887e-162	-9.68276e-163	-1.51468e-163	0
3.8137e-163	3.43297e-163	-5.57304e-163	-3.92496e-165	3.94465e-163	-4.12373e-164	-1.35692e-162	1.68224e-163	-1.05946e-163	-3.46683e-164	5.14489e-163	-5.11449e-163	2.22931e-163	-3.58034e-163	1.35361e-162	-1.1665e-163	9.19987e-164	1.70467e-163	3.86815e-164	-7.2195e-163	3.63337e-163	-1.04911e-163	4.75683e-163	1.25338e-162	1.74959e-163	5.43098e-163	-2.22427e-163	1.03887e-162	-9.68276e-163	-1.51468e-163	0
3.8137e-163	3.43297e-163	-5.57304e-163	-3.92496e-165	3.94465e-163	-4.12373e-164	-1.35692e-162	1.68224e-163	-1.05946e-163	-3.46683e-164	5.14489e-163	-5.11449e-163	2.22931e-163	-3.58034e-163	1.35361e-162	-1.1665e-163	9.19987e-164	1.70467e-163	3.86815e-164	-7.2195e-163	3.63337e-163	-1.04911e-163	4.75683e-163	1.25338e-162	1.74959e-163	5.43098e-163	-2.22427e-163	1.03887e-162	-9.68276e-163	-1.51468e-163	0
3.8137e-163	3.43297e-163	-5.57304e-163	-3.92496e-165	3.94465e-163	-4.12373e-164	-1.35692e-162	1.68224e-163	-1.05946e-163	-3.46683e-164	5.14489e-163	-5.11449e-163	2.22931e-163	-3.58034e-163	1.35361e-162	-1.1665e-163	9.19987e-164	1.70467e-163	3.86815e-164	-7.2195e-163	3.63337e-163	-1.04911e-163	4.75683e-163	1.25338e-162	1.74959e-163	5.43098e-163	-2.22427e-163	1.03887e-162	-9.68276e-163	-1.51468e-163	0
3.8137e-163	3.43297e-163	-5.57304e-163	-3.92496e-165	3.94465e-163	-4.12373e-164	-1.35692e-162	1.68224e-163	-1.05946e-163	-3.46683e-164	5.14489e-163	-5.11449e-163	2.22931e-163	-3.58034e-163	1.35361e-162	-1.1665e-163	9.19987e-164	1.70467e-163	3.86815e-164	-7.2195e-163	3.63337e-163	-1.04911e-163	4.75683e-163	1.25338e-162	1.74959e-163	5.43098e-163	-2.22427e-163	1.03887e-162	-9.68276e-163	-1.51468e-163	0
3.8137e-163	3.43297e-163	-5.57304e-163	-3.92496e-165	3.94465e-163	-4.12373e-164	-1.35692e-162	1.68224e-163	-1.05946e-163	-3.46683e-164	5.14489e-163	-5.11449e-163	2.22931e-163	-3.58034e-163	1.35361e-162	-1.1665e-163	9.19987e-164	1.70467e-163	3.86815e-164	-7.2195e-163	3.63337e-163	-1.04911e-163	4.75683e-163	1.25338e-162	1.74959e-163	5.43098e-163	-2.22427e-163	1.03887e-162	-9.68276e-163	-1.51468e-163	0
3.8137e-163	3.43297e-163	-5.57304e-163	-3.92496e-165	3.94465e-163	-4.12373e-164	-1.35692e-162	1.68224e-163	-1.05946e-163	-3.46683e-164	5.14489e-163	-5.11449e-163	2.22931e-163	-3.58034e-163	1.35361e-162	-1.1665e-163	9.19987e-164	1.70467e-163	3.86815e-164	-7.2195e-163	3.63337e-163	-1.04911e-163	4.75683e-163	1.25338e-162	1.74959e-163	5.43098e-163	-2.22427e-163	1.03887e-162	-9.68276e-163	-1.51468e-163	0
3.8137e-163	3.43297e-163	-5.57304e-163	-3.92496e-165	3.94465e-163	-4.12373e-164	-1.35692e-162	1.68224e-163	-1.05946e-163	-3.46683e-164	5.14489e-163	-5.11449e-163	2.22931e-163	-3.58034e-163	1.35361e-162	-1.1665e-163	9.19987e-164	1.70467e-163	3.86815e-164	-7.2195e-163	3.63337e-163	-1.04911e-163	4.75683e-163	1.25338e-162	1.74959e-163	5.43098e-163	-2.22427e-163	1.03887e-162	-9.68276e-163	-1.51468e-163	0
3.8137e-163	3.43297e-163	-5.57304e-163	-3.92496e-165	3.94465e-163	-4.12373e-164	-1.35692e-162	1.68224e-163	-1.05946e-163	-3.46683e-164	5.14489e-163	-5.11449e-163	2.22931e-163	-3.58034e-163	1.35361e-162	-1.1665e-163	9.19987e-164	1.70467e-163	3.86815e-164	-7.2195e-163	3.63337e-163	-1.04911e-163	4.75683e-163	1.25338e-162	1.74959e-163	5.43098e-163	-2.22427e-163	1.03887e-162	-9.68276e-163	-1.51468e-163	0
3.8137e-163	3.43297e-163	-5.57304e-163	-3.92496e-165	3.94465e-163	-4.12373e-164	-1.35692e-162	1.68224e-163	-1.05946e-163	-3.46683e-164	5.14489e-163	-5.11449e-163	2.22931e-163	-3.58034e-163	1.35361e-162	-1.1665e-163	9.19987e-164	1.70467e-163	3.86815e-164	-7.2195e-163	3.63337e-163	-1.04911e-163	4.75683e-163	1.25338e-162	1.74959e-163	5.43098e-163	-2.22427e-163	1.03887e-162	-9.68276e-163	-1.51468e-163	0
3.8137e-163	3.43297e-163	-5.57304e-163	-3.92496e-165	3.94465e-163	-4.12373e-164	-1.35692e-162	1.68224e-163	-1.05946e-163	-3.46683e-164	5.14489e-163	-5.11449e-163	2.22931e-163	-3.58034e-163	1.35361e-162	-1.1665e-163	9.19987e-164	1.70467e-163	3.86815e-164	-7.2195e-163	3.63337e-163	-1.04911e-163	4.75683e-163	1.25338e-162	1.74959e-163	5.43098e-163	-2.22427e-163	1.03887e-162	-9.68276e-163	-1.51468e-163	0
3.8137e-163	3.43297e-163	-5.57304e-163	-3.92496e-165	3.94465e-163	-4.12373e-164	-1.35692e-162	1.68224e-163	-1.05946e-163	-3.46683e-164	5.14489e-163	-5.11449e-163	2.22931e-163	-3.58034e-163	1.35361e-162	-1.1665e-163	9.19987e-164	1.70467e-163	3.86815e-164	-7.2195e-163	3.63337e-163	-1.04911e-163	4.75683e-163	1.25338e-162	1.74959e-163	5.43098e-163	-2.22427e-163	1.03887e-162	-9.68276e-163	-1.51468e-163	0
3.8137e-163	3.43297e-163	-5.57304e-163	-3.92496e-165	3.94465e-163	-4.12373e-164	-1.35692e-162	1.68224e-163	-1.05946e-163	-3.46683e-164	5.14489e-163	-5.11449e-163	2.22931e-163	-3.58034e-163	1.35361e-162	-1.1665e-163	9.19987e-164	1.70467e-163	3.86815e-164	-7.2195e-163	3.63337e-163	-1.04911e-163	4.75683e-163	1.25338e-162	1.74959e-163	5.43098e-163	-2.22427e-163	1.03887e-162	-9.68276e-163	-1.51468e-163	0
3.8137e-163	3.43297e-163	-5.57304e-163	-3.92496e-165	3.94465e-163	-4.12373e-164	-1.35692e-162	1.68224e-163	-1.05946e-163	-3.46683e-164	5.14489e-163	-5.11449e-163	2.22931e-163	-3.58034e-163	1.35361e-162	-1.1665e-163	9.19987e-164	1.70467e-163	3.86815e-164	-7.2195e-163	3.63337e-163	-1.04911e-163	4.75683e-163	1.25338e-162	1.74959e-163	5.43098e-163	-2.22427e-163	1.03887e-162	-9.68276e-163	-1.51468e-163	0
3.8137e-163	3.43297e-163	-5.57304e-163	-3.92496e-165	3.94465e-163	-4.12373e-164	-1.35692e-162	1.68224e-163	-1.05946e-163	-3.46683e-164	5.14489e-163	-5.11449e-163	2.22931e-163	-3.58034e-163	1.35361e-162	-1.1665e-163	9.19987e-164	1.70467e-163	3.86815e-164	-7.2195e-163	3.63337e-163	-1.04911e-163	4.75683e-163	1.25338e-162	1.74959e-163	5.43098e-163	-2.22427e-163	1.03887e-162	-9.68276e-163	-1.51468e-163	0
3.8137e-163	3.43297e-163	-5.57304e-163	-3.92496e-165	3.94465e-163	-4.12373e-164	-1.35692e-162	1.68224e-163	-1.05946e-163	-3.46683e-164	5.14489e-163	-5.11449e-163	2.22931e-163	-3.58034e-163	1.35361e-162	-1.1665e-163	9.19987e-164	1.70467e-163	3.86815e-164	-7.2195e-163	3.63337e-163	-1.04911e-163	4.75683e-163	1.25338e-162	1.74959e-163	5.43098e-163	-2.22427e-163	1.03887e-162	-9.68276e-163	-1.51468e-163	0
3.8137e-163	3.43297e-163	-5.57304e-163	-3.92496e-165	3.94465e-163	-4.12373e-164	-1.35692e-162	1.68224e-163	-1.05946e-163	-3.46683e-164	5.14489e-163	-5.11449e-163	2.22931e-163	-3.58034e-163	1.35361e-162	-1.1665e-163	9.19987e-164	1.70467e-163	3.86815e-164	-7.2195e-163	3.63337e-163	-1.04911e-163	4.75683e-163	1.25338e-162	1.74959e-163	5.43098e-163	-2.22427e-163	1.03887e-162	-9.68276e-163	-1.51468e-163	0
3.8137e-163	3.43297e-163	-5.57304e-163	-3.92496e-165	3.94465e-163	-4.12373e-164	-1.35692e-162	1.68224e-163	-1.05946e-163	-3.46683e-164	5.14489e-163	-5.11449e-163	2.22931e-163	-3.58034e-163	1.35361e-162	-1.1665e-163	9.19987e-164	1.70467e-163	3.86815e-164	-7.2195e-163	3.63337e-163	-1.04911e-163	4.75683e-163	1.25338e-162	1.74959e-163	5.43098e-163	-2.22427e-163	1.03887e-162	-9.68276e-163	-1.51468e-163	0
3.8137e-163	3.43297e-163	-5.57304e-163	-3.92496e-165	3.94465e-163	-4.12373e-164	-1.35692e-162	1.68224e-163	-1.05946e-163	-3.46683e-164	5.14489e-163	-5.11449e-163	2.22931e-163	-3.58034e-163	1.35361e-162	-1.1665e-163	9.19987e-164	1.70467e-163	3.86815e-164	-7.2195e-163	3.63337e-163	-1.04911e-163	4.75683e-163	1.25338e-162	1.74959e-163	5.43098e-163	-2.22427e-163	1.03887e-162	-9.68276e-163	-1.51468e-163	0
3.8137e-163	3.43297e-163	-5.57304e-163	-3.92496e-165	3.94465e-163	-4.12373e-164	-1.35692e-162	1.68224e-163	-1.05946e-163	-3.46683e-164	5.14489e-163	-5.11449e-163	2.22931e-163	-3.58034e-163	1.35361e-162	-1.1665e-163	9.19987e-164	1.70467e-163	3.86815e-164	-7.2195e-163	3.63337e-163	-1.04911e-163	4.75683e-163	1.25338e-162	1.74959e-163	5.43098e-163	-2.22427e-163	1.03887e-162	-9.68276e-163	-1.51468e-163	0
3.8137e-163	3.43297e-163	-5.57304e-163	-3.92496e-165	3.94465e-163	-4.12373e-164	-1.35692e-162	1.68224e-163	-1.05946e-163	-3.46683e-164	5.14489e-163	-5.11449e-163	2.22931e-163	-3.58034e-163	1.35361e-162	-1.1665e-163	9.19987e-164	1.70467e-163	3.86815e-164	-7.2195e-163	3.63337e-163	-1.04911e-163	4.75683e-163	1.25338e-162	1.74959e-163	5.43098e-163	-2.22427e-163	1.03887e-162	-9.68276e-163	-1.51468e-163	0
3.8137e-163	3.43297e-163	-5.57304e-163	-3.92496e-165	3.94465e-163	-4.12373e-164	-1.35692e-162	1.68224e-163	-1.05946e-163	-3.46683e-164	5.14489e-163	-5.11449e-163	2.22931e-163	-3.58034e-163	1.35361e-162	-1.1665e-163	9.19987e-164	1.70467e-163	3.86815e-164	-7.2195e-163	3.63337e-163	-1.04911e-163	4.75683e-163	1.25338e-162	1.74959e-163	5.43098e-163	-2.22427e-163	1.03887e-162	-9.68276e-163	-1.51468e-163	0
3.8137e-163	3.43297e-163	-5.57304e-163	-3.92496e-165	3.94465e-163	-4.12373e-164	-1.35692e-162	1.68224e-163	-1.05946e-163	-3.46683e-164	5.14489e-163	-5.11449e-163	2.22931e-163	-3.58034e-163	1.35361e-162	-1.1665e-163	9.19987e-164	1.70467e-163	3.86815e-164	-7.2195e-163	3.63337e-163	-1.04911e-163	4.75683e-163	1.25338e-162	1.74959e-163	5.43098e-163	-2.22427e-163	1.03887e-162	-9.68276e-163	-1.51468e-163	0
3.8137e-163	3.43297e-163	-5.57304e-163	-3.92496e-165	3.94465e-163	-4.12373e-164	-1.35692e-162	1.68224e-163	-1.05946e-163	-3.46683e-164	5.14489e-163	-5.11449e-163	2.22931e-163	-3.58034e-163	1.35361e-162	-1.1665e-163	9.19987e-164	1.70467e-163	3.86815e-164	-7.2195e-163	3.63337e-163	-1.04911e-163	4.75683e-163	1.25338e-162	1.74959e-163	5.43098e-163	-2.22427e-163	1.03887e-162	-9.68276e-163	-1.51468e-163	0
3.8137e-163	3.43297e-163	-5.57304e-163	-3.92496e-165	3.94465e-163	-4.12373e-164	-1.35692e-162	1.68224e-163	-1.05946e-163	-3.46683e-164	5.14489e-163	-5.11449e-163	2.22931e-163	-3.58034e-163	1.35361e-162	-1.1665e-163	9.19987e-164	1.70467e-163	3.86815e-164	-7.2195e-163	3.63337e-163	-1.04911e-163	4.75683e-163	1.25338e-162	1.74959e-163	5.43098e-163	-2.22427e-163	1.03887e-162	-9.68276e-163	-1.51468e-163	0
3.8137e-163	3.43297e-163	-5.57304e-163	-3.92496e-165	3.94465e-163	-4.12373e-164	-1.35692e-162	1.68224e-163	-1.05946e-163	-3.46683e-164	5.14489e-163	-5.11449e-163	2.22931e-163	-3.58034e-163	1.35361e-162	-1.1665e-163	9.19987e-164	1.70467e-163	3.86815e-164	-7.2195e-163	3.63337e-163	-1.04911e-163	4.75683e-163	1.25338e-162	1.74959e-163	5.43098e-163	-2.22427e-163	1.03887e-162	-9.68276e-163	-1.51468e-163	0
3.8137e-163	3.43297e-163	-5.57304e-163	-3.92496e-165	3.94465e-163	-4.12373e-164	-1.35692e-162	1.68224e-163	-1.05946e-163	-3.46683e-164	5.14489e-163	-5.11449e-163	2.22931e-163	-3.58034e-163	1.35361e-162	-1.1665e-163	9.19987e-164	1.70467e-163	3.86815e-164	-7.2195e-163	3.63337e-163	-1.04911e-163	4.75683e-163	1.25338e-162	1.74959e-163	5.43098e-163	-2.22427e-163	1.03887e-162	-9.68276e-163	-1.51468e-163	0
3.8137e-163	3.43297e-163	-5.57304e-163	-3.92496e-165	3.94465e-163	-4.12373e-164	-1.35692e-162	1.68224e-163	-1.05946e-163	-3.46683e-164	5.14489e-163	-5.11449e-163	2.22931e-163	-3.58034e-163	1.35361e-162	-1.1665e-163	9.19987e-164	1.70467e-163	3.86815e-164	-7.2195e-163	3.63337e-163	-1.04911e-163	4.75683e-163	1.25338e-162	1.74959e-163	5.43098e-163	-2.22427e-163	1.03887e-162	-9.68276e-163	-1.51468e-163	0
3.8137e-163	3.43297e-163	-5.57304e-163	-3.92496e-165	3.94465e-163	-4.12373e-164	-1.35692e-162	1.68224e-163	-1.05946e-163	-3.46683e-164	5.14489e-163	-5.11449e-163	2.22931e-163	-3.58034e-163	1.35361e-162	-1.1665e-163	9.19987e-164	1.70467e-163	3.86815e-164	-7.2195e-163	3.63337e-163	-1.04911e-163	4.75683e-163	1.25338e-162	1.74959e-163	5.43098e-163	-2.22427e-163	1.03887e-162	-9.68276e-163	-1.51468e-163	0
3.8137e-163	3.43297e-163	-5.57304e-163	-3.92496e-165	3.94465e-163	-4.12373e-164	-1.35692e-162	1.68224e-163	-1.05946e-163	-3.46683e-164	5.14489e-163	-5.11449e-163	2.22931e-163	-3.58034e-163	1.35361e-162	-1.1665e-163	9.19987e-164	1.70467e-163	3.86815e-164	-7.2195e-163	3.63337e-163	-1.04911e-163	4.75683e-163	1.25338e-162	1.74959e-163	5.43098e-163	-2.22427e-163	1.03887e-162	-9.68276e-163	-1.51468e-163	0
3.8137e-163	3.43297e-163	-5.57304e-163	-3.92496e-165	3.94465e-163	-4.12373e-164	-1.35692e-162	1.68224e-163	-1.05946e-163	-3.46683e-164	5.14489e-163	-5.11449e-163	2.22931e-163	-3.58034e-163	1.35361e-162	-1.1665e-163	9.19987e-164	1.70467e-163	3.86815e-164	-7.2195e-163	3.63337e-163	-1.04911e-163	4.75683e-163	1.25338e-162	1.74959e-163	5.43098e-163	-2.22427e-163	1.03887e-162	-9.68276e-163	-1.51468e-163	0
3.8137e-163	3.43297e-163	-5.57304e-163	-3.92496e-165	3.94465e-163	-4.12373e-164	-1.35692e-162	1.68224e-163	-1.05946e-163	-3.46683e-164	5.14489e-163	-5.11449e-163	2.22931e-163	-3.58034e-163	1.35361e-162	-1.1665e-163	9.19987e-164	1.70467e-163	3.86815e-164	-7.2195e-163	3.63337e-163	-1.04911e-163	4.75683e-163	1.25338e-162	1.74959e-163	5.43098e-163	-2.22427e-163	1.03887e-162	-9.68276e-163	-1.51468e-163	0
3.8137e-163	3.43297e-163	-5.57304e-163	-3.92496e-165	3.94465e-163	-4.12373e-164	-1.35692e-162	1.68224e-163	-1.05946e-163	-3.46683e-164	5.14489e-163	-5.11449e-163	2.22931e-163	-3.58034e-163	1.35361e-162	-1.1665e-163	9.19987e-164	1.70467e-163	3.86815e-164	-7.2195e-163	3.63337e-163	-1.04911e-163	4.75683e-163	1.25338e-162	1.74959e-163	5.43098e-163	-2.22427e-163	1.03887e-162	-9.68276e-163	-1.51468e-163	0
3.8137e-163	3.43297e-163	-5.57304e-163	-3.92496e-165	3.94465e-163	-4.12373e-164	-1.35692e-162	1.68224e-163	-1.05946e-163	-3.46683e-164	5.14489e-163	-5.11449e-163	2.22931e-163	-3.58034e-163	1.35361e-162	-1.1665e-163	9.19987e-164	1.70467e-163	3.86815e-164	-7.2195e-163	3.63337e-163	-1.04911e-163	4.75683e-163	1.25338e-162	1.74959e-163	5.43098e-163	-2.22427e-163	1.03887e-162	-9.68276e-163	-1.51468e-163	0
3.8137e-163	3.43297e-163	-5.57304e-163	-3.92496e-165	3.94465e-163	-4.12373e-164	-1.35692e-162	1.68224e-163	-1.05946e-163	-3.46683e-164	5.14489e-163	-5.11449e-163	2.22931e-163	-3.58034e-163	1.35361e-162	-1.1665e-163	9.19987e-164	1.70467e-163	3.86815e-164	-7.2195e-163	3.63337e-163	-1.04911e-163	4.75683e-163	1.25338e-162	1.74959e-163	5.43098e-163	-2.22427e-163	1.03887e-162	-9.68276e-163	-1.51468e-163	0
3.8137e-163	3.43297e-163	-5.57304e-163	-3.92496e-165	3.94465e-163	-4.12373e-164	-1.35692e-162	1.68224e-163	-1.05946e-163	-3.46683e-164	5.14489e-163	-5.11449e-163	2.22931e-163	-3.58034e-163	1.35361e-162	-1.1665e-163	9.19987e-164	1.70467e-163	3.86815e-164	-7.2195e-163	3.63337e-163	-1.04911e-163	4.75683e-163	1.25338e-162	1.74959e-163	5.43098e-163	-2.22427e-163	1.03887e-162	-9.68276e-163	-1.51468e-163	0
3.8137e-163	3.43297e-163	-5.57304e-163	-3.92496e-165	3.94465e-163	-4.12373e-164	-1.35692e-162	1.68224e-163	-1.05946e-163	-3.46683e-164	5.14489e-163	-5.11449e-163	2.22931e-163	-3.58034e-163	1.35361e-162	-1.1665e-163	9.19987e-164	1.70467e-163	3.86815e-164	-7.2195e-163	3.63337e-163	-1.04911e-163	4.75683e-163	1.25338e-162	1.74959e-163	5.43098e-163	-2.22427e-163	1.03887e-162	-9.68276e-163	-1.51468e-163	0
3.8137e-163	3.43297e-163	-5.57304e-163	-3.92496e-165	3.94465e-163	-4.12373e-164	-1.35692e-162	1.68224e-163	-1.05946e-163	-3.46683e-164	5.14489e-163	-5.11449e-163	2.22931e-163	-3.58034e-163	1.35361e-162	-1.1665e-163	9.19987e-164	1.70467e-163	3.86815e-164	-7.2195e-163	3.63337e-163	-1.04911e-163	4.75683e-163	1.25338e-162	1.74959e-163	5.43098e-163	-2.22427e-163	1.03887e-162	-9.68276e-163	-1.51468e-163	0
3.8137e-163	3.43297e-163	-5.57304e-163	-3.92496e-165	3.94465e-163	-4.12373e-164	-1.35692e-162	1.68224e-163	-1.05946e-163	-3.46683e-164	5.14489e-163	-5.11449e-163	2.22931e-163	-3.58034e-163	1.35361e-162	-1.1665e-163	9.19987e-164	1.70467e-163	3.86815e-164	-7.2195e-163	3.63337e-163	-1.04911e-163	4.75683e-163	1.25338e-162	1.74959e-163	5.43098e-163	-2.22427e-163	1.03887e-162	-9.68276e-163	-1.51468e-163	0
3.8137e-163	3.43297e-163	-5.57304e-163	-3.92496e-165	3.94465e-163	-4.12373e-164	-1.35692e-162	1.68224e-163	-1.05946e-163	-3.46683e-164	5.14489e-163	-5.11449e-163	2.22931e-163	-3.58034e-163	1.35361e-162	-1.1665e-163	9.19987e-164	1.70467e-163	3.86815e-164	-7.2195e-163	3.63337e-163	-1.04911e-163	4.75683e-163	1.25338e-162	1.74959e-163	5.43098e-163	-2.22427e-163	1.03887e-162	-9.68276e-163	-1.51468e-163	0
3.8137e-163	3.43297e-163	-5.57304e-163	-3.92496e-165	3.94465e-163	-4.12373e-164	-1.35692e-162	1.68224e-163	-1.05946e-163	-3.46683e-164	5.14489e-163	-5.11449e-163	2.22931e-163	-3.58034e-163	1.35361e-162	-1.1665e-163	9.19987e-164	1.70467e-163	3.86815e-164	-7.2195e-163	3.63337e-163	-1.04911e-163	4.75683e-163	1.25338e-162	1.74959e-163	5.43098e-163	-2.22427e-163	1.03887e-162	-9.68276e-163	-1.51468e-163	0
3.8137e-163	3.43297e-163	-5.57304e-163	-3.92496e-165	3.94465e-163	-4.12373e-164	-1.35692e-162	1.68224e-163	-1.05946e-163	-3.46683e-164	5.14489e-163	-5.11449e-163	2.22931e-163	-3.58034e-163	1.35361e-162	-1.1665e-163	9.19987e-164	1.70467e-163	3.86815e-164	-7.2195e-163	3.63337e-163	-1.04911e-163	4.75683e-163	1.25338e-162	1.74959e-163	5.43098e-163	-2.22427e-163	1.03887e-162	-9.68276e-163	-1.51468e-163	0
3.8137e-163	3.43297e-163	-5.57304e-163	-3.92496e-165	3.94465e-163	-4.12373e-164	-1.35692e-162	1.68224e-163	-1.05946e-163	-3.46683e-164	5.14489e-163	-5.11449e-163	2.22931e-163	-3.58034e-163	1.35361e-162	-1.1665e-163	9.19987e-164	1.70467e-163	3.86815e-164	-7.2195e-163	3.63337e-163	-1.04911e-163	4.75683e-163	1.25338e-162	1.74959e-163	5.43098e-163	-2.22427e-163	1.03887e-162	-9.68276e-163	-1.51468e-163	0
3.8137e-163	3.43297e-163	-5.57304e-163	-3.92496e-165	3.94465e-163	-4.12373e-164	-1.35692e-162	1.68224e-163	-1.05946e-163	-3.46683e-164	5.14489e-163	-5.11449e-163	2.22931e-163	-3.58034e-163	1.35361e-162	-1.1665e-163	9.19987e-164	1.70467e-163	3.86815e-164	-7.2195e-163	3.63337e-163	-1.04911e-163	4.75683e-163	1.25338e-162	1.74959e-163	5.43098e-163	-2.22427e-163	1.03887e-162	-9.68276e-163	-1.51468e-163	0
3.8137e-163	3.43297e-163	-5.57304e-163	-3.92496e-165	3.94465e-163	-4.12373e-164	-1.35692e-162	1.68224e-163	-1.05946e-163	-3.46683e-164	5.14489e-163	-5.11449e-163	2.22931e-163	-3.58034e-163	1.35361e-162	-1.1665e-163	9.19987e-164	1.70467e-163	3.86815e-164	-7.2195e-163	3.63337e-163	-1.04911e-163	4.75683e-163	1.25338e-162	1.74959e-163	5.43098e-163	-2.22427e-163	1.03887e-162	-9.68276e-163	-1.51468e-163	0
3.8137e-163	3.43297e-163	-5.57304e-163	-3.92496e-165	3.94465e-163	-4.12373e-164	-1.35692e-162	1.68224e-163	-1.05946e-163	-3.46683e-164	5.14489e-163	-5.11449e-163	2.22931e-163	-3.58034e-163	1.35361e-162	-1.1665e-163	9.19987e-164	1.70467e-163	3.86815e-164	-7.2195e-163	3.63337e-163	-1.04911e-163	4.75683e-163	1.25338e-162	1.74959e-163	5.43098e-163	-2.22427e-163	1.03887e-162	-9.68276e-163	-1.51468e-163	0
3.8137e-163	3.43297e-163	-5.57304e-163	-3.92496e-165	3.94465e-163	-4.12373e-164	-1.35692e-162	1.68224e-163	-1.05946e-163	-3.46683e-164	5.14489e-163	-5.11449e-163	2.22931e-163	-3.58034e-163	1.35361e-162	-1.1665e-163	9.19987e-164	1.70467e-163	3.86815e-164	-7.2195e-163	3.63337e-163	-1.04911e-163	4.75683e-163	1.25338e-162	1.74959e-163	5.43098e-163	-2.22427e-163	1.03887e-162	-9.68276e-163	-1.51468e-163	0
3.8137e-163	3.43297e-163	-5.57304e-163	-3.92496e-165	3.94465e-163	-4.12373e-164	-1.35692e-162	1.68224e-163	-1.05946e-163	-3.46683e-164	5.14489e-163	-5.11449e-163	2.22931e-163	-3.58034e-163	1.35361e-162	-1.1665e-163	9.19987e-164	1.70467e-163	3.86815e-164	-7.2195e-163	3.63337e-163	-1.04911e-163	4.75683e-163	1.25338e-162	1.74959e-163	5.43098e-163	-2.22427e-163	1.03887e-162	-9.68276e-163	-1.51468e-163	0
3.8137e-163	3.43297e-163	-5.57304e-163	-3.92496e-165	3.94465e-163	-4.12373e-164	-1.35692e-162	1.68224e-163	-1.05946e-163	-3.46683e-164	5.14489e-163	-5.11449e-163	2.22931e-163	-3.58034e-163	1.35361e-162	-1.1665e-163	9.19987e-164	1.70467e-163	3.86815e-164	-7.2195e-163	3.63337e-163	-1.04911e-163	4.75683e-163	1.25338e-162	1.74959e-163	5.43098e-163	-2.22427e-163	1.03887e-162	-9.68276e-163	-1.51468e-163	0
3.8137e-163	3.43297e-163	-5.57304e-163	-3.92496e-165	3.94465e-163	-4.12373e-164	-1.35692e-162	1.68224e-163	-1.05946e-163	-3.46683e-164	5.14489e-163	-5.11449e-163	2.22931e-163	-3.58034e-163	1.35361e-162	-1.1665e-163	9.19987e-164	1.70467e-163	3.86815e-164	-7.2195e-163	3.63337e-163	-1.04911e-163	4.75683e-163	1.25338e-162	1.74959e-163	5.43098e-163	-2.22427e-163	1.03887e-162	-9.68276e-163	-1.51468e-163	0
3.8137e-163	3.43297e-163	-5.57304e-163	-3.92496e-165	3.94465e-163	-4.12373e-164	-1.35692e-162	1.68224e-163	-1.05946e-163	-3.46683e-164	5.14489e-163	-5.11449e-163	2.22931e-163	-3.58034e-163	1.35361e-162	-1.1665e-163	9.19987e-164	1.70467e-163	3.86815e-164	-7.2195e-163	3.63337e-163	-1.04911e-163	4.75683e-163	1.25338e-162	1.74959e-163	5.43098e-163	-2.22427e-163	1.03887e-162	-9.68276e-163	-1.51468e-163	0
3.8137e-163	3.43297e-163	-5.57304e-163	-3.92496e-165	3.94465e-163	-4.12373e-164	-1.35692e-162	1.68224e-163	-1.05946e-163	-3.46683e-164	5.14489e-163	-5.11449e-163	2.22931e-163	-3.58034e-163	1.35361e-162	-1.1665e-163	9.19987e-164	1.70467e-163	3.86815e-164	-7.2195e-163	3.63337e-163	-1.04911e-163	4.75683e-163	1.25338e-162	1.74959e-163	5.43098e-163	-2.22427e-163	1.03887e-162	-9.68276e-163	-1.51468e-163	0
3.8137e-163	3.43297e-163	-5.57304e-163	-3.92496e-165	3.94465e-163	-4.12373e-164	-1.35692e-162	1.68224e-163	-1.05946e-163	-3.46683e-164	5.14489e-163	-5.11449e-163	2.22931e-163	-3.58034e-163	1.35361e-162	-1.1665e-163	9.19987e-164	1.70467e-163	3.86815e-164	-7.2195e-163	3.63337e-163	-1.04911e-163	4.75683e-163	1.25338e-162	1.74959e-163	5.43098e-163	-2.22427e-163	1.03887e-162	-9.68276e-163	-1.51468e-163	0
3.8137e-163	3.43297e-163	-5.57304e-163	-3.92496e-165	3.94465e-163	-4.12373e-164	-1.35692e-162	1.68224e-163	-1.05946e-163	-3.46683e-164	5.14489e-163	-5.11449e-163	2.22931e-163	-3.58034e-163	1.35361e-162	-1.1665e-163	9.19987e-164	1.70467e-163	3.86815e-164	-7.2195e-163	3.63337e-163	-1.04911e-163	4.75683e-163	1.25338e-162	1.74959e-163	5.43098e-163	-2.22427e-163	1.03887e-162	-9.68276e-163	-1.51468e-163	0
3.8137e-163	3.43297e-163	-5.57304e-163	-3.92496e-165	3.94465e-163	-4.12373e-164	-1.35692e-162	1.68224e-163	-1.05946e-163	-3.46683e-164	5.14489e-163	-5.11449e-163	2.22931e-163	-3.58034e-163	1.35361e-162	-1.1665e-163	9.19987e-164	1.70467e-163	3.86815e-164	-7.2195e-163	3.63337e-163	-1.04911e-163	4.75683e-163	1.25338e-162	1.74959e-163	5.43098e-163	-2.22427e-163	1.03887e-162	-9.68276e-163	-1.51468e-163	0
3.8137e-163	3.43297e-163	-5.57304e-163	-3.92496e-165	3.94465e-163	-4.12373e-164	-1.35692e-162	1.68224e-163	-1.05946e-163	-3.46683e-164	5.14489e-163	-5.11449e-163	2.22931e-163	-3.58034e-163	1.35361e-162	-1.1665e-163	9.19987e-164	1.70467e-163	3.86815e-164	-7.2195e-163	3.63337e-163	-1.04911e-163	4.75683e-163	1.25338e-162	1.74959e-163	5.43098e-163	-2.22427e-163	1.03887e-162	-9.68276e-163	-1.51468e-163	0
3.8137e-163	3.43297e-163	-5.57304e-163	-3.92496e-165	3.94465e-163	-4.12373e-164	-1.35692e-162	1.68224e-163	-1.05946e-163	-3.46683e-164	5.14489e-163	-5.11449e-163	2.22931e-163	-3.58034e-163	1.35361e-162	-1.1665e-163	9.19987e-164	1.70467e-163	3.86815e-164	-7.2195e-163	3.63337e-163	-1.04911e-163	4.75683e-163	1.25338e-162	1.74959e-163	5.43098e-163	-2.22427e-163	1.03887e-162	-9.68276e-163	-1.51468e-163	0
3.8137e-163	3.43297e-163	-5.57304e-163	-3.92496e-165	3.94465e-163	-4.12373e-164	-1.35692e-162	1.68224e-163	-1.05946e-163	-3.46683e-164	5.14489e-163	-5.11449e-163	2.22931e-163	-3.58034e-163	1.35361e-162	-1.1665e-163	9.19987e-164	1.70467e-163	3.86815e-164	-7.2195e-163	3.63337e-163	-1.04911e-163	4.75683e-163	1.25338e-162	1.74959e-163	5.43098e-163	-2.22427e-163	1.03887e-162	-9.68276e-163	-1.51468e-163	0
3.8137e-163	3.43297e-163	-5.57304e-163	-3.92496e-165	3.94465e-163	-4.12373e-164	-1.35692e-162	1.68224e-163	-1.05946e-163	-3.46683e-164	5.14489e-163	-5.11449e-163	2.22931e-163	-3.58034e-163	1.35361e-162	-1.1665e-163	9.19987e-164	1.70467e-163	3.86815e-164	-7.2195e-163	3.63337e-163	-1.04911e-163	4.75683e-163	1.25338e-162	1.74959e-163	5.43098e-163	-2.22427e-163	1.03887e-162	-9.68276e-163	-1.51468e-163	0
3.8137e-163	3.43297e-163	-5.57304e-163	-3.92496e-165	3.94465e-163	-4.12373e-164	-1.35692e-162	1.68224e-163	-1.05946e-163	-3.46683e-164	5.14489e-163	-5.11449e-163	2.22931e-163	-3.58034e-163	1.35361e-162	-1.1665e-163	9.19987e-164	1.70467e-163	3.86815e-164	-7.2195e-163	3.63337e-163	-1.04911e-163	4.75683e-163	1.25338e-162	1.74959e-163	5.43098e-163	-2.22427e-163	1.03887e-162	-9.68276e-163	-1.51468e-163	0
3.8137e-163	3.43297e-163	-5.57304e-163	-3.92496e-165	3.94465e-163	-4.12373e-164	-1.35692e-162	1.68224e-163	-1.05946e-163	-3.46683e-164	5.14489e-163	-5.11449e-163	2.22931e-163	-3.58034e-163	1.35361e-162	-1.1665e-163	9.19987e-164	1.70467e-163	3.86815e-164	-7.2195e-163	3.63337e-163	-1.04911e-163	4.75683e-163	1.25338e-162	1.74959e-163	5.43098e-163	-2.22427e-163	1.03887e-162	-9.68276e-163	-1.51468e-163	0
3.8137e-163	3.43297e-163	-5.57304e-163	-3.92496e-165	3.94465e-163	-4.12373e-164	-1.35692e-162	1.68224e-163	-1.05946e-163	-3.46683e-164	5.14489e-163	-5.11449e-163	2.22931e-163	-3.58034e-163	1.35361e-162	-1.1665e-163	9.19987e-164	1.70467e-163	3.86815e-164	-7.2195e-163	3.63337e-163	-1.04911e-163	4.75683e-163	1.25338e-162	1.74959e-163	5.43098e-163	-2.22427e-163	1.03887e-162	-9.68276e-163	-1.51468e-163	0
3.8137e-163	3.43297e-163	-5.57304e-163	-3.92496e-165	3.94465e-163	-4.12373e-164	-1.35692e-162	1.68224e-163	-1.05946e-163	-3.46683e-164	5.14489e-163	-5.11449e-163	2.22931e-163	-3.58034e-163	1.35361e-162	-1.1665e-163	9.19987e-164	1.70467e-163	3.86815e-164	-7.2195e-163	3.63337e-163	-1.04911e-163	4.75683e-163	1.25338e-162	1.74959e-163	5.43098e-163	-2.22427e-163	1.03887e-162	-9.68276e-163	-1.51468e-163	0
3.8137e-163	3.43297e-163	-5.57304e-163	-3.92496e-165	3.94465e-163	-4.12373e-164	-1.35692e-162	1.68224e-163	-1.05946e-163	-3.46683e-164	5.14489e-163	-5.11449e-163	2.22931e-163	-3.58034e-163	1.35361e-162	-1.1665e-163	9.19987e-164	1.70467e-163	3.86815e-164	-7.2195e-163	3.63337e-163	-1.04911e-163	4.75683e-163	1.25338e-162	1.74959e-163	5.43098e-163	-2.22427e-163	1.03887e-162	-9.68276e-163	-1.51468e-163	0
3.8137e-163	3.43297e-163	-5.57304e-163	-3.92496e-165	3.94465e-163	-4.12373e-164	-1.35692e-162	1.68224e-163	-1.05946e-163	-3.46683e-164	5.14489e-163	-5.11449e-163	2.22931e-163	-3.58034e-163	1.35361e-162	-1.1665e-163	9.19987e-164	1.70467e-163	3.86815e-164	-7.2195e-163	3.63337e-163	-1.04911e-163	4.75683e-163	1.25338e-162	1.74959e-163	5.43098e-163	-2.22427e-163	1.03887e-162	-9.68276e-163	-1.51468e-163	0
3.8137e-163	3.43297e-163	-5.57304e-163	-3.92496e-165	3.94465e-163	-4.12373e-164	-1.35692e-162	1.68224e-163	-1.05946e-163	-3.46683e-164	5.14489e-163	-5.11449e-163	2.22931e-163	-3.58034e-163	1.35361e-162	-1.1665e-163	9.19987e-164	1.70467e-163	3.86815e-164	-7.2195e-163	3.63337e-163	-1.04911e-163	4.75683e-163	1.25338e-162	1.74959e-163	5.43098e-163	-2.22427e-163	1.03887e-162	-9.68276e-163	-1.51468e-163	0
3.8137e-163	3.43297e-163	-5.57304e-163	-3.92496e-165	3.94465e-163	-4.12373e-164	-1.35692e-162	1.68224e-163	-1.05946e-163	-3.46683e-164	5.14489e-163	-5.11449e-163	2.22931e-163	-3.58034e-163	1.35361e-162	-1.1665e-163	9.19987e-164	1.70467e-163	3.86815e-164	-7.2195e-163	3.63337e-163	-1.04911e-163	4.75683e-163	1.25338e-162	1.74959e-163	5.43098e-163	-2.22427e-163	1.03887e-162	-9.68276e-163	-1.51468e-163	0
3.8137e-163	3.43297e-163	-5.57304e-163	-3.92496e-165	3.94465e-163	-4.12373e-164	-1.35692e-162	1.68224e-163	-1.05946e-163	-3.46683e-164	5.14489e-163	-5.11449e-163	2.22931e-163	-3.58034e-163	1.35361e-162	-1.1665e-163	9.19987e-164	1.70467e-163	3.86815e-164	-7.2195e-163	3.63337e-163	-1.04911e-163	4.75683e-163	1.25338e-162	1.74959e-163	5.43098e-163	-2.22427e-163	1.03887e-162	-9.68276e-163	-1.51468e-163	0
3.8137e-163	3.43297e-163	-5.57304e-163	-3.92496e-165	3.94465e-163	-4.12373e-164	-1.35692e-162	1.68224e-163	-1.05946e-163	-3.46683e-164	5.14489e-163	-5.11449e-163	2.22931e-163	-3.58034e-163	1.35361e-162	-1.1665e-163	9.19987e-164	1.70467e-163	3.86815e-164	-7.2195e-163	3.63337e-163	-1.04911e-163	4.75683e-163	1.25338e-162	1.74959e-163	5.43098e-163	-2.22427e-163	1.03887e-162	-9.68276e-163	-1.51468e-163	0
3.8137e-163	3.43297e-163	-5.57304e-163	-3.92496e-165	3.94465e-163	-4.12373e-164	-1.35692e-162	1.68224e-163	-1.05946e-163	-3.46683e-164	5.14489e-163	-5.11449e-163	2.22931e-163	-3.58034e-163	1.35361e-162	-1.1665e-163	9.19987e-164	1.70467e-163	3.86815e-164	-7.2195e-163	3.63337e-163	-1.04911e-163	4.75683e-163	1.25338e-162	1.74959e-163	5.43098e-163	-2.22427e-163	1.03887e-162	-9.68276e-163	-1.51468e-163	0
3.8137e-163	3.43297e-163	-5.57304e-163	-3.92496e-165	3.94465e-163	-4.12373e-164	-1.35692e-162	1.68224e-163	-1.05946e-163	-3.46683e-164	5.14489e-163	-5.11449e-163	2.22931e-163	-3.58034e-163	1.35361e-162	-1.1665e-163	9.19987e-164	1.70467e-163	3.86815e-164	-7.2195e-163	3.63337e-163	-1.04911e-163	4.75683e-163	1.25338e-162	1.74959e-163	5.43098e-163	-2.22427e-163	1.03887e-162	-9.68276e-163	-1.51468e-163	0
3.8137e-163	3.43297e-163	-5.57304e-163	-3.92496e-165	3.94465e-163	-4.12373e-164	-1.35692e-162	1.68224e-163	-1.05946e-163	-3.46683e-164	5.14489e-163	-5.11449e-163	2.22931e-163	-3.58034e-163	1.35361e-162	-1.1665e-163	9.19987e-164	1.70467e-163	3.86815e-164	-7.2195e-163	3.63337e-163	-1.04911e-163	4.75683e-163	1.25338e-162	1.74959e-163	5.43098e-163	-2.22427e-163	1.03887e-162	-9.68276e-163	-1.51468e-163	0
3.8137e-163	3.43297e-163	-5.57304e-163	-3.92496e-165	3.94465e-163	-4.12373e-164	-1.35692e-162	1.68224e-163	-1.05946e-163	-3.46683e-164	5.14489e-163	-5.11449e-163	2.22931e-163	-3.58034e-163	1.35361e-162	-1.1665e-163	9.19987e-164	1.70467e-163	3.86815e-164	-7.2195e-163	3.63337e-163	-1.04911e-163	4.75683e-163	1.25338e-162	1.74959e-163	5.43098e-163	-2.22427e-163	1.03887e-162	-9.68276e-163	-1.51468e-163	0
3.8137e-163	3.43297e-163	-5.57304e-163	-3.92496e-165	3.94465e-163	-4.12373e-164	-1.35692e-162	1.68224e-163	-1.05946e-163	-3.46683e-164	5.14489e-163	-5.11449e-163	2.22931e-163	-3.58034e-163	1.35361e-162	-1.1665e-163	9.19987e-164	1.70467e-163	3.86815e-164	-7.2195e-163	3.63337e-163	-1.04911e-163	4.75683e-163	1.25338e-162	1.74959e-163	5.43098e-163	-2.22427e-163	1.03887e-162	-9.68276e-163	-1.51468e-163	0
3.8137e-163	3.43297e-163	-5.57304e-163	-3.92496e-165	3.94465e-163	-4.12373e-164	-1.35692e-162	1.68224e-163	-1.05946e-163	-3.46683e-164	5.14489e-163	-5.11449e-163	2.22931e-163	-3.58034e-163	1.35361e-162	-1.1665e-163	9.19987e-164	1.70467e-163	3.86815e-164	-7.2195e-163	3.63337e-163	-1.04911e-163	4.75683e-163	1.25338e-162	1.74959e-163	5.43098e-163	-2.22427e-163	1.03887e-162	-9.68276e-163	-1.51468e-163	0
3.8137e-163	3.43297e-163	-5.57304e-163	-3.92496e-165	3.94465e-163	-4.12373e-164	-1.35692e-162	1.68224e-163	-1.05946e-163	-3.46683e-164	5.14489e-163	-5.11449e-163	2.22931e-163	-3.58034e-163	1.35361e-162	-1.1665e-163	9.19987e-164	1.70467e-163	3.86815e-164	-7.2195e-163	3.63337e-163	-1.04911e-163	4.75683e-163	1.25338e-162	1.74959e-163	5.43098e-163	-2.22427e-163	1.03887e-162	-9.68276e-163	-1.51468e-163	0
3.8137e-163	3.43297e-163	-5.57304e-163	-3.92496e-165	3.94465e-163	-4.12373e-164	-1.35692e-162	1.68224e-163	-1.05946e-163	-3.46683e-164	5.14489e-163	-5.11449e-163	2.22931e-163	-3.58034e-163	1.35361e-162	-1.1665e-163	9.19987e-164	1.70467e-163	3.86815e-164	-7.2195e-163	3.63337e-163	-1.04911e-163	4.75683e-163	1.25338e-162	1.74959e-163	5.43098e-163	-2.22427e-163	1.03887e-162	-9.68276e-163	-1.51468e-163	0
3.8137e-163	3.43297e-163	-5.57304e-163	-3.92496e-165	3.94465e-163	-4.12373e-164	-1.35692e-162	1.68224e-163	-1.05946e-163	-3.46683e-164	5.14489e-163	-5.11449e-163	2.22931e-163	-3.58034e-163	1.35361e-162	-1.1665e-163	9.19987e-164	1.70467e-163	3.86815e-164	-7.2195e-163	3.63337e-163	-1.04911e-163	4.75683e-163	1.25338e-162	1.74959e-163	5.43098e-163	-2.22427e-163	1.03887e-162	-9.68276e-163	-1.51468e-163	0
3.8137e-163	3.43297e-163	-5.57304e-163	-3.92496e-165	3.94465e-163	-4.12373e-164	-1.35692e-162	1.68224e-163	-1.05946e-163	-3.46683e-164	5.14489e-163	-5.11449e-163	2.22931e-163	-3.58034e-163	1.35361e-162	-1.1665e-163	9.19987e-164	1.70467e-163	3.86815e-164	-7.2195e-163	3.63337e-163	-1.04911e-163	4.75683e-163	1.25338e-162	1.74959e-163	5.43098e-163	-2.22427e-163	1.03887e-162	-9.68276e-163	-1.51468e-163	0
3.8137e-163	3.43297e-163	-5.57304e-163	-3.92496e-165	3.94465e-163	-4.12373e-164	-1.35692e-162	1.68224e-163	-1.05946e-163	-3.46683e-164	5.14489e-163	-5.11449e-163	2.22931e-163	-3.58034e-163	1.35361e-162	-1.1665e-163	9.19987e-164	1.70467e-163	3.86815e-164	-7.2195e-163	3.63337e-163	-1.04911e-163	4.75683e-163	1.25338e-162	1.74959e-163	5.43098e-163	-2.22427e-163	1.03887e-162	-9.68276e-163	-1.51468e-163	0
3.8137e-163	3.43297e-163	-5.57304e-163	-3.92496e-165	3.94465e-163	-4.12373e-164	-1.35692e-162	1.68224e-163	-1.05946e-163	-3.46683e-164	5.14489e-163	-5.11449e-163	2.22931e-163	-3.58034e-163	1.35361e-162	-1.1665e-163	9.19987e-164	1.70467e-163	3.86815e-164	-7.2195e-163	3.63337e-163	-1.04911e-163	4.75683e-163	1.25338e-162	1.74959e-163	5.43098e-163	-2.22427e-163	1.03887e-162	-9.68276e-163	-1.51468e-163	0
3.8137e-163	3.43297e-163	-5.57304e-163	-3.92496e-165	3.94465e-163	-4.12373e-164	-1.35692e-162	1.68224e-163	-1.05946e-163	-3.46683e-164	5.14489e-163	-5.11449e-163	2.22931e-163	-3.58034e-163	1.35361e-162	-1.1665e-163	9.19987e-164	1.70467e-163	3.86815e-164	-7.2195e-163	3.63337e-163	-1.04911e-163	4.75683e-163	1.25338e-162	1.74959e-163	5.43098e-163	-2.22427e-163	1.03887e-162	-9.68276e-163	-1.51468e-163	0
3.8137e-163	3.43297e-163	-5.57304e-163	-3.92496e-165	3.94465e-163	-4.12373e-164	-1.35692e-162	1.68224e-163	-1.05946e-163	-3.46683e-164	5.14489e-163	-5.11449e-163	2.22931e-163	-3.58034e-163	1.35361e-162	-1.1665e-163	9.19987e-164	1.70467e-163	3.86815e-164	-7.2195e-163	3.63337e-163	-1.04911e-163	4.75683e-163	1.25338e-162	1.74959e-163	5.43098e-163	-2.22427e-163	1.03887e-162	-9.68276e-163	-1.51468e-163	0
3.8137e-163	3.43297e-163	-5.57304e-163	-3.92496e-165	3.94465e-163	-4.12373e-164	-1.35692e-162	1.68224e-163	-1.05946e-163	-3.46683e-164	5.14489e-163	-5.11449e-163	2.22931e-163	-3.58034e-163	1.35361e-162	-1.1665e-163	9.19987e-164	1.70467e-163	3.86815e-164	-7.2195e-163	3.63337e-163	-1.04911e-163	4.75683e-163	1.25338e-162	1.74959e-163	5.43098e-163	-2.22427e-163	1.03887e-162	-9.68276e-163	-1.51468e-163	0
3.8137e-163	3.43297e-163	-5.57304e-163	-3.92496e-165	3.94465e-163	-4.12373e-164	-1.35692e-162	1.68224e-163	-1.05946e-163	-3.46683e-164	5.14489e-163	-5.11449e-163	2.22931e-163	-3.58034e-163	1.35361e-162	-1.1665e-163	9.19987e-164	1.70467e-163	3.86815e-164	-7.2195e-163	3.63337e-163	-1.04911e-163	4.75683e-163	1.25338e-162	1.74959e-163	5.43098e-163	-2.22427e-163	1.03887e-162	-9.68276e-163	-1.51468e-163	0
3.8137e-163	3.43297e-163	-5.57304e-163	-3.92496e-165	3.94465e-163	-4.12373e-164	-1.35692e-162	1.68224e-163	-1.05946e-163	-3.46683e-164	5.14489e-163	-5.11449e-163	2.22931e-163	-3.58034e-163	1.35361e-162	-1.1665e-163	9.19987e-164	1.70467e-163	3.86815e-164	-7.2195e-163	3.63337e-163	-1.04911e-163	4.75683e-163	1.25338e-162	1.74959e-163	5.43098e-163	-2.22427e-163	1.03887e-162	-9.68276e-163	-1.51468e-163	0
3.8137e-163	3.43297e-163	-5.57304e-163	-3.92496e-165	3.94465e-163	-4.12373e-164	-1.35692e-162	1.68224e-163	-1.05946e-163	-3.46683e-164	5.14489e-163	-5.11449e-163	2.22931e-163	-3.58034e-163	1.35361e-162	-1.1665e-163	9.19987e-164	1.70467e-163	3.86815e-164	-7.2195e-163	3.63337e-163	-1.04911e-163	4.75683e-163	1.25338e-162	1.74959e-163	5.43098e-163	-2.22427e-163	1.03887e-162	-9.68276e-163	-1.51468e-163	0
3.8137e-163	3.43297e-163	-5.57304e-163	-3.92496e-165	3.94465e-163	-4.12373e-164	-1.35692e-162	1.68224e-163	-1.05946e-163	-3.46683e-164	5.14489e-163	-5.11449e-163	2.22931e-163	-3.58034e-163	1.35361e-162	-1.1665e-163	9.19987e-164	1.70467e-163	3.86815e-164	-7.2195e-163	3.63337e-163	-1.04911e-163	4.75683e-163	1.25338e-162	1.74959e-163	5.43098e-163	-2.22427e-163	1.03887e-162	-9.68276e-163	-1.51468e-163	0
3.8137e-163	3.43297e-163	-5.57304e-163	-3.92496e-165	3.94465e-163	-4.12373e-164	-1.35692e-162	1.68224e-163	-1.05946e-163	-3.46683e-164	5.14489e-163	-5.11449e-163	2.22931e-163	-3.58034e-163	1.35361e-162	-1.1665e-163	9.19987e-164	1.70467e-163	3.86815e-164	-7.2195e-163	3.63337e-163	-1.04911e-163	4.75683e-163	1.25338e-162	1.74959e-163	5.43098e-163	-2.22427e-163	1.03887e-162	-9.68276e-163	-1.51468e-163	0
3.8137e-163	3.43297e-163	-5.57304e-163	-3.92496e-165	3.94465e-163	-4.12373e-164	-1.35692e-162	1.68224e-163	-1.05946e-163	-3.46683e-164	5.14489e-163	-5.11449e-163	2.22931e-163	-3.58034e-163	1.35361e-162	-1.1665e-163	9.19987e-164	1.70467e-163	3.86815e-164	-7.2195e-163	3.63337e-163	-1.04911e-163	4.75683e-163	1.25338e-162	1.74959e-163	5.43098e-163	-2.22427e-163	1.03887e-162	-9.68276e-163	-1.51468e-163	0
3.8137e-163	3.43297e-163	-5.57304e-163	-3.92496e-165	3.94465e-163	-4.12373e-164	-1.35692e-162	1.68224e-163	-1.05946e-163	-3.46683e-164	5.14489e-163	-5.11449e-163	2.22931e-163	-3.58034e-163	1.35361e-162	-1.1665e-163	9.19987e-164	1.70467e-163	3.86815e-164	-7.2195e-163	3.63337e-163	-1.04911e-163	4.75683e-163	1.25338e-162	1.74959e-163	5.43098e-163	-2.22427e-163	1.03887e-162	-9.68276e-163	-1.51468e-163	0
3.8137e-163	3.43297e-163	-5.57304e-163	-3.92496e-165	3.94465e-163	-4.12373e-164	-1.35692e-162	1.68224e-163	-1.05946e-163	-3.46683e-164	5.14489e-163	-5.11449e-163	2.22931e-163	-3.58034e-163	1.35361e-162	-1.1665e-163	9.19987e-164	1.70467e-163	3.86815e-164	-7.2195e-163	3.63337e-163	-1.04911e-163	4.75683e-163	1.25338e-162	1.74959e-163	5.43098e-163	-2.22427e-163	1.03887e-162	-9.68276e-163	-1.51468e-163	0
3.8137e-163	3.43297e-163	-5.57304e-163	-3.92496e-165	3.94465e-163	-4.12373e-164	-1.35692e-162	1.68224e-163	-1.05946e-163	-3.46683e-164	5.14489e-163	-5.11449e-163	2.22931e-163	-3.58034e-163	1.35361e-162	-1.1665e-163	9.19987e-164	1.70467e-163	3.86815e-164	-7.2195e-163	3.63337e-163	-1.04911e-163	4.75683e-163	1.25338e-162	1.74959e-163	5.43098e-163	-2.22427e-163	1.03887e-162	-9.68276e-163	-1.51468e-163	0
3.8137e-163	3.43297e-163	-5.57304e-163	-3.92496e-165	3.94465e-163	-4.12373e-164	-1.35692e-162	1.68224e-163	-1.05946e-163	-3.46683e-164	5.14489e-163	-5.11449e-163	2.22931e-163	-3.58034e-163	1.35361e-162	-1.1665e-163	9.19987e-164	1.70467e-163	3.86815e-164	-7.2195e-163	3.63337e-163	-1.04911e-163	4.75683e-163	1.25338e-162	1.74959e-163	5.43098e-163	-2.22427e-163	1.03887e-162	-9.68276e-163	-1.51468e-163	0
3.8137e-163	3.43297e-163	-5.57304e-163	-3.92496e-165	3.94465e-163	-4.12373e-164	-1.35692e-162	1.68224e-163	-1.05946e-163	-3.46683e-164	5.14489e-163	-5.11449e-163	2.22931e-163	-3.58034e-163	1.35361e-162	-1.1665e-163	9.19987e-164	1.70467e-163	3.86815e-164	-7.2195e-163	3.63337e-163	-1.04911e-163	4.75683e-163	1.25338e-162	1.74959e-163	5.43098e-163	-2.22427e-163	1.03887e-162	-9.68276e-163	-1.51468e-163	0
3.8137e-163	3.43297e-163	-5.57304e-163	-3.92496e-165	3.94465e-163	-4.12373e-164	-1.35692e-162	1.68224e-163	-1.05946e-163	-3.46683e-164	5.14489e-163	-5.11449e-163	2.22931e-163	-3.58034e-163	1.35361e-162	-1.1665e-163	9.19987e-164	1.70467e-163	3.86815e-164	-7.2195e-163	3.63337e-163	-1.04911e-163	4.75683e-163	1.25338e-162	1.74959e-163	5.43098e-163	-2.22427e-163	1.03887e-162	-9.68276e-163	-1.51468e-163	0
3.8137e-163	3.43297e-163	-5.57304e-163	-3.92496e-165	3.94465e-163	-4.12373e-164	-1.35692e-162	1.68224e-163	-1.05946e-163	-3.46683e-164	5.14489e-163	-5.11449e-163	2.22931e-163	-3.58034e-163	1.35361e-162	-1.1665e-163	9.19987e-164	1.70467e-163	3.86815e-164	-7.2195e-163	3.63337e-163	-1.04911e-163	4.75683e-163	1.25338e-162	1.74959e-163	5.43098e-163	-2.22427e-163	1.03887e-162	-9.68276e-163	-1.51468e-163	0
3.8137e-163	3.43297e-163	-5.57304e-163	-3.92496e-165	3.94465e-163	-4.12373e-164	-1.35692e-162	1.68224e-163	-1.05946e-163	-3.46683e-164	5.14489e-163	-5.11449e-163	2.22931e-163	-3.58034e-163	1.35361e-162	-1.1665e-163	9.19987e-164	1.70467e-163	3.86815e-164	-7.2195e-163	3.63337e-163	-1.04911e-163	4.75683e-163	1.25338e-162	1.74959e-163	5.43098e-163	-2.22427e-163	1.03887e-162	-9.68276e-163	-1.51468e-163	0
3.8137e-163	3.43297e-163	-5.57304e-163	-3.92496e-165	3.94465e-163	-4.12373e-164	-1.35692e-162	1.68224e-163	-1.05946e-163	-3.46683e-164	5.14489e-163	-5.11449e-163	2.22931e-163	-3.58034e-163	1.35361e-162	-1.1665e-163	9.19987e-164	1.70467e-163	3.86815e-164	-7.2195e-163	3.63337e-163	-1.04911e-163	4.75683e-163	1.25338e-162	1.74959e-163	5.43098e-163	-2.22427e-163	1.03887e-162	-9.68276e-163	-1.51468e-163	0
3.8137e-163	3.43297e-163	-5.57304e-163	-3.92496e-165	3.94465e-163	-4.12373e-164	-1.35692e-162	1.68224e-163	-1.05946e-163	-3.46683e-164	5.14489e-163	-5.11449e-163	2.22931e-163	-3.58034e-163	1.35361e-162	-1.1665e-163	9.19987e-164	1.70467e-163	3.86815e-164	-7.2195e-163	3.63337e-163	-1.04911e-163	4.75683e-163	1.25338e-162	1.74959e-163	5.43098e-163	-2.22427e-163	1.03887e-162	-9.68276e-163	-1.51468e-163	0
3.8137e-163	3.43297e-163	-5.57304e-163	-3.92496e-165	3.94465e-163	-4.12373e-164	-1.35692e-162	1.68224e-163	-1.05946e-163	-3.46683e-164	5.14489e-163	-5.11449e-163	2.22931e-163	-3.58034e-163	1.35361e-162	-1.1665e-163	9.19987e-164	1.70467e-163	3.86815e-164	-7.2195e-163	3.63337e-163	-1.04911e-163	4.75683e-163	1.25338e-162	1.74959e-163	5.43098e-163	-2.22427e-163	1.03887e-162	-9.68276e-163	-1.51468e-163	0
3.8137e-163	3.43297e-163	-5.57304e-163	-3.92496e-165	3.94465e-163	-4.12373e-164	-1.35692e-162	1.68224e-163	-1.05946e-163	-3.46683e-164	5.14489e-163	-5.11449e-163	2.22931e-163	-3.58034e-163	1.35361e-162	-1.1665e-163	9.19987e-164	1.70467e-163	3.86815e-164	-7.2195e-163	3.63337e-163	-1.04911e-163	4.75683e-163	1.25338e-162	1.74959e-163	5.43098e-163	-2.22427e-163	1.03887e-162	-9.68276e-163	-1.51468e-163	0
3.8137e-163	3.43297e-163	-5.57304e-163	-3.92496e-165	3.94465e-163	-4.12373e-164	-1.35692e-162	1.68224e-163	-1.05946e-163	-3.46683e-164	5.14489e-163	-5.11449e-163	2.22931e-163	-3.58034e-163	1.35361e-162	-1.1665e-163	9.19987e-164	1.70467e-163	3.86815e-164	-7.2195e-163	3.63337e-163	-1.04911e-163	4.75683e-163	1.25338e-162	1.74959e-163	5.43098e-163	-2.22427e-163	1.03887e-162	-9.68276e-163	-1.51468e-163	0
3.8137e-163	3.43297e-163	-5.57304e-163	-3.92496e-165	3.94465e-163	-4.12373e-164	-1.35692e-162	1.68224e-163	-1.05946e-163	-3.46683e-164	5.14489e-163	-5.11449e-163	2.22931e-163	-3.58034e-163	1.35361e-162	-1.1665e-163	9.19987e-164	1.70467e-163	3.86815e-164	-7.2195e-163	3.63337e-163	-1.04911e-163	4.75683e-163	1.25338e-162	1.74959e-163	5.43098e-163	-2.22427e-163	1.03887e-162	-9.68276e-163	-1.51468e-163	0
3.8137e-163	3.43297e-163	-5.57304e-163	-3.92496e-165	3.94465e-163	-4.12373e-164	-1.35692e-162	1.68224e-163	-1.05946e-163	-3.46683e-164	5.14489e-163	-5.11449e-163	2.22931e-163	-3.58034e-163	1.35361e-162	-1.1665e-163	9.19987e-164	1.70467e-163	3.86815e-164	-7.2195e-163	3.63337e-163	-1.04911e-163	4.75683e-163	1.25338e-162	1.74959e-163	5.43098e-163	-2.22427e-163	1.03887e-162	-9.68276e-163	-1.51468e-163	0
3.8137e-163	3.43297e-163	-5.57304e-163	-3.92496e-165	3.94465e-163	-4.12373e-164	-1.35692e-162	1.68224e-163	-1.05946e-163	-3.46683e-164	5.14489e-163	-5.11449e-163	2.22931e-163	-3.58034e-163	1.35361e-162	-1.1665e-163	9.19987e-164	1.70467e-163	3.86815e-164	-7.2195e-163	3.63337e-163	-1.04911e-163	4.75683e-163	1.25338e-162	1.74959e-163	5.43098e-163	-2.22427e-163	1.03887e-162	-9.68276e-163	-1.51468e-163	0
3.8137e-163	3.43297e-163	-5.57304e-163	-3.92496e-165	3.94465e-163	-4.12373e-164	-1.35692e-162	1.68224e-163	-1.05946e-163	-3.46683e-164	5.14489e-163	-5.11449e-163	2.22931e-163	-3.58034e-163	1.35361e-162	-1.1665e-163	9.19987e-164	1.70467e-163	3.86815e-164	-7.2195e-163	3.63337e-163	-1.04911e-163	4.75683e-163	1.25338e-162	1.74959e-163	5.43098e-163	-2.22427e-163	1.03887e-162	-9.68276e-163	-1.51468e-163	0
3.8137e-163	3.43297e-163	-5.57304e-163	-3.92496e-165	3.94465e-163	-4.12373e-164	-1.35692e-162	1.68224e-163	-1.05946e-163	-3.46683e-164	5.14489e-163	-5.11449e-163	2.22931e-163	-3.58034e-163	1.35361e-162	-1.1665e-163	9.19987e-164	1.70467e-163	3.86815e-164	-7.2195e-163	3.63337e-163	-1.04911e-163	4.75683e-163	1.25338e-162	1.74959e-163	5.43098e-163	-2.22427e-163	1.03887e-162	-9.68276e-163	-1.51468e-163	0
3.8137e-163	3.43297e-163	-5.57304e-163	-3.92496e-165	3.94465e-163	-4.12373e-164	-1.35692e-162	1.68224e-163	-1.05946e-163	-3.46683e-164	5.14489e-163	-5.11449e-163	2.22931e-163	-3.58034e-163	1.35361e-162	-1.1665e-163	9.19987e-164	1.70467e-163	3.86815e-164	-7.2195e-163	3.63337e-163	-1.04911e-163	4.75683e-163	1.25338e-162	1.74959e-163	5.43098e-163	-2.22427e-163	1.03887e-162	-9.68276e-163	-1.51468e-163	0
3.8137e-163	3.43297e-163	-5.57304e-163	-3.92496e-165	3.94465e-163	-4.12373e-164	-1.35692e-162	1.68224e-163	-1.05946e-163	-3.46683e-164	5.14489e-163	-5.11449e-163	2.22931e-163	-3.58034e-163	1.35361e-162	-1.1665e-163	9.19987e-164	1.70467e-163	3.86815e-164	-7.2195e-163	3.63337e-163	-1.04911e-163	4.75683e-163	1.25338e-162	1.74959e-163	5.43098e-163	-2.22427e-163	1.03887e-162	-9.68276e-163	-1.51468e-163	0
3.8137e-163	3.43297e-163	-5.57304e-163	-3.92496e-165	3.94465e-163	-4.12373e-164	-1.35692e-162	1.68224e-163	-1.05946e-163	-3.46683e-164	5.14489e-163	-5.11449e-163	2.22931e-163	-3.58034e-163	1.35361e-162	-1.1665e-163	9.19987e-164	1.70467e-163	3.86815e-164	-7.2195e-163	3.63337e-163	-1.04911e-163	4.75683e-163	1.25338e-162	1.74959e-163	5.43098e-163	-2.22427e-163	1.03887e-162	-9.68276e-163	-1.51468e-163	0
3.8137e-163	3.43297e-163	-5.57304e-163	-3.92496e-165	3.94465e-163	-4.12373e-164	-1.35692e-162	1.68224e-163	-1.05946e-163	-3.46683e-164	5.14489e-163	-5.11449e-163	2.22931e-163	-3.58034e-163	1.35361e-162	-1.1665e-163	9.19987e-164	1.70467e-163	3.86815e-164	-7.2195e-163	3.63337e-163	-1.04911e-163	4.75683e-163	1.25338e-162	1.74959e-163	5.43098e-163	-2.22427e-163	1.03887e-162	-9.68276e-163	-1.51468e-163	0
3.8137e-163	3.43297e-163	-5.57304e-163	-3.92496e-165	3.94465e-163	-4.12373e-164	-1.35692e-162	1.68224e-163	-1.05946e-163	-3.46683e-164	5.14489e-163	-5.11449e-163	2.22931e-163	-3.58034e-163	1.35361e-162	-1.1665e-163	9.19987e-164	1.70467e-163	3.86815e-164	-7.2195e-163	3.63337e-163	-1.04911e-163	4.75683e-163	1.25338e-162	1.74959e-163	5.43098e-163	-2.22427e-163	1.03887e-162	-9.68276e-163	-1.51468e-163	0
3.8137e-163	3.43297e-163	-5.57304e-163	-3.92496e-165	3.94465e-163	-4.12373e-164	-1.35692e-162	1.68224e-163	-1.05946e-163	-3.46683e-164	5.14489e-163	-5.11449e-163	2.22931e-163	-3.58034e-163	1.35361e-162	-1.1665e-163	9.19987e-164	1.70467e-163	3.86815e-164	-7.2195e-163	3.63337e-163	-1.04911e-163	4.75683e-163	1.25338e-162	1.74959e-163	5.43098e-163	-2.22427e-163	1.03887e-162	-9.68276e-163	-1.51468e-163	0
3.8137e-163	3.43297e-163	-5.57304e-163	-3.92496e-165	3.94465e-163	-4.12373e-164	-1.35692e-162	1.68224e-163	-1.05946e-163	-3.46683e-164	5.14489e-163	-5.11449e-163	2.22931e-163	-3.58034e-163	1.35361e-162	-1.1665e-163	9.19987e-164	1.70467e-163	3.86815e-164	-7.2195e-163	3.63337e-163	-1.04911e-163	4.75683e-163	1.25338e-162	1.74959e-163	5.43098e-163	-2.22427e-163	1.03887e-162	-9.68276e-163	-1.51468e-163	0
3.8137e-163	3.43297e-163	-5.57304e-163	-3.92496e-165	3.94465e-163	-4.12373e-164	-1.35692e-162	1.68224e-163	-1.05946e-163	-3.46683e-164	5.14489e-163	-5.11449e-163	2.22931e-163	-3.58034e-163	1.35361e-162	-1.1665e-163	9.19987e-164	1.70467e-163	3.86815e-164	-7.2195e-163	3.63337e-163	-1.04911e-163	4.75683e-163	1.25338e-162	1.74959e-163	5.43098e-163	-2.22427e-163	1.03887e-162	-9.68276e-163	-1.51468e-163	0
3.8137e-163	3.43297e-163	-5.57304e-163	-3.92496e-165	3.94465e-163	-4.12373e-164	-1.35692e-162	1.68224e-163	-1.05946e-163	-3.46683e-164	5.14489e-163	-5.11449e-163	2.22931e-163	-3.58034e-163	1.35361e-162	-1.1665e-163	9.19987e-164	1.70467e-163	3.86815e-164	-7.2195e-163	3.63337e-163	-1.04911e-163	4.75683e-163	1.25338e-162	1.74959e-163	5.43098e-163	-2.22427e-163	1.03887e-162	-9.68276e-163	-1.51468e-163	0
3.8137e-163	3.43297e-163	-5.57304e-163	-3.92496e-165	3.94465e-163	-4.12373e-164	-1.35692e-162	1.68224e-163	-1.05946e-163	-3.46683e-164	5.14489e-163	-5.11449e-163	2.22931e-163	-3.58034e-163	1.35361e-162	-1.1665e-163	9.19987e-164	1.70467e-163	3.86815e-164	-7.2195e-163	3.63337e-163	-1.04911e-163	4.75683e-163	1.25338e-162	1.74959e-163	5.43098e-163	-2.22427e-163	1.03887e-162	-9.68276e-163	-1.51468e-163	0
3.8137e-163	3.43297e-163	-5.57304e-163	-3.92496e-165	3.94465e-163	-4.12373e-164	-1.35692e-162	1.68224e-163	-1.05946e-163	-3.46683e-164	5.14489e-163	-5.11449e-163	2.22931e-163	-3.58034e-163	1.35361e-162	-1.1665e-163	9.19987e-164	1.70467e-163	3.86815e-164	-7.2195e-163	3.63337e-163	-1.04911e-163	4.75683e-163	1.25338e-162	1.74959e-163	5.43098e-163	-2.22427e-163	1.03887e-162	-9.68276e-163	-1.51468e-163	0
3.8137e-163	3.43297e-163	-5.57304e-163	-3.92496e-165	3.94465e-163	-4.12373e-164	-1.35692e-162	1.68224e-163	-1.05946e-163	-3.46683e-164	5.14489e-163	-5.11449e-163	2.22931e-163	-3.58034e-163	1.35361e-162	-1.1665e-163	9.19987e-164	1.70467e-163	3.86815e-164	-7.2195e-163	3.63337e-163	-1.04911e-163	4.75683e-163	1.25338e-162	1.74959e-163	5.43098e-163	-2.22427e-163	1.03887e-162	-9.68276e-163	-1.51468e-163	0
3.8137e-163	3.43297e-163	-5.57304e-163	-3.92496e-165	3.94465e-163	-4.12373e-164	-1.35692e-162	1.68224e-163	-1.05946e-163	-3.46683e-164	5.14489e-163	-5.11449e-163	2.22931e-163	-3.58034e-163	1.35361e-162	-1.1665e-163	9.19987e-164	1.70467e-163	3.86815e-164	-7.2195e-163	3.63337e-163	-1.04911e-163	4.75683e-163	1.25338e-162	1.74959e-163	5.43098e-163	-2.22427e-163	1.03887e-162	-9.68276e-163	-1.51468e-163	0
3.8137e-163	3.43297e-163	-5.57304e-163	-3.92496e-165	3.94465e-163	-4.12373e-164	-1.35692e-162	1.68224e-163	-1.05946e-163	-3.46683e-164	5.14489e-163	-5.11449e-163	2.22931e-163	-3.58034e-163	1.35361e-162	-1.1665e-163	9.19987e-164	1.70467e-163	3.86815e-164	-7.2195e-163	3.63337e-163	-1.04911e-163	4.75683e-163	1.25338e-162	1.74959e-163	5.43098e-163	-2.22427e-163	1.03887e-162	-9.68276e-163	-1.51468e-163	0
3.8137e-163	3.43297e-163	-5.57304e-163	-3.92496e-165	3.94465e-163	-4.12373e-164	-1.35692e-162	1.68224e-163	-1.05946e-163	-3.46683e-164	5.14489e-163	-5.11449e-163	2.22931e-163	-3.58034e-163	1.35361e-162	-1.1665e-163	9.19987e-164	1.70467e-163	3.86815e-164	-7.2195e-163	3.63337e-163	-1.04911e-163	4.75683e-163	1.25338e-162	1.74959e-163	5.43098e-163	-2.22427e-163	1.03887e-162	-9.68276e-163	-1.51468e-163	0
3.8137e-163	3.43297e-163	-5.57304e-163	-3.92496e-165	3.94465e-163	-4.12373e-164	-1.35692e-162	1.68224e-163	-1.05946e-163	-3.46683e-164	5.14489e-163	-5.11449e-163	2.22931e-163	-3.58034e-163	1.35361e-162	-1.1665e-163	9.19987e-164	1.70467e-163	3.86815e-164	-7.2195e-163	3.63337e-163	-1.04911e-163	4.75683e-163	1.25338e-162	1.74959e-163	5.43098e-163	-2.22427e-163	1.03887e-162	-9.68276e-163	-1.51468e-163	0
3.8137e-163	3.43297e-163	-5.57304e-163	-3.92496e-165	3.94465e-163	-4.12373e-164	-1.35692e-162	1.68224e-163	-1.05946e-163	-3.46683e-164	5.14489e-163	-5.11449e-163	2.22931e-163	-3.58034e-163	1.35361e-162	-1.1665e-163	9.19987e-164	1.70467e-163	3.86815e-164	-7.2195e-163	3.63337e-163	-1.04911e-163	4.75683e-163	1.25338e-162	1.74959e-163	5.43098e-163	-2.22427e-163	1.03887e-162	-9.68276e-163	-1.51468e-163	0
3.8137e-163	3.43297e-163	-5.57304e-163	-3.92496e-165	3.94465e-163	-4.12373e-164	-1.35692e-162	1.68224e-163	-1.05946e-163	-3.46683e-164	5.14489e-163	-5.11449e-163	2.22931e-163	-3.58034e-163	1.35361e-162	-1.1665e-163	9.19987e-164	1.70467e-163	3.86815e-164	-7.2195e-163	3.63337e-163	-1.04911e-163	4.75683e-163	1.25338e-162	1.74959e-163	5.43098e-163	-2.22427e-163	1.03887e-162	-9.68276e-163	-1.51468e-163	0
3.8137e-163	3.43297e-163	-5.57304e-163	-3.92496e-165	3.94465e-163	-4.12373e-164	-1.35692e-162	1.68224e-163	-1.05946e-163	-3.46683e-164	5.14489e-163	-5.11449e-163	2.22931e-163	-3.58034e-163	1.35361e-162	-1.1665e-163	9.19987e-164	1.70467e-163	3.86815e-164	-7.2195e-163	3.63337e-163	-1.04911e-163	4.75683e-163	1.25338e-162	1.74959e-163	5.43098e-163	-2.22427e-163	1.03887e-162	-9.68276e-163	-1.51468e-163	0
3.8137e-163	3.43297e-163	-5.57304e-163	-3.92496e-165	3.94465e-163	-4.12373e-164	-1.35692e-162	1.68224e-163	-1.05946e-163	-3.46683e-164	5.14489e-163	-5.11449e-163	2.22931e-163	-3.58034e-163	1.35361e-162	-1.1665e-163	9.19987e-164	1.70467e-163	3.86815e-164	-7.2195e-163	3.63337e-163	-1.04911e-163	4.75683e-163	1.25338e-162	1.74959e-163	5.43098e-163	-2.22427e-163	1.03887e-162	-9.68276e-163	-1.51468e-163	0
3.8137e-163	3.43297e-163	-5.57304e-163	-3.92496e-165	3.94465e-163	-4.12373e-164	-1.35692e-162	1.68224e-163	-1.05946e-163	-3.46683e-164	5.14489e-163	-5.11449e-163	2.22931e-163	-3.58034e-163	1.35361e-162	-1.1665e-163	9.19987e-164	1.70467e-163	3.86815e-164	-7.2195e-163	3.63337e-163	-1.04911e-163	4.75683e-163	1.25338e-162	1.74959e-163	5.43098e-163	-2.22427e-163	1.03887e-162	-9.68276e-163	-1.51468e-163	0
3.8137e-163	3.43297e-163	-5.57304e-163	-3.92496e-165	3.94465e-163	-4.12373e-164	-1.35692e-162	1.68224e-163	-1.05946e-163	-3.46683e-164	5.14489e-163	-5.11449e-163	2.22931e-163	-3.58034e-163	1.35361e-162	-1.1665e-163	9.19987e-164	1.70467e-163	3.86815e-164	-7.2195e-163	3.63337e-163	-1.04911e-163	4.75683e-163	1.25338e-162	1.74959e-163	5.43098e-163	-2.22427e-163	1.03887e-162	-9.68276e-163	-1.51468e-163	0
3.8137e-163	3.43297e-163	-5.57304e-163	-3.92496e-165	3.94465e-163	-4.12373e-164	-1.35692e-162	1.68224e-163	-1.05946e-163	-3.46683e-164	5.14489e-163	-5.11449e-163	2.22931e-163	-3.58034e-163	1.35361e-162	-1.1665e-163	9.19987e-164	1.70467e-163	3.86815e-164	-7.2195e-163	3.63337e-163	-1.04911e-163	4.75683e-163	1.25338e-162	1.74959e-163	5.43098e-163	-2.22427e-163	1.03887e-162	-9.68276e-163	-1.51468e-163	0
3.8137e-163	3.43297e-163	-5.57304e-163	-3.92496e-165	3.94465e-163	-4.12373e-164	-1.35692e-162	1.68224e-163	-1.05946e-163	-3.46683e-164	5.14489e-163	-5.11449e-163	2.22931e-163	-3.58034e-163	1.35361e-162	-1.1665e-163	9.19987e-164	1.70467e-163	3.86815e-164	-7.2195e-163	3.63337e-163	-1.04911e-163	4.75683e-163	1.25338e-162	1.74959e-163	5.43098e-163	-2.22427e-163	1.03887e-162	-9.68276e-163	-1.51468e-163	0
3.8137e-163	3.43297e-163	-5.57304e-163	-3.92496e-165	3.94465e-163	-4.12373e-164	-1.35692e-162	1.68224e-163	-1.05946e-163	-3.46683e-164	5.14489e-163	-5.11449e-163	2.22931e-163	-3.58034e-163	1.35361e-162	-1.1665e-163	9.19987e-164	1.70467e-163	3.86815e-164	-7.2195e-163	3.63337e-163	-1.04911e-163	4.75683e-163	1.25338e-162	1.74959e-163	5.43098e-163	-2.22427e-163	1.03887e-162	-9.68276e-163	-1.51468e-163	0
3.8137e-163	3.43297e-163	-5.57304e-163	-3.92496e-165	3.94465e-163	-4.12373e-164	-1.35692e-162	1.68224e-163	-1.05946e-163	-3.46683e-164	5.14489e-163	-5.11449e-163	2.22931e-163	-3.58034e-163	1.35361e-162	-1.1665e-163	9.19987e-164	1.70467e-163	3.86815e-164	-7.2195e-163	3.63337e-163	-1.04911e-163	4.75683e-163	1.25338e-162	1.74959e-163	5.43098e-163	-2.22427e-163	1.03887e-162	-9.68276e-163	-1.51468e-163	0
3.8137e-163	3.43297e-163	-5.57304e-163	-3.92496e-165	3.94465e-163	-4.12373e-164	-1.35692e-162	1.68224e-163	-1.05946e-163	-3.46683e-164	5.14489e-163	-5.11449e-163	2.22931e-163	-3.58034e-163	1.35361e-162	-1.1665e-163	9.19987e-164	1.70467e-163	3.86815e-164	-7.2195e-163	3.63337e-163	-1.04911e-163	4.75683e-163	1.25338e-162	1.74959e-163	5.43098e-163	-2.22427e-163	1.03887e-162	-9.68276e-163	-1.51468e-163	0
3.8137e-163	3.43297e-163	-5.57304e-163	-3.92496e-165	3.94465e-163	-4.12373e-164	-1.35692e-162	1.68224e-163	-1.05946e-163	-3.46683e-164	5.14489e-163	-5.11449e-163	2.22931e-163	-3.58034e-163	1.35361e-162	-1.1665e-163	9.19987e-164	1.70467e-163	3.86815e-164	-7.2195e-163	3.63337e-163	-1.04911e-163	4.75683e-163	1.25338e-162	1.74959e-163	5.43098e-163	-2.22427e-163	1.03887e-162	-9.68276e-163	-1.51468e-163	0
3.8137e-163	3.43297e-163	-5.57304e-163	-3.92496e-165	3.94465e-163	-4.12373e-164	-1.35692e-162	1.68224e-163	-1.05946e-163	-3.46683e-164	5.14489e-163	-5.11449e-163	2.22931e-163	-3.58034e-163	1.35361e-162	-1.1665e-163	9.19987e-164	1.70467e-163	3.86815e-164	-7.2195e-163	3.63337e-163	-1.04911e-163	4.75683e-163	1.25338e-162	1.74959e-163	5.43098e-163	-2.22427e-163	1.03887e-162	-9.68276e-163	-1.51468e-163	0
3.8137e-163	3.43297e-163	-5.57304e-163	-3.92496e-165	3.94465e-163	-4.12373e-164	-1.35692e-162	1.68224e-163	-1.05946e-163	-3.46683e-164	5.14489e-163	-5.11449e-163	2.22931e-163	-3.58034e-163	1.35361e-162	-1.1665e-163	9.19987e-164	1.70467e-163	3.86815e-164	-7.2195e-163	3.63337e-163	-1.04911e-163	4.75683e-163	1.25338e-162	1.74959e-163	5.43098e-163	-2.22427e-163	1.03887e-162	-9.68276e-163	-1.51468e-163	0
3.8137e-163	3.43297e-163	-5.57304e-163	-3.92496e-165	3.94465e-163	-4.12373e-164	-1.35692e-162	1.68224e-163	-1.05946e-163	-3.46683e-164	5.14489e-163	-5.11449e-163	2.22931e-163	-3.58034e-163	1.35361e-162	-1.1665e-163	9.19987e-164	1.70467e-163	3.86815e-164	-7.2195e-163	3.63337e-163	-1.04911e-163	4.75683e-163	1.25338e-162	1.74959e-163	5.43098e-163	-2.22427e-163	1.03887e-162	-9.68276e-163	-1.51468e-163	0
3.8137e-163	3.43297e-163	-5.57304e-163	-3.92496e-165	3.94465e-163	-4.12373e-164	-1.35692e-162	1.68224e-163	-1.05946e-163	-3.46683e-164	5.14489e-163	-5.11449e-163	2.22931e-163	-3.58034e-163	1.35361e-162	-1.1665e-163	9.19987e-164	1.70467e-163	3.86815e-164	-7.2195e-163	3.63337e-163	-1.04911e-163	4.75683e-163	1.25338e-162	1.74959e-163	5.43098e-163	-2.22427e-163	1.03887e-162	-9.68276e-163	-1.51468e-163	0
3.8137e-163	3.43297e-163	-5.57304e-163	-3.92496e-165	3.94465e-163	-4.12373e-164	-1.35692e-162	1.68224e-163	-1.05946e-163	-3.46683e-164	5.14489e-163	-5.11449e-163	2.22931e-163	-3.58034e-163	1.35361e-162	-1.1665e-163	9.19987e-164	1.70467e-163	3.86815e-164	-7.2195e-163	3.63337e-163	-1.04911e-163	4.75683e-163	1.25338e-162	1.74959e-163	5.43098e-163	-2.22427e-163	1.03887e-162	-9.68276e-163	-1.51468e-163	0
3.8137e-163	3.43297e-163	-5.57304e-163	-3.92496e-165	3.94465e-163	-4.12373e-164	-1.35692e-162	1.68224e-163	-1.05946e-163	-3.46683e-164	5.14489e-163	-5.11449e-163	2.22931e-163	-3.58034e-163	1.35361e-162	-1.1665e-163	9.19987e-164	1.70467e-163	3.86815e-164	-7.2195e-163	3.63337e-163	-1.04911e-163	4.75683e-163	1.25338e-162	1.74959e-163	5.43098e-163	-2.22427e-163	1.03887e-162	-9.68276e-163	-1.51468e-163	0
3.8137e-163	3.43297e-163	-5.57304e-163	-3.92496e-165	3.94465e-163	-4.12373e-164	-1.35692e-162	1.68224e-163	-1.05946e-163	-3.46683e-164	5.14489e-163	-5.11449e-163	2.22931e-163	-3.58034e-163	1.35361e-162	-1.1665e-163	9.19987e-164	1.70467e-163	3.86815e-164	-7.2195e-163	3.63337e-163	-1.04911e-163	4.75683e-163	1.25338e-162	1.74959e-163	5.43098e-163	-2.22427e-163	1.03887e-162	-9.68276e-163	-1.51468e-163	0
3.8137e-163	3.43297e-163	-5.57304e-163	-3.92496e-165	3.94465e-163	-4.12373e-164	-1.35692e-162	1.68224e-163	-1.05946e-163	-3.46683e-164	5.14489e-163	-5.11449e-163	2.22931e-163	-3.58034e-163	1.35361e-162	-1.1665e-163	9.19987e-164	1.70467e-163	3.86815e-164	-7.2195e-163	3.63337e-163	-1.04911e-163	4.75683e-163	1.25338e-162	1.74959e-163	5.43098e-163	-2.22427e-163	1.03887e-162	-9.68276e-163	-1.51468e-163	0
3.8137e-163	3.43297e-163	-5.57304e-163	-3.92496e-165	3.94465e-163	-4.12373e-164	-1.35692e-162	1.68224e-163	-1.05946e-163	-3.46683e-164	5.14489e-163	-5.11449e-163	2.22931e-163	-3.58034e-163	1.35361e-162	-1.1665e-163	9.19987e-164	1.70467e-163	3.86815e-164	-7.2195e-163	3.63337e-163	-1.04911e-163	4.75683e-163	1.25338e-162	1.74959e-163	5.43098e-163	-2.22427e-163	1.03887e-162	-9.68276e-163	-1.51468e-163	0
3.8137e-163	3.43297e-163	-5.57304e-163	-3.92496e-165	3.94465e-163	-4.12373e-164	-1.35692e-162	1.68224e-163	-1.05946e-163	-3.46683e-164	5.14489e-163	-5.11449e-163	2.22931e-163	-3.58034e-163	1.35361e-162	-1.1665e-163	9.19987e-164	1.70467e-163	3.86815e-164	-7.2195e-163	3.63337e-163	-1.04911e-163	4.75683e-163	1.25338e-162	1.74959e-163	5.43098e-163	-2.22427e-163	1.03887e-162	-9.68276e-163	-1.51468e-163	0
3.8137e-163	3.43297e-163	-5.57304e-163	-3.92496e-165	3.94465e-163	-4.12373e-164	-1.35692e-162	1.68224e-163	-1.05946e-163	-3.46683e-164	5.14489e-163	-5.11449e-163	2.22931e-163	-3.58034e-163	1.35361e-162	-1.1665e-163	9.19987e-164	1.70467e-163	3.86815e-164	-7.2195e-163	3.63337e-163	-1.04911e-163	4.75683e-163	1.25338e-162	1.74959e-163	5.43098e-163	-2.22427e-163	1.03887e-162	-9.68276e-163	-1.51468e-163	0
3.8137e-163	3.43297e-163	-5.57304e-163	-3.92496e-165	3.94465e-163	-4.12373e-164	-1.35692e-162	1.68224e-163	-1.05946e-163	-3.46683e-164	5.14489e-163	-5.11449e-163	2.22931e-163	-3.58034e-163	1.35361e-162	-1.1665e-163	9.19987e-164	1.70467e-163	3.86815e-164	-7.2195e-163	3.63337e-163	-1.04911e-163	4.75683e-163	1.25338e-162	1.74959e-163	5.43098e-163	-2.22427e-163	1.03887e-162	-9.68276e-163	-1.51468e-163	0
3.8137e-163	3.43297e-163	-5.57304e-163	-3.92496e-165	3.94465e-163	-4.12373e-164	-1.35692e-162	1.68224e-163	-1.05946e-163	-3.46683e-164	5.14489e-163	-5.11449e-163	2.22931e-163	-3.58034e-163	1.35361e-162	-1.1665e-163	9.19987e-164	1.70467e-163	3.86815e-164	-7.2195e-163	3.63337e-163	-1.04911e-163	4.75683e-163	1.25338e-162	1.74959e-163	5.43098e-163	-2.22427e-163	1.03887e-162	-9.68276e-163	-1.51468e-163	0
3.8137e-163	3.43297e-163	-5.57304e-163	-3.92496e-165	3.94465e-163	-4.12373e-164	-1.35692e-162	1.68224e-163	-1.05946e-163	-3.46683e-164	5.14489e-163	-5.11449e-163	2.22931e-163	-3.58034e-163	1.35361e-162	-1.1665e-163	9.19987e-164	1.70467e-163	3.86815e-164	-7.2195e-163	3.63337e-163	-1.04911e-163	4.75683e-163	1.25338e-162	1.74959e-163	5.43098e-163	-2.22427e-163	1.03887e-162	-9.68276e-163	-1.51468e-163	0
3.8137e-163	3.43297e-163	-5.57304e-163	-3.92496e-165	3.94465e-163	-4.12373e-164	-1.35692e-162	1.68224e-163	-1.05946e-163	-3.46683e-164	5.14489e-163	-5.11449e-163	2.22931e-163	-3.58034e-163	1.35361e-162	-1.1665e-163	9.19987e-164	1.70467e-163	3.86815e-164	-7.2195e-163	3.63337e-163	-1.04911e-163	4.75683e-163	1.25338e-162	1.74959e-163	5.43098e-163	-2.22427e-163	1.03887e-162	-9.68276e-163	-1.51468e-163	0
3.8137e-163	3.43297e-163	-5.57304e-163	-3.92496e-165	3.94465e-163	-4.12373e-164	-1.35692e-162	1.68224e-163	-1.05946e-163	-3.46683e-164	5.14489e-163	-5.11449e-163	2.22931e-163	-3.58034e-163	1.35361e-162	-1.1665e-163	9.19987e-164	1.70467e-163	3.86815e-164	-7.2195e-163	3.63337e-163	-1.04911e-163	4.75683e-163	1.25338e-162	1.74959e-163	5.43098e-163	-2.22427e-163	1.03887e-162	-9.68276e-163	-1.51468e-163	0
3.8137e-163	3.43297e-163	-5.57304e-163	-3.92496e-165	3.94465e-163	-4.12373e-164	-1.35692e-162	1.68224e-163	-1.05946e-163	-3.46683e-164	5.14489e-163	-5.11449e-163	2.22931e-163	-3.58034e-163	1.35361e-162	-1.1665e-163	9.19987e-164	1.70467e-163	3.86815e-164	-7.2195e-163	3.63337e-163	-1.04911e-163	4.75683e-163	1.25338e-162	1.74959e-163	5.43098e-163	-2.22427e-163	1.03887e-162	-9.68276e-163	-1.51468e-163	0
3.8137e-163	3.43297e-163	-5.57304e-163	-3.92496e-165	3.94465e-163	-4.12373e-164	-1.35692e-162	1.68224e-163	-1.05946e-163	-3.46683e-164	5.14489e-163	-5.11449e-163	2.22931e-163	-3.58034e-163	1.35361e-162	-1.1665e-163	9.19987e-164	1.70467e-163	3.86815e-164	-7.2195e-163	3.63337e-163	-1.04911e-163	4.75683e-163	1.25338e-162	1.74959e-163	5.43098e-163	-2.22427e-163	1.03887e-162	-9.68276e-163	-1.51468e-163	0
3.8137e-163	3.43297e-163	-5.57304e-163	-3.92496e-165	3.94465e-163	-4.12373e-164	-1.35692e-162	1.68224e-163	-1.05946e-163	-3.46683e-164	5.14489e-163	-5.11449e-163	2.22931e-163	-3.58034e-163	1.35361e-162	-1.1665e-163	9.19987e-164	1.70467e-163	3.86815e-164	-7.2195e-163	3.63337e-163	-1.04911e-163	4.75683e-163	1.25338e-162	1.74959e-163	5.43098e-163	-2.22427e-163	1.03887e-162	-9.68276e-163	-1.51468e-163	0
3.8137e-163	3.43297e-163	-5.57304e-163	-3.92496e-165	3.94465e-163	-4.12373e-164	-1.35692e-162	1.68224e-163	-1.05946e-163	-3.46683e-164	5.14489e-163	-5.11449e-163	2.22931e-163	-3.58034e-163	1.35361e-162	-1.1665e-163	9.19987e-164	1.70467e-163	3.86815e-164	-7.2195e-163	3.63337e-163	-1.04911e-163	4.75683e-163	1.25338e-162	1.74959e-163	5.43098e-163	-2.22427e-163	1.03887e-162	-9.68276e-163	-1.51468e-163	0
3.8137e-163	3.43297e-163	-5.57304e-163	-3.92496e-165	3.94465e-163	-4.12373e-164	-1.35692e-162	1.68224e-163	-1.05946e-163	-3.46683e-164	5.14489e-163	-5.11449e-163	2.22931e-163	-3.58034e-163	1.35361e-162	-1.1665e-163	9.19987e-164	1.70467e-163	3.86815e-164	-7.2195e-163	3.63337e-163	-1.04911e-163	4.75683e-163	1.25338e-162	1.74959e-163	5.43098e-163	-2.22427e-163	1.03887e-162	-9.68276e-163	-1.51468e-163	0
3.8137e-163	3.43297e-163	-5.57304e-163	-3.92496e-165	3.94465e-163	-4.12373e-164	-1.35692e-162	1.68224e-163	-1.05946e-163	-3.46683e-164	5.14489e-163	-5.11449e-163	2.22931e-163	-3.58034e-163	1.35361e-162	-1.1665e-163	9.19987e-164	1.70467e-163	3.86815e-164	-7.2195e-163	3.63337e-163	-1.04911e-163	4.75683e-163	1.25338e-162	1.74959e-163	5.43098e-163	-2.22427e-163	1.03887e-162	-9.68276e-163	-1.51468e-163	0
3.8137e-163	3.43297e-163	-5.57304e-163	-3.92496e-165	3.94465e-163	-4.12373e-164	-1.35692e-162	1.68224e-163	-1.05946e-163	-3.46683e-164	5.14489e-163	-5.11449e-163	2.22931e-163	-3.58034e-163	1.35361e-162	-1.1665e-163	9.19987e-164	1.70467e-163	3.86815e-164	-7.2195e-163	3.63337e-163	-1.04911e-163	4.75683e-163	1.25338e-162	1.74959e-163	5.43098e-163	-2.22427e-163	1.03887e-162	-9.68276e-163	-1.51468e-163	0
3.8137e-163	3.43297e-163	-5.57304e-163	-3.92496e-165	3.94465e-163	-4.12373e-164	-1.35692e-162	1.68224e-163	-1.05946e-163	-3.46683e-164	5.14489e-163	-5.11449e-163	2.22931e-163	-3.58034e-163	1.35361e-162	-1.1665e-163	9.19987e-164	1.70467e-163	3.86815e-164	-7.2195e-163	3.63337e-163	-1.04911e-163	4.75683e-163	1.25338e-162	1.74959e-163	5.43098e-163	-2.22427e-163	1.03887e-162	-9.68276e-163	-1.51468e-163	0
3.8137e-163	3.43297e-163	-5.57304e-163	-3.92496e-165	3.94465e-163	-4.12373e-164	-1.35692e-162	1.68224e-163	-1.05946e-163	-3.46683e-164	5.14489e-163	-5.11449e-163	2.22931e-163	-3.58034e-163	1.35361e-162	-1.1665e-163	9.19987e-164	1.70467e-163	3.86815e-164	-7.2195e-163	3.63337e-163	-1.04911e-163	4.75683e-163	1.25338e-162	1.74959e-163	5.43098e-163	-2.22427e-163	1.03887e-162	-9.68276e-163	-1.51468e-163	0
3.8137e-163	3.43297e-163	-5.57304e-163	-3.92496e-165	3.94465e-163	-4.12373e-164	-1.35692e-162	1.68224e-163	-1.05946e-163	-3.46683e-164	5.14489e-163	-5.11449e-163	2.22931e-163	-3.58034e-163	1.35361e-162	-1.1665e-163	9.19987e-164	1.70467e-163	3.86815e-164	-7.2195e-163	3.63337e-163	-1.04911e-163	4.75683e-163	1.25338e-162	1.74959e-163	5.43098e-163	-2.22427e-163	1.03887e-162	-9.68276e-163	-1.51468e-163	0
3.8137e-163	3.43297e-163	-5.57304e-163	-3.92496e-165	3.94465e-163	-4.12373e-164	-1.35692e-162	1.68224e-163	-1.05946e-163	-3.46683e-164	5.14489e-163	-5.11449e-163	2.22931e-163	-3.58034e-163	1.35361e-162	-1.1665e-163	9.19987e-164	1.70467e-163	3.86815e-164	-7.2195e-163	3.63337e-163	-1.04911e-163	4.75683e-163	1.25338e-162	1.74959e-163	5.43098e-163	-2.22427e-163	1.03887e-162	-9.68276e-163	-1.51468e-163	0
3.8137e-163	3.43297e-163	-5.57304e-163	-3.92496e-165	3.94465e-163	-4.12373e-164	-1.35692e-162	1.68224e-163	-1.05946e-163	-3.46683e-164	5.14489e-163	-5.11449e-163	2.22931e-163	-3.58034e-163	1.35361e-162	-1.1665e-163	9.19987e-164	1.70467e-163	3.86815e-164	-7.2195e-163	3.63337e-163	-1.04911e-163	4.75683e-163	1.25338e-162	1.74959e-163	5.43098e-163	-2.22427e-163	1.03887e-162	-9.68276e-163	-1.51468e-163	0
3.8137e-163	3.43297e-163	-5.57304e-163	-3.92496e-165	3.94465e-163	-4.12373e-164	-1.35692e-162	1.68224e-163	-1.05946e-163	-3.46683e-164	5.14489e-163	-5.11449e-163	2.22931e-163	-3.58034e-163	1.35361e-162	-1.1665e-163	9.19987e-164	1.70467e-163	3.86815e-164	-7.2195e-163	3.63337e-163	-1.04911e-163	4.75683e-163	1.25338e-162	1.74959e-163	5.43098e-163	-2.22427e-163	1.03887e-162	-9.68276e-163	-1.51468e-163	0
3.8137e-163	3.43297e-163	-5.57304e-163	-3.92496e-165	3.94465e-163	-4.12373e-164	-1.35692e-162	1.68224e-163	-1.05946e-163	-3.46683e-164	5.14489e-163	-5.11449e-163	2.22931e-163	-3.58034e-163	1.35361e-162	-1.1665e-163	9.19987e-164	1.70467e-163	3.86815e-164	-7.2195e-163	3.63337e-163	-1.04911e-163	4.75683e-163	1.25338e-162	1.74959e-163	5.43098e-163	-2.22427e-163	1.03887e-162	-9.68276e-163	-1.51468e-163	0
3.8137e-163	3.43297e-163	-5.57304e-163	-3.92496e-165	3.94465e-163	-4.12373e-164	-1.35692e-162	1.68224e-163	-1.05946e-163	-3.46683e-164	5.14489e-163	-5.11449e-163	2.22931e-163	-3.58034e-163	1.35361e-162	-1.1665e-163	9.19987e-164	1.70467e-163	3.86815e-164	-7.2195e-163	3.63337e-163	-1.04911e-163	4.75683e-163	1.25338e-162	1.74959e-163	5.43098e-163	-2.22427e-163	1.03887e-162	-9.68276e-163	-1.51468e-163	0
3.8137e-163	3.43297e-163	-5.57304e-163	-3.92496e-165	3.94465e-163	-4.12373e-164	-1.35692e-162	1.68224e-163	-1.05946e-163	-3.46683e-164	5.14489e-163	-5.11449e-163	2.22931e-163	-3.58034e-163	1.35361e-162	-1.1665e-163	9.19987e-164	1.70467e-163	3.86815e-164	-7.2195e-163	3.63337e-163	-1.04911e-163	4.75683e-163	1.25338e-162	1.74959e-163	5.43098e-163	-2.22427e-163	1.03887e-162	-9.68276e-163	-1.51468e-163	0
3.8137e-163	3.43297e-163	-5.57304e-163	-3.92496e-165	3.94465e-163	-4.12373e-164	-1.35692e-162	1.68224e-163	-1.05946e-163	-3.46683e-164	5.14489e-163	-5.11449e-163	2.22931e-163	-3.58034e-163	1.35361e-162	-1.1665e-163	9.19987e-164	1.70467e-163	3.86815e-164	-7.2195e-163	3.63337e-163	-1.04911e-163	4.75683e-163	1.25338e-162	1.74959e-163	5.43098e-163	-2.22427e-163	1.03887e-162	-9.68276e-163	-1.51468e-163	0
3.8137e-163	3.43297e-163	-5.57304e-163	-3.92496e-165	3.94465e-163	-4.12373e-164	-1.35692e-162	1.68224e-163	-1.05946e-163	-3.46683e-164	5.14489e-163	-5.11449e-163	2.22931e-163	-3.58034e-163	1.35361e-162	-1.1665e-163	9.19987e-164	1.70467e-163	3.86815e-164	-7.2195e-163	3.63337e-163	-1.04911e-163	4.75683e-163	1.25338e-162	1.74959e-163	5.43098e-163	-2.22427e-163	1.03887e-162	-9.68276e-163	-1.51468e-163	0
3.8137e-163	3.43297e-163	-5.57304e-163	-3.92496e-165	3.94465e-163	-4.12373e-164	-1.35692e-162	1.68224e-163	-1.05946e-163	-3.46683e-164	5.14489e-163	-5.11449e-163	2.22931e-163	-3.58034e-163	1.35361e-162	-1.1665e-163	9.19987e-164	1.70467e-163	3.86815e-164	-7.2195e-163	3.63337e-163	-1.04911e-163	4.75683e-163	1.25338e-162	1.74959e-163	5.43098e-163	-2.22427e-163	1.03887e-162	-9.68276e-163	-1.51468e-163	0
3.8137e-163	3.43297e-163	-5.57304e-163	-3.92496e-165	3.94465e-163	-4.12373e-164	-1.35692e-162	1.68224e-163	-1.05946e-163	-3.46683e-164	5.14489e-163	-5.11449e-163	2.22931e-163	-3.58034e-163	1.35361e-162	-1.1665e-163	9.19987e-164	1.70467e-163	3.86815e-164	-7.2195e-163	3.63337e-163	-1.04911e-163	4.75683e-163	1.25338e-162	1.74959e-163	5.43098e-163	-2.22427e-163	1.03887e-162	-9.68276e-163	-1.51468e-163	0
3.8137e-163	3.43297e-163	-5.57304e-163	-3.92496e-165	3.94465e-163	-4.12373e-164	-1.35692e-162	1.68224e-163	-1.05946e-163	-3.46683e-164	5.14489e-163	-5.11449e-163	2.22931e-163	-3.58034e-163	1.35361e-162	-1.1665e-163	9.19987e-164	1.70467e-163	3.86815e-164	-7.2195e-163	3.63337e-163	-1.04911e-163	4.75683e-163	1.25338e-162	1.74959e-163	5.43098e-163	-2.22427e-163	1.03887e-162	-9.68276e-163	-1.51468e-163	0
3.8137e-163	3.43297e-163	-5.57304e-163	-3.92496e-165	3.94465e-163	-4.12373e-164	-1.35692e-162	1.68224e-163	-1.05946e-163	-3.46683e-164	5.14489e-163	-5.11449e-163	2.22931e-163	-3.58034e-163	1.35361e-162	-1.1665e-163	9.19987e-164	1.70467e-163	3.86815e-164	-7.2195e-163	3.63337e-163	-1.04911e-163	4.75683e-163	1.25338e-162	1.74959e-163	5.43098e-163	-2.22427e-163	1.03887e-162	-9.68276e-163	-1.51468e-163	0
3.8137e-163	3.43297e-163	-5.57304e-163	-3.92496e-165	3.94465e-163	-4.12373e-164	-1.35692e-162	1.68224e-163	-1.05946e-163	-3.46683e-164	5.14489e-163	-5.11449e-163	2.22931e-163	-3.58034e-163	1.35361e-162	-1.1665e-163	9.19987e-164	1.70467e-163	3.86815e-164	-7.2195e-163	3.63337e-163	-1.04911e-163	4.75683e-163	1.25338e-162	1.74959e-163	5.43098e-163	-2.22427e-163	1.03887e-162	-9.68276e-163	-1.51468e-163	0
3.8137e-163	3.43297e-163	-5.57304e-163	-3.92496e-165	3.94465e-163	-4.12373e-164	-1.35692e-162	1.68224e-163	-1.05946e-163	-3.46683e-164	5.14489e-163	-5.11449e-163	2.22931e-163	-3.58034e-163	1.35361e-162	-1.1665e-163	9.19987e-164	1.70467e-163	3.86815e-164	-7.2195e-163	3.63337e-163	-1.04911e-163	4.75683e-163	1.25338e-162	1.74959e-163	5.43098e-163	-2.22427e-163	1.03887e-162	-9.68276e-163	-1.51468e-163	0
3.8137e-163	3.43297e-163	-5.57304e-163	-3.92496e-165	3.94465e-163	-4.12373e-164	-1.35692e-162	1.68224e-163	-1.05946e-163	-3.46683e-164	5.14489e-163	-5.11449e-163	2.22931e-163	-3.58034e-163	1.35361e-162	-1.1665e-163	9.19987e-164	1.70467e-163	3.86815e-164	-7.2195e-163	3.63337e-163	-1.04911e-163	4.75683e-163	1.25338e-162	1.74959e-163	5.43098e-163	-2.22427e-163	1.03887e-162	-9.68276e-163	-1.51468e-163	0
3.8137e-163	3.43297e-163	-5.57304e-163	-3.92496e-165	3.94465e-163	-4.12373e-164	-1.35692e-162	1.68224e-163	-1.05946e-163	-3.46683e-164	5.14489e-163	-5.11449e-163	2.22931e-163	-3.58034e-163	1.35361e-162	-1.1665e-163	9.19987e-164	1.70467e-163	3.86815e-164	-7.2195e-163	3.63337e-163	-1.04911e-163	4.75683e-163	1.25338e-162	1.74959e-163	5.43098e-163	-2.22427e-163	1.03887e-162	-9.68276e-163	-1.51468e-163	0
3.8137e-163	3.43297e-163	-5.57304e-163	-3.92496e-165	3.94465e-163	-4.12373e-164	-1.35692e-162	1.68224e-163	-1.05946e-163	-3.46683e-164	5.14489e-163	-5.11449e-163	2.22931e-163	-3.58034e-163	1.35361e-162	-1.1665e-163	9.19987e-164	1.70467e-163	3.86815e-164	-7.2195e-163	3.63337e-163	-1.04911e-163	4.75683e-163	1.25338e-162	1.74959e-163	5.43098e-163	-2.22427e-163	1.03887e-162	-9.68276e-163	-1.51468e-163	0
3.8137e-163	3.43297e-163	-5.57304e-163	-3.92496e-165	3.94465e-163	-4.12373e-164	-1.35692e-162	1.68224e-163	-1.05946e-163	-3.46683e-164	5.14489e-163	-5.11449e-163	2.22931e-163	-3.58034e-163	1.35361e-162	-1.1665e-163	9.19987e-164	1.70467e-163	3.86815e-164	-7.2195e-163	3.63337e-163	-1.04911e-163	4.75683e-163	1.25338e-162	1.74959e-163	5.43098e-163	-2.22427e-163	1.03887e-162	-9.68276e-163	-1.51468e-163	0
3.8137e-163	3.43297e-163	-5.57304e-163	-3.92496e-165	3.94465e-163	-4.12373e-164	-1.35692e-162	1.68224e-163	-1.05946e-163	-3.46683e-164	5.14489e-163	-5.11449e-163	2.22931e-163	-3.58034e-163	1.35361e-162	-1.1665e-163	9.19987e-164	1.70467e-163	3.86815e-164	-7.2195e-163	3.63337e-163	-1.04911e-163	4.75683e-163	1.25338e-162	1.74959e-163	5.43098e-163	-2.22427e-163	1.03887e-162	-9.68276e-163	-1.51468e-163	0
3.8137e-163	3.43297e-163	-5.57304e-163	-3.92496e-165	3.94465e-163	-4.12373e-164	-1.35692e-162	1.68224e-163	-1.05946e-163	-3.46683e-164	5.14489e-163	-5.11449e-163	2.22931e-163	-3.58034e-163	1.35361e-162	-1.1665e-163	9.19987e-164	1.70467e-163	3.86815e-164	-7.2195e-163	3.63337e-163	-1.04911e-163	4.75683e-163	1.25338e-162	1.74959e-163	5.43098e-163	-2.22427e-163	1.03887e-162	-9.68276e-163	-1.51468e-163	0
3.8137e-163	3.43297e-163	-5.57304e-163	-3.92496e-165	3.94465e-163	-4.12373e-164	-1.35692e-162	1.68224e-163	-1.05946e-163	-3.46683e-164	5.14489e-163	-5.11449e-163	2.22931e-163	-3.58034e-163	1.35361e-162	-1.1665e-163	9.19987e-164	1.70467e-163	3.86815e-164	-7.2195e-163	3.63337e-163	-1.04911e-163	4.75683e-163	1.25338e-162	1.74959e-163	5.43098e-163	-2.22427e-163	1.03887e-162	-9.68276e-163	-1.51468e-163	0
3.8137e-163	3.43297e-163	-5.57304e-163	-3.92496e-165	3.94465e-163	-4.12373e-164	-1.35692e-162	1.68224e-163	-1.05946e-163	-3.46683e-164	5.14489e-163	-5.11449e-163	2.22931e-163	-3.58034e-163	1.35361e-162	-1.1665e-163	9.19987e-164	1.70467e-163	3.86815e-164	-7.2195e-163	3.63337e-163	-1.04911e-163	4.75683e-163	1.25338e-162	1.74959e-163	5.43098e-163	-2.22427e-163	1.03887e-162	-9.68276e-163	-1.51468e-163	0
3.8137e-163	3.43297e-163	-5.57304e-163	-3.92496e-165	3.94465e-163	-4.12373e-164	-1.35692e-162	1.68224e-163	-1.05946e-163	-3.46683e-164	5.14489e-163	-5.11449e-163	2.22931e-163	-3.58034e-163	1.35361e-162	-1.1665e-163	9.19987e-164	1.70467e-163	3.86815e-164	-7.2195e-163	3.63337e-163	-1.04911e-163	4.75683e-163	1.25338e-162	1.74959e-163	5.43098e-163	-2.22427e-163	1.03887e-162	-9.68276e-163	-1.51468e-163	0
3.8137e-163	3.43297e-163	-5.57304e-163	-3.92496e-165	3.94465e-163	-4.12373e-164	-1.35692e-162	1.68224e-163	-1.05946e-163	-3.46683e-164	5.14489e-163	-5.11449e-163	2.22931e-163	-3.58034e-163	1.35361e-162	-1.1665e-163	9.19987e-164	1.70467e-163	3.86815e-164	-7.2195e-163	3.63337e-163	-1.04911e-163	4.75683e-163	1.25338e-162	1.74959e-163	5.43098e-163	-2.22427e-163	1.03887e-162	-9.68276e-163	-1.51468e-163	0
3.8137e-163	3.43297e-163	-5.57304e-163	-3.92496e-165	3.94465e-163	-4.12373e-164	-1.35692e-162	1.68224e-163	-1.05946e-163	-3.46683e-164	5.14489e-163	-5.11449e-163	2.22931e-163	-3.58034e-163	1.35361e-162	-1.1665e-163	9.19987e-164	1.70467e-163	3.86815e-164	-7.2195e-163	3.63337e-163	-1.04911e-163	4.75683e-163	1.25338e-162	1.74959e-163	5.43098e-163	-2.22427e-163	1.03887e-162	-9.68276e-163	-1.51468e-163	0
3.8137e-163	3.43297e-163	-5.57304e-163	-3.92496e-165	3.94465e-163	-4.12373e-164	-1.35692e-162	1.68224e-163	-1.05946e-163	-3.46683e-164	5.14489e-163	-5.11449e-163	2.22931e-163	-3.58034e-163	1.35361e-162	-1.1665e-163	9.19987e-164	1.70467e-163	3.86815e-164	-7.2195e-163	3.63337e-163	-1.04911e-163	4.75683e-163	1.25338e-162	1.74959e-163	5.43098e-163	-2.22427e-163	1.03887e-162	-9.68276e-163	-1.51468e-163	0
3.8137e-163	3.43297e-163	-5.57304e-163	-3.92496e-165	3.94465e-163	-4.12373e-164	-1.35692e-162	1.68224e-163	-1.05946e-163	-3.46683e-164	5.14489e-163	-5.11449e-163	2.22931e-163	-3.58034e-163	1.35361e-162	-1.1665e-163	9.19987e-164	1.70467e-163	3.86815e-164	-7.2195e-163	3.63337e-163	-1.04911e-163	4.75683e-163	1.25338e-162	1.74959e-163	5.43098e-163	-2.22427e-163	1.03887e-162	-9.68276e-163	-1.51468e-163	0
3.8137e-163	3.43297e-163	-5.57304e-163	-3.92496e-165	3.94465e-163	-4.12373e-164	-1.35692e-162	1.68224e-163	-1.05946e-163	-3.46683e-164	5.14489e-163	-5.11449e-163	2.22931e-163	-3.58034e-163	1.35361e-162	-1.1665e-163	9.19987e-164	1.70467e-163	3.86815e-164	-7.2195e-163	3.63337e-163	-1.04911e-163	4.75683e-163	1.25338e-162	1.74959e-163	5.43098e-163	-2.22427e-163	1.03887e-162	-9.68276e-163	-1.51468e-163	0
3.8137e-163	3.43297e-163	-5.57304e-163	-3.92496e-165	3.94465e-163	-4.12373e-164	-1.35692e-162	1.68224e-163	-1.05946e-163	-3.46683e-164	5.14489e-163	-5.11449e-163	2.22931e-163	-3.58034e-163	1.35361e-162	-1.1665e-163	9.19987e-164	1.70467e-163	3.86815e-164	-7.2195e-163	3.63337e-163	-1.04911e-163	4.75683e-163	1.25338e-162	1.74959e-163	5.43098e-163	-2.22427e-163	1.03887e-162	-9.68276e-163	-1.51468e-163	0
3.8137e-163	3.43297e-163	-5.57304e-163	-3.92496e-165	3.94465e-163	-4.12373e-164	-1.35692e-162	1.68224e-163	-1.05946e-163	-3.46683e-164	5.14489e-163	-5.11449e-163	2.22931e-163	-3.58034e-163	1.35361e-162	-1.1665e-163	9.19987e-164	1.70467e-163	3.86815e-164	-7.2195e-163	3.63337e-163	-1.04911e-163	4.75683e-163	1.25338e-162	1.74959e-163	5.43098e-163	-2.22427e-163	1.03887e-162	-9.68276e-163	-1.51468e-163	0
3.8137e-163	3.43297e-163	-5.57304e-163	-3.92496e-165	3.94465e-163	-4.12373e-164	-1.35692e-162	1.68224e-163	-1.05946e-163	-3.46683e-164	5.14489e-163	-5.11449e-163	2.22931e-163	-3.58034e-163	1.35361e-162	-1.1665e-163	9.19987e-164	1.70467e-163	3.86815e-164	-7.2195e-163	3.63337e-163	-1.04911e-163	4.75683e-163	1.25338e-162	1.74959e-163	5.43098e-163	-2.22427e-163	1.03887e-162	-9.68276e-163	-1.51468e-163	0
3.8137e-163	3.43297e-163	-5.57304e-163	-3.92496e-165	3.94465e-163	-4.12373e-164	-1.35692e-162	1.68224e-163	-1.05946e-163	-3.46683e-164	5.14489e-163	-5.11449e-163	2.22931e-163	-3.58034e-163	1.35361e-162	-1.1665e-163	9.19987e-164	1.70467e-163	3.86815e-164	-7.2195e-163	3.63337e-163	-1.04911e-163	4.75683e-163	1.25338e-162	1.74959e-163	5.43098e-163	-2.22427e-163	1.03887e-162	-9.68276e-163	-1.51468e-163	0
3.8137e-163	3.43297e-163	-5.57304e-163	-3.92496e-165	3.94465e-163	-4.12373e-164	-1.35692e-162	1.68224e-163	-1.05946e-163	-3.46683e-164	5.14489e-163	-5.11449e-163	2.22931e-163	-3.58034e-163	1.35361e-162	-1.1665e-163	9.19987e-164	1.70467e-163	3.86815e-164	-7.2195e-163	3.63337e-163	-1.04911e-163	4.75683e-163	1.25338e-162	1.74959e-163	5.43098e-163	-2.22427e-163	1.03887e-162	-9.68276e-163	-1.51468e-163	0
3.8137e-163	3.43297e-163	-5.57304e-163	-3.92496e-165	3.94465e-163	-4.12373e-164	-1.35692e-162	1.68224e-163	-1.05946e-163	-3.46683e-164	5.14489e-163	-5.11449e-163	2.22931e-163	-3.58034e-163	1.35361e-162	-1.1665e-163	9.19987e-164	1.70467e-163	3.86815e-164	-7.2195e-163	3.63337e-163	-1.04911e-163	4.75683e-163	1.25338e-162	1.74959e-163	5.43098e-163	-2.22427e-163	1.03887e-162	-9.68276e-163	-1.51468e-163	0
3.8137e-163	3.43297e-163	-5.57304e-163	-3.92496e-165	3.94465e-163	-4.12373e-164	-1.35692e-162	1.68224e-163	-1.05946e-163	-3.46683e-164	5.14489e-163	-5.11449e-163	2.22931e-163	-3.58034e-163	1.35361e-162	-1.1665e-163	9.19987e-164	1.70467e-163	3.86815e-164	-7.2195e-163	3.63337e-163	-1.04911e-163	4.75683e-163	1.25338e-162	1.74959e-163	5.43098e-163	-2.22427e-163	1.03887e-162	-9.68276e-163	-1.51468e-163	0
3.8137e-163	3.43297e-163	-5.57304e-163	-3.92496e-165	3.94465e-163	-4.12373e-164	-1.35692e-162	1.68224e-163	-1.05946e-163	-3.46683e-164	5.14489e-163	-5.11449e-163	2.22931e-163	-3.58034e-163	1.35361e-162	-1.1665e-163	9.19987e-164	1.70467e-163	3.86815e-164	-7.2195e-163	3.63337e-163	-1.04911e-163	4.75683e-163	1.25338e-162	1.74959e-163	5.43098e-163	-2.22427e-163	1.03887e-162	-9.68276e-163	-1.51468e-163	0
3.8137e-163	3.43297e-163	-5.57304e-163	-3.92496e-165	3.94465e-163	-4.12373e-164	-1.35692e-162	1.68224e-163	-1.05946e-163	-3.46683e-164	5.14489e-163	-5.11449e-163	2.22931e-163	-3.58034e-163	1.35361e-162	-1.1665e-163	9.19987e-164	1.70467e-163	3.86815e-164	-7.2195e-163	3.63337e-163	-1.04911e-163	4.75683e-163	1.25338e-162	1.74959e-163	5.43098e-163	-2.22427e-163	1.03887e-162	-9.68276e-163	-1.51468e-163	0
3.8137e-163	3.43297e-163	-5.57304e-163	-3.92496e-165	3.94465e-163	-4.12373e-164	-1.35692e-162	1.68224e-163	-1.05946e-163	-3.46683e-164	5.14489e-163	-5.11449e-163	2.22931e-163	-3.58034e-163	1.35361e-162	-1.1665e-163	9.19987e-164	1.70467e-163	3.86815e-164	-7.2195e-163	3.63337e-163	-1.04911e-163	4.75683e-163	1.25338e-162	1.74959e-163	5.43098e-163	-2.22427e-163	1.03887e-162	-9.68276e-163	-1.51468e-163	0
3.8137e-163	3.43297e-163	-5.57304e-163	-3.92496e-165	3.94465e-163	-4.12373e-164	-1.35692e-162	1.68224e-163	-1.05946e-163	-3.46683e-164	5.14489e-163	-5.11449e-163	2.22931e-163	-3.58034e-163	1.35361e-162	-1.1665e-163	9.19987e-164	1.70467e-163	3.86815e-164	-7.2195e-163	3.63337e-163	-1.04911e-163	4.75683e-163	1.25338e-162	1.74959e-163	5.43098e-163	-2.22427e-163	1.03887e-162	-9.68276e-163	-1.51468e-163	0
3.8137e-163	3.43297e-163	-5.57304e-163	-3.92496e-165	3.94465e-163	-4.12373e-164	-1.35692e-162	1.68224e-163	-1.05946e-163	-3.46683e-164	5.14489e-163	-5.11449e-163	2.22931e-163	-3.58034e-163	1.35361e-162	-1.1665e-163	9.19987e-164	1.70467e-163	3.86815e-164	-7.2195e-163	3.63337e-163	-1.04911e-163	4.75683e-163	1.25338e-162	1.74959e-163	5.43098e-163	-2.22427e-163	1.03887e-162	-9.68276e-163	-1.51468e-163	0
3.8137e-163	3.43297e-163	-5.57304e-163	-3.92496e-165	3.94465e-163	-4.12373e-164	-1.35692e-162	1.68224e-163	-1.05946e-163	-3.46683e-164	5.14489e-163	-5.11449e-163	2.22931e-163	-3.58034e-163	1.35361e-162	-1.1665e-163	9.19987e-164	1.70467e-163	3.86815e-164	-7.2195e-163	3.63337e-163	-1.04911e-163	4.75683e-163	1.25338e-162	1.74959e-163	5.43098e-163	-2.22427e-163	1.03887e-162	-9.68276e-163	-1.51468e-163	0
3.8137e-163	3.43297e-163	-5.57304e-163	-3.92496e-165	3.94465e-163	-4.12373e-164	-1.35692e-162	1.68224e-163	-1.05946e-163	-3.46683e-164	5.14489e-163	-5.11449e-163	2.22931e-163	-3.58034e-163	1.35361e-162	-1.1665e-163	9.19987e-164	1.70467e-163	3.86815e-164	-7.2195e-163	3.63337e-163	-1.04911e-163	4.75683e-163	1.25338e-162	1.74959e-163	5.43098e-163	-2.22427e-163	1.03887e-162	-9.68276e-163	-1.51468e-163	0
3.8137e-163	3.43297e-163	-5.57304e-163	-3.92496e-165	3.94465e-163	-4.12373e-164	-1.35692e-162	1.68224e-163	-1.05946e-163	-3.46683e-164	5.14489e-163	-5.11449e-163	2.22931e-163	-3.58034e-163	1.35361e-162	-1.1665e-163	9.19987e-164	1.70467e-163	3.86815e-164	-7.2195e-163	3.63337e-163	-1.04911e-163	4.75683e-163	1.25338e-162	1.74959e-163	5.43098e-163	-2.22427e-163	1.03887e-162	-9.68276e-163	-1.51468e-163	0
3.8137e-163	3.43297e-163	-5.57304e-163	-3.92496e-165	3.94465e-163	-4.12373e-164	-1.35692e-162	1.68224e-163	-1.05946e-163	-3.46683e-164	5.14489e-163	-5.11449e-163	2.22931e-163	-3.58034e-163	1.35361e-162	-1.1665e-163	9.19987e-164	1.70467e-163	3.86815e-164	-7.2195e-163	3.63337e-163	-1.04911e-163	4.75683e-163	1.25338e-162	1.74959e-163	5.43098e-163	-2.22427e-163	1.03887e-162	-9.68276e-163	-1.51468e-163	0
3.8137e-163	3.43297e-163	-5.57304e-163	-3.92496e-165	3.94465e-163	-4.12373e-164	-1.35692e-162	1.68224e-163	-1.05946e-163	-3.46683e-164	5.14489e-163	-5.11449e-163	2.22931e-163	-3.58034e-163	1.35361e-162	-1.1665e-163	9.19987e-164	1.70467e-163	3.86815e-164	-7.2195e-163	3.63337e-163	-1.04911e-163	4.75683e-163	1.25338e-162	1.74959e-163	5.43098e-163	-2.22427e-163	1.03887e-162	-9.68276e-163	-1.51468e-163	0
3.8137e-163	3.43297e-163	-5.57304e-163	-3.92496e-165	3.94465e-163	-4.12373e-164	-1.35692e-162	1.68224e-163	-1.05946e-163	-3.46683e-164	5.14489e-163	-5.11449e-163	2.22931e-163	-3.58034e-163	1.35361e-162	-1.1665e-163	9.19987e-164	1.70467e-163	3.86815e-164	-7.2195e-163	3.63337e-163	-1.04911e-163	4.75683e-163	1.25338e-162	1.74959e-163	5.43098e-163	-2.22427e-163	1.03887e-162	-9.68276e-163	-1.51468e-163	0
3.8137e-163	3.43297e-163	-5.57304e-163	-3.92496e-165	3.94465e-163	-4.12373e-164	-1.35692e-162	1.68224e-163	-1.05946e-163	-3.46683e-164	5.14489e-163	-5.11449e-163	2.22931e-163	-3.58034e-163	1.35361e-162	-1.1665e-163	9.19987e-164	1.70467e-163	3.86815e-164	-7.2195e-163	3.63337e-163	-1.04911e-163	4.75683e-163	1.25338e-162	1.74959e-163	5.43098e-163	-2.22427e-163	1.03887e-162	-9.68276e-163	-1.51468e-163	0
3.8137e-163	3.43297e-163	-5.57304e-163	-3.92496e-165	3.94465e-163	-4.12373e-164	-1.35692e-162	1.68224e-163	-1.05946e-163	-3.46683e-164	5.14489e-163	-5.11449e-163	2.22931e-163	-3.58034e-163	1.35361e-162	-1.1665e-163	9.19987e-164	1.70467e-163	3.86815e-164	-7.2195e-163	3.63337e-163	-1.04911e-163	4.75683e-163	1.25338e-162	1.74959e-163	5.43098e-163	-2.22427e-163	1.03887e-162	-9.68276e-163	-1.51468e-163	0
3.8137e-163	3.43297e-163	-5.57304e-163	-3.92496e-165	3.94465e-163	-4.12373e-164	-1.35692e-162	1.68224e-163	-1.05946e-163	-3.46683e-164	5.14489e-163	-5.11449e-163	2.22931e-163	-3.58034e-163	1.35361e-162	-1.1665e-163	9.19987e-164	1.70467e-163	3.86815e-164	-7.2195e-163	3.63337e-163	-1.04911e-163	4.75683e-163	1.25338e-162	1.74959e-163	5.43098e-163	-2.22427e-163	1.03887e-162	-9.68276e-163	-1.51468e-163	0
3.8137e-163	3.43297e-163	-5.57304e-163	-3.92496e-165	3.94465e-163	-4.12373e-164	-1.35692e-162	1.68224e-163	-1.05946e-163	-3.46683e-164	5.14489e-163	-5.11449e-163	2.22931e-163	-3.58034e-163	1.35361e-162	-1.1665e-163	9.19987e-164	1.70467e-163	3.86815e-164	-7.2195e-163	3.63337e-163	-1.04911e-163	4.75683e-163	1.25338e-162	1.74959e-163	5.43098e-163	-2.22427e-163	1.03887e-162	-9.68276e-163	-1.51468e-163	0
3.8137e-163	3.43297e-163	-5.57304e-163	-3.92496e-165	3.94465e-163	-4.12373e-164	-1.35692e-162	1.68224e-163	-1.05946e-163	-3.46683e-164	5.14489e-163	-5.11449e-163	2.22931e-163	-3.58034e-163	1.35361e-162	-1.1665e-163	9.19987e-164	1.70467e-163	3.86815e-164	-7.2195e-163	3.63337e-163	-1.04911e-163	4.75683e-163	1.25338e-162	1.74959e-163	5.43098e-163	-2.22427e-163	1.03887e-162	-9.68276e-163	-1.51468e-163	0
3.8137e-163	3.43297e-163	-5.57304e-163	-3.92496e-165	3.94465e-163	-4.12373e-164	-1.35692e-162	1.68224e-163	-1.05946e-163	-3.46683e-164	5.14489e-163	-5.11449e-163	2.22931e-163	-3.58034e-163	1.35361e-162	-1.1665e-163	9.19987e-164	1.70467e-163	3.86815e-164	-7.2195e-163	3.63337e-163	-1.04911e-163	4.75683e-163	1.25338e-162	1.74959e-163	5.43098e-163	-2.22427e-163	1.03887e-162	-9.68276e-163	-1.51468e-163	0
3.8137e-163	3.43297e-163	-5.57304e-163	-3.92496e-165	3.94465e-163	-4.12373e-164	-1.35692e-162	1.68224e-163	-1.05946e-163	-3.46683e-164	5.14489e-163	-5.11449e-163	2.22931e-163	-3.58034e-163	1.35361e-162	-1.1665e-163	9.19987e-164	1.70467e-163	3.86815e-164	-7.2195e-163	3.63337e-163	-1.04911e-163	4.75683e-163	1.25338e-162	1.74959e-163	5.43098e-163	-2.22427e-163	1.03887e-162	-9.68276e-163	-1.51468e-163	0
3.8137e-163	3.43297e-163	-5.57304e-163	-3.92496e-165	3.94465e-163	-4.12373e-164	-1.35692e-162	1.68224e-163	-1.05946e-163	-3.46683e-164	5.14489e-163	-5.11449e-163	2.22931e-163	-3.58034e-163	1.35361e-162	-1.1665e-163	9.19987e-164	1.70467e-163	3.86815e-164	-7.2195e-163	3.63337e-163	-1.04911e-163	4.75683e-163	1.25338e-162	1.74959e-163	5.43098e-163	-2.22427e-163	1.03887e-162	-9.68276e-163	-1.51468e-163	0
3.8137e-163	3.43297e-163	-5.57304e-163	-3.92496e-165	3.94465e-163	-4.12373e-164	-1.35692e-162	1.68224e-163	-1.05946e-163	-3.46683e-164	5.14489e-163	-5.11449e-163	2.22931e-163	-3.58034e-163	1.35361e-162	-1.1665e-163	9.19987e-164	1.70467e-163	3.86815e-164	-7.2195e-163	3.63337e-163	-1.04911e-163	4.75683e-163	1.25338e-162	1.74959e-163	5.43098e-163	-2.22427e-163	1.03887e-162	-9.68276e-163	-1.51468e-163	0
3.8137e-163	3.43297e-163	-5.57304e-163	-3.92496e-165	3.94465e-163	-4.12373e-164	-1.35692e-162	1.68224e-163	-1.05946e-163	-3.46683e-164	5.14489e-163	-5.11449e-163	2.22931e-163	-3.58034e-163	1.35361e-162	-1.1665e-163	9.19987e-164	1.70467e-163	3.86815e-164	-7.2195e-163	3.63337e-163	-1.04911e-163	4.75683e-163	1.25338e-162	1.74959e-163	5.43098e-163	-2.22427e-163	1.03887e-162	-9.68276e-163	-1.51468e-163	0
3.8137e-163	3.43297e-163	-5.57304e-163	-3.92496e-165	3.94465e-163	-4.12373e-164	-1.35692e-162	1.68224e-163	-1.05946e-163	-3.46683e-164	5.14489e-163	-5.11449e-163	2.22931e-163	-3.58034e-163	1.35361e-162	-1.1665e-163	9.19987e-164	1.70467e-163	3.86815e-164	-7.2195e-163	3.63337e-163	-1.04911e-163	4.75683e-163	1.25338e-162	1.74959e-163	5.43098e-163	-2.22427e-163	1.03887e-162	-9.68276e-163	-1.51468e-163	0
3.8137e-163	3.43297e-163	-5.57304e-163	-3.92496e-165	3.94465e-163	-4.12373e-164	-1.35692e-162	1.68224e-163	-1.05946e-163	-3.46683e-164	5.14489e-163	-5.11449e-163	2.22931e-163	-3.58034e-163	1.35361e-162	-1.1665e-163	9.19987e-164	1.70467e-163	3.86815e-164	-7.2195e-163	3.63337e-163	-1.04911e-163	4.75683e-163	1.25338e-162	1.74959e-163	5.43098e-163	-2.22427e-163	1.03887e-162	-9.68276e-163	-1.51468e-163	0
3.8137e-163	3.43297e-163	-5.57304e-163	-3.92496e-165	3.94465e-163	-4.12373e-164	-1.35692e-162	1.68224e-163	-1.05946e-163	-3.46683e-164	5.14489e-163	-5.11449e-163	2.22931e-163	-3.58034e-163	1.35361e-162	-1.1665e-163	9.19987e-164	1.70467e-163	3.86815e-164	-7.2195e-163	3.63337e-163	-1.04911e-163	4.75683e-163	1.25338e-162	1.74959e-163	5.43098e-163	-2.22427e-163	1.03887e-162	-9.68276e-163	-1.51468e-163	0
3.8137e-163	3.43297e-163	-5.57304e-163	-3.92496e-165	3.94465e-163	-4.12373e-164	-1.35692e-162	1.68224e-163	-1.05946e-163	-3.46683e-164	5.14489e-163	-5.11449e-163	2.22931e-163	-3.58034e-163	1.35361e-162	-1.1665e-163	9.19987e-164	1.70467e-163	3.86815e-164	-7.2195e-163	3.63337e-163	-1.04911e-163	4.75683e-163	1.25338e-162	1.74959e-163	5.43098e-163	-2.22427e-163	1.03887e-162	-9.68276e-163	-1.51468e-163	0
3.8137e-163	3.43297e-163	-5.57304e-163	-3.92496e-165	3.94465e-163	-4.12373e-164	-1.35692e-162	1.68224e-163	-1.05946e-163	-3.46683e-164	5.14489e-163	-5.11449e-163	2.22931e-163	-3.58034e-163	1.35361e-162	-1.1665e-163	9.19987e-164	1.70467e-163	3.86815e-164	-7.2195e-163	3.63337e-163	-1.04911e-163	4.75683e-163	1.25338e-162	1.74959e-163	5.43098e-163	-2.22427e-163	1.03887e-162	-9.68276e-163	-1.51468e-163	0
3.8137e-163	3.43297e-163	-5.57304e-163	-3.92496e-165	3.94465e-163	-4.12373e-164	-1.35692e-162	1.68224e-163	-1.05946e-163	-3.46683e-164	5.14489e-163	-5.11449e-163	2.22931e-163	-3.58034e-163	1.35361e-162	-1.1665e-163	9.19987e-164	1.70467e-163	3.86815e-164	-7.2195e-163	3.63337e-163	-1.04911e-163	4.75683e-163	1.25338e-162	1.74959e-163	5.43098e-163	-2.22427e-163	1.03887e-162	-9.68276e-163	-1.51468e-163	0
3.8137e-163	3.43297e-163	-5.57304e-163	-3.92496e-165	3.94465e-163	-4.12373e-164	-1.35692e-162	1.68224e-163	-1.05946e-163	-3.46683e-164	5.14489e-163	-5.11449e-163	2.22931e-163	-3.58034e-163	1.35361e-162	-1.1665e-163	9.19987e-164	1.70467e-163	3.86815e-164	-7.2195e-163	3.63337e-163	-1.04911e-163	4.75683e-163	1.25338e-162	1.74959e-163	5.43098e-163	-2.22427e-163	1.03887e-162	-9.68276e-163	-1.51468e-163	0
3.8137e-163	3.43297e-163	-5.57304e-163	-3.92496e-165	3.94465e-163	-4.12373e-164	-1.35692e-162	1.68224e-163	-1.05946e-163	-3.46683e-164	5.14489e-163	-5.11449e-163	2.22931e-163	-3.58034e-163	1.35361e-162	-1.1665e-163	9.19987e-164	1.70467e-163	3.86815e-164	-7.2195e-163	3.63337e-163	-1.04911e-163	4.75683e-163	1.25338e-162	1.74959e-163	5.43098e-163	-2.22427e-163	1.03887e-162	-9.68276e-163	-1.51468e-163	0
3.8137e-163	3.43297e-163	-5.57304e-163	-3.92496e-165	3.94465e-163	-4.12373e-164	-1.35692e-162	1.68224e-163	-1.05946e-163	-3.46683e-164	5.14489e-163	-5.11449e-163	2.22931e-163	-3.58034e-163	1.35361e-162	-1.1665e-163	9.19987e-164	1.70467e-163	3.86815e-164	-7.2195e-163	3.63337e-163	-1.04911e-163	4.75683e-163	1.25338e-162	1.74959e-163	5.43098e-163	-2.22427e-163	1.03887e-162	-9.68276e-163	-1.51468e-163	0
3.8137e-163	3.43297e-163	-5.57304e-163	-3.92496e-165	3.94465e-163	-4.12373e-164	-1.35692e-162	1.68224e-163	-1.05946e-163	-3.46683e-164	5.14489e-163	-5.11449e-163	2.22931e-163	-3.58034e-163	1.35361e-162	-1.1665e-163	9.19987e-164	1.70467e-163	3.86815e-164	-7.2195e-163	3.63337e-163	-1.04911e-163	4.75683e-163	1.25338e-162	1.74959e-163	5.43098e-163	-2.22427e-163	1.03887e-162	-9.68276e-163	-1.51468e-163	0
3.8137e-163	3.43297e-163	-5.57304e-163	-3.92496e-165	3.94465e-163	-4.12373e-164	-1.35692e-162	1.68224e-163	-1.05946e-163	-3.46683e-164	5.14489e-163	-5.11449e-163	2.22931e-163	-3.58034e-163	1.35361e-162	-1.1665e-163	9.19987e-164	1.70467e-163	3.86815e-164	-7.2195e-163	3.63337e-163	-1.04911e-163	4.75683e-163	1.25338e-162	1.74959e-163	5.43098e-163	-2.22427e-163	1.03887e-162	-9.68276e-163	-1.51468e-163	0
3.8137e-163	3.43297e-163	-5.57304e-163	-3.92496e-165	3.94465e-163	-4.12373e-164	-1.35692e-162	1.68224e-163	-1.05946e-163	-3.46683e-164	5.14489e-163	-5.11449e-163	2.22931e-163	-3.58034e-163	1.35361e-162	-1.1665e-163	9.19987e-164	1.70467e-163	3.86815e-164	-7.2195e-163	3.63337e-163	-1.04911e-163	4.75683e-163	1.25338e-162	1.74959e-163	5.43098e-163	-2.22427e-163	1.03887e-162	-9.68276e-163	-1.51468e-163	0
3.8137e-163	3.43297e-163	-5.57304e-163	-3.92496e-165	3.94465e-163	-4.12373e-164	-1.35692e-162	1.68224e-163	-1.05946e-163	-3.46683e-164	5.14489e-163	-5.11449e-163	2.22931e-163	-3.58034e-163	1.35361e-162	-1.1665e-163	9.19987e-164	1.70467e-163	3.86815e-164	-7.2195e-163	3.63337e-163	-1.04911e-163	4.75683e-163	1.25338e-162	1.74959e-163	5.43098e-163	-2.22427e-163	1.03887e-162	-9.68276e-163	-1.51468e-163	0
3.8137e-163	3.43297e-163	-5.57304e-163	-3.92496e-165	3.94465e-163	-4.12373e-164	-1.35692e-162	1.68224e-163	-1.05946e-163	-3.46683e-164	5.14489e-163	-5.11449e-163	2.22931e-163	-3.58034e-163	1.35361e-162	-1.1665e-163	9.19987e-164	1.70467e-163	3.86815e-164	-7.2195e-163	3.63337e-163	-1.04911e-163	4.75683e-163	1.25338e-162	1.74959e-163	5.43098e-163	-2.22427e-163	1.03887e-162	-9.68276e-163	-1.51468e-163	0
3.8137e-163	3.43297e-163	-5.57304e-163	-3.92496e-165	3.94465e-163	-4.12373e-164	-1.35692e-162	1.68224e-163	-1.05946e-163	-3.46683e-164	5.14489e-163	-5.11449e-163	2.22931e-163	-3.58034e-163	1.35361e-162	-1.1665e-163	9.19987e-164	1.70467e-163	3.86815e-164	-7.2195e-163	3.63337e-163	-1.04911e-163	4.75683e-163	1.25338e-162	1.74959e-163	5.43098e-163	-2.22427e-163	1.03887e-162	-9.68276e-163	-1.51468e-163	0
3.8137e-163	3.43297e-163	-5.57304e-163	-3.92496e-165	3.94465e-163	-4.12373e-164	-1.35692e-162	1.68224e-163	-1.05946e-163	-3.46683e-164	5.14489e-163	-5.11449e-163	2.22931e-163	-3.58034e-163	1.35361e-162	-1.1665e-163	9.19987e-164	1.70467e-163	3.86815e-164	-7.2195e-163	3.63337e-163	-1.04911e-163	4.75683e-163	1.25338e-162	1.74959e-163	5.43098e-163	-2.22427e-163	1.03887e-162	-9.68276e-163	-1.51468e-163	0
3.8137e-163	3.43297e-163	-5.57304e-163	-3.92496e-165	3.94465e-163	-4.12373e-164	-1.35692e-162	1.68224e-163	-1.05946e-163	-3.46683e-164	5.14489e-163	-5.11449e-163	2.22931e-163	-3.58034e-163	1.35361e-162	-1.1665e-163	9.19987e-164	1.70467e-163	3.86815e-164	-7.2195e-163	3.63337e-163	-1.04911e-163	4.75683e-163	1.25338e-162	1.74959e-163	5.43098e-163	-2.22427e-163	1.03887e-162	-9.68276e-163	-1.51468e-163	0
3.8137e-163	3.43297e-163	-5.57304e-163	-3.92496e-165	3.94465e-163	-4.12373e-164	-1.35692e-162	1.68224e-163	-1.05946e-163	-3.46683e-164	5.14489e-163	-5.11449e-163	2.22931e-163	-3.58034e-163	1.35361e-162	-1.1665e-163	9.19987e-164	1.70467e-163	3.86815e-164	-7.2195e-163	3.63337e-163	-1.04911e-163	4.75683e-163	1.25338e-162	1.74959e-163	5.43098e-163	-2.22427e-163	1.03887e-162	-9.68276e-163	-1.51468e-163	0
3.8137e-163	3.43297e-163	-5.57304e-163	-3.92496e-165	3.94465e-163	-4.12373e-164	-1.35692e-162	1.68224e-163	-1.05946e-163	-3.46683e-164	5.14489e-163	-5.11449e-163	2.22931e-163	-3.58034e-163	1.35361e-162	-1.1665e-163	9.19987e-164	1.70467e-163	3.86815e-164	-7.2195e-163	3.63337e-163	-1.04911e-163	4.75683e-163	1.25338e-162	1.74959e-163	5.43098e-163	-2.22427e-163	1.03887e-162	-9.68276e-163	-1.51468e-163	0
3.8137e-163	3.43297e-163	-5.57304e-163	-3.92496e-165	3.94465e-163	-4.12373e-164	-1.35692e-162	1.68224e-163	-1.05946e-163	-3.46683e-164	5.14489e-163	-5.11449e-163	2.22931e-163	-3.58034e-163	1.35361e-162	-1.1665e-163	9.19987e-164	1.70467e-163	3.86815e-164	-7.2195e-163	3.63337e-163	-1.04911e-163	4.75683e-163	1.25338e-162	1.74959e-163	5.43098e-163	-2.22427e-163	1.03887e-162	-9.68276e-163	-1.51468e-163	0
3.8137e-163	3.43297e-163	-5.57304e-163	-3.92496e-165	3.94465e-163	-4.12373e-164	-1.35692e-162	1.68224e-163	-1.05946e-163	-3.46683e-164	5.14489e-163	-5.11449e-163	2.22931e-163	-3.58034e-163	1.35361e-162	-1.1665e-163	9.19987e-164	1.70467e-163	3.86815e-164	-7.2195e-163	3.63337e-163	-1.04911e-163	4.75683e-163	1.25338e-162	1.74959e-163	5.43098e-163	-2.22427e-163	1.03887e-162	-9.68276e-163	-1.51468e-163	0
3.8137e-163	3.43297e-163	-5.57304e-163	-3.92496e-165	3.94465e-163	-4.12373e-164	-1.35692e-162	1.68224e-163	-1.05946e-163	-3.46683e-164	5.14489e-163	-5.11449e-163	2.22931e-163	-3.58034e-163	1.35361e-162	-1.1665e-163	9.19987e-164	1.70467e-163	3.86815e-164	-7.2195e-163	3.63337e-163	-1.04911e-163	4.75683e-163	1.25338e-162	1.74959e-163	5.43098e-163	-2.22427e-163	1.03887e-162	-9.68276e-163	-1.51468e-163	0
3.8137e-163	3.43297e-163	-5.57304e-163	-3.92496e-165	3.94465e-163	-4.12373e-164	-1.35692e-162	1.68224e-163	-1.05946e-163	-3.46683e-164	5.14489e-163	-5.11449e-163	2.22931e-163	-3.58034e-163	1.35361e-162	-1.1665e-163	9.19987e-164	1.70467e-163	3.86815e-164	-7.2195e-163	3.63337e-163	-1.04911e-163	4.75683e-163	1.25338e-162	1.74959e-163	5.43098e-163	-2.22427e-163	1.03887e-162	-9.68276e-163	-1.51468e-163	0
3.8137e-163	3.43297e-163	-5.57304e-163	-3.92496e-165	3.94465e-163	-4.12373e-164	-1.35692e-162	1.68224e-163	-1.05946e-163	-3.46683e-164	5.14489e-163	-5.11449e-163	2.22931e-163	-3.58034e-163	1.35361e-162	-1.1665e-163	9.19987e-164	1.70467e-163	3.86815e-164	-7.2195e-163	3.63337e-163	-1.04911e-163	4.75683e-163	1.25338e-162	1.74959e-163	5.43098e-163	-2.22427e-163	1.03887e-162	-9.68276e-163	-1.51468e-163	0
3.8137e-163	3.43297e-163	-5.57304e-163	-3.92496e-165	3.94465e-163	-4.12373e-164	-1.35692e-162	1.68224e-163	-1.05946e-163	-3.46683e-164	5.14489e-163	-5.11449e-163	2.22931e-163	-3.58034e-163	1.35361e-162	-1.1665e-163	9.19987e-164	1.70467e-163	3.86815e-164	-7.2195e-163	3.63337e-163	-1.04911e-163	4.75683e-163	1.25338e-162	1.74959e-163	5.43098e-163	-2.22427e-163	1.03887e-162	-9.68276e-163	-1.51468e-163	0
3.8137e-163	3.43297e-163	-5.57304e-163	-3.92496e-165	3.94465e-163	-4.12373e-164	-1.35692e-162	1.68224e-163	-1.05946e-163	-3.46683e-164	5.14489e-163	-5.11449e-163	2.22931e-163	-3.58034e-163	1.35361e-162	-1.1665e-163	9.19987e-164	1.70467e-163	3.86815e-164	-7.2195e-163	3.63337e-163	-1.04911e-163	4.75683e-163	1.25338e-162	1.74959e-163	5.43098e-163	-2.22427e-163	1.03887e-162	-9.68276e-163	-1.51468e-163	0
3.8137e-163	3.43297e-163	-5.57304e-163	-3.92496e-165	3.94465e-163	-4.12373e-164	-1.35692e-162	1.68224e-163	-1.05946e-163	-3.46683e-164	5.14489e-163	-5.11449e-163	2.22931e-163	-3.58034e-163	1.35361e-162	-1.1665e-163	9.19987e-164	1.70467e-163	3.86815e-164	-7.2195e-163	3.63337e-163	-1.04911e-163	4.75683e-163	1.25338e-162	1.74959e-163	5.43098e-163	-2.22427e-163	1.03887e-162	-9.68276e-163	-1.51468e-163	0
3.8137e-163	3.43297e-163	-5.57304e-163	-3.92496e-165	3.94465e-163	-4.12373e-164	-1.35692e-162	1.68224e-163	-1.05946e-163	-3.46683e-164	5.14489e-163	-5.11449e-163	2.22931e-163	-3.58034e-163	1.35361e-162	-1.1665e-163	9.19987e-164	1.70467e-163	3.86815e-164	-7.2195e-163	3.63337e-163	-1.04911e-163	4.75683e-163	1.25338e-162	1.74959e-163	5.43098e-163	-2.22427e-163	1.03887e-162	-9.68276e-163	-1.51468e-163	0
3.8137e-163	3.43297e-163	-5.57304e-163	-3.92496e-165	3.94465e-163	-4.12373e-164	-1.35692e-162	1.68224e-163	-1.05946e-163	-3.46683e-164	5.14489e-163	-5.11449e-163	2.22931e-163	-3.58034e-163	1.35361e-162	-1.1665e-163	9.19987e-164	1.70467e-163	3.86815e-164	-7.2195e-163	3.63337e-163	-1.04911e-163	4.75683e-163	1.25338e-162	1.74959e-163	5.43098e-163	-2.22427e-163	1.03887e-162	-9.68276e-163	-1.51468e-163	0
3.8137e-163	3.43297e-163	-5.57304e-163	-3.92496e-165	3.94465e-163	-4.12373e-164	-1.35692e-162	1.68224e-163	-1.05946e-163	-3.46683e-164	5.14489e-163	-5.11449e-163	2.22931e-163	-3.58034e-163	1.35361e-162	-1.1665e-163	9.19987e-164	1.70467e-163	3.86815e-164	-7.2195e-163	3.63337e-163	-1.04911e-163	4.75683e-163	1.25338e-162	1.74959e-163	5.43098e-163	-2.22427e-163	1.03887e-162	-9.68276e-163	-1.51468e-163	0
3.8137e-163	3.43297e-163	-5.57304e-163	-3.92496e-165	3.94465e-163	-4.12373e-164	-1.35692e-162	1.68224e-163	-1.05946e-163	-3.46683e-164	5.14489e-163	-5.11449e-163	2.22931e-163	-3.58034e-163	1.35361e-162	-1.1665e-163	9.19987e-164	1.70467e-163	3.86815e-164	-7.2195e-163	3.63337e-163	-1.04911e-163	4.75683e-163	1.25338e-162	1.74959e-163	5.43098e-163	-2.22427e-163	1.03887e-162	-9.68276e-163	-1.51468e-163	0
3.8137e-163	3.43297e-163	-5.57304e-163	-3.92496e-165	3.94465e-163	-4.12373e-164	-1.35692e-162	1.68224e-163	-1.05946e-163	-3.46683e-164	5.14489e-163	-5.11449e-163	2.22931e-163	-3.58034e-163	1.35361e-162	-1.1665e-163	9.19987e-164	1.70467e-163	3.86815e-164	-7.2195e-163	3.63337e-163	-1.04911e-163	4.75683e-163	1.25338e-162	1.74959e-163	5.43098e-163	-2.22427e-163	1.03887e-162	-9.68276e-163	-1.51468e-163	0
3.8137e-163	3.43297e-163	-5.57304e-163	-3.92496e-165	3.94465e-163	-4.12373e-164	-1.35692e-162	1.68224e-163	-1.05946e-163	-3.46683e-164	5.14489e-163	-5.11449e-163	2.22931e-163	-3.58034e-163	1.35361e-162	-1.1665e-163	9.19987e-164	1.70467e-163	3.86815e-164	-7.2195e-163	3.63337e-163	-1.04911e-163	4.75683e-163	1.25338e-162	1.74959e-163	5.43098e-163	-2.22427e-163	1.03887e-162	-9.68276e-163	-1.51468e-163	0
3.8137e-163	3.43297e-163	-5.57304e-163	-3.92496e-165	3.94465e-163	-4.12373e-164	-1.35692e-162	1.68224e-163	-1.05946e-163	-3.46683e-164	5.14489e-163	-5.11449e-163	2.22931e-163	-3.58034e-163	1.35361e-162	-1.1665e-163	9.19987e-164	1.70467e-163	3.86815e-164	-7.2195e-163	3.63337e-163	-1.04911e-163	4.75683e-163	1.25338e-162	1.74959e-163	5.43098e-163	-2.22427e-163	1.03887e-162	-9.68276e-163	-1.51468e-163	0
3.8137e-163	3.43297e-163	-5.57304e-163	-3.92496e-165	3.94465e-163	-4.12373e-164	-1.35692e-162	1.68224e-163	-1.05946e-163	-3.46683e-164	5.14489e-163	-5.11449e-163	2.22931e-163	-3.58034e-163	1.35361e-162	-1.1665e-163	9.19987e-164	1.70467e-163	3.86815e-164	-7.2195e-163	3.63337e-163	-1.04911e-163	4.75683e-163	1.25338e-162	1.74959e-163	5.43098e-163	-2.22427e-163	1.03887e-162	-9.68276e-163	-1.51468e-163	0
3.8137e-163	3.43297e-163	-5.57304e-163	-3.92496e-165	3.94465e-163	-4.12373e-164	-1.35692e-162	1.68224e-163	-1.05946e-163	-3.46683e-164	5.14489e-163	-5.11449e-163	2.22931e-163	-3.58034e-163	1.35361e-162	-1.1665e-163	9.19987e-164	1.70467e-163	3.86815e-164	-7.2195e-163	3.63337e-163	-1.04911e-163	4.75683e-163	1.25338e-162	1.74959e-163	5.43098e-163	-2.22427e-163	1.03887e-162	-9.68276e-163	-1.51468e-163	0
3.8137e-163	3.43297e-163	-5.57304e-163	-3.92496e-165	3.94465e-163	-4.12373e-164	-1.35692e-162	1.68224e-163	-1.05946e-163	-3.46683e-164	5.14489e-163	-5.11449e-163	2.22931e-163	-3.58034e-163	1.35361e-162	-1.1665e-163	9.19987e-164	1.70467e-163	3.86815e-164	-7.2195e-163	3.63337e-163	-1.04911e-163	4.75683e-163	1.25338e-162	1.74959e-163	5.43098e-163	-2.22427e-163	1.03887e-162	-9.68276e-163	-1.51468e-163	0
3.8137e-163	3.43297e-163	-5.57304e-163	-3.92496e-165	3.94465e-163	-4.12373e-164	-1.35692e-162	1.68224e-163	-1.05946e-163	-3.46683e-164	5.14489e-163	-5.11449e-163	2.22931e-163	-3.58034e-163	1.35361e-162	-1.1665e-163	9.19987e-164	1.70467e-163	3.86815e-164	-7.2195e-163	3.63337e-163	-1.04911e-163	4.75683e-163	1.25338e-162	1.74959e-163	5.43098e-163	-2.22427e-163	1.03887e-162	-9.68276e-163	-1.51468e-163	0
3.8137e-163	3.43297e-163	-5.57304e-163	-3.92496e-165	3.94465e-163	-4.12373e-164	-1.35692e-162	1.68224e-163	-1.05946e-163	-3.46683e-164	5.14489e-163	-5.11449e-163	2.22931e-163	-3.58034e-163	1.35361e-162	-1.1665e-163	9.19987e-164	1.70467e-163	3.86815e-164	-7.2195e-163	3.63337e-163	-1.04911e-163	4.75683e-163	1.25338e-162	1.74959e-163	5.43098e-163	-2.22427e-163	1.03887e-162	-9.68276e-163	-1.51468e-163	0
3.8137e-163	3.43297e-163	-5.57304e-163	-3.92496e-165	3.94465e-163	-4.12373e-164	-1.35692e-162	1.68224e-163	-1.05946e-163	-3.46683e-164	5.14489e-163	-5.11449e-163	2.22931e-163	-3.58034e-163	1.35361e-162	-1.1665e-163	9.19987e-164	1.70467e-163	3.86815e-164	-7.2195e-163	3.63337e-163	-1.04911e-163	4.75683e-163	1.25338e-162	1.74959e-163	5.43098e-163	-2.22427e-163	1.03887e-162	-9.68276e-163	-1.51468e-163	0
3.8137e-163	3.43297e-163	-5.57304e-163	-3.92496e-165	3.94465e-163	-4.12373e-164	-1.35692e-162	1.68224e-163	-1.05946e-163	-3.46683e-164	5.14489e-163	-5.11449e-163	2.22931e-163	-3.58034e-163	1.35361e-162	-1.1665e-163	9.19987e-164	1.70467e-163	3.86815e-164	-7.2195e-163	3.63337e-163	-1.04911e-163	4.75683e-163	1.25338e-162	1.74959e-163	5.43098e-163	-2.22427e-163	1.03887e-162	-9.68276e-163	-1.51468e-163	0
3.8137e-163	3.43297e-163	-5.57304e-163	-3.92496e-165	3.94465e-163	-4.12373e-164	-1.35692e-162	1.68224e-163	-1.05946e-163	-3.46683e-164	5.14489e-163	-5.11449e-163	2.22931e-163	-3.58034e-163	1.35361e-162	-1.1665e-163	9.19987e-164	1.70467e-163	3.86815e-164	-7.2195e-163	3.63337e-163	-1.04911e-163	4.75683e-163	1.25338e-162	1.74959e-163	5.43098e-163	-2.22427e-163	1.03887e-162	-9.68276e-163	-1.51468e-163	0
3.8137e-163	3.43297e-163	-5.57304e-163	-3.92496e-165	3.94465e-163	-4.12373e-164	-1.35692e-162	1.68224e-163	-1.05946e-163	-3.46683e-164	5.14489e-163	-5.11449e-163	2.22931e-163	-3.58034e-163	1.35361e-162	-1.1665e-163	9.19987e-164	1.70467e-163	3.86815e-164	-7.2195e-163	3.63337e-163	-1.04911e-163	4.75683e-163	1.25338e-162	1.74959e-163	5.43098e-163	-2.22427e-163	1.03887e-162	-9.68276e-163	-1.51468e-163	0
3.8137e-163	3.43297e-163	-5.57304e-163	-3.92496e-165	3.94465e-163	-4.12373e-164	-1.35692e-162	1.68224e-163	-1.05946e-163	-3.46683e-164	5.14489e-163	-5.11449e-163	2.22931e-163	-3.58034e-163	1.35361e-162	-1.1665e-163	9.19987e-164	1.70467e-163	3.86815e-164	-7.2195e-163	3.63337e-163	-1.04911e-163	4.75683e-163	1.25338e-162	1.74959e-163	5.43098e-163	-2.22427e-163	1.03887e-162	-9.68276e-163	-1.51468e-163	0
[truncated: 2,015 more rows]
